# Supplementary material for: Fade into you: genetic control of pigmentation patterns in red-flesh apple (Malus domestica)
Source: Front Plant Sci. 2025 Jan 13;15:1462545. doi: 10.3389/fpls.2024.1462545 (PMC11770013; doi:10.3389/fpls.2024.1462545)
Supplement: Supplementary file 4 [file DataSheet1.zip › CR B2UV_VIS_3/CR B2UV_VIS_3.txt]

URL	chrom://thermo-pfav3ojr/ChromeleonLocal/Instrument Data/Vanquish_MS/Dimitri/VALEMA/Pierre/Echantillons 03-04-24.seq/155.smp/UV_VIS_3.channel/UV_VIS_3.chm
Channel	UV_VIS_3

Injection Information:
Data Vault	ChromeleonLocal
Sequence	Echantillons 03-04-24
Name	CR B2
Number	12
Position	B:B3
Comment	colonne SB-AQ MeOH+5%AA
Processing Method	Quantitative
Instrument Method	VALEMA test separation GRAQ 4
Type	Unknown
Status	Finished
Inject Time	4/4/2024 2:13:18 AM +02:00
Volume (µl)	10.0000
Dilution Factor	1.0000
Weight	1.0000

Chromatogram Data Information:
Time Min. (min)	0.001700
Time Max. (min)	47.000033
Data Points	28200
Detector	UV
Generating Data System	Chromeleon 7.3.2.10759
Exporting Data System	Chromeleon 7.3.2.0
Operator	Instrument Controller
Signal Quantity	Absorbance
Signal Unit	mAU
Signal Min.	-5.714647
Signal Max.	408.873000
Channel	UV_VIS_3
Driver Name	VDAD.dll
Channel Type	Evaluation
Min. Step (s)	0.1
Max. Step (s)	0.1
Average Step (s)	0.1

Signal Parameter Information:
Signal Info	WVL:350 nm

Chromatogram Data:
Time (min)	Step (s)	Value (mAU)
0.001700	n.a.	0.000000
0.003367	0.1	0.000098
0.005033	0.1	0.000498
0.006700	0.1	0.000922
0.008367	0.1	0.000396
0.010033	0.1	-0.001332
0.011700	0.1	-0.002920
0.013367	0.1	-0.002584
0.015033	0.1	0.000442
0.016700	0.1	0.005714
0.018367	0.1	0.012135
0.020033	0.1	0.018501
0.021700	0.1	0.023567
0.023367	0.1	0.026324
0.025033	0.1	0.026478
0.026700	0.1	0.024172
0.028367	0.1	0.019032
0.030033	0.1	0.010603
0.031700	0.1	-0.000084
0.033367	0.1	-0.010352
0.035033	0.1	-0.017621
0.036700	0.1	-0.021155
0.038367	0.1	-0.022603
0.040033	0.1	-0.024554
0.041700	0.1	-0.028256
0.043367	0.1	-0.033141
0.045033	0.1	-0.037667
0.046700	0.1	-0.040154
0.048367	0.1	-0.040499
0.050033	0.1	-0.040736
0.051700	0.1	-0.042487
0.053367	0.1	-0.045262
0.055033	0.1	-0.048135
0.056700	0.1	-0.051297
0.058367	0.1	-0.056000
0.060033	0.1	-0.062655
0.061700	0.1	-0.068662
0.063367	0.1	-0.070455
0.065033	0.1	-0.067409
0.066700	0.1	-0.061393
0.068367	0.1	-0.054082
0.070033	0.1	-0.046561
0.071700	0.1	-0.040554
0.073367	0.1	-0.038212
0.075033	0.1	-0.039786
0.076700	0.1	-0.042529
0.078367	0.1	-0.042939
0.080033	0.1	-0.039572
0.081700	0.1	-0.032941
0.083367	0.1	-0.024051
0.085033	0.1	-0.014710
0.086700	0.1	-0.007367
0.088367	0.1	-0.002864
0.090033	0.1	0.000172
0.091700	0.1	0.002785
0.093367	0.1	0.004517
0.095033	0.1	0.005262
0.096700	0.1	0.005597
0.098367	0.1	0.005453
0.100033	0.1	0.004899
0.101700	0.1	0.005155
0.103367	0.1	0.007362
0.105033	0.1	0.011115
0.106700	0.1	0.014519
0.108367	0.1	0.015534
0.110033	0.1	0.013392
0.111700	0.1	0.008754
0.113367	0.1	0.002678
0.115033	0.1	-0.003665
0.116700	0.1	-0.008163
0.118367	0.1	-0.008601
0.120033	0.1	-0.005271
0.121700	0.1	-0.001495
0.123367	0.1	-0.000787
0.125033	0.1	-0.003991
0.126700	0.1	-0.008964
0.128367	0.1	-0.013048
0.130033	0.1	-0.015134
0.131700	0.1	-0.015260
0.133367	0.1	-0.013774
0.135033	0.1	-0.011013
0.136700	0.1	-0.007036
0.138367	0.1	-0.002505
0.140033	0.1	0.000522
0.141700	0.1	0.000368
0.143367	0.1	-0.002105
0.145033	0.1	-0.004228
0.146700	0.1	-0.003837
0.148367	0.1	-0.001085
0.150033	0.1	0.001914
0.151700	0.1	0.003455
0.153367	0.1	0.002887
0.155033	0.1	0.000126
0.156700	0.1	-0.003325
0.158367	0.1	-0.004857
0.160033	0.1	-0.003404
0.161700	0.1	-0.000410
0.163367	0.1	0.001690
0.165033	0.1	0.001132
0.166700	0.1	-0.002440
0.168367	0.1	-0.007488
0.170033	0.1	-0.011027
0.171700	0.1	-0.010901
0.173367	0.1	-0.007511
0.175033	0.1	-0.003045
0.176700	0.1	0.000345
0.178367	0.1	0.001690
0.180033	0.1	0.001532
0.181700	0.1	0.001006
0.183367	0.1	0.000442
0.185033	0.1	-0.000433
0.186700	0.1	-0.000750
0.188367	0.1	0.001467
0.190033	0.1	0.006836
0.191700	0.1	0.013327
0.193367	0.1	0.018165
0.195033	0.1	0.020172
0.196700	0.1	0.019460
0.198367	0.1	0.016592
0.200033	0.1	0.012731
0.201700	0.1	0.008978
0.203367	0.1	0.005788
0.205033	0.1	0.003553
0.206700	0.1	0.002640
0.208367	0.1	0.002673
0.210033	0.1	0.002338
0.211700	0.1	0.000484
0.213367	0.1	-0.002622
0.215033	0.1	-0.005397
0.216700	0.1	-0.006258
0.218367	0.1	-0.004712
0.220033	0.1	-0.001490
0.221700	0.1	0.001718
0.223367	0.1	0.003232
0.225033	0.1	0.002892
0.226700	0.1	0.001988
0.228367	0.1	0.001783
0.230033	0.1	0.002221
0.231700	0.1	0.002021
0.233367	0.1	0.000731
0.235033	0.1	-0.000461
0.236700	0.1	-0.000508
0.238367	0.1	0.000224
0.240033	0.1	0.000545
0.241700	0.1	-0.000410
0.243367	0.1	-0.002617
0.245033	0.1	-0.005667
0.246700	0.1	-0.009169
0.248367	0.1	-0.012531
0.250033	0.1	-0.014659
0.251700	0.1	-0.014147
0.253367	0.1	-0.010272
0.255033	0.1	-0.004140
0.256700	0.1	0.001318
0.258367	0.1	0.002836
0.260033	0.1	-0.001118
0.261700	0.1	-0.009327
0.263367	0.1	-0.018463
0.265033	0.1	-0.025048
0.266700	0.1	-0.027958
0.268367	0.1	-0.028429
0.270033	0.1	-0.027344
0.271700	0.1	-0.024810
0.273367	0.1	-0.021867
0.275033	0.1	-0.019786
0.276700	0.1	-0.018692
0.278367	0.1	-0.018082
0.280033	0.1	-0.017355
0.281700	0.1	-0.015311
0.283367	0.1	-0.011283
0.285033	0.1	-0.006412
0.286700	0.1	-0.002221
0.288367	0.1	0.000796
0.290033	0.1	0.002226
0.291700	0.1	0.001271
0.293367	0.1	-0.002082
0.295033	0.1	-0.006049
0.296700	0.1	-0.007488
0.298367	0.1	-0.004331
0.300033	0.1	0.002370
0.301700	0.1	0.009779
0.303367	0.1	0.015316
0.305033	0.1	0.017211
0.306700	0.1	0.015721
0.308367	0.1	0.013863
0.310033	0.1	0.014552
0.311700	0.1	0.017686
0.313367	0.1	0.021053
0.315033	0.1	0.022496
0.316700	0.1	0.020834
0.318367	0.1	0.015711
0.320033	0.1	0.007143
0.321700	0.1	-0.003781
0.323367	0.1	-0.014575
0.325033	0.1	-0.023101
0.326700	0.1	-0.028498
0.328367	0.1	-0.030384
0.330033	0.1	-0.028405
0.331700	0.1	-0.022692
0.333367	0.1	-0.014924
0.335033	0.1	-0.008582
0.336700	0.1	-0.006743
0.338367	0.1	-0.009309
0.340033	0.1	-0.013020
0.341700	0.1	-0.014580
0.343367	0.1	-0.013043
0.345033	0.1	-0.008834
0.346700	0.1	-0.002533
0.348367	0.1	0.003846
0.350033	0.1	0.006943
0.351700	0.1	0.005001
0.353367	0.1	-0.000712
0.355033	0.1	-0.006971
0.356700	0.1	-0.010217
0.358367	0.1	-0.008680
0.360033	0.1	-0.003218
0.361700	0.1	0.003986
0.363367	0.1	0.010277
0.365033	0.1	0.012815
0.366700	0.1	0.010580
0.368367	0.1	0.005835
0.370033	0.1	0.001895
0.371700	0.1	0.000005
0.373367	0.1	-0.000694
0.375033	0.1	-0.000712
0.376700	0.1	0.000848
0.378367	0.1	0.004293
0.380033	0.1	0.007851
0.381700	0.1	0.009271
0.383367	0.1	0.007884
0.385033	0.1	0.004410
0.386700	0.1	-0.000219
0.388367	0.1	-0.004922
0.390033	0.1	-0.008414
0.391700	0.1	-0.010491
0.393367	0.1	-0.012051
0.395033	0.1	-0.013551
0.396700	0.1	-0.014622
0.398367	0.1	-0.014910
0.400033	0.1	-0.014440
0.401700	0.1	-0.013355
0.403367	0.1	-0.011744
0.405033	0.1	-0.009714
0.406700	0.1	-0.006729
0.408367	0.1	-0.001728
0.410033	0.1	0.004624
0.411700	0.1	0.009909
0.413367	0.1	0.012680
0.415033	0.1	0.013327
0.416700	0.1	0.012405
0.418367	0.1	0.009891
0.420033	0.1	0.006286
0.421700	0.1	0.002924
0.423367	0.1	0.000685
0.425033	0.1	-0.000726
0.426700	0.1	-0.001946
0.428367	0.1	-0.003125
0.430033	0.1	-0.004191
0.431700	0.1	-0.005560
0.433367	0.1	-0.007660
0.435033	0.1	-0.009397
0.436700	0.1	-0.008233
0.438367	0.1	-0.003385
0.440033	0.1	0.002142
0.441700	0.1	0.005099
0.443367	0.1	0.005742
0.445033	0.1	0.005919
0.446700	0.1	0.006342
0.448367	0.1	0.007316
0.450033	0.1	0.009509
0.451700	0.1	0.012638
0.453367	0.1	0.014897
0.455033	0.1	0.015157
0.456700	0.1	0.014366
0.458367	0.1	0.013481
0.460033	0.1	0.012410
0.461700	0.1	0.011656
0.463367	0.1	0.012089
0.465033	0.1	0.013020
0.466700	0.1	0.012866
0.468367	0.1	0.011260
0.470033	0.1	0.009453
0.471700	0.1	0.008754
0.473367	0.1	0.009164
0.475033	0.1	0.009695
0.476700	0.1	0.009257
0.478367	0.1	0.007199
0.480033	0.1	0.003856
0.481700	0.1	0.000773
0.483367	0.1	-0.000200
0.485033	0.1	0.001625
0.486700	0.1	0.005066
0.488367	0.1	0.007828
0.490033	0.1	0.008112
0.491700	0.1	0.005323
0.493367	0.1	0.000075
0.495033	0.1	-0.005807
0.496700	0.1	-0.010412
0.498367	0.1	-0.012908
0.500033	0.1	-0.013201
0.501700	0.1	-0.011465
0.503367	0.1	-0.008540
0.505033	0.1	-0.006133
0.506700	0.1	-0.005877
0.508367	0.1	-0.007986
0.510033	0.1	-0.011446
0.511700	0.1	-0.014929
0.513367	0.1	-0.017215
0.515033	0.1	-0.017304
0.516700	0.1	-0.014328
0.518367	0.1	-0.008517
0.520033	0.1	-0.002184
0.521700	0.1	0.001579
0.523367	0.1	0.001085
0.525033	0.1	-0.002859
0.526700	0.1	-0.007609
0.528367	0.1	-0.010962
0.530033	0.1	-0.012214
0.531700	0.1	-0.011236
0.533367	0.1	-0.008037
0.535033	0.1	-0.003236
0.536700	0.1	0.001863
0.538367	0.1	0.005937
0.540033	0.1	0.008438
0.541700	0.1	0.009006
0.543367	0.1	0.006999
0.545033	0.1	0.002664
0.546700	0.1	-0.002612
0.548367	0.1	-0.007516
0.550033	0.1	-0.010845
0.551700	0.1	-0.010985
0.553367	0.1	-0.006962
0.555033	0.1	-0.000144
0.556700	0.1	0.006058
0.558367	0.1	0.008824
0.560033	0.1	0.008149
0.561700	0.1	0.006407
0.563367	0.1	0.005793
0.565033	0.1	0.006133
0.566700	0.1	0.005797
0.568367	0.1	0.004163
0.570033	0.1	0.001723
0.571700	0.1	-0.001225
0.573367	0.1	-0.004466
0.575033	0.1	-0.007451
0.576700	0.1	-0.010021
0.578367	0.1	-0.012498
0.580033	0.1	-0.014850
0.581700	0.1	-0.016810
0.583367	0.1	-0.018668
0.585033	0.1	-0.020950
0.586700	0.1	-0.023698
0.588367	0.1	-0.026892
0.590033	0.1	-0.030524
0.591700	0.1	-0.033495
0.593367	0.1	-0.033979
0.595033	0.1	-0.031618
0.596700	0.1	-0.028396
0.598367	0.1	-0.026678
0.600033	0.1	-0.026631
0.601700	0.1	-0.026161
0.603367	0.1	-0.022971
0.605033	0.1	-0.016098
0.606700	0.1	-0.007069
0.608367	0.1	0.000317
0.610033	0.1	0.003241
0.611700	0.1	0.002231
0.613367	0.1	-0.000731
0.615033	0.1	-0.004647
0.616700	0.1	-0.009174
0.618367	0.1	-0.013649
0.620033	0.1	-0.017229
0.621700	0.1	-0.019367
0.623367	0.1	-0.020438
0.625033	0.1	-0.022124
0.626700	0.1	-0.025509
0.628367	0.1	-0.029062
0.630033	0.1	-0.030394
0.631700	0.1	-0.028973
0.633367	0.1	-0.025518
0.635033	0.1	-0.020522
0.636700	0.1	-0.014626
0.638367	0.1	-0.009271
0.640033	0.1	-0.005844
0.641700	0.1	-0.004419
0.643367	0.1	-0.004200
0.645033	0.1	-0.004428
0.646700	0.1	-0.004084
0.648367	0.1	-0.002733
0.650033	0.1	-0.001611
0.651700	0.1	-0.002440
0.653367	0.1	-0.005648
0.655033	0.1	-0.009942
0.656700	0.1	-0.013071
0.658367	0.1	-0.013500
0.660033	0.1	-0.011665
0.661700	0.1	-0.009802
0.663367	0.1	-0.010668
0.665033	0.1	-0.015474
0.666700	0.1	-0.022617
0.668367	0.1	-0.029067
0.670033	0.1	-0.032443
0.671700	0.1	-0.031372
0.673367	0.1	-0.026431
0.675033	0.1	-0.021537
0.676700	0.1	-0.020387
0.678367	0.1	-0.022054
0.680033	0.1	-0.023521
0.681700	0.1	-0.024037
0.683367	0.1	-0.024703
0.685033	0.1	-0.025923
0.686700	0.1	-0.027060
0.688367	0.1	-0.027539
0.690033	0.1	-0.027292
0.691700	0.1	-0.026594
0.693367	0.1	-0.026235
0.695033	0.1	-0.026817
0.696700	0.1	-0.027400
0.698367	0.1	-0.026184
0.700033	0.1	-0.022980
0.701700	0.1	-0.019474
0.703367	0.1	-0.017262
0.705033	0.1	-0.016810
0.706700	0.1	-0.017406
0.708367	0.1	-0.017602
0.710033	0.1	-0.016573
0.711700	0.1	-0.015316
0.713367	0.1	-0.015628
0.715033	0.1	-0.017672
0.716700	0.1	-0.019684
0.718367	0.1	-0.019856
0.720033	0.1	-0.017239
0.721700	0.1	-0.011851
0.723367	0.1	-0.005085
0.725033	0.1	0.000936
0.726700	0.1	0.004587
0.728367	0.1	0.005285
0.730033	0.1	0.003148
0.731700	0.1	-0.001355
0.733367	0.1	-0.007255
0.735033	0.1	-0.013011
0.736700	0.1	-0.017136
0.738367	0.1	-0.018761
0.740033	0.1	-0.017551
0.741700	0.1	-0.014175
0.743367	0.1	-0.010603
0.745033	0.1	-0.008894
0.746700	0.1	-0.009830
0.748367	0.1	-0.012927
0.750033	0.1	-0.016880
0.751700	0.1	-0.019893
0.753367	0.1	-0.020661
0.755033	0.1	-0.019241
0.756700	0.1	-0.016205
0.758367	0.1	-0.011576
0.760033	0.1	-0.005998
0.761700	0.1	-0.001970
0.763367	0.1	-0.001760
0.765033	0.1	-0.004712
0.766700	0.1	-0.008303
0.768367	0.1	-0.010938
0.770033	0.1	-0.012689
0.771700	0.1	-0.014128
0.773367	0.1	-0.015153
0.775033	0.1	-0.015143
0.776700	0.1	-0.013947
0.778367	0.1	-0.012396
0.780033	0.1	-0.011669
0.781700	0.1	-0.012019
0.783367	0.1	-0.012605
0.785033	0.1	-0.012871
0.786700	0.1	-0.012894
0.788367	0.1	-0.012531
0.790033	0.1	-0.011986
0.791700	0.1	-0.012736
0.793367	0.1	-0.015539
0.795033	0.1	-0.018352
0.796700	0.1	-0.018310
0.798367	0.1	-0.015288
0.800033	0.1	-0.011898
0.801700	0.1	-0.010598
0.803367	0.1	-0.012000
0.805033	0.1	-0.015218
0.806700	0.1	-0.018692
0.808367	0.1	-0.020936
0.810033	0.1	-0.021262
0.811700	0.1	-0.019879
0.813367	0.1	-0.017234
0.815033	0.1	-0.014203
0.816700	0.1	-0.012685
0.818367	0.1	-0.014380
0.820033	0.1	-0.018817
0.821700	0.1	-0.023493
0.823367	0.1	-0.025905
0.825033	0.1	-0.025560
0.826700	0.1	-0.024280
0.828367	0.1	-0.023809
0.830033	0.1	-0.024126
0.831700	0.1	-0.024727
0.833367	0.1	-0.025653
0.835033	0.1	-0.026836
0.836700	0.1	-0.028159
0.838367	0.1	-0.029677
0.840033	0.1	-0.031139
0.841700	0.1	-0.031949
0.843367	0.1	-0.031637
0.845033	0.1	-0.030682
0.846700	0.1	-0.030701
0.848367	0.1	-0.032610
0.850033	0.1	-0.035055
0.851700	0.1	-0.035930
0.853367	0.1	-0.034533
0.855033	0.1	-0.031302
0.856700	0.1	-0.026678
0.858367	0.1	-0.021579
0.860033	0.1	-0.017677
0.861700	0.1	-0.016135
0.863367	0.1	-0.016964
0.865033	0.1	-0.019441
0.866700	0.1	-0.021877
0.868367	0.1	-0.021588
0.870033	0.1	-0.016736
0.871700	0.1	-0.008587
0.873367	0.1	-0.001634
0.875033	0.1	-0.000144
0.876700	0.1	-0.004121
0.878367	0.1	-0.010300
0.880033	0.1	-0.015949
0.881700	0.1	-0.019437
0.883367	0.1	-0.019656
0.885033	0.1	-0.016936
0.886700	0.1	-0.012866
0.888367	0.1	-0.008601
0.890033	0.1	-0.004577
0.891700	0.1	-0.001770
0.893367	0.1	-0.001551
0.895033	0.1	-0.004424
0.896700	0.1	-0.010328
0.898367	0.1	-0.018855
0.900033	0.1	-0.027949
0.901700	0.1	-0.034464
0.903367	0.1	-0.036894
0.905033	0.1	-0.036201
0.906700	0.1	-0.034063
0.908367	0.1	-0.031963
0.910033	0.1	-0.030817
0.911700	0.1	-0.030207
0.913367	0.1	-0.029006
0.915033	0.1	-0.026459
0.916700	0.1	-0.022412
0.918367	0.1	-0.017360
0.920033	0.1	-0.012335
0.921700	0.1	-0.008559
0.923367	0.1	-0.006789
0.925033	0.1	-0.006994
0.926700	0.1	-0.008489
0.928367	0.1	-0.009942
0.930033	0.1	-0.009579
0.931700	0.1	-0.006123
0.933367	0.1	-0.000321
0.935033	0.1	0.004978
0.936700	0.1	0.007404
0.938367	0.1	0.007022
0.940033	0.1	0.005225
0.941700	0.1	0.002850
0.943367	0.1	0.000093
0.945033	0.1	-0.002831
0.946700	0.1	-0.006193
0.948367	0.1	-0.010505
0.950033	0.1	-0.014422
0.951700	0.1	-0.015143
0.953367	0.1	-0.012023
0.955033	0.1	-0.007548
0.956700	0.1	-0.004056
0.958367	0.1	-0.001746
0.960033	0.1	-0.000568
0.961700	0.1	-0.001639
0.963367	0.1	-0.005299
0.965033	0.1	-0.009611
0.966700	0.1	-0.012205
0.968367	0.1	-0.012610
0.970033	0.1	-0.011949
0.971700	0.1	-0.011302
0.973367	0.1	-0.011334
0.975033	0.1	-0.012792
0.976700	0.1	-0.016075
0.978367	0.1	-0.020405
0.980033	0.1	-0.024028
0.981700	0.1	-0.025565
0.983367	0.1	-0.025043
0.985033	0.1	-0.023344
0.986700	0.1	-0.021374
0.988367	0.1	-0.019642
0.990033	0.1	-0.017951
0.991700	0.1	-0.015707
0.993367	0.1	-0.012806
0.995033	0.1	-0.009881
0.996700	0.1	-0.008242
0.998367	0.1	-0.009378
1.000033	0.1	-0.013663
1.001700	0.1	-0.019404
1.003367	0.1	-0.023968
1.005033	0.1	-0.025975
1.006700	0.1	-0.025621
1.008367	0.1	-0.023162
1.010033	0.1	-0.018496
1.011700	0.1	-0.011958
1.013367	0.1	-0.004452
1.015033	0.1	0.002664
1.016700	0.1	0.007916
1.018367	0.1	0.010524
1.020033	0.1	0.010598
1.021700	0.1	0.008363
1.023367	0.1	0.004168
1.025033	0.1	-0.000424
1.026700	0.1	-0.003264
1.028367	0.1	-0.004102
1.030033	0.1	-0.005029
1.031700	0.1	-0.007930
1.033367	0.1	-0.012405
1.035033	0.1	-0.016503
1.036700	0.1	-0.019139
1.038367	0.1	-0.020638
1.040033	0.1	-0.021062
1.041700	0.1	-0.020377
1.043367	0.1	-0.020219
1.045033	0.1	-0.022715
1.046700	0.1	-0.028019
1.048367	0.1	-0.034361
1.050033	0.1	-0.039604
1.051700	0.1	-0.042487
1.053367	0.1	-0.042794
1.055033	0.1	-0.041081
1.056700	0.1	-0.038291
1.058367	0.1	-0.035008
1.060033	0.1	-0.030892
1.061700	0.1	-0.025635
1.063367	0.1	-0.020247
1.065033	0.1	-0.016443
1.066700	0.1	-0.015306
1.068367	0.1	-0.016983
1.070033	0.1	-0.020294
1.071700	0.1	-0.022887
1.073367	0.1	-0.023204
1.075033	0.1	-0.021751
1.076700	0.1	-0.019702
1.078367	0.1	-0.017402
1.080033	0.1	-0.015120
1.081700	0.1	-0.014016
1.083367	0.1	-0.015385
1.085033	0.1	-0.019032
1.086700	0.1	-0.023167
1.088367	0.1	-0.026301
1.090033	0.1	-0.028121
1.091700	0.1	-0.028503
1.093367	0.1	-0.027549
1.095033	0.1	-0.026496
1.096700	0.1	-0.027088
1.098367	0.1	-0.030100
1.100033	0.1	-0.035195
1.101700	0.1	-0.041253
1.103367	0.1	-0.046152
1.105033	0.1	-0.047712
1.106700	0.1	-0.045644
1.108367	0.1	-0.041598
1.110033	0.1	-0.037365
1.111700	0.1	-0.033961
1.113367	0.1	-0.031837
1.115033	0.1	-0.031167
1.116700	0.1	-0.032228
1.118367	0.1	-0.034911
1.120033	0.1	-0.037644
1.121700	0.1	-0.037835
1.123367	0.1	-0.034240
1.125033	0.1	-0.028526
1.126700	0.1	-0.023209
1.128367	0.1	-0.019362
1.130033	0.1	-0.017355
1.131700	0.1	-0.017313
1.133367	0.1	-0.018314
1.135033	0.1	-0.019153
1.136700	0.1	-0.020033
1.138367	0.1	-0.021728
1.140033	0.1	-0.023264
1.141700	0.1	-0.022892
1.143367	0.1	-0.020880
1.145033	0.1	-0.019385
1.146700	0.1	-0.020340
1.148367	0.1	-0.024266
1.150033	0.1	-0.030030
1.151700	0.1	-0.034906
1.153367	0.1	-0.036233
1.155033	0.1	-0.033909
1.156700	0.1	-0.030240
1.158367	0.1	-0.027535
1.160033	0.1	-0.026510
1.161700	0.1	-0.026547
1.163367	0.1	-0.027004
1.165033	0.1	-0.027702
1.166700	0.1	-0.028363
1.168367	0.1	-0.028666
1.170033	0.1	-0.028340
1.171700	0.1	-0.026547
1.173367	0.1	-0.022678
1.175033	0.1	-0.017751
1.176700	0.1	-0.013779
1.178367	0.1	-0.012112
1.180033	0.1	-0.013043
1.181700	0.1	-0.015879
1.183367	0.1	-0.018766
1.185033	0.1	-0.019781
1.186700	0.1	-0.018785
1.188367	0.1	-0.017355
1.190033	0.1	-0.017323
1.191700	0.1	-0.019446
1.193367	0.1	-0.022943
1.195033	0.1	-0.025877
1.196700	0.1	-0.025863
1.198367	0.1	-0.021895
1.200033	0.1	-0.016075
1.201700	0.1	-0.012531
1.203367	0.1	-0.013569
1.205033	0.1	-0.017369
1.206700	0.1	-0.020117
1.208367	0.1	-0.019288
1.210033	0.1	-0.014631
1.211700	0.1	-0.007441
1.213367	0.1	0.000107
1.215033	0.1	0.005444
1.216700	0.1	0.006780
1.218367	0.1	0.004098
1.220033	0.1	-0.001327
1.221700	0.1	-0.007721
1.223367	0.1	-0.012964
1.225033	0.1	-0.015525
1.226700	0.1	-0.015791
1.228367	0.1	-0.015302
1.230033	0.1	-0.015115
1.231700	0.1	-0.015651
1.233367	0.1	-0.016699
1.235033	0.1	-0.016876
1.236700	0.1	-0.014631
1.238367	0.1	-0.010435
1.240033	0.1	-0.006650
1.241700	0.1	-0.005211
1.243367	0.1	-0.006421
1.245033	0.1	-0.009253
1.246700	0.1	-0.012387
1.248367	0.1	-0.014817
1.250033	0.1	-0.015488
1.251700	0.1	-0.013527
1.253367	0.1	-0.009793
1.255033	0.1	-0.006519
1.256700	0.1	-0.004880
1.258367	0.1	-0.004354
1.260033	0.1	-0.004261
1.261700	0.1	-0.004177
1.263367	0.1	-0.003050
1.265033	0.1	0.000047
1.266700	0.1	0.003981
1.268367	0.1	0.006212
1.270033	0.1	0.005211
1.271700	0.1	0.001350
1.273367	0.1	-0.004196
1.275033	0.1	-0.010915
1.276700	0.1	-0.018347
1.278367	0.1	-0.024596
1.280033	0.1	-0.027469
1.281700	0.1	-0.026999
1.283367	0.1	-0.025500
1.285033	0.1	-0.025220
1.286700	0.1	-0.026380
1.288367	0.1	-0.027861
1.290033	0.1	-0.029202
1.291700	0.1	-0.030450
1.293367	0.1	-0.030957
1.295033	0.1	-0.030445
1.296700	0.1	-0.030110
1.298367	0.1	-0.030641
1.300033	0.1	-0.030263
1.301700	0.1	-0.026994
1.303367	0.1	-0.022035
1.305033	0.1	-0.018338
1.306700	0.1	-0.017304
1.308367	0.1	-0.018599
1.310033	0.1	-0.021216
1.311700	0.1	-0.024145
1.313367	0.1	-0.026803
1.315033	0.1	-0.028638
1.316700	0.1	-0.028713
1.318367	0.1	-0.026431
1.320033	0.1	-0.022557
1.321700	0.1	-0.018249
1.323367	0.1	-0.012596
1.325033	0.1	-0.002570
1.326700	0.1	0.013788
1.328367	0.1	0.035064
1.330033	0.1	0.058170
1.331700	0.1	0.081621
1.333367	0.1	0.105551
1.335033	0.1	0.129147
1.336700	0.1	0.150544
1.338367	0.1	0.169007
1.340033	0.1	0.184947
1.341700	0.1	0.197766
1.343367	0.1	0.205478
1.345033	0.1	0.206828
1.346700	0.1	0.202549
1.348367	0.1	0.194074
1.350033	0.1	0.182521
1.351700	0.1	0.169333
1.353367	0.1	0.156090
1.355033	0.1	0.143219
1.356700	0.1	0.130171
1.358367	0.1	0.116904
1.360033	0.1	0.103824
1.361700	0.1	0.090837
1.363367	0.1	0.078012
1.365033	0.1	0.066403
1.366700	0.1	0.057202
1.368367	0.1	0.050738
1.370033	0.1	0.045598
1.371700	0.1	0.038734
1.373367	0.1	0.028298
1.375033	0.1	0.016387
1.376700	0.1	0.007595
1.378367	0.1	0.004736
1.380033	0.1	0.006668
1.381700	0.1	0.010082
1.383367	0.1	0.012596
1.385033	0.1	0.014394
1.386700	0.1	0.016596
1.388367	0.1	0.018277
1.390033	0.1	0.016824
1.391700	0.1	0.010636
1.393367	0.1	0.000126
1.395033	0.1	-0.012759
1.396700	0.1	-0.025728
1.398367	0.1	-0.037355
1.400033	0.1	-0.047437
1.401700	0.1	-0.056284
1.403367	0.1	-0.063572
1.405033	0.1	-0.068569
1.406700	0.1	-0.071470
1.408367	0.1	-0.073300
1.410033	0.1	-0.075093
1.411700	0.1	-0.077751
1.413367	0.1	-0.081919
1.415033	0.1	-0.087433
1.416700	0.1	-0.092643
1.418367	0.1	-0.094888
1.420033	0.1	-0.092955
1.421700	0.1	-0.088350
1.423367	0.1	-0.083391
1.425033	0.1	-0.079400
1.426700	0.1	-0.076466
1.428367	0.1	-0.073584
1.430033	0.1	-0.069593
1.431700	0.1	-0.065030
1.433367	0.1	-0.062087
1.435033	0.1	-0.061919
1.436700	0.1	-0.063106
1.438367	0.1	-0.063595
1.440033	0.1	-0.062627
1.441700	0.1	-0.060210
1.443367	0.1	-0.056466
1.445033	0.1	-0.051665
1.446700	0.1	-0.045574
1.448367	0.1	-0.037313
1.450033	0.1	-0.026803
1.451700	0.1	-0.015683
1.453367	0.1	-0.006482
1.455033	0.1	-0.000931
1.456700	0.1	0.001034
1.458367	0.1	0.000768
1.460033	0.1	-0.000023
1.461700	0.1	0.000331
1.463367	0.1	0.002463
1.465033	0.1	0.005718
1.466700	0.1	0.009881
1.468367	0.1	0.015516
1.470033	0.1	0.022175
1.471700	0.1	0.028689
1.473367	0.1	0.034701
1.475033	0.1	0.040210
1.476700	0.1	0.044238
1.478367	0.1	0.045099
1.480033	0.1	0.041989
1.481700	0.1	0.035847
1.483367	0.1	0.029160
1.485033	0.1	0.024899
1.486700	0.1	0.024671
1.488367	0.1	0.027698
1.490033	0.1	0.031912
1.491700	0.1	0.035400
1.493367	0.1	0.037220
1.495033	0.1	0.037532
1.496700	0.1	0.036838
1.498367	0.1	0.035684
1.500033	0.1	0.034403
1.501700	0.1	0.032219
1.503367	0.1	0.028061
1.505033	0.1	0.022771
1.506700	0.1	0.018924
1.508367	0.1	0.018193
1.510033	0.1	0.019735
1.511700	0.1	0.021011
1.513367	0.1	0.020177
1.515033	0.1	0.017919
1.516700	0.1	0.016973
1.518367	0.1	0.019954
1.520033	0.1	0.027576
1.521700	0.1	0.038375
1.523367	0.1	0.050259
1.525033	0.1	0.062026
1.526700	0.1	0.073155
1.528367	0.1	0.083456
1.530033	0.1	0.093314
1.531700	0.1	0.102944
1.533367	0.1	0.111605
1.535033	0.1	0.119000
1.536700	0.1	0.126427
1.538367	0.1	0.135615
1.540033	0.1	0.147219
1.541700	0.1	0.161151
1.543367	0.1	0.177161
1.545033	0.1	0.194148
1.546700	0.1	0.209631
1.548367	0.1	0.221236
1.550033	0.1	0.228579
1.551700	0.1	0.233790
1.553367	0.1	0.240305
1.555033	0.1	0.250535
1.556700	0.1	0.264384
1.558367	0.1	0.280458
1.560033	0.1	0.298363
1.561700	0.1	0.319444
1.563367	0.1	0.345651
1.565033	0.1	0.378168
1.566700	0.1	0.417000
1.568367	0.1	0.460963
1.570033	0.1	0.508074
1.571700	0.1	0.556880
1.573367	0.1	0.607246
1.575033	0.1	0.659330
1.576700	0.1	0.712750
1.578367	0.1	0.766763
1.580033	0.1	0.820425
1.581700	0.1	0.872556
1.583367	0.1	0.922033
1.585033	0.1	0.967900
1.586700	0.1	1.008748
1.588367	0.1	1.042434
1.590033	0.1	1.066751
1.591700	0.1	1.079473
1.593367	0.1	1.078299
1.595033	0.1	1.062360
1.596700	0.1	1.033051
1.598367	0.1	0.993749
1.600033	0.1	0.951355
1.601700	0.1	0.917688
1.603367	0.1	0.907732
1.605033	0.1	0.937912
1.606700	0.1	1.026224
1.608367	0.1	1.190472
1.610033	0.1	1.443657
1.611700	0.1	1.791632
1.613367	0.1	2.234117
1.615033	0.1	2.764077
1.616700	0.1	3.366070
1.618367	0.1	4.018294
1.620033	0.1	4.697465
1.621700	0.1	5.381703
1.623367	0.1	6.051669
1.625033	0.1	6.692656
1.626700	0.1	7.295115
1.628367	0.1	7.852507
1.630033	0.1	8.360818
1.631700	0.1	8.819564
1.633367	0.1	9.230091
1.635033	0.1	9.592841
1.636700	0.1	9.907545
1.638367	0.1	10.173991
1.640033	0.1	10.390743
1.641700	0.1	10.554795
1.643367	0.1	10.663690
1.645033	0.1	10.717721
1.646700	0.1	10.720291
1.648367	0.1	10.676696
1.650033	0.1	10.591829
1.651700	0.1	10.468918
1.653367	0.1	10.312055
1.655033	0.1	10.128813
1.656700	0.1	9.928001
1.658367	0.1	9.716041
1.660033	0.1	9.496883
1.661700	0.1	9.273496
1.663367	0.1	9.048730
1.665033	0.1	8.825380
1.666700	0.1	8.605276
1.668367	0.1	8.388786
1.670033	0.1	8.175089
1.671700	0.1	7.962543
1.673367	0.1	7.749335
1.675033	0.1	7.534218
1.676700	0.1	7.316829
1.678367	0.1	7.097712
1.680033	0.1	6.877845
1.681700	0.1	6.657918
1.683367	0.1	6.438107
1.685033	0.1	6.217915
1.686700	0.1	5.996018
1.688367	0.1	5.771671
1.690033	0.1	5.546897
1.691700	0.1	5.325512
1.693367	0.1	5.109664
1.695033	0.1	4.898901
1.696700	0.1	4.691817
1.698367	0.1	4.487126
1.700033	0.1	4.284657
1.701700	0.1	4.086536
1.703367	0.1	3.895978
1.705033	0.1	3.713737
1.706700	0.1	3.537070
1.708367	0.1	3.362908
1.710033	0.1	3.190897
1.711700	0.1	3.022505
1.713367	0.1	2.858546
1.715033	0.1	2.699262
1.716700	0.1	2.545770
1.718367	0.1	2.399855
1.720033	0.1	2.261917
1.721700	0.1	2.130116
1.723367	0.1	2.003000
1.725033	0.1	1.881258
1.726700	0.1	1.765187
1.728367	0.1	1.653680
1.730033	0.1	1.546475
1.731700	0.1	1.444202
1.733367	0.1	1.346762
1.735033	0.1	1.253523
1.736700	0.1	1.164488
1.738367	0.1	1.080865
1.740033	0.1	1.003626
1.741700	0.1	0.931774
1.743367	0.1	0.863150
1.745033	0.1	0.796737
1.746700	0.1	0.733333
1.748367	0.1	0.673900
1.750033	0.1	0.618189
1.751700	0.1	0.566058
1.753367	0.1	0.518183
1.755033	0.1	0.474262
1.756700	0.1	0.432646
1.758367	0.1	0.391779
1.760033	0.1	0.350396
1.761700	0.1	0.308109
1.763367	0.1	0.267411
1.765033	0.1	0.232877
1.766700	0.1	0.206605
1.768367	0.1	0.186251
1.770033	0.1	0.168327
1.771700	0.1	0.151256
1.773367	0.1	0.134921
1.775033	0.1	0.119037
1.776700	0.1	0.102744
1.778367	0.1	0.085011
1.780033	0.1	0.065290
1.781700	0.1	0.043879
1.783367	0.1	0.021677
1.785033	0.1	-0.000391
1.786700	0.1	-0.021844
1.788367	0.1	-0.042263
1.790033	0.1	-0.060676
1.791700	0.1	-0.076084
1.793367	0.1	-0.088871
1.795033	0.1	-0.100830
1.796700	0.1	-0.112676
1.798367	0.1	-0.122553
1.800033	0.1	-0.128639
1.801700	0.1	-0.132048
1.803367	0.1	-0.135899
1.805033	0.1	-0.142273
1.806700	0.1	-0.150194
1.808367	0.1	-0.156746
1.810033	0.1	-0.160458
1.811700	0.1	-0.163000
1.813367	0.1	-0.166842
1.815033	0.1	-0.172164
1.816700	0.1	-0.177613
1.818367	0.1	-0.183159
1.820033	0.1	-0.189468
1.821700	0.1	-0.194865
1.823367	0.1	-0.196183
1.825033	0.1	-0.193417
1.826700	0.1	-0.190921
1.828367	0.1	-0.192658
1.830033	0.1	-0.198865
1.831700	0.1	-0.207811
1.833367	0.1	-0.217170
1.835033	0.1	-0.223955
1.836700	0.1	-0.226037
1.838367	0.1	-0.223634
1.840033	0.1	-0.219201
1.841700	0.1	-0.215843
1.843367	0.1	-0.214898
1.845033	0.1	-0.215266
1.846700	0.1	-0.214968
1.848367	0.1	-0.212658
1.850033	0.1	-0.208071
1.851700	0.1	-0.201715
1.853367	0.1	-0.194074
1.855033	0.1	-0.184630
1.856700	0.1	-0.172313
1.858367	0.1	-0.157254
1.860033	0.1	-0.141454
1.861700	0.1	-0.127102
1.863367	0.1	-0.114385
1.865033	0.1	-0.101733
1.866700	0.1	-0.088527
1.868367	0.1	-0.075386
1.870033	0.1	-0.061314
1.871700	0.1	-0.042901
1.873367	0.1	-0.017020
1.875033	0.1	0.016615
1.876700	0.1	0.055376
1.878367	0.1	0.095484
1.880033	0.1	0.134441
1.881700	0.1	0.172406
1.883367	0.1	0.210688
1.885033	0.1	0.249492
1.886700	0.1	0.287974
1.888367	0.1	0.325693
1.890033	0.1	0.362638
1.891700	0.1	0.398499
1.893367	0.1	0.432399
1.895033	0.1	0.463002
1.896700	0.1	0.489042
1.898367	0.1	0.509950
1.900033	0.1	0.525503
1.901700	0.1	0.535003
1.903367	0.1	0.538062
1.905033	0.1	0.535571
1.906700	0.1	0.528554
1.908367	0.1	0.517149
1.910033	0.1	0.501894
1.911700	0.1	0.484833
1.913367	0.1	0.468357
1.915033	0.1	0.453438
1.916700	0.1	0.439640
1.918367	0.1	0.426625
1.920033	0.1	0.413829
1.921700	0.1	0.399253
1.923367	0.1	0.381316
1.925033	0.1	0.361679
1.926700	0.1	0.343937
1.928367	0.1	0.329241
1.930033	0.1	0.315211
1.931700	0.1	0.299383
1.933367	0.1	0.281748
1.935033	0.1	0.263671
1.936700	0.1	0.246330
1.938367	0.1	0.230302
1.940033	0.1	0.215177
1.941700	0.1	0.200020
1.943367	0.1	0.184970
1.945033	0.1	0.171363
1.946700	0.1	0.159917
1.948367	0.1	0.149892
1.950033	0.1	0.139796
1.951700	0.1	0.128248
1.953367	0.1	0.115004
1.955033	0.1	0.101239
1.956700	0.1	0.088718
1.958367	0.1	0.078445
1.960033	0.1	0.069248
1.961700	0.1	0.058524
1.963367	0.1	0.045714
1.965033	0.1	0.033518
1.966700	0.1	0.024438
1.968367	0.1	0.017872
1.970033	0.1	0.011190
1.971700	0.1	0.002561
1.973367	0.1	-0.008047
1.975033	0.1	-0.019530
1.976700	0.1	-0.030366
1.978367	0.1	-0.039600
1.980033	0.1	-0.047511
1.981700	0.1	-0.054948
1.983367	0.1	-0.062692
1.985033	0.1	-0.071819
1.986700	0.1	-0.083284
1.988367	0.1	-0.096275
1.990033	0.1	-0.108401
1.991700	0.1	-0.118027
1.993367	0.1	-0.125477
1.995033	0.1	-0.131633
1.996700	0.1	-0.136695
1.998367	0.1	-0.141216
2.000033	0.1	-0.146972
2.001700	0.1	-0.155233
2.003367	0.1	-0.164825
2.005033	0.1	-0.173268
2.006700	0.1	-0.179345
2.008367	0.1	-0.183564
2.010033	0.1	-0.186968
2.011700	0.1	-0.190642
2.013367	0.1	-0.195261
2.015033	0.1	-0.200476
2.016700	0.1	-0.205324
2.018367	0.1	-0.209096
2.020033	0.1	-0.211983
2.021700	0.1	-0.215033
2.023367	0.1	-0.219163
2.025033	0.1	-0.224323
2.026700	0.1	-0.229487
2.028367	0.1	-0.233748
2.030033	0.1	-0.237548
2.031700	0.1	-0.241841
2.033367	0.1	-0.246079
2.035033	0.1	-0.248831
2.036700	0.1	-0.250279
2.038367	0.1	-0.252211
2.040033	0.1	-0.256030
2.041700	0.1	-0.261297
2.043367	0.1	-0.265976
2.045033	0.1	-0.268728
2.046700	0.1	-0.270708
2.048367	0.1	-0.273921
2.050033	0.1	-0.278978
2.051700	0.1	-0.285329
2.053367	0.1	-0.292286
2.055033	0.1	-0.298899
2.056700	0.1	-0.303579
2.058367	0.1	-0.304952
2.060033	0.1	-0.303322
2.061700	0.1	-0.300752
2.063367	0.1	-0.299304
2.065033	0.1	-0.299513
2.066700	0.1	-0.301297
2.068367	0.1	-0.304696
2.070033	0.1	-0.308487
2.071700	0.1	-0.310480
2.073367	0.1	-0.310359
2.075033	0.1	-0.310279
2.076700	0.1	-0.312310
2.078367	0.1	-0.316640
2.080033	0.1	-0.322489
2.081700	0.1	-0.329288
2.083367	0.1	-0.336119
2.085033	0.1	-0.341046
2.086700	0.1	-0.342396
2.088367	0.1	-0.340655
2.090033	0.1	-0.338447
2.091700	0.1	-0.338075
2.093367	0.1	-0.339588
2.095033	0.1	-0.340953
2.096700	0.1	-0.339374
2.098367	0.1	-0.333940
2.100033	0.1	-0.326913
2.101700	0.1	-0.321250
2.103367	0.1	-0.318424
2.105033	0.1	-0.318419
2.106700	0.1	-0.320128
2.108367	0.1	-0.322037
2.110033	0.1	-0.323015
2.111700	0.1	-0.322382
2.113367	0.1	-0.319760
2.115033	0.1	-0.315402
2.116700	0.1	-0.310363
2.118367	0.1	-0.306177
2.120033	0.1	-0.304212
2.121700	0.1	-0.305003
2.123367	0.1	-0.307453
2.125033	0.1	-0.308733
2.126700	0.1	-0.306219
2.128367	0.1	-0.299863
2.130033	0.1	-0.291797
2.131700	0.1	-0.284454
2.133367	0.1	-0.279797
2.135033	0.1	-0.278363
2.136700	0.1	-0.277930
2.138367	0.1	-0.275061
2.140033	0.1	-0.268924
2.141700	0.1	-0.262228
2.143367	0.1	-0.258326
2.145033	0.1	-0.257962
2.146700	0.1	-0.258819
2.148367	0.1	-0.258228
2.150033	0.1	-0.255448
2.151700	0.1	-0.251266
2.153367	0.1	-0.246833
2.155033	0.1	-0.243378
2.156700	0.1	-0.242298
2.158367	0.1	-0.244216
2.160033	0.1	-0.248053
2.161700	0.1	-0.251974
2.163367	0.1	-0.254381
2.165033	0.1	-0.253147
2.166700	0.1	-0.246125
2.168367	0.1	-0.233455
2.170033	0.1	-0.218074
2.171700	0.1	-0.203657
2.173367	0.1	-0.192700
2.175033	0.1	-0.186223
2.176700	0.1	-0.184430
2.178367	0.1	-0.186432
2.180033	0.1	-0.189589
2.181700	0.1	-0.190185
2.183367	0.1	-0.185901
2.185033	0.1	-0.177934
2.186700	0.1	-0.169436
2.188367	0.1	-0.162208
2.190033	0.1	-0.156164
2.191700	0.1	-0.151084
2.193367	0.1	-0.147251
2.195033	0.1	-0.144425
2.196700	0.1	-0.141407
2.198367	0.1	-0.137985
2.200033	0.1	-0.136304
2.201700	0.1	-0.138744
2.203367	0.1	-0.144872
2.205033	0.1	-0.151359
2.206700	0.1	-0.154343
2.208367	0.1	-0.151647
2.210033	0.1	-0.143722
2.211700	0.1	-0.133077
2.213367	0.1	-0.122669
2.215033	0.1	-0.114450
2.216700	0.1	-0.108862
2.218367	0.1	-0.105114
2.220033	0.1	-0.102106
2.221700	0.1	-0.099358
2.223367	0.1	-0.097044
2.225033	0.1	-0.095493
2.226700	0.1	-0.095358
2.228367	0.1	-0.097402
2.230033	0.1	-0.100918
2.231700	0.1	-0.103051
2.233367	0.1	-0.101137
2.235033	0.1	-0.095274
2.236700	0.1	-0.088238
2.238367	0.1	-0.082999
2.240033	0.1	-0.080587
2.241700	0.1	-0.080182
2.243367	0.1	-0.080289
2.245033	0.1	-0.079633
2.246700	0.1	-0.077803
2.248367	0.1	-0.075237
2.250033	0.1	-0.072233
2.251700	0.1	-0.068364
2.253367	0.1	-0.063479
2.255033	0.1	-0.058929
2.256700	0.1	-0.056294
2.258367	0.1	-0.054957
2.260033	0.1	-0.052750
2.261700	0.1	-0.048880
2.263367	0.1	-0.044019
2.265033	0.1	-0.038729
2.266700	0.1	-0.033956
2.268367	0.1	-0.031497
2.270033	0.1	-0.032219
2.271700	0.1	-0.034990
2.273367	0.1	-0.037863
2.275033	0.1	-0.039795
2.276700	0.1	-0.040699
2.278367	0.1	-0.040079
2.280033	0.1	-0.037197
2.281700	0.1	-0.032848
2.283367	0.1	-0.029150
2.285033	0.1	-0.027283
2.286700	0.1	-0.026748
2.288367	0.1	-0.026855
2.290033	0.1	-0.027516
2.291700	0.1	-0.028359
2.293367	0.1	-0.028335
2.295033	0.1	-0.026692
2.296700	0.1	-0.023562
2.298367	0.1	-0.019576
2.300033	0.1	-0.015572
2.301700	0.1	-0.012410
2.303367	0.1	-0.010962
2.305033	0.1	-0.011907
2.306700	0.1	-0.014887
2.308367	0.1	-0.018287
2.310033	0.1	-0.020880
2.311700	0.1	-0.023334
2.313367	0.1	-0.026724
2.315033	0.1	-0.029998
2.316700	0.1	-0.030794
2.318367	0.1	-0.028266
2.320033	0.1	-0.023828
2.321700	0.1	-0.019809
2.323367	0.1	-0.018040
2.325033	0.1	-0.018980
2.326700	0.1	-0.022035
2.328367	0.1	-0.026757
2.330033	0.1	-0.032932
2.331700	0.1	-0.039479
2.333367	0.1	-0.044345
2.335033	0.1	-0.045956
2.336700	0.1	-0.043805
2.338367	0.1	-0.038068
2.340033	0.1	-0.030110
2.341700	0.1	-0.022254
2.343367	0.1	-0.016158
2.345033	0.1	-0.012736
2.346700	0.1	-0.012922
2.348367	0.1	-0.016713
2.350033	0.1	-0.022547
2.351700	0.1	-0.028731
2.353367	0.1	-0.034403
2.355033	0.1	-0.038892
2.356700	0.1	-0.040964
2.358367	0.1	-0.039190
2.360033	0.1	-0.034003
2.361700	0.1	-0.028275
2.363367	0.1	-0.024582
2.365033	0.1	-0.022976
2.366700	0.1	-0.022338
2.368367	0.1	-0.022212
2.370033	0.1	-0.022566
2.371700	0.1	-0.022911
2.373367	0.1	-0.022799
2.375033	0.1	-0.022734
2.376700	0.1	-0.023493
2.378367	0.1	-0.024964
2.380033	0.1	-0.026389
2.381700	0.1	-0.026664
2.383367	0.1	-0.024540
2.385033	0.1	-0.020023
2.386700	0.1	-0.014650
2.388367	0.1	-0.010491
2.390033	0.1	-0.009537
2.391700	0.1	-0.012694
2.393367	0.1	-0.018761
2.395033	0.1	-0.024787
2.396700	0.1	-0.027707
2.398367	0.1	-0.026915
2.400033	0.1	-0.025099
2.401700	0.1	-0.025490
2.403367	0.1	-0.028829
2.405033	0.1	-0.033001
2.406700	0.1	-0.035861
2.408367	0.1	-0.037798
2.410033	0.1	-0.039865
2.411700	0.1	-0.041039
2.413367	0.1	-0.039414
2.415033	0.1	-0.035064
2.416700	0.1	-0.030114
2.418367	0.1	-0.027055
2.420033	0.1	-0.027567
2.421700	0.1	-0.031381
2.423367	0.1	-0.036526
2.425033	0.1	-0.041421
2.426700	0.1	-0.045523
2.428367	0.1	-0.048620
2.430033	0.1	-0.050594
2.431700	0.1	-0.051358
2.433367	0.1	-0.051144
2.435033	0.1	-0.051144
2.436700	0.1	-0.052908
2.438367	0.1	-0.056499
2.440033	0.1	-0.059488
2.441700	0.1	-0.058888
2.443367	0.1	-0.054934
2.445033	0.1	-0.051479
2.446700	0.1	-0.051619
2.448367	0.1	-0.054492
2.450033	0.1	-0.057528
2.451700	0.1	-0.059586
2.453367	0.1	-0.060494
2.455033	0.1	-0.059777
2.456700	0.1	-0.057314
2.458367	0.1	-0.054357
2.460033	0.1	-0.052806
2.461700	0.1	-0.053244
2.463367	0.1	-0.054692
2.465033	0.1	-0.055986
2.466700	0.1	-0.056354
2.468367	0.1	-0.055744
2.470033	0.1	-0.055162
2.471700	0.1	-0.055791
2.473367	0.1	-0.058077
2.475033	0.1	-0.061714
2.476700	0.1	-0.065481
2.478367	0.1	-0.066995
2.480033	0.1	-0.064508
2.481700	0.1	-0.059200
2.483367	0.1	-0.054236
2.485033	0.1	-0.051572
2.486700	0.1	-0.051134
2.488367	0.1	-0.052745
2.490033	0.1	-0.056075
2.491700	0.1	-0.058976
2.493367	0.1	-0.059106
2.495033	0.1	-0.057202
2.496700	0.1	-0.056033
2.498367	0.1	-0.056624
2.500033	0.1	-0.057793
2.501700	0.1	-0.058180
2.503367	0.1	-0.057220
2.505033	0.1	-0.054887
2.506700	0.1	-0.051209
2.508367	0.1	-0.046114
2.510033	0.1	-0.039963
2.511700	0.1	-0.034152
2.513367	0.1	-0.030356
2.515033	0.1	-0.028941
2.516700	0.1	-0.029402
2.518367	0.1	-0.032210
2.520033	0.1	-0.038138
2.521700	0.1	-0.045588
2.523367	0.1	-0.051386
2.525033	0.1	-0.054459
2.526700	0.1	-0.056694
2.528367	0.1	-0.060280
2.530033	0.1	-0.065025
2.531700	0.1	-0.068867
2.533367	0.1	-0.070301
2.535033	0.1	-0.068974
2.536700	0.1	-0.065002
2.538367	0.1	-0.059055
2.540033	0.1	-0.052834
2.541700	0.1	-0.048848
2.543367	0.1	-0.048522
2.545033	0.1	-0.050915
2.546700	0.1	-0.054049
2.548367	0.1	-0.056457
2.550033	0.1	-0.058161
2.551700	0.1	-0.060550
2.553367	0.1	-0.064014
2.555033	0.1	-0.066757
2.556700	0.1	-0.067088
2.558367	0.1	-0.065118
2.560033	0.1	-0.061677
2.561700	0.1	-0.057109
2.563367	0.1	-0.051581
2.565033	0.1	-0.045686
2.566700	0.1	-0.040401
2.568367	0.1	-0.036978
2.570033	0.1	-0.036629
2.571700	0.1	-0.039455
2.573367	0.1	-0.043777
2.575033	0.1	-0.046585
2.576700	0.1	-0.045495
2.578367	0.1	-0.041355
2.580033	0.1	-0.037914
2.581700	0.1	-0.037476
2.583367	0.1	-0.038631
2.585033	0.1	-0.039609
2.586700	0.1	-0.040489
2.588367	0.1	-0.041057
2.590033	0.1	-0.040289
2.591700	0.1	-0.038808
2.593367	0.1	-0.039125
2.595033	0.1	-0.042459
2.596700	0.1	-0.046524
2.598367	0.1	-0.047931
2.600033	0.1	-0.046082
2.601700	0.1	-0.042995
2.603367	0.1	-0.040187
2.605033	0.1	-0.037295
2.606700	0.1	-0.033006
2.608367	0.1	-0.027129
2.610033	0.1	-0.021826
2.611700	0.1	-0.019590
2.613367	0.1	-0.020233
2.615033	0.1	-0.021309
2.616700	0.1	-0.021155
2.618367	0.1	-0.020098
2.620033	0.1	-0.019530
2.621700	0.1	-0.020750
2.623367	0.1	-0.023684
2.625033	0.1	-0.026333
2.626700	0.1	-0.026221
2.628367	0.1	-0.022389
2.630033	0.1	-0.016419
2.631700	0.1	-0.011693
2.633367	0.1	-0.011073
2.635033	0.1	-0.014883
2.636700	0.1	-0.021206
2.638367	0.1	-0.027651
2.640033	0.1	-0.032489
2.641700	0.1	-0.034641
2.643367	0.1	-0.033658
2.645033	0.1	-0.029979
2.646700	0.1	-0.024615
2.648367	0.1	-0.018948
2.650033	0.1	-0.014775
2.651700	0.1	-0.013267
2.653367	0.1	-0.013779
2.655033	0.1	-0.014747
2.656700	0.1	-0.015604
2.658367	0.1	-0.017048
2.660033	0.1	-0.019805
2.661700	0.1	-0.023986
2.663367	0.1	-0.029281
2.665033	0.1	-0.034841
2.666700	0.1	-0.039055
2.668367	0.1	-0.039879
2.670033	0.1	-0.036070
2.671700	0.1	-0.028750
2.673367	0.1	-0.021216
2.675033	0.1	-0.016377
2.676700	0.1	-0.014794
2.678367	0.1	-0.015725
2.680033	0.1	-0.018491
2.681700	0.1	-0.022040
2.683367	0.1	-0.025341
2.685033	0.1	-0.028289
2.686700	0.1	-0.030641
2.688367	0.1	-0.031427
2.690033	0.1	-0.030431
2.691700	0.1	-0.028838
2.693367	0.1	-0.027516
2.695033	0.1	-0.025779
2.696700	0.1	-0.022645
2.698367	0.1	-0.018678
2.700033	0.1	-0.015809
2.701700	0.1	-0.015604
2.703367	0.1	-0.018138
2.705033	0.1	-0.022552
2.706700	0.1	-0.028186
2.708367	0.1	-0.034594
2.710033	0.1	-0.040815
2.711700	0.1	-0.045807
2.713367	0.1	-0.049034
2.715033	0.1	-0.050096
2.716700	0.1	-0.048694
2.718367	0.1	-0.044927
2.720033	0.1	-0.039446
2.721700	0.1	-0.033961
2.723367	0.1	-0.030943
2.725033	0.1	-0.031786
2.726700	0.1	-0.034873
2.728367	0.1	-0.036187
2.730033	0.1	-0.032932
2.731700	0.1	-0.026417
2.733367	0.1	-0.020643
2.735033	0.1	-0.018515
2.736700	0.1	-0.020494
2.738367	0.1	-0.025518
2.740033	0.1	-0.031530
2.741700	0.1	-0.035907
2.743367	0.1	-0.036773
2.745033	0.1	-0.034315
2.746700	0.1	-0.031041
2.748367	0.1	-0.029774
2.750033	0.1	-0.030776
2.751700	0.1	-0.032177
2.753367	0.1	-0.033155
2.755033	0.1	-0.034817
2.756700	0.1	-0.037858
2.758367	0.1	-0.040913
2.760033	0.1	-0.041616
2.761700	0.1	-0.039078
2.763367	0.1	-0.034319
2.765033	0.1	-0.028308
2.766700	0.1	-0.021262
2.768367	0.1	-0.013858
2.770033	0.1	-0.008531
2.771700	0.1	-0.008126
2.773367	0.1	-0.011912
2.775033	0.1	-0.015558
2.776700	0.1	-0.016526
2.778367	0.1	-0.016280
2.780033	0.1	-0.016824
2.781700	0.1	-0.018035
2.783367	0.1	-0.019041
2.785033	0.1	-0.019651
2.786700	0.1	-0.020219
2.788367	0.1	-0.021253
2.790033	0.1	-0.022389
2.791700	0.1	-0.022096
2.793367	0.1	-0.019576
2.795033	0.1	-0.016126
2.796700	0.1	-0.013225
2.798367	0.1	-0.010910
2.800033	0.1	-0.009104
2.801700	0.1	-0.009150
2.803367	0.1	-0.012415
2.805033	0.1	-0.017765
2.806700	0.1	-0.022184
2.808367	0.1	-0.024401
2.810033	0.1	-0.026380
2.811700	0.1	-0.029840
2.813367	0.1	-0.032871
2.815033	0.1	-0.032135
2.816700	0.1	-0.027264
2.818367	0.1	-0.021248
2.820033	0.1	-0.017104
2.821700	0.1	-0.015190
2.823367	0.1	-0.014282
2.825033	0.1	-0.014501
2.826700	0.1	-0.017034
2.828367	0.1	-0.021369
2.830033	0.1	-0.024973
2.831700	0.1	-0.025681
2.833367	0.1	-0.023488
2.835033	0.1	-0.020061
2.836700	0.1	-0.017406
2.838367	0.1	-0.016885
2.840033	0.1	-0.018277
2.841700	0.1	-0.020158
2.843367	0.1	-0.021318
2.845033	0.1	-0.021295
2.846700	0.1	-0.020410
2.848367	0.1	-0.019460
2.850033	0.1	-0.019418
2.851700	0.1	-0.021295
2.853367	0.1	-0.025122
2.855033	0.1	-0.029192
2.856700	0.1	-0.031730
2.858367	0.1	-0.032643
2.860033	0.1	-0.032829
2.861700	0.1	-0.032266
2.863367	0.1	-0.029970
2.865033	0.1	-0.026133
2.866700	0.1	-0.022636
2.868367	0.1	-0.020782
2.870033	0.1	-0.020112
2.871700	0.1	-0.019902
2.873367	0.1	-0.020768
2.875033	0.1	-0.024331
2.876700	0.1	-0.031199
2.878367	0.1	-0.039544
2.880033	0.1	-0.046324
2.881700	0.1	-0.049477
2.883367	0.1	-0.048480
2.885033	0.1	-0.044140
2.886700	0.1	-0.038641
2.888367	0.1	-0.035060
2.890033	0.1	-0.035362
2.891700	0.1	-0.038338
2.893367	0.1	-0.040466
2.895033	0.1	-0.039074
2.896700	0.1	-0.034054
2.898367	0.1	-0.027670
2.900033	0.1	-0.022980
2.901700	0.1	-0.021332
2.903367	0.1	-0.021840
2.905033	0.1	-0.023306
2.906700	0.1	-0.024992
2.908367	0.1	-0.025923
2.910033	0.1	-0.025057
2.911700	0.1	-0.022296
2.913367	0.1	-0.019120
2.915033	0.1	-0.018273
2.916700	0.1	-0.021183
2.918367	0.1	-0.025583
2.920033	0.1	-0.027572
2.921700	0.1	-0.025909
2.923367	0.1	-0.022743
2.925033	0.1	-0.020294
2.926700	0.1	-0.018696
2.928367	0.1	-0.017243
2.930033	0.1	-0.016014
2.931700	0.1	-0.016042
2.933367	0.1	-0.018054
2.935033	0.1	-0.021257
2.936700	0.1	-0.024331
2.938367	0.1	-0.026496
2.940033	0.1	-0.027288
2.941700	0.1	-0.026743
2.943367	0.1	-0.025453
2.945033	0.1	-0.024112
2.946700	0.1	-0.023269
2.948367	0.1	-0.022906
2.950033	0.1	-0.022729
2.951700	0.1	-0.022962
2.953367	0.1	-0.024089
2.955033	0.1	-0.025858
2.956700	0.1	-0.026654
2.958367	0.1	-0.024820
2.960033	0.1	-0.020810
2.961700	0.1	-0.016945
2.963367	0.1	-0.015297
2.965033	0.1	-0.016028
2.966700	0.1	-0.017649
2.968367	0.1	-0.019092
2.970033	0.1	-0.020252
2.971700	0.1	-0.020210
2.973367	0.1	-0.017849
2.975033	0.1	-0.014440
2.976700	0.1	-0.012922
2.978367	0.1	-0.014124
2.980033	0.1	-0.015665
2.981700	0.1	-0.014957
2.983367	0.1	-0.011846
2.985033	0.1	-0.007781
2.986700	0.1	-0.003716
2.988367	0.1	0.000121
2.990033	0.1	0.002910
2.991700	0.1	0.003008
2.993367	0.1	-0.000214
2.995033	0.1	-0.005341
2.996700	0.1	-0.010482
2.998367	0.1	-0.014841
3.000033	0.1	-0.018543
3.001700	0.1	-0.022245
3.003367	0.1	-0.026561
3.005033	0.1	-0.030897
3.006700	0.1	-0.033649
3.008367	0.1	-0.034170
3.010033	0.1	-0.033053
3.011700	0.1	-0.030654
3.013367	0.1	-0.027167
3.015033	0.1	-0.023739
3.016700	0.1	-0.022054
3.018367	0.1	-0.022785
3.020033	0.1	-0.025015
3.021700	0.1	-0.026859
3.023367	0.1	-0.026762
3.025033	0.1	-0.024568
3.026700	0.1	-0.021667
3.028367	0.1	-0.019637
3.030033	0.1	-0.018352
3.031700	0.1	-0.016261
3.033367	0.1	-0.013211
3.035033	0.1	-0.011749
3.036700	0.1	-0.014305
3.038367	0.1	-0.020410
3.040033	0.1	-0.027376
3.041700	0.1	-0.032354
3.043367	0.1	-0.033434
3.045033	0.1	-0.030482
3.046700	0.1	-0.025579
3.048367	0.1	-0.021327
3.050033	0.1	-0.018873
3.051700	0.1	-0.018189
3.053367	0.1	-0.018920
3.055033	0.1	-0.020685
3.056700	0.1	-0.023660
3.058367	0.1	-0.028023
3.060033	0.1	-0.032387
3.061700	0.1	-0.033821
3.063367	0.1	-0.030231
3.065033	0.1	-0.022701
3.066700	0.1	-0.014650
3.068367	0.1	-0.008601
3.070033	0.1	-0.005239
3.071700	0.1	-0.004708
3.073367	0.1	-0.007218
3.075033	0.1	-0.012838
3.076700	0.1	-0.020843
3.078367	0.1	-0.028908
3.080033	0.1	-0.034478
3.081700	0.1	-0.037369
3.083367	0.1	-0.039223
3.085033	0.1	-0.040303
3.086700	0.1	-0.039027
3.088367	0.1	-0.034762
3.090033	0.1	-0.029569
3.091700	0.1	-0.026389
3.093367	0.1	-0.026040
3.095033	0.1	-0.027176
3.096700	0.1	-0.028922
3.098367	0.1	-0.031856
3.100033	0.1	-0.036280
3.101700	0.1	-0.040368
3.103367	0.1	-0.041230
3.105033	0.1	-0.038035
3.106700	0.1	-0.032908
3.108367	0.1	-0.028047
3.110033	0.1	-0.023465
3.111700	0.1	-0.018445
3.113367	0.1	-0.013299
3.115033	0.1	-0.008889
3.116700	0.1	-0.006063
3.118367	0.1	-0.005541
3.120033	0.1	-0.007814
3.121700	0.1	-0.012550
3.123367	0.1	-0.017593
3.125033	0.1	-0.020075
3.126700	0.1	-0.018869
3.128367	0.1	-0.014924
3.130033	0.1	-0.010026
3.131700	0.1	-0.005779
3.133367	0.1	-0.003781
3.135033	0.1	-0.005579
3.136700	0.1	-0.010855
3.138367	0.1	-0.016857
3.140033	0.1	-0.020871
3.141700	0.1	-0.022203
3.143367	0.1	-0.021383
3.145033	0.1	-0.018864
3.146700	0.1	-0.015101
3.148367	0.1	-0.010869
3.150033	0.1	-0.007325
3.151700	0.1	-0.006617
3.153367	0.1	-0.011204
3.155033	0.1	-0.020750
3.156700	0.1	-0.030948
3.158367	0.1	-0.037202
3.160033	0.1	-0.038310
3.161700	0.1	-0.036047
3.163367	0.1	-0.032540
3.165033	0.1	-0.028862
3.166700	0.1	-0.025663
3.168367	0.1	-0.023725
3.170033	0.1	-0.023316
3.171700	0.1	-0.024168
3.173367	0.1	-0.025956
3.175033	0.1	-0.028345
3.176700	0.1	-0.031060
3.178367	0.1	-0.033677
3.180033	0.1	-0.035237
3.181700	0.1	-0.034994
3.183367	0.1	-0.033355
3.185033	0.1	-0.031018
3.186700	0.1	-0.027870
3.188367	0.1	-0.024051
3.190033	0.1	-0.020666
3.191700	0.1	-0.018608
3.193367	0.1	-0.018007
3.195033	0.1	-0.018370
3.196700	0.1	-0.018738
3.198367	0.1	-0.018906
3.200033	0.1	-0.019842
3.201700	0.1	-0.021351
3.203367	0.1	-0.021826
3.205033	0.1	-0.021523
3.206700	0.1	-0.022822
3.208367	0.1	-0.026692
3.210033	0.1	-0.031246
3.211700	0.1	-0.033639
3.213367	0.1	-0.032815
3.215033	0.1	-0.030180
3.216700	0.1	-0.027912
3.218367	0.1	-0.026990
3.220033	0.1	-0.027064
3.221700	0.1	-0.027586
3.223367	0.1	-0.028163
3.225033	0.1	-0.028373
3.226700	0.1	-0.027968
3.228367	0.1	-0.026920
3.230033	0.1	-0.024564
3.231700	0.1	-0.019786
3.233367	0.1	-0.013099
3.235033	0.1	-0.007264
3.236700	0.1	-0.004843
3.238367	0.1	-0.006254
3.240033	0.1	-0.010179
3.241700	0.1	-0.014836
3.243367	0.1	-0.018911
3.245033	0.1	-0.021765
3.246700	0.1	-0.023106
3.248367	0.1	-0.022594
3.250033	0.1	-0.020461
3.251700	0.1	-0.017849
3.253367	0.1	-0.015413
3.255033	0.1	-0.012931
3.256700	0.1	-0.010375
3.258367	0.1	-0.008256
3.260033	0.1	-0.007018
3.261700	0.1	-0.006431
3.263367	0.1	-0.005751
3.265033	0.1	-0.005118
3.266700	0.1	-0.005984
3.268367	0.1	-0.009118
3.270033	0.1	-0.013728
3.271700	0.1	-0.019078
3.273367	0.1	-0.024880
3.275033	0.1	-0.030119
3.276700	0.1	-0.033076
3.278367	0.1	-0.032289
3.280033	0.1	-0.027465
3.281700	0.1	-0.020452
3.283367	0.1	-0.014720
3.285033	0.1	-0.013183
3.286700	0.1	-0.015753
3.288367	0.1	-0.019013
3.290033	0.1	-0.019865
3.291700	0.1	-0.018780
3.293367	0.1	-0.017919
3.295033	0.1	-0.018128
3.296700	0.1	-0.019334
3.298367	0.1	-0.021462
3.300033	0.1	-0.023530
3.301700	0.1	-0.023660
3.303367	0.1	-0.021057
3.305033	0.1	-0.017062
3.306700	0.1	-0.014496
3.308367	0.1	-0.015954
3.310033	0.1	-0.021784
3.311700	0.1	-0.029234
3.313367	0.1	-0.034221
3.315033	0.1	-0.034543
3.316700	0.1	-0.030808
3.318367	0.1	-0.024829
3.320033	0.1	-0.018678
3.321700	0.1	-0.014501
3.323367	0.1	-0.013858
3.325033	0.1	-0.016550
3.326700	0.1	-0.020517
3.328367	0.1	-0.023819
3.330033	0.1	-0.025863
3.331700	0.1	-0.026869
3.333367	0.1	-0.027493
3.335033	0.1	-0.028680
3.336700	0.1	-0.030757
3.338367	0.1	-0.032843
3.340033	0.1	-0.033649
3.341700	0.1	-0.032708
3.343367	0.1	-0.031060
3.345033	0.1	-0.030841
3.346700	0.1	-0.033793
3.348367	0.1	-0.039204
3.350033	0.1	-0.043251
3.351700	0.1	-0.041872
3.353367	0.1	-0.034822
3.355033	0.1	-0.025569
3.356700	0.1	-0.017546
3.358367	0.1	-0.012014
3.360033	0.1	-0.009360
3.361700	0.1	-0.010426
3.363367	0.1	-0.015358
3.365033	0.1	-0.022128
3.366700	0.1	-0.027427
3.368367	0.1	-0.029276
3.370033	0.1	-0.028266
3.371700	0.1	-0.026082
3.373367	0.1	-0.023604
3.375033	0.1	-0.020741
3.376700	0.1	-0.017588
3.378367	0.1	-0.015073
3.380033	0.1	-0.014212
3.381700	0.1	-0.015097
3.383367	0.1	-0.016708
3.385033	0.1	-0.017760
3.386700	0.1	-0.018007
3.388367	0.1	-0.018375
3.390033	0.1	-0.020084
3.391700	0.1	-0.023772
3.393367	0.1	-0.029025
3.395033	0.1	-0.034594
3.396700	0.1	-0.038482
3.398367	0.1	-0.038170
3.400033	0.1	-0.032880
3.401700	0.1	-0.025509
3.403367	0.1	-0.020391
3.405033	0.1	-0.019372
3.406700	0.1	-0.020694
3.408367	0.1	-0.020922
3.410033	0.1	-0.017830
3.411700	0.1	-0.012256
3.413367	0.1	-0.007302
3.415033	0.1	-0.005667
3.416700	0.1	-0.007227
3.418367	0.1	-0.009304
3.420033	0.1	-0.009830
3.421700	0.1	-0.009253
3.423367	0.1	-0.009141
3.425033	0.1	-0.010114
3.426700	0.1	-0.011702
3.428367	0.1	-0.013229
3.430033	0.1	-0.014231
3.431700	0.1	-0.014780
3.433367	0.1	-0.015907
3.435033	0.1	-0.018431
3.436700	0.1	-0.021132
3.438367	0.1	-0.021793
3.440033	0.1	-0.020387
3.441700	0.1	-0.019334
3.443367	0.1	-0.019833
3.445033	0.1	-0.020019
3.446700	0.1	-0.017756
3.448367	0.1	-0.013299
3.450033	0.1	-0.007949
3.451700	0.1	-0.002109
3.453367	0.1	0.003767
3.455033	0.1	0.008489
3.456700	0.1	0.011376
3.458367	0.1	0.012461
3.460033	0.1	0.011711
3.461700	0.1	0.009239
3.463367	0.1	0.005518
3.465033	0.1	0.001155
3.466700	0.1	-0.002962
3.468367	0.1	-0.005951
3.470033	0.1	-0.008247
3.471700	0.1	-0.011846
3.473367	0.1	-0.018179
3.475033	0.1	-0.025914
3.476700	0.1	-0.032010
3.478367	0.1	-0.034766
3.480033	0.1	-0.034510
3.481700	0.1	-0.032168
3.483367	0.1	-0.028294
3.485033	0.1	-0.022175
3.486700	0.1	-0.011371
3.488367	0.1	0.006682
3.490033	0.1	0.032480
3.491700	0.1	0.063814
3.493367	0.1	0.096587
3.495033	0.1	0.126157
3.496700	0.1	0.149962
3.498367	0.1	0.169515
3.500033	0.1	0.188272
3.501700	0.1	0.207312
3.503367	0.1	0.224710
3.505033	0.1	0.238172
3.506700	0.1	0.246796
3.508367	0.1	0.251462
3.510033	0.1	0.253683
3.511700	0.1	0.253557
3.513367	0.1	0.249739
3.515033	0.1	0.241352
3.516700	0.1	0.229175
3.518367	0.1	0.214805
3.520033	0.1	0.199322
3.521700	0.1	0.183540
3.523367	0.1	0.169422
3.525033	0.1	0.160136
3.526700	0.1	0.157333
3.528367	0.1	0.158763
3.530033	0.1	0.160160
3.531700	0.1	0.158935
3.533367	0.1	0.154823
3.535033	0.1	0.148662
3.536700	0.1	0.141775
3.538367	0.1	0.135335
3.540033	0.1	0.129645
3.541700	0.1	0.123829
3.543367	0.1	0.117021
3.545033	0.1	0.110366
3.546700	0.1	0.106329
3.548367	0.1	0.105412
3.550033	0.1	0.105398
3.551700	0.1	0.104434
3.553367	0.1	0.103069
3.555033	0.1	0.102450
3.556700	0.1	0.102064
3.558367	0.1	0.100154
3.560033	0.1	0.095926
3.561700	0.1	0.090585
3.563367	0.1	0.086227
3.565033	0.1	0.084047
3.566700	0.1	0.083605
3.568367	0.1	0.083963
3.570033	0.1	0.084513
3.571700	0.1	0.083959
3.573367	0.1	0.080890
3.575033	0.1	0.075889
3.576700	0.1	0.071041
3.578367	0.1	0.067614
3.580033	0.1	0.065500
3.581700	0.1	0.063898
3.583367	0.1	0.061905
3.585033	0.1	0.059330
3.586700	0.1	0.057118
3.588367	0.1	0.056066
3.590033	0.1	0.055148
3.591700	0.1	0.052373
3.593367	0.1	0.047297
3.595033	0.1	0.041588
3.596700	0.1	0.037551
3.598367	0.1	0.036866
3.600033	0.1	0.040010
3.601700	0.1	0.045695
3.603367	0.1	0.050878
3.605033	0.1	0.052690
3.606700	0.1	0.050562
3.608367	0.1	0.046003
3.610033	0.1	0.040866
3.611700	0.1	0.036336
3.613367	0.1	0.032969
3.615033	0.1	0.031251
3.616700	0.1	0.031651
3.618367	0.1	0.034100
3.620033	0.1	0.037323
3.621700	0.1	0.039241
3.623367	0.1	0.038436
3.625033	0.1	0.035227
3.626700	0.1	0.031595
3.628367	0.1	0.029369
3.630033	0.1	0.028657
3.631700	0.1	0.028638
3.633367	0.1	0.028950
3.635033	0.1	0.029844
3.636700	0.1	0.031632
3.638367	0.1	0.034519
3.640033	0.1	0.038240
3.641700	0.1	0.041174
3.643367	0.1	0.040689
3.645033	0.1	0.035889
3.646700	0.1	0.029309
3.648367	0.1	0.024703
3.650033	0.1	0.023502
3.651700	0.1	0.024457
3.653367	0.1	0.026333
3.655033	0.1	0.029560
3.656700	0.1	0.034673
3.658367	0.1	0.040540
3.660033	0.1	0.044918
3.661700	0.1	0.046282
3.663367	0.1	0.044988
3.665033	0.1	0.042887
3.666700	0.1	0.042012
3.668367	0.1	0.043279
3.670033	0.1	0.046100
3.671700	0.1	0.049095
3.673367	0.1	0.050669
3.675033	0.1	0.049840
3.676700	0.1	0.047279
3.678367	0.1	0.045346
3.680033	0.1	0.046422
3.681700	0.1	0.050180
3.683367	0.1	0.052941
3.685033	0.1	0.051092
3.686700	0.1	0.044866
3.688367	0.1	0.037607
3.690033	0.1	0.031921
3.691700	0.1	0.028023
3.693367	0.1	0.025271
3.695033	0.1	0.023884
3.696700	0.1	0.024671
3.698367	0.1	0.027311
3.700033	0.1	0.029751
3.701700	0.1	0.030338
3.703367	0.1	0.029202
3.705033	0.1	0.027199
3.706700	0.1	0.024745
3.708367	0.1	0.022068
3.710033	0.1	0.020084
3.711700	0.1	0.020070
3.713367	0.1	0.022152
3.715033	0.1	0.025160
3.716700	0.1	0.027590
3.718367	0.1	0.027972
3.720033	0.1	0.026026
3.721700	0.1	0.023660
3.723367	0.1	0.023376
3.725033	0.1	0.025672
3.726700	0.1	0.029118
3.728367	0.1	0.032773
3.730033	0.1	0.036941
3.731700	0.1	0.041341
3.733367	0.1	0.044284
3.735033	0.1	0.044648
3.736700	0.1	0.043372
3.738367	0.1	0.042198
3.740033	0.1	0.041770
3.741700	0.1	0.041467
3.743367	0.1	0.040969
3.745033	0.1	0.041202
3.746700	0.1	0.042706
3.748367	0.1	0.043707
3.750033	0.1	0.041360
3.751700	0.1	0.034985
3.753367	0.1	0.027670
3.755033	0.1	0.024047
3.756700	0.1	0.026217
3.758367	0.1	0.032284
3.760033	0.1	0.039008
3.761700	0.1	0.044759
3.763367	0.1	0.049532
3.765033	0.1	0.053365
3.766700	0.1	0.055777
3.768367	0.1	0.056275
3.770033	0.1	0.054655
3.771700	0.1	0.051018
3.773367	0.1	0.045807
3.775033	0.1	0.040056
3.776700	0.1	0.035330
3.778367	0.1	0.032517
3.780033	0.1	0.030608
3.781700	0.1	0.027516
3.783367	0.1	0.022477
3.785033	0.1	0.017127
3.786700	0.1	0.014026
3.788367	0.1	0.014589
3.790033	0.1	0.018408
3.791700	0.1	0.024117
3.793367	0.1	0.030436
3.795033	0.1	0.036377
3.796700	0.1	0.041402
3.798367	0.1	0.045481
3.800033	0.1	0.048447
3.801700	0.1	0.049742
3.803367	0.1	0.048839
3.805033	0.1	0.045705
3.806700	0.1	0.040773
3.808367	0.1	0.034738
3.810033	0.1	0.028983
3.811700	0.1	0.025434
3.813367	0.1	0.025039
3.815033	0.1	0.027418
3.816700	0.1	0.032075
3.818367	0.1	0.038142
3.820033	0.1	0.043805
3.821700	0.1	0.047958
3.823367	0.1	0.051255
3.825033	0.1	0.053830
3.826700	0.1	0.054012
3.828367	0.1	0.050664
3.830033	0.1	0.044862
3.831700	0.1	0.038575
3.833367	0.1	0.033304
3.835033	0.1	0.030114
3.836700	0.1	0.029174
3.838367	0.1	0.029295
3.840033	0.1	0.029025
3.841700	0.1	0.027651
3.843367	0.1	0.024997
3.845033	0.1	0.021560
3.846700	0.1	0.018687
3.848367	0.1	0.018110
3.850033	0.1	0.020973
3.851700	0.1	0.026780
3.853367	0.1	0.033206
3.855033	0.1	0.036866
3.856700	0.1	0.035581
3.858367	0.1	0.030748
3.860033	0.1	0.026100
3.861700	0.1	0.024014
3.863367	0.1	0.024242
3.865033	0.1	0.025565
3.866700	0.1	0.027362
3.868367	0.1	0.029211
3.870033	0.1	0.030785
3.871700	0.1	0.032997
3.873367	0.1	0.037220
3.875033	0.1	0.043055
3.876700	0.1	0.048936
3.878367	0.1	0.054371
3.880033	0.1	0.059190
3.881700	0.1	0.061309
3.883367	0.1	0.057649
3.885033	0.1	0.047302
3.886700	0.1	0.032987
3.888367	0.1	0.019572
3.890033	0.1	0.011316
3.891700	0.1	0.009704
3.893367	0.1	0.013062
3.895033	0.1	0.018282
3.896700	0.1	0.023283
3.898367	0.1	0.028145
3.900033	0.1	0.033942
3.901700	0.1	0.040759
3.903367	0.1	0.047362
3.905033	0.1	0.052168
3.906700	0.1	0.053658
3.908367	0.1	0.051223
3.910033	0.1	0.046613
3.911700	0.1	0.042869
3.913367	0.1	0.041127
3.915033	0.1	0.039875
3.916700	0.1	0.037621
3.918367	0.1	0.035143
3.920033	0.1	0.034249
3.921700	0.1	0.035074
3.923367	0.1	0.035944
3.925033	0.1	0.035255
3.926700	0.1	0.032531
3.928367	0.1	0.028559
3.930033	0.1	0.025015
3.931700	0.1	0.023255
3.933367	0.1	0.023986
3.935033	0.1	0.027502
3.936700	0.1	0.032694
3.938367	0.1	0.037192
3.940033	0.1	0.039414
3.941700	0.1	0.039553
3.943367	0.1	0.038850
3.945033	0.1	0.038752
3.946700	0.1	0.040024
3.948367	0.1	0.041989
3.950033	0.1	0.042925
3.951700	0.1	0.041393
3.953367	0.1	0.037206
3.955033	0.1	0.031292
3.956700	0.1	0.024796
3.958367	0.1	0.018477
3.960033	0.1	0.013430
3.961700	0.1	0.011926
3.963367	0.1	0.015749
3.965033	0.1	0.023721
3.966700	0.1	0.031926
3.968367	0.1	0.036513
3.970033	0.1	0.036610
3.971700	0.1	0.034249
3.973367	0.1	0.031628
3.975033	0.1	0.029691
3.976700	0.1	0.029039
3.978367	0.1	0.029844
3.980033	0.1	0.030971
3.981700	0.1	0.030762
3.983367	0.1	0.028787
3.985033	0.1	0.026133
3.986700	0.1	0.024275
3.988367	0.1	0.023698
3.990033	0.1	0.023977
3.991700	0.1	0.024955
3.993367	0.1	0.026454
3.995033	0.1	0.028037
3.996700	0.1	0.030198
3.998367	0.1	0.033882
4.000033	0.1	0.038701
4.001700	0.1	0.042813
4.003367	0.1	0.044312
4.005033	0.1	0.042282
4.006700	0.1	0.037160
4.008367	0.1	0.030911
4.010033	0.1	0.026235
4.011700	0.1	0.024806
4.013367	0.1	0.026245
4.015033	0.1	0.028801
4.016700	0.1	0.030980
4.018367	0.1	0.031805
4.020033	0.1	0.030445
4.021700	0.1	0.027223
4.023367	0.1	0.024373
4.025033	0.1	0.024382
4.026700	0.1	0.027451
4.028367	0.1	0.031567
4.030033	0.1	0.035116
4.031700	0.1	0.037909
4.033367	0.1	0.040359
4.035033	0.1	0.042813
4.036700	0.1	0.044960
4.038367	0.1	0.045635
4.040033	0.1	0.043791
4.041700	0.1	0.039469
4.043367	0.1	0.033844
4.045033	0.1	0.028303
4.046700	0.1	0.023469
4.048367	0.1	0.019404
4.050033	0.1	0.016452
4.051700	0.1	0.015995
4.053367	0.1	0.019846
4.055033	0.1	0.027730
4.056700	0.1	0.036233
4.058367	0.1	0.041672
4.060033	0.1	0.043199
4.061700	0.1	0.042431
4.063367	0.1	0.041476
4.065033	0.1	0.041495
4.066700	0.1	0.042235
4.068367	0.1	0.043432
4.070033	0.1	0.045639
4.071700	0.1	0.048541
4.073367	0.1	0.050128
4.075033	0.1	0.048736
4.076700	0.1	0.043968
4.078367	0.1	0.036629
4.080033	0.1	0.029365
4.081700	0.1	0.025053
4.083367	0.1	0.023926
4.085033	0.1	0.024475
4.086700	0.1	0.025928
4.088367	0.1	0.028140
4.090033	0.1	0.030557
4.091700	0.1	0.032233
4.093367	0.1	0.032545
4.095033	0.1	0.031735
4.096700	0.1	0.030496
4.098367	0.1	0.029132
4.100033	0.1	0.027628
4.101700	0.1	0.026263
4.103367	0.1	0.026003
4.105033	0.1	0.027949
4.106700	0.1	0.031884
4.108367	0.1	0.035572
4.110033	0.1	0.036266
4.111700	0.1	0.033430
4.113367	0.1	0.029248
4.115033	0.1	0.025956
4.116700	0.1	0.024270
4.118367	0.1	0.024694
4.120033	0.1	0.028349
4.121700	0.1	0.035283
4.123367	0.1	0.043204
4.125033	0.1	0.049123
4.126700	0.1	0.051828
4.128367	0.1	0.052433
4.130033	0.1	0.052550
4.131700	0.1	0.052229
4.133367	0.1	0.050347
4.135033	0.1	0.047130
4.136700	0.1	0.044382
4.138367	0.1	0.042785
4.140033	0.1	0.040480
4.141700	0.1	0.035334
4.143367	0.1	0.028159
4.145033	0.1	0.022170
4.146700	0.1	0.019427
4.148367	0.1	0.019418
4.150033	0.1	0.020717
4.151700	0.1	0.022841
4.153367	0.1	0.026361
4.155033	0.1	0.031935
4.156700	0.1	0.039334
4.158367	0.1	0.046794
4.160033	0.1	0.051819
4.161700	0.1	0.053141
4.163367	0.1	0.051898
4.165033	0.1	0.050319
4.166700	0.1	0.049071
4.168367	0.1	0.046939
4.170033	0.1	0.043060
4.171700	0.1	0.037216
4.173367	0.1	0.029467
4.175033	0.1	0.021476
4.176700	0.1	0.016196
4.178367	0.1	0.015190
4.180033	0.1	0.017746
4.181700	0.1	0.022464
4.183367	0.1	0.028634
4.185033	0.1	0.035688
4.186700	0.1	0.041742
4.188367	0.1	0.044121
4.190033	0.1	0.041844
4.191700	0.1	0.036759
4.193367	0.1	0.032000
4.195033	0.1	0.029546
4.196700	0.1	0.029248
4.198367	0.1	0.030044
4.200033	0.1	0.031423
4.201700	0.1	0.033826
4.203367	0.1	0.037639
4.205033	0.1	0.041551
4.206700	0.1	0.043684
4.208367	0.1	0.044405
4.210033	0.1	0.045607
4.211700	0.1	0.047684
4.213367	0.1	0.049113
4.215033	0.1	0.048252
4.216700	0.1	0.044797
4.218367	0.1	0.040336
4.220033	0.1	0.037379
4.221700	0.1	0.037090
4.223367	0.1	0.038031
4.225033	0.1	0.038166
4.226700	0.1	0.037337
4.228367	0.1	0.036582
4.230033	0.1	0.036345
4.231700	0.1	0.036545
4.233367	0.1	0.037379
4.235033	0.1	0.039437
4.236700	0.1	0.043311
4.238367	0.1	0.048690
4.240033	0.1	0.053383
4.241700	0.1	0.054720
4.243367	0.1	0.052531
4.245033	0.1	0.049160
4.246700	0.1	0.047064
4.248367	0.1	0.047372
4.250033	0.1	0.048969
4.251700	0.1	0.048773
4.253367	0.1	0.044648
4.255033	0.1	0.038357
4.256700	0.1	0.034668
4.258367	0.1	0.036885
4.260033	0.1	0.043716
4.261700	0.1	0.051158
4.263367	0.1	0.056350
4.265033	0.1	0.058636
4.266700	0.1	0.057998
4.268367	0.1	0.054110
4.270033	0.1	0.047437
4.271700	0.1	0.040149
4.273367	0.1	0.034822
4.275033	0.1	0.032783
4.276700	0.1	0.034268
4.278367	0.1	0.038370
4.280033	0.1	0.042845
4.281700	0.1	0.045542
4.283367	0.1	0.045905
4.285033	0.1	0.044764
4.286700	0.1	0.043195
4.288367	0.1	0.041798
4.290033	0.1	0.041202
4.291700	0.1	0.042450
4.293367	0.1	0.045770
4.295033	0.1	0.049602
4.296700	0.1	0.051972
4.298367	0.1	0.051972
4.300033	0.1	0.049593
4.301700	0.1	0.045854
4.303367	0.1	0.042934
4.305033	0.1	0.042189
4.306700	0.1	0.042911
4.308367	0.1	0.043693
4.310033	0.1	0.043698
4.311700	0.1	0.042859
4.313367	0.1	0.042017
4.315033	0.1	0.041872
4.316700	0.1	0.041784
4.318367	0.1	0.041155
4.320033	0.1	0.041090
4.321700	0.1	0.042948
4.323367	0.1	0.046091
4.325033	0.1	0.048070
4.326700	0.1	0.046892
4.328367	0.1	0.042766
4.330033	0.1	0.037849
4.331700	0.1	0.034245
4.333367	0.1	0.032531
4.335033	0.1	0.032894
4.336700	0.1	0.036303
4.338367	0.1	0.042501
4.340033	0.1	0.048340
4.341700	0.1	0.050021
4.343367	0.1	0.047125
4.345033	0.1	0.043074
4.346700	0.1	0.041686
4.348367	0.1	0.044508
4.350033	0.1	0.050454
4.351700	0.1	0.056685
4.353367	0.1	0.060778
4.355033	0.1	0.062343
4.356700	0.1	0.062007
4.358367	0.1	0.059907
4.360033	0.1	0.056275
4.361700	0.1	0.052401
4.363367	0.1	0.049863
4.365033	0.1	0.049700
4.366700	0.1	0.052219
4.368367	0.1	0.056038
4.370033	0.1	0.058641
4.371700	0.1	0.058948
4.373367	0.1	0.057505
4.375033	0.1	0.055032
4.376700	0.1	0.052745
4.378367	0.1	0.051754
4.380033	0.1	0.051237
4.381700	0.1	0.049304
4.383367	0.1	0.045435
4.385033	0.1	0.040564
4.386700	0.1	0.035432
4.388367	0.1	0.029719
4.390033	0.1	0.022915
4.391700	0.1	0.015860
4.393367	0.1	0.010850
4.395033	0.1	0.010235
4.396700	0.1	0.014612
4.398367	0.1	0.022110
4.400033	0.1	0.029732
4.401700	0.1	0.035716
4.403367	0.1	0.040540
4.405033	0.1	0.045584
4.406700	0.1	0.050883
4.408367	0.1	0.054748
4.410033	0.1	0.055926
4.411700	0.1	0.055241
4.413367	0.1	0.054371
4.415033	0.1	0.054054
4.416700	0.1	0.054142
4.418367	0.1	0.053872
4.420033	0.1	0.052587
4.421700	0.1	0.051195
4.423367	0.1	0.051619
4.425033	0.1	0.054371
4.426700	0.1	0.057966
4.428367	0.1	0.060471
4.430033	0.1	0.060750
4.431700	0.1	0.058631
4.433367	0.1	0.054562
4.435033	0.1	0.049560
4.436700	0.1	0.045360
4.438367	0.1	0.043917
4.440033	0.1	0.045924
4.441700	0.1	0.049314
4.443367	0.1	0.050580
4.445033	0.1	0.048480
4.446700	0.1	0.045327
4.448367	0.1	0.044061
4.450033	0.1	0.045081
4.451700	0.1	0.047227
4.453367	0.1	0.050589
4.455033	0.1	0.055651
4.456700	0.1	0.060801
4.458367	0.1	0.063609
4.460033	0.1	0.063893
4.461700	0.1	0.063307
4.463367	0.1	0.062655
4.465033	0.1	0.061761
4.466700	0.1	0.060890
4.468367	0.1	0.060550
4.470033	0.1	0.060885
4.471700	0.1	0.061914
4.473367	0.1	0.063870
4.475033	0.1	0.067088
4.476700	0.1	0.071330
4.478367	0.1	0.075176
4.480033	0.1	0.076545
4.481700	0.1	0.074911
4.483367	0.1	0.071828
4.485033	0.1	0.068201
4.486700	0.1	0.063330
4.488367	0.1	0.056946
4.490033	0.1	0.050203
4.491700	0.1	0.044857
4.493367	0.1	0.041868
4.495033	0.1	0.041169
4.496700	0.1	0.042678
4.498367	0.1	0.046347
4.500033	0.1	0.051418
4.501700	0.1	0.055861
4.503367	0.1	0.057118
4.505033	0.1	0.054729
4.506700	0.1	0.051134
4.508367	0.1	0.048862
4.510033	0.1	0.047907
4.511700	0.1	0.046259
4.513367	0.1	0.042678
4.515033	0.1	0.038389
4.516700	0.1	0.036256
4.518367	0.1	0.038352
4.520033	0.1	0.044168
4.521700	0.1	0.051367
4.523367	0.1	0.057486
4.525033	0.1	0.060583
4.526700	0.1	0.059656
4.528367	0.1	0.055470
4.530033	0.1	0.050743
4.531700	0.1	0.048275
4.533367	0.1	0.048354
4.535033	0.1	0.049039
4.536700	0.1	0.048485
4.538367	0.1	0.046301
4.540033	0.1	0.043842
4.541700	0.1	0.043302
4.543367	0.1	0.045970
4.545033	0.1	0.051418
4.546700	0.1	0.058180
4.548367	0.1	0.064615
4.550033	0.1	0.069253
4.551700	0.1	0.071106
4.553367	0.1	0.069868
4.555033	0.1	0.066333
4.556700	0.1	0.062748
4.558367	0.1	0.061677
4.560033	0.1	0.063875
4.561700	0.1	0.067903
4.563367	0.1	0.071805
4.565033	0.1	0.074576
4.566700	0.1	0.076378
4.568367	0.1	0.077980
4.570033	0.1	0.079786
4.571700	0.1	0.081398
4.573367	0.1	0.082166
4.575033	0.1	0.082399
4.576700	0.1	0.083079
4.578367	0.1	0.084136
4.580033	0.1	0.084410
4.581700	0.1	0.083181
4.583367	0.1	0.080345
4.585033	0.1	0.075628
4.586700	0.1	0.068508
4.588367	0.1	0.059586
4.590033	0.1	0.051847
4.591700	0.1	0.049127
4.593367	0.1	0.052834
4.595033	0.1	0.060750
4.596700	0.1	0.069002
4.598367	0.1	0.074585
4.600033	0.1	0.076490
4.601700	0.1	0.075740
4.603367	0.1	0.074124
4.605033	0.1	0.072224
4.606700	0.1	0.069807
4.608367	0.1	0.067363
4.610033	0.1	0.065556
4.611700	0.1	0.063921
4.613367	0.1	0.061523
4.615033	0.1	0.058622
4.616700	0.1	0.056629
4.618367	0.1	0.056592
4.620033	0.1	0.058762
4.621700	0.1	0.062687
4.623367	0.1	0.067013
4.625033	0.1	0.070315
4.626700	0.1	0.072266
4.628367	0.1	0.073062
4.630033	0.1	0.072364
4.631700	0.1	0.069966
4.633367	0.1	0.066906
4.635033	0.1	0.064787
4.636700	0.1	0.064266
4.638367	0.1	0.064988
4.640033	0.1	0.066347
4.641700	0.1	0.067800
4.643367	0.1	0.069290
4.645033	0.1	0.071037
4.646700	0.1	0.072438
4.648367	0.1	0.073127
4.650033	0.1	0.074566
4.651700	0.1	0.077924
4.653367	0.1	0.081887
4.655033	0.1	0.084620
4.656700	0.1	0.085845
4.658367	0.1	0.086240
4.660033	0.1	0.086501
4.661700	0.1	0.086925
4.663367	0.1	0.086981
4.665033	0.1	0.085537
4.666700	0.1	0.082413
4.668367	0.1	0.079339
4.670033	0.1	0.078012
4.671700	0.1	0.077421
4.673367	0.1	0.075097
4.675033	0.1	0.071041
4.676700	0.1	0.068117
4.678367	0.1	0.068070
4.680033	0.1	0.069370
4.681700	0.1	0.069616
4.683367	0.1	0.068145
4.685033	0.1	0.065542
4.686700	0.1	0.062347
4.688367	0.1	0.058878
4.690033	0.1	0.054948
4.691700	0.1	0.050408
4.693367	0.1	0.046953
4.695033	0.1	0.047423
4.696700	0.1	0.052522
4.698367	0.1	0.059959
4.700033	0.1	0.067176
4.701700	0.1	0.073439
4.703367	0.1	0.078459
4.705033	0.1	0.080634
4.706700	0.1	0.078194
4.708367	0.1	0.071679
4.710033	0.1	0.064480
4.711700	0.1	0.060392
4.713367	0.1	0.060727
4.715033	0.1	0.064252
4.716700	0.1	0.069072
4.718367	0.1	0.073793
4.720033	0.1	0.077421
4.721700	0.1	0.079144
4.723367	0.1	0.079349
4.725033	0.1	0.079889
4.726700	0.1	0.082171
4.728367	0.1	0.085505
4.730033	0.1	0.087977
4.731700	0.1	0.088532
4.733367	0.1	0.087852
4.735033	0.1	0.087726
4.736700	0.1	0.089151
4.738367	0.1	0.091279
4.740033	0.1	0.093044
4.741700	0.1	0.094837
4.743367	0.1	0.097421
4.745033	0.1	0.100299
4.746700	0.1	0.102087
4.748367	0.1	0.101891
4.750033	0.1	0.099903
4.751700	0.1	0.097258
4.753367	0.1	0.095335
4.755033	0.1	0.094604
4.756700	0.1	0.094306
4.758367	0.1	0.093663
4.760033	0.1	0.092890
4.761700	0.1	0.092401
4.763367	0.1	0.091949
4.765033	0.1	0.091046
4.766700	0.1	0.089589
4.768367	0.1	0.087800
4.770033	0.1	0.085863
4.771700	0.1	0.083735
4.773367	0.1	0.081612
4.775033	0.1	0.079991
4.776700	0.1	0.078883
4.778367	0.1	0.077677
4.780033	0.1	0.075842
4.781700	0.1	0.073309
4.783367	0.1	0.070683
4.785033	0.1	0.068904
4.786700	0.1	0.068215
4.788367	0.1	0.068173
4.790033	0.1	0.068820
4.791700	0.1	0.070818
4.793367	0.1	0.074515
4.795033	0.1	0.079703
4.796700	0.1	0.085533
4.798367	0.1	0.090445
4.800033	0.1	0.093067
4.801700	0.1	0.092881
4.803367	0.1	0.090459
4.805033	0.1	0.087167
4.806700	0.1	0.083642
4.808367	0.1	0.079311
4.810033	0.1	0.074259
4.811700	0.1	0.070445
4.813367	0.1	0.069896
4.815033	0.1	0.072289
4.816700	0.1	0.075572
4.818367	0.1	0.078240
4.820033	0.1	0.079945
4.821700	0.1	0.081141
4.823367	0.1	0.083125
4.825033	0.1	0.086739
4.826700	0.1	0.090860
4.828367	0.1	0.093346
4.830033	0.1	0.093132
4.831700	0.1	0.091144
4.833367	0.1	0.089556
4.835033	0.1	0.089710
4.836700	0.1	0.090753
4.838367	0.1	0.091516
4.840033	0.1	0.092657
4.841700	0.1	0.094767
4.843367	0.1	0.096331
4.845033	0.1	0.095535
4.846700	0.1	0.092871
4.848367	0.1	0.090837
4.850033	0.1	0.090883
4.851700	0.1	0.091614
4.853367	0.1	0.090948
4.855033	0.1	0.088275
4.856700	0.1	0.084364
4.858367	0.1	0.080899
4.860033	0.1	0.079600
4.861700	0.1	0.080704
4.863367	0.1	0.083065
4.865033	0.1	0.085491
4.866700	0.1	0.087162
4.868367	0.1	0.087419
4.870033	0.1	0.086073
4.871700	0.1	0.083637
4.873367	0.1	0.080937
4.875033	0.1	0.078636
4.876700	0.1	0.077230
4.878367	0.1	0.077384
4.880033	0.1	0.080080
4.881700	0.1	0.085621
4.883367	0.1	0.092122
4.885033	0.1	0.096303
4.886700	0.1	0.096550
4.888367	0.1	0.094059
4.890033	0.1	0.090916
4.891700	0.1	0.088159
4.893367	0.1	0.085761
4.895033	0.1	0.083903
4.896700	0.1	0.083409
4.898367	0.1	0.084406
4.900033	0.1	0.085472
4.901700	0.1	0.084848
4.903367	0.1	0.082133
4.905033	0.1	0.078613
4.906700	0.1	0.076131
4.908367	0.1	0.075535
4.910033	0.1	0.075880
4.911700	0.1	0.075563
4.913367	0.1	0.074315
4.915033	0.1	0.073034
4.916700	0.1	0.072350
4.918367	0.1	0.072154
4.920033	0.1	0.072047
4.921700	0.1	0.072145
4.923367	0.1	0.073104
4.925033	0.1	0.075153
4.926700	0.1	0.077956
4.928367	0.1	0.081342
4.930033	0.1	0.085481
4.931700	0.1	0.090436
4.933367	0.1	0.095442
4.935033	0.1	0.098650
4.936700	0.1	0.098674
4.938367	0.1	0.096420
4.940033	0.1	0.094385
4.941700	0.1	0.094492
4.943367	0.1	0.096699
4.945033	0.1	0.098883
4.946700	0.1	0.098385
4.948367	0.1	0.094115
4.950033	0.1	0.086781
4.951700	0.1	0.077770
4.953367	0.1	0.068708
4.955033	0.1	0.061486
4.956700	0.1	0.058035
4.958367	0.1	0.058995
4.960033	0.1	0.062841
4.961700	0.1	0.067726
4.963367	0.1	0.073514
4.965033	0.1	0.080904
4.966700	0.1	0.089733
4.968367	0.1	0.098548
4.970033	0.1	0.104569
4.971700	0.1	0.104760
4.973367	0.1	0.098832
4.975033	0.1	0.090585
4.976700	0.1	0.084885
4.978367	0.1	0.083577
4.980033	0.1	0.085318
4.981700	0.1	0.088108
4.983367	0.1	0.090548
4.985033	0.1	0.092299
4.986700	0.1	0.093994
4.988367	0.1	0.095959
4.990033	0.1	0.097705
4.991700	0.1	0.098902
4.993367	0.1	0.099577
4.995033	0.1	0.099847
4.996700	0.1	0.100182
4.998367	0.1	0.101291
5.000033	0.1	0.103237
5.001700	0.1	0.104946
5.003367	0.1	0.105058
5.005033	0.1	0.102324
5.006700	0.1	0.096075
5.008367	0.1	0.088061
5.010033	0.1	0.082115
5.011700	0.1	0.080187
5.013367	0.1	0.080606
5.015033	0.1	0.081011
5.016700	0.1	0.081700
5.018367	0.1	0.084145
5.020033	0.1	0.087786
5.021700	0.1	0.091516
5.023367	0.1	0.095987
5.025033	0.1	0.102259
5.026700	0.1	0.109584
5.028367	0.1	0.114953
5.030033	0.1	0.115144
5.031700	0.1	0.109766
5.033367	0.1	0.101761
5.035033	0.1	0.095060
5.036700	0.1	0.091707
5.038367	0.1	0.091521
5.040033	0.1	0.093677
5.041700	0.1	0.097351
5.043367	0.1	0.101859
5.045033	0.1	0.106641
5.046700	0.1	0.110557
5.048367	0.1	0.112033
5.050033	0.1	0.110478
5.051700	0.1	0.106823
5.053367	0.1	0.102511
5.055033	0.1	0.098501
5.056700	0.1	0.095707
5.058367	0.1	0.095130
5.060033	0.1	0.096764
5.061700	0.1	0.098716
5.063367	0.1	0.098506
5.065033	0.1	0.095950
5.066700	0.1	0.093835
5.068367	0.1	0.094906
5.070033	0.1	0.099125
5.071700	0.1	0.104187
5.073367	0.1	0.107796
5.075033	0.1	0.109347
5.076700	0.1	0.109803
5.078367	0.1	0.110045
5.080033	0.1	0.110180
5.081700	0.1	0.110539
5.083367	0.1	0.111847
5.085033	0.1	0.113579
5.086700	0.1	0.113603
5.088367	0.1	0.110744
5.090033	0.1	0.106487
5.091700	0.1	0.103316
5.093367	0.1	0.102068
5.095033	0.1	0.101649
5.096700	0.1	0.100932
5.098367	0.1	0.100075
5.100033	0.1	0.099763
5.101700	0.1	0.099954
5.103367	0.1	0.100168
5.105033	0.1	0.100397
5.106700	0.1	0.100653
5.108367	0.1	0.100569
5.110033	0.1	0.100369
5.111700	0.1	0.101072
5.113367	0.1	0.103223
5.115033	0.1	0.106920
5.116700	0.1	0.112560
5.118367	0.1	0.119531
5.120033	0.1	0.125533
5.121700	0.1	0.128490
5.123367	0.1	0.127889
5.125033	0.1	0.124187
5.126700	0.1	0.118492
5.128367	0.1	0.113081
5.130033	0.1	0.110427
5.131700	0.1	0.111032
5.133367	0.1	0.112988
5.135033	0.1	0.113910
5.136700	0.1	0.113174
5.138367	0.1	0.111926
5.140033	0.1	0.111051
5.141700	0.1	0.110483
5.143367	0.1	0.110199
5.145033	0.1	0.110357
5.146700	0.1	0.110893
5.148367	0.1	0.111689
5.150033	0.1	0.112592
5.151700	0.1	0.113226
5.153367	0.1	0.113421
5.155033	0.1	0.113612
5.156700	0.1	0.114422
5.158367	0.1	0.115880
5.160033	0.1	0.116890
5.161700	0.1	0.115996
5.163367	0.1	0.113249
5.165033	0.1	0.110348
5.166700	0.1	0.108606
5.168367	0.1	0.107624
5.170033	0.1	0.106483
5.171700	0.1	0.105863
5.173367	0.1	0.107996
5.175033	0.1	0.114250
5.176700	0.1	0.122860
5.178367	0.1	0.129323
5.180033	0.1	0.130078
5.181700	0.1	0.125743
5.183367	0.1	0.119940
5.185033	0.1	0.115740
5.186700	0.1	0.113919
5.188367	0.1	0.113384
5.190033	0.1	0.112536
5.191700	0.1	0.111330
5.193367	0.1	0.112075
5.195033	0.1	0.116690
5.196700	0.1	0.123978
5.198367	0.1	0.130637
5.200033	0.1	0.133566
5.201700	0.1	0.131633
5.203367	0.1	0.126804
5.205033	0.1	0.122646
5.206700	0.1	0.120979
5.208367	0.1	0.120574
5.210033	0.1	0.118916
5.211700	0.1	0.115479
5.213367	0.1	0.112760
5.215033	0.1	0.113021
5.216700	0.1	0.115358
5.218367	0.1	0.117607
5.220033	0.1	0.118935
5.221700	0.1	0.119056
5.223367	0.1	0.117617
5.225033	0.1	0.115475
5.226700	0.1	0.114250
5.228367	0.1	0.114036
5.230033	0.1	0.113402
5.231700	0.1	0.112006
5.233367	0.1	0.111363
5.235033	0.1	0.112285
5.236700	0.1	0.113477
5.238367	0.1	0.113077
5.240033	0.1	0.110320
5.241700	0.1	0.106501
5.243367	0.1	0.104741
5.245033	0.1	0.107321
5.246700	0.1	0.113184
5.248367	0.1	0.119056
5.250033	0.1	0.122199
5.251700	0.1	0.121589
5.253367	0.1	0.117840
5.255033	0.1	0.112797
5.256700	0.1	0.108723
5.258367	0.1	0.107377
5.260033	0.1	0.109854
5.261700	0.1	0.115777
5.263367	0.1	0.122436
5.265033	0.1	0.126474
5.266700	0.1	0.126883
5.268367	0.1	0.125589
5.270033	0.1	0.124727
5.271700	0.1	0.124145
5.273367	0.1	0.122418
5.275033	0.1	0.118944
5.276700	0.1	0.114115
5.278367	0.1	0.108466
5.280033	0.1	0.102050
5.281700	0.1	0.094804
5.283367	0.1	0.087847
5.285033	0.1	0.083377
5.286700	0.1	0.083204
5.288367	0.1	0.088015
5.290033	0.1	0.096606
5.291700	0.1	0.105756
5.293367	0.1	0.112052
5.295033	0.1	0.114315
5.296700	0.1	0.114301
5.298367	0.1	0.115288
5.300033	0.1	0.119009
5.301700	0.1	0.124117
5.303367	0.1	0.128523
5.305033	0.1	0.132648
5.306700	0.1	0.138166
5.308367	0.1	0.144090
5.310033	0.1	0.147168
5.311700	0.1	0.145705
5.313367	0.1	0.141053
5.315033	0.1	0.136392
5.316700	0.1	0.134311
5.318367	0.1	0.134562
5.320033	0.1	0.134627
5.321700	0.1	0.132886
5.323367	0.1	0.130394
5.325033	0.1	0.129128
5.326700	0.1	0.129617
5.328367	0.1	0.130795
5.330033	0.1	0.131084
5.331700	0.1	0.129570
5.333367	0.1	0.126860
5.335033	0.1	0.124304
5.336700	0.1	0.122711
5.338367	0.1	0.122604
5.340033	0.1	0.124564
5.341700	0.1	0.128532
5.343367	0.1	0.133947
5.345033	0.1	0.139372
5.346700	0.1	0.141435
5.348367	0.1	0.137161
5.350033	0.1	0.128150
5.351700	0.1	0.120164
5.353367	0.1	0.117775
5.355033	0.1	0.120858
5.356700	0.1	0.126367
5.358367	0.1	0.131666
5.360033	0.1	0.135317
5.361700	0.1	0.136420
5.363367	0.1	0.134795
5.365033	0.1	0.131004
5.366700	0.1	0.126017
5.368367	0.1	0.121300
5.370033	0.1	0.118050
5.371700	0.1	0.115889
5.373367	0.1	0.113617
5.375033	0.1	0.111437
5.376700	0.1	0.110990
5.378367	0.1	0.113016
5.380033	0.1	0.116159
5.381700	0.1	0.118506
5.383367	0.1	0.119647
5.385033	0.1	0.120904
5.386700	0.1	0.123070
5.388367	0.1	0.124997
5.390033	0.1	0.125393
5.391700	0.1	0.124378
5.393367	0.1	0.122627
5.395033	0.1	0.120387
5.396700	0.1	0.117985
5.398367	0.1	0.116532
5.400033	0.1	0.117072
5.401700	0.1	0.119237
5.403367	0.1	0.121482
5.405033	0.1	0.122138
5.406700	0.1	0.120695
5.408367	0.1	0.118590
5.410033	0.1	0.117687
5.411700	0.1	0.118040
5.413367	0.1	0.118245
5.415033	0.1	0.117747
5.416700	0.1	0.117798
5.418367	0.1	0.119484
5.420033	0.1	0.122329
5.421700	0.1	0.125198
5.423367	0.1	0.126883
5.425033	0.1	0.126166
5.426700	0.1	0.122804
5.428367	0.1	0.118106
5.430033	0.1	0.114152
5.431700	0.1	0.112620
5.433367	0.1	0.113822
5.435033	0.1	0.116527
5.436700	0.1	0.118758
5.438367	0.1	0.119181
5.440033	0.1	0.117687
5.441700	0.1	0.115577
5.443367	0.1	0.115312
5.445033	0.1	0.118348
5.446700	0.1	0.123209
5.448367	0.1	0.127209
5.450033	0.1	0.129538
5.451700	0.1	0.131065
5.453367	0.1	0.132062
5.455033	0.1	0.132145
5.456700	0.1	0.131619
5.458367	0.1	0.131400
5.460033	0.1	0.132057
5.461700	0.1	0.133147
5.463367	0.1	0.133715
5.465033	0.1	0.132909
5.466700	0.1	0.130031
5.468367	0.1	0.125361
5.470033	0.1	0.120644
5.471700	0.1	0.117877
5.473367	0.1	0.117822
5.475033	0.1	0.119824
5.476700	0.1	0.122548
5.478367	0.1	0.124779
5.480033	0.1	0.126390
5.481700	0.1	0.128662
5.483367	0.1	0.132606
5.485033	0.1	0.137114
5.486700	0.1	0.140136
5.488367	0.1	0.141081
5.490033	0.1	0.141095
5.491700	0.1	0.141324
5.493367	0.1	0.141580
5.495033	0.1	0.140923
5.496700	0.1	0.138879
5.498367	0.1	0.135796
5.500033	0.1	0.132327
5.501700	0.1	0.129431
5.503367	0.1	0.128541
5.505033	0.1	0.130245
5.506700	0.1	0.132960
5.508367	0.1	0.134259
5.510033	0.1	0.133337
5.511700	0.1	0.131493
5.513367	0.1	0.129854
5.515033	0.1	0.127777
5.516700	0.1	0.124308
5.518367	0.1	0.120094
5.520033	0.1	0.117305
5.521700	0.1	0.118217
5.523367	0.1	0.123405
5.525033	0.1	0.130860
5.526700	0.1	0.137356
5.528367	0.1	0.140434
5.530033	0.1	0.139289
5.531700	0.1	0.135535
5.533367	0.1	0.132355
5.535033	0.1	0.131154
5.536700	0.1	0.130581
5.538367	0.1	0.128914
5.540033	0.1	0.125887
5.541700	0.1	0.123410
5.543367	0.1	0.124453
5.545033	0.1	0.129393
5.546700	0.1	0.134483
5.548367	0.1	0.135317
5.550033	0.1	0.130679
5.551700	0.1	0.122739
5.553367	0.1	0.115307
5.555033	0.1	0.111558
5.556700	0.1	0.111726
5.558367	0.1	0.113756
5.560033	0.1	0.115945
5.561700	0.1	0.117817
5.563367	0.1	0.119666
5.565033	0.1	0.121929
5.566700	0.1	0.124504
5.568367	0.1	0.126828
5.570033	0.1	0.128103
5.571700	0.1	0.127689
5.573367	0.1	0.125905
5.575033	0.1	0.123968
5.576700	0.1	0.123349
5.578367	0.1	0.125212
5.580033	0.1	0.129370
5.581700	0.1	0.133868
5.583367	0.1	0.136406
5.585033	0.1	0.136369
5.586700	0.1	0.134790
5.588367	0.1	0.132592
5.590033	0.1	0.130096
5.591700	0.1	0.127056
5.593367	0.1	0.122706
5.595033	0.1	0.117365
5.596700	0.1	0.114031
5.598367	0.1	0.116383
5.600033	0.1	0.124872
5.601700	0.1	0.136388
5.603367	0.1	0.147326
5.605033	0.1	0.155247
5.606700	0.1	0.158879
5.608367	0.1	0.158828
5.610033	0.1	0.157831
5.611700	0.1	0.158856
5.613367	0.1	0.162232
5.615033	0.1	0.165012
5.616700	0.1	0.163680
5.618367	0.1	0.157352
5.620033	0.1	0.148122
5.621700	0.1	0.139405
5.623367	0.1	0.134227
5.625033	0.1	0.134232
5.626700	0.1	0.139023
5.628367	0.1	0.145994
5.630033	0.1	0.151335
5.631700	0.1	0.152518
5.633367	0.1	0.150166
5.635033	0.1	0.146893
5.636700	0.1	0.144364
5.638367	0.1	0.142236
5.640033	0.1	0.140327
5.641700	0.1	0.140327
5.643367	0.1	0.143708
5.645033	0.1	0.149207
5.646700	0.1	0.153733
5.648367	0.1	0.154683
5.650033	0.1	0.151424
5.651700	0.1	0.145449
5.653367	0.1	0.139493
5.655033	0.1	0.136211
5.656700	0.1	0.136555
5.658367	0.1	0.139005
5.660033	0.1	0.140918
5.661700	0.1	0.140360
5.663367	0.1	0.136420
5.665033	0.1	0.129477
5.666700	0.1	0.121752
5.668367	0.1	0.116164
5.670033	0.1	0.114413
5.671700	0.1	0.115870
5.673367	0.1	0.118176
5.675033	0.1	0.119479
5.676700	0.1	0.119559
5.678367	0.1	0.119037
5.680033	0.1	0.118599
5.681700	0.1	0.118739
5.683367	0.1	0.119815
5.685033	0.1	0.122767
5.686700	0.1	0.128872
5.688367	0.1	0.137929
5.690033	0.1	0.147056
5.691700	0.1	0.152308
5.693367	0.1	0.151978
5.695033	0.1	0.147498
5.696700	0.1	0.141282
5.698367	0.1	0.135601
5.700033	0.1	0.132336
5.701700	0.1	0.131750
5.703367	0.1	0.132471
5.705033	0.1	0.132970
5.706700	0.1	0.132276
5.708367	0.1	0.130283
5.710033	0.1	0.128010
5.711700	0.1	0.126464
5.713367	0.1	0.125333
5.715033	0.1	0.124336
5.716700	0.1	0.125030
5.718367	0.1	0.128970
5.720033	0.1	0.134772
5.721700	0.1	0.138991
5.723367	0.1	0.139587
5.725033	0.1	0.137421
5.726700	0.1	0.134311
5.728367	0.1	0.130697
5.730033	0.1	0.126041
5.731700	0.1	0.120732
5.733367	0.1	0.116723
5.735033	0.1	0.116192
5.736700	0.1	0.120108
5.738367	0.1	0.127573
5.740033	0.1	0.135940
5.741700	0.1	0.141580
5.743367	0.1	0.141561
5.745033	0.1	0.135875
5.746700	0.1	0.128048
5.748367	0.1	0.122846
5.750033	0.1	0.122748
5.751700	0.1	0.126311
5.753367	0.1	0.130325
5.755033	0.1	0.133179
5.756700	0.1	0.135265
5.758367	0.1	0.136918
5.760033	0.1	0.137337
5.761700	0.1	0.135670
5.763367	0.1	0.132821
5.765033	0.1	0.131549
5.766700	0.1	0.133780
5.768367	0.1	0.138124
5.770033	0.1	0.141612
5.771700	0.1	0.142809
5.773367	0.1	0.141980
5.775033	0.1	0.139819
5.776700	0.1	0.136979
5.778367	0.1	0.133766
5.780033	0.1	0.129947
5.781700	0.1	0.125133
5.783367	0.1	0.119675
5.785033	0.1	0.115852
5.786700	0.1	0.116830
5.788367	0.1	0.123191
5.790033	0.1	0.131638
5.791700	0.1	0.137514
5.793367	0.1	0.138120
5.795033	0.1	0.134027
5.796700	0.1	0.127763
5.798367	0.1	0.122203
5.800033	0.1	0.120336
5.801700	0.1	0.123726
5.803367	0.1	0.129887
5.805033	0.1	0.134436
5.806700	0.1	0.136169
5.808367	0.1	0.137133
5.810033	0.1	0.138907
5.811700	0.1	0.141468
5.813367	0.1	0.144029
5.815033	0.1	0.145328
5.816700	0.1	0.144523
5.818367	0.1	0.142143
5.820033	0.1	0.139773
5.821700	0.1	0.138925
5.823367	0.1	0.139987
5.825033	0.1	0.142227
5.826700	0.1	0.144439
5.828367	0.1	0.145510
5.830033	0.1	0.144895
5.831700	0.1	0.142315
5.833367	0.1	0.137528
5.835033	0.1	0.131531
5.836700	0.1	0.126800
5.838367	0.1	0.125295
5.840033	0.1	0.127326
5.841700	0.1	0.131936
5.843367	0.1	0.137435
5.845033	0.1	0.142166
5.846700	0.1	0.145077
5.848367	0.1	0.145831
5.850033	0.1	0.145198
5.851700	0.1	0.144853
5.853367	0.1	0.145845
5.855033	0.1	0.147680
5.856700	0.1	0.149133
5.858367	0.1	0.149123
5.860033	0.1	0.147279
5.861700	0.1	0.144746
5.863367	0.1	0.143605
5.865033	0.1	0.144555
5.866700	0.1	0.146446
5.868367	0.1	0.147875
5.870033	0.1	0.148383
5.871700	0.1	0.148765
5.873367	0.1	0.150469
5.875033	0.1	0.153757
5.876700	0.1	0.156709
5.878367	0.1	0.157580
5.880033	0.1	0.157882
5.881700	0.1	0.160923
5.883367	0.1	0.167163
5.885033	0.1	0.173165
5.886700	0.1	0.175070
5.888367	0.1	0.171978
5.890033	0.1	0.165701
5.891700	0.1	0.158469
5.893367	0.1	0.151685
5.895033	0.1	0.145868
5.896700	0.1	0.140946
5.898367	0.1	0.136914
5.900033	0.1	0.134306
5.901700	0.1	0.133808
5.903367	0.1	0.135824
5.905033	0.1	0.140164
5.906700	0.1	0.145310
5.908367	0.1	0.148704
5.910033	0.1	0.148877
5.911700	0.1	0.146772
5.913367	0.1	0.144541
5.915033	0.1	0.143698
5.916700	0.1	0.145012
5.918367	0.1	0.148616
5.920033	0.1	0.153109
5.921700	0.1	0.155969
5.923367	0.1	0.155759
5.925033	0.1	0.152858
5.926700	0.1	0.148364
5.928367	0.1	0.142977
5.930033	0.1	0.136928
5.931700	0.1	0.131079
5.933367	0.1	0.127228
5.935033	0.1	0.126897
5.936700	0.1	0.130264
5.938367	0.1	0.135754
5.940033	0.1	0.140783
5.941700	0.1	0.143670
5.943367	0.1	0.144425
5.945033	0.1	0.143959
5.946700	0.1	0.143289
5.948367	0.1	0.143289
5.950033	0.1	0.144443
5.951700	0.1	0.146311
5.953367	0.1	0.147214
5.955033	0.1	0.145305
5.956700	0.1	0.140411
5.958367	0.1	0.134776
5.960033	0.1	0.131722
5.961700	0.1	0.133300
5.963367	0.1	0.138790
5.965033	0.1	0.144811
5.966700	0.1	0.147969
5.968367	0.1	0.147969
5.970033	0.1	0.147233
5.971700	0.1	0.148187
5.973367	0.1	0.151764
5.975033	0.1	0.157058
5.976700	0.1	0.161910
5.978367	0.1	0.163787
5.980033	0.1	0.160635
5.981700	0.1	0.152364
5.983367	0.1	0.141975
5.985033	0.1	0.133682
5.986700	0.1	0.129957
5.988367	0.1	0.131191
5.990033	0.1	0.136294
5.991700	0.1	0.142199
5.993367	0.1	0.145216
5.995033	0.1	0.144057
5.996700	0.1	0.140588
5.998367	0.1	0.137989
6.000033	0.1	0.138311
6.001700	0.1	0.140821
6.003367	0.1	0.143116
6.005033	0.1	0.144197
6.006700	0.1	0.145184
6.008367	0.1	0.147452
6.010033	0.1	0.151480
6.011700	0.1	0.156378
6.013367	0.1	0.160341
6.015033	0.1	0.162553
6.016700	0.1	0.163373
6.018367	0.1	0.162534
6.020033	0.1	0.158949
6.021700	0.1	0.152495
6.023367	0.1	0.144807
6.025033	0.1	0.137794
6.026700	0.1	0.132681
6.028367	0.1	0.130595
6.030033	0.1	0.132476
6.031700	0.1	0.137645
6.033367	0.1	0.143577
6.035033	0.1	0.147438
6.036700	0.1	0.147596
6.038367	0.1	0.144662
6.040033	0.1	0.141477
6.041700	0.1	0.140783
6.043367	0.1	0.142860
6.045033	0.1	0.145854
6.046700	0.1	0.147847
6.048367	0.1	0.148565
6.050033	0.1	0.149370
6.051700	0.1	0.151047
6.053367	0.1	0.152187
6.055033	0.1	0.150837
6.056700	0.1	0.147102
6.058367	0.1	0.143363
6.060033	0.1	0.142716
6.061700	0.1	0.146911
6.063367	0.1	0.154329
6.065033	0.1	0.160299
6.066700	0.1	0.161193
6.068367	0.1	0.157650
6.070033	0.1	0.152877
6.071700	0.1	0.149156
6.073367	0.1	0.146809
6.075033	0.1	0.145440
6.076700	0.1	0.145230
6.078367	0.1	0.146767
6.080033	0.1	0.150320
6.081700	0.1	0.155261
6.083367	0.1	0.159796
6.085033	0.1	0.162125
6.086700	0.1	0.161729
6.088367	0.1	0.158553
6.090033	0.1	0.151987
6.091700	0.1	0.142553
6.093367	0.1	0.133286
6.095033	0.1	0.127391
6.096700	0.1	0.125105
6.098367	0.1	0.124490
6.100033	0.1	0.124471
6.101700	0.1	0.124928
6.103367	0.1	0.125291
6.105033	0.1	0.125486
6.106700	0.1	0.126888
6.108367	0.1	0.130818
6.110033	0.1	0.137179
6.111700	0.1	0.144728
6.113367	0.1	0.151987
6.115033	0.1	0.157789
6.116700	0.1	0.161352
6.118367	0.1	0.162772
6.120033	0.1	0.163568
6.121700	0.1	0.165757
6.123367	0.1	0.169477
6.125033	0.1	0.172025
6.126700	0.1	0.170856
6.128367	0.1	0.167205
6.130033	0.1	0.164872
6.131700	0.1	0.165920
6.133367	0.1	0.169557
6.135033	0.1	0.174223
6.136700	0.1	0.178865
6.138367	0.1	0.182884
6.140033	0.1	0.185799
6.141700	0.1	0.186791
6.143367	0.1	0.184984
6.145033	0.1	0.180732
6.146700	0.1	0.176090
6.148367	0.1	0.172942
6.150033	0.1	0.171023
6.151700	0.1	0.168476
6.153367	0.1	0.163778
6.155033	0.1	0.157123
6.156700	0.1	0.150735
6.158367	0.1	0.147489
6.160033	0.1	0.149007
6.161700	0.1	0.155000
6.163367	0.1	0.163154
6.165033	0.1	0.169971
6.166700	0.1	0.173296
6.168367	0.1	0.173454
6.170033	0.1	0.171564
6.171700	0.1	0.168914
6.173367	0.1	0.166995
6.175033	0.1	0.166097
6.176700	0.1	0.164662
6.178367	0.1	0.161086
6.180033	0.1	0.156434
6.181700	0.1	0.153743
6.183367	0.1	0.153752
6.185033	0.1	0.154320
6.186700	0.1	0.154031
6.188367	0.1	0.152942
6.190033	0.1	0.151293
6.191700	0.1	0.150069
6.193367	0.1	0.150576
6.195033	0.1	0.152718
6.196700	0.1	0.155643
6.198367	0.1	0.158823
6.200033	0.1	0.161100
6.201700	0.1	0.161235
6.203367	0.1	0.159801
6.205033	0.1	0.158479
6.206700	0.1	0.158441
6.208367	0.1	0.160206
6.210033	0.1	0.163480
6.211700	0.1	0.167051
6.213367	0.1	0.169715
6.215033	0.1	0.171205
6.216700	0.1	0.172108
6.218367	0.1	0.172732
6.220033	0.1	0.172593
6.221700	0.1	0.170851
6.223367	0.1	0.166935
6.225033	0.1	0.161654
6.226700	0.1	0.157207
6.228367	0.1	0.154874
6.230033	0.1	0.153841
6.231700	0.1	0.152527
6.233367	0.1	0.149990
6.235033	0.1	0.146627
6.236700	0.1	0.143931
6.238367	0.1	0.143177
6.240033	0.1	0.144485
6.241700	0.1	0.146450
6.243367	0.1	0.146707
6.245033	0.1	0.144308
6.246700	0.1	0.141631
6.248367	0.1	0.142362
6.250033	0.1	0.147531
6.251700	0.1	0.154418
6.253367	0.1	0.158977
6.255033	0.1	0.159051
6.256700	0.1	0.155526
6.258367	0.1	0.150744
6.260033	0.1	0.146860
6.261700	0.1	0.145021
6.263367	0.1	0.144741
6.265033	0.1	0.144672
6.266700	0.1	0.144094
6.268367	0.1	0.143545
6.270033	0.1	0.144523
6.271700	0.1	0.148392
6.273367	0.1	0.154749
6.275033	0.1	0.161231
6.276700	0.1	0.165147
6.278367	0.1	0.165459
6.280033	0.1	0.163750
6.281700	0.1	0.163000
6.283367	0.1	0.165137
6.285033	0.1	0.169766
6.286700	0.1	0.174493
6.288367	0.1	0.176555
6.290033	0.1	0.174958
6.291700	0.1	0.170856
6.293367	0.1	0.166274
6.295033	0.1	0.163396
6.296700	0.1	0.164085
6.298367	0.1	0.168262
6.300033	0.1	0.173231
6.301700	0.1	0.175759
6.303367	0.1	0.174614
6.305033	0.1	0.170898
6.306700	0.1	0.167014
6.308367	0.1	0.165515
6.310033	0.1	0.167550
6.311700	0.1	0.171615
6.313367	0.1	0.174628
6.315033	0.1	0.174521
6.316700	0.1	0.171675
6.318367	0.1	0.168332
6.320033	0.1	0.166274
6.321700	0.1	0.164933
6.323367	0.1	0.162153
6.325033	0.1	0.156867
6.326700	0.1	0.150716
6.328367	0.1	0.146530
6.330033	0.1	0.145794
6.331700	0.1	0.148239
6.333367	0.1	0.152378
6.335033	0.1	0.156062
6.336700	0.1	0.158255
6.338367	0.1	0.159801
6.340033	0.1	0.161398
6.341700	0.1	0.162525
6.343367	0.1	0.163144
6.345033	0.1	0.164099
6.346700	0.1	0.165631
6.348367	0.1	0.167200
6.350033	0.1	0.168299
6.351700	0.1	0.168565
6.353367	0.1	0.167615
6.355033	0.1	0.165780
6.356700	0.1	0.164085
6.358367	0.1	0.163089
6.360033	0.1	0.162758
6.361700	0.1	0.162837
6.363367	0.1	0.162991
6.365033	0.1	0.163577
6.366700	0.1	0.165389
6.368367	0.1	0.167852
6.370033	0.1	0.168984
6.371700	0.1	0.168332
6.373367	0.1	0.168667
6.375033	0.1	0.172504
6.376700	0.1	0.178055
6.378367	0.1	0.180774
6.380033	0.1	0.178101
6.381700	0.1	0.171391
6.383367	0.1	0.164215
6.385033	0.1	0.159829
6.386700	0.1	0.160062
6.388367	0.1	0.165072
6.390033	0.1	0.172756
6.391700	0.1	0.179019
6.393367	0.1	0.179932
6.395033	0.1	0.174353
6.396700	0.1	0.164877
6.398367	0.1	0.156155
6.400033	0.1	0.152057
6.401700	0.1	0.153906
6.403367	0.1	0.160406
6.405033	0.1	0.168560
6.406700	0.1	0.175061
6.408367	0.1	0.178032
6.410033	0.1	0.178339
6.411700	0.1	0.178581
6.413367	0.1	0.180532
6.415033	0.1	0.183941
6.416700	0.1	0.186930
6.418367	0.1	0.187224
6.420033	0.1	0.183783
6.421700	0.1	0.177156
6.423367	0.1	0.168942
6.425033	0.1	0.161454
6.426700	0.1	0.156891
6.428367	0.1	0.156388
6.430033	0.1	0.159675
6.431700	0.1	0.164690
6.433367	0.1	0.168178
6.435033	0.1	0.168188
6.436700	0.1	0.166050
6.438367	0.1	0.165380
6.440033	0.1	0.168798
6.441700	0.1	0.175484
6.443367	0.1	0.181906
6.445033	0.1	0.185082
6.446700	0.1	0.184444
6.448367	0.1	0.181380
6.450033	0.1	0.178507
6.451700	0.1	0.178199
6.453367	0.1	0.180453
6.455033	0.1	0.182861
6.456700	0.1	0.182954
6.458367	0.1	0.180011
6.460033	0.1	0.174674
6.461700	0.1	0.168155
6.463367	0.1	0.162325
6.465033	0.1	0.159140
6.466700	0.1	0.159205
6.468367	0.1	0.161412
6.470033	0.1	0.163815
6.471700	0.1	0.164784
6.473367	0.1	0.164164
6.475033	0.1	0.163326
6.476700	0.1	0.163727
6.478367	0.1	0.165752
6.480033	0.1	0.168812
6.481700	0.1	0.171987
6.483367	0.1	0.174264
6.485033	0.1	0.174409
6.486700	0.1	0.171503
6.488367	0.1	0.165850
6.490033	0.1	0.158837
6.491700	0.1	0.152439
6.493367	0.1	0.149100
6.495033	0.1	0.150753
6.496700	0.1	0.157100
6.498367	0.1	0.165273
6.500033	0.1	0.171661
6.501700	0.1	0.174567
6.503367	0.1	0.174972
6.505033	0.1	0.174916
6.506700	0.1	0.175722
6.508367	0.1	0.177850
6.510033	0.1	0.181077
6.511700	0.1	0.184281
6.513367	0.1	0.186213
6.515033	0.1	0.186944
6.516700	0.1	0.188011
6.518367	0.1	0.190772
6.520033	0.1	0.194944
6.521700	0.1	0.198949
6.523367	0.1	0.200989
6.525033	0.1	0.199908
6.526700	0.1	0.196137
6.528367	0.1	0.191741
6.530033	0.1	0.189110
6.531700	0.1	0.188975
6.533367	0.1	0.189301
6.535033	0.1	0.186735
6.536700	0.1	0.179559
6.538367	0.1	0.169654
6.540033	0.1	0.161831
6.541700	0.1	0.159694
6.543367	0.1	0.161924
6.545033	0.1	0.164555
6.546700	0.1	0.165706
6.548367	0.1	0.165775
6.550033	0.1	0.165347
6.551700	0.1	0.165557
6.553367	0.1	0.167876
6.555033	0.1	0.171880
6.556700	0.1	0.175033
6.558367	0.1	0.175158
6.560033	0.1	0.172514
6.561700	0.1	0.169603
6.563367	0.1	0.169482
6.565033	0.1	0.173999
6.566700	0.1	0.182330
6.568367	0.1	0.191140
6.570033	0.1	0.197166
6.571700	0.1	0.199364
6.573367	0.1	0.198483
6.575033	0.1	0.195340
6.576700	0.1	0.190148
6.578367	0.1	0.183396
6.580033	0.1	0.176397
6.581700	0.1	0.170749
6.583367	0.1	0.167834
6.585033	0.1	0.168229
6.586700	0.1	0.171191
6.588367	0.1	0.175163
6.590033	0.1	0.179037
6.591700	0.1	0.182502
6.593367	0.1	0.185585
6.595033	0.1	0.188341
6.596700	0.1	0.190213
6.598367	0.1	0.189771
6.600033	0.1	0.186772
6.601700	0.1	0.183661
6.603367	0.1	0.183033
6.605033	0.1	0.185017
6.606700	0.1	0.188048
6.608367	0.1	0.190553
6.610033	0.1	0.192011
6.611700	0.1	0.192374
6.613367	0.1	0.190632
6.615033	0.1	0.185752
6.616700	0.1	0.178907
6.618367	0.1	0.173291
6.620033	0.1	0.172313
6.621700	0.1	0.177408
6.623367	0.1	0.185766
6.625033	0.1	0.191554
6.626700	0.1	0.191317
6.628367	0.1	0.186507
6.630033	0.1	0.180486
6.631700	0.1	0.175615
6.633367	0.1	0.173473
6.635033	0.1	0.175410
6.636700	0.1	0.181352
6.638367	0.1	0.189026
6.640033	0.1	0.196113
6.641700	0.1	0.202060
6.643367	0.1	0.206465
6.645033	0.1	0.208030
6.646700	0.1	0.205860
6.648367	0.1	0.200854
6.650033	0.1	0.195694
6.651700	0.1	0.192509
6.653367	0.1	0.190730
6.655033	0.1	0.189063
6.656700	0.1	0.188369
6.658367	0.1	0.190940
6.660033	0.1	0.197599
6.661700	0.1	0.206060
6.663367	0.1	0.212337
6.665033	0.1	0.213985
6.666700	0.1	0.211424
6.668367	0.1	0.206754
6.670033	0.1	0.202511
6.671700	0.1	0.200924
6.673367	0.1	0.202283
6.675033	0.1	0.204267
6.676700	0.1	0.204542
6.678367	0.1	0.203382
6.680033	0.1	0.202898
6.681700	0.1	0.204835
6.683367	0.1	0.209203
6.685033	0.1	0.214367
6.686700	0.1	0.218386
6.688367	0.1	0.220216
6.690033	0.1	0.219722
6.691700	0.1	0.217161
6.693367	0.1	0.213385
6.695033	0.1	0.210130
6.696700	0.1	0.208630
6.698367	0.1	0.207913
6.700033	0.1	0.205953
6.701700	0.1	0.202321
6.703367	0.1	0.198605
6.705033	0.1	0.196584
6.706700	0.1	0.196989
6.708367	0.1	0.199564
6.710033	0.1	0.203564
6.711700	0.1	0.208076
6.713367	0.1	0.211983
6.715033	0.1	0.214204
6.716700	0.1	0.214837
6.718367	0.1	0.215578
6.720033	0.1	0.217836
6.721700	0.1	0.220309
6.723367	0.1	0.220165
6.725033	0.1	0.216798
6.726700	0.1	0.212202
6.728367	0.1	0.208193
6.730033	0.1	0.205077
6.731700	0.1	0.201873
6.733367	0.1	0.197561
6.735033	0.1	0.193273
6.736700	0.1	0.192034
6.738367	0.1	0.195587
6.740033	0.1	0.202977
6.741700	0.1	0.211378
6.743367	0.1	0.217636
6.745033	0.1	0.220290
6.746700	0.1	0.220239
6.748367	0.1	0.219159
6.750033	0.1	0.217622
6.751700	0.1	0.214931
6.753367	0.1	0.210418
6.755033	0.1	0.204742
6.756700	0.1	0.199974
6.758367	0.1	0.197734
6.760033	0.1	0.197534
6.761700	0.1	0.197873
6.763367	0.1	0.198097
6.765033	0.1	0.198204
6.766700	0.1	0.197585
6.768367	0.1	0.195592
6.770033	0.1	0.193194
6.771700	0.1	0.191978
6.773367	0.1	0.191992
6.775033	0.1	0.192369
6.776700	0.1	0.193142
6.778367	0.1	0.195317
6.780033	0.1	0.199527
6.781700	0.1	0.204314
6.783367	0.1	0.206581
6.785033	0.1	0.204756
6.786700	0.1	0.200542
6.788367	0.1	0.197268
6.790033	0.1	0.197082
6.791700	0.1	0.199941
6.793367	0.1	0.204509
6.795033	0.1	0.209222
6.796700	0.1	0.213147
6.798367	0.1	0.215811
6.800033	0.1	0.216328
6.801700	0.1	0.214078
6.803367	0.1	0.209608
6.805033	0.1	0.204490
6.806700	0.1	0.200877
6.808367	0.1	0.199908
6.810033	0.1	0.200435
6.811700	0.1	0.200286
6.813367	0.1	0.198525
6.815033	0.1	0.196225
6.816700	0.1	0.195303
6.818367	0.1	0.196495
6.820033	0.1	0.198148
6.821700	0.1	0.197487
6.823367	0.1	0.193897
6.825033	0.1	0.189957
6.826700	0.1	0.188295
6.828367	0.1	0.189417
6.830033	0.1	0.193231
6.831700	0.1	0.199676
6.833367	0.1	0.207685
6.835033	0.1	0.215662
6.836700	0.1	0.222242
6.838367	0.1	0.226106
6.840033	0.1	0.226414
6.841700	0.1	0.224072
6.843367	0.1	0.221739
6.845033	0.1	0.221231
6.846700	0.1	0.222023
6.848367	0.1	0.223066
6.850033	0.1	0.224286
6.851700	0.1	0.225720
6.853367	0.1	0.226861
6.855033	0.1	0.227690
6.856700	0.1	0.229101
6.858367	0.1	0.231415
6.860033	0.1	0.233133
6.861700	0.1	0.232221
6.863367	0.1	0.228109
6.865033	0.1	0.221906
6.866700	0.1	0.214977
6.868367	0.1	0.208444
6.870033	0.1	0.203974
6.871700	0.1	0.202968
6.873367	0.1	0.204979
6.875033	0.1	0.208449
6.876700	0.1	0.211783
6.878367	0.1	0.213296
6.880033	0.1	0.212286
6.881700	0.1	0.210200
6.883367	0.1	0.209520
6.885033	0.1	0.211676
6.886700	0.1	0.216058
6.888367	0.1	0.220733
6.890033	0.1	0.223583
6.891700	0.1	0.222893
6.893367	0.1	0.218060
6.895033	0.1	0.210381
6.896700	0.1	0.202958
6.898367	0.1	0.199457
6.900033	0.1	0.202102
6.901700	0.1	0.210004
6.903367	0.1	0.219354
6.905033	0.1	0.225608
6.906700	0.1	0.226386
6.908367	0.1	0.222884
6.910033	0.1	0.218400
6.911700	0.1	0.215364
6.913367	0.1	0.213878
6.915033	0.1	0.212165
6.916700	0.1	0.208346
6.918367	0.1	0.202842
6.920033	0.1	0.198469
6.921700	0.1	0.197534
6.923367	0.1	0.199415
6.925033	0.1	0.201846
6.926700	0.1	0.203787
6.928367	0.1	0.205762
6.930033	0.1	0.207867
6.931700	0.1	0.208938
6.933367	0.1	0.207974
6.935033	0.1	0.205580
6.936700	0.1	0.203513
6.938367	0.1	0.203024
6.940033	0.1	0.203964
6.941700	0.1	0.204789
6.943367	0.1	0.203559
6.945033	0.1	0.199969
6.946700	0.1	0.196090
6.948367	0.1	0.194744
6.950033	0.1	0.197161
6.951700	0.1	0.202130
6.953367	0.1	0.207205
6.955033	0.1	0.210344
6.956700	0.1	0.210810
6.958367	0.1	0.209305
6.960033	0.1	0.207447
6.961700	0.1	0.206484
6.963367	0.1	0.206335
6.965033	0.1	0.206274
6.966700	0.1	0.206004
6.968367	0.1	0.205389
6.970033	0.1	0.203880
6.971700	0.1	0.200802
6.973367	0.1	0.196351
6.975033	0.1	0.191894
6.976700	0.1	0.189114
6.978367	0.1	0.188872
6.980033	0.1	0.190674
6.981700	0.1	0.193808
6.983367	0.1	0.198111
6.985033	0.1	0.202754
6.986700	0.1	0.206260
6.988367	0.1	0.207932
6.990033	0.1	0.208020
6.991700	0.1	0.206982
6.993367	0.1	0.205343
6.995033	0.1	0.204323
6.996700	0.1	0.205399
6.998367	0.1	0.208174
7.000033	0.1	0.210190
7.001700	0.1	0.209580
7.003367	0.1	0.206456
7.005033	0.1	0.202213
7.006700	0.1	0.198865
7.008367	0.1	0.197650
7.010033	0.1	0.197883
7.011700	0.1	0.198539
7.013367	0.1	0.199722
7.015033	0.1	0.201412
7.016700	0.1	0.202600
7.018367	0.1	0.202293
7.020033	0.1	0.200458
7.021700	0.1	0.197785
7.023367	0.1	0.195196
7.025033	0.1	0.193482
7.026700	0.1	0.192933
7.028367	0.1	0.193226
7.030033	0.1	0.193934
7.031700	0.1	0.194949
7.033367	0.1	0.196313
7.035033	0.1	0.197967
7.036700	0.1	0.199759
7.038367	0.1	0.201506
7.040033	0.1	0.202954
7.041700	0.1	0.203615
7.043367	0.1	0.202795
7.045033	0.1	0.200565
7.046700	0.1	0.198032
7.048367	0.1	0.196137
7.050033	0.1	0.194958
7.051700	0.1	0.194320
7.053367	0.1	0.194209
7.055033	0.1	0.194712
7.056700	0.1	0.195815
7.058367	0.1	0.197128
7.060033	0.1	0.198213
7.061700	0.1	0.198749
7.063367	0.1	0.198293
7.065033	0.1	0.196709
7.066700	0.1	0.194772
7.068367	0.1	0.193836
7.070033	0.1	0.194674
7.071700	0.1	0.196537
7.073367	0.1	0.197659
7.075033	0.1	0.197231
7.076700	0.1	0.196286
7.078367	0.1	0.196411
7.080033	0.1	0.198218
7.081700	0.1	0.201175
7.083367	0.1	0.204071
7.085033	0.1	0.205236
7.086700	0.1	0.203536
7.088367	0.1	0.199550
7.090033	0.1	0.195177
7.091700	0.1	0.192658
7.093367	0.1	0.193752
7.095033	0.1	0.198497
7.096700	0.1	0.204933
7.098367	0.1	0.210153
7.100033	0.1	0.211857
7.101700	0.1	0.210111
7.103367	0.1	0.207643
7.105033	0.1	0.206865
7.106700	0.1	0.206805
7.108367	0.1	0.204723
7.110033	0.1	0.200002
7.111700	0.1	0.194986
7.113367	0.1	0.193031
7.115033	0.1	0.196318
7.116700	0.1	0.203969
7.118367	0.1	0.211778
7.120033	0.1	0.214945
7.121700	0.1	0.211960
7.123367	0.1	0.205464
7.125033	0.1	0.199657
7.126700	0.1	0.197361
7.128367	0.1	0.198404
7.130033	0.1	0.199908
7.131700	0.1	0.199131
7.133367	0.1	0.196174
7.135033	0.1	0.193468
7.136700	0.1	0.193422
7.138367	0.1	0.196765
7.140033	0.1	0.202237
7.141700	0.1	0.207783
7.143367	0.1	0.212104
7.145033	0.1	0.214968
7.146700	0.1	0.217007
7.148367	0.1	0.219466
7.150033	0.1	0.223191
7.151700	0.1	0.227536
7.153367	0.1	0.230321
7.155033	0.1	0.228989
7.156700	0.1	0.223164
7.158367	0.1	0.215704
7.160033	0.1	0.209832
7.161700	0.1	0.206116
7.163367	0.1	0.203233
7.165033	0.1	0.200015
7.166700	0.1	0.196290
7.168367	0.1	0.193594
7.170033	0.1	0.194535
7.171700	0.1	0.199764
7.173367	0.1	0.207317
7.175033	0.1	0.214465
7.176700	0.1	0.218195
7.178367	0.1	0.216458
7.180033	0.1	0.210367
7.181700	0.1	0.203028
7.183367	0.1	0.196882
7.185033	0.1	0.192826
7.186700	0.1	0.190507
7.188367	0.1	0.189524
7.190033	0.1	0.190372
7.191700	0.1	0.193287
7.193367	0.1	0.197408
7.195033	0.1	0.201417
7.196700	0.1	0.203894
7.198367	0.1	0.204262
7.200033	0.1	0.203862
7.201700	0.1	0.204584
7.203367	0.1	0.206800
7.205033	0.1	0.209240
7.206700	0.1	0.209985
7.208367	0.1	0.207759
7.210033	0.1	0.202619
7.211700	0.1	0.196304
7.213367	0.1	0.192099
7.215033	0.1	0.192397
7.216700	0.1	0.196421
7.218367	0.1	0.202116
7.220033	0.1	0.208309
7.221700	0.1	0.214032
7.223367	0.1	0.218269
7.225033	0.1	0.220626
7.226700	0.1	0.220807
7.228367	0.1	0.218763
7.230033	0.1	0.215517
7.231700	0.1	0.212435
7.233367	0.1	0.210307
7.235033	0.1	0.209617
7.236700	0.1	0.210754
7.238367	0.1	0.213231
7.240033	0.1	0.215205
7.241700	0.1	0.214833
7.243367	0.1	0.212458
7.245033	0.1	0.210484
7.246700	0.1	0.210558
7.248367	0.1	0.211857
7.250033	0.1	0.212379
7.251700	0.1	0.210498
7.253367	0.1	0.205967
7.255033	0.1	0.200616
7.256700	0.1	0.197170
7.258367	0.1	0.197152
7.260033	0.1	0.200309
7.261700	0.1	0.205496
7.263367	0.1	0.211159
7.265033	0.1	0.215718
7.266700	0.1	0.218428
7.268367	0.1	0.219224
7.270033	0.1	0.217813
7.271700	0.1	0.213995
7.273367	0.1	0.208351
7.275033	0.1	0.202269
7.276700	0.1	0.197496
7.278367	0.1	0.195173
7.280033	0.1	0.194944
7.281700	0.1	0.195643
7.283367	0.1	0.197194
7.285033	0.1	0.200709
7.286700	0.1	0.206013
7.288367	0.1	0.210488
7.290033	0.1	0.211783
7.291700	0.1	0.210283
7.293367	0.1	0.207960
7.295033	0.1	0.206456
7.296700	0.1	0.206861
7.298367	0.1	0.209319
7.300033	0.1	0.212104
7.301700	0.1	0.212262
7.303367	0.1	0.208314
7.305033	0.1	0.202237
7.306700	0.1	0.197929
7.308367	0.1	0.197184
7.310033	0.1	0.197878
7.311700	0.1	0.197259
7.313367	0.1	0.195680
7.315033	0.1	0.195866
7.316700	0.1	0.199466
7.318367	0.1	0.205389
7.320033	0.1	0.211154
7.321700	0.1	0.214870
7.323367	0.1	0.216216
7.325033	0.1	0.216342
7.326700	0.1	0.216416
7.328367	0.1	0.216616
7.330033	0.1	0.216509
7.331700	0.1	0.215941
7.333367	0.1	0.215573
7.335033	0.1	0.216542
7.336700	0.1	0.219056
7.338367	0.1	0.221622
7.340033	0.1	0.222726
7.341700	0.1	0.222763
7.343367	0.1	0.223299
7.345033	0.1	0.225427
7.346700	0.1	0.229040
7.348367	0.1	0.232439
7.350033	0.1	0.233068
7.351700	0.1	0.229538
7.353367	0.1	0.222675
7.355033	0.1	0.214549
7.356700	0.1	0.206851
7.358367	0.1	0.199899
7.360033	0.1	0.193585
7.361700	0.1	0.189394
7.363367	0.1	0.189310
7.365033	0.1	0.192900
7.366700	0.1	0.197757
7.368367	0.1	0.201860
7.370033	0.1	0.204272
7.371700	0.1	0.205068
7.373367	0.1	0.206009
7.375033	0.1	0.209711
7.376700	0.1	0.216658
7.378367	0.1	0.224332
7.380033	0.1	0.229911
7.381700	0.1	0.232924
7.383367	0.1	0.235457
7.385033	0.1	0.240281
7.386700	0.1	0.247876
7.388367	0.1	0.255331
7.390033	0.1	0.259248
7.391700	0.1	0.258847
7.393367	0.1	0.255648
7.395033	0.1	0.251615
7.396700	0.1	0.247522
7.398367	0.1	0.242707
7.400033	0.1	0.237408
7.401700	0.1	0.234083
7.403367	0.1	0.234782
7.405033	0.1	0.238735
7.406700	0.1	0.243373
7.408367	0.1	0.246279
7.410033	0.1	0.245827
7.411700	0.1	0.241371
7.413367	0.1	0.233930
7.415033	0.1	0.226265
7.416700	0.1	0.221021
7.418367	0.1	0.218311
7.420033	0.1	0.216346
7.421700	0.1	0.214609
7.423367	0.1	0.214521
7.425033	0.1	0.217082
7.426700	0.1	0.221231
7.428367	0.1	0.224472
7.430033	0.1	0.225194
7.431700	0.1	0.223829
7.433367	0.1	0.221105
7.435033	0.1	0.217096
7.436700	0.1	0.212756
7.438367	0.1	0.209976
7.440033	0.1	0.209818
7.441700	0.1	0.212258
7.443367	0.1	0.216397
7.445033	0.1	0.220304
7.446700	0.1	0.222400
7.448367	0.1	0.222954
7.450033	0.1	0.223434
7.451700	0.1	0.224803
7.453367	0.1	0.226740
7.455033	0.1	0.228579
7.456700	0.1	0.230419
7.458367	0.1	0.233143
7.460033	0.1	0.237450
7.461700	0.1	0.242395
7.463367	0.1	0.245692
7.465033	0.1	0.246400
7.466700	0.1	0.245236
7.468367	0.1	0.241939
7.470033	0.1	0.235462
7.471700	0.1	0.226521
7.473367	0.1	0.217617
7.475033	0.1	0.211457
7.476700	0.1	0.209808
7.478367	0.1	0.212207
7.480033	0.1	0.215829
7.481700	0.1	0.217799
7.483367	0.1	0.217417
7.485033	0.1	0.216188
7.486700	0.1	0.216831
7.488367	0.1	0.221259
7.490033	0.1	0.228528
7.491700	0.1	0.235159
7.493367	0.1	0.237767
7.495033	0.1	0.235541
7.496700	0.1	0.230819
7.498367	0.1	0.227466
7.500033	0.1	0.227522
7.501700	0.1	0.229701
7.503367	0.1	0.231867
7.505033	0.1	0.233566
7.506700	0.1	0.235792
7.508367	0.1	0.239108
7.510033	0.1	0.242461
7.511700	0.1	0.244039
7.513367	0.1	0.242726
7.515033	0.1	0.238800
7.516700	0.1	0.233473
7.518367	0.1	0.227983
7.520033	0.1	0.223699
7.521700	0.1	0.222307
7.523367	0.1	0.224742
7.525033	0.1	0.229944
7.526700	0.1	0.235005
7.528367	0.1	0.237301
7.530033	0.1	0.235965
7.531700	0.1	0.230912
7.533367	0.1	0.222549
7.535033	0.1	0.213212
7.536700	0.1	0.206232
7.538367	0.1	0.203336
7.540033	0.1	0.204025
7.541700	0.1	0.206716
7.543367	0.1	0.210125
7.545033	0.1	0.214293
7.546700	0.1	0.219694
7.548367	0.1	0.224998
7.550033	0.1	0.227098
7.551700	0.1	0.223978
7.553367	0.1	0.217049
7.555033	0.1	0.210507
7.556700	0.1	0.208039
7.558367	0.1	0.209860
7.560033	0.1	0.213645
7.561700	0.1	0.217617
7.563367	0.1	0.221641
7.565033	0.1	0.226074
7.566700	0.1	0.230647
7.568367	0.1	0.234172
7.570033	0.1	0.234917
7.571700	0.1	0.232006
7.573367	0.1	0.227103
7.575033	0.1	0.223438
7.576700	0.1	0.222735
7.578367	0.1	0.223429
7.580033	0.1	0.222488
7.581700	0.1	0.219075
7.583367	0.1	0.215201
7.585033	0.1	0.213087
7.586700	0.1	0.213315
7.588367	0.1	0.214800
7.590033	0.1	0.216067
7.591700	0.1	0.216453
7.593367	0.1	0.215983
7.595033	0.1	0.215070
7.596700	0.1	0.214628
7.598367	0.1	0.215205
7.600033	0.1	0.216342
7.601700	0.1	0.217105
7.603367	0.1	0.216998
7.605033	0.1	0.216188
7.606700	0.1	0.215154
7.608367	0.1	0.214679
7.610033	0.1	0.215676
7.611700	0.1	0.218228
7.613367	0.1	0.221594
7.615033	0.1	0.225515
7.616700	0.1	0.230120
7.618367	0.1	0.234852
7.620033	0.1	0.238935
7.621700	0.1	0.242381
7.623367	0.1	0.244835
7.625033	0.1	0.244747
7.626700	0.1	0.241706
7.628367	0.1	0.238181
7.630033	0.1	0.237385
7.631700	0.1	0.240183
7.633367	0.1	0.244598
7.635033	0.1	0.247685
7.636700	0.1	0.247960
7.638367	0.1	0.246386
7.640033	0.1	0.244817
7.641700	0.1	0.243937
7.643367	0.1	0.243341
7.645033	0.1	0.242866
7.646700	0.1	0.243136
7.648367	0.1	0.244677
7.650033	0.1	0.246917
7.651700	0.1	0.248309
7.653367	0.1	0.247639
7.655033	0.1	0.245394
7.656700	0.1	0.243317
7.658367	0.1	0.242121
7.660033	0.1	0.240654
7.661700	0.1	0.237534
7.663367	0.1	0.232738
7.665033	0.1	0.227783
7.666700	0.1	0.224253
7.668367	0.1	0.222200
7.670033	0.1	0.220658
7.671700	0.1	0.219094
7.673367	0.1	0.218083
7.675033	0.1	0.218358
7.676700	0.1	0.219462
7.678367	0.1	0.220630
7.680033	0.1	0.222409
7.681700	0.1	0.225562
7.683367	0.1	0.229487
7.685033	0.1	0.232998
7.686700	0.1	0.235559
7.688367	0.1	0.237064
7.690033	0.1	0.237604
7.691700	0.1	0.237748
7.693367	0.1	0.238335
7.695033	0.1	0.239713
7.696700	0.1	0.240859
7.698367	0.1	0.240053
7.700033	0.1	0.236523
7.701700	0.1	0.230540
7.703367	0.1	0.223150
7.705033	0.1	0.216588
7.706700	0.1	0.213422
7.708367	0.1	0.214288
7.710033	0.1	0.216872
7.711700	0.1	0.218400
7.713367	0.1	0.218814
7.715033	0.1	0.219904
7.716700	0.1	0.222423
7.718367	0.1	0.225338
7.720033	0.1	0.227024
7.721700	0.1	0.226614
7.723367	0.1	0.223978
7.725033	0.1	0.219629
7.726700	0.1	0.215322
7.728367	0.1	0.213492
7.730033	0.1	0.215187
7.731700	0.1	0.219136
7.733367	0.1	0.223205
7.735033	0.1	0.225804
7.736700	0.1	0.226032
7.738367	0.1	0.224160
7.740033	0.1	0.221618
7.741700	0.1	0.219191
7.743367	0.1	0.216826
7.745033	0.1	0.215122
7.746700	0.1	0.215117
7.748367	0.1	0.216695
7.750033	0.1	0.218363
7.751700	0.1	0.218707
7.753367	0.1	0.217985
7.755033	0.1	0.217967
7.756700	0.1	0.219527
7.758367	0.1	0.220980
7.760033	0.1	0.220137
7.761700	0.1	0.217147
7.763367	0.1	0.214358
7.765033	0.1	0.214358
7.766700	0.1	0.218353
7.768367	0.1	0.225119
7.770033	0.1	0.231345
7.771700	0.1	0.233501
7.773367	0.1	0.230386
7.775033	0.1	0.224584
7.776700	0.1	0.220342
7.778367	0.1	0.219839
7.780033	0.1	0.222269
7.781700	0.1	0.225594
7.783367	0.1	0.228980
7.785033	0.1	0.233240
7.786700	0.1	0.238828
7.788367	0.1	0.244374
7.790033	0.1	0.247615
7.791700	0.1	0.247154
7.793367	0.1	0.243611
7.795033	0.1	0.239108
7.796700	0.1	0.235625
7.798367	0.1	0.233469
7.800033	0.1	0.231490
7.801700	0.1	0.229077
7.803367	0.1	0.227201
7.805033	0.1	0.226982
7.806700	0.1	0.227983
7.808367	0.1	0.228584
7.810033	0.1	0.228053
7.811700	0.1	0.227601
7.813367	0.1	0.228886
7.815033	0.1	0.232002
7.816700	0.1	0.235285
7.818367	0.1	0.237026
7.820033	0.1	0.236952
7.821700	0.1	0.235816
7.823367	0.1	0.234218
7.825033	0.1	0.232458
7.826700	0.1	0.231373
7.828367	0.1	0.232393
7.830033	0.1	0.236197
7.831700	0.1	0.241655
7.833367	0.1	0.246419
7.835033	0.1	0.248295
7.836700	0.1	0.246461
7.838367	0.1	0.242195
7.840033	0.1	0.238470
7.841700	0.1	0.237324
7.843367	0.1	0.237767
7.845033	0.1	0.237725
7.846700	0.1	0.237003
7.848367	0.1	0.236831
7.850033	0.1	0.237771
7.851700	0.1	0.239043
7.853367	0.1	0.239359
7.855033	0.1	0.238419
7.856700	0.1	0.237632
7.858367	0.1	0.239261
7.860033	0.1	0.244682
7.861700	0.1	0.252752
7.863367	0.1	0.260132
7.865033	0.1	0.263974
7.866700	0.1	0.263457
7.868367	0.1	0.259369
7.870033	0.1	0.253869
7.871700	0.1	0.249529
7.873367	0.1	0.247513
7.875033	0.1	0.247187
7.876700	0.1	0.247271
7.878367	0.1	0.246949
7.880033	0.1	0.246074
7.881700	0.1	0.244468
7.883367	0.1	0.241883
7.885033	0.1	0.238712
7.886700	0.1	0.235825
7.888367	0.1	0.234032
7.890033	0.1	0.234004
7.891700	0.1	0.235932
7.893367	0.1	0.239816
7.895033	0.1	0.245990
7.896700	0.1	0.254470
7.898367	0.1	0.263993
7.900033	0.1	0.272137
7.901700	0.1	0.276067
7.903367	0.1	0.273753
7.905033	0.1	0.265827
7.906700	0.1	0.255806
7.908367	0.1	0.247587
7.910033	0.1	0.242731
7.911700	0.1	0.240342
7.913367	0.1	0.239382
7.915033	0.1	0.239993
7.916700	0.1	0.242298
7.918367	0.1	0.245762
7.920033	0.1	0.250251
7.921700	0.1	0.256007
7.923367	0.1	0.262703
7.925033	0.1	0.269492
7.926700	0.1	0.275788
7.928367	0.1	0.280924
7.930033	0.1	0.283364
7.931700	0.1	0.281916
7.933367	0.1	0.277469
7.935033	0.1	0.272267
7.936700	0.1	0.268021
7.938367	0.1	0.265366
7.940033	0.1	0.265003
7.941700	0.1	0.267834
7.943367	0.1	0.272845
7.945033	0.1	0.276426
7.946700	0.1	0.275504
7.948367	0.1	0.270288
7.950033	0.1	0.263178
7.951700	0.1	0.256803
7.953367	0.1	0.253306
7.955033	0.1	0.253362
7.956700	0.1	0.255574
7.958367	0.1	0.258195
7.960033	0.1	0.261287
7.961700	0.1	0.265935
7.963367	0.1	0.272025
7.965033	0.1	0.277772
7.966700	0.1	0.280808
7.968367	0.1	0.279755
7.970033	0.1	0.275169
7.971700	0.1	0.268882
7.973367	0.1	0.263029
7.975033	0.1	0.259331
7.976700	0.1	0.258461
7.978367	0.1	0.260416
7.980033	0.1	0.265017
7.981700	0.1	0.271443
7.983367	0.1	0.277907
7.985033	0.1	0.282116
7.986700	0.1	0.282712
7.988367	0.1	0.280468
7.990033	0.1	0.277171
7.991700	0.1	0.274070
7.993367	0.1	0.271713
7.995033	0.1	0.269827
7.996700	0.1	0.267406
7.998367	0.1	0.263918
8.000033	0.1	0.260379
8.001700	0.1	0.258731
8.003367	0.1	0.259229
8.005033	0.1	0.259224
8.006700	0.1	0.255848
8.008367	0.1	0.249604
8.010033	0.1	0.244402
8.011700	0.1	0.244151
8.013367	0.1	0.249613
8.015033	0.1	0.258298
8.016700	0.1	0.266344
8.018367	0.1	0.270763
8.020033	0.1	0.271038
8.021700	0.1	0.268994
8.023367	0.1	0.267136
8.025033	0.1	0.266670
8.026700	0.1	0.266675
8.028367	0.1	0.265329
8.030033	0.1	0.262251
8.031700	0.1	0.259373
8.033367	0.1	0.259187
8.035033	0.1	0.262125
8.036700	0.1	0.265567
8.038367	0.1	0.265469
8.040033	0.1	0.259532
8.041700	0.1	0.248775
8.043367	0.1	0.236775
8.045033	0.1	0.227988
8.046700	0.1	0.224980
8.048367	0.1	0.226907
8.050033	0.1	0.231210
8.051700	0.1	0.235979
8.053367	0.1	0.240938
8.055033	0.1	0.246773
8.056700	0.1	0.253683
8.058367	0.1	0.260593
8.060033	0.1	0.265706
8.061700	0.1	0.267946
8.063367	0.1	0.267499
8.065033	0.1	0.265390
8.066700	0.1	0.262787
8.068367	0.1	0.260063
8.070033	0.1	0.257217
8.071700	0.1	0.255266
8.073367	0.1	0.255713
8.075033	0.1	0.258861
8.076700	0.1	0.263555
8.078367	0.1	0.268305
8.080033	0.1	0.272603
8.081700	0.1	0.277045
8.083367	0.1	0.281525
8.085033	0.1	0.283895
8.086700	0.1	0.281762
8.088367	0.1	0.275653
8.090033	0.1	0.269231
8.091700	0.1	0.265967
8.093367	0.1	0.265874
8.095033	0.1	0.265660
8.096700	0.1	0.261767
8.098367	0.1	0.253585
8.100033	0.1	0.244561
8.101700	0.1	0.239764
8.103367	0.1	0.241501
8.105033	0.1	0.247513
8.106700	0.1	0.253678
8.108367	0.1	0.257581
8.110033	0.1	0.259336
8.111700	0.1	0.260230
8.113367	0.1	0.261269
8.115033	0.1	0.262461
8.116700	0.1	0.263061
8.118367	0.1	0.262489
8.120033	0.1	0.261213
8.121700	0.1	0.260845
8.123367	0.1	0.263448
8.125033	0.1	0.269772
8.126700	0.1	0.277618
8.128367	0.1	0.283341
8.130033	0.1	0.285059
8.131700	0.1	0.283443
8.133367	0.1	0.280375
8.135033	0.1	0.277325
8.136700	0.1	0.274605
8.138367	0.1	0.271956
8.140033	0.1	0.269306
8.141700	0.1	0.267141
8.143367	0.1	0.266284
8.145033	0.1	0.266940
8.146700	0.1	0.268277
8.148367	0.1	0.268957
8.150033	0.1	0.268286
8.151700	0.1	0.267285
8.153367	0.1	0.267685
8.155033	0.1	0.269650
8.156700	0.1	0.271793
8.158367	0.1	0.272421
8.160033	0.1	0.270358
8.161700	0.1	0.266293
8.163367	0.1	0.262614
8.165033	0.1	0.261250
8.166700	0.1	0.262717
8.168367	0.1	0.266153
8.170033	0.1	0.269599
8.171700	0.1	0.271308
8.173367	0.1	0.270591
8.175033	0.1	0.267741
8.176700	0.1	0.264109
8.178367	0.1	0.261520
8.180033	0.1	0.260938
8.181700	0.1	0.262046
8.183367	0.1	0.264137
8.185033	0.1	0.266866
8.186700	0.1	0.270153
8.188367	0.1	0.273851
8.190033	0.1	0.277646
8.191700	0.1	0.280952
8.193367	0.1	0.283001
8.195033	0.1	0.283201
8.196700	0.1	0.281585
8.198367	0.1	0.278596
8.200033	0.1	0.274633
8.201700	0.1	0.270344
8.203367	0.1	0.266810
8.205033	0.1	0.264803
8.206700	0.1	0.264212
8.208367	0.1	0.264146
8.210033	0.1	0.263383
8.211700	0.1	0.261171
8.213367	0.1	0.258167
8.215033	0.1	0.256314
8.216700	0.1	0.257222
8.218367	0.1	0.259941
8.220033	0.1	0.261902
8.221700	0.1	0.262591
8.223367	0.1	0.263993
8.225033	0.1	0.267024
8.226700	0.1	0.270526
8.228367	0.1	0.273502
8.230033	0.1	0.275709
8.231700	0.1	0.276971
8.233367	0.1	0.277385
8.235033	0.1	0.277185
8.236700	0.1	0.276482
8.238367	0.1	0.275765
8.240033	0.1	0.275397
8.241700	0.1	0.274489
8.243367	0.1	0.272039
8.245033	0.1	0.268747
8.246700	0.1	0.266107
8.248367	0.1	0.264794
8.250033	0.1	0.264556
8.251700	0.1	0.264482
8.253367	0.1	0.263550
8.255033	0.1	0.261315
8.256700	0.1	0.257529
8.258367	0.1	0.252598
8.260033	0.1	0.248766
8.261700	0.1	0.248482
8.263367	0.1	0.251322
8.265033	0.1	0.254344
8.266700	0.1	0.255676
8.268367	0.1	0.256579
8.270033	0.1	0.258968
8.271700	0.1	0.261967
8.273367	0.1	0.262945
8.275033	0.1	0.261283
8.276700	0.1	0.259313
8.278367	0.1	0.259597
8.280033	0.1	0.262721
8.281700	0.1	0.267709
8.283367	0.1	0.272696
8.285033	0.1	0.275280
8.286700	0.1	0.274088
8.288367	0.1	0.269981
8.290033	0.1	0.264752
8.291700	0.1	0.259229
8.293367	0.1	0.253897
8.295033	0.1	0.249725
8.296700	0.1	0.247140
8.298367	0.1	0.246111
8.300033	0.1	0.247075
8.301700	0.1	0.249911
8.303367	0.1	0.253231
8.305033	0.1	0.256118
8.306700	0.1	0.258894
8.308367	0.1	0.260896
8.310033	0.1	0.260253
8.311700	0.1	0.257329
8.313367	0.1	0.255909
8.315033	0.1	0.259518
8.316700	0.1	0.267611
8.318367	0.1	0.276351
8.320033	0.1	0.281949
8.321700	0.1	0.282596
8.323367	0.1	0.279034
8.325033	0.1	0.274363
8.326700	0.1	0.271830
8.328367	0.1	0.272137
8.330033	0.1	0.273357
8.331700	0.1	0.273036
8.333367	0.1	0.269883
8.335033	0.1	0.264505
8.336700	0.1	0.259266
8.338367	0.1	0.256747
8.340033	0.1	0.257837
8.341700	0.1	0.261697
8.343367	0.1	0.267345
8.345033	0.1	0.274214
8.346700	0.1	0.280882
8.348367	0.1	0.284654
8.350033	0.1	0.283970
8.351700	0.1	0.280640
8.353367	0.1	0.278391
8.355033	0.1	0.279821
8.356700	0.1	0.284738
8.358367	0.1	0.290335
8.360033	0.1	0.293339
8.361700	0.1	0.292412
8.363367	0.1	0.288473
8.365033	0.1	0.283443
8.366700	0.1	0.278745
8.368367	0.1	0.274284
8.370033	0.1	0.268794
8.371700	0.1	0.261613
8.373367	0.1	0.254815
8.375033	0.1	0.251941
8.376700	0.1	0.253948
8.378367	0.1	0.258251
8.380033	0.1	0.261520
8.381700	0.1	0.262214
8.383367	0.1	0.261357
8.385033	0.1	0.261413
8.386700	0.1	0.263681
8.388367	0.1	0.267210
8.390033	0.1	0.270326
8.391700	0.1	0.271802
8.393367	0.1	0.271369
8.395033	0.1	0.270186
8.396700	0.1	0.269967
8.398367	0.1	0.272118
8.400033	0.1	0.277497
8.401700	0.1	0.284947
8.403367	0.1	0.291099
8.405033	0.1	0.293292
8.406700	0.1	0.291518
8.408367	0.1	0.287290
8.410033	0.1	0.282265
8.411700	0.1	0.277804
8.413367	0.1	0.274582
8.415033	0.1	0.272440
8.416700	0.1	0.271108
8.418367	0.1	0.270940
8.420033	0.1	0.272295
8.421700	0.1	0.274507
8.423367	0.1	0.276500
8.425033	0.1	0.278242
8.426700	0.1	0.280282
8.428367	0.1	0.282349
8.430033	0.1	0.284114
8.431700	0.1	0.285981
8.433367	0.1	0.287904
8.435033	0.1	0.288775
8.436700	0.1	0.287616
8.438367	0.1	0.284910
8.440033	0.1	0.282587
8.441700	0.1	0.281832
8.443367	0.1	0.281530
8.445033	0.1	0.280109
8.446700	0.1	0.278349
8.448367	0.1	0.278372
8.450033	0.1	0.280379
8.451700	0.1	0.283131
8.453367	0.1	0.286456
8.455033	0.1	0.290442
8.456700	0.1	0.293781
8.458367	0.1	0.294833
8.460033	0.1	0.293334
8.461700	0.1	0.290419
8.463367	0.1	0.287625
8.465033	0.1	0.285655
8.466700	0.1	0.284081
8.468367	0.1	0.282316
8.470033	0.1	0.280016
8.471700	0.1	0.276882
8.473367	0.1	0.273339
8.475033	0.1	0.270857
8.476700	0.1	0.270386
8.478367	0.1	0.270964
8.480033	0.1	0.270628
8.481700	0.1	0.268021
8.483367	0.1	0.263439
8.485033	0.1	0.259150
8.486700	0.1	0.257953
8.488367	0.1	0.260831
8.490033	0.1	0.266023
8.491700	0.1	0.270233
8.493367	0.1	0.270563
8.495033	0.1	0.266270
8.496700	0.1	0.259345
8.498367	0.1	0.253278
8.500033	0.1	0.250526
8.501700	0.1	0.250763
8.503367	0.1	0.251969
8.505033	0.1	0.253036
8.506700	0.1	0.253986
8.508367	0.1	0.254824
8.510033	0.1	0.255471
8.511700	0.1	0.255625
8.513367	0.1	0.254498
8.515033	0.1	0.252090
8.516700	0.1	0.250051
8.518367	0.1	0.250554
8.520033	0.1	0.254996
8.521700	0.1	0.263350
8.523367	0.1	0.273734
8.525033	0.1	0.283252
8.526700	0.1	0.289450
8.528367	0.1	0.291024
8.530033	0.1	0.288063
8.531700	0.1	0.282177
8.533367	0.1	0.275848
8.535033	0.1	0.270978
8.536700	0.1	0.267960
8.538367	0.1	0.265990
8.540033	0.1	0.264077
8.541700	0.1	0.262163
8.543367	0.1	0.261348
8.545033	0.1	0.262302
8.546700	0.1	0.263639
8.548367	0.1	0.263136
8.550033	0.1	0.260388
8.551700	0.1	0.257245
8.553367	0.1	0.255690
8.555033	0.1	0.255792
8.556700	0.1	0.255723
8.558367	0.1	0.253655
8.560033	0.1	0.249525
8.561700	0.1	0.245478
8.563367	0.1	0.244617
8.565033	0.1	0.248440
8.566700	0.1	0.255904
8.568367	0.1	0.264887
8.570033	0.1	0.273166
8.571700	0.1	0.278633
8.573367	0.1	0.280146
8.575033	0.1	0.278139
8.576700	0.1	0.274358
8.578367	0.1	0.271238
8.580033	0.1	0.270456
8.581700	0.1	0.271937
8.583367	0.1	0.274298
8.585033	0.1	0.275862
8.586700	0.1	0.275550
8.588367	0.1	0.273883
8.590033	0.1	0.272826
8.591700	0.1	0.273064
8.593367	0.1	0.272538
8.595033	0.1	0.269646
8.596700	0.1	0.265809
8.598367	0.1	0.263830
8.600033	0.1	0.265432
8.601700	0.1	0.270102
8.603367	0.1	0.275499
8.605033	0.1	0.279397
8.606700	0.1	0.280947
8.608367	0.1	0.280724
8.610033	0.1	0.280188
8.611700	0.1	0.280039
8.613367	0.1	0.279453
8.615033	0.1	0.277688
8.616700	0.1	0.275229
8.618367	0.1	0.272603
8.620033	0.1	0.269343
8.621700	0.1	0.265669
8.623367	0.1	0.263806
8.625033	0.1	0.266167
8.626700	0.1	0.272905
8.628367	0.1	0.281194
8.630033	0.1	0.286791
8.631700	0.1	0.287010
8.633367	0.1	0.282251
8.635033	0.1	0.275159
8.636700	0.1	0.269301
8.638367	0.1	0.267588
8.640033	0.1	0.270586
8.641700	0.1	0.275970
8.643367	0.1	0.279965
8.645033	0.1	0.280412
8.646700	0.1	0.278344
8.648367	0.1	0.276100
8.650033	0.1	0.275299
8.651700	0.1	0.276379
8.653367	0.1	0.278442
8.655033	0.1	0.279821
8.656700	0.1	0.279336
8.658367	0.1	0.276826
8.660033	0.1	0.273124
8.661700	0.1	0.269664
8.663367	0.1	0.267937
8.665033	0.1	0.269022
8.666700	0.1	0.273106
8.668367	0.1	0.278554
8.670033	0.1	0.282186
8.671700	0.1	0.281991
8.673367	0.1	0.279290
8.675033	0.1	0.277213
8.676700	0.1	0.277623
8.678367	0.1	0.279755
8.680033	0.1	0.281525
8.681700	0.1	0.281939
8.683367	0.1	0.281218
8.685033	0.1	0.279448
8.686700	0.1	0.276356
8.688367	0.1	0.271983
8.690033	0.1	0.267220
8.691700	0.1	0.263173
8.693367	0.1	0.260109
8.695033	0.1	0.257748
8.696700	0.1	0.256458
8.698367	0.1	0.257445
8.700033	0.1	0.260822
8.701700	0.1	0.264654
8.703367	0.1	0.267006
8.705033	0.1	0.267290
8.706700	0.1	0.265990
8.708367	0.1	0.264645
8.710033	0.1	0.265078
8.711700	0.1	0.267923
8.713367	0.1	0.272300
8.715033	0.1	0.275988
8.716700	0.1	0.276756
8.718367	0.1	0.274633
8.720033	0.1	0.271550
8.721700	0.1	0.269380
8.723367	0.1	0.269264
8.725033	0.1	0.270763
8.726700	0.1	0.271392
8.728367	0.1	0.269064
8.730033	0.1	0.264500
8.731700	0.1	0.260384
8.733367	0.1	0.259015
8.735033	0.1	0.260770
8.736700	0.1	0.263653
8.738367	0.1	0.264295
8.740033	0.1	0.261175
8.741700	0.1	0.256253
8.743367	0.1	0.252281
8.745033	0.1	0.249892
8.746700	0.1	0.247625
8.748367	0.1	0.243965
8.750033	0.1	0.239625
8.751700	0.1	0.237362
8.753367	0.1	0.239452
8.755033	0.1	0.245622
8.756700	0.1	0.253846
8.758367	0.1	0.262498
8.760033	0.1	0.270433
8.761700	0.1	0.275811
8.763367	0.1	0.276812
8.765033	0.1	0.273222
8.766700	0.1	0.266866
8.768367	0.1	0.260714
8.770033	0.1	0.256998
8.771700	0.1	0.255667
8.773367	0.1	0.255043
8.775033	0.1	0.253879
8.776700	0.1	0.251825
8.778367	0.1	0.248454
8.780033	0.1	0.243774
8.781700	0.1	0.239275
8.783367	0.1	0.236854
8.785033	0.1	0.237366
8.786700	0.1	0.240570
8.788367	0.1	0.245590
8.790033	0.1	0.251229
8.791700	0.1	0.256035
8.793367	0.1	0.258703
8.795033	0.1	0.258847
8.796700	0.1	0.256975
8.798367	0.1	0.253548
8.800033	0.1	0.248984
8.801700	0.1	0.244938
8.803367	0.1	0.244449
8.805033	0.1	0.249529
8.806700	0.1	0.258279
8.808367	0.1	0.265804
8.810033	0.1	0.268375
8.811700	0.1	0.266009
8.813367	0.1	0.261315
8.815033	0.1	0.256510
8.816700	0.1	0.252095
8.818367	0.1	0.248263
8.820033	0.1	0.245655
8.821700	0.1	0.244700
8.823367	0.1	0.244947
8.825033	0.1	0.244705
8.826700	0.1	0.242642
8.828367	0.1	0.239764
8.830033	0.1	0.238367
8.831700	0.1	0.239820
8.833367	0.1	0.243592
8.835033	0.1	0.247615
8.836700	0.1	0.250144
8.838367	0.1	0.251043
8.840033	0.1	0.250959
8.841700	0.1	0.250302
8.843367	0.1	0.249455
8.845033	0.1	0.248994
8.846700	0.1	0.249189
8.848367	0.1	0.249646
8.850033	0.1	0.250051
8.851700	0.1	0.250665
8.853367	0.1	0.251685
8.855033	0.1	0.253180
8.856700	0.1	0.255639
8.858367	0.1	0.259196
8.860033	0.1	0.262684
8.861700	0.1	0.264887
8.863367	0.1	0.266652
8.865033	0.1	0.269907
8.866700	0.1	0.274526
8.868367	0.1	0.278302
8.870033	0.1	0.279918
8.871700	0.1	0.280305
8.873367	0.1	0.281460
8.875033	0.1	0.284491
8.876700	0.1	0.288230
8.878367	0.1	0.289711
8.880033	0.1	0.286717
8.881700	0.1	0.279411
8.883367	0.1	0.269897
8.885033	0.1	0.261487
8.886700	0.1	0.256803
8.888367	0.1	0.255667
8.890033	0.1	0.256272
8.891700	0.1	0.257520
8.893367	0.1	0.258912
8.895033	0.1	0.260426
8.896700	0.1	0.262773
8.898367	0.1	0.265953
8.900033	0.1	0.268822
8.901700	0.1	0.270982
8.903367	0.1	0.273013
8.905033	0.1	0.274815
8.906700	0.1	0.275862
8.908367	0.1	0.276375
8.910033	0.1	0.276798
8.911700	0.1	0.277162
8.913367	0.1	0.277581
8.915033	0.1	0.278070
8.916700	0.1	0.277781
8.918367	0.1	0.275834
8.920033	0.1	0.272649
8.921700	0.1	0.269343
8.923367	0.1	0.266619
8.925033	0.1	0.264873
8.926700	0.1	0.264663
8.928367	0.1	0.266251
8.930033	0.1	0.268556
8.931700	0.1	0.270084
8.933367	0.1	0.271252
8.935033	0.1	0.273590
8.936700	0.1	0.276933
8.938367	0.1	0.279699
8.940033	0.1	0.281059
8.941700	0.1	0.281273
8.943367	0.1	0.280603
8.945033	0.1	0.278652
8.946700	0.1	0.274852
8.948367	0.1	0.269306
8.950033	0.1	0.263210
8.951700	0.1	0.258856
8.953367	0.1	0.258642
8.955033	0.1	0.263322
8.956700	0.1	0.271434
8.958367	0.1	0.280272
8.960033	0.1	0.287089
8.961700	0.1	0.290126
8.963367	0.1	0.289110
8.965033	0.1	0.284766
8.966700	0.1	0.277967
8.968367	0.1	0.269758
8.970033	0.1	0.261730
8.971700	0.1	0.255741
8.973367	0.1	0.253036
8.975033	0.1	0.253371
8.976700	0.1	0.255336
8.978367	0.1	0.257916
8.980033	0.1	0.260915
8.981700	0.1	0.264030
8.983367	0.1	0.266479
8.985033	0.1	0.267229
8.986700	0.1	0.265199
8.988367	0.1	0.260090
8.990033	0.1	0.253655
8.991700	0.1	0.248794
8.993367	0.1	0.246861
8.995033	0.1	0.247117
8.996700	0.1	0.248519
8.998367	0.1	0.250665
9.000033	0.1	0.253581
9.001700	0.1	0.257245
9.003367	0.1	0.261380
9.005033	0.1	0.265692
9.006700	0.1	0.269469
9.008367	0.1	0.271262
9.010033	0.1	0.270270
9.011700	0.1	0.267592
9.013367	0.1	0.265283
9.015033	0.1	0.264286
9.016700	0.1	0.263411
9.018367	0.1	0.260593
9.020033	0.1	0.254703
9.021700	0.1	0.246260
9.023367	0.1	0.237487
9.025033	0.1	0.230875
9.026700	0.1	0.227080
9.028367	0.1	0.225618
9.030033	0.1	0.226712
9.031700	0.1	0.230581
9.033367	0.1	0.236230
9.035033	0.1	0.242135
9.036700	0.1	0.247294
9.038367	0.1	0.251639
9.040033	0.1	0.255485
9.041700	0.1	0.258698
9.043367	0.1	0.261073
9.045033	0.1	0.263471
9.046700	0.1	0.266642
9.048367	0.1	0.269189
9.050033	0.1	0.269040
9.051700	0.1	0.266526
9.053367	0.1	0.263923
9.055033	0.1	0.263080
9.056700	0.1	0.264365
9.058367	0.1	0.266419
9.060033	0.1	0.267108
9.061700	0.1	0.266125
9.063367	0.1	0.265692
9.065033	0.1	0.267699
9.066700	0.1	0.271155
9.068367	0.1	0.273688
9.070033	0.1	0.274861
9.071700	0.1	0.276207
9.073367	0.1	0.278223
9.075033	0.1	0.279103
9.076700	0.1	0.276957
9.078367	0.1	0.272035
9.080033	0.1	0.266018
9.081700	0.1	0.260742
9.083367	0.1	0.257869
9.085033	0.1	0.257832
9.086700	0.1	0.259597
9.088367	0.1	0.262251
9.090033	0.1	0.265171
9.091700	0.1	0.266959
9.093367	0.1	0.266260
9.095033	0.1	0.263853
9.096700	0.1	0.262316
9.098367	0.1	0.263322
9.100033	0.1	0.266014
9.101700	0.1	0.268519
9.103367	0.1	0.270344
9.105033	0.1	0.272682
9.106700	0.1	0.277446
9.108367	0.1	0.285408
9.110033	0.1	0.293865
9.111700	0.1	0.297762
9.113367	0.1	0.294358
9.115033	0.1	0.285800
9.116700	0.1	0.277013
9.118367	0.1	0.271755
9.120033	0.1	0.270535
9.121700	0.1	0.271448
9.123367	0.1	0.272482
9.125033	0.1	0.273031
9.126700	0.1	0.273651
9.128367	0.1	0.275499
9.130033	0.1	0.279262
9.131700	0.1	0.283769
9.133367	0.1	0.286815
9.135033	0.1	0.287271
9.136700	0.1	0.285828
9.138367	0.1	0.284170
9.140033	0.1	0.283741
9.141700	0.1	0.284887
9.143367	0.1	0.287038
9.145033	0.1	0.289930
9.146700	0.1	0.294065
9.148367	0.1	0.299541
9.150033	0.1	0.304915
9.151700	0.1	0.307621
9.153367	0.1	0.305329
9.155033	0.1	0.297655
9.156700	0.1	0.287038
9.158367	0.1	0.277678
9.160033	0.1	0.272864
9.161700	0.1	0.273199
9.163367	0.1	0.277092
9.165033	0.1	0.282098
9.166700	0.1	0.286070
9.168367	0.1	0.287974
9.170033	0.1	0.287965
9.171700	0.1	0.286954
9.173367	0.1	0.285711
9.175033	0.1	0.284710
9.176700	0.1	0.284771
9.178367	0.1	0.286694
9.180033	0.1	0.289842
9.181700	0.1	0.291686
9.183367	0.1	0.290005
9.185033	0.1	0.285939
9.186700	0.1	0.283131
9.188367	0.1	0.283653
9.190033	0.1	0.286396
9.191700	0.1	0.289134
9.193367	0.1	0.290517
9.195033	0.1	0.290070
9.196700	0.1	0.288328
9.198367	0.1	0.286857
9.200033	0.1	0.286438
9.201700	0.1	0.286177
9.203367	0.1	0.285101
9.205033	0.1	0.283159
9.206700	0.1	0.280924
9.208367	0.1	0.279206
9.210033	0.1	0.278903
9.211700	0.1	0.280370
9.213367	0.1	0.282642
9.215033	0.1	0.283774
9.216700	0.1	0.282680
9.218367	0.1	0.280156
9.220033	0.1	0.278051
9.221700	0.1	0.278251
9.223367	0.1	0.281683
9.225033	0.1	0.287052
9.226700	0.1	0.291676
9.228367	0.1	0.293762
9.230033	0.1	0.293129
9.231700	0.1	0.290563
9.233367	0.1	0.287327
9.235033	0.1	0.284608
9.236700	0.1	0.283262
9.238367	0.1	0.283550
9.240033	0.1	0.284985
9.241700	0.1	0.286456
9.243367	0.1	0.286270
9.245033	0.1	0.282903
9.246700	0.1	0.276873
9.248367	0.1	0.270824
9.250033	0.1	0.267574
9.251700	0.1	0.267937
9.253367	0.1	0.270321
9.255033	0.1	0.272975
9.256700	0.1	0.275476
9.258367	0.1	0.277474
9.260033	0.1	0.277944
9.261700	0.1	0.276696
9.263367	0.1	0.275229
9.265033	0.1	0.274894
9.266700	0.1	0.275262
9.268367	0.1	0.275201
9.270033	0.1	0.274223
9.271700	0.1	0.272687
9.273367	0.1	0.271755
9.275033	0.1	0.272747
9.276700	0.1	0.275732
9.278367	0.1	0.279075
9.280033	0.1	0.280640
9.281700	0.1	0.278982
9.283367	0.1	0.273874
9.285033	0.1	0.266791
9.286700	0.1	0.260882
9.288367	0.1	0.259276
9.290033	0.1	0.263052
9.291700	0.1	0.270442
9.293367	0.1	0.277762
9.295033	0.1	0.281767
9.296700	0.1	0.281497
9.298367	0.1	0.278689
9.300033	0.1	0.276198
9.301700	0.1	0.275336
9.303367	0.1	0.274978
9.305033	0.1	0.273325
9.306700	0.1	0.270545
9.308367	0.1	0.269068
9.310033	0.1	0.270526
9.311700	0.1	0.273446
9.313367	0.1	0.274791
9.315033	0.1	0.273152
9.316700	0.1	0.270102
9.318367	0.1	0.268202
9.320033	0.1	0.268435
9.321700	0.1	0.270358
9.323367	0.1	0.273380
9.325033	0.1	0.276784
9.326700	0.1	0.279830
9.328367	0.1	0.282419
9.330033	0.1	0.284621
9.331700	0.1	0.286167
9.333367	0.1	0.286852
9.335033	0.1	0.286479
9.336700	0.1	0.284426
9.338367	0.1	0.280477
9.340033	0.1	0.276039
9.341700	0.1	0.273329
9.343367	0.1	0.273176
9.345033	0.1	0.274754
9.346700	0.1	0.276854
9.348367	0.1	0.278554
9.350033	0.1	0.279513
9.351700	0.1	0.280174
9.353367	0.1	0.281436
9.355033	0.1	0.283704
9.356700	0.1	0.285921
9.358367	0.1	0.286107
9.360033	0.1	0.283285
9.361700	0.1	0.279080
9.363367	0.1	0.276971
9.365033	0.1	0.279159
9.366700	0.1	0.284845
9.368367	0.1	0.291541
9.370033	0.1	0.296612
9.371700	0.1	0.298424
9.373367	0.1	0.297707
9.375033	0.1	0.297152
9.376700	0.1	0.299024
9.378367	0.1	0.303076
9.380033	0.1	0.306624
9.381700	0.1	0.307467
9.383367	0.1	0.306559
9.385033	0.1	0.306685
9.386700	0.1	0.308747
9.388367	0.1	0.310708
9.390033	0.1	0.310284
9.391700	0.1	0.307667
9.393367	0.1	0.305013
9.395033	0.1	0.304128
9.396700	0.1	0.305288
9.398367	0.1	0.307267
9.400033	0.1	0.308086
9.401700	0.1	0.306787
9.403367	0.1	0.304542
9.405033	0.1	0.303481
9.406700	0.1	0.304999
9.408367	0.1	0.308915
9.410033	0.1	0.313977
9.411700	0.1	0.319243
9.413367	0.1	0.324077
9.415033	0.1	0.327243
9.416700	0.1	0.327784
9.418367	0.1	0.326359
9.420033	0.1	0.324403
9.421700	0.1	0.322438
9.423367	0.1	0.320151
9.425033	0.1	0.317232
9.426700	0.1	0.313795
9.428367	0.1	0.310377
9.430033	0.1	0.307667
9.431700	0.1	0.306331
9.433367	0.1	0.306796
9.435033	0.1	0.308608
9.436700	0.1	0.310601
9.438367	0.1	0.312217
9.440033	0.1	0.313953
9.441700	0.1	0.316822
9.443367	0.1	0.321656
9.445033	0.1	0.327867
9.446700	0.1	0.332925
9.448367	0.1	0.334075
9.450033	0.1	0.330773
9.451700	0.1	0.325488
9.453367	0.1	0.321101
9.455033	0.1	0.318182
9.456700	0.1	0.315849
9.458367	0.1	0.313530
9.460033	0.1	0.310978
9.461700	0.1	0.308407
9.463367	0.1	0.306130
9.465033	0.1	0.303220
9.466700	0.1	0.298419
9.468367	0.1	0.293171
9.470033	0.1	0.291332
9.471700	0.1	0.295029
9.473367	0.1	0.302684
9.475033	0.1	0.310936
9.476700	0.1	0.316584
9.478367	0.1	0.317800
9.480033	0.1	0.315653
9.481700	0.1	0.313139
9.483367	0.1	0.311951
9.485033	0.1	0.311867
9.486700	0.1	0.312380
9.488367	0.1	0.313465
9.490033	0.1	0.315383
9.491700	0.1	0.318079
9.493367	0.1	0.320487
9.495033	0.1	0.321162
9.496700	0.1	0.319998
9.498367	0.1	0.318536
9.500033	0.1	0.318578
9.501700	0.1	0.321092
9.503367	0.1	0.326065
9.505033	0.1	0.331970
9.506700	0.1	0.335765
9.508367	0.1	0.335309
9.510033	0.1	0.331635
9.511700	0.1	0.327523
9.513367	0.1	0.324873
9.515033	0.1	0.323961
9.516700	0.1	0.324054
9.518367	0.1	0.324505
9.520033	0.1	0.324799
9.521700	0.1	0.324221
9.523367	0.1	0.322899
9.525033	0.1	0.321856
9.526700	0.1	0.321441
9.528367	0.1	0.321507
9.530033	0.1	0.322349
9.531700	0.1	0.324068
9.533367	0.1	0.326461
9.535033	0.1	0.329642
9.536700	0.1	0.333604
9.538367	0.1	0.337772
9.540033	0.1	0.341730
9.541700	0.1	0.345698
9.543367	0.1	0.349469
9.545033	0.1	0.351667
9.546700	0.1	0.350918
9.548367	0.1	0.347053
9.550033	0.1	0.341549
9.551700	0.1	0.337479
9.553367	0.1	0.337758
9.555033	0.1	0.342643
9.556700	0.1	0.349437
9.558367	0.1	0.355062
9.560033	0.1	0.358657
9.561700	0.1	0.360766
9.563367	0.1	0.361688
9.565033	0.1	0.362182
9.566700	0.1	0.363262
9.568367	0.1	0.364473
9.570033	0.1	0.365055
9.571700	0.1	0.366136
9.573367	0.1	0.369716
9.575033	0.1	0.376012
9.576700	0.1	0.382811
9.578367	0.1	0.387356
9.580033	0.1	0.388031
9.581700	0.1	0.384669
9.583367	0.1	0.378923
9.585033	0.1	0.374140
9.586700	0.1	0.373204
9.588367	0.1	0.376389
9.590033	0.1	0.381875
9.591700	0.1	0.387914
9.593367	0.1	0.393861
9.595033	0.1	0.399030
9.596700	0.1	0.401866
9.598367	0.1	0.401414
9.600033	0.1	0.399160
9.601700	0.1	0.398331
9.603367	0.1	0.400958
9.605033	0.1	0.406234
9.606700	0.1	0.411957
9.608367	0.1	0.416609
9.610033	0.1	0.419631
9.611700	0.1	0.421656
9.613367	0.1	0.424767
9.615033	0.1	0.430690
9.616700	0.1	0.438634
9.618367	0.1	0.445405
9.620033	0.1	0.447435
9.621700	0.1	0.443365
9.623367	0.1	0.435612
9.625033	0.1	0.428935
9.626700	0.1	0.426578
9.628367	0.1	0.428171
9.630033	0.1	0.431389
9.631700	0.1	0.434252
9.633367	0.1	0.436315
9.635033	0.1	0.438266
9.636700	0.1	0.439947
9.638367	0.1	0.440036
9.640033	0.1	0.438476
9.641700	0.1	0.437200
9.643367	0.1	0.437964
9.645033	0.1	0.440613
9.646700	0.1	0.443808
9.648367	0.1	0.446332
9.650033	0.1	0.447440
9.651700	0.1	0.446890
9.653367	0.1	0.445275
9.655033	0.1	0.443985
9.656700	0.1	0.444720
9.658367	0.1	0.448222
9.660033	0.1	0.453200
9.661700	0.1	0.457494
9.663367	0.1	0.459887
9.665033	0.1	0.460297
9.666700	0.1	0.459231
9.668367	0.1	0.457577
9.670033	0.1	0.456055
9.671700	0.1	0.454420
9.673367	0.1	0.452022
9.675033	0.1	0.449507
9.676700	0.1	0.448953
9.678367	0.1	0.451338
9.680033	0.1	0.455119
9.681700	0.1	0.457801
9.683367	0.1	0.458062
9.685033	0.1	0.456208
9.686700	0.1	0.453154
9.688367	0.1	0.449438
9.690033	0.1	0.445568
9.691700	0.1	0.442746
9.693367	0.1	0.442592
9.695033	0.1	0.445247
9.696700	0.1	0.448232
9.698367	0.1	0.448925
9.700033	0.1	0.447710
9.701700	0.1	0.447398
9.703367	0.1	0.449922
9.705033	0.1	0.454742
9.706700	0.1	0.459990
9.708367	0.1	0.463990
9.710033	0.1	0.466225
9.711700	0.1	0.467268
9.713367	0.1	0.467426
9.715033	0.1	0.466336
9.716700	0.1	0.463761
9.718367	0.1	0.459841
9.720033	0.1	0.455347
9.721700	0.1	0.451449
9.723367	0.1	0.448911
9.725033	0.1	0.448260
9.726700	0.1	0.449903
9.728367	0.1	0.453163
9.730033	0.1	0.456297
9.731700	0.1	0.457773
9.733367	0.1	0.457489
9.735033	0.1	0.456977
9.736700	0.1	0.457419
9.738367	0.1	0.457978
9.740033	0.1	0.457540
9.741700	0.1	0.456604
9.743367	0.1	0.456725
9.745033	0.1	0.459854
9.746700	0.1	0.467109
9.748367	0.1	0.476786
9.750033	0.1	0.484926
9.751700	0.1	0.488465
9.753367	0.1	0.487142
9.755033	0.1	0.482644
9.756700	0.1	0.476749
9.758367	0.1	0.470965
9.760033	0.1	0.466956
9.761700	0.1	0.466025
9.763367	0.1	0.468101
9.765033	0.1	0.471552
9.766700	0.1	0.474323
9.768367	0.1	0.475692
9.770033	0.1	0.476558
9.771700	0.1	0.477736
9.773367	0.1	0.478248
9.775033	0.1	0.476218
9.776700	0.1	0.471515
9.778367	0.1	0.465936
9.780033	0.1	0.461023
9.781700	0.1	0.456981
9.783367	0.1	0.453903
9.785033	0.1	0.453033
9.786700	0.1	0.455752
9.788367	0.1	0.461242
9.790033	0.1	0.466630
9.791700	0.1	0.469750
9.793367	0.1	0.470714
9.795033	0.1	0.471198
9.796700	0.1	0.472954
9.798367	0.1	0.475748
9.800033	0.1	0.477238
9.801700	0.1	0.475640
9.803367	0.1	0.471468
9.805033	0.1	0.466630
9.806700	0.1	0.462858
9.808367	0.1	0.461102
9.810033	0.1	0.461857
9.811700	0.1	0.465042
9.813367	0.1	0.469233
9.815033	0.1	0.472316
9.816700	0.1	0.473363
9.818367	0.1	0.473270
9.820033	0.1	0.473447
9.821700	0.1	0.474178
9.823367	0.1	0.474481
9.825033	0.1	0.473745
9.826700	0.1	0.472642
9.828367	0.1	0.472297
9.830033	0.1	0.473922
9.831700	0.1	0.478323
9.833367	0.1	0.483883
9.835033	0.1	0.487207
9.836700	0.1	0.486705
9.838367	0.1	0.483622
9.840033	0.1	0.480143
9.841700	0.1	0.477205
9.843367	0.1	0.473657
9.845033	0.1	0.467720
9.846700	0.1	0.459328
9.848367	0.1	0.450821
9.850033	0.1	0.445186
9.851700	0.1	0.444045
9.853367	0.1	0.447882
9.855033	0.1	0.456464
9.856700	0.1	0.467650
9.858367	0.1	0.477452
9.860033	0.1	0.482975
9.861700	0.1	0.484572
9.863367	0.1	0.484670
9.865033	0.1	0.485280
9.866700	0.1	0.486318
9.868367	0.1	0.485880
9.870033	0.1	0.482462
9.871700	0.1	0.476497
9.873367	0.1	0.469647
9.875033	0.1	0.463752
9.876700	0.1	0.460157
9.878367	0.1	0.459203
9.880033	0.1	0.460171
9.881700	0.1	0.461787
9.883367	0.1	0.463095
9.885033	0.1	0.464283
9.886700	0.1	0.466639
9.888367	0.1	0.471408
9.890033	0.1	0.478192
9.891700	0.1	0.484483
9.893367	0.1	0.487361
9.895033	0.1	0.486169
9.896700	0.1	0.482919
9.898367	0.1	0.479803
9.900033	0.1	0.477438
9.901700	0.1	0.475440
9.903367	0.1	0.473671
9.905033	0.1	0.472125
9.906700	0.1	0.470160
9.908367	0.1	0.467314
9.910033	0.1	0.464339
9.911700	0.1	0.462527
9.913367	0.1	0.462616
9.915033	0.1	0.464679
9.916700	0.1	0.468534
9.918367	0.1	0.473675
9.920033	0.1	0.478579
9.921700	0.1	0.481247
9.923367	0.1	0.480800
9.925033	0.1	0.477796
9.926700	0.1	0.473494
9.928367	0.1	0.469759
9.930033	0.1	0.468274
9.931700	0.1	0.469219
9.933367	0.1	0.471207
9.935033	0.1	0.472292
9.936700	0.1	0.470956
9.938367	0.1	0.466462
9.940033	0.1	0.459352
9.941700	0.1	0.451822
9.943367	0.1	0.446071
9.945033	0.1	0.442280
9.946700	0.1	0.439803
9.948367	0.1	0.438653
9.950033	0.1	0.438672
9.951700	0.1	0.438988
9.953367	0.1	0.438900
9.955033	0.1	0.438355
9.956700	0.1	0.437172
9.958367	0.1	0.434760
9.960033	0.1	0.431370
9.961700	0.1	0.428958
9.963367	0.1	0.429400
9.965033	0.1	0.432371
9.966700	0.1	0.435510
9.968367	0.1	0.436399
9.970033	0.1	0.434401
9.971700	0.1	0.431221
9.973367	0.1	0.428697
9.975033	0.1	0.426252
9.976700	0.1	0.422248
9.978367	0.1	0.417246
9.980033	0.1	0.414210
9.981700	0.1	0.415510
9.983367	0.1	0.420492
9.985033	0.1	0.426471
9.986700	0.1	0.431389
9.988367	0.1	0.434751
9.990033	0.1	0.436758
9.991700	0.1	0.437363
9.993367	0.1	0.435608
9.995033	0.1	0.429964
9.996700	0.1	0.420166
9.998367	0.1	0.408338
10.000033	0.1	0.397810
10.001700	0.1	0.390941
10.003367	0.1	0.388175
10.005033	0.1	0.388613
10.006700	0.1	0.390881
10.008367	0.1	0.393586
10.010033	0.1	0.396208
10.011700	0.1	0.399556
10.013367	0.1	0.404227
10.015033	0.1	0.408581
10.016700	0.1	0.409517
10.018367	0.1	0.405391
10.020033	0.1	0.397600
10.021700	0.1	0.389260
10.023367	0.1	0.382909
10.025033	0.1	0.379598
10.026700	0.1	0.379211
10.028367	0.1	0.380771
10.030033	0.1	0.382545
10.031700	0.1	0.383109
10.033367	0.1	0.383151
10.035033	0.1	0.385125
10.036700	0.1	0.390448
10.038367	0.1	0.397391
10.040033	0.1	0.402089
10.041700	0.1	0.401880
10.043367	0.1	0.397409
10.045033	0.1	0.391272
10.046700	0.1	0.385637
10.048367	0.1	0.381633
10.050033	0.1	0.379523
10.051700	0.1	0.378718
10.053367	0.1	0.378322
10.055033	0.1	0.378317
10.056700	0.1	0.379677
10.058367	0.1	0.382937
10.060033	0.1	0.387128
10.061700	0.1	0.390466
10.063367	0.1	0.391738
10.065033	0.1	0.390848
10.066700	0.1	0.388194
10.068367	0.1	0.383784
10.070033	0.1	0.377470
10.071700	0.1	0.370000
10.073367	0.1	0.363728
10.075033	0.1	0.361833
10.076700	0.1	0.365484
10.078367	0.1	0.372464
10.080033	0.1	0.379556
10.081700	0.1	0.385446
10.083367	0.1	0.390755
10.085033	0.1	0.395500
10.086700	0.1	0.397391
10.088367	0.1	0.394150
10.090033	0.1	0.387607
10.091700	0.1	0.383086
10.093367	0.1	0.384171
10.095033	0.1	0.389977
10.096700	0.1	0.396664
10.098367	0.1	0.399756
10.100033	0.1	0.397093
10.101700	0.1	0.390969
10.103367	0.1	0.386313
10.105033	0.1	0.386299
10.106700	0.1	0.390424
10.108367	0.1	0.396003
10.110033	0.1	0.400278
10.111700	0.1	0.401339
10.113367	0.1	0.398001
10.115033	0.1	0.390364
10.116700	0.1	0.380734
10.118367	0.1	0.372254
10.120033	0.1	0.366820
10.121700	0.1	0.365134
10.123367	0.1	0.367146
10.125033	0.1	0.371188
10.126700	0.1	0.374382
10.128367	0.1	0.374960
10.130033	0.1	0.373800
10.131700	0.1	0.373651
10.133367	0.1	0.376734
10.135033	0.1	0.382937
10.136700	0.1	0.390355
10.138367	0.1	0.397265
10.140033	0.1	0.403244
10.141700	0.1	0.408017
10.143367	0.1	0.410103
10.145033	0.1	0.408376
10.146700	0.1	0.404315
10.148367	0.1	0.401158
10.150033	0.1	0.400711
10.151700	0.1	0.401563
10.153367	0.1	0.400520
10.155033	0.1	0.395877
10.156700	0.1	0.389218
10.158367	0.1	0.383961
10.160033	0.1	0.382303
10.161700	0.1	0.383398
10.163367	0.1	0.384720
10.165033	0.1	0.385186
10.166700	0.1	0.386029
10.168367	0.1	0.388986
10.170033	0.1	0.394457
10.171700	0.1	0.400809
10.173367	0.1	0.405204
10.175033	0.1	0.405903
10.176700	0.1	0.403794
10.178367	0.1	0.401749
10.180033	0.1	0.402108
10.181700	0.1	0.404450
10.183367	0.1	0.406401
10.185033	0.1	0.406113
10.186700	0.1	0.402825
10.188367	0.1	0.396729
10.190033	0.1	0.390126
10.191700	0.1	0.386466
10.193367	0.1	0.387062
10.195033	0.1	0.390243
10.196700	0.1	0.393800
10.198367	0.1	0.397153
10.200033	0.1	0.401116
10.201700	0.1	0.406210
10.203367	0.1	0.411114
10.205033	0.1	0.413121
10.206700	0.1	0.410802
10.208367	0.1	0.405628
10.210033	0.1	0.400222
10.211700	0.1	0.396026
10.213367	0.1	0.393600
10.215033	0.1	0.393754
10.216700	0.1	0.397512
10.218367	0.1	0.404571
10.220033	0.1	0.412040
10.221700	0.1	0.416078
10.223367	0.1	0.415039
10.225033	0.1	0.410117
10.226700	0.1	0.404227
10.228367	0.1	0.400492
10.230033	0.1	0.399775
10.231700	0.1	0.399705
10.233367	0.1	0.397074
10.235033	0.1	0.390876
10.236700	0.1	0.383151
10.238367	0.1	0.377493
10.240033	0.1	0.376180
10.241700	0.1	0.378573
10.243367	0.1	0.382010
10.245033	0.1	0.384031
10.246700	0.1	0.384268
10.248367	0.1	0.384613
10.250033	0.1	0.387300
10.251700	0.1	0.392306
10.253367	0.1	0.396878
10.255033	0.1	0.397936
10.256700	0.1	0.394396
10.258367	0.1	0.387444
10.260033	0.1	0.379877
10.261700	0.1	0.375351
10.263367	0.1	0.376781
10.265033	0.1	0.383966
10.266700	0.1	0.393605
10.268367	0.1	0.402192
10.270033	0.1	0.408133
10.271700	0.1	0.411426
10.273367	0.1	0.412418
10.275033	0.1	0.411356
10.276700	0.1	0.409102
10.278367	0.1	0.407319
10.280033	0.1	0.406690
10.281700	0.1	0.405340
10.283367	0.1	0.401000
10.285033	0.1	0.394587
10.286700	0.1	0.389433
10.288367	0.1	0.388054
10.290033	0.1	0.391006
10.291700	0.1	0.397251
10.293367	0.1	0.405032
10.295033	0.1	0.412758
10.296700	0.1	0.418909
10.298367	0.1	0.422318
10.300033	0.1	0.423365
10.301700	0.1	0.423612
10.303367	0.1	0.424320
10.305033	0.1	0.426280
10.306700	0.1	0.429568
10.308367	0.1	0.432776
10.310033	0.1	0.434355
10.311700	0.1	0.434513
10.313367	0.1	0.434541
10.315033	0.1	0.434723
10.316700	0.1	0.433829
10.318367	0.1	0.431156
10.320033	0.1	0.428255
10.321700	0.1	0.427668
10.323367	0.1	0.430741
10.325033	0.1	0.436888
10.326700	0.1	0.444390
10.328367	0.1	0.451976
10.330033	0.1	0.459678
10.331700	0.1	0.468181
10.333367	0.1	0.477997
10.335033	0.1	0.489065
10.336700	0.1	0.500362
10.338367	0.1	0.510202
10.340033	0.1	0.517932
10.341700	0.1	0.524833
10.343367	0.1	0.532488
10.345033	0.1	0.541140
10.346700	0.1	0.549834
10.348367	0.1	0.557234
10.350033	0.1	0.562305
10.351700	0.1	0.565597
10.353367	0.1	0.569387
10.355033	0.1	0.575879
10.356700	0.1	0.585695
10.358367	0.1	0.597709
10.360033	0.1	0.609830
10.361700	0.1	0.620377
10.363367	0.1	0.628978
10.365033	0.1	0.636480
10.366700	0.1	0.643935
10.368367	0.1	0.651786
10.370033	0.1	0.660280
10.371700	0.1	0.670087
10.373367	0.1	0.681803
10.375033	0.1	0.694920
10.376700	0.1	0.707707
10.378367	0.1	0.718492
10.380033	0.1	0.727219
10.381700	0.1	0.735195
10.383367	0.1	0.743605
10.385033	0.1	0.753147
10.386700	0.1	0.764718
10.388367	0.1	0.779065
10.390033	0.1	0.795643
10.391700	0.1	0.813045
10.393367	0.1	0.830065
10.395033	0.1	0.845627
10.396700	0.1	0.859010
10.398367	0.1	0.870889
10.400033	0.1	0.883089
10.401700	0.1	0.897651
10.403367	0.1	0.916454
10.405033	0.1	0.939751
10.406700	0.1	0.964836
10.408367	0.1	0.987984
10.410033	0.1	1.007430
10.411700	0.1	1.023524
10.413367	0.1	1.037130
10.415033	0.1	1.048627
10.416700	0.1	1.058211
10.418367	0.1	1.066937
10.420033	0.1	1.077252
10.421700	0.1	1.091966
10.423367	0.1	1.112376
10.425033	0.1	1.137056
10.426700	0.1	1.163040
10.428367	0.1	1.188051
10.430033	0.1	1.211092
10.431700	0.1	1.231902
10.433367	0.1	1.250813
10.435033	0.1	1.268592
10.436700	0.1	1.285751
10.438367	0.1	1.302240
10.440033	0.1	1.318059
10.441700	0.1	1.333645
10.443367	0.1	1.349631
10.445033	0.1	1.366613
10.446700	0.1	1.384923
10.448367	0.1	1.404327
10.450033	0.1	1.424118
10.451700	0.1	1.443406
10.453367	0.1	1.461264
10.455033	0.1	1.477040
10.456700	0.1	1.490647
10.458367	0.1	1.503085
10.460033	0.1	1.516333
10.461700	0.1	1.531267
10.463367	0.1	1.545958
10.465033	0.1	1.557539
10.466700	0.1	1.565013
10.468367	0.1	1.569325
10.470033	0.1	1.571877
10.471700	0.1	1.573605
10.473367	0.1	1.574759
10.475033	0.1	1.575667
10.476700	0.1	1.577251
10.478367	0.1	1.580049
10.480033	0.1	1.583253
10.481700	0.1	1.585125
10.483367	0.1	1.584506
10.485033	0.1	1.581758
10.486700	0.1	1.578643
10.488367	0.1	1.577679
10.490033	0.1	1.580562
10.491700	0.1	1.587202
10.493367	0.1	1.596278
10.495033	0.1	1.605800
10.496700	0.1	1.613298
10.498367	0.1	1.616525
10.500033	0.1	1.615118
10.501700	0.1	1.610913
10.503367	0.1	1.605288
10.505033	0.1	1.598331
10.506700	0.1	1.591425
10.508367	0.1	1.587751
10.510033	0.1	1.588906
10.511700	0.1	1.592990
10.513367	0.1	1.596748
10.515033	0.1	1.597926
10.516700	0.1	1.595928
10.518367	0.1	1.592133
10.520033	0.1	1.589134
10.521700	0.1	1.588212
10.523367	0.1	1.587849
10.525033	0.1	1.586182
10.526700	0.1	1.584087
10.528367	0.1	1.584077
10.530033	0.1	1.587155
10.531700	0.1	1.591956
10.533367	0.1	1.595938
10.535033	0.1	1.597265
10.536700	0.1	1.596301
10.538367	0.1	1.594736
10.540033	0.1	1.593297
10.541700	0.1	1.591234
10.543367	0.1	1.587681
10.545033	0.1	1.582908
10.546700	0.1	1.578601
10.548367	0.1	1.577083
10.550033	0.1	1.579770
10.551700	0.1	1.585861
10.553367	0.1	1.592455
10.555033	0.1	1.596189
10.556700	0.1	1.595151
10.558367	0.1	1.590336
10.560033	0.1	1.585470
10.561700	0.1	1.584268
10.563367	0.1	1.587314
10.565033	0.1	1.592035
10.566700	0.1	1.595798
10.568367	0.1	1.597540
10.570033	0.1	1.596408
10.571700	0.1	1.591835
10.573367	0.1	1.585246
10.575033	0.1	1.579518
10.576700	0.1	1.576548
10.578367	0.1	1.575970
10.580033	0.1	1.576738
10.581700	0.1	1.578894
10.583367	0.1	1.582811
10.585033	0.1	1.587817
10.586700	0.1	1.592762
10.588367	0.1	1.597228
10.590033	0.1	1.601032
10.591700	0.1	1.603388
10.593367	0.1	1.603803
10.595033	0.1	1.603020
10.596700	0.1	1.602066
10.598367	0.1	1.600939
10.600033	0.1	1.598946
10.601700	0.1	1.595630
10.603367	0.1	1.591654
10.605033	0.1	1.589204
10.606700	0.1	1.590345
10.608367	0.1	1.594750
10.610033	0.1	1.599751
10.611700	0.1	1.602545
10.613367	0.1	1.602327
10.615033	0.1	1.600143
10.616700	0.1	1.597418
10.618367	0.1	1.595407
10.620033	0.1	1.595509
10.621700	0.1	1.598489
10.623367	0.1	1.603346
10.625033	0.1	1.608110
10.626700	0.1	1.611440
10.628367	0.1	1.612920
10.630033	0.1	1.612999
10.631700	0.1	1.612809
10.633367	0.1	1.612846
10.635033	0.1	1.611765
10.636700	0.1	1.607458
10.638367	0.1	1.599533
10.640033	0.1	1.590014
10.641700	0.1	1.581642
10.643367	0.1	1.576012
10.645033	0.1	1.573111
10.646700	0.1	1.571779
10.648367	0.1	1.570312
10.650033	0.1	1.567272
10.651700	0.1	1.562545
10.653367	0.1	1.556752
10.655033	0.1	1.549516
10.656700	0.1	1.540221
10.658367	0.1	1.530307
10.660033	0.1	1.522745
10.661700	0.1	1.518526
10.663367	0.1	1.515159
10.665033	0.1	1.509264
10.666700	0.1	1.499048
10.668367	0.1	1.485008
10.670033	0.1	1.469734
10.671700	0.1	1.456467
10.673367	0.1	1.447019
10.675033	0.1	1.441250
10.676700	0.1	1.437785
10.678367	0.1	1.434437
10.680033	0.1	1.429175
10.681700	0.1	1.421701
10.683367	0.1	1.413007
10.685033	0.1	1.403601
10.686700	0.1	1.393245
10.688367	0.1	1.381990
10.690033	0.1	1.370376
10.691700	0.1	1.358516
10.693367	0.1	1.345859
10.695033	0.1	1.331870
10.696700	0.1	1.316695
10.698367	0.1	1.301225
10.700033	0.1	1.286683
10.701700	0.1	1.273733
10.703367	0.1	1.261728
10.705033	0.1	1.249542
10.706700	0.1	1.236890
10.708367	0.1	1.224489
10.710033	0.1	1.213150
10.711700	0.1	1.202538
10.713367	0.1	1.191017
10.715033	0.1	1.176903
10.716700	0.1	1.159594
10.718367	0.1	1.140120
10.720033	0.1	1.120996
10.721700	0.1	1.104511
10.723367	0.1	1.090867
10.725033	0.1	1.078476
10.726700	0.1	1.066155
10.728367	0.1	1.053838
10.730033	0.1	1.041135
10.731700	0.1	1.026867
10.733367	0.1	1.010536
10.735033	0.1	0.993293
10.736700	0.1	0.976999
10.738367	0.1	0.962876
10.740033	0.1	0.951197
10.741700	0.1	0.941111
10.743367	0.1	0.930596
10.745033	0.1	0.917898
10.746700	0.1	0.902722
10.748367	0.1	0.885958
10.750033	0.1	0.868845
10.751700	0.1	0.851890
10.753367	0.1	0.834609
10.755033	0.1	0.816793
10.756700	0.1	0.799871
10.758367	0.1	0.786185
10.760033	0.1	0.776644
10.761700	0.1	0.769473
10.763367	0.1	0.761645
10.765033	0.1	0.751484
10.766700	0.1	0.739396
10.768367	0.1	0.726529
10.770033	0.1	0.713589
10.771700	0.1	0.700634
10.773367	0.1	0.687409
10.775033	0.1	0.673980
10.776700	0.1	0.661132
10.778367	0.1	0.650240
10.780033	0.1	0.642487
10.781700	0.1	0.637178
10.783367	0.1	0.631833
10.785033	0.1	0.624647
10.786700	0.1	0.615348
10.788367	0.1	0.604652
10.790033	0.1	0.594379
10.791700	0.1	0.586519
10.793367	0.1	0.581481
10.795033	0.1	0.578156
10.796700	0.1	0.575450
10.798367	0.1	0.573453
10.800033	0.1	0.572898
10.801700	0.1	0.573490
10.803367	0.1	0.573294
10.805033	0.1	0.570207
10.806700	0.1	0.563879
10.808367	0.1	0.556209
10.810033	0.1	0.549741
10.811700	0.1	0.545704
10.813367	0.1	0.543445
10.815033	0.1	0.541359
10.816700	0.1	0.538495
10.818367	0.1	0.535506
10.820033	0.1	0.532987
10.821700	0.1	0.529531
10.823367	0.1	0.522998
10.825033	0.1	0.513433
10.826700	0.1	0.503380
10.828367	0.1	0.495398
10.830033	0.1	0.490486
10.831700	0.1	0.488753
10.833367	0.1	0.490383
10.835033	0.1	0.494709
10.836700	0.1	0.499375
10.838367	0.1	0.501568
10.840033	0.1	0.500293
10.841700	0.1	0.497126
10.843367	0.1	0.494281
10.845033	0.1	0.492129
10.846700	0.1	0.489377
10.848367	0.1	0.485205
10.850033	0.1	0.480721
10.851700	0.1	0.478565
10.853367	0.1	0.480842
10.855033	0.1	0.487417
10.856700	0.1	0.495776
10.858367	0.1	0.502374
10.860033	0.1	0.504758
10.861700	0.1	0.502910
10.863367	0.1	0.498858
10.865033	0.1	0.494914
10.866700	0.1	0.491473
10.868367	0.1	0.487193
10.870033	0.1	0.481755
10.871700	0.1	0.476637
10.873367	0.1	0.472744
10.875033	0.1	0.469224
10.876700	0.1	0.464846
10.878367	0.1	0.459868
10.880033	0.1	0.456464
10.881700	0.1	0.456856
10.883367	0.1	0.460707
10.885033	0.1	0.465303
10.886700	0.1	0.468153
10.888367	0.1	0.468474
10.890033	0.1	0.467203
10.891700	0.1	0.466425
10.893367	0.1	0.467561
10.895033	0.1	0.470253
10.896700	0.1	0.473559
10.898367	0.1	0.477070
10.900033	0.1	0.480637
10.901700	0.1	0.483533
10.903367	0.1	0.484237
10.905033	0.1	0.482094
10.906700	0.1	0.478695
10.908367	0.1	0.476446
10.910033	0.1	0.476511
10.911700	0.1	0.477736
10.913367	0.1	0.477363
10.915033	0.1	0.473885
10.916700	0.1	0.468791
10.918367	0.1	0.464986
10.920033	0.1	0.464399
10.921700	0.1	0.466881
10.923367	0.1	0.470527
10.925033	0.1	0.473317
10.926700	0.1	0.474593
10.928367	0.1	0.474704
10.930033	0.1	0.474281
10.931700	0.1	0.474397
10.933367	0.1	0.476241
10.935033	0.1	0.479664
10.936700	0.1	0.482998
10.938367	0.1	0.485061
10.940033	0.1	0.486220
10.941700	0.1	0.487277
10.943367	0.1	0.487827
10.945033	0.1	0.486085
10.946700	0.1	0.481047
10.948367	0.1	0.474178
10.950033	0.1	0.468073
10.951700	0.1	0.464427
10.953367	0.1	0.463068
10.955033	0.1	0.462262
10.956700	0.1	0.460474
10.958367	0.1	0.457945
10.960033	0.1	0.455766
10.961700	0.1	0.453987
10.963367	0.1	0.452478
10.965033	0.1	0.452786
10.966700	0.1	0.456274
10.968367	0.1	0.461815
10.970033	0.1	0.467156
10.971700	0.1	0.470318
10.973367	0.1	0.469545
10.975033	0.1	0.464721
10.976700	0.1	0.458350
10.978367	0.1	0.453591
10.980033	0.1	0.452055
10.981700	0.1	0.453256
10.983367	0.1	0.454732
10.985033	0.1	0.453652
10.986700	0.1	0.449643
10.988367	0.1	0.445158
10.990033	0.1	0.442821
10.991700	0.1	0.443477
10.993367	0.1	0.446280
10.995033	0.1	0.449670
10.996700	0.1	0.452357
10.998367	0.1	0.453950
11.000033	0.1	0.454551
11.001700	0.1	0.453847
11.003367	0.1	0.451137
11.005033	0.1	0.446234
11.006700	0.1	0.440795
11.008367	0.1	0.438388
11.010033	0.1	0.441750
11.011700	0.1	0.449838
11.013367	0.1	0.458248
11.015033	0.1	0.462355
11.016700	0.1	0.460031
11.018367	0.1	0.452125
11.020033	0.1	0.441470
11.021700	0.1	0.431356
11.023367	0.1	0.423943
11.025033	0.1	0.419859
11.026700	0.1	0.418723
11.028367	0.1	0.419598
11.030033	0.1	0.421698
11.031700	0.1	0.424837
11.033367	0.1	0.429056
11.035033	0.1	0.433796
11.036700	0.1	0.437591
11.038367	0.1	0.439268
11.040033	0.1	0.439240
11.041700	0.1	0.438755
11.043367	0.1	0.438690
11.045033	0.1	0.439035
11.046700	0.1	0.438779
11.048367	0.1	0.436991
11.050033	0.1	0.433819
11.051700	0.1	0.430131
11.053367	0.1	0.426974
11.055033	0.1	0.425242
11.056700	0.1	0.425130
11.058367	0.1	0.426341
11.060033	0.1	0.428413
11.061700	0.1	0.430476
11.063367	0.1	0.432022
11.065033	0.1	0.433782
11.066700	0.1	0.436408
11.068367	0.1	0.438904
11.070033	0.1	0.439775
11.071700	0.1	0.439244
11.073367	0.1	0.439142
11.075033	0.1	0.440837
11.076700	0.1	0.444376
11.078367	0.1	0.448893
11.080033	0.1	0.452758
11.081700	0.1	0.453554
11.083367	0.1	0.449261
11.085033	0.1	0.440436
11.086700	0.1	0.430471
11.088367	0.1	0.423319
11.090033	0.1	0.420874
11.091700	0.1	0.421964
11.093367	0.1	0.424176
11.095033	0.1	0.426183
11.096700	0.1	0.427938
11.098367	0.1	0.429829
11.100033	0.1	0.432157
11.101700	0.1	0.434774
11.103367	0.1	0.436869
11.105033	0.1	0.437140
11.106700	0.1	0.434648
11.108367	0.1	0.430369
11.110033	0.1	0.427244
11.111700	0.1	0.427580
11.113367	0.1	0.430983
11.115033	0.1	0.435491
11.116700	0.1	0.439975
11.118367	0.1	0.444814
11.120033	0.1	0.450760
11.121700	0.1	0.457312
11.123367	0.1	0.462322
11.125033	0.1	0.463673
11.126700	0.1	0.461303
11.128367	0.1	0.457480
11.130033	0.1	0.454909
11.131700	0.1	0.454746
11.133367	0.1	0.456399
11.135033	0.1	0.458099
11.136700	0.1	0.457722
11.138367	0.1	0.454322
11.140033	0.1	0.449093
11.141700	0.1	0.444697
11.143367	0.1	0.443771
11.145033	0.1	0.446755
11.146700	0.1	0.450844
11.148367	0.1	0.452404
11.150033	0.1	0.450886
11.151700	0.1	0.449484
11.153367	0.1	0.451729
11.155033	0.1	0.457885
11.156700	0.1	0.464707
11.158367	0.1	0.468777
11.160033	0.1	0.469219
11.161700	0.1	0.467435
11.163367	0.1	0.465396
11.165033	0.1	0.464278
11.166700	0.1	0.464041
11.168367	0.1	0.464087
11.170033	0.1	0.464222
11.171700	0.1	0.464767
11.173367	0.1	0.466104
11.175033	0.1	0.468171
11.176700	0.1	0.469899
11.178367	0.1	0.469820
11.180033	0.1	0.467831
11.181700	0.1	0.465526
11.183367	0.1	0.464553
11.185033	0.1	0.465368
11.186700	0.1	0.467277
11.188367	0.1	0.469266
11.190033	0.1	0.471384
11.191700	0.1	0.474933
11.193367	0.1	0.480218
11.195033	0.1	0.485466
11.196700	0.1	0.488916
11.198367	0.1	0.490192
11.200033	0.1	0.489722
11.201700	0.1	0.488814
11.203367	0.1	0.489159
11.205033	0.1	0.490635
11.206700	0.1	0.491557
11.208367	0.1	0.491557
11.210033	0.1	0.491724
11.211700	0.1	0.492590
11.213367	0.1	0.493135
11.215033	0.1	0.491440
11.216700	0.1	0.487044
11.218367	0.1	0.482975
11.220033	0.1	0.483068
11.221700	0.1	0.487505
11.223367	0.1	0.493210
11.225033	0.1	0.497489
11.226700	0.1	0.499189
11.228367	0.1	0.498379
11.230033	0.1	0.496479
11.231700	0.1	0.494807
11.233367	0.1	0.492898
11.235033	0.1	0.489727
11.236700	0.1	0.486029
11.238367	0.1	0.484013
11.240033	0.1	0.485075
11.241700	0.1	0.488074
11.243367	0.1	0.490220
11.245033	0.1	0.489876
11.246700	0.1	0.487617
11.248367	0.1	0.485098
11.250033	0.1	0.484092
11.251700	0.1	0.485601
11.253367	0.1	0.488604
11.255033	0.1	0.490053
11.256700	0.1	0.487082
11.258367	0.1	0.479510
11.260033	0.1	0.470332
11.261700	0.1	0.463594
11.263367	0.1	0.461461
11.265033	0.1	0.463049
11.266700	0.1	0.465899
11.268367	0.1	0.468362
11.270033	0.1	0.470751
11.271700	0.1	0.473871
11.273367	0.1	0.477512
11.275033	0.1	0.481256
11.276700	0.1	0.484893
11.278367	0.1	0.487142
11.280033	0.1	0.486160
11.281700	0.1	0.482057
11.283367	0.1	0.477792
11.285033	0.1	0.476474
11.286700	0.1	0.478127
11.288367	0.1	0.480115
11.290033	0.1	0.480320
11.291700	0.1	0.478933
11.293367	0.1	0.477638
11.295033	0.1	0.477359
11.296700	0.1	0.477005
11.298367	0.1	0.475068
11.300033	0.1	0.471734
11.301700	0.1	0.469042
11.303367	0.1	0.469191
11.305033	0.1	0.472446
11.306700	0.1	0.476651
11.308367	0.1	0.479133
11.310033	0.1	0.478560
11.311700	0.1	0.475198
11.313367	0.1	0.470313
11.315033	0.1	0.464423
11.316700	0.1	0.457084
11.318367	0.1	0.449233
11.320033	0.1	0.443277
11.321700	0.1	0.440660
11.323367	0.1	0.440977
11.325033	0.1	0.442797
11.326700	0.1	0.445154
11.328367	0.1	0.448772
11.330033	0.1	0.454788
11.331700	0.1	0.462057
11.333367	0.1	0.467538
11.335033	0.1	0.469657
11.336700	0.1	0.470276
11.338367	0.1	0.472339
11.340033	0.1	0.476283
11.341700	0.1	0.480064
11.343367	0.1	0.481894
11.345033	0.1	0.481708
11.346700	0.1	0.480488
11.348367	0.1	0.478835
11.350033	0.1	0.476884
11.351700	0.1	0.475119
11.353367	0.1	0.473559
11.355033	0.1	0.471240
11.356700	0.1	0.468376
11.358367	0.1	0.467272
11.360033	0.1	0.469605
11.361700	0.1	0.474006
11.363367	0.1	0.477545
11.365033	0.1	0.479114
11.366700	0.1	0.480120
11.368367	0.1	0.481694
11.370033	0.1	0.482742
11.371700	0.1	0.481582
11.373367	0.1	0.478267
11.375033	0.1	0.474034
11.376700	0.1	0.469605
11.378367	0.1	0.465396
11.380033	0.1	0.462309
11.381700	0.1	0.461517
11.383367	0.1	0.463934
11.385033	0.1	0.469075
11.386700	0.1	0.474495
11.388367	0.1	0.477270
11.390033	0.1	0.476479
11.391700	0.1	0.474025
11.393367	0.1	0.472325
11.395033	0.1	0.472064
11.396700	0.1	0.473219
11.398367	0.1	0.476437
11.400033	0.1	0.481741
11.401700	0.1	0.487203
11.403367	0.1	0.490109
11.405033	0.1	0.489159
11.406700	0.1	0.485005
11.408367	0.1	0.479049
11.410033	0.1	0.472437
11.411700	0.1	0.465843
11.413367	0.1	0.459859
11.415033	0.1	0.455314
11.416700	0.1	0.452823
11.418367	0.1	0.452846
11.420033	0.1	0.456464
11.421700	0.1	0.464600
11.423367	0.1	0.475789
11.425033	0.1	0.485904
11.426700	0.1	0.491189
11.428367	0.1	0.491282
11.430033	0.1	0.488465
11.431700	0.1	0.484786
11.433367	0.1	0.480926
11.435033	0.1	0.477349
11.436700	0.1	0.475342
11.438367	0.1	0.475999
11.440033	0.1	0.478863
11.441700	0.1	0.482644
11.443367	0.1	0.486416
11.445033	0.1	0.489340
11.446700	0.1	0.490746
11.448367	0.1	0.490705
11.450033	0.1	0.489545
11.451700	0.1	0.487659
11.453367	0.1	0.486462
11.455033	0.1	0.487287
11.456700	0.1	0.488851
11.458367	0.1	0.488348
11.460033	0.1	0.484856
11.461700	0.1	0.479859
11.463367	0.1	0.475100
11.465033	0.1	0.471440
11.466700	0.1	0.468954
11.468367	0.1	0.467063
11.470033	0.1	0.465694
11.471700	0.1	0.465806
11.473367	0.1	0.467706
11.475033	0.1	0.470392
11.476700	0.1	0.473019
11.478367	0.1	0.475086
11.480033	0.1	0.475696
11.481700	0.1	0.473978
11.483367	0.1	0.469512
11.485033	0.1	0.462341
11.486700	0.1	0.453801
11.488367	0.1	0.446914
11.490033	0.1	0.444292
11.491700	0.1	0.445582
11.493367	0.1	0.447608
11.495033	0.1	0.446900
11.496700	0.1	0.442625
11.498367	0.1	0.437372
11.500033	0.1	0.434471
11.501700	0.1	0.434723
11.503367	0.1	0.436017
11.505033	0.1	0.436036
11.506700	0.1	0.434965
11.508367	0.1	0.434900
11.510033	0.1	0.436353
11.511700	0.1	0.436623
11.513367	0.1	0.433279
11.515033	0.1	0.427621
11.516700	0.1	0.422769
11.518367	0.1	0.420865
11.520033	0.1	0.422681
11.521700	0.1	0.427342
11.523367	0.1	0.432781
11.525033	0.1	0.437908
11.526700	0.1	0.443379
11.528367	0.1	0.449130
11.530033	0.1	0.452553
11.531700	0.1	0.450620
11.533367	0.1	0.442723
11.535033	0.1	0.431109
11.536700	0.1	0.419547
11.538367	0.1	0.411216
11.540033	0.1	0.407277
11.541700	0.1	0.406718
11.543367	0.1	0.407193
11.545033	0.1	0.406895
11.546700	0.1	0.406425
11.548367	0.1	0.407640
11.550033	0.1	0.410709
11.551700	0.1	0.413922
11.553367	0.1	0.415621
11.555033	0.1	0.415123
11.556700	0.1	0.412650
11.558367	0.1	0.409572
11.560033	0.1	0.408255
11.561700	0.1	0.410047
11.563367	0.1	0.413498
11.565033	0.1	0.416217
11.566700	0.1	0.417563
11.568367	0.1	0.418546
11.570033	0.1	0.420152
11.571700	0.1	0.421996
11.573367	0.1	0.422751
11.575033	0.1	0.421675
11.576700	0.1	0.419104
11.578367	0.1	0.415649
11.580033	0.1	0.411826
11.581700	0.1	0.408776
11.583367	0.1	0.407924
11.585033	0.1	0.409163
11.586700	0.1	0.410853
11.588367	0.1	0.412073
11.590033	0.1	0.413656
11.591700	0.1	0.416418
11.593367	0.1	0.419389
11.595033	0.1	0.421084
11.596700	0.1	0.421358
11.598367	0.1	0.420823
11.600033	0.1	0.419854
11.601700	0.1	0.418941
11.603367	0.1	0.418550
11.605033	0.1	0.418322
11.606700	0.1	0.417363
11.608367	0.1	0.415472
11.610033	0.1	0.413731
11.611700	0.1	0.413507
11.613367	0.1	0.415216
11.615033	0.1	0.418425
11.616700	0.1	0.421936
11.618367	0.1	0.423780
11.620033	0.1	0.422806
11.621700	0.1	0.420162
11.623367	0.1	0.418006
11.625033	0.1	0.417400
11.626700	0.1	0.418150
11.628367	0.1	0.419607
11.630033	0.1	0.421042
11.631700	0.1	0.421992
11.633367	0.1	0.422904
11.635033	0.1	0.424460
11.636700	0.1	0.425922
11.638367	0.1	0.425251
11.640033	0.1	0.421419
11.641700	0.1	0.415756
11.643367	0.1	0.410974
11.645033	0.1	0.409470
11.646700	0.1	0.412017
11.648367	0.1	0.417326
11.650033	0.1	0.423230
11.651700	0.1	0.427892
11.653367	0.1	0.430052
11.655033	0.1	0.429456
11.656700	0.1	0.427188
11.658367	0.1	0.424860
11.660033	0.1	0.423207
11.661700	0.1	0.421884
11.663367	0.1	0.420297
11.665033	0.1	0.418704
11.666700	0.1	0.419104
11.668367	0.1	0.423649
11.670033	0.1	0.431226
11.671700	0.1	0.437796
11.673367	0.1	0.440464
11.675033	0.1	0.439761
11.676700	0.1	0.438229
11.678367	0.1	0.437777
11.680033	0.1	0.438318
11.681700	0.1	0.438676
11.683367	0.1	0.438509
11.685033	0.1	0.438793
11.686700	0.1	0.440306
11.688367	0.1	0.442113
11.690033	0.1	0.442113
11.691700	0.1	0.438979
11.693367	0.1	0.433428
11.695033	0.1	0.427528
11.696700	0.1	0.422797
11.698367	0.1	0.420073
11.700033	0.1	0.420189
11.701700	0.1	0.423281
11.703367	0.1	0.428134
11.705033	0.1	0.432688
11.706700	0.1	0.434937
11.708367	0.1	0.434001
11.710033	0.1	0.430718
11.711700	0.1	0.427202
11.713367	0.1	0.425223
11.715033	0.1	0.424860
11.716700	0.1	0.425214
11.718367	0.1	0.425782
11.720033	0.1	0.426034
11.721700	0.1	0.424650
11.723367	0.1	0.420911
11.725033	0.1	0.416189
11.726700	0.1	0.412576
11.728367	0.1	0.410872
11.730033	0.1	0.410252
11.731700	0.1	0.409381
11.733367	0.1	0.408031
11.735033	0.1	0.407244
11.736700	0.1	0.407682
11.738367	0.1	0.408627
11.740033	0.1	0.408320
11.741700	0.1	0.405237
11.743367	0.1	0.400068
11.745033	0.1	0.395495
11.746700	0.1	0.393111
11.748367	0.1	0.392580
11.750033	0.1	0.393977
11.751700	0.1	0.397880
11.753367	0.1	0.403197
11.755033	0.1	0.407272
11.756700	0.1	0.408129
11.758367	0.1	0.405768
11.760033	0.1	0.401582
11.761700	0.1	0.397232
11.763367	0.1	0.393824
11.765033	0.1	0.391044
11.766700	0.1	0.387910
11.768367	0.1	0.384636
11.770033	0.1	0.382611
11.771700	0.1	0.382881
11.773367	0.1	0.385367
11.775033	0.1	0.389037
11.776700	0.1	0.392529
11.778367	0.1	0.394681
11.780033	0.1	0.395020
11.781700	0.1	0.394071
11.783367	0.1	0.392762
11.785033	0.1	0.391784
11.786700	0.1	0.391714
11.788367	0.1	0.393358
11.790033	0.1	0.397377
11.791700	0.1	0.403491
11.793367	0.1	0.409973
11.795033	0.1	0.414383
11.796700	0.1	0.415500
11.798367	0.1	0.414252
11.800033	0.1	0.412329
11.801700	0.1	0.410625
11.803367	0.1	0.408925
11.805033	0.1	0.406564
11.806700	0.1	0.403654
11.808367	0.1	0.401237
11.810033	0.1	0.400022
11.811700	0.1	0.399761
11.813367	0.1	0.399756
11.815033	0.1	0.398913
11.816700	0.1	0.395784
11.818367	0.1	0.390057
11.820033	0.1	0.383919
11.821700	0.1	0.380571
11.823367	0.1	0.380999
11.825033	0.1	0.383249
11.826700	0.1	0.385093
11.828367	0.1	0.386178
11.830033	0.1	0.387551
11.831700	0.1	0.390564
11.833367	0.1	0.395798
11.835033	0.1	0.402075
11.836700	0.1	0.406904
11.838367	0.1	0.408683
11.840033	0.1	0.408562
11.841700	0.1	0.408832
11.843367	0.1	0.409372
11.845033	0.1	0.408008
11.846700	0.1	0.404050
11.848367	0.1	0.399272
11.850033	0.1	0.396385
11.851700	0.1	0.397363
11.853367	0.1	0.401428
11.855033	0.1	0.405046
11.856700	0.1	0.405335
11.858367	0.1	0.402988
11.860033	0.1	0.401097
11.861700	0.1	0.401679
11.863367	0.1	0.404408
11.865033	0.1	0.408026
11.866700	0.1	0.411496
11.868367	0.1	0.414201
11.870033	0.1	0.416124
11.871700	0.1	0.417442
11.873367	0.1	0.418243
11.875033	0.1	0.418895
11.876700	0.1	0.420101
11.878367	0.1	0.422494
11.880033	0.1	0.426453
11.881700	0.1	0.431566
11.883367	0.1	0.436110
11.885033	0.1	0.438234
11.886700	0.1	0.437843
11.888367	0.1	0.436306
11.890033	0.1	0.434788
11.891700	0.1	0.433708
11.893367	0.1	0.433084
11.895033	0.1	0.432944
11.896700	0.1	0.433922
11.898367	0.1	0.437158
11.900033	0.1	0.442630
11.901700	0.1	0.448334
11.903367	0.1	0.451864
11.905033	0.1	0.452464
11.906700	0.1	0.451757
11.908367	0.1	0.452120
11.910033	0.1	0.454448
11.911700	0.1	0.457983
11.913367	0.1	0.461563
11.915033	0.1	0.464413
11.916700	0.1	0.465903
11.918367	0.1	0.465596
11.920033	0.1	0.463990
11.921700	0.1	0.462565
11.923367	0.1	0.462309
11.925033	0.1	0.462481
11.926700	0.1	0.461517
11.928367	0.1	0.459054
11.930033	0.1	0.456586
11.931700	0.1	0.455882
11.933367	0.1	0.456972
11.935033	0.1	0.458299
11.936700	0.1	0.458909
11.938367	0.1	0.459603
11.940033	0.1	0.461461
11.941700	0.1	0.464553
11.943367	0.1	0.468572
11.945033	0.1	0.473410
11.946700	0.1	0.478541
11.948367	0.1	0.482514
11.950033	0.1	0.483729
11.951700	0.1	0.482155
11.953367	0.1	0.479841
11.955033	0.1	0.478793
11.956700	0.1	0.478514
11.958367	0.1	0.477103
11.960033	0.1	0.474714
11.961700	0.1	0.473890
11.963367	0.1	0.476418
11.965033	0.1	0.481424
11.966700	0.1	0.486155
11.968367	0.1	0.487976
11.970033	0.1	0.486490
11.971700	0.1	0.483962
11.973367	0.1	0.483389
11.975033	0.1	0.485727
11.976700	0.1	0.489336
11.978367	0.1	0.492367
11.980033	0.1	0.494593
11.981700	0.1	0.497079
11.983367	0.1	0.501135
11.985033	0.1	0.507124
11.986700	0.1	0.513396
11.988367	0.1	0.517019
11.990033	0.1	0.516390
11.991700	0.1	0.512851
11.993367	0.1	0.509350
11.995033	0.1	0.507222
11.996700	0.1	0.504740
11.998367	0.1	0.499533
12.000033	0.1	0.491743
12.001700	0.1	0.484241
12.003367	0.1	0.480535
12.005033	0.1	0.482323
12.006700	0.1	0.487790
12.008367	0.1	0.492665
12.010033	0.1	0.493517
12.011700	0.1	0.489871
12.013367	0.1	0.483859
12.015033	0.1	0.478760
12.016700	0.1	0.477340
12.018367	0.1	0.480418
12.020033	0.1	0.486616
12.021700	0.1	0.493387
12.023367	0.1	0.498453
12.025033	0.1	0.501173
12.026700	0.1	0.502323
12.028367	0.1	0.501992
12.030033	0.1	0.499217
12.031700	0.1	0.494365
12.033367	0.1	0.489843
12.035033	0.1	0.487682
12.036700	0.1	0.487650
12.038367	0.1	0.488581
12.040033	0.1	0.490290
12.041700	0.1	0.492902
12.043367	0.1	0.495599
12.045033	0.1	0.497596
12.046700	0.1	0.499613
12.048367	0.1	0.502798
12.050033	0.1	0.506989
12.051700	0.1	0.510705
12.053367	0.1	0.512502
12.055033	0.1	0.512213
12.056700	0.1	0.511194
12.058367	0.1	0.511762
12.060033	0.1	0.515277
12.061700	0.1	0.520074
12.063367	0.1	0.523143
12.065033	0.1	0.523198
12.066700	0.1	0.520591
12.068367	0.1	0.515641
12.070033	0.1	0.508628
12.071700	0.1	0.501028
12.073367	0.1	0.495804
12.075033	0.1	0.495738
12.076700	0.1	0.501219
12.078367	0.1	0.509531
12.080033	0.1	0.517149
12.081700	0.1	0.522360
12.083367	0.1	0.525014
12.085033	0.1	0.525499
12.086700	0.1	0.524656
12.088367	0.1	0.523557
12.090033	0.1	0.522891
12.091700	0.1	0.522714
12.093367	0.1	0.523124
12.095033	0.1	0.525187
12.096700	0.1	0.529783
12.098367	0.1	0.535715
12.100033	0.1	0.540563
12.101700	0.1	0.543064
12.103367	0.1	0.544135
12.105033	0.1	0.545569
12.106700	0.1	0.547599
12.108367	0.1	0.548786
12.110033	0.1	0.548349
12.111700	0.1	0.547436
12.113367	0.1	0.547883
12.115033	0.1	0.550509
12.116700	0.1	0.554621
12.118367	0.1	0.558277
12.120033	0.1	0.560195
12.121700	0.1	0.561303
12.123367	0.1	0.562868
12.125033	0.1	0.564209
12.126700	0.1	0.563948
12.128367	0.1	0.562337
12.130033	0.1	0.561094
12.131700	0.1	0.561387
12.133367	0.1	0.562742
12.135033	0.1	0.564284
12.136700	0.1	0.566272
12.138367	0.1	0.569560
12.140033	0.1	0.574314
12.141700	0.1	0.580028
12.143367	0.1	0.585765
12.145033	0.1	0.590449
12.146700	0.1	0.593383
12.148367	0.1	0.594347
12.150033	0.1	0.594058
12.151700	0.1	0.594426
12.153367	0.1	0.596996
12.155033	0.1	0.601341
12.156700	0.1	0.605616
12.158367	0.1	0.608345
12.160033	0.1	0.609681
12.161700	0.1	0.611492
12.163367	0.1	0.615539
12.165033	0.1	0.621611
12.166700	0.1	0.627986
12.168367	0.1	0.633062
12.170033	0.1	0.636112
12.171700	0.1	0.637034
12.173367	0.1	0.636107
12.175033	0.1	0.634175
12.176700	0.1	0.632191
12.178367	0.1	0.630757
12.180033	0.1	0.630422
12.181700	0.1	0.631423
12.183367	0.1	0.632647
12.185033	0.1	0.632331
12.186700	0.1	0.630585
12.188367	0.1	0.630291
12.190033	0.1	0.634608
12.191700	0.1	0.643618
12.193367	0.1	0.653835
12.195033	0.1	0.661151
12.196700	0.1	0.663912
12.198367	0.1	0.663451
12.200033	0.1	0.662669
12.201700	0.1	0.664000
12.203367	0.1	0.667735
12.205033	0.1	0.672229
12.206700	0.1	0.676280
12.208367	0.1	0.680359
12.210033	0.1	0.685165
12.211700	0.1	0.690329
12.213367	0.1	0.695251
12.215033	0.1	0.700178
12.216700	0.1	0.705221
12.218367	0.1	0.709025
12.220033	0.1	0.709915
12.221700	0.1	0.708033
12.223367	0.1	0.705295
12.225033	0.1	0.703679
12.226700	0.1	0.704695
12.228367	0.1	0.709328
12.230033	0.1	0.716900
12.231700	0.1	0.724900
12.233367	0.1	0.731265
12.235033	0.1	0.735940
12.236700	0.1	0.739833
12.238367	0.1	0.743163
12.240033	0.1	0.745598
12.241700	0.1	0.747344
12.243367	0.1	0.749370
12.245033	0.1	0.752658
12.246700	0.1	0.757384
12.248367	0.1	0.763037
12.250033	0.1	0.768695
12.251700	0.1	0.772318
12.253367	0.1	0.771517
12.255033	0.1	0.766786
12.256700	0.1	0.762539
12.258367	0.1	0.763717
12.260033	0.1	0.771997
12.261700	0.1	0.785328
12.263367	0.1	0.799908
12.265033	0.1	0.812309
12.266700	0.1	0.820654
12.268367	0.1	0.824234
12.270033	0.1	0.823112
12.271700	0.1	0.818712
12.273367	0.1	0.814232
12.275033	0.1	0.813548
12.276700	0.1	0.818586
12.278367	0.1	0.827350
12.280033	0.1	0.835145
12.281700	0.1	0.838591
12.283367	0.1	0.838018
12.285033	0.1	0.836179
12.286700	0.1	0.835517
12.288367	0.1	0.836272
12.290033	0.1	0.836523
12.291700	0.1	0.834493
12.293367	0.1	0.831028
12.295033	0.1	0.829045
12.296700	0.1	0.830670
12.298367	0.1	0.835448
12.300033	0.1	0.840914
12.301700	0.1	0.844817
12.303367	0.1	0.846940
12.305033	0.1	0.848919
12.306700	0.1	0.851774
12.308367	0.1	0.854200
12.310033	0.1	0.854279
12.311700	0.1	0.851690
12.313367	0.1	0.847639
12.315033	0.1	0.843913
12.316700	0.1	0.842116
12.318367	0.1	0.843084
12.320033	0.1	0.847010
12.321700	0.1	0.853292
12.323367	0.1	0.860128
12.325033	0.1	0.865199
12.326700	0.1	0.867578
12.328367	0.1	0.868295
12.330033	0.1	0.868877
12.331700	0.1	0.869888
12.333367	0.1	0.871127
12.335033	0.1	0.872952
12.336700	0.1	0.876533
12.338367	0.1	0.882247
12.340033	0.1	0.888612
12.341700	0.1	0.893641
12.343367	0.1	0.896654
12.345033	0.1	0.898209
12.346700	0.1	0.899206
12.348367	0.1	0.899900
12.350033	0.1	0.899420
12.351700	0.1	0.897450
12.353367	0.1	0.896333
12.355033	0.1	0.899103
12.356700	0.1	0.905255
12.358367	0.1	0.910927
12.360033	0.1	0.912948
12.361700	0.1	0.911276
12.363367	0.1	0.908487
12.365033	0.1	0.907597
12.366700	0.1	0.909949
12.368367	0.1	0.915485
12.370033	0.1	0.923746
12.371700	0.1	0.933148
12.373367	0.1	0.940878
12.375033	0.1	0.944999
12.376700	0.1	0.945730
12.378367	0.1	0.944813
12.380033	0.1	0.943956
12.381700	0.1	0.943430
12.383367	0.1	0.942596
12.385033	0.1	0.941539
12.386700	0.1	0.941041
12.388367	0.1	0.941646
12.390033	0.1	0.943164
12.391700	0.1	0.944310
12.393367	0.1	0.944091
12.395033	0.1	0.943840
12.396700	0.1	0.945525
12.398367	0.1	0.948468
12.400033	0.1	0.950051
12.401700	0.1	0.949162
12.403367	0.1	0.947379
12.405033	0.1	0.947281
12.406700	0.1	0.950024
12.408367	0.1	0.953898
12.410033	0.1	0.955430
12.411700	0.1	0.952571
12.413367	0.1	0.946219
12.415033	0.1	0.938675
12.416700	0.1	0.932352
12.418367	0.1	0.929376
12.420033	0.1	0.930396
12.421700	0.1	0.934121
12.423367	0.1	0.938554
12.425033	0.1	0.941870
12.426700	0.1	0.943043
12.428367	0.1	0.942582
12.430033	0.1	0.941488
12.431700	0.1	0.939178
12.433367	0.1	0.933865
12.435033	0.1	0.925697
12.436700	0.1	0.917749
12.438367	0.1	0.912985
12.440033	0.1	0.911364
12.441700	0.1	0.910917
12.443367	0.1	0.910871
12.445033	0.1	0.912123
12.446700	0.1	0.914638
12.448367	0.1	0.916007
12.450033	0.1	0.913553
12.451700	0.1	0.907443
12.453367	0.1	0.900785
12.455033	0.1	0.896482
12.456700	0.1	0.894922
12.458367	0.1	0.894740
12.460033	0.1	0.894838
12.461700	0.1	0.894619
12.463367	0.1	0.893064
12.465033	0.1	0.889227
12.466700	0.1	0.883909
12.468367	0.1	0.879783
12.470033	0.1	0.878694
12.471700	0.1	0.879224
12.473367	0.1	0.877767
12.475033	0.1	0.871536
12.476700	0.1	0.861064
12.478367	0.1	0.850037
12.480033	0.1	0.842297
12.481700	0.1	0.838884
12.483367	0.1	0.837934
12.485033	0.1	0.837632
12.486700	0.1	0.838204
12.488367	0.1	0.839969
12.490033	0.1	0.841883
12.491700	0.1	0.843271
12.493367	0.1	0.844412
12.495033	0.1	0.845022
12.496700	0.1	0.843853
12.498367	0.1	0.840188
12.500033	0.1	0.834786
12.501700	0.1	0.828831
12.503367	0.1	0.822009
12.505033	0.1	0.812938
12.506700	0.1	0.802153
12.508367	0.1	0.792900
12.510033	0.1	0.787778
12.511700	0.1	0.786330
12.513367	0.1	0.786507
12.515033	0.1	0.786749
12.516700	0.1	0.786469
12.518367	0.1	0.785491
12.520033	0.1	0.783373
12.521700	0.1	0.779829
12.523367	0.1	0.775228
12.525033	0.1	0.769715
12.526700	0.1	0.762925
12.528367	0.1	0.755410
12.530033	0.1	0.748923
12.531700	0.1	0.745142
12.533367	0.1	0.744723
12.535033	0.1	0.746688
12.536700	0.1	0.748364
12.538367	0.1	0.747479
12.540033	0.1	0.744145
12.541700	0.1	0.739750
12.543367	0.1	0.734678
12.545033	0.1	0.728182
12.546700	0.1	0.720243
12.548367	0.1	0.712392
12.550033	0.1	0.706743
12.551700	0.1	0.704569
12.553367	0.1	0.705435
12.555033	0.1	0.707181
12.556700	0.1	0.707456
12.558367	0.1	0.705603
12.560033	0.1	0.702566
12.561700	0.1	0.698930
12.563367	0.1	0.694534
12.565033	0.1	0.690571
12.566700	0.1	0.689835
12.568367	0.1	0.694189
12.570033	0.1	0.702776
12.571700	0.1	0.712206
12.573367	0.1	0.718497
12.575033	0.1	0.719535
12.576700	0.1	0.715856
12.578367	0.1	0.710255
12.580033	0.1	0.706138
12.581700	0.1	0.705011
12.583367	0.1	0.705831
12.585033	0.1	0.706250
12.586700	0.1	0.704275
12.588367	0.1	0.699479
12.590033	0.1	0.692843
12.591700	0.1	0.685980
12.593367	0.1	0.680364
12.595033	0.1	0.676923
12.596700	0.1	0.676368
12.598367	0.1	0.678739
12.600033	0.1	0.682524
12.601700	0.1	0.685807
12.603367	0.1	0.687782
12.605033	0.1	0.688303
12.606700	0.1	0.686711
12.608367	0.1	0.681919
12.610033	0.1	0.674110
12.611700	0.1	0.665677
12.613367	0.1	0.658841
12.615033	0.1	0.653635
12.616700	0.1	0.649653
12.618367	0.1	0.647381
12.620033	0.1	0.647339
12.621700	0.1	0.649905
12.623367	0.1	0.655171
12.625033	0.1	0.661723
12.626700	0.1	0.666664
12.628367	0.1	0.667572
12.630033	0.1	0.663796
12.631700	0.1	0.656894
12.633367	0.1	0.650343
12.635033	0.1	0.647390
12.636700	0.1	0.648820
12.638367	0.1	0.652941
12.640033	0.1	0.657151
12.641700	0.1	0.659749
12.643367	0.1	0.660704
12.645033	0.1	0.661286
12.646700	0.1	0.662748
12.648367	0.1	0.664708
12.650033	0.1	0.665267
12.651700	0.1	0.662701
12.653367	0.1	0.656638
12.655033	0.1	0.648489
12.656700	0.1	0.641053
12.658367	0.1	0.636675
12.660033	0.1	0.635823
12.661700	0.1	0.637523
12.663367	0.1	0.640522
12.665033	0.1	0.643847
12.666700	0.1	0.646911
12.668367	0.1	0.649062
12.670033	0.1	0.649188
12.671700	0.1	0.646696
12.673367	0.1	0.642599
12.675033	0.1	0.638803
12.676700	0.1	0.636699
12.678367	0.1	0.636778
12.680033	0.1	0.638561
12.681700	0.1	0.640242
12.683367	0.1	0.639702
12.685033	0.1	0.636582
12.686700	0.1	0.632391
12.688367	0.1	0.628573
12.690033	0.1	0.625253
12.691700	0.1	0.621909
12.693367	0.1	0.618487
12.695033	0.1	0.615208
12.696700	0.1	0.612522
12.698367	0.1	0.611604
12.700033	0.1	0.613299
12.701700	0.1	0.616768
12.703367	0.1	0.620051
12.705033	0.1	0.621499
12.706700	0.1	0.620834
12.708367	0.1	0.618901
12.710033	0.1	0.616843
12.711700	0.1	0.615707
12.713367	0.1	0.615595
12.715033	0.1	0.615837
12.716700	0.1	0.616414
12.718367	0.1	0.617695
12.720033	0.1	0.619325
12.721700	0.1	0.620144
12.723367	0.1	0.619190
12.725033	0.1	0.617327
12.726700	0.1	0.616685
12.728367	0.1	0.617527
12.730033	0.1	0.617765
12.731700	0.1	0.615558
12.733367	0.1	0.610701
12.735033	0.1	0.604386
12.736700	0.1	0.598803
12.738367	0.1	0.596079
12.740033	0.1	0.596778
12.741700	0.1	0.599511
12.743367	0.1	0.602324
12.745033	0.1	0.604005
12.746700	0.1	0.603730
12.748367	0.1	0.600559
12.750033	0.1	0.594617
12.751700	0.1	0.587516
12.753367	0.1	0.580326
12.755033	0.1	0.572582
12.756700	0.1	0.563869
12.758367	0.1	0.555487
12.760033	0.1	0.550090
12.761700	0.1	0.549294
12.763367	0.1	0.552223
12.765033	0.1	0.556433
12.766700	0.1	0.559236
12.768367	0.1	0.559082
12.770033	0.1	0.556265
12.771700	0.1	0.552358
12.773367	0.1	0.549448
12.775033	0.1	0.549541
12.776700	0.1	0.553620
12.778367	0.1	0.560540
12.780033	0.1	0.567287
12.781700	0.1	0.571250
12.783367	0.1	0.572288
12.785033	0.1	0.572316
12.786700	0.1	0.572475
12.788367	0.1	0.571283
12.790033	0.1	0.566635
12.791700	0.1	0.559478
12.793367	0.1	0.554137
12.795033	0.1	0.554258
12.796700	0.1	0.559133
12.798367	0.1	0.564950
12.800033	0.1	0.568759
12.801700	0.1	0.569727
12.803367	0.1	0.568083
12.805033	0.1	0.564661
12.806700	0.1	0.560656
12.808367	0.1	0.556819
12.810033	0.1	0.553089
12.811700	0.1	0.548996
12.813367	0.1	0.544381
12.815033	0.1	0.539715
12.816700	0.1	0.535822
12.818367	0.1	0.533741
12.820033	0.1	0.534137
12.821700	0.1	0.536283
12.823367	0.1	0.538407
12.825033	0.1	0.539278
12.826700	0.1	0.538705
12.828367	0.1	0.537257
12.830033	0.1	0.536270
12.831700	0.1	0.536819
12.833367	0.1	0.538449
12.835033	0.1	0.540088
12.836700	0.1	0.541969
12.838367	0.1	0.545559
12.840033	0.1	0.550770
12.841700	0.1	0.554663
12.843367	0.1	0.554724
12.845033	0.1	0.551743
12.846700	0.1	0.547715
12.848367	0.1	0.543259
12.850033	0.1	0.538598
12.851700	0.1	0.534896
12.853367	0.1	0.533825
12.855033	0.1	0.536521
12.856700	0.1	0.542519
12.858367	0.1	0.549671
12.860033	0.1	0.555450
12.861700	0.1	0.558179
12.863367	0.1	0.557229
12.865033	0.1	0.552954
12.866700	0.1	0.547073
12.868367	0.1	0.541853
12.870033	0.1	0.538165
12.871700	0.1	0.535739
12.873367	0.1	0.534263
12.875033	0.1	0.533066
12.876700	0.1	0.531692
12.878367	0.1	0.530840
12.880033	0.1	0.531236
12.881700	0.1	0.532614
12.883367	0.1	0.534002
12.885033	0.1	0.534714
12.886700	0.1	0.535189
12.888367	0.1	0.536293
12.890033	0.1	0.538388
12.891700	0.1	0.541285
12.893367	0.1	0.544470
12.895033	0.1	0.547711
12.896700	0.1	0.551064
12.898367	0.1	0.554333
12.900033	0.1	0.557373
12.901700	0.1	0.560330
12.903367	0.1	0.563376
12.905033	0.1	0.566253
12.906700	0.1	0.568242
12.908367	0.1	0.569080
12.910033	0.1	0.569341
12.911700	0.1	0.569629
12.913367	0.1	0.570468
12.915033	0.1	0.572912
12.916700	0.1	0.578007
12.918367	0.1	0.584875
12.920033	0.1	0.590268
12.921700	0.1	0.590924
12.923367	0.1	0.586198
12.925033	0.1	0.578021
12.926700	0.1	0.569234
12.928367	0.1	0.562179
12.930033	0.1	0.557927
12.931700	0.1	0.556353
12.933367	0.1	0.557071
12.935033	0.1	0.559688
12.936700	0.1	0.563171
12.938367	0.1	0.566198
12.940033	0.1	0.568554
12.941700	0.1	0.570924
12.943367	0.1	0.573010
12.945033	0.1	0.572982
12.946700	0.1	0.569723
12.948367	0.1	0.564498
12.950033	0.1	0.559567
12.951700	0.1	0.556167
12.953367	0.1	0.554812
12.955033	0.1	0.556549
12.956700	0.1	0.561825
12.958367	0.1	0.568707
12.960033	0.1	0.574444
12.961700	0.1	0.578100
12.963367	0.1	0.580060
12.965033	0.1	0.580554
12.966700	0.1	0.579352
12.968367	0.1	0.576214
12.970033	0.1	0.571944
12.971700	0.1	0.568596
12.973367	0.1	0.567692
12.975033	0.1	0.568894
12.976700	0.1	0.570640
12.978367	0.1	0.571492
12.980033	0.1	0.571040
12.981700	0.1	0.570072
12.983367	0.1	0.569867
12.985033	0.1	0.570780
12.986700	0.1	0.571660
12.988367	0.1	0.570598
12.990033	0.1	0.566724
12.991700	0.1	0.561732
12.993367	0.1	0.558374
12.995033	0.1	0.557974
12.996700	0.1	0.560503
12.998367	0.1	0.565546
13.000033	0.1	0.571734
13.001700	0.1	0.576554
13.003367	0.1	0.578375
13.005033	0.1	0.577760
13.006700	0.1	0.575962
13.008367	0.1	0.573481
13.010033	0.1	0.570375
13.011700	0.1	0.566747
13.013367	0.1	0.562784
13.015033	0.1	0.558635
13.016700	0.1	0.554007
13.018367	0.1	0.548577
13.020033	0.1	0.543594
13.021700	0.1	0.541429
13.023367	0.1	0.542863
13.025033	0.1	0.546109
13.026700	0.1	0.549280
13.028367	0.1	0.552475
13.030033	0.1	0.555916
13.031700	0.1	0.558030
13.033367	0.1	0.557839
13.035033	0.1	0.557327
13.036700	0.1	0.559469
13.038367	0.1	0.565196
13.040033	0.1	0.572815
13.041700	0.1	0.579092
13.043367	0.1	0.580945
13.045033	0.1	0.577453
13.046700	0.1	0.571245
13.048367	0.1	0.567106
13.050033	0.1	0.567921
13.051700	0.1	0.572642
13.053367	0.1	0.578207
13.055033	0.1	0.581979
13.056700	0.1	0.582589
13.058367	0.1	0.579720
13.060033	0.1	0.574533
13.061700	0.1	0.569765
13.063367	0.1	0.567404
13.065033	0.1	0.567115
13.066700	0.1	0.568600
13.068367	0.1	0.573522
13.070033	0.1	0.582775
13.071700	0.1	0.593341
13.073367	0.1	0.600424
13.075033	0.1	0.601746
13.076700	0.1	0.598370
13.078367	0.1	0.592996
13.080033	0.1	0.588344
13.081700	0.1	0.586417
13.083367	0.1	0.588605
13.085033	0.1	0.594915
13.086700	0.1	0.602622
13.088367	0.1	0.607511
13.090033	0.1	0.607721
13.091700	0.1	0.605416
13.093367	0.1	0.603893
13.095033	0.1	0.604261
13.096700	0.1	0.605606
13.098367	0.1	0.607441
13.100033	0.1	0.610873
13.101700	0.1	0.616712
13.103367	0.1	0.623772
13.105033	0.1	0.629784
13.106700	0.1	0.633178
13.108367	0.1	0.634152
13.110033	0.1	0.634049
13.111700	0.1	0.633588
13.113367	0.1	0.632433
13.115033	0.1	0.630771
13.116700	0.1	0.630282
13.118367	0.1	0.632457
13.120033	0.1	0.636685
13.121700	0.1	0.641304
13.123367	0.1	0.645262
13.125033	0.1	0.647893
13.126700	0.1	0.648666
13.128367	0.1	0.647507
13.130033	0.1	0.644904
13.131700	0.1	0.642594
13.133367	0.1	0.643176
13.135033	0.1	0.647064
13.136700	0.1	0.651442
13.138367	0.1	0.653751
13.140033	0.1	0.654357
13.141700	0.1	0.655213
13.143367	0.1	0.657588
13.145033	0.1	0.661346
13.146700	0.1	0.665635
13.148367	0.1	0.670268
13.150033	0.1	0.675446
13.151700	0.1	0.679963
13.153367	0.1	0.681989
13.155033	0.1	0.681570
13.156700	0.1	0.680084
13.158367	0.1	0.678352
13.160033	0.1	0.676308
13.161700	0.1	0.673383
13.163367	0.1	0.669654
13.165033	0.1	0.667092
13.166700	0.1	0.667931
13.168367	0.1	0.671553
13.170033	0.1	0.674524
13.171700	0.1	0.674166
13.173367	0.1	0.671428
13.175033	0.1	0.669765
13.176700	0.1	0.671013
13.178367	0.1	0.673733
13.180033	0.1	0.675842
13.181700	0.1	0.676718
13.183367	0.1	0.676527
13.185033	0.1	0.675684
13.186700	0.1	0.674590
13.188367	0.1	0.673337
13.190033	0.1	0.672410
13.191700	0.1	0.673058
13.193367	0.1	0.675810
13.195033	0.1	0.679330
13.196700	0.1	0.681877
13.198367	0.1	0.683004
13.200033	0.1	0.683200
13.201700	0.1	0.682981
13.203367	0.1	0.682068
13.205033	0.1	0.679386
13.206700	0.1	0.674985
13.208367	0.1	0.671172
13.210033	0.1	0.670822
13.211700	0.1	0.674361
13.213367	0.1	0.679246
13.215033	0.1	0.683093
13.216700	0.1	0.685621
13.218367	0.1	0.687647
13.220033	0.1	0.689635
13.221700	0.1	0.690678
13.223367	0.1	0.689356
13.225033	0.1	0.686753
13.226700	0.1	0.686389
13.228367	0.1	0.689826
13.230033	0.1	0.694557
13.231700	0.1	0.697016
13.233367	0.1	0.695926
13.235033	0.1	0.693188
13.236700	0.1	0.691963
13.238367	0.1	0.693542
13.240033	0.1	0.696830
13.241700	0.1	0.700448
13.243367	0.1	0.704015
13.245033	0.1	0.707996
13.246700	0.1	0.712378
13.248367	0.1	0.715875
13.250033	0.1	0.717551
13.251700	0.1	0.718413
13.253367	0.1	0.720373
13.255033	0.1	0.724290
13.256700	0.1	0.729118
13.258367	0.1	0.733165
13.260033	0.1	0.736280
13.261700	0.1	0.739763
13.263367	0.1	0.744099
13.265033	0.1	0.748299
13.266700	0.1	0.751507
13.268367	0.1	0.754185
13.270033	0.1	0.757566
13.271700	0.1	0.762381
13.273367	0.1	0.768630
13.275033	0.1	0.776355
13.276700	0.1	0.785566
13.278367	0.1	0.796267
13.280033	0.1	0.808467
13.281700	0.1	0.821045
13.283367	0.1	0.831988
13.285033	0.1	0.840854
13.286700	0.1	0.849841
13.288367	0.1	0.862181
13.290033	0.1	0.879578
13.291700	0.1	0.900826
13.293367	0.1	0.922978
13.295033	0.1	0.943276
13.296700	0.1	0.960296
13.298367	0.1	0.974811
13.300033	0.1	0.989558
13.301700	0.1	1.006857
13.303367	0.1	1.026583
13.305033	0.1	1.047482
13.306700	0.1	1.069363
13.308367	0.1	1.092311
13.310033	0.1	1.114858
13.311700	0.1	1.135049
13.313367	0.1	1.152954
13.315033	0.1	1.171050
13.316700	0.1	1.192330
13.318367	0.1	1.217690
13.320033	0.1	1.245034
13.321700	0.1	1.271758
13.323367	0.1	1.297640
13.325033	0.1	1.324532
13.326700	0.1	1.353812
13.328367	0.1	1.384979
13.330033	0.1	1.416802
13.331700	0.1	1.448886
13.333367	0.1	1.482381
13.335033	0.1	1.519588
13.336700	0.1	1.561735
13.338367	0.1	1.606937
13.340033	0.1	1.651440
13.341700	0.1	1.693158
13.343367	0.1	1.733275
13.345033	0.1	1.774691
13.346700	0.1	1.819222
13.348367	0.1	1.866384
13.350033	0.1	1.914692
13.351700	0.1	1.963582
13.353367	0.1	2.013757
13.355033	0.1	2.066083
13.356700	0.1	2.120528
13.358367	0.1	2.176594
13.360033	0.1	2.234136
13.361700	0.1	2.292669
13.363367	0.1	2.351073
13.365033	0.1	2.409224
13.366700	0.1	2.468843
13.368367	0.1	2.532112
13.370033	0.1	2.599959
13.371700	0.1	2.671937
13.373367	0.1	2.746782
13.375033	0.1	2.822261
13.376700	0.1	2.895808
13.378367	0.1	2.966975
13.380033	0.1	3.038831
13.381700	0.1	3.115754
13.383367	0.1	3.199391
13.385033	0.1	3.287648
13.386700	0.1	3.377637
13.388367	0.1	3.468548
13.390033	0.1	3.561033
13.391700	0.1	3.655027
13.393367	0.1	3.749034
13.395033	0.1	3.841836
13.396700	0.1	3.934465
13.398367	0.1	4.028655
13.400033	0.1	4.123584
13.401700	0.1	4.217299
13.403367	0.1	4.310664
13.405033	0.1	4.407330
13.406700	0.1	4.509734
13.408367	0.1	4.616426
13.410033	0.1	4.723663
13.411700	0.1	4.828763
13.413367	0.1	4.931353
13.415033	0.1	5.032164
13.416700	0.1	5.131830
13.418367	0.1	5.230401
13.420033	0.1	5.327058
13.421700	0.1	5.421140
13.423367	0.1	5.514142
13.425033	0.1	5.608862
13.426700	0.1	5.705780
13.428367	0.1	5.801814
13.430033	0.1	5.893381
13.431700	0.1	5.979240
13.433367	0.1	6.060367
13.435033	0.1	6.138301
13.436700	0.1	6.213556
13.438367	0.1	6.285459
13.440033	0.1	6.353613
13.441700	0.1	6.419085
13.443367	0.1	6.483407
13.445033	0.1	6.546564
13.446700	0.1	6.606495
13.448367	0.1	6.661545
13.450033	0.1	6.712675
13.451700	0.1	6.761616
13.453367	0.1	6.808173
13.455033	0.1	6.850744
13.456700	0.1	6.888104
13.458367	0.1	6.920081
13.460033	0.1	6.947983
13.461700	0.1	6.973962
13.463367	0.1	6.999061
13.465033	0.1	7.022861
13.466700	0.1	7.045004
13.468367	0.1	7.065358
13.470033	0.1	7.083272
13.471700	0.1	7.097865
13.473367	0.1	7.109041
13.475033	0.1	7.117218
13.476700	0.1	7.122178
13.478367	0.1	7.123859
13.480033	0.1	7.123225
13.481700	0.1	7.121116
13.483367	0.1	7.117610
13.485033	0.1	7.112352
13.486700	0.1	7.104441
13.488367	0.1	7.093172
13.490033	0.1	7.079253
13.491700	0.1	7.064445
13.493367	0.1	7.050158
13.495033	0.1	7.036701
13.496700	0.1	7.023010
13.498367	0.1	7.006726
13.500033	0.1	6.985869
13.501700	0.1	6.960989
13.503367	0.1	6.934144
13.505033	0.1	6.906134
13.506700	0.1	6.876080
13.508367	0.1	6.843214
13.510033	0.1	6.807768
13.511700	0.1	6.770124
13.513367	0.1	6.730123
13.515033	0.1	6.687702
13.516700	0.1	6.644181
13.518367	0.1	6.601629
13.520033	0.1	6.560306
13.521700	0.1	6.517963
13.523367	0.1	6.471570
13.525033	0.1	6.419220
13.526700	0.1	6.361371
13.528367	0.1	6.300597
13.530033	0.1	6.239740
13.531700	0.1	6.179879
13.533367	0.1	6.119949
13.535033	0.1	6.058104
13.536700	0.1	5.993461
13.538367	0.1	5.926518
13.540033	0.1	5.857539
13.541700	0.1	5.784882
13.543367	0.1	5.706516
13.545033	0.1	5.622604
13.546700	0.1	5.535735
13.548367	0.1	5.449075
13.550033	0.1	5.363645
13.551700	0.1	5.277265
13.553367	0.1	5.187057
13.555033	0.1	5.092626
13.556700	0.1	4.995605
13.558367	0.1	4.897304
13.560033	0.1	4.798602
13.561700	0.1	4.701237
13.563367	0.1	4.606438
13.565033	0.1	4.512770
13.566700	0.1	4.417002
13.568367	0.1	4.316894
13.570033	0.1	4.212703
13.571700	0.1	4.106523
13.573367	0.1	4.000301
13.575033	0.1	3.894768
13.576700	0.1	3.789691
13.578367	0.1	3.684689
13.580033	0.1	3.580288
13.581700	0.1	3.478429
13.583367	0.1	3.380924
13.585033	0.1	3.287373
13.586700	0.1	3.195633
13.588367	0.1	3.103595
13.590033	0.1	3.010328
13.591700	0.1	2.916357
13.593367	0.1	2.822895
13.595033	0.1	2.731117
13.596700	0.1	2.642390
13.598367	0.1	2.558087
13.600033	0.1	2.478422
13.601700	0.1	2.401811
13.603367	0.1	2.325731
13.605033	0.1	2.248567
13.606700	0.1	2.170512
13.608367	0.1	2.092817
13.610033	0.1	2.016723
13.611700	0.1	1.943372
13.613367	0.1	1.874208
13.615033	0.1	1.810165
13.616700	0.1	1.750588
13.618367	0.1	1.693824
13.620033	0.1	1.638732
13.621700	0.1	1.585092
13.623367	0.1	1.532673
13.625033	0.1	1.481022
13.626700	0.1	1.430837
13.628367	0.1	1.383834
13.630033	0.1	1.340644
13.631700	0.1	1.300322
13.633367	0.1	1.261905
13.635033	0.1	1.225425
13.636700	0.1	1.191469
13.638367	0.1	1.160023
13.640033	0.1	1.129699
13.641700	0.1	1.099063
13.643367	0.1	1.068562
13.645033	0.1	1.039631
13.646700	0.1	1.013186
13.648367	0.1	0.989349
13.650033	0.1	0.966899
13.651700	0.1	0.944100
13.653367	0.1	0.920799
13.655033	0.1	0.898703
13.656700	0.1	0.879988
13.658367	0.1	0.865664
13.660033	0.1	0.854265
13.661700	0.1	0.842772
13.663367	0.1	0.829790
13.665033	0.1	0.816952
13.666700	0.1	0.806260
13.668367	0.1	0.796993
13.670033	0.1	0.786516
13.671700	0.1	0.773882
13.673367	0.1	0.761529
13.675033	0.1	0.752616
13.676700	0.1	0.747638
13.678367	0.1	0.744476
13.680033	0.1	0.740527
13.681700	0.1	0.734660
13.683367	0.1	0.727600
13.685033	0.1	0.720145
13.686700	0.1	0.711721
13.688367	0.1	0.701090
13.690033	0.1	0.688131
13.691700	0.1	0.674571
13.693367	0.1	0.663279
13.695033	0.1	0.656857
13.696700	0.1	0.656247
13.698367	0.1	0.660075
13.700033	0.1	0.665509
13.701700	0.1	0.669737
13.703367	0.1	0.671204
13.705033	0.1	0.669421
13.706700	0.1	0.664331
13.708367	0.1	0.657416
13.710033	0.1	0.651698
13.711700	0.1	0.649416
13.713367	0.1	0.650366
13.715033	0.1	0.652070
13.716700	0.1	0.651316
13.718367	0.1	0.646412
13.720033	0.1	0.638557
13.721700	0.1	0.630831
13.723367	0.1	0.625644
13.725033	0.1	0.623260
13.726700	0.1	0.621979
13.728367	0.1	0.619660
13.730033	0.1	0.615837
13.731700	0.1	0.611437
13.733367	0.1	0.606733
13.735033	0.1	0.601267
13.736700	0.1	0.595176
13.738367	0.1	0.589457
13.740033	0.1	0.585001
13.741700	0.1	0.581173
13.743367	0.1	0.576191
13.745033	0.1	0.570025
13.746700	0.1	0.565290
13.748367	0.1	0.564088
13.750033	0.1	0.565397
13.751700	0.1	0.566607
13.753367	0.1	0.566770
13.755033	0.1	0.567022
13.756700	0.1	0.568610
13.758367	0.1	0.571394
13.760033	0.1	0.574207
13.761700	0.1	0.575958
13.763367	0.1	0.576172
13.765033	0.1	0.574882
13.766700	0.1	0.572293
13.768367	0.1	0.568903
13.770033	0.1	0.565317
13.771700	0.1	0.561439
13.773367	0.1	0.556717
13.775033	0.1	0.551334
13.776700	0.1	0.546887
13.778367	0.1	0.545359
13.780033	0.1	0.546896
13.781700	0.1	0.549518
13.783367	0.1	0.550775
13.785033	0.1	0.548889
13.786700	0.1	0.543837
13.788367	0.1	0.537471
13.790033	0.1	0.531981
13.791700	0.1	0.528726
13.793367	0.1	0.527673
13.795033	0.1	0.527478
13.796700	0.1	0.527250
13.798367	0.1	0.527655
13.800033	0.1	0.529299
13.801700	0.1	0.531259
13.803367	0.1	0.532316
13.805033	0.1	0.532325
13.806700	0.1	0.531534
13.808367	0.1	0.529708
13.810033	0.1	0.526058
13.811700	0.1	0.519720
13.813367	0.1	0.510816
13.815033	0.1	0.501284
13.816700	0.1	0.494178
13.818367	0.1	0.491636
13.820033	0.1	0.494067
13.821700	0.1	0.500083
13.823367	0.1	0.506532
13.825033	0.1	0.510695
13.826700	0.1	0.512488
13.828367	0.1	0.513163
13.830033	0.1	0.513201
13.831700	0.1	0.512088
13.833367	0.1	0.509489
13.835033	0.1	0.506546
13.836700	0.1	0.505256
13.838367	0.1	0.506626
13.840033	0.1	0.509815
13.841700	0.1	0.512544
13.843367	0.1	0.513252
13.845033	0.1	0.512796
13.846700	0.1	0.512628
13.848367	0.1	0.512647
13.850033	0.1	0.512023
13.851700	0.1	0.510332
13.853367	0.1	0.507170
13.855033	0.1	0.501927
13.856700	0.1	0.494854
13.858367	0.1	0.487571
13.860033	0.1	0.481787
13.861700	0.1	0.478146
13.863367	0.1	0.476888
13.865033	0.1	0.478756
13.866700	0.1	0.484060
13.868367	0.1	0.491436
13.870033	0.1	0.498611
13.871700	0.1	0.503883
13.873367	0.1	0.506495
13.875033	0.1	0.507077
13.876700	0.1	0.507785
13.878367	0.1	0.510504
13.880033	0.1	0.515007
13.881700	0.1	0.518854
13.883367	0.1	0.519142
13.885033	0.1	0.515468
13.886700	0.1	0.511031
13.888367	0.1	0.509908
13.890033	0.1	0.513094
13.891700	0.1	0.517899
13.893367	0.1	0.521159
13.895033	0.1	0.521955
13.896700	0.1	0.521448
13.898367	0.1	0.521042
13.900033	0.1	0.520437
13.901700	0.1	0.517792
13.903367	0.1	0.511985
13.905033	0.1	0.504036
13.906700	0.1	0.496404
13.908367	0.1	0.491310
13.910033	0.1	0.489824
13.911700	0.1	0.491929
13.913367	0.1	0.496353
13.915033	0.1	0.500353
13.916700	0.1	0.501610
13.918367	0.1	0.500921
13.920033	0.1	0.501480
13.921700	0.1	0.505373
13.923367	0.1	0.511967
13.925033	0.1	0.518719
13.926700	0.1	0.522793
13.928367	0.1	0.523147
13.930033	0.1	0.521257
13.931700	0.1	0.519585
13.933367	0.1	0.519743
13.935033	0.1	0.521573
13.936700	0.1	0.523566
13.938367	0.1	0.524675
13.940033	0.1	0.525354
13.941700	0.1	0.525857
13.943367	0.1	0.525052
13.945033	0.1	0.522509
13.946700	0.1	0.519832
13.948367	0.1	0.519138
13.950033	0.1	0.521522
13.951700	0.1	0.526765
13.953367	0.1	0.533452
13.955033	0.1	0.539673
13.956700	0.1	0.544074
13.958367	0.1	0.546165
13.960033	0.1	0.546183
13.961700	0.1	0.544935
13.963367	0.1	0.543171
13.965033	0.1	0.541438
13.966700	0.1	0.540493
13.968367	0.1	0.540842
13.970033	0.1	0.541764
13.971700	0.1	0.542146
13.973367	0.1	0.541862
13.975033	0.1	0.541243
13.976700	0.1	0.540316
13.978367	0.1	0.539394
13.980033	0.1	0.539175
13.981700	0.1	0.540051
13.983367	0.1	0.542253
13.985033	0.1	0.545834
13.986700	0.1	0.550104
13.988367	0.1	0.553969
13.990033	0.1	0.556489
13.991700	0.1	0.556768
13.993367	0.1	0.554197
13.995033	0.1	0.549960
13.996700	0.1	0.547059
13.998367	0.1	0.547613
14.000033	0.1	0.551669
14.001700	0.1	0.557997
14.003367	0.1	0.564563
14.005033	0.1	0.569504
14.006700	0.1	0.572288
14.008367	0.1	0.573518
14.010033	0.1	0.574086
14.011700	0.1	0.574901
14.013367	0.1	0.576777
14.015033	0.1	0.580032
14.016700	0.1	0.584349
14.018367	0.1	0.589262
14.020033	0.1	0.594584
14.021700	0.1	0.600014
14.023367	0.1	0.604372
14.025033	0.1	0.605974
14.026700	0.1	0.604596
14.028367	0.1	0.602193
14.030033	0.1	0.601043
14.031700	0.1	0.602631
14.033367	0.1	0.607991
14.035033	0.1	0.616419
14.036700	0.1	0.624731
14.038367	0.1	0.629849
14.040033	0.1	0.631353
14.041700	0.1	0.630878
14.043367	0.1	0.630273
14.045033	0.1	0.630785
14.046700	0.1	0.633625
14.048367	0.1	0.640191
14.050033	0.1	0.650310
14.051700	0.1	0.661118
14.053367	0.1	0.669523
14.055033	0.1	0.674757
14.056700	0.1	0.677658
14.058367	0.1	0.679139
14.060033	0.1	0.680042
14.061700	0.1	0.681514
14.063367	0.1	0.684820
14.065033	0.1	0.690673
14.066700	0.1	0.698497
14.068367	0.1	0.706757
14.070033	0.1	0.714404
14.071700	0.1	0.721361
14.073367	0.1	0.727838
14.075033	0.1	0.733999
14.076700	0.1	0.739866
14.078367	0.1	0.745235
14.080033	0.1	0.749729
14.081700	0.1	0.752946
14.083367	0.1	0.754581
14.085033	0.1	0.754190
14.086700	0.1	0.751773
14.088367	0.1	0.749081
14.090033	0.1	0.749086
14.091700	0.1	0.754199
14.093367	0.1	0.765179
14.095033	0.1	0.779945
14.096700	0.1	0.794292
14.098367	0.1	0.805217
14.100033	0.1	0.812267
14.101700	0.1	0.815820
14.103367	0.1	0.816095
14.105033	0.1	0.814218
14.106700	0.1	0.812495
14.108367	0.1	0.812830
14.110033	0.1	0.815499
14.111700	0.1	0.819610
14.113367	0.1	0.823871
14.115033	0.1	0.826693
14.116700	0.1	0.827052
14.118367	0.1	0.826260
14.120033	0.1	0.827350
14.121700	0.1	0.831801
14.123367	0.1	0.838046
14.125033	0.1	0.843261
14.126700	0.1	0.845715
14.128367	0.1	0.845874
14.130033	0.1	0.845389
14.131700	0.1	0.845045
14.133367	0.1	0.844640
14.135033	0.1	0.844244
14.136700	0.1	0.844360
14.138367	0.1	0.845497
14.140033	0.1	0.848286
14.141700	0.1	0.852868
14.143367	0.1	0.858088
14.145033	0.1	0.862321
14.146700	0.1	0.864677
14.148367	0.1	0.865180
14.150033	0.1	0.864454
14.151700	0.1	0.863173
14.153367	0.1	0.861683
14.155033	0.1	0.859811
14.156700	0.1	0.857110
14.158367	0.1	0.853697
14.160033	0.1	0.850512
14.161700	0.1	0.848058
14.163367	0.1	0.845538
14.165033	0.1	0.841920
14.166700	0.1	0.837669
14.168367	0.1	0.834879
14.170033	0.1	0.835015
14.171700	0.1	0.836831
14.173367	0.1	0.837371
14.175033	0.1	0.834912
14.176700	0.1	0.830567
14.178367	0.1	0.827066
14.180033	0.1	0.826600
14.181700	0.1	0.829627
14.183367	0.1	0.834623
14.185033	0.1	0.838819
14.186700	0.1	0.839373
14.188367	0.1	0.834442
14.190033	0.1	0.824309
14.191700	0.1	0.811429
14.193367	0.1	0.799177
14.195033	0.1	0.790358
14.196700	0.1	0.785450
14.198367	0.1	0.782306
14.200033	0.1	0.778572
14.201700	0.1	0.773841
14.203367	0.1	0.769510
14.205033	0.1	0.766981
14.206700	0.1	0.765952
14.208367	0.1	0.764425
14.210033	0.1	0.760560
14.211700	0.1	0.754390
14.213367	0.1	0.747545
14.215033	0.1	0.741989
14.216700	0.1	0.739372
14.218367	0.1	0.739782
14.220033	0.1	0.740634
14.221700	0.1	0.738632
14.223367	0.1	0.732760
14.225033	0.1	0.724839
14.226700	0.1	0.717714
14.228367	0.1	0.712788
14.230033	0.1	0.709184
14.231700	0.1	0.705132
14.233367	0.1	0.699819
14.235033	0.1	0.694380
14.236700	0.1	0.690939
14.238367	0.1	0.690534
14.240033	0.1	0.691894
14.241700	0.1	0.692210
14.243367	0.1	0.689733
14.245033	0.1	0.685472
14.246700	0.1	0.682124
14.248367	0.1	0.681290
14.250033	0.1	0.681272
14.251700	0.1	0.678450
14.253367	0.1	0.670920
14.255033	0.1	0.659470
14.256700	0.1	0.646310
14.258367	0.1	0.634287
14.260033	0.1	0.625830
14.261700	0.1	0.621611
14.263367	0.1	0.620433
14.265033	0.1	0.620936
14.266700	0.1	0.622985
14.268367	0.1	0.626207
14.270033	0.1	0.628466
14.271700	0.1	0.628424
14.273367	0.1	0.627870
14.275033	0.1	0.628773
14.276700	0.1	0.629933
14.278367	0.1	0.628494
14.280033	0.1	0.623763
14.281700	0.1	0.618221
14.283367	0.1	0.615041
14.285033	0.1	0.614780
14.286700	0.1	0.615055
14.288367	0.1	0.613411
14.290033	0.1	0.610244
14.291700	0.1	0.608275
14.293367	0.1	0.608684
14.295033	0.1	0.609425
14.296700	0.1	0.607944
14.298367	0.1	0.604116
14.300033	0.1	0.600452
14.301700	0.1	0.599679
14.303367	0.1	0.602151
14.305033	0.1	0.605383
14.306700	0.1	0.605942
14.308367	0.1	0.602519
14.310033	0.1	0.597066
14.311700	0.1	0.592363
14.313367	0.1	0.589592
14.315033	0.1	0.588214
14.316700	0.1	0.586966
14.318367	0.1	0.585369
14.320033	0.1	0.584256
14.321700	0.1	0.584363
14.323367	0.1	0.585378
14.325033	0.1	0.585923
14.326700	0.1	0.584447
14.328367	0.1	0.581215
14.330033	0.1	0.578430
14.331700	0.1	0.577979
14.333367	0.1	0.580139
14.335033	0.1	0.583804
14.336700	0.1	0.587050
14.338367	0.1	0.588386
14.340033	0.1	0.588158
14.341700	0.1	0.588023
14.343367	0.1	0.589318
14.345033	0.1	0.592456
14.346700	0.1	0.596992
14.348367	0.1	0.601336
14.350033	0.1	0.603343
14.351700	0.1	0.602566
14.353367	0.1	0.600410
14.355033	0.1	0.597523
14.356700	0.1	0.593648
14.358367	0.1	0.589481
14.360033	0.1	0.586784
14.361700	0.1	0.587036
14.363367	0.1	0.590621
14.365033	0.1	0.597322
14.366700	0.1	0.605807
14.368367	0.1	0.613043
14.370033	0.1	0.616750
14.371700	0.1	0.617574
14.373367	0.1	0.617313
14.375033	0.1	0.616307
14.376700	0.1	0.613723
14.378367	0.1	0.609546
14.380033	0.1	0.605797
14.381700	0.1	0.605532
14.383367	0.1	0.609388
14.385033	0.1	0.614165
14.386700	0.1	0.616214
14.388367	0.1	0.614561
14.390033	0.1	0.610547
14.391700	0.1	0.606696
14.393367	0.1	0.605895
14.395033	0.1	0.609583
14.396700	0.1	0.616563
14.398367	0.1	0.624023
14.400033	0.1	0.629635
14.401700	0.1	0.633011
14.403367	0.1	0.635586
14.405033	0.1	0.639004
14.406700	0.1	0.643879
14.408367	0.1	0.650291
14.410033	0.1	0.658417
14.411700	0.1	0.667712
14.413367	0.1	0.676489
14.415033	0.1	0.682748
14.416700	0.1	0.685216
14.418367	0.1	0.684331
14.420033	0.1	0.681751
14.421700	0.1	0.678622
14.423367	0.1	0.675078
14.425033	0.1	0.671186
14.426700	0.1	0.667390
14.428367	0.1	0.664652
14.430033	0.1	0.664364
14.431700	0.1	0.667498
14.433367	0.1	0.673630
14.435033	0.1	0.681630
14.436700	0.1	0.690864
14.438367	0.1	0.700681
14.440033	0.1	0.709780
14.441700	0.1	0.716881
14.443367	0.1	0.721598
14.445033	0.1	0.724848
14.446700	0.1	0.728010
14.448367	0.1	0.731559
14.450033	0.1	0.735596
14.451700	0.1	0.740266
14.453367	0.1	0.744625
14.455033	0.1	0.746758
14.456700	0.1	0.745859
14.458367	0.1	0.743652
14.460033	0.1	0.743503
14.461700	0.1	0.747768
14.463367	0.1	0.756052
14.465033	0.1	0.766097
14.466700	0.1	0.775494
14.468367	0.1	0.782763
14.470033	0.1	0.787983
14.471700	0.1	0.792784
14.473367	0.1	0.799140
14.475033	0.1	0.807429
14.476700	0.1	0.816076
14.478367	0.1	0.823634
14.480033	0.1	0.830395
14.481700	0.1	0.837711
14.483367	0.1	0.846786
14.485033	0.1	0.857948
14.486700	0.1	0.870782
14.488367	0.1	0.885129
14.490033	0.1	0.900906
14.491700	0.1	0.917567
14.493367	0.1	0.934582
14.495033	0.1	0.951509
14.496700	0.1	0.967286
14.498367	0.1	0.980804
14.500033	0.1	0.992990
14.501700	0.1	1.006275
14.503367	0.1	1.021335
14.505033	0.1	1.037116
14.506700	0.1	1.053507
14.508367	0.1	1.070877
14.510033	0.1	1.088721
14.511700	0.1	1.106542
14.513367	0.1	1.123934
14.515033	0.1	1.139967
14.516700	0.1	1.154593
14.518367	0.1	1.170216
14.520033	0.1	1.190207
14.521700	0.1	1.215865
14.523367	0.1	1.245383
14.525033	0.1	1.276070
14.526700	0.1	1.306497
14.528367	0.1	1.336047
14.530033	0.1	1.364211
14.531700	0.1	1.391280
14.533367	0.1	1.418502
14.535033	0.1	1.447229
14.536700	0.1	1.477967
14.538367	0.1	1.510093
14.540033	0.1	1.542931
14.541700	0.1	1.576347
14.543367	0.1	1.610075
14.545033	0.1	1.643915
14.546700	0.1	1.678388
14.548367	0.1	1.714472
14.550033	0.1	1.753103
14.551700	0.1	1.794491
14.553367	0.1	1.837458
14.555033	0.1	1.880503
14.556700	0.1	1.923670
14.558367	0.1	1.968555
14.560033	0.1	2.016076
14.561700	0.1	2.064859
14.563367	0.1	2.112971
14.565033	0.1	2.159812
14.566700	0.1	2.205656
14.568367	0.1	2.251337
14.570033	0.1	2.297959
14.571700	0.1	2.346234
14.573367	0.1	2.396810
14.575033	0.1	2.450771
14.576700	0.1	2.508950
14.578367	0.1	2.570446
14.580033	0.1	2.632118
14.581700	0.1	2.690828
14.583367	0.1	2.746186
14.585033	0.1	2.800226
14.586700	0.1	2.855039
14.588367	0.1	2.910951
14.590033	0.1	2.966681
14.591700	0.1	3.020824
14.593367	0.1	3.072559
14.595033	0.1	3.122045
14.596700	0.1	3.171242
14.598367	0.1	3.222078
14.600033	0.1	3.273841
14.601700	0.1	3.325203
14.603367	0.1	3.377073
14.605033	0.1	3.430187
14.606700	0.1	3.482453
14.608367	0.1	3.531212
14.610033	0.1	3.576386
14.611700	0.1	3.620330
14.613367	0.1	3.665304
14.615033	0.1	3.711744
14.616700	0.1	3.758655
14.618367	0.1	3.804849
14.620033	0.1	3.849650
14.621700	0.1	3.892328
14.623367	0.1	3.931639
14.625033	0.1	3.966689
14.626700	0.1	3.997395
14.628367	0.1	4.024012
14.630033	0.1	4.047514
14.631700	0.1	4.070248
14.633367	0.1	4.094639
14.635033	0.1	4.120544
14.636700	0.1	4.144772
14.638367	0.1	4.164237
14.640033	0.1	4.178612
14.641700	0.1	4.189815
14.643367	0.1	4.200395
14.645033	0.1	4.212167
14.646700	0.1	4.225103
14.648367	0.1	4.237494
14.650033	0.1	4.247278
14.651700	0.1	4.253234
14.653367	0.1	4.255283
14.655033	0.1	4.253602
14.656700	0.1	4.247800
14.658367	0.1	4.238104
14.660033	0.1	4.226323
14.661700	0.1	4.214402
14.663367	0.1	4.202770
14.665033	0.1	4.190761
14.666700	0.1	4.177163
14.668367	0.1	4.160199
14.670033	0.1	4.138774
14.671700	0.1	4.113973
14.673367	0.1	4.088068
14.675033	0.1	4.062122
14.676700	0.1	4.035085
14.678367	0.1	4.005698
14.680033	0.1	3.974163
14.681700	0.1	3.941078
14.683367	0.1	3.906498
14.685033	0.1	3.871019
14.686700	0.1	3.836052
14.688367	0.1	3.801947
14.690033	0.1	3.767088
14.691700	0.1	3.730087
14.693367	0.1	3.691739
14.695033	0.1	3.653299
14.696700	0.1	3.614090
14.698367	0.1	3.572064
14.700033	0.1	3.526472
14.701700	0.1	3.478872
14.703367	0.1	3.431845
14.705033	0.1	3.387909
14.706700	0.1	3.348375
14.708367	0.1	3.311792
14.710033	0.1	3.275108
14.711700	0.1	3.236439
14.713367	0.1	3.195335
14.715033	0.1	3.151549
14.716700	0.1	3.105327
14.718367	0.1	3.058375
14.720033	0.1	3.013546
14.721700	0.1	2.972912
14.723367	0.1	2.936213
14.725033	0.1	2.901694
14.726700	0.1	2.867999
14.728367	0.1	2.834271
14.730033	0.1	2.799560
14.731700	0.1	2.763886
14.733367	0.1	2.729273
14.735033	0.1	2.698470
14.736700	0.1	2.672309
14.738367	0.1	2.648835
14.740033	0.1	2.624569
14.741700	0.1	2.596173
14.743367	0.1	2.562348
14.745033	0.1	2.525509
14.746700	0.1	2.491055
14.748367	0.1	2.463716
14.750033	0.1	2.444126
14.751700	0.1	2.428647
14.753367	0.1	2.412093
14.755033	0.1	2.391594
14.756700	0.1	2.368279
14.758367	0.1	2.344740
14.760033	0.1	2.321834
14.761700	0.1	2.298676
14.763367	0.1	2.274341
14.765033	0.1	2.249270
14.766700	0.1	2.225749
14.768367	0.1	2.205819
14.770033	0.1	2.188496
14.771700	0.1	2.170778
14.773367	0.1	2.151653
14.775033	0.1	2.133660
14.776700	0.1	2.119686
14.778367	0.1	2.109325
14.780033	0.1	2.099699
14.781700	0.1	2.088328
14.783367	0.1	2.073795
14.785033	0.1	2.055508
14.786700	0.1	2.034563
14.788367	0.1	2.014018
14.790033	0.1	1.997035
14.791700	0.1	1.984104
14.793367	0.1	1.973347
14.795033	0.1	1.963167
14.796700	0.1	1.953202
14.798367	0.1	1.943070
14.800033	0.1	1.931465
14.801700	0.1	1.917020
14.803367	0.1	1.899996
14.805033	0.1	1.882217
14.806700	0.1	1.865309
14.808367	0.1	1.849541
14.810033	0.1	1.834529
14.811700	0.1	1.820209
14.813367	0.1	1.806789
14.815033	0.1	1.794612
14.816700	0.1	1.784014
14.818367	0.1	1.774915
14.820033	0.1	1.766700
14.821700	0.1	1.758132
14.823367	0.1	1.747459
14.825033	0.1	1.733317
14.826700	0.1	1.715873
14.828367	0.1	1.697084
14.830033	0.1	1.679594
14.831700	0.1	1.665247
14.833367	0.1	1.654243
14.835033	0.1	1.645228
14.836700	0.1	1.636134
14.838367	0.1	1.625218
14.840033	0.1	1.611463
14.841700	0.1	1.595146
14.843367	0.1	1.578336
14.845033	0.1	1.563746
14.846700	0.1	1.552911
14.848367	0.1	1.545334
14.850033	0.1	1.539025
14.851700	0.1	1.531877
14.853367	0.1	1.522545
14.855033	0.1	1.510014
14.856700	0.1	1.493962
14.858367	0.1	1.475834
14.860033	0.1	1.457902
14.861700	0.1	1.441124
14.863367	0.1	1.425063
14.865033	0.1	1.409380
14.866700	0.1	1.394493
14.868367	0.1	1.380979
14.870033	0.1	1.368993
14.871700	0.1	1.358702
14.873367	0.1	1.350199
14.875033	0.1	1.342548
14.876700	0.1	1.333896
14.878367	0.1	1.322529
14.880033	0.1	1.308001
14.881700	0.1	1.291996
14.883367	0.1	1.276908
14.885033	0.1	1.263162
14.886700	0.1	1.249211
14.888367	0.1	1.234021
14.890033	0.1	1.218487
14.891700	0.1	1.204135
14.893367	0.1	1.191357
14.895033	0.1	1.179660
14.896700	0.1	1.168801
14.898367	0.1	1.159254
14.900033	0.1	1.151576
14.901700	0.1	1.145247
14.903367	0.1	1.138961
14.905033	0.1	1.131464
14.906700	0.1	1.121643
14.908367	0.1	1.108791
14.910033	0.1	1.093303
14.911700	0.1	1.076772
14.913367	0.1	1.061196
14.915033	0.1	1.047961
14.916700	0.1	1.037358
14.918367	0.1	1.028823
14.920033	0.1	1.021777
14.921700	0.1	1.015863
14.923367	0.1	1.010462
14.925033	0.1	1.004864
14.926700	0.1	0.998448
14.928367	0.1	0.990247
14.930033	0.1	0.979840
14.931700	0.1	0.968617
14.933367	0.1	0.959095
14.935033	0.1	0.953036
14.936700	0.1	0.950531
14.938367	0.1	0.950089
14.940033	0.1	0.949539
14.941700	0.1	0.947313
14.943367	0.1	0.943267
14.945033	0.1	0.938410
14.946700	0.1	0.933954
14.948367	0.1	0.930768
14.950033	0.1	0.929246
14.951700	0.1	0.928761
14.953367	0.1	0.927616
14.955033	0.1	0.924543
14.956700	0.1	0.919797
14.958367	0.1	0.914363
14.960033	0.1	0.909157
14.961700	0.1	0.904873
14.963367	0.1	0.901753
14.965033	0.1	0.899453
14.966700	0.1	0.897422
14.968367	0.1	0.895555
14.970033	0.1	0.894004
14.971700	0.1	0.892994
14.973367	0.1	0.893292
14.975033	0.1	0.895737
14.976700	0.1	0.900249
14.978367	0.1	0.906112
14.980033	0.1	0.912445
14.981700	0.1	0.918051
14.983367	0.1	0.921306
14.985033	0.1	0.920934
14.986700	0.1	0.917669
14.988367	0.1	0.914186
14.990033	0.1	0.912938
14.991700	0.1	0.915197
14.993367	0.1	0.921437
14.995033	0.1	0.930312
14.996700	0.1	0.938014
14.998367	0.1	0.940892
15.000033	0.1	0.939239
15.001700	0.1	0.937250
15.003367	0.1	0.938792
15.005033	0.1	0.944235
15.006700	0.1	0.951556
15.008367	0.1	0.958620
15.010033	0.1	0.963989
15.011700	0.1	0.966792
15.013367	0.1	0.966694
15.015033	0.1	0.963863
15.016700	0.1	0.959481
15.018367	0.1	0.955611
15.020033	0.1	0.953381
15.021700	0.1	0.952529
15.023367	0.1	0.953279
15.025033	0.1	0.956454
15.026700	0.1	0.961963
15.028367	0.1	0.968841
15.030033	0.1	0.976198
15.031700	0.1	0.983058
15.033367	0.1	0.987807
15.035033	0.1	0.989009
15.036700	0.1	0.987314
15.038367	0.1	0.985693
15.040033	0.1	0.986923
15.041700	0.1	0.991500
15.043367	0.1	0.997954
15.045033	0.1	1.004450
15.046700	0.1	1.010341
15.048367	0.1	1.016669
15.050033	0.1	1.024669
15.051700	0.1	1.033461
15.053367	0.1	1.039966
15.055033	0.1	1.041819
15.056700	0.1	1.039812
15.058367	0.1	1.037000
15.060033	0.1	1.036068
15.061700	0.1	1.038215
15.063367	0.1	1.043631
15.065033	0.1	1.051403
15.066700	0.1	1.060017
15.068367	0.1	1.069112
15.070033	0.1	1.079254
15.071700	0.1	1.089675
15.073367	0.1	1.098434
15.075033	0.1	1.105121
15.076700	0.1	1.111291
15.078367	0.1	1.118206
15.080033	0.1	1.125867
15.081700	0.1	1.134002
15.083367	0.1	1.143063
15.085033	0.1	1.153531
15.086700	0.1	1.164982
15.088367	0.1	1.177005
15.090033	0.1	1.189881
15.091700	0.1	1.203381
15.093367	0.1	1.216619
15.095033	0.1	1.229406
15.096700	0.1	1.242161
15.098367	0.1	1.255097
15.100033	0.1	1.268419
15.101700	0.1	1.282529
15.103367	0.1	1.297747
15.105033	0.1	1.314017
15.106700	0.1	1.330804
15.108367	0.1	1.347382
15.110033	0.1	1.363414
15.111700	0.1	1.379168
15.113367	0.1	1.395494
15.115033	0.1	1.413478
15.116700	0.1	1.433115
15.118367	0.1	1.453040
15.120033	0.1	1.472509
15.121700	0.1	1.492212
15.123367	0.1	1.512794
15.125033	0.1	1.534168
15.126700	0.1	1.555672
15.128367	0.1	1.576454
15.130033	0.1	1.596664
15.131700	0.1	1.617731
15.133367	0.1	1.640813
15.135033	0.1	1.665475
15.136700	0.1	1.690364
15.138367	0.1	1.715305
15.140033	0.1	1.741722
15.141700	0.1	1.770607
15.143367	0.1	1.801052
15.145033	0.1	1.831404
15.146700	0.1	1.861379
15.148367	0.1	1.892522
15.150033	0.1	1.926380
15.151700	0.1	1.963088
15.153367	0.1	2.001743
15.155033	0.1	2.041389
15.156700	0.1	2.081720
15.158367	0.1	2.122936
15.160033	0.1	2.164296
15.161700	0.1	2.203910
15.163367	0.1	2.240795
15.165033	0.1	2.275775
15.166700	0.1	2.309871
15.168367	0.1	2.343412
15.170033	0.1	2.377005
15.171700	0.1	2.411744
15.173367	0.1	2.448894
15.175033	0.1	2.490189
15.176700	0.1	2.536452
15.178367	0.1	2.585547
15.180033	0.1	2.633743
15.181700	0.1	2.679289
15.183367	0.1	2.723341
15.185033	0.1	2.767928
15.186700	0.1	2.814140
15.188367	0.1	2.861992
15.190033	0.1	2.910714
15.191700	0.1	2.959063
15.193367	0.1	3.005611
15.195033	0.1	3.049001
15.196700	0.1	3.088308
15.198367	0.1	3.124154
15.200033	0.1	3.158813
15.201700	0.1	3.193705
15.203367	0.1	3.228369
15.205033	0.1	3.262805
15.206700	0.1	3.298405
15.208367	0.1	3.335248
15.210033	0.1	3.370699
15.211700	0.1	3.401684
15.213367	0.1	3.427626
15.215033	0.1	3.450993
15.216700	0.1	3.474536
15.218367	0.1	3.498392
15.220033	0.1	3.520735
15.221700	0.1	3.540521
15.223367	0.1	3.558532
15.225033	0.1	3.575766
15.226700	0.1	3.591306
15.228367	0.1	3.602817
15.230033	0.1	3.609336
15.231700	0.1	3.612274
15.233367	0.1	3.613513
15.235033	0.1	3.613881
15.236700	0.1	3.613546
15.238367	0.1	3.612614
15.240033	0.1	3.610258
15.241700	0.1	3.604284
15.243367	0.1	3.593322
15.245033	0.1	3.579003
15.246700	0.1	3.564782
15.248367	0.1	3.552646
15.250033	0.1	3.541145
15.251700	0.1	3.527016
15.253367	0.1	3.508436
15.255033	0.1	3.485288
15.256700	0.1	3.457544
15.258367	0.1	3.425535
15.260033	0.1	3.391164
15.261700	0.1	3.357390
15.263367	0.1	3.325935
15.265033	0.1	3.295499
15.266700	0.1	3.262796
15.268367	0.1	3.225813
15.270033	0.1	3.185784
15.271700	0.1	3.146045
15.273367	0.1	3.109341
15.275033	0.1	3.076107
15.276700	0.1	3.045183
15.278367	0.1	3.015008
15.280033	0.1	2.983697
15.281700	0.1	2.949745
15.283367	0.1	2.913158
15.285033	0.1	2.875184
15.286700	0.1	2.837405
15.288367	0.1	2.800887
15.290033	0.1	2.765525
15.291700	0.1	2.730680
15.293367	0.1	2.696421
15.295033	0.1	2.663489
15.296700	0.1	2.632560
15.298367	0.1	2.603177
15.300033	0.1	2.573584
15.301700	0.1	2.542627
15.303367	0.1	2.511456
15.305033	0.1	2.482375
15.306700	0.1	2.456410
15.308367	0.1	2.433197
15.310033	0.1	2.413369
15.311700	0.1	2.399343
15.313367	0.1	2.392312
15.315033	0.1	2.389918
15.316700	0.1	2.388251
15.318367	0.1	2.385085
15.320033	0.1	2.380926
15.321700	0.1	2.378025
15.323367	0.1	2.378663
15.325033	0.1	2.384321
15.326700	0.1	2.395851
15.328367	0.1	2.413392
15.330033	0.1	2.436303
15.331700	0.1	2.463241
15.333367	0.1	2.492541
15.335033	0.1	2.524154
15.336700	0.1	2.560411
15.338367	0.1	2.602902
15.340033	0.1	2.649953
15.341700	0.1	2.698591
15.343367	0.1	2.747751
15.345033	0.1	2.799211
15.346700	0.1	2.855398
15.348367	0.1	2.916683
15.350033	0.1	2.982188
15.351700	0.1	3.052959
15.353367	0.1	3.131968
15.355033	0.1	3.220383
15.356700	0.1	3.316090
15.358367	0.1	3.416860
15.360033	0.1	3.522802
15.361700	0.1	3.635068
15.363367	0.1	3.753691
15.365033	0.1	3.877897
15.366700	0.1	4.007737
15.368367	0.1	4.144358
15.370033	0.1	4.288480
15.371700	0.1	4.439405
15.373367	0.1	4.596622
15.375033	0.1	4.761987
15.376700	0.1	4.939339
15.378367	0.1	5.131513
15.380033	0.1	5.337857
15.381700	0.1	5.554738
15.383367	0.1	5.778689
15.385033	0.1	6.009038
15.386700	0.1	6.247782
15.388367	0.1	6.497442
15.390033	0.1	6.759469
15.391700	0.1	7.034363
15.393367	0.1	7.322733
15.395033	0.1	7.626433
15.396700	0.1	7.947935
15.398367	0.1	8.288394
15.400033	0.1	8.647642
15.401700	0.1	9.026206
15.403367	0.1	9.426000
15.405033	0.1	9.848503
15.406700	0.1	10.293643
15.408367	0.1	10.761558
15.410033	0.1	11.254004
15.411700	0.1	11.773407
15.413367	0.1	12.321202
15.415033	0.1	12.897020
15.416700	0.1	13.499893
15.418367	0.1	14.130203
15.420033	0.1	14.790301
15.421700	0.1	15.484137
15.423367	0.1	16.216119
15.425033	0.1	16.989592
15.426700	0.1	17.805235
15.428367	0.1	18.661288
15.430033	0.1	19.556740
15.431700	0.1	20.493381
15.433367	0.1	21.473984
15.435033	0.1	22.499808
15.436700	0.1	23.571108
15.438367	0.1	24.689836
15.440033	0.1	25.860015
15.441700	0.1	27.084593
15.443367	0.1	28.362726
15.445033	0.1	29.691053
15.446700	0.1	31.067440
15.448367	0.1	32.493211
15.450033	0.1	33.971439
15.451700	0.1	35.503870
15.453367	0.1	37.091207
15.455033	0.1	38.735229
15.456700	0.1	40.437682
15.458367	0.1	42.197825
15.460033	0.1	44.013001
15.461700	0.1	45.881695
15.463367	0.1	47.805305
15.465033	0.1	49.786419
15.466700	0.1	51.825857
15.468367	0.1	53.922851
15.470033	0.1	56.078131
15.471700	0.1	58.294605
15.473367	0.1	60.574501
15.475033	0.1	62.917611
15.476700	0.1	65.323124
15.478367	0.1	67.791501
15.480033	0.1	70.324168
15.481700	0.1	72.923410
15.483367	0.1	75.592124
15.485033	0.1	78.332056
15.486700	0.1	81.144604
15.488367	0.1	84.033026
15.490033	0.1	87.001235
15.491700	0.1	90.052448
15.493367	0.1	93.190125
15.495033	0.1	96.417796
15.496700	0.1	99.738832
15.498367	0.1	103.158294
15.500033	0.1	106.683951
15.501700	0.1	110.324049
15.503367	0.1	114.085316
15.505033	0.1	117.973583
15.506700	0.1	121.994862
15.508367	0.1	126.155713
15.510033	0.1	130.463233
15.511700	0.1	134.925330
15.513367	0.1	139.552369
15.515033	0.1	144.357295
15.516700	0.1	149.352020
15.518367	0.1	154.544767
15.520033	0.1	159.941027
15.521700	0.1	165.546234
15.523367	0.1	171.367191
15.525033	0.1	177.409509
15.526700	0.1	183.674283
15.528367	0.1	190.159087
15.530033	0.1	196.862114
15.531700	0.1	203.784001
15.533367	0.1	210.924656
15.535033	0.1	218.278296
15.536700	0.1	225.832234
15.538367	0.1	233.570407
15.540033	0.1	241.475972
15.541700	0.1	249.528894
15.543367	0.1	257.702805
15.545033	0.1	265.967017
15.546700	0.1	274.291686
15.548367	0.1	282.649924
15.550033	0.1	291.013923
15.551700	0.1	299.348878
15.553367	0.1	307.612485
15.555033	0.1	315.761194
15.556700	0.1	323.755215
15.558367	0.1	331.557654
15.560033	0.1	339.131118
15.561700	0.1	346.437041
15.563367	0.1	353.439148
15.565033	0.1	360.106635
15.566700	0.1	366.413808
15.568367	0.1	372.337927
15.570033	0.1	377.857290
15.571700	0.1	382.951550
15.573367	0.1	387.604731
15.575033	0.1	391.806197
15.576700	0.1	395.547450
15.578367	0.1	398.820150
15.580033	0.1	401.619142
15.581700	0.1	403.946620
15.583367	0.1	405.811821
15.585033	0.1	407.226407
15.586700	0.1	408.200645
15.588367	0.1	408.744575
15.590033	0.1	408.873000
15.591700	0.1	408.606725
15.593367	0.1	407.967610
15.595033	0.1	406.974322
15.596700	0.1	405.643136
15.598367	0.1	403.991072
15.600033	0.1	402.038191
15.601700	0.1	399.806430
15.603367	0.1	397.316013
15.605033	0.1	394.584453
15.606700	0.1	391.628240
15.608367	0.1	388.463666
15.610033	0.1	385.107361
15.611700	0.1	381.577895
15.613367	0.1	377.895418
15.615033	0.1	374.077009
15.616700	0.1	370.133520
15.618367	0.1	366.072604
15.620033	0.1	361.903101
15.621700	0.1	357.637033
15.623367	0.1	353.289494
15.625033	0.1	348.875369
15.626700	0.1	344.404052
15.628367	0.1	339.878071
15.630033	0.1	335.297585
15.631700	0.1	330.665713
15.633367	0.1	325.990171
15.635033	0.1	321.280696
15.636700	0.1	316.544972
15.638367	0.1	311.787967
15.640033	0.1	307.015009
15.641700	0.1	302.232444
15.643367	0.1	297.444989
15.645033	0.1	292.654611
15.646700	0.1	287.861997
15.648367	0.1	283.068614
15.650033	0.1	278.277952
15.651700	0.1	273.494534
15.653367	0.1	268.721376
15.655033	0.1	263.959444
15.656700	0.1	259.209760
15.658367	0.1	254.474622
15.660033	0.1	249.757287
15.661700	0.1	245.060968
15.663367	0.1	240.387433
15.665033	0.1	235.737046
15.666700	0.1	231.110729
15.668367	0.1	226.511480
15.670033	0.1	221.943669
15.671700	0.1	217.410349
15.673367	0.1	212.911228
15.675033	0.1	208.444502
15.676700	0.1	204.010587
15.678367	0.1	199.612612
15.680033	0.1	195.253664
15.681700	0.1	190.935563
15.683367	0.1	186.660751
15.685033	0.1	182.433566
15.686700	0.1	178.258307
15.688367	0.1	174.136385
15.690033	0.1	170.065970
15.691700	0.1	166.044394
15.693367	0.1	162.071525
15.695033	0.1	158.151230
15.696700	0.1	154.288523
15.698367	0.1	150.485216
15.700033	0.1	146.739786
15.701700	0.1	143.051129
15.703367	0.1	139.420289
15.705033	0.1	135.848681
15.706700	0.1	132.336673
15.708367	0.1	128.884213
15.710033	0.1	125.491163
15.711700	0.1	122.156809
15.713367	0.1	118.880235
15.715033	0.1	115.661570
15.716700	0.1	112.503115
15.718367	0.1	109.409075
15.720033	0.1	106.383702
15.721700	0.1	103.429207
15.723367	0.1	100.543839
15.725033	0.1	97.722709
15.726700	0.1	94.962036
15.728367	0.1	92.261829
15.730033	0.1	89.625525
15.731700	0.1	87.056686
15.733367	0.1	84.554697
15.735033	0.1	82.115522
15.736700	0.1	79.736710
15.738367	0.1	77.418690
15.740033	0.1	75.161476
15.741700	0.1	72.963098
15.743367	0.1	70.821364
15.745033	0.1	68.735876
15.746700	0.1	66.708308
15.748367	0.1	64.740116
15.750033	0.1	62.830234
15.751700	0.1	60.976045
15.753367	0.1	59.175789
15.755033	0.1	57.429201
15.756700	0.1	55.736937
15.758367	0.1	54.099355
15.760033	0.1	52.515208
15.761700	0.1	50.982027
15.763367	0.1	49.497471
15.765033	0.1	48.059789
15.766700	0.1	46.667750
15.768367	0.1	45.320662
15.770033	0.1	44.018189
15.771700	0.1	42.759501
15.773367	0.1	41.542696
15.775033	0.1	40.365839
15.776700	0.1	39.227749
15.778367	0.1	38.127424
15.780033	0.1	37.063579
15.781700	0.1	36.035092
15.783367	0.1	35.041613
15.785033	0.1	34.083216
15.786700	0.1	33.159745
15.788367	0.1	32.270737
15.790033	0.1	31.415354
15.791700	0.1	30.592061
15.793367	0.1	29.798383
15.795033	0.1	29.031429
15.796700	0.1	28.289673
15.798367	0.1	27.573425
15.800033	0.1	26.882710
15.801700	0.1	26.216079
15.803367	0.1	25.572618
15.805033	0.1	24.953187
15.806700	0.1	24.358649
15.808367	0.1	23.787827
15.810033	0.1	23.237513
15.811700	0.1	22.704955
15.813367	0.1	22.189892
15.815033	0.1	21.693734
15.816700	0.1	21.217261
15.818367	0.1	20.759376
15.820033	0.1	20.317812
15.821700	0.1	19.890536
15.823367	0.1	19.476465
15.825033	0.1	19.075619
15.826700	0.1	18.688608
15.828367	0.1	18.315231
15.830033	0.1	17.954027
15.831700	0.1	17.603948
15.833367	0.1	17.265156
15.835033	0.1	16.937531
15.836700	0.1	16.619856
15.838367	0.1	16.310154
15.840033	0.1	16.006609
15.841700	0.1	15.709223
15.843367	0.1	15.420341
15.845033	0.1	15.142616
15.846700	0.1	14.876509
15.848367	0.1	14.620204
15.850033	0.1	14.371807
15.851700	0.1	14.130832
15.853367	0.1	13.897815
15.855033	0.1	13.673026
15.856700	0.1	13.455236
15.858367	0.1	13.242667
15.860033	0.1	13.035131
15.861700	0.1	12.833360
15.863367	0.1	12.636879
15.865033	0.1	12.444211
15.866700	0.1	12.254505
15.868367	0.1	12.067920
15.870033	0.1	11.885073
15.871700	0.1	11.706827
15.873367	0.1	11.533918
15.875033	0.1	11.366331
15.876700	0.1	11.202903
15.878367	0.1	11.041677
15.880033	0.1	10.881904
15.881700	0.1	10.725302
15.883367	0.1	10.574400
15.885033	0.1	10.430235
15.886700	0.1	10.291445
15.888367	0.1	10.155006
15.890033	0.1	10.018777
15.891700	0.1	9.883437
15.893367	0.1	9.750873
15.895033	0.1	9.621480
15.896700	0.1	9.494536
15.898367	0.1	9.369557
15.900033	0.1	9.245621
15.901700	0.1	9.121774
15.903367	0.1	8.999147
15.905033	0.1	8.880547
15.906700	0.1	8.767885
15.908367	0.1	8.661351
15.910033	0.1	8.560130
15.911700	0.1	8.463045
15.913367	0.1	8.368250
15.915033	0.1	8.272813
15.916700	0.1	8.174055
15.918367	0.1	8.071424
15.920033	0.1	7.966785
15.921700	0.1	7.863231
15.923367	0.1	7.763654
15.925033	0.1	7.669330
15.926700	0.1	7.578917
15.928367	0.1	7.490055
15.930033	0.1	7.402296
15.931700	0.1	7.317606
15.933367	0.1	7.238169
15.935033	0.1	7.164381
15.936700	0.1	7.094285
15.938367	0.1	7.024589
15.940033	0.1	6.953431
15.941700	0.1	6.882306
15.943367	0.1	6.814078
15.945033	0.1	6.749565
15.946700	0.1	6.686808
15.948367	0.1	6.623003
15.950033	0.1	6.556781
15.951700	0.1	6.488967
15.953367	0.1	6.421707
15.955033	0.1	6.356975
15.956700	0.1	6.295699
15.958367	0.1	6.237510
15.960033	0.1	6.181607
15.961700	0.1	6.127860
15.963367	0.1	6.076288
15.965033	0.1	6.026332
15.966700	0.1	5.977745
15.968367	0.1	5.930266
15.970033	0.1	5.882452
15.971700	0.1	5.832617
15.973367	0.1	5.780617
15.975033	0.1	5.727904
15.976700	0.1	5.676216
15.978367	0.1	5.626972
15.980033	0.1	5.581891
15.981700	0.1	5.542254
15.983367	0.1	5.506696
15.985033	0.1	5.470980
15.986700	0.1	5.430719
15.988367	0.1	5.384516
15.990033	0.1	5.334718
15.991700	0.1	5.285074
15.993367	0.1	5.237837
15.995033	0.1	5.193232
15.996700	0.1	5.150116
15.998367	0.1	5.106563
16.000033	0.1	5.061231
16.001700	0.1	5.014432
16.003367	0.1	4.967432
16.005033	0.1	4.921611
16.006700	0.1	4.877923
16.008367	0.1	4.836326
16.010033	0.1	4.796269
16.011700	0.1	4.757354
16.013367	0.1	4.719300
16.015033	0.1	4.681223
16.016700	0.1	4.640841
16.018367	0.1	4.596291
16.020033	0.1	4.548985
16.021700	0.1	4.502414
16.023367	0.1	4.458609
16.025033	0.1	4.417282
16.026700	0.1	4.377496
16.028367	0.1	4.339027
16.030033	0.1	4.302170
16.031700	0.1	4.266668
16.033367	0.1	4.231255
16.035033	0.1	4.194439
16.036700	0.1	4.155994
16.038367	0.1	4.117363
16.040033	0.1	4.080581
16.041700	0.1	4.047011
16.043367	0.1	4.016515
16.045033	0.1	3.987490
16.046700	0.1	3.958330
16.048367	0.1	3.928780
16.050033	0.1	3.899317
16.051700	0.1	3.870367
16.053367	0.1	3.841971
16.055033	0.1	3.813142
16.056700	0.1	3.782567
16.058367	0.1	3.750273
16.060033	0.1	3.717905
16.061700	0.1	3.687716
16.063367	0.1	3.661020
16.065033	0.1	3.636889
16.066700	0.1	3.612670
16.068367	0.1	3.585927
16.070033	0.1	3.556060
16.071700	0.1	3.525247
16.073367	0.1	3.497424
16.075033	0.1	3.474993
16.076700	0.1	3.456604
16.078367	0.1	3.438164
16.080033	0.1	3.416096
16.081700	0.1	3.390475
16.083367	0.1	3.364775
16.085033	0.1	3.342703
16.086700	0.1	3.325925
16.088367	0.1	3.313730
16.090033	0.1	3.303061
16.091700	0.1	3.290246
16.093367	0.1	3.273990
16.095033	0.1	3.256034
16.096700	0.1	3.239042
16.098367	0.1	3.224486
16.100033	0.1	3.212090
16.101700	0.1	3.200159
16.103367	0.1	3.186385
16.105033	0.1	3.169971
16.106700	0.1	3.152909
16.108367	0.1	3.138082
16.110033	0.1	3.126860
16.111700	0.1	3.118357
16.113367	0.1	3.109835
16.115033	0.1	3.098440
16.116700	0.1	3.083539
16.118367	0.1	3.067381
16.120033	0.1	3.052922
16.121700	0.1	3.041183
16.123367	0.1	3.030794
16.125033	0.1	3.019688
16.126700	0.1	3.007008
16.128367	0.1	2.993881
16.130033	0.1	2.981909
16.131700	0.1	2.971073
16.133367	0.1	2.959995
16.135033	0.1	2.947999
16.136700	0.1	2.936400
16.138367	0.1	2.927124
16.140033	0.1	2.920567
16.141700	0.1	2.915431
16.143367	0.1	2.909480
16.145033	0.1	2.900711
16.146700	0.1	2.889470
16.148367	0.1	2.878727
16.150033	0.1	2.871011
16.151700	0.1	2.866038
16.153367	0.1	2.861600
16.155033	0.1	2.856092
16.156700	0.1	2.850113
16.158367	0.1	2.845186
16.160033	0.1	2.841409
16.161700	0.1	2.837554
16.163367	0.1	2.832580
16.165033	0.1	2.826410
16.166700	0.1	2.819877
16.168367	0.1	2.813735
16.170033	0.1	2.807900
16.171700	0.1	2.802061
16.173367	0.1	2.796650
16.175033	0.1	2.792524
16.176700	0.1	2.789334
16.178367	0.1	2.785809
16.180033	0.1	2.782256
16.181700	0.1	2.780170
16.183367	0.1	2.779788
16.185033	0.1	2.780142
16.186700	0.1	2.780147
16.188367	0.1	2.779090
16.190033	0.1	2.776780
16.191700	0.1	2.773860
16.193367	0.1	2.771914
16.195033	0.1	2.772440
16.196700	0.1	2.775700
16.198367	0.1	2.780613
16.200033	0.1	2.785306
16.201700	0.1	2.788655
16.203367	0.1	2.791029
16.205033	0.1	2.793078
16.206700	0.1	2.795132
16.208367	0.1	2.797828
16.210033	0.1	2.801428
16.211700	0.1	2.804599
16.213367	0.1	2.805544
16.215033	0.1	2.804487
16.216700	0.1	2.803928
16.218367	0.1	2.806243
16.220033	0.1	2.811160
16.221700	0.1	2.815910
16.223367	0.1	2.817968
16.225033	0.1	2.817065
16.226700	0.1	2.815044
16.228367	0.1	2.814592
16.230033	0.1	2.817092
16.231700	0.1	2.821041
16.233367	0.1	2.823439
16.235033	0.1	2.823453
16.236700	0.1	2.823393
16.238367	0.1	2.825405
16.240033	0.1	2.829158
16.241700	0.1	2.833330
16.243367	0.1	2.837251
16.245033	0.1	2.840813
16.246700	0.1	2.843956
16.248367	0.1	2.846662
16.250033	0.1	2.848883
16.251700	0.1	2.850140
16.253367	0.1	2.849284
16.255033	0.1	2.845116
16.256700	0.1	2.837856
16.258367	0.1	2.829838
16.260033	0.1	2.823714
16.261700	0.1	2.820441
16.263367	0.1	2.820031
16.265033	0.1	2.822219
16.266700	0.1	2.825502
16.268367	0.1	2.827765
16.270033	0.1	2.827989
16.271700	0.1	2.826601
16.273367	0.1	2.824236
16.275033	0.1	2.820306
16.276700	0.1	2.813502
16.278367	0.1	2.803719
16.280033	0.1	2.792133
16.281700	0.1	2.779723
16.283367	0.1	2.766899
16.285033	0.1	2.754764
16.286700	0.1	2.745567
16.288367	0.1	2.740608
16.290033	0.1	2.738289
16.291700	0.1	2.735551
16.293367	0.1	2.730833
16.295033	0.1	2.724514
16.296700	0.1	2.717483
16.298367	0.1	2.710344
16.300033	0.1	2.703816
16.301700	0.1	2.698810
16.303367	0.1	2.695466
16.305033	0.1	2.692221
16.306700	0.1	2.686586
16.308367	0.1	2.677278
16.310033	0.1	2.665594
16.311700	0.1	2.654535
16.313367	0.1	2.646586
16.315033	0.1	2.642195
16.316700	0.1	2.640020
16.318367	0.1	2.638209
16.320033	0.1	2.634805
16.321700	0.1	2.628057
16.323367	0.1	2.618264
16.325033	0.1	2.607754
16.326700	0.1	2.597892
16.328367	0.1	2.587885
16.330033	0.1	2.576518
16.331700	0.1	2.563759
16.333367	0.1	2.550930
16.335033	0.1	2.540015
16.336700	0.1	2.532755
16.338367	0.1	2.529039
16.340033	0.1	2.526445
16.341700	0.1	2.522464
16.343367	0.1	2.516266
16.345033	0.1	2.508089
16.346700	0.1	2.498077
16.348367	0.1	2.486268
16.350033	0.1	2.473868
16.351700	0.1	2.463744
16.353367	0.1	2.458259
16.355033	0.1	2.456424
16.356700	0.1	2.454673
16.358367	0.1	2.450533
16.360033	0.1	2.444140
16.361700	0.1	2.436815
16.363367	0.1	2.429327
16.365033	0.1	2.422282
16.366700	0.1	2.417420
16.368367	0.1	2.416116
16.370033	0.1	2.417183
16.371700	0.1	2.418081
16.373367	0.1	2.417164
16.375033	0.1	2.413746
16.376700	0.1	2.407725
16.378367	0.1	2.399771
16.380033	0.1	2.390998
16.381700	0.1	2.381620
16.383367	0.1	2.370598
16.385033	0.1	2.357657
16.386700	0.1	2.344805
16.388367	0.1	2.334509
16.390033	0.1	2.327566
16.391700	0.1	2.323710
16.393367	0.1	2.322299
16.395033	0.1	2.321261
16.396700	0.1	2.317489
16.398367	0.1	2.309834
16.400033	0.1	2.300474
16.401700	0.1	2.292925
16.403367	0.1	2.288702
16.405033	0.1	2.286057
16.406700	0.1	2.282388
16.408367	0.1	2.276720
16.410033	0.1	2.269736
16.411700	0.1	2.263044
16.413367	0.1	2.258038
16.415033	0.1	2.254588
16.416700	0.1	2.251850
16.418367	0.1	2.250145
16.420033	0.1	2.250685
16.421700	0.1	2.253433
16.423367	0.1	2.256227
16.425033	0.1	2.256441
16.426700	0.1	2.253340
16.428367	0.1	2.249163
16.430033	0.1	2.247696
16.431700	0.1	2.250923
16.433367	0.1	2.257423
16.435033	0.1	2.263775
16.436700	0.1	2.266383
16.438367	0.1	2.263258
16.440033	0.1	2.256050
16.441700	0.1	2.248860
16.443367	0.1	2.244371
16.445033	0.1	2.243351
16.446700	0.1	2.246303
16.448367	0.1	2.252809
16.450033	0.1	2.260334
16.451700	0.1	2.265731
16.453367	0.1	2.267859
16.455033	0.1	2.268380
16.456700	0.1	2.270159
16.458367	0.1	2.274150
16.460033	0.1	2.278541
16.461700	0.1	2.282052
16.463367	0.1	2.285354
16.465033	0.1	2.288399
16.466700	0.1	2.289778
16.468367	0.1	2.288795
16.470033	0.1	2.285908
16.471700	0.1	2.281880
16.473367	0.1	2.277996
16.475033	0.1	2.275952
16.476700	0.1	2.276115
16.478367	0.1	2.277060
16.480033	0.1	2.277968
16.481700	0.1	2.279719
16.483367	0.1	2.283594
16.485033	0.1	2.289740
16.486700	0.1	2.296451
16.488367	0.1	2.301731
16.490033	0.1	2.305671
16.491700	0.1	2.309401
16.493367	0.1	2.312772
16.495033	0.1	2.315156
16.496700	0.1	2.317196
16.498367	0.1	2.320600
16.500033	0.1	2.326113
16.501700	0.1	2.332130
16.503367	0.1	2.336102
16.505033	0.1	2.337317
16.506700	0.1	2.337815
16.508367	0.1	2.340241
16.510033	0.1	2.345107
16.511700	0.1	2.350332
16.513367	0.1	2.353000
16.515033	0.1	2.351664
16.516700	0.1	2.347617
16.518367	0.1	2.344125
16.520033	0.1	2.344395
16.521700	0.1	2.349555
16.523367	0.1	2.357778
16.525033	0.1	2.365876
16.526700	0.1	2.372330
16.528367	0.1	2.377960
16.530033	0.1	2.383417
16.531700	0.1	2.388041
16.533367	0.1	2.391837
16.535033	0.1	2.396223
16.536700	0.1	2.402044
16.538367	0.1	2.408503
16.540033	0.1	2.413639
16.541700	0.1	2.415348
16.543367	0.1	2.413602
16.545033	0.1	2.411720
16.546700	0.1	2.413839
16.548367	0.1	2.421387
16.550033	0.1	2.432503
16.551700	0.1	2.443562
16.553367	0.1	2.451246
16.555033	0.1	2.454435
16.556700	0.1	2.454938
16.558367	0.1	2.455907
16.560033	0.1	2.459283
16.561700	0.1	2.465122
16.563367	0.1	2.472759
16.565033	0.1	2.481625
16.566700	0.1	2.491064
16.568367	0.1	2.500638
16.570033	0.1	2.511092
16.571700	0.1	2.523744
16.573367	0.1	2.538078
16.575033	0.1	2.551423
16.576700	0.1	2.561230
16.578367	0.1	2.566441
16.580033	0.1	2.567689
16.581700	0.1	2.567214
16.583367	0.1	2.567647
16.585033	0.1	2.570571
16.586700	0.1	2.576555
16.588367	0.1	2.585365
16.590033	0.1	2.595466
16.591700	0.1	2.604974
16.593367	0.1	2.613296
16.595033	0.1	2.621366
16.596700	0.1	2.630567
16.598367	0.1	2.641166
16.600033	0.1	2.652244
16.601700	0.1	2.662530
16.603367	0.1	2.670921
16.605033	0.1	2.677417
16.606700	0.1	2.683704
16.608367	0.1	2.691844
16.610033	0.1	2.702852
16.611700	0.1	2.716887
16.613367	0.1	2.733516
16.615033	0.1	2.750964
16.616700	0.1	2.766419
16.618367	0.1	2.778126
16.620033	0.1	2.786685
16.621700	0.1	2.794405
16.623367	0.1	2.803258
16.625033	0.1	2.813046
16.626700	0.1	2.822196
16.628367	0.1	2.829991
16.630033	0.1	2.837656
16.631700	0.1	2.847221
16.633367	0.1	2.859398
16.635033	0.1	2.872925
16.636700	0.1	2.885750
16.638367	0.1	2.896362
16.640033	0.1	2.904423
16.641700	0.1	2.910448
16.643367	0.1	2.915133
16.645033	0.1	2.919012
16.646700	0.1	2.922225
16.648367	0.1	2.924600
16.650033	0.1	2.926989
16.651700	0.1	2.931859
16.653367	0.1	2.940572
16.655033	0.1	2.951738
16.656700	0.1	2.963594
16.658367	0.1	2.975548
16.660033	0.1	2.987031
16.661700	0.1	2.996977
16.663367	0.1	3.005005
16.665033	0.1	3.012116
16.666700	0.1	3.019422
16.668367	0.1	3.026528
16.670033	0.1	3.031753
16.671700	0.1	3.033848
16.673367	0.1	3.033206
16.675033	0.1	3.031800
16.676700	0.1	3.031795
16.678367	0.1	3.033690
16.680033	0.1	3.036135
16.681700	0.1	3.037532
16.683367	0.1	3.037564
16.685033	0.1	3.037341
16.686700	0.1	3.038654
16.688367	0.1	3.042831
16.690033	0.1	3.049304
16.691700	0.1	3.055357
16.693367	0.1	3.058608
16.695033	0.1	3.059134
16.696700	0.1	3.059059
16.698367	0.1	3.060396
16.700033	0.1	3.062608
16.701700	0.1	3.062603
16.703367	0.1	3.058058
16.705033	0.1	3.050417
16.706700	0.1	3.043697
16.708367	0.1	3.040405
16.710033	0.1	3.039697
16.711700	0.1	3.039422
16.713367	0.1	3.038533
16.715033	0.1	3.037299
16.716700	0.1	3.036237
16.718367	0.1	3.035180
16.720033	0.1	3.033532
16.721700	0.1	3.031367
16.723367	0.1	3.029783
16.725033	0.1	3.029872
16.726700	0.1	3.031627
16.728367	0.1	3.034435
16.730033	0.1	3.037862
16.731700	0.1	3.040964
16.733367	0.1	3.041886
16.735033	0.1	3.039446
16.736700	0.1	3.034808
16.738367	0.1	3.030878
16.740033	0.1	3.029616
16.741700	0.1	3.030594
16.743367	0.1	3.032354
16.745033	0.1	3.033807
16.746700	0.1	3.034328
16.748367	0.1	3.033960
16.750033	0.1	3.033490
16.751700	0.1	3.033574
16.753367	0.1	3.034151
16.755033	0.1	3.034589
16.756700	0.1	3.034403
16.758367	0.1	3.034440
16.760033	0.1	3.035641
16.761700	0.1	3.036540
16.763367	0.1	3.034775
16.765033	0.1	3.030235
16.766700	0.1	3.024493
16.768367	0.1	3.018742
16.770033	0.1	3.013294
16.771700	0.1	3.008051
16.773367	0.1	3.003203
16.775033	0.1	2.999818
16.776700	0.1	2.999087
16.778367	0.1	3.001252
16.780033	0.1	3.005797
16.781700	0.1	3.011557
16.783367	0.1	3.016470
16.785033	0.1	3.018919
16.786700	0.1	3.019506
16.788367	0.1	3.020307
16.790033	0.1	3.022100
16.791700	0.1	3.023278
16.793367	0.1	3.022007
16.795033	0.1	3.018691
16.796700	0.1	3.015720
16.798367	0.1	3.015231
16.800033	0.1	3.017792
16.801700	0.1	3.022640
16.803367	0.1	3.028340
16.805033	0.1	3.033690
16.806700	0.1	3.038268
16.808367	0.1	3.041858
16.810033	0.1	3.043492
16.811700	0.1	3.042077
16.813367	0.1	3.038119
16.815033	0.1	3.033979
16.816700	0.1	3.032321
16.818367	0.1	3.034794
16.820033	0.1	3.041560
16.821700	0.1	3.051278
16.823367	0.1	3.061416
16.825033	0.1	3.069881
16.826700	0.1	3.076773
16.828367	0.1	3.083218
16.830033	0.1	3.088326
16.831700	0.1	3.088890
16.833367	0.1	3.083111
16.835033	0.1	3.073323
16.836700	0.1	3.064075
16.838367	0.1	3.058757
16.840033	0.1	3.057811
16.841700	0.1	3.059292
16.843367	0.1	3.061169
16.845033	0.1	3.062692
16.846700	0.1	3.064061
16.848367	0.1	3.066007
16.850033	0.1	3.069234
16.851700	0.1	3.073649
16.853367	0.1	3.078273
16.855033	0.1	3.081947
16.856700	0.1	3.084177
16.858367	0.1	3.085183
16.860033	0.1	3.085569
16.861700	0.1	3.086296
16.863367	0.1	3.088126
16.865033	0.1	3.090953
16.866700	0.1	3.094194
16.868367	0.1	3.097267
16.870033	0.1	3.099693
16.871700	0.1	3.101388
16.873367	0.1	3.102785
16.875033	0.1	3.104238
16.876700	0.1	3.105351
16.878367	0.1	3.105709
16.880033	0.1	3.105844
16.881700	0.1	3.105947
16.883367	0.1	3.104582
16.885033	0.1	3.100638
16.886700	0.1	3.095395
16.888367	0.1	3.091204
16.890033	0.1	3.089444
16.891700	0.1	3.090156
16.893367	0.1	3.092312
16.895033	0.1	3.094333
16.896700	0.1	3.095046
16.898367	0.1	3.094669
16.900033	0.1	3.094263
16.901700	0.1	3.094403
16.903367	0.1	3.095195
16.905033	0.1	3.096699
16.906700	0.1	3.098543
16.908367	0.1	3.100042
16.910033	0.1	3.101225
16.911700	0.1	3.103106
16.913367	0.1	3.106450
16.915033	0.1	3.110911
16.916700	0.1	3.115237
16.918367	0.1	3.117374
16.920033	0.1	3.115186
16.921700	0.1	3.108205
16.923367	0.1	3.098678
16.925033	0.1	3.090035
16.926700	0.1	3.084554
16.928367	0.1	3.082990
16.930033	0.1	3.084894
16.931700	0.1	3.088927
16.933367	0.1	3.093607
16.935033	0.1	3.097495
16.936700	0.1	3.098985
16.938367	0.1	3.097360
16.940033	0.1	3.093672
16.941700	0.1	3.089500
16.943367	0.1	3.085211
16.945033	0.1	3.080503
16.946700	0.1	3.076177
16.948367	0.1	3.073588
16.950033	0.1	3.072578
16.951700	0.1	3.071418
16.953367	0.1	3.068689
16.955033	0.1	3.064051
16.956700	0.1	3.057639
16.958367	0.1	3.050347
16.960033	0.1	3.044400
16.961700	0.1	3.042631
16.963367	0.1	3.046663
16.965033	0.1	3.055362
16.966700	0.1	3.064941
16.968367	0.1	3.070976
16.970033	0.1	3.070617
16.971700	0.1	3.063381
16.973367	0.1	3.051152
16.975033	0.1	3.037355
16.976700	0.1	3.024838
16.978367	0.1	3.014412
16.980033	0.1	3.005732
16.981700	0.1	2.998998
16.983367	0.1	2.995031
16.985033	0.1	2.994277
16.986700	0.1	2.995976
16.988367	0.1	2.998211
16.990033	0.1	2.998970
16.991700	0.1	2.997047
16.993367	0.1	2.992391
16.995033	0.1	2.986901
16.996700	0.1	2.983562
16.998367	0.1	2.982947
17.000033	0.1	2.982188
17.001700	0.1	2.978314
17.003367	0.1	2.971319
17.005033	0.1	2.963617
17.006700	0.1	2.957326
17.008367	0.1	2.951915
17.010033	0.1	2.944395
17.011700	0.1	2.932684
17.013367	0.1	2.918704
17.015033	0.1	2.906467
17.016700	0.1	2.897475
17.018367	0.1	2.890029
17.020033	0.1	2.882369
17.021700	0.1	2.874713
17.023367	0.1	2.868711
17.025033	0.1	2.866150
17.026700	0.1	2.867309
17.028367	0.1	2.869838
17.030033	0.1	2.869959
17.031700	0.1	2.865256
17.033367	0.1	2.856078
17.035033	0.1	2.844348
17.036700	0.1	2.831933
17.038367	0.1	2.820599
17.040033	0.1	2.812212
17.041700	0.1	2.807798
17.043367	0.1	2.805847
17.045033	0.1	2.802340
17.046700	0.1	2.793712
17.048367	0.1	2.779886
17.050033	0.1	2.764286
17.051700	0.1	2.751430
17.053367	0.1	2.743606
17.055033	0.1	2.739434
17.056700	0.1	2.736654
17.058367	0.1	2.735020
17.060033	0.1	2.734768
17.061700	0.1	2.734172
17.063367	0.1	2.730577
17.065033	0.1	2.722810
17.066700	0.1	2.711182
17.068367	0.1	2.696891
17.070033	0.1	2.682749
17.071700	0.1	2.672011
17.073367	0.1	2.665450
17.075033	0.1	2.661073
17.076700	0.1	2.656453
17.078367	0.1	2.650628
17.080033	0.1	2.644206
17.081700	0.1	2.638036
17.083367	0.1	2.632178
17.085033	0.1	2.626698
17.086700	0.1	2.622250
17.088367	0.1	2.618898
17.090033	0.1	2.615568
17.091700	0.1	2.611354
17.093367	0.1	2.606413
17.095033	0.1	2.601766
17.096700	0.1	2.598609
17.098367	0.1	2.597645
17.100033	0.1	2.598674
17.101700	0.1	2.600723
17.103367	0.1	2.602912
17.105033	0.1	2.605193
17.106700	0.1	2.607587
17.108367	0.1	2.609352
17.110033	0.1	2.609631
17.111700	0.1	2.608234
17.113367	0.1	2.605184
17.115033	0.1	2.599880
17.116700	0.1	2.592090
17.118367	0.1	2.583545
17.120033	0.1	2.577184
17.121700	0.1	2.575186
17.123367	0.1	2.577952
17.125033	0.1	2.583861
17.126700	0.1	2.590539
17.128367	0.1	2.596746
17.130033	0.1	2.602232
17.131700	0.1	2.606832
17.133367	0.1	2.610516
17.135033	0.1	2.612798
17.136700	0.1	2.612616
17.138367	0.1	2.610111
17.140033	0.1	2.607564
17.141700	0.1	2.608011
17.143367	0.1	2.613361
17.145033	0.1	2.623391
17.146700	0.1	2.635946
17.148367	0.1	2.648807
17.150033	0.1	2.661264
17.151700	0.1	2.673720
17.153367	0.1	2.686838
17.155033	0.1	2.701329
17.156700	0.1	2.717315
17.158367	0.1	2.733353
17.160033	0.1	2.747462
17.161700	0.1	2.759593
17.163367	0.1	2.771714
17.165033	0.1	2.785320
17.166700	0.1	2.800073
17.168367	0.1	2.815020
17.170033	0.1	2.830154
17.171700	0.1	2.846215
17.173367	0.1	2.863361
17.175033	0.1	2.880800
17.176700	0.1	2.898243
17.178367	0.1	2.917009
17.180033	0.1	2.938611
17.181700	0.1	2.962779
17.183367	0.1	2.986970
17.185033	0.1	3.008465
17.186700	0.1	3.027911
17.188367	0.1	3.049648
17.190033	0.1	3.078091
17.191700	0.1	3.114711
17.193367	0.1	3.157472
17.195033	0.1	3.202315
17.196700	0.1	3.245827
17.198367	0.1	3.287219
17.200033	0.1	3.328174
17.201700	0.1	3.371057
17.203367	0.1	3.417120
17.205033	0.1	3.466187
17.206700	0.1	3.517554
17.208367	0.1	3.570491
17.210033	0.1	3.623851
17.211700	0.1	3.676093
17.213367	0.1	3.726725
17.215033	0.1	3.777258
17.216700	0.1	3.830204
17.218367	0.1	3.887597
17.220033	0.1	3.949939
17.221700	0.1	4.016031
17.223367	0.1	4.084213
17.225033	0.1	4.153391
17.226700	0.1	4.223371
17.228367	0.1	4.294985
17.230033	0.1	4.369239
17.231700	0.1	4.446018
17.233367	0.1	4.524211
17.235033	0.1	4.602871
17.236700	0.1	4.682061
17.238367	0.1	4.762681
17.240033	0.1	4.845536
17.241700	0.1	4.930799
17.243367	0.1	5.017901
17.245033	0.1	5.105720
17.246700	0.1	5.193348
17.248367	0.1	5.280762
17.250033	0.1	5.368139
17.251700	0.1	5.454998
17.253367	0.1	5.540289
17.255033	0.1	5.623265
17.256700	0.1	5.704788
17.258367	0.1	5.787634
17.260033	0.1	5.874624
17.261700	0.1	5.965796
17.263367	0.1	6.057983
17.265033	0.1	6.147493
17.266700	0.1	6.232443
17.268367	0.1	6.312435
17.270033	0.1	6.387690
17.271700	0.1	6.459616
17.273367	0.1	6.531389
17.275033	0.1	6.605843
17.276700	0.1	6.682626
17.278367	0.1	6.759325
17.280033	0.1	6.834883
17.281700	0.1	6.910390
17.283367	0.1	6.987695
17.285033	0.1	7.068091
17.286700	0.1	7.151607
17.288367	0.1	7.237289
17.290033	0.1	7.324568
17.291700	0.1	7.414338
17.293367	0.1	7.507736
17.295033	0.1	7.604500
17.296700	0.1	7.703658
17.298367	0.1	7.804977
17.300033	0.1	7.908950
17.301700	0.1	8.015991
17.303367	0.1	8.126087
17.305033	0.1	8.239099
17.306700	0.1	8.355412
17.308367	0.1	8.475618
17.310033	0.1	8.599171
17.311700	0.1	8.724765
17.313367	0.1	8.852687
17.315033	0.1	8.985582
17.316700	0.1	9.125909
17.318367	0.1	9.273831
17.320033	0.1	9.428398
17.321700	0.1	9.589223
17.323367	0.1	9.756223
17.325033	0.1	9.929305
17.326700	0.1	10.108491
17.328367	0.1	10.293601
17.330033	0.1	10.484308
17.331700	0.1	10.680165
17.333367	0.1	10.880549
17.335033	0.1	11.085565
17.336700	0.1	11.296445
17.338367	0.1	11.514025
17.340033	0.1	11.736881
17.341700	0.1	11.962117
17.343367	0.1	12.188284
17.345033	0.1	12.415648
17.346700	0.1	12.643989
17.348367	0.1	12.872233
17.350033	0.1	13.099881
17.351700	0.1	13.327221
17.353367	0.1	13.553365
17.355033	0.1	13.775099
17.356700	0.1	13.989564
17.358367	0.1	14.197244
17.360033	0.1	14.400869
17.361700	0.1	14.602719
17.363367	0.1	14.803205
17.365033	0.1	15.000007
17.366700	0.1	15.188963
17.368367	0.1	15.366958
17.370033	0.1	15.533534
17.371700	0.1	15.689787
17.373367	0.1	15.836423
17.375033	0.1	15.972997
17.376700	0.1	16.098828
17.378367	0.1	16.214345
17.380033	0.1	16.320404
17.381700	0.1	16.416512
17.383367	0.1	16.500815
17.385033	0.1	16.571884
17.386700	0.1	16.630045
17.388367	0.1	16.676853
17.390033	0.1	16.713394
17.391700	0.1	16.739438
17.393367	0.1	16.753790
17.395033	0.1	16.754596
17.396700	0.1	16.740384
17.398367	0.1	16.711741
17.400033	0.1	16.670809
17.401700	0.1	16.618888
17.403367	0.1	16.556080
17.405033	0.1	16.482766
17.406700	0.1	16.399599
17.408367	0.1	16.306560
17.410033	0.1	16.202796
17.411700	0.1	16.087159
17.413367	0.1	15.959237
17.415033	0.1	15.820125
17.416700	0.1	15.671905
17.418367	0.1	15.516565
17.420033	0.1	15.355232
17.421700	0.1	15.187780
17.423367	0.1	15.013064
17.425033	0.1	14.829938
17.426700	0.1	14.638728
17.428367	0.1	14.441884
17.430033	0.1	14.242558
17.431700	0.1	14.042365
17.433367	0.1	13.840860
17.435033	0.1	13.636416
17.436700	0.1	13.426999
17.438367	0.1	13.211351
17.440033	0.1	12.990730
17.441700	0.1	12.768451
17.443367	0.1	12.546740
17.445033	0.1	12.324573
17.446700	0.1	12.099426
17.448367	0.1	11.871350
17.450033	0.1	11.643642
17.451700	0.1	11.418699
17.453367	0.1	11.195727
17.455033	0.1	10.973406
17.456700	0.1	10.751756
17.458367	0.1	10.530986
17.460033	0.1	10.310416
17.461700	0.1	10.089362
17.463367	0.1	9.868722
17.465033	0.1	9.650607
17.466700	0.1	9.437082
17.468367	0.1	9.229016
17.470033	0.1	9.024907
17.471700	0.1	8.822479
17.473367	0.1	8.621565
17.475033	0.1	8.424446
17.476700	0.1	8.233832
17.478367	0.1	8.050422
17.480033	0.1	7.871906
17.481700	0.1	7.695206
17.483367	0.1	7.519140
17.485033	0.1	7.344522
17.486700	0.1	7.172683
17.488367	0.1	7.004668
17.490033	0.1	6.841552
17.491700	0.1	6.684442
17.493367	0.1	6.533666
17.495033	0.1	6.388738
17.496700	0.1	6.248951
17.498367	0.1	6.113648
17.500033	0.1	5.982295
17.501700	0.1	5.854187
17.503367	0.1	5.728267
17.505033	0.1	5.604150
17.506700	0.1	5.482850
17.508367	0.1	5.365969
17.510033	0.1	5.254364
17.511700	0.1	5.147969
17.513367	0.1	5.046809
17.515033	0.1	4.951316
17.516700	0.1	4.861243
17.518367	0.1	4.775091
17.520033	0.1	4.690974
17.521700	0.1	4.607528
17.523367	0.1	4.524332
17.525033	0.1	4.442097
17.526700	0.1	4.362403
17.528367	0.1	4.286799
17.530033	0.1	4.215706
17.531700	0.1	4.147943
17.533367	0.1	4.081652
17.535033	0.1	4.016412
17.536700	0.1	3.954088
17.538367	0.1	3.897040
17.540033	0.1	3.845431
17.541700	0.1	3.796928
17.543367	0.1	3.749272
17.545033	0.1	3.701816
17.546700	0.1	3.654547
17.548367	0.1	3.607366
17.550033	0.1	3.560525
17.551700	0.1	3.514471
17.553367	0.1	3.469549
17.555033	0.1	3.426243
17.556700	0.1	3.384580
17.558367	0.1	3.343797
17.560033	0.1	3.304221
17.561700	0.1	3.268193
17.563367	0.1	3.237473
17.565033	0.1	3.210651
17.566700	0.1	3.184942
17.568367	0.1	3.159512
17.570033	0.1	3.134892
17.571700	0.1	3.110366
17.573367	0.1	3.084345
17.575033	0.1	3.056950
17.576700	0.1	3.030244
17.578367	0.1	3.005918
17.580033	0.1	2.984125
17.581700	0.1	2.963832
17.583367	0.1	2.943748
17.585033	0.1	2.923966
17.586700	0.1	2.906397
17.588367	0.1	2.892283
17.590033	0.1	2.880176
17.591700	0.1	2.867687
17.593367	0.1	2.853922
17.595033	0.1	2.839151
17.596700	0.1	2.823845
17.598367	0.1	2.808934
17.600033	0.1	2.795481
17.601700	0.1	2.783653
17.603367	0.1	2.772603
17.605033	0.1	2.761055
17.606700	0.1	2.748361
17.608367	0.1	2.735644
17.610033	0.1	2.725315
17.611700	0.1	2.718447
17.613367	0.1	2.713380
17.615033	0.1	2.707555
17.616700	0.1	2.699895
17.618367	0.1	2.691387
17.620033	0.1	2.684044
17.621700	0.1	2.678921
17.623367	0.1	2.674637
17.625033	0.1	2.668849
17.626700	0.1	2.661664
17.628367	0.1	2.656044
17.630033	0.1	2.654209
17.631700	0.1	2.654977
17.633367	0.1	2.655112
17.635033	0.1	2.652160
17.636700	0.1	2.645436
17.638367	0.1	2.635391
17.640033	0.1	2.623480
17.641700	0.1	2.612309
17.643367	0.1	2.604206
17.645033	0.1	2.599554
17.646700	0.1	2.596891
17.648367	0.1	2.594278
17.650033	0.1	2.590665
17.651700	0.1	2.586539
17.653367	0.1	2.583410
17.655033	0.1	2.582413
17.656700	0.1	2.582748
17.658367	0.1	2.581724
17.660033	0.1	2.577170
17.661700	0.1	2.570390
17.663367	0.1	2.565742
17.665033	0.1	2.566115
17.666700	0.1	2.570152
17.668367	0.1	2.574786
17.670033	0.1	2.578711
17.671700	0.1	2.582860
17.673367	0.1	2.588290
17.675033	0.1	2.594497
17.676700	0.1	2.599894
17.678367	0.1	2.603685
17.680033	0.1	2.606423
17.681700	0.1	2.608527
17.683367	0.1	2.609282
17.685033	0.1	2.608257
17.686700	0.1	2.606777
17.688367	0.1	2.606614
17.690033	0.1	2.607908
17.691700	0.1	2.609547
17.693367	0.1	2.610902
17.695033	0.1	2.612527
17.696700	0.1	2.615191
17.698367	0.1	2.618497
17.700033	0.1	2.621366
17.701700	0.1	2.623298
17.703367	0.1	2.624346
17.705033	0.1	2.625003
17.706700	0.1	2.626665
17.708367	0.1	2.630604
17.710033	0.1	2.635918
17.711700	0.1	2.639783
17.713367	0.1	2.640360
17.715033	0.1	2.638600
17.716700	0.1	2.636891
17.718367	0.1	2.636886
17.720033	0.1	2.638837
17.721700	0.1	2.642022
17.723367	0.1	2.645613
17.725033	0.1	2.649659
17.726700	0.1	2.654558
17.728367	0.1	2.659685
17.730033	0.1	2.663764
17.731700	0.1	2.666460
17.733367	0.1	2.668514
17.735033	0.1	2.670977
17.736700	0.1	2.675401
17.738367	0.1	2.683452
17.740033	0.1	2.694339
17.741700	0.1	2.703676
17.743367	0.1	2.707113
17.745033	0.1	2.704561
17.746700	0.1	2.699406
17.748367	0.1	2.694009
17.750033	0.1	2.687629
17.751700	0.1	2.678316
17.753367	0.1	2.666018
17.755033	0.1	2.654251
17.756700	0.1	2.647401
17.758367	0.1	2.646106
17.760033	0.1	2.647527
17.761700	0.1	2.648537
17.763367	0.1	2.646931
17.765033	0.1	2.641738
17.766700	0.1	2.633608
17.768367	0.1	2.624090
17.770033	0.1	2.614865
17.771700	0.1	2.606898
17.773367	0.1	2.599233
17.775033	0.1	2.589454
17.776700	0.1	2.576020
17.778367	0.1	2.560006
17.780033	0.1	2.544625
17.781700	0.1	2.532923
17.783367	0.1	2.525393
17.785033	0.1	2.520354
17.786700	0.1	2.516443
17.788367	0.1	2.513514
17.790033	0.1	2.511777
17.791700	0.1	2.510697
17.793367	0.1	2.508098
17.795033	0.1	2.501141
17.796700	0.1	2.488955
17.798367	0.1	2.473225
17.800033	0.1	2.455884
17.801700	0.1	2.438123
17.803367	0.1	2.421476
17.805033	0.1	2.407674
17.806700	0.1	2.397508
17.808367	0.1	2.390742
17.810033	0.1	2.386253
17.811700	0.1	2.382519
17.813367	0.1	2.379003
17.815033	0.1	2.376302
17.816700	0.1	2.374472
17.818367	0.1	2.372637
17.820033	0.1	2.369983
17.821700	0.1	2.365913
17.823367	0.1	2.360209
17.825033	0.1	2.353452
17.826700	0.1	2.346360
17.828367	0.1	2.339613
17.830033	0.1	2.334444
17.831700	0.1	2.331715
17.833367	0.1	2.330621
17.835033	0.1	2.329415
17.836700	0.1	2.326858
17.838367	0.1	2.322528
17.840033	0.1	2.317103
17.841700	0.1	2.311929
17.843367	0.1	2.308041
17.845033	0.1	2.306150
17.846700	0.1	2.306555
17.848367	0.1	2.308288
17.850033	0.1	2.308930
17.851700	0.1	2.306085
17.853367	0.1	2.299729
17.855033	0.1	2.292283
17.856700	0.1	2.286197
17.858367	0.1	2.282620
17.860033	0.1	2.281531
17.861700	0.1	2.282239
17.863367	0.1	2.284474
17.865033	0.1	2.288632
17.866700	0.1	2.294481
17.868367	0.1	2.300856
17.870033	0.1	2.306839
17.871700	0.1	2.312255
17.873367	0.1	2.317051
17.875033	0.1	2.321284
17.876700	0.1	2.325797
17.878367	0.1	2.331482
17.880033	0.1	2.337955
17.881700	0.1	2.344274
17.883367	0.1	2.350840
17.885033	0.1	2.358924
17.886700	0.1	2.368344
17.888367	0.1	2.377089
17.890033	0.1	2.383073
17.891700	0.1	2.385611
17.893367	0.1	2.385913
17.895033	0.1	2.386793
17.896700	0.1	2.391059
17.898367	0.1	2.399492
17.900033	0.1	2.411082
17.901700	0.1	2.424624
17.903367	0.1	2.438659
17.905033	0.1	2.451190
17.906700	0.1	2.461076
17.908367	0.1	2.468904
17.910033	0.1	2.476638
17.911700	0.1	2.486687
17.913367	0.1	2.499847
17.915033	0.1	2.514599
17.916700	0.1	2.529058
17.918367	0.1	2.542124
17.920033	0.1	2.553677
17.921700	0.1	2.565049
17.923367	0.1	2.577971
17.925033	0.1	2.592299
17.926700	0.1	2.605682
17.928367	0.1	2.616239
17.930033	0.1	2.624416
17.931700	0.1	2.631652
17.933367	0.1	2.639028
17.935033	0.1	2.647601
17.936700	0.1	2.658586
17.938367	0.1	2.672328
17.940033	0.1	2.687112
17.941700	0.1	2.700342
17.943367	0.1	2.711369
17.945033	0.1	2.722126
17.946700	0.1	2.735299
17.948367	0.1	2.751709
17.950033	0.1	2.768650
17.951700	0.1	2.782191
17.953367	0.1	2.791872
17.955033	0.1	2.801223
17.956700	0.1	2.813307
17.958367	0.1	2.827793
17.960033	0.1	2.842732
17.961700	0.1	2.857186
17.963367	0.1	2.871207
17.965033	0.1	2.884385
17.966700	0.1	2.896101
17.968367	0.1	2.906723
17.970033	0.1	2.917279
17.971700	0.1	2.928483
17.973367	0.1	2.940209
17.975033	0.1	2.951315
17.976700	0.1	2.960786
17.978367	0.1	2.969312
17.980033	0.1	2.978374
17.981700	0.1	2.988121
17.983367	0.1	2.997527
17.985033	0.1	3.005448
17.986700	0.1	3.010277
17.988367	0.1	3.009872
17.990033	0.1	3.003613
17.991700	0.1	2.994016
17.993367	0.1	2.985136
17.995033	0.1	2.979399
17.996700	0.1	2.976316
17.998367	0.1	2.974132
18.000033	0.1	2.971995
18.001700	0.1	2.969950
18.003367	0.1	2.967529
18.005033	0.1	2.963329
18.006700	0.1	2.955808
18.008367	0.1	2.944288
18.010033	0.1	2.930113
18.011700	0.1	2.916348
18.013367	0.1	2.905047
18.015033	0.1	2.895240
18.016700	0.1	2.883864
18.018367	0.1	2.868650
18.020033	0.1	2.850359
18.021700	0.1	2.831877
18.023367	0.1	2.814606
18.025033	0.1	2.796953
18.026700	0.1	2.777493
18.028367	0.1	2.757213
18.030033	0.1	2.737409
18.031700	0.1	2.717664
18.033367	0.1	2.696863
18.035033	0.1	2.675471
18.036700	0.1	2.655732
18.038367	0.1	2.639275
18.040033	0.1	2.625678
18.041700	0.1	2.613491
18.043367	0.1	2.601701
18.045033	0.1	2.590050
18.046700	0.1	2.578078
18.048367	0.1	2.564644
18.050033	0.1	2.549156
18.051700	0.1	2.532736
18.053367	0.1	2.517565
18.055033	0.1	2.505248
18.056700	0.1	2.495339
18.058367	0.1	2.485570
18.060033	0.1	2.474021
18.061700	0.1	2.460633
18.063367	0.1	2.446701
18.065033	0.1	2.433164
18.066700	0.1	2.419678
18.068367	0.1	2.406454
18.070033	0.1	2.395781
18.071700	0.1	2.389294
18.073367	0.1	2.385220
18.075033	0.1	2.380074
18.076700	0.1	2.372242
18.078367	0.1	2.362700
18.080033	0.1	2.353131
18.081700	0.1	2.344404
18.083367	0.1	2.336768
18.085033	0.1	2.330509
18.086700	0.1	2.325904
18.088367	0.1	2.322490
18.090033	0.1	2.318886
18.091700	0.1	2.314118
18.093367	0.1	2.308656
18.095033	0.1	2.303123
18.096700	0.1	2.297577
18.098367	0.1	2.292814
18.100033	0.1	2.290341
18.101700	0.1	2.290560
18.103367	0.1	2.292171
18.105033	0.1	2.293293
18.106700	0.1	2.292693
18.108367	0.1	2.290094
18.110033	0.1	2.285992
18.111700	0.1	2.281507
18.113367	0.1	2.277629
18.115033	0.1	2.273801
18.116700	0.1	2.268334
18.118367	0.1	2.260800
18.120033	0.1	2.252986
18.121700	0.1	2.247193
18.123367	0.1	2.244413
18.125033	0.1	2.244245
18.126700	0.1	2.245475
18.128367	0.1	2.246024
18.130033	0.1	2.243635
18.131700	0.1	2.237963
18.133367	0.1	2.231160
18.135033	0.1	2.225465
18.136700	0.1	2.221111
18.138367	0.1	2.217060
18.140033	0.1	2.212822
18.141700	0.1	2.208552
18.143367	0.1	2.203709
18.145033	0.1	2.197018
18.146700	0.1	2.187900
18.148367	0.1	2.177404
18.150033	0.1	2.167793
18.151700	0.1	2.161199
18.153367	0.1	2.158517
18.155033	0.1	2.159141
18.156700	0.1	2.161129
18.158367	0.1	2.162340
18.160033	0.1	2.161777
18.161700	0.1	2.159667
18.163367	0.1	2.156910
18.165033	0.1	2.154149
18.166700	0.1	2.150848
18.168367	0.1	2.146023
18.170033	0.1	2.139760
18.171700	0.1	2.133404
18.173367	0.1	2.128733
18.175033	0.1	2.127066
18.176700	0.1	2.128878
18.178367	0.1	2.133469
18.180033	0.1	2.138396
18.181700	0.1	2.140207
18.183367	0.1	2.136766
18.185033	0.1	2.129315
18.186700	0.1	2.121832
18.188367	0.1	2.117227
18.190033	0.1	2.114694
18.191700	0.1	2.111350
18.193367	0.1	2.105404
18.195033	0.1	2.097324
18.196700	0.1	2.089152
18.198367	0.1	2.083164
18.200033	0.1	2.080845
18.201700	0.1	2.081809
18.203367	0.1	2.083643
18.205033	0.1	2.084025
18.206700	0.1	2.082712
18.208367	0.1	2.081138
18.210033	0.1	2.080770
18.211700	0.1	2.081655
18.213367	0.1	2.082195
18.215033	0.1	2.080775
18.216700	0.1	2.077431
18.218367	0.1	2.073888
18.220033	0.1	2.071960
18.221700	0.1	2.071788
18.223367	0.1	2.071531
18.225033	0.1	2.069143
18.226700	0.1	2.064286
18.228367	0.1	2.058237
18.230033	0.1	2.052519
18.231700	0.1	2.047336
18.233367	0.1	2.041622
18.235033	0.1	2.035019
18.236700	0.1	2.028877
18.238367	0.1	2.024844
18.240033	0.1	2.024118
18.241700	0.1	2.027643
18.243367	0.1	2.034535
18.245033	0.1	2.041296
18.246700	0.1	2.044239
18.248367	0.1	2.041901
18.250033	0.1	2.035424
18.251700	0.1	2.027522
18.253367	0.1	2.020509
18.255033	0.1	2.014958
18.256700	0.1	2.010358
18.258367	0.1	2.006134
18.260033	0.1	2.002176
18.261700	0.1	1.999391
18.263367	0.1	1.998991
18.265033	0.1	2.000532
18.266700	0.1	2.002353
18.268367	0.1	2.004313
18.270033	0.1	2.008053
18.271700	0.1	2.014195
18.273367	0.1	2.020891
18.275033	0.1	2.025287
18.276700	0.1	2.025049
18.278367	0.1	2.019363
18.280033	0.1	2.009855
18.281700	0.1	1.999829
18.283367	0.1	1.991997
18.285033	0.1	1.987345
18.286700	0.1	1.985594
18.288367	0.1	1.986106
18.290033	0.1	1.988322
18.291700	0.1	1.991531
18.293367	0.1	1.994693
18.295033	0.1	1.997263
18.296700	0.1	1.999740
18.298367	0.1	2.002572
18.300033	0.1	2.005165
18.301700	0.1	2.006390
18.303367	0.1	2.005077
18.305033	0.1	2.000420
18.306700	0.1	1.993314
18.308367	0.1	1.986660
18.310033	0.1	1.983074
18.311700	0.1	1.982865
18.313367	0.1	1.984593
18.315033	0.1	1.986390
18.316700	0.1	1.986874
18.318367	0.1	1.985752
18.320033	0.1	1.983605
18.321700	0.1	1.981365
18.323367	0.1	1.980048
18.325033	0.1	1.980192
18.326700	0.1	1.981412
18.328367	0.1	1.982921
18.330033	0.1	1.984341
18.331700	0.1	1.985556
18.333367	0.1	1.986641
18.335033	0.1	1.988392
18.336700	0.1	1.992341
18.338367	0.1	1.999158
18.340033	0.1	2.007145
18.341700	0.1	2.013026
18.343367	0.1	2.014390
18.345033	0.1	2.011345
18.346700	0.1	2.006330
18.348367	0.1	2.002520
18.350033	0.1	2.001715
18.351700	0.1	2.003070
18.353367	0.1	2.004611
18.355033	0.1	2.005710
18.356700	0.1	2.006702
18.358367	0.1	2.007317
18.360033	0.1	2.007172
18.361700	0.1	2.006530
18.363367	0.1	2.005752
18.365033	0.1	2.005105
18.366700	0.1	2.005054
18.368367	0.1	2.006157
18.370033	0.1	2.008840
18.371700	0.1	2.012597
18.373367	0.1	2.015191
18.375033	0.1	2.014451
18.376700	0.1	2.011303
18.378367	0.1	2.009138
18.380033	0.1	2.010087
18.381700	0.1	2.013599
18.383367	0.1	2.018176
18.385033	0.1	2.022367
18.386700	0.1	2.024630
18.388367	0.1	2.023787
18.390033	0.1	2.020067
18.391700	0.1	2.015652
18.393367	0.1	2.013263
18.395033	0.1	2.013757
18.396700	0.1	2.015918
18.398367	0.1	2.018157
18.400033	0.1	2.019792
18.401700	0.1	2.021245
18.403367	0.1	2.022986
18.405033	0.1	2.024407
18.406700	0.1	2.024979
18.408367	0.1	2.025790
18.410033	0.1	2.028011
18.411700	0.1	2.030181
18.413367	0.1	2.028877
18.415033	0.1	2.022614
18.416700	0.1	2.014088
18.418367	0.1	2.007326
18.420033	0.1	2.003671
18.421700	0.1	2.001692
18.423367	0.1	1.999196
18.425033	0.1	1.994548
18.426700	0.1	1.987955
18.428367	0.1	1.981985
18.430033	0.1	1.979154
18.431700	0.1	1.979242
18.433367	0.1	1.980183
18.435033	0.1	1.980499
18.436700	0.1	1.980336
18.438367	0.1	1.981054
18.440033	0.1	1.983400
18.441700	0.1	1.986050
18.443367	0.1	1.986655
18.445033	0.1	1.984150
18.446700	0.1	1.979591
18.448367	0.1	1.974553
18.450033	0.1	1.970069
18.451700	0.1	1.967205
18.453367	0.1	1.966334
18.455033	0.1	1.965985
18.456700	0.1	1.964602
18.458367	0.1	1.962385
18.460033	0.1	1.960299
18.461700	0.1	1.959028
18.463367	0.1	1.959079
18.465033	0.1	1.960290
18.466700	0.1	1.961282
18.468367	0.1	1.960248
18.470033	0.1	1.956294
18.471700	0.1	1.950306
18.473367	0.1	1.944611
18.475033	0.1	1.941244
18.476700	0.1	1.940564
18.478367	0.1	1.941682
18.480033	0.1	1.943652
18.481700	0.1	1.945556
18.483367	0.1	1.945933
18.485033	0.1	1.942967
18.486700	0.1	1.935605
18.488367	0.1	1.924895
18.490033	0.1	1.914068
18.491700	0.1	1.906427
18.493367	0.1	1.903065
18.495033	0.1	1.902976
18.496700	0.1	1.904694
18.498367	0.1	1.906985
18.500033	0.1	1.908019
18.501700	0.1	1.905705
18.503367	0.1	1.899665
18.505033	0.1	1.891823
18.506700	0.1	1.884834
18.508367	0.1	1.880624
18.510033	0.1	1.880592
18.511700	0.1	1.885728
18.513367	0.1	1.894510
18.515033	0.1	1.902445
18.516700	0.1	1.905626
18.518367	0.1	1.903656
18.520033	0.1	1.899144
18.521700	0.1	1.895493
18.523367	0.1	1.894133
18.525033	0.1	1.893742
18.526700	0.1	1.892503
18.528367	0.1	1.889761
18.530033	0.1	1.885248
18.531700	0.1	1.878631
18.533367	0.1	1.870338
18.535033	0.1	1.861867
18.536700	0.1	1.855055
18.538367	0.1	1.850454
18.540033	0.1	1.847339
18.541700	0.1	1.846189
18.543367	0.1	1.848531
18.545033	0.1	1.853569
18.546700	0.1	1.857891
18.548367	0.1	1.859097
18.550033	0.1	1.857383
18.551700	0.1	1.853770
18.553367	0.1	1.848741
18.555033	0.1	1.842957
18.556700	0.1	1.837993
18.558367	0.1	1.834957
18.560033	0.1	1.832750
18.561700	0.1	1.829439
18.563367	0.1	1.824955
18.565033	0.1	1.821467
18.566700	0.1	1.821090
18.568367	0.1	1.823688
18.570033	0.1	1.827646
18.571700	0.1	1.831949
18.573367	0.1	1.836540
18.575033	0.1	1.841253
18.576700	0.1	1.844871
18.578367	0.1	1.845593
18.580033	0.1	1.842873
18.581700	0.1	1.838352
18.583367	0.1	1.834584
18.585033	0.1	1.832768
18.586700	0.1	1.831795
18.588367	0.1	1.829751
18.590033	0.1	1.826086
18.591700	0.1	1.821714
18.593367	0.1	1.817481
18.595033	0.1	1.813332
18.596700	0.1	1.808861
18.598367	0.1	1.804712
18.600033	0.1	1.802943
18.601700	0.1	1.804815
18.603367	0.1	1.808638
18.605033	0.1	1.810822
18.606700	0.1	1.809476
18.608367	0.1	1.806314
18.610033	0.1	1.804298
18.611700	0.1	1.804354
18.613367	0.1	1.805383
18.615033	0.1	1.805788
18.616700	0.1	1.804177
18.618367	0.1	1.800642
18.620033	0.1	1.797015
18.621700	0.1	1.794719
18.623367	0.1	1.793611
18.625033	0.1	1.793266
18.626700	0.1	1.793434
18.628367	0.1	1.793010
18.630033	0.1	1.790519
18.631700	0.1	1.786561
18.633367	0.1	1.783893
18.635033	0.1	1.784354
18.636700	0.1	1.787245
18.638367	0.1	1.791203
18.640033	0.1	1.796023
18.641700	0.1	1.802072
18.643367	0.1	1.808912
18.645033	0.1	1.815148
18.646700	0.1	1.819530
18.648367	0.1	1.822016
18.650033	0.1	1.823963
18.651700	0.1	1.826659
18.653367	0.1	1.829690
18.655033	0.1	1.831646
18.656700	0.1	1.832098
18.658367	0.1	1.832405
18.660033	0.1	1.834724
18.661700	0.1	1.840033
18.663367	0.1	1.846971
18.665033	0.1	1.853076
18.666700	0.1	1.857402
18.668367	0.1	1.861020
18.670033	0.1	1.865085
18.671700	0.1	1.870105
18.673367	0.1	1.876191
18.675033	0.1	1.882459
18.676700	0.1	1.887693
18.678367	0.1	1.892056
18.680033	0.1	1.897025
18.681700	0.1	1.904368
18.683367	0.1	1.914860
18.685033	0.1	1.927004
18.686700	0.1	1.938222
18.688367	0.1	1.948033
18.690033	0.1	1.958273
18.691700	0.1	1.969980
18.693367	0.1	1.982241
18.695033	0.1	1.994236
18.696700	0.1	2.006614
18.698367	0.1	2.020868
18.700033	0.1	2.038307
18.701700	0.1	2.058800
18.703367	0.1	2.080011
18.705033	0.1	2.099182
18.706700	0.1	2.116249
18.708367	0.1	2.133502
18.710033	0.1	2.152319
18.711700	0.1	2.172184
18.713367	0.1	2.192440
18.715033	0.1	2.213079
18.716700	0.1	2.233931
18.718367	0.1	2.254480
18.720033	0.1	2.273903
18.721700	0.1	2.291445
18.723367	0.1	2.308078
18.725033	0.1	2.326858
18.726700	0.1	2.349820
18.728367	0.1	2.375771
18.730033	0.1	2.402607
18.731700	0.1	2.429741
18.733367	0.1	2.456931
18.735033	0.1	2.483511
18.736700	0.1	2.510054
18.738367	0.1	2.538874
18.740033	0.1	2.572415
18.741700	0.1	2.611270
18.743367	0.1	2.653096
18.745033	0.1	2.694228
18.746700	0.1	2.732934
18.748367	0.1	2.770284
18.750033	0.1	2.808189
18.751700	0.1	2.847342
18.753367	0.1	2.886867
18.755033	0.1	2.926323
18.756700	0.1	2.967562
18.758367	0.1	3.013243
18.760033	0.1	3.063916
18.761700	0.1	3.117523
18.763367	0.1	3.171023
18.765033	0.1	3.222213
18.766700	0.1	3.271783
18.768367	0.1	3.323429
18.770033	0.1	3.380738
18.771700	0.1	3.444729
18.773367	0.1	3.514350
18.775033	0.1	3.587753
18.776700	0.1	3.662780
18.778367	0.1	3.737081
18.780033	0.1	3.808872
18.781700	0.1	3.877785
18.783367	0.1	3.945325
18.785033	0.1	4.014657
18.786700	0.1	4.089009
18.788367	0.1	4.169899
18.790033	0.1	4.256917
18.791700	0.1	4.349137
18.793367	0.1	4.445990
18.795033	0.1	4.546270
18.796700	0.1	4.647691
18.798367	0.1	4.749084
18.800033	0.1	4.852302
18.801700	0.1	4.960033
18.803367	0.1	5.072053
18.805033	0.1	5.186028
18.806700	0.1	5.301503
18.808367	0.1	5.420097
18.810033	0.1	5.541733
18.811700	0.1	5.663303
18.813367	0.1	5.781986
18.815033	0.1	5.898084
18.816700	0.1	6.013713
18.818367	0.1	6.130380
18.820033	0.1	6.248169
18.821700	0.1	6.366284
18.823367	0.1	6.484119
18.825033	0.1	6.601871
18.826700	0.1	6.719655
18.828367	0.1	6.835535
18.830033	0.1	6.945850
18.831700	0.1	7.048645
18.833367	0.1	7.145321
18.835033	0.1	7.237820
18.836700	0.1	7.325732
18.838367	0.1	7.407218
18.840033	0.1	7.481799
18.841700	0.1	7.550707
18.843367	0.1	7.614298
18.845033	0.1	7.670186
18.846700	0.1	7.715616
18.848367	0.1	7.751212
18.850033	0.1	7.780315
18.851700	0.1	7.805354
18.853367	0.1	7.826453
18.855033	0.1	7.842458
18.856700	0.1	7.851566
18.858367	0.1	7.851375
18.860033	0.1	7.839571
18.861700	0.1	7.815324
18.863367	0.1	7.780227
18.865033	0.1	7.737041
18.866700	0.1	7.687365
18.868367	0.1	7.631173
18.870033	0.1	7.568276
18.871700	0.1	7.499270
18.873367	0.1	7.424359
18.875033	0.1	7.341760
18.876700	0.1	7.249583
18.878367	0.1	7.148706
18.880033	0.1	7.041730
18.881700	0.1	6.930344
18.883367	0.1	6.814622
18.885033	0.1	6.694393
18.886700	0.1	6.571366
18.888367	0.1	6.448594
18.890033	0.1	6.327033
18.891700	0.1	6.204899
18.893367	0.1	6.081103
18.895033	0.1	5.956911
18.896700	0.1	5.833502
18.898367	0.1	5.709659
18.900033	0.1	5.582296
18.901700	0.1	5.449234
18.903367	0.1	5.311728
18.905033	0.1	5.174060
18.906700	0.1	5.040644
18.908367	0.1	4.912987
18.910033	0.1	4.789457
18.911700	0.1	4.668133
18.913367	0.1	4.548621
18.915033	0.1	4.431368
18.916700	0.1	4.317262
18.918367	0.1	4.207743
18.920033	0.1	4.103766
18.921700	0.1	4.004329
18.923367	0.1	3.906777
18.925033	0.1	3.809156
18.926700	0.1	3.711749
18.928367	0.1	3.615967
18.930033	0.1	3.522551
18.931700	0.1	3.432212
18.933367	0.1	3.346773
18.935033	0.1	3.267955
18.936700	0.1	3.195386
18.938367	0.1	3.126832
18.940033	0.1	3.060671
18.941700	0.1	2.997289
18.943367	0.1	2.937191
18.945033	0.1	2.879519
18.946700	0.1	2.823742
18.948367	0.1	2.771197
18.950033	0.1	2.724086
18.951700	0.1	2.682675
18.953367	0.1	2.643634
18.955033	0.1	2.602348
18.956700	0.1	2.557291
18.958367	0.1	2.511023
18.960033	0.1	2.467055
18.961700	0.1	2.426938
18.963367	0.1	2.390170
18.965033	0.1	2.355925
18.966700	0.1	2.324516
18.968367	0.1	2.296893
18.970033	0.1	2.272734
18.971700	0.1	2.250182
18.973367	0.1	2.227556
18.975033	0.1	2.204059
18.976700	0.1	2.179598
18.978367	0.1	2.154838
18.980033	0.1	2.131090
18.981700	0.1	2.109730
18.983367	0.1	2.091522
18.985033	0.1	2.075918
18.986700	0.1	2.061306
18.988367	0.1	2.046339
18.990033	0.1	2.031066
18.991700	0.1	2.016369
18.993367	0.1	2.002320
18.995033	0.1	1.987992
18.996700	0.1	1.973030
18.998367	0.1	1.958162
19.000033	0.1	1.944136
19.001700	0.1	1.931102
19.003367	0.1	1.918790
19.005033	0.1	1.906878
19.006700	0.1	1.894869
19.008367	0.1	1.882259
19.010033	0.1	1.868885
19.011700	0.1	1.854631
19.013367	0.1	1.839404
19.015033	0.1	1.823972
19.016700	0.1	1.810305
19.018367	0.1	1.800824
19.020033	0.1	1.796610
19.021700	0.1	1.795818
19.023367	0.1	1.794742
19.025033	0.1	1.790710
19.026700	0.1	1.783073
19.028367	0.1	1.772316
19.030033	0.1	1.759548
19.031700	0.1	1.746127
19.033367	0.1	1.732954
19.035033	0.1	1.720358
19.036700	0.1	1.708637
19.038367	0.1	1.698281
19.040033	0.1	1.689936
19.041700	0.1	1.684125
19.043367	0.1	1.680437
19.045033	0.1	1.677582
19.046700	0.1	1.674672
19.048367	0.1	1.671771
19.050033	0.1	1.669754
19.051700	0.1	1.669703
19.053367	0.1	1.671496
19.055033	0.1	1.672921
19.056700	0.1	1.670723
19.058367	0.1	1.663114
19.060033	0.1	1.651230
19.061700	0.1	1.637749
19.063367	0.1	1.624557
19.065033	0.1	1.612464
19.066700	0.1	1.602648
19.068367	0.1	1.596767
19.070033	0.1	1.595044
19.071700	0.1	1.595486
19.073367	0.1	1.595379
19.075033	0.1	1.593609
19.076700	0.1	1.591714
19.078367	0.1	1.592063
19.080033	0.1	1.594727
19.081700	0.1	1.596990
19.083367	0.1	1.595775
19.085033	0.1	1.590122
19.086700	0.1	1.581525
19.088367	0.1	1.572492
19.090033	0.1	1.564766
19.091700	0.1	1.558987
19.093367	0.1	1.555230
19.095033	0.1	1.553060
19.096700	0.1	1.551374
19.098367	0.1	1.548487
19.100033	0.1	1.543337
19.101700	0.1	1.537409
19.103367	0.1	1.533967
19.105033	0.1	1.534559
19.106700	0.1	1.537604
19.108367	0.1	1.540380
19.110033	0.1	1.541544
19.111700	0.1	1.541888
19.113367	0.1	1.542368
19.115033	0.1	1.542168
19.116700	0.1	1.539611
19.118367	0.1	1.534326
19.120033	0.1	1.527914
19.121700	0.1	1.523127
19.123367	0.1	1.522270
19.125033	0.1	1.525567
19.126700	0.1	1.531006
19.128367	0.1	1.535835
19.130033	0.1	1.537758
19.131700	0.1	1.535048
19.133367	0.1	1.527225
19.135033	0.1	1.516077
19.136700	0.1	1.505031
19.138367	0.1	1.497073
19.140033	0.1	1.492943
19.141700	0.1	1.491206
19.143367	0.1	1.490451
19.145033	0.1	1.490330
19.146700	0.1	1.490558
19.148367	0.1	1.490545
19.150033	0.1	1.489962
19.151700	0.1	1.488933
19.153367	0.1	1.487816
19.155033	0.1	1.486819
19.156700	0.1	1.485916
19.158367	0.1	1.484808
19.160033	0.1	1.482973
19.161700	0.1	1.480500
19.163367	0.1	1.478312
19.165033	0.1	1.477064
19.166700	0.1	1.476826
19.168367	0.1	1.477422
19.170033	0.1	1.477776
19.171700	0.1	1.476249
19.173367	0.1	1.472514
19.175033	0.1	1.468034
19.176700	0.1	1.464128
19.178367	0.1	1.460370
19.180033	0.1	1.455620
19.181700	0.1	1.450195
19.183367	0.1	1.446186
19.185033	0.1	1.445790
19.186700	0.1	1.449045
19.188367	0.1	1.453198
19.190033	0.1	1.455261
19.191700	0.1	1.454880
19.193367	0.1	1.453497
19.195033	0.1	1.452146
19.196700	0.1	1.451243
19.198367	0.1	1.450754
19.200033	0.1	1.449576
19.201700	0.1	1.446805
19.203367	0.1	1.443285
19.205033	0.1	1.439573
19.206700	0.1	1.434437
19.208367	0.1	1.427741
19.210033	0.1	1.422050
19.211700	0.1	1.420309
19.213367	0.1	1.423485
19.215033	0.1	1.429487
19.216700	0.1	1.434349
19.218367	0.1	1.435652
19.220033	0.1	1.433841
19.221700	0.1	1.430786
19.223367	0.1	1.427894
19.225033	0.1	1.425464
19.226700	0.1	1.423685
19.228367	0.1	1.423191
19.230033	0.1	1.423685
19.231700	0.1	1.423140
19.233367	0.1	1.419354
19.235033	0.1	1.412258
19.236700	0.1	1.404486
19.238367	0.1	1.399443
19.240033	0.1	1.398777
19.241700	0.1	1.401179
19.243367	0.1	1.403359
19.245033	0.1	1.403023
19.246700	0.1	1.400951
19.248367	0.1	1.399494
19.250033	0.1	1.399778
19.251700	0.1	1.401021
19.253367	0.1	1.401966
19.255033	0.1	1.402744
19.256700	0.1	1.405091
19.258367	0.1	1.409384
19.260033	0.1	1.412546
19.261700	0.1	1.411065
19.263367	0.1	1.405017
19.265033	0.1	1.397436
19.266700	0.1	1.390874
19.268367	0.1	1.385859
19.270033	0.1	1.381934
19.271700	0.1	1.378823
19.273367	0.1	1.376546
19.275033	0.1	1.375102
19.276700	0.1	1.374478
19.278367	0.1	1.374460
19.280033	0.1	1.374707
19.281700	0.1	1.375210
19.283367	0.1	1.375554
19.285033	0.1	1.374255
19.286700	0.1	1.370357
19.288367	0.1	1.364620
19.290033	0.1	1.358693
19.291700	0.1	1.354078
19.293367	0.1	1.351526
19.295033	0.1	1.350786
19.296700	0.1	1.351270
19.298367	0.1	1.352606
19.300033	0.1	1.353961
19.301700	0.1	1.353547
19.303367	0.1	1.350106
19.305033	0.1	1.344820
19.306700	0.1	1.340541
19.308367	0.1	1.339163
19.310033	0.1	1.340304
19.311700	0.1	1.342143
19.313367	0.1	1.343172
19.315033	0.1	1.343875
19.316700	0.1	1.345691
19.318367	0.1	1.348355
19.320033	0.1	1.350576
19.321700	0.1	1.352178
19.323367	0.1	1.353649
19.325033	0.1	1.354814
19.326700	0.1	1.354935
19.328367	0.1	1.353971
19.330033	0.1	1.352886
19.331700	0.1	1.351903
19.333367	0.1	1.349696
19.335033	0.1	1.345351
19.336700	0.1	1.339866
19.338367	0.1	1.335121
19.340033	0.1	1.332555
19.341700	0.1	1.332751
19.343367	0.1	1.334939
19.345033	0.1	1.337091
19.346700	0.1	1.337486
19.348367	0.1	1.336257
19.350033	0.1	1.334837
19.351700	0.1	1.334026
19.353367	0.1	1.333267
19.355033	0.1	1.332210
19.356700	0.1	1.331656
19.358367	0.1	1.332168
19.360033	0.1	1.333007
19.361700	0.1	1.333207
19.363367	0.1	1.332867
19.365033	0.1	1.332955
19.366700	0.1	1.334022
19.368367	0.1	1.335554
19.370033	0.1	1.336606
19.371700	0.1	1.336788
19.373367	0.1	1.336737
19.375033	0.1	1.337500
19.376700	0.1	1.339251
19.378367	0.1	1.341184
19.380033	0.1	1.342553
19.381700	0.1	1.343517
19.383367	0.1	1.343898
19.385033	0.1	1.341803
19.386700	0.1	1.336052
19.388367	0.1	1.328909
19.390033	0.1	1.324140
19.391700	0.1	1.323340
19.393367	0.1	1.325337
19.395033	0.1	1.328206
19.396700	0.1	1.330101
19.398367	0.1	1.329137
19.400033	0.1	1.324234
19.401700	0.1	1.316336
19.403367	0.1	1.308331
19.405033	0.1	1.303628
19.406700	0.1	1.304410
19.408367	0.1	1.310627
19.410033	0.1	1.320229
19.411700	0.1	1.330734
19.413367	0.1	1.340555
19.415033	0.1	1.348979
19.416700	0.1	1.355843
19.418367	0.1	1.360802
19.420033	0.1	1.363251
19.421700	0.1	1.363517
19.423367	0.1	1.362967
19.425033	0.1	1.362669
19.426700	0.1	1.362818
19.428367	0.1	1.363126
19.430033	0.1	1.363610
19.431700	0.1	1.365137
19.433367	0.1	1.368430
19.435033	0.1	1.372816
19.436700	0.1	1.377696
19.438367	0.1	1.383671
19.440033	0.1	1.391093
19.441700	0.1	1.399377
19.443367	0.1	1.407918
19.445033	0.1	1.417003
19.446700	0.1	1.427541
19.448367	0.1	1.439317
19.450033	0.1	1.450274
19.451700	0.1	1.458800
19.453367	0.1	1.465711
19.455033	0.1	1.473031
19.456700	0.1	1.481576
19.458367	0.1	1.490200
19.460033	0.1	1.497418
19.461700	0.1	1.503271
19.463367	0.1	1.508677
19.465033	0.1	1.514247
19.466700	0.1	1.520468
19.468367	0.1	1.527877
19.470033	0.1	1.536589
19.471700	0.1	1.546559
19.473367	0.1	1.557716
19.475033	0.1	1.568878
19.476700	0.1	1.577982
19.478367	0.1	1.585069
19.480033	0.1	1.593204
19.481700	0.1	1.605027
19.483367	0.1	1.619374
19.485033	0.1	1.632315
19.486700	0.1	1.640678
19.488367	0.1	1.643915
19.490033	0.1	1.643538
19.491700	0.1	1.642094
19.493367	0.1	1.641465
19.495033	0.1	1.640976
19.496700	0.1	1.638462
19.498367	0.1	1.633237
19.500033	0.1	1.627137
19.501700	0.1	1.622932
19.503367	0.1	1.621987
19.505033	0.1	1.623342
19.506700	0.1	1.625018
19.508367	0.1	1.625437
19.510033	0.1	1.623202
19.511700	0.1	1.616837
19.513367	0.1	1.605973
19.515033	0.1	1.592422
19.516700	0.1	1.578941
19.518367	0.1	1.566750
19.520033	0.1	1.555034
19.521700	0.1	1.542708
19.523367	0.1	1.530014
19.525033	0.1	1.517800
19.526700	0.1	1.505692
19.528367	0.1	1.492351
19.530033	0.1	1.477893
19.531700	0.1	1.464398
19.533367	0.1	1.452873
19.535033	0.1	1.441864
19.536700	0.1	1.429804
19.538367	0.1	1.416584
19.540033	0.1	1.402879
19.541700	0.1	1.388607
19.543367	0.1	1.372937
19.545033	0.1	1.356630
19.546700	0.1	1.342339
19.548367	0.1	1.331950
19.550033	0.1	1.325067
19.551700	0.1	1.319721
19.553367	0.1	1.313789
19.555033	0.1	1.306115
19.556700	0.1	1.296783
19.558367	0.1	1.286683
19.560033	0.1	1.276857
19.561700	0.1	1.267684
19.563367	0.1	1.258771
19.565033	0.1	1.250058
19.566700	0.1	1.241807
19.568367	0.1	1.233732
19.570033	0.1	1.225634
19.571700	0.1	1.217988
19.573367	0.1	1.211432
19.575033	0.1	1.206165
19.576700	0.1	1.201583
19.578367	0.1	1.197304
19.580033	0.1	1.194724
19.581700	0.1	1.196135
19.583367	0.1	1.201835
19.585033	0.1	1.209183
19.586700	0.1	1.214608
19.588367	0.1	1.216237
19.590033	0.1	1.214943
19.591700	0.1	1.212461
19.593367	0.1	1.209085
19.595033	0.1	1.204745
19.596700	0.1	1.201015
19.598367	0.1	1.199762
19.600033	0.1	1.200819
19.601700	0.1	1.202202
19.603367	0.1	1.202221
19.605033	0.1	1.200964
19.606700	0.1	1.199469
19.608367	0.1	1.198230
19.610033	0.1	1.196950
19.611700	0.1	1.195073
19.613367	0.1	1.192461
19.615033	0.1	1.190109
19.616700	0.1	1.189644
19.618367	0.1	1.191664
19.620033	0.1	1.194589
19.621700	0.1	1.195474
19.623367	0.1	1.192852
19.625033	0.1	1.188493
19.626700	0.1	1.185955
19.628367	0.1	1.187264
19.630033	0.1	1.191013
19.631700	0.1	1.193704
19.633367	0.1	1.193178
19.635033	0.1	1.190854
19.636700	0.1	1.189942
19.638367	0.1	1.191511
19.640033	0.1	1.193425
19.641700	0.1	1.193350
19.643367	0.1	1.191376
19.645033	0.1	1.188954
19.646700	0.1	1.186612
19.648367	0.1	1.183785
19.650033	0.1	1.180046
19.651700	0.1	1.175767
19.653367	0.1	1.171464
19.655033	0.1	1.166929
19.656700	0.1	1.161522
19.658367	0.1	1.155082
19.660033	0.1	1.148148
19.661700	0.1	1.141531
19.663367	0.1	1.135799
19.665033	0.1	1.131212
19.666700	0.1	1.127720
19.668367	0.1	1.124917
19.670033	0.1	1.122318
19.671700	0.1	1.119524
19.673367	0.1	1.116241
19.675033	0.1	1.112856
19.676700	0.1	1.110593
19.678367	0.1	1.109657
19.680033	0.1	1.108558
19.681700	0.1	1.106481
19.683367	0.1	1.104772
19.685033	0.1	1.105140
19.686700	0.1	1.107161
19.688367	0.1	1.108651
19.690033	0.1	1.107957
19.691700	0.1	1.104828
19.693367	0.1	1.100376
19.695033	0.1	1.096502
19.696700	0.1	1.094020
19.698367	0.1	1.092441
19.700033	0.1	1.091813
19.701700	0.1	1.092679
19.703367	0.1	1.094085
19.705033	0.1	1.093633
19.706700	0.1	1.090546
19.708367	0.1	1.086942
19.710033	0.1	1.085410
19.711700	0.1	1.086979
19.713367	0.1	1.091263
19.715033	0.1	1.096870
19.716700	0.1	1.101936
19.718367	0.1	1.104875
19.720033	0.1	1.104469
19.721700	0.1	1.099925
19.723367	0.1	1.091748
19.725033	0.1	1.082132
19.726700	0.1	1.073596
19.728367	0.1	1.068087
19.730033	0.1	1.067403
19.731700	0.1	1.072250
19.733367	0.1	1.080139
19.735033	0.1	1.086267
19.736700	0.1	1.087356
19.738367	0.1	1.083841
19.740033	0.1	1.078895
19.741700	0.1	1.076232
19.743367	0.1	1.077605
19.745033	0.1	1.081591
19.746700	0.1	1.085447
19.748367	0.1	1.087659
19.750033	0.1	1.088381
19.751700	0.1	1.089172
19.753367	0.1	1.091645
19.755033	0.1	1.094751
19.756700	0.1	1.095282
19.758367	0.1	1.091650
19.760033	0.1	1.085722
19.761700	0.1	1.081056
19.763367	0.1	1.079594
19.765033	0.1	1.080036
19.766700	0.1	1.079999
19.768367	0.1	1.079384
19.770033	0.1	1.080753
19.771700	0.1	1.086514
19.773367	0.1	1.096055
19.775033	0.1	1.105368
19.776700	0.1	1.109750
19.778367	0.1	1.107124
19.780033	0.1	1.098434
19.781700	0.1	1.086057
19.783367	0.1	1.073079
19.785033	0.1	1.062476
19.786700	0.1	1.055943
19.788367	0.1	1.053917
19.790033	0.1	1.055696
19.791700	0.1	1.059165
19.793367	0.1	1.061624
19.795033	0.1	1.060963
19.796700	0.1	1.056180
19.798367	0.1	1.048236
19.800033	0.1	1.040245
19.801700	0.1	1.035277
19.803367	0.1	1.033987
19.805033	0.1	1.034560
19.806700	0.1	1.034820
19.808367	0.1	1.034597
19.810033	0.1	1.035444
19.811700	0.1	1.037894
19.813367	0.1	1.040148
19.815033	0.1	1.040078
19.816700	0.1	1.037926
19.818367	0.1	1.035808
19.820033	0.1	1.034928
19.821700	0.1	1.034681
19.823367	0.1	1.033428
19.825033	0.1	1.029265
19.826700	0.1	1.021624
19.828367	0.1	1.012376
19.830033	0.1	1.004767
19.831700	0.1	1.001111
19.833367	0.1	1.000483
19.835033	0.1	0.999426
19.836700	0.1	0.996268
19.838367	0.1	0.993554
19.840033	0.1	0.994387
19.841700	0.1	0.997549
19.843367	0.1	0.998736
19.845033	0.1	0.995859
19.846700	0.1	0.990662
19.848367	0.1	0.986117
19.850033	0.1	0.984315
19.851700	0.1	0.985959
19.853367	0.1	0.989931
19.855033	0.1	0.993586
19.856700	0.1	0.994611
19.858367	0.1	0.992618
19.860033	0.1	0.988864
19.861700	0.1	0.984822
19.863367	0.1	0.981381
19.865033	0.1	0.979071
19.866700	0.1	0.978708
19.868367	0.1	0.981260
19.870033	0.1	0.986028
19.871700	0.1	0.990313
19.873367	0.1	0.992217
19.875033	0.1	0.991942
19.876700	0.1	0.990252
19.878367	0.1	0.987863
19.880033	0.1	0.985623
19.881700	0.1	0.983407
19.883367	0.1	0.979705
19.885033	0.1	0.973786
19.886700	0.1	0.967402
19.888367	0.1	0.963202
19.890033	0.1	0.962149
19.891700	0.1	0.962992
19.893367	0.1	0.963965
19.895033	0.1	0.964650
19.896700	0.1	0.965688
19.898367	0.1	0.967407
19.900033	0.1	0.969796
19.901700	0.1	0.972529
19.903367	0.1	0.974480
19.905033	0.1	0.974559
19.906700	0.1	0.973246
19.908367	0.1	0.972669
19.910033	0.1	0.974685
19.911700	0.1	0.978452
19.913367	0.1	0.980683
19.915033	0.1	0.978927
19.916700	0.1	0.973721
19.918367	0.1	0.967472
19.920033	0.1	0.962117
19.921700	0.1	0.958377
19.923367	0.1	0.956445
19.925033	0.1	0.956515
19.926700	0.1	0.958918
19.928367	0.1	0.963742
19.930033	0.1	0.969865
19.931700	0.1	0.975248
19.933367	0.1	0.978620
19.935033	0.1	0.979905
19.936700	0.1	0.979314
19.938367	0.1	0.976939
19.940033	0.1	0.973162
19.941700	0.1	0.969004
19.943367	0.1	0.965116
19.945033	0.1	0.961516
19.946700	0.1	0.959197
19.948367	0.1	0.959989
19.950033	0.1	0.964236
19.951700	0.1	0.970163
19.953367	0.1	0.975286
19.955033	0.1	0.977484
19.956700	0.1	0.975775
19.958367	0.1	0.971253
19.960033	0.1	0.966643
19.961700	0.1	0.964100
19.963367	0.1	0.963714
19.965033	0.1	0.964282
19.966700	0.1	0.964878
19.968367	0.1	0.965279
19.970033	0.1	0.965353
19.971700	0.1	0.964310
19.973367	0.1	0.961320
19.975033	0.1	0.957106
19.976700	0.1	0.953898
19.978367	0.1	0.953581
19.980033	0.1	0.955733
19.981700	0.1	0.958079
19.983367	0.1	0.958876
19.985033	0.1	0.957507
19.986700	0.1	0.953791
19.988367	0.1	0.948687
19.990033	0.1	0.944324
19.991700	0.1	0.941646
19.993367	0.1	0.939425
19.995033	0.1	0.936463
19.996700	0.1	0.933404
19.998367	0.1	0.931346
20.000033	0.1	0.930089
20.001700	0.1	0.928664
20.003367	0.1	0.926745
20.005033	0.1	0.924710
20.006700	0.1	0.923211
20.008367	0.1	0.922512
20.010033	0.1	0.922028
20.011700	0.1	0.921316
20.013367	0.1	0.920910
20.015033	0.1	0.921711
20.016700	0.1	0.923895
20.018367	0.1	0.925958
20.020033	0.1	0.925842
20.021700	0.1	0.923113
20.023367	0.1	0.919066
20.025033	0.1	0.915304
20.026700	0.1	0.912626
20.028367	0.1	0.910354
20.030033	0.1	0.906792
20.031700	0.1	0.901483
20.033367	0.1	0.896659
20.035033	0.1	0.895094
20.036700	0.1	0.897120
20.038367	0.1	0.900640
20.040033	0.1	0.902992
20.041700	0.1	0.902344
20.043367	0.1	0.898573
20.045033	0.1	0.893432
20.046700	0.1	0.889506
20.048367	0.1	0.888184
20.050033	0.1	0.888333
20.051700	0.1	0.887280
20.053367	0.1	0.882973
20.055033	0.1	0.875834
20.056700	0.1	0.868854
20.058367	0.1	0.865236
20.060033	0.1	0.865785
20.061700	0.1	0.868682
20.063367	0.1	0.871057
20.065033	0.1	0.870936
20.066700	0.1	0.868705
20.068367	0.1	0.866731
20.070033	0.1	0.867168
20.071700	0.1	0.870363
20.073367	0.1	0.875136
20.075033	0.1	0.879648
20.076700	0.1	0.881865
20.078367	0.1	0.880398
20.080033	0.1	0.875909
20.081700	0.1	0.871220
20.083367	0.1	0.869185
20.085033	0.1	0.870847
20.086700	0.1	0.875662
20.088367	0.1	0.881841
20.090033	0.1	0.886591
20.091700	0.1	0.887862
20.093367	0.1	0.886219
20.095033	0.1	0.884351
20.096700	0.1	0.884426
20.098367	0.1	0.886535
20.100033	0.1	0.889353
20.101700	0.1	0.891299
20.103367	0.1	0.891699
20.105033	0.1	0.891136
20.106700	0.1	0.891043
20.108367	0.1	0.893059
20.110033	0.1	0.897711
20.111700	0.1	0.903257
20.113367	0.1	0.906638
20.115033	0.1	0.905897
20.116700	0.1	0.901250
20.118367	0.1	0.894312
20.120033	0.1	0.887606
20.121700	0.1	0.884174
20.123367	0.1	0.885497
20.125033	0.1	0.890577
20.126700	0.1	0.897660
20.128367	0.1	0.905488
20.130033	0.1	0.913232
20.131700	0.1	0.920082
20.133367	0.1	0.924882
20.135033	0.1	0.926717
20.136700	0.1	0.926070
20.138367	0.1	0.924971
20.140033	0.1	0.926284
20.141700	0.1	0.932068
20.143367	0.1	0.940915
20.145033	0.1	0.948305
20.146700	0.1	0.950615
20.148367	0.1	0.947816
20.150033	0.1	0.942545
20.151700	0.1	0.937562
20.153367	0.1	0.934405
20.155033	0.1	0.933791
20.156700	0.1	0.935644
20.158367	0.1	0.938731
20.160033	0.1	0.941590
20.161700	0.1	0.944203
20.163367	0.1	0.948077
20.165033	0.1	0.954093
20.166700	0.1	0.961269
20.168367	0.1	0.967891
20.170033	0.1	0.972864
20.171700	0.1	0.976627
20.173367	0.1	0.981013
20.175033	0.1	0.987099
20.176700	0.1	0.994038
20.178367	0.1	1.000538
20.180033	0.1	1.006210
20.181700	0.1	1.011589
20.183367	0.1	1.017996
20.185033	0.1	1.026634
20.186700	0.1	1.036660
20.188367	0.1	1.045228
20.190033	0.1	1.050145
20.191700	0.1	1.051952
20.193367	0.1	1.053307
20.195033	0.1	1.057084
20.196700	0.1	1.064870
20.198367	0.1	1.075682
20.200033	0.1	1.085931
20.201700	0.1	1.092064
20.203367	0.1	1.093545
20.205033	0.1	1.092954
20.206700	0.1	1.093210
20.208367	0.1	1.095287
20.210033	0.1	1.098556
20.211700	0.1	1.102174
20.213367	0.1	1.105871
20.215033	0.1	1.109843
20.216700	0.1	1.114393
20.218367	0.1	1.119673
20.220033	0.1	1.125387
20.221700	0.1	1.131133
20.223367	0.1	1.137089
20.225033	0.1	1.143268
20.226700	0.1	1.149527
20.228367	0.1	1.156284
20.230033	0.1	1.163324
20.231700	0.1	1.168475
20.233367	0.1	1.169047
20.235033	0.1	1.165061
20.236700	0.1	1.160135
20.238367	0.1	1.158156
20.240033	0.1	1.159827
20.241700	0.1	1.162672
20.243367	0.1	1.163776
20.245033	0.1	1.162477
20.246700	0.1	1.160251
20.248367	0.1	1.158291
20.250033	0.1	1.155911
20.251700	0.1	1.151362
20.253367	0.1	1.144172
20.255033	0.1	1.136027
20.256700	0.1	1.128740
20.258367	0.1	1.122793
20.260033	0.1	1.118584
20.261700	0.1	1.116744
20.263367	0.1	1.116167
20.265033	0.1	1.113974
20.266700	0.1	1.108637
20.268367	0.1	1.101354
20.270033	0.1	1.093871
20.271700	0.1	1.086737
20.273367	0.1	1.079822
20.275033	0.1	1.073200
20.276700	0.1	1.066779
20.278367	0.1	1.059729
20.280033	0.1	1.051635
20.281700	0.1	1.044692
20.283367	0.1	1.042886
20.285033	0.1	1.047603
20.286700	0.1	1.054844
20.288367	0.1	1.057973
20.290033	0.1	1.053512
20.291700	0.1	1.044008
20.293367	0.1	1.034923
20.295033	0.1	1.029260
20.296700	0.1	1.025852
20.298367	0.1	1.021787
20.300033	0.1	1.015277
20.301700	0.1	1.006830
20.303367	0.1	0.999020
20.305033	0.1	0.994597
20.306700	0.1	0.994094
20.308367	0.1	0.995221
20.310033	0.1	0.995006
20.311700	0.1	0.992604
20.313367	0.1	0.989488
20.315033	0.1	0.987127
20.316700	0.1	0.985777
20.318367	0.1	0.984767
20.320033	0.1	0.983062
20.321700	0.1	0.980105
20.323367	0.1	0.976212
20.325033	0.1	0.971975
20.326700	0.1	0.968082
20.328367	0.1	0.965181
20.330033	0.1	0.963127
20.331700	0.1	0.961376
20.333367	0.1	0.959830
20.335033	0.1	0.958578
20.336700	0.1	0.957735
20.338367	0.1	0.957325
20.340033	0.1	0.956752
20.341700	0.1	0.955258
20.343367	0.1	0.953395
20.345033	0.1	0.953134
20.346700	0.1	0.956035
20.348367	0.1	0.961609
20.350033	0.1	0.967388
20.351700	0.1	0.970629
20.353367	0.1	0.969768
20.355033	0.1	0.964855
20.356700	0.1	0.958242
20.358367	0.1	0.953740
20.360033	0.1	0.953185
20.361700	0.1	0.955407
20.363367	0.1	0.959379
20.365033	0.1	0.965488
20.366700	0.1	0.973023
20.368367	0.1	0.979626
20.370033	0.1	0.983737
20.371700	0.1	0.985544
20.373367	0.1	0.985828
20.375033	0.1	0.984985
20.376700	0.1	0.983304
20.378367	0.1	0.982331
20.380033	0.1	0.984301
20.381700	0.1	0.989516
20.383367	0.1	0.995793
20.385033	0.1	1.001046
20.386700	0.1	1.005228
20.388367	0.1	1.009339
20.390033	0.1	1.013451
20.391700	0.1	1.016227
20.393367	0.1	1.016422
20.395033	0.1	1.014369
20.396700	0.1	1.011919
20.398367	0.1	1.010937
20.400033	0.1	1.011654
20.401700	0.1	1.012511
20.403367	0.1	1.012338
20.405033	0.1	1.012045
20.406700	0.1	1.013689
20.408367	0.1	1.018238
20.410033	0.1	1.024664
20.411700	0.1	1.031347
20.413367	0.1	1.037470
20.415033	0.1	1.042797
20.416700	0.1	1.047063
20.418367	0.1	1.049475
20.420033	0.1	1.048562
20.421700	0.1	1.043943
20.423367	0.1	1.037652
20.425033	0.1	1.032129
20.426700	0.1	1.028264
20.428367	0.1	1.026518
20.430033	0.1	1.027603
20.431700	0.1	1.030862
20.433367	0.1	1.034220
20.435033	0.1	1.036385
20.436700	0.1	1.037554
20.438367	0.1	1.037801
20.440033	0.1	1.036129
20.441700	0.1	1.031514
20.443367	0.1	1.024902
20.445033	0.1	1.019593
20.446700	0.1	1.018951
20.448367	0.1	1.023761
20.450033	0.1	1.031524
20.451700	0.1	1.037954
20.453367	0.1	1.039668
20.455033	0.1	1.036189
20.456700	0.1	1.030033
20.458367	0.1	1.024525
20.460033	0.1	1.020948
20.461700	0.1	1.017884
20.463367	0.1	1.013544
20.465033	0.1	1.007929
20.466700	0.1	1.002154
20.468367	0.1	0.996958
20.470033	0.1	0.992245
20.471700	0.1	0.987235
20.473367	0.1	0.981102
20.475033	0.1	0.974233
20.476700	0.1	0.967812
20.478367	0.1	0.962163
20.480033	0.1	0.957204
20.481700	0.1	0.953460
20.483367	0.1	0.951593
20.485033	0.1	0.952021
20.486700	0.1	0.954354
20.488367	0.1	0.956403
20.490033	0.1	0.955411
20.491700	0.1	0.951202
20.493367	0.1	0.946829
20.495033	0.1	0.944748
20.496700	0.1	0.944417
20.498367	0.1	0.944519
20.500033	0.1	0.944333
20.501700	0.1	0.943365
20.503367	0.1	0.941656
20.505033	0.1	0.939835
20.506700	0.1	0.939048
20.508367	0.1	0.940696
20.510033	0.1	0.944692
20.511700	0.1	0.948566
20.513367	0.1	0.949902
20.515033	0.1	0.949064
20.516700	0.1	0.948403
20.518367	0.1	0.949642
20.520033	0.1	0.952859
20.521700	0.1	0.956985
20.523367	0.1	0.959998
20.525033	0.1	0.959714
20.526700	0.1	0.956138
20.528367	0.1	0.951933
20.530033	0.1	0.949502
20.531700	0.1	0.949274
20.533367	0.1	0.950866
20.535033	0.1	0.953577
20.536700	0.1	0.955863
20.538367	0.1	0.956291
20.540033	0.1	0.954825
20.541700	0.1	0.952296
20.543367	0.1	0.949251
20.545033	0.1	0.945460
20.546700	0.1	0.940696
20.548367	0.1	0.935723
20.550033	0.1	0.931602
20.551700	0.1	0.928682
20.553367	0.1	0.926503
20.555033	0.1	0.924165
20.556700	0.1	0.921972
20.558367	0.1	0.921930
20.560033	0.1	0.924645
20.561700	0.1	0.927350
20.563367	0.1	0.926591
20.565033	0.1	0.921618
20.566700	0.1	0.914512
20.568367	0.1	0.908212
20.570033	0.1	0.905194
20.571700	0.1	0.907392
20.573367	0.1	0.915271
20.575033	0.1	0.925856
20.576700	0.1	0.934019
20.578367	0.1	0.936650
20.580033	0.1	0.934373
20.581700	0.1	0.929898
20.583367	0.1	0.925781
20.585033	0.1	0.922922
20.586700	0.1	0.920752
20.588367	0.1	0.918764
20.590033	0.1	0.917334
20.591700	0.1	0.917404
20.593367	0.1	0.919695
20.595033	0.1	0.924282
20.596700	0.1	0.930498
20.598367	0.1	0.936771
20.600033	0.1	0.940957
20.601700	0.1	0.941795
20.603367	0.1	0.939956
20.605033	0.1	0.937060
20.606700	0.1	0.933842
20.608367	0.1	0.930154
20.610033	0.1	0.925888
20.611700	0.1	0.921134
20.613367	0.1	0.916729
20.615033	0.1	0.914512
20.616700	0.1	0.916137
20.618367	0.1	0.921870
20.620033	0.1	0.930247
20.621700	0.1	0.938522
20.623367	0.1	0.944249
20.625033	0.1	0.947164
20.626700	0.1	0.949018
20.628367	0.1	0.951583
20.630033	0.1	0.955216
20.631700	0.1	0.958666
20.633367	0.1	0.960520
20.635033	0.1	0.961293
20.636700	0.1	0.963015
20.638367	0.1	0.966424
20.640033	0.1	0.969651
20.641700	0.1	0.970243
20.643367	0.1	0.968496
20.645033	0.1	0.967137
20.646700	0.1	0.967630
20.648367	0.1	0.968641
20.650033	0.1	0.968552
20.651700	0.1	0.968208
20.653367	0.1	0.970066
20.655033	0.1	0.975048
20.656700	0.1	0.981609
20.658367	0.1	0.987481
20.660033	0.1	0.991179
20.661700	0.1	0.992576
20.663367	0.1	0.993162
20.665033	0.1	0.995253
20.666700	0.1	0.999914
20.668367	0.1	1.006494
20.670033	0.1	1.014285
20.671700	0.1	1.022900
20.673367	0.1	1.030844
20.675033	0.1	1.035621
20.676700	0.1	1.036315
20.678367	0.1	1.035109
20.680033	0.1	1.035524
20.681700	0.1	1.039053
20.683367	0.1	1.044190
20.685033	0.1	1.049079
20.686700	0.1	1.054299
20.688367	0.1	1.062085
20.690033	0.1	1.073810
20.691700	0.1	1.088283
20.693367	0.1	1.102132
20.695033	0.1	1.112330
20.696700	0.1	1.118379
20.698367	0.1	1.121922
20.700033	0.1	1.124879
20.701700	0.1	1.128842
20.703367	0.1	1.135226
20.705033	0.1	1.144162
20.706700	0.1	1.154114
20.708367	0.1	1.163781
20.710033	0.1	1.173005
20.711700	0.1	1.181811
20.713367	0.1	1.190081
20.715033	0.1	1.198342
20.716700	0.1	1.207995
20.718367	0.1	1.220391
20.720033	0.1	1.235595
20.721700	0.1	1.251837
20.723367	0.1	1.265970
20.725033	0.1	1.275819
20.726700	0.1	1.282715
20.728367	0.1	1.290040
20.730033	0.1	1.299507
20.731700	0.1	1.310292
20.733367	0.1	1.321086
20.735033	0.1	1.332094
20.736700	0.1	1.344997
20.738367	0.1	1.360495
20.740033	0.1	1.376723
20.741700	0.1	1.390805
20.743367	0.1	1.401678
20.745033	0.1	1.411629
20.746700	0.1	1.424667
20.748367	0.1	1.442879
20.750033	0.1	1.464831
20.751700	0.1	1.487257
20.753367	0.1	1.507304
20.755033	0.1	1.523951
20.756700	0.1	1.538419
20.758367	0.1	1.552477
20.760033	0.1	1.566438
20.761700	0.1	1.579723
20.763367	0.1	1.592338
20.765033	0.1	1.604720
20.766700	0.1	1.617493
20.768367	0.1	1.631468
20.770033	0.1	1.646434
20.771700	0.1	1.660828
20.773367	0.1	1.673857
20.775033	0.1	1.686295
20.776700	0.1	1.698853
20.778367	0.1	1.711133
20.780033	0.1	1.721866
20.781700	0.1	1.729969
20.783367	0.1	1.735957
20.785033	0.1	1.742006
20.786700	0.1	1.750696
20.788367	0.1	1.763473
20.790033	0.1	1.779050
20.791700	0.1	1.793741
20.793367	0.1	1.804866
20.795033	0.1	1.813103
20.796700	0.1	1.821462
20.798367	0.1	1.833122
20.800033	0.1	1.849546
20.801700	0.1	1.869244
20.803367	0.1	1.888750
20.805033	0.1	1.905249
20.806700	0.1	1.918795
20.808367	0.1	1.931759
20.810033	0.1	1.946162
20.811700	0.1	1.962716
20.813367	0.1	1.981347
20.815033	0.1	2.001007
20.816700	0.1	2.020239
20.818367	0.1	2.038786
20.820033	0.1	2.058172
20.821700	0.1	2.080593
20.823367	0.1	2.107341
20.825033	0.1	2.137236
20.826700	0.1	2.166848
20.828367	0.1	2.193698
20.830033	0.1	2.218690
20.831700	0.1	2.244161
20.833367	0.1	2.270960
20.835033	0.1	2.298779
20.836700	0.1	2.327850
20.838367	0.1	2.358742
20.840033	0.1	2.391236
20.841700	0.1	2.424265
20.843367	0.1	2.456629
20.845033	0.1	2.486799
20.846700	0.1	2.513062
20.848367	0.1	2.535400
20.850033	0.1	2.555847
20.851700	0.1	2.576383
20.853367	0.1	2.597449
20.855033	0.1	2.618684
20.856700	0.1	2.639773
20.858367	0.1	2.659922
20.860033	0.1	2.677650
20.861700	0.1	2.691513
20.863367	0.1	2.700859
20.865033	0.1	2.706149
20.866700	0.1	2.708570
20.868367	0.1	2.708952
20.870033	0.1	2.707341
20.871700	0.1	2.703909
20.873367	0.1	2.699126
20.875033	0.1	2.692258
20.876700	0.1	2.680887
20.878367	0.1	2.662842
20.880033	0.1	2.638260
20.881700	0.1	2.609929
20.883367	0.1	2.582036
20.885033	0.1	2.557347
20.886700	0.1	2.535065
20.888367	0.1	2.511935
20.890033	0.1	2.485430
20.891700	0.1	2.455185
20.893367	0.1	2.421518
20.895033	0.1	2.384544
20.896700	0.1	2.345350
20.898367	0.1	2.306090
20.900033	0.1	2.268036
20.901700	0.1	2.230494
20.903367	0.1	2.192063
20.905033	0.1	2.152463
20.906700	0.1	2.112975
20.908367	0.1	2.075098
20.910033	0.1	2.038735
20.911700	0.1	2.001622
20.913367	0.1	1.961319
20.915033	0.1	1.917845
20.916700	0.1	1.873705
20.918367	0.1	1.831790
20.920033	0.1	1.794086
20.921700	0.1	1.761424
20.923367	0.1	1.733084
20.925033	0.1	1.706891
20.926700	0.1	1.681056
20.928367	0.1	1.655882
20.930033	0.1	1.632292
20.931700	0.1	1.609325
20.933367	0.1	1.584576
20.935033	0.1	1.556822
20.936700	0.1	1.527369
20.938367	0.1	1.498573
20.940033	0.1	1.471094
20.941700	0.1	1.443801
20.943367	0.1	1.416421
20.945033	0.1	1.390395
20.946700	0.1	1.367889
20.948367	0.1	1.350865
20.950033	0.1	1.339624
20.951700	0.1	1.331731
20.953367	0.1	1.323246
20.955033	0.1	1.311763
20.956700	0.1	1.298171
20.958367	0.1	1.285449
20.960033	0.1	1.275996
20.961700	0.1	1.269947
20.963367	0.1	1.265430
20.965033	0.1	1.260280
20.966700	0.1	1.253844
20.968367	0.1	1.246845
20.970033	0.1	1.239507
20.971700	0.1	1.230855
20.973367	0.1	1.220522
20.975033	0.1	1.209998
20.976700	0.1	1.201234
20.978367	0.1	1.195222
20.980033	0.1	1.191897
20.981700	0.1	1.189969
20.983367	0.1	1.186999
20.985033	0.1	1.181583
20.986700	0.1	1.175222
20.988367	0.1	1.170319
20.990033	0.1	1.167608
20.991700	0.1	1.166100
20.993367	0.1	1.164097
20.995033	0.1	1.160698
20.996700	0.1	1.156749
20.998367	0.1	1.153988
21.000033	0.1	1.153154
21.001700	0.1	1.153117
21.003367	0.1	1.152125
21.005033	0.1	1.150086
21.006700	0.1	1.149392
21.008367	0.1	1.152921
21.010033	0.1	1.160884
21.011700	0.1	1.169685
21.013367	0.1	1.174989
21.015033	0.1	1.175809
21.016700	0.1	1.174537
21.018367	0.1	1.173755
21.020033	0.1	1.174081
21.021700	0.1	1.174300
21.023367	0.1	1.172856
21.025033	0.1	1.169774
21.026700	0.1	1.166891
21.028367	0.1	1.166132
21.030033	0.1	1.167855
21.031700	0.1	1.170626
21.033367	0.1	1.172516
21.035033	0.1	1.172358
21.036700	0.1	1.170058
21.038367	0.1	1.166756
21.040033	0.1	1.164754
21.041700	0.1	1.165648
21.043367	0.1	1.168870
21.045033	0.1	1.173508
21.046700	0.1	1.180172
21.048367	0.1	1.188926
21.050033	0.1	1.196526
21.051700	0.1	1.198230
21.053367	0.1	1.192582
21.055033	0.1	1.183501
21.056700	0.1	1.177923
21.058367	0.1	1.180721
21.060033	0.1	1.190826
21.061700	0.1	1.202780
21.063367	0.1	1.211716
21.065033	0.1	1.216512
21.066700	0.1	1.219348
21.068367	0.1	1.223139
21.070033	0.1	1.229546
21.071700	0.1	1.238324
21.073367	0.1	1.246859
21.075033	0.1	1.251665
21.076700	0.1	1.251521
21.078367	0.1	1.247725
21.080033	0.1	1.242314
21.081700	0.1	1.238012
21.083367	0.1	1.237979
21.085033	0.1	1.243460
21.086700	0.1	1.252615
21.088367	0.1	1.262813
21.090033	0.1	1.272955
21.091700	0.1	1.282888
21.093367	0.1	1.292452
21.095033	0.1	1.302101
21.096700	0.1	1.312541
21.098367	0.1	1.322930
21.100033	0.1	1.331284
21.101700	0.1	1.337151
21.103367	0.1	1.342455
21.105033	0.1	1.349454
21.106700	0.1	1.358171
21.108367	0.1	1.365682
21.110033	0.1	1.369040
21.111700	0.1	1.369063
21.113367	0.1	1.369668
21.115033	0.1	1.373840
21.116700	0.1	1.382157
21.118367	0.1	1.393538
21.120033	0.1	1.405664
21.121700	0.1	1.415978
21.123367	0.1	1.423261
21.125033	0.1	1.428262
21.126700	0.1	1.432640
21.128367	0.1	1.436863
21.130033	0.1	1.440058
21.131700	0.1	1.442279
21.133367	0.1	1.445129
21.135033	0.1	1.449226
21.136700	0.1	1.452677
21.138367	0.1	1.452914
21.140033	0.1	1.449268
21.141700	0.1	1.443583
21.143367	0.1	1.439187
21.145033	0.1	1.438656
21.146700	0.1	1.442055
21.148367	0.1	1.447354
21.150033	0.1	1.451904
21.151700	0.1	1.454181
21.153367	0.1	1.455084
21.155033	0.1	1.456751
21.156700	0.1	1.459490
21.158367	0.1	1.461389
21.160033	0.1	1.460961
21.161700	0.1	1.458079
21.163367	0.1	1.452724
21.165033	0.1	1.444607
21.166700	0.1	1.433785
21.168367	0.1	1.421007
21.170033	0.1	1.407848
21.171700	0.1	1.396588
21.173367	0.1	1.389026
21.175033	0.1	1.385207
21.176700	0.1	1.383526
21.178367	0.1	1.381976
21.180033	0.1	1.379345
21.181700	0.1	1.375354
21.183367	0.1	1.369552
21.185033	0.1	1.360942
21.186700	0.1	1.349286
21.188367	0.1	1.336662
21.190033	0.1	1.326781
21.191700	0.1	1.322231
21.193367	0.1	1.322180
21.195033	0.1	1.322813
21.196700	0.1	1.320853
21.198367	0.1	1.316615
21.200033	0.1	1.312839
21.201700	0.1	1.310990
21.203367	0.1	1.310166
21.205033	0.1	1.309365
21.206700	0.1	1.308615
21.208367	0.1	1.307353
21.210033	0.1	1.304341
21.211700	0.1	1.300094
21.213367	0.1	1.297146
21.215033	0.1	1.296741
21.216700	0.1	1.297221
21.218367	0.1	1.296462
21.220033	0.1	1.294604
21.221700	0.1	1.293342
21.223367	0.1	1.293244
21.225033	0.1	1.293612
21.226700	0.1	1.293877
21.228367	0.1	1.293505
21.230033	0.1	1.291865
21.231700	0.1	1.289090
21.233367	0.1	1.285905
21.235033	0.1	1.282776
21.236700	0.1	1.280098
21.238367	0.1	1.278715
21.240033	0.1	1.279330
21.241700	0.1	1.281495
21.243367	0.1	1.284028
21.245033	0.1	1.285719
21.246700	0.1	1.285495
21.248367	0.1	1.283269
21.250033	0.1	1.280457
21.251700	0.1	1.278585
21.253367	0.1	1.278012
21.255033	0.1	1.278250
21.256700	0.1	1.278594
21.258367	0.1	1.278077
21.260033	0.1	1.275674
21.261700	0.1	1.271586
21.263367	0.1	1.268047
21.265033	0.1	1.267656
21.266700	0.1	1.270357
21.268367	0.1	1.273132
21.270033	0.1	1.273490
21.271700	0.1	1.271847
21.273367	0.1	1.269626
21.275033	0.1	1.267148
21.276700	0.1	1.264168
21.278367	0.1	1.260606
21.280033	0.1	1.257034
21.281700	0.1	1.254533
21.283367	0.1	1.252857
21.285033	0.1	1.249756
21.286700	0.1	1.243358
21.288367	0.1	1.234375
21.290033	0.1	1.225420
21.291700	0.1	1.218803
21.293367	0.1	1.215171
21.295033	0.1	1.213811
21.296700	0.1	1.213914
21.298367	0.1	1.214985
21.300033	0.1	1.215707
21.301700	0.1	1.214501
21.303367	0.1	1.211842
21.305033	0.1	1.209686
21.306700	0.1	1.208959
21.308367	0.1	1.209131
21.310033	0.1	1.209225
21.311700	0.1	1.208684
21.313367	0.1	1.207595
21.315033	0.1	1.205895
21.316700	0.1	1.203292
21.318367	0.1	1.200256
21.320033	0.1	1.198105
21.321700	0.1	1.197229
21.323367	0.1	1.196354
21.325033	0.1	1.194617
21.326700	0.1	1.192652
21.328367	0.1	1.190654
21.330033	0.1	1.187888
21.331700	0.1	1.184461
21.333367	0.1	1.181397
21.335033	0.1	1.179678
21.336700	0.1	1.179641
21.338367	0.1	1.180093
21.340033	0.1	1.178966
21.341700	0.1	1.175958
21.343367	0.1	1.173229
21.345033	0.1	1.173289
21.346700	0.1	1.176456
21.348367	0.1	1.180023
21.350033	0.1	1.180577
21.351700	0.1	1.177285
21.353367	0.1	1.172652
21.355033	0.1	1.170342
21.356700	0.1	1.171660
21.358367	0.1	1.174542
21.360033	0.1	1.176698
21.361700	0.1	1.177732
21.363367	0.1	1.177741
21.365033	0.1	1.176312
21.366700	0.1	1.173457
21.368367	0.1	1.170253
21.370033	0.1	1.168121
21.371700	0.1	1.167948
21.373367	0.1	1.169886
21.375033	0.1	1.173560
21.376700	0.1	1.178375
21.378367	0.1	1.184056
21.380033	0.1	1.190612
21.381700	0.1	1.196959
21.383367	0.1	1.200670
21.385033	0.1	1.200270
21.386700	0.1	1.196498
21.388367	0.1	1.190808
21.390033	0.1	1.183962
21.391700	0.1	1.176330
21.393367	0.1	1.168554
21.395033	0.1	1.161932
21.396700	0.1	1.158519
21.398367	0.1	1.160526
21.400033	0.1	1.168367
21.401700	0.1	1.179534
21.403367	0.1	1.190095
21.405033	0.1	1.196950
21.406700	0.1	1.199003
21.408367	0.1	1.197243
21.410033	0.1	1.193606
21.411700	0.1	1.189052
21.413367	0.1	1.183441
21.415033	0.1	1.177127
21.416700	0.1	1.171641
21.418367	0.1	1.168759
21.420033	0.1	1.169066
21.421700	0.1	1.171310
21.423367	0.1	1.173061
21.425033	0.1	1.172423
21.426700	0.1	1.169508
21.428367	0.1	1.166356
21.430033	0.1	1.165317
21.431700	0.1	1.167268
21.433367	0.1	1.171157
21.435033	0.1	1.175064
21.436700	0.1	1.177448
21.438367	0.1	1.177983
21.440033	0.1	1.177830
21.441700	0.1	1.178165
21.443367	0.1	1.178379
21.445033	0.1	1.177313
21.446700	0.1	1.175557
21.448367	0.1	1.174947
21.450033	0.1	1.176354
21.451700	0.1	1.178849
21.453367	0.1	1.180628
21.455033	0.1	1.180726
21.456700	0.1	1.179669
21.458367	0.1	1.178002
21.460033	0.1	1.175008
21.461700	0.1	1.169187
21.463367	0.1	1.160013
21.465033	0.1	1.149159
21.466700	0.1	1.139687
21.468367	0.1	1.134188
21.470033	0.1	1.133191
21.471700	0.1	1.134789
21.473367	0.1	1.136400
21.475033	0.1	1.136921
21.476700	0.1	1.136526
21.478367	0.1	1.135659
21.480033	0.1	1.134714
21.481700	0.1	1.133471
21.483367	0.1	1.131282
21.485033	0.1	1.128651
21.486700	0.1	1.127436
21.488367	0.1	1.128688
21.490033	0.1	1.131184
21.491700	0.1	1.131897
21.493367	0.1	1.127613
21.495033	0.1	1.117303
21.496700	0.1	1.103068
21.498367	0.1	1.088455
21.500033	0.1	1.076339
21.501700	0.1	1.067747
21.503367	0.1	1.062406
21.505033	0.1	1.060059
21.506700	0.1	1.060669
21.508367	0.1	1.063333
21.510033	0.1	1.065615
21.511700	0.1	1.064851
21.513367	0.1	1.060665
21.515033	0.1	1.055324
21.516700	0.1	1.051161
21.518367	0.1	1.048460
21.520033	0.1	1.046178
21.521700	0.1	1.043845
21.523367	0.1	1.042038
21.525033	0.1	1.041214
21.526700	0.1	1.040720
21.528367	0.1	1.038942
21.530033	0.1	1.034504
21.531700	0.1	1.027505
21.533367	0.1	1.019225
21.535033	0.1	1.011346
21.536700	0.1	1.005898
21.538367	0.1	1.003915
21.540033	0.1	1.003454
21.541700	0.1	1.001367
21.543367	0.1	0.997083
21.545033	0.1	0.992692
21.546700	0.1	0.990252
21.548367	0.1	0.990345
21.550033	0.1	0.992110
21.551700	0.1	0.993991
21.553367	0.1	0.995165
21.555033	0.1	0.995696
21.556700	0.1	0.995551
21.558367	0.1	0.994178
21.560033	0.1	0.991141
21.561700	0.1	0.987039
21.563367	0.1	0.983123
21.565033	0.1	0.979654
21.566700	0.1	0.975993
21.568367	0.1	0.971928
21.570033	0.1	0.967830
21.571700	0.1	0.964338
21.573367	0.1	0.962042
21.575033	0.1	0.961027
21.576700	0.1	0.960664
21.578367	0.1	0.959123
21.580033	0.1	0.954648
21.581700	0.1	0.948841
21.583367	0.1	0.945912
21.585033	0.1	0.947667
21.586700	0.1	0.951737
21.588367	0.1	0.954908
21.590033	0.1	0.956329
21.591700	0.1	0.957134
21.593367	0.1	0.958191
21.595033	0.1	0.958834
21.596700	0.1	0.957269
21.598367	0.1	0.951947
21.600033	0.1	0.943290
21.601700	0.1	0.934317
21.603367	0.1	0.928519
21.605033	0.1	0.927271
21.606700	0.1	0.929856
21.608367	0.1	0.934587
21.610033	0.1	0.939593
21.611700	0.1	0.943285
21.613367	0.1	0.943989
21.615033	0.1	0.939989
21.616700	0.1	0.931574
21.618367	0.1	0.922675
21.620033	0.1	0.918037
21.621700	0.1	0.918820
21.623367	0.1	0.922610
21.625033	0.1	0.926182
21.626700	0.1	0.927355
21.628367	0.1	0.925940
21.630033	0.1	0.923350
21.631700	0.1	0.921125
21.633367	0.1	0.920077
21.635033	0.1	0.920356
21.636700	0.1	0.921250
21.638367	0.1	0.921194
21.640033	0.1	0.919453
21.641700	0.1	0.917139
21.643367	0.1	0.915360
21.645033	0.1	0.914205
21.646700	0.1	0.914265
21.648367	0.1	0.917390
21.650033	0.1	0.924924
21.651700	0.1	0.935146
21.653367	0.1	0.943509
21.655033	0.1	0.945874
21.656700	0.1	0.941185
21.658367	0.1	0.931551
21.660033	0.1	0.920664
21.661700	0.1	0.911765
21.663367	0.1	0.906745
21.665033	0.1	0.905800
21.666700	0.1	0.906894
21.668367	0.1	0.907704
21.670033	0.1	0.908468
21.671700	0.1	0.910596
21.673367	0.1	0.914088
21.675033	0.1	0.918144
21.676700	0.1	0.922740
21.678367	0.1	0.928463
21.680033	0.1	0.934899
21.681700	0.1	0.939933
21.683367	0.1	0.941195
21.685033	0.1	0.938280
21.686700	0.1	0.933134
21.688367	0.1	0.928515
21.690033	0.1	0.926335
21.691700	0.1	0.926983
21.693367	0.1	0.929157
21.695033	0.1	0.931052
21.696700	0.1	0.932468
21.698367	0.1	0.934694
21.700033	0.1	0.938354
21.701700	0.1	0.942573
21.703367	0.1	0.945828
21.705033	0.1	0.947029
21.706700	0.1	0.946294
21.708367	0.1	0.944762
21.710033	0.1	0.944007
21.711700	0.1	0.944738
21.713367	0.1	0.945227
21.715033	0.1	0.942666
21.716700	0.1	0.936487
21.718367	0.1	0.928892
21.720033	0.1	0.922666
21.721700	0.1	0.919593
21.723367	0.1	0.919881
21.725033	0.1	0.921777
21.726700	0.1	0.922652
21.728367	0.1	0.921367
21.730033	0.1	0.918964
21.731700	0.1	0.916966
21.733367	0.1	0.915574
21.735033	0.1	0.913837
21.736700	0.1	0.910913
21.738367	0.1	0.906913
21.740033	0.1	0.903266
21.741700	0.1	0.902019
21.743367	0.1	0.904095
21.745033	0.1	0.908398
21.746700	0.1	0.912379
21.748367	0.1	0.913432
21.750033	0.1	0.910931
21.751700	0.1	0.906894
21.753367	0.1	0.903890
21.755033	0.1	0.902805
21.756700	0.1	0.902414
21.758367	0.1	0.900240
21.760033	0.1	0.894349
21.761700	0.1	0.885380
21.763367	0.1	0.876696
21.765033	0.1	0.872072
21.766700	0.1	0.872770
21.768367	0.1	0.876701
21.770033	0.1	0.880589
21.771700	0.1	0.882428
21.773367	0.1	0.881562
21.775033	0.1	0.877762
21.776700	0.1	0.870889
21.778367	0.1	0.861320
21.780033	0.1	0.850707
21.781700	0.1	0.841580
21.783367	0.1	0.836225
21.785033	0.1	0.835625
21.786700	0.1	0.838446
21.788367	0.1	0.841320
21.790033	0.1	0.841077
21.791700	0.1	0.836551
21.793367	0.1	0.828900
21.795033	0.1	0.820877
21.796700	0.1	0.814754
21.798367	0.1	0.811159
21.800033	0.1	0.809953
21.801700	0.1	0.811000
21.803367	0.1	0.813990
21.805033	0.1	0.817869
21.806700	0.1	0.820598
21.808367	0.1	0.820649
21.810033	0.1	0.818451
21.811700	0.1	0.815308
21.813367	0.1	0.811522
21.815033	0.1	0.806605
21.816700	0.1	0.801226
21.818367	0.1	0.796989
21.820033	0.1	0.794069
21.821700	0.1	0.791079
21.823367	0.1	0.787019
21.825033	0.1	0.782348
21.826700	0.1	0.778921
21.828367	0.1	0.778511
21.830033	0.1	0.780621
21.831700	0.1	0.782693
21.833367	0.1	0.783042
21.835033	0.1	0.782451
21.836700	0.1	0.782493
21.838367	0.1	0.783587
21.840033	0.1	0.785072
21.841700	0.1	0.786153
21.843367	0.1	0.786781
21.845033	0.1	0.788369
21.846700	0.1	0.792546
21.848367	0.1	0.798707
21.850033	0.1	0.804090
21.851700	0.1	0.805957
21.853367	0.1	0.802875
21.855033	0.1	0.795443
21.856700	0.1	0.786521
21.858367	0.1	0.779624
21.860033	0.1	0.777026
21.861700	0.1	0.779396
21.863367	0.1	0.786004
21.865033	0.1	0.795126
21.866700	0.1	0.804695
21.868367	0.1	0.812621
21.870033	0.1	0.817091
21.871700	0.1	0.817371
21.873367	0.1	0.814768
21.875033	0.1	0.811983
21.876700	0.1	0.810628
21.878367	0.1	0.810204
21.880033	0.1	0.809571
21.881700	0.1	0.808300
21.883367	0.1	0.807503
21.885033	0.1	0.809408
21.886700	0.1	0.814381
21.888367	0.1	0.819210
21.890033	0.1	0.819867
21.891700	0.1	0.815326
21.893367	0.1	0.808458
21.895033	0.1	0.803480
21.896700	0.1	0.802251
21.898367	0.1	0.803466
21.900033	0.1	0.804984
21.901700	0.1	0.805506
21.903367	0.1	0.805082
21.905033	0.1	0.804774
21.906700	0.1	0.804905
21.908367	0.1	0.804341
21.910033	0.1	0.802446
21.911700	0.1	0.800551
21.913367	0.1	0.800556
21.915033	0.1	0.803112
21.916700	0.1	0.807554
21.918367	0.1	0.812430
21.920033	0.1	0.816295
21.921700	0.1	0.819112
21.923367	0.1	0.822432
21.925033	0.1	0.827191
21.926700	0.1	0.831294
21.928367	0.1	0.830516
21.930033	0.1	0.822535
21.931700	0.1	0.809631
21.933367	0.1	0.797235
21.935033	0.1	0.789901
21.936700	0.1	0.788169
21.938367	0.1	0.789398
21.940033	0.1	0.791219
21.941700	0.1	0.792905
21.943367	0.1	0.794027
21.945033	0.1	0.793990
21.946700	0.1	0.792942
21.948367	0.1	0.791741
21.950033	0.1	0.790493
21.951700	0.1	0.788653
21.953367	0.1	0.786502
21.955033	0.1	0.784937
21.956700	0.1	0.784625
21.958367	0.1	0.786255
21.960033	0.1	0.789743
21.961700	0.1	0.793347
21.963367	0.1	0.795070
21.965033	0.1	0.794777
21.966700	0.1	0.794549
21.968367	0.1	0.796556
21.970033	0.1	0.800076
21.971700	0.1	0.801822
21.973367	0.1	0.799554
21.975033	0.1	0.793883
21.976700	0.1	0.786879
21.978367	0.1	0.780588
21.980033	0.1	0.776234
21.981700	0.1	0.773896
21.983367	0.1	0.773319
21.985033	0.1	0.774488
21.986700	0.1	0.777259
21.988367	0.1	0.781687
21.990033	0.1	0.788360
21.991700	0.1	0.797003
21.993367	0.1	0.805613
21.995033	0.1	0.812402
21.996700	0.1	0.817580
21.998367	0.1	0.822367
22.000033	0.1	0.827112
22.001700	0.1	0.830679
22.003367	0.1	0.831322
22.005033	0.1	0.828495
22.006700	0.1	0.823885
22.008367	0.1	0.820393
22.010033	0.1	0.820500
22.011700	0.1	0.825264
22.013367	0.1	0.833836
22.015033	0.1	0.843923
22.016700	0.1	0.853082
22.018367	0.1	0.859904
22.020033	0.1	0.864691
22.021700	0.1	0.868645
22.023367	0.1	0.872221
22.025033	0.1	0.874843
22.026700	0.1	0.875737
22.028367	0.1	0.875071
22.030033	0.1	0.874470
22.031700	0.1	0.875914
22.033367	0.1	0.880086
22.035033	0.1	0.886219
22.036700	0.1	0.893106
22.038367	0.1	0.899765
22.040033	0.1	0.905786
22.041700	0.1	0.911308
22.043367	0.1	0.916608
22.045033	0.1	0.921818
22.046700	0.1	0.926880
22.048367	0.1	0.931588
22.050033	0.1	0.936510
22.051700	0.1	0.943532
22.053367	0.1	0.954354
22.055033	0.1	0.968762
22.056700	0.1	0.984743
22.058367	0.1	0.999402
22.060033	0.1	1.010541
22.061700	0.1	1.018452
22.063367	0.1	1.025698
22.065033	0.1	1.034602
22.066700	0.1	1.045158
22.068367	0.1	1.055729
22.070033	0.1	1.065512
22.071700	0.1	1.074974
22.073367	0.1	1.084269
22.075033	0.1	1.092847
22.076700	0.1	1.100283
22.078367	0.1	1.106993
22.080033	0.1	1.113783
22.081700	0.1	1.120539
22.083367	0.1	1.126579
22.085033	0.1	1.131934
22.086700	0.1	1.136684
22.088367	0.1	1.140176
22.090033	0.1	1.142044
22.091700	0.1	1.142938
22.093367	0.1	1.143930
22.095033	0.1	1.145117
22.096700	0.1	1.145345
22.098367	0.1	1.143548
22.100033	0.1	1.139948
22.101700	0.1	1.135692
22.103367	0.1	1.131399
22.105033	0.1	1.126789
22.106700	0.1	1.122560
22.108367	0.1	1.120251
22.110033	0.1	1.119338
22.111700	0.1	1.117070
22.113367	0.1	1.111603
22.115033	0.1	1.103939
22.116700	0.1	1.097000
22.118367	0.1	1.093112
22.120033	0.1	1.091920
22.121700	0.1	1.090853
22.123367	0.1	1.087133
22.125033	0.1	1.079137
22.126700	0.1	1.067715
22.128367	0.1	1.055798
22.130033	0.1	1.045396
22.131700	0.1	1.036259
22.133367	0.1	1.027598
22.135033	0.1	1.019998
22.136700	0.1	1.015211
22.138367	0.1	1.013801
22.140033	0.1	1.013926
22.141700	0.1	1.013074
22.143367	0.1	1.010001
22.145033	0.1	1.004809
22.146700	0.1	0.997684
22.148367	0.1	0.988403
22.150033	0.1	0.978131
22.151700	0.1	0.970201
22.153367	0.1	0.967286
22.155033	0.1	0.969251
22.156700	0.1	0.974359
22.158367	0.1	0.980510
22.160033	0.1	0.985502
22.161700	0.1	0.988110
22.163367	0.1	0.989195
22.165033	0.1	0.990918
22.166700	0.1	0.994834
22.168367	0.1	1.000566
22.170033	0.1	1.005647
22.171700	0.1	1.007887
22.173367	0.1	1.008362
22.175033	0.1	1.010383
22.176700	0.1	1.016040
22.178367	0.1	1.024948
22.180033	0.1	1.035510
22.181700	0.1	1.046676
22.183367	0.1	1.058374
22.185033	0.1	1.070788
22.186700	0.1	1.084399
22.188367	0.1	1.099869
22.190033	0.1	1.117317
22.191700	0.1	1.135967
22.193367	0.1	1.154197
22.195033	0.1	1.170500
22.196700	0.1	1.184605
22.198367	0.1	1.197094
22.200033	0.1	1.208601
22.201700	0.1	1.219925
22.203367	0.1	1.231814
22.205033	0.1	1.244447
22.206700	0.1	1.258305
22.208367	0.1	1.275074
22.210033	0.1	1.295744
22.211700	0.1	1.318743
22.213367	0.1	1.341412
22.215033	0.1	1.362232
22.216700	0.1	1.381794
22.218367	0.1	1.402115
22.220033	0.1	1.424146
22.221700	0.1	1.446232
22.223367	0.1	1.465664
22.225033	0.1	1.481134
22.226700	0.1	1.493413
22.228367	0.1	1.504491
22.230033	0.1	1.515932
22.231700	0.1	1.527676
22.233367	0.1	1.539071
22.235033	0.1	1.550731
22.236700	0.1	1.563733
22.238367	0.1	1.577749
22.240033	0.1	1.591546
22.241700	0.1	1.604329
22.243367	0.1	1.615719
22.245033	0.1	1.625218
22.246700	0.1	1.632157
22.248367	0.1	1.635766
22.250033	0.1	1.635444
22.251700	0.1	1.631491
22.253367	0.1	1.625456
22.255033	0.1	1.618941
22.256700	0.1	1.611942
22.258367	0.1	1.603263
22.260033	0.1	1.592343
22.261700	0.1	1.579556
22.263367	0.1	1.564990
22.265033	0.1	1.548184
22.266700	0.1	1.528831
22.268367	0.1	1.507401
22.270033	0.1	1.484961
22.271700	0.1	1.462176
22.273367	0.1	1.439201
22.275033	0.1	1.416742
22.276700	0.1	1.395894
22.278367	0.1	1.376844
22.280033	0.1	1.358250
22.281700	0.1	1.338036
22.283367	0.1	1.315549
22.285033	0.1	1.292317
22.286700	0.1	1.269705
22.288367	0.1	1.247679
22.290033	0.1	1.225984
22.291700	0.1	1.204698
22.293367	0.1	1.184023
22.295033	0.1	1.164055
22.296700	0.1	1.144381
22.298367	0.1	1.124446
22.300033	0.1	1.104935
22.301700	0.1	1.087300
22.303367	0.1	1.071086
22.305033	0.1	1.053782
22.306700	0.1	1.034308
22.308367	0.1	1.014741
22.310033	0.1	0.998476
22.311700	0.1	0.987672
22.313367	0.1	0.981712
22.315033	0.1	0.977162
22.316700	0.1	0.970215
22.318367	0.1	0.960161
22.320033	0.1	0.949292
22.321700	0.1	0.939299
22.323367	0.1	0.929958
22.325033	0.1	0.921045
22.326700	0.1	0.913027
22.328367	0.1	0.906168
22.330033	0.1	0.901078
22.331700	0.1	0.899262
22.333367	0.1	0.901157
22.335033	0.1	0.904948
22.336700	0.1	0.908426
22.338367	0.1	0.910894
22.340033	0.1	0.913469
22.341700	0.1	0.917930
22.343367	0.1	0.924524
22.345033	0.1	0.931034
22.346700	0.1	0.934517
22.348367	0.1	0.933739
22.350033	0.1	0.930154
22.351700	0.1	0.926652
22.353367	0.1	0.925409
22.355033	0.1	0.927304
22.356700	0.1	0.933041
22.358367	0.1	0.943039
22.360033	0.1	0.955984
22.361700	0.1	0.969004
22.363367	0.1	0.979966
22.365033	0.1	0.988985
22.366700	0.1	0.997004
22.368367	0.1	1.003798
22.370033	0.1	1.008320
22.371700	0.1	1.010215
22.373367	0.1	1.010327
22.375033	0.1	1.009791
22.376700	0.1	1.009256
22.378367	0.1	1.009284
22.380033	0.1	1.010709
22.381700	0.1	1.014131
22.383367	0.1	1.018867
22.385033	0.1	1.023258
22.386700	0.1	1.026662
22.388367	0.1	1.029661
22.390033	0.1	1.032278
22.391700	0.1	1.033810
22.393367	0.1	1.034262
22.395033	0.1	1.034942
22.396700	0.1	1.037535
22.398367	0.1	1.042541
22.400033	0.1	1.049060
22.401700	0.1	1.056022
22.403367	0.1	1.062723
22.405033	0.1	1.068958
22.406700	0.1	1.075445
22.408367	0.1	1.082919
22.410033	0.1	1.090388
22.411700	0.1	1.095277
22.413367	0.1	1.096469
22.415033	0.1	1.096446
22.416700	0.1	1.099035
22.418367	0.1	1.105880
22.420033	0.1	1.115985
22.421700	0.1	1.126844
22.423367	0.1	1.136162
22.425033	0.1	1.143496
22.426700	0.1	1.149639
22.428367	0.1	1.155511
22.430033	0.1	1.162537
22.431700	0.1	1.172116
22.433367	0.1	1.184479
22.435033	0.1	1.198887
22.436700	0.1	1.214519
22.438367	0.1	1.231451
22.440033	0.1	1.250464
22.441700	0.1	1.271758
22.443367	0.1	1.294422
22.445033	0.1	1.317230
22.446700	0.1	1.339964
22.448367	0.1	1.363158
22.450033	0.1	1.386562
22.451700	0.1	1.409543
22.453367	0.1	1.432169
22.455033	0.1	1.454703
22.456700	0.1	1.477506
22.458367	0.1	1.502233
22.460033	0.1	1.532012
22.461700	0.1	1.569362
22.463367	0.1	1.613968
22.465033	0.1	1.662187
22.466700	0.1	1.708632
22.468367	0.1	1.749797
22.470033	0.1	1.786635
22.471700	0.1	1.822961
22.473367	0.1	1.861770
22.475033	0.1	1.903884
22.476700	0.1	1.949291
22.478367	0.1	1.998125
22.480033	0.1	2.050381
22.481700	0.1	2.105497
22.483367	0.1	2.162349
22.485033	0.1	2.220073
22.486700	0.1	2.279002
22.488367	0.1	2.340130
22.490033	0.1	2.403976
22.491700	0.1	2.470966
22.493367	0.1	2.542217
22.495033	0.1	2.618977
22.496700	0.1	2.701678
22.498367	0.1	2.789986
22.500033	0.1	2.883105
22.501700	0.1	2.979175
22.503367	0.1	3.075511
22.505033	0.1	3.170911
22.506700	0.1	3.267028
22.508367	0.1	3.366936
22.510033	0.1	3.473042
22.511700	0.1	3.585736
22.513367	0.1	3.703712
22.515033	0.1	3.826814
22.516700	0.1	3.957152
22.518367	0.1	4.095719
22.520033	0.1	4.240405
22.521700	0.1	4.388951
22.523367	0.1	4.541557
22.525033	0.1	4.699398
22.526700	0.1	4.861658
22.528367	0.1	5.025552
22.530033	0.1	5.189627
22.531700	0.1	5.355249
22.533367	0.1	5.524685
22.535033	0.1	5.699256
22.536700	0.1	5.878680
22.538367	0.1	6.061047
22.540033	0.1	6.244150
22.541700	0.1	6.427118
22.543367	0.1	6.610262
22.545033	0.1	6.793402
22.546700	0.1	6.975294
22.548367	0.1	7.154937
22.550033	0.1	7.332601
22.551700	0.1	7.508970
22.553367	0.1	7.683383
22.555033	0.1	7.853457
22.556700	0.1	8.016485
22.558367	0.1	8.170577
22.560033	0.1	8.314191
22.561700	0.1	8.445312
22.563367	0.1	8.561839
22.565033	0.1	8.663042
22.566700	0.1	8.750414
22.568367	0.1	8.825897
22.570033	0.1	8.889460
22.571700	0.1	8.939584
22.573367	0.1	8.975393
22.575033	0.1	8.996949
22.576700	0.1	9.004176
22.578367	0.1	8.996297
22.580033	0.1	8.972040
22.581700	0.1	8.930354
22.583367	0.1	8.871350
22.585033	0.1	8.796453
22.586700	0.1	8.707768
22.588367	0.1	8.606766
22.590033	0.1	8.493266
22.591700	0.1	8.366695
22.593367	0.1	8.227946
22.595033	0.1	8.078297
22.596700	0.1	7.917737
22.598367	0.1	7.746876
22.600033	0.1	7.568435
22.601700	0.1	7.384513
22.603367	0.1	7.194984
22.605033	0.1	7.000109
22.606700	0.1	6.801556
22.608367	0.1	6.600288
22.610033	0.1	6.395746
22.611700	0.1	6.187125
22.613367	0.1	5.974439
22.615033	0.1	5.758968
22.616700	0.1	5.543134
22.618367	0.1	5.329582
22.620033	0.1	5.120626
22.621700	0.1	4.918147
22.623367	0.1	4.722439
22.625033	0.1	4.531951
22.626700	0.1	4.345095
22.628367	0.1	4.161517
22.630033	0.1	3.982135
22.631700	0.1	3.808099
22.633367	0.1	3.639380
22.635033	0.1	3.475435
22.636700	0.1	3.317161
22.638367	0.1	3.166567
22.640033	0.1	3.024293
22.641700	0.1	2.888739
22.643367	0.1	2.758442
22.645033	0.1	2.634185
22.646700	0.1	2.517644
22.648367	0.1	2.408400
22.650033	0.1	2.304059
22.651700	0.1	2.203435
22.653367	0.1	2.107741
22.655033	0.1	2.018716
22.656700	0.1	1.937044
22.658367	0.1	1.862282
22.660033	0.1	1.793643
22.661700	0.1	1.730854
22.663367	0.1	1.673554
22.665033	0.1	1.620748
22.666700	0.1	1.571504
22.668367	0.1	1.525427
22.670033	0.1	1.481739
22.671700	0.1	1.439508
22.673367	0.1	1.399610
22.675033	0.1	1.364183
22.676700	0.1	1.334278
22.678367	0.1	1.309803
22.680033	0.1	1.290292
22.681700	0.1	1.275321
22.683367	0.1	1.264848
22.685033	0.1	1.258692
22.686700	0.1	1.255842
22.688367	0.1	1.254920
22.690033	0.1	1.254976
22.691700	0.1	1.255255
22.693367	0.1	1.254980
22.695033	0.1	1.254166
22.696700	0.1	1.253672
22.698367	0.1	1.254119
22.700033	0.1	1.255842
22.701700	0.1	1.259316
22.703367	0.1	1.264741
22.705033	0.1	1.271972
22.706700	0.1	1.280988
22.708367	0.1	1.291391
22.710033	0.1	1.302119
22.711700	0.1	1.312243
22.713367	0.1	1.321905
22.715033	0.1	1.332681
22.716700	0.1	1.346041
22.718367	0.1	1.360970
22.720033	0.1	1.374781
22.721700	0.1	1.386399
22.723367	0.1	1.397277
22.725033	0.1	1.408854
22.726700	0.1	1.420751
22.728367	0.1	1.431680
22.730033	0.1	1.440840
22.731700	0.1	1.448826
22.733367	0.1	1.457236
22.735033	0.1	1.466488
22.736700	0.1	1.475173
22.738367	0.1	1.482624
22.740033	0.1	1.489902
22.741700	0.1	1.497492
22.743367	0.1	1.504458
22.745033	0.1	1.510014
22.746700	0.1	1.513995
22.748367	0.1	1.516324
22.750033	0.1	1.516910
22.751700	0.1	1.515402
22.753367	0.1	1.510805
22.755033	0.1	1.502354
22.756700	0.1	1.490652
22.758367	0.1	1.476863
22.760033	0.1	1.461483
22.761700	0.1	1.444807
22.763367	0.1	1.427573
22.765033	0.1	1.410460
22.766700	0.1	1.393766
22.768367	0.1	1.378180
22.770033	0.1	1.364765
22.771700	0.1	1.353468
22.773367	0.1	1.342669
22.775033	0.1	1.330310
22.776700	0.1	1.315176
22.778367	0.1	1.297179
22.780033	0.1	1.276643
22.781700	0.1	1.254431
22.783367	0.1	1.232089
22.785033	0.1	1.210216
22.786700	0.1	1.187641
22.788367	0.1	1.163203
22.790033	0.1	1.137289
22.791700	0.1	1.111352
22.793367	0.1	1.086728
22.795033	0.1	1.064125
22.796700	0.1	1.043994
22.798367	0.1	1.026676
22.800033	0.1	1.011621
22.801700	0.1	0.997023
22.803367	0.1	0.980776
22.805033	0.1	0.961763
22.806700	0.1	0.940808
22.808367	0.1	0.920123
22.810033	0.1	0.901436
22.811700	0.1	0.884873
22.813367	0.1	0.869585
22.815033	0.1	0.854982
22.816700	0.1	0.840914
22.818367	0.1	0.826870
22.820033	0.1	0.812276
22.821700	0.1	0.797650
22.823367	0.1	0.784514
22.825033	0.1	0.774041
22.826700	0.1	0.765682
22.828367	0.1	0.757421
22.830033	0.1	0.748066
22.831700	0.1	0.738734
22.833367	0.1	0.731177
22.835033	0.1	0.725440
22.836700	0.1	0.720206
22.838367	0.1	0.714553
22.840033	0.1	0.709090
22.841700	0.1	0.705249
22.843367	0.1	0.703144
22.845033	0.1	0.701225
22.846700	0.1	0.698324
22.848367	0.1	0.695209
22.850033	0.1	0.693537
22.851700	0.1	0.693342
22.853367	0.1	0.692983
22.855033	0.1	0.691470
22.856700	0.1	0.689616
22.858367	0.1	0.689183
22.860033	0.1	0.691260
22.861700	0.1	0.694995
22.863367	0.1	0.697770
22.865033	0.1	0.697514
22.866700	0.1	0.694450
22.868367	0.1	0.690068
22.870033	0.1	0.685616
22.871700	0.1	0.682035
22.873367	0.1	0.680233
22.875033	0.1	0.680690
22.876700	0.1	0.682590
22.878367	0.1	0.683926
22.880033	0.1	0.682911
22.881700	0.1	0.679102
22.883367	0.1	0.673444
22.885033	0.1	0.667833
22.886700	0.1	0.664303
22.888367	0.1	0.663712
22.890033	0.1	0.665155
22.891700	0.1	0.667153
22.893367	0.1	0.669071
22.895033	0.1	0.671004
22.896700	0.1	0.672690
22.898367	0.1	0.673546
22.900033	0.1	0.673942
22.901700	0.1	0.675255
22.903367	0.1	0.678017
22.905033	0.1	0.680969
22.906700	0.1	0.682226
22.908367	0.1	0.680718
22.910033	0.1	0.677169
22.911700	0.1	0.673705
22.913367	0.1	0.671688
22.915033	0.1	0.670599
22.916700	0.1	0.669989
22.918367	0.1	0.670962
22.920033	0.1	0.674794
22.921700	0.1	0.681262
22.923367	0.1	0.688578
22.925033	0.1	0.694310
22.926700	0.1	0.696811
22.928367	0.1	0.696261
22.930033	0.1	0.694208
22.931700	0.1	0.692457
22.933367	0.1	0.692252
22.935033	0.1	0.694278
22.936700	0.1	0.699116
22.938367	0.1	0.706823
22.940033	0.1	0.716238
22.941700	0.1	0.724639
22.943367	0.1	0.729021
22.945033	0.1	0.728760
22.946700	0.1	0.725952
22.948367	0.1	0.723121
22.950033	0.1	0.721645
22.951700	0.1	0.721458
22.953367	0.1	0.721640
22.955033	0.1	0.721761
22.956700	0.1	0.722082
22.958367	0.1	0.722543
22.960033	0.1	0.722515
22.961700	0.1	0.721584
22.963367	0.1	0.720387
22.965033	0.1	0.720839
22.966700	0.1	0.724802
22.968367	0.1	0.732141
22.970033	0.1	0.740793
22.971700	0.1	0.748644
22.973367	0.1	0.754362
22.975033	0.1	0.757258
22.976700	0.1	0.757561
22.978367	0.1	0.756746
22.980033	0.1	0.756863
22.981700	0.1	0.758856
22.983367	0.1	0.761910
22.985033	0.1	0.765035
22.986700	0.1	0.769016
22.988367	0.1	0.775834
22.990033	0.1	0.785678
22.991700	0.1	0.795745
22.993367	0.1	0.803210
22.995033	0.1	0.807866
22.996700	0.1	0.811396
22.998367	0.1	0.815480
23.000033	0.1	0.820830
23.001700	0.1	0.827336
23.003367	0.1	0.834535
23.005033	0.1	0.841776
23.006700	0.1	0.848514
23.008367	0.1	0.854926
23.010033	0.1	0.861716
23.011700	0.1	0.869334
23.013367	0.1	0.877660
23.015033	0.1	0.885823
23.016700	0.1	0.892617
23.018367	0.1	0.897739
23.020033	0.1	0.902419
23.021700	0.1	0.908594
23.023367	0.1	0.916906
23.025033	0.1	0.926023
23.026700	0.1	0.934554
23.028367	0.1	0.942391
23.030033	0.1	0.949157
23.031700	0.1	0.953334
23.033367	0.1	0.954438
23.035033	0.1	0.954508
23.036700	0.1	0.956343
23.038367	0.1	0.961130
23.040033	0.1	0.968040
23.041700	0.1	0.976026
23.043367	0.1	0.985344
23.045033	0.1	0.996231
23.046700	0.1	1.006844
23.048367	0.1	1.013400
23.050033	0.1	1.012911
23.051700	0.1	1.005870
23.053367	0.1	0.995412
23.055033	0.1	0.984087
23.056700	0.1	0.973041
23.058367	0.1	0.963439
23.060033	0.1	0.956650
23.061700	0.1	0.952794
23.063367	0.1	0.949963
23.065033	0.1	0.945656
23.066700	0.1	0.938741
23.068367	0.1	0.929893
23.070033	0.1	0.921176
23.071700	0.1	0.914470
23.073367	0.1	0.909651
23.075033	0.1	0.904910
23.076700	0.1	0.898889
23.078367	0.1	0.891774
23.080033	0.1	0.884053
23.081700	0.1	0.875308
23.083367	0.1	0.865227
23.085033	0.1	0.855210
23.086700	0.1	0.847480
23.088367	0.1	0.842516
23.090033	0.1	0.838279
23.091700	0.1	0.832248
23.093367	0.1	0.823843
23.095033	0.1	0.814362
23.096700	0.1	0.804416
23.098367	0.1	0.793086
23.100033	0.1	0.780048
23.101700	0.1	0.766623
23.103367	0.1	0.754218
23.105033	0.1	0.743181
23.106700	0.1	0.733421
23.108367	0.1	0.724895
23.110033	0.1	0.717468
23.111700	0.1	0.710911
23.113367	0.1	0.704536
23.115033	0.1	0.697728
23.116700	0.1	0.691009
23.118367	0.1	0.685756
23.120033	0.1	0.682944
23.121700	0.1	0.682450
23.123367	0.1	0.683260
23.125033	0.1	0.684480
23.126700	0.1	0.685779
23.128367	0.1	0.686911
23.130033	0.1	0.687218
23.131700	0.1	0.686124
23.133367	0.1	0.683754
23.135033	0.1	0.680145
23.136700	0.1	0.674659
23.138367	0.1	0.667293
23.140033	0.1	0.659600
23.141700	0.1	0.653462
23.143367	0.1	0.649584
23.145033	0.1	0.647772
23.146700	0.1	0.647567
23.148367	0.1	0.648550
23.150033	0.1	0.650631
23.151700	0.1	0.653532
23.153367	0.1	0.656159
23.155033	0.1	0.657341
23.156700	0.1	0.656894
23.158367	0.1	0.655325
23.160033	0.1	0.653318
23.161700	0.1	0.651726
23.163367	0.1	0.651353
23.165033	0.1	0.652494
23.166700	0.1	0.654738
23.168367	0.1	0.657220
23.170033	0.1	0.659162
23.171700	0.1	0.659674
23.173367	0.1	0.657742
23.175033	0.1	0.653625
23.176700	0.1	0.649472
23.178367	0.1	0.647521
23.180033	0.1	0.648629
23.181700	0.1	0.652862
23.183367	0.1	0.659684
23.185033	0.1	0.666878
23.186700	0.1	0.670613
23.188367	0.1	0.667903
23.190033	0.1	0.659111
23.191700	0.1	0.647632
23.193367	0.1	0.637718
23.195033	0.1	0.632550
23.196700	0.1	0.632391
23.198367	0.1	0.634519
23.200033	0.1	0.635548
23.201700	0.1	0.633826
23.203367	0.1	0.630091
23.205033	0.1	0.626198
23.206700	0.1	0.623260
23.208367	0.1	0.621192
23.210033	0.1	0.619753
23.211700	0.1	0.619530
23.213367	0.1	0.621132
23.215033	0.1	0.623898
23.216700	0.1	0.626277
23.218367	0.1	0.627283
23.220033	0.1	0.626957
23.221700	0.1	0.625900
23.223367	0.1	0.625146
23.225033	0.1	0.625765
23.226700	0.1	0.627385
23.228367	0.1	0.628000
23.230033	0.1	0.626184
23.231700	0.1	0.622873
23.233367	0.1	0.620293
23.235033	0.1	0.619530
23.236700	0.1	0.619716
23.238367	0.1	0.619520
23.240033	0.1	0.618980
23.241700	0.1	0.619087
23.243367	0.1	0.619711
23.245033	0.1	0.619246
23.246700	0.1	0.616885
23.248367	0.1	0.614133
23.250033	0.1	0.613336
23.251700	0.1	0.615348
23.253367	0.1	0.619194
23.255033	0.1	0.623371
23.256700	0.1	0.626398
23.258367	0.1	0.627316
23.260033	0.1	0.626747
23.261700	0.1	0.626142
23.263367	0.1	0.626259
23.265033	0.1	0.627148
23.266700	0.1	0.628689
23.268367	0.1	0.630226
23.270033	0.1	0.630561
23.271700	0.1	0.629402
23.273367	0.1	0.628131
23.275033	0.1	0.627860
23.276700	0.1	0.627656
23.278367	0.1	0.625909
23.280033	0.1	0.622664
23.281700	0.1	0.619199
23.283367	0.1	0.616154
23.285033	0.1	0.613327
23.286700	0.1	0.610887
23.288367	0.1	0.610324
23.290033	0.1	0.612945
23.291700	0.1	0.617080
23.293367	0.1	0.618994
23.295033	0.1	0.616834
23.296700	0.1	0.612410
23.298367	0.1	0.609532
23.300033	0.1	0.610529
23.301700	0.1	0.614356
23.303367	0.1	0.618468
23.305033	0.1	0.621569
23.306700	0.1	0.624242
23.308367	0.1	0.626943
23.310033	0.1	0.628456
23.311700	0.1	0.627860
23.313367	0.1	0.627046
23.315033	0.1	0.629229
23.316700	0.1	0.634929
23.318367	0.1	0.641039
23.320033	0.1	0.644373
23.321700	0.1	0.644508
23.323367	0.1	0.642575
23.325033	0.1	0.639642
23.326700	0.1	0.637081
23.328367	0.1	0.636163
23.330033	0.1	0.636419
23.331700	0.1	0.636112
23.333367	0.1	0.634966
23.335033	0.1	0.635125
23.336700	0.1	0.639148
23.338367	0.1	0.647348
23.340033	0.1	0.656964
23.341700	0.1	0.663595
23.343367	0.1	0.663768
23.345033	0.1	0.657309
23.346700	0.1	0.647800
23.348367	0.1	0.639814
23.350033	0.1	0.636079
23.351700	0.1	0.637379
23.353367	0.1	0.643064
23.355033	0.1	0.650818
23.356700	0.1	0.657761
23.358367	0.1	0.662305
23.360033	0.1	0.664433
23.361700	0.1	0.664331
23.363367	0.1	0.661612
23.365033	0.1	0.656662
23.366700	0.1	0.651865
23.368367	0.1	0.649700
23.370033	0.1	0.650217
23.371700	0.1	0.652107
23.373367	0.1	0.654925
23.375033	0.1	0.658445
23.376700	0.1	0.661323
23.378367	0.1	0.661919
23.380033	0.1	0.659935
23.381700	0.1	0.656750
23.383367	0.1	0.654031
23.385033	0.1	0.652019
23.386700	0.1	0.650003
23.388367	0.1	0.647791
23.390033	0.1	0.645379
23.391700	0.1	0.642687
23.393367	0.1	0.640638
23.395033	0.1	0.641136
23.396700	0.1	0.645225
23.398367	0.1	0.651693
23.400033	0.1	0.658263
23.401700	0.1	0.663670
23.403367	0.1	0.667982
23.405033	0.1	0.671856
23.406700	0.1	0.675828
23.408367	0.1	0.679945
23.410033	0.1	0.683716
23.411700	0.1	0.686138
23.413367	0.1	0.686031
23.415033	0.1	0.683442
23.416700	0.1	0.681016
23.418367	0.1	0.682110
23.420033	0.1	0.686739
23.421700	0.1	0.691046
23.423367	0.1	0.691414
23.425033	0.1	0.687712
23.426700	0.1	0.682566
23.428367	0.1	0.678888
23.430033	0.1	0.677863
23.431700	0.1	0.678827
23.433367	0.1	0.681356
23.435033	0.1	0.686101
23.436700	0.1	0.692909
23.438367	0.1	0.699633
23.440033	0.1	0.703172
23.441700	0.1	0.701458
23.443367	0.1	0.695405
23.445033	0.1	0.688196
23.446700	0.1	0.682347
23.448367	0.1	0.678487
23.450033	0.1	0.676266
23.451700	0.1	0.675349
23.453367	0.1	0.675237
23.455033	0.1	0.674664
23.456700	0.1	0.672862
23.458367	0.1	0.670664
23.460033	0.1	0.668406
23.461700	0.1	0.664811
23.463367	0.1	0.659591
23.465033	0.1	0.655130
23.466700	0.1	0.654198
23.468367	0.1	0.657272
23.470033	0.1	0.662669
23.471700	0.1	0.667893
23.473367	0.1	0.670142
23.475033	0.1	0.667572
23.476700	0.1	0.661169
23.478367	0.1	0.654580
23.480033	0.1	0.651451
23.481700	0.1	0.652331
23.483367	0.1	0.654547
23.485033	0.1	0.655469
23.486700	0.1	0.654524
23.488367	0.1	0.652033
23.490033	0.1	0.648256
23.491700	0.1	0.644270
23.493367	0.1	0.642263
23.495033	0.1	0.643977
23.496700	0.1	0.649318
23.498367	0.1	0.656038
23.500033	0.1	0.661011
23.501700	0.1	0.662734
23.503367	0.1	0.662259
23.505033	0.1	0.661304
23.506700	0.1	0.660913
23.508367	0.1	0.661756
23.510033	0.1	0.664024
23.511700	0.1	0.666496
23.513367	0.1	0.666948
23.515033	0.1	0.664731
23.516700	0.1	0.661896
23.518367	0.1	0.660527
23.520033	0.1	0.660424
23.521700	0.1	0.660168
23.523367	0.1	0.659125
23.525033	0.1	0.657979
23.526700	0.1	0.658017
23.528367	0.1	0.660336
23.530033	0.1	0.665206
23.531700	0.1	0.671973
23.533367	0.1	0.679297
23.535033	0.1	0.685356
23.536700	0.1	0.688653
23.538367	0.1	0.689509
23.540033	0.1	0.689793
23.541700	0.1	0.690660
23.543367	0.1	0.691935
23.545033	0.1	0.693789
23.546700	0.1	0.697291
23.548367	0.1	0.703074
23.550033	0.1	0.710534
23.551700	0.1	0.718655
23.553367	0.1	0.726674
23.555033	0.1	0.733524
23.556700	0.1	0.737957
23.558367	0.1	0.740113
23.560033	0.1	0.741910
23.561700	0.1	0.745934
23.563367	0.1	0.753524
23.565033	0.1	0.763331
23.566700	0.1	0.772784
23.568367	0.1	0.780835
23.570033	0.1	0.787964
23.571700	0.1	0.795233
23.573367	0.1	0.804067
23.575033	0.1	0.815457
23.576700	0.1	0.829007
23.578367	0.1	0.843545
23.580033	0.1	0.857976
23.581700	0.1	0.871383
23.583367	0.1	0.883685
23.585033	0.1	0.896477
23.586700	0.1	0.912221
23.588367	0.1	0.931537
23.590033	0.1	0.951514
23.591700	0.1	0.968687
23.593367	0.1	0.983234
23.595033	0.1	0.998001
23.596700	0.1	1.014462
23.598367	0.1	1.032157
23.600033	0.1	1.050751
23.601700	0.1	1.070863
23.603367	0.1	1.093158
23.605033	0.1	1.117480
23.606700	0.1	1.143166
23.608367	0.1	1.169699
23.610033	0.1	1.196507
23.611700	0.1	1.223534
23.613367	0.1	1.252000
23.615033	0.1	1.282943
23.616700	0.1	1.315740
23.618367	0.1	1.348997
23.620033	0.1	1.381873
23.621700	0.1	1.414283
23.623367	0.1	1.446866
23.625033	0.1	1.480053
23.626700	0.1	1.513399
23.628367	0.1	1.546741
23.630033	0.1	1.581111
23.631700	0.1	1.617721
23.633367	0.1	1.657135
23.635033	0.1	1.699999
23.636700	0.1	1.747175
23.638367	0.1	1.798207
23.640033	0.1	1.850906
23.641700	0.1	1.902743
23.643367	0.1	1.952532
23.645033	0.1	2.001198
23.646700	0.1	2.050833
23.648367	0.1	2.102708
23.650033	0.1	2.156338
23.651700	0.1	2.210671
23.653367	0.1	2.265805
23.655033	0.1	2.322900
23.656700	0.1	2.382617
23.658367	0.1	2.444987
23.660033	0.1	2.510855
23.661700	0.1	2.581631
23.663367	0.1	2.657422
23.665033	0.1	2.736920
23.666700	0.1	2.818997
23.668367	0.1	2.903282
23.670033	0.1	2.989690
23.671700	0.1	3.078249
23.673367	0.1	3.169021
23.675033	0.1	3.262265
23.676700	0.1	3.359281
23.678367	0.1	3.461908
23.680033	0.1	3.570584
23.681700	0.1	3.683879
23.683367	0.1	3.800229
23.685033	0.1	3.919327
23.686700	0.1	4.041591
23.688367	0.1	4.166332
23.690033	0.1	4.291805
23.691700	0.1	4.417710
23.693367	0.1	4.545748
23.695033	0.1	4.677181
23.696700	0.1	4.811599
23.698367	0.1	4.948317
23.700033	0.1	5.086968
23.701700	0.1	5.226647
23.703367	0.1	5.366192
23.705033	0.1	5.504447
23.706700	0.1	5.639791
23.708367	0.1	5.770898
23.710033	0.1	5.897908
23.711700	0.1	6.022030
23.713367	0.1	6.143991
23.715033	0.1	6.262455
23.716700	0.1	6.374531
23.718367	0.1	6.478219
23.720033	0.1	6.573470
23.721700	0.1	6.661187
23.723367	0.1	6.742170
23.725033	0.1	6.816685
23.726700	0.1	6.884113
23.728367	0.1	6.942176
23.730033	0.1	6.987238
23.731700	0.1	7.016943
23.733367	0.1	7.031998
23.735033	0.1	7.034824
23.736700	0.1	7.027746
23.738367	0.1	7.011602
23.740033	0.1	6.984901
23.741700	0.1	6.945506
23.743367	0.1	6.893198
23.745033	0.1	6.829752
23.746700	0.1	6.757136
23.748367	0.1	6.676479
23.750033	0.1	6.588036
23.751700	0.1	6.491221
23.753367	0.1	6.385227
23.755033	0.1	6.269957
23.756700	0.1	6.145816
23.758367	0.1	6.012931
23.760033	0.1	5.871523
23.761700	0.1	5.723122
23.763367	0.1	5.570422
23.765033	0.1	5.415236
23.766700	0.1	5.257614
23.768367	0.1	5.097599
23.770033	0.1	4.936429
23.771700	0.1	4.775128
23.773367	0.1	4.613427
23.775033	0.1	4.451051
23.776700	0.1	4.288652
23.778367	0.1	4.126700
23.780033	0.1	3.965287
23.781700	0.1	3.805561
23.783367	0.1	3.649658
23.785033	0.1	3.498672
23.786700	0.1	3.351956
23.788367	0.1	3.207996
23.790033	0.1	3.065798
23.791700	0.1	2.926169
23.793367	0.1	2.791551
23.795033	0.1	2.664020
23.796700	0.1	2.543838
23.798367	0.1	2.430375
23.800033	0.1	2.323184
23.801700	0.1	2.221083
23.803367	0.1	2.121767
23.805033	0.1	2.023410
23.806700	0.1	1.926655
23.808367	0.1	1.834333
23.810033	0.1	1.748577
23.811700	0.1	1.669084
23.813367	0.1	1.594727
23.815033	0.1	1.525483
23.816700	0.1	1.461785
23.818367	0.1	1.402935
23.820033	0.1	1.347540
23.821700	0.1	1.295432
23.823367	0.1	1.247413
23.825033	0.1	1.203241
23.826700	0.1	1.161322
23.828367	0.1	1.120223
23.830033	0.1	1.080157
23.831700	0.1	1.043021
23.833367	0.1	1.010876
23.835033	0.1	0.984804
23.836700	0.1	0.964268
23.838367	0.1	0.947374
23.840033	0.1	0.932133
23.841700	0.1	0.917246
23.843367	0.1	0.902396
23.845033	0.1	0.887900
23.846700	0.1	0.873348
23.848367	0.1	0.857287
23.850033	0.1	0.838889
23.851700	0.1	0.819694
23.853367	0.1	0.803135
23.855033	0.1	0.791573
23.856700	0.1	0.784500
23.858367	0.1	0.780080
23.860033	0.1	0.776877
23.861700	0.1	0.773645
23.863367	0.1	0.768877
23.865033	0.1	0.761524
23.866700	0.1	0.752434
23.868367	0.1	0.744043
23.870033	0.1	0.738315
23.871700	0.1	0.735540
23.873367	0.1	0.734958
23.875033	0.1	0.735875
23.876700	0.1	0.737649
23.878367	0.1	0.738539
23.880033	0.1	0.736578
23.881700	0.1	0.732099
23.883367	0.1	0.727549
23.885033	0.1	0.724485
23.886700	0.1	0.721803
23.888367	0.1	0.717966
23.890033	0.1	0.713705
23.891700	0.1	0.710548
23.893367	0.1	0.707982
23.895033	0.1	0.704098
23.896700	0.1	0.698362
23.898367	0.1	0.692625
23.900033	0.1	0.689467
23.901700	0.1	0.689914
23.903367	0.1	0.692639
23.905033	0.1	0.695270
23.906700	0.1	0.695866
23.908367	0.1	0.694045
23.910033	0.1	0.691665
23.911700	0.1	0.691232
23.913367	0.1	0.693598
23.915033	0.1	0.697491
23.916700	0.1	0.700098
23.918367	0.1	0.699176
23.920033	0.1	0.695181
23.921700	0.1	0.690203
23.923367	0.1	0.685402
23.925033	0.1	0.679819
23.926700	0.1	0.672089
23.928367	0.1	0.663428
23.930033	0.1	0.656955
23.931700	0.1	0.654114
23.933367	0.1	0.653421
23.935033	0.1	0.652447
23.936700	0.1	0.650180
23.938367	0.1	0.647977
23.940033	0.1	0.648005
23.941700	0.1	0.650128
23.943367	0.1	0.651754
23.945033	0.1	0.651185
23.946700	0.1	0.648792
23.948367	0.1	0.645407
23.950033	0.1	0.641891
23.951700	0.1	0.639129
23.953367	0.1	0.637239
23.955033	0.1	0.635502
23.956700	0.1	0.632731
23.958367	0.1	0.628065
23.960033	0.1	0.622454
23.961700	0.1	0.617928
23.963367	0.1	0.614966
23.965033	0.1	0.612228
23.966700	0.1	0.608549
23.968367	0.1	0.603865
23.970033	0.1	0.599045
23.971700	0.1	0.595818
23.973367	0.1	0.595963
23.975033	0.1	0.599870
23.976700	0.1	0.605807
23.978367	0.1	0.610165
23.980033	0.1	0.609169
23.981700	0.1	0.601835
23.983367	0.1	0.591557
23.985033	0.1	0.583767
23.986700	0.1	0.581471
23.988367	0.1	0.583665
23.990033	0.1	0.587967
23.991700	0.1	0.593164
23.993367	0.1	0.598463
23.995033	0.1	0.602226
23.996700	0.1	0.602826
23.998367	0.1	0.600209
24.000033	0.1	0.596102
24.001700	0.1	0.592787
24.003367	0.1	0.591488
24.005033	0.1	0.591297
24.006700	0.1	0.590459
24.008367	0.1	0.588899
24.010033	0.1	0.588414
24.011700	0.1	0.590053
24.013367	0.1	0.592000
24.015033	0.1	0.591595
24.016700	0.1	0.589215
24.018367	0.1	0.587739
24.020033	0.1	0.588479
24.021700	0.1	0.589760
24.023367	0.1	0.589555
24.025033	0.1	0.588233
24.026700	0.1	0.587744
24.028367	0.1	0.588936
24.030033	0.1	0.591041
24.031700	0.1	0.592871
24.033367	0.1	0.593564
24.035033	0.1	0.592591
24.036700	0.1	0.589713
24.038367	0.1	0.585401
24.040033	0.1	0.581229
24.041700	0.1	0.578961
24.043367	0.1	0.579581
24.045033	0.1	0.583711
24.046700	0.1	0.591450
24.048367	0.1	0.601532
24.050033	0.1	0.611763
24.051700	0.1	0.619856
24.053367	0.1	0.624373
24.055033	0.1	0.626179
24.056700	0.1	0.627893
24.058367	0.1	0.631106
24.060033	0.1	0.635153
24.061700	0.1	0.638673
24.063367	0.1	0.641365
24.065033	0.1	0.643907
24.066700	0.1	0.646706
24.068367	0.1	0.649192
24.070033	0.1	0.650925
24.071700	0.1	0.652424
24.073367	0.1	0.654366
24.075033	0.1	0.657174
24.076700	0.1	0.661011
24.078367	0.1	0.665216
24.080033	0.1	0.668508
24.081700	0.1	0.670054
24.083367	0.1	0.669993
24.085033	0.1	0.669281
24.086700	0.1	0.668741
24.088367	0.1	0.668326
24.090033	0.1	0.667907
24.091700	0.1	0.668564
24.093367	0.1	0.672042
24.095033	0.1	0.679027
24.096700	0.1	0.688606
24.098367	0.1	0.698804
24.100033	0.1	0.707130
24.101700	0.1	0.711260
24.103367	0.1	0.710301
24.105033	0.1	0.705840
24.106700	0.1	0.701700
24.108367	0.1	0.701793
24.110033	0.1	0.707433
24.111700	0.1	0.716220
24.113367	0.1	0.724196
24.115033	0.1	0.728467
24.116700	0.1	0.727475
24.118367	0.1	0.721519
24.120033	0.1	0.713267
24.121700	0.1	0.706129
24.123367	0.1	0.702431
24.125033	0.1	0.703181
24.126700	0.1	0.707880
24.128367	0.1	0.714185
24.130033	0.1	0.719433
24.131700	0.1	0.723070
24.133367	0.1	0.726730
24.135033	0.1	0.731903
24.136700	0.1	0.738227
24.138367	0.1	0.743899
24.140033	0.1	0.747056
24.141700	0.1	0.746991
24.143367	0.1	0.744360
24.145033	0.1	0.739866
24.146700	0.1	0.733617
24.148367	0.1	0.726739
24.150033	0.1	0.722194
24.151700	0.1	0.722809
24.153367	0.1	0.728476
24.155033	0.1	0.735498
24.156700	0.1	0.739410
24.158367	0.1	0.738846
24.160033	0.1	0.736672
24.161700	0.1	0.737091
24.163367	0.1	0.741552
24.165033	0.1	0.747591
24.166700	0.1	0.751792
24.168367	0.1	0.753459
24.170033	0.1	0.754572
24.171700	0.1	0.757189
24.173367	0.1	0.762283
24.175033	0.1	0.769719
24.176700	0.1	0.778236
24.178367	0.1	0.786292
24.180033	0.1	0.793450
24.181700	0.1	0.800556
24.183367	0.1	0.808388
24.185033	0.1	0.816528
24.186700	0.1	0.823792
24.188367	0.1	0.829487
24.190033	0.1	0.833943
24.191700	0.1	0.837645
24.193367	0.1	0.840607
24.195033	0.1	0.843084
24.196700	0.1	0.845972
24.198367	0.1	0.849995
24.200033	0.1	0.855331
24.201700	0.1	0.862069
24.203367	0.1	0.869879
24.205033	0.1	0.877087
24.206700	0.1	0.881590
24.208367	0.1	0.883173
24.210033	0.1	0.883690
24.211700	0.1	0.885217
24.213367	0.1	0.888780
24.215033	0.1	0.893651
24.216700	0.1	0.897292
24.218367	0.1	0.897222
24.220033	0.1	0.893148
24.221700	0.1	0.887043
24.223367	0.1	0.881753
24.225033	0.1	0.879271
24.226700	0.1	0.879285
24.228367	0.1	0.879145
24.230033	0.1	0.876389
24.231700	0.1	0.871215
24.233367	0.1	0.865906
24.235033	0.1	0.862470
24.236700	0.1	0.861157
24.238367	0.1	0.860514
24.240033	0.1	0.857804
24.241700	0.1	0.850405
24.243367	0.1	0.838903
24.245033	0.1	0.827601
24.246700	0.1	0.820588
24.248367	0.1	0.818847
24.250033	0.1	0.820733
24.251700	0.1	0.823373
24.253367	0.1	0.824030
24.255033	0.1	0.821431
24.256700	0.1	0.816253
24.258367	0.1	0.810060
24.260033	0.1	0.803852
24.261700	0.1	0.797510
24.263367	0.1	0.790274
24.265033	0.1	0.782018
24.266700	0.1	0.773384
24.268367	0.1	0.764248
24.270033	0.1	0.753626
24.271700	0.1	0.741752
24.273367	0.1	0.730921
24.275033	0.1	0.723205
24.276700	0.1	0.718413
24.278367	0.1	0.714716
24.280033	0.1	0.709752
24.281700	0.1	0.702147
24.283367	0.1	0.693244
24.285033	0.1	0.685249
24.286700	0.1	0.677635
24.288367	0.1	0.668247
24.290033	0.1	0.657318
24.291700	0.1	0.647674
24.293367	0.1	0.641537
24.295033	0.1	0.639302
24.296700	0.1	0.639707
24.298367	0.1	0.639856
24.300033	0.1	0.636545
24.301700	0.1	0.628256
24.303367	0.1	0.616503
24.305033	0.1	0.605159
24.306700	0.1	0.597546
24.308367	0.1	0.593704
24.310033	0.1	0.590938
24.311700	0.1	0.587022
24.313367	0.1	0.582105
24.315033	0.1	0.577262
24.316700	0.1	0.572726
24.318367	0.1	0.568340
24.320033	0.1	0.564368
24.321700	0.1	0.560670
24.323367	0.1	0.556628
24.325033	0.1	0.552889
24.326700	0.1	0.551455
24.328367	0.1	0.552926
24.330033	0.1	0.555376
24.331700	0.1	0.556717
24.333367	0.1	0.556828
24.335033	0.1	0.556647
24.336700	0.1	0.556437
24.338367	0.1	0.556204
24.340033	0.1	0.556475
24.341700	0.1	0.557303
24.343367	0.1	0.557797
24.345033	0.1	0.557411
24.346700	0.1	0.556628
24.348367	0.1	0.556302
24.350033	0.1	0.557089
24.351700	0.1	0.559129
24.353367	0.1	0.561522
24.355033	0.1	0.562500
24.356700	0.1	0.560521
24.358367	0.1	0.555706
24.360033	0.1	0.550207
24.361700	0.1	0.546463
24.363367	0.1	0.545788
24.365033	0.1	0.548274
24.366700	0.1	0.552698
24.368367	0.1	0.557425
24.370033	0.1	0.561490
24.371700	0.1	0.564326
24.373367	0.1	0.565178
24.375033	0.1	0.563907
24.376700	0.1	0.562058
24.378367	0.1	0.560782
24.380033	0.1	0.558081
24.381700	0.1	0.551720
24.383367	0.1	0.543604
24.385033	0.1	0.538449
24.386700	0.1	0.539399
24.388367	0.1	0.546500
24.390033	0.1	0.557541
24.391700	0.1	0.568549
24.393367	0.1	0.576172
24.395033	0.1	0.580945
24.396700	0.1	0.585164
24.398367	0.1	0.588619
24.400033	0.1	0.589541
24.401700	0.1	0.587585
24.403367	0.1	0.583325
24.405033	0.1	0.577341
24.406700	0.1	0.570859
24.408367	0.1	0.565103
24.410033	0.1	0.560577
24.411700	0.1	0.557890
24.413367	0.1	0.558314
24.415033	0.1	0.562794
24.416700	0.1	0.570673
24.418367	0.1	0.579478
24.420033	0.1	0.585984
24.421700	0.1	0.587604
24.423367	0.1	0.583446
24.425033	0.1	0.575231
24.426700	0.1	0.567264
24.428367	0.1	0.563720
24.430033	0.1	0.565331
24.431700	0.1	0.569341
24.433367	0.1	0.572708
24.435033	0.1	0.574458
24.436700	0.1	0.575259
24.438367	0.1	0.575813
24.440033	0.1	0.575786
24.441700	0.1	0.574458
24.443367	0.1	0.572251
24.445033	0.1	0.570174
24.446700	0.1	0.568829
24.448367	0.1	0.568610
24.450033	0.1	0.569629
24.451700	0.1	0.570957
24.453367	0.1	0.571385
24.455033	0.1	0.571236
24.456700	0.1	0.571785
24.458367	0.1	0.573220
24.460033	0.1	0.574444
24.461700	0.1	0.574403
24.463367	0.1	0.572968
24.465033	0.1	0.570887
24.466700	0.1	0.568847
24.468367	0.1	0.567115
24.470033	0.1	0.566216
24.471700	0.1	0.566719
24.473367	0.1	0.568237
24.475033	0.1	0.569476
24.476700	0.1	0.569341
24.478367	0.1	0.567394
24.480033	0.1	0.563613
24.481700	0.1	0.558663
24.483367	0.1	0.554426
24.485033	0.1	0.553564
24.486700	0.1	0.557639
24.488367	0.1	0.565592
24.490033	0.1	0.574179
24.491700	0.1	0.580288
24.493367	0.1	0.583590
24.495033	0.1	0.586365
24.496700	0.1	0.589974
24.498367	0.1	0.593113
24.500033	0.1	0.593667
24.501700	0.1	0.590691
24.503367	0.1	0.584638
24.505033	0.1	0.576922
24.506700	0.1	0.569206
24.508367	0.1	0.562961
24.510033	0.1	0.559269
24.511700	0.1	0.558230
24.513367	0.1	0.559161
24.515033	0.1	0.561588
24.516700	0.1	0.565466
24.518367	0.1	0.570803
24.520033	0.1	0.576973
24.521700	0.1	0.582151
24.523367	0.1	0.584219
24.525033	0.1	0.582472
24.526700	0.1	0.578370
24.528367	0.1	0.574384
24.530033	0.1	0.571925
24.531700	0.1	0.570640
24.533367	0.1	0.570086
24.535033	0.1	0.570994
24.536700	0.1	0.573955
24.538367	0.1	0.577518
24.540033	0.1	0.579087
24.541700	0.1	0.577397
24.543367	0.1	0.573192
24.545033	0.1	0.568209
24.546700	0.1	0.563706
24.548367	0.1	0.559771
24.550033	0.1	0.555962
24.551700	0.1	0.551990
24.553367	0.1	0.547902
24.555033	0.1	0.544097
24.556700	0.1	0.541261
24.558367	0.1	0.539939
24.560033	0.1	0.539995
24.561700	0.1	0.541178
24.563367	0.1	0.544055
24.565033	0.1	0.548963
24.566700	0.1	0.554933
24.568367	0.1	0.560516
24.570033	0.1	0.564721
24.571700	0.1	0.566654
24.573367	0.1	0.565629
24.575033	0.1	0.562314
24.576700	0.1	0.558873
24.578367	0.1	0.557592
24.580033	0.1	0.559129
24.581700	0.1	0.561657
24.583367	0.1	0.562072
24.585033	0.1	0.558835
24.586700	0.1	0.553466
24.588367	0.1	0.548516
24.590033	0.1	0.544628
24.591700	0.1	0.540102
24.593367	0.1	0.533550
24.595033	0.1	0.526379
24.596700	0.1	0.522085
24.598367	0.1	0.523357
24.600033	0.1	0.530309
24.601700	0.1	0.540507
24.603367	0.1	0.549848
24.605033	0.1	0.554803
24.606700	0.1	0.554668
24.608367	0.1	0.551520
24.610033	0.1	0.548693
24.611700	0.1	0.548800
24.613367	0.1	0.551678
24.615033	0.1	0.555064
24.616700	0.1	0.557387
24.618367	0.1	0.558845
24.620033	0.1	0.560354
24.621700	0.1	0.562067
24.623367	0.1	0.563078
24.625033	0.1	0.562915
24.626700	0.1	0.562617
24.628367	0.1	0.563734
24.630033	0.1	0.567078
24.631700	0.1	0.572298
24.633367	0.1	0.577741
24.635033	0.1	0.581322
24.636700	0.1	0.582412
24.638367	0.1	0.582244
24.640033	0.1	0.582230
24.641700	0.1	0.582435
24.643367	0.1	0.581732
24.645033	0.1	0.579520
24.646700	0.1	0.576982
24.648367	0.1	0.576023
24.650033	0.1	0.577271
24.651700	0.1	0.579772
24.653367	0.1	0.582039
24.655033	0.1	0.582933
24.656700	0.1	0.582221
24.658367	0.1	0.580456
24.660033	0.1	0.578044
24.661700	0.1	0.575352
24.663367	0.1	0.573583
24.665033	0.1	0.573942
24.666700	0.1	0.576135
24.668367	0.1	0.578561
24.670033	0.1	0.579939
24.671700	0.1	0.580680
24.673367	0.1	0.582230
24.675033	0.1	0.585103
24.676700	0.1	0.588256
24.678367	0.1	0.590123
24.680033	0.1	0.589732
24.681700	0.1	0.586826
24.683367	0.1	0.581997
24.685033	0.1	0.576801
24.686700	0.1	0.572572
24.688367	0.1	0.569564
24.690033	0.1	0.567087
24.691700	0.1	0.564028
24.693367	0.1	0.560498
24.695033	0.1	0.558859
24.696700	0.1	0.561657
24.698367	0.1	0.569234
24.700033	0.1	0.579404
24.701700	0.1	0.588619
24.703367	0.1	0.594025
24.705033	0.1	0.594943
24.706700	0.1	0.591432
24.708367	0.1	0.583399
24.710033	0.1	0.573196
24.711700	0.1	0.565751
24.713367	0.1	0.564069
24.715033	0.1	0.566901
24.716700	0.1	0.570924
24.718367	0.1	0.573569
24.720033	0.1	0.573988
24.721700	0.1	0.572740
24.723367	0.1	0.570794
24.725033	0.1	0.568721
24.726700	0.1	0.567054
24.728367	0.1	0.566579
24.730033	0.1	0.567571
24.731700	0.1	0.569290
24.733367	0.1	0.570742
24.735033	0.1	0.571203
24.736700	0.1	0.569844
24.738367	0.1	0.566314
24.740033	0.1	0.561723
24.741700	0.1	0.558114
24.743367	0.1	0.556838
24.745033	0.1	0.557741
24.746700	0.1	0.559408
24.748367	0.1	0.560214
24.750033	0.1	0.559841
24.751700	0.1	0.559259
24.753367	0.1	0.559269
24.755033	0.1	0.559841
24.756700	0.1	0.560461
24.758367	0.1	0.560316
24.760033	0.1	0.558826
24.761700	0.1	0.556437
24.763367	0.1	0.554118
24.765033	0.1	0.553052
24.766700	0.1	0.555189
24.768367	0.1	0.561685
24.770033	0.1	0.570193
24.771700	0.1	0.576111
24.773367	0.1	0.577127
24.775033	0.1	0.574561
24.776700	0.1	0.570565
24.778367	0.1	0.566407
24.780033	0.1	0.562915
24.781700	0.1	0.560204
24.783367	0.1	0.557243
24.785033	0.1	0.553504
24.786700	0.1	0.550235
24.788367	0.1	0.549038
24.790033	0.1	0.549625
24.791700	0.1	0.549839
24.793367	0.1	0.548135
24.795033	0.1	0.545350
24.796700	0.1	0.543878
24.798367	0.1	0.545285
24.800033	0.1	0.548554
24.801700	0.1	0.550938
24.803367	0.1	0.550249
24.805033	0.1	0.546039
24.806700	0.1	0.539497
24.808367	0.1	0.532642
24.810033	0.1	0.527292
24.811700	0.1	0.524865
24.813367	0.1	0.526225
24.815033	0.1	0.531194
24.816700	0.1	0.538463
24.818367	0.1	0.546533
24.820033	0.1	0.554360
24.821700	0.1	0.561341
24.823367	0.1	0.567310
24.825033	0.1	0.572004
24.826700	0.1	0.574570
24.828367	0.1	0.574230
24.830033	0.1	0.570957
24.831700	0.1	0.565774
24.833367	0.1	0.560507
24.835033	0.1	0.556679
24.836700	0.1	0.555026
24.838367	0.1	0.555865
24.840033	0.1	0.558761
24.841700	0.1	0.562230
24.843367	0.1	0.564931
24.845033	0.1	0.567390
24.846700	0.1	0.571371
24.848367	0.1	0.577653
24.850033	0.1	0.585951
24.851700	0.1	0.596242
24.853367	0.1	0.608228
24.855033	0.1	0.620587
24.856700	0.1	0.631376
24.858367	0.1	0.639181
24.860033	0.1	0.643800
24.861700	0.1	0.645593
24.863367	0.1	0.645360
24.865033	0.1	0.645104
24.866700	0.1	0.646776
24.868367	0.1	0.650594
24.870033	0.1	0.655744
24.871700	0.1	0.662147
24.873367	0.1	0.670715
24.875033	0.1	0.681709
24.876700	0.1	0.693402
24.878367	0.1	0.703437
24.880033	0.1	0.711032
24.881700	0.1	0.716746
24.883367	0.1	0.721109
24.885033	0.1	0.724732
24.886700	0.1	0.729137
24.888367	0.1	0.736527
24.890033	0.1	0.748620
24.891700	0.1	0.765473
24.893367	0.1	0.784993
24.895033	0.1	0.803662
24.896700	0.1	0.818404
24.898367	0.1	0.828705
24.900033	0.1	0.837073
24.901700	0.1	0.847434
24.903367	0.1	0.862195
24.905033	0.1	0.880556
24.906700	0.1	0.899876
24.908367	0.1	0.917972
24.910033	0.1	0.933800
24.911700	0.1	0.947295
24.913367	0.1	0.959295
24.915033	0.1	0.971211
24.916700	0.1	0.983723
24.918367	0.1	0.996469
24.920033	0.1	1.009414
24.921700	0.1	1.023416
24.923367	0.1	1.039496
24.925033	0.1	1.058336
24.926700	0.1	1.079324
24.928367	0.1	1.100115
24.930033	0.1	1.118048
24.931700	0.1	1.132074
24.933367	0.1	1.143366
24.935033	0.1	1.153736
24.936700	0.1	1.163422
24.938367	0.1	1.171622
24.940033	0.1	1.178314
24.941700	0.1	1.184205
24.943367	0.1	1.189578
24.945033	0.1	1.193457
24.946700	0.1	1.194496
24.948367	0.1	1.193285
24.950033	0.1	1.192391
24.951700	0.1	1.193588
24.953367	0.1	1.196079
24.955033	0.1	1.197821
24.956700	0.1	1.197774
24.958367	0.1	1.195930
24.960033	0.1	1.192605
24.961700	0.1	1.188726
24.963367	0.1	1.184866
24.965033	0.1	1.180004
24.966700	0.1	1.172801
24.968367	0.1	1.163329
24.970033	0.1	1.153061
24.971700	0.1	1.143571
24.973367	0.1	1.134947
24.975033	0.1	1.125433
24.976700	0.1	1.113224
24.978367	0.1	1.098514
24.980033	0.1	1.083249
24.981700	0.1	1.068814
24.983367	0.1	1.054360
24.985033	0.1	1.037600
24.986700	0.1	1.017167
24.988367	0.1	0.994196
24.990033	0.1	0.971854
24.991700	0.1	0.953330
24.993367	0.1	0.940091
24.995033	0.1	0.931658
24.996700	0.1	0.926480
24.998367	0.1	0.922489
25.000033	0.1	0.917320
25.001700	0.1	0.909180
25.003367	0.1	0.897371
25.005033	0.1	0.881758
25.006700	0.1	0.863061
25.008367	0.1	0.843550
25.010033	0.1	0.825892
25.011700	0.1	0.810921
25.013367	0.1	0.797315
25.015033	0.1	0.783233
25.016700	0.1	0.767941
25.018367	0.1	0.752318
25.020033	0.1	0.738101
25.021700	0.1	0.726432
25.023367	0.1	0.717030
25.025033	0.1	0.708713
25.026700	0.1	0.700811
25.028367	0.1	0.693700
25.030033	0.1	0.688066
25.031700	0.1	0.684033
25.033367	0.1	0.680895
25.035033	0.1	0.677141
25.036700	0.1	0.671474
25.038367	0.1	0.664447
25.040033	0.1	0.658263
25.041700	0.1	0.654371
25.043367	0.1	0.652093
25.045033	0.1	0.649346
25.046700	0.1	0.644866
25.048367	0.1	0.639986
25.050033	0.1	0.636652
25.051700	0.1	0.633877
25.053367	0.1	0.628917
25.055033	0.1	0.621215
25.056700	0.1	0.613499
25.058367	0.1	0.609811
25.060033	0.1	0.611958
25.061700	0.1	0.616969
25.063367	0.1	0.619572
25.065033	0.1	0.617472
25.066700	0.1	0.612671
25.068367	0.1	0.608247
25.070033	0.1	0.605634
25.071700	0.1	0.604549
25.073367	0.1	0.603972
25.075033	0.1	0.602859
25.076700	0.1	0.600796
25.078367	0.1	0.598417
25.080033	0.1	0.596419
25.081700	0.1	0.594375
25.083367	0.1	0.591655
25.085033	0.1	0.588833
25.086700	0.1	0.587199
25.088367	0.1	0.586966
25.090033	0.1	0.587068
25.091700	0.1	0.586808
25.093367	0.1	0.585904
25.095033	0.1	0.583790
25.096700	0.1	0.580479
25.098367	0.1	0.576880
25.100033	0.1	0.573448
25.101700	0.1	0.569527
25.103367	0.1	0.564363
25.105033	0.1	0.557876
25.106700	0.1	0.550631
25.108367	0.1	0.544176
25.110033	0.1	0.541070
25.111700	0.1	0.543599
25.113367	0.1	0.552018
25.115033	0.1	0.563827
25.116700	0.1	0.575120
25.118367	0.1	0.582668
25.120033	0.1	0.585271
25.121700	0.1	0.584023
25.123367	0.1	0.581038
25.125033	0.1	0.577508
25.126700	0.1	0.573872
25.128367	0.1	0.571567
25.130033	0.1	0.572493
25.131700	0.1	0.576153
25.133367	0.1	0.579101
25.135033	0.1	0.578323
25.136700	0.1	0.574281
25.138367	0.1	0.569741
25.140033	0.1	0.567194
25.141700	0.1	0.567902
25.143367	0.1	0.571250
25.145033	0.1	0.574724
25.146700	0.1	0.576051
25.148367	0.1	0.575474
25.150033	0.1	0.575539
25.151700	0.1	0.578212
25.153367	0.1	0.582975
25.155033	0.1	0.587557
25.156700	0.1	0.589401
25.158367	0.1	0.587394
25.160033	0.1	0.582919
25.161700	0.1	0.578752
25.163367	0.1	0.577350
25.165033	0.1	0.579520
25.166700	0.1	0.583655
25.168367	0.1	0.587045
25.170033	0.1	0.588526
25.171700	0.1	0.589006
25.173367	0.1	0.589839
25.175033	0.1	0.591124
25.176700	0.1	0.591376
25.178367	0.1	0.588992
25.180033	0.1	0.584167
25.181700	0.1	0.578724
25.183367	0.1	0.574421
25.185033	0.1	0.572214
25.186700	0.1	0.572042
25.188367	0.1	0.572721
25.190033	0.1	0.573071
25.191700	0.1	0.573359
25.193367	0.1	0.574910
25.195033	0.1	0.578333
25.196700	0.1	0.582677
25.198367	0.1	0.586570
25.200033	0.1	0.589457
25.201700	0.1	0.591390
25.203367	0.1	0.592493
25.205033	0.1	0.593122
25.206700	0.1	0.593746
25.208367	0.1	0.594486
25.210033	0.1	0.594812
25.211700	0.1	0.594477
25.213367	0.1	0.594896
25.215033	0.1	0.598044
25.216700	0.1	0.603837
25.218367	0.1	0.610207
25.220033	0.1	0.615064
25.221700	0.1	0.617448
25.223367	0.1	0.617644
25.225033	0.1	0.617271
25.226700	0.1	0.618650
25.228367	0.1	0.623055
25.230033	0.1	0.630110
25.231700	0.1	0.638934
25.233367	0.1	0.648322
25.235033	0.1	0.656266
25.236700	0.1	0.660811
25.238367	0.1	0.661472
25.240033	0.1	0.660126
25.241700	0.1	0.660149
25.243367	0.1	0.663921
25.245033	0.1	0.671563
25.246700	0.1	0.681654
25.248367	0.1	0.692350
25.250033	0.1	0.702706
25.251700	0.1	0.713873
25.253367	0.1	0.727777
25.255033	0.1	0.744467
25.256700	0.1	0.761920
25.258367	0.1	0.778157
25.260033	0.1	0.792607
25.261700	0.1	0.806162
25.263367	0.1	0.820290
25.265033	0.1	0.835476
25.266700	0.1	0.850591
25.268367	0.1	0.864356
25.270033	0.1	0.876570
25.271700	0.1	0.888207
25.273367	0.1	0.900817
25.275033	0.1	0.915006
25.276700	0.1	0.929618
25.278367	0.1	0.943383
25.280033	0.1	0.956343
25.281700	0.1	0.969893
25.283367	0.1	0.986424
25.285033	0.1	1.007742
25.286700	0.1	1.033288
25.288367	0.1	1.060930
25.290033	0.1	1.088902
25.291700	0.1	1.116609
25.293367	0.1	1.144232
25.295033	0.1	1.171236
25.296700	0.1	1.196084
25.298367	0.1	1.218161
25.300033	0.1	1.238654
25.301700	0.1	1.259423
25.303367	0.1	1.282315
25.305033	0.1	1.308862
25.306700	0.1	1.339284
25.308367	0.1	1.372253
25.310033	0.1	1.406795
25.311700	0.1	1.443792
25.313367	0.1	1.484514
25.315033	0.1	1.528021
25.316700	0.1	1.571695
25.318367	0.1	1.614271
25.320033	0.1	1.657167
25.321700	0.1	1.702877
25.323367	0.1	1.752339
25.325033	0.1	1.803902
25.326700	0.1	1.855199
25.328367	0.1	1.905868
25.330033	0.1	1.957924
25.331700	0.1	2.013533
25.333367	0.1	2.073492
25.335033	0.1	2.136868
25.336700	0.1	2.201176
25.338367	0.1	2.264027
25.340033	0.1	2.325168
25.341700	0.1	2.386337
25.343367	0.1	2.449267
25.345033	0.1	2.514068
25.346700	0.1	2.579461
25.348367	0.1	2.644770
25.350033	0.1	2.711141
25.351700	0.1	2.780082
25.353367	0.1	2.851551
25.355033	0.1	2.923706
25.356700	0.1	2.994165
25.358367	0.1	3.061467
25.360033	0.1	3.125174
25.361700	0.1	3.185011
25.363367	0.1	3.240705
25.365033	0.1	3.292160
25.366700	0.1	3.339425
25.368367	0.1	3.382741
25.370033	0.1	3.422652
25.371700	0.1	3.460087
25.373367	0.1	3.496013
25.375033	0.1	3.530136
25.376700	0.1	3.560088
25.378367	0.1	3.582616
25.380033	0.1	3.595883
25.381700	0.1	3.600493
25.383367	0.1	3.598556
25.385033	0.1	3.592283
25.386700	0.1	3.583026
25.388367	0.1	3.570779
25.390033	0.1	3.555045
25.391700	0.1	3.536027
25.393367	0.1	3.513875
25.395033	0.1	3.487193
25.396700	0.1	3.453451
25.398367	0.1	3.411304
25.400033	0.1	3.362680
25.401700	0.1	3.311927
25.403367	0.1	3.262055
25.405033	0.1	3.212686
25.406700	0.1	3.162348
25.408367	0.1	3.111032
25.410033	0.1	3.059651
25.411700	0.1	3.008768
25.413367	0.1	2.958248
25.415033	0.1	2.906839
25.416700	0.1	2.852380
25.418367	0.1	2.793600
25.420033	0.1	2.731355
25.421700	0.1	2.668137
25.423367	0.1	2.606134
25.425033	0.1	2.545370
25.426700	0.1	2.484187
25.428367	0.1	2.422086
25.430033	0.1	2.361177
25.431700	0.1	2.303859
25.433367	0.1	2.250420
25.435033	0.1	2.199830
25.436700	0.1	2.151276
25.438367	0.1	2.103704
25.440033	0.1	2.055694
25.441700	0.1	2.007126
25.443367	0.1	1.959605
25.445033	0.1	1.914799
25.446700	0.1	1.873644
25.448367	0.1	1.836503
25.450033	0.1	1.802351
25.451700	0.1	1.768847
25.453367	0.1	1.734239
25.455033	0.1	1.698872
25.456700	0.1	1.664874
25.458367	0.1	1.634457
25.460033	0.1	1.608194
25.461700	0.1	1.584683
25.463367	0.1	1.561297
25.465033	0.1	1.535728
25.466700	0.1	1.507821
25.468367	0.1	1.479471
25.470033	0.1	1.452728
25.471700	0.1	1.428500
25.473367	0.1	1.406157
25.475033	0.1	1.383908
25.476700	0.1	1.360308
25.478367	0.1	1.335363
25.480033	0.1	1.310161
25.481700	0.1	1.286054
25.483367	0.1	1.264103
25.485033	0.1	1.244592
25.486700	0.1	1.226943
25.488367	0.1	1.210682
25.490033	0.1	1.196368
25.491700	0.1	1.184335
25.493367	0.1	1.173317
25.495033	0.1	1.161494
25.496700	0.1	1.147958
25.498367	0.1	1.133331
25.500033	0.1	1.120260
25.501700	0.1	1.111906
25.503367	0.1	1.108381
25.505033	0.1	1.105815
25.506700	0.1	1.100181
25.508367	0.1	1.090877
25.510033	0.1	1.080274
25.511700	0.1	1.071454
25.513367	0.1	1.066704
25.515033	0.1	1.066476
25.516700	0.1	1.069233
25.518367	0.1	1.073019
25.520033	0.1	1.077154
25.521700	0.1	1.082425
25.523367	0.1	1.090057
25.525033	0.1	1.100041
25.526700	0.1	1.110625
25.528367	0.1	1.120283
25.530033	0.1	1.128800
25.531700	0.1	1.136139
25.533367	0.1	1.142230
25.535033	0.1	1.147422
25.536700	0.1	1.151739
25.538367	0.1	1.154854
25.540033	0.1	1.157201
25.541700	0.1	1.160018
25.543367	0.1	1.164302
25.545033	0.1	1.169485
25.546700	0.1	1.173699
25.548367	0.1	1.176344
25.550033	0.1	1.178789
25.551700	0.1	1.181373
25.553367	0.1	1.181299
25.555033	0.1	1.175157
25.556700	0.1	1.163362
25.558367	0.1	1.150584
25.560033	0.1	1.141452
25.561700	0.1	1.136796
25.563367	0.1	1.133652
25.565033	0.1	1.128283
25.566700	0.1	1.119492
25.568367	0.1	1.109182
25.570033	0.1	1.099310
25.571700	0.1	1.089247
25.573367	0.1	1.076860
25.575033	0.1	1.061447
25.576700	0.1	1.044595
25.578367	0.1	1.028143
25.580033	0.1	1.012124
25.581700	0.1	0.995216
25.583367	0.1	0.976021
25.585033	0.1	0.953684
25.586700	0.1	0.928994
25.588367	0.1	0.904929
25.590033	0.1	0.884482
25.591700	0.1	0.868631
25.593367	0.1	0.856696
25.595033	0.1	0.847201
25.596700	0.1	0.838023
25.598367	0.1	0.827215
25.600033	0.1	0.814232
25.601700	0.1	0.799596
25.603367	0.1	0.783438
25.605033	0.1	0.765389
25.606700	0.1	0.746073
25.608367	0.1	0.727503
25.610033	0.1	0.711717
25.611700	0.1	0.699507
25.613367	0.1	0.689975
25.615033	0.1	0.681304
25.616700	0.1	0.671833
25.618367	0.1	0.660364
25.620033	0.1	0.647036
25.621700	0.1	0.633541
25.623367	0.1	0.621309
25.625033	0.1	0.610328
25.626700	0.1	0.599897
25.628367	0.1	0.590039
25.630033	0.1	0.582272
25.631700	0.1	0.577914
25.633367	0.1	0.576214
25.635033	0.1	0.575543
25.636700	0.1	0.574905
25.638367	0.1	0.573485
25.640033	0.1	0.570435
25.641700	0.1	0.565643
25.643367	0.1	0.559953
25.645033	0.1	0.554151
25.646700	0.1	0.548027
25.648367	0.1	0.540679
25.650033	0.1	0.531939
25.651700	0.1	0.523143
25.653367	0.1	0.516665
25.655033	0.1	0.514914
25.656700	0.1	0.519091
25.658367	0.1	0.527692
25.660033	0.1	0.536479
25.661700	0.1	0.541150
25.663367	0.1	0.539813
25.665033	0.1	0.533652
25.666700	0.1	0.526286
25.668367	0.1	0.521205
25.670033	0.1	0.518812
25.671700	0.1	0.516810
25.673367	0.1	0.513606
25.675033	0.1	0.510449
25.676700	0.1	0.510025
25.678367	0.1	0.513112
25.680033	0.1	0.517457
25.681700	0.1	0.520283
25.683367	0.1	0.520335
25.685033	0.1	0.517531
25.686700	0.1	0.512553
25.688367	0.1	0.507189
25.690033	0.1	0.504102
25.691700	0.1	0.505135
25.693367	0.1	0.509657
25.695033	0.1	0.514751
25.696700	0.1	0.517354
25.698367	0.1	0.516805
25.700033	0.1	0.514993
25.701700	0.1	0.513564
25.703367	0.1	0.512116
25.705033	0.1	0.509103
25.706700	0.1	0.503971
25.708367	0.1	0.498286
25.710033	0.1	0.494570
25.711700	0.1	0.493946
25.713367	0.1	0.494993
25.715033	0.1	0.495552
25.716700	0.1	0.495045
25.718367	0.1	0.494341
25.720033	0.1	0.494509
25.721700	0.1	0.496423
25.723367	0.1	0.500241
25.725033	0.1	0.504460
25.726700	0.1	0.506700
25.728367	0.1	0.506220
25.730033	0.1	0.504763
25.731700	0.1	0.504358
25.733367	0.1	0.504926
25.735033	0.1	0.504674
25.736700	0.1	0.502565
25.738367	0.1	0.499235
25.740033	0.1	0.496274
25.741700	0.1	0.495408
25.743367	0.1	0.497457
25.745033	0.1	0.501671
25.746700	0.1	0.506081
25.748367	0.1	0.508274
25.750033	0.1	0.506821
25.751700	0.1	0.502355
25.753367	0.1	0.497396
25.755033	0.1	0.494746
25.756700	0.1	0.495217
25.758367	0.1	0.496884
25.760033	0.1	0.496879
25.761700	0.1	0.494164
25.763367	0.1	0.490150
25.765033	0.1	0.486462
25.766700	0.1	0.483282
25.768367	0.1	0.480264
25.770033	0.1	0.477792
25.771700	0.1	0.476637
25.773367	0.1	0.476679
25.775033	0.1	0.476926
25.776700	0.1	0.477065
25.778367	0.1	0.478057
25.780033	0.1	0.480460
25.781700	0.1	0.483096
25.783367	0.1	0.484297
25.785033	0.1	0.483901
25.786700	0.1	0.483384
25.788367	0.1	0.483883
25.790033	0.1	0.484660
25.791700	0.1	0.484395
25.793367	0.1	0.483054
25.795033	0.1	0.481633
25.796700	0.1	0.481070
25.798367	0.1	0.481536
25.800033	0.1	0.482015
25.801700	0.1	0.481242
25.803367	0.1	0.478914
25.805033	0.1	0.474877
25.806700	0.1	0.468423
25.808367	0.1	0.459976
25.810033	0.1	0.452511
25.811700	0.1	0.449726
25.813367	0.1	0.453102
25.815033	0.1	0.461331
25.816700	0.1	0.471664
25.818367	0.1	0.480930
25.820033	0.1	0.486854
25.821700	0.1	0.489252
25.823367	0.1	0.489247
25.825033	0.1	0.487985
25.826700	0.1	0.486188
25.828367	0.1	0.483855
25.830033	0.1	0.480600
25.831700	0.1	0.476590
25.833367	0.1	0.472749
25.835033	0.1	0.470085
25.836700	0.1	0.469084
25.838367	0.1	0.469494
25.840033	0.1	0.470565
25.841700	0.1	0.471147
25.843367	0.1	0.469978
25.845033	0.1	0.467077
25.846700	0.1	0.463878
25.848367	0.1	0.461466
25.850033	0.1	0.460115
25.851700	0.1	0.460059
25.853367	0.1	0.461107
25.855033	0.1	0.462686
25.856700	0.1	0.464744
25.858367	0.1	0.467636
25.860033	0.1	0.471626
25.861700	0.1	0.476423
25.863367	0.1	0.480642
25.865033	0.1	0.482434
25.866700	0.1	0.481168
25.868367	0.1	0.477708
25.870033	0.1	0.472781
25.871700	0.1	0.466309
25.873367	0.1	0.458872
25.875033	0.1	0.452581
25.876700	0.1	0.449796
25.878367	0.1	0.451133
25.880033	0.1	0.454546
25.881700	0.1	0.457135
25.883367	0.1	0.457712
25.885033	0.1	0.456749
25.886700	0.1	0.454341
25.888367	0.1	0.450173
25.890033	0.1	0.445410
25.891700	0.1	0.442546
25.893367	0.1	0.443170
25.895033	0.1	0.447067
25.896700	0.1	0.452697
25.898367	0.1	0.457950
25.900033	0.1	0.461196
25.901700	0.1	0.462090
25.903367	0.1	0.461019
25.905033	0.1	0.458094
25.906700	0.1	0.453601
25.908367	0.1	0.449079
25.910033	0.1	0.447086
25.911700	0.1	0.449242
25.913367	0.1	0.454504
25.915033	0.1	0.459799
25.916700	0.1	0.462662
25.918367	0.1	0.462807
25.920033	0.1	0.461526
25.921700	0.1	0.460232
25.923367	0.1	0.459515
25.925033	0.1	0.459272
25.926700	0.1	0.459142
25.928367	0.1	0.458439
25.930033	0.1	0.456776
25.931700	0.1	0.455305
25.933367	0.1	0.456036
25.935033	0.1	0.458993
25.936700	0.1	0.461456
25.938367	0.1	0.461326
25.940033	0.1	0.459296
25.941700	0.1	0.457074
25.943367	0.1	0.455598
25.945033	0.1	0.455100
25.946700	0.1	0.455268
25.948367	0.1	0.455491
25.950033	0.1	0.455705
25.951700	0.1	0.456353
25.953367	0.1	0.457480
25.955033	0.1	0.458672
25.956700	0.1	0.459342
25.958367	0.1	0.458830
25.960033	0.1	0.456912
25.961700	0.1	0.454187
25.963367	0.1	0.451435
25.965033	0.1	0.449345
25.966700	0.1	0.448353
25.968367	0.1	0.448334
25.970033	0.1	0.449121
25.971700	0.1	0.450974
25.973367	0.1	0.453996
25.975033	0.1	0.457522
25.976700	0.1	0.460087
25.978367	0.1	0.459864
25.980033	0.1	0.456199
25.981700	0.1	0.450755
25.983367	0.1	0.446159
25.985033	0.1	0.443789
25.986700	0.1	0.443407
25.988367	0.1	0.444506
25.990033	0.1	0.447212
25.991700	0.1	0.451677
25.993367	0.1	0.456916
25.995033	0.1	0.461079
25.996700	0.1	0.463198
25.998367	0.1	0.463971
26.000033	0.1	0.464604
26.001700	0.1	0.465461
26.003367	0.1	0.465983
26.005033	0.1	0.466076
26.006700	0.1	0.466886
26.008367	0.1	0.469326
26.010033	0.1	0.472316
26.011700	0.1	0.473615
26.013367	0.1	0.472218
26.015033	0.1	0.469042
26.016700	0.1	0.465438
26.018367	0.1	0.462192
26.020033	0.1	0.460055
26.021700	0.1	0.459617
26.023367	0.1	0.460548
26.025033	0.1	0.461135
26.026700	0.1	0.458835
26.028367	0.1	0.453223
26.030033	0.1	0.447696
26.031700	0.1	0.446220
26.033367	0.1	0.449824
26.035033	0.1	0.456781
26.036700	0.1	0.464367
26.038367	0.1	0.470635
26.040033	0.1	0.475524
26.041700	0.1	0.480008
26.043367	0.1	0.484418
26.045033	0.1	0.488493
26.046700	0.1	0.492060
26.048367	0.1	0.494337
26.050033	0.1	0.493876
26.051700	0.1	0.490071
26.053367	0.1	0.484120
26.055033	0.1	0.479035
26.056700	0.1	0.478127
26.058367	0.1	0.481834
26.060033	0.1	0.487119
26.061700	0.1	0.490770
26.063367	0.1	0.492223
26.065033	0.1	0.492944
26.066700	0.1	0.493955
26.068367	0.1	0.494476
26.070033	0.1	0.493834
26.071700	0.1	0.493596
26.073367	0.1	0.496409
26.075033	0.1	0.503049
26.076700	0.1	0.511049
26.078367	0.1	0.516470
26.080033	0.1	0.517322
26.081700	0.1	0.515161
26.083367	0.1	0.513233
26.085033	0.1	0.513461
26.086700	0.1	0.516120
26.088367	0.1	0.521876
26.090033	0.1	0.531720
26.091700	0.1	0.544139
26.093367	0.1	0.554733
26.095033	0.1	0.560177
26.096700	0.1	0.560894
26.098367	0.1	0.559399
26.100033	0.1	0.557839
26.101700	0.1	0.557131
26.103367	0.1	0.557289
26.105033	0.1	0.558738
26.106700	0.1	0.562449
26.108367	0.1	0.568740
26.110033	0.1	0.577299
26.111700	0.1	0.588433
26.113367	0.1	0.602505
26.115033	0.1	0.617919
26.116700	0.1	0.630976
26.118367	0.1	0.638748
26.120033	0.1	0.641639
26.121700	0.1	0.642347
26.123367	0.1	0.643623
26.125033	0.1	0.647511
26.126700	0.1	0.655302
26.128367	0.1	0.667255
26.130033	0.1	0.682371
26.131700	0.1	0.698552
26.133367	0.1	0.713724
26.135033	0.1	0.726953
26.136700	0.1	0.738837
26.138367	0.1	0.750590
26.140033	0.1	0.762669
26.141700	0.1	0.774898
26.143367	0.1	0.787424
26.145033	0.1	0.800793
26.146700	0.1	0.815648
26.148367	0.1	0.832258
26.150033	0.1	0.850135
26.151700	0.1	0.868817
26.153367	0.1	0.888929
26.155033	0.1	0.911071
26.156700	0.1	0.933558
26.158367	0.1	0.952929
26.160033	0.1	0.967588
26.161700	0.1	0.980240
26.163367	0.1	0.995588
26.165033	0.1	1.015929
26.166700	0.1	1.040553
26.168367	0.1	1.068576
26.170033	0.1	1.099533
26.171700	0.1	1.131701
26.173367	0.1	1.162281
26.175033	0.1	1.189597
26.176700	0.1	1.214505
26.178367	0.1	1.239567
26.180033	0.1	1.266836
26.181700	0.1	1.296778
26.183367	0.1	1.329095
26.185033	0.1	1.363549
26.186700	0.1	1.400360
26.188367	0.1	1.440146
26.190033	0.1	1.482996
26.191700	0.1	1.528328
26.193367	0.1	1.575463
26.195033	0.1	1.623635
26.196700	0.1	1.672078
26.198367	0.1	1.720483
26.200033	0.1	1.768996
26.201700	0.1	1.818012
26.203367	0.1	1.868652
26.205033	0.1	1.922911
26.206700	0.1	1.982320
26.208367	0.1	2.046367
26.210033	0.1	2.112864
26.211700	0.1	2.180054
26.213367	0.1	2.247780
26.215033	0.1	2.316139
26.216700	0.1	2.383981
26.218367	0.1	2.449867
26.220033	0.1	2.514129
26.221700	0.1	2.579018
26.223367	0.1	2.646437
26.225033	0.1	2.715755
26.226700	0.1	2.784794
26.228367	0.1	2.852404
26.230033	0.1	2.918760
26.231700	0.1	2.983143
26.233367	0.1	3.042975
26.235033	0.1	3.096163
26.236700	0.1	3.143651
26.238367	0.1	3.188490
26.240033	0.1	3.232798
26.241700	0.1	3.275918
26.243367	0.1	3.315443
26.245033	0.1	3.349683
26.246700	0.1	3.377981
26.248367	0.1	3.399341
26.250033	0.1	3.413376
26.251700	0.1	3.421498
26.253367	0.1	3.424971
26.255033	0.1	3.423882
26.256700	0.1	3.418224
26.258367	0.1	3.407681
26.260033	0.1	3.391337
26.261700	0.1	3.369153
26.263367	0.1	3.342037
26.265033	0.1	3.310046
26.266700	0.1	3.273133
26.268367	0.1	3.232742
26.270033	0.1	3.190208
26.271700	0.1	3.144820
26.273367	0.1	3.094841
26.275033	0.1	3.039888
26.276700	0.1	2.981266
26.278367	0.1	2.919710
26.280033	0.1	2.853977
26.281700	0.1	2.782461
26.283367	0.1	2.705343
26.285033	0.1	2.625268
26.286700	0.1	2.546012
26.288367	0.1	2.469653
26.290033	0.1	2.395357
26.291700	0.1	2.321168
26.293367	0.1	2.246117
26.295033	0.1	2.170578
26.296700	0.1	2.095206
26.298367	0.1	2.020239
26.300033	0.1	1.945724
26.301700	0.1	1.872149
26.303367	0.1	1.800903
26.305033	0.1	1.733676
26.306700	0.1	1.670569
26.308367	0.1	1.609568
26.310033	0.1	1.548496
26.311700	0.1	1.486829
26.313367	0.1	1.425375
26.315033	0.1	1.365417
26.316700	0.1	1.308634
26.318367	0.1	1.256764
26.320033	0.1	1.209993
26.321700	0.1	1.166482
26.323367	0.1	1.124423
26.325033	0.1	1.083477
26.326700	0.1	1.044180
26.328367	0.1	1.006359
26.330033	0.1	0.969251
26.331700	0.1	0.932980
26.333367	0.1	0.898554
26.335033	0.1	0.866973
26.336700	0.1	0.838656
26.338367	0.1	0.813073
26.340033	0.1	0.789803
26.341700	0.1	0.769193
26.343367	0.1	0.750935
26.345033	0.1	0.734129
26.346700	0.1	0.718371
26.348367	0.1	0.703088
26.350033	0.1	0.687530
26.351700	0.1	0.671810
26.353367	0.1	0.656154
26.355033	0.1	0.640531
26.356700	0.1	0.625900
26.358367	0.1	0.613816
26.360033	0.1	0.604880
26.361700	0.1	0.598729
26.363367	0.1	0.594882
26.365033	0.1	0.592507
26.366700	0.1	0.589616
26.368367	0.1	0.584060
26.370033	0.1	0.575595
26.371700	0.1	0.566179
26.373367	0.1	0.558356
26.375033	0.1	0.553681
26.376700	0.1	0.552065
26.378367	0.1	0.552167
26.380033	0.1	0.552698
26.381700	0.1	0.552963
26.383367	0.1	0.551813
26.385033	0.1	0.548041
26.386700	0.1	0.542547
26.388367	0.1	0.538155
26.390033	0.1	0.536283
26.391700	0.1	0.535198
26.393367	0.1	0.532297
26.395033	0.1	0.527268
26.396700	0.1	0.522351
26.398367	0.1	0.519706
26.400033	0.1	0.519338
26.401700	0.1	0.519794
26.403367	0.1	0.519888
26.405033	0.1	0.519580
26.406700	0.1	0.519049
26.408367	0.1	0.517308
26.410033	0.1	0.513252
26.411700	0.1	0.507575
26.413367	0.1	0.502132
26.415033	0.1	0.498104
26.416700	0.1	0.495664
26.418367	0.1	0.494267
26.420033	0.1	0.492851
26.421700	0.1	0.490956
26.423367	0.1	0.489550
26.425033	0.1	0.489959
26.426700	0.1	0.491985
26.428367	0.1	0.493522
26.430033	0.1	0.492767
26.431700	0.1	0.489824
26.433367	0.1	0.485964
26.435033	0.1	0.482663
26.436700	0.1	0.481056
26.438367	0.1	0.481843
26.440033	0.1	0.485643
26.441700	0.1	0.492241
26.443367	0.1	0.499329
26.445033	0.1	0.503538
26.446700	0.1	0.503287
26.448367	0.1	0.500041
26.450033	0.1	0.496297
26.451700	0.1	0.492577
26.453367	0.1	0.488008
26.455033	0.1	0.482798
26.456700	0.1	0.478220
26.458367	0.1	0.476092
26.460033	0.1	0.478365
26.461700	0.1	0.484642
26.463367	0.1	0.490900
26.465033	0.1	0.492781
26.466700	0.1	0.489270
26.468367	0.1	0.482788
26.470033	0.1	0.476371
26.471700	0.1	0.471463
26.473367	0.1	0.468232
26.475033	0.1	0.466569
26.476700	0.1	0.465736
26.478367	0.1	0.464180
26.480033	0.1	0.461084
26.481700	0.1	0.457922
26.483367	0.1	0.457466
26.485033	0.1	0.460777
26.486700	0.1	0.466169
26.488367	0.1	0.471459
26.490033	0.1	0.475473
26.491700	0.1	0.477498
26.493367	0.1	0.477191
26.495033	0.1	0.474798
26.496700	0.1	0.470844
26.498367	0.1	0.465978
26.500033	0.1	0.461000
26.501700	0.1	0.457098
26.503367	0.1	0.455487
26.505033	0.1	0.456590
26.506700	0.1	0.460409
26.508367	0.1	0.466360
26.510033	0.1	0.472595
26.511700	0.1	0.477177
26.513367	0.1	0.478998
26.515033	0.1	0.477321
26.516700	0.1	0.472781
26.518367	0.1	0.468283
26.520033	0.1	0.466653
26.521700	0.1	0.467841
26.523367	0.1	0.469931
26.525033	0.1	0.471594
26.526700	0.1	0.472278
26.528367	0.1	0.471305
26.530033	0.1	0.467794
26.531700	0.1	0.461671
26.533367	0.1	0.454579
26.535033	0.1	0.448860
26.536700	0.1	0.446127
26.538367	0.1	0.446625
26.540033	0.1	0.448548
26.541700	0.1	0.448800
26.543367	0.1	0.445950
26.545033	0.1	0.441852
26.546700	0.1	0.439663
26.548367	0.1	0.440734
26.550033	0.1	0.443673
26.551700	0.1	0.445805
26.553367	0.1	0.445582
26.555033	0.1	0.444050
26.556700	0.1	0.443291
26.558367	0.1	0.443887
26.560033	0.1	0.445540
26.561700	0.1	0.449140
26.563367	0.1	0.455882
26.565033	0.1	0.464362
26.566700	0.1	0.470835
26.568367	0.1	0.472851
26.570033	0.1	0.471198
26.571700	0.1	0.468278
26.573367	0.1	0.466099
26.575033	0.1	0.465699
26.576700	0.1	0.467044
26.578367	0.1	0.468441
26.580033	0.1	0.467217
26.581700	0.1	0.462751
26.583367	0.1	0.457442
26.585033	0.1	0.453158
26.586700	0.1	0.449042
26.588367	0.1	0.444269
26.590033	0.1	0.440446
26.591700	0.1	0.439566
26.593367	0.1	0.441228
26.595033	0.1	0.442625
26.596700	0.1	0.441149
26.598367	0.1	0.437181
26.600033	0.1	0.433456
26.601700	0.1	0.432134
26.603367	0.1	0.433712
26.605033	0.1	0.437289
26.606700	0.1	0.440720
26.608367	0.1	0.441954
26.610033	0.1	0.441270
26.611700	0.1	0.441251
26.613367	0.1	0.443826
26.615033	0.1	0.448246
26.616700	0.1	0.451761
26.618367	0.1	0.451650
26.620033	0.1	0.447794
26.621700	0.1	0.443137
26.623367	0.1	0.440590
26.625033	0.1	0.440222
26.626700	0.1	0.440297
26.628367	0.1	0.440311
26.630033	0.1	0.441652
26.631700	0.1	0.444930
26.633367	0.1	0.448339
26.635033	0.1	0.450080
26.636700	0.1	0.451161
26.638367	0.1	0.454504
26.640033	0.1	0.461861
26.641700	0.1	0.471571
26.643367	0.1	0.479557
26.645033	0.1	0.483110
26.646700	0.1	0.482872
26.648367	0.1	0.481056
26.650033	0.1	0.480236
26.651700	0.1	0.482867
26.653367	0.1	0.489331
26.655033	0.1	0.497033
26.656700	0.1	0.502621
26.658367	0.1	0.504712
26.660033	0.1	0.504660
26.661700	0.1	0.505159
26.663367	0.1	0.507529
26.665033	0.1	0.511138
26.666700	0.1	0.514975
26.668367	0.1	0.518262
26.670033	0.1	0.521061
26.671700	0.1	0.524912
26.673367	0.1	0.530817
26.675033	0.1	0.537536
26.676700	0.1	0.543185
26.678367	0.1	0.547450
26.680033	0.1	0.552009
26.681700	0.1	0.558966
26.683367	0.1	0.568447
26.685033	0.1	0.578272
26.686700	0.1	0.586403
26.688367	0.1	0.592656
26.690033	0.1	0.597835
26.691700	0.1	0.602319
26.693367	0.1	0.606016
26.695033	0.1	0.609625
26.696700	0.1	0.615539
26.698367	0.1	0.626659
26.700033	0.1	0.643935
26.701700	0.1	0.664964
26.703367	0.1	0.685100
26.705033	0.1	0.700974
26.706700	0.1	0.713049
26.708367	0.1	0.723731
26.710033	0.1	0.733905
26.711700	0.1	0.743098
26.713367	0.1	0.752164
26.715033	0.1	0.763545
26.716700	0.1	0.778553
26.718367	0.1	0.796239
26.720033	0.1	0.815303
26.721700	0.1	0.834768
26.723367	0.1	0.853138
26.725033	0.1	0.869972
26.726700	0.1	0.887327
26.728367	0.1	0.906968
26.730033	0.1	0.927397
26.731700	0.1	0.946000
26.733367	0.1	0.963109
26.735033	0.1	0.981754
26.736700	0.1	1.004064
26.738367	0.1	1.029079
26.740033	0.1	1.054090
26.741700	0.1	1.078239
26.743367	0.1	1.103370
26.745033	0.1	1.130812
26.746700	0.1	1.159818
26.748367	0.1	1.189671
26.750033	0.1	1.220885
26.751700	0.1	1.254040
26.753367	0.1	1.288950
26.755033	0.1	1.325081
26.756700	0.1	1.362171
26.758367	0.1	1.400178
26.760033	0.1	1.438828
26.761700	0.1	1.477855
26.763367	0.1	1.517804
26.765033	0.1	1.559849
26.766700	0.1	1.605013
26.768367	0.1	1.653582
26.770033	0.1	1.704795
26.771700	0.1	1.757354
26.773367	0.1	1.810417
26.775033	0.1	1.864345
26.776700	0.1	1.921142
26.778367	0.1	1.983317
26.780033	0.1	2.051811
26.781700	0.1	2.125367
26.783367	0.1	2.201595
26.785033	0.1	2.278169
26.786700	0.1	2.353662
26.788367	0.1	2.428675
26.790033	0.1	2.505919
26.791700	0.1	2.588136
26.793367	0.1	2.676146
26.795033	0.1	2.768761
26.796700	0.1	2.863538
26.798367	0.1	2.957811
26.800033	0.1	3.050119
26.801700	0.1	3.141202
26.803367	0.1	3.233077
26.805033	0.1	3.326982
26.806700	0.1	3.422955
26.808367	0.1	3.521075
26.810033	0.1	3.621476
26.811700	0.1	3.723688
26.813367	0.1	3.826758
26.815033	0.1	3.928882
26.816700	0.1	4.027239
26.818367	0.1	4.119533
26.820033	0.1	4.205606
26.821700	0.1	4.286924
26.823367	0.1	4.364671
26.825033	0.1	4.438614
26.826700	0.1	4.507150
26.828367	0.1	4.568514
26.830033	0.1	4.622145
26.831700	0.1	4.668990
26.833367	0.1	4.711011
26.835033	0.1	4.750006
26.836700	0.1	4.785904
26.838367	0.1	4.816484
26.840033	0.1	4.839031
26.841700	0.1	4.852219
26.843367	0.1	4.857113
26.845033	0.1	4.856265
26.846700	0.1	4.851241
26.848367	0.1	4.841350
26.850033	0.1	4.824423
26.851700	0.1	4.798980
26.853367	0.1	4.765717
26.855033	0.1	4.726266
26.856700	0.1	4.681014
26.858367	0.1	4.629940
26.860033	0.1	4.574331
26.861700	0.1	4.516188
26.863367	0.1	4.456970
26.865033	0.1	4.397356
26.866700	0.1	4.337360
26.868367	0.1	4.276279
26.870033	0.1	4.213527
26.871700	0.1	4.149829
26.873367	0.1	4.086578
26.875033	0.1	4.024794
26.876700	0.1	3.965432
26.878367	0.1	3.909133
26.880033	0.1	3.855610
26.881700	0.1	3.804602
26.883367	0.1	3.756792
26.885033	0.1	3.712196
26.886700	0.1	3.669187
26.888367	0.1	3.627120
26.890033	0.1	3.587930
26.891700	0.1	3.554118
26.893367	0.1	3.526811
26.895033	0.1	3.505275
26.896700	0.1	3.487542
26.898367	0.1	3.472120
26.900033	0.1	3.459216
26.901700	0.1	3.450108
26.903367	0.1	3.445367
26.905033	0.1	3.443896
26.906700	0.1	3.444063
26.908367	0.1	3.445353
26.910033	0.1	3.448022
26.911700	0.1	3.451579
26.913367	0.1	3.455151
26.915033	0.1	3.458266
26.916700	0.1	3.460748
26.918367	0.1	3.463081
26.920033	0.1	3.466369
26.921700	0.1	3.471044
26.923367	0.1	3.476115
26.925033	0.1	3.479780
26.926700	0.1	3.480678
26.928367	0.1	3.478378
26.930033	0.1	3.472744
26.931700	0.1	3.463090
26.933367	0.1	3.448254
26.935033	0.1	3.428082
26.936700	0.1	3.403914
26.938367	0.1	3.377208
26.940033	0.1	3.348580
26.941700	0.1	3.317879
26.943367	0.1	3.284337
26.945033	0.1	3.246926
26.946700	0.1	3.205249
26.948367	0.1	3.160047
26.950033	0.1	3.112010
26.951700	0.1	3.060927
26.953367	0.1	3.006556
26.955033	0.1	2.948651
26.956700	0.1	2.886662
26.958367	0.1	2.820655
26.960033	0.1	2.751485
26.961700	0.1	2.679969
26.963367	0.1	2.606721
26.965033	0.1	2.532313
26.966700	0.1	2.457364
26.968367	0.1	2.382942
26.970033	0.1	2.310337
26.971700	0.1	2.239938
26.973367	0.1	2.170713
26.975033	0.1	2.101180
26.976700	0.1	2.030921
26.978367	0.1	1.960834
26.980033	0.1	1.892233
26.981700	0.1	1.826258
26.983367	0.1	1.764130
26.985033	0.1	1.706947
26.986700	0.1	1.653899
26.988367	0.1	1.601931
26.990033	0.1	1.548650
26.991700	0.1	1.494843
26.993367	0.1	1.443252
26.995033	0.1	1.395610
26.996700	0.1	1.351042
26.998367	0.1	1.307093
27.000033	0.1	1.262389
27.001700	0.1	1.218091
27.003367	0.1	1.177168
27.005033	0.1	1.142221
27.006700	0.1	1.113345
27.008367	0.1	1.088339
27.010033	0.1	1.064921
27.011700	0.1	1.042369
27.013367	0.1	1.021354
27.015033	0.1	1.002573
27.016700	0.1	0.985484
27.018367	0.1	0.968687
27.020033	0.1	0.951290
27.021700	0.1	0.933646
27.023367	0.1	0.917511
27.025033	0.1	0.905152
27.026700	0.1	0.896985
27.028367	0.1	0.890410
27.030033	0.1	0.882419
27.031700	0.1	0.873208
27.033367	0.1	0.866018
27.035033	0.1	0.863471
27.036700	0.1	0.865059
27.038367	0.1	0.868007
27.040033	0.1	0.870023
27.041700	0.1	0.870745
27.043367	0.1	0.870866
27.045033	0.1	0.871262
27.046700	0.1	0.873366
27.048367	0.1	0.878908
27.050033	0.1	0.888146
27.051700	0.1	0.898652
27.053367	0.1	0.907127
27.055033	0.1	0.912757
27.056700	0.1	0.917977
27.058367	0.1	0.926317
27.060033	0.1	0.939826
27.061700	0.1	0.958038
27.063367	0.1	0.978755
27.065033	0.1	0.999044
27.066700	0.1	1.016255
27.068367	0.1	1.029545
27.070033	0.1	1.040231
27.071700	0.1	1.050630
27.073367	0.1	1.062802
27.075033	0.1	1.077405
27.076700	0.1	1.093354
27.078367	0.1	1.109359
27.080033	0.1	1.125578
27.081700	0.1	1.143236
27.083367	0.1	1.163129
27.085033	0.1	1.185117
27.086700	0.1	1.208778
27.088367	0.1	1.234151
27.090033	0.1	1.261691
27.091700	0.1	1.291535
27.093367	0.1	1.322897
27.095033	0.1	1.354138
27.096700	0.1	1.383461
27.098367	0.1	1.410432
27.100033	0.1	1.436793
27.101700	0.1	1.465064
27.103367	0.1	1.496407
27.105033	0.1	1.530522
27.106700	0.1	1.567281
27.108367	0.1	1.607235
27.110033	0.1	1.650359
27.111700	0.1	1.695533
27.113367	0.1	1.741666
27.115033	0.1	1.788544
27.116700	0.1	1.836033
27.118367	0.1	1.883348
27.120033	0.1	1.929705
27.121700	0.1	1.975126
27.123367	0.1	2.020686
27.125033	0.1	2.068100
27.126700	0.1	2.119201
27.128367	0.1	2.175472
27.130033	0.1	2.236990
27.131700	0.1	2.301363
27.133367	0.1	2.364470
27.135033	0.1	2.423902
27.136700	0.1	2.481416
27.138367	0.1	2.540825
27.140033	0.1	2.604770
27.141700	0.1	2.674283
27.143367	0.1	2.749092
27.145033	0.1	2.827230
27.146700	0.1	2.905666
27.148367	0.1	2.982882
27.150033	0.1	3.060480
27.151700	0.1	3.141565
27.153367	0.1	3.228621
27.155033	0.1	3.323057
27.156700	0.1	3.424920
27.158367	0.1	3.532399
27.160033	0.1	3.643148
27.161700	0.1	3.756420
27.163367	0.1	3.872816
27.165033	0.1	3.992356
27.166700	0.1	4.113987
27.168367	0.1	4.237155
27.170033	0.1	4.362757
27.171700	0.1	4.492905
27.173367	0.1	4.630396
27.175033	0.1	4.777568
27.176700	0.1	4.935618
27.178367	0.1	5.105063
27.180033	0.1	5.285381
27.181700	0.1	5.474850
27.183367	0.1	5.671806
27.185033	0.1	5.875588
27.186700	0.1	6.086258
27.188367	0.1	6.303908
27.190033	0.1	6.528660
27.191700	0.1	6.761672
27.193367	0.1	7.005678
27.195033	0.1	7.264139
27.196700	0.1	7.538833
27.198367	0.1	7.827911
27.200033	0.1	8.127699
27.201700	0.1	8.436390
27.203367	0.1	8.754511
27.205033	0.1	9.083413
27.206700	0.1	9.425296
27.208367	0.1	9.782491
27.210033	0.1	10.154899
27.211700	0.1	10.539666
27.213367	0.1	10.934020
27.215033	0.1	11.337716
27.216700	0.1	11.751992
27.218367	0.1	12.176344
27.220033	0.1	12.607249
27.221700	0.1	13.040709
27.223367	0.1	13.475334
27.225033	0.1	13.911817
27.226700	0.1	14.350317
27.228367	0.1	14.789402
27.230033	0.1	15.226216
27.231700	0.1	15.656818
27.233367	0.1	16.077450
27.235033	0.1	16.486491
27.236700	0.1	16.884538
27.238367	0.1	17.271657
27.240033	0.1	17.645280
27.241700	0.1	18.001604
27.243367	0.1	18.337490
27.245033	0.1	18.650154
27.246700	0.1	18.935953
27.248367	0.1	19.191341
27.250033	0.1	19.415854
27.251700	0.1	19.612112
27.253367	0.1	19.781282
27.255033	0.1	19.920198
27.256700	0.1	20.023957
27.258367	0.1	20.090397
27.260033	0.1	20.120898
27.261700	0.1	20.117313
27.263367	0.1	20.079096
27.265033	0.1	20.003654
27.266700	0.1	19.889572
27.268367	0.1	19.738483
27.270033	0.1	19.552908
27.271700	0.1	19.333833
27.273367	0.1	19.081295
27.275033	0.1	18.796190
27.276700	0.1	18.481021
27.278367	0.1	18.139454
27.280033	0.1	17.775553
27.281700	0.1	17.393343
27.283367	0.1	16.996046
27.285033	0.1	16.584662
27.286700	0.1	16.158270
27.288367	0.1	15.717242
27.290033	0.1	15.264349
27.291700	0.1	14.802003
27.293367	0.1	14.331373
27.295033	0.1	13.854196
27.296700	0.1	13.373052
27.298367	0.1	12.889961
27.300033	0.1	12.405831
27.301700	0.1	11.921627
27.303367	0.1	11.439668
27.305033	0.1	10.963394
27.306700	0.1	10.495759
27.308367	0.1	10.038516
27.310033	0.1	9.593130
27.311700	0.1	9.160535
27.313367	0.1	8.740271
27.315033	0.1	8.331784
27.316700	0.1	7.935613
27.318367	0.1	7.552947
27.320033	0.1	7.185196
27.321700	0.1	6.832709
27.323367	0.1	6.493973
27.325033	0.1	6.168261
27.326700	0.1	5.857558
27.328367	0.1	5.563791
27.330033	0.1	5.286052
27.331700	0.1	5.022450
27.333367	0.1	4.772660
27.335033	0.1	4.536961
27.336700	0.1	4.314696
27.338367	0.1	4.104152
27.340033	0.1	3.903112
27.341700	0.1	3.710268
27.343367	0.1	3.526411
27.345033	0.1	3.354014
27.346700	0.1	3.195098
27.348367	0.1	3.048885
27.350033	0.1	2.912022
27.351700	0.1	2.781833
27.353367	0.1	2.658679
27.355033	0.1	2.544774
27.356700	0.1	2.440908
27.358367	0.1	2.344619
27.360033	0.1	2.252292
27.361700	0.1	2.162619
27.363367	0.1	2.076626
27.365033	0.1	1.995089
27.366700	0.1	1.917314
27.368367	0.1	1.842598
27.370033	0.1	1.772195
27.371700	0.1	1.708525
27.373367	0.1	1.652120
27.375033	0.1	1.600278
27.376700	0.1	1.549553
27.378367	0.1	1.498740
27.380033	0.1	1.449152
27.381700	0.1	1.402623
27.383367	0.1	1.359778
27.385033	0.1	1.320178
27.386700	0.1	1.282948
27.388367	0.1	1.246850
27.390033	0.1	1.211558
27.391700	0.1	1.178272
27.393367	0.1	1.147785
27.395033	0.1	1.118840
27.396700	0.1	1.089480
27.398367	0.1	1.058979
27.400033	0.1	1.027766
27.401700	0.1	0.996636
27.403367	0.1	0.966405
27.405033	0.1	0.937497
27.406700	0.1	0.910279
27.408367	0.1	0.886163
27.410033	0.1	0.866926
27.411700	0.1	0.852593
27.413367	0.1	0.841175
27.415033	0.1	0.830139
27.416700	0.1	0.817399
27.418367	0.1	0.802442
27.420033	0.1	0.786907
27.421700	0.1	0.772942
27.423367	0.1	0.760839
27.425033	0.1	0.749202
27.426700	0.1	0.737044
27.428367	0.1	0.725295
27.430033	0.1	0.716103
27.431700	0.1	0.710273
27.433367	0.1	0.706073
27.435033	0.1	0.701193
27.436700	0.1	0.694995
27.438367	0.1	0.688387
27.440033	0.1	0.682543
27.441700	0.1	0.678012
27.443367	0.1	0.674231
27.445033	0.1	0.669565
27.446700	0.1	0.662184
27.448367	0.1	0.651497
27.450033	0.1	0.638664
27.451700	0.1	0.625774
27.453367	0.1	0.615250
27.455033	0.1	0.609434
27.456700	0.1	0.609155
27.458367	0.1	0.612736
27.460033	0.1	0.617090
27.461700	0.1	0.619586
27.463367	0.1	0.619665
27.465033	0.1	0.618757
27.466700	0.1	0.618026
27.468367	0.1	0.616461
27.470033	0.1	0.611614
27.471700	0.1	0.603003
27.473367	0.1	0.593779
27.475033	0.1	0.587213
27.476700	0.1	0.583692
27.478367	0.1	0.582468
27.480033	0.1	0.583623
27.481700	0.1	0.586989
27.483367	0.1	0.591148
27.485033	0.1	0.594752
27.486700	0.1	0.597066
27.488367	0.1	0.596563
27.490033	0.1	0.591176
27.491700	0.1	0.580791
27.493367	0.1	0.568354
27.495033	0.1	0.557974
27.496700	0.1	0.552228
27.498367	0.1	0.550989
27.500033	0.1	0.551613
27.501700	0.1	0.550682
27.503367	0.1	0.547115
27.505033	0.1	0.542980
27.506700	0.1	0.541010
27.508367	0.1	0.541559
27.510033	0.1	0.542281
27.511700	0.1	0.540856
27.513367	0.1	0.537131
27.515033	0.1	0.532609
27.516700	0.1	0.528912
27.518367	0.1	0.526439
27.520033	0.1	0.524563
27.521700	0.1	0.523455
27.523367	0.1	0.524307
27.525033	0.1	0.527319
27.526700	0.1	0.531292
27.528367	0.1	0.535250
27.530033	0.1	0.538882
27.531700	0.1	0.541597
27.533367	0.1	0.542253
27.535033	0.1	0.539832
27.536700	0.1	0.534803
27.538367	0.1	0.529778
27.540033	0.1	0.527883
27.541700	0.1	0.529871
27.543367	0.1	0.533024
27.545033	0.1	0.533764
27.546700	0.1	0.530928
27.548367	0.1	0.525322
27.550033	0.1	0.517764
27.551700	0.1	0.509261
27.553367	0.1	0.501489
27.555033	0.1	0.496409
27.556700	0.1	0.495524
27.558367	0.1	0.497894
27.560033	0.1	0.499869
27.561700	0.1	0.498714
27.563367	0.1	0.494770
27.565033	0.1	0.489419
27.566700	0.1	0.482979
27.568367	0.1	0.474667
27.570033	0.1	0.463715
27.571700	0.1	0.450960
27.573367	0.1	0.439486
27.575033	0.1	0.432646
27.576700	0.1	0.431179
27.578367	0.1	0.432665
27.580033	0.1	0.434155
27.581700	0.1	0.435347
27.583367	0.1	0.438523
27.585033	0.1	0.444809
27.586700	0.1	0.451766
27.588367	0.1	0.455799
27.590033	0.1	0.455654
27.591700	0.1	0.452688
27.593367	0.1	0.448367
27.595033	0.1	0.442476
27.596700	0.1	0.434425
27.598367	0.1	0.426071
27.600033	0.1	0.420930
27.601700	0.1	0.420078
27.603367	0.1	0.421121
27.605033	0.1	0.421507
27.606700	0.1	0.421437
27.608367	0.1	0.422518
27.610033	0.1	0.424404
27.611700	0.1	0.425214
27.613367	0.1	0.424748
27.615033	0.1	0.424646
27.616700	0.1	0.425461
27.618367	0.1	0.425507
27.620033	0.1	0.423295
27.621700	0.1	0.419584
27.623367	0.1	0.416231
27.625033	0.1	0.414499
27.626700	0.1	0.415309
27.628367	0.1	0.418727
27.630033	0.1	0.422653
27.631700	0.1	0.424827
27.633367	0.1	0.425261
27.635033	0.1	0.424497
27.636700	0.1	0.422043
27.638367	0.1	0.417768
27.640033	0.1	0.412324
27.641700	0.1	0.406108
27.643367	0.1	0.399845
27.645033	0.1	0.395202
27.646700	0.1	0.393814
27.648367	0.1	0.396669
27.650033	0.1	0.403533
27.651700	0.1	0.412012
27.653367	0.1	0.418643
27.655033	0.1	0.421982
27.656700	0.1	0.423500
27.658367	0.1	0.424781
27.660033	0.1	0.425396
27.661700	0.1	0.424539
27.663367	0.1	0.423067
27.665033	0.1	0.422047
27.666700	0.1	0.420683
27.668367	0.1	0.417372
27.670033	0.1	0.411929
27.671700	0.1	0.405875
27.673367	0.1	0.401144
27.675033	0.1	0.398788
27.676700	0.1	0.399058
27.678367	0.1	0.401875
27.680033	0.1	0.406276
27.681700	0.1	0.410373
27.683367	0.1	0.412725
27.685033	0.1	0.413116
27.686700	0.1	0.412739
27.688367	0.1	0.413894
27.690033	0.1	0.417507
27.691700	0.1	0.421363
27.693367	0.1	0.422737
27.695033	0.1	0.421479
27.696700	0.1	0.419552
27.698367	0.1	0.419156
27.700033	0.1	0.421023
27.701700	0.1	0.423910
27.703367	0.1	0.426415
27.705033	0.1	0.428599
27.706700	0.1	0.431179
27.708367	0.1	0.433759
27.710033	0.1	0.434588
27.711700	0.1	0.432334
27.713367	0.1	0.427882
27.715033	0.1	0.424241
27.716700	0.1	0.424073
27.718367	0.1	0.427347
27.720033	0.1	0.432283
27.721700	0.1	0.437298
27.723367	0.1	0.441112
27.725033	0.1	0.442667
27.726700	0.1	0.442192
27.728367	0.1	0.441442
27.730033	0.1	0.442266
27.731700	0.1	0.444860
27.733367	0.1	0.448069
27.735033	0.1	0.451426
27.736700	0.1	0.455580
27.738367	0.1	0.460465
27.740033	0.1	0.464409
27.741700	0.1	0.465689
27.743367	0.1	0.464045
27.745033	0.1	0.460730
27.746700	0.1	0.457792
27.748367	0.1	0.457116
27.750033	0.1	0.459719
27.751700	0.1	0.465242
27.753367	0.1	0.471552
27.755033	0.1	0.475612
27.756700	0.1	0.475459
27.758367	0.1	0.471147
27.760033	0.1	0.464870
27.761700	0.1	0.459994
27.763367	0.1	0.458960
27.765033	0.1	0.461880
27.766700	0.1	0.466523
27.768367	0.1	0.469987
27.770033	0.1	0.470872
27.771700	0.1	0.469228
27.773367	0.1	0.465792
27.775033	0.1	0.462187
27.776700	0.1	0.460241
27.778367	0.1	0.460525
27.780033	0.1	0.461801
27.781700	0.1	0.462141
27.783367	0.1	0.461061
27.785033	0.1	0.459962
27.786700	0.1	0.460395
27.788367	0.1	0.462485
27.790033	0.1	0.464632
27.791700	0.1	0.464413
27.793367	0.1	0.460106
27.795033	0.1	0.452348
27.796700	0.1	0.444292
27.798367	0.1	0.438998
27.800033	0.1	0.436921
27.801700	0.1	0.436562
27.803367	0.1	0.436632
27.805033	0.1	0.436706
27.806700	0.1	0.436250
27.808367	0.1	0.434127
27.810033	0.1	0.429563
27.811700	0.1	0.423095
27.813367	0.1	0.416255
27.815033	0.1	0.410224
27.816700	0.1	0.404948
27.818367	0.1	0.400171
27.820033	0.1	0.396809
27.821700	0.1	0.396031
27.823367	0.1	0.397456
27.825033	0.1	0.399281
27.826700	0.1	0.400208
27.828367	0.1	0.400110
27.830033	0.1	0.399123
27.831700	0.1	0.397330
27.833367	0.1	0.395034
27.835033	0.1	0.392608
27.836700	0.1	0.390890
27.838367	0.1	0.391253
27.840033	0.1	0.394350
27.841700	0.1	0.399272
27.843367	0.1	0.404012
27.845033	0.1	0.407142
27.846700	0.1	0.408976
27.848367	0.1	0.410248
27.850033	0.1	0.411021
27.851700	0.1	0.411561
27.853367	0.1	0.412073
27.855033	0.1	0.411803
27.856700	0.1	0.409717
27.858367	0.1	0.405419
27.860033	0.1	0.399435
27.861700	0.1	0.393516
27.863367	0.1	0.389740
27.865033	0.1	0.388520
27.866700	0.1	0.388245
27.868367	0.1	0.387365
27.870033	0.1	0.386313
27.871700	0.1	0.386545
27.873367	0.1	0.388133
27.875033	0.1	0.389433
27.876700	0.1	0.388823
27.878367	0.1	0.386229
27.880033	0.1	0.383388
27.881700	0.1	0.382448
27.883367	0.1	0.383961
27.885033	0.1	0.386513
27.886700	0.1	0.388599
27.888367	0.1	0.390280
27.890033	0.1	0.392264
27.891700	0.1	0.393880
27.893367	0.1	0.393530
27.895033	0.1	0.391090
27.896700	0.1	0.388524
27.898367	0.1	0.387891
27.900033	0.1	0.389474
27.901700	0.1	0.391835
27.903367	0.1	0.393856
27.905033	0.1	0.396101
27.906700	0.1	0.399356
27.908367	0.1	0.403444
27.910033	0.1	0.407286
27.911700	0.1	0.408981
27.913367	0.1	0.407500
27.915033	0.1	0.404599
27.916700	0.1	0.403081
27.918367	0.1	0.403612
27.920033	0.1	0.404594
27.921700	0.1	0.404865
27.923367	0.1	0.404688
27.925033	0.1	0.404282
27.926700	0.1	0.403454
27.928367	0.1	0.402038
27.930033	0.1	0.399910
27.931700	0.1	0.397167
27.933367	0.1	0.393772
27.935033	0.1	0.389870
27.936700	0.1	0.386578
27.938367	0.1	0.385009
27.940033	0.1	0.385144
27.941700	0.1	0.386196
27.943367	0.1	0.386932
27.945033	0.1	0.386271
27.946700	0.1	0.384459
27.948367	0.1	0.382764
27.950033	0.1	0.381633
27.951700	0.1	0.380240
27.953367	0.1	0.378224
27.955033	0.1	0.376413
27.956700	0.1	0.375560
27.958367	0.1	0.374881
27.960033	0.1	0.372031
27.961700	0.1	0.365633
27.963367	0.1	0.357474
27.965033	0.1	0.351081
27.966700	0.1	0.348673
27.968367	0.1	0.350052
27.970033	0.1	0.353321
27.971700	0.1	0.356399
27.973367	0.1	0.358871
27.975033	0.1	0.361954
27.976700	0.1	0.366461
27.978367	0.1	0.371928
27.980033	0.1	0.377311
27.981700	0.1	0.381097
27.983367	0.1	0.381507
27.985033	0.1	0.378047
27.986700	0.1	0.372524
27.988367	0.1	0.367789
27.990033	0.1	0.365269
27.991700	0.1	0.364464
27.993367	0.1	0.364650
27.995033	0.1	0.366354
27.996700	0.1	0.370704
27.998367	0.1	0.377493
28.000033	0.1	0.384646
28.001700	0.1	0.389703
28.003367	0.1	0.391137
28.005033	0.1	0.388403
28.006700	0.1	0.381866
28.008367	0.1	0.373875
28.010033	0.1	0.368273
28.011700	0.1	0.367337
28.013367	0.1	0.369721
28.015033	0.1	0.371863
28.016700	0.1	0.371500
28.018367	0.1	0.369200
28.020033	0.1	0.366569
28.021700	0.1	0.364236
28.023367	0.1	0.361735
28.025033	0.1	0.358773
28.026700	0.1	0.356589
28.028367	0.1	0.357614
28.030033	0.1	0.362913
28.031700	0.1	0.370359
28.033367	0.1	0.376566
28.035033	0.1	0.379463
28.036700	0.1	0.378774
28.038367	0.1	0.375719
28.040033	0.1	0.372273
28.041700	0.1	0.370247
28.043367	0.1	0.370638
28.045033	0.1	0.373372
28.046700	0.1	0.377246
28.048367	0.1	0.380306
28.050033	0.1	0.381260
28.051700	0.1	0.380301
28.053367	0.1	0.378564
28.055033	0.1	0.377772
28.056700	0.1	0.378769
28.058367	0.1	0.379886
28.060033	0.1	0.378517
28.061700	0.1	0.374033
28.063367	0.1	0.368329
28.065033	0.1	0.363858
28.066700	0.1	0.361702
28.068367	0.1	0.361726
28.070033	0.1	0.363439
28.071700	0.1	0.365763
28.073367	0.1	0.366764
28.075033	0.1	0.364860
28.076700	0.1	0.360482
28.078367	0.1	0.355756
28.080033	0.1	0.352375
28.081700	0.1	0.350452
28.083367	0.1	0.349595
28.085033	0.1	0.349693
28.086700	0.1	0.350317
28.088367	0.1	0.350536
28.090033	0.1	0.349791
28.091700	0.1	0.348552
28.093367	0.1	0.347877
28.095033	0.1	0.348035
28.096700	0.1	0.347816
28.098367	0.1	0.345660
28.100033	0.1	0.341679
28.101700	0.1	0.338010
28.103367	0.1	0.336436
28.105033	0.1	0.336468
28.106700	0.1	0.336166
28.108367	0.1	0.334708
28.110033	0.1	0.333446
28.111700	0.1	0.333674
28.113367	0.1	0.334755
28.115033	0.1	0.335532
28.116700	0.1	0.335975
28.118367	0.1	0.336515
28.120033	0.1	0.336845
28.121700	0.1	0.336259
28.123367	0.1	0.334918
28.125033	0.1	0.334047
28.126700	0.1	0.334485
28.128367	0.1	0.335402
28.130033	0.1	0.335393
28.131700	0.1	0.334349
28.133367	0.1	0.333060
28.135033	0.1	0.332044
28.136700	0.1	0.331798
28.138367	0.1	0.332673
28.140033	0.1	0.333916
28.141700	0.1	0.333963
28.143367	0.1	0.332166
28.145033	0.1	0.329451
28.146700	0.1	0.327379
28.148367	0.1	0.327118
28.150033	0.1	0.328673
28.151700	0.1	0.330620
28.153367	0.1	0.331821
28.155033	0.1	0.332957
28.156700	0.1	0.335360
28.158367	0.1	0.339262
28.160033	0.1	0.343840
28.161700	0.1	0.347923
28.163367	0.1	0.350629
28.165033	0.1	0.352063
28.166700	0.1	0.353153
28.168367	0.1	0.354252
28.170033	0.1	0.354564
28.171700	0.1	0.352990
28.173367	0.1	0.349227
28.175033	0.1	0.344552
28.176700	0.1	0.341190
28.178367	0.1	0.340352
28.180033	0.1	0.341348
28.181700	0.1	0.342596
28.183367	0.1	0.343053
28.185033	0.1	0.342429
28.186700	0.1	0.340636
28.188367	0.1	0.338047
28.190033	0.1	0.335518
28.191700	0.1	0.333404
28.193367	0.1	0.331504
28.195033	0.1	0.329874
28.196700	0.1	0.328752
28.198367	0.1	0.328072
28.200033	0.1	0.328072
28.201700	0.1	0.329367
28.203367	0.1	0.332156
28.205033	0.1	0.336431
28.206700	0.1	0.341902
28.208367	0.1	0.347416
28.210033	0.1	0.351775
28.211700	0.1	0.354578
28.213367	0.1	0.356506
28.215033	0.1	0.359071
28.216700	0.1	0.362825
28.218367	0.1	0.366676
28.220033	0.1	0.369977
28.221700	0.1	0.373102
28.223367	0.1	0.375137
28.225033	0.1	0.373963
28.226700	0.1	0.370154
28.228367	0.1	0.368007
28.230033	0.1	0.371393
28.231700	0.1	0.379723
28.233367	0.1	0.388832
28.235033	0.1	0.395188
28.236700	0.1	0.398429
28.238367	0.1	0.400231
28.240033	0.1	0.401381
28.241700	0.1	0.400464
28.243367	0.1	0.395845
28.245033	0.1	0.388152
28.246700	0.1	0.380068
28.248367	0.1	0.374280
28.250033	0.1	0.372306
28.251700	0.1	0.374764
28.253367	0.1	0.381195
28.255033	0.1	0.389544
28.256700	0.1	0.396976
28.258367	0.1	0.401563
28.260033	0.1	0.403519
28.261700	0.1	0.404762
28.263367	0.1	0.407100
28.265033	0.1	0.410965
28.266700	0.1	0.415500
28.268367	0.1	0.419747
28.270033	0.1	0.424068
28.271700	0.1	0.429745
28.273367	0.1	0.436781
28.275033	0.1	0.443039
28.276700	0.1	0.446197
28.278367	0.1	0.445810
28.280033	0.1	0.443663
28.281700	0.1	0.441745
28.283367	0.1	0.439580
28.285033	0.1	0.435454
28.286700	0.1	0.430108
28.288367	0.1	0.427128
28.290033	0.1	0.429801
28.291700	0.1	0.438485
28.293367	0.1	0.450672
28.295033	0.1	0.462607
28.296700	0.1	0.471370
28.298367	0.1	0.476330
28.300033	0.1	0.478700
28.301700	0.1	0.479827
28.303367	0.1	0.481023
28.305033	0.1	0.484181
28.306700	0.1	0.491189
28.308367	0.1	0.502462
28.310033	0.1	0.515836
28.311700	0.1	0.527133
28.313367	0.1	0.532703
28.315033	0.1	0.531683
28.316700	0.1	0.526165
28.318367	0.1	0.519957
28.320033	0.1	0.516823
28.321700	0.1	0.518491
28.323367	0.1	0.524186
28.325033	0.1	0.532703
28.326700	0.1	0.543701
28.328367	0.1	0.556037
28.330033	0.1	0.566724
28.331700	0.1	0.572815
28.333367	0.1	0.573597
28.335033	0.1	0.570859
28.336700	0.1	0.567506
28.338367	0.1	0.565909
28.340033	0.1	0.567008
28.341700	0.1	0.570915
28.343367	0.1	0.577755
28.345033	0.1	0.586491
28.346700	0.1	0.593858
28.348367	0.1	0.596922
28.350033	0.1	0.595902
28.351700	0.1	0.593280
28.353367	0.1	0.591544
28.355033	0.1	0.592130
28.356700	0.1	0.594300
28.358367	0.1	0.595474
28.360033	0.1	0.593797
28.361700	0.1	0.589262
28.363367	0.1	0.582803
28.365033	0.1	0.576004
28.366700	0.1	0.570579
28.368367	0.1	0.567120
28.370033	0.1	0.564978
28.371700	0.1	0.563529
28.373367	0.1	0.563171
28.375033	0.1	0.564684
28.376700	0.1	0.567655
28.378367	0.1	0.570295
28.380033	0.1	0.570756
28.381700	0.1	0.568246
28.383367	0.1	0.563739
28.385033	0.1	0.558933
28.386700	0.1	0.553844
28.388367	0.1	0.546803
28.390033	0.1	0.536954
28.391700	0.1	0.525904
28.393367	0.1	0.516516
28.395033	0.1	0.510234
28.396700	0.1	0.505969
28.398367	0.1	0.502137
28.400033	0.1	0.498849
28.401700	0.1	0.497154
28.403367	0.1	0.497214
28.405033	0.1	0.498118
28.406700	0.1	0.498407
28.408367	0.1	0.496618
28.410033	0.1	0.491892
28.411700	0.1	0.484316
28.413367	0.1	0.474965
28.415033	0.1	0.465512
28.416700	0.1	0.457386
28.418367	0.1	0.451012
28.420033	0.1	0.445629
28.421700	0.1	0.439715
28.423367	0.1	0.431966
28.425033	0.1	0.422513
28.426700	0.1	0.413097
28.428367	0.1	0.405479
28.430033	0.1	0.400124
28.431700	0.1	0.396832
28.433367	0.1	0.395477
28.435033	0.1	0.395705
28.436700	0.1	0.396972
28.438367	0.1	0.398671
28.440033	0.1	0.399672
28.441700	0.1	0.398625
28.443367	0.1	0.395076
28.445033	0.1	0.389917
28.446700	0.1	0.384990
28.448367	0.1	0.381861
28.450033	0.1	0.380189
28.451700	0.1	0.378066
28.453367	0.1	0.374890
28.455033	0.1	0.372585
28.456700	0.1	0.372645
28.458367	0.1	0.373200
28.460033	0.1	0.370727
28.461700	0.1	0.364352
28.463367	0.1	0.357288
28.465033	0.1	0.353749
28.466700	0.1	0.354708
28.468367	0.1	0.357516
28.470033	0.1	0.359584
28.471700	0.1	0.360715
28.473367	0.1	0.361442
28.475033	0.1	0.361479
28.476700	0.1	0.360524
28.478367	0.1	0.358522
28.480033	0.1	0.355262
28.481700	0.1	0.350759
28.483367	0.1	0.345414
28.485033	0.1	0.340086
28.486700	0.1	0.336277
28.488367	0.1	0.335127
28.490033	0.1	0.336468
28.491700	0.1	0.339486
28.493367	0.1	0.343639
28.495033	0.1	0.348566
28.496700	0.1	0.353227
28.498367	0.1	0.356119
28.500033	0.1	0.356860
28.501700	0.1	0.356915
28.503367	0.1	0.358569
28.505033	0.1	0.363477
28.506700	0.1	0.371127
28.508367	0.1	0.378429
28.510033	0.1	0.382354
28.511700	0.1	0.382857
28.513367	0.1	0.382266
28.515033	0.1	0.382857
28.516700	0.1	0.385209
28.518367	0.1	0.387947
28.520033	0.1	0.389344
28.521700	0.1	0.389218
28.523367	0.1	0.388911
28.525033	0.1	0.389898
28.526700	0.1	0.392292
28.528367	0.1	0.394699
28.530033	0.1	0.395514
28.531700	0.1	0.394331
28.533367	0.1	0.392441
28.535033	0.1	0.392143
28.536700	0.1	0.394857
28.538367	0.1	0.400161
28.540033	0.1	0.407374
28.541700	0.1	0.416506
28.543367	0.1	0.426858
28.545033	0.1	0.436837
28.546700	0.1	0.444786
28.548367	0.1	0.448921
28.550033	0.1	0.448502
28.551700	0.1	0.445312
28.553367	0.1	0.442769
28.555033	0.1	0.443915
28.556700	0.1	0.449722
28.558367	0.1	0.458290
28.560033	0.1	0.465922
28.561700	0.1	0.469852
28.563367	0.1	0.470132
28.565033	0.1	0.468730
28.566700	0.1	0.467128
28.568367	0.1	0.465554
28.570033	0.1	0.464479
28.571700	0.1	0.465559
28.573367	0.1	0.470830
28.575033	0.1	0.481280
28.576700	0.1	0.495533
28.578367	0.1	0.509941
28.580033	0.1	0.521136
28.581700	0.1	0.527576
28.583367	0.1	0.528432
28.585033	0.1	0.523990
28.586700	0.1	0.517070
28.588367	0.1	0.511445
28.590033	0.1	0.509275
28.591700	0.1	0.510328
28.593367	0.1	0.512870
28.595033	0.1	0.515790
28.596700	0.1	0.518835
28.598367	0.1	0.520772
28.600033	0.1	0.520237
28.601700	0.1	0.518360
28.603367	0.1	0.518044
28.605033	0.1	0.520893
28.606700	0.1	0.525839
28.608367	0.1	0.529923
28.610033	0.1	0.530439
28.611700	0.1	0.526854
28.613367	0.1	0.520907
28.615033	0.1	0.515324
28.616700	0.1	0.511650
28.618367	0.1	0.509270
28.620033	0.1	0.507277
28.621700	0.1	0.505769
28.623367	0.1	0.504921
28.625033	0.1	0.503920
28.626700	0.1	0.501452
28.628367	0.1	0.497289
28.630033	0.1	0.492507
28.631700	0.1	0.488507
28.633367	0.1	0.486248
28.635033	0.1	0.485303
28.636700	0.1	0.483510
28.638367	0.1	0.478518
28.640033	0.1	0.469992
28.641700	0.1	0.460208
28.643367	0.1	0.452483
28.645033	0.1	0.449079
28.646700	0.1	0.449833
28.648367	0.1	0.452469
28.650033	0.1	0.454611
28.651700	0.1	0.455878
28.653367	0.1	0.458127
28.655033	0.1	0.462802
28.656700	0.1	0.468004
28.658367	0.1	0.469778
28.660033	0.1	0.466066
28.661700	0.1	0.458374
28.663367	0.1	0.450150
28.665033	0.1	0.444371
28.666700	0.1	0.441722
28.668367	0.1	0.440660
28.670033	0.1	0.439868
28.671700	0.1	0.439528
28.673367	0.1	0.439719
28.675033	0.1	0.439053
28.676700	0.1	0.436073
28.678367	0.1	0.431146
28.680033	0.1	0.425898
28.681700	0.1	0.421936
28.683367	0.1	0.420124
28.685033	0.1	0.419980
28.686700	0.1	0.420129
28.688367	0.1	0.419454
28.690033	0.1	0.417386
28.691700	0.1	0.413838
28.693367	0.1	0.408916
28.695033	0.1	0.402667
28.696700	0.1	0.395705
28.698367	0.1	0.389768
28.700033	0.1	0.387081
28.701700	0.1	0.388972
28.703367	0.1	0.394173
28.705033	0.1	0.399197
28.706700	0.1	0.400818
28.708367	0.1	0.398485
28.710033	0.1	0.395188
28.711700	0.1	0.395002
28.713367	0.1	0.398722
28.715033	0.1	0.403621
28.716700	0.1	0.407272
28.718367	0.1	0.409470
28.720033	0.1	0.411309
28.721700	0.1	0.414094
28.723367	0.1	0.417978
28.725033	0.1	0.421619
28.726700	0.1	0.423817
28.728367	0.1	0.424609
28.730033	0.1	0.425037
28.731700	0.1	0.426462
28.733367	0.1	0.429684
28.735033	0.1	0.434630
28.736700	0.1	0.440823
28.738367	0.1	0.447794
28.740033	0.1	0.454271
28.741700	0.1	0.457736
28.743367	0.1	0.456781
28.745033	0.1	0.453475
28.746700	0.1	0.451291
28.748367	0.1	0.451026
28.750033	0.1	0.451147
28.751700	0.1	0.451445
28.753367	0.1	0.453359
28.755033	0.1	0.457447
28.756700	0.1	0.462700
28.758367	0.1	0.467529
28.760033	0.1	0.471100
28.761700	0.1	0.474304
28.763367	0.1	0.479231
28.765033	0.1	0.487356
28.766700	0.1	0.497820
28.768367	0.1	0.508111
28.770033	0.1	0.516861
28.771700	0.1	0.524665
28.773367	0.1	0.532717
28.775033	0.1	0.542006
28.776700	0.1	0.552819
28.778367	0.1	0.564163
28.780033	0.1	0.574426
28.781700	0.1	0.583115
28.783367	0.1	0.591017
28.785033	0.1	0.597876
28.786700	0.1	0.602263
28.788367	0.1	0.604796
28.790033	0.1	0.608815
28.791700	0.1	0.617048
28.793367	0.1	0.628801
28.795033	0.1	0.640284
28.796700	0.1	0.647907
28.798367	0.1	0.651525
28.800033	0.1	0.653518
28.801700	0.1	0.655707
28.803367	0.1	0.657928
28.805033	0.1	0.658841
28.806700	0.1	0.658529
28.808367	0.1	0.659251
28.810033	0.1	0.662254
28.811700	0.1	0.666250
28.813367	0.1	0.670133
28.815033	0.1	0.674049
28.816700	0.1	0.677584
28.818367	0.1	0.679735
28.820033	0.1	0.680494
28.821700	0.1	0.680420
28.823367	0.1	0.679530
28.825033	0.1	0.677630
28.826700	0.1	0.674659
28.828367	0.1	0.670208
28.830033	0.1	0.663619
28.831700	0.1	0.654887
28.833367	0.1	0.644764
28.835033	0.1	0.634575
28.836700	0.1	0.626291
28.838367	0.1	0.621011
28.840033	0.1	0.617499
28.841700	0.1	0.613621
28.843367	0.1	0.608433
28.845033	0.1	0.602449
28.846700	0.1	0.596605
28.848367	0.1	0.591096
28.850033	0.1	0.585122
28.851700	0.1	0.577774
28.853367	0.1	0.569187
28.855033	0.1	0.560745
28.856700	0.1	0.553811
28.858367	0.1	0.548041
28.860033	0.1	0.541857
28.861700	0.1	0.534821
28.863367	0.1	0.528186
28.865033	0.1	0.522966
28.866700	0.1	0.518770
28.868367	0.1	0.514826
28.870033	0.1	0.511226
28.871700	0.1	0.508730
28.873367	0.1	0.507724
28.875033	0.1	0.507496
28.876700	0.1	0.506504
28.878367	0.1	0.503585
28.880033	0.1	0.499333
28.881700	0.1	0.495915
28.883367	0.1	0.494439
28.885033	0.1	0.493559
28.886700	0.1	0.492106
28.888367	0.1	0.491892
28.890033	0.1	0.495538
28.891700	0.1	0.502099
28.893367	0.1	0.507422
28.895033	0.1	0.508670
28.896700	0.1	0.506840
28.898367	0.1	0.505410
28.900033	0.1	0.506653
28.901700	0.1	0.509582
28.903367	0.1	0.512595
28.905033	0.1	0.516218
28.906700	0.1	0.521736
28.908367	0.1	0.528609
28.910033	0.1	0.534747
28.911700	0.1	0.539091
28.913367	0.1	0.542863
28.915033	0.1	0.547939
28.916700	0.1	0.554402
28.918367	0.1	0.560293
28.920033	0.1	0.564223
28.921700	0.1	0.567641
28.923367	0.1	0.573616
28.925033	0.1	0.583520
28.926700	0.1	0.594850
28.928367	0.1	0.603124
28.930033	0.1	0.606398
28.931700	0.1	0.606901
28.933367	0.1	0.608321
28.935033	0.1	0.612875
28.936700	0.1	0.620261
28.938367	0.1	0.628582
28.940033	0.1	0.636047
28.941700	0.1	0.641821
28.943367	0.1	0.645854
28.945033	0.1	0.648997
28.946700	0.1	0.652601
28.948367	0.1	0.656988
28.950033	0.1	0.660778
28.951700	0.1	0.662506
28.953367	0.1	0.662277
28.955033	0.1	0.661025
28.956700	0.1	0.659004
28.958367	0.1	0.655977
28.960033	0.1	0.651912
28.961700	0.1	0.646845
28.963367	0.1	0.640792
28.965033	0.1	0.634077
28.966700	0.1	0.627055
28.968367	0.1	0.619492
28.970033	0.1	0.611083
28.971700	0.1	0.602356
28.973367	0.1	0.594524
28.975033	0.1	0.588424
28.976700	0.1	0.584056
28.978367	0.1	0.581043
28.980033	0.1	0.578216
28.981700	0.1	0.573606
28.983367	0.1	0.565960
28.985033	0.1	0.555371
28.986700	0.1	0.542412
28.988367	0.1	0.527129
28.990033	0.1	0.509126
28.991700	0.1	0.489461
28.993367	0.1	0.471650
28.995033	0.1	0.459724
28.996700	0.1	0.455533
28.998367	0.1	0.457172
29.000033	0.1	0.460050
29.001700	0.1	0.460120
29.003367	0.1	0.455920
29.005033	0.1	0.448395
29.006700	0.1	0.439798
29.008367	0.1	0.432008
29.010033	0.1	0.425125
29.011700	0.1	0.417731
29.013367	0.1	0.408669
29.015033	0.1	0.398331
29.016700	0.1	0.387970
29.018367	0.1	0.378271
29.020033	0.1	0.369400
29.021700	0.1	0.361754
29.023367	0.1	0.355514
29.025033	0.1	0.350503
29.026700	0.1	0.347514
29.028367	0.1	0.347774
29.030033	0.1	0.350871
29.031700	0.1	0.354708
29.033367	0.1	0.356776
29.035033	0.1	0.355095
29.036700	0.1	0.349367
29.038367	0.1	0.341637
29.040033	0.1	0.334745
29.041700	0.1	0.329935
29.043367	0.1	0.326755
29.045033	0.1	0.324845
29.046700	0.1	0.324212
29.048367	0.1	0.324072
29.050033	0.1	0.322913
29.051700	0.1	0.319998
29.053367	0.1	0.316459
29.055033	0.1	0.314633
29.056700	0.1	0.316198
29.058367	0.1	0.321288
29.060033	0.1	0.328831
29.061700	0.1	0.336859
29.063367	0.1	0.343090
29.065033	0.1	0.345809
29.066700	0.1	0.344678
29.068367	0.1	0.340897
29.070033	0.1	0.335854
29.071700	0.1	0.329562
29.073367	0.1	0.321409
29.075033	0.1	0.312021
29.076700	0.1	0.303634
29.078367	0.1	0.298750
29.080033	0.1	0.298494
29.081700	0.1	0.301735
29.083367	0.1	0.305511
29.085033	0.1	0.307248
29.086700	0.1	0.307281
29.088367	0.1	0.308175
29.090033	0.1	0.311127
29.091700	0.1	0.314377
29.093367	0.1	0.315811
29.095033	0.1	0.315495
29.096700	0.1	0.314796
29.098367	0.1	0.314722
29.100033	0.1	0.315881
29.101700	0.1	0.318503
29.103367	0.1	0.321614
29.105033	0.1	0.322894
29.106700	0.1	0.320459
29.108367	0.1	0.315015
29.110033	0.1	0.309073
29.111700	0.1	0.304296
29.113367	0.1	0.300808
29.115033	0.1	0.298186
29.116700	0.1	0.296258
29.118367	0.1	0.295187
29.120033	0.1	0.295048
29.121700	0.1	0.295718
29.123367	0.1	0.297758
29.125033	0.1	0.302396
29.126700	0.1	0.309567
29.128367	0.1	0.317376
29.130033	0.1	0.323895
29.131700	0.1	0.328436
29.133367	0.1	0.330955
29.135033	0.1	0.331006
29.136700	0.1	0.327886
29.138367	0.1	0.322112
29.140033	0.1	0.315839
29.141700	0.1	0.311499
29.143367	0.1	0.310224
29.145033	0.1	0.311392
29.146700	0.1	0.313334
29.148367	0.1	0.314293
29.150033	0.1	0.313590
29.151700	0.1	0.312757
29.153367	0.1	0.314391
29.155033	0.1	0.319178
29.156700	0.1	0.324710
29.158367	0.1	0.327351
29.160033	0.1	0.325870
29.161700	0.1	0.322931
29.163367	0.1	0.321907
29.165033	0.1	0.323053
29.166700	0.1	0.324696
29.168367	0.1	0.326196
29.170033	0.1	0.327914
29.171700	0.1	0.330326
29.173367	0.1	0.334443
29.175033	0.1	0.340948
29.176700	0.1	0.348063
29.178367	0.1	0.352776
29.180033	0.1	0.354522
29.181700	0.1	0.355677
29.183367	0.1	0.358019
[truncated: 252,988 more chars]
