# Supplementary material for: Fade into you: genetic control of pigmentation patterns in red-flesh apple (Malus domestica)
Source: Front Plant Sci. 2025 Jan 13;15:1462545. doi: 10.3389/fpls.2024.1462545 (PMC11770013; doi:10.3389/fpls.2024.1462545)
Supplement: Supplementary file 4 [file DataSheet1.zip › CR B2UV_VIS_4/CR B2UV_VIS_4.txt]

URL	chrom://thermo-pfav3ojr/ChromeleonLocal/Instrument Data/Vanquish_MS/Dimitri/VALEMA/Pierre/Echantillons 03-04-24.seq/155.smp/UV_VIS_4.channel/UV_VIS_4.chm
Channel	UV_VIS_4

Injection Information:
Data Vault	ChromeleonLocal
Sequence	Echantillons 03-04-24
Name	CR B2
Number	12
Position	B:B3
Comment	colonne SB-AQ MeOH+5%AA
Processing Method	Quantitative
Instrument Method	VALEMA test separation GRAQ 4
Type	Unknown
Status	Finished
Inject Time	4/4/2024 2:13:18 AM +02:00
Volume (µl)	10.0000
Dilution Factor	1.0000
Weight	1.0000

Chromatogram Data Information:
Time Min. (min)	0.001700
Time Max. (min)	47.000033
Data Points	28200
Detector	UV
Generating Data System	Chromeleon 7.3.2.10759
Exporting Data System	Chromeleon 7.3.2.0
Operator	Instrument Controller
Signal Quantity	Absorbance
Signal Unit	mAU
Signal Min.	-7.608477
Signal Max.	29.716049
Channel	UV_VIS_4
Driver Name	VDAD.dll
Channel Type	Evaluation
Min. Step (s)	0.1
Max. Step (s)	0.1
Average Step (s)	0.1

Signal Parameter Information:
Signal Info	WVL:512 nm

Chromatogram Data:
Time (min)	Step (s)	Value (mAU)
0.001700	n.a.	0.000000
0.003367	0.1	0.000088
0.005033	0.1	0.000615
0.006700	0.1	0.002095
0.008367	0.1	0.004778
0.010033	0.1	0.008470
0.011700	0.1	0.012871
0.013367	0.1	0.017504
0.015033	0.1	0.021490
0.016700	0.1	0.024112
0.018367	0.1	0.025481
0.020033	0.1	0.026175
0.021700	0.1	0.026803
0.023367	0.1	0.028103
0.025033	0.1	0.030650
0.026700	0.1	0.033868
0.028367	0.1	0.035600
0.030033	0.1	0.033649
0.031700	0.1	0.027791
0.033367	0.1	0.019497
0.035033	0.1	0.010496
0.036700	0.1	0.002095
0.038367	0.1	-0.004964
0.040033	0.1	-0.010687
0.041700	0.1	-0.015567
0.043367	0.1	-0.020112
0.045033	0.1	-0.024480
0.046700	0.1	-0.028289
0.048367	0.1	-0.030841
0.050033	0.1	-0.031660
0.051700	0.1	-0.030957
0.053367	0.1	-0.029653
0.055033	0.1	-0.028741
0.056700	0.1	-0.028317
0.058367	0.1	-0.027446
0.060033	0.1	-0.025043
0.061700	0.1	-0.020498
0.063367	0.1	-0.014268
0.065033	0.1	-0.008182
0.066700	0.1	-0.003986
0.068367	0.1	-0.001742
0.070033	0.1	-0.000405
0.071700	0.1	0.000866
0.073367	0.1	0.002296
0.075033	0.1	0.003427
0.076700	0.1	0.003483
0.078367	0.1	0.002384
0.080033	0.1	0.000987
0.081700	0.1	-0.000047
0.083367	0.1	-0.000778
0.085033	0.1	-0.001183
0.086700	0.1	-0.000610
0.088367	0.1	0.001364
0.090033	0.1	0.003865
0.091700	0.1	0.005178
0.093367	0.1	0.004498
0.095033	0.1	0.002822
0.096700	0.1	0.001718
0.098367	0.1	0.001555
0.100033	0.1	0.001555
0.101700	0.1	0.001597
0.103367	0.1	0.002412
0.105033	0.1	0.003846
0.106700	0.1	0.004615
0.108367	0.1	0.003912
0.110033	0.1	0.002198
0.111700	0.1	0.000307
0.113367	0.1	-0.001327
0.115033	0.1	-0.002524
0.116700	0.1	-0.003106
0.118367	0.1	-0.002934
0.120033	0.1	-0.002221
0.121700	0.1	-0.001676
0.123367	0.1	-0.001909
0.125033	0.1	-0.002710
0.126700	0.1	-0.003348
0.128367	0.1	-0.003432
0.130033	0.1	-0.003288
0.131700	0.1	-0.003558
0.133367	0.1	-0.004186
0.135033	0.1	-0.004149
0.136700	0.1	-0.002640
0.138367	0.1	0.000023
0.140033	0.1	0.002556
0.141700	0.1	0.003767
0.143367	0.1	0.003609
0.145033	0.1	0.002892
0.146700	0.1	0.001946
0.148367	0.1	0.000526
0.150033	0.1	-0.000978
0.151700	0.1	-0.001430
0.153367	0.1	-0.000494
0.155033	0.1	0.000941
0.156700	0.1	0.002240
0.158367	0.1	0.003842
0.160033	0.1	0.006161
0.161700	0.1	0.008526
0.163367	0.1	0.009746
0.165033	0.1	0.009355
0.166700	0.1	0.007870
0.168367	0.1	0.006403
0.170033	0.1	0.006226
0.171700	0.1	0.007693
0.173367	0.1	0.009472
0.175033	0.1	0.009858
0.176700	0.1	0.008298
0.178367	0.1	0.005290
0.180033	0.1	0.001607
0.181700	0.1	-0.001607
0.183367	0.1	-0.002952
0.185033	0.1	-0.001821
0.186700	0.1	0.001392
0.188367	0.1	0.005746
0.190033	0.1	0.009541
0.191700	0.1	0.010864
0.193367	0.1	0.009178
0.195033	0.1	0.005644
0.196700	0.1	0.001928
0.198367	0.1	-0.000903
0.200033	0.1	-0.002352
0.201700	0.1	-0.002198
0.203367	0.1	-0.000759
0.205033	0.1	0.001243
0.206700	0.1	0.003264
0.208367	0.1	0.005011
0.210033	0.1	0.006235
0.211700	0.1	0.006938
0.213367	0.1	0.007292
0.215033	0.1	0.007180
0.216700	0.1	0.006473
0.218367	0.1	0.005360
0.220033	0.1	0.004056
0.221700	0.1	0.002510
0.223367	0.1	0.000815
0.225033	0.1	-0.000522
0.226700	0.1	-0.000917
0.228367	0.1	-0.000331
0.230033	0.1	0.000652
0.231700	0.1	0.001537
0.233367	0.1	0.002547
0.235033	0.1	0.004191
0.236700	0.1	0.006482
0.238367	0.1	0.008550
0.240033	0.1	0.009090
0.241700	0.1	0.007902
0.243367	0.1	0.006016
0.245033	0.1	0.004075
0.246700	0.1	0.002123
0.248367	0.1	0.000703
0.250033	0.1	0.000615
0.251700	0.1	0.002012
0.253367	0.1	0.004284
0.255033	0.1	0.006529
0.256700	0.1	0.007870
0.258367	0.1	0.007949
0.260033	0.1	0.007227
0.261700	0.1	0.006473
0.263367	0.1	0.005965
0.265033	0.1	0.005327
0.266700	0.1	0.003716
0.268367	0.1	0.000438
0.270033	0.1	-0.004289
0.271700	0.1	-0.009420
0.273367	0.1	-0.013779
0.275033	0.1	-0.016293
0.276700	0.1	-0.016545
0.278367	0.1	-0.015199
0.280033	0.1	-0.013090
0.281700	0.1	-0.010515
0.283367	0.1	-0.007879
0.285033	0.1	-0.005872
0.286700	0.1	-0.004736
0.288367	0.1	-0.004098
0.290033	0.1	-0.003320
0.291700	0.1	-0.002170
0.293367	0.1	-0.001476
0.295033	0.1	-0.002626
0.296700	0.1	-0.005690
0.298367	0.1	-0.008941
0.300033	0.1	-0.010547
0.301700	0.1	-0.010123
0.303367	0.1	-0.008531
0.305033	0.1	-0.007004
0.306700	0.1	-0.006035
0.308367	0.1	-0.005113
0.310033	0.1	-0.003902
0.311700	0.1	-0.002920
0.313367	0.1	-0.002580
0.315033	0.1	-0.002915
0.316700	0.1	-0.004033
0.318367	0.1	-0.005891
0.320033	0.1	-0.007865
0.321700	0.1	-0.009015
0.323367	0.1	-0.008787
0.325033	0.1	-0.007446
0.326700	0.1	-0.005839
0.328367	0.1	-0.004927
0.330033	0.1	-0.005281
0.331700	0.1	-0.006645
0.333367	0.1	-0.007963
0.335033	0.1	-0.008191
0.336700	0.1	-0.007171
0.338367	0.1	-0.005844
0.340033	0.1	-0.005332
0.341700	0.1	-0.005784
0.343367	0.1	-0.006347
0.345033	0.1	-0.006137
0.346700	0.1	-0.005080
0.348367	0.1	-0.003716
0.350033	0.1	-0.002380
0.351700	0.1	-0.001127
0.353367	0.1	-0.000349
0.355033	0.1	-0.000647
0.356700	0.1	-0.002193
0.358367	0.1	-0.004536
0.360033	0.1	-0.006757
0.361700	0.1	-0.007795
0.363367	0.1	-0.007185
0.365033	0.1	-0.005374
0.366700	0.1	-0.002915
0.368367	0.1	-0.000219
0.370033	0.1	0.002193
0.371700	0.1	0.004047
0.373367	0.1	0.005472
0.375033	0.1	0.006021
0.376700	0.1	0.004624
0.378367	0.1	0.001392
0.380033	0.1	-0.001723
0.381700	0.1	-0.002612
0.383367	0.1	-0.000629
0.385033	0.1	0.002962
0.386700	0.1	0.005639
0.388367	0.1	0.005388
0.390033	0.1	0.002189
0.391700	0.1	-0.002184
0.393367	0.1	-0.005695
0.395033	0.1	-0.007218
0.396700	0.1	-0.006985
0.398367	0.1	-0.006063
0.400033	0.1	-0.005257
0.401700	0.1	-0.004540
0.403367	0.1	-0.003735
0.405033	0.1	-0.003371
0.406700	0.1	-0.004428
0.408367	0.1	-0.007292
0.410033	0.1	-0.011083
0.411700	0.1	-0.013770
0.413367	0.1	-0.013472
0.415033	0.1	-0.010277
0.416700	0.1	-0.006310
0.418367	0.1	-0.003502
0.420033	0.1	-0.002026
0.421700	0.1	-0.001290
0.423367	0.1	-0.001234
0.425033	0.1	-0.001970
0.426700	0.1	-0.002962
0.428367	0.1	-0.003306
0.430033	0.1	-0.002524
0.431700	0.1	-0.000773
0.433367	0.1	0.001057
0.435033	0.1	0.001965
0.436700	0.1	0.002114
0.438367	0.1	0.002710
0.440033	0.1	0.004275
0.441700	0.1	0.006012
0.443367	0.1	0.006794
0.445033	0.1	0.006268
0.446700	0.1	0.005057
0.448367	0.1	0.004419
0.450033	0.1	0.005323
0.451700	0.1	0.007297
0.453367	0.1	0.008852
0.455033	0.1	0.009006
0.456700	0.1	0.007995
0.458367	0.1	0.006529
0.460033	0.1	0.005071
0.461700	0.1	0.004056
0.463367	0.1	0.003763
0.465033	0.1	0.003758
0.466700	0.1	0.003446
0.468367	0.1	0.002952
0.470033	0.1	0.003106
0.471700	0.1	0.004792
0.473367	0.1	0.008135
0.475033	0.1	0.011791
0.476700	0.1	0.013472
0.478367	0.1	0.011930
0.480033	0.1	0.008219
0.481700	0.1	0.004545
0.483367	0.1	0.002314
0.485033	0.1	0.001481
0.486700	0.1	0.001364
0.488367	0.1	0.001513
0.490033	0.1	0.001928
0.491700	0.1	0.002524
0.493367	0.1	0.002766
0.495033	0.1	0.002068
0.496700	0.1	0.000391
0.498367	0.1	-0.001881
0.500033	0.1	-0.004214
0.501700	0.1	-0.006049
0.503367	0.1	-0.007167
0.505033	0.1	-0.008084
0.506700	0.1	-0.009420
0.508367	0.1	-0.010878
0.510033	0.1	-0.011623
0.511700	0.1	-0.011348
0.513367	0.1	-0.010510
0.515033	0.1	-0.010105
0.516700	0.1	-0.010803
0.518367	0.1	-0.012042
0.520033	0.1	-0.012508
0.521700	0.1	-0.011479
0.523367	0.1	-0.009364
0.525033	0.1	-0.007288
0.526700	0.1	-0.006398
0.528367	0.1	-0.007302
0.530033	0.1	-0.009458
0.531700	0.1	-0.011246
0.533367	0.1	-0.011274
0.535033	0.1	-0.009700
0.536700	0.1	-0.007809
0.538367	0.1	-0.006529
0.540033	0.1	-0.006421
0.541700	0.1	-0.008061
0.543367	0.1	-0.010980
0.545033	0.1	-0.013411
0.546700	0.1	-0.014044
0.548367	0.1	-0.013090
0.550033	0.1	-0.011530
0.551700	0.1	-0.010245
0.553367	0.1	-0.009746
0.555033	0.1	-0.010030
0.556700	0.1	-0.010752
0.558367	0.1	-0.011958
0.560033	0.1	-0.014207
0.561700	0.1	-0.017625
0.563367	0.1	-0.021448
0.565033	0.1	-0.024582
0.566700	0.1	-0.026063
0.568367	0.1	-0.025528
0.570033	0.1	-0.023451
0.571700	0.1	-0.020792
0.573367	0.1	-0.018487
0.575033	0.1	-0.016936
0.576700	0.1	-0.015777
0.578367	0.1	-0.014454
0.580033	0.1	-0.012685
0.581700	0.1	-0.010505
0.583367	0.1	-0.008438
0.585033	0.1	-0.007246
0.586700	0.1	-0.007274
0.588367	0.1	-0.008279
0.590033	0.1	-0.009732
0.591700	0.1	-0.011241
0.593367	0.1	-0.012843
0.595033	0.1	-0.014836
0.596700	0.1	-0.017411
0.598367	0.1	-0.020261
0.600033	0.1	-0.022757
0.601700	0.1	-0.024554
0.603367	0.1	-0.025928
0.605033	0.1	-0.027143
0.606700	0.1	-0.027702
0.608367	0.1	-0.026482
0.610033	0.1	-0.022729
0.611700	0.1	-0.017281
0.613367	0.1	-0.012759
0.615033	0.1	-0.011744
0.616700	0.1	-0.014803
0.618367	0.1	-0.020633
0.620033	0.1	-0.027246
0.621700	0.1	-0.032582
0.623367	0.1	-0.035302
0.625033	0.1	-0.035707
0.626700	0.1	-0.034915
0.628367	0.1	-0.033481
0.630033	0.1	-0.031572
0.631700	0.1	-0.029327
0.633367	0.1	-0.026599
0.635033	0.1	-0.023162
0.636700	0.1	-0.019362
0.638367	0.1	-0.016191
0.640033	0.1	-0.014743
0.641700	0.1	-0.015553
0.643367	0.1	-0.018375
0.645033	0.1	-0.022333
0.646700	0.1	-0.026259
0.648367	0.1	-0.029053
0.650033	0.1	-0.030021
0.651700	0.1	-0.029174
0.653367	0.1	-0.027139
0.655033	0.1	-0.024806
0.656700	0.1	-0.023004
0.658367	0.1	-0.022426
0.660033	0.1	-0.023185
0.661700	0.1	-0.024601
0.663367	0.1	-0.025961
0.665033	0.1	-0.026841
0.666700	0.1	-0.026762
0.668367	0.1	-0.025514
0.670033	0.1	-0.023823
0.671700	0.1	-0.022594
0.673367	0.1	-0.022068
0.675033	0.1	-0.022077
0.676700	0.1	-0.022245
0.678367	0.1	-0.022133
0.680033	0.1	-0.021835
0.681700	0.1	-0.021937
0.683367	0.1	-0.022813
0.685033	0.1	-0.024410
0.686700	0.1	-0.026519
0.688367	0.1	-0.028610
0.690033	0.1	-0.029881
0.691700	0.1	-0.029625
0.693367	0.1	-0.027767
0.695033	0.1	-0.025164
0.696700	0.1	-0.023162
0.698367	0.1	-0.022538
0.700033	0.1	-0.022892
0.701700	0.1	-0.023046
0.703367	0.1	-0.021975
0.705033	0.1	-0.019316
0.706700	0.1	-0.015581
0.708367	0.1	-0.012205
0.710033	0.1	-0.010617
0.711700	0.1	-0.011064
0.713367	0.1	-0.013104
0.715033	0.1	-0.016405
0.716700	0.1	-0.020289
0.718367	0.1	-0.023567
0.720033	0.1	-0.025500
0.721700	0.1	-0.026384
0.723367	0.1	-0.026785
0.725033	0.1	-0.026850
0.726700	0.1	-0.026789
0.728367	0.1	-0.027134
0.730033	0.1	-0.028005
0.731700	0.1	-0.028815
0.733367	0.1	-0.028438
0.735033	0.1	-0.025905
0.736700	0.1	-0.021714
0.738367	0.1	-0.017784
0.740033	0.1	-0.015735
0.741700	0.1	-0.015679
0.743367	0.1	-0.016838
0.745033	0.1	-0.018617
0.746700	0.1	-0.020801
0.748367	0.1	-0.023027
0.750033	0.1	-0.024531
0.751700	0.1	-0.024838
0.753367	0.1	-0.024359
0.755033	0.1	-0.023842
0.756700	0.1	-0.023614
0.758367	0.1	-0.023628
0.760033	0.1	-0.023749
0.761700	0.1	-0.023907
0.763367	0.1	-0.024377
0.765033	0.1	-0.025458
0.766700	0.1	-0.026887
0.768367	0.1	-0.027949
0.770033	0.1	-0.027944
0.771700	0.1	-0.026692
0.773367	0.1	-0.024838
0.775033	0.1	-0.023250
0.776700	0.1	-0.022100
0.778367	0.1	-0.021346
0.780033	0.1	-0.021304
0.781700	0.1	-0.021886
0.783367	0.1	-0.022226
0.785033	0.1	-0.021630
0.786700	0.1	-0.020321
0.788367	0.1	-0.019097
0.790033	0.1	-0.019018
0.791700	0.1	-0.021025
0.793367	0.1	-0.024866
0.795033	0.1	-0.028512
0.796700	0.1	-0.029826
0.798367	0.1	-0.028573
0.800033	0.1	-0.026082
0.801700	0.1	-0.023446
0.803367	0.1	-0.021062
0.805033	0.1	-0.019474
0.806700	0.1	-0.019404
0.808367	0.1	-0.020824
0.810033	0.1	-0.022873
0.811700	0.1	-0.024741
0.813367	0.1	-0.026310
0.815033	0.1	-0.027851
0.816700	0.1	-0.029099
0.818367	0.1	-0.029043
0.820033	0.1	-0.026943
0.821700	0.1	-0.023074
0.823367	0.1	-0.018356
0.825033	0.1	-0.014124
0.826700	0.1	-0.012084
0.828367	0.1	-0.012792
0.830033	0.1	-0.014687
0.831700	0.1	-0.015819
0.833367	0.1	-0.016098
0.835033	0.1	-0.017025
0.836700	0.1	-0.019846
0.838367	0.1	-0.024647
0.840033	0.1	-0.030668
0.841700	0.1	-0.036731
0.843367	0.1	-0.041514
0.845033	0.1	-0.043917
0.846700	0.1	-0.043423
0.848367	0.1	-0.040471
0.850033	0.1	-0.036326
0.851700	0.1	-0.032438
0.853367	0.1	-0.029821
0.855033	0.1	-0.028643
0.856700	0.1	-0.028322
0.858367	0.1	-0.028284
0.860033	0.1	-0.028438
0.861700	0.1	-0.028727
0.863367	0.1	-0.028927
0.865033	0.1	-0.028890
0.866700	0.1	-0.028405
0.868367	0.1	-0.026925
0.870033	0.1	-0.024228
0.871700	0.1	-0.021262
0.873367	0.1	-0.019534
0.875033	0.1	-0.019581
0.876700	0.1	-0.020964
0.878367	0.1	-0.023264
0.880033	0.1	-0.026063
0.881700	0.1	-0.028415
0.883367	0.1	-0.029537
0.885033	0.1	-0.029895
0.886700	0.1	-0.030682
0.888367	0.1	-0.032145
0.890033	0.1	-0.033295
0.891700	0.1	-0.033234
0.893367	0.1	-0.031772
0.895033	0.1	-0.029053
0.896700	0.1	-0.025714
0.898367	0.1	-0.023129
0.900033	0.1	-0.022440
0.901700	0.1	-0.023316
0.903367	0.1	-0.024429
0.905033	0.1	-0.024731
0.906700	0.1	-0.024042
0.908367	0.1	-0.022803
0.910033	0.1	-0.021555
0.911700	0.1	-0.020820
0.913367	0.1	-0.020997
0.915033	0.1	-0.022082
0.916700	0.1	-0.023842
0.918367	0.1	-0.026012
0.920033	0.1	-0.027991
0.921700	0.1	-0.029020
0.923367	0.1	-0.028922
0.925033	0.1	-0.028280
0.926700	0.1	-0.027819
0.928367	0.1	-0.027954
0.930033	0.1	-0.028610
0.931700	0.1	-0.029085
0.933367	0.1	-0.028522
0.935033	0.1	-0.026887
0.936700	0.1	-0.024964
0.938367	0.1	-0.023446
0.940033	0.1	-0.022692
0.941700	0.1	-0.022538
0.943367	0.1	-0.022198
0.945033	0.1	-0.021132
0.946700	0.1	-0.019707
0.948367	0.1	-0.018557
0.950033	0.1	-0.018063
0.951700	0.1	-0.018300
0.953367	0.1	-0.018934
0.955033	0.1	-0.019465
0.956700	0.1	-0.019548
0.958367	0.1	-0.019027
0.960033	0.1	-0.018035
0.961700	0.1	-0.016945
0.963367	0.1	-0.016177
0.965033	0.1	-0.016019
0.966700	0.1	-0.016252
0.968367	0.1	-0.016275
0.970033	0.1	-0.015791
0.971700	0.1	-0.015381
0.973367	0.1	-0.016261
0.975033	0.1	-0.019036
0.976700	0.1	-0.022817
0.978367	0.1	-0.025909
0.980033	0.1	-0.027185
0.981700	0.1	-0.026710
0.983367	0.1	-0.025034
0.985033	0.1	-0.022510
0.986700	0.1	-0.019614
0.988367	0.1	-0.017188
0.990033	0.1	-0.015898
0.991700	0.1	-0.015902
0.993367	0.1	-0.017057
0.995033	0.1	-0.018906
0.996700	0.1	-0.020550
0.998367	0.1	-0.021341
1.000033	0.1	-0.021691
1.001700	0.1	-0.022450
1.003367	0.1	-0.023921
1.005033	0.1	-0.025667
1.006700	0.1	-0.026952
1.008367	0.1	-0.027260
1.010033	0.1	-0.026803
1.011700	0.1	-0.026561
1.013367	0.1	-0.026980
1.015033	0.1	-0.027199
1.016700	0.1	-0.026440
1.018367	0.1	-0.025188
1.020033	0.1	-0.024224
1.021700	0.1	-0.023567
1.023367	0.1	-0.022850
1.025033	0.1	-0.021853
1.026700	0.1	-0.020312
1.028367	0.1	-0.017872
1.030033	0.1	-0.014678
1.031700	0.1	-0.011735
1.033367	0.1	-0.010487
1.035033	0.1	-0.011758
1.036700	0.1	-0.015115
1.038367	0.1	-0.019069
1.040033	0.1	-0.022105
1.041700	0.1	-0.023795
1.043367	0.1	-0.024638
1.045033	0.1	-0.024857
1.046700	0.1	-0.024028
1.048367	0.1	-0.021970
1.050033	0.1	-0.019576
1.051700	0.1	-0.018314
1.053367	0.1	-0.018971
1.055033	0.1	-0.021136
1.056700	0.1	-0.023954
1.058367	0.1	-0.026645
1.060033	0.1	-0.028410
1.061700	0.1	-0.028568
1.063367	0.1	-0.027143
1.065033	0.1	-0.025020
1.066700	0.1	-0.023660
1.068367	0.1	-0.024466
1.070033	0.1	-0.027856
1.071700	0.1	-0.032610
1.073367	0.1	-0.036587
1.075033	0.1	-0.038142
1.076700	0.1	-0.036904
1.078367	0.1	-0.033653
1.080033	0.1	-0.030100
1.081700	0.1	-0.028103
1.083367	0.1	-0.028228
1.085033	0.1	-0.029323
1.086700	0.1	-0.030030
1.088367	0.1	-0.029746
1.090033	0.1	-0.028177
1.091700	0.1	-0.025369
1.093367	0.1	-0.022124
1.095033	0.1	-0.019590
1.096700	0.1	-0.018170
1.098367	0.1	-0.017346
1.100033	0.1	-0.016689
1.101700	0.1	-0.016373
1.103367	0.1	-0.016578
1.105033	0.1	-0.016973
1.106700	0.1	-0.016959
1.108367	0.1	-0.016489
1.110033	0.1	-0.016456
1.111700	0.1	-0.018044
1.113367	0.1	-0.021579
1.115033	0.1	-0.026249
1.116700	0.1	-0.030664
1.118367	0.1	-0.033709
1.120033	0.1	-0.034994
1.121700	0.1	-0.034887
1.123367	0.1	-0.034240
1.125033	0.1	-0.033900
1.126700	0.1	-0.033937
1.128367	0.1	-0.033649
1.130033	0.1	-0.032494
1.131700	0.1	-0.030571
1.133367	0.1	-0.028447
1.135033	0.1	-0.027185
1.136700	0.1	-0.027968
1.138367	0.1	-0.030827
1.140033	0.1	-0.034287
1.141700	0.1	-0.036773
1.143367	0.1	-0.037877
1.145033	0.1	-0.037602
1.146700	0.1	-0.035614
1.148367	0.1	-0.032070
1.150033	0.1	-0.028322
1.151700	0.1	-0.025909
1.153367	0.1	-0.025104
1.155033	0.1	-0.025216
1.156700	0.1	-0.025989
1.158367	0.1	-0.027595
1.160033	0.1	-0.029784
1.161700	0.1	-0.031916
1.163367	0.1	-0.033337
1.165033	0.1	-0.033458
1.166700	0.1	-0.031898
1.168367	0.1	-0.028927
1.170033	0.1	-0.025686
1.171700	0.1	-0.023502
1.173367	0.1	-0.023064
1.175033	0.1	-0.024396
1.176700	0.1	-0.026817
1.178367	0.1	-0.028894
1.180033	0.1	-0.029416
1.181700	0.1	-0.028624
1.183367	0.1	-0.027805
1.185033	0.1	-0.027730
1.186700	0.1	-0.028145
1.188367	0.1	-0.028638
1.190033	0.1	-0.029202
1.191700	0.1	-0.029700
1.193367	0.1	-0.029756
1.195033	0.1	-0.029411
1.196700	0.1	-0.029188
1.198367	0.1	-0.029490
1.200033	0.1	-0.030384
1.201700	0.1	-0.031535
1.203367	0.1	-0.032019
1.205033	0.1	-0.031162
1.206700	0.1	-0.029528
1.208367	0.1	-0.028173
1.210033	0.1	-0.027493
1.211700	0.1	-0.027535
1.213367	0.1	-0.028373
1.215033	0.1	-0.029663
1.216700	0.1	-0.030538
1.218367	0.1	-0.030319
1.220033	0.1	-0.029188
1.221700	0.1	-0.027907
1.223367	0.1	-0.026873
1.225033	0.1	-0.026077
1.226700	0.1	-0.025728
1.228367	0.1	-0.025956
1.230033	0.1	-0.026482
1.231700	0.1	-0.026776
1.233367	0.1	-0.026315
1.235033	0.1	-0.024932
1.236700	0.1	-0.023176
1.238367	0.1	-0.022263
1.240033	0.1	-0.023451
1.241700	0.1	-0.026505
1.243367	0.1	-0.029257
1.245033	0.1	-0.029728
1.246700	0.1	-0.028028
1.248367	0.1	-0.025486
1.250033	0.1	-0.022999
1.251700	0.1	-0.020950
1.253367	0.1	-0.019628
1.255033	0.1	-0.019171
1.256700	0.1	-0.019576
1.258367	0.1	-0.020824
1.260033	0.1	-0.022836
1.261700	0.1	-0.025337
1.263367	0.1	-0.027888
1.265033	0.1	-0.030007
1.266700	0.1	-0.031292
1.268367	0.1	-0.031767
1.270033	0.1	-0.032042
1.271700	0.1	-0.032433
1.273367	0.1	-0.032489
1.275033	0.1	-0.032014
1.276700	0.1	-0.031549
1.278367	0.1	-0.031297
1.280033	0.1	-0.030766
1.281700	0.1	-0.029709
1.283367	0.1	-0.028852
1.285033	0.1	-0.029295
1.286700	0.1	-0.031400
1.288367	0.1	-0.034105
1.290033	0.1	-0.035395
1.291700	0.1	-0.033756
1.293367	0.1	-0.029630
1.295033	0.1	-0.025555
1.296700	0.1	-0.024368
1.298367	0.1	-0.027213
1.300033	0.1	-0.033546
1.301700	0.1	-0.042580
1.303367	0.1	-0.054040
1.305033	0.1	-0.067870
1.306700	0.1	-0.083451
1.308367	0.1	-0.099139
1.310033	0.1	-0.112746
1.311700	0.1	-0.122748
1.313367	0.1	-0.128886
1.315033	0.1	-0.131405
1.316700	0.1	-0.130092
1.318367	0.1	-0.124471
1.320033	0.1	-0.114855
1.321700	0.1	-0.102553
1.323367	0.1	-0.088750
1.325033	0.1	-0.073491
1.326700	0.1	-0.056010
1.328367	0.1	-0.035926
1.330033	0.1	-0.013923
1.331700	0.1	0.008382
1.333367	0.1	0.028918
1.335033	0.1	0.045686
1.336700	0.1	0.057472
1.338367	0.1	0.064629
1.340033	0.1	0.068755
1.341700	0.1	0.071176
1.343367	0.1	0.071940
1.345033	0.1	0.070310
1.346700	0.1	0.065998
1.348367	0.1	0.059465
1.350033	0.1	0.051106
1.351700	0.1	0.041267
1.353367	0.1	0.030668
1.355033	0.1	0.019851
1.356700	0.1	0.008675
1.358367	0.1	-0.002724
1.360033	0.1	-0.013001
1.361700	0.1	-0.020545
1.363367	0.1	-0.025081
1.365033	0.1	-0.027237
1.366700	0.1	-0.027441
1.368367	0.1	-0.026412
1.370033	0.1	-0.025937
1.371700	0.1	-0.027921
1.373367	0.1	-0.032769
1.375033	0.1	-0.038822
1.376700	0.1	-0.043921
1.378367	0.1	-0.047842
1.380033	0.1	-0.052219
1.381700	0.1	-0.058059
1.383367	0.1	-0.064559
1.385033	0.1	-0.070273
1.386700	0.1	-0.074576
1.388367	0.1	-0.078203
1.390033	0.1	-0.082976
1.391700	0.1	-0.090962
1.393367	0.1	-0.103503
1.395033	0.1	-0.120224
1.396700	0.1	-0.138986
1.398367	0.1	-0.157575
1.400033	0.1	-0.175536
1.401700	0.1	-0.193594
1.403367	0.1	-0.212193
1.405033	0.1	-0.231233
1.406700	0.1	-0.250880
1.408367	0.1	-0.271355
1.410033	0.1	-0.292226
1.411700	0.1	-0.312673
1.413367	0.1	-0.332184
1.415033	0.1	-0.350475
1.416700	0.1	-0.367458
1.418367	0.1	-0.383905
1.420033	0.1	-0.401181
1.421700	0.1	-0.419552
1.423367	0.1	-0.437954
1.425033	0.1	-0.455230
1.426700	0.1	-0.470160
1.428367	0.1	-0.481620
1.430033	0.1	-0.489992
1.431700	0.1	-0.497173
1.433367	0.1	-0.504567
1.435033	0.1	-0.512111
1.436700	0.1	-0.519054
1.438367	0.1	-0.524842
1.440033	0.1	-0.529350
1.441700	0.1	-0.532689
1.443367	0.1	-0.534933
1.445033	0.1	-0.536460
1.446700	0.1	-0.538146
1.448367	0.1	-0.540507
1.450033	0.1	-0.543147
1.451700	0.1	-0.545559
1.453367	0.1	-0.547851
1.455033	0.1	-0.550542
1.456700	0.1	-0.553974
1.458367	0.1	-0.558016
1.460033	0.1	-0.562090
1.461700	0.1	-0.565364
1.463367	0.1	-0.567432
1.465033	0.1	-0.569071
1.466700	0.1	-0.571795
1.468367	0.1	-0.576503
1.470033	0.1	-0.582989
1.471700	0.1	-0.590440
1.473367	0.1	-0.598105
1.475033	0.1	-0.605807
1.476700	0.1	-0.613802
1.478367	0.1	-0.622002
1.480033	0.1	-0.630165
1.481700	0.1	-0.638552
1.483367	0.1	-0.647623
1.485033	0.1	-0.657360
1.486700	0.1	-0.667213
1.488367	0.1	-0.676592
1.490033	0.1	-0.685225
1.491700	0.1	-0.693044
1.493367	0.1	-0.700275
1.495033	0.1	-0.707884
1.496700	0.1	-0.717035
1.498367	0.1	-0.727884
1.500033	0.1	-0.739559
1.501700	0.1	-0.751070
1.503367	0.1	-0.762027
1.505033	0.1	-0.772285
1.506700	0.1	-0.781114
1.508367	0.1	-0.787317
1.510033	0.1	-0.790297
1.511700	0.1	-0.790698
1.513367	0.1	-0.789976
1.515033	0.1	-0.788975
1.516700	0.1	-0.786819
1.518367	0.1	-0.781897
1.520033	0.1	-0.773841
1.521700	0.1	-0.763834
1.523367	0.1	-0.753067
1.525033	0.1	-0.742073
1.526700	0.1	-0.731098
1.528367	0.1	-0.720425
1.530033	0.1	-0.710203
1.531700	0.1	-0.700252
1.533367	0.1	-0.690063
1.535033	0.1	-0.679130
1.536700	0.1	-0.667730
1.538367	0.1	-0.657197
1.540033	0.1	-0.648848
1.541700	0.1	-0.642859
1.543367	0.1	-0.638529
1.545033	0.1	-0.634920
1.546700	0.1	-0.630855
1.548367	0.1	-0.625462
1.550033	0.1	-0.618985
1.551700	0.1	-0.611874
1.553367	0.1	-0.603534
1.555033	0.1	-0.592722
1.556700	0.1	-0.578682
1.558367	0.1	-0.561499
1.560033	0.1	-0.542020
1.561700	0.1	-0.521694
1.563367	0.1	-0.502006
1.565033	0.1	-0.483729
1.566700	0.1	-0.467482
1.568367	0.1	-0.454718
1.570033	0.1	-0.447338
1.571700	0.1	-0.446998
1.573367	0.1	-0.455552
1.575033	0.1	-0.475408
1.576700	0.1	-0.509373
1.578367	0.1	-0.560852
1.580033	0.1	-0.634016
1.581700	0.1	-0.733747
1.583367	0.1	-0.866037
1.585033	0.1	-1.037852
1.586700	0.1	-1.256187
1.588367	0.1	-1.527690
1.590033	0.1	-1.858803
1.591700	0.1	-2.255179
1.593367	0.1	-2.720533
1.595033	0.1	-3.255177
1.596700	0.1	-3.853855
1.598367	0.1	-4.503285
1.600033	0.1	-5.180491
1.601700	0.1	-5.852543
1.603367	0.1	-6.476846
1.605033	0.1	-7.002926
1.606700	0.1	-7.377150
1.608367	0.1	-7.548933
1.610033	0.1	-7.476555
1.611700	0.1	-7.131961
1.613367	0.1	-6.504604
1.615033	0.1	-5.604438
1.616700	0.1	-4.461952
1.618367	0.1	-3.124434
1.620033	0.1	-1.650406
1.621700	0.1	-0.102604
1.623367	0.1	1.460128
1.625033	0.1	2.988982
1.626700	0.1	4.447140
1.628367	0.1	5.808664
1.630033	0.1	7.056575
1.631700	0.1	8.180761
1.633367	0.1	9.175702
1.635033	0.1	10.038917
1.636700	0.1	10.770052
1.638367	0.1	11.370112
1.640033	0.1	11.841264
1.641700	0.1	12.187269
1.643367	0.1	12.413575
1.645033	0.1	12.527350
1.646700	0.1	12.537893
1.648367	0.1	12.456542
1.650033	0.1	12.295763
1.651700	0.1	12.068837
1.653367	0.1	11.790297
1.655033	0.1	11.475245
1.656700	0.1	11.137198
1.658367	0.1	10.786504
1.660033	0.1	10.430324
1.661700	0.1	10.073218
1.663367	0.1	9.717774
1.665033	0.1	9.365422
1.666700	0.1	9.017433
1.668367	0.1	8.675363
1.670033	0.1	8.340771
1.671700	0.1	8.014510
1.673367	0.1	7.696203
1.675033	0.1	7.384811
1.676700	0.1	7.079705
1.678367	0.1	6.780787
1.680033	0.1	6.488054
1.681700	0.1	6.201775
1.683367	0.1	5.922383
1.685033	0.1	5.649445
1.686700	0.1	5.381485
1.688367	0.1	5.117175
1.690033	0.1	4.856144
1.691700	0.1	4.598773
1.693367	0.1	4.345994
1.695033	0.1	4.099333
1.696700	0.1	3.860472
1.698367	0.1	3.630440
1.700033	0.1	3.409348
1.701700	0.1	3.196914
1.703367	0.1	2.992828
1.705033	0.1	2.796389
1.706700	0.1	2.606567
1.708367	0.1	2.422952
1.710033	0.1	2.245875
1.711700	0.1	2.075257
1.713367	0.1	1.910455
1.715033	0.1	1.751524
1.716700	0.1	1.599267
1.718367	0.1	1.453748
1.720033	0.1	1.313887
1.721700	0.1	1.178714
1.723367	0.1	1.048450
1.725033	0.1	0.923853
1.726700	0.1	0.805124
1.728367	0.1	0.691917
1.730033	0.1	0.583818
1.731700	0.1	0.480521
1.733367	0.1	0.381991
1.735033	0.1	0.288310
1.736700	0.1	0.199336
1.738367	0.1	0.114581
1.740033	0.1	0.033756
1.741700	0.1	-0.042706
1.743367	0.1	-0.114506
1.745033	0.1	-0.182339
1.746700	0.1	-0.246870
1.748367	0.1	-0.307811
1.750033	0.1	-0.364357
1.751700	0.1	-0.415952
1.753367	0.1	-0.462760
1.755033	0.1	-0.505918
1.756700	0.1	-0.547008
1.758367	0.1	-0.587152
1.760033	0.1	-0.626636
1.761700	0.1	-0.665081
1.763367	0.1	-0.701612
1.765033	0.1	-0.735195
1.766700	0.1	-0.765449
1.768367	0.1	-0.792807
1.770033	0.1	-0.817752
1.771700	0.1	-0.840607
1.773367	0.1	-0.861897
1.775033	0.1	-0.882139
1.776700	0.1	-0.901157
1.778367	0.1	-0.918163
1.780033	0.1	-0.932682
1.781700	0.1	-0.945111
1.783367	0.1	-0.956501
1.785033	0.1	-0.967737
1.786700	0.1	-0.978806
1.788367	0.1	-0.988818
1.790033	0.1	-0.996571
1.791700	0.1	-1.001526
1.793367	0.1	-1.004594
1.795033	0.1	-1.007379
1.796700	0.1	-1.010541
1.798367	0.1	-1.013754
1.800033	0.1	-1.017060
1.801700	0.1	-1.021111
1.803367	0.1	-1.026113
1.805033	0.1	-1.031547
1.806700	0.1	-1.036720
1.808367	0.1	-1.041070
1.810033	0.1	-1.044502
1.811700	0.1	-1.047435
1.813367	0.1	-1.050206
1.815033	0.1	-1.052562
1.816700	0.1	-1.053805
1.818367	0.1	-1.053233
1.820033	0.1	-1.050518
1.821700	0.1	-1.046117
1.823367	0.1	-1.041237
1.825033	0.1	-1.037195
1.826700	0.1	-1.034839
1.828367	0.1	-1.034155
1.830033	0.1	-1.034373
1.831700	0.1	-1.034769
1.833367	0.1	-1.034895
1.835033	0.1	-1.034141
1.836700	0.1	-1.031812
1.838367	0.1	-1.027747
1.840033	0.1	-1.022541
1.841700	0.1	-1.017209
1.843367	0.1	-1.012711
1.845033	0.1	-1.009745
1.846700	0.1	-1.008506
1.848367	0.1	-1.008208
1.850033	0.1	-1.007463
1.851700	0.1	-1.005400
1.853367	0.1	-1.001749
1.855033	0.1	-0.996296
1.856700	0.1	-0.989032
1.858367	0.1	-0.980115
1.860033	0.1	-0.969367
1.861700	0.1	-0.955812
1.863367	0.1	-0.937800
1.865033	0.1	-0.913921
1.866700	0.1	-0.883993
1.868367	0.1	-0.849059
1.870033	0.1	-0.810502
1.871700	0.1	-0.769170
1.873367	0.1	-0.725179
1.875033	0.1	-0.678534
1.876700	0.1	-0.629812
1.878367	0.1	-0.580009
1.880033	0.1	-0.529955
1.881700	0.1	-0.480399
1.883367	0.1	-0.432641
1.885033	0.1	-0.388236
1.886700	0.1	-0.348152
1.888367	0.1	-0.313018
1.890033	0.1	-0.283676
1.891700	0.1	-0.260873
1.893367	0.1	-0.244677
1.895033	0.1	-0.234488
1.896700	0.1	-0.229375
1.898367	0.1	-0.228845
1.900033	0.1	-0.233212
1.901700	0.1	-0.242791
1.903367	0.1	-0.256742
1.905033	0.1	-0.273301
1.906700	0.1	-0.291034
1.908367	0.1	-0.309381
1.910033	0.1	-0.328147
1.911700	0.1	-0.347011
1.913367	0.1	-0.365572
1.915033	0.1	-0.383598
1.916700	0.1	-0.401237
1.918367	0.1	-0.418490
1.920033	0.1	-0.434630
1.921700	0.1	-0.449140
1.923367	0.1	-0.462602
1.925033	0.1	-0.476064
1.926700	0.1	-0.490500
1.928367	0.1	-0.506802
1.930033	0.1	-0.524917
1.931700	0.1	-0.543003
1.933367	0.1	-0.558156
1.935033	0.1	-0.568368
1.936700	0.1	-0.574067
1.938367	0.1	-0.577243
1.940033	0.1	-0.579376
1.941700	0.1	-0.580861
1.943367	0.1	-0.582044
1.945033	0.1	-0.583781
1.946700	0.1	-0.587008
1.948367	0.1	-0.591795
1.950033	0.1	-0.596968
1.951700	0.1	-0.601122
1.953367	0.1	-0.603967
1.955033	0.1	-0.606044
1.956700	0.1	-0.607637
1.958367	0.1	-0.608657
1.960033	0.1	-0.609090
1.961700	0.1	-0.609010
1.963367	0.1	-0.608726
1.965033	0.1	-0.609062
1.966700	0.1	-0.610738
1.968367	0.1	-0.613392
1.970033	0.1	-0.615744
1.971700	0.1	-0.616768
1.973367	0.1	-0.616284
1.975033	0.1	-0.614892
1.976700	0.1	-0.613644
1.978367	0.1	-0.613388
1.980033	0.1	-0.614147
1.981700	0.1	-0.615139
1.983367	0.1	-0.615553
1.985033	0.1	-0.615162
1.986700	0.1	-0.614361
1.988367	0.1	-0.613849
1.990033	0.1	-0.613993
1.991700	0.1	-0.614696
1.993367	0.1	-0.615995
1.995033	0.1	-0.617988
1.996700	0.1	-0.620349
1.998367	0.1	-0.622673
2.000033	0.1	-0.624824
2.001700	0.1	-0.626543
2.003367	0.1	-0.627232
2.005033	0.1	-0.626645
2.006700	0.1	-0.625383
2.008367	0.1	-0.624433
2.010033	0.1	-0.624019
2.011700	0.1	-0.623330
2.013367	0.1	-0.621616
2.015033	0.1	-0.619092
2.016700	0.1	-0.616526
2.018367	0.1	-0.614319
2.020033	0.1	-0.612307
2.021700	0.1	-0.610314
2.023367	0.1	-0.608359
2.025033	0.1	-0.606682
2.026700	0.1	-0.606030
2.028367	0.1	-0.607413
2.030033	0.1	-0.611087
2.031700	0.1	-0.616144
2.033367	0.1	-0.621076
2.035033	0.1	-0.624279
2.036700	0.1	-0.624685
2.038367	0.1	-0.622668
2.040033	0.1	-0.619646
2.041700	0.1	-0.616838
2.043367	0.1	-0.615227
2.045033	0.1	-0.615534
2.046700	0.1	-0.617430
2.048367	0.1	-0.619432
2.050033	0.1	-0.620112
2.051700	0.1	-0.619185
2.053367	0.1	-0.617038
2.055033	0.1	-0.613835
2.056700	0.1	-0.609928
2.058367	0.1	-0.606319
2.060033	0.1	-0.603790
2.061700	0.1	-0.602086
2.063367	0.1	-0.600419
2.065033	0.1	-0.598286
2.066700	0.1	-0.595460
2.068367	0.1	-0.591725
2.070033	0.1	-0.587213
2.071700	0.1	-0.582649
2.073367	0.1	-0.579082
2.075033	0.1	-0.577257
2.076700	0.1	-0.576763
2.078367	0.1	-0.576293
2.080033	0.1	-0.575166
2.081700	0.1	-0.573578
2.083367	0.1	-0.571581
2.085033	0.1	-0.568861
2.086700	0.1	-0.565397
2.088367	0.1	-0.561960
2.090033	0.1	-0.559492
2.091700	0.1	-0.558062
2.093367	0.1	-0.556917
2.095033	0.1	-0.555320
2.096700	0.1	-0.552982
2.098367	0.1	-0.550118
2.100033	0.1	-0.546956
2.101700	0.1	-0.543352
2.103367	0.1	-0.538994
2.105033	0.1	-0.533597
2.106700	0.1	-0.527226
2.108367	0.1	-0.520386
2.110033	0.1	-0.513615
2.111700	0.1	-0.507203
2.113367	0.1	-0.501298
2.115033	0.1	-0.496223
2.116700	0.1	-0.492362
2.118367	0.1	-0.489559
2.120033	0.1	-0.487096
2.121700	0.1	-0.484074
2.123367	0.1	-0.479566
2.125033	0.1	-0.473135
2.126700	0.1	-0.465238
2.128367	0.1	-0.456497
2.130033	0.1	-0.447128
2.131700	0.1	-0.437456
2.133367	0.1	-0.428101
2.135033	0.1	-0.419505
2.136700	0.1	-0.411775
2.138367	0.1	-0.404930
2.140033	0.1	-0.399319
2.141700	0.1	-0.395402
2.143367	0.1	-0.392683
2.145033	0.1	-0.389302
2.146700	0.1	-0.383877
2.148367	0.1	-0.377139
2.150033	0.1	-0.370946
2.151700	0.1	-0.365959
2.153367	0.1	-0.361316
2.155033	0.1	-0.356357
2.156700	0.1	-0.351546
2.158367	0.1	-0.347267
2.160033	0.1	-0.342652
2.161700	0.1	-0.336515
2.163367	0.1	-0.328585
2.165033	0.1	-0.319611
2.166700	0.1	-0.310983
2.168367	0.1	-0.303783
2.170033	0.1	-0.297949
2.171700	0.1	-0.292724
2.173367	0.1	-0.287439
2.175033	0.1	-0.281786
2.176700	0.1	-0.276105
2.178367	0.1	-0.271085
2.180033	0.1	-0.266987
2.181700	0.1	-0.263411
2.183367	0.1	-0.259783
2.185033	0.1	-0.255741
2.186700	0.1	-0.250903
2.188367	0.1	-0.244766
2.190033	0.1	-0.237464
2.191700	0.1	-0.230139
2.193367	0.1	-0.224467
2.195033	0.1	-0.221697
2.196700	0.1	-0.221520
2.198367	0.1	-0.222046
2.200033	0.1	-0.221115
2.201700	0.1	-0.217371
2.203367	0.1	-0.211080
2.205033	0.1	-0.204132
2.206700	0.1	-0.198469
2.208367	0.1	-0.194572
2.210033	0.1	-0.191811
2.211700	0.1	-0.189398
2.213367	0.1	-0.186642
2.215033	0.1	-0.183070
2.216700	0.1	-0.178972
2.218367	0.1	-0.175163
2.220033	0.1	-0.171885
2.221700	0.1	-0.168467
2.223367	0.1	-0.164085
2.225033	0.1	-0.158274
2.226700	0.1	-0.151168
2.228367	0.1	-0.143857
2.230033	0.1	-0.137701
2.231700	0.1	-0.133468
2.233367	0.1	-0.131242
2.235033	0.1	-0.130641
2.236700	0.1	-0.130869
2.238367	0.1	-0.131051
2.240033	0.1	-0.130679
2.241700	0.1	-0.129561
2.243367	0.1	-0.127675
2.245033	0.1	-0.125398
2.246700	0.1	-0.123540
2.248367	0.1	-0.122599
2.250033	0.1	-0.122217
2.251700	0.1	-0.121575
2.253367	0.1	-0.120280
2.255033	0.1	-0.118869
2.256700	0.1	-0.118329
2.258367	0.1	-0.118953
2.260033	0.1	-0.120006
2.261700	0.1	-0.120550
2.263367	0.1	-0.120276
2.265033	0.1	-0.119465
2.266700	0.1	-0.118213
2.268367	0.1	-0.115782
2.270033	0.1	-0.111340
2.271700	0.1	-0.105607
2.273367	0.1	-0.100788
2.275033	0.1	-0.098539
2.276700	0.1	-0.098557
2.278367	0.1	-0.099088
2.280033	0.1	-0.098464
2.281700	0.1	-0.096327
2.283367	0.1	-0.093440
2.285033	0.1	-0.090604
2.286700	0.1	-0.088103
2.288367	0.1	-0.086110
2.290033	0.1	-0.085044
2.291700	0.1	-0.085011
2.293367	0.1	-0.085174
2.295033	0.1	-0.084266
2.296700	0.1	-0.082171
2.298367	0.1	-0.080103
2.300033	0.1	-0.078822
2.301700	0.1	-0.077933
2.303367	0.1	-0.076997
2.305033	0.1	-0.076187
2.306700	0.1	-0.075805
2.308367	0.1	-0.075800
2.310033	0.1	-0.075833
2.311700	0.1	-0.075554
2.313367	0.1	-0.074813
2.315033	0.1	-0.073705
2.316700	0.1	-0.072462
2.318367	0.1	-0.071255
2.320033	0.1	-0.070068
2.321700	0.1	-0.068755
2.323367	0.1	-0.067297
2.325033	0.1	-0.066133
2.326700	0.1	-0.065896
2.328367	0.1	-0.066552
2.330033	0.1	-0.067079
2.331700	0.1	-0.066403
2.333367	0.1	-0.064559
2.335033	0.1	-0.062673
2.336700	0.1	-0.061984
2.338367	0.1	-0.062915
2.340033	0.1	-0.064666
2.341700	0.1	-0.065533
2.343367	0.1	-0.064024
2.345033	0.1	-0.059973
2.346700	0.1	-0.054692
2.348367	0.1	-0.050100
2.350033	0.1	-0.047321
2.351700	0.1	-0.045919
2.353367	0.1	-0.044680
2.355033	0.1	-0.042990
2.356700	0.1	-0.041346
2.358367	0.1	-0.040499
2.360033	0.1	-0.040964
2.361700	0.1	-0.043130
2.363367	0.1	-0.046776
2.365033	0.1	-0.050799
2.366700	0.1	-0.053928
2.368367	0.1	-0.055279
2.370033	0.1	-0.054571
2.371700	0.1	-0.052247
2.373367	0.1	-0.049113
2.375033	0.1	-0.046086
2.376700	0.1	-0.044079
2.378367	0.1	-0.043432
2.380033	0.1	-0.043367
2.381700	0.1	-0.042664
2.383367	0.1	-0.040708
2.385033	0.1	-0.037751
2.386700	0.1	-0.034305
2.388367	0.1	-0.030748
2.390033	0.1	-0.027698
2.391700	0.1	-0.026189
2.393367	0.1	-0.026734
2.395033	0.1	-0.028736
2.396700	0.1	-0.031204
2.398367	0.1	-0.033593
2.400033	0.1	-0.035865
2.401700	0.1	-0.037984
2.403367	0.1	-0.039442
2.405033	0.1	-0.039828
2.406700	0.1	-0.039591
2.408367	0.1	-0.039549
2.410033	0.1	-0.040042
2.411700	0.1	-0.040815
2.413367	0.1	-0.041565
2.415033	0.1	-0.042352
2.416700	0.1	-0.043423
2.418367	0.1	-0.044634
2.420033	0.1	-0.045286
2.421700	0.1	-0.044964
2.423367	0.1	-0.044173
2.425033	0.1	-0.043637
2.426700	0.1	-0.043572
2.428367	0.1	-0.044052
2.430033	0.1	-0.045346
2.431700	0.1	-0.047237
2.433367	0.1	-0.048848
2.435033	0.1	-0.049565
2.436700	0.1	-0.049397
2.438367	0.1	-0.048629
2.440033	0.1	-0.047521
2.441700	0.1	-0.046319
2.443367	0.1	-0.045313
2.445033	0.1	-0.044839
2.446700	0.1	-0.044857
2.448367	0.1	-0.044974
2.450033	0.1	-0.045174
2.451700	0.1	-0.045677
2.453367	0.1	-0.046277
2.455033	0.1	-0.046669
2.456700	0.1	-0.047213
2.458367	0.1	-0.048690
2.460033	0.1	-0.051064
2.461700	0.1	-0.053402
2.463367	0.1	-0.054957
2.465033	0.1	-0.055740
2.466700	0.1	-0.056345
2.468367	0.1	-0.057286
2.470033	0.1	-0.058431
2.471700	0.1	-0.059158
2.473367	0.1	-0.058762
2.475033	0.1	-0.057104
2.476700	0.1	-0.055078
2.478367	0.1	-0.053979
2.480033	0.1	-0.054231
2.481700	0.1	-0.055088
2.483367	0.1	-0.055805
2.485033	0.1	-0.056210
2.486700	0.1	-0.056000
2.488367	0.1	-0.054534
2.490033	0.1	-0.051605
2.491700	0.1	-0.047889
2.493367	0.1	-0.044829
2.495033	0.1	-0.044075
2.496700	0.1	-0.046049
2.498367	0.1	-0.049011
2.500033	0.1	-0.050766
2.501700	0.1	-0.050962
2.503367	0.1	-0.050520
2.505033	0.1	-0.050054
2.506700	0.1	-0.049924
2.508367	0.1	-0.050790
2.510033	0.1	-0.053328
2.511700	0.1	-0.057435
2.513367	0.1	-0.061789
2.515033	0.1	-0.064555
2.516700	0.1	-0.064983
2.518367	0.1	-0.063945
2.520033	0.1	-0.062892
2.521700	0.1	-0.062822
2.523367	0.1	-0.064005
2.525033	0.1	-0.066278
2.526700	0.1	-0.069290
2.528367	0.1	-0.072317
2.530033	0.1	-0.074236
2.531700	0.1	-0.074194
2.533367	0.1	-0.072275
2.535033	0.1	-0.069635
2.536700	0.1	-0.067675
2.538367	0.1	-0.066780
2.540033	0.1	-0.066222
2.541700	0.1	-0.065304
2.543367	0.1	-0.064159
2.545033	0.1	-0.063335
2.546700	0.1	-0.063227
2.548367	0.1	-0.063889
2.550033	0.1	-0.064881
2.551700	0.1	-0.065486
2.553367	0.1	-0.065649
2.555033	0.1	-0.066063
2.556700	0.1	-0.067069
2.558367	0.1	-0.068285
2.560033	0.1	-0.069505
2.561700	0.1	-0.071102
2.563367	0.1	-0.073416
2.565033	0.1	-0.076215
2.566700	0.1	-0.078678
2.568367	0.1	-0.079949
2.570033	0.1	-0.079889
2.571700	0.1	-0.079167
2.573367	0.1	-0.078487
2.575033	0.1	-0.078413
2.576700	0.1	-0.079428
2.578367	0.1	-0.081342
2.580033	0.1	-0.082981
2.581700	0.1	-0.082841
2.583367	0.1	-0.080243
2.585033	0.1	-0.076084
2.586700	0.1	-0.072056
2.588367	0.1	-0.069342
2.590033	0.1	-0.068066
2.591700	0.1	-0.067684
2.593367	0.1	-0.067712
2.595033	0.1	-0.067744
2.596700	0.1	-0.067079
2.598367	0.1	-0.065179
2.600033	0.1	-0.062855
2.601700	0.1	-0.062278
2.603367	0.1	-0.065132
2.605033	0.1	-0.070715
2.606700	0.1	-0.076438
2.608367	0.1	-0.080056
2.610033	0.1	-0.080769
2.611700	0.1	-0.078818
2.613367	0.1	-0.075176
2.615033	0.1	-0.071148
2.616700	0.1	-0.067679
2.618367	0.1	-0.065286
2.620033	0.1	-0.064396
2.621700	0.1	-0.065234
2.623367	0.1	-0.067684
2.625033	0.1	-0.071335
2.626700	0.1	-0.075279
2.628367	0.1	-0.078394
2.630033	0.1	-0.080140
2.631700	0.1	-0.080499
2.633367	0.1	-0.079595
2.635033	0.1	-0.077789
2.636700	0.1	-0.075633
2.638367	0.1	-0.073444
2.640033	0.1	-0.071004
2.641700	0.1	-0.068103
2.643367	0.1	-0.065258
2.645033	0.1	-0.063307
2.646700	0.1	-0.062524
2.648367	0.1	-0.062692
2.650033	0.1	-0.063372
2.651700	0.1	-0.063786
2.653367	0.1	-0.063237
2.655033	0.1	-0.061882
2.656700	0.1	-0.060545
2.658367	0.1	-0.059819
2.660033	0.1	-0.059991
2.661700	0.1	-0.061491
2.663367	0.1	-0.064881
2.665033	0.1	-0.070003
2.666700	0.1	-0.075237
2.668367	0.1	-0.078189
2.670033	0.1	-0.077556
2.671700	0.1	-0.074087
2.673367	0.1	-0.069793
2.675033	0.1	-0.066394
2.676700	0.1	-0.064359
2.678367	0.1	-0.063237
2.680033	0.1	-0.062818
2.681700	0.1	-0.063642
2.683367	0.1	-0.066068
2.685033	0.1	-0.069388
2.686700	0.1	-0.072313
2.688367	0.1	-0.074161
2.690033	0.1	-0.075265
2.691700	0.1	-0.076303
2.693367	0.1	-0.077235
2.695033	0.1	-0.077179
2.696700	0.1	-0.075456
2.698367	0.1	-0.072424
2.700033	0.1	-0.069044
2.701700	0.1	-0.066040
2.703367	0.1	-0.063595
2.705033	0.1	-0.061728
2.706700	0.1	-0.060848
2.708367	0.1	-0.061668
2.710033	0.1	-0.064271
2.711700	0.1	-0.067647
2.713367	0.1	-0.070580
2.715033	0.1	-0.072685
2.716700	0.1	-0.074171
2.718367	0.1	-0.074995
2.720033	0.1	-0.074850
2.721700	0.1	-0.073630
2.723367	0.1	-0.071460
2.725033	0.1	-0.068517
2.726700	0.1	-0.064983
2.728367	0.1	-0.061262
2.730033	0.1	-0.058403
2.731700	0.1	-0.057211
2.733367	0.1	-0.056964
2.735033	0.1	-0.056410
2.736700	0.1	-0.055716
2.738367	0.1	-0.056103
2.740033	0.1	-0.057942
2.741700	0.1	-0.060471
2.743367	0.1	-0.062669
2.745033	0.1	-0.063595
2.746700	0.1	-0.062739
2.748367	0.1	-0.060545
2.750033	0.1	-0.058212
2.751700	0.1	-0.056843
2.753367	0.1	-0.056918
2.755033	0.1	-0.058231
2.756700	0.1	-0.059986
2.758367	0.1	-0.061193
2.760033	0.1	-0.061216
2.761700	0.1	-0.060294
2.763367	0.1	-0.059707
2.765033	0.1	-0.060480
2.766700	0.1	-0.061989
2.768367	0.1	-0.062785
2.770033	0.1	-0.062068
2.771700	0.1	-0.059851
2.773367	0.1	-0.056787
2.775033	0.1	-0.054091
2.776700	0.1	-0.052582
2.778367	0.1	-0.051861
2.780033	0.1	-0.050878
2.781700	0.1	-0.048797
2.783367	0.1	-0.045374
2.785033	0.1	-0.041518
2.786700	0.1	-0.039074
2.788367	0.1	-0.039269
2.790033	0.1	-0.041686
2.791700	0.1	-0.044974
2.793367	0.1	-0.048019
2.795033	0.1	-0.050189
2.796700	0.1	-0.051083
2.798367	0.1	-0.050566
2.800033	0.1	-0.049318
2.801700	0.1	-0.048699
2.803367	0.1	-0.049314
2.805033	0.1	-0.050408
2.806700	0.1	-0.051092
2.808367	0.1	-0.051386
2.810033	0.1	-0.051656
2.811700	0.1	-0.051693
2.813367	0.1	-0.051083
2.815033	0.1	-0.049979
2.816700	0.1	-0.049067
2.818367	0.1	-0.049137
2.820033	0.1	-0.050697
2.821700	0.1	-0.053542
2.823367	0.1	-0.056620
2.825033	0.1	-0.058715
2.826700	0.1	-0.059530
2.828367	0.1	-0.059581
2.830033	0.1	-0.058939
2.831700	0.1	-0.057048
2.833367	0.1	-0.053942
2.835033	0.1	-0.050599
2.836700	0.1	-0.047786
2.838367	0.1	-0.045449
2.840033	0.1	-0.043269
2.841700	0.1	-0.041183
2.843367	0.1	-0.039795
2.845033	0.1	-0.040238
2.846700	0.1	-0.043111
2.848367	0.1	-0.047833
2.850033	0.1	-0.053043
2.851700	0.1	-0.057025
2.853367	0.1	-0.058468
2.855033	0.1	-0.057518
2.856700	0.1	-0.055786
2.858367	0.1	-0.055111
2.860033	0.1	-0.056364
2.861700	0.1	-0.059064
2.863367	0.1	-0.061714
2.865033	0.1	-0.062860
2.866700	0.1	-0.062138
2.868367	0.1	-0.060168
2.870033	0.1	-0.057602
2.871700	0.1	-0.054599
2.873367	0.1	-0.051255
2.875033	0.1	-0.048070
2.876700	0.1	-0.045621
2.878367	0.1	-0.044201
2.880033	0.1	-0.044112
2.881700	0.1	-0.045719
2.883367	0.1	-0.048568
2.885033	0.1	-0.050957
2.886700	0.1	-0.051288
2.888367	0.1	-0.049919
2.890033	0.1	-0.048988
2.891700	0.1	-0.049872
2.893367	0.1	-0.051525
2.895033	0.1	-0.051991
2.896700	0.1	-0.050860
2.898367	0.1	-0.049598
2.900033	0.1	-0.049993
2.901700	0.1	-0.052322
2.903367	0.1	-0.055218
2.905033	0.1	-0.057495
2.906700	0.1	-0.059218
2.908367	0.1	-0.060918
2.910033	0.1	-0.062669
2.911700	0.1	-0.063907
2.913367	0.1	-0.064056
2.915033	0.1	-0.063372
2.916700	0.1	-0.062818
2.918367	0.1	-0.063204
2.920033	0.1	-0.064373
2.921700	0.1	-0.065444
2.923367	0.1	-0.065747
2.925033	0.1	-0.065290
2.926700	0.1	-0.064583
2.928367	0.1	-0.064084
2.930033	0.1	-0.063963
2.931700	0.1	-0.064280
2.933367	0.1	-0.064881
2.935033	0.1	-0.065495
2.936700	0.1	-0.066152
2.938367	0.1	-0.066790
2.940033	0.1	-0.066850
2.941700	0.1	-0.065882
2.943367	0.1	-0.064238
2.945033	0.1	-0.062995
2.946700	0.1	-0.063246
2.948367	0.1	-0.064862
2.950033	0.1	-0.066292
2.951700	0.1	-0.065980
2.953367	0.1	-0.063623
2.955033	0.1	-0.060410
2.956700	0.1	-0.058077
2.958367	0.1	-0.057346
2.960033	0.1	-0.057365
2.961700	0.1	-0.056871
2.963367	0.1	-0.055591
2.965033	0.1	-0.054245
2.966700	0.1	-0.053500
2.968367	0.1	-0.053239
2.970033	0.1	-0.052960
2.971700	0.1	-0.052471
2.973367	0.1	-0.052014
2.975033	0.1	-0.051870
2.976700	0.1	-0.052205
2.978367	0.1	-0.053253
2.980033	0.1	-0.055046
2.981700	0.1	-0.057053
2.983367	0.1	-0.058603
2.985033	0.1	-0.059339
2.986700	0.1	-0.059148
2.988367	0.1	-0.057989
2.990033	0.1	-0.056196
2.991700	0.1	-0.054683
2.993367	0.1	-0.054366
2.995033	0.1	-0.055414
2.996700	0.1	-0.057356
2.998367	0.1	-0.059688
3.000033	0.1	-0.061854
3.001700	0.1	-0.063083
3.003367	0.1	-0.062762
3.005033	0.1	-0.060783
3.006700	0.1	-0.057542
3.008367	0.1	-0.053910
3.010033	0.1	-0.051064
3.011700	0.1	-0.049914
3.013367	0.1	-0.050338
3.015033	0.1	-0.051432
3.016700	0.1	-0.052527
3.018367	0.1	-0.053719
3.020033	0.1	-0.055493
3.021700	0.1	-0.058147
3.023367	0.1	-0.061430
3.025033	0.1	-0.064657
3.026700	0.1	-0.067120
3.028367	0.1	-0.068308
3.030033	0.1	-0.067987
3.031700	0.1	-0.066566
3.033367	0.1	-0.064797
3.035033	0.1	-0.062799
3.036700	0.1	-0.060108
3.038367	0.1	-0.056471
3.040033	0.1	-0.052466
3.041700	0.1	-0.049169
3.043367	0.1	-0.047311
3.045033	0.1	-0.046883
3.046700	0.1	-0.047456
3.048367	0.1	-0.049067
3.050033	0.1	-0.052107
3.051700	0.1	-0.055991
3.053367	0.1	-0.059060
3.055033	0.1	-0.060070
3.056700	0.1	-0.059241
3.058367	0.1	-0.057663
3.060033	0.1	-0.055861
3.061700	0.1	-0.053514
3.063367	0.1	-0.050566
3.065033	0.1	-0.047716
3.066700	0.1	-0.045947
3.068367	0.1	-0.046100
3.070033	0.1	-0.048317
3.071700	0.1	-0.051549
3.073367	0.1	-0.054450
3.075033	0.1	-0.056345
3.076700	0.1	-0.056853
3.078367	0.1	-0.055786
3.080033	0.1	-0.053854
3.081700	0.1	-0.052373
3.083367	0.1	-0.052042
3.085033	0.1	-0.052326
3.086700	0.1	-0.052257
3.088367	0.1	-0.051553
3.090033	0.1	-0.050678
3.091700	0.1	-0.050343
3.093367	0.1	-0.050883
3.095033	0.1	-0.051851
3.096700	0.1	-0.052531
3.098367	0.1	-0.052787
3.100033	0.1	-0.052899
3.101700	0.1	-0.053030
3.103367	0.1	-0.053165
3.105033	0.1	-0.053351
3.106700	0.1	-0.053858
3.108367	0.1	-0.054743
3.110033	0.1	-0.055241
3.111700	0.1	-0.054436
3.113367	0.1	-0.052727
3.115033	0.1	-0.051581
3.116700	0.1	-0.051814
3.118367	0.1	-0.053034
3.120033	0.1	-0.054599
3.121700	0.1	-0.055931
3.123367	0.1	-0.056401
3.125033	0.1	-0.056033
3.126700	0.1	-0.055851
3.128367	0.1	-0.056736
3.130033	0.1	-0.058273
3.131700	0.1	-0.059223
3.133367	0.1	-0.058664
3.135033	0.1	-0.056764
3.136700	0.1	-0.054878
3.138367	0.1	-0.054492
3.140033	0.1	-0.055810
3.141700	0.1	-0.057821
3.143367	0.1	-0.059716
3.145033	0.1	-0.061532
3.146700	0.1	-0.063269
3.148367	0.1	-0.064415
3.150033	0.1	-0.064475
3.151700	0.1	-0.063255
3.153367	0.1	-0.060820
3.155033	0.1	-0.057546
3.156700	0.1	-0.054114
3.158367	0.1	-0.051600
3.160033	0.1	-0.051116
3.161700	0.1	-0.052722
3.163367	0.1	-0.055241
3.165033	0.1	-0.057304
3.166700	0.1	-0.058226
3.168367	0.1	-0.058040
3.170033	0.1	-0.057011
3.171700	0.1	-0.055437
3.173367	0.1	-0.054049
3.175033	0.1	-0.053942
3.176700	0.1	-0.055893
3.178367	0.1	-0.059674
3.180033	0.1	-0.063838
3.181700	0.1	-0.066543
3.183367	0.1	-0.066971
3.185033	0.1	-0.065379
3.186700	0.1	-0.062371
3.188367	0.1	-0.058627
3.190033	0.1	-0.054878
3.191700	0.1	-0.052066
3.193367	0.1	-0.050962
3.195033	0.1	-0.051358
3.196700	0.1	-0.052275
3.198367	0.1	-0.053076
3.200033	0.1	-0.053863
3.201700	0.1	-0.054939
3.203367	0.1	-0.056583
3.205033	0.1	-0.058794
3.206700	0.1	-0.060974
3.208367	0.1	-0.062189
3.210033	0.1	-0.061844
3.211700	0.1	-0.060266
3.213367	0.1	-0.058189
3.215033	0.1	-0.055931
3.216700	0.1	-0.053761
3.218367	0.1	-0.052112
3.220033	0.1	-0.051023
3.221700	0.1	-0.050371
3.223367	0.1	-0.050170
3.225033	0.1	-0.050310
3.226700	0.1	-0.050548
3.228367	0.1	-0.050683
3.230033	0.1	-0.050636
3.231700	0.1	-0.050669
3.233367	0.1	-0.051302
3.235033	0.1	-0.052685
3.236700	0.1	-0.054361
3.238367	0.1	-0.055637
3.240033	0.1	-0.056145
3.241700	0.1	-0.055963
3.243367	0.1	-0.055199
3.245033	0.1	-0.053840
3.246700	0.1	-0.052028
3.248367	0.1	-0.050068
3.250033	0.1	-0.048270
3.251700	0.1	-0.046827
3.253367	0.1	-0.045621
3.255033	0.1	-0.044592
3.256700	0.1	-0.044433
3.258367	0.1	-0.046128
3.260033	0.1	-0.049537
3.261700	0.1	-0.053216
3.263367	0.1	-0.055688
3.265033	0.1	-0.056550
3.266700	0.1	-0.056233
3.268367	0.1	-0.055134
3.270033	0.1	-0.053328
3.271700	0.1	-0.050878
3.273367	0.1	-0.048424
3.275033	0.1	-0.047223
3.276700	0.1	-0.047814
3.278367	0.1	-0.049090
3.280033	0.1	-0.049821
3.281700	0.1	-0.049961
3.283367	0.1	-0.049979
3.285033	0.1	-0.050031
3.286700	0.1	-0.050161
3.288367	0.1	-0.050496
3.290033	0.1	-0.051055
3.291700	0.1	-0.051567
3.293367	0.1	-0.051809
3.295033	0.1	-0.051730
3.296700	0.1	-0.051111
3.298367	0.1	-0.049789
3.300033	0.1	-0.048042
3.301700	0.1	-0.046236
3.303367	0.1	-0.044676
3.305033	0.1	-0.044229
3.306700	0.1	-0.046147
3.308367	0.1	-0.050426
3.310033	0.1	-0.055074
3.311700	0.1	-0.057654
3.313367	0.1	-0.057663
3.315033	0.1	-0.056662
3.316700	0.1	-0.055954
3.318367	0.1	-0.055265
3.320033	0.1	-0.053598
3.321700	0.1	-0.050766
3.323367	0.1	-0.047954
3.325033	0.1	-0.046575
3.326700	0.1	-0.046957
3.328367	0.1	-0.048517
3.330033	0.1	-0.050305
3.331700	0.1	-0.051390
3.333367	0.1	-0.051348
3.335033	0.1	-0.050599
3.336700	0.1	-0.049798
3.338367	0.1	-0.049053
3.340033	0.1	-0.048182
3.341700	0.1	-0.047260
3.343367	0.1	-0.046296
3.345033	0.1	-0.044871
3.346700	0.1	-0.042571
3.348367	0.1	-0.039614
3.350033	0.1	-0.036829
3.351700	0.1	-0.035162
3.353367	0.1	-0.035288
3.355033	0.1	-0.037272
3.356700	0.1	-0.040154
3.358367	0.1	-0.042785
3.360033	0.1	-0.045062
3.361700	0.1	-0.047334
3.363367	0.1	-0.049486
3.365033	0.1	-0.051232
3.366700	0.1	-0.052326
3.368367	0.1	-0.052480
3.370033	0.1	-0.051619
3.371700	0.1	-0.050152
3.373367	0.1	-0.048918
3.375033	0.1	-0.048704
3.376700	0.1	-0.049239
3.378367	0.1	-0.049355
3.380033	0.1	-0.048457
3.381700	0.1	-0.047232
3.383367	0.1	-0.046440
3.385033	0.1	-0.045942
3.386700	0.1	-0.045272
3.388367	0.1	-0.044541
3.390033	0.1	-0.044126
3.391700	0.1	-0.043949
3.393367	0.1	-0.043837
3.395033	0.1	-0.044145
3.396700	0.1	-0.045090
3.398367	0.1	-0.045900
3.400033	0.1	-0.045509
3.401700	0.1	-0.043809
3.403367	0.1	-0.041635
3.405033	0.1	-0.039903
3.406700	0.1	-0.039199
3.408367	0.1	-0.039539
3.410033	0.1	-0.040117
3.411700	0.1	-0.040033
3.413367	0.1	-0.039390
3.415033	0.1	-0.038780
3.416700	0.1	-0.038296
3.418367	0.1	-0.037774
3.420033	0.1	-0.037197
3.421700	0.1	-0.036871
3.423367	0.1	-0.037388
3.425033	0.1	-0.039190
3.426700	0.1	-0.041951
3.428367	0.1	-0.044666
3.430033	0.1	-0.046398
3.431700	0.1	-0.046738
3.433367	0.1	-0.045607
3.435033	0.1	-0.043339
3.436700	0.1	-0.040927
3.438367	0.1	-0.039442
3.440033	0.1	-0.039292
3.441700	0.1	-0.040149
3.443367	0.1	-0.041574
3.445033	0.1	-0.043451
3.446700	0.1	-0.045565
3.448367	0.1	-0.047209
3.450033	0.1	-0.047903
3.451700	0.1	-0.048229
3.453367	0.1	-0.049607
3.455033	0.1	-0.053174
3.456700	0.1	-0.058981
3.458367	0.1	-0.066329
3.460033	0.1	-0.075027
3.461700	0.1	-0.085817
3.463367	0.1	-0.099665
3.465033	0.1	-0.116890
3.466700	0.1	-0.136746
3.468367	0.1	-0.157626
3.470033	0.1	-0.177873
3.471700	0.1	-0.196602
3.473367	0.1	-0.213669
3.475033	0.1	-0.228845
3.476700	0.1	-0.241064
3.478367	0.1	-0.248561
3.480033	0.1	-0.250144
3.481700	0.1	-0.246218
3.483367	0.1	-0.238009
3.485033	0.1	-0.226363
3.486700	0.1	-0.211662
3.488367	0.1	-0.193859
3.490033	0.1	-0.172742
3.491700	0.1	-0.148956
3.493367	0.1	-0.124294
3.495033	0.1	-0.100592
3.496700	0.1	-0.078767
3.498367	0.1	-0.058860
3.500033	0.1	-0.040680
3.501700	0.1	-0.024512
3.503367	0.1	-0.011171
3.505033	0.1	-0.001183
3.506700	0.1	0.005779
3.508367	0.1	0.010333
3.510033	0.1	0.012829
3.511700	0.1	0.013630
3.513367	0.1	0.013164
3.515033	0.1	0.011623
3.516700	0.1	0.009518
3.518367	0.1	0.007800
3.520033	0.1	0.006887
3.521700	0.1	0.006235
3.523367	0.1	0.005304
3.525033	0.1	0.004577
3.526700	0.1	0.005229
3.528367	0.1	0.007697
3.530033	0.1	0.011097
3.531700	0.1	0.014231
3.533367	0.1	0.016638
3.535033	0.1	0.018533
3.536700	0.1	0.019856
3.538367	0.1	0.019735
3.540033	0.1	0.017653
3.541700	0.1	0.014622
3.543367	0.1	0.012191
3.545033	0.1	0.010929
3.546700	0.1	0.010235
3.548367	0.1	0.009299
3.550033	0.1	0.008135
3.551700	0.1	0.007618
3.553367	0.1	0.008335
3.555033	0.1	0.009877
3.556700	0.1	0.011288
3.558367	0.1	0.011763
3.560033	0.1	0.010971
3.561700	0.1	0.009001
3.563367	0.1	0.006221
3.565033	0.1	0.003232
3.566700	0.1	0.000675
3.568367	0.1	-0.001155
3.570033	0.1	-0.002463
3.571700	0.1	-0.003516
3.573367	0.1	-0.004536
3.575033	0.1	-0.005607
3.576700	0.1	-0.006179
3.578367	0.1	-0.005555
3.580033	0.1	-0.004191
3.581700	0.1	-0.003530
3.583367	0.1	-0.004326
3.585033	0.1	-0.005793
3.586700	0.1	-0.006701
3.588367	0.1	-0.006431
3.590033	0.1	-0.004768
3.591700	0.1	-0.001951
3.593367	0.1	0.000983
3.595033	0.1	0.002729
3.596700	0.1	0.002533
3.598367	0.1	0.000340
3.600033	0.1	-0.003166
3.601700	0.1	-0.006477
3.603367	0.1	-0.008103
3.605033	0.1	-0.007828
3.606700	0.1	-0.006505
3.608367	0.1	-0.004950
3.610033	0.1	-0.003679
3.611700	0.1	-0.003064
3.613367	0.1	-0.003101
3.615033	0.1	-0.003525
3.616700	0.1	-0.004214
3.618367	0.1	-0.005150
3.620033	0.1	-0.006375
3.621700	0.1	-0.008061
3.623367	0.1	-0.010184
3.625033	0.1	-0.012252
3.626700	0.1	-0.013541
3.628367	0.1	-0.013546
3.630033	0.1	-0.012624
3.631700	0.1	-0.012075
3.633367	0.1	-0.012941
3.635033	0.1	-0.015041
3.636700	0.1	-0.017253
3.638367	0.1	-0.018314
3.640033	0.1	-0.017327
3.641700	0.1	-0.014217
3.643367	0.1	-0.009937
3.645033	0.1	-0.005960
3.646700	0.1	-0.003348
3.648367	0.1	-0.002380
3.650033	0.1	-0.002971
3.651700	0.1	-0.004838
3.653367	0.1	-0.007576
3.655033	0.1	-0.011022
3.656700	0.1	-0.014957
3.658367	0.1	-0.018342
3.660033	0.1	-0.019968
3.661700	0.1	-0.019833
3.663367	0.1	-0.019153
3.665033	0.1	-0.019283
3.666700	0.1	-0.020899
3.668367	0.1	-0.023670
3.670033	0.1	-0.026310
3.671700	0.1	-0.027474
3.673367	0.1	-0.027018
3.675033	0.1	-0.025905
3.676700	0.1	-0.024871
3.678367	0.1	-0.023632
3.680033	0.1	-0.021714
3.681700	0.1	-0.019395
3.683367	0.1	-0.017285
3.685033	0.1	-0.015576
3.686700	0.1	-0.014324
3.688367	0.1	-0.013872
3.690033	0.1	-0.014347
3.691700	0.1	-0.015143
3.693367	0.1	-0.015334
3.695033	0.1	-0.014482
3.696700	0.1	-0.012894
3.698367	0.1	-0.011274
3.700033	0.1	-0.010417
3.701700	0.1	-0.010855
3.703367	0.1	-0.012266
3.705033	0.1	-0.013676
3.706700	0.1	-0.014366
3.708367	0.1	-0.014300
3.710033	0.1	-0.013690
3.711700	0.1	-0.012652
3.713367	0.1	-0.011674
3.715033	0.1	-0.011702
3.716700	0.1	-0.013234
3.718367	0.1	-0.015544
3.720033	0.1	-0.017351
3.721700	0.1	-0.017947
3.723367	0.1	-0.017411
3.725033	0.1	-0.016368
3.726700	0.1	-0.015525
3.728367	0.1	-0.015190
3.730033	0.1	-0.015390
3.731700	0.1	-0.016321
3.733367	0.1	-0.017993
3.735033	0.1	-0.019590
3.736700	0.1	-0.020028
3.738367	0.1	-0.019185
3.740033	0.1	-0.017988
3.741700	0.1	-0.017635
3.743367	0.1	-0.018752
3.745033	0.1	-0.020810
3.746700	0.1	-0.022836
3.748367	0.1	-0.024578
3.750033	0.1	-0.026114
3.751700	0.1	-0.026999
3.753367	0.1	-0.026501
3.755033	0.1	-0.024266
3.756700	0.1	-0.020810
3.758367	0.1	-0.017164
3.760033	0.1	-0.013993
3.761700	0.1	-0.011479
3.763367	0.1	-0.009895
3.765033	0.1	-0.009481
3.766700	0.1	-0.010030
3.768367	0.1	-0.011194
3.770033	0.1	-0.012685
3.771700	0.1	-0.013956
3.773367	0.1	-0.014328
3.775033	0.1	-0.014012
3.776700	0.1	-0.014096
3.778367	0.1	-0.015208
3.780033	0.1	-0.016806
3.781700	0.1	-0.017677
3.783367	0.1	-0.016815
3.785033	0.1	-0.014086
3.786700	0.1	-0.010123
3.788367	0.1	-0.005960
3.790033	0.1	-0.003129
3.791700	0.1	-0.003283
3.793367	0.1	-0.006761
3.795033	0.1	-0.011879
3.796700	0.1	-0.016368
3.798367	0.1	-0.019288
3.800033	0.1	-0.021011
3.801700	0.1	-0.021993
3.803367	0.1	-0.022342
3.805033	0.1	-0.021891
3.806700	0.1	-0.020289
3.808367	0.1	-0.017490
3.810033	0.1	-0.013979
3.811700	0.1	-0.010543
3.813367	0.1	-0.008000
3.815033	0.1	-0.006892
3.816700	0.1	-0.007167
3.818367	0.1	-0.008373
3.820033	0.1	-0.010100
3.821700	0.1	-0.011888
3.823367	0.1	-0.013160
3.825033	0.1	-0.013737
3.826700	0.1	-0.013905
3.828367	0.1	-0.013988
3.830033	0.1	-0.014007
3.831700	0.1	-0.013690
3.833367	0.1	-0.012838
3.835033	0.1	-0.011567
3.836700	0.1	-0.010016
3.838367	0.1	-0.008359
3.840033	0.1	-0.007157
3.841700	0.1	-0.007199
3.843367	0.1	-0.009090
3.845033	0.1	-0.012866
3.846700	0.1	-0.017444
3.848367	0.1	-0.020936
3.850033	0.1	-0.022058
3.851700	0.1	-0.020629
3.853367	0.1	-0.017174
3.855033	0.1	-0.012787
3.856700	0.1	-0.008922
3.858367	0.1	-0.006803
3.860033	0.1	-0.006896
3.861700	0.1	-0.008279
3.863367	0.1	-0.009174
3.865033	0.1	-0.008671
3.866700	0.1	-0.007255
3.868367	0.1	-0.005881
3.870033	0.1	-0.005183
3.871700	0.1	-0.005178
3.873367	0.1	-0.005784
3.875033	0.1	-0.007399
3.876700	0.1	-0.010133
3.878367	0.1	-0.013132
3.880033	0.1	-0.015474
3.881700	0.1	-0.017001
3.883367	0.1	-0.018086
3.885033	0.1	-0.019018
3.886700	0.1	-0.019767
3.888367	0.1	-0.019982
3.890033	0.1	-0.019534
3.891700	0.1	-0.018999
3.893367	0.1	-0.019073
3.895033	0.1	-0.019586
3.896700	0.1	-0.019870
3.898367	0.1	-0.019590
3.900033	0.1	-0.018463
3.901700	0.1	-0.015995
3.903367	0.1	-0.012396
3.905033	0.1	-0.008782
3.906700	0.1	-0.006165
3.908367	0.1	-0.004717
3.910033	0.1	-0.004135
3.911700	0.1	-0.004135
3.913367	0.1	-0.004680
3.915033	0.1	-0.005709
3.916700	0.1	-0.006771
3.918367	0.1	-0.007348
3.920033	0.1	-0.007586
3.921700	0.1	-0.007995
3.923367	0.1	-0.008494
3.925033	0.1	-0.008550
3.926700	0.1	-0.008359
3.928367	0.1	-0.009071
3.930033	0.1	-0.011548
3.931700	0.1	-0.015195
3.933367	0.1	-0.018338
3.935033	0.1	-0.019711
3.936700	0.1	-0.019143
3.938367	0.1	-0.017523
3.940033	0.1	-0.016317
3.941700	0.1	-0.016363
3.943367	0.1	-0.016931
3.945033	0.1	-0.016592
3.946700	0.1	-0.014948
3.948367	0.1	-0.012903
3.950033	0.1	-0.011320
3.951700	0.1	-0.010044
3.953367	0.1	-0.008550
3.955033	0.1	-0.007125
3.956700	0.1	-0.006841
3.958367	0.1	-0.008098
3.960033	0.1	-0.009737
3.961700	0.1	-0.010310
3.963367	0.1	-0.009788
3.965033	0.1	-0.009332
3.966700	0.1	-0.009830
3.968367	0.1	-0.011018
3.970033	0.1	-0.011805
3.971700	0.1	-0.011409
3.973367	0.1	-0.010440
3.975033	0.1	-0.010589
3.976700	0.1	-0.012997
3.978367	0.1	-0.017239
3.980033	0.1	-0.021588
3.981700	0.1	-0.024089
3.983367	0.1	-0.023758
3.985033	0.1	-0.020894
3.986700	0.1	-0.016498
3.988367	0.1	-0.011926
3.990033	0.1	-0.008475
3.991700	0.1	-0.006901
3.993367	0.1	-0.007339
3.995033	0.1	-0.009239
3.996700	0.1	-0.011278
3.998367	0.1	-0.012149
4.000033	0.1	-0.011683
4.001700	0.1	-0.010813
4.003367	0.1	-0.010575
4.005033	0.1	-0.011208
4.006700	0.1	-0.011767
4.008367	0.1	-0.011055
4.010033	0.1	-0.008876
4.011700	0.1	-0.006114
4.013367	0.1	-0.003916
4.015033	0.1	-0.002724
4.016700	0.1	-0.001970
4.018367	0.1	-0.001239
4.020033	0.1	-0.000759
4.021700	0.1	-0.000689
4.023367	0.1	-0.000959
4.025033	0.1	-0.001509
4.026700	0.1	-0.002235
4.028367	0.1	-0.003017
4.030033	0.1	-0.003534
4.031700	0.1	-0.003288
4.033367	0.1	-0.002398
4.035033	0.1	-0.002119
4.036700	0.1	-0.003478
4.038367	0.1	-0.005807
4.040033	0.1	-0.007446
4.041700	0.1	-0.007288
4.043367	0.1	-0.005076
4.045033	0.1	-0.001397
4.046700	0.1	0.002203
4.048367	0.1	0.004154
4.050033	0.1	0.004321
4.051700	0.1	0.004000
4.053367	0.1	0.004345
4.055033	0.1	0.005169
4.056700	0.1	0.005248
4.058367	0.1	0.003837
4.060033	0.1	0.001402
4.061700	0.1	-0.001402
4.063367	0.1	-0.004438
4.065033	0.1	-0.007609
4.066700	0.1	-0.010468
4.068367	0.1	-0.012489
4.070033	0.1	-0.013406
4.071700	0.1	-0.013257
4.073367	0.1	-0.012596
4.075033	0.1	-0.012377
4.076700	0.1	-0.013057
4.078367	0.1	-0.014389
4.080033	0.1	-0.016019
4.081700	0.1	-0.017374
4.083367	0.1	-0.017290
4.085033	0.1	-0.014794
4.086700	0.1	-0.010463
4.088367	0.1	-0.006426
4.090033	0.1	-0.004862
4.091700	0.1	-0.006407
4.093367	0.1	-0.009951
4.095033	0.1	-0.013816
4.096700	0.1	-0.016685
4.098367	0.1	-0.017928
4.100033	0.1	-0.017923
4.101700	0.1	-0.017681
4.103367	0.1	-0.017714
4.105033	0.1	-0.017495
4.106700	0.1	-0.016335
4.108367	0.1	-0.014319
4.110033	0.1	-0.012149
4.111700	0.1	-0.010417
4.113367	0.1	-0.009411
4.115033	0.1	-0.009146
4.116700	0.1	-0.009369
4.118367	0.1	-0.009737
4.120033	0.1	-0.010007
4.121700	0.1	-0.010212
4.123367	0.1	-0.010449
4.125033	0.1	-0.010375
4.126700	0.1	-0.009332
4.128367	0.1	-0.007073
4.130033	0.1	-0.004107
4.131700	0.1	-0.001453
4.133367	0.1	0.000005
4.135033	0.1	0.000116
4.136700	0.1	-0.000293
4.138367	0.1	0.000000
4.140033	0.1	0.001569
4.141700	0.1	0.003870
4.143367	0.1	0.005690
4.145033	0.1	0.006189
4.146700	0.1	0.005434
4.148367	0.1	0.003935
4.150033	0.1	0.001988
4.151700	0.1	-0.000219
4.153367	0.1	-0.002510
4.155033	0.1	-0.004726
4.156700	0.1	-0.006547
4.158367	0.1	-0.007441
4.160033	0.1	-0.007083
4.161700	0.1	-0.005700
4.163367	0.1	-0.004028
4.165033	0.1	-0.002878
4.166700	0.1	-0.002915
4.168367	0.1	-0.004391
4.170033	0.1	-0.006948
4.171700	0.1	-0.009765
4.173367	0.1	-0.012158
4.175033	0.1	-0.013928
4.176700	0.1	-0.014920
4.178367	0.1	-0.014855
4.180033	0.1	-0.013933
4.181700	0.1	-0.012526
4.183367	0.1	-0.010515
4.185033	0.1	-0.007991
4.186700	0.1	-0.005802
4.188367	0.1	-0.004610
4.190033	0.1	-0.004498
4.191700	0.1	-0.005355
4.193367	0.1	-0.006813
4.195033	0.1	-0.008359
4.196700	0.1	-0.009774
4.198367	0.1	-0.011236
4.200033	0.1	-0.012731
4.201700	0.1	-0.013397
4.203367	0.1	-0.011986
4.205033	0.1	-0.008442
4.206700	0.1	-0.004056
4.208367	0.1	-0.000009
4.210033	0.1	0.003143
4.211700	0.1	0.005243
4.213367	0.1	0.006300
4.215033	0.1	0.005881
4.216700	0.1	0.003586
4.218367	0.1	0.000121
4.220033	0.1	-0.002817
4.221700	0.1	-0.003963
4.223367	0.1	-0.003478
4.225033	0.1	-0.002370
4.226700	0.1	-0.001397
4.228367	0.1	-0.000619
4.230033	0.1	0.000140
4.231700	0.1	0.000778
4.233367	0.1	0.001015
4.235033	0.1	0.000591
4.236700	0.1	-0.000619
4.238367	0.1	-0.002370
4.240033	0.1	-0.004382
4.241700	0.1	-0.006589
4.243367	0.1	-0.008615
4.245033	0.1	-0.009579
4.246700	0.1	-0.008950
4.248367	0.1	-0.007479
4.250033	0.1	-0.006780
4.251700	0.1	-0.007814
4.253367	0.1	-0.010049
4.255033	0.1	-0.012042
4.256700	0.1	-0.012680
4.258367	0.1	-0.012112
4.260033	0.1	-0.011176
4.261700	0.1	-0.010077
4.263367	0.1	-0.008545
4.265033	0.1	-0.006803
4.266700	0.1	-0.005532
4.268367	0.1	-0.005243
4.270033	0.1	-0.005653
4.271700	0.1	-0.006002
4.273367	0.1	-0.005923
4.275033	0.1	-0.005467
4.276700	0.1	-0.004927
4.278367	0.1	-0.004694
4.280033	0.1	-0.004871
4.281700	0.1	-0.005187
4.283367	0.1	-0.005173
4.285033	0.1	-0.004526
4.286700	0.1	-0.003455
4.288367	0.1	-0.002426
4.290033	0.1	-0.001686
4.291700	0.1	-0.001560
4.293367	0.1	-0.002272
4.295033	0.1	-0.003218
4.296700	0.1	-0.003497
4.298367	0.1	-0.003045
4.300033	0.1	-0.002463
4.301700	0.1	-0.002137
4.303367	0.1	-0.002030
4.305033	0.1	-0.002068
4.306700	0.1	-0.002594
4.308367	0.1	-0.003837
4.310033	0.1	-0.004922
4.311700	0.1	-0.004554
4.313367	0.1	-0.002668
4.315033	0.1	-0.000498
4.316700	0.1	0.000596
4.318367	0.1	0.000172
4.320033	0.1	-0.001076
4.321700	0.1	-0.001946
4.323367	0.1	-0.001728
4.325033	0.1	-0.000657
4.326700	0.1	0.000526
4.328367	0.1	0.001481
4.330033	0.1	0.002538
4.331700	0.1	0.003893
4.333367	0.1	0.004936
4.335033	0.1	0.004875
4.336700	0.1	0.003497
4.338367	0.1	0.001048
4.340033	0.1	-0.001974
4.341700	0.1	-0.004712
4.343367	0.1	-0.006026
4.345033	0.1	-0.005187
4.346700	0.1	-0.002747
4.348367	0.1	-0.000400
4.350033	0.1	0.000428
4.351700	0.1	-0.000396
4.353367	0.1	-0.002147
4.355033	0.1	-0.004009
4.356700	0.1	-0.005327
4.358367	0.1	-0.005588
4.360033	0.1	-0.004685
4.361700	0.1	-0.003232
4.363367	0.1	-0.002310
4.365033	0.1	-0.002594
4.366700	0.1	-0.003702
4.368367	0.1	-0.004508
4.370033	0.1	-0.004405
4.371700	0.1	-0.003758
4.373367	0.1	-0.003055
4.375033	0.1	-0.002147
4.376700	0.1	-0.000610
4.378367	0.1	0.001420
4.380033	0.1	0.003390
4.381700	0.1	0.005052
4.383367	0.1	0.006268
4.385033	0.1	0.006491
4.386700	0.1	0.005313
4.388367	0.1	0.003078
4.390033	0.1	0.000601
4.391700	0.1	-0.001467
4.393367	0.1	-0.002841
4.395033	0.1	-0.003176
4.396700	0.1	-0.002082
4.398367	0.1	0.000289
4.400033	0.1	0.003204
4.401700	0.1	0.005830
4.403367	0.1	0.007702
4.405033	0.1	0.008773
4.406700	0.1	0.009215
4.408367	0.1	0.008936
4.410033	0.1	0.007637
4.411700	0.1	0.005737
4.413367	0.1	0.004661
4.415033	0.1	0.005695
4.416700	0.1	0.008652
4.418367	0.1	0.011884
4.420033	0.1	0.013821
4.421700	0.1	0.014110
4.423367	0.1	0.013174
4.425033	0.1	0.011385
4.426700	0.1	0.008848
4.428367	0.1	0.005732
4.430033	0.1	0.002561
4.431700	0.1	0.000051
4.433367	0.1	-0.001299
4.435033	0.1	-0.001257
4.436700	0.1	0.000275
4.438367	0.1	0.002976
4.440033	0.1	0.005644
4.441700	0.1	0.006612
4.443367	0.1	0.005080
4.445033	0.1	0.001634
4.446700	0.1	-0.002906
4.448367	0.1	-0.008005
4.450033	0.1	-0.012713
4.451700	0.1	-0.015707
4.453367	0.1	-0.016210
4.455033	0.1	-0.014375
4.456700	0.1	-0.011264
4.458367	0.1	-0.008224
4.460033	0.1	-0.005942
4.461700	0.1	-0.004079
4.463367	0.1	-0.001891
4.465033	0.1	0.001057
4.466700	0.1	0.004824
4.468367	0.1	0.008917
4.470033	0.1	0.012186
4.471700	0.1	0.013812
4.473367	0.1	0.014128
4.475033	0.1	0.013965
4.476700	0.1	0.013639
4.478367	0.1	0.012796
4.480033	0.1	0.011208
4.481700	0.1	0.009444
4.483367	0.1	0.008368
4.485033	0.1	0.008014
4.486700	0.1	0.007306
4.488367	0.1	0.005090
4.490033	0.1	0.001546
4.491700	0.1	-0.001681
4.493367	0.1	-0.002948
4.495033	0.1	-0.001867
4.496700	0.1	0.000894
4.498367	0.1	0.004522
4.500033	0.1	0.008265
4.501700	0.1	0.011181
4.503367	0.1	0.012657
4.505033	0.1	0.013108
4.506700	0.1	0.013332
4.508367	0.1	0.013416
4.510033	0.1	0.012992
4.511700	0.1	0.012335
4.513367	0.1	0.012629
4.515033	0.1	0.014529
4.516700	0.1	0.017025
4.518367	0.1	0.018356
4.520033	0.1	0.017714
4.521700	0.1	0.015646
4.523367	0.1	0.013006
4.525033	0.1	0.010370
4.526700	0.1	0.008540
4.528367	0.1	0.008233
4.530033	0.1	0.009434
4.531700	0.1	0.011595
4.533367	0.1	0.014063
4.535033	0.1	0.016219
4.536700	0.1	0.017518
4.538367	0.1	0.017844
4.540033	0.1	0.017867
4.541700	0.1	0.018366
4.543367	0.1	0.019344
4.545033	0.1	0.020186
4.546700	0.1	0.020419
4.548367	0.1	0.019893
4.550033	0.1	0.018738
4.551700	0.1	0.017332
4.553367	0.1	0.015972
4.555033	0.1	0.014878
4.556700	0.1	0.014580
4.558367	0.1	0.015451
4.560033	0.1	0.017113
4.561700	0.1	0.019022
4.563367	0.1	0.021006
4.565033	0.1	0.022897
4.566700	0.1	0.024298
4.568367	0.1	0.024950
4.570033	0.1	0.024722
4.571700	0.1	0.023427
4.573367	0.1	0.021490
4.575033	0.1	0.020182
4.576700	0.1	0.020396
4.578367	0.1	0.021663
4.580033	0.1	0.022836
4.581700	0.1	0.023325
4.583367	0.1	0.023530
4.585033	0.1	0.024247
4.586700	0.1	0.025546
4.588367	0.1	0.026533
4.590033	0.1	0.026310
4.591700	0.1	0.024959
4.593367	0.1	0.023362
4.595033	0.1	0.022314
4.596700	0.1	0.022035
4.598367	0.1	0.022338
4.600033	0.1	0.022887
4.601700	0.1	0.023129
4.603367	0.1	0.022273
4.605033	0.1	0.020145
4.606700	0.1	0.017900
4.608367	0.1	0.016843
4.610033	0.1	0.016773
4.611700	0.1	0.016489
4.613367	0.1	0.015553
4.615033	0.1	0.014910
4.616700	0.1	0.015660
4.618367	0.1	0.017849
4.620033	0.1	0.020606
4.621700	0.1	0.022724
4.623367	0.1	0.023362
4.625033	0.1	0.022869
4.626700	0.1	0.022547
4.628367	0.1	0.023041
4.630033	0.1	0.023679
4.631700	0.1	0.023502
4.633367	0.1	0.022235
4.635033	0.1	0.020219
4.636700	0.1	0.017947
4.638367	0.1	0.016070
4.640033	0.1	0.015292
4.641700	0.1	0.015907
4.643367	0.1	0.017667
4.645033	0.1	0.020056
4.646700	0.1	0.022356
4.648367	0.1	0.023665
4.650033	0.1	0.023651
4.651700	0.1	0.023190
4.653367	0.1	0.023455
4.655033	0.1	0.024755
4.656700	0.1	0.026720
4.658367	0.1	0.028978
4.660033	0.1	0.031106
4.661700	0.1	0.032266
4.663367	0.1	0.031409
4.665033	0.1	0.028107
4.666700	0.1	0.023334
4.668367	0.1	0.019115
4.670033	0.1	0.016904
4.671700	0.1	0.016741
4.673367	0.1	0.017984
4.675033	0.1	0.019963
4.676700	0.1	0.021891
4.678367	0.1	0.022715
4.680033	0.1	0.021667
4.681700	0.1	0.018929
4.683367	0.1	0.015548
4.685033	0.1	0.012568
4.686700	0.1	0.010459
4.688367	0.1	0.009425
4.690033	0.1	0.009895
4.691700	0.1	0.012019
4.693367	0.1	0.014752
4.695033	0.1	0.016252
4.696700	0.1	0.015688
4.698367	0.1	0.013961
4.700033	0.1	0.012545
4.701700	0.1	0.012224
4.703367	0.1	0.012862
4.705033	0.1	0.013812
4.706700	0.1	0.014445
4.708367	0.1	0.014338
4.710033	0.1	0.013481
4.711700	0.1	0.012470
4.713367	0.1	0.012200
4.715033	0.1	0.013392
4.716700	0.1	0.016359
4.718367	0.1	0.020633
4.720033	0.1	0.024959
4.721700	0.1	0.028056
4.723367	0.1	0.029192
4.725033	0.1	0.028452
4.726700	0.1	0.026841
4.728367	0.1	0.025327
4.730033	0.1	0.024089
4.731700	0.1	0.023022
4.733367	0.1	0.022268
4.735033	0.1	0.022175
4.736700	0.1	0.023111
4.738367	0.1	0.025355
4.740033	0.1	0.029099
4.741700	0.1	0.033909
4.743367	0.1	0.038296
4.745033	0.1	0.040764
4.746700	0.1	0.041164
4.748367	0.1	0.040522
4.750033	0.1	0.039884
4.751700	0.1	0.039502
4.753367	0.1	0.039018
4.755033	0.1	0.038259
4.756700	0.1	0.037411
4.758367	0.1	0.036559
4.760033	0.1	0.035400
4.761700	0.1	0.033546
4.763367	0.1	0.031027
4.765033	0.1	0.028615
4.766700	0.1	0.027358
4.768367	0.1	0.027791
4.770033	0.1	0.029583
4.771700	0.1	0.031888
4.773367	0.1	0.033653
4.775033	0.1	0.034133
4.776700	0.1	0.033467
4.778367	0.1	0.032475
4.780033	0.1	0.031739
4.781700	0.1	0.031432
4.783367	0.1	0.031656
4.785033	0.1	0.032270
4.786700	0.1	0.032899
4.788367	0.1	0.033416
4.790033	0.1	0.033993
4.791700	0.1	0.034841
4.793367	0.1	0.036345
4.795033	0.1	0.038743
4.796700	0.1	0.041407
4.798367	0.1	0.042995
4.800033	0.1	0.042547
4.801700	0.1	0.040391
4.803367	0.1	0.037854
4.805033	0.1	0.036201
4.806700	0.1	0.035972
4.808367	0.1	0.036922
4.810033	0.1	0.038347
4.811700	0.1	0.039707
4.813367	0.1	0.040615
4.815033	0.1	0.040596
4.816700	0.1	0.039465
4.818367	0.1	0.037770
4.820033	0.1	0.036689
4.821700	0.1	0.037313
4.823367	0.1	0.039451
4.825033	0.1	0.041579
4.826700	0.1	0.042124
4.828367	0.1	0.040480
4.830033	0.1	0.037267
4.831700	0.1	0.033933
4.833367	0.1	0.031800
4.835033	0.1	0.031339
4.836700	0.1	0.032266
4.838367	0.1	0.033975
4.840033	0.1	0.035930
4.841700	0.1	0.037760
4.843367	0.1	0.039111
4.845033	0.1	0.039749
4.846700	0.1	0.039879
4.848367	0.1	0.040033
4.850033	0.1	0.040438
4.851700	0.1	0.040540
4.853367	0.1	0.039586
4.855033	0.1	0.037816
4.856700	0.1	0.036387
4.858367	0.1	0.036242
4.860033	0.1	0.037397
4.861700	0.1	0.039125
4.863367	0.1	0.040396
4.865033	0.1	0.040340
4.866700	0.1	0.038818
4.868367	0.1	0.036671
4.870033	0.1	0.035125
4.871700	0.1	0.034813
4.873367	0.1	0.035474
4.875033	0.1	0.036545
4.876700	0.1	0.037760
4.878367	0.1	0.038976
4.880033	0.1	0.039986
4.881700	0.1	0.040885
4.883367	0.1	0.042166
4.885033	0.1	0.043926
4.886700	0.1	0.045183
4.888367	0.1	0.044587
4.890033	0.1	0.041751
4.891700	0.1	0.037467
4.893367	0.1	0.033090
4.895033	0.1	0.030012
4.896700	0.1	0.028969
4.898367	0.1	0.029565
4.900033	0.1	0.030701
4.901700	0.1	0.031572
4.903367	0.1	0.032056
4.905033	0.1	0.032452
4.906700	0.1	0.033001
4.908367	0.1	0.033695
4.910033	0.1	0.034412
4.911700	0.1	0.035223
4.913367	0.1	0.036214
4.915033	0.1	0.037104
4.916700	0.1	0.037407
4.918367	0.1	0.037099
4.920033	0.1	0.036755
4.921700	0.1	0.037095
4.923367	0.1	0.038510
4.925033	0.1	0.040638
4.926700	0.1	0.042259
4.928367	0.1	0.042054
4.930033	0.1	0.039898
4.931700	0.1	0.037285
4.933367	0.1	0.035912
4.935033	0.1	0.035828
4.936700	0.1	0.035674
4.938367	0.1	0.034519
4.940033	0.1	0.032745
4.941700	0.1	0.031260
4.943367	0.1	0.030664
4.945033	0.1	0.031106
4.946700	0.1	0.032494
4.948367	0.1	0.034710
4.950033	0.1	0.037365
4.951700	0.1	0.039553
4.953367	0.1	0.040126
4.955033	0.1	0.038296
4.956700	0.1	0.034561
4.958367	0.1	0.030920
4.960033	0.1	0.029183
4.961700	0.1	0.029700
4.963367	0.1	0.032033
4.965033	0.1	0.035646
4.966700	0.1	0.039488
4.968367	0.1	0.042063
4.970033	0.1	0.042478
4.971700	0.1	0.041071
4.973367	0.1	0.038929
4.975033	0.1	0.036899
4.976700	0.1	0.035157
4.978367	0.1	0.033546
4.980033	0.1	0.032014
4.981700	0.1	0.030817
4.983367	0.1	0.030231
4.985033	0.1	0.030268
4.986700	0.1	0.030929
4.988367	0.1	0.032275
4.990033	0.1	0.034035
4.991700	0.1	0.035865
4.993367	0.1	0.037891
4.995033	0.1	0.040494
4.996700	0.1	0.043656
4.998367	0.1	0.046664
5.000033	0.1	0.048126
5.001700	0.1	0.046780
5.003367	0.1	0.042859
5.005033	0.1	0.038096
5.006700	0.1	0.034296
5.008367	0.1	0.032508
5.010033	0.1	0.032741
5.011700	0.1	0.033816
5.013367	0.1	0.034263
5.015033	0.1	0.033723
5.016700	0.1	0.032857
5.018367	0.1	0.032391
5.020033	0.1	0.032745
5.021700	0.1	0.033900
5.023367	0.1	0.035344
5.025033	0.1	0.036354
5.026700	0.1	0.036475
5.028367	0.1	0.035958
5.030033	0.1	0.035753
5.031700	0.1	0.036838
5.033367	0.1	0.039563
5.035033	0.1	0.043381
5.036700	0.1	0.046906
5.038367	0.1	0.048717
5.040033	0.1	0.048326
5.041700	0.1	0.046273
5.043367	0.1	0.043474
5.045033	0.1	0.040825
5.046700	0.1	0.039069
5.048367	0.1	0.038659
5.050033	0.1	0.039558
5.051700	0.1	0.040983
5.053367	0.1	0.041840
5.055033	0.1	0.041774
5.056700	0.1	0.041472
5.058367	0.1	0.041886
5.060033	0.1	0.043018
5.061700	0.1	0.043768
5.063367	0.1	0.043665
5.065033	0.1	0.043600
5.066700	0.1	0.044438
5.068367	0.1	0.045896
5.070033	0.1	0.047218
5.071700	0.1	0.048270
5.073367	0.1	0.049290
5.075033	0.1	0.049737
5.076700	0.1	0.048499
5.078367	0.1	0.045067
5.080033	0.1	0.040098
5.081700	0.1	0.035278
5.083367	0.1	0.032349
5.085033	0.1	0.031786
5.086700	0.1	0.032983
5.088367	0.1	0.035367
5.090033	0.1	0.038575
5.091700	0.1	0.042142
5.093367	0.1	0.045332
5.095033	0.1	0.047251
5.096700	0.1	0.047577
5.098367	0.1	0.046990
5.100033	0.1	0.046315
5.101700	0.1	0.046040
5.103367	0.1	0.046762
5.105033	0.1	0.048988
5.106700	0.1	0.052233
5.108367	0.1	0.055023
5.110033	0.1	0.056131
5.111700	0.1	0.055525
5.113367	0.1	0.054063
5.115033	0.1	0.052648
5.116700	0.1	0.051735
5.118367	0.1	0.051390
5.120033	0.1	0.051446
5.121700	0.1	0.051609
5.123367	0.1	0.051721
5.125033	0.1	0.051949
5.126700	0.1	0.052573
5.128367	0.1	0.053644
5.130033	0.1	0.054543
5.131700	0.1	0.054333
5.133367	0.1	0.052974
5.135033	0.1	0.051567
5.136700	0.1	0.051358
5.138367	0.1	0.052755
5.140033	0.1	0.055293
5.141700	0.1	0.057998
5.143367	0.1	0.059721
5.145033	0.1	0.059777
5.146700	0.1	0.058697
5.148367	0.1	0.057467
5.150033	0.1	0.056014
5.151700	0.1	0.053598
5.153367	0.1	0.050343
5.155033	0.1	0.047483
5.156700	0.1	0.046398
5.158367	0.1	0.047581
5.160033	0.1	0.050273
5.161700	0.1	0.053202
5.163367	0.1	0.055595
5.165033	0.1	0.057179
5.166700	0.1	0.057714
5.168367	0.1	0.057044
5.170033	0.1	0.055353
5.171700	0.1	0.053113
5.173367	0.1	0.050943
5.175033	0.1	0.049705
5.176700	0.1	0.049989
5.178367	0.1	0.051418
5.180033	0.1	0.053002
5.181700	0.1	0.053942
5.183367	0.1	0.053803
5.185033	0.1	0.052457
5.186700	0.1	0.050045
5.188367	0.1	0.046548
5.190033	0.1	0.041979
5.191700	0.1	0.037318
5.193367	0.1	0.034315
5.195033	0.1	0.034086
5.196700	0.1	0.036554
5.198367	0.1	0.040587
5.200033	0.1	0.044433
5.201700	0.1	0.046715
5.203367	0.1	0.046981
5.205033	0.1	0.045476
5.206700	0.1	0.043069
5.208367	0.1	0.040829
5.210033	0.1	0.039428
5.211700	0.1	0.039027
5.213367	0.1	0.039581
5.215033	0.1	0.041076
5.216700	0.1	0.043539
5.218367	0.1	0.046641
5.220033	0.1	0.049495
5.221700	0.1	0.050943
5.223367	0.1	0.049961
5.225033	0.1	0.046077
5.226700	0.1	0.039893
5.228367	0.1	0.033146
5.230033	0.1	0.028075
5.231700	0.1	0.026380
5.233367	0.1	0.028247
5.235033	0.1	0.032433
5.236700	0.1	0.037290
5.238367	0.1	0.041784
5.240033	0.1	0.045737
5.241700	0.1	0.049439
5.243367	0.1	0.053309
5.245033	0.1	0.057369
5.246700	0.1	0.060825
5.248367	0.1	0.062855
5.250033	0.1	0.063470
5.251700	0.1	0.063116
5.253367	0.1	0.062073
5.255033	0.1	0.060415
5.256700	0.1	0.058194
5.258367	0.1	0.055991
5.260033	0.1	0.055092
5.261700	0.1	0.056443
5.263367	0.1	0.059386
5.265033	0.1	0.062129
5.266700	0.1	0.063204
5.268367	0.1	0.062292
5.270033	0.1	0.059893
5.271700	0.1	0.056676
5.273367	0.1	0.053397
5.275033	0.1	0.050948
5.276700	0.1	0.049770
5.278367	0.1	0.049644
5.280033	0.1	0.050231
5.281700	0.1	0.051414
5.283367	0.1	0.052922
5.285033	0.1	0.054128
5.286700	0.1	0.054804
5.288367	0.1	0.055484
5.290033	0.1	0.056685
5.291700	0.1	0.058217
5.293367	0.1	0.059586
5.295033	0.1	0.060517
5.296700	0.1	0.060918
5.298367	0.1	0.060862
5.300033	0.1	0.060597
5.301700	0.1	0.060210
5.303367	0.1	0.059763
5.305033	0.1	0.059470
5.306700	0.1	0.059493
5.308367	0.1	0.059824
5.310033	0.1	0.060275
5.311700	0.1	0.060638
5.313367	0.1	0.060829
5.315033	0.1	0.060727
5.316700	0.1	0.060252
5.318367	0.1	0.059428
5.320033	0.1	0.058189
5.321700	0.1	0.056759
5.323367	0.1	0.055879
5.325033	0.1	0.055898
5.326700	0.1	0.056420
5.328367	0.1	0.057276
5.330033	0.1	0.058874
5.331700	0.1	0.061342
5.333367	0.1	0.063768
5.335033	0.1	0.064666
5.336700	0.1	0.063293
5.338367	0.1	0.060522
5.340033	0.1	0.058180
5.341700	0.1	0.057472
5.343367	0.1	0.058105
5.345033	0.1	0.058734
5.346700	0.1	0.058343
5.348367	0.1	0.057383
5.350033	0.1	0.057393
5.351700	0.1	0.059046
5.353367	0.1	0.061286
5.355033	0.1	0.062720
5.356700	0.1	0.062734
5.358367	0.1	0.061081
5.360033	0.1	0.057509
5.361700	0.1	0.052475
5.363367	0.1	0.047497
5.365033	0.1	0.044019
5.366700	0.1	0.042482
5.368367	0.1	0.042580
5.370033	0.1	0.043716
5.371700	0.1	0.045500
5.373367	0.1	0.047991
5.375033	0.1	0.051344
5.376700	0.1	0.055251
5.378367	0.1	0.058785
5.380033	0.1	0.060992
5.381700	0.1	0.061793
5.383367	0.1	0.061761
5.385033	0.1	0.061030
5.386700	0.1	0.059064
5.388367	0.1	0.055544
5.390033	0.1	0.050967
5.391700	0.1	0.046450
5.393367	0.1	0.043334
5.395033	0.1	0.042296
5.396700	0.1	0.042869
5.398367	0.1	0.044210
5.400033	0.1	0.045863
5.401700	0.1	0.047479
5.403367	0.1	0.048652
5.405033	0.1	0.049584
5.406700	0.1	0.051009
5.408367	0.1	0.052936
5.410033	0.1	0.054450
5.411700	0.1	0.054901
5.413367	0.1	0.054510
5.415033	0.1	0.053891
5.416700	0.1	0.053230
5.418367	0.1	0.052224
5.420033	0.1	0.050887
5.421700	0.1	0.049826
5.423367	0.1	0.049514
5.425033	0.1	0.050026
5.426700	0.1	0.051237
5.428367	0.1	0.052955
5.430033	0.1	0.055009
5.431700	0.1	0.057234
5.433367	0.1	0.059265
5.435033	0.1	0.060401
5.436700	0.1	0.060233
5.438367	0.1	0.059367
5.440033	0.1	0.058813
5.441700	0.1	0.059041
5.443367	0.1	0.059623
5.445033	0.1	0.059376
5.446700	0.1	0.057337
5.448367	0.1	0.053830
5.450033	0.1	0.050352
5.451700	0.1	0.048671
5.453367	0.1	0.049663
5.455033	0.1	0.052708
5.456700	0.1	0.056052
5.458367	0.1	0.057896
5.460033	0.1	0.057612
5.461700	0.1	0.056163
5.463367	0.1	0.055092
5.465033	0.1	0.055060
5.466700	0.1	0.055712
5.468367	0.1	0.056480
5.470033	0.1	0.056992
5.471700	0.1	0.057211
5.473367	0.1	0.057383
5.475033	0.1	0.057509
5.476700	0.1	0.057127
5.478367	0.1	0.055935
5.480033	0.1	0.054380
5.481700	0.1	0.053504
5.483367	0.1	0.054054
5.485033	0.1	0.055758
5.486700	0.1	0.057602
5.488367	0.1	0.058706
5.490033	0.1	0.058808
5.491700	0.1	0.058124
5.493367	0.1	0.056722
5.495033	0.1	0.054464
5.496700	0.1	0.051791
5.498367	0.1	0.049928
5.500033	0.1	0.049877
5.501700	0.1	0.051423
5.503367	0.1	0.053626
5.505033	0.1	0.055875
5.506700	0.1	0.057947
5.508367	0.1	0.059884
5.510033	0.1	0.061984
5.511700	0.1	0.064322
5.513367	0.1	0.066315
5.515033	0.1	0.067186
5.516700	0.1	0.066753
5.518367	0.1	0.065551
5.520033	0.1	0.064154
5.521700	0.1	0.062715
5.523367	0.1	0.061230
5.525033	0.1	0.059847
5.526700	0.1	0.058827
5.528367	0.1	0.058520
5.530033	0.1	0.059591
5.531700	0.1	0.062557
5.533367	0.1	0.066604
5.535033	0.1	0.070003
5.536700	0.1	0.071498
5.538367	0.1	0.070813
5.540033	0.1	0.068531
5.541700	0.1	0.065607
5.543367	0.1	0.062846
5.545033	0.1	0.060792
5.546700	0.1	0.059730
5.548367	0.1	0.059912
5.550033	0.1	0.061574
5.551700	0.1	0.064499
5.553367	0.1	0.068061
5.555033	0.1	0.071609
5.556700	0.1	0.074264
5.558367	0.1	0.074971
5.560033	0.1	0.073221
5.561700	0.1	0.069602
5.563367	0.1	0.065789
5.565033	0.1	0.063507
5.566700	0.1	0.063083
5.568367	0.1	0.063325
5.570033	0.1	0.062655
5.571700	0.1	0.060359
5.573367	0.1	0.057113
5.575033	0.1	0.054496
5.576700	0.1	0.053719
5.578367	0.1	0.054813
5.580033	0.1	0.056857
5.581700	0.1	0.058846
5.583367	0.1	0.060294
5.585033	0.1	0.061188
5.586700	0.1	0.061747
5.588367	0.1	0.062380
5.590033	0.1	0.063325
5.591700	0.1	0.064364
5.593367	0.1	0.065486
5.595033	0.1	0.067111
5.596700	0.1	0.069235
5.598367	0.1	0.071195
5.600033	0.1	0.072340
5.601700	0.1	0.072392
5.603367	0.1	0.071572
5.605033	0.1	0.070380
5.606700	0.1	0.069286
5.608367	0.1	0.068592
5.610033	0.1	0.068187
5.611700	0.1	0.067493
5.613367	0.1	0.065989
5.615033	0.1	0.063730
5.616700	0.1	0.061579
5.618367	0.1	0.060783
5.620033	0.1	0.061803
5.621700	0.1	0.064117
5.623367	0.1	0.067055
5.625033	0.1	0.070045
5.626700	0.1	0.072666
5.628367	0.1	0.074687
5.630033	0.1	0.075917
5.631700	0.1	0.076164
5.633367	0.1	0.075586
5.635033	0.1	0.074659
5.636700	0.1	0.073528
5.638367	0.1	0.072070
5.640033	0.1	0.070673
5.641700	0.1	0.069961
5.643367	0.1	0.070184
5.645033	0.1	0.071381
5.646700	0.1	0.073360
5.648367	0.1	0.075395
5.650033	0.1	0.076485
5.651700	0.1	0.076122
5.653367	0.1	0.074604
5.655033	0.1	0.072629
5.656700	0.1	0.070697
5.658367	0.1	0.069086
5.660033	0.1	0.068047
5.661700	0.1	0.067400
5.663367	0.1	0.066552
5.665033	0.1	0.065486
5.666700	0.1	0.065095
5.668367	0.1	0.065882
5.670033	0.1	0.067125
5.671700	0.1	0.067702
5.673367	0.1	0.067200
5.675033	0.1	0.065938
5.676700	0.1	0.064247
5.678367	0.1	0.062403
5.680033	0.1	0.060992
5.681700	0.1	0.060755
5.683367	0.1	0.061989
5.685033	0.1	0.063954
5.686700	0.1	0.064932
5.688367	0.1	0.063544
5.690033	0.1	0.060075
5.691700	0.1	0.056219
5.693367	0.1	0.053789
5.695033	0.1	0.053663
5.696700	0.1	0.055688
5.698367	0.1	0.059064
5.700033	0.1	0.062278
5.701700	0.1	0.063553
5.703367	0.1	0.062357
5.705033	0.1	0.060094
5.706700	0.1	0.058813
5.708367	0.1	0.059688
5.710033	0.1	0.062506
5.711700	0.1	0.065668
5.713367	0.1	0.067158
5.715033	0.1	0.066301
5.716700	0.1	0.064243
5.718367	0.1	0.062687
5.720033	0.1	0.062701
5.721700	0.1	0.064359
5.723367	0.1	0.066701
5.725033	0.1	0.068448
5.726700	0.1	0.068936
5.728367	0.1	0.068331
5.730033	0.1	0.067381
5.731700	0.1	0.067153
5.733367	0.1	0.068462
5.735033	0.1	0.071102
5.736700	0.1	0.073845
5.738367	0.1	0.075321
5.740033	0.1	0.074734
5.741700	0.1	0.072219
5.743367	0.1	0.068853
5.745033	0.1	0.065840
5.746700	0.1	0.063935
5.748367	0.1	0.063726
5.750033	0.1	0.065281
5.751700	0.1	0.067605
5.753367	0.1	0.069626
5.755033	0.1	0.071116
5.756700	0.1	0.072122
5.758367	0.1	0.072448
5.760033	0.1	0.071917
5.761700	0.1	0.070664
5.763367	0.1	0.069048
5.765033	0.1	0.067446
5.766700	0.1	0.066059
5.768367	0.1	0.065039
5.770033	0.1	0.064764
5.771700	0.1	0.065523
5.773367	0.1	0.066971
5.775033	0.1	0.068308
5.776700	0.1	0.068890
5.778367	0.1	0.068494
5.780033	0.1	0.067153
5.781700	0.1	0.064932
5.783367	0.1	0.062115
5.785033	0.1	0.059502
5.786700	0.1	0.057998
5.788367	0.1	0.057891
5.790033	0.1	0.058948
5.791700	0.1	0.060834
5.793367	0.1	0.063018
5.795033	0.1	0.064815
5.796700	0.1	0.065803
5.798367	0.1	0.066096
5.800033	0.1	0.066170
5.801700	0.1	0.066170
5.803367	0.1	0.065584
5.805033	0.1	0.064173
5.806700	0.1	0.062645
5.808367	0.1	0.062133
5.810033	0.1	0.063586
5.811700	0.1	0.067279
5.813367	0.1	0.072489
5.815033	0.1	0.077868
5.816700	0.1	0.082231
5.818367	0.1	0.084611
5.820033	0.1	0.084471
5.821700	0.1	0.082483
5.823367	0.1	0.080238
5.825033	0.1	0.078692
5.826700	0.1	0.077533
5.828367	0.1	0.075870
5.830033	0.1	0.073202
5.831700	0.1	0.069807
5.833367	0.1	0.066385
5.835033	0.1	0.063702
5.836700	0.1	0.062347
5.838367	0.1	0.062436
5.840033	0.1	0.063805
5.841700	0.1	0.066208
5.843367	0.1	0.069179
5.845033	0.1	0.072005
5.846700	0.1	0.073970
5.848367	0.1	0.074613
5.850033	0.1	0.073761
5.851700	0.1	0.071786
5.853367	0.1	0.069668
5.855033	0.1	0.068219
5.856700	0.1	0.067623
5.858367	0.1	0.067670
5.860033	0.1	0.067782
5.861700	0.1	0.067186
5.863367	0.1	0.065635
5.865033	0.1	0.063493
5.866700	0.1	0.061383
5.868367	0.1	0.060215
5.870033	0.1	0.060881
5.871700	0.1	0.063512
5.873367	0.1	0.067186
5.875033	0.1	0.070417
5.876700	0.1	0.072145
5.878367	0.1	0.072466
5.880033	0.1	0.072382
5.881700	0.1	0.072834
5.883367	0.1	0.074422
5.885033	0.1	0.077514
5.886700	0.1	0.081840
5.888367	0.1	0.086199
5.890033	0.1	0.088895
5.891700	0.1	0.088722
5.893367	0.1	0.085845
5.895033	0.1	0.081626
5.896700	0.1	0.077467
5.898367	0.1	0.074040
5.900033	0.1	0.071414
5.901700	0.1	0.069649
5.903367	0.1	0.068988
5.905033	0.1	0.069500
5.906700	0.1	0.070934
5.908367	0.1	0.073020
5.910033	0.1	0.075563
5.911700	0.1	0.078194
5.913367	0.1	0.080136
5.915033	0.1	0.080438
5.916700	0.1	0.078795
5.918367	0.1	0.075861
5.920033	0.1	0.072746
5.921700	0.1	0.070389
5.923367	0.1	0.069109
5.925033	0.1	0.068718
5.926700	0.1	0.069086
5.928367	0.1	0.070082
5.930033	0.1	0.071544
5.931700	0.1	0.073654
5.933367	0.1	0.076466
5.935033	0.1	0.079256
5.936700	0.1	0.081160
5.938367	0.1	0.082096
5.940033	0.1	0.082268
5.941700	0.1	0.081416
5.943367	0.1	0.079642
5.945033	0.1	0.078012
5.946700	0.1	0.077658
5.948367	0.1	0.078660
5.950033	0.1	0.079968
5.951700	0.1	0.080322
5.953367	0.1	0.079381
5.955033	0.1	0.078091
5.956700	0.1	0.077593
5.958367	0.1	0.078138
5.960033	0.1	0.079195
5.961700	0.1	0.080075
5.963367	0.1	0.080303
5.965033	0.1	0.079633
5.966700	0.1	0.078031
5.968367	0.1	0.075940
5.970033	0.1	0.074534
5.971700	0.1	0.075111
5.973367	0.1	0.077742
5.975033	0.1	0.080811
5.976700	0.1	0.082380
5.978367	0.1	0.081691
5.980033	0.1	0.079139
5.981700	0.1	0.075656
5.983367	0.1	0.072271
5.985033	0.1	0.069938
5.986700	0.1	0.069025
5.988367	0.1	0.068899
5.990033	0.1	0.068755
5.991700	0.1	0.068699
5.993367	0.1	0.069332
5.995033	0.1	0.070659
5.996700	0.1	0.072122
5.998367	0.1	0.073384
6.000033	0.1	0.074729
6.001700	0.1	0.076713
6.003367	0.1	0.079507
6.005033	0.1	0.082841
6.006700	0.1	0.086213
6.008367	0.1	0.089156
6.010033	0.1	0.091614
6.011700	0.1	0.093859
6.013367	0.1	0.095754
6.015033	0.1	0.096625
6.016700	0.1	0.095963
6.018367	0.1	0.094096
6.020033	0.1	0.091861
6.021700	0.1	0.089630
6.023367	0.1	0.087242
6.025033	0.1	0.084667
6.026700	0.1	0.082487
6.028367	0.1	0.081835
6.030033	0.1	0.083344
6.031700	0.1	0.086036
6.033367	0.1	0.088029
6.035033	0.1	0.088364
6.036700	0.1	0.087679
6.038367	0.1	0.087116
6.040033	0.1	0.087121
6.041700	0.1	0.087055
6.043367	0.1	0.086031
6.045033	0.1	0.084164
6.046700	0.1	0.082445
6.048367	0.1	0.081449
6.050033	0.1	0.081090
6.051700	0.1	0.081426
6.053367	0.1	0.082771
6.055033	0.1	0.085142
6.056700	0.1	0.088224
6.058367	0.1	0.091922
6.060033	0.1	0.096266
6.061700	0.1	0.100816
6.063367	0.1	0.104429
6.065033	0.1	0.106194
6.066700	0.1	0.106315
6.068367	0.1	0.105524
6.070033	0.1	0.104201
6.071700	0.1	0.102497
6.073367	0.1	0.100513
6.075033	0.1	0.098334
6.076700	0.1	0.096480
6.078367	0.1	0.095814
6.080033	0.1	0.096606
6.081700	0.1	0.098059
6.083367	0.1	0.098776
6.085033	0.1	0.097575
6.086700	0.1	0.094366
6.088367	0.1	0.090511
6.090033	0.1	0.087963
6.091700	0.1	0.087731
6.093367	0.1	0.089346
6.095033	0.1	0.091693
6.096700	0.1	0.094068
6.098367	0.1	0.096285
6.100033	0.1	0.098278
6.101700	0.1	0.100038
6.103367	0.1	0.101696
6.105033	0.1	0.103205
6.106700	0.1	0.104019
6.108367	0.1	0.103526
6.110033	0.1	0.102147
6.111700	0.1	0.101333
6.113367	0.1	0.102068
6.115033	0.1	0.103787
6.116700	0.1	0.104988
6.118367	0.1	0.104629
6.120033	0.1	0.102618
6.121700	0.1	0.099503
6.123367	0.1	0.096057
6.125033	0.1	0.093123
6.126700	0.1	0.091670
6.128367	0.1	0.092299
6.130033	0.1	0.094622
6.131700	0.1	0.097384
6.133367	0.1	0.099107
6.135033	0.1	0.099097
6.136700	0.1	0.098143
6.138367	0.1	0.097770
6.140033	0.1	0.098720
6.141700	0.1	0.100737
6.143367	0.1	0.103316
6.145033	0.1	0.105677
6.146700	0.1	0.106608
6.148367	0.1	0.105184
6.150033	0.1	0.101468
6.151700	0.1	0.096452
6.153367	0.1	0.091647
6.155033	0.1	0.088681
6.156700	0.1	0.088508
6.158367	0.1	0.090688
6.160033	0.1	0.093584
6.161700	0.1	0.095288
6.163367	0.1	0.094641
6.165033	0.1	0.091842
6.166700	0.1	0.088415
6.168367	0.1	0.086194
6.170033	0.1	0.086152
6.171700	0.1	0.088089
6.173367	0.1	0.091144
6.175033	0.1	0.094525
6.176700	0.1	0.097686
6.178367	0.1	0.100173
6.180033	0.1	0.101519
6.181700	0.1	0.101230
6.183367	0.1	0.099265
6.185033	0.1	0.096806
6.186700	0.1	0.095298
6.188367	0.1	0.094613
6.190033	0.1	0.093565
6.191700	0.1	0.091814
6.193367	0.1	0.090254
6.195033	0.1	0.089831
6.196700	0.1	0.090548
6.198367	0.1	0.091731
6.200033	0.1	0.092946
6.201700	0.1	0.094352
6.203367	0.1	0.096201
6.205033	0.1	0.098329
6.206700	0.1	0.100187
6.208367	0.1	0.101067
6.210033	0.1	0.100429
6.211700	0.1	0.098343
6.213367	0.1	0.095698
6.215033	0.1	0.093430
6.216700	0.1	0.091628
6.218367	0.1	0.089901
6.220033	0.1	0.087977
6.221700	0.1	0.085668
6.223367	0.1	0.083176
6.225033	0.1	0.081272
6.226700	0.1	0.080583
6.228367	0.1	0.081016
6.230033	0.1	0.082054
6.231700	0.1	0.083456
6.233367	0.1	0.085314
6.235033	0.1	0.087777
6.236700	0.1	0.090818
6.238367	0.1	0.093938
6.240033	0.1	0.096224
6.241700	0.1	0.097128
6.243367	0.1	0.097007
6.245033	0.1	0.096681
6.246700	0.1	0.096704
6.248367	0.1	0.097100
6.250033	0.1	0.097523
6.251700	0.1	0.097542
6.253367	0.1	0.097170
6.255033	0.1	0.096862
6.256700	0.1	0.096941
6.258367	0.1	0.097482
6.260033	0.1	0.098520
6.261700	0.1	0.099633
6.263367	0.1	0.099754
6.265033	0.1	0.098185
6.266700	0.1	0.095526
6.268367	0.1	0.093253
6.270033	0.1	0.092699
6.271700	0.1	0.094273
6.273367	0.1	0.096969
6.275033	0.1	0.099051
6.276700	0.1	0.099610
6.278367	0.1	0.098892
6.280033	0.1	0.097523
6.281700	0.1	0.096150
6.283367	0.1	0.095321
6.285033	0.1	0.095405
6.286700	0.1	0.096359
6.288367	0.1	0.097551
6.290033	0.1	0.097989
6.291700	0.1	0.097104
6.293367	0.1	0.095470
6.295033	0.1	0.094003
6.296700	0.1	0.092830
6.298367	0.1	0.091721
6.300033	0.1	0.090967
6.301700	0.1	0.091097
6.303367	0.1	0.092136
6.305033	0.1	0.093393
6.306700	0.1	0.094105
6.308367	0.1	0.094119
6.310033	0.1	0.093859
6.311700	0.1	0.093849
6.313367	0.1	0.094450
6.315033	0.1	0.095950
6.316700	0.1	0.098613
6.318367	0.1	0.102101
6.320033	0.1	0.105300
6.321700	0.1	0.107191
6.323367	0.1	0.107498
6.325033	0.1	0.106422
6.326700	0.1	0.104434
6.328367	0.1	0.102515
6.330033	0.1	0.101756
6.331700	0.1	0.102166
6.333367	0.1	0.102683
6.335033	0.1	0.102459
6.336700	0.1	0.101253
6.338367	0.1	0.099214
6.340033	0.1	0.097170
6.341700	0.1	0.096308
6.343367	0.1	0.097291
6.345033	0.1	0.099787
6.346700	0.1	0.102730
6.348367	0.1	0.104820
6.350033	0.1	0.105086
6.351700	0.1	0.103428
6.353367	0.1	0.100965
6.355033	0.1	0.099298
6.356700	0.1	0.099125
6.358367	0.1	0.099977
6.360033	0.1	0.101100
6.361700	0.1	0.102036
6.363367	0.1	0.102366
6.365033	0.1	0.101933
6.366700	0.1	0.101360
6.368367	0.1	0.101738
6.370033	0.1	0.103582
6.371700	0.1	0.106259
6.373367	0.1	0.108234
6.375033	0.1	0.107842
6.376700	0.1	0.104336
6.378367	0.1	0.098548
6.380033	0.1	0.092695
6.381700	0.1	0.089011
6.383367	0.1	0.088466
6.385033	0.1	0.090729
6.386700	0.1	0.094683
6.388367	0.1	0.098785
6.390033	0.1	0.101570
6.391700	0.1	0.102152
6.393367	0.1	0.100476
6.395033	0.1	0.097766
6.396700	0.1	0.096043
6.398367	0.1	0.096248
6.400033	0.1	0.097663
6.401700	0.1	0.099153
6.403367	0.1	0.099828
6.405033	0.1	0.099228
6.406700	0.1	0.097645
6.408367	0.1	0.096206
6.410033	0.1	0.096159
6.411700	0.1	0.097891
6.413367	0.1	0.100932
6.415033	0.1	0.104578
6.416700	0.1	0.108033
6.418367	0.1	0.110450
6.420033	0.1	0.111358
6.421700	0.1	0.111009
6.423367	0.1	0.110138
6.425033	0.1	0.109356
6.426700	0.1	0.109007
6.428367	0.1	0.109328
6.430033	0.1	0.110250
6.431700	0.1	0.111046
6.433367	0.1	0.110841
6.435033	0.1	0.109426
6.436700	0.1	0.107102
6.438367	0.1	0.104303
6.440033	0.1	0.101938
6.441700	0.1	0.101295
6.443367	0.1	0.102818
6.445033	0.1	0.105444
6.446700	0.1	0.107381
6.448367	0.1	0.107372
6.450033	0.1	0.105696
6.451700	0.1	0.103856
6.453367	0.1	0.102893
6.455033	0.1	0.102427
6.456700	0.1	0.101645
6.458367	0.1	0.100345
6.460033	0.1	0.098972
6.461700	0.1	0.098115
6.463367	0.1	0.098092
6.465033	0.1	0.098753
6.466700	0.1	0.099437
6.468367	0.1	0.099218
6.470033	0.1	0.097770
6.471700	0.1	0.095963
6.473367	0.1	0.095447
6.475033	0.1	0.097407
6.476700	0.1	0.101477
6.478367	0.1	0.105873
6.480033	0.1	0.108946
6.481700	0.1	0.110087
6.483367	0.1	0.109095
6.485033	0.1	0.105896
6.486700	0.1	0.101095
6.488367	0.1	0.095954
6.490033	0.1	0.091693
6.491700	0.1	0.089197
6.493367	0.1	0.089020
6.495033	0.1	0.091237
6.496700	0.1	0.095405
6.498367	0.1	0.100587
6.500033	0.1	0.105319
6.501700	0.1	0.108522
6.503367	0.1	0.110501
6.505033	0.1	0.111926
6.506700	0.1	0.112723
6.508367	0.1	0.112760
6.510033	0.1	0.112499
6.511700	0.1	0.112415
6.513367	0.1	0.112262
6.515033	0.1	0.111428
6.516700	0.1	0.109910
6.518367	0.1	0.108522
6.520033	0.1	0.107842
6.521700	0.1	0.107507
6.523367	0.1	0.106939
6.525033	0.1	0.106143
6.526700	0.1	0.105640
6.528367	0.1	0.106138
6.530033	0.1	0.107978
6.531700	0.1	0.110283
6.533367	0.1	0.111400
6.535033	0.1	0.110501
6.536700	0.1	0.108485
6.538367	0.1	0.107219
6.540033	0.1	0.107693
6.541700	0.1	0.109328
6.543367	0.1	0.110939
6.545033	0.1	0.111735
6.546700	0.1	0.111531
6.548367	0.1	0.110618
6.550033	0.1	0.109607
6.551700	0.1	0.108890
6.553367	0.1	0.107987
6.555033	0.1	0.106171
6.556700	0.1	0.103614
6.558367	0.1	0.101333
6.560033	0.1	0.100201
6.561700	0.1	0.100490
6.563367	0.1	0.101943
6.565033	0.1	0.103852
6.566700	0.1	0.105603
6.568367	0.1	0.107069
6.570033	0.1	0.108257
6.571700	0.1	0.108988
6.573367	0.1	0.109170
6.575033	0.1	0.108923
6.576700	0.1	0.108541
6.578367	0.1	0.108513
6.580033	0.1	0.109519
6.581700	0.1	0.112262
6.583367	0.1	0.116802
6.585033	0.1	0.122217
6.586700	0.1	0.127098
6.588367	0.1	0.130087
6.590033	0.1	0.130464
6.591700	0.1	0.128685
6.593367	0.1	0.125966
6.595033	0.1	0.123004
6.596700	0.1	0.120043
6.598367	0.1	0.117705
6.600033	0.1	0.116937
6.601700	0.1	0.117971
6.603367	0.1	0.120210
6.605033	0.1	0.122935
6.606700	0.1	0.125594
6.608367	0.1	0.127647
6.610033	0.1	0.128634
6.611700	0.1	0.128290
6.613367	0.1	0.126692
6.615033	0.1	0.124266
6.616700	0.1	0.121486
6.618367	0.1	0.118748
6.620033	0.1	0.116494
6.621700	0.1	0.115233
6.623367	0.1	0.114948
6.625033	0.1	0.114804
6.626700	0.1	0.113826
6.628367	0.1	0.111922
6.630033	0.1	0.110031
6.631700	0.1	0.109230
6.633367	0.1	0.109961
6.635033	0.1	0.112024
6.636700	0.1	0.114683
6.638367	0.1	0.116741
6.640033	0.1	0.117426
6.641700	0.1	0.117044
6.643367	0.1	0.116290
6.645033	0.1	0.115661
6.646700	0.1	0.115512
6.648367	0.1	0.115908
6.650033	0.1	0.116685
6.651700	0.1	0.117612
6.653367	0.1	0.118301
6.655033	0.1	0.118488
6.656700	0.1	0.118362
6.658367	0.1	0.118385
6.660033	0.1	0.118632
6.661700	0.1	0.118446
6.663367	0.1	0.117058
6.665033	0.1	0.114543
6.666700	0.1	0.111843
6.668367	0.1	0.109952
6.670033	0.1	0.109226
6.671700	0.1	0.109407
6.673367	0.1	0.110157
6.675033	0.1	0.111433
6.676700	0.1	0.113095
6.678367	0.1	0.114660
6.680033	0.1	0.115614
6.681700	0.1	0.115884
6.683367	0.1	0.115726
6.685033	0.1	0.115223
6.686700	0.1	0.114241
6.688367	0.1	0.112904
6.690033	0.1	0.111875
6.691700	0.1	0.111954
6.693367	0.1	0.113202
6.695033	0.1	0.114893
6.696700	0.1	0.116266
6.698367	0.1	0.116932
6.700033	0.1	0.116765
6.701700	0.1	0.115745
6.703367	0.1	0.113924
6.705033	0.1	0.111992
6.706700	0.1	0.111293
6.708367	0.1	0.112699
6.710033	0.1	0.115950
6.711700	0.1	0.120043
6.713367	0.1	0.123661
6.715033	0.1	0.125896
6.716700	0.1	0.127279
6.718367	0.1	0.128960
6.720033	0.1	0.130623
6.721700	0.1	0.130651
6.723367	0.1	0.127996
6.725033	0.1	0.123130
6.726700	0.1	0.117915
6.728367	0.1	0.114781
6.730033	0.1	0.115004
6.731700	0.1	0.117789
6.733367	0.1	0.121123
6.735033	0.1	0.123247
6.736700	0.1	0.123591
6.738367	0.1	0.122972
6.740033	0.1	0.122646
6.741700	0.1	0.122972
6.743367	0.1	0.123172
6.745033	0.1	0.122599
6.746700	0.1	0.121570
6.748367	0.1	0.121002
6.750033	0.1	0.121710
6.751700	0.1	0.123731
6.753367	0.1	0.126171
6.755033	0.1	0.127982
6.756700	0.1	0.128988
6.758367	0.1	0.129729
6.760033	0.1	0.130273
6.761700	0.1	0.129719
6.763367	0.1	0.127289
6.765033	0.1	0.123782
6.766700	0.1	0.121030
6.768367	0.1	0.120094
6.770033	0.1	0.120732
6.771700	0.1	0.122036
6.773367	0.1	0.123195
6.775033	0.1	0.123968
6.776700	0.1	0.124425
6.778367	0.1	0.124425
6.780033	0.1	0.123661
6.781700	0.1	0.122096
6.783367	0.1	0.120243
6.785033	0.1	0.118786
6.786700	0.1	0.118013
6.788367	0.1	0.117691
6.790033	0.1	0.117654
6.791700	0.1	0.118078
6.793367	0.1	0.118744
6.795033	0.1	0.118958
6.796700	0.1	0.118497
6.798367	0.1	0.117645
6.800033	0.1	0.116355
6.801700	0.1	0.114394
6.803367	0.1	0.112187
6.805033	0.1	0.110641
6.806700	0.1	0.110036
6.808367	0.1	0.109687
6.810033	0.1	0.109137
6.811700	0.1	0.108862
6.813367	0.1	0.109472
6.815033	0.1	0.111023
6.816700	0.1	0.113165
6.818367	0.1	0.115386
6.820033	0.1	0.117496
6.821700	0.1	0.119735
6.823367	0.1	0.122334
6.825033	0.1	0.125091
6.826700	0.1	0.127181
6.828367	0.1	0.127852
6.830033	0.1	0.127428
6.831700	0.1	0.127312
6.833367	0.1	0.128401
6.835033	0.1	0.129757
6.836700	0.1	0.129701
6.838367	0.1	0.127912
6.840033	0.1	0.125454
6.841700	0.1	0.123414
6.843367	0.1	0.122269
6.845033	0.1	0.121784
6.846700	0.1	0.121086
6.848367	0.1	0.119288
6.850033	0.1	0.116481
6.851700	0.1	0.114166
6.853367	0.1	0.114422
6.855033	0.1	0.118194
6.856700	0.1	0.124355
6.858367	0.1	0.130446
6.860033	0.1	0.134376
6.861700	0.1	0.135596
6.863367	0.1	0.134907
6.865033	0.1	0.133254
6.866700	0.1	0.130851
6.868367	0.1	0.127652
6.870033	0.1	0.124220
6.871700	0.1	0.121589
6.873367	0.1	0.120327
6.875033	0.1	0.120173
6.876700	0.1	0.120681
6.878367	0.1	0.121519
6.880033	0.1	0.122231
6.881700	0.1	0.122599
6.883367	0.1	0.123102
6.885033	0.1	0.124085
6.886700	0.1	0.125021
6.888367	0.1	0.125412
6.890033	0.1	0.125831
6.891700	0.1	0.127065
6.893367	0.1	0.128825
6.895033	0.1	0.130385
6.896700	0.1	0.131638
6.898367	0.1	0.132718
6.900033	0.1	0.133500
6.901700	0.1	0.133850
6.903367	0.1	0.133868
6.905033	0.1	0.133784
6.906700	0.1	0.133761
6.908367	0.1	0.133789
6.910033	0.1	0.133957
6.911700	0.1	0.134404
6.913367	0.1	0.134651
6.915033	0.1	0.133933
6.916700	0.1	0.132276
6.918367	0.1	0.130371
6.920033	0.1	0.128672
6.921700	0.1	0.127098
6.923367	0.1	0.125468
6.925033	0.1	0.123978
6.926700	0.1	0.123158
6.928367	0.1	0.123191
6.930033	0.1	0.123815
6.931700	0.1	0.124783
6.933367	0.1	0.125668
6.935033	0.1	0.125743
6.936700	0.1	0.124793
6.938367	0.1	0.123694
6.940033	0.1	0.123838
6.941700	0.1	0.125682
6.943367	0.1	0.128476
6.945033	0.1	0.131219
6.946700	0.1	0.132914
6.948367	0.1	0.132732
6.950033	0.1	0.130977
6.951700	0.1	0.129035
6.953367	0.1	0.127838
6.955033	0.1	0.127251
6.956700	0.1	0.126823
6.958367	0.1	0.126432
6.960033	0.1	0.126367
6.961700	0.1	0.126958
6.963367	0.1	0.127950
6.965033	0.1	0.128555
6.966700	0.1	0.128616
6.968367	0.1	0.128737
6.970033	0.1	0.129035
6.971700	0.1	0.128960
6.973367	0.1	0.128350
6.975033	0.1	0.127647
6.976700	0.1	0.127489
6.978367	0.1	0.128276
6.980033	0.1	0.129687
6.981700	0.1	0.130804
6.983367	0.1	0.131121
6.985033	0.1	0.131000
6.986700	0.1	0.130944
6.988367	0.1	0.130916
6.990033	0.1	0.130674
6.991700	0.1	0.130134
6.993367	0.1	0.129282
6.995033	0.1	0.128457
6.996700	0.1	0.128495
6.998367	0.1	0.129561
7.000033	0.1	0.130264
7.001700	0.1	0.128965
7.003367	0.1	0.125682
7.005033	0.1	0.122059
7.006700	0.1	0.119596
7.008367	0.1	0.118418
7.010033	0.1	0.117761
7.011700	0.1	0.117249
7.013367	0.1	0.117333
7.015033	0.1	0.118655
7.016700	0.1	0.121240
7.018367	0.1	0.124220
7.020033	0.1	0.126394
7.021700	0.1	0.127335
7.023367	0.1	0.127708
7.025033	0.1	0.128401
7.026700	0.1	0.129673
7.028367	0.1	0.130967
7.030033	0.1	0.131307
7.031700	0.1	0.130204
7.033367	0.1	0.128257
7.035033	0.1	0.126776
7.036700	0.1	0.126888
7.038367	0.1	0.128667
7.040033	0.1	0.130921
7.041700	0.1	0.132341
7.043367	0.1	0.132807
7.045033	0.1	0.132984
7.046700	0.1	0.132998
7.048367	0.1	0.132346
7.050033	0.1	0.130562
7.051700	0.1	0.127447
7.053367	0.1	0.123400
7.055033	0.1	0.119722
7.056700	0.1	0.117570
7.058367	0.1	0.116900
7.060033	0.1	0.117021
7.061700	0.1	0.117584
7.063367	0.1	0.118748
7.065033	0.1	0.120820
7.066700	0.1	0.123647
7.068367	0.1	0.126129
7.070033	0.1	0.126823
7.071700	0.1	0.125179
7.073367	0.1	0.122115
7.075033	0.1	0.119391
7.076700	0.1	0.118394
7.078367	0.1	0.119451
7.080033	0.1	0.122255
7.081700	0.1	0.126213
7.083367	0.1	0.130213
7.085033	0.1	0.132998
7.086700	0.1	0.134180
7.088367	0.1	0.134460
7.090033	0.1	0.134539
7.091700	0.1	0.134134
7.093367	0.1	0.132606
7.095033	0.1	0.130306
7.096700	0.1	0.128546
7.098367	0.1	0.128169
7.100033	0.1	0.128886
7.101700	0.1	0.130381
7.103367	0.1	0.132811
7.105033	0.1	0.135801
7.106700	0.1	0.138218
7.108367	0.1	0.139126
7.110033	0.1	0.138665
7.111700	0.1	0.137594
7.113367	0.1	0.136248
7.115033	0.1	0.134581
7.116700	0.1	0.132723
7.118367	0.1	0.130860
7.120033	0.1	0.129291
7.121700	0.1	0.128616
7.123367	0.1	0.129309
7.125033	0.1	0.131163
7.126700	0.1	0.133477
7.128367	0.1	0.135624
7.130033	0.1	0.137263
7.131700	0.1	0.138013
7.133367	0.1	0.137407
7.135033	0.1	0.135740
7.136700	0.1	0.134483
7.138367	0.1	0.134991
7.140033	0.1	0.136984
7.141700	0.1	0.138627
7.143367	0.1	0.138357
7.145033	0.1	0.136527
7.146700	0.1	0.134804
7.148367	0.1	0.134376
7.150033	0.1	0.135303
7.151700	0.1	0.136681
7.153367	0.1	0.137063
7.155033	0.1	0.135438
7.156700	0.1	0.132215
7.158367	0.1	0.128755
7.160033	0.1	0.126204
7.161700	0.1	0.124956
7.163367	0.1	0.124616
7.165033	0.1	0.124564
7.166700	0.1	0.124671
7.168367	0.1	0.125351
7.170033	0.1	0.126967
7.171700	0.1	0.129296
7.173367	0.1	0.131670
7.175033	0.1	0.133482
7.176700	0.1	0.134520
7.178367	0.1	0.134883
7.180033	0.1	0.134897
7.181700	0.1	0.134995
7.183367	0.1	0.135335
7.185033	0.1	0.135656
7.186700	0.1	0.135605
7.188367	0.1	0.135158
7.190033	0.1	0.134781
7.191700	0.1	0.134991
7.193367	0.1	0.135396
7.195033	0.1	0.135154
7.196700	0.1	0.134506
7.198367	0.1	0.134637
7.200033	0.1	0.136229
7.201700	0.1	0.139093
7.203367	0.1	0.142613
7.205033	0.1	0.145892
7.206700	0.1	0.147736
7.208367	0.1	0.147326
7.210033	0.1	0.145114
7.211700	0.1	0.142236
7.213367	0.1	0.139424
7.215033	0.1	0.136853
7.216700	0.1	0.134460
7.218367	0.1	0.132141
7.220033	0.1	0.130096
7.221700	0.1	0.128867
7.223367	0.1	0.128737
7.225033	0.1	0.129249
7.226700	0.1	0.129263
7.228367	0.1	0.127750
7.230033	0.1	0.124769
7.231700	0.1	0.121295
7.233367	0.1	0.118064
7.235033	0.1	0.115316
7.236700	0.1	0.113412
7.238367	0.1	0.112732
7.240033	0.1	0.113174
7.241700	0.1	0.114231
7.243367	0.1	0.115554
7.245033	0.1	0.117230
7.246700	0.1	0.119573
7.248367	0.1	0.122520
7.250033	0.1	0.125244
7.251700	0.1	0.127037
7.253367	0.1	0.128327
7.255033	0.1	0.129850
7.256700	0.1	0.131433
7.258367	0.1	0.132406
7.260033	0.1	0.132499
7.261700	0.1	0.131954
7.263367	0.1	0.131410
7.265033	0.1	0.131619
7.266700	0.1	0.132807
7.268367	0.1	0.134469
7.270033	0.1	0.136094
7.271700	0.1	0.137296
7.273367	0.1	0.137300
7.275033	0.1	0.135461
7.276700	0.1	0.132085
7.278367	0.1	0.128183
7.280033	0.1	0.124942
7.281700	0.1	0.123340
7.283367	0.1	0.123447
7.285033	0.1	0.124327
7.286700	0.1	0.125160
7.288367	0.1	0.125798
7.290033	0.1	0.126287
7.291700	0.1	0.126776
7.293367	0.1	0.127614
7.295033	0.1	0.129114
7.296700	0.1	0.131484
7.298367	0.1	0.134604
7.300033	0.1	0.137803
7.301700	0.1	0.140090
7.303367	0.1	0.140523
7.305033	0.1	0.138814
7.306700	0.1	0.135582
7.308367	0.1	0.131722
7.310033	0.1	0.127810
7.311700	0.1	0.124304
7.313367	0.1	0.121919
7.315033	0.1	0.121347
7.316700	0.1	0.122474
7.318367	0.1	0.124429
7.320033	0.1	0.126483
7.321700	0.1	0.128443
7.323367	0.1	0.130474
7.325033	0.1	0.132718
7.326700	0.1	0.134953
7.328367	0.1	0.136523
7.330033	0.1	0.137025
7.331700	0.1	0.136816
7.333367	0.1	0.136537
7.335033	0.1	0.136313
7.336700	0.1	0.135805
7.338367	0.1	0.134963
7.340033	0.1	0.134492
7.341700	0.1	0.135177
7.343367	0.1	0.137142
7.345033	0.1	0.139843
7.346700	0.1	0.142423
7.348367	0.1	0.144364
7.350033	0.1	0.145836
7.351700	0.1	0.147214
7.353367	0.1	0.148406
7.355033	0.1	0.148774
7.356700	0.1	0.147554
7.358367	0.1	0.144579
7.360033	0.1	0.140616
7.361700	0.1	0.137147
7.363367	0.1	0.135573
7.365033	0.1	0.136178
7.366700	0.1	0.138045
7.368367	0.1	0.139987
7.370033	0.1	0.141324
7.371700	0.1	0.142017
7.373367	0.1	0.142306
7.375033	0.1	0.142311
7.376700	0.1	0.142050
7.378367	0.1	0.141640
7.380033	0.1	0.141356
7.381700	0.1	0.141277
7.383367	0.1	0.141016
7.385033	0.1	0.140220
7.386700	0.1	0.139177
7.388367	0.1	0.138790
7.390033	0.1	0.139661
7.391700	0.1	0.141445
7.393367	0.1	0.143158
7.395033	0.1	0.143973
7.396700	0.1	0.143507
7.398367	0.1	0.142101
7.400033	0.1	0.140900
7.401700	0.1	0.140830
7.403367	0.1	0.141668
7.405033	0.1	0.142856
7.406700	0.1	0.144579
7.408367	0.1	0.147284
7.410033	0.1	0.150255
7.411700	0.1	0.151815
7.413367	0.1	0.151186
7.415033	0.1	0.149528
7.416700	0.1	0.148858
7.418367	0.1	0.150120
7.420033	0.1	0.152327
7.421700	0.1	0.153715
7.423367	0.1	0.153612
7.425033	0.1	0.152537
7.426700	0.1	0.150846
7.428367	0.1	0.148420
7.430033	0.1	0.145631
7.431700	0.1	0.143875
7.433367	0.1	0.144695
7.435033	0.1	0.148001
7.436700	0.1	0.151936
7.438367	0.1	0.154725
7.440033	0.1	0.155554
7.441700	0.1	0.154241
7.443367	0.1	0.151377
7.445033	0.1	0.148346
7.446700	0.1	0.146702
7.448367	0.1	0.147102
7.450033	0.1	0.148658
7.451700	0.1	0.149747
7.453367	0.1	0.149258
7.455033	0.1	0.147237
7.456700	0.1	0.144625
7.458367	0.1	0.142413
7.460033	0.1	0.141212
7.461700	0.1	0.141393
7.463367	0.1	0.142716
7.465033	0.1	0.144234
7.466700	0.1	0.145193
7.468367	0.1	0.145794
7.470033	0.1	0.146637
7.471700	0.1	0.147633
7.473367	0.1	0.148113
7.475033	0.1	0.147675
7.476700	0.1	0.146516
7.478367	0.1	0.145091
7.480033	0.1	0.143824
7.481700	0.1	0.142874
7.483367	0.1	0.142031
7.485033	0.1	0.141123
7.486700	0.1	0.140672
7.488367	0.1	0.141384
7.490033	0.1	0.142786
7.491700	0.1	0.143466
7.493367	0.1	0.142846
7.495033	0.1	0.141677
7.496700	0.1	0.141021
7.498367	0.1	0.141375
7.500033	0.1	0.142269
7.501700	0.1	0.142786
7.503367	0.1	0.142641
7.505033	0.1	0.142381
7.506700	0.1	0.142455
7.508367	0.1	0.142488
7.510033	0.1	0.141803
7.511700	0.1	0.140425
7.513367	0.1	0.138935
7.515033	0.1	0.137780
7.516700	0.1	0.137067
7.518367	0.1	0.136509
7.520033	0.1	0.135512
7.521700	0.1	0.134190
7.523367	0.1	0.133896
7.525033	0.1	0.135899
7.526700	0.1	0.139815
7.528367	0.1	0.143768
7.530033	0.1	0.145943
7.531700	0.1	0.145822
7.533367	0.1	0.144239
7.535033	0.1	0.142613
7.536700	0.1	0.141957
7.538367	0.1	0.142278
7.540033	0.1	0.142837
7.541700	0.1	0.142986
7.543367	0.1	0.142795
7.545033	0.1	0.142641
7.546700	0.1	0.142725
7.548367	0.1	0.143321
7.550033	0.1	0.144625
7.551700	0.1	0.146185
7.553367	0.1	0.147205
7.555033	0.1	0.147270
7.556700	0.1	0.146604
7.558367	0.1	0.145766
7.560033	0.1	0.144932
7.561700	0.1	0.143582
7.563367	0.1	0.141351
7.565033	0.1	0.138842
7.566700	0.1	0.137277
7.568367	0.1	0.137463
7.570033	0.1	0.139275
7.571700	0.1	0.141761
7.573367	0.1	0.143885
7.575033	0.1	0.145384
7.576700	0.1	0.146879
7.578367	0.1	0.148830
7.580033	0.1	0.150767
7.581700	0.1	0.151847
7.583367	0.1	0.151708
7.585033	0.1	0.150516
7.586700	0.1	0.148350
7.588367	0.1	0.145291
7.590033	0.1	0.142022
7.591700	0.1	0.139684
7.593367	0.1	0.139354
7.595033	0.1	0.141826
7.596700	0.1	0.146828
7.598367	0.1	0.152462
7.600033	0.1	0.156467
7.601700	0.1	0.158250
7.603367	0.1	0.158846
7.605033	0.1	0.158963
7.606700	0.1	0.158469
7.608367	0.1	0.157547
7.610033	0.1	0.156676
7.611700	0.1	0.155917
7.613367	0.1	0.155312
7.615033	0.1	0.155419
7.616700	0.1	0.156919
7.618367	0.1	0.159815
7.620033	0.1	0.163047
7.621700	0.1	0.164891
7.623367	0.1	0.164146
7.625033	0.1	0.161245
7.626700	0.1	0.157910
7.628367	0.1	0.155615
7.630033	0.1	0.154618
7.631700	0.1	0.154553
7.633367	0.1	0.155400
7.635033	0.1	0.157501
7.636700	0.1	0.160746
7.638367	0.1	0.163889
7.640033	0.1	0.165212
7.641700	0.1	0.164006
7.643367	0.1	0.161142
7.645033	0.1	0.158260
7.646700	0.1	0.156518
7.648367	0.1	0.156024
7.650033	0.1	0.156318
7.651700	0.1	0.157147
7.653367	0.1	0.158721
7.655033	0.1	0.161086
7.656700	0.1	0.163456
7.658367	0.1	0.164905
7.660033	0.1	0.165110
7.661700	0.1	0.164039
7.663367	0.1	0.161766
7.665033	0.1	0.159140
7.666700	0.1	0.157487
7.668367	0.1	0.157254
7.670033	0.1	0.157603
7.671700	0.1	0.157561
7.673367	0.1	0.156877
7.675033	0.1	0.155931
7.676700	0.1	0.155410
7.678367	0.1	0.155740
7.680033	0.1	0.156667
7.681700	0.1	0.157738
7.683367	0.1	0.159042
7.685033	0.1	0.160849
7.686700	0.1	0.162888
7.688367	0.1	0.164225
7.690033	0.1	0.163931
7.691700	0.1	0.162069
7.693367	0.1	0.159759
7.695033	0.1	0.158022
7.696700	0.1	0.157082
7.698367	0.1	0.156662
7.700033	0.1	0.156169
7.701700	0.1	0.154907
7.703367	0.1	0.152704
7.705033	0.1	0.150325
7.706700	0.1	0.149058
7.708367	0.1	0.149747
7.710033	0.1	0.151997
7.711700	0.1	0.154558
7.713367	0.1	0.156532
7.715033	0.1	0.157910
7.716700	0.1	0.158590
7.718367	0.1	0.157654
7.720033	0.1	0.154274
7.721700	0.1	0.149067
7.723367	0.1	0.144267
7.725033	0.1	0.142460
7.726700	0.1	0.144653
7.728367	0.1	0.149226
7.730033	0.1	0.153114
7.731700	0.1	0.154451
7.733367	0.1	0.153715
7.735033	0.1	0.152290
7.736700	0.1	0.150935
7.738367	0.1	0.149654
7.740033	0.1	0.147955
7.741700	0.1	0.145626
7.743367	0.1	0.143442
7.745033	0.1	0.142632
7.746700	0.1	0.143913
7.748367	0.1	0.146907
7.750033	0.1	0.150288
7.751700	0.1	0.152923
7.753367	0.1	0.154669
7.755033	0.1	0.155978
7.756700	0.1	0.157245
7.758367	0.1	0.158488
7.760033	0.1	0.159368
7.761700	0.1	0.159596
7.763367	0.1	0.159359
7.765033	0.1	0.159256
7.766700	0.1	0.159717
7.768367	0.1	0.160444
7.770033	0.1	0.160406
7.771700	0.1	0.158558
7.773367	0.1	0.154893
7.775033	0.1	0.150870
7.776700	0.1	0.148346
7.778367	0.1	0.147684
7.780033	0.1	0.147657
7.781700	0.1	0.147321
7.783367	0.1	0.146786
7.785033	0.1	0.146432
7.786700	0.1	0.146399
7.788367	0.1	0.146721
7.790033	0.1	0.147638
7.791700	0.1	0.149254
7.793367	0.1	0.151019
7.795033	0.1	0.151978
7.796700	0.1	0.151224
7.798367	0.1	0.148555
7.800033	0.1	0.144979
7.801700	0.1	0.142059
7.803367	0.1	0.140965
7.805033	0.1	0.142278
7.806700	0.1	0.145924
7.808367	0.1	0.150851
7.810033	0.1	0.155298
7.811700	0.1	0.157813
7.813367	0.1	0.158222
7.815033	0.1	0.157305
7.816700	0.1	0.155396
7.818367	0.1	0.152010
7.820033	0.1	0.147265
7.821700	0.1	0.142669
7.823367	0.1	0.139931
7.825033	0.1	0.139540
7.826700	0.1	0.141067
7.828367	0.1	0.144234
7.830033	0.1	0.148625
7.831700	0.1	0.153021
7.833367	0.1	0.156164
7.835033	0.1	0.157934
7.836700	0.1	0.159051
7.838367	0.1	0.160192
7.840033	0.1	0.161896
7.841700	0.1	0.164267
7.843367	0.1	0.166669
7.845033	0.1	0.168202
7.846700	0.1	0.168229
7.848367	0.1	0.166791
7.850033	0.1	0.164872
7.851700	0.1	0.163820
7.853367	0.1	0.164304
7.855033	0.1	0.165966
7.856700	0.1	0.167959
7.858367	0.1	0.169855
7.860033	0.1	0.172090
7.861700	0.1	0.175224
7.863367	0.1	0.178665
7.865033	0.1	0.180858
7.866700	0.1	0.181044
7.868367	0.1	0.180141
7.870033	0.1	0.179410
7.871700	0.1	0.178958
7.873367	0.1	0.178064
7.875033	0.1	0.176653
7.876700	0.1	0.175908
7.878367	0.1	0.177030
7.880033	0.1	0.179955
7.881700	0.1	0.183391
7.883367	0.1	0.185883
7.885033	0.1	0.186511
7.886700	0.1	0.185161
7.888367	0.1	0.182516
7.890033	0.1	0.179624
7.891700	0.1	0.177533
7.893367	0.1	0.177044
7.895033	0.1	0.178111
7.896700	0.1	0.179680
7.898367	0.1	0.180663
7.900033	0.1	0.180826
7.901700	0.1	0.180420
7.903367	0.1	0.179610
7.905033	0.1	0.178348
7.906700	0.1	0.176416
7.908367	0.1	0.173855
7.910033	0.1	0.171200
7.911700	0.1	0.169049
7.913367	0.1	0.167545
7.915033	0.1	0.166371
7.916700	0.1	0.165380
7.918367	0.1	0.165161
7.920033	0.1	0.166697
7.921700	0.1	0.170614
7.923367	0.1	0.176341
7.925033	0.1	0.181706
7.926700	0.1	0.184299
7.928367	0.1	0.183545
7.930033	0.1	0.180695
7.931700	0.1	0.177398
7.933367	0.1	0.174930
7.935033	0.1	0.173799
7.936700	0.1	0.173585
7.938367	0.1	0.173566
7.940033	0.1	0.173436
7.941700	0.1	0.173338
7.943367	0.1	0.173114
7.945033	0.1	0.172183
7.946700	0.1	0.170437
7.948367	0.1	0.168676
7.950033	0.1	0.168039
7.951700	0.1	0.169170
7.953367	0.1	0.171349
7.955033	0.1	0.172798
7.956700	0.1	0.172341
7.958367	0.1	0.170227
7.960033	0.1	0.167633
7.961700	0.1	0.165696
7.963367	0.1	0.164728
7.965033	0.1	0.164481
7.966700	0.1	0.165137
7.968367	0.1	0.167377
7.970033	0.1	0.171158
7.971700	0.1	0.174972
7.973367	0.1	0.177077
7.975033	0.1	0.177082
7.976700	0.1	0.175680
7.978367	0.1	0.173673
7.980033	0.1	0.171531
7.981700	0.1	0.169189
7.983367	0.1	0.166390
7.985033	0.1	0.163261
7.986700	0.1	0.160155
7.988367	0.1	0.157566
7.990033	0.1	0.156211
7.991700	0.1	0.156374
7.993367	0.1	0.157319
7.995033	0.1	0.158092
7.996700	0.1	0.158506
7.998367	0.1	0.158837
8.000033	0.1	0.159172
8.001700	0.1	0.159582
8.003367	0.1	0.160211
8.005033	0.1	0.160746
8.006700	0.1	0.160467
8.008367	0.1	0.158986
8.010033	0.1	0.156672
8.011700	0.1	0.154660
8.013367	0.1	0.154176
8.015033	0.1	0.155456
8.016700	0.1	0.157272
8.018367	0.1	0.157873
8.020033	0.1	0.156621
8.021700	0.1	0.154511
8.023367	0.1	0.153319
8.025033	0.1	0.154320
8.026700	0.1	0.157263
8.028367	0.1	0.160676
8.030033	0.1	0.163647
8.031700	0.1	0.166385
8.033367	0.1	0.168844
8.035033	0.1	0.170069
8.036700	0.1	0.169282
8.038367	0.1	0.166744
8.040033	0.1	0.163494
8.041700	0.1	0.160621
8.043367	0.1	0.158893
8.045033	0.1	0.158506
8.046700	0.1	0.158963
8.048367	0.1	0.159456
8.050033	0.1	0.159550
8.051700	0.1	0.159503
8.053367	0.1	0.159866
8.055033	0.1	0.161012
8.056700	0.1	0.163000
8.058367	0.1	0.165352
8.060033	0.1	0.166995
8.061700	0.1	0.166968
8.063367	0.1	0.165347
8.065033	0.1	0.163433
8.066700	0.1	0.162874
8.068367	0.1	0.164239
8.070033	0.1	0.166511
8.071700	0.1	0.168364
8.073367	0.1	0.169189
8.075033	0.1	0.168881
8.076700	0.1	0.167866
8.078367	0.1	0.167154
8.080033	0.1	0.167214
8.081700	0.1	0.167307
8.083367	0.1	0.166791
8.085033	0.1	0.166073
8.086700	0.1	0.166013
8.088367	0.1	0.167238
8.090033	0.1	0.169803
8.091700	0.1	0.173128
8.093367	0.1	0.176243
8.095033	0.1	0.178297
8.096700	0.1	0.178958
8.098367	0.1	0.178604
8.100033	0.1	0.177994
8.101700	0.1	0.177715
8.103367	0.1	0.177776
8.105033	0.1	0.177631
8.106700	0.1	0.176802
8.108367	0.1	0.175601
8.110033	0.1	0.175033
8.111700	0.1	0.175764
8.113367	0.1	0.177496
8.115033	0.1	0.179689
8.116700	0.1	0.182455
8.118367	0.1	0.185915
8.120033	0.1	0.189259
8.121700	0.1	0.191228
8.123367	0.1	0.191145
8.125033	0.1	0.189249
8.126700	0.1	0.186237
8.128367	0.1	0.182781
8.130033	0.1	0.179689
8.131700	0.1	0.178134
8.133367	0.1	0.178954
8.135033	0.1	0.181650
8.136700	0.1	0.184369
8.138367	0.1	0.185226
8.140033	0.1	0.183764
8.141700	0.1	0.181119
8.143367	0.1	0.178916
8.145033	0.1	0.177938
8.146700	0.1	0.177836
8.148367	0.1	0.177906
8.150033	0.1	0.177789
8.151700	0.1	0.177757
8.153367	0.1	0.178651
8.155033	0.1	0.180844
8.156700	0.1	0.183354
8.158367	0.1	0.184607
8.160033	0.1	0.183890
8.161700	0.1	0.181841
8.163367	0.1	0.179713
8.165033	0.1	0.178586
8.166700	0.1	0.179061
8.168367	0.1	0.181049
8.170033	0.1	0.183815
8.171700	0.1	0.186427
8.173367	0.1	0.188407
8.175033	0.1	0.189808
8.176700	0.1	0.190656
8.178367	0.1	0.190819
8.180033	0.1	0.190563
8.181700	0.1	0.190693
8.183367	0.1	0.192001
8.185033	0.1	0.194623
8.186700	0.1	0.197515
8.188367	0.1	0.198795
8.190033	0.1	0.197114
8.191700	0.1	0.192481
8.193367	0.1	0.186013
8.195033	0.1	0.179545
8.196700	0.1	0.174753
8.198367	0.1	0.172397
8.200033	0.1	0.172430
8.201700	0.1	0.174120
8.203367	0.1	0.176090
8.205033	0.1	0.177040
8.206700	0.1	0.176649
8.208367	0.1	0.175517
8.210033	0.1	0.174297
8.211700	0.1	0.173277
8.213367	0.1	0.172788
8.215033	0.1	0.173291
8.216700	0.1	0.174735
8.218367	0.1	0.176369
8.220033	0.1	0.177319
8.221700	0.1	0.177394
8.223367	0.1	0.177613
8.225033	0.1	0.179526
8.226700	0.1	0.183494
8.228367	0.1	0.187983
8.230033	0.1	0.191298
8.231700	0.1	0.193077
8.233367	0.1	0.193669
8.235033	0.1	0.193063
8.236700	0.1	0.191042
8.238367	0.1	0.187685
8.240033	0.1	0.183494
8.241700	0.1	0.179308
8.243367	0.1	0.176136
8.245033	0.1	0.174833
8.246700	0.1	0.175606
8.248367	0.1	0.177957
8.250033	0.1	0.180807
8.251700	0.1	0.182940
8.253367	0.1	0.183959
8.255033	0.1	0.184285
8.256700	0.1	0.184355
8.258367	0.1	0.184188
8.260033	0.1	0.183843
8.261700	0.1	0.183699
8.263367	0.1	0.183941
8.265033	0.1	0.183987
8.266700	0.1	0.183098
8.268367	0.1	0.181496
8.270033	0.1	0.180095
8.271700	0.1	0.178954
8.273367	0.1	0.177259
8.275033	0.1	0.174823
8.276700	0.1	0.172500
8.278367	0.1	0.171126
8.280033	0.1	0.170888
8.281700	0.1	0.171270
8.283367	0.1	0.171498
8.285033	0.1	0.171280
8.286700	0.1	0.171163
8.288367	0.1	0.171843
8.290033	0.1	0.173459
8.291700	0.1	0.175554
8.293367	0.1	0.177496
8.295033	0.1	0.178698
8.296700	0.1	0.178567
8.298367	0.1	0.176812
8.300033	0.1	0.173659
8.301700	0.1	0.169771
8.303367	0.1	0.166008
8.305033	0.1	0.163354
8.306700	0.1	0.162609
8.308367	0.1	0.163876
8.310033	0.1	0.166446
8.311700	0.1	0.169254
8.313367	0.1	0.171778
8.315033	0.1	0.174087
8.316700	0.1	0.176230
8.318367	0.1	0.178069
8.320033	0.1	0.179256
8.321700	0.1	0.179480
8.323367	0.1	0.179196
8.325033	0.1	0.179601
8.326700	0.1	0.181515
8.328367	0.1	0.184616
8.330033	0.1	0.187582
8.331700	0.1	0.188849
8.333367	0.1	0.187601
8.335033	0.1	0.184430
8.336700	0.1	0.181124
8.338367	0.1	0.179480
8.340033	0.1	0.179941
8.341700	0.1	0.181748
8.343367	0.1	0.183890
8.345033	0.1	0.185510
8.346700	0.1	0.186278
8.348367	0.1	0.186698
8.350033	0.1	0.187531
8.351700	0.1	0.188863
8.353367	0.1	0.190060
8.355033	0.1	0.190604
8.356700	0.1	0.190651
8.358367	0.1	0.190833
8.360033	0.1	0.191601
8.361700	0.1	0.192756
8.363367	0.1	0.193920
8.365033	0.1	0.195112
8.366700	0.1	0.196379
8.368367	0.1	0.197492
8.370033	0.1	0.198288
8.371700	0.1	0.198865
8.373367	0.1	0.199508
8.375033	0.1	0.200579
8.376700	0.1	0.202325
8.378367	0.1	0.204528
8.380033	0.1	0.206502
8.381700	0.1	0.207797
8.383367	0.1	0.208574
8.385033	0.1	0.209189
8.386700	0.1	0.209990
8.388367	0.1	0.211410
8.390033	0.1	0.213208
8.391700	0.1	0.214195
8.393367	0.1	0.213529
8.395033	0.1	0.211471
8.396700	0.1	0.208779
8.398367	0.1	0.206060
8.400033	0.1	0.203499
8.401700	0.1	0.201222
8.403367	0.1	0.199648
8.405033	0.1	0.199219
8.406700	0.1	0.200053
8.408367	0.1	0.201729
8.410033	0.1	0.203224
8.411700	0.1	0.203270
8.413367	0.1	0.201371
8.415033	0.1	0.198572
8.416700	0.1	0.196672
8.418367	0.1	0.196700
8.420033	0.1	0.198619
8.421700	0.1	0.201794
8.423367	0.1	0.204952
8.425033	0.1	0.206660
8.426700	0.1	0.206241
8.428367	0.1	0.204109
8.430033	0.1	0.201571
8.431700	0.1	0.199778
8.433367	0.1	0.198851
8.435033	0.1	0.198376
8.436700	0.1	0.198046
8.438367	0.1	0.197752
8.440033	0.1	0.197547
8.441700	0.1	0.197557
8.443367	0.1	0.197594
8.445033	0.1	0.197007
8.446700	0.1	0.195540
8.448367	0.1	0.194455
8.450033	0.1	0.195559
8.451700	0.1	0.199098
8.453367	0.1	0.203638
8.455033	0.1	0.207289
8.456700	0.1	0.208518
8.458367	0.1	0.206977
8.460033	0.1	0.203792
8.461700	0.1	0.200355
8.463367	0.1	0.197212
8.465033	0.1	0.194567
8.466700	0.1	0.192919
8.468367	0.1	0.192490
8.470033	0.1	0.192733
8.471700	0.1	0.193068
8.473367	0.1	0.193543
8.475033	0.1	0.194325
8.476700	0.1	0.195107
8.478367	0.1	0.195480
8.480033	0.1	0.195438
8.481700	0.1	0.195252
8.483367	0.1	0.194963
8.485033	0.1	0.194302
8.486700	0.1	0.193100
8.488367	0.1	0.191447
8.490033	0.1	0.189664
8.491700	0.1	0.188225
8.493367	0.1	0.187238
8.495033	0.1	0.186306
8.496700	0.1	0.185282
8.498367	0.1	0.184695
8.500033	0.1	0.185263
8.501700	0.1	0.186972
8.503367	0.1	0.188504
8.505033	0.1	0.187973
8.506700	0.1	0.184677
8.508367	0.1	0.180020
8.510033	0.1	0.176467
8.511700	0.1	0.175405
8.513367	0.1	0.176122
8.515033	0.1	0.177058
8.516700	0.1	0.177603
8.518367	0.1	0.178190
8.520033	0.1	0.179186
8.521700	0.1	0.180434
8.523367	0.1	0.181636
8.525033	0.1	0.182535
8.526700	0.1	0.182777
8.528367	0.1	0.181962
8.530033	0.1	0.180304
8.531700	0.1	0.178814
8.533367	0.1	0.178390
8.535033	0.1	0.179317
8.536700	0.1	0.181533
8.538367	0.1	0.184649
8.540033	0.1	0.187936
8.541700	0.1	0.190777
8.543367	0.1	0.192891
8.545033	0.1	0.194106
8.546700	0.1	0.194581
8.548367	0.1	0.195010
8.550033	0.1	0.196015
8.551700	0.1	0.197543
8.553367	0.1	0.198856
8.555033	0.1	0.199024
8.556700	0.1	0.197771
8.558367	0.1	0.195699
8.560033	0.1	0.193738
8.561700	0.1	0.192812
8.563367	0.1	0.193524
8.565033	0.1	0.195755
8.566700	0.1	0.198404
8.568367	0.1	0.199685
8.570033	0.1	0.198251
8.571700	0.1	0.194502
8.573367	0.1	0.190670
8.575033	0.1	0.189203
8.576700	0.1	0.190604
8.578367	0.1	0.193091
8.580033	0.1	0.194381
8.581700	0.1	0.193408
8.583367	0.1	0.190800
8.585033	0.1	0.188267
8.586700	0.1	0.187373
8.588367	0.1	0.188709
8.590033	0.1	0.191694
8.591700	0.1	0.194949
8.593367	0.1	0.197347
8.595033	0.1	0.198763
8.596700	0.1	0.199834
8.598367	0.1	0.201389
8.600033	0.1	0.203839
8.601700	0.1	0.206842
8.603367	0.1	0.209725
8.605033	0.1	0.212071
8.606700	0.1	0.213613
8.608367	0.1	0.214144
8.610033	0.1	0.213697
8.611700	0.1	0.212728
8.613367	0.1	0.211764
8.615033	0.1	0.210721
8.616700	0.1	0.209110
8.618367	0.1	0.207005
8.620033	0.1	0.205161
8.621700	0.1	0.204234
8.623367	0.1	0.204281
8.625033	0.1	0.205096
8.626700	0.1	0.206744
8.628367	0.1	0.209478
8.630033	0.1	0.213091
8.631700	0.1	0.216593
8.633367	0.1	0.218865
8.635033	0.1	0.219722
8.636700	0.1	0.219927
8.638367	0.1	0.220318
8.640033	0.1	0.221161
8.641700	0.1	0.222060
8.643367	0.1	0.222344
8.645033	0.1	0.221943
8.646700	0.1	0.221506
8.648367	0.1	0.221492
8.650033	0.1	0.221697
8.651700	0.1	0.221338
8.653367	0.1	0.219536
8.655033	0.1	0.216425
8.656700	0.1	0.213464
8.658367	0.1	0.212030
8.660033	0.1	0.212211
8.661700	0.1	0.212793
8.663367	0.1	0.212677
8.665033	0.1	0.212025
8.666700	0.1	0.211829
8.668367	0.1	0.212756
8.670033	0.1	0.214726
8.671700	0.1	0.217129
8.673367	0.1	0.219378
8.675033	0.1	0.221189
8.676700	0.1	0.222567
8.678367	0.1	0.223443
8.680033	0.1	0.223531
8.681700	0.1	0.222698
8.683367	0.1	0.221077
8.685033	0.1	0.219196
8.686700	0.1	0.218190
8.688367	0.1	0.218996
8.690033	0.1	0.221129
8.691700	0.1	0.222931
8.693367	0.1	0.223173
8.695033	0.1	0.222065
8.696700	0.1	0.220733
8.698367	0.1	0.220058
8.700033	0.1	0.219820
8.701700	0.1	0.219038
8.703367	0.1	0.217021
8.705033	0.1	0.214125
8.706700	0.1	0.211666
8.708367	0.1	0.210898
8.710033	0.1	0.211685
8.711700	0.1	0.212621
8.713367	0.1	0.212593
8.715033	0.1	0.211652
8.716700	0.1	0.210460
8.718367	0.1	0.209641
8.720033	0.1	0.209743
8.721700	0.1	0.210963
8.723367	0.1	0.212658
8.725033	0.1	0.213715
8.726700	0.1	0.213422
8.728367	0.1	0.211834
8.730033	0.1	0.209920
8.731700	0.1	0.209035
8.733367	0.1	0.209422
8.735033	0.1	0.209813
8.736700	0.1	0.209059
8.738367	0.1	0.207089
8.740033	0.1	0.204351
8.741700	0.1	0.201426
8.743367	0.1	0.198921
8.745033	0.1	0.197049
8.746700	0.1	0.195671
8.748367	0.1	0.194907
8.750033	0.1	0.195019
8.751700	0.1	0.195634
8.753367	0.1	0.195862
8.755033	0.1	0.195368
8.756700	0.1	0.194991
8.758367	0.1	0.195955
8.760033	0.1	0.198325
8.761700	0.1	0.200788
8.763367	0.1	0.201822
8.765033	0.1	0.200961
8.766700	0.1	0.199042
8.768367	0.1	0.197403
8.770033	0.1	0.197128
8.771700	0.1	0.198497
8.773367	0.1	0.200472
8.775033	0.1	0.201622
8.776700	0.1	0.201724
8.778367	0.1	0.201506
8.780033	0.1	0.201371
8.781700	0.1	0.201231
8.783367	0.1	0.200989
8.785033	0.1	0.200756
8.786700	0.1	0.200626
8.788367	0.1	0.200309
8.790033	0.1	0.199457
8.791700	0.1	0.198241
8.793367	0.1	0.197319
8.795033	0.1	0.197059
8.796700	0.1	0.196975
8.798367	0.1	0.196244
8.800033	0.1	0.194716
8.801700	0.1	0.193259
8.803367	0.1	0.192896
8.805033	0.1	0.194036
8.806700	0.1	0.196346
8.808367	0.1	0.198926
8.810033	0.1	0.200984
8.811700	0.1	0.202395
8.813367	0.1	0.203559
8.815033	0.1	0.204975
8.816700	0.1	0.206926
8.818367	0.1	0.209045
8.820033	0.1	0.210339
8.821700	0.1	0.210046
8.823367	0.1	0.208397
8.825033	0.1	0.206535
8.826700	0.1	0.205706
8.828367	0.1	0.206465
8.830033	0.1	0.208267
8.831700	0.1	0.209827
8.833367	0.1	0.210176
8.835033	0.1	0.209133
8.836700	0.1	0.207205
8.838367	0.1	0.205389
8.840033	0.1	0.204402
8.841700	0.1	0.203950
8.843367	0.1	0.203527
8.845033	0.1	0.203354
8.846700	0.1	0.203843
8.848367	0.1	0.204910
8.850033	0.1	0.206036
8.851700	0.1	0.206465
8.853367	0.1	0.206116
8.855033	0.1	0.206232
8.856700	0.1	0.208220
8.858367	0.1	0.211997
8.860033	0.1	0.216407
8.861700	0.1	0.220449
8.863367	0.1	0.223499
8.865033	0.1	0.225082
8.866700	0.1	0.224975
8.868367	0.1	0.223131
8.870033	0.1	0.219774
8.871700	0.1	0.215918
8.873367	0.1	0.212835
8.875033	0.1	0.210884
8.876700	0.1	0.209706
8.878367	0.1	0.209124
8.880033	0.1	0.209478
8.881700	0.1	0.211359
8.883367	0.1	0.214642
8.885033	0.1	0.218214
8.886700	0.1	0.221226
8.888367	0.1	0.223760
8.890033	0.1	0.225939
8.891700	0.1	0.227359
8.893367	0.1	0.227704
8.895033	0.1	0.227205
8.896700	0.1	0.226349
8.898367	0.1	0.225436
8.900033	0.1	0.224495
8.901700	0.1	0.223648
8.903367	0.1	0.223420
8.905033	0.1	0.223913
8.906700	0.1	0.224272
8.908367	0.1	0.223480
8.910033	0.1	0.221254
8.911700	0.1	0.218372
8.913367	0.1	0.216104
8.915033	0.1	0.215131
8.916700	0.1	0.214949
8.918367	0.1	0.214451
8.920033	0.1	0.213147
8.921700	0.1	0.211620
8.923367	0.1	0.210847
8.925033	0.1	0.211615
8.926700	0.1	0.214227
8.928367	0.1	0.218004
8.930033	0.1	0.221413
8.931700	0.1	0.223476
8.933367	0.1	0.224411
8.935033	0.1	0.224337
8.936700	0.1	0.222791
8.938367	0.1	0.219932
8.940033	0.1	0.216868
8.941700	0.1	0.214726
8.943367	0.1	0.214195
8.945033	0.1	0.215298
8.946700	0.1	0.217012
8.948367	0.1	0.217636
8.950033	0.1	0.216081
8.951700	0.1	0.212654
8.953367	0.1	0.208691
8.955033	0.1	0.205934
8.956700	0.1	0.205771
8.958367	0.1	0.208328
8.960033	0.1	0.212416
8.961700	0.1	0.216383
8.963367	0.1	0.219159
8.965033	0.1	0.220430
8.966700	0.1	0.220053
8.968367	0.1	0.217757
8.970033	0.1	0.213552
8.971700	0.1	0.208355
8.973367	0.1	0.204062
8.975033	0.1	0.202465
8.976700	0.1	0.203801
8.978367	0.1	0.206572
8.980033	0.1	0.208784
8.981700	0.1	0.209413
8.983367	0.1	0.208691
8.985033	0.1	0.207378
8.986700	0.1	0.206367
8.988367	0.1	0.206223
8.990033	0.1	0.206884
8.991700	0.1	0.207969
8.993367	0.1	0.208933
8.995033	0.1	0.208900
8.996700	0.1	0.207103
8.998367	0.1	0.203676
9.000033	0.1	0.199853
9.001700	0.1	0.197571
9.003367	0.1	0.198400
9.005033	0.1	0.202158
9.006700	0.1	0.206954
9.008367	0.1	0.210865
9.010033	0.1	0.213124
9.011700	0.1	0.213934
9.013367	0.1	0.213441
9.015033	0.1	0.211163
9.016700	0.1	0.207182
9.018367	0.1	0.203252
9.020033	0.1	0.201240
9.021700	0.1	0.201073
9.023367	0.1	0.201226
9.025033	0.1	0.200635
9.026700	0.1	0.199713
9.028367	0.1	0.199713
9.030033	0.1	0.200919
9.031700	0.1	0.202470
9.033367	0.1	0.203969
9.035033	0.1	0.205510
9.036700	0.1	0.206740
9.038367	0.1	0.206977
9.040033	0.1	0.206041
9.041700	0.1	0.204286
9.043367	0.1	0.202311
9.045033	0.1	0.201012
9.046700	0.1	0.201399
9.048367	0.1	0.203741
9.050033	0.1	0.207149
9.051700	0.1	0.210293
9.053367	0.1	0.212328
9.055033	0.1	0.213394
9.056700	0.1	0.214083
9.058367	0.1	0.214539
9.060033	0.1	0.214460
9.061700	0.1	0.214088
9.063367	0.1	0.214246
9.065033	0.1	0.215052
9.066700	0.1	0.215480
9.068367	0.1	0.214525
9.070033	0.1	0.212314
9.071700	0.1	0.209967
9.073367	0.1	0.208616
9.075033	0.1	0.208500
9.076700	0.1	0.209198
9.078367	0.1	0.210796
9.080033	0.1	0.213748
9.081700	0.1	0.217571
9.083367	0.1	0.220877
9.085033	0.1	0.222921
9.086700	0.1	0.224309
9.088367	0.1	0.225953
9.090033	0.1	0.228100
9.091700	0.1	0.230232
9.093367	0.1	0.231215
9.095033	0.1	0.230288
9.096700	0.1	0.227946
9.098367	0.1	0.225240
9.100033	0.1	0.223070
9.101700	0.1	0.222391
9.103367	0.1	0.223829
9.105033	0.1	0.226991
9.106700	0.1	0.230805
9.108367	0.1	0.234088
9.110033	0.1	0.236062
9.111700	0.1	0.237208
9.113367	0.1	0.238745
9.115033	0.1	0.241054
9.116700	0.1	0.243490
9.118367	0.1	0.245082
9.120033	0.1	0.244929
9.121700	0.1	0.242875
9.123367	0.1	0.240128
9.125033	0.1	0.238353
9.126700	0.1	0.238111
9.128367	0.1	0.238577
9.130033	0.1	0.238712
9.131700	0.1	0.238498
9.133367	0.1	0.238838
9.135033	0.1	0.240104
9.136700	0.1	0.241548
9.138367	0.1	0.242474
9.140033	0.1	0.243136
9.141700	0.1	0.244048
9.143367	0.1	0.244901
9.145033	0.1	0.245054
9.146700	0.1	0.244784
9.148367	0.1	0.244887
9.150033	0.1	0.245268
9.151700	0.1	0.245124
9.153367	0.1	0.244416
9.155033	0.1	0.243904
9.156700	0.1	0.243876
9.158367	0.1	0.243746
9.160033	0.1	0.242717
9.161700	0.1	0.240612
9.163367	0.1	0.238144
9.165033	0.1	0.236416
9.166700	0.1	0.236039
9.168367	0.1	0.236719
9.170033	0.1	0.237906
9.171700	0.1	0.239494
9.173367	0.1	0.241548
9.175033	0.1	0.243797
9.176700	0.1	0.245613
9.178367	0.1	0.246414
9.180033	0.1	0.245972
9.181700	0.1	0.244752
9.183367	0.1	0.243606
9.185033	0.1	0.242596
9.186700	0.1	0.241264
9.188367	0.1	0.239681
9.190033	0.1	0.237939
9.191700	0.1	0.235816
9.193367	0.1	0.233622
9.195033	0.1	0.232281
9.196700	0.1	0.232277
9.198367	0.1	0.233208
9.200033	0.1	0.234358
9.201700	0.1	0.235066
9.203367	0.1	0.234856
9.205033	0.1	0.233972
9.206700	0.1	0.233557
9.208367	0.1	0.234549
9.210033	0.1	0.236207
9.211700	0.1	0.236533
9.213367	0.1	0.234456
9.215033	0.1	0.230656
9.216700	0.1	0.226563
9.218367	0.1	0.223331
9.220033	0.1	0.221659
9.221700	0.1	0.221818
9.223367	0.1	0.223448
9.225033	0.1	0.225483
9.226700	0.1	0.226963
9.228367	0.1	0.227969
9.230033	0.1	0.229250
9.231700	0.1	0.231015
9.233367	0.1	0.232821
9.235033	0.1	0.234572
9.236700	0.1	0.236575
9.238367	0.1	0.238931
9.240033	0.1	0.241222
9.241700	0.1	0.242731
9.243367	0.1	0.242782
9.245033	0.1	0.241161
9.246700	0.1	0.238502
9.248367	0.1	0.235876
9.250033	0.1	0.233860
9.251700	0.1	0.232523
9.253367	0.1	0.231755
9.255033	0.1	0.231289
9.256700	0.1	0.230721
9.258367	0.1	0.229622
9.260033	0.1	0.228230
9.261700	0.1	0.227625
9.263367	0.1	0.228533
9.265033	0.1	0.230335
9.266700	0.1	0.231843
9.268367	0.1	0.232416
9.270033	0.1	0.232062
9.271700	0.1	0.230903
9.273367	0.1	0.229268
9.275033	0.1	0.227732
9.276700	0.1	0.226540
9.278367	0.1	0.225790
9.280033	0.1	0.225990
9.281700	0.1	0.227415
9.283367	0.1	0.229371
9.285033	0.1	0.230735
9.286700	0.1	0.231005
9.288367	0.1	0.230614
9.290033	0.1	0.230172
9.291700	0.1	0.229548
9.293367	0.1	0.228528
9.295033	0.1	0.227652
9.296700	0.1	0.227587
9.298367	0.1	0.228235
9.300033	0.1	0.229003
9.301700	0.1	0.229799
9.303367	0.1	0.231047
9.305033	0.1	0.232751
9.306700	0.1	0.234572
9.308367	0.1	0.236314
9.310033	0.1	0.237641
9.311700	0.1	0.238004
9.313367	0.1	0.237403
9.315033	0.1	0.236491
9.316700	0.1	0.235848
9.318367	0.1	0.235643
9.320033	0.1	0.235480
9.321700	0.1	0.234554
9.323367	0.1	0.232672
9.325033	0.1	0.230619
9.326700	0.1	0.228835
9.328367	0.1	0.227024
9.330033	0.1	0.225427
9.331700	0.1	0.225008
9.333367	0.1	0.226139
9.335033	0.1	0.227978
9.336700	0.1	0.229008
9.338367	0.1	0.228263
9.340033	0.1	0.226325
9.341700	0.1	0.224886
9.343367	0.1	0.225222
9.345033	0.1	0.227173
9.346700	0.1	0.229529
9.348367	0.1	0.231303
9.350033	0.1	0.232649
9.351700	0.1	0.234419
9.353367	0.1	0.236849
9.355033	0.1	0.239350
9.356700	0.1	0.241459
9.358367	0.1	0.243229
9.360033	0.1	0.244877
9.361700	0.1	0.246740
9.363367	0.1	0.249385
9.365033	0.1	0.253143
9.366700	0.1	0.257473
9.368367	0.1	0.261166
9.370033	0.1	0.263466
9.371700	0.1	0.264840
9.373367	0.1	0.266149
9.375033	0.1	0.267411
9.376700	0.1	0.267928
9.378367	0.1	0.267201
9.380033	0.1	0.265408
9.381700	0.1	0.263276
9.383367	0.1	0.261539
9.385033	0.1	0.260249
9.386700	0.1	0.258721
9.388367	0.1	0.256440
9.390033	0.1	0.253823
9.391700	0.1	0.251862
9.393367	0.1	0.251196
9.395033	0.1	0.251853
9.396700	0.1	0.253366
9.398367	0.1	0.255024
9.400033	0.1	0.256305
9.401700	0.1	0.257073
9.403367	0.1	0.257692
9.405033	0.1	0.258964
9.406700	0.1	0.261292
9.408367	0.1	0.264281
9.410033	0.1	0.267243
9.411700	0.1	0.269492
9.413367	0.1	0.269990
9.415033	0.1	0.267713
9.416700	0.1	0.262782
9.418367	0.1	0.256887
9.420033	0.1	0.252114
9.421700	0.1	0.249250
9.423367	0.1	0.247639
9.425033	0.1	0.246828
9.426700	0.1	0.247303
9.428367	0.1	0.249548
9.430033	0.1	0.253180
9.431700	0.1	0.257301
9.433367	0.1	0.261059
9.435033	0.1	0.263639
9.436700	0.1	0.264347
9.438367	0.1	0.263369
9.440033	0.1	0.261739
9.441700	0.1	0.260291
9.443367	0.1	0.259015
9.445033	0.1	0.257692
9.446700	0.1	0.256612
9.448367	0.1	0.256505
9.450033	0.1	0.257730
9.451700	0.1	0.259890
9.453367	0.1	0.262544
9.455033	0.1	0.265394
9.456700	0.1	0.267713
9.458367	0.1	0.268854
9.460033	0.1	0.269096
9.461700	0.1	0.269334
9.463367	0.1	0.269976
9.465033	0.1	0.270507
9.466700	0.1	0.270125
9.468367	0.1	0.268710
9.470033	0.1	0.266791
9.471700	0.1	0.264770
9.473367	0.1	0.262456
9.475033	0.1	0.259723
9.476700	0.1	0.257231
9.478367	0.1	0.255797
9.480033	0.1	0.255615
9.481700	0.1	0.256537
9.483367	0.1	0.258223
9.485033	0.1	0.259955
9.486700	0.1	0.260826
9.488367	0.1	0.260239
9.490033	0.1	0.258503
9.491700	0.1	0.256514
9.493367	0.1	0.254759
9.495033	0.1	0.252984
9.496700	0.1	0.250894
9.498367	0.1	0.248603
9.500033	0.1	0.246358
9.501700	0.1	0.244449
9.503367	0.1	0.243513
9.505033	0.1	0.243937
9.506700	0.1	0.245133
9.508367	0.1	0.246228
9.510033	0.1	0.246894
9.511700	0.1	0.247126
9.513367	0.1	0.246908
9.515033	0.1	0.246000
9.516700	0.1	0.243946
9.518367	0.1	0.240528
9.520033	0.1	0.236565
9.521700	0.1	0.234013
9.523367	0.1	0.234535
9.525033	0.1	0.237976
9.526700	0.1	0.242931
9.528367	0.1	0.248137
9.530033	0.1	0.252482
9.531700	0.1	0.254805
9.533367	0.1	0.254717
9.535033	0.1	0.252775
9.536700	0.1	0.249706
9.538367	0.1	0.246158
9.540033	0.1	0.243229
9.541700	0.1	0.242409
9.543367	0.1	0.244244
9.545033	0.1	0.247555
9.546700	0.1	0.250493
9.548367	0.1	0.252086
9.550033	0.1	0.252663
9.551700	0.1	0.253273
9.553367	0.1	0.254675
9.555033	0.1	0.256868
9.556700	0.1	0.259345
9.558367	0.1	0.261664
9.560033	0.1	0.263951
9.561700	0.1	0.266642
9.563367	0.1	0.269455
9.565033	0.1	0.271099
9.566700	0.1	0.270437
9.568367	0.1	0.267546
9.570033	0.1	0.263536
9.571700	0.1	0.259657
9.573367	0.1	0.256775
9.575033	0.1	0.255299
9.576700	0.1	0.255001
9.578367	0.1	0.255005
9.580033	0.1	0.254544
9.581700	0.1	0.253785
9.583367	0.1	0.253697
9.585033	0.1	0.254833
9.586700	0.1	0.256370
9.588367	0.1	0.257078
9.590033	0.1	0.256924
9.591700	0.1	0.256933
9.593367	0.1	0.257846
9.595033	0.1	0.259434
9.596700	0.1	0.260742
9.598367	0.1	0.260831
9.600033	0.1	0.259834
9.601700	0.1	0.259029
9.603367	0.1	0.259527
9.605033	0.1	0.261064
9.606700	0.1	0.262209
9.608367	0.1	0.261813
9.610033	0.1	0.260179
9.611700	0.1	0.258400
9.613367	0.1	0.257082
9.615033	0.1	0.256477
9.616700	0.1	0.256919
9.618367	0.1	0.258200
9.620033	0.1	0.259480
9.621700	0.1	0.260388
9.623367	0.1	0.261390
9.625033	0.1	0.262880
9.626700	0.1	0.264766
9.628367	0.1	0.267015
9.630033	0.1	0.269692
9.631700	0.1	0.272244
9.633367	0.1	0.273674
9.635033	0.1	0.273450
9.636700	0.1	0.272114
9.638367	0.1	0.271057
9.640033	0.1	0.271653
9.641700	0.1	0.274228
9.643367	0.1	0.277790
9.645033	0.1	0.280486
9.646700	0.1	0.280733
9.648367	0.1	0.278670
9.650033	0.1	0.276188
9.651700	0.1	0.274922
9.653367	0.1	0.274703
9.655033	0.1	0.274456
9.656700	0.1	0.274051
9.658367	0.1	0.274237
9.660033	0.1	0.274987
9.661700	0.1	0.275085
9.663367	0.1	0.273758
9.665033	0.1	0.271751
9.666700	0.1	0.270442
9.668367	0.1	0.270260
9.670033	0.1	0.270451
9.671700	0.1	0.270233
9.673367	0.1	0.269562
9.675033	0.1	0.268742
9.676700	0.1	0.267839
9.678367	0.1	0.266712
9.680033	0.1	0.265222
9.681700	0.1	0.263471
9.683367	0.1	0.261818
9.685033	0.1	0.260547
9.686700	0.1	0.259676
9.688367	0.1	0.259252
9.690033	0.1	0.259802
9.691700	0.1	0.261874
9.693367	0.1	0.265152
9.695033	0.1	0.268356
9.696700	0.1	0.270149
9.698367	0.1	0.270037
9.700033	0.1	0.268645
9.701700	0.1	0.267047
9.703367	0.1	0.265809
9.705033	0.1	0.264649
9.706700	0.1	0.262638
9.708367	0.1	0.259150
9.710033	0.1	0.255145
9.711700	0.1	0.252901
9.713367	0.1	0.253897
9.715033	0.1	0.257487
9.716700	0.1	0.261767
9.718367	0.1	0.265311
9.720033	0.1	0.267755
9.721700	0.1	0.269315
9.723367	0.1	0.270284
9.725033	0.1	0.270810
9.726700	0.1	0.270852
9.728367	0.1	0.270535
9.730033	0.1	0.270121
9.731700	0.1	0.269664
9.733367	0.1	0.269064
9.735033	0.1	0.268253
9.736700	0.1	0.267103
9.738367	0.1	0.265297
9.740033	0.1	0.262838
9.741700	0.1	0.260416
9.743367	0.1	0.258549
9.745033	0.1	0.256924
9.746700	0.1	0.255103
9.748367	0.1	0.253017
9.750033	0.1	0.251136
9.751700	0.1	0.250554
9.753367	0.1	0.252072
9.755033	0.1	0.255173
9.756700	0.1	0.258274
9.758367	0.1	0.259886
9.760033	0.1	0.259536
9.761700	0.1	0.257920
9.763367	0.1	0.256277
9.765033	0.1	0.255378
9.766700	0.1	0.254847
9.768367	0.1	0.253669
9.770033	0.1	0.251262
9.771700	0.1	0.248142
9.773367	0.1	0.245529
9.775033	0.1	0.244412
9.776700	0.1	0.245324
9.778367	0.1	0.248151
9.780033	0.1	0.251546
9.781700	0.1	0.253674
9.783367	0.1	0.253846
9.785033	0.1	0.253031
9.786700	0.1	0.252798
9.788367	0.1	0.253664
9.790033	0.1	0.254465
9.791700	0.1	0.253641
9.793367	0.1	0.251131
9.795033	0.1	0.248253
9.796700	0.1	0.246041
9.798367	0.1	0.244780
9.800033	0.1	0.244593
9.801700	0.1	0.245343
9.803367	0.1	0.246377
9.805033	0.1	0.247108
9.806700	0.1	0.247494
9.808367	0.1	0.247895
9.810033	0.1	0.248617
9.811700	0.1	0.249660
9.813367	0.1	0.251047
9.815033	0.1	0.252877
9.816700	0.1	0.254754
9.818367	0.1	0.255895
9.820033	0.1	0.255806
9.821700	0.1	0.254773
9.823367	0.1	0.253571
9.825033	0.1	0.252607
9.826700	0.1	0.251676
9.828367	0.1	0.250684
9.830033	0.1	0.249716
9.831700	0.1	0.248854
9.833367	0.1	0.248444
9.835033	0.1	0.248961
9.836700	0.1	0.250502
9.838367	0.1	0.252863
9.840033	0.1	0.255858
9.841700	0.1	0.259187
9.843367	0.1	0.261986
9.845033	0.1	0.262996
9.846700	0.1	0.261562
9.848367	0.1	0.258260
9.850033	0.1	0.254381
9.851700	0.1	0.250968
9.853367	0.1	0.248505
9.855033	0.1	0.247466
9.856700	0.1	0.248328
9.858367	0.1	0.250959
9.860033	0.1	0.254204
9.861700	0.1	0.256496
9.863367	0.1	0.257241
9.865033	0.1	0.257296
9.866700	0.1	0.257976
9.868367	0.1	0.260063
9.870033	0.1	0.263164
9.871700	0.1	0.265618
9.873367	0.1	0.265860
9.875033	0.1	0.263923
9.876700	0.1	0.261334
9.878367	0.1	0.259653
9.880033	0.1	0.259182
9.881700	0.1	0.259415
9.883367	0.1	0.260025
9.885033	0.1	0.261110
9.886700	0.1	0.262493
9.888367	0.1	0.263476
9.890033	0.1	0.263397
9.891700	0.1	0.262097
9.893367	0.1	0.260114
9.895033	0.1	0.258568
9.896700	0.1	0.258605
9.898367	0.1	0.260733
9.900033	0.1	0.264687
9.901700	0.1	0.269371
9.903367	0.1	0.273287
9.905033	0.1	0.275536
9.906700	0.1	0.275923
9.908367	0.1	0.274600
9.910033	0.1	0.272370
9.911700	0.1	0.270521
9.913367	0.1	0.269786
9.915033	0.1	0.270051
9.916700	0.1	0.270759
9.918367	0.1	0.271020
9.920033	0.1	0.270219
9.921700	0.1	0.268710
9.923367	0.1	0.267276
9.925033	0.1	0.266205
9.926700	0.1	0.265380
9.928367	0.1	0.264682
9.930033	0.1	0.263820
9.931700	0.1	0.262517
9.933367	0.1	0.261148
9.935033	0.1	0.260347
9.936700	0.1	0.260267
9.938367	0.1	0.260687
9.940033	0.1	0.261590
9.941700	0.1	0.263294
9.943367	0.1	0.265823
9.945033	0.1	0.268435
9.946700	0.1	0.270321
9.948367	0.1	0.271243
9.950033	0.1	0.271369
9.951700	0.1	0.270992
9.953367	0.1	0.270405
9.955033	0.1	0.269539
9.956700	0.1	0.267965
9.958367	0.1	0.265366
9.960033	0.1	0.262014
9.961700	0.1	0.259010
9.963367	0.1	0.257948
9.965033	0.1	0.259578
9.966700	0.1	0.262875
9.968367	0.1	0.265902
9.970033	0.1	0.267331
9.971700	0.1	0.266908
9.973367	0.1	0.264919
9.975033	0.1	0.261776
9.976700	0.1	0.258437
9.978367	0.1	0.256468
9.980033	0.1	0.256924
9.981700	0.1	0.259355
9.983367	0.1	0.262139
9.985033	0.1	0.263723
9.986700	0.1	0.263569
9.988367	0.1	0.262023
9.990033	0.1	0.259611
9.991700	0.1	0.256873
9.993367	0.1	0.254265
9.995033	0.1	0.251872
9.996700	0.1	0.249543
9.998367	0.1	0.247508
10.000033	0.1	0.246502
10.001700	0.1	0.247085
10.003367	0.1	0.249012
10.005033	0.1	0.251215
10.006700	0.1	0.252272
10.008367	0.1	0.251555
10.010033	0.1	0.250055
10.011700	0.1	0.249553
10.013367	0.1	0.250936
10.015033	0.1	0.253567
10.016700	0.1	0.255848
10.018367	0.1	0.256170
10.020033	0.1	0.254079
10.021700	0.1	0.250852
10.023367	0.1	0.248505
10.025033	0.1	0.248263
10.026700	0.1	0.249776
10.028367	0.1	0.251764
10.030033	0.1	0.253287
10.031700	0.1	0.254414
10.033367	0.1	0.255778
10.035033	0.1	0.257785
10.036700	0.1	0.259979
10.038367	0.1	0.261269
10.040033	0.1	0.261026
10.041700	0.1	0.259867
10.043367	0.1	0.259010
10.045033	0.1	0.259015
10.046700	0.1	0.259168
10.048367	0.1	0.258042
10.050033	0.1	0.254926
10.051700	0.1	0.250810
10.053367	0.1	0.247625
10.055033	0.1	0.246670
10.056700	0.1	0.247890
10.058367	0.1	0.250568
10.060033	0.1	0.253930
10.061700	0.1	0.257362
10.063367	0.1	0.260356
10.065033	0.1	0.262302
10.066700	0.1	0.262884
10.068367	0.1	0.262526
10.070033	0.1	0.262125
10.071700	0.1	0.262372
10.073367	0.1	0.263457
10.075033	0.1	0.265343
10.076700	0.1	0.268030
10.078367	0.1	0.271359
10.080033	0.1	0.274815
10.081700	0.1	0.277576
10.083367	0.1	0.278750
10.085033	0.1	0.277548
10.086700	0.1	0.273637
10.088367	0.1	0.267848
10.090033	0.1	0.262312
10.091700	0.1	0.258922
10.093367	0.1	0.257711
10.095033	0.1	0.257334
10.096700	0.1	0.257143
10.098367	0.1	0.257930
10.100033	0.1	0.260328
10.101700	0.1	0.263685
10.103367	0.1	0.266801
10.105033	0.1	0.269003
10.106700	0.1	0.270125
10.108367	0.1	0.269888
10.110033	0.1	0.268407
10.111700	0.1	0.266870
10.113367	0.1	0.266540
10.115033	0.1	0.267220
10.116700	0.1	0.267737
10.118367	0.1	0.267546
10.120033	0.1	0.267481
10.121700	0.1	0.269031
10.123367	0.1	0.272775
10.125033	0.1	0.277604
10.126700	0.1	0.281725
10.128367	0.1	0.284272
10.130033	0.1	0.285776
10.131700	0.1	0.287355
10.133367	0.1	0.289576
10.135033	0.1	0.291960
10.136700	0.1	0.293590
10.138367	0.1	0.294088
10.140033	0.1	0.293599
10.141700	0.1	0.292254
10.143367	0.1	0.290149
10.145033	0.1	0.287811
10.146700	0.1	0.286354
10.148367	0.1	0.286824
10.150033	0.1	0.289329
10.151700	0.1	0.292826
10.153367	0.1	0.296207
10.155033	0.1	0.299397
10.156700	0.1	0.302745
10.158367	0.1	0.305981
10.160033	0.1	0.308347
10.161700	0.1	0.309027
10.163367	0.1	0.307318
10.165033	0.1	0.303169
10.166700	0.1	0.297856
10.168367	0.1	0.293762
10.170033	0.1	0.292673
10.171700	0.1	0.294019
10.173367	0.1	0.295788
10.175033	0.1	0.296994
10.176700	0.1	0.298345
10.178367	0.1	0.300519
10.180033	0.1	0.302945
10.181700	0.1	0.304184
10.183367	0.1	0.303145
10.185033	0.1	0.300338
10.186700	0.1	0.297683
10.188367	0.1	0.296589
10.190033	0.1	0.296892
10.191700	0.1	0.297679
10.193367	0.1	0.298172
10.195033	0.1	0.298172
10.196700	0.1	0.298130
10.198367	0.1	0.298498
10.200033	0.1	0.299062
10.201700	0.1	0.299197
10.203367	0.1	0.298293
10.205033	0.1	0.296105
10.206700	0.1	0.293124
10.208367	0.1	0.290251
10.210033	0.1	0.287760
10.211700	0.1	0.285138
10.213367	0.1	0.282410
10.215033	0.1	0.280570
10.216700	0.1	0.280659
10.218367	0.1	0.283075
10.220033	0.1	0.287276
10.221700	0.1	0.291597
10.223367	0.1	0.294191
10.225033	0.1	0.294242
10.226700	0.1	0.292226
10.228367	0.1	0.289208
10.230033	0.1	0.286209
10.231700	0.1	0.284039
10.233367	0.1	0.283220
10.235033	0.1	0.283578
10.236700	0.1	0.284058
10.238367	0.1	0.283532
10.240033	0.1	0.281991
10.241700	0.1	0.280333
10.243367	0.1	0.279495
10.245033	0.1	0.280011
10.246700	0.1	0.281660
10.248367	0.1	0.283564
10.250033	0.1	0.285082
10.251700	0.1	0.286186
10.253367	0.1	0.286987
10.255033	0.1	0.287211
10.256700	0.1	0.286214
10.258367	0.1	0.283555
10.260033	0.1	0.279257
10.261700	0.1	0.273795
10.263367	0.1	0.268323
10.265033	0.1	0.264850
10.266700	0.1	0.265115
10.268367	0.1	0.268929
10.270033	0.1	0.274302
10.271700	0.1	0.279276
10.273367	0.1	0.282628
10.275033	0.1	0.283690
10.276700	0.1	0.282959
10.278367	0.1	0.281897
10.280033	0.1	0.281194
10.281700	0.1	0.280300
10.283367	0.1	0.278750
10.285033	0.1	0.276775
10.286700	0.1	0.274777
10.288367	0.1	0.273101
10.290033	0.1	0.272444
10.291700	0.1	0.273520
10.293367	0.1	0.276049
10.295033	0.1	0.278987
10.296700	0.1	0.281334
10.298367	0.1	0.282358
10.300033	0.1	0.281632
10.301700	0.1	0.279327
10.303367	0.1	0.276449
10.305033	0.1	0.274135
10.306700	0.1	0.272468
10.308367	0.1	0.270777
10.310033	0.1	0.269329
10.311700	0.1	0.269311
10.313367	0.1	0.271047
10.315033	0.1	0.273488
10.316700	0.1	0.275243
10.318367	0.1	0.275718
10.320033	0.1	0.275513
10.321700	0.1	0.275872
10.323367	0.1	0.277478
10.325033	0.1	0.279797
10.326700	0.1	0.281679
10.328367	0.1	0.282326
10.330033	0.1	0.281716
10.331700	0.1	0.280412
10.333367	0.1	0.279215
10.335033	0.1	0.278759
10.336700	0.1	0.278899
10.338367	0.1	0.278722
10.340033	0.1	0.277613
10.341700	0.1	0.276254
10.343367	0.1	0.276030
10.345033	0.1	0.277576
10.346700	0.1	0.280472
10.348367	0.1	0.284044
10.350033	0.1	0.287583
10.351700	0.1	0.290438
10.353367	0.1	0.292337
10.355033	0.1	0.293176
10.356700	0.1	0.292906
10.358367	0.1	0.291793
10.360033	0.1	0.290456
10.361700	0.1	0.289683
10.363367	0.1	0.290233
10.365033	0.1	0.292314
10.366700	0.1	0.294885
10.368367	0.1	0.296147
10.370033	0.1	0.295304
10.371700	0.1	0.293371
10.373367	0.1	0.292184
10.375033	0.1	0.292961
10.376700	0.1	0.295565
10.378367	0.1	0.298661
10.380033	0.1	0.300915
10.381700	0.1	0.302088
10.383367	0.1	0.302913
10.385033	0.1	0.304217
10.386700	0.1	0.306033
10.388367	0.1	0.307481
10.390033	0.1	0.308212
10.391700	0.1	0.309041
10.393367	0.1	0.310414
10.395033	0.1	0.311672
10.396700	0.1	0.312207
10.398367	0.1	0.312217
10.400033	0.1	0.312440
10.401700	0.1	0.313735
10.403367	0.1	0.316342
10.405033	0.1	0.319495
10.406700	0.1	0.322070
10.408367	0.1	0.323341
10.410033	0.1	0.323206
10.411700	0.1	0.321805
10.413367	0.1	0.318838
10.415033	0.1	0.313986
10.416700	0.1	0.308207
10.418367	0.1	0.303742
10.420033	0.1	0.302568
10.421700	0.1	0.304990
10.423367	0.1	0.309441
10.425033	0.1	0.313655
10.426700	0.1	0.316366
10.428367	0.1	0.317595
10.430033	0.1	0.317581
10.431700	0.1	0.316673
10.433367	0.1	0.315667
10.435033	0.1	0.315094
10.436700	0.1	0.314652
10.438367	0.1	0.313702
10.440033	0.1	0.312049
10.441700	0.1	0.310452
10.443367	0.1	0.310033
10.445033	0.1	0.311011
10.446700	0.1	0.312570
10.448367	0.1	0.314191
10.450033	0.1	0.315947
10.451700	0.1	0.317511
10.453367	0.1	0.317921
10.455033	0.1	0.316338
10.456700	0.1	0.312813
10.458367	0.1	0.308780
10.460033	0.1	0.306200
10.461700	0.1	0.305697
10.463367	0.1	0.306228
10.465033	0.1	0.306573
10.466700	0.1	0.306698
10.468367	0.1	0.307551
10.470033	0.1	0.309600
10.471700	0.1	0.312193
10.473367	0.1	0.314307
10.475033	0.1	0.315118
10.476700	0.1	0.314084
10.478367	0.1	0.311574
10.480033	0.1	0.308948
10.481700	0.1	0.306983
10.483367	0.1	0.305101
10.485033	0.1	0.302447
10.486700	0.1	0.299262
10.488367	0.1	0.296826
10.490033	0.1	0.296254
10.491700	0.1	0.297492
10.493367	0.1	0.299211
10.495033	0.1	0.299923
10.496700	0.1	0.299499
10.498367	0.1	0.298889
10.500033	0.1	0.298717
10.501700	0.1	0.299113
10.503367	0.1	0.300081
10.505033	0.1	0.301395
10.506700	0.1	0.302377
10.508367	0.1	0.302154
10.510033	0.1	0.300342
10.511700	0.1	0.297548
10.513367	0.1	0.295052
10.515033	0.1	0.293930
10.516700	0.1	0.294605
10.518367	0.1	0.296682
10.520033	0.1	0.298927
10.521700	0.1	0.299467
10.523367	0.1	0.297180
10.525033	0.1	0.292989
10.526700	0.1	0.289152
10.528367	0.1	0.287150
10.530033	0.1	0.286922
10.531700	0.1	0.287630
10.533367	0.1	0.288263
10.535033	0.1	0.288151
10.536700	0.1	0.287406
10.538367	0.1	0.286475
10.540033	0.1	0.285502
10.541700	0.1	0.284510
10.543367	0.1	0.283755
10.545033	0.1	0.283811
10.546700	0.1	0.285050
10.548367	0.1	0.286694
10.550033	0.1	0.287341
10.551700	0.1	0.286512
10.553367	0.1	0.284729
10.555033	0.1	0.282456
10.556700	0.1	0.279979
10.558367	0.1	0.278079
10.560033	0.1	0.277795
10.561700	0.1	0.279308
10.563367	0.1	0.281977
10.565033	0.1	0.285073
10.566700	0.1	0.288165
10.568367	0.1	0.291262
10.570033	0.1	0.294652
10.571700	0.1	0.298321
10.573367	0.1	0.301600
10.575033	0.1	0.303672
10.576700	0.1	0.303891
10.578367	0.1	0.301809
10.580033	0.1	0.297646
10.581700	0.1	0.292473
10.583367	0.1	0.287611
10.585033	0.1	0.284156
10.586700	0.1	0.282708
10.588367	0.1	0.283010
10.590033	0.1	0.284300
10.591700	0.1	0.285888
10.593367	0.1	0.287252
10.595033	0.1	0.288547
10.596700	0.1	0.290792
10.598367	0.1	0.294633
10.600033	0.1	0.299383
10.601700	0.1	0.303574
10.603367	0.1	0.306075
10.605033	0.1	0.306782
10.606700	0.1	0.306321
10.608367	0.1	0.305511
10.610033	0.1	0.305083
10.611700	0.1	0.305227
10.613367	0.1	0.305776
10.615033	0.1	0.306591
10.616700	0.1	0.307062
10.618367	0.1	0.306312
10.620033	0.1	0.304589
10.621700	0.1	0.302973
10.623367	0.1	0.301967
10.625033	0.1	0.301395
10.626700	0.1	0.300878
10.628367	0.1	0.300058
10.630033	0.1	0.299076
10.631700	0.1	0.298494
10.633367	0.1	0.298508
10.635033	0.1	0.298857
10.636700	0.1	0.299728
10.638367	0.1	0.301776
10.640033	0.1	0.305176
10.641700	0.1	0.309339
10.643367	0.1	0.313469
10.645033	0.1	0.316729
10.646700	0.1	0.318657
10.648367	0.1	0.319602
10.650033	0.1	0.320510
10.651700	0.1	0.322275
10.653367	0.1	0.324883
10.655033	0.1	0.326950
10.656700	0.1	0.326820
10.658367	0.1	0.324380
10.660033	0.1	0.321167
10.661700	0.1	0.318433
10.663367	0.1	0.315909
10.665033	0.1	0.312645
10.666700	0.1	0.308515
10.668367	0.1	0.304580
10.670033	0.1	0.302321
10.671700	0.1	0.302633
10.673367	0.1	0.305069
10.675033	0.1	0.308086
10.676700	0.1	0.310345
10.678367	0.1	0.311597
10.680033	0.1	0.312612
10.681700	0.1	0.314522
10.683367	0.1	0.317721
10.685033	0.1	0.321385
10.686700	0.1	0.324296
10.688367	0.1	0.325753
10.690033	0.1	0.325725
10.691700	0.1	0.324375
10.693367	0.1	0.321725
10.695033	0.1	0.317944
10.696700	0.1	0.313907
10.698367	0.1	0.310973
10.700033	0.1	0.310023
10.701700	0.1	0.310671
10.703367	0.1	0.311621
10.705033	0.1	0.311648
10.706700	0.1	0.310442
10.708367	0.1	0.308617
10.710033	0.1	0.306643
10.711700	0.1	0.304212
10.713367	0.1	0.301311
10.715033	0.1	0.298978
10.716700	0.1	0.298340
10.718367	0.1	0.299518
10.720033	0.1	0.301749
10.721700	0.1	0.304100
10.723367	0.1	0.305981
10.725033	0.1	0.307253
10.726700	0.1	0.307970
10.728367	0.1	0.308147
10.730033	0.1	0.308114
10.731700	0.1	0.308533
10.733367	0.1	0.309483
10.735033	0.1	0.310512
10.736700	0.1	0.311406
10.738367	0.1	0.311965
10.740033	0.1	0.311709
10.741700	0.1	0.310624
10.743367	0.1	0.309637
10.745033	0.1	0.309218
10.746700	0.1	0.308380
10.748367	0.1	0.306121
10.750033	0.1	0.302680
10.751700	0.1	0.298959
10.753367	0.1	0.295644
10.755033	0.1	0.293134
10.756700	0.1	0.291876
10.758367	0.1	0.292249
10.760033	0.1	0.293949
10.761700	0.1	0.295755
10.763367	0.1	0.296417
10.765033	0.1	0.295709
10.766700	0.1	0.294535
10.768367	0.1	0.294144
10.770033	0.1	0.295416
10.771700	0.1	0.298391
10.773367	0.1	0.301860
10.775033	0.1	0.303797
10.776700	0.1	0.303201
10.778367	0.1	0.301111
10.780033	0.1	0.299374
10.781700	0.1	0.298694
10.783367	0.1	0.298149
10.785033	0.1	0.296566
10.786700	0.1	0.294070
10.788367	0.1	0.291886
10.790033	0.1	0.291113
10.791700	0.1	0.291928
10.793367	0.1	0.293646
10.795033	0.1	0.295262
10.796700	0.1	0.296277
10.798367	0.1	0.296929
10.800033	0.1	0.297776
10.801700	0.1	0.298982
10.803367	0.1	0.299937
10.805033	0.1	0.299904
10.806700	0.1	0.299057
10.808367	0.1	0.298186
10.810033	0.1	0.297180
10.811700	0.1	0.295173
10.813367	0.1	0.292179
10.815033	0.1	0.289199
10.816700	0.1	0.287099
10.818367	0.1	0.286414
10.820033	0.1	0.287713
10.821700	0.1	0.291243
10.823367	0.1	0.296189
10.825033	0.1	0.300836
10.826700	0.1	0.303737
10.828367	0.1	0.304668
10.830033	0.1	0.304561
10.831700	0.1	0.304496
10.833367	0.1	0.305115
10.835033	0.1	0.306540
10.836700	0.1	0.308142
10.838367	0.1	0.309064
10.840033	0.1	0.309297
10.841700	0.1	0.309576
10.843367	0.1	0.310224
10.845033	0.1	0.310773
10.846700	0.1	0.310997
10.848367	0.1	0.311756
10.850033	0.1	0.313967
10.851700	0.1	0.317325
10.853367	0.1	0.320789
10.855033	0.1	0.323500
10.856700	0.1	0.324808
10.858367	0.1	0.324412
10.860033	0.1	0.322689
10.861700	0.1	0.320356
10.863367	0.1	0.318219
10.865033	0.1	0.317181
10.866700	0.1	0.317586
10.868367	0.1	0.318717
10.870033	0.1	0.319537
10.871700	0.1	0.319653
10.873367	0.1	0.319253
10.875033	0.1	0.318619
10.876700	0.1	0.318200
10.878367	0.1	0.318396
10.880033	0.1	0.319192
10.881700	0.1	0.320580
10.883367	0.1	0.322736
10.885033	0.1	0.325264
10.886700	0.1	0.327206
10.888367	0.1	0.327947
10.890033	0.1	0.327369
10.891700	0.1	0.325623
10.893367	0.1	0.323458
10.895033	0.1	0.322028
10.896700	0.1	0.321991
10.898367	0.1	0.323332
10.900033	0.1	0.326005
10.901700	0.1	0.329777
10.903367	0.1	0.333786
10.905033	0.1	0.336939
10.906700	0.1	0.338815
10.908367	0.1	0.339840
10.910033	0.1	0.340496
10.911700	0.1	0.340883
10.913367	0.1	0.340999
10.915033	0.1	0.340855
10.916700	0.1	0.340398
10.918367	0.1	0.339868
10.920033	0.1	0.340007
10.921700	0.1	0.341381
10.923367	0.1	0.343313
10.925033	0.1	0.344119
10.926700	0.1	0.342797
10.928367	0.1	0.339807
10.930033	0.1	0.336166
10.931700	0.1	0.332785
10.933367	0.1	0.330545
10.935033	0.1	0.329856
10.936700	0.1	0.330191
10.938367	0.1	0.330685
10.940033	0.1	0.331071
10.941700	0.1	0.331555
10.943367	0.1	0.331979
10.945033	0.1	0.331784
10.946700	0.1	0.330997
10.948367	0.1	0.330359
10.950033	0.1	0.330363
10.951700	0.1	0.330699
10.953367	0.1	0.330568
10.955033	0.1	0.329539
10.956700	0.1	0.328007
10.958367	0.1	0.326787
10.960033	0.1	0.326573
10.961700	0.1	0.327434
10.963367	0.1	0.328491
10.965033	0.1	0.328571
10.966700	0.1	0.327108
10.968367	0.1	0.324193
10.970033	0.1	0.320226
10.971700	0.1	0.315821
10.973367	0.1	0.311742
10.975033	0.1	0.308547
10.976700	0.1	0.306461
10.978367	0.1	0.305679
10.980033	0.1	0.306428
10.981700	0.1	0.308622
10.983367	0.1	0.311872
10.985033	0.1	0.315723
10.986700	0.1	0.319527
10.988367	0.1	0.322377
10.990033	0.1	0.323830
10.991700	0.1	0.324156
10.993367	0.1	0.323742
10.995033	0.1	0.322731
10.996700	0.1	0.321218
10.998367	0.1	0.319909
11.000033	0.1	0.319877
11.001700	0.1	0.321269
11.003367	0.1	0.323020
11.005033	0.1	0.324035
11.006700	0.1	0.323984
11.008367	0.1	0.323039
11.010033	0.1	0.321395
11.011700	0.1	0.319257
11.013367	0.1	0.316980
11.015033	0.1	0.315085
11.016700	0.1	0.314205
11.018367	0.1	0.314736
11.020033	0.1	0.316105
11.021700	0.1	0.316999
11.023367	0.1	0.316594
11.025033	0.1	0.314708
11.026700	0.1	0.311430
11.028367	0.1	0.307672
11.030033	0.1	0.305087
11.031700	0.1	0.304533
11.033367	0.1	0.305288
11.035033	0.1	0.306023
11.036700	0.1	0.306251
11.038367	0.1	0.306587
11.040033	0.1	0.307676
11.041700	0.1	0.309274
11.043367	0.1	0.310647
11.045033	0.1	0.311248
11.046700	0.1	0.310889
11.048367	0.1	0.310000
11.050033	0.1	0.309842
11.051700	0.1	0.311714
11.053367	0.1	0.315658
11.055033	0.1	0.319979
11.056700	0.1	0.322359
11.058367	0.1	0.321469
11.060033	0.1	0.317506
11.061700	0.1	0.312040
11.063367	0.1	0.307597
11.065033	0.1	0.306079
11.066700	0.1	0.307262
11.068367	0.1	0.309288
11.070033	0.1	0.310652
11.071700	0.1	0.311518
11.073367	0.1	0.313097
11.075033	0.1	0.316054
11.076700	0.1	0.319723
11.078367	0.1	0.322796
11.080033	0.1	0.324342
11.081700	0.1	0.323988
11.083367	0.1	0.322131
11.085033	0.1	0.320328
11.086700	0.1	0.320366
11.088367	0.1	0.322824
11.090033	0.1	0.326866
11.091700	0.1	0.330918
11.093367	0.1	0.333549
11.095033	0.1	0.334475
11.096700	0.1	0.334447
11.098367	0.1	0.334214
11.100033	0.1	0.334200
11.101700	0.1	0.334671
11.103367	0.1	0.335560
11.105033	0.1	0.336436
11.106700	0.1	0.336734
11.108367	0.1	0.336291
11.110033	0.1	0.335854
11.111700	0.1	0.336561
11.113367	0.1	0.338522
11.115033	0.1	0.340552
11.116700	0.1	0.341544
11.118367	0.1	0.341618
11.120033	0.1	0.341712
11.121700	0.1	0.342405
11.123367	0.1	0.343565
11.125033	0.1	0.344887
11.126700	0.1	0.346331
11.128367	0.1	0.348110
11.130033	0.1	0.350419
11.131700	0.1	0.353009
11.133367	0.1	0.355034
11.135033	0.1	0.355509
11.136700	0.1	0.354121
11.138367	0.1	0.351709
11.140033	0.1	0.349772
11.141700	0.1	0.349479
11.143367	0.1	0.350927
11.145033	0.1	0.353339
11.146700	0.1	0.355951
11.148367	0.1	0.358555
11.150033	0.1	0.361013
11.151700	0.1	0.363016
11.153367	0.1	0.364352
11.155033	0.1	0.364846
11.156700	0.1	0.364035
11.158367	0.1	0.361744
11.160033	0.1	0.358843
11.161700	0.1	0.356697
11.163367	0.1	0.356110
11.165033	0.1	0.357255
11.166700	0.1	0.359947
11.168367	0.1	0.363640
11.170033	0.1	0.367593
11.171700	0.1	0.371109
11.173367	0.1	0.373237
11.175033	0.1	0.372976
11.176700	0.1	0.370322
11.178367	0.1	0.366815
11.180033	0.1	0.364473
11.181700	0.1	0.364142
11.183367	0.1	0.365363
11.185033	0.1	0.367365
11.186700	0.1	0.369721
11.188367	0.1	0.372152
11.190033	0.1	0.374410
11.191700	0.1	0.376129
11.193367	0.1	0.376515
11.195033	0.1	0.374592
11.196700	0.1	0.370303
11.198367	0.1	0.365037
11.200033	0.1	0.361069
11.201700	0.1	0.360152
11.203367	0.1	0.362135
11.205033	0.1	0.365134
11.206700	0.1	0.367239
11.208367	0.1	0.367826
11.210033	0.1	0.367397
11.211700	0.1	0.366657
11.213367	0.1	0.365577
11.215033	0.1	0.363393
11.216700	0.1	0.359672
11.218367	0.1	0.355174
11.220033	0.1	0.351463
11.221700	0.1	0.349572
11.223367	0.1	0.349116
11.225033	0.1	0.348901
11.226700	0.1	0.348156
11.228367	0.1	0.347025
11.230033	0.1	0.346205
11.231700	0.1	0.346419
11.233367	0.1	0.347802
11.235033	0.1	0.349530
11.236700	0.1	0.350410
11.238367	0.1	0.349963
11.240033	0.1	0.348575
11.241700	0.1	0.346866
11.243367	0.1	0.345469
11.245033	0.1	0.344818
11.246700	0.1	0.344655
11.248367	0.1	0.344380
11.250033	0.1	0.344054
11.251700	0.1	0.344389
11.253367	0.1	0.345637
11.255033	0.1	0.347123
11.256700	0.1	0.348017
11.258367	0.1	0.348086
11.260033	0.1	0.347639
11.261700	0.1	0.346932
11.263367	0.1	0.345698
11.265033	0.1	0.343383
11.266700	0.1	0.340096
11.268367	0.1	0.336706
11.270033	0.1	0.333898
11.271700	0.1	0.331593
11.273367	0.1	0.329427
11.275033	0.1	0.327309
11.276700	0.1	0.325530
11.278367	0.1	0.324529
11.280033	0.1	0.324566
11.281700	0.1	0.325595
11.283367	0.1	0.327621
11.285033	0.1	0.330606
11.286700	0.1	0.333888
11.288367	0.1	0.336464
11.290033	0.1	0.338121
11.291700	0.1	0.339416
11.293367	0.1	0.340538
11.295033	0.1	0.341036
11.296700	0.1	0.340566
11.298367	0.1	0.339397
11.300033	0.1	0.338480
11.301700	0.1	0.338499
11.303367	0.1	0.338685
11.305033	0.1	0.337549
11.306700	0.1	0.334592
11.308367	0.1	0.330727
11.310033	0.1	0.327206
11.311700	0.1	0.324659
11.313367	0.1	0.323188
11.315033	0.1	0.322708
11.316700	0.1	0.322680
11.318367	0.1	0.322359
11.320033	0.1	0.321828
11.321700	0.1	0.321935
11.323367	0.1	0.323239
11.325033	0.1	0.325320
11.326700	0.1	0.327225
11.328367	0.1	0.328775
11.330033	0.1	0.330894
11.331700	0.1	0.334303
11.333367	0.1	0.338624
11.335033	0.1	0.342494
11.336700	0.1	0.344478
11.338367	0.1	0.344301
11.340033	0.1	0.342820
11.341700	0.1	0.340883
11.343367	0.1	0.338997
11.345033	0.1	0.337721
11.346700	0.1	0.337819
11.348367	0.1	0.340086
11.350033	0.1	0.344911
11.351700	0.1	0.351779
11.353367	0.1	0.359295
11.355033	0.1	0.365488
11.356700	0.1	0.368562
11.358367	0.1	0.368026
11.360033	0.1	0.364897
11.361700	0.1	0.360622
11.363367	0.1	0.356445
11.365033	0.1	0.353456
11.366700	0.1	0.352198
11.368367	0.1	0.352194
11.370033	0.1	0.352454
11.371700	0.1	0.352529
11.373367	0.1	0.352776
11.375033	0.1	0.353539
11.376700	0.1	0.354392
11.378367	0.1	0.354582
11.380033	0.1	0.353921
11.381700	0.1	0.352794
11.383367	0.1	0.351807
11.385033	0.1	0.351737
11.386700	0.1	0.353130
11.388367	0.1	0.355840
11.390033	0.1	0.359416
11.391700	0.1	0.363579
11.393367	0.1	0.367984
11.395033	0.1	0.371803
11.396700	0.1	0.373824
11.398367	0.1	0.373251
11.400033	0.1	0.370881
11.401700	0.1	0.368948
11.403367	0.1	0.368943
11.405033	0.1	0.370117
11.406700	0.1	0.371113
11.408367	0.1	0.371807
11.410033	0.1	0.372762
11.411700	0.1	0.373917
11.413367	0.1	0.374354
11.415033	0.1	0.373134
11.416700	0.1	0.370350
11.418367	0.1	0.367491
11.420033	0.1	0.366610
11.421700	0.1	0.368566
11.423367	0.1	0.372282
11.425033	0.1	0.375840
11.426700	0.1	0.378001
11.428367	0.1	0.378606
11.430033	0.1	0.378066
11.431700	0.1	0.376739
11.433367	0.1	0.374801
11.435033	0.1	0.372757
11.436700	0.1	0.371435
11.438367	0.1	0.370829
11.440033	0.1	0.369721
11.441700	0.1	0.367314
11.443367	0.1	0.364212
11.445033	0.1	0.361823
11.446700	0.1	0.361134
11.448367	0.1	0.361940
11.450033	0.1	0.363211
11.451700	0.1	0.364375
11.453367	0.1	0.365651
11.455033	0.1	0.367109
11.456700	0.1	0.368110
11.458367	0.1	0.368282
11.460033	0.1	0.367942
11.461700	0.1	0.367188
11.463367	0.1	0.365814
11.465033	0.1	0.363984
11.466700	0.1	0.362210
11.468367	0.1	0.361027
11.470033	0.1	0.360790
11.471700	0.1	0.361395
11.473367	0.1	0.362163
11.475033	0.1	0.362163
11.476700	0.1	0.360790
11.478367	0.1	0.358061
11.480033	0.1	0.354443
11.481700	0.1	0.350615
11.483367	0.1	0.347523
11.485033	0.1	0.345800
11.486700	0.1	0.345102
11.488367	0.1	0.344520
11.490033	0.1	0.343621
11.491700	0.1	0.343011
11.493367	0.1	0.343979
11.495033	0.1	0.347137
11.496700	0.1	0.351337
11.498367	0.1	0.354280
11.500033	0.1	0.354284
11.501700	0.1	0.351309
11.503367	0.1	0.346610
11.505033	0.1	0.341814
11.506700	0.1	0.337986
11.508367	0.1	0.335192
11.510033	0.1	0.333232
11.511700	0.1	0.332398
11.513367	0.1	0.333041
11.515033	0.1	0.335011
11.516700	0.1	0.337726
11.518367	0.1	0.340231
11.520033	0.1	0.341563
11.521700	0.1	0.341432
11.523367	0.1	0.340263
11.525033	0.1	0.338717
11.526700	0.1	0.337595
11.528367	0.1	0.337479
11.530033	0.1	0.338154
11.531700	0.1	0.338759
11.533367	0.1	0.338317
11.535033	0.1	0.336557
11.536700	0.1	0.334377
11.538367	0.1	0.332976
11.540033	0.1	0.332673
11.541700	0.1	0.333008
11.543367	0.1	0.333418
11.545033	0.1	0.333567
11.546700	0.1	0.333451
11.548367	0.1	0.333162
11.550033	0.1	0.332529
11.551700	0.1	0.331551
11.553367	0.1	0.330629
11.555033	0.1	0.330145
11.556700	0.1	0.330387
11.558367	0.1	0.331621
11.560033	0.1	0.333651
11.561700	0.1	0.335551
11.563367	0.1	0.336603
11.565033	0.1	0.337386
11.566700	0.1	0.339048
11.568367	0.1	0.341544
11.570033	0.1	0.343756
11.571700	0.1	0.344696
11.573367	0.1	0.343900
11.575033	0.1	0.341702
11.576700	0.1	0.339309
11.578367	0.1	0.337842
11.580033	0.1	0.337549
11.581700	0.1	0.337963
11.583367	0.1	0.338545
11.585033	0.1	0.338918
11.586700	0.1	0.338973
11.588367	0.1	0.339150
11.590033	0.1	0.339933
11.591700	0.1	0.340994
11.593367	0.1	0.341712
11.595033	0.1	0.342051
11.596700	0.1	0.342382
11.598367	0.1	0.343150
11.600033	0.1	0.344589
11.601700	0.1	0.346270
11.603367	0.1	0.347528
11.605033	0.1	0.348175
11.606700	0.1	0.348231
11.608367	0.1	0.347658
11.610033	0.1	0.346899
11.611700	0.1	0.346871
11.613367	0.1	0.348017
11.615033	0.1	0.349893
11.616700	0.1	0.351584
11.618367	0.1	0.352394
11.620033	0.1	0.352310
11.621700	0.1	0.351798
11.623367	0.1	0.351290
11.625033	0.1	0.351188
11.626700	0.1	0.351705
11.628367	0.1	0.352892
11.630033	0.1	0.355034
11.631700	0.1	0.358410
11.633367	0.1	0.362592
11.635033	0.1	0.366378
11.636700	0.1	0.368576
11.638367	0.1	0.368836
11.640033	0.1	0.367551
11.641700	0.1	0.365167
11.643367	0.1	0.362275
11.645033	0.1	0.359672
11.646700	0.1	0.357693
11.648367	0.1	0.356138
11.650033	0.1	0.354964
11.651700	0.1	0.354573
11.653367	0.1	0.355421
11.655033	0.1	0.357516
11.656700	0.1	0.360524
11.658367	0.1	0.364133
11.660033	0.1	0.368143
11.661700	0.1	0.372394
11.663367	0.1	0.376678
11.665033	0.1	0.380706
11.666700	0.1	0.383984
11.668367	0.1	0.385875
11.670033	0.1	0.386252
11.671700	0.1	0.385758
11.673367	0.1	0.384902
11.675033	0.1	0.383663
11.676700	0.1	0.382070
11.678367	0.1	0.380254
11.680033	0.1	0.378182
11.681700	0.1	0.375863
11.683367	0.1	0.373898
11.685033	0.1	0.373269
11.686700	0.1	0.374448
11.688367	0.1	0.377013
11.690033	0.1	0.380082
11.691700	0.1	0.382639
11.693367	0.1	0.383579
11.695033	0.1	0.382252
11.696700	0.1	0.379253
11.698367	0.1	0.376198
11.700033	0.1	0.374382
11.701700	0.1	0.373819
11.703367	0.1	0.373675
11.705033	0.1	0.373470
11.706700	0.1	0.373698
11.708367	0.1	0.375025
11.710033	0.1	0.377349
11.711700	0.1	0.379863
11.713367	0.1	0.381558
11.715033	0.1	0.381526
11.716700	0.1	0.379491
11.718367	0.1	0.376296
11.720033	0.1	0.373456
11.721700	0.1	0.372045
11.723367	0.1	0.372082
11.725033	0.1	0.372715
11.726700	0.1	0.372571
11.728367	0.1	0.370569
11.730033	0.1	0.366927
11.731700	0.1	0.363062
11.733367	0.1	0.359979
11.735033	0.1	0.357362
11.736700	0.1	0.354745
11.738367	0.1	0.352603
11.740033	0.1	0.351318
11.741700	0.1	0.350489
11.743367	0.1	0.350131
11.745033	0.1	0.351123
11.746700	0.1	0.353795
11.748367	0.1	0.357442
11.750033	0.1	0.361186
11.751700	0.1	0.364459
11.753367	0.1	0.366746
11.755033	0.1	0.367700
11.756700	0.1	0.367626
11.758367	0.1	0.367216
11.760033	0.1	0.366638
11.761700	0.1	0.365642
11.763367	0.1	0.364445
11.765033	0.1	0.363509
11.766700	0.1	0.362727
11.768367	0.1	0.361442
11.770033	0.1	0.359425
11.771700	0.1	0.357376
11.773367	0.1	0.356147
11.775033	0.1	0.355933
11.776700	0.1	0.356324
11.778367	0.1	0.356357
11.780033	0.1	0.354955
11.781700	0.1	0.352236
11.783367	0.1	0.349828
11.785033	0.1	0.349153
11.786700	0.1	0.349982
11.788367	0.1	0.351351
11.790033	0.1	0.352743
11.791700	0.1	0.353795
11.793367	0.1	0.353819
11.795033	0.1	0.352412
11.796700	0.1	0.350340
11.798367	0.1	0.349246
11.800033	0.1	0.350401
11.801700	0.1	0.353651
11.803367	0.1	0.357404
11.805033	0.1	0.359789
11.806700	0.1	0.359756
11.808367	0.1	0.357633
11.810033	0.1	0.354946
11.811700	0.1	0.353297
11.813367	0.1	0.352911
11.815033	0.1	0.352743
11.816700	0.1	0.351751
11.818367	0.1	0.349795
11.820033	0.1	0.347765
11.821700	0.1	0.346969
11.823367	0.1	0.348142
11.825033	0.1	0.351002
11.826700	0.1	0.354405
11.828367	0.1	0.357092
11.830033	0.1	0.358317
11.831700	0.1	0.357921
11.833367	0.1	0.356408
11.835033	0.1	0.354811
11.836700	0.1	0.354047
11.838367	0.1	0.354261
11.840033	0.1	0.354848
11.841700	0.1	0.355104
11.843367	0.1	0.354894
11.845033	0.1	0.354759
11.846700	0.1	0.355565
11.848367	0.1	0.357735
11.850033	0.1	0.360804
11.851700	0.1	0.363793
11.853367	0.1	0.366024
11.855033	0.1	0.367323
11.856700	0.1	0.367877
11.858367	0.1	0.368063
11.860033	0.1	0.368296
11.861700	0.1	0.369083
11.863367	0.1	0.370564
11.865033	0.1	0.372152
11.866700	0.1	0.373158
11.868367	0.1	0.373465
11.870033	0.1	0.373358
11.871700	0.1	0.373386
11.873367	0.1	0.374354
11.875033	0.1	0.376320
11.876700	0.1	0.377726
11.878367	0.1	0.376957
11.880033	0.1	0.374406
11.881700	0.1	0.372110
11.883367	0.1	0.371751
11.885033	0.1	0.373349
11.886700	0.1	0.375840
11.888367	0.1	0.378280
11.890033	0.1	0.380292
11.891700	0.1	0.381959
11.893367	0.1	0.383658
11.895033	0.1	0.385465
11.896700	0.1	0.387025
11.898367	0.1	0.388059
11.900033	0.1	0.388511
11.901700	0.1	0.388515
11.903367	0.1	0.388594
11.905033	0.1	0.389470
11.906700	0.1	0.391267
11.908367	0.1	0.393311
11.910033	0.1	0.394839
11.911700	0.1	0.395533
11.913367	0.1	0.395426
11.915033	0.1	0.394718
11.916700	0.1	0.393814
11.918367	0.1	0.393558
11.920033	0.1	0.394988
11.921700	0.1	0.398331
11.923367	0.1	0.402513
11.925033	0.1	0.406015
11.926700	0.1	0.408250
11.928367	0.1	0.409917
11.930033	0.1	0.411966
11.931700	0.1	0.414280
11.933367	0.1	0.415957
11.935033	0.1	0.416180
11.936700	0.1	0.414317
11.938367	0.1	0.410248
11.940033	0.1	0.405079
11.941700	0.1	0.400785
11.943367	0.1	0.398615
11.945033	0.1	0.397936
11.946700	0.1	0.397237
11.948367	0.1	0.396357
11.950033	0.1	0.396655
11.951700	0.1	0.399053
11.953367	0.1	0.402909
11.955033	0.1	0.406685
11.956700	0.1	0.409177
11.958367	0.1	0.409987
11.960033	0.1	0.409102
11.961700	0.1	0.406727
11.963367	0.1	0.403277
11.965033	0.1	0.399118
11.966700	0.1	0.394722
11.968367	0.1	0.391151
11.970033	0.1	0.389568
11.971700	0.1	0.390196
11.973367	0.1	0.392208
11.975033	0.1	0.394578
11.976700	0.1	0.396557
11.978367	0.1	0.397726
11.980033	0.1	0.398019
11.981700	0.1	0.397461
11.983367	0.1	0.395896
11.985033	0.1	0.393563
11.986700	0.1	0.391635
11.988367	0.1	0.391118
11.990033	0.1	0.391589
11.991700	0.1	0.392064
11.993367	0.1	0.392236
11.995033	0.1	0.392133
11.996700	0.1	0.391556
11.998367	0.1	0.390220
12.000033	0.1	0.388264
12.001700	0.1	0.386601
12.003367	0.1	0.386308
12.005033	0.1	0.387616
12.006700	0.1	0.389777
12.008367	0.1	0.391705
12.010033	0.1	0.392562
12.011700	0.1	0.392119
12.013367	0.1	0.391109
12.015033	0.1	0.390839
12.016700	0.1	0.392087
12.018367	0.1	0.394331
12.020033	0.1	0.396152
12.021700	0.1	0.396771
12.023367	0.1	0.396613
12.025033	0.1	0.396469
12.026700	0.1	0.396818
12.028367	0.1	0.397661
12.030033	0.1	0.398573
12.031700	0.1	0.399081
12.033367	0.1	0.399170
12.035033	0.1	0.399021
12.036700	0.1	0.398392
12.038367	0.1	0.396967
12.040033	0.1	0.395356
12.041700	0.1	0.394648
12.043367	0.1	0.395253
12.045033	0.1	0.397163
12.046700	0.1	0.400380
12.048367	0.1	0.404362
12.050033	0.1	0.407873
12.051700	0.1	0.409740
12.053367	0.1	0.409745
12.055033	0.1	0.408972
12.056700	0.1	0.408962
12.058367	0.1	0.410164
12.060033	0.1	0.411547
12.061700	0.1	0.411775
12.063367	0.1	0.410280
12.065033	0.1	0.407426
12.066700	0.1	0.404185
12.068367	0.1	0.401353
12.070033	0.1	0.399309
12.071700	0.1	0.398392
12.073367	0.1	0.398741
12.075033	0.1	0.399863
12.076700	0.1	0.400781
12.078367	0.1	0.400702
12.080033	0.1	0.399947
12.081700	0.1	0.399705
12.083367	0.1	0.400720
12.085033	0.1	0.403039
12.086700	0.1	0.406499
12.088367	0.1	0.410518
12.090033	0.1	0.414033
12.091700	0.1	0.416460
12.093367	0.1	0.418145
12.095033	0.1	0.419654
12.096700	0.1	0.421046
12.098367	0.1	0.421950
12.100033	0.1	0.422085
12.101700	0.1	0.421624
12.103367	0.1	0.421098
12.105033	0.1	0.420744
12.106700	0.1	0.420497
12.108367	0.1	0.420706
12.110033	0.1	0.422103
12.111700	0.1	0.424990
12.113367	0.1	0.428734
12.115033	0.1	0.432045
12.116700	0.1	0.433768
12.118367	0.1	0.433824
12.120033	0.1	0.433330
12.121700	0.1	0.433456
12.123367	0.1	0.434369
12.125033	0.1	0.435696
12.126700	0.1	0.437321
12.128367	0.1	0.439314
12.130033	0.1	0.441517
12.131700	0.1	0.443454
12.133367	0.1	0.444707
12.135033	0.1	0.445163
12.136700	0.1	0.444902
12.138367	0.1	0.444278
12.140033	0.1	0.444232
12.141700	0.1	0.445987
12.143367	0.1	0.449819
12.145033	0.1	0.454672
12.146700	0.1	0.459193
12.148367	0.1	0.462574
12.150033	0.1	0.464791
12.151700	0.1	0.466723
12.153367	0.1	0.469317
12.155033	0.1	0.472446
12.156700	0.1	0.475305
12.158367	0.1	0.477405
12.160033	0.1	0.478812
12.161700	0.1	0.479724
12.163367	0.1	0.480516
12.165033	0.1	0.482062
12.166700	0.1	0.485019
12.168367	0.1	0.488842
12.170033	0.1	0.492400
12.171700	0.1	0.495063
12.173367	0.1	0.496623
12.175033	0.1	0.497093
12.176700	0.1	0.496982
12.178367	0.1	0.497373
12.180033	0.1	0.498975
12.181700	0.1	0.501070
12.183367	0.1	0.502281
12.185033	0.1	0.502383
12.186700	0.1	0.502383
12.188367	0.1	0.503124
12.190033	0.1	0.504865
12.191700	0.1	0.507506
12.193367	0.1	0.510160
12.195033	0.1	0.511431
12.196700	0.1	0.510854
12.198367	0.1	0.509443
12.200033	0.1	0.508805
12.201700	0.1	0.509867
12.203367	0.1	0.512335
12.205033	0.1	0.514993
12.206700	0.1	0.516549
12.208367	0.1	0.516418
12.210033	0.1	0.515031
12.211700	0.1	0.513359
12.213367	0.1	0.512158
12.215033	0.1	0.511841
12.216700	0.1	0.512809
12.218367	0.1	0.515017
12.220033	0.1	0.517420
12.221700	0.1	0.518849
12.223367	0.1	0.519259
12.225033	0.1	0.519417
12.226700	0.1	0.519971
12.228367	0.1	0.520865
12.230033	0.1	0.521378
12.231700	0.1	0.521108
12.233367	0.1	0.520591
12.235033	0.1	0.520851
12.236700	0.1	0.522509
12.238367	0.1	0.525275
12.240033	0.1	0.528190
12.241700	0.1	0.530337
12.243367	0.1	0.531268
12.245033	0.1	0.531115
12.246700	0.1	0.530481
12.248367	0.1	0.530304
12.250033	0.1	0.531250
12.251700	0.1	0.533047
12.253367	0.1	0.534956
12.255033	0.1	0.536735
12.256700	0.1	0.538272
12.258367	0.1	0.539026
12.260033	0.1	0.538733
12.261700	0.1	0.537955
12.263367	0.1	0.537396
12.265033	0.1	0.537345
12.266700	0.1	0.537885
12.268367	0.1	0.539054
12.270033	0.1	0.540572
12.271700	0.1	0.541746
12.273367	0.1	0.542197
12.275033	0.1	0.542337
12.276700	0.1	0.542980
12.278367	0.1	0.544828
12.280033	0.1	0.548027
12.281700	0.1	0.551785
12.283367	0.1	0.554952
12.285033	0.1	0.557126
12.286700	0.1	0.558598
12.288367	0.1	0.559599
12.290033	0.1	0.560204
12.291700	0.1	0.560582
12.293367	0.1	0.561015
12.295033	0.1	0.561806
12.296700	0.1	0.563250
12.298367	0.1	0.565415
12.300033	0.1	0.568051
12.301700	0.1	0.570989
12.303367	0.1	0.574235
12.305033	0.1	0.577495
12.306700	0.1	0.580088
12.308367	0.1	0.581695
12.310033	0.1	0.583082
12.311700	0.1	0.585443
12.313367	0.1	0.589127
12.315033	0.1	0.593457
12.316700	0.1	0.597583
12.318367	0.1	0.601239
12.320033	0.1	0.604643
12.321700	0.1	0.607828
12.323367	0.1	0.610244
12.325033	0.1	0.611241
12.326700	0.1	0.610538
12.328367	0.1	0.608298
12.330033	0.1	0.605485
12.331700	0.1	0.603772
12.333367	0.1	0.604568
12.335033	0.1	0.608107
12.336700	0.1	0.613686
12.338367	0.1	0.620256
12.340033	0.1	0.626510
12.341700	0.1	0.631032
12.343367	0.1	0.633132
12.345033	0.1	0.633532
12.346700	0.1	0.633979
12.348367	0.1	0.636107
12.350033	0.1	0.640014
12.351700	0.1	0.644471
12.353367	0.1	0.648769
12.355033	0.1	0.653481
12.356700	0.1	0.659092
12.358367	0.1	0.664960
12.360033	0.1	0.669984
12.361700	0.1	0.673737
12.363367	0.1	0.676666
12.365033	0.1	0.679726
12.366700	0.1	0.683884
12.368367	0.1	0.689183
12.370033	0.1	0.694329
12.371700	0.1	0.697975
12.373367	0.1	0.700131
12.375033	0.1	0.701919
12.376700	0.1	0.704224
12.378367	0.1	0.706939
12.380033	0.1	0.709300
12.381700	0.1	0.710594
12.383367	0.1	0.710953
12.385033	0.1	0.711586
12.386700	0.1	0.713770
12.388367	0.1	0.717556
12.390033	0.1	0.721798
12.391700	0.1	0.725249
12.393367	0.1	0.727535
12.395033	0.1	0.729412
12.396700	0.1	0.731978
12.398367	0.1	0.735577
12.400033	0.1	0.739661
12.401700	0.1	0.743638
12.403367	0.1	0.747647
12.405033	0.1	0.752234
12.406700	0.1	0.757296
12.408367	0.1	0.761808
12.410033	0.1	0.765026
12.411700	0.1	0.767247
12.413367	0.1	0.769170
12.415033	0.1	0.771228
12.416700	0.1	0.773366
12.418367	0.1	0.775349
12.420033	0.1	0.777254
12.421700	0.1	0.779261
12.423367	0.1	0.781203
12.425033	0.1	0.782800
12.426700	0.1	0.783908
12.428367	0.1	0.784714
12.430033	0.1	0.785762
12.431700	0.1	0.787554
12.433367	0.1	0.790255
12.435033	0.1	0.793752
12.436700	0.1	0.797505
12.438367	0.1	0.800369
12.440033	0.1	0.801715
12.441700	0.1	0.802223
12.443367	0.1	0.803103
12.445033	0.1	0.805110
12.446700	0.1	0.808397
12.448367	0.1	0.812737
12.450033	0.1	0.817766
12.451700	0.1	0.822917
12.453367	0.1	0.827326
12.455033	0.1	0.830153
12.456700	0.1	0.831084
12.458367	0.1	0.830283
12.460033	0.1	0.828314
12.461700	0.1	0.826372
12.463367	0.1	0.825739
12.465033	0.1	0.826381
12.466700	0.1	0.826833
12.468367	0.1	0.826004
12.470033	0.1	0.824695
12.471700	0.1	0.824761
12.473367	0.1	0.826921
12.475033	0.1	0.830274
12.476700	0.1	0.833687
12.478367	0.1	0.836682
12.480033	0.1	0.839038
12.481700	0.1	0.840491
12.483367	0.1	0.840933
12.485033	0.1	0.840412
12.486700	0.1	0.838744
12.488367	0.1	0.835680
12.490033	0.1	0.831457
12.491700	0.1	0.827108
12.493367	0.1	0.824132
12.495033	0.1	0.823694
12.496700	0.1	0.826111
12.498367	0.1	0.830679
12.500033	0.1	0.835615
12.501700	0.1	0.838679
12.503367	0.1	0.838358
12.505033	0.1	0.834586
12.506700	0.1	0.828956
12.508367	0.1	0.824146
12.510033	0.1	0.821985
12.511700	0.1	0.822325
12.513367	0.1	0.823792
12.515033	0.1	0.825110
12.516700	0.1	0.825720
12.518367	0.1	0.825762
12.520033	0.1	0.825697
12.521700	0.1	0.825860
12.523367	0.1	0.826507
12.525033	0.1	0.828006
12.526700	0.1	0.830423
12.528367	0.1	0.833012
12.530033	0.1	0.834498
12.531700	0.1	0.833822
12.533367	0.1	0.830796
12.535033	0.1	0.826232
12.536700	0.1	0.821305
12.538367	0.1	0.817063
12.540033	0.1	0.814199
12.541700	0.1	0.812747
12.543367	0.1	0.811876
12.545033	0.1	0.810530
12.546700	0.1	0.808425
12.548367	0.1	0.806153
12.550033	0.1	0.804290
12.551700	0.1	0.802842
12.553367	0.1	0.801496
12.555033	0.1	0.800481
12.556700	0.1	0.800695
12.558367	0.1	0.802530
12.560033	0.1	0.805310
12.561700	0.1	0.807983
12.563367	0.1	0.809692
12.565033	0.1	0.809813
12.566700	0.1	0.808011
12.568367	0.1	0.804313
12.570033	0.1	0.799512
12.571700	0.1	0.795312
12.573367	0.1	0.793142
12.575033	0.1	0.792579
12.576700	0.1	0.791717
12.578367	0.1	0.789249
12.580033	0.1	0.785748
12.581700	0.1	0.782819
12.583367	0.1	0.781366
12.585033	0.1	0.781156
12.586700	0.1	0.781333
12.588367	0.1	0.781240
12.590033	0.1	0.781217
12.591700	0.1	0.782157
12.593367	0.1	0.783987
12.595033	0.1	0.785482
12.596700	0.1	0.785412
12.598367	0.1	0.783214
12.600033	0.1	0.779382
12.601700	0.1	0.775112
12.603367	0.1	0.771317
12.605033	0.1	0.768225
12.606700	0.1	0.765976
12.608367	0.1	0.764905
12.610033	0.1	0.764858
12.611700	0.1	0.764788
12.613367	0.1	0.763447
12.615033	0.1	0.760434
12.616700	0.1	0.756779
12.618367	0.1	0.753943
12.620033	0.1	0.752271
12.621700	0.1	0.751088
12.623367	0.1	0.749659
12.625033	0.1	0.747447
12.626700	0.1	0.744127
12.628367	0.1	0.739796
12.630033	0.1	0.735102
12.631700	0.1	0.731256
12.633367	0.1	0.729365
12.635033	0.1	0.729230
12.636700	0.1	0.729216
12.638367	0.1	0.727926
12.640033	0.1	0.725407
12.641700	0.1	0.722548
12.643367	0.1	0.720248
12.645033	0.1	0.719214
12.646700	0.1	0.719759
12.648367	0.1	0.721216
12.650033	0.1	0.721724
12.651700	0.1	0.719433
12.653367	0.1	0.714432
12.655033	0.1	0.708560
12.656700	0.1	0.703433
12.658367	0.1	0.699395
12.660033	0.1	0.696019
12.661700	0.1	0.693016
12.663367	0.1	0.690543
12.665033	0.1	0.688820
12.666700	0.1	0.688024
12.668367	0.1	0.688229
12.670033	0.1	0.689081
12.671700	0.1	0.689933
12.673367	0.1	0.690250
12.675033	0.1	0.689770
12.676700	0.1	0.688341
12.678367	0.1	0.685900
12.680033	0.1	0.682441
12.681700	0.1	0.678091
12.683367	0.1	0.673607
12.685033	0.1	0.670105
12.686700	0.1	0.668033
12.688367	0.1	0.666878
12.690033	0.1	0.665658
12.691700	0.1	0.663749
12.693367	0.1	0.661425
12.695033	0.1	0.659386
12.696700	0.1	0.657882
12.698367	0.1	0.656387
12.700033	0.1	0.654119
12.701700	0.1	0.650766
12.703367	0.1	0.646356
12.705033	0.1	0.640987
12.706700	0.1	0.635013
12.708367	0.1	0.629304
12.710033	0.1	0.625211
12.711700	0.1	0.623581
12.713367	0.1	0.623423
12.715033	0.1	0.622519
12.716700	0.1	0.619609
12.718367	0.1	0.615371
12.720033	0.1	0.611409
12.721700	0.1	0.608866
12.723367	0.1	0.607534
12.725033	0.1	0.605951
12.726700	0.1	0.602608
12.728367	0.1	0.597392
12.730033	0.1	0.591544
12.731700	0.1	0.586566
12.733367	0.1	0.583166
12.735033	0.1	0.580908
12.736700	0.1	0.579203
12.738367	0.1	0.578277
12.740033	0.1	0.578258
12.741700	0.1	0.578272
12.743367	0.1	0.577262
12.745033	0.1	0.574929
12.746700	0.1	0.571357
12.748367	0.1	0.566561
12.750033	0.1	0.561164
12.751700	0.1	0.556642
12.753367	0.1	0.553932
12.755033	0.1	0.552307
12.756700	0.1	0.550393
12.758367	0.1	0.547781
12.760033	0.1	0.545154
12.761700	0.1	0.543087
12.763367	0.1	0.541168
12.765033	0.1	0.538565
12.766700	0.1	0.535240
12.768367	0.1	0.531962
12.770033	0.1	0.529150
12.771700	0.1	0.526486
12.773367	0.1	0.523645
12.775033	0.1	0.520893
12.776700	0.1	0.519040
12.778367	0.1	0.518751
12.780033	0.1	0.519790
12.781700	0.1	0.520987
12.783367	0.1	0.520744
12.785033	0.1	0.518044
12.786700	0.1	0.513233
12.788367	0.1	0.507711
12.790033	0.1	0.502840
12.791700	0.1	0.499329
12.793367	0.1	0.497154
12.795033	0.1	0.496008
12.796700	0.1	0.495813
12.798367	0.1	0.496549
12.800033	0.1	0.497838
12.801700	0.1	0.498877
12.803367	0.1	0.498872
12.805033	0.1	0.497513
12.806700	0.1	0.495212
12.808367	0.1	0.493131
12.810033	0.1	0.492577
12.811700	0.1	0.494090
12.813367	0.1	0.496912
12.815033	0.1	0.499571
12.816700	0.1	0.500982
12.818367	0.1	0.500889
12.820033	0.1	0.499734
12.821700	0.1	0.498313
12.823367	0.1	0.497201
12.825033	0.1	0.496563
12.826700	0.1	0.496609
12.828367	0.1	0.497638
12.830033	0.1	0.499445
12.831700	0.1	0.501298
12.833367	0.1	0.502514
12.835033	0.1	0.503086
12.836700	0.1	0.503571
12.838367	0.1	0.504320
12.840033	0.1	0.505154
12.841700	0.1	0.506034
12.843367	0.1	0.507524
12.845033	0.1	0.510286
12.846700	0.1	0.514141
12.848367	0.1	0.518090
12.850033	0.1	0.520945
12.851700	0.1	0.521368
12.853367	0.1	0.518612
12.855033	0.1	0.513736
12.856700	0.1	0.509317
12.858367	0.1	0.507617
12.860033	0.1	0.509066
12.861700	0.1	0.512032
12.863367	0.1	0.514099
12.865033	0.1	0.513736
12.866700	0.1	0.511315
12.868367	0.1	0.508912
12.870033	0.1	0.508665
12.871700	0.1	0.511101
12.873367	0.1	0.514900
12.875033	0.1	0.518332
12.876700	0.1	0.520744
12.878367	0.1	0.522416
12.880033	0.1	0.523329
12.881700	0.1	0.523040
12.883367	0.1	0.521760
12.885033	0.1	0.520386
12.886700	0.1	0.519403
12.888367	0.1	0.518775
12.890033	0.1	0.518840
12.891700	0.1	0.520092
12.893367	0.1	0.522523
12.895033	0.1	0.525406
12.896700	0.1	0.527445
12.898367	0.1	0.527785
12.900033	0.1	0.526845
12.901700	0.1	0.525704
12.903367	0.1	0.525070
12.905033	0.1	0.525094
12.906700	0.1	0.525801
12.908367	0.1	0.527338
12.910033	0.1	0.529499
12.911700	0.1	0.531455
12.913367	0.1	0.532493
12.915033	0.1	0.532712
12.916700	0.1	0.532628
12.918367	0.1	0.532395
12.920033	0.1	0.531920
12.921700	0.1	0.531585
12.923367	0.1	0.532148
12.925033	0.1	0.533736
12.926700	0.1	0.535366
12.928367	0.1	0.535673
12.930033	0.1	0.534016
12.931700	0.1	0.531082
12.933367	0.1	0.528288
12.935033	0.1	0.526537
12.936700	0.1	0.525732
12.938367	0.1	0.525517
12.940033	0.1	0.525950
12.941700	0.1	0.527231
12.943367	0.1	0.529075
12.945033	0.1	0.530663
12.946700	0.1	0.531040
12.948367	0.1	0.529601
12.950033	0.1	0.526449
12.951700	0.1	0.522500
12.953367	0.1	0.518975
12.955033	0.1	0.516474
12.956700	0.1	0.514742
12.958367	0.1	0.513294
12.960033	0.1	0.512050
12.961700	0.1	0.511352
12.963367	0.1	0.511352
12.965033	0.1	0.511641
12.966700	0.1	0.511650
12.968367	0.1	0.510961
12.970033	0.1	0.509499
12.971700	0.1	0.507706
12.973367	0.1	0.505955
12.975033	0.1	0.504153
12.976700	0.1	0.502332
12.978367	0.1	0.500907
12.980033	0.1	0.499971
12.981700	0.1	0.498970
12.983367	0.1	0.497298
12.985033	0.1	0.494816
12.986700	0.1	0.491925
12.988367	0.1	0.489317
12.990033	0.1	0.487440
12.991700	0.1	0.486155
12.993367	0.1	0.485103
12.995033	0.1	0.484176
12.996700	0.1	0.483431
12.998367	0.1	0.482611
13.000033	0.1	0.481103
13.001700	0.1	0.478653
13.003367	0.1	0.475952
13.005033	0.1	0.473973
13.006700	0.1	0.473042
13.008367	0.1	0.472609
13.010033	0.1	0.471561
13.011700	0.1	0.469498
13.013367	0.1	0.467589
13.015033	0.1	0.467366
13.016700	0.1	0.468921
13.018367	0.1	0.471007
13.020033	0.1	0.472609
13.021700	0.1	0.473550
13.023367	0.1	0.473550
13.025033	0.1	0.472027
13.026700	0.1	0.469042
13.028367	0.1	0.465349
13.030033	0.1	0.461834
13.031700	0.1	0.459417
13.033367	0.1	0.458672
13.035033	0.1	0.459012
13.036700	0.1	0.459035
13.038367	0.1	0.457806
13.040033	0.1	0.455203
13.041700	0.1	0.451752
13.043367	0.1	0.448506
13.045033	0.1	0.446471
13.046700	0.1	0.446006
13.048367	0.1	0.447156
13.050033	0.1	0.450164
13.051700	0.1	0.455100
13.053367	0.1	0.461102
13.055033	0.1	0.466346
13.056700	0.1	0.468763
13.058367	0.1	0.467333
13.060033	0.1	0.462891
13.061700	0.1	0.457489
13.063367	0.1	0.453023
13.065033	0.1	0.450485
13.066700	0.1	0.449987
13.068367	0.1	0.450979
13.070033	0.1	0.452781
13.071700	0.1	0.454835
13.073367	0.1	0.456460
13.075033	0.1	0.457102
13.076700	0.1	0.456995
13.078367	0.1	0.456679
13.080033	0.1	0.456013
13.081700	0.1	0.454504
13.083367	0.1	0.452362
13.085033	0.1	0.450560
13.086700	0.1	0.449829
13.088367	0.1	0.450024
13.090033	0.1	0.450779
13.091700	0.1	0.452353
13.093367	0.1	0.454998
13.095033	0.1	0.457782
13.096700	0.1	0.459203
13.098367	0.1	0.458611
13.100033	0.1	0.456367
13.101700	0.1	0.453405
13.103367	0.1	0.450951
13.105033	0.1	0.450048
13.106700	0.1	0.451109
13.108367	0.1	0.453549
13.110033	0.1	0.456125
13.111700	0.1	0.457880
13.113367	0.1	0.458830
13.115033	0.1	0.459761
13.116700	0.1	0.461647
13.118367	0.1	0.464707
13.120033	0.1	0.467869
13.121700	0.1	0.469596
13.123367	0.1	0.469168
13.125033	0.1	0.467030
13.126700	0.1	0.464427
13.128367	0.1	0.462565
13.130033	0.1	0.462234
13.131700	0.1	0.463570
13.133367	0.1	0.466132
13.135033	0.1	0.469116
13.136700	0.1	0.471552
13.138367	0.1	0.472935
13.140033	0.1	0.473401
13.141700	0.1	0.473107
13.143367	0.1	0.472134
13.145033	0.1	0.470863
13.146700	0.1	0.469945
13.148367	0.1	0.469671
13.150033	0.1	0.469666
13.151700	0.1	0.469694
13.153367	0.1	0.470136
13.155033	0.1	0.471231
13.156700	0.1	0.472595
13.158367	0.1	0.473768
13.160033	0.1	0.474756
13.161700	0.1	0.475589
13.163367	0.1	0.476055
13.165033	0.1	0.475850
13.166700	0.1	0.474756
13.168367	0.1	0.472893
13.170033	0.1	0.470835
13.171700	0.1	0.469652
13.173367	0.1	0.470313
13.175033	0.1	0.472385
13.176700	0.1	0.474136
13.178367	0.1	0.474211
13.180033	0.1	0.472865
13.181700	0.1	0.471515
13.183367	0.1	0.471529
13.185033	0.1	0.473368
13.186700	0.1	0.476385
13.188367	0.1	0.479268
13.190033	0.1	0.480996
13.191700	0.1	0.481354
13.193367	0.1	0.480581
13.195033	0.1	0.478746
13.196700	0.1	0.476008
13.198367	0.1	0.473107
13.200033	0.1	0.470974
13.201700	0.1	0.469978
13.203367	0.1	0.469978
13.205033	0.1	0.470649
13.206700	0.1	0.471501
13.208367	0.1	0.471999
13.210033	0.1	0.472078
13.211700	0.1	0.472162
13.213367	0.1	0.472446
13.215033	0.1	0.472525
13.216700	0.1	0.472153
13.218367	0.1	0.471757
13.220033	0.1	0.471999
13.221700	0.1	0.473009
13.223367	0.1	0.473922
13.225033	0.1	0.473396
13.226700	0.1	0.471016
13.228367	0.1	0.467445
13.230033	0.1	0.463626
13.231700	0.1	0.460534
13.233367	0.1	0.459040
13.235033	0.1	0.459231
13.236700	0.1	0.460087
13.238367	0.1	0.460315
13.240033	0.1	0.459510
13.241700	0.1	0.458336
13.243367	0.1	0.457591
13.245033	0.1	0.457428
13.246700	0.1	0.457396
13.248367	0.1	0.456842
13.250033	0.1	0.455305
13.251700	0.1	0.452888
13.253367	0.1	0.450411
13.255033	0.1	0.448697
13.256700	0.1	0.447701
13.258367	0.1	0.446779
13.260033	0.1	0.445754
13.261700	0.1	0.445242
13.263367	0.1	0.445838
13.265033	0.1	0.447291
13.266700	0.1	0.448604
13.268367	0.1	0.448874
13.270033	0.1	0.447775
13.271700	0.1	0.445452
13.273367	0.1	0.442513
13.275033	0.1	0.439836
13.276700	0.1	0.438108
13.278367	0.1	0.437773
13.280033	0.1	0.439077
13.281700	0.1	0.441675
13.283367	0.1	0.444264
13.285033	0.1	0.445335
13.286700	0.1	0.444283
13.288367	0.1	0.441535
13.290033	0.1	0.437968
13.291700	0.1	0.434523
13.293367	0.1	0.431840
13.295033	0.1	0.430150
13.296700	0.1	0.429670
13.298367	0.1	0.430653
13.300033	0.1	0.432651
13.301700	0.1	0.434513
13.303367	0.1	0.435198
13.305033	0.1	0.434397
13.306700	0.1	0.432800
13.308367	0.1	0.431556
13.310033	0.1	0.431305
13.311700	0.1	0.432204
13.313367	0.1	0.434369
13.315033	0.1	0.437666
13.316700	0.1	0.441335
13.318367	0.1	0.443929
13.320033	0.1	0.444078
13.321700	0.1	0.441624
13.323367	0.1	0.437670
13.325033	0.1	0.433675
13.326700	0.1	0.430890
13.328367	0.1	0.430159
13.330033	0.1	0.431594
13.331700	0.1	0.434234
13.333367	0.1	0.436511
13.335033	0.1	0.437223
13.336700	0.1	0.436013
13.338367	0.1	0.433447
13.340033	0.1	0.430741
13.341700	0.1	0.429065
13.343367	0.1	0.428944
13.345033	0.1	0.430299
13.346700	0.1	0.432855
13.348367	0.1	0.436446
13.350033	0.1	0.440641
13.351700	0.1	0.444353
13.353367	0.1	0.446504
13.355033	0.1	0.447016
13.356700	0.1	0.446611
13.358367	0.1	0.446006
13.360033	0.1	0.445489
13.361700	0.1	0.445163
13.363367	0.1	0.445293
13.365033	0.1	0.446457
13.366700	0.1	0.449060
13.368367	0.1	0.452716
13.370033	0.1	0.456520
13.371700	0.1	0.459664
13.373367	0.1	0.461489
13.375033	0.1	0.461801
13.376700	0.1	0.461084
13.378367	0.1	0.459887
13.380033	0.1	0.458634
13.381700	0.1	0.458146
13.383367	0.1	0.459645
13.385033	0.1	0.463529
13.386700	0.1	0.468311
13.388367	0.1	0.471543
13.390033	0.1	0.472157
13.391700	0.1	0.471217
13.393367	0.1	0.470383
13.395033	0.1	0.470625
13.396700	0.1	0.472139
13.398367	0.1	0.474318
13.400033	0.1	0.475729
13.401700	0.1	0.475291
13.403367	0.1	0.473605
13.405033	0.1	0.472367
13.406700	0.1	0.472646
13.408367	0.1	0.474150
13.410033	0.1	0.475855
13.411700	0.1	0.476963
13.413367	0.1	0.477294
13.415033	0.1	0.477154
13.416700	0.1	0.476982
13.418367	0.1	0.476656
13.420033	0.1	0.475585
13.421700	0.1	0.473782
13.423367	0.1	0.472507
13.425033	0.1	0.473089
13.426700	0.1	0.475436
13.428367	0.1	0.478127
13.430033	0.1	0.479887
13.431700	0.1	0.480614
13.433367	0.1	0.481177
13.435033	0.1	0.482500
13.436700	0.1	0.484735
13.438367	0.1	0.487389
13.440033	0.1	0.489792
13.441700	0.1	0.491370
13.443367	0.1	0.491980
13.445033	0.1	0.491804
13.446700	0.1	0.491035
13.448367	0.1	0.489824
13.450033	0.1	0.488306
13.451700	0.1	0.486616
13.453367	0.1	0.485168
13.455033	0.1	0.484530
13.456700	0.1	0.484763
13.458367	0.1	0.485140
13.460033	0.1	0.484539
13.461700	0.1	0.482020
13.463367	0.1	0.477764
13.465033	0.1	0.473359
13.466700	0.1	0.470858
13.468367	0.1	0.471561
13.470033	0.1	0.474965
13.471700	0.1	0.478947
13.473367	0.1	0.482071
13.475033	0.1	0.484739
13.476700	0.1	0.487496
13.478367	0.1	0.489592
13.480033	0.1	0.489764
13.481700	0.1	0.487575
13.483367	0.1	0.483994
13.485033	0.1	0.480656
13.486700	0.1	0.478583
13.488367	0.1	0.478011
13.490033	0.1	0.478639
13.491700	0.1	0.479594
13.493367	0.1	0.479994
13.495033	0.1	0.479375
13.496700	0.1	0.477228
13.498367	0.1	0.473554
13.500033	0.1	0.469526
13.501700	0.1	0.466229
13.503367	0.1	0.463412
13.505033	0.1	0.460455
13.506700	0.1	0.457717
13.508367	0.1	0.456455
13.510033	0.1	0.457638
13.511700	0.1	0.460958
13.513367	0.1	0.465102
13.515033	0.1	0.468469
13.516700	0.1	0.469740
13.518367	0.1	0.468632
13.520033	0.1	0.466076
13.521700	0.1	0.463407
13.523367	0.1	0.461400
13.525033	0.1	0.459985
13.526700	0.1	0.458839
13.528367	0.1	0.457997
13.530033	0.1	0.457675
13.531700	0.1	0.457782
13.533367	0.1	0.457885
13.535033	0.1	0.457871
13.536700	0.1	0.458346
13.538367	0.1	0.459850
13.540033	0.1	0.462011
13.541700	0.1	0.463645
13.543367	0.1	0.463664
13.545033	0.1	0.462001
13.546700	0.1	0.459743
13.548367	0.1	0.458215
13.550033	0.1	0.457927
13.551700	0.1	0.458504
13.553367	0.1	0.459501
13.555033	0.1	0.460679
13.556700	0.1	0.461792
13.558367	0.1	0.462369
13.560033	0.1	0.461740
13.561700	0.1	0.459361
13.563367	0.1	0.455403
13.565033	0.1	0.450932
13.566700	0.1	0.446974
13.568367	0.1	0.443710
13.570033	0.1	0.441321
13.571700	0.1	0.440767
13.573367	0.1	0.442583
13.575033	0.1	0.445670
13.576700	0.1	0.448148
13.578367	0.1	0.449158
13.580033	0.1	0.449135
13.581700	0.1	0.448744
13.583367	0.1	0.448488
13.585033	0.1	0.448721
13.586700	0.1	0.449163
13.588367	0.1	0.449116
13.590033	0.1	0.448502
13.591700	0.1	0.448022
13.593367	0.1	0.448241
13.595033	0.1	0.449009
13.596700	0.1	0.449861
13.598367	0.1	0.450509
13.600033	0.1	0.450816
13.601700	0.1	0.450802
13.603367	0.1	0.450872
13.605033	0.1	0.451501
13.606700	0.1	0.452702
13.608367	0.1	0.454080
13.610033	0.1	0.455361
13.611700	0.1	0.456641
13.613367	0.1	0.458183
13.615033	0.1	0.460343
13.616700	0.1	0.463095
13.618367	0.1	0.465591
13.620033	0.1	0.466844
13.621700	0.1	0.466863
13.623367	0.1	0.466411
13.625033	0.1	0.466127
13.626700	0.1	0.466299
13.628367	0.1	0.467044
13.630033	0.1	0.468264
13.631700	0.1	0.469885
13.633367	0.1	0.472185
13.635033	0.1	0.475403
13.636700	0.1	0.479273
13.638367	0.1	0.483282
13.640033	0.1	0.487003
13.641700	0.1	0.490029
13.643367	0.1	0.491915
13.645033	0.1	0.492423
13.646700	0.1	0.491957
13.648367	0.1	0.491496
13.650033	0.1	0.491827
13.651700	0.1	0.493000
13.653367	0.1	0.494528
13.655033	0.1	0.495845
13.656700	0.1	0.496707
13.658367	0.1	0.496916
13.660033	0.1	0.495790
13.661700	0.1	0.492511
13.663367	0.1	0.487403
13.665033	0.1	0.482202
13.666700	0.1	0.478723
13.668367	0.1	0.477601
13.670033	0.1	0.478416
13.671700	0.1	0.480581
13.673367	0.1	0.483738
13.675033	0.1	0.487487
13.676700	0.1	0.491277
13.678367	0.1	0.494556
13.680033	0.1	0.496865
13.681700	0.1	0.498015
13.683367	0.1	0.498551
13.685033	0.1	0.499464
13.686700	0.1	0.501294
13.688367	0.1	0.503720
13.690033	0.1	0.505866
13.691700	0.1	0.507100
13.693367	0.1	0.507329
13.695033	0.1	0.506272
13.696700	0.1	0.503631
13.698367	0.1	0.499892
13.700033	0.1	0.495999
13.701700	0.1	0.492944
13.703367	0.1	0.491352
13.705033	0.1	0.490625
13.706700	0.1	0.489391
13.708367	0.1	0.487259
13.710033	0.1	0.485508
13.711700	0.1	0.485694
13.713367	0.1	0.487706
13.715033	0.1	0.489708
13.716700	0.1	0.490192
13.718367	0.1	0.489308
13.720033	0.1	0.488102
13.721700	0.1	0.487114
13.723367	0.1	0.485978
13.725033	0.1	0.484111
13.726700	0.1	0.481559
13.728367	0.1	0.479128
13.730033	0.1	0.477792
13.731700	0.1	0.477992
13.733367	0.1	0.479268
13.735033	0.1	0.480795
13.736700	0.1	0.482113
13.738367	0.1	0.483133
13.740033	0.1	0.483631
13.741700	0.1	0.483287
13.743367	0.1	0.482178
13.745033	0.1	0.480935
13.746700	0.1	0.480302
13.748367	0.1	0.480535
13.750033	0.1	0.481149
13.751700	0.1	0.481047
13.753367	0.1	0.479207
13.755033	0.1	0.475356
13.756700	0.1	0.470043
13.758367	0.1	0.464213
13.760033	0.1	0.458583
13.761700	0.1	0.453601
13.763367	0.1	0.449973
13.765033	0.1	0.448585
13.766700	0.1	0.449475
13.768367	0.1	0.451598
13.770033	0.1	0.453796
13.771700	0.1	0.455738
13.773367	0.1	0.457694
13.775033	0.1	0.459421
13.776700	0.1	0.459827
13.778367	0.1	0.458076
13.780033	0.1	0.454756
13.781700	0.1	0.451468
13.783367	0.1	0.449298
13.785033	0.1	0.448138
13.786700	0.1	0.447589
13.788367	0.1	0.447761
13.790033	0.1	0.448744
13.791700	0.1	0.450015
13.793367	0.1	0.450909
13.795033	0.1	0.451184
13.796700	0.1	0.450686
13.798367	0.1	0.449023
13.800033	0.1	0.446159
13.801700	0.1	0.442732
13.803367	0.1	0.439570
13.805033	0.1	0.437372
13.806700	0.1	0.436809
13.808367	0.1	0.438294
13.810033	0.1	0.441438
13.811700	0.1	0.444995
13.813367	0.1	0.447789
13.815033	0.1	0.449298
13.816700	0.1	0.449219
13.818367	0.1	0.447249
13.820033	0.1	0.443598
13.821700	0.1	0.439207
13.823367	0.1	0.435486
13.825033	0.1	0.433722
13.826700	0.1	0.434369
13.828367	0.1	0.437009
13.830033	0.1	0.440823
13.831700	0.1	0.444725
13.833367	0.1	0.447389
13.835033	0.1	0.447840
13.836700	0.1	0.446313
13.838367	0.1	0.444027
13.840033	0.1	0.441927
13.841700	0.1	0.440450
13.843367	0.1	0.440204
13.845033	0.1	0.441684
13.846700	0.1	0.444604
13.848367	0.1	0.448022
13.850033	0.1	0.450918
13.851700	0.1	0.453028
13.853367	0.1	0.454993
13.855033	0.1	0.457373
13.856700	0.1	0.459822
13.858367	0.1	0.461475
13.860033	0.1	0.461796
13.861700	0.1	0.461028
13.863367	0.1	0.459822
13.865033	0.1	0.458616
13.866700	0.1	0.457442
13.868367	0.1	0.456269
13.870033	0.1	0.455133
13.871700	0.1	0.453815
13.873367	0.1	0.452078
13.875033	0.1	0.450537
13.876700	0.1	0.450402
13.878367	0.1	0.452348
13.880033	0.1	0.455929
13.881700	0.1	0.459808
13.883367	0.1	0.462467
13.885033	0.1	0.462984
13.886700	0.1	0.461321
13.888367	0.1	0.458625
13.890033	0.1	0.456874
13.891700	0.1	0.457182
13.893367	0.1	0.459077
13.895033	0.1	0.461638
13.896700	0.1	0.464292
13.898367	0.1	0.466555
13.900033	0.1	0.467766
13.901700	0.1	0.467338
13.903367	0.1	0.465182
13.905033	0.1	0.461754
13.906700	0.1	0.458006
13.908367	0.1	0.455156
13.910033	0.1	0.453880
13.911700	0.1	0.454062
13.913367	0.1	0.455445
13.915033	0.1	0.457847
13.916700	0.1	0.460898
13.918367	0.1	0.464297
13.920033	0.1	0.468162
13.921700	0.1	0.472665
13.923367	0.1	0.477382
13.925033	0.1	0.481443
13.926700	0.1	0.484395
13.928367	0.1	0.486174
13.930033	0.1	0.486881
13.931700	0.1	0.487161
13.933367	0.1	0.487724
13.935033	0.1	0.488441
13.936700	0.1	0.488879
13.938367	0.1	0.489014
13.940033	0.1	0.488646
13.941700	0.1	0.487301
13.943367	0.1	0.485466
13.945033	0.1	0.484763
13.946700	0.1	0.486164
13.948367	0.1	0.489056
13.950033	0.1	0.492074
13.951700	0.1	0.493843
13.953367	0.1	0.493517
13.955033	0.1	0.491655
13.956700	0.1	0.489922
13.958367	0.1	0.489536
13.960033	0.1	0.490504
13.961700	0.1	0.492483
13.963367	0.1	0.495026
13.965033	0.1	0.496833
13.966700	0.1	0.496255
13.968367	0.1	0.492996
13.970033	0.1	0.488493
13.971700	0.1	0.484604
13.973367	0.1	0.482160
13.975033	0.1	0.480730
13.976700	0.1	0.479491
13.978367	0.1	0.477876
13.980033	0.1	0.475897
13.981700	0.1	0.474202
13.983367	0.1	0.473512
13.985033	0.1	0.473866
13.986700	0.1	0.474867
13.988367	0.1	0.476320
13.990033	0.1	0.478150
13.991700	0.1	0.479976
13.993367	0.1	0.481233
13.995033	0.1	0.481517
13.996700	0.1	0.480427
13.998367	0.1	0.477838
14.000033	0.1	0.474644
14.001700	0.1	0.472218
14.003367	0.1	0.470965
14.005033	0.1	0.470383
14.006700	0.1	0.470080
14.008367	0.1	0.469950
14.010033	0.1	0.469834
14.011700	0.1	0.469484
14.013367	0.1	0.468530
14.015033	0.1	0.466444
14.016700	0.1	0.462732
14.018367	0.1	0.457466
14.020033	0.1	0.451552
14.021700	0.1	0.446513
14.023367	0.1	0.444027
14.025033	0.1	0.445154
14.026700	0.1	0.449396
14.028367	0.1	0.454709
14.030033	0.1	0.458756
14.031700	0.1	0.460348
14.033367	0.1	0.460008
14.035033	0.1	0.459054
14.036700	0.1	0.458327
14.038367	0.1	0.458169
14.040033	0.1	0.458686
14.041700	0.1	0.459533
14.043367	0.1	0.460092
14.045033	0.1	0.460227
14.046700	0.1	0.460418
14.048367	0.1	0.460916
14.050033	0.1	0.461536
14.051700	0.1	0.462378
14.053367	0.1	0.463892
14.055033	0.1	0.466015
14.056700	0.1	0.467915
14.058367	0.1	0.468828
14.060033	0.1	0.468600
14.061700	0.1	0.467352
14.063367	0.1	0.465298
14.065033	0.1	0.462658
14.066700	0.1	0.459594
14.068367	0.1	0.456963
14.070033	0.1	0.456227
14.071700	0.1	0.457815
14.073367	0.1	0.460898
14.075033	0.1	0.464721
14.076700	0.1	0.469121
14.078367	0.1	0.473703
14.080033	0.1	0.477401
14.081700	0.1	0.479068
14.083367	0.1	0.478178
14.085033	0.1	0.475110
14.086700	0.1	0.471254
14.088367	0.1	0.468735
14.090033	0.1	0.468832
14.091700	0.1	0.470723
14.093367	0.1	0.472604
14.095033	0.1	0.473685
14.096700	0.1	0.474323
14.098367	0.1	0.474770
14.100033	0.1	0.474704
14.101700	0.1	0.474006
14.103367	0.1	0.473298
14.105033	0.1	0.473387
14.106700	0.1	0.474532
14.108367	0.1	0.476083
14.110033	0.1	0.476954
14.111700	0.1	0.476711
14.113367	0.1	0.475729
14.115033	0.1	0.474700
14.116700	0.1	0.474700
14.118367	0.1	0.476874
14.120033	0.1	0.481526
14.121700	0.1	0.487482
14.123367	0.1	0.492609
14.125033	0.1	0.495552
14.126700	0.1	0.496916
14.128367	0.1	0.498239
14.130033	0.1	0.500204
14.131700	0.1	0.502262
14.133367	0.1	0.503925
14.135033	0.1	0.505513
14.136700	0.1	0.507450
14.138367	0.1	0.509587
14.140033	0.1	0.511254
14.141700	0.1	0.511850
14.143367	0.1	0.511520
14.145033	0.1	0.511026
14.146700	0.1	0.510970
14.148367	0.1	0.511622
14.150033	0.1	0.512744
14.151700	0.1	0.513457
14.153367	0.1	0.513322
14.155033	0.1	0.513159
14.156700	0.1	0.513876
14.158367	0.1	0.515277
14.160033	0.1	0.516656
14.161700	0.1	0.517792
14.163367	0.1	0.518784
14.165033	0.1	0.519338
14.166700	0.1	0.519021
14.168367	0.1	0.518309
14.170033	0.1	0.518300
14.171700	0.1	0.519576
14.173367	0.1	0.521895
14.175033	0.1	0.524721
14.176700	0.1	0.527482
14.178367	0.1	0.529625
14.180033	0.1	0.530966
14.181700	0.1	0.531883
14.183367	0.1	0.532758
14.185033	0.1	0.533424
14.186700	0.1	0.533368
14.188367	0.1	0.532442
14.190033	0.1	0.531124
14.191700	0.1	0.530398
14.193367	0.1	0.531287
14.195033	0.1	0.533927
14.196700	0.1	0.537038
14.198367	0.1	0.538947
14.200033	0.1	0.538724
14.201700	0.1	0.536572
14.203367	0.1	0.533899
14.205033	0.1	0.532568
14.206700	0.1	0.533499
14.208367	0.1	0.536060
14.210033	0.1	0.538565
14.211700	0.1	0.539604
14.213367	0.1	0.539217
14.215033	0.1	0.538523
14.216700	0.1	0.538463
14.218367	0.1	0.538998
14.220033	0.1	0.539059
14.221700	0.1	0.537583
14.223367	0.1	0.535049
14.225033	0.1	0.533378
14.226700	0.1	0.533718
14.228367	0.1	0.535282
14.230033	0.1	0.536763
14.231700	0.1	0.537634
14.233367	0.1	0.538114
14.235033	0.1	0.538891
14.236700	0.1	0.540600
14.238367	0.1	0.542882
14.240033	0.1	0.544405
14.241700	0.1	0.543911
14.243367	0.1	0.540977
14.245033	0.1	0.536120
14.246700	0.1	0.530654
14.248367	0.1	0.526053
14.250033	0.1	0.522998
14.251700	0.1	0.521201
14.253367	0.1	0.519911
14.255033	0.1	0.518453
14.256700	0.1	0.516823
14.258367	0.1	0.515706
14.260033	0.1	0.515706
14.261700	0.1	0.516549
14.263367	0.1	0.517336
14.265033	0.1	0.517489
14.266700	0.1	0.516903
14.268367	0.1	0.515487
14.270033	0.1	0.513052
14.271700	0.1	0.509843
14.273367	0.1	0.506835
14.275033	0.1	0.505126
14.276700	0.1	0.505121
14.278367	0.1	0.506239
14.280033	0.1	0.507543
14.281700	0.1	0.508572
14.283367	0.1	0.509638
14.285033	0.1	0.511357
14.286700	0.1	0.513960
14.288367	0.1	0.516847
14.290033	0.1	0.519222
14.291700	0.1	0.520856
14.293367	0.1	0.521704
14.295033	0.1	0.521657
14.296700	0.1	0.521122
14.298367	0.1	0.520875
14.300033	0.1	0.521089
14.301700	0.1	0.521056
14.303367	0.1	0.520092
14.305033	0.1	0.518248
14.306700	0.1	0.516018
14.308367	0.1	0.514025
14.310033	0.1	0.512851
14.311700	0.1	0.512484
14.313367	0.1	0.512199
14.315033	0.1	0.511226
14.316700	0.1	0.509373
14.318367	0.1	0.507073
14.320033	0.1	0.504889
14.321700	0.1	0.503357
14.323367	0.1	0.502835
14.325033	0.1	0.503133
14.326700	0.1	0.503613
14.328367	0.1	0.504050
14.330033	0.1	0.504809
14.331700	0.1	0.506216
14.333367	0.1	0.508102
14.335033	0.1	0.509880
14.336700	0.1	0.510919
14.338367	0.1	0.510863
14.340033	0.1	0.509941
14.341700	0.1	0.508996
14.343367	0.1	0.508879
14.345033	0.1	0.509806
14.346700	0.1	0.511594
14.348367	0.1	0.514248
14.350033	0.1	0.518016
14.351700	0.1	0.522612
14.353367	0.1	0.526649
14.355033	0.1	0.528377
14.356700	0.1	0.527091
14.358367	0.1	0.523678
14.360033	0.1	0.520181
14.361700	0.1	0.518565
14.363367	0.1	0.519548
14.365033	0.1	0.522658
14.366700	0.1	0.526770
14.368367	0.1	0.530626
14.370033	0.1	0.533885
14.371700	0.1	0.537196
14.373367	0.1	0.540921
14.375033	0.1	0.544325
14.376700	0.1	0.546323
14.378367	0.1	0.546360
14.380033	0.1	0.544772
14.381700	0.1	0.542677
14.383367	0.1	0.541261
14.385033	0.1	0.540866
14.386700	0.1	0.540931
14.388367	0.1	0.540898
14.390033	0.1	0.541215
14.391700	0.1	0.542784
14.393367	0.1	0.545466
14.395033	0.1	0.548139
14.396700	0.1	0.550025
14.398367	0.1	0.551329
14.400033	0.1	0.552726
14.401700	0.1	0.554612
14.403367	0.1	0.556689
14.405033	0.1	0.558486
14.406700	0.1	0.560321
14.408367	0.1	0.562868
14.410033	0.1	0.566016
14.411700	0.1	0.569029
14.413367	0.1	0.571175
14.415033	0.1	0.571739
14.416700	0.1	0.570393
14.418367	0.1	0.567967
14.420033	0.1	0.566384
14.421700	0.1	0.567473
14.423367	0.1	0.571320
14.425033	0.1	0.576121
14.426700	0.1	0.579837
14.428367	0.1	0.581406
14.430033	0.1	0.581015
14.431700	0.1	0.580023
14.433367	0.1	0.579921
14.435033	0.1	0.581271
14.436700	0.1	0.583725
14.438367	0.1	0.586403
14.440033	0.1	0.588549
14.441700	0.1	0.590086
14.443367	0.1	0.591329
14.445033	0.1	0.592312
14.446700	0.1	0.592796
14.448367	0.1	0.593066
14.450033	0.1	0.593741
14.451700	0.1	0.594473
14.453367	0.1	0.594025
14.455033	0.1	0.591995
14.456700	0.1	0.589350
14.458367	0.1	0.587497
14.460033	0.1	0.587408
14.461700	0.1	0.589159
14.463367	0.1	0.591935
14.465033	0.1	0.594524
14.466700	0.1	0.595972
14.468367	0.1	0.595986
14.470033	0.1	0.594798
14.471700	0.1	0.592931
14.473367	0.1	0.590933
14.475033	0.1	0.588950
14.476700	0.1	0.586747
14.478367	0.1	0.584698
14.480033	0.1	0.583935
14.481700	0.1	0.585024
14.483367	0.1	0.587371
14.485033	0.1	0.589630
14.486700	0.1	0.590379
14.488367	0.1	0.589099
14.490033	0.1	0.586603
14.491700	0.1	0.584261
14.493367	0.1	0.582868
14.495033	0.1	0.582426
14.496700	0.1	0.582789
14.498367	0.1	0.584051
14.500033	0.1	0.586044
14.501700	0.1	0.588009
14.503367	0.1	0.589052
14.505033	0.1	0.588703
14.506700	0.1	0.587380
14.508367	0.1	0.586258
14.510033	0.1	0.585988
14.511700	0.1	0.586049
14.513367	0.1	0.585346
14.515033	0.1	0.582989
14.516700	0.1	0.579273
14.518367	0.1	0.576000
14.520033	0.1	0.574901
14.521700	0.1	0.576256
14.523367	0.1	0.579050
14.525033	0.1	0.581685
14.526700	0.1	0.582803
14.528367	0.1	0.581918
14.530033	0.1	0.579739
14.531700	0.1	0.577541
14.533367	0.1	0.576139
14.535033	0.1	0.575827
14.536700	0.1	0.576754
14.538367	0.1	0.578300
14.540033	0.1	0.578905
14.541700	0.1	0.577522
14.543367	0.1	0.574454
14.545033	0.1	0.570780
14.546700	0.1	0.567771
14.548367	0.1	0.566556
14.550033	0.1	0.567720
14.551700	0.1	0.571110
14.553367	0.1	0.575655
14.555033	0.1	0.579702
14.556700	0.1	0.582146
14.558367	0.1	0.583087
14.560033	0.1	0.583106
14.561700	0.1	0.582500
14.563367	0.1	0.581476
14.565033	0.1	0.580642
14.566700	0.1	0.580936
14.568367	0.1	0.583003
14.570033	0.1	0.586468
14.571700	0.1	0.589807
14.573367	0.1	0.591432
14.575033	0.1	0.591213
14.576700	0.1	0.590463
14.578367	0.1	0.590184
14.580033	0.1	0.589998
14.581700	0.1	0.589020
14.583367	0.1	0.587045
14.585033	0.1	0.584656
14.586700	0.1	0.582798
14.588367	0.1	0.582142
14.590033	0.1	0.582691
14.591700	0.1	0.583865
14.593367	0.1	0.585122
14.595033	0.1	0.586631
14.596700	0.1	0.588852
14.598367	0.1	0.591567
14.600033	0.1	0.593788
14.601700	0.1	0.594473
14.603367	0.1	0.593401
14.605033	0.1	0.591287
14.606700	0.1	0.589238
14.608367	0.1	0.588186
14.610033	0.1	0.588540
14.611700	0.1	0.589918
14.613367	0.1	0.591581
14.615033	0.1	0.593187
14.616700	0.1	0.594701
14.618367	0.1	0.595991
14.620033	0.1	0.596889
14.621700	0.1	0.597350
14.623367	0.1	0.597495
14.625033	0.1	0.597429
14.626700	0.1	0.597071
14.628367	0.1	0.596573
14.630033	0.1	0.596414
14.631700	0.1	0.596922
14.633367	0.1	0.598188
14.635033	0.1	0.599930
14.636700	0.1	0.601495
14.638367	0.1	0.602533
14.640033	0.1	0.603436
14.641700	0.1	0.604554
14.643367	0.1	0.605616
14.645033	0.1	0.606519
14.646700	0.1	0.607553
14.648367	0.1	0.608726
14.650033	0.1	0.610054
14.651700	0.1	0.611744
14.653367	0.1	0.613555
14.655033	0.1	0.614822
14.656700	0.1	0.615143
14.658367	0.1	0.614659
14.660033	0.1	0.613788
14.661700	0.1	0.613239
14.663367	0.1	0.613751
14.665033	0.1	0.615418
14.666700	0.1	0.617448
14.668367	0.1	0.618501
14.670033	0.1	0.617695
14.671700	0.1	0.615460
14.673367	0.1	0.613290
14.675033	0.1	0.612629
14.676700	0.1	0.613704
14.678367	0.1	0.615246
14.680033	0.1	0.615912
14.681700	0.1	0.615600
14.683367	0.1	0.615125
14.685033	0.1	0.615120
14.686700	0.1	0.615600
14.688367	0.1	0.616326
14.690033	0.1	0.617355
14.691700	0.1	0.618855
14.693367	0.1	0.620652
14.695033	0.1	0.622217
14.696700	0.1	0.623022
14.698367	0.1	0.623125
14.700033	0.1	0.623297
14.701700	0.1	0.624182
14.703367	0.1	0.625560
14.705033	0.1	0.626631
14.706700	0.1	0.626645
14.708367	0.1	0.625318
14.710033	0.1	0.622929
14.711700	0.1	0.620075
14.713367	0.1	0.617551
14.715033	0.1	0.616149
14.716700	0.1	0.616503
14.718367	0.1	0.618873
14.720033	0.1	0.622347
14.721700	0.1	0.624801
14.723367	0.1	0.624349
14.725033	0.1	0.620377
14.726700	0.1	0.613574
14.728367	0.1	0.605779
14.730033	0.1	0.599395
14.731700	0.1	0.595981
14.733367	0.1	0.595418
14.735033	0.1	0.596433
14.736700	0.1	0.597807
14.738367	0.1	0.598966
14.740033	0.1	0.599693
14.741700	0.1	0.599967
14.743367	0.1	0.600056
14.745033	0.1	0.599818
14.746700	0.1	0.598547
14.748367	0.1	0.595977
14.750033	0.1	0.592559
14.751700	0.1	0.588922
14.753367	0.1	0.586011
14.755033	0.1	0.585020
14.756700	0.1	0.586291
14.758367	0.1	0.588885
14.760033	0.1	0.591534
14.761700	0.1	0.593471
14.763367	0.1	0.594393
14.765033	0.1	0.594240
14.766700	0.1	0.593360
14.768367	0.1	0.592270
14.770033	0.1	0.591162
14.771700	0.1	0.590095
14.773367	0.1	0.589341
14.775033	0.1	0.589038
14.776700	0.1	0.588838
14.778367	0.1	0.588046
14.780033	0.1	0.586375
14.781700	0.1	0.584307
14.783367	0.1	0.582607
14.785033	0.1	0.581713
14.786700	0.1	0.581406
14.788367	0.1	0.581099
14.790033	0.1	0.580624
14.791700	0.1	0.580358
14.793367	0.1	0.580489
14.795033	0.1	0.580843
14.796700	0.1	0.581346
14.798367	0.1	0.582170
14.800033	0.1	0.583506
14.801700	0.1	0.585024
14.803367	0.1	0.585793
14.805033	0.1	0.585001
14.806700	0.1	0.582864
14.808367	0.1	0.580526
14.810033	0.1	0.578845
14.811700	0.1	0.577634
14.813367	0.1	0.576549
14.815033	0.1	0.575883
14.816700	0.1	0.576256
14.818367	0.1	0.578212
14.820033	0.1	0.581797
14.821700	0.1	0.586361
14.823367	0.1	0.591180
14.825033	0.1	0.595725
14.826700	0.1	0.599488
14.828367	0.1	0.602305
14.830033	0.1	0.604293
14.831700	0.1	0.605453
14.833367	0.1	0.605974
14.835033	0.1	0.606198
14.836700	0.1	0.606244
14.838367	0.1	0.606091
14.840033	0.1	0.605797
14.841700	0.1	0.605630
14.843367	0.1	0.605979
14.845033	0.1	0.606948
14.846700	0.1	0.608168
14.848367	0.1	0.609099
14.850033	0.1	0.609392
14.851700	0.1	0.609164
14.853367	0.1	0.608899
14.855033	0.1	0.609159
14.856700	0.1	0.610538
14.858367	0.1	0.613285
14.860033	0.1	0.616666
14.861700	0.1	0.619534
14.863367	0.1	0.621458
14.865033	0.1	0.623027
14.866700	0.1	0.625332
14.868367	0.1	0.629029
14.870033	0.1	0.633681
14.871700	0.1	0.638282
14.873367	0.1	0.642021
14.875033	0.1	0.644606
14.876700	0.1	0.646100
14.878367	0.1	0.646585
14.880033	0.1	0.646091
14.881700	0.1	0.644946
14.883367	0.1	0.643572
14.885033	0.1	0.642003
14.886700	0.1	0.640382
14.888367	0.1	0.639581
14.890033	0.1	0.640601
14.891700	0.1	0.643441
14.893367	0.1	0.647302
14.895033	0.1	0.651483
14.896700	0.1	0.655646
14.898367	0.1	0.659605
14.900033	0.1	0.663497
14.901700	0.1	0.667837
14.903367	0.1	0.672843
14.905033	0.1	0.677630
14.906700	0.1	0.680760
14.908367	0.1	0.681635
14.910033	0.1	0.680760
14.911700	0.1	0.678892
14.913367	0.1	0.676769
14.915033	0.1	0.675349
14.916700	0.1	0.675684
14.918367	0.1	0.678026
14.920033	0.1	0.681137
14.921700	0.1	0.683120
14.923367	0.1	0.683367
14.925033	0.1	0.682785
14.926700	0.1	0.682566
14.928367	0.1	0.683344
14.930033	0.1	0.684909
14.931700	0.1	0.686641
14.933367	0.1	0.688517
14.935033	0.1	0.691465
14.936700	0.1	0.696210
14.938367	0.1	0.701966
14.940033	0.1	0.706906
14.941700	0.1	0.709705
14.943367	0.1	0.710124
14.945033	0.1	0.708899
14.946700	0.1	0.707423
14.948367	0.1	0.707079
14.950033	0.1	0.708369
14.951700	0.1	0.710371
14.953367	0.1	0.711568
14.955033	0.1	0.711516
14.956700	0.1	0.711181
14.958367	0.1	0.711605
14.960033	0.1	0.712643
14.961700	0.1	0.713496
14.963367	0.1	0.713943
14.965033	0.1	0.714450
14.966700	0.1	0.715251
14.968367	0.1	0.716019
14.970033	0.1	0.716276
14.971700	0.1	0.715819
14.973367	0.1	0.714627
14.975033	0.1	0.712560
14.976700	0.1	0.709519
14.978367	0.1	0.705780
14.980033	0.1	0.701896
14.981700	0.1	0.698445
14.983367	0.1	0.695912
14.985033	0.1	0.694511
14.986700	0.1	0.694334
14.988367	0.1	0.695372
14.990033	0.1	0.697342
14.991700	0.1	0.699619
14.993367	0.1	0.701551
14.995033	0.1	0.702892
14.996700	0.1	0.703512
14.998367	0.1	0.702972
15.000033	0.1	0.700988
15.001700	0.1	0.697901
15.003367	0.1	0.694431
15.005033	0.1	0.691367
15.006700	0.1	0.689374
15.008367	0.1	0.688848
15.010033	0.1	0.689742
15.011700	0.1	0.691391
15.013367	0.1	0.692694
15.015033	0.1	0.692694
15.016700	0.1	0.691107
15.018367	0.1	0.688215
15.020033	0.1	0.684112
15.021700	0.1	0.678697
15.023367	0.1	0.672429
15.025033	0.1	0.666571
15.026700	0.1	0.662669
15.028367	0.1	0.661770
15.030033	0.1	0.663656
15.031700	0.1	0.666897
15.033367	0.1	0.669900
15.035033	0.1	0.671619
15.036700	0.1	0.671591
15.038367	0.1	0.670012
15.040033	0.1	0.667577
15.041700	0.1	0.665006
15.043367	0.1	0.662613
15.045033	0.1	0.660224
15.046700	0.1	0.657593
15.048367	0.1	0.655148
15.050033	0.1	0.654156
15.051700	0.1	0.655414
15.053367	0.1	0.657979
15.055033	0.1	0.659861
15.056700	0.1	0.660047
15.058367	0.1	0.659246
15.060033	0.1	0.658459
15.061700	0.1	0.657635
15.063367	0.1	0.656252
15.065033	0.1	0.654482
15.066700	0.1	0.653169
15.068367	0.1	0.652969
15.070033	0.1	0.653681
15.071700	0.1	0.654575
15.073367	0.1	0.655320
15.075033	0.1	0.655828
15.076700	0.1	0.655791
15.078367	0.1	0.655171
15.080033	0.1	0.654557
15.081700	0.1	0.654771
15.083367	0.1	0.656191
15.085033	0.1	0.658585
15.086700	0.1	0.661509
15.088367	0.1	0.664601
15.090033	0.1	0.667553
15.091700	0.1	0.669826
15.093367	0.1	0.670715
15.095033	0.1	0.669984
15.096700	0.1	0.668112
15.098367	0.1	0.665919
15.100033	0.1	0.664080
15.101700	0.1	0.662990
15.103367	0.1	0.662822
15.105033	0.1	0.663642
15.106700	0.1	0.665206
15.108367	0.1	0.666804
15.110033	0.1	0.667898
15.111700	0.1	0.668727
15.113367	0.1	0.669998
15.115033	0.1	0.672317
15.116700	0.1	0.675716
15.118367	0.1	0.679404
15.120033	0.1	0.682361
15.121700	0.1	0.684140
15.123367	0.1	0.684755
15.125033	0.1	0.684271
15.126700	0.1	0.682799
15.128367	0.1	0.680736
15.130033	0.1	0.678753
15.131700	0.1	0.677458
15.133367	0.1	0.676936
15.135033	0.1	0.676974
15.136700	0.1	0.677719
15.138367	0.1	0.679637
15.140033	0.1	0.683060
15.141700	0.1	0.687642
15.143367	0.1	0.692122
15.145033	0.1	0.695386
15.146700	0.1	0.697514
15.148367	0.1	0.698934
15.150033	0.1	0.699493
15.151700	0.1	0.699027
15.153367	0.1	0.698091
15.155033	0.1	0.697686
15.156700	0.1	0.698701
15.158367	0.1	0.701384
15.160033	0.1	0.704760
15.161700	0.1	0.707349
15.163367	0.1	0.708755
15.165033	0.1	0.709966
15.166700	0.1	0.711866
15.168367	0.1	0.714189
15.170033	0.1	0.716043
15.171700	0.1	0.717109
15.173367	0.1	0.718222
15.175033	0.1	0.720383
15.176700	0.1	0.723158
15.178367	0.1	0.724988
15.180033	0.1	0.724886
15.181700	0.1	0.723121
15.183367	0.1	0.720243
15.185033	0.1	0.716671
15.186700	0.1	0.713505
15.188367	0.1	0.712373
15.190033	0.1	0.714026
15.191700	0.1	0.718012
15.193367	0.1	0.723456
15.195033	0.1	0.729263
15.196700	0.1	0.734227
15.198367	0.1	0.737729
15.200033	0.1	0.739838
15.201700	0.1	0.740564
15.203367	0.1	0.739973
15.205033	0.1	0.738539
15.206700	0.1	0.736592
15.208367	0.1	0.734078
15.210033	0.1	0.730893
15.211700	0.1	0.727498
15.213367	0.1	0.725328
15.215033	0.1	0.725854
15.216700	0.1	0.728923
15.218367	0.1	0.732723
15.220033	0.1	0.735493
15.221700	0.1	0.736588
15.223367	0.1	0.736462
15.225033	0.1	0.736131
15.226700	0.1	0.736304
15.228367	0.1	0.736839
15.230033	0.1	0.737114
15.231700	0.1	0.736793
15.233367	0.1	0.735847
15.235033	0.1	0.734073
15.236700	0.1	0.731670
15.238367	0.1	0.729957
15.240033	0.1	0.730022
15.241700	0.1	0.731051
15.243367	0.1	0.731368
15.245033	0.1	0.730772
15.246700	0.1	0.730241
15.248367	0.1	0.729626
15.250033	0.1	0.727605
15.251700	0.1	0.723912
15.253367	0.1	0.720033
15.255033	0.1	0.717882
15.256700	0.1	0.718534
15.258367	0.1	0.721393
15.260033	0.1	0.724457
15.261700	0.1	0.725933
15.263367	0.1	0.725039
15.265033	0.1	0.721654
15.266700	0.1	0.716695
15.268367	0.1	0.712280
15.270033	0.1	0.710115
15.271700	0.1	0.710427
15.273367	0.1	0.712411
15.275033	0.1	0.714757
15.276700	0.1	0.716066
15.278367	0.1	0.715447
15.280033	0.1	0.712774
15.281700	0.1	0.708746
15.283367	0.1	0.704625
15.285033	0.1	0.701696
15.286700	0.1	0.700597
15.288367	0.1	0.701030
15.290033	0.1	0.702254
15.291700	0.1	0.703898
15.293367	0.1	0.706008
15.295033	0.1	0.708257
15.296700	0.1	0.709607
15.298367	0.1	0.709523
15.300033	0.1	0.708695
15.301700	0.1	0.707940
15.303367	0.1	0.707544
15.305033	0.1	0.707610
15.306700	0.1	0.708005
15.308367	0.1	0.708466
15.310033	0.1	0.709160
15.311700	0.1	0.710320
15.313367	0.1	0.711586
15.315033	0.1	0.712322
15.316700	0.1	0.712150
15.318367	0.1	0.711177
15.320033	0.1	0.709952
15.321700	0.1	0.709197
15.323367	0.1	0.709388
15.325033	0.1	0.710310
15.326700	0.1	0.711377
15.328367	0.1	0.712457
15.330033	0.1	0.713808
15.331700	0.1	0.715400
15.333367	0.1	0.716723
15.335033	0.1	0.717184
15.336700	0.1	0.716676
15.338367	0.1	0.715670
15.340033	0.1	0.714990
15.341700	0.1	0.715428
15.343367	0.1	0.717333
15.345033	0.1	0.720262
15.346700	0.1	0.723130
15.348367	0.1	0.725086
15.350033	0.1	0.726404
15.351700	0.1	0.727838
15.353367	0.1	0.729524
15.355033	0.1	0.731028
15.356700	0.1	0.732020
15.358367	0.1	0.732602
15.360033	0.1	0.733114
15.361700	0.1	0.733812
15.363367	0.1	0.734534
15.365033	0.1	0.734902
15.366700	0.1	0.735000
15.368367	0.1	0.735619
15.370033	0.1	0.737528
15.371700	0.1	0.740499
15.373367	0.1	0.743368
15.375033	0.1	0.745011
15.376700	0.1	0.745365
15.378367	0.1	0.745151
15.380033	0.1	0.744653
15.381700	0.1	0.743680
15.383367	0.1	0.742730
15.385033	0.1	0.742767
15.386700	0.1	0.743917
15.388367	0.1	0.745552
15.390033	0.1	0.747689
15.391700	0.1	0.751349
15.393367	0.1	0.757044
15.395033	0.1	0.763536
15.396700	0.1	0.768541
15.398367	0.1	0.770553
15.400033	0.1	0.769943
15.401700	0.1	0.768513
15.403367	0.1	0.768006
15.405033	0.1	0.768970
15.406700	0.1	0.771005
15.408367	0.1	0.773561
15.410033	0.1	0.776001
15.411700	0.1	0.777645
15.413367	0.1	0.778418
15.415033	0.1	0.778814
15.416700	0.1	0.779037
15.418367	0.1	0.778814
15.420033	0.1	0.777976
15.421700	0.1	0.776853
15.423367	0.1	0.776383
15.425033	0.1	0.777468
15.426700	0.1	0.779983
15.428367	0.1	0.782949
15.430033	0.1	0.785864
15.431700	0.1	0.788891
15.433367	0.1	0.791880
15.435033	0.1	0.794465
15.436700	0.1	0.796844
15.438367	0.1	0.799480
15.440033	0.1	0.802432
15.441700	0.1	0.805156
15.443367	0.1	0.806693
15.445033	0.1	0.806469
15.446700	0.1	0.805184
15.448367	0.1	0.804444
15.450033	0.1	0.805510
15.451700	0.1	0.808616
15.453367	0.1	0.813119
15.455033	0.1	0.817874
15.456700	0.1	0.821701
15.458367	0.1	0.823862
15.460033	0.1	0.824421
15.461700	0.1	0.824104
15.463367	0.1	0.823885
15.465033	0.1	0.824495
15.466700	0.1	0.825860
15.468367	0.1	0.827312
15.470033	0.1	0.828514
15.471700	0.1	0.829655
15.473367	0.1	0.831308
15.475033	0.1	0.834321
15.476700	0.1	0.838791
15.478367	0.1	0.843657
15.480033	0.1	0.848062
15.481700	0.1	0.851816
15.483367	0.1	0.854651
15.485033	0.1	0.856416
15.486700	0.1	0.857641
15.488367	0.1	0.859112
15.490033	0.1	0.861250
15.491700	0.1	0.864076
15.493367	0.1	0.867546
15.495033	0.1	0.871611
15.496700	0.1	0.875955
15.498367	0.1	0.879825
15.500033	0.1	0.882470
15.501700	0.1	0.883690
15.503367	0.1	0.884114
15.505033	0.1	0.884957
15.506700	0.1	0.887061
15.508367	0.1	0.890042
15.510033	0.1	0.892812
15.511700	0.1	0.894805
15.513367	0.1	0.896426
15.515033	0.1	0.898619
15.516700	0.1	0.902005
15.518367	0.1	0.906130
15.520033	0.1	0.909879
15.521700	0.1	0.912878
15.523367	0.1	0.916012
15.525033	0.1	0.920240
15.526700	0.1	0.925181
15.528367	0.1	0.929502
15.530033	0.1	0.932659
15.531700	0.1	0.935625
15.533367	0.1	0.939327
15.535033	0.1	0.943309
15.536700	0.1	0.947081
15.538367	0.1	0.951556
15.540033	0.1	0.958028
15.541700	0.1	0.966676
15.543367	0.1	0.976291
15.545033	0.1	0.985102
15.546700	0.1	0.991770
15.548367	0.1	0.995956
15.550033	0.1	0.998387
15.551700	0.1	1.000375
15.553367	0.1	1.002615
15.555033	0.1	1.004622
15.556700	0.1	1.005870
15.558367	0.1	1.006974
15.560033	0.1	1.008925
15.561700	0.1	1.011752
15.563367	0.1	1.014816
15.565033	0.1	1.017870
15.566700	0.1	1.020888
15.568367	0.1	1.023165
15.570033	0.1	1.023696
15.571700	0.1	1.022457
15.573367	0.1	1.020548
15.575033	0.1	1.018983
15.576700	0.1	1.017866
15.578367	0.1	1.016613
15.580033	0.1	1.014792
15.581700	0.1	1.012855
15.583367	0.1	1.011863
15.585033	0.1	1.012557
15.586700	0.1	1.014746
15.588367	0.1	1.017265
15.590033	0.1	1.018685
15.591700	0.1	1.018522
15.593367	0.1	1.016902
15.595033	0.1	1.013591
15.596700	0.1	1.008776
15.598367	0.1	1.004110
15.600033	0.1	1.001493
15.601700	0.1	1.001162
15.603367	0.1	1.002075
15.605033	0.1	1.003421
15.606700	0.1	1.004948
15.608367	0.1	1.006294
15.610033	0.1	1.006871
15.611700	0.1	1.006313
15.613367	0.1	1.004916
15.615033	0.1	1.003547
15.616700	0.1	1.002871
15.618367	0.1	1.002667
15.620033	0.1	1.002178
15.621700	0.1	1.000906
15.623367	0.1	0.999202
15.625033	0.1	0.997758
15.626700	0.1	0.996441
15.628367	0.1	0.994224
15.630033	0.1	0.990732
15.631700	0.1	0.987244
15.633367	0.1	0.985451
15.635033	0.1	0.985544
15.636700	0.1	0.986257
15.638367	0.1	0.986541
15.640033	0.1	0.986229
15.641700	0.1	0.985153
15.643367	0.1	0.983034
15.645033	0.1	0.980254
15.646700	0.1	0.977707
15.648367	0.1	0.976124
15.650033	0.1	0.975663
15.651700	0.1	0.975588
15.653367	0.1	0.974941
15.655033	0.1	0.973572
15.656700	0.1	0.972226
15.658367	0.1	0.971700
15.660033	0.1	0.971919
15.661700	0.1	0.971961
15.663367	0.1	0.971081
15.665033	0.1	0.969497
15.666700	0.1	0.968063
15.668367	0.1	0.967453
15.670033	0.1	0.967607
15.671700	0.1	0.967663
15.673367	0.1	0.966708
15.675033	0.1	0.964585
15.676700	0.1	0.961823
15.678367	0.1	0.958820
15.680033	0.1	0.955532
15.681700	0.1	0.952096
15.683367	0.1	0.948948
15.685033	0.1	0.946382
15.686700	0.1	0.944710
15.688367	0.1	0.944422
15.690033	0.1	0.945483
15.691700	0.1	0.947095
15.693367	0.1	0.948380
15.695033	0.1	0.948850
15.696700	0.1	0.948543
15.698367	0.1	0.948184
15.700033	0.1	0.948547
15.701700	0.1	0.949586
15.703367	0.1	0.950634
15.705033	0.1	0.951006
15.706700	0.1	0.950275
15.708367	0.1	0.948389
15.710033	0.1	0.945600
15.711700	0.1	0.942117
15.713367	0.1	0.938168
15.715033	0.1	0.934051
15.716700	0.1	0.929725
15.718367	0.1	0.925004
15.720033	0.1	0.920128
15.721700	0.1	0.915676
15.723367	0.1	0.912216
15.725033	0.1	0.909963
15.726700	0.1	0.908552
15.728367	0.1	0.907397
15.730033	0.1	0.906093
15.731700	0.1	0.904319
15.733367	0.1	0.901911
15.735033	0.1	0.899299
15.736700	0.1	0.897385
15.738367	0.1	0.896994
15.740033	0.1	0.898177
15.741700	0.1	0.899723
15.743367	0.1	0.899867
15.745033	0.1	0.897837
15.746700	0.1	0.894316
15.748367	0.1	0.890540
15.750033	0.1	0.887159
15.751700	0.1	0.883839
15.753367	0.1	0.879886
15.755033	0.1	0.875355
15.756700	0.1	0.871136
15.758367	0.1	0.868016
15.760033	0.1	0.866288
15.761700	0.1	0.865958
15.763367	0.1	0.866521
15.765033	0.1	0.866717
15.766700	0.1	0.865073
15.768367	0.1	0.861310
15.770033	0.1	0.857180
15.771700	0.1	0.855210
15.773367	0.1	0.856430
15.775033	0.1	0.859485
15.776700	0.1	0.861879
15.778367	0.1	0.862014
15.780033	0.1	0.860188
15.781700	0.1	0.857781
15.783367	0.1	0.855839
15.785033	0.1	0.854689
15.786700	0.1	0.854349
15.788367	0.1	0.855098
15.790033	0.1	0.857292
15.791700	0.1	0.860477
15.793367	0.1	0.863066
15.795033	0.1	0.863457
15.796700	0.1	0.861590
15.798367	0.1	0.859043
15.800033	0.1	0.857376
15.801700	0.1	0.856924
15.803367	0.1	0.857175
15.805033	0.1	0.857590
15.806700	0.1	0.858107
15.808367	0.1	0.859122
15.810033	0.1	0.860649
15.811700	0.1	0.861986
15.813367	0.1	0.862540
15.815033	0.1	0.862302
15.816700	0.1	0.861543
15.818367	0.1	0.860607
15.820033	0.1	0.859853
15.821700	0.1	0.859690
15.823367	0.1	0.860486
15.825033	0.1	0.862186
15.826700	0.1	0.864449
15.828367	0.1	0.867168
15.830033	0.1	0.870251
15.831700	0.1	0.873245
15.833367	0.1	0.875751
15.835033	0.1	0.877888
15.836700	0.1	0.880063
15.838367	0.1	0.882223
15.840033	0.1	0.883960
15.841700	0.1	0.885273
15.843367	0.1	0.886689
15.845033	0.1	0.888417
15.846700	0.1	0.890098
15.848367	0.1	0.891741
15.850033	0.1	0.894219
15.851700	0.1	0.898330
15.853367	0.1	0.903741
15.855033	0.1	0.909055
15.856700	0.1	0.912752
15.858367	0.1	0.914279
15.860033	0.1	0.914480
15.861700	0.1	0.914894
15.863367	0.1	0.916617
15.865033	0.1	0.919704
15.866700	0.1	0.923406
15.868367	0.1	0.926852
15.870033	0.1	0.929688
15.871700	0.1	0.932040
15.873367	0.1	0.933865
15.875033	0.1	0.934922
15.876700	0.1	0.935439
15.878367	0.1	0.936212
15.880033	0.1	0.937935
15.881700	0.1	0.940803
15.883367	0.1	0.944701
15.885033	0.1	0.948985
15.886700	0.1	0.952296
15.888367	0.1	0.953595
15.890033	0.1	0.953511
15.891700	0.1	0.953921
15.893367	0.1	0.956384
15.895033	0.1	0.961190
15.896700	0.1	0.967723
15.898367	0.1	0.975071
15.900033	0.1	0.981949
15.901700	0.1	0.987221
15.903367	0.1	0.991058
15.905033	0.1	0.994224
15.906700	0.1	0.996673
15.908367	0.1	0.998015
15.910033	0.1	0.998904
15.911700	0.1	1.000804
15.913367	0.1	1.004143
15.915033	0.1	1.007607
15.916700	0.1	1.009740
15.918367	0.1	1.010364
15.920033	0.1	1.010513
15.921700	0.1	1.011579
15.923367	0.1	1.014317
15.925033	0.1	1.018406
15.926700	0.1	1.022681
15.928367	0.1	1.025684
15.930033	0.1	1.026760
15.931700	0.1	1.026774
15.933367	0.1	1.027524
15.935033	0.1	1.030406
15.936700	0.1	1.035458
15.938367	0.1	1.041600
15.940033	0.1	1.047421
15.941700	0.1	1.051775
15.943367	0.1	1.054648
15.945033	0.1	1.057219
15.946700	0.1	1.060325
15.948367	0.1	1.063603
15.950033	0.1	1.066839
15.951700	0.1	1.070984
15.953367	0.1	1.076739
15.955033	0.1	1.083040
15.956700	0.1	1.087915
15.958367	0.1	1.090467
15.960033	0.1	1.091687
15.961700	0.1	1.093466
15.963367	0.1	1.096767
15.965033	0.1	1.100800
15.966700	0.1	1.104288
15.968367	0.1	1.106998
15.970033	0.1	1.109438
15.971700	0.1	1.112237
15.973367	0.1	1.116190
15.975033	0.1	1.121522
15.976700	0.1	1.126914
15.978367	0.1	1.130970
15.980033	0.1	1.133904
15.981700	0.1	1.136740
15.983367	0.1	1.139832
15.985033	0.1	1.142714
15.986700	0.1	1.144852
15.988367	0.1	1.146151
15.990033	0.1	1.146956
15.991700	0.1	1.147790
15.993367	0.1	1.148917
15.995033	0.1	1.150365
15.996700	0.1	1.152274
15.998367	0.1	1.154784
16.000033	0.1	1.157611
16.001700	0.1	1.160381
16.003367	0.1	1.163026
16.005033	0.1	1.165355
16.006700	0.1	1.167054
16.008367	0.1	1.168596
16.010033	0.1	1.171092
16.011700	0.1	1.174994
16.013367	0.1	1.179595
16.015033	0.1	1.183953
16.016700	0.1	1.187837
16.018367	0.1	1.191879
16.020033	0.1	1.196563
16.021700	0.1	1.201052
16.023367	0.1	1.204000
16.025033	0.1	1.205360
16.026700	0.1	1.206393
16.028367	0.1	1.208372
16.030033	0.1	1.211655
16.031700	0.1	1.215758
16.033367	0.1	1.219972
16.035033	0.1	1.223767
16.036700	0.1	1.226929
16.038367	0.1	1.229942
16.040033	0.1	1.233607
16.041700	0.1	1.238193
16.043367	0.1	1.243437
16.045033	0.1	1.249141
16.046700	0.1	1.255223
16.048367	0.1	1.261393
16.050033	0.1	1.266971
16.051700	0.1	1.271153
16.053367	0.1	1.273733
16.055033	0.1	1.275437
16.056700	0.1	1.277691
16.058367	0.1	1.281826
16.060033	0.1	1.288275
16.061700	0.1	1.296336
16.063367	0.1	1.304802
16.065033	0.1	1.312704
16.066700	0.1	1.319377
16.068367	0.1	1.324704
16.070033	0.1	1.329393
16.071700	0.1	1.334441
16.073367	0.1	1.340196
16.075033	0.1	1.346134
16.076700	0.1	1.351386
16.078367	0.1	1.355708
16.080033	0.1	1.359801
16.081700	0.1	1.364653
16.083367	0.1	1.370795
16.085033	0.1	1.378222
16.086700	0.1	1.386800
16.088367	0.1	1.396146
16.090033	0.1	1.405366
16.091700	0.1	1.413510
16.093367	0.1	1.420272
16.095033	0.1	1.426144
16.096700	0.1	1.431773
16.098367	0.1	1.437431
16.100033	0.1	1.443275
16.101700	0.1	1.449590
16.103367	0.1	1.456612
16.105033	0.1	1.464589
16.106700	0.1	1.473767
16.108367	0.1	1.484128
16.110033	0.1	1.495210
16.111700	0.1	1.506419
16.113367	0.1	1.517269
16.115033	0.1	1.527416
16.116700	0.1	1.536552
16.118367	0.1	1.544701
16.120033	0.1	1.552664
16.121700	0.1	1.561581
16.123367	0.1	1.571686
16.125033	0.1	1.582108
16.126700	0.1	1.592119
16.128367	0.1	1.601730
16.130033	0.1	1.611211
16.131700	0.1	1.620799
16.133367	0.1	1.630629
16.135033	0.1	1.640711
16.136700	0.1	1.651035
16.138367	0.1	1.661433
16.140033	0.1	1.671584
16.141700	0.1	1.681135
16.143367	0.1	1.689936
16.145033	0.1	1.698132
16.146700	0.1	1.706127
16.148367	0.1	1.714355
16.150033	0.1	1.723100
16.151700	0.1	1.732637
16.153367	0.1	1.743282
16.155033	0.1	1.755352
16.156700	0.1	1.769112
16.158367	0.1	1.784563
16.160033	0.1	1.801304
16.161700	0.1	1.818803
16.163367	0.1	1.836196
16.165033	0.1	1.852317
16.166700	0.1	1.866431
16.168367	0.1	1.878482
16.170033	0.1	1.888615
16.171700	0.1	1.897137
16.173367	0.1	1.905183
16.175033	0.1	1.914706
16.176700	0.1	1.927265
16.178367	0.1	1.942799
16.180033	0.1	1.959745
16.181700	0.1	1.976052
16.183367	0.1	1.990111
16.185033	0.1	2.001496
16.186700	0.1	2.011140
16.188367	0.1	2.020667
16.190033	0.1	2.031592
16.191700	0.1	2.044719
16.193367	0.1	2.059685
16.195033	0.1	2.075303
16.196700	0.1	2.090628
16.198367	0.1	2.105613
16.200033	0.1	2.120766
16.201700	0.1	2.136454
16.203367	0.1	2.152543
16.205033	0.1	2.168519
16.206700	0.1	2.183951
16.208367	0.1	2.198955
16.210033	0.1	2.214322
16.211700	0.1	2.230825
16.213367	0.1	2.248446
16.215033	0.1	2.266420
16.216700	0.1	2.283934
16.218367	0.1	2.300432
16.220033	0.1	2.315459
16.221700	0.1	2.328921
16.223367	0.1	2.341741
16.225033	0.1	2.355301
16.226700	0.1	2.369978
16.228367	0.1	2.384777
16.230033	0.1	2.398742
16.231700	0.1	2.412302
16.233367	0.1	2.426831
16.235033	0.1	2.443120
16.236700	0.1	2.460848
16.238367	0.1	2.479153
16.240033	0.1	2.497230
16.241700	0.1	2.514571
16.243367	0.1	2.531093
16.245033	0.1	2.547065
16.246700	0.1	2.563247
16.248367	0.1	2.580611
16.250033	0.1	2.599182
16.251700	0.1	2.617654
16.253367	0.1	2.634875
16.255033	0.1	2.651098
16.256700	0.1	2.667513
16.258367	0.1	2.684961
16.260033	0.1	2.703429
16.261700	0.1	2.722661
16.263367	0.1	2.742475
16.265033	0.1	2.762498
16.266700	0.1	2.782182
16.268367	0.1	2.801041
16.270033	0.1	2.818657
16.271700	0.1	2.835146
16.273367	0.1	2.851253
16.275033	0.1	2.867775
16.276700	0.1	2.885237
16.278367	0.1	2.903934
16.280033	0.1	2.923971
16.281700	0.1	2.945275
16.283367	0.1	2.967590
16.285033	0.1	2.990458
16.286700	0.1	3.013480
16.288367	0.1	3.036372
16.290033	0.1	3.058887
16.291700	0.1	3.080862
16.293367	0.1	3.102240
16.295033	0.1	3.123153
16.296700	0.1	3.144285
16.298367	0.1	3.166730
16.300033	0.1	3.191158
16.301700	0.1	3.217054
16.303367	0.1	3.243107
16.305033	0.1	3.268276
16.306700	0.1	3.292435
16.308367	0.1	3.316035
16.310033	0.1	3.339346
16.311700	0.1	3.361981
16.313367	0.1	3.383597
16.315033	0.1	3.405004
16.316700	0.1	3.428110
16.318367	0.1	3.454145
16.320033	0.1	3.482527
16.321700	0.1	3.511729
16.323367	0.1	3.540860
16.325033	0.1	3.569955
16.326700	0.1	3.599199
16.328367	0.1	3.628391
16.330033	0.1	3.656913
16.331700	0.1	3.684205
16.333367	0.1	3.710478
16.335033	0.1	3.736573
16.336700	0.1	3.763181
16.338367	0.1	3.790562
16.340033	0.1	3.818846
16.341700	0.1	3.848029
16.343367	0.1	3.877371
16.345033	0.1	3.905543
16.346700	0.1	3.931886
16.348367	0.1	3.957162
16.350033	0.1	3.982834
16.351700	0.1	4.010177
16.353367	0.1	4.039905
16.355033	0.1	4.071831
16.356700	0.1	4.104963
16.358367	0.1	4.138309
16.360033	0.1	4.171287
16.361700	0.1	4.203641
16.363367	0.1	4.235818
16.365033	0.1	4.268843
16.366700	0.1	4.302943
16.368367	0.1	4.336964
16.370033	0.1	4.369537
16.371700	0.1	4.400709
16.373367	0.1	4.431722
16.375033	0.1	4.463340
16.376700	0.1	4.495536
16.378367	0.1	4.528631
16.380033	0.1	4.563206
16.381700	0.1	4.598983
16.383367	0.1	4.634913
16.385033	0.1	4.670247
16.386700	0.1	4.705279
16.388367	0.1	4.740981
16.390033	0.1	4.777904
16.391700	0.1	4.815361
16.393367	0.1	4.851948
16.395033	0.1	4.886771
16.396700	0.1	4.920070
16.398367	0.1	4.952778
16.400033	0.1	4.985780
16.401700	0.1	5.019759
16.403367	0.1	5.055475
16.405033	0.1	5.093692
16.406700	0.1	5.134442
16.408367	0.1	5.176612
16.410033	0.1	5.218429
16.411700	0.1	5.258746
16.413367	0.1	5.297824
16.415033	0.1	5.336697
16.416700	0.1	5.375771
16.418367	0.1	5.414542
16.420033	0.1	5.452544
16.421700	0.1	5.489942
16.423367	0.1	5.527181
16.425033	0.1	5.564541
16.426700	0.1	5.602092
16.428367	0.1	5.640127
16.430033	0.1	5.679359
16.431700	0.1	5.720267
16.433367	0.1	5.762437
16.435033	0.1	5.804780
16.436700	0.1	5.846270
16.438367	0.1	5.886774
16.440033	0.1	5.927114
16.441700	0.1	5.967929
16.443367	0.1	6.008926
16.445033	0.1	6.049261
16.446700	0.1	6.088475
16.448367	0.1	6.127111
16.450033	0.1	6.166510
16.451700	0.1	6.207707
16.453367	0.1	6.250674
16.455033	0.1	6.294483
16.456700	0.1	6.338302
16.458367	0.1	6.382368
16.460033	0.1	6.427667
16.461700	0.1	6.474531
16.463367	0.1	6.522113
16.465033	0.1	6.569317
16.466700	0.1	6.615645
16.468367	0.1	6.660996
16.470033	0.1	6.705527
16.471700	0.1	6.750054
16.473367	0.1	6.795512
16.475033	0.1	6.841761
16.476700	0.1	6.887773
16.478367	0.1	6.932854
16.480033	0.1	6.977110
16.481700	0.1	7.021017
16.483367	0.1	7.064990
16.485033	0.1	7.109167
16.486700	0.1	7.153577
16.488367	0.1	7.198486
16.490033	0.1	7.244232
16.491700	0.1	7.290593
16.493367	0.1	7.337015
16.495033	0.1	7.383707
16.496700	0.1	7.431642
16.498367	0.1	7.481389
16.500033	0.1	7.532495
16.501700	0.1	7.583671
16.503367	0.1	7.633423
16.505033	0.1	7.681060
16.506700	0.1	7.727342
16.508367	0.1	7.773787
16.510033	0.1	7.821633
16.511700	0.1	7.871077
16.513367	0.1	7.921131
16.515033	0.1	7.970631
16.516700	0.1	8.019372
16.518367	0.1	8.068345
16.520033	0.1	8.119382
16.521700	0.1	8.173930
16.523367	0.1	8.231588
16.525033	0.1	8.290145
16.526700	0.1	8.347225
16.528367	0.1	8.401833
16.530033	0.1	8.454612
16.531700	0.1	8.506975
16.533367	0.1	8.559837
16.535033	0.1	8.613113
16.536700	0.1	8.666348
16.538367	0.1	8.719163
16.540033	0.1	8.771243
16.541700	0.1	8.822647
16.543367	0.1	8.874354
16.545033	0.1	8.927910
16.546700	0.1	8.984357
16.548367	0.1	9.043608
16.550033	0.1	9.104926
16.551700	0.1	9.167613
16.553367	0.1	9.230841
16.555033	0.1	9.293370
16.556700	0.1	9.354115
16.558367	0.1	9.413194
16.560033	0.1	9.472156
16.561700	0.1	9.532599
16.563367	0.1	9.594467
16.565033	0.1	9.656311
16.566700	0.1	9.716828
16.568367	0.1	9.776028
16.570033	0.1	9.835223
16.571700	0.1	9.895801
16.573367	0.1	9.957948
16.575033	0.1	10.020849
16.576700	0.1	10.083970
16.578367	0.1	10.147351
16.580033	0.1	10.210909
16.581700	0.1	10.274351
16.583367	0.1	10.337797
16.585033	0.1	10.401756
16.586700	0.1	10.466538
16.588367	0.1	10.532397
16.590033	0.1	10.599438
16.591700	0.1	10.667318
16.593367	0.1	10.735728
16.595033	0.1	10.804869
16.596700	0.1	10.874863
16.598367	0.1	10.945164
16.600033	0.1	11.014966
16.601700	0.1	11.083875
16.603367	0.1	11.152131
16.605033	0.1	11.220388
16.606700	0.1	11.289446
16.608367	0.1	11.360142
16.610033	0.1	11.432949
16.611700	0.1	11.507040
16.613367	0.1	11.580652
16.615033	0.1	11.653150
16.616700	0.1	11.725947
16.618367	0.1	11.800975
16.620033	0.1	11.878456
16.621700	0.1	11.956655
16.623367	0.1	12.033582
16.625033	0.1	12.108353
16.626700	0.1	12.181178
16.628367	0.1	12.252838
16.630033	0.1	12.324140
16.631700	0.1	12.395745
16.633367	0.1	12.467634
16.635033	0.1	12.538834
16.636700	0.1	12.608729
16.638367	0.1	12.678169
16.640033	0.1	12.748390
16.641700	0.1	12.819781
16.643367	0.1	12.892107
16.645033	0.1	12.964658
16.646700	0.1	13.036006
16.648367	0.1	13.104700
16.650033	0.1	13.170517
16.651700	0.1	13.234480
16.653367	0.1	13.297703
16.655033	0.1	13.360288
16.656700	0.1	13.421369
16.658367	0.1	13.480238
16.660033	0.1	13.537067
16.661700	0.1	13.592443
16.663367	0.1	13.646977
16.665033	0.1	13.700943
16.666700	0.1	13.753818
16.668367	0.1	13.804846
16.670033	0.1	13.854131
16.671700	0.1	13.902471
16.673367	0.1	13.950258
16.675033	0.1	13.997243
16.676700	0.1	14.043073
16.678367	0.1	14.087376
16.680033	0.1	14.129598
16.681700	0.1	14.169482
16.683367	0.1	14.207298
16.685033	0.1	14.243480
16.686700	0.1	14.278428
16.688367	0.1	14.312589
16.690033	0.1	14.346181
16.691700	0.1	14.379150
16.693367	0.1	14.411379
16.695033	0.1	14.442592
16.696700	0.1	14.472064
16.698367	0.1	14.499202
16.700033	0.1	14.524381
16.701700	0.1	14.548777
16.703367	0.1	14.573461
16.705033	0.1	14.598742
16.706700	0.1	14.624107
16.708367	0.1	14.648638
16.710033	0.1	14.671446
16.711700	0.1	14.692391
16.713367	0.1	14.712466
16.715033	0.1	14.733137
16.716700	0.1	14.755526
16.718367	0.1	14.779903
16.720033	0.1	14.805524
16.721700	0.1	14.831140
16.723367	0.1	14.855727
16.725033	0.1	14.878814
16.726700	0.1	14.900430
16.728367	0.1	14.920901
16.730033	0.1	14.940971
16.731700	0.1	14.961925
16.733367	0.1	14.985125
16.735033	0.1	15.011244
16.736700	0.1	15.039663
16.738367	0.1	15.068715
16.740033	0.1	15.096921
16.741700	0.1	15.124013
16.743367	0.1	15.150565
16.745033	0.1	15.177205
16.746700	0.1	15.204302
16.748367	0.1	15.231865
16.750033	0.1	15.259315
16.751700	0.1	15.285476
16.753367	0.1	15.308950
16.755033	0.1	15.329337
16.756700	0.1	15.348326
16.758367	0.1	15.368727
16.760033	0.1	15.392136
16.761700	0.1	15.418110
16.763367	0.1	15.445235
16.765033	0.1	15.472397
16.766700	0.1	15.499238
16.768367	0.1	15.525618
16.770033	0.1	15.551304
16.771700	0.1	15.576752
16.773367	0.1	15.603248
16.775033	0.1	15.631560
16.776700	0.1	15.661293
16.778367	0.1	15.691100
16.780033	0.1	15.718718
16.781700	0.1	15.742257
16.783367	0.1	15.762113
16.785033	0.1	15.780814
16.786700	0.1	15.800800
16.788367	0.1	15.822402
16.790033	0.1	15.844083
16.791700	0.1	15.864433
16.793367	0.1	15.883194
16.795033	0.1	15.900861
16.796700	0.1	15.918049
16.798367	0.1	15.935083
16.800033	0.1	15.952275
16.801700	0.1	15.970091
16.803367	0.1	15.988820
16.805033	0.1	16.008378
16.806700	0.1	16.028266
16.808367	0.1	16.047591
16.810033	0.1	16.065603
16.811700	0.1	16.082115
16.813367	0.1	16.097482
16.815033	0.1	16.112370
16.816700	0.1	16.127331
16.818367	0.1	16.142186
16.820033	0.1	16.156035
16.821700	0.1	16.168295
16.823367	0.1	16.179499
16.825033	0.1	16.190913
16.826700	0.1	16.203602
16.828367	0.1	16.217879
16.830033	0.1	16.232757
16.831700	0.1	16.245907
16.833367	0.1	16.255453
16.835033	0.1	16.261674
16.836700	0.1	16.266387
16.838367	0.1	16.271058
16.840033	0.1	16.275905
16.841700	0.1	16.280706
16.843367	0.1	16.285763
16.845033	0.1	16.291682
16.846700	0.1	16.298885
16.848367	0.1	16.307239
16.850033	0.1	16.315565
16.851700	0.1	16.321973
16.853367	0.1	16.325614
16.855033	0.1	16.327342
16.856700	0.1	16.328604
16.858367	0.1	16.330453
16.860033	0.1	16.333084
16.861700	0.1	16.335226
16.863367	0.1	16.334956
16.865033	0.1	16.331743
16.866700	0.1	16.327109
16.868367	0.1	16.323263
16.870033	0.1	16.321265
16.871700	0.1	16.320273
16.873367	0.1	16.318485
16.875033	0.1	16.314769
16.876700	0.1	16.309116
16.878367	0.1	16.301898
16.880033	0.1	16.293335
16.881700	0.1	16.283807
16.883367	0.1	16.273879
16.885033	0.1	16.263770
16.886700	0.1	16.253516
16.888367	0.1	16.243542
16.890033	0.1	16.234322
16.891700	0.1	16.225413
16.893367	0.1	16.215639
16.895033	0.1	16.204393
16.896700	0.1	16.191872
16.898367	0.1	16.178242
16.900033	0.1	16.163355
16.901700	0.1	16.147061
16.903367	0.1	16.129566
16.905033	0.1	16.111466
16.906700	0.1	16.093384
16.908367	0.1	16.075633
16.910033	0.1	16.058455
16.911700	0.1	16.041910
16.913367	0.1	16.025398
16.915033	0.1	16.007945
16.916700	0.1	15.988895
16.918367	0.1	15.967959
16.920033	0.1	15.944955
16.921700	0.1	15.919656
16.923367	0.1	15.891967
16.925033	0.1	15.862477
16.926700	0.1	15.832703
16.928367	0.1	15.804111
16.930033	0.1	15.776851
16.931700	0.1	15.750253
16.933367	0.1	15.723817
16.935033	0.1	15.697051
16.936700	0.1	15.669330
16.938367	0.1	15.640585
16.940033	0.1	15.611388
16.941700	0.1	15.581907
16.943367	0.1	15.551099
16.945033	0.1	15.517869
16.946700	0.1	15.482539
16.948367	0.1	15.446618
16.950033	0.1	15.411377
16.951700	0.1	15.377020
16.953367	0.1	15.342743
16.955033	0.1	15.307399
16.956700	0.1	15.270128
16.958367	0.1	15.230859
16.960033	0.1	15.190477
16.961700	0.1	15.150174
16.963367	0.1	15.110550
16.965033	0.1	15.071891
16.966700	0.1	15.034461
16.968367	0.1	14.997819
16.970033	0.1	14.960668
16.971700	0.1	14.921678
16.973367	0.1	14.880016
16.975033	0.1	14.835843
16.976700	0.1	14.790315
16.978367	0.1	14.744676
16.980033	0.1	14.699237
16.981700	0.1	14.653415
16.983367	0.1	14.606551
16.985033	0.1	14.558514
16.986700	0.1	14.509251
16.988367	0.1	14.458480
16.990033	0.1	14.406312
16.991700	0.1	14.353893
16.993367	0.1	14.302935
16.995033	0.1	14.254339
16.996700	0.1	14.207214
16.998367	0.1	14.159526
17.000033	0.1	14.109570
17.001700	0.1	14.056833
17.003367	0.1	14.002440
17.005033	0.1	13.948404
17.006700	0.1	13.895771
17.008367	0.1	13.843738
17.010033	0.1	13.790894
17.011700	0.1	13.736887
17.013367	0.1	13.682372
17.015033	0.1	13.627801
17.016700	0.1	13.572983
17.018367	0.1	13.517411
17.020033	0.1	13.460666
17.021700	0.1	13.403092
17.023367	0.1	13.345731
17.025033	0.1	13.288870
17.026700	0.1	13.231547
17.028367	0.1	13.172757
17.030033	0.1	13.112342
17.031700	0.1	13.050833
17.033367	0.1	12.989170
17.035033	0.1	12.928210
17.036700	0.1	12.868280
17.038367	0.1	12.809243
17.040033	0.1	12.750891
17.041700	0.1	12.692916
17.043367	0.1	12.634681
17.045033	0.1	12.575514
17.046700	0.1	12.515420
17.048367	0.1	12.454917
17.050033	0.1	12.394283
17.051700	0.1	12.333617
17.053367	0.1	12.272839
17.055033	0.1	12.211106
17.056700	0.1	12.147436
17.058367	0.1	12.082243
17.060033	0.1	12.017288
17.061700	0.1	11.953902
17.063367	0.1	11.892007
17.065033	0.1	11.830837
17.066700	0.1	11.769808
17.068367	0.1	11.708685
17.070033	0.1	11.647344
17.071700	0.1	11.585476
17.073367	0.1	11.522477
17.075033	0.1	11.458243
17.076700	0.1	11.393833
17.078367	0.1	11.330843
17.080033	0.1	11.269744
17.081700	0.1	11.209226
17.083367	0.1	11.147736
17.085033	0.1	11.085197
17.086700	0.1	11.022291
17.088367	0.1	10.959050
17.090033	0.1	10.895338
17.091700	0.1	10.831803
17.093367	0.1	10.769474
17.095033	0.1	10.708850
17.096700	0.1	10.649320
17.098367	0.1	10.589072
17.100033	0.1	10.526190
17.101700	0.1	10.460084
17.103367	0.1	10.391860
17.105033	0.1	10.323524
17.106700	0.1	10.256604
17.108367	0.1	10.191603
17.110033	0.1	10.128631
17.111700	0.1	10.067658
17.113367	0.1	10.008067
17.115033	0.1	9.948704
17.116700	0.1	9.888457
17.118367	0.1	9.826897
17.120033	0.1	9.764405
17.121700	0.1	9.701774
17.123367	0.1	9.639631
17.125033	0.1	9.578043
17.126700	0.1	9.516273
17.128367	0.1	9.453329
17.130033	0.1	9.389091
17.131700	0.1	9.324392
17.133367	0.1	9.259777
17.135033	0.1	9.195167
17.136700	0.1	9.130826
17.138367	0.1	9.067510
17.140033	0.1	9.005605
17.141700	0.1	8.945074
17.143367	0.1	8.886000
17.145033	0.1	8.828221
17.146700	0.1	8.770735
17.148367	0.1	8.711973
17.150033	0.1	8.650883
17.151700	0.1	8.588056
17.153367	0.1	8.525290
17.155033	0.1	8.463869
17.156700	0.1	8.403747
17.158367	0.1	8.343994
17.160033	0.1	8.283677
17.161700	0.1	8.222843
17.163367	0.1	8.162465
17.165033	0.1	8.103335
17.166700	0.1	8.045640
17.168367	0.1	7.989090
17.170033	0.1	7.932913
17.171700	0.1	7.876023
17.173367	0.1	7.817708
17.175033	0.1	7.758127
17.176700	0.1	7.698084
17.178367	0.1	7.638503
17.180033	0.1	7.580044
17.181700	0.1	7.522576
17.183367	0.1	7.465035
17.185033	0.1	7.406427
17.186700	0.1	7.347013
17.188367	0.1	7.288028
17.190033	0.1	7.230653
17.191700	0.1	7.175622
17.193367	0.1	7.122690
17.195033	0.1	7.070429
17.196700	0.1	7.017730
17.198367	0.1	6.964765
17.200033	0.1	6.911820
17.201700	0.1	6.858441
17.203367	0.1	6.804224
17.205033	0.1	6.749332
17.206700	0.1	6.694314
17.208367	0.1	6.639641
17.210033	0.1	6.585266
17.211700	0.1	6.530816
17.213367	0.1	6.476240
17.215033	0.1	6.422000
17.216700	0.1	6.368482
17.218367	0.1	6.315610
17.220033	0.1	6.263433
17.221700	0.1	6.212187
17.223367	0.1	6.161537
17.225033	0.1	6.110850
17.226700	0.1	6.059520
17.228367	0.1	6.006942
17.230033	0.1	5.953070
17.231700	0.1	5.898844
17.233367	0.1	5.845916
17.235033	0.1	5.796002
17.236700	0.1	5.749483
17.238367	0.1	5.704961
17.240033	0.1	5.660323
17.241700	0.1	5.613850
17.243367	0.1	5.564643
17.245033	0.1	5.512945
17.246700	0.1	5.460423
17.248367	0.1	5.409406
17.250033	0.1	5.361373
17.251700	0.1	5.316180
17.253367	0.1	5.272371
17.255033	0.1	5.228235
17.256700	0.1	5.183076
17.258367	0.1	5.137543
17.260033	0.1	5.092514
17.261700	0.1	5.048024
17.263367	0.1	5.003740
17.265033	0.1	4.959814
17.266700	0.1	4.916713
17.268367	0.1	4.874677
17.270033	0.1	4.833546
17.271700	0.1	4.792921
17.273367	0.1	4.752292
17.275033	0.1	4.711081
17.276700	0.1	4.668669
17.278367	0.1	4.624836
17.280033	0.1	4.580524
17.281700	0.1	4.537394
17.283367	0.1	4.496481
17.285033	0.1	4.457552
17.286700	0.1	4.419484
17.288367	0.1	4.381128
17.290033	0.1	4.342203
17.291700	0.1	4.303274
17.293367	0.1	4.265029
17.295033	0.1	4.227934
17.296700	0.1	4.192078
17.298367	0.1	4.156716
17.300033	0.1	4.120166
17.301700	0.1	4.081102
17.303367	0.1	4.040194
17.305033	0.1	3.999723
17.306700	0.1	3.961800
17.308367	0.1	3.927322
17.310033	0.1	3.895815
17.311700	0.1	3.865748
17.313367	0.1	3.835657
17.315033	0.1	3.804830
17.316700	0.1	3.773361
17.318367	0.1	3.742008
17.320033	0.1	3.711665
17.321700	0.1	3.682412
17.323367	0.1	3.653411
17.325033	0.1	3.623827
17.326700	0.1	3.593750
17.328367	0.1	3.563804
17.330033	0.1	3.534309
17.331700	0.1	3.505312
17.333367	0.1	3.476962
17.335033	0.1	3.449391
17.336700	0.1	3.422145
17.338367	0.1	3.394359
17.340033	0.1	3.365688
17.341700	0.1	3.336682
17.343367	0.1	3.307932
17.345033	0.1	3.279364
17.346700	0.1	3.250679
17.348367	0.1	3.222441
17.350033	0.1	3.196034
17.351700	0.1	3.172313
17.353367	0.1	3.150809
17.355033	0.1	3.130347
17.356700	0.1	3.109635
17.358367	0.1	3.087465
17.360033	0.1	3.063353
17.361700	0.1	3.037867
17.363367	0.1	3.012046
17.365033	0.1	2.986779
17.366700	0.1	2.962840
17.368367	0.1	2.940749
17.370033	0.1	2.920432
17.371700	0.1	2.901293
17.373367	0.1	2.882676
17.375033	0.1	2.864031
17.376700	0.1	2.844837
17.378367	0.1	2.824571
17.380033	0.1	2.803220
17.381700	0.1	2.781758
17.383367	0.1	2.761683
17.385033	0.1	2.743560
17.386700	0.1	2.725995
17.388367	0.1	2.706912
17.390033	0.1	2.685906
17.391700	0.1	2.664640
17.393367	0.1	2.644993
17.395033	0.1	2.627559
17.396700	0.1	2.611806
17.398367	0.1	2.597319
17.400033	0.1	2.584336
17.401700	0.1	2.572495
17.403367	0.1	2.560173
17.405033	0.1	2.546036
17.406700	0.1	2.530231
17.408367	0.1	2.513640
17.410033	0.1	2.496918
17.411700	0.1	2.480568
17.413367	0.1	2.465113
17.415033	0.1	2.450584
17.416700	0.1	2.436480
17.418367	0.1	2.422319
17.420033	0.1	2.407948
17.421700	0.1	2.393434
17.423367	0.1	2.378579
17.425033	0.1	2.362952
17.426700	0.1	2.346849
17.428367	0.1	2.331515
17.430033	0.1	2.317908
17.431700	0.1	2.306150
17.433367	0.1	2.296106
17.435033	0.1	2.287393
17.436700	0.1	2.279100
17.438367	0.1	2.270136
17.440033	0.1	2.260008
17.441700	0.1	2.248893
17.443367	0.1	2.236972
17.445033	0.1	2.224343
17.446700	0.1	2.211798
17.448367	0.1	2.200250
17.450033	0.1	2.189451
17.451700	0.1	2.178238
17.453367	0.1	2.165670
17.455033	0.1	2.151662
17.456700	0.1	2.136878
17.458367	0.1	2.122298
17.460033	0.1	2.108822
17.461700	0.1	2.096798
17.463367	0.1	2.085990
17.465033	0.1	2.076346
17.466700	0.1	2.068253
17.468367	0.1	2.061827
17.470033	0.1	2.056253
17.471700	0.1	2.050204
17.473367	0.1	2.042851
17.475033	0.1	2.034581
17.476700	0.1	2.026465
17.478367	0.1	2.018739
17.480033	0.1	2.010404
17.481700	0.1	2.000616
17.483367	0.1	1.989566
17.485033	0.1	1.977673
17.486700	0.1	1.964951
17.488367	0.1	1.951875
17.490033	0.1	1.940075
17.491700	0.1	1.931139
17.493367	0.1	1.925146
17.495033	0.1	1.921016
17.496700	0.1	1.917616
17.498367	0.1	1.914161
17.500033	0.1	1.910063
17.501700	0.1	1.904713
17.503367	0.1	1.897961
17.505033	0.1	1.890613
17.506700	0.1	1.883451
17.508367	0.1	1.876038
17.510033	0.1	1.867241
17.511700	0.1	1.856689
17.513367	0.1	1.845267
17.515033	0.1	1.834314
17.516700	0.1	1.824698
17.518367	0.1	1.816750
17.520033	0.1	1.810547
17.521700	0.1	1.805918
17.523367	0.1	1.802244
17.525033	0.1	1.798510
17.526700	0.1	1.793983
17.528367	0.1	1.788903
17.530033	0.1	1.783981
17.531700	0.1	1.779459
17.533367	0.1	1.775166
17.535033	0.1	1.770696
17.536700	0.1	1.765448
17.538367	0.1	1.759329
17.540033	0.1	1.753070
17.541700	0.1	1.747366
17.543367	0.1	1.742467
17.545033	0.1	1.738532
17.546700	0.1	1.735464
17.548367	0.1	1.732744
17.550033	0.1	1.729871
17.551700	0.1	1.726430
17.553367	0.1	1.721773
17.555033	0.1	1.715505
17.556700	0.1	1.708465
17.558367	0.1	1.702374
17.560033	0.1	1.698472
17.561700	0.1	1.696912
17.563367	0.1	1.696874
17.565033	0.1	1.697065
17.566700	0.1	1.696590
17.568367	0.1	1.695282
17.570033	0.1	1.693107
17.571700	0.1	1.689675
17.573367	0.1	1.684534
17.575033	0.1	1.678024
17.576700	0.1	1.671351
17.578367	0.1	1.665894
17.580033	0.1	1.662378
17.581700	0.1	1.660311
17.583367	0.1	1.658620
17.585033	0.1	1.656888
17.586700	0.1	1.655309
17.588367	0.1	1.653926
17.590033	0.1	1.652474
17.591700	0.1	1.650662
17.593367	0.1	1.648725
17.595033	0.1	1.647328
17.596700	0.1	1.646695
17.598367	0.1	1.646513
17.600033	0.1	1.646387
17.601700	0.1	1.646006
17.603367	0.1	1.645237
17.605033	0.1	1.644026
17.606700	0.1	1.642327
17.608367	0.1	1.640576
17.610033	0.1	1.639789
17.611700	0.1	1.640352
17.613367	0.1	1.641149
17.615033	0.1	1.640967
17.616700	0.1	1.640213
17.618367	0.1	1.640297
17.620033	0.1	1.641712
17.621700	0.1	1.643081
17.623367	0.1	1.642415
17.625033	0.1	1.639170
17.626700	0.1	1.634522
17.628367	0.1	1.630238
17.630033	0.1	1.627351
17.631700	0.1	1.625693
17.633367	0.1	1.624669
17.635033	0.1	1.624101
17.636700	0.1	1.624194
17.638367	0.1	1.624813
17.640033	0.1	1.625167
17.641700	0.1	1.624650
17.643367	0.1	1.623798
17.645033	0.1	1.623807
17.646700	0.1	1.624976
17.648367	0.1	1.626522
17.650033	0.1	1.627947
17.651700	0.1	1.629479
17.653367	0.1	1.631230
17.655033	0.1	1.632636
17.656700	0.1	1.632608
17.658367	0.1	1.630047
17.660033	0.1	1.625083
17.661700	0.1	1.619528
17.663367	0.1	1.615481
17.665033	0.1	1.613828
17.666700	0.1	1.614154
17.668367	0.1	1.615626
17.670033	0.1	1.617791
17.671700	0.1	1.620548
17.673367	0.1	1.623253
17.675033	0.1	1.624520
17.676700	0.1	1.623477
17.678367	0.1	1.620548
17.680033	0.1	1.616809
17.681700	0.1	1.613093
17.683367	0.1	1.609609
17.685033	0.1	1.606429
17.686700	0.1	1.603873
17.688367	0.1	1.602108
17.690033	0.1	1.600790
17.691700	0.1	1.599393
17.693367	0.1	1.597647
17.695033	0.1	1.595556
17.696700	0.1	1.593181
17.698367	0.1	1.590629
17.700033	0.1	1.588115
17.701700	0.1	1.585954
17.703367	0.1	1.584226
17.705033	0.1	1.582867
17.706700	0.1	1.582461
17.708367	0.1	1.583984
17.710033	0.1	1.587151
17.711700	0.1	1.590047
17.713367	0.1	1.590718
17.715033	0.1	1.588841
17.716700	0.1	1.585567
17.718367	0.1	1.582243
17.720033	0.1	1.579709
17.721700	0.1	1.578298
17.723367	0.1	1.577688
17.725033	0.1	1.576878
17.726700	0.1	1.574676
17.728367	0.1	1.570857
17.730033	0.1	1.566694
17.731700	0.1	1.563737
17.733367	0.1	1.562261
17.735033	0.1	1.561334
17.736700	0.1	1.560007
17.738367	0.1	1.558037
17.740033	0.1	1.555518
17.741700	0.1	1.552412
17.743367	0.1	1.548482
17.745033	0.1	1.543644
17.746700	0.1	1.538056
17.748367	0.1	1.531732
17.750033	0.1	1.524854
17.751700	0.1	1.518549
17.753367	0.1	1.514512
17.755033	0.1	1.513334
17.756700	0.1	1.513590
17.758367	0.1	1.512971
17.760033	0.1	1.510098
17.761700	0.1	1.505124
17.763367	0.1	1.499313
17.765033	0.1	1.494177
17.766700	0.1	1.490493
17.768367	0.1	1.487923
17.770033	0.1	1.485599
17.771700	0.1	1.483094
17.773367	0.1	1.480579
17.775033	0.1	1.478377
17.776700	0.1	1.476621
17.778367	0.1	1.474991
17.780033	0.1	1.472575
17.781700	0.1	1.468998
17.783367	0.1	1.465026
17.785033	0.1	1.461250
17.786700	0.1	1.457487
17.788367	0.1	1.453799
17.790033	0.1	1.450744
17.791700	0.1	1.448705
17.793367	0.1	1.447680
17.795033	0.1	1.447690
17.796700	0.1	1.448616
17.798367	0.1	1.449645
17.800033	0.1	1.449799
17.801700	0.1	1.448672
17.803367	0.1	1.446102
17.805033	0.1	1.442037
17.806700	0.1	1.436830
17.808367	0.1	1.431168
17.810033	0.1	1.426176
17.811700	0.1	1.423089
17.813367	0.1	1.422046
17.815033	0.1	1.421990
17.816700	0.1	1.422027
17.818367	0.1	1.422274
17.820033	0.1	1.423066
17.821700	0.1	1.424057
17.823367	0.1	1.424421
17.825033	0.1	1.423638
17.826700	0.1	1.421748
17.828367	0.1	1.419196
17.830033	0.1	1.416495
17.831700	0.1	1.413990
17.833367	0.1	1.411913
17.835033	0.1	1.410386
17.836700	0.1	1.409319
17.838367	0.1	1.408509
17.840033	0.1	1.407936
17.841700	0.1	1.407722
17.843367	0.1	1.407824
17.845033	0.1	1.407941
17.846700	0.1	1.407866
17.848367	0.1	1.407829
17.850033	0.1	1.407936
17.851700	0.1	1.407638
17.853367	0.1	1.406386
17.855033	0.1	1.404476
17.856700	0.1	1.402949
17.858367	0.1	1.402739
17.860033	0.1	1.403950
17.861700	0.1	1.405771
17.863367	0.1	1.407205
17.865033	0.1	1.407582
17.866700	0.1	1.406372
17.868367	0.1	1.403545
17.870033	0.1	1.400197
17.871700	0.1	1.397878
17.873367	0.1	1.397510
17.875033	0.1	1.399084
17.876700	0.1	1.401682
17.878367	0.1	1.403880
17.880033	0.1	1.404663
17.881700	0.1	1.403959
17.883367	0.1	1.402581
17.885033	0.1	1.401627
17.886700	0.1	1.401859
17.888367	0.1	1.403242
17.890033	0.1	1.405110
17.891700	0.1	1.406926
17.893367	0.1	1.408579
17.895033	0.1	1.409850
17.896700	0.1	1.410148
17.898367	0.1	1.409175
17.900033	0.1	1.407480
17.901700	0.1	1.406032
17.903367	0.1	1.405571
17.905033	0.1	1.406125
17.906700	0.1	1.407154
17.908367	0.1	1.408262
17.910033	0.1	1.409356
17.911700	0.1	1.410134
17.913367	0.1	1.410022
17.915033	0.1	1.408719
17.916700	0.1	1.406609
17.918367	0.1	1.404542
17.920033	0.1	1.403359
17.921700	0.1	1.403755
17.923367	0.1	1.406046
17.925033	0.1	1.409762
17.926700	0.1	1.413478
17.928367	0.1	1.415838
17.930033	0.1	1.416760
17.931700	0.1	1.416537
17.933367	0.1	1.414800
17.935033	0.1	1.411447
17.936700	0.1	1.407648
17.938367	0.1	1.405044
17.940033	0.1	1.404458
17.941700	0.1	1.405380
17.943367	0.1	1.406334
17.945033	0.1	1.405771
17.946700	0.1	1.403140
17.948367	0.1	1.399261
17.950033	0.1	1.395578
17.951700	0.1	1.393408
17.953367	0.1	1.393314
17.955033	0.1	1.394334
17.956700	0.1	1.394525
17.958367	0.1	1.393035
17.960033	0.1	1.391089
17.961700	0.1	1.390460
17.963367	0.1	1.391452
17.965033	0.1	1.392756
17.966700	0.1	1.392951
17.968367	0.1	1.391447
17.970033	0.1	1.388388
17.971700	0.1	1.384523
17.973367	0.1	1.380877
17.975033	0.1	1.378194
17.976700	0.1	1.376695
17.978367	0.1	1.375922
17.980033	0.1	1.374953
17.981700	0.1	1.373119
17.983367	0.1	1.370343
17.985033	0.1	1.366981
17.986700	0.1	1.363503
17.988367	0.1	1.360243
17.990033	0.1	1.357216
17.991700	0.1	1.354138
17.993367	0.1	1.350995
17.995033	0.1	1.347908
17.996700	0.1	1.344690
17.998367	0.1	1.341170
18.000033	0.1	1.337649
18.001700	0.1	1.334827
18.003367	0.1	1.333123
18.005033	0.1	1.331773
18.006700	0.1	1.329551
18.008367	0.1	1.326562
18.010033	0.1	1.323987
18.011700	0.1	1.322208
18.013367	0.1	1.320397
18.015033	0.1	1.317798
18.016700	0.1	1.314455
18.018367	0.1	1.311088
18.020033	0.1	1.308750
18.021700	0.1	1.308178
18.023367	0.1	1.308643
18.025033	0.1	1.308243
18.026700	0.1	1.306054
18.028367	0.1	1.303107
18.030033	0.1	1.300825
18.031700	0.1	1.299176
18.033367	0.1	1.296708
18.035033	0.1	1.292718
18.036700	0.1	1.288294
18.038367	0.1	1.284541
18.040033	0.1	1.281556
18.041700	0.1	1.279376
18.043367	0.1	1.278343
18.045033	0.1	1.278492
18.046700	0.1	1.279134
18.048367	0.1	1.279120
18.050033	0.1	1.277546
18.051700	0.1	1.274645
18.053367	0.1	1.271889
18.055033	0.1	1.270561
18.056700	0.1	1.270394
18.058367	0.1	1.269886
18.060033	0.1	1.267823
18.061700	0.1	1.264359
18.063367	0.1	1.260540
18.065033	0.1	1.257393
18.066700	0.1	1.255674
18.068367	0.1	1.255870
18.070033	0.1	1.257886
18.071700	0.1	1.260680
18.073367	0.1	1.262380
18.075033	0.1	1.261579
18.076700	0.1	1.258762
18.078367	0.1	1.255958
18.080033	0.1	1.254776
18.081700	0.1	1.255046
18.083367	0.1	1.255414
18.085033	0.1	1.254743
18.086700	0.1	1.252880
18.088367	0.1	1.250668
18.090033	0.1	1.249206
18.091700	0.1	1.248815
18.093367	0.1	1.249188
18.095033	0.1	1.249830
18.096700	0.1	1.249858
18.098367	0.1	1.248457
18.100033	0.1	1.245793
18.101700	0.1	1.242976
18.103367	0.1	1.241346
18.105033	0.1	1.241625
18.106700	0.1	1.243604
18.108367	0.1	1.246557
18.110033	0.1	1.249583
18.111700	0.1	1.251916
18.113367	0.1	1.253439
18.115033	0.1	1.254641
18.116700	0.1	1.255777
18.118367	0.1	1.256391
18.120033	0.1	1.256047
18.121700	0.1	1.255414
18.123367	0.1	1.255912
18.125033	0.1	1.258045
18.126700	0.1	1.260894
18.128367	0.1	1.263227
18.130033	0.1	1.264485
18.131700	0.1	1.264564
18.133367	0.1	1.263572
18.135033	0.1	1.261840
18.136700	0.1	1.259586
18.138367	0.1	1.256885
18.140033	0.1	1.254259
18.141700	0.1	1.252568
18.143367	0.1	1.252387
18.145033	0.1	1.254156
18.146700	0.1	1.257965
18.148367	0.1	1.262641
18.150033	0.1	1.266506
18.151700	0.1	1.268974
18.153367	0.1	1.270417
18.155033	0.1	1.271069
18.156700	0.1	1.270780
18.158367	0.1	1.269546
18.160033	0.1	1.267944
18.161700	0.1	1.267041
18.163367	0.1	1.267740
18.165033	0.1	1.269844
18.166700	0.1	1.272052
18.168367	0.1	1.273239
18.170033	0.1	1.273435
18.171700	0.1	1.273239
18.173367	0.1	1.272662
18.175033	0.1	1.271092
18.176700	0.1	1.268219
18.178367	0.1	1.264657
18.180033	0.1	1.261611
18.181700	0.1	1.260112
18.183367	0.1	1.260489
18.185033	0.1	1.262398
18.186700	0.1	1.265015
18.188367	0.1	1.267139
18.190033	0.1	1.267637
18.191700	0.1	1.266305
18.193367	0.1	1.263986
18.195033	0.1	1.261523
18.196700	0.1	1.259092
18.198367	0.1	1.256797
18.200033	0.1	1.255348
18.201700	0.1	1.255246
18.203367	0.1	1.255935
18.205033	0.1	1.256731
18.206700	0.1	1.257681
18.208367	0.1	1.258999
18.210033	0.1	1.260703
18.211700	0.1	1.262594
18.213367	0.1	1.263809
18.215033	0.1	1.263102
18.216700	0.1	1.260205
18.218367	0.1	1.256145
18.220033	0.1	1.252200
18.221700	0.1	1.249085
18.223367	0.1	1.247018
18.225033	0.1	1.246133
18.226700	0.1	1.246501
18.228367	0.1	1.247749
18.230033	0.1	1.248941
18.231700	0.1	1.249006
18.233367	0.1	1.247646
18.235033	0.1	1.245737
18.236700	0.1	1.244470
18.238367	0.1	1.243935
18.240033	0.1	1.243223
18.241700	0.1	1.241807
18.243367	0.1	1.240056
18.245033	0.1	1.238529
18.246700	0.1	1.237351
18.248367	0.1	1.236126
18.250033	0.1	1.234356
18.251700	0.1	1.231879
18.253367	0.1	1.228978
18.255033	0.1	1.226296
18.256700	0.1	1.224712
18.258367	0.1	1.224689
18.260033	0.1	1.225481
18.261700	0.1	1.225388
18.263367	0.1	1.223171
18.265033	0.1	1.219194
18.266700	0.1	1.214924
18.268367	0.1	1.211362
18.270033	0.1	1.208256
18.271700	0.1	1.204796
18.273367	0.1	1.200964
18.275033	0.1	1.197592
18.276700	0.1	1.195082
18.278367	0.1	1.192954
18.280033	0.1	1.190668
18.281700	0.1	1.187967
18.283367	0.1	1.184866
18.285033	0.1	1.182039
18.286700	0.1	1.180740
18.288367	0.1	1.181760
18.290033	0.1	1.184936
18.291700	0.1	1.189122
18.293367	0.1	1.192270
18.295033	0.1	1.192736
18.296700	0.1	1.190808
18.298367	0.1	1.188261
18.300033	0.1	1.186589
18.301700	0.1	1.186114
18.303367	0.1	1.186538
18.305033	0.1	1.187525
18.306700	0.1	1.188638
18.308367	0.1	1.189448
18.310033	0.1	1.189769
18.311700	0.1	1.189304
18.313367	0.1	1.187329
18.315033	0.1	1.183632
18.316700	0.1	1.179259
18.318367	0.1	1.175678
18.320033	0.1	1.173620
18.321700	0.1	1.173010
18.323367	0.1	1.173313
18.325033	0.1	1.174151
18.326700	0.1	1.175739
18.328367	0.1	1.178202
18.330033	0.1	1.180680
18.331700	0.1	1.182156
18.333367	0.1	1.182468
18.335033	0.1	1.181792
18.336700	0.1	1.179953
18.338367	0.1	1.176782
18.340033	0.1	1.172987
18.341700	0.1	1.170114
18.343367	0.1	1.169690
18.345033	0.1	1.172428
18.346700	0.1	1.177625
18.348367	0.1	1.183469
18.350033	0.1	1.188456
18.351700	0.1	1.191762
18.353367	0.1	1.192782
18.355033	0.1	1.191762
18.356700	0.1	1.190035
18.358367	0.1	1.188940
18.360033	0.1	1.188866
18.361700	0.1	1.189047
18.363367	0.1	1.188326
18.365033	0.1	1.186505
18.366700	0.1	1.184382
18.368367	0.1	1.182468
18.370033	0.1	1.180880
18.371700	0.1	1.180093
18.373367	0.1	1.180787
18.375033	0.1	1.183287
18.376700	0.1	1.187148
18.378367	0.1	1.191092
18.380033	0.1	1.193811
18.381700	0.1	1.194910
18.383367	0.1	1.194971
18.385033	0.1	1.194691
18.386700	0.1	1.194407
18.388367	0.1	1.194463
18.390033	0.1	1.195399
18.391700	0.1	1.197318
18.393367	0.1	1.199218
18.395033	0.1	1.199581
18.396700	0.1	1.197793
18.398367	0.1	1.194659
18.400033	0.1	1.191380
18.401700	0.1	1.188726
18.403367	0.1	1.187311
18.405033	0.1	1.187804
18.406700	0.1	1.190598
18.408367	0.1	1.195292
18.410033	0.1	1.200647
18.411700	0.1	1.204987
18.413367	0.1	1.207027
18.415033	0.1	1.206826
18.416700	0.1	1.205704
18.418367	0.1	1.204899
18.420033	0.1	1.204610
18.421700	0.1	1.204363
18.423367	0.1	1.203837
18.425033	0.1	1.203222
18.426700	0.1	1.202952
18.428367	0.1	1.203315
18.430033	0.1	1.204293
18.431700	0.1	1.205709
18.433367	0.1	1.207371
18.435033	0.1	1.208950
18.436700	0.1	1.210077
18.438367	0.1	1.210589
18.440033	0.1	1.210682
18.441700	0.1	1.210589
18.443367	0.1	1.210272
18.445033	0.1	1.209783
18.446700	0.1	1.209681
18.448367	0.1	1.210449
18.450033	0.1	1.211762
18.451700	0.1	1.212643
18.453367	0.1	1.212237
18.455033	0.1	1.210188
18.456700	0.1	1.206426
18.458367	0.1	1.201364
18.460033	0.1	1.196526
18.461700	0.1	1.193671
18.463367	0.1	1.193015
18.465033	0.1	1.193476
18.466700	0.1	1.194286
18.468367	0.1	1.195003
18.470033	0.1	1.194873
18.471700	0.1	1.193327
18.473367	0.1	1.190682
18.475033	0.1	1.187865
18.476700	0.1	1.185606
18.478367	0.1	1.184074
18.480033	0.1	1.183134
18.481700	0.1	1.182961
18.483367	0.1	1.183948
18.485033	0.1	1.185611
18.486700	0.1	1.186561
18.488367	0.1	1.186156
18.490033	0.1	1.185336
18.491700	0.1	1.185313
18.493367	0.1	1.186319
18.495033	0.1	1.187650
18.496700	0.1	1.188284
18.498367	0.1	1.187506
18.500033	0.1	1.185196
18.501700	0.1	1.181741
18.503367	0.1	1.177797
18.505033	0.1	1.173946
18.506700	0.1	1.170482
18.508367	0.1	1.167632
18.510033	0.1	1.165899
18.511700	0.1	1.165760
18.513367	0.1	1.166603
18.515033	0.1	1.166714
18.516700	0.1	1.165164
18.518367	0.1	1.163054
18.520033	0.1	1.162156
18.521700	0.1	1.162696
18.523367	0.1	1.163143
18.525033	0.1	1.162020
18.526700	0.1	1.159161
18.528367	0.1	1.155483
18.530033	0.1	1.151813
18.531700	0.1	1.148190
18.533367	0.1	1.144609
18.535033	0.1	1.141541
18.536700	0.1	1.139082
18.538367	0.1	1.136847
18.540033	0.1	1.135129
18.541700	0.1	1.134938
18.543367	0.1	1.136474
18.545033	0.1	1.138593
18.546700	0.1	1.140013
18.548367	0.1	1.140195
18.550033	0.1	1.139250
18.551700	0.1	1.137615
18.553367	0.1	1.135888
18.555033	0.1	1.134751
18.556700	0.1	1.135101
18.558367	0.1	1.137550
18.560033	0.1	1.141620
18.561700	0.1	1.145764
18.563367	0.1	1.148363
18.565033	0.1	1.148619
18.566700	0.1	1.146863
18.568367	0.1	1.144134
18.570033	0.1	1.141438
18.571700	0.1	1.139464
18.573367	0.1	1.138775
18.575033	0.1	1.139515
18.576700	0.1	1.140926
18.578367	0.1	1.141992
18.580033	0.1	1.142323
18.581700	0.1	1.142495
18.583367	0.1	1.143455
18.585033	0.1	1.145285
18.586700	0.1	1.146914
18.588367	0.1	1.147497
18.590033	0.1	1.147161
18.591700	0.1	1.146137
18.593367	0.1	1.144055
18.595033	0.1	1.141117
18.596700	0.1	1.139208
18.598367	0.1	1.140288
18.600033	0.1	1.144172
18.601700	0.1	1.148712
18.603367	0.1	1.151850
18.605033	0.1	1.153243
18.606700	0.1	1.153708
18.608367	0.1	1.153718
18.610033	0.1	1.153275
18.611700	0.1	1.152810
18.613367	0.1	1.153206
18.615033	0.1	1.154970
18.616700	0.1	1.157969
18.618367	0.1	1.161774
18.620033	0.1	1.165620
18.621700	0.1	1.168246
18.623367	0.1	1.168759
18.625033	0.1	1.167855
18.626700	0.1	1.167217
18.628367	0.1	1.167855
18.630033	0.1	1.169587
18.631700	0.1	1.171934
18.633367	0.1	1.174915
18.635033	0.1	1.178449
18.636700	0.1	1.181345
18.638367	0.1	1.181783
18.640033	0.1	1.178929
18.641700	0.1	1.173778
18.643367	0.1	1.168377
18.645033	0.1	1.164321
18.646700	0.1	1.161899
18.648367	0.1	1.160563
18.650033	0.1	1.159892
18.651700	0.1	1.159948
18.653367	0.1	1.160740
18.655033	0.1	1.161620
18.656700	0.1	1.161625
18.658367	0.1	1.160433
18.660033	0.1	1.158812
18.661700	0.1	1.158062
18.663367	0.1	1.158998
18.665033	0.1	1.161229
18.666700	0.1	1.163748
18.668367	0.1	1.165965
18.670033	0.1	1.167855
18.671700	0.1	1.169387
18.673367	0.1	1.170100
18.675033	0.1	1.169429
18.676700	0.1	1.167422
18.678367	0.1	1.164875
18.680033	0.1	1.162882
18.681700	0.1	1.162062
18.683367	0.1	1.162235
18.685033	0.1	1.162938
18.686700	0.1	1.163888
18.688367	0.1	1.165085
18.690033	0.1	1.166607
18.691700	0.1	1.168041
18.693367	0.1	1.168582
18.695033	0.1	1.167948
18.696700	0.1	1.166579
18.698367	0.1	1.165061
18.700033	0.1	1.163771
18.701700	0.1	1.162882
18.703367	0.1	1.162514
18.705033	0.1	1.162798
18.706700	0.1	1.163520
18.708367	0.1	1.163902
18.710033	0.1	1.163124
18.711700	0.1	1.161029
18.713367	0.1	1.158151
18.715033	0.1	1.155497
18.716700	0.1	1.154174
18.718367	0.1	1.154835
18.720033	0.1	1.157238
18.721700	0.1	1.160381
18.723367	0.1	1.163045
18.725033	0.1	1.163972
18.726700	0.1	1.162230
18.728367	0.1	1.157960
18.730033	0.1	1.152428
18.731700	0.1	1.147292
18.733367	0.1	1.143864
18.735033	0.1	1.142439
18.736700	0.1	1.142374
18.738367	0.1	1.143026
18.740033	0.1	1.144232
18.741700	0.1	1.145764
18.743367	0.1	1.147026
18.745033	0.1	1.147329
18.746700	0.1	1.146314
18.748367	0.1	1.144195
18.750033	0.1	1.141387
18.751700	0.1	1.138086
18.753367	0.1	1.134509
18.755033	0.1	1.131375
18.756700	0.1	1.129694
18.758367	0.1	1.129964
18.760033	0.1	1.131869
18.761700	0.1	1.134551
18.763367	0.1	1.136949
18.765033	0.1	1.138118
18.766700	0.1	1.137820
18.768367	0.1	1.136609
18.770033	0.1	1.135417
18.771700	0.1	1.134709
18.773367	0.1	1.134272
18.775033	0.1	1.134002
18.776700	0.1	1.134211
18.778367	0.1	1.134807
18.780033	0.1	1.135231
18.781700	0.1	1.135170
18.783367	0.1	1.134691
18.785033	0.1	1.133792
18.786700	0.1	1.132204
18.788367	0.1	1.130039
18.790033	0.1	1.128069
18.791700	0.1	1.127035
18.793367	0.1	1.126910
18.795033	0.1	1.127291
18.796700	0.1	1.128200
18.798367	0.1	1.130239
18.800033	0.1	1.133694
18.801700	0.1	1.137704
18.803367	0.1	1.140772
18.805033	0.1	1.142155
18.806700	0.1	1.142374
18.808367	0.1	1.142519
18.810033	0.1	1.143431
18.811700	0.1	1.145406
18.813367	0.1	1.148572
18.815033	0.1	1.153122
18.816700	0.1	1.158467
18.818367	0.1	1.162896
18.820033	0.1	1.165099
18.821700	0.1	1.165411
18.823367	0.1	1.165043
18.825033	0.1	1.164852
18.826700	0.1	1.165350
18.828367	0.1	1.167129
18.830033	0.1	1.170202
18.831700	0.1	1.173504
18.833367	0.1	1.176088
18.835033	0.1	1.178244
18.836700	0.1	1.180833
18.838367	0.1	1.184186
18.840033	0.1	1.188079
18.841700	0.1	1.192247
18.843367	0.1	1.196908
18.845033	0.1	1.202780
18.846700	0.1	1.210296
18.848367	0.1	1.218743
18.850033	0.1	1.226566
18.851700	0.1	1.232573
18.853367	0.1	1.236727
18.855033	0.1	1.240196
18.856700	0.1	1.244452
18.858367	0.1	1.250249
18.860033	0.1	1.257407
18.861700	0.1	1.265374
18.863367	0.1	1.273891
18.865033	0.1	1.282729
18.866700	0.1	1.290822
18.868367	0.1	1.296750
18.870033	0.1	1.300145
18.871700	0.1	1.302171
18.873367	0.1	1.304494
18.875033	0.1	1.307880
18.876700	0.1	1.312010
18.878367	0.1	1.316695
18.880033	0.1	1.322431
18.881700	0.1	1.329076
18.883367	0.1	1.335214
18.885033	0.1	1.339396
18.886700	0.1	1.341370
18.888367	0.1	1.342078
18.890033	0.1	1.342865
18.891700	0.1	1.344550
18.893367	0.1	1.346953
18.895033	0.1	1.349412
18.896700	0.1	1.351717
18.898367	0.1	1.354278
18.900033	0.1	1.357305
18.901700	0.1	1.360257
18.903367	0.1	1.362367
18.905033	0.1	1.362986
18.906700	0.1	1.361356
18.908367	0.1	1.356946
18.910033	0.1	1.350362
18.911700	0.1	1.343251
18.913367	0.1	1.336993
18.915033	0.1	1.331805
18.916700	0.1	1.327177
18.918367	0.1	1.322776
18.920033	0.1	1.318711
18.921700	0.1	1.315088
18.923367	0.1	1.311372
18.925033	0.1	1.306217
18.926700	0.1	1.298692
18.928367	0.1	1.289574
18.930033	0.1	1.280764
18.931700	0.1	1.273844
18.933367	0.1	1.269407
18.935033	0.1	1.266925
18.936700	0.1	1.264717
18.938367	0.1	1.260764
18.940033	0.1	1.254426
18.941700	0.1	1.246785
18.943367	0.1	1.239083
18.945033	0.1	1.231697
18.946700	0.1	1.224554
18.948367	0.1	1.217783
18.950033	0.1	1.211744
18.951700	0.1	1.206337
18.953367	0.1	1.200917
18.955033	0.1	1.194989
18.956700	0.1	1.188349
18.958367	0.1	1.180582
18.960033	0.1	1.171464
18.961700	0.1	1.161844
18.963367	0.1	1.153210
18.965033	0.1	1.146342
18.966700	0.1	1.140842
18.968367	0.1	1.135785
18.970033	0.1	1.130439
18.971700	0.1	1.124660
18.973367	0.1	1.118965
18.975033	0.1	1.114067
18.976700	0.1	1.110099
18.978367	0.1	1.106509
18.980033	0.1	1.102877
18.981700	0.1	1.099352
18.983367	0.1	1.096413
18.985033	0.1	1.094486
18.986700	0.1	1.093275
18.988367	0.1	1.091678
18.990033	0.1	1.088898
18.991700	0.1	1.085210
18.993367	0.1	1.081154
18.995033	0.1	1.076842
18.996700	0.1	1.072246
18.998367	0.1	1.067445
19.000033	0.1	1.062513
19.001700	0.1	1.057326
19.003367	0.1	1.051868
19.005033	0.1	1.046527
19.006700	0.1	1.041749
19.008367	0.1	1.037889
19.010033	0.1	1.035314
19.011700	0.1	1.034141
19.013367	0.1	1.033600
19.015033	0.1	1.032446
19.016700	0.1	1.029908
19.018367	0.1	1.025726
19.020033	0.1	1.019812
19.021700	0.1	1.012636
19.023367	0.1	1.005637
19.025033	0.1	1.000590
19.026700	0.1	0.998476
19.028367	0.1	0.999058
19.030033	0.1	1.001121
19.031700	0.1	1.003128
19.033367	0.1	1.003961
19.035033	0.1	1.003342
19.036700	0.1	1.001596
19.038367	0.1	0.998974
19.040033	0.1	0.995272
19.041700	0.1	0.990569
19.043367	0.1	0.985838
19.045033	0.1	0.982210
19.046700	0.1	0.980124
19.048367	0.1	0.979500
19.050033	0.1	0.979863
19.051700	0.1	0.980045
19.053367	0.1	0.978685
19.055033	0.1	0.975174
19.056700	0.1	0.970135
19.058367	0.1	0.965027
19.060033	0.1	0.961144
19.061700	0.1	0.958755
19.063367	0.1	0.957167
19.065033	0.1	0.955537
19.066700	0.1	0.953996
19.068367	0.1	0.953558
19.070033	0.1	0.954624
19.071700	0.1	0.956347
19.073367	0.1	0.957348
19.075033	0.1	0.956585
19.076700	0.1	0.954079
19.078367	0.1	0.951122
19.080033	0.1	0.949041
19.081700	0.1	0.948072
19.083367	0.1	0.947560
19.085033	0.1	0.946918
19.086700	0.1	0.946061
19.088367	0.1	0.945125
19.090033	0.1	0.944096
19.091700	0.1	0.942880
19.093367	0.1	0.941656
19.095033	0.1	0.940608
19.096700	0.1	0.939355
19.098367	0.1	0.937530
19.100033	0.1	0.935378
19.101700	0.1	0.933418
19.103367	0.1	0.932217
19.105033	0.1	0.931984
19.106700	0.1	0.931760
19.108367	0.1	0.930307
19.110033	0.1	0.927942
19.111700	0.1	0.926373
19.113367	0.1	0.926685
19.115033	0.1	0.928165
19.116700	0.1	0.929250
19.118367	0.1	0.929232
19.120033	0.1	0.928524
19.121700	0.1	0.927723
19.123367	0.1	0.927066
19.125033	0.1	0.926531
19.126700	0.1	0.926200
19.128367	0.1	0.926591
19.130033	0.1	0.928426
19.131700	0.1	0.932021
19.133367	0.1	0.937292
19.135033	0.1	0.943877
19.136700	0.1	0.950997
19.138367	0.1	0.957702
19.140033	0.1	0.963169
19.141700	0.1	0.966773
19.143367	0.1	0.968282
19.145033	0.1	0.967854
19.146700	0.1	0.965893
19.148367	0.1	0.962913
19.150033	0.1	0.959206
19.151700	0.1	0.954918
19.153367	0.1	0.950363
19.155033	0.1	0.945958
19.156700	0.1	0.942051
19.158367	0.1	0.938880
19.160033	0.1	0.936794
19.161700	0.1	0.936170
19.163367	0.1	0.936841
19.165033	0.1	0.938163
19.166700	0.1	0.939518
19.168367	0.1	0.940347
19.170033	0.1	0.940296
19.171700	0.1	0.939807
19.173367	0.1	0.939681
19.175033	0.1	0.939933
19.176700	0.1	0.939840
19.178367	0.1	0.938908
19.180033	0.1	0.937171
19.181700	0.1	0.934741
19.183367	0.1	0.931975
19.185033	0.1	0.929581
19.186700	0.1	0.927961
19.188367	0.1	0.926950
19.190033	0.1	0.926442
19.191700	0.1	0.926745
19.193367	0.1	0.927933
19.195033	0.1	0.929176
19.196700	0.1	0.929213
19.198367	0.1	0.927402
19.200033	0.1	0.924035
19.201700	0.1	0.920030
19.203367	0.1	0.916789
19.205033	0.1	0.915416
19.206700	0.1	0.915756
19.208367	0.1	0.916775
19.210033	0.1	0.917623
19.211700	0.1	0.917893
19.213367	0.1	0.917171
19.215033	0.1	0.914871
19.216700	0.1	0.910996
19.218367	0.1	0.906442
19.220033	0.1	0.902289
19.221700	0.1	0.899364
19.223367	0.1	0.898074
19.225033	0.1	0.897818
19.226700	0.1	0.897334
19.228367	0.1	0.896081
19.230033	0.1	0.894591
19.231700	0.1	0.893269
19.233367	0.1	0.891909
19.235033	0.1	0.890447
19.236700	0.1	0.889073
19.238367	0.1	0.887681
19.240033	0.1	0.886125
19.241700	0.1	0.884575
19.243367	0.1	0.883262
19.245033	0.1	0.882447
19.246700	0.1	0.882372
19.248367	0.1	0.882726
19.250033	0.1	0.882340
19.251700	0.1	0.880072
19.253367	0.1	0.876100
19.255033	0.1	0.871764
19.256700	0.1	0.868114
19.258367	0.1	0.865222
19.260033	0.1	0.862563
19.261700	0.1	0.859750
19.263367	0.1	0.857171
19.265033	0.1	0.855499
19.266700	0.1	0.854810
19.268367	0.1	0.854824
19.270033	0.1	0.855182
19.271700	0.1	0.855112
19.273367	0.1	0.853678
19.275033	0.1	0.850679
19.276700	0.1	0.846819
19.278367	0.1	0.842996
19.280033	0.1	0.839564
19.281700	0.1	0.836407
19.283367	0.1	0.833338
19.285033	0.1	0.830134
19.286700	0.1	0.826819
19.288367	0.1	0.824025
19.290033	0.1	0.822605
19.291700	0.1	0.822870
19.293367	0.1	0.824309
19.295033	0.1	0.826227
19.296700	0.1	0.828356
19.298367	0.1	0.830572
19.300033	0.1	0.832612
19.301700	0.1	0.834297
19.303367	0.1	0.835387
19.305033	0.1	0.835476
19.306700	0.1	0.834535
19.308367	0.1	0.832980
19.310033	0.1	0.830842
19.311700	0.1	0.827503
19.313367	0.1	0.822656
19.315033	0.1	0.816835
19.316700	0.1	0.810814
19.318367	0.1	0.805054
19.320033	0.1	0.799913
19.321700	0.1	0.795862
19.323367	0.1	0.793585
19.325033	0.1	0.793599
19.326700	0.1	0.795666
19.328367	0.1	0.798525
19.330033	0.1	0.800481
19.331700	0.1	0.800774
19.333367	0.1	0.800127
19.335033	0.1	0.799689
19.336700	0.1	0.799843
19.338367	0.1	0.800290
19.340033	0.1	0.800984
19.341700	0.1	0.802251
19.343367	0.1	0.803834
19.345033	0.1	0.804998
19.346700	0.1	0.805538
19.348367	0.1	0.805710
19.350033	0.1	0.805417
19.351700	0.1	0.804481
19.353367	0.1	0.803135
19.355033	0.1	0.801859
19.356700	0.1	0.800961
19.358367	0.1	0.800383
19.360033	0.1	0.799792
19.361700	0.1	0.798842
19.363367	0.1	0.797831
19.365033	0.1	0.797911
19.366700	0.1	0.799918
19.368367	0.1	0.803168
19.370033	0.1	0.805859
19.371700	0.1	0.806791
19.373367	0.1	0.806395
19.375033	0.1	0.805981
19.376700	0.1	0.806106
19.378367	0.1	0.806283
19.380033	0.1	0.806386
19.381700	0.1	0.807028
19.383367	0.1	0.808416
19.385033	0.1	0.809687
19.386700	0.1	0.809580
19.388367	0.1	0.807587
19.390033	0.1	0.804546
19.391700	0.1	0.801799
19.393367	0.1	0.799824
19.395033	0.1	0.798218
19.396700	0.1	0.796909
19.398367	0.1	0.796472
19.400033	0.1	0.797408
19.401700	0.1	0.799759
19.403367	0.1	0.802926
19.405033	0.1	0.805971
19.406700	0.1	0.808481
19.408367	0.1	0.810525
19.410033	0.1	0.812169
19.411700	0.1	0.813734
19.413367	0.1	0.815545
19.415033	0.1	0.817194
19.416700	0.1	0.817860
19.418367	0.1	0.817203
19.420033	0.1	0.815429
19.421700	0.1	0.812979
19.423367	0.1	0.810400
19.425033	0.1	0.808099
19.426700	0.1	0.806213
19.428367	0.1	0.804840
19.430033	0.1	0.804085
19.431700	0.1	0.803848
19.433367	0.1	0.803578
19.435033	0.1	0.802679
19.436700	0.1	0.801231
19.438367	0.1	0.799978
19.440033	0.1	0.799610
19.441700	0.1	0.800178
19.443367	0.1	0.800933
19.445033	0.1	0.800830
19.446700	0.1	0.799401
19.448367	0.1	0.797245
19.450033	0.1	0.795680
19.451700	0.1	0.795578
19.453367	0.1	0.796667
19.455033	0.1	0.798060
19.456700	0.1	0.798963
19.458367	0.1	0.799075
19.460033	0.1	0.798465
19.461700	0.1	0.796909
19.463367	0.1	0.794115
19.465033	0.1	0.790567
19.466700	0.1	0.787261
19.468367	0.1	0.784942
19.470033	0.1	0.783615
19.471700	0.1	0.782553
19.473367	0.1	0.781179
19.475033	0.1	0.779978
19.476700	0.1	0.779815
19.478367	0.1	0.780546
19.480033	0.1	0.781058
19.481700	0.1	0.780737
19.483367	0.1	0.779810
19.485033	0.1	0.778302
19.486700	0.1	0.775843
19.488367	0.1	0.772453
19.490033	0.1	0.768667
19.491700	0.1	0.765086
19.493367	0.1	0.761943
19.495033	0.1	0.759154
19.496700	0.1	0.756877
19.498367	0.1	0.755549
19.500033	0.1	0.755261
19.501700	0.1	0.755410
19.503367	0.1	0.754916
19.505033	0.1	0.752904
19.506700	0.1	0.749584
19.508367	0.1	0.746083
19.510033	0.1	0.743400
19.511700	0.1	0.741845
19.513367	0.1	0.741375
19.515033	0.1	0.741985
19.516700	0.1	0.743177
19.518367	0.1	0.743810
19.520033	0.1	0.742888
19.521700	0.1	0.740089
19.523367	0.1	0.736099
19.525033	0.1	0.732378
19.526700	0.1	0.729831
19.528367	0.1	0.727824
19.530033	0.1	0.725123
19.531700	0.1	0.721458
19.533367	0.1	0.717905
19.535033	0.1	0.715759
19.536700	0.1	0.715423
19.538367	0.1	0.716238
19.540033	0.1	0.716913
19.541700	0.1	0.716532
19.543367	0.1	0.715544
19.545033	0.1	0.715023
19.546700	0.1	0.715014
19.548367	0.1	0.714627
19.550033	0.1	0.713207
19.551700	0.1	0.710697
19.553367	0.1	0.707526
19.555033	0.1	0.704685
19.556700	0.1	0.703400
19.558367	0.1	0.704178
19.560033	0.1	0.706264
19.561700	0.1	0.708383
19.563367	0.1	0.709640
19.565033	0.1	0.709631
19.566700	0.1	0.708182
19.568367	0.1	0.705500
19.570033	0.1	0.702245
19.571700	0.1	0.699330
19.573367	0.1	0.697742
19.575033	0.1	0.698110
19.576700	0.1	0.700038
19.578367	0.1	0.702338
19.580033	0.1	0.704159
19.581700	0.1	0.705537
19.583367	0.1	0.706497
19.585033	0.1	0.706241
19.586700	0.1	0.704266
19.588367	0.1	0.701421
19.590033	0.1	0.699013
19.591700	0.1	0.697626
19.593367	0.1	0.697197
19.595033	0.1	0.697668
19.596700	0.1	0.699037
19.598367	0.1	0.700839
19.600033	0.1	0.702380
19.601700	0.1	0.703470
19.603367	0.1	0.704224
19.605033	0.1	0.704415
19.606700	0.1	0.703661
19.608367	0.1	0.702082
19.610033	0.1	0.700448
19.611700	0.1	0.699544
19.613367	0.1	0.699647
19.615033	0.1	0.700681
19.616700	0.1	0.702557
19.618367	0.1	0.705388
19.620033	0.1	0.709160
19.621700	0.1	0.713314
19.623367	0.1	0.717165
19.625033	0.1	0.720653
19.626700	0.1	0.723884
19.628367	0.1	0.726175
19.630033	0.1	0.726539
19.631700	0.1	0.724941
19.633367	0.1	0.722641
19.635033	0.1	0.721072
19.636700	0.1	0.720615
19.638367	0.1	0.720839
19.640033	0.1	0.721631
19.641700	0.1	0.723214
19.643367	0.1	0.725463
19.645033	0.1	0.728006
19.646700	0.1	0.730427
19.648367	0.1	0.732066
19.650033	0.1	0.732369
19.651700	0.1	0.731647
19.653367	0.1	0.731102
19.655033	0.1	0.731493
19.656700	0.1	0.732378
19.658367	0.1	0.733063
19.660033	0.1	0.733621
19.661700	0.1	0.734860
19.663367	0.1	0.737584
19.665033	0.1	0.741403
19.666700	0.1	0.744481
19.668367	0.1	0.744984
19.670033	0.1	0.742683
19.671700	0.1	0.739018
19.673367	0.1	0.735992
19.675033	0.1	0.735070
19.676700	0.1	0.736336
19.678367	0.1	0.738590
19.680033	0.1	0.740555
19.681700	0.1	0.742073
19.683367	0.1	0.743624
19.685033	0.1	0.744974
19.686700	0.1	0.745202
19.688367	0.1	0.744048
19.690033	0.1	0.742432
19.691700	0.1	0.741500
19.693367	0.1	0.741836
19.695033	0.1	0.743307
19.696700	0.1	0.745081
19.698367	0.1	0.746194
19.700033	0.1	0.746362
19.701700	0.1	0.746013
19.703367	0.1	0.745379
19.705033	0.1	0.744169
19.706700	0.1	0.742176
19.708367	0.1	0.739694
19.710033	0.1	0.737393
19.711700	0.1	0.735940
19.713367	0.1	0.735330
19.715033	0.1	0.734706
19.716700	0.1	0.733407
19.718367	0.1	0.731684
19.720033	0.1	0.730087
19.721700	0.1	0.728955
19.723367	0.1	0.728588
19.725033	0.1	0.729128
19.726700	0.1	0.730273
19.728367	0.1	0.731288
19.730033	0.1	0.731493
19.731700	0.1	0.731153
19.733367	0.1	0.731386
19.735033	0.1	0.732923
19.736700	0.1	0.735628
19.738367	0.1	0.738897
19.740033	0.1	0.741780
19.741700	0.1	0.743242
19.743367	0.1	0.743140
19.745033	0.1	0.742339
19.746700	0.1	0.741617
19.748367	0.1	0.741319
19.750033	0.1	0.741985
19.751700	0.1	0.744169
19.753367	0.1	0.747400
19.755033	0.1	0.750194
19.756700	0.1	0.751270
19.758367	0.1	0.750460
19.760033	0.1	0.748546
19.761700	0.1	0.746665
19.763367	0.1	0.745710
19.765033	0.1	0.746027
19.766700	0.1	0.747414
19.768367	0.1	0.749361
19.770033	0.1	0.751307
19.771700	0.1	0.752979
19.773367	0.1	0.754921
19.775033	0.1	0.758078
19.776700	0.1	0.762334
19.778367	0.1	0.766325
19.780033	0.1	0.768942
19.781700	0.1	0.770194
19.783367	0.1	0.770837
19.785033	0.1	0.771601
19.786700	0.1	0.772798
19.788367	0.1	0.774320
19.790033	0.1	0.775936
19.791700	0.1	0.777356
19.793367	0.1	0.778018
19.795033	0.1	0.777487
19.796700	0.1	0.776215
19.798367	0.1	0.775326
19.800033	0.1	0.775466
19.801700	0.1	0.775899
19.803367	0.1	0.775158
19.805033	0.1	0.772425
19.806700	0.1	0.768229
19.808367	0.1	0.764169
19.810033	0.1	0.761603
19.811700	0.1	0.760574
19.813367	0.1	0.760402
19.815033	0.1	0.760704
19.816700	0.1	0.761184
19.818367	0.1	0.761305
19.820033	0.1	0.760509
19.821700	0.1	0.758381
19.823367	0.1	0.754795
19.825033	0.1	0.750218
19.826700	0.1	0.745542
19.828367	0.1	0.741384
19.830033	0.1	0.737896
19.831700	0.1	0.735233
19.833367	0.1	0.733510
19.835033	0.1	0.732406
19.836700	0.1	0.731433
19.838367	0.1	0.730385
19.840033	0.1	0.729375
19.841700	0.1	0.728238
19.843367	0.1	0.726222
19.845033	0.1	0.722865
19.846700	0.1	0.718879
19.848367	0.1	0.715586
19.850033	0.1	0.713663
19.851700	0.1	0.712718
19.853367	0.1	0.711991
19.855033	0.1	0.711223
19.856700	0.1	0.710632
19.858367	0.1	0.710161
19.860033	0.1	0.709407
19.861700	0.1	0.708145
19.863367	0.1	0.706404
19.865033	0.1	0.704513
19.866700	0.1	0.702972
19.868367	0.1	0.702012
19.870033	0.1	0.701426
19.871700	0.1	0.700727
19.873367	0.1	0.699414
19.875033	0.1	0.697309
19.876700	0.1	0.694832
19.878367	0.1	0.692829
19.880033	0.1	0.692271
19.881700	0.1	0.693728
19.883367	0.1	0.696643
19.885033	0.1	0.699316
19.886700	0.1	0.700266
19.888367	0.1	0.699526
19.890033	0.1	0.698264
19.891700	0.1	0.697495
19.893367	0.1	0.697477
19.895033	0.1	0.697877
19.896700	0.1	0.698264
19.898367	0.1	0.698394
19.900033	0.1	0.698124
19.901700	0.1	0.697486
19.903367	0.1	0.697114
19.905033	0.1	0.697947
19.906700	0.1	0.700359
19.908367	0.1	0.703894
19.910033	0.1	0.707521
19.911700	0.1	0.709849
19.913367	0.1	0.709668
19.915033	0.1	0.707181
19.916700	0.1	0.704336
19.918367	0.1	0.703111
19.920033	0.1	0.703777
19.921700	0.1	0.705128
19.923367	0.1	0.705947
19.925033	0.1	0.706115
19.926700	0.1	0.706450
19.928367	0.1	0.707805
19.930033	0.1	0.710362
19.931700	0.1	0.713286
19.933367	0.1	0.715177
19.935033	0.1	0.715344
19.936700	0.1	0.714585
19.938367	0.1	0.714231
19.940033	0.1	0.714590
19.941700	0.1	0.714781
19.943367	0.1	0.714031
19.945033	0.1	0.712513
19.946700	0.1	0.710855
19.948367	0.1	0.709379
19.950033	0.1	0.708178
19.951700	0.1	0.707395
19.953367	0.1	0.707190
19.955033	0.1	0.707717
19.956700	0.1	0.709081
19.958367	0.1	0.710879
19.960033	0.1	0.712080
19.961700	0.1	0.711940
19.963367	0.1	0.710762
19.965033	0.1	0.709360
19.966700	0.1	0.708490
19.968367	0.1	0.708434
19.970033	0.1	0.708504
19.971700	0.1	0.707633
19.973367	0.1	0.705780
19.975033	0.1	0.704019
19.976700	0.1	0.703195
19.978367	0.1	0.702995
19.980033	0.1	0.702227
19.981700	0.1	0.700150
19.983367	0.1	0.697346
19.985033	0.1	0.695116
19.986700	0.1	0.694338
19.988367	0.1	0.695032
19.990033	0.1	0.696233
19.991700	0.1	0.696233
19.993367	0.1	0.693621
19.995033	0.1	0.688741
19.996700	0.1	0.683884
19.998367	0.1	0.681602
20.000033	0.1	0.682841
20.001700	0.1	0.686585
20.003367	0.1	0.690734
20.005033	0.1	0.693235
20.006700	0.1	0.693267
20.008367	0.1	0.691814
20.010033	0.1	0.690669
20.011700	0.1	0.690897
20.013367	0.1	0.692261
20.015033	0.1	0.693565
20.016700	0.1	0.693440
20.018367	0.1	0.691498
20.020033	0.1	0.688797
20.021700	0.1	0.686962
20.023367	0.1	0.686692
20.025033	0.1	0.687139
20.026700	0.1	0.686781
20.028367	0.1	0.684871
20.030033	0.1	0.682161
20.031700	0.1	0.680019
20.033367	0.1	0.679186
20.035033	0.1	0.679214
20.036700	0.1	0.678897
20.038367	0.1	0.677314
20.040033	0.1	0.674715
20.041700	0.1	0.672289
20.043367	0.1	0.671125
20.045033	0.1	0.671186
20.046700	0.1	0.671353
20.048367	0.1	0.670562
20.050033	0.1	0.668452
20.051700	0.1	0.665244
20.053367	0.1	0.661761
20.055033	0.1	0.659367
20.056700	0.1	0.659130
20.058367	0.1	0.661016
20.060033	0.1	0.663949
20.061700	0.1	0.666622
20.063367	0.1	0.668038
20.065033	0.1	0.667721
20.066700	0.1	0.666035
20.068367	0.1	0.664224
20.070033	0.1	0.663637
20.071700	0.1	0.664536
20.073367	0.1	0.665947
20.075033	0.1	0.666715
20.076700	0.1	0.666371
20.078367	0.1	0.665402
20.080033	0.1	0.664913
20.081700	0.1	0.665672
20.083367	0.1	0.667768
20.085033	0.1	0.670990
20.086700	0.1	0.674734
20.088367	0.1	0.678003
20.090033	0.1	0.680136
20.091700	0.1	0.680988
20.093367	0.1	0.680820
20.095033	0.1	0.680732
20.096700	0.1	0.682282
20.098367	0.1	0.686073
20.100033	0.1	0.690999
20.101700	0.1	0.695097
20.103367	0.1	0.697081
20.105033	0.1	0.697104
20.106700	0.1	0.696355
20.108367	0.1	0.696182
20.110033	0.1	0.697188
20.111700	0.1	0.699037
20.113367	0.1	0.701468
20.115033	0.1	0.704671
20.116700	0.1	0.708601
20.118367	0.1	0.712769
20.120033	0.1	0.716476
20.121700	0.1	0.719060
20.123367	0.1	0.720429
20.125033	0.1	0.721118
20.126700	0.1	0.721617
20.128367	0.1	0.722152
20.130033	0.1	0.722967
20.131700	0.1	0.724234
20.133367	0.1	0.725705
20.135033	0.1	0.726632
20.136700	0.1	0.726292
20.138367	0.1	0.724890
20.140033	0.1	0.723605
20.141700	0.1	0.723456
20.143367	0.1	0.724574
20.145033	0.1	0.726525
20.146700	0.1	0.728546
20.148367	0.1	0.730064
20.150033	0.1	0.731414
20.151700	0.1	0.733472
20.153367	0.1	0.736467
20.155033	0.1	0.739675
20.156700	0.1	0.742320
20.158367	0.1	0.744592
20.160033	0.1	0.747396
20.161700	0.1	0.751088
20.163367	0.1	0.754842
20.165033	0.1	0.757496
20.166700	0.1	0.758991
20.168367	0.1	0.760481
20.170033	0.1	0.763028
20.171700	0.1	0.766697
20.173367	0.1	0.770972
20.175033	0.1	0.775279
20.176700	0.1	0.778884
20.178367	0.1	0.780988
20.180033	0.1	0.781519
20.181700	0.1	0.781370
20.183367	0.1	0.781682
20.185033	0.1	0.783349
20.186700	0.1	0.786735
20.188367	0.1	0.791349
20.190033	0.1	0.796118
20.191700	0.1	0.800216
20.193367	0.1	0.803303
20.195033	0.1	0.805003
20.196700	0.1	0.805012
20.198367	0.1	0.803447
20.200033	0.1	0.800593
20.201700	0.1	0.796956
20.203367	0.1	0.793613
20.205033	0.1	0.791978
20.206700	0.1	0.792858
20.208367	0.1	0.795568
20.210033	0.1	0.798502
20.211700	0.1	0.800849
20.213367	0.1	0.803182
20.215033	0.1	0.805794
20.216700	0.1	0.807759
20.218367	0.1	0.808230
20.220033	0.1	0.807652
20.221700	0.1	0.807149
20.223367	0.1	0.807489
20.225033	0.1	0.808607
20.226700	0.1	0.809561
20.228367	0.1	0.809263
20.230033	0.1	0.807573
20.231700	0.1	0.805696
20.233367	0.1	0.805240
20.235033	0.1	0.807061
20.236700	0.1	0.810921
20.238367	0.1	0.815783
20.240033	0.1	0.820258
20.241700	0.1	0.823261
20.243367	0.1	0.824584
20.245033	0.1	0.824942
20.246700	0.1	0.825119
20.248367	0.1	0.825096
20.250033	0.1	0.824369
20.251700	0.1	0.822991
20.253367	0.1	0.821492
20.255033	0.1	0.820230
20.256700	0.1	0.819596
20.258367	0.1	0.820365
20.260033	0.1	0.822917
20.261700	0.1	0.826325
20.263367	0.1	0.828775
20.265033	0.1	0.829231
20.266700	0.1	0.828453
20.268367	0.1	0.828081
20.270033	0.1	0.829156
20.271700	0.1	0.831475
20.273367	0.1	0.833967
20.275033	0.1	0.835727
20.276700	0.1	0.836505
20.278367	0.1	0.836505
20.280033	0.1	0.836193
20.281700	0.1	0.836072
20.283367	0.1	0.836295
20.285033	0.1	0.836598
20.286700	0.1	0.836542
20.288367	0.1	0.835746
20.290033	0.1	0.834474
20.291700	0.1	0.833794
20.293367	0.1	0.834963
20.295033	0.1	0.838456
20.296700	0.1	0.843480
20.298367	0.1	0.848654
20.300033	0.1	0.853068
20.301700	0.1	0.856444
20.303367	0.1	0.858572
20.305033	0.1	0.859261
20.306700	0.1	0.858866
20.308367	0.1	0.858386
20.310033	0.1	0.858828
20.311700	0.1	0.860607
20.313367	0.1	0.863592
20.315033	0.1	0.867378
20.316700	0.1	0.871308
20.318367	0.1	0.874512
20.320033	0.1	0.876100
20.321700	0.1	0.875755
20.323367	0.1	0.874279
20.325033	0.1	0.873120
20.326700	0.1	0.873697
20.328367	0.1	0.876724
20.330033	0.1	0.881725
20.331700	0.1	0.887485
20.333367	0.1	0.892924
20.335033	0.1	0.897548
20.336700	0.1	0.901525
20.338367	0.1	0.905236
20.340033	0.1	0.908501
20.341700	0.1	0.910708
20.343367	0.1	0.911662
20.345033	0.1	0.911918
20.346700	0.1	0.912622
20.348367	0.1	0.914987
20.350033	0.1	0.919313
20.351700	0.1	0.924766
20.353367	0.1	0.930447
20.355033	0.1	0.936096
20.356700	0.1	0.941805
20.358367	0.1	0.947402
20.360033	0.1	0.952361
20.361700	0.1	0.956473
20.363367	0.1	0.959961
20.365033	0.1	0.962908
20.366700	0.1	0.965609
20.368367	0.1	0.968883
20.370033	0.1	0.973181
20.371700	0.1	0.978112
20.373367	0.1	0.983300
20.375033	0.1	0.988888
20.376700	0.1	0.994937
20.378367	0.1	1.000701
20.380033	0.1	1.005223
20.381700	0.1	1.008417
20.383367	0.1	1.011188
20.385033	0.1	1.014452
20.386700	0.1	1.018490
20.388367	0.1	1.023188
20.390033	0.1	1.028012
20.391700	0.1	1.032073
20.393367	0.1	1.034834
20.395033	0.1	1.036571
20.396700	0.1	1.038178
20.398367	0.1	1.040814
20.400033	0.1	1.045452
20.401700	0.1	1.052362
20.403367	0.1	1.060879
20.405033	0.1	1.069950
20.406700	0.1	1.078867
20.408367	0.1	1.087058
20.410033	0.1	1.093736
20.411700	0.1	1.098388
20.413367	0.1	1.101336
20.415033	0.1	1.103468
20.416700	0.1	1.105489
20.418367	0.1	1.107636
20.420033	0.1	1.110192
20.421700	0.1	1.113703
20.423367	0.1	1.118523
20.425033	0.1	1.124619
20.426700	0.1	1.131566
20.428367	0.1	1.138453
20.430033	0.1	1.144577
20.431700	0.1	1.149974
20.433367	0.1	1.154658
20.435033	0.1	1.158263
20.436700	0.1	1.160935
20.438367	0.1	1.163441
20.440033	0.1	1.166021
20.441700	0.1	1.168284
20.443367	0.1	1.170365
20.445033	0.1	1.173420
20.446700	0.1	1.178542
20.448367	0.1	1.185481
20.450033	0.1	1.193038
20.451700	0.1	1.200167
20.453367	0.1	1.206142
20.455033	0.1	1.210668
20.456700	0.1	1.214221
20.458367	0.1	1.217662
20.460033	0.1	1.221509
20.461700	0.1	1.225742
20.463367	0.1	1.230156
20.465033	0.1	1.234720
20.466700	0.1	1.239553
20.468367	0.1	1.244466
20.470033	0.1	1.249039
20.471700	0.1	1.253299
20.473367	0.1	1.257532
20.475033	0.1	1.261625
20.476700	0.1	1.265225
20.478367	0.1	1.268289
20.480033	0.1	1.271213
20.481700	0.1	1.274562
20.483367	0.1	1.278799
20.485033	0.1	1.284145
20.486700	0.1	1.290287
20.488367	0.1	1.296331
20.490033	0.1	1.301598
20.491700	0.1	1.306143
20.493367	0.1	1.310352
20.495033	0.1	1.314506
20.496700	0.1	1.318855
20.498367	0.1	1.323693
20.500033	0.1	1.328927
20.501700	0.1	1.333756
20.503367	0.1	1.337542
20.505033	0.1	1.340783
20.506700	0.1	1.344620
20.508367	0.1	1.349733
20.510033	0.1	1.355945
20.511700	0.1	1.362585
20.513367	0.1	1.369100
20.515033	0.1	1.375573
20.516700	0.1	1.382604
20.518367	0.1	1.390544
20.520033	0.1	1.399205
20.521700	0.1	1.408192
20.523367	0.1	1.416719
20.525033	0.1	1.423471
20.526700	0.1	1.427587
20.528367	0.1	1.429296
20.530033	0.1	1.429738
20.531700	0.1	1.430740
20.533367	0.1	1.433850
20.535033	0.1	1.439243
20.536700	0.1	1.446204
20.538367	0.1	1.454344
20.540033	0.1	1.463569
20.541700	0.1	1.473119
20.543367	0.1	1.481418
20.545033	0.1	1.487392
20.546700	0.1	1.491779
20.548367	0.1	1.496347
20.550033	0.1	1.501925
20.551700	0.1	1.508142
20.553367	0.1	1.514540
20.555033	0.1	1.520887
20.556700	0.1	1.527010
20.558367	0.1	1.533353
20.560033	0.1	1.540822
20.561700	0.1	1.549474
20.563367	0.1	1.558238
20.565033	0.1	1.566098
20.566700	0.1	1.573279
20.568367	0.1	1.580832
20.570033	0.1	1.589404
20.571700	0.1	1.598997
20.573367	0.1	1.609190
20.575033	0.1	1.619030
20.576700	0.1	1.627677
20.578367	0.1	1.635198
20.580033	0.1	1.642378
20.581700	0.1	1.649903
20.583367	0.1	1.657982
20.585033	0.1	1.666383
20.586700	0.1	1.674881
20.588367	0.1	1.683715
20.590033	0.1	1.693373
20.591700	0.1	1.703911
20.593367	0.1	1.714681
20.595033	0.1	1.724768
20.596700	0.1	1.733899
20.598367	0.1	1.742630
20.600033	0.1	1.751543
20.601700	0.1	1.760926
20.603367	0.1	1.770887
20.605033	0.1	1.781331
20.606700	0.1	1.791860
20.608367	0.1	1.801900
20.610033	0.1	1.811273
20.611700	0.1	1.820377
20.613367	0.1	1.829658
20.615033	0.1	1.839171
20.616700	0.1	1.848447
20.618367	0.1	1.856722
20.620033	0.1	1.863516
20.621700	0.1	1.869034
20.623367	0.1	1.874156
20.625033	0.1	1.879963
20.626700	0.1	1.887204
20.628367	0.1	1.896084
20.630033	0.1	1.906217
20.631700	0.1	1.916699
20.633367	0.1	1.926385
20.635033	0.1	1.934697
20.636700	0.1	1.941938
20.638367	0.1	1.948266
20.640033	0.1	1.953272
20.641700	0.1	1.956951
20.643367	0.1	1.960164
20.645033	0.1	1.964127
20.646700	0.1	1.969761
20.648367	0.1	1.976881
20.650033	0.1	1.984104
20.651700	0.1	1.990218
20.653367	0.1	1.995256
20.655033	0.1	1.999657
20.656700	0.1	2.003796
20.658367	0.1	2.008504
20.660033	0.1	2.014479
20.661700	0.1	2.021259
20.663367	0.1	2.027960
20.665033	0.1	2.034353
20.666700	0.1	2.040714
20.668367	0.1	2.047615
20.670033	0.1	2.055918
20.671700	0.1	2.065860
20.673367	0.1	2.076305
20.675033	0.1	2.085632
20.676700	0.1	2.093115
20.678367	0.1	2.099252
20.680033	0.1	2.105208
20.681700	0.1	2.111923
20.683367	0.1	2.119606
20.685033	0.1	2.128342
20.686700	0.1	2.138489
20.688367	0.1	2.149986
20.690033	0.1	2.161851
20.691700	0.1	2.173129
20.693367	0.1	2.183798
20.695033	0.1	2.194215
20.696700	0.1	2.204366
20.698367	0.1	2.214015
20.700033	0.1	2.222811
20.701700	0.1	2.230112
20.703367	0.1	2.235547
20.705033	0.1	2.240245
20.706700	0.1	2.246485
20.708367	0.1	2.255528
20.710033	0.1	2.266527
20.711700	0.1	2.277638
20.713367	0.1	2.287701
20.715033	0.1	2.296790
20.716700	0.1	2.305564
20.718367	0.1	2.314216
20.720033	0.1	2.322225
20.721700	0.1	2.329331
20.723367	0.1	2.336171
20.725033	0.1	2.343538
20.726700	0.1	2.351645
20.728367	0.1	2.360297
20.730033	0.1	2.369178
20.731700	0.1	2.378100
20.733367	0.1	2.387376
20.735033	0.1	2.397601
20.736700	0.1	2.409080
20.738367	0.1	2.421457
20.740033	0.1	2.433616
20.741700	0.1	2.444224
20.743367	0.1	2.452671
20.745033	0.1	2.459134
20.746700	0.1	2.464089
20.748367	0.1	2.468308
20.750033	0.1	2.473006
20.751700	0.1	2.479237
20.753367	0.1	2.487316
20.755033	0.1	2.497234
20.756700	0.1	2.509030
20.758367	0.1	2.521886
20.760033	0.1	2.533775
20.761700	0.1	2.543195
20.763367	0.1	2.550911
20.765033	0.1	2.558883
20.766700	0.1	2.567903
20.768367	0.1	2.577403
20.770033	0.1	2.586888
20.771700	0.1	2.596276
20.773367	0.1	2.605421
20.775033	0.1	2.614446
20.776700	0.1	2.624057
20.778367	0.1	2.634511
20.780033	0.1	2.644602
20.781700	0.1	2.652742
20.783367	0.1	2.658959
20.785033	0.1	2.664719
20.786700	0.1	2.671462
20.788367	0.1	2.679969
20.790033	0.1	2.690316
20.791700	0.1	2.701916
20.793367	0.1	2.713786
20.795033	0.1	2.724794
20.796700	0.1	2.734093
20.798367	0.1	2.741734
20.800033	0.1	2.748794
20.801700	0.1	2.756598
20.803367	0.1	2.766061
20.805033	0.1	2.777395
20.806700	0.1	2.789795
20.808367	0.1	2.802052
20.810033	0.1	2.813847
20.811700	0.1	2.825432
20.813367	0.1	2.836320
20.815033	0.1	2.845614
20.816700	0.1	2.853582
20.818367	0.1	2.861642
20.820033	0.1	2.870853
20.821700	0.1	2.880963
20.823367	0.1	2.890881
20.825033	0.1	2.900003
20.826700	0.1	2.909075
20.828367	0.1	2.919105
20.830033	0.1	2.929932
20.831700	0.1	2.940437
20.833367	0.1	2.949997
20.835033	0.1	2.959422
20.836700	0.1	2.970193
20.838367	0.1	2.982947
20.840033	0.1	2.997052
20.841700	0.1	3.011278
20.843367	0.1	3.024302
20.845033	0.1	3.035376
20.846700	0.1	3.045066
20.848367	0.1	3.054817
20.850033	0.1	3.065569
20.851700	0.1	3.077197
20.853367	0.1	3.089178
20.855033	0.1	3.101481
20.856700	0.1	3.114655
20.858367	0.1	3.128839
20.860033	0.1	3.143186
20.861700	0.1	3.156858
20.863367	0.1	3.169850
20.865033	0.1	3.182623
20.866700	0.1	3.195424
20.868367	0.1	3.207955
20.870033	0.1	3.219815
20.871700	0.1	3.231023
20.873367	0.1	3.241855
20.875033	0.1	3.252397
20.876700	0.1	3.262409
20.878367	0.1	3.271638
20.880033	0.1	3.280132
20.881700	0.1	3.288402
20.883367	0.1	3.297403
20.885033	0.1	3.307797
20.886700	0.1	3.319378
20.888367	0.1	3.331564
20.890033	0.1	3.344039
20.891700	0.1	3.357036
20.893367	0.1	3.370964
20.895033	0.1	3.385544
20.896700	0.1	3.399686
20.898367	0.1	3.412408
20.900033	0.1	3.423532
20.901700	0.1	3.433786
20.903367	0.1	3.444268
20.905033	0.1	3.455570
20.906700	0.1	3.467388
20.908367	0.1	3.478946
20.910033	0.1	3.489694
20.911700	0.1	3.499789
20.913367	0.1	3.510001
20.915033	0.1	3.521116
20.916700	0.1	3.533689
20.918367	0.1	3.547920
20.920033	0.1	3.563440
20.921700	0.1	3.579184
20.923367	0.1	3.594020
20.925033	0.1	3.607734
20.926700	0.1	3.620824
20.928367	0.1	3.633266
20.930033	0.1	3.644405
20.931700	0.1	3.653956
20.933367	0.1	3.662426
20.935033	0.1	3.670859
20.936700	0.1	3.680503
20.938367	0.1	3.691949
20.940033	0.1	3.704531
20.941700	0.1	3.716801
20.943367	0.1	3.727437
20.945033	0.1	3.736168
20.946700	0.1	3.744294
20.948367	0.1	3.753901
20.950033	0.1	3.766245
20.951700	0.1	3.781123
20.953367	0.1	3.797454
20.955033	0.1	3.814064
20.956700	0.1	3.830018
20.958367	0.1	3.844658
20.960033	0.1	3.857105
20.961700	0.1	3.866251
20.963367	0.1	3.872020
20.965033	0.1	3.875918
20.966700	0.1	3.880127
20.968367	0.1	3.886670
20.970033	0.1	3.896807
20.971700	0.1	3.910176
20.973367	0.1	3.924719
20.975033	0.1	3.938056
20.976700	0.1	3.949129
20.978367	0.1	3.958726
20.980033	0.1	3.968203
20.981700	0.1	3.978023
20.983367	0.1	3.987802
20.985033	0.1	3.997665
20.986700	0.1	4.008641
20.988367	0.1	4.021293
20.990033	0.1	4.034503
20.991700	0.1	4.046517
20.993367	0.1	4.056813
20.995033	0.1	4.066299
20.996700	0.1	4.075980
20.998367	0.1	4.086047
21.000033	0.1	4.096255
21.001700	0.1	4.106588
21.003367	0.1	4.116972
21.005033	0.1	4.126984
21.006700	0.1	4.136525
21.008367	0.1	4.145959
21.010033	0.1	4.155152
21.011700	0.1	4.163561
21.013367	0.1	4.171408
21.015033	0.1	4.179855
21.016700	0.1	4.190267
21.018367	0.1	4.203259
21.020033	0.1	4.218016
21.021700	0.1	4.232875
21.023367	0.1	4.246500
21.025033	0.1	4.258556
21.026700	0.1	4.269681
21.028367	0.1	4.280717
21.030033	0.1	4.292084
21.031700	0.1	4.304033
21.033367	0.1	4.316834
21.035033	0.1	4.330380
21.036700	0.1	4.343973
21.038367	0.1	4.356592
21.040033	0.1	4.367251
21.041700	0.1	4.375647
21.043367	0.1	4.382683
21.045033	0.1	4.390054
21.046700	0.1	4.399470
21.048367	0.1	4.411810
21.050033	0.1	4.426437
21.051700	0.1	4.441403
21.053367	0.1	4.454930
21.055033	0.1	4.466549
21.056700	0.1	4.477161
21.058367	0.1	4.488267
21.060033	0.1	4.500700
21.061700	0.1	4.514162
21.063367	0.1	4.527913
21.065033	0.1	4.541534
21.066700	0.1	4.555047
21.068367	0.1	4.568473
21.070033	0.1	4.581632
21.071700	0.1	4.594391
21.073367	0.1	4.606731
21.075033	0.1	4.618741
21.076700	0.1	4.630852
21.078367	0.1	4.643677
21.080033	0.1	4.657777
21.081700	0.1	4.673870
21.083367	0.1	4.692627
21.085033	0.1	4.713624
21.086700	0.1	4.734928
21.088367	0.1	4.754192
21.090033	0.1	4.770323
21.091700	0.1	4.784162
21.093367	0.1	4.797932
21.095033	0.1	4.813629
21.096700	0.1	4.831315
21.098367	0.1	4.849383
21.100033	0.1	4.866691
21.101700	0.1	4.883818
21.103367	0.1	4.902263
21.105033	0.1	4.922757
21.106700	0.1	4.944270
21.108367	0.1	4.964769
21.110033	0.1	4.983172
21.111700	0.1	4.999912
21.113367	0.1	5.016043
21.115033	0.1	5.032546
21.116700	0.1	5.049901
21.118367	0.1	5.067913
21.120033	0.1	5.086367
21.121700	0.1	5.105240
21.123367	0.1	5.124109
21.125033	0.1	5.142200
21.126700	0.1	5.159071
21.128367	0.1	5.174521
21.130033	0.1	5.188249
21.131700	0.1	5.200198
21.133367	0.1	5.211052
21.135033	0.1	5.221558
21.136700	0.1	5.231681
21.138367	0.1	5.241171
21.140033	0.1	5.250038
21.141700	0.1	5.258243
21.143367	0.1	5.265805
21.145033	0.1	5.272925
21.146700	0.1	5.279505
21.148367	0.1	5.284995
21.150033	0.1	5.288967
21.151700	0.1	5.291672
21.153367	0.1	5.293642
21.155033	0.1	5.294937
21.156700	0.1	5.295025
21.158367	0.1	5.293414
21.160033	0.1	5.290261
21.161700	0.1	5.286485
21.163367	0.1	5.283337
21.165033	0.1	5.281437
21.166700	0.1	5.280236
21.168367	0.1	5.278694
21.170033	0.1	5.276068
21.171700	0.1	5.271942
21.173367	0.1	5.266722
21.175033	0.1	5.261768
21.176700	0.1	5.257921
21.178367	0.1	5.254345
21.180033	0.1	5.249614
21.181700	0.1	5.243369
21.183367	0.1	5.236287
21.185033	0.1	5.229018
21.186700	0.1	5.221725
21.188367	0.1	5.214321
21.190033	0.1	5.206903
21.191700	0.1	5.200212
21.193367	0.1	5.195341
21.195033	0.1	5.192617
21.196700	0.1	5.190931
21.198367	0.1	5.188412
21.200033	0.1	5.183844
21.201700	0.1	5.177236
21.203367	0.1	5.168952
21.205033	0.1	5.159224
21.206700	0.1	5.148943
21.208367	0.1	5.140081
21.210033	0.1	5.134712
21.211700	0.1	5.133352
21.213367	0.1	5.134223
21.215033	0.1	5.134498
21.216700	0.1	5.132258
21.218367	0.1	5.127485
21.220033	0.1	5.121790
21.221700	0.1	5.117045
21.223367	0.1	5.113664
21.225033	0.1	5.110493
21.226700	0.1	5.106591
21.228367	0.1	5.102623
21.230033	0.1	5.100146
21.231700	0.1	5.099727
21.233367	0.1	5.100132
21.235033	0.1	5.099671
21.236700	0.1	5.097557
21.238367	0.1	5.093915
21.240033	0.1	5.089245
21.241700	0.1	5.084001
21.243367	0.1	5.078609
21.245033	0.1	5.073929
21.246700	0.1	5.071075
21.248367	0.1	5.070143
21.250033	0.1	5.069613
21.251700	0.1	5.067843
21.253367	0.1	5.064583
21.255033	0.1	5.060737
21.256700	0.1	5.057380
21.258367	0.1	5.055168
21.260033	0.1	5.054097
21.261700	0.1	5.053557
21.263367	0.1	5.052788
21.265033	0.1	5.051158
21.266700	0.1	5.048169
21.268367	0.1	5.043917
21.270033	0.1	5.039447
21.271700	0.1	5.035950
21.273367	0.1	5.034003
21.275033	0.1	5.033524
21.276700	0.1	5.033817
21.278367	0.1	5.033975
21.280033	0.1	5.033500
21.281700	0.1	5.032448
21.283367	0.1	5.031088
21.285033	0.1	5.029473
21.286700	0.1	5.027591
21.288367	0.1	5.025682
21.290033	0.1	5.023787
21.291700	0.1	5.021314
21.293367	0.1	5.017659
21.295033	0.1	5.012811
21.296700	0.1	5.007172
21.298367	0.1	5.000941
21.300033	0.1	4.994259
21.301700	0.1	4.987861
21.303367	0.1	4.982785
21.305033	0.1	4.979307
21.306700	0.1	4.976862
21.308367	0.1	4.974674
21.310033	0.1	4.971921
21.311700	0.1	4.967446
21.313367	0.1	4.960382
21.315033	0.1	4.951088
21.316700	0.1	4.940978
21.318367	0.1	4.931656
21.320033	0.1	4.924303
21.321700	0.1	4.919106
21.323367	0.1	4.914920
21.325033	0.1	4.910473
21.326700	0.1	4.905527
21.328367	0.1	4.900252
21.330033	0.1	4.894803
21.331700	0.1	4.889891
21.333367	0.1	4.886393
21.335033	0.1	4.884228
21.336700	0.1	4.882002
21.338367	0.1	4.877769
21.340033	0.1	4.870635
21.341700	0.1	4.861616
21.343367	0.1	4.852698
21.345033	0.1	4.845327
21.346700	0.1	4.839678
21.348367	0.1	4.834849
21.350033	0.1	4.829825
21.351700	0.1	4.824344
21.353367	0.1	4.818691
21.355033	0.1	4.812931
21.356700	0.1	4.806798
21.358367	0.1	4.800116
21.360033	0.1	4.793135
21.361700	0.1	4.786383
21.363367	0.1	4.780041
21.365033	0.1	4.773717
21.366700	0.1	4.767077
21.368367	0.1	4.760218
21.370033	0.1	4.753298
21.371700	0.1	4.746020
21.373367	0.1	4.737843
21.375033	0.1	4.728809
21.376700	0.1	4.719878
21.378367	0.1	4.712222
21.380033	0.1	4.706508
21.381700	0.1	4.702634
21.383367	0.1	4.699901
21.385033	0.1	4.697316
21.386700	0.1	4.693987
21.388367	0.1	4.689479
21.390033	0.1	4.683570
21.391700	0.1	4.676017
21.393367	0.1	4.666839
21.395033	0.1	4.656622
21.396700	0.1	4.646485
21.398367	0.1	4.637497
21.400033	0.1	4.629889
21.401700	0.1	4.622936
21.403367	0.1	4.615630
21.405033	0.1	4.607365
21.406700	0.1	4.598456
21.408367	0.1	4.590265
21.410033	0.1	4.584049
21.411700	0.1	4.579285
21.413367	0.1	4.573758
21.415033	0.1	4.565604
21.416700	0.1	4.554782
21.418367	0.1	4.542284
21.420033	0.1	4.528780
21.421700	0.1	4.514642
21.423367	0.1	4.500351
21.425033	0.1	4.486353
21.426700	0.1	4.473128
21.428367	0.1	4.461268
21.430033	0.1	4.451233
21.431700	0.1	4.442972
21.433367	0.1	4.435605
21.435033	0.1	4.427936
21.436700	0.1	4.419307
21.438367	0.1	4.409547
21.440033	0.1	4.398609
21.441700	0.1	4.386348
21.443367	0.1	4.372662
21.445033	0.1	4.358026
21.446700	0.1	4.343400
21.448367	0.1	4.329802
21.450033	0.1	4.318063
21.451700	0.1	4.308289
21.453367	0.1	4.299725
21.455033	0.1	4.291274
21.456700	0.1	4.282175
21.458367	0.1	4.271972
21.460033	0.1	4.259995
21.461700	0.1	4.245830
21.463367	0.1	4.230472
21.465033	0.1	4.215939
21.466700	0.1	4.203417
21.468367	0.1	4.192316
21.470033	0.1	4.181261
21.471700	0.1	4.169256
21.473367	0.1	4.156283
21.475033	0.1	4.143296
21.476700	0.1	4.131137
21.478367	0.1	4.119561
21.480033	0.1	4.107878
21.481700	0.1	4.095603
21.483367	0.1	4.082234
21.485033	0.1	4.067533
21.486700	0.1	4.052231
21.488367	0.1	4.037623
21.490033	0.1	4.024399
21.491700	0.1	4.012198
21.493367	0.1	4.000119
21.495033	0.1	3.987644
21.496700	0.1	3.975038
21.498367	0.1	3.962414
21.500033	0.1	3.948831
21.501700	0.1	3.933031
21.503367	0.1	3.914954
21.505033	0.1	3.896202
21.506700	0.1	3.878740
21.508367	0.1	3.863354
21.510033	0.1	3.849659
21.511700	0.1	3.836886
21.513367	0.1	3.824243
21.515033	0.1	3.810977
21.516700	0.1	3.796411
21.518367	0.1	3.780131
21.520033	0.1	3.762310
21.521700	0.1	3.743493
21.523367	0.1	3.724364
21.525033	0.1	3.705835
21.526700	0.1	3.688689
21.528367	0.1	3.673602
21.530033	0.1	3.661164
21.531700	0.1	3.651055
21.533367	0.1	3.641918
21.535033	0.1	3.632167
21.536700	0.1	3.620381
21.538367	0.1	3.605792
21.540033	0.1	3.588842
21.541700	0.1	3.570756
21.543367	0.1	3.552767
21.545033	0.1	3.535845
21.546700	0.1	3.520744
21.548367	0.1	3.507608
21.550033	0.1	3.495482
21.551700	0.1	3.482723
21.553367	0.1	3.468012
21.555033	0.1	3.451095
21.556700	0.1	3.432683
21.558367	0.1	3.414275
21.560033	0.1	3.397670
21.561700	0.1	3.383644
21.563367	0.1	3.371239
21.565033	0.1	3.358857
21.566700	0.1	3.345730
21.568367	0.1	3.331872
21.570033	0.1	3.317432
21.571700	0.1	3.303075
21.573367	0.1	3.289822
21.575033	0.1	3.277827
21.576700	0.1	3.266027
21.578367	0.1	3.253105
21.580033	0.1	3.238521
21.581700	0.1	3.222669
21.583367	0.1	3.206301
21.585033	0.1	3.189999
21.586700	0.1	3.174539
21.588367	0.1	3.160853
21.590033	0.1	3.149053
21.591700	0.1	3.138152
21.593367	0.1	3.126618
21.595033	0.1	3.113174
21.596700	0.1	3.097849
21.598367	0.1	3.082030
21.600033	0.1	3.066882
21.601700	0.1	3.052587
21.603367	0.1	3.038775
21.605033	0.1	3.024810
21.606700	0.1	3.010170
21.608367	0.1	2.995292
21.610033	0.1	2.981527
21.611700	0.1	2.969825
21.613367	0.1	2.959613
21.615033	0.1	2.949438
21.616700	0.1	2.938197
21.618367	0.1	2.925503
21.620033	0.1	2.911589
21.621700	0.1	2.896874
21.623367	0.1	2.881601
21.625033	0.1	2.866313
21.626700	0.1	2.852138
21.628367	0.1	2.839742
21.630033	0.1	2.828725
21.631700	0.1	2.818136
21.633367	0.1	2.806932
21.635033	0.1	2.794587
21.636700	0.1	2.781465
21.638367	0.1	2.768151
21.640033	0.1	2.754945
21.641700	0.1	2.741921
21.643367	0.1	2.729143
21.645033	0.1	2.716812
21.646700	0.1	2.705180
21.648367	0.1	2.694298
21.650033	0.1	2.683825
21.651700	0.1	2.673082
21.653367	0.1	2.661427
21.655033	0.1	2.648933
21.656700	0.1	2.636588
21.658367	0.1	2.625538
21.660033	0.1	2.616150
21.661700	0.1	2.607796
21.663367	0.1	2.599205
21.665033	0.1	2.588937
21.666700	0.1	2.576178
21.668367	0.1	2.561412
21.670033	0.1	2.546040
21.671700	0.1	2.531451
21.673367	0.1	2.518310
21.675033	0.1	2.506548
21.676700	0.1	2.495977
21.678367	0.1	2.486431
21.680033	0.1	2.477085
21.681700	0.1	2.466654
21.683367	0.1	2.454580
21.685033	0.1	2.441322
21.686700	0.1	2.427758
21.688367	0.1	2.414812
21.690033	0.1	2.402975
21.691700	0.1	2.391855
21.693367	0.1	2.380675
21.695033	0.1	2.369080
21.696700	0.1	2.357038
21.698367	0.1	2.344758
21.700033	0.1	2.332875
21.701700	0.1	2.321964
21.703367	0.1	2.311771
21.705033	0.1	2.301214
21.706700	0.1	2.289182
21.708367	0.1	2.275468
21.710033	0.1	2.261079
21.711700	0.1	2.247556
21.713367	0.1	2.235812
21.715033	0.1	2.225549
21.716700	0.1	2.215747
21.718367	0.1	2.205395
21.720033	0.1	2.194145
21.721700	0.1	2.182461
21.723367	0.1	2.170857
21.725033	0.1	2.158959
21.726700	0.1	2.145823
21.728367	0.1	2.130941
21.730033	0.1	2.114926
21.731700	0.1	2.099504
21.733367	0.1	2.086619
21.735033	0.1	2.077101
21.736700	0.1	2.069897
21.738367	0.1	2.062689
21.740033	0.1	2.053445
21.741700	0.1	2.041482
21.743367	0.1	2.027401
21.745033	0.1	2.012299
21.746700	0.1	1.997263
21.748367	0.1	1.983372
21.750033	0.1	1.971554
21.751700	0.1	1.961919
21.753367	0.1	1.953323
21.755033	0.1	1.943735
21.756700	0.1	1.931665
21.758367	0.1	1.917486
21.760033	0.1	1.902883
21.761700	0.1	1.888890
21.763367	0.1	1.875623
21.765033	0.1	1.863493
21.766700	0.1	1.853053
21.768367	0.1	1.844191
21.770033	0.1	1.836368
21.771700	0.1	1.829332
21.773367	0.1	1.823152
21.775033	0.1	1.817467
21.776700	0.1	1.811157
21.778367	0.1	1.803068
21.780033	0.1	1.792749
21.781700	0.1	1.780577
21.783367	0.1	1.767543
21.785033	0.1	1.754770
21.786700	0.1	1.742817
21.788367	0.1	1.731692
21.790033	0.1	1.721429
21.791700	0.1	1.711994
21.793367	0.1	1.702830
21.795033	0.1	1.692940
21.796700	0.1	1.681759
21.798367	0.1	1.670001
21.800033	0.1	1.659002
21.801700	0.1	1.649382
21.803367	0.1	1.640930
21.805033	0.1	1.633391
21.806700	0.1	1.626508
21.808367	0.1	1.619491
21.810033	0.1	1.611179
21.811700	0.1	1.601139
21.813367	0.1	1.590154
21.815033	0.1	1.579621
21.816700	0.1	1.570601
21.818367	0.1	1.563374
21.820033	0.1	1.557469
21.821700	0.1	1.551909
21.823367	0.1	1.546089
21.825033	0.1	1.540254
21.826700	0.1	1.534498
21.828367	0.1	1.528156
21.830033	0.1	1.520710
21.831700	0.1	1.512663
21.833367	0.1	1.505194
21.835033	0.1	1.499066
21.836700	0.1	1.493902
21.838367	0.1	1.488598
21.840033	0.1	1.482433
21.841700	0.1	1.475508
21.843367	0.1	1.468249
21.845033	0.1	1.460742
21.846700	0.1	1.452770
21.848367	0.1	1.444342
21.850033	0.1	1.435964
21.851700	0.1	1.428346
21.853367	0.1	1.421911
21.855033	0.1	1.416686
21.856700	0.1	1.412146
21.858367	0.1	1.406982
21.860033	0.1	1.400034
21.861700	0.1	1.391624
21.863367	0.1	1.383279
21.865033	0.1	1.376332
21.866700	0.1	1.371177
21.868367	0.1	1.367363
21.870033	0.1	1.363750
21.871700	0.1	1.359065
21.873367	0.1	1.353067
21.875033	0.1	1.346832
21.876700	0.1	1.341314
21.878367	0.1	1.336182
21.880033	0.1	1.330664
21.881700	0.1	1.324615
21.883367	0.1	1.318478
21.885033	0.1	1.312853
21.886700	0.1	1.308094
21.888367	0.1	1.304010
21.890033	0.1	1.300080
21.891700	0.1	1.295996
21.893367	0.1	1.291698
21.895033	0.1	1.286999
21.896700	0.1	1.281807
21.898367	0.1	1.276545
21.900033	0.1	1.271656
21.901700	0.1	1.267223
21.903367	0.1	1.263507
21.905033	0.1	1.260736
21.906700	0.1	1.258329
21.908367	0.1	1.255213
21.910033	0.1	1.250892
21.911700	0.1	1.245714
21.913367	0.1	1.240391
21.915033	0.1	1.235218
21.916700	0.1	1.229877
21.918367	0.1	1.223907
21.920033	0.1	1.217462
21.921700	0.1	1.211595
21.923367	0.1	1.207488
21.925033	0.1	1.205080
21.926700	0.1	1.202864
21.928367	0.1	1.199525
21.930033	0.1	1.195357
21.931700	0.1	1.191730
21.933367	0.1	1.189439
21.935033	0.1	1.187599
21.936700	0.1	1.184335
21.938367	0.1	1.178565
21.940033	0.1	1.170672
21.941700	0.1	1.161913
21.943367	0.1	1.153820
21.945033	0.1	1.147459
21.946700	0.1	1.142728
21.948367	0.1	1.138854
21.950033	0.1	1.135506
21.951700	0.1	1.132842
21.953367	0.1	1.130523
21.955033	0.1	1.127403
21.956700	0.1	1.122626
21.958367	0.1	1.116595
21.960033	0.1	1.110486
21.961700	0.1	1.105256
21.963367	0.1	1.101224
21.965033	0.1	1.098057
21.966700	0.1	1.094835
21.968367	0.1	1.090602
21.970033	0.1	1.084772
21.971700	0.1	1.077089
21.973367	0.1	1.067976
21.975033	0.1	1.058746
21.976700	0.1	1.050672
21.978367	0.1	1.044255
21.980033	0.1	1.039826
21.981700	0.1	1.037633
21.983367	0.1	1.037004
21.985033	0.1	1.036385
21.986700	0.1	1.034406
21.988367	0.1	1.030718
21.990033	0.1	1.025763
21.991700	0.1	1.019840
21.993367	0.1	1.012944
21.995033	0.1	1.005484
21.996700	0.1	0.998517
21.998367	0.1	0.993093
22.000033	0.1	0.989279
22.001700	0.1	0.986168
22.003367	0.1	0.982992
22.005033	0.1	0.979737
22.006700	0.1	0.976799
22.008367	0.1	0.974573
22.010033	0.1	0.973167
22.011700	0.1	0.972021
22.013367	0.1	0.970187
22.015033	0.1	0.967095
22.016700	0.1	0.962722
22.018367	0.1	0.957497
22.020033	0.1	0.952319
22.021700	0.1	0.948268
22.023367	0.1	0.946014
22.025033	0.1	0.945348
22.026700	0.1	0.945260
22.028367	0.1	0.944743
22.030033	0.1	0.943644
22.031700	0.1	0.942140
22.033367	0.1	0.939788
22.035033	0.1	0.935961
22.036700	0.1	0.930890
22.038367	0.1	0.925651
22.040033	0.1	0.921502
22.041700	0.1	0.918796
22.043367	0.1	0.916338
22.045033	0.1	0.912412
22.046700	0.1	0.906638
22.048367	0.1	0.900389
22.050033	0.1	0.895192
22.051700	0.1	0.891285
22.053367	0.1	0.888072
22.055033	0.1	0.885418
22.056700	0.1	0.883252
22.058367	0.1	0.880733
22.060033	0.1	0.877120
22.061700	0.1	0.872943
22.063367	0.1	0.869427
22.065033	0.1	0.867145
22.066700	0.1	0.865469
22.068367	0.1	0.863275
22.070033	0.1	0.859960
22.071700	0.1	0.855755
22.073367	0.1	0.851355
22.075033	0.1	0.847341
22.076700	0.1	0.843965
22.078367	0.1	0.841403
22.080033	0.1	0.839825
22.081700	0.1	0.839084
22.083367	0.1	0.838814
22.085033	0.1	0.838917
22.086700	0.1	0.839187
22.088367	0.1	0.838959
22.090033	0.1	0.837604
22.091700	0.1	0.834940
22.093367	0.1	0.831052
22.095033	0.1	0.826381
22.096700	0.1	0.821957
22.098367	0.1	0.818847
22.100033	0.1	0.817515
22.101700	0.1	0.817655
22.103367	0.1	0.818456
22.105033	0.1	0.819191
22.106700	0.1	0.819610
22.108367	0.1	0.819736
22.110033	0.1	0.819643
22.111700	0.1	0.819238
22.113367	0.1	0.818265
22.115033	0.1	0.816844
22.116700	0.1	0.815392
22.118367	0.1	0.813827
22.120033	0.1	0.811731
22.121700	0.1	0.809222
22.123367	0.1	0.807238
22.125033	0.1	0.806707
22.126700	0.1	0.807573
22.128367	0.1	0.808714
22.130033	0.1	0.808579
22.131700	0.1	0.806232
22.133367	0.1	0.802083
22.135033	0.1	0.797682
22.136700	0.1	0.794553
22.138367	0.1	0.793068
22.140033	0.1	0.792509
22.141700	0.1	0.791987
22.143367	0.1	0.791037
22.145033	0.1	0.789864
22.146700	0.1	0.789021
22.148367	0.1	0.788756
22.150033	0.1	0.789044
22.151700	0.1	0.789985
22.153367	0.1	0.791666
22.155033	0.1	0.793808
22.156700	0.1	0.795703
22.158367	0.1	0.796677
22.160033	0.1	0.796611
22.161700	0.1	0.795913
22.163367	0.1	0.795103
22.165033	0.1	0.794134
22.166700	0.1	0.792076
22.168367	0.1	0.788071
22.170033	0.1	0.782823
22.171700	0.1	0.778781
22.173367	0.1	0.778185
22.175033	0.1	0.780937
22.176700	0.1	0.785082
22.178367	0.1	0.788723
22.180033	0.1	0.790809
22.181700	0.1	0.790833
22.183367	0.1	0.788718
22.185033	0.1	0.785091
22.186700	0.1	0.781282
22.188367	0.1	0.778674
22.190033	0.1	0.777612
22.191700	0.1	0.777235
22.193367	0.1	0.776639
22.195033	0.1	0.775694
22.196700	0.1	0.774600
22.198367	0.1	0.773524
22.200033	0.1	0.772690
22.201700	0.1	0.772155
22.203367	0.1	0.771396
22.205033	0.1	0.769775
22.206700	0.1	0.767261
22.208367	0.1	0.764374
22.210033	0.1	0.761608
22.211700	0.1	0.759223
22.213367	0.1	0.757300
22.215033	0.1	0.755750
22.216700	0.1	0.754790
22.218367	0.1	0.754865
22.220033	0.1	0.755717
22.221700	0.1	0.756425
22.223367	0.1	0.756318
22.225033	0.1	0.755321
22.226700	0.1	0.753575
22.228367	0.1	0.750986
22.230033	0.1	0.747484
22.231700	0.1	0.743731
22.233367	0.1	0.740876
22.235033	0.1	0.739554
22.236700	0.1	0.739507
22.238367	0.1	0.739754
22.240033	0.1	0.738930
22.241700	0.1	0.736266
22.243367	0.1	0.732285
22.245033	0.1	0.728015
22.246700	0.1	0.723875
22.248367	0.1	0.719684
22.250033	0.1	0.715354
22.251700	0.1	0.711218
22.253367	0.1	0.708005
22.255033	0.1	0.706366
22.256700	0.1	0.706115
22.258367	0.1	0.706376
22.260033	0.1	0.706548
22.261700	0.1	0.706571
22.263367	0.1	0.706385
22.265033	0.1	0.705915
22.266700	0.1	0.705644
22.268367	0.1	0.706315
22.270033	0.1	0.707749
22.271700	0.1	0.708639
22.273367	0.1	0.707875
22.275033	0.1	0.705640
22.276700	0.1	0.703344
22.278367	0.1	0.702515
22.280033	0.1	0.703600
22.281700	0.1	0.705891
22.283367	0.1	0.708192
22.285033	0.1	0.709356
22.286700	0.1	0.708643
22.288367	0.1	0.706124
22.290033	0.1	0.702846
22.291700	0.1	0.700420
22.293367	0.1	0.699777
22.295033	0.1	0.700415
22.296700	0.1	0.701053
22.298367	0.1	0.701318
22.300033	0.1	0.702278
22.301700	0.1	0.704732
22.303367	0.1	0.707963
22.305033	0.1	0.710841
22.306700	0.1	0.713053
22.308367	0.1	0.714608
22.310033	0.1	0.715205
22.311700	0.1	0.714613
22.313367	0.1	0.713244
22.315033	0.1	0.712262
22.316700	0.1	0.712941
22.318367	0.1	0.715740
22.320033	0.1	0.719847
22.321700	0.1	0.723712
22.323367	0.1	0.726352
22.325033	0.1	0.727628
22.326700	0.1	0.727749
22.328367	0.1	0.727223
22.330033	0.1	0.726716
22.331700	0.1	0.726576
22.333367	0.1	0.726725
22.335033	0.1	0.726986
22.336700	0.1	0.727358
22.338367	0.1	0.728047
22.340033	0.1	0.729151
22.341700	0.1	0.730259
22.343367	0.1	0.730837
22.345033	0.1	0.730907
22.346700	0.1	0.731014
22.348367	0.1	0.731512
22.350033	0.1	0.731931
22.351700	0.1	0.731503
22.353367	0.1	0.730501
22.355033	0.1	0.730162
22.356700	0.1	0.731219
22.358367	0.1	0.732983
22.360033	0.1	0.733910
22.361700	0.1	0.733011
22.363367	0.1	0.730627
22.365033	0.1	0.727694
22.366700	0.1	0.724574
22.368367	0.1	0.721077
22.370033	0.1	0.717356
22.371700	0.1	0.714036
22.373367	0.1	0.711367
22.375033	0.1	0.708797
22.376700	0.1	0.705519
22.378367	0.1	0.701481
22.380033	0.1	0.697807
22.381700	0.1	0.695838
22.383367	0.1	0.695470
22.385033	0.1	0.695004
22.386700	0.1	0.692951
22.388367	0.1	0.689430
22.390033	0.1	0.685914
22.391700	0.1	0.684126
22.393367	0.1	0.684839
22.395033	0.1	0.687181
22.396700	0.1	0.689370
22.398367	0.1	0.690040
22.400033	0.1	0.688811
22.401700	0.1	0.685677
22.403367	0.1	0.680508
22.405033	0.1	0.673551
22.406700	0.1	0.665681
22.408367	0.1	0.657905
22.410033	0.1	0.651060
22.411700	0.1	0.645714
22.413367	0.1	0.641905
22.415033	0.1	0.639339
22.416700	0.1	0.637835
22.418367	0.1	0.637546
22.420033	0.1	0.638696
22.421700	0.1	0.640852
22.423367	0.1	0.642645
22.425033	0.1	0.642790
22.426700	0.1	0.641118
22.428367	0.1	0.638221
22.430033	0.1	0.634729
22.431700	0.1	0.631358
22.433367	0.1	0.628852
22.435033	0.1	0.627339
22.436700	0.1	0.626096
22.438367	0.1	0.624736
22.440033	0.1	0.623921
22.441700	0.1	0.624098
22.443367	0.1	0.624903
22.445033	0.1	0.626221
22.446700	0.1	0.627791
22.448367	0.1	0.628149
22.450033	0.1	0.625490
22.451700	0.1	0.619553
22.453367	0.1	0.612140
22.455033	0.1	0.605923
22.456700	0.1	0.602612
22.458367	0.1	0.601807
22.460033	0.1	0.601639
22.461700	0.1	0.600787
22.463367	0.1	0.599432
22.465033	0.1	0.598133
22.466700	0.1	0.596708
22.468367	0.1	0.594789
22.470033	0.1	0.592628
22.471700	0.1	0.590933
22.473367	0.1	0.589988
22.475033	0.1	0.589443
22.476700	0.1	0.588899
22.478367	0.1	0.588130
22.480033	0.1	0.586910
22.481700	0.1	0.584847
22.483367	0.1	0.581592
22.485033	0.1	0.577634
22.486700	0.1	0.574440
22.488367	0.1	0.573164
22.490033	0.1	0.573550
22.491700	0.1	0.574309
22.493367	0.1	0.574230
22.495033	0.1	0.572684
22.496700	0.1	0.569937
22.498367	0.1	0.567352
22.500033	0.1	0.566668
22.501700	0.1	0.568456
22.503367	0.1	0.571394
22.505033	0.1	0.573467
22.506700	0.1	0.573327
22.508367	0.1	0.570412
22.510033	0.1	0.564829
22.511700	0.1	0.557629
22.513367	0.1	0.550770
22.515033	0.1	0.546253
22.516700	0.1	0.544735
22.518367	0.1	0.545098
22.520033	0.1	0.545704
22.521700	0.1	0.545681
22.523367	0.1	0.544982
22.525033	0.1	0.543930
22.526700	0.1	0.543031
22.528367	0.1	0.542817
22.530033	0.1	0.543422
22.531700	0.1	0.544302
22.533367	0.1	0.544670
22.535033	0.1	0.544107
22.536700	0.1	0.542724
22.538367	0.1	0.540954
22.540033	0.1	0.539427
22.541700	0.1	0.538672
22.543367	0.1	0.538635
22.545033	0.1	0.538905
22.546700	0.1	0.539315
22.548367	0.1	0.539748
22.550033	0.1	0.539948
22.551700	0.1	0.539646
22.553367	0.1	0.538444
22.555033	0.1	0.536023
22.556700	0.1	0.532889
22.558367	0.1	0.530505
22.560033	0.1	0.530165
22.561700	0.1	0.531720
22.563367	0.1	0.533680
22.565033	0.1	0.534626
22.566700	0.1	0.534286
22.568367	0.1	0.533094
22.570033	0.1	0.531105
22.571700	0.1	0.528027
22.573367	0.1	0.523874
22.575033	0.1	0.519156
22.576700	0.1	0.514579
22.578367	0.1	0.510630
22.580033	0.1	0.507291
22.581700	0.1	0.504390
22.583367	0.1	0.502137
22.585033	0.1	0.500674
22.586700	0.1	0.499585
22.588367	0.1	0.498528
22.590033	0.1	0.497773
22.591700	0.1	0.497550
22.593367	0.1	0.497401
22.595033	0.1	0.496577
22.596700	0.1	0.494779
22.598367	0.1	0.492176
22.600033	0.1	0.489131
22.601700	0.1	0.486430
22.603367	0.1	0.484670
22.605033	0.1	0.483282
22.606700	0.1	0.481405
22.608367	0.1	0.479240
22.610033	0.1	0.477671
22.611700	0.1	0.477307
22.613367	0.1	0.477936
22.615033	0.1	0.478765
22.616700	0.1	0.479324
22.618367	0.1	0.479938
22.620033	0.1	0.480935
22.621700	0.1	0.481657
22.623367	0.1	0.481093
22.625033	0.1	0.479440
22.626700	0.1	0.478015
22.628367	0.1	0.477922
22.630033	0.1	0.479389
22.631700	0.1	0.481736
22.633367	0.1	0.483603
22.635033	0.1	0.483929
22.636700	0.1	0.482979
22.638367	0.1	0.482108
22.640033	0.1	0.482621
22.641700	0.1	0.484954
22.643367	0.1	0.488800
22.645033	0.1	0.493242
22.646700	0.1	0.496791
22.648367	0.1	0.498407
22.650033	0.1	0.498509
22.651700	0.1	0.498523
22.653367	0.1	0.499557
22.655033	0.1	0.501513
22.656700	0.1	0.503310
22.658367	0.1	0.504069
22.660033	0.1	0.503887
22.661700	0.1	0.503268
22.663367	0.1	0.502355
22.665033	0.1	0.501233
22.666700	0.1	0.500288
22.668367	0.1	0.499617
22.670033	0.1	0.498700
22.671700	0.1	0.497201
22.673367	0.1	0.495580
22.675033	0.1	0.494658
22.676700	0.1	0.495007
22.678367	0.1	0.496362
22.680033	0.1	0.497708
22.681700	0.1	0.498206
22.683367	0.1	0.497866
22.685033	0.1	0.497270
22.686700	0.1	0.496963
22.688367	0.1	0.497052
22.690033	0.1	0.497070
22.691700	0.1	0.496502
22.693367	0.1	0.495552
22.695033	0.1	0.495207
22.696700	0.1	0.496083
22.698367	0.1	0.497727
22.700033	0.1	0.499454
22.701700	0.1	0.501010
22.703367	0.1	0.501992
22.705033	0.1	0.501792
22.706700	0.1	0.500325
22.708367	0.1	0.498402
22.710033	0.1	0.497019
22.711700	0.1	0.496414
22.713367	0.1	0.496083
22.715033	0.1	0.495408
22.716700	0.1	0.493736
22.718367	0.1	0.490579
22.720033	0.1	0.486341
22.721700	0.1	0.482234
22.723367	0.1	0.479347
22.725033	0.1	0.477945
22.726700	0.1	0.477871
22.728367	0.1	0.478961
22.730033	0.1	0.480944
22.731700	0.1	0.483277
22.733367	0.1	0.485349
22.735033	0.1	0.486881
22.736700	0.1	0.488092
22.738367	0.1	0.489289
22.740033	0.1	0.490458
22.741700	0.1	0.491333
22.743367	0.1	0.491575
22.745033	0.1	0.490961
22.746700	0.1	0.489303
22.748367	0.1	0.486267
22.750033	0.1	0.481964
22.751700	0.1	0.477354
22.753367	0.1	0.473680
22.755033	0.1	0.471519
22.756700	0.1	0.470434
22.758367	0.1	0.469671
22.760033	0.1	0.469065
22.761700	0.1	0.468935
22.763367	0.1	0.469396
22.765033	0.1	0.469913
22.766700	0.1	0.469573
22.768367	0.1	0.468283
22.770033	0.1	0.467361
22.771700	0.1	0.468246
22.773367	0.1	0.470504
22.775033	0.1	0.471878
22.776700	0.1	0.470574
22.778367	0.1	0.466956
22.780033	0.1	0.462821
22.781700	0.1	0.459650
22.783367	0.1	0.457494
22.785033	0.1	0.455230
22.786700	0.1	0.451887
22.788367	0.1	0.447775
22.790033	0.1	0.443850
22.791700	0.1	0.440264
22.793367	0.1	0.436800
22.795033	0.1	0.434290
22.796700	0.1	0.434248
22.798367	0.1	0.437400
22.800033	0.1	0.442886
22.801700	0.1	0.448711
22.803367	0.1	0.453168
22.805033	0.1	0.455710
22.806700	0.1	0.456334
22.808367	0.1	0.455002
22.810033	0.1	0.452008
22.811700	0.1	0.448334
22.813367	0.1	0.445200
22.815033	0.1	0.443305
22.816700	0.1	0.442723
22.818367	0.1	0.443310
22.820033	0.1	0.444767
22.821700	0.1	0.446625
22.823367	0.1	0.448390
22.825033	0.1	0.449363
22.826700	0.1	0.448753
22.828367	0.1	0.446383
22.830033	0.1	0.443193
22.831700	0.1	0.440879
22.833367	0.1	0.440618
22.835033	0.1	0.442364
22.836700	0.1	0.445368
22.838367	0.1	0.448660
22.840033	0.1	0.451296
22.841700	0.1	0.452721
22.843367	0.1	0.452753
22.845033	0.1	0.451668
22.846700	0.1	0.450560
22.848367	0.1	0.450597
22.850033	0.1	0.451677
22.851700	0.1	0.452641
22.853367	0.1	0.453093
22.855033	0.1	0.453861
22.856700	0.1	0.455598
22.858367	0.1	0.457843
22.860033	0.1	0.459338
22.861700	0.1	0.458923
22.863367	0.1	0.456618
22.865033	0.1	0.453615
22.866700	0.1	0.451189
22.868367	0.1	0.449917
22.870033	0.1	0.449810
22.871700	0.1	0.450797
22.873367	0.1	0.453060
22.875033	0.1	0.456697
22.876700	0.1	0.460898
22.878367	0.1	0.464101
22.880033	0.1	0.465545
22.881700	0.1	0.465703
22.883367	0.1	0.465093
22.885033	0.1	0.463794
22.886700	0.1	0.462155
22.888367	0.1	0.461019
22.890033	0.1	0.461047
22.891700	0.1	0.462183
22.893367	0.1	0.463948
22.895033	0.1	0.465731
22.896700	0.1	0.466798
22.898367	0.1	0.466546
22.900033	0.1	0.465149
22.901700	0.1	0.463864
22.903367	0.1	0.464255
22.905033	0.1	0.466607
22.906700	0.1	0.469433
22.908367	0.1	0.470998
22.910033	0.1	0.470891
22.911700	0.1	0.470001
22.913367	0.1	0.469368
22.915033	0.1	0.469345
22.916700	0.1	0.469629
22.918367	0.1	0.469959
22.920033	0.1	0.470667
22.921700	0.1	0.471827
22.923367	0.1	0.472371
22.925033	0.1	0.471077
22.926700	0.1	0.467794
22.928367	0.1	0.463333
22.930033	0.1	0.459058
22.931700	0.1	0.456171
22.933367	0.1	0.454835
22.935033	0.1	0.454583
22.936700	0.1	0.455417
22.938367	0.1	0.457657
22.940033	0.1	0.461075
22.941700	0.1	0.464791
22.943367	0.1	0.467789
22.945033	0.1	0.469144
22.946700	0.1	0.468171
22.948367	0.1	0.465182
22.950033	0.1	0.461503
22.951700	0.1	0.458555
22.953367	0.1	0.457219
22.955033	0.1	0.457638
22.956700	0.1	0.459244
22.958367	0.1	0.460716
22.960033	0.1	0.460530
22.961700	0.1	0.458402
22.963367	0.1	0.455678
22.965033	0.1	0.454015
22.966700	0.1	0.453913
22.968367	0.1	0.454532
22.970033	0.1	0.454811
22.971700	0.1	0.454294
22.973367	0.1	0.452907
22.975033	0.1	0.450574
22.976700	0.1	0.447268
22.978367	0.1	0.443263
22.980033	0.1	0.439193
22.981700	0.1	0.435621
22.983367	0.1	0.432706
22.985033	0.1	0.430481
22.986700	0.1	0.429181
22.988367	0.1	0.428888
22.990033	0.1	0.429088
22.991700	0.1	0.429139
22.993367	0.1	0.429116
22.995033	0.1	0.429638
22.996700	0.1	0.430942
22.998367	0.1	0.432553
23.000033	0.1	0.433782
23.001700	0.1	0.434411
23.003367	0.1	0.434662
23.005033	0.1	0.434290
23.006700	0.1	0.432450
23.008367	0.1	0.429088
23.010033	0.1	0.425754
23.011700	0.1	0.424087
23.013367	0.1	0.423919
23.015033	0.1	0.423742
23.016700	0.1	0.422648
23.018367	0.1	0.421032
23.020033	0.1	0.419542
23.021700	0.1	0.418266
23.023367	0.1	0.417004
23.025033	0.1	0.415682
23.026700	0.1	0.414364
23.028367	0.1	0.412972
23.030033	0.1	0.411118
23.031700	0.1	0.408506
23.033367	0.1	0.405544
23.035033	0.1	0.403156
23.036700	0.1	0.401954
23.038367	0.1	0.402103
23.040033	0.1	0.403393
23.041700	0.1	0.404995
23.043367	0.1	0.405945
23.045033	0.1	0.405982
23.046700	0.1	0.405256
23.048367	0.1	0.403747
23.050033	0.1	0.401726
23.051700	0.1	0.400194
23.053367	0.1	0.399738
23.055033	0.1	0.399533
23.056700	0.1	0.398098
23.058367	0.1	0.394913
23.060033	0.1	0.391169
23.061700	0.1	0.388739
23.063367	0.1	0.388171
23.065033	0.1	0.388403
23.066700	0.1	0.388315
23.068367	0.1	0.387528
23.070033	0.1	0.386112
23.071700	0.1	0.384618
23.073367	0.1	0.384296
23.075033	0.1	0.386187
23.076700	0.1	0.389758
23.078367	0.1	0.393074
23.080033	0.1	0.394266
23.081700	0.1	0.392743
23.083367	0.1	0.389186
23.085033	0.1	0.384697
23.086700	0.1	0.380045
23.088367	0.1	0.375882
23.090033	0.1	0.373246
23.091700	0.1	0.373423
23.093367	0.1	0.377046
23.095033	0.1	0.383407
23.096700	0.1	0.390569
23.098367	0.1	0.396408
23.100033	0.1	0.400054
23.101700	0.1	0.401996
23.103367	0.1	0.402862
23.105033	0.1	0.403179
23.106700	0.1	0.403579
23.108367	0.1	0.404208
23.110033	0.1	0.404399
23.111700	0.1	0.403612
23.113367	0.1	0.402085
23.115033	0.1	0.400408
23.116700	0.1	0.398955
23.118367	0.1	0.397670
23.120033	0.1	0.396124
23.121700	0.1	0.393968
23.123367	0.1	0.391379
23.125033	0.1	0.389423
23.126700	0.1	0.389535
23.128367	0.1	0.392380
23.130033	0.1	0.397041
23.131700	0.1	0.401372
23.133367	0.1	0.403775
23.135033	0.1	0.404464
23.136700	0.1	0.404525
23.138367	0.1	0.404385
23.140033	0.1	0.403570
23.141700	0.1	0.401759
23.143367	0.1	0.399612
23.145033	0.1	0.398210
23.146700	0.1	0.398429
23.148367	0.1	0.400832
23.150033	0.1	0.404934
23.151700	0.1	0.409144
23.153367	0.1	0.412283
23.155033	0.1	0.414695
23.156700	0.1	0.417200
23.158367	0.1	0.419626
23.160033	0.1	0.421102
23.161700	0.1	0.420995
23.163367	0.1	0.419184
23.165033	0.1	0.416329
23.166700	0.1	0.413721
23.168367	0.1	0.412222
23.170033	0.1	0.411603
23.171700	0.1	0.411063
23.173367	0.1	0.410122
23.175033	0.1	0.409256
23.176700	0.1	0.409586
23.178367	0.1	0.411635
23.180033	0.1	0.414453
23.181700	0.1	0.416725
23.183367	0.1	0.418304
23.185033	0.1	0.419812
23.186700	0.1	0.421568
23.188367	0.1	0.423207
23.190033	0.1	0.423971
23.191700	0.1	0.423803
23.193367	0.1	0.424027
23.195033	0.1	0.426411
23.196700	0.1	0.431440
23.198367	0.1	0.437684
23.200033	0.1	0.442481
23.201700	0.1	0.443282
23.203367	0.1	0.439174
23.205033	0.1	0.431407
23.206700	0.1	0.422532
23.208367	0.1	0.415025
23.210033	0.1	0.410327
23.211700	0.1	0.408166
23.213367	0.1	0.406927
23.215033	0.1	0.405302
23.216700	0.1	0.403346
23.218367	0.1	0.401889
23.220033	0.1	0.401638
23.221700	0.1	0.402653
23.223367	0.1	0.404157
23.225033	0.1	0.405167
23.226700	0.1	0.405530
23.228367	0.1	0.405964
23.230033	0.1	0.407062
23.231700	0.1	0.408692
23.233367	0.1	0.410401
23.235033	0.1	0.411766
23.236700	0.1	0.412255
23.238367	0.1	0.411617
23.240033	0.1	0.410425
23.241700	0.1	0.409535
23.243367	0.1	0.409042
23.245033	0.1	0.408189
23.246700	0.1	0.406550
23.248367	0.1	0.404902
23.250033	0.1	0.404506
23.251700	0.1	0.405726
23.253367	0.1	0.407686
23.255033	0.1	0.409232
23.256700	0.1	0.409856
23.258367	0.1	0.409880
23.260033	0.1	0.410127
23.261700	0.1	0.411221
23.263367	0.1	0.412920
23.265033	0.1	0.414168
23.266700	0.1	0.414159
23.268367	0.1	0.413265
23.270033	0.1	0.412688
23.271700	0.1	0.413256
23.273367	0.1	0.414629
23.275033	0.1	0.415491
23.276700	0.1	0.414629
23.278367	0.1	0.411947
23.280033	0.1	0.408748
23.281700	0.1	0.406746
23.283367	0.1	0.406667
23.285033	0.1	0.407984
23.286700	0.1	0.409912
23.288367	0.1	0.412017
23.290033	0.1	0.413908
23.291700	0.1	0.415412
23.293367	0.1	0.416753
23.295033	0.1	0.418266
23.296700	0.1	0.420157
23.298367	0.1	0.422332
23.300033	0.1	0.424171
23.301700	0.1	0.425051
23.303367	0.1	0.425139
23.305033	0.1	0.425447
23.306700	0.1	0.426606
23.308367	0.1	0.428027
23.310033	0.1	0.428562
23.311700	0.1	0.427696
23.313367	0.1	0.425959
23.315033	0.1	0.424394
23.316700	0.1	0.423696
23.318367	0.1	0.423845
23.320033	0.1	0.424739
23.321700	0.1	0.426704
23.323367	0.1	0.429717
23.325033	0.1	0.432828
23.326700	0.1	0.435207
23.328367	0.1	0.437004
23.330033	0.1	0.438779
23.331700	0.1	0.440916
23.333367	0.1	0.443663
23.335033	0.1	0.446877
23.336700	0.1	0.450057
23.338367	0.1	0.452665
23.340033	0.1	0.454294
23.341700	0.1	0.454951
23.343367	0.1	0.455119
23.345033	0.1	0.455072
23.346700	0.1	0.454518
23.348367	0.1	0.452981
23.350033	0.1	0.450453
23.351700	0.1	0.447500
23.353367	0.1	0.444776
23.355033	0.1	0.442504
23.356700	0.1	0.440688
23.358367	0.1	0.439431
23.360033	0.1	0.438890
23.361700	0.1	0.438876
23.363367	0.1	0.438751
23.365033	0.1	0.438117
23.366700	0.1	0.437424
23.368367	0.1	0.437438
23.370033	0.1	0.438401
23.371700	0.1	0.439761
23.373367	0.1	0.440725
23.375033	0.1	0.440786
23.376700	0.1	0.439775
23.378367	0.1	0.437628
23.380033	0.1	0.434448
23.381700	0.1	0.430923
23.383367	0.1	0.427915
23.385033	0.1	0.425596
23.386700	0.1	0.423649
23.388367	0.1	0.422024
23.390033	0.1	0.420897
23.391700	0.1	0.420311
23.393367	0.1	0.420138
23.395033	0.1	0.420096
23.396700	0.1	0.419701
23.398367	0.1	0.418406
23.400033	0.1	0.416320
23.401700	0.1	0.414453
23.403367	0.1	0.413544
23.405033	0.1	0.413181
23.406700	0.1	0.412920
23.408367	0.1	0.413205
23.410033	0.1	0.414234
23.411700	0.1	0.414918
23.413367	0.1	0.414173
23.415033	0.1	0.412571
23.416700	0.1	0.411137
23.418367	0.1	0.409344
23.420033	0.1	0.405922
23.421700	0.1	0.401339
23.423367	0.1	0.397959
23.425033	0.1	0.397679
23.426700	0.1	0.400492
23.428367	0.1	0.404832
23.430033	0.1	0.408576
23.431700	0.1	0.410187
23.433367	0.1	0.409386
23.435033	0.1	0.407109
23.436700	0.1	0.404916
23.438367	0.1	0.403957
23.440033	0.1	0.404157
23.441700	0.1	0.404594
23.443367	0.1	0.404580
23.445033	0.1	0.403975
23.446700	0.1	0.402746
23.448367	0.1	0.400832
23.450033	0.1	0.398350
23.451700	0.1	0.395537
23.453367	0.1	0.392855
23.455033	0.1	0.391072
23.456700	0.1	0.390788
23.458367	0.1	0.391793
23.460033	0.1	0.393051
23.461700	0.1	0.393377
23.463367	0.1	0.392636
23.465033	0.1	0.391928
23.466700	0.1	0.392040
23.468367	0.1	0.392301
23.470033	0.1	0.391486
23.471700	0.1	0.389200
23.473367	0.1	0.386061
23.475033	0.1	0.383053
23.476700	0.1	0.380836
23.478367	0.1	0.379588
23.480033	0.1	0.379239
23.481700	0.1	0.379588
23.483367	0.1	0.380096
23.485033	0.1	0.380422
23.486700	0.1	0.381046
23.488367	0.1	0.382359
23.490033	0.1	0.383737
23.491700	0.1	0.384510
23.493367	0.1	0.384822
23.495033	0.1	0.384990
23.496700	0.1	0.384934
23.498367	0.1	0.384357
23.500033	0.1	0.383141
23.501700	0.1	0.381628
23.503367	0.1	0.379989
23.505033	0.1	0.377730
23.506700	0.1	0.374583
23.508367	0.1	0.371295
23.510033	0.1	0.368445
23.511700	0.1	0.365744
23.513367	0.1	0.363374
23.515033	0.1	0.362801
23.516700	0.1	0.365130
23.518367	0.1	0.369395
23.520033	0.1	0.373218
23.521700	0.1	0.374564
23.523367	0.1	0.372934
23.525033	0.1	0.369432
23.526700	0.1	0.365549
23.528367	0.1	0.362094
23.530033	0.1	0.359463
23.531700	0.1	0.357982
23.533367	0.1	0.357418
23.535033	0.1	0.357041
23.536700	0.1	0.356580
23.538367	0.1	0.356506
23.540033	0.1	0.357041
23.541700	0.1	0.357572
23.543367	0.1	0.357064
23.545033	0.1	0.354880
23.546700	0.1	0.351449
23.548367	0.1	0.347858
23.550033	0.1	0.344869
23.551700	0.1	0.342950
23.553367	0.1	0.342601
23.555033	0.1	0.343733
23.556700	0.1	0.345656
23.558367	0.1	0.347835
23.560033	0.1	0.350107
23.561700	0.1	0.352236
23.563367	0.1	0.353814
23.565033	0.1	0.354555
23.566700	0.1	0.354312
23.568367	0.1	0.353022
23.570033	0.1	0.350899
23.571700	0.1	0.348408
23.573367	0.1	0.346205
23.575033	0.1	0.345032
23.576700	0.1	0.345316
23.578367	0.1	0.346797
23.580033	0.1	0.348636
23.581700	0.1	0.349954
23.583367	0.1	0.350242
23.585033	0.1	0.349609
23.586700	0.1	0.348752
23.588367	0.1	0.348096
23.590033	0.1	0.347351
23.591700	0.1	0.346354
23.593367	0.1	0.345521
23.595033	0.1	0.345148
23.596700	0.1	0.345195
23.598367	0.1	0.345730
23.600033	0.1	0.346890
23.601700	0.1	0.348520
23.603367	0.1	0.350182
23.605033	0.1	0.351546
23.606700	0.1	0.352608
23.608367	0.1	0.353456
23.610033	0.1	0.354080
23.611700	0.1	0.354392
23.613367	0.1	0.354545
23.615033	0.1	0.355337
23.616700	0.1	0.357684
23.618367	0.1	0.361311
23.620033	0.1	0.364566
23.621700	0.1	0.365912
23.623367	0.1	0.365251
23.625033	0.1	0.363798
23.626700	0.1	0.362787
23.628367	0.1	0.362503
23.630033	0.1	0.362373
23.631700	0.1	0.361702
23.633367	0.1	0.360347
23.635033	0.1	0.358829
23.636700	0.1	0.357814
23.638367	0.1	0.357456
23.640033	0.1	0.357511
23.641700	0.1	0.357996
23.643367	0.1	0.358946
23.645033	0.1	0.359728
23.646700	0.1	0.359560
23.648367	0.1	0.358634
23.650033	0.1	0.358224
23.651700	0.1	0.359388
23.653367	0.1	0.361828
23.655033	0.1	0.364119
23.656700	0.1	0.364813
23.658367	0.1	0.363318
23.660033	0.1	0.360194
23.661700	0.1	0.356678
23.663367	0.1	0.354149
23.665033	0.1	0.353684
23.666700	0.1	0.355309
23.668367	0.1	0.357921
23.670033	0.1	0.360361
23.671700	0.1	0.362243
23.673367	0.1	0.363719
23.675033	0.1	0.365102
23.676700	0.1	0.366601
23.678367	0.1	0.367947
23.680033	0.1	0.368422
23.681700	0.1	0.367821
23.683367	0.1	0.367160
23.685033	0.1	0.367616
23.686700	0.1	0.369255
23.688367	0.1	0.371197
23.690033	0.1	0.372441
23.691700	0.1	0.372701
23.693367	0.1	0.372631
23.695033	0.1	0.372799
23.696700	0.1	0.373088
23.698367	0.1	0.373241
23.700033	0.1	0.373167
23.701700	0.1	0.372869
23.703367	0.1	0.372808
23.705033	0.1	0.373623
23.706700	0.1	0.375113
23.708367	0.1	0.375984
23.710033	0.1	0.374909
23.711700	0.1	0.371723
23.713367	0.1	0.367435
23.715033	0.1	0.363346
23.716700	0.1	0.360599
23.718367	0.1	0.359886
23.720033	0.1	0.360841
23.721700	0.1	0.362084
23.723367	0.1	0.362112
23.725033	0.1	0.360073
23.726700	0.1	0.356240
23.728367	0.1	0.351788
23.730033	0.1	0.347695
23.731700	0.1	0.344329
23.733367	0.1	0.341986
23.735033	0.1	0.340822
23.736700	0.1	0.340468
23.738367	0.1	0.340659
23.740033	0.1	0.341469
23.741700	0.1	0.342578
23.743367	0.1	0.343234
23.745033	0.1	0.342783
23.746700	0.1	0.340976
23.748367	0.1	0.338140
23.750033	0.1	0.334899
23.751700	0.1	0.331928
23.753367	0.1	0.329926
23.755033	0.1	0.329176
23.756700	0.1	0.329153
23.758367	0.1	0.328976
23.760033	0.1	0.328282
23.761700	0.1	0.327388
23.763367	0.1	0.326238
23.765033	0.1	0.323923
23.766700	0.1	0.320030
23.768367	0.1	0.315332
23.770033	0.1	0.310824
23.771700	0.1	0.307010
23.773367	0.1	0.304361
23.775033	0.1	0.303453
23.776700	0.1	0.304449
23.778367	0.1	0.306820
23.780033	0.1	0.309618
23.781700	0.1	0.312156
23.783367	0.1	0.313967
23.785033	0.1	0.314279
23.786700	0.1	0.312631
23.788367	0.1	0.309763
23.790033	0.1	0.307001
23.791700	0.1	0.305008
23.793367	0.1	0.303467
23.795033	0.1	0.301911
23.796700	0.1	0.300515
23.798367	0.1	0.299704
23.800033	0.1	0.299308
23.801700	0.1	0.298768
23.803367	0.1	0.297925
23.805033	0.1	0.297078
23.806700	0.1	0.296878
23.808367	0.1	0.298047
23.810033	0.1	0.300435
23.811700	0.1	0.302936
23.813367	0.1	0.304617
23.815033	0.1	0.305451
23.816700	0.1	0.306000
23.818367	0.1	0.306503
23.820033	0.1	0.306764
23.821700	0.1	0.306778
23.823367	0.1	0.306624
23.825033	0.1	0.305925
23.826700	0.1	0.304249
23.828367	0.1	0.302242
23.830033	0.1	0.301357
23.831700	0.1	0.301930
23.833367	0.1	0.302773
23.835033	0.1	0.302801
23.836700	0.1	0.301707
23.838367	0.1	0.299797
23.840033	0.1	0.297944
23.841700	0.1	0.297041
23.843367	0.1	0.297483
23.845033	0.1	0.299392
23.846700	0.1	0.302861
23.848367	0.1	0.307425
23.850033	0.1	0.311863
23.851700	0.1	0.315248
23.853367	0.1	0.317516
23.855033	0.1	0.319034
23.856700	0.1	0.320589
23.858367	0.1	0.323015
23.860033	0.1	0.325958
23.861700	0.1	0.328063
23.863367	0.1	0.328743
23.865033	0.1	0.328682
23.866700	0.1	0.328906
23.868367	0.1	0.329977
23.870033	0.1	0.331760
23.871700	0.1	0.333348
23.873367	0.1	0.333521
23.875033	0.1	0.331858
23.876700	0.1	0.329283
23.878367	0.1	0.327309
23.880033	0.1	0.326526
23.881700	0.1	0.326419
23.883367	0.1	0.326349
23.885033	0.1	0.326019
23.886700	0.1	0.325222
23.888367	0.1	0.323807
23.890033	0.1	0.322131
23.891700	0.1	0.321013
23.893367	0.1	0.320734
23.895033	0.1	0.320603
23.896700	0.1	0.319830
23.898367	0.1	0.318619
23.900033	0.1	0.318144
23.901700	0.1	0.319099
23.903367	0.1	0.320827
23.905033	0.1	0.322317
23.906700	0.1	0.323346
23.908367	0.1	0.324314
23.910033	0.1	0.325325
23.911700	0.1	0.325879
23.913367	0.1	0.325916
23.915033	0.1	0.326317
23.916700	0.1	0.327742
23.918367	0.1	0.329628
23.920033	0.1	0.330680
23.921700	0.1	0.330303
23.923367	0.1	0.328971
23.925033	0.1	0.327583
23.926700	0.1	0.327099
23.928367	0.1	0.328021
23.930033	0.1	0.329907
23.931700	0.1	0.331881
23.933367	0.1	0.333460
23.935033	0.1	0.334755
23.936700	0.1	0.336361
23.938367	0.1	0.338824
23.940033	0.1	0.342005
23.941700	0.1	0.344915
23.943367	0.1	0.346238
23.945033	0.1	0.345479
23.946700	0.1	0.343160
23.948367	0.1	0.339993
23.950033	0.1	0.336543
23.951700	0.1	0.333334
23.953367	0.1	0.330876
23.955033	0.1	0.329339
23.956700	0.1	0.328482
23.958367	0.1	0.327923
23.960033	0.1	0.327281
23.961700	0.1	0.326382
23.963367	0.1	0.325562
23.965033	0.1	0.325493
23.966700	0.1	0.326666
23.968367	0.1	0.328803
23.970033	0.1	0.330973
23.971700	0.1	0.332305
23.973367	0.1	0.332571
23.975033	0.1	0.332226
23.976700	0.1	0.331826
23.978367	0.1	0.331127
23.980033	0.1	0.329283
23.981700	0.1	0.326294
23.983367	0.1	0.323234
23.985033	0.1	0.320850
23.986700	0.1	0.318894
23.988367	0.1	0.317208
23.990033	0.1	0.316235
23.991700	0.1	0.316277
23.993367	0.1	0.317171
23.995033	0.1	0.318671
23.996700	0.1	0.320463
23.998367	0.1	0.322103
24.000033	0.1	0.322978
24.001700	0.1	0.322470
24.003367	0.1	0.320650
24.005033	0.1	0.318615
24.006700	0.1	0.317520
24.008367	0.1	0.317735
24.010033	0.1	0.319039
24.011700	0.1	0.320929
24.013367	0.1	0.322522
24.015033	0.1	0.323001
24.016700	0.1	0.322382
24.018367	0.1	0.321455
24.020033	0.1	0.320869
24.021700	0.1	0.320547
24.023367	0.1	0.319807
24.025033	0.1	0.318144
24.026700	0.1	0.316319
24.028367	0.1	0.315537
24.030033	0.1	0.315504
24.031700	0.1	0.314908
24.033367	0.1	0.313157
24.035033	0.1	0.310582
24.036700	0.1	0.308040
24.038367	0.1	0.306885
24.040033	0.1	0.308054
24.041700	0.1	0.310955
24.043367	0.1	0.313949
24.045033	0.1	0.315877
24.046700	0.1	0.316622
24.048367	0.1	0.316552
24.050033	0.1	0.316175
24.051700	0.1	0.316165
24.053367	0.1	0.316994
24.055033	0.1	0.318699
24.056700	0.1	0.321087
24.058367	0.1	0.323704
24.060033	0.1	0.325632
24.061700	0.1	0.326056
24.063367	0.1	0.325101
24.065033	0.1	0.323937
24.066700	0.1	0.324007
24.068367	0.1	0.325870
24.070033	0.1	0.329106
24.071700	0.1	0.333101
24.073367	0.1	0.337032
24.075033	0.1	0.339625
24.076700	0.1	0.339928
24.078367	0.1	0.338070
24.080033	0.1	0.335081
24.081700	0.1	0.332249
24.083367	0.1	0.330824
24.085033	0.1	0.331942
24.086700	0.1	0.335686
24.088367	0.1	0.340254
24.090033	0.1	0.343481
24.091700	0.1	0.345008
24.093367	0.1	0.345884
24.095033	0.1	0.346899
24.096700	0.1	0.348198
24.098367	0.1	0.349642
24.100033	0.1	0.351286
24.101700	0.1	0.353642
24.103367	0.1	0.357064
24.105033	0.1	0.360883
24.106700	0.1	0.363868
24.108367	0.1	0.365488
24.110033	0.1	0.366247
24.111700	0.1	0.366899
24.113367	0.1	0.367756
24.115033	0.1	0.368687
24.116700	0.1	0.369372
24.118367	0.1	0.369595
24.120033	0.1	0.369381
24.121700	0.1	0.368785
24.123367	0.1	0.367602
24.125033	0.1	0.365879
24.126700	0.1	0.364422
24.128367	0.1	0.364338
24.130033	0.1	0.366438
24.131700	0.1	0.370885
24.133367	0.1	0.376496
24.135033	0.1	0.380985
24.136700	0.1	0.382764
24.138367	0.1	0.381991
24.140033	0.1	0.379626
24.141700	0.1	0.376287
24.143367	0.1	0.372240
24.145033	0.1	0.367709
24.146700	0.1	0.363239
24.148367	0.1	0.359830
24.150033	0.1	0.358289
24.151700	0.1	0.358475
24.153367	0.1	0.359551
24.155033	0.1	0.360650
24.156700	0.1	0.360971
24.158367	0.1	0.359798
24.160033	0.1	0.357125
24.161700	0.1	0.353903
24.163367	0.1	0.351090
24.165033	0.1	0.348780
24.166700	0.1	0.346554
24.168367	0.1	0.344045
24.170033	0.1	0.341204
24.171700	0.1	0.338606
24.173367	0.1	0.337181
24.175033	0.1	0.337251
24.176700	0.1	0.338117
24.178367	0.1	0.338717
24.180033	0.1	0.338517
24.181700	0.1	0.337642
24.183367	0.1	0.336394
24.185033	0.1	0.335169
24.186700	0.1	0.334615
24.188367	0.1	0.335146
24.190033	0.1	0.336366
24.191700	0.1	0.337479
24.193367	0.1	0.337819
24.195033	0.1	0.336929
24.196700	0.1	0.334629
24.198367	0.1	0.331104
24.200033	0.1	0.326997
24.201700	0.1	0.323299
24.203367	0.1	0.320603
24.205033	0.1	0.318536
24.206700	0.1	0.316473
24.208367	0.1	0.314512
24.210033	0.1	0.313288
24.211700	0.1	0.313073
24.213367	0.1	0.313772
24.215033	0.1	0.314964
24.216700	0.1	0.315658
24.218367	0.1	0.315150
24.220033	0.1	0.314028
24.221700	0.1	0.313548
24.223367	0.1	0.314210
24.225033	0.1	0.315495
24.226700	0.1	0.316384
24.228367	0.1	0.315784
24.230033	0.1	0.313241
24.231700	0.1	0.309288
24.233367	0.1	0.305087
24.235033	0.1	0.301823
24.236700	0.1	0.300030
24.238367	0.1	0.299234
24.240033	0.1	0.298531
24.241700	0.1	0.297385
24.243367	0.1	0.296161
24.245033	0.1	0.296021
24.246700	0.1	0.297772
24.248367	0.1	0.301031
24.250033	0.1	0.304370
24.251700	0.1	0.306088
24.253367	0.1	0.305213
24.255033	0.1	0.302047
24.256700	0.1	0.297711
24.258367	0.1	0.293460
24.260033	0.1	0.290475
24.261700	0.1	0.289488
24.263367	0.1	0.290023
24.265033	0.1	0.290689
24.266700	0.1	0.290424
24.268367	0.1	0.288938
24.270033	0.1	0.286694
24.271700	0.1	0.284635
24.273367	0.1	0.283541
24.275033	0.1	0.283569
24.276700	0.1	0.284459
24.278367	0.1	0.285744
24.280033	0.1	0.286801
24.281700	0.1	0.286968
24.283367	0.1	0.286065
24.285033	0.1	0.284575
24.286700	0.1	0.283192
24.288367	0.1	0.282251
24.290033	0.1	0.281604
24.291700	0.1	0.281180
24.293367	0.1	0.281367
24.295033	0.1	0.282503
24.296700	0.1	0.284510
24.298367	0.1	0.286857
24.300033	0.1	0.288556
24.301700	0.1	0.288854
24.303367	0.1	0.287909
24.305033	0.1	0.286307
24.306700	0.1	0.284337
24.308367	0.1	0.281986
24.310033	0.1	0.279243
24.311700	0.1	0.276361
24.313367	0.1	0.273725
24.315033	0.1	0.271378
24.316700	0.1	0.269222
24.318367	0.1	0.267429
24.320033	0.1	0.266121
24.321700	0.1	0.265418
24.323367	0.1	0.265809
24.325033	0.1	0.267611
24.326700	0.1	0.270391
24.328367	0.1	0.273166
24.330033	0.1	0.275015
24.331700	0.1	0.275848
24.333367	0.1	0.276347
24.335033	0.1	0.277096
24.336700	0.1	0.278223
24.338367	0.1	0.279560
24.340033	0.1	0.280556
24.341700	0.1	0.280170
24.343367	0.1	0.277474
24.345033	0.1	0.272822
24.346700	0.1	0.268044
24.348367	0.1	0.265036
24.350033	0.1	0.264300
24.351700	0.1	0.264728
24.353367	0.1	0.264775
24.355033	0.1	0.263867
24.356700	0.1	0.262526
24.358367	0.1	0.261758
24.360033	0.1	0.262670
24.361700	0.1	0.265925
24.363367	0.1	0.271066
24.365033	0.1	0.276617
24.366700	0.1	0.280952
24.368367	0.1	0.283238
24.370033	0.1	0.283537
24.371700	0.1	0.282461
24.373367	0.1	0.280738
24.375033	0.1	0.278843
24.376700	0.1	0.277199
24.378367	0.1	0.276212
24.380033	0.1	0.276305
24.381700	0.1	0.277939
24.383367	0.1	0.281082
24.385033	0.1	0.285069
24.386700	0.1	0.289017
24.388367	0.1	0.292142
24.390033	0.1	0.293977
24.391700	0.1	0.294340
24.393367	0.1	0.293194
24.395033	0.1	0.290996
24.396700	0.1	0.288733
24.398367	0.1	0.287108
24.400033	0.1	0.286354
24.401700	0.1	0.286689
24.403367	0.1	0.288170
24.405033	0.1	0.290372
24.406700	0.1	0.292417
24.408367	0.1	0.293194
24.410033	0.1	0.292114
24.411700	0.1	0.289571
24.413367	0.1	0.286703
24.415033	0.1	0.284691
24.416700	0.1	0.284100
24.418367	0.1	0.284463
24.420033	0.1	0.284594
24.421700	0.1	0.283779
24.423367	0.1	0.282344
24.425033	0.1	0.281041
24.426700	0.1	0.280570
24.428367	0.1	0.281236
24.430033	0.1	0.282601
24.431700	0.1	0.283709
24.433367	0.1	0.283732
24.435033	0.1	0.282563
24.436700	0.1	0.280915
24.438367	0.1	0.279630
24.440033	0.1	0.278926
24.441700	0.1	0.278489
24.443367	0.1	0.278032
24.445033	0.1	0.277711
24.446700	0.1	0.277776
24.448367	0.1	0.278158
24.450033	0.1	0.278866
24.451700	0.1	0.280151
24.453367	0.1	0.281930
24.455033	0.1	0.283830
24.456700	0.1	0.285632
24.458367	0.1	0.287164
24.460033	0.1	0.287946
24.461700	0.1	0.287648
24.463367	0.1	0.286787
24.465033	0.1	0.286177
24.466700	0.1	0.285744
24.468367	0.1	0.284547
24.470033	0.1	0.281781
24.471700	0.1	0.277357
24.473367	0.1	0.271997
24.475033	0.1	0.267071
24.476700	0.1	0.263937
24.478367	0.1	0.263075
24.480033	0.1	0.263923
24.481700	0.1	0.265548
24.483367	0.1	0.267355
24.485033	0.1	0.269301
24.486700	0.1	0.271653
24.488367	0.1	0.274279
24.490033	0.1	0.276417
24.491700	0.1	0.277311
24.493367	0.1	0.276477
24.495033	0.1	0.273958
24.496700	0.1	0.270866
24.498367	0.1	0.268570
24.500033	0.1	0.267024
24.501700	0.1	0.264747
24.503367	0.1	0.260859
24.505033	0.1	0.256551
24.506700	0.1	0.253906
24.508367	0.1	0.253581
24.510033	0.1	0.254223
24.511700	0.1	0.254363
24.513367	0.1	0.254097
24.515033	0.1	0.254596
24.516700	0.1	0.256356
24.518367	0.1	0.258624
24.520033	0.1	0.260109
24.521700	0.1	0.259965
24.523367	0.1	0.258433
24.525033	0.1	0.256654
24.526700	0.1	0.255541
24.528367	0.1	0.255085
24.530033	0.1	0.254805
24.531700	0.1	0.254321
24.533367	0.1	0.253539
24.535033	0.1	0.252612
24.536700	0.1	0.251681
24.538367	0.1	0.250679
24.540033	0.1	0.249660
24.541700	0.1	0.248910
24.543367	0.1	0.248579
24.545033	0.1	0.248421
24.546700	0.1	0.248114
24.548367	0.1	0.247364
24.550033	0.1	0.245618
24.551700	0.1	0.242624
24.553367	0.1	0.239355
24.555033	0.1	0.237087
24.556700	0.1	0.235932
24.558367	0.1	0.235522
24.560033	0.1	0.235974
24.561700	0.1	0.237064
24.563367	0.1	0.238107
24.565033	0.1	0.238963
24.566700	0.1	0.240104
24.568367	0.1	0.241599
24.570033	0.1	0.242577
24.571700	0.1	0.241925
24.573367	0.1	0.239643
24.575033	0.1	0.237143
24.576700	0.1	0.236016
24.578367	0.1	0.236710
24.580033	0.1	0.238442
24.581700	0.1	0.239937
24.583367	0.1	0.240244
24.585033	0.1	0.239215
24.586700	0.1	0.237320
24.588367	0.1	0.235247
24.590033	0.1	0.233972
24.591700	0.1	0.234358
24.593367	0.1	0.236505
24.595033	0.1	0.239830
24.596700	0.1	0.243434
24.598367	0.1	0.246353
24.600033	0.1	0.247951
24.601700	0.1	0.248142
24.603367	0.1	0.247052
24.605033	0.1	0.244952
24.606700	0.1	0.242549
24.608367	0.1	0.240728
24.610033	0.1	0.239783
24.611700	0.1	0.239266
24.613367	0.1	0.238549
24.615033	0.1	0.237445
24.616700	0.1	0.236286
24.618367	0.1	0.235639
24.620033	0.1	0.236044
24.621700	0.1	0.237664
24.623367	0.1	0.239969
24.625033	0.1	0.241990
24.626700	0.1	0.243187
24.628367	0.1	0.243946
24.630033	0.1	0.245245
24.631700	0.1	0.247713
24.633367	0.1	0.251201
24.635033	0.1	0.255182
24.636700	0.1	0.259285
24.638367	0.1	0.263159
24.640033	0.1	0.266023
24.641700	0.1	0.267024
24.643367	0.1	0.266163
24.645033	0.1	0.264249
24.646700	0.1	0.262307
24.648367	0.1	0.261148
24.650033	0.1	0.260836
24.651700	0.1	0.260663
24.653367	0.1	0.260035
24.655033	0.1	0.259294
24.656700	0.1	0.259350
24.658367	0.1	0.260687
24.660033	0.1	0.262880
24.661700	0.1	0.265152
24.663367	0.1	0.267001
24.665033	0.1	0.268300
24.666700	0.1	0.269180
24.668367	0.1	0.269562
24.670033	0.1	0.268775
24.671700	0.1	0.266214
24.673367	0.1	0.262135
24.675033	0.1	0.257571
24.676700	0.1	0.253650
24.678367	0.1	0.251131
24.680033	0.1	0.250274
24.681700	0.1	0.251029
24.683367	0.1	0.253068
24.685033	0.1	0.255653
24.686700	0.1	0.257739
24.688367	0.1	0.258479
24.690033	0.1	0.257734
24.691700	0.1	0.256142
24.693367	0.1	0.254358
24.695033	0.1	0.252365
24.696700	0.1	0.250307
24.698367	0.1	0.249115
24.700033	0.1	0.249054
24.701700	0.1	0.248933
24.703367	0.1	0.247611
24.705033	0.1	0.245455
24.706700	0.1	0.244062
24.708367	0.1	0.244784
24.710033	0.1	0.247499
24.711700	0.1	0.250652
24.713367	0.1	0.252468
24.715033	0.1	0.251844
24.716700	0.1	0.248714
24.718367	0.1	0.244426
24.720033	0.1	0.241124
24.721700	0.1	0.239993
24.723367	0.1	0.240351
24.725033	0.1	0.240533
24.726700	0.1	0.239508
24.728367	0.1	0.237492
24.730033	0.1	0.235438
24.731700	0.1	0.234186
24.733367	0.1	0.233771
24.735033	0.1	0.233497
24.736700	0.1	0.233040
24.738367	0.1	0.232961
24.740033	0.1	0.233776
24.741700	0.1	0.235024
24.743367	0.1	0.235513
24.745033	0.1	0.234540
24.746700	0.1	0.232598
24.748367	0.1	0.230824
24.750033	0.1	0.230134
24.751700	0.1	0.230595
24.753367	0.1	0.231317
24.755033	0.1	0.231294
24.756700	0.1	0.230172
24.758367	0.1	0.228025
24.760033	0.1	0.225296
24.761700	0.1	0.223047
24.763367	0.1	0.222372
24.765033	0.1	0.223727
24.766700	0.1	0.226595
24.768367	0.1	0.229659
24.770033	0.1	0.231531
24.771700	0.1	0.231517
24.773367	0.1	0.229795
24.775033	0.1	0.227648
24.776700	0.1	0.227164
24.778367	0.1	0.229436
24.780033	0.1	0.233329
24.781700	0.1	0.236700
24.783367	0.1	0.238260
24.785033	0.1	0.237841
24.786700	0.1	0.235876
24.788367	0.1	0.233017
24.790033	0.1	0.229729
24.791700	0.1	0.226269
24.793367	0.1	0.223033
24.795033	0.1	0.220421
24.796700	0.1	0.218563
24.798367	0.1	0.217436
24.800033	0.1	0.217110
24.801700	0.1	0.217548
24.803367	0.1	0.218269
24.805033	0.1	0.218740
24.806700	0.1	0.218982
24.808367	0.1	0.219224
24.810033	0.1	0.219117
24.811700	0.1	0.218200
24.813367	0.1	0.216858
24.815033	0.1	0.216090
24.816700	0.1	0.216491
24.818367	0.1	0.217902
24.820033	0.1	0.219718
24.821700	0.1	0.221110
24.823367	0.1	0.221473
24.825033	0.1	0.220742
24.826700	0.1	0.219238
24.828367	0.1	0.217394
24.830033	0.1	0.215876
24.831700	0.1	0.215536
24.833367	0.1	0.216924
24.835033	0.1	0.219690
24.836700	0.1	0.222754
24.838367	0.1	0.225352
24.840033	0.1	0.227620
24.841700	0.1	0.229636
24.843367	0.1	0.230605
24.845033	0.1	0.229687
24.846700	0.1	0.227210
24.848367	0.1	0.224407
24.850033	0.1	0.222437
24.851700	0.1	0.222013
24.853367	0.1	0.223080
24.855033	0.1	0.224649
24.856700	0.1	0.225608
24.858367	0.1	0.225375
24.860033	0.1	0.223853
24.861700	0.1	0.221366
24.863367	0.1	0.218479
24.865033	0.1	0.215783
24.866700	0.1	0.213850
24.868367	0.1	0.213068
24.870033	0.1	0.213524
24.871700	0.1	0.215196
24.873367	0.1	0.217860
24.875033	0.1	0.220654
24.876700	0.1	0.222558
24.878367	0.1	0.223340
24.880033	0.1	0.223569
24.881700	0.1	0.224109
24.883367	0.1	0.225697
24.885033	0.1	0.228263
24.886700	0.1	0.230940
24.888367	0.1	0.232980
24.890033	0.1	0.234004
24.891700	0.1	0.233748
24.893367	0.1	0.232174
24.895033	0.1	0.229529
24.896700	0.1	0.226544
24.898367	0.1	0.224314
24.900033	0.1	0.223517
24.901700	0.1	0.224141
24.903367	0.1	0.225692
24.905033	0.1	0.227271
24.906700	0.1	0.228062
24.908367	0.1	0.228002
24.910033	0.1	0.227699
24.911700	0.1	0.227578
24.913367	0.1	0.227443
24.915033	0.1	0.227131
24.916700	0.1	0.227024
24.918367	0.1	0.227792
24.920033	0.1	0.229883
24.921700	0.1	0.232696
24.923367	0.1	0.234540
24.925033	0.1	0.234051
24.926700	0.1	0.231494
24.928367	0.1	0.228668
24.930033	0.1	0.227466
24.931700	0.1	0.228309
24.933367	0.1	0.230144
24.935033	0.1	0.231424
24.936700	0.1	0.231131
24.938367	0.1	0.229571
24.940033	0.1	0.228058
24.941700	0.1	0.227457
24.943367	0.1	0.227722
24.945033	0.1	0.228654
24.946700	0.1	0.230176
24.948367	0.1	0.231876
24.950033	0.1	0.233157
24.951700	0.1	0.233557
24.953367	0.1	0.232472
24.955033	0.1	0.229347
24.956700	0.1	0.224635
24.958367	0.1	0.219927
24.960033	0.1	0.216817
24.961700	0.1	0.215750
24.963367	0.1	0.216230
24.965033	0.1	0.217576
24.966700	0.1	0.219336
24.968367	0.1	0.221143
24.970033	0.1	0.222451
24.971700	0.1	0.222917
24.973367	0.1	0.223038
24.975033	0.1	0.223797
24.976700	0.1	0.225413
24.978367	0.1	0.227187
24.980033	0.1	0.228519
24.981700	0.1	0.229059
24.983367	0.1	0.228328
24.985033	0.1	0.226554
24.986700	0.1	0.224998
24.988367	0.1	0.224658
24.990033	0.1	0.225357
24.991700	0.1	0.226493
24.993367	0.1	0.227895
24.995033	0.1	0.229380
24.996700	0.1	0.230260
24.998367	0.1	0.229678
25.000033	0.1	0.227224
25.001700	0.1	0.223015
25.003367	0.1	0.217617
25.005033	0.1	0.212155
25.006700	0.1	0.207750
25.008367	0.1	0.204826
25.010033	0.1	0.203094
25.011700	0.1	0.201818
25.013367	0.1	0.200225
25.015033	0.1	0.198223
25.016700	0.1	0.196700
25.018367	0.1	0.196863
25.020033	0.1	0.199368
25.021700	0.1	0.203894
25.023367	0.1	0.209073
25.025033	0.1	0.212952
25.026700	0.1	0.214330
25.028367	0.1	0.213590
25.030033	0.1	0.211885
25.031700	0.1	0.210297
25.033367	0.1	0.209524
25.035033	0.1	0.209380
25.036700	0.1	0.209035
25.038367	0.1	0.207871
25.040033	0.1	0.205613
25.041700	0.1	0.202479
25.043367	0.1	0.199559
25.045033	0.1	0.198209
25.046700	0.1	0.198921
25.048367	0.1	0.201161
25.050033	0.1	0.203913
25.051700	0.1	0.206036
25.053367	0.1	0.206800
25.055033	0.1	0.206288
25.056700	0.1	0.204914
25.058367	0.1	0.202744
25.060033	0.1	0.199894
25.061700	0.1	0.197138
25.063367	0.1	0.195620
25.065033	0.1	0.195904
25.066700	0.1	0.197669
25.068367	0.1	0.200369
25.070033	0.1	0.203471
25.071700	0.1	0.206069
25.073367	0.1	0.207303
25.075033	0.1	0.207112
25.076700	0.1	0.206167
25.078367	0.1	0.205338
25.080033	0.1	0.204942
25.081700	0.1	0.204407
25.083367	0.1	0.202903
25.085033	0.1	0.200444
25.086700	0.1	0.197929
25.088367	0.1	0.196127
25.090033	0.1	0.195182
25.091700	0.1	0.194977
25.093367	0.1	0.195461
25.095033	0.1	0.196556
25.096700	0.1	0.198153
25.098367	0.1	0.200206
25.100033	0.1	0.202092
25.101700	0.1	0.202646
25.103367	0.1	0.201394
25.105033	0.1	0.198851
25.106700	0.1	0.195978
25.108367	0.1	0.193799
25.110033	0.1	0.193054
25.111700	0.1	0.193818
25.113367	0.1	0.195350
25.115033	0.1	0.196546
25.116700	0.1	0.196928
25.118367	0.1	0.196900
25.120033	0.1	0.197212
25.121700	0.1	0.198274
25.123367	0.1	0.199731
25.125033	0.1	0.200705
25.126700	0.1	0.200635
25.128367	0.1	0.199871
25.130033	0.1	0.199145
25.131700	0.1	0.198814
25.133367	0.1	0.199028
25.135033	0.1	0.200020
25.136700	0.1	0.201799
25.138367	0.1	0.204160
25.140033	0.1	0.207000
25.141700	0.1	0.210055
25.143367	0.1	0.212551
25.145033	0.1	0.213706
25.146700	0.1	0.213254
25.148367	0.1	0.211466
25.150033	0.1	0.209184
25.151700	0.1	0.207564
25.153367	0.1	0.207084
25.155033	0.1	0.207108
25.156700	0.1	0.206549
25.158367	0.1	0.204714
25.160033	0.1	0.201790
25.161700	0.1	0.198870
25.163367	0.1	0.197333
25.165033	0.1	0.197999
25.166700	0.1	0.200584
25.168367	0.1	0.203829
25.170033	0.1	0.206330
25.171700	0.1	0.207387
25.173367	0.1	0.207187
25.175033	0.1	0.206274
25.176700	0.1	0.205305
25.178367	0.1	0.204914
25.180033	0.1	0.205403
25.181700	0.1	0.206497
25.183367	0.1	0.207420
25.185033	0.1	0.207485
25.186700	0.1	0.206642
25.188367	0.1	0.204956
25.190033	0.1	0.202162
25.191700	0.1	0.198609
25.193367	0.1	0.195694
25.195033	0.1	0.194949
25.196700	0.1	0.196854
25.198367	0.1	0.200374
25.200033	0.1	0.203736
25.201700	0.1	0.205534
25.203367	0.1	0.205287
25.205033	0.1	0.203657
25.206700	0.1	0.201832
25.208367	0.1	0.200304
25.210033	0.1	0.199019
25.211700	0.1	0.198223
25.213367	0.1	0.198274
25.215033	0.1	0.198768
25.216700	0.1	0.198488
25.218367	0.1	0.196518
25.220033	0.1	0.193375
25.221700	0.1	0.190479
25.223367	0.1	0.188756
25.225033	0.1	0.188230
25.226700	0.1	0.188490
25.228367	0.1	0.189026
25.230033	0.1	0.189357
25.231700	0.1	0.189175
25.233367	0.1	0.188546
25.235033	0.1	0.187955
25.236700	0.1	0.187801
25.238367	0.1	0.188053
25.240033	0.1	0.188425
25.241700	0.1	0.188840
25.243367	0.1	0.189315
25.245033	0.1	0.189603
25.246700	0.1	0.189114
25.248367	0.1	0.187131
25.250033	0.1	0.183568
25.251700	0.1	0.179727
25.253367	0.1	0.177305
25.255033	0.1	0.176714
25.256700	0.1	0.177179
25.258367	0.1	0.178041
25.260033	0.1	0.179345
25.261700	0.1	0.181445
25.263367	0.1	0.184514
25.265033	0.1	0.188020
25.266700	0.1	0.190698
25.268367	0.1	0.191485
25.270033	0.1	0.190604
25.271700	0.1	0.189063
25.273367	0.1	0.187224
25.275033	0.1	0.184672
25.276700	0.1	0.181263
25.278367	0.1	0.177692
25.280033	0.1	0.175182
25.281700	0.1	0.174474
25.283367	0.1	0.175424
25.285033	0.1	0.177147
25.286700	0.1	0.178320
25.288367	0.1	0.178134
25.290033	0.1	0.176984
25.291700	0.1	0.175834
25.293367	0.1	0.175126
25.295033	0.1	0.174735
25.296700	0.1	0.174572
25.298367	0.1	0.174474
25.300033	0.1	0.174139
25.301700	0.1	0.173859
25.303367	0.1	0.174390
25.305033	0.1	0.176057
25.306700	0.1	0.178753
25.308367	0.1	0.182288
25.310033	0.1	0.186139
25.311700	0.1	0.188914
25.313367	0.1	0.188914
25.315033	0.1	0.185859
25.316700	0.1	0.181263
25.318367	0.1	0.176770
25.320033	0.1	0.173128
25.321700	0.1	0.170735
25.323367	0.1	0.169799
25.325033	0.1	0.170097
25.326700	0.1	0.171205
25.328367	0.1	0.172742
25.330033	0.1	0.174292
25.331700	0.1	0.175503
25.333367	0.1	0.176188
25.335033	0.1	0.176267
25.336700	0.1	0.175997
25.338367	0.1	0.175904
25.340033	0.1	0.176281
25.341700	0.1	0.177096
25.343367	0.1	0.178292
25.345033	0.1	0.179759
25.346700	0.1	0.180989
25.348367	0.1	0.181342
25.350033	0.1	0.180742
25.351700	0.1	0.179848
25.353367	0.1	0.179466
25.355033	0.1	0.179624
25.356700	0.1	0.179792
25.358367	0.1	0.180034
25.360033	0.1	0.180998
25.361700	0.1	0.182735
25.363367	0.1	0.184667
25.365033	0.1	0.186292
25.366700	0.1	0.187024
25.368367	0.1	0.186181
25.370033	0.1	0.183904
25.371700	0.1	0.181519
25.373367	0.1	0.180341
25.375033	0.1	0.180518
25.376700	0.1	0.181580
25.378367	0.1	0.183256
25.380033	0.1	0.185305
25.381700	0.1	0.187061
25.383367	0.1	0.187722
25.385033	0.1	0.187336
25.386700	0.1	0.187005
25.388367	0.1	0.187582
25.390033	0.1	0.188611
25.391700	0.1	0.188886
25.393367	0.1	0.187708
25.395033	0.1	0.185398
25.396700	0.1	0.182795
25.398367	0.1	0.180355
25.400033	0.1	0.178218
25.401700	0.1	0.176746
25.403367	0.1	0.176239
25.405033	0.1	0.176509
25.406700	0.1	0.177315
25.408367	0.1	0.178679
25.410033	0.1	0.180798
25.411700	0.1	0.183657
25.413367	0.1	0.186823
25.415033	0.1	0.189818
25.416700	0.1	0.192216
25.418367	0.1	0.193594
25.420033	0.1	0.194018
25.421700	0.1	0.194293
25.423367	0.1	0.194828
25.425033	0.1	0.194767
25.426700	0.1	0.193198
25.428367	0.1	0.190591
25.430033	0.1	0.188318
25.431700	0.1	0.187056
25.433367	0.1	0.186744
25.435033	0.1	0.187829
25.436700	0.1	0.190716
25.438367	0.1	0.194418
25.440033	0.1	0.197180
25.441700	0.1	0.198013
25.443367	0.1	0.197180
25.445033	0.1	0.195759
25.446700	0.1	0.194772
25.448367	0.1	0.194488
25.450033	0.1	0.194386
25.451700	0.1	0.193818
25.453367	0.1	0.192733
25.455033	0.1	0.191680
25.456700	0.1	0.191010
25.458367	0.1	0.190516
25.460033	0.1	0.190083
25.461700	0.1	0.189957
25.463367	0.1	0.190181
25.465033	0.1	0.190344
25.466700	0.1	0.190055
25.468367	0.1	0.189263
25.470033	0.1	0.188323
25.471700	0.1	0.187666
25.473367	0.1	0.187117
25.475033	0.1	0.186269
25.476700	0.1	0.185389
25.478367	0.1	0.185366
25.480033	0.1	0.186777
25.481700	0.1	0.189305
25.483367	0.1	0.191741
25.485033	0.1	0.192476
25.486700	0.1	0.190591
25.488367	0.1	0.186665
25.490033	0.1	0.182241
25.491700	0.1	0.178381
25.493367	0.1	0.175107
25.495033	0.1	0.172253
25.496700	0.1	0.170297
25.498367	0.1	0.170060
25.500033	0.1	0.171801
25.501700	0.1	0.174646
25.503367	0.1	0.177165
25.505033	0.1	0.178432
25.506700	0.1	0.178311
25.508367	0.1	0.177356
25.510033	0.1	0.176481
25.511700	0.1	0.176076
25.513367	0.1	0.175582
25.515033	0.1	0.174353
25.516700	0.1	0.173040
25.518367	0.1	0.173370
25.520033	0.1	0.175913
25.521700	0.1	0.179238
25.523367	0.1	0.181748
25.525033	0.1	0.183098
25.526700	0.1	0.183652
25.528367	0.1	0.183769
25.530033	0.1	0.183783
25.531700	0.1	0.184090
25.533367	0.1	0.184914
25.535033	0.1	0.185948
25.536700	0.1	0.186581
25.538367	0.1	0.186502
25.540033	0.1	0.185906
25.541700	0.1	0.185058
25.543367	0.1	0.183885
25.545033	0.1	0.182078
25.546700	0.1	0.179629
25.548367	0.1	0.177012
25.550033	0.1	0.174860
25.551700	0.1	0.173575
25.553367	0.1	0.173170
25.555033	0.1	0.173552
25.556700	0.1	0.174707
25.558367	0.1	0.176365
25.560033	0.1	0.177883
25.561700	0.1	0.178646
25.563367	0.1	0.178586
25.565033	0.1	0.178074
25.566700	0.1	0.177529
25.568367	0.1	0.177361
25.570033	0.1	0.177831
25.571700	0.1	0.178805
25.573367	0.1	0.179708
25.575033	0.1	0.179857
25.576700	0.1	0.178949
25.578367	0.1	0.177473
25.580033	0.1	0.176411
25.581700	0.1	0.176225
25.583367	0.1	0.176397
25.585033	0.1	0.175918
25.586700	0.1	0.174451
25.588367	0.1	0.172849
25.590033	0.1	0.172183
25.591700	0.1	0.172728
25.593367	0.1	0.174055
25.595033	0.1	0.175894
25.596700	0.1	0.178525
25.598367	0.1	0.182032
25.600033	0.1	0.185561
25.601700	0.1	0.187596
25.603367	0.1	0.187033
25.605033	0.1	0.183992
25.606700	0.1	0.179573
25.608367	0.1	0.175149
25.610033	0.1	0.171824
25.611700	0.1	0.170139
25.613367	0.1	0.170055
25.615033	0.1	0.171037
25.616700	0.1	0.172309
25.618367	0.1	0.173543
25.620033	0.1	0.175275
25.621700	0.1	0.178134
25.623367	0.1	0.181696
25.625033	0.1	0.184369
25.626700	0.1	0.184784
25.628367	0.1	0.183336
25.630033	0.1	0.181524
25.631700	0.1	0.179862
25.633367	0.1	0.177673
25.635033	0.1	0.174581
25.636700	0.1	0.171075
25.638367	0.1	0.168034
25.640033	0.1	0.166087
25.641700	0.1	0.165170
25.643367	0.1	0.164793
25.645033	0.1	0.164658
25.646700	0.1	0.164686
25.648367	0.1	0.164723
25.650033	0.1	0.164681
25.651700	0.1	0.164900
25.653367	0.1	0.165813
25.655033	0.1	0.166926
25.656700	0.1	0.166800
25.658367	0.1	0.164579
25.660033	0.1	0.160998
25.661700	0.1	0.157594
25.663367	0.1	0.155387
25.665033	0.1	0.154618
25.666700	0.1	0.154944
25.668367	0.1	0.155489
25.670033	0.1	0.155303
25.671700	0.1	0.154139
25.673367	0.1	0.152676
25.675033	0.1	0.152234
25.676700	0.1	0.153952
25.678367	0.1	0.157827
25.680033	0.1	0.162506
25.681700	0.1	0.166171
25.683367	0.1	0.167666
25.685033	0.1	0.166981
25.686700	0.1	0.164625
25.688367	0.1	0.161114
25.690033	0.1	0.157398
25.691700	0.1	0.154944
25.693367	0.1	0.154781
25.695033	0.1	0.156676
25.696700	0.1	0.159363
25.698367	0.1	0.161733
25.700033	0.1	0.163405
25.701700	0.1	0.164099
25.703367	0.1	0.163107
25.705033	0.1	0.159838
25.706700	0.1	0.154846
25.708367	0.1	0.149594
25.710033	0.1	0.145147
25.711700	0.1	0.141673
25.713367	0.1	0.139168
25.715033	0.1	0.137906
25.716700	0.1	0.138138
25.718367	0.1	0.139605
25.720033	0.1	0.141622
25.721700	0.1	0.143750
25.723367	0.1	0.145747
25.725033	0.1	0.147228
25.726700	0.1	0.147908
25.728367	0.1	0.147694
25.730033	0.1	0.146562
25.731700	0.1	0.144979
25.733367	0.1	0.144052
25.735033	0.1	0.144239
25.736700	0.1	0.144634
25.738367	0.1	0.144155
25.740033	0.1	0.142474
25.741700	0.1	0.139899
25.743367	0.1	0.136928
25.745033	0.1	0.134185
25.746700	0.1	0.132537
25.748367	0.1	0.132774
25.750033	0.1	0.134902
25.751700	0.1	0.137882
25.753367	0.1	0.140015
25.755033	0.1	0.140239
25.756700	0.1	0.139070
25.758367	0.1	0.137682
25.760033	0.1	0.136695
25.761700	0.1	0.135982
25.763367	0.1	0.134767
25.765033	0.1	0.131824
25.766700	0.1	0.126655
25.768367	0.1	0.120336
25.770033	0.1	0.114753
25.771700	0.1	0.111056
25.773367	0.1	0.109384
25.775033	0.1	0.109486
25.776700	0.1	0.111032
25.778367	0.1	0.113701
25.780033	0.1	0.117100
25.781700	0.1	0.120685
25.783367	0.1	0.124020
25.785033	0.1	0.126678
25.786700	0.1	0.128122
25.788367	0.1	0.128108
25.790033	0.1	0.127158
25.791700	0.1	0.126432
25.793367	0.1	0.126734
25.795033	0.1	0.127386
25.796700	0.1	0.126483
25.798367	0.1	0.122888
25.800033	0.1	0.117566
25.801700	0.1	0.112825
25.803367	0.1	0.110185
25.805033	0.1	0.109253
25.806700	0.1	0.108858
25.808367	0.1	0.108215
25.810033	0.1	0.107042
25.811700	0.1	0.105547
25.813367	0.1	0.104373
25.815033	0.1	0.104052
25.816700	0.1	0.104434
25.818367	0.1	0.104671
25.820033	0.1	0.104099
25.821700	0.1	0.102706
25.823367	0.1	0.101072
25.825033	0.1	0.100192
25.826700	0.1	0.100839
25.828367	0.1	0.102804
25.830033	0.1	0.105379
25.831700	0.1	0.108108
25.833367	0.1	0.110548
25.835033	0.1	0.111945
25.836700	0.1	0.111656
25.838367	0.1	0.109603
25.840033	0.1	0.106306
25.841700	0.1	0.102501
25.843367	0.1	0.098953
25.845033	0.1	0.096727
25.846700	0.1	0.097002
25.848367	0.1	0.100001
25.850033	0.1	0.104751
25.851700	0.1	0.109747
25.853367	0.1	0.113398
25.855033	0.1	0.114529
25.856700	0.1	0.113249
25.858367	0.1	0.111191
25.860033	0.1	0.110203
25.861700	0.1	0.110697
25.863367	0.1	0.111954
25.865033	0.1	0.113826
25.866700	0.1	0.116741
25.868367	0.1	0.120318
25.870033	0.1	0.123084
25.871700	0.1	0.123652
25.873367	0.1	0.121640
25.875033	0.1	0.117612
25.876700	0.1	0.112657
25.878367	0.1	0.108159
25.880033	0.1	0.105309
25.881700	0.1	0.104513
25.883367	0.1	0.105267
25.885033	0.1	0.106385
25.886700	0.1	0.106823
25.888367	0.1	0.106567
25.890033	0.1	0.106236
25.891700	0.1	0.106087
25.893367	0.1	0.105849
25.895033	0.1	0.105402
25.896700	0.1	0.105007
25.898367	0.1	0.104746
25.900033	0.1	0.104699
25.901700	0.1	0.105528
25.903367	0.1	0.107619
25.905033	0.1	0.110087
25.906700	0.1	0.111628
25.908367	0.1	0.111833
25.910033	0.1	0.111344
25.911700	0.1	0.111246
25.913367	0.1	0.112271
25.915033	0.1	0.114311
25.916700	0.1	0.116630
25.918367	0.1	0.118339
25.920033	0.1	0.118925
25.921700	0.1	0.118376
25.923367	0.1	0.116820
25.925033	0.1	0.114464
25.926700	0.1	0.111707
25.928367	0.1	0.109179
25.930033	0.1	0.107717
25.931700	0.1	0.107894
25.933367	0.1	0.109309
25.935033	0.1	0.110776
25.936700	0.1	0.111600
25.938367	0.1	0.112252
25.940033	0.1	0.113412
25.941700	0.1	0.114860
25.943367	0.1	0.115740
25.945033	0.1	0.115288
25.946700	0.1	0.113202
25.948367	0.1	0.109901
25.950033	0.1	0.106515
25.951700	0.1	0.104294
25.953367	0.1	0.103842
25.955033	0.1	0.104769
25.956700	0.1	0.106087
25.958367	0.1	0.107167
25.960033	0.1	0.107964
25.961700	0.1	0.108550
25.963367	0.1	0.108713
25.965033	0.1	0.108052
25.966700	0.1	0.106310
25.968367	0.1	0.103540
25.970033	0.1	0.100303
25.971700	0.1	0.097789
25.973367	0.1	0.096853
25.975033	0.1	0.096881
25.976700	0.1	0.096536
25.978367	0.1	0.095675
25.980033	0.1	0.095628
25.981700	0.1	0.097761
25.983367	0.1	0.102068
25.985033	0.1	0.106981
25.986700	0.1	0.110264
25.988367	0.1	0.110301
25.990033	0.1	0.107177
25.991700	0.1	0.102636
25.993367	0.1	0.098851
25.995033	0.1	0.096802
25.996700	0.1	0.096154
25.998367	0.1	0.096620
26.000033	0.1	0.098697
26.001700	0.1	0.102548
26.003367	0.1	0.106846
26.005033	0.1	0.109603
26.006700	0.1	0.110175
26.008367	0.1	0.109524
26.010033	0.1	0.108439
26.011700	0.1	0.106706
26.013367	0.1	0.103908
26.015033	0.1	0.099987
26.016700	0.1	0.095228
26.018367	0.1	0.090445
26.020033	0.1	0.086827
26.021700	0.1	0.085062
26.023367	0.1	0.084811
26.025033	0.1	0.085314
26.026700	0.1	0.086287
26.028367	0.1	0.088019
26.030033	0.1	0.090864
26.031700	0.1	0.094618
26.033367	0.1	0.098217
26.035033	0.1	0.100597
26.036700	0.1	0.101491
26.038367	0.1	0.101398
26.040033	0.1	0.101244
26.041700	0.1	0.101724
26.043367	0.1	0.102716
26.045033	0.1	0.103684
26.046700	0.1	0.104527
26.048367	0.1	0.105575
26.050033	0.1	0.106855
26.051700	0.1	0.107721
26.053367	0.1	0.107493
26.055033	0.1	0.105980
26.056700	0.1	0.103265
26.058367	0.1	0.099484
26.060033	0.1	0.094865
26.061700	0.1	0.090022
26.063367	0.1	0.086152
26.065033	0.1	0.084415
26.066700	0.1	0.084825
26.068367	0.1	0.086185
26.070033	0.1	0.087386
26.071700	0.1	0.088373
26.073367	0.1	0.089854
26.075033	0.1	0.092248
26.076700	0.1	0.094804
26.078367	0.1	0.096192
26.080033	0.1	0.095856
26.081700	0.1	0.094129
26.083367	0.1	0.091633
26.085033	0.1	0.089309
26.086700	0.1	0.088196
26.088367	0.1	0.088727
26.090033	0.1	0.090343
26.091700	0.1	0.091875
26.093367	0.1	0.092383
26.095033	0.1	0.091488
26.096700	0.1	0.089305
26.098367	0.1	0.086608
26.100033	0.1	0.084606
26.101700	0.1	0.083875
26.103367	0.1	0.084001
26.105033	0.1	0.084466
26.106700	0.1	0.085058
26.108367	0.1	0.085481
26.110033	0.1	0.085733
26.111700	0.1	0.086478
26.113367	0.1	0.088089
26.115033	0.1	0.089826
26.116700	0.1	0.090762
26.118367	0.1	0.091186
26.120033	0.1	0.092308
26.121700	0.1	0.094566
26.123367	0.1	0.096867
26.125033	0.1	0.097654
26.126700	0.1	0.096234
26.128367	0.1	0.093044
26.130033	0.1	0.089081
26.131700	0.1	0.085402
26.133367	0.1	0.082809
26.135033	0.1	0.081724
26.136700	0.1	0.082450
26.138367	0.1	0.085174
26.140033	0.1	0.089318
26.141700	0.1	0.093724
26.143367	0.1	0.097561
26.145033	0.1	0.100369
26.146700	0.1	0.101561
26.148367	0.1	0.100932
26.150033	0.1	0.099125
26.151700	0.1	0.096774
26.153367	0.1	0.093821
26.155033	0.1	0.089942
26.156700	0.1	0.085309
26.158367	0.1	0.081146
26.160033	0.1	0.079325
26.161700	0.1	0.080718
26.163367	0.1	0.083959
26.165033	0.1	0.086585
26.166700	0.1	0.087391
26.168367	0.1	0.087097
26.170033	0.1	0.086837
26.171700	0.1	0.086944
26.173367	0.1	0.087190
26.175033	0.1	0.087507
26.176700	0.1	0.088206
26.178367	0.1	0.089565
26.180033	0.1	0.091335
26.181700	0.1	0.092890
26.183367	0.1	0.093705
26.185033	0.1	0.093784
26.186700	0.1	0.093770
26.188367	0.1	0.094511
26.190033	0.1	0.096355
26.191700	0.1	0.098739
26.193367	0.1	0.100299
26.195033	0.1	0.099652
26.196700	0.1	0.096615
26.198367	0.1	0.092806
26.200033	0.1	0.090259
26.201700	0.1	0.089416
26.203367	0.1	0.089132
26.205033	0.1	0.088206
26.206700	0.1	0.086427
26.208367	0.1	0.084457
26.210033	0.1	0.083065
26.211700	0.1	0.082818
26.213367	0.1	0.084066
26.215033	0.1	0.086525
26.216700	0.1	0.088890
26.218367	0.1	0.089714
26.220033	0.1	0.088713
26.221700	0.1	0.086837
26.223367	0.1	0.085044
26.225033	0.1	0.083833
26.226700	0.1	0.083745
26.228367	0.1	0.085165
26.230033	0.1	0.087493
26.231700	0.1	0.089132
26.233367	0.1	0.088839
26.235033	0.1	0.087018
26.236700	0.1	0.085304
26.238367	0.1	0.084825
26.240033	0.1	0.085202
26.241700	0.1	0.085100
26.243367	0.1	0.083740
26.245033	0.1	0.081621
26.246700	0.1	0.079731
26.248367	0.1	0.078599
26.250033	0.1	0.078226
26.251700	0.1	0.078646
26.253367	0.1	0.079968
26.255033	0.1	0.081835
26.256700	0.1	0.083009
26.258367	0.1	0.082161
26.260033	0.1	0.079498
26.261700	0.1	0.076923
26.263367	0.1	0.076243
26.265033	0.1	0.077700
26.266700	0.1	0.080159
26.268367	0.1	0.082375
26.270033	0.1	0.083717
26.271700	0.1	0.083768
26.273367	0.1	0.082427
26.275033	0.1	0.080382
26.276700	0.1	0.078315
26.278367	0.1	0.076168
26.280033	0.1	0.073821
26.281700	0.1	0.071609
26.283367	0.1	0.070115
26.285033	0.1	0.069737
26.286700	0.1	0.070306
26.288367	0.1	0.070967
26.290033	0.1	0.071046
26.291700	0.1	0.070995
26.293367	0.1	0.071698
26.295033	0.1	0.072904
26.296700	0.1	0.073491
26.298367	0.1	0.073104
26.300033	0.1	0.072564
26.301700	0.1	0.072913
26.303367	0.1	0.074324
26.305033	0.1	0.075754
26.306700	0.1	0.075893
26.308367	0.1	0.074510
26.310033	0.1	0.072485
26.311700	0.1	0.070869
26.313367	0.1	0.070129
26.315033	0.1	0.070040
26.316700	0.1	0.069737
26.318367	0.1	0.068219
26.320033	0.1	0.065579
26.321700	0.1	0.063563
26.323367	0.1	0.064089
26.325033	0.1	0.067409
26.326700	0.1	0.072080
26.328367	0.1	0.076140
26.330033	0.1	0.078301
26.331700	0.1	0.078953
26.333367	0.1	0.079595
26.335033	0.1	0.080680
26.336700	0.1	0.081151
26.338367	0.1	0.080145
26.340033	0.1	0.077868
26.341700	0.1	0.075153
26.343367	0.1	0.072862
26.345033	0.1	0.071363
26.346700	0.1	0.070459
26.348367	0.1	0.070129
26.350033	0.1	0.071106
26.351700	0.1	0.073877
26.353367	0.1	0.077365
26.355033	0.1	0.079428
26.356700	0.1	0.078790
26.358367	0.1	0.075987
26.360033	0.1	0.072792
26.361700	0.1	0.071106
26.363367	0.1	0.071898
26.365033	0.1	0.075027
26.366700	0.1	0.079586
26.368367	0.1	0.084150
26.370033	0.1	0.087195
26.371700	0.1	0.087838
26.373367	0.1	0.086115
26.375033	0.1	0.082594
26.376700	0.1	0.078105
26.378367	0.1	0.073737
26.380033	0.1	0.070687
26.381700	0.1	0.069616
26.383367	0.1	0.070212
26.385033	0.1	0.071889
26.386700	0.1	0.074250
26.388367	0.1	0.076415
26.390033	0.1	0.077179
26.391700	0.1	0.076178
26.393367	0.1	0.074077
26.395033	0.1	0.071619
26.396700	0.1	0.069118
26.398367	0.1	0.066780
26.400033	0.1	0.065085
26.401700	0.1	0.064494
26.403367	0.1	0.065151
26.405033	0.1	0.066981
26.406700	0.1	0.069700
26.408367	0.1	0.072471
26.410033	0.1	0.074017
26.411700	0.1	0.073770
26.413367	0.1	0.072448
26.415033	0.1	0.071162
26.416700	0.1	0.070501
26.418367	0.1	0.070264
26.420033	0.1	0.069691
26.421700	0.1	0.068331
26.423367	0.1	0.066580
26.425033	0.1	0.065137
26.426700	0.1	0.064401
26.428367	0.1	0.064466
26.430033	0.1	0.065155
26.431700	0.1	0.066156
26.433367	0.1	0.067316
26.435033	0.1	0.068471
26.436700	0.1	0.069044
26.438367	0.1	0.068410
26.440033	0.1	0.066813
26.441700	0.1	0.065011
26.443367	0.1	0.063353
26.445033	0.1	0.062161
26.446700	0.1	0.062091
26.448367	0.1	0.063339
26.450033	0.1	0.065072
26.451700	0.1	0.066198
26.453367	0.1	0.066268
26.455033	0.1	0.065332
26.456700	0.1	0.063595
26.458367	0.1	0.061528
26.460033	0.1	0.059693
26.461700	0.1	0.058524
26.463367	0.1	0.058566
26.465033	0.1	0.060196
26.466700	0.1	0.062883
26.468367	0.1	0.065216
26.470033	0.1	0.065933
26.471700	0.1	0.065006
26.473367	0.1	0.063283
26.475033	0.1	0.061220
26.476700	0.1	0.058818
26.478367	0.1	0.056592
26.480033	0.1	0.055609
26.481700	0.1	0.056443
26.483367	0.1	0.058417
26.485033	0.1	0.060038
26.486700	0.1	0.060322
26.488367	0.1	0.059619
26.490033	0.1	0.059083
26.491700	0.1	0.059693
26.493367	0.1	0.061630
26.495033	0.1	0.064005
26.496700	0.1	0.065248
26.498367	0.1	0.064340
26.500033	0.1	0.061607
26.501700	0.1	0.058431
26.503367	0.1	0.056317
26.505033	0.1	0.055833
26.506700	0.1	0.056433
26.508367	0.1	0.057155
26.510033	0.1	0.057318
26.511700	0.1	0.056601
26.513367	0.1	0.054832
26.515033	0.1	0.052056
26.516700	0.1	0.049043
26.518367	0.1	0.047120
26.520033	0.1	0.046738
26.521700	0.1	0.046846
26.523367	0.1	0.046482
26.525033	0.1	0.045970
26.526700	0.1	0.045989
26.528367	0.1	0.046971
26.530033	0.1	0.049407
26.531700	0.1	0.053174
26.533367	0.1	0.057034
26.535033	0.1	0.059684
26.536700	0.1	0.060857
26.538367	0.1	0.061058
26.540033	0.1	0.060475
26.541700	0.1	0.058641
26.543367	0.1	0.055484
26.545033	0.1	0.052294
26.546700	0.1	0.050822
26.548367	0.1	0.051502
26.550033	0.1	0.053104
26.551700	0.1	0.054007
26.553367	0.1	0.053467
26.555033	0.1	0.052070
26.556700	0.1	0.051018
26.558367	0.1	0.050920
26.560033	0.1	0.051395
26.561700	0.1	0.051865
26.563367	0.1	0.051996
26.565033	0.1	0.051670
26.566700	0.1	0.051330
26.568367	0.1	0.051805
26.570033	0.1	0.053518
26.571700	0.1	0.056312
26.573367	0.1	0.059712
26.575033	0.1	0.062860
26.576700	0.1	0.064913
26.578367	0.1	0.065854
26.580033	0.1	0.066273
26.581700	0.1	0.066347
26.583367	0.1	0.065565
26.585033	0.1	0.063279
26.586700	0.1	0.059330
26.588367	0.1	0.054445
26.590033	0.1	0.049868
26.591700	0.1	0.046855
26.593367	0.1	0.046161
26.595033	0.1	0.047339
26.596700	0.1	0.048927
26.598367	0.1	0.050007
26.600033	0.1	0.051116
26.601700	0.1	0.052955
26.603367	0.1	0.054874
26.605033	0.1	0.055362
26.606700	0.1	0.053537
26.608367	0.1	0.049993
26.610033	0.1	0.046208
26.611700	0.1	0.043227
26.613367	0.1	0.041272
26.615033	0.1	0.040163
26.616700	0.1	0.039847
26.618367	0.1	0.040699
26.620033	0.1	0.042948
26.621700	0.1	0.045835
26.623367	0.1	0.048205
26.625033	0.1	0.049723
26.626700	0.1	0.050575
26.628367	0.1	0.050347
26.630033	0.1	0.048368
26.631700	0.1	0.045011
26.633367	0.1	0.041439
26.635033	0.1	0.038440
26.636700	0.1	0.036415
26.638367	0.1	0.036038
26.640033	0.1	0.038138
26.641700	0.1	0.042561
26.643367	0.1	0.047600
26.645033	0.1	0.051456
26.646700	0.1	0.054026
26.648367	0.1	0.056084
26.650033	0.1	0.057742
26.651700	0.1	0.058515
26.653367	0.1	0.058101
26.655033	0.1	0.056429
26.656700	0.1	0.053565
26.658367	0.1	0.050040
26.660033	0.1	0.046953
26.661700	0.1	0.045053
26.663367	0.1	0.043740
26.665033	0.1	0.041663
26.666700	0.1	0.038431
26.668367	0.1	0.035190
26.670033	0.1	0.033458
26.671700	0.1	0.033770
26.673367	0.1	0.035483
26.675033	0.1	0.037765
26.676700	0.1	0.040098
26.678367	0.1	0.042035
26.680033	0.1	0.043306
26.681700	0.1	0.043814
26.683367	0.1	0.043428
26.685033	0.1	0.042235
26.686700	0.1	0.040610
26.688367	0.1	0.038897
26.690033	0.1	0.037299
26.691700	0.1	0.036000
26.693367	0.1	0.035111
26.695033	0.1	0.034687
26.696700	0.1	0.034808
26.698367	0.1	0.035428
26.700033	0.1	0.036117
26.701700	0.1	0.036354
26.703367	0.1	0.035996
26.705033	0.1	0.035195
26.706700	0.1	0.034445
26.708367	0.1	0.034599
26.710033	0.1	0.035977
26.711700	0.1	0.037705
26.713367	0.1	0.038669
26.715033	0.1	0.038901
26.716700	0.1	0.039395
26.718367	0.1	0.040522
26.720033	0.1	0.041695
26.721700	0.1	0.042557
26.723367	0.1	0.043358
26.725033	0.1	0.044107
26.726700	0.1	0.044112
26.728367	0.1	0.042687
26.730033	0.1	0.040187
26.731700	0.1	0.037779
26.733367	0.1	0.036452
26.735033	0.1	0.036261
26.736700	0.1	0.036387
26.738367	0.1	0.035902
26.740033	0.1	0.034738
26.741700	0.1	0.033593
26.743367	0.1	0.033011
26.745033	0.1	0.032648
26.746700	0.1	0.031553
26.748367	0.1	0.029234
26.750033	0.1	0.026342
26.751700	0.1	0.024145
26.753367	0.1	0.023618
26.755033	0.1	0.024927
26.756700	0.1	0.027511
26.758367	0.1	0.030403
26.760033	0.1	0.032312
26.761700	0.1	0.032010
26.763367	0.1	0.029108
26.765033	0.1	0.024508
26.766700	0.1	0.020270
26.768367	0.1	0.018654
26.770033	0.1	0.020373
26.771700	0.1	0.023991
26.773367	0.1	0.027190
26.775033	0.1	0.028461
26.776700	0.1	0.027874
26.778367	0.1	0.026827
26.780033	0.1	0.026831
26.781700	0.1	0.028075
26.783367	0.1	0.029127
26.785033	0.1	0.028545
26.786700	0.1	0.026366
26.788367	0.1	0.023809
26.790033	0.1	0.022030
26.791700	0.1	0.021379
26.793367	0.1	0.021630
26.795033	0.1	0.022487
26.796700	0.1	0.023688
26.798367	0.1	0.024969
26.800033	0.1	0.026147
26.801700	0.1	0.027153
26.803367	0.1	0.028177
26.805033	0.1	0.029490
26.806700	0.1	0.030897
26.808367	0.1	0.031586
26.810033	0.1	0.030738
26.811700	0.1	0.028429
26.813367	0.1	0.025635
26.815033	0.1	0.023446
26.816700	0.1	0.022408
26.818367	0.1	0.022282
26.820033	0.1	0.022277
26.821700	0.1	0.021826
26.823367	0.1	0.021025
26.825033	0.1	0.020452
26.826700	0.1	0.020438
26.828367	0.1	0.020447
26.830033	0.1	0.019576
26.831700	0.1	0.017937
26.833367	0.1	0.016727
26.835033	0.1	0.017085
26.836700	0.1	0.019185
26.838367	0.1	0.022021
26.840033	0.1	0.024196
26.841700	0.1	0.025099
26.843367	0.1	0.025039
26.845033	0.1	0.024443
26.846700	0.1	0.023101
26.848367	0.1	0.020536
26.850033	0.1	0.017188
26.851700	0.1	0.014314
26.853367	0.1	0.012633
26.855033	0.1	0.011921
26.856700	0.1	0.011660
26.858367	0.1	0.011465
26.860033	0.1	0.011204
26.861700	0.1	0.011041
26.863367	0.1	0.011106
26.865033	0.1	0.011246
26.866700	0.1	0.011218
26.868367	0.1	0.011036
26.870033	0.1	0.011022
26.871700	0.1	0.011511
26.873367	0.1	0.012545
26.875033	0.1	0.014035
26.876700	0.1	0.015842
26.878367	0.1	0.017579
26.880033	0.1	0.018757
26.881700	0.1	0.019176
26.883367	0.1	0.018966
26.885033	0.1	0.018277
26.886700	0.1	0.017104
26.888367	0.1	0.015548
26.890033	0.1	0.013984
26.891700	0.1	0.012768
26.893367	0.1	0.011837
26.895033	0.1	0.010864
26.896700	0.1	0.009737
26.898367	0.1	0.008615
26.900033	0.1	0.007758
26.901700	0.1	0.007534
26.903367	0.1	0.008037
26.905033	0.1	0.008903
26.906700	0.1	0.009704
26.908367	0.1	0.010566
26.910033	0.1	0.012158
26.911700	0.1	0.014850
26.913367	0.1	0.018030
26.915033	0.1	0.020359
26.916700	0.1	0.021011
26.918367	0.1	0.020736
26.920033	0.1	0.020922
26.921700	0.1	0.021481
26.923367	0.1	0.020689
26.925033	0.1	0.017337
26.926700	0.1	0.011991
26.928367	0.1	0.006165
26.930033	0.1	0.001159
26.931700	0.1	-0.002375
26.933367	0.1	-0.004359
26.935033	0.1	-0.005118
26.936700	0.1	-0.005057
26.938367	0.1	-0.004605
26.940033	0.1	-0.004140
26.941700	0.1	-0.003432
26.943367	0.1	-0.001779
26.945033	0.1	0.000801
26.946700	0.1	0.003129
26.948367	0.1	0.004149
26.950033	0.1	0.004265
26.951700	0.1	0.004633
26.953367	0.1	0.005527
26.955033	0.1	0.006193
26.956700	0.1	0.005937
26.958367	0.1	0.004820
26.960033	0.1	0.003451
26.961700	0.1	0.002333
26.963367	0.1	0.001458
26.965033	0.1	0.000633
26.966700	0.1	0.000028
26.968367	0.1	0.000228
26.970033	0.1	0.001867
26.971700	0.1	0.004973
26.973367	0.1	0.008340
26.975033	0.1	0.009933
26.976700	0.1	0.008610
26.978367	0.1	0.005127
26.980033	0.1	0.001178
26.981700	0.1	-0.002086
26.983367	0.1	-0.004377
26.985033	0.1	-0.005574
26.986700	0.1	-0.005560
26.988367	0.1	-0.004605
26.990033	0.1	-0.003367
26.991700	0.1	-0.002482
26.993367	0.1	-0.002440
26.995033	0.1	-0.003912
26.996700	0.1	-0.007371
26.998367	0.1	-0.012200
27.000033	0.1	-0.016708
27.001700	0.1	-0.019195
27.003367	0.1	-0.018985
27.005033	0.1	-0.016661
27.006700	0.1	-0.013178
27.008367	0.1	-0.008703
27.010033	0.1	-0.003236
27.011700	0.1	0.002147
27.013367	0.1	0.005802
27.015033	0.1	0.006864
27.016700	0.1	0.005490
27.018367	0.1	0.002445
27.020033	0.1	-0.001248
27.021700	0.1	-0.004666
27.023367	0.1	-0.007292
27.025033	0.1	-0.009006
27.026700	0.1	-0.009988
27.028367	0.1	-0.010477
27.030033	0.1	-0.010510
27.031700	0.1	-0.010077
27.033367	0.1	-0.009467
27.035033	0.1	-0.008987
27.036700	0.1	-0.008759
27.038367	0.1	-0.008885
27.040033	0.1	-0.009360
27.041700	0.1	-0.009844
27.043367	0.1	-0.010072
27.045033	0.1	-0.010002
27.046700	0.1	-0.009560
27.048367	0.1	-0.008750
27.050033	0.1	-0.007772
27.051700	0.1	-0.006864
27.053367	0.1	-0.006426
27.055033	0.1	-0.006841
27.056700	0.1	-0.007693
27.058367	0.1	-0.008089
27.060033	0.1	-0.007791
27.061700	0.1	-0.007260
27.063367	0.1	-0.007087
27.065033	0.1	-0.007828
27.066700	0.1	-0.009732
27.068367	0.1	-0.012438
27.070033	0.1	-0.015288
27.071700	0.1	-0.017732
27.073367	0.1	-0.019441
27.075033	0.1	-0.020238
27.076700	0.1	-0.019772
27.078367	0.1	-0.017644
27.080033	0.1	-0.014077
27.081700	0.1	-0.010245
27.083367	0.1	-0.007609
27.085033	0.1	-0.006906
27.086700	0.1	-0.007809
27.088367	0.1	-0.009392
27.090033	0.1	-0.010869
27.091700	0.1	-0.011846
27.093367	0.1	-0.012158
27.095033	0.1	-0.011935
27.096700	0.1	-0.011725
27.098367	0.1	-0.012023
27.100033	0.1	-0.012461
27.101700	0.1	-0.011940
27.103367	0.1	-0.009714
27.105033	0.1	-0.006384
27.106700	0.1	-0.003655
27.108367	0.1	-0.002952
27.110033	0.1	-0.004489
27.111700	0.1	-0.007553
27.113367	0.1	-0.011199
27.115033	0.1	-0.014501
27.116700	0.1	-0.016931
27.118367	0.1	-0.018673
27.120033	0.1	-0.020284
27.121700	0.1	-0.021853
27.123367	0.1	-0.022808
27.125033	0.1	-0.022813
27.126700	0.1	-0.022538
27.128367	0.1	-0.022911
27.130033	0.1	-0.023912
27.131700	0.1	-0.024862
27.133367	0.1	-0.025295
27.135033	0.1	-0.024945
27.136700	0.1	-0.023674
27.138367	0.1	-0.021383
27.140033	0.1	-0.017663
27.141700	0.1	-0.012261
27.143367	0.1	-0.006203
27.145033	0.1	-0.001490
27.146700	0.1	0.000438
27.148367	0.1	-0.000652
27.150033	0.1	-0.004200
27.151700	0.1	-0.008843
27.153367	0.1	-0.012605
27.155033	0.1	-0.014277
27.156700	0.1	-0.014114
27.158367	0.1	-0.013025
27.160033	0.1	-0.011860
27.161700	0.1	-0.011330
27.163367	0.1	-0.011567
27.165033	0.1	-0.012033
27.166700	0.1	-0.012321
27.168367	0.1	-0.012508
27.170033	0.1	-0.012810
27.171700	0.1	-0.013635
27.173367	0.1	-0.015376
27.175033	0.1	-0.017523
27.176700	0.1	-0.018864
27.178367	0.1	-0.018938
27.180033	0.1	-0.018519
27.181700	0.1	-0.018422
27.183367	0.1	-0.018426
27.185033	0.1	-0.017844
27.186700	0.1	-0.016806
27.188367	0.1	-0.016317
27.190033	0.1	-0.017090
27.191700	0.1	-0.019050
27.193367	0.1	-0.021528
27.195033	0.1	-0.023642
27.196700	0.1	-0.024922
27.198367	0.1	-0.025388
27.200033	0.1	-0.025043
27.201700	0.1	-0.024051
27.203367	0.1	-0.023111
27.205033	0.1	-0.022948
27.206700	0.1	-0.023316
27.208367	0.1	-0.022952
27.210033	0.1	-0.020666
27.211700	0.1	-0.016312
27.213367	0.1	-0.010654
27.215033	0.1	-0.004857
27.216700	0.1	-0.000298
27.218367	0.1	0.001690
27.220033	0.1	0.000973
27.221700	0.1	-0.000936
27.223367	0.1	-0.002347
27.225033	0.1	-0.002859
27.226700	0.1	-0.003222
27.228367	0.1	-0.004284
27.230033	0.1	-0.006016
27.231700	0.1	-0.007623
27.233367	0.1	-0.008484
27.235033	0.1	-0.008591
27.236700	0.1	-0.008172
27.238367	0.1	-0.007669
27.240033	0.1	-0.007614
27.241700	0.1	-0.008112
27.243367	0.1	-0.009057
27.245033	0.1	-0.010426
27.246700	0.1	-0.012182
27.248367	0.1	-0.014254
27.250033	0.1	-0.016270
27.251700	0.1	-0.017276
27.253367	0.1	-0.016652
27.255033	0.1	-0.015274
27.256700	0.1	-0.014673
27.258367	0.1	-0.015474
27.260033	0.1	-0.017085
27.261700	0.1	-0.018496
27.263367	0.1	-0.019344
27.265033	0.1	-0.020107
27.266700	0.1	-0.021025
27.268367	0.1	-0.021402
27.270033	0.1	-0.020047
27.271700	0.1	-0.016298
27.273367	0.1	-0.011232
27.275033	0.1	-0.007385
27.276700	0.1	-0.006626
27.278367	0.1	-0.008740
27.280033	0.1	-0.012168
27.281700	0.1	-0.015502
27.283367	0.1	-0.018310
27.285033	0.1	-0.021011
27.286700	0.1	-0.023604
27.288367	0.1	-0.025090
27.290033	0.1	-0.024769
27.291700	0.1	-0.023432
27.293367	0.1	-0.022701
27.295033	0.1	-0.023372
27.296700	0.1	-0.024736
27.298367	0.1	-0.025798
27.300033	0.1	-0.026589
27.301700	0.1	-0.027670
27.303367	0.1	-0.029113
27.305033	0.1	-0.030659
27.306700	0.1	-0.032284
27.308367	0.1	-0.034142
27.310033	0.1	-0.036159
27.311700	0.1	-0.037984
27.313367	0.1	-0.039367
27.315033	0.1	-0.040303
27.316700	0.1	-0.040773
27.318367	0.1	-0.040573
27.320033	0.1	-0.039600
27.321700	0.1	-0.038343
27.323367	0.1	-0.037854
27.325033	0.1	-0.038748
27.326700	0.1	-0.040513
27.328367	0.1	-0.042222
27.330033	0.1	-0.043404
27.331700	0.1	-0.044042
27.333367	0.1	-0.044084
27.335033	0.1	-0.042892
27.336700	0.1	-0.039553
27.338367	0.1	-0.033821
27.340033	0.1	-0.026966
27.341700	0.1	-0.021355
27.343367	0.1	-0.018738
27.345033	0.1	-0.019558
27.346700	0.1	-0.023502
27.348367	0.1	-0.029760
27.350033	0.1	-0.036918
27.351700	0.1	-0.043209
27.353367	0.1	-0.047064
27.355033	0.1	-0.047944
27.356700	0.1	-0.046655
27.358367	0.1	-0.044727
27.360033	0.1	-0.043241
27.361700	0.1	-0.042031
27.363367	0.1	-0.040000
27.365033	0.1	-0.036703
27.366700	0.1	-0.033332
27.368367	0.1	-0.031404
27.370033	0.1	-0.031227
27.371700	0.1	-0.032070
27.373367	0.1	-0.033141
27.375033	0.1	-0.034110
27.376700	0.1	-0.034659
27.378367	0.1	-0.033937
27.380033	0.1	-0.031362
27.381700	0.1	-0.027949
27.383367	0.1	-0.025779
27.385033	0.1	-0.026152
27.386700	0.1	-0.028685
27.388367	0.1	-0.031707
27.390033	0.1	-0.033365
27.391700	0.1	-0.032904
27.393367	0.1	-0.031143
27.395033	0.1	-0.029723
27.396700	0.1	-0.029877
27.398367	0.1	-0.031646
27.400033	0.1	-0.034003
27.401700	0.1	-0.035889
27.403367	0.1	-0.037011
27.405033	0.1	-0.037504
27.406700	0.1	-0.037393
27.408367	0.1	-0.036680
27.410033	0.1	-0.035511
27.411700	0.1	-0.034105
27.413367	0.1	-0.032927
27.415033	0.1	-0.032377
27.416700	0.1	-0.032056
27.418367	0.1	-0.031344
27.420033	0.1	-0.030668
27.421700	0.1	-0.031153
27.423367	0.1	-0.033169
27.425033	0.1	-0.035968
27.426700	0.1	-0.038347
27.428367	0.1	-0.039232
27.430033	0.1	-0.038515
27.431700	0.1	-0.037397
27.433367	0.1	-0.037351
27.435033	0.1	-0.039069
27.436700	0.1	-0.042366
27.438367	0.1	-0.046124
27.440033	0.1	-0.048806
27.441700	0.1	-0.049840
27.443367	0.1	-0.049793
27.445033	0.1	-0.049192
27.446700	0.1	-0.048471
27.448367	0.1	-0.048699
27.450033	0.1	-0.050785
27.451700	0.1	-0.053979
27.453367	0.1	-0.056229
27.455033	0.1	-0.056266
27.456700	0.1	-0.054711
27.458367	0.1	-0.053034
27.460033	0.1	-0.052219
27.461700	0.1	-0.052066
27.463367	0.1	-0.051577
27.465033	0.1	-0.050371
27.466700	0.1	-0.049178
27.468367	0.1	-0.048708
27.470033	0.1	-0.048694
27.471700	0.1	-0.048457
27.473367	0.1	-0.047851
27.475033	0.1	-0.047437
27.476700	0.1	-0.048033
27.478367	0.1	-0.049868
27.480033	0.1	-0.052033
27.481700	0.1	-0.053272
27.483367	0.1	-0.053397
27.485033	0.1	-0.053188
27.486700	0.1	-0.053025
27.488367	0.1	-0.052322
27.490033	0.1	-0.050236
27.491700	0.1	-0.046408
27.493367	0.1	-0.041560
27.495033	0.1	-0.037467
27.496700	0.1	-0.035544
27.498367	0.1	-0.035907
27.500033	0.1	-0.038105
27.501700	0.1	-0.041686
27.503367	0.1	-0.045458
27.505033	0.1	-0.047483
27.506700	0.1	-0.046580
27.508367	0.1	-0.043637
27.510033	0.1	-0.040759
27.511700	0.1	-0.039502
27.513367	0.1	-0.040340
27.515033	0.1	-0.043139
27.516700	0.1	-0.047386
27.518367	0.1	-0.051851
27.520033	0.1	-0.054543
27.521700	0.1	-0.054040
27.523367	0.1	-0.050869
27.525033	0.1	-0.047344
27.526700	0.1	-0.045961
27.528367	0.1	-0.047670
27.530033	0.1	-0.051344
27.531700	0.1	-0.054589
27.533367	0.1	-0.055162
27.535033	0.1	-0.052508
27.536700	0.1	-0.048084
27.538367	0.1	-0.044024
27.540033	0.1	-0.041812
27.541700	0.1	-0.042100
27.543367	0.1	-0.044741
27.545033	0.1	-0.048596
27.546700	0.1	-0.052210
27.548367	0.1	-0.054864
27.550033	0.1	-0.056466
27.551700	0.1	-0.056694
27.553367	0.1	-0.055204
27.555033	0.1	-0.052424
27.556700	0.1	-0.049490
27.558367	0.1	-0.047591
27.560033	0.1	-0.047544
27.561700	0.1	-0.049202
27.563367	0.1	-0.051297
27.565033	0.1	-0.052606
27.566700	0.1	-0.052890
27.568367	0.1	-0.052596
27.570033	0.1	-0.052373
27.571700	0.1	-0.052904
27.573367	0.1	-0.054641
27.575033	0.1	-0.057276
27.576700	0.1	-0.059796
27.578367	0.1	-0.061314
27.580033	0.1	-0.061868
27.581700	0.1	-0.062492
27.583367	0.1	-0.064229
27.585033	0.1	-0.066957
27.586700	0.1	-0.069435
27.588367	0.1	-0.070115
27.590033	0.1	-0.068033
27.591700	0.1	-0.063577
27.593367	0.1	-0.058552
27.595033	0.1	-0.055172
27.596700	0.1	-0.054576
27.598367	0.1	-0.056238
27.600033	0.1	-0.058752
27.601700	0.1	-0.060839
27.603367	0.1	-0.061900
27.605033	0.1	-0.062068
27.606700	0.1	-0.062035
27.608367	0.1	-0.062333
27.610033	0.1	-0.062878
27.611700	0.1	-0.063437
27.613367	0.1	-0.063926
27.615033	0.1	-0.064061
27.616700	0.1	-0.063716
27.618367	0.1	-0.063586
27.620033	0.1	-0.064797
27.621700	0.1	-0.068028
27.623367	0.1	-0.073062
27.625033	0.1	-0.078506
27.626700	0.1	-0.082213
27.628367	0.1	-0.082674
27.630033	0.1	-0.079945
27.631700	0.1	-0.075344
27.633367	0.1	-0.070692
27.635033	0.1	-0.067507
27.636700	0.1	-0.066166
27.638367	0.1	-0.065602
27.640033	0.1	-0.064499
27.641700	0.1	-0.062995
27.643367	0.1	-0.062776
27.645033	0.1	-0.065435
27.646700	0.1	-0.070599
27.648367	0.1	-0.075814
27.650033	0.1	-0.078510
27.651700	0.1	-0.077900
27.653367	0.1	-0.075125
27.655033	0.1	-0.071893
27.656700	0.1	-0.069463
27.658367	0.1	-0.068829
27.660033	0.1	-0.070520
27.661700	0.1	-0.073663
27.663367	0.1	-0.076429
27.665033	0.1	-0.077817
27.666700	0.1	-0.078324
27.668367	0.1	-0.078785
27.670033	0.1	-0.078869
27.671700	0.1	-0.077281
27.673367	0.1	-0.073658
27.675033	0.1	-0.069393
27.676700	0.1	-0.066268
27.678367	0.1	-0.064922
27.680033	0.1	-0.064620
27.681700	0.1	-0.064382
27.683367	0.1	-0.064289
27.685033	0.1	-0.065370
27.686700	0.1	-0.068103
27.688367	0.1	-0.071484
27.690033	0.1	-0.073961
27.691700	0.1	-0.074916
27.693367	0.1	-0.074906
27.695033	0.1	-0.074753
27.696700	0.1	-0.074762
27.698367	0.1	-0.074753
27.700033	0.1	-0.074492
27.701700	0.1	-0.073910
27.703367	0.1	-0.073127
27.705033	0.1	-0.072382
27.706700	0.1	-0.071828
27.708367	0.1	-0.071558
27.710033	0.1	-0.071651
27.711700	0.1	-0.072019
27.713367	0.1	-0.072801
27.715033	0.1	-0.074399
27.716700	0.1	-0.076517
27.718367	0.1	-0.078199
27.720033	0.1	-0.079116
27.721700	0.1	-0.079628
27.723367	0.1	-0.079670
27.725033	0.1	-0.078836
27.726700	0.1	-0.077682
27.728367	0.1	-0.077500
27.730033	0.1	-0.078618
27.731700	0.1	-0.080029
27.733367	0.1	-0.080643
27.735033	0.1	-0.080350
27.736700	0.1	-0.080019
27.738367	0.1	-0.080694
27.740033	0.1	-0.082450
27.741700	0.1	-0.084252
27.743367	0.1	-0.085104
27.745033	0.1	-0.084839
27.746700	0.1	-0.083977
27.748367	0.1	-0.083284
27.750033	0.1	-0.083381
27.751700	0.1	-0.084615
27.753367	0.1	-0.087032
27.755033	0.1	-0.090143
27.756700	0.1	-0.092927
27.758367	0.1	-0.094268
27.760033	0.1	-0.093416
27.761700	0.1	-0.090864
27.763367	0.1	-0.088229
27.765033	0.1	-0.086767
27.766700	0.1	-0.086636
27.768367	0.1	-0.087423
27.770033	0.1	-0.088336
27.771700	0.1	-0.088164
27.773367	0.1	-0.086026
27.775033	0.1	-0.082166
27.776700	0.1	-0.077747
27.778367	0.1	-0.073984
27.780033	0.1	-0.071684
27.781700	0.1	-0.071311
27.783367	0.1	-0.072871
27.785033	0.1	-0.075470
27.786700	0.1	-0.077849
27.788367	0.1	-0.079740
27.790033	0.1	-0.081849
27.791700	0.1	-0.084625
27.793367	0.1	-0.087768
27.795033	0.1	-0.090459
27.796700	0.1	-0.091861
27.798367	0.1	-0.091833
27.800033	0.1	-0.091032
27.801700	0.1	-0.090310
27.803367	0.1	-0.089887
27.805033	0.1	-0.089183
27.806700	0.1	-0.087745
27.808367	0.1	-0.086045
27.810033	0.1	-0.084843
27.811700	0.1	-0.084145
27.813367	0.1	-0.083731
27.815033	0.1	-0.083968
27.816700	0.1	-0.084760
27.818367	0.1	-0.084755
27.820033	0.1	-0.082692
27.821700	0.1	-0.078897
27.823367	0.1	-0.074897
27.825033	0.1	-0.072094
27.826700	0.1	-0.070967
27.828367	0.1	-0.071353
27.830033	0.1	-0.073109
27.831700	0.1	-0.076219
27.833367	0.1	-0.080117
27.835033	0.1	-0.083377
27.836700	0.1	-0.084490
27.838367	0.1	-0.083121
27.840033	0.1	-0.080592
27.841700	0.1	-0.078818
27.843367	0.1	-0.078636
27.845033	0.1	-0.079288
27.846700	0.1	-0.079717
27.848367	0.1	-0.079824
27.850033	0.1	-0.080182
27.851700	0.1	-0.081039
27.853367	0.1	-0.082077
27.855033	0.1	-0.082902
27.856700	0.1	-0.083479
27.858367	0.1	-0.084192
27.860033	0.1	-0.085249
27.861700	0.1	-0.086147
27.863367	0.1	-0.086096
27.865033	0.1	-0.084955
27.866700	0.1	-0.083470
27.868367	0.1	-0.082636
27.870033	0.1	-0.083009
27.871700	0.1	-0.084531
27.873367	0.1	-0.086972
27.875033	0.1	-0.090268
27.876700	0.1	-0.094250
27.878367	0.1	-0.098096
27.880033	0.1	-0.100681
27.881700	0.1	-0.101477
27.883367	0.1	-0.100718
27.885033	0.1	-0.098920
27.886700	0.1	-0.096527
27.888367	0.1	-0.093910
27.890033	0.1	-0.091633
27.891700	0.1	-0.090380
27.893367	0.1	-0.090408
27.895033	0.1	-0.091293
27.896700	0.1	-0.092094
27.898367	0.1	-0.091968
27.900033	0.1	-0.090883
27.901700	0.1	-0.089458
27.903367	0.1	-0.088294
27.905033	0.1	-0.087842
27.906700	0.1	-0.088760
27.908367	0.1	-0.091349
27.910033	0.1	-0.094981
27.911700	0.1	-0.098408
27.913367	0.1	-0.100397
27.915033	0.1	-0.100187
27.916700	0.1	-0.097980
27.918367	0.1	-0.094883
27.920033	0.1	-0.092322
27.921700	0.1	-0.091447
27.923367	0.1	-0.092485
27.925033	0.1	-0.094376
27.926700	0.1	-0.095493
27.928367	0.1	-0.095097
27.930033	0.1	-0.093845
27.931700	0.1	-0.092951
27.933367	0.1	-0.093286
27.935033	0.1	-0.095111
27.936700	0.1	-0.098050
27.938367	0.1	-0.100899
27.940033	0.1	-0.102078
27.941700	0.1	-0.100876
27.943367	0.1	-0.098050
27.945033	0.1	-0.095060
27.946700	0.1	-0.092913
27.948367	0.1	-0.091544
27.950033	0.1	-0.090487
27.951700	0.1	-0.089994
27.953367	0.1	-0.090813
27.955033	0.1	-0.093170
27.956700	0.1	-0.096625
27.958367	0.1	-0.100527
27.960033	0.1	-0.104071
27.961700	0.1	-0.106432
27.963367	0.1	-0.107302
27.965033	0.1	-0.107298
27.966700	0.1	-0.107721
27.968367	0.1	-0.109514
27.970033	0.1	-0.112257
27.971700	0.1	-0.114436
27.973367	0.1	-0.114818
27.975033	0.1	-0.113477
27.976700	0.1	-0.111670
27.978367	0.1	-0.110688
27.980033	0.1	-0.110758
27.981700	0.1	-0.111209
27.983367	0.1	-0.111731
27.985033	0.1	-0.112555
27.986700	0.1	-0.113593
27.988367	0.1	-0.114362
27.990033	0.1	-0.114567
27.991700	0.1	-0.114390
27.993367	0.1	-0.114278
27.995033	0.1	-0.114562
27.996700	0.1	-0.115130
27.998367	0.1	-0.115447
28.000033	0.1	-0.115242
28.001700	0.1	-0.114907
28.003367	0.1	-0.114748
28.005033	0.1	-0.114399
28.006700	0.1	-0.113319
28.008367	0.1	-0.111498
28.010033	0.1	-0.109714
28.011700	0.1	-0.109035
28.013367	0.1	-0.109738
28.015033	0.1	-0.110841
28.016700	0.1	-0.111177
28.018367	0.1	-0.110622
28.020033	0.1	-0.109924
28.021700	0.1	-0.109915
28.023367	0.1	-0.111042
28.025033	0.1	-0.113295
28.026700	0.1	-0.116439
28.028367	0.1	-0.120006
28.030033	0.1	-0.123256
28.031700	0.1	-0.125663
28.033367	0.1	-0.127298
28.035033	0.1	-0.128085
28.036700	0.1	-0.127289
28.038367	0.1	-0.124499
28.040033	0.1	-0.120630
28.041700	0.1	-0.117021
28.043367	0.1	-0.114008
28.045033	0.1	-0.111237
28.046700	0.1	-0.108555
28.048367	0.1	-0.106185
28.050033	0.1	-0.104895
28.051700	0.1	-0.105579
28.053367	0.1	-0.107912
28.055033	0.1	-0.110511
28.056700	0.1	-0.112350
28.058367	0.1	-0.112951
28.060033	0.1	-0.112187
28.061700	0.1	-0.110790
28.063367	0.1	-0.109887
28.065033	0.1	-0.110059
28.066700	0.1	-0.111531
28.068367	0.1	-0.114203
28.070033	0.1	-0.117193
28.071700	0.1	-0.119410
28.073367	0.1	-0.120481
28.075033	0.1	-0.120625
28.076700	0.1	-0.120122
28.078367	0.1	-0.119153
28.080033	0.1	-0.117961
28.081700	0.1	-0.117053
28.083367	0.1	-0.117025
28.085033	0.1	-0.117566
28.086700	0.1	-0.117393
28.088367	0.1	-0.115982
28.090033	0.1	-0.114553
28.091700	0.1	-0.114422
28.093367	0.1	-0.115419
28.095033	0.1	-0.116583
28.096700	0.1	-0.117603
28.098367	0.1	-0.118753
28.100033	0.1	-0.119829
28.101700	0.1	-0.120015
28.103367	0.1	-0.119032
28.105033	0.1	-0.117808
28.106700	0.1	-0.117449
28.108367	0.1	-0.118092
28.110033	0.1	-0.119237
28.111700	0.1	-0.120490
28.113367	0.1	-0.121403
28.115033	0.1	-0.121435
28.116700	0.1	-0.120457
28.118367	0.1	-0.118823
28.120033	0.1	-0.117179
28.121700	0.1	-0.116169
28.123367	0.1	-0.116173
28.125033	0.1	-0.117295
28.126700	0.1	-0.119428
28.128367	0.1	-0.122362
28.130033	0.1	-0.125803
28.131700	0.1	-0.129296
28.133367	0.1	-0.132374
28.135033	0.1	-0.134879
28.136700	0.1	-0.136765
28.138367	0.1	-0.137826
28.140033	0.1	-0.137589
28.141700	0.1	-0.135670
28.143367	0.1	-0.132285
28.145033	0.1	-0.128518
28.146700	0.1	-0.125878
28.148367	0.1	-0.125095
28.150033	0.1	-0.125528
28.151700	0.1	-0.126129
28.153367	0.1	-0.126488
28.155033	0.1	-0.126678
28.156700	0.1	-0.126688
28.158367	0.1	-0.126427
28.160033	0.1	-0.125896
28.161700	0.1	-0.125230
28.163367	0.1	-0.124574
28.165033	0.1	-0.124150
28.166700	0.1	-0.124443
28.168367	0.1	-0.125882
28.170033	0.1	-0.128243
28.171700	0.1	-0.130865
28.173367	0.1	-0.133398
28.175033	0.1	-0.135778
28.176700	0.1	-0.137528
28.178367	0.1	-0.137994
28.180033	0.1	-0.137198
28.181700	0.1	-0.135889
28.183367	0.1	-0.134851
28.185033	0.1	-0.134436
28.186700	0.1	-0.134590
28.188367	0.1	-0.134958
28.190033	0.1	-0.134991
28.191700	0.1	-0.134278
28.193367	0.1	-0.133049
28.195033	0.1	-0.132001
28.196700	0.1	-0.131754
28.198367	0.1	-0.132662
28.200033	0.1	-0.134399
28.201700	0.1	-0.135731
28.203367	0.1	-0.135447
28.205033	0.1	-0.133542
28.206700	0.1	-0.131247
28.208367	0.1	-0.130329
28.210033	0.1	-0.132164
28.211700	0.1	-0.136672
28.213367	0.1	-0.142213
28.215033	0.1	-0.146972
28.216700	0.1	-0.150213
28.218367	0.1	-0.151680
28.220033	0.1	-0.150967
28.221700	0.1	-0.148122
28.223367	0.1	-0.144099
28.225033	0.1	-0.140360
28.226700	0.1	-0.137840
28.228367	0.1	-0.136471
28.230033	0.1	-0.135680
28.231700	0.1	-0.135289
28.233367	0.1	-0.135950
28.235033	0.1	-0.138353
28.236700	0.1	-0.142381
28.238367	0.1	-0.147172
28.240033	0.1	-0.151568
28.241700	0.1	-0.154399
28.243367	0.1	-0.154953
28.245033	0.1	-0.153421
28.246700	0.1	-0.150632
28.248367	0.1	-0.147615
28.250033	0.1	-0.145403
28.251700	0.1	-0.144369
28.253367	0.1	-0.143652
28.255033	0.1	-0.141943
28.256700	0.1	-0.138832
28.258367	0.1	-0.135200
28.260033	0.1	-0.132709
28.261700	0.1	-0.132625
28.263367	0.1	-0.134977
28.265033	0.1	-0.138958
28.266700	0.1	-0.143549
28.268367	0.1	-0.147563
28.270033	0.1	-0.149976
28.271700	0.1	-0.150381
28.273367	0.1	-0.149021
28.275033	0.1	-0.146674
28.276700	0.1	-0.144173
28.278367	0.1	-0.141743
28.280033	0.1	-0.139284
28.281700	0.1	-0.137007
28.283367	0.1	-0.135098
28.285033	0.1	-0.133337
28.286700	0.1	-0.131428
28.288367	0.1	-0.129570
28.290033	0.1	-0.128560
28.291700	0.1	-0.129174
28.293367	0.1	-0.131377
28.295033	0.1	-0.134241
28.296700	0.1	-0.136718
28.298367	0.1	-0.138390
28.300033	0.1	-0.139549
28.301700	0.1	-0.140499
28.303367	0.1	-0.141067
28.305033	0.1	-0.140807
28.306700	0.1	-0.139219
28.308367	0.1	-0.136369
28.310033	0.1	-0.133472
28.311700	0.1	-0.131978
28.313367	0.1	-0.132131
28.315033	0.1	-0.133179
28.316700	0.1	-0.134315
28.318367	0.1	-0.135205
28.320033	0.1	-0.135875
28.321700	0.1	-0.136159
28.323367	0.1	-0.135591
28.325033	0.1	-0.134036
28.326700	0.1	-0.132071
28.328367	0.1	-0.130585
28.330033	0.1	-0.130129
28.331700	0.1	-0.130818
28.333367	0.1	-0.132658
28.335033	0.1	-0.135466
28.336700	0.1	-0.138632
28.338367	0.1	-0.141496
28.340033	0.1	-0.143643
28.341700	0.1	-0.144863
28.343367	0.1	-0.145053
28.345033	0.1	-0.144197
28.346700	0.1	-0.142665
28.348367	0.1	-0.141314
28.350033	0.1	-0.140821
28.351700	0.1	-0.141044
28.353367	0.1	-0.141077
28.355033	0.1	-0.139875
28.356700	0.1	-0.137258
28.358367	0.1	-0.134269
28.360033	0.1	-0.132485
28.361700	0.1	-0.132862
28.363367	0.1	-0.135135
28.365033	0.1	-0.138222
28.366700	0.1	-0.141026
28.368367	0.1	-0.142637
28.370033	0.1	-0.142618
28.371700	0.1	-0.141365
28.373367	0.1	-0.139722
28.375033	0.1	-0.138204
28.376700	0.1	-0.137039
28.378367	0.1	-0.136783
28.380033	0.1	-0.137980
28.381700	0.1	-0.139936
28.383367	0.1	-0.141161
28.385033	0.1	-0.141365
28.386700	0.1	-0.141892
28.388367	0.1	-0.143955
28.390033	0.1	-0.147321
28.391700	0.1	-0.150716
28.393367	0.1	-0.152853
28.395033	0.1	-0.153114
28.396700	0.1	-0.151559
28.398367	0.1	-0.148546
28.400033	0.1	-0.144723
28.401700	0.1	-0.141212
28.403367	0.1	-0.139154
28.405033	0.1	-0.138991
28.406700	0.1	-0.140425
28.408367	0.1	-0.143186
28.410033	0.1	-0.146972
28.411700	0.1	-0.150790
28.413367	0.1	-0.153361
28.415033	0.1	-0.154283
28.416700	0.1	-0.154385
28.418367	0.1	-0.154981
28.420033	0.1	-0.156579
28.421700	0.1	-0.158511
28.423367	0.1	-0.160048
28.425033	0.1	-0.161040
28.426700	0.1	-0.161259
28.428367	0.1	-0.160118
28.430033	0.1	-0.157789
28.431700	0.1	-0.155377
28.433367	0.1	-0.153426
28.435033	0.1	-0.151652
28.436700	0.1	-0.150260
28.438367	0.1	-0.150283
28.440033	0.1	-0.152513
28.441700	0.1	-0.156811
28.443367	0.1	-0.162134
28.445033	0.1	-0.166921
28.446700	0.1	-0.170022
28.448367	0.1	-0.171205
28.450033	0.1	-0.170795
28.451700	0.1	-0.169296
28.453367	0.1	-0.167205
28.455033	0.1	-0.164658
28.456700	0.1	-0.161449
28.458367	0.1	-0.157906
28.460033	0.1	-0.155177
28.461700	0.1	-0.153994
28.463367	0.1	-0.153757
28.465033	0.1	-0.153268
28.466700	0.1	-0.152234
28.468367	0.1	-0.151703
28.470033	0.1	-0.152839
28.471700	0.1	-0.155764
28.473367	0.1	-0.159671
28.475033	0.1	-0.163428
28.476700	0.1	-0.166120
28.478367	0.1	-0.167345
28.480033	0.1	-0.167280
28.481700	0.1	-0.166628
28.483367	0.1	-0.166176
28.485033	0.1	-0.166246
28.486700	0.1	-0.166697
28.488367	0.1	-0.167307
28.490033	0.1	-0.167675
28.491700	0.1	-0.167219
28.493367	0.1	-0.165757
28.495033	0.1	-0.163834
28.496700	0.1	-0.162241
28.498367	0.1	-0.161496
28.500033	0.1	-0.161831
28.501700	0.1	-0.163266
28.503367	0.1	-0.165394
28.505033	0.1	-0.167512
28.506700	0.1	-0.168993
28.508367	0.1	-0.169436
28.510033	0.1	-0.168756
28.511700	0.1	-0.167368
28.513367	0.1	-0.166195
28.515033	0.1	-0.166069
28.516700	0.1	-0.166828
28.518367	0.1	-0.167396
28.520033	0.1	-0.167000
28.521700	0.1	-0.165794
28.523367	0.1	-0.164025
28.525033	0.1	-0.161668
28.526700	0.1	-0.158981
28.528367	0.1	-0.156797
28.530033	0.1	-0.156127
28.531700	0.1	-0.157347
28.533367	0.1	-0.159577
28.535033	0.1	-0.161417
28.536700	0.1	-0.162120
28.538367	0.1	-0.161789
28.540033	0.1	-0.160984
28.541700	0.1	-0.160215
28.543367	0.1	-0.159526
28.545033	0.1	-0.158520
28.546700	0.1	-0.156844
28.548367	0.1	-0.154655
28.550033	0.1	-0.152378
28.551700	0.1	-0.150283
28.553367	0.1	-0.148802
28.555033	0.1	-0.148811
28.556700	0.1	-0.150846
28.558367	0.1	-0.154246
28.560033	0.1	-0.157533
28.561700	0.1	-0.159638
28.563367	0.1	-0.160336
28.565033	0.1	-0.159731
28.566700	0.1	-0.158069
28.568367	0.1	-0.155792
28.570033	0.1	-0.153589
28.571700	0.1	-0.152369
28.573367	0.1	-0.152816
28.575033	0.1	-0.154981
28.576700	0.1	-0.158283
28.578367	0.1	-0.161715
28.580033	0.1	-0.164141
28.581700	0.1	-0.164905
28.583367	0.1	-0.164229
28.585033	0.1	-0.162674
28.586700	0.1	-0.160425
28.588367	0.1	-0.157747
28.590033	0.1	-0.155247
28.591700	0.1	-0.153319
28.593367	0.1	-0.152187
28.595033	0.1	-0.152374
28.596700	0.1	-0.154157
28.598367	0.1	-0.156630
28.600033	0.1	-0.158176
28.601700	0.1	-0.158064
28.603367	0.1	-0.156909
28.605033	0.1	-0.155875
28.606700	0.1	-0.155736
28.608367	0.1	-0.156388
28.610033	0.1	-0.157328
28.611700	0.1	-0.158288
28.613367	0.1	-0.159233
28.615033	0.1	-0.160169
28.616700	0.1	-0.161137
28.618367	0.1	-0.162083
28.620033	0.1	-0.162898
28.621700	0.1	-0.163708
28.623367	0.1	-0.164760
28.625033	0.1	-0.165943
28.626700	0.1	-0.166767
28.628367	0.1	-0.166902
28.630033	0.1	-0.166525
28.631700	0.1	-0.165934
28.633367	0.1	-0.165347
28.635033	0.1	-0.165422
28.636700	0.1	-0.167019
28.638367	0.1	-0.170250
28.640033	0.1	-0.174441
28.641700	0.1	-0.178544
28.643367	0.1	-0.181487
28.645033	0.1	-0.182795
28.646700	0.1	-0.182637
28.648367	0.1	-0.181105
28.650033	0.1	-0.178046
28.651700	0.1	-0.173803
28.653367	0.1	-0.169482
28.655033	0.1	-0.166269
28.656700	0.1	-0.164881
28.658367	0.1	-0.165477
28.660033	0.1	-0.167503
28.661700	0.1	-0.169771
28.663367	0.1	-0.171023
28.665033	0.1	-0.170609
28.666700	0.1	-0.168839
28.668367	0.1	-0.166735
28.670033	0.1	-0.165273
28.671700	0.1	-0.164802
28.673367	0.1	-0.165096
28.675033	0.1	-0.165962
28.676700	0.1	-0.167522
28.678367	0.1	-0.169757
28.680033	0.1	-0.172309
28.681700	0.1	-0.174940
28.683367	0.1	-0.177645
28.685033	0.1	-0.179941
28.686700	0.1	-0.180774
28.688367	0.1	-0.179633
28.690033	0.1	-0.177426
28.691700	0.1	-0.175866
28.693367	0.1	-0.176406
28.695033	0.1	-0.179401
28.696700	0.1	-0.183955
28.698367	0.1	-0.188514
28.700033	0.1	-0.191582
28.701700	0.1	-0.192546
28.703367	0.1	-0.191978
28.705033	0.1	-0.190884
28.706700	0.1	-0.190022
28.708367	0.1	-0.189911
28.710033	0.1	-0.190591
28.711700	0.1	-0.191261
28.713367	0.1	-0.190735
28.715033	0.1	-0.188514
28.716700	0.1	-0.185268
28.718367	0.1	-0.182278
28.720033	0.1	-0.180635
28.721700	0.1	-0.180798
28.723367	0.1	-0.182535
28.725033	0.1	-0.185082
28.726700	0.1	-0.187564
28.728367	0.1	-0.189380
28.730033	0.1	-0.190213
28.731700	0.1	-0.190022
28.733367	0.1	-0.189058
28.735033	0.1	-0.187661
28.736700	0.1	-0.186022
28.738367	0.1	-0.184434
28.740033	0.1	-0.183592
28.741700	0.1	-0.184127
28.743367	0.1	-0.186111
28.745033	0.1	-0.189147
28.746700	0.1	-0.192611
28.748367	0.1	-0.195676
28.750033	0.1	-0.197636
28.751700	0.1	-0.198469
28.753367	0.1	-0.198372
28.755033	0.1	-0.197194
28.756700	0.1	-0.195005
28.758367	0.1	-0.192374
28.760033	0.1	-0.189845
28.761700	0.1	-0.187703
28.763367	0.1	-0.186097
28.765033	0.1	-0.185035
28.766700	0.1	-0.184285
28.768367	0.1	-0.183615
28.770033	0.1	-0.183387
28.771700	0.1	-0.184225
28.773367	0.1	-0.185915
28.775033	0.1	-0.187429
28.776700	0.1	-0.187936
28.778367	0.1	-0.187359
28.780033	0.1	-0.186088
28.781700	0.1	-0.184728
28.783367	0.1	-0.184127
28.785033	0.1	-0.185091
28.786700	0.1	-0.187596
28.788367	0.1	-0.190460
28.790033	0.1	-0.192202
28.791700	0.1	-0.192304
28.793367	0.1	-0.191261
28.795033	0.1	-0.189720
28.796700	0.1	-0.188164
28.798367	0.1	-0.186944
28.800033	0.1	-0.186036
28.801700	0.1	-0.185086
28.803367	0.1	-0.183955
28.805033	0.1	-0.183159
28.806700	0.1	-0.183340
28.808367	0.1	-0.184174
28.810033	0.1	-0.184635
28.811700	0.1	-0.184402
28.813367	0.1	-0.184104
28.815033	0.1	-0.184411
28.816700	0.1	-0.185384
28.818367	0.1	-0.186479
28.820033	0.1	-0.187177
28.821700	0.1	-0.187363
28.823367	0.1	-0.186879
28.825033	0.1	-0.185487
28.826700	0.1	-0.183494
28.828367	0.1	-0.181720
28.830033	0.1	-0.180658
28.831700	0.1	-0.180420
28.833367	0.1	-0.181263
28.835033	0.1	-0.183503
28.836700	0.1	-0.186898
28.838367	0.1	-0.190446
28.840033	0.1	-0.193100
28.841700	0.1	-0.194651
28.843367	0.1	-0.195457
28.845033	0.1	-0.195713
28.846700	0.1	-0.195550
28.848367	0.1	-0.195261
28.850033	0.1	-0.194944
28.851700	0.1	-0.194367
28.853367	0.1	-0.193384
28.855033	0.1	-0.192211
28.856700	0.1	-0.191201
28.858367	0.1	-0.190544
28.860033	0.1	-0.189999
28.861700	0.1	-0.188840
28.863367	0.1	-0.186549
28.865033	0.1	-0.183815
28.866700	0.1	-0.182278
28.868367	0.1	-0.183284
28.870033	0.1	-0.186539
28.871700	0.1	-0.190064
28.873367	0.1	-0.192309
28.875033	0.1	-0.193580
28.876700	0.1	-0.194684
28.878367	0.1	-0.195587
28.880033	0.1	-0.195950
28.881700	0.1	-0.195731
28.883367	0.1	-0.195061
28.885033	0.1	-0.194092
28.886700	0.1	-0.193040
28.888367	0.1	-0.191927
28.890033	0.1	-0.190758
28.891700	0.1	-0.190060
28.893367	0.1	-0.190623
28.895033	0.1	-0.192751
28.896700	0.1	-0.196076
28.898367	0.1	-0.199811
28.900033	0.1	-0.203298
28.901700	0.1	-0.206432
28.903367	0.1	-0.208924
28.905033	0.1	-0.209836
28.906700	0.1	-0.208961
28.908367	0.1	-0.207489
28.910033	0.1	-0.206684
28.911700	0.1	-0.206800
28.913367	0.1	-0.207340
28.915033	0.1	-0.207885
28.916700	0.1	-0.208686
28.918367	0.1	-0.210344
28.920033	0.1	-0.212975
28.921700	0.1	-0.215871
28.923367	0.1	-0.217850
28.925033	0.1	-0.218153
28.926700	0.1	-0.217026
28.928367	0.1	-0.215322
28.930033	0.1	-0.213683
28.931700	0.1	-0.212369
28.933367	0.1	-0.211685
28.935033	0.1	-0.212309
28.936700	0.1	-0.214647
28.938367	0.1	-0.218078
28.940033	0.1	-0.221292
28.941700	0.1	-0.223252
28.943367	0.1	-0.223848
28.945033	0.1	-0.223541
28.946700	0.1	-0.222693
28.948367	0.1	-0.221869
28.950033	0.1	-0.222097
28.951700	0.1	-0.223820
28.953367	0.1	-0.225874
28.955033	0.1	-0.226446
28.956700	0.1	-0.225040
28.958367	0.1	-0.222749
28.960033	0.1	-0.220737
28.961700	0.1	-0.219503
28.963367	0.1	-0.219308
28.965033	0.1	-0.220281
28.966700	0.1	-0.221962
28.968367	0.1	-0.223224
28.970033	0.1	-0.222977
28.971700	0.1	-0.220956
28.973367	0.1	-0.217906
28.975033	0.1	-0.215070
28.976700	0.1	-0.213590
28.978367	0.1	-0.214232
28.980033	0.1	-0.217040
28.981700	0.1	-0.220877
28.983367	0.1	-0.223876
28.985033	0.1	-0.224886
28.986700	0.1	-0.224533
28.988367	0.1	-0.224635
28.990033	0.1	-0.226437
28.991700	0.1	-0.229371
28.993367	0.1	-0.232048
28.995033	0.1	-0.233836
28.996700	0.1	-0.234768
28.998367	0.1	-0.234861
29.000033	0.1	-0.234302
29.001700	0.1	-0.233613
29.003367	0.1	-0.233147
29.005033	0.1	-0.232742
29.006700	0.1	-0.232137
29.008367	0.1	-0.231136
29.010033	0.1	-0.229510
29.011700	0.1	-0.227406
29.013367	0.1	-0.225427
29.015033	0.1	-0.223564
29.016700	0.1	-0.220970
29.018367	0.1	-0.217431
29.020033	0.1	-0.214130
29.021700	0.1	-0.212560
29.023367	0.1	-0.213287
29.025033	0.1	-0.215471
29.026700	0.1	-0.217534
29.028367	0.1	-0.218339
29.030033	0.1	-0.217576
29.031700	0.1	-0.215592
29.033367	0.1	-0.213068
29.035033	0.1	-0.210702
29.036700	0.1	-0.209277
29.038367	0.1	-0.209608
29.040033	0.1	-0.212207
29.041700	0.1	-0.216998
29.043367	0.1	-0.223103
29.045033	0.1	-0.229026
29.046700	0.1	-0.233147
29.048367	0.1	-0.234377
29.050033	0.1	-0.232779
29.051700	0.1	-0.229259
29.053367	0.1	-0.224505
29.055033	0.1	-0.218875
29.056700	0.1	-0.213357
29.058367	0.1	-0.209725
[truncated: 256,739 more chars]
