# Supplementary material for: Fade into you: genetic control of pigmentation patterns in red-flesh apple (Malus domestica)
Source: Front Plant Sci. 2025 Jan 13;15:1462545. doi: 10.3389/fpls.2024.1462545 (PMC11770013; doi:10.3389/fpls.2024.1462545)
Supplement: Supplementary file 4 [file DataSheet1.zip › CR B3EXT250NM/CR B3EXT250NM.txt]

URL	chrom://thermo-pfav3ojr/ChromeleonLocal/Instrument Data/Vanquish_MS/Dimitri/VALEMA/Pierre/Echantillons 03-04-24.seq/365.smp/EXT250NM.channel/EXT250NM.chm
Channel	EXT250NM

Injection Information:
Data Vault	ChromeleonLocal
Sequence	Echantillons 03-04-24
Name	CR B3
Number	13
Position	B:B4
Comment	colonne SB-AQ MeOH+5%AA
Processing Method	Quantitative
Instrument Method	VALEMA test separation GRAQ 4
Type	Unknown
Status	Finished
Inject Time	4/4/2024 3:01:47 AM +02:00
Volume (µl)	10.0000
Dilution Factor	1.0000
Weight	1.0000

Chromatogram Data Information:
Time Min. (min)	0.001683
Time Max. (min)	47.000017
Data Points	28200
Detector	UV
Generating Data System	Chromeleon 7.3.2.10759
Exporting Data System	Chromeleon 7.3.2.0
Operator	Administrator
Signal Quantity	Absorbance
Signal Unit	mAU
Signal Min.	-0.730097
Signal Max.	495.492369
Channel	EXT250NM
Driver Name	VDAD.dll
Channel Type	Evaluation
Min. Step (s)	0.1
Max. Step (s)	0.1
Average Step (s)	0.1

Signal Parameter Information:
Signal Info	WVL:250 nm

Chromatogram Data:
Time (min)	Step (s)	Value (mAU)
0.001683	n.a.	0.000000
0.003350	0.1	0.000119
0.005017	0.1	0.000536
0.006683	0.1	0.001132
0.008350	0.1	0.000775
0.010017	0.1	-0.001609
0.011683	0.1	-0.005960
0.013350	0.1	-0.011086
0.015017	0.1	-0.015974
0.016683	0.1	-0.020325
0.018350	0.1	-0.024319
0.020017	0.1	-0.028014
0.021683	0.1	-0.031352
0.023350	0.1	-0.034451
0.025017	0.1	-0.036955
0.026683	0.1	-0.037968
0.028350	0.1	-0.037074
0.030017	0.1	-0.034451
0.031683	0.1	-0.030100
0.033350	0.1	-0.024199
0.035017	0.1	-0.018537
0.036683	0.1	-0.015616
0.038350	0.1	-0.016332
0.040017	0.1	-0.019312
0.041683	0.1	-0.022352
0.043350	0.1	-0.024378
0.045017	0.1	-0.024855
0.046683	0.1	-0.024021
0.048350	0.1	-0.023007
0.050017	0.1	-0.022590
0.051683	0.1	-0.022113
0.053350	0.1	-0.020742
0.055017	0.1	-0.018418
0.056683	0.1	-0.015736
0.058350	0.1	-0.013292
0.060017	0.1	-0.011325
0.061683	0.1	-0.009835
0.063350	0.1	-0.008404
0.065017	0.1	-0.006855
0.066683	0.1	-0.005186
0.068350	0.1	-0.003755
0.070017	0.1	-0.002384
0.071683	0.1	-0.001013
0.073350	0.1	0.000238
0.075017	0.1	0.001431
0.076683	0.1	0.002325
0.078350	0.1	0.002801
0.080017	0.1	0.002921
0.081683	0.1	0.002325
0.083350	0.1	0.000834
0.085017	0.1	-0.000715
0.086683	0.1	-0.001132
0.088350	0.1	0.000238
0.090017	0.1	0.002861
0.091683	0.1	0.005364
0.093350	0.1	0.006139
0.095017	0.1	0.004649
0.096683	0.1	0.002146
0.098350	0.1	0.000179
0.100017	0.1	-0.000715
0.101683	0.1	-0.001013
0.103350	0.1	-0.000894
0.105017	0.1	-0.000656
0.106683	0.1	-0.000954
0.108350	0.1	-0.002801
0.110017	0.1	-0.006795
0.111683	0.1	-0.011623
0.113350	0.1	-0.014961
0.115017	0.1	-0.015438
0.116683	0.1	-0.013292
0.118350	0.1	-0.009179
0.120017	0.1	-0.003934
0.121683	0.1	0.001013
0.123350	0.1	0.004053
0.125017	0.1	0.005126
0.126683	0.1	0.005186
0.128350	0.1	0.005245
0.130017	0.1	0.005424
0.131683	0.1	0.005484
0.133350	0.1	0.005543
0.135017	0.1	0.005782
0.136683	0.1	0.006437
0.138350	0.1	0.007033
0.140017	0.1	0.006855
0.141683	0.1	0.005066
0.143350	0.1	0.001729
0.145017	0.1	-0.001729
0.146683	0.1	-0.003159
0.148350	0.1	-0.002325
0.150017	0.1	-0.001073
0.151683	0.1	-0.001431
0.153350	0.1	-0.003278
0.155017	0.1	-0.004947
0.156683	0.1	-0.005186
0.158350	0.1	-0.003457
0.160017	0.1	-0.000358
0.161683	0.1	0.003099
0.163350	0.1	0.005782
0.165017	0.1	0.007272
0.166683	0.1	0.007868
0.168350	0.1	0.007570
0.170017	0.1	0.005603
0.171683	0.1	0.001073
0.173350	0.1	-0.005364
0.175017	0.1	-0.011504
0.176683	0.1	-0.015438
0.178350	0.1	-0.016868
0.180017	0.1	-0.016928
0.181683	0.1	-0.017047
0.183350	0.1	-0.017881
0.185017	0.1	-0.019789
0.186683	0.1	-0.022471
0.188350	0.1	-0.024617
0.190017	0.1	-0.024736
0.191683	0.1	-0.022888
0.193350	0.1	-0.020742
0.195017	0.1	-0.019014
0.196683	0.1	-0.018001
0.198350	0.1	-0.017941
0.200017	0.1	-0.018716
0.201683	0.1	-0.019491
0.203350	0.1	-0.019252
0.205017	0.1	-0.018060
0.206683	0.1	-0.017285
0.208350	0.1	-0.017941
0.210017	0.1	-0.020266
0.211683	0.1	-0.023723
0.213350	0.1	-0.027239
0.215017	0.1	-0.029922
0.216683	0.1	-0.030935
0.218350	0.1	-0.029624
0.220017	0.1	-0.026464
0.221683	0.1	-0.022769
0.223350	0.1	-0.020027
0.225017	0.1	-0.018775
0.226683	0.1	-0.018716
0.228350	0.1	-0.019133
0.230017	0.1	-0.019550
0.231683	0.1	-0.019372
0.233350	0.1	-0.017583
0.235017	0.1	-0.014126
0.236683	0.1	-0.010550
0.238350	0.1	-0.009120
0.240017	0.1	-0.010788
0.241683	0.1	-0.014782
0.243350	0.1	-0.018895
0.245017	0.1	-0.020862
0.246683	0.1	-0.020027
0.248350	0.1	-0.017524
0.250017	0.1	-0.014842
0.251683	0.1	-0.013053
0.253350	0.1	-0.013232
0.255017	0.1	-0.015616
0.256683	0.1	-0.018895
0.258350	0.1	-0.021279
0.260017	0.1	-0.022471
0.261683	0.1	-0.022948
0.263350	0.1	-0.022888
0.265017	0.1	-0.021815
0.266683	0.1	-0.019670
0.268350	0.1	-0.017405
0.270017	0.1	-0.016928
0.271683	0.1	-0.019312
0.273350	0.1	-0.023842
0.275017	0.1	-0.028372
0.276683	0.1	-0.030875
0.278350	0.1	-0.030577
0.280017	0.1	-0.027895
0.281683	0.1	-0.024080
0.283350	0.1	-0.020683
0.285017	0.1	-0.018835
0.286683	0.1	-0.018775
0.288350	0.1	-0.019908
0.290017	0.1	-0.021160
0.291683	0.1	-0.021577
0.293350	0.1	-0.020683
0.295017	0.1	-0.019193
0.296683	0.1	-0.018954
0.298350	0.1	-0.020981
0.300017	0.1	-0.024259
0.301683	0.1	-0.026941
0.303350	0.1	-0.028014
0.305017	0.1	-0.027299
0.306683	0.1	-0.025570
0.308350	0.1	-0.024319
0.310017	0.1	-0.024915
0.311683	0.1	-0.026226
0.313350	0.1	-0.026226
0.315017	0.1	-0.024974
0.316683	0.1	-0.024140
0.318350	0.1	-0.024736
0.320017	0.1	-0.026107
0.321683	0.1	-0.027120
0.323350	0.1	-0.027180
0.325017	0.1	-0.026703
0.326683	0.1	-0.026345
0.328350	0.1	-0.026226
0.330017	0.1	-0.025988
0.331683	0.1	-0.024915
0.333350	0.1	-0.022471
0.335017	0.1	-0.018775
0.336683	0.1	-0.015140
0.338350	0.1	-0.013351
0.340017	0.1	-0.014305
0.341683	0.1	-0.017405
0.343350	0.1	-0.021100
0.345017	0.1	-0.024080
0.346683	0.1	-0.025809
0.348350	0.1	-0.026464
0.350017	0.1	-0.027001
0.351683	0.1	-0.027955
0.353350	0.1	-0.028849
0.355017	0.1	-0.028849
0.356683	0.1	-0.028551
0.358350	0.1	-0.029147
0.360017	0.1	-0.030458
0.361683	0.1	-0.031352
0.363350	0.1	-0.030935
0.365017	0.1	-0.029027
0.366683	0.1	-0.026166
0.368350	0.1	-0.023782
0.370017	0.1	-0.023603
0.371683	0.1	-0.025690
0.373350	0.1	-0.028491
0.375017	0.1	-0.030339
0.376683	0.1	-0.030637
0.378350	0.1	-0.029385
0.380017	0.1	-0.026941
0.381683	0.1	-0.023782
0.383350	0.1	-0.020444
0.385017	0.1	-0.017285
0.386683	0.1	-0.014901
0.388350	0.1	-0.013888
0.390017	0.1	-0.014544
0.391683	0.1	-0.015795
0.393350	0.1	-0.016451
0.395017	0.1	-0.016212
0.396683	0.1	-0.015676
0.398350	0.1	-0.015616
0.400017	0.1	-0.016868
0.401683	0.1	-0.019729
0.403350	0.1	-0.023663
0.405017	0.1	-0.027299
0.406683	0.1	-0.029683
0.408350	0.1	-0.030637
0.410017	0.1	-0.030279
0.411683	0.1	-0.028729
0.413350	0.1	-0.026584
0.415017	0.1	-0.024796
0.416683	0.1	-0.023723
0.418350	0.1	-0.022709
0.420017	0.1	-0.021338
0.421683	0.1	-0.019968
0.423350	0.1	-0.018120
0.425017	0.1	-0.015795
0.426683	0.1	-0.014186
0.428350	0.1	-0.014484
0.430017	0.1	-0.016570
0.431683	0.1	-0.019670
0.433350	0.1	-0.023246
0.435017	0.1	-0.026584
0.436683	0.1	-0.028789
0.438350	0.1	-0.028729
0.440017	0.1	-0.026941
0.441683	0.1	-0.024974
0.443350	0.1	-0.024021
0.445017	0.1	-0.024199
0.446683	0.1	-0.025570
0.448350	0.1	-0.027835
0.450017	0.1	-0.029683
0.451683	0.1	-0.030458
0.453350	0.1	-0.030220
0.455017	0.1	-0.029325
0.456683	0.1	-0.029027
0.458350	0.1	-0.031233
0.460017	0.1	-0.036299
0.461683	0.1	-0.042617
0.463350	0.1	-0.048101
0.465017	0.1	-0.051141
0.466683	0.1	-0.050962
0.468350	0.1	-0.047863
0.470017	0.1	-0.042856
0.471683	0.1	-0.037253
0.473350	0.1	-0.032663
0.475017	0.1	-0.030756
0.476683	0.1	-0.031710
0.478350	0.1	-0.034213
0.480017	0.1	-0.036657
0.481683	0.1	-0.038445
0.483350	0.1	-0.039518
0.485017	0.1	-0.039935
0.486683	0.1	-0.039816
0.488350	0.1	-0.039101
0.490017	0.1	-0.037611
0.491683	0.1	-0.035882
0.493350	0.1	-0.035584
0.495017	0.1	-0.037789
0.496683	0.1	-0.041962
0.498350	0.1	-0.046492
0.500017	0.1	-0.049055
0.501683	0.1	-0.048161
0.503350	0.1	-0.044525
0.505017	0.1	-0.040472
0.506683	0.1	-0.037789
0.508350	0.1	-0.036776
0.510017	0.1	-0.037014
0.511683	0.1	-0.037730
0.513350	0.1	-0.038207
0.515017	0.1	-0.038326
0.516683	0.1	-0.038087
0.518350	0.1	-0.037491
0.520017	0.1	-0.036776
0.521683	0.1	-0.036597
0.523350	0.1	-0.036538
0.525017	0.1	-0.034928
0.526683	0.1	-0.030696
0.528350	0.1	-0.024855
0.530017	0.1	-0.020027
0.531683	0.1	-0.018537
0.533350	0.1	-0.021398
0.535017	0.1	-0.027299
0.536683	0.1	-0.033140
0.538350	0.1	-0.036716
0.540017	0.1	-0.037313
0.541683	0.1	-0.035644
0.543350	0.1	-0.033140
0.545017	0.1	-0.031769
0.546683	0.1	-0.032663
0.548350	0.1	-0.034869
0.550017	0.1	-0.036657
0.551683	0.1	-0.037551
0.553350	0.1	-0.037789
0.555017	0.1	-0.037670
0.556683	0.1	-0.037432
0.558350	0.1	-0.037670
0.560017	0.1	-0.039160
0.561683	0.1	-0.041842
0.563350	0.1	-0.044525
0.565017	0.1	-0.046194
0.566683	0.1	-0.046492
0.568350	0.1	-0.045359
0.570017	0.1	-0.043333
0.571683	0.1	-0.041008
0.573350	0.1	-0.038445
0.575017	0.1	-0.035882
0.576683	0.1	-0.034273
0.578350	0.1	-0.035048
0.580017	0.1	-0.038266
0.581683	0.1	-0.042379
0.583350	0.1	-0.045419
0.585017	0.1	-0.046134
0.586683	0.1	-0.044763
0.588350	0.1	-0.042319
0.590017	0.1	-0.040352
0.591683	0.1	-0.039935
0.593350	0.1	-0.040770
0.595017	0.1	-0.042081
0.596683	0.1	-0.043929
0.598350	0.1	-0.047147
0.600017	0.1	-0.051200
0.601683	0.1	-0.054240
0.603350	0.1	-0.054896
0.605017	0.1	-0.053227
0.606683	0.1	-0.049829
0.608350	0.1	-0.045419
0.610017	0.1	-0.040352
0.611683	0.1	-0.035524
0.613350	0.1	-0.031650
0.615017	0.1	-0.029147
0.616683	0.1	-0.028253
0.618350	0.1	-0.029147
0.620017	0.1	-0.031352
0.621683	0.1	-0.034094
0.623350	0.1	-0.036299
0.625017	0.1	-0.037134
0.626683	0.1	-0.036240
0.628350	0.1	-0.034213
0.630017	0.1	-0.032544
0.631683	0.1	-0.032127
0.633350	0.1	-0.032485
0.635017	0.1	-0.032902
0.636683	0.1	-0.033796
0.638350	0.1	-0.035584
0.640017	0.1	-0.038147
0.641683	0.1	-0.040293
0.643350	0.1	-0.041068
0.645017	0.1	-0.040174
0.646683	0.1	-0.038326
0.648350	0.1	-0.036657
0.650017	0.1	-0.036597
0.651683	0.1	-0.039518
0.653350	0.1	-0.045240
0.655017	0.1	-0.052154
0.656683	0.1	-0.057638
0.658350	0.1	-0.059605
0.660017	0.1	-0.058115
0.661683	0.1	-0.054717
0.663350	0.1	-0.051200
0.665017	0.1	-0.048876
0.666683	0.1	-0.047803
0.668350	0.1	-0.046551
0.670017	0.1	-0.043869
0.671683	0.1	-0.040174
0.673350	0.1	-0.036776
0.675017	0.1	-0.034451
0.676683	0.1	-0.033557
0.678350	0.1	-0.034451
0.680017	0.1	-0.036716
0.681683	0.1	-0.038803
0.683350	0.1	-0.039399
0.685017	0.1	-0.039220
0.686683	0.1	-0.039756
0.688350	0.1	-0.041664
0.690017	0.1	-0.044942
0.691683	0.1	-0.049174
0.693350	0.1	-0.053704
0.695017	0.1	-0.057459
0.696683	0.1	-0.059307
0.698350	0.1	-0.058293
0.700017	0.1	-0.054479
0.701683	0.1	-0.049591
0.703350	0.1	-0.046194
0.705017	0.1	-0.045836
0.706683	0.1	-0.048220
0.708350	0.1	-0.051200
0.710017	0.1	-0.052214
0.711683	0.1	-0.051260
0.713350	0.1	-0.050545
0.715017	0.1	-0.051260
0.716683	0.1	-0.053167
0.718350	0.1	-0.055134
0.720017	0.1	-0.056565
0.721683	0.1	-0.057399
0.723350	0.1	-0.057697
0.725017	0.1	-0.057399
0.726683	0.1	-0.056088
0.728350	0.1	-0.053465
0.730017	0.1	-0.049472
0.731683	0.1	-0.044525
0.733350	0.1	-0.039458
0.735017	0.1	-0.035584
0.736683	0.1	-0.034571
0.738350	0.1	-0.036478
0.740017	0.1	-0.039399
0.741683	0.1	-0.041366
0.743350	0.1	-0.041842
0.745017	0.1	-0.041306
0.746683	0.1	-0.041604
0.748350	0.1	-0.044227
0.750017	0.1	-0.048518
0.751683	0.1	-0.052035
0.753350	0.1	-0.052810
0.755017	0.1	-0.051022
0.756683	0.1	-0.048161
0.758350	0.1	-0.045478
0.760017	0.1	-0.043988
0.761683	0.1	-0.044405
0.763350	0.1	-0.046313
0.765017	0.1	-0.048399
0.766683	0.1	-0.049472
0.768350	0.1	-0.049412
0.770017	0.1	-0.048757
0.771683	0.1	-0.047505
0.773350	0.1	-0.046015
0.775017	0.1	-0.045121
0.776683	0.1	-0.045776
0.778350	0.1	-0.048220
0.780017	0.1	-0.051737
0.781683	0.1	-0.055254
0.783350	0.1	-0.057876
0.785017	0.1	-0.058949
0.786683	0.1	-0.058115
0.788350	0.1	-0.056207
0.790017	0.1	-0.054181
0.791683	0.1	-0.053465
0.793350	0.1	-0.054836
0.795017	0.1	-0.057399
0.796683	0.1	-0.059307
0.798350	0.1	-0.059605
0.800017	0.1	-0.058711
0.801683	0.1	-0.057638
0.803350	0.1	-0.057757
0.805017	0.1	-0.059187
0.806683	0.1	-0.060320
0.808350	0.1	-0.059903
0.810017	0.1	-0.058234
0.811683	0.1	-0.056624
0.813350	0.1	-0.055969
0.815017	0.1	-0.055909
0.816683	0.1	-0.056148
0.818350	0.1	-0.057161
0.820017	0.1	-0.059366
0.821683	0.1	-0.062168
0.823350	0.1	-0.064969
0.825017	0.1	-0.067651
0.826683	0.1	-0.070095
0.828350	0.1	-0.071824
0.830017	0.1	-0.071883
0.831683	0.1	-0.068963
0.833350	0.1	-0.063360
0.835017	0.1	-0.057459
0.836683	0.1	-0.053704
0.838350	0.1	-0.052691
0.840017	0.1	-0.052929
0.841683	0.1	-0.052929
0.843350	0.1	-0.051975
0.845017	0.1	-0.050664
0.846683	0.1	-0.049472
0.848350	0.1	-0.048816
0.850017	0.1	-0.048637
0.851683	0.1	-0.048935
0.853350	0.1	-0.050306
0.855017	0.1	-0.053167
0.856683	0.1	-0.056267
0.858350	0.1	-0.057638
0.860017	0.1	-0.057161
0.861683	0.1	-0.056326
0.863350	0.1	-0.056028
0.865017	0.1	-0.055552
0.866683	0.1	-0.053406
0.868350	0.1	-0.048935
0.870017	0.1	-0.043869
0.871683	0.1	-0.041127
0.873350	0.1	-0.042260
0.875017	0.1	-0.046849
0.876683	0.1	-0.052810
0.878350	0.1	-0.058115
0.880017	0.1	-0.061631
0.881683	0.1	-0.063121
0.883350	0.1	-0.062466
0.885017	0.1	-0.059247
0.886683	0.1	-0.054181
0.888350	0.1	-0.048578
0.890017	0.1	-0.044048
0.891683	0.1	-0.042260
0.893350	0.1	-0.043988
0.895017	0.1	-0.047982
0.896683	0.1	-0.052214
0.898350	0.1	-0.055254
0.900017	0.1	-0.057101
0.901683	0.1	-0.058591
0.903350	0.1	-0.060141
0.905017	0.1	-0.061214
0.906683	0.1	-0.060737
0.908350	0.1	-0.058234
0.910017	0.1	-0.054002
0.911683	0.1	-0.049829
0.913350	0.1	-0.048161
0.915017	0.1	-0.049889
0.916683	0.1	-0.053585
0.918350	0.1	-0.056744
0.920017	0.1	-0.058234
0.921683	0.1	-0.058770
0.923350	0.1	-0.059903
0.925017	0.1	-0.061810
0.926683	0.1	-0.063181
0.928350	0.1	-0.062823
0.930017	0.1	-0.061095
0.931683	0.1	-0.059605
0.933350	0.1	-0.059426
0.935017	0.1	-0.060201
0.936683	0.1	-0.060916
0.938350	0.1	-0.061095
0.940017	0.1	-0.060558
0.941683	0.1	-0.059605
0.943350	0.1	-0.058770
0.945017	0.1	-0.058532
0.946683	0.1	-0.059307
0.948350	0.1	-0.061214
0.950017	0.1	-0.063777
0.951683	0.1	-0.065625
0.953350	0.1	-0.065565
0.955017	0.1	-0.064135
0.956683	0.1	-0.062943
0.958350	0.1	-0.063002
0.960017	0.1	-0.063479
0.961683	0.1	-0.062525
0.963350	0.1	-0.060081
0.965017	0.1	-0.057995
0.966683	0.1	-0.057697
0.968350	0.1	-0.058174
0.970017	0.1	-0.058234
0.971683	0.1	-0.057757
0.973350	0.1	-0.057042
0.975017	0.1	-0.056088
0.976683	0.1	-0.055432
0.978350	0.1	-0.056207
0.980017	0.1	-0.059009
0.981683	0.1	-0.063479
0.983350	0.1	-0.067592
0.985017	0.1	-0.069737
0.986683	0.1	-0.069618
0.988350	0.1	-0.068009
0.990017	0.1	-0.065684
0.991683	0.1	-0.063598
0.993350	0.1	-0.062585
0.995017	0.1	-0.062943
0.996683	0.1	-0.064552
0.998350	0.1	-0.066400
1.000017	0.1	-0.066936
1.001683	0.1	-0.064850
1.003350	0.1	-0.060737
1.005017	0.1	-0.056922
1.006683	0.1	-0.055552
1.008350	0.1	-0.056922
1.010017	0.1	-0.060022
1.011683	0.1	-0.063181
1.013350	0.1	-0.065327
1.015017	0.1	-0.066757
1.016683	0.1	-0.068307
1.018350	0.1	-0.069857
1.020017	0.1	-0.070512
1.021683	0.1	-0.070155
1.023350	0.1	-0.068903
1.025017	0.1	-0.067353
1.026683	0.1	-0.066519
1.028350	0.1	-0.067115
1.030017	0.1	-0.068605
1.031683	0.1	-0.069618
1.033350	0.1	-0.069261
1.035017	0.1	-0.068009
1.036683	0.1	-0.066936
1.038350	0.1	-0.066638
1.040017	0.1	-0.066817
1.041683	0.1	-0.067532
1.043350	0.1	-0.068843
1.045017	0.1	-0.070393
1.046683	0.1	-0.071704
1.048350	0.1	-0.072062
1.050017	0.1	-0.071406
1.051683	0.1	-0.069737
1.053350	0.1	-0.067472
1.055017	0.1	-0.065386
1.056683	0.1	-0.064194
1.058350	0.1	-0.063837
1.060017	0.1	-0.063896
1.061683	0.1	-0.064552
1.063350	0.1	-0.066340
1.065017	0.1	-0.068426
1.066683	0.1	-0.069320
1.068350	0.1	-0.068843
1.070017	0.1	-0.067711
1.071683	0.1	-0.066876
1.073350	0.1	-0.066996
1.075017	0.1	-0.068188
1.076683	0.1	-0.070035
1.078350	0.1	-0.072002
1.080017	0.1	-0.073493
1.081683	0.1	-0.073612
1.083350	0.1	-0.072300
1.085017	0.1	-0.070274
1.086683	0.1	-0.068426
1.088350	0.1	-0.067174
1.090017	0.1	-0.066936
1.091683	0.1	-0.067770
1.093350	0.1	-0.069022
1.095017	0.1	-0.070035
1.096683	0.1	-0.070453
1.098350	0.1	-0.069857
1.100017	0.1	-0.068128
1.101683	0.1	-0.065744
1.103350	0.1	-0.063658
1.105017	0.1	-0.062406
1.106683	0.1	-0.062346
1.108350	0.1	-0.063896
1.110017	0.1	-0.067115
1.111683	0.1	-0.071287
1.113350	0.1	-0.075221
1.115017	0.1	-0.077486
1.116683	0.1	-0.076532
1.118350	0.1	-0.072300
1.120017	0.1	-0.066936
1.121683	0.1	-0.062287
1.123350	0.1	-0.059545
1.125017	0.1	-0.059068
1.126683	0.1	-0.060618
1.128350	0.1	-0.062406
1.130017	0.1	-0.063300
1.131683	0.1	-0.063360
1.133350	0.1	-0.063002
1.135017	0.1	-0.062585
1.136683	0.1	-0.062048
1.138350	0.1	-0.061631
1.140017	0.1	-0.061750
1.141683	0.1	-0.062644
1.143350	0.1	-0.064969
1.145017	0.1	-0.069201
1.146683	0.1	-0.074387
1.148350	0.1	-0.078559
1.150017	0.1	-0.080347
1.151683	0.1	-0.079334
1.153350	0.1	-0.075996
1.155017	0.1	-0.071764
1.156683	0.1	-0.068009
1.158350	0.1	-0.065386
1.160017	0.1	-0.064313
1.161683	0.1	-0.064790
1.163350	0.1	-0.065625
1.165017	0.1	-0.065625
1.166683	0.1	-0.064790
1.168350	0.1	-0.064194
1.170017	0.1	-0.064969
1.171683	0.1	-0.067115
1.173350	0.1	-0.069201
1.175017	0.1	-0.069737
1.176683	0.1	-0.068128
1.178350	0.1	-0.065327
1.180017	0.1	-0.063360
1.181683	0.1	-0.063777
1.183350	0.1	-0.066459
1.185017	0.1	-0.069559
1.186683	0.1	-0.071764
1.188350	0.1	-0.073075
1.190017	0.1	-0.074506
1.191683	0.1	-0.076652
1.193350	0.1	-0.079274
1.195017	0.1	-0.081241
1.196683	0.1	-0.081837
1.198350	0.1	-0.081599
1.200017	0.1	-0.081360
1.201683	0.1	-0.081062
1.203350	0.1	-0.079930
1.205017	0.1	-0.078201
1.206683	0.1	-0.077069
1.208350	0.1	-0.077128
1.210017	0.1	-0.077546
1.211683	0.1	-0.077605
1.213350	0.1	-0.077248
1.215017	0.1	-0.076473
1.216683	0.1	-0.075519
1.218350	0.1	-0.074267
1.220017	0.1	-0.072539
1.221683	0.1	-0.070333
1.223350	0.1	-0.068069
1.225017	0.1	-0.066340
1.226683	0.1	-0.065923
1.228350	0.1	-0.067413
1.230017	0.1	-0.070393
1.231683	0.1	-0.073791
1.233350	0.1	-0.076532
1.235017	0.1	-0.078082
1.236683	0.1	-0.078678
1.238350	0.1	-0.079393
1.240017	0.1	-0.081182
1.241683	0.1	-0.083566
1.243350	0.1	-0.085890
1.245017	0.1	-0.088215
1.246683	0.1	-0.090480
1.248350	0.1	-0.092387
1.250017	0.1	-0.093341
1.251683	0.1	-0.093341
1.253350	0.1	-0.092924
1.255017	0.1	-0.092924
1.256683	0.1	-0.093579
1.258350	0.1	-0.094771
1.260017	0.1	-0.095725
1.261683	0.1	-0.096023
1.263350	0.1	-0.095844
1.265017	0.1	-0.096440
1.266683	0.1	-0.098944
1.268350	0.1	-0.102758
1.270017	0.1	-0.106215
1.271683	0.1	-0.108004
1.273350	0.1	-0.108123
1.275017	0.1	-0.107527
1.276683	0.1	-0.107646
1.278350	0.1	-0.109315
1.280017	0.1	-0.112236
1.281683	0.1	-0.115037
1.283350	0.1	-0.116289
1.285017	0.1	-0.115275
1.286683	0.1	-0.112653
1.288350	0.1	-0.109375
1.290017	0.1	-0.106275
1.291683	0.1	-0.103652
1.293350	0.1	-0.101328
1.295017	0.1	-0.099063
1.296683	0.1	-0.096858
1.298350	0.1	-0.094831
1.300017	0.1	-0.092804
1.301683	0.1	-0.089705
1.303350	0.1	-0.083923
1.305017	0.1	-0.075400
1.306683	0.1	-0.066280
1.308350	0.1	-0.058711
1.310017	0.1	-0.052989
1.311683	0.1	-0.047922
1.313350	0.1	-0.042558
1.315017	0.1	-0.037134
1.316683	0.1	-0.033021
1.318350	0.1	-0.030458
1.320017	0.1	-0.029385
1.321683	0.1	-0.030398
1.323350	0.1	-0.034094
1.325017	0.1	-0.039816
1.326683	0.1	-0.046194
1.328350	0.1	-0.052512
1.330017	0.1	-0.058651
1.331683	0.1	-0.064433
1.333350	0.1	-0.070035
1.335017	0.1	-0.075579
1.336683	0.1	-0.081182
1.338350	0.1	-0.087619
1.340017	0.1	-0.095606
1.341683	0.1	-0.105262
1.343350	0.1	-0.115395
1.345017	0.1	-0.124574
1.346683	0.1	-0.132203
1.348350	0.1	-0.138938
1.350017	0.1	-0.145555
1.351683	0.1	-0.152290
1.353350	0.1	-0.158966
1.355017	0.1	-0.165224
1.356683	0.1	-0.171185
1.358350	0.1	-0.177205
1.360017	0.1	-0.182927
1.361683	0.1	-0.187337
1.363350	0.1	-0.189900
1.365017	0.1	-0.191212
1.366683	0.1	-0.191927
1.368350	0.1	-0.192285
1.370017	0.1	-0.192583
1.371683	0.1	-0.193477
1.373350	0.1	-0.195205
1.375017	0.1	-0.197649
1.376683	0.1	-0.200510
1.378350	0.1	-0.203073
1.380017	0.1	-0.204504
1.381683	0.1	-0.204563
1.383350	0.1	-0.203133
1.385017	0.1	-0.199497
1.386683	0.1	-0.193059
1.388350	0.1	-0.184953
1.390017	0.1	-0.177741
1.391683	0.1	-0.173807
1.393350	0.1	-0.173926
1.395017	0.1	-0.176787
1.396683	0.1	-0.179827
1.398350	0.1	-0.181496
1.400017	0.1	-0.181794
1.401683	0.1	-0.181198
1.403350	0.1	-0.180244
1.405017	0.1	-0.179350
1.406683	0.1	-0.179231
1.408350	0.1	-0.180483
1.410017	0.1	-0.183404
1.411683	0.1	-0.187337
1.413350	0.1	-0.191391
1.415017	0.1	-0.194967
1.416683	0.1	-0.197709
1.418350	0.1	-0.199914
1.420017	0.1	-0.202119
1.421683	0.1	-0.204623
1.423350	0.1	-0.207186
1.425017	0.1	-0.209570
1.426683	0.1	-0.211775
1.428350	0.1	-0.213802
1.430017	0.1	-0.215292
1.431683	0.1	-0.215292
1.433350	0.1	-0.212729
1.435017	0.1	-0.207484
1.436683	0.1	-0.201225
1.438350	0.1	-0.195086
1.440017	0.1	-0.187933
1.441683	0.1	-0.177741
1.443350	0.1	-0.164449
1.445017	0.1	-0.149488
1.446683	0.1	-0.133634
1.448350	0.1	-0.117362
1.450017	0.1	-0.100970
1.451683	0.1	-0.084817
1.453350	0.1	-0.068247
1.455017	0.1	-0.049829
1.456683	0.1	-0.029504
1.458350	0.1	-0.009835
1.460017	0.1	0.006437
1.461683	0.1	0.019968
1.463350	0.1	0.033557
1.465017	0.1	0.049412
1.466683	0.1	0.067830
1.468350	0.1	0.087500
1.470017	0.1	0.107884
1.471683	0.1	0.129461
1.473350	0.1	0.152349
1.475017	0.1	0.175536
1.476683	0.1	0.197589
1.478350	0.1	0.217915
1.480017	0.1	0.236630
1.481683	0.1	0.255108
1.483350	0.1	0.274658
1.485017	0.1	0.295579
1.486683	0.1	0.317276
1.488350	0.1	0.338972
1.490017	0.1	0.360131
1.491683	0.1	0.380516
1.493350	0.1	0.400066
1.495017	0.1	0.419080
1.496683	0.1	0.437677
1.498350	0.1	0.455618
1.500017	0.1	0.471830
1.501683	0.1	0.485837
1.503350	0.1	0.497997
1.505017	0.1	0.509143
1.506683	0.1	0.520289
1.508350	0.1	0.532568
1.510017	0.1	0.547111
1.511683	0.1	0.563860
1.513350	0.1	0.581503
1.515017	0.1	0.598967
1.516683	0.1	0.616252
1.518350	0.1	0.633836
1.520017	0.1	0.652194
1.521683	0.1	0.670910
1.523350	0.1	0.689447
1.525017	0.1	0.707805
1.526683	0.1	0.726581
1.528350	0.1	0.746727
1.530017	0.1	0.769377
1.531683	0.1	0.796020
1.533350	0.1	0.827789
1.535017	0.1	0.865102
1.536683	0.1	0.907064
1.538350	0.1	0.952840
1.540017	0.1	1.002789
1.541683	0.1	1.058102
1.543350	0.1	1.119077
1.545017	0.1	1.184642
1.546683	0.1	1.253009
1.548350	0.1	1.322627
1.550017	0.1	1.393139
1.551683	0.1	1.466572
1.553350	0.1	1.545727
1.555017	0.1	1.632452
1.556683	0.1	1.726925
1.558350	0.1	1.828969
1.560017	0.1	1.940012
1.561683	0.1	2.063871
1.563350	0.1	2.204180
1.565017	0.1	2.363324
1.566683	0.1	2.543330
1.568350	0.1	2.748311
1.570017	0.1	2.982974
1.571683	0.1	3.250539
1.573350	0.1	3.552795
1.575017	0.1	3.891170
1.576683	0.1	4.267037
1.578350	0.1	4.680932
1.580017	0.1	5.132556
1.581683	0.1	5.621672
1.583350	0.1	6.147564
1.585017	0.1	6.707371
1.586683	0.1	7.295967
1.588350	0.1	7.907093
1.590017	0.1	8.534492
1.591683	0.1	9.173036
1.593350	0.1	9.818435
1.595017	0.1	10.465027
1.596683	0.1	11.104525
1.598350	0.1	11.726678
1.600017	0.1	12.320221
1.601683	0.1	12.875439
1.603350	0.1	13.385833
1.605017	0.1	13.849438
1.606683	0.1	14.268161
1.608350	0.1	14.645458
1.610017	0.1	14.984132
1.611683	0.1	15.284420
1.613350	0.1	15.542627
1.615017	0.1	15.751899
1.616683	0.1	15.905024
1.618350	0.1	15.995563
1.620017	0.1	16.016603
1.621683	0.1	15.961052
1.623350	0.1	15.823246
1.625017	0.1	15.601696
1.626683	0.1	15.300752
1.628350	0.1	14.930190
1.630017	0.1	14.502467
1.631683	0.1	14.031649
1.633350	0.1	13.532759
1.635017	0.1	13.021291
1.636683	0.1	12.513221
1.638350	0.1	12.024761
1.640017	0.1	11.572421
1.641683	0.1	11.172236
1.643350	0.1	10.838569
1.645017	0.1	10.583223
1.646683	0.1	10.412932
1.648350	0.1	10.329068
1.650017	0.1	10.329188
1.651683	0.1	10.408581
1.653350	0.1	10.561824
1.655017	0.1	10.782898
1.656683	0.1	11.064053
1.658350	0.1	11.394680
1.660017	0.1	11.761845
1.661683	0.1	12.152971
1.663350	0.1	12.557328
1.665017	0.1	12.964905
1.666683	0.1	13.365687
1.668350	0.1	13.750018
1.670017	0.1	14.109136
1.671683	0.1	14.436127
1.673350	0.1	14.725984
1.675017	0.1	14.976204
1.676683	0.1	15.185953
1.678350	0.1	15.355469
1.680017	0.1	15.485347
1.681683	0.1	15.577019
1.683350	0.1	15.634120
1.685017	0.1	15.662135
1.686683	0.1	15.665949
1.688350	0.1	15.648306
1.690017	0.1	15.611411
1.691683	0.1	15.558482
1.693350	0.1	15.492977
1.695017	0.1	15.417696
1.696683	0.1	15.335024
1.698350	0.1	15.247227
1.700017	0.1	15.157045
1.701683	0.1	15.067399
1.703350	0.1	14.980377
1.705017	0.1	14.896871
1.706683	0.1	14.817239
1.708350	0.1	14.741481
1.710017	0.1	14.670075
1.711683	0.1	14.603794
1.713350	0.1	14.543355
1.715017	0.1	14.489294
1.716683	0.1	14.441312
1.718350	0.1	14.397622
1.720017	0.1	14.355780
1.721683	0.1	14.314176
1.723350	0.1	14.273406
1.725017	0.1	14.234663
1.726683	0.1	14.198841
1.728350	0.1	14.165998
1.730017	0.1	14.135362
1.731683	0.1	14.106096
1.733350	0.1	14.077545
1.735017	0.1	14.048756
1.736683	0.1	14.017881
1.738350	0.1	13.983191
1.740017	0.1	13.944627
1.741683	0.1	13.903261
1.743350	0.1	13.859392
1.745017	0.1	13.813198
1.746683	0.1	13.765515
1.748350	0.1	13.717473
1.750017	0.1	13.669492
1.751683	0.1	13.621569
1.753350	0.1	13.574303
1.755017	0.1	13.527990
1.756683	0.1	13.482154
1.758350	0.1	13.435961
1.760017	0.1	13.388873
1.761683	0.1	13.341308
1.763350	0.1	13.294102
1.765017	0.1	13.248027
1.766683	0.1	13.202310
1.768350	0.1	13.155402
1.770017	0.1	13.106824
1.771683	0.1	13.057710
1.773350	0.1	13.009787
1.775017	0.1	12.964369
1.776683	0.1	12.921632
1.778350	0.1	12.880684
1.780017	0.1	12.840451
1.781683	0.1	12.800456
1.783350	0.1	12.761713
1.785017	0.1	12.725652
1.786683	0.1	12.692869
1.788350	0.1	12.662531
1.790017	0.1	12.632967
1.791683	0.1	12.602211
1.793350	0.1	12.569786
1.795017	0.1	12.537778
1.796683	0.1	12.508333
1.798350	0.1	12.481929
1.800017	0.1	12.457550
1.801683	0.1	12.434185
1.803350	0.1	12.411536
1.805017	0.1	12.389363
1.806683	0.1	12.367011
1.808350	0.1	12.343705
1.810017	0.1	12.319625
1.811683	0.1	12.295247
1.813350	0.1	12.270451
1.815017	0.1	12.245179
1.816683	0.1	12.219609
1.818350	0.1	12.194038
1.820017	0.1	12.168289
1.821683	0.1	12.141646
1.823350	0.1	12.113035
1.825017	0.1	12.083174
1.826683	0.1	12.054146
1.828350	0.1	12.027145
1.830017	0.1	12.001754
1.831683	0.1	11.977435
1.833350	0.1	11.954010
1.835017	0.1	11.931062
1.836683	0.1	11.907519
1.838350	0.1	11.882663
1.840017	0.1	11.856735
1.841683	0.1	11.830867
1.843350	0.1	11.806787
1.845017	0.1	11.786223
1.846683	0.1	11.769295
1.848350	0.1	11.755169
1.850017	0.1	11.743606
1.851683	0.1	11.735738
1.853350	0.1	11.732937
1.855017	0.1	11.736274
1.856683	0.1	11.746348
1.858350	0.1	11.763335
1.860017	0.1	11.787058
1.861683	0.1	11.817277
1.863350	0.1	11.853278
1.865017	0.1	11.894346
1.866683	0.1	11.940480
1.868350	0.1	11.991978
1.870017	0.1	12.048901
1.871683	0.1	12.110413
1.873350	0.1	12.176157
1.875017	0.1	12.246669
1.876683	0.1	12.322248
1.878350	0.1	12.402297
1.880017	0.1	12.486399
1.881683	0.1	12.575210
1.883350	0.1	12.669087
1.885017	0.1	12.767733
1.886683	0.1	12.869716
1.888350	0.1	12.973667
1.890017	0.1	13.078810
1.891683	0.1	13.185442
1.893350	0.1	13.293744
1.895017	0.1	13.403059
1.896683	0.1	13.512255
1.898350	0.1	13.620377
1.900017	0.1	13.726951
1.901683	0.1	13.831557
1.903350	0.1	13.933838
1.905017	0.1	14.033616
1.906683	0.1	14.131010
1.908350	0.1	14.225841
1.910017	0.1	14.317215
1.911683	0.1	14.403582
1.913350	0.1	14.483333
1.915017	0.1	14.555276
1.916683	0.1	14.619471
1.918350	0.1	14.677883
1.920017	0.1	14.732421
1.921683	0.1	14.784158
1.923350	0.1	14.833570
1.925017	0.1	14.880777
1.926683	0.1	14.925660
1.928350	0.1	14.967860
1.930017	0.1	15.007139
1.931683	0.1	15.042842
1.933350	0.1	15.073956
1.935017	0.1	15.099169
1.936683	0.1	15.117944
1.938350	0.1	15.131057
1.940017	0.1	15.140832
1.941683	0.1	15.149654
1.943350	0.1	15.158833
1.945017	0.1	15.168370
1.946683	0.1	15.177251
1.948350	0.1	15.183867
1.950017	0.1	15.187086
1.951683	0.1	15.186907
1.953350	0.1	15.184582
1.955017	0.1	15.181423
1.956683	0.1	15.177668
1.958350	0.1	15.172721
1.960017	0.1	15.165449
1.961683	0.1	15.154303
1.963350	0.1	15.138985
1.965017	0.1	15.120746
1.966683	0.1	15.101672
1.968350	0.1	15.082956
1.970017	0.1	15.064777
1.971683	0.1	15.046240
1.973350	0.1	15.026391
1.975017	0.1	15.004278
1.976683	0.1	14.979244
1.978350	0.1	14.951707
1.980017	0.1	14.922203
1.981683	0.1	14.890850
1.983350	0.1	14.858187
1.985017	0.1	14.825583
1.986683	0.1	14.793874
1.988350	0.1	14.763058
1.990017	0.1	14.732958
1.991683	0.1	14.702142
1.993350	0.1	14.668406
1.995017	0.1	14.630736
1.996683	0.1	14.590681
1.998350	0.1	14.550389
2.000017	0.1	14.510573
2.001683	0.1	14.470936
2.003350	0.1	14.431358
2.005017	0.1	14.391244
2.006683	0.1	14.349342
2.008350	0.1	14.304520
2.010017	0.1	14.257134
2.011683	0.1	14.208616
2.013350	0.1	14.160574
2.015017	0.1	14.113844
2.016683	0.1	14.068783
2.018350	0.1	14.025033
2.020017	0.1	13.981641
2.021683	0.1	13.937772
2.023350	0.1	13.893128
2.025017	0.1	13.848067
2.026683	0.1	13.803423
2.028350	0.1	13.759971
2.030017	0.1	13.717175
2.031683	0.1	13.672710
2.033350	0.1	13.624252
2.035017	0.1	13.571740
2.036683	0.1	13.517321
2.038350	0.1	13.463617
2.040017	0.1	13.412715
2.041683	0.1	13.365210
2.043350	0.1	13.319732
2.045017	0.1	13.274313
2.046683	0.1	13.227523
2.048350	0.1	13.179124
2.050017	0.1	13.129831
2.051683	0.1	13.080359
2.053350	0.1	13.030411
2.055017	0.1	12.979508
2.056683	0.1	12.927533
2.058350	0.1	12.875260
2.060017	0.1	12.823344
2.061683	0.1	12.771607
2.063350	0.1	12.719394
2.065017	0.1	12.666643
2.066683	0.1	12.614013
2.068350	0.1	12.562156
2.070017	0.1	12.511135
2.071683	0.1	12.460769
2.073350	0.1	12.411059
2.075017	0.1	12.362302
2.076683	0.1	12.313963
2.078350	0.1	12.264848
2.080017	0.1	12.214602
2.081683	0.1	12.163699
2.083350	0.1	12.112678
2.085017	0.1	12.061537
2.086683	0.1	12.010754
2.088350	0.1	11.960507
2.090017	0.1	11.909903
2.091683	0.1	11.857391
2.093350	0.1	11.802674
2.095017	0.1	11.747182
2.096683	0.1	11.693359
2.098350	0.1	11.642397
2.100017	0.1	11.592806
2.101683	0.1	11.542321
2.103350	0.1	11.490465
2.105017	0.1	11.438132
2.106683	0.1	11.386693
2.108350	0.1	11.337281
2.110017	0.1	11.290730
2.111683	0.1	11.246443
2.113350	0.1	11.202813
2.115017	0.1	11.158109
2.116683	0.1	11.111737
2.118350	0.1	11.063815
2.120017	0.1	11.014760
2.121683	0.1	10.964990
2.123350	0.1	10.914982
2.125017	0.1	10.864914
2.126683	0.1	10.814727
2.128350	0.1	10.764599
2.130017	0.1	10.715664
2.131683	0.1	10.668696
2.133350	0.1	10.623336
2.135017	0.1	10.578216
2.136683	0.1	10.532797
2.138350	0.1	10.487438
2.140017	0.1	10.442079
2.141683	0.1	10.395826
2.143350	0.1	10.348082
2.145017	0.1	10.299445
2.146683	0.1	10.251582
2.148350	0.1	10.205985
2.150017	0.1	10.162712
2.151683	0.1	10.120154
2.153350	0.1	10.076762
2.155017	0.1	10.031522
2.156683	0.1	9.984315
2.158350	0.1	9.935201
2.160017	0.1	9.885252
2.161683	0.1	9.836317
2.163350	0.1	9.790063
2.165017	0.1	9.746433
2.166683	0.1	9.703756
2.168350	0.1	9.660900
2.170017	0.1	9.618342
2.171683	0.1	9.575964
2.173350	0.1	9.532631
2.175017	0.1	9.487987
2.176683	0.1	9.443164
2.178350	0.1	9.398938
2.180017	0.1	9.354950
2.181683	0.1	9.310186
2.183350	0.1	9.264470
2.185017	0.1	9.218634
2.186683	0.1	9.173513
2.188350	0.1	9.129167
2.190017	0.1	9.084285
2.191683	0.1	9.037555
2.193350	0.1	8.988858
2.195017	0.1	8.938969
2.196683	0.1	8.889258
2.198350	0.1	8.840561
2.200017	0.1	8.793116
2.201683	0.1	8.746803
2.203350	0.1	8.701206
2.205017	0.1	8.655966
2.206683	0.1	8.610845
2.208350	0.1	8.565784
2.210017	0.1	8.520008
2.211683	0.1	8.472741
2.213350	0.1	8.424581
2.215017	0.1	8.377016
2.216683	0.1	8.330763
2.218350	0.1	8.285642
2.220017	0.1	8.241773
2.221683	0.1	8.199573
2.223350	0.1	8.159280
2.225017	0.1	8.119643
2.226683	0.1	8.078814
2.228350	0.1	8.035720
2.230017	0.1	7.991016
2.231683	0.1	7.944942
2.233350	0.1	7.897079
2.235017	0.1	7.847190
2.236683	0.1	7.796228
2.238350	0.1	7.745982
2.240017	0.1	7.698179
2.241683	0.1	7.653535
2.243350	0.1	7.611275
2.245017	0.1	7.570625
2.246683	0.1	7.530332
2.248350	0.1	7.488609
2.250017	0.1	7.443488
2.251683	0.1	7.395149
2.253350	0.1	7.346034
2.255017	0.1	7.298828
2.256683	0.1	7.254541
2.258350	0.1	7.212639
2.260017	0.1	7.172466
2.261683	0.1	7.133305
2.263350	0.1	7.094324
2.265017	0.1	7.054747
2.266683	0.1	7.013739
2.268350	0.1	6.971002
2.270017	0.1	6.927193
2.271683	0.1	6.882728
2.273350	0.1	6.837011
2.275017	0.1	6.789685
2.276683	0.1	6.742001
2.278350	0.1	6.694973
2.280017	0.1	6.649018
2.281683	0.1	6.604851
2.283350	0.1	6.563664
2.285017	0.1	6.525517
2.286683	0.1	6.489516
2.288350	0.1	6.455064
2.290017	0.1	6.421328
2.291683	0.1	6.386638
2.293350	0.1	6.349743
2.295017	0.1	6.310821
2.296683	0.1	6.271303
2.298350	0.1	6.232381
2.300017	0.1	6.194771
2.301683	0.1	6.158054
2.303350	0.1	6.121099
2.305017	0.1	6.083489
2.306683	0.1	6.045878
2.308350	0.1	6.009281
2.310017	0.1	5.973339
2.311683	0.1	5.936802
2.313350	0.1	5.899251
2.315017	0.1	5.861640
2.316683	0.1	5.825580
2.318350	0.1	5.792439
2.320017	0.1	5.762101
2.321683	0.1	5.732775
2.323350	0.1	5.703032
2.325017	0.1	5.672694
2.326683	0.1	5.640984
2.328350	0.1	5.606532
2.330017	0.1	5.568326
2.331683	0.1	5.527556
2.333350	0.1	5.486846
2.335017	0.1	5.447865
2.336683	0.1	5.410254
2.338350	0.1	5.373538
2.340017	0.1	5.338729
2.341683	0.1	5.306721
2.343350	0.1	5.276859
2.345017	0.1	5.247355
2.346683	0.1	5.216956
2.348350	0.1	5.185485
2.350017	0.1	5.153895
2.351683	0.1	5.122900
2.353350	0.1	5.091608
2.355017	0.1	5.058885
2.356683	0.1	5.024135
2.358350	0.1	4.987717
2.360017	0.1	4.949749
2.361683	0.1	4.910529
2.363350	0.1	4.871190
2.365017	0.1	4.832745
2.366683	0.1	4.796088
2.368350	0.1	4.761994
2.370017	0.1	4.730761
2.371683	0.1	4.701495
2.373350	0.1	4.671932
2.375017	0.1	4.640222
2.376683	0.1	4.606486
2.378350	0.1	4.572392
2.380017	0.1	4.539430
2.381683	0.1	4.507363
2.383350	0.1	4.475355
2.385017	0.1	4.442871
2.386683	0.1	4.409850
2.388350	0.1	4.376054
2.390017	0.1	4.341066
2.391683	0.1	4.304946
2.393350	0.1	4.268170
2.395017	0.1	4.231334
2.396683	0.1	4.195750
2.398350	0.1	4.162371
2.400017	0.1	4.130602
2.401683	0.1	4.099012
2.403350	0.1	4.066408
2.405017	0.1	4.032076
2.406683	0.1	3.996372
2.408350	0.1	3.960014
2.410017	0.1	3.923774
2.411683	0.1	3.888369
2.413350	0.1	3.854156
2.415017	0.1	3.821194
2.416683	0.1	3.789366
2.418350	0.1	3.758729
2.420017	0.1	3.729761
2.421683	0.1	3.702224
2.423350	0.1	3.675044
2.425017	0.1	3.647089
2.426683	0.1	3.617823
2.428350	0.1	3.586948
2.430017	0.1	3.553808
2.431683	0.1	3.518105
2.433350	0.1	3.480554
2.435017	0.1	3.442645
2.436683	0.1	3.406227
2.438350	0.1	3.372014
2.440017	0.1	3.339589
2.441683	0.1	3.307879
2.443350	0.1	3.276587
2.445017	0.1	3.246248
2.446683	0.1	3.217042
2.448350	0.1	3.188312
2.450017	0.1	3.159464
2.451683	0.1	3.131211
2.453350	0.1	3.104568
2.455017	0.1	3.079057
2.456683	0.1	3.052652
2.458350	0.1	3.023565
2.460017	0.1	2.991617
2.461683	0.1	2.958059
2.463350	0.1	2.924919
2.465017	0.1	2.893508
2.466683	0.1	2.864599
2.468350	0.1	2.838314
2.470017	0.1	2.814114
2.471683	0.1	2.790868
2.473350	0.1	2.766907
2.475017	0.1	2.741158
2.476683	0.1	2.713800
2.478350	0.1	2.686739
2.480017	0.1	2.661586
2.481683	0.1	2.637863
2.483350	0.1	2.613127
2.485017	0.1	2.585471
2.486683	0.1	2.555132
2.488350	0.1	2.524138
2.490017	0.1	2.494574
2.491683	0.1	2.466858
2.493350	0.1	2.440155
2.495017	0.1	2.413869
2.496683	0.1	2.388597
2.498350	0.1	2.365172
2.500017	0.1	2.344072
2.501683	0.1	2.324402
2.503350	0.1	2.304554
2.505017	0.1	2.283335
2.506683	0.1	2.260506
2.508350	0.1	2.237499
2.510017	0.1	2.215684
2.511683	0.1	2.195358
2.513350	0.1	2.175391
2.515017	0.1	2.155006
2.516683	0.1	2.134144
2.518350	0.1	2.113581
2.520017	0.1	2.093732
2.521683	0.1	2.073765
2.523350	0.1	2.052367
2.525017	0.1	2.030015
2.526683	0.1	2.008319
2.528350	0.1	1.988471
2.530017	0.1	1.971066
2.531683	0.1	1.956344
2.533350	0.1	1.943886
2.535017	0.1	1.931489
2.536683	0.1	1.916945
2.538350	0.1	1.898825
2.540017	0.1	1.877427
2.541683	0.1	1.854599
2.543350	0.1	1.832903
2.545017	0.1	1.813352
2.546683	0.1	1.794815
2.548350	0.1	1.776695
2.550017	0.1	1.760542
2.551683	0.1	1.747489
2.553350	0.1	1.736462
2.555017	0.1	1.725257
2.556683	0.1	1.711905
2.558350	0.1	1.696348
2.560017	0.1	1.679897
2.561683	0.1	1.664579
2.563350	0.1	1.651287
2.565017	0.1	1.639783
2.566683	0.1	1.628995
2.568350	0.1	1.617491
2.570017	0.1	1.604736
2.571683	0.1	1.591683
2.573350	0.1	1.579821
2.575017	0.1	1.569212
2.576683	0.1	1.559198
2.578350	0.1	1.549006
2.580017	0.1	1.538158
2.581683	0.1	1.527250
2.583350	0.1	1.516700
2.585017	0.1	1.505971
2.586683	0.1	1.494348
2.588350	0.1	1.481414
2.590017	0.1	1.466990
2.591683	0.1	1.451254
2.593350	0.1	1.435757
2.595017	0.1	1.422703
2.596683	0.1	1.413107
2.598350	0.1	1.405895
2.600017	0.1	1.399279
2.601683	0.1	1.392603
2.603350	0.1	1.385570
2.605017	0.1	1.377463
2.606683	0.1	1.367688
2.608350	0.1	1.356483
2.610017	0.1	1.345754
2.611683	0.1	1.337469
2.613350	0.1	1.331925
2.615017	0.1	1.327574
2.616683	0.1	1.322389
2.618350	0.1	1.315117
2.620017	0.1	1.305282
2.621683	0.1	1.293540
2.623350	0.1	1.281500
2.625017	0.1	1.270592
2.626683	0.1	1.261532
2.628350	0.1	1.254499
2.630017	0.1	1.248777
2.631683	0.1	1.243413
2.633350	0.1	1.238406
2.635017	0.1	1.234174
2.636683	0.1	1.230478
2.638350	0.1	1.226485
2.640017	0.1	1.221836
2.641683	0.1	1.216173
2.643350	0.1	1.209200
2.645017	0.1	1.201034
2.646683	0.1	1.192987
2.648350	0.1	1.185775
2.650017	0.1	1.179576
2.651683	0.1	1.173914
2.653350	0.1	1.168370
2.655017	0.1	1.163244
2.656683	0.1	1.159072
2.658350	0.1	1.155973
2.660017	0.1	1.154065
2.661683	0.1	1.153827
2.663350	0.1	1.155377
2.665017	0.1	1.157463
2.666683	0.1	1.158536
2.668350	0.1	1.157165
2.670017	0.1	1.152277
2.671683	0.1	1.144171
2.673350	0.1	1.134574
2.675017	0.1	1.125693
2.676683	0.1	1.118958
2.678350	0.1	1.114965
2.680017	0.1	1.113296
2.681683	0.1	1.112223
2.683350	0.1	1.110077
2.685017	0.1	1.106143
2.686683	0.1	1.101136
2.688350	0.1	1.096070
2.690017	0.1	1.091659
2.691683	0.1	1.088142
2.693350	0.1	1.085877
2.695017	0.1	1.084745
2.696683	0.1	1.083851
2.698350	0.1	1.082301
2.700017	0.1	1.079440
2.701683	0.1	1.075268
2.703350	0.1	1.070976
2.705017	0.1	1.067758
2.706683	0.1	1.065910
2.708350	0.1	1.064420
2.710017	0.1	1.062453
2.711683	0.1	1.059651
2.713350	0.1	1.056492
2.715017	0.1	1.053751
2.716683	0.1	1.051843
2.718350	0.1	1.050949
2.720017	0.1	1.049936
2.721683	0.1	1.047075
2.723350	0.1	1.042247
2.725017	0.1	1.037538
2.726683	0.1	1.034558
2.728350	0.1	1.033485
2.730017	0.1	1.033485
2.731683	0.1	1.033127
2.733350	0.1	1.031101
2.735017	0.1	1.028359
2.736683	0.1	1.027405
2.738350	0.1	1.029730
2.740017	0.1	1.034617
2.741683	0.1	1.040518
2.743350	0.1	1.046360
2.745017	0.1	1.051486
2.746683	0.1	1.055360
2.748350	0.1	1.057923
2.750017	0.1	1.059175
2.751683	0.1	1.059413
2.753350	0.1	1.058579
2.755017	0.1	1.057327
2.756683	0.1	1.056552
2.758350	0.1	1.057088
2.760017	0.1	1.058996
2.761683	0.1	1.061559
2.763350	0.1	1.063705
2.765017	0.1	1.064837
2.766683	0.1	1.065433
2.768350	0.1	1.066089
2.770017	0.1	1.066983
2.771683	0.1	1.068294
2.773350	0.1	1.069665
2.775017	0.1	1.070559
2.776683	0.1	1.070857
2.778350	0.1	1.070798
2.780017	0.1	1.071036
2.781683	0.1	1.072288
2.783350	0.1	1.075387
2.785017	0.1	1.080811
2.786683	0.1	1.088023
2.788350	0.1	1.095593
2.790017	0.1	1.102269
2.791683	0.1	1.107276
2.793350	0.1	1.109779
2.795017	0.1	1.110137
2.796683	0.1	1.110315
2.798350	0.1	1.112640
2.800017	0.1	1.117230
2.801683	0.1	1.121998
2.803350	0.1	1.124919
2.805017	0.1	1.125336
2.806683	0.1	1.124322
2.808350	0.1	1.123786
2.810017	0.1	1.125813
2.811683	0.1	1.130402
2.813350	0.1	1.135230
2.815017	0.1	1.138091
2.816683	0.1	1.139283
2.818350	0.1	1.141310
2.820017	0.1	1.146197
2.821683	0.1	1.153410
2.823350	0.1	1.160085
2.825017	0.1	1.164198
2.826683	0.1	1.165867
2.828350	0.1	1.166225
2.830017	0.1	1.166344
2.831683	0.1	1.166403
2.833350	0.1	1.166821
2.835017	0.1	1.168013
2.836683	0.1	1.169920
2.838350	0.1	1.171827
2.840017	0.1	1.173496
2.841683	0.1	1.176179
2.843350	0.1	1.181483
2.845017	0.1	1.190126
2.846683	0.1	1.200855
2.848350	0.1	1.211524
2.850017	0.1	1.219452
2.851683	0.1	1.223564
2.853350	0.1	1.224876
2.855017	0.1	1.225352
2.856683	0.1	1.226485
2.858350	0.1	1.229346
2.860017	0.1	1.234293
2.861683	0.1	1.240850
2.863350	0.1	1.247466
2.865017	0.1	1.252532
2.866683	0.1	1.255632
2.868350	0.1	1.257002
2.870017	0.1	1.257241
2.871683	0.1	1.256704
2.873350	0.1	1.256406
2.875017	0.1	1.257420
2.876683	0.1	1.260102
2.878350	0.1	1.263559
2.880017	0.1	1.265824
2.881683	0.1	1.266241
2.883350	0.1	1.265287
2.885017	0.1	1.263857
2.886683	0.1	1.262665
2.888350	0.1	1.262724
2.890017	0.1	1.264453
2.891683	0.1	1.267493
2.893350	0.1	1.271486
2.895017	0.1	1.276076
2.896683	0.1	1.280010
2.898350	0.1	1.281917
2.900017	0.1	1.281798
2.901683	0.1	1.280308
2.903350	0.1	1.277983
2.905017	0.1	1.275241
2.906683	0.1	1.273096
2.908350	0.1	1.272917
2.910017	0.1	1.275003
2.911683	0.1	1.278460
2.913350	0.1	1.281798
2.915017	0.1	1.283765
2.916683	0.1	1.284421
2.918350	0.1	1.283944
2.920017	0.1	1.282334
2.921683	0.1	1.279652
2.923350	0.1	1.276434
2.925017	0.1	1.273096
2.926683	0.1	1.269639
2.928350	0.1	1.266241
2.930017	0.1	1.263380
2.931683	0.1	1.261413
2.933350	0.1	1.260519
2.935017	0.1	1.261354
2.936683	0.1	1.263917
2.938350	0.1	1.267135
2.940017	0.1	1.269460
2.941683	0.1	1.269996
2.943350	0.1	1.268923
2.945017	0.1	1.266480
2.946683	0.1	1.262963
2.948350	0.1	1.259148
2.950017	0.1	1.256347
2.951683	0.1	1.255333
2.953350	0.1	1.255691
2.955017	0.1	1.256526
2.956683	0.1	1.257777
2.958350	0.1	1.260459
2.960017	0.1	1.264632
2.961683	0.1	1.268685
2.963350	0.1	1.270831
2.965017	0.1	1.270115
2.966683	0.1	1.266837
2.968350	0.1	1.261830
2.970017	0.1	1.255810
2.971683	0.1	1.249254
2.973350	0.1	1.242995
2.975017	0.1	1.238406
2.976683	0.1	1.236439
2.978350	0.1	1.236260
2.980017	0.1	1.236141
2.981683	0.1	1.235783
2.983350	0.1	1.235724
2.985017	0.1	1.236141
2.986683	0.1	1.236677
2.988350	0.1	1.236558
2.990017	0.1	1.235306
2.991683	0.1	1.233399
2.993350	0.1	1.231492
2.995017	0.1	1.230300
2.996683	0.1	1.229882
2.998350	0.1	1.230002
3.000017	0.1	1.229882
3.001683	0.1	1.228750
3.003350	0.1	1.225472
3.005017	0.1	1.220107
3.006683	0.1	1.214683
3.008350	0.1	1.211524
3.010017	0.1	1.211166
3.011683	0.1	1.212180
3.013350	0.1	1.212955
3.015017	0.1	1.213253
3.016683	0.1	1.213789
3.018350	0.1	1.215339
3.020017	0.1	1.217604
3.021683	0.1	1.218736
3.023350	0.1	1.217187
3.025017	0.1	1.213133
3.026683	0.1	1.208246
3.028350	0.1	1.203954
3.030017	0.1	1.200676
3.031683	0.1	1.198053
3.033350	0.1	1.195729
3.035017	0.1	1.193464
3.036683	0.1	1.191437
3.038350	0.1	1.189947
3.040017	0.1	1.188815
3.041683	0.1	1.187027
3.043350	0.1	1.184404
3.045017	0.1	1.181543
3.046683	0.1	1.178503
3.048350	0.1	1.175046
3.050017	0.1	1.171827
3.051683	0.1	1.169562
3.053350	0.1	1.168251
3.055017	0.1	1.167417
3.056683	0.1	1.166463
3.058350	0.1	1.164258
3.060017	0.1	1.159847
3.061683	0.1	1.153588
3.063350	0.1	1.147091
3.065017	0.1	1.142323
3.066683	0.1	1.140773
3.068350	0.1	1.141369
3.070017	0.1	1.141071
3.071683	0.1	1.137912
3.073350	0.1	1.133621
3.075017	0.1	1.131594
3.076683	0.1	1.132727
3.078350	0.1	1.134634
3.080017	0.1	1.134276
3.081683	0.1	1.130819
3.083350	0.1	1.125813
3.085017	0.1	1.121283
3.086683	0.1	1.118183
3.088350	0.1	1.116216
3.090017	0.1	1.114547
3.091683	0.1	1.112521
3.093350	0.1	1.109779
3.095017	0.1	1.106262
3.096683	0.1	1.102030
3.098350	0.1	1.097560
3.100017	0.1	1.094222
3.101683	0.1	1.092851
3.103350	0.1	1.093149
3.105017	0.1	1.093507
3.106683	0.1	1.092076
3.108350	0.1	1.088917
3.110017	0.1	1.085758
3.111683	0.1	1.083970
3.113350	0.1	1.083195
3.115017	0.1	1.082182
3.116683	0.1	1.080036
3.118350	0.1	1.076698
3.120017	0.1	1.073241
3.121683	0.1	1.070678
3.123350	0.1	1.068354
3.125017	0.1	1.064539
3.126683	0.1	1.058161
3.128350	0.1	1.050472
3.130017	0.1	1.044095
3.131683	0.1	1.040757
3.133350	0.1	1.039743
3.135017	0.1	1.038969
3.136683	0.1	1.037002
3.138350	0.1	1.033068
3.140017	0.1	1.027525
3.141683	0.1	1.021981
3.143350	0.1	1.018405
3.145017	0.1	1.017690
3.146683	0.1	1.018584
3.148350	0.1	1.019061
3.150017	0.1	1.018167
3.151683	0.1	1.016021
3.153350	0.1	1.013517
3.155017	0.1	1.011431
3.156683	0.1	1.009762
3.158350	0.1	1.007438
3.160017	0.1	1.003385
3.161683	0.1	0.997841
3.163350	0.1	0.992060
3.165017	0.1	0.986934
3.166683	0.1	0.982642
3.168350	0.1	0.978410
3.170017	0.1	0.974357
3.171683	0.1	0.971973
3.173350	0.1	0.971675
3.175017	0.1	0.971496
3.176683	0.1	0.968576
3.178350	0.1	0.962079
3.180017	0.1	0.953794
3.181683	0.1	0.946760
3.183350	0.1	0.942290
3.185017	0.1	0.939786
3.186683	0.1	0.938118
3.188350	0.1	0.936508
3.190017	0.1	0.934064
3.191683	0.1	0.929713
3.193350	0.1	0.922561
3.195017	0.1	0.913262
3.196683	0.1	0.904322
3.198350	0.1	0.898421
3.200017	0.1	0.896037
3.201683	0.1	0.895679
3.203350	0.1	0.896156
3.205017	0.1	0.896752
3.206683	0.1	0.896812
3.208350	0.1	0.895560
3.210017	0.1	0.892282
3.211683	0.1	0.886381
3.213350	0.1	0.878632
3.215017	0.1	0.870884
3.216683	0.1	0.865102
3.218350	0.1	0.861943
3.220017	0.1	0.860632
3.221683	0.1	0.859439
3.223350	0.1	0.857294
3.225017	0.1	0.853896
3.226683	0.1	0.848889
3.228350	0.1	0.842452
3.230017	0.1	0.835717
3.231683	0.1	0.829279
3.233350	0.1	0.822783
3.235017	0.1	0.816047
3.236683	0.1	0.810385
3.238350	0.1	0.807047
3.240017	0.1	0.806391
3.241683	0.1	0.807881
3.243350	0.1	0.810623
3.245017	0.1	0.812769
3.246683	0.1	0.812948
3.248350	0.1	0.810802
3.250017	0.1	0.806987
3.251683	0.1	0.802159
3.253350	0.1	0.796974
3.255017	0.1	0.791490
3.256683	0.1	0.785530
3.258350	0.1	0.779390
3.260017	0.1	0.773907
3.261683	0.1	0.769913
3.263350	0.1	0.767291
3.265017	0.1	0.765026
3.266683	0.1	0.761867
3.268350	0.1	0.757694
3.270017	0.1	0.752926
3.271683	0.1	0.747800
3.273350	0.1	0.742555
3.275017	0.1	0.737786
3.276683	0.1	0.734210
3.278350	0.1	0.731707
3.280017	0.1	0.729621
3.281683	0.1	0.727534
3.283350	0.1	0.724971
3.285017	0.1	0.720978
3.286683	0.1	0.714183
3.288350	0.1	0.704408
3.290017	0.1	0.693739
3.291683	0.1	0.685275
3.293350	0.1	0.680625
3.295017	0.1	0.679195
3.296683	0.1	0.679195
3.298350	0.1	0.678778
3.300017	0.1	0.677645
3.301683	0.1	0.676036
3.303350	0.1	0.673771
3.305017	0.1	0.670135
3.306683	0.1	0.665128
3.308350	0.1	0.659585
3.310017	0.1	0.655294
3.311683	0.1	0.653148
3.313350	0.1	0.652194
3.315017	0.1	0.650287
3.316683	0.1	0.645876
3.318350	0.1	0.638664
3.320017	0.1	0.629365
3.321683	0.1	0.619590
3.323350	0.1	0.610769
3.325017	0.1	0.603199
3.326683	0.1	0.596643
3.328350	0.1	0.591755
3.330017	0.1	0.589371
3.331683	0.1	0.589669
3.333350	0.1	0.591338
3.335017	0.1	0.592470
3.336683	0.1	0.591636
3.338350	0.1	0.588715
3.340017	0.1	0.584185
3.341683	0.1	0.579476
3.343350	0.1	0.576019
3.345017	0.1	0.573754
3.346683	0.1	0.571072
3.348350	0.1	0.566781
3.350017	0.1	0.561833
3.351683	0.1	0.558257
3.353350	0.1	0.556231
3.355017	0.1	0.554144
3.356683	0.1	0.550866
3.358350	0.1	0.546575
3.360017	0.1	0.542462
3.361683	0.1	0.539660
3.363350	0.1	0.537753
3.365017	0.1	0.535071
3.366683	0.1	0.529170
3.368350	0.1	0.519395
3.370017	0.1	0.507891
3.371683	0.1	0.497878
3.373350	0.1	0.491202
3.375017	0.1	0.487685
3.376683	0.1	0.485837
3.378350	0.1	0.483692
3.380017	0.1	0.480771
3.381683	0.1	0.478506
3.383350	0.1	0.478327
3.385017	0.1	0.480056
3.386683	0.1	0.482559
3.388350	0.1	0.483930
3.390017	0.1	0.483036
3.391683	0.1	0.480294
3.393350	0.1	0.477016
3.395017	0.1	0.473738
3.396683	0.1	0.470102
3.398350	0.1	0.465751
3.400017	0.1	0.460625
3.401683	0.1	0.455081
3.403350	0.1	0.449061
3.405017	0.1	0.442505
3.406683	0.1	0.435233
3.408350	0.1	0.427723
3.410017	0.1	0.420630
3.411683	0.1	0.414729
3.413350	0.1	0.410676
3.415017	0.1	0.408530
3.416683	0.1	0.407815
3.418350	0.1	0.407994
3.420017	0.1	0.408888
3.421683	0.1	0.410318
3.423350	0.1	0.411749
3.425017	0.1	0.412464
3.426683	0.1	0.411987
3.428350	0.1	0.410020
3.430017	0.1	0.407219
3.431683	0.1	0.404120
3.433350	0.1	0.400782
3.435017	0.1	0.396192
3.436683	0.1	0.389755
3.438350	0.1	0.382602
3.440017	0.1	0.376940
3.441683	0.1	0.374258
3.443350	0.1	0.374198
3.445017	0.1	0.375152
3.446683	0.1	0.375688
3.448350	0.1	0.375688
3.450017	0.1	0.375986
3.451683	0.1	0.376999
3.453350	0.1	0.378132
3.455017	0.1	0.378370
3.456683	0.1	0.377059
3.458350	0.1	0.375152
3.460017	0.1	0.374198
3.461683	0.1	0.375450
3.463350	0.1	0.379443
3.465017	0.1	0.386119
3.466683	0.1	0.395119
3.468350	0.1	0.406325
3.470017	0.1	0.419378
3.471683	0.1	0.433683
3.473350	0.1	0.448406
3.475017	0.1	0.461936
3.476683	0.1	0.472486
3.478350	0.1	0.480115
3.480017	0.1	0.485778
3.481683	0.1	0.489593
3.483350	0.1	0.490189
3.485017	0.1	0.486612
3.486683	0.1	0.479519
3.488350	0.1	0.470459
3.490017	0.1	0.460744
3.491683	0.1	0.450671
3.493350	0.1	0.440240
3.495017	0.1	0.429451
3.496683	0.1	0.419021
3.498350	0.1	0.410438
3.500017	0.1	0.405312
3.501683	0.1	0.403821
3.503350	0.1	0.404656
3.505017	0.1	0.407100
3.506683	0.1	0.411987
3.508350	0.1	0.420630
3.510017	0.1	0.432909
3.511683	0.1	0.447035
3.513350	0.1	0.462115
3.515017	0.1	0.477791
3.516683	0.1	0.493288
3.518350	0.1	0.508130
3.520017	0.1	0.522852
3.521683	0.1	0.537932
3.523350	0.1	0.552356
3.525017	0.1	0.564754
3.526683	0.1	0.575125
3.528350	0.1	0.584602
3.530017	0.1	0.594378
3.531683	0.1	0.604510
3.533350	0.1	0.613987
3.535017	0.1	0.621319
3.536683	0.1	0.625610
3.538350	0.1	0.626922
3.540017	0.1	0.626624
3.541683	0.1	0.626504
3.543350	0.1	0.627518
3.545017	0.1	0.629485
3.546683	0.1	0.631571
3.548350	0.1	0.633001
3.550017	0.1	0.633359
3.551683	0.1	0.633180
3.553350	0.1	0.633478
3.555017	0.1	0.635147
3.556683	0.1	0.638902
3.558350	0.1	0.643969
3.560017	0.1	0.648141
3.561683	0.1	0.650227
3.563350	0.1	0.650704
3.565017	0.1	0.650942
3.566683	0.1	0.651479
3.568350	0.1	0.652432
3.570017	0.1	0.653267
3.571683	0.1	0.653684
3.573350	0.1	0.653625
3.575017	0.1	0.653565
3.576683	0.1	0.653803
3.578350	0.1	0.654161
3.580017	0.1	0.653803
3.581683	0.1	0.651956
3.583350	0.1	0.648499
3.585017	0.1	0.643969
3.586683	0.1	0.638843
3.588350	0.1	0.633657
3.590017	0.1	0.629067
3.591683	0.1	0.626147
3.593350	0.1	0.624657
3.595017	0.1	0.623763
3.596683	0.1	0.623107
3.598350	0.1	0.623286
3.600017	0.1	0.624716
3.601683	0.1	0.627279
3.603350	0.1	0.630617
3.605017	0.1	0.634253
3.606683	0.1	0.636816
3.608350	0.1	0.636578
3.610017	0.1	0.633240
3.611683	0.1	0.628054
3.613350	0.1	0.622571
3.615017	0.1	0.617743
3.616683	0.1	0.613987
3.618350	0.1	0.611126
3.620017	0.1	0.608504
3.621683	0.1	0.606358
3.623350	0.1	0.605524
3.625017	0.1	0.605583
3.626683	0.1	0.605226
3.628350	0.1	0.603616
3.630017	0.1	0.601232
3.631683	0.1	0.598908
3.633350	0.1	0.597596
3.635017	0.1	0.597179
3.636683	0.1	0.597477
3.638350	0.1	0.598550
3.640017	0.1	0.600517
3.641683	0.1	0.602543
3.643350	0.1	0.603557
3.645017	0.1	0.603199
3.646683	0.1	0.601471
3.648350	0.1	0.598669
3.650017	0.1	0.595391
3.651683	0.1	0.592411
3.653350	0.1	0.590682
3.655017	0.1	0.590622
3.656683	0.1	0.591338
3.658350	0.1	0.591934
3.660017	0.1	0.592351
3.661683	0.1	0.592768
3.663350	0.1	0.592828
3.665017	0.1	0.591815
3.666683	0.1	0.589609
3.668350	0.1	0.586987
3.670017	0.1	0.584900
3.671683	0.1	0.583470
3.673350	0.1	0.582457
3.675017	0.1	0.581205
3.676683	0.1	0.578463
3.678350	0.1	0.573933
3.680017	0.1	0.568688
3.681683	0.1	0.564635
3.683350	0.1	0.563562
3.685017	0.1	0.566006
3.686683	0.1	0.570774
3.688350	0.1	0.576079
3.690017	0.1	0.580370
3.691683	0.1	0.582397
3.693350	0.1	0.581265
3.695017	0.1	0.577033
3.696683	0.1	0.571370
3.698350	0.1	0.566185
3.700017	0.1	0.562251
3.701683	0.1	0.559866
3.703350	0.1	0.559449
3.705017	0.1	0.561118
3.706683	0.1	0.564396
3.708350	0.1	0.567973
3.710017	0.1	0.570178
3.711683	0.1	0.569522
3.713350	0.1	0.566304
3.715017	0.1	0.561833
3.716683	0.1	0.557482
3.718350	0.1	0.554264
3.720017	0.1	0.552356
3.721683	0.1	0.551045
3.723350	0.1	0.549614
3.725017	0.1	0.548601
3.726683	0.1	0.548780
3.728350	0.1	0.550151
3.730017	0.1	0.551760
3.731683	0.1	0.552356
3.733350	0.1	0.551701
3.735017	0.1	0.550568
3.736683	0.1	0.550032
3.738350	0.1	0.550389
3.740017	0.1	0.550330
3.741683	0.1	0.548840
3.743350	0.1	0.546277
3.745017	0.1	0.543475
3.746683	0.1	0.540555
3.748350	0.1	0.537396
3.750017	0.1	0.534356
3.751683	0.1	0.531495
3.753350	0.1	0.528932
3.755017	0.1	0.526607
3.756683	0.1	0.524879
3.758350	0.1	0.524223
3.760017	0.1	0.524282
3.761683	0.1	0.524461
3.763350	0.1	0.524521
3.765017	0.1	0.524700
3.766683	0.1	0.525236
3.768350	0.1	0.525177
3.770017	0.1	0.522971
3.771683	0.1	0.518441
3.773350	0.1	0.514090
3.775017	0.1	0.512600
3.776683	0.1	0.514090
3.778350	0.1	0.516415
3.780017	0.1	0.517964
3.781683	0.1	0.518560
3.783350	0.1	0.518322
3.785017	0.1	0.516832
3.786683	0.1	0.513732
3.788350	0.1	0.510037
3.790017	0.1	0.507474
3.791683	0.1	0.505984
3.793350	0.1	0.503302
3.795017	0.1	0.497520
3.796683	0.1	0.489950
3.798350	0.1	0.483632
3.800017	0.1	0.480831
3.801683	0.1	0.481427
3.803350	0.1	0.483811
3.805017	0.1	0.486672
3.806683	0.1	0.489175
3.808350	0.1	0.490248
3.810017	0.1	0.488937
3.811683	0.1	0.485480
3.813350	0.1	0.481546
3.815017	0.1	0.479102
3.816683	0.1	0.478506
3.818350	0.1	0.478268
3.820017	0.1	0.476956
3.821683	0.1	0.474453
3.823350	0.1	0.472069
3.825017	0.1	0.470936
3.826683	0.1	0.470758
3.828350	0.1	0.470698
3.830017	0.1	0.470102
3.831683	0.1	0.468254
3.833350	0.1	0.464559
3.835017	0.1	0.458598
3.836683	0.1	0.450730
3.838350	0.1	0.442147
3.840017	0.1	0.434697
3.841683	0.1	0.430584
3.843350	0.1	0.430524
3.845017	0.1	0.433445
3.846683	0.1	0.437021
3.848350	0.1	0.439525
3.850017	0.1	0.439942
3.851683	0.1	0.438511
3.853350	0.1	0.436127
3.855017	0.1	0.433624
3.856683	0.1	0.431597
3.858350	0.1	0.429809
3.860017	0.1	0.428498
3.861683	0.1	0.428021
3.863350	0.1	0.428379
3.865017	0.1	0.428855
3.866683	0.1	0.428438
3.868350	0.1	0.426054
3.870017	0.1	0.421524
3.871683	0.1	0.415862
3.873350	0.1	0.410616
3.875017	0.1	0.406981
3.876683	0.1	0.405252
3.878350	0.1	0.405312
3.880017	0.1	0.406861
3.881683	0.1	0.409186
3.883350	0.1	0.410795
3.885017	0.1	0.409961
3.886683	0.1	0.406802
3.888350	0.1	0.403285
3.890017	0.1	0.401557
3.891683	0.1	0.401795
3.893350	0.1	0.403345
3.895017	0.1	0.405073
3.896683	0.1	0.405431
3.898350	0.1	0.403464
3.900017	0.1	0.400186
3.901683	0.1	0.396788
3.903350	0.1	0.394046
3.905017	0.1	0.392318
3.906683	0.1	0.391066
3.908350	0.1	0.389874
3.910017	0.1	0.388682
3.911683	0.1	0.387609
3.913350	0.1	0.385582
3.915017	0.1	0.381351
3.916683	0.1	0.374794
3.918350	0.1	0.367403
3.920017	0.1	0.361681
3.921683	0.1	0.359237
3.923350	0.1	0.359952
3.925017	0.1	0.362515
3.926683	0.1	0.365257
3.928350	0.1	0.366449
3.930017	0.1	0.364780
3.931683	0.1	0.360250
3.933350	0.1	0.354052
3.935017	0.1	0.348091
3.936683	0.1	0.344276
3.938350	0.1	0.343263
3.940017	0.1	0.344634
3.941683	0.1	0.347555
3.943350	0.1	0.351727
3.945017	0.1	0.355959
3.946683	0.1	0.358105
3.948350	0.1	0.356555
3.950017	0.1	0.351489
3.951683	0.1	0.344515
3.953350	0.1	0.337601
3.955017	0.1	0.331342
3.956683	0.1	0.325918
3.958350	0.1	0.321746
3.960017	0.1	0.319123
3.961683	0.1	0.318050
3.963350	0.1	0.318170
3.965017	0.1	0.318766
3.966683	0.1	0.319779
3.968350	0.1	0.321686
3.970017	0.1	0.324249
3.971683	0.1	0.326276
3.973350	0.1	0.326693
3.975017	0.1	0.325561
3.976683	0.1	0.323534
3.978350	0.1	0.320792
3.980017	0.1	0.316978
3.981683	0.1	0.312328
3.983350	0.1	0.308037
3.985017	0.1	0.305593
3.986683	0.1	0.305057
3.988350	0.1	0.305116
3.990017	0.1	0.304103
3.991683	0.1	0.301301
3.993350	0.1	0.297368
3.995017	0.1	0.293612
3.996683	0.1	0.290990
3.998350	0.1	0.289261
4.000017	0.1	0.287592
4.001683	0.1	0.285864
4.003350	0.1	0.285268
4.005017	0.1	0.286996
4.006683	0.1	0.290334
4.008350	0.1	0.293136
4.010017	0.1	0.293970
4.011683	0.1	0.293016
4.013350	0.1	0.290573
4.015017	0.1	0.287056
4.016683	0.1	0.282645
4.018350	0.1	0.277519
4.020017	0.1	0.271499
4.021683	0.1	0.265479
4.023350	0.1	0.261068
4.025017	0.1	0.258863
4.026683	0.1	0.257671
4.028350	0.1	0.255942
4.030017	0.1	0.253677
4.031683	0.1	0.251532
4.033350	0.1	0.250041
4.035017	0.1	0.249743
4.036683	0.1	0.251353
4.038350	0.1	0.254691
4.040017	0.1	0.258267
4.041683	0.1	0.260532
4.043350	0.1	0.260830
4.045017	0.1	0.259161
4.046683	0.1	0.256300
4.048350	0.1	0.253677
4.050017	0.1	0.251830
4.051683	0.1	0.250459
4.053350	0.1	0.248671
4.055017	0.1	0.246286
4.056683	0.1	0.244081
4.058350	0.1	0.243366
4.060017	0.1	0.244260
4.061683	0.1	0.244975
4.063350	0.1	0.243366
4.065017	0.1	0.239074
4.066683	0.1	0.233829
4.068350	0.1	0.229478
4.070017	0.1	0.226736
4.071683	0.1	0.225186
4.073350	0.1	0.223637
4.075017	0.1	0.221133
4.076683	0.1	0.218034
4.078350	0.1	0.215471
4.080017	0.1	0.213981
4.081683	0.1	0.213921
4.083350	0.1	0.214875
4.085017	0.1	0.215888
4.086683	0.1	0.215828
4.088350	0.1	0.214696
4.090017	0.1	0.213265
4.091683	0.1	0.212610
4.093350	0.1	0.213146
4.095017	0.1	0.213802
4.096683	0.1	0.213027
4.098350	0.1	0.210345
4.100017	0.1	0.206947
4.101683	0.1	0.204504
4.103350	0.1	0.203848
4.105017	0.1	0.204623
4.106683	0.1	0.205934
4.108350	0.1	0.206709
4.110017	0.1	0.206053
4.111683	0.1	0.203550
4.113350	0.1	0.200093
4.115017	0.1	0.197172
4.116683	0.1	0.195801
4.118350	0.1	0.195384
4.120017	0.1	0.194490
4.121683	0.1	0.192344
4.123350	0.1	0.189364
4.125017	0.1	0.186563
4.126683	0.1	0.184476
4.128350	0.1	0.182331
4.130017	0.1	0.179052
4.131683	0.1	0.174761
4.133350	0.1	0.171006
4.135017	0.1	0.169456
4.136683	0.1	0.171065
4.138350	0.1	0.175118
4.140017	0.1	0.179589
4.141683	0.1	0.182033
4.143350	0.1	0.181556
4.145017	0.1	0.179231
4.146683	0.1	0.176191
4.148350	0.1	0.173211
4.150017	0.1	0.170827
4.151683	0.1	0.169754
4.153350	0.1	0.170112
4.155017	0.1	0.171185
4.156683	0.1	0.172079
4.158350	0.1	0.171959
4.160017	0.1	0.170767
4.161683	0.1	0.168920
4.163350	0.1	0.167012
4.165017	0.1	0.165582
4.166683	0.1	0.164568
4.168350	0.1	0.163794
4.170017	0.1	0.162661
4.171683	0.1	0.160217
4.173350	0.1	0.156283
4.175017	0.1	0.152528
4.176683	0.1	0.151396
4.178350	0.1	0.153899
4.180017	0.1	0.158727
4.181683	0.1	0.163078
4.183350	0.1	0.164807
4.185017	0.1	0.163376
4.186683	0.1	0.160038
4.188350	0.1	0.156760
4.190017	0.1	0.154734
4.191683	0.1	0.153065
4.193350	0.1	0.150502
4.195017	0.1	0.147164
4.196683	0.1	0.144124
4.198350	0.1	0.141799
4.200017	0.1	0.140011
4.201683	0.1	0.138462
4.203350	0.1	0.136137
4.205017	0.1	0.132442
4.206683	0.1	0.128269
4.208350	0.1	0.125170
4.210017	0.1	0.123620
4.211683	0.1	0.123262
4.213350	0.1	0.123620
4.215017	0.1	0.124037
4.216683	0.1	0.123322
4.218350	0.1	0.121474
4.220017	0.1	0.119925
4.221683	0.1	0.120401
4.223350	0.1	0.123382
4.225017	0.1	0.127852
4.226683	0.1	0.131905
4.228350	0.1	0.133574
4.230017	0.1	0.132263
4.231683	0.1	0.128746
4.233350	0.1	0.124335
4.235017	0.1	0.119686
4.236683	0.1	0.115335
4.238350	0.1	0.111878
4.240017	0.1	0.110149
4.241683	0.1	0.111103
4.243350	0.1	0.115037
4.245017	0.1	0.120580
4.246683	0.1	0.124991
4.248350	0.1	0.125945
4.250017	0.1	0.123322
4.251683	0.1	0.118077
4.253350	0.1	0.111580
4.255017	0.1	0.105202
4.256683	0.1	0.100613
4.258350	0.1	0.099421
4.260017	0.1	0.101268
4.261683	0.1	0.103533
4.263350	0.1	0.103712
4.265017	0.1	0.101447
4.266683	0.1	0.098407
4.268350	0.1	0.096798
4.270017	0.1	0.097990
4.271683	0.1	0.101864
4.273350	0.1	0.106215
4.275017	0.1	0.108063
4.276683	0.1	0.106394
4.278350	0.1	0.102520
4.280017	0.1	0.098765
4.281683	0.1	0.096619
4.283350	0.1	0.096619
4.285017	0.1	0.098348
4.286683	0.1	0.100493
4.288350	0.1	0.101388
4.290017	0.1	0.100195
4.291683	0.1	0.096977
4.293350	0.1	0.092208
4.295017	0.1	0.087082
4.296683	0.1	0.083387
4.298350	0.1	0.082314
4.300017	0.1	0.083983
4.301683	0.1	0.087440
4.303350	0.1	0.090718
4.305017	0.1	0.092149
4.306683	0.1	0.091493
4.308350	0.1	0.089824
4.310017	0.1	0.088930
4.311683	0.1	0.089645
4.313350	0.1	0.091255
4.315017	0.1	0.091910
4.316683	0.1	0.090897
4.318350	0.1	0.089526
4.320017	0.1	0.089824
4.321683	0.1	0.092328
4.323350	0.1	0.095189
4.325017	0.1	0.096679
4.326683	0.1	0.096500
4.328350	0.1	0.095427
4.330017	0.1	0.094295
4.331683	0.1	0.093341
4.333350	0.1	0.092030
4.335017	0.1	0.089288
4.336683	0.1	0.084877
4.338350	0.1	0.079751
4.340017	0.1	0.075817
4.341683	0.1	0.074506
4.343350	0.1	0.075817
4.345017	0.1	0.078619
4.346683	0.1	0.080884
4.348350	0.1	0.081062
4.350017	0.1	0.079155
4.351683	0.1	0.076890
4.353350	0.1	0.076354
4.355017	0.1	0.078619
4.356683	0.1	0.082791
4.358350	0.1	0.087261
4.360017	0.1	0.091434
4.361683	0.1	0.095546
4.363350	0.1	0.099242
4.365017	0.1	0.101149
4.366683	0.1	0.100553
4.368350	0.1	0.097871
4.370017	0.1	0.094473
4.371683	0.1	0.092030
4.373350	0.1	0.091314
4.375017	0.1	0.092447
4.376683	0.1	0.095427
4.378350	0.1	0.100315
4.380017	0.1	0.106335
4.381683	0.1	0.112057
4.383350	0.1	0.115991
4.385017	0.1	0.117183
4.386683	0.1	0.115275
4.388350	0.1	0.111222
4.390017	0.1	0.106752
4.391683	0.1	0.103951
4.393350	0.1	0.104010
4.395017	0.1	0.106990
4.396683	0.1	0.111640
4.398350	0.1	0.116050
4.400017	0.1	0.118673
4.401683	0.1	0.118971
4.403350	0.1	0.117660
4.405017	0.1	0.116050
4.406683	0.1	0.115395
4.408350	0.1	0.115991
4.410017	0.1	0.117004
4.411683	0.1	0.118077
4.413350	0.1	0.120103
4.415017	0.1	0.124037
4.416683	0.1	0.128806
4.418350	0.1	0.132442
4.420017	0.1	0.134230
4.421683	0.1	0.134885
4.423350	0.1	0.134766
4.425017	0.1	0.133097
4.426683	0.1	0.129879
4.428350	0.1	0.126779
4.430017	0.1	0.125468
4.431683	0.1	0.126541
4.433350	0.1	0.128925
4.435017	0.1	0.131309
4.436683	0.1	0.132978
4.438350	0.1	0.134528
4.440017	0.1	0.136912
4.441683	0.1	0.140309
4.443350	0.1	0.143290
4.445017	0.1	0.143945
4.446683	0.1	0.141382
4.448350	0.1	0.136793
4.450017	0.1	0.132442
4.451683	0.1	0.129640
4.453350	0.1	0.128269
4.455017	0.1	0.127673
4.456683	0.1	0.128150
4.458350	0.1	0.129640
4.460017	0.1	0.131071
4.461683	0.1	0.131249
4.463350	0.1	0.129700
4.465017	0.1	0.126779
4.466683	0.1	0.123560
4.468350	0.1	0.121236
4.470017	0.1	0.121057
4.471683	0.1	0.123441
4.473350	0.1	0.127137
4.475017	0.1	0.129581
4.476683	0.1	0.129163
4.478350	0.1	0.126064
4.480017	0.1	0.121772
4.481683	0.1	0.117779
4.483350	0.1	0.115395
4.485017	0.1	0.114799
4.486683	0.1	0.114739
4.488350	0.1	0.113726
4.490017	0.1	0.111818
4.491683	0.1	0.110805
4.493350	0.1	0.112355
4.495017	0.1	0.116467
4.496683	0.1	0.120819
4.498350	0.1	0.122845
4.500017	0.1	0.121713
4.501683	0.1	0.118911
4.503350	0.1	0.116587
4.505017	0.1	0.115752
4.506683	0.1	0.116050
4.508350	0.1	0.116706
4.510017	0.1	0.117123
4.511683	0.1	0.117004
4.513350	0.1	0.116646
4.515017	0.1	0.116050
4.516683	0.1	0.115573
4.518350	0.1	0.115037
4.520017	0.1	0.113845
4.521683	0.1	0.111759
4.523350	0.1	0.108957
4.525017	0.1	0.106037
4.526683	0.1	0.103891
4.528350	0.1	0.103533
4.530017	0.1	0.104904
4.531683	0.1	0.106752
4.533350	0.1	0.108063
4.535017	0.1	0.109077
4.536683	0.1	0.110269
4.538350	0.1	0.111818
4.540017	0.1	0.113308
4.541683	0.1	0.114262
4.543350	0.1	0.114918
4.545017	0.1	0.115156
4.546683	0.1	0.114560
4.548350	0.1	0.112712
4.550017	0.1	0.110090
4.551683	0.1	0.107765
4.553350	0.1	0.106633
4.555017	0.1	0.106812
4.556683	0.1	0.107646
4.558350	0.1	0.108600
4.560017	0.1	0.109375
4.561683	0.1	0.109494
4.563350	0.1	0.108480
4.565017	0.1	0.106096
4.566683	0.1	0.102758
4.568350	0.1	0.099361
4.570017	0.1	0.096738
4.571683	0.1	0.095248
4.573350	0.1	0.095129
4.575017	0.1	0.096083
4.576683	0.1	0.097394
4.578350	0.1	0.098288
4.580017	0.1	0.098884
4.581683	0.1	0.099480
4.583350	0.1	0.099778
4.585017	0.1	0.099003
4.586683	0.1	0.096917
4.588350	0.1	0.094533
4.590017	0.1	0.093818
4.591683	0.1	0.096142
4.593350	0.1	0.101447
4.595017	0.1	0.108063
4.596683	0.1	0.113308
4.598350	0.1	0.115991
4.600017	0.1	0.116587
4.601683	0.1	0.115991
4.603350	0.1	0.114322
4.605017	0.1	0.111341
4.606683	0.1	0.108063
4.608350	0.1	0.105977
4.610017	0.1	0.106215
4.611683	0.1	0.108361
4.613350	0.1	0.110269
4.615017	0.1	0.110388
4.616683	0.1	0.109315
4.618350	0.1	0.109017
4.620017	0.1	0.110388
4.621683	0.1	0.112832
4.623350	0.1	0.115216
4.625017	0.1	0.116408
4.626683	0.1	0.115752
4.628350	0.1	0.113666
4.630017	0.1	0.111103
4.631683	0.1	0.108659
4.633350	0.1	0.106454
4.635017	0.1	0.104487
4.636683	0.1	0.102818
4.638350	0.1	0.101686
4.640017	0.1	0.101447
4.641683	0.1	0.102341
4.643350	0.1	0.103474
4.645017	0.1	0.103891
4.646683	0.1	0.103474
4.648350	0.1	0.102937
4.650017	0.1	0.103414
4.651683	0.1	0.105321
4.653350	0.1	0.108242
4.655017	0.1	0.110865
4.656683	0.1	0.112176
4.658350	0.1	0.112414
4.660017	0.1	0.112474
4.661683	0.1	0.112593
4.663350	0.1	0.112653
4.665017	0.1	0.112832
4.666683	0.1	0.113547
4.668350	0.1	0.114918
4.670017	0.1	0.116527
4.671683	0.1	0.117779
4.673350	0.1	0.117958
4.675017	0.1	0.116587
4.676683	0.1	0.113904
4.678350	0.1	0.110507
4.680017	0.1	0.107467
4.681683	0.1	0.105917
4.683350	0.1	0.106514
4.685017	0.1	0.108600
4.686683	0.1	0.110626
4.688350	0.1	0.112176
4.690017	0.1	0.113189
4.691683	0.1	0.113189
4.693350	0.1	0.112057
4.695017	0.1	0.110924
4.696683	0.1	0.111282
4.698350	0.1	0.113487
4.700017	0.1	0.116766
4.701683	0.1	0.119567
4.703350	0.1	0.120699
4.705017	0.1	0.119984
4.706683	0.1	0.118315
4.708350	0.1	0.116825
4.710017	0.1	0.116587
4.711683	0.1	0.117600
4.713350	0.1	0.119269
4.715017	0.1	0.120640
4.716683	0.1	0.121117
4.718350	0.1	0.119984
4.720017	0.1	0.116885
4.721683	0.1	0.112772
4.723350	0.1	0.109494
4.725017	0.1	0.108957
4.726683	0.1	0.112116
4.728350	0.1	0.118792
4.730017	0.1	0.126779
4.731683	0.1	0.133097
4.733350	0.1	0.136018
4.735017	0.1	0.136256
4.736683	0.1	0.135899
4.738350	0.1	0.136137
4.740017	0.1	0.136554
4.741683	0.1	0.135779
4.743350	0.1	0.132680
4.745017	0.1	0.126898
4.746683	0.1	0.119686
4.748350	0.1	0.113010
4.750017	0.1	0.108600
4.751683	0.1	0.107706
4.753350	0.1	0.110567
4.755017	0.1	0.115752
4.756683	0.1	0.121057
4.758350	0.1	0.125349
4.760017	0.1	0.128627
4.761683	0.1	0.130773
4.763350	0.1	0.131607
4.765017	0.1	0.131249
4.766683	0.1	0.130177
4.768350	0.1	0.128567
4.770017	0.1	0.127196
4.771683	0.1	0.127077
4.773350	0.1	0.127852
4.775017	0.1	0.128031
4.776683	0.1	0.126719
4.778350	0.1	0.124395
4.780017	0.1	0.121951
4.781683	0.1	0.120461
4.783350	0.1	0.120759
4.785017	0.1	0.122726
4.786683	0.1	0.125349
4.788350	0.1	0.127733
4.790017	0.1	0.129461
4.791683	0.1	0.129938
4.793350	0.1	0.129044
4.795017	0.1	0.128329
4.796683	0.1	0.129521
4.798350	0.1	0.132799
4.800017	0.1	0.136435
4.801683	0.1	0.138640
4.803350	0.1	0.138819
4.805017	0.1	0.137746
4.806683	0.1	0.136495
4.808350	0.1	0.135064
4.810017	0.1	0.132978
4.811683	0.1	0.131309
4.813350	0.1	0.131845
4.815017	0.1	0.134647
4.816683	0.1	0.138044
4.818350	0.1	0.140905
4.820017	0.1	0.142872
4.821683	0.1	0.143588
4.823350	0.1	0.142872
4.825017	0.1	0.141621
4.826683	0.1	0.141084
4.828350	0.1	0.141501
4.830017	0.1	0.142217
4.831683	0.1	0.142515
4.833350	0.1	0.141978
4.835017	0.1	0.140846
4.836683	0.1	0.139534
4.838350	0.1	0.137448
4.840017	0.1	0.133932
4.841683	0.1	0.130177
4.843350	0.1	0.128746
4.845017	0.1	0.130475
4.846683	0.1	0.133395
4.848350	0.1	0.135303
4.850017	0.1	0.136077
4.851683	0.1	0.136554
4.853350	0.1	0.136554
4.855017	0.1	0.135303
4.856683	0.1	0.132859
4.858350	0.1	0.130475
4.860017	0.1	0.129163
4.861683	0.1	0.129163
4.863350	0.1	0.130177
4.865017	0.1	0.131488
4.866683	0.1	0.132442
4.868350	0.1	0.133395
4.870017	0.1	0.134885
4.871683	0.1	0.137210
4.873350	0.1	0.139415
4.875017	0.1	0.140786
4.876683	0.1	0.141263
4.878350	0.1	0.141799
4.880017	0.1	0.143290
4.881683	0.1	0.145376
4.883350	0.1	0.146747
4.885017	0.1	0.146210
4.886683	0.1	0.143290
4.888350	0.1	0.139296
4.890017	0.1	0.136495
4.891683	0.1	0.136137
4.893350	0.1	0.137746
4.895017	0.1	0.140190
4.896683	0.1	0.142634
4.898350	0.1	0.145197
4.900017	0.1	0.148058
4.901683	0.1	0.151336
4.903350	0.1	0.154674
4.905017	0.1	0.156999
4.906683	0.1	0.157595
4.908350	0.1	0.156343
4.910017	0.1	0.153899
4.911683	0.1	0.151277
4.913350	0.1	0.149071
4.915017	0.1	0.147104
4.916683	0.1	0.145078
4.918350	0.1	0.143766
4.920017	0.1	0.144064
4.921683	0.1	0.146270
4.923350	0.1	0.149846
4.925017	0.1	0.153899
4.926683	0.1	0.157952
4.928350	0.1	0.161767
4.930017	0.1	0.164807
4.931683	0.1	0.166476
4.933350	0.1	0.166774
4.935017	0.1	0.166237
4.936683	0.1	0.165463
4.938350	0.1	0.164926
4.940017	0.1	0.164628
4.941683	0.1	0.164032
4.943350	0.1	0.163615
4.945017	0.1	0.164628
4.946683	0.1	0.167549
4.948350	0.1	0.171840
4.950017	0.1	0.176430
4.951683	0.1	0.179827
4.953350	0.1	0.180542
4.955017	0.1	0.178278
4.956683	0.1	0.174284
4.958350	0.1	0.170231
4.960017	0.1	0.167012
4.961683	0.1	0.164866
4.963350	0.1	0.164509
4.965017	0.1	0.166714
4.966683	0.1	0.170887
4.968350	0.1	0.175238
4.970017	0.1	0.178158
4.971683	0.1	0.180006
4.973350	0.1	0.181437
4.975017	0.1	0.182927
4.976683	0.1	0.184894
4.978350	0.1	0.188053
4.980017	0.1	0.192285
4.981683	0.1	0.196576
4.983350	0.1	0.199854
4.985017	0.1	0.201881
4.986683	0.1	0.203311
4.988350	0.1	0.204325
4.990017	0.1	0.205100
4.991683	0.1	0.205755
4.993350	0.1	0.205755
4.995017	0.1	0.204563
4.996683	0.1	0.202775
4.998350	0.1	0.202835
5.000017	0.1	0.206172
5.001683	0.1	0.212193
5.003350	0.1	0.219107
5.005017	0.1	0.225365
5.006683	0.1	0.230074
5.008350	0.1	0.232577
5.010017	0.1	0.232637
5.011683	0.1	0.231266
5.013350	0.1	0.230432
5.015017	0.1	0.231683
5.016683	0.1	0.234842
5.018350	0.1	0.238478
5.020017	0.1	0.241280
5.021683	0.1	0.243306
5.023350	0.1	0.245273
5.025017	0.1	0.248075
5.026683	0.1	0.251770
5.028350	0.1	0.255466
5.030017	0.1	0.258327
5.031683	0.1	0.260472
5.033350	0.1	0.262916
5.035017	0.1	0.265419
5.036683	0.1	0.266314
5.038350	0.1	0.264943
5.040017	0.1	0.262678
5.041683	0.1	0.261724
5.043350	0.1	0.262976
5.045017	0.1	0.265956
5.046683	0.1	0.269771
5.048350	0.1	0.273764
5.050017	0.1	0.277460
5.051683	0.1	0.280201
5.053350	0.1	0.281215
5.055017	0.1	0.280201
5.056683	0.1	0.278354
5.058350	0.1	0.277519
5.060017	0.1	0.279009
5.061683	0.1	0.282586
5.063350	0.1	0.287414
5.065017	0.1	0.292122
5.066683	0.1	0.294924
5.068350	0.1	0.295341
5.070017	0.1	0.294983
5.071683	0.1	0.296056
5.073350	0.1	0.298679
5.075017	0.1	0.301242
5.076683	0.1	0.302196
5.078350	0.1	0.301421
5.080017	0.1	0.299513
5.081683	0.1	0.297606
5.083350	0.1	0.296414
5.085017	0.1	0.296295
5.086683	0.1	0.297487
5.088350	0.1	0.300109
5.090017	0.1	0.303805
5.091683	0.1	0.307560
5.093350	0.1	0.310361
5.095017	0.1	0.313044
5.096683	0.1	0.316679
5.098350	0.1	0.321448
5.100017	0.1	0.327110
5.101683	0.1	0.332832
5.103350	0.1	0.337243
5.105017	0.1	0.338733
5.106683	0.1	0.337422
5.108350	0.1	0.335097
5.110017	0.1	0.333667
5.111683	0.1	0.334144
5.113350	0.1	0.336349
5.115017	0.1	0.339925
5.116683	0.1	0.344157
5.118350	0.1	0.347972
5.120017	0.1	0.350773
5.121683	0.1	0.352800
5.123350	0.1	0.354707
5.125017	0.1	0.356853
5.126683	0.1	0.359058
5.128350	0.1	0.360966
5.130017	0.1	0.362754
5.131683	0.1	0.364959
5.133350	0.1	0.367522
5.135017	0.1	0.369489
5.136683	0.1	0.370920
5.138350	0.1	0.372589
5.140017	0.1	0.375986
5.141683	0.1	0.382304
5.143350	0.1	0.390887
5.145017	0.1	0.399590
5.146683	0.1	0.407040
5.148350	0.1	0.413060
5.150017	0.1	0.418007
5.151683	0.1	0.422239
5.153350	0.1	0.425279
5.155017	0.1	0.426888
5.156683	0.1	0.428081
5.158350	0.1	0.430942
5.160017	0.1	0.436544
5.161683	0.1	0.443876
5.163350	0.1	0.451028
5.165017	0.1	0.456214
5.166683	0.1	0.459611
5.168350	0.1	0.463009
5.170017	0.1	0.468373
5.171683	0.1	0.475407
5.173350	0.1	0.481844
5.175017	0.1	0.486314
5.176683	0.1	0.489473
5.178350	0.1	0.493526
5.180017	0.1	0.500321
5.181683	0.1	0.509679
5.183350	0.1	0.519931
5.185017	0.1	0.529528
5.186683	0.1	0.537872
5.188350	0.1	0.544965
5.190017	0.1	0.551224
5.191683	0.1	0.557065
5.193350	0.1	0.562906
5.195017	0.1	0.569165
5.196683	0.1	0.576496
5.198350	0.1	0.585198
5.200017	0.1	0.594139
5.201683	0.1	0.601053
5.203350	0.1	0.604630
5.205017	0.1	0.606000
5.206683	0.1	0.607610
5.208350	0.1	0.611305
5.210017	0.1	0.616908
5.211683	0.1	0.622928
5.213350	0.1	0.628173
5.215017	0.1	0.632286
5.216683	0.1	0.635803
5.218350	0.1	0.639677
5.220017	0.1	0.644207
5.221683	0.1	0.648856
5.223350	0.1	0.653267
5.225017	0.1	0.657976
5.226683	0.1	0.663698
5.228350	0.1	0.670075
5.230017	0.1	0.675559
5.231683	0.1	0.679791
5.233350	0.1	0.683665
5.235017	0.1	0.688195
5.236683	0.1	0.693202
5.238350	0.1	0.698030
5.240017	0.1	0.701845
5.241683	0.1	0.703871
5.243350	0.1	0.704050
5.245017	0.1	0.703335
5.246683	0.1	0.702918
5.248350	0.1	0.703335
5.250017	0.1	0.703991
5.251683	0.1	0.704587
5.253350	0.1	0.705123
5.255017	0.1	0.705302
5.256683	0.1	0.704587
5.258350	0.1	0.703692
5.260017	0.1	0.704110
5.261683	0.1	0.706971
5.263350	0.1	0.712216
5.265017	0.1	0.718534
5.266683	0.1	0.724554
5.268350	0.1	0.729144
5.270017	0.1	0.732005
5.271683	0.1	0.732601
5.273350	0.1	0.730991
5.275017	0.1	0.727952
5.276683	0.1	0.724852
5.278350	0.1	0.723124
5.280017	0.1	0.722945
5.281683	0.1	0.723183
5.283350	0.1	0.722647
5.285017	0.1	0.721216
5.286683	0.1	0.719190
5.288350	0.1	0.716448
5.290017	0.1	0.712812
5.291683	0.1	0.708997
5.293350	0.1	0.705957
5.295017	0.1	0.704289
5.296683	0.1	0.703931
5.298350	0.1	0.704944
5.300017	0.1	0.707567
5.301683	0.1	0.711858
5.303350	0.1	0.717044
5.305017	0.1	0.721872
5.306683	0.1	0.725269
5.308350	0.1	0.726938
5.310017	0.1	0.727415
5.311683	0.1	0.727713
5.313350	0.1	0.728250
5.315017	0.1	0.728250
5.316683	0.1	0.727117
5.318350	0.1	0.725329
5.320017	0.1	0.723600
5.321683	0.1	0.722051
5.323350	0.1	0.720799
5.325017	0.1	0.720084
5.326683	0.1	0.720203
5.328350	0.1	0.721455
5.330017	0.1	0.724256
5.331683	0.1	0.728488
5.333350	0.1	0.732482
5.335017	0.1	0.733852
5.336683	0.1	0.731051
5.338350	0.1	0.725091
5.340017	0.1	0.719249
5.341683	0.1	0.716686
5.343350	0.1	0.718057
5.345017	0.1	0.721276
5.346683	0.1	0.724196
5.348350	0.1	0.725210
5.350017	0.1	0.724673
5.351683	0.1	0.724137
5.353350	0.1	0.724793
5.355017	0.1	0.726283
5.356683	0.1	0.727952
5.358350	0.1	0.729382
5.360017	0.1	0.729859
5.361683	0.1	0.728846
5.363350	0.1	0.726461
5.365017	0.1	0.723422
5.366683	0.1	0.720203
5.368350	0.1	0.717461
5.370017	0.1	0.715792
5.371683	0.1	0.715077
5.373350	0.1	0.714779
5.375017	0.1	0.714481
5.376683	0.1	0.714541
5.378350	0.1	0.715137
5.380017	0.1	0.716031
5.381683	0.1	0.716686
5.383350	0.1	0.717163
5.385017	0.1	0.717759
5.386683	0.1	0.717878
5.388350	0.1	0.716984
5.390017	0.1	0.715971
5.391683	0.1	0.716090
5.393350	0.1	0.717163
5.395017	0.1	0.717700
5.396683	0.1	0.716448
5.398350	0.1	0.712872
5.400017	0.1	0.707746
5.401683	0.1	0.702143
5.403350	0.1	0.697076
5.405017	0.1	0.693321
5.406683	0.1	0.691235
5.408350	0.1	0.690460
5.410017	0.1	0.690758
5.411683	0.1	0.692606
5.413350	0.1	0.696123
5.415017	0.1	0.700116
5.416683	0.1	0.703394
5.418350	0.1	0.705123
5.420017	0.1	0.704944
5.421683	0.1	0.702739
5.423350	0.1	0.698865
5.425017	0.1	0.693798
5.426683	0.1	0.688493
5.428350	0.1	0.683904
5.430017	0.1	0.680924
5.431683	0.1	0.680208
5.433350	0.1	0.681520
5.435017	0.1	0.684142
5.436683	0.1	0.687242
5.438350	0.1	0.689566
5.440017	0.1	0.690818
5.441683	0.1	0.691533
5.443350	0.1	0.692546
5.445017	0.1	0.694037
5.446683	0.1	0.696123
5.448350	0.1	0.698865
5.450017	0.1	0.701368
5.451683	0.1	0.702262
5.453350	0.1	0.701726
5.455017	0.1	0.701070
5.456683	0.1	0.701249
5.458350	0.1	0.701845
5.460017	0.1	0.701904
5.461683	0.1	0.701129
5.463350	0.1	0.700653
5.465017	0.1	0.701666
5.466683	0.1	0.703514
5.468350	0.1	0.705063
5.470017	0.1	0.706077
5.471683	0.1	0.706673
5.473350	0.1	0.706971
5.475017	0.1	0.707388
5.476683	0.1	0.707805
5.478350	0.1	0.707388
5.480017	0.1	0.705898
5.481683	0.1	0.703991
5.483350	0.1	0.702500
5.485017	0.1	0.702322
5.486683	0.1	0.703514
5.488350	0.1	0.705540
5.490017	0.1	0.707626
5.491683	0.1	0.709117
5.493350	0.1	0.708818
5.495017	0.1	0.705779
5.496683	0.1	0.700355
5.498350	0.1	0.695109
5.500017	0.1	0.692964
5.501683	0.1	0.694990
5.503350	0.1	0.699103
5.505017	0.1	0.701964
5.506683	0.1	0.701726
5.508350	0.1	0.698686
5.510017	0.1	0.694096
5.511683	0.1	0.689447
5.513350	0.1	0.686646
5.515017	0.1	0.686944
5.516683	0.1	0.689805
5.518350	0.1	0.693440
5.520017	0.1	0.696182
5.521683	0.1	0.697553
5.523350	0.1	0.697792
5.525017	0.1	0.697672
5.526683	0.1	0.698090
5.528350	0.1	0.698865
5.530017	0.1	0.698686
5.531683	0.1	0.697076
5.533350	0.1	0.695288
5.535017	0.1	0.694573
5.536683	0.1	0.694871
5.538350	0.1	0.695884
5.540017	0.1	0.697553
5.541683	0.1	0.699103
5.543350	0.1	0.698984
5.545017	0.1	0.696600
5.546683	0.1	0.692666
5.548350	0.1	0.688970
5.550017	0.1	0.686526
5.551683	0.1	0.685096
5.553350	0.1	0.683308
5.555017	0.1	0.680625
5.556683	0.1	0.677705
5.558350	0.1	0.675917
5.560017	0.1	0.676692
5.561683	0.1	0.680447
5.563350	0.1	0.685632
5.565017	0.1	0.689209
5.566683	0.1	0.689864
5.568350	0.1	0.689030
5.570017	0.1	0.688970
5.571683	0.1	0.690103
5.573350	0.1	0.691116
5.575017	0.1	0.690162
5.576683	0.1	0.687420
5.578350	0.1	0.684857
5.580017	0.1	0.684321
5.581683	0.1	0.686348
5.583350	0.1	0.690460
5.585017	0.1	0.695586
5.586683	0.1	0.699461
5.588350	0.1	0.700235
5.590017	0.1	0.698149
5.591683	0.1	0.695348
5.593350	0.1	0.693858
5.595017	0.1	0.694692
5.596683	0.1	0.697136
5.598350	0.1	0.699043
5.600017	0.1	0.698328
5.601683	0.1	0.695050
5.603350	0.1	0.690937
5.605017	0.1	0.687778
5.606683	0.1	0.686050
5.608350	0.1	0.685573
5.610017	0.1	0.686169
5.611683	0.1	0.687718
5.613350	0.1	0.690103
5.615017	0.1	0.692785
5.616683	0.1	0.695646
5.618350	0.1	0.698745
5.620017	0.1	0.701547
5.621683	0.1	0.703633
5.623350	0.1	0.704527
5.625017	0.1	0.704467
5.626683	0.1	0.704110
5.628350	0.1	0.704050
5.630017	0.1	0.703991
5.631683	0.1	0.703156
5.633350	0.1	0.700831
5.635017	0.1	0.696898
5.636683	0.1	0.692546
5.638350	0.1	0.689805
5.640017	0.1	0.689387
5.641683	0.1	0.689983
5.643350	0.1	0.689387
5.645017	0.1	0.686586
5.646683	0.1	0.682652
5.648350	0.1	0.679851
5.650017	0.1	0.680208
5.651683	0.1	0.683665
5.653350	0.1	0.687957
5.655017	0.1	0.690103
5.656683	0.1	0.688970
5.658350	0.1	0.686288
5.660017	0.1	0.685215
5.661683	0.1	0.687063
5.663350	0.1	0.691116
5.665017	0.1	0.695169
5.666683	0.1	0.697017
5.668350	0.1	0.695765
5.670017	0.1	0.691772
5.671683	0.1	0.685811
5.673350	0.1	0.679135
5.675017	0.1	0.672758
5.676683	0.1	0.668347
5.678350	0.1	0.667512
5.680017	0.1	0.670373
5.681683	0.1	0.674784
5.683350	0.1	0.678778
5.685017	0.1	0.681043
5.686683	0.1	0.681102
5.688350	0.1	0.679493
5.690017	0.1	0.677526
5.691683	0.1	0.676930
5.693350	0.1	0.678301
5.695017	0.1	0.680327
5.696683	0.1	0.681222
5.698350	0.1	0.680804
5.700017	0.1	0.680208
5.701683	0.1	0.680268
5.703350	0.1	0.680804
5.705017	0.1	0.680804
5.706683	0.1	0.679433
5.708350	0.1	0.676513
5.710017	0.1	0.672400
5.711683	0.1	0.667751
5.713350	0.1	0.663519
5.715017	0.1	0.660539
5.716683	0.1	0.658333
5.718350	0.1	0.656307
5.720017	0.1	0.653982
5.721683	0.1	0.650942
5.723350	0.1	0.647664
5.725017	0.1	0.645697
5.726683	0.1	0.645459
5.728350	0.1	0.645876
5.730017	0.1	0.645220
5.731683	0.1	0.643015
5.733350	0.1	0.640452
5.735017	0.1	0.639498
5.736683	0.1	0.640571
5.738350	0.1	0.642121
5.740017	0.1	0.642300
5.741683	0.1	0.640512
5.743350	0.1	0.637949
5.745017	0.1	0.636160
5.746683	0.1	0.635743
5.748350	0.1	0.636578
5.750017	0.1	0.638187
5.751683	0.1	0.640273
5.753350	0.1	0.642121
5.755017	0.1	0.643075
5.756683	0.1	0.642598
5.758350	0.1	0.640869
5.760017	0.1	0.638783
5.761683	0.1	0.637054
5.763350	0.1	0.635505
5.765017	0.1	0.633955
5.766683	0.1	0.632823
5.768350	0.1	0.633061
5.770017	0.1	0.634968
5.771683	0.1	0.636995
5.773350	0.1	0.637412
5.775017	0.1	0.635803
5.776683	0.1	0.633478
5.778350	0.1	0.632048
5.780017	0.1	0.632465
5.781683	0.1	0.634611
5.783350	0.1	0.637114
5.785017	0.1	0.638068
5.786683	0.1	0.636518
5.788350	0.1	0.633359
5.790017	0.1	0.630140
5.791683	0.1	0.627518
5.793350	0.1	0.625014
5.795017	0.1	0.621736
5.796683	0.1	0.618279
5.798350	0.1	0.616372
5.800017	0.1	0.617087
5.801683	0.1	0.619590
5.803350	0.1	0.622034
5.805017	0.1	0.623286
5.806683	0.1	0.623822
5.808350	0.1	0.624299
5.810017	0.1	0.624657
5.811683	0.1	0.624478
5.813350	0.1	0.623822
5.815017	0.1	0.623047
5.816683	0.1	0.622392
5.818350	0.1	0.621378
5.820017	0.1	0.619710
5.821683	0.1	0.617504
5.823350	0.1	0.615537
5.825017	0.1	0.614286
5.826683	0.1	0.613391
5.828350	0.1	0.612080
5.830017	0.1	0.610769
5.831683	0.1	0.610232
5.833350	0.1	0.610590
5.835017	0.1	0.610948
5.836683	0.1	0.610650
5.838350	0.1	0.609577
5.840017	0.1	0.607789
5.841683	0.1	0.605345
5.843350	0.1	0.602543
5.845017	0.1	0.599742
5.846683	0.1	0.596881
5.848350	0.1	0.593543
5.850017	0.1	0.590324
5.851683	0.1	0.588656
5.853350	0.1	0.589550
5.855017	0.1	0.593424
5.856683	0.1	0.599146
5.858350	0.1	0.604153
5.860017	0.1	0.606358
5.861683	0.1	0.604928
5.863350	0.1	0.601053
5.865017	0.1	0.596643
5.866683	0.1	0.593841
5.868350	0.1	0.593662
5.870017	0.1	0.595808
5.871683	0.1	0.598609
5.873350	0.1	0.600576
5.875017	0.1	0.600755
5.876683	0.1	0.599027
5.878350	0.1	0.595868
5.880017	0.1	0.592589
5.881683	0.1	0.590742
5.883350	0.1	0.590861
5.885017	0.1	0.592351
5.886683	0.1	0.593662
5.888350	0.1	0.593185
5.890017	0.1	0.589848
5.891683	0.1	0.582814
5.893350	0.1	0.573218
5.895017	0.1	0.564516
5.896683	0.1	0.560105
5.898350	0.1	0.560761
5.900017	0.1	0.565350
5.901683	0.1	0.572205
5.903350	0.1	0.579178
5.905017	0.1	0.584066
5.906683	0.1	0.585556
5.908350	0.1	0.584364
5.910017	0.1	0.582278
5.911683	0.1	0.580788
5.913350	0.1	0.580430
5.915017	0.1	0.580847
5.916683	0.1	0.580430
5.918350	0.1	0.577629
5.920017	0.1	0.572503
5.921683	0.1	0.566840
5.923350	0.1	0.563145
5.925017	0.1	0.562310
5.926683	0.1	0.562906
5.928350	0.1	0.562251
5.930017	0.1	0.559151
5.931683	0.1	0.554264
5.933350	0.1	0.549614
5.935017	0.1	0.546873
5.936683	0.1	0.546515
5.938350	0.1	0.548065
5.940017	0.1	0.550747
5.941683	0.1	0.553429
5.943350	0.1	0.555098
5.945017	0.1	0.555277
5.946683	0.1	0.553966
5.948350	0.1	0.551283
5.950017	0.1	0.547171
5.951683	0.1	0.541389
5.953350	0.1	0.534594
5.955017	0.1	0.528276
5.956683	0.1	0.524282
5.958350	0.1	0.523329
5.960017	0.1	0.523806
5.961683	0.1	0.523567
5.963350	0.1	0.521839
5.965017	0.1	0.519395
5.966683	0.1	0.516713
5.968350	0.1	0.513673
5.970017	0.1	0.510037
5.971683	0.1	0.505745
5.973350	0.1	0.500143
5.975017	0.1	0.493467
5.976683	0.1	0.486970
5.978350	0.1	0.481546
5.980017	0.1	0.476718
5.981683	0.1	0.472307
5.983350	0.1	0.469565
5.985017	0.1	0.469863
5.986683	0.1	0.472605
5.988350	0.1	0.476360
5.990017	0.1	0.479937
5.991683	0.1	0.482678
5.993350	0.1	0.483394
5.995017	0.1	0.481784
5.996683	0.1	0.478268
5.998350	0.1	0.473440
6.000017	0.1	0.468433
6.001683	0.1	0.464261
6.003350	0.1	0.461221
6.005017	0.1	0.458658
6.006683	0.1	0.455797
6.008350	0.1	0.452280
6.010017	0.1	0.448108
6.011683	0.1	0.443995
6.013350	0.1	0.440717
6.015017	0.1	0.439227
6.016683	0.1	0.439405
6.018350	0.1	0.440359
6.020017	0.1	0.440896
6.021683	0.1	0.440598
6.023350	0.1	0.439048
6.025017	0.1	0.436246
6.026683	0.1	0.432909
6.028350	0.1	0.429809
6.030017	0.1	0.427187
6.031683	0.1	0.424683
6.033350	0.1	0.421762
6.035017	0.1	0.418544
6.036683	0.1	0.415444
6.038350	0.1	0.413179
6.040017	0.1	0.411570
6.041683	0.1	0.410080
6.043350	0.1	0.408947
6.045017	0.1	0.409305
6.046683	0.1	0.410974
6.048350	0.1	0.412345
6.050017	0.1	0.411987
6.051683	0.1	0.409961
6.053350	0.1	0.406981
6.055017	0.1	0.403523
6.056683	0.1	0.400245
6.058350	0.1	0.397623
6.060017	0.1	0.396490
6.061683	0.1	0.397384
6.063350	0.1	0.399888
6.065017	0.1	0.402570
6.066683	0.1	0.404000
6.068350	0.1	0.404000
6.070017	0.1	0.402451
6.071683	0.1	0.399172
6.073350	0.1	0.394106
6.075017	0.1	0.387788
6.076683	0.1	0.380695
6.078350	0.1	0.373602
6.080017	0.1	0.367463
6.081683	0.1	0.363231
6.083350	0.1	0.361323
6.085017	0.1	0.361264
6.086683	0.1	0.362098
6.088350	0.1	0.363290
6.090017	0.1	0.365555
6.091683	0.1	0.369608
6.093350	0.1	0.374615
6.095017	0.1	0.379145
6.096683	0.1	0.382423
6.098350	0.1	0.384033
6.100017	0.1	0.383735
6.101683	0.1	0.381053
6.103350	0.1	0.375688
6.105017	0.1	0.367999
6.106683	0.1	0.360250
6.108350	0.1	0.355363
6.110017	0.1	0.354230
6.111683	0.1	0.355899
6.113350	0.1	0.358820
6.115017	0.1	0.361562
6.116683	0.1	0.362933
6.118350	0.1	0.361979
6.120017	0.1	0.358641
6.121683	0.1	0.353932
6.123350	0.1	0.349462
6.125017	0.1	0.346601
6.126683	0.1	0.345647
6.128350	0.1	0.346601
6.130017	0.1	0.349343
6.131683	0.1	0.353873
6.133350	0.1	0.359416
6.135017	0.1	0.363946
6.136683	0.1	0.365794
6.138350	0.1	0.364780
6.140017	0.1	0.362456
6.141683	0.1	0.360668
6.143350	0.1	0.360072
6.145017	0.1	0.360847
6.146683	0.1	0.362873
6.148350	0.1	0.365376
6.150017	0.1	0.366807
6.151683	0.1	0.365675
6.153350	0.1	0.362039
6.155017	0.1	0.357568
6.156683	0.1	0.354290
6.158350	0.1	0.353217
6.160017	0.1	0.353634
6.161683	0.1	0.354230
6.163350	0.1	0.355005
6.165017	0.1	0.356734
6.166683	0.1	0.359774
6.168350	0.1	0.363350
6.170017	0.1	0.365853
6.171683	0.1	0.366092
6.173350	0.1	0.364125
6.175017	0.1	0.361562
6.176683	0.1	0.360608
6.178350	0.1	0.362396
6.180017	0.1	0.366688
6.181683	0.1	0.371337
6.183350	0.1	0.374019
6.185017	0.1	0.374138
6.186683	0.1	0.372469
6.188350	0.1	0.370264
6.190017	0.1	0.368595
6.191683	0.1	0.368059
6.193350	0.1	0.368774
6.195017	0.1	0.370801
6.196683	0.1	0.374079
6.198350	0.1	0.378013
6.200017	0.1	0.380695
6.201683	0.1	0.380278
6.203350	0.1	0.377238
6.205017	0.1	0.373483
6.206683	0.1	0.370979
6.208350	0.1	0.369906
6.210017	0.1	0.369847
6.211683	0.1	0.370324
6.213350	0.1	0.371337
6.215017	0.1	0.372767
6.216683	0.1	0.373721
6.218350	0.1	0.373542
6.220017	0.1	0.372827
6.221683	0.1	0.372887
6.223350	0.1	0.373900
6.225017	0.1	0.374913
6.226683	0.1	0.374913
6.228350	0.1	0.374019
6.230017	0.1	0.373483
6.231683	0.1	0.374854
6.233350	0.1	0.378907
6.235017	0.1	0.384510
6.236683	0.1	0.389576
6.238350	0.1	0.392377
6.240017	0.1	0.393093
6.241683	0.1	0.392914
6.243350	0.1	0.392616
6.245017	0.1	0.391722
6.246683	0.1	0.390589
6.248350	0.1	0.390232
6.250017	0.1	0.391364
6.251683	0.1	0.394046
6.253350	0.1	0.398159
6.255017	0.1	0.403345
6.256683	0.1	0.408828
6.258350	0.1	0.413537
6.260017	0.1	0.416815
6.261683	0.1	0.418127
6.263350	0.1	0.416994
6.265017	0.1	0.414014
6.266683	0.1	0.410378
6.268350	0.1	0.407457
6.270017	0.1	0.406444
6.271683	0.1	0.408292
6.273350	0.1	0.412703
6.275017	0.1	0.417769
6.276683	0.1	0.421226
6.278350	0.1	0.422001
6.280017	0.1	0.420630
6.281683	0.1	0.419199
6.283350	0.1	0.418961
6.285017	0.1	0.419736
6.286683	0.1	0.420868
6.288350	0.1	0.423074
6.290017	0.1	0.427544
6.291683	0.1	0.434816
6.293350	0.1	0.444114
6.295017	0.1	0.453770
6.296683	0.1	0.461757
6.298350	0.1	0.466406
6.300017	0.1	0.467539
6.301683	0.1	0.465989
6.303350	0.1	0.463188
6.305017	0.1	0.460684
6.306683	0.1	0.459611
6.308350	0.1	0.460148
6.310017	0.1	0.462651
6.311683	0.1	0.467956
6.313350	0.1	0.475764
6.315017	0.1	0.484347
6.316683	0.1	0.491440
6.318350	0.1	0.496745
6.320017	0.1	0.501394
6.321683	0.1	0.506341
6.323350	0.1	0.510931
6.325017	0.1	0.513971
6.326683	0.1	0.515938
6.328350	0.1	0.518978
6.330017	0.1	0.525475
6.331683	0.1	0.535846
6.333350	0.1	0.548601
6.335017	0.1	0.560939
6.336683	0.1	0.570476
6.338350	0.1	0.577033
6.340017	0.1	0.582933
6.341683	0.1	0.590444
6.343350	0.1	0.599861
6.345017	0.1	0.610113
6.346683	0.1	0.619769
6.348350	0.1	0.627995
6.350017	0.1	0.635207
6.351683	0.1	0.642896
6.353350	0.1	0.651598
6.355017	0.1	0.660479
6.356683	0.1	0.668645
6.358350	0.1	0.676155
6.360017	0.1	0.683546
6.361683	0.1	0.691712
6.363350	0.1	0.701070
6.365017	0.1	0.711381
6.366683	0.1	0.721932
6.368350	0.1	0.732780
6.370017	0.1	0.744700
6.371683	0.1	0.758350
6.373350	0.1	0.772953
6.375017	0.1	0.786722
6.376683	0.1	0.798762
6.378350	0.1	0.809431
6.380017	0.1	0.819325
6.381683	0.1	0.828564
6.383350	0.1	0.837445
6.385017	0.1	0.848115
6.386683	0.1	0.862241
6.388350	0.1	0.878990
6.390017	0.1	0.895739
6.391683	0.1	0.910282
6.393350	0.1	0.922918
6.395017	0.1	0.936091
6.396683	0.1	0.951588
6.398350	0.1	0.968337
6.400017	0.1	0.983238
6.401683	0.1	0.993729
6.403350	0.1	1.000285
6.405017	0.1	1.005352
6.406683	0.1	1.010954
6.408350	0.1	1.017690
6.410017	0.1	1.026511
6.411683	0.1	1.037717
6.413350	0.1	1.050294
6.415017	0.1	1.062572
6.416683	0.1	1.073480
6.418350	0.1	1.083195
6.420017	0.1	1.092255
6.421683	0.1	1.100540
6.423350	0.1	1.107752
6.425017	0.1	1.114249
6.426683	0.1	1.121044
6.428350	0.1	1.128614
6.430017	0.1	1.136720
6.431683	0.1	1.144707
6.433350	0.1	1.151621
6.435017	0.1	1.156926
6.436683	0.1	1.160503
6.438350	0.1	1.162410
6.440017	0.1	1.162410
6.441683	0.1	1.160145
6.443350	0.1	1.155973
6.445017	0.1	1.151800
6.446683	0.1	1.149714
6.448350	0.1	1.150727
6.450017	0.1	1.153529
6.451683	0.1	1.156211
6.453350	0.1	1.157641
6.455017	0.1	1.158416
6.456683	0.1	1.159012
6.458350	0.1	1.159072
6.460017	0.1	1.158536
6.461683	0.1	1.158595
6.463350	0.1	1.160443
6.465017	0.1	1.163185
6.466683	0.1	1.164794
6.468350	0.1	1.163900
6.470017	0.1	1.160801
6.471683	0.1	1.156867
6.473350	0.1	1.154006
6.475017	0.1	1.153052
6.476683	0.1	1.153410
6.478350	0.1	1.153469
6.480017	0.1	1.151621
6.481683	0.1	1.148105
6.483350	0.1	1.144767
6.485017	0.1	1.143515
6.486683	0.1	1.144409
6.488350	0.1	1.146495
6.490017	0.1	1.148224
6.491683	0.1	1.148462
6.493350	0.1	1.146853
6.495017	0.1	1.143992
6.496683	0.1	1.140833
6.498350	0.1	1.137734
6.500017	0.1	1.134217
6.501683	0.1	1.129687
6.503350	0.1	1.124561
6.505017	0.1	1.119554
6.506683	0.1	1.115203
6.508350	0.1	1.112402
6.510017	0.1	1.111806
6.511683	0.1	1.112998
6.513350	0.1	1.114547
6.515017	0.1	1.115441
6.516683	0.1	1.115441
6.518350	0.1	1.115024
6.520017	0.1	1.114786
6.521683	0.1	1.114726
6.523350	0.1	1.114190
6.525017	0.1	1.113236
6.526683	0.1	1.112342
6.528350	0.1	1.111448
6.530017	0.1	1.109600
6.531683	0.1	1.106560
6.533350	0.1	1.103878
6.535017	0.1	1.103282
6.536683	0.1	1.105249
6.538350	0.1	1.109302
6.540017	0.1	1.114428
6.541683	0.1	1.118839
6.543350	0.1	1.120389
6.545017	0.1	1.118481
6.546683	0.1	1.114726
6.548350	0.1	1.111388
6.550017	0.1	1.109898
6.551683	0.1	1.110494
6.553350	0.1	1.112223
6.555017	0.1	1.113594
6.556683	0.1	1.114309
6.558350	0.1	1.115143
6.560017	0.1	1.116276
6.561683	0.1	1.117587
6.563350	0.1	1.119375
6.565017	0.1	1.121640
6.566683	0.1	1.123071
6.568350	0.1	1.121700
6.570017	0.1	1.117289
6.571683	0.1	1.111746
6.573350	0.1	1.107752
6.575017	0.1	1.107514
6.576683	0.1	1.111627
6.578350	0.1	1.117945
6.580017	0.1	1.123428
6.581683	0.1	1.126468
6.583350	0.1	1.127482
6.585017	0.1	1.127243
6.586683	0.1	1.126230
6.588350	0.1	1.124919
6.590017	0.1	1.124561
6.591683	0.1	1.126528
6.593350	0.1	1.130045
6.595017	0.1	1.132965
6.596683	0.1	1.133561
6.598350	0.1	1.132488
6.600017	0.1	1.131475
6.601683	0.1	1.131237
6.603350	0.1	1.131594
6.605017	0.1	1.132131
6.606683	0.1	1.132667
6.608350	0.1	1.133323
6.610017	0.1	1.133919
6.611683	0.1	1.134157
6.613350	0.1	1.134515
6.615017	0.1	1.135886
6.616683	0.1	1.139462
6.618350	0.1	1.145065
6.620017	0.1	1.151204
6.621683	0.1	1.155853
6.623350	0.1	1.158178
6.625017	0.1	1.158893
6.626683	0.1	1.160026
6.628350	0.1	1.163423
6.630017	0.1	1.169443
6.631683	0.1	1.175940
6.633350	0.1	1.180172
6.635017	0.1	1.180410
6.636683	0.1	1.177192
6.638350	0.1	1.173258
6.640017	0.1	1.171291
6.641683	0.1	1.172721
6.643350	0.1	1.177847
6.645017	0.1	1.186013
6.646683	0.1	1.194954
6.648350	0.1	1.201987
6.650017	0.1	1.205325
6.651683	0.1	1.205027
6.653350	0.1	1.202583
6.655017	0.1	1.200259
6.656683	0.1	1.200199
6.658350	0.1	1.203120
6.660017	0.1	1.207590
6.661683	0.1	1.210868
6.663350	0.1	1.211703
6.665017	0.1	1.210690
6.666683	0.1	1.209617
6.668350	0.1	1.209080
6.670017	0.1	1.208842
6.671683	0.1	1.208425
6.673350	0.1	1.207888
6.675017	0.1	1.207769
6.676683	0.1	1.208782
6.678350	0.1	1.211286
6.680017	0.1	1.214862
6.681683	0.1	1.218081
6.683350	0.1	1.219809
6.685017	0.1	1.219809
6.686683	0.1	1.218736
6.688350	0.1	1.217187
6.690017	0.1	1.215696
6.691683	0.1	1.214683
6.693350	0.1	1.214743
6.695017	0.1	1.216590
6.696683	0.1	1.220524
6.698350	0.1	1.226008
6.700017	0.1	1.231432
6.701683	0.1	1.235724
6.703350	0.1	1.238406
6.705017	0.1	1.240075
6.706683	0.1	1.241863
6.708350	0.1	1.244903
6.710017	0.1	1.249313
6.711683	0.1	1.253724
6.713350	0.1	1.256585
6.715017	0.1	1.257479
6.716683	0.1	1.257718
6.718350	0.1	1.258195
6.720017	0.1	1.258254
6.721683	0.1	1.256406
6.723350	0.1	1.252413
6.725017	0.1	1.246989
6.726683	0.1	1.241565
6.728350	0.1	1.237929
6.730017	0.1	1.237154
6.731683	0.1	1.239061
6.733350	0.1	1.242697
6.735017	0.1	1.246691
6.736683	0.1	1.249015
6.738350	0.1	1.248419
6.740017	0.1	1.245678
6.741683	0.1	1.242459
6.743350	0.1	1.239479
6.745017	0.1	1.236737
6.746683	0.1	1.234651
6.748350	0.1	1.233339
6.750017	0.1	1.232266
6.751683	0.1	1.231134
6.753350	0.1	1.230598
6.755017	0.1	1.231253
6.756683	0.1	1.232207
6.758350	0.1	1.232028
6.760017	0.1	1.230836
6.761683	0.1	1.230419
6.763350	0.1	1.231611
6.765017	0.1	1.233161
6.766683	0.1	1.233578
6.768350	0.1	1.232565
6.770017	0.1	1.231194
6.771683	0.1	1.230598
6.773350	0.1	1.231730
6.775017	0.1	1.234651
6.776683	0.1	1.239002
6.778350	0.1	1.243889
6.780017	0.1	1.247287
6.781683	0.1	1.247764
6.783350	0.1	1.245320
6.785017	0.1	1.241267
6.786683	0.1	1.237333
6.788350	0.1	1.234651
6.790017	0.1	1.234114
6.791683	0.1	1.235962
6.793350	0.1	1.239300
6.795017	0.1	1.241922
6.796683	0.1	1.242042
6.798350	0.1	1.239777
6.800017	0.1	1.236916
6.801683	0.1	1.235843
6.803350	0.1	1.237512
6.805017	0.1	1.240790
6.806683	0.1	1.243949
6.808350	0.1	1.246512
6.810017	0.1	1.248539
6.811683	0.1	1.249969
6.813350	0.1	1.250923
6.815017	0.1	1.251519
6.816683	0.1	1.252115
6.818350	0.1	1.252711
6.820017	0.1	1.253009
6.821683	0.1	1.252472
6.823350	0.1	1.250804
6.825017	0.1	1.248002
6.826683	0.1	1.244724
6.828350	0.1	1.241982
6.830017	0.1	1.240671
6.831683	0.1	1.241446
6.833350	0.1	1.243830
6.835017	0.1	1.246691
6.836683	0.1	1.248479
6.838350	0.1	1.248539
6.840017	0.1	1.247108
6.841683	0.1	1.244843
6.843350	0.1	1.242638
6.845017	0.1	1.241148
6.846683	0.1	1.240552
6.848350	0.1	1.241207
6.850017	0.1	1.242399
6.851683	0.1	1.242995
6.853350	0.1	1.242161
6.855017	0.1	1.240194
6.856683	0.1	1.238227
6.858350	0.1	1.236618
6.860017	0.1	1.235485
6.861683	0.1	1.234651
6.863350	0.1	1.233876
6.865017	0.1	1.233041
6.866683	0.1	1.232505
6.868350	0.1	1.232565
6.870017	0.1	1.233161
6.871683	0.1	1.234055
6.873350	0.1	1.235604
6.875017	0.1	1.237810
6.876683	0.1	1.239836
6.878350	0.1	1.240373
6.880017	0.1	1.239002
6.881683	0.1	1.236022
6.883350	0.1	1.232505
6.885017	0.1	1.230061
6.886683	0.1	1.229584
6.888350	0.1	1.229942
6.890017	0.1	1.229346
6.891683	0.1	1.227021
6.893350	0.1	1.223326
6.895017	0.1	1.219571
6.896683	0.1	1.217067
6.898350	0.1	1.216650
6.900017	0.1	1.218379
6.901683	0.1	1.221597
6.903350	0.1	1.224399
6.905017	0.1	1.224876
6.906683	0.1	1.222909
6.908350	0.1	1.220286
6.910017	0.1	1.219034
6.911683	0.1	1.219630
6.913350	0.1	1.221061
6.915017	0.1	1.221895
6.916683	0.1	1.221955
6.918350	0.1	1.221836
6.920017	0.1	1.222074
6.921683	0.1	1.221955
6.923350	0.1	1.220882
6.925017	0.1	1.219273
6.926683	0.1	1.218140
6.928350	0.1	1.218319
6.930017	0.1	1.219332
6.931683	0.1	1.219988
6.933350	0.1	1.219213
6.935017	0.1	1.216769
6.936683	0.1	1.213133
6.938350	0.1	1.209319
6.940017	0.1	1.206577
6.941683	0.1	1.205623
6.943350	0.1	1.206398
6.945017	0.1	1.208544
6.946683	0.1	1.211286
6.948350	0.1	1.213789
6.950017	0.1	1.215637
6.951683	0.1	1.217783
6.953350	0.1	1.221001
6.955017	0.1	1.224339
6.956683	0.1	1.226485
6.958350	0.1	1.227081
6.960017	0.1	1.226544
6.961683	0.1	1.225352
6.963350	0.1	1.223981
6.965017	0.1	1.222670
6.966683	0.1	1.221120
6.968350	0.1	1.218379
6.970017	0.1	1.213968
6.971683	0.1	1.207948
6.973350	0.1	1.200914
6.975017	0.1	1.193702
6.976683	0.1	1.187444
6.978350	0.1	1.183570
6.980017	0.1	1.182854
6.981683	0.1	1.184523
6.983350	0.1	1.186729
6.985017	0.1	1.188099
6.986683	0.1	1.188278
6.988350	0.1	1.187563
6.990017	0.1	1.186311
6.991683	0.1	1.184702
6.993350	0.1	1.182973
6.995017	0.1	1.180768
6.996683	0.1	1.177490
6.998350	0.1	1.173079
7.000017	0.1	1.168549
7.001683	0.1	1.165509
7.003350	0.1	1.164019
7.005017	0.1	1.163006
7.006683	0.1	1.161158
7.008350	0.1	1.157343
7.010017	0.1	1.151383
7.011683	0.1	1.144230
7.013350	0.1	1.137316
7.015017	0.1	1.131773
7.016683	0.1	1.128137
7.018350	0.1	1.126230
7.020017	0.1	1.124680
7.021683	0.1	1.122356
7.023350	0.1	1.119375
7.025017	0.1	1.115859
7.026683	0.1	1.111329
7.028350	0.1	1.105785
7.030017	0.1	1.100123
7.031683	0.1	1.095057
7.033350	0.1	1.090109
7.035017	0.1	1.084507
7.036683	0.1	1.077890
7.038350	0.1	1.070738
7.040017	0.1	1.063883
7.041683	0.1	1.057983
7.043350	0.1	1.053155
7.045017	0.1	1.049340
7.046683	0.1	1.046181
7.048350	0.1	1.043260
7.050017	0.1	1.040042
7.051683	0.1	1.036823
7.053350	0.1	1.033902
7.055017	0.1	1.031637
7.056683	0.1	1.030624
7.058350	0.1	1.030266
7.060017	0.1	1.029372
7.061683	0.1	1.026571
7.063350	0.1	1.020789
7.065017	0.1	1.011789
7.066683	0.1	1.000702
7.068350	0.1	0.989139
7.070017	0.1	0.978768
7.071683	0.1	0.970364
7.073350	0.1	0.964284
7.075017	0.1	0.960350
7.076683	0.1	0.957608
7.078350	0.1	0.954747
7.080017	0.1	0.950933
7.081683	0.1	0.945926
7.083350	0.1	0.940263
7.085017	0.1	0.934243
7.086683	0.1	0.927866
7.088350	0.1	0.921905
7.090017	0.1	0.917614
7.091683	0.1	0.915706
7.093350	0.1	0.915051
7.095017	0.1	0.914037
7.096683	0.1	0.912011
7.098350	0.1	0.909269
7.100017	0.1	0.905931
7.101683	0.1	0.901818
7.103350	0.1	0.897050
7.105017	0.1	0.893116
7.106683	0.1	0.891089
7.108350	0.1	0.890911
7.110017	0.1	0.891626
7.111683	0.1	0.892222
7.113350	0.1	0.891864
7.115017	0.1	0.889719
7.116683	0.1	0.885129
7.118350	0.1	0.878274
7.120017	0.1	0.870526
7.121683	0.1	0.863671
7.123350	0.1	0.858784
7.125017	0.1	0.855446
7.126683	0.1	0.852466
7.128350	0.1	0.849128
7.130017	0.1	0.846028
7.131683	0.1	0.843763
7.133350	0.1	0.842333
7.135017	0.1	0.841737
7.136683	0.1	0.842035
7.138350	0.1	0.842869
7.140017	0.1	0.844002
7.141683	0.1	0.845492
7.143350	0.1	0.847161
7.145017	0.1	0.848234
7.146683	0.1	0.848055
7.148350	0.1	0.847042
7.150017	0.1	0.845671
7.151683	0.1	0.844061
7.153350	0.1	0.842273
7.155017	0.1	0.840962
7.156683	0.1	0.841379
7.158350	0.1	0.843704
7.160017	0.1	0.846684
7.161683	0.1	0.848770
7.163350	0.1	0.849128
7.165017	0.1	0.848770
7.166683	0.1	0.848711
7.168350	0.1	0.848770
7.170017	0.1	0.848413
7.171683	0.1	0.847697
7.173350	0.1	0.847399
7.175017	0.1	0.848115
7.176683	0.1	0.849783
7.178350	0.1	0.851512
7.180017	0.1	0.852704
7.181683	0.1	0.853658
7.183350	0.1	0.854969
7.185017	0.1	0.856936
7.186683	0.1	0.859797
7.188350	0.1	0.863314
7.190017	0.1	0.867426
7.191683	0.1	0.872076
7.193350	0.1	0.876010
7.195017	0.1	0.877798
7.196683	0.1	0.877440
7.198350	0.1	0.876546
7.200017	0.1	0.876486
7.201683	0.1	0.877380
7.203350	0.1	0.878930
7.205017	0.1	0.881255
7.206683	0.1	0.884473
7.208350	0.1	0.888586
7.210017	0.1	0.892758
7.211683	0.1	0.895977
7.213350	0.1	0.897944
7.215017	0.1	0.899494
7.216683	0.1	0.901580
7.218350	0.1	0.904322
7.220017	0.1	0.907183
7.221683	0.1	0.909388
7.223350	0.1	0.911057
7.225017	0.1	0.912666
7.226683	0.1	0.914633
7.228350	0.1	0.916719
7.230017	0.1	0.918269
7.231683	0.1	0.918329
7.233350	0.1	0.916541
7.235017	0.1	0.913143
7.236683	0.1	0.908852
7.238350	0.1	0.904679
7.240017	0.1	0.901401
7.241683	0.1	0.900149
7.243350	0.1	0.901759
7.245017	0.1	0.906467
7.246683	0.1	0.912607
7.248350	0.1	0.917912
7.250017	0.1	0.920832
7.251683	0.1	0.922203
7.253350	0.1	0.923693
7.255017	0.1	0.925779
7.256683	0.1	0.928044
7.258350	0.1	0.929833
7.260017	0.1	0.930905
7.261683	0.1	0.931025
7.263350	0.1	0.929892
7.265017	0.1	0.927925
7.266683	0.1	0.926137
7.268350	0.1	0.924826
7.270017	0.1	0.923216
7.271683	0.1	0.920773
7.273350	0.1	0.917912
7.275017	0.1	0.915527
7.276683	0.1	0.914216
7.278350	0.1	0.914097
7.280017	0.1	0.914693
7.281683	0.1	0.915229
7.283350	0.1	0.915349
7.285017	0.1	0.914931
7.286683	0.1	0.914037
7.288350	0.1	0.912488
7.290017	0.1	0.910759
7.291683	0.1	0.909567
7.293350	0.1	0.909567
7.295017	0.1	0.910699
7.296683	0.1	0.912547
7.298350	0.1	0.914216
7.300017	0.1	0.915110
7.301683	0.1	0.915468
7.303350	0.1	0.916302
7.305017	0.1	0.917852
7.306683	0.1	0.919282
7.308350	0.1	0.919938
7.310017	0.1	0.919819
7.311683	0.1	0.919163
7.313350	0.1	0.918448
7.315017	0.1	0.918686
7.316683	0.1	0.920653
7.318350	0.1	0.923693
7.320017	0.1	0.926137
7.321683	0.1	0.926495
7.323350	0.1	0.924885
7.325017	0.1	0.922084
7.326683	0.1	0.918627
7.328350	0.1	0.914812
7.330017	0.1	0.912011
7.331683	0.1	0.911832
7.333350	0.1	0.914455
7.335017	0.1	0.917912
7.336683	0.1	0.920534
7.338350	0.1	0.921786
7.340017	0.1	0.921249
7.341683	0.1	0.918806
7.343350	0.1	0.914693
7.345017	0.1	0.910103
7.346683	0.1	0.906467
7.348350	0.1	0.904381
7.350017	0.1	0.903606
7.351683	0.1	0.903904
7.353350	0.1	0.904918
7.355017	0.1	0.906229
7.356683	0.1	0.907779
7.358350	0.1	0.909925
7.360017	0.1	0.913262
7.361683	0.1	0.917792
7.363350	0.1	0.921905
7.365017	0.1	0.923634
7.366683	0.1	0.922620
7.368350	0.1	0.920057
7.370017	0.1	0.917435
7.371683	0.1	0.915766
7.373350	0.1	0.914931
7.375017	0.1	0.913978
7.376683	0.1	0.912666
7.378350	0.1	0.911772
7.380017	0.1	0.911951
7.381683	0.1	0.913441
7.383350	0.1	0.915885
7.385017	0.1	0.918567
7.386683	0.1	0.920534
7.388350	0.1	0.920713
7.390017	0.1	0.918686
7.391683	0.1	0.915468
7.393350	0.1	0.912845
7.395017	0.1	0.912190
7.396683	0.1	0.913441
7.398350	0.1	0.915051
7.400017	0.1	0.915587
7.401683	0.1	0.914991
7.403350	0.1	0.914335
7.405017	0.1	0.914455
7.406683	0.1	0.915706
7.408350	0.1	0.917494
7.410017	0.1	0.918567
7.411683	0.1	0.917673
7.413350	0.1	0.915408
7.415017	0.1	0.913203
7.416683	0.1	0.912070
7.418350	0.1	0.911713
7.420017	0.1	0.911474
7.421683	0.1	0.910521
7.423350	0.1	0.908732
7.425017	0.1	0.906766
7.426683	0.1	0.905693
7.428350	0.1	0.906289
7.430017	0.1	0.908375
7.431683	0.1	0.910640
7.433350	0.1	0.911057
7.435017	0.1	0.908911
7.436683	0.1	0.905693
7.438350	0.1	0.903547
7.440017	0.1	0.903249
7.441683	0.1	0.903964
7.443350	0.1	0.904381
7.445017	0.1	0.904143
7.446683	0.1	0.903845
7.448350	0.1	0.904203
7.450017	0.1	0.904977
7.451683	0.1	0.905514
7.453350	0.1	0.905335
7.455017	0.1	0.904203
7.456683	0.1	0.902772
7.458350	0.1	0.901878
7.460017	0.1	0.901699
7.461683	0.1	0.901878
7.463350	0.1	0.901699
7.465017	0.1	0.900745
7.466683	0.1	0.899315
7.468350	0.1	0.898361
7.470017	0.1	0.899196
7.471683	0.1	0.901640
7.473350	0.1	0.904262
7.475017	0.1	0.905156
7.476683	0.1	0.904024
7.478350	0.1	0.901401
7.480017	0.1	0.897825
7.481683	0.1	0.894189
7.483350	0.1	0.891864
7.485017	0.1	0.891566
7.486683	0.1	0.892460
7.488350	0.1	0.893235
7.490017	0.1	0.893414
7.491683	0.1	0.893354
7.493350	0.1	0.893593
7.495017	0.1	0.894427
7.496683	0.1	0.896037
7.498350	0.1	0.898421
7.500017	0.1	0.900626
7.501683	0.1	0.901341
7.503350	0.1	0.900328
7.505017	0.1	0.898123
7.506683	0.1	0.895858
7.508350	0.1	0.894427
7.510017	0.1	0.894368
7.511683	0.1	0.895083
7.513350	0.1	0.895381
7.515017	0.1	0.894845
7.516683	0.1	0.894010
7.518350	0.1	0.893414
7.520017	0.1	0.892699
7.521683	0.1	0.890732
7.523350	0.1	0.887036
7.525017	0.1	0.882149
7.526683	0.1	0.877440
7.528350	0.1	0.873804
7.530017	0.1	0.871480
7.531683	0.1	0.870585
7.533350	0.1	0.871122
7.535017	0.1	0.872433
7.536683	0.1	0.873923
7.538350	0.1	0.875056
7.540017	0.1	0.875354
7.541683	0.1	0.874996
7.543350	0.1	0.874698
7.545017	0.1	0.874281
7.546683	0.1	0.872850
7.548350	0.1	0.870585
7.550017	0.1	0.868797
7.551683	0.1	0.868678
7.553350	0.1	0.870228
7.555017	0.1	0.872552
7.556683	0.1	0.874281
7.558350	0.1	0.874758
7.560017	0.1	0.874102
7.561683	0.1	0.873029
7.563350	0.1	0.872016
7.565017	0.1	0.871420
7.566683	0.1	0.871301
7.568350	0.1	0.871599
7.570017	0.1	0.872076
7.571683	0.1	0.872195
7.573350	0.1	0.871182
7.575017	0.1	0.869334
7.576683	0.1	0.867784
7.578350	0.1	0.867486
7.580017	0.1	0.868321
7.581683	0.1	0.869989
7.583350	0.1	0.871360
7.585017	0.1	0.870287
7.586683	0.1	0.865400
7.588350	0.1	0.857770
7.590017	0.1	0.850022
7.591683	0.1	0.844598
7.593350	0.1	0.842392
7.595017	0.1	0.842392
7.596683	0.1	0.843585
7.598350	0.1	0.845730
7.600017	0.1	0.848711
7.601683	0.1	0.852168
7.603350	0.1	0.855327
7.605017	0.1	0.857532
7.606683	0.1	0.859082
7.608350	0.1	0.860453
7.610017	0.1	0.861228
7.611683	0.1	0.860274
7.613350	0.1	0.857115
7.615017	0.1	0.852346
7.616683	0.1	0.846565
7.618350	0.1	0.840426
7.620017	0.1	0.835002
7.621683	0.1	0.831723
7.623350	0.1	0.831366
7.625017	0.1	0.833452
7.626683	0.1	0.836551
7.628350	0.1	0.839233
7.630017	0.1	0.840843
7.631683	0.1	0.841498
7.633350	0.1	0.840902
7.635017	0.1	0.839233
7.636683	0.1	0.838041
7.638350	0.1	0.838876
7.640017	0.1	0.841141
7.641683	0.1	0.843048
7.643350	0.1	0.843525
7.645017	0.1	0.842869
7.646683	0.1	0.841796
7.648350	0.1	0.840962
7.650017	0.1	0.840843
7.651683	0.1	0.841439
7.653350	0.1	0.842989
7.655017	0.1	0.845790
7.656683	0.1	0.849366
7.658350	0.1	0.852346
7.660017	0.1	0.854075
7.661683	0.1	0.854969
7.663350	0.1	0.855625
7.665017	0.1	0.856519
7.666683	0.1	0.858247
7.668350	0.1	0.860810
7.670017	0.1	0.863254
7.671683	0.1	0.864625
7.673350	0.1	0.864625
7.675017	0.1	0.863612
7.676683	0.1	0.861406
7.678350	0.1	0.857830
7.680017	0.1	0.853837
7.681683	0.1	0.851214
7.683350	0.1	0.851393
7.685017	0.1	0.853956
7.686683	0.1	0.856876
7.688350	0.1	0.858307
7.690017	0.1	0.857890
7.691683	0.1	0.856400
7.693350	0.1	0.855207
7.695017	0.1	0.855744
7.696683	0.1	0.858843
7.698350	0.1	0.863969
7.700017	0.1	0.869334
7.701683	0.1	0.872612
7.703350	0.1	0.872314
7.705017	0.1	0.869572
7.706683	0.1	0.866950
7.708350	0.1	0.866234
7.710017	0.1	0.867426
7.711683	0.1	0.869393
7.713350	0.1	0.870943
7.715017	0.1	0.871122
7.716683	0.1	0.869811
7.718350	0.1	0.867248
7.720017	0.1	0.864208
7.721683	0.1	0.861764
7.723350	0.1	0.860810
7.725017	0.1	0.860512
7.726683	0.1	0.859559
7.728350	0.1	0.857472
7.730017	0.1	0.855267
7.731683	0.1	0.854075
7.733350	0.1	0.853896
7.735017	0.1	0.853360
7.736683	0.1	0.850916
7.738350	0.1	0.846624
7.740017	0.1	0.841916
7.741683	0.1	0.837922
7.743350	0.1	0.835180
7.745017	0.1	0.834107
7.746683	0.1	0.834584
7.748350	0.1	0.836015
7.750017	0.1	0.837386
7.751683	0.1	0.837326
7.753350	0.1	0.834763
7.755017	0.1	0.830054
7.756683	0.1	0.825107
7.758350	0.1	0.821948
7.760017	0.1	0.821352
7.761683	0.1	0.822663
7.763350	0.1	0.824511
7.765017	0.1	0.825107
7.766683	0.1	0.823617
7.768350	0.1	0.820875
7.770017	0.1	0.818968
7.771683	0.1	0.818670
7.773350	0.1	0.819266
7.775017	0.1	0.819266
7.776683	0.1	0.817835
7.778350	0.1	0.814676
7.780017	0.1	0.809848
7.781683	0.1	0.804365
7.783350	0.1	0.799537
7.785017	0.1	0.795960
7.786683	0.1	0.793934
7.788350	0.1	0.793397
7.790017	0.1	0.794053
7.791683	0.1	0.795364
7.793350	0.1	0.797212
7.795017	0.1	0.799358
7.796683	0.1	0.800669
7.798350	0.1	0.800371
7.800017	0.1	0.798166
7.801683	0.1	0.794828
7.803350	0.1	0.791609
7.805017	0.1	0.789940
7.806683	0.1	0.790060
7.808350	0.1	0.790954
7.810017	0.1	0.791550
7.811683	0.1	0.791550
7.813350	0.1	0.791371
7.815017	0.1	0.791550
7.816683	0.1	0.791788
7.818350	0.1	0.791013
7.820017	0.1	0.788152
7.821683	0.1	0.783682
7.823350	0.1	0.779688
7.825017	0.1	0.777960
7.826683	0.1	0.778556
7.828350	0.1	0.780642
7.830017	0.1	0.782728
7.831683	0.1	0.783563
7.833350	0.1	0.782907
7.835017	0.1	0.781477
7.836683	0.1	0.780225
7.838350	0.1	0.779867
7.840017	0.1	0.780642
7.841683	0.1	0.782251
7.843350	0.1	0.783563
7.845017	0.1	0.783682
7.846683	0.1	0.782132
7.848350	0.1	0.779510
7.850017	0.1	0.776827
7.851683	0.1	0.775099
7.853350	0.1	0.774622
7.855017	0.1	0.774860
7.856683	0.1	0.775456
7.858350	0.1	0.776470
7.860017	0.1	0.778139
7.861683	0.1	0.780463
7.863350	0.1	0.783026
7.865017	0.1	0.784695
7.866683	0.1	0.784576
7.868350	0.1	0.783086
7.870017	0.1	0.781536
7.871683	0.1	0.781238
7.873350	0.1	0.781953
7.875017	0.1	0.782013
7.876683	0.1	0.779867
7.878350	0.1	0.775635
7.880017	0.1	0.771403
7.881683	0.1	0.769258
7.883350	0.1	0.769377
7.885017	0.1	0.770211
7.886683	0.1	0.770688
7.888350	0.1	0.770509
7.890017	0.1	0.769496
7.891683	0.1	0.767529
7.893350	0.1	0.765801
7.895017	0.1	0.766099
7.896683	0.1	0.768602
7.898350	0.1	0.771642
7.900017	0.1	0.773490
7.901683	0.1	0.773788
7.903350	0.1	0.773311
7.905017	0.1	0.772774
7.906683	0.1	0.772536
7.908350	0.1	0.772297
7.910017	0.1	0.771701
7.911683	0.1	0.771165
7.913350	0.1	0.771165
7.915017	0.1	0.771761
7.916683	0.1	0.772774
7.918350	0.1	0.773966
7.920017	0.1	0.775099
7.921683	0.1	0.775933
7.923350	0.1	0.776470
7.925017	0.1	0.776351
7.926683	0.1	0.775635
7.928350	0.1	0.775337
7.930017	0.1	0.775933
7.931683	0.1	0.776470
7.933350	0.1	0.775635
7.935017	0.1	0.773668
7.936683	0.1	0.771821
7.938350	0.1	0.771225
7.940017	0.1	0.772476
7.941683	0.1	0.775099
7.943350	0.1	0.777543
7.945017	0.1	0.778794
7.946683	0.1	0.778437
7.948350	0.1	0.777245
7.950017	0.1	0.776231
7.951683	0.1	0.775754
7.953350	0.1	0.775516
7.955017	0.1	0.775218
7.956683	0.1	0.774264
7.958350	0.1	0.772417
7.960017	0.1	0.770032
7.961683	0.1	0.768125
7.963350	0.1	0.767827
7.965017	0.1	0.769556
7.966683	0.1	0.772834
7.968350	0.1	0.776410
7.970017	0.1	0.779390
7.971683	0.1	0.781298
7.973350	0.1	0.781000
7.975017	0.1	0.777602
7.976683	0.1	0.771821
7.978350	0.1	0.765681
7.980017	0.1	0.761211
7.981683	0.1	0.760019
7.983350	0.1	0.762463
7.985017	0.1	0.767231
7.986683	0.1	0.771999
7.988350	0.1	0.775397
7.990017	0.1	0.777364
7.991683	0.1	0.778139
7.993350	0.1	0.777543
7.995017	0.1	0.775576
7.996683	0.1	0.773072
7.998350	0.1	0.771344
8.000017	0.1	0.770688
8.001683	0.1	0.770330
8.003350	0.1	0.769615
8.005017	0.1	0.768542
8.006683	0.1	0.767231
8.008350	0.1	0.765741
8.010017	0.1	0.764370
8.011683	0.1	0.763655
8.013350	0.1	0.764072
8.015017	0.1	0.765145
8.016683	0.1	0.766337
8.018350	0.1	0.767469
8.020017	0.1	0.768244
8.021683	0.1	0.768065
8.023350	0.1	0.766218
8.025017	0.1	0.762999
8.026683	0.1	0.759959
8.028350	0.1	0.759006
8.030017	0.1	0.761032
8.031683	0.1	0.765502
8.033350	0.1	0.770748
8.035017	0.1	0.775039
8.036683	0.1	0.777781
8.038350	0.1	0.778914
8.040017	0.1	0.778377
8.041683	0.1	0.776529
8.043350	0.1	0.774443
8.045017	0.1	0.773430
8.046683	0.1	0.773668
8.048350	0.1	0.774622
8.050017	0.1	0.775695
8.051683	0.1	0.776887
8.053350	0.1	0.778198
8.055017	0.1	0.779510
8.056683	0.1	0.780940
8.058350	0.1	0.782371
8.060017	0.1	0.782728
8.061683	0.1	0.780821
8.063350	0.1	0.777543
8.065017	0.1	0.775039
8.066683	0.1	0.774562
8.068350	0.1	0.775814
8.070017	0.1	0.777960
8.071683	0.1	0.779986
8.073350	0.1	0.780523
8.075017	0.1	0.778437
8.076683	0.1	0.774562
8.078350	0.1	0.770986
8.080017	0.1	0.769138
8.081683	0.1	0.769258
8.083350	0.1	0.770211
8.085017	0.1	0.770092
8.086683	0.1	0.767946
8.088350	0.1	0.764906
8.090017	0.1	0.762582
8.091683	0.1	0.761449
8.093350	0.1	0.761151
8.095017	0.1	0.761449
8.096683	0.1	0.761867
8.098350	0.1	0.762522
8.100017	0.1	0.765085
8.101683	0.1	0.770450
8.103350	0.1	0.777185
8.105017	0.1	0.782609
8.106683	0.1	0.785410
8.108350	0.1	0.785649
8.110017	0.1	0.784218
8.111683	0.1	0.782073
8.113350	0.1	0.780523
8.115017	0.1	0.780940
8.116683	0.1	0.783682
8.118350	0.1	0.787437
8.120017	0.1	0.789583
8.121683	0.1	0.788510
8.123350	0.1	0.785112
8.125017	0.1	0.781477
8.126683	0.1	0.779033
8.128350	0.1	0.777781
8.130017	0.1	0.777245
8.131683	0.1	0.776827
8.133350	0.1	0.776231
8.135017	0.1	0.776053
8.136683	0.1	0.777185
8.138350	0.1	0.779927
8.140017	0.1	0.783622
8.141683	0.1	0.787318
8.143350	0.1	0.790894
8.145017	0.1	0.794530
8.146683	0.1	0.797629
8.148350	0.1	0.798702
8.150017	0.1	0.796676
8.151683	0.1	0.792325
8.153350	0.1	0.787616
8.155017	0.1	0.783920
8.156683	0.1	0.781477
8.158350	0.1	0.780165
8.160017	0.1	0.780344
8.161683	0.1	0.781715
8.163350	0.1	0.783205
8.165017	0.1	0.784397
8.166683	0.1	0.785530
8.168350	0.1	0.787497
8.170017	0.1	0.790894
8.171683	0.1	0.795484
8.173350	0.1	0.800490
8.175017	0.1	0.805140
8.176683	0.1	0.809014
8.178350	0.1	0.811815
8.180017	0.1	0.813127
8.181683	0.1	0.812829
8.183350	0.1	0.811696
8.185017	0.1	0.811160
8.186683	0.1	0.811935
8.188350	0.1	0.813603
8.190017	0.1	0.815332
8.191683	0.1	0.816524
8.193350	0.1	0.816941
8.195017	0.1	0.816226
8.196683	0.1	0.814557
8.198350	0.1	0.813127
8.200017	0.1	0.812888
8.201683	0.1	0.814140
8.203350	0.1	0.816345
8.205017	0.1	0.819147
8.206683	0.1	0.822842
8.208350	0.1	0.827789
8.210017	0.1	0.833750
8.211683	0.1	0.840247
8.213350	0.1	0.846863
8.215017	0.1	0.853598
8.216683	0.1	0.860035
8.218350	0.1	0.865459
8.220017	0.1	0.869870
8.221683	0.1	0.873864
8.223350	0.1	0.877559
8.225017	0.1	0.880480
8.226683	0.1	0.882864
8.228350	0.1	0.885963
8.230017	0.1	0.890195
8.231683	0.1	0.894964
8.233350	0.1	0.898719
8.235017	0.1	0.900745
8.236683	0.1	0.901997
8.238350	0.1	0.903845
8.240017	0.1	0.907421
8.241683	0.1	0.913262
8.243350	0.1	0.921309
8.245017	0.1	0.930607
8.246683	0.1	0.938952
8.248350	0.1	0.944257
8.250017	0.1	0.946343
8.251683	0.1	0.946701
8.253350	0.1	0.947237
8.255017	0.1	0.948250
8.256683	0.1	0.949383
8.258350	0.1	0.950038
8.260017	0.1	0.950217
8.261683	0.1	0.950813
8.263350	0.1	0.952303
8.265017	0.1	0.954688
8.266683	0.1	0.957966
8.268350	0.1	0.961661
8.270017	0.1	0.965178
8.271683	0.1	0.968397
8.273350	0.1	0.971079
8.275017	0.1	0.972390
8.276683	0.1	0.972211
8.278350	0.1	0.971317
8.280017	0.1	0.970304
8.281683	0.1	0.969529
8.283350	0.1	0.968933
8.285017	0.1	0.968099
8.286683	0.1	0.966728
8.288350	0.1	0.965416
8.290017	0.1	0.965238
8.291683	0.1	0.965953
8.293350	0.1	0.966787
8.295017	0.1	0.967383
8.296683	0.1	0.968099
8.298350	0.1	0.969946
8.300017	0.1	0.974000
8.301683	0.1	0.979662
8.303350	0.1	0.984728
8.305017	0.1	0.986755
8.306683	0.1	0.984848
8.308350	0.1	0.980616
8.310017	0.1	0.976741
8.311683	0.1	0.975013
8.313350	0.1	0.975490
8.315017	0.1	0.977159
8.316683	0.1	0.978887
8.318350	0.1	0.979483
8.320017	0.1	0.978887
8.321683	0.1	0.978172
8.323350	0.1	0.978231
8.325017	0.1	0.978649
8.326683	0.1	0.977993
8.328350	0.1	0.975251
8.330017	0.1	0.970781
8.331683	0.1	0.965536
8.333350	0.1	0.960231
8.335017	0.1	0.955164
8.336683	0.1	0.951111
8.338350	0.1	0.948846
8.340017	0.1	0.948131
8.341683	0.1	0.947833
8.343350	0.1	0.946701
8.345017	0.1	0.944138
8.346683	0.1	0.940263
8.348350	0.1	0.936210
8.350017	0.1	0.933647
8.351683	0.1	0.933886
8.353350	0.1	0.936449
8.355017	0.1	0.939608
8.356683	0.1	0.941396
8.358350	0.1	0.940621
8.360017	0.1	0.938058
8.361683	0.1	0.935793
8.363350	0.1	0.935018
8.365017	0.1	0.935435
8.366683	0.1	0.936627
8.368350	0.1	0.938475
8.370017	0.1	0.940681
8.371683	0.1	0.942528
8.373350	0.1	0.943661
8.375017	0.1	0.944316
8.376683	0.1	0.944436
8.378350	0.1	0.943363
8.380017	0.1	0.940442
8.381683	0.1	0.936389
8.383350	0.1	0.932634
8.385017	0.1	0.929892
8.386683	0.1	0.927866
8.388350	0.1	0.926733
8.390017	0.1	0.926971
8.391683	0.1	0.928342
8.393350	0.1	0.930011
8.395017	0.1	0.931144
8.396683	0.1	0.931799
8.398350	0.1	0.932097
8.400017	0.1	0.932157
8.401683	0.1	0.932515
8.403350	0.1	0.934005
8.405017	0.1	0.936568
8.406683	0.1	0.939429
8.408350	0.1	0.941992
8.410017	0.1	0.943780
8.411683	0.1	0.944614
8.413350	0.1	0.944436
8.415017	0.1	0.943363
8.416683	0.1	0.940859
8.418350	0.1	0.936925
8.420017	0.1	0.932872
8.421683	0.1	0.931084
8.423350	0.1	0.932515
8.425017	0.1	0.935614
8.426683	0.1	0.937939
8.428350	0.1	0.938118
8.430017	0.1	0.936627
8.431683	0.1	0.935018
8.433350	0.1	0.935078
8.435017	0.1	0.937879
8.436683	0.1	0.943124
8.438350	0.1	0.949681
8.440017	0.1	0.955582
8.441683	0.1	0.958979
8.443350	0.1	0.959575
8.445017	0.1	0.958681
8.446683	0.1	0.957668
8.448350	0.1	0.956535
8.450017	0.1	0.955105
8.451683	0.1	0.954151
8.453350	0.1	0.954568
8.455017	0.1	0.956297
8.456683	0.1	0.958443
8.458350	0.1	0.960171
8.460017	0.1	0.960708
8.461683	0.1	0.959873
8.463350	0.1	0.958443
8.465017	0.1	0.957072
8.466683	0.1	0.956476
8.468350	0.1	0.956953
8.470017	0.1	0.958085
8.471683	0.1	0.959694
8.473350	0.1	0.961840
8.475017	0.1	0.964522
8.476683	0.1	0.967681
8.478350	0.1	0.970900
8.480017	0.1	0.973344
8.481683	0.1	0.974238
8.483350	0.1	0.973761
8.485017	0.1	0.972509
8.486683	0.1	0.970960
8.488350	0.1	0.969708
8.490017	0.1	0.970125
8.491683	0.1	0.973105
8.493350	0.1	0.978231
8.495017	0.1	0.983954
8.496683	0.1	0.989080
8.498350	0.1	0.993311
8.500017	0.1	0.997126
8.501683	0.1	1.000702
8.503350	0.1	1.003206
8.505017	0.1	1.003265
8.506683	0.1	1.000404
8.508350	0.1	0.996292
8.510017	0.1	0.993967
8.511683	0.1	0.995219
8.513350	0.1	0.998855
8.515017	0.1	1.002431
8.516683	0.1	1.004338
8.518350	0.1	1.004338
8.520017	0.1	1.003146
8.521683	0.1	1.002669
8.523350	0.1	1.004338
8.525017	0.1	1.008153
8.526683	0.1	1.012564
8.528350	0.1	1.016319
8.530017	0.1	1.019836
8.531683	0.1	1.024306
8.533350	0.1	1.030147
8.535017	0.1	1.035392
8.536683	0.1	1.037359
8.538350	0.1	1.035571
8.540017	0.1	1.031995
8.541683	0.1	1.028776
8.543350	0.1	1.026750
8.545017	0.1	1.026154
8.546683	0.1	1.026750
8.548350	0.1	1.028001
8.550017	0.1	1.029670
8.551683	0.1	1.031518
8.553350	0.1	1.033366
8.555017	0.1	1.035154
8.556683	0.1	1.036763
8.558350	0.1	1.037657
8.560017	0.1	1.038373
8.561683	0.1	1.040220
8.563350	0.1	1.044631
8.565017	0.1	1.051605
8.566683	0.1	1.059473
8.568350	0.1	1.065731
8.570017	0.1	1.068771
8.571683	0.1	1.068890
8.573350	0.1	1.067340
8.575017	0.1	1.065493
8.576683	0.1	1.063943
8.578350	0.1	1.062751
8.580017	0.1	1.062632
8.581683	0.1	1.064360
8.583350	0.1	1.067758
8.585017	0.1	1.072466
8.586683	0.1	1.077592
8.588350	0.1	1.081765
8.590017	0.1	1.083791
8.591683	0.1	1.083613
8.593350	0.1	1.082182
8.595017	0.1	1.080751
8.596683	0.1	1.079261
8.598350	0.1	1.077175
8.600017	0.1	1.075149
8.601683	0.1	1.074791
8.603350	0.1	1.076162
8.605017	0.1	1.077414
8.606683	0.1	1.076996
8.608350	0.1	1.074493
8.610017	0.1	1.070798
8.611683	0.1	1.067638
8.613350	0.1	1.066446
8.615017	0.1	1.067102
8.616683	0.1	1.068235
8.618350	0.1	1.068950
8.620017	0.1	1.068652
8.621683	0.1	1.067698
8.623350	0.1	1.067400
8.625017	0.1	1.068831
8.626683	0.1	1.071692
8.628350	0.1	1.074433
8.630017	0.1	1.075149
8.631683	0.1	1.072526
8.633350	0.1	1.066685
8.635017	0.1	1.059771
8.636683	0.1	1.053870
8.638350	0.1	1.049638
8.640017	0.1	1.046479
8.641683	0.1	1.043022
8.643350	0.1	1.038969
8.645017	0.1	1.035094
8.646683	0.1	1.031995
8.648350	0.1	1.029253
8.650017	0.1	1.026630
8.651683	0.1	1.024306
8.653350	0.1	1.021802
8.655017	0.1	1.018524
8.656683	0.1	1.014888
8.658350	0.1	1.011789
8.660017	0.1	1.009464
8.661683	0.1	1.007080
8.663350	0.1	1.004160
8.665017	0.1	1.001239
8.666683	0.1	0.998616
8.668350	0.1	0.996351
8.670017	0.1	0.994384
8.671683	0.1	0.992477
8.673350	0.1	0.990391
8.675017	0.1	0.987768
8.676683	0.1	0.984192
8.678350	0.1	0.978947
8.680017	0.1	0.972092
8.681683	0.1	0.964999
8.683350	0.1	0.959396
8.685017	0.1	0.956535
8.686683	0.1	0.956237
8.688350	0.1	0.956535
8.690017	0.1	0.955403
8.691683	0.1	0.952244
8.693350	0.1	0.947833
8.695017	0.1	0.943482
8.696683	0.1	0.940383
8.698350	0.1	0.938416
8.700017	0.1	0.936270
8.701683	0.1	0.932992
8.703350	0.1	0.928760
8.705017	0.1	0.924110
8.706683	0.1	0.919461
8.708350	0.1	0.914514
8.710017	0.1	0.909030
8.711683	0.1	0.903845
8.713350	0.1	0.900030
8.715017	0.1	0.898123
8.716683	0.1	0.897586
8.718350	0.1	0.897527
8.720017	0.1	0.897110
8.721683	0.1	0.895202
8.723350	0.1	0.891686
8.725017	0.1	0.887334
8.726683	0.1	0.882804
8.728350	0.1	0.877917
8.730017	0.1	0.872731
8.731683	0.1	0.868082
8.733350	0.1	0.865340
8.735017	0.1	0.865042
8.736683	0.1	0.866175
8.738350	0.1	0.867426
8.740017	0.1	0.868201
8.741683	0.1	0.868321
8.743350	0.1	0.868082
8.745017	0.1	0.868022
8.746683	0.1	0.868678
8.748350	0.1	0.869453
8.750017	0.1	0.869215
8.751683	0.1	0.867486
8.753350	0.1	0.864983
8.755017	0.1	0.862539
8.756683	0.1	0.860572
8.758350	0.1	0.859439
8.760017	0.1	0.859618
8.761683	0.1	0.861406
8.763350	0.1	0.864089
8.765017	0.1	0.866711
8.766683	0.1	0.868917
8.768350	0.1	0.870466
8.770017	0.1	0.870645
8.771683	0.1	0.869155
8.773350	0.1	0.867009
8.775017	0.1	0.865758
8.776683	0.1	0.866234
8.778350	0.1	0.868321
8.780017	0.1	0.871062
8.781683	0.1	0.873566
8.783350	0.1	0.875831
8.785017	0.1	0.878513
8.786683	0.1	0.881553
8.788350	0.1	0.883818
8.790017	0.1	0.884354
8.791683	0.1	0.883400
8.793350	0.1	0.882030
8.795017	0.1	0.881016
8.796683	0.1	0.880122
8.798350	0.1	0.878573
8.800017	0.1	0.876308
8.801683	0.1	0.873745
8.803350	0.1	0.871182
8.805017	0.1	0.868559
8.806683	0.1	0.865877
8.808350	0.1	0.863850
8.810017	0.1	0.864327
8.811683	0.1	0.868142
8.813350	0.1	0.873506
8.815017	0.1	0.877380
8.816683	0.1	0.878453
8.818350	0.1	0.877678
8.820017	0.1	0.876606
8.821683	0.1	0.875950
8.823350	0.1	0.876129
8.825017	0.1	0.877559
8.826683	0.1	0.880480
8.828350	0.1	0.884771
8.830017	0.1	0.889540
8.831683	0.1	0.893354
8.833350	0.1	0.895619
8.835017	0.1	0.896335
8.836683	0.1	0.895679
8.838350	0.1	0.894249
8.840017	0.1	0.892997
8.841683	0.1	0.892460
8.843350	0.1	0.892043
8.845017	0.1	0.890255
8.846683	0.1	0.886679
8.848350	0.1	0.882447
8.850017	0.1	0.880063
8.851683	0.1	0.880837
8.853350	0.1	0.883937
8.855017	0.1	0.887454
8.856683	0.1	0.889897
8.858350	0.1	0.890791
8.860017	0.1	0.890613
8.861683	0.1	0.890136
8.863350	0.1	0.889838
8.865017	0.1	0.890374
8.866683	0.1	0.892520
8.868350	0.1	0.895560
8.870017	0.1	0.897408
8.871683	0.1	0.896990
8.873350	0.1	0.895441
8.875017	0.1	0.894189
8.876683	0.1	0.894129
8.878350	0.1	0.895917
8.880017	0.1	0.900030
8.881683	0.1	0.906229
8.883350	0.1	0.913620
8.885017	0.1	0.920296
8.886683	0.1	0.924528
8.888350	0.1	0.925779
8.890017	0.1	0.925005
8.891683	0.1	0.922382
8.893350	0.1	0.917614
8.895017	0.1	0.911474
8.896683	0.1	0.906348
8.898350	0.1	0.904679
8.900017	0.1	0.907421
8.901683	0.1	0.912845
8.903350	0.1	0.918031
8.905017	0.1	0.921488
8.906683	0.1	0.923872
8.908350	0.1	0.926197
8.910017	0.1	0.928640
8.911683	0.1	0.930548
8.913350	0.1	0.931561
8.915017	0.1	0.931919
8.916683	0.1	0.932455
8.918350	0.1	0.933588
8.920017	0.1	0.934839
8.921683	0.1	0.935614
8.923350	0.1	0.936270
8.925017	0.1	0.936985
8.926683	0.1	0.937522
8.928350	0.1	0.937760
8.930017	0.1	0.937998
8.931683	0.1	0.938475
8.933350	0.1	0.938594
8.935017	0.1	0.937283
8.936683	0.1	0.934899
8.938350	0.1	0.933051
8.940017	0.1	0.932992
8.941683	0.1	0.934660
8.943350	0.1	0.937164
8.945017	0.1	0.939488
8.946683	0.1	0.940323
8.948350	0.1	0.939250
8.950017	0.1	0.936985
8.951683	0.1	0.935018
8.953350	0.1	0.934362
8.955017	0.1	0.935197
8.956683	0.1	0.936627
8.958350	0.1	0.937760
8.960017	0.1	0.938177
8.961683	0.1	0.938296
8.963350	0.1	0.938714
8.965017	0.1	0.939906
8.966683	0.1	0.941157
8.968350	0.1	0.941634
8.970017	0.1	0.941336
8.971683	0.1	0.940442
8.973350	0.1	0.939071
8.975017	0.1	0.937104
8.976683	0.1	0.934303
8.978350	0.1	0.930905
8.980017	0.1	0.928402
8.981683	0.1	0.927866
8.983350	0.1	0.929058
8.985017	0.1	0.930488
8.986683	0.1	0.930607
8.988350	0.1	0.928760
8.990017	0.1	0.925362
8.991683	0.1	0.921667
8.993350	0.1	0.918806
8.995017	0.1	0.917375
8.996683	0.1	0.917852
8.998350	0.1	0.920296
9.000017	0.1	0.924349
9.001683	0.1	0.928402
9.003350	0.1	0.930369
9.005017	0.1	0.929296
9.006683	0.1	0.926435
9.008350	0.1	0.923872
9.010017	0.1	0.922382
9.011683	0.1	0.921547
9.013350	0.1	0.921547
9.015017	0.1	0.923455
9.016683	0.1	0.927746
9.018350	0.1	0.932992
9.020017	0.1	0.936747
9.021683	0.1	0.936687
9.023350	0.1	0.932634
9.025017	0.1	0.926733
9.026683	0.1	0.921488
9.028350	0.1	0.917852
9.030017	0.1	0.915825
9.031683	0.1	0.915647
9.033350	0.1	0.917316
9.035017	0.1	0.919819
9.036683	0.1	0.921905
9.038350	0.1	0.922799
9.040017	0.1	0.922620
9.041683	0.1	0.921845
9.043350	0.1	0.921249
9.045017	0.1	0.921011
9.046683	0.1	0.920892
9.048350	0.1	0.920117
9.050017	0.1	0.917852
9.051683	0.1	0.914395
9.053350	0.1	0.911653
9.055017	0.1	0.911176
9.056683	0.1	0.912607
9.058350	0.1	0.914574
9.060017	0.1	0.916600
9.061683	0.1	0.919461
9.063350	0.1	0.923276
9.065017	0.1	0.926852
9.066683	0.1	0.928938
9.068350	0.1	0.929713
9.070017	0.1	0.930011
9.071683	0.1	0.930190
9.073350	0.1	0.930309
9.075017	0.1	0.930071
9.076683	0.1	0.928581
9.078350	0.1	0.925601
9.080017	0.1	0.922203
9.081683	0.1	0.919700
9.083350	0.1	0.918388
9.085017	0.1	0.917316
9.086683	0.1	0.914991
9.088350	0.1	0.910819
9.090017	0.1	0.905812
9.091683	0.1	0.901997
9.093350	0.1	0.900924
9.095017	0.1	0.902176
9.096683	0.1	0.904560
9.098350	0.1	0.907004
9.100017	0.1	0.908971
9.101683	0.1	0.910103
9.103350	0.1	0.910163
9.105017	0.1	0.909090
9.106683	0.1	0.907719
9.108350	0.1	0.907123
9.110017	0.1	0.907600
9.111683	0.1	0.908196
9.113350	0.1	0.907779
9.115017	0.1	0.906885
9.116683	0.1	0.906825
9.118350	0.1	0.907421
9.120017	0.1	0.907719
9.121683	0.1	0.907302
9.123350	0.1	0.906527
9.125017	0.1	0.906289
9.126683	0.1	0.907004
9.128350	0.1	0.908315
9.130017	0.1	0.909686
9.131683	0.1	0.910878
9.133350	0.1	0.911474
9.135017	0.1	0.911117
9.136683	0.1	0.909448
9.138350	0.1	0.906467
9.140017	0.1	0.903070
9.141683	0.1	0.900269
9.143350	0.1	0.898659
9.145017	0.1	0.897765
9.146683	0.1	0.896573
9.148350	0.1	0.894845
9.150017	0.1	0.893295
9.151683	0.1	0.892580
9.153350	0.1	0.892282
9.155017	0.1	0.891566
9.156683	0.1	0.889719
9.158350	0.1	0.887573
9.160017	0.1	0.886500
9.161683	0.1	0.887334
9.163350	0.1	0.889838
9.165017	0.1	0.892997
9.166683	0.1	0.896037
9.168350	0.1	0.898004
9.170017	0.1	0.897586
9.171683	0.1	0.894070
9.173350	0.1	0.888526
9.175017	0.1	0.883579
9.176683	0.1	0.881434
9.178350	0.1	0.883043
9.180017	0.1	0.887156
9.181683	0.1	0.890851
9.183350	0.1	0.891089
9.185017	0.1	0.887334
9.186683	0.1	0.881970
9.188350	0.1	0.877559
9.190017	0.1	0.875533
9.191683	0.1	0.875294
9.193350	0.1	0.875354
9.195017	0.1	0.874579
9.196683	0.1	0.873625
9.198350	0.1	0.873745
9.200017	0.1	0.875652
9.201683	0.1	0.878573
9.203350	0.1	0.880599
9.205017	0.1	0.880063
9.206683	0.1	0.876904
9.208350	0.1	0.872910
9.210017	0.1	0.869989
9.211683	0.1	0.869215
9.213350	0.1	0.870645
9.215017	0.1	0.873804
9.216683	0.1	0.878513
9.218350	0.1	0.884175
9.220017	0.1	0.889599
9.221683	0.1	0.893354
9.223350	0.1	0.894249
9.225017	0.1	0.891626
9.226683	0.1	0.885665
9.228350	0.1	0.877857
9.230017	0.1	0.870347
9.231683	0.1	0.864506
9.233350	0.1	0.860691
9.235017	0.1	0.858545
9.236683	0.1	0.857353
9.238350	0.1	0.856757
9.240017	0.1	0.856876
9.241683	0.1	0.858426
9.243350	0.1	0.861585
9.245017	0.1	0.866115
9.246683	0.1	0.871241
9.248350	0.1	0.875235
9.250017	0.1	0.877321
9.251683	0.1	0.878215
9.253350	0.1	0.878811
9.255017	0.1	0.879586
9.256683	0.1	0.880957
9.258350	0.1	0.882864
9.260017	0.1	0.883877
9.261683	0.1	0.882685
9.263350	0.1	0.878692
9.265017	0.1	0.872552
9.266683	0.1	0.865400
9.268350	0.1	0.859201
9.270017	0.1	0.855863
9.271683	0.1	0.855565
9.273350	0.1	0.857174
9.275017	0.1	0.859201
9.276683	0.1	0.860810
9.278350	0.1	0.862300
9.280017	0.1	0.864267
9.281683	0.1	0.866771
9.283350	0.1	0.869572
9.285017	0.1	0.872135
9.286683	0.1	0.874221
9.288350	0.1	0.875711
9.290017	0.1	0.876367
9.291683	0.1	0.875771
9.293350	0.1	0.873566
9.295017	0.1	0.869930
9.296683	0.1	0.865400
9.298350	0.1	0.860870
9.300017	0.1	0.857770
9.301683	0.1	0.857413
9.303350	0.1	0.859737
9.305017	0.1	0.863075
9.306683	0.1	0.865519
9.308350	0.1	0.866771
9.310017	0.1	0.867546
9.311683	0.1	0.868738
9.313350	0.1	0.870585
9.315017	0.1	0.873327
9.316683	0.1	0.876904
9.318350	0.1	0.880837
9.320017	0.1	0.884056
9.321683	0.1	0.885844
9.323350	0.1	0.886321
9.325017	0.1	0.886560
9.326683	0.1	0.887215
9.328350	0.1	0.887990
9.330017	0.1	0.888407
9.331683	0.1	0.888526
9.333350	0.1	0.888944
9.335017	0.1	0.890493
9.336683	0.1	0.892937
9.338350	0.1	0.894785
9.340017	0.1	0.894785
9.341683	0.1	0.893951
9.343350	0.1	0.894785
9.345017	0.1	0.898540
9.346683	0.1	0.903547
9.348350	0.1	0.906944
9.350017	0.1	0.907540
9.351683	0.1	0.905514
9.353350	0.1	0.902236
9.355017	0.1	0.899315
9.356683	0.1	0.898242
9.358350	0.1	0.899732
9.360017	0.1	0.903606
9.361683	0.1	0.908494
9.363350	0.1	0.911951
9.365017	0.1	0.912666
9.366683	0.1	0.911534
9.368350	0.1	0.910640
9.370017	0.1	0.912130
9.371683	0.1	0.916481
9.373350	0.1	0.921786
9.375017	0.1	0.925303
9.376683	0.1	0.925362
9.378350	0.1	0.922263
9.380017	0.1	0.917316
9.381683	0.1	0.912607
9.383350	0.1	0.910044
9.385017	0.1	0.910342
9.386683	0.1	0.913799
9.388350	0.1	0.920475
9.390017	0.1	0.928581
9.391683	0.1	0.935495
9.393350	0.1	0.939012
9.395017	0.1	0.938714
9.396683	0.1	0.936329
9.398350	0.1	0.934780
9.400017	0.1	0.935733
9.401683	0.1	0.938952
9.403350	0.1	0.943005
9.405017	0.1	0.946283
9.406683	0.1	0.947058
9.408350	0.1	0.944197
9.410017	0.1	0.938714
9.411683	0.1	0.933170
9.413350	0.1	0.930131
9.415017	0.1	0.931203
9.416683	0.1	0.936270
9.418350	0.1	0.943303
9.420017	0.1	0.948966
9.421683	0.1	0.950515
9.423350	0.1	0.947177
9.425017	0.1	0.941098
9.426683	0.1	0.936031
9.428350	0.1	0.934541
9.430017	0.1	0.936747
9.431683	0.1	0.941694
9.433350	0.1	0.948250
9.435017	0.1	0.955284
9.436683	0.1	0.961542
9.438350	0.1	0.965595
9.440017	0.1	0.966787
9.441683	0.1	0.965238
9.443350	0.1	0.962079
9.445017	0.1	0.958860
9.446683	0.1	0.956893
9.448350	0.1	0.956178
9.450017	0.1	0.955701
9.451683	0.1	0.954866
9.453350	0.1	0.954390
9.455017	0.1	0.955284
9.456683	0.1	0.957847
9.458350	0.1	0.961125
9.460017	0.1	0.963390
9.461683	0.1	0.963807
9.463350	0.1	0.963271
9.465017	0.1	0.963509
9.466683	0.1	0.964999
9.468350	0.1	0.966966
9.470017	0.1	0.968158
9.471683	0.1	0.967503
9.473350	0.1	0.965357
9.475017	0.1	0.963390
9.476683	0.1	0.963390
9.478350	0.1	0.966132
9.480017	0.1	0.970721
9.481683	0.1	0.975251
9.483350	0.1	0.977874
9.485017	0.1	0.978530
9.486683	0.1	0.978589
9.488350	0.1	0.978768
9.490017	0.1	0.978351
9.491683	0.1	0.976145
9.493350	0.1	0.972569
9.495017	0.1	0.969291
9.496683	0.1	0.967860
9.498350	0.1	0.968933
9.500017	0.1	0.972033
9.501683	0.1	0.976145
9.503350	0.1	0.980318
9.505017	0.1	0.983834
9.506683	0.1	0.986397
9.508350	0.1	0.988185
9.510017	0.1	0.989795
9.511683	0.1	0.991523
9.513350	0.1	0.993431
9.515017	0.1	0.995278
9.516683	0.1	0.996530
9.518350	0.1	0.996649
9.520017	0.1	0.995457
9.521683	0.1	0.993729
9.523350	0.1	0.992358
9.525017	0.1	0.992298
9.526683	0.1	0.994325
9.528350	0.1	0.998497
9.530017	0.1	1.004279
9.531683	0.1	1.010776
9.533350	0.1	1.016259
9.535017	0.1	1.018763
9.536683	0.1	1.017809
9.538350	0.1	1.014531
9.540017	0.1	1.011372
9.541683	0.1	1.010656
9.543350	0.1	1.013339
9.545017	0.1	1.018167
9.546683	0.1	1.022935
9.548350	0.1	1.025796
9.550017	0.1	1.026094
9.551683	0.1	1.024544
9.553350	0.1	1.023173
9.555017	0.1	1.024425
9.556683	0.1	1.029253
9.558350	0.1	1.036286
9.560017	0.1	1.042962
9.561683	0.1	1.047432
9.563350	0.1	1.049101
9.565017	0.1	1.048565
9.566683	0.1	1.047134
9.568350	0.1	1.046181
9.570017	0.1	1.046538
9.571683	0.1	1.048684
9.573350	0.1	1.051486
9.575017	0.1	1.053512
9.576683	0.1	1.054406
9.578350	0.1	1.055241
9.580017	0.1	1.057625
9.581683	0.1	1.061738
9.583350	0.1	1.067042
9.585017	0.1	1.072645
9.586683	0.1	1.077473
9.588350	0.1	1.080692
9.590017	0.1	1.082122
9.591683	0.1	1.083016
9.593350	0.1	1.085043
9.595017	0.1	1.089156
9.596683	0.1	1.094997
9.598350	0.1	1.101375
9.600017	0.1	1.107216
9.601683	0.1	1.111627
9.603350	0.1	1.113832
9.605017	0.1	1.113653
9.606683	0.1	1.111507
9.608350	0.1	1.107991
9.610017	0.1	1.103997
9.611683	0.1	1.100957
9.613350	0.1	1.100242
9.615017	0.1	1.102269
9.616683	0.1	1.106441
9.618350	0.1	1.110852
9.620017	0.1	1.113176
9.621683	0.1	1.112342
9.623350	0.1	1.109481
9.625017	0.1	1.106858
9.626683	0.1	1.105607
9.628350	0.1	1.105726
9.630017	0.1	1.106739
9.631683	0.1	1.108408
9.633350	0.1	1.110911
9.635017	0.1	1.113951
9.636683	0.1	1.115918
9.638350	0.1	1.115859
9.640017	0.1	1.114547
9.641683	0.1	1.113415
9.643350	0.1	1.113296
9.645017	0.1	1.114369
9.646683	0.1	1.116335
9.648350	0.1	1.117885
9.650017	0.1	1.117408
9.651683	0.1	1.114369
9.653350	0.1	1.109719
9.655017	0.1	1.106143
9.656683	0.1	1.106501
9.658350	0.1	1.111507
9.660017	0.1	1.118839
9.661683	0.1	1.125217
9.663350	0.1	1.128733
9.665017	0.1	1.129150
9.666683	0.1	1.127482
9.668350	0.1	1.124978
9.670017	0.1	1.122296
9.671683	0.1	1.119733
9.673350	0.1	1.117468
9.675017	0.1	1.115620
9.676683	0.1	1.114667
9.678350	0.1	1.114726
9.680017	0.1	1.115143
9.681683	0.1	1.114965
9.683350	0.1	1.113296
9.685017	0.1	1.110375
9.686683	0.1	1.107276
9.688350	0.1	1.104713
9.690017	0.1	1.102984
9.691683	0.1	1.102626
9.693350	0.1	1.104295
9.695017	0.1	1.107931
9.696683	0.1	1.112223
9.698350	0.1	1.115203
9.700017	0.1	1.115859
9.701683	0.1	1.114607
9.703350	0.1	1.113117
9.705017	0.1	1.112640
9.706683	0.1	1.113355
9.708350	0.1	1.113892
9.710017	0.1	1.112819
9.711683	0.1	1.109719
9.713350	0.1	1.105249
9.715017	0.1	1.101017
9.716683	0.1	1.099110
9.718350	0.1	1.100600
9.720017	0.1	1.104891
9.721683	0.1	1.109898
9.723350	0.1	1.114190
9.725017	0.1	1.117945
9.726683	0.1	1.121521
9.728350	0.1	1.124263
9.730017	0.1	1.125395
9.731683	0.1	1.124919
9.733350	0.1	1.123548
9.735017	0.1	1.121819
9.736683	0.1	1.120091
9.738350	0.1	1.118302
9.740017	0.1	1.116514
9.741683	0.1	1.115620
9.743350	0.1	1.116395
9.745017	0.1	1.118481
9.746683	0.1	1.120806
9.748350	0.1	1.123250
9.750017	0.1	1.126051
9.751683	0.1	1.129329
9.753350	0.1	1.132310
9.755017	0.1	1.134515
9.756683	0.1	1.135826
9.758350	0.1	1.136124
9.760017	0.1	1.134634
9.761683	0.1	1.131117
9.763350	0.1	1.127184
9.765017	0.1	1.124859
9.766683	0.1	1.124799
9.768350	0.1	1.125813
9.770017	0.1	1.126707
9.771683	0.1	1.127482
9.773350	0.1	1.128912
9.775017	0.1	1.131475
9.776683	0.1	1.134276
9.778350	0.1	1.136184
9.780017	0.1	1.136065
9.781683	0.1	1.133800
9.783350	0.1	1.130045
9.785017	0.1	1.126349
9.786683	0.1	1.124621
9.788350	0.1	1.126528
9.790017	0.1	1.132369
9.791683	0.1	1.140833
9.793350	0.1	1.148999
9.795017	0.1	1.153708
9.796683	0.1	1.153290
9.798350	0.1	1.148522
9.800017	0.1	1.142144
9.801683	0.1	1.137555
9.803350	0.1	1.136541
9.805017	0.1	1.138747
9.806683	0.1	1.142144
9.808350	0.1	1.145482
9.810017	0.1	1.148999
9.811683	0.1	1.153469
9.813350	0.1	1.157701
9.815017	0.1	1.160026
9.816683	0.1	1.159668
9.818350	0.1	1.157165
9.820017	0.1	1.153052
9.821683	0.1	1.148462
9.823350	0.1	1.145125
9.825017	0.1	1.143873
9.826683	0.1	1.143813
9.828350	0.1	1.143098
9.830017	0.1	1.141131
9.831683	0.1	1.139224
9.833350	0.1	1.138687
9.835017	0.1	1.140058
9.836683	0.1	1.143575
9.838350	0.1	1.149178
9.840017	0.1	1.155138
9.841683	0.1	1.158953
9.843350	0.1	1.159370
9.845017	0.1	1.156807
9.846683	0.1	1.153231
9.848350	0.1	1.150489
9.850017	0.1	1.148641
9.851683	0.1	1.146913
9.853350	0.1	1.144826
9.855017	0.1	1.142562
9.856683	0.1	1.140118
9.858350	0.1	1.137793
9.860017	0.1	1.136005
9.861683	0.1	1.135528
9.863350	0.1	1.136780
9.865017	0.1	1.139402
9.866683	0.1	1.142144
9.868350	0.1	1.144111
9.870017	0.1	1.145065
9.871683	0.1	1.145244
9.873350	0.1	1.144409
9.875017	0.1	1.141965
9.876683	0.1	1.137495
9.878350	0.1	1.132011
9.880017	0.1	1.127422
9.881683	0.1	1.124621
9.883350	0.1	1.123309
9.885017	0.1	1.124084
9.886683	0.1	1.127660
9.888350	0.1	1.133382
9.890017	0.1	1.139104
9.891683	0.1	1.143158
9.893350	0.1	1.145482
9.895017	0.1	1.147211
9.896683	0.1	1.149297
9.898350	0.1	1.152277
9.900017	0.1	1.155436
9.901683	0.1	1.157105
9.903350	0.1	1.155853
9.905017	0.1	1.151264
9.906683	0.1	1.144409
9.908350	0.1	1.137137
9.910017	0.1	1.131654
9.911683	0.1	1.129210
9.913350	0.1	1.129150
9.915017	0.1	1.129806
9.916683	0.1	1.129627
9.918350	0.1	1.128793
9.920017	0.1	1.128018
9.921683	0.1	1.127839
9.923350	0.1	1.128137
9.925017	0.1	1.127958
9.926683	0.1	1.126528
9.928350	0.1	1.123786
9.930017	0.1	1.121104
9.931683	0.1	1.119733
9.933350	0.1	1.119316
9.935017	0.1	1.118183
9.936683	0.1	1.115739
9.938350	0.1	1.113296
9.940017	0.1	1.111865
9.941683	0.1	1.110554
9.943350	0.1	1.107931
9.945017	0.1	1.103580
9.946683	0.1	1.099050
9.948350	0.1	1.096487
9.950017	0.1	1.097500
9.951683	0.1	1.101315
9.953350	0.1	1.105487
9.955017	0.1	1.108110
9.956683	0.1	1.108587
9.958350	0.1	1.106322
9.960017	0.1	1.101375
9.961683	0.1	1.094461
9.963350	0.1	1.087010
9.965017	0.1	1.081646
9.966683	0.1	1.080453
9.968350	0.1	1.083613
9.970017	0.1	1.088679
9.971683	0.1	1.092672
9.973350	0.1	1.094103
9.975017	0.1	1.093030
9.976683	0.1	1.090586
9.978350	0.1	1.087964
9.980017	0.1	1.086116
9.981683	0.1	1.085341
9.983350	0.1	1.085639
9.985017	0.1	1.086831
9.986683	0.1	1.088083
9.988350	0.1	1.088619
9.990017	0.1	1.087785
9.991683	0.1	1.085699
9.993350	0.1	1.083076
9.995017	0.1	1.081109
9.996683	0.1	1.079738
9.998350	0.1	1.078487
10.000017	0.1	1.077354
10.001683	0.1	1.076818
10.003350	0.1	1.077116
10.005017	0.1	1.077294
10.006683	0.1	1.076818
10.008350	0.1	1.075685
10.010017	0.1	1.074493
10.011683	0.1	1.073957
10.013350	0.1	1.074195
10.015017	0.1	1.074970
10.016683	0.1	1.075804
10.018350	0.1	1.075864
10.020017	0.1	1.074553
10.021683	0.1	1.072168
10.023350	0.1	1.070201
10.025017	0.1	1.069367
10.026683	0.1	1.069248
10.028350	0.1	1.068831
10.030017	0.1	1.067460
10.031683	0.1	1.065195
10.033350	0.1	1.062393
10.035017	0.1	1.059771
10.036683	0.1	1.058161
10.038350	0.1	1.058340
10.040017	0.1	1.060069
10.041683	0.1	1.061916
10.043350	0.1	1.061916
10.045017	0.1	1.059234
10.046683	0.1	1.055002
10.048350	0.1	1.050830
10.050017	0.1	1.047850
10.051683	0.1	1.046419
10.053350	0.1	1.046479
10.055017	0.1	1.048207
10.056683	0.1	1.050830
10.058350	0.1	1.052916
10.060017	0.1	1.053631
10.061683	0.1	1.053035
10.063350	0.1	1.051545
10.065017	0.1	1.049161
10.066683	0.1	1.045764
10.068350	0.1	1.041770
10.070017	0.1	1.038194
10.071683	0.1	1.035869
10.073350	0.1	1.034498
10.075017	0.1	1.033306
10.076683	0.1	1.032591
10.078350	0.1	1.033127
10.080017	0.1	1.034975
10.081683	0.1	1.037538
10.083350	0.1	1.040340
10.085017	0.1	1.043379
10.086683	0.1	1.046538
10.088350	0.1	1.048744
10.090017	0.1	1.048207
10.091683	0.1	1.044631
10.093350	0.1	1.039684
10.095017	0.1	1.035810
10.096683	0.1	1.034200
10.098350	0.1	1.034617
10.100017	0.1	1.035810
10.101683	0.1	1.037061
10.103350	0.1	1.038253
10.105017	0.1	1.039088
10.106683	0.1	1.038730
10.108350	0.1	1.037419
10.110017	0.1	1.036167
10.111683	0.1	1.035810
10.113350	0.1	1.036048
10.115017	0.1	1.036465
10.116683	0.1	1.036942
10.118350	0.1	1.037777
10.120017	0.1	1.039028
10.121683	0.1	1.040697
10.123350	0.1	1.042843
10.125017	0.1	1.045704
10.126683	0.1	1.048386
10.128350	0.1	1.049101
10.130017	0.1	1.047075
10.131683	0.1	1.043379
10.133350	0.1	1.040220
10.135017	0.1	1.039326
10.136683	0.1	1.041293
10.138350	0.1	1.046002
10.140017	0.1	1.052499
10.141683	0.1	1.058638
10.143350	0.1	1.062155
10.145017	0.1	1.062393
10.146683	0.1	1.060665
10.148350	0.1	1.059234
10.150017	0.1	1.058936
10.151683	0.1	1.058936
10.153350	0.1	1.058459
10.155017	0.1	1.057029
10.156683	0.1	1.054347
10.158350	0.1	1.050949
10.160017	0.1	1.047492
10.161683	0.1	1.044631
10.163350	0.1	1.042843
10.165017	0.1	1.042485
10.166683	0.1	1.043201
10.168350	0.1	1.044154
10.170017	0.1	1.044929
10.171683	0.1	1.045287
10.173350	0.1	1.045823
10.175017	0.1	1.047075
10.176683	0.1	1.048625
10.178350	0.1	1.048982
10.180017	0.1	1.047134
10.181683	0.1	1.043916
10.183350	0.1	1.040995
10.185017	0.1	1.039326
10.186683	0.1	1.038849
10.188350	0.1	1.038909
10.190017	0.1	1.039326
10.191683	0.1	1.039505
10.193350	0.1	1.039088
10.195017	0.1	1.037836
10.196683	0.1	1.035929
10.198350	0.1	1.034021
10.200017	0.1	1.032889
10.201683	0.1	1.033306
10.203350	0.1	1.035571
10.205017	0.1	1.039386
10.206683	0.1	1.043737
10.208350	0.1	1.047373
10.210017	0.1	1.049638
10.211683	0.1	1.050890
10.213350	0.1	1.051247
10.215017	0.1	1.050115
10.216683	0.1	1.047552
10.218350	0.1	1.044929
10.220017	0.1	1.044154
10.221683	0.1	1.046419
10.223350	0.1	1.051247
10.225017	0.1	1.056612
10.226683	0.1	1.060247
10.228350	0.1	1.060963
10.230017	0.1	1.059115
10.231683	0.1	1.055956
10.233350	0.1	1.053095
10.235017	0.1	1.051605
10.236683	0.1	1.050592
10.238350	0.1	1.048744
10.240017	0.1	1.045644
10.241683	0.1	1.042664
10.243350	0.1	1.041770
10.245017	0.1	1.044035
10.246683	0.1	1.049042
10.248350	0.1	1.055121
10.250017	0.1	1.060546
10.251683	0.1	1.064539
10.253350	0.1	1.067102
10.255017	0.1	1.068056
10.256683	0.1	1.067340
10.258350	0.1	1.065135
10.260017	0.1	1.062155
10.261683	0.1	1.059234
10.263350	0.1	1.056969
10.265017	0.1	1.055777
10.266683	0.1	1.055598
10.268350	0.1	1.056671
10.270017	0.1	1.059055
10.271683	0.1	1.062810
10.273350	0.1	1.067400
10.275017	0.1	1.071513
10.276683	0.1	1.073957
10.278350	0.1	1.074433
10.280017	0.1	1.073659
10.281683	0.1	1.072526
10.283350	0.1	1.071990
10.285017	0.1	1.072466
10.286683	0.1	1.073778
10.288350	0.1	1.074612
10.290017	0.1	1.074135
10.291683	0.1	1.073241
10.293350	0.1	1.073301
10.295017	0.1	1.074851
10.296683	0.1	1.077712
10.298350	0.1	1.081646
10.300017	0.1	1.086533
10.301683	0.1	1.091898
10.303350	0.1	1.096845
10.305017	0.1	1.100361
10.306683	0.1	1.102746
10.308350	0.1	1.105189
10.310017	0.1	1.108289
10.311683	0.1	1.111090
10.313350	0.1	1.113057
10.315017	0.1	1.114309
10.316683	0.1	1.115322
10.318350	0.1	1.116455
10.320017	0.1	1.118183
10.321683	0.1	1.120806
10.323350	0.1	1.124501
10.325017	0.1	1.129448
10.326683	0.1	1.136243
10.328350	0.1	1.144648
10.330017	0.1	1.153410
10.331683	0.1	1.161277
10.333350	0.1	1.168132
10.335017	0.1	1.174092
10.336683	0.1	1.178980
10.338350	0.1	1.182675
10.340017	0.1	1.185894
10.341683	0.1	1.189768
10.343350	0.1	1.194954
10.345017	0.1	1.200914
10.346683	0.1	1.206696
10.348350	0.1	1.212299
10.350017	0.1	1.218498
10.351683	0.1	1.226008
10.353350	0.1	1.234949
10.355017	0.1	1.244962
10.356683	0.1	1.255333
10.358350	0.1	1.264632
10.360017	0.1	1.272082
10.361683	0.1	1.278222
10.363350	0.1	1.283884
10.365017	0.1	1.289785
10.366683	0.1	1.296878
10.368350	0.1	1.306176
10.370017	0.1	1.317442
10.371683	0.1	1.329184
10.373350	0.1	1.339734
10.375017	0.1	1.349092
10.376683	0.1	1.358628
10.378350	0.1	1.369894
10.380017	0.1	1.383126
10.381683	0.1	1.397193
10.383350	0.1	1.410544
10.385017	0.1	1.422107
10.386683	0.1	1.432121
10.388350	0.1	1.442432
10.390017	0.1	1.455307
10.391683	0.1	1.471758
10.393350	0.1	1.490772
10.395017	0.1	1.510501
10.396683	0.1	1.529098
10.398350	0.1	1.545668
10.400017	0.1	1.560032
10.401683	0.1	1.572371
10.403350	0.1	1.584351
10.405017	0.1	1.598656
10.406683	0.1	1.617074
10.408350	0.1	1.638830
10.410017	0.1	1.661778
10.411683	0.1	1.683772
10.413350	0.1	1.703620
10.415017	0.1	1.721084
10.416683	0.1	1.736879
10.418350	0.1	1.752555
10.420017	0.1	1.769960
10.421683	0.1	1.789868
10.423350	0.1	1.811624
10.425017	0.1	1.833558
10.426683	0.1	1.854479
10.428350	0.1	1.873970
10.430017	0.1	1.892448
10.431683	0.1	1.910627
10.433350	0.1	1.929104
10.435017	0.1	1.948774
10.436683	0.1	1.970947
10.438350	0.1	1.995742
10.440017	0.1	2.021432
10.441683	0.1	2.044916
10.443350	0.1	2.064467
10.445017	0.1	2.080560
10.446683	0.1	2.095223
10.448350	0.1	2.110064
10.450017	0.1	2.125383
10.451683	0.1	2.141655
10.453350	0.1	2.159000
10.455017	0.1	2.176643
10.456683	0.1	2.193391
10.458350	0.1	2.209187
10.460017	0.1	2.224326
10.461683	0.1	2.238870
10.463350	0.1	2.253413
10.465017	0.1	2.269745
10.466683	0.1	2.288282
10.468350	0.1	2.306938
10.470017	0.1	2.323151
10.471683	0.1	2.335727
10.473350	0.1	2.345920
10.475017	0.1	2.355993
10.476683	0.1	2.367556
10.478350	0.1	2.380729
10.480017	0.1	2.395153
10.481683	0.1	2.410412
10.483350	0.1	2.425313
10.485017	0.1	2.437771
10.486683	0.1	2.445996
10.488350	0.1	2.450287
10.490017	0.1	2.452910
10.491683	0.1	2.456486
10.493350	0.1	2.462387
10.495017	0.1	2.470195
10.496683	0.1	2.478004
10.498350	0.1	2.484143
10.500017	0.1	2.488554
10.501683	0.1	2.493143
10.503350	0.1	2.499461
10.505017	0.1	2.507806
10.506683	0.1	2.517402
10.508350	0.1	2.527356
10.510017	0.1	2.536774
10.511683	0.1	2.545118
10.513350	0.1	2.551675
10.515017	0.1	2.556026
10.516683	0.1	2.558708
10.518350	0.1	2.560914
10.520017	0.1	2.563656
10.521683	0.1	2.567709
10.523350	0.1	2.573133
10.525017	0.1	2.579212
10.526683	0.1	2.584934
10.528350	0.1	2.589524
10.530017	0.1	2.592087
10.531683	0.1	2.592743
10.533350	0.1	2.592743
10.535017	0.1	2.593637
10.536683	0.1	2.596259
10.538350	0.1	2.600908
10.540017	0.1	2.607465
10.541683	0.1	2.615512
10.543350	0.1	2.623797
10.545017	0.1	2.631128
10.546683	0.1	2.637267
10.548350	0.1	2.642811
10.550017	0.1	2.647460
10.551683	0.1	2.650142
10.553350	0.1	2.650142
10.555017	0.1	2.648175
10.556683	0.1	2.646446
10.558350	0.1	2.647102
10.560017	0.1	2.650321
10.561683	0.1	2.654016
10.563350	0.1	2.656400
10.565017	0.1	2.657652
10.566683	0.1	2.658785
10.568350	0.1	2.660155
10.570017	0.1	2.661169
10.571683	0.1	2.660513
10.573350	0.1	2.657235
10.575017	0.1	2.652526
10.576683	0.1	2.649188
10.578350	0.1	2.649188
10.580017	0.1	2.652109
10.581683	0.1	2.655745
10.583350	0.1	2.658010
10.585017	0.1	2.658069
10.586683	0.1	2.656996
10.588350	0.1	2.656162
10.590017	0.1	2.656400
10.591683	0.1	2.658129
10.593350	0.1	2.660930
10.595017	0.1	2.663374
10.596683	0.1	2.664328
10.598350	0.1	2.663911
10.600017	0.1	2.663076
10.601683	0.1	2.663076
10.603350	0.1	2.663970
10.605017	0.1	2.665520
10.606683	0.1	2.668321
10.608350	0.1	2.673209
10.610017	0.1	2.679825
10.611683	0.1	2.686322
10.613350	0.1	2.690554
10.615017	0.1	2.691448
10.616683	0.1	2.689123
10.618350	0.1	2.684891
10.620017	0.1	2.680898
10.621683	0.1	2.678096
10.623350	0.1	2.676368
10.625017	0.1	2.675414
10.626683	0.1	2.675712
10.628350	0.1	2.677381
10.630017	0.1	2.679825
10.631683	0.1	2.681911
10.633350	0.1	2.682626
10.635017	0.1	2.681911
10.636683	0.1	2.680957
10.638350	0.1	2.680421
10.640017	0.1	2.679825
10.641683	0.1	2.678275
10.643350	0.1	2.676010
10.645017	0.1	2.674103
10.646683	0.1	2.673030
10.648350	0.1	2.672613
10.650017	0.1	2.671957
10.651683	0.1	2.670944
10.653350	0.1	2.669692
10.655017	0.1	2.667964
10.656683	0.1	2.665579
10.658350	0.1	2.662599
10.660017	0.1	2.659202
10.661683	0.1	2.654910
10.663350	0.1	2.649367
10.665017	0.1	2.642691
10.666683	0.1	2.635181
10.668350	0.1	2.626896
10.670017	0.1	2.618671
10.671683	0.1	2.611637
10.673350	0.1	2.605558
10.675017	0.1	2.599180
10.676683	0.1	2.592206
10.678350	0.1	2.585709
10.680017	0.1	2.581060
10.681683	0.1	2.577901
10.683350	0.1	2.574265
10.685017	0.1	2.568364
10.686683	0.1	2.559900
10.688350	0.1	2.549768
10.690017	0.1	2.539337
10.691683	0.1	2.528966
10.693350	0.1	2.517939
10.695017	0.1	2.505779
10.696683	0.1	2.492905
10.698350	0.1	2.479911
10.700017	0.1	2.466977
10.701683	0.1	2.454102
10.703350	0.1	2.441824
10.705017	0.1	2.430797
10.706683	0.1	2.421200
10.708350	0.1	2.412617
10.710017	0.1	2.404809
10.711683	0.1	2.397061
10.713350	0.1	2.387941
10.715017	0.1	2.376199
10.716683	0.1	2.361834
10.718350	0.1	2.346099
10.720017	0.1	2.330125
10.721683	0.1	2.314091
10.723350	0.1	2.297938
10.725017	0.1	2.281845
10.726683	0.1	2.265692
10.728350	0.1	2.249718
10.730017	0.1	2.234221
10.731683	0.1	2.219617
10.733350	0.1	2.205551
10.735017	0.1	2.191126
10.736683	0.1	2.175987
10.738350	0.1	2.160728
10.740017	0.1	2.145827
10.741683	0.1	2.131403
10.743350	0.1	2.117634
10.745017	0.1	2.105236
10.746683	0.1	2.094448
10.748350	0.1	2.084553
10.750017	0.1	2.074063
10.751683	0.1	2.061308
10.753350	0.1	2.045453
10.755017	0.1	2.027333
10.756683	0.1	2.008796
10.758350	0.1	1.991749
10.760017	0.1	1.977682
10.761683	0.1	1.966477
10.763350	0.1	1.956940
10.765017	0.1	1.947582
10.766683	0.1	1.937688
10.768350	0.1	1.927018
10.770017	0.1	1.915574
10.771683	0.1	1.903534
10.773350	0.1	1.891136
10.775017	0.1	1.878679
10.776683	0.1	1.866102
10.778350	0.1	1.853705
10.780017	0.1	1.842022
10.781683	0.1	1.830697
10.783350	0.1	1.819074
10.785017	0.1	1.807034
10.786683	0.1	1.794040
10.788350	0.1	1.779735
10.790017	0.1	1.764953
10.791683	0.1	1.751363
10.793350	0.1	1.740038
10.795017	0.1	1.730681
10.796683	0.1	1.722217
10.798350	0.1	1.713455
10.800017	0.1	1.704157
10.801683	0.1	1.694858
10.803350	0.1	1.686514
10.805017	0.1	1.678944
10.806683	0.1	1.670838
10.808350	0.1	1.661539
10.810017	0.1	1.651347
10.811683	0.1	1.641035
10.813350	0.1	1.630962
10.815017	0.1	1.621544
10.816683	0.1	1.613379
10.818350	0.1	1.606643
10.820017	0.1	1.600266
10.821683	0.1	1.592815
10.823350	0.1	1.583755
10.825017	0.1	1.574576
10.826683	0.1	1.567483
10.828350	0.1	1.563072
10.830017	0.1	1.559556
10.831683	0.1	1.554787
10.833350	0.1	1.548350
10.835017	0.1	1.540959
10.836683	0.1	1.533389
10.838350	0.1	1.526475
10.840017	0.1	1.520932
10.841683	0.1	1.516581
10.843350	0.1	1.512528
10.845017	0.1	1.508296
10.846683	0.1	1.503110
10.848350	0.1	1.497209
10.850017	0.1	1.491249
10.851683	0.1	1.485825
10.853350	0.1	1.480758
10.855017	0.1	1.475930
10.856683	0.1	1.471639
10.858350	0.1	1.468361
10.860017	0.1	1.465499
10.861683	0.1	1.461625
10.863350	0.1	1.456499
10.865017	0.1	1.451552
10.866683	0.1	1.447916
10.868350	0.1	1.444638
10.870017	0.1	1.440466
10.871683	0.1	1.434982
10.873350	0.1	1.429081
10.875017	0.1	1.424372
10.876683	0.1	1.422227
10.878350	0.1	1.423299
10.880017	0.1	1.427531
10.881683	0.1	1.433075
10.883350	0.1	1.437128
10.885017	0.1	1.438141
10.886683	0.1	1.436293
10.888350	0.1	1.433432
10.890017	0.1	1.431048
10.891683	0.1	1.429737
10.893350	0.1	1.429439
10.895017	0.1	1.429439
10.896683	0.1	1.428604
10.898350	0.1	1.425922
10.900017	0.1	1.421809
10.901683	0.1	1.418293
10.903350	0.1	1.417160
10.905017	0.1	1.418173
10.906683	0.1	1.419485
10.908350	0.1	1.419604
10.910017	0.1	1.418769
10.911683	0.1	1.417577
10.913350	0.1	1.416147
10.915017	0.1	1.414180
10.916683	0.1	1.412332
10.918350	0.1	1.410961
10.920017	0.1	1.410365
10.921683	0.1	1.410663
10.923350	0.1	1.411021
10.925017	0.1	1.410127
10.926683	0.1	1.407802
10.928350	0.1	1.405239
10.930017	0.1	1.403570
10.931683	0.1	1.402617
10.933350	0.1	1.401305
10.935017	0.1	1.398563
10.936683	0.1	1.393914
10.938350	0.1	1.388550
10.940017	0.1	1.384318
10.941683	0.1	1.382291
10.943350	0.1	1.382291
10.945017	0.1	1.383126
10.946683	0.1	1.383543
10.948350	0.1	1.383066
10.950017	0.1	1.382589
10.951683	0.1	1.382947
10.953350	0.1	1.383543
10.955017	0.1	1.383603
10.956683	0.1	1.383424
10.958350	0.1	1.383424
10.960017	0.1	1.383782
10.961683	0.1	1.385033
10.963350	0.1	1.387537
10.965017	0.1	1.390338
10.966683	0.1	1.392007
10.968350	0.1	1.391769
10.970017	0.1	1.390219
10.971683	0.1	1.388133
10.973350	0.1	1.385152
10.975017	0.1	1.381040
10.976683	0.1	1.376808
10.978350	0.1	1.374304
10.980017	0.1	1.374424
10.981683	0.1	1.376212
10.983350	0.1	1.377881
10.985017	0.1	1.378894
10.986683	0.1	1.379788
10.988350	0.1	1.381576
10.990017	0.1	1.384080
10.991683	0.1	1.385987
10.993350	0.1	1.386702
10.995017	0.1	1.386285
10.996683	0.1	1.384974
10.998350	0.1	1.383007
11.000017	0.1	1.380980
11.001683	0.1	1.379728
11.003350	0.1	1.379788
11.005017	0.1	1.381159
11.006683	0.1	1.383364
11.008350	0.1	1.385689
11.010017	0.1	1.388192
11.011683	0.1	1.391828
11.013350	0.1	1.397193
11.015017	0.1	1.403093
11.016683	0.1	1.407266
11.018350	0.1	1.408219
11.020017	0.1	1.406133
11.021683	0.1	1.402557
11.023350	0.1	1.399338
11.025017	0.1	1.397908
11.026683	0.1	1.398742
11.028350	0.1	1.401424
11.030017	0.1	1.405001
11.031683	0.1	1.408339
11.033350	0.1	1.410604
11.035017	0.1	1.412332
11.036683	0.1	1.414597
11.038350	0.1	1.417697
11.040017	0.1	1.421332
11.041683	0.1	1.425088
11.043350	0.1	1.428366
11.045017	0.1	1.430154
11.046683	0.1	1.430452
11.048350	0.1	1.430035
11.050017	0.1	1.429975
11.051683	0.1	1.430452
11.053350	0.1	1.431346
11.055017	0.1	1.432836
11.056683	0.1	1.435399
11.058350	0.1	1.439095
11.060017	0.1	1.443565
11.061683	0.1	1.448214
11.063350	0.1	1.452684
11.065017	0.1	1.457274
11.066683	0.1	1.461864
11.068350	0.1	1.466334
11.070017	0.1	1.470983
11.071683	0.1	1.476288
11.073350	0.1	1.481652
11.075017	0.1	1.485646
11.076683	0.1	1.487672
11.078350	0.1	1.488328
11.080017	0.1	1.488805
11.081683	0.1	1.490533
11.083350	0.1	1.494587
11.085017	0.1	1.501381
11.086683	0.1	1.509726
11.088350	0.1	1.517773
11.090017	0.1	1.524031
11.091683	0.1	1.528382
11.093350	0.1	1.531601
11.095017	0.1	1.534820
11.096683	0.1	1.538396
11.098350	0.1	1.541615
11.100017	0.1	1.544058
11.101683	0.1	1.546264
11.103350	0.1	1.548231
11.105017	0.1	1.549721
11.106683	0.1	1.550675
11.108350	0.1	1.551271
11.110017	0.1	1.551926
11.111683	0.1	1.553714
11.113350	0.1	1.558125
11.115017	0.1	1.565635
11.116683	0.1	1.575112
11.118350	0.1	1.584232
11.120017	0.1	1.590788
11.121683	0.1	1.593709
11.123350	0.1	1.593649
11.125017	0.1	1.592040
11.126683	0.1	1.590848
11.128350	0.1	1.591146
11.130017	0.1	1.593411
11.131683	0.1	1.597583
11.133350	0.1	1.602650
11.135017	0.1	1.607359
11.136683	0.1	1.610637
11.138350	0.1	1.612127
11.140017	0.1	1.612306
11.141683	0.1	1.612365
11.143350	0.1	1.613915
11.145017	0.1	1.617491
11.146683	0.1	1.621544
11.148350	0.1	1.624286
11.150017	0.1	1.625776
11.151683	0.1	1.627624
11.153350	0.1	1.631200
11.155017	0.1	1.635790
11.156683	0.1	1.639664
11.158350	0.1	1.641989
11.160017	0.1	1.643300
11.161683	0.1	1.644254
11.163350	0.1	1.645208
11.165017	0.1	1.646519
11.166683	0.1	1.649141
11.168350	0.1	1.652718
11.170017	0.1	1.656056
11.171683	0.1	1.658499
11.173350	0.1	1.660466
11.175017	0.1	1.662433
11.176683	0.1	1.664639
11.178350	0.1	1.667082
11.180017	0.1	1.670003
11.181683	0.1	1.673102
11.183350	0.1	1.675904
11.185017	0.1	1.678169
11.186683	0.1	1.680076
11.188350	0.1	1.681805
11.190017	0.1	1.683295
11.191683	0.1	1.685262
11.193350	0.1	1.688838
11.195017	0.1	1.694322
11.196683	0.1	1.700103
11.198350	0.1	1.704037
11.200017	0.1	1.705408
11.201683	0.1	1.704395
11.203350	0.1	1.701892
11.205017	0.1	1.699507
11.206683	0.1	1.699567
11.208350	0.1	1.703203
11.210017	0.1	1.709044
11.211683	0.1	1.714766
11.213350	0.1	1.719415
11.215017	0.1	1.723707
11.216683	0.1	1.728118
11.218350	0.1	1.732111
11.220017	0.1	1.734853
11.221683	0.1	1.736343
11.223350	0.1	1.737595
11.225017	0.1	1.739383
11.226683	0.1	1.741290
11.228350	0.1	1.742721
11.230017	0.1	1.743674
11.231683	0.1	1.745105
11.233350	0.1	1.747906
11.235017	0.1	1.751185
11.236683	0.1	1.752913
11.238350	0.1	1.752079
11.240017	0.1	1.749575
11.241683	0.1	1.747489
11.243350	0.1	1.747668
11.245017	0.1	1.749754
11.246683	0.1	1.751661
11.248350	0.1	1.751483
11.250017	0.1	1.749456
11.251683	0.1	1.746953
11.253350	0.1	1.744807
11.255017	0.1	1.743198
11.256683	0.1	1.741648
11.258350	0.1	1.740456
11.260017	0.1	1.740873
11.261683	0.1	1.743615
11.263350	0.1	1.747608
11.265017	0.1	1.750708
11.266683	0.1	1.751781
11.268350	0.1	1.751423
11.270017	0.1	1.750887
11.271683	0.1	1.750827
11.273350	0.1	1.750529
11.275017	0.1	1.748979
11.276683	0.1	1.745939
11.278350	0.1	1.742482
11.280017	0.1	1.740158
11.281683	0.1	1.739323
11.283350	0.1	1.739144
11.285017	0.1	1.738310
11.286683	0.1	1.736403
11.288350	0.1	1.733899
11.290017	0.1	1.731992
11.291683	0.1	1.731455
11.293350	0.1	1.731932
11.295017	0.1	1.732528
11.296683	0.1	1.732767
11.298350	0.1	1.732707
11.300017	0.1	1.732886
11.301683	0.1	1.733244
11.303350	0.1	1.733363
11.305017	0.1	1.733303
11.306683	0.1	1.733124
11.308350	0.1	1.732528
11.310017	0.1	1.731634
11.311683	0.1	1.730979
11.313350	0.1	1.730979
11.315017	0.1	1.731873
11.316683	0.1	1.733244
11.318350	0.1	1.734257
11.320017	0.1	1.734197
11.321683	0.1	1.733363
11.323350	0.1	1.732349
11.325017	0.1	1.731694
11.326683	0.1	1.731575
11.328350	0.1	1.731634
11.330017	0.1	1.730740
11.331683	0.1	1.728535
11.333350	0.1	1.725257
11.335017	0.1	1.721203
11.336683	0.1	1.717627
11.338350	0.1	1.716554
11.340017	0.1	1.718521
11.341683	0.1	1.721919
11.343350	0.1	1.724303
11.345017	0.1	1.724303
11.346683	0.1	1.722276
11.348350	0.1	1.718938
11.350017	0.1	1.715303
11.351683	0.1	1.712501
11.353350	0.1	1.711547
11.355017	0.1	1.712263
11.356683	0.1	1.713336
11.358350	0.1	1.714230
11.360017	0.1	1.715243
11.361683	0.1	1.716971
11.363350	0.1	1.718879
11.365017	0.1	1.720250
11.366683	0.1	1.720846
11.368350	0.1	1.721263
11.370017	0.1	1.721740
11.371683	0.1	1.721561
11.373350	0.1	1.720429
11.375017	0.1	1.719356
11.376683	0.1	1.719534
11.378350	0.1	1.721442
11.380017	0.1	1.724124
11.381683	0.1	1.725972
11.383350	0.1	1.726389
11.385017	0.1	1.726270
11.386683	0.1	1.726627
11.388350	0.1	1.727700
11.390017	0.1	1.729250
11.391683	0.1	1.731277
11.393350	0.1	1.733661
11.395017	0.1	1.735568
11.396683	0.1	1.736999
11.398350	0.1	1.738548
11.400017	0.1	1.740933
11.401683	0.1	1.744330
11.403350	0.1	1.747906
11.405017	0.1	1.751185
11.406683	0.1	1.753926
11.408350	0.1	1.756072
11.410017	0.1	1.757741
11.411683	0.1	1.759350
11.413350	0.1	1.760542
11.415017	0.1	1.761079
11.416683	0.1	1.761496
11.418350	0.1	1.763046
11.420017	0.1	1.766145
11.421683	0.1	1.770198
11.423350	0.1	1.774371
11.425017	0.1	1.778007
11.426683	0.1	1.780808
11.428350	0.1	1.783133
11.430017	0.1	1.784861
11.431683	0.1	1.785219
11.433350	0.1	1.784027
11.435017	0.1	1.781941
11.436683	0.1	1.779139
11.438350	0.1	1.774609
11.440017	0.1	1.767874
11.441683	0.1	1.760125
11.443350	0.1	1.754522
11.445017	0.1	1.753628
11.446683	0.1	1.757324
11.448350	0.1	1.763165
11.450017	0.1	1.768470
11.451683	0.1	1.771927
11.453350	0.1	1.773834
11.455017	0.1	1.775503
11.456683	0.1	1.777649
11.458350	0.1	1.779795
11.460017	0.1	1.780987
11.461683	0.1	1.780748
11.463350	0.1	1.779139
11.465017	0.1	1.776040
11.466683	0.1	1.771450
11.468350	0.1	1.766145
11.470017	0.1	1.761794
11.471683	0.1	1.759946
11.473350	0.1	1.760542
11.475017	0.1	1.762509
11.476683	0.1	1.764953
11.478350	0.1	1.767218
11.480017	0.1	1.768649
11.481683	0.1	1.769304
11.483350	0.1	1.770198
11.485017	0.1	1.772106
11.486683	0.1	1.774848
11.488350	0.1	1.777351
11.490017	0.1	1.778126
11.491683	0.1	1.776397
11.493350	0.1	1.772761
11.495017	0.1	1.769483
11.496683	0.1	1.768828
11.498350	0.1	1.771033
11.500017	0.1	1.774550
11.501683	0.1	1.777411
11.503350	0.1	1.778483
11.505017	0.1	1.777828
11.506683	0.1	1.776338
11.508350	0.1	1.774848
11.510017	0.1	1.774073
11.511683	0.1	1.775026
11.513350	0.1	1.777828
11.515017	0.1	1.781046
11.516683	0.1	1.782715
11.518350	0.1	1.782596
11.520017	0.1	1.781285
11.521683	0.1	1.779020
11.523350	0.1	1.776457
11.525017	0.1	1.774609
11.526683	0.1	1.774192
11.528350	0.1	1.774609
11.530017	0.1	1.775026
11.531683	0.1	1.774848
11.533350	0.1	1.774132
11.535017	0.1	1.774073
11.536683	0.1	1.775324
11.538350	0.1	1.777232
11.540017	0.1	1.778483
11.541683	0.1	1.777232
11.543350	0.1	1.772463
11.545017	0.1	1.765609
11.546683	0.1	1.760006
11.548350	0.1	1.758039
11.550017	0.1	1.758993
11.551683	0.1	1.759648
11.553350	0.1	1.757801
11.555017	0.1	1.753986
11.556683	0.1	1.749933
11.558350	0.1	1.746237
11.560017	0.1	1.742542
11.561683	0.1	1.738608
11.563350	0.1	1.735032
11.565017	0.1	1.732826
11.566683	0.1	1.732230
11.568350	0.1	1.732469
11.570017	0.1	1.732111
11.571683	0.1	1.729846
11.573350	0.1	1.724839
11.575017	0.1	1.717091
11.576683	0.1	1.707733
11.578350	0.1	1.698554
11.580017	0.1	1.691103
11.581683	0.1	1.685262
11.583350	0.1	1.680493
11.585017	0.1	1.676560
11.586683	0.1	1.673877
11.588350	0.1	1.672268
11.590017	0.1	1.670659
11.591683	0.1	1.668036
11.593350	0.1	1.663625
11.595017	0.1	1.657248
11.596683	0.1	1.649618
11.598350	0.1	1.642346
11.600017	0.1	1.636863
11.601683	0.1	1.633227
11.603350	0.1	1.630426
11.605017	0.1	1.627028
11.606683	0.1	1.622081
11.608350	0.1	1.615882
11.610017	0.1	1.609981
11.611683	0.1	1.605630
11.613350	0.1	1.602292
11.615017	0.1	1.599014
11.616683	0.1	1.594901
11.618350	0.1	1.589775
11.620017	0.1	1.584292
11.621683	0.1	1.579225
11.623350	0.1	1.574040
11.625017	0.1	1.567900
11.626683	0.1	1.560390
11.628350	0.1	1.552641
11.630017	0.1	1.546264
11.631683	0.1	1.541972
11.633350	0.1	1.538932
11.635017	0.1	1.535893
11.636683	0.1	1.532674
11.638350	0.1	1.529276
11.640017	0.1	1.525402
11.641683	0.1	1.520813
11.643350	0.1	1.515567
11.645017	0.1	1.509905
11.646683	0.1	1.503825
11.648350	0.1	1.497269
11.650017	0.1	1.490712
11.651683	0.1	1.485467
11.653350	0.1	1.482427
11.655017	0.1	1.481474
11.656683	0.1	1.481176
11.658350	0.1	1.480162
11.660017	0.1	1.477838
11.661683	0.1	1.475036
11.663350	0.1	1.472831
11.665017	0.1	1.472116
11.666683	0.1	1.472235
11.668350	0.1	1.471043
11.670017	0.1	1.466751
11.671683	0.1	1.460314
11.673350	0.1	1.454592
11.675017	0.1	1.451492
11.676683	0.1	1.450658
11.678350	0.1	1.450300
11.680017	0.1	1.449168
11.681683	0.1	1.446664
11.683350	0.1	1.442671
11.685017	0.1	1.437306
11.686683	0.1	1.431286
11.688350	0.1	1.426101
11.690017	0.1	1.423478
11.691683	0.1	1.424193
11.693350	0.1	1.426756
11.695017	0.1	1.428783
11.696683	0.1	1.428545
11.698350	0.1	1.426041
11.700017	0.1	1.422942
11.701683	0.1	1.421154
11.703350	0.1	1.420736
11.705017	0.1	1.420021
11.706683	0.1	1.418054
11.708350	0.1	1.414836
11.710017	0.1	1.410842
11.711683	0.1	1.406908
11.713350	0.1	1.404286
11.715017	0.1	1.403391
11.716683	0.1	1.402974
11.718350	0.1	1.400948
11.720017	0.1	1.395762
11.721683	0.1	1.388609
11.723350	0.1	1.382232
11.725017	0.1	1.378298
11.726683	0.1	1.376927
11.728350	0.1	1.377225
11.730017	0.1	1.378298
11.731683	0.1	1.379490
11.733350	0.1	1.379907
11.735017	0.1	1.378954
11.736683	0.1	1.376689
11.738350	0.1	1.374066
11.740017	0.1	1.371801
11.741683	0.1	1.370430
11.743350	0.1	1.370192
11.745017	0.1	1.371324
11.746683	0.1	1.373530
11.748350	0.1	1.375556
11.750017	0.1	1.376391
11.751683	0.1	1.376212
11.753350	0.1	1.375556
11.755017	0.1	1.374662
11.756683	0.1	1.373589
11.758350	0.1	1.372576
11.760017	0.1	1.371801
11.761683	0.1	1.370907
11.763350	0.1	1.368523
11.765017	0.1	1.363993
11.766683	0.1	1.358628
11.768350	0.1	1.355112
11.770017	0.1	1.354873
11.771683	0.1	1.357675
11.773350	0.1	1.361609
11.775017	0.1	1.364172
11.776683	0.1	1.363456
11.778350	0.1	1.360059
11.780017	0.1	1.356423
11.781683	0.1	1.354635
11.783350	0.1	1.354635
11.785017	0.1	1.354992
11.786683	0.1	1.354814
11.788350	0.1	1.354456
11.790017	0.1	1.354456
11.791683	0.1	1.354992
11.793350	0.1	1.356185
11.795017	0.1	1.358688
11.796683	0.1	1.362443
11.798350	0.1	1.366258
11.800017	0.1	1.367927
11.801683	0.1	1.366437
11.803350	0.1	1.362503
11.805017	0.1	1.357973
11.806683	0.1	1.353860
11.808350	0.1	1.350463
11.810017	0.1	1.348138
11.811683	0.1	1.347542
11.813350	0.1	1.349032
11.815017	0.1	1.351833
11.816683	0.1	1.354933
11.818350	0.1	1.357734
11.820017	0.1	1.360357
11.821683	0.1	1.362503
11.823350	0.1	1.363933
11.825017	0.1	1.364827
11.826683	0.1	1.366317
11.828350	0.1	1.369000
11.830017	0.1	1.372099
11.831683	0.1	1.374662
11.833350	0.1	1.376152
11.835017	0.1	1.376093
11.836683	0.1	1.374900
11.838350	0.1	1.373649
11.840017	0.1	1.372933
11.841683	0.1	1.372874
11.843350	0.1	1.372993
11.845017	0.1	1.372993
11.846683	0.1	1.373291
11.848350	0.1	1.375020
11.850017	0.1	1.378298
11.851683	0.1	1.381815
11.853350	0.1	1.384020
11.855017	0.1	1.383782
11.856683	0.1	1.381159
11.858350	0.1	1.378000
11.860017	0.1	1.376867
11.861683	0.1	1.378536
11.863350	0.1	1.381695
11.865017	0.1	1.384199
11.866683	0.1	1.384437
11.868350	0.1	1.382291
11.870017	0.1	1.378834
11.871683	0.1	1.376152
11.873350	0.1	1.376033
11.875017	0.1	1.378536
11.876683	0.1	1.382887
11.878350	0.1	1.388073
11.880017	0.1	1.393199
11.881683	0.1	1.397312
11.883350	0.1	1.399517
11.885017	0.1	1.399875
11.886683	0.1	1.399875
11.888350	0.1	1.401663
11.890017	0.1	1.405776
11.891683	0.1	1.410842
11.893350	0.1	1.414776
11.895017	0.1	1.416922
11.896683	0.1	1.418471
11.898350	0.1	1.420856
11.900017	0.1	1.424193
11.901683	0.1	1.427591
11.903350	0.1	1.430333
11.905017	0.1	1.432180
11.906683	0.1	1.432657
11.908350	0.1	1.431525
11.910017	0.1	1.429677
11.911683	0.1	1.428485
11.913350	0.1	1.428843
11.915017	0.1	1.430452
11.916683	0.1	1.431942
11.918350	0.1	1.432121
11.920017	0.1	1.430988
11.921683	0.1	1.429916
11.923350	0.1	1.430810
11.925017	0.1	1.434684
11.926683	0.1	1.440764
11.928350	0.1	1.447022
11.930017	0.1	1.451194
11.931683	0.1	1.452208
11.933350	0.1	1.451612
11.935017	0.1	1.452148
11.936683	0.1	1.455367
11.938350	0.1	1.460850
11.940017	0.1	1.466453
11.941683	0.1	1.469851
11.943350	0.1	1.470029
11.945017	0.1	1.468241
11.946683	0.1	1.467407
11.948350	0.1	1.469731
11.950017	0.1	1.475751
11.951683	0.1	1.483321
11.953350	0.1	1.489759
11.955017	0.1	1.494050
11.956683	0.1	1.496792
11.958350	0.1	1.498938
11.960017	0.1	1.501441
11.961683	0.1	1.505256
11.963350	0.1	1.510203
11.965017	0.1	1.515031
11.966683	0.1	1.518726
11.968350	0.1	1.521528
11.970017	0.1	1.524806
11.971683	0.1	1.529217
11.973350	0.1	1.534641
11.975017	0.1	1.540542
11.976683	0.1	1.545847
11.978350	0.1	1.549602
11.980017	0.1	1.551986
11.981683	0.1	1.553416
11.983350	0.1	1.554966
11.985017	0.1	1.558185
11.986683	0.1	1.563907
11.988350	0.1	1.571119
11.990017	0.1	1.578331
11.991683	0.1	1.584649
11.993350	0.1	1.590312
11.995017	0.1	1.596212
11.996683	0.1	1.602471
11.998350	0.1	1.608431
12.000017	0.1	1.613319
12.001683	0.1	1.617432
12.003350	0.1	1.621842
12.005017	0.1	1.626909
12.006683	0.1	1.632512
12.008350	0.1	1.638830
12.010017	0.1	1.645684
12.011683	0.1	1.652002
12.013350	0.1	1.657188
12.015017	0.1	1.662076
12.016683	0.1	1.668513
12.018350	0.1	1.676977
12.020017	0.1	1.686335
12.021683	0.1	1.695633
12.023350	0.1	1.704753
12.025017	0.1	1.713634
12.026683	0.1	1.722157
12.028350	0.1	1.730323
12.030017	0.1	1.738250
12.031683	0.1	1.746297
12.033350	0.1	1.754522
12.035017	0.1	1.763046
12.036683	0.1	1.771510
12.038350	0.1	1.779914
12.040017	0.1	1.788974
12.041683	0.1	1.799584
12.043350	0.1	1.811266
12.045017	0.1	1.822233
12.046683	0.1	1.831055
12.048350	0.1	1.837850
12.050017	0.1	1.843155
12.051683	0.1	1.847684
12.053350	0.1	1.852095
12.055017	0.1	1.857460
12.056683	0.1	1.865864
12.058350	0.1	1.878798
12.060017	0.1	1.895607
12.061683	0.1	1.913428
12.063350	0.1	1.929164
12.065017	0.1	1.941741
12.066683	0.1	1.952410
12.068350	0.1	1.962781
12.070017	0.1	1.973629
12.071683	0.1	1.985014
12.073350	0.1	1.996398
12.075017	0.1	2.007365
12.076683	0.1	2.017677
12.078350	0.1	2.027631
12.080017	0.1	2.037525
12.081683	0.1	2.047658
12.083350	0.1	2.058327
12.085017	0.1	2.069712
12.086683	0.1	2.080858
12.088350	0.1	2.090395
12.090017	0.1	2.097786
12.091683	0.1	2.103865
12.093350	0.1	2.110243
12.095017	0.1	2.117872
12.096683	0.1	2.127290
12.098350	0.1	2.138376
12.100017	0.1	2.149880
12.101683	0.1	2.160072
12.103350	0.1	2.167642
12.105017	0.1	2.171934
12.106683	0.1	2.173424
12.108350	0.1	2.174378
12.110017	0.1	2.177239
12.111683	0.1	2.182961
12.113350	0.1	2.190650
12.115017	0.1	2.198339
12.116683	0.1	2.204955
12.118350	0.1	2.210260
12.120017	0.1	2.214611
12.121683	0.1	2.218664
12.123350	0.1	2.223432
12.125017	0.1	2.229989
12.126683	0.1	2.238035
12.128350	0.1	2.245963
12.130017	0.1	2.252221
12.131683	0.1	2.257288
12.133350	0.1	2.262473
12.135017	0.1	2.268016
12.136683	0.1	2.273142
12.138350	0.1	2.276957
12.140017	0.1	2.279103
12.141683	0.1	2.279818
12.143350	0.1	2.279580
12.145017	0.1	2.279043
12.146683	0.1	2.279103
12.148350	0.1	2.279759
12.150017	0.1	2.280414
12.151683	0.1	2.280474
12.153350	0.1	2.280653
12.155017	0.1	2.282202
12.156683	0.1	2.284765
12.158350	0.1	2.286792
12.160017	0.1	2.287686
12.161683	0.1	2.288222
12.163350	0.1	2.288938
12.165017	0.1	2.289653
12.166683	0.1	2.290249
12.168350	0.1	2.290428
12.170017	0.1	2.289772
12.171683	0.1	2.288461
12.173350	0.1	2.287328
12.175017	0.1	2.287328
12.176683	0.1	2.288878
12.178350	0.1	2.290905
12.180017	0.1	2.291441
12.181683	0.1	2.289236
12.183350	0.1	2.283871
12.185017	0.1	2.275646
12.186683	0.1	2.265930
12.188350	0.1	2.257526
12.190017	0.1	2.252936
12.191683	0.1	2.252400
12.193350	0.1	2.253473
12.195017	0.1	2.254009
12.196683	0.1	2.253592
12.198350	0.1	2.252579
12.200017	0.1	2.251089
12.201683	0.1	2.249122
12.203350	0.1	2.246738
12.205017	0.1	2.243400
12.206683	0.1	2.238035
12.208350	0.1	2.230287
12.210017	0.1	2.221048
12.211683	0.1	2.211690
12.213350	0.1	2.203405
12.215017	0.1	2.197385
12.216683	0.1	2.194941
12.218350	0.1	2.196014
12.220017	0.1	2.198756
12.221683	0.1	2.200902
12.223350	0.1	2.200842
12.225017	0.1	2.198577
12.226683	0.1	2.195537
12.228350	0.1	2.193034
12.230017	0.1	2.190769
12.231683	0.1	2.188027
12.233350	0.1	2.184332
12.235017	0.1	2.179384
12.236683	0.1	2.173782
12.238350	0.1	2.168656
12.240017	0.1	2.165258
12.241683	0.1	2.164185
12.243350	0.1	2.165437
12.245017	0.1	2.167881
12.246683	0.1	2.169788
12.248350	0.1	2.169848
12.250017	0.1	2.168179
12.251683	0.1	2.166033
12.253350	0.1	2.163947
12.255017	0.1	2.161682
12.256683	0.1	2.159596
12.258350	0.1	2.159000
12.260017	0.1	2.160609
12.261683	0.1	2.163828
12.263350	0.1	2.167046
12.265017	0.1	2.169430
12.266683	0.1	2.171457
12.268350	0.1	2.174199
12.270017	0.1	2.177775
12.271683	0.1	2.181292
12.273350	0.1	2.183497
12.275017	0.1	2.183736
12.276683	0.1	2.182126
12.278350	0.1	2.179921
12.280017	0.1	2.179206
12.281683	0.1	2.181530
12.283350	0.1	2.185762
12.285017	0.1	2.189934
12.286683	0.1	2.192676
12.288350	0.1	2.193689
12.290017	0.1	2.193391
12.291683	0.1	2.192795
12.293350	0.1	2.193093
12.295017	0.1	2.195239
12.296683	0.1	2.199531
12.298350	0.1	2.205491
12.300017	0.1	2.212584
12.301683	0.1	2.220273
12.303350	0.1	2.227605
12.305017	0.1	2.233446
12.306683	0.1	2.236962
12.308350	0.1	2.238572
12.310017	0.1	2.239168
12.311683	0.1	2.239525
12.313350	0.1	2.240121
12.315017	0.1	2.241552
12.316683	0.1	2.244532
12.318350	0.1	2.249777
12.320017	0.1	2.257288
12.321683	0.1	2.265990
12.323350	0.1	2.274454
12.325017	0.1	2.282202
12.326683	0.1	2.288759
12.328350	0.1	2.293229
12.330017	0.1	2.295494
12.331683	0.1	2.296507
12.333350	0.1	2.297700
12.335017	0.1	2.300322
12.336683	0.1	2.304793
12.338350	0.1	2.310693
12.340017	0.1	2.316952
12.341683	0.1	2.322912
12.343350	0.1	2.329111
12.345017	0.1	2.335847
12.346683	0.1	2.342224
12.348350	0.1	2.346754
12.350017	0.1	2.349198
12.351683	0.1	2.350807
12.353350	0.1	2.353907
12.355017	0.1	2.361238
12.356683	0.1	2.373278
12.358350	0.1	2.386868
12.360017	0.1	2.398133
12.361683	0.1	2.405286
12.363350	0.1	2.409518
12.365017	0.1	2.413273
12.366683	0.1	2.418339
12.368350	0.1	2.425552
12.370017	0.1	2.434552
12.371683	0.1	2.443612
12.373350	0.1	2.451778
12.375017	0.1	2.459228
12.376683	0.1	2.466321
12.378350	0.1	2.473235
12.380017	0.1	2.479494
12.381683	0.1	2.484560
12.383350	0.1	2.488196
12.385017	0.1	2.491295
12.386683	0.1	2.495825
12.388350	0.1	2.503216
12.390017	0.1	2.512992
12.391683	0.1	2.523422
12.393350	0.1	2.533198
12.395017	0.1	2.542317
12.396683	0.1	2.551258
12.398350	0.1	2.559722
12.400017	0.1	2.566397
12.401683	0.1	2.570152
12.403350	0.1	2.571583
12.405017	0.1	2.572656
12.406683	0.1	2.575457
12.408350	0.1	2.580881
12.410017	0.1	2.588034
12.411683	0.1	2.594769
12.413350	0.1	2.599716
12.415017	0.1	2.603471
12.416683	0.1	2.607346
12.418350	0.1	2.611995
12.420017	0.1	2.617836
12.421683	0.1	2.624571
12.423350	0.1	2.631664
12.425017	0.1	2.638161
12.426683	0.1	2.643407
12.428350	0.1	2.647042
12.430017	0.1	2.649605
12.431683	0.1	2.652705
12.433350	0.1	2.657235
12.435017	0.1	2.662897
12.436683	0.1	2.668560
12.438350	0.1	2.673030
12.440017	0.1	2.675712
12.441683	0.1	2.676726
12.443350	0.1	2.677083
12.445017	0.1	2.678752
12.446683	0.1	2.683222
12.448350	0.1	2.689898
12.450017	0.1	2.696693
12.451683	0.1	2.702177
12.453350	0.1	2.706647
12.455017	0.1	2.710879
12.456683	0.1	2.714992
12.458350	0.1	2.719402
12.460017	0.1	2.724767
12.461683	0.1	2.730847
12.463350	0.1	2.736926
12.465017	0.1	2.742648
12.466683	0.1	2.747476
12.468350	0.1	2.750456
12.470017	0.1	2.751827
12.471683	0.1	2.752960
12.473350	0.1	2.754986
12.475017	0.1	2.757847
12.476683	0.1	2.760887
12.478350	0.1	2.763868
12.480017	0.1	2.767265
12.481683	0.1	2.771318
12.483350	0.1	2.775967
12.485017	0.1	2.780318
12.486683	0.1	2.783477
12.488350	0.1	2.785087
12.490017	0.1	2.785564
12.491683	0.1	2.786100
12.493350	0.1	2.787709
12.495017	0.1	2.790213
12.496683	0.1	2.792299
12.498350	0.1	2.793193
12.500017	0.1	2.793312
12.501683	0.1	2.793729
12.503350	0.1	2.794683
12.505017	0.1	2.796412
12.506683	0.1	2.799392
12.508350	0.1	2.803028
12.510017	0.1	2.805531
12.511683	0.1	2.805650
12.513350	0.1	2.803862
12.515017	0.1	2.801716
12.516683	0.1	2.799690
12.518350	0.1	2.797187
12.520017	0.1	2.793789
12.521683	0.1	2.789557
12.523350	0.1	2.784848
12.525017	0.1	2.780378
12.526683	0.1	2.777219
12.528350	0.1	2.776206
12.530017	0.1	2.776683
12.531683	0.1	2.777279
12.533350	0.1	2.776504
12.535017	0.1	2.773881
12.536683	0.1	2.769292
12.538350	0.1	2.762973
12.540017	0.1	2.755821
12.541683	0.1	2.748966
12.543350	0.1	2.743185
12.545017	0.1	2.738416
12.546683	0.1	2.734482
12.548350	0.1	2.731681
12.550017	0.1	2.730072
12.551683	0.1	2.728880
12.553350	0.1	2.727151
12.555017	0.1	2.724350
12.556683	0.1	2.720297
12.558350	0.1	2.714932
12.560017	0.1	2.708674
12.561683	0.1	2.702296
12.563350	0.1	2.697051
12.565017	0.1	2.694249
12.566683	0.1	2.694130
12.568350	0.1	2.695620
12.570017	0.1	2.697647
12.571683	0.1	2.699077
12.573350	0.1	2.698720
12.575017	0.1	2.695322
12.576683	0.1	2.688885
12.578350	0.1	2.681017
12.580017	0.1	2.673865
12.581683	0.1	2.668619
12.583350	0.1	2.664924
12.585017	0.1	2.661705
12.586683	0.1	2.658606
12.588350	0.1	2.655864
12.590017	0.1	2.653837
12.591683	0.1	2.652586
12.593350	0.1	2.651274
12.595017	0.1	2.649307
12.596683	0.1	2.646566
12.598350	0.1	2.643347
12.600017	0.1	2.640188
12.601683	0.1	2.637088
12.603350	0.1	2.633453
12.605017	0.1	2.628803
12.606683	0.1	2.623081
12.608350	0.1	2.617002
12.610017	0.1	2.611458
12.611683	0.1	2.606869
12.613350	0.1	2.603173
12.615017	0.1	2.599478
12.616683	0.1	2.594888
12.618350	0.1	2.589047
12.620017	0.1	2.583027
12.621683	0.1	2.577603
12.623350	0.1	2.572596
12.625017	0.1	2.567351
12.626683	0.1	2.561510
12.628350	0.1	2.555370
12.630017	0.1	2.549708
12.631683	0.1	2.544522
12.633350	0.1	2.539158
12.635017	0.1	2.532959
12.636683	0.1	2.525747
12.638350	0.1	2.518058
12.640017	0.1	2.510905
12.641683	0.1	2.504647
12.643350	0.1	2.499342
12.645017	0.1	2.494455
12.646683	0.1	2.489269
12.648350	0.1	2.483845
12.650017	0.1	2.479613
12.651683	0.1	2.476812
12.653350	0.1	2.474189
12.655017	0.1	2.470374
12.656683	0.1	2.465665
12.658350	0.1	2.460122
12.660017	0.1	2.453268
12.661683	0.1	2.444625
12.663350	0.1	2.434611
12.665017	0.1	2.424121
12.666683	0.1	2.413988
12.668350	0.1	2.404750
12.670017	0.1	2.396524
12.671683	0.1	2.389133
12.673350	0.1	2.382517
12.675017	0.1	2.376795
12.676683	0.1	2.372265
12.678350	0.1	2.368927
12.680017	0.1	2.366126
12.681683	0.1	2.362788
12.683350	0.1	2.357960
12.685017	0.1	2.350688
12.686683	0.1	2.340615
12.688350	0.1	2.329111
12.690017	0.1	2.319038
12.691683	0.1	2.312422
12.693350	0.1	2.308965
12.695017	0.1	2.307058
12.696683	0.1	2.304852
12.698350	0.1	2.300859
12.700017	0.1	2.294421
12.701683	0.1	2.286494
12.703350	0.1	2.278745
12.705017	0.1	2.271891
12.706683	0.1	2.265692
12.708350	0.1	2.259672
12.710017	0.1	2.254188
12.711683	0.1	2.249837
12.713350	0.1	2.246618
12.715017	0.1	2.243400
12.716683	0.1	2.238870
12.718350	0.1	2.233207
12.720017	0.1	2.227664
12.721683	0.1	2.223313
12.723350	0.1	2.220273
12.725017	0.1	2.218545
12.726683	0.1	2.217829
12.728350	0.1	2.217412
12.730017	0.1	2.216280
12.731683	0.1	2.214134
12.733350	0.1	2.211273
12.735017	0.1	2.207875
12.736683	0.1	2.203822
12.738350	0.1	2.198696
12.740017	0.1	2.192617
12.741683	0.1	2.186597
12.743350	0.1	2.182007
12.745017	0.1	2.179682
12.746683	0.1	2.179861
12.748350	0.1	2.181769
12.750017	0.1	2.184153
12.751683	0.1	2.186537
12.753350	0.1	2.188862
12.755017	0.1	2.191067
12.756683	0.1	2.193391
12.758350	0.1	2.196312
12.760017	0.1	2.199471
12.761683	0.1	2.201557
12.763350	0.1	2.201259
12.765017	0.1	2.198875
12.766683	0.1	2.195597
12.768350	0.1	2.192199
12.770017	0.1	2.189219
12.771683	0.1	2.187371
12.773350	0.1	2.187252
12.775017	0.1	2.188146
12.776683	0.1	2.189279
12.778350	0.1	2.191246
12.780017	0.1	2.195120
12.781683	0.1	2.200425
12.783350	0.1	2.205789
12.785017	0.1	2.210558
12.786683	0.1	2.215862
12.788350	0.1	2.222657
12.790017	0.1	2.229929
12.791683	0.1	2.236247
12.793350	0.1	2.241135
12.795017	0.1	2.244353
12.796683	0.1	2.245963
12.798350	0.1	2.246440
12.800017	0.1	2.246499
12.801683	0.1	2.246618
12.803350	0.1	2.247393
12.805017	0.1	2.249003
12.806683	0.1	2.251327
12.808350	0.1	2.254129
12.810017	0.1	2.257884
12.811683	0.1	2.263427
12.813350	0.1	2.270877
12.815017	0.1	2.279878
12.816683	0.1	2.289474
12.818350	0.1	2.298176
12.820017	0.1	2.305567
12.821683	0.1	2.312303
12.823350	0.1	2.319455
12.825017	0.1	2.327263
12.826683	0.1	2.335251
12.828350	0.1	2.342880
12.830017	0.1	2.350330
12.831683	0.1	2.357960
12.833350	0.1	2.365768
12.835017	0.1	2.374053
12.836683	0.1	2.383351
12.838350	0.1	2.392888
12.840017	0.1	2.400816
12.841683	0.1	2.406240
12.843350	0.1	2.410114
12.845017	0.1	2.414405
12.846683	0.1	2.420604
12.848350	0.1	2.429068
12.850017	0.1	2.439439
12.851683	0.1	2.451301
12.853350	0.1	2.463818
12.855017	0.1	2.476156
12.856683	0.1	2.487779
12.858350	0.1	2.499581
12.860017	0.1	2.512813
12.861683	0.1	2.527833
12.863350	0.1	2.543271
12.865017	0.1	2.557159
12.866683	0.1	2.568603
12.868350	0.1	2.578378
12.870017	0.1	2.588153
12.871683	0.1	2.599359
12.873350	0.1	2.612353
12.875017	0.1	2.626836
12.876683	0.1	2.642274
12.878350	0.1	2.657890
12.880017	0.1	2.672732
12.881683	0.1	2.685964
12.883350	0.1	2.697826
12.885017	0.1	2.708852
12.886683	0.1	2.719700
12.888350	0.1	2.731383
12.890017	0.1	2.745390
12.891683	0.1	2.761901
12.893350	0.1	2.779842
12.895017	0.1	2.798319
12.896683	0.1	2.816737
12.898350	0.1	2.833963
12.900017	0.1	2.848447
12.901683	0.1	2.859473
12.903350	0.1	2.868056
12.905017	0.1	2.876401
12.906683	0.1	2.886832
12.908350	0.1	2.899826
12.910017	0.1	2.914429
12.911683	0.1	2.928853
12.913350	0.1	2.942145
12.915017	0.1	2.953589
12.916683	0.1	2.962828
12.918350	0.1	2.970159
12.920017	0.1	2.977133
12.921683	0.1	2.985120
12.923350	0.1	2.994120
12.925017	0.1	3.002882
12.926683	0.1	3.010154
12.928350	0.1	3.015757
12.930017	0.1	3.020644
12.931683	0.1	3.026247
12.933350	0.1	3.033221
12.935017	0.1	3.041148
12.936683	0.1	3.048420
12.938350	0.1	3.053963
12.940017	0.1	3.058195
12.941683	0.1	3.062189
12.943350	0.1	3.067017
12.945017	0.1	3.072381
12.946683	0.1	3.076971
12.948350	0.1	3.080070
12.950017	0.1	3.082276
12.951683	0.1	3.084183
12.953350	0.1	3.085494
12.955017	0.1	3.085137
12.956683	0.1	3.082812
12.958350	0.1	3.079117
12.960017	0.1	3.074765
12.961683	0.1	3.071010
12.963350	0.1	3.069401
12.965017	0.1	3.070712
12.966683	0.1	3.074110
12.968350	0.1	3.078103
12.970017	0.1	3.081858
12.971683	0.1	3.084958
12.973350	0.1	3.086329
12.975017	0.1	3.084958
12.976683	0.1	3.080905
12.978350	0.1	3.075421
12.980017	0.1	3.069580
12.981683	0.1	3.063798
12.983350	0.1	3.058374
12.985017	0.1	3.053844
12.986683	0.1	3.050983
12.988350	0.1	3.050029
12.990017	0.1	3.049851
12.991683	0.1	3.048003
12.993350	0.1	3.042042
12.995017	0.1	3.031790
12.996683	0.1	3.019870
12.998350	0.1	3.010273
13.000017	0.1	3.005326
13.001683	0.1	3.003776
13.003350	0.1	3.001929
13.005017	0.1	2.996981
13.006683	0.1	2.988637
13.008350	0.1	2.978683
13.010017	0.1	2.968669
13.011683	0.1	2.958477
13.013350	0.1	2.946854
13.015017	0.1	2.932966
13.016683	0.1	2.916396
13.018350	0.1	2.897740
13.020017	0.1	2.878845
13.021683	0.1	2.861798
13.023350	0.1	2.847493
13.025017	0.1	2.834380
13.026683	0.1	2.819717
13.028350	0.1	2.801716
13.030017	0.1	2.781451
13.031683	0.1	2.761245
13.033350	0.1	2.742708
13.035017	0.1	2.726078
13.036683	0.1	2.710819
13.038350	0.1	2.695918
13.040017	0.1	2.680600
13.041683	0.1	2.664328
13.043350	0.1	2.646625
13.045017	0.1	2.627433
13.046683	0.1	2.607584
13.048350	0.1	2.587855
13.050017	0.1	2.568722
13.051683	0.1	2.550900
13.053350	0.1	2.534807
13.055017	0.1	2.520204
13.056683	0.1	2.506197
13.058350	0.1	2.491415
13.060017	0.1	2.474785
13.061683	0.1	2.456486
13.063350	0.1	2.438069
13.065017	0.1	2.421022
13.066683	0.1	2.406120
13.068350	0.1	2.392769
13.070017	0.1	2.380014
13.071683	0.1	2.366722
13.073350	0.1	2.352476
13.075017	0.1	2.338052
13.076683	0.1	2.325058
13.078350	0.1	2.315045
13.080017	0.1	2.307654
13.081683	0.1	2.300441
13.083350	0.1	2.290666
13.085017	0.1	2.278388
13.086683	0.1	2.266467
13.088350	0.1	2.257586
13.090017	0.1	2.252162
13.091683	0.1	2.248883
13.093350	0.1	2.246380
13.095017	0.1	2.244353
13.096683	0.1	2.242804
13.098350	0.1	2.241373
13.100017	0.1	2.239943
13.101683	0.1	2.238453
13.103350	0.1	2.236188
13.105017	0.1	2.232254
13.106683	0.1	2.226591
13.108350	0.1	2.220631
13.110017	0.1	2.215803
13.111683	0.1	2.212227
13.113350	0.1	2.209067
13.115017	0.1	2.206147
13.116683	0.1	2.203882
13.118350	0.1	2.202153
13.120017	0.1	2.200842
13.121683	0.1	2.200425
13.123350	0.1	2.201319
13.125017	0.1	2.203167
13.126683	0.1	2.204895
13.128350	0.1	2.205670
13.130017	0.1	2.206028
13.131683	0.1	2.207041
13.133350	0.1	2.208710
13.135017	0.1	2.209604
13.136683	0.1	2.208412
13.138350	0.1	2.205730
13.140017	0.1	2.203167
13.141683	0.1	2.202451
13.143350	0.1	2.204239
13.145017	0.1	2.208412
13.146683	0.1	2.213836
13.148350	0.1	2.219319
13.150017	0.1	2.224386
13.151683	0.1	2.229095
13.153350	0.1	2.233148
13.155017	0.1	2.235532
13.156683	0.1	2.235711
13.158350	0.1	2.235353
13.160017	0.1	2.236903
13.161683	0.1	2.241671
13.163350	0.1	2.249181
13.165017	0.1	2.257526
13.166683	0.1	2.264798
13.168350	0.1	2.270043
13.170017	0.1	2.273500
13.171683	0.1	2.276480
13.173350	0.1	2.280057
13.175017	0.1	2.283752
13.176683	0.1	2.286673
13.178350	0.1	2.288580
13.180017	0.1	2.290726
13.181683	0.1	2.294004
13.183350	0.1	2.298236
13.185017	0.1	2.303422
13.186683	0.1	2.310097
13.188350	0.1	2.318382
13.190017	0.1	2.327383
13.191683	0.1	2.335310
13.193350	0.1	2.340615
13.195017	0.1	2.343238
13.196683	0.1	2.344608
13.198350	0.1	2.346099
13.200017	0.1	2.347827
13.201683	0.1	2.349079
13.203350	0.1	2.349317
13.205017	0.1	2.348721
13.206683	0.1	2.348483
13.208350	0.1	2.350629
13.210017	0.1	2.357304
13.211683	0.1	2.368808
13.213350	0.1	2.382696
13.215017	0.1	2.395392
13.216683	0.1	2.404630
13.218350	0.1	2.409756
13.220017	0.1	2.411783
13.221683	0.1	2.412796
13.223350	0.1	2.414882
13.225017	0.1	2.418101
13.226683	0.1	2.421439
13.228350	0.1	2.424002
13.230017	0.1	2.426088
13.231683	0.1	2.428353
13.233350	0.1	2.431214
13.235017	0.1	2.434909
13.236683	0.1	2.439380
13.238350	0.1	2.444029
13.240017	0.1	2.448619
13.241683	0.1	2.453387
13.243350	0.1	2.458275
13.245017	0.1	2.462208
13.246683	0.1	2.464652
13.248350	0.1	2.466142
13.250017	0.1	2.467513
13.251683	0.1	2.468765
13.253350	0.1	2.470553
13.255017	0.1	2.474487
13.256683	0.1	2.481878
13.258350	0.1	2.491653
13.260017	0.1	2.500773
13.261683	0.1	2.506972
13.263350	0.1	2.510011
13.265017	0.1	2.511144
13.266683	0.1	2.511919
13.268350	0.1	2.513945
13.270017	0.1	2.518177
13.271683	0.1	2.524436
13.273350	0.1	2.531171
13.275017	0.1	2.536893
13.276683	0.1	2.541602
13.278350	0.1	2.546132
13.280017	0.1	2.550662
13.281683	0.1	2.554119
13.283350	0.1	2.556086
13.285017	0.1	2.557695
13.286683	0.1	2.560318
13.288350	0.1	2.564311
13.290017	0.1	2.569795
13.291683	0.1	2.576351
13.293350	0.1	2.583087
13.295017	0.1	2.589226
13.296683	0.1	2.595067
13.298350	0.1	2.601266
13.300017	0.1	2.607346
13.301683	0.1	2.612472
13.303350	0.1	2.616346
13.305017	0.1	2.619982
13.306683	0.1	2.625346
13.308350	0.1	2.633989
13.310017	0.1	2.645850
13.311683	0.1	2.659440
13.313350	0.1	2.672374
13.315017	0.1	2.682567
13.316683	0.1	2.689839
13.318350	0.1	2.695382
13.320017	0.1	2.700687
13.321683	0.1	2.706587
13.323350	0.1	2.713502
13.325017	0.1	2.721965
13.326683	0.1	2.732039
13.328350	0.1	2.743066
13.330017	0.1	2.754450
13.331683	0.1	2.766967
13.333350	0.1	2.782226
13.335017	0.1	2.800465
13.336683	0.1	2.819479
13.338350	0.1	2.836943
13.340017	0.1	2.852500
13.341683	0.1	2.867699
13.343350	0.1	2.883732
13.345017	0.1	2.900243
13.346683	0.1	2.916157
13.348350	0.1	2.930403
13.350017	0.1	2.942681
13.351683	0.1	2.953887
13.353350	0.1	2.965629
13.355017	0.1	2.979577
13.356683	0.1	2.996385
13.358350	0.1	3.015995
13.360017	0.1	3.037632
13.361683	0.1	3.060401
13.363350	0.1	3.083945
13.365017	0.1	3.108502
13.366683	0.1	3.133953
13.368350	0.1	3.159940
13.370017	0.1	3.185988
13.371683	0.1	3.211022
13.373350	0.1	3.234387
13.375017	0.1	3.256500
13.376683	0.1	3.278434
13.378350	0.1	3.301680
13.380017	0.1	3.326714
13.381683	0.1	3.353179
13.383350	0.1	3.380954
13.385017	0.1	3.411174
13.386683	0.1	3.445208
13.388350	0.1	3.482998
13.390017	0.1	3.522814
13.391683	0.1	3.562033
13.393350	0.1	3.598333
13.395017	0.1	3.632069
13.396683	0.1	3.665686
13.398350	0.1	3.701449
13.400017	0.1	3.739953
13.401683	0.1	3.780008
13.403350	0.1	3.819347
13.405017	0.1	3.856719
13.406683	0.1	3.893554
13.408350	0.1	3.932774
13.410017	0.1	3.975272
13.411683	0.1	4.019141
13.413350	0.1	4.061997
13.415017	0.1	4.103244
13.416683	0.1	4.143954
13.418350	0.1	4.184842
13.420017	0.1	4.225433
13.421683	0.1	4.264891
13.423350	0.1	4.302919
13.425017	0.1	4.339814
13.426683	0.1	4.376352
13.428350	0.1	4.413486
13.430017	0.1	4.451454
13.431683	0.1	4.489303
13.433350	0.1	4.525602
13.435017	0.1	4.559756
13.436683	0.1	4.592240
13.438350	0.1	4.623533
13.440017	0.1	4.653275
13.441683	0.1	4.680217
13.443350	0.1	4.703462
13.445017	0.1	4.724562
13.446683	0.1	4.746557
13.448350	0.1	4.771352
13.450017	0.1	4.798055
13.451683	0.1	4.824162
13.453350	0.1	4.848004
13.455017	0.1	4.869521
13.456683	0.1	4.889846
13.458350	0.1	4.909039
13.460017	0.1	4.926265
13.461683	0.1	4.940987
13.463350	0.1	4.954100
13.465017	0.1	4.966617
13.466683	0.1	4.978776
13.468350	0.1	4.989624
13.470017	0.1	4.997552
13.471683	0.1	5.001962
13.473350	0.1	5.003810
13.475017	0.1	5.004525
13.476683	0.1	5.005658
13.478350	0.1	5.007804
13.480017	0.1	5.010367
13.481683	0.1	5.012632
13.483350	0.1	5.014181
13.485017	0.1	5.015076
13.486683	0.1	5.015314
13.488350	0.1	5.014360
13.490017	0.1	5.011678
13.491683	0.1	5.007387
13.493350	0.1	5.002737
13.495017	0.1	4.998148
13.496683	0.1	4.992843
13.498350	0.1	4.985929
13.500017	0.1	4.977167
13.501683	0.1	4.967511
13.503350	0.1	4.958093
13.505017	0.1	4.949808
13.506683	0.1	4.942656
13.508350	0.1	4.935503
13.510017	0.1	4.927159
13.511683	0.1	4.916489
13.513350	0.1	4.903496
13.515017	0.1	4.888475
13.516683	0.1	4.872263
13.518350	0.1	4.855216
13.520017	0.1	4.837394
13.521683	0.1	4.818499
13.523350	0.1	4.798472
13.525017	0.1	4.777253
13.526683	0.1	4.755020
13.528350	0.1	4.731775
13.530017	0.1	4.707098
13.531683	0.1	4.681409
13.533350	0.1	4.655600
13.535017	0.1	4.630208
13.536683	0.1	4.604996
13.538350	0.1	4.580140
13.540017	0.1	4.556179
13.541683	0.1	4.533410
13.543350	0.1	4.510641
13.545017	0.1	4.485905
13.546683	0.1	4.457474
13.548350	0.1	4.424691
13.550017	0.1	4.388273
13.551683	0.1	4.350305
13.553350	0.1	4.312098
13.555017	0.1	4.273474
13.556683	0.1	4.233957
13.558350	0.1	4.193962
13.560017	0.1	4.153908
13.561683	0.1	4.113436
13.563350	0.1	4.072011
13.565017	0.1	4.030347
13.566683	0.1	3.989995
13.568350	0.1	3.951907
13.570017	0.1	3.915131
13.571683	0.1	3.878236
13.573350	0.1	3.839672
13.575017	0.1	3.798664
13.576683	0.1	3.756345
13.578350	0.1	3.714442
13.580017	0.1	3.673256
13.581683	0.1	3.632069
13.583350	0.1	3.590882
13.585017	0.1	3.551007
13.586683	0.1	3.512979
13.588350	0.1	3.475845
13.590017	0.1	3.437996
13.591683	0.1	3.398776
13.593350	0.1	3.358603
13.595017	0.1	3.318548
13.596683	0.1	3.279805
13.598350	0.1	3.243387
13.600017	0.1	3.209531
13.601683	0.1	3.177285
13.603350	0.1	3.145635
13.605017	0.1	3.114820
13.606683	0.1	3.086388
13.608350	0.1	3.061295
13.610017	0.1	3.038109
13.611683	0.1	3.014088
13.613350	0.1	2.987921
13.615017	0.1	2.960861
13.616683	0.1	2.934814
13.618350	0.1	2.910555
13.620017	0.1	2.886772
13.621683	0.1	2.861858
13.623350	0.1	2.836168
13.625017	0.1	2.811909
13.626683	0.1	2.791345
13.628350	0.1	2.775073
13.630017	0.1	2.761662
13.631683	0.1	2.748192
13.633350	0.1	2.732575
13.635017	0.1	2.715171
13.636683	0.1	2.698481
13.638350	0.1	2.684593
13.640017	0.1	2.673268
13.641683	0.1	2.663672
13.643350	0.1	2.655029
13.645017	0.1	2.646744
13.646683	0.1	2.638042
13.648350	0.1	2.628327
13.650017	0.1	2.618253
13.651683	0.1	2.608955
13.653350	0.1	2.601206
13.655017	0.1	2.594948
13.656683	0.1	2.589762
13.658350	0.1	2.584517
13.660017	0.1	2.578080
13.661683	0.1	2.570808
13.663350	0.1	2.564252
13.665017	0.1	2.559841
13.666683	0.1	2.558053
13.668350	0.1	2.558410
13.670017	0.1	2.559841
13.671683	0.1	2.560854
13.673350	0.1	2.560496
13.675017	0.1	2.558649
13.676683	0.1	2.555370
13.678350	0.1	2.550304
13.680017	0.1	2.543569
13.681683	0.1	2.535880
13.683350	0.1	2.528131
13.685017	0.1	2.521396
13.686683	0.1	2.516747
13.688350	0.1	2.514541
13.690017	0.1	2.514780
13.691683	0.1	2.516866
13.693350	0.1	2.519608
13.695017	0.1	2.521455
13.696683	0.1	2.521753
13.698350	0.1	2.520979
13.700017	0.1	2.519727
13.701683	0.1	2.517522
13.703350	0.1	2.513886
13.705017	0.1	2.509713
13.706683	0.1	2.507210
13.708350	0.1	2.507329
13.710017	0.1	2.509654
13.711683	0.1	2.513230
13.713350	0.1	2.517402
13.715017	0.1	2.521038
13.716683	0.1	2.522469
13.718350	0.1	2.521455
13.720017	0.1	2.519488
13.721683	0.1	2.518654
13.723350	0.1	2.519667
13.725017	0.1	2.521157
13.726683	0.1	2.521336
13.728350	0.1	2.520323
13.730017	0.1	2.520025
13.731683	0.1	2.521873
13.733350	0.1	2.525211
13.735017	0.1	2.528250
13.736683	0.1	2.530158
13.738350	0.1	2.531827
13.740017	0.1	2.533794
13.741683	0.1	2.535999
13.743350	0.1	2.538324
13.745017	0.1	2.540410
13.746683	0.1	2.541602
13.748350	0.1	2.541661
13.750017	0.1	2.541542
13.751683	0.1	2.541959
13.753350	0.1	2.543032
13.755017	0.1	2.544344
13.756683	0.1	2.545834
13.758350	0.1	2.547383
13.760017	0.1	2.549172
13.761683	0.1	2.551437
13.763350	0.1	2.554774
13.765017	0.1	2.560020
13.766683	0.1	2.566934
13.768350	0.1	2.573788
13.770017	0.1	2.578557
13.771683	0.1	2.581060
13.773350	0.1	2.582431
13.775017	0.1	2.583623
13.776683	0.1	2.584517
13.778350	0.1	2.585113
13.780017	0.1	2.586484
13.781683	0.1	2.589882
13.783350	0.1	2.595604
13.785017	0.1	2.603054
13.786683	0.1	2.611220
13.788350	0.1	2.618671
13.790017	0.1	2.623916
13.791683	0.1	2.626240
13.793350	0.1	2.626836
13.795017	0.1	2.627909
13.796683	0.1	2.631009
13.798350	0.1	2.636433
13.800017	0.1	2.643764
13.801683	0.1	2.651870
13.803350	0.1	2.659261
13.805017	0.1	2.665579
13.806683	0.1	2.672017
13.808350	0.1	2.679348
13.810017	0.1	2.686441
13.811683	0.1	2.691448
13.813350	0.1	2.693653
13.815017	0.1	2.694011
13.816683	0.1	2.693713
13.818350	0.1	2.693474
13.820017	0.1	2.693594
13.821683	0.1	2.694845
13.823350	0.1	2.698422
13.825017	0.1	2.705097
13.826683	0.1	2.714455
13.828350	0.1	2.724886
13.830017	0.1	2.734125
13.831683	0.1	2.741218
13.833350	0.1	2.746999
13.835017	0.1	2.752543
13.836683	0.1	2.757251
13.838350	0.1	2.759755
13.840017	0.1	2.759993
13.841683	0.1	2.759159
13.843350	0.1	2.759516
13.845017	0.1	2.763093
13.846683	0.1	2.770126
13.848350	0.1	2.777994
13.850017	0.1	2.783954
13.851683	0.1	2.787411
13.853350	0.1	2.789855
13.855017	0.1	2.792239
13.856683	0.1	2.794862
13.858350	0.1	2.797425
13.860017	0.1	2.799750
13.861683	0.1	2.801359
13.863350	0.1	2.802551
13.865017	0.1	2.804637
13.866683	0.1	2.808869
13.868350	0.1	2.814651
13.870017	0.1	2.820254
13.871683	0.1	2.824366
13.873350	0.1	2.826989
13.875017	0.1	2.828419
13.876683	0.1	2.828598
13.878350	0.1	2.827823
13.880017	0.1	2.826989
13.881683	0.1	2.827287
13.883350	0.1	2.829552
13.885017	0.1	2.833784
13.886683	0.1	2.839506
13.888350	0.1	2.845645
13.890017	0.1	2.850712
13.891683	0.1	2.853394
13.893350	0.1	2.853632
13.895017	0.1	2.853155
13.896683	0.1	2.854049
13.898350	0.1	2.856791
13.900017	0.1	2.860606
13.901683	0.1	2.864659
13.903350	0.1	2.868056
13.905017	0.1	2.870202
13.906683	0.1	2.870798
13.908350	0.1	2.870202
13.910017	0.1	2.868951
13.911683	0.1	2.868056
13.913350	0.1	2.868831
13.915017	0.1	2.871752
13.916683	0.1	2.875507
13.918350	0.1	2.877295
13.920017	0.1	2.875447
13.921683	0.1	2.871037
13.923350	0.1	2.866745
13.925017	0.1	2.864719
13.926683	0.1	2.865493
13.928350	0.1	2.869189
13.930017	0.1	2.875388
13.931683	0.1	2.882242
13.933350	0.1	2.886832
13.935017	0.1	2.887547
13.936683	0.1	2.885103
13.938350	0.1	2.881825
13.940017	0.1	2.879977
13.941683	0.1	2.880275
13.943350	0.1	2.881944
13.945017	0.1	2.883554
13.946683	0.1	2.884269
13.948350	0.1	2.884746
13.950017	0.1	2.886832
13.951683	0.1	2.891123
13.953350	0.1	2.896428
13.955017	0.1	2.901316
13.956683	0.1	2.905309
13.958350	0.1	2.907932
13.960017	0.1	2.908886
13.961683	0.1	2.908707
13.963350	0.1	2.908945
13.965017	0.1	2.910793
13.966683	0.1	2.914488
13.968350	0.1	2.919316
13.970017	0.1	2.924442
13.971683	0.1	2.929688
13.973350	0.1	2.935410
13.975017	0.1	2.941847
13.976683	0.1	2.947927
13.978350	0.1	2.951741
13.980017	0.1	2.951741
13.981683	0.1	2.948344
13.983350	0.1	2.943874
13.985017	0.1	2.940357
13.986683	0.1	2.938867
13.988350	0.1	2.939582
13.990017	0.1	2.941907
13.991683	0.1	2.944529
13.993350	0.1	2.947271
13.995017	0.1	2.950788
13.996683	0.1	2.955258
13.998350	0.1	2.960324
14.000017	0.1	2.965570
14.001683	0.1	2.970934
14.003350	0.1	2.976775
14.005017	0.1	2.983570
14.006683	0.1	2.991736
14.008350	0.1	3.000558
14.010017	0.1	3.008604
14.011683	0.1	3.014684
14.013350	0.1	3.018618
14.015017	0.1	3.020942
14.016683	0.1	3.023267
14.018350	0.1	3.027141
14.020017	0.1	3.033161
14.021683	0.1	3.041029
14.023350	0.1	3.049851
14.025017	0.1	3.058613
14.026683	0.1	3.066480
14.028350	0.1	3.073156
14.030017	0.1	3.078520
14.031683	0.1	3.083170
14.033350	0.1	3.088355
14.035017	0.1	3.094554
14.036683	0.1	3.101230
14.038350	0.1	3.108144
14.040017	0.1	3.116071
14.041683	0.1	3.125906
14.043350	0.1	3.137052
14.045017	0.1	3.147721
14.046683	0.1	3.156662
14.048350	0.1	3.164053
14.050017	0.1	3.170729
14.051683	0.1	3.177107
14.053350	0.1	3.183603
14.055017	0.1	3.190816
14.056683	0.1	3.199399
14.058350	0.1	3.209531
14.060017	0.1	3.220618
14.061683	0.1	3.231645
14.063350	0.1	3.241837
14.065017	0.1	3.251434
14.066683	0.1	3.261209
14.068350	0.1	3.271938
14.070017	0.1	3.283501
14.071683	0.1	3.295064
14.073350	0.1	3.306031
14.075017	0.1	3.316164
14.076683	0.1	3.325880
14.078350	0.1	3.336489
14.080017	0.1	3.348887
14.081683	0.1	3.362537
14.083350	0.1	3.375471
14.085017	0.1	3.386557
14.086683	0.1	3.396571
14.088350	0.1	3.406942
14.090017	0.1	3.417552
14.091683	0.1	3.426910
14.093350	0.1	3.433764
14.095017	0.1	3.438771
14.096683	0.1	3.444612
14.098350	0.1	3.453434
14.100017	0.1	3.464997
14.101683	0.1	3.477514
14.103350	0.1	3.489375
14.105017	0.1	3.499866
14.106683	0.1	3.508747
14.108350	0.1	3.516138
14.110017	0.1	3.522456
14.111683	0.1	3.529310
14.113350	0.1	3.538311
14.115017	0.1	3.550112
14.116683	0.1	3.563822
14.118350	0.1	3.577471
14.120017	0.1	3.589273
14.121683	0.1	3.598511
14.123350	0.1	3.605962
14.125017	0.1	3.612995
14.126683	0.1	3.621280
14.128350	0.1	3.631950
14.130017	0.1	3.644526
14.131683	0.1	3.656805
14.133350	0.1	3.666520
14.135017	0.1	3.672779
14.136683	0.1	3.676534
14.138350	0.1	3.679157
14.140017	0.1	3.682077
14.141683	0.1	3.686905
14.143350	0.1	3.694654
14.145017	0.1	3.704727
14.146683	0.1	3.715337
14.148350	0.1	3.724754
14.150017	0.1	3.731966
14.151683	0.1	3.737211
14.153350	0.1	3.741145
14.155017	0.1	3.744900
14.156683	0.1	3.748954
14.158350	0.1	3.752768
14.160017	0.1	3.756047
14.161683	0.1	3.758669
14.163350	0.1	3.761053
14.165017	0.1	3.763974
14.166683	0.1	3.767550
14.168350	0.1	3.771544
14.170017	0.1	3.775656
14.171683	0.1	3.779650
14.173350	0.1	3.783167
14.175017	0.1	3.786385
14.176683	0.1	3.789783
14.178350	0.1	3.793299
14.180017	0.1	3.796816
14.181683	0.1	3.800214
14.183350	0.1	3.803849
14.185017	0.1	3.807724
14.186683	0.1	3.810883
14.188350	0.1	3.812254
14.190017	0.1	3.811956
14.191683	0.1	3.811360
14.193350	0.1	3.811658
14.195017	0.1	3.812909
14.196683	0.1	3.813803
14.198350	0.1	3.813446
14.200017	0.1	3.811956
14.201683	0.1	3.810048
14.203350	0.1	3.808081
14.205017	0.1	3.806710
14.206683	0.1	3.806770
14.208350	0.1	3.808081
14.210017	0.1	3.809154
14.211683	0.1	3.808260
14.213350	0.1	3.805220
14.215017	0.1	3.800988
14.216683	0.1	3.797114
14.218350	0.1	3.794849
14.220017	0.1	3.794849
14.221683	0.1	3.796935
14.223350	0.1	3.799260
14.225017	0.1	3.799498
14.226683	0.1	3.796578
14.228350	0.1	3.790856
14.230017	0.1	3.783703
14.231683	0.1	3.776670
14.233350	0.1	3.771305
14.235017	0.1	3.768087
14.236683	0.1	3.766477
14.238350	0.1	3.765345
14.240017	0.1	3.763497
14.241683	0.1	3.760398
14.243350	0.1	3.755927
14.245017	0.1	3.750980
14.246683	0.1	3.747285
14.248350	0.1	3.746093
14.250017	0.1	3.747523
14.251683	0.1	3.750086
14.253350	0.1	3.751934
14.255017	0.1	3.752411
14.256683	0.1	3.751636
14.258350	0.1	3.750742
14.260017	0.1	3.750563
14.261683	0.1	3.751338
14.263350	0.1	3.752411
14.265017	0.1	3.752828
14.266683	0.1	3.752232
14.268350	0.1	3.751993
14.270017	0.1	3.753841
14.271683	0.1	3.758192
14.273350	0.1	3.763557
14.275017	0.1	3.767848
14.276683	0.1	3.769577
14.278350	0.1	3.768265
14.280017	0.1	3.764868
14.281683	0.1	3.760994
14.283350	0.1	3.758550
14.285017	0.1	3.758848
14.286683	0.1	3.762126
14.288350	0.1	3.766418
14.290017	0.1	3.769517
14.291683	0.1	3.770888
14.293350	0.1	3.771305
14.295017	0.1	3.771782
14.296683	0.1	3.773570
14.298350	0.1	3.776968
14.300017	0.1	3.781259
14.301683	0.1	3.785670
14.303350	0.1	3.789664
14.305017	0.1	3.793061
14.306683	0.1	3.795743
14.308350	0.1	3.797889
14.310017	0.1	3.799618
14.311683	0.1	3.800810
14.313350	0.1	3.800750
14.315017	0.1	3.799200
14.316683	0.1	3.796220
14.318350	0.1	3.792405
14.320017	0.1	3.788889
14.321683	0.1	3.787160
14.323350	0.1	3.787995
14.325017	0.1	3.791273
14.326683	0.1	3.796518
14.328350	0.1	3.802538
14.330017	0.1	3.807962
14.331683	0.1	3.811598
14.333350	0.1	3.813029
14.335017	0.1	3.812433
14.336683	0.1	3.810883
14.338350	0.1	3.810108
14.340017	0.1	3.812194
14.341683	0.1	3.817320
14.343350	0.1	3.824055
14.345017	0.1	3.830791
14.346683	0.1	3.836751
14.348350	0.1	3.841281
14.350017	0.1	3.844738
14.351683	0.1	3.848136
14.353350	0.1	3.852248
14.355017	0.1	3.857672
14.356683	0.1	3.864646
14.358350	0.1	3.872037
14.360017	0.1	3.878296
14.361683	0.1	3.883600
14.363350	0.1	3.889442
14.365017	0.1	3.896773
14.366683	0.1	3.904522
14.368350	0.1	3.911317
14.370017	0.1	3.917337
14.371683	0.1	3.923476
14.373350	0.1	3.930152
14.375017	0.1	3.937185
14.376683	0.1	3.944755
14.378350	0.1	3.953338
14.380017	0.1	3.962875
14.381683	0.1	3.973067
14.383350	0.1	3.983736
14.385017	0.1	3.994704
14.386683	0.1	4.005730
14.388350	0.1	4.016221
14.390017	0.1	4.025460
14.391683	0.1	4.033447
14.393350	0.1	4.040897
14.395017	0.1	4.048765
14.396683	0.1	4.058004
14.398350	0.1	4.069388
14.400017	0.1	4.082203
14.401683	0.1	4.095137
14.403350	0.1	4.107118
14.405017	0.1	4.118085
14.406683	0.1	4.128576
14.408350	0.1	4.139245
14.410017	0.1	4.150093
14.411683	0.1	4.161120
14.413350	0.1	4.172325
14.415017	0.1	4.183948
14.416683	0.1	4.196048
14.418350	0.1	4.209161
14.420017	0.1	4.223287
14.421683	0.1	4.237175
14.423350	0.1	4.249454
14.425017	0.1	4.260123
14.426683	0.1	4.270673
14.428350	0.1	4.282117
14.430017	0.1	4.294276
14.431683	0.1	4.305959
14.433350	0.1	4.316271
14.435017	0.1	4.325390
14.436683	0.1	4.334629
14.438350	0.1	4.345536
14.440017	0.1	4.358471
14.441683	0.1	4.372597
14.443350	0.1	4.387260
14.445017	0.1	4.402638
14.446683	0.1	4.419148
14.448350	0.1	4.436434
14.450017	0.1	4.453481
14.451683	0.1	4.468501
14.453350	0.1	4.480481
14.455017	0.1	4.490257
14.456683	0.1	4.500032
14.458350	0.1	4.511535
14.460017	0.1	4.524708
14.461683	0.1	4.538179
14.463350	0.1	4.550696
14.465017	0.1	4.562080
14.466683	0.1	4.573465
14.468350	0.1	4.586101
14.470017	0.1	4.600525
14.471683	0.1	4.616082
14.473350	0.1	4.631698
14.475017	0.1	4.646540
14.476683	0.1	4.660189
14.478350	0.1	4.672706
14.480017	0.1	4.684806
14.481683	0.1	4.697502
14.483350	0.1	4.711509
14.485017	0.1	4.727006
14.486683	0.1	4.743398
14.488350	0.1	4.760206
14.490017	0.1	4.777491
14.491683	0.1	4.795850
14.493350	0.1	4.814983
14.495017	0.1	4.833937
14.496683	0.1	4.851818
14.498350	0.1	4.869342
14.500017	0.1	4.888356
14.501683	0.1	4.910469
14.503350	0.1	4.936099
14.505017	0.1	4.964829
14.506683	0.1	4.995585
14.508350	0.1	5.027235
14.510017	0.1	5.058885
14.511683	0.1	5.089701
14.513350	0.1	5.119503
14.515017	0.1	5.149424
14.516683	0.1	5.180478
14.518350	0.1	5.212963
14.520017	0.1	5.247236
14.521683	0.1	5.283416
14.523350	0.1	5.321026
14.525017	0.1	5.359292
14.526683	0.1	5.397439
14.528350	0.1	5.435765
14.530017	0.1	5.476058
14.531683	0.1	5.520583
14.533350	0.1	5.569756
14.535017	0.1	5.622089
14.536683	0.1	5.675435
14.538350	0.1	5.729020
14.540017	0.1	5.783439
14.541683	0.1	5.839169
14.543350	0.1	5.895853
14.545017	0.1	5.953908
14.546683	0.1	6.014407
14.548350	0.1	6.077707
14.550017	0.1	6.143272
14.551683	0.1	6.210387
14.553350	0.1	6.278754
14.555017	0.1	6.348908
14.556683	0.1	6.421864
14.558350	0.1	6.497980
14.560017	0.1	6.576360
14.561683	0.1	6.655753
14.563350	0.1	6.736398
14.565017	0.1	6.819189
14.566683	0.1	6.904900
14.568350	0.1	6.993533
14.570017	0.1	7.084787
14.571683	0.1	7.178963
14.573350	0.1	7.276476
14.575017	0.1	7.375479
14.576683	0.1	7.472933
14.578350	0.1	7.567287
14.580017	0.1	7.660389
14.581683	0.1	7.755816
14.583350	0.1	7.855714
14.585017	0.1	7.960082
14.586683	0.1	8.068085
14.588350	0.1	8.178175
14.590017	0.1	8.288444
14.591683	0.1	8.397103
14.593350	0.1	8.503855
14.595017	0.1	8.609653
14.596683	0.1	8.715749
14.598350	0.1	8.822084
14.600017	0.1	8.927465
14.601683	0.1	9.030879
14.603350	0.1	9.132565
14.605017	0.1	9.233296
14.606683	0.1	9.333671
14.608350	0.1	9.434701
14.610017	0.1	9.537876
14.611683	0.1	9.643615
14.613350	0.1	9.749234
14.615017	0.1	9.851039
14.616683	0.1	9.947479
14.618350	0.1	10.039807
14.620017	0.1	10.129154
14.621683	0.1	10.215045
14.623350	0.1	10.297478
14.625017	0.1	10.376931
14.626683	0.1	10.454059
14.628350	0.1	10.528446
14.630017	0.1	10.599256
14.631683	0.1	10.666550
14.633350	0.1	10.731102
14.635017	0.1	10.792912
14.636683	0.1	10.851324
14.638350	0.1	10.906637
14.640017	0.1	10.960103
14.641683	0.1	11.011542
14.643350	0.1	11.058689
14.645017	0.1	11.099220
14.646683	0.1	11.132897
14.648350	0.1	11.161328
14.650017	0.1	11.186183
14.651683	0.1	11.207760
14.653350	0.1	11.225522
14.655017	0.1	11.238754
14.656683	0.1	11.246861
14.658350	0.1	11.249722
14.660017	0.1	11.247755
14.661683	0.1	11.241615
14.663350	0.1	11.231244
14.665017	0.1	11.216641
14.666683	0.1	11.198343
14.668350	0.1	11.177362
14.670017	0.1	11.154652
14.671683	0.1	11.130274
14.673350	0.1	11.103512
14.675017	0.1	11.073530
14.676683	0.1	11.040033
14.678350	0.1	11.003495
14.680017	0.1	10.963917
14.681683	0.1	10.920466
14.683350	0.1	10.872663
14.685017	0.1	10.821582
14.686683	0.1	10.769368
14.688350	0.1	10.717393
14.690017	0.1	10.664941
14.691683	0.1	10.611177
14.693350	0.1	10.555924
14.695017	0.1	10.499180
14.696683	0.1	10.441125
14.698350	0.1	10.382355
14.700017	0.1	10.323465
14.701683	0.1	10.264695
14.703350	0.1	10.206819
14.705017	0.1	10.150731
14.706683	0.1	10.096551
14.708350	0.1	10.043800
14.710017	0.1	9.992123
14.711683	0.1	9.941221
14.713350	0.1	9.891153
14.715017	0.1	9.842754
14.716683	0.1	9.797037
14.718350	0.1	9.753526
14.720017	0.1	9.711028
14.721683	0.1	9.669543
14.723350	0.1	9.630442
14.725017	0.1	9.595633
14.726683	0.1	9.566904
14.728350	0.1	9.545029
14.730017	0.1	9.528339
14.731683	0.1	9.513975
14.733350	0.1	9.500385
14.735017	0.1	9.487749
14.736683	0.1	9.476960
14.738350	0.1	9.468973
14.740017	0.1	9.464563
14.741683	0.1	9.464145
14.743350	0.1	9.468020
14.745017	0.1	9.476305
14.746683	0.1	9.488106
14.748350	0.1	9.501815
14.750017	0.1	9.516776
14.751683	0.1	9.534300
14.753350	0.1	9.555936
14.755017	0.1	9.581745
14.756683	0.1	9.610475
14.758350	0.1	9.640754
14.760017	0.1	9.671331
14.761683	0.1	9.701133
14.763350	0.1	9.729088
14.765017	0.1	9.755135
14.766683	0.1	9.780348
14.768350	0.1	9.806574
14.770017	0.1	9.834827
14.771683	0.1	9.864510
14.773350	0.1	9.893656
14.775017	0.1	9.921134
14.776683	0.1	9.947241
14.778350	0.1	9.972275
14.780017	0.1	9.996057
14.781683	0.1	10.018290
14.783350	0.1	10.039092
14.785017	0.1	10.058344
14.786683	0.1	10.075272
14.788350	0.1	10.089458
14.790017	0.1	10.101200
14.791683	0.1	10.110915
14.793350	0.1	10.118425
14.795017	0.1	10.123134
14.796683	0.1	10.124922
14.798350	0.1	10.124267
14.800017	0.1	10.121525
14.801683	0.1	10.116459
14.803350	0.1	10.109008
14.805017	0.1	10.099352
14.806683	0.1	10.087371
14.808350	0.1	10.072947
14.810017	0.1	10.056556
14.811683	0.1	10.039449
14.813350	0.1	10.023177
14.815017	0.1	10.007918
14.816683	0.1	9.992421
14.818350	0.1	9.975255
14.820017	0.1	9.956122
14.821683	0.1	9.935856
14.823350	0.1	9.914756
14.825017	0.1	9.892166
14.826683	0.1	9.866834
14.828350	0.1	9.838760
14.830017	0.1	9.809375
14.831683	0.1	9.780586
14.833350	0.1	9.753109
14.835017	0.1	9.726108
14.836683	0.1	9.698153
14.838350	0.1	9.668470
14.840017	0.1	9.637714
14.841683	0.1	9.607554
14.843350	0.1	9.579123
14.845017	0.1	9.551764
14.846683	0.1	9.523631
14.848350	0.1	9.493173
14.850017	0.1	9.460271
14.851683	0.1	9.425998
14.853350	0.1	9.391428
14.855017	0.1	9.356678
14.856683	0.1	9.321690
14.858350	0.1	9.286523
14.860017	0.1	9.251237
14.861683	0.1	9.214998
14.863350	0.1	9.176612
14.865017	0.1	9.135366
14.866683	0.1	9.091616
14.868350	0.1	9.046794
14.870017	0.1	9.002448
14.871683	0.1	8.959890
14.873350	0.1	8.919240
14.875017	0.1	8.879901
14.876683	0.1	8.840681
14.878350	0.1	8.801342
14.880017	0.1	8.761824
14.881683	0.1	8.721650
14.883350	0.1	8.680463
14.885017	0.1	8.638561
14.886683	0.1	8.597076
14.888350	0.1	8.557022
14.890017	0.1	8.518577
14.891683	0.1	8.481324
14.893350	0.1	8.445085
14.895017	0.1	8.409679
14.896683	0.1	8.374095
14.898350	0.1	8.337915
14.900017	0.1	8.302093
14.901683	0.1	8.267940
14.903350	0.1	8.236051
14.905017	0.1	8.206904
14.906683	0.1	8.180976
14.908350	0.1	8.158565
14.910017	0.1	8.139194
14.911683	0.1	8.121670
14.913350	0.1	8.104742
14.915017	0.1	8.087934
14.916683	0.1	8.072377
14.918350	0.1	8.059264
14.920017	0.1	8.048714
14.921683	0.1	8.040905
14.923350	0.1	8.036256
14.925017	0.1	8.035481
14.926683	0.1	8.038998
14.928350	0.1	8.046449
14.930017	0.1	8.056522
14.931683	0.1	8.068681
14.933350	0.1	8.082927
14.935017	0.1	8.099199
14.936683	0.1	8.117021
14.938350	0.1	8.136631
14.940017	0.1	8.159519
14.941683	0.1	8.186877
14.943350	0.1	8.218349
14.945017	0.1	8.252860
14.946683	0.1	8.290351
14.948350	0.1	8.331359
14.950017	0.1	8.376003
14.951683	0.1	8.423865
14.953350	0.1	8.474172
14.955017	0.1	8.526505
14.956683	0.1	8.580506
14.958350	0.1	8.635819
14.960017	0.1	8.692444
14.961683	0.1	8.751274
14.963350	0.1	8.813143
14.965017	0.1	8.877934
14.966683	0.1	8.945406
14.968350	0.1	9.015143
14.970017	0.1	9.086907
14.971683	0.1	9.160340
14.973350	0.1	9.235025
14.975017	0.1	9.310186
14.976683	0.1	9.383977
14.978350	0.1	9.455205
14.980017	0.1	9.524882
14.981683	0.1	9.595693
14.983350	0.1	9.669304
14.985017	0.1	9.744824
14.986683	0.1	9.819985
14.988350	0.1	9.893656
14.990017	0.1	9.966493
14.991683	0.1	10.038615
14.993350	0.1	10.108948
14.995017	0.1	10.175288
14.996683	0.1	10.236681
14.998350	0.1	10.293782
15.000017	0.1	10.348976
15.001683	0.1	10.404707
15.003350	0.1	10.461927
15.005017	0.1	10.520161
15.006683	0.1	10.577799
15.008350	0.1	10.632873
15.010017	0.1	10.683597
15.011683	0.1	10.728896
15.013350	0.1	10.768772
15.015017	0.1	10.803760
15.016683	0.1	10.834873
15.018350	0.1	10.863245
15.020017	0.1	10.890365
15.021683	0.1	10.917068
15.023350	0.1	10.942758
15.025017	0.1	10.965884
15.026683	0.1	10.985435
15.028350	0.1	11.001766
15.030017	0.1	11.015177
15.031683	0.1	11.025608
15.033350	0.1	11.033595
15.035017	0.1	11.040211
15.036683	0.1	11.045099
15.038350	0.1	11.046053
15.040017	0.1	11.040927
15.041683	0.1	11.029721
15.043350	0.1	11.014522
15.045017	0.1	10.997773
15.046683	0.1	10.980607
15.048350	0.1	10.962725
15.050017	0.1	10.943473
15.051683	0.1	10.922135
15.053350	0.1	10.898710
15.055017	0.1	10.873378
15.056683	0.1	10.846615
15.058350	0.1	10.818840
15.060017	0.1	10.790587
15.061683	0.1	10.762096
15.063350	0.1	10.732949
15.065017	0.1	10.702074
15.066683	0.1	10.668755
15.068350	0.1	10.634006
15.070017	0.1	10.599137
15.071683	0.1	10.564685
15.073350	0.1	10.530592
15.075017	0.1	10.496557
15.076683	0.1	10.461808
15.078350	0.1	10.425330
15.080017	0.1	10.387064
15.081683	0.1	10.347963
15.083350	0.1	10.309339
15.085017	0.1	10.272504
15.086683	0.1	10.238410
15.088350	0.1	10.206581
15.090017	0.1	10.175288
15.091683	0.1	10.143221
15.093350	0.1	10.110677
15.095017	0.1	10.079086
15.096683	0.1	10.049463
15.098350	0.1	10.022283
15.100017	0.1	9.997905
15.101683	0.1	9.976268
15.103350	0.1	9.956122
15.105017	0.1	9.936512
15.106683	0.1	9.917141
15.108350	0.1	9.898663
15.110017	0.1	9.882272
15.111683	0.1	9.869218
15.113350	0.1	9.859801
15.115017	0.1	9.853483
15.116683	0.1	9.849787
15.118350	0.1	9.848714
15.120017	0.1	9.851456
15.121683	0.1	9.859026
15.123350	0.1	9.871305
15.125017	0.1	9.886444
15.126683	0.1	9.902061
15.128350	0.1	9.917141
15.130017	0.1	9.932101
15.131683	0.1	9.948791
15.133350	0.1	9.969056
15.135017	0.1	9.993852
15.136683	0.1	10.022581
15.138350	0.1	10.053635
15.140017	0.1	10.086060
15.141683	0.1	10.120273
15.143350	0.1	10.157705
15.145017	0.1	10.199667
15.146683	0.1	10.245741
15.148350	0.1	10.294021
15.150017	0.1	10.342599
15.151683	0.1	10.391832
15.153350	0.1	10.443986
15.155017	0.1	10.501087
15.156683	0.1	10.563195
15.158350	0.1	10.628164
15.160017	0.1	10.694385
15.161683	0.1	10.761679
15.163350	0.1	10.830165
15.165017	0.1	10.899187
15.166683	0.1	10.968507
15.168350	0.1	11.039675
15.170017	0.1	11.114717
15.171683	0.1	11.193574
15.173350	0.1	11.274458
15.175017	0.1	11.355580
15.176683	0.1	11.436940
15.178350	0.1	11.519790
15.180017	0.1	11.605263
15.181683	0.1	11.693061
15.183350	0.1	11.781514
15.185017	0.1	11.868776
15.186683	0.1	11.954606
15.188350	0.1	12.040199
15.190017	0.1	12.126923
15.191683	0.1	12.215257
15.193350	0.1	12.304843
15.195017	0.1	12.394787
15.196683	0.1	12.484432
15.198350	0.1	12.573601
15.200017	0.1	12.661577
15.201683	0.1	12.747110
15.203350	0.1	12.829722
15.205017	0.1	12.910367
15.206683	0.1	12.990118
15.208350	0.1	13.069571
15.210017	0.1	13.148189
15.211683	0.1	13.224662
15.213350	0.1	13.297499
15.215017	0.1	13.366521
15.216683	0.1	13.432504
15.218350	0.1	13.495982
15.220017	0.1	13.556422
15.221683	0.1	13.612986
15.223350	0.1	13.665617
15.225017	0.1	13.714672
15.226683	0.1	13.760329
15.228350	0.1	13.802470
15.230017	0.1	13.840378
15.231683	0.1	13.873757
15.233350	0.1	13.903619
15.235017	0.1	13.931096
15.236683	0.1	13.956250
15.238350	0.1	13.977767
15.240017	0.1	13.994814
15.241683	0.1	14.007450
15.243350	0.1	14.015914
15.245017	0.1	14.020682
15.246683	0.1	14.021934
15.248350	0.1	14.020027
15.250017	0.1	14.014841
15.251683	0.1	14.006437
15.253350	0.1	13.994337
15.255017	0.1	13.977588
15.256683	0.1	13.955415
15.258350	0.1	13.928116
15.260017	0.1	13.897479
15.261683	0.1	13.865353
15.263350	0.1	13.832510
15.265017	0.1	13.799013
15.266683	0.1	13.764442
15.268350	0.1	13.728321
15.270017	0.1	13.690115
15.271683	0.1	13.649405
15.273350	0.1	13.605893
15.275017	0.1	13.559938
15.276683	0.1	13.512195
15.278350	0.1	13.463260
15.280017	0.1	13.413668
15.281683	0.1	13.364137
15.283350	0.1	13.315321
15.285017	0.1	13.267041
15.286683	0.1	13.217867
15.288350	0.1	13.166190
15.290017	0.1	13.111711
15.291683	0.1	13.054968
15.293350	0.1	12.997568
15.295017	0.1	12.942077
15.296683	0.1	12.890697
15.298350	0.1	12.844027
15.300017	0.1	12.801231
15.301683	0.1	12.760700
15.303350	0.1	12.720764
15.305017	0.1	12.680770
15.306683	0.1	12.641490
15.308350	0.1	12.604297
15.310017	0.1	12.570024
15.311683	0.1	12.539566
15.313350	0.1	12.514294
15.315017	0.1	12.495220
15.316683	0.1	12.481988
15.318350	0.1	12.473167
15.320017	0.1	12.466849
15.321683	0.1	12.461603
15.323350	0.1	12.457252
15.325017	0.1	12.456179
15.326683	0.1	12.461663
15.328350	0.1	12.474895
15.330017	0.1	12.494207
15.331683	0.1	12.517095
15.333350	0.1	12.542666
15.335017	0.1	12.571753
15.336683	0.1	12.605608
15.338350	0.1	12.645603
15.340017	0.1	12.692393
15.341683	0.1	12.745798
15.343350	0.1	12.805224
15.345017	0.1	12.870193
15.346683	0.1	12.939394
15.348350	0.1	13.010979
15.350017	0.1	13.084949
15.351683	0.1	13.163567
15.353350	0.1	13.249040
15.355017	0.1	13.342262
15.356683	0.1	13.442815
15.358350	0.1	13.549627
15.360017	0.1	13.661981
15.361683	0.1	13.780356
15.363350	0.1	13.905884
15.365017	0.1	14.039577
15.366683	0.1	14.181734
15.368350	0.1	14.331342
15.370017	0.1	14.487387
15.371683	0.1	14.649869
15.373350	0.1	14.819265
15.375017	0.1	14.995933
15.376683	0.1	15.180589
15.378350	0.1	15.374781
15.380017	0.1	15.579523
15.381683	0.1	15.794934
15.383350	0.1	16.020657
15.385017	0.1	16.256572
15.386683	0.1	16.503097
15.388350	0.1	16.760648
15.390017	0.1	17.030121
15.391683	0.1	17.312170
15.393350	0.1	17.607392
15.395017	0.1	17.916859
15.396683	0.1	18.242718
15.398350	0.1	18.587292
15.400017	0.1	18.952013
15.401683	0.1	19.336940
15.403350	0.1	19.741536
15.405017	0.1	20.165027
15.406683	0.1	20.607473
15.408350	0.1	21.071018
15.410017	0.1	21.559419
15.411683	0.1	22.075595
15.413350	0.1	22.620918
15.415017	0.1	23.195983
15.416683	0.1	23.801507
15.418350	0.1	24.438442
15.420017	0.1	25.107445
15.421683	0.1	25.809111
15.423350	0.1	26.544871
15.425017	0.1	27.318122
15.426683	0.1	28.133513
15.428350	0.1	28.994920
15.430017	0.1	29.903950
15.431683	0.1	30.859711
15.433350	0.1	31.860294
15.435017	0.1	32.904806
15.436683	0.1	33.995034
15.438350	0.1	35.134854
15.440017	0.1	36.329272
15.441683	0.1	37.582042
15.443350	0.1	38.894417
15.445017	0.1	40.265920
15.446683	0.1	41.696432
15.448350	0.1	43.187680
15.450017	0.1	44.742945
15.451683	0.1	46.364727
15.453350	0.1	48.054519
15.455017	0.1	49.812976
15.456683	0.1	51.640573
15.458350	0.1	53.537610
15.460017	0.1	55.505041
15.461683	0.1	57.544592
15.463350	0.1	59.658054
15.465017	0.1	61.847035
15.466683	0.1	64.113263
15.468350	0.1	66.457514
15.470017	0.1	68.879012
15.471683	0.1	71.377222
15.473350	0.1	73.954050
15.475017	0.1	76.613073
15.476683	0.1	79.357271
15.478350	0.1	82.188492
15.480017	0.1	85.108106
15.481683	0.1	88.117843
15.483350	0.1	91.219490
15.485017	0.1	94.414538
15.486683	0.1	97.703999
15.488350	0.1	101.089603
15.490017	0.1	104.574448
15.491683	0.1	108.163006
15.493350	0.1	111.859984
15.495017	0.1	115.670151
15.496683	0.1	119.598038
15.498350	0.1	123.648293
15.500017	0.1	127.825029
15.501683	0.1	132.131584
15.503350	0.1	136.571713
15.505017	0.1	141.151198
15.506683	0.1	145.877787
15.508350	0.1	150.760123
15.510017	0.1	155.807683
15.511683	0.1	161.029527
15.513350	0.1	166.433046
15.515017	0.1	172.024618
15.516683	0.1	177.812706
15.518350	0.1	183.808636
15.520017	0.1	190.024268
15.521683	0.1	196.470094
15.523350	0.1	203.154099
15.525017	0.1	210.081590
15.526683	0.1	217.256440
15.528350	0.1	224.681450
15.530017	0.1	232.358768
15.531683	0.1	240.289643
15.533350	0.1	248.474374
15.535017	0.1	256.910161
15.536683	0.1	265.590386
15.538350	0.1	274.504797
15.540017	0.1	283.638137
15.541683	0.1	292.970913
15.543350	0.1	302.480120
15.545017	0.1	312.139589
15.546683	0.1	321.918566
15.548350	0.1	331.783672
15.550017	0.1	341.700693
15.551683	0.1	351.634702
15.553350	0.1	361.547492
15.555017	0.1	371.395252
15.556683	0.1	381.129884
15.558350	0.1	390.703463
15.560017	0.1	400.070691
15.561683	0.1	409.187460
15.563350	0.1	418.009843
15.565017	0.1	426.495637
15.566683	0.1	434.606697
15.568350	0.1	442.307797
15.570017	0.1	449.565557
15.571683	0.1	456.349042
15.573350	0.1	462.631670
15.575017	0.1	468.390910
15.576683	0.1	473.607330
15.578350	0.1	478.266089
15.580017	0.1	482.360153
15.581683	0.1	485.888510
15.583350	0.1	488.852947
15.585017	0.1	491.256743
15.586683	0.1	493.107885
15.588350	0.1	494.419485
15.590017	0.1	495.208293
15.591683	0.1	495.492369
15.593350	0.1	495.289474
15.595017	0.1	494.617134
15.596683	0.1	493.495911
15.598350	0.1	491.950601
15.600017	0.1	490.008681
15.601683	0.1	487.696975
15.603350	0.1	485.040455
15.605017	0.1	482.061594
15.606683	0.1	478.780000
15.608350	0.1	475.214748
15.610017	0.1	471.388308
15.611683	0.1	467.326132
15.613350	0.1	463.052837
15.615017	0.1	458.591369
15.616683	0.1	453.961340
15.618350	0.1	449.177828
15.620017	0.1	444.252041
15.621683	0.1	439.194467
15.623350	0.1	434.017982
15.625017	0.1	428.738202
15.626683	0.1	423.371221
15.628350	0.1	417.931343
15.630017	0.1	412.429357
15.631683	0.1	406.873787
15.633350	0.1	401.271427
15.635017	0.1	395.627522
15.636683	0.1	389.946842
15.638350	0.1	384.235465
15.640017	0.1	378.501557
15.641683	0.1	372.752450
15.643350	0.1	366.993986
15.645017	0.1	361.230574
15.646683	0.1	355.466029
15.648350	0.1	349.703333
15.650017	0.1	343.945881
15.651683	0.1	338.199218
15.653350	0.1	332.469364
15.655017	0.1	326.759835
15.656683	0.1	321.071644
15.658350	0.1	315.406222
15.660017	0.1	309.765655
15.661683	0.1	304.151732
15.663350	0.1	298.566002
15.665017	0.1	293.010193
15.666683	0.1	287.486451
15.668350	0.1	281.997399
15.670017	0.1	276.546376
15.671683	0.1	271.136062
15.673350	0.1	265.767352
15.675017	0.1	260.440246
15.676683	0.1	255.155936
15.678350	0.1	249.917999
15.680017	0.1	244.731381
15.681683	0.1	239.599898
15.683350	0.1	234.525456
15.685017	0.1	229.508890
15.686683	0.1	224.550499
15.688350	0.1	219.650699
15.690017	0.1	214.811159
15.691683	0.1	210.034800
15.693350	0.1	205.323947
15.695017	0.1	200.679970
15.696683	0.1	196.103167
15.698350	0.1	191.593301
15.700017	0.1	187.150311
15.701683	0.1	182.775687
15.703350	0.1	178.471635
15.705017	0.1	174.240600
15.706683	0.1	170.083950
15.708350	0.1	166.001866
15.710017	0.1	161.993871
15.711683	0.1	158.060799
15.713350	0.1	154.203841
15.715017	0.1	150.424191
15.716683	0.1	146.722922
15.718350	0.1	143.100807
15.720017	0.1	139.557251
15.721683	0.1	136.090883
15.723350	0.1	132.700988
15.725017	0.1	129.387744
15.726683	0.1	126.151331
15.728350	0.1	122.992225
15.730017	0.1	119.911141
15.731683	0.1	116.908319
15.733350	0.1	113.982088
15.735017	0.1	111.129887
15.736683	0.1	108.350403
15.738350	0.1	105.644173
15.740017	0.1	103.011793
15.741683	0.1	100.452668
15.743350	0.1	97.966260
15.745017	0.1	95.551854
15.746683	0.1	93.207961
15.748350	0.1	90.932732
15.750017	0.1	88.724857
15.751683	0.1	86.583143
15.753350	0.1	84.506636
15.755017	0.1	82.494443
15.756683	0.1	80.545669
15.758350	0.1	78.659599
15.760017	0.1	76.834445
15.761683	0.1	75.067882
15.763350	0.1	73.357944
15.765017	0.1	71.704213
15.766683	0.1	70.106749
15.768350	0.1	68.565254
15.770017	0.1	67.078714
15.771683	0.1	65.645579
15.773350	0.1	64.263288
15.775017	0.1	62.928740
15.776683	0.1	61.639015
15.778350	0.1	60.392026
15.780017	0.1	59.185926
15.781683	0.1	58.020416
15.783350	0.1	56.896452
15.785017	0.1	55.815164
15.786683	0.1	54.776195
15.788350	0.1	53.777281
15.790017	0.1	52.815202
15.791683	0.1	51.887635
15.793350	0.1	50.993744
15.795017	0.1	50.133291
15.796683	0.1	49.306515
15.798350	0.1	48.513237
15.800017	0.1	47.752085
15.801683	0.1	47.020200
15.803350	0.1	46.315077
15.805017	0.1	45.635047
15.806683	0.1	44.979635
15.808350	0.1	44.348600
15.810017	0.1	43.741527
15.811683	0.1	43.158295
15.813350	0.1	42.599383
15.815017	0.1	42.065086
15.816683	0.1	41.553381
15.818350	0.1	41.060510
15.820017	0.1	40.583732
15.821683	0.1	40.122988
15.823350	0.1	39.679768
15.825017	0.1	39.254608
15.826683	0.1	38.846018
15.828350	0.1	38.451316
15.830017	0.1	38.069191
15.831683	0.1	37.700715
15.833350	0.1	37.348511
15.835017	0.1	37.013593
15.836683	0.1	36.694052
15.838350	0.1	36.386730
15.840017	0.1	36.089422
15.841683	0.1	35.801115
15.843350	0.1	35.521748
15.845017	0.1	35.251679
15.846683	0.1	34.991445
15.848350	0.1	34.741165
15.850017	0.1	34.500720
15.851683	0.1	34.269871
15.853350	0.1	34.048261
15.855017	0.1	33.834877
15.856683	0.1	33.628108
15.858350	0.1	33.426764
15.860017	0.1	33.230426
15.861683	0.1	33.040645
15.863350	0.1	32.859923
15.865017	0.1	32.688858
15.866683	0.1	32.525124
15.868350	0.1	32.365622
15.870017	0.1	32.209816
15.871683	0.1	32.059075
15.873350	0.1	31.914236
15.875017	0.1	31.774344
15.876683	0.1	31.638922
15.878350	0.1	31.508209
15.880017	0.1	31.382265
15.881683	0.1	31.260790
15.883350	0.1	31.143667
15.885017	0.1	31.031014
15.886683	0.1	30.922951
15.888350	0.1	30.819179
15.890017	0.1	30.719163
15.891683	0.1	30.621828
15.893350	0.1	30.526223
15.895017	0.1	30.433001
15.896683	0.1	30.343773
15.898350	0.1	30.259015
15.900017	0.1	30.177535
15.901683	0.1	30.098142
15.903350	0.1	30.021133
15.905017	0.1	29.948236
15.906683	0.1	29.880943
15.908350	0.1	29.819073
15.910017	0.1	29.761078
15.911683	0.1	29.704513
15.913350	0.1	29.647948
15.915017	0.1	29.591860
15.916683	0.1	29.537918
15.918350	0.1	29.488029
15.920017	0.1	29.443266
15.921683	0.1	29.403688
15.923350	0.1	29.367747
15.925017	0.1	29.333653
15.926683	0.1	29.300572
15.928350	0.1	29.268326
15.930017	0.1	29.237332
15.931683	0.1	29.209019
15.933350	0.1	29.184462
15.935017	0.1	29.164197
15.936683	0.1	29.147269
15.938350	0.1	29.132547
15.940017	0.1	29.119314
15.941683	0.1	29.107513
15.943350	0.1	29.098393
15.945017	0.1	29.093327
15.946683	0.1	29.092969
15.948350	0.1	29.096128
15.950017	0.1	29.100718
15.951683	0.1	29.105307
15.953350	0.1	29.109480
15.955017	0.1	29.113652
15.956683	0.1	29.118599
15.958350	0.1	29.125573
15.960017	0.1	29.135229
15.961683	0.1	29.147806
15.963350	0.1	29.163482
15.965017	0.1	29.181423
15.966683	0.1	29.200019
15.968350	0.1	29.218556
15.970017	0.1	29.237928
15.971683	0.1	29.260041
15.973350	0.1	29.286029
15.975017	0.1	29.315771
15.976683	0.1	29.348792
15.978350	0.1	29.383661
15.980017	0.1	29.419126
15.981683	0.1	29.454769
15.983350	0.1	29.491307
15.985017	0.1	29.530050
15.986683	0.1	29.571833
15.988350	0.1	29.616715
15.990017	0.1	29.663684
15.991683	0.1	29.711546
15.993350	0.1	29.759409
15.995017	0.1	29.807808
15.996683	0.1	29.857518
15.998350	0.1	29.908361
16.000017	0.1	29.959442
16.001683	0.1	30.010583
16.003350	0.1	30.062379
16.005017	0.1	30.115964
16.006683	0.1	30.172171
16.008350	0.1	30.230941
16.010017	0.1	30.292036
16.011683	0.1	30.355515
16.013350	0.1	30.421438
16.015017	0.1	30.489864
16.016683	0.1	30.560615
16.018350	0.1	30.633332
16.020017	0.1	30.706407
16.021683	0.1	30.777754
16.023350	0.1	30.846657
16.025017	0.1	30.914547
16.026683	0.1	30.983569
16.028350	0.1	31.054558
16.030017	0.1	31.127037
16.031683	0.1	31.199994
16.033350	0.1	31.272294
16.035017	0.1	31.343283
16.036683	0.1	31.413438
16.038350	0.1	31.483354
16.040017	0.1	31.552138
16.041683	0.1	31.617941
16.043350	0.1	31.680824
16.045017	0.1	31.742396
16.046683	0.1	31.803789
16.048350	0.1	31.864645
16.050017	0.1	31.924965
16.051683	0.1	31.984808
16.053350	0.1	32.043638
16.055017	0.1	32.100620
16.056683	0.1	32.155277
16.058350	0.1	32.207133
16.060017	0.1	32.255830
16.061683	0.1	32.300832
16.063350	0.1	32.341244
16.065017	0.1	32.377007
16.066683	0.1	32.409193
16.068350	0.1	32.439413
16.070017	0.1	32.468082
16.071683	0.1	32.494845
16.073350	0.1	32.519402
16.075017	0.1	32.541933
16.076683	0.1	32.562556
16.078350	0.1	32.581510
16.080017	0.1	32.597901
16.081683	0.1	32.610478
16.083350	0.1	32.618823
16.085017	0.1	32.623651
16.086683	0.1	32.625796
16.088350	0.1	32.625677
16.090017	0.1	32.623531
16.091683	0.1	32.619776
16.093350	0.1	32.614829
16.095017	0.1	32.608988
16.096683	0.1	32.602312
16.098350	0.1	32.594265
16.100017	0.1	32.583894
16.101683	0.1	32.571556
16.103350	0.1	32.559158
16.105017	0.1	32.548728
16.106683	0.1	32.540741
16.108350	0.1	32.533648
16.110017	0.1	32.525363
16.111683	0.1	32.514872
16.113350	0.1	32.503488
16.115017	0.1	32.492997
16.116683	0.1	32.484116
16.118350	0.1	32.477023
16.120017	0.1	32.471659
16.121683	0.1	32.468500
16.123350	0.1	32.468261
16.125017	0.1	32.471420
16.126683	0.1	32.477679
16.128350	0.1	32.487096
16.130017	0.1	32.500209
16.131683	0.1	32.517197
16.133350	0.1	32.536687
16.135017	0.1	32.557072
16.136683	0.1	32.578291
16.138350	0.1	32.601418
16.140017	0.1	32.627167
16.141683	0.1	32.655181
16.143350	0.1	32.684924
16.145017	0.1	32.716038
16.146683	0.1	32.748463
16.148350	0.1	32.782735
16.150017	0.1	32.819631
16.151683	0.1	32.859387
16.153350	0.1	32.902481
16.155017	0.1	32.949271
16.156683	0.1	32.999219
16.158350	0.1	33.050718
16.160017	0.1	33.102872
16.161683	0.1	33.155622
16.163350	0.1	33.209028
16.165017	0.1	33.263626
16.166683	0.1	33.320191
16.168350	0.1	33.379736
16.170017	0.1	33.442618
16.171683	0.1	33.508958
16.173350	0.1	33.578696
16.175017	0.1	33.650996
16.176683	0.1	33.724191
16.178350	0.1	33.797028
16.180017	0.1	33.869447
16.181683	0.1	33.942225
16.183350	0.1	34.015956
16.185017	0.1	34.090640
16.186683	0.1	34.165802
16.188350	0.1	34.240963
16.190017	0.1	34.315469
16.191683	0.1	34.388663
16.193350	0.1	34.461500
16.195017	0.1	34.535708
16.196683	0.1	34.613254
16.198350	0.1	34.695568
16.200017	0.1	34.781995
16.201683	0.1	34.870388
16.203350	0.1	34.958007
16.205017	0.1	35.042765
16.206683	0.1	35.124483
16.208350	0.1	35.205128
16.210017	0.1	35.287561
16.211683	0.1	35.373034
16.213350	0.1	35.460355
16.215017	0.1	35.547735
16.216683	0.1	35.634222
16.218350	0.1	35.719933
16.220017	0.1	35.805764
16.221683	0.1	35.892668
16.223350	0.1	35.981002
16.225017	0.1	36.070587
16.226683	0.1	36.160888
16.228350	0.1	36.250653
16.230017	0.1	36.338391
16.231683	0.1	36.423447
16.233350	0.1	36.505821
16.235017	0.1	36.585631
16.236683	0.1	36.663713
16.238350	0.1	36.742451
16.240017	0.1	36.823931
16.241683	0.1	36.909225
16.243350	0.1	36.997559
16.245017	0.1	37.086608
16.246683	0.1	37.173929
16.248350	0.1	37.258508
16.250017	0.1	37.340762
16.251683	0.1	37.422063
16.253350	0.1	37.504079
16.255017	0.1	37.588062
16.256683	0.1	37.674012
16.258350	0.1	37.760379
16.260017	0.1	37.845316
16.261683	0.1	37.928047
16.263350	0.1	38.009109
16.265017	0.1	38.090291
16.266683	0.1	38.172843
16.268350	0.1	38.256826
16.270017	0.1	38.341286
16.271683	0.1	38.425269
16.273350	0.1	38.508060
16.275017	0.1	38.589420
16.276683	0.1	38.668992
16.278350	0.1	38.746777
16.280017	0.1	38.823249
16.281683	0.1	38.899841
16.283350	0.1	38.978341
16.285017	0.1	39.059284
16.286683	0.1	39.142075
16.288350	0.1	39.226832
16.290017	0.1	39.313855
16.291683	0.1	39.401772
16.293350	0.1	39.487960
16.295017	0.1	39.571586
16.296683	0.1	39.654317
16.298350	0.1	39.738896
16.300017	0.1	39.826515
16.301683	0.1	39.915981
16.303350	0.1	40.004911
16.305017	0.1	40.092232
16.306683	0.1	40.178421
16.308350	0.1	40.264967
16.310017	0.1	40.352407
16.311683	0.1	40.441039
16.313350	0.1	40.530922
16.315017	0.1	40.621998
16.316683	0.1	40.714624
16.318350	0.1	40.809217
16.320017	0.1	40.904882
16.321683	0.1	40.999177
16.323350	0.1	41.090908
16.325017	0.1	41.180792
16.326683	0.1	41.271093
16.328350	0.1	41.363480
16.330017	0.1	41.458609
16.331683	0.1	41.556420
16.333350	0.1	41.657093
16.335017	0.1	41.760864
16.336683	0.1	41.866126
16.338350	0.1	41.970375
16.340017	0.1	42.071643
16.341683	0.1	42.169514
16.343350	0.1	42.264166
16.345017	0.1	42.356553
16.346683	0.1	42.449298
16.348350	0.1	42.545738
16.350017	0.1	42.647543
16.351683	0.1	42.753222
16.353350	0.1	42.860034
16.355017	0.1	42.966607
16.356683	0.1	43.073657
16.358350	0.1	43.182316
16.360017	0.1	43.292346
16.361683	0.1	43.402734
16.363350	0.1	43.512168
16.365017	0.1	43.620291
16.366683	0.1	43.727758
16.368350	0.1	43.836119
16.370017	0.1	43.946388
16.371683	0.1	44.058266
16.373350	0.1	44.170084
16.375017	0.1	44.280830
16.376683	0.1	44.390860
16.378350	0.1	44.501009
16.380017	0.1	44.612172
16.381683	0.1	44.724288
16.383350	0.1	44.836285
16.385017	0.1	44.946971
16.386683	0.1	45.056286
16.388350	0.1	45.165601
16.390017	0.1	45.277241
16.391683	0.1	45.392158
16.393350	0.1	45.509758
16.395017	0.1	45.628491
16.396683	0.1	45.747164
16.398350	0.1	45.865181
16.400017	0.1	45.982781
16.401683	0.1	46.100858
16.403350	0.1	46.219650
16.405017	0.1	46.338263
16.406683	0.1	46.456101
16.408350	0.1	46.573403
16.410017	0.1	46.690705
16.411683	0.1	46.808544
16.413350	0.1	46.927455
16.415017	0.1	47.047558
16.416683	0.1	47.168556
16.418350	0.1	47.290507
16.420017	0.1	47.413829
16.421683	0.1	47.538820
16.423350	0.1	47.665480
16.425017	0.1	47.793153
16.426683	0.1	47.921064
16.428350	0.1	48.048916
16.430017	0.1	48.175636
16.431683	0.1	48.300090
16.433350	0.1	48.422518
16.435017	0.1	48.545244
16.436683	0.1	48.670295
16.438350	0.1	48.797730
16.440017	0.1	48.925880
16.441683	0.1	49.053672
16.443350	0.1	49.181107
16.445017	0.1	49.308959
16.446683	0.1	49.437824
16.448350	0.1	49.567166
16.450017	0.1	49.695972
16.451683	0.1	49.824360
16.453350	0.1	49.953344
16.455017	0.1	50.083283
16.456683	0.1	50.213757
16.458350	0.1	50.344113
16.460017	0.1	50.474051
16.461683	0.1	50.603393
16.463350	0.1	50.732079
16.465017	0.1	50.860944
16.466683	0.1	50.991002
16.468350	0.1	51.122907
16.470017	0.1	51.256719
16.471683	0.1	51.392379
16.473350	0.1	51.528815
16.475017	0.1	51.664594
16.476683	0.1	51.799420
16.478350	0.1	51.934543
16.480017	0.1	52.071157
16.481683	0.1	52.209321
16.483350	0.1	52.348378
16.485017	0.1	52.487555
16.486683	0.1	52.626673
16.488350	0.1	52.766743
16.490017	0.1	52.908305
16.491683	0.1	53.051058
16.493350	0.1	53.194109
16.495017	0.1	53.337160
16.496683	0.1	53.481165
16.498350	0.1	53.627613
16.500017	0.1	53.776685
16.501683	0.1	53.926948
16.503350	0.1	54.077211
16.505017	0.1	54.227534
16.506683	0.1	54.378811
16.508350	0.1	54.531697
16.510017	0.1	54.686788
16.511683	0.1	54.844442
16.513350	0.1	55.004838
16.515017	0.1	55.167559
16.516683	0.1	55.332306
16.518350	0.1	55.499080
16.520017	0.1	55.668238
16.521683	0.1	55.839721
16.523350	0.1	56.013766
16.525017	0.1	56.190434
16.526683	0.1	56.369666
16.528350	0.1	56.551102
16.530017	0.1	56.734446
16.531683	0.1	56.919817
16.533350	0.1	57.108108
16.535017	0.1	57.299677
16.536683	0.1	57.493809
16.538350	0.1	57.689611
16.540017	0.1	57.887260
16.541683	0.1	58.088306
16.543350	0.1	58.294061
16.545017	0.1	58.504585
16.546683	0.1	58.718983
16.548350	0.1	58.936659
16.550017	0.1	59.157077
16.551683	0.1	59.379760
16.553350	0.1	59.604708
16.555017	0.1	59.832875
16.556683	0.1	60.065094
16.558350	0.1	60.301546
16.560017	0.1	60.541157
16.561683	0.1	60.782734
16.563350	0.1	61.026040
16.565017	0.1	61.271671
16.566683	0.1	61.520878
16.568350	0.1	61.774794
16.570017	0.1	62.033955
16.571683	0.1	62.297765
16.573350	0.1	62.565509
16.575017	0.1	62.836889
16.576683	0.1	63.111130
16.578350	0.1	63.387815
16.580017	0.1	63.667957
16.581683	0.1	63.953105
16.583350	0.1	64.244691
16.585017	0.1	64.542953
16.586683	0.1	64.846698
16.588350	0.1	65.154497
16.590017	0.1	65.466050
16.591683	0.1	65.782014
16.593350	0.1	66.102747
16.595017	0.1	66.428486
16.596683	0.1	66.760127
16.598350	0.1	67.099337
16.600017	0.1	67.447130
16.601683	0.1	67.802731
16.603350	0.1	68.163935
16.605017	0.1	68.529610
16.606683	0.1	68.900708
16.608350	0.1	69.278483
16.610017	0.1	69.664125
16.611683	0.1	70.058588
16.613350	0.1	70.461873
16.615017	0.1	70.872669
16.616683	0.1	71.289901
16.618350	0.1	71.712975
16.620017	0.1	72.140817
16.621683	0.1	72.572593
16.623350	0.1	73.008124
16.625017	0.1	73.447649
16.626683	0.1	73.891704
16.628350	0.1	74.339573
16.630017	0.1	74.788217
16.631683	0.1	75.233881
16.633350	0.1	75.675015
16.635017	0.1	76.112811
16.636683	0.1	76.549237
16.638350	0.1	76.985006
16.640017	0.1	77.419286
16.641683	0.1	77.849929
16.643350	0.1	78.273957
16.645017	0.1	78.687911
16.646683	0.1	79.089050
16.648350	0.1	79.476123
16.650017	0.1	79.849188
16.651683	0.1	80.208902
16.653350	0.1	80.555027
16.655017	0.1	80.886428
16.656683	0.1	81.201081
16.658350	0.1	81.496482
16.660017	0.1	81.771081
16.661683	0.1	82.024937
16.663350	0.1	82.259243
16.665017	0.1	82.475011
16.666683	0.1	82.672780
16.668350	0.1	82.851653
16.670017	0.1	83.009665
16.671683	0.1	83.144849
16.673350	0.1	83.256428
16.675017	0.1	83.344822
16.676683	0.1	83.411043
16.678350	0.1	83.456938
16.680017	0.1	83.484357
16.681683	0.1	83.493357
16.683350	0.1	83.483522
16.685017	0.1	83.455746
16.686683	0.1	83.412414
16.688350	0.1	83.356147
16.690017	0.1	83.288973
16.691683	0.1	83.212083
16.693350	0.1	83.125775
16.695017	0.1	83.030169
16.696683	0.1	82.924967
16.698350	0.1	82.810466
16.700017	0.1	82.688396
16.701683	0.1	82.562153
16.703350	0.1	82.435255
16.705017	0.1	82.309489
16.706683	0.1	82.184439
16.708350	0.1	82.059865
16.710017	0.1	81.936305
16.711683	0.1	81.814652
16.713350	0.1	81.696754
16.715017	0.1	81.585174
16.716683	0.1	81.481700
16.718350	0.1	81.385379
16.720017	0.1	81.294124
16.721683	0.1	81.206803
16.723350	0.1	81.124191
16.725017	0.1	81.048851
16.726683	0.1	80.983107
16.728350	0.1	80.927198
16.730017	0.1	80.880408
16.731683	0.1	80.842977
16.733350	0.1	80.815499
16.735017	0.1	80.797558
16.736683	0.1	80.788140
16.738350	0.1	80.786591
16.740017	0.1	80.793207
16.741683	0.1	80.808525
16.743350	0.1	80.832903
16.745017	0.1	80.865805
16.746683	0.1	80.906694
16.748350	0.1	80.955212
16.750017	0.1	81.010346
16.751683	0.1	81.070547
16.753350	0.1	81.135159
16.755017	0.1	81.204598
16.756683	0.1	81.279879
16.758350	0.1	81.362312
16.760017	0.1	81.452851
16.761683	0.1	81.551139
16.763350	0.1	81.654792
16.765017	0.1	81.760054
16.766683	0.1	81.864004
16.768350	0.1	81.966941
16.770017	0.1	82.072084
16.771683	0.1	82.182412
16.773350	0.1	82.298880
16.775017	0.1	82.421129
16.776683	0.1	82.548564
16.778350	0.1	82.679575
16.780017	0.1	82.812612
16.781683	0.1	82.947319
16.783350	0.1	83.084350
16.785017	0.1	83.223884
16.786683	0.1	83.365207
16.788350	0.1	83.507483
16.790017	0.1	83.650594
16.791683	0.1	83.793943
16.793350	0.1	83.936577
16.795017	0.1	84.078198
16.796683	0.1	84.219938
16.798350	0.1	84.363644
16.800017	0.1	84.510689
16.801683	0.1	84.661489
16.803350	0.1	84.815507
16.805017	0.1	84.971195
16.806683	0.1	85.127001
16.808350	0.1	85.282152
16.810017	0.1	85.436707
16.811683	0.1	85.590487
16.813350	0.1	85.743909
16.815017	0.1	85.898881
16.816683	0.1	86.057191
16.818350	0.1	86.219554
16.820017	0.1	86.385196
16.821683	0.1	86.552327
16.823350	0.1	86.718922
16.825017	0.1	86.884087
16.826683	0.1	87.048357
16.828350	0.1	87.213223
16.830017	0.1	87.379878
16.831683	0.1	87.547844
16.833350	0.1	87.715393
16.835017	0.1	87.881511
16.836683	0.1	88.047987
16.838350	0.1	88.217264
16.840017	0.1	88.390236
16.841683	0.1	88.566070
16.843350	0.1	88.743871
16.845017	0.1	88.923340
16.846683	0.1	89.103764
16.848350	0.1	89.283531
16.850017	0.1	89.461988
16.851683	0.1	89.640146
16.853350	0.1	89.818960
16.855017	0.1	89.998489
16.856683	0.1	90.178376
16.858350	0.1	90.358859
16.860017	0.1	90.540474
16.861683	0.1	90.724116
16.863350	0.1	90.910977
16.865017	0.1	91.101950
16.866683	0.1	91.295963
16.868350	0.1	91.490155
16.870017	0.1	91.682618
16.871683	0.1	91.873711
16.873350	0.1	92.064982
16.875017	0.1	92.257267
16.876683	0.1	92.449909
16.878350	0.1	92.641478
16.880017	0.1	92.831558
16.881683	0.1	93.021220
16.883350	0.1	93.212312
16.885017	0.1	93.406087
16.886683	0.1	93.602663
16.888350	0.1	93.801385
16.890017	0.1	94.000822
16.891683	0.1	94.200140
16.893350	0.1	94.398981
16.895017	0.1	94.596928
16.896683	0.1	94.793743
16.898350	0.1	94.989961
16.900017	0.1	95.186001
16.901683	0.1	95.381742
16.903350	0.1	95.577544
16.905017	0.1	95.774358
16.906683	0.1	95.973021
16.908350	0.1	96.172756
16.910017	0.1	96.371597
16.911683	0.1	96.568769
16.913350	0.1	96.765286
16.915017	0.1	96.962040
16.916683	0.1	97.159034
16.918350	0.1	97.356325
16.920017	0.1	97.553915
16.921683	0.1	97.750968
16.923350	0.1	97.946709
16.925017	0.1	98.140722
16.926683	0.1	98.332709
16.928350	0.1	98.522431
16.930017	0.1	98.710245
16.931683	0.1	98.896629
16.933350	0.1	99.081880
16.935017	0.1	99.266177
16.936683	0.1	99.450237
16.938350	0.1	99.634713
16.940017	0.1	99.819547
16.941683	0.1	100.004321
16.943350	0.1	100.188798
16.945017	0.1	100.373095
16.946683	0.1	100.557095
16.948350	0.1	100.739664
16.950017	0.1	100.919789
16.951683	0.1	101.096875
16.953350	0.1	101.270503
16.955017	0.1	101.440197
16.956683	0.1	101.606971
16.958350	0.1	101.772851
16.960017	0.1	101.939088
16.961683	0.1	102.105564
16.963350	0.1	102.271146
16.965017	0.1	102.434701
16.966683	0.1	102.595514
16.968350	0.1	102.753467
16.970017	0.1	102.909690
16.971683	0.1	103.065318
16.973350	0.1	103.221125
16.975017	0.1	103.377587
16.976683	0.1	103.535360
16.978350	0.1	103.694147
16.980017	0.1	103.852099
16.981683	0.1	104.007012
16.983350	0.1	104.158527
16.985017	0.1	104.307896
16.986683	0.1	104.456014
16.988350	0.1	104.604012
16.990017	0.1	104.754156
16.991683	0.1	104.908353
16.993350	0.1	105.065292
16.995017	0.1	105.222231
16.996683	0.1	105.377680
16.998350	0.1	105.532235
17.000017	0.1	105.686552
17.001683	0.1	105.840809
17.003350	0.1	105.995244
17.005017	0.1	106.150514
17.006683	0.1	106.306738
17.008350	0.1	106.463498
17.010017	0.1	106.620735
17.011683	0.1	106.779641
17.013350	0.1	106.941945
17.015017	0.1	107.108182
17.016683	0.1	107.276744
17.018350	0.1	107.445187
17.020017	0.1	107.612199
17.021683	0.1	107.777960
17.023350	0.1	107.943839
17.025017	0.1	108.111209
17.026683	0.1	108.280546
17.028350	0.1	108.451492
17.030017	0.1	108.622736
17.031683	0.1	108.793146
17.033350	0.1	108.963675
17.035017	0.1	109.136886
17.036683	0.1	109.314746
17.038350	0.1	109.497077
17.040017	0.1	109.681911
17.041683	0.1	109.867877
17.043350	0.1	110.054380
17.045017	0.1	110.240347
17.046683	0.1	110.424227
17.048350	0.1	110.605544
17.050017	0.1	110.786325
17.051683	0.1	110.969252
17.053350	0.1	111.155338
17.055017	0.1	111.344284
17.056683	0.1	111.535675
17.058350	0.1	111.728854
17.060017	0.1	111.922867
17.061683	0.1	112.116880
17.063350	0.1	112.311131
17.065017	0.1	112.506277
17.066683	0.1	112.702972
17.068350	0.1	112.902052
17.070017	0.1	113.103337
17.071683	0.1	113.305158
17.073350	0.1	113.505787
17.075017	0.1	113.704748
17.076683	0.1	113.902993
17.078350	0.1	114.102013
17.080017	0.1	114.303536
17.081683	0.1	114.508934
17.083350	0.1	114.718086
17.085017	0.1	114.928848
17.086683	0.1	115.139134
17.088350	0.1	115.348704
17.090017	0.1	115.558154
17.091683	0.1	115.767903
17.093350	0.1	115.978188
17.095017	0.1	116.189308
17.096683	0.1	116.401143
17.098350	0.1	116.613335
17.100017	0.1	116.825528
17.101683	0.1	117.037840
17.103350	0.1	117.250867
17.105017	0.1	117.465503
17.106683	0.1	117.682762
17.108350	0.1	117.903299
17.110017	0.1	118.126399
17.111683	0.1	118.350155
17.113350	0.1	118.572779
17.115017	0.1	118.793256
17.116683	0.1	119.012005
17.118350	0.1	119.230695
17.120017	0.1	119.451411
17.121683	0.1	119.675882
17.123350	0.1	119.903989
17.125017	0.1	120.133884
17.126683	0.1	120.363600
17.128350	0.1	120.592184
17.130017	0.1	120.818861
17.131683	0.1	121.043510
17.133350	0.1	121.267564
17.135017	0.1	121.493049
17.136683	0.1	121.720440
17.138350	0.1	121.948786
17.140017	0.1	122.177131
17.141683	0.1	122.405238
17.143350	0.1	122.632630
17.145017	0.1	122.859247
17.146683	0.1	123.085149
17.148350	0.1	123.310573
17.150017	0.1	123.535223
17.151683	0.1	123.758860
17.153350	0.1	123.981006
17.155017	0.1	124.201484
17.156683	0.1	124.421485
17.158350	0.1	124.643274
17.160017	0.1	124.868281
17.161683	0.1	125.095733
17.163350	0.1	125.323124
17.165017	0.1	125.547774
17.166683	0.1	125.769027
17.168350	0.1	125.988372
17.170017	0.1	126.207180
17.171683	0.1	126.425393
17.173350	0.1	126.642652
17.175017	0.1	126.859732
17.176683	0.1	127.078362
17.178350	0.1	127.299078
17.180017	0.1	127.520330
17.181683	0.1	127.739079
17.183350	0.1	127.952703
17.185017	0.1	128.161080
17.186683	0.1	128.366836
17.188350	0.1	128.573008
17.190017	0.1	128.780551
17.191683	0.1	128.988989
17.193350	0.1	129.197844
17.195017	0.1	129.406460
17.196683	0.1	129.614421
17.198350	0.1	129.822441
17.200017	0.1	130.031295
17.201683	0.1	130.240269
17.203350	0.1	130.448528
17.205017	0.1	130.656608
17.206683	0.1	130.866118
17.208350	0.1	131.077417
17.210017	0.1	131.289371
17.211683	0.1	131.500788
17.213350	0.1	131.711193
17.215017	0.1	131.921418
17.216683	0.1	132.132777
17.218350	0.1	132.345804
17.220017	0.1	132.559844
17.221683	0.1	132.774242
17.223350	0.1	132.989653
17.225017	0.1	133.206197
17.226683	0.1	133.422979
17.228350	0.1	133.639522
17.230017	0.1	133.856305
17.231683	0.1	134.073981
17.233350	0.1	134.293207
17.235017	0.1	134.514817
17.236683	0.1	134.738692
17.238350	0.1	134.963580
17.240017	0.1	135.188170
17.241683	0.1	135.411807
17.243350	0.1	135.634430
17.245017	0.1	135.856994
17.246683	0.1	136.079975
17.248350	0.1	136.303195
17.250017	0.1	136.527904
17.251683	0.1	136.756488
17.253350	0.1	136.990794
17.255017	0.1	137.230106
17.256683	0.1	137.471326
17.258350	0.1	137.710222
17.260017	0.1	137.943812
17.261683	0.1	138.171979
17.263350	0.1	138.396987
17.265017	0.1	138.621875
17.266683	0.1	138.848909
17.268350	0.1	139.078625
17.270017	0.1	139.310487
17.271683	0.1	139.544138
17.273350	0.1	139.779755
17.275017	0.1	140.017160
17.276683	0.1	140.255162
17.278350	0.1	140.493223
17.280017	0.1	140.731939
17.281683	0.1	140.971490
17.283350	0.1	141.210624
17.285017	0.1	141.448327
17.286683	0.1	141.684839
17.288350	0.1	141.921648
17.290017	0.1	142.160841
17.291683	0.1	142.405399
17.293350	0.1	142.658123
17.295017	0.1	142.919311
17.296683	0.1	143.186399
17.298350	0.1	143.456348
17.300017	0.1	143.727371
17.301683	0.1	143.998930
17.303350	0.1	144.271144
17.305017	0.1	144.545027
17.306683	0.1	144.822606
17.308350	0.1	145.106324
17.310017	0.1	145.397195
17.311683	0.1	145.694563
17.313350	0.1	145.997414
17.315017	0.1	146.305331
17.316683	0.1	146.618911
17.318350	0.1	146.939048
17.320017	0.1	147.266099
17.321683	0.1	147.600421
17.323350	0.1	147.943148
17.325017	0.1	148.295411
17.326683	0.1	148.657927
17.328350	0.1	149.030039
17.330017	0.1	149.409899
17.331683	0.1	149.795303
17.333350	0.1	150.183985
17.335017	0.1	150.574932
17.336683	0.1	150.969037
17.338350	0.1	151.368746
17.340017	0.1	151.775786
17.341683	0.1	152.190098
17.343350	0.1	152.610430
17.345017	0.1	153.035531
17.346683	0.1	153.464088
17.348350	0.1	153.895328
17.350017	0.1	154.328296
17.351683	0.1	154.761204
17.353350	0.1	155.192563
17.355017	0.1	155.622790
17.356683	0.1	156.053672
17.358350	0.1	156.486878
17.360017	0.1	156.922886
17.361683	0.1	157.359907
17.363350	0.1	157.794604
17.365017	0.1	158.223340
17.366683	0.1	158.644209
17.368350	0.1	159.057448
17.370017	0.1	159.464309
17.371683	0.1	159.865270
17.373350	0.1	160.260150
17.375017	0.1	160.648415
17.376683	0.1	161.028693
17.378350	0.1	161.399732
17.380017	0.1	161.760101
17.381683	0.1	162.107358
17.383350	0.1	162.440190
17.385017	0.1	162.759493
17.386683	0.1	163.066457
17.388350	0.1	163.361976
17.390017	0.1	163.646887
17.391683	0.1	163.921902
17.393350	0.1	164.186487
17.395017	0.1	164.438615
17.396683	0.1	164.676318
17.398350	0.1	164.899061
17.400017	0.1	165.107200
17.401683	0.1	165.299902
17.403350	0.1	165.475617
17.405017	0.1	165.633867
17.406683	0.1	165.775905
17.408350	0.1	165.903221
17.410017	0.1	166.017304
17.411683	0.1	166.119883
17.413350	0.1	166.212986
17.415017	0.1	166.297446
17.416683	0.1	166.371475
17.418350	0.1	166.432689
17.420017	0.1	166.480611
17.421683	0.1	166.516493
17.423350	0.1	166.542302
17.425017	0.1	166.559408
17.426683	0.1	166.567514
17.428350	0.1	166.566203
17.430017	0.1	166.555474
17.431683	0.1	166.535149
17.433350	0.1	166.504870
17.435017	0.1	166.464994
17.436683	0.1	166.416893
17.438350	0.1	166.362594
17.440017	0.1	166.302691
17.441683	0.1	166.237245
17.443350	0.1	166.166792
17.445017	0.1	166.092883
17.446683	0.1	166.017006
17.448350	0.1	165.939758
17.450017	0.1	165.861259
17.451683	0.1	165.780912
17.453350	0.1	165.698419
17.455017	0.1	165.615032
17.456683	0.1	165.532837
17.458350	0.1	165.453086
17.460017	0.1	165.375064
17.461683	0.1	165.296982
17.463350	0.1	165.218482
17.465017	0.1	165.140043
17.466683	0.1	165.061543
17.468350	0.1	164.982865
17.470017	0.1	164.905618
17.471683	0.1	164.832065
17.473350	0.1	164.762745
17.475017	0.1	164.696405
17.476683	0.1	164.632390
17.478350	0.1	164.571891
17.480017	0.1	164.517114
17.481683	0.1	164.468298
17.483350	0.1	164.423416
17.485017	0.1	164.380203
17.486683	0.1	164.338420
17.488350	0.1	164.299855
17.490017	0.1	164.266894
17.491683	0.1	164.240847
17.493350	0.1	164.221535
17.495017	0.1	164.207051
17.496683	0.1	164.195488
17.498350	0.1	164.185534
17.500017	0.1	164.176653
17.501683	0.1	164.169262
17.503350	0.1	164.165030
17.505017	0.1	164.165268
17.506683	0.1	164.170275
17.508350	0.1	164.179931
17.510017	0.1	164.194117
17.511683	0.1	164.211998
17.513350	0.1	164.231608
17.515017	0.1	164.251993
17.516683	0.1	164.273927
17.518350	0.1	164.299796
17.520017	0.1	164.331565
17.521683	0.1	164.369653
17.523350	0.1	164.412449
17.525017	0.1	164.457152
17.526683	0.1	164.501677
17.528350	0.1	164.545427
17.530017	0.1	164.588998
17.531683	0.1	164.634595
17.533350	0.1	164.685319
17.535017	0.1	164.742420
17.536683	0.1	164.803932
17.538350	0.1	164.866994
17.540017	0.1	164.929877
17.541683	0.1	164.992581
17.543350	0.1	165.056656
17.545017	0.1	165.124307
17.546683	0.1	165.196786
17.548350	0.1	165.274153
17.550017	0.1	165.355335
17.551683	0.1	165.438185
17.553350	0.1	165.521036
17.555017	0.1	165.605316
17.556683	0.1	165.694127
17.558350	0.1	165.789018
17.560017	0.1	165.888796
17.561683	0.1	165.991257
17.563350	0.1	166.094134
17.565017	0.1	166.196237
17.566683	0.1	166.298221
17.568350	0.1	166.401992
17.570017	0.1	166.508565
17.571683	0.1	166.617940
17.573350	0.1	166.729937
17.575017	0.1	166.845391
17.576683	0.1	166.965197
17.578350	0.1	167.089472
17.580017	0.1	167.216251
17.581683	0.1	167.343090
17.583350	0.1	167.469154
17.585017	0.1	167.595158
17.586683	0.1	167.722533
17.588350	0.1	167.851637
17.590017	0.1	167.981396
17.591683	0.1	168.111632
17.593350	0.1	168.244074
17.595017	0.1	168.380807
17.596683	0.1	168.522010
17.598350	0.1	168.665717
17.600017	0.1	168.810318
17.601683	0.1	168.955873
17.603350	0.1	169.103215
17.605017	0.1	169.251750
17.606683	0.1	169.399689
17.608350	0.1	169.545363
17.610017	0.1	169.688533
17.611683	0.1	169.830273
17.613350	0.1	169.972191
17.615017	0.1	170.115719
17.616683	0.1	170.261214
17.618350	0.1	170.407782
17.620017	0.1	170.554231
17.621683	0.1	170.700262
17.623350	0.1	170.845996
17.625017	0.1	170.991014
17.626683	0.1	171.134422
17.628350	0.1	171.275924
17.630017	0.1	171.415995
17.631683	0.1	171.554993
17.633350	0.1	171.693276
17.635017	0.1	171.830486
17.636683	0.1	171.964954
17.638350	0.1	172.095428
17.640017	0.1	172.223042
17.641683	0.1	172.350000
17.643350	0.1	172.477136
17.645017	0.1	172.604452
17.646683	0.1	172.731469
17.648350	0.1	172.857354
17.650017	0.1	172.980974
17.651683	0.1	173.101853
17.653350	0.1	173.219632
17.655017	0.1	173.333536
17.656683	0.1	173.442255
17.658350	0.1	173.544834
17.660017	0.1	173.641632
17.661683	0.1	173.734914
17.663350	0.1	173.827778
17.665017	0.1	173.922251
17.666683	0.1	174.017857
17.668350	0.1	174.112330
17.670017	0.1	174.203466
17.671683	0.1	174.290191
17.673350	0.1	174.372624
17.675017	0.1	174.451540
17.676683	0.1	174.527477
17.678350	0.1	174.600135
17.680017	0.1	174.669455
17.681683	0.1	174.736153
17.683350	0.1	174.800466
17.685017	0.1	174.861501
17.686683	0.1	174.918960
17.688350	0.1	174.973796
17.690017	0.1	175.027142
17.691683	0.1	175.078581
17.693350	0.1	175.127099
17.695017	0.1	175.172220
17.696683	0.1	175.214897
17.698350	0.1	175.256799
17.700017	0.1	175.298820
17.701683	0.1	175.340305
17.703350	0.1	175.379227
17.705017	0.1	175.413798
17.706683	0.1	175.443660
17.708350	0.1	175.469826
17.710017	0.1	175.494443
17.711683	0.1	175.519358
17.713350	0.1	175.545345
17.715017	0.1	175.571333
17.716683	0.1	175.595652
17.718350	0.1	175.617050
17.720017	0.1	175.635408
17.721683	0.1	175.651501
17.723350	0.1	175.666283
17.725017	0.1	175.679813
17.726683	0.1	175.691377
17.728350	0.1	175.700735
17.730017	0.1	175.708722
17.731683	0.1	175.716649
17.733350	0.1	175.725351
17.735017	0.1	175.735425
17.736683	0.1	175.746392
17.738350	0.1	175.756525
17.740017	0.1	175.763975
17.741683	0.1	175.768088
17.743350	0.1	175.769876
17.745017	0.1	175.771724
17.746683	0.1	175.775419
17.748350	0.1	175.780307
17.750017	0.1	175.784241
17.751683	0.1	175.785850
17.753350	0.1	175.785373
17.755017	0.1	175.784062
17.756683	0.1	175.782929
17.758350	0.1	175.782333
17.760017	0.1	175.782274
17.761683	0.1	175.782572
17.763350	0.1	175.782155
17.765017	0.1	175.779472
17.766683	0.1	175.774525
17.768350	0.1	175.769936
17.770017	0.1	175.768267
17.771683	0.1	175.769638
17.773350	0.1	175.772201
17.775017	0.1	175.773989
17.776683	0.1	175.774406
17.778350	0.1	175.774168
17.780017	0.1	175.774466
17.781683	0.1	175.776313
17.783350	0.1	175.779830
17.785017	0.1	175.784241
17.786683	0.1	175.788294
17.788350	0.1	175.791095
17.790017	0.1	175.792824
17.791683	0.1	175.795506
17.793350	0.1	175.801407
17.795017	0.1	175.811778
17.796683	0.1	175.825249
17.798350	0.1	175.839315
17.800017	0.1	175.851832
17.801683	0.1	175.861727
17.803350	0.1	175.869773
17.805017	0.1	175.878535
17.806683	0.1	175.889860
17.808350	0.1	175.903629
17.810017	0.1	175.919305
17.811683	0.1	175.937305
17.813350	0.1	175.958346
17.815017	0.1	175.982069
17.816683	0.1	176.006506
17.818350	0.1	176.030348
17.820017	0.1	176.053415
17.821683	0.1	176.076363
17.823350	0.1	176.101099
17.825017	0.1	176.130484
17.826683	0.1	176.166307
17.828350	0.1	176.207493
17.830017	0.1	176.251005
17.831683	0.1	176.293801
17.833350	0.1	176.334094
17.835017	0.1	176.372360
17.836683	0.1	176.411639
17.838350	0.1	176.455210
17.840017	0.1	176.504265
17.841683	0.1	176.556300
17.843350	0.1	176.607500
17.845017	0.1	176.656436
17.846683	0.1	176.704358
17.848350	0.1	176.752935
17.850017	0.1	176.803361
17.851683	0.1	176.856707
17.853350	0.1	176.913153
17.855017	0.1	176.971565
17.856683	0.1	177.029799
17.858350	0.1	177.086483
17.860017	0.1	177.141558
17.861683	0.1	177.196334
17.863350	0.1	177.253495
17.865017	0.1	177.315425
17.866683	0.1	177.381824
17.868350	0.1	177.449595
17.870017	0.1	177.515637
17.871683	0.1	177.579473
17.873350	0.1	177.641700
17.875017	0.1	177.702855
17.876683	0.1	177.763413
17.878350	0.1	177.823316
17.880017	0.1	177.881430
17.881683	0.1	177.937220
17.883350	0.1	177.992295
17.885017	0.1	178.048979
17.886683	0.1	178.108405
17.888350	0.1	178.170513
17.890017	0.1	178.234528
17.891683	0.1	178.299378
17.893350	0.1	178.363215
17.895017	0.1	178.424071
17.896683	0.1	178.480278
17.898350	0.1	178.531240
17.900017	0.1	178.578268
17.901683	0.1	178.623985
17.903350	0.1	178.670596
17.905017	0.1	178.718399
17.906683	0.1	178.765427
17.908350	0.1	178.808461
17.910017	0.1	178.846310
17.911683	0.1	178.880702
17.913350	0.1	178.913306
17.915017	0.1	178.944062
17.916683	0.1	178.971778
17.918350	0.1	178.996454
17.920017	0.1	179.018687
17.921683	0.1	179.038237
17.923350	0.1	179.054748
17.925017	0.1	179.069232
17.926683	0.1	179.082762
17.928350	0.1	179.094862
17.930017	0.1	179.104458
17.931683	0.1	179.111015
17.933350	0.1	179.114650
17.935017	0.1	179.115664
17.936683	0.1	179.114770
17.938350	0.1	179.112505
17.940017	0.1	179.108571
17.941683	0.1	179.102312
17.943350	0.1	179.093729
17.945017	0.1	179.083120
17.946683	0.1	179.070901
17.948350	0.1	179.057490
17.950017	0.1	179.043006
17.951683	0.1	179.026436
17.953350	0.1	179.005276
17.955017	0.1	178.978156
17.956683	0.1	178.946088
17.958350	0.1	178.911995
17.960017	0.1	178.878676
17.961683	0.1	178.847145
17.963350	0.1	178.816389
17.965017	0.1	178.784441
17.966683	0.1	178.749632
17.968350	0.1	178.710591
17.970017	0.1	178.666483
17.971683	0.1	178.618025
17.973350	0.1	178.567957
17.975017	0.1	178.518544
17.976683	0.1	178.470324
17.978350	0.1	178.423177
17.980017	0.1	178.377162
17.981683	0.1	178.331565
17.983350	0.1	178.285013
17.985017	0.1	178.236793
17.986683	0.1	178.186844
17.988350	0.1	178.134869
17.990017	0.1	178.080808
17.991683	0.1	178.025256
17.993350	0.1	177.969168
17.995017	0.1	177.913021
17.996683	0.1	177.856158
17.998350	0.1	177.797268
18.000017	0.1	177.735995
18.001683	0.1	177.673708
18.003350	0.1	177.612792
18.005017	0.1	177.555095
18.006683	0.1	177.500318
18.008350	0.1	177.446197
18.010017	0.1	177.391182
18.011683	0.1	177.336107
18.013350	0.1	177.283000
18.015017	0.1	177.232634
18.016683	0.1	177.184056
18.018350	0.1	177.135955
18.020017	0.1	177.087258
18.021683	0.1	177.037726
18.023350	0.1	176.987837
18.025017	0.1	176.939021
18.026683	0.1	176.892887
18.028350	0.1	176.850210
18.030017	0.1	176.810275
18.031683	0.1	176.771473
18.033350	0.1	176.733504
18.035017	0.1	176.696847
18.036683	0.1	176.661919
18.038350	0.1	176.628123
18.040017	0.1	176.594626
18.041683	0.1	176.561307
18.043350	0.1	176.529299
18.045017	0.1	176.499079
18.046683	0.1	176.469873
18.048350	0.1	176.441263
18.050017	0.1	176.414083
18.051683	0.1	176.389645
18.053350	0.1	176.368485
18.055017	0.1	176.349710
18.056683	0.1	176.332365
18.058350	0.1	176.315855
18.060017	0.1	176.300775
18.061683	0.1	176.287662
18.063350	0.1	176.276396
18.065017	0.1	176.265727
18.066683	0.1	176.254462
18.068350	0.1	176.242243
18.070017	0.1	176.229607
18.071683	0.1	176.217626
18.073350	0.1	176.206301
18.075017	0.1	176.194798
18.076683	0.1	176.182579
18.078350	0.1	176.169764
18.080017	0.1	176.156353
18.081683	0.1	176.142703
18.083350	0.1	176.128517
18.085017	0.1	176.112543
18.086683	0.1	176.092099
18.088350	0.1	176.065813
18.090017	0.1	176.035057
18.091683	0.1	176.002573
18.093350	0.1	175.970803
18.095017	0.1	175.940405
18.096683	0.1	175.910126
18.098350	0.1	175.877462
18.100017	0.1	175.840984
18.101683	0.1	175.800930
18.103350	0.1	175.758968
18.105017	0.1	175.716411
18.106683	0.1	175.672244
18.108350	0.1	175.624143
18.110017	0.1	175.570379
18.111683	0.1	175.510834
18.113350	0.1	175.446223
18.115017	0.1	175.377618
18.116683	0.1	175.306331
18.118350	0.1	175.233077
18.120017	0.1	175.157319
18.121683	0.1	175.078641
18.123350	0.1	174.997817
18.125017	0.1	174.915682
18.126683	0.1	174.832712
18.128350	0.1	174.748014
18.130017	0.1	174.659620
18.131683	0.1	174.565445
18.133350	0.1	174.464236
18.135017	0.1	174.356292
18.136683	0.1	174.243639
18.138350	0.1	174.129318
18.140017	0.1	174.015473
18.141683	0.1	173.901211
18.143350	0.1	173.784862
18.145017	0.1	173.666070
18.146683	0.1	173.545729
18.148350	0.1	173.424731
18.150017	0.1	173.304449
18.151683	0.1	173.185776
18.153350	0.1	173.066984
18.155017	0.1	172.943900
18.156683	0.1	172.814022
18.158350	0.1	172.678123
18.160017	0.1	172.538410
18.161683	0.1	172.396789
18.163350	0.1	172.255288
18.165017	0.1	172.115992
18.166683	0.1	171.980212
18.168350	0.1	171.847592
18.170017	0.1	171.715985
18.171683	0.1	171.582649
18.173350	0.1	171.445559
18.175017	0.1	171.304117
18.176683	0.1	171.159456
18.178350	0.1	171.013306
18.180017	0.1	170.867572
18.181683	0.1	170.722912
18.183350	0.1	170.579205
18.185017	0.1	170.435081
18.186683	0.1	170.288931
18.188350	0.1	170.140396
18.190017	0.1	169.991444
18.191683	0.1	169.843982
18.193350	0.1	169.698368
18.195017	0.1	169.553588
18.196683	0.1	169.407735
18.198350	0.1	169.259499
18.200017	0.1	169.109414
18.201683	0.1	168.959568
18.203350	0.1	168.812225
18.205017	0.1	168.667923
18.206683	0.1	168.525527
18.208350	0.1	168.383132
18.210017	0.1	168.238292
18.211683	0.1	168.089877
18.213350	0.1	167.939315
18.215017	0.1	167.789648
18.216683	0.1	167.643259
18.218350	0.1	167.500864
18.220017	0.1	167.361627
18.221683	0.1	167.223165
18.223350	0.1	167.083631
18.225017	0.1	166.943024
18.226683	0.1	166.802535
18.228350	0.1	166.662763
18.230017	0.1	166.523526
18.231683	0.1	166.384588
18.233350	0.1	166.245590
18.235017	0.1	166.105996
18.236683	0.1	165.965984
18.238350	0.1	165.827105
18.240017	0.1	165.689776
18.241683	0.1	165.553222
18.243350	0.1	165.417204
18.245017	0.1	165.281902
18.246683	0.1	165.147255
18.248350	0.1	165.013442
18.250017	0.1	164.880643
18.251683	0.1	164.748857
18.253350	0.1	164.618085
18.255017	0.1	164.488921
18.256683	0.1	164.362858
18.258350	0.1	164.240310
18.260017	0.1	164.119492
18.261683	0.1	163.998435
18.263350	0.1	163.876364
18.265017	0.1	163.753698
18.266683	0.1	163.631568
18.268350	0.1	163.511465
18.270017	0.1	163.394819
18.271683	0.1	163.281927
18.273350	0.1	163.172374
18.275017	0.1	163.065503
18.276683	0.1	162.960420
18.278350	0.1	162.856052
18.280017	0.1	162.751506
18.281683	0.1	162.646005
18.283350	0.1	162.539611
18.285017	0.1	162.434170
18.286683	0.1	162.332306
18.288350	0.1	162.235687
18.290017	0.1	162.144015
18.291683	0.1	162.055442
18.293350	0.1	161.967347
18.295017	0.1	161.878178
18.296683	0.1	161.788771
18.298350	0.1	161.701033
18.300017	0.1	161.616335
18.301683	0.1	161.535332
18.303350	0.1	161.457846
18.305017	0.1	161.383162
18.306683	0.1	161.310146
18.308350	0.1	161.238322
18.310017	0.1	161.168644
18.311683	0.1	161.102960
18.313350	0.1	161.042342
18.315017	0.1	160.985956
18.316683	0.1	160.932491
18.318350	0.1	160.881946
18.320017	0.1	160.835216
18.321683	0.1	160.792539
18.323350	0.1	160.752902
18.325017	0.1	160.714159
18.326683	0.1	160.673986
18.328350	0.1	160.631309
18.330017	0.1	160.587440
18.331683	0.1	160.543988
18.333350	0.1	160.501788
18.335017	0.1	160.461018
18.336683	0.1	160.421679
18.338350	0.1	160.384188
18.340017	0.1	160.349498
18.341683	0.1	160.317371
18.343350	0.1	160.286078
18.345017	0.1	160.253832
18.346683	0.1	160.220692
18.348350	0.1	160.186896
18.350017	0.1	160.151253
18.351683	0.1	160.112569
18.353350	0.1	160.070488
18.355017	0.1	160.024235
18.356683	0.1	159.972796
18.358350	0.1	159.916112
18.360017	0.1	159.855733
18.361683	0.1	159.792850
18.363350	0.1	159.727344
18.365017	0.1	159.657845
18.366683	0.1	159.583220
18.368350	0.1	159.503648
18.370017	0.1	159.419486
18.371683	0.1	159.329722
18.373350	0.1	159.233282
18.375017	0.1	159.129868
18.376683	0.1	159.020076
18.378350	0.1	158.904562
18.380017	0.1	158.782611
18.381683	0.1	158.652971
18.383350	0.1	158.515046
18.385017	0.1	158.369551
18.386683	0.1	158.217618
18.388350	0.1	158.060262
18.390017	0.1	157.898197
18.391683	0.1	157.731662
18.393350	0.1	157.560894
18.395017	0.1	157.385299
18.396683	0.1	157.203803
18.398350	0.1	157.015989
18.400017	0.1	156.822095
18.401683	0.1	156.622240
18.403350	0.1	156.416485
18.405017	0.1	156.205187
18.406683	0.1	155.988464
18.408350	0.1	155.766496
18.410017	0.1	155.541429
18.411683	0.1	155.316422
18.413350	0.1	155.092427
18.415017	0.1	154.867658
18.416683	0.1	154.640147
18.418350	0.1	154.409835
18.420017	0.1	154.178092
18.421683	0.1	153.945634
18.423350	0.1	153.712878
18.425017	0.1	153.479466
18.426683	0.1	153.244326
18.428350	0.1	153.005788
18.430017	0.1	152.763674
18.431683	0.1	152.520785
18.433350	0.1	152.280578
18.435017	0.1	152.043530
18.436683	0.1	151.807615
18.438350	0.1	151.571760
18.440017	0.1	151.336798
18.441683	0.1	151.102850
18.443350	0.1	150.868246
18.445017	0.1	150.631020
18.446683	0.1	150.390872
18.448350	0.1	150.150070
18.450017	0.1	149.912187
18.451683	0.1	149.679670
18.453350	0.1	149.452040
18.455017	0.1	149.225959
18.456683	0.1	148.997375
18.458350	0.1	148.763964
18.460017	0.1	148.526439
18.461683	0.1	148.287067
18.463350	0.1	148.048469
18.465017	0.1	147.812435
18.466683	0.1	147.579321
18.468350	0.1	147.348174
18.470017	0.1	147.118637
18.471683	0.1	146.891066
18.473350	0.1	146.665284
18.475017	0.1	146.439621
18.476683	0.1	146.211871
18.478350	0.1	145.980665
18.480017	0.1	145.746359
18.481683	0.1	145.510503
18.483350	0.1	145.274886
18.485017	0.1	145.040938
18.486683	0.1	144.808837
18.488350	0.1	144.576856
18.490017	0.1	144.342789
18.491683	0.1	144.106218
18.493350	0.1	143.867918
18.495017	0.1	143.628844
18.496683	0.1	143.390008
18.498350	0.1	143.152722
18.500017	0.1	142.918178
18.501683	0.1	142.685005
18.503350	0.1	142.449745
18.505017	0.1	142.210730
18.506683	0.1	141.969808
18.508350	0.1	141.729840
18.510017	0.1	141.492375
18.511683	0.1	141.257891
18.513350	0.1	141.025969
18.515017	0.1	140.795001
18.516683	0.1	140.562125
18.518350	0.1	140.324661
18.520017	0.1	140.083023
18.521683	0.1	139.840313
18.523350	0.1	139.599987
18.525017	0.1	139.364549
18.526683	0.1	139.134058
18.528350	0.1	138.907024
18.530017	0.1	138.681718
18.531683	0.1	138.456293
18.533350	0.1	138.228305
18.535017	0.1	137.996563
18.536683	0.1	137.763032
18.538350	0.1	137.530752
18.540017	0.1	137.302347
18.541683	0.1	137.078830
18.543350	0.1	136.859246
18.545017	0.1	136.641093
18.546683	0.1	136.422165
18.548350	0.1	136.201211
18.550017	0.1	135.977694
18.551683	0.1	135.752090
18.553350	0.1	135.526308
18.555017	0.1	135.302731
18.556683	0.1	135.083028
18.558350	0.1	134.867378
18.560017	0.1	134.654590
18.561683	0.1	134.442874
18.563350	0.1	134.231039
18.565017	0.1	134.018608
18.566683	0.1	133.805462
18.568350	0.1	133.592554
18.570017	0.1	133.381136
18.571683	0.1	133.172699
18.573350	0.1	132.968493
18.575017	0.1	132.768341
18.576683	0.1	132.570036
18.578350	0.1	132.370241
18.580017	0.1	132.166036
18.581683	0.1	131.957360
18.583350	0.1	131.746956
18.585017	0.1	131.538697
18.586683	0.1	131.334134
18.588350	0.1	131.132074
18.590017	0.1	130.929895
18.591683	0.1	130.726107
18.593350	0.1	130.520709
18.595017	0.1	130.315014
18.596683	0.1	130.110272
18.598350	0.1	129.907139
18.600017	0.1	129.705496
18.601683	0.1	129.504927
18.603350	0.1	129.304834
18.605017	0.1	129.104443
18.606683	0.1	128.903456
18.608350	0.1	128.701516
18.610017	0.1	128.498085
18.611683	0.1	128.292985
18.613350	0.1	128.086873
18.615017	0.1	127.880462
18.616683	0.1	127.674051
18.618350	0.1	127.467759
18.620017	0.1	127.260991
18.621683	0.1	127.053924
18.623350	0.1	126.847096
18.625017	0.1	126.641519
18.626683	0.1	126.437850
18.628350	0.1	126.236565
18.630017	0.1	126.037128
18.631683	0.1	125.838108
18.633350	0.1	125.637598
18.635017	0.1	125.434406
18.636683	0.1	125.228710
18.638350	0.1	125.021406
18.640017	0.1	124.814220
18.641683	0.1	124.609418
18.643350	0.1	124.408670
18.645017	0.1	124.211021
18.646683	0.1	124.012954
18.648350	0.1	123.811729
18.650017	0.1	123.607047
18.651683	0.1	123.401113
18.653350	0.1	123.196550
18.655017	0.1	122.995503
18.656683	0.1	122.798271
18.658350	0.1	122.603305
18.660017	0.1	122.407801
18.661683	0.1	122.209139
18.663350	0.1	122.005708
18.665017	0.1	121.798821
18.666683	0.1	121.592589
18.668350	0.1	121.390469
18.670017	0.1	121.192999
18.671683	0.1	120.998151
18.673350	0.1	120.803363
18.675017	0.1	120.607264
18.676683	0.1	120.410390
18.678350	0.1	120.214171
18.680017	0.1	120.019503
18.681683	0.1	119.826622
18.683350	0.1	119.636126
18.685017	0.1	119.448490
18.686683	0.1	119.262702
18.688350	0.1	119.076676
18.690017	0.1	118.888922
18.691683	0.1	118.699558
18.693350	0.1	118.509717
18.695017	0.1	118.320770
18.696683	0.1	118.133671
18.698350	0.1	117.948599
18.700017	0.1	117.764718
18.701683	0.1	117.581434
18.703350	0.1	117.398388
18.705017	0.1	117.214806
18.706683	0.1	117.029972
18.708350	0.1	116.844661
18.710017	0.1	116.660006
18.711683	0.1	116.476483
18.713350	0.1	116.294272
18.715017	0.1	116.113431
18.716683	0.1	115.933664
18.718350	0.1	115.754313
18.720017	0.1	115.575142
18.721683	0.1	115.395434
18.723350	0.1	115.214474
18.725017	0.1	115.032799
18.726683	0.1	114.852316
18.728350	0.1	114.673323
18.730017	0.1	114.493913
18.731683	0.1	114.312715
18.733350	0.1	114.130981
18.735017	0.1	113.950677
18.736683	0.1	113.773114
18.738350	0.1	113.598294
18.740017	0.1	113.425977
18.741683	0.1	113.255806
18.743350	0.1	113.087005
18.745017	0.1	112.918801
18.746683	0.1	112.751371
18.748350	0.1	112.585969
18.750017	0.1	112.423129
18.751683	0.1	112.262077
18.753350	0.1	112.101919
18.755017	0.1	111.942358
18.756683	0.1	111.782736
18.758350	0.1	111.622519
18.760017	0.1	111.462779
18.761683	0.1	111.305363
18.763350	0.1	111.151404
18.765017	0.1	111.000425
18.766683	0.1	110.851831
18.768350	0.1	110.706038
18.770017	0.1	110.563762
18.771683	0.1	110.424942
18.773350	0.1	110.288865
18.775017	0.1	110.155291
18.776683	0.1	110.024757
18.778350	0.1	109.897560
18.780017	0.1	109.773344
18.781683	0.1	109.651811
18.783350	0.1	109.533495
18.785017	0.1	109.419293
18.786683	0.1	109.309203
18.788350	0.1	109.202809
18.790017	0.1	109.099573
18.791683	0.1	108.999557
18.793350	0.1	108.903653
18.795017	0.1	108.812875
18.796683	0.1	108.727700
18.798350	0.1	108.647591
18.800017	0.1	108.570701
18.801683	0.1	108.495003
18.803350	0.1	108.419484
18.805017	0.1	108.344859
18.806683	0.1	108.274466
18.808350	0.1	108.212120
18.810017	0.1	108.159549
18.811683	0.1	108.115799
18.813350	0.1	108.077950
18.815017	0.1	108.043200
18.816683	0.1	108.010537
18.818350	0.1	107.979483
18.820017	0.1	107.949561
18.821683	0.1	107.920653
18.823350	0.1	107.893712
18.825017	0.1	107.871300
18.826683	0.1	107.855446
18.828350	0.1	107.845968
18.830017	0.1	107.840187
18.831683	0.1	107.835001
18.833350	0.1	107.829041
18.835017	0.1	107.822544
18.836683	0.1	107.816405
18.838350	0.1	107.811636
18.840017	0.1	107.809073
18.841683	0.1	107.808477
18.843350	0.1	107.808418
18.845017	0.1	107.807941
18.846683	0.1	107.807047
18.848350	0.1	107.805378
18.850017	0.1	107.800907
18.851683	0.1	107.792265
18.853350	0.1	107.780582
18.855017	0.1	107.767529
18.856683	0.1	107.753104
18.858350	0.1	107.735581
18.860017	0.1	107.713467
18.861683	0.1	107.687003
18.863350	0.1	107.657618
18.865017	0.1	107.626027
18.866683	0.1	107.590622
18.868350	0.1	107.548243
18.870017	0.1	107.496149
18.871683	0.1	107.433385
18.873350	0.1	107.360608
18.875017	0.1	107.278830
18.876683	0.1	107.188231
18.878350	0.1	107.088513
18.880017	0.1	106.979615
18.881683	0.1	106.860406
18.883350	0.1	106.728620
18.885017	0.1	106.582469
18.886683	0.1	106.421298
18.888350	0.1	106.244868
18.890017	0.1	106.053120
18.891683	0.1	105.846948
18.893350	0.1	105.627901
18.895017	0.1	105.396873
18.896683	0.1	105.153627
18.898350	0.1	104.896969
18.900017	0.1	104.626304
18.901683	0.1	104.342169
18.903350	0.1	104.045636
18.905017	0.1	103.737182
18.906683	0.1	103.416747
18.908350	0.1	103.084153
18.910017	0.1	102.740055
18.911683	0.1	102.385050
18.913350	0.1	102.018839
18.915017	0.1	101.641065
18.916683	0.1	101.251847
18.918350	0.1	100.852257
18.920017	0.1	100.444621
18.921683	0.1	100.031680
18.923350	0.1	99.616057
18.925017	0.1	99.200016
18.926683	0.1	98.785466
18.928350	0.1	98.373598
18.930017	0.1	97.963995
18.931683	0.1	97.554630
18.933350	0.1	97.143239
18.935017	0.1	96.729821
18.936683	0.1	96.317297
18.938350	0.1	95.909422
18.940017	0.1	95.508164
18.941683	0.1	95.113700
18.943350	0.1	94.725436
18.945017	0.1	94.343310
18.946683	0.1	93.967563
18.948350	0.1	93.598371
18.950017	0.1	93.236273
18.951683	0.1	92.882281
18.953350	0.1	92.536574
18.955017	0.1	92.198616
18.956683	0.1	91.867870
18.958350	0.1	91.544574
18.960017	0.1	91.229325
18.961683	0.1	90.922421
18.963350	0.1	90.623623
18.965017	0.1	90.332335
18.966683	0.1	90.047782
18.968350	0.1	89.769071
18.970017	0.1	89.495843
18.971683	0.1	89.227980
18.973350	0.1	88.966137
18.975017	0.1	88.710731
18.976683	0.1	88.461702
18.978350	0.1	88.218575
18.980017	0.1	87.981289
18.981683	0.1	87.749606
18.983350	0.1	87.523048
18.985017	0.1	87.301200
18.986683	0.1	87.083047
18.988350	0.1	86.867457
18.990017	0.1	86.653774
18.991683	0.1	86.441522
18.993350	0.1	86.230760
18.995017	0.1	86.022501
18.996683	0.1	85.819130
18.998350	0.1	85.622077
19.000017	0.1	85.430985
19.001683	0.1	85.243767
19.003350	0.1	85.058337
19.005017	0.1	84.872787
19.006683	0.1	84.686463
19.008350	0.1	84.499424
19.010017	0.1	84.312444
19.011683	0.1	84.126776
19.013350	0.1	83.943849
19.015017	0.1	83.764022
19.016683	0.1	83.586221
19.018350	0.1	83.409732
19.020017	0.1	83.234971
19.021683	0.1	83.062594
19.023350	0.1	82.891946
19.025017	0.1	82.721656
19.026683	0.1	82.551067
19.028350	0.1	82.381253
19.030017	0.1	82.213586
19.031683	0.1	82.049017
19.033350	0.1	81.886892
19.035017	0.1	81.725423
19.036683	0.1	81.562882
19.038350	0.1	81.399386
19.040017	0.1	81.237142
19.041683	0.1	81.077998
19.043350	0.1	80.921476
19.045017	0.1	80.765491
19.046683	0.1	80.608313
19.048350	0.1	80.450122
19.050017	0.1	80.292885
19.051683	0.1	80.138509
19.053350	0.1	79.987173
19.055017	0.1	79.838281
19.056683	0.1	79.691355
19.058350	0.1	79.545920
19.060017	0.1	79.400902
19.061683	0.1	79.255884
19.063350	0.1	79.111462
19.065017	0.1	78.968530
19.066683	0.1	78.827684
19.068350	0.1	78.688388
19.070017	0.1	78.549449
19.071683	0.1	78.410571
19.073350	0.1	78.271871
19.075017	0.1	78.132753
19.076683	0.1	77.992742
19.078350	0.1	77.852611
19.080017	0.1	77.714388
19.081683	0.1	77.580218
19.083350	0.1	77.450876
19.085017	0.1	77.324335
19.086683	0.1	77.196781
19.088350	0.1	77.066068
19.090017	0.1	76.933806
19.091683	0.1	76.803212
19.093350	0.1	76.675956
19.095017	0.1	76.551978
19.096683	0.1	76.431100
19.098350	0.1	76.312904
19.100017	0.1	76.196198
19.101683	0.1	76.079015
19.103350	0.1	75.959806
19.105017	0.1	75.837915
19.106683	0.1	75.713877
19.108350	0.1	75.589483
19.110017	0.1	75.466339
19.111683	0.1	75.345282
19.113350	0.1	75.226490
19.115017	0.1	75.109307
19.116683	0.1	74.992780
19.118350	0.1	74.876671
19.120017	0.1	74.761514
19.121683	0.1	74.648266
19.123350	0.1	74.536864
19.125017	0.1	74.425821
19.126683	0.1	74.314599
19.128350	0.1	74.203972
19.130017	0.1	74.095373
19.131683	0.1	73.989098
19.133350	0.1	73.884432
19.135017	0.1	73.780839
19.136683	0.1	73.677723
19.138350	0.1	73.574011
19.140017	0.1	73.468630
19.141683	0.1	73.361699
19.143350	0.1	73.255245
19.145017	0.1	73.151354
19.146683	0.1	73.050623
19.148350	0.1	72.951440
19.150017	0.1	72.851603
19.151683	0.1	72.750096
19.153350	0.1	72.647516
19.155017	0.1	72.544698
19.156683	0.1	72.441701
19.158350	0.1	72.337930
19.160017	0.1	72.234337
19.161683	0.1	72.133188
19.163350	0.1	72.035317
19.165017	0.1	71.939413
19.166683	0.1	71.842794
19.168350	0.1	71.743612
19.170017	0.1	71.641986
19.171683	0.1	71.539227
19.173350	0.1	71.437244
19.175017	0.1	71.337585
19.176683	0.1	71.240310
19.178350	0.1	71.143810
19.180017	0.1	71.046416
19.181683	0.1	70.947711
19.183350	0.1	70.847337
19.185017	0.1	70.744161
19.186683	0.1	70.636992
19.188350	0.1	70.526544
19.190017	0.1	70.414786
19.191683	0.1	70.303027
19.193350	0.1	70.191984
19.195017	0.1	70.082669
19.196683	0.1	69.975798
19.198350	0.1	69.870297
19.200017	0.1	69.763545
19.201683	0.1	69.653277
19.203350	0.1	69.539253
19.205017	0.1	69.422488
19.206683	0.1	69.304411
19.208350	0.1	69.185798
19.210017	0.1	69.067423
19.211683	0.1	68.949465
19.213350	0.1	68.831031
19.215017	0.1	68.710570
19.216683	0.1	68.587188
19.218350	0.1	68.461005
19.220017	0.1	68.333689
19.221683	0.1	68.207447
19.223350	0.1	68.082992
19.225017	0.1	67.959432
19.226683	0.1	67.835514
19.228350	0.1	67.710344
19.230017	0.1	67.582969
19.231683	0.1	67.452316
19.233350	0.1	67.318145
19.235017	0.1	67.181830
19.236683	0.1	67.045693
19.238350	0.1	66.911225
19.240017	0.1	66.778723
19.241683	0.1	66.647414
19.243350	0.1	66.516761
19.245017	0.1	66.385929
19.246683	0.1	66.254679
19.248350	0.1	66.123311
19.250017	0.1	65.992359
19.251683	0.1	65.862242
19.253350	0.1	65.733377
19.255017	0.1	65.606121
19.256683	0.1	65.480355
19.258350	0.1	65.354768
19.260017	0.1	65.227870
19.261683	0.1	65.098766
19.263350	0.1	64.967219
19.265017	0.1	64.834479
19.266683	0.1	64.702574
19.268350	0.1	64.573173
19.270017	0.1	64.446155
19.271683	0.1	64.321403
19.273350	0.1	64.199690
19.275017	0.1	64.080481
19.276683	0.1	63.961927
19.278350	0.1	63.841466
19.280017	0.1	63.717548
19.281683	0.1	63.590888
19.283350	0.1	63.464109
19.285017	0.1	63.339476
19.286683	0.1	63.218299
19.288350	0.1	63.100819
19.290017	0.1	62.986080
19.291683	0.1	62.872652
19.293350	0.1	62.759940
19.295017	0.1	62.647764
19.296683	0.1	62.536303
19.298350	0.1	62.425259
19.300017	0.1	62.313978
19.301683	0.1	62.201921
19.303350	0.1	62.089685
19.305017	0.1	61.978403
19.306683	0.1	61.868552
19.308350	0.1	61.760310
19.310017	0.1	61.654273
19.311683	0.1	61.550204
19.313350	0.1	61.447147
19.315017	0.1	61.344150
19.316683	0.1	61.240677
19.318350	0.1	61.136845
19.320017	0.1	61.033193
19.321683	0.1	60.929779
19.323350	0.1	60.826544
19.325017	0.1	60.723964
19.326683	0.1	60.622338
19.328350	0.1	60.522381
19.330017	0.1	60.424868
19.331683	0.1	60.329918
19.333350	0.1	60.236100
19.335017	0.1	60.141686
19.336683	0.1	60.045604
19.338350	0.1	59.948448
19.340017	0.1	59.850875
19.341683	0.1	59.753481
19.343350	0.1	59.656564
19.345017	0.1	59.560779
19.346683	0.1	59.466604
19.348350	0.1	59.374038
19.350017	0.1	59.282008
19.351683	0.1	59.189442
19.353350	0.1	59.095029
19.355017	0.1	58.998707
19.356683	0.1	58.902029
19.358350	0.1	58.806423
19.360017	0.1	58.712486
19.361683	0.1	58.619980
19.363350	0.1	58.528606
19.365017	0.1	58.437828
19.366683	0.1	58.347169
19.368350	0.1	58.255616
19.370017	0.1	58.162693
19.371683	0.1	58.068815
19.373350	0.1	57.974938
19.375017	0.1	57.881657
19.376683	0.1	57.789091
19.378350	0.1	57.697657
19.380017	0.1	57.607416
19.381683	0.1	57.517174
19.383350	0.1	57.426337
19.385017	0.1	57.335321
19.386683	0.1	57.244841
19.388350	0.1	57.153944
19.390017	0.1	57.061616
19.391683	0.1	56.967679
19.393350	0.1	56.873385
19.395017	0.1	56.780103
19.396683	0.1	56.688014
19.398350	0.1	56.596104
19.400017	0.1	56.503478
19.401683	0.1	56.410197
19.403350	0.1	56.317035
19.405017	0.1	56.224588
19.406683	0.1	56.132678
19.408350	0.1	56.041304
19.410017	0.1	55.950228
19.411683	0.1	55.858615
19.413350	0.1	55.765632
19.415017	0.1	55.671457
19.416683	0.1	55.576626
19.418350	0.1	55.481735
19.420017	0.1	55.387798
19.421683	0.1	55.296126
19.423350	0.1	55.206243
19.425017	0.1	55.116239
19.426683	0.1	55.025044
19.428350	0.1	54.932955
19.430017	0.1	54.840151
19.431683	0.1	54.746929
19.433350	0.1	54.653171
19.435017	0.1	54.558161
19.436683	0.1	54.461661
19.438350	0.1	54.364506
19.440017	0.1	54.268602
19.441683	0.1	54.175321
19.443350	0.1	54.084662
19.445017	0.1	53.995791
19.446683	0.1	53.907517
19.448350	0.1	53.818348
19.450017	0.1	53.726498
19.451683	0.1	53.631667
19.453350	0.1	53.535703
19.455017	0.1	53.440336
19.456683	0.1	53.345445
19.458350	0.1	53.249899
19.460017	0.1	53.154114
19.461683	0.1	53.059343
19.463350	0.1	52.966359
19.465017	0.1	52.875462
19.466683	0.1	52.786890
19.468350	0.1	52.699867
19.470017	0.1	52.612367
19.471683	0.1	52.522245
19.473350	0.1	52.428368
19.475017	0.1	52.331391
19.476683	0.1	52.233461
19.478350	0.1	52.137199
19.480017	0.1	52.043858
19.481683	0.1	51.952544
19.483350	0.1	51.860932
19.485017	0.1	51.767352
19.486683	0.1	51.671687
19.488350	0.1	51.575008
19.490017	0.1	51.478389
19.491683	0.1	51.382426
19.493350	0.1	51.287356
19.495017	0.1	51.192525
19.496683	0.1	51.096323
19.498350	0.1	50.996605
19.500017	0.1	50.892177
19.501683	0.1	50.783876
19.503350	0.1	50.674561
19.505017	0.1	50.567570
19.506683	0.1	50.464991
19.508350	0.1	50.367180
19.510017	0.1	50.272706
19.511683	0.1	50.178412
19.513350	0.1	50.081614
19.515017	0.1	49.981478
19.516683	0.1	49.878779
19.518350	0.1	49.774590
19.520017	0.1	49.669746
19.521683	0.1	49.565020
19.523350	0.1	49.460295
19.525017	0.1	49.355331
19.526683	0.1	49.249950
19.528350	0.1	49.144033
19.530017	0.1	49.037936
19.531683	0.1	48.932078
19.533350	0.1	48.826519
19.535017	0.1	48.720840
19.536683	0.1	48.614564
19.538350	0.1	48.508289
19.540017	0.1	48.403802
19.541683	0.1	48.302296
19.543350	0.1	48.202279
19.545017	0.1	48.101011
19.546683	0.1	47.997299
19.548350	0.1	47.892514
19.550017	0.1	47.788623
19.551683	0.1	47.686401
19.553350	0.1	47.585669
19.555017	0.1	47.486070
19.556683	0.1	47.387603
19.558350	0.1	47.290209
19.560017	0.1	47.193411
19.561683	0.1	47.097269
19.563350	0.1	47.002676
19.565017	0.1	46.910110
19.566683	0.1	46.819153
19.568350	0.1	46.729389
19.570017	0.1	46.640518
19.571683	0.1	46.552184
19.573350	0.1	46.464446
19.575017	0.1	46.377364
19.576683	0.1	46.290281
19.578350	0.1	46.202424
19.580017	0.1	46.114030
19.581683	0.1	46.026709
19.583350	0.1	45.942548
19.585017	0.1	45.861903
19.586683	0.1	45.784119
19.588350	0.1	45.707407
19.590017	0.1	45.629742
19.591683	0.1	45.549515
19.593350	0.1	45.467201
19.595017	0.1	45.384529
19.596683	0.1	45.303049
19.598350	0.1	45.223894
19.600017	0.1	45.147720
19.601683	0.1	45.073631
19.603350	0.1	45.000019
19.605017	0.1	44.926169
19.606683	0.1	44.852200
19.608350	0.1	44.778290
19.610017	0.1	44.704678
19.611683	0.1	44.631961
19.613350	0.1	44.559958
19.615017	0.1	44.487896
19.616683	0.1	44.415596
19.618350	0.1	44.342938
19.620017	0.1	44.269326
19.621683	0.1	44.193747
19.623350	0.1	44.116500
19.625017	0.1	44.038716
19.626683	0.1	43.961230
19.628350	0.1	43.884161
19.630017	0.1	43.807450
19.631683	0.1	43.730977
19.633350	0.1	43.654742
19.635017	0.1	43.578449
19.636683	0.1	43.501678
19.638350	0.1	43.424013
19.640017	0.1	43.345871
19.641683	0.1	43.268147
19.643350	0.1	43.191197
19.645017	0.1	43.114724
19.646683	0.1	43.038430
19.648350	0.1	42.962732
19.650017	0.1	42.887929
19.651683	0.1	42.813065
19.653350	0.1	42.737010
19.655017	0.1	42.659881
19.656683	0.1	42.582634
19.658350	0.1	42.505148
19.660017	0.1	42.426410
19.661683	0.1	42.345884
19.663350	0.1	42.264345
19.665017	0.1	42.183461
19.666683	0.1	42.104485
19.668350	0.1	42.027238
19.670017	0.1	41.950169
19.671683	0.1	41.872206
19.673350	0.1	41.794005
19.675017	0.1	41.716817
19.676683	0.1	41.640999
19.678350	0.1	41.565838
19.680017	0.1	41.490676
19.681683	0.1	41.415753
19.683350	0.1	41.341724
19.685017	0.1	41.268709
19.686683	0.1	41.195216
19.688350	0.1	41.119757
19.690017	0.1	41.043046
19.691683	0.1	40.966930
19.693350	0.1	40.891948
19.695017	0.1	40.817263
19.696683	0.1	40.741208
19.698350	0.1	40.663781
19.700017	0.1	40.586474
19.701683	0.1	40.511909
19.703350	0.1	40.442052
19.705017	0.1	40.377202
19.706683	0.1	40.315392
19.708350	0.1	40.254178
19.710017	0.1	40.191712
19.711683	0.1	40.126445
19.713350	0.1	40.057602
19.715017	0.1	39.985421
19.716683	0.1	39.911749
19.718350	0.1	39.838912
19.720017	0.1	39.768698
19.721683	0.1	39.701464
19.723350	0.1	39.635959
19.725017	0.1	39.571049
19.726683	0.1	39.506617
19.728350	0.1	39.442780
19.730017	0.1	39.379480
19.731683	0.1	39.316597
19.733350	0.1	39.254906
19.735017	0.1	39.195421
19.736683	0.1	39.138796
19.738350	0.1	39.084377
19.740017	0.1	39.030673
19.741683	0.1	38.976076
19.743350	0.1	38.919928
19.745017	0.1	38.862410
19.746683	0.1	38.804712
19.748350	0.1	38.749340
19.750017	0.1	38.698556
19.751683	0.1	38.652661
19.753350	0.1	38.610401
19.755017	0.1	38.569989
19.756683	0.1	38.529696
19.758350	0.1	38.488390
19.760017	0.1	38.445833
19.761683	0.1	38.403275
19.763350	0.1	38.362207
19.765017	0.1	38.323166
19.766683	0.1	38.285675
19.768350	0.1	38.249018
19.770017	0.1	38.213076
19.771683	0.1	38.178565
19.773350	0.1	38.146081
19.775017	0.1	38.115742
19.776683	0.1	38.086536
19.778350	0.1	38.057389
19.780017	0.1	38.027527
19.781683	0.1	37.996414
19.783350	0.1	37.964465
19.785017	0.1	37.932398
19.786683	0.1	37.900748
19.788350	0.1	37.868979
19.790017	0.1	37.836614
19.791683	0.1	37.803712
19.793350	0.1	37.770154
19.795017	0.1	37.734868
19.796683	0.1	37.696781
19.798350	0.1	37.655177
19.800017	0.1	37.610533
19.801683	0.1	37.563565
19.803350	0.1	37.514331
19.805017	0.1	37.462535
19.806683	0.1	37.407997
19.808350	0.1	37.350061
19.810017	0.1	37.287357
19.811683	0.1	37.218871
19.813350	0.1	37.145319
19.815017	0.1	37.068727
19.816683	0.1	36.990883
19.818350	0.1	36.912622
19.820017	0.1	36.833348
19.821683	0.1	36.751451
19.823350	0.1	36.665799
19.825017	0.1	36.577227
19.826683	0.1	36.487820
19.828350	0.1	36.398651
19.830017	0.1	36.309125
19.831683	0.1	36.217811
19.833350	0.1	36.123516
19.835017	0.1	36.025586
19.836683	0.1	35.924198
19.838350	0.1	35.820248
19.840017	0.1	35.715642
19.841683	0.1	35.612347
19.843350	0.1	35.511436
19.845017	0.1	35.412731
19.846683	0.1	35.315814
19.848350	0.1	35.219910
19.850017	0.1	35.123768
19.851683	0.1	35.026076
19.853350	0.1	34.926536
19.855017	0.1	34.826102
19.856683	0.1	34.726681
19.858350	0.1	34.629645
19.860017	0.1	34.535470
19.861683	0.1	34.444930
19.863350	0.1	34.358921
19.865017	0.1	34.276607
19.866683	0.1	34.196379
19.868350	0.1	34.117224
19.870017	0.1	34.039499
19.871683	0.1	33.963623
19.873350	0.1	33.889296
19.875017	0.1	33.815922
19.876683	0.1	33.743622
19.878350	0.1	33.672990
19.880017	0.1	33.604326
19.881683	0.1	33.537569
19.883350	0.1	33.471884
19.885017	0.1	33.406260
19.886683	0.1	33.340933
19.888350	0.1	33.277096
19.890017	0.1	33.215584
19.891683	0.1	33.155920
19.893350	0.1	33.096971
19.895017	0.1	33.038320
19.896683	0.1	32.979490
19.898350	0.1	32.920124
19.900017	0.1	32.860758
19.901683	0.1	32.802763
19.903350	0.1	32.747211
19.905017	0.1	32.694580
19.906683	0.1	32.644512
19.908350	0.1	32.596232
19.910017	0.1	32.548191
19.911683	0.1	32.498481
19.913350	0.1	32.446148
19.915017	0.1	32.392027
19.916683	0.1	32.338025
19.918350	0.1	32.286169
19.920017	0.1	32.237114
19.921683	0.1	32.190384
19.923350	0.1	32.144489
19.925017	0.1	32.098534
19.926683	0.1	32.052340
19.928350	0.1	32.005968
19.930017	0.1	31.958820
19.931683	0.1	31.910660
19.933350	0.1	31.862142
19.935017	0.1	31.814637
19.936683	0.1	31.769337
19.938350	0.1	31.725587
19.940017	0.1	31.681122
19.941683	0.1	31.634452
19.943350	0.1	31.585993
19.945017	0.1	31.537654
19.946683	0.1	31.491162
19.948350	0.1	31.446518
19.950017	0.1	31.402351
19.951683	0.1	31.357052
19.953350	0.1	31.310918
19.955017	0.1	31.265201
19.956683	0.1	31.220855
19.958350	0.1	31.177403
19.960017	0.1	31.134309
19.961683	0.1	31.091334
19.963350	0.1	31.048419
19.965017	0.1	31.005027
19.966683	0.1	30.961158
19.968350	0.1	30.917050
19.970017	0.1	30.873122
19.971683	0.1	30.829551
19.973350	0.1	30.785324
19.975017	0.1	30.739428
19.976683	0.1	30.692460
19.978350	0.1	30.646147
19.980017	0.1	30.601980
19.981683	0.1	30.560555
19.983350	0.1	30.521752
19.985017	0.1	30.484619
19.986683	0.1	30.446889
19.988350	0.1	30.405940
19.990017	0.1	30.361118
19.991683	0.1	30.313911
19.993350	0.1	30.265870
19.995017	0.1	30.218067
19.996683	0.1	30.171158
19.998350	0.1	30.125262
20.000017	0.1	30.080261
20.001683	0.1	30.035736
20.003350	0.1	29.990675
20.005017	0.1	29.944302
20.006683	0.1	29.896023
20.008350	0.1	29.846014
20.010017	0.1	29.795470
20.011683	0.1	29.746415
20.013350	0.1	29.699923
20.015017	0.1	29.654624
20.016683	0.1	29.607417
20.018350	0.1	29.556455
20.020017	0.1	29.502215
20.021683	0.1	29.446544
20.023350	0.1	29.391112
20.025017	0.1	29.336514
20.026683	0.1	29.282333
20.028350	0.1	29.227676
20.030017	0.1	29.172661
20.031683	0.1	29.118420
20.033350	0.1	29.065611
20.035017	0.1	29.014887
20.036683	0.1	28.966965
20.038350	0.1	28.922083
20.040017	0.1	28.879406
20.041683	0.1	28.837265
20.043350	0.1	28.793754
20.045017	0.1	28.748216
20.046683	0.1	28.701724
20.048350	0.1	28.655888
20.050017	0.1	28.611066
20.051683	0.1	28.566303
20.053350	0.1	28.519990
20.055017	0.1	28.471591
20.056683	0.1	28.422119
20.058350	0.1	28.372885
20.060017	0.1	28.324546
20.061683	0.1	28.277339
20.063350	0.1	28.232159
20.065017	0.1	28.189542
20.066683	0.1	28.149249
20.068350	0.1	28.110029
20.070017	0.1	28.070511
20.071683	0.1	28.029980
20.073350	0.1	27.988674
20.075017	0.1	27.946653
20.076683	0.1	27.903916
20.078350	0.1	27.861597
20.080017	0.1	27.821364
20.081683	0.1	27.783157
20.083350	0.1	27.745368
20.085017	0.1	27.706744
20.086683	0.1	27.667822
20.088350	0.1	27.629914
20.090017	0.1	27.593912
20.091683	0.1	27.559759
20.093350	0.1	27.527274
20.095017	0.1	27.495922
20.096683	0.1	27.464868
20.098350	0.1	27.433039
20.100017	0.1	27.400316
20.101683	0.1	27.367653
20.103350	0.1	27.335765
20.105017	0.1	27.304413
20.106683	0.1	27.273120
20.108350	0.1	27.242066
20.110017	0.1	27.212323
20.111683	0.1	27.184011
20.113350	0.1	27.156116
20.115017	0.1	27.127268
20.116683	0.1	27.097406
20.118350	0.1	27.068021
20.120017	0.1	27.040364
20.121683	0.1	27.014615
20.123350	0.1	26.990236
20.125017	0.1	26.966335
20.126683	0.1	26.942016
20.128350	0.1	26.916923
20.130017	0.1	26.891472
20.131683	0.1	26.866020
20.133350	0.1	26.840450
20.135017	0.1	26.814701
20.136683	0.1	26.788892
20.138350	0.1	26.763798
20.140017	0.1	26.740195
20.141683	0.1	26.717247
20.143350	0.1	26.692511
20.145017	0.1	26.664735
20.146683	0.1	26.635231
20.148350	0.1	26.606263
20.150017	0.1	26.579680
20.151683	0.1	26.556493
20.153350	0.1	26.537420
20.155017	0.1	26.521863
20.156683	0.1	26.507141
20.158350	0.1	26.489617
20.160017	0.1	26.467146
20.161683	0.1	26.440324
20.163350	0.1	26.411952
20.165017	0.1	26.385667
20.166683	0.1	26.363255
20.168350	0.1	26.343526
20.170017	0.1	26.323916
20.171683	0.1	26.303233
20.173350	0.1	26.282133
20.175017	0.1	26.261868
20.176683	0.1	26.242913
20.178350	0.1	26.225092
20.180017	0.1	26.206793
20.181683	0.1	26.186349
20.183350	0.1	26.163520
20.185017	0.1	26.139738
20.186683	0.1	26.116432
20.188350	0.1	26.094438
20.190017	0.1	26.073994
20.191683	0.1	26.055159
20.193350	0.1	26.036681
20.195017	0.1	26.017369
20.196683	0.1	25.997640
20.198350	0.1	25.978805
20.200017	0.1	25.960805
20.201683	0.1	25.942685
20.203350	0.1	25.923730
20.205017	0.1	25.904419
20.206683	0.1	25.885822
20.208350	0.1	25.869073
20.210017	0.1	25.854112
20.211683	0.1	25.838734
20.213350	0.1	25.820436
20.215017	0.1	25.799276
20.216683	0.1	25.777520
20.218350	0.1	25.758030
20.220017	0.1	25.742294
20.221683	0.1	25.729121
20.223350	0.1	25.715770
20.225017	0.1	25.699379
20.226683	0.1	25.679351
20.228350	0.1	25.657596
20.230017	0.1	25.636019
20.231683	0.1	25.615098
20.233350	0.1	25.594415
20.235017	0.1	25.573434
20.236683	0.1	25.551082
20.238350	0.1	25.526644
20.240017	0.1	25.500239
20.241683	0.1	25.472881
20.243350	0.1	25.444867
20.245017	0.1	25.416316
20.246683	0.1	25.387408
20.248350	0.1	25.358142
20.250017	0.1	25.327744
20.251683	0.1	25.295497
20.253350	0.1	25.261463
20.255017	0.1	25.225700
20.256683	0.1	25.187613
20.258350	0.1	25.147320
20.260017	0.1	25.106193
20.261683	0.1	25.065841
20.263350	0.1	25.026442
20.265017	0.1	24.986567
20.266683	0.1	24.944843
20.268350	0.1	24.901094
20.270017	0.1	24.856152
20.271683	0.1	24.811269
20.273350	0.1	24.767639
20.275017	0.1	24.725617
20.276683	0.1	24.684133
20.278350	0.1	24.641336
20.280017	0.1	24.596812
20.281683	0.1	24.551631
20.283350	0.1	24.507882
20.285017	0.1	24.466516
20.286683	0.1	24.426283
20.288350	0.1	24.385394
20.290017	0.1	24.343194
20.291683	0.1	24.300577
20.293350	0.1	24.259151
20.295017	0.1	24.220468
20.296683	0.1	24.184705
20.298350	0.1	24.149658
20.300017	0.1	24.112464
20.301683	0.1	24.071874
20.303350	0.1	24.028780
20.305017	0.1	23.984970
20.306683	0.1	23.941816
20.308350	0.1	23.899795
20.310017	0.1	23.858489
20.311683	0.1	23.817243
20.313350	0.1	23.775639
20.315017	0.1	23.734213
20.316683	0.1	23.694397
20.318350	0.1	23.657562
20.320017	0.1	23.623587
20.321683	0.1	23.590805
20.323350	0.1	23.558022
20.325017	0.1	23.525716
20.326683	0.1	23.494722
20.328350	0.1	23.465218
20.330017	0.1	23.435952
20.331683	0.1	23.405613
20.333350	0.1	23.374857
20.335017	0.1	23.345233
20.336683	0.1	23.317279
20.338350	0.1	23.289563
20.340017	0.1	23.260118
20.341683	0.1	23.228229
20.343350	0.1	23.194732
20.345017	0.1	23.161830
20.346683	0.1	23.131014
20.348350	0.1	23.102106
20.350017	0.1	23.074449
20.351683	0.1	23.047747
20.353350	0.1	23.022057
20.355017	0.1	22.997202
20.356683	0.1	22.972108
20.358350	0.1	22.946180
20.360017	0.1	22.919537
20.361683	0.1	22.892894
20.363350	0.1	22.867264
20.365017	0.1	22.843005
20.366683	0.1	22.819282
20.368350	0.1	22.794963
20.370017	0.1	22.769810
20.371683	0.1	22.744538
20.373350	0.1	22.720696
20.375017	0.1	22.699179
20.376683	0.1	22.679330
20.378350	0.1	22.660018
20.380017	0.1	22.640885
20.381683	0.1	22.621573
20.383350	0.1	22.600891
20.385017	0.1	22.577883
20.386683	0.1	22.553505
20.388350	0.1	22.529961
20.390017	0.1	22.508563
20.391683	0.1	22.488953
20.393350	0.1	22.469462
20.395017	0.1	22.448839
20.396683	0.1	22.426905
20.398350	0.1	22.404970
20.400017	0.1	22.384049
20.401683	0.1	22.364200
20.403350	0.1	22.344948
20.405017	0.1	22.326232
20.406683	0.1	22.308232
20.408350	0.1	22.291185
20.410017	0.1	22.274555
20.411683	0.1	22.256912
20.413350	0.1	22.237421
20.415017	0.1	22.216917
20.416683	0.1	22.197248
20.418350	0.1	22.179128
20.420017	0.1	22.161902
20.421683	0.1	22.143961
20.423350	0.1	22.124292
20.425017	0.1	22.103013
20.426683	0.1	22.080721
20.428350	0.1	22.058488
20.430017	0.1	22.037269
20.431683	0.1	22.017897
20.433350	0.1	22.000731
20.435017	0.1	21.985532
20.436683	0.1	21.970989
20.438350	0.1	21.955313
20.440017	0.1	21.937729
20.441683	0.1	21.918060
20.443350	0.1	21.896483
20.445017	0.1	21.872999
20.446683	0.1	21.848561
20.448350	0.1	21.825076
20.450017	0.1	21.803500
20.451683	0.1	21.782698
20.453350	0.1	21.760763
20.455017	0.1	21.737577
20.456683	0.1	21.714510
20.458350	0.1	21.693112
20.460017	0.1	21.673204
20.461683	0.1	21.654011
20.463350	0.1	21.635176
20.465017	0.1	21.616877
20.466683	0.1	21.599056
20.468350	0.1	21.581055
20.470017	0.1	21.560909
20.471683	0.1	21.537007
20.473350	0.1	21.510185
20.475017	0.1	21.483780
20.476683	0.1	21.461488
20.478350	0.1	21.444739
20.480017	0.1	21.431745
20.481683	0.1	21.418513
20.483350	0.1	21.402122
20.485017	0.1	21.382214
20.486683	0.1	21.360697
20.488350	0.1	21.340431
20.490017	0.1	21.323026
20.491683	0.1	21.307708
20.493350	0.1	21.292569
20.495017	0.1	21.276594
20.496683	0.1	21.260442
20.498350	0.1	21.245719
20.500017	0.1	21.233381
20.501683	0.1	21.223189
20.503350	0.1	21.213831
20.505017	0.1	21.203698
20.506683	0.1	21.192254
20.508350	0.1	21.179797
20.510017	0.1	21.167160
20.511683	0.1	21.155478
20.513350	0.1	21.145166
20.515017	0.1	21.135212
20.516683	0.1	21.124007
20.518350	0.1	21.111490
20.520017	0.1	21.099688
20.521683	0.1	21.091284
20.523350	0.1	21.088125
20.525017	0.1	21.089853
20.526683	0.1	21.093906
20.528350	0.1	21.096708
20.530017	0.1	21.095218
20.531683	0.1	21.088780
20.533350	0.1	21.078945
20.535017	0.1	21.068813
20.536683	0.1	21.061541
20.538350	0.1	21.059038
20.540017	0.1	21.061362
20.541683	0.1	21.067025
20.543350	0.1	21.073879
20.545017	0.1	21.080078
20.546683	0.1	21.085204
20.548350	0.1	21.089555
20.550017	0.1	21.093668
20.551683	0.1	21.098436
20.553350	0.1	21.105231
20.555017	0.1	21.114768
20.556683	0.1	21.126808
20.558350	0.1	21.140875
20.560017	0.1	21.156789
20.561683	0.1	21.174492
20.563350	0.1	21.194102
20.565017	0.1	21.216155
20.566683	0.1	21.240653
20.568350	0.1	21.266760
20.570017	0.1	21.294059
20.571683	0.1	21.323026
20.573350	0.1	21.354140
20.575017	0.1	21.387221
20.576683	0.1	21.421017
20.578350	0.1	21.454514
20.580017	0.1	21.487655
20.581683	0.1	21.520556
20.583350	0.1	21.553220
20.585017	0.1	21.586539
20.586683	0.1	21.621527
20.588350	0.1	21.657945
20.590017	0.1	21.694483
20.591683	0.1	21.730067
20.593350	0.1	21.764876
20.595017	0.1	21.800162
20.596683	0.1	21.836342
20.598350	0.1	21.871926
20.600017	0.1	21.904768
20.601683	0.1	21.933497
20.603350	0.1	21.957637
20.605017	0.1	21.976711
20.606683	0.1	21.990658
20.608350	0.1	22.000612
20.610017	0.1	22.008480
20.611683	0.1	22.014977
20.613350	0.1	22.019030
20.615017	0.1	22.019566
20.616683	0.1	22.016407
20.618350	0.1	22.010268
20.620017	0.1	22.000612
20.621683	0.1	21.985949
20.623350	0.1	21.965684
20.625017	0.1	21.940590
20.626683	0.1	21.911384
20.628350	0.1	21.878065
20.630017	0.1	21.840335
20.631683	0.1	21.797956
20.633350	0.1	21.750451
20.635017	0.1	21.697403
20.636683	0.1	21.638693
20.638350	0.1	21.575273
20.640017	0.1	21.509053
20.641683	0.1	21.442891
20.643350	0.1	21.379353
20.645017	0.1	21.319212
20.646683	0.1	21.260322
20.648350	0.1	21.198810
20.650017	0.1	21.132232
20.651683	0.1	21.061362
20.653350	0.1	20.989360
20.655017	0.1	20.918907
20.656683	0.1	20.851554
20.658350	0.1	20.787658
20.660017	0.1	20.726861
20.661683	0.1	20.668269
20.663350	0.1	20.611407
20.665017	0.1	20.556690
20.666683	0.1	20.504476
20.668350	0.1	20.454706
20.670017	0.1	20.406665
20.671683	0.1	20.359637
20.673350	0.1	20.313383
20.675017	0.1	20.268382
20.676683	0.1	20.224870
20.678350	0.1	20.182790
20.680017	0.1	20.142854
20.681683	0.1	20.106674
20.683350	0.1	20.074548
20.685017	0.1	20.045699
20.686683	0.1	20.019771
20.688350	0.1	19.996883
20.690017	0.1	19.976915
20.691683	0.1	19.959391
20.693350	0.1	19.943477
20.695017	0.1	19.928278
20.696683	0.1	19.913675
20.698350	0.1	19.900502
20.700017	0.1	19.889177
20.701683	0.1	19.879163
20.703350	0.1	19.870163
20.705017	0.1	19.862415
20.706683	0.1	19.855858
20.708350	0.1	19.849719
20.710017	0.1	19.843401
20.711683	0.1	19.837559
20.713350	0.1	19.833506
20.715017	0.1	19.832374
20.716683	0.1	19.834162
20.718350	0.1	19.837142
20.720017	0.1	19.839526
20.721683	0.1	19.840659
20.723350	0.1	19.841851
20.725017	0.1	19.844652
20.726683	0.1	19.849302
20.728350	0.1	19.854547
20.730017	0.1	19.859494
20.731683	0.1	19.864382
20.733350	0.1	19.870163
20.735017	0.1	19.877733
20.736683	0.1	19.887329
20.738350	0.1	19.898654
20.740017	0.1	19.910456
20.741683	0.1	19.920768
20.743350	0.1	19.928397
20.745017	0.1	19.935073
20.746683	0.1	19.944013
20.748350	0.1	19.956471
20.750017	0.1	19.971372
20.751683	0.1	19.986809
20.753350	0.1	20.001532
20.755017	0.1	20.014347
20.756683	0.1	20.024718
20.758350	0.1	20.033063
20.760017	0.1	20.040454
20.761683	0.1	20.047725
20.763350	0.1	20.055772
20.765017	0.1	20.065011
20.766683	0.1	20.075084
20.768350	0.1	20.085455
20.770017	0.1	20.095469
20.771683	0.1	20.104707
20.773350	0.1	20.112754
20.775017	0.1	20.119311
20.776683	0.1	20.124139
20.778350	0.1	20.127119
20.780017	0.1	20.127834
20.781683	0.1	20.126165
20.783350	0.1	20.122887
20.785017	0.1	20.119251
20.786683	0.1	20.115973
20.788350	0.1	20.113529
20.790017	0.1	20.112158
20.791683	0.1	20.110668
20.793350	0.1	20.107092
20.795017	0.1	20.100654
20.796683	0.1	20.092906
20.798350	0.1	20.086051
20.800017	0.1	20.081223
20.801683	0.1	20.079018
20.803350	0.1	20.079733
20.805017	0.1	20.082773
20.806683	0.1	20.086111
20.808350	0.1	20.087959
20.810017	0.1	20.087720
20.811683	0.1	20.085992
20.813350	0.1	20.083548
20.815017	0.1	20.080985
20.816683	0.1	20.079197
20.818350	0.1	20.078779
20.820017	0.1	20.079674
20.821683	0.1	20.081223
20.823350	0.1	20.083071
20.825017	0.1	20.085992
20.826683	0.1	20.091296
20.828350	0.1	20.099760
20.830017	0.1	20.111383
20.831683	0.1	20.125450
20.833350	0.1	20.141424
20.835017	0.1	20.159067
20.836683	0.1	20.177664
20.838350	0.1	20.196022
20.840017	0.1	20.213784
20.841683	0.1	20.231785
20.843350	0.1	20.250858
20.845017	0.1	20.270528
20.846683	0.1	20.290018
20.848350	0.1	20.308973
20.850017	0.1	20.327390
20.851683	0.1	20.344795
20.853350	0.1	20.360709
20.855017	0.1	20.375849
20.856683	0.1	20.390989
20.858350	0.1	20.405413
20.860017	0.1	20.417930
20.861683	0.1	20.428301
20.863350	0.1	20.436825
20.865017	0.1	20.443739
20.866683	0.1	20.448924
20.868350	0.1	20.451905
20.870017	0.1	20.452143
20.871683	0.1	20.449342
20.873350	0.1	20.444335
20.875017	0.1	20.438672
20.876683	0.1	20.433248
20.878350	0.1	20.427049
20.880017	0.1	20.417334
20.881683	0.1	20.401896
20.883350	0.1	20.381452
20.885017	0.1	20.358087
20.886683	0.1	20.332993
20.888350	0.1	20.306886
20.890017	0.1	20.280064
20.891683	0.1	20.252408
20.893350	0.1	20.223202
20.895017	0.1	20.191909
20.896683	0.1	20.159007
20.898350	0.1	20.125092
20.900017	0.1	20.090045
20.901683	0.1	20.052553
20.903350	0.1	20.011486
20.905017	0.1	19.967498
20.906683	0.1	19.922317
20.908350	0.1	19.876839
20.910017	0.1	19.830407
20.911683	0.1	19.782485
20.913350	0.1	19.734086
20.915017	0.1	19.687475
20.916683	0.1	19.644321
20.918350	0.1	19.604863
20.920017	0.1	19.568325
20.921683	0.1	19.533159
20.923350	0.1	19.497694
20.925017	0.1	19.461037
20.926683	0.1	19.423486
20.928350	0.1	19.385279
20.930017	0.1	19.346477
20.931683	0.1	19.307615
20.933350	0.1	19.269587
20.935017	0.1	19.232334
20.936683	0.1	19.196094
20.938350	0.1	19.161702
20.940017	0.1	19.130052
20.941683	0.1	19.101084
20.943350	0.1	19.074441
20.945017	0.1	19.049050
20.946683	0.1	19.023896
20.948350	0.1	18.998862
20.950017	0.1	18.975140
20.951683	0.1	18.953980
20.953350	0.1	18.935860
20.955017	0.1	18.919767
20.956683	0.1	18.903853
20.958350	0.1	18.887104
20.960017	0.1	18.869997
20.961683	0.1	18.853367
20.963350	0.1	18.837513
20.965017	0.1	18.822254
20.966683	0.1	18.806995
20.968350	0.1	18.791200
20.970017	0.1	18.775285
20.971683	0.1	18.760325
20.973350	0.1	18.747748
20.975017	0.1	18.738211
20.976683	0.1	18.730522
20.978350	0.1	18.722535
20.980017	0.1	18.713058
20.981683	0.1	18.702687
20.983350	0.1	18.692495
20.985017	0.1	18.683256
20.986683	0.1	18.674494
20.988350	0.1	18.665553
20.990017	0.1	18.655778
20.991683	0.1	18.645705
20.993350	0.1	18.637360
20.995017	0.1	18.632950
20.996683	0.1	18.632175
20.998350	0.1	18.632473
21.000017	0.1	18.630744
21.001683	0.1	18.625678
21.003350	0.1	18.618108
21.005017	0.1	18.609644
21.006683	0.1	18.601419
21.008350	0.1	18.593730
21.010017	0.1	18.586279
21.011683	0.1	18.578769
21.013350	0.1	18.571974
21.015017	0.1	18.567027
21.016683	0.1	18.564523
21.018350	0.1	18.563450
21.020017	0.1	18.562139
21.021683	0.1	18.559219
21.023350	0.1	18.554391
21.025017	0.1	18.547834
21.026683	0.1	18.541099
21.028350	0.1	18.536032
21.030017	0.1	18.532754
21.031683	0.1	18.529833
21.033350	0.1	18.526794
21.035017	0.1	18.524231
21.036683	0.1	18.522741
21.038350	0.1	18.522681
21.040017	0.1	18.523992
21.041683	0.1	18.525840
21.043350	0.1	18.527509
21.045017	0.1	18.529178
21.046683	0.1	18.530847
21.048350	0.1	18.532158
21.050017	0.1	18.532754
21.051683	0.1	18.532456
21.053350	0.1	18.531026
21.055017	0.1	18.529833
21.056683	0.1	18.530728
21.058350	0.1	18.535019
21.060017	0.1	18.541993
21.061683	0.1	18.549384
21.063350	0.1	18.555285
21.065017	0.1	18.559517
21.066683	0.1	18.561901
21.068350	0.1	18.562676
21.070017	0.1	18.563152
21.071683	0.1	18.564643
21.073350	0.1	18.567921
21.075017	0.1	18.572808
21.076683	0.1	18.578650
21.078350	0.1	18.584789
21.080017	0.1	18.591524
21.081683	0.1	18.599690
21.083350	0.1	18.608810
21.085017	0.1	18.616677
21.086683	0.1	18.621982
21.088350	0.1	18.626155
21.090017	0.1	18.631579
21.091683	0.1	18.639566
21.093350	0.1	18.649758
21.095017	0.1	18.660904
21.096683	0.1	18.672289
21.098350	0.1	18.684329
21.100017	0.1	18.697442
21.101683	0.1	18.711151
21.103350	0.1	18.724145
21.105017	0.1	18.735589
21.106683	0.1	18.746020
21.108350	0.1	18.756689
21.110017	0.1	18.768252
21.111683	0.1	18.780113
21.113350	0.1	18.791736
21.115017	0.1	18.804134
21.116683	0.1	18.818499
21.118350	0.1	18.835367
21.120017	0.1	18.853546
21.121683	0.1	18.870832
21.123350	0.1	18.884958
21.125017	0.1	18.894852
21.126683	0.1	18.901230
21.128350	0.1	18.906118
21.130017	0.1	18.911601
21.131683	0.1	18.919290
21.133350	0.1	18.928887
21.135017	0.1	18.938185
21.136683	0.1	18.944861
21.138350	0.1	18.947841
21.140017	0.1	18.948258
21.141683	0.1	18.947781
21.143350	0.1	18.947006
21.145017	0.1	18.946053
21.146683	0.1	18.944324
21.148350	0.1	18.941284
21.150017	0.1	18.936635
21.151683	0.1	18.930079
21.153350	0.1	18.921078
21.155017	0.1	18.910171
21.156683	0.1	18.898190
21.158350	0.1	18.885792
21.160017	0.1	18.873156
21.161683	0.1	18.860580
21.163350	0.1	18.847705
21.165017	0.1	18.833519
21.166683	0.1	18.816949
21.168350	0.1	18.797578
21.170017	0.1	18.776597
21.171683	0.1	18.756331
21.173350	0.1	18.738033
21.175017	0.1	18.721224
21.176683	0.1	18.703819
21.178350	0.1	18.684508
21.180017	0.1	18.663467
21.181683	0.1	18.642129
21.183350	0.1	18.621803
21.185017	0.1	18.602968
21.186683	0.1	18.585623
21.188350	0.1	18.568994
21.190017	0.1	18.551828
21.191683	0.1	18.532814
21.193350	0.1	18.512071
21.195017	0.1	18.490792
21.196683	0.1	18.470348
21.198350	0.1	18.450917
21.200017	0.1	18.432499
21.201683	0.1	18.415214
21.203350	0.1	18.398644
21.205017	0.1	18.382729
21.206683	0.1	18.368007
21.208350	0.1	18.355490
21.210017	0.1	18.345774
21.211683	0.1	18.337787
21.213350	0.1	18.329621
21.215017	0.1	18.319846
21.216683	0.1	18.307985
21.218350	0.1	18.294455
21.220017	0.1	18.280269
21.221683	0.1	18.265904
21.223350	0.1	18.251778
21.225017	0.1	18.238963
21.226683	0.1	18.227996
21.228350	0.1	18.218876
21.230017	0.1	18.211306
21.231683	0.1	18.204094
21.233350	0.1	18.196047
21.235017	0.1	18.186749
21.236683	0.1	18.177272
21.238350	0.1	18.168331
21.240017	0.1	18.159867
21.241683	0.1	18.152417
21.243350	0.1	18.146635
21.245017	0.1	18.142105
21.246683	0.1	18.137873
21.248350	0.1	18.133641
21.250017	0.1	18.128813
21.251683	0.1	18.122316
21.253350	0.1	18.113316
21.255017	0.1	18.102051
21.256683	0.1	18.090249
21.258350	0.1	18.079938
21.260017	0.1	18.072070
21.261683	0.1	18.066109
21.263350	0.1	18.060685
21.265017	0.1	18.053890
21.266683	0.1	18.044592
21.268350	0.1	18.033088
21.270017	0.1	18.020929
21.271683	0.1	18.009306
21.273350	0.1	17.997802
21.275017	0.1	17.985524
21.276683	0.1	17.973007
21.278350	0.1	17.961265
21.280017	0.1	17.951013
21.281683	0.1	17.942906
21.283350	0.1	17.936052
21.285017	0.1	17.927946
21.286683	0.1	17.916263
21.288350	0.1	17.901362
21.290017	0.1	17.885030
21.291683	0.1	17.869116
21.293350	0.1	17.854155
21.295017	0.1	17.840267
21.296683	0.1	17.826975
21.298350	0.1	17.813207
21.300017	0.1	17.798484
21.301683	0.1	17.783464
21.303350	0.1	17.768861
21.305017	0.1	17.754377
21.306683	0.1	17.739357
21.308350	0.1	17.723919
21.310017	0.1	17.708779
21.311683	0.1	17.695070
21.313350	0.1	17.683447
21.315017	0.1	17.673017
21.316683	0.1	17.662109
21.318350	0.1	17.648758
21.320017	0.1	17.632903
21.321683	0.1	17.615617
21.323350	0.1	17.598392
21.325017	0.1	17.582239
21.326683	0.1	17.567874
21.328350	0.1	17.555059
21.330017	0.1	17.543377
21.331683	0.1	17.532588
21.333350	0.1	17.522396
21.335017	0.1	17.512024
21.336683	0.1	17.500640
21.338350	0.1	17.487646
21.340017	0.1	17.473520
21.341683	0.1	17.459751
21.343350	0.1	17.447711
21.345017	0.1	17.437578
21.346683	0.1	17.428280
21.348350	0.1	17.418743
21.350017	0.1	17.408193
21.351683	0.1	17.396511
21.353350	0.1	17.384232
21.355017	0.1	17.372311
21.356683	0.1	17.361940
21.358350	0.1	17.353357
21.360017	0.1	17.345549
21.361683	0.1	17.337383
21.363350	0.1	17.328561
21.365017	0.1	17.318786
21.366683	0.1	17.307461
21.368350	0.1	17.294706
21.370017	0.1	17.281712
21.371683	0.1	17.269970
21.373350	0.1	17.260314
21.375017	0.1	17.252804
21.376683	0.1	17.246724
21.378350	0.1	17.241539
21.380017	0.1	17.237009
21.381683	0.1	17.232777
21.383350	0.1	17.227949
21.385017	0.1	17.221154
21.386683	0.1	17.212094
21.388350	0.1	17.202438
21.390017	0.1	17.195047
21.391683	0.1	17.191709
21.393350	0.1	17.191173
21.395017	0.1	17.189563
21.396683	0.1	17.183603
21.398350	0.1	17.173649
21.400017	0.1	17.162920
21.401683	0.1	17.155410
21.403350	0.1	17.153324
21.405017	0.1	17.156185
21.406683	0.1	17.160536
21.408350	0.1	17.162264
21.410017	0.1	17.158748
21.411683	0.1	17.149926
21.413350	0.1	17.138542
21.415017	0.1	17.127753
21.416683	0.1	17.119111
21.418350	0.1	17.111839
21.420017	0.1	17.104567
21.421683	0.1	17.096640
21.423350	0.1	17.088176
21.425017	0.1	17.079116
21.426683	0.1	17.069222
21.428350	0.1	17.059148
21.430017	0.1	17.050029
21.431683	0.1	17.041863
21.433350	0.1	17.033876
21.435017	0.1	17.025293
21.436683	0.1	17.015160
21.438350	0.1	17.002703
21.440017	0.1	16.988338
21.441683	0.1	16.973556
21.443350	0.1	16.959013
21.445017	0.1	16.943873
21.446683	0.1	16.927005
21.448350	0.1	16.908825
21.450017	0.1	16.891123
21.451683	0.1	16.874672
21.453350	0.1	16.858519
21.455017	0.1	16.841532
21.456683	0.1	16.822816
21.458350	0.1	16.801835
21.460017	0.1	16.779007
21.461683	0.1	16.755582
21.463350	0.1	16.732336
21.465017	0.1	16.709150
21.466683	0.1	16.686023
21.468350	0.1	16.662897
21.470017	0.1	16.639710
21.471683	0.1	16.615869
21.473350	0.1	16.590894
21.475017	0.1	16.564966
21.476683	0.1	16.538144
21.478350	0.1	16.510428
21.480017	0.1	16.482771
21.481683	0.1	16.456843
21.483350	0.1	16.433240
21.485017	0.1	16.410531
21.486683	0.1	16.386093
21.488350	0.1	16.357959
21.490017	0.1	16.326726
21.491683	0.1	16.295374
21.493350	0.1	16.267181
21.495017	0.1	16.243638
21.496683	0.1	16.223670
21.498350	0.1	16.205073
21.500017	0.1	16.186119
21.501683	0.1	16.166092
21.503350	0.1	16.144932
21.505017	0.1	16.122461
21.506683	0.1	16.098977
21.508350	0.1	16.074420
21.510017	0.1	16.049267
21.511683	0.1	16.024650
21.513350	0.1	16.001404
21.515017	0.1	15.979649
21.516683	0.1	15.959443
21.518350	0.1	15.941084
21.520017	0.1	15.923859
21.521683	0.1	15.907169
21.523350	0.1	15.890599
21.525017	0.1	15.873314
21.526683	0.1	15.854717
21.528350	0.1	15.835346
21.530017	0.1	15.816988
21.531683	0.1	15.800835
21.533350	0.1	15.786530
21.535017	0.1	15.772463
21.536683	0.1	15.757323
21.538350	0.1	15.740455
21.540017	0.1	15.722455
21.541683	0.1	15.704573
21.543350	0.1	15.688241
21.545017	0.1	15.673698
21.546683	0.1	15.660823
21.548350	0.1	15.649618
21.550017	0.1	15.640141
21.551683	0.1	15.631736
21.553350	0.1	15.623570
21.555017	0.1	15.614749
21.556683	0.1	15.604557
21.558350	0.1	15.592099
21.560017	0.1	15.577556
21.561683	0.1	15.562118
21.563350	0.1	15.547157
21.565017	0.1	15.533150
21.566683	0.1	15.520097
21.568350	0.1	15.508355
21.570017	0.1	15.497805
21.571683	0.1	15.487910
21.573350	0.1	15.478373
21.575017	0.1	15.470029
21.576683	0.1	15.463413
21.578350	0.1	15.457750
21.580017	0.1	15.451075
21.581683	0.1	15.442074
21.583350	0.1	15.431107
21.585017	0.1	15.419067
21.586683	0.1	15.407563
21.588350	0.1	15.397788
21.590017	0.1	15.389384
21.591683	0.1	15.380026
21.593350	0.1	15.367807
21.595017	0.1	15.353204
21.596683	0.1	15.338601
21.598350	0.1	15.326799
21.600017	0.1	15.319408
21.601683	0.1	15.315593
21.603350	0.1	15.312494
21.605017	0.1	15.307845
21.606683	0.1	15.301288
21.608350	0.1	15.293361
21.610017	0.1	15.284718
21.611683	0.1	15.275360
21.613350	0.1	15.266241
21.615017	0.1	15.258432
21.616683	0.1	15.251637
21.618350	0.1	15.244008
21.620017	0.1	15.234292
21.621683	0.1	15.222968
21.623350	0.1	15.212060
21.625017	0.1	15.203358
21.626683	0.1	15.197755
21.628350	0.1	15.194238
21.630017	0.1	15.190364
21.631683	0.1	15.183986
21.633350	0.1	15.175045
21.635017	0.1	15.165091
21.636683	0.1	15.155495
21.638350	0.1	15.146793
21.640017	0.1	15.138746
21.641683	0.1	15.131355
21.643350	0.1	15.125454
21.645017	0.1	15.121938
21.646683	0.1	15.120805
21.648350	0.1	15.120746
21.650017	0.1	15.119971
21.651683	0.1	15.118123
21.653350	0.1	15.116216
21.655017	0.1	15.114726
21.656683	0.1	15.112818
21.658350	0.1	15.109778
21.660017	0.1	15.106023
21.661683	0.1	15.102209
21.663350	0.1	15.099050
21.665017	0.1	15.097023
21.666683	0.1	15.095771
21.668350	0.1	15.094281
21.670017	0.1	15.092910
21.671683	0.1	15.093268
21.673350	0.1	15.096188
21.675017	0.1	15.101016
21.676683	0.1	15.106440
21.678350	0.1	15.111924
21.680017	0.1	15.118063
21.681683	0.1	15.125693
21.683350	0.1	15.134753
21.685017	0.1	15.144111
21.686683	0.1	15.152873
21.688350	0.1	15.160919
21.690017	0.1	15.169085
21.691683	0.1	15.178204
21.693350	0.1	15.187920
21.695017	0.1	15.197040
21.696683	0.1	15.204907
21.698350	0.1	15.211285
21.700017	0.1	15.216709
21.701683	0.1	15.222372
21.703350	0.1	15.229703
21.705017	0.1	15.239240
21.706683	0.1	15.250386
21.708350	0.1	15.261472
21.710017	0.1	15.270711
21.711683	0.1	15.277983
21.713350	0.1	15.284897
21.715017	0.1	15.292586
21.716683	0.1	15.299619
21.718350	0.1	15.303255
21.720017	0.1	15.302719
21.721683	0.1	15.299738
21.723350	0.1	15.296341
21.725017	0.1	15.292467
21.726683	0.1	15.286566
21.728350	0.1	15.277327
21.730017	0.1	15.264393
21.731683	0.1	15.249074
21.733350	0.1	15.232922
21.735017	0.1	15.216769
21.736683	0.1	15.199424
21.738350	0.1	15.179337
21.740017	0.1	15.155912
21.741683	0.1	15.129865
21.743350	0.1	15.101195
21.745017	0.1	15.068592
21.746683	0.1	15.031696
21.748350	0.1	14.992238
21.750017	0.1	14.952064
21.751683	0.1	14.912010
21.753350	0.1	14.872552
21.755017	0.1	14.834107
21.756683	0.1	14.795662
21.758350	0.1	14.755310
21.760017	0.1	14.712275
21.761683	0.1	14.667035
21.763350	0.1	14.620007
21.765017	0.1	14.571489
21.766683	0.1	14.522494
21.768350	0.1	14.474810
21.770017	0.1	14.428914
21.771683	0.1	14.383138
21.773350	0.1	14.336289
21.775017	0.1	14.289142
21.776683	0.1	14.243902
21.778350	0.1	14.201404
21.780017	0.1	14.159799
21.781683	0.1	14.116526
21.783350	0.1	14.070214
21.785017	0.1	14.021755
21.786683	0.1	13.973356
21.788350	0.1	13.927639
21.790017	0.1	13.886214
21.791683	0.1	13.849498
21.793350	0.1	13.816536
21.795017	0.1	13.786019
21.796683	0.1	13.755799
21.798350	0.1	13.724268
21.800017	0.1	13.691665
21.801683	0.1	13.659120
21.803350	0.1	13.627888
21.805017	0.1	13.599277
21.806683	0.1	13.574184
21.808350	0.1	13.552249
21.810017	0.1	13.531924
21.811683	0.1	13.511420
21.813350	0.1	13.489664
21.815017	0.1	13.466180
21.816683	0.1	13.441921
21.818350	0.1	13.418914
21.820017	0.1	13.398589
21.821683	0.1	13.380707
21.823350	0.1	13.364495
21.825017	0.1	13.349534
21.826683	0.1	13.336123
21.828350	0.1	13.324083
21.830017	0.1	13.312519
21.831683	0.1	13.300479
21.833350	0.1	13.287664
21.835017	0.1	13.274372
21.836683	0.1	13.260902
21.838350	0.1	13.247968
21.840017	0.1	13.235987
21.841683	0.1	13.224662
21.843350	0.1	13.213218
21.845017	0.1	13.201178
21.846683	0.1	13.189019
21.848350	0.1	13.178051
21.850017	0.1	13.168753
21.851683	0.1	13.160587
21.853350	0.1	13.153137
21.855017	0.1	13.146282
21.856683	0.1	13.139606
21.858350	0.1	13.132633
21.860017	0.1	13.124586
21.861683	0.1	13.114990
21.863350	0.1	13.104976
21.865017	0.1	13.095618
21.866683	0.1	13.086737
21.868350	0.1	13.077856
21.870017	0.1	13.069094
21.871683	0.1	13.060988
21.873350	0.1	13.053835
21.875017	0.1	13.048054
21.876683	0.1	13.043762
21.878350	0.1	13.039828
21.880017	0.1	13.035239
21.881683	0.1	13.029815
21.883350	0.1	13.024391
21.885017	0.1	13.019443
21.886683	0.1	13.014317
21.888350	0.1	13.007940
21.890017	0.1	12.999833
21.891683	0.1	12.991191
21.893350	0.1	12.983681
21.895017	0.1	12.977243
21.896683	0.1	12.970687
21.898350	0.1	12.963415
21.900017	0.1	12.956143
21.901683	0.1	12.948931
21.903350	0.1	12.940646
21.905017	0.1	12.930334
21.906683	0.1	12.918652
21.908350	0.1	12.907446
21.910017	0.1	12.897254
21.911683	0.1	12.887896
21.913350	0.1	12.879492
21.915017	0.1	12.871981
21.916683	0.1	12.865067
21.918350	0.1	12.858690
21.920017	0.1	12.853027
21.921683	0.1	12.847305
21.923350	0.1	12.841285
21.925017	0.1	12.835146
21.926683	0.1	12.828828
21.928350	0.1	12.821794
21.930017	0.1	12.814105
21.931683	0.1	12.806536
21.933350	0.1	12.799562
21.935017	0.1	12.792767
21.936683	0.1	12.785137
21.938350	0.1	12.776614
21.940017	0.1	12.768091
21.941683	0.1	12.760223
21.943350	0.1	12.753130
21.945017	0.1	12.746692
21.946683	0.1	12.740494
21.948350	0.1	12.734235
21.950017	0.1	12.728155
21.951683	0.1	12.723387
21.953350	0.1	12.720168
21.955017	0.1	12.717427
21.956683	0.1	12.713791
21.958350	0.1	12.708665
21.960017	0.1	12.702168
21.961683	0.1	12.695015
21.963350	0.1	12.687386
21.965017	0.1	12.679160
21.966683	0.1	12.671054
21.968350	0.1	12.664021
21.970017	0.1	12.658239
21.971683	0.1	12.653709
21.973350	0.1	12.650133
21.975017	0.1	12.646974
21.976683	0.1	12.643815
21.978350	0.1	12.640775
21.980017	0.1	12.637854
21.981683	0.1	12.635172
21.983350	0.1	12.632311
21.985017	0.1	12.628258
21.986683	0.1	12.622715
21.988350	0.1	12.616695
21.990017	0.1	12.611628
21.991683	0.1	12.607694
21.993350	0.1	12.603939
21.995017	0.1	12.599171
21.996683	0.1	12.593389
21.998350	0.1	12.587846
22.000017	0.1	12.583555
22.001683	0.1	12.580694
22.003350	0.1	12.578548
22.005017	0.1	12.576104
22.006683	0.1	12.572766
22.008350	0.1	12.568296
22.010017	0.1	12.563468
22.011683	0.1	12.559593
22.013350	0.1	12.558163
22.015017	0.1	12.559295
22.016683	0.1	12.561858
22.018350	0.1	12.564421
22.020017	0.1	12.565852
22.021683	0.1	12.566329
22.023350	0.1	12.567044
22.025017	0.1	12.569071
22.026683	0.1	12.572408
22.028350	0.1	12.576402
22.030017	0.1	12.580038
22.031683	0.1	12.582601
22.033350	0.1	12.583614
22.035017	0.1	12.584210
22.036683	0.1	12.586833
22.038350	0.1	12.592793
22.040017	0.1	12.601317
22.041683	0.1	12.610973
22.043350	0.1	12.620629
22.045017	0.1	12.628973
22.046683	0.1	12.635232
22.048350	0.1	12.639702
22.050017	0.1	12.643338
22.051683	0.1	12.646676
22.053350	0.1	12.650133
22.055017	0.1	12.654126
22.056683	0.1	12.659312
22.058350	0.1	12.666643
22.060017	0.1	12.676359
22.061683	0.1	12.687684
22.063350	0.1	12.699128
22.065017	0.1	12.709082
22.066683	0.1	12.717069
22.068350	0.1	12.724281
22.070017	0.1	12.732149
22.071683	0.1	12.741149
22.073350	0.1	12.750030
22.075017	0.1	12.757064
22.076683	0.1	12.761594
22.078350	0.1	12.764276
22.080017	0.1	12.766124
22.081683	0.1	12.766898
22.083350	0.1	12.766064
22.085017	0.1	12.763799
22.086683	0.1	12.760998
22.088350	0.1	12.758137
22.090017	0.1	12.755156
22.091683	0.1	12.751878
22.093350	0.1	12.747944
22.095017	0.1	12.742759
22.096683	0.1	12.735785
22.098350	0.1	12.726665
22.100017	0.1	12.715877
22.101683	0.1	12.703479
22.103350	0.1	12.689174
22.105017	0.1	12.673021
22.106683	0.1	12.655736
22.108350	0.1	12.638272
22.110017	0.1	12.621165
22.111683	0.1	12.604595
22.113350	0.1	12.587965
22.115017	0.1	12.570501
22.116683	0.1	12.551964
22.118350	0.1	12.532593
22.120017	0.1	12.513161
22.121683	0.1	12.493850
22.123350	0.1	12.474597
22.125017	0.1	12.455047
22.126683	0.1	12.435079
22.128350	0.1	12.414039
22.130017	0.1	12.391210
22.131683	0.1	12.367011
22.133350	0.1	12.342990
22.135017	0.1	12.321234
22.136683	0.1	12.303115
22.138350	0.1	12.288333
22.140017	0.1	12.275637
22.141683	0.1	12.263716
22.143350	0.1	12.251318
22.145017	0.1	12.237490
22.146683	0.1	12.222350
22.148350	0.1	12.206615
22.150017	0.1	12.191118
22.151683	0.1	12.176395
22.153350	0.1	12.162925
22.155017	0.1	12.151004
22.156683	0.1	12.140454
22.158350	0.1	12.131096
22.160017	0.1	12.122751
22.161683	0.1	12.115181
22.163350	0.1	12.107969
22.165017	0.1	12.101293
22.166683	0.1	12.095571
22.168350	0.1	12.091220
22.170017	0.1	12.088419
22.171683	0.1	12.087465
22.173350	0.1	12.088359
22.175017	0.1	12.090386
22.176683	0.1	12.091876
22.178350	0.1	12.091697
22.180017	0.1	12.090326
22.181683	0.1	12.089313
22.183350	0.1	12.089849
22.185017	0.1	12.091876
22.186683	0.1	12.094439
22.188350	0.1	12.096942
22.190017	0.1	12.099028
22.191683	0.1	12.100101
22.193350	0.1	12.099624
22.195017	0.1	12.097538
22.196683	0.1	12.094975
22.198350	0.1	12.093664
22.200017	0.1	12.095452
22.201683	0.1	12.100876
22.203350	0.1	12.108386
22.205017	0.1	12.115658
22.206683	0.1	12.121261
22.208350	0.1	12.126268
22.210017	0.1	12.132705
22.211683	0.1	12.140513
22.213350	0.1	12.147964
22.215017	0.1	12.153090
22.216683	0.1	12.155534
22.218350	0.1	12.156547
22.220017	0.1	12.157977
22.221683	0.1	12.160302
22.223350	0.1	12.162448
22.225017	0.1	12.163640
22.226683	0.1	12.164891
22.228350	0.1	12.167693
22.230017	0.1	12.172580
22.231683	0.1	12.178839
22.233350	0.1	12.184919
22.235017	0.1	12.189031
22.236683	0.1	12.190283
22.238350	0.1	12.188555
22.240017	0.1	12.184501
22.241683	0.1	12.178899
22.243350	0.1	12.172580
22.245017	0.1	12.166620
22.246683	0.1	12.161852
22.248350	0.1	12.157918
22.250017	0.1	12.153507
22.251683	0.1	12.147785
22.253350	0.1	12.140513
22.255017	0.1	12.132288
22.256683	0.1	12.124003
22.258350	0.1	12.116433
22.260017	0.1	12.110174
22.261683	0.1	12.105585
22.263350	0.1	12.102128
22.265017	0.1	12.098611
22.266683	0.1	12.093664
22.268350	0.1	12.086213
22.270017	0.1	12.075783
22.271683	0.1	12.063087
22.273350	0.1	12.050093
22.275017	0.1	12.039126
22.276683	0.1	12.030900
22.278350	0.1	12.024761
22.280017	0.1	12.019695
22.281683	0.1	12.015403
22.283350	0.1	12.011410
22.285017	0.1	12.007118
22.286683	0.1	12.002171
22.288350	0.1	11.996747
22.290017	0.1	11.991263
22.291683	0.1	11.985839
22.293350	0.1	11.980177
22.295017	0.1	11.974216
22.296683	0.1	11.968554
22.298350	0.1	11.963905
22.300017	0.1	11.960507
22.301683	0.1	11.958361
22.303350	0.1	11.956752
22.305017	0.1	11.955143
22.306683	0.1	11.953831
22.308350	0.1	11.953712
22.310017	0.1	11.954308
22.311683	0.1	11.953831
22.313350	0.1	11.951209
22.315017	0.1	11.948288
22.316683	0.1	11.948348
22.318350	0.1	11.953057
22.320017	0.1	11.961044
22.321683	0.1	11.969031
22.323350	0.1	11.974633
22.325017	0.1	11.979163
22.326683	0.1	11.985362
22.328350	0.1	11.993647
22.330017	0.1	12.002171
22.331683	0.1	12.009562
22.333350	0.1	12.015522
22.335017	0.1	12.020827
22.336683	0.1	12.025834
22.338350	0.1	12.030423
22.340017	0.1	12.034655
22.341683	0.1	12.039066
22.343350	0.1	12.044192
22.345017	0.1	12.050749
22.346683	0.1	12.059153
22.348350	0.1	12.068928
22.350017	0.1	12.079120
22.351683	0.1	12.089611
22.353350	0.1	12.101234
22.355017	0.1	12.114466
22.356683	0.1	12.128652
22.358350	0.1	12.142659
22.360017	0.1	12.155653
22.361683	0.1	12.167276
22.363350	0.1	12.177528
22.365017	0.1	12.186766
22.366683	0.1	12.195171
22.368350	0.1	12.203336
22.370017	0.1	12.211979
22.371683	0.1	12.221218
22.373350	0.1	12.230159
22.375017	0.1	12.237967
22.376683	0.1	12.245417
22.378350	0.1	12.253464
22.380017	0.1	12.262047
22.381683	0.1	12.270451
22.383350	0.1	12.278319
22.385017	0.1	12.286545
22.386683	0.1	12.296320
22.388350	0.1	12.308062
22.390017	0.1	12.321056
22.391683	0.1	12.334407
22.393350	0.1	12.347222
22.395017	0.1	12.357891
22.396683	0.1	12.365819
22.398350	0.1	12.372733
22.400017	0.1	12.381435
22.401683	0.1	12.392939
22.403350	0.1	12.406350
22.405017	0.1	12.420834
22.406683	0.1	12.435497
22.408350	0.1	12.449027
22.410017	0.1	12.460888
22.411683	0.1	12.471855
22.413350	0.1	12.483359
22.415017	0.1	12.495757
22.416683	0.1	12.509108
22.418350	0.1	12.523115
22.420017	0.1	12.537361
22.421683	0.1	12.551964
22.423350	0.1	12.567759
22.425017	0.1	12.585998
22.426683	0.1	12.607754
22.428350	0.1	12.632967
22.430017	0.1	12.660683
22.431683	0.1	12.689412
22.433350	0.1	12.717486
22.435017	0.1	12.743653
22.436683	0.1	12.768091
22.438350	0.1	12.792409
22.440017	0.1	12.818993
22.441683	0.1	12.849809
22.443350	0.1	12.885869
22.445017	0.1	12.926699
22.446683	0.1	12.971164
22.448350	0.1	13.018311
22.450017	0.1	13.067485
22.451683	0.1	13.117910
22.453350	0.1	13.168217
22.455017	0.1	13.217748
22.456683	0.1	13.267518
22.458350	0.1	13.319255
22.460017	0.1	13.373972
22.461683	0.1	13.432146
22.463350	0.1	13.494850
22.465017	0.1	13.562740
22.466683	0.1	13.635338
22.468350	0.1	13.711453
22.470017	0.1	13.790549
22.471683	0.1	13.873220
22.473350	0.1	13.960124
22.475017	0.1	14.051319
22.476683	0.1	14.146627
22.478350	0.1	14.245869
22.480017	0.1	14.349044
22.481683	0.1	14.455975
22.483350	0.1	14.566601
22.485017	0.1	14.681221
22.486683	0.1	14.800013
22.488350	0.1	14.922560
22.490017	0.1	15.048743
22.491683	0.1	15.179873
22.493350	0.1	15.318931
22.495017	0.1	15.468539
22.496683	0.1	15.628756
22.498350	0.1	15.796901
22.500017	0.1	15.970112
22.501683	0.1	16.147436
22.503350	0.1	16.330303
22.505017	0.1	16.521753
22.506683	0.1	16.724647
22.508350	0.1	16.939462
22.510017	0.1	17.164529
22.511683	0.1	17.397941
22.513350	0.1	17.638923
22.515017	0.1	17.888487
22.516683	0.1	18.148662
22.518350	0.1	18.420876
22.520017	0.1	18.704475
22.521683	0.1	18.997968
22.523350	0.1	19.300462
22.525017	0.1	19.612492
22.526683	0.1	19.935013
22.528350	0.1	20.267845
22.530017	0.1	20.609976
22.531683	0.1	20.960392
22.533350	0.1	21.318258
22.535017	0.1	21.681727
22.536683	0.1	22.048653
22.538350	0.1	22.418143
22.540017	0.1	22.789897
22.541683	0.1	23.163320
22.543350	0.1	23.536386
22.545017	0.1	23.905696
22.546683	0.1	24.268152
22.548350	0.1	24.622263
22.550017	0.1	24.968089
22.551683	0.1	25.305630
22.553350	0.1	25.633515
22.555017	0.1	25.949062
22.556683	0.1	26.249947
22.558350	0.1	26.534619
22.560017	0.1	26.800694
22.561683	0.1	27.044357
22.563350	0.1	27.261855
22.565017	0.1	27.450861
22.566683	0.1	27.610721
22.568350	0.1	27.741136
22.570017	0.1	27.842345
22.571683	0.1	27.914585
22.573350	0.1	27.957680
22.575017	0.1	27.970852
22.576683	0.1	27.953567
22.578350	0.1	27.906360
22.580017	0.1	27.830006
22.581683	0.1	27.724745
22.583350	0.1	27.590276
22.585017	0.1	27.426244
22.586683	0.1	27.233066
22.588350	0.1	27.012529
22.590017	0.1	26.767077
22.591683	0.1	26.498915
22.593350	0.1	26.209475
22.595017	0.1	25.899054
22.596683	0.1	25.568129
22.598350	0.1	25.217892
22.600017	0.1	24.850251
22.601683	0.1	24.468066
22.603350	0.1	24.074615
22.605017	0.1	23.672999
22.606683	0.1	23.265423
22.608350	0.1	22.852780
22.610017	0.1	22.435428
22.611683	0.1	22.014142
22.613350	0.1	21.590294
22.615017	0.1	21.166087
22.616683	0.1	20.743192
22.618350	0.1	20.322920
22.620017	0.1	19.907178
22.621683	0.1	19.498588
22.623350	0.1	19.099117
22.625017	0.1	18.709184
22.626683	0.1	18.329264
22.628350	0.1	17.960013
22.630017	0.1	17.601729
22.631683	0.1	17.253996
22.633350	0.1	16.916693
22.635017	0.1	16.591013
22.636683	0.1	16.278685
22.638350	0.1	15.980781
22.640017	0.1	15.696705
22.641683	0.1	15.424312
22.643350	0.1	15.162052
22.645017	0.1	14.910341
22.646683	0.1	14.671446
22.648350	0.1	14.447094
22.650017	0.1	14.237941
22.651683	0.1	14.043749
22.653350	0.1	13.864160
22.655017	0.1	13.698817
22.656683	0.1	13.546527
22.658350	0.1	13.404907
22.660017	0.1	13.271452
22.661683	0.1	13.145090
22.663350	0.1	13.026238
22.665017	0.1	12.916029
22.666683	0.1	12.814761
22.668350	0.1	12.722016
22.670017	0.1	12.637616
22.671683	0.1	12.562037
22.673350	0.1	12.494982
22.675017	0.1	12.435854
22.676683	0.1	12.384773
22.678350	0.1	12.341440
22.680017	0.1	12.304366
22.681683	0.1	12.271524
22.683350	0.1	12.241960
22.685017	0.1	12.216271
22.686683	0.1	12.195588
22.688350	0.1	12.180448
22.690017	0.1	12.170375
22.691683	0.1	12.164772
22.693350	0.1	12.162507
22.695017	0.1	12.162448
22.696683	0.1	12.164891
22.698350	0.1	12.171269
22.700017	0.1	12.182832
22.701683	0.1	12.200118
22.703350	0.1	12.222470
22.705017	0.1	12.247146
22.706683	0.1	12.270809
22.708350	0.1	12.291730
22.710017	0.1	12.310506
22.711683	0.1	12.329639
22.713350	0.1	12.351216
22.715017	0.1	12.375415
22.716683	0.1	12.401105
22.718350	0.1	12.427867
22.720017	0.1	12.455285
22.721683	0.1	12.482882
22.723350	0.1	12.510181
22.725017	0.1	12.536526
22.726683	0.1	12.561799
22.728350	0.1	12.585700
22.730017	0.1	12.607575
22.731683	0.1	12.626470
22.733350	0.1	12.642504
22.735017	0.1	12.656451
22.736683	0.1	12.669326
22.738350	0.1	12.681366
22.740017	0.1	12.691797
22.741683	0.1	12.699426
22.743350	0.1	12.703419
22.745017	0.1	12.704433
22.746683	0.1	12.703896
22.748350	0.1	12.702585
22.750017	0.1	12.699486
22.751683	0.1	12.692631
22.753350	0.1	12.680889
22.755017	0.1	12.665094
22.756683	0.1	12.646974
22.758350	0.1	12.627543
22.760017	0.1	12.606383
22.761683	0.1	12.582720
22.763350	0.1	12.555421
22.765017	0.1	12.524069
22.766683	0.1	12.489856
22.768350	0.1	12.454451
22.770017	0.1	12.418211
22.771683	0.1	12.380064
22.773350	0.1	12.338997
22.775017	0.1	12.295724
22.776683	0.1	12.251378
22.778350	0.1	12.206257
22.780017	0.1	12.160600
22.781683	0.1	12.115598
22.783350	0.1	12.072206
22.785017	0.1	12.029887
22.786683	0.1	11.986972
22.788350	0.1	11.942030
22.790017	0.1	11.894823
22.791683	0.1	11.846126
22.793350	0.1	11.797310
22.795017	0.1	11.748851
22.796683	0.1	11.700392
22.798350	0.1	11.652470
22.800017	0.1	11.606754
22.801683	0.1	11.564434
22.803350	0.1	11.524916
22.805017	0.1	11.486591
22.806683	0.1	11.448503
22.808350	0.1	11.411072
22.810017	0.1	11.374653
22.811683	0.1	11.338950
22.813350	0.1	11.303783
22.815017	0.1	11.269689
22.816683	0.1	11.237086
22.818350	0.1	11.206508
22.820017	0.1	11.179090
22.821683	0.1	11.155427
22.823350	0.1	11.134268
22.825017	0.1	11.113465
22.826683	0.1	11.091650
22.828350	0.1	11.068762
22.830017	0.1	11.045933
22.831683	0.1	11.024059
22.833350	0.1	11.004091
22.835017	0.1	10.986567
22.836683	0.1	10.971010
22.838350	0.1	10.956109
22.840017	0.1	10.941804
22.841683	0.1	10.928751
22.843350	0.1	10.916949
22.845017	0.1	10.905803
22.846683	0.1	10.895253
22.848350	0.1	10.885597
22.850017	0.1	10.877133
22.851683	0.1	10.870040
22.853350	0.1	10.864676
22.855017	0.1	10.860742
22.856683	0.1	10.856927
22.858350	0.1	10.851861
22.860017	0.1	10.844768
22.861683	0.1	10.836006
22.863350	0.1	10.827363
22.865017	0.1	10.820270
22.866683	0.1	10.814667
22.868350	0.1	10.809303
22.870017	0.1	10.803402
22.871683	0.1	10.797263
22.873350	0.1	10.791422
22.875017	0.1	10.785998
22.876683	0.1	10.780514
22.878350	0.1	10.775388
22.880017	0.1	10.771871
22.881683	0.1	10.771394
22.883350	0.1	10.774077
22.885017	0.1	10.777891
22.886683	0.1	10.780276
22.888350	0.1	10.780216
22.890017	0.1	10.778189
22.891683	0.1	10.775269
22.893350	0.1	10.772408
22.895017	0.1	10.770500
22.896683	0.1	10.769904
22.898350	0.1	10.770679
22.900017	0.1	10.771752
22.901683	0.1	10.770858
22.903350	0.1	10.766388
22.905017	0.1	10.759116
22.906683	0.1	10.752083
22.908350	0.1	10.748327
22.910017	0.1	10.749221
22.911683	0.1	10.754228
22.913350	0.1	10.761560
22.915017	0.1	10.768414
22.916683	0.1	10.772348
22.918350	0.1	10.772587
22.920017	0.1	10.770322
22.921683	0.1	10.767103
22.923350	0.1	10.764242
22.925017	0.1	10.763288
22.926683	0.1	10.764659
22.928350	0.1	10.767639
22.930017	0.1	10.771335
22.931683	0.1	10.775746
22.933350	0.1	10.780991
22.935017	0.1	10.786653
22.936683	0.1	10.792018
22.938350	0.1	10.796428
22.940017	0.1	10.799587
22.941683	0.1	10.802031
22.943350	0.1	10.804654
22.945017	0.1	10.807813
22.946683	0.1	10.811151
22.948350	0.1	10.814608
22.950017	0.1	10.818422
22.951683	0.1	10.823131
22.953350	0.1	10.828615
22.955017	0.1	10.834993
22.956683	0.1	10.842384
22.958350	0.1	10.851026
22.960017	0.1	10.860444
22.961683	0.1	10.869563
22.963350	0.1	10.877252
22.965017	0.1	10.882855
22.966683	0.1	10.886551
22.968350	0.1	10.889829
22.970017	0.1	10.894240
22.971683	0.1	10.900677
22.973350	0.1	10.908902
22.975017	0.1	10.918618
22.976683	0.1	10.929228
22.978350	0.1	10.940016
22.980017	0.1	10.950328
22.981683	0.1	10.959566
22.983350	0.1	10.967434
22.985017	0.1	10.974587
22.986683	0.1	10.982991
22.988350	0.1	10.994256
22.990017	0.1	11.008025
22.991683	0.1	11.022568
22.993350	0.1	11.036933
22.995017	0.1	11.052073
22.996683	0.1	11.069179
22.998350	0.1	11.087716
23.000017	0.1	11.105419
23.001683	0.1	11.121035
23.003350	0.1	11.135221
23.005017	0.1	11.149467
23.006683	0.1	11.164904
23.008350	0.1	11.181594
23.010017	0.1	11.199058
23.011683	0.1	11.216701
23.013350	0.1	11.235059
23.015017	0.1	11.255444
23.016683	0.1	11.278034
23.018350	0.1	11.301697
23.020017	0.1	11.324585
23.021683	0.1	11.345566
23.023350	0.1	11.364341
23.025017	0.1	11.381567
23.026683	0.1	11.398257
23.028350	0.1	11.415065
23.030017	0.1	11.431933
23.031683	0.1	11.448503
23.033350	0.1	11.465014
23.035017	0.1	11.482180
23.036683	0.1	11.499525
23.038350	0.1	11.516691
23.040017	0.1	11.533857
23.041683	0.1	11.551083
23.043350	0.1	11.568249
23.045017	0.1	11.584938
23.046683	0.1	11.600435
23.048350	0.1	11.614145
23.050017	0.1	11.625410
23.051683	0.1	11.633754
23.053350	0.1	11.638940
23.055017	0.1	11.641920
23.056683	0.1	11.644424
23.058350	0.1	11.647881
23.060017	0.1	11.652649
23.061683	0.1	11.657835
23.063350	0.1	11.661232
23.065017	0.1	11.660815
23.066683	0.1	11.657000
23.068350	0.1	11.651695
23.070017	0.1	11.646391
23.071683	0.1	11.641026
23.073350	0.1	11.634529
23.075017	0.1	11.625529
23.076683	0.1	11.613787
23.078350	0.1	11.600733
23.080017	0.1	11.588455
23.081683	0.1	11.578203
23.083350	0.1	11.570037
23.085017	0.1	11.562408
23.086683	0.1	11.553705
23.088350	0.1	11.542321
23.090017	0.1	11.527658
23.091683	0.1	11.510552
23.093350	0.1	11.492730
23.095017	0.1	11.474848
23.096683	0.1	11.456907
23.098350	0.1	11.438788
23.100017	0.1	11.421443
23.101683	0.1	11.406065
23.103350	0.1	11.393429
23.105017	0.1	11.383177
23.106683	0.1	11.373819
23.108350	0.1	11.363090
23.110017	0.1	11.349381
23.111683	0.1	11.333347
23.113350	0.1	11.317969
23.115017	0.1	11.305750
23.116683	0.1	11.296333
23.118350	0.1	11.287332
23.120017	0.1	11.276782
23.121683	0.1	11.264682
23.123350	0.1	11.252583
23.125017	0.1	11.241794
23.126683	0.1	11.232258
23.128350	0.1	11.222661
23.130017	0.1	11.212230
23.131683	0.1	11.201144
23.133350	0.1	11.189759
23.135017	0.1	11.178494
23.136683	0.1	11.167944
23.138350	0.1	11.158705
23.140017	0.1	11.151314
23.141683	0.1	11.145771
23.143350	0.1	11.140705
23.145017	0.1	11.134029
23.146683	0.1	11.124254
23.148350	0.1	11.111677
23.150017	0.1	11.097611
23.151683	0.1	11.082888
23.153350	0.1	11.067451
23.155017	0.1	11.051596
23.156683	0.1	11.035920
23.158350	0.1	11.020423
23.160017	0.1	11.005045
23.161683	0.1	10.990442
23.163350	0.1	10.977686
23.165017	0.1	10.967136
23.166683	0.1	10.957838
23.168350	0.1	10.948182
23.170017	0.1	10.937751
23.171683	0.1	10.926426
23.173350	0.1	10.914028
23.175017	0.1	10.900498
23.176683	0.1	10.886908
23.178350	0.1	10.874749
23.180017	0.1	10.864080
23.181683	0.1	10.853410
23.183350	0.1	10.841251
23.185017	0.1	10.827959
23.186683	0.1	10.815263
23.188350	0.1	10.804535
23.190017	0.1	10.795355
23.191683	0.1	10.786653
23.193350	0.1	10.777593
23.195017	0.1	10.768176
23.196683	0.1	10.758103
23.198350	0.1	10.747135
23.200017	0.1	10.735632
23.201683	0.1	10.724009
23.203350	0.1	10.712565
23.205017	0.1	10.701776
23.206683	0.1	10.691882
23.208350	0.1	10.682703
23.210017	0.1	10.674596
23.211683	0.1	10.667682
23.213350	0.1	10.660828
23.215017	0.1	10.652304
23.216683	0.1	10.642052
23.218350	0.1	10.631681
23.220017	0.1	10.622979
23.221683	0.1	10.616065
23.223350	0.1	10.609449
23.225017	0.1	10.602236
23.226683	0.1	10.594726
23.228350	0.1	10.587395
23.230017	0.1	10.579646
23.231683	0.1	10.571063
23.233350	0.1	10.562063
23.235017	0.1	10.553897
23.236683	0.1	10.547221
23.238350	0.1	10.541499
23.240017	0.1	10.535837
23.241683	0.1	10.529996
23.243350	0.1	10.524274
23.245017	0.1	10.519684
23.246683	0.1	10.517061
23.248350	0.1	10.515988
23.250017	0.1	10.514796
23.251683	0.1	10.511876
23.253350	0.1	10.506809
23.255017	0.1	10.501087
23.256683	0.1	10.497034
23.258350	0.1	10.495186
23.260017	0.1	10.494173
23.261683	0.1	10.492206
23.263350	0.1	10.489047
23.265017	0.1	10.485650
23.266683	0.1	10.483146
23.268350	0.1	10.481597
23.270017	0.1	10.480226
23.271683	0.1	10.478616
23.273350	0.1	10.476411
23.275017	0.1	10.472775
23.276683	0.1	10.467351
23.278350	0.1	10.461629
23.280017	0.1	10.457576
23.281683	0.1	10.456026
23.283350	0.1	10.456443
23.285017	0.1	10.457159
23.286683	0.1	10.457159
23.288350	0.1	10.456145
23.290017	0.1	10.454417
23.291683	0.1	10.452450
23.293350	0.1	10.450304
23.295017	0.1	10.447682
23.296683	0.1	10.444880
23.298350	0.1	10.442615
23.300017	0.1	10.441065
23.301683	0.1	10.440112
23.303350	0.1	10.438562
23.305017	0.1	10.434807
23.306683	0.1	10.427893
23.308350	0.1	10.419548
23.310017	0.1	10.413170
23.311683	0.1	10.410369
23.313350	0.1	10.410309
23.315017	0.1	10.411144
23.316683	0.1	10.411263
23.318350	0.1	10.410727
23.320017	0.1	10.410786
23.321683	0.1	10.412098
23.323350	0.1	10.413290
23.325017	0.1	10.412455
23.326683	0.1	10.409475
23.328350	0.1	10.406376
23.330017	0.1	10.405899
23.331683	0.1	10.408819
23.333350	0.1	10.412872
23.335017	0.1	10.415257
23.336683	0.1	10.414959
23.338350	0.1	10.412872
23.340017	0.1	10.410786
23.341683	0.1	10.410071
23.343350	0.1	10.410250
23.345017	0.1	10.410131
23.346683	0.1	10.408641
23.348350	0.1	10.405422
23.350017	0.1	10.401250
23.351683	0.1	10.397554
23.353350	0.1	10.395528
23.355017	0.1	10.395170
23.356683	0.1	10.395706
23.358350	0.1	10.396064
23.360017	0.1	10.395766
23.361683	0.1	10.395110
23.363350	0.1	10.394097
23.365017	0.1	10.392786
23.366683	0.1	10.391415
23.368350	0.1	10.390103
23.370017	0.1	10.388435
23.371683	0.1	10.386408
23.373350	0.1	10.384381
23.375017	0.1	10.382891
23.376683	0.1	10.382534
23.378350	0.1	10.383070
23.380017	0.1	10.383368
23.381683	0.1	10.383130
23.383350	0.1	10.382891
23.385017	0.1	10.382951
23.386683	0.1	10.382891
23.388350	0.1	10.382832
23.390017	0.1	10.383428
23.391683	0.1	10.384083
23.393350	0.1	10.383428
23.395017	0.1	10.380984
23.396683	0.1	10.377825
23.398350	0.1	10.375500
23.400017	0.1	10.374606
23.401683	0.1	10.374785
23.403350	0.1	10.375500
23.405017	0.1	10.375977
23.406683	0.1	10.375202
23.408350	0.1	10.373116
23.410017	0.1	10.371268
23.411683	0.1	10.370792
23.413350	0.1	10.371268
23.415017	0.1	10.371268
23.416683	0.1	10.370136
23.418350	0.1	10.368407
23.420017	0.1	10.366977
23.421683	0.1	10.366023
23.423350	0.1	10.366142
23.425017	0.1	10.368169
23.426683	0.1	10.372103
23.428350	0.1	10.376573
23.430017	0.1	10.380030
23.431683	0.1	10.382057
23.433350	0.1	10.382951
23.435017	0.1	10.382772
23.436683	0.1	10.381759
23.438350	0.1	10.380030
23.440017	0.1	10.377587
23.441683	0.1	10.374785
23.443350	0.1	10.372639
23.445017	0.1	10.372341
23.446683	0.1	10.374487
23.448350	0.1	10.377944
23.450017	0.1	10.380507
23.451683	0.1	10.380507
23.453350	0.1	10.377527
23.455017	0.1	10.372818
23.456683	0.1	10.368527
23.458350	0.1	10.365785
23.460017	0.1	10.364056
23.461683	0.1	10.362626
23.463350	0.1	10.361136
23.465017	0.1	10.359407
23.466683	0.1	10.357559
23.468350	0.1	10.355831
23.470017	0.1	10.354221
23.471683	0.1	10.352910
23.473350	0.1	10.351599
23.475017	0.1	10.349870
23.476683	0.1	10.347665
23.478350	0.1	10.344864
23.480017	0.1	10.341049
23.481683	0.1	10.336161
23.483350	0.1	10.331691
23.485017	0.1	10.328711
23.486683	0.1	10.327340
23.488350	0.1	10.326684
23.490017	0.1	10.326148
23.491683	0.1	10.326386
23.493350	0.1	10.327459
23.495017	0.1	10.328353
23.496683	0.1	10.327519
23.498350	0.1	10.324062
23.500017	0.1	10.318161
23.501683	0.1	10.312081
23.503350	0.1	10.308147
23.505017	0.1	10.306478
23.506683	0.1	10.305465
23.508350	0.1	10.303796
23.510017	0.1	10.301173
23.511683	0.1	10.298134
23.513350	0.1	10.295571
23.515017	0.1	10.294259
23.516683	0.1	10.294915
23.518350	0.1	10.297359
23.520017	0.1	10.300637
23.521683	0.1	10.303915
23.523350	0.1	10.306955
23.525017	0.1	10.309101
23.526683	0.1	10.309399
23.528350	0.1	10.307789
23.530017	0.1	10.305226
23.531683	0.1	10.303081
23.533350	0.1	10.302246
23.535017	0.1	10.303558
23.536683	0.1	10.307432
23.538350	0.1	10.313333
23.540017	0.1	10.319830
23.541683	0.1	10.325313
23.543350	0.1	10.329664
23.545017	0.1	10.334492
23.546683	0.1	10.341049
23.548350	0.1	10.348440
23.550017	0.1	10.355235
23.551683	0.1	10.361255
23.553350	0.1	10.367454
23.555017	0.1	10.374368
23.556683	0.1	10.381938
23.558350	0.1	10.389209
23.560017	0.1	10.395945
23.561683	0.1	10.402561
23.563350	0.1	10.410906
23.565017	0.1	10.423601
23.566683	0.1	10.441423
23.568350	0.1	10.461867
23.570017	0.1	10.481418
23.571683	0.1	10.498346
23.573350	0.1	10.513068
23.575017	0.1	10.527015
23.576683	0.1	10.541380
23.578350	0.1	10.557116
23.580017	0.1	10.574759
23.581683	0.1	10.594726
23.583350	0.1	10.617316
23.585017	0.1	10.642470
23.586683	0.1	10.670007
23.588350	0.1	10.700167
23.590017	0.1	10.732771
23.591683	0.1	10.766149
23.593350	0.1	10.798276
23.595017	0.1	10.828615
23.596683	0.1	10.858060
23.598350	0.1	10.887922
23.600017	0.1	10.919572
23.601683	0.1	10.953963
23.603350	0.1	10.991932
23.605017	0.1	11.033595
23.606683	0.1	11.078001
23.608350	0.1	11.124075
23.610017	0.1	11.171580
23.611683	0.1	11.220694
23.613350	0.1	11.270941
23.615017	0.1	11.321963
23.616683	0.1	11.373997
23.618350	0.1	11.428714
23.620017	0.1	11.487783
23.621683	0.1	11.551560
23.623350	0.1	11.618078
23.625017	0.1	11.684836
23.626683	0.1	11.751474
23.628350	0.1	11.819840
23.630017	0.1	11.891783
23.631683	0.1	11.967183
23.633350	0.1	12.044669
23.635017	0.1	12.123883
23.636683	0.1	12.205125
23.638350	0.1	12.288094
23.640017	0.1	12.372852
23.641683	0.1	12.461305
23.643350	0.1	12.555421
23.645017	0.1	12.654842
23.646683	0.1	12.757839
23.648350	0.1	12.863220
23.650017	0.1	12.970866
23.651683	0.1	13.081015
23.653350	0.1	13.193310
23.655017	0.1	13.308228
23.656683	0.1	13.427020
23.658350	0.1	13.550163
23.660017	0.1	13.676942
23.661683	0.1	13.806463
23.663350	0.1	13.939501
23.665017	0.1	14.078260
23.666683	0.1	14.224530
23.668350	0.1	14.378251
23.670017	0.1	14.538110
23.671683	0.1	14.702917
23.673350	0.1	14.872969
23.675017	0.1	15.049637
23.676683	0.1	15.234471
23.678350	0.1	15.427829
23.680017	0.1	15.629233
23.681683	0.1	15.837372
23.683350	0.1	16.051651
23.685017	0.1	16.272605
23.686683	0.1	16.500951
23.688350	0.1	16.736687
23.690017	0.1	16.979636
23.691683	0.1	17.229320
23.693350	0.1	17.485024
23.695017	0.1	17.746032
23.696683	0.1	18.012465
23.698350	0.1	18.284978
23.700017	0.1	18.564404
23.701683	0.1	18.850328
23.703350	0.1	19.140781
23.705017	0.1	19.432665
23.706683	0.1	19.723059
23.708350	0.1	20.009996
23.710017	0.1	20.292939
23.711683	0.1	20.572246
23.713350	0.1	20.847501
23.715017	0.1	21.116914
23.716683	0.1	21.378340
23.718350	0.1	21.630467
23.720017	0.1	21.872641
23.721683	0.1	22.104384
23.723350	0.1	22.324265
23.725017	0.1	22.529484
23.726683	0.1	22.716047
23.728350	0.1	22.880854
23.730017	0.1	23.023368
23.731683	0.1	23.144902
23.733350	0.1	23.246767
23.735017	0.1	23.329081
23.736683	0.1	23.390593
23.738350	0.1	23.429097
23.740017	0.1	23.443343
23.741683	0.1	23.433806
23.743350	0.1	23.400725
23.745017	0.1	23.343266
23.746683	0.1	23.261131
23.748350	0.1	23.155691
23.750017	0.1	23.028733
23.751683	0.1	22.881152
23.753350	0.1	22.713007
23.755017	0.1	22.524060
23.756683	0.1	22.313954
23.758350	0.1	22.083701
23.760017	0.1	21.835626
23.761683	0.1	21.572710
23.763350	0.1	21.297396
23.765017	0.1	21.010937
23.766683	0.1	20.714046
23.768350	0.1	20.407022
23.770017	0.1	20.090700
23.771683	0.1	19.767286
23.773350	0.1	19.439639
23.775017	0.1	19.109846
23.776683	0.1	18.778504
23.778350	0.1	18.446029
23.780017	0.1	18.113197
23.781683	0.1	17.781557
23.783350	0.1	17.452539
23.785017	0.1	17.127038
23.786683	0.1	16.805471
23.788350	0.1	16.488970
23.790017	0.1	16.179265
23.791683	0.1	15.878261
23.793350	0.1	15.587033
23.795017	0.1	15.305580
23.796683	0.1	15.033484
23.798350	0.1	14.770330
23.800017	0.1	14.515818
23.801683	0.1	14.269412
23.803350	0.1	14.030934
23.805017	0.1	13.801218
23.806683	0.1	13.581396
23.808350	0.1	13.372959
23.810017	0.1	13.177574
23.811683	0.1	12.995423
23.813350	0.1	12.824238
23.815017	0.1	12.661279
23.816683	0.1	12.504936
23.818350	0.1	12.355209
23.820017	0.1	12.213529
23.821683	0.1	12.081266
23.823350	0.1	11.958779
23.825017	0.1	11.844636
23.826683	0.1	11.736871
23.828350	0.1	11.633993
23.830017	0.1	11.536062
23.831683	0.1	11.444271
23.833350	0.1	11.359812
23.835017	0.1	11.282802
23.836683	0.1	11.212767
23.838350	0.1	11.148751
23.840017	0.1	11.089743
23.841683	0.1	11.034191
23.843350	0.1	10.980488
23.845017	0.1	10.927976
23.846683	0.1	10.878206
23.848350	0.1	10.832728
23.850017	0.1	10.791779
23.851683	0.1	10.754646
23.853350	0.1	10.720671
23.855017	0.1	10.689200
23.856683	0.1	10.659815
23.858350	0.1	10.632277
23.860017	0.1	10.606945
23.861683	0.1	10.583938
23.863350	0.1	10.562480
23.865017	0.1	10.541142
23.866683	0.1	10.518075
23.868350	0.1	10.492862
23.870017	0.1	10.467113
23.871683	0.1	10.442854
23.873350	0.1	10.421515
23.875017	0.1	10.403455
23.876683	0.1	10.388375
23.878350	0.1	10.375739
23.880017	0.1	10.364354
23.881683	0.1	10.351957
23.883350	0.1	10.336340
23.885017	0.1	10.317684
23.886683	0.1	10.298491
23.888350	0.1	10.282159
23.890017	0.1	10.271133
23.891683	0.1	10.265947
23.893350	0.1	10.265291
23.895017	0.1	10.265768
23.896683	0.1	10.263622
23.898350	0.1	10.257304
23.900017	0.1	10.247768
23.901683	0.1	10.236741
23.903350	0.1	10.225416
23.905017	0.1	10.214329
23.906683	0.1	10.204197
23.908350	0.1	10.196388
23.910017	0.1	10.191262
23.911683	0.1	10.187448
23.913350	0.1	10.183454
23.915017	0.1	10.178805
23.916683	0.1	10.173977
23.918350	0.1	10.169089
23.920017	0.1	10.164261
23.921683	0.1	10.159076
23.923350	0.1	10.153413
23.925017	0.1	10.148228
23.926683	0.1	10.145426
23.928350	0.1	10.144830
23.930017	0.1	10.144115
23.931683	0.1	10.141194
23.933350	0.1	10.136068
23.935017	0.1	10.130346
23.936683	0.1	10.125220
23.938350	0.1	10.121704
23.940017	0.1	10.119677
23.941683	0.1	10.118247
23.943350	0.1	10.116697
23.945017	0.1	10.115147
23.946683	0.1	10.114134
23.948350	0.1	10.113717
23.950017	0.1	10.113180
23.951683	0.1	10.111631
23.953350	0.1	10.109306
23.955017	0.1	10.106624
23.956683	0.1	10.103763
23.958350	0.1	10.101259
23.960017	0.1	10.100186
23.961683	0.1	10.100723
23.963350	0.1	10.102273
23.965017	0.1	10.103882
23.966683	0.1	10.104001
23.968350	0.1	10.101855
23.970017	0.1	10.097802
23.971683	0.1	10.093213
23.973350	0.1	10.089398
23.975017	0.1	10.087371
23.976683	0.1	10.087491
23.978350	0.1	10.088385
23.980017	0.1	10.087550
23.981683	0.1	10.082901
23.983350	0.1	10.075033
23.985017	0.1	10.066331
23.986683	0.1	10.059417
23.988350	0.1	10.055245
23.990017	0.1	10.053456
23.991683	0.1	10.053099
23.993350	0.1	10.053158
23.995017	0.1	10.052860
23.996683	0.1	10.052503
23.998350	0.1	10.053218
24.000017	0.1	10.055602
24.001683	0.1	10.058344
24.003350	0.1	10.058880
24.005017	0.1	10.055781
24.006683	0.1	10.049940
24.008350	0.1	10.043264
24.010017	0.1	10.037482
24.011683	0.1	10.033906
24.013350	0.1	10.032714
24.015017	0.1	10.033310
24.016683	0.1	10.034800
24.018350	0.1	10.036648
24.020017	0.1	10.038674
24.021683	0.1	10.040701
24.023350	0.1	10.042191
24.025017	0.1	10.042847
24.026683	0.1	10.042787
24.028350	0.1	10.042370
24.030017	0.1	10.041535
24.031683	0.1	10.040403
24.033350	0.1	10.039032
24.035017	0.1	10.037661
24.036683	0.1	10.036409
24.038350	0.1	10.035277
24.040017	0.1	10.034621
24.041683	0.1	10.035277
24.043350	0.1	10.037840
24.045017	0.1	10.041953
24.046683	0.1	10.046363
24.048350	0.1	10.050059
24.050017	0.1	10.052980
24.051683	0.1	10.054827
24.053350	0.1	10.054887
24.055017	0.1	10.052920
24.056683	0.1	10.050238
24.058350	0.1	10.048569
24.060017	0.1	10.048807
24.061683	0.1	10.050595
24.063350	0.1	10.052503
24.065017	0.1	10.053576
24.066683	0.1	10.054112
24.068350	0.1	10.054768
24.070017	0.1	10.056258
24.071683	0.1	10.059000
24.073350	0.1	10.062397
24.075017	0.1	10.065318
24.076683	0.1	10.067404
24.078350	0.1	10.069311
24.080017	0.1	10.072172
24.081683	0.1	10.076047
24.083350	0.1	10.079444
24.085017	0.1	10.080577
24.086683	0.1	10.080100
24.088350	0.1	10.080875
24.090017	0.1	10.085047
24.091683	0.1	10.091723
24.093350	0.1	10.098100
24.095017	0.1	10.102153
24.096683	0.1	10.103703
24.098350	0.1	10.103584
24.100017	0.1	10.103226
24.101683	0.1	10.103942
24.103350	0.1	10.106207
24.105017	0.1	10.109127
24.106683	0.1	10.111333
24.108350	0.1	10.111869
24.110017	0.1	10.111094
24.111683	0.1	10.110498
24.113350	0.1	10.111392
24.115017	0.1	10.113896
24.116683	0.1	10.117889
24.118350	0.1	10.122955
24.120017	0.1	10.128201
24.121683	0.1	10.131956
24.123350	0.1	10.132909
24.125017	0.1	10.132194
24.126683	0.1	10.131896
24.128350	0.1	10.133267
24.130017	0.1	10.135532
24.131683	0.1	10.137201
24.133350	0.1	10.137380
24.135017	0.1	10.135830
24.136683	0.1	10.132850
24.138350	0.1	10.128976
24.140017	0.1	10.125220
24.141683	0.1	10.123253
24.143350	0.1	10.123313
24.145017	0.1	10.123790
24.146683	0.1	10.122955
24.148350	0.1	10.121167
24.150017	0.1	10.120631
24.151683	0.1	10.123075
24.153350	0.1	10.127664
24.155017	0.1	10.131837
24.156683	0.1	10.133565
24.158350	0.1	10.133267
24.160017	0.1	10.132969
24.161683	0.1	10.133923
24.163350	0.1	10.135532
24.165017	0.1	10.136903
24.166683	0.1	10.138631
24.168350	0.1	10.142327
24.170017	0.1	10.148407
24.171683	0.1	10.155798
24.173350	0.1	10.163308
24.175017	0.1	10.169864
24.176683	0.1	10.174513
24.178350	0.1	10.176421
24.180017	0.1	10.175467
24.181683	0.1	10.173143
24.183350	0.1	10.171652
24.185017	0.1	10.172189
24.186683	0.1	10.174573
24.188350	0.1	10.177792
24.190017	0.1	10.181070
24.191683	0.1	10.184289
24.193350	0.1	10.187567
24.195017	0.1	10.191322
24.196683	0.1	10.195733
24.198350	0.1	10.199845
24.200017	0.1	10.202110
24.201683	0.1	10.201455
24.203350	0.1	10.197878
24.205017	0.1	10.193647
24.206683	0.1	10.190964
24.208350	0.1	10.189474
24.210017	0.1	10.187626
24.211683	0.1	10.185540
24.213350	0.1	10.184289
24.215017	0.1	10.184408
24.216683	0.1	10.185540
24.218350	0.1	10.187507
24.220017	0.1	10.190011
24.221683	0.1	10.191799
24.223350	0.1	10.191382
24.225017	0.1	10.188401
24.226683	0.1	10.184467
24.228350	0.1	10.181249
24.230017	0.1	10.178805
24.231683	0.1	10.175884
24.233350	0.1	10.171593
24.235017	0.1	10.166407
24.236683	0.1	10.161400
24.238350	0.1	10.157765
24.240017	0.1	10.154963
24.241683	0.1	10.151268
24.243350	0.1	10.145426
24.245017	0.1	10.137141
24.246683	0.1	10.126770
24.248350	0.1	10.115326
24.250017	0.1	10.103465
24.251683	0.1	10.091723
24.253350	0.1	10.080100
24.255017	0.1	10.068715
24.256683	0.1	10.058702
24.258350	0.1	10.051251
24.260017	0.1	10.046125
24.261683	0.1	10.041416
24.263350	0.1	10.035635
24.265017	0.1	10.030032
24.266683	0.1	10.026456
24.268350	0.1	10.025025
24.270017	0.1	10.023714
24.271683	0.1	10.020376
24.273350	0.1	10.014117
24.275017	0.1	10.005952
24.276683	0.1	9.997965
24.278350	0.1	9.992123
24.280017	0.1	9.989083
24.281683	0.1	9.987951
24.283350	0.1	9.986818
24.285017	0.1	9.983659
24.286683	0.1	9.978235
24.288350	0.1	9.971560
24.290017	0.1	9.964765
24.291683	0.1	9.958208
24.293350	0.1	9.952248
24.295017	0.1	9.946645
24.296683	0.1	9.940744
24.298350	0.1	9.934247
24.300017	0.1	9.927750
24.301683	0.1	9.922207
24.303350	0.1	9.917915
24.305017	0.1	9.914935
24.306683	0.1	9.913028
24.308350	0.1	9.911657
24.310017	0.1	9.910405
24.311683	0.1	9.908677
24.313350	0.1	9.906054
24.315017	0.1	9.902001
24.316683	0.1	9.896398
24.318350	0.1	9.889901
24.320017	0.1	9.883583
24.321683	0.1	9.878576
24.323350	0.1	9.875417
24.325017	0.1	9.874285
24.326683	0.1	9.875477
24.328350	0.1	9.878934
24.330017	0.1	9.883643
24.331683	0.1	9.888113
24.333350	0.1	9.891332
24.335017	0.1	9.892822
24.336683	0.1	9.892703
24.338350	0.1	9.892345
24.340017	0.1	9.892643
24.341683	0.1	9.893001
24.343350	0.1	9.891987
24.345017	0.1	9.888590
24.346683	0.1	9.883106
24.348350	0.1	9.876907
24.350017	0.1	9.872079
24.351683	0.1	9.869755
24.353350	0.1	9.869278
24.355017	0.1	9.869278
24.356683	0.1	9.869397
24.358350	0.1	9.869516
24.360017	0.1	9.868920
24.361683	0.1	9.867371
24.363350	0.1	9.865821
24.365017	0.1	9.865463
24.366683	0.1	9.866357
24.368350	0.1	9.867371
24.370017	0.1	9.866953
24.371683	0.1	9.864867
24.373350	0.1	9.862066
24.375017	0.1	9.859920
24.376683	0.1	9.859682
24.378350	0.1	9.862126
24.380017	0.1	9.867013
24.381683	0.1	9.872378
24.383350	0.1	9.876371
24.385017	0.1	9.878517
24.386683	0.1	9.879947
24.388350	0.1	9.881616
24.390017	0.1	9.883345
24.391683	0.1	9.884418
24.393350	0.1	9.885371
24.395017	0.1	9.886861
24.396683	0.1	9.888948
24.398350	0.1	9.890855
24.400017	0.1	9.892345
24.401683	0.1	9.893299
24.403350	0.1	9.894491
24.405017	0.1	9.896517
24.406683	0.1	9.899200
24.408350	0.1	9.901047
24.410017	0.1	9.900451
24.411683	0.1	9.896577
24.413350	0.1	9.890140
24.415017	0.1	9.884000
24.416683	0.1	9.880901
24.418350	0.1	9.881437
24.420017	0.1	9.884298
24.421683	0.1	9.888054
24.423350	0.1	9.891987
24.425017	0.1	9.895564
24.426683	0.1	9.897769
24.428350	0.1	9.897829
24.430017	0.1	9.896577
24.431683	0.1	9.895802
24.433350	0.1	9.896815
24.435017	0.1	9.900034
24.436683	0.1	9.905279
24.438350	0.1	9.911121
24.440017	0.1	9.915412
24.441683	0.1	9.917498
24.443350	0.1	9.918869
24.445017	0.1	9.920598
24.446683	0.1	9.922684
24.448350	0.1	9.924710
24.450017	0.1	9.926260
24.451683	0.1	9.927989
24.453350	0.1	9.930790
24.455017	0.1	9.934605
24.456683	0.1	9.938539
24.458350	0.1	9.941519
24.460017	0.1	9.943009
24.461683	0.1	9.942711
24.463350	0.1	9.941221
24.465017	0.1	9.940029
24.466683	0.1	9.940148
24.468350	0.1	9.941340
24.470017	0.1	9.942830
24.471683	0.1	9.944499
24.473350	0.1	9.946585
24.475017	0.1	9.949327
24.476683	0.1	9.951831
24.478350	0.1	9.952725
24.480017	0.1	9.951950
24.481683	0.1	9.950638
24.483350	0.1	9.950340
24.485017	0.1	9.951294
24.486683	0.1	9.952665
24.488350	0.1	9.953440
24.490017	0.1	9.954394
24.491683	0.1	9.956778
24.493350	0.1	9.960831
24.495017	0.1	9.964824
24.496683	0.1	9.966553
24.498350	0.1	9.965480
24.500017	0.1	9.963036
24.501683	0.1	9.960235
24.503350	0.1	9.957433
24.505017	0.1	9.956122
24.506683	0.1	9.957612
24.508350	0.1	9.961248
24.510017	0.1	9.964765
24.511683	0.1	9.966076
24.513350	0.1	9.965242
24.515017	0.1	9.964705
24.516683	0.1	9.966732
24.518350	0.1	9.971381
24.520017	0.1	9.976268
24.521683	0.1	9.978533
24.523350	0.1	9.976626
24.525017	0.1	9.970904
24.526683	0.1	9.963096
24.528350	0.1	9.955526
24.530017	0.1	9.949804
24.531683	0.1	9.946526
24.533350	0.1	9.946228
24.535017	0.1	9.949208
24.536683	0.1	9.954811
24.538350	0.1	9.960890
24.540017	0.1	9.965182
24.541683	0.1	9.967089
24.543350	0.1	9.967507
24.545017	0.1	9.967507
24.546683	0.1	9.966851
24.548350	0.1	9.965242
24.550017	0.1	9.963036
24.551683	0.1	9.961069
24.553350	0.1	9.960235
24.555017	0.1	9.961486
24.556683	0.1	9.964526
24.558350	0.1	9.967805
24.560017	0.1	9.969533
24.561683	0.1	9.968818
24.563350	0.1	9.966076
24.565017	0.1	9.963275
24.566683	0.1	9.961725
24.568350	0.1	9.961427
24.570017	0.1	9.962023
24.571683	0.1	9.963334
24.573350	0.1	9.964526
24.575017	0.1	9.964467
24.576683	0.1	9.963334
24.578350	0.1	9.962977
24.580017	0.1	9.965361
24.581683	0.1	9.970606
24.583350	0.1	9.976745
24.585017	0.1	9.981394
24.586683	0.1	9.983957
24.588350	0.1	9.985507
24.590017	0.1	9.987176
24.591683	0.1	9.989203
24.593350	0.1	9.991646
24.595017	0.1	9.994567
24.596683	0.1	9.997726
24.598350	0.1	10.000289
24.600017	0.1	10.001660
24.601683	0.1	10.002256
24.603350	0.1	10.002673
24.605017	0.1	10.003091
24.606683	0.1	10.002733
24.608350	0.1	10.000945
24.610017	0.1	9.998203
24.611683	0.1	9.995700
24.613350	0.1	9.994865
24.615017	0.1	9.996474
24.616683	0.1	10.000229
24.618350	0.1	10.004402
24.620017	0.1	10.007620
24.621683	0.1	10.009647
24.623350	0.1	10.010899
24.625017	0.1	10.011137
24.626683	0.1	10.010124
24.628350	0.1	10.008634
24.630017	0.1	10.007561
24.631683	0.1	10.007382
24.633350	0.1	10.008038
24.635017	0.1	10.009766
24.636683	0.1	10.012568
24.638350	0.1	10.015906
24.640017	0.1	10.018945
24.641683	0.1	10.021449
24.643350	0.1	10.023773
24.645017	0.1	10.025561
24.646683	0.1	10.026277
24.648350	0.1	10.025859
24.650017	0.1	10.025144
24.651683	0.1	10.024667
24.653350	0.1	10.024548
24.655017	0.1	10.024727
24.656683	0.1	10.025323
24.658350	0.1	10.026396
24.660017	0.1	10.027886
24.661683	0.1	10.029495
24.663350	0.1	10.030568
24.665017	0.1	10.030389
24.666683	0.1	10.028601
24.668350	0.1	10.026217
24.670017	0.1	10.024846
24.671683	0.1	10.025681
24.673350	0.1	10.028244
24.675017	0.1	10.030866
24.676683	0.1	10.032118
24.678350	0.1	10.032118
24.680017	0.1	10.032356
24.681683	0.1	10.034323
24.683350	0.1	10.037482
24.685017	0.1	10.039867
24.686683	0.1	10.040403
24.688350	0.1	10.039986
24.690017	0.1	10.039926
24.691683	0.1	10.040999
24.693350	0.1	10.042728
24.695017	0.1	10.044218
24.696683	0.1	10.045231
24.698350	0.1	10.046423
24.700017	0.1	10.048390
24.701683	0.1	10.050953
24.703350	0.1	10.052860
24.705017	0.1	10.053278
24.706683	0.1	10.052682
24.708350	0.1	10.052264
24.710017	0.1	10.052205
24.711683	0.1	10.051907
24.713350	0.1	10.051191
24.715017	0.1	10.050357
24.716683	0.1	10.049999
24.718350	0.1	10.050297
24.720017	0.1	10.050595
24.721683	0.1	10.049999
24.723350	0.1	10.048688
24.725017	0.1	10.047794
24.726683	0.1	10.047913
24.728350	0.1	10.048569
24.730017	0.1	10.048986
24.731683	0.1	10.049224
24.733350	0.1	10.049821
24.735017	0.1	10.050595
24.736683	0.1	10.051191
24.738350	0.1	10.051609
24.740017	0.1	10.051191
24.741683	0.1	10.049105
24.743350	0.1	10.046125
24.745017	0.1	10.043979
24.746683	0.1	10.044397
24.748350	0.1	10.047496
24.750017	0.1	10.051847
24.751683	0.1	10.055125
24.753350	0.1	10.055960
24.755017	0.1	10.054827
24.756683	0.1	10.053576
24.758350	0.1	10.053635
24.760017	0.1	10.055423
24.761683	0.1	10.058344
24.763350	0.1	10.061324
24.765017	0.1	10.063649
24.766683	0.1	10.065139
24.768350	0.1	10.065437
24.770017	0.1	10.064185
24.771683	0.1	10.062039
24.773350	0.1	10.060251
24.775017	0.1	10.059357
24.776683	0.1	10.059357
24.778350	0.1	10.060013
24.780017	0.1	10.060728
24.781683	0.1	10.060669
24.783350	0.1	10.059417
24.785017	0.1	10.058404
24.786683	0.1	10.059715
24.788350	0.1	10.064006
24.790017	0.1	10.069669
24.791683	0.1	10.075093
24.793350	0.1	10.079086
24.795017	0.1	10.080994
24.796683	0.1	10.080755
24.798350	0.1	10.078014
24.800017	0.1	10.072768
24.801683	0.1	10.065973
24.803350	0.1	10.059536
24.805017	0.1	10.055423
24.806683	0.1	10.054172
24.808350	0.1	10.054350
24.810017	0.1	10.054231
24.811683	0.1	10.053397
24.813350	0.1	10.052622
24.815017	0.1	10.052682
24.816683	0.1	10.053993
24.818350	0.1	10.056019
24.820017	0.1	10.057867
24.821683	0.1	10.059476
24.823350	0.1	10.061741
24.825017	0.1	10.064901
24.826683	0.1	10.068119
24.828350	0.1	10.070325
24.830017	0.1	10.070921
24.831683	0.1	10.070503
24.833350	0.1	10.070563
24.835017	0.1	10.071278
24.836683	0.1	10.071338
24.838350	0.1	10.069550
24.840017	0.1	10.066629
24.841683	0.1	10.064483
24.843350	0.1	10.064722
24.845017	0.1	10.067523
24.846683	0.1	10.071755
24.848350	0.1	10.076166
24.850017	0.1	10.080040
24.851683	0.1	10.083557
24.853350	0.1	10.087610
24.855017	0.1	10.092140
24.856683	0.1	10.096849
24.858350	0.1	10.101736
24.860017	0.1	10.106862
24.861683	0.1	10.111809
24.863350	0.1	10.116459
24.865017	0.1	10.120869
24.866683	0.1	10.125340
24.868350	0.1	10.130525
24.870017	0.1	10.137082
24.871683	0.1	10.145188
24.873350	0.1	10.153950
24.875017	0.1	10.162354
24.876683	0.1	10.169984
24.878350	0.1	10.176719
24.880017	0.1	10.182202
24.881683	0.1	10.186673
24.883350	0.1	10.191084
24.885017	0.1	10.196210
24.886683	0.1	10.202528
24.888350	0.1	10.210813
24.890017	0.1	10.222495
24.891683	0.1	10.237873
24.893350	0.1	10.255337
24.895017	0.1	10.272682
24.896683	0.1	10.288597
24.898350	0.1	10.303438
24.900017	0.1	10.318220
24.901683	0.1	10.333241
24.903350	0.1	10.348201
24.905017	0.1	10.362089
24.906683	0.1	10.374785
24.908350	0.1	10.387958
24.910017	0.1	10.403515
24.911683	0.1	10.421575
24.913350	0.1	10.441304
24.915017	0.1	10.461510
24.916683	0.1	10.481060
24.918350	0.1	10.498644
24.920017	0.1	10.513902
24.921683	0.1	10.528088
24.923350	0.1	10.543287
24.925017	0.1	10.560930
24.926683	0.1	10.580600
24.928350	0.1	10.600389
24.930017	0.1	10.618210
24.931683	0.1	10.632694
24.933350	0.1	10.643721
24.935017	0.1	10.652066
24.936683	0.1	10.658980
24.938350	0.1	10.665298
24.940017	0.1	10.671735
24.941683	0.1	10.678948
24.943350	0.1	10.687113
24.945017	0.1	10.695100
24.946683	0.1	10.700942
24.948350	0.1	10.702968
24.950017	0.1	10.701121
24.951683	0.1	10.697187
24.953350	0.1	10.693134
24.955017	0.1	10.689736
24.956683	0.1	10.686637
24.958350	0.1	10.683597
24.960017	0.1	10.680736
24.961683	0.1	10.677696
24.963350	0.1	10.673404
24.965017	0.1	10.667265
24.966683	0.1	10.658742
24.968350	0.1	10.647596
24.970017	0.1	10.633946
24.971683	0.1	10.618091
24.973350	0.1	10.600687
24.975017	0.1	10.582865
24.976683	0.1	10.566414
24.978350	0.1	10.553003
24.980017	0.1	10.542334
24.981683	0.1	10.532141
24.983350	0.1	10.519982
24.985017	0.1	10.505140
24.986683	0.1	10.488153
24.988350	0.1	10.469616
24.990017	0.1	10.450602
24.991683	0.1	10.432959
24.993350	0.1	10.417998
24.995017	0.1	10.405243
24.996683	0.1	10.392607
24.998350	0.1	10.378421
25.000017	0.1	10.363162
25.001683	0.1	10.349095
25.003350	0.1	10.337055
25.005017	0.1	10.325850
25.006683	0.1	10.313810
25.008350	0.1	10.300100
25.010017	0.1	10.285617
25.011683	0.1	10.272027
25.013350	0.1	10.260642
25.015017	0.1	10.251403
25.016683	0.1	10.243476
25.018350	0.1	10.236264
25.020017	0.1	10.229111
25.021683	0.1	10.219992
25.023350	0.1	10.206938
25.025017	0.1	10.190786
25.026683	0.1	10.175229
25.028350	0.1	10.163725
25.030017	0.1	10.157049
25.031683	0.1	10.153413
25.033350	0.1	10.150076
25.035017	0.1	10.144532
25.036683	0.1	10.136426
25.038350	0.1	10.127605
25.040017	0.1	10.120333
25.041683	0.1	10.115386
25.043350	0.1	10.111631
25.045017	0.1	10.107875
25.046683	0.1	10.104418
25.048350	0.1	10.102094
25.050017	0.1	10.101081
25.051683	0.1	10.100663
25.053350	0.1	10.100008
25.055017	0.1	10.098756
25.056683	0.1	10.096372
25.058350	0.1	10.092378
25.060017	0.1	10.087610
25.061683	0.1	10.084034
25.063350	0.1	10.082543
25.065017	0.1	10.082305
25.066683	0.1	10.081411
25.068350	0.1	10.078788
25.070017	0.1	10.074735
25.071683	0.1	10.070563
25.073350	0.1	10.068477
25.075017	0.1	10.069609
25.076683	0.1	10.073662
25.078350	0.1	10.079563
25.080017	0.1	10.085822
25.081683	0.1	10.090054
25.083350	0.1	10.090590
25.085017	0.1	10.088146
25.086683	0.1	10.084570
25.088350	0.1	10.081351
25.090017	0.1	10.078848
25.091683	0.1	10.076821
25.093350	0.1	10.075212
25.095017	0.1	10.074437
25.096683	0.1	10.074556
25.098350	0.1	10.074676
25.100017	0.1	10.073782
25.101683	0.1	10.071874
25.103350	0.1	10.069728
25.105017	0.1	10.068238
25.106683	0.1	10.067940
25.108350	0.1	10.069192
25.110017	0.1	10.071457
25.111683	0.1	10.073245
25.113350	0.1	10.073364
25.115017	0.1	10.071874
25.116683	0.1	10.070027
25.118350	0.1	10.069073
25.120017	0.1	10.069371
25.121683	0.1	10.070086
25.123350	0.1	10.069967
25.125017	0.1	10.067762
25.126683	0.1	10.064006
25.128350	0.1	10.061145
25.130017	0.1	10.061563
25.131683	0.1	10.065020
25.133350	0.1	10.068894
25.135017	0.1	10.071099
25.136683	0.1	10.071874
25.138350	0.1	10.072053
25.140017	0.1	10.071517
25.141683	0.1	10.069490
25.143350	0.1	10.065795
25.145017	0.1	10.061443
25.146683	0.1	10.058761
25.148350	0.1	10.058582
25.150017	0.1	10.059357
25.151683	0.1	10.059357
25.153350	0.1	10.058404
25.155017	0.1	10.057748
25.156683	0.1	10.058225
25.158350	0.1	10.059417
25.160017	0.1	10.060311
25.161683	0.1	10.060549
25.163350	0.1	10.060669
25.165017	0.1	10.061324
25.166683	0.1	10.062814
25.168350	0.1	10.064483
25.170017	0.1	10.065556
25.171683	0.1	10.065556
25.173350	0.1	10.064364
25.175017	0.1	10.062218
25.176683	0.1	10.059953
25.178350	0.1	10.058582
25.180017	0.1	10.058582
25.181683	0.1	10.060013
25.183350	0.1	10.062874
25.185017	0.1	10.066748
25.186683	0.1	10.070742
25.188350	0.1	10.073484
25.190017	0.1	10.074437
25.191683	0.1	10.074616
25.193350	0.1	10.075212
25.195017	0.1	10.076583
25.196683	0.1	10.078252
25.198350	0.1	10.079861
25.200017	0.1	10.081232
25.201683	0.1	10.083020
25.203350	0.1	10.086239
25.205017	0.1	10.091186
25.206683	0.1	10.096849
25.208350	0.1	10.101915
25.210017	0.1	10.105849
25.211683	0.1	10.108829
25.213350	0.1	10.111571
25.215017	0.1	10.115028
25.216683	0.1	10.119677
25.218350	0.1	10.126293
25.220017	0.1	10.135353
25.221683	0.1	10.146082
25.223350	0.1	10.156811
25.225017	0.1	10.166407
25.226683	0.1	10.174513
25.228350	0.1	10.181428
25.230017	0.1	10.187448
25.231683	0.1	10.193051
25.233350	0.1	10.199011
25.235017	0.1	10.206283
25.236683	0.1	10.215343
25.238350	0.1	10.225535
25.240017	0.1	10.235727
25.241683	0.1	10.245503
25.243350	0.1	10.254682
25.245017	0.1	10.262788
25.246683	0.1	10.269881
25.248350	0.1	10.277212
25.250017	0.1	10.286213
25.251683	0.1	10.297537
25.253350	0.1	10.310770
25.255017	0.1	10.324479
25.256683	0.1	10.338128
25.258350	0.1	10.352612
25.260017	0.1	10.368586
25.261683	0.1	10.385097
25.263350	0.1	10.400117
25.265017	0.1	10.412872
25.266683	0.1	10.424793
25.268350	0.1	10.437906
25.270017	0.1	10.453463
25.271683	0.1	10.471404
25.273350	0.1	10.490597
25.275017	0.1	10.510386
25.276683	0.1	10.531247
25.278350	0.1	10.553420
25.280017	0.1	10.576368
25.281683	0.1	10.599435
25.283350	0.1	10.622383
25.285017	0.1	10.645569
25.286683	0.1	10.669470
25.288350	0.1	10.694266
25.290017	0.1	10.719479
25.291683	0.1	10.744632
25.293350	0.1	10.770024
25.295017	0.1	10.796369
25.296683	0.1	10.823429
25.298350	0.1	10.850311
25.300017	0.1	10.876477
25.301683	0.1	10.902644
25.303350	0.1	10.930598
25.305017	0.1	10.962070
25.306683	0.1	10.997356
25.308350	0.1	11.035026
25.310017	0.1	11.073650
25.311683	0.1	11.112750
25.313350	0.1	11.152924
25.315017	0.1	11.195303
25.316683	0.1	11.240066
25.318350	0.1	11.287034
25.320017	0.1	11.335910
25.321683	0.1	11.386455
25.323350	0.1	11.437476
25.325017	0.1	11.487783
25.326683	0.1	11.537553
25.328350	0.1	11.588336
25.330017	0.1	11.641741
25.331683	0.1	11.698485
25.333350	0.1	11.758447
25.335017	0.1	11.821032
25.336683	0.1	11.885703
25.338350	0.1	11.952401
25.340017	0.1	12.021125
25.341683	0.1	12.090922
25.343350	0.1	12.160481
25.345017	0.1	12.229205
25.346683	0.1	12.297631
25.348350	0.1	12.366236
25.350017	0.1	12.434722
25.351683	0.1	12.502969
25.353350	0.1	12.571097
25.355017	0.1	12.638927
25.356683	0.1	12.705684
25.358350	0.1	12.770534
25.360017	0.1	12.833238
25.361683	0.1	12.893320
25.363350	0.1	12.950242
25.365017	0.1	13.003350
25.366683	0.1	13.052822
25.368350	0.1	13.098658
25.370017	0.1	13.140083
25.371683	0.1	13.176025
25.373350	0.1	13.206065
25.375017	0.1	13.230563
25.376683	0.1	13.249875
25.378350	0.1	13.264538
25.380017	0.1	13.275386
25.381683	0.1	13.283432
25.383350	0.1	13.288737
25.385017	0.1	13.289929
25.386683	0.1	13.285459
25.388350	0.1	13.274790
25.390017	0.1	13.257922
25.391683	0.1	13.234735
25.393350	0.1	13.204873
25.395017	0.1	13.169051
25.396683	0.1	13.128758
25.398350	0.1	13.085366
25.400017	0.1	13.038517
25.401683	0.1	12.986959
25.403350	0.1	12.930930
25.405017	0.1	12.871981
25.406683	0.1	12.811840
25.408350	0.1	12.750865
25.410017	0.1	12.687803
25.411683	0.1	12.622000
25.413350	0.1	12.554467
25.415017	0.1	12.487293
25.416683	0.1	12.421430
25.418350	0.1	12.356222
25.420017	0.1	12.290955
25.421683	0.1	12.225986
25.423350	0.1	12.162150
25.425017	0.1	12.099982
25.426683	0.1	12.039781
25.428350	0.1	11.981011
25.430017	0.1	11.922181
25.431683	0.1	11.862696
25.433350	0.1	11.804105
25.435017	0.1	11.748970
25.436683	0.1	11.698187
25.438350	0.1	11.650146
25.440017	0.1	11.602522
25.441683	0.1	11.554003
25.443350	0.1	11.504114
25.445017	0.1	11.453331
25.446683	0.1	11.403979
25.448350	0.1	11.358679
25.450017	0.1	11.318565
25.451683	0.1	11.283458
25.453350	0.1	11.252106
25.455017	0.1	11.222661
25.456683	0.1	11.192740
25.458350	0.1	11.160434
25.460017	0.1	11.125863
25.461683	0.1	11.089862
25.463350	0.1	11.052728
25.465017	0.1	11.014462
25.466683	0.1	10.975540
25.468350	0.1	10.937632
25.470017	0.1	10.902942
25.471683	0.1	10.873080
25.473350	0.1	10.847331
25.475017	0.1	10.823548
25.476683	0.1	10.800183
25.478350	0.1	10.776163
25.480017	0.1	10.750950
25.481683	0.1	10.724366
25.483350	0.1	10.696591
25.485017	0.1	10.667742
25.486683	0.1	10.639132
25.488350	0.1	10.613025
25.490017	0.1	10.591329
25.491683	0.1	10.573388
25.493350	0.1	10.557056
25.495017	0.1	10.540307
25.496683	0.1	10.522366
25.498350	0.1	10.503293
25.500017	0.1	10.483385
25.501683	0.1	10.464252
25.503350	0.1	10.448099
25.505017	0.1	10.435999
25.506683	0.1	10.426701
25.508350	0.1	10.418058
25.510017	0.1	10.408521
25.511683	0.1	10.397673
25.513350	0.1	10.386348
25.515017	0.1	10.375679
25.516683	0.1	10.366202
25.518350	0.1	10.357977
25.520017	0.1	10.351062
25.521683	0.1	10.345281
25.523350	0.1	10.340512
25.525017	0.1	10.336817
25.526683	0.1	10.333539
25.528350	0.1	10.330022
25.530017	0.1	10.326386
25.531683	0.1	10.323644
25.533350	0.1	10.322214
25.535017	0.1	10.321141
25.536683	0.1	10.319412
25.538350	0.1	10.316790
25.540017	0.1	10.313452
25.541683	0.1	10.309458
25.543350	0.1	10.305048
25.545017	0.1	10.300935
25.546683	0.1	10.298134
25.548350	0.1	10.297657
25.550017	0.1	10.298968
25.551683	0.1	10.299981
25.553350	0.1	10.299206
25.555017	0.1	10.297061
25.556683	0.1	10.294974
25.558350	0.1	10.293306
25.560017	0.1	10.291160
25.561683	0.1	10.287583
25.563350	0.1	10.282815
25.565017	0.1	10.277808
25.566683	0.1	10.273576
25.568350	0.1	10.270417
25.570017	0.1	10.267616
25.571683	0.1	10.263682
25.573350	0.1	10.257424
25.575017	0.1	10.248960
25.576683	0.1	10.240079
25.578350	0.1	10.232509
25.580017	0.1	10.226131
25.581683	0.1	10.219575
25.583350	0.1	10.212005
25.585017	0.1	10.204077
25.586683	0.1	10.196388
25.588350	0.1	10.188997
25.590017	0.1	10.181785
25.591683	0.1	10.174573
25.593350	0.1	10.167778
25.595017	0.1	10.161877
25.596683	0.1	10.156572
25.598350	0.1	10.150970
25.600017	0.1	10.144055
25.601683	0.1	10.135830
25.603350	0.1	10.127366
25.605017	0.1	10.119618
25.606683	0.1	10.113180
25.608350	0.1	10.108293
25.610017	0.1	10.104299
25.611683	0.1	10.100365
25.613350	0.1	10.095537
25.615017	0.1	10.089338
25.616683	0.1	10.081888
25.618350	0.1	10.074378
25.620017	0.1	10.068775
25.621683	0.1	10.066629
25.623350	0.1	10.068298
25.625017	0.1	10.071695
25.626683	0.1	10.073841
25.628350	0.1	10.072649
25.630017	0.1	10.068119
25.631683	0.1	10.062099
25.633350	0.1	10.056854
25.635017	0.1	10.053874
25.636683	0.1	10.053337
25.638350	0.1	10.055006
25.640017	0.1	10.058165
25.641683	0.1	10.061861
25.643350	0.1	10.064841
25.645017	0.1	10.065675
25.646683	0.1	10.063768
25.648350	0.1	10.060132
25.650017	0.1	10.056317
25.651683	0.1	10.053456
25.653350	0.1	10.051132
25.655017	0.1	10.048867
25.656683	0.1	10.047079
25.658350	0.1	10.046423
25.660017	0.1	10.047377
25.661683	0.1	10.049701
25.663350	0.1	10.052264
25.665017	0.1	10.054291
25.666683	0.1	10.055721
25.668350	0.1	10.056556
25.670017	0.1	10.056317
25.671683	0.1	10.055006
25.673350	0.1	10.053278
25.675017	0.1	10.051311
25.676683	0.1	10.049403
25.678350	0.1	10.048152
25.680017	0.1	10.048330
25.681683	0.1	10.049821
25.683350	0.1	10.051609
25.685017	0.1	10.052384
25.686683	0.1	10.052622
25.688350	0.1	10.053874
25.690017	0.1	10.057152
25.691683	0.1	10.061563
25.693350	0.1	10.064960
25.695017	0.1	10.065199
25.696683	0.1	10.062218
25.698350	0.1	10.058523
25.700017	0.1	10.056794
25.701683	0.1	10.057510
25.703350	0.1	10.059357
25.705017	0.1	10.061205
25.706683	0.1	10.063232
25.708350	0.1	10.065973
25.710017	0.1	10.069013
25.711683	0.1	10.071278
25.713350	0.1	10.071993
25.715017	0.1	10.071159
25.716683	0.1	10.069907
25.718350	0.1	10.069609
25.720017	0.1	10.070623
25.721683	0.1	10.072053
25.723350	0.1	10.072530
25.725017	0.1	10.071159
25.726683	0.1	10.068775
25.728350	0.1	10.067046
25.730017	0.1	10.066629
25.731683	0.1	10.067464
25.733350	0.1	10.068954
25.735017	0.1	10.071040
25.736683	0.1	10.073722
25.738350	0.1	10.076643
25.740017	0.1	10.078908
25.741683	0.1	10.079980
25.743350	0.1	10.079802
25.745017	0.1	10.078669
25.746683	0.1	10.076821
25.748350	0.1	10.074795
25.750017	0.1	10.073066
25.751683	0.1	10.071934
25.753350	0.1	10.072351
25.755017	0.1	10.074974
25.756683	0.1	10.079146
25.758350	0.1	10.082663
25.760017	0.1	10.083438
25.761683	0.1	10.080934
25.763350	0.1	10.077119
25.765017	0.1	10.074676
25.766683	0.1	10.074854
25.768350	0.1	10.076404
25.770017	0.1	10.078252
25.771683	0.1	10.080040
25.773350	0.1	10.081590
25.775017	0.1	10.082186
25.776683	0.1	10.081292
25.778350	0.1	10.079504
25.780017	0.1	10.077894
25.781683	0.1	10.077000
25.783350	0.1	10.076762
25.785017	0.1	10.077298
25.786683	0.1	10.078431
25.788350	0.1	10.079086
25.790017	0.1	10.078610
25.791683	0.1	10.076762
25.793350	0.1	10.073603
25.795017	0.1	10.069788
25.796683	0.1	10.066987
25.798350	0.1	10.065795
25.800017	0.1	10.065616
25.801683	0.1	10.066033
25.803350	0.1	10.066987
25.805017	0.1	10.068298
25.806683	0.1	10.069371
25.808350	0.1	10.069490
25.810017	0.1	10.068298
25.811683	0.1	10.066391
25.813350	0.1	10.064901
25.815017	0.1	10.064304
25.816683	0.1	10.064006
25.818350	0.1	10.063232
25.820017	0.1	10.062457
25.821683	0.1	10.062874
25.823350	0.1	10.064841
25.825017	0.1	10.067821
25.826683	0.1	10.070563
25.828350	0.1	10.072113
25.830017	0.1	10.072351
25.831683	0.1	10.071755
25.833350	0.1	10.070205
25.835017	0.1	10.067464
25.836683	0.1	10.064901
25.838350	0.1	10.063947
25.840017	0.1	10.064662
25.841683	0.1	10.065795
25.843350	0.1	10.065914
25.845017	0.1	10.064602
25.846683	0.1	10.062695
25.848350	0.1	10.061205
25.850017	0.1	10.060549
25.851683	0.1	10.060371
25.853350	0.1	10.060847
25.855017	0.1	10.062636
25.856683	0.1	10.066093
25.858350	0.1	10.070325
25.860017	0.1	10.073722
25.861683	0.1	10.075153
25.863350	0.1	10.075033
25.865017	0.1	10.075212
25.866683	0.1	10.077239
25.868350	0.1	10.081113
25.870017	0.1	10.085464
25.871683	0.1	10.088921
25.873350	0.1	10.090829
25.875017	0.1	10.090471
25.876683	0.1	10.087908
25.878350	0.1	10.084808
25.880017	0.1	10.083199
25.881683	0.1	10.083497
25.883350	0.1	10.084510
25.885017	0.1	10.084212
25.886683	0.1	10.081530
25.888350	0.1	10.077179
25.890017	0.1	10.073424
25.891683	0.1	10.072411
25.893350	0.1	10.074676
25.895017	0.1	10.079206
25.896683	0.1	10.084093
25.898350	0.1	10.087968
25.900017	0.1	10.090471
25.901683	0.1	10.091842
25.903350	0.1	10.092736
25.905017	0.1	10.093988
25.906683	0.1	10.096312
25.908350	0.1	10.099054
25.910017	0.1	10.100246
25.911683	0.1	10.098756
25.913350	0.1	10.095955
25.915017	0.1	10.094464
25.916683	0.1	10.096133
25.918350	0.1	10.100544
25.920017	0.1	10.105610
25.921683	0.1	10.109246
25.923350	0.1	10.110319
25.925017	0.1	10.109783
25.926683	0.1	10.109544
25.928350	0.1	10.111035
25.930017	0.1	10.114015
25.931683	0.1	10.117353
25.933350	0.1	10.119796
25.935017	0.1	10.120988
25.936683	0.1	10.122002
25.938350	0.1	10.123850
25.940017	0.1	10.126532
25.941683	0.1	10.128976
25.943350	0.1	10.130764
25.945017	0.1	10.132015
25.946683	0.1	10.132194
25.948350	0.1	10.130764
25.950017	0.1	10.128558
25.951683	0.1	10.127247
25.953350	0.1	10.127724
25.955017	0.1	10.129691
25.956683	0.1	10.132254
25.958350	0.1	10.134698
25.960017	0.1	10.136784
25.961683	0.1	10.138393
25.963350	0.1	10.139883
25.965017	0.1	10.140956
25.966683	0.1	10.141075
25.968350	0.1	10.140241
25.970017	0.1	10.139168
25.971683	0.1	10.138691
25.973350	0.1	10.139347
25.975017	0.1	10.141075
25.976683	0.1	10.143340
25.978350	0.1	10.145605
25.980017	0.1	10.147751
25.981683	0.1	10.150135
25.983350	0.1	10.152817
25.985017	0.1	10.155619
25.986683	0.1	10.157705
25.988350	0.1	10.158003
25.990017	0.1	10.156096
25.991683	0.1	10.152579
25.993350	0.1	10.148109
25.995017	0.1	10.143638
25.996683	0.1	10.139883
25.998350	0.1	10.136903
26.000017	0.1	10.134519
26.001683	0.1	10.132909
26.003350	0.1	10.132433
26.005017	0.1	10.133088
26.006683	0.1	10.134221
26.008350	0.1	10.135472
26.010017	0.1	10.137022
26.011683	0.1	10.138929
26.013350	0.1	10.140718
26.015017	0.1	10.141910
26.016683	0.1	10.142208
26.018350	0.1	10.141850
26.020017	0.1	10.141135
26.021683	0.1	10.139943
26.023350	0.1	10.138333
26.025017	0.1	10.136843
26.026683	0.1	10.136545
26.028350	0.1	10.137976
26.030017	0.1	10.140300
26.031683	0.1	10.142685
26.033350	0.1	10.145367
26.035017	0.1	10.148347
26.036683	0.1	10.150195
26.038350	0.1	10.149360
26.040017	0.1	10.146559
26.041683	0.1	10.143698
26.043350	0.1	10.142267
26.045017	0.1	10.142685
26.046683	0.1	10.144413
26.048350	0.1	10.145844
26.050017	0.1	10.146559
26.051683	0.1	10.147632
26.053350	0.1	10.150672
26.055017	0.1	10.156096
26.056683	0.1	10.161937
26.058350	0.1	10.165394
26.060017	0.1	10.165394
26.061683	0.1	10.163069
26.063350	0.1	10.160447
26.065017	0.1	10.159791
26.066683	0.1	10.162414
26.068350	0.1	10.167122
26.070017	0.1	10.171593
26.071683	0.1	10.174871
26.073350	0.1	10.177673
26.075017	0.1	10.181130
26.076683	0.1	10.186017
26.078350	0.1	10.192156
26.080017	0.1	10.198773
26.081683	0.1	10.205031
26.083350	0.1	10.210515
26.085017	0.1	10.214925
26.086683	0.1	10.217667
26.088350	0.1	10.218502
26.090017	0.1	10.218025
26.091683	0.1	10.217190
26.093350	0.1	10.217548
26.095017	0.1	10.220707
26.096683	0.1	10.227800
26.098350	0.1	10.237516
26.100017	0.1	10.247112
26.101683	0.1	10.254026
26.103350	0.1	10.257781
26.105017	0.1	10.259987
26.106683	0.1	10.262728
26.108350	0.1	10.267378
26.110017	0.1	10.274172
26.111683	0.1	10.282756
26.113350	0.1	10.292829
26.115017	0.1	10.303856
26.116683	0.1	10.314465
26.118350	0.1	10.323942
26.120017	0.1	10.332466
26.121683	0.1	10.340751
26.123350	0.1	10.349036
26.125017	0.1	10.357857
26.126683	0.1	10.367990
26.128350	0.1	10.379911
26.130017	0.1	10.392965
26.131683	0.1	10.405720
26.133350	0.1	10.416866
26.135017	0.1	10.425807
26.136683	0.1	10.433436
26.138350	0.1	10.441602
26.140017	0.1	10.451139
26.141683	0.1	10.461927
26.143350	0.1	10.473908
26.145017	0.1	10.487497
26.146683	0.1	10.503352
26.148350	0.1	10.521830
26.150017	0.1	10.542274
26.151683	0.1	10.562778
26.153350	0.1	10.582507
26.155017	0.1	10.602058
26.156683	0.1	10.622144
26.158350	0.1	10.642589
26.160017	0.1	10.662974
26.161683	0.1	10.682941
26.163350	0.1	10.702491
26.165017	0.1	10.722221
26.166683	0.1	10.743321
26.168350	0.1	10.766447
26.170017	0.1	10.791362
26.171683	0.1	10.817052
26.173350	0.1	10.842503
26.175017	0.1	10.868550
26.176683	0.1	10.897399
26.178350	0.1	10.930539
26.180017	0.1	10.967076
26.181683	0.1	11.004329
26.183350	0.1	11.040927
26.185017	0.1	11.077643
26.186683	0.1	11.116267
26.188350	0.1	11.157275
26.190017	0.1	11.200071
26.191683	0.1	11.243642
26.193350	0.1	11.287988
26.195017	0.1	11.333943
26.196683	0.1	11.382223
26.198350	0.1	11.432350
26.200017	0.1	11.483253
26.201683	0.1	11.535049
26.203350	0.1	11.588813
26.205017	0.1	11.645675
26.206683	0.1	11.706115
26.208350	0.1	11.769474
26.210017	0.1	11.834801
26.211683	0.1	11.901320
26.213350	0.1	11.969269
26.215017	0.1	12.039543
26.216683	0.1	12.111963
26.218350	0.1	12.185097
26.220017	0.1	12.257577
26.221683	0.1	12.328387
26.223350	0.1	12.397469
26.225017	0.1	12.466074
26.226683	0.1	12.535513
26.228350	0.1	12.605847
26.230017	0.1	12.675644
26.231683	0.1	12.744249
26.233350	0.1	12.811960
26.235017	0.1	12.878002
26.236683	0.1	12.941063
26.238350	0.1	13.000370
26.240017	0.1	13.055802
26.241683	0.1	13.107479
26.243350	0.1	13.155282
26.245017	0.1	13.198794
26.246683	0.1	13.237477
26.248350	0.1	13.271333
26.250017	0.1	13.300360
26.251683	0.1	13.324023
26.253350	0.1	13.341845
26.255017	0.1	13.353408
26.256683	0.1	13.358415
26.258350	0.1	13.356865
26.260017	0.1	13.349176
26.261683	0.1	13.335110
26.263350	0.1	13.314427
26.265017	0.1	13.288201
26.266683	0.1	13.258220
26.268350	0.1	13.224722
26.270017	0.1	13.186098
26.271683	0.1	13.140560
26.273350	0.1	13.088227
26.275017	0.1	13.030768
26.276683	0.1	12.969971
26.278350	0.1	12.906433
26.280017	0.1	12.840391
26.281683	0.1	12.772084
26.283350	0.1	12.701572
26.285017	0.1	12.628794
26.286683	0.1	12.554229
26.288350	0.1	12.477935
26.290017	0.1	12.399257
26.291683	0.1	12.317360
26.293350	0.1	12.232424
26.295017	0.1	12.146056
26.296683	0.1	12.060583
26.298350	0.1	11.977912
26.300017	0.1	11.898578
26.301683	0.1	11.822224
26.303350	0.1	11.747957
26.305017	0.1	11.675120
26.306683	0.1	11.603356
26.308350	0.1	11.532844
26.310017	0.1	11.463524
26.311683	0.1	11.395753
26.313350	0.1	11.330188
26.315017	0.1	11.267544
26.316683	0.1	11.208296
26.318350	0.1	11.152745
26.320017	0.1	11.101008
26.321683	0.1	11.053026
26.323350	0.1	11.008382
26.325017	0.1	10.965408
26.326683	0.1	10.922433
26.328350	0.1	10.879756
26.330017	0.1	10.839046
26.331683	0.1	10.801316
26.333350	0.1	10.765792
26.335017	0.1	10.731161
26.336683	0.1	10.697306
26.338350	0.1	10.665537
26.340017	0.1	10.636986
26.341683	0.1	10.611416
26.343350	0.1	10.587395
26.345017	0.1	10.563851
26.346683	0.1	10.540486
26.348350	0.1	10.517896
26.350017	0.1	10.497571
26.351683	0.1	10.481477
26.353350	0.1	10.470272
26.355017	0.1	10.462642
26.356683	0.1	10.455967
26.358350	0.1	10.447741
26.360017	0.1	10.436953
26.361683	0.1	10.424376
26.363350	0.1	10.411859
26.365017	0.1	10.400832
26.366683	0.1	10.391892
26.368350	0.1	10.384262
26.370017	0.1	10.377110
26.371683	0.1	10.371090
26.373350	0.1	10.367096
26.375017	0.1	10.364116
26.376683	0.1	10.360063
26.378350	0.1	10.354162
26.380017	0.1	10.347427
26.381683	0.1	10.341585
26.383350	0.1	10.337771
26.385017	0.1	10.335982
26.386683	0.1	10.335327
26.388350	0.1	10.334790
26.390017	0.1	10.333837
26.391683	0.1	10.332883
26.393350	0.1	10.332704
26.395017	0.1	10.333539
26.396683	0.1	10.334731
26.398350	0.1	10.335148
26.400017	0.1	10.333956
26.401683	0.1	10.331154
26.403350	0.1	10.327340
26.405017	0.1	10.323644
26.406683	0.1	10.320664
26.408350	0.1	10.318101
26.410017	0.1	10.315478
26.411683	0.1	10.312915
26.413350	0.1	10.311306
26.415017	0.1	10.311306
26.416683	0.1	10.312260
26.418350	0.1	10.312617
26.420017	0.1	10.311366
26.421683	0.1	10.308803
26.423350	0.1	10.305465
26.425017	0.1	10.301829
26.426683	0.1	10.298193
26.428350	0.1	10.294319
26.430017	0.1	10.289968
26.431683	0.1	10.285319
26.433350	0.1	10.281265
26.435017	0.1	10.278464
26.436683	0.1	10.277331
26.438350	0.1	10.277331
26.440017	0.1	10.276974
26.441683	0.1	10.275186
26.443350	0.1	10.271907
26.445017	0.1	10.267914
26.446683	0.1	10.264218
26.448350	0.1	10.261655
26.450017	0.1	10.260106
26.451683	0.1	10.258973
26.453350	0.1	10.257841
26.455017	0.1	10.257126
26.456683	0.1	10.257304
26.458350	0.1	10.257781
26.460017	0.1	10.257364
26.461683	0.1	10.255576
26.463350	0.1	10.252178
26.465017	0.1	10.247887
26.466683	0.1	10.243714
26.468350	0.1	10.241092
26.470017	0.1	10.241092
26.471683	0.1	10.243238
26.473350	0.1	10.245801
26.475017	0.1	10.247589
26.476683	0.1	10.248483
26.478350	0.1	10.249198
26.480017	0.1	10.249556
26.481683	0.1	10.248840
26.483350	0.1	10.246277
26.485017	0.1	10.242224
26.486683	0.1	10.238886
26.488350	0.1	10.238708
26.490017	0.1	10.241867
26.491683	0.1	10.245801
26.493350	0.1	10.247708
26.495017	0.1	10.245979
26.496683	0.1	10.241688
26.498350	0.1	10.236979
26.500017	0.1	10.233284
26.501683	0.1	10.231257
26.503350	0.1	10.231019
26.505017	0.1	10.232092
26.506683	0.1	10.234178
26.508350	0.1	10.237277
26.510017	0.1	10.241032
26.511683	0.1	10.244966
26.513350	0.1	10.248602
26.515017	0.1	10.251046
26.516683	0.1	10.252238
26.518350	0.1	10.253072
26.520017	0.1	10.254086
26.521683	0.1	10.254801
26.523350	0.1	10.254086
26.525017	0.1	10.251701
26.526683	0.1	10.248423
26.528350	0.1	10.245741
26.530017	0.1	10.244370
26.531683	0.1	10.244191
26.533350	0.1	10.244132
26.535017	0.1	10.242940
26.536683	0.1	10.239840
26.538350	0.1	10.235072
26.540017	0.1	10.229827
26.541683	0.1	10.225654
26.543350	0.1	10.223568
26.545017	0.1	10.223270
26.546683	0.1	10.223508
26.548350	0.1	10.223151
26.550017	0.1	10.222316
26.551683	0.1	10.221840
26.553350	0.1	10.222376
26.555017	0.1	10.224164
26.556683	0.1	10.226668
26.558350	0.1	10.228336
26.560017	0.1	10.227502
26.561683	0.1	10.224343
26.563350	0.1	10.220767
26.565017	0.1	10.218740
26.566683	0.1	10.218859
26.568350	0.1	10.219575
26.570017	0.1	10.219575
26.571683	0.1	10.219396
26.573350	0.1	10.220469
26.575017	0.1	10.222674
26.576683	0.1	10.224760
26.578350	0.1	10.225893
26.580017	0.1	10.226787
26.581683	0.1	10.228277
26.583350	0.1	10.230423
26.585017	0.1	10.232509
26.586683	0.1	10.233403
26.588350	0.1	10.231674
26.590017	0.1	10.226906
26.591683	0.1	10.220886
26.593350	0.1	10.216952
26.595017	0.1	10.217548
26.596683	0.1	10.222197
26.598350	0.1	10.228277
26.600017	0.1	10.233582
26.601683	0.1	10.237098
26.603350	0.1	10.239065
26.605017	0.1	10.240198
26.606683	0.1	10.240734
26.608350	0.1	10.240913
26.610017	0.1	10.241151
26.611683	0.1	10.242940
26.613350	0.1	10.246754
26.615017	0.1	10.251821
26.616683	0.1	10.257424
26.618350	0.1	10.263563
26.620017	0.1	10.270000
26.621683	0.1	10.275543
26.623350	0.1	10.278464
26.625017	0.1	10.277630
26.626683	0.1	10.274172
26.628350	0.1	10.270894
26.630017	0.1	10.269821
26.631683	0.1	10.271490
26.633350	0.1	10.274590
26.635017	0.1	10.277331
26.636683	0.1	10.278762
26.638350	0.1	10.279358
26.640017	0.1	10.279716
26.641683	0.1	10.280491
26.643350	0.1	10.282517
26.645017	0.1	10.286391
26.646683	0.1	10.291875
26.648350	0.1	10.297955
26.650017	0.1	10.303200
26.651683	0.1	10.306657
26.653350	0.1	10.309399
26.655017	0.1	10.313571
26.656683	0.1	10.320247
26.658350	0.1	10.328532
26.660017	0.1	10.336817
26.661683	0.1	10.344089
26.663350	0.1	10.350288
26.665017	0.1	10.356367
26.666683	0.1	10.362745
26.668350	0.1	10.368884
26.670017	0.1	10.374189
26.671683	0.1	10.378898
26.673350	0.1	10.383964
26.675017	0.1	10.390759
26.676683	0.1	10.400057
26.678350	0.1	10.411859
26.680017	0.1	10.424913
26.681683	0.1	10.437608
26.683350	0.1	10.448814
26.685017	0.1	10.458410
26.686683	0.1	10.467172
26.688350	0.1	10.475279
26.690017	0.1	10.482550
26.691683	0.1	10.489584
26.693350	0.1	10.497869
26.695017	0.1	10.508538
26.696683	0.1	10.521651
26.698350	0.1	10.536373
26.700017	0.1	10.551155
26.701683	0.1	10.564566
26.703350	0.1	10.577024
26.705017	0.1	10.590852
26.706683	0.1	10.607660
26.708350	0.1	10.626913
26.710017	0.1	10.647119
26.711683	0.1	10.666907
26.713350	0.1	10.685445
26.715017	0.1	10.701955
26.716683	0.1	10.716499
26.718350	0.1	10.730148
26.720017	0.1	10.744155
26.721683	0.1	10.759891
26.723350	0.1	10.778726
26.725017	0.1	10.800422
26.726683	0.1	10.823608
26.728350	0.1	10.846973
26.730017	0.1	10.870279
26.731683	0.1	10.894418
26.733350	0.1	10.921121
26.735017	0.1	10.950983
26.736683	0.1	10.982872
26.738350	0.1	11.014939
26.740017	0.1	11.045933
26.741683	0.1	11.075438
26.743350	0.1	11.104286
26.745017	0.1	11.133731
26.746683	0.1	11.164725
26.748350	0.1	11.197866
26.750017	0.1	11.233271
26.751683	0.1	11.270047
26.753350	0.1	11.306644
26.755017	0.1	11.342943
26.756683	0.1	11.380912
26.758350	0.1	11.422396
26.760017	0.1	11.467279
26.761683	0.1	11.513949
26.763350	0.1	11.560679
26.765017	0.1	11.607528
26.766683	0.1	11.655629
26.768350	0.1	11.705638
26.770017	0.1	11.757494
26.771683	0.1	11.811078
26.773350	0.1	11.866630
26.775017	0.1	11.924625
26.776683	0.1	11.985481
26.778350	0.1	12.049199
26.780017	0.1	12.115241
26.781683	0.1	12.183190
26.783350	0.1	12.253762
26.785017	0.1	12.328149
26.786683	0.1	12.407184
26.788350	0.1	12.491287
26.790017	0.1	12.580395
26.791683	0.1	12.673856
26.793350	0.1	12.770892
26.795017	0.1	12.870789
26.796683	0.1	12.972296
26.798350	0.1	13.073684
26.800017	0.1	13.173641
26.801683	0.1	13.272823
26.803350	0.1	13.373257
26.805017	0.1	13.476730
26.806683	0.1	13.583244
26.808350	0.1	13.691188
26.810017	0.1	13.798476
26.811683	0.1	13.903976
26.813350	0.1	14.007986
26.815017	0.1	14.110924
26.816683	0.1	14.213146
26.818350	0.1	14.314593
26.820017	0.1	14.415325
26.821683	0.1	14.514626
26.823350	0.1	14.610411
26.825017	0.1	14.700592
26.826683	0.1	14.784158
26.828350	0.1	14.860512
26.830017	0.1	14.929295
26.831683	0.1	14.991284
26.833350	0.1	15.047790
26.835017	0.1	15.099705
26.836683	0.1	15.146435
26.838350	0.1	15.186311
26.840017	0.1	15.218259
26.841683	0.1	15.243233
26.843350	0.1	15.262307
26.845017	0.1	15.275598
26.846683	0.1	15.281738
26.848350	0.1	15.278638
26.850017	0.1	15.264989
26.851683	0.1	15.241505
26.853350	0.1	15.211345
26.855017	0.1	15.177847
26.856683	0.1	15.142501
26.858350	0.1	15.103877
26.860017	0.1	15.059472
26.861683	0.1	15.007258
26.863350	0.1	14.947296
26.865017	0.1	14.881612
26.866683	0.1	14.812709
26.868350	0.1	14.742673
26.870017	0.1	14.672936
26.871683	0.1	14.604391
26.873350	0.1	14.536739
26.875017	0.1	14.468969
26.876683	0.1	14.400602
26.878350	0.1	14.331938
26.880017	0.1	14.263452
26.881683	0.1	14.196278
26.883350	0.1	14.132143
26.885017	0.1	14.072777
26.886683	0.1	14.018775
26.888350	0.1	13.970078
26.890017	0.1	13.926149
26.891683	0.1	13.886095
26.893350	0.1	13.848663
26.895017	0.1	13.812483
26.896683	0.1	13.777793
26.898350	0.1	13.746382
26.900017	0.1	13.720752
26.901683	0.1	13.702513
26.903350	0.1	13.691128
26.905017	0.1	13.684810
26.906683	0.1	13.682247
26.908350	0.1	13.682843
26.910017	0.1	13.686121
26.911683	0.1	13.691247
26.913350	0.1	13.696731
26.915017	0.1	13.700605
26.916683	0.1	13.702215
26.918350	0.1	13.703109
26.920017	0.1	13.705135
26.921683	0.1	13.708354
26.923350	0.1	13.711274
26.925017	0.1	13.712824
26.926683	0.1	13.712705
26.928350	0.1	13.710619
26.930017	0.1	13.706268
26.931683	0.1	13.699652
26.933350	0.1	13.690890
26.935017	0.1	13.680280
26.936683	0.1	13.667227
26.938350	0.1	13.650359
26.940017	0.1	13.628186
26.941683	0.1	13.600350
26.943350	0.1	13.567031
26.945017	0.1	13.529242
26.946683	0.1	13.487697
26.948350	0.1	13.442398
26.950017	0.1	13.392747
26.951683	0.1	13.339103
26.953350	0.1	13.281704
26.955017	0.1	13.220490
26.956683	0.1	13.155282
26.958350	0.1	13.086558
26.960017	0.1	13.014913
26.961683	0.1	12.940706
26.963350	0.1	12.864769
26.965017	0.1	12.787820
26.966683	0.1	12.709857
26.968350	0.1	12.630940
26.970017	0.1	12.551726
26.971683	0.1	12.472869
26.973350	0.1	12.394846
26.975017	0.1	12.317956
26.976683	0.1	12.242735
26.978350	0.1	12.168706
26.980017	0.1	12.095035
26.981683	0.1	12.022019
26.983350	0.1	11.950613
26.985017	0.1	11.880995
26.986683	0.1	11.812270
26.988350	0.1	11.744083
26.990017	0.1	11.676431
26.991683	0.1	11.609972
26.993350	0.1	11.546255
26.995017	0.1	11.487485
26.996683	0.1	11.434317
26.998350	0.1	11.385203
27.000017	0.1	11.338115
27.001683	0.1	11.291743
27.003350	0.1	11.245728
27.005017	0.1	11.200965
27.006683	0.1	11.158884
27.008350	0.1	11.120439
27.010017	0.1	11.085392
27.011683	0.1	11.053026
27.013350	0.1	11.023164
27.015017	0.1	10.996342
27.016683	0.1	10.972739
27.018350	0.1	10.951937
27.020017	0.1	10.933400
27.021683	0.1	10.916293
27.023350	0.1	10.899604
27.025017	0.1	10.882736
27.026683	0.1	10.866225
27.028350	0.1	10.851861
27.030017	0.1	10.840834
27.031683	0.1	10.833085
27.033350	0.1	10.827423
27.035017	0.1	10.822893
27.036683	0.1	10.819376
27.038350	0.1	10.817707
27.040017	0.1	10.818721
27.041683	0.1	10.822416
27.043350	0.1	10.827780
27.045017	0.1	10.833145
27.046683	0.1	10.837615
27.048350	0.1	10.840715
27.050017	0.1	10.842324
27.051683	0.1	10.843278
27.053350	0.1	10.845721
27.055017	0.1	10.851443
27.056683	0.1	10.860503
27.058350	0.1	10.871947
27.060017	0.1	10.884643
27.061683	0.1	10.897518
27.063350	0.1	10.910273
27.065017	0.1	10.923386
27.066683	0.1	10.937215
27.068350	0.1	10.951639
27.070017	0.1	10.966719
27.071683	0.1	10.983051
27.073350	0.1	11.001528
27.075017	0.1	11.022628
27.076683	0.1	11.045993
27.078350	0.1	11.070848
27.080017	0.1	11.096776
27.081683	0.1	11.123419
27.083350	0.1	11.150242
27.085017	0.1	11.177183
27.086683	0.1	11.204780
27.088350	0.1	11.234284
27.090017	0.1	11.266471
27.091683	0.1	11.300624
27.093350	0.1	11.334897
27.095017	0.1	11.367799
27.096683	0.1	11.398793
27.098350	0.1	11.428655
27.100017	0.1	11.459411
27.101683	0.1	11.492849
27.103350	0.1	11.529744
27.105017	0.1	11.569620
27.106683	0.1	11.612058
27.108350	0.1	11.656345
27.110017	0.1	11.702181
27.111683	0.1	11.749566
27.113350	0.1	11.798502
27.115017	0.1	11.848987
27.116683	0.1	11.901022
27.118350	0.1	11.954129
27.120017	0.1	12.007774
27.121683	0.1	12.062431
27.123350	0.1	12.119830
27.125017	0.1	12.181819
27.126683	0.1	12.249113
27.128350	0.1	12.319983
27.130017	0.1	12.391628
27.131683	0.1	12.462378
27.133350	0.1	12.532235
27.135017	0.1	12.601555
27.136683	0.1	12.672187
27.138350	0.1	12.746454
27.140017	0.1	12.825609
27.141683	0.1	12.908758
27.143350	0.1	12.994409
27.145017	0.1	13.082386
27.146683	0.1	13.173760
27.148350	0.1	13.269485
27.150017	0.1	13.369382
27.151683	0.1	13.472558
27.153350	0.1	13.578237
27.155017	0.1	13.686300
27.156683	0.1	13.797463
27.158350	0.1	13.912679
27.160017	0.1	14.032782
27.161683	0.1	14.158250
27.163350	0.1	14.288844
27.165017	0.1	14.424325
27.166683	0.1	14.565051
27.168350	0.1	14.711619
27.170017	0.1	14.864028
27.171683	0.1	15.021683
27.173350	0.1	15.183748
27.175017	0.1	15.350402
27.176683	0.1	15.522898
27.178350	0.1	15.703083
27.180017	0.1	15.891672
27.181683	0.1	16.089142
27.183350	0.1	16.296984
27.185017	0.1	16.516686
27.186683	0.1	16.748251
27.188350	0.1	16.990424
27.190017	0.1	17.242135
27.191683	0.1	17.503739
27.193350	0.1	17.776550
27.195017	0.1	18.062116
27.196683	0.1	18.361152
27.198350	0.1	18.673481
27.200017	0.1	18.999041
27.201683	0.1	19.337655
27.203350	0.1	19.688369
27.205017	0.1	20.051659
27.206683	0.1	20.429553
27.208350	0.1	20.824434
27.210017	0.1	21.236719
27.211683	0.1	21.664680
27.213350	0.1	22.105636
27.215017	0.1	22.557975
27.216683	0.1	23.021163
27.218350	0.1	23.494901
27.220017	0.1	23.978652
27.221683	0.1	24.471821
27.223350	0.1	24.973573
27.225017	0.1	25.482537
27.226683	0.1	25.997402
27.228350	0.1	26.515962
27.230017	0.1	27.035953
27.231683	0.1	27.555944
27.233350	0.1	28.074683
27.235017	0.1	28.590144
27.236683	0.1	29.098095
27.238350	0.1	29.594006
27.240017	0.1	30.074419
27.241683	0.1	30.537905
27.243350	0.1	30.983509
27.245017	0.1	31.408848
27.246683	0.1	31.810941
27.248350	0.1	32.187523
27.250017	0.1	32.536568
27.251683	0.1	32.855036
27.253350	0.1	33.139469
27.255017	0.1	33.387186
27.256683	0.1	33.596220
27.258350	0.1	33.765735
27.260017	0.1	33.895435
27.261683	0.1	33.984842
27.263350	0.1	34.032287
27.265017	0.1	34.035387
27.266683	0.1	33.992114
27.268350	0.1	33.903362
27.270017	0.1	33.772947
27.271683	0.1	33.605458
27.273350	0.1	33.403101
27.275017	0.1	33.164861
27.276683	0.1	32.888951
27.278350	0.1	32.574596
27.280017	0.1	32.222213
27.281683	0.1	31.833829
27.283350	0.1	31.413140
27.285017	0.1	30.964913
27.286683	0.1	30.492665
27.288350	0.1	29.998364
27.290017	0.1	29.484453
27.291683	0.1	28.954508
27.293350	0.1	28.411629
27.295017	0.1	27.857365
27.296683	0.1	27.292492
27.298350	0.1	26.718201
27.300017	0.1	26.136936
27.301683	0.1	25.552513
27.303350	0.1	24.968804
27.305017	0.1	24.388315
27.306683	0.1	23.811640
27.308350	0.1	23.239435
27.310017	0.1	22.673370
27.311683	0.1	22.116066
27.313350	0.1	21.570505
27.315017	0.1	21.039428
27.316683	0.1	20.523967
27.318350	0.1	20.023526
27.320017	0.1	19.537212
27.321683	0.1	19.066275
27.323350	0.1	18.612565
27.325017	0.1	18.176974
27.326683	0.1	17.760337
27.328350	0.1	17.363609
27.330017	0.1	16.986788
27.331683	0.1	16.628088
27.333350	0.1	16.285242
27.335017	0.1	15.957654
27.336683	0.1	15.646220
27.338350	0.1	15.351714
27.340017	0.1	15.073658
27.341683	0.1	14.811099
27.343350	0.1	14.563383
27.345017	0.1	14.329136
27.346683	0.1	14.106632
27.348350	0.1	13.894976
27.350017	0.1	13.694764
27.351683	0.1	13.507248
27.353350	0.1	13.333321
27.355017	0.1	13.172925
27.356683	0.1	13.025404
27.358350	0.1	12.888730
27.360017	0.1	12.761117
27.361683	0.1	12.641907
27.363350	0.1	12.530447
27.365017	0.1	12.425423
27.366683	0.1	12.325288
27.368350	0.1	12.228549
27.370017	0.1	12.134374
27.371683	0.1	12.043536
27.373350	0.1	11.958659
27.375017	0.1	11.881829
27.376683	0.1	11.812270
27.378350	0.1	11.746765
27.380017	0.1	11.682332
27.381683	0.1	11.617840
27.383350	0.1	11.554599
27.385017	0.1	11.494697
27.386683	0.1	11.439622
27.388350	0.1	11.389912
27.390017	0.1	11.345328
27.391683	0.1	11.305929
27.393350	0.1	11.271120
27.395017	0.1	11.238993
27.396683	0.1	11.207462
27.398350	0.1	11.175216
27.400017	0.1	11.141718
27.401683	0.1	11.107505
27.403350	0.1	11.074305
27.405017	0.1	11.043907
27.406683	0.1	11.017264
27.408350	0.1	10.994316
27.410017	0.1	10.973395
27.411683	0.1	10.952533
27.413350	0.1	10.930718
27.415017	0.1	10.908426
27.416683	0.1	10.887087
27.418350	0.1	10.867954
27.420017	0.1	10.851563
27.421683	0.1	10.837913
27.423350	0.1	10.825933
27.425017	0.1	10.814071
27.426683	0.1	10.800780
27.428350	0.1	10.785640
27.430017	0.1	10.769249
27.431683	0.1	10.753930
27.433350	0.1	10.742546
27.435017	0.1	10.735751
27.436683	0.1	10.730863
27.438350	0.1	10.724903
27.440017	0.1	10.717095
27.441683	0.1	10.708750
27.443350	0.1	10.701299
27.445017	0.1	10.695398
27.446683	0.1	10.690511
27.448350	0.1	10.685921
27.450017	0.1	10.681451
27.451683	0.1	10.677040
27.453350	0.1	10.672749
27.455017	0.1	10.668696
27.456683	0.1	10.665179
27.458350	0.1	10.662556
27.460017	0.1	10.660172
27.461683	0.1	10.656477
27.463350	0.1	10.650814
27.465017	0.1	10.644198
27.466683	0.1	10.638357
27.468350	0.1	10.634661
27.470017	0.1	10.633290
27.471683	0.1	10.633827
27.473350	0.1	10.635496
27.475017	0.1	10.637582
27.476683	0.1	10.639251
27.478350	0.1	10.640205
27.480017	0.1	10.640801
27.481683	0.1	10.641218
27.483350	0.1	10.640741
27.485017	0.1	10.638238
27.486683	0.1	10.633112
27.488350	0.1	10.625780
27.490017	0.1	10.618330
27.491683	0.1	10.613502
27.493350	0.1	10.612846
27.495017	0.1	10.615111
27.496683	0.1	10.617853
27.498350	0.1	10.619283
27.500017	0.1	10.619164
27.501683	0.1	10.618210
27.503350	0.1	10.616840
27.505017	0.1	10.614575
27.506683	0.1	10.611177
27.508350	0.1	10.607303
27.510017	0.1	10.603786
27.511683	0.1	10.601164
27.513350	0.1	10.599554
27.515017	0.1	10.598779
27.516683	0.1	10.597945
27.518350	0.1	10.596216
27.520017	0.1	10.593177
27.521683	0.1	10.589004
27.523350	0.1	10.584474
27.525017	0.1	10.581017
27.526683	0.1	10.579050
27.528350	0.1	10.577322
27.530017	0.1	10.574699
27.531683	0.1	10.572076
27.533350	0.1	10.571361
27.535017	0.1	10.573209
27.536683	0.1	10.576785
27.538350	0.1	10.580123
27.540017	0.1	10.581971
27.541683	0.1	10.582150
27.543350	0.1	10.581136
27.545017	0.1	10.579467
27.546683	0.1	10.576845
27.548350	0.1	10.572374
27.550017	0.1	10.565818
27.551683	0.1	10.557712
27.553350	0.1	10.549069
27.555017	0.1	10.541320
27.556683	0.1	10.536254
27.558350	0.1	10.535122
27.560017	0.1	10.537565
27.561683	0.1	10.541857
27.563350	0.1	10.545850
27.565017	0.1	10.548413
27.566683	0.1	10.549248
27.568350	0.1	10.548413
27.570017	0.1	10.546089
27.571683	0.1	10.542393
27.573350	0.1	10.538102
27.575017	0.1	10.534168
27.576683	0.1	10.531366
27.578350	0.1	10.529996
27.580017	0.1	10.529876
27.581683	0.1	10.530353
27.583350	0.1	10.530353
27.585017	0.1	10.528625
27.586683	0.1	10.524214
27.588350	0.1	10.517657
27.590017	0.1	10.511280
27.591683	0.1	10.507346
27.593350	0.1	10.506929
27.595017	0.1	10.508896
27.596683	0.1	10.510743
27.598350	0.1	10.510266
27.600017	0.1	10.507525
27.601683	0.1	10.504902
27.603350	0.1	10.505081
27.605017	0.1	10.509432
27.606683	0.1	10.516406
27.608350	0.1	10.522247
27.610017	0.1	10.523916
27.611683	0.1	10.521055
27.613350	0.1	10.515810
27.615017	0.1	10.511041
27.616683	0.1	10.508598
27.618350	0.1	10.508776
27.620017	0.1	10.510207
27.621683	0.1	10.511339
27.623350	0.1	10.511220
27.625017	0.1	10.509849
27.626683	0.1	10.508121
27.628350	0.1	10.507167
27.630017	0.1	10.507227
27.631683	0.1	10.507703
27.633350	0.1	10.508240
27.635017	0.1	10.509313
27.636683	0.1	10.511876
27.638350	0.1	10.515631
27.640017	0.1	10.518373
27.641683	0.1	10.518253
27.643350	0.1	10.515631
27.645017	0.1	10.513068
27.646683	0.1	10.512531
27.648350	0.1	10.513724
27.650017	0.1	10.515035
27.651683	0.1	10.515154
27.653350	0.1	10.513664
27.655017	0.1	10.510564
27.656683	0.1	10.506869
27.658350	0.1	10.503710
27.660017	0.1	10.501743
27.661683	0.1	10.501028
27.663350	0.1	10.501385
27.665017	0.1	10.503174
27.666683	0.1	10.506571
27.668350	0.1	10.510505
27.670017	0.1	10.513247
27.671683	0.1	10.514260
27.673350	0.1	10.514141
27.675017	0.1	10.514081
27.676683	0.1	10.515035
27.678350	0.1	10.517538
27.680017	0.1	10.520876
27.681683	0.1	10.523737
27.683350	0.1	10.525287
27.685017	0.1	10.525823
27.686683	0.1	10.526658
27.688350	0.1	10.529102
27.690017	0.1	10.532916
27.691683	0.1	10.536671
27.693350	0.1	10.538579
27.695017	0.1	10.537327
27.696683	0.1	10.533572
27.698350	0.1	10.529698
27.700017	0.1	10.528327
27.701683	0.1	10.530711
27.703350	0.1	10.535896
27.705017	0.1	10.542095
27.706683	0.1	10.548056
27.708350	0.1	10.553897
27.710017	0.1	10.559917
27.711683	0.1	10.565282
27.713350	0.1	10.568262
27.715017	0.1	10.567368
27.716683	0.1	10.562361
27.718350	0.1	10.554910
27.720017	0.1	10.548235
27.721683	0.1	10.545672
27.723350	0.1	10.548652
27.725017	0.1	10.555924
27.726683	0.1	10.564626
27.728350	0.1	10.571540
27.730017	0.1	10.575891
27.731683	0.1	10.579050
27.733350	0.1	10.582150
27.735017	0.1	10.585488
27.736683	0.1	10.588527
27.738350	0.1	10.590554
27.740017	0.1	10.591448
27.741683	0.1	10.592342
27.743350	0.1	10.594905
27.745017	0.1	10.600091
27.746683	0.1	10.606647
27.748350	0.1	10.612310
27.750017	0.1	10.615826
27.751683	0.1	10.617674
27.753350	0.1	10.618330
27.755017	0.1	10.617912
27.756683	0.1	10.617257
27.758350	0.1	10.617376
27.760017	0.1	10.618270
27.761683	0.1	10.618687
27.763350	0.1	10.618151
27.765017	0.1	10.618330
27.766683	0.1	10.621608
27.768350	0.1	10.628701
27.770017	0.1	10.637463
27.771683	0.1	10.645629
27.773350	0.1	10.651947
27.775017	0.1	10.655404
27.776683	0.1	10.654569
27.778350	0.1	10.649264
27.780017	0.1	10.641874
27.781683	0.1	10.635615
27.783350	0.1	10.631860
27.785017	0.1	10.629476
27.786683	0.1	10.626019
27.788350	0.1	10.620654
27.790017	0.1	10.614813
27.791683	0.1	10.609925
27.793350	0.1	10.606349
27.795017	0.1	10.604144
27.796683	0.1	10.603250
27.798350	0.1	10.603786
27.800017	0.1	10.605574
27.801683	0.1	10.608078
27.803350	0.1	10.610521
27.805017	0.1	10.611535
27.806683	0.1	10.610223
27.808350	0.1	10.607005
27.810017	0.1	10.603429
27.811683	0.1	10.600627
27.813350	0.1	10.598839
27.815017	0.1	10.597110
27.816683	0.1	10.594786
27.818350	0.1	10.591686
27.820017	0.1	10.588408
27.821683	0.1	10.585309
27.823350	0.1	10.582150
27.825017	0.1	10.578335
27.826683	0.1	10.574103
27.828350	0.1	10.570646
27.830017	0.1	10.568381
27.831683	0.1	10.567070
27.833350	0.1	10.566116
27.835017	0.1	10.565699
27.836683	0.1	10.565758
27.838350	0.1	10.565460
27.840017	0.1	10.564209
27.841683	0.1	10.562182
27.843350	0.1	10.559858
27.845017	0.1	10.557652
27.846683	0.1	10.555626
27.848350	0.1	10.553539
27.850017	0.1	10.550857
27.851683	0.1	10.547937
27.853350	0.1	10.545970
27.855017	0.1	10.546029
27.856683	0.1	10.547877
27.858350	0.1	10.550202
27.860017	0.1	10.551513
27.861683	0.1	10.550857
27.863350	0.1	10.548115
27.865017	0.1	10.543883
27.866683	0.1	10.539234
27.868350	0.1	10.535420
27.870017	0.1	10.533393
27.871683	0.1	10.533870
27.873350	0.1	10.536910
27.875017	0.1	10.541976
27.876683	0.1	10.547698
27.878350	0.1	10.552467
27.880017	0.1	10.555328
27.881683	0.1	10.556341
27.883350	0.1	10.556341
27.885017	0.1	10.556281
27.886683	0.1	10.556162
27.888350	0.1	10.555447
27.890017	0.1	10.554016
27.891683	0.1	10.552228
27.893350	0.1	10.550500
27.895017	0.1	10.549606
27.896683	0.1	10.550738
27.898350	0.1	10.554493
27.900017	0.1	10.560513
27.901683	0.1	10.567785
27.903350	0.1	10.575057
27.905017	0.1	10.581196
27.906683	0.1	10.585547
27.908350	0.1	10.588587
27.910017	0.1	10.591686
27.911683	0.1	10.595859
27.913350	0.1	10.599971
27.915017	0.1	10.601581
27.916683	0.1	10.599495
27.918350	0.1	10.595501
27.920017	0.1	10.592521
27.921683	0.1	10.592640
27.923350	0.1	10.596395
27.925017	0.1	10.603130
27.926683	0.1	10.610879
27.928350	0.1	10.617257
27.930017	0.1	10.621370
27.931683	0.1	10.624290
27.933350	0.1	10.626913
27.935017	0.1	10.628999
27.936683	0.1	10.629535
27.938350	0.1	10.628462
27.940017	0.1	10.627449
27.941683	0.1	10.628462
27.943350	0.1	10.632456
27.945017	0.1	10.639251
27.946683	0.1	10.648013
27.948350	0.1	10.656775
27.950017	0.1	10.663212
27.951683	0.1	10.666192
27.953350	0.1	10.666252
27.955017	0.1	10.665417
27.956683	0.1	10.666073
27.958350	0.1	10.670722
27.960017	0.1	10.679722
27.961683	0.1	10.690749
27.963350	0.1	10.700763
27.965017	0.1	10.708333
27.966683	0.1	10.713578
27.968350	0.1	10.717571
27.970017	0.1	10.721744
27.971683	0.1	10.726870
27.973350	0.1	10.732651
27.975017	0.1	10.738195
27.976683	0.1	10.742784
27.978350	0.1	10.746182
27.980017	0.1	10.749102
27.981683	0.1	10.752798
27.983350	0.1	10.757387
27.985017	0.1	10.762036
27.986683	0.1	10.766209
27.988350	0.1	10.769547
27.990017	0.1	10.771096
27.991683	0.1	10.770500
27.993350	0.1	10.768891
27.995017	0.1	10.768593
27.996683	0.1	10.770858
27.998350	0.1	10.775388
28.000017	0.1	10.781229
28.001683	0.1	10.787786
28.003350	0.1	10.794700
28.005017	0.1	10.802091
28.006683	0.1	10.809959
28.008350	0.1	10.818601
28.010017	0.1	10.828376
28.011683	0.1	10.838926
28.013350	0.1	10.849059
28.015017	0.1	10.857821
28.016683	0.1	10.865153
28.018350	0.1	10.871649
28.020017	0.1	10.877848
28.021683	0.1	10.883153
28.023350	0.1	10.886193
28.025017	0.1	10.886551
28.026683	0.1	10.885657
28.028350	0.1	10.886253
28.030017	0.1	10.890425
28.031683	0.1	10.898531
28.033350	0.1	10.909260
28.035017	0.1	10.920227
28.036683	0.1	10.929347
28.038350	0.1	10.935724
28.040017	0.1	10.939778
28.041683	0.1	10.942698
28.043350	0.1	10.946096
28.045017	0.1	10.951222
28.046683	0.1	10.957659
28.048350	0.1	10.963560
28.050017	0.1	10.968269
28.051683	0.1	10.972918
28.053350	0.1	10.978223
28.055017	0.1	10.983527
28.056683	0.1	10.988236
28.058350	0.1	10.992289
28.060017	0.1	10.996104
28.061683	0.1	11.000336
28.063350	0.1	11.005521
28.065017	0.1	11.011899
28.066683	0.1	11.019111
28.068350	0.1	11.026264
28.070017	0.1	11.032344
28.071683	0.1	11.037052
28.073350	0.1	11.040807
28.075017	0.1	11.044205
28.076683	0.1	11.048198
28.078350	0.1	11.053444
28.080017	0.1	11.059523
28.081683	0.1	11.065186
28.083350	0.1	11.069120
28.085017	0.1	11.070073
28.086683	0.1	11.068345
28.088350	0.1	11.066139
28.090017	0.1	11.065841
28.091683	0.1	11.068106
28.093350	0.1	11.071444
28.095017	0.1	11.074603
28.096683	0.1	11.076809
28.098350	0.1	11.077643
28.100017	0.1	11.076749
28.101683	0.1	11.074067
28.103350	0.1	11.070491
28.105017	0.1	11.067212
28.106683	0.1	11.064649
28.108350	0.1	11.062444
28.110017	0.1	11.059941
28.111683	0.1	11.057318
28.113350	0.1	11.055709
28.115017	0.1	11.056066
28.116683	0.1	11.057556
28.118350	0.1	11.057556
28.120017	0.1	11.054576
28.121683	0.1	11.049629
28.123350	0.1	11.044503
28.125017	0.1	11.039913
28.126683	0.1	11.035383
28.128350	0.1	11.030555
28.130017	0.1	11.025489
28.131683	0.1	11.020125
28.133350	0.1	11.014462
28.135017	0.1	11.009396
28.136683	0.1	11.005581
28.138350	0.1	11.002601
28.140017	0.1	10.999084
28.141683	0.1	10.993422
28.143350	0.1	10.985316
28.145017	0.1	10.975719
28.146683	0.1	10.966123
28.148350	0.1	10.957659
28.150017	0.1	10.950566
28.151683	0.1	10.943950
28.153350	0.1	10.936380
28.155017	0.1	10.927380
28.156683	0.1	10.917903
28.158350	0.1	10.909200
28.160017	0.1	10.901452
28.161683	0.1	10.894061
28.163350	0.1	10.887206
28.165017	0.1	10.881901
28.166683	0.1	10.878087
28.168350	0.1	10.874034
28.170017	0.1	10.868073
28.171683	0.1	10.860146
28.173350	0.1	10.851682
28.175017	0.1	10.844112
28.176683	0.1	10.838092
28.178350	0.1	10.833026
28.180017	0.1	10.827602
28.181683	0.1	10.820449
28.183350	0.1	10.811747
28.185017	0.1	10.802866
28.186683	0.1	10.794879
28.188350	0.1	10.788203
28.190017	0.1	10.782719
28.191683	0.1	10.778249
28.193350	0.1	10.774732
28.195017	0.1	10.771573
28.196683	0.1	10.768116
28.198350	0.1	10.764182
28.200017	0.1	10.760546
28.201683	0.1	10.758341
28.203350	0.1	10.757924
28.205017	0.1	10.758937
28.206683	0.1	10.760308
28.208350	0.1	10.760844
28.210017	0.1	10.760546
28.211683	0.1	10.760546
28.213350	0.1	10.761738
28.215017	0.1	10.763407
28.216683	0.1	10.764540
28.218350	0.1	10.764361
28.220017	0.1	10.762871
28.221683	0.1	10.760606
28.223350	0.1	10.758043
28.225017	0.1	10.756136
28.226683	0.1	10.755778
28.228350	0.1	10.757387
28.230017	0.1	10.760844
28.231683	0.1	10.765613
28.233350	0.1	10.770441
28.235017	0.1	10.773183
28.236683	0.1	10.772646
28.238350	0.1	10.769368
28.240017	0.1	10.764838
28.241683	0.1	10.760666
28.243350	0.1	10.757685
28.245017	0.1	10.755838
28.246683	0.1	10.755063
28.248350	0.1	10.755182
28.250017	0.1	10.755778
28.251683	0.1	10.756791
28.253350	0.1	10.758222
28.255017	0.1	10.759354
28.256683	0.1	10.759414
28.258350	0.1	10.758877
28.260017	0.1	10.759414
28.261683	0.1	10.762335
28.263350	0.1	10.767103
28.265017	0.1	10.771990
28.266683	0.1	10.775805
28.268350	0.1	10.778547
28.270017	0.1	10.780931
28.271683	0.1	10.783435
28.273350	0.1	10.785700
28.275017	0.1	10.787547
28.276683	0.1	10.788799
28.278350	0.1	10.789633
28.280017	0.1	10.789991
28.281683	0.1	10.790349
28.283350	0.1	10.790945
28.285017	0.1	10.791898
28.286683	0.1	10.793150
28.288350	0.1	10.795534
28.290017	0.1	10.799945
28.291683	0.1	10.805727
28.293350	0.1	10.811270
28.295017	0.1	10.815502
28.296683	0.1	10.817707
28.298350	0.1	10.817350
28.300017	0.1	10.814906
28.301683	0.1	10.811926
28.303350	0.1	10.810137
28.305017	0.1	10.810972
28.306683	0.1	10.814965
28.308350	0.1	10.821284
28.310017	0.1	10.828376
28.311683	0.1	10.834456
28.313350	0.1	10.837973
28.315017	0.1	10.838986
28.316683	0.1	10.838688
28.318350	0.1	10.838211
28.320017	0.1	10.838450
28.321683	0.1	10.840715
28.323350	0.1	10.846139
28.325017	0.1	10.854662
28.326683	0.1	10.864735
28.328350	0.1	10.874808
28.330017	0.1	10.883570
28.331683	0.1	10.890186
28.333350	0.1	10.894657
28.335017	0.1	10.897458
28.336683	0.1	10.899008
28.338350	0.1	10.900438
28.340017	0.1	10.903538
28.341683	0.1	10.908724
28.343350	0.1	10.913969
28.345017	0.1	10.916830
28.346683	0.1	10.917009
28.348350	0.1	10.916770
28.350017	0.1	10.918558
28.351683	0.1	10.922850
28.353350	0.1	10.928214
28.355017	0.1	10.933102
28.356683	0.1	10.937095
28.358350	0.1	10.940314
28.360017	0.1	10.942817
28.361683	0.1	10.944904
28.363350	0.1	10.946155
28.365017	0.1	10.946215
28.366683	0.1	10.945857
28.368350	0.1	10.946036
28.370017	0.1	10.946513
28.371683	0.1	10.946394
28.373350	0.1	10.945202
28.375017	0.1	10.943056
28.376683	0.1	10.939360
28.378350	0.1	10.933281
28.380017	0.1	10.924876
28.381683	0.1	10.915697
28.383350	0.1	10.907829
28.385017	0.1	10.902942
28.386683	0.1	10.901869
28.388350	0.1	10.904253
28.390017	0.1	10.908783
28.391683	0.1	10.913552
28.393350	0.1	10.916293
28.395017	0.1	10.914982
28.396683	0.1	10.909439
28.398350	0.1	10.901213
28.400017	0.1	10.891677
28.401683	0.1	10.882080
28.403350	0.1	10.873795
28.405017	0.1	10.867477
28.406683	0.1	10.862888
28.408350	0.1	10.859609
28.410017	0.1	10.856808
28.411683	0.1	10.853172
28.413350	0.1	10.848523
28.415017	0.1	10.843874
28.416683	0.1	10.840297
28.418350	0.1	10.837377
28.420017	0.1	10.833741
28.421683	0.1	10.828078
28.423350	0.1	10.821045
28.425017	0.1	10.814191
28.426683	0.1	10.808647
28.428350	0.1	10.804475
28.430017	0.1	10.801376
28.431683	0.1	10.798634
28.433350	0.1	10.795355
28.435017	0.1	10.790647
28.436683	0.1	10.784746
28.438350	0.1	10.779560
28.440017	0.1	10.777176
28.441683	0.1	10.777772
28.443350	0.1	10.779858
28.445017	0.1	10.781348
28.446683	0.1	10.781229
28.448350	0.1	10.779441
28.450017	0.1	10.776103
28.451683	0.1	10.772825
28.453350	0.1	10.771871
28.455017	0.1	10.773481
28.456683	0.1	10.775269
28.458350	0.1	10.774375
28.460017	0.1	10.770083
28.461683	0.1	10.763944
28.463350	0.1	10.758699
28.465017	0.1	10.755242
28.466683	0.1	10.752381
28.468350	0.1	10.748923
28.470017	0.1	10.745466
28.471683	0.1	10.743440
28.473350	0.1	10.743321
28.475017	0.1	10.745168
28.476683	0.1	10.748149
28.478350	0.1	10.750831
28.480017	0.1	10.751725
28.481683	0.1	10.751308
28.483350	0.1	10.751188
28.485017	0.1	10.752083
28.486683	0.1	10.753573
28.488350	0.1	10.754824
28.490017	0.1	10.755480
28.491683	0.1	10.755838
28.493350	0.1	10.756553
28.495017	0.1	10.758341
28.496683	0.1	10.760606
28.498350	0.1	10.761858
28.500017	0.1	10.761381
28.501683	0.1	10.760070
28.503350	0.1	10.758937
28.505017	0.1	10.758699
28.506683	0.1	10.759891
28.508350	0.1	10.762990
28.510017	0.1	10.767878
28.511683	0.1	10.774315
28.513350	0.1	10.781527
28.515017	0.1	10.787666
28.516683	0.1	10.790945
28.518350	0.1	10.790826
28.520017	0.1	10.788441
28.521683	0.1	10.785461
28.523350	0.1	10.783792
28.525017	0.1	10.784150
28.526683	0.1	10.785759
28.528350	0.1	10.787547
28.530017	0.1	10.789633
28.531683	0.1	10.792435
28.533350	0.1	10.795534
28.535017	0.1	10.798217
28.536683	0.1	10.800601
28.538350	0.1	10.803700
28.540017	0.1	10.807813
28.541683	0.1	10.812939
28.543350	0.1	10.819078
28.545017	0.1	10.826052
28.546683	0.1	10.833383
28.548350	0.1	10.840476
28.550017	0.1	10.846973
28.551683	0.1	10.852338
28.553350	0.1	10.856510
28.555017	0.1	10.860444
28.556683	0.1	10.865629
28.558350	0.1	10.872722
28.560017	0.1	10.880769
28.561683	0.1	10.888160
28.563350	0.1	10.894240
28.565017	0.1	10.899664
28.566683	0.1	10.905088
28.568350	0.1	10.910690
28.570017	0.1	10.916651
28.571683	0.1	10.922969
28.573350	0.1	10.929764
28.575017	0.1	10.937930
28.576683	0.1	10.948361
28.578350	0.1	10.961295
28.580017	0.1	10.976017
[truncated: 262,938 more chars]
