# Supplementary material for: Fade into you: genetic control of pigmentation patterns in red-flesh apple (Malus domestica)
Source: Front Plant Sci. 2025 Jan 13;15:1462545. doi: 10.3389/fpls.2024.1462545 (PMC11770013; doi:10.3389/fpls.2024.1462545)
Supplement: Supplementary file 4 [file DataSheet1.zip › CR B3EXT284NM/CR B3EXT284NM.txt]

URL	chrom://thermo-pfav3ojr/ChromeleonLocal/Instrument Data/Vanquish_MS/Dimitri/VALEMA/Pierre/Echantillons 03-04-24.seq/365.smp/EXT284NM.channel/EXT284NM.chm
Channel	EXT284NM

Injection Information:
Data Vault	ChromeleonLocal
Sequence	Echantillons 03-04-24
Name	CR B3
Number	13
Position	B:B4
Comment	colonne SB-AQ MeOH+5%AA
Processing Method	Quantitative
Instrument Method	VALEMA test separation GRAQ 4
Type	Unknown
Status	Finished
Inject Time	4/4/2024 3:01:47 AM +02:00
Volume (µl)	10.0000
Dilution Factor	1.0000
Weight	1.0000

Chromatogram Data Information:
Time Min. (min)	0.001683
Time Max. (min)	47.000017
Data Points	28200
Detector	UV
Generating Data System	Chromeleon 7.3.2.10759
Exporting Data System	Chromeleon 7.3.2.0
Operator	Administrator
Signal Quantity	Absorbance
Signal Unit	mAU
Signal Min.	-1.292944
Signal Max.	518.164368
Channel	EXT284NM
Driver Name	VDAD.dll
Channel Type	Evaluation
Min. Step (s)	0.1
Max. Step (s)	0.1
Average Step (s)	0.1

Signal Parameter Information:
Signal Info	WVL:284 nm

Chromatogram Data:
Time (min)	Step (s)	Value (mAU)
0.001683	n.a.	0.000000
0.003350	0.1	0.000119
0.005017	0.1	0.000834
0.006683	0.1	0.002742
0.008350	0.1	0.005245
0.010017	0.1	0.006616
0.011683	0.1	0.005484
0.013350	0.1	0.002146
0.015017	0.1	-0.001848
0.016683	0.1	-0.005186
0.018350	0.1	-0.007808
0.020017	0.1	-0.009477
0.021683	0.1	-0.008643
0.023350	0.1	-0.004530
0.025017	0.1	0.001311
0.026683	0.1	0.005662
0.028350	0.1	0.006735
0.030017	0.1	0.005245
0.031683	0.1	0.003219
0.033350	0.1	0.002146
0.035017	0.1	0.002623
0.036683	0.1	0.004590
0.038350	0.1	0.007391
0.040017	0.1	0.009596
0.041683	0.1	0.009894
0.043350	0.1	0.008404
0.045017	0.1	0.006616
0.046683	0.1	0.005603
0.048350	0.1	0.005364
0.050017	0.1	0.005484
0.051683	0.1	0.005603
0.053350	0.1	0.005007
0.055017	0.1	0.002980
0.056683	0.1	-0.000775
0.058350	0.1	-0.005186
0.060017	0.1	-0.007927
0.061683	0.1	-0.008285
0.063350	0.1	-0.007749
0.065017	0.1	-0.008225
0.066683	0.1	-0.009358
0.068350	0.1	-0.010073
0.070017	0.1	-0.010431
0.071683	0.1	-0.010848
0.073350	0.1	-0.011325
0.075017	0.1	-0.011802
0.076683	0.1	-0.012875
0.078350	0.1	-0.014186
0.080017	0.1	-0.014305
0.081683	0.1	-0.012279
0.083350	0.1	-0.009358
0.085017	0.1	-0.006795
0.086683	0.1	-0.004888
0.088350	0.1	-0.003636
0.090017	0.1	-0.003874
0.091683	0.1	-0.005960
0.093350	0.1	-0.009239
0.095017	0.1	-0.012934
0.096683	0.1	-0.016212
0.098350	0.1	-0.017881
0.100017	0.1	-0.017047
0.101683	0.1	-0.013590
0.103350	0.1	-0.008404
0.105017	0.1	-0.002921
0.106683	0.1	0.001311
0.108350	0.1	0.003636
0.110017	0.1	0.003874
0.111683	0.1	0.002205
0.113350	0.1	-0.000894
0.115017	0.1	-0.004709
0.116683	0.1	-0.008404
0.118350	0.1	-0.011384
0.120017	0.1	-0.012934
0.121683	0.1	-0.012279
0.123350	0.1	-0.009179
0.125017	0.1	-0.004411
0.126683	0.1	0.000179
0.128350	0.1	0.002921
0.130017	0.1	0.003576
0.131683	0.1	0.003457
0.133350	0.1	0.004053
0.135017	0.1	0.005364
0.136683	0.1	0.007451
0.138350	0.1	0.010908
0.140017	0.1	0.015557
0.141683	0.1	0.019372
0.143350	0.1	0.019848
0.145017	0.1	0.016093
0.146683	0.1	0.009775
0.148350	0.1	0.003338
0.150017	0.1	-0.001371
0.151683	0.1	-0.003040
0.153350	0.1	-0.001371
0.155017	0.1	0.001907
0.156683	0.1	0.004232
0.158350	0.1	0.004470
0.160017	0.1	0.003576
0.161683	0.1	0.002980
0.163350	0.1	0.003994
0.165017	0.1	0.007391
0.166683	0.1	0.012815
0.168350	0.1	0.018775
0.170017	0.1	0.023305
0.171683	0.1	0.024259
0.173350	0.1	0.020742
0.175017	0.1	0.014186
0.176683	0.1	0.008166
0.178350	0.1	0.005901
0.180017	0.1	0.007987
0.181683	0.1	0.011802
0.183350	0.1	0.014365
0.185017	0.1	0.015199
0.186683	0.1	0.014722
0.188350	0.1	0.012696
0.190017	0.1	0.009477
0.191683	0.1	0.006855
0.193350	0.1	0.006855
0.195017	0.1	0.008881
0.196683	0.1	0.010431
0.198350	0.1	0.010014
0.200017	0.1	0.008166
0.201683	0.1	0.006557
0.203350	0.1	0.006616
0.205017	0.1	0.008941
0.206683	0.1	0.012338
0.208350	0.1	0.014782
0.210017	0.1	0.015140
0.211683	0.1	0.013888
0.213350	0.1	0.012040
0.215017	0.1	0.009775
0.216683	0.1	0.006437
0.218350	0.1	0.001609
0.220017	0.1	-0.003755
0.221683	0.1	-0.007927
0.223350	0.1	-0.009835
0.225017	0.1	-0.010133
0.226683	0.1	-0.010133
0.228350	0.1	-0.010610
0.230017	0.1	-0.011265
0.231683	0.1	-0.011563
0.233350	0.1	-0.011683
0.235017	0.1	-0.012279
0.236683	0.1	-0.014067
0.238350	0.1	-0.016749
0.240017	0.1	-0.019193
0.241683	0.1	-0.020087
0.243350	0.1	-0.019193
0.245017	0.1	-0.017464
0.246683	0.1	-0.015914
0.248350	0.1	-0.014484
0.250017	0.1	-0.012815
0.251683	0.1	-0.011504
0.253350	0.1	-0.011563
0.255017	0.1	-0.012457
0.256683	0.1	-0.012577
0.258350	0.1	-0.011086
0.260017	0.1	-0.008464
0.261683	0.1	-0.005841
0.263350	0.1	-0.004470
0.265017	0.1	-0.004947
0.266683	0.1	-0.006855
0.268350	0.1	-0.009477
0.270017	0.1	-0.012577
0.271683	0.1	-0.016153
0.273350	0.1	-0.020325
0.275017	0.1	-0.024199
0.276683	0.1	-0.025570
0.278350	0.1	-0.023723
0.280017	0.1	-0.020564
0.281683	0.1	-0.018418
0.283350	0.1	-0.017703
0.285017	0.1	-0.017822
0.286683	0.1	-0.018537
0.288350	0.1	-0.020266
0.290017	0.1	-0.022292
0.291683	0.1	-0.022829
0.293350	0.1	-0.021338
0.295017	0.1	-0.019670
0.296683	0.1	-0.020087
0.298350	0.1	-0.023067
0.300017	0.1	-0.027001
0.301683	0.1	-0.029802
0.303350	0.1	-0.030220
0.305017	0.1	-0.028789
0.306683	0.1	-0.026822
0.308350	0.1	-0.024974
0.310017	0.1	-0.023246
0.311683	0.1	-0.022173
0.313350	0.1	-0.022888
0.315017	0.1	-0.025272
0.316683	0.1	-0.027418
0.318350	0.1	-0.027478
0.320017	0.1	-0.025451
0.321683	0.1	-0.023007
0.323350	0.1	-0.022054
0.325017	0.1	-0.023305
0.326683	0.1	-0.025868
0.328350	0.1	-0.027835
0.330017	0.1	-0.027835
0.331683	0.1	-0.026524
0.333350	0.1	-0.025570
0.335017	0.1	-0.025511
0.336683	0.1	-0.025153
0.338350	0.1	-0.023246
0.340017	0.1	-0.019908
0.341683	0.1	-0.016153
0.343350	0.1	-0.012875
0.345017	0.1	-0.010729
0.346683	0.1	-0.009239
0.348350	0.1	-0.007749
0.350017	0.1	-0.005782
0.351683	0.1	-0.004053
0.353350	0.1	-0.003934
0.355017	0.1	-0.006735
0.356683	0.1	-0.011861
0.358350	0.1	-0.017524
0.360017	0.1	-0.021458
0.361683	0.1	-0.022352
0.363350	0.1	-0.020564
0.365017	0.1	-0.018299
0.366683	0.1	-0.017345
0.368350	0.1	-0.017941
0.370017	0.1	-0.019431
0.371683	0.1	-0.021398
0.373350	0.1	-0.023723
0.375017	0.1	-0.025630
0.376683	0.1	-0.025570
0.378350	0.1	-0.022352
0.380017	0.1	-0.017226
0.381683	0.1	-0.012577
0.383350	0.1	-0.009716
0.385017	0.1	-0.008047
0.386683	0.1	-0.007272
0.388350	0.1	-0.007689
0.390017	0.1	-0.009239
0.391683	0.1	-0.011086
0.393350	0.1	-0.012696
0.395017	0.1	-0.014305
0.396683	0.1	-0.015616
0.398350	0.1	-0.015795
0.400017	0.1	-0.014663
0.401683	0.1	-0.012279
0.403350	0.1	-0.009477
0.405017	0.1	-0.007331
0.406683	0.1	-0.006437
0.408350	0.1	-0.007212
0.410017	0.1	-0.009656
0.411683	0.1	-0.013947
0.413350	0.1	-0.020266
0.415017	0.1	-0.027239
0.416683	0.1	-0.032485
0.418350	0.1	-0.033319
0.420017	0.1	-0.028729
0.421683	0.1	-0.019789
0.423350	0.1	-0.009954
0.425017	0.1	-0.002325
0.426683	0.1	0.002027
0.428350	0.1	0.003636
0.430017	0.1	0.002742
0.431683	0.1	-0.001192
0.433350	0.1	-0.007570
0.435017	0.1	-0.013471
0.436683	0.1	-0.016272
0.438350	0.1	-0.015974
0.440017	0.1	-0.014484
0.441683	0.1	-0.012755
0.443350	0.1	-0.011265
0.445017	0.1	-0.010014
0.446683	0.1	-0.008583
0.448350	0.1	-0.007153
0.450017	0.1	-0.006020
0.451683	0.1	-0.005662
0.453350	0.1	-0.005662
0.455017	0.1	-0.004947
0.456683	0.1	-0.003219
0.458350	0.1	-0.001371
0.460017	0.1	0.000119
0.461683	0.1	0.000715
0.463350	0.1	-0.000656
0.465017	0.1	-0.004351
0.466683	0.1	-0.008702
0.468350	0.1	-0.011742
0.470017	0.1	-0.012815
0.471683	0.1	-0.012696
0.473350	0.1	-0.012755
0.475017	0.1	-0.013530
0.476683	0.1	-0.014484
0.478350	0.1	-0.015140
0.480017	0.1	-0.015199
0.481683	0.1	-0.014901
0.483350	0.1	-0.014544
0.485017	0.1	-0.014186
0.486683	0.1	-0.013530
0.488350	0.1	-0.012636
0.490017	0.1	-0.012279
0.491683	0.1	-0.013530
0.493350	0.1	-0.016153
0.495017	0.1	-0.018358
0.496683	0.1	-0.018537
0.498350	0.1	-0.016809
0.500017	0.1	-0.014842
0.501683	0.1	-0.014484
0.503350	0.1	-0.016749
0.505017	0.1	-0.020921
0.506683	0.1	-0.025213
0.508350	0.1	-0.027776
0.510017	0.1	-0.028551
0.511683	0.1	-0.028670
0.513350	0.1	-0.028729
0.515017	0.1	-0.028312
0.516683	0.1	-0.026643
0.518350	0.1	-0.024080
0.520017	0.1	-0.021935
0.521683	0.1	-0.021398
0.523350	0.1	-0.023067
0.525017	0.1	-0.026643
0.526683	0.1	-0.030398
0.528350	0.1	-0.031769
0.530017	0.1	-0.029981
0.531683	0.1	-0.027239
0.533350	0.1	-0.025868
0.535017	0.1	-0.026286
0.536683	0.1	-0.027359
0.538350	0.1	-0.028253
0.540017	0.1	-0.028253
0.541683	0.1	-0.027061
0.543350	0.1	-0.025630
0.545017	0.1	-0.024796
0.546683	0.1	-0.024736
0.548350	0.1	-0.024915
0.550017	0.1	-0.024557
0.551683	0.1	-0.023484
0.553350	0.1	-0.021458
0.555017	0.1	-0.018537
0.556683	0.1	-0.016332
0.558350	0.1	-0.017226
0.560017	0.1	-0.021458
0.561683	0.1	-0.026882
0.563350	0.1	-0.031531
0.565017	0.1	-0.034571
0.566683	0.1	-0.036299
0.568350	0.1	-0.036895
0.570017	0.1	-0.036895
0.571683	0.1	-0.037193
0.573350	0.1	-0.038147
0.575017	0.1	-0.038743
0.576683	0.1	-0.038326
0.578350	0.1	-0.037611
0.580017	0.1	-0.037372
0.581683	0.1	-0.037074
0.583350	0.1	-0.035346
0.585017	0.1	-0.031710
0.586683	0.1	-0.026703
0.588350	0.1	-0.022411
0.590017	0.1	-0.021160
0.591683	0.1	-0.023544
0.593350	0.1	-0.027061
0.595017	0.1	-0.029385
0.596683	0.1	-0.030279
0.598350	0.1	-0.030875
0.600017	0.1	-0.031710
0.601683	0.1	-0.032246
0.603350	0.1	-0.031471
0.605017	0.1	-0.028610
0.606683	0.1	-0.024557
0.608350	0.1	-0.021577
0.610017	0.1	-0.021040
0.611683	0.1	-0.021935
0.613350	0.1	-0.022292
0.615017	0.1	-0.021636
0.616683	0.1	-0.020444
0.618350	0.1	-0.019252
0.620017	0.1	-0.018179
0.621683	0.1	-0.018179
0.623350	0.1	-0.019908
0.625017	0.1	-0.023425
0.626683	0.1	-0.028014
0.628350	0.1	-0.032663
0.630017	0.1	-0.036359
0.631683	0.1	-0.037909
0.633350	0.1	-0.036478
0.635017	0.1	-0.032723
0.636683	0.1	-0.028610
0.638350	0.1	-0.025690
0.640017	0.1	-0.024855
0.641683	0.1	-0.026286
0.643350	0.1	-0.028908
0.645017	0.1	-0.030756
0.646683	0.1	-0.030816
0.648350	0.1	-0.030577
0.650017	0.1	-0.032008
0.651683	0.1	-0.034511
0.653350	0.1	-0.036716
0.655017	0.1	-0.038683
0.656683	0.1	-0.040770
0.658350	0.1	-0.042737
0.660017	0.1	-0.044405
0.661683	0.1	-0.045717
0.663350	0.1	-0.046730
0.665017	0.1	-0.047326
0.666683	0.1	-0.046909
0.668350	0.1	-0.044882
0.670017	0.1	-0.041485
0.671683	0.1	-0.038087
0.673350	0.1	-0.036240
0.675017	0.1	-0.036418
0.676683	0.1	-0.037789
0.678350	0.1	-0.039518
0.680017	0.1	-0.041366
0.681683	0.1	-0.042737
0.683350	0.1	-0.042021
0.685017	0.1	-0.038564
0.686683	0.1	-0.033021
0.688350	0.1	-0.027001
0.690017	0.1	-0.022054
0.691683	0.1	-0.019550
0.693350	0.1	-0.020325
0.695017	0.1	-0.023365
0.696683	0.1	-0.026286
0.698350	0.1	-0.027478
0.700017	0.1	-0.026941
0.701683	0.1	-0.025332
0.703350	0.1	-0.022829
0.705017	0.1	-0.019610
0.706683	0.1	-0.016689
0.708350	0.1	-0.015318
0.710017	0.1	-0.016689
0.711683	0.1	-0.020444
0.713350	0.1	-0.025094
0.715017	0.1	-0.028849
0.716683	0.1	-0.030458
0.718350	0.1	-0.029862
0.720017	0.1	-0.027418
0.721683	0.1	-0.023901
0.723350	0.1	-0.020444
0.725017	0.1	-0.018835
0.726683	0.1	-0.019312
0.728350	0.1	-0.020742
0.730017	0.1	-0.021875
0.731683	0.1	-0.022233
0.733350	0.1	-0.021756
0.735017	0.1	-0.021338
0.736683	0.1	-0.022948
0.738350	0.1	-0.027955
0.740017	0.1	-0.035644
0.741683	0.1	-0.042617
0.743350	0.1	-0.045240
0.745017	0.1	-0.041842
0.746683	0.1	-0.033855
0.748350	0.1	-0.024796
0.750017	0.1	-0.018120
0.751683	0.1	-0.015616
0.753350	0.1	-0.017166
0.755017	0.1	-0.021935
0.756683	0.1	-0.028789
0.758350	0.1	-0.035882
0.760017	0.1	-0.041842
0.761683	0.1	-0.045955
0.763350	0.1	-0.046909
0.765017	0.1	-0.044346
0.766683	0.1	-0.040114
0.768350	0.1	-0.035882
0.770017	0.1	-0.031531
0.771683	0.1	-0.027001
0.773350	0.1	-0.023603
0.775017	0.1	-0.022292
0.776683	0.1	-0.022233
0.778350	0.1	-0.022829
0.780017	0.1	-0.024676
0.781683	0.1	-0.027716
0.783350	0.1	-0.030458
0.785017	0.1	-0.030994
0.786683	0.1	-0.028551
0.788350	0.1	-0.023246
0.790017	0.1	-0.017107
0.791683	0.1	-0.012994
0.793350	0.1	-0.012517
0.795017	0.1	-0.015438
0.796683	0.1	-0.020981
0.798350	0.1	-0.027478
0.800017	0.1	-0.032127
0.801683	0.1	-0.033140
0.803350	0.1	-0.031352
0.805017	0.1	-0.028789
0.806683	0.1	-0.026166
0.808350	0.1	-0.024855
0.810017	0.1	-0.027001
0.811683	0.1	-0.032783
0.813350	0.1	-0.039756
0.815017	0.1	-0.045538
0.816683	0.1	-0.049889
0.818350	0.1	-0.053823
0.820017	0.1	-0.056922
0.821683	0.1	-0.057578
0.823350	0.1	-0.054419
0.825017	0.1	-0.047266
0.826683	0.1	-0.037074
0.828350	0.1	-0.026226
0.830017	0.1	-0.018477
0.831683	0.1	-0.016987
0.833350	0.1	-0.021994
0.835017	0.1	-0.030875
0.836683	0.1	-0.039399
0.838350	0.1	-0.044107
0.840017	0.1	-0.045180
0.841683	0.1	-0.044942
0.843350	0.1	-0.044644
0.845017	0.1	-0.043690
0.846683	0.1	-0.042260
0.848350	0.1	-0.040889
0.850017	0.1	-0.039279
0.851683	0.1	-0.037313
0.853350	0.1	-0.035703
0.855017	0.1	-0.034809
0.856683	0.1	-0.034451
0.858350	0.1	-0.034690
0.860017	0.1	-0.035226
0.861683	0.1	-0.035405
0.863350	0.1	-0.034630
0.865017	0.1	-0.033021
0.866683	0.1	-0.030696
0.868350	0.1	-0.027835
0.870017	0.1	-0.025094
0.871683	0.1	-0.024855
0.873350	0.1	-0.029147
0.875017	0.1	-0.036836
0.876683	0.1	-0.045419
0.878350	0.1	-0.053406
0.880017	0.1	-0.060201
0.881683	0.1	-0.064254
0.883350	0.1	-0.064492
0.885017	0.1	-0.061274
0.886683	0.1	-0.056088
0.888350	0.1	-0.050068
0.890017	0.1	-0.043392
0.891683	0.1	-0.036478
0.893350	0.1	-0.031054
0.895017	0.1	-0.028551
0.896683	0.1	-0.028431
0.898350	0.1	-0.029802
0.900017	0.1	-0.031829
0.901683	0.1	-0.033021
0.903350	0.1	-0.032663
0.905017	0.1	-0.032485
0.906683	0.1	-0.034094
0.908350	0.1	-0.037491
0.910017	0.1	-0.041664
0.911683	0.1	-0.046253
0.913350	0.1	-0.050008
0.915017	0.1	-0.050664
0.916683	0.1	-0.046968
0.918350	0.1	-0.039995
0.920017	0.1	-0.032961
0.921683	0.1	-0.029206
0.923350	0.1	-0.029743
0.925017	0.1	-0.033736
0.926683	0.1	-0.039399
0.928350	0.1	-0.044405
0.930017	0.1	-0.046492
0.931683	0.1	-0.045657
0.933350	0.1	-0.044346
0.935017	0.1	-0.045002
0.936683	0.1	-0.047326
0.938350	0.1	-0.048637
0.940017	0.1	-0.047445
0.941683	0.1	-0.044942
0.943350	0.1	-0.042737
0.945017	0.1	-0.041485
0.946683	0.1	-0.040412
0.948350	0.1	-0.039279
0.950017	0.1	-0.038266
0.951683	0.1	-0.037849
0.953350	0.1	-0.038028
0.955017	0.1	-0.039160
0.956683	0.1	-0.040770
0.958350	0.1	-0.041485
0.960017	0.1	-0.041246
0.961683	0.1	-0.041187
0.963350	0.1	-0.042617
0.965017	0.1	-0.046015
0.966683	0.1	-0.051141
0.968350	0.1	-0.056267
0.970017	0.1	-0.059426
0.971683	0.1	-0.059664
0.973350	0.1	-0.057518
0.975017	0.1	-0.054419
0.976683	0.1	-0.050783
0.978350	0.1	-0.045955
0.980017	0.1	-0.039756
0.981683	0.1	-0.033736
0.983350	0.1	-0.029922
0.985017	0.1	-0.029266
0.986683	0.1	-0.031531
0.988350	0.1	-0.036180
0.990017	0.1	-0.042081
0.991683	0.1	-0.047088
0.993350	0.1	-0.049412
0.995017	0.1	-0.048876
0.996683	0.1	-0.045896
0.998350	0.1	-0.041544
1.000017	0.1	-0.037372
1.001683	0.1	-0.034988
1.003350	0.1	-0.034392
1.005017	0.1	-0.035048
1.006683	0.1	-0.036538
1.008350	0.1	-0.039101
1.010017	0.1	-0.042379
1.011683	0.1	-0.044644
1.013350	0.1	-0.043809
1.015017	0.1	-0.039697
1.016683	0.1	-0.034869
1.018350	0.1	-0.031769
1.020017	0.1	-0.031650
1.021683	0.1	-0.034809
1.023350	0.1	-0.040174
1.025017	0.1	-0.045240
1.026683	0.1	-0.047863
1.028350	0.1	-0.047684
1.030017	0.1	-0.046074
1.031683	0.1	-0.044823
1.033350	0.1	-0.044763
1.035017	0.1	-0.046670
1.036683	0.1	-0.050247
1.038350	0.1	-0.054002
1.040017	0.1	-0.055969
1.041683	0.1	-0.055909
1.043350	0.1	-0.054538
1.045017	0.1	-0.052035
1.046683	0.1	-0.047982
1.048350	0.1	-0.043094
1.050017	0.1	-0.039220
1.051683	0.1	-0.037193
1.053350	0.1	-0.037193
1.055017	0.1	-0.039220
1.056683	0.1	-0.042856
1.058350	0.1	-0.046730
1.060017	0.1	-0.049293
1.061683	0.1	-0.049770
1.063350	0.1	-0.047684
1.065017	0.1	-0.043631
1.066683	0.1	-0.039339
1.068350	0.1	-0.036597
1.070017	0.1	-0.036776
1.071683	0.1	-0.040174
1.073350	0.1	-0.045598
1.075017	0.1	-0.049889
1.076683	0.1	-0.050426
1.078350	0.1	-0.047386
1.080017	0.1	-0.043452
1.081683	0.1	-0.041485
1.083350	0.1	-0.042677
1.085017	0.1	-0.045300
1.086683	0.1	-0.046134
1.088350	0.1	-0.043333
1.090017	0.1	-0.038147
1.091683	0.1	-0.032365
1.093350	0.1	-0.026941
1.095017	0.1	-0.023305
1.096683	0.1	-0.022948
1.098350	0.1	-0.025392
1.100017	0.1	-0.028253
1.101683	0.1	-0.029266
1.103350	0.1	-0.028133
1.105017	0.1	-0.026286
1.106683	0.1	-0.026524
1.108350	0.1	-0.029743
1.110017	0.1	-0.033975
1.111683	0.1	-0.036895
1.113350	0.1	-0.038624
1.115017	0.1	-0.040472
1.116683	0.1	-0.042498
1.118350	0.1	-0.044167
1.120017	0.1	-0.044942
1.121683	0.1	-0.044405
1.123350	0.1	-0.042796
1.125017	0.1	-0.040889
1.126683	0.1	-0.039279
1.128350	0.1	-0.037491
1.130017	0.1	-0.035226
1.131683	0.1	-0.033200
1.133350	0.1	-0.031948
1.135017	0.1	-0.031173
1.136683	0.1	-0.030637
1.138350	0.1	-0.030518
1.140017	0.1	-0.030696
1.141683	0.1	-0.030875
1.143350	0.1	-0.031888
1.145017	0.1	-0.034451
1.146683	0.1	-0.038087
1.148350	0.1	-0.040829
1.150017	0.1	-0.040889
1.151683	0.1	-0.038147
1.153350	0.1	-0.033915
1.155017	0.1	-0.029802
1.156683	0.1	-0.027061
1.158350	0.1	-0.026405
1.160017	0.1	-0.027537
1.161683	0.1	-0.029206
1.163350	0.1	-0.030875
1.165017	0.1	-0.032961
1.166683	0.1	-0.036061
1.168350	0.1	-0.041008
1.170017	0.1	-0.047982
1.171683	0.1	-0.055075
1.173350	0.1	-0.058353
1.175017	0.1	-0.056326
1.176683	0.1	-0.051081
1.178350	0.1	-0.045359
1.180017	0.1	-0.040114
1.181683	0.1	-0.035465
1.183350	0.1	-0.032306
1.185017	0.1	-0.031531
1.186683	0.1	-0.033021
1.188350	0.1	-0.035346
1.190017	0.1	-0.037193
1.191683	0.1	-0.037611
1.193350	0.1	-0.036597
1.195017	0.1	-0.035465
1.196683	0.1	-0.035763
1.198350	0.1	-0.038505
1.200017	0.1	-0.043392
1.201683	0.1	-0.048339
1.203350	0.1	-0.051200
1.205017	0.1	-0.051141
1.206683	0.1	-0.048876
1.208350	0.1	-0.046313
1.210017	0.1	-0.044465
1.211683	0.1	-0.042856
1.213350	0.1	-0.040650
1.215017	0.1	-0.038266
1.216683	0.1	-0.036538
1.218350	0.1	-0.035405
1.220017	0.1	-0.034332
1.221683	0.1	-0.033975
1.223350	0.1	-0.035524
1.225017	0.1	-0.039101
1.226683	0.1	-0.043511
1.228350	0.1	-0.047147
1.230017	0.1	-0.048995
1.231683	0.1	-0.048697
1.233350	0.1	-0.046194
1.235017	0.1	-0.042319
1.236683	0.1	-0.039279
1.238350	0.1	-0.038445
1.240017	0.1	-0.039339
1.241683	0.1	-0.040054
1.243350	0.1	-0.038743
1.245017	0.1	-0.035286
1.246683	0.1	-0.031829
1.248350	0.1	-0.030875
1.250017	0.1	-0.032783
1.251683	0.1	-0.036299
1.253350	0.1	-0.039101
1.255017	0.1	-0.039876
1.256683	0.1	-0.039577
1.258350	0.1	-0.040114
1.260017	0.1	-0.041723
1.261683	0.1	-0.043273
1.263350	0.1	-0.044703
1.265017	0.1	-0.045955
1.266683	0.1	-0.045896
1.268350	0.1	-0.043154
1.270017	0.1	-0.038147
1.271683	0.1	-0.033140
1.273350	0.1	-0.030577
1.275017	0.1	-0.030875
1.276683	0.1	-0.033021
1.278350	0.1	-0.035703
1.280017	0.1	-0.038087
1.281683	0.1	-0.040054
1.283350	0.1	-0.041723
1.285017	0.1	-0.043273
1.286683	0.1	-0.044942
1.288350	0.1	-0.046968
1.290017	0.1	-0.048399
1.291683	0.1	-0.048101
1.293350	0.1	-0.046372
1.295017	0.1	-0.043690
1.296683	0.1	-0.039995
1.298350	0.1	-0.035584
1.300017	0.1	-0.031352
1.301683	0.1	-0.027478
1.303350	0.1	-0.023484
1.305017	0.1	-0.019252
1.306683	0.1	-0.015557
1.308350	0.1	-0.012815
1.310017	0.1	-0.010848
1.311683	0.1	-0.009716
1.313350	0.1	-0.010133
1.315017	0.1	-0.013053
1.316683	0.1	-0.017941
1.318350	0.1	-0.023842
1.320017	0.1	-0.030339
1.321683	0.1	-0.036657
1.323350	0.1	-0.040650
1.325017	0.1	-0.040174
1.326683	0.1	-0.036538
1.328350	0.1	-0.033498
1.330017	0.1	-0.033498
1.331683	0.1	-0.035584
1.333350	0.1	-0.037789
1.335017	0.1	-0.038326
1.336683	0.1	-0.036001
1.338350	0.1	-0.031054
1.340017	0.1	-0.025034
1.341683	0.1	-0.018418
1.343350	0.1	-0.011623
1.345017	0.1	-0.005007
1.346683	0.1	0.001311
1.348350	0.1	0.007153
1.350017	0.1	0.011325
1.351683	0.1	0.012755
1.353350	0.1	0.011027
1.355017	0.1	0.006318
1.356683	0.1	-0.000834
1.358350	0.1	-0.008821
1.360017	0.1	-0.015080
1.361683	0.1	-0.017941
1.363350	0.1	-0.018299
1.365017	0.1	-0.018835
1.366683	0.1	-0.020504
1.368350	0.1	-0.022054
1.370017	0.1	-0.022590
1.371683	0.1	-0.022769
1.373350	0.1	-0.022531
1.375017	0.1	-0.021279
1.376683	0.1	-0.019729
1.378350	0.1	-0.020146
1.380017	0.1	-0.024080
1.381683	0.1	-0.030756
1.383350	0.1	-0.037730
1.385017	0.1	-0.043333
1.386683	0.1	-0.047088
1.388350	0.1	-0.048876
1.390017	0.1	-0.048459
1.391683	0.1	-0.045776
1.393350	0.1	-0.041783
1.395017	0.1	-0.038087
1.396683	0.1	-0.035524
1.398350	0.1	-0.033498
1.400017	0.1	-0.029922
1.401683	0.1	-0.023484
1.403350	0.1	-0.014961
1.405017	0.1	-0.006020
1.406683	0.1	0.002682
1.408350	0.1	0.011861
1.410017	0.1	0.022411
1.411683	0.1	0.035465
1.413350	0.1	0.051439
1.415017	0.1	0.069916
1.416683	0.1	0.090122
1.418350	0.1	0.111461
1.420017	0.1	0.134230
1.421683	0.1	0.159442
1.423350	0.1	0.187337
1.425017	0.1	0.218093
1.426683	0.1	0.252247
1.428350	0.1	0.290275
1.430017	0.1	0.331461
1.431683	0.1	0.374615
1.433350	0.1	0.418782
1.435017	0.1	0.463009
1.436683	0.1	0.506401
1.438350	0.1	0.549257
1.440017	0.1	0.592530
1.441683	0.1	0.637829
1.443350	0.1	0.687361
1.445017	0.1	0.742257
1.446683	0.1	0.801027
1.448350	0.1	0.860989
1.450017	0.1	0.919879
1.451683	0.1	0.976801
1.453350	0.1	1.032054
1.455017	0.1	1.086772
1.456683	0.1	1.142025
1.458350	0.1	1.198173
1.460017	0.1	1.254797
1.461683	0.1	1.312316
1.463350	0.1	1.372218
1.465017	0.1	1.435220
1.466683	0.1	1.499355
1.468350	0.1	1.560629
1.470017	0.1	1.616776
1.471683	0.1	1.669884
1.473350	0.1	1.723170
1.475017	0.1	1.778066
1.476683	0.1	1.833618
1.478350	0.1	1.887858
1.480017	0.1	1.939237
1.481683	0.1	1.988232
1.483350	0.1	2.037048
1.485017	0.1	2.087355
1.486683	0.1	2.139747
1.488350	0.1	2.194107
1.490017	0.1	2.249837
1.491683	0.1	2.306223
1.493350	0.1	2.361834
1.495017	0.1	2.415002
1.496683	0.1	2.465308
1.498350	0.1	2.514839
1.500017	0.1	2.565622
1.501683	0.1	2.618015
1.503350	0.1	2.670646
1.505017	0.1	2.721965
1.506683	0.1	2.771378
1.508350	0.1	2.820254
1.510017	0.1	2.870500
1.511683	0.1	2.922297
1.513350	0.1	2.974749
1.515017	0.1	3.027320
1.516683	0.1	3.080011
1.518350	0.1	3.133059
1.520017	0.1	3.186047
1.521683	0.1	3.238321
1.523350	0.1	3.288806
1.525017	0.1	3.337741
1.526683	0.1	3.387094
1.528350	0.1	3.438592
1.530017	0.1	3.491283
1.531683	0.1	3.543735
1.533350	0.1	3.595829
1.535017	0.1	3.647924
1.536683	0.1	3.699661
1.538350	0.1	3.750444
1.540017	0.1	3.800392
1.541683	0.1	3.849924
1.543350	0.1	3.899336
1.545017	0.1	3.948093
1.546683	0.1	3.995061
1.548350	0.1	4.039586
1.550017	0.1	4.082322
1.551683	0.1	4.124344
1.553350	0.1	4.165411
1.555017	0.1	4.204929
1.556683	0.1	4.243016
1.558350	0.1	4.281461
1.560017	0.1	4.323662
1.561683	0.1	4.372776
1.563350	0.1	4.430115
1.565017	0.1	4.495263
1.566683	0.1	4.567564
1.568350	0.1	4.647792
1.570017	0.1	4.736841
1.571683	0.1	4.833997
1.573350	0.1	4.938066
1.575017	0.1	5.049646
1.576683	0.1	5.170942
1.578350	0.1	5.303502
1.580017	0.1	5.447030
1.581683	0.1	5.599082
1.583350	0.1	5.755902
1.585017	0.1	5.912900
1.586683	0.1	6.066025
1.588350	0.1	6.214619
1.590017	0.1	6.361723
1.591683	0.1	6.510973
1.593350	0.1	6.663323
1.595017	0.1	6.815732
1.596683	0.1	6.961644
1.598350	0.1	7.094086
1.600017	0.1	7.208229
1.601683	0.1	7.302940
1.603350	0.1	7.380665
1.605017	0.1	7.447124
1.606683	0.1	7.510543
1.608350	0.1	7.581175
1.610017	0.1	7.668794
1.611683	0.1	7.778764
1.613350	0.1	7.908583
1.615017	0.1	8.048058
1.616683	0.1	8.182645
1.618350	0.1	8.296490
1.620017	0.1	8.374930
1.621683	0.1	8.405746
1.623350	0.1	8.380712
1.625017	0.1	8.296967
1.626683	0.1	8.157790
1.628350	0.1	7.969976
1.630017	0.1	7.740677
1.631683	0.1	7.477880
1.633350	0.1	7.192195
1.635017	0.1	6.896139
1.636683	0.1	6.601334
1.638350	0.1	6.317318
1.640017	0.1	6.052316
1.641683	0.1	5.813539
1.643350	0.1	5.606413
1.645017	0.1	5.434275
1.646683	0.1	5.297125
1.648350	0.1	5.192995
1.650017	0.1	5.119622
1.651683	0.1	5.075574
1.653350	0.1	5.060554
1.655017	0.1	5.073190
1.656683	0.1	5.109310
1.658350	0.1	5.161822
1.660017	0.1	5.222261
1.661683	0.1	5.283594
1.663350	0.1	5.342782
1.665017	0.1	5.399287
1.666683	0.1	5.452812
1.668350	0.1	5.502224
1.670017	0.1	5.545080
1.671683	0.1	5.579710
1.673350	0.1	5.605758
1.675017	0.1	5.622983
1.676683	0.1	5.630553
1.678350	0.1	5.628348
1.680017	0.1	5.617202
1.681683	0.1	5.598903
1.683350	0.1	5.575717
1.685017	0.1	5.549014
1.686683	0.1	5.519748
1.688350	0.1	5.489290
1.690017	0.1	5.458117
1.691683	0.1	5.424738
1.693350	0.1	5.387247
1.695017	0.1	5.344928
1.696683	0.1	5.298198
1.698350	0.1	5.247474
1.700017	0.1	5.193711
1.701683	0.1	5.138398
1.703350	0.1	5.083561
1.705017	0.1	5.030036
1.706683	0.1	4.978061
1.708350	0.1	4.928172
1.710017	0.1	4.880965
1.711683	0.1	4.835189
1.713350	0.1	4.788876
1.715017	0.1	4.742027
1.716683	0.1	4.696548
1.718350	0.1	4.653871
1.720017	0.1	4.613698
1.721683	0.1	4.574657
1.723350	0.1	4.536271
1.725017	0.1	4.498601
1.726683	0.1	4.461229
1.728350	0.1	4.423738
1.730017	0.1	4.387498
1.731683	0.1	4.354775
1.733350	0.1	4.326225
1.735017	0.1	4.300714
1.736683	0.1	4.277587
1.738350	0.1	4.258514
1.740017	0.1	4.244685
1.741683	0.1	4.234076
1.743350	0.1	4.221976
1.745017	0.1	4.204750
1.746683	0.1	4.182279
1.748350	0.1	4.157424
1.750017	0.1	4.133046
1.751683	0.1	4.110337
1.753350	0.1	4.090011
1.755017	0.1	4.073918
1.756683	0.1	4.063130
1.758350	0.1	4.055739
1.760017	0.1	4.047632
1.761683	0.1	4.036606
1.763350	0.1	4.023791
1.765017	0.1	4.011154
1.766683	0.1	3.998637
1.768350	0.1	3.985346
1.770017	0.1	3.972531
1.771683	0.1	3.962279
1.773350	0.1	3.955066
1.775017	0.1	3.949166
1.776683	0.1	3.942490
1.778350	0.1	3.934026
1.780017	0.1	3.923893
1.781683	0.1	3.913045
1.783350	0.1	3.901899
1.785017	0.1	3.890097
1.786683	0.1	3.877938
1.788350	0.1	3.866196
1.790017	0.1	3.855705
1.791683	0.1	3.846944
1.793350	0.1	3.840626
1.795017	0.1	3.836692
1.796683	0.1	3.833711
1.798350	0.1	3.829599
1.800017	0.1	3.822804
1.801683	0.1	3.812552
1.803350	0.1	3.798664
1.805017	0.1	3.782153
1.806683	0.1	3.765404
1.808350	0.1	3.750622
1.810017	0.1	3.738165
1.811683	0.1	3.726602
1.813350	0.1	3.714383
1.815017	0.1	3.701329
1.816683	0.1	3.688514
1.818350	0.1	3.675878
1.820017	0.1	3.661871
1.821683	0.1	3.645480
1.823350	0.1	3.627599
1.825017	0.1	3.609479
1.826683	0.1	3.591717
1.828350	0.1	3.574074
1.830017	0.1	3.557086
1.831683	0.1	3.542125
1.833350	0.1	3.530205
1.835017	0.1	3.520668
1.836683	0.1	3.511727
1.838350	0.1	3.502071
1.840017	0.1	3.491760
1.841683	0.1	3.481329
1.843350	0.1	3.470898
1.845017	0.1	3.460109
1.846683	0.1	3.448665
1.848350	0.1	3.436685
1.850017	0.1	3.424287
1.851683	0.1	3.411651
1.853350	0.1	3.398478
1.855017	0.1	3.384829
1.856683	0.1	3.371299
1.858350	0.1	3.359199
1.860017	0.1	3.348828
1.861683	0.1	3.339172
1.863350	0.1	3.329098
1.865017	0.1	3.318906
1.866683	0.1	3.309429
1.868350	0.1	3.300309
1.870017	0.1	3.289700
1.871683	0.1	3.275633
1.873350	0.1	3.258109
1.875017	0.1	3.237784
1.876683	0.1	3.214777
1.878350	0.1	3.189266
1.880017	0.1	3.162503
1.881683	0.1	3.136397
1.883350	0.1	3.112138
1.885017	0.1	3.089607
1.886683	0.1	3.068388
1.888350	0.1	3.048718
1.890017	0.1	3.030539
1.891683	0.1	3.013313
1.893350	0.1	2.996266
1.895017	0.1	2.978385
1.896683	0.1	2.959013
1.898350	0.1	2.937913
1.900017	0.1	2.915621
1.901683	0.1	2.892792
1.903350	0.1	2.869904
1.905017	0.1	2.846837
1.906683	0.1	2.823293
1.908350	0.1	2.798975
1.910017	0.1	2.773464
1.911683	0.1	2.746344
1.913350	0.1	2.717614
1.915017	0.1	2.688468
1.916683	0.1	2.660871
1.918350	0.1	2.636373
1.920017	0.1	2.615452
1.921683	0.1	2.596498
1.923350	0.1	2.576709
1.925017	0.1	2.554298
1.926683	0.1	2.530575
1.928350	0.1	2.508402
1.930017	0.1	2.490282
1.931683	0.1	2.475917
1.933350	0.1	2.462685
1.935017	0.1	2.448142
1.936683	0.1	2.431154
1.938350	0.1	2.411604
1.940017	0.1	2.390325
1.941683	0.1	2.369881
1.943350	0.1	2.353311
1.945017	0.1	2.341688
1.946683	0.1	2.332568
1.948350	0.1	2.321661
1.950017	0.1	2.306044
1.951683	0.1	2.286375
1.953350	0.1	2.266228
1.955017	0.1	2.248645
1.956683	0.1	2.233565
1.958350	0.1	2.218723
1.960017	0.1	2.202988
1.961683	0.1	2.187073
1.963350	0.1	2.172291
1.965017	0.1	2.159774
1.966683	0.1	2.149642
1.968350	0.1	2.141059
1.970017	0.1	2.132535
1.971683	0.1	2.122939
1.973350	0.1	2.112746
1.975017	0.1	2.103567
1.976683	0.1	2.095282
1.978350	0.1	2.085805
1.980017	0.1	2.072871
1.981683	0.1	2.057016
1.983350	0.1	2.041757
1.985017	0.1	2.030254
1.986683	0.1	2.022207
1.988350	0.1	2.015352
1.990017	0.1	2.007365
1.991683	0.1	1.997650
1.993350	0.1	1.986981
1.995017	0.1	1.976192
1.996683	0.1	1.965940
1.998350	0.1	1.956940
2.000017	0.1	1.949906
2.001683	0.1	1.945019
2.003350	0.1	1.941145
2.005017	0.1	1.936555
2.006683	0.1	1.930595
2.008350	0.1	1.923502
2.010017	0.1	1.915574
2.011683	0.1	1.906872
2.013350	0.1	1.896799
2.015017	0.1	1.885951
2.016683	0.1	1.876712
2.018350	0.1	1.870930
2.020017	0.1	1.867414
2.021683	0.1	1.863659
2.023350	0.1	1.859129
2.025017	0.1	1.854777
2.026683	0.1	1.851022
2.028350	0.1	1.846850
2.030017	0.1	1.841009
2.031683	0.1	1.834095
2.033350	0.1	1.828194
2.035017	0.1	1.824975
2.036683	0.1	1.824379
2.038350	0.1	1.824498
2.040017	0.1	1.822949
2.041683	0.1	1.818597
2.043350	0.1	1.812101
2.045017	0.1	1.804769
2.046683	0.1	1.797319
2.048350	0.1	1.790822
2.050017	0.1	1.786590
2.051683	0.1	1.785994
2.053350	0.1	1.788557
2.055017	0.1	1.792133
2.056683	0.1	1.794756
2.058350	0.1	1.795232
2.060017	0.1	1.792431
2.061683	0.1	1.785994
2.063350	0.1	1.777709
2.065017	0.1	1.770198
2.066683	0.1	1.765013
2.068350	0.1	1.761615
2.070017	0.1	1.758039
2.071683	0.1	1.752913
2.073350	0.1	1.746833
2.075017	0.1	1.740515
2.076683	0.1	1.733542
2.078350	0.1	1.725853
2.080017	0.1	1.718223
2.081683	0.1	1.710892
2.083350	0.1	1.703143
2.085017	0.1	1.693368
2.086683	0.1	1.681090
2.088350	0.1	1.668394
2.090017	0.1	1.657367
2.091683	0.1	1.648784
2.093350	0.1	1.642168
2.095017	0.1	1.637101
2.096683	0.1	1.632810
2.098350	0.1	1.628041
2.100017	0.1	1.622439
2.101683	0.1	1.616836
2.103350	0.1	1.612246
2.105017	0.1	1.608014
2.106683	0.1	1.602590
2.108350	0.1	1.595199
2.110017	0.1	1.586378
2.111683	0.1	1.577020
2.113350	0.1	1.567960
2.115017	0.1	1.560271
2.116683	0.1	1.554251
2.118350	0.1	1.548350
2.120017	0.1	1.540303
2.121683	0.1	1.529932
2.123350	0.1	1.519501
2.125017	0.1	1.511157
2.126683	0.1	1.504660
2.128350	0.1	1.498222
2.130017	0.1	1.490057
2.131683	0.1	1.478970
2.133350	0.1	1.465380
2.135017	0.1	1.451492
2.136683	0.1	1.440168
2.138350	0.1	1.433075
2.140017	0.1	1.430452
2.141683	0.1	1.430869
2.143350	0.1	1.432121
2.145017	0.1	1.432061
2.146683	0.1	1.429439
2.148350	0.1	1.424134
2.150017	0.1	1.416445
2.151683	0.1	1.406908
2.153350	0.1	1.396954
2.155017	0.1	1.387894
2.156683	0.1	1.379073
2.158350	0.1	1.368761
2.160017	0.1	1.357079
2.161683	0.1	1.345515
2.163350	0.1	1.335204
2.165017	0.1	1.326799
2.166683	0.1	1.320839
2.168350	0.1	1.316965
2.170017	0.1	1.313329
2.171683	0.1	1.307309
2.173350	0.1	1.297772
2.175017	0.1	1.286388
2.176683	0.1	1.275599
2.178350	0.1	1.266241
2.180017	0.1	1.257598
2.181683	0.1	1.249015
2.183350	0.1	1.240909
2.185017	0.1	1.233935
2.186683	0.1	1.227975
2.188350	0.1	1.222193
2.190017	0.1	1.215696
2.191683	0.1	1.208663
2.193350	0.1	1.201689
2.195017	0.1	1.194894
2.196683	0.1	1.188576
2.198350	0.1	1.183033
2.200017	0.1	1.178265
2.201683	0.1	1.174510
2.203350	0.1	1.171768
2.205017	0.1	1.169205
2.206683	0.1	1.165569
2.208350	0.1	1.159787
2.210017	0.1	1.151860
2.211683	0.1	1.142621
2.213350	0.1	1.132190
2.215017	0.1	1.121044
2.216683	0.1	1.110435
2.218350	0.1	1.101732
2.220017	0.1	1.094997
2.221683	0.1	1.090229
2.223350	0.1	1.087904
2.225017	0.1	1.087248
2.226683	0.1	1.085937
2.228350	0.1	1.081944
2.230017	0.1	1.075089
2.231683	0.1	1.066268
2.233350	0.1	1.056492
2.235017	0.1	1.046717
2.236683	0.1	1.038551
2.238350	0.1	1.033545
2.240017	0.1	1.031697
2.241683	0.1	1.030862
2.243350	0.1	1.029015
2.245017	0.1	1.025021
2.246683	0.1	1.017809
2.248350	0.1	1.007259
2.250017	0.1	0.995338
2.251683	0.1	0.984967
2.253350	0.1	0.976980
2.255017	0.1	0.970304
2.256683	0.1	0.963867
2.258350	0.1	0.957489
2.260017	0.1	0.952005
2.261683	0.1	0.948548
2.263350	0.1	0.947654
2.265017	0.1	0.948370
2.266683	0.1	0.948966
2.268350	0.1	0.948906
2.270017	0.1	0.948787
2.271683	0.1	0.948191
2.273350	0.1	0.944614
2.275017	0.1	0.935733
2.276683	0.1	0.923097
2.278350	0.1	0.911415
2.280017	0.1	0.904024
2.281683	0.1	0.901282
2.283350	0.1	0.901520
2.285017	0.1	0.903070
2.286683	0.1	0.904620
2.288350	0.1	0.905335
2.290017	0.1	0.904739
2.291683	0.1	0.902712
2.293350	0.1	0.899017
2.295017	0.1	0.893593
2.296683	0.1	0.886738
2.298350	0.1	0.877976
2.300017	0.1	0.866890
2.301683	0.1	0.855148
2.303350	0.1	0.846326
2.305017	0.1	0.841975
2.306683	0.1	0.841081
2.308350	0.1	0.841439
2.310017	0.1	0.841618
2.311683	0.1	0.841200
2.313350	0.1	0.840187
2.315017	0.1	0.839353
2.316683	0.1	0.840008
2.318350	0.1	0.842333
2.320017	0.1	0.845611
2.321683	0.1	0.849128
2.323350	0.1	0.852585
2.325017	0.1	0.854731
2.326683	0.1	0.853896
2.328350	0.1	0.849307
2.330017	0.1	0.842750
2.331683	0.1	0.837386
2.333350	0.1	0.835240
2.335017	0.1	0.835896
2.336683	0.1	0.837624
2.338350	0.1	0.838518
2.340017	0.1	0.837803
2.341683	0.1	0.836074
2.343350	0.1	0.834048
2.345017	0.1	0.831842
2.346683	0.1	0.829160
2.348350	0.1	0.825405
2.350017	0.1	0.819981
2.351683	0.1	0.814080
2.353350	0.1	0.810206
2.355017	0.1	0.809193
2.356683	0.1	0.809372
2.358350	0.1	0.808597
2.360017	0.1	0.806570
2.361683	0.1	0.803947
2.363350	0.1	0.801683
2.365017	0.1	0.800312
2.366683	0.1	0.799418
2.368350	0.1	0.797987
2.370017	0.1	0.794888
2.371683	0.1	0.788987
2.373350	0.1	0.780582
2.375017	0.1	0.772297
2.376683	0.1	0.767291
2.378350	0.1	0.766695
2.380017	0.1	0.768900
2.381683	0.1	0.771225
2.383350	0.1	0.771523
2.385017	0.1	0.769198
2.386683	0.1	0.764549
2.388350	0.1	0.758708
2.390017	0.1	0.752568
2.391683	0.1	0.746191
2.393350	0.1	0.739574
2.395017	0.1	0.733852
2.396683	0.1	0.731528
2.398350	0.1	0.734329
2.400017	0.1	0.741363
2.401683	0.1	0.749588
2.403350	0.1	0.755429
2.405017	0.1	0.756383
2.406683	0.1	0.751853
2.408350	0.1	0.743091
2.410017	0.1	0.732124
2.411683	0.1	0.721633
2.413350	0.1	0.713885
2.415017	0.1	0.709951
2.416683	0.1	0.709593
2.418350	0.1	0.711083
2.420017	0.1	0.711322
2.421683	0.1	0.708938
2.423350	0.1	0.704706
2.425017	0.1	0.700235
2.426683	0.1	0.695944
2.428350	0.1	0.691474
2.430017	0.1	0.686050
2.431683	0.1	0.680208
2.433350	0.1	0.675917
2.435017	0.1	0.675321
2.436683	0.1	0.677586
2.438350	0.1	0.679493
2.440017	0.1	0.679255
2.441683	0.1	0.677526
2.443350	0.1	0.676096
2.445017	0.1	0.676334
2.446683	0.1	0.677526
2.448350	0.1	0.677407
2.450017	0.1	0.674307
2.451683	0.1	0.668645
2.453350	0.1	0.662327
2.455017	0.1	0.656903
2.456683	0.1	0.653029
2.458350	0.1	0.650346
2.460017	0.1	0.648856
2.461683	0.1	0.648737
2.463350	0.1	0.649273
2.465017	0.1	0.649154
2.466683	0.1	0.647664
2.468350	0.1	0.645042
2.470017	0.1	0.642061
2.471683	0.1	0.638545
2.473350	0.1	0.633717
2.475017	0.1	0.628769
2.476683	0.1	0.625908
2.478350	0.1	0.625849
2.480017	0.1	0.626743
2.481683	0.1	0.626147
2.483350	0.1	0.621915
2.485017	0.1	0.614166
2.486683	0.1	0.605762
2.488350	0.1	0.599623
2.490017	0.1	0.596762
2.491683	0.1	0.596643
2.493350	0.1	0.598431
2.495017	0.1	0.600696
2.496683	0.1	0.602245
2.498350	0.1	0.603080
2.500017	0.1	0.602782
2.501683	0.1	0.600159
2.503350	0.1	0.595748
2.505017	0.1	0.592232
2.506683	0.1	0.591397
2.508350	0.1	0.592351
2.510017	0.1	0.593364
2.511683	0.1	0.593185
2.513350	0.1	0.590861
2.515017	0.1	0.587165
2.516683	0.1	0.584006
2.518350	0.1	0.582397
2.520017	0.1	0.581324
2.521683	0.1	0.579059
2.523350	0.1	0.575364
2.525017	0.1	0.571311
2.526683	0.1	0.567555
2.528350	0.1	0.563920
2.530017	0.1	0.560343
2.531683	0.1	0.557721
2.533350	0.1	0.556350
2.535017	0.1	0.555217
2.536683	0.1	0.553668
2.538350	0.1	0.551879
2.540017	0.1	0.550211
2.541683	0.1	0.547886
2.543350	0.1	0.543594
2.545017	0.1	0.537515
2.546683	0.1	0.531733
2.548350	0.1	0.528455
2.550017	0.1	0.527442
2.551683	0.1	0.526428
2.553350	0.1	0.523865
2.555017	0.1	0.520349
2.556683	0.1	0.517190
2.558350	0.1	0.515282
2.560017	0.1	0.515223
2.561683	0.1	0.515938
2.563350	0.1	0.515461
2.565017	0.1	0.513494
2.566683	0.1	0.511885
2.568350	0.1	0.511885
2.570017	0.1	0.512242
2.571683	0.1	0.511169
2.573350	0.1	0.508666
2.575017	0.1	0.505865
2.576683	0.1	0.503600
2.578350	0.1	0.501633
2.580017	0.1	0.499666
2.581683	0.1	0.498414
2.583350	0.1	0.498951
2.585017	0.1	0.501514
2.586683	0.1	0.504673
2.588350	0.1	0.506580
2.590017	0.1	0.505984
2.591683	0.1	0.502825
2.593350	0.1	0.497878
2.595017	0.1	0.492215
2.596683	0.1	0.486314
2.598350	0.1	0.480413
2.600017	0.1	0.475466
2.601683	0.1	0.472903
2.603350	0.1	0.473797
2.605017	0.1	0.477672
2.606683	0.1	0.481188
2.608350	0.1	0.481725
2.610017	0.1	0.480294
2.611683	0.1	0.479937
2.613350	0.1	0.482023
2.615017	0.1	0.484884
2.616683	0.1	0.486910
2.618350	0.1	0.488281
2.620017	0.1	0.489891
2.621683	0.1	0.491083
2.623350	0.1	0.489116
2.625017	0.1	0.481784
2.626683	0.1	0.470459
2.628350	0.1	0.459313
2.630017	0.1	0.451922
2.631683	0.1	0.448883
2.633350	0.1	0.448704
2.635017	0.1	0.449121
2.636683	0.1	0.448823
2.638350	0.1	0.448167
2.640017	0.1	0.448048
2.641683	0.1	0.448287
2.643350	0.1	0.448108
2.645017	0.1	0.446856
2.646683	0.1	0.444949
2.648350	0.1	0.442386
2.650017	0.1	0.439167
2.651683	0.1	0.436366
2.653350	0.1	0.435293
2.655017	0.1	0.435710
2.656683	0.1	0.436306
2.658350	0.1	0.436127
2.660017	0.1	0.434935
2.661683	0.1	0.433028
2.663350	0.1	0.431180
2.665017	0.1	0.429750
2.666683	0.1	0.427902
2.668350	0.1	0.424862
2.670017	0.1	0.421047
2.671683	0.1	0.418901
2.673350	0.1	0.419974
2.675017	0.1	0.423491
2.676683	0.1	0.426292
2.678350	0.1	0.425518
2.680017	0.1	0.420570
2.681683	0.1	0.413895
2.683350	0.1	0.409603
2.685017	0.1	0.410438
2.686683	0.1	0.415564
2.688350	0.1	0.420928
2.690017	0.1	0.423253
2.691683	0.1	0.422478
2.693350	0.1	0.420749
2.695017	0.1	0.419378
2.696683	0.1	0.417888
2.698350	0.1	0.415981
2.700017	0.1	0.414133
2.701683	0.1	0.413477
2.703350	0.1	0.414848
2.705017	0.1	0.418484
2.706683	0.1	0.423670
2.708350	0.1	0.428319
2.710017	0.1	0.430465
2.711683	0.1	0.429928
2.713350	0.1	0.428438
2.715017	0.1	0.427723
2.716683	0.1	0.427306
2.718350	0.1	0.425518
2.720017	0.1	0.421345
2.721683	0.1	0.415862
2.723350	0.1	0.410676
2.725017	0.1	0.407040
2.726683	0.1	0.405610
2.728350	0.1	0.406265
2.730017	0.1	0.408053
2.731683	0.1	0.409901
2.733350	0.1	0.411212
2.735017	0.1	0.411809
2.736683	0.1	0.411630
2.738350	0.1	0.411153
2.740017	0.1	0.410378
2.741683	0.1	0.408530
2.743350	0.1	0.405073
2.745017	0.1	0.400722
2.746683	0.1	0.396311
2.748350	0.1	0.392854
2.750017	0.1	0.392020
2.751683	0.1	0.393808
2.753350	0.1	0.395417
2.755017	0.1	0.394464
2.756683	0.1	0.391305
2.758350	0.1	0.388324
2.760017	0.1	0.388026
2.761683	0.1	0.390589
2.763350	0.1	0.394404
2.765017	0.1	0.397921
2.766683	0.1	0.400364
2.768350	0.1	0.402272
2.770017	0.1	0.404298
2.771683	0.1	0.406563
2.773350	0.1	0.407577
2.775017	0.1	0.405014
2.776683	0.1	0.399172
2.778350	0.1	0.392973
2.780017	0.1	0.389099
2.781683	0.1	0.387490
2.783350	0.1	0.386834
2.785017	0.1	0.386000
2.786683	0.1	0.384808
2.788350	0.1	0.383437
2.790017	0.1	0.382602
2.791683	0.1	0.382543
2.793350	0.1	0.382841
2.795017	0.1	0.383079
2.796683	0.1	0.382602
2.798350	0.1	0.380874
2.800017	0.1	0.378728
2.801683	0.1	0.377178
2.803350	0.1	0.376523
2.805017	0.1	0.377536
2.806683	0.1	0.381112
2.808350	0.1	0.386477
2.810017	0.1	0.390649
2.811683	0.1	0.391066
2.813350	0.1	0.388503
2.815017	0.1	0.386059
2.816683	0.1	0.386059
2.818350	0.1	0.388503
2.820017	0.1	0.392556
2.821683	0.1	0.397027
2.823350	0.1	0.400424
2.825017	0.1	0.401855
2.826683	0.1	0.401914
2.828350	0.1	0.402093
2.830017	0.1	0.403225
2.831683	0.1	0.404954
2.833350	0.1	0.406504
2.835017	0.1	0.407994
2.836683	0.1	0.409961
2.838350	0.1	0.412464
2.840017	0.1	0.415087
2.841683	0.1	0.418067
2.843350	0.1	0.421941
2.845017	0.1	0.426590
2.846683	0.1	0.430882
2.848350	0.1	0.433326
2.850017	0.1	0.433028
2.851683	0.1	0.430286
2.853350	0.1	0.426590
2.855017	0.1	0.423789
2.856683	0.1	0.423014
2.858350	0.1	0.423729
2.860017	0.1	0.424743
2.861683	0.1	0.425637
2.863350	0.1	0.426948
2.865017	0.1	0.429332
2.866683	0.1	0.432372
2.868350	0.1	0.435174
2.870017	0.1	0.437081
2.871683	0.1	0.438571
2.873350	0.1	0.441194
2.875017	0.1	0.446379
2.876683	0.1	0.453174
2.878350	0.1	0.458300
2.880017	0.1	0.459194
2.881683	0.1	0.456870
2.883350	0.1	0.454783
2.885017	0.1	0.456214
2.886683	0.1	0.461936
2.888350	0.1	0.469327
2.890017	0.1	0.474870
2.891683	0.1	0.476539
2.893350	0.1	0.474811
2.895017	0.1	0.471532
2.896683	0.1	0.468314
2.898350	0.1	0.465333
2.900017	0.1	0.462174
2.901683	0.1	0.458837
2.903350	0.1	0.456274
2.905017	0.1	0.455916
2.906683	0.1	0.458181
2.908350	0.1	0.461400
2.910017	0.1	0.463247
2.911683	0.1	0.463009
2.913350	0.1	0.462115
2.915017	0.1	0.462472
2.916683	0.1	0.465035
2.918350	0.1	0.468433
2.920017	0.1	0.471234
2.921683	0.1	0.473142
2.923350	0.1	0.474930
2.925017	0.1	0.476182
2.926683	0.1	0.475884
2.928350	0.1	0.473619
2.930017	0.1	0.470281
2.931683	0.1	0.467718
2.933350	0.1	0.467122
2.935017	0.1	0.468075
2.936683	0.1	0.469744
2.938350	0.1	0.471830
2.940017	0.1	0.473797
2.941683	0.1	0.474155
2.943350	0.1	0.472069
2.945017	0.1	0.468195
2.946683	0.1	0.464380
2.948350	0.1	0.462174
2.950017	0.1	0.462055
2.951683	0.1	0.463307
2.953350	0.1	0.465512
2.955017	0.1	0.468433
2.956683	0.1	0.471354
2.958350	0.1	0.472486
2.960017	0.1	0.470400
2.961683	0.1	0.464678
2.963350	0.1	0.457466
2.965017	0.1	0.452817
2.966683	0.1	0.453413
2.968350	0.1	0.458181
2.970017	0.1	0.464082
2.971683	0.1	0.468850
2.973350	0.1	0.471234
2.975017	0.1	0.471056
2.976683	0.1	0.468910
2.978350	0.1	0.466168
2.980017	0.1	0.463247
2.981683	0.1	0.459135
2.983350	0.1	0.453591
2.985017	0.1	0.448406
2.986683	0.1	0.446439
2.988350	0.1	0.448942
2.990017	0.1	0.453353
2.991683	0.1	0.455737
2.993350	0.1	0.454545
2.995017	0.1	0.451207
2.996683	0.1	0.448644
2.998350	0.1	0.449419
3.000017	0.1	0.453234
3.001683	0.1	0.456989
3.003350	0.1	0.458062
3.005017	0.1	0.456810
3.006683	0.1	0.454903
3.008350	0.1	0.453055
3.010017	0.1	0.451207
3.011683	0.1	0.449955
3.013350	0.1	0.450552
3.015017	0.1	0.453472
3.016683	0.1	0.457525
3.018350	0.1	0.460446
3.020017	0.1	0.460744
3.021683	0.1	0.459313
3.023350	0.1	0.457823
3.025017	0.1	0.456870
3.026683	0.1	0.455558
3.028350	0.1	0.452638
3.030017	0.1	0.448942
3.031683	0.1	0.446856
3.033350	0.1	0.448585
3.035017	0.1	0.453830
3.036683	0.1	0.459731
3.038350	0.1	0.463247
3.040017	0.1	0.463367
3.041683	0.1	0.460625
3.043350	0.1	0.456333
3.045017	0.1	0.451982
3.046683	0.1	0.448942
3.048350	0.1	0.448465
3.050017	0.1	0.450432
3.051683	0.1	0.453413
3.053350	0.1	0.455141
3.055017	0.1	0.454128
3.056683	0.1	0.450850
3.058350	0.1	0.447571
3.060017	0.1	0.445962
3.061683	0.1	0.445902
3.063350	0.1	0.446618
3.065017	0.1	0.447929
3.066683	0.1	0.449479
3.068350	0.1	0.450432
3.070017	0.1	0.450611
3.071683	0.1	0.450194
3.073350	0.1	0.449836
3.075017	0.1	0.450075
3.076683	0.1	0.450909
3.078350	0.1	0.451982
3.080017	0.1	0.452817
3.081683	0.1	0.453115
3.083350	0.1	0.453472
3.085017	0.1	0.453532
3.086683	0.1	0.452101
3.088350	0.1	0.449240
3.090017	0.1	0.446379
3.091683	0.1	0.444710
3.093350	0.1	0.443816
3.095017	0.1	0.442863
3.096683	0.1	0.441134
3.098350	0.1	0.438631
3.100017	0.1	0.436127
3.101683	0.1	0.433683
3.103350	0.1	0.430822
3.105017	0.1	0.428319
3.106683	0.1	0.428557
3.108350	0.1	0.433028
3.110017	0.1	0.440121
3.111683	0.1	0.445962
3.113350	0.1	0.447750
3.115017	0.1	0.445068
3.116683	0.1	0.439823
3.118350	0.1	0.434816
3.120017	0.1	0.431836
3.121683	0.1	0.431001
3.123350	0.1	0.431120
3.125017	0.1	0.430822
3.126683	0.1	0.429988
3.128350	0.1	0.429690
3.130017	0.1	0.431240
3.131683	0.1	0.434577
3.133350	0.1	0.438750
3.135017	0.1	0.442266
3.136683	0.1	0.443280
3.138350	0.1	0.442147
3.140017	0.1	0.441909
3.141683	0.1	0.444472
3.143350	0.1	0.447452
3.145017	0.1	0.446498
3.146683	0.1	0.439823
3.148350	0.1	0.428975
3.150017	0.1	0.416875
3.151683	0.1	0.406504
3.153350	0.1	0.400245
3.155017	0.1	0.398636
3.156683	0.1	0.400007
3.158350	0.1	0.401676
3.160017	0.1	0.402272
3.161683	0.1	0.403047
3.163350	0.1	0.404596
3.165017	0.1	0.405133
3.166683	0.1	0.402629
3.168350	0.1	0.398159
3.170017	0.1	0.394821
3.171683	0.1	0.394583
3.173350	0.1	0.396609
3.175017	0.1	0.398815
3.176683	0.1	0.400364
3.178350	0.1	0.401735
3.180017	0.1	0.402987
3.181683	0.1	0.404000
3.183350	0.1	0.404656
3.185017	0.1	0.404835
3.186683	0.1	0.404239
3.188350	0.1	0.403106
3.190017	0.1	0.402391
3.191683	0.1	0.402570
3.193350	0.1	0.402749
3.195017	0.1	0.401557
3.196683	0.1	0.398457
3.198350	0.1	0.394523
3.200017	0.1	0.391722
3.201683	0.1	0.391126
3.203350	0.1	0.392437
3.205017	0.1	0.394046
3.206683	0.1	0.394046
3.208350	0.1	0.391424
3.210017	0.1	0.386596
3.211683	0.1	0.380695
3.213350	0.1	0.374854
3.215017	0.1	0.369549
3.216683	0.1	0.364721
3.218350	0.1	0.361979
3.220017	0.1	0.363648
3.221683	0.1	0.369847
3.223350	0.1	0.377357
3.225017	0.1	0.382185
3.226683	0.1	0.382721
3.228350	0.1	0.380218
3.230017	0.1	0.376582
3.231683	0.1	0.372767
3.233350	0.1	0.368536
3.235017	0.1	0.363886
3.236683	0.1	0.359356
3.238350	0.1	0.356078
3.240017	0.1	0.354588
3.241683	0.1	0.354707
3.243350	0.1	0.355423
3.245017	0.1	0.355423
3.246683	0.1	0.353456
3.248350	0.1	0.349760
3.250017	0.1	0.346184
3.251683	0.1	0.343621
3.253350	0.1	0.341535
3.255017	0.1	0.340462
3.256683	0.1	0.341237
3.258350	0.1	0.343442
3.260017	0.1	0.345469
3.261683	0.1	0.346065
3.263350	0.1	0.345349
3.265017	0.1	0.343800
3.266683	0.1	0.341058
3.268350	0.1	0.336289
3.270017	0.1	0.330925
3.271683	0.1	0.327826
3.273350	0.1	0.327885
3.275017	0.1	0.329435
3.276683	0.1	0.329793
3.278350	0.1	0.327885
3.280017	0.1	0.324547
3.281683	0.1	0.321984
3.283350	0.1	0.321567
3.285017	0.1	0.322998
3.286683	0.1	0.325143
3.288350	0.1	0.327110
3.290017	0.1	0.328660
3.291683	0.1	0.330031
3.293350	0.1	0.330865
3.295017	0.1	0.330925
3.296683	0.1	0.329137
3.298350	0.1	0.324905
3.300017	0.1	0.319123
3.301683	0.1	0.313938
3.303350	0.1	0.310779
3.305017	0.1	0.309467
3.306683	0.1	0.308812
3.308350	0.1	0.308096
3.310017	0.1	0.307381
3.311683	0.1	0.307024
3.313350	0.1	0.306249
3.315017	0.1	0.303268
3.316683	0.1	0.297248
3.318350	0.1	0.289917
3.320017	0.1	0.284910
3.321683	0.1	0.284731
3.323350	0.1	0.288546
3.325017	0.1	0.292897
3.326683	0.1	0.294268
3.328350	0.1	0.290871
3.330017	0.1	0.283659
3.331683	0.1	0.275612
3.333350	0.1	0.269473
3.335017	0.1	0.266075
3.336683	0.1	0.264227
3.338350	0.1	0.262678
3.340017	0.1	0.261009
3.341683	0.1	0.258744
3.343350	0.1	0.255644
3.345017	0.1	0.252783
3.346683	0.1	0.251532
3.348350	0.1	0.252783
3.350017	0.1	0.257134
3.351683	0.1	0.263393
3.353350	0.1	0.268757
3.355017	0.1	0.270605
3.356683	0.1	0.268281
3.358350	0.1	0.263274
3.360017	0.1	0.257611
3.361683	0.1	0.252426
3.363350	0.1	0.247955
3.365017	0.1	0.243902
3.366683	0.1	0.239670
3.368350	0.1	0.235617
3.370017	0.1	0.232637
3.371683	0.1	0.231206
3.373350	0.1	0.230730
3.375017	0.1	0.229895
3.376683	0.1	0.228643
3.378350	0.1	0.228643
3.380017	0.1	0.231028
3.381683	0.1	0.234127
3.383350	0.1	0.234604
3.385017	0.1	0.230789
3.386683	0.1	0.224113
3.388350	0.1	0.217915
3.390017	0.1	0.215173
3.391683	0.1	0.216782
3.393350	0.1	0.221968
3.395017	0.1	0.227749
3.396683	0.1	0.230670
3.398350	0.1	0.229955
3.400017	0.1	0.228226
3.401683	0.1	0.228286
3.403350	0.1	0.230134
3.405017	0.1	0.231683
3.406683	0.1	0.231445
3.408350	0.1	0.230491
3.410017	0.1	0.230253
3.411683	0.1	0.230432
3.413350	0.1	0.229239
3.415017	0.1	0.225544
3.416683	0.1	0.220716
3.418350	0.1	0.217199
3.420017	0.1	0.215769
3.421683	0.1	0.214815
3.423350	0.1	0.212729
3.425017	0.1	0.209391
3.426683	0.1	0.206113
3.428350	0.1	0.204384
3.430017	0.1	0.205576
3.431683	0.1	0.208855
3.433350	0.1	0.212491
3.435017	0.1	0.215948
3.436683	0.1	0.220001
3.438350	0.1	0.224531
3.440017	0.1	0.227749
3.441683	0.1	0.228107
3.443350	0.1	0.225604
3.445017	0.1	0.222564
3.446683	0.1	0.222206
3.448350	0.1	0.225842
3.450017	0.1	0.230730
3.451683	0.1	0.232637
3.453350	0.1	0.230193
3.455017	0.1	0.226080
3.456683	0.1	0.223994
3.458350	0.1	0.225723
3.460017	0.1	0.230670
3.461683	0.1	0.236630
3.463350	0.1	0.241578
3.465017	0.1	0.245214
3.466683	0.1	0.248909
3.468350	0.1	0.254273
3.470017	0.1	0.261724
3.471683	0.1	0.270247
3.473350	0.1	0.277936
3.475017	0.1	0.282884
3.476683	0.1	0.284493
3.478350	0.1	0.283182
3.480017	0.1	0.279188
3.481683	0.1	0.272393
3.483350	0.1	0.263453
3.485017	0.1	0.254273
3.486683	0.1	0.246823
3.488350	0.1	0.241995
3.490017	0.1	0.239849
3.491683	0.1	0.239551
3.493350	0.1	0.239372
3.495017	0.1	0.237703
3.496683	0.1	0.234544
3.498350	0.1	0.232160
3.500017	0.1	0.232637
3.501683	0.1	0.234962
3.503350	0.1	0.237167
3.505017	0.1	0.238717
3.506683	0.1	0.240743
3.508350	0.1	0.243843
3.510017	0.1	0.247359
3.511683	0.1	0.250161
3.513350	0.1	0.252068
3.515017	0.1	0.253081
3.516683	0.1	0.252306
3.518350	0.1	0.249326
3.520017	0.1	0.245214
3.521683	0.1	0.241220
3.523350	0.1	0.237286
3.525017	0.1	0.232399
3.526683	0.1	0.225544
3.528350	0.1	0.217497
3.530017	0.1	0.210047
3.531683	0.1	0.204742
3.533350	0.1	0.202060
3.535017	0.1	0.201583
3.536683	0.1	0.201881
3.538350	0.1	0.201821
3.540017	0.1	0.201285
3.541683	0.1	0.200570
3.543350	0.1	0.199556
3.545017	0.1	0.197470
3.546683	0.1	0.193834
3.548350	0.1	0.189364
3.550017	0.1	0.185072
3.551683	0.1	0.181615
3.553350	0.1	0.178516
3.555017	0.1	0.174880
3.556683	0.1	0.170529
3.558350	0.1	0.165939
3.560017	0.1	0.161588
3.561683	0.1	0.157893
3.563350	0.1	0.155270
3.565017	0.1	0.154078
3.566683	0.1	0.154018
3.568350	0.1	0.153661
3.570017	0.1	0.151694
3.571683	0.1	0.148416
3.573350	0.1	0.145078
3.575017	0.1	0.142694
3.576683	0.1	0.141978
3.578350	0.1	0.142396
3.580017	0.1	0.142992
3.581683	0.1	0.143409
3.583350	0.1	0.144184
3.585017	0.1	0.145555
3.586683	0.1	0.146747
3.588350	0.1	0.146091
3.590017	0.1	0.142097
3.591683	0.1	0.135064
3.593350	0.1	0.127554
3.595017	0.1	0.123084
3.596683	0.1	0.122964
3.598350	0.1	0.125110
3.600017	0.1	0.126660
3.601683	0.1	0.126481
3.603350	0.1	0.124991
3.605017	0.1	0.122428
3.606683	0.1	0.118613
3.608350	0.1	0.114203
3.610017	0.1	0.111043
3.611683	0.1	0.110686
3.613350	0.1	0.112593
3.615017	0.1	0.114977
3.616683	0.1	0.117242
3.618350	0.1	0.119925
3.620017	0.1	0.122309
3.621683	0.1	0.122726
3.623350	0.1	0.120580
3.625017	0.1	0.117302
3.626683	0.1	0.114679
3.628350	0.1	0.113010
3.630017	0.1	0.111640
3.631683	0.1	0.109971
3.633350	0.1	0.107884
3.635017	0.1	0.105381
3.636683	0.1	0.103474
3.638350	0.1	0.104308
3.640017	0.1	0.109375
3.641683	0.1	0.117064
3.643350	0.1	0.123680
3.645017	0.1	0.126421
3.646683	0.1	0.125289
3.648350	0.1	0.122130
3.650017	0.1	0.118375
3.651683	0.1	0.114501
3.653350	0.1	0.111520
3.655017	0.1	0.110924
3.656683	0.1	0.113726
3.658350	0.1	0.119209
3.660017	0.1	0.125349
3.661683	0.1	0.130355
3.663350	0.1	0.132859
3.665017	0.1	0.132144
3.666683	0.1	0.128329
3.668350	0.1	0.123203
3.670017	0.1	0.119627
3.671683	0.1	0.119090
3.673350	0.1	0.120342
3.675017	0.1	0.120819
3.676683	0.1	0.119329
3.678350	0.1	0.115693
3.680017	0.1	0.110745
3.681683	0.1	0.106454
3.683350	0.1	0.104606
3.685017	0.1	0.104785
3.686683	0.1	0.105083
3.688350	0.1	0.104666
3.690017	0.1	0.104845
3.691683	0.1	0.107288
3.693350	0.1	0.111818
3.695017	0.1	0.116348
3.696683	0.1	0.118375
3.698350	0.1	0.117183
3.700017	0.1	0.114799
3.701683	0.1	0.114620
3.703350	0.1	0.117898
3.705017	0.1	0.122905
3.706683	0.1	0.127256
3.708350	0.1	0.128984
3.710017	0.1	0.127554
3.711683	0.1	0.123858
3.713350	0.1	0.119448
3.715017	0.1	0.116229
3.716683	0.1	0.115216
3.718350	0.1	0.115931
3.720017	0.1	0.116825
3.721683	0.1	0.116646
3.723350	0.1	0.114799
3.725017	0.1	0.111580
3.726683	0.1	0.108182
3.728350	0.1	0.105500
3.730017	0.1	0.103176
3.731683	0.1	0.100493
3.733350	0.1	0.097811
3.735017	0.1	0.096440
3.736683	0.1	0.097334
3.738350	0.1	0.100136
3.740017	0.1	0.103354
3.741683	0.1	0.105321
3.743350	0.1	0.105619
3.745017	0.1	0.105023
3.746683	0.1	0.104547
3.748350	0.1	0.105500
3.750017	0.1	0.108600
3.751683	0.1	0.113428
3.753350	0.1	0.118852
3.755017	0.1	0.123739
3.756683	0.1	0.126958
3.758350	0.1	0.127673
3.760017	0.1	0.126421
3.761683	0.1	0.125110
3.763350	0.1	0.125349
3.765017	0.1	0.126362
3.766683	0.1	0.125766
3.768350	0.1	0.122070
3.770017	0.1	0.116527
3.771683	0.1	0.112176
3.773350	0.1	0.110328
3.775017	0.1	0.109851
3.776683	0.1	0.109494
3.778350	0.1	0.109494
3.780017	0.1	0.111401
3.781683	0.1	0.115335
3.783350	0.1	0.119984
3.785017	0.1	0.124872
3.786683	0.1	0.130236
3.788350	0.1	0.135005
3.790017	0.1	0.137031
3.791683	0.1	0.135720
3.793350	0.1	0.132263
3.795017	0.1	0.128150
3.796683	0.1	0.125170
3.798350	0.1	0.124872
3.800017	0.1	0.127196
3.801683	0.1	0.130355
3.803350	0.1	0.131369
3.805017	0.1	0.128508
3.806683	0.1	0.123084
3.808350	0.1	0.118852
3.810017	0.1	0.119269
3.811683	0.1	0.124753
3.813350	0.1	0.131786
3.815017	0.1	0.136077
3.816683	0.1	0.135481
3.818350	0.1	0.130713
3.820017	0.1	0.125349
3.821683	0.1	0.123262
3.823350	0.1	0.125706
3.825017	0.1	0.129998
3.826683	0.1	0.132680
3.828350	0.1	0.131905
3.830017	0.1	0.127852
3.831683	0.1	0.121534
3.833350	0.1	0.114858
3.835017	0.1	0.110269
3.836683	0.1	0.108898
3.838350	0.1	0.109971
3.840017	0.1	0.112176
3.841683	0.1	0.114858
3.843350	0.1	0.117838
3.845017	0.1	0.120699
3.846683	0.1	0.122547
3.848350	0.1	0.122905
3.850017	0.1	0.121951
3.851683	0.1	0.120282
3.853350	0.1	0.118613
3.855017	0.1	0.116885
3.856683	0.1	0.113785
3.858350	0.1	0.108480
3.860017	0.1	0.102401
3.861683	0.1	0.097930
3.863350	0.1	0.096142
3.865017	0.1	0.096917
3.866683	0.1	0.099838
3.868350	0.1	0.103712
3.870017	0.1	0.107050
3.871683	0.1	0.109136
3.873350	0.1	0.109434
3.875017	0.1	0.107467
3.876683	0.1	0.103891
3.878350	0.1	0.099957
3.880017	0.1	0.096381
3.881683	0.1	0.094175
3.883350	0.1	0.094891
3.885017	0.1	0.099003
3.886683	0.1	0.105500
3.888350	0.1	0.111938
3.890017	0.1	0.115514
3.891683	0.1	0.114679
3.893350	0.1	0.110149
3.895017	0.1	0.104904
3.896683	0.1	0.101566
3.898350	0.1	0.100434
3.900017	0.1	0.099778
3.901683	0.1	0.097573
3.903350	0.1	0.093818
3.905017	0.1	0.090182
3.906683	0.1	0.088692
3.908350	0.1	0.090063
3.910017	0.1	0.093520
3.911683	0.1	0.098407
3.913350	0.1	0.103831
3.915017	0.1	0.107944
3.916683	0.1	0.108898
3.918350	0.1	0.106037
3.920017	0.1	0.100493
3.921683	0.1	0.094414
3.923350	0.1	0.089884
3.925017	0.1	0.088036
3.926683	0.1	0.087976
3.928350	0.1	0.087738
3.930017	0.1	0.086129
3.931683	0.1	0.083983
3.933350	0.1	0.082314
3.935017	0.1	0.081182
3.936683	0.1	0.080705
3.938350	0.1	0.081301
3.940017	0.1	0.083327
3.941683	0.1	0.086188
3.943350	0.1	0.088573
3.945017	0.1	0.089943
3.946683	0.1	0.090897
3.948350	0.1	0.092447
3.950017	0.1	0.095248
3.951683	0.1	0.099003
3.953350	0.1	0.102043
3.955017	0.1	0.103176
3.956683	0.1	0.102937
3.958350	0.1	0.102758
3.960017	0.1	0.103354
3.961683	0.1	0.103712
3.963350	0.1	0.101745
3.965017	0.1	0.096917
3.966683	0.1	0.091672
3.968350	0.1	0.089288
3.970017	0.1	0.090420
3.971683	0.1	0.092566
3.973350	0.1	0.092924
3.975017	0.1	0.090659
3.976683	0.1	0.087023
3.978350	0.1	0.084877
3.980017	0.1	0.086010
3.981683	0.1	0.089526
3.983350	0.1	0.092685
3.985017	0.1	0.093699
3.986683	0.1	0.092745
3.988350	0.1	0.091553
3.990017	0.1	0.092030
3.991683	0.1	0.094056
3.993350	0.1	0.095129
3.995017	0.1	0.093043
3.996683	0.1	0.088215
3.998350	0.1	0.082672
4.000017	0.1	0.077546
4.001683	0.1	0.073373
4.003350	0.1	0.070333
4.005017	0.1	0.068069
4.006683	0.1	0.066042
4.008350	0.1	0.063837
4.010017	0.1	0.062704
4.011683	0.1	0.064194
4.013350	0.1	0.066996
4.015017	0.1	0.067830
4.016683	0.1	0.065863
4.018350	0.1	0.062823
4.020017	0.1	0.060141
4.021683	0.1	0.057518
4.023350	0.1	0.055492
4.025017	0.1	0.056326
4.026683	0.1	0.061154
4.028350	0.1	0.067472
4.030017	0.1	0.071824
4.031683	0.1	0.072837
4.033350	0.1	0.070810
4.035017	0.1	0.066340
4.036683	0.1	0.061691
4.038350	0.1	0.060439
4.040017	0.1	0.064373
4.041683	0.1	0.071824
4.043350	0.1	0.079095
4.045017	0.1	0.083208
4.046683	0.1	0.083506
4.048350	0.1	0.081897
4.050017	0.1	0.080109
4.051683	0.1	0.079155
4.053350	0.1	0.079572
4.055017	0.1	0.081539
4.056683	0.1	0.084579
4.058350	0.1	0.087142
4.060017	0.1	0.087559
4.061683	0.1	0.084400
4.063350	0.1	0.077307
4.065017	0.1	0.067830
4.066683	0.1	0.059009
4.068350	0.1	0.053823
4.070017	0.1	0.053048
4.071683	0.1	0.054777
4.073350	0.1	0.056565
4.075017	0.1	0.057876
4.076683	0.1	0.059962
4.078350	0.1	0.063539
4.080017	0.1	0.067532
4.081683	0.1	0.069797
4.083350	0.1	0.069082
4.085017	0.1	0.066459
4.086683	0.1	0.063598
4.088350	0.1	0.061572
4.090017	0.1	0.060439
4.091683	0.1	0.059724
4.093350	0.1	0.059485
4.095017	0.1	0.060201
4.096683	0.1	0.062108
4.098350	0.1	0.065386
4.100017	0.1	0.069678
4.101683	0.1	0.073552
4.103350	0.1	0.075519
4.105017	0.1	0.074685
4.106683	0.1	0.071466
4.108350	0.1	0.067890
4.110017	0.1	0.066161
4.111683	0.1	0.066757
4.113350	0.1	0.067890
4.115017	0.1	0.066638
4.116683	0.1	0.061333
4.118350	0.1	0.052869
4.120017	0.1	0.044107
4.121683	0.1	0.038564
4.123350	0.1	0.037968
4.125017	0.1	0.041246
4.126683	0.1	0.045419
4.128350	0.1	0.048041
4.130017	0.1	0.048459
4.131683	0.1	0.048041
4.133350	0.1	0.048518
4.135017	0.1	0.050604
4.136683	0.1	0.053942
4.138350	0.1	0.057459
4.140017	0.1	0.059485
4.141683	0.1	0.058651
4.143350	0.1	0.054359
4.145017	0.1	0.047386
4.146683	0.1	0.040054
4.148350	0.1	0.035226
4.150017	0.1	0.034869
4.151683	0.1	0.038683
4.153350	0.1	0.044644
4.155017	0.1	0.050664
4.156683	0.1	0.054896
4.158350	0.1	0.055909
4.160017	0.1	0.053167
4.161683	0.1	0.048339
4.163350	0.1	0.043809
4.165017	0.1	0.040948
4.166683	0.1	0.039876
4.168350	0.1	0.040114
4.170017	0.1	0.041425
4.171683	0.1	0.043750
4.173350	0.1	0.046551
4.175017	0.1	0.048578
4.176683	0.1	0.049055
4.178350	0.1	0.048280
4.180017	0.1	0.046313
4.181683	0.1	0.043273
4.183350	0.1	0.040412
4.185017	0.1	0.038862
4.186683	0.1	0.037730
4.188350	0.1	0.035167
4.190017	0.1	0.031531
4.191683	0.1	0.029564
4.193350	0.1	0.031292
4.195017	0.1	0.036240
4.196683	0.1	0.041425
4.198350	0.1	0.043988
4.200017	0.1	0.043452
4.201683	0.1	0.041902
4.203350	0.1	0.041306
4.205017	0.1	0.042081
4.206683	0.1	0.043929
4.208350	0.1	0.046253
4.210017	0.1	0.047505
4.211683	0.1	0.046253
4.213350	0.1	0.042796
4.215017	0.1	0.039518
4.216683	0.1	0.038326
4.218350	0.1	0.039160
4.220017	0.1	0.040591
4.221683	0.1	0.041246
4.223350	0.1	0.040591
4.225017	0.1	0.038385
4.226683	0.1	0.034213
4.228350	0.1	0.028908
4.230017	0.1	0.024796
4.231683	0.1	0.023067
4.233350	0.1	0.022411
4.235017	0.1	0.020981
4.236683	0.1	0.018716
4.238350	0.1	0.017226
4.240017	0.1	0.018597
4.241683	0.1	0.023484
4.243350	0.1	0.030279
4.245017	0.1	0.036240
4.246683	0.1	0.039399
4.248350	0.1	0.039518
4.250017	0.1	0.037551
4.251683	0.1	0.034928
4.253350	0.1	0.033259
4.255017	0.1	0.033855
4.256683	0.1	0.036776
4.258350	0.1	0.040650
4.260017	0.1	0.043035
4.261683	0.1	0.042498
4.263350	0.1	0.040054
4.265017	0.1	0.038087
4.266683	0.1	0.037313
4.268350	0.1	0.035882
4.270017	0.1	0.031888
4.271683	0.1	0.025451
4.273350	0.1	0.018835
4.275017	0.1	0.013888
4.276683	0.1	0.010967
4.278350	0.1	0.010133
4.280017	0.1	0.011623
4.281683	0.1	0.014961
4.283350	0.1	0.018597
4.285017	0.1	0.021517
4.286683	0.1	0.024438
4.288350	0.1	0.027418
4.290017	0.1	0.029087
4.291683	0.1	0.028193
4.293350	0.1	0.024974
4.295017	0.1	0.021458
4.296683	0.1	0.020146
4.298350	0.1	0.021517
4.300017	0.1	0.023603
4.301683	0.1	0.023901
4.303350	0.1	0.021398
4.305017	0.1	0.017583
4.306683	0.1	0.014603
4.308350	0.1	0.013173
4.310017	0.1	0.012934
4.311683	0.1	0.013292
4.313350	0.1	0.013769
4.315017	0.1	0.013709
4.316683	0.1	0.012755
4.318350	0.1	0.011086
4.320017	0.1	0.009537
4.321683	0.1	0.009000
4.323350	0.1	0.009656
4.325017	0.1	0.011921
4.326683	0.1	0.016928
4.328350	0.1	0.024676
4.330017	0.1	0.032783
4.331683	0.1	0.038087
4.333350	0.1	0.038385
4.335017	0.1	0.034630
4.336683	0.1	0.030100
4.338350	0.1	0.028014
4.340017	0.1	0.029206
4.341683	0.1	0.031412
4.343350	0.1	0.032365
4.345017	0.1	0.032008
4.346683	0.1	0.032306
4.348350	0.1	0.034213
4.350017	0.1	0.036120
4.351683	0.1	0.035286
4.353350	0.1	0.030339
4.355017	0.1	0.022590
4.356683	0.1	0.015378
4.358350	0.1	0.011504
4.360017	0.1	0.011146
4.361683	0.1	0.012934
4.363350	0.1	0.015855
4.365017	0.1	0.019193
4.366683	0.1	0.022233
4.368350	0.1	0.025153
4.370017	0.1	0.028729
4.371683	0.1	0.032902
4.373350	0.1	0.035584
4.375017	0.1	0.034928
4.376683	0.1	0.031888
4.378350	0.1	0.029624
4.380017	0.1	0.030458
4.381683	0.1	0.033736
4.383350	0.1	0.037432
4.385017	0.1	0.039458
4.386683	0.1	0.039220
4.388350	0.1	0.038385
4.390017	0.1	0.039518
4.391683	0.1	0.043929
4.393350	0.1	0.050604
4.395017	0.1	0.056922
4.396683	0.1	0.059903
4.398350	0.1	0.058234
4.400017	0.1	0.053942
4.401683	0.1	0.050247
4.403350	0.1	0.048816
4.405017	0.1	0.048339
4.406683	0.1	0.046790
4.408350	0.1	0.043809
4.410017	0.1	0.041366
4.411683	0.1	0.041366
4.413350	0.1	0.044048
4.415017	0.1	0.048161
4.416683	0.1	0.051796
4.418350	0.1	0.052989
4.420017	0.1	0.050962
4.421683	0.1	0.046790
4.423350	0.1	0.042379
4.425017	0.1	0.038743
4.426683	0.1	0.036776
4.428350	0.1	0.037014
4.430017	0.1	0.038624
4.431683	0.1	0.039816
4.433350	0.1	0.039637
4.435017	0.1	0.039279
4.436683	0.1	0.040650
4.438350	0.1	0.044346
4.440017	0.1	0.048697
4.441683	0.1	0.051856
4.443350	0.1	0.053942
4.445017	0.1	0.056267
4.446683	0.1	0.059426
4.448350	0.1	0.062823
4.450017	0.1	0.064969
4.451683	0.1	0.064611
4.453350	0.1	0.061512
4.455017	0.1	0.056446
4.456683	0.1	0.050843
4.458350	0.1	0.047028
4.460017	0.1	0.046968
4.461683	0.1	0.050068
4.463350	0.1	0.052929
4.465017	0.1	0.053287
4.466683	0.1	0.051618
4.468350	0.1	0.049829
4.470017	0.1	0.049889
4.471683	0.1	0.052929
4.473350	0.1	0.057459
4.475017	0.1	0.060499
4.476683	0.1	0.060201
4.478350	0.1	0.057220
4.480017	0.1	0.053585
4.481683	0.1	0.050902
4.483350	0.1	0.049174
4.485017	0.1	0.048041
4.486683	0.1	0.047028
4.488350	0.1	0.044703
4.490017	0.1	0.039697
4.491683	0.1	0.032783
4.493350	0.1	0.027001
4.495017	0.1	0.024796
4.496683	0.1	0.026464
4.498350	0.1	0.030577
4.500017	0.1	0.035763
4.501683	0.1	0.041544
4.503350	0.1	0.047505
4.505017	0.1	0.052989
4.506683	0.1	0.058055
4.508350	0.1	0.063121
4.510017	0.1	0.068188
4.511683	0.1	0.072598
4.513350	0.1	0.075579
4.515017	0.1	0.076294
4.516683	0.1	0.073552
4.518350	0.1	0.066936
4.520017	0.1	0.058889
4.521683	0.1	0.053048
4.523350	0.1	0.051320
4.525017	0.1	0.052452
4.526683	0.1	0.052929
4.528350	0.1	0.049591
4.530017	0.1	0.042498
4.531683	0.1	0.034451
4.533350	0.1	0.028670
4.535017	0.1	0.027895
4.536683	0.1	0.032187
4.538350	0.1	0.039101
4.540017	0.1	0.045717
4.541683	0.1	0.050962
4.543350	0.1	0.053883
4.545017	0.1	0.053704
4.546683	0.1	0.051558
4.548350	0.1	0.050485
4.550017	0.1	0.051677
4.551683	0.1	0.054061
4.553350	0.1	0.056267
4.555017	0.1	0.058472
4.556683	0.1	0.060916
4.558350	0.1	0.063300
4.560017	0.1	0.064254
4.561683	0.1	0.063300
4.563350	0.1	0.061214
4.565017	0.1	0.058949
4.566683	0.1	0.056863
4.568350	0.1	0.054240
4.570017	0.1	0.050604
4.571683	0.1	0.046492
4.573350	0.1	0.042379
4.575017	0.1	0.038564
4.576683	0.1	0.036061
4.578350	0.1	0.036240
4.580017	0.1	0.039220
4.581683	0.1	0.043154
4.583350	0.1	0.045955
4.585017	0.1	0.047743
4.586683	0.1	0.050068
4.588350	0.1	0.053287
4.590017	0.1	0.055671
4.591683	0.1	0.055134
4.593350	0.1	0.051379
4.595017	0.1	0.045896
4.596683	0.1	0.040710
4.598350	0.1	0.037014
4.600017	0.1	0.034869
4.601683	0.1	0.034094
4.603350	0.1	0.034690
4.605017	0.1	0.036895
4.606683	0.1	0.040650
4.608350	0.1	0.045180
4.610017	0.1	0.048280
4.611683	0.1	0.047982
4.613350	0.1	0.043690
4.615017	0.1	0.036776
4.616683	0.1	0.029743
4.618350	0.1	0.024676
4.620017	0.1	0.021815
4.621683	0.1	0.020504
4.623350	0.1	0.020981
4.625017	0.1	0.023842
4.626683	0.1	0.028789
4.628350	0.1	0.035226
4.630017	0.1	0.041425
4.631683	0.1	0.045002
4.633350	0.1	0.044942
4.635017	0.1	0.042856
4.636683	0.1	0.040889
4.638350	0.1	0.040114
4.640017	0.1	0.040114
4.641683	0.1	0.039160
4.643350	0.1	0.035822
4.645017	0.1	0.031233
4.646683	0.1	0.028610
4.648350	0.1	0.030160
4.650017	0.1	0.035465
4.651683	0.1	0.042737
4.653350	0.1	0.049412
4.655017	0.1	0.053167
4.656683	0.1	0.052392
4.658350	0.1	0.047386
4.660017	0.1	0.039816
4.661683	0.1	0.032723
4.663350	0.1	0.029385
4.665017	0.1	0.031114
4.666683	0.1	0.036240
4.668350	0.1	0.041962
4.670017	0.1	0.045955
4.671683	0.1	0.047445
4.673350	0.1	0.046849
4.675017	0.1	0.045180
4.676683	0.1	0.043571
4.678350	0.1	0.043273
4.680017	0.1	0.044882
4.681683	0.1	0.047624
4.683350	0.1	0.049412
4.685017	0.1	0.049174
4.686683	0.1	0.047743
4.688350	0.1	0.046492
4.690017	0.1	0.045300
4.691683	0.1	0.043035
4.693350	0.1	0.039041
4.695017	0.1	0.034273
4.696683	0.1	0.031173
4.698350	0.1	0.032127
4.700017	0.1	0.036657
4.701683	0.1	0.041664
4.703350	0.1	0.044167
4.705017	0.1	0.043392
4.706683	0.1	0.040650
4.708350	0.1	0.036955
4.710017	0.1	0.032842
4.711683	0.1	0.028491
4.713350	0.1	0.023842
4.715017	0.1	0.019550
4.716683	0.1	0.017643
4.718350	0.1	0.019789
4.720017	0.1	0.024498
4.721683	0.1	0.028551
4.723350	0.1	0.030458
4.725017	0.1	0.031173
4.726683	0.1	0.031650
4.728350	0.1	0.031769
4.730017	0.1	0.031173
4.731683	0.1	0.029802
4.733350	0.1	0.028193
4.735017	0.1	0.027657
4.736683	0.1	0.029147
4.738350	0.1	0.032008
4.740017	0.1	0.034571
4.741683	0.1	0.036538
4.743350	0.1	0.039220
4.745017	0.1	0.044048
4.746683	0.1	0.050306
4.748350	0.1	0.055313
4.750017	0.1	0.056088
4.751683	0.1	0.052214
4.753350	0.1	0.046492
4.755017	0.1	0.043154
4.756683	0.1	0.045538
4.758350	0.1	0.053048
4.760017	0.1	0.061512
4.761683	0.1	0.066161
4.763350	0.1	0.065804
4.765017	0.1	0.062764
4.766683	0.1	0.059903
4.768350	0.1	0.057697
4.770017	0.1	0.055432
4.771683	0.1	0.053465
4.773350	0.1	0.053227
4.775017	0.1	0.055432
4.776683	0.1	0.059485
4.778350	0.1	0.063479
4.780017	0.1	0.064969
4.781683	0.1	0.062168
4.783350	0.1	0.055611
4.785017	0.1	0.047922
4.786683	0.1	0.040889
4.788350	0.1	0.034571
4.790017	0.1	0.028908
4.791683	0.1	0.024855
4.793350	0.1	0.023544
4.795017	0.1	0.025690
4.796683	0.1	0.031471
4.798350	0.1	0.039577
4.800017	0.1	0.046730
4.801683	0.1	0.049770
4.803350	0.1	0.047922
4.805017	0.1	0.043273
4.806683	0.1	0.038743
4.808350	0.1	0.036240
4.810017	0.1	0.035822
4.811683	0.1	0.036359
4.813350	0.1	0.037074
4.815017	0.1	0.038683
4.816683	0.1	0.042200
4.818350	0.1	0.047147
4.820017	0.1	0.051558
4.821683	0.1	0.053823
4.823350	0.1	0.054300
4.825017	0.1	0.054896
4.826683	0.1	0.056744
4.828350	0.1	0.058889
4.830017	0.1	0.059426
4.831683	0.1	0.057995
4.833350	0.1	0.055790
4.835017	0.1	0.054359
4.836683	0.1	0.054359
4.838350	0.1	0.055134
4.840017	0.1	0.055015
4.841683	0.1	0.053465
4.843350	0.1	0.051856
4.845017	0.1	0.051260
4.846683	0.1	0.051677
4.848350	0.1	0.051856
4.850017	0.1	0.050187
4.851683	0.1	0.046015
4.853350	0.1	0.041306
4.855017	0.1	0.038803
4.856683	0.1	0.039577
4.858350	0.1	0.042200
4.860017	0.1	0.044227
4.861683	0.1	0.043809
4.863350	0.1	0.041962
4.865017	0.1	0.041604
4.866683	0.1	0.044405
4.868350	0.1	0.049531
4.870017	0.1	0.054479
4.871683	0.1	0.056982
4.873350	0.1	0.055909
4.875017	0.1	0.051916
4.876683	0.1	0.047386
4.878350	0.1	0.045300
4.880017	0.1	0.047386
4.881683	0.1	0.053108
4.883350	0.1	0.059962
4.885017	0.1	0.065207
4.886683	0.1	0.067472
4.888350	0.1	0.066936
4.890017	0.1	0.064969
4.891683	0.1	0.063002
4.893350	0.1	0.060618
4.895017	0.1	0.057161
4.896683	0.1	0.053048
4.898350	0.1	0.049829
4.900017	0.1	0.048816
4.901683	0.1	0.050545
4.903350	0.1	0.055134
4.905017	0.1	0.062048
4.906683	0.1	0.070095
4.908350	0.1	0.077605
4.910017	0.1	0.082731
4.911683	0.1	0.085056
4.913350	0.1	0.086606
4.915017	0.1	0.089228
4.916683	0.1	0.093043
4.918350	0.1	0.096858
4.920017	0.1	0.099421
4.921683	0.1	0.100255
4.923350	0.1	0.100672
4.925017	0.1	0.102818
4.926683	0.1	0.108361
4.928350	0.1	0.117958
4.930017	0.1	0.130892
4.931683	0.1	0.144601
4.933350	0.1	0.156045
4.935017	0.1	0.163138
4.936683	0.1	0.166059
4.938350	0.1	0.166893
4.940017	0.1	0.167489
4.941683	0.1	0.168681
4.943350	0.1	0.170529
4.945017	0.1	0.172973
4.946683	0.1	0.175893
4.948350	0.1	0.179827
4.950017	0.1	0.185907
4.951683	0.1	0.194550
4.953350	0.1	0.204682
4.955017	0.1	0.214636
4.956683	0.1	0.223398
4.958350	0.1	0.230551
4.960017	0.1	0.236869
4.961683	0.1	0.243902
4.963350	0.1	0.252485
4.965017	0.1	0.261664
4.966683	0.1	0.270545
4.968350	0.1	0.279367
4.970017	0.1	0.289023
4.971683	0.1	0.300407
4.973350	0.1	0.312924
4.975017	0.1	0.324905
4.976683	0.1	0.335336
4.978350	0.1	0.344753
4.980017	0.1	0.353932
4.981683	0.1	0.363469
4.983350	0.1	0.374556
4.985017	0.1	0.387430
4.986683	0.1	0.400662
4.988350	0.1	0.411749
4.990017	0.1	0.420451
4.991683	0.1	0.429451
4.993350	0.1	0.441909
4.995017	0.1	0.458479
4.996683	0.1	0.476301
4.998350	0.1	0.491977
5.000017	0.1	0.504553
5.001683	0.1	0.516117
5.003350	0.1	0.529885
5.005017	0.1	0.547051
5.006683	0.1	0.565887
5.008350	0.1	0.582814
5.010017	0.1	0.596046
5.011683	0.1	0.606358
5.013350	0.1	0.616193
5.015017	0.1	0.628114
5.016683	0.1	0.642777
5.018350	0.1	0.658631
5.020017	0.1	0.673294
5.021683	0.1	0.686288
5.023350	0.1	0.698507
5.025017	0.1	0.710130
5.026683	0.1	0.720382
5.028350	0.1	0.728965
5.030017	0.1	0.737190
5.031683	0.1	0.746965
5.033350	0.1	0.759065
5.035017	0.1	0.773013
5.036683	0.1	0.787199
5.038350	0.1	0.799656
5.040017	0.1	0.809312
5.041683	0.1	0.816762
5.043350	0.1	0.823855
5.045017	0.1	0.832439
5.046683	0.1	0.842631
5.048350	0.1	0.853479
5.050017	0.1	0.863910
5.051683	0.1	0.873089
5.053350	0.1	0.880361
5.055017	0.1	0.885606
5.056683	0.1	0.889778
5.058350	0.1	0.894249
5.060017	0.1	0.899553
5.061683	0.1	0.904918
5.063350	0.1	0.909329
5.065017	0.1	0.912726
5.066683	0.1	0.916183
5.068350	0.1	0.920653
5.070017	0.1	0.926316
5.071683	0.1	0.932276
5.073350	0.1	0.937462
5.075017	0.1	0.941157
5.076683	0.1	0.944197
5.078350	0.1	0.947893
5.080017	0.1	0.953019
5.081683	0.1	0.959396
5.083350	0.1	0.965595
5.085017	0.1	0.970304
5.086683	0.1	0.973582
5.088350	0.1	0.976384
5.090017	0.1	0.979304
5.091683	0.1	0.982404
5.093350	0.1	0.985146
5.095017	0.1	0.987053
5.096683	0.1	0.988007
5.098350	0.1	0.987351
5.100017	0.1	0.984907
5.101683	0.1	0.982344
5.103350	0.1	0.983119
5.105017	0.1	0.989378
5.106683	0.1	0.998676
5.108350	0.1	1.006544
5.110017	0.1	1.010537
5.111683	0.1	1.011312
5.113350	0.1	1.010716
5.115017	0.1	1.010180
5.116683	0.1	1.010835
5.118350	0.1	1.013100
5.120017	0.1	1.016736
5.121683	0.1	1.021385
5.123350	0.1	1.025736
5.125017	0.1	1.027405
5.126683	0.1	1.024842
5.128350	0.1	1.018941
5.130017	0.1	1.013100
5.131683	0.1	1.010716
5.133350	0.1	1.012564
5.135017	0.1	1.016259
5.136683	0.1	1.018703
5.138350	0.1	1.019359
5.140017	0.1	1.019538
5.141683	0.1	1.020610
5.143350	0.1	1.023412
5.145017	0.1	1.028061
5.146683	0.1	1.034558
5.148350	0.1	1.041949
5.150017	0.1	1.048684
5.151683	0.1	1.052678
5.153350	0.1	1.052320
5.155017	0.1	1.047850
5.156683	0.1	1.040995
5.158350	0.1	1.034200
5.160017	0.1	1.029253
5.161683	0.1	1.026750
5.163350	0.1	1.026690
5.165017	0.1	1.030088
5.166683	0.1	1.037717
5.168350	0.1	1.047254
5.170017	0.1	1.054406
5.171683	0.1	1.056790
5.173350	0.1	1.055598
5.175017	0.1	1.053631
5.176683	0.1	1.052439
5.178350	0.1	1.051724
5.180017	0.1	1.050532
5.181683	0.1	1.049280
5.183350	0.1	1.048923
5.185017	0.1	1.049757
5.186683	0.1	1.050770
5.188350	0.1	1.051009
5.190017	0.1	1.050413
5.191683	0.1	1.049757
5.193350	0.1	1.050234
5.195017	0.1	1.053155
5.196683	0.1	1.058221
5.198350	0.1	1.062512
5.200017	0.1	1.062691
5.201683	0.1	1.058281
5.203350	0.1	1.051962
5.205017	0.1	1.047671
5.206683	0.1	1.047254
5.208350	0.1	1.049638
5.210017	0.1	1.053214
5.211683	0.1	1.057148
5.213350	0.1	1.060963
5.215017	0.1	1.064062
5.216683	0.1	1.066208
5.218350	0.1	1.067162
5.220017	0.1	1.066625
5.221683	0.1	1.064837
5.223350	0.1	1.062751
5.225017	0.1	1.061440
5.226683	0.1	1.060665
5.228350	0.1	1.059592
5.230017	0.1	1.058102
5.231683	0.1	1.057923
5.233350	0.1	1.060128
5.235017	0.1	1.063585
5.236683	0.1	1.066446
5.238350	0.1	1.068533
5.240017	0.1	1.070798
5.241683	0.1	1.073420
5.243350	0.1	1.075208
5.245017	0.1	1.075566
5.246683	0.1	1.075208
5.248350	0.1	1.075804
5.250017	0.1	1.078367
5.251683	0.1	1.081884
5.253350	0.1	1.084805
5.255017	0.1	1.086712
5.256683	0.1	1.088321
5.258350	0.1	1.089990
5.260017	0.1	1.091659
5.261683	0.1	1.092672
5.263350	0.1	1.092792
5.265017	0.1	1.092434
5.266683	0.1	1.091659
5.268350	0.1	1.090050
5.270017	0.1	1.087666
5.271683	0.1	1.085401
5.273350	0.1	1.084387
5.275017	0.1	1.084685
5.276683	0.1	1.085341
5.278350	0.1	1.085103
5.280017	0.1	1.084745
5.281683	0.1	1.086354
5.283350	0.1	1.090765
5.285017	0.1	1.096308
5.286683	0.1	1.100600
5.288350	0.1	1.102150
5.290017	0.1	1.100779
5.291683	0.1	1.097083
5.293350	0.1	1.092017
5.295017	0.1	1.086891
5.296683	0.1	1.082778
5.298350	0.1	1.080692
5.300017	0.1	1.081467
5.301683	0.1	1.084983
5.303350	0.1	1.089633
5.305017	0.1	1.093090
5.306683	0.1	1.094043
5.308350	0.1	1.092911
5.310017	0.1	1.091480
5.311683	0.1	1.091242
5.313350	0.1	1.092076
5.315017	0.1	1.093388
5.316683	0.1	1.094759
5.318350	0.1	1.096189
5.320017	0.1	1.097560
5.321683	0.1	1.098096
5.323350	0.1	1.096726
5.325017	0.1	1.093030
5.326683	0.1	1.088083
5.328350	0.1	1.084566
5.330017	0.1	1.085579
5.331683	0.1	1.091838
5.333350	0.1	1.100719
5.335017	0.1	1.108348
5.336683	0.1	1.111925
5.338350	0.1	1.111090
5.340017	0.1	1.107574
5.341683	0.1	1.103759
5.343350	0.1	1.100421
5.345017	0.1	1.096368
5.346683	0.1	1.091302
5.348350	0.1	1.087666
5.350017	0.1	1.087904
5.351683	0.1	1.091480
5.353350	0.1	1.096010
5.355017	0.1	1.099467
5.356683	0.1	1.101375
5.358350	0.1	1.101613
5.360017	0.1	1.100063
5.361683	0.1	1.096845
5.363350	0.1	1.092374
5.365017	0.1	1.087785
5.366683	0.1	1.083970
5.368350	0.1	1.081348
5.370017	0.1	1.080513
5.371683	0.1	1.081348
5.373350	0.1	1.081765
5.375017	0.1	1.079202
5.376683	0.1	1.074314
5.378350	0.1	1.070798
5.380017	0.1	1.071870
5.381683	0.1	1.077890
5.383350	0.1	1.085579
5.385017	0.1	1.090646
5.386683	0.1	1.089811
5.388350	0.1	1.083255
5.390017	0.1	1.073599
5.391683	0.1	1.064479
5.393350	0.1	1.058281
5.395017	0.1	1.055121
5.396683	0.1	1.054049
5.398350	0.1	1.054883
5.400017	0.1	1.058042
5.401683	0.1	1.063407
5.403350	0.1	1.070023
5.405017	0.1	1.076281
5.406683	0.1	1.080155
5.408350	0.1	1.080394
5.410017	0.1	1.077712
5.411683	0.1	1.073539
5.413350	0.1	1.068831
5.415017	0.1	1.064062
5.416683	0.1	1.060546
5.418350	0.1	1.059532
5.420017	0.1	1.061440
5.421683	0.1	1.065672
5.423350	0.1	1.070321
5.425017	0.1	1.073241
5.426683	0.1	1.073301
5.428350	0.1	1.070738
5.430017	0.1	1.066625
5.431683	0.1	1.063109
5.433350	0.1	1.062989
5.435017	0.1	1.067162
5.436683	0.1	1.073122
5.438350	0.1	1.077354
5.440017	0.1	1.078129
5.441683	0.1	1.075804
5.443350	0.1	1.071513
5.445017	0.1	1.066864
5.446683	0.1	1.062810
5.448350	0.1	1.058459
5.450017	0.1	1.053035
5.451683	0.1	1.046956
5.453350	0.1	1.041114
5.455017	0.1	1.035929
5.456683	0.1	1.031339
5.458350	0.1	1.027823
5.460017	0.1	1.026332
5.461683	0.1	1.026928
5.463350	0.1	1.028836
5.465017	0.1	1.030564
5.466683	0.1	1.030862
5.468350	0.1	1.029730
5.470017	0.1	1.029491
5.471683	0.1	1.031816
5.473350	0.1	1.036048
5.475017	0.1	1.040280
5.476683	0.1	1.042903
5.478350	0.1	1.043022
5.480017	0.1	1.040101
5.481683	0.1	1.034379
5.483350	0.1	1.027584
5.485017	0.1	1.022339
5.486683	0.1	1.021028
5.488350	0.1	1.023591
5.490017	0.1	1.028001
5.491683	0.1	1.031518
5.493350	0.1	1.032531
5.495017	0.1	1.030386
5.496683	0.1	1.025438
5.498350	0.1	1.019955
5.500017	0.1	1.016200
5.501683	0.1	1.014531
5.503350	0.1	1.013756
5.505017	0.1	1.012743
5.506683	0.1	1.011252
5.508350	0.1	1.010120
5.510017	0.1	1.010180
5.511683	0.1	1.011252
5.513350	0.1	1.011849
5.515017	0.1	1.010597
5.516683	0.1	1.007080
5.518350	0.1	1.001716
5.520017	0.1	0.995934
5.521683	0.1	0.991881
5.523350	0.1	0.991225
5.525017	0.1	0.993550
5.526683	0.1	0.996172
5.528350	0.1	0.996888
5.530017	0.1	0.995398
5.531683	0.1	0.993073
5.533350	0.1	0.991702
5.535017	0.1	0.992596
5.536683	0.1	0.995576
5.538350	0.1	0.998497
5.540017	0.1	0.998676
5.541683	0.1	0.994563
5.543350	0.1	0.987768
5.545017	0.1	0.981271
5.546683	0.1	0.977099
5.548350	0.1	0.975668
5.550017	0.1	0.976801
5.551683	0.1	0.979245
5.553350	0.1	0.981391
5.555017	0.1	0.982225
5.556683	0.1	0.981808
5.558350	0.1	0.980377
5.560017	0.1	0.977814
5.561683	0.1	0.973940
5.563350	0.1	0.968754
5.565017	0.1	0.962615
5.566683	0.1	0.956535
5.568350	0.1	0.952184
5.570017	0.1	0.950754
5.571683	0.1	0.951886
5.573350	0.1	0.953794
5.575017	0.1	0.953972
5.576683	0.1	0.951290
5.578350	0.1	0.946879
5.580017	0.1	0.943363
5.581683	0.1	0.943065
5.583350	0.1	0.946283
5.585017	0.1	0.951350
5.586683	0.1	0.955343
5.588350	0.1	0.956357
5.590017	0.1	0.954747
5.591683	0.1	0.951827
5.593350	0.1	0.947833
5.595017	0.1	0.942409
5.596683	0.1	0.935674
5.598350	0.1	0.927627
5.600017	0.1	0.918448
5.601683	0.1	0.909507
5.603350	0.1	0.903070
5.605017	0.1	0.900328
5.606683	0.1	0.900328
5.608350	0.1	0.901103
5.610017	0.1	0.900805
5.611683	0.1	0.898778
5.613350	0.1	0.895917
5.615017	0.1	0.892997
5.616683	0.1	0.890017
5.618350	0.1	0.887394
5.620017	0.1	0.885308
5.621683	0.1	0.883341
5.623350	0.1	0.881136
5.625017	0.1	0.878692
5.626683	0.1	0.876188
5.628350	0.1	0.873387
5.630017	0.1	0.870168
5.631683	0.1	0.866771
5.633350	0.1	0.863135
5.635017	0.1	0.859857
5.636683	0.1	0.858307
5.638350	0.1	0.858843
5.640017	0.1	0.859439
5.641683	0.1	0.857890
5.643350	0.1	0.853956
5.645017	0.1	0.849605
5.646683	0.1	0.846505
5.648350	0.1	0.844538
5.650017	0.1	0.841916
5.651683	0.1	0.836492
5.653350	0.1	0.827849
5.655017	0.1	0.818491
5.656683	0.1	0.811875
5.658350	0.1	0.809252
5.660017	0.1	0.810206
5.661683	0.1	0.813425
5.663350	0.1	0.815988
5.665017	0.1	0.814498
5.666683	0.1	0.807345
5.668350	0.1	0.795364
5.670017	0.1	0.781477
5.671683	0.1	0.769198
5.673350	0.1	0.761390
5.675017	0.1	0.758410
5.676683	0.1	0.758946
5.678350	0.1	0.760734
5.680017	0.1	0.761271
5.681683	0.1	0.758946
5.683350	0.1	0.753760
5.685017	0.1	0.746250
5.686683	0.1	0.737011
5.688350	0.1	0.727594
5.690017	0.1	0.720143
5.691683	0.1	0.716448
5.693350	0.1	0.716686
5.695017	0.1	0.719309
5.696683	0.1	0.722051
5.698350	0.1	0.723779
5.700017	0.1	0.724077
5.701683	0.1	0.722945
5.703350	0.1	0.719786
5.705017	0.1	0.713766
5.706683	0.1	0.704050
5.708350	0.1	0.691950
5.710017	0.1	0.680864
5.711683	0.1	0.672877
5.713350	0.1	0.666618
5.715017	0.1	0.659168
5.716683	0.1	0.650108
5.718350	0.1	0.641584
5.720017	0.1	0.635982
5.721683	0.1	0.634491
5.723350	0.1	0.636280
5.725017	0.1	0.638604
5.726683	0.1	0.638187
5.728350	0.1	0.634074
5.730017	0.1	0.627935
5.731683	0.1	0.622213
5.733350	0.1	0.617802
5.735017	0.1	0.613332
5.736683	0.1	0.606716
5.738350	0.1	0.597000
5.740017	0.1	0.585258
5.741683	0.1	0.573576
5.743350	0.1	0.564098
5.745017	0.1	0.558138
5.746683	0.1	0.556231
5.748350	0.1	0.557482
5.750017	0.1	0.559688
5.751683	0.1	0.559926
5.753350	0.1	0.556529
5.755017	0.1	0.549912
5.756683	0.1	0.541806
5.758350	0.1	0.534415
5.760017	0.1	0.528812
5.761683	0.1	0.523865
5.763350	0.1	0.516951
5.765017	0.1	0.507951
5.766683	0.1	0.499487
5.768350	0.1	0.493467
5.770017	0.1	0.489056
5.771683	0.1	0.484824
5.773350	0.1	0.480890
5.775017	0.1	0.478864
5.776683	0.1	0.478864
5.778350	0.1	0.478268
5.780017	0.1	0.474155
5.781683	0.1	0.466824
5.783350	0.1	0.458777
5.785017	0.1	0.452161
5.786683	0.1	0.447571
5.788350	0.1	0.444710
5.790017	0.1	0.442445
5.791683	0.1	0.439167
5.793350	0.1	0.434101
5.795017	0.1	0.427604
5.796683	0.1	0.420809
5.798350	0.1	0.414610
5.800017	0.1	0.409782
5.801683	0.1	0.407040
5.803350	0.1	0.406742
5.805017	0.1	0.408053
5.806683	0.1	0.408411
5.808350	0.1	0.405371
5.810017	0.1	0.398576
5.811683	0.1	0.390112
5.813350	0.1	0.382721
5.815017	0.1	0.377774
5.816683	0.1	0.375390
5.818350	0.1	0.375092
5.820017	0.1	0.376165
5.821683	0.1	0.377774
5.823350	0.1	0.378490
5.825017	0.1	0.376880
5.826683	0.1	0.372827
5.828350	0.1	0.367463
5.830017	0.1	0.362277
5.831683	0.1	0.357747
5.833350	0.1	0.354350
5.835017	0.1	0.352323
5.836683	0.1	0.351071
5.838350	0.1	0.349283
5.840017	0.1	0.345945
5.841683	0.1	0.340879
5.843350	0.1	0.334919
5.845017	0.1	0.328839
5.846683	0.1	0.322998
5.848350	0.1	0.317156
5.850017	0.1	0.311315
5.851683	0.1	0.306487
5.853350	0.1	0.303864
5.855017	0.1	0.303626
5.856683	0.1	0.305533
5.858350	0.1	0.309289
5.860017	0.1	0.313997
5.861683	0.1	0.318825
5.863350	0.1	0.323415
5.865017	0.1	0.326812
5.866683	0.1	0.327408
5.868350	0.1	0.324190
5.870017	0.1	0.317872
5.871683	0.1	0.310540
5.873350	0.1	0.304699
5.875017	0.1	0.301301
5.876683	0.1	0.300050
5.878350	0.1	0.299871
5.880017	0.1	0.299871
5.881683	0.1	0.299931
5.883350	0.1	0.300169
5.885017	0.1	0.299811
5.886683	0.1	0.297427
5.888350	0.1	0.293076
5.890017	0.1	0.288606
5.891683	0.1	0.284433
5.893350	0.1	0.279427
5.895017	0.1	0.273228
5.896683	0.1	0.267446
5.898350	0.1	0.263512
5.900017	0.1	0.262022
5.901683	0.1	0.262618
5.903350	0.1	0.264049
5.905017	0.1	0.264585
5.906683	0.1	0.264049
5.908350	0.1	0.263512
5.910017	0.1	0.263035
5.911683	0.1	0.262320
5.913350	0.1	0.261188
5.915017	0.1	0.260174
5.916683	0.1	0.260293
5.918350	0.1	0.262201
5.920017	0.1	0.265300
5.921683	0.1	0.268340
5.923350	0.1	0.270545
5.925017	0.1	0.272393
5.926683	0.1	0.275135
5.928350	0.1	0.278771
5.930017	0.1	0.280976
5.931683	0.1	0.278652
5.933350	0.1	0.270903
5.935017	0.1	0.260651
5.936683	0.1	0.252664
5.938350	0.1	0.249803
5.940017	0.1	0.251234
5.941683	0.1	0.254214
5.943350	0.1	0.256956
5.945017	0.1	0.258863
5.946683	0.1	0.260115
5.948350	0.1	0.261188
5.950017	0.1	0.261784
5.951683	0.1	0.260770
5.953350	0.1	0.258386
5.955017	0.1	0.256062
5.956683	0.1	0.254869
5.958350	0.1	0.253618
5.960017	0.1	0.251114
5.961683	0.1	0.247955
5.963350	0.1	0.246048
5.965017	0.1	0.246704
5.966683	0.1	0.250041
5.968350	0.1	0.254810
5.970017	0.1	0.258446
5.971683	0.1	0.258923
5.973350	0.1	0.255227
5.975017	0.1	0.249088
5.976683	0.1	0.243783
5.978350	0.1	0.240564
5.980017	0.1	0.237286
5.981683	0.1	0.231624
5.983350	0.1	0.223994
5.985017	0.1	0.217736
5.986683	0.1	0.215530
5.988350	0.1	0.216961
5.990017	0.1	0.219584
5.991683	0.1	0.221193
5.993350	0.1	0.221193
5.995017	0.1	0.220120
5.996683	0.1	0.219584
5.998350	0.1	0.220597
6.000017	0.1	0.222325
6.001683	0.1	0.223041
6.003350	0.1	0.221431
6.005017	0.1	0.217319
6.006683	0.1	0.211895
6.008350	0.1	0.207245
6.010017	0.1	0.204861
6.011683	0.1	0.204325
6.013350	0.1	0.204444
6.015017	0.1	0.204444
6.016683	0.1	0.204265
6.018350	0.1	0.204563
6.020017	0.1	0.206292
6.021683	0.1	0.209093
6.023350	0.1	0.211656
6.025017	0.1	0.213444
6.026683	0.1	0.214756
6.028350	0.1	0.216246
6.030017	0.1	0.218213
6.031683	0.1	0.220120
6.033350	0.1	0.220180
6.035017	0.1	0.216961
6.036683	0.1	0.210464
6.038350	0.1	0.201941
6.040017	0.1	0.192940
6.041683	0.1	0.185370
6.043350	0.1	0.181496
6.045017	0.1	0.181615
6.046683	0.1	0.183582
6.048350	0.1	0.185549
6.050017	0.1	0.188112
6.051683	0.1	0.192642
6.053350	0.1	0.198662
6.055017	0.1	0.204682
6.056683	0.1	0.209272
6.058350	0.1	0.211656
6.060017	0.1	0.211716
6.061683	0.1	0.209808
6.063350	0.1	0.206649
6.065017	0.1	0.203669
6.066683	0.1	0.202537
6.068350	0.1	0.203192
6.070017	0.1	0.203848
6.071683	0.1	0.203490
6.073350	0.1	0.202537
6.075017	0.1	0.201821
6.076683	0.1	0.201285
6.078350	0.1	0.199556
6.080017	0.1	0.195920
6.081683	0.1	0.191271
6.083350	0.1	0.186741
6.085017	0.1	0.182927
6.086683	0.1	0.179589
6.088350	0.1	0.176251
6.090017	0.1	0.172615
6.091683	0.1	0.169516
6.093350	0.1	0.168443
6.095017	0.1	0.170290
6.096683	0.1	0.174880
6.098350	0.1	0.181556
6.100017	0.1	0.189364
6.101683	0.1	0.196278
6.103350	0.1	0.199974
6.105017	0.1	0.200152
6.106683	0.1	0.198662
6.108350	0.1	0.197411
6.110017	0.1	0.197470
6.111683	0.1	0.198782
6.113350	0.1	0.200391
6.115017	0.1	0.201464
6.116683	0.1	0.202715
6.118350	0.1	0.204682
6.120017	0.1	0.206530
6.121683	0.1	0.207365
6.123350	0.1	0.207305
6.125017	0.1	0.206769
6.126683	0.1	0.205457
6.128350	0.1	0.202358
6.130017	0.1	0.197589
6.131683	0.1	0.192940
6.133350	0.1	0.190318
6.135017	0.1	0.189483
6.136683	0.1	0.189245
6.138350	0.1	0.189424
6.140017	0.1	0.190377
6.141683	0.1	0.192225
6.143350	0.1	0.193894
6.145017	0.1	0.193775
6.146683	0.1	0.191450
6.148350	0.1	0.188589
6.150017	0.1	0.187278
6.151683	0.1	0.188768
6.153350	0.1	0.192344
6.155017	0.1	0.196040
6.156683	0.1	0.197649
6.158350	0.1	0.196993
6.160017	0.1	0.196576
6.161683	0.1	0.198483
6.163350	0.1	0.201762
6.165017	0.1	0.204027
6.166683	0.1	0.204086
6.168350	0.1	0.202715
6.170017	0.1	0.201643
6.171683	0.1	0.201941
6.173350	0.1	0.203848
6.175017	0.1	0.206530
6.176683	0.1	0.208974
6.178350	0.1	0.210524
6.180017	0.1	0.211418
6.181683	0.1	0.211895
6.183350	0.1	0.211895
6.185017	0.1	0.211656
6.186683	0.1	0.211477
6.188350	0.1	0.210822
6.190017	0.1	0.209332
6.191683	0.1	0.207603
6.193350	0.1	0.206232
6.195017	0.1	0.205398
6.196683	0.1	0.205517
6.198350	0.1	0.206172
6.200017	0.1	0.205517
6.201683	0.1	0.201643
6.203350	0.1	0.196159
6.205017	0.1	0.192404
6.206683	0.1	0.192285
6.208350	0.1	0.194669
6.210017	0.1	0.196457
6.211683	0.1	0.195384
6.213350	0.1	0.193059
6.215017	0.1	0.193536
6.216683	0.1	0.199378
6.218350	0.1	0.209034
6.220017	0.1	0.218570
6.221683	0.1	0.224888
6.223350	0.1	0.227273
6.225017	0.1	0.226319
6.226683	0.1	0.222981
6.228350	0.1	0.218272
6.230017	0.1	0.212848
6.231683	0.1	0.207245
6.233350	0.1	0.201643
6.235017	0.1	0.196993
6.236683	0.1	0.195205
6.238350	0.1	0.197470
6.240017	0.1	0.201523
6.241683	0.1	0.203550
6.243350	0.1	0.200748
6.245017	0.1	0.193357
6.246683	0.1	0.183702
6.248350	0.1	0.175655
6.250017	0.1	0.173032
6.251683	0.1	0.177324
6.253350	0.1	0.186563
6.255017	0.1	0.196636
6.256683	0.1	0.204325
6.258350	0.1	0.209034
6.260017	0.1	0.211000
6.261683	0.1	0.210166
6.263350	0.1	0.207245
6.265017	0.1	0.203788
6.266683	0.1	0.200391
6.268350	0.1	0.196993
6.270017	0.1	0.194669
6.271683	0.1	0.194669
6.273350	0.1	0.196338
6.275017	0.1	0.197411
6.276683	0.1	0.196815
6.278350	0.1	0.195086
6.280017	0.1	0.192523
6.281683	0.1	0.189185
6.283350	0.1	0.186086
6.285017	0.1	0.184715
6.286683	0.1	0.186205
6.288350	0.1	0.190139
6.290017	0.1	0.194907
6.291683	0.1	0.198662
6.293350	0.1	0.200868
6.295017	0.1	0.202179
6.296683	0.1	0.203252
6.298350	0.1	0.203788
6.300017	0.1	0.203073
6.301683	0.1	0.201046
6.303350	0.1	0.198662
6.305017	0.1	0.196636
6.306683	0.1	0.195861
6.308350	0.1	0.196636
6.310017	0.1	0.198066
6.311683	0.1	0.198185
6.313350	0.1	0.195742
6.315017	0.1	0.191212
6.316683	0.1	0.186563
6.318350	0.1	0.184774
6.320017	0.1	0.187457
6.321683	0.1	0.193477
6.323350	0.1	0.199556
6.325017	0.1	0.203013
6.326683	0.1	0.203431
6.328350	0.1	0.203371
6.330017	0.1	0.204682
6.331683	0.1	0.206172
6.333350	0.1	0.205696
6.335017	0.1	0.203371
6.336683	0.1	0.201821
6.338350	0.1	0.203073
6.340017	0.1	0.206530
6.341683	0.1	0.209630
6.343350	0.1	0.209749
6.345017	0.1	0.205874
6.346683	0.1	0.199616
6.348350	0.1	0.194132
6.350017	0.1	0.192165
6.351683	0.1	0.194192
6.353350	0.1	0.198245
6.355017	0.1	0.201345
6.356683	0.1	0.201702
6.358350	0.1	0.200152
6.360017	0.1	0.198424
6.361683	0.1	0.197053
6.363350	0.1	0.195205
6.365017	0.1	0.192523
6.366683	0.1	0.190020
6.368350	0.1	0.188291
6.370017	0.1	0.187397
6.371683	0.1	0.188291
6.373350	0.1	0.192285
6.375017	0.1	0.199139
6.376683	0.1	0.206888
6.378350	0.1	0.213504
6.380017	0.1	0.218093
6.381683	0.1	0.221252
6.383350	0.1	0.224054
6.385017	0.1	0.225842
6.386683	0.1	0.224888
6.388350	0.1	0.221252
6.390017	0.1	0.217140
6.391683	0.1	0.214160
6.393350	0.1	0.213087
6.395017	0.1	0.214815
6.396683	0.1	0.219941
6.398350	0.1	0.227034
6.400017	0.1	0.232339
6.401683	0.1	0.232756
6.403350	0.1	0.228167
6.405017	0.1	0.221550
6.406683	0.1	0.216484
6.408350	0.1	0.214398
6.410017	0.1	0.214219
6.411683	0.1	0.213921
6.413350	0.1	0.212431
6.415017	0.1	0.209928
6.416683	0.1	0.207365
6.418350	0.1	0.206411
6.420017	0.1	0.209153
6.421683	0.1	0.215948
6.423350	0.1	0.224471
6.425017	0.1	0.231743
6.426683	0.1	0.235379
6.428350	0.1	0.234008
6.430017	0.1	0.228226
6.431683	0.1	0.221372
6.433350	0.1	0.217974
6.435017	0.1	0.220060
6.436683	0.1	0.226021
6.438350	0.1	0.232399
6.440017	0.1	0.236034
6.441683	0.1	0.234902
6.443350	0.1	0.229180
6.445017	0.1	0.221074
6.446683	0.1	0.214398
6.448350	0.1	0.212073
6.450017	0.1	0.214577
6.451683	0.1	0.219941
6.453350	0.1	0.225246
6.455017	0.1	0.228941
6.456683	0.1	0.232220
6.458350	0.1	0.236392
6.460017	0.1	0.241101
6.461683	0.1	0.244737
6.463350	0.1	0.245869
6.465017	0.1	0.243843
6.466683	0.1	0.239074
6.468350	0.1	0.233114
6.470017	0.1	0.228405
6.471683	0.1	0.227273
6.473350	0.1	0.229776
6.475017	0.1	0.234067
6.476683	0.1	0.238240
6.478350	0.1	0.240743
6.480017	0.1	0.240445
6.481683	0.1	0.237823
6.483350	0.1	0.234902
6.485017	0.1	0.233591
6.486683	0.1	0.234246
6.488350	0.1	0.235677
6.490017	0.1	0.236273
6.491683	0.1	0.235021
6.493350	0.1	0.231922
6.495017	0.1	0.228047
6.496683	0.1	0.225067
6.498350	0.1	0.223160
6.500017	0.1	0.221729
6.501683	0.1	0.220358
6.503350	0.1	0.219643
6.505017	0.1	0.220120
6.506683	0.1	0.222087
6.508350	0.1	0.225127
6.510017	0.1	0.228345
6.511683	0.1	0.230908
6.513350	0.1	0.232458
6.515017	0.1	0.233293
6.516683	0.1	0.234008
6.518350	0.1	0.235558
6.520017	0.1	0.238657
6.521683	0.1	0.241995
6.523350	0.1	0.243247
6.525017	0.1	0.240803
6.526683	0.1	0.235081
6.528350	0.1	0.228524
6.530017	0.1	0.223815
6.531683	0.1	0.222802
6.533350	0.1	0.226498
6.535017	0.1	0.235021
6.536683	0.1	0.246227
6.538350	0.1	0.256240
6.540017	0.1	0.261307
6.541683	0.1	0.259936
6.543350	0.1	0.253677
6.545017	0.1	0.246465
6.546683	0.1	0.241220
6.548350	0.1	0.238061
6.550017	0.1	0.235677
6.551683	0.1	0.234485
6.553350	0.1	0.237048
6.555017	0.1	0.243843
6.556683	0.1	0.252247
6.558350	0.1	0.259221
6.560017	0.1	0.263214
6.561683	0.1	0.263989
6.563350	0.1	0.261903
6.565017	0.1	0.258029
6.566683	0.1	0.253558
6.568350	0.1	0.249565
6.570017	0.1	0.247180
6.571683	0.1	0.247180
6.573350	0.1	0.249624
6.575017	0.1	0.254154
6.576683	0.1	0.259817
6.578350	0.1	0.264585
6.580017	0.1	0.266731
6.581683	0.1	0.266373
6.583350	0.1	0.265121
6.585017	0.1	0.264645
6.586683	0.1	0.265658
6.588350	0.1	0.267565
6.590017	0.1	0.269353
6.591683	0.1	0.269771
6.593350	0.1	0.268161
6.595017	0.1	0.264883
6.596683	0.1	0.261486
6.598350	0.1	0.260174
6.600017	0.1	0.261724
6.601683	0.1	0.265837
6.603350	0.1	0.270963
6.605017	0.1	0.274897
6.606683	0.1	0.275552
6.608350	0.1	0.273347
6.610017	0.1	0.270903
6.611683	0.1	0.270665
6.613350	0.1	0.272751
6.615017	0.1	0.276506
6.616683	0.1	0.281692
6.618350	0.1	0.287592
6.620017	0.1	0.291944
6.621683	0.1	0.292480
6.623350	0.1	0.289083
6.625017	0.1	0.284553
6.626683	0.1	0.281870
6.628350	0.1	0.282049
6.630017	0.1	0.283897
6.631683	0.1	0.285864
6.633350	0.1	0.286877
6.635017	0.1	0.286937
6.636683	0.1	0.286698
6.638350	0.1	0.287116
6.640017	0.1	0.288010
6.641683	0.1	0.288606
6.643350	0.1	0.288785
6.645017	0.1	0.288069
6.646683	0.1	0.286102
6.648350	0.1	0.284493
6.650017	0.1	0.285447
6.651683	0.1	0.289857
6.653350	0.1	0.296593
6.655017	0.1	0.303745
6.656683	0.1	0.310183
6.658350	0.1	0.316143
6.660017	0.1	0.322342
6.661683	0.1	0.328064
6.663350	0.1	0.331640
6.665017	0.1	0.331759
6.666683	0.1	0.328839
6.668350	0.1	0.324667
6.670017	0.1	0.320852
6.671683	0.1	0.316918
6.673350	0.1	0.312030
6.675017	0.1	0.306308
6.676683	0.1	0.300705
6.678350	0.1	0.296533
6.680017	0.1	0.294685
6.681683	0.1	0.295341
6.683350	0.1	0.298023
6.685017	0.1	0.300884
6.686683	0.1	0.301778
6.688350	0.1	0.300288
6.690017	0.1	0.298321
6.691683	0.1	0.298202
6.693350	0.1	0.301361
6.695017	0.1	0.306964
6.696683	0.1	0.312686
6.698350	0.1	0.316560
6.700017	0.1	0.317872
6.701683	0.1	0.316501
6.703350	0.1	0.313222
6.705017	0.1	0.310302
6.706683	0.1	0.310004
6.708350	0.1	0.312507
6.710017	0.1	0.315309
6.711683	0.1	0.315726
6.713350	0.1	0.313401
6.715017	0.1	0.310481
6.716683	0.1	0.308752
6.718350	0.1	0.308514
6.720017	0.1	0.308931
6.721683	0.1	0.309467
6.723350	0.1	0.309646
6.725017	0.1	0.309348
6.726683	0.1	0.309467
6.728350	0.1	0.310898
6.730017	0.1	0.313163
6.731683	0.1	0.314832
6.733350	0.1	0.314832
6.735017	0.1	0.313401
6.736683	0.1	0.311196
6.738350	0.1	0.308692
6.740017	0.1	0.306070
6.741683	0.1	0.303984
6.743350	0.1	0.303090
6.745017	0.1	0.303626
6.746683	0.1	0.305235
6.748350	0.1	0.306845
6.750017	0.1	0.307500
6.751683	0.1	0.306666
6.753350	0.1	0.304878
6.755017	0.1	0.303507
6.756683	0.1	0.304103
6.758350	0.1	0.306726
6.760017	0.1	0.308752
6.761683	0.1	0.307381
6.763350	0.1	0.302434
6.765017	0.1	0.296295
6.766683	0.1	0.291348
6.768350	0.1	0.288606
6.770017	0.1	0.288725
6.771683	0.1	0.292003
6.773350	0.1	0.297070
6.775017	0.1	0.300944
6.776683	0.1	0.301659
6.778350	0.1	0.300348
6.780017	0.1	0.299215
6.781683	0.1	0.298917
6.783350	0.1	0.298977
6.785017	0.1	0.299037
6.786683	0.1	0.299096
6.788350	0.1	0.299215
6.790017	0.1	0.299275
6.791683	0.1	0.298917
6.793350	0.1	0.298500
6.795017	0.1	0.298202
6.796683	0.1	0.297964
6.798350	0.1	0.297248
6.800017	0.1	0.296056
6.801683	0.1	0.294507
6.803350	0.1	0.292301
6.805017	0.1	0.288486
6.806683	0.1	0.283003
6.808350	0.1	0.277162
6.810017	0.1	0.272572
6.811683	0.1	0.269651
6.813350	0.1	0.267744
6.815017	0.1	0.266492
6.816683	0.1	0.265598
6.818350	0.1	0.264764
6.820017	0.1	0.264168
6.821683	0.1	0.265002
6.823350	0.1	0.268340
6.825017	0.1	0.274241
6.826683	0.1	0.282049
6.828350	0.1	0.289917
6.830017	0.1	0.295818
6.831683	0.1	0.299215
6.833350	0.1	0.300825
6.835017	0.1	0.300527
6.836683	0.1	0.297725
6.838350	0.1	0.293255
6.840017	0.1	0.289798
6.841683	0.1	0.288785
6.843350	0.1	0.289142
6.845017	0.1	0.288785
6.846683	0.1	0.286758
6.848350	0.1	0.283957
6.850017	0.1	0.282168
6.851683	0.1	0.282526
6.853350	0.1	0.284612
6.855017	0.1	0.287235
6.856683	0.1	0.289321
6.858350	0.1	0.290751
6.860017	0.1	0.291288
6.861683	0.1	0.289738
6.863350	0.1	0.284791
6.865017	0.1	0.277221
6.866683	0.1	0.270426
6.868350	0.1	0.267029
6.870017	0.1	0.267029
6.871683	0.1	0.268281
6.873350	0.1	0.268936
6.875017	0.1	0.267327
6.876683	0.1	0.263333
6.878350	0.1	0.259519
6.880017	0.1	0.259280
6.881683	0.1	0.263035
6.883350	0.1	0.268281
6.885017	0.1	0.272453
6.886683	0.1	0.274241
6.888350	0.1	0.273645
6.890017	0.1	0.271678
6.891683	0.1	0.269294
6.893350	0.1	0.266433
6.895017	0.1	0.263333
6.896683	0.1	0.261247
6.898350	0.1	0.261307
6.900017	0.1	0.262737
6.901683	0.1	0.263274
6.903350	0.1	0.261664
6.905017	0.1	0.259280
6.906683	0.1	0.258267
6.908350	0.1	0.259101
6.910017	0.1	0.260472
6.911683	0.1	0.261366
6.913350	0.1	0.261843
6.915017	0.1	0.262380
6.916683	0.1	0.262737
6.918350	0.1	0.262558
6.920017	0.1	0.261843
6.921683	0.1	0.261307
6.923350	0.1	0.262380
6.925017	0.1	0.265002
6.926683	0.1	0.267208
6.928350	0.1	0.267148
6.930017	0.1	0.264943
6.931683	0.1	0.261724
6.933350	0.1	0.258803
6.935017	0.1	0.257552
6.936683	0.1	0.258982
6.938350	0.1	0.263095
6.940017	0.1	0.268638
6.941683	0.1	0.273705
6.943350	0.1	0.275850
6.945017	0.1	0.273705
6.946683	0.1	0.267386
6.948350	0.1	0.258505
6.950017	0.1	0.250518
6.951683	0.1	0.247300
6.953350	0.1	0.249922
6.955017	0.1	0.255167
6.956683	0.1	0.258863
6.958350	0.1	0.259936
6.960017	0.1	0.259340
6.961683	0.1	0.258148
6.963350	0.1	0.256300
6.965017	0.1	0.253737
6.966683	0.1	0.250757
6.968350	0.1	0.248015
6.970017	0.1	0.245512
6.971683	0.1	0.243366
6.973350	0.1	0.242531
6.975017	0.1	0.243485
6.976683	0.1	0.245810
6.978350	0.1	0.249088
6.980017	0.1	0.253022
6.981683	0.1	0.256896
6.983350	0.1	0.259340
6.985017	0.1	0.258803
6.986683	0.1	0.255167
6.988350	0.1	0.250459
6.990017	0.1	0.248075
6.991683	0.1	0.250280
6.993350	0.1	0.256002
6.995017	0.1	0.261545
6.996683	0.1	0.263035
6.998350	0.1	0.259042
7.000017	0.1	0.252664
7.001683	0.1	0.248730
7.003350	0.1	0.249326
7.005017	0.1	0.252843
7.006683	0.1	0.257194
7.008350	0.1	0.260413
7.010017	0.1	0.261188
7.011683	0.1	0.259697
7.013350	0.1	0.257671
7.015017	0.1	0.256538
7.016683	0.1	0.255942
7.018350	0.1	0.254095
7.020017	0.1	0.249684
7.021683	0.1	0.243247
7.023350	0.1	0.237584
7.025017	0.1	0.236332
7.026683	0.1	0.240743
7.028350	0.1	0.248551
7.030017	0.1	0.255644
7.031683	0.1	0.258744
7.033350	0.1	0.256717
7.035017	0.1	0.250757
7.036683	0.1	0.242829
7.038350	0.1	0.235617
7.040017	0.1	0.232220
7.041683	0.1	0.234246
7.043350	0.1	0.240624
7.045017	0.1	0.248313
7.046683	0.1	0.254035
7.048350	0.1	0.256002
7.050017	0.1	0.255525
7.051683	0.1	0.255585
7.053350	0.1	0.256896
7.055017	0.1	0.257552
7.056683	0.1	0.255704
7.058350	0.1	0.251472
7.060017	0.1	0.246525
7.061683	0.1	0.242531
7.063350	0.1	0.240684
7.065017	0.1	0.241399
7.066683	0.1	0.243843
7.068350	0.1	0.246644
7.070017	0.1	0.249386
7.071683	0.1	0.252366
7.073350	0.1	0.254512
7.075017	0.1	0.253856
7.076683	0.1	0.248849
7.078350	0.1	0.240028
7.080017	0.1	0.230551
7.081683	0.1	0.224531
7.083350	0.1	0.224412
7.085017	0.1	0.229120
7.086683	0.1	0.235558
7.088350	0.1	0.240803
7.090017	0.1	0.243783
7.091683	0.1	0.243843
7.093350	0.1	0.241160
7.095017	0.1	0.237167
7.096683	0.1	0.234187
7.098350	0.1	0.234365
7.100017	0.1	0.237942
7.101683	0.1	0.243664
7.103350	0.1	0.250220
7.105017	0.1	0.255942
7.106683	0.1	0.259638
7.108350	0.1	0.260770
7.110017	0.1	0.259936
7.111683	0.1	0.258625
7.113350	0.1	0.258625
7.115017	0.1	0.259995
7.116683	0.1	0.261188
7.118350	0.1	0.260651
7.120017	0.1	0.258327
7.121683	0.1	0.254750
7.123350	0.1	0.251293
7.125017	0.1	0.249743
7.126683	0.1	0.251949
7.128350	0.1	0.257790
7.130017	0.1	0.263751
7.131683	0.1	0.265837
7.133350	0.1	0.263393
7.135017	0.1	0.259340
7.136683	0.1	0.256836
7.138350	0.1	0.258088
7.140017	0.1	0.262916
7.141683	0.1	0.268579
7.143350	0.1	0.272334
7.145017	0.1	0.273466
7.146683	0.1	0.272036
7.148350	0.1	0.268340
7.150017	0.1	0.263095
7.151683	0.1	0.258029
7.153350	0.1	0.255108
7.155017	0.1	0.255525
7.156683	0.1	0.258803
7.158350	0.1	0.263393
7.160017	0.1	0.267506
7.161683	0.1	0.269651
7.163350	0.1	0.270545
7.165017	0.1	0.273168
7.166683	0.1	0.279427
7.168350	0.1	0.287771
7.170017	0.1	0.294805
7.171683	0.1	0.297606
7.173350	0.1	0.296056
7.175017	0.1	0.293374
7.176683	0.1	0.293255
7.178350	0.1	0.296891
7.180017	0.1	0.302613
7.181683	0.1	0.307918
7.183350	0.1	0.311852
7.185017	0.1	0.315070
7.186683	0.1	0.317752
7.188350	0.1	0.318468
7.190017	0.1	0.316322
7.191683	0.1	0.312924
7.193350	0.1	0.311255
7.195017	0.1	0.311911
7.196683	0.1	0.313342
7.198350	0.1	0.314355
7.200017	0.1	0.315726
7.201683	0.1	0.318646
7.203350	0.1	0.322878
7.205017	0.1	0.327945
7.206683	0.1	0.333548
7.208350	0.1	0.338972
7.210017	0.1	0.343859
7.211683	0.1	0.348687
7.213350	0.1	0.353336
7.215017	0.1	0.357330
7.216683	0.1	0.359833
7.218350	0.1	0.360191
7.220017	0.1	0.358522
7.221683	0.1	0.355601
7.223350	0.1	0.352621
7.225017	0.1	0.351131
7.226683	0.1	0.352383
7.228350	0.1	0.356197
7.230017	0.1	0.361145
7.231683	0.1	0.365376
7.233350	0.1	0.367761
7.235017	0.1	0.367761
7.236683	0.1	0.365376
7.238350	0.1	0.361204
7.240017	0.1	0.356495
7.241683	0.1	0.353515
7.243350	0.1	0.353336
7.245017	0.1	0.354409
7.246683	0.1	0.354469
7.248350	0.1	0.352979
7.250017	0.1	0.351191
7.251683	0.1	0.350237
7.253350	0.1	0.350177
7.255017	0.1	0.350535
7.256683	0.1	0.350893
7.258350	0.1	0.351608
7.260017	0.1	0.352919
7.261683	0.1	0.354469
7.263350	0.1	0.356138
7.265017	0.1	0.358343
7.266683	0.1	0.361145
7.268350	0.1	0.363290
7.270017	0.1	0.363350
7.271683	0.1	0.361323
7.273350	0.1	0.358403
7.275017	0.1	0.355244
7.276683	0.1	0.352204
7.278350	0.1	0.349641
7.280017	0.1	0.347972
7.281683	0.1	0.346839
7.283350	0.1	0.345647
7.285017	0.1	0.344634
7.286683	0.1	0.344634
7.288350	0.1	0.346184
7.290017	0.1	0.349283
7.291683	0.1	0.352979
7.293350	0.1	0.355542
7.295017	0.1	0.356019
7.296683	0.1	0.355124
7.298350	0.1	0.354409
7.300017	0.1	0.354886
7.301683	0.1	0.356853
7.303350	0.1	0.359595
7.305017	0.1	0.361621
7.306683	0.1	0.361860
7.308350	0.1	0.360847
7.310017	0.1	0.360250
7.311683	0.1	0.360370
7.313350	0.1	0.360489
7.315017	0.1	0.360012
7.316683	0.1	0.358939
7.318350	0.1	0.357747
7.320017	0.1	0.357091
7.321683	0.1	0.356674
7.323350	0.1	0.355780
7.325017	0.1	0.354171
7.326683	0.1	0.352383
7.328350	0.1	0.351012
7.330017	0.1	0.349879
7.331683	0.1	0.347972
7.333350	0.1	0.345290
7.335017	0.1	0.343144
7.336683	0.1	0.342846
7.338350	0.1	0.344813
7.340017	0.1	0.348449
7.341683	0.1	0.352323
7.343350	0.1	0.354826
7.345017	0.1	0.354648
7.346683	0.1	0.351608
7.348350	0.1	0.346541
7.350017	0.1	0.340521
7.351683	0.1	0.336051
7.353350	0.1	0.335455
7.355017	0.1	0.338912
7.356683	0.1	0.343859
7.358350	0.1	0.348032
7.360017	0.1	0.350595
7.361683	0.1	0.351012
7.363350	0.1	0.348270
7.365017	0.1	0.342429
7.366683	0.1	0.335693
7.368350	0.1	0.331461
7.370017	0.1	0.331581
7.371683	0.1	0.334978
7.373350	0.1	0.338972
7.375017	0.1	0.341117
7.376683	0.1	0.340819
7.378350	0.1	0.339389
7.380017	0.1	0.338495
7.381683	0.1	0.339091
7.383350	0.1	0.340819
7.385017	0.1	0.342488
7.386683	0.1	0.343204
7.388350	0.1	0.342786
7.390017	0.1	0.341892
7.391683	0.1	0.341058
7.393350	0.1	0.340164
7.395017	0.1	0.338316
7.396683	0.1	0.335217
7.398350	0.1	0.331521
7.400017	0.1	0.328898
7.401683	0.1	0.328124
7.403350	0.1	0.329256
7.405017	0.1	0.331938
7.406683	0.1	0.335932
7.408350	0.1	0.340402
7.410017	0.1	0.343263
7.411683	0.1	0.342548
7.413350	0.1	0.338316
7.415017	0.1	0.333250
7.416683	0.1	0.330806
7.418350	0.1	0.332594
7.420017	0.1	0.336587
7.421683	0.1	0.339687
7.423350	0.1	0.340879
7.425017	0.1	0.341237
7.426683	0.1	0.342071
7.428350	0.1	0.342965
7.430017	0.1	0.341475
7.431683	0.1	0.336051
7.433350	0.1	0.328124
7.435017	0.1	0.321150
7.436683	0.1	0.317991
7.438350	0.1	0.318706
7.440017	0.1	0.321031
7.441683	0.1	0.322282
7.443350	0.1	0.321448
7.445017	0.1	0.319362
7.446683	0.1	0.317872
7.448350	0.1	0.318468
7.450017	0.1	0.320613
7.451683	0.1	0.322640
7.453350	0.1	0.323355
7.455017	0.1	0.323176
7.456683	0.1	0.323236
7.458350	0.1	0.324667
7.460017	0.1	0.327051
7.461683	0.1	0.329137
7.463350	0.1	0.330091
7.465017	0.1	0.330508
7.466683	0.1	0.330865
7.468350	0.1	0.331283
7.470017	0.1	0.331581
7.471683	0.1	0.331342
7.473350	0.1	0.330627
7.475017	0.1	0.330508
7.476683	0.1	0.331998
7.478350	0.1	0.333726
7.480017	0.1	0.333011
7.481683	0.1	0.329316
7.483350	0.1	0.324845
7.485017	0.1	0.322104
7.486683	0.1	0.321567
7.488350	0.1	0.321567
7.490017	0.1	0.319600
7.491683	0.1	0.314832
7.493350	0.1	0.309408
7.495017	0.1	0.306189
7.496683	0.1	0.306249
7.498350	0.1	0.308931
7.500017	0.1	0.313222
7.501683	0.1	0.318587
7.503350	0.1	0.324845
7.505017	0.1	0.331700
7.506683	0.1	0.337422
7.508350	0.1	0.340164
7.510017	0.1	0.338614
7.511683	0.1	0.332713
7.513350	0.1	0.323653
7.515017	0.1	0.313520
7.516683	0.1	0.305295
7.518350	0.1	0.301361
7.520017	0.1	0.301600
7.521683	0.1	0.303388
7.523350	0.1	0.304699
7.525017	0.1	0.305116
7.526683	0.1	0.304937
7.528350	0.1	0.305474
7.530017	0.1	0.307739
7.531683	0.1	0.310838
7.533350	0.1	0.312507
7.535017	0.1	0.311673
7.536683	0.1	0.309408
7.538350	0.1	0.307739
7.540017	0.1	0.307918
7.541683	0.1	0.309706
7.543350	0.1	0.311792
7.545017	0.1	0.312746
7.546683	0.1	0.312030
7.548350	0.1	0.310302
7.550017	0.1	0.308752
7.551683	0.1	0.308514
7.553350	0.1	0.310302
7.555017	0.1	0.313044
7.556683	0.1	0.314713
7.558350	0.1	0.314295
7.560017	0.1	0.312448
7.561683	0.1	0.310123
7.563350	0.1	0.307977
7.565017	0.1	0.306129
7.566683	0.1	0.304639
7.568350	0.1	0.304163
7.570017	0.1	0.305533
7.571683	0.1	0.308752
7.573350	0.1	0.312567
7.575017	0.1	0.315011
7.576683	0.1	0.315309
7.578350	0.1	0.314415
7.580017	0.1	0.313282
7.581683	0.1	0.312567
7.583350	0.1	0.313103
7.585017	0.1	0.314891
7.586683	0.1	0.316799
7.588350	0.1	0.317872
7.590017	0.1	0.318348
7.591683	0.1	0.318646
7.593350	0.1	0.317991
7.595017	0.1	0.314891
7.596683	0.1	0.309944
7.598350	0.1	0.305772
7.600017	0.1	0.304759
7.601683	0.1	0.307918
7.603350	0.1	0.314593
7.605017	0.1	0.322521
7.606683	0.1	0.328720
7.608350	0.1	0.331700
7.610017	0.1	0.331640
7.611683	0.1	0.329912
7.613350	0.1	0.327945
7.615017	0.1	0.326455
7.616683	0.1	0.325203
7.618350	0.1	0.324011
7.620017	0.1	0.323534
7.621683	0.1	0.324667
7.623350	0.1	0.326931
7.625017	0.1	0.329435
7.626683	0.1	0.331461
7.628350	0.1	0.332296
7.630017	0.1	0.331283
7.631683	0.1	0.329375
7.633350	0.1	0.329375
7.635017	0.1	0.333190
7.636683	0.1	0.339925
7.638350	0.1	0.346422
7.640017	0.1	0.350058
7.641683	0.1	0.350773
7.643350	0.1	0.350416
7.645017	0.1	0.351131
7.646683	0.1	0.353992
7.648350	0.1	0.357807
7.650017	0.1	0.360370
7.651683	0.1	0.360310
7.653350	0.1	0.358880
7.655017	0.1	0.358999
7.656683	0.1	0.362098
7.658350	0.1	0.367284
7.660017	0.1	0.372827
7.661683	0.1	0.376761
7.663350	0.1	0.378132
7.665017	0.1	0.376999
7.666683	0.1	0.374079
7.668350	0.1	0.370443
7.670017	0.1	0.368118
7.671683	0.1	0.369012
7.673350	0.1	0.373006
7.675017	0.1	0.377953
7.676683	0.1	0.381589
7.678350	0.1	0.383854
7.680017	0.1	0.386357
7.681683	0.1	0.390589
7.683350	0.1	0.396729
7.685017	0.1	0.403941
7.686683	0.1	0.410736
7.688350	0.1	0.416040
7.690017	0.1	0.419617
7.691683	0.1	0.422537
7.693350	0.1	0.426471
7.695017	0.1	0.431478
7.696683	0.1	0.435233
7.698350	0.1	0.435293
7.700017	0.1	0.432432
7.701683	0.1	0.430226
7.703350	0.1	0.431895
7.705017	0.1	0.437975
7.706683	0.1	0.446022
7.708350	0.1	0.453055
7.710017	0.1	0.456572
7.711683	0.1	0.455737
7.713350	0.1	0.451684
7.715017	0.1	0.446141
7.716683	0.1	0.441134
7.718350	0.1	0.438452
7.720017	0.1	0.438631
7.721683	0.1	0.441492
7.723350	0.1	0.445962
7.725017	0.1	0.449777
7.726683	0.1	0.451028
7.728350	0.1	0.450373
7.730017	0.1	0.450552
7.731683	0.1	0.452697
7.733350	0.1	0.454783
7.735017	0.1	0.454128
7.736683	0.1	0.450075
7.738350	0.1	0.444055
7.740017	0.1	0.438571
7.741683	0.1	0.434458
7.743350	0.1	0.430524
7.745017	0.1	0.425220
7.746683	0.1	0.418365
7.748350	0.1	0.412643
7.750017	0.1	0.411332
7.751683	0.1	0.415862
7.753350	0.1	0.424743
7.755017	0.1	0.433981
7.756683	0.1	0.439286
7.758350	0.1	0.438809
7.760017	0.1	0.433505
7.761683	0.1	0.425637
7.763350	0.1	0.418007
7.765017	0.1	0.413656
7.766683	0.1	0.414372
7.768350	0.1	0.418961
7.770017	0.1	0.424087
7.771683	0.1	0.426114
7.773350	0.1	0.423133
7.775017	0.1	0.415564
7.776683	0.1	0.405908
7.778350	0.1	0.397563
7.780017	0.1	0.393331
7.781683	0.1	0.393987
7.783350	0.1	0.398159
7.785017	0.1	0.402570
7.786683	0.1	0.404239
7.788350	0.1	0.401735
7.790017	0.1	0.396431
7.791683	0.1	0.391483
7.793350	0.1	0.389278
7.795017	0.1	0.389695
7.796683	0.1	0.391603
7.798350	0.1	0.393331
7.800017	0.1	0.393569
7.801683	0.1	0.392377
7.803350	0.1	0.391722
7.805017	0.1	0.393212
7.806683	0.1	0.395656
7.808350	0.1	0.396132
7.810017	0.1	0.393033
7.811683	0.1	0.388205
7.813350	0.1	0.384748
7.815017	0.1	0.384152
7.816683	0.1	0.384927
7.818350	0.1	0.385284
7.820017	0.1	0.385106
7.821683	0.1	0.384510
7.823350	0.1	0.382781
7.825017	0.1	0.380158
7.826683	0.1	0.378430
7.828350	0.1	0.379026
7.830017	0.1	0.380576
7.831683	0.1	0.381231
7.833350	0.1	0.380218
7.835017	0.1	0.378311
7.836683	0.1	0.377476
7.838350	0.1	0.379920
7.840017	0.1	0.385404
7.841683	0.1	0.391066
7.843350	0.1	0.394046
7.845017	0.1	0.393689
7.846683	0.1	0.390887
7.848350	0.1	0.386536
7.850017	0.1	0.381827
7.851683	0.1	0.378191
7.853350	0.1	0.376582
7.855017	0.1	0.377297
7.856683	0.1	0.380576
7.858350	0.1	0.386179
7.860017	0.1	0.392973
7.861683	0.1	0.398517
7.863350	0.1	0.400126
7.865017	0.1	0.397325
7.866683	0.1	0.391841
7.868350	0.1	0.386775
7.870017	0.1	0.384569
7.871683	0.1	0.386059
7.873350	0.1	0.390112
7.875017	0.1	0.394285
7.876683	0.1	0.396907
7.878350	0.1	0.398457
7.880017	0.1	0.399888
7.881683	0.1	0.401795
7.883350	0.1	0.403702
7.885017	0.1	0.404298
7.886683	0.1	0.402808
7.888350	0.1	0.399470
7.890017	0.1	0.395358
7.891683	0.1	0.391483
7.893350	0.1	0.388801
7.895017	0.1	0.387192
7.896683	0.1	0.386357
7.898350	0.1	0.385940
7.900017	0.1	0.385821
7.901683	0.1	0.386417
7.903350	0.1	0.388801
7.905017	0.1	0.393271
7.906683	0.1	0.397563
7.908350	0.1	0.398695
7.910017	0.1	0.396013
7.911683	0.1	0.392497
7.913350	0.1	0.391722
7.915017	0.1	0.394285
7.916683	0.1	0.398457
7.918350	0.1	0.402689
7.920017	0.1	0.407159
7.921683	0.1	0.412047
7.923350	0.1	0.416219
7.925017	0.1	0.419259
7.926683	0.1	0.421762
7.928350	0.1	0.424564
7.930017	0.1	0.427961
7.931683	0.1	0.431597
7.933350	0.1	0.434458
7.935017	0.1	0.436068
7.936683	0.1	0.436604
7.938350	0.1	0.436485
7.940017	0.1	0.436485
7.941683	0.1	0.437439
7.943350	0.1	0.439703
7.945017	0.1	0.441968
7.946683	0.1	0.442684
7.948350	0.1	0.441849
7.950017	0.1	0.441611
7.951683	0.1	0.442743
7.953350	0.1	0.443399
7.955017	0.1	0.442266
7.956683	0.1	0.440598
7.958350	0.1	0.440538
7.960017	0.1	0.443399
7.961683	0.1	0.448823
7.963350	0.1	0.455081
7.965017	0.1	0.459433
7.966683	0.1	0.460684
7.968350	0.1	0.460148
7.970017	0.1	0.460327
7.971683	0.1	0.461519
7.973350	0.1	0.461698
7.975017	0.1	0.459313
7.976683	0.1	0.455201
7.978350	0.1	0.451386
7.980017	0.1	0.449359
7.981683	0.1	0.449181
7.983350	0.1	0.450909
7.985017	0.1	0.454426
7.986683	0.1	0.458479
7.988350	0.1	0.462055
7.990017	0.1	0.465214
7.991683	0.1	0.467777
7.993350	0.1	0.467837
7.995017	0.1	0.464439
7.996683	0.1	0.459731
7.998350	0.1	0.457287
8.000017	0.1	0.459254
8.001683	0.1	0.464797
8.003350	0.1	0.471652
8.005017	0.1	0.478029
8.006683	0.1	0.482321
8.008350	0.1	0.483871
8.010017	0.1	0.482976
8.011683	0.1	0.480473
8.013350	0.1	0.476778
8.015017	0.1	0.472724
8.016683	0.1	0.469327
8.018350	0.1	0.467658
8.020017	0.1	0.468016
8.021683	0.1	0.469625
8.023350	0.1	0.471234
8.025017	0.1	0.472128
8.026683	0.1	0.472903
8.028350	0.1	0.473797
8.030017	0.1	0.474036
8.031683	0.1	0.472605
8.033350	0.1	0.469625
8.035017	0.1	0.466764
8.036683	0.1	0.466228
8.038350	0.1	0.468612
8.040017	0.1	0.472069
8.041683	0.1	0.472665
8.043350	0.1	0.467896
8.045017	0.1	0.458479
8.046683	0.1	0.447273
8.048350	0.1	0.437260
8.050017	0.1	0.430882
8.051683	0.1	0.429928
8.053350	0.1	0.434279
8.055017	0.1	0.441670
8.056683	0.1	0.449181
8.058350	0.1	0.454664
8.060017	0.1	0.457585
8.061683	0.1	0.458956
8.063350	0.1	0.460386
8.065017	0.1	0.462770
8.066683	0.1	0.465155
8.068350	0.1	0.465930
8.070017	0.1	0.463724
8.071683	0.1	0.458360
8.073350	0.1	0.451028
8.075017	0.1	0.443995
8.076683	0.1	0.439048
8.078350	0.1	0.436366
8.080017	0.1	0.434458
8.081683	0.1	0.432551
8.083350	0.1	0.431836
8.085017	0.1	0.434756
8.086683	0.1	0.441790
8.088350	0.1	0.450015
8.090017	0.1	0.455618
8.091683	0.1	0.456810
8.093350	0.1	0.454664
8.095017	0.1	0.452101
8.096683	0.1	0.452161
8.098350	0.1	0.455499
8.100017	0.1	0.460625
8.101683	0.1	0.464976
8.103350	0.1	0.466824
8.105017	0.1	0.465751
8.106683	0.1	0.461638
8.108350	0.1	0.454009
8.110017	0.1	0.443935
8.111683	0.1	0.434458
8.113350	0.1	0.428796
8.115017	0.1	0.427783
8.116683	0.1	0.429630
8.118350	0.1	0.430346
8.120017	0.1	0.427306
8.121683	0.1	0.422061
8.123350	0.1	0.418842
8.125017	0.1	0.420272
8.126683	0.1	0.425518
8.128350	0.1	0.431955
8.130017	0.1	0.437200
8.131683	0.1	0.439882
8.133350	0.1	0.439882
8.135017	0.1	0.438213
8.136683	0.1	0.436485
8.138350	0.1	0.435829
8.140017	0.1	0.436246
8.141683	0.1	0.435948
8.143350	0.1	0.433445
8.145017	0.1	0.428915
8.146683	0.1	0.424862
8.148350	0.1	0.423133
8.150017	0.1	0.423074
8.151683	0.1	0.423610
8.153350	0.1	0.425100
8.155017	0.1	0.427663
8.156683	0.1	0.429869
8.158350	0.1	0.430167
8.160017	0.1	0.428259
8.161683	0.1	0.425041
8.163350	0.1	0.421107
8.165017	0.1	0.416756
8.166683	0.1	0.412881
8.168350	0.1	0.411451
8.170017	0.1	0.413418
8.171683	0.1	0.417411
8.173350	0.1	0.420749
8.175017	0.1	0.421166
8.176683	0.1	0.418067
8.178350	0.1	0.412583
8.180017	0.1	0.407815
8.181683	0.1	0.406086
8.183350	0.1	0.407577
8.185017	0.1	0.410914
8.186683	0.1	0.415027
8.188350	0.1	0.418723
8.190017	0.1	0.420988
8.191683	0.1	0.422359
8.193350	0.1	0.423849
8.195017	0.1	0.425041
8.196683	0.1	0.424564
8.198350	0.1	0.422001
8.200017	0.1	0.418246
8.201683	0.1	0.414789
8.203350	0.1	0.414014
8.205017	0.1	0.417352
8.206683	0.1	0.423014
8.208350	0.1	0.426829
8.210017	0.1	0.425696
8.211683	0.1	0.419498
8.213350	0.1	0.411510
8.215017	0.1	0.405550
8.216683	0.1	0.403523
8.218350	0.1	0.405312
8.220017	0.1	0.409663
8.221683	0.1	0.414610
8.223350	0.1	0.418723
8.225017	0.1	0.421762
8.226683	0.1	0.423789
8.228350	0.1	0.425279
8.230017	0.1	0.426829
8.231683	0.1	0.428319
8.233350	0.1	0.429690
8.235017	0.1	0.430584
8.236683	0.1	0.430644
8.238350	0.1	0.429630
8.240017	0.1	0.428379
8.241683	0.1	0.427663
8.243350	0.1	0.427544
8.245017	0.1	0.428081
8.246683	0.1	0.430167
8.248350	0.1	0.434220
8.250017	0.1	0.440002
8.251683	0.1	0.447810
8.253350	0.1	0.457585
8.255017	0.1	0.467181
8.256683	0.1	0.472724
8.258350	0.1	0.471175
8.260017	0.1	0.463426
8.261683	0.1	0.454009
8.263350	0.1	0.447333
8.265017	0.1	0.444710
8.266683	0.1	0.445247
8.268350	0.1	0.447929
8.270017	0.1	0.451922
8.271683	0.1	0.455976
8.273350	0.1	0.459075
8.275017	0.1	0.460804
8.276683	0.1	0.461578
8.278350	0.1	0.462115
8.280017	0.1	0.463128
8.281683	0.1	0.464499
8.283350	0.1	0.465155
8.285017	0.1	0.464320
8.286683	0.1	0.462413
8.288350	0.1	0.460804
8.290017	0.1	0.460446
8.291683	0.1	0.461340
8.293350	0.1	0.462770
8.295017	0.1	0.464678
8.296683	0.1	0.467420
8.298350	0.1	0.470400
8.300017	0.1	0.470698
8.301683	0.1	0.465810
8.303350	0.1	0.456870
8.305017	0.1	0.447571
8.306683	0.1	0.440896
8.308350	0.1	0.437379
8.310017	0.1	0.436664
8.311683	0.1	0.438750
8.313350	0.1	0.443459
8.315017	0.1	0.448883
8.316683	0.1	0.451982
8.318350	0.1	0.450671
8.320017	0.1	0.445306
8.321683	0.1	0.437677
8.323350	0.1	0.429332
8.325017	0.1	0.421762
8.326683	0.1	0.416517
8.328350	0.1	0.415027
8.330017	0.1	0.416338
8.331683	0.1	0.417888
8.333350	0.1	0.417948
8.335017	0.1	0.417173
8.336683	0.1	0.416756
8.338350	0.1	0.415981
8.340017	0.1	0.413418
8.341683	0.1	0.409424
8.343350	0.1	0.405729
8.345017	0.1	0.402927
8.346683	0.1	0.401020
8.348350	0.1	0.400484
8.350017	0.1	0.401676
8.351683	0.1	0.403225
8.353350	0.1	0.402570
8.355017	0.1	0.398457
8.356683	0.1	0.392437
8.358350	0.1	0.387490
8.360017	0.1	0.384927
8.361683	0.1	0.383854
8.363350	0.1	0.382602
8.365017	0.1	0.380695
8.366683	0.1	0.378370
8.368350	0.1	0.376344
8.370017	0.1	0.375628
8.371683	0.1	0.375807
8.373350	0.1	0.375330
8.375017	0.1	0.373125
8.376683	0.1	0.370145
8.378350	0.1	0.368416
8.380017	0.1	0.369072
8.381683	0.1	0.371039
8.383350	0.1	0.372171
8.385017	0.1	0.370920
8.386683	0.1	0.367403
8.388350	0.1	0.362873
8.390017	0.1	0.358641
8.391683	0.1	0.355303
8.393350	0.1	0.353456
8.395017	0.1	0.353932
8.396683	0.1	0.357091
8.398350	0.1	0.362277
8.400017	0.1	0.367820
8.401683	0.1	0.371754
8.403350	0.1	0.372410
8.405017	0.1	0.368357
8.406683	0.1	0.359356
8.408350	0.1	0.347555
8.410017	0.1	0.337422
8.411683	0.1	0.332475
8.413350	0.1	0.333667
8.415017	0.1	0.340700
8.416683	0.1	0.352144
8.418350	0.1	0.364304
8.420017	0.1	0.372469
8.421683	0.1	0.373662
8.423350	0.1	0.368297
8.425017	0.1	0.359178
8.426683	0.1	0.349283
8.428350	0.1	0.340343
8.430017	0.1	0.333846
8.431683	0.1	0.330746
8.433350	0.1	0.330687
8.435017	0.1	0.331998
8.436683	0.1	0.333607
8.438350	0.1	0.335038
8.440017	0.1	0.336349
8.441683	0.1	0.337839
8.443350	0.1	0.339568
8.445017	0.1	0.340819
8.446683	0.1	0.340700
8.448350	0.1	0.339150
8.450017	0.1	0.337005
8.451683	0.1	0.335753
8.453350	0.1	0.336766
8.455017	0.1	0.340402
8.456683	0.1	0.345349
8.458350	0.1	0.349879
8.460017	0.1	0.352561
8.461683	0.1	0.353038
8.463350	0.1	0.351846
8.465017	0.1	0.349939
8.466683	0.1	0.347495
8.468350	0.1	0.344694
8.470017	0.1	0.341535
8.471683	0.1	0.337482
8.473350	0.1	0.331998
8.475017	0.1	0.326157
8.476683	0.1	0.322700
8.478350	0.1	0.323176
8.480017	0.1	0.327528
8.481683	0.1	0.333965
8.483350	0.1	0.340045
8.485017	0.1	0.343561
8.486683	0.1	0.344217
8.488350	0.1	0.342667
8.490017	0.1	0.339389
8.491683	0.1	0.335574
8.493350	0.1	0.333607
8.495017	0.1	0.335217
8.496683	0.1	0.340164
8.498350	0.1	0.346005
8.500017	0.1	0.349641
8.501683	0.1	0.349522
8.503350	0.1	0.345886
8.505017	0.1	0.340223
8.506683	0.1	0.333965
8.508350	0.1	0.328660
8.510017	0.1	0.325799
8.511683	0.1	0.325918
8.513350	0.1	0.328124
8.515017	0.1	0.330806
8.516683	0.1	0.332475
8.518350	0.1	0.332296
8.520017	0.1	0.331163
8.521683	0.1	0.331342
8.523350	0.1	0.334442
8.525017	0.1	0.340700
8.526683	0.1	0.348985
8.528350	0.1	0.357270
8.530017	0.1	0.363469
8.531683	0.1	0.366390
8.533350	0.1	0.365376
8.535017	0.1	0.360489
8.536683	0.1	0.353634
8.538350	0.1	0.347912
8.540017	0.1	0.345528
8.541683	0.1	0.346482
8.543350	0.1	0.349998
8.545017	0.1	0.356138
8.546683	0.1	0.364363
8.548350	0.1	0.372112
8.550017	0.1	0.375688
8.551683	0.1	0.373542
8.553350	0.1	0.367641
8.555017	0.1	0.361562
8.556683	0.1	0.358939
8.558350	0.1	0.361204
8.560017	0.1	0.366569
8.561683	0.1	0.372052
8.563350	0.1	0.376523
8.565017	0.1	0.379682
8.566683	0.1	0.380635
8.568350	0.1	0.379086
8.570017	0.1	0.375986
8.571683	0.1	0.372350
8.573350	0.1	0.368476
8.575017	0.1	0.364423
8.576683	0.1	0.361025
8.578350	0.1	0.360131
8.580017	0.1	0.363648
8.581683	0.1	0.371575
8.583350	0.1	0.381231
8.585017	0.1	0.388920
8.586683	0.1	0.391722
8.588350	0.1	0.387907
8.590017	0.1	0.378728
8.591683	0.1	0.367999
8.593350	0.1	0.359595
8.595017	0.1	0.355661
8.596683	0.1	0.356793
8.598350	0.1	0.361621
8.600017	0.1	0.367105
8.601683	0.1	0.370443
8.603350	0.1	0.370622
8.605017	0.1	0.368178
8.606683	0.1	0.363469
8.608350	0.1	0.356555
8.610017	0.1	0.348210
8.611683	0.1	0.341177
8.613350	0.1	0.337958
8.615017	0.1	0.339091
8.616683	0.1	0.343204
8.618350	0.1	0.348032
8.620017	0.1	0.352204
8.621683	0.1	0.355661
8.623350	0.1	0.358343
8.625017	0.1	0.360131
8.626683	0.1	0.361145
8.628350	0.1	0.361323
8.630017	0.1	0.360191
8.631683	0.1	0.357270
8.633350	0.1	0.353277
8.635017	0.1	0.349164
8.636683	0.1	0.346184
8.638350	0.1	0.344574
8.640017	0.1	0.342727
8.641683	0.1	0.338674
8.643350	0.1	0.332892
8.645017	0.1	0.328183
8.646683	0.1	0.327945
8.648350	0.1	0.333071
8.650017	0.1	0.340998
8.651683	0.1	0.347555
8.653350	0.1	0.349641
8.655017	0.1	0.345707
8.656683	0.1	0.336170
8.658350	0.1	0.323474
8.660017	0.1	0.311434
8.661683	0.1	0.303030
8.663350	0.1	0.298858
8.665017	0.1	0.297308
8.666683	0.1	0.295997
8.668350	0.1	0.292659
8.670017	0.1	0.285864
8.671683	0.1	0.275910
8.673350	0.1	0.265539
8.675017	0.1	0.258625
8.676683	0.1	0.256896
8.678350	0.1	0.259817
8.680017	0.1	0.265181
8.681683	0.1	0.269711
8.683350	0.1	0.270128
8.685017	0.1	0.265479
8.686683	0.1	0.256300
8.688350	0.1	0.244677
8.690017	0.1	0.233769
8.691683	0.1	0.226915
8.693350	0.1	0.225604
8.695017	0.1	0.228882
8.696683	0.1	0.233948
8.698350	0.1	0.237465
8.700017	0.1	0.237107
8.701683	0.1	0.232577
8.703350	0.1	0.225842
8.705017	0.1	0.220001
8.706683	0.1	0.216484
8.708350	0.1	0.214279
8.710017	0.1	0.212014
8.711683	0.1	0.209808
8.713350	0.1	0.208735
8.715017	0.1	0.209451
8.716683	0.1	0.211179
8.718350	0.1	0.211954
8.720017	0.1	0.210404
8.721683	0.1	0.206649
8.723350	0.1	0.202239
8.725017	0.1	0.199795
8.726683	0.1	0.201345
8.728350	0.1	0.206709
8.730017	0.1	0.212789
8.731683	0.1	0.215590
8.733350	0.1	0.213623
8.735017	0.1	0.207722
8.736683	0.1	0.199199
8.738350	0.1	0.190079
8.740017	0.1	0.182867
8.741683	0.1	0.179529
8.743350	0.1	0.179946
8.745017	0.1	0.182509
8.746683	0.1	0.185072
8.748350	0.1	0.186205
8.750017	0.1	0.184774
8.751683	0.1	0.180960
8.753350	0.1	0.176549
8.755017	0.1	0.173807
8.756683	0.1	0.174165
8.758350	0.1	0.177622
8.760017	0.1	0.182509
8.761683	0.1	0.186026
8.763350	0.1	0.185967
8.765017	0.1	0.182211
8.766683	0.1	0.176609
8.768350	0.1	0.172257
8.770017	0.1	0.170648
8.771683	0.1	0.171483
8.773350	0.1	0.173390
8.775017	0.1	0.174880
8.776683	0.1	0.174105
8.778350	0.1	0.170589
8.780017	0.1	0.166416
8.781683	0.1	0.164211
8.783350	0.1	0.165224
8.785017	0.1	0.168443
8.786683	0.1	0.172377
8.788350	0.1	0.175893
8.790017	0.1	0.178635
8.791683	0.1	0.180721
8.793350	0.1	0.182271
8.795017	0.1	0.183404
8.796683	0.1	0.184536
8.798350	0.1	0.186503
8.800017	0.1	0.189066
8.801683	0.1	0.191212
8.803350	0.1	0.192165
8.805017	0.1	0.191748
8.806683	0.1	0.190437
8.808350	0.1	0.188410
8.810017	0.1	0.186086
8.811683	0.1	0.183761
8.813350	0.1	0.181317
8.815017	0.1	0.178814
8.816683	0.1	0.176370
8.818350	0.1	0.174463
8.820017	0.1	0.172913
8.821683	0.1	0.170887
8.823350	0.1	0.168741
8.825017	0.1	0.168085
8.826683	0.1	0.169694
8.828350	0.1	0.172734
8.830017	0.1	0.175297
8.831683	0.1	0.175893
8.833350	0.1	0.174999
8.835017	0.1	0.174582
8.836683	0.1	0.176251
8.838350	0.1	0.180066
8.840017	0.1	0.184417
8.841683	0.1	0.187457
8.843350	0.1	0.188530
8.845017	0.1	0.188410
8.846683	0.1	0.188470
8.848350	0.1	0.189304
8.850017	0.1	0.190318
8.851683	0.1	0.191212
8.853350	0.1	0.191689
8.855017	0.1	0.191510
8.856683	0.1	0.190616
8.858350	0.1	0.189006
8.860017	0.1	0.186741
8.861683	0.1	0.184417
8.863350	0.1	0.183284
8.865017	0.1	0.183940
8.866683	0.1	0.186026
8.868350	0.1	0.189066
8.870017	0.1	0.193119
8.871683	0.1	0.197351
8.873350	0.1	0.200272
8.875017	0.1	0.201106
8.876683	0.1	0.200987
8.878350	0.1	0.201404
8.880017	0.1	0.202358
8.881683	0.1	0.203431
8.883350	0.1	0.204563
8.885017	0.1	0.205934
8.886683	0.1	0.207067
8.888350	0.1	0.208378
8.890017	0.1	0.210643
8.891683	0.1	0.214338
8.893350	0.1	0.218689
8.895017	0.1	0.222862
8.896683	0.1	0.226080
8.898350	0.1	0.226736
8.900017	0.1	0.223279
8.901683	0.1	0.216246
8.903350	0.1	0.208139
8.905017	0.1	0.202477
8.906683	0.1	0.201702
8.908350	0.1	0.205815
8.910017	0.1	0.212789
8.911683	0.1	0.220120
8.913350	0.1	0.225782
8.915017	0.1	0.228226
8.916683	0.1	0.227094
8.918350	0.1	0.223756
8.920017	0.1	0.220656
8.921683	0.1	0.219464
8.923350	0.1	0.220597
8.925017	0.1	0.223875
8.926683	0.1	0.227213
8.928350	0.1	0.227451
8.930017	0.1	0.223517
8.931683	0.1	0.218153
8.933350	0.1	0.215411
8.935017	0.1	0.217438
8.936683	0.1	0.223696
8.938350	0.1	0.231683
8.940017	0.1	0.237823
8.941683	0.1	0.239909
8.943350	0.1	0.238299
8.945017	0.1	0.234842
8.946683	0.1	0.231147
8.948350	0.1	0.227869
8.950017	0.1	0.225425
8.951683	0.1	0.224412
8.953350	0.1	0.224769
8.955017	0.1	0.225842
8.956683	0.1	0.226378
8.958350	0.1	0.226080
8.960017	0.1	0.225782
8.961683	0.1	0.226259
8.963350	0.1	0.226736
8.965017	0.1	0.225842
8.966683	0.1	0.223577
8.968350	0.1	0.221133
8.970017	0.1	0.220060
8.971683	0.1	0.221550
8.973350	0.1	0.225127
8.975017	0.1	0.228584
8.976683	0.1	0.230074
8.978350	0.1	0.228882
8.980017	0.1	0.225604
8.981683	0.1	0.221431
8.983350	0.1	0.216424
8.985017	0.1	0.210047
8.986683	0.1	0.202298
8.988350	0.1	0.194371
8.990017	0.1	0.188649
8.991683	0.1	0.186980
8.993350	0.1	0.190139
8.995017	0.1	0.196576
8.996683	0.1	0.202835
8.998350	0.1	0.205576
9.000017	0.1	0.204265
9.001683	0.1	0.199974
9.003350	0.1	0.193536
9.005017	0.1	0.185728
9.006683	0.1	0.178635
9.008350	0.1	0.174224
9.010017	0.1	0.173092
9.011683	0.1	0.174880
9.013350	0.1	0.179708
9.015017	0.1	0.187397
9.016683	0.1	0.195682
9.018350	0.1	0.201345
9.020017	0.1	0.203133
9.021683	0.1	0.202298
9.023350	0.1	0.199914
9.025017	0.1	0.196457
9.026683	0.1	0.192583
9.028350	0.1	0.190377
9.030017	0.1	0.190973
9.031683	0.1	0.193477
9.033350	0.1	0.195742
9.035017	0.1	0.196695
9.036683	0.1	0.196338
9.038350	0.1	0.195444
9.040017	0.1	0.195384
9.041683	0.1	0.196457
9.043350	0.1	0.197232
9.045017	0.1	0.196338
9.046683	0.1	0.193536
9.048350	0.1	0.189424
9.050017	0.1	0.184894
9.051683	0.1	0.181675
9.053350	0.1	0.181615
9.055017	0.1	0.184834
9.056683	0.1	0.189602
9.058350	0.1	0.193357
9.060017	0.1	0.194788
9.061683	0.1	0.194371
9.063350	0.1	0.193477
9.065017	0.1	0.193417
9.066683	0.1	0.194550
9.068350	0.1	0.195801
9.070017	0.1	0.195801
9.071683	0.1	0.194490
9.073350	0.1	0.192940
9.075017	0.1	0.192642
9.076683	0.1	0.194550
9.078350	0.1	0.198066
9.080017	0.1	0.201523
9.081683	0.1	0.203192
9.083350	0.1	0.202358
9.085017	0.1	0.199258
9.086683	0.1	0.194371
9.088350	0.1	0.188887
9.090017	0.1	0.184298
9.091683	0.1	0.180960
9.093350	0.1	0.178695
9.095017	0.1	0.178456
9.096683	0.1	0.181794
9.098350	0.1	0.187397
9.100017	0.1	0.192046
9.101683	0.1	0.193000
9.103350	0.1	0.189781
9.105017	0.1	0.183761
9.106683	0.1	0.177205
9.108350	0.1	0.172138
9.110017	0.1	0.170290
9.111683	0.1	0.172198
9.113350	0.1	0.176728
9.115017	0.1	0.181139
9.116683	0.1	0.181973
9.118350	0.1	0.177205
9.120017	0.1	0.168562
9.121683	0.1	0.160515
9.123350	0.1	0.156641
9.125017	0.1	0.157535
9.126683	0.1	0.162423
9.128350	0.1	0.169754
9.130017	0.1	0.177264
9.131683	0.1	0.182748
9.133350	0.1	0.184476
9.135017	0.1	0.182867
9.136683	0.1	0.180066
9.138350	0.1	0.178218
9.140017	0.1	0.178039
9.141683	0.1	0.178218
9.143350	0.1	0.177324
9.145017	0.1	0.174940
9.146683	0.1	0.171483
9.148350	0.1	0.167131
9.150017	0.1	0.162303
9.151683	0.1	0.158310
9.153350	0.1	0.156403
9.155017	0.1	0.156939
9.156683	0.1	0.159442
9.158350	0.1	0.163376
9.160017	0.1	0.167668
9.161683	0.1	0.170529
9.163350	0.1	0.170708
9.165017	0.1	0.168800
9.166683	0.1	0.166178
9.168350	0.1	0.163734
9.170017	0.1	0.161707
9.171683	0.1	0.160337
9.173350	0.1	0.159979
9.175017	0.1	0.161588
9.176683	0.1	0.165641
9.178350	0.1	0.170171
9.180017	0.1	0.172675
9.181683	0.1	0.172496
9.183350	0.1	0.170290
9.185017	0.1	0.167310
9.186683	0.1	0.164747
9.188350	0.1	0.163317
9.190017	0.1	0.162423
9.191683	0.1	0.161052
9.193350	0.1	0.158787
9.195017	0.1	0.156224
9.196683	0.1	0.154316
9.198350	0.1	0.153780
9.200017	0.1	0.154555
9.201683	0.1	0.155628
9.203350	0.1	0.155389
9.205017	0.1	0.153601
9.206683	0.1	0.150859
9.208350	0.1	0.147581
9.210017	0.1	0.144362
9.211683	0.1	0.142813
9.213350	0.1	0.144243
9.215017	0.1	0.148356
9.216683	0.1	0.153124
9.218350	0.1	0.155926
9.220017	0.1	0.154912
9.221683	0.1	0.150621
9.223350	0.1	0.145793
9.225017	0.1	0.143826
9.226683	0.1	0.146210
9.228350	0.1	0.151992
9.230017	0.1	0.158191
9.231683	0.1	0.161231
9.233350	0.1	0.159144
9.235017	0.1	0.153542
9.236683	0.1	0.147581
9.238350	0.1	0.143647
9.240017	0.1	0.141799
9.241683	0.1	0.141323
9.243350	0.1	0.142097
9.245017	0.1	0.144005
9.246683	0.1	0.146925
9.248350	0.1	0.151098
9.250017	0.1	0.157118
9.251683	0.1	0.163972
9.253350	0.1	0.169575
9.255017	0.1	0.172496
9.256683	0.1	0.172436
9.258350	0.1	0.169277
9.260017	0.1	0.163674
9.261683	0.1	0.157475
9.263350	0.1	0.152528
9.265017	0.1	0.149965
9.266683	0.1	0.149727
9.268350	0.1	0.150919
9.270017	0.1	0.151813
9.271683	0.1	0.150681
9.273350	0.1	0.146687
9.275017	0.1	0.141084
9.276683	0.1	0.136495
9.278350	0.1	0.135660
9.280017	0.1	0.139713
9.281683	0.1	0.147641
9.283350	0.1	0.156820
9.285017	0.1	0.164211
9.286683	0.1	0.167847
9.288350	0.1	0.167847
9.290017	0.1	0.165820
9.291683	0.1	0.163794
9.293350	0.1	0.162900
9.295017	0.1	0.163317
9.296683	0.1	0.164509
9.298350	0.1	0.165761
9.300017	0.1	0.166178
9.301683	0.1	0.164568
9.303350	0.1	0.160635
9.305017	0.1	0.155211
9.306683	0.1	0.149727
9.308350	0.1	0.145495
9.310017	0.1	0.143886
9.311683	0.1	0.145435
9.313350	0.1	0.150204
9.315017	0.1	0.157714
9.316683	0.1	0.166595
9.318350	0.1	0.174403
9.320017	0.1	0.179052
9.321683	0.1	0.179887
9.323350	0.1	0.178516
9.325017	0.1	0.177741
9.326683	0.1	0.179589
9.328350	0.1	0.183642
9.330017	0.1	0.187933
9.331683	0.1	0.190437
9.333350	0.1	0.189960
9.335017	0.1	0.186861
9.336683	0.1	0.183225
9.338350	0.1	0.181913
9.340017	0.1	0.184774
9.341683	0.1	0.191152
9.343350	0.1	0.198364
9.345017	0.1	0.203669
9.346683	0.1	0.205815
9.348350	0.1	0.205398
9.350017	0.1	0.204206
9.351683	0.1	0.203848
9.353350	0.1	0.205100
9.355017	0.1	0.208020
9.356683	0.1	0.211895
9.358350	0.1	0.215769
9.360017	0.1	0.218272
9.361683	0.1	0.218272
9.363350	0.1	0.216365
9.365017	0.1	0.214100
9.366683	0.1	0.212729
9.368350	0.1	0.213146
9.370017	0.1	0.215530
9.371683	0.1	0.218630
9.373350	0.1	0.221252
9.375017	0.1	0.223339
9.376683	0.1	0.225544
9.378350	0.1	0.227749
9.380017	0.1	0.229061
9.381683	0.1	0.230074
9.383350	0.1	0.231802
9.385017	0.1	0.234544
9.386683	0.1	0.237286
9.388350	0.1	0.238597
9.390017	0.1	0.236928
9.391683	0.1	0.231564
9.393350	0.1	0.224054
9.395017	0.1	0.218153
9.396683	0.1	0.217140
9.398350	0.1	0.222147
9.400017	0.1	0.231028
9.401683	0.1	0.240088
9.403350	0.1	0.246584
9.405017	0.1	0.249684
9.406683	0.1	0.249505
9.408350	0.1	0.246227
9.410017	0.1	0.239730
9.411683	0.1	0.231564
9.413350	0.1	0.225246
9.415017	0.1	0.223875
9.416683	0.1	0.227630
9.418350	0.1	0.233829
9.420017	0.1	0.239611
9.421683	0.1	0.243545
9.423350	0.1	0.245392
9.425017	0.1	0.245810
9.426683	0.1	0.245571
9.428350	0.1	0.245273
9.430017	0.1	0.245988
9.431683	0.1	0.248730
9.433350	0.1	0.252426
9.435017	0.1	0.255227
9.436683	0.1	0.256062
9.438350	0.1	0.255883
9.440017	0.1	0.256240
9.441683	0.1	0.257015
9.443350	0.1	0.256658
9.445017	0.1	0.254691
9.446683	0.1	0.251770
9.448350	0.1	0.248313
9.450017	0.1	0.244915
9.451683	0.1	0.243664
9.453350	0.1	0.246525
9.455017	0.1	0.253499
9.456683	0.1	0.262380
9.458350	0.1	0.270486
9.460017	0.1	0.275850
9.461683	0.1	0.276446
9.463350	0.1	0.271857
9.465017	0.1	0.264049
9.466683	0.1	0.255585
9.468350	0.1	0.248075
9.470017	0.1	0.243127
9.471683	0.1	0.242472
9.473350	0.1	0.246882
9.475017	0.1	0.254929
9.476683	0.1	0.264108
9.478350	0.1	0.271857
9.480017	0.1	0.276566
9.481683	0.1	0.278175
9.483350	0.1	0.277936
9.485017	0.1	0.276923
9.486683	0.1	0.274897
9.488350	0.1	0.271738
9.490017	0.1	0.268519
9.491683	0.1	0.266790
9.493350	0.1	0.267029
9.495017	0.1	0.268698
9.496683	0.1	0.270128
9.498350	0.1	0.269949
9.500017	0.1	0.268221
9.501683	0.1	0.266075
9.503350	0.1	0.264823
9.505017	0.1	0.265300
9.506683	0.1	0.267506
9.508350	0.1	0.270605
9.510017	0.1	0.273049
9.511683	0.1	0.273764
9.513350	0.1	0.273407
9.515017	0.1	0.273466
9.516683	0.1	0.275791
9.518350	0.1	0.281513
9.520017	0.1	0.289738
9.521683	0.1	0.297308
9.523350	0.1	0.300288
9.525017	0.1	0.297964
9.526683	0.1	0.293553
9.528350	0.1	0.291467
9.530017	0.1	0.293136
9.531683	0.1	0.296831
9.533350	0.1	0.299513
9.535017	0.1	0.299454
9.536683	0.1	0.296772
9.538350	0.1	0.293374
9.540017	0.1	0.291765
9.541683	0.1	0.293612
9.543350	0.1	0.298440
9.545017	0.1	0.303984
9.546683	0.1	0.307739
9.548350	0.1	0.309765
9.550017	0.1	0.312388
9.551683	0.1	0.317514
9.553350	0.1	0.324368
9.555017	0.1	0.330448
9.556683	0.1	0.334144
9.558350	0.1	0.334859
9.560017	0.1	0.333071
9.561683	0.1	0.329673
9.563350	0.1	0.326514
9.565017	0.1	0.326514
9.566683	0.1	0.330806
9.568350	0.1	0.337482
9.570017	0.1	0.342965
9.571683	0.1	0.345409
9.573350	0.1	0.345528
9.575017	0.1	0.346065
9.576683	0.1	0.349760
9.578350	0.1	0.357330
9.580017	0.1	0.367224
9.581683	0.1	0.376523
9.583350	0.1	0.383198
9.585017	0.1	0.386775
9.586683	0.1	0.387967
9.588350	0.1	0.387728
9.590017	0.1	0.387251
9.591683	0.1	0.387192
9.593350	0.1	0.387371
9.595017	0.1	0.386953
9.596683	0.1	0.385821
9.598350	0.1	0.383914
9.600017	0.1	0.381529
9.601683	0.1	0.379980
9.603350	0.1	0.381589
9.605017	0.1	0.387251
9.606683	0.1	0.394881
9.608350	0.1	0.401437
9.610017	0.1	0.405967
9.611683	0.1	0.408947
9.613350	0.1	0.411212
9.615017	0.1	0.412405
9.616683	0.1	0.411212
9.618350	0.1	0.406683
9.620017	0.1	0.399351
9.621683	0.1	0.391006
9.623350	0.1	0.384390
9.625017	0.1	0.381827
9.626683	0.1	0.383616
9.628350	0.1	0.388145
9.630017	0.1	0.392377
9.631683	0.1	0.393569
9.633350	0.1	0.391960
9.635017	0.1	0.390887
9.636683	0.1	0.392556
9.638350	0.1	0.395775
9.640017	0.1	0.398159
9.641683	0.1	0.399292
9.643350	0.1	0.399232
9.645017	0.1	0.396967
9.646683	0.1	0.392318
9.648350	0.1	0.387549
9.650017	0.1	0.386119
9.651683	0.1	0.389874
9.653350	0.1	0.398159
9.655017	0.1	0.408232
9.656683	0.1	0.415742
9.658350	0.1	0.417709
9.660017	0.1	0.414610
9.661683	0.1	0.409067
9.663350	0.1	0.403821
9.665017	0.1	0.400722
9.666683	0.1	0.400364
9.668350	0.1	0.402153
9.670017	0.1	0.403702
9.671683	0.1	0.402093
9.673350	0.1	0.396609
9.675017	0.1	0.388682
9.676683	0.1	0.380814
9.678350	0.1	0.375867
9.680017	0.1	0.376225
9.681683	0.1	0.381529
9.683350	0.1	0.387907
9.685017	0.1	0.391483
9.686683	0.1	0.391662
9.688350	0.1	0.390470
9.690017	0.1	0.390112
9.691683	0.1	0.391603
9.693350	0.1	0.394404
9.695017	0.1	0.396431
9.696683	0.1	0.396132
9.698350	0.1	0.393629
9.700017	0.1	0.390112
9.701683	0.1	0.386357
9.703350	0.1	0.382185
9.705017	0.1	0.376880
9.706683	0.1	0.370920
9.708350	0.1	0.365913
9.710017	0.1	0.362873
9.711683	0.1	0.362158
9.713350	0.1	0.363886
9.715017	0.1	0.367463
9.716683	0.1	0.370801
9.718350	0.1	0.372112
9.720017	0.1	0.371993
9.721683	0.1	0.372291
9.723350	0.1	0.373840
9.725017	0.1	0.376105
9.726683	0.1	0.379086
9.728350	0.1	0.382543
9.730017	0.1	0.385344
9.731683	0.1	0.385940
9.733350	0.1	0.384331
9.735017	0.1	0.382125
9.736683	0.1	0.381053
9.738350	0.1	0.381768
9.740017	0.1	0.383019
9.741683	0.1	0.383019
9.743350	0.1	0.380933
9.745017	0.1	0.377238
9.746683	0.1	0.372887
9.748350	0.1	0.369430
9.750017	0.1	0.368357
9.751683	0.1	0.369668
9.753350	0.1	0.371099
9.755017	0.1	0.370383
9.756683	0.1	0.367343
9.758350	0.1	0.363708
9.760017	0.1	0.361264
9.761683	0.1	0.360787
9.763350	0.1	0.361562
9.765017	0.1	0.362873
9.766683	0.1	0.364840
9.768350	0.1	0.367224
9.770017	0.1	0.369430
9.771683	0.1	0.370741
9.773350	0.1	0.371039
9.775017	0.1	0.371277
9.776683	0.1	0.371814
9.778350	0.1	0.372648
9.780017	0.1	0.373721
9.781683	0.1	0.374615
9.783350	0.1	0.374854
9.785017	0.1	0.375271
9.786683	0.1	0.377417
9.788350	0.1	0.381827
9.790017	0.1	0.386655
9.791683	0.1	0.389636
9.793350	0.1	0.389755
9.795017	0.1	0.387847
9.796683	0.1	0.385642
9.798350	0.1	0.384033
9.800017	0.1	0.382781
9.801683	0.1	0.381231
9.803350	0.1	0.378728
9.805017	0.1	0.375152
9.806683	0.1	0.372112
9.808350	0.1	0.371814
9.810017	0.1	0.374556
9.811683	0.1	0.378668
9.813350	0.1	0.380993
9.815017	0.1	0.378907
9.816683	0.1	0.372469
9.818350	0.1	0.364959
9.820017	0.1	0.360787
9.821683	0.1	0.361562
9.823350	0.1	0.365555
9.825017	0.1	0.369966
9.826683	0.1	0.373125
9.828350	0.1	0.374556
9.830017	0.1	0.374615
9.831683	0.1	0.374198
9.833350	0.1	0.374198
9.835017	0.1	0.374913
9.836683	0.1	0.376701
9.838350	0.1	0.379980
9.840017	0.1	0.384152
9.841683	0.1	0.387967
9.843350	0.1	0.390053
9.845017	0.1	0.389338
9.846683	0.1	0.386357
9.848350	0.1	0.383735
9.850017	0.1	0.383914
9.851683	0.1	0.386894
9.853350	0.1	0.390172
9.855017	0.1	0.390768
9.856683	0.1	0.388026
9.858350	0.1	0.383198
9.860017	0.1	0.378370
9.861683	0.1	0.375450
9.863350	0.1	0.374317
9.865017	0.1	0.373065
9.866683	0.1	0.370443
9.868350	0.1	0.366986
9.870017	0.1	0.364304
9.871683	0.1	0.364065
9.873350	0.1	0.366747
9.875017	0.1	0.370324
9.876683	0.1	0.371635
9.878350	0.1	0.369012
9.880017	0.1	0.363648
9.881683	0.1	0.358284
9.883350	0.1	0.355423
9.885017	0.1	0.355482
9.886683	0.1	0.357211
9.888350	0.1	0.358880
9.890017	0.1	0.359476
9.891683	0.1	0.359297
9.893350	0.1	0.359535
9.895017	0.1	0.361562
9.896683	0.1	0.365496
9.898350	0.1	0.369430
9.900017	0.1	0.371635
9.901683	0.1	0.372112
9.903350	0.1	0.371695
9.905017	0.1	0.370801
9.906683	0.1	0.370085
9.908350	0.1	0.369251
9.910017	0.1	0.366509
9.911683	0.1	0.360310
9.913350	0.1	0.352204
9.915017	0.1	0.345767
9.916683	0.1	0.343263
9.918350	0.1	0.343740
9.920017	0.1	0.344992
9.921683	0.1	0.346065
9.923350	0.1	0.346959
9.925017	0.1	0.347734
9.926683	0.1	0.348330
9.928350	0.1	0.348508
9.930017	0.1	0.348330
9.931683	0.1	0.347734
9.933350	0.1	0.346780
9.935017	0.1	0.345230
9.936683	0.1	0.342309
9.938350	0.1	0.337720
9.940017	0.1	0.332356
9.941683	0.1	0.327528
9.943350	0.1	0.323594
9.945017	0.1	0.320315
9.946683	0.1	0.317216
9.948350	0.1	0.314116
9.950017	0.1	0.311017
9.951683	0.1	0.308573
9.953350	0.1	0.307560
9.955017	0.1	0.307381
9.956683	0.1	0.307143
9.958350	0.1	0.307262
9.960017	0.1	0.308573
9.961683	0.1	0.311017
9.963350	0.1	0.314236
9.965017	0.1	0.317991
9.966683	0.1	0.321567
9.968350	0.1	0.323832
9.970017	0.1	0.323951
9.971683	0.1	0.321984
9.973350	0.1	0.319004
9.975017	0.1	0.316978
9.976683	0.1	0.316560
9.978350	0.1	0.317097
9.980017	0.1	0.317633
9.981683	0.1	0.318348
9.983350	0.1	0.320077
9.985017	0.1	0.322759
9.986683	0.1	0.324607
9.988350	0.1	0.323474
9.990017	0.1	0.319242
9.991683	0.1	0.313997
9.993350	0.1	0.310361
9.995017	0.1	0.309467
9.996683	0.1	0.310659
9.998350	0.1	0.312507
10.000017	0.1	0.314295
10.001683	0.1	0.315726
10.003350	0.1	0.316262
10.005017	0.1	0.314236
10.006683	0.1	0.309467
10.008350	0.1	0.304520
10.010017	0.1	0.302315
10.011683	0.1	0.303745
10.013350	0.1	0.307381
10.015017	0.1	0.310898
10.016683	0.1	0.312865
10.018350	0.1	0.313520
10.020017	0.1	0.313580
10.021683	0.1	0.314057
10.023350	0.1	0.315547
10.025017	0.1	0.317991
10.026683	0.1	0.320733
10.028350	0.1	0.323296
10.030017	0.1	0.326037
10.031683	0.1	0.329733
10.033350	0.1	0.334620
10.035017	0.1	0.339448
10.036683	0.1	0.342846
10.038350	0.1	0.343621
10.040017	0.1	0.339508
10.041683	0.1	0.328720
10.043350	0.1	0.313699
10.045017	0.1	0.299990
10.046683	0.1	0.291646
10.048350	0.1	0.289381
10.050017	0.1	0.292063
10.051683	0.1	0.298202
10.053350	0.1	0.305772
10.055017	0.1	0.311852
10.056683	0.1	0.313699
10.058350	0.1	0.311494
10.060017	0.1	0.307977
10.061683	0.1	0.305176
10.063350	0.1	0.304639
10.065017	0.1	0.307560
10.066683	0.1	0.313640
10.068350	0.1	0.319898
10.070017	0.1	0.322342
10.071683	0.1	0.319600
10.073350	0.1	0.312746
10.075017	0.1	0.304341
10.076683	0.1	0.297427
10.078350	0.1	0.294685
10.080017	0.1	0.297427
10.081683	0.1	0.303984
10.083350	0.1	0.310242
10.085017	0.1	0.313342
10.086683	0.1	0.313282
10.088350	0.1	0.311852
10.090017	0.1	0.309706
10.091683	0.1	0.306606
10.093350	0.1	0.303686
10.095017	0.1	0.302911
10.096683	0.1	0.304699
10.098350	0.1	0.307322
10.100017	0.1	0.308096
10.101683	0.1	0.305235
10.103350	0.1	0.300169
10.105017	0.1	0.296712
10.106683	0.1	0.298142
10.108350	0.1	0.303805
10.110017	0.1	0.310421
10.111683	0.1	0.315011
10.113350	0.1	0.316322
10.115017	0.1	0.313878
10.116683	0.1	0.307977
10.118350	0.1	0.300586
10.120017	0.1	0.294745
10.121683	0.1	0.292718
10.123350	0.1	0.294507
10.125017	0.1	0.297725
10.126683	0.1	0.300050
10.128350	0.1	0.301421
10.130017	0.1	0.302732
10.131683	0.1	0.303686
10.133350	0.1	0.304103
10.135017	0.1	0.304997
10.136683	0.1	0.307500
10.138350	0.1	0.310540
10.140017	0.1	0.312448
10.141683	0.1	0.312507
10.143350	0.1	0.310898
10.145017	0.1	0.308454
10.146683	0.1	0.306547
10.148350	0.1	0.305176
10.150017	0.1	0.303626
10.151683	0.1	0.301778
10.153350	0.1	0.300109
10.155017	0.1	0.299096
10.156683	0.1	0.299573
10.158350	0.1	0.302494
10.160017	0.1	0.306547
10.161683	0.1	0.308633
10.163350	0.1	0.306606
10.165017	0.1	0.300765
10.166683	0.1	0.293255
10.168350	0.1	0.287235
10.170017	0.1	0.285149
10.171683	0.1	0.287235
10.173350	0.1	0.291884
10.175017	0.1	0.296831
10.176683	0.1	0.300348
10.178350	0.1	0.301003
10.180017	0.1	0.298977
10.181683	0.1	0.295997
10.183350	0.1	0.294030
10.185017	0.1	0.293314
10.186683	0.1	0.292659
10.188350	0.1	0.290692
10.190017	0.1	0.287473
10.191683	0.1	0.284791
10.193350	0.1	0.284493
10.195017	0.1	0.285864
10.196683	0.1	0.286818
10.198350	0.1	0.286639
10.200017	0.1	0.286698
10.201683	0.1	0.288248
10.203350	0.1	0.291109
10.205017	0.1	0.293791
10.206683	0.1	0.294626
10.208350	0.1	0.293672
10.210017	0.1	0.292718
10.211683	0.1	0.293255
10.213350	0.1	0.295758
10.215017	0.1	0.299871
10.216683	0.1	0.304937
10.218350	0.1	0.309289
10.220017	0.1	0.310540
10.221683	0.1	0.306964
10.223350	0.1	0.299513
10.225017	0.1	0.292182
10.226683	0.1	0.289381
10.228350	0.1	0.292778
10.230017	0.1	0.300467
10.231683	0.1	0.308394
10.233350	0.1	0.313759
10.235017	0.1	0.315964
10.236683	0.1	0.314951
10.238350	0.1	0.311375
10.240017	0.1	0.306964
10.241683	0.1	0.302732
10.243350	0.1	0.298262
10.245017	0.1	0.293791
10.246683	0.1	0.291824
10.248350	0.1	0.294447
10.250017	0.1	0.300169
10.251683	0.1	0.305772
10.253350	0.1	0.309646
10.255017	0.1	0.312269
10.256683	0.1	0.314653
10.258350	0.1	0.317156
10.260017	0.1	0.319839
10.261683	0.1	0.322521
10.263350	0.1	0.324607
10.265017	0.1	0.325501
10.266683	0.1	0.324428
10.268350	0.1	0.320911
10.270017	0.1	0.314236
10.271683	0.1	0.304759
10.273350	0.1	0.294745
10.275017	0.1	0.287831
10.276683	0.1	0.286579
10.278350	0.1	0.290334
10.280017	0.1	0.296414
10.281683	0.1	0.302851
10.283350	0.1	0.308156
10.285017	0.1	0.311792
10.286683	0.1	0.314415
10.288350	0.1	0.317037
10.290017	0.1	0.320077
10.291683	0.1	0.323594
10.293350	0.1	0.327528
10.295017	0.1	0.331342
10.296683	0.1	0.334144
10.298350	0.1	0.335395
10.300017	0.1	0.335157
10.301683	0.1	0.333786
10.303350	0.1	0.332117
10.305017	0.1	0.331402
10.306683	0.1	0.332773
10.308350	0.1	0.337005
10.310017	0.1	0.343561
10.311683	0.1	0.350773
10.313350	0.1	0.356078
10.315017	0.1	0.357687
10.316683	0.1	0.355601
10.318350	0.1	0.352323
10.320017	0.1	0.351548
10.321683	0.1	0.355601
10.323350	0.1	0.364661
10.325017	0.1	0.377476
10.326683	0.1	0.390768
10.328350	0.1	0.401139
10.330017	0.1	0.407040
10.331683	0.1	0.409305
10.333350	0.1	0.409842
10.335017	0.1	0.410616
10.336683	0.1	0.412703
10.338350	0.1	0.415981
10.340017	0.1	0.419617
10.341683	0.1	0.423372
10.343350	0.1	0.426769
10.345017	0.1	0.429571
10.346683	0.1	0.433743
10.348350	0.1	0.442445
10.350017	0.1	0.456214
10.351683	0.1	0.472188
10.353350	0.1	0.486493
10.355017	0.1	0.497103
10.356683	0.1	0.504136
10.358350	0.1	0.509262
10.360017	0.1	0.513911
10.361683	0.1	0.518560
10.363350	0.1	0.523746
10.365017	0.1	0.530362
10.366683	0.1	0.537992
10.368350	0.1	0.544846
10.370017	0.1	0.550449
10.371683	0.1	0.556767
10.373350	0.1	0.566304
10.375017	0.1	0.580072
10.376683	0.1	0.597298
10.378350	0.1	0.615656
10.380017	0.1	0.631750
10.381683	0.1	0.643551
10.383350	0.1	0.652015
10.385017	0.1	0.659704
10.386683	0.1	0.669658
10.388350	0.1	0.683487
10.390017	0.1	0.701487
10.391683	0.1	0.723183
10.393350	0.1	0.746250
10.395017	0.1	0.767112
10.396683	0.1	0.783026
10.398350	0.1	0.793994
10.400017	0.1	0.802338
10.401683	0.1	0.811636
10.403350	0.1	0.825286
10.405017	0.1	0.844121
10.406683	0.1	0.866532
10.408350	0.1	0.890493
10.410017	0.1	0.914455
10.411683	0.1	0.937223
10.413350	0.1	0.957668
10.415017	0.1	0.974715
10.416683	0.1	0.989020
10.418350	0.1	1.002789
10.420017	0.1	1.018703
10.421683	0.1	1.038075
10.423350	0.1	1.059949
10.425017	0.1	1.082540
10.426683	0.1	1.105189
10.428350	0.1	1.127362
10.430017	0.1	1.148462
10.431683	0.1	1.169026
10.433350	0.1	1.191139
10.435017	0.1	1.216352
10.436683	0.1	1.243949
10.438350	0.1	1.270711
10.440017	0.1	1.293361
10.441683	0.1	1.310527
10.443350	0.1	1.323402
10.445017	0.1	1.334250
10.446683	0.1	1.345277
10.448350	0.1	1.357496
10.450017	0.1	1.371265
10.451683	0.1	1.385689
10.453350	0.1	1.399100
10.455017	0.1	1.411796
10.456683	0.1	1.425803
10.458350	0.1	1.442909
10.460017	0.1	1.462817
10.461683	0.1	1.482725
10.463350	0.1	1.499057
10.465017	0.1	1.510322
10.466683	0.1	1.517415
10.468350	0.1	1.522780
10.470017	0.1	1.528740
10.471683	0.1	1.537621
10.473350	0.1	1.551032
10.475017	0.1	1.568258
10.476683	0.1	1.586020
10.478350	0.1	1.600981
10.480017	0.1	1.611769
10.481683	0.1	1.618505
10.483350	0.1	1.622379
10.485017	0.1	1.624048
10.486683	0.1	1.623571
10.488350	0.1	1.621544
10.490017	0.1	1.619399
10.491683	0.1	1.618683
10.493350	0.1	1.620352
10.495017	0.1	1.624346
10.496683	0.1	1.629830
10.498350	0.1	1.635850
10.500017	0.1	1.641870
10.501683	0.1	1.647592
10.503350	0.1	1.652598
10.505017	0.1	1.655698
10.506683	0.1	1.655877
10.508350	0.1	1.653314
10.510017	0.1	1.648545
10.511683	0.1	1.642525
10.513350	0.1	1.637817
10.515017	0.1	1.637817
10.516683	0.1	1.644015
10.518350	0.1	1.655221
10.520017	0.1	1.667857
10.521683	0.1	1.677752
10.523350	0.1	1.681984
10.525017	0.1	1.679540
10.526683	0.1	1.672149
10.528350	0.1	1.663447
10.530017	0.1	1.657248
10.531683	0.1	1.655519
10.533350	0.1	1.657963
10.535017	0.1	1.663268
10.536683	0.1	1.669943
10.538350	0.1	1.675904
10.540017	0.1	1.679123
10.541683	0.1	1.678527
10.543350	0.1	1.674891
10.545017	0.1	1.670301
10.546683	0.1	1.667738
10.548350	0.1	1.669228
10.550017	0.1	1.674473
10.551683	0.1	1.681805
10.553350	0.1	1.689434
10.555017	0.1	1.696348
10.556683	0.1	1.702190
10.558350	0.1	1.706541
10.560017	0.1	1.708508
10.561683	0.1	1.707733
10.563350	0.1	1.705468
10.565017	0.1	1.702905
10.566683	0.1	1.700997
10.568350	0.1	1.700282
10.570017	0.1	1.700521
10.571683	0.1	1.701594
10.573350	0.1	1.704455
10.575017	0.1	1.709998
10.576683	0.1	1.717448
10.578350	0.1	1.724362
10.580017	0.1	1.728237
10.581683	0.1	1.728654
10.583350	0.1	1.726747
10.585017	0.1	1.724422
10.586683	0.1	1.723707
10.588350	0.1	1.726329
10.590017	0.1	1.732051
10.591683	0.1	1.738608
10.593350	0.1	1.743198
10.595017	0.1	1.744390
10.596683	0.1	1.742542
10.598350	0.1	1.739681
10.600017	0.1	1.738012
10.601683	0.1	1.738131
10.603350	0.1	1.739442
10.605017	0.1	1.741946
10.606683	0.1	1.746059
10.608350	0.1	1.751483
10.610017	0.1	1.757562
10.611683	0.1	1.763880
10.613350	0.1	1.769722
10.615017	0.1	1.773596
10.616683	0.1	1.774252
10.618350	0.1	1.772106
10.620017	0.1	1.768708
10.621683	0.1	1.766026
10.623350	0.1	1.765549
10.625017	0.1	1.767457
10.626683	0.1	1.769483
10.628350	0.1	1.769185
10.630017	0.1	1.766384
10.631683	0.1	1.762271
10.633350	0.1	1.757145
10.635017	0.1	1.751185
10.636683	0.1	1.745522
10.638350	0.1	1.741707
10.640017	0.1	1.740575
10.641683	0.1	1.741469
10.643350	0.1	1.742780
10.645017	0.1	1.743436
10.646683	0.1	1.742959
10.648350	0.1	1.741231
10.650017	0.1	1.737654
10.651683	0.1	1.732349
10.653350	0.1	1.726151
10.655017	0.1	1.719654
10.656683	0.1	1.713634
10.658350	0.1	1.708806
10.660017	0.1	1.704753
10.661683	0.1	1.700819
10.663350	0.1	1.696169
10.665017	0.1	1.689911
10.666683	0.1	1.681328
10.668350	0.1	1.671434
10.670017	0.1	1.662433
10.671683	0.1	1.655698
10.673350	0.1	1.651287
10.675017	0.1	1.648843
10.676683	0.1	1.647890
10.678350	0.1	1.646578
10.680017	0.1	1.642764
10.681683	0.1	1.636028
10.683350	0.1	1.628161
10.685017	0.1	1.619756
10.686683	0.1	1.610279
10.688350	0.1	1.599729
10.690017	0.1	1.588643
10.691683	0.1	1.577318
10.693350	0.1	1.565516
10.695017	0.1	1.552343
10.696683	0.1	1.536489
10.698350	0.1	1.517654
10.700017	0.1	1.497686
10.701683	0.1	1.479030
10.703350	0.1	1.464129
10.705017	0.1	1.453996
10.706683	0.1	1.447201
10.708350	0.1	1.440168
10.710017	0.1	1.430154
10.711683	0.1	1.417220
10.713350	0.1	1.402140
10.715017	0.1	1.385331
10.716683	0.1	1.367450
10.718350	0.1	1.350224
10.720017	0.1	1.334488
10.721683	0.1	1.320541
10.723350	0.1	1.308739
10.725017	0.1	1.298726
10.726683	0.1	1.288951
10.728350	0.1	1.277983
10.730017	0.1	1.264989
10.731683	0.1	1.249790
10.733350	0.1	1.233041
10.735017	0.1	1.215160
10.736683	0.1	1.195073
10.738350	0.1	1.172543
10.740017	0.1	1.149714
10.741683	0.1	1.129985
10.743350	0.1	1.114667
10.745017	0.1	1.103103
10.746683	0.1	1.093507
10.748350	0.1	1.084149
10.750017	0.1	1.074433
10.751683	0.1	1.064777
10.753350	0.1	1.055539
10.755017	0.1	1.045942
10.756683	0.1	1.035273
10.758350	0.1	1.023054
10.760017	0.1	1.009464
10.761683	0.1	0.995278
10.763350	0.1	0.981271
10.765017	0.1	0.968158
10.766683	0.1	0.956059
10.768350	0.1	0.945509
10.770017	0.1	0.936806
10.771683	0.1	0.929713
10.773350	0.1	0.922859
10.775017	0.1	0.915170
10.776683	0.1	0.906110
10.778350	0.1	0.895798
10.780017	0.1	0.885069
10.781683	0.1	0.874758
10.783350	0.1	0.864387
10.785017	0.1	0.853360
10.786683	0.1	0.842273
10.788350	0.1	0.832021
10.790017	0.1	0.822902
10.791683	0.1	0.814438
10.793350	0.1	0.806391
10.795017	0.1	0.799298
10.796683	0.1	0.794232
10.798350	0.1	0.791311
10.800017	0.1	0.788987
10.801683	0.1	0.784934
10.803350	0.1	0.777900
10.805017	0.1	0.768542
10.806683	0.1	0.758946
10.808350	0.1	0.751197
10.810017	0.1	0.745773
10.811683	0.1	0.741899
10.813350	0.1	0.739992
10.815017	0.1	0.741065
10.816683	0.1	0.744224
10.818350	0.1	0.746310
10.820017	0.1	0.744522
10.821683	0.1	0.738502
10.823350	0.1	0.730157
10.825017	0.1	0.722170
10.826683	0.1	0.716329
10.828350	0.1	0.712752
10.830017	0.1	0.710487
10.831683	0.1	0.708222
10.833350	0.1	0.705421
10.835017	0.1	0.701487
10.836683	0.1	0.696361
10.838350	0.1	0.691056
10.840017	0.1	0.687301
10.841683	0.1	0.686109
10.843350	0.1	0.686824
10.845017	0.1	0.687957
10.846683	0.1	0.687957
10.848350	0.1	0.686169
10.850017	0.1	0.682950
10.851683	0.1	0.678778
10.853350	0.1	0.674725
10.855017	0.1	0.672460
10.856683	0.1	0.673592
10.858350	0.1	0.678778
10.860017	0.1	0.686765
10.861683	0.1	0.694990
10.863350	0.1	0.701249
10.865017	0.1	0.704944
10.866683	0.1	0.705302
10.868350	0.1	0.701845
10.870017	0.1	0.695407
10.871683	0.1	0.687599
10.873350	0.1	0.679970
10.875017	0.1	0.673831
10.876683	0.1	0.671446
10.878350	0.1	0.674486
10.880017	0.1	0.681937
10.881683	0.1	0.689983
10.883350	0.1	0.694990
10.885017	0.1	0.696480
10.886683	0.1	0.697315
10.888350	0.1	0.700772
10.890017	0.1	0.707865
10.891683	0.1	0.716627
10.893350	0.1	0.723243
10.895017	0.1	0.724256
10.896683	0.1	0.719249
10.898350	0.1	0.711501
10.900017	0.1	0.705183
10.901683	0.1	0.702679
10.903350	0.1	0.704527
10.905017	0.1	0.710249
10.906683	0.1	0.719011
10.908350	0.1	0.729263
10.910017	0.1	0.738502
10.911683	0.1	0.744581
10.913350	0.1	0.747502
10.915017	0.1	0.748575
10.916683	0.1	0.748992
10.918350	0.1	0.748932
10.920017	0.1	0.747681
10.921683	0.1	0.744939
10.923350	0.1	0.742018
10.925017	0.1	0.741541
10.926683	0.1	0.745237
10.928350	0.1	0.752091
10.930017	0.1	0.759304
10.931683	0.1	0.764310
10.933350	0.1	0.765324
10.935017	0.1	0.762045
10.936683	0.1	0.755787
10.938350	0.1	0.747919
10.940017	0.1	0.739276
10.941683	0.1	0.731170
10.943350	0.1	0.725329
10.945017	0.1	0.722110
10.946683	0.1	0.720084
10.948350	0.1	0.717819
10.950017	0.1	0.714719
10.951683	0.1	0.711024
10.953350	0.1	0.707090
10.955017	0.1	0.703633
10.956683	0.1	0.701666
10.958350	0.1	0.701606
10.960017	0.1	0.703514
10.961683	0.1	0.707746
10.963350	0.1	0.714362
10.965017	0.1	0.722110
10.966683	0.1	0.728309
10.968350	0.1	0.730395
10.970017	0.1	0.727415
10.971683	0.1	0.721097
10.973350	0.1	0.714123
10.975017	0.1	0.708580
10.976683	0.1	0.704825
10.978350	0.1	0.702024
10.980017	0.1	0.699997
10.981683	0.1	0.698865
10.983350	0.1	0.698149
10.985017	0.1	0.696898
10.986683	0.1	0.695169
10.988350	0.1	0.693619
10.990017	0.1	0.692964
10.991683	0.1	0.692785
10.993350	0.1	0.693023
10.995017	0.1	0.693977
10.996683	0.1	0.696480
10.998350	0.1	0.700593
11.000017	0.1	0.705719
11.001683	0.1	0.710607
11.003350	0.1	0.712931
11.005017	0.1	0.710905
11.006683	0.1	0.705719
11.008350	0.1	0.701010
11.010017	0.1	0.699878
11.011683	0.1	0.703037
11.013350	0.1	0.709951
11.015017	0.1	0.719011
11.016683	0.1	0.727892
11.018350	0.1	0.733972
11.020017	0.1	0.736415
11.021683	0.1	0.736833
11.023350	0.1	0.738084
11.025017	0.1	0.741005
11.026683	0.1	0.743866
11.028350	0.1	0.744700
11.030017	0.1	0.742912
11.031683	0.1	0.739634
11.033350	0.1	0.736475
11.035017	0.1	0.734329
11.036683	0.1	0.732958
11.038350	0.1	0.731766
11.040017	0.1	0.731587
11.041683	0.1	0.734270
11.043350	0.1	0.740409
11.045017	0.1	0.748694
11.046683	0.1	0.756383
11.048350	0.1	0.761688
11.050017	0.1	0.764608
11.051683	0.1	0.766575
11.053350	0.1	0.768900
11.055017	0.1	0.771880
11.056683	0.1	0.774443
11.058350	0.1	0.775278
11.060017	0.1	0.774860
11.061683	0.1	0.774741
11.063350	0.1	0.776231
11.065017	0.1	0.779629
11.066683	0.1	0.784993
11.068350	0.1	0.792444
11.070017	0.1	0.801683
11.071683	0.1	0.811756
11.073350	0.1	0.821352
11.075017	0.1	0.829756
11.076683	0.1	0.836074
11.078350	0.1	0.839770
11.080017	0.1	0.841260
11.081683	0.1	0.842333
11.083350	0.1	0.844479
11.085017	0.1	0.847817
11.086683	0.1	0.850976
11.088350	0.1	0.853300
11.090017	0.1	0.855744
11.091683	0.1	0.859201
11.093350	0.1	0.863493
11.095017	0.1	0.868261
11.096683	0.1	0.874162
11.098350	0.1	0.882089
11.100017	0.1	0.890672
11.101683	0.1	0.897110
11.103350	0.1	0.900030
11.105017	0.1	0.900209
11.106683	0.1	0.898719
11.108350	0.1	0.896096
11.110017	0.1	0.894070
11.111683	0.1	0.894427
11.113350	0.1	0.896990
11.115017	0.1	0.900388
11.116683	0.1	0.903428
11.118350	0.1	0.906527
11.120017	0.1	0.910044
11.121683	0.1	0.913262
11.123350	0.1	0.914395
11.125017	0.1	0.913620
11.126683	0.1	0.913322
11.128350	0.1	0.915110
11.130017	0.1	0.918388
11.131683	0.1	0.921607
11.133350	0.1	0.923574
11.135017	0.1	0.923395
11.136683	0.1	0.921845
11.138350	0.1	0.920653
11.140017	0.1	0.921071
11.141683	0.1	0.923216
11.143350	0.1	0.926435
11.145017	0.1	0.929117
11.146683	0.1	0.929594
11.148350	0.1	0.927270
11.150017	0.1	0.923038
11.151683	0.1	0.918746
11.153350	0.1	0.915587
11.155017	0.1	0.913918
11.156683	0.1	0.913143
11.158350	0.1	0.912249
11.160017	0.1	0.910163
11.161683	0.1	0.907838
11.163350	0.1	0.907302
11.165017	0.1	0.909925
11.166683	0.1	0.915289
11.168350	0.1	0.921786
11.170017	0.1	0.927270
11.171683	0.1	0.929654
11.173350	0.1	0.928640
11.175017	0.1	0.925183
11.176683	0.1	0.920892
11.178350	0.1	0.916719
11.180017	0.1	0.912964
11.181683	0.1	0.909448
11.183350	0.1	0.906289
11.185017	0.1	0.903964
11.186683	0.1	0.903010
11.188350	0.1	0.904143
11.190017	0.1	0.907362
11.191683	0.1	0.911951
11.193350	0.1	0.917018
11.195017	0.1	0.920296
11.196683	0.1	0.919461
11.198350	0.1	0.914216
11.200017	0.1	0.906885
11.201683	0.1	0.900149
11.203350	0.1	0.895679
11.205017	0.1	0.894547
11.206683	0.1	0.896096
11.208350	0.1	0.898302
11.210017	0.1	0.898898
11.211683	0.1	0.897110
11.213350	0.1	0.894070
11.215017	0.1	0.891984
11.216683	0.1	0.892580
11.218350	0.1	0.896215
11.220017	0.1	0.902414
11.221683	0.1	0.909865
11.223350	0.1	0.916541
11.225017	0.1	0.920296
11.226683	0.1	0.919998
11.228350	0.1	0.916243
11.230017	0.1	0.911057
11.231683	0.1	0.906348
11.233350	0.1	0.903606
11.235017	0.1	0.903547
11.236683	0.1	0.906229
11.238350	0.1	0.910640
11.240017	0.1	0.916362
11.241683	0.1	0.923872
11.243350	0.1	0.931919
11.245017	0.1	0.937283
11.246683	0.1	0.937939
11.248350	0.1	0.935376
11.250017	0.1	0.932694
11.251683	0.1	0.932038
11.253350	0.1	0.932634
11.255017	0.1	0.931919
11.256683	0.1	0.928044
11.258350	0.1	0.921130
11.260017	0.1	0.913143
11.261683	0.1	0.905931
11.263350	0.1	0.900984
11.265017	0.1	0.899077
11.266683	0.1	0.899851
11.268350	0.1	0.902116
11.270017	0.1	0.904977
11.271683	0.1	0.908136
11.273350	0.1	0.910223
11.275017	0.1	0.908613
11.276683	0.1	0.901997
11.278350	0.1	0.892460
11.280017	0.1	0.885010
11.281683	0.1	0.883222
11.283350	0.1	0.886023
11.285017	0.1	0.889301
11.286683	0.1	0.890017
11.288350	0.1	0.888348
11.290017	0.1	0.886083
11.291683	0.1	0.883400
11.293350	0.1	0.878871
11.295017	0.1	0.872612
11.296683	0.1	0.866473
11.298350	0.1	0.862241
11.300017	0.1	0.859380
11.301683	0.1	0.855982
11.303350	0.1	0.851035
11.305017	0.1	0.845730
11.306683	0.1	0.842214
11.308350	0.1	0.842333
11.310017	0.1	0.845969
11.311683	0.1	0.850260
11.313350	0.1	0.851989
11.315017	0.1	0.850976
11.316683	0.1	0.849307
11.318350	0.1	0.847876
11.320017	0.1	0.845909
11.321683	0.1	0.842810
11.323350	0.1	0.839114
11.325017	0.1	0.835657
11.326683	0.1	0.832677
11.328350	0.1	0.830412
11.330017	0.1	0.829518
11.331683	0.1	0.830233
11.333350	0.1	0.831187
11.335017	0.1	0.830114
11.336683	0.1	0.825524
11.338350	0.1	0.817955
11.340017	0.1	0.809372
11.341683	0.1	0.802338
11.343350	0.1	0.798583
11.345017	0.1	0.796914
11.346683	0.1	0.794590
11.348350	0.1	0.790060
11.350017	0.1	0.783861
11.351683	0.1	0.777483
11.353350	0.1	0.772178
11.355017	0.1	0.768900
11.356683	0.1	0.767291
11.358350	0.1	0.766158
11.360017	0.1	0.764668
11.361683	0.1	0.763178
11.363350	0.1	0.762880
11.365017	0.1	0.763476
11.366683	0.1	0.763476
11.368350	0.1	0.761688
11.370017	0.1	0.758529
11.371683	0.1	0.756085
11.373350	0.1	0.756025
11.375017	0.1	0.757694
11.376683	0.1	0.758886
11.378350	0.1	0.757098
11.380017	0.1	0.752211
11.381683	0.1	0.746489
11.383350	0.1	0.742197
11.385017	0.1	0.739992
11.386683	0.1	0.739992
11.388350	0.1	0.742734
11.390017	0.1	0.747681
11.391683	0.1	0.752568
11.393350	0.1	0.754535
11.395017	0.1	0.752449
11.396683	0.1	0.746548
11.398350	0.1	0.738680
11.400017	0.1	0.731409
11.401683	0.1	0.726759
11.403350	0.1	0.724554
11.405017	0.1	0.723362
11.406683	0.1	0.722289
11.408350	0.1	0.721812
11.410017	0.1	0.723124
11.411683	0.1	0.726640
11.413350	0.1	0.730872
11.415017	0.1	0.733972
11.416683	0.1	0.736058
11.418350	0.1	0.738621
11.420017	0.1	0.742316
11.421683	0.1	0.747025
11.423350	0.1	0.752032
11.425017	0.1	0.756443
11.426683	0.1	0.759363
11.428350	0.1	0.760138
11.430017	0.1	0.759602
11.431683	0.1	0.758588
11.433350	0.1	0.757337
11.435017	0.1	0.755668
11.436683	0.1	0.753045
11.438350	0.1	0.748575
11.440017	0.1	0.742018
11.441683	0.1	0.735343
11.443350	0.1	0.730693
11.445017	0.1	0.729144
11.446683	0.1	0.730455
11.448350	0.1	0.733495
11.450017	0.1	0.736654
11.451683	0.1	0.739515
11.453350	0.1	0.742734
11.455017	0.1	0.746012
11.456683	0.1	0.747681
11.458350	0.1	0.746489
11.460017	0.1	0.742197
11.461683	0.1	0.735581
11.463350	0.1	0.728905
11.465017	0.1	0.724793
11.466683	0.1	0.724852
11.468350	0.1	0.728548
11.470017	0.1	0.733614
11.471683	0.1	0.738680
11.473350	0.1	0.743985
11.475017	0.1	0.749052
11.476683	0.1	0.751793
11.478350	0.1	0.750482
11.480017	0.1	0.746429
11.481683	0.1	0.742137
11.483350	0.1	0.739276
11.485017	0.1	0.738204
11.486683	0.1	0.737965
11.488350	0.1	0.737071
11.490017	0.1	0.734866
11.491683	0.1	0.732005
11.493350	0.1	0.729084
11.495017	0.1	0.726640
11.496683	0.1	0.725627
11.498350	0.1	0.726402
11.500017	0.1	0.727296
11.501683	0.1	0.726044
11.503350	0.1	0.721753
11.505017	0.1	0.715435
11.506683	0.1	0.709951
11.508350	0.1	0.707924
11.510017	0.1	0.710130
11.511683	0.1	0.715017
11.513350	0.1	0.719845
11.515017	0.1	0.722230
11.516683	0.1	0.721872
11.518350	0.1	0.719786
11.520017	0.1	0.717640
11.521683	0.1	0.716865
11.523350	0.1	0.718355
11.525017	0.1	0.722528
11.526683	0.1	0.727832
11.528350	0.1	0.731587
11.530017	0.1	0.732124
11.531683	0.1	0.729322
11.533350	0.1	0.724793
11.535017	0.1	0.720739
11.536683	0.1	0.718176
11.538350	0.1	0.716686
11.540017	0.1	0.715017
11.541683	0.1	0.711858
11.543350	0.1	0.706673
11.545017	0.1	0.700235
11.546683	0.1	0.694275
11.548350	0.1	0.690818
11.550017	0.1	0.690758
11.551683	0.1	0.692666
11.553350	0.1	0.694871
11.555017	0.1	0.697374
11.556683	0.1	0.700593
11.558350	0.1	0.703394
11.560017	0.1	0.704408
11.561683	0.1	0.703454
11.563350	0.1	0.700355
11.565017	0.1	0.694633
11.566683	0.1	0.686407
11.568350	0.1	0.677049
11.570017	0.1	0.668526
11.571683	0.1	0.663161
11.573350	0.1	0.661433
11.575017	0.1	0.661910
11.576683	0.1	0.662565
11.578350	0.1	0.663102
11.580017	0.1	0.664711
11.581683	0.1	0.667632
11.583350	0.1	0.669718
11.585017	0.1	0.667393
11.586683	0.1	0.658929
11.588350	0.1	0.646412
11.590017	0.1	0.634432
11.591683	0.1	0.626326
11.593350	0.1	0.622213
11.595017	0.1	0.619710
11.596683	0.1	0.616789
11.598350	0.1	0.613451
11.600017	0.1	0.611544
11.601683	0.1	0.612497
11.603350	0.1	0.615835
11.605017	0.1	0.619113
11.606683	0.1	0.619292
11.608350	0.1	0.614464
11.610017	0.1	0.605345
11.611683	0.1	0.595331
11.613350	0.1	0.587165
11.615017	0.1	0.581682
11.616683	0.1	0.578284
11.618350	0.1	0.576556
11.620017	0.1	0.575125
11.621683	0.1	0.571966
11.623350	0.1	0.565589
11.625017	0.1	0.556111
11.626683	0.1	0.545442
11.628350	0.1	0.537097
11.630017	0.1	0.532806
11.631683	0.1	0.530839
11.633350	0.1	0.528038
11.635017	0.1	0.524342
11.636683	0.1	0.522018
11.638350	0.1	0.522196
11.640017	0.1	0.524163
11.641683	0.1	0.526965
11.643350	0.1	0.529885
11.645017	0.1	0.531673
11.646683	0.1	0.530779
11.648350	0.1	0.526667
11.650017	0.1	0.520289
11.651683	0.1	0.513315
11.653350	0.1	0.507355
11.655017	0.1	0.502586
11.656683	0.1	0.497162
11.658350	0.1	0.489175
11.660017	0.1	0.479341
11.661683	0.1	0.470281
11.663350	0.1	0.464857
11.665017	0.1	0.464261
11.666683	0.1	0.467002
11.668350	0.1	0.469685
11.670017	0.1	0.469744
11.671683	0.1	0.467777
11.673350	0.1	0.466049
11.675017	0.1	0.465393
11.676683	0.1	0.464737
11.678350	0.1	0.462770
11.680017	0.1	0.459194
11.681683	0.1	0.454426
11.683350	0.1	0.448823
11.685017	0.1	0.443339
11.686683	0.1	0.439703
11.688350	0.1	0.438869
11.690017	0.1	0.439644
11.691683	0.1	0.439823
11.693350	0.1	0.438333
11.695017	0.1	0.435174
11.696683	0.1	0.431299
11.698350	0.1	0.427783
11.700017	0.1	0.425637
11.701683	0.1	0.424683
11.703350	0.1	0.423253
11.705017	0.1	0.419796
11.706683	0.1	0.414908
11.708350	0.1	0.410378
11.710017	0.1	0.408173
11.711683	0.1	0.409067
11.713350	0.1	0.411570
11.715017	0.1	0.413358
11.716683	0.1	0.413179
11.718350	0.1	0.411034
11.720017	0.1	0.407696
11.721683	0.1	0.403762
11.723350	0.1	0.400424
11.725017	0.1	0.398695
11.726683	0.1	0.399053
11.728350	0.1	0.400305
11.730017	0.1	0.400305
11.731683	0.1	0.397205
11.733350	0.1	0.389814
11.735017	0.1	0.378311
11.736683	0.1	0.365675
11.738350	0.1	0.355959
11.740017	0.1	0.351727
11.741683	0.1	0.353396
11.743350	0.1	0.359654
11.745017	0.1	0.366926
11.746683	0.1	0.371099
11.748350	0.1	0.370741
11.750017	0.1	0.367463
11.751683	0.1	0.363648
11.753350	0.1	0.360906
11.755017	0.1	0.359535
11.756683	0.1	0.359297
11.758350	0.1	0.359476
11.760017	0.1	0.358880
11.761683	0.1	0.356972
11.763350	0.1	0.354409
11.765017	0.1	0.352740
11.766683	0.1	0.352681
11.768350	0.1	0.354648
11.770017	0.1	0.358343
11.771683	0.1	0.362396
11.773350	0.1	0.364244
11.775017	0.1	0.363648
11.776683	0.1	0.362515
11.778350	0.1	0.362039
11.780017	0.1	0.361979
11.781683	0.1	0.361741
11.783350	0.1	0.361085
11.785017	0.1	0.360250
11.786683	0.1	0.359356
11.788350	0.1	0.358701
11.790017	0.1	0.358641
11.791683	0.1	0.359118
11.793350	0.1	0.359356
11.795017	0.1	0.358582
11.796683	0.1	0.356972
11.798350	0.1	0.354946
11.800017	0.1	0.353098
11.801683	0.1	0.352502
11.803350	0.1	0.354230
11.805017	0.1	0.358284
11.806683	0.1	0.362813
11.808350	0.1	0.365853
11.810017	0.1	0.366807
11.811683	0.1	0.365913
11.813350	0.1	0.363290
11.815017	0.1	0.359356
11.816683	0.1	0.355899
11.818350	0.1	0.355124
11.820017	0.1	0.357091
11.821683	0.1	0.360668
11.823350	0.1	0.364661
11.825017	0.1	0.367939
11.826683	0.1	0.368774
11.828350	0.1	0.367224
11.830017	0.1	0.365555
11.831683	0.1	0.365913
11.833350	0.1	0.368416
11.835017	0.1	0.372410
11.836683	0.1	0.377417
11.838350	0.1	0.382364
11.840017	0.1	0.385523
11.841683	0.1	0.386298
11.843350	0.1	0.386119
11.845017	0.1	0.387073
11.846683	0.1	0.390053
11.848350	0.1	0.394642
11.850017	0.1	0.399411
11.851683	0.1	0.402570
11.853350	0.1	0.403345
11.855017	0.1	0.402749
11.856683	0.1	0.402987
11.858350	0.1	0.405312
11.860017	0.1	0.409663
11.861683	0.1	0.414729
11.863350	0.1	0.419796
11.865017	0.1	0.424862
11.866683	0.1	0.429094
11.868350	0.1	0.431180
11.870017	0.1	0.430286
11.871683	0.1	0.427127
11.873350	0.1	0.423789
11.875017	0.1	0.422776
11.876683	0.1	0.424981
11.878350	0.1	0.428736
11.880017	0.1	0.432014
11.881683	0.1	0.433862
11.883350	0.1	0.435114
11.885017	0.1	0.437379
11.886683	0.1	0.441909
11.888350	0.1	0.448942
11.890017	0.1	0.457227
11.891683	0.1	0.465155
11.893350	0.1	0.471592
11.895017	0.1	0.476539
11.896683	0.1	0.480711
11.898350	0.1	0.485420
11.900017	0.1	0.491023
11.901683	0.1	0.496924
11.903350	0.1	0.503182
11.905017	0.1	0.510514
11.906683	0.1	0.518799
11.908350	0.1	0.526488
11.910017	0.1	0.532627
11.911683	0.1	0.537753
11.913350	0.1	0.542522
11.915017	0.1	0.546753
11.916683	0.1	0.551462
11.918350	0.1	0.557780
11.920017	0.1	0.564575
11.921683	0.1	0.569522
11.923350	0.1	0.572741
11.925017	0.1	0.575900
11.926683	0.1	0.579059
11.928350	0.1	0.581741
11.930017	0.1	0.585496
11.931683	0.1	0.593364
11.933350	0.1	0.606239
11.935017	0.1	0.621200
11.936683	0.1	0.634074
11.938350	0.1	0.642955
11.940017	0.1	0.648737
11.941683	0.1	0.653744
11.943350	0.1	0.659347
11.945017	0.1	0.666142
11.946683	0.1	0.674605
11.948350	0.1	0.684381
11.950017	0.1	0.693977
11.951683	0.1	0.702322
11.953350	0.1	0.709832
11.955017	0.1	0.717342
11.956683	0.1	0.725567
11.958350	0.1	0.734568
11.960017	0.1	0.743270
11.961683	0.1	0.749648
11.963350	0.1	0.751734
11.965017	0.1	0.750601
11.966683	0.1	0.749946
11.968350	0.1	0.753224
11.970017	0.1	0.761569
11.971683	0.1	0.773549
11.973350	0.1	0.786364
11.975017	0.1	0.797212
11.976683	0.1	0.804782
11.978350	0.1	0.809550
11.980017	0.1	0.813186
11.981683	0.1	0.818253
11.983350	0.1	0.826359
11.985017	0.1	0.837386
11.986683	0.1	0.849605
11.988350	0.1	0.861228
11.990017	0.1	0.871301
11.991683	0.1	0.879526
11.993350	0.1	0.886738
11.995017	0.1	0.894487
11.996683	0.1	0.903487
11.998350	0.1	0.913382
12.000017	0.1	0.923336
12.001683	0.1	0.933349
12.003350	0.1	0.944316
12.005017	0.1	0.956476
12.006683	0.1	0.968814
12.008350	0.1	0.980198
12.010017	0.1	0.990331
12.011683	0.1	0.998735
12.013350	0.1	1.004994
12.015017	0.1	1.009822
12.016683	0.1	1.015425
12.018350	0.1	1.025140
12.020017	0.1	1.040638
12.021683	0.1	1.060307
12.023350	0.1	1.079977
12.025017	0.1	1.096010
12.026683	0.1	1.108229
12.028350	0.1	1.118183
12.030017	0.1	1.127243
12.031683	0.1	1.136422
12.033350	0.1	1.146317
12.035017	0.1	1.156867
12.036683	0.1	1.167536
12.038350	0.1	1.178205
12.040017	0.1	1.189113
12.041683	0.1	1.200855
12.043350	0.1	1.214266
12.045017	0.1	1.228690
12.046683	0.1	1.242459
12.048350	0.1	1.254618
12.050017	0.1	1.265407
12.051683	0.1	1.276076
12.053350	0.1	1.287699
12.055017	0.1	1.300812
12.056683	0.1	1.315951
12.058350	0.1	1.333118
12.060017	0.1	1.350463
12.061683	0.1	1.365244
12.063350	0.1	1.377106
12.065017	0.1	1.387954
12.066683	0.1	1.399934
12.068350	0.1	1.413107
12.070017	0.1	1.425564
12.071683	0.1	1.435697
12.073350	0.1	1.443684
12.075017	0.1	1.451194
12.076683	0.1	1.459420
12.078350	0.1	1.468778
12.080017	0.1	1.479149
12.081683	0.1	1.489997
12.083350	0.1	1.500905
12.085017	0.1	1.511097
12.086683	0.1	1.520157
12.088350	0.1	1.528442
12.090017	0.1	1.536310
12.091683	0.1	1.543820
12.093350	0.1	1.551449
12.095017	0.1	1.559496
12.096683	0.1	1.567781
12.098350	0.1	1.575112
12.100017	0.1	1.580596
12.101683	0.1	1.584768
12.103350	0.1	1.589120
12.105017	0.1	1.594603
12.106683	0.1	1.601100
12.108350	0.1	1.607716
12.110017	0.1	1.612961
12.111683	0.1	1.615763
12.113350	0.1	1.616359
12.115017	0.1	1.616299
12.116683	0.1	1.616061
12.118350	0.1	1.615346
12.120017	0.1	1.614034
12.121683	0.1	1.612783
12.123350	0.1	1.612008
12.125017	0.1	1.611889
12.126683	0.1	1.612365
12.128350	0.1	1.613677
12.130017	0.1	1.616359
12.131683	0.1	1.620710
12.133350	0.1	1.625955
12.135017	0.1	1.631677
12.136683	0.1	1.636624
12.138350	0.1	1.638472
12.140017	0.1	1.635671
12.141683	0.1	1.629770
12.143350	0.1	1.623511
12.145017	0.1	1.618743
12.146683	0.1	1.616240
12.148350	0.1	1.615524
12.150017	0.1	1.615524
12.151683	0.1	1.615465
12.153350	0.1	1.615286
12.155017	0.1	1.615882
12.156683	0.1	1.617909
12.158350	0.1	1.620770
12.160017	0.1	1.622856
12.161683	0.1	1.622677
12.163350	0.1	1.620531
12.165017	0.1	1.617372
12.166683	0.1	1.613021
12.168350	0.1	1.606464
12.170017	0.1	1.598358
12.171683	0.1	1.590371
12.173350	0.1	1.584113
12.175017	0.1	1.580060
12.176683	0.1	1.577497
12.178350	0.1	1.574338
12.180017	0.1	1.568437
12.181683	0.1	1.559436
12.183350	0.1	1.549184
12.185017	0.1	1.540244
12.186683	0.1	1.534641
12.188350	0.1	1.532853
12.190017	0.1	1.534283
12.191683	0.1	1.537144
12.193350	0.1	1.539707
12.195017	0.1	1.540184
12.196683	0.1	1.537204
12.198350	0.1	1.531601
12.200017	0.1	1.525641
12.201683	0.1	1.521170
12.203350	0.1	1.518250
12.205017	0.1	1.515567
12.206683	0.1	1.511574
12.208350	0.1	1.506448
12.210017	0.1	1.501858
12.211683	0.1	1.499474
12.213350	0.1	1.500011
12.215017	0.1	1.502276
12.216683	0.1	1.503348
12.218350	0.1	1.500845
12.220017	0.1	1.495481
12.221683	0.1	1.489699
12.223350	0.1	1.486003
12.225017	0.1	1.485705
12.226683	0.1	1.488447
12.228350	0.1	1.492798
12.230017	0.1	1.497388
12.231683	0.1	1.501501
12.233350	0.1	1.504362
12.235017	0.1	1.505494
12.236683	0.1	1.506448
12.238350	0.1	1.508892
12.240017	0.1	1.513064
12.241683	0.1	1.517892
12.243350	0.1	1.522482
12.245017	0.1	1.525819
12.246683	0.1	1.526833
12.248350	0.1	1.525700
12.250017	0.1	1.524031
12.251683	0.1	1.523793
12.253350	0.1	1.527190
12.255017	0.1	1.534939
12.256683	0.1	1.545251
12.258350	0.1	1.555324
12.260017	0.1	1.563907
12.261683	0.1	1.571238
12.263350	0.1	1.578450
12.265017	0.1	1.587451
12.266683	0.1	1.599968
12.268350	0.1	1.616001
12.270017	0.1	1.633763
12.271683	0.1	1.651228
12.273350	0.1	1.667380
12.275017	0.1	1.682341
12.276683	0.1	1.695633
12.278350	0.1	1.706541
12.280017	0.1	1.714587
12.281683	0.1	1.721323
12.283350	0.1	1.729786
12.285017	0.1	1.742303
12.286683	0.1	1.759052
12.288350	0.1	1.778007
12.290017	0.1	1.796842
12.291683	0.1	1.813471
12.293350	0.1	1.827061
12.295017	0.1	1.838863
12.296683	0.1	1.851738
12.298350	0.1	1.867712
12.300017	0.1	1.885891
12.301683	0.1	1.903534
12.303350	0.1	1.918972
12.305017	0.1	1.932085
12.306683	0.1	1.942814
12.308350	0.1	1.951099
12.310017	0.1	1.958072
12.311683	0.1	1.966119
12.313350	0.1	1.977563
12.315017	0.1	1.993656
12.316683	0.1	2.013266
12.318350	0.1	2.033532
12.320017	0.1	2.051413
12.321683	0.1	2.065778
12.323350	0.1	2.077758
12.325017	0.1	2.089679
12.326683	0.1	2.103210
12.328350	0.1	2.118707
12.330017	0.1	2.135098
12.331683	0.1	2.151132
12.333350	0.1	2.166450
12.335017	0.1	2.181769
12.336683	0.1	2.197683
12.338350	0.1	2.214372
12.340017	0.1	2.232194
12.341683	0.1	2.251625
12.343350	0.1	2.271950
12.345017	0.1	2.290905
12.346683	0.1	2.306819
12.348350	0.1	2.320171
12.350017	0.1	2.333105
12.351683	0.1	2.347410
12.353350	0.1	2.364099
12.355017	0.1	2.383590
12.356683	0.1	2.404869
12.358350	0.1	2.426982
12.360017	0.1	2.449751
12.361683	0.1	2.472341
12.363350	0.1	2.493322
12.365017	0.1	2.512396
12.366683	0.1	2.531529
12.368350	0.1	2.552629
12.370017	0.1	2.575159
12.371683	0.1	2.596319
12.373350	0.1	2.613723
12.375017	0.1	2.627492
12.376683	0.1	2.640426
12.378350	0.1	2.655566
12.380017	0.1	2.673745
12.381683	0.1	2.693296
12.383350	0.1	2.712667
12.385017	0.1	2.732098
12.386683	0.1	2.752245
12.388350	0.1	2.772689
12.390017	0.1	2.792597
12.391683	0.1	2.812386
12.393350	0.1	2.834320
12.395017	0.1	2.860964
12.396683	0.1	2.891958
12.398350	0.1	2.923370
12.400017	0.1	2.951384
12.401683	0.1	2.974808
12.403350	0.1	2.994716
12.405017	0.1	3.013551
12.406683	0.1	3.033877
12.408350	0.1	3.056824
12.410017	0.1	3.081739
12.411683	0.1	3.108323
12.413350	0.1	3.136873
12.415017	0.1	3.167987
12.416683	0.1	3.201604
12.418350	0.1	3.236413
12.420017	0.1	3.269434
12.421683	0.1	3.298044
12.423350	0.1	3.321827
12.425017	0.1	3.342390
12.426683	0.1	3.362119
12.428350	0.1	3.383041
12.430017	0.1	3.406882
12.431683	0.1	3.434420
12.433350	0.1	3.465057
12.435017	0.1	3.496707
12.436683	0.1	3.527343
12.438350	0.1	3.557205
12.440017	0.1	3.587544
12.441683	0.1	3.618479
12.443350	0.1	3.648222
12.445017	0.1	3.674567
12.446683	0.1	3.696442
12.448350	0.1	3.716052
12.450017	0.1	3.737271
12.451683	0.1	3.762186
12.453350	0.1	3.789366
12.455017	0.1	3.815770
12.456683	0.1	3.838837
12.458350	0.1	3.858507
12.460017	0.1	3.876686
12.461683	0.1	3.894866
12.463350	0.1	3.912628
12.465017	0.1	3.929258
12.466683	0.1	3.945053
12.468350	0.1	3.960431
12.470017	0.1	3.975332
12.471683	0.1	3.989101
12.473350	0.1	4.000843
12.475017	0.1	4.010797
12.476683	0.1	4.019320
12.478350	0.1	4.026711
12.480017	0.1	4.033685
12.481683	0.1	4.041255
12.483350	0.1	4.050255
12.485017	0.1	4.060626
12.486683	0.1	4.071415
12.488350	0.1	4.081130
12.490017	0.1	4.088938
12.491683	0.1	4.095257
12.493350	0.1	4.100502
12.495017	0.1	4.103601
12.496683	0.1	4.103303
12.498350	0.1	4.099489
12.500017	0.1	4.092932
12.501683	0.1	4.083932
12.503350	0.1	4.072845
12.505017	0.1	4.060924
12.506683	0.1	4.050315
12.508350	0.1	4.042328
12.510017	0.1	4.036784
12.511683	0.1	4.032612
12.513350	0.1	4.028857
12.515017	0.1	4.025817
12.516683	0.1	4.024267
12.518350	0.1	4.024089
12.520017	0.1	4.024506
12.521683	0.1	4.025102
12.523350	0.1	4.025102
12.525017	0.1	4.023314
12.526683	0.1	4.018605
12.528350	0.1	4.011095
12.530017	0.1	4.002273
12.531683	0.1	3.993988
12.533350	0.1	3.986955
12.535017	0.1	3.980935
12.536683	0.1	3.975630
12.538350	0.1	3.970146
12.540017	0.1	3.963232
12.541683	0.1	3.954470
12.543350	0.1	3.944397
12.545017	0.1	3.934741
12.546683	0.1	3.927291
12.548350	0.1	3.922582
12.550017	0.1	3.919840
12.551683	0.1	3.918112
12.553350	0.1	3.917158
12.555017	0.1	3.916621
12.556683	0.1	3.914893
12.558350	0.1	3.910780
12.560017	0.1	3.904164
12.561683	0.1	3.896475
12.563350	0.1	3.889382
12.565017	0.1	3.884316
12.566683	0.1	3.880799
12.568350	0.1	3.877223
12.570017	0.1	3.871441
12.571683	0.1	3.862024
12.573350	0.1	3.849447
12.575017	0.1	3.835201
12.576683	0.1	3.821373
12.578350	0.1	3.810108
12.580017	0.1	3.802240
12.581683	0.1	3.796280
12.583350	0.1	3.789664
12.585017	0.1	3.780604
12.586683	0.1	3.768265
12.588350	0.1	3.753007
12.590017	0.1	3.736973
12.591683	0.1	3.723264
12.593350	0.1	3.713846
12.595017	0.1	3.708720
12.596683	0.1	3.705740
12.598350	0.1	3.701329
12.600017	0.1	3.692329
12.601683	0.1	3.677368
12.603350	0.1	3.658056
12.605017	0.1	3.637195
12.606683	0.1	3.616750
12.608350	0.1	3.598392
12.610017	0.1	3.582359
12.611683	0.1	3.566444
12.613350	0.1	3.547609
12.615017	0.1	3.524900
12.616683	0.1	3.500164
12.618350	0.1	3.476083
12.620017	0.1	3.454268
12.621683	0.1	3.434777
12.623350	0.1	3.416956
12.625017	0.1	3.399015
12.626683	0.1	3.378809
12.628350	0.1	3.355146
12.630017	0.1	3.328860
12.631683	0.1	3.301263
12.633350	0.1	3.273130
12.635017	0.1	3.244341
12.636683	0.1	3.214061
12.638350	0.1	3.181338
12.640017	0.1	3.145933
12.641683	0.1	3.108621
12.643350	0.1	3.071308
12.645017	0.1	3.036797
12.646683	0.1	3.006518
12.648350	0.1	2.979517
12.650017	0.1	2.953351
12.651683	0.1	2.925575
12.653350	0.1	2.894819
12.655017	0.1	2.861321
12.656683	0.1	2.826870
12.658350	0.1	2.793908
12.660017	0.1	2.764464
12.661683	0.1	2.739072
12.663350	0.1	2.716541
12.665017	0.1	2.693892
12.666683	0.1	2.667844
12.668350	0.1	2.637267
12.670017	0.1	2.603412
12.671683	0.1	2.568364
12.673350	0.1	2.534568
12.675017	0.1	2.504647
12.676683	0.1	2.479553
12.678350	0.1	2.457738
12.680017	0.1	2.435863
12.681683	0.1	2.411008
12.683350	0.1	2.382636
12.685017	0.1	2.352893
12.686683	0.1	2.324522
12.688350	0.1	2.297938
12.690017	0.1	2.272368
12.691683	0.1	2.247095
12.693350	0.1	2.221942
12.695017	0.1	2.196372
12.696683	0.1	2.170682
12.698350	0.1	2.146006
12.700017	0.1	2.122462
12.701683	0.1	2.098978
12.703350	0.1	2.074421
12.705017	0.1	2.048969
12.706683	0.1	2.024055
12.708350	0.1	2.002061
12.710017	0.1	1.983822
12.711683	0.1	1.967490
12.713350	0.1	1.950383
12.715017	0.1	1.931131
12.716683	0.1	1.909971
12.718350	0.1	1.887739
12.720017	0.1	1.865745
12.721683	0.1	1.845300
12.723350	0.1	1.827359
12.725017	0.1	1.811683
12.726683	0.1	1.795650
12.728350	0.1	1.776457
12.730017	0.1	1.754165
12.731683	0.1	1.731455
12.733350	0.1	1.711071
12.735017	0.1	1.694381
12.736683	0.1	1.680493
12.738350	0.1	1.666963
12.740017	0.1	1.652062
12.741683	0.1	1.635552
12.743350	0.1	1.617968
12.745017	0.1	1.600564
12.746683	0.1	1.584768
12.748350	0.1	1.571357
12.750017	0.1	1.560211
12.751683	0.1	1.550198
12.753350	0.1	1.540423
12.755017	0.1	1.530349
12.756683	0.1	1.519501
12.758350	0.1	1.507759
12.760017	0.1	1.496077
12.761683	0.1	1.485348
12.763350	0.1	1.475930
12.765017	0.1	1.468062
12.766683	0.1	1.461744
12.768350	0.1	1.455963
12.770017	0.1	1.449585
12.771683	0.1	1.442552
12.773350	0.1	1.435638
12.775017	0.1	1.429975
12.776683	0.1	1.425922
12.778350	0.1	1.423538
12.780017	0.1	1.422525
12.781683	0.1	1.422465
12.783350	0.1	1.422703
12.785017	0.1	1.423538
12.786683	0.1	1.426160
12.788350	0.1	1.430690
12.790017	0.1	1.435459
12.791683	0.1	1.438201
12.793350	0.1	1.438141
12.795017	0.1	1.436472
12.796683	0.1	1.436472
12.798350	0.1	1.441240
12.800017	0.1	1.451492
12.801683	0.1	1.464665
12.803350	0.1	1.476824
12.805017	0.1	1.484335
12.806683	0.1	1.486421
12.808350	0.1	1.485646
12.810017	0.1	1.485825
12.811683	0.1	1.488686
12.813350	0.1	1.493752
12.815017	0.1	1.499653
12.816683	0.1	1.505017
12.818350	0.1	1.510203
12.820017	0.1	1.516938
12.821683	0.1	1.526117
12.823350	0.1	1.536548
12.825017	0.1	1.546025
12.826683	0.1	1.553238
12.828350	0.1	1.558364
12.830017	0.1	1.563192
12.831683	0.1	1.570344
12.833350	0.1	1.581550
12.835017	0.1	1.596511
12.836683	0.1	1.613438
12.838350	0.1	1.630008
12.840017	0.1	1.644313
12.841683	0.1	1.655758
12.843350	0.1	1.665413
12.845017	0.1	1.675189
12.846683	0.1	1.686216
12.848350	0.1	1.698732
12.850017	0.1	1.712144
12.851683	0.1	1.726091
12.853350	0.1	1.741231
12.855017	0.1	1.759291
12.856683	0.1	1.780510
12.858350	0.1	1.803219
12.860017	0.1	1.825333
12.861683	0.1	1.845598
12.863350	0.1	1.862466
12.865017	0.1	1.875162
12.866683	0.1	1.885533
12.868350	0.1	1.896858
12.870017	0.1	1.911640
12.871683	0.1	1.929641
12.873350	0.1	1.948834
12.875017	0.1	1.966775
12.876683	0.1	1.982033
12.878350	0.1	1.995027
12.880017	0.1	2.007127
12.881683	0.1	2.019405
12.883350	0.1	2.032459
12.885017	0.1	2.045572
12.886683	0.1	2.058208
12.888350	0.1	2.070606
12.890017	0.1	2.083123
12.891683	0.1	2.095521
12.893350	0.1	2.107024
12.895017	0.1	2.116680
12.896683	0.1	2.124131
12.898350	0.1	2.129734
12.900017	0.1	2.134323
12.901683	0.1	2.138913
12.903350	0.1	2.144694
12.905017	0.1	2.152622
12.906683	0.1	2.162516
12.908350	0.1	2.172649
12.910017	0.1	2.181173
12.911683	0.1	2.188265
12.913350	0.1	2.195299
12.915017	0.1	2.203465
12.916683	0.1	2.212703
12.918350	0.1	2.221465
12.920017	0.1	2.228081
12.921683	0.1	2.232254
12.923350	0.1	2.234340
12.925017	0.1	2.234399
12.926683	0.1	2.233088
12.928350	0.1	2.231062
12.930017	0.1	2.228499
12.931683	0.1	2.225936
12.933350	0.1	2.224565
12.935017	0.1	2.224982
12.936683	0.1	2.227128
12.938350	0.1	2.230346
12.940017	0.1	2.233386
12.941683	0.1	2.234995
12.943350	0.1	2.234876
12.945017	0.1	2.234042
12.946683	0.1	2.234221
12.948350	0.1	2.236426
12.950017	0.1	2.240062
12.951683	0.1	2.242446
12.953350	0.1	2.240539
12.955017	0.1	2.232969
12.956683	0.1	2.221644
12.958350	0.1	2.209008
12.960017	0.1	2.196908
12.961683	0.1	2.186716
12.963350	0.1	2.178908
12.965017	0.1	2.171934
12.966683	0.1	2.163768
12.968350	0.1	2.154648
12.970017	0.1	2.146959
12.971683	0.1	2.142668
12.973350	0.1	2.141833
12.975017	0.1	2.142370
12.976683	0.1	2.142608
12.978350	0.1	2.141535
12.980017	0.1	2.138257
12.981683	0.1	2.131820
12.983350	0.1	2.122343
12.985017	0.1	2.111673
12.986683	0.1	2.101600
12.988350	0.1	2.092064
12.990017	0.1	2.081871
12.991683	0.1	2.070546
12.993350	0.1	2.058149
12.995017	0.1	2.044976
12.996683	0.1	2.031982
12.998350	0.1	2.019942
13.000017	0.1	2.008200
13.001683	0.1	1.995862
13.003350	0.1	1.982808
13.005017	0.1	1.969516
13.006683	0.1	1.956284
13.008350	0.1	1.942754
13.010017	0.1	1.927972
13.011683	0.1	1.911640
13.013350	0.1	1.894355
13.015017	0.1	1.877189
13.016683	0.1	1.860201
13.018350	0.1	1.842797
13.020017	0.1	1.824617
13.021683	0.1	1.806378
13.023350	0.1	1.788914
13.025017	0.1	1.771987
13.026683	0.1	1.753867
13.028350	0.1	1.733184
13.030017	0.1	1.710296
13.031683	0.1	1.686156
13.033350	0.1	1.661122
13.035017	0.1	1.635790
13.036683	0.1	1.611114
13.038350	0.1	1.587808
13.040017	0.1	1.565814
13.041683	0.1	1.545429
13.043350	0.1	1.527071
13.045017	0.1	1.509905
13.046683	0.1	1.491845
13.048350	0.1	1.471639
13.050017	0.1	1.450300
13.051683	0.1	1.430929
13.053350	0.1	1.415670
13.055017	0.1	1.402319
13.056683	0.1	1.386881
13.058350	0.1	1.368702
13.060017	0.1	1.349807
13.061683	0.1	1.331985
13.063350	0.1	1.315773
13.065017	0.1	1.301289
13.066683	0.1	1.287937
13.068350	0.1	1.275122
13.070017	0.1	1.262784
13.071683	0.1	1.251221
13.073350	0.1	1.239955
13.075017	0.1	1.228333
13.076683	0.1	1.216173
13.078350	0.1	1.203299
13.080017	0.1	1.189351
13.081683	0.1	1.174271
13.083350	0.1	1.159191
13.085017	0.1	1.146197
13.086683	0.1	1.136422
13.088350	0.1	1.129627
13.090017	0.1	1.124084
13.091683	0.1	1.117587
13.093350	0.1	1.109421
13.095017	0.1	1.100838
13.096683	0.1	1.092970
13.098350	0.1	1.086235
13.100017	0.1	1.080930
13.101683	0.1	1.076698
13.103350	0.1	1.072288
13.105017	0.1	1.067042
13.106683	0.1	1.062572
13.108350	0.1	1.061380
13.110017	0.1	1.064777
13.111683	0.1	1.071155
13.113350	0.1	1.076996
13.115017	0.1	1.079917
13.116683	0.1	1.079321
13.118350	0.1	1.075566
13.120017	0.1	1.070321
13.121683	0.1	1.065552
13.123350	0.1	1.061738
13.125017	0.1	1.058221
13.126683	0.1	1.054943
13.128350	0.1	1.052558
13.130017	0.1	1.051843
13.131683	0.1	1.053155
13.133350	0.1	1.056135
13.135017	0.1	1.059532
13.136683	0.1	1.062334
13.138350	0.1	1.064241
13.140017	0.1	1.065373
13.141683	0.1	1.065910
13.143350	0.1	1.065254
13.145017	0.1	1.063049
13.146683	0.1	1.060247
13.148350	0.1	1.059115
13.150017	0.1	1.061499
13.151683	0.1	1.067579
13.153350	0.1	1.074970
13.155017	0.1	1.080632
13.156683	0.1	1.082361
13.158350	0.1	1.080036
13.160017	0.1	1.075625
13.161683	0.1	1.071990
13.163350	0.1	1.070499
13.165017	0.1	1.070559
13.166683	0.1	1.071274
13.168350	0.1	1.072168
13.170017	0.1	1.072824
13.171683	0.1	1.073182
13.173350	0.1	1.074731
13.175017	0.1	1.079559
13.176683	0.1	1.087129
13.178350	0.1	1.094639
13.180017	0.1	1.100361
13.181683	0.1	1.104236
13.183350	0.1	1.106203
13.185017	0.1	1.105547
13.186683	0.1	1.102686
13.188350	0.1	1.098812
13.190017	0.1	1.094937
13.191683	0.1	1.092136
13.193350	0.1	1.091838
13.195017	0.1	1.095653
13.196683	0.1	1.103997
13.198350	0.1	1.115382
13.200017	0.1	1.127184
13.201683	0.1	1.136184
13.203350	0.1	1.140773
13.205017	0.1	1.141846
13.206683	0.1	1.141489
13.208350	0.1	1.141965
13.210017	0.1	1.144588
13.211683	0.1	1.149297
13.213350	0.1	1.154184
13.215017	0.1	1.157105
13.216683	0.1	1.157343
13.218350	0.1	1.156390
13.220017	0.1	1.156688
13.221683	0.1	1.159370
13.223350	0.1	1.163602
13.225017	0.1	1.168490
13.226683	0.1	1.173616
13.228350	0.1	1.178801
13.230017	0.1	1.184642
13.231683	0.1	1.192451
13.233350	0.1	1.202524
13.235017	0.1	1.213670
13.236683	0.1	1.223743
13.238350	0.1	1.230657
13.240017	0.1	1.234114
13.241683	0.1	1.236260
13.243350	0.1	1.239896
13.245017	0.1	1.246989
13.246683	0.1	1.257598
13.248350	0.1	1.270592
13.250017	0.1	1.285672
13.251683	0.1	1.303732
13.253350	0.1	1.324415
13.255017	0.1	1.345635
13.256683	0.1	1.365006
13.258350	0.1	1.381636
13.260017	0.1	1.396000
13.261683	0.1	1.409471
13.263350	0.1	1.424015
13.265017	0.1	1.441598
13.266683	0.1	1.462460
13.268350	0.1	1.484335
13.270017	0.1	1.505196
13.271683	0.1	1.525581
13.273350	0.1	1.547635
13.275017	0.1	1.572788
13.276683	0.1	1.600921
13.278350	0.1	1.630604
13.280017	0.1	1.659989
13.281683	0.1	1.688361
13.283350	0.1	1.716852
13.285017	0.1	1.747608
13.286683	0.1	1.782537
13.288350	0.1	1.822233
13.290017	0.1	1.865566
13.291683	0.1	1.909912
13.293350	0.1	1.953304
13.295017	0.1	1.996696
13.296683	0.1	2.042651
13.298350	0.1	2.092302
13.300017	0.1	2.143800
13.301683	0.1	2.195060
13.303350	0.1	2.245963
13.305017	0.1	2.298236
13.306683	0.1	2.354086
13.308350	0.1	2.414763
13.310017	0.1	2.480149
13.311683	0.1	2.548278
13.313350	0.1	2.616406
13.315017	0.1	2.683282
13.316683	0.1	2.749860
13.318350	0.1	2.818704
13.320017	0.1	2.891958
13.321683	0.1	2.969921
13.323350	0.1	3.051222
13.325017	0.1	3.134251
13.326683	0.1	3.218591
13.328350	0.1	3.305555
13.330017	0.1	3.396273
13.331683	0.1	3.490687
13.333350	0.1	3.587306
13.335017	0.1	3.684998
13.336683	0.1	3.784061
13.338350	0.1	3.886223
13.340017	0.1	3.993213
13.341683	0.1	4.105449
13.343350	0.1	4.223287
13.345017	0.1	4.346788
13.346683	0.1	4.474521
13.348350	0.1	4.604578
13.350017	0.1	4.736483
13.351683	0.1	4.871726
13.353350	0.1	5.011320
13.355017	0.1	5.153299
13.356683	0.1	5.294800
13.358350	0.1	5.435825
13.360017	0.1	5.579651
13.361683	0.1	5.731106
13.363350	0.1	5.893112
13.365017	0.1	6.065190
13.366683	0.1	6.244958
13.368350	0.1	6.429375
13.370017	0.1	6.615341
13.371683	0.1	6.801606
13.373350	0.1	6.989599
13.375017	0.1	7.182122
13.376683	0.1	7.381499
13.378350	0.1	7.588804
13.380017	0.1	7.803619
13.381683	0.1	8.024812
13.383350	0.1	8.251012
13.385017	0.1	8.482457
13.386683	0.1	8.720995
13.388350	0.1	8.967400
13.390017	0.1	9.219826
13.391683	0.1	9.475589
13.393350	0.1	9.733677
13.395017	0.1	9.994925
13.396683	0.1	10.261119
13.398350	0.1	10.533274
13.400017	0.1	10.810197
13.401683	0.1	11.090220
13.403350	0.1	11.373044
13.405017	0.1	11.658371
13.406683	0.1	11.945427
13.408350	0.1	12.233437
13.410017	0.1	12.521745
13.411683	0.1	12.809754
13.413350	0.1	13.097704
13.415017	0.1	13.386966
13.416683	0.1	13.678611
13.418350	0.1	13.971687
13.420017	0.1	14.263214
13.421683	0.1	14.549673
13.423350	0.1	14.829040
13.425017	0.1	15.101613
13.426683	0.1	15.368999
13.428350	0.1	15.632273
13.430017	0.1	15.891255
13.431683	0.1	16.145528
13.433350	0.1	16.394795
13.435017	0.1	16.638161
13.436683	0.1	16.873659
13.438350	0.1	17.099501
13.440017	0.1	17.314733
13.441683	0.1	17.520012
13.443350	0.1	17.717005
13.445017	0.1	17.907084
13.446683	0.1	18.090607
13.448350	0.1	18.266500
13.450017	0.1	18.433214
13.451683	0.1	18.589975
13.453350	0.1	18.737794
13.455017	0.1	18.877448
13.456683	0.1	19.007565
13.458350	0.1	19.126416
13.460017	0.1	19.233526
13.461683	0.1	19.329966
13.463350	0.1	19.416989
13.465017	0.1	19.495488
13.466683	0.1	19.566299
13.468350	0.1	19.630493
13.470017	0.1	19.687952
13.471683	0.1	19.737662
13.473350	0.1	19.778908
13.475017	0.1	19.811393
13.476683	0.1	19.834460
13.478350	0.1	19.848050
13.480017	0.1	19.854308
13.481683	0.1	19.856395
13.483350	0.1	19.856096
13.485017	0.1	19.853176
13.486683	0.1	19.846262
13.488350	0.1	19.834281
13.490017	0.1	19.817353
13.491683	0.1	19.795419
13.493350	0.1	19.767643
13.495017	0.1	19.733311
13.496683	0.1	19.691826
13.498350	0.1	19.643129
13.500017	0.1	19.587816
13.501683	0.1	19.526840
13.503350	0.1	19.460202
13.505017	0.1	19.386829
13.506683	0.1	19.306065
13.508350	0.1	19.218923
13.510017	0.1	19.128085
13.511683	0.1	19.035579
13.513350	0.1	18.940867
13.515017	0.1	18.842460
13.516683	0.1	18.738152
13.518350	0.1	18.625320
13.520017	0.1	18.502058
13.521683	0.1	18.368722
13.523350	0.1	18.226625
13.525017	0.1	18.077792
13.526683	0.1	17.924250
13.528350	0.1	17.767073
13.530017	0.1	17.605842
13.531683	0.1	17.438949
13.533350	0.1	17.264069
13.535017	0.1	17.080189
13.536683	0.1	16.887964
13.538350	0.1	16.689719
13.540017	0.1	16.487063
13.541683	0.1	16.279043
13.543350	0.1	16.064049
13.545017	0.1	15.841425
13.546683	0.1	15.611053
13.548350	0.1	15.373171
13.550017	0.1	15.128554
13.551683	0.1	14.876843
13.553350	0.1	14.616788
13.555017	0.1	14.349640
13.556683	0.1	14.078976
13.558350	0.1	13.807715
13.560017	0.1	13.536335
13.561683	0.1	13.262988
13.563350	0.1	12.985886
13.565017	0.1	12.704314
13.566683	0.1	12.418807
13.568350	0.1	12.130380
13.570017	0.1	11.839927
13.571683	0.1	11.547745
13.573350	0.1	11.254192
13.575017	0.1	10.960043
13.576683	0.1	10.665894
13.578350	0.1	10.371686
13.580017	0.1	10.077596
13.581683	0.1	9.784222
13.583350	0.1	9.493173
13.585017	0.1	9.205580
13.586683	0.1	8.921385
13.588350	0.1	8.639515
13.590017	0.1	8.359671
13.591683	0.1	8.082629
13.593350	0.1	7.810414
13.595017	0.1	7.545352
13.596683	0.1	7.287920
13.598350	0.1	7.036388
13.600017	0.1	6.788612
13.601683	0.1	6.543756
13.603350	0.1	6.302774
13.605017	0.1	6.067574
13.606683	0.1	5.840361
13.608350	0.1	5.621136
13.610017	0.1	5.407811
13.611683	0.1	5.199194
13.613350	0.1	4.996181
13.615017	0.1	4.801095
13.616683	0.1	4.614830
13.618350	0.1	4.436076
13.620017	0.1	4.263461
13.621683	0.1	4.097820
13.623350	0.1	3.941000
13.625017	0.1	3.794193
13.626683	0.1	3.656388
13.628350	0.1	3.525198
13.630017	0.1	3.398299
13.631683	0.1	3.275335
13.633350	0.1	3.157020
13.635017	0.1	3.044307
13.636683	0.1	2.937257
13.638350	0.1	2.834737
13.640017	0.1	2.735317
13.641683	0.1	2.639294
13.643350	0.1	2.549052
13.645017	0.1	2.467096
13.646683	0.1	2.393782
13.648350	0.1	2.326787
13.650017	0.1	2.262175
13.651683	0.1	2.196908
13.653350	0.1	2.131522
13.655017	0.1	2.069593
13.656683	0.1	2.014339
13.658350	0.1	1.965821
13.660017	0.1	1.921773
13.661683	0.1	1.879990
13.663350	0.1	1.839459
13.665017	0.1	1.800299
13.666683	0.1	1.763284
13.668350	0.1	1.728177
13.670017	0.1	1.694024
13.671683	0.1	1.660943
13.673350	0.1	1.630545
13.675017	0.1	1.603723
13.676683	0.1	1.578808
13.678350	0.1	1.553297
13.680017	0.1	1.526654
13.681683	0.1	1.499653
13.683350	0.1	1.473606
13.685017	0.1	1.449823
13.686683	0.1	1.429081
13.688350	0.1	1.410961
13.690017	0.1	1.393795
13.691683	0.1	1.376510
13.693350	0.1	1.360238
13.695017	0.1	1.347482
13.696683	0.1	1.339555
13.698350	0.1	1.335323
13.700017	0.1	1.331389
13.701683	0.1	1.323462
13.703350	0.1	1.309276
13.705017	0.1	1.291096
13.706683	0.1	1.273513
13.708350	0.1	1.259446
13.710017	0.1	1.248360
13.711683	0.1	1.238763
13.713350	0.1	1.229823
13.715017	0.1	1.221299
13.716683	0.1	1.213431
13.718350	0.1	1.206875
13.720017	0.1	1.202107
13.721683	0.1	1.198232
13.723350	0.1	1.193047
13.725017	0.1	1.185477
13.726683	0.1	1.176357
13.728350	0.1	1.167297
13.730017	0.1	1.159787
13.731683	0.1	1.153350
13.733350	0.1	1.146019
13.735017	0.1	1.136959
13.736683	0.1	1.127780
13.738350	0.1	1.121640
13.740017	0.1	1.120508
13.741683	0.1	1.123488
13.743350	0.1	1.126766
13.745017	0.1	1.126409
13.746683	0.1	1.121700
13.748350	0.1	1.115084
13.750017	0.1	1.109541
13.751683	0.1	1.106441
13.753350	0.1	1.105428
13.755017	0.1	1.104593
13.756683	0.1	1.101732
13.758350	0.1	1.096189
13.760017	0.1	1.089513
13.761683	0.1	1.084268
13.763350	0.1	1.082361
13.765017	0.1	1.083791
13.766683	0.1	1.086891
13.768350	0.1	1.090288
13.770017	0.1	1.093566
13.771683	0.1	1.096666
13.773350	0.1	1.099885
13.775017	0.1	1.102448
13.776683	0.1	1.103163
13.778350	0.1	1.101971
13.780017	0.1	1.100719
13.781683	0.1	1.101434
13.783350	0.1	1.103461
13.785017	0.1	1.103997
13.786683	0.1	1.100659
13.788350	0.1	1.094222
13.790017	0.1	1.088202
13.791683	0.1	1.085699
13.793350	0.1	1.087666
13.795017	0.1	1.093268
13.796683	0.1	1.099885
13.798350	0.1	1.104534
13.800017	0.1	1.105905
13.801683	0.1	1.105249
13.803350	0.1	1.103997
13.805017	0.1	1.102984
13.806683	0.1	1.103401
13.808350	0.1	1.106381
13.810017	0.1	1.111090
13.811683	0.1	1.115322
13.813350	0.1	1.116693
13.815017	0.1	1.114786
13.816683	0.1	1.111388
13.818350	0.1	1.109660
13.820017	0.1	1.112044
13.821683	0.1	1.118720
13.823350	0.1	1.128197
13.825017	0.1	1.138330
13.826683	0.1	1.146734
13.828350	0.1	1.151383
13.830017	0.1	1.151323
13.831683	0.1	1.148164
13.833350	0.1	1.144588
13.835017	0.1	1.142681
13.836683	0.1	1.142919
13.838350	0.1	1.144886
13.840017	0.1	1.148105
13.841683	0.1	1.151323
13.843350	0.1	1.152873
13.845017	0.1	1.152754
13.846683	0.1	1.153052
13.848350	0.1	1.155615
13.850017	0.1	1.159847
13.851683	0.1	1.164198
13.853350	0.1	1.167953
13.855017	0.1	1.172185
13.856683	0.1	1.177788
13.858350	0.1	1.183450
13.860017	0.1	1.187265
13.861683	0.1	1.188576
13.863350	0.1	1.188219
13.865017	0.1	1.186907
13.866683	0.1	1.184523
13.868350	0.1	1.181305
13.870017	0.1	1.178980
13.871683	0.1	1.179874
13.873350	0.1	1.185060
13.875017	0.1	1.193643
13.876683	0.1	1.203120
13.878350	0.1	1.210928
13.880017	0.1	1.216054
13.881683	0.1	1.218855
13.883350	0.1	1.220405
13.885017	0.1	1.222313
13.886683	0.1	1.224816
13.888350	0.1	1.225650
13.890017	0.1	1.223564
13.891683	0.1	1.220524
13.893350	0.1	1.219690
13.895017	0.1	1.222968
13.896683	0.1	1.230061
13.898350	0.1	1.239419
13.900017	0.1	1.248598
13.901683	0.1	1.254916
13.903350	0.1	1.257360
13.905017	0.1	1.257598
13.906683	0.1	1.258552
13.908350	0.1	1.262546
13.910017	0.1	1.269162
13.911683	0.1	1.275897
13.913350	0.1	1.279473
13.915017	0.1	1.278818
13.916683	0.1	1.276195
13.918350	0.1	1.274824
13.920017	0.1	1.276791
13.921683	0.1	1.282394
13.923350	0.1	1.290500
13.925017	0.1	1.298785
13.926683	0.1	1.305997
13.928350	0.1	1.312971
13.930017	0.1	1.320958
13.931683	0.1	1.329422
13.933350	0.1	1.335681
13.935017	0.1	1.337349
13.936683	0.1	1.334965
13.938350	0.1	1.331151
13.940017	0.1	1.328051
13.941683	0.1	1.326919
13.943350	0.1	1.329064
13.945017	0.1	1.335681
13.946683	0.1	1.346111
13.948350	0.1	1.358330
13.950017	0.1	1.371443
13.951683	0.1	1.384974
13.953350	0.1	1.396775
13.955017	0.1	1.404464
13.956683	0.1	1.408458
13.958350	0.1	1.411080
13.960017	0.1	1.412869
13.961683	0.1	1.412094
13.963350	0.1	1.408279
13.965017	0.1	1.403570
13.966683	0.1	1.401603
13.968350	0.1	1.405478
13.970017	0.1	1.416683
13.971683	0.1	1.433730
13.973350	0.1	1.452506
13.975017	0.1	1.468420
13.976683	0.1	1.479745
13.978350	0.1	1.487911
13.980017	0.1	1.495481
13.981683	0.1	1.504481
13.983350	0.1	1.515508
13.985017	0.1	1.527548
13.986683	0.1	1.538515
13.988350	0.1	1.548112
13.990017	0.1	1.557887
13.991683	0.1	1.569569
13.993350	0.1	1.583755
13.995017	0.1	1.599491
13.996683	0.1	1.615465
13.998350	0.1	1.630902
14.000017	0.1	1.645684
14.001683	0.1	1.659870
14.003350	0.1	1.674235
14.005017	0.1	1.689136
14.006683	0.1	1.703978
14.008350	0.1	1.717806
14.010017	0.1	1.731634
14.011683	0.1	1.747966
14.013350	0.1	1.767993
14.015017	0.1	1.789987
14.016683	0.1	1.810730
14.018350	0.1	1.828671
14.020017	0.1	1.845241
14.021683	0.1	1.862884
14.023350	0.1	1.882911
14.025017	0.1	1.905084
14.026683	0.1	1.928151
14.028350	0.1	1.951397
14.030017	0.1	1.974881
14.031683	0.1	2.000272
14.033350	0.1	2.028525
14.035017	0.1	2.058447
14.036683	0.1	2.087891
14.038350	0.1	2.116084
14.040017	0.1	2.143800
14.041683	0.1	2.171874
14.043350	0.1	2.199769
14.045017	0.1	2.226949
14.046683	0.1	2.253950
14.048350	0.1	2.281845
14.050017	0.1	2.311587
14.051683	0.1	2.343297
14.053350	0.1	2.376080
14.055017	0.1	2.408207
14.056683	0.1	2.438724
14.058350	0.1	2.467930
14.060017	0.1	2.496958
14.061683	0.1	2.527535
14.063350	0.1	2.560973
14.065017	0.1	2.597153
14.066683	0.1	2.635002
14.068350	0.1	2.673090
14.070017	0.1	2.710223
14.071683	0.1	2.746403
14.073350	0.1	2.781987
14.075017	0.1	2.818406
14.076683	0.1	2.856612
14.078350	0.1	2.894879
14.080017	0.1	2.930701
14.081683	0.1	2.963662
14.083350	0.1	2.995014
14.085017	0.1	3.026188
14.086683	0.1	3.058136
14.088350	0.1	3.090024
14.090017	0.1	3.119528
14.091683	0.1	3.144562
14.093350	0.1	3.165364
14.095017	0.1	3.184080
14.096683	0.1	3.204107
14.098350	0.1	3.228069
14.100017	0.1	3.256023
14.101683	0.1	3.286302
14.103350	0.1	3.316879
14.105017	0.1	3.346086
14.106683	0.1	3.373802
14.108350	0.1	3.400922
14.110017	0.1	3.428281
14.111683	0.1	3.455997
14.113350	0.1	3.482759
14.115017	0.1	3.505051
14.116683	0.1	3.519953
14.118350	0.1	3.528178
14.120017	0.1	3.533960
14.121683	0.1	3.541470
14.123350	0.1	3.552139
14.125017	0.1	3.564477
14.126683	0.1	3.576219
14.128350	0.1	3.586829
14.130017	0.1	3.597021
14.131683	0.1	3.607273
14.133350	0.1	3.616929
14.135017	0.1	3.625274
14.136683	0.1	3.632128
14.138350	0.1	3.638506
14.140017	0.1	3.645778
14.141683	0.1	3.654182
14.143350	0.1	3.662348
14.145017	0.1	3.668726
14.146683	0.1	3.672004
14.148350	0.1	3.671646
14.150017	0.1	3.668249
14.151683	0.1	3.663540
14.153350	0.1	3.659308
14.155017	0.1	3.656626
14.156683	0.1	3.654957
14.158350	0.1	3.652930
14.160017	0.1	3.649593
14.161683	0.1	3.644586
14.163350	0.1	3.637552
14.165017	0.1	3.629267
14.166683	0.1	3.620684
14.168350	0.1	3.610909
14.170017	0.1	3.598213
14.171683	0.1	3.582597
14.173350	0.1	3.565788
14.175017	0.1	3.549755
14.176683	0.1	3.536046
14.178350	0.1	3.525317
14.180017	0.1	3.516436
14.181683	0.1	3.506243
14.183350	0.1	3.491879
14.185017	0.1	3.472150
14.186683	0.1	3.447414
14.188350	0.1	3.419697
14.190017	0.1	3.391564
14.191683	0.1	3.364980
14.193350	0.1	3.340960
14.195017	0.1	3.319562
14.196683	0.1	3.298998
14.198350	0.1	3.277481
14.200017	0.1	3.255069
14.201683	0.1	3.232300
14.203350	0.1	3.208399
14.205017	0.1	3.182531
14.206683	0.1	3.155053
14.208350	0.1	3.126443
14.210017	0.1	3.095865
14.211683	0.1	3.062487
14.213350	0.1	3.027260
14.215017	0.1	2.992988
14.216683	0.1	2.962470
14.218350	0.1	2.936363
14.220017	0.1	2.913177
14.221683	0.1	2.889812
14.223350	0.1	2.863407
14.225017	0.1	2.833009
14.226683	0.1	2.799750
14.228350	0.1	2.766013
14.230017	0.1	2.734780
14.231683	0.1	2.707601
14.233350	0.1	2.683819
14.235017	0.1	2.661348
14.236683	0.1	2.638340
14.238350	0.1	2.613902
14.240017	0.1	2.588332
14.241683	0.1	2.562702
14.243350	0.1	2.538026
14.245017	0.1	2.514601
14.246683	0.1	2.491653
14.248350	0.1	2.468407
14.250017	0.1	2.444327
14.251683	0.1	2.419174
14.253350	0.1	2.393782
14.255017	0.1	2.370536
14.256683	0.1	2.351582
14.258350	0.1	2.337396
14.260017	0.1	2.326012
14.261683	0.1	2.314091
14.263350	0.1	2.299130
14.265017	0.1	2.281666
14.266683	0.1	2.263785
14.268350	0.1	2.247036
14.270017	0.1	2.231360
14.271683	0.1	2.216458
14.273350	0.1	2.202511
14.275017	0.1	2.189458
14.276683	0.1	2.176345
14.278350	0.1	2.163112
14.280017	0.1	2.151370
14.281683	0.1	2.142072
14.283350	0.1	2.133966
14.285017	0.1	2.125263
14.286683	0.1	2.116025
14.288350	0.1	2.107740
14.290017	0.1	2.101481
14.291683	0.1	2.097547
14.293350	0.1	2.095580
14.295017	0.1	2.095282
14.296683	0.1	2.095640
14.298350	0.1	2.095103
14.300017	0.1	2.092540
14.301683	0.1	2.088189
14.303350	0.1	2.083302
14.305017	0.1	2.078772
14.306683	0.1	2.074301
14.308350	0.1	2.069235
14.310017	0.1	2.063990
14.311683	0.1	2.059937
14.313350	0.1	2.057791
14.315017	0.1	2.056956
14.316683	0.1	2.056301
14.318350	0.1	2.054989
14.320017	0.1	2.053499
14.321683	0.1	2.052546
14.323350	0.1	2.052009
14.325017	0.1	2.051294
14.326683	0.1	2.049685
14.328350	0.1	2.047122
14.330017	0.1	2.043784
14.331683	0.1	2.039373
14.333350	0.1	2.034009
14.335017	0.1	2.028883
14.336683	0.1	2.025545
14.338350	0.1	2.024830
14.340017	0.1	2.025187
14.341683	0.1	2.024174
14.343350	0.1	2.020896
14.345017	0.1	2.016902
14.346683	0.1	2.014756
14.348350	0.1	2.016366
14.350017	0.1	2.022028
14.351683	0.1	2.029717
14.353350	0.1	2.036452
14.355017	0.1	2.040148
14.356683	0.1	2.040804
14.358350	0.1	2.039850
14.360017	0.1	2.039254
14.361683	0.1	2.040267
14.363350	0.1	2.042532
14.365017	0.1	2.044559
14.366683	0.1	2.045930
14.368350	0.1	2.047718
14.370017	0.1	2.051413
14.371683	0.1	2.057850
14.373350	0.1	2.066553
14.375017	0.1	2.075076
14.376683	0.1	2.081335
14.378350	0.1	2.085567
14.380017	0.1	2.090514
14.381683	0.1	2.099157
14.383350	0.1	2.111673
14.385017	0.1	2.125502
14.386683	0.1	2.137482
14.388350	0.1	2.146244
14.390017	0.1	2.151728
14.391683	0.1	2.154470
14.393350	0.1	2.156079
14.395017	0.1	2.159953
14.396683	0.1	2.168477
14.398350	0.1	2.179861
14.400017	0.1	2.190709
14.401683	0.1	2.199710
14.403350	0.1	2.208412
14.405017	0.1	2.217949
14.406683	0.1	2.227605
14.408350	0.1	2.235592
14.410017	0.1	2.241731
14.411683	0.1	2.247453
14.413350	0.1	2.254605
14.415017	0.1	2.263963
14.416683	0.1	2.274275
14.418350	0.1	2.283573
14.420017	0.1	2.291381
14.421683	0.1	2.298653
14.423350	0.1	2.306581
14.425017	0.1	2.316654
14.426683	0.1	2.329111
14.428350	0.1	2.341747
14.430017	0.1	2.351463
14.431683	0.1	2.357841
14.433350	0.1	2.363384
14.435017	0.1	2.370417
14.436683	0.1	2.378822
14.438350	0.1	2.386987
14.440017	0.1	2.394140
14.441683	0.1	2.401352
14.443350	0.1	2.410233
14.445017	0.1	2.421498
14.446683	0.1	2.434373
14.448350	0.1	2.447128
14.450017	0.1	2.458394
14.451683	0.1	2.467513
14.453350	0.1	2.474904
14.455017	0.1	2.481043
14.456683	0.1	2.487481
14.458350	0.1	2.496302
14.460017	0.1	2.508164
14.461683	0.1	2.521336
14.463350	0.1	2.533138
14.465017	0.1	2.542734
14.466683	0.1	2.551258
14.468350	0.1	2.561033
14.470017	0.1	2.574444
14.471683	0.1	2.591670
14.473350	0.1	2.610326
14.475017	0.1	2.627134
14.476683	0.1	2.640009
14.478350	0.1	2.649605
14.480017	0.1	2.658069
14.481683	0.1	2.667129
14.483350	0.1	2.677739
14.485017	0.1	2.691090
14.486683	0.1	2.707958
14.488350	0.1	2.728224
14.490017	0.1	2.750874
14.491683	0.1	2.774060
14.493350	0.1	2.795875
14.495017	0.1	2.815426
14.496683	0.1	2.833426
14.498350	0.1	2.852142
14.500017	0.1	2.874255
14.501683	0.1	2.900958
14.503350	0.1	2.930463
14.505017	0.1	2.959371
14.506683	0.1	2.986551
14.508350	0.1	3.013969
14.510017	0.1	3.044367
14.511683	0.1	3.078342
14.513350	0.1	3.115535
14.515017	0.1	3.155768
14.516683	0.1	3.198207
14.518350	0.1	3.240764
14.520017	0.1	3.282011
14.521683	0.1	3.322303
14.523350	0.1	3.363311
14.525017	0.1	3.407300
14.526683	0.1	3.455281
14.528350	0.1	3.506541
14.530017	0.1	3.558874
14.531683	0.1	3.611148
14.533350	0.1	3.664196
14.535017	0.1	3.719866
14.536683	0.1	3.779233
14.538350	0.1	3.842473
14.540017	0.1	3.909588
14.541683	0.1	3.980577
14.543350	0.1	4.054725
14.545017	0.1	4.131079
14.546683	0.1	4.208565
14.548350	0.1	4.286945
14.550017	0.1	4.367292
14.551683	0.1	4.451216
14.553350	0.1	4.539669
14.555017	0.1	4.632473
14.556683	0.1	4.727900
14.558350	0.1	4.823506
14.560017	0.1	4.918397
14.561683	0.1	5.014241
14.563350	0.1	5.114258
14.565017	0.1	5.220115
14.566683	0.1	5.331517
14.568350	0.1	5.446613
14.570017	0.1	5.563557
14.571683	0.1	5.682052
14.573350	0.1	5.802214
14.575017	0.1	5.924106
14.576683	0.1	6.048203
14.578350	0.1	6.175340
14.580017	0.1	6.306172
14.581683	0.1	6.440521
14.583350	0.1	6.577611
14.585017	0.1	6.716073
14.586683	0.1	6.854892
14.588350	0.1	6.993473
14.590017	0.1	7.131696
14.591683	0.1	7.270337
14.593350	0.1	7.410646
14.595017	0.1	7.553041
14.596683	0.1	7.696510
14.598350	0.1	7.839621
14.600017	0.1	7.982612
14.601683	0.1	8.126975
14.603350	0.1	8.274258
14.605017	0.1	8.424819
14.606683	0.1	8.577347
14.608350	0.1	8.729160
14.610017	0.1	8.876920
14.611683	0.1	9.018720
14.613350	0.1	9.155691
14.615017	0.1	9.290934
14.616683	0.1	9.426535
14.618350	0.1	9.562076
14.620017	0.1	9.695829
14.621683	0.1	9.827138
14.623350	0.1	9.956360
14.625017	0.1	10.084153
14.626683	0.1	10.210574
14.628350	0.1	10.334671
14.630017	0.1	10.453880
14.631683	0.1	10.566116
14.633350	0.1	10.671497
14.635017	0.1	10.772527
14.636683	0.1	10.872782
14.638350	0.1	10.974944
14.640017	0.1	11.079372
14.641683	0.1	11.183024
14.643350	0.1	11.280955
14.645017	0.1	11.369289
14.646683	0.1	11.447490
14.648350	0.1	11.518300
14.650017	0.1	11.584819
14.651683	0.1	11.649013
14.653350	0.1	11.711002
14.655017	0.1	11.769534
14.656683	0.1	11.823953
14.658350	0.1	11.873782
14.660017	0.1	11.919559
14.661683	0.1	11.962951
14.663350	0.1	12.005389
14.665017	0.1	12.046576
14.666683	0.1	12.085915
14.668350	0.1	12.123287
14.670017	0.1	12.158454
14.671683	0.1	12.191356
14.673350	0.1	12.222648
14.675017	0.1	12.253047
14.676683	0.1	12.282313
14.678350	0.1	12.309612
14.680017	0.1	12.334109
14.681683	0.1	12.355746
14.683350	0.1	12.376011
14.685017	0.1	12.396277
14.686683	0.1	12.416781
14.688350	0.1	12.437344
14.690017	0.1	12.458266
14.691683	0.1	12.480737
14.693350	0.1	12.506724
14.695017	0.1	12.537957
14.696683	0.1	12.575210
14.698350	0.1	12.618900
14.700017	0.1	12.669028
14.701683	0.1	12.725175
14.703350	0.1	12.786330
14.705017	0.1	12.851835
14.706683	0.1	12.923063
14.708350	0.1	13.002694
14.710017	0.1	13.092817
14.711683	0.1	13.193847
14.713350	0.1	13.304532
14.715017	0.1	13.423444
14.716683	0.1	13.549865
14.718350	0.1	13.684393
14.720017	0.1	13.828636
14.721683	0.1	13.983966
14.723350	0.1	14.150501
14.725017	0.1	14.328421
14.726683	0.1	14.517189
14.728350	0.1	14.716566
14.730017	0.1	14.926434
14.731683	0.1	15.146912
14.733350	0.1	15.377761
14.735017	0.1	15.618981
14.736683	0.1	15.871824
14.738350	0.1	16.137601
14.740017	0.1	16.415359
14.741683	0.1	16.701461
14.743350	0.1	16.993762
14.745017	0.1	17.293335
14.746683	0.1	17.602385
14.748350	0.1	17.920793
14.750017	0.1	18.246533
14.751683	0.1	18.576862
14.753350	0.1	18.909098
14.755017	0.1	19.240977
14.756683	0.1	19.570650
14.758350	0.1	19.896389
14.760017	0.1	20.216764
14.761683	0.1	20.531715
14.763350	0.1	20.843328
14.765017	0.1	21.153511
14.766683	0.1	21.461667
14.768350	0.1	21.764757
14.770017	0.1	22.058548
14.771683	0.1	22.338809
14.773350	0.1	22.603275
14.775017	0.1	22.851945
14.776683	0.1	23.085655
14.778350	0.1	23.305358
14.780017	0.1	23.511828
14.781683	0.1	23.704888
14.783350	0.1	23.883165
14.785017	0.1	24.045171
14.786683	0.1	24.190189
14.788350	0.1	24.317802
14.790017	0.1	24.427892
14.791683	0.1	24.521174
14.793350	0.1	24.598898
14.795017	0.1	24.661662
14.796683	0.1	24.709345
14.798350	0.1	24.741532
14.800017	0.1	24.758698
14.801683	0.1	24.760844
14.803350	0.1	24.747016
14.805017	0.1	24.717928
14.806683	0.1	24.676682
14.808350	0.1	24.626853
14.810017	0.1	24.570109
14.811683	0.1	24.506272
14.813350	0.1	24.435045
14.815017	0.1	24.356545
14.816683	0.1	24.270715
14.818350	0.1	24.176301
14.820017	0.1	24.072589
14.821683	0.1	23.960771
14.823350	0.1	23.842575
14.825017	0.1	23.719133
14.826683	0.1	23.590566
14.828350	0.1	23.457171
14.830017	0.1	23.319305
14.831683	0.1	23.177983
14.833350	0.1	23.034634
14.835017	0.1	22.888781
14.836683	0.1	22.738100
14.838350	0.1	22.581161
14.840017	0.1	22.419514
14.841683	0.1	22.256972
14.843350	0.1	22.096218
14.845017	0.1	21.936776
14.846683	0.1	21.775307
14.848350	0.1	21.608652
14.850017	0.1	21.435262
14.851683	0.1	21.255316
14.853350	0.1	21.070184
14.855017	0.1	20.882310
14.856683	0.1	20.693482
14.858350	0.1	20.503105
14.860017	0.1	20.308198
14.861683	0.1	20.105244
14.863350	0.1	19.892694
14.865017	0.1	19.671859
14.866683	0.1	19.446434
14.868350	0.1	19.219876
14.870017	0.1	18.993319
14.871683	0.1	18.765033
14.873350	0.1	18.531145
14.875017	0.1	18.288554
14.876683	0.1	18.037320
14.878350	0.1	17.779888
14.880017	0.1	17.519117
14.881683	0.1	17.257930
14.883350	0.1	16.997994
14.885017	0.1	16.739489
14.886683	0.1	16.480804
14.888350	0.1	16.220213
14.890017	0.1	15.956224
14.891683	0.1	15.688241
14.893350	0.1	15.417398
14.895017	0.1	15.146733
14.896683	0.1	14.880241
14.898350	0.1	14.620543
14.900017	0.1	14.367641
14.901683	0.1	14.119805
14.903350	0.1	13.874532
14.905017	0.1	13.631106
14.906683	0.1	13.391555
14.908350	0.1	13.159335
14.910017	0.1	12.937189
14.911683	0.1	12.725473
14.913350	0.1	12.523413
14.915017	0.1	12.330354
14.916683	0.1	12.146176
14.918350	0.1	11.970998
14.920017	0.1	11.805773
14.921683	0.1	11.651099
14.923350	0.1	11.506499
14.925017	0.1	11.372150
14.926683	0.1	11.250318
14.928350	0.1	11.142493
14.930017	0.1	11.048794
14.931683	0.1	10.969103
14.933350	0.1	10.904492
14.935017	0.1	10.855735
14.936683	0.1	10.821284
14.938350	0.1	10.797978
14.940017	0.1	10.783494
14.941683	0.1	10.777832
14.943350	0.1	10.783196
14.945017	0.1	10.802270
14.946683	0.1	10.837138
14.948350	0.1	10.887623
14.950017	0.1	10.951818
14.951683	0.1	11.026860
14.953350	0.1	11.110366
14.955017	0.1	11.202336
14.956683	0.1	11.304856
14.958350	0.1	11.420251
14.960017	0.1	11.548818
14.961683	0.1	11.688472
14.963350	0.1	11.836172
14.965017	0.1	11.989415
14.966683	0.1	12.146950
14.968350	0.1	12.309492
14.970017	0.1	12.478591
14.971683	0.1	12.655259
14.973350	0.1	12.838722
14.975017	0.1	13.027073
14.976683	0.1	13.218582
14.978350	0.1	13.412059
14.980017	0.1	13.606907
14.981683	0.1	13.802946
14.983350	0.1	13.999761
14.985017	0.1	14.195503
14.986683	0.1	14.388562
14.988350	0.1	14.578939
14.990017	0.1	14.766754
14.991683	0.1	14.951588
14.993350	0.1	15.133084
14.995017	0.1	15.311302
14.996683	0.1	15.484513
14.998350	0.1	15.649856
15.000017	0.1	15.805543
15.001683	0.1	15.952290
15.003350	0.1	16.092301
15.005017	0.1	16.227306
15.006683	0.1	16.357780
15.008350	0.1	16.481877
15.010017	0.1	16.596080
15.011683	0.1	16.697408
15.013350	0.1	16.785980
15.015017	0.1	16.864539
15.016683	0.1	16.936065
15.018350	0.1	17.001093
15.020017	0.1	17.057718
15.021683	0.1	17.103315
15.023350	0.1	17.136456
15.025017	0.1	17.157794
15.026683	0.1	17.168881
15.028350	0.1	17.171146
15.030017	0.1	17.165960
15.031683	0.1	17.153264
15.033350	0.1	17.131210
15.035017	0.1	17.097653
15.036683	0.1	17.052413
15.038350	0.1	16.997398
15.040017	0.1	16.934992
15.041683	0.1	16.865791
15.043350	0.1	16.788186
15.045017	0.1	16.700388
15.046683	0.1	16.602040
15.048350	0.1	16.494931
15.050017	0.1	16.382099
15.051683	0.1	16.265751
15.053350	0.1	16.146005
15.055017	0.1	16.022027
15.056683	0.1	15.892507
15.058350	0.1	15.755595
15.060017	0.1	15.609385
15.061683	0.1	15.454710
15.063350	0.1	15.294553
15.065017	0.1	15.131236
15.066683	0.1	14.964343
15.068350	0.1	14.792145
15.070017	0.1	14.614702
15.071683	0.1	14.433564
15.073350	0.1	14.249624
15.075017	0.1	14.062763
15.076683	0.1	13.873280
15.078350	0.1	13.682426
15.080017	0.1	13.491989
15.081683	0.1	13.303459
15.083350	0.1	13.117433
15.085017	0.1	12.933017
15.086683	0.1	12.748004
15.088350	0.1	12.560428
15.090017	0.1	12.369335
15.091683	0.1	12.174965
15.093350	0.1	11.978746
15.095017	0.1	11.783541
15.096683	0.1	11.592568
15.098350	0.1	11.407614
15.100017	0.1	11.228920
15.101683	0.1	11.056185
15.103350	0.1	10.888637
15.105017	0.1	10.726393
15.106683	0.1	10.569990
15.108350	0.1	10.419131
15.110017	0.1	10.272205
15.111683	0.1	10.127724
15.113350	0.1	9.985150
15.115017	0.1	9.845734
15.116683	0.1	9.712160
15.118350	0.1	9.587348
15.120017	0.1	9.472371
15.121683	0.1	9.365857
15.123350	0.1	9.266079
15.125017	0.1	9.171606
15.126683	0.1	9.081781
15.128350	0.1	8.995891
15.130017	0.1	8.913398
15.131683	0.1	8.834661
15.133350	0.1	8.761645
15.135017	0.1	8.696259
15.136683	0.1	8.639157
15.138350	0.1	8.590341
15.140017	0.1	8.550168
15.141683	0.1	8.518220
15.143350	0.1	8.492470
15.145017	0.1	8.469463
15.146683	0.1	8.447350
15.148350	0.1	8.427442
15.150017	0.1	8.412064
15.151683	0.1	8.402885
15.153350	0.1	8.399725
15.155017	0.1	8.400858
15.156683	0.1	8.404613
15.158350	0.1	8.411348
15.160017	0.1	8.422852
15.161683	0.1	8.439661
15.163350	0.1	8.460463
15.165017	0.1	8.484185
15.166683	0.1	8.511246
15.168350	0.1	8.542896
15.170017	0.1	8.579314
15.171683	0.1	8.619547
15.173350	0.1	8.662165
15.175017	0.1	8.706689
15.176683	0.1	8.753598
15.178350	0.1	8.803487
15.180017	0.1	8.855641
15.181683	0.1	8.908451
15.183350	0.1	8.960307
15.185017	0.1	9.011150
15.186683	0.1	9.061933
15.188350	0.1	9.113849
15.190017	0.1	9.169043
15.191683	0.1	9.228886
15.193350	0.1	9.292901
15.195017	0.1	9.358705
15.196683	0.1	9.423018
15.198350	0.1	9.482921
15.200017	0.1	9.537519
15.201683	0.1	9.588779
15.203350	0.1	9.639562
15.205017	0.1	9.691597
15.206683	0.1	9.745658
15.208350	0.1	9.800912
15.210017	0.1	9.854615
15.211683	0.1	9.903253
15.213350	0.1	9.945512
15.215017	0.1	9.983421
15.216683	0.1	10.020197
15.218350	0.1	10.058404
15.220017	0.1	10.098100
15.221683	0.1	10.136307
15.223350	0.1	10.169328
15.225017	0.1	10.195792
15.226683	0.1	10.216833
15.228350	0.1	10.233820
15.230017	0.1	10.246933
15.231683	0.1	10.256827
15.233350	0.1	10.264755
15.235017	0.1	10.270417
15.236683	0.1	10.271907
15.238350	0.1	10.267974
15.240017	0.1	10.258198
15.241683	0.1	10.243536
15.243350	0.1	10.226250
15.245017	0.1	10.207534
15.246683	0.1	10.186554
15.248350	0.1	10.162354
15.250017	0.1	10.135115
15.251683	0.1	10.104955
15.253350	0.1	10.072053
15.255017	0.1	10.037125
15.256683	0.1	10.000826
15.258350	0.1	9.963096
15.260017	0.1	9.922207
15.261683	0.1	9.875656
15.263350	0.1	9.823204
15.265017	0.1	9.766639
15.266683	0.1	9.707869
15.268350	0.1	9.648443
15.270017	0.1	9.589494
15.271683	0.1	9.530724
15.273350	0.1	9.471000
15.275017	0.1	9.408534
15.276683	0.1	9.341181
15.278350	0.1	9.269059
15.280017	0.1	9.195507
15.281683	0.1	9.124578
15.283350	0.1	9.057761
15.285017	0.1	8.993924
15.286683	0.1	8.930803
15.288350	0.1	8.866549
15.290017	0.1	8.801342
15.291683	0.1	8.737684
15.293350	0.1	8.677245
15.295017	0.1	8.619965
15.296683	0.1	8.564592
15.298350	0.1	8.509756
15.300017	0.1	8.454502
15.301683	0.1	8.398295
15.303350	0.1	8.341313
15.305017	0.1	8.284390
15.306683	0.1	8.228720
15.308350	0.1	8.174837
15.310017	0.1	8.123696
15.311683	0.1	8.077145
15.313350	0.1	8.037150
15.315017	0.1	8.005083
15.316683	0.1	7.980407
15.318350	0.1	7.959784
15.320017	0.1	7.938922
15.321683	0.1	7.915974
15.323350	0.1	7.892192
15.325017	0.1	7.870198
15.326683	0.1	7.852436
15.328350	0.1	7.841409
15.330017	0.1	7.839084
15.331683	0.1	7.845819
15.333350	0.1	7.860125
15.335017	0.1	7.879854
15.336683	0.1	7.903219
15.338350	0.1	7.930279
15.340017	0.1	7.962168
15.341683	0.1	7.999421
15.343350	0.1	8.040548
15.345017	0.1	8.084059
15.346683	0.1	8.130670
15.348350	0.1	8.182645
15.350017	0.1	8.242369
15.351683	0.1	8.310736
15.353350	0.1	8.386493
15.355017	0.1	8.467138
15.356683	0.1	8.549691
15.358350	0.1	8.632660
15.360017	0.1	8.717776
15.361683	0.1	8.810401
15.363350	0.1	8.915544
15.365017	0.1	9.034455
15.366683	0.1	9.163976
15.368350	0.1	9.299636
15.370017	0.1	9.438098
15.371683	0.1	9.578348
15.373350	0.1	9.722174
15.375017	0.1	9.873212
15.376683	0.1	10.034741
15.378350	0.1	10.208309
15.380017	0.1	10.393441
15.381683	0.1	10.587752
15.383350	0.1	10.790051
15.385017	0.1	11.001886
15.386683	0.1	11.225999
15.388350	0.1	11.463941
15.390017	0.1	11.716128
15.391683	0.1	11.982144
15.393350	0.1	12.260319
15.395017	0.1	12.549878
15.396683	0.1	12.852670
15.398350	0.1	13.172568
15.400017	0.1	13.513089
15.401683	0.1	13.874830
15.403350	0.1	14.256538
15.405017	0.1	14.657439
15.406683	0.1	15.078665
15.408350	0.1	15.522600
15.410017	0.1	15.991808
15.411683	0.1	16.488434
15.413350	0.1	17.014743
15.415017	0.1	17.572285
15.416683	0.1	18.160702
15.418350	0.1	18.778683
15.420017	0.1	19.426228
15.421683	0.1	20.105542
15.423350	0.1	20.821155
15.425017	0.1	21.578015
15.426683	0.1	22.379221
15.428350	0.1	23.225965
15.430017	0.1	24.119140
15.431683	0.1	25.059821
15.433350	0.1	26.049556
15.435017	0.1	27.090193
15.436683	0.1	28.183820
15.438350	0.1	29.331805
15.440017	0.1	30.535104
15.441683	0.1	31.794371
15.443350	0.1	33.110323
15.445017	0.1	34.483852
15.446683	0.1	35.918119
15.448350	0.1	37.418189
15.450017	0.1	38.988354
15.451683	0.1	40.630343
15.453350	0.1	42.342904
15.455017	0.1	44.123533
15.456683	0.1	45.971456
15.458350	0.1	47.888878
15.460017	0.1	49.879435
15.461683	0.1	51.945630
15.463350	0.1	54.088834
15.465017	0.1	56.310717
15.466683	0.1	58.612350
15.468350	0.1	60.993615
15.470017	0.1	63.454513
15.471683	0.1	65.996889
15.473350	0.1	68.623964
15.475017	0.1	71.338956
15.476683	0.1	74.144129
15.478350	0.1	77.041094
15.480017	0.1	80.030565
15.481683	0.1	83.112483
15.483350	0.1	86.286967
15.485017	0.1	89.556044
15.486683	0.1	92.922395
15.488350	0.1	96.389895
15.490017	0.1	99.963909
15.491683	0.1	103.650636
15.493350	0.1	107.455320
15.495017	0.1	111.382014
15.496683	0.1	115.433163
15.498350	0.1	119.610496
15.500017	0.1	123.916395
15.501683	0.1	128.356047
15.503350	0.1	132.938751
15.505017	0.1	137.677499
15.506683	0.1	142.584511
15.508350	0.1	147.667298
15.510017	0.1	152.929911
15.511683	0.1	158.377776
15.513350	0.1	164.020489
15.515017	0.1	169.870148
15.516683	0.1	175.939094
15.518350	0.1	182.238709
15.520017	0.1	188.780200
15.521683	0.1	195.573997
15.523350	0.1	202.628505
15.525017	0.1	209.950042
15.526683	0.1	217.544688
15.528350	0.1	225.418760
15.530017	0.1	233.577444
15.531683	0.1	242.022529
15.533350	0.1	250.751451
15.535017	0.1	259.758130
15.536683	0.1	269.033746
15.538350	0.1	278.566437
15.540017	0.1	288.340765
15.541683	0.1	298.336702
15.543350	0.1	308.529336
15.545017	0.1	318.889399
15.546683	0.1	329.385777
15.548350	0.1	339.985629
15.550017	0.1	350.653133
15.551683	0.1	361.349366
15.553350	0.1	372.031651
15.555017	0.1	382.651650
15.556683	0.1	393.154704
15.558350	0.1	403.483772
15.560017	0.1	413.586641
15.561683	0.1	423.420335
15.563350	0.1	432.946410
15.565017	0.1	442.124572
15.566683	0.1	450.911132
15.568350	0.1	459.261266
15.570017	0.1	467.135100
15.571683	0.1	474.501996
15.573350	0.1	481.338887
15.575017	0.1	487.626105
15.576683	0.1	493.345350
15.578350	0.1	498.479277
15.580017	0.1	503.013045
15.581683	0.1	506.938309
15.583350	0.1	510.256261
15.585017	0.1	512.975723
15.586683	0.1	515.110702
15.588350	0.1	516.676874
15.590017	0.1	517.689378
15.591683	0.1	518.164368
15.593350	0.1	518.120975
15.595017	0.1	517.581255
15.596683	0.1	516.568692
15.598350	0.1	515.108258
15.600017	0.1	513.227195
15.601683	0.1	510.953755
15.603350	0.1	508.312852
15.605017	0.1	505.324692
15.606683	0.1	502.009004
15.608350	0.1	498.390049
15.610017	0.1	494.494944
15.611683	0.1	490.349680
15.613350	0.1	485.978930
15.615017	0.1	481.406062
15.616683	0.1	476.650326
15.618350	0.1	471.725373
15.620017	0.1	466.642944
15.621683	0.1	461.416332
15.623350	0.1	456.059960
15.625017	0.1	450.589266
15.626683	0.1	445.021000
15.628350	0.1	439.370241
15.630017	0.1	433.647301
15.631683	0.1	427.859809
15.633350	0.1	422.014381
15.635017	0.1	416.116799
15.636683	0.1	410.173143
15.638350	0.1	404.192055
15.640017	0.1	398.182833
15.641683	0.1	392.154896
15.643350	0.1	386.116647
15.645017	0.1	380.073153
15.646683	0.1	374.025129
15.648350	0.1	367.972396
15.650017	0.1	361.915610
15.651683	0.1	355.858347
15.653350	0.1	349.809012
15.655017	0.1	343.776127
15.656683	0.1	337.763210
15.658350	0.1	331.770201
15.660017	0.1	325.796981
15.661683	0.1	319.845159
15.663350	0.1	313.918013
15.665017	0.1	308.019776
15.666683	0.1	302.154619
15.668350	0.1	296.325165
15.670017	0.1	290.532189
15.671683	0.1	284.775870
15.673350	0.1	279.057519
15.675017	0.1	273.378985
15.676683	0.1	267.742352
15.678350	0.1	262.152389
15.680017	0.1	256.616071
15.681683	0.1	251.138225
15.683350	0.1	245.719746
15.685017	0.1	240.360274
15.686683	0.1	235.060229
15.688350	0.1	229.820742
15.690017	0.1	224.643899
15.691683	0.1	219.532562
15.693350	0.1	214.489175
15.695017	0.1	209.513498
15.696683	0.1	204.602790
15.698350	0.1	199.754846
15.700017	0.1	194.972348
15.701683	0.1	190.261197
15.703350	0.1	185.625803
15.705017	0.1	181.067716
15.706683	0.1	176.587831
15.708350	0.1	172.186981
15.710017	0.1	167.865763
15.711683	0.1	163.624296
15.713350	0.1	159.461627
15.715017	0.1	155.376444
15.716683	0.1	151.368627
15.718350	0.1	147.440025
15.720017	0.1	143.592664
15.721683	0.1	139.828035
15.723350	0.1	136.146852
15.725017	0.1	132.548161
15.726683	0.1	129.029639
15.728350	0.1	125.589497
15.730017	0.1	122.227795
15.731683	0.1	118.945486
15.733350	0.1	115.744002
15.735017	0.1	112.625427
15.736683	0.1	109.591193
15.738350	0.1	106.640047
15.740017	0.1	103.768176
15.741683	0.1	100.970692
15.743350	0.1	98.244434
15.745017	0.1	95.589584
15.746683	0.1	93.008285
15.748350	0.1	90.502029
15.750017	0.1	88.070279
15.751683	0.1	85.711484
15.753350	0.1	83.424633
15.755017	0.1	81.208770
15.756683	0.1	79.061692
15.758350	0.1	76.981132
15.760017	0.1	74.965541
15.761683	0.1	73.013906
15.763350	0.1	71.124916
15.765017	0.1	69.296901
15.766683	0.1	67.527954
15.768350	0.1	65.816645
15.770017	0.1	64.162318
15.771683	0.1	62.564138
15.773350	0.1	61.020616
15.775017	0.1	59.529785
15.776683	0.1	58.090929
15.778350	0.1	56.703869
15.780017	0.1	55.367473
15.781683	0.1	54.079476
15.783350	0.1	52.837315
15.785017	0.1	51.638547
15.786683	0.1	50.480428
15.788350	0.1	49.360755
15.790017	0.1	48.278752
15.791683	0.1	47.234896
15.793350	0.1	46.230319
15.795017	0.1	45.265558
15.796683	0.1	44.339481
15.798350	0.1	43.449524
15.800017	0.1	42.592945
15.801683	0.1	41.768196
15.803350	0.1	40.974500
15.805017	0.1	40.210786
15.806683	0.1	39.475861
15.808350	0.1	38.768890
15.810017	0.1	38.088026
15.811683	0.1	37.430587
15.813350	0.1	36.794724
15.815017	0.1	36.180796
15.816683	0.1	35.590651
15.818350	0.1	35.025479
15.820017	0.1	34.483494
15.821683	0.1	33.960523
15.823350	0.1	33.452990
15.825017	0.1	32.960476
15.826683	0.1	32.484951
15.828350	0.1	32.028915
15.830017	0.1	31.593444
15.831683	0.1	31.177284
15.833350	0.1	30.777933
15.835017	0.1	30.393364
15.836683	0.1	30.022802
15.838350	0.1	29.665651
15.840017	0.1	29.321374
15.841683	0.1	28.989019
15.843350	0.1	28.667809
15.845017	0.1	28.357031
15.846683	0.1	28.055968
15.848350	0.1	27.764441
15.850017	0.1	27.482630
15.851683	0.1	27.209880
15.853350	0.1	26.945414
15.855017	0.1	26.689650
15.856683	0.1	26.444258
15.858350	0.1	26.210429
15.860017	0.1	25.987567
15.861683	0.1	25.773050
15.863350	0.1	25.564136
15.865017	0.1	25.359513
15.866683	0.1	25.160016
15.868350	0.1	24.966897
15.870017	0.1	24.781169
15.871683	0.1	24.603309
15.873350	0.1	24.433674
15.875017	0.1	24.271490
15.876683	0.1	24.114253
15.878350	0.1	23.959102
15.880017	0.1	23.804487
15.881683	0.1	23.651124
15.883350	0.1	23.501219
15.885017	0.1	23.357929
15.886683	0.1	23.223580
15.888350	0.1	23.098113
15.890017	0.1	22.979678
15.891683	0.1	22.865714
15.893350	0.1	22.753598
15.895017	0.1	22.640408
15.896683	0.1	22.525729
15.898350	0.1	22.412301
15.900017	0.1	22.303881
15.901683	0.1	22.202016
15.903350	0.1	22.106112
15.905017	0.1	22.014798
15.906683	0.1	21.926106
15.908350	0.1	21.837891
15.910017	0.1	21.749796
15.911683	0.1	21.664442
15.913350	0.1	21.585883
15.915017	0.1	21.517159
15.916683	0.1	21.458150
15.918350	0.1	21.405639
15.920017	0.1	21.356107
15.921683	0.1	21.307708
15.923350	0.1	21.260442
15.925017	0.1	21.214963
15.926683	0.1	21.172346
15.928350	0.1	21.134199
15.930017	0.1	21.101178
15.931683	0.1	21.072329
15.933350	0.1	21.045924
15.935017	0.1	21.020473
15.936683	0.1	20.996393
15.938350	0.1	20.975293
15.940017	0.1	20.958365
15.941683	0.1	20.946206
15.943350	0.1	20.939292
15.945017	0.1	20.937384
15.946683	0.1	20.938994
15.948350	0.1	20.942153
15.950017	0.1	20.946444
15.951683	0.1	20.952941
15.953350	0.1	20.962836
15.955017	0.1	20.977022
15.956683	0.1	20.995976
15.958350	0.1	21.019162
15.960017	0.1	21.044911
15.961683	0.1	21.071435
15.963350	0.1	21.097661
15.965017	0.1	21.124603
15.966683	0.1	21.154882
15.968350	0.1	21.190287
15.970017	0.1	21.230937
15.971683	0.1	21.275641
15.973350	0.1	21.321298
15.975017	0.1	21.364571
15.976683	0.1	21.404327
15.978350	0.1	21.441103
15.980017	0.1	21.475376
15.981683	0.1	21.507861
15.983350	0.1	21.540583
15.985017	0.1	21.575750
15.986683	0.1	21.613242
15.988350	0.1	21.651269
15.990017	0.1	21.687867
15.991683	0.1	21.722616
15.993350	0.1	21.756233
15.995017	0.1	21.789969
15.996683	0.1	21.824600
15.998350	0.1	21.860005
16.000017	0.1	21.893979
16.001683	0.1	21.924259
16.003350	0.1	21.950604
16.005017	0.1	21.974028
16.006683	0.1	21.995486
16.008350	0.1	22.015752
16.010017	0.1	22.035898
16.011683	0.1	22.056581
16.013350	0.1	22.077264
16.015017	0.1	22.095980
16.016683	0.1	22.111298
16.018350	0.1	22.123517
16.020017	0.1	22.133531
16.021683	0.1	22.142769
16.023350	0.1	22.152485
16.025017	0.1	22.162975
16.026683	0.1	22.174300
16.028350	0.1	22.186757
16.030017	0.1	22.199155
16.031683	0.1	22.208632
16.033350	0.1	22.212626
16.035017	0.1	22.211017
16.036683	0.1	22.206785
16.038350	0.1	22.205056
16.040017	0.1	22.208990
16.041683	0.1	22.216977
16.043350	0.1	22.225381
16.045017	0.1	22.231699
16.046683	0.1	22.235693
16.048350	0.1	22.237839
16.050017	0.1	22.238077
16.051683	0.1	22.235872
16.053350	0.1	22.231163
16.055017	0.1	22.223891
16.056683	0.1	22.214295
16.058350	0.1	22.203506
16.060017	0.1	22.193016
16.061683	0.1	22.182943
16.063350	0.1	22.172154
16.065017	0.1	22.158386
16.066683	0.1	22.140385
16.068350	0.1	22.118689
16.070017	0.1	22.094907
16.071683	0.1	22.070230
16.073350	0.1	22.044541
16.075017	0.1	22.015931
16.076683	0.1	21.982135
16.078350	0.1	21.942498
16.080017	0.1	21.897854
16.081683	0.1	21.850528
16.083350	0.1	21.803559
16.085017	0.1	21.758856
16.086683	0.1	21.715821
16.088350	0.1	21.670998
16.090017	0.1	21.620215
16.091683	0.1	21.561803
16.093350	0.1	21.498443
16.095017	0.1	21.434428
16.096683	0.1	21.372022
16.098350	0.1	21.310092
16.100017	0.1	21.246137
16.101683	0.1	21.179141
16.103350	0.1	21.110178
16.105017	0.1	21.041633
16.106683	0.1	20.974876
16.108350	0.1	20.908953
16.110017	0.1	20.841242
16.111683	0.1	20.770372
16.113350	0.1	20.698549
16.115017	0.1	20.629705
16.116683	0.1	20.567359
16.118350	0.1	20.512403
16.120017	0.1	20.463229
16.121683	0.1	20.416440
16.123350	0.1	20.369650
16.125017	0.1	20.322264
16.126683	0.1	20.274402
16.128350	0.1	20.226539
16.130017	0.1	20.180584
16.131683	0.1	20.138921
16.133350	0.1	20.102204
16.135017	0.1	20.069004
16.136683	0.1	20.037712
16.138350	0.1	20.007850
16.140017	0.1	19.978524
16.141683	0.1	19.949080
16.143350	0.1	19.920589
16.145017	0.1	19.896091
16.146683	0.1	19.877197
16.148350	0.1	19.863785
16.150017	0.1	19.856216
16.151683	0.1	19.855322
16.153350	0.1	19.860865
16.155017	0.1	19.870104
16.156683	0.1	19.879462
16.158350	0.1	19.886554
16.160017	0.1	19.891382
16.161683	0.1	19.895734
16.163350	0.1	19.901575
16.165017	0.1	19.910277
16.166683	0.1	19.922556
16.168350	0.1	19.939007
16.170017	0.1	19.960285
16.171683	0.1	19.986094
16.173350	0.1	20.014585
16.175017	0.1	20.042897
16.176683	0.1	20.070256
16.178350	0.1	20.097793
16.180017	0.1	20.126702
16.181683	0.1	20.157338
16.183350	0.1	20.190240
16.185017	0.1	20.225467
16.186683	0.1	20.261229
16.188350	0.1	20.294667
16.190017	0.1	20.325245
16.191683	0.1	20.355822
16.193350	0.1	20.390512
16.195017	0.1	20.431341
16.196683	0.1	20.476700
16.198350	0.1	20.521821
16.200017	0.1	20.563961
16.201683	0.1	20.604671
16.203350	0.1	20.648063
16.205017	0.1	20.696939
16.206683	0.1	20.750107
16.208350	0.1	20.804228
16.210017	0.1	20.857455
16.211683	0.1	20.909549
16.213350	0.1	20.960332
16.215017	0.1	21.010281
16.216683	0.1	21.061004
16.218350	0.1	21.112980
16.220017	0.1	21.165551
16.221683	0.1	21.218599
16.223350	0.1	21.273316
16.225017	0.1	21.330298
16.226683	0.1	21.388770
16.228350	0.1	21.447123
16.230017	0.1	21.503927
16.231683	0.1	21.558822
16.233350	0.1	21.612884
16.235017	0.1	21.667303
16.236683	0.1	21.722258
16.238350	0.1	21.777631
16.240017	0.1	21.832825
16.241683	0.1	21.886827
16.243350	0.1	21.938802
16.245017	0.1	21.988572
16.246683	0.1	22.037150
16.248350	0.1	22.086264
16.250017	0.1	22.137286
16.251683	0.1	22.190393
16.253350	0.1	22.244812
16.255017	0.1	22.299529
16.256683	0.1	22.353352
16.258350	0.1	22.405387
16.260017	0.1	22.454919
16.261683	0.1	22.502602
16.263350	0.1	22.550525
16.265017	0.1	22.600652
16.266683	0.1	22.653402
16.268350	0.1	22.708179
16.270017	0.1	22.764028
16.271683	0.1	22.819163
16.273350	0.1	22.872032
16.275017	0.1	22.922100
16.276683	0.1	22.970141
16.278350	0.1	23.016871
16.280017	0.1	23.062827
16.281683	0.1	23.108603
16.283350	0.1	23.155810
16.285017	0.1	23.206414
16.286683	0.1	23.261429
16.288350	0.1	23.318948
16.290017	0.1	23.374857
16.291683	0.1	23.426594
16.293350	0.1	23.474695
16.295017	0.1	23.520829
16.296683	0.1	23.565890
16.298350	0.1	23.610236
16.300017	0.1	23.654284
16.301683	0.1	23.699225
16.303350	0.1	23.746790
16.305017	0.1	23.797633
16.306683	0.1	23.851217
16.308350	0.1	23.907186
16.310017	0.1	23.964526
16.311683	0.1	24.020494
16.313350	0.1	24.073066
16.315017	0.1	24.123014
16.316683	0.1	24.172784
16.318350	0.1	24.225058
16.320017	0.1	24.281205
16.321683	0.1	24.341346
16.323350	0.1	24.404170
16.325017	0.1	24.467052
16.326683	0.1	24.526717
16.328350	0.1	24.581017
16.330017	0.1	24.630667
16.331683	0.1	24.679126
16.333350	0.1	24.730088
16.335017	0.1	24.784924
16.336683	0.1	24.842204
16.338350	0.1	24.899723
16.340017	0.1	24.957301
16.341683	0.1	25.016905
16.343350	0.1	25.080206
16.345017	0.1	25.146367
16.346683	0.1	25.212647
16.348350	0.1	25.277199
16.350017	0.1	25.340141
16.351683	0.1	25.402249
16.353350	0.1	25.463940
16.355017	0.1	25.524856
16.356683	0.1	25.585057
16.358350	0.1	25.646152
16.360017	0.1	25.710048
16.361683	0.1	25.776626
16.363350	0.1	25.844576
16.365017	0.1	25.913180
16.366683	0.1	25.982620
16.368350	0.1	26.053013
16.370017	0.1	26.123883
16.371683	0.1	26.195110
16.373350	0.1	26.267590
16.375017	0.1	26.341797
16.376683	0.1	26.416959
16.378350	0.1	26.491167
16.380017	0.1	26.563467
16.381683	0.1	26.634337
16.383350	0.1	26.705207
16.385017	0.1	26.778163
16.386683	0.1	26.855292
16.388350	0.1	26.936115
16.390017	0.1	27.017178
16.391683	0.1	27.095617
16.393350	0.1	27.171613
16.395017	0.1	27.247490
16.396683	0.1	27.325632
16.398350	0.1	27.407409
16.400017	0.1	27.492763
16.401683	0.1	27.580024
16.403350	0.1	27.665796
16.405017	0.1	27.747215
16.406683	0.1	27.824582
16.408350	0.1	27.901949
16.410017	0.1	27.983548
16.411683	0.1	28.069379
16.413350	0.1	28.156699
16.415017	0.1	28.243484
16.416683	0.1	28.330209
16.418350	0.1	28.418483
16.420017	0.1	28.509857
16.421683	0.1	28.603973
16.423350	0.1	28.698029
16.425017	0.1	28.789403
16.426683	0.1	28.877498
16.428350	0.1	28.964462
16.430017	0.1	29.052259
16.431683	0.1	29.140891
16.433350	0.1	29.229762
16.435017	0.1	29.318454
16.436683	0.1	29.406251
16.438350	0.1	29.492678
16.440017	0.1	29.578270
16.441683	0.1	29.665055
16.443350	0.1	29.755415
16.445017	0.1	29.850366
16.446683	0.1	29.948713
16.448350	0.1	30.047717
16.450017	0.1	30.144693
16.451683	0.1	30.239226
16.453350	0.1	30.332806
16.455017	0.1	30.426385
16.456683	0.1	30.519785
16.458350	0.1	30.612769
16.460017	0.1	30.705335
16.461683	0.1	30.797662
16.463350	0.1	30.890765
16.465017	0.1	30.986490
16.466683	0.1	31.086208
16.468350	0.1	31.189265
16.470017	0.1	31.293871
16.471683	0.1	31.398417
16.473350	0.1	31.501474
16.475017	0.1	31.602325
16.476683	0.1	31.701090
16.478350	0.1	31.798722
16.480017	0.1	31.896772
16.481683	0.1	31.997683
16.483350	0.1	32.103421
16.485017	0.1	32.213571
16.486683	0.1	32.325091
16.488350	0.1	32.433869
16.490017	0.1	32.537939
16.491683	0.1	32.639148
16.493350	0.1	32.741012
16.495017	0.1	32.846989
16.496683	0.1	32.958092
16.498350	0.1	33.071758
16.500017	0.1	33.183934
16.501683	0.1	33.293726
16.503350	0.1	33.403518
16.505017	0.1	33.514919
16.506683	0.1	33.628168
16.508350	0.1	33.743860
16.510017	0.1	33.863308
16.511683	0.1	33.986511
16.513350	0.1	34.111442
16.515017	0.1	34.235658
16.516683	0.1	34.358444
16.518350	0.1	34.481647
16.520017	0.1	34.607711
16.521683	0.1	34.737351
16.523350	0.1	34.868898
16.525017	0.1	34.999849
16.526683	0.1	35.128953
16.528350	0.1	35.257222
16.530017	0.1	35.386743
16.531683	0.1	35.519244
16.533350	0.1	35.655441
16.535017	0.1	35.795750
16.536683	0.1	35.940768
16.538350	0.1	36.089780
16.540017	0.1	36.240163
16.541683	0.1	36.390307
16.543350	0.1	36.541285
16.545017	0.1	36.694529
16.546683	0.1	36.851289
16.548350	0.1	37.012222
16.550017	0.1	37.176075
16.551683	0.1	37.340226
16.553350	0.1	37.502947
16.555017	0.1	37.664296
16.556683	0.1	37.826421
16.558350	0.1	37.990751
16.560017	0.1	38.157227
16.561683	0.1	38.326325
16.563350	0.1	38.499119
16.565017	0.1	38.675191
16.566683	0.1	38.852634
16.568350	0.1	39.030673
16.570017	0.1	39.209964
16.571683	0.1	39.391937
16.573350	0.1	39.577546
16.575017	0.1	39.766433
16.576683	0.1	39.957943
16.578350	0.1	40.151122
16.580017	0.1	40.344658
16.581683	0.1	40.537300
16.583350	0.1	40.728750
16.585017	0.1	40.920439
16.586683	0.1	41.113975
16.588350	0.1	41.310253
16.590017	0.1	41.509690
16.591683	0.1	41.712883
16.593350	0.1	41.920128
16.595017	0.1	42.131486
16.596683	0.1	42.347314
16.598350	0.1	42.568150
16.600017	0.1	42.792502
16.601683	0.1	43.016794
16.603350	0.1	43.238225
16.605017	0.1	43.456676
16.606683	0.1	43.674233
16.608350	0.1	43.894830
16.610017	0.1	44.122222
16.611683	0.1	44.357541
16.613350	0.1	44.598999
16.615017	0.1	44.843617
16.616683	0.1	45.088294
16.618350	0.1	45.331004
16.620017	0.1	45.572939
16.621683	0.1	45.818272
16.623350	0.1	46.069982
16.625017	0.1	46.326819
16.626683	0.1	46.584549
16.628350	0.1	46.839657
16.630017	0.1	47.091248
16.631683	0.1	47.340754
16.633350	0.1	47.590914
16.635017	0.1	47.843757
16.636683	0.1	48.099163
16.638350	0.1	48.355225
16.640017	0.1	48.608485
16.641683	0.1	48.855427
16.643350	0.1	49.094263
16.645017	0.1	49.325350
16.646683	0.1	49.550596
16.648350	0.1	49.772027
16.650017	0.1	49.990419
16.651683	0.1	50.205532
16.653350	0.1	50.416055
16.655017	0.1	50.619128
16.656683	0.1	50.811651
16.658350	0.1	50.992134
16.660017	0.1	51.160935
16.661683	0.1	51.319245
16.663350	0.1	51.468554
16.665017	0.1	51.609400
16.666683	0.1	51.741663
16.668350	0.1	51.865104
16.670017	0.1	51.979247
16.671683	0.1	52.083019
16.673350	0.1	52.175704
16.675017	0.1	52.256945
16.676683	0.1	52.326921
16.678350	0.1	52.386168
16.680017	0.1	52.435699
16.681683	0.1	52.476290
16.683350	0.1	52.508417
16.685017	0.1	52.532855
16.686683	0.1	52.550736
16.688350	0.1	52.563313
16.690017	0.1	52.570942
16.691683	0.1	52.572492
16.693350	0.1	52.566889
16.695017	0.1	52.554789
16.696683	0.1	52.537981
16.698350	0.1	52.518729
16.700017	0.1	52.499297
16.701683	0.1	52.480284
16.703350	0.1	52.459660
16.705017	0.1	52.435282
16.706683	0.1	52.406433
16.708350	0.1	52.374306
16.710017	0.1	52.340689
16.711683	0.1	52.307907
16.713350	0.1	52.278343
16.715017	0.1	52.253369
16.716683	0.1	52.233103
16.718350	0.1	52.216473
16.720017	0.1	52.202943
16.721683	0.1	52.193287
16.723350	0.1	52.188280
16.725017	0.1	52.186850
16.726683	0.1	52.187565
16.728350	0.1	52.189830
16.730017	0.1	52.194360
16.731683	0.1	52.202585
16.733350	0.1	52.215043
16.735017	0.1	52.231136
16.736683	0.1	52.250508
16.738350	0.1	52.272442
16.740017	0.1	52.295986
16.741683	0.1	52.321854
16.743350	0.1	52.352849
16.745017	0.1	52.390757
16.746683	0.1	52.434448
16.748350	0.1	52.480880
16.750017	0.1	52.527908
16.751683	0.1	52.575532
16.753350	0.1	52.624110
16.755017	0.1	52.673760
16.756683	0.1	52.725318
16.758350	0.1	52.780929
16.760017	0.1	52.842382
16.761683	0.1	52.909795
16.763350	0.1	52.981678
16.765017	0.1	53.056303
16.766683	0.1	53.133014
16.768350	0.1	53.210440
16.770017	0.1	53.287092
16.771683	0.1	53.363624
16.773350	0.1	53.442958
16.775017	0.1	53.526226
16.776683	0.1	53.610864
16.778350	0.1	53.693238
16.780017	0.1	53.771201
16.781683	0.1	53.845528
16.783350	0.1	53.919676
16.785017	0.1	53.998056
16.786683	0.1	54.082933
16.788350	0.1	54.172221
16.790017	0.1	54.261211
16.791683	0.1	54.346684
16.793350	0.1	54.429356
16.795017	0.1	54.512742
16.796683	0.1	54.599169
16.798350	0.1	54.688993
16.800017	0.1	54.781679
16.801683	0.1	54.876450
16.803350	0.1	54.971043
16.805017	0.1	55.062595
16.806683	0.1	55.149380
16.808350	0.1	55.232349
16.810017	0.1	55.314544
16.811683	0.1	55.398944
16.813350	0.1	55.486682
16.815017	0.1	55.577281
16.816683	0.1	55.669073
16.818350	0.1	55.759731
16.820017	0.1	55.847529
16.821683	0.1	55.933419
16.823350	0.1	56.020561
16.825017	0.1	56.111697
16.826683	0.1	56.206468
16.828350	0.1	56.301895
16.830017	0.1	56.395236
16.831683	0.1	56.485239
16.833350	0.1	56.572262
16.835017	0.1	56.658987
16.836683	0.1	56.748870
16.838350	0.1	56.843463
16.840017	0.1	56.941513
16.841683	0.1	57.040039
16.843350	0.1	57.136658
16.845017	0.1	57.230416
16.846683	0.1	57.321015
16.848350	0.1	57.409767
16.850017	0.1	57.499531
16.851683	0.1	57.592336
16.853350	0.1	57.688001
16.855017	0.1	57.785038
16.856683	0.1	57.881418
16.858350	0.1	57.975296
16.860017	0.1	58.065835
16.861683	0.1	58.153990
16.863350	0.1	58.242384
16.865017	0.1	58.333818
16.866683	0.1	58.429364
16.868350	0.1	58.526519
16.870017	0.1	58.621768
16.871683	0.1	58.713857
16.873350	0.1	58.804158
16.875017	0.1	58.894280
16.876683	0.1	58.985594
16.878350	0.1	59.078995
16.880017	0.1	59.174541
16.881683	0.1	59.271399
16.883350	0.1	59.367839
16.885017	0.1	59.462491
16.886683	0.1	59.555236
16.888350	0.1	59.647683
16.890017	0.1	59.742514
16.891683	0.1	59.841338
16.893350	0.1	59.942607
16.895017	0.1	60.043041
16.896683	0.1	60.140017
16.898350	0.1	60.232941
16.900017	0.1	60.322944
16.901683	0.1	60.412172
16.903350	0.1	60.503010
16.905017	0.1	60.597185
16.906683	0.1	60.694162
16.908350	0.1	60.791317
16.910017	0.1	60.886089
16.911683	0.1	60.978774
16.913350	0.1	61.071459
16.915017	0.1	61.165217
16.916683	0.1	61.258975
16.918350	0.1	61.350886
16.920017	0.1	61.439935
16.921683	0.1	61.526004
16.923350	0.1	61.609749
16.925017	0.1	61.692301
16.926683	0.1	61.775569
16.928350	0.1	61.861161
16.930017	0.1	61.948661
16.931683	0.1	62.036399
16.933350	0.1	62.122766
16.935017	0.1	62.206332
16.936683	0.1	62.286142
16.938350	0.1	62.362317
16.940017	0.1	62.436286
16.941683	0.1	62.510554
16.943350	0.1	62.586848
16.945017	0.1	62.664870
16.946683	0.1	62.743548
16.948350	0.1	62.822048
16.950017	0.1	62.898878
16.951683	0.1	62.972251
16.953350	0.1	63.041452
16.955017	0.1	63.107554
16.956683	0.1	63.173417
16.958350	0.1	63.241188
16.960017	0.1	63.308958
16.961683	0.1	63.371960
16.963350	0.1	63.427512
16.965017	0.1	63.478116
16.966683	0.1	63.528005
16.968350	0.1	63.579325
16.970017	0.1	63.632492
16.971683	0.1	63.687626
16.973350	0.1	63.744132
16.975017	0.1	63.800816
16.976683	0.1	63.855533
16.978350	0.1	63.905958
16.980017	0.1	63.951615
16.981683	0.1	63.994411
16.983350	0.1	64.036492
16.985017	0.1	64.079765
16.986683	0.1	64.125363
16.988350	0.1	64.173404
16.990017	0.1	64.221446
16.991683	0.1	64.266447
16.993350	0.1	64.307395
16.995017	0.1	64.345781
16.996683	0.1	64.384226
16.998350	0.1	64.425293
17.000017	0.1	64.469341
17.001683	0.1	64.514224
17.003350	0.1	64.557914
17.005017	0.1	64.602021
17.006683	0.1	64.649705
17.008350	0.1	64.702038
17.010017	0.1	64.756815
17.011683	0.1	64.811710
17.013350	0.1	64.866308
17.015017	0.1	64.920429
17.016683	0.1	64.972941
17.018350	0.1	65.021996
17.020017	0.1	65.067414
17.021683	0.1	65.111403
17.023350	0.1	65.156881
17.025017	0.1	65.204565
17.026683	0.1	65.252248
17.028350	0.1	65.298084
17.030017	0.1	65.342073
17.031683	0.1	65.385167
17.033350	0.1	65.427903
17.035017	0.1	65.471176
17.036683	0.1	65.516953
17.038350	0.1	65.567378
17.040017	0.1	65.623526
17.041683	0.1	65.684263
17.043350	0.1	65.746609
17.045017	0.1	65.807168
17.046683	0.1	65.863673
17.048350	0.1	65.917257
17.050017	0.1	65.971617
17.051683	0.1	66.029553
17.053350	0.1	66.091899
17.055017	0.1	66.158418
17.056683	0.1	66.226665
17.058350	0.1	66.292588
17.060017	0.1	66.353742
17.061683	0.1	66.411201
17.063350	0.1	66.467826
17.065017	0.1	66.524569
17.066683	0.1	66.580717
17.068350	0.1	66.636447
17.070017	0.1	66.693489
17.071683	0.1	66.753451
17.073350	0.1	66.816692
17.075017	0.1	66.882257
17.076683	0.1	66.948358
17.078350	0.1	67.013387
17.080017	0.1	67.076806
17.081683	0.1	67.139391
17.083350	0.1	67.202155
17.085017	0.1	67.265455
17.086683	0.1	67.329292
17.088350	0.1	67.394499
17.090017	0.1	67.462210
17.091683	0.1	67.532126
17.093350	0.1	67.602221
17.095017	0.1	67.671184
17.096683	0.1	67.738835
17.098350	0.1	67.804758
17.100017	0.1	67.868773
17.101683	0.1	67.932371
17.103350	0.1	67.998294
17.105017	0.1	68.067853
17.106683	0.1	68.139676
17.108350	0.1	68.212036
17.110017	0.1	68.284933
17.111683	0.1	68.359677
17.113350	0.1	68.436567
17.115017	0.1	68.514649
17.116683	0.1	68.593149
17.118350	0.1	68.672303
17.120017	0.1	68.752829
17.121683	0.1	68.835322
17.123350	0.1	68.918948
17.125017	0.1	69.001977
17.126683	0.1	69.083397
17.128350	0.1	69.164638
17.130017	0.1	69.247965
17.131683	0.1	69.334630
17.133350	0.1	69.424216
17.135017	0.1	69.515530
17.136683	0.1	69.607202
17.138350	0.1	69.698040
17.140017	0.1	69.788043
17.141683	0.1	69.877748
17.143350	0.1	69.966499
17.145017	0.1	70.053284
17.146683	0.1	70.138935
17.148350	0.1	70.226316
17.150017	0.1	70.318465
17.151683	0.1	70.415978
17.153350	0.1	70.517902
17.155017	0.1	70.623104
17.156683	0.1	70.730392
17.158350	0.1	70.838694
17.160017	0.1	70.947532
17.161683	0.1	71.056072
17.163350	0.1	71.163480
17.165017	0.1	71.269636
17.166683	0.1	71.375017
17.168350	0.1	71.480755
17.170017	0.1	71.588938
17.171683	0.1	71.701948
17.173350	0.1	71.820621
17.175017	0.1	71.944241
17.176683	0.1	72.072510
17.178350	0.1	72.204833
17.180017	0.1	72.339539
17.181683	0.1	72.475378
17.183350	0.1	72.613124
17.185017	0.1	72.753791
17.186683	0.1	72.896902
17.188350	0.1	73.041801
17.190017	0.1	73.189859
17.191683	0.1	73.342924
17.193350	0.1	73.501830
17.195017	0.1	73.664848
17.196683	0.1	73.829596
17.198350	0.1	73.996012
17.200017	0.1	74.166422
17.201683	0.1	74.343388
17.203350	0.1	74.528222
17.205017	0.1	74.721162
17.206683	0.1	74.922030
17.208350	0.1	75.129871
17.210017	0.1	75.342838
17.211683	0.1	75.560157
17.213350	0.1	75.783198
17.215017	0.1	76.014762
17.216683	0.1	76.256935
17.218350	0.1	76.510196
17.220017	0.1	76.773231
17.221683	0.1	77.044253
17.223350	0.1	77.321594
17.225017	0.1	77.604239
17.226683	0.1	77.892785
17.228350	0.1	78.189676
17.230017	0.1	78.497295
17.231683	0.1	78.816836
17.233350	0.1	79.148416
17.235017	0.1	79.491620
17.236683	0.1	79.845552
17.238350	0.1	80.209796
17.240017	0.1	80.584352
17.241683	0.1	80.969279
17.243350	0.1	81.365769
17.245017	0.1	81.776683
17.246683	0.1	82.204049
17.248350	0.1	82.646792
17.250017	0.1	83.102231
17.251683	0.1	83.568638
17.253350	0.1	84.046369
17.255017	0.1	84.536319
17.256683	0.1	85.037833
17.258350	0.1	85.549658
17.260017	0.1	86.072867
17.261683	0.1	86.610978
17.263350	0.1	87.167507
17.265017	0.1	87.743705
17.266683	0.1	88.338142
17.268350	0.1	88.948017
17.270017	0.1	89.570647
17.271683	0.1	90.205436
17.273350	0.1	90.853935
17.275017	0.1	91.518467
17.276683	0.1	92.200285
17.278350	0.1	92.900043
17.280017	0.1	93.618697
17.281683	0.1	94.357615
17.283350	0.1	95.117873
17.285017	0.1	95.900005
17.286683	0.1	96.703118
17.288350	0.1	97.525960
17.290017	0.1	98.368114
17.291683	0.1	99.230534
17.293350	0.1	100.114471
17.295017	0.1	101.020998
17.296683	0.1	101.952261
17.298350	0.1	102.911180
17.300017	0.1	103.899187
17.301683	0.1	104.915625
17.303350	0.1	105.959660
17.305017	0.1	107.031471
17.306683	0.1	108.131058
17.308350	0.1	109.258122
17.310017	0.1	110.412962
17.311683	0.1	111.597902
17.313350	0.1	112.815387
17.315017	0.1	114.066727
17.316683	0.1	115.351505
17.318350	0.1	116.667635
17.320017	0.1	118.013151
17.321683	0.1	119.388647
17.323350	0.1	120.797164
17.325017	0.1	122.241266
17.326683	0.1	123.721071
17.328350	0.1	125.235088
17.330017	0.1	126.781054
17.331683	0.1	128.356822
17.333350	0.1	129.960843
17.335017	0.1	131.591805
17.336683	0.1	133.247979
17.338350	0.1	134.926983
17.340017	0.1	136.626371
17.341683	0.1	138.343342
17.343350	0.1	140.075454
17.345017	0.1	141.821214
17.346683	0.1	143.578359
17.348350	0.1	145.341226
17.350017	0.1	147.101471
17.351683	0.1	148.852774
17.353350	0.1	150.592396
17.355017	0.1	152.319798
17.356683	0.1	154.033670
17.358350	0.1	155.730495
17.360017	0.1	157.404551
17.361683	0.1	159.049103
17.363350	0.1	160.657713
17.365017	0.1	162.225375
17.366683	0.1	163.749168
17.368350	0.1	165.226767
17.370017	0.1	166.654418
17.371683	0.1	168.026457
17.373350	0.1	169.336627
17.375017	0.1	170.579324
17.376683	0.1	171.751450
17.378350	0.1	172.851692
17.380017	0.1	173.879217
17.381683	0.1	174.831937
17.383350	0.1	175.706755
17.385017	0.1	176.500391
17.386683	0.1	177.210878
17.388350	0.1	177.837323
17.390017	0.1	178.379606
17.391683	0.1	178.837489
17.393350	0.1	179.210435
17.395017	0.1	179.497670
17.396683	0.1	179.699014
17.398350	0.1	179.814945
17.400017	0.1	179.846178
17.401683	0.1	179.792117
17.403350	0.1	179.650675
17.405017	0.1	179.419826
17.406683	0.1	179.101061
17.408350	0.1	178.699742
17.410017	0.1	178.223382
17.411683	0.1	177.677821
17.413350	0.1	177.064489
17.415017	0.1	176.382195
17.416683	0.1	175.629745
17.418350	0.1	174.808691
17.420017	0.1	173.924218
17.421683	0.1	172.983597
17.423350	0.1	171.992193
17.425017	0.1	170.950661
17.426683	0.1	169.857333
17.428350	0.1	168.711911
17.430017	0.1	167.517374
17.431683	0.1	166.278909
17.433350	0.1	165.003250
17.435017	0.1	163.696239
17.436683	0.1	162.361512
17.438350	0.1	161.000619
17.440017	0.1	159.614573
17.441683	0.1	158.205042
17.443350	0.1	156.775663
17.445017	0.1	155.330786
17.446683	0.1	153.872857
17.448350	0.1	152.401754
17.450017	0.1	150.917658
17.451683	0.1	149.423072
17.453350	0.1	147.923240
17.455017	0.1	146.424958
17.456683	0.1	144.934305
17.458350	0.1	143.453726
17.460017	0.1	141.982564
17.461683	0.1	140.519925
17.463350	0.1	139.067777
17.465017	0.1	137.629636
17.466683	0.1	136.207589
17.468350	0.1	134.801336
17.470017	0.1	133.411177
17.471683	0.1	132.039853
17.473350	0.1	130.691596
17.475017	0.1	129.369326
17.476683	0.1	128.073462
17.478350	0.1	126.802929
17.480017	0.1	125.556476
17.481683	0.1	124.334343
17.483350	0.1	123.138077
17.485017	0.1	121.970482
17.486683	0.1	120.833941
17.488350	0.1	119.728870
17.490017	0.1	118.654616
17.491683	0.1	117.611832
17.493350	0.1	116.601713
17.495017	0.1	115.623719
17.496683	0.1	114.674575
17.498350	0.1	113.750345
17.500017	0.1	112.849004
17.501683	0.1	111.972100
17.503350	0.1	111.123867
17.505017	0.1	110.308415
17.506683	0.1	109.526462
17.508350	0.1	108.774907
17.510017	0.1	108.048863
17.511683	0.1	107.344574
17.513350	0.1	106.661445
17.515017	0.1	106.002576
17.516683	0.1	105.371422
17.518350	0.1	104.768759
17.520017	0.1	104.191727
17.521683	0.1	103.636509
17.523350	0.1	103.099948
17.525017	0.1	102.580077
17.526683	0.1	102.076656
17.528350	0.1	101.590937
17.530017	0.1	101.124233
17.531683	0.1	100.677437
17.533350	0.1	100.251263
17.535017	0.1	99.846309
17.536683	0.1	99.462515
17.538350	0.1	99.097854
17.540017	0.1	98.749107
17.541683	0.1	98.414308
17.543350	0.1	98.093873
17.545017	0.1	97.788638
17.546683	0.1	97.497767
17.548350	0.1	97.218519
17.550017	0.1	96.948629
17.551683	0.1	96.687621
17.553350	0.1	96.436745
17.555017	0.1	96.197313
17.556683	0.1	95.969444
17.558350	0.1	95.753377
17.560017	0.1	95.551020
17.561683	0.1	95.363980
17.563350	0.1	95.190173
17.565017	0.1	95.024651
17.566683	0.1	94.864374
17.568350	0.1	94.710534
17.570017	0.1	94.565636
17.571683	0.1	94.430631
17.573350	0.1	94.305402
17.575017	0.1	94.189530
17.576683	0.1	94.082838
17.578350	0.1	93.984788
17.580017	0.1	93.894249
17.581683	0.1	93.809849
17.583350	0.1	93.731290
17.585017	0.1	93.660658
17.586683	0.1	93.600100
17.588350	0.1	93.549019
17.590017	0.1	93.503898
17.591683	0.1	93.461221
17.593350	0.1	93.419617
17.595017	0.1	93.379622
17.596683	0.1	93.342191
17.598350	0.1	93.307679
17.600017	0.1	93.277102
17.601683	0.1	93.251353
17.603350	0.1	93.230372
17.605017	0.1	93.213921
17.606683	0.1	93.202656
17.608350	0.1	93.198007
17.610017	0.1	93.200510
17.611683	0.1	93.209034
17.613350	0.1	93.221849
17.615017	0.1	93.237942
17.616683	0.1	93.255466
17.618350	0.1	93.271261
17.620017	0.1	93.283242
17.621683	0.1	93.293017
17.623350	0.1	93.305653
17.625017	0.1	93.325263
17.626683	0.1	93.350774
17.628350	0.1	93.377596
17.630017	0.1	93.402034
17.631683	0.1	93.423253
17.633350	0.1	93.442505
17.635017	0.1	93.462115
17.636683	0.1	93.484825
17.638350	0.1	93.511110
17.640017	0.1	93.538767
17.641683	0.1	93.564516
17.643350	0.1	93.587225
17.645017	0.1	93.607729
17.646683	0.1	93.628054
17.648350	0.1	93.650764
17.650017	0.1	93.677467
17.651683	0.1	93.708461
17.653350	0.1	93.742615
17.655017	0.1	93.776708
17.656683	0.1	93.806272
17.658350	0.1	93.827790
17.660017	0.1	93.841916
17.661683	0.1	93.853122
17.663350	0.1	93.865996
17.665017	0.1	93.881553
17.666683	0.1	93.897467
17.668350	0.1	93.912130
17.670017	0.1	93.927270
17.671683	0.1	93.945032
17.673350	0.1	93.964523
17.675017	0.1	93.982821
17.676683	0.1	93.997961
17.678350	0.1	94.009882
17.680017	0.1	94.019121
17.681683	0.1	94.026512
17.683350	0.1	94.032830
17.685017	0.1	94.038373
17.686683	0.1	94.043737
17.688350	0.1	94.049221
17.690017	0.1	94.054526
17.691683	0.1	94.058877
17.693350	0.1	94.061976
17.695017	0.1	94.063586
17.696683	0.1	94.063884
17.698350	0.1	94.063347
17.700017	0.1	94.062096
17.701683	0.1	94.059771
17.703350	0.1	94.056910
17.705017	0.1	94.055241
17.706683	0.1	94.054943
17.708350	0.1	94.054407
17.710017	0.1	94.052797
17.711683	0.1	94.050175
17.713350	0.1	94.046241
17.715017	0.1	94.039923
17.716683	0.1	94.030922
17.718350	0.1	94.021743
17.720017	0.1	94.015306
17.721683	0.1	94.012147
17.723350	0.1	94.010597
17.725017	0.1	94.008392
17.726683	0.1	94.003921
17.728350	0.1	93.996650
17.730017	0.1	93.988126
17.731683	0.1	93.980914
17.733350	0.1	93.976086
17.735017	0.1	93.972987
17.736683	0.1	93.969947
17.738350	0.1	93.965238
17.740017	0.1	93.957370
17.741683	0.1	93.946820
17.743350	0.1	93.935555
17.745017	0.1	93.924290
17.746683	0.1	93.911594
17.748350	0.1	93.896037
17.750017	0.1	93.876725
17.751683	0.1	93.854493
17.753350	0.1	93.832618
17.755017	0.1	93.815392
17.756683	0.1	93.804782
17.758350	0.1	93.799179
17.760017	0.1	93.795544
17.761683	0.1	93.790894
17.763350	0.1	93.783921
17.765017	0.1	93.775278
17.766683	0.1	93.766635
17.768350	0.1	93.758648
17.770017	0.1	93.750840
17.771683	0.1	93.741721
17.773350	0.1	93.729323
17.775017	0.1	93.714124
17.776683	0.1	93.699342
17.778350	0.1	93.688255
17.780017	0.1	93.682056
17.781683	0.1	93.679374
17.783350	0.1	93.676573
17.785017	0.1	93.669778
17.786683	0.1	93.658155
17.788350	0.1	93.644029
17.790017	0.1	93.630319
17.791683	0.1	93.619233
17.793350	0.1	93.611723
17.795017	0.1	93.606776
17.796683	0.1	93.602424
17.798350	0.1	93.596464
17.800017	0.1	93.587464
17.801683	0.1	93.575960
17.803350	0.1	93.565291
17.805017	0.1	93.558853
17.806683	0.1	93.557244
17.808350	0.1	93.559330
17.810017	0.1	93.564516
17.811683	0.1	93.573099
17.813350	0.1	93.584662
17.815017	0.1	93.596583
17.816683	0.1	93.605464
17.818350	0.1	93.610233
17.820017	0.1	93.612855
17.821683	0.1	93.616908
17.823350	0.1	93.624478
17.825017	0.1	93.634849
17.826683	0.1	93.645638
17.828350	0.1	93.654936
17.830017	0.1	93.663519
17.831683	0.1	93.673354
17.833350	0.1	93.686109
17.835017	0.1	93.702799
17.836683	0.1	93.724733
17.838350	0.1	93.752926
17.840017	0.1	93.786722
17.841683	0.1	93.823021
17.843350	0.1	93.857294
17.845017	0.1	93.886143
17.846683	0.1	93.909806
17.848350	0.1	93.932157
17.850017	0.1	93.957966
17.851683	0.1	93.990034
17.853350	0.1	94.028240
17.855017	0.1	94.070083
17.856683	0.1	94.112223
17.858350	0.1	94.152218
17.860017	0.1	94.189471
17.861683	0.1	94.226128
17.863350	0.1	94.266003
17.865017	0.1	94.311124
17.866683	0.1	94.360000
17.868350	0.1	94.408816
17.870017	0.1	94.454294
17.871683	0.1	94.495839
17.873350	0.1	94.536191
17.875017	0.1	94.578987
17.876683	0.1	94.625419
17.878350	0.1	94.674533
17.880017	0.1	94.724542
17.881683	0.1	94.773537
17.883350	0.1	94.820267
17.885017	0.1	94.865864
17.886683	0.1	94.912773
17.888350	0.1	94.961947
17.890017	0.1	95.013028
17.891683	0.1	95.064825
17.893350	0.1	95.114416
17.895017	0.1	95.159179
17.896683	0.1	95.199591
17.898350	0.1	95.238989
17.900017	0.1	95.279818
17.901683	0.1	95.321363
17.903350	0.1	95.361298
17.905017	0.1	95.398253
17.906683	0.1	95.432824
17.908350	0.1	95.465845
17.910017	0.1	95.497554
17.911683	0.1	95.529026
17.913350	0.1	95.562225
17.915017	0.1	95.597392
17.916683	0.1	95.631903
17.918350	0.1	95.662302
17.920017	0.1	95.687455
17.921683	0.1	95.709687
17.923350	0.1	95.733410
17.925017	0.1	95.760947
17.926683	0.1	95.790571
17.928350	0.1	95.816797
17.930017	0.1	95.834857
17.931683	0.1	95.844453
17.933350	0.1	95.849699
17.935017	0.1	95.855480
17.936683	0.1	95.864361
17.938350	0.1	95.875865
17.940017	0.1	95.886773
17.941683	0.1	95.892972
17.943350	0.1	95.892852
17.945017	0.1	95.888144
17.946683	0.1	95.883196
17.948350	0.1	95.881349
17.950017	0.1	95.881825
17.951683	0.1	95.880216
17.953350	0.1	95.873540
17.955017	0.1	95.862633
17.956683	0.1	95.850235
17.958350	0.1	95.838552
17.960017	0.1	95.829195
17.961683	0.1	95.822340
17.963350	0.1	95.816082
17.965017	0.1	95.807260
17.966683	0.1	95.793074
17.968350	0.1	95.773345
17.970017	0.1	95.751053
17.971683	0.1	95.729655
17.973350	0.1	95.710164
17.975017	0.1	95.691210
17.976683	0.1	95.670765
17.978350	0.1	95.646864
17.980017	0.1	95.618611
17.981683	0.1	95.586663
17.983350	0.1	95.552808
17.985017	0.1	95.519012
17.986683	0.1	95.486289
17.988350	0.1	95.454579
17.990017	0.1	95.422750
17.991683	0.1	95.389610
17.993350	0.1	95.355516
17.995017	0.1	95.321005
17.996683	0.1	95.285362
17.998350	0.1	95.247632
18.000017	0.1	95.208889
18.001683	0.1	95.171517
18.003350	0.1	95.136589
18.005017	0.1	95.101958
18.006683	0.1	95.065301
18.008350	0.1	95.026439
18.010017	0.1	94.986444
18.011683	0.1	94.947105
18.013350	0.1	94.910210
18.015017	0.1	94.876414
18.016683	0.1	94.843989
18.018350	0.1	94.810968
18.020017	0.1	94.776636
18.021683	0.1	94.741589
18.023350	0.1	94.707137
18.025017	0.1	94.674891
18.026683	0.1	94.645863
18.028350	0.1	94.619161
18.030017	0.1	94.592219
18.031683	0.1	94.563609
18.033350	0.1	94.534582
18.035017	0.1	94.507640
18.036683	0.1	94.483977
18.038350	0.1	94.462877
18.040017	0.1	94.442790
18.041683	0.1	94.421571
18.043350	0.1	94.399160
18.045017	0.1	94.378000
18.046683	0.1	94.360715
18.048350	0.1	94.347661
18.050017	0.1	94.337648
18.051683	0.1	94.328886
18.053350	0.1	94.320005
18.055017	0.1	94.310170
18.056683	0.1	94.298368
18.058350	0.1	94.283884
18.060017	0.1	94.267910
18.061683	0.1	94.252413
18.063350	0.1	94.238525
18.065017	0.1	94.226366
18.066683	0.1	94.215756
18.068350	0.1	94.207292
18.070017	0.1	94.201332
18.071683	0.1	94.196683
18.073350	0.1	94.190484
18.075017	0.1	94.180470
18.076683	0.1	94.166940
18.078350	0.1	94.151979
18.080017	0.1	94.137138
18.081683	0.1	94.122713
18.083350	0.1	94.107991
18.085017	0.1	94.090587
18.086683	0.1	94.068533
18.088350	0.1	94.042307
18.090017	0.1	94.015425
18.091683	0.1	93.991047
18.093350	0.1	93.969887
18.095017	0.1	93.949443
18.096683	0.1	93.925959
18.098350	0.1	93.897408
18.100017	0.1	93.864208
18.101683	0.1	93.827849
18.103350	0.1	93.789106
18.105017	0.1	93.747681
18.106683	0.1	93.702262
18.108350	0.1	93.652373
18.110017	0.1	93.599802
18.111683	0.1	93.547648
18.113350	0.1	93.498176
18.115017	0.1	93.450135
18.116683	0.1	93.400424
18.118350	0.1	93.346721
18.120017	0.1	93.289500
18.121683	0.1	93.230491
18.123350	0.1	93.170231
18.125017	0.1	93.107706
18.126683	0.1	93.042737
18.128350	0.1	92.976278
18.130017	0.1	92.907792
18.131683	0.1	92.835730
18.133350	0.1	92.760807
18.135017	0.1	92.686420
18.136683	0.1	92.615014
18.138350	0.1	92.545753
18.140017	0.1	92.476433
18.141683	0.1	92.405325
18.143350	0.1	92.330461
18.145017	0.1	92.250889
18.146683	0.1	92.168098
18.148350	0.1	92.084950
18.150017	0.1	92.003053
18.151683	0.1	91.921812
18.153350	0.1	91.840273
18.155017	0.1	91.757959
18.156683	0.1	91.675049
18.158350	0.1	91.592019
18.160017	0.1	91.507977
18.161683	0.1	91.420835
18.163350	0.1	91.329461
18.165017	0.1	91.235166
18.166683	0.1	91.140633
18.168350	0.1	91.047888
18.170017	0.1	90.956395
18.171683	0.1	90.863949
18.173350	0.1	90.768581
18.175017	0.1	90.669995
18.176683	0.1	90.569323
18.178350	0.1	90.468114
18.180017	0.1	90.367919
18.181683	0.1	90.269988
18.183350	0.1	90.174323
18.185017	0.1	90.079611
18.186683	0.1	89.984244
18.188350	0.1	89.888220
18.190017	0.1	89.793151
18.191683	0.1	89.699691
18.193350	0.1	89.605873
18.195017	0.1	89.508122
18.196683	0.1	89.404529
18.198350	0.1	89.297121
18.200017	0.1	89.191025
18.201683	0.1	89.090531
18.203350	0.1	88.996118
18.205017	0.1	88.905101
18.206683	0.1	88.814621
18.208350	0.1	88.723546
18.210017	0.1	88.630801
18.211683	0.1	88.534718
18.213350	0.1	88.435417
18.215017	0.1	88.334983
18.216683	0.1	88.235026
18.218350	0.1	88.135665
18.220017	0.1	88.036840
18.221683	0.1	87.938850
18.223350	0.1	87.841754
18.225017	0.1	87.745672
18.226683	0.1	87.651139
18.228350	0.1	87.558871
18.230017	0.1	87.467676
18.231683	0.1	87.375348
18.233350	0.1	87.280994
18.235017	0.1	87.186640
18.236683	0.1	87.096339
18.238350	0.1	87.012415
18.240017	0.1	86.934035
18.241683	0.1	86.858516
18.243350	0.1	86.781447
18.245017	0.1	86.698835
18.246683	0.1	86.609607
18.248350	0.1	86.516564
18.250017	0.1	86.423700
18.251683	0.1	86.334889
18.253350	0.1	86.251979
18.255017	0.1	86.174076
18.256683	0.1	86.098140
18.258350	0.1	86.022025
18.260017	0.1	85.945909
18.261683	0.1	85.870629
18.263350	0.1	85.795408
18.265017	0.1	85.718100
18.266683	0.1	85.637515
18.268350	0.1	85.554903
18.270017	0.1	85.472768
18.271683	0.1	85.393255
18.273350	0.1	85.317736
18.275017	0.1	85.247283
18.276683	0.1	85.181778
18.278350	0.1	85.119133
18.280017	0.1	85.055595
18.281683	0.1	84.987943
18.283350	0.1	84.915464
18.285017	0.1	84.840660
18.286683	0.1	84.767525
18.288350	0.1	84.698623
18.290017	0.1	84.634428
18.291683	0.1	84.573691
18.293350	0.1	84.514444
18.295017	0.1	84.454243
18.296683	0.1	84.391420
18.298350	0.1	84.327107
18.300017	0.1	84.264224
18.301683	0.1	84.204381
18.303350	0.1	84.146147
18.305017	0.1	84.087198
18.306683	0.1	84.026640
18.308350	0.1	83.966022
18.310017	0.1	83.907550
18.311683	0.1	83.852237
18.313350	0.1	83.800202
18.315017	0.1	83.750730
18.316683	0.1	83.702033
18.318350	0.1	83.652203
18.320017	0.1	83.601182
18.321683	0.1	83.548908
18.323350	0.1	83.494787
18.325017	0.1	83.438997
18.326683	0.1	83.383565
18.328350	0.1	83.330815
18.330017	0.1	83.282178
18.331683	0.1	83.237593
18.333350	0.1	83.194857
18.335017	0.1	83.150273
18.336683	0.1	83.101635
18.338350	0.1	83.050196
18.340017	0.1	82.999056
18.341683	0.1	82.950895
18.343350	0.1	82.907026
18.345017	0.1	82.867627
18.346683	0.1	82.832401
18.348350	0.1	82.799142
18.350017	0.1	82.763975
18.351683	0.1	82.723742
18.353350	0.1	82.678681
18.355017	0.1	82.632368
18.356683	0.1	82.588439
18.358350	0.1	82.548266
18.360017	0.1	82.510238
18.361683	0.1	82.471316
18.363350	0.1	82.428520
18.365017	0.1	82.380717
18.366683	0.1	82.328801
18.368350	0.1	82.274859
18.370017	0.1	82.220976
18.371683	0.1	82.168346
18.373350	0.1	82.117324
18.375017	0.1	82.067614
18.376683	0.1	82.018619
18.378350	0.1	81.970458
18.380017	0.1	81.923430
18.381683	0.1	81.876879
18.383350	0.1	81.828718
18.385017	0.1	81.776981
18.386683	0.1	81.721728
18.388350	0.1	81.663315
18.390017	0.1	81.601327
18.391683	0.1	81.535821
18.393350	0.1	81.468587
18.395017	0.1	81.402545
18.396683	0.1	81.339901
18.398350	0.1	81.282084
18.400017	0.1	81.228738
18.401683	0.1	81.176703
18.403350	0.1	81.119781
18.405017	0.1	81.052964
18.406683	0.1	80.976551
18.408350	0.1	80.896084
18.410017	0.1	80.816870
18.411683	0.1	80.740576
18.413350	0.1	80.665355
18.415017	0.1	80.588942
18.416683	0.1	80.511515
18.418350	0.1	80.433970
18.420017	0.1	80.356364
18.421683	0.1	80.277329
18.423350	0.1	80.194716
18.425017	0.1	80.106323
18.426683	0.1	80.011849
18.428350	0.1	79.913859
18.430017	0.1	79.816525
18.431683	0.1	79.724078
18.433350	0.1	79.637651
18.435017	0.1	79.554324
18.436683	0.1	79.469328
18.438350	0.1	79.380219
18.440017	0.1	79.286342
18.441683	0.1	79.187815
18.443350	0.1	79.085236
18.445017	0.1	78.980033
18.446683	0.1	78.873937
18.448350	0.1	78.769331
18.450017	0.1	78.667586
18.451683	0.1	78.568046
18.453350	0.1	78.468685
18.455017	0.1	78.367476
18.456683	0.1	78.262870
18.458350	0.1	78.154628
18.460017	0.1	78.044538
18.461683	0.1	77.935223
18.463350	0.1	77.827697
18.465017	0.1	77.720229
18.466683	0.1	77.610319
18.468350	0.1	77.497129
18.470017	0.1	77.380960
18.471683	0.1	77.261989
18.473350	0.1	77.139919
18.475017	0.1	77.014868
18.476683	0.1	76.887731
18.478350	0.1	76.760773
18.480017	0.1	76.636855
18.481683	0.1	76.517527
18.483350	0.1	76.401715
18.485017	0.1	76.285844
18.486683	0.1	76.165919
18.488350	0.1	76.039974
18.490017	0.1	75.909142
18.491683	0.1	75.777595
18.493350	0.1	75.650160
18.495017	0.1	75.528567
18.496683	0.1	75.410073
18.498350	0.1	75.290506
18.500017	0.1	75.167601
18.501683	0.1	75.041895
18.503350	0.1	74.914818
18.505017	0.1	74.787144
18.506683	0.1	74.659292
18.508350	0.1	74.531440
18.510017	0.1	74.403469
18.511683	0.1	74.274842
18.513350	0.1	74.145321
18.515017	0.1	74.014966
18.516683	0.1	73.884253
18.518350	0.1	73.754255
18.520017	0.1	73.626284
18.521683	0.1	73.501293
18.523350	0.1	73.379342
18.525017	0.1	73.259358
18.526683	0.1	73.139553
18.528350	0.1	73.018555
18.530017	0.1	72.895352
18.531683	0.1	72.769050
18.533350	0.1	72.639470
18.535017	0.1	72.508697
18.536683	0.1	72.379891
18.538350	0.1	72.255377
18.540017	0.1	72.134499
18.541683	0.1	72.014873
18.543350	0.1	71.894650
18.545017	0.1	71.772818
18.546683	0.1	71.648721
18.548350	0.1	71.522240
18.550017	0.1	71.394925
18.551683	0.1	71.270172
18.553350	0.1	71.151320
18.555017	0.1	71.038846
18.556683	0.1	70.929710
18.558350	0.1	70.819024
18.560017	0.1	70.702795
18.561683	0.1	70.580904
18.563350	0.1	70.457045
18.565017	0.1	70.336048
18.566683	0.1	70.220057
18.568350	0.1	70.108179
18.570017	0.1	69.999163
18.571683	0.1	69.891934
18.573350	0.1	69.784467
18.575017	0.1	69.674377
18.576683	0.1	69.560770
18.578350	0.1	69.444720
18.580017	0.1	69.329266
18.581683	0.1	69.217388
18.583350	0.1	69.109861
18.585017	0.1	69.003765
18.586683	0.1	68.895046
18.588350	0.1	68.782274
18.590017	0.1	68.667714
18.591683	0.1	68.554107
18.593350	0.1	68.442230
18.595017	0.1	68.331544
18.596683	0.1	68.222646
18.598350	0.1	68.116967
18.600017	0.1	68.015103
18.601683	0.1	67.915861
18.603350	0.1	67.816917
18.605017	0.1	67.716126
18.606683	0.1	67.611937
18.608350	0.1	67.504172
18.610017	0.1	67.393545
18.611683	0.1	67.281369
18.613350	0.1	67.168895
18.615017	0.1	67.056779
18.616683	0.1	66.944722
18.618350	0.1	66.832308
18.620017	0.1	66.719536
18.621683	0.1	66.607360
18.623350	0.1	66.497032
18.625017	0.1	66.389803
18.626683	0.1	66.285912
18.628350	0.1	66.185180
18.630017	0.1	66.087190
18.631683	0.1	65.990988
18.633350	0.1	65.894071
18.635017	0.1	65.793876
18.636683	0.1	65.689925
18.638350	0.1	65.584842
18.640017	0.1	65.481667
18.641683	0.1	65.381590
18.643350	0.1	65.283958
18.645017	0.1	65.187637
18.646683	0.1	65.092389
18.648350	0.1	64.999346
18.650017	0.1	64.909224
18.651683	0.1	64.821247
18.653350	0.1	64.733748
18.655017	0.1	64.646188
18.656683	0.1	64.558391
18.658350	0.1	64.470295
18.660017	0.1	64.382855
18.661683	0.1	64.297799
18.663350	0.1	64.216439
18.665017	0.1	64.138893
18.666683	0.1	64.064209
18.668350	0.1	63.990954
18.670017	0.1	63.919071
18.671683	0.1	63.849513
18.673350	0.1	63.781802
18.675017	0.1	63.714091
18.676683	0.1	63.646142
18.678350	0.1	63.579980
18.680017	0.1	63.517693
18.681683	0.1	63.460711
18.683350	0.1	63.409511
18.685017	0.1	63.364092
18.686683	0.1	63.323561
18.688350	0.1	63.285891
18.690017	0.1	63.250009
18.691683	0.1	63.215558
18.693350	0.1	63.182596
18.695017	0.1	63.151959
18.696683	0.1	63.124660
18.698350	0.1	63.101415
18.700017	0.1	63.082282
18.701683	0.1	63.067857
18.703350	0.1	63.059453
18.705017	0.1	63.058797
18.706683	0.1	63.065652
18.708350	0.1	63.077096
18.710017	0.1	63.089076
18.711683	0.1	63.099150
18.713350	0.1	63.109461
18.715017	0.1	63.125555
18.716683	0.1	63.151900
18.718350	0.1	63.189510
18.720017	0.1	63.236002
18.721683	0.1	63.287679
18.723350	0.1	63.341204
18.725017	0.1	63.395564
18.726683	0.1	63.451592
18.728350	0.1	63.511733
18.730017	0.1	63.579384
18.731683	0.1	63.656692
18.733350	0.1	63.742463
18.735017	0.1	63.834313
18.736683	0.1	63.930992
18.738350	0.1	64.032678
18.740017	0.1	64.139668
18.741683	0.1	64.253632
18.743350	0.1	64.377789
18.745017	0.1	64.514224
18.746683	0.1	64.661089
18.748350	0.1	64.813856
18.750017	0.1	64.968649
18.751683	0.1	65.125171
18.753350	0.1	65.286879
18.755017	0.1	65.459673
18.756683	0.1	65.647427
18.758350	0.1	65.850023
18.760017	0.1	66.064362
18.761683	0.1	66.287104
18.763350	0.1	66.516403
18.765017	0.1	66.752676
18.766683	0.1	66.998605
18.768350	0.1	67.256753
18.770017	0.1	67.528133
18.771683	0.1	67.811970
18.773350	0.1	68.107430
18.775017	0.1	68.415348
18.776683	0.1	68.738465
18.778350	0.1	69.079999
18.780017	0.1	69.442276
18.781683	0.1	69.825832
18.783350	0.1	70.228640
18.785017	0.1	70.646767
18.786683	0.1	71.077351
18.788350	0.1	71.520154
18.790017	0.1	71.976785
18.791683	0.1	72.449808
18.793350	0.1	72.942202
18.795017	0.1	73.456351
18.796683	0.1	73.991899
18.798350	0.1	74.546580
18.800017	0.1	75.118606
18.801683	0.1	75.707142
18.803350	0.1	76.311950
18.805017	0.1	76.933210
18.806683	0.1	77.571516
18.808350	0.1	78.226809
18.810017	0.1	78.897362
18.811683	0.1	79.579596
18.813350	0.1	80.270295
18.815017	0.1	80.967670
18.816683	0.1	81.670885
18.818350	0.1	82.378750
18.820017	0.1	83.088641
18.821683	0.1	83.797579
18.823350	0.1	84.503715
18.825017	0.1	85.204487
18.826683	0.1	85.894530
18.828350	0.1	86.567943
18.830017	0.1	87.221210
18.831683	0.1	87.853675
18.833350	0.1	88.464861
18.835017	0.1	89.053517
18.836683	0.1	89.616602
18.838350	0.1	90.149587
18.840017	0.1	90.646988
18.841683	0.1	91.103798
18.843350	0.1	91.515904
18.845017	0.1	91.881102
18.846683	0.1	92.199331
18.848350	0.1	92.471665
18.850017	0.1	92.698401
18.851683	0.1	92.877930
18.853350	0.1	93.006616
18.855017	0.1	93.081480
18.856683	0.1	93.101924
18.858350	0.1	93.068486
18.860017	0.1	92.980748
18.861683	0.1	92.837160
18.863350	0.1	92.637246
18.865017	0.1	92.383092
18.866683	0.1	92.077380
18.868350	0.1	91.722017
18.870017	0.1	91.318196
18.871683	0.1	90.867227
18.873350	0.1	90.371555
18.875017	0.1	89.834159
18.876683	0.1	89.256411
18.878350	0.1	88.638371
18.880017	0.1	87.980454
18.881683	0.1	87.285107
18.883350	0.1	86.555486
18.885017	0.1	85.794871
18.886683	0.1	85.006481
18.888350	0.1	84.193652
18.890017	0.1	83.359366
18.891683	0.1	82.506900
18.893350	0.1	81.638997
18.895017	0.1	80.757563
18.896683	0.1	79.863136
18.898350	0.1	78.957086
18.900017	0.1	78.043167
18.901683	0.1	77.126090
18.903350	0.1	76.208894
18.905017	0.1	75.291042
18.906683	0.1	74.371938
18.908350	0.1	73.453550
18.910017	0.1	72.539990
18.911683	0.1	71.634535
18.913350	0.1	70.739095
18.915017	0.1	69.854383
18.916683	0.1	68.981652
18.918350	0.1	68.122868
18.920017	0.1	67.279462
18.921683	0.1	66.451971
18.923350	0.1	65.641288
18.925017	0.1	64.848367
18.926683	0.1	64.073566
18.928350	0.1	63.317422
18.930017	0.1	62.580351
18.931683	0.1	61.861578
18.933350	0.1	61.160270
18.935017	0.1	60.477916
18.936683	0.1	59.817735
18.938350	0.1	59.181515
18.940017	0.1	58.567587
18.941683	0.1	57.972613
18.943350	0.1	57.395283
18.945017	0.1	56.837145
18.946683	0.1	56.300226
18.948350	0.1	55.783692
18.950017	0.1	55.284801
18.951683	0.1	54.801169
18.953350	0.1	54.332975
18.955017	0.1	53.882066
18.956683	0.1	53.449932
18.958350	0.1	53.036633
18.960017	0.1	52.641574
18.961683	0.1	52.264217
18.963350	0.1	51.903370
18.965017	0.1	51.556888
18.966683	0.1	51.223043
18.968350	0.1	50.899807
18.970017	0.1	50.585631
18.971683	0.1	50.279918
18.973350	0.1	49.983028
18.975017	0.1	49.696150
18.976683	0.1	49.421313
18.978350	0.1	49.161020
18.980017	0.1	48.916462
18.981683	0.1	48.685434
18.983350	0.1	48.462811
18.985017	0.1	48.243883
18.986683	0.1	48.027459
18.988350	0.1	47.815505
18.990017	0.1	47.610107
18.991683	0.1	47.411921
18.993350	0.1	47.221425
18.995017	0.1	47.039929
18.996683	0.1	46.868267
18.998350	0.1	46.704414
19.000017	0.1	46.543541
19.001683	0.1	46.380642
19.003350	0.1	46.213928
19.005017	0.1	46.045127
19.006683	0.1	45.877340
19.008350	0.1	45.713129
19.010017	0.1	45.555117
19.011683	0.1	45.405450
19.013350	0.1	45.264366
19.015017	0.1	45.130315
19.016683	0.1	45.001033
19.018350	0.1	44.874611
19.020017	0.1	44.749084
19.021683	0.1	44.623139
19.023350	0.1	44.496897
19.025017	0.1	44.372263
19.026683	0.1	44.250789
19.028350	0.1	44.132653
19.030017	0.1	44.017079
19.031683	0.1	43.904069
19.033350	0.1	43.794933
19.035017	0.1	43.689969
19.036683	0.1	43.587032
19.038350	0.1	43.483439
19.040017	0.1	43.378356
19.041683	0.1	43.272259
19.043350	0.1	43.165329
19.045017	0.1	43.058160
19.046683	0.1	42.951884
19.048350	0.1	42.846980
19.050017	0.1	42.744222
19.051683	0.1	42.644563
19.053350	0.1	42.548897
19.055017	0.1	42.456868
19.056683	0.1	42.366448
19.058350	0.1	42.275312
19.060017	0.1	42.182329
19.061683	0.1	42.088511
19.063350	0.1	41.996064
19.065017	0.1	41.906777
19.066683	0.1	41.820350
19.068350	0.1	41.735056
19.070017	0.1	41.649106
19.071683	0.1	41.562083
19.073350	0.1	41.474881
19.075017	0.1	41.388395
19.076683	0.1	41.303160
19.078350	0.1	41.219237
19.080017	0.1	41.136148
19.081683	0.1	41.053298
19.083350	0.1	40.969553
19.085017	0.1	40.882947
19.086683	0.1	40.792706
19.088350	0.1	40.700915
19.090017	0.1	40.611866
19.091683	0.1	40.528717
19.093350	0.1	40.450993
19.095017	0.1	40.375474
19.096683	0.1	40.299656
19.098350	0.1	40.222945
19.100017	0.1	40.146592
19.101683	0.1	40.071847
19.103350	0.1	39.998713
19.105017	0.1	39.927604
19.106683	0.1	39.859178
19.108350	0.1	39.793315
19.110017	0.1	39.727631
19.111683	0.1	39.659502
19.113350	0.1	39.587381
19.115017	0.1	39.512279
19.116683	0.1	39.436700
19.118350	0.1	39.363625
19.120017	0.1	39.294662
19.121683	0.1	39.229991
19.123350	0.1	39.168360
19.125017	0.1	39.107027
19.126683	0.1	39.044204
19.128350	0.1	38.980248
19.130017	0.1	38.917186
19.131683	0.1	38.857164
19.133350	0.1	38.800421
19.135017	0.1	38.745882
19.136683	0.1	38.692357
19.138350	0.1	38.639250
19.140017	0.1	38.586559
19.141683	0.1	38.535240
19.143350	0.1	38.485947
19.145017	0.1	38.437607
19.146683	0.1	38.388672
19.148350	0.1	38.338962
19.150017	0.1	38.288715
19.151683	0.1	38.237574
19.153350	0.1	38.185837
19.155017	0.1	38.135292
19.156683	0.1	38.087549
19.158350	0.1	38.043501
19.160017	0.1	38.002970
19.161683	0.1	37.964525
19.163350	0.1	37.925186
19.165017	0.1	37.882032
19.166683	0.1	37.834468
19.168350	0.1	37.784042
19.170017	0.1	37.732901
19.171683	0.1	37.682893
19.173350	0.1	37.634852
19.175017	0.1	37.588539
19.176683	0.1	37.543061
19.178350	0.1	37.498178
19.180017	0.1	37.453773
19.181683	0.1	37.408771
19.183350	0.1	37.361564
19.185017	0.1	37.311973
19.186683	0.1	37.260892
19.188350	0.1	37.209573
19.190017	0.1	37.158670
19.191683	0.1	37.108066
19.193350	0.1	37.057342
19.195017	0.1	37.006082
19.196683	0.1	36.953213
19.198350	0.1	36.897006
19.200017	0.1	36.837282
19.201683	0.1	36.775412
19.203350	0.1	36.712351
19.205017	0.1	36.648097
19.206683	0.1	36.582413
19.208350	0.1	36.516073
19.210017	0.1	36.449554
19.211683	0.1	36.382499
19.213350	0.1	36.313417
19.215017	0.1	36.241295
19.216683	0.1	36.166551
19.218350	0.1	36.091449
19.220017	0.1	36.019327
19.221683	0.1	35.950961
19.223350	0.1	35.883727
19.225017	0.1	35.814168
19.226683	0.1	35.740318
19.228350	0.1	35.660567
19.230017	0.1	35.574736
19.231683	0.1	35.485151
19.233350	0.1	35.395505
19.235017	0.1	35.307946
19.236683	0.1	35.223009
19.238350	0.1	35.140874
19.240017	0.1	35.060825
19.241683	0.1	34.980538
19.243350	0.1	34.898104
19.245017	0.1	34.813466
19.246683	0.1	34.727754
19.248350	0.1	34.642460
19.250017	0.1	34.558179
19.251683	0.1	34.474315
19.253350	0.1	34.389081
19.255017	0.1	34.301581
19.256683	0.1	34.213664
19.258350	0.1	34.128012
19.260017	0.1	34.045102
19.261683	0.1	33.963265
19.263350	0.1	33.880891
19.265017	0.1	33.797862
19.266683	0.1	33.714654
19.268350	0.1	33.631625
19.270017	0.1	33.548476
19.271683	0.1	33.465328
19.273350	0.1	33.383848
19.275017	0.1	33.305349
19.276683	0.1	33.228280
19.278350	0.1	33.148827
19.280017	0.1	33.065679
19.281683	0.1	32.981934
19.283350	0.1	32.902422
19.285017	0.1	32.829704
19.286683	0.1	32.762649
19.288350	0.1	32.698812
19.290017	0.1	32.636227
19.291683	0.1	32.572629
19.293350	0.1	32.505335
19.295017	0.1	32.433393
19.296683	0.1	32.358171
19.298350	0.1	32.282891
19.300017	0.1	32.210471
19.301683	0.1	32.142164
19.303350	0.1	32.077374
19.305017	0.1	32.014551
19.306683	0.1	31.952443
19.308350	0.1	31.889500
19.310017	0.1	31.824173
19.311683	0.1	31.756701
19.313350	0.1	31.689705
19.315017	0.1	31.625988
19.316683	0.1	31.566443
19.318350	0.1	31.510295
19.320017	0.1	31.456294
19.321683	0.1	31.402769
19.323350	0.1	31.347455
19.325017	0.1	31.288804
19.326683	0.1	31.226994
19.328350	0.1	31.163456
19.330017	0.1	31.099679
19.331683	0.1	31.037869
19.333350	0.1	30.979874
19.335017	0.1	30.925574
19.336683	0.1	30.872704
19.338350	0.1	30.818822
19.340017	0.1	30.763807
19.341683	0.1	30.708613
19.343350	0.1	30.654015
19.345017	0.1	30.599894
19.346683	0.1	30.546488
19.348350	0.1	30.494334
19.350017	0.1	30.444266
19.351683	0.1	30.396284
19.353350	0.1	30.349674
19.355017	0.1	30.304255
19.356683	0.1	30.259969
19.358350	0.1	30.215921
19.360017	0.1	30.170681
19.361683	0.1	30.122461
19.363350	0.1	30.070605
19.365017	0.1	30.016126
19.366683	0.1	29.960932
19.368350	0.1	29.907407
19.370017	0.1	29.857876
19.371683	0.1	29.813172
19.373350	0.1	29.771330
19.375017	0.1	29.727461
19.376683	0.1	29.677691
19.378350	0.1	29.622676
19.380017	0.1	29.566707
19.381683	0.1	29.513063
19.383350	0.1	29.461386
19.385017	0.1	29.409947
19.386683	0.1	29.358508
19.388350	0.1	29.308261
19.390017	0.1	29.259862
19.391683	0.1	29.213013
19.393350	0.1	29.167415
19.395017	0.1	29.122831
19.396683	0.1	29.078545
19.398350	0.1	29.034259
19.400017	0.1	28.991045
19.401683	0.1	28.950157
19.403350	0.1	28.910877
19.405017	0.1	28.870465
19.406683	0.1	28.824868
19.408350	0.1	28.771581
19.410017	0.1	28.712215
19.411683	0.1	28.651656
19.413350	0.1	28.593840
19.415017	0.1	28.539659
19.416683	0.1	28.488459
19.418350	0.1	28.440596
19.420017	0.1	28.395833
19.421683	0.1	28.352322
19.423350	0.1	28.308393
19.425017	0.1	28.263511
19.426683	0.1	28.218450
19.428350	0.1	28.174640
19.430017	0.1	28.132142
19.431683	0.1	28.089108
19.433350	0.1	28.043331
19.435017	0.1	27.994754
19.436683	0.1	27.944805
19.438350	0.1	27.895810
19.440017	0.1	27.849437
19.441683	0.1	27.805270
19.443350	0.1	27.761223
19.445017	0.1	27.715804
19.446683	0.1	27.670087
19.448350	0.1	27.625980
19.450017	0.1	27.584018
19.451683	0.1	27.543070
19.453350	0.1	27.501644
19.455017	0.1	27.458789
19.456683	0.1	27.413727
19.458350	0.1	27.366401
19.460017	0.1	27.317287
19.461683	0.1	27.267696
19.463350	0.1	27.220012
19.465017	0.1	27.175607
19.466683	0.1	27.133526
19.468350	0.1	27.090313
19.470017	0.1	27.043940
19.471683	0.1	26.996137
19.473350	0.1	26.950123
19.475017	0.1	26.907505
19.476683	0.1	26.867332
19.478350	0.1	26.827635
19.480017	0.1	26.786269
19.481683	0.1	26.741983
19.483350	0.1	26.694955
19.485017	0.1	26.646258
19.486683	0.1	26.598097
19.488350	0.1	26.552321
19.490017	0.1	26.509227
19.491683	0.1	26.466431
19.493350	0.1	26.421370
19.495017	0.1	26.373090
19.496683	0.1	26.323380
19.498350	0.1	26.274265
19.500017	0.1	26.226105
19.501683	0.1	26.177169
19.503350	0.1	26.125969
19.505017	0.1	26.072861
19.506683	0.1	26.019515
19.508350	0.1	25.967421
19.510017	0.1	25.915803
19.511683	0.1	25.862338
19.513350	0.1	25.805654
19.515017	0.1	25.746287
19.516683	0.1	25.685729
19.518350	0.1	25.625290
19.520017	0.1	25.565864
19.521683	0.1	25.508286
19.523350	0.1	25.451900
19.525017	0.1	25.394441
19.526683	0.1	25.334300
19.528350	0.1	25.271775
19.530017	0.1	25.207581
19.531683	0.1	25.141837
19.533350	0.1	25.074841
19.535017	0.1	25.007965
19.536683	0.1	24.942817
19.538350	0.1	24.879874
19.540017	0.1	24.818064
19.541683	0.1	24.756254
19.543350	0.1	24.695040
19.545017	0.1	24.636449
19.546683	0.1	24.581434
19.548350	0.1	24.529280
19.550017	0.1	24.478735
19.551683	0.1	24.428965
19.553350	0.1	24.377765
19.555017	0.1	24.323107
19.556683	0.1	24.265112
19.558350	0.1	24.206580
19.560017	0.1	24.150373
19.561683	0.1	24.098279
19.563350	0.1	24.049820
19.565017	0.1	24.002911
19.566683	0.1	23.955168
19.568350	0.1	23.905696
19.570017	0.1	23.855211
19.571683	0.1	23.805799
19.573350	0.1	23.759545
19.575017	0.1	23.717345
19.576683	0.1	23.678185
19.578350	0.1	23.640872
19.580017	0.1	23.605169
19.581683	0.1	23.571373
19.583350	0.1	23.539187
19.585017	0.1	23.507537
19.586683	0.1	23.475946
19.588350	0.1	23.444416
19.590017	0.1	23.413004
19.591683	0.1	23.381056
19.593350	0.1	23.347439
19.595017	0.1	23.312153
19.596683	0.1	23.276748
19.598350	0.1	23.242952
19.600017	0.1	23.210825
19.601683	0.1	23.178936
19.603350	0.1	23.146333
19.605017	0.1	23.113431
19.606683	0.1	23.080410
19.608350	0.1	23.046614
19.610017	0.1	23.011745
19.611683	0.1	22.977354
19.613350	0.1	22.945584
19.615017	0.1	22.916795
19.616683	0.1	22.888721
19.618350	0.1	22.857787
19.620017	0.1	22.821547
19.621683	0.1	22.780301
19.623350	0.1	22.736193
19.625017	0.1	22.691847
19.626683	0.1	22.649409
19.628350	0.1	22.608937
19.630017	0.1	22.568287
19.631683	0.1	22.525431
19.633350	0.1	22.479953
19.635017	0.1	22.432031
19.636683	0.1	22.382141
19.638350	0.1	22.330822
19.640017	0.1	22.278191
19.641683	0.1	22.224130
19.643350	0.1	22.169472
19.645017	0.1	22.116126
19.646683	0.1	22.065760
19.648350	0.1	22.017897
19.650017	0.1	21.969916
19.651683	0.1	21.919431
19.653350	0.1	21.866382
19.655017	0.1	21.812142
19.656683	0.1	21.758379
19.658350	0.1	21.705986
19.660017	0.1	21.654667
19.661683	0.1	21.603228
19.663350	0.1	21.550001
19.665017	0.1	21.494032
19.666683	0.1	21.435024
19.668350	0.1	21.374227
19.670017	0.1	21.314861
19.671683	0.1	21.259071
19.673350	0.1	21.206380
19.675017	0.1	21.155001
19.676683	0.1	21.104039
19.678350	0.1	21.053196
19.680017	0.1	21.001757
19.681683	0.1	20.949723
19.683350	0.1	20.897569
19.685017	0.1	20.845951
19.686683	0.1	20.796181
19.688350	0.1	20.749213
19.690017	0.1	20.704449
19.691683	0.1	20.660223
19.693350	0.1	20.615281
19.695017	0.1	20.569505
19.696683	0.1	20.523073
19.698350	0.1	20.475150
19.700017	0.1	20.425559
19.701683	0.1	20.375551
19.703350	0.1	20.327212
19.705017	0.1	20.282270
19.706683	0.1	20.241619
19.708350	0.1	20.204426
19.710017	0.1	20.168663
19.711683	0.1	20.132722
19.713350	0.1	20.096482
19.715017	0.1	20.060779
19.716683	0.1	20.026029
19.718350	0.1	19.991280
19.720017	0.1	19.955755
19.721683	0.1	19.919754
19.723350	0.1	19.884230
19.725017	0.1	19.849719
19.726683	0.1	19.816340
19.728350	0.1	19.783915
19.730017	0.1	19.751550
19.731683	0.1	19.718291
19.733350	0.1	19.683839
19.735017	0.1	19.649149
19.736683	0.1	19.614757
19.738350	0.1	19.580544
19.740017	0.1	19.546272
19.741683	0.1	19.512893
19.743350	0.1	19.481422
19.745017	0.1	19.451739
19.746683	0.1	19.422532
19.748350	0.1	19.393088
19.750017	0.1	19.363822
19.751683	0.1	19.335629
19.753350	0.1	19.308091
19.755017	0.1	19.279481
19.756683	0.1	19.249500
19.758350	0.1	19.220473
19.760017	0.1	19.195319
19.761683	0.1	19.175352
19.763350	0.1	19.159080
19.765017	0.1	19.143523
19.766683	0.1	19.126416
19.768350	0.1	19.108237
19.770017	0.1	19.091071
19.771683	0.1	19.077004
19.773350	0.1	19.066096
19.775017	0.1	19.056023
19.776683	0.1	19.043268
19.778350	0.1	19.025625
19.780017	0.1	19.003094
19.781683	0.1	18.978120
19.783350	0.1	18.953265
19.785017	0.1	18.929423
19.786683	0.1	18.906058
19.788350	0.1	18.883766
19.790017	0.1	18.864096
19.791683	0.1	18.848182
19.793350	0.1	18.834830
19.795017	0.1	18.821300
19.796683	0.1	18.804671
19.798350	0.1	18.782855
19.800017	0.1	18.755854
19.801683	0.1	18.726231
19.803350	0.1	18.696548
19.805017	0.1	18.667222
19.806683	0.1	18.637956
19.808350	0.1	18.608631
19.810017	0.1	18.578948
19.811683	0.1	18.547655
19.813350	0.1	18.513323
19.815017	0.1	18.474997
19.816683	0.1	18.433036
19.818350	0.1	18.389703
19.820017	0.1	18.347503
19.821683	0.1	18.307210
19.823350	0.1	18.267156
19.825017	0.1	18.225015
19.826683	0.1	18.179954
19.828350	0.1	18.132807
19.830017	0.1	18.084885
19.831683	0.1	18.035949
19.833350	0.1	17.984987
19.835017	0.1	17.931522
19.836683	0.1	17.876209
19.838350	0.1	17.820002
19.840017	0.1	17.764033
19.841683	0.1	17.709018
19.843350	0.1	17.655016
19.845017	0.1	17.602087
19.846683	0.1	17.549516
19.848350	0.1	17.496825
19.850017	0.1	17.444314
19.851683	0.1	17.393054
19.853350	0.1	17.343165
19.855017	0.1	17.294348
19.856683	0.1	17.246486
19.858350	0.1	17.200411
19.860017	0.1	17.155768
19.861683	0.1	17.110051
19.863350	0.1	17.060698
19.865017	0.1	17.008067
19.866683	0.1	16.955854
19.868350	0.1	16.907812
19.870017	0.1	16.864539
19.871683	0.1	16.823472
19.873350	0.1	16.782404
19.875017	0.1	16.740621
19.876683	0.1	16.698361
19.878350	0.1	16.655923
19.880017	0.1	16.613723
19.881683	0.1	16.572357
19.883350	0.1	16.532482
19.885017	0.1	16.494990
19.886683	0.1	16.460897
19.888350	0.1	16.430200
19.890017	0.1	16.400875
19.891683	0.1	16.369523
19.893350	0.1	16.334117
19.895017	0.1	16.296507
19.896683	0.1	16.260804
19.898350	0.1	16.229988
19.900017	0.1	16.203702
19.901683	0.1	16.179384
19.903350	0.1	16.154827
19.905017	0.1	16.129793
19.906683	0.1	16.105474
19.908350	0.1	16.082824
19.910017	0.1	16.060532
19.911683	0.1	16.037048
19.913350	0.1	16.012491
19.915017	0.1	15.988053
19.916683	0.1	15.963555
19.918350	0.1	15.938104
19.920017	0.1	15.911282
19.921683	0.1	15.883626
19.923350	0.1	15.855731
19.925017	0.1	15.827240
19.926683	0.1	15.798629
19.928350	0.1	15.771986
19.930017	0.1	15.750051
19.931683	0.1	15.733958
19.933350	0.1	15.721978
19.935017	0.1	15.710474
19.936683	0.1	15.696586
19.938350	0.1	15.679480
19.940017	0.1	15.658320
19.941683	0.1	15.632094
19.943350	0.1	15.601874
19.945017	0.1	15.571178
19.946683	0.1	15.543223
19.948350	0.1	15.519083
19.950017	0.1	15.498401
19.951683	0.1	15.480579
19.953350	0.1	15.464366
19.955017	0.1	15.448214
19.956683	0.1	15.431286
19.958350	0.1	15.414239
19.960017	0.1	15.398205
19.961683	0.1	15.383006
19.963350	0.1	15.367866
19.965017	0.1	15.352488
19.966683	0.1	15.337110
19.968350	0.1	15.321673
19.970017	0.1	15.304864
19.971683	0.1	15.285493
19.973350	0.1	15.263618
19.975017	0.1	15.240909
19.976683	0.1	15.219928
19.978350	0.1	15.202285
19.980017	0.1	15.187562
19.981683	0.1	15.173436
19.983350	0.1	15.157283
19.985017	0.1	15.137137
19.986683	0.1	15.112163
19.988350	0.1	15.084446
19.990017	0.1	15.057386
19.991683	0.1	15.032769
19.993350	0.1	15.010477
19.995017	0.1	14.990629
19.996683	0.1	14.972807
19.998350	0.1	14.954687
20.000017	0.1	14.933587
20.001683	0.1	14.908434
20.003350	0.1	14.880479
20.005017	0.1	14.852048
20.006683	0.1	14.824391
20.008350	0.1	14.797152
20.010017	0.1	14.770091
20.011683	0.1	14.743269
20.013350	0.1	14.716149
20.015017	0.1	14.687777
20.016683	0.1	14.657677
20.018350	0.1	14.625669
20.020017	0.1	14.591576
20.021683	0.1	14.556230
20.023350	0.1	14.521480
20.025017	0.1	14.489056
20.026683	0.1	14.459849
20.028350	0.1	14.433266
20.030017	0.1	14.407278
20.031683	0.1	14.378847
20.033350	0.1	14.346004
20.035017	0.1	14.309944
20.036683	0.1	14.272691
20.038350	0.1	14.234961
20.040017	0.1	14.196754
20.041683	0.1	14.159561
20.043350	0.1	14.124752
20.045017	0.1	14.092625
20.046683	0.1	14.062048
20.048350	0.1	14.030875
20.050017	0.1	13.997019
20.051683	0.1	13.960303
20.053350	0.1	13.923050
20.055017	0.1	13.888002
20.056683	0.1	13.857008
20.058350	0.1	13.830961
20.060017	0.1	13.808967
20.061683	0.1	13.787568
20.063350	0.1	13.763488
20.065017	0.1	13.736308
20.066683	0.1	13.707639
20.068350	0.1	13.679207
20.070017	0.1	13.652027
20.071683	0.1	13.626636
20.073350	0.1	13.603330
20.075017	0.1	13.582528
20.076683	0.1	13.563753
20.078350	0.1	13.545276
20.080017	0.1	13.525785
20.081683	0.1	13.505579
20.083350	0.1	13.486207
20.085017	0.1	13.469160
20.086683	0.1	13.455213
20.088350	0.1	13.443709
20.090017	0.1	13.432146
20.091683	0.1	13.418437
20.093350	0.1	13.402224
20.095017	0.1	13.384760
20.096683	0.1	13.368369
20.098350	0.1	13.355673
20.100017	0.1	13.347329
20.101683	0.1	13.341308
20.103350	0.1	13.335229
20.105017	0.1	13.328732
20.106683	0.1	13.322652
20.108350	0.1	13.317645
20.110017	0.1	13.313711
20.111683	0.1	13.309658
20.113350	0.1	13.303221
20.115017	0.1	13.293029
20.116683	0.1	13.280810
20.118350	0.1	13.270677
20.120017	0.1	13.266087
20.121683	0.1	13.267876
20.123350	0.1	13.275147
20.125017	0.1	13.285340
20.126683	0.1	13.295174
20.128350	0.1	13.302208
20.130017	0.1	13.306619
20.131683	0.1	13.310374
20.133350	0.1	13.314844
20.135017	0.1	13.320566
20.136683	0.1	13.327421
20.138350	0.1	13.334752
20.140017	0.1	13.341130
20.141683	0.1	13.346077
20.143350	0.1	13.350845
20.145017	0.1	13.357461
20.146683	0.1	13.367356
20.148350	0.1	13.380946
20.150017	0.1	13.398171
20.151683	0.1	13.418139
20.153350	0.1	13.438941
20.155017	0.1	13.458968
20.156683	0.1	13.477505
20.158350	0.1	13.494910
20.160017	0.1	13.511778
20.161683	0.1	13.529182
20.163350	0.1	13.548315
20.165017	0.1	13.569833
20.166683	0.1	13.594092
20.168350	0.1	13.621748
20.170017	0.1	13.653756
20.171683	0.1	13.690770
20.173350	0.1	13.732673
20.175017	0.1	13.777972
20.176683	0.1	13.823808
20.178350	0.1	13.867379
20.180017	0.1	13.907970
20.181683	0.1	13.946772
20.183350	0.1	13.986469
20.185017	0.1	14.029504
20.186683	0.1	14.076532
20.188350	0.1	14.127017
20.190017	0.1	14.180780
20.191683	0.1	14.238239
20.193350	0.1	14.299990
20.195017	0.1	14.366270
20.196683	0.1	14.436782
20.198350	0.1	14.509619
20.200017	0.1	14.582158
20.201683	0.1	14.652730
20.203350	0.1	14.721156
20.205017	0.1	14.788629
20.206683	0.1	14.857055
20.208350	0.1	14.927746
20.210017	0.1	15.000940
20.211683	0.1	15.076340
20.213350	0.1	15.153647
20.215017	0.1	15.231610
20.216683	0.1	15.308441
20.218350	0.1	15.383125
20.220017	0.1	15.455366
20.221683	0.1	15.524388
20.223350	0.1	15.588702
20.225017	0.1	15.646995
20.226683	0.1	15.698613
20.228350	0.1	15.743972
20.230017	0.1	15.783430
20.231683	0.1	15.816511
20.233350	0.1	15.842081
20.235017	0.1	15.860141
20.236683	0.1	15.872420
20.238350	0.1	15.880347
20.240017	0.1	15.883447
20.241683	0.1	15.879036
20.243350	0.1	15.864433
20.245017	0.1	15.838803
20.246683	0.1	15.802146
20.248350	0.1	15.755952
20.250017	0.1	15.702308
20.251683	0.1	15.642346
20.253350	0.1	15.575529
20.255017	0.1	15.500189
20.256683	0.1	15.415669
20.258350	0.1	15.323640
20.260017	0.1	15.226782
20.261683	0.1	15.126468
20.263350	0.1	15.022994
20.265017	0.1	14.915765
20.266683	0.1	14.804245
20.268350	0.1	14.689029
20.270017	0.1	14.572383
20.271683	0.1	14.456213
20.273350	0.1	14.340461
20.275017	0.1	14.222861
20.276683	0.1	14.101387
20.278350	0.1	13.975204
20.280017	0.1	13.846041
20.281683	0.1	13.717175
20.283350	0.1	13.591469
20.285017	0.1	13.470352
20.286683	0.1	13.353349
20.288350	0.1	13.239325
20.290017	0.1	13.128103
20.291683	0.1	13.020337
20.293350	0.1	12.916804
20.295017	0.1	12.816966
20.296683	0.1	12.719453
20.298350	0.1	12.623192
20.300017	0.1	12.529493
20.301683	0.1	12.441099
20.303350	0.1	12.359203
20.305017	0.1	12.282313
20.306683	0.1	12.208403
20.308350	0.1	12.136997
20.310017	0.1	12.068988
20.311683	0.1	12.005449
20.313350	0.1	11.946977
20.315017	0.1	11.892558
20.316683	0.1	11.839569
20.318350	0.1	11.785925
20.320017	0.1	11.731566
20.321683	0.1	11.678398
20.323350	0.1	11.629225
20.325017	0.1	11.586190
20.326683	0.1	11.549533
20.328350	0.1	11.517823
20.330017	0.1	11.488677
20.331683	0.1	11.460603
20.333350	0.1	11.434079
20.335017	0.1	11.410237
20.336683	0.1	11.388481
20.338350	0.1	11.368097
20.340017	0.1	11.349560
20.341683	0.1	11.333168
20.343350	0.1	11.317313
20.345017	0.1	11.299909
20.346683	0.1	11.280418
20.348350	0.1	11.260033
20.350017	0.1	11.240304
20.351683	0.1	11.222304
20.353350	0.1	11.206806
20.355017	0.1	11.193991
20.356683	0.1	11.183203
20.358350	0.1	11.173130
20.360017	0.1	11.162997
20.361683	0.1	11.152805
20.363350	0.1	11.143089
20.365017	0.1	11.134566
20.366683	0.1	11.128247
20.368350	0.1	11.124552
20.370017	0.1	11.122645
20.371683	0.1	11.121333
20.373350	0.1	11.119724
20.375017	0.1	11.116446
20.376683	0.1	11.109532
20.378350	0.1	11.098386
20.380017	0.1	11.085749
20.381683	0.1	11.076153
20.383350	0.1	11.072100
20.385017	0.1	11.072159
20.386683	0.1	11.073173
20.388350	0.1	11.072756
20.390017	0.1	11.070371
20.391683	0.1	11.066855
20.393350	0.1	11.063755
20.395017	0.1	11.062265
20.396683	0.1	11.062504
20.398350	0.1	11.064232
20.400017	0.1	11.066914
20.401683	0.1	11.069537
20.403350	0.1	11.071087
20.405017	0.1	11.072100
20.406683	0.1	11.073054
20.408350	0.1	11.074007
20.410017	0.1	11.075378
20.411683	0.1	11.077226
20.413350	0.1	11.079312
20.415017	0.1	11.081756
20.416683	0.1	11.085332
20.418350	0.1	11.090041
20.420017	0.1	11.094869
20.421683	0.1	11.098803
20.423350	0.1	11.101545
20.425017	0.1	11.103929
20.426683	0.1	11.107624
20.428350	0.1	11.113167
20.430017	0.1	11.118830
20.431683	0.1	11.121512
20.433350	0.1	11.119724
20.435017	0.1	11.114896
20.436683	0.1	11.109472
20.438350	0.1	11.105478
20.440017	0.1	11.103929
20.441683	0.1	11.104465
20.443350	0.1	11.105180
20.445017	0.1	11.104346
20.446683	0.1	11.101723
20.448350	0.1	11.098624
20.450017	0.1	11.096955
20.451683	0.1	11.098028
20.453350	0.1	11.100829
20.455017	0.1	11.101902
20.456683	0.1	11.097730
20.458350	0.1	11.088491
20.460017	0.1	11.077882
20.461683	0.1	11.069537
20.463350	0.1	11.064470
20.465017	0.1	11.060000
20.466683	0.1	11.052311
20.468350	0.1	11.039615
20.470017	0.1	11.023343
20.471683	0.1	11.006714
20.473350	0.1	10.992468
20.475017	0.1	10.982037
20.476683	0.1	10.974229
20.478350	0.1	10.965884
20.480017	0.1	10.954560
20.481683	0.1	10.940016
20.483350	0.1	10.923684
20.485017	0.1	10.907591
20.486683	0.1	10.893167
20.488350	0.1	10.880173
20.490017	0.1	10.867060
20.491683	0.1	10.853232
20.493350	0.1	10.839880
20.495017	0.1	10.828376
20.496683	0.1	10.818482
20.498350	0.1	10.808707
20.500017	0.1	10.798038
20.501683	0.1	10.786236
20.503350	0.1	10.774017
20.505017	0.1	10.763229
20.506683	0.1	10.755361
20.508350	0.1	10.750533
20.510017	0.1	10.747851
20.511683	0.1	10.745884
20.513350	0.1	10.742129
20.515017	0.1	10.734261
20.516683	0.1	10.722221
20.518350	0.1	10.709048
20.520017	0.1	10.698558
20.521683	0.1	10.692180
20.523350	0.1	10.688723
20.525017	0.1	10.686577
20.526683	0.1	10.684908
20.528350	0.1	10.683060
20.530017	0.1	10.680497
20.531683	0.1	10.677517
20.533350	0.1	10.675669
20.535017	0.1	10.675908
20.536683	0.1	10.678650
20.538350	0.1	10.682882
20.540017	0.1	10.686935
20.541683	0.1	10.689736
20.543350	0.1	10.692299
20.545017	0.1	10.696591
20.546683	0.1	10.703445
20.548350	0.1	10.712743
20.550017	0.1	10.723890
20.551683	0.1	10.735512
20.553350	0.1	10.745764
20.555017	0.1	10.752798
20.556683	0.1	10.756136
20.558350	0.1	10.757089
20.560017	0.1	10.757209
20.561683	0.1	10.757387
20.563350	0.1	10.759473
20.565017	0.1	10.766566
20.566683	0.1	10.780216
20.568350	0.1	10.798813
20.570017	0.1	10.818661
20.571683	0.1	10.836840
20.573350	0.1	10.852218
20.575017	0.1	10.865272
20.576683	0.1	10.876954
20.578350	0.1	10.888577
20.580017	0.1	10.901511
20.581683	0.1	10.916651
20.583350	0.1	10.933757
20.585017	0.1	10.951162
20.586683	0.1	10.966540
20.588350	0.1	10.979415
20.590017	0.1	10.991038
20.591683	0.1	11.003078
20.593350	0.1	11.016548
20.595017	0.1	11.032284
20.596683	0.1	11.050940
20.598350	0.1	11.071861
20.600017	0.1	11.094094
20.601683	0.1	11.115969
20.603350	0.1	11.135340
20.605017	0.1	11.150480
20.606683	0.1	11.161328
20.608350	0.1	11.168719
20.610017	0.1	11.173845
20.611683	0.1	11.178256
20.613350	0.1	11.182965
20.615017	0.1	11.187554
20.616683	0.1	11.190415
20.618350	0.1	11.190475
20.620017	0.1	11.188627
20.621683	0.1	11.186541
20.623350	0.1	11.184574
20.625017	0.1	11.182428
20.626683	0.1	11.179686
20.628350	0.1	11.175931
20.630017	0.1	11.170567
20.631683	0.1	11.162997
20.633350	0.1	11.153162
20.635017	0.1	11.141480
20.636683	0.1	11.128128
20.638350	0.1	11.112989
20.640017	0.1	11.096061
20.641683	0.1	11.078656
20.643350	0.1	11.062563
20.645017	0.1	11.047602
20.646683	0.1	11.031211
20.648350	0.1	11.011959
20.650017	0.1	10.990918
20.651683	0.1	10.970295
20.653350	0.1	10.952175
20.655017	0.1	10.937274
20.656683	0.1	10.924757
20.658350	0.1	10.912657
20.660017	0.1	10.899842
20.661683	0.1	10.887743
20.663350	0.1	10.878862
20.665017	0.1	10.873914
20.666683	0.1	10.871649
20.668350	0.1	10.871113
20.670017	0.1	10.871113
20.671683	0.1	10.869742
20.673350	0.1	10.865570
20.675017	0.1	10.859848
20.676683	0.1	10.855377
20.678350	0.1	10.854066
20.680017	0.1	10.856569
20.681683	0.1	10.863722
20.683350	0.1	10.876358
20.685017	0.1	10.893584
20.686683	0.1	10.912777
20.688350	0.1	10.930837
20.690017	0.1	10.945619
20.691683	0.1	10.956646
20.693350	0.1	10.965527
20.695017	0.1	10.975660
20.696683	0.1	10.990561
20.698350	0.1	11.011780
20.700017	0.1	11.038602
20.701683	0.1	11.068404
20.703350	0.1	11.097670
20.705017	0.1	11.123837
20.706683	0.1	11.146904
20.708350	0.1	11.168779
20.710017	0.1	11.192084
20.711683	0.1	11.217893
20.713350	0.1	11.245788
20.715017	0.1	11.275233
20.716683	0.1	11.306406
20.718350	0.1	11.339904
20.720017	0.1	11.375190
20.721683	0.1	11.411012
20.723350	0.1	11.446596
20.725017	0.1	11.482657
20.726683	0.1	11.520386
20.728350	0.1	11.560798
20.730017	0.1	11.604012
20.731683	0.1	11.648715
20.733350	0.1	11.692405
20.735017	0.1	11.733115
20.736683	0.1	11.771203
20.738350	0.1	11.809409
20.740017	0.1	11.850954
20.741683	0.1	11.896790
20.743350	0.1	11.945964
20.745017	0.1	11.997283
20.746683	0.1	12.050570
20.748350	0.1	12.105227
20.750017	0.1	12.159289
20.751683	0.1	12.210310
20.753350	0.1	12.257994
20.755017	0.1	12.304128
20.756683	0.1	12.350083
20.758350	0.1	12.395263
20.760017	0.1	12.437940
20.761683	0.1	12.476326
20.763350	0.1	12.509466
20.765017	0.1	12.538017
20.766683	0.1	12.563527
20.768350	0.1	12.587369
20.770017	0.1	12.610079
20.771683	0.1	12.632311
20.773350	0.1	12.655140
20.775017	0.1	12.679518
20.776683	0.1	12.704254
20.778350	0.1	12.726427
20.780017	0.1	12.744010
20.781683	0.1	12.756646
20.783350	0.1	12.765349
20.785017	0.1	12.770892
20.786683	0.1	12.773693
20.788350	0.1	12.773991
20.790017	0.1	12.771786
20.791683	0.1	12.766541
20.793350	0.1	12.757541
20.795017	0.1	12.744666
20.796683	0.1	12.729228
20.798350	0.1	12.712837
20.800017	0.1	12.696625
20.801683	0.1	12.680531
20.803350	0.1	12.665153
20.805017	0.1	12.650848
20.806683	0.1	12.636603
20.808350	0.1	12.621105
20.810017	0.1	12.604774
20.811683	0.1	12.588502
20.813350	0.1	12.572289
20.815017	0.1	12.556315
20.816683	0.1	12.541176
20.818350	0.1	12.526394
20.820017	0.1	12.510718
20.821683	0.1	12.493909
20.823350	0.1	12.477518
20.825017	0.1	12.464464
20.826683	0.1	12.456775
20.828350	0.1	12.454749
20.830017	0.1	12.457431
20.831683	0.1	12.463272
20.833350	0.1	12.470902
20.835017	0.1	12.479604
20.836683	0.1	12.489200
20.838350	0.1	12.500108
20.840017	0.1	12.513936
20.841683	0.1	12.531520
20.843350	0.1	12.550951
20.845017	0.1	12.569488
20.846683	0.1	12.586237
20.848350	0.1	12.602151
20.850017	0.1	12.617887
20.851683	0.1	12.633682
20.853350	0.1	12.650252
20.855017	0.1	12.668074
20.856683	0.1	12.686373
20.858350	0.1	12.703896
20.860017	0.1	12.719930
20.861683	0.1	12.734116
20.863350	0.1	12.746752
20.865017	0.1	12.758137
20.866683	0.1	12.767494
20.868350	0.1	12.773336
20.870017	0.1	12.775362
20.871683	0.1	12.775243
20.873350	0.1	12.775362
20.875017	0.1	12.776972
20.876683	0.1	12.779773
20.878350	0.1	12.782336
20.880017	0.1	12.782157
20.881683	0.1	12.776435
20.883350	0.1	12.764633
20.885017	0.1	12.748898
20.886683	0.1	12.730838
20.888350	0.1	12.710214
20.890017	0.1	12.686194
20.891683	0.1	12.659789
20.893350	0.1	12.633265
20.895017	0.1	12.607098
20.896683	0.1	12.579621
20.898350	0.1	12.549043
20.900017	0.1	12.514652
20.901683	0.1	12.477220
20.903350	0.1	12.438298
20.905017	0.1	12.398899
20.906683	0.1	12.358964
20.908350	0.1	12.317479
20.910017	0.1	12.274087
20.911683	0.1	12.229741
20.913350	0.1	12.185992
20.915017	0.1	12.143553
20.916683	0.1	12.102068
20.918350	0.1	12.060762
20.920017	0.1	12.019337
20.921683	0.1	11.978448
20.923350	0.1	11.939824
20.925017	0.1	11.905134
20.926683	0.1	11.874378
20.928350	0.1	11.845828
20.930017	0.1	11.816800
20.931683	0.1	11.784614
20.933350	0.1	11.747659
20.935017	0.1	11.707068
20.936683	0.1	11.666954
20.938350	0.1	11.632145
20.940017	0.1	11.604191
20.941683	0.1	11.580647
20.943350	0.1	11.558533
20.945017	0.1	11.536539
20.946683	0.1	11.515201
20.948350	0.1	11.494578
20.950017	0.1	11.475266
20.951683	0.1	11.457682
20.953350	0.1	11.440933
20.955017	0.1	11.424125
20.956683	0.1	11.407734
20.958350	0.1	11.392892
20.960017	0.1	11.380852
20.961683	0.1	11.372269
20.963350	0.1	11.366547
20.965017	0.1	11.362315
20.966683	0.1	11.358500
20.968350	0.1	11.355520
20.970017	0.1	11.354209
20.971683	0.1	11.354089
20.973350	0.1	11.353195
20.975017	0.1	11.349619
20.976683	0.1	11.343361
20.978350	0.1	11.336089
20.980017	0.1	11.330367
20.981683	0.1	11.328519
20.983350	0.1	11.331320
20.985017	0.1	11.337400
20.986683	0.1	11.344434
20.988350	0.1	11.351109
20.990017	0.1	11.358023
20.991683	0.1	11.365474
20.993350	0.1	11.372686
20.995017	0.1	11.379302
20.996683	0.1	11.385620
20.998350	0.1	11.392236
21.000017	0.1	11.399270
21.001683	0.1	11.406661
21.003350	0.1	11.414886
21.005017	0.1	11.424363
21.006683	0.1	11.434437
21.008350	0.1	11.444748
21.010017	0.1	11.456133
21.011683	0.1	11.469901
21.013350	0.1	11.486471
21.015017	0.1	11.505128
21.016683	0.1	11.523545
21.018350	0.1	11.538745
21.020017	0.1	11.550189
21.021683	0.1	11.560500
21.023350	0.1	11.572242
21.025017	0.1	11.586905
21.026683	0.1	11.604548
21.028350	0.1	11.623443
21.030017	0.1	11.641384
21.031683	0.1	11.658610
21.033350	0.1	11.676729
21.035017	0.1	11.695982
21.036683	0.1	11.715651
21.038350	0.1	11.735559
21.040017	0.1	11.756004
21.041683	0.1	11.777163
21.043350	0.1	11.799038
21.045017	0.1	11.822224
21.046683	0.1	11.847437
21.048350	0.1	11.875630
21.050017	0.1	11.906029
21.051683	0.1	11.935712
21.053350	0.1	11.962891
21.055017	0.1	11.988164
21.056683	0.1	12.013734
21.058350	0.1	12.041629
21.060017	0.1	12.072862
21.061683	0.1	12.106419
21.063350	0.1	12.140811
21.065017	0.1	12.175501
21.066683	0.1	12.211443
21.068350	0.1	12.249232
21.070017	0.1	12.288571
21.071683	0.1	12.328387
21.073350	0.1	12.368203
21.075017	0.1	12.408078
21.076683	0.1	12.449325
21.078350	0.1	12.494148
21.080017	0.1	12.543619
21.081683	0.1	12.595893
21.083350	0.1	12.648464
21.085017	0.1	12.700797
21.086683	0.1	12.754918
21.088350	0.1	12.813032
21.090017	0.1	12.875558
21.091683	0.1	12.940229
21.093350	0.1	13.003708
21.095017	0.1	13.064445
21.096683	0.1	13.124049
21.098350	0.1	13.185442
21.100017	0.1	13.249219
21.101683	0.1	13.313890
21.103350	0.1	13.378144
21.105017	0.1	13.442636
21.106683	0.1	13.509215
21.108350	0.1	13.578893
21.110017	0.1	13.651431
21.111683	0.1	13.725103
21.113350	0.1	13.797761
21.115017	0.1	13.868094
21.116683	0.1	13.936401
21.118350	0.1	14.003099
21.120017	0.1	14.068664
21.121683	0.1	14.132977
21.123350	0.1	14.196099
21.125017	0.1	14.258266
21.126683	0.1	14.319003
21.128350	0.1	14.376641
21.130017	0.1	14.429809
21.131683	0.1	14.477850
21.133350	0.1	14.520288
21.135017	0.1	14.557422
21.136683	0.1	14.590085
21.138350	0.1	14.618576
21.140017	0.1	14.641584
21.141683	0.1	14.658154
21.143350	0.1	14.669538
21.145017	0.1	14.677645
21.146683	0.1	14.682771
21.148350	0.1	14.682830
21.150017	0.1	14.675082
21.151683	0.1	14.658512
21.153350	0.1	14.634252
21.155017	0.1	14.605106
21.156683	0.1	14.573515
21.158350	0.1	14.539183
21.160017	0.1	14.499606
21.161683	0.1	14.453472
21.163350	0.1	14.401914
21.165017	0.1	14.346958
21.166683	0.1	14.290036
21.168350	0.1	14.232219
21.170017	0.1	14.174045
21.171683	0.1	14.114560
21.173350	0.1	14.052451
21.175017	0.1	13.987780
21.176683	0.1	13.922215
21.178350	0.1	13.857962
21.180017	0.1	13.796032
21.181683	0.1	13.736606
21.183350	0.1	13.679386
21.185017	0.1	13.624252
21.186683	0.1	13.571263
21.188350	0.1	13.520659
21.190017	0.1	13.472558
21.191683	0.1	13.426305
21.193350	0.1	13.380528
21.195017	0.1	13.333798
21.196683	0.1	13.285876
21.198350	0.1	13.239027
21.200017	0.1	13.196231
21.201683	0.1	13.159574
21.203350	0.1	13.130308
21.205017	0.1	13.107837
21.206683	0.1	13.089300
21.208350	0.1	13.071955
21.210017	0.1	13.055683
21.211683	0.1	13.041974
21.213350	0.1	13.031841
21.215017	0.1	13.024689
21.216683	0.1	13.019622
21.218350	0.1	13.015927
21.220017	0.1	13.013304
21.221683	0.1	13.012052
21.223350	0.1	13.012946
21.225017	0.1	13.016761
21.226683	0.1	13.023914
21.228350	0.1	13.033868
21.230017	0.1	13.044835
21.231683	0.1	13.055266
21.233350	0.1	13.064802
21.235017	0.1	13.073326
21.236683	0.1	13.080717
21.238350	0.1	13.087869
21.240017	0.1	13.096691
21.241683	0.1	13.107837
21.243350	0.1	13.119400
21.245017	0.1	13.129056
21.246683	0.1	13.135196
21.248350	0.1	13.137103
21.250017	0.1	13.135017
21.251683	0.1	13.131083
21.253350	0.1	13.127685
21.255017	0.1	13.126016
21.256683	0.1	13.125778
21.258350	0.1	13.125003
21.260017	0.1	13.120533
21.261683	0.1	13.109268
21.263350	0.1	13.090790
21.265017	0.1	13.067485
21.266683	0.1	13.042510
21.268350	0.1	13.017417
21.270017	0.1	12.992144
21.271683	0.1	12.966753
21.273350	0.1	12.941957
21.275017	0.1	12.917937
21.276683	0.1	12.893797
21.278350	0.1	12.867928
21.280017	0.1	12.838245
21.281683	0.1	12.803376
21.283350	0.1	12.762845
21.285017	0.1	12.717367
21.286683	0.1	12.668908
21.288350	0.1	12.621284
21.290017	0.1	12.578309
21.291683	0.1	12.541116
21.293350	0.1	12.506605
21.295017	0.1	12.470544
21.296683	0.1	12.430907
21.298350	0.1	12.388886
21.300017	0.1	12.346566
21.301683	0.1	12.305320
21.303350	0.1	12.265027
21.305017	0.1	12.224079
21.306683	0.1	12.181342
21.308350	0.1	12.137831
21.310017	0.1	12.094975
21.311683	0.1	12.054086
21.313350	0.1	12.016059
21.315017	0.1	11.980296
21.316683	0.1	11.945248
21.318350	0.1	11.909724
21.320017	0.1	11.873782
21.321683	0.1	11.837960
21.323350	0.1	11.802972
21.325017	0.1	11.769355
21.326683	0.1	11.736751
21.328350	0.1	11.704624
21.330017	0.1	11.673511
21.331683	0.1	11.644722
21.333350	0.1	11.618973
21.335017	0.1	11.595607
21.336683	0.1	11.573315
21.338350	0.1	11.551560
21.340017	0.1	11.530221
21.341683	0.1	11.509419
21.343350	0.1	11.489869
21.345017	0.1	11.472345
21.346683	0.1	11.456311
21.348350	0.1	11.440755
21.350017	0.1	11.424721
21.351683	0.1	11.407972
21.353350	0.1	11.391104
21.355017	0.1	11.375309
21.356683	0.1	11.360765
21.358350	0.1	11.345924
21.360017	0.1	11.329592
21.361683	0.1	11.312009
21.363350	0.1	11.294723
21.365017	0.1	11.279286
21.366683	0.1	11.266351
21.368350	0.1	11.255146
21.370017	0.1	11.244953
21.371683	0.1	11.235297
21.373350	0.1	11.226416
21.375017	0.1	11.218429
21.376683	0.1	11.211217
21.378350	0.1	11.204422
21.380017	0.1	11.197329
21.381683	0.1	11.188627
21.383350	0.1	11.177660
21.385017	0.1	11.164904
21.386683	0.1	11.151314
21.388350	0.1	11.138023
21.390017	0.1	11.126042
21.391683	0.1	11.115015
21.393350	0.1	11.103571
21.395017	0.1	11.091233
21.396683	0.1	11.079074
21.398350	0.1	11.068524
21.400017	0.1	11.059642
21.401683	0.1	11.051775
21.403350	0.1	11.044443
21.405017	0.1	11.037291
21.406683	0.1	11.029244
21.408350	0.1	11.019290
21.410017	0.1	11.007548
21.411683	0.1	10.995269
21.413350	0.1	10.983587
21.415017	0.1	10.973573
21.416683	0.1	10.965706
21.418350	0.1	10.958613
21.420017	0.1	10.949314
21.421683	0.1	10.936082
21.423350	0.1	10.919214
21.425017	0.1	10.900379
21.426683	0.1	10.880471
21.428350	0.1	10.859967
21.430017	0.1	10.839403
21.431683	0.1	10.819555
21.433350	0.1	10.801197
21.435017	0.1	10.783971
21.436683	0.1	10.766924
21.438350	0.1	10.749102
21.440017	0.1	10.729969
21.441683	0.1	10.709406
21.443350	0.1	10.688008
21.445017	0.1	10.666550
21.446683	0.1	10.645450
21.448350	0.1	10.624469
21.450017	0.1	10.603429
21.451683	0.1	10.581434
21.453350	0.1	10.557652
21.455017	0.1	10.532082
21.456683	0.1	10.505617
21.458350	0.1	10.479510
21.460017	0.1	10.453880
21.461683	0.1	10.427237
21.463350	0.1	10.398687
21.465017	0.1	10.368944
21.466683	0.1	10.339797
21.468350	0.1	10.313094
21.470017	0.1	10.289193
21.471683	0.1	10.265649
21.473350	0.1	10.239363
21.475017	0.1	10.209144
21.476683	0.1	10.175765
21.478350	0.1	10.141492
21.480017	0.1	10.109306
21.481683	0.1	10.080517
21.483350	0.1	10.054172
21.485017	0.1	10.028363
21.486683	0.1	10.002792
21.488350	0.1	9.979129
21.490017	0.1	9.958625
21.491683	0.1	9.939850
21.493350	0.1	9.918869
21.495017	0.1	9.893358
21.496683	0.1	9.864867
21.498350	0.1	9.836019
21.500017	0.1	9.807945
21.501683	0.1	9.781004
21.503350	0.1	9.754837
21.505017	0.1	9.728015
21.506683	0.1	9.700239
21.508350	0.1	9.673596
21.510017	0.1	9.650052
21.511683	0.1	9.629131
21.513350	0.1	9.608746
21.515017	0.1	9.586871
21.516683	0.1	9.562910
21.518350	0.1	9.538293
21.520017	0.1	9.515226
21.521683	0.1	9.495378
21.523350	0.1	9.478510
21.525017	0.1	9.463490
21.526683	0.1	9.449602
21.528350	0.1	9.436906
21.530017	0.1	9.425223
21.531683	0.1	9.413958
21.533350	0.1	9.401978
21.535017	0.1	9.388149
21.536683	0.1	9.371818
21.538350	0.1	9.352565
21.540017	0.1	9.331465
21.541683	0.1	9.310723
21.543350	0.1	9.292186
21.545017	0.1	9.276271
21.546683	0.1	9.261787
21.548350	0.1	9.247363
21.550017	0.1	9.232283
21.551683	0.1	9.217084
21.553350	0.1	9.202302
21.555017	0.1	9.187460
21.556683	0.1	9.171486
21.558350	0.1	9.155095
21.560017	0.1	9.140492
21.561683	0.1	9.129108
21.563350	0.1	9.120346
21.565017	0.1	9.112835
21.566683	0.1	9.104491
21.568350	0.1	9.093166
21.570017	0.1	9.078742
21.571683	0.1	9.062052
21.573350	0.1	9.044707
21.575017	0.1	9.028555
21.576683	0.1	9.013773
21.578350	0.1	8.998991
21.580017	0.1	8.983493
21.581683	0.1	8.967698
21.583350	0.1	8.951903
21.585017	0.1	8.936108
21.586683	0.1	8.921147
21.588350	0.1	8.907557
21.590017	0.1	8.894563
21.591683	0.1	8.881391
21.593350	0.1	8.868278
21.595017	0.1	8.855820
21.596683	0.1	8.843303
21.598350	0.1	8.828760
21.600017	0.1	8.812070
21.601683	0.1	8.795739
21.603350	0.1	8.782149
21.605017	0.1	8.771301
21.606683	0.1	8.761526
21.608350	0.1	8.751810
21.610017	0.1	8.742512
21.611683	0.1	8.734108
21.613350	0.1	8.726538
21.615017	0.1	8.719087
21.616683	0.1	8.710623
21.618350	0.1	8.700192
21.620017	0.1	8.687735
21.621683	0.1	8.675397
21.623350	0.1	8.666337
21.625017	0.1	8.660794
21.626683	0.1	8.656204
21.628350	0.1	8.650184
21.630017	0.1	8.643032
21.631683	0.1	8.636416
21.633350	0.1	8.631170
21.635017	0.1	8.626044
21.636683	0.1	8.619071
21.638350	0.1	8.609951
21.640017	0.1	8.600534
21.641683	0.1	8.592666
21.643350	0.1	8.587063
21.645017	0.1	8.583487
21.646683	0.1	8.581639
21.648350	0.1	8.580685
21.650017	0.1	8.579731
21.651683	0.1	8.578241
21.653350	0.1	8.575261
21.655017	0.1	8.570672
21.656683	0.1	8.565069
21.658350	0.1	8.559168
21.660017	0.1	8.554578
21.661683	0.1	8.553803
21.663350	0.1	8.557439
21.665017	0.1	8.563877
21.666683	0.1	8.571744
21.668350	0.1	8.580804
21.670017	0.1	8.590818
21.671683	0.1	8.600355
21.673350	0.1	8.607865
21.675017	0.1	8.613527
21.676683	0.1	8.619011
21.678350	0.1	8.626700
21.680017	0.1	8.638144
21.681683	0.1	8.653164
21.683350	0.1	8.670629
21.685017	0.1	8.688689
21.686683	0.1	8.705259
21.688350	0.1	8.719385
21.690017	0.1	8.731425
21.691683	0.1	8.741856
21.693350	0.1	8.750797
21.695017	0.1	8.757830
21.696683	0.1	8.763612
21.698350	0.1	8.770466
21.700017	0.1	8.781314
21.701683	0.1	8.797169
21.703350	0.1	8.816481
21.705017	0.1	8.835972
21.706683	0.1	8.852423
21.708350	0.1	8.863628
21.710017	0.1	8.869172
21.711683	0.1	8.870185
21.713350	0.1	8.868814
21.715017	0.1	8.866132
21.716683	0.1	8.861244
21.718350	0.1	8.852304
21.720017	0.1	8.838714
21.721683	0.1	8.822561
21.723350	0.1	8.806348
21.725017	0.1	8.791149
21.726683	0.1	8.776129
21.728350	0.1	8.760274
21.730017	0.1	8.743465
21.731683	0.1	8.725584
21.733350	0.1	8.704424
21.735017	0.1	8.676708
21.736683	0.1	8.640290
21.738350	0.1	8.596361
21.740017	0.1	8.548201
21.741683	0.1	8.498431
21.743350	0.1	8.447826
21.745017	0.1	8.396328
21.746683	0.1	8.345068
21.748350	0.1	8.295119
21.750017	0.1	8.245588
21.751683	0.1	8.194149
21.753350	0.1	8.139492
21.755017	0.1	8.082569
21.756683	0.1	8.025289
21.758350	0.1	7.968486
21.760017	0.1	7.911265
21.761683	0.1	7.851899
21.763350	0.1	7.789493
21.765017	0.1	7.725895
21.766683	0.1	7.664144
21.768350	0.1	7.604778
21.770017	0.1	7.545829
21.771683	0.1	7.486463
21.773350	0.1	7.427693
21.775017	0.1	7.370830
21.776683	0.1	7.316232
21.778350	0.1	7.264257
21.780017	0.1	7.214487
21.781683	0.1	7.165134
21.783350	0.1	7.114411
21.785017	0.1	7.062257
21.786683	0.1	7.010580
21.788350	0.1	6.962121
21.790017	0.1	6.919027
21.791683	0.1	6.882012
21.793350	0.1	6.849587
21.795017	0.1	6.818295
21.796683	0.1	6.785214
21.798350	0.1	6.750286
21.800017	0.1	6.714523
21.801683	0.1	6.677986
21.803350	0.1	6.640971
21.805017	0.1	6.604910
21.806683	0.1	6.571532
21.808350	0.1	6.542206
21.810017	0.1	6.517589
21.811683	0.1	6.496191
21.813350	0.1	6.475509
21.815017	0.1	6.454885
21.816683	0.1	6.435991
21.818350	0.1	6.419719
21.820017	0.1	6.404460
21.821683	0.1	6.388843
21.823350	0.1	6.373167
21.825017	0.1	6.357909
21.826683	0.1	6.342769
21.828350	0.1	6.327212
21.830017	0.1	6.310940
21.831683	0.1	6.293774
21.833350	0.1	6.276369
21.835017	0.1	6.259799
21.836683	0.1	6.245017
21.838350	0.1	6.232143
21.840017	0.1	6.220758
21.841683	0.1	6.210924
21.843350	0.1	6.202281
21.845017	0.1	6.193936
21.846683	0.1	6.184698
21.848350	0.1	6.173313
21.850017	0.1	6.158889
21.851683	0.1	6.141901
21.853350	0.1	6.124556
21.855017	0.1	6.109953
21.856683	0.1	6.100297
21.858350	0.1	6.095887
21.860017	0.1	6.095231
21.861683	0.1	6.096125
21.863350	0.1	6.096125
21.865017	0.1	6.093562
21.866683	0.1	6.087780
21.868350	0.1	6.078720
21.870017	0.1	6.066859
21.871683	0.1	6.053567
21.873350	0.1	6.040037
21.875017	0.1	6.026626
21.876683	0.1	6.013751
21.878350	0.1	6.002427
21.880017	0.1	5.993605
21.881683	0.1	5.987227
21.883350	0.1	5.981386
21.885017	0.1	5.973995
21.886683	0.1	5.964578
21.888350	0.1	5.954743
21.890017	0.1	5.946160
21.891683	0.1	5.940020
21.893350	0.1	5.936265
21.895017	0.1	5.933106
21.896683	0.1	5.928696
21.898350	0.1	5.922854
21.900017	0.1	5.916357
21.901683	0.1	5.909682
21.903350	0.1	5.902887
21.905017	0.1	5.895615
21.906683	0.1	5.887211
21.908350	0.1	5.876780
21.910017	0.1	5.864680
21.911683	0.1	5.851746
21.913350	0.1	5.838633
21.915017	0.1	5.825937
21.916683	0.1	5.814851
21.918350	0.1	5.806148
21.920017	0.1	5.799413
21.921683	0.1	5.793810
21.923350	0.1	5.789340
21.925017	0.1	5.785883
21.926683	0.1	5.781949
21.928350	0.1	5.776346
21.930017	0.1	5.768895
21.931683	0.1	5.760193
21.933350	0.1	5.750776
21.935017	0.1	5.741299
21.936683	0.1	5.732060
21.938350	0.1	5.723477
21.940017	0.1	5.716265
21.941683	0.1	5.710900
21.943350	0.1	5.706549
21.945017	0.1	5.701721
21.946683	0.1	5.695582
21.948350	0.1	5.688846
21.950017	0.1	5.682767
21.951683	0.1	5.678296
21.953350	0.1	5.675197
21.955017	0.1	5.672038
21.956683	0.1	5.667448
21.958350	0.1	5.661369
21.960017	0.1	5.654514
21.961683	0.1	5.647540
21.963350	0.1	5.640626
21.965017	0.1	5.633653
21.966683	0.1	5.627334
21.968350	0.1	5.623043
21.970017	0.1	5.621016
21.971683	0.1	5.619943
21.973350	0.1	5.617738
21.975017	0.1	5.613089
21.976683	0.1	5.606532
21.978350	0.1	5.599618
21.980017	0.1	5.593002
21.981683	0.1	5.586386
21.983350	0.1	5.579830
21.985017	0.1	5.574763
21.986683	0.1	5.573154
21.988350	0.1	5.575359
21.990017	0.1	5.579949
21.991683	0.1	5.584538
21.993350	0.1	5.587399
21.995017	0.1	5.588413
21.996683	0.1	5.589187
21.998350	0.1	5.590737
22.000017	0.1	5.592406
22.001683	0.1	5.593300
22.003350	0.1	5.593062
22.005017	0.1	5.591691
22.006683	0.1	5.589486
22.008350	0.1	5.586684
22.010017	0.1	5.584061
22.011683	0.1	5.583346
22.013350	0.1	5.585671
22.015017	0.1	5.590082
22.016683	0.1	5.594850
22.018350	0.1	5.599678
22.020017	0.1	5.605579
22.021683	0.1	5.613387
22.023350	0.1	5.622805
22.025017	0.1	5.633414
22.026683	0.1	5.644143
22.028350	0.1	5.653024
22.030017	0.1	5.658269
22.031683	0.1	5.660355
22.033350	0.1	5.661846
22.035017	0.1	5.665779
22.036683	0.1	5.674005
22.038350	0.1	5.687118
22.040017	0.1	5.704522
22.041683	0.1	5.724490
22.043350	0.1	5.744517
22.045017	0.1	5.762875
22.046683	0.1	5.779982
22.048350	0.1	5.796016
22.050017	0.1	5.810380
22.051683	0.1	5.823553
22.053350	0.1	5.837322
22.055017	0.1	5.853713
22.056683	0.1	5.873382
22.058350	0.1	5.895853
22.060017	0.1	5.920172
22.061683	0.1	5.944908
22.063350	0.1	5.967617
22.065017	0.1	5.986154
22.066683	0.1	6.000400
22.068350	0.1	6.012500
22.070017	0.1	6.025076
22.071683	0.1	6.038964
22.073350	0.1	6.052852
22.075017	0.1	6.065429
22.076683	0.1	6.076873
22.078350	0.1	6.087363
22.080017	0.1	6.097079
22.081683	0.1	6.105960
22.083350	0.1	6.112576
22.085017	0.1	6.115318
22.086683	0.1	6.114781
22.088350	0.1	6.112874
22.090017	0.1	6.110847
22.091683	0.1	6.107629
22.093350	0.1	6.100953
22.095017	0.1	6.089628
22.096683	0.1	6.074965
22.098350	0.1	6.059051
22.100017	0.1	6.043792
22.101683	0.1	6.030500
22.103350	0.1	6.019414
22.105017	0.1	6.008983
22.106683	0.1	5.997599
22.108350	0.1	5.983830
22.110017	0.1	5.966366
22.111683	0.1	5.944312
22.113350	0.1	5.918026
22.115017	0.1	5.889356
22.116683	0.1	5.860329
22.118350	0.1	5.832017
22.120017	0.1	5.804539
22.121683	0.1	5.777061
22.123350	0.1	5.748570
22.125017	0.1	5.718708
22.126683	0.1	5.688608
22.128350	0.1	5.659998
22.130017	0.1	5.633653
22.131683	0.1	5.608857
22.133350	0.1	5.583048
22.135017	0.1	5.554140
22.136683	0.1	5.522549
22.138350	0.1	5.491674
22.140017	0.1	5.465091
22.141683	0.1	5.443395
22.143350	0.1	5.425155
22.145017	0.1	5.409122
22.146683	0.1	5.395294
22.148350	0.1	5.383492
22.150017	0.1	5.373001
22.151683	0.1	5.363226
22.153350	0.1	5.354047
22.155017	0.1	5.345106
22.156683	0.1	5.336285
22.158350	0.1	5.327881
22.160017	0.1	5.319715
22.161683	0.1	5.311668
22.163350	0.1	5.303562
22.165017	0.1	5.295456
22.166683	0.1	5.288601
22.168350	0.1	5.285263
22.170017	0.1	5.286277
22.171683	0.1	5.290509
22.173350	0.1	5.296529
22.175017	0.1	5.304396
22.176683	0.1	5.314112
22.178350	0.1	5.324781
22.180017	0.1	5.335749
22.181683	0.1	5.346954
22.183350	0.1	5.359114
22.185017	0.1	5.373359
22.186683	0.1	5.389452
22.188350	0.1	5.405069
22.190017	0.1	5.418837
22.191683	0.1	5.431474
22.193350	0.1	5.444289
22.195017	0.1	5.457878
22.196683	0.1	5.473376
22.198350	0.1	5.492151
22.200017	0.1	5.514205
22.201683	0.1	5.537868
22.203350	0.1	5.561591
22.205017	0.1	5.585015
22.206683	0.1	5.608917
22.208350	0.1	5.633712
22.210017	0.1	5.657971
22.211683	0.1	5.679787
22.213350	0.1	5.698920
22.215017	0.1	5.716682
22.216683	0.1	5.734325
22.218350	0.1	5.751431
22.220017	0.1	5.766511
22.221683	0.1	5.779147
22.223350	0.1	5.791605
22.225017	0.1	5.805970
22.226683	0.1	5.821526
22.228350	0.1	5.835951
22.230017	0.1	5.847931
22.231683	0.1	5.857766
22.233350	0.1	5.866111
22.235017	0.1	5.873800
22.236683	0.1	5.880893
22.238350	0.1	5.886436
22.240017	0.1	5.888760
22.241683	0.1	5.886317
22.243350	0.1	5.878508
22.245017	0.1	5.866945
22.246683	0.1	5.854428
22.248350	0.1	5.842269
22.250017	0.1	5.830050
22.251683	0.1	5.816937
22.253350	0.1	5.802214
22.255017	0.1	5.785168
22.256683	0.1	5.765617
22.258350	0.1	5.744577
22.260017	0.1	5.723358
22.261683	0.1	5.702854
22.263350	0.1	5.682707
22.265017	0.1	5.660594
22.266683	0.1	5.633712
22.268350	0.1	5.601585
22.270017	0.1	5.566419
22.271683	0.1	5.531192
22.273350	0.1	5.497456
22.275017	0.1	5.465210
22.276683	0.1	5.434692
22.278350	0.1	5.406320
22.280017	0.1	5.379975
22.281683	0.1	5.354166
22.283350	0.1	5.327046
22.285017	0.1	5.297959
22.286683	0.1	5.267144
22.288350	0.1	5.235613
22.290017	0.1	5.204618
22.291683	0.1	5.174518
22.293350	0.1	5.144894
22.295017	0.1	5.116642
22.296683	0.1	5.091369
22.298350	0.1	5.069971
22.300017	0.1	5.051375
22.301683	0.1	5.033613
22.303350	0.1	5.015374
22.305017	0.1	4.996836
22.306683	0.1	4.978895
22.308350	0.1	4.962266
22.310017	0.1	4.946292
22.311683	0.1	4.930079
22.313350	0.1	4.914046
22.315017	0.1	4.899979
22.316683	0.1	4.890442
22.318350	0.1	4.886627
22.320017	0.1	4.888237
22.321683	0.1	4.893959
22.323350	0.1	4.902005
22.325017	0.1	4.910350
22.326683	0.1	4.918039
22.328350	0.1	4.925728
22.330017	0.1	4.934013
22.331683	0.1	4.942715
22.333350	0.1	4.952431
22.335017	0.1	4.964054
22.336683	0.1	4.977703
22.338350	0.1	4.993201
22.340017	0.1	5.011380
22.341683	0.1	5.032480
22.343350	0.1	5.054593
22.345017	0.1	5.075634
22.346683	0.1	5.095482
22.348350	0.1	5.115748
22.350017	0.1	5.138457
22.351683	0.1	5.165994
22.353350	0.1	5.198658
22.355017	0.1	5.234599
22.356683	0.1	5.271852
22.358350	0.1	5.310595
22.360017	0.1	5.351663
22.361683	0.1	5.394936
22.363350	0.1	5.439759
22.365017	0.1	5.485893
22.366683	0.1	5.533100
22.368350	0.1	5.581379
22.370017	0.1	5.631388
22.371683	0.1	5.683065
22.373350	0.1	5.735934
22.375017	0.1	5.789996
22.376683	0.1	5.846441
22.378350	0.1	5.906463
22.380017	0.1	5.971015
22.381683	0.1	6.041348
22.383350	0.1	6.118358
22.385017	0.1	6.201625
22.386683	0.1	6.289423
22.388350	0.1	6.379784
22.390017	0.1	6.472111
22.391683	0.1	6.567240
22.393350	0.1	6.667793
22.395017	0.1	6.775916
22.396683	0.1	6.891489
22.398350	0.1	7.013143
22.400017	0.1	7.140398
22.401683	0.1	7.275105
22.403350	0.1	7.419229
22.405017	0.1	7.572711
22.406683	0.1	7.733822
22.408350	0.1	7.901252
22.410017	0.1	8.074522
22.411683	0.1	8.255363
22.413350	0.1	8.447230
22.415017	0.1	8.652092
22.416683	0.1	8.868039
22.418350	0.1	9.092093
22.420017	0.1	9.323896
22.421683	0.1	9.564937
22.423350	0.1	9.816945
22.425017	0.1	10.081471
22.426683	0.1	10.359765
22.428350	0.1	10.653318
22.430017	0.1	10.962606
22.431683	0.1	11.287273
22.433350	0.1	11.626423
22.435017	0.1	11.979938
22.436683	0.1	12.348414
22.438350	0.1	12.732507
22.440017	0.1	13.133229
22.441683	0.1	13.551236
22.443350	0.1	13.986708
22.445017	0.1	14.440239
22.446683	0.1	14.913262
22.448350	0.1	15.406252
22.450017	0.1	15.918613
22.451683	0.1	16.450406
22.453350	0.1	17.003180
22.455017	0.1	17.579199
22.456683	0.1	18.180729
22.458350	0.1	18.809498
22.460017	0.1	19.465328
22.461683	0.1	20.146192
22.463350	0.1	20.849468
22.465017	0.1	21.574379
22.466683	0.1	22.322596
22.468350	0.1	23.097755
22.470017	0.1	23.902954
22.471683	0.1	24.738969
22.473350	0.1	25.605740
22.475017	0.1	26.503266
22.476683	0.1	27.432086
22.478350	0.1	28.394582
22.480017	0.1	29.394986
22.481683	0.1	30.436637
22.483350	0.1	31.519653
22.485017	0.1	32.642009
22.486683	0.1	33.802988
22.488350	0.1	35.005333
22.490017	0.1	36.253812
22.491683	0.1	37.552657
22.493350	0.1	38.905206
22.495017	0.1	40.313485
22.496683	0.1	41.778209
22.498350	0.1	43.300810
22.500017	0.1	44.885102
22.501683	0.1	46.536448
22.503350	0.1	48.259261
22.505017	0.1	50.056282
22.506683	0.1	51.929715
22.508350	0.1	53.881946
22.510017	0.1	55.915597
22.511683	0.1	58.033172
22.513350	0.1	60.238305
22.515017	0.1	62.535528
22.516683	0.1	64.927880
22.518350	0.1	67.415301
22.520017	0.1	69.995288
22.521683	0.1	72.664861
22.523350	0.1	75.422113
22.525017	0.1	78.266923
22.526683	0.1	81.198459
22.528350	0.1	84.213023
22.530017	0.1	87.304478
22.531683	0.1	90.465372
22.533350	0.1	93.687182
22.535017	0.1	96.961385
22.536683	0.1	100.278801
22.538350	0.1	103.628224
22.540017	0.1	106.996483
22.541683	0.1	110.368735
22.543350	0.1	113.728411
22.545017	0.1	117.058165
22.546683	0.1	120.342500
22.548350	0.1	123.567171
22.550017	0.1	126.716264
22.551683	0.1	129.771777
22.553350	0.1	132.714577
22.555017	0.1	135.526010
22.556683	0.1	138.189026
22.558350	0.1	140.686997
22.560017	0.1	143.002161
22.561683	0.1	145.117411
22.563350	0.1	147.018739
22.565017	0.1	148.694405
22.566683	0.1	150.133380
22.568350	0.1	151.325533
22.570017	0.1	152.261862
22.571683	0.1	152.933905
22.573350	0.1	153.334567
22.575017	0.1	153.460333
22.576683	0.1	153.311977
22.578350	0.1	152.891764
22.580017	0.1	152.201840
22.581683	0.1	151.243815
22.583350	0.1	150.021026
22.585017	0.1	148.540506
22.586683	0.1	146.812805
22.588350	0.1	144.849965
22.590017	0.1	142.663726
22.591683	0.1	140.265652
22.593350	0.1	137.668022
22.595017	0.1	134.884842
22.596683	0.1	131.931968
22.598350	0.1	128.825672
22.600017	0.1	125.582583
22.601683	0.1	122.220166
22.603350	0.1	118.755944
22.605017	0.1	115.206129
22.606683	0.1	111.584789
22.608350	0.1	107.906110
22.610017	0.1	104.186481
22.611683	0.1	100.444323
22.613350	0.1	96.697515
22.615017	0.1	92.961734
22.616683	0.1	89.249616
22.618350	0.1	85.572009
22.620017	0.1	81.939762
22.621683	0.1	78.363244
22.623350	0.1	74.852054
22.625017	0.1	71.415011
22.626683	0.1	68.060462
22.628350	0.1	64.796630
22.630017	0.1	61.630670
22.631683	0.1	58.567825
22.633350	0.1	55.611971
22.635017	0.1	52.766386
22.636683	0.1	50.033930
22.638350	0.1	47.415796
22.640017	0.1	44.911566
22.641683	0.1	42.519810
22.643350	0.1	40.240648
22.645017	0.1	38.076939
22.646683	0.1	36.032142
22.648350	0.1	34.106257
22.650017	0.1	32.295467
22.651683	0.1	30.595006
22.653350	0.1	29.000880
22.655017	0.1	27.511062
22.656683	0.1	26.123823
22.658350	0.1	24.836542
22.660017	0.1	23.644389
22.661683	0.1	22.541226
22.663350	0.1	21.522046
22.665017	0.1	20.584286
22.666683	0.1	19.726814
22.668350	0.1	18.947841
22.670017	0.1	18.243731
22.671683	0.1	17.609120
22.673350	0.1	17.037870
22.675017	0.1	16.525806
22.676683	0.1	16.071321
22.678350	0.1	15.673340
22.680017	0.1	15.329064
22.681683	0.1	15.034676
22.683350	0.1	14.786662
22.685017	0.1	14.582575
22.686683	0.1	14.420629
22.688350	0.1	14.298738
22.690017	0.1	14.214278
22.691683	0.1	14.164747
22.693350	0.1	14.147938
22.695017	0.1	14.161647
22.696683	0.1	14.203549
22.698350	0.1	14.271677
22.700017	0.1	14.364780
22.701683	0.1	14.480770
22.703350	0.1	14.616490
22.705017	0.1	14.769078
22.706683	0.1	14.937104
22.708350	0.1	15.120507
22.710017	0.1	15.318514
22.711683	0.1	15.529097
22.713350	0.1	15.749932
22.715017	0.1	15.978576
22.716683	0.1	16.212584
22.718350	0.1	16.450346
22.720017	0.1	16.690494
22.721683	0.1	16.931952
22.723350	0.1	17.172576
22.725017	0.1	17.408491
22.726683	0.1	17.636121
22.728350	0.1	17.853738
22.730017	0.1	18.061043
22.731683	0.1	18.258692
22.733350	0.1	18.446208
22.735017	0.1	18.621029
22.736683	0.1	18.779935
22.738350	0.1	18.920363
22.740017	0.1	19.040407
22.741683	0.1	19.138337
22.743350	0.1	19.212724
22.745017	0.1	19.262732
22.746683	0.1	19.287289
22.748350	0.1	19.285203
22.750017	0.1	19.256235
22.751683	0.1	19.202234
22.753350	0.1	19.125880
22.755017	0.1	19.028963
22.756683	0.1	18.910350
22.758350	0.1	18.767120
22.760017	0.1	18.596114
22.761683	0.1	18.396140
22.763350	0.1	18.169702
22.765017	0.1	17.922760
22.766683	0.1	17.661573
22.768350	0.1	17.388762
22.770017	0.1	17.102600
22.771683	0.1	16.800464
22.773350	0.1	16.481758
22.775017	0.1	16.147138
22.776683	0.1	15.797854
22.778350	0.1	15.435816
22.780017	0.1	15.062989
22.781683	0.1	14.681579
22.783350	0.1	14.294864
22.785017	0.1	13.906599
22.786683	0.1	13.520122
22.788350	0.1	13.138116
22.790017	0.1	12.761832
22.791683	0.1	12.390137
22.793350	0.1	12.020171
22.795017	0.1	11.650563
22.796683	0.1	11.283756
22.798350	0.1	10.924102
22.800017	0.1	10.574759
22.801683	0.1	10.236622
22.803350	0.1	9.908796
22.805017	0.1	9.589673
22.806683	0.1	9.278060
22.808350	0.1	8.974672
22.810017	0.1	8.681775
22.811683	0.1	8.401096
22.813350	0.1	8.132935
22.815017	0.1	7.875920
22.816683	0.1	7.629693
22.818350	0.1	7.395924
22.820017	0.1	7.177294
22.821683	0.1	6.975234
22.823350	0.1	6.787956
22.825017	0.1	6.611944
22.826683	0.1	6.444633
22.828350	0.1	6.285549
22.830017	0.1	6.134928
22.831683	0.1	5.993605
22.833350	0.1	5.862594
22.835017	0.1	5.742252
22.836683	0.1	5.631626
22.838350	0.1	5.528987
22.840017	0.1	5.432189
22.841683	0.1	5.340219
22.843350	0.1	5.253196
22.845017	0.1	5.171717
22.846683	0.1	5.095899
22.848350	0.1	5.025566
22.850017	0.1	4.960895
22.851683	0.1	4.902423
22.853350	0.1	4.849792
22.855017	0.1	4.801572
22.856683	0.1	4.756809
22.858350	0.1	4.715681
22.860017	0.1	4.678369
22.861683	0.1	4.644752
22.863350	0.1	4.615128
22.865017	0.1	4.589558
22.866683	0.1	4.567147
22.868350	0.1	4.546404
22.870017	0.1	4.526079
22.871683	0.1	4.505337
22.873350	0.1	4.484117
22.875017	0.1	4.464031
22.876683	0.1	4.447758
22.878350	0.1	4.436851
22.880017	0.1	4.430414
22.881683	0.1	4.426182
22.883350	0.1	4.421592
22.885017	0.1	4.415155
22.886683	0.1	4.407227
22.888350	0.1	4.399061
22.890017	0.1	4.391611
22.891683	0.1	4.385710
22.893350	0.1	4.381359
22.895017	0.1	4.377961
22.896683	0.1	4.374504
22.898350	0.1	4.370570
22.900017	0.1	4.366100
22.901683	0.1	4.361272
22.903350	0.1	4.356921
22.905017	0.1	4.355073
22.906683	0.1	4.357040
22.908350	0.1	4.362107
22.910017	0.1	4.368782
22.911683	0.1	4.376054
22.913350	0.1	4.384160
22.915017	0.1	4.393459
22.916683	0.1	4.403353
22.918350	0.1	4.413128
22.920017	0.1	4.423380
22.921683	0.1	4.435718
22.923350	0.1	4.450679
22.925017	0.1	4.466474
22.926683	0.1	4.481197
22.928350	0.1	4.494429
22.930017	0.1	4.507482
22.931683	0.1	4.522085
22.933350	0.1	4.539192
22.935017	0.1	4.558504
22.936683	0.1	4.579127
22.938350	0.1	4.600108
22.940017	0.1	4.620314
22.941683	0.1	4.639209
22.943350	0.1	4.657865
22.945017	0.1	4.679084
22.946683	0.1	4.704714
22.948350	0.1	4.734636
22.950017	0.1	4.766763
22.951683	0.1	4.799426
22.953350	0.1	4.832745
22.955017	0.1	4.867673
22.956683	0.1	4.905165
22.958350	0.1	4.946471
22.960017	0.1	4.991889
22.961683	0.1	5.039692
22.963350	0.1	5.087614
22.965017	0.1	5.134642
22.966683	0.1	5.181313
22.968350	0.1	5.228460
22.970017	0.1	5.276203
22.971683	0.1	5.324483
22.973350	0.1	5.374313
22.975017	0.1	5.428255
22.976683	0.1	5.488515
22.978350	0.1	5.554319
22.980017	0.1	5.622685
22.981683	0.1	5.691171
22.983350	0.1	5.759657
22.985017	0.1	5.828739
22.986683	0.1	5.898953
22.988350	0.1	5.972207
22.990017	0.1	6.051481
22.991683	0.1	6.138742
22.993350	0.1	6.233395
22.995017	0.1	6.332994
22.996683	0.1	6.436050
22.998350	0.1	6.542087
23.000017	0.1	6.651402
23.001683	0.1	6.764532
23.003350	0.1	6.882251
23.005017	0.1	7.004738
23.006683	0.1	7.131756
23.008350	0.1	7.262588
23.010017	0.1	7.397354
23.011683	0.1	7.536650
23.013350	0.1	7.680953
23.015017	0.1	7.828594
23.016683	0.1	7.975877
23.018350	0.1	8.120418
23.020017	0.1	8.262635
23.021683	0.1	8.405090
23.023350	0.1	8.550346
23.025017	0.1	8.699358
23.026683	0.1	8.850694
23.028350	0.1	9.000958
23.030017	0.1	9.146333
23.031683	0.1	9.284199
23.033350	0.1	9.413124
23.035017	0.1	9.532750
23.036683	0.1	9.645463
23.038350	0.1	9.755374
23.040017	0.1	9.864450
23.041683	0.1	9.970248
23.043350	0.1	10.068000
23.045017	0.1	10.153592
23.046683	0.1	10.225654
23.048350	0.1	10.285199
23.050017	0.1	10.333539
23.051683	0.1	10.370434
23.053350	0.1	10.395408
23.055017	0.1	10.408939
23.056683	0.1	10.411680
23.058350	0.1	10.403813
23.060017	0.1	10.384501
23.061683	0.1	10.352016
23.063350	0.1	10.304452
23.065017	0.1	10.241151
23.066683	0.1	10.162593
23.068350	0.1	10.070444
23.070017	0.1	9.967328
23.071683	0.1	9.855211
23.073350	0.1	9.734214
23.075017	0.1	9.603561
23.076683	0.1	9.463668
23.078350	0.1	9.315491
23.080017	0.1	9.160638
23.081683	0.1	8.999944
23.083350	0.1	8.833290
23.085017	0.1	8.660794
23.086683	0.1	8.483947
23.088350	0.1	8.305073
23.090017	0.1	8.126259
23.091683	0.1	7.948459
23.093350	0.1	7.770718
23.095017	0.1	7.591367
23.096683	0.1	7.410884
23.098350	0.1	7.233084
23.100017	0.1	7.061840
23.101683	0.1	6.898404
23.103350	0.1	6.740511
23.105017	0.1	6.584764
23.106683	0.1	6.429494
23.108350	0.1	6.276608
23.110017	0.1	6.129086
23.111683	0.1	5.988419
23.113350	0.1	5.853832
23.115017	0.1	5.722642
23.116683	0.1	5.593181
23.118350	0.1	5.466879
23.120017	0.1	5.347729
23.121683	0.1	5.239666
23.123350	0.1	5.143464
23.125017	0.1	5.056322
23.126683	0.1	4.973829
23.128350	0.1	4.893840
23.130017	0.1	4.816890
23.131683	0.1	4.743994
23.133350	0.1	4.674495
23.135017	0.1	4.607737
23.136683	0.1	4.543841
23.138350	0.1	4.483819
23.140017	0.1	4.427910
23.141683	0.1	4.376412
23.143350	0.1	4.329860
23.145017	0.1	4.288972
23.146683	0.1	4.253447
23.148350	0.1	4.221797
23.150017	0.1	4.192412
23.151683	0.1	4.164040
23.153350	0.1	4.135192
23.155017	0.1	4.105509
23.156683	0.1	4.077316
23.158350	0.1	4.053712
23.160017	0.1	4.035354
23.161683	0.1	4.020572
23.163350	0.1	4.007578
23.165017	0.1	3.995240
23.166683	0.1	3.982842
23.168350	0.1	3.970444
23.170017	0.1	3.958702
23.171683	0.1	3.947497
23.173350	0.1	3.936410
23.175017	0.1	3.925443
23.176683	0.1	3.914953
23.178350	0.1	3.904641
23.180017	0.1	3.893972
23.181683	0.1	3.882528
23.183350	0.1	3.870607
23.185017	0.1	3.859759
23.186683	0.1	3.851772
23.188350	0.1	3.847063
23.190017	0.1	3.844440
23.191683	0.1	3.842473
23.193350	0.1	3.839851
23.195017	0.1	3.836096
23.196683	0.1	3.831625
23.198350	0.1	3.826857
23.200017	0.1	3.821075
23.201683	0.1	3.813625
23.203350	0.1	3.805757
23.205017	0.1	3.800094
23.206683	0.1	3.799200
23.208350	0.1	3.802419
23.210017	0.1	3.805697
23.211683	0.1	3.805042
23.213350	0.1	3.799439
23.215017	0.1	3.790021
23.216683	0.1	3.778577
23.218350	0.1	3.766716
23.220017	0.1	3.755927
23.221683	0.1	3.747881
23.223350	0.1	3.744006
23.225017	0.1	3.744066
23.226683	0.1	3.745675
23.228350	0.1	3.745795
23.230017	0.1	3.742397
23.231683	0.1	3.735423
23.233350	0.1	3.727377
23.235017	0.1	3.721714
23.236683	0.1	3.720641
23.238350	0.1	3.723741
23.240017	0.1	3.728688
23.241683	0.1	3.733397
23.243350	0.1	3.736615
23.245017	0.1	3.738046
23.246683	0.1	3.737629
23.248350	0.1	3.734768
23.250017	0.1	3.728509
23.251683	0.1	3.719807
23.253350	0.1	3.712297
23.255017	0.1	3.709257
23.256683	0.1	3.709674
23.258350	0.1	3.709734
23.260017	0.1	3.708363
23.261683	0.1	3.707469
23.263350	0.1	3.708244
23.265017	0.1	3.709972
23.266683	0.1	3.712476
23.268350	0.1	3.716171
23.270017	0.1	3.721237
23.271683	0.1	3.727019
23.273350	0.1	3.732383
23.275017	0.1	3.736556
23.276683	0.1	3.740549
23.278350	0.1	3.746152
23.280017	0.1	3.754378
23.281683	0.1	3.763259
23.283350	0.1	3.768504
23.285017	0.1	3.767371
23.286683	0.1	3.761351
23.288350	0.1	3.755093
23.290017	0.1	3.752768
23.291683	0.1	3.755748
23.293350	0.1	3.762007
23.295017	0.1	3.768027
23.296683	0.1	3.771901
23.298350	0.1	3.774047
23.300017	0.1	3.774524
23.301683	0.1	3.772438
23.303350	0.1	3.767193
23.305017	0.1	3.760576
23.306683	0.1	3.755748
23.308350	0.1	3.754735
23.310017	0.1	3.756464
23.311683	0.1	3.757835
23.313350	0.1	3.756643
23.315017	0.1	3.752947
23.316683	0.1	3.748358
23.318350	0.1	3.744960
23.320017	0.1	3.744364
23.321683	0.1	3.746212
23.323350	0.1	3.748059
23.325017	0.1	3.748059
23.326683	0.1	3.746569
23.328350	0.1	3.745437
23.330017	0.1	3.745198
23.331683	0.1	3.744900
23.333350	0.1	3.743887
23.335017	0.1	3.743112
23.336683	0.1	3.742874
23.338350	0.1	3.741980
23.340017	0.1	3.740013
23.341683	0.1	3.738582
23.343350	0.1	3.738702
23.345017	0.1	3.739715
23.346683	0.1	3.740967
23.348350	0.1	3.742814
23.350017	0.1	3.745973
23.351683	0.1	3.750503
23.353350	0.1	3.755629
23.355017	0.1	3.759861
23.356683	0.1	3.762305
23.358350	0.1	3.763616
23.360017	0.1	3.766000
23.361683	0.1	3.770709
23.363350	0.1	3.776908
23.365017	0.1	3.781975
23.366683	0.1	3.783345
23.368350	0.1	3.781021
23.370017	0.1	3.778458
23.371683	0.1	3.779590
23.373350	0.1	3.784895
23.375017	0.1	3.792465
23.376683	0.1	3.800512
23.378350	0.1	3.809214
23.380017	0.1	3.818631
23.381683	0.1	3.827930
23.383350	0.1	3.835857
23.385017	0.1	3.842890
23.386683	0.1	3.851056
23.388350	0.1	3.862500
23.390017	0.1	3.877402
23.391683	0.1	3.893733
23.393350	0.1	3.908277
23.395017	0.1	3.919661
23.396683	0.1	3.929138
23.398350	0.1	3.938914
23.400017	0.1	3.949821
23.401683	0.1	3.960431
23.403350	0.1	3.969372
23.405017	0.1	3.977359
23.406683	0.1	3.985584
23.408350	0.1	3.994107
23.410017	0.1	4.001558
23.411683	0.1	4.007340
23.413350	0.1	4.011691
23.415017	0.1	4.015744
23.416683	0.1	4.020870
23.418350	0.1	4.028261
23.420017	0.1	4.037738
23.421683	0.1	4.047573
23.423350	0.1	4.055858
23.425017	0.1	4.061401
23.426683	0.1	4.063547
23.428350	0.1	4.061818
23.430017	0.1	4.056037
23.431683	0.1	4.047036
23.433350	0.1	4.036606
23.435017	0.1	4.025936
23.436683	0.1	4.015208
23.438350	0.1	4.004359
23.440017	0.1	3.994048
23.441683	0.1	3.985822
23.443350	0.1	3.980935
23.445017	0.1	3.979385
23.446683	0.1	3.979206
23.448350	0.1	3.977955
23.450017	0.1	3.973723
23.451683	0.1	3.966034
23.453350	0.1	3.955662
23.455017	0.1	3.943622
23.456683	0.1	3.929496
23.458350	0.1	3.912926
23.460017	0.1	3.894866
23.461683	0.1	3.876984
23.463350	0.1	3.860891
23.465017	0.1	3.847301
23.466683	0.1	3.835321
23.468350	0.1	3.822685
23.470017	0.1	3.807903
23.471683	0.1	3.792465
23.473350	0.1	3.778577
23.475017	0.1	3.766477
23.476683	0.1	3.754497
23.478350	0.1	3.741265
23.480017	0.1	3.727794
23.481683	0.1	3.716767
23.483350	0.1	3.710211
23.485017	0.1	3.707230
23.486683	0.1	3.705502
23.488350	0.1	3.704071
23.490017	0.1	3.703594
23.491683	0.1	3.705025
23.493350	0.1	3.708482
23.495017	0.1	3.711999
23.496683	0.1	3.713429
23.498350	0.1	3.713370
23.500017	0.1	3.714681
23.501683	0.1	3.719211
23.503350	0.1	3.725887
23.505017	0.1	3.732801
23.506683	0.1	3.739834
23.508350	0.1	3.747881
23.510017	0.1	3.758431
23.511683	0.1	3.773391
23.513350	0.1	3.794015
23.515017	0.1	3.818810
23.516683	0.1	3.844619
23.518350	0.1	3.868819
23.520017	0.1	3.890813
23.521683	0.1	3.912509
23.523350	0.1	3.937006
23.525017	0.1	3.966570
23.526683	0.1	4.000485
23.528350	0.1	4.036486
23.530017	0.1	4.072428
23.531683	0.1	4.108906
23.533350	0.1	4.148364
23.535017	0.1	4.192293
23.536683	0.1	4.239500
23.538350	0.1	4.288376
23.540017	0.1	4.339338
23.541683	0.1	4.394174
23.543350	0.1	4.454077
23.545017	0.1	4.517913
23.546683	0.1	4.583180
23.548350	0.1	4.648805
23.550017	0.1	4.716456
23.551683	0.1	4.789472
23.553350	0.1	4.871011
23.555017	0.1	4.961908
23.556683	0.1	5.060137
23.558350	0.1	5.163372
23.560017	0.1	5.270720
23.561683	0.1	5.382896
23.563350	0.1	5.500913
23.565017	0.1	5.625308
23.566683	0.1	5.754710
23.568350	0.1	5.886436
23.570017	0.1	6.019831
23.571683	0.1	6.158412
23.573350	0.1	6.307185
23.575017	0.1	6.468475
23.576683	0.1	6.641269
23.578350	0.1	6.823898
23.580017	0.1	7.015348
23.581683	0.1	7.215858
23.583350	0.1	7.426799
23.585017	0.1	7.649541
23.586683	0.1	7.883788
23.588350	0.1	8.127630
23.590017	0.1	8.379818
23.591683	0.1	8.641482
23.593350	0.1	8.916498
23.595017	0.1	9.209216
23.596683	0.1	9.520531
23.598350	0.1	9.847105
23.600017	0.1	10.184706
23.601683	0.1	10.531784
23.603350	0.1	10.890246
23.605017	0.1	11.263252
23.606683	0.1	11.652530
23.608350	0.1	12.058438
23.610017	0.1	12.481750
23.611683	0.1	12.923063
23.613350	0.1	13.381780
23.615017	0.1	13.857246
23.616683	0.1	14.350058
23.618350	0.1	14.862240
23.620017	0.1	15.394569
23.621683	0.1	15.945674
23.623350	0.1	16.514183
23.625017	0.1	17.100335
23.626683	0.1	17.705442
23.628350	0.1	18.330933
23.630017	0.1	18.977524
23.631683	0.1	19.645931
23.633350	0.1	20.336450
23.635017	0.1	21.049024
23.636683	0.1	21.784068
23.638350	0.1	22.542657
23.640017	0.1	23.325981
23.641683	0.1	24.135233
23.643350	0.1	24.971665
23.645017	0.1	25.835992
23.646683	0.1	26.728572
23.648350	0.1	27.650120
23.650017	0.1	28.602065
23.651683	0.1	29.585423
23.653350	0.1	30.601086
23.655017	0.1	31.650366
23.656683	0.1	32.735290
23.658350	0.1	33.857705
23.660017	0.1	35.018744
23.661683	0.1	36.220195
23.663350	0.1	37.465157
23.665017	0.1	38.757446
23.666683	0.1	40.100458
23.668350	0.1	41.496935
23.670017	0.1	42.948189
23.671683	0.1	44.454875
23.673350	0.1	46.018305
23.675017	0.1	47.640326
23.676683	0.1	49.323025
23.678350	0.1	51.068965
23.680017	0.1	52.880469
23.681683	0.1	54.759446
23.683350	0.1	56.707147
23.685017	0.1	58.724407
23.686683	0.1	60.812537
23.688350	0.1	62.972967
23.690017	0.1	65.205280
23.691683	0.1	67.505006
23.693350	0.1	69.864277
23.695017	0.1	72.274808
23.696683	0.1	74.731533
23.698350	0.1	77.233558
23.700017	0.1	79.779272
23.701683	0.1	82.360988
23.703350	0.1	84.965890
23.705017	0.1	87.581044
23.706683	0.1	90.196913
23.708350	0.1	92.805808
23.710017	0.1	95.398313
23.711683	0.1	97.961908
23.713350	0.1	100.482172
23.715017	0.1	102.944857
23.716683	0.1	105.336553
23.718350	0.1	107.644147
23.720017	0.1	109.854287
23.721683	0.1	111.951298
23.723350	0.1	113.918609
23.725017	0.1	115.742035
23.726683	0.1	117.410846
23.728350	0.1	118.915386
23.730017	0.1	120.245464
23.731683	0.1	121.391661
23.733350	0.1	122.344620
23.735017	0.1	123.093910
23.736683	0.1	123.630710
23.738350	0.1	123.950668
23.740017	0.1	124.053307
23.741683	0.1	123.939104
23.743350	0.1	123.607285
23.745017	0.1	123.056538
23.746683	0.1	122.286267
23.748350	0.1	121.299393
23.750017	0.1	120.102949
23.751683	0.1	118.707008
23.753350	0.1	117.121703
23.755017	0.1	115.356095
23.756683	0.1	113.418288
23.758350	0.1	111.316211
23.760017	0.1	109.059519
23.761683	0.1	106.661147
23.763350	0.1	104.136116
23.765017	0.1	101.499325
23.766683	0.1	98.763412
23.768350	0.1	95.938807
23.770017	0.1	93.036538
23.771683	0.1	90.070253
23.773350	0.1	87.055927
23.775017	0.1	84.010308
23.776683	0.1	80.949609
23.778350	0.1	77.887599
23.780017	0.1	74.833934
23.781683	0.1	71.795229
23.783350	0.1	68.778757
23.785017	0.1	65.794055
23.786683	0.1	62.851492
23.788350	0.1	59.960607
23.790017	0.1	57.130042
23.791683	0.1	54.367009
23.793350	0.1	51.676813
23.795017	0.1	49.062553
23.796683	0.1	46.526614
23.798350	0.1	44.072392
23.800017	0.1	41.705194
23.801683	0.1	39.429965
23.803350	0.1	37.248733
23.805017	0.1	35.161020
23.806683	0.1	33.166351
23.808350	0.1	31.265380
23.810017	0.1	29.458823
23.811683	0.1	27.745249
23.813350	0.1	26.120307
23.815017	0.1	24.580063
23.816683	0.1	23.124160
23.818350	0.1	21.753789
23.820017	0.1	20.467759
23.821683	0.1	19.261600
23.823350	0.1	18.130542
23.825017	0.1	17.071785
23.826683	0.1	16.083420
23.828350	0.1	15.162946
23.830017	0.1	14.307500
23.831683	0.1	13.513745
23.833350	0.1	12.777806
23.835017	0.1	12.095154
23.836683	0.1	11.461437
23.838350	0.1	10.873795
23.840017	0.1	10.330797
23.841683	0.1	9.831131
23.843350	0.1	9.372295
23.845017	0.1	8.950770
23.846683	0.1	8.562863
23.848350	0.1	8.205534
23.850017	0.1	7.876397
23.851683	0.1	7.573069
23.853350	0.1	7.293523
23.855017	0.1	7.036806
23.856683	0.1	6.801844
23.858350	0.1	6.587148
23.860017	0.1	6.390691
23.861683	0.1	6.209672
23.863350	0.1	6.041229
23.865017	0.1	5.884946
23.866683	0.1	5.742789
23.868350	0.1	5.616606
23.870017	0.1	5.505801
23.871683	0.1	5.407393
23.873350	0.1	5.317629
23.875017	0.1	5.233705
23.876683	0.1	5.153954
23.878350	0.1	5.077780
23.880017	0.1	5.005777
23.881683	0.1	4.939258
23.883350	0.1	4.879833
23.885017	0.1	4.827977
23.886683	0.1	4.782260
23.888350	0.1	4.740835
23.890017	0.1	4.703105
23.891683	0.1	4.667998
23.893350	0.1	4.633606
23.895017	0.1	4.599154
23.896683	0.1	4.565537
23.898350	0.1	4.533112
23.900017	0.1	4.500926
23.901683	0.1	4.467964
23.903350	0.1	4.434943
23.905017	0.1	4.404247
23.906683	0.1	4.377902
23.908350	0.1	4.354775
23.910017	0.1	4.331529
23.911683	0.1	4.306019
23.913350	0.1	4.279733
23.915017	0.1	4.255712
23.916683	0.1	4.234255
23.918350	0.1	4.212916
23.920017	0.1	4.190386
23.921683	0.1	4.167140
23.923350	0.1	4.144132
23.925017	0.1	4.121423
23.926683	0.1	4.098594
23.928350	0.1	4.075408
23.930017	0.1	4.051626
23.931683	0.1	4.028082
23.933350	0.1	4.006207
23.935017	0.1	3.986836
23.936683	0.1	3.969014
23.938350	0.1	3.950656
23.940017	0.1	3.930092
23.941683	0.1	3.907323
23.943350	0.1	3.883124
23.945017	0.1	3.858924
23.946683	0.1	3.835738
23.948350	0.1	3.813565
23.950017	0.1	3.792107
23.951683	0.1	3.772378
23.953350	0.1	3.756166
23.955017	0.1	3.744006
23.956683	0.1	3.734172
23.958350	0.1	3.723741
23.960017	0.1	3.710628
23.961683	0.1	3.693521
23.963350	0.1	3.673196
23.965017	0.1	3.652454
23.966683	0.1	3.633142
23.968350	0.1	3.615320
23.970017	0.1	3.598809
23.971683	0.1	3.584624
23.973350	0.1	3.574312
23.975017	0.1	3.568292
23.976683	0.1	3.564120
23.978350	0.1	3.558338
23.980017	0.1	3.549516
23.981683	0.1	3.538788
23.983350	0.1	3.526986
23.985017	0.1	3.513992
23.986683	0.1	3.500223
23.988350	0.1	3.486872
23.990017	0.1	3.474474
23.991683	0.1	3.463149
23.993350	0.1	3.454149
23.995017	0.1	3.448725
23.996683	0.1	3.446043
23.998350	0.1	3.442705
24.000017	0.1	3.435374
24.001683	0.1	3.423691
24.003350	0.1	3.409922
24.005017	0.1	3.397167
24.006683	0.1	3.388286
24.008350	0.1	3.384352
24.010017	0.1	3.385067
24.011683	0.1	3.388465
24.013350	0.1	3.391385
24.015017	0.1	3.391326
24.016683	0.1	3.387690
24.018350	0.1	3.382206
24.020017	0.1	3.377140
24.021683	0.1	3.373265
24.023350	0.1	3.369451
24.025017	0.1	3.364325
24.026683	0.1	3.358185
24.028350	0.1	3.352761
24.030017	0.1	3.349066
24.031683	0.1	3.347516
24.033350	0.1	3.347993
24.035017	0.1	3.349602
24.036683	0.1	3.351212
24.038350	0.1	3.352583
24.040017	0.1	3.353656
24.041683	0.1	3.352881
24.043350	0.1	3.348470
24.045017	0.1	3.340960
24.046683	0.1	3.332913
24.048350	0.1	3.327131
24.050017	0.1	3.324688
24.051683	0.1	3.324926
24.053350	0.1	3.326774
24.055017	0.1	3.328860
24.056683	0.1	3.330350
24.058350	0.1	3.330946
24.060017	0.1	3.330708
24.061683	0.1	3.329635
24.063350	0.1	3.328681
24.065017	0.1	3.329516
24.066683	0.1	3.333390
24.068350	0.1	3.339112
24.070017	0.1	3.343642
24.071683	0.1	3.344715
24.073350	0.1	3.342152
24.075017	0.1	3.337145
24.076683	0.1	3.332019
24.078350	0.1	3.330112
24.080017	0.1	3.333748
24.081683	0.1	3.342152
24.083350	0.1	3.352225
24.085017	0.1	3.361345
24.086683	0.1	3.368736
24.088350	0.1	3.374458
24.090017	0.1	3.378332
24.091683	0.1	3.380060
24.093350	0.1	3.379762
24.095017	0.1	3.378809
24.096683	0.1	3.378809
24.098350	0.1	3.380895
24.100017	0.1	3.384948
24.101683	0.1	3.390432
24.103350	0.1	3.396332
24.105017	0.1	3.401756
24.106683	0.1	3.405690
24.108350	0.1	3.408015
24.110017	0.1	3.409922
24.111683	0.1	3.412843
24.113350	0.1	3.416598
24.115017	0.1	3.419757
24.116683	0.1	3.421247
24.118350	0.1	3.421724
24.120017	0.1	3.422618
24.121683	0.1	3.424525
24.123350	0.1	3.426790
24.125017	0.1	3.428936
24.126683	0.1	3.431320
24.128350	0.1	3.434241
24.130017	0.1	3.436923
24.131683	0.1	3.437758
24.133350	0.1	3.435612
24.135017	0.1	3.430426
24.136683	0.1	3.423810
24.138350	0.1	3.418327
24.140017	0.1	3.416002
24.141683	0.1	3.416717
24.143350	0.1	3.418386
24.145017	0.1	3.418923
24.146683	0.1	3.418505
24.148350	0.1	3.418982
24.150017	0.1	3.421426
24.151683	0.1	3.425181
24.153350	0.1	3.428877
24.155017	0.1	3.432274
24.156683	0.1	3.436029
24.158350	0.1	3.440380
24.160017	0.1	3.444553
24.161683	0.1	3.447414
24.163350	0.1	3.448844
24.165017	0.1	3.450394
24.166683	0.1	3.453732
24.168350	0.1	3.458798
24.170017	0.1	3.463924
24.171683	0.1	3.467858
24.173350	0.1	3.471077
24.175017	0.1	3.474117
24.176683	0.1	3.476918
24.178350	0.1	3.479898
24.180017	0.1	3.483534
24.181683	0.1	3.487885
24.183350	0.1	3.492475
24.185017	0.1	3.496886
24.186683	0.1	3.501356
24.188350	0.1	3.506839
24.190017	0.1	3.513694
24.191683	0.1	3.521741
24.193350	0.1	3.530801
24.195017	0.1	3.540695
24.196683	0.1	3.549695
24.198350	0.1	3.556192
24.200017	0.1	3.560722
24.201683	0.1	3.566265
24.203350	0.1	3.575862
24.205017	0.1	3.589690
24.206683	0.1	3.604770
24.208350	0.1	3.618777
24.210017	0.1	3.631950
24.211683	0.1	3.645659
24.213350	0.1	3.660977
24.215017	0.1	3.677190
24.216683	0.1	3.692568
24.218350	0.1	3.705681
24.220017	0.1	3.716946
24.221683	0.1	3.726781
24.223350	0.1	3.735244
24.225017	0.1	3.742278
24.226683	0.1	3.748775
24.228350	0.1	3.755868
24.230017	0.1	3.764630
24.231683	0.1	3.776074
24.233350	0.1	3.789842
24.235017	0.1	3.803253
24.236683	0.1	3.813029
24.238350	0.1	3.818453
24.240017	0.1	3.820896
24.241683	0.1	3.822148
24.243350	0.1	3.823161
24.245017	0.1	3.824532
24.246683	0.1	3.826022
24.248350	0.1	3.826380
24.250017	0.1	3.824651
24.251683	0.1	3.821075
24.253350	0.1	3.817082
24.255017	0.1	3.813327
24.256683	0.1	3.808141
24.258350	0.1	3.798545
24.260017	0.1	3.782869
24.261683	0.1	3.762603
24.263350	0.1	3.741682
24.265017	0.1	3.723145
24.266683	0.1	3.707350
24.268350	0.1	3.692806
24.270017	0.1	3.678024
24.271683	0.1	3.661931
24.273350	0.1	3.643871
24.275017	0.1	3.623784
24.276683	0.1	3.603041
24.278350	0.1	3.583253
24.280017	0.1	3.564418
24.281683	0.1	3.544867
24.283350	0.1	3.522873
24.285017	0.1	3.497422
24.286683	0.1	3.468812
24.288350	0.1	3.439009
24.290017	0.1	3.410459
24.291683	0.1	3.384888
24.293350	0.1	3.362656
24.295017	0.1	3.342986
24.296683	0.1	3.323794
24.298350	0.1	3.303051
24.300017	0.1	3.280878
24.301683	0.1	3.259063
24.303350	0.1	3.239453
24.305017	0.1	3.222525
24.306683	0.1	3.207088
24.308350	0.1	3.191412
24.310017	0.1	3.174782
24.311683	0.1	3.158033
24.313350	0.1	3.142715
24.315017	0.1	3.129780
24.316683	0.1	3.118992
24.318350	0.1	3.108740
24.320017	0.1	3.097117
24.321683	0.1	3.082991
24.323350	0.1	3.066480
24.325017	0.1	3.049016
24.326683	0.1	3.033221
24.328350	0.1	3.021419
24.330017	0.1	3.014267
24.331683	0.1	3.010333
24.333350	0.1	3.007233
24.335017	0.1	3.002882
24.336683	0.1	2.996087
24.338350	0.1	2.987385
24.340017	0.1	2.978385
24.341683	0.1	2.970576
24.343350	0.1	2.965272
24.345017	0.1	2.962053
24.346683	0.1	2.958358
24.348350	0.1	2.952159
24.350017	0.1	2.943635
24.351683	0.1	2.934754
24.353350	0.1	2.927542
24.355017	0.1	2.922595
24.356683	0.1	2.919376
24.358350	0.1	2.917290
24.360017	0.1	2.916932
24.361683	0.1	2.919734
24.363350	0.1	2.925933
24.365017	0.1	2.933383
24.366683	0.1	2.938926
24.368350	0.1	2.940357
24.370017	0.1	2.938032
24.371683	0.1	2.934575
24.373350	0.1	2.932251
24.375017	0.1	2.931416
24.376683	0.1	2.930939
24.378350	0.1	2.930224
24.380017	0.1	2.929449
24.381683	0.1	2.929270
24.383350	0.1	2.930403
24.385017	0.1	2.933085
24.386683	0.1	2.936602
24.388350	0.1	2.939642
24.390017	0.1	2.941251
24.391683	0.1	2.941191
24.393350	0.1	2.940059
24.395017	0.1	2.938628
24.396683	0.1	2.936781
24.398350	0.1	2.933920
24.400017	0.1	2.930045
24.401683	0.1	2.925396
24.403350	0.1	2.921283
24.405017	0.1	2.920091
24.406683	0.1	2.923012
24.408350	0.1	2.928317
24.410017	0.1	2.932549
24.411683	0.1	2.933204
24.413350	0.1	2.930403
24.415017	0.1	2.927125
24.416683	0.1	2.927005
24.418350	0.1	2.931893
24.420017	0.1	2.940178
24.421683	0.1	2.948404
24.423350	0.1	2.954185
24.425017	0.1	2.956927
24.426683	0.1	2.956808
24.428350	0.1	2.954304
24.430017	0.1	2.950609
24.431683	0.1	2.946615
24.433350	0.1	2.942741
24.435017	0.1	2.939105
24.436683	0.1	2.935589
24.438350	0.1	2.932012
24.440017	0.1	2.929211
24.441683	0.1	2.928794
24.443350	0.1	2.931595
24.445017	0.1	2.936125
24.446683	0.1	2.940118
24.448350	0.1	2.943397
24.450017	0.1	2.946854
24.451683	0.1	2.949655
24.453350	0.1	2.949476
24.455017	0.1	2.945960
24.456683	0.1	2.941132
24.458350	0.1	2.937794
24.460017	0.1	2.937913
24.461683	0.1	2.941728
24.463350	0.1	2.947867
24.465017	0.1	2.954662
24.466683	0.1	2.961874
24.468350	0.1	2.970338
24.470017	0.1	2.979875
24.471683	0.1	2.988517
24.473350	0.1	2.993882
24.475017	0.1	2.995253
24.476683	0.1	2.993226
24.478350	0.1	2.988756
24.480017	0.1	2.982974
24.481683	0.1	2.978027
24.483350	0.1	2.975822
24.485017	0.1	2.976835
24.486683	0.1	2.979696
24.488350	0.1	2.981544
24.490017	0.1	2.980352
24.491683	0.1	2.976537
24.493350	0.1	2.972126
24.495017	0.1	2.968848
24.496683	0.1	2.966821
24.498350	0.1	2.965629
24.500017	0.1	2.965450
24.501683	0.1	2.967119
24.503350	0.1	2.970874
24.505017	0.1	2.976060
24.506683	0.1	2.981663
24.508350	0.1	2.986252
24.510017	0.1	2.988339
24.511683	0.1	2.987623
24.513350	0.1	2.985895
24.515017	0.1	2.986670
24.516683	0.1	2.991736
24.518350	0.1	2.999067
24.520017	0.1	3.004849
24.521683	0.1	3.006816
24.523350	0.1	3.005743
24.525017	0.1	3.003597
24.526683	0.1	3.002227
24.528350	0.1	3.002644
24.530017	0.1	3.004015
24.531683	0.1	3.004790
24.533350	0.1	3.005028
24.535017	0.1	3.006220
24.536683	0.1	3.008783
24.538350	0.1	3.012002
24.540017	0.1	3.014445
24.541683	0.1	3.015280
24.543350	0.1	3.014267
24.545017	0.1	3.010869
24.546683	0.1	3.005028
24.548350	0.1	2.998412
24.550017	0.1	2.994240
24.551683	0.1	2.994657
24.553350	0.1	2.999246
24.555017	0.1	3.005266
24.556683	0.1	3.009498
24.558350	0.1	3.009379
24.560017	0.1	3.004551
24.561683	0.1	2.996803
24.563350	0.1	2.988815
24.565017	0.1	2.983630
24.566683	0.1	2.983153
24.568350	0.1	2.987027
24.570017	0.1	2.993524
24.571683	0.1	3.000200
24.573350	0.1	3.004074
24.575017	0.1	3.003121
24.576683	0.1	2.997935
24.578350	0.1	2.990902
24.580017	0.1	2.983868
24.581683	0.1	2.977967
24.583350	0.1	2.973676
24.585017	0.1	2.971590
24.586683	0.1	2.972007
24.588350	0.1	2.974332
24.590017	0.1	2.977848
24.591683	0.1	2.982319
24.593350	0.1	2.987087
24.595017	0.1	2.991498
24.596683	0.1	2.995074
24.598350	0.1	2.998412
24.600017	0.1	3.002942
24.601683	0.1	3.009439
24.603350	0.1	3.016591
24.605017	0.1	3.021658
24.606683	0.1	3.022671
24.608350	0.1	3.019631
24.610017	0.1	3.014445
24.611683	0.1	3.010452
24.613350	0.1	3.009737
24.615017	0.1	3.011584
24.616683	0.1	3.014326
24.618350	0.1	3.017366
24.620017	0.1	3.021360
24.621683	0.1	3.027797
24.623350	0.1	3.037811
24.625017	0.1	3.050685
24.626683	0.1	3.064096
24.628350	0.1	3.076017
24.630017	0.1	3.085792
24.631683	0.1	3.092826
24.633350	0.1	3.095925
24.635017	0.1	3.095746
24.636683	0.1	3.095269
24.638350	0.1	3.096938
24.640017	0.1	3.100693
24.641683	0.1	3.105104
24.643350	0.1	3.109515
24.645017	0.1	3.114760
24.646683	0.1	3.122866
24.648350	0.1	3.135145
24.650017	0.1	3.149748
24.651683	0.1	3.162801
24.653350	0.1	3.170133
24.655017	0.1	3.170490
24.656683	0.1	3.166974
24.658350	0.1	3.164888
24.660017	0.1	3.167629
24.661683	0.1	3.174782
24.663350	0.1	3.184438
24.665017	0.1	3.194690
24.666683	0.1	3.204286
24.668350	0.1	3.213525
24.670017	0.1	3.223360
24.671683	0.1	3.233791
24.673350	0.1	3.243447
24.675017	0.1	3.250778
24.676683	0.1	3.256023
24.678350	0.1	3.261328
24.680017	0.1	3.268182
24.681683	0.1	3.275514
24.683350	0.1	3.281295
24.685017	0.1	3.284455
24.686683	0.1	3.286183
24.688350	0.1	3.288925
24.690017	0.1	3.293991
24.691683	0.1	3.300250
24.693350	0.1	3.305912
24.695017	0.1	3.309965
24.696683	0.1	3.311932
24.698350	0.1	3.311277
24.700017	0.1	3.307998
24.701683	0.1	3.302932
24.703350	0.1	3.297031
24.705017	0.1	3.290594
24.706683	0.1	3.284335
24.708350	0.1	3.280580
24.710017	0.1	3.280878
24.711683	0.1	3.283680
24.713350	0.1	3.285349
24.715017	0.1	3.283918
24.716683	0.1	3.279448
24.718350	0.1	3.272772
24.720017	0.1	3.264785
24.721683	0.1	3.257752
24.723350	0.1	3.254295
24.725017	0.1	3.254354
24.726683	0.1	3.254771
24.728350	0.1	3.252328
24.730017	0.1	3.245473
24.731683	0.1	3.234804
24.733350	0.1	3.222406
24.735017	0.1	3.210545
24.736683	0.1	3.199935
24.738350	0.1	3.190398
24.740017	0.1	3.181517
24.741683	0.1	3.172875
24.743350	0.1	3.163815
24.745017	0.1	3.154516
24.746683	0.1	3.146172
24.748350	0.1	3.139436
24.750017	0.1	3.132940
24.751683	0.1	3.124356
24.753350	0.1	3.112614
24.755017	0.1	3.099919
24.756683	0.1	3.089488
24.758350	0.1	3.082216
24.760017	0.1	3.076554
24.761683	0.1	3.070414
24.763350	0.1	3.062844
24.765017	0.1	3.053308
24.766683	0.1	3.041983
24.768350	0.1	3.029943
24.770017	0.1	3.019273
24.771683	0.1	3.011048
24.773350	0.1	3.004492
24.775017	0.1	2.998769
24.776683	0.1	2.993643
24.778350	0.1	2.989173
24.780017	0.1	2.985239
24.781683	0.1	2.981365
24.783350	0.1	2.977193
24.785017	0.1	2.973318
24.786683	0.1	2.969682
24.788350	0.1	2.965510
24.790017	0.1	2.961278
24.791683	0.1	2.958775
24.793350	0.1	2.957881
24.795017	0.1	2.956391
24.796683	0.1	2.951682
24.798350	0.1	2.942980
24.800017	0.1	2.931833
24.801683	0.1	2.921283
24.803350	0.1	2.912939
24.805017	0.1	2.905965
24.806683	0.1	2.899945
24.808350	0.1	2.896547
24.810017	0.1	2.896846
24.811683	0.1	2.899230
24.813350	0.1	2.901852
24.815017	0.1	2.903938
24.816683	0.1	2.905667
24.818350	0.1	2.906442
24.820017	0.1	2.905071
24.821683	0.1	2.901614
24.823350	0.1	2.897263
24.825017	0.1	2.893150
24.826683	0.1	2.889991
24.828350	0.1	2.888858
24.830017	0.1	2.890170
24.831683	0.1	2.892256
24.833350	0.1	2.892018
24.835017	0.1	2.887726
24.836683	0.1	2.880454
24.838350	0.1	2.872706
24.840017	0.1	2.866686
24.841683	0.1	2.863705
24.843350	0.1	2.864301
24.845017	0.1	2.867520
24.846683	0.1	2.871871
24.848350	0.1	2.876580
24.850017	0.1	2.882123
24.851683	0.1	2.888739
24.853350	0.1	2.896071
24.855017	0.1	2.903581
24.856683	0.1	2.911329
24.858350	0.1	2.919376
24.860017	0.1	2.927303
24.861683	0.1	2.934992
24.863350	0.1	2.941728
24.865017	0.1	2.946437
24.866683	0.1	2.949178
24.868350	0.1	2.951861
24.870017	0.1	2.955973
24.871683	0.1	2.960742
24.873350	0.1	2.964497
24.875017	0.1	2.966941
24.876683	0.1	2.969682
24.878350	0.1	2.974987
24.880017	0.1	2.983988
24.881683	0.1	2.995670
24.883350	0.1	3.007889
24.885017	0.1	3.018856
24.886683	0.1	3.028393
24.888350	0.1	3.038287
24.890017	0.1	3.050327
24.891683	0.1	3.064096
24.893350	0.1	3.076971
24.895017	0.1	3.087282
24.896683	0.1	3.096760
24.898350	0.1	3.108144
24.900017	0.1	3.122628
24.901683	0.1	3.139496
24.903350	0.1	3.157079
24.905017	0.1	3.175020
24.906683	0.1	3.194094
24.908350	0.1	3.215015
24.910017	0.1	3.237724
24.911683	0.1	3.261030
24.913350	0.1	3.283322
24.915017	0.1	3.303766
24.916683	0.1	3.322423
24.918350	0.1	3.338456
24.920017	0.1	3.351033
24.921683	0.1	3.361583
24.923350	0.1	3.372848
24.925017	0.1	3.387153
24.926683	0.1	3.405094
24.928350	0.1	3.425777
24.930017	0.1	3.447354
24.931683	0.1	3.467858
24.933350	0.1	3.485620
24.935017	0.1	3.500700
24.936683	0.1	3.514469
24.938350	0.1	3.528536
24.940017	0.1	3.543735
24.941683	0.1	3.558457
24.943350	0.1	3.570020
24.945017	0.1	3.577292
24.946683	0.1	3.581763
24.948350	0.1	3.585518
24.950017	0.1	3.589511
24.951683	0.1	3.593862
24.953350	0.1	3.598690
24.955017	0.1	3.603637
24.956683	0.1	3.607035
24.958350	0.1	3.607273
24.960017	0.1	3.603578
24.961683	0.1	3.595591
24.963350	0.1	3.583968
24.965017	0.1	3.570855
24.966683	0.1	3.558755
24.968350	0.1	3.548742
24.970017	0.1	3.539503
24.971683	0.1	3.528655
24.973350	0.1	3.515482
24.975017	0.1	3.501117
24.976683	0.1	3.486634
24.978350	0.1	3.471434
24.980017	0.1	3.453911
24.981683	0.1	3.434122
24.983350	0.1	3.413499
24.985017	0.1	3.393710
24.986683	0.1	3.374875
24.988350	0.1	3.356159
24.990017	0.1	3.337145
24.991683	0.1	3.318012
24.993350	0.1	3.299236
24.995017	0.1	3.280461
24.996683	0.1	3.261090
24.998350	0.1	3.241360
25.000017	0.1	3.222525
25.001683	0.1	3.205300
25.003350	0.1	3.188908
25.005017	0.1	3.171265
25.006683	0.1	3.150642
25.008350	0.1	3.127814
25.010017	0.1	3.105998
25.011683	0.1	3.088176
25.013350	0.1	3.073394
25.015017	0.1	3.058315
25.016683	0.1	3.040493
25.018350	0.1	3.020168
25.020017	0.1	2.999425
25.021683	0.1	2.980828
25.023350	0.1	2.966225
25.025017	0.1	2.956033
25.026683	0.1	2.947986
25.028350	0.1	2.938450
25.030017	0.1	2.925515
25.031683	0.1	2.910972
25.033350	0.1	2.897799
25.035017	0.1	2.887547
25.036683	0.1	2.879441
25.038350	0.1	2.872646
25.040017	0.1	2.866328
25.041683	0.1	2.860129
25.043350	0.1	2.853811
25.045017	0.1	2.847493
25.046683	0.1	2.840638
25.048350	0.1	2.832949
25.050017	0.1	2.825022
25.051683	0.1	2.817452
25.053350	0.1	2.810359
25.055017	0.1	2.803981
25.056683	0.1	2.799928
25.058350	0.1	2.799034
25.060017	0.1	2.800346
25.061683	0.1	2.801478
25.063350	0.1	2.800763
25.065017	0.1	2.797902
25.066683	0.1	2.794326
25.068350	0.1	2.792120
25.070017	0.1	2.791822
25.071683	0.1	2.792239
25.073350	0.1	2.791107
25.075017	0.1	2.786100
25.076683	0.1	2.776861
25.078350	0.1	2.765715
25.080017	0.1	2.756477
25.081683	0.1	2.752006
25.083350	0.1	2.752066
25.085017	0.1	2.753914
25.086683	0.1	2.755225
25.088350	0.1	2.755165
25.090017	0.1	2.753735
25.091683	0.1	2.750933
25.093350	0.1	2.747655
25.095017	0.1	2.745688
25.096683	0.1	2.745748
25.098350	0.1	2.746821
25.100017	0.1	2.747834
25.101683	0.1	2.748132
25.103350	0.1	2.746940
25.105017	0.1	2.744317
25.106683	0.1	2.741933
25.108350	0.1	2.741277
25.110017	0.1	2.742648
25.111683	0.1	2.745092
25.113350	0.1	2.746821
25.115017	0.1	2.746403
25.116683	0.1	2.744138
25.118350	0.1	2.741993
25.120017	0.1	2.741814
25.121683	0.1	2.744496
25.123350	0.1	2.749860
25.125017	0.1	2.756357
25.126683	0.1	2.761245
25.128350	0.1	2.762616
25.130017	0.1	2.760172
25.131683	0.1	2.755165
25.133350	0.1	2.750516
25.135017	0.1	2.748132
25.136683	0.1	2.747774
25.138350	0.1	2.748609
25.140017	0.1	2.751649
25.141683	0.1	2.757609
25.143350	0.1	2.765060
25.145017	0.1	2.771914
25.146683	0.1	2.776265
25.148350	0.1	2.776623
25.150017	0.1	2.772212
25.151683	0.1	2.764642
25.153350	0.1	2.757907
25.155017	0.1	2.754808
25.156683	0.1	2.754510
25.158350	0.1	2.754867
25.160017	0.1	2.755404
25.161683	0.1	2.756715
25.163350	0.1	2.759159
25.165017	0.1	2.761483
25.166683	0.1	2.761722
25.168350	0.1	2.759397
25.170017	0.1	2.756357
25.171683	0.1	2.754510
25.173350	0.1	2.753854
25.175017	0.1	2.753258
25.176683	0.1	2.752245
25.178350	0.1	2.750814
25.180017	0.1	2.749086
25.181683	0.1	2.748132
25.183350	0.1	2.749741
25.185017	0.1	2.754450
25.186683	0.1	2.760351
25.188350	0.1	2.764583
25.190017	0.1	2.765596
25.191683	0.1	2.764344
25.193350	0.1	2.763033
25.195017	0.1	2.763808
25.196683	0.1	2.767086
25.198350	0.1	2.771795
25.200017	0.1	2.776981
25.201683	0.1	2.782643
25.203350	0.1	2.788544
25.205017	0.1	2.793908
25.206683	0.1	2.797663
25.208350	0.1	2.799511
25.210017	0.1	2.801061
25.211683	0.1	2.804697
25.213350	0.1	2.811492
25.215017	0.1	2.819777
25.216683	0.1	2.827048
25.218350	0.1	2.831817
25.220017	0.1	2.834022
25.221683	0.1	2.834380
25.223350	0.1	2.834618
25.225017	0.1	2.837479
25.226683	0.1	2.845347
25.228350	0.1	2.858043
25.230017	0.1	2.872646
25.231683	0.1	2.885759
25.233350	0.1	2.896369
25.235017	0.1	2.905667
25.236683	0.1	2.914965
25.238350	0.1	2.924025
25.240017	0.1	2.931833
25.241683	0.1	2.938032
25.243350	0.1	2.943576
25.245017	0.1	2.949238
25.246683	0.1	2.955020
25.248350	0.1	2.960861
25.250017	0.1	2.966404
25.251683	0.1	2.971411
25.253350	0.1	2.976597
25.255017	0.1	2.983391
25.256683	0.1	2.993405
25.258350	0.1	3.007591
25.260017	0.1	3.024280
25.261683	0.1	3.041208
25.263350	0.1	3.057480
25.265017	0.1	3.073156
25.266683	0.1	3.087878
25.268350	0.1	3.101230
25.270017	0.1	3.114224
25.271683	0.1	3.127992
25.273350	0.1	3.143013
25.275017	0.1	3.159464
25.276683	0.1	3.178001
25.278350	0.1	3.198564
25.280017	0.1	3.219247
25.281683	0.1	3.238142
25.283350	0.1	3.255725
25.285017	0.1	3.273726
25.286683	0.1	3.292442
25.288350	0.1	3.310442
25.290017	0.1	3.326297
25.291683	0.1	3.340244
25.293350	0.1	3.353238
25.295017	0.1	3.365517
25.296683	0.1	3.377319
25.298350	0.1	3.389299
25.300017	0.1	3.402293
25.301683	0.1	3.417433
25.303350	0.1	3.435672
25.305017	0.1	3.456474
25.306683	0.1	3.477454
25.308350	0.1	3.496111
25.310017	0.1	3.512442
25.311683	0.1	3.528476
25.313350	0.1	3.545583
25.315017	0.1	3.563822
25.316683	0.1	3.582478
25.318350	0.1	3.600419
25.320017	0.1	3.616691
25.321683	0.1	3.630877
25.323350	0.1	3.643573
25.325017	0.1	3.656149
25.326683	0.1	3.669501
25.328350	0.1	3.683806
25.330017	0.1	3.698468
25.331683	0.1	3.712535
25.333350	0.1	3.725231
25.335017	0.1	3.737331
25.336683	0.1	3.751397
25.338350	0.1	3.768444
25.340017	0.1	3.786922
25.341683	0.1	3.804505
25.343350	0.1	3.820956
25.345017	0.1	3.838182
25.346683	0.1	3.857434
25.348350	0.1	3.877223
25.350017	0.1	3.894806
25.351683	0.1	3.908754
25.353350	0.1	3.920257
25.355017	0.1	3.932655
25.356683	0.1	3.949225
25.358350	0.1	3.970802
25.360017	0.1	3.994823
25.361683	0.1	4.017234
25.363350	0.1	4.035592
25.365017	0.1	4.050076
25.366683	0.1	4.062236
25.368350	0.1	4.073799
25.370017	0.1	4.084945
25.371683	0.1	4.094720
25.373350	0.1	4.101634
25.375017	0.1	4.104615
25.376683	0.1	4.104257
25.378350	0.1	4.102588
25.380017	0.1	4.101396
25.381683	0.1	4.100561
25.383350	0.1	4.099012
25.385017	0.1	4.095137
25.386683	0.1	4.087806
25.388350	0.1	4.076600
25.390017	0.1	4.062295
25.391683	0.1	4.046679
25.393350	0.1	4.031241
25.395017	0.1	4.016221
25.396683	0.1	4.000843
25.398350	0.1	3.983438
25.400017	0.1	3.962159
25.401683	0.1	3.936172
25.403350	0.1	3.906250
25.405017	0.1	3.874481
25.406683	0.1	3.843367
25.408350	0.1	3.814340
25.410017	0.1	3.786981
25.411683	0.1	3.760517
25.413350	0.1	3.734708
25.415017	0.1	3.709734
25.416683	0.1	3.685355
25.418350	0.1	3.661037
25.420017	0.1	3.635884
25.421683	0.1	3.609598
25.423350	0.1	3.583193
25.425017	0.1	3.557861
25.426683	0.1	3.533721
25.428350	0.1	3.510058
25.430017	0.1	3.485620
25.431683	0.1	3.461004
25.433350	0.1	3.437519
25.435017	0.1	3.415466
25.436683	0.1	3.393710
25.438350	0.1	3.371656
25.440017	0.1	3.350496
25.441683	0.1	3.332317
25.443350	0.1	3.317118
25.445017	0.1	3.302515
25.446683	0.1	3.286421
25.448350	0.1	3.269136
25.450017	0.1	3.252089
25.451683	0.1	3.236234
25.453350	0.1	3.221512
25.455017	0.1	3.207326
25.456683	0.1	3.193975
25.458350	0.1	3.183067
25.460017	0.1	3.175616
25.461683	0.1	3.170312
25.463350	0.1	3.163159
25.465017	0.1	3.150404
25.466683	0.1	3.131986
25.468350	0.1	3.112138
25.470017	0.1	3.095150
25.471683	0.1	3.081203
25.473350	0.1	3.068149
25.475017	0.1	3.054857
25.476683	0.1	3.041804
25.478350	0.1	3.029645
25.480017	0.1	3.018916
25.481683	0.1	3.009498
25.483350	0.1	3.000081
25.485017	0.1	2.988577
25.486683	0.1	2.974034
25.488350	0.1	2.957881
25.490017	0.1	2.942503
25.491683	0.1	2.928615
25.493350	0.1	2.915263
25.495017	0.1	2.903104
25.496683	0.1	2.895236
25.498350	0.1	2.892733
25.500017	0.1	2.893090
25.501683	0.1	2.893508
25.503350	0.1	2.892494
25.505017	0.1	2.889514
25.506683	0.1	2.884805
25.508350	0.1	2.879441
25.510017	0.1	2.874136
25.511683	0.1	2.869368
25.513350	0.1	2.866090
25.515017	0.1	2.864599
25.516683	0.1	2.863527
25.518350	0.1	2.860487
25.520017	0.1	2.855241
25.521683	0.1	2.850413
25.523350	0.1	2.848506
25.525017	0.1	2.849221
25.526683	0.1	2.849817
25.528350	0.1	2.848387
25.530017	0.1	2.844811
25.531683	0.1	2.839863
25.533350	0.1	2.834439
25.535017	0.1	2.829731
25.536683	0.1	2.826512
25.538350	0.1	2.825022
25.540017	0.1	2.825260
25.541683	0.1	2.827048
25.543350	0.1	2.829433
25.545017	0.1	2.830684
25.546683	0.1	2.829194
25.548350	0.1	2.824545
25.550017	0.1	2.817810
25.551683	0.1	2.810657
25.553350	0.1	2.804101
25.555017	0.1	2.798796
25.556683	0.1	2.794862
25.558350	0.1	2.791345
25.560017	0.1	2.787471
25.561683	0.1	2.783656
25.563350	0.1	2.780974
25.565017	0.1	2.779603
25.566683	0.1	2.778411
25.568350	0.1	2.775312
25.570017	0.1	2.769351
25.571683	0.1	2.762497
25.573350	0.1	2.757430
25.575017	0.1	2.755165
25.576683	0.1	2.754152
25.578350	0.1	2.751529
25.580017	0.1	2.745688
25.581683	0.1	2.737403
25.583350	0.1	2.728403
25.585017	0.1	2.720356
25.586683	0.1	2.713323
25.588350	0.1	2.706289
25.590017	0.1	2.699137
25.591683	0.1	2.693176
25.593350	0.1	2.689421
25.595017	0.1	2.687335
25.596683	0.1	2.685547
25.598350	0.1	2.682805
25.600017	0.1	2.678335
25.601683	0.1	2.672792
25.603350	0.1	2.667606
25.605017	0.1	2.662659
25.606683	0.1	2.656222
25.608350	0.1	2.647638
25.610017	0.1	2.637506
25.611683	0.1	2.626836
25.613350	0.1	2.617717
25.615017	0.1	2.611995
25.616683	0.1	2.610326
25.618350	0.1	2.611637
25.620017	0.1	2.614319
25.621683	0.1	2.617419
25.623350	0.1	2.619922
25.625017	0.1	2.620638
25.626683	0.1	2.619028
25.628350	0.1	2.616644
25.630017	0.1	2.615512
25.631683	0.1	2.616286
25.633350	0.1	2.617538
25.635017	0.1	2.616704
25.636683	0.1	2.611816
25.638350	0.1	2.602697
25.640017	0.1	2.591133
25.641683	0.1	2.580881
25.643350	0.1	2.576113
25.645017	0.1	2.578497
25.646683	0.1	2.586186
25.648350	0.1	2.596140
25.650017	0.1	2.605915
25.651683	0.1	2.613545
25.653350	0.1	2.617717
25.655017	0.1	2.618075
25.656683	0.1	2.615214
25.658350	0.1	2.610266
25.660017	0.1	2.604783
25.661683	0.1	2.600074
25.663350	0.1	2.597273
25.665017	0.1	2.596021
25.666683	0.1	2.594412
25.668350	0.1	2.590776
25.670017	0.1	2.586126
25.671683	0.1	2.582729
25.673350	0.1	2.582073
25.675017	0.1	2.583623
25.676683	0.1	2.586126
25.678350	0.1	2.588451
25.680017	0.1	2.589464
25.681683	0.1	2.588689
25.683350	0.1	2.586603
25.685017	0.1	2.583563
25.686683	0.1	2.579808
25.688350	0.1	2.576173
25.690017	0.1	2.573490
25.691683	0.1	2.572954
25.693350	0.1	2.575100
25.695017	0.1	2.579570
25.696683	0.1	2.584458
25.698350	0.1	2.587259
25.700017	0.1	2.585888
25.701683	0.1	2.580643
25.703350	0.1	2.573848
25.705017	0.1	2.568424
25.706683	0.1	2.566278
25.708350	0.1	2.568126
25.710017	0.1	2.572656
25.711683	0.1	2.577007
25.713350	0.1	2.579093
25.715017	0.1	2.578974
25.716683	0.1	2.578199
25.718350	0.1	2.578080
25.720017	0.1	2.578855
25.721683	0.1	2.580404
25.723350	0.1	2.583027
25.725017	0.1	2.586186
25.726683	0.1	2.588093
25.728350	0.1	2.587259
25.730017	0.1	2.583802
25.731683	0.1	2.580166
25.733350	0.1	2.579212
25.735017	0.1	2.582073
25.736683	0.1	2.587497
25.738350	0.1	2.593458
25.740017	0.1	2.598822
25.741683	0.1	2.602935
25.743350	0.1	2.605140
25.745017	0.1	2.604962
25.746683	0.1	2.602637
25.748350	0.1	2.599478
25.750017	0.1	2.596557
25.751683	0.1	2.594412
25.753350	0.1	2.592385
25.755017	0.1	2.589405
25.756683	0.1	2.584815
25.758350	0.1	2.579391
25.760017	0.1	2.575398
25.761683	0.1	2.574265
25.763350	0.1	2.575517
25.765017	0.1	2.577722
25.766683	0.1	2.579332
25.768350	0.1	2.579212
25.770017	0.1	2.577424
25.771683	0.1	2.573848
25.773350	0.1	2.568424
25.775017	0.1	2.562106
25.776683	0.1	2.556563
25.778350	0.1	2.552807
25.780017	0.1	2.551615
25.781683	0.1	2.552986
25.783350	0.1	2.555847
25.785017	0.1	2.557814
25.786683	0.1	2.556920
25.788350	0.1	2.552331
25.790017	0.1	2.544880
25.791683	0.1	2.537012
25.793350	0.1	2.531529
25.795017	0.1	2.529621
25.796683	0.1	2.531052
25.798350	0.1	2.535105
25.800017	0.1	2.540171
25.801683	0.1	2.543807
25.803350	0.1	2.544701
25.805017	0.1	2.544463
25.806683	0.1	2.545178
25.808350	0.1	2.546072
25.810017	0.1	2.543867
25.811683	0.1	2.537072
25.813350	0.1	2.528370
25.815017	0.1	2.521813
25.816683	0.1	2.519429
25.818350	0.1	2.520502
25.820017	0.1	2.522886
25.821683	0.1	2.524793
25.823350	0.1	2.525866
25.825017	0.1	2.527118
25.826683	0.1	2.529800
25.828350	0.1	2.533853
25.830017	0.1	2.537489
25.831683	0.1	2.538920
25.833350	0.1	2.537549
25.835017	0.1	2.533913
25.836683	0.1	2.528906
25.838350	0.1	2.523303
25.840017	0.1	2.517998
25.841683	0.1	2.513230
25.843350	0.1	2.508760
25.845017	0.1	2.504766
25.846683	0.1	2.503038
25.848350	0.1	2.504885
25.850017	0.1	2.508879
25.851683	0.1	2.511799
25.853350	0.1	2.512455
25.855017	0.1	2.512038
25.856683	0.1	2.512038
25.858350	0.1	2.512455
25.860017	0.1	2.512634
25.861683	0.1	2.512038
25.863350	0.1	2.510905
25.865017	0.1	2.509296
25.866683	0.1	2.507568
25.868350	0.1	2.505958
25.870017	0.1	2.504528
25.871683	0.1	2.502918
25.873350	0.1	2.499998
25.875017	0.1	2.495170
25.876683	0.1	2.489567
25.878350	0.1	2.484679
25.880017	0.1	2.481461
25.881683	0.1	2.480209
25.883350	0.1	2.481163
25.885017	0.1	2.484143
25.886683	0.1	2.487898
25.888350	0.1	2.491594
25.890017	0.1	2.495647
25.891683	0.1	2.500415
25.893350	0.1	2.504885
25.895017	0.1	2.507508
25.896683	0.1	2.508104
25.898350	0.1	2.508044
25.900017	0.1	2.507985
25.901683	0.1	2.507746
25.903350	0.1	2.506793
25.905017	0.1	2.505541
25.906683	0.1	2.504230
25.908350	0.1	2.502024
25.910017	0.1	2.497256
25.911683	0.1	2.490282
25.913350	0.1	2.485156
25.915017	0.1	2.486706
25.916683	0.1	2.495885
25.918350	0.1	2.508223
25.920017	0.1	2.517522
25.921683	0.1	2.520323
25.923350	0.1	2.517700
25.925017	0.1	2.512753
25.926683	0.1	2.508402
25.928350	0.1	2.506256
25.930017	0.1	2.506673
25.931683	0.1	2.508342
25.933350	0.1	2.508819
25.935017	0.1	2.506554
25.936683	0.1	2.502859
25.938350	0.1	2.500415
25.940017	0.1	2.501309
25.941683	0.1	2.505303
25.943350	0.1	2.510488
25.945017	0.1	2.513886
25.946683	0.1	2.513707
25.948350	0.1	2.510190
25.950017	0.1	2.505422
25.951683	0.1	2.501488
25.953350	0.1	2.499342
25.955017	0.1	2.498686
25.956683	0.1	2.499044
25.958350	0.1	2.500534
25.960017	0.1	2.503872
25.961683	0.1	2.508760
25.963350	0.1	2.513707
25.965017	0.1	2.516866
25.966683	0.1	2.517641
25.968350	0.1	2.516627
25.970017	0.1	2.515257
25.971683	0.1	2.515316
25.973350	0.1	2.518058
25.975017	0.1	2.522826
25.976683	0.1	2.527654
25.978350	0.1	2.530635
25.980017	0.1	2.531529
25.981683	0.1	2.532184
25.983350	0.1	2.533794
25.985017	0.1	2.534926
25.986683	0.1	2.533972
25.988350	0.1	2.531052
25.990017	0.1	2.527595
25.991683	0.1	2.525687
25.993350	0.1	2.526283
25.995017	0.1	2.528370
25.996683	0.1	2.529860
25.998350	0.1	2.530217
26.000017	0.1	2.531111
26.001683	0.1	2.534032
26.003350	0.1	2.537847
26.005017	0.1	2.540171
26.006683	0.1	2.539396
26.008350	0.1	2.536357
26.010017	0.1	2.533674
26.011683	0.1	2.533257
26.013350	0.1	2.535224
26.015017	0.1	2.538383
26.016683	0.1	2.542257
26.018350	0.1	2.547205
26.020017	0.1	2.553046
26.021683	0.1	2.558589
26.023350	0.1	2.562106
26.025017	0.1	2.562821
26.026683	0.1	2.561808
26.028350	0.1	2.560854
26.030017	0.1	2.561033
26.031683	0.1	2.561927
26.033350	0.1	2.562165
26.035017	0.1	2.560198
26.036683	0.1	2.554953
26.038350	0.1	2.546787
26.040017	0.1	2.538085
26.041683	0.1	2.532780
26.043350	0.1	2.533198
26.045017	0.1	2.537847
26.046683	0.1	2.543211
26.048350	0.1	2.547562
26.050017	0.1	2.550960
26.051683	0.1	2.553463
26.053350	0.1	2.554417
26.055017	0.1	2.553642
26.056683	0.1	2.551854
26.058350	0.1	2.549827
26.060017	0.1	2.548516
26.061683	0.1	2.549052
26.063350	0.1	2.551437
26.065017	0.1	2.554178
26.066683	0.1	2.555013
26.068350	0.1	2.553165
26.070017	0.1	2.550483
26.071683	0.1	2.549887
26.073350	0.1	2.552211
26.075017	0.1	2.556205
26.076683	0.1	2.560258
26.078350	0.1	2.563477
26.080017	0.1	2.566636
26.081683	0.1	2.571404
26.083350	0.1	2.577186
26.085017	0.1	2.581477
26.086683	0.1	2.582252
26.088350	0.1	2.579928
26.090017	0.1	2.577007
26.091683	0.1	2.576173
26.093350	0.1	2.578974
26.095017	0.1	2.584040
26.096683	0.1	2.588451
26.098350	0.1	2.589882
26.100017	0.1	2.587974
26.101683	0.1	2.584100
26.103350	0.1	2.580106
26.105017	0.1	2.577841
26.106683	0.1	2.577722
26.108350	0.1	2.578736
26.110017	0.1	2.579630
26.111683	0.1	2.579451
26.113350	0.1	2.578616
26.115017	0.1	2.578437
26.116683	0.1	2.580106
26.118350	0.1	2.583802
26.120017	0.1	2.588511
26.121683	0.1	2.593517
26.123350	0.1	2.599299
26.125017	0.1	2.606690
26.126683	0.1	2.615452
26.128350	0.1	2.624095
26.130017	0.1	2.630472
26.131683	0.1	2.633989
26.133350	0.1	2.636135
26.135017	0.1	2.639473
26.136683	0.1	2.644897
26.138350	0.1	2.651572
26.140017	0.1	2.658367
26.141683	0.1	2.664626
26.143350	0.1	2.670705
26.145017	0.1	2.677262
26.146683	0.1	2.683759
26.148350	0.1	2.689064
26.150017	0.1	2.693355
26.151683	0.1	2.699256
26.153350	0.1	2.709150
26.155017	0.1	2.722681
26.156683	0.1	2.736569
26.158350	0.1	2.747476
26.160017	0.1	2.754271
26.161683	0.1	2.758861
26.163350	0.1	2.763570
26.165017	0.1	2.768934
26.166683	0.1	2.774656
26.168350	0.1	2.780497
26.170017	0.1	2.786815
26.171683	0.1	2.794504
26.173350	0.1	2.804160
26.175017	0.1	2.815187
26.176683	0.1	2.826154
26.178350	0.1	2.836764
26.180017	0.1	2.848447
26.181683	0.1	2.863586
26.183350	0.1	2.883077
26.185017	0.1	2.905488
26.186683	0.1	2.927423
26.188350	0.1	2.946019
26.190017	0.1	2.960265
26.191683	0.1	2.971590
26.193350	0.1	2.982974
26.195017	0.1	2.997399
26.196683	0.1	3.016234
26.198350	0.1	3.038645
26.200017	0.1	3.062666
26.201683	0.1	3.087402
26.203350	0.1	3.113270
26.205017	0.1	3.139556
26.206683	0.1	3.165186
26.208350	0.1	3.190637
26.210017	0.1	3.217161
26.211683	0.1	3.245712
26.213350	0.1	3.276408
26.215017	0.1	3.308416
26.216683	0.1	3.341198
26.218350	0.1	3.374398
26.220017	0.1	3.407479
26.221683	0.1	3.439367
26.223350	0.1	3.469944
26.225017	0.1	3.499747
26.226683	0.1	3.528297
26.228350	0.1	3.554821
26.230017	0.1	3.579676
26.231683	0.1	3.604114
26.233350	0.1	3.629446
26.235017	0.1	3.656924
26.236683	0.1	3.686309
26.238350	0.1	3.715694
26.240017	0.1	3.743112
26.241683	0.1	3.767133
26.243350	0.1	3.787697
26.245017	0.1	3.805936
26.246683	0.1	3.823042
26.248350	0.1	3.838599
26.250017	0.1	3.851116
26.251683	0.1	3.859401
26.253350	0.1	3.864229
26.255017	0.1	3.866911
26.256683	0.1	3.867805
26.258350	0.1	3.866911
26.260017	0.1	3.864765
26.261683	0.1	3.861010
26.263350	0.1	3.854513
26.265017	0.1	3.844977
26.266683	0.1	3.833652
26.268350	0.1	3.821492
26.270017	0.1	3.807724
26.271683	0.1	3.790498
26.273350	0.1	3.769279
26.275017	0.1	3.744662
26.276683	0.1	3.717900
26.278350	0.1	3.689349
26.280017	0.1	3.658891
26.281683	0.1	3.626824
26.283350	0.1	3.594101
26.285017	0.1	3.561497
26.286683	0.1	3.529549
26.288350	0.1	3.498495
26.290017	0.1	3.467739
26.291683	0.1	3.436029
26.293350	0.1	3.402889
26.295017	0.1	3.369510
26.296683	0.1	3.336847
26.298350	0.1	3.304661
26.300017	0.1	3.272355
26.301683	0.1	3.239572
26.303350	0.1	3.206194
26.305017	0.1	3.172875
26.306683	0.1	3.140807
26.308350	0.1	3.111184
26.310017	0.1	3.083766
26.311683	0.1	3.056765
26.313350	0.1	3.028631
26.315017	0.1	2.999664
26.316683	0.1	2.971351
26.318350	0.1	2.944946
26.320017	0.1	2.920270
26.321683	0.1	2.895773
26.323350	0.1	2.870023
26.325017	0.1	2.843738
26.326683	0.1	2.819538
26.328350	0.1	2.799809
26.330017	0.1	2.784252
26.331683	0.1	2.770364
26.333350	0.1	2.755284
26.335017	0.1	2.737820
26.336683	0.1	2.718389
26.338350	0.1	2.698541
26.340017	0.1	2.680183
26.341683	0.1	2.664983
26.343350	0.1	2.653718
26.345017	0.1	2.645075
26.346683	0.1	2.636254
26.348350	0.1	2.626062
26.350017	0.1	2.615154
26.351683	0.1	2.604485
26.353350	0.1	2.594233
26.355017	0.1	2.584219
26.356683	0.1	2.574504
26.358350	0.1	2.566040
26.360017	0.1	2.559960
26.361683	0.1	2.555907
26.363350	0.1	2.551973
26.365017	0.1	2.546966
26.366683	0.1	2.541125
26.368350	0.1	2.535701
26.370017	0.1	2.530933
26.371683	0.1	2.525926
26.373350	0.1	2.520085
26.375017	0.1	2.513766
26.376683	0.1	2.508581
26.378350	0.1	2.505839
26.380017	0.1	2.504766
26.381683	0.1	2.503157
26.383350	0.1	2.499759
26.385017	0.1	2.495408
26.386683	0.1	2.491236
26.388350	0.1	2.487004
26.390017	0.1	2.482295
26.391683	0.1	2.477884
26.393350	0.1	2.475619
26.395017	0.1	2.476573
26.396683	0.1	2.478719
26.398350	0.1	2.478779
26.400017	0.1	2.476216
26.401683	0.1	2.473295
26.403350	0.1	2.472043
26.405017	0.1	2.471745
26.406683	0.1	2.470732
26.408350	0.1	2.467692
26.410017	0.1	2.462387
26.411683	0.1	2.457261
26.413350	0.1	2.455413
26.415017	0.1	2.457500
26.416683	0.1	2.461434
26.418350	0.1	2.464831
26.420017	0.1	2.466560
26.421683	0.1	2.465964
26.423350	0.1	2.462566
26.425017	0.1	2.457082
26.426683	0.1	2.451003
26.428350	0.1	2.446473
26.430017	0.1	2.445102
26.431683	0.1	2.447188
26.433350	0.1	2.451062
26.435017	0.1	2.454341
26.436683	0.1	2.455592
26.438350	0.1	2.454698
26.440017	0.1	2.452552
26.441683	0.1	2.450407
26.443350	0.1	2.449215
26.445017	0.1	2.448857
26.446683	0.1	2.448797
26.448350	0.1	2.448738
26.450017	0.1	2.448678
26.451683	0.1	2.448082
26.453350	0.1	2.446592
26.455017	0.1	2.444685
26.456683	0.1	2.443791
26.458350	0.1	2.445519
26.460017	0.1	2.449751
26.461683	0.1	2.454698
26.463350	0.1	2.458811
26.465017	0.1	2.461732
26.466683	0.1	2.463222
26.468350	0.1	2.462447
26.470017	0.1	2.458632
26.471683	0.1	2.452314
26.473350	0.1	2.445460
26.475017	0.1	2.440691
26.476683	0.1	2.440334
26.478350	0.1	2.444327
26.480017	0.1	2.450049
26.481683	0.1	2.453327
26.483350	0.1	2.451360
26.485017	0.1	2.444744
26.486683	0.1	2.436519
26.488350	0.1	2.430439
26.490017	0.1	2.428353
26.491683	0.1	2.428949
26.493350	0.1	2.429843
26.495017	0.1	2.429962
26.496683	0.1	2.429128
26.498350	0.1	2.428055
26.500017	0.1	2.427399
26.501683	0.1	2.427161
26.503350	0.1	2.426803
26.505017	0.1	2.425671
26.506683	0.1	2.423823
26.508350	0.1	2.422214
26.510017	0.1	2.422214
26.511683	0.1	2.424896
26.513350	0.1	2.429545
26.515017	0.1	2.433777
26.516683	0.1	2.435148
26.518350	0.1	2.433479
26.520017	0.1	2.430260
26.521683	0.1	2.426505
26.523350	0.1	2.423048
26.525017	0.1	2.421260
26.526683	0.1	2.422154
26.528350	0.1	2.425075
26.530017	0.1	2.427995
26.531683	0.1	2.428949
26.533350	0.1	2.427578
26.535017	0.1	2.425075
26.536683	0.1	2.423048
26.538350	0.1	2.422094
26.540017	0.1	2.422452
26.541683	0.1	2.424300
26.543350	0.1	2.426624
26.545017	0.1	2.427697
26.546683	0.1	2.425850
26.548350	0.1	2.421498
26.550017	0.1	2.416492
26.551683	0.1	2.412737
26.553350	0.1	2.410948
26.555017	0.1	2.411842
26.556683	0.1	2.415419
26.558350	0.1	2.419531
26.560017	0.1	2.420783
26.561683	0.1	2.417445
26.563350	0.1	2.412200
26.565017	0.1	2.409279
26.566683	0.1	2.409697
26.568350	0.1	2.410889
26.570017	0.1	2.409458
26.571683	0.1	2.404809
26.573350	0.1	2.399206
26.575017	0.1	2.395809
26.576683	0.1	2.396643
26.578350	0.1	2.401590
26.580017	0.1	2.409220
26.581683	0.1	2.417445
26.583350	0.1	2.423525
26.585017	0.1	2.424777
26.586683	0.1	2.420426
26.588350	0.1	2.413035
26.590017	0.1	2.406955
26.591683	0.1	2.404988
26.593350	0.1	2.406955
26.595017	0.1	2.410889
26.596683	0.1	2.415240
26.598350	0.1	2.419710
26.600017	0.1	2.424061
26.601683	0.1	2.427876
26.603350	0.1	2.430618
26.605017	0.1	2.431750
26.606683	0.1	2.431512
26.608350	0.1	2.431214
26.610017	0.1	2.431631
26.611683	0.1	2.431870
26.613350	0.1	2.430558
26.615017	0.1	2.427876
26.616683	0.1	2.425671
26.618350	0.1	2.425850
26.620017	0.1	2.428532
26.621683	0.1	2.432108
26.623350	0.1	2.434373
26.625017	0.1	2.433717
26.626683	0.1	2.429783
26.628350	0.1	2.424061
26.630017	0.1	2.419293
26.631683	0.1	2.417743
26.633350	0.1	2.420008
26.635017	0.1	2.425373
26.636683	0.1	2.432287
26.638350	0.1	2.438724
26.640017	0.1	2.443373
26.641683	0.1	2.445519
26.643350	0.1	2.445400
26.645017	0.1	2.444565
26.646683	0.1	2.444983
26.648350	0.1	2.447128
26.650017	0.1	2.449811
26.651683	0.1	2.451718
26.653350	0.1	2.452970
26.655017	0.1	2.453685
26.656683	0.1	2.453566
26.658350	0.1	2.452850
26.660017	0.1	2.452135
26.661683	0.1	2.452314
26.663350	0.1	2.455056
26.665017	0.1	2.462208
26.666683	0.1	2.473235
26.668350	0.1	2.484262
26.670017	0.1	2.491355
26.671683	0.1	2.494633
26.673350	0.1	2.497316
26.675017	0.1	2.501846
26.676683	0.1	2.507687
26.678350	0.1	2.512217
26.680017	0.1	2.513945
26.681683	0.1	2.514064
26.683350	0.1	2.515435
26.685017	0.1	2.519548
26.686683	0.1	2.525270
26.688350	0.1	2.530992
26.690017	0.1	2.536476
26.691683	0.1	2.542079
26.693350	0.1	2.547860
26.695017	0.1	2.554476
26.696683	0.1	2.563417
26.698350	0.1	2.574384
26.700017	0.1	2.584994
26.701683	0.1	2.593279
26.703350	0.1	2.599895
26.705017	0.1	2.606869
26.706683	0.1	2.614558
26.708350	0.1	2.621114
26.710017	0.1	2.624810
26.711683	0.1	2.626538
26.713350	0.1	2.629280
26.715017	0.1	2.636016
26.716683	0.1	2.647996
26.718350	0.1	2.664268
26.720017	0.1	2.682328
26.721683	0.1	2.699793
26.723350	0.1	2.716184
26.725017	0.1	2.733112
26.726683	0.1	2.751649
26.728350	0.1	2.771020
26.730017	0.1	2.788365
26.731683	0.1	2.801299
26.733350	0.1	2.810419
26.735017	0.1	2.819538
26.736683	0.1	2.832592
26.738350	0.1	2.849937
26.740017	0.1	2.869129
26.741683	0.1	2.887190
26.743350	0.1	2.902389
26.745017	0.1	2.914846
26.746683	0.1	2.927065
26.748350	0.1	2.941907
26.750017	0.1	2.960324
26.751683	0.1	2.982021
26.753350	0.1	3.006756
26.755017	0.1	3.034353
26.756683	0.1	3.064156
26.758350	0.1	3.095269
26.760017	0.1	3.126323
26.761683	0.1	3.156007
26.763350	0.1	3.184140
26.765017	0.1	3.211320
26.766683	0.1	3.239036
26.768350	0.1	3.268063
26.770017	0.1	3.297508
26.771683	0.1	3.326416
26.773350	0.1	3.355563
26.775017	0.1	3.386498
26.776683	0.1	3.420174
26.778350	0.1	3.458023
26.780017	0.1	3.501773
26.781683	0.1	3.551245
26.783350	0.1	3.602445
26.785017	0.1	3.650725
26.786683	0.1	3.693998
26.788350	0.1	3.734052
26.790017	0.1	3.774047
26.791683	0.1	3.817499
26.793350	0.1	3.866554
26.795017	0.1	3.921211
26.796683	0.1	3.980637
26.798350	0.1	4.043162
26.800017	0.1	4.106879
26.801683	0.1	4.169464
26.803350	0.1	4.229963
26.805017	0.1	4.289389
26.806683	0.1	4.348874
26.808350	0.1	4.408658
26.810017	0.1	4.468084
26.811683	0.1	4.525602
26.813350	0.1	4.580200
26.815017	0.1	4.632592
26.816683	0.1	4.685104
26.818350	0.1	4.739344
26.820017	0.1	4.794956
26.821683	0.1	4.851222
26.823350	0.1	4.907191
26.825017	0.1	4.961074
26.826683	0.1	5.011380
26.828350	0.1	5.057395
26.830017	0.1	5.099237
26.831683	0.1	5.136967
26.833350	0.1	5.171001
26.835017	0.1	5.202055
26.836683	0.1	5.230666
26.838350	0.1	5.255938
26.840017	0.1	5.276382
26.841683	0.1	5.290866
26.843350	0.1	5.299270
26.845017	0.1	5.301714
26.846683	0.1	5.299032
26.848350	0.1	5.292297
26.850017	0.1	5.281747
26.851683	0.1	5.266130
26.853350	0.1	5.244732
26.855017	0.1	5.219162
26.856683	0.1	5.191565
26.858350	0.1	5.162657
26.860017	0.1	5.131781
26.861683	0.1	5.097509
26.863350	0.1	5.059123
26.865017	0.1	5.017400
26.866683	0.1	4.974008
26.868350	0.1	4.930556
26.870017	0.1	4.888833
26.871683	0.1	4.849315
26.873350	0.1	4.809439
26.875017	0.1	4.765749
26.876683	0.1	4.717231
26.878350	0.1	4.665196
26.880017	0.1	4.612625
26.881683	0.1	4.562497
26.883350	0.1	4.516244
26.885017	0.1	4.473746
26.886683	0.1	4.434109
26.888350	0.1	4.395783
26.890017	0.1	4.357159
26.891683	0.1	4.317522
26.893350	0.1	4.277885
26.895017	0.1	4.240930
26.896683	0.1	4.209221
26.898350	0.1	4.184187
26.900017	0.1	4.165173
26.901683	0.1	4.149020
26.903350	0.1	4.131198
26.905017	0.1	4.108608
26.906683	0.1	4.082561
26.908350	0.1	4.057408
26.910017	0.1	4.036546
26.911683	0.1	4.020453
26.913350	0.1	4.008234
26.915017	0.1	3.999114
26.916683	0.1	3.991962
26.918350	0.1	3.985584
26.920017	0.1	3.978193
26.921683	0.1	3.968656
26.923350	0.1	3.956735
26.925017	0.1	3.942788
26.926683	0.1	3.927887
26.928350	0.1	3.913701
26.930017	0.1	3.901899
26.931683	0.1	3.892482
26.933350	0.1	3.883958
26.935017	0.1	3.874839
26.936683	0.1	3.863573
26.938350	0.1	3.849089
26.940017	0.1	3.831327
26.941683	0.1	3.811300
26.943350	0.1	3.790975
26.945017	0.1	3.772319
26.946683	0.1	3.755272
26.948350	0.1	3.736973
26.950017	0.1	3.714085
26.951683	0.1	3.685832
26.953350	0.1	3.654063
26.955017	0.1	3.620923
26.956683	0.1	3.587365
26.958350	0.1	3.554166
26.960017	0.1	3.523052
26.961683	0.1	3.496051
26.963350	0.1	3.472388
26.965017	0.1	3.448665
26.966683	0.1	3.421843
26.968350	0.1	3.391028
26.970017	0.1	3.356815
26.971683	0.1	3.320575
26.973350	0.1	3.283620
26.975017	0.1	3.246963
26.976683	0.1	3.211081
26.978350	0.1	3.176391
26.980017	0.1	3.142774
26.981683	0.1	3.110469
26.983350	0.1	3.079951
26.985017	0.1	3.050804
26.986683	0.1	3.021181
26.988350	0.1	2.989292
26.990017	0.1	2.955198
26.991683	0.1	2.920628
26.993350	0.1	2.887488
26.995017	0.1	2.858281
26.996683	0.1	2.835453
26.998350	0.1	2.819836
27.000017	0.1	2.809763
27.001683	0.1	2.802074
27.003350	0.1	2.793372
27.005017	0.1	2.781093
27.006683	0.1	2.765298
27.008350	0.1	2.747357
27.010017	0.1	2.728462
27.011683	0.1	2.710164
27.013350	0.1	2.694011
27.015017	0.1	2.679944
27.016683	0.1	2.666772
27.018350	0.1	2.653837
27.020017	0.1	2.642155
27.021683	0.1	2.632797
27.023350	0.1	2.625644
27.025017	0.1	2.620399
27.026683	0.1	2.617836
27.028350	0.1	2.618253
27.030017	0.1	2.619684
27.031683	0.1	2.619207
27.033350	0.1	2.616108
27.035017	0.1	2.612472
27.036683	0.1	2.611220
27.038350	0.1	2.614200
27.040017	0.1	2.620399
27.041683	0.1	2.626658
27.043350	0.1	2.630174
27.045017	0.1	2.630770
27.046683	0.1	2.630115
27.048350	0.1	2.630055
27.050017	0.1	2.631784
27.051683	0.1	2.635241
27.053350	0.1	2.639949
27.055017	0.1	2.644539
27.056683	0.1	2.648056
27.058350	0.1	2.651155
27.060017	0.1	2.655327
27.061683	0.1	2.660871
27.063350	0.1	2.666950
27.065017	0.1	2.673030
27.066683	0.1	2.678991
27.068350	0.1	2.684891
27.070017	0.1	2.691209
27.071683	0.1	2.698302
27.073350	0.1	2.706468
27.075017	0.1	2.716541
27.076683	0.1	2.728999
27.078350	0.1	2.742291
27.080017	0.1	2.753854
27.081683	0.1	2.763212
27.083350	0.1	2.772093
27.085017	0.1	2.783001
27.086683	0.1	2.796471
27.088350	0.1	2.810776
27.090017	0.1	2.824307
27.091683	0.1	2.837360
27.093350	0.1	2.851367
27.095017	0.1	2.867103
27.096683	0.1	2.884150
27.098350	0.1	2.901912
27.100017	0.1	2.920509
27.101683	0.1	2.940118
27.103350	0.1	2.959013
27.105017	0.1	2.974391
27.106683	0.1	2.985418
27.108350	0.1	2.994538
27.110017	0.1	3.006041
27.111683	0.1	3.023148
27.113350	0.1	3.046394
27.115017	0.1	3.073514
27.116683	0.1	3.100932
27.118350	0.1	3.125429
27.120017	0.1	3.145278
27.121683	0.1	3.161967
27.123350	0.1	3.179550
27.125017	0.1	3.201425
27.126683	0.1	3.227771
27.128350	0.1	3.256142
27.130017	0.1	3.283680
27.131683	0.1	3.309131
27.133350	0.1	3.333390
27.135017	0.1	3.357768
27.136683	0.1	3.383696
27.138350	0.1	3.412068
27.140017	0.1	3.443420
27.141683	0.1	3.477216
27.143350	0.1	3.512442
27.145017	0.1	3.549218
27.146683	0.1	3.588200
27.148350	0.1	3.629029
27.150017	0.1	3.670693
27.151683	0.1	3.712476
27.153350	0.1	3.755391
27.155017	0.1	3.801525
27.156683	0.1	3.851354
27.158350	0.1	3.903210
27.160017	0.1	3.955126
27.161683	0.1	4.006922
27.163350	0.1	4.059673
27.165017	0.1	4.114270
27.166683	0.1	4.172087
27.168350	0.1	4.235566
27.170017	0.1	4.306376
27.171683	0.1	4.382551
27.173350	0.1	4.459799
27.175017	0.1	4.535735
27.176683	0.1	4.611254
27.178350	0.1	4.689038
27.180017	0.1	4.771114
27.181683	0.1	4.858434
27.183350	0.1	4.950822
27.185017	0.1	5.046845
27.186683	0.1	5.144775
27.188350	0.1	5.245209
27.190017	0.1	5.350471
27.191683	0.1	5.462468
27.193350	0.1	5.581558
27.195017	0.1	5.707443
27.196683	0.1	5.840361
27.198350	0.1	5.980611
27.200017	0.1	6.128013
27.201683	0.1	6.281376
27.203350	0.1	6.440044
27.205017	0.1	6.603957
27.206683	0.1	6.773591
27.208350	0.1	6.949187
27.210017	0.1	7.131279
27.211683	0.1	7.319570
27.213350	0.1	7.512570
27.215017	0.1	7.708788
27.216683	0.1	7.908166
27.218350	0.1	8.112193
27.220017	0.1	8.322418
27.221683	0.1	8.539916
27.223350	0.1	8.764744
27.225017	0.1	8.994997
27.226683	0.1	9.226859
27.228350	0.1	9.456933
27.230017	0.1	9.684504
27.231683	0.1	9.911299
27.233350	0.1	10.139228
27.235017	0.1	10.367931
27.236683	0.1	10.595441
27.238350	0.1	10.819495
27.240017	0.1	11.038840
27.241683	0.1	11.252642
27.243350	0.1	11.460126
27.245017	0.1	11.660517
27.246683	0.1	11.852086
27.248350	0.1	12.031019
27.250017	0.1	12.194336
27.251683	0.1	12.342096
27.253350	0.1	12.476445
27.255017	0.1	12.599767
27.256683	0.1	12.712897
27.258350	0.1	12.813867
27.260017	0.1	12.898923
27.261683	0.1	12.965561
27.263350	0.1	13.014019
27.265017	0.1	13.045014
27.266683	0.1	13.058484
27.268350	0.1	13.055504
27.270017	0.1	13.038338
27.271683	0.1	13.007999
27.273350	0.1	12.963296
27.275017	0.1	12.902261
27.276683	0.1	12.825669
27.278350	0.1	12.736142
27.280017	0.1	12.635470
27.281683	0.1	12.524009
27.283350	0.1	12.401343
27.285017	0.1	12.266339
27.286683	0.1	12.118102
27.288350	0.1	11.958838
27.290017	0.1	11.793078
27.291683	0.1	11.624516
27.293350	0.1	11.454344
27.295017	0.1	11.282385
27.296683	0.1	11.108876
27.298350	0.1	10.935128
27.300017	0.1	10.762215
27.301683	0.1	10.590375
27.303350	0.1	10.418893
27.305017	0.1	10.247410
27.306683	0.1	10.077894
27.308350	0.1	9.913743
27.310017	0.1	9.756625
27.311683	0.1	9.604991
27.313350	0.1	9.456874
27.315017	0.1	9.313226
27.316683	0.1	9.176553
27.318350	0.1	9.046913
27.320017	0.1	8.922458
27.321683	0.1	8.802534
27.323350	0.1	8.688868
27.325017	0.1	8.583546
27.326683	0.1	8.485914
27.328350	0.1	8.393348
27.330017	0.1	8.303285
27.331683	0.1	8.213640
27.333350	0.1	8.122445
27.335017	0.1	8.030177
27.336683	0.1	7.940293
27.338350	0.1	7.855893
27.340017	0.1	7.776916
27.341683	0.1	7.701278
27.343350	0.1	7.627368
27.345017	0.1	7.553816
27.346683	0.1	7.479251
27.348350	0.1	7.403553
27.350017	0.1	7.328213
27.351683	0.1	7.253170
27.353350	0.1	7.175327
27.355017	0.1	7.090092
27.356683	0.1	6.996394
27.358350	0.1	6.897390
27.360017	0.1	6.797016
27.361683	0.1	6.697476
27.363350	0.1	6.598235
27.365017	0.1	6.496489
27.366683	0.1	6.389499
27.368350	0.1	6.277621
27.370017	0.1	6.163776
27.371683	0.1	6.050349
27.373350	0.1	5.938292
27.375017	0.1	5.827129
27.376683	0.1	5.715371
27.378350	0.1	5.600870
27.380017	0.1	5.481720
27.381683	0.1	5.357683
27.383350	0.1	5.231202
27.385017	0.1	5.106271
27.386683	0.1	4.984737
27.388350	0.1	4.865349
27.390017	0.1	4.745782
27.391683	0.1	4.625440
27.393350	0.1	4.505754
27.395017	0.1	4.388988
27.396683	0.1	4.276932
27.398350	0.1	4.170060
27.400017	0.1	4.067779
27.401683	0.1	3.969729
27.403350	0.1	3.876031
27.405017	0.1	3.785968
27.406683	0.1	3.697634
27.408350	0.1	3.609717
27.410017	0.1	3.522694
27.411683	0.1	3.438652
27.413350	0.1	3.360033
27.415017	0.1	3.287375
27.416683	0.1	3.219187
27.418350	0.1	3.153444
27.420017	0.1	3.089667
27.421683	0.1	3.029287
27.423350	0.1	2.973974
27.425017	0.1	2.924621
27.426683	0.1	2.880275
27.428350	0.1	2.839029
27.430017	0.1	2.799571
27.431683	0.1	2.761245
27.433350	0.1	2.724469
27.435017	0.1	2.691269
27.436683	0.1	2.663851
27.438350	0.1	2.642095
27.440017	0.1	2.623558
27.441683	0.1	2.605796
27.443350	0.1	2.588570
27.445017	0.1	2.572656
27.446683	0.1	2.557635
27.448350	0.1	2.542019
27.450017	0.1	2.523780
27.451683	0.1	2.501965
27.453350	0.1	2.478600
27.455017	0.1	2.457559
27.456683	0.1	2.441883
27.458350	0.1	2.432585
27.460017	0.1	2.428889
27.461683	0.1	2.428353
27.463350	0.1	2.428055
27.465017	0.1	2.425909
27.466683	0.1	2.421677
27.468350	0.1	2.416909
27.470017	0.1	2.412796
27.471683	0.1	2.408624
27.473350	0.1	2.402723
27.475017	0.1	2.394676
27.476683	0.1	2.386093
27.478350	0.1	2.379477
27.480017	0.1	2.376676
27.481683	0.1	2.377808
27.483350	0.1	2.381146
27.485017	0.1	2.384246
27.486683	0.1	2.384961
27.488350	0.1	2.381861
27.490017	0.1	2.375484
27.491683	0.1	2.367914
27.493350	0.1	2.361179
27.495017	0.1	2.356112
27.496683	0.1	2.352655
27.498350	0.1	2.350569
27.500017	0.1	2.349556
27.501683	0.1	2.349317
27.503350	0.1	2.349198
27.505017	0.1	2.348423
27.506683	0.1	2.345979
27.508350	0.1	2.341390
27.510017	0.1	2.335489
27.511683	0.1	2.329648
27.513350	0.1	2.324700
27.515017	0.1	2.321124
27.516683	0.1	2.319098
27.518350	0.1	2.319276
27.520017	0.1	2.321482
27.521683	0.1	2.323985
27.523350	0.1	2.325177
27.525017	0.1	2.325237
27.526683	0.1	2.325595
27.528350	0.1	2.326608
27.530017	0.1	2.327502
27.531683	0.1	2.327085
27.533350	0.1	2.325058
27.535017	0.1	2.322197
27.536683	0.1	2.320349
27.538350	0.1	2.320349
27.540017	0.1	2.321780
27.541683	0.1	2.323985
27.543350	0.1	2.326787
27.545017	0.1	2.329886
27.546683	0.1	2.332449
27.548350	0.1	2.333045
27.550017	0.1	2.330542
27.551683	0.1	2.324999
27.553350	0.1	2.317965
27.555017	0.1	2.311647
27.556683	0.1	2.308011
27.558350	0.1	2.307713
27.560017	0.1	2.309442
27.561683	0.1	2.310038
27.563350	0.1	2.307117
27.565017	0.1	2.301216
27.566683	0.1	2.294660
27.568350	0.1	2.289117
27.570017	0.1	2.285481
27.571683	0.1	2.284169
27.573350	0.1	2.284885
27.575017	0.1	2.286673
27.576683	0.1	2.288163
27.578350	0.1	2.289474
27.580017	0.1	2.291918
27.581683	0.1	2.295494
27.583350	0.1	2.297998
27.585017	0.1	2.297223
27.586683	0.1	2.293110
27.588350	0.1	2.286852
27.590017	0.1	2.279759
27.591683	0.1	2.272427
27.593350	0.1	2.265334
27.595017	0.1	2.259195
27.596683	0.1	2.255023
27.598350	0.1	2.253533
27.600017	0.1	2.254665
27.601683	0.1	2.258122
27.603350	0.1	2.261996
27.605017	0.1	2.263963
27.606683	0.1	2.263427
27.608350	0.1	2.262533
27.610017	0.1	2.262712
27.611683	0.1	2.263606
27.613350	0.1	2.264619
27.615017	0.1	2.265155
27.616683	0.1	2.264440
27.618350	0.1	2.262533
27.620017	0.1	2.260208
27.621683	0.1	2.258301
27.623350	0.1	2.257705
27.625017	0.1	2.258122
27.626683	0.1	2.258897
27.628350	0.1	2.260208
27.630017	0.1	2.263010
27.631683	0.1	2.267003
27.633350	0.1	2.270639
27.635017	0.1	2.272070
27.636683	0.1	2.270162
27.638350	0.1	2.265036
27.640017	0.1	2.257764
27.641683	0.1	2.249956
27.643350	0.1	2.243877
27.645017	0.1	2.241254
27.646683	0.1	2.241731
27.648350	0.1	2.242744
27.650017	0.1	2.241850
27.651683	0.1	2.238929
27.653350	0.1	2.235890
27.655017	0.1	2.234876
27.656683	0.1	2.236307
27.658350	0.1	2.239287
27.660017	0.1	2.242506
27.661683	0.1	2.245247
27.663350	0.1	2.246499
27.665017	0.1	2.246082
27.666683	0.1	2.244294
27.668350	0.1	2.241731
27.670017	0.1	2.239168
27.671683	0.1	2.238512
27.673350	0.1	2.241671
27.675017	0.1	2.248466
27.676683	0.1	2.256394
27.678350	0.1	2.262414
27.680017	0.1	2.265215
27.681683	0.1	2.265394
27.683350	0.1	2.264619
27.685017	0.1	2.264679
27.686683	0.1	2.266348
27.688350	0.1	2.269447
27.690017	0.1	2.272785
27.691683	0.1	2.275646
27.693350	0.1	2.277434
27.695017	0.1	2.278030
27.696683	0.1	2.278865
27.698350	0.1	2.281845
27.700017	0.1	2.286911
27.701683	0.1	2.292931
27.703350	0.1	2.297819
27.705017	0.1	2.300024
27.706683	0.1	2.299726
27.708350	0.1	2.299428
27.710017	0.1	2.300799
27.711683	0.1	2.303481
27.713350	0.1	2.306283
27.715017	0.1	2.308965
27.716683	0.1	2.311349
27.718350	0.1	2.313256
27.720017	0.1	2.315402
27.721683	0.1	2.318323
27.723350	0.1	2.321065
27.725017	0.1	2.322436
27.726683	0.1	2.324045
27.728350	0.1	2.328813
27.730017	0.1	2.337873
27.731683	0.1	2.349258
27.733350	0.1	2.359569
27.735017	0.1	2.365530
27.736683	0.1	2.366841
27.738350	0.1	2.366483
27.740017	0.1	2.368570
27.741683	0.1	2.374530
27.743350	0.1	2.382517
27.745017	0.1	2.389968
27.746683	0.1	2.395809
27.748350	0.1	2.400458
27.750017	0.1	2.404571
27.751683	0.1	2.409101
27.753350	0.1	2.415121
27.755017	0.1	2.422869
27.756683	0.1	2.430737
27.758350	0.1	2.436578
27.760017	0.1	2.440274
27.761683	0.1	2.443075
27.763350	0.1	2.445698
27.765017	0.1	2.447784
27.766683	0.1	2.448321
27.768350	0.1	2.447546
27.770017	0.1	2.446056
27.771683	0.1	2.443552
27.773350	0.1	2.439439
27.775017	0.1	2.434433
27.776683	0.1	2.429485
27.778350	0.1	2.425075
27.780017	0.1	2.421081
27.781683	0.1	2.416849
27.783350	0.1	2.412200
27.785017	0.1	2.407015
27.786683	0.1	2.401590
27.788350	0.1	2.397120
27.790017	0.1	2.395868
27.791683	0.1	2.398074
27.793350	0.1	2.400875
27.795017	0.1	2.400339
27.796683	0.1	2.394974
27.798350	0.1	2.386570
27.800017	0.1	2.378345
27.801683	0.1	2.372325
27.803350	0.1	2.368033
27.805017	0.1	2.364159
27.806683	0.1	2.360165
27.808350	0.1	2.355635
27.810017	0.1	2.350509
27.811683	0.1	2.346218
27.813350	0.1	2.344430
27.815017	0.1	2.344787
27.816683	0.1	2.344668
27.818350	0.1	2.341211
27.820017	0.1	2.333224
27.821683	0.1	2.321065
27.823350	0.1	2.307415
27.825017	0.1	2.297402
27.826683	0.1	2.295256
27.828350	0.1	2.300322
27.830017	0.1	2.307475
27.831683	0.1	2.311289
27.833350	0.1	2.310336
27.835017	0.1	2.306759
27.836683	0.1	2.303541
27.838350	0.1	2.302885
27.840017	0.1	2.305031
27.841683	0.1	2.307832
27.843350	0.1	2.308667
27.845017	0.1	2.306521
27.846683	0.1	2.302528
27.848350	0.1	2.299130
27.850017	0.1	2.299011
27.851683	0.1	2.303064
27.853350	0.1	2.309382
27.855017	0.1	2.315223
27.856683	0.1	2.318442
27.858350	0.1	2.318919
27.860017	0.1	2.318025
27.861683	0.1	2.318084
27.863350	0.1	2.320111
27.865017	0.1	2.322853
27.866683	0.1	2.323687
27.868350	0.1	2.321005
27.870017	0.1	2.315819
27.871683	0.1	2.311170
27.873350	0.1	2.309442
27.875017	0.1	2.311170
27.876683	0.1	2.315045
27.878350	0.1	2.318502
27.880017	0.1	2.319992
27.881683	0.1	2.320349
27.883350	0.1	2.321899
27.885017	0.1	2.326310
27.886683	0.1	2.332747
27.888350	0.1	2.339006
27.890017	0.1	2.343059
27.891683	0.1	2.344608
27.893350	0.1	2.345026
27.895017	0.1	2.346695
27.896683	0.1	2.350509
27.898350	0.1	2.355755
27.900017	0.1	2.359986
27.901683	0.1	2.360940
27.903350	0.1	2.358854
27.905017	0.1	2.356291
27.906683	0.1	2.355099
27.908350	0.1	2.355576
27.910017	0.1	2.357602
27.911683	0.1	2.360106
27.913350	0.1	2.360523
27.915017	0.1	2.356410
27.916683	0.1	2.347648
27.918350	0.1	2.336681
27.920017	0.1	2.327383
27.921683	0.1	2.322316
27.923350	0.1	2.321899
27.925017	0.1	2.325416
27.926683	0.1	2.331674
27.928350	0.1	2.338290
27.930017	0.1	2.342284
27.931683	0.1	2.341867
27.933350	0.1	2.337814
27.935017	0.1	2.332688
27.936683	0.1	2.329230
27.938350	0.1	2.328336
27.940017	0.1	2.329826
27.941683	0.1	2.332330
27.943350	0.1	2.334178
27.945017	0.1	2.334774
27.946683	0.1	2.334774
27.948350	0.1	2.333880
27.950017	0.1	2.331078
27.951683	0.1	2.325535
27.953350	0.1	2.318025
27.955017	0.1	2.310991
27.956683	0.1	2.307534
27.958350	0.1	2.308428
27.960017	0.1	2.312362
27.961683	0.1	2.317190
27.963350	0.1	2.321005
27.965017	0.1	2.323389
27.966683	0.1	2.325237
27.968350	0.1	2.327621
27.970017	0.1	2.331257
27.971683	0.1	2.335727
27.973350	0.1	2.339363
27.975017	0.1	2.340078
27.976683	0.1	2.337337
27.978350	0.1	2.333582
27.980017	0.1	2.331972
27.981683	0.1	2.334058
27.983350	0.1	2.338886
27.985017	0.1	2.344310
27.986683	0.1	2.348542
27.988350	0.1	2.351046
27.990017	0.1	2.352595
27.991683	0.1	2.355337
27.993350	0.1	2.361119
27.995017	0.1	2.370000
27.996683	0.1	2.380014
27.998350	0.1	2.388656
28.000017	0.1	2.394617
28.001683	0.1	2.398074
28.003350	0.1	2.400041
28.005017	0.1	2.401412
28.006683	0.1	2.403259
28.008350	0.1	2.406538
28.010017	0.1	2.411246
28.011683	0.1	2.416790
28.013350	0.1	2.422452
28.015017	0.1	2.428532
28.016683	0.1	2.436102
28.018350	0.1	2.446234
28.020017	0.1	2.458513
28.021683	0.1	2.470791
28.023350	0.1	2.480686
28.025017	0.1	2.487064
28.026683	0.1	2.490580
28.028350	0.1	2.492488
28.030017	0.1	2.493799
28.031683	0.1	2.495229
28.033350	0.1	2.497435
28.035017	0.1	2.500713
28.036683	0.1	2.505243
28.038350	0.1	2.511382
28.040017	0.1	2.519190
28.041683	0.1	2.527535
28.043350	0.1	2.534926
28.045017	0.1	2.540291
28.046683	0.1	2.543271
28.048350	0.1	2.544642
28.050017	0.1	2.546013
28.051683	0.1	2.548814
28.053350	0.1	2.552748
28.055017	0.1	2.557039
28.056683	0.1	2.561271
28.058350	0.1	2.565205
28.060017	0.1	2.567411
28.061683	0.1	2.566517
28.063350	0.1	2.563238
28.065017	0.1	2.560496
28.066683	0.1	2.560914
28.068350	0.1	2.564609
28.070017	0.1	2.569020
28.071683	0.1	2.570808
28.073350	0.1	2.568901
28.075017	0.1	2.565980
28.076683	0.1	2.565801
28.078350	0.1	2.569318
28.080017	0.1	2.574444
28.081683	0.1	2.578736
28.083350	0.1	2.580941
28.085017	0.1	2.580702
28.086683	0.1	2.578259
28.088350	0.1	2.575338
28.090017	0.1	2.574384
28.091683	0.1	2.575517
28.093350	0.1	2.576351
28.095017	0.1	2.574682
28.096683	0.1	2.570510
28.098350	0.1	2.565801
28.100017	0.1	2.562225
28.101683	0.1	2.560616
28.103350	0.1	2.560914
28.105017	0.1	2.562761
28.106683	0.1	2.565086
28.108350	0.1	2.566397
28.110017	0.1	2.565563
28.111683	0.1	2.562642
28.113350	0.1	2.558649
28.115017	0.1	2.554596
28.116683	0.1	2.550364
28.118350	0.1	2.545655
28.120017	0.1	2.540529
28.121683	0.1	2.535522
28.123350	0.1	2.531350
28.125017	0.1	2.528489
28.126683	0.1	2.527774
28.128350	0.1	2.528906
28.130017	0.1	2.530277
28.131683	0.1	2.530217
28.133350	0.1	2.527952
28.135017	0.1	2.524972
28.136683	0.1	2.523303
28.138350	0.1	2.523482
28.140017	0.1	2.523840
28.141683	0.1	2.522230
28.143350	0.1	2.517283
28.145017	0.1	2.509535
28.146683	0.1	2.501607
28.148350	0.1	2.496064
28.150017	0.1	2.493322
28.151683	0.1	2.492309
28.153350	0.1	2.490819
28.155017	0.1	2.486885
28.156683	0.1	2.479851
28.158350	0.1	2.471030
28.160017	0.1	2.462924
28.161683	0.1	2.457202
28.163350	0.1	2.452612
28.165017	0.1	2.447009
28.166683	0.1	2.439797
28.168350	0.1	2.432466
28.170017	0.1	2.426565
28.171683	0.1	2.422869
28.173350	0.1	2.420902
28.175017	0.1	2.419353
28.176683	0.1	2.416492
28.178350	0.1	2.410829
28.180017	0.1	2.402127
28.181683	0.1	2.391815
28.183350	0.1	2.382159
28.185017	0.1	2.375245
28.186683	0.1	2.372265
28.188350	0.1	2.372921
28.190017	0.1	2.375245
28.191683	0.1	2.376437
28.193350	0.1	2.374530
28.195017	0.1	2.369702
28.196683	0.1	2.363801
28.198350	0.1	2.358019
28.200017	0.1	2.352417
28.201683	0.1	2.347231
28.203350	0.1	2.343476
28.205017	0.1	2.341628
28.206683	0.1	2.341211
28.208350	0.1	2.341151
28.210017	0.1	2.341211
28.211683	0.1	2.341867
28.213350	0.1	2.343416
28.215017	0.1	2.344549
28.216683	0.1	2.343118
28.218350	0.1	2.338350
28.220017	0.1	2.332688
28.221683	0.1	2.329528
28.223350	0.1	2.329707
28.225017	0.1	2.330840
28.226683	0.1	2.329767
28.228350	0.1	2.325714
28.230017	0.1	2.319813
28.231683	0.1	2.314091
28.233350	0.1	2.310813
28.235017	0.1	2.311349
28.236683	0.1	2.314747
28.238350	0.1	2.318084
28.240017	0.1	2.318144
28.241683	0.1	2.314210
28.243350	0.1	2.308726
28.245017	0.1	2.306223
28.246683	0.1	2.309263
28.248350	0.1	2.316952
28.250017	0.1	2.325535
28.251683	0.1	2.330899
28.253350	0.1	2.331376
28.255017	0.1	2.328694
28.256683	0.1	2.326548
28.258350	0.1	2.327204
28.260017	0.1	2.330244
28.261683	0.1	2.334178
28.263350	0.1	2.338469
28.265017	0.1	2.343357
28.266683	0.1	2.348185
28.268350	0.1	2.351880
28.270017	0.1	2.353490
28.271683	0.1	2.353132
28.273350	0.1	2.351403
28.275017	0.1	2.350092
28.276683	0.1	2.351940
28.278350	0.1	2.357781
28.280017	0.1	2.365351
28.281683	0.1	2.370894
28.283350	0.1	2.372623
28.285017	0.1	2.372384
28.286683	0.1	2.374351
28.288350	0.1	2.380908
28.290017	0.1	2.390444
28.291683	0.1	2.398729
28.293350	0.1	2.403259
28.295017	0.1	2.404571
28.296683	0.1	2.405107
28.298350	0.1	2.406597
28.300017	0.1	2.409995
28.301683	0.1	2.416134
28.303350	0.1	2.424538
28.305017	0.1	2.432525
28.306683	0.1	2.437174
28.308350	0.1	2.438069
28.310017	0.1	2.437771
28.311683	0.1	2.439261
28.313350	0.1	2.443671
28.315017	0.1	2.450407
28.316683	0.1	2.458871
28.318350	0.1	2.468348
28.320017	0.1	2.477944
28.321683	0.1	2.487183
28.323350	0.1	2.495945
28.325017	0.1	2.504826
28.326683	0.1	2.514899
28.328350	0.1	2.526045
28.330017	0.1	2.535999
28.331683	0.1	2.542555
28.333350	0.1	2.546072
28.335017	0.1	2.549052
28.336683	0.1	2.553940
28.338350	0.1	2.560735
28.340017	0.1	2.568543
28.341683	0.1	2.576232
28.343350	0.1	2.583444
28.345017	0.1	2.590299
28.346683	0.1	2.596498
28.348350	0.1	2.601147
28.350017	0.1	2.603591
28.351683	0.1	2.603769
28.353350	0.1	2.602458
28.355017	0.1	2.601385
28.356683	0.1	2.601981
28.358350	0.1	2.603889
28.360017	0.1	2.605498
28.361683	0.1	2.605558
28.363350	0.1	2.604246
28.365017	0.1	2.603412
28.366683	0.1	2.604306
28.368350	0.1	2.605558
28.370017	0.1	2.604485
28.371683	0.1	2.599418
28.373350	0.1	2.591193
28.375017	0.1	2.582491
28.376683	0.1	2.575815
28.378350	0.1	2.571047
28.380017	0.1	2.566636
28.381683	0.1	2.561391
28.383350	0.1	2.555370
28.385017	0.1	2.549470
28.386683	0.1	2.544046
28.388350	0.1	2.538920
28.390017	0.1	2.533555
28.391683	0.1	2.526939
28.393350	0.1	2.518237
28.395017	0.1	2.507389
28.396683	0.1	2.495468
28.398350	0.1	2.484143
28.400017	0.1	2.474189
28.401683	0.1	2.465308
28.403350	0.1	2.456248
28.405017	0.1	2.446056
28.406683	0.1	2.435923
28.408350	0.1	2.427936
28.410017	0.1	2.422333
28.411683	0.1	2.417267
28.413350	0.1	2.410889
28.415017	0.1	2.402127
28.416683	0.1	2.389372
28.418350	0.1	2.371550
28.420017	0.1	2.350569
28.421683	0.1	2.330780
28.423350	0.1	2.316415
28.425017	0.1	2.308846
28.426683	0.1	2.306402
28.428350	0.1	2.305985
28.430017	0.1	2.304793
28.431683	0.1	2.300680
28.433350	0.1	2.292454
28.435017	0.1	2.280533
28.436683	0.1	2.267778
28.438350	0.1	2.257943
28.440017	0.1	2.252817
28.441683	0.1	2.250850
28.443350	0.1	2.249837
28.445017	0.1	2.248705
28.446683	0.1	2.248168
28.448350	0.1	2.249181
28.450017	0.1	2.250850
28.451683	0.1	2.250552
28.453350	0.1	2.246082
28.455017	0.1	2.237737
28.456683	0.1	2.228022
28.458350	0.1	2.219856
28.460017	0.1	2.214849
28.461683	0.1	2.213419
28.463350	0.1	2.214790
28.465017	0.1	2.216578
28.466683	0.1	2.216697
28.468350	0.1	2.214849
28.470017	0.1	2.211988
28.471683	0.1	2.208829
28.473350	0.1	2.205432
28.475017	0.1	2.202332
28.476683	0.1	2.200663
28.478350	0.1	2.201259
28.480017	0.1	2.204180
28.481683	0.1	2.208173
28.483350	0.1	2.211928
28.485017	0.1	2.214551
28.486683	0.1	2.216041
28.488350	0.1	2.216876
28.490017	0.1	2.217829
28.491683	0.1	2.220273
28.493350	0.1	2.224565
28.495017	0.1	2.229452
28.496683	0.1	2.233029
28.498350	0.1	2.235174
28.500017	0.1	2.236903
28.501683	0.1	2.239227
28.503350	0.1	2.241492
28.505017	0.1	2.242148
28.506683	0.1	2.239347
28.508350	0.1	2.232611
28.510017	0.1	2.224147
28.511683	0.1	2.218008
28.513350	0.1	2.216995
28.515017	0.1	2.221048
28.516683	0.1	2.228141
28.518350	0.1	2.236366
28.520017	0.1	2.244294
28.521683	0.1	2.251089
28.523350	0.1	2.257407
28.525017	0.1	2.264083
28.526683	0.1	2.271354
28.528350	0.1	2.278626
28.530017	0.1	2.284765
28.531683	0.1	2.289772
28.533350	0.1	2.295196
28.535017	0.1	2.302647
28.536683	0.1	2.311349
28.538350	0.1	2.318978
28.540017	0.1	2.323926
28.541683	0.1	2.327263
28.543350	0.1	2.330899
28.545017	0.1	2.335787
28.546683	0.1	2.342403
28.548350	0.1	2.351463
28.550017	0.1	2.363920
28.551683	0.1	2.379835
28.553350	0.1	2.397180
28.555017	0.1	2.412439
28.556683	0.1	2.423883
28.558350	0.1	2.432406
28.560017	0.1	2.440274
28.561683	0.1	2.449215
28.563350	0.1	2.460122
28.565017	0.1	2.473533
28.566683	0.1	2.489925
28.568350	0.1	2.508283
28.570017	0.1	2.526224
28.571683	0.1	2.541721
28.573350	0.1	2.554417
28.575017	0.1	2.565146
28.576683	0.1	2.574623
28.578350	0.1	2.582610
28.580017	0.1	2.588272
28.581683	0.1	2.591670
28.583350	0.1	2.595008
28.585017	0.1	2.600730
28.586683	0.1	2.610624
28.588350	0.1	2.625108
28.590017	0.1	2.642393
28.591683	0.1	2.659321
28.593350	0.1	2.673209
28.595017	0.1	2.683580
28.596683	0.1	2.692580
28.598350	0.1	2.704084
28.600017	0.1	2.720118
28.601683	0.1	2.739430
28.603350	0.1	2.759099
28.605017	0.1	2.776742
28.606683	0.1	2.791763
28.608350	0.1	2.805233
28.610017	0.1	2.818227
28.611683	0.1	2.830863
28.613350	0.1	2.843797
28.615017	0.1	2.858579
28.616683	0.1	2.876222
28.618350	0.1	2.895355
28.620017	0.1	2.913118
28.621683	0.1	2.927602
28.623350	0.1	2.939701
28.625017	0.1	2.951920
28.626683	0.1	2.965689
28.628350	0.1	2.980828
28.630017	0.1	2.996564
28.631683	0.1	3.011346
28.633350	0.1	3.025234
28.635017	0.1	3.041208
28.636683	0.1	3.062606
28.638350	0.1	3.088951
28.640017	0.1	3.116548
28.641683	0.1	3.142238
28.643350	0.1	3.165662
28.645017	0.1	3.188551
28.646683	0.1	3.212393
28.648350	0.1	3.236950
28.650017	0.1	3.261149
28.651683	0.1	3.284812
28.653350	0.1	3.309250
28.655017	0.1	3.336549
28.656683	0.1	3.367782
28.658350	0.1	3.401280
28.660017	0.1	3.433883
28.661683	0.1	3.464639
28.663350	0.1	3.495038
28.665017	0.1	3.525198
28.666683	0.1	3.552854
28.668350	0.1	3.577054
28.670017	0.1	3.600955
28.671683	0.1	3.628612
28.673350	0.1	3.662527
28.675017	0.1	3.702641
28.676683	0.1	3.746450
28.678350	0.1	3.790736
28.680017	0.1	3.833950
28.681683	0.1	3.876806
28.683350	0.1	3.920317
28.685017	0.1	3.965259
28.686683	0.1	4.011691
28.688350	0.1	4.059792
28.690017	0.1	4.109502
28.691683	0.1	4.161120
28.693350	0.1	4.214883
28.695017	0.1	4.271329
28.696683	0.1	4.331172
28.698350	0.1	4.395306
28.700017	0.1	4.463434
28.701683	0.1	4.534304
28.703350	0.1	4.606426
28.705017	0.1	4.679203
28.706683	0.1	4.753590
28.708350	0.1	4.830778
28.710017	0.1	4.911065
28.711683	0.1	4.993856
28.713350	0.1	5.078674
28.715017	0.1	5.165458
28.716683	0.1	5.255640
28.718350	0.1	5.350232
28.720017	0.1	5.448759
28.721683	0.1	5.550027
28.723350	0.1	5.653978
28.725017	0.1	5.760670
28.726683	0.1	5.869508
28.728350	0.1	5.980194
28.730017	0.1	6.092787
28.731683	0.1	6.208182
28.733350	0.1	6.328166
28.735017	0.1	6.454409
28.736683	0.1	6.586254
28.738350	0.1	6.720782
28.740017	0.1	6.855548
28.741683	0.1	6.990850
28.743350	0.1	7.129133
28.745017	0.1	7.273376
28.746683	0.1	7.425368
28.748350	0.1	7.584215
28.750017	0.1	7.747472
28.751683	0.1	7.912636
28.753350	0.1	8.079172
28.755017	0.1	8.249581
28.756683	0.1	8.428574
28.758350	0.1	8.619071
28.760017	0.1	8.820475
28.761683	0.1	9.030521
28.763350	0.1	9.246827
28.765017	0.1	9.468079
28.766683	0.1	9.693742
28.768350	0.1	9.924353
28.770017	0.1	10.161162
28.771683	0.1	10.405422
28.773350	0.1	10.657013
28.775017	0.1	10.914386
28.776683	0.1	11.175276
28.778350	0.1	11.438966
28.780017	0.1	11.705578
28.781683	0.1	11.974455
28.783350	0.1	12.243450
28.785017	0.1	12.510300
28.786683	0.1	12.774111
28.788350	0.1	13.035060
28.790017	0.1	13.294042
28.791683	0.1	13.551713
28.793350	0.1	13.807119
28.795017	0.1	14.056803
28.796683	0.1	14.296652
28.798350	0.1	14.523388
28.800017	0.1	14.734627
28.801683	0.1	14.928759
28.803350	0.1	15.105487
28.805017	0.1	15.265406
28.806683	0.1	15.409053
28.808350	0.1	15.536011
28.810017	0.1	15.645207
28.811683	0.1	15.735389
28.813350	0.1	15.805424
28.815017	0.1	15.853585
28.816683	0.1	15.878082
28.818350	0.1	15.877486
28.820017	0.1	15.851260
28.821683	0.1	15.799583
28.823350	0.1	15.722872
28.825017	0.1	15.621007
28.826683	0.1	15.494824
28.828350	0.1	15.346230
28.830017	0.1	15.176118
28.831683	0.1	14.984489
28.833350	0.1	14.772356
28.835017	0.1	14.541865
28.836683	0.1	14.293791
28.838350	0.1	14.027179
28.840017	0.1	13.742388
28.841683	0.1	13.442577
28.843350	0.1	13.132811
28.845017	0.1	12.817205
28.846683	0.1	12.497485
28.848350	0.1	12.172759
28.850017	0.1	11.841715
28.851683	0.1	11.503816
28.853350	0.1	11.160494
28.855017	0.1	10.813416
28.856683	0.1	10.464669
28.858350	0.1	10.116459
28.860017	0.1	9.771169
28.861683	0.1	9.430469
28.863350	0.1	9.094835
28.865017	0.1	8.764029
28.866683	0.1	8.438349
28.868350	0.1	8.118749
28.870017	0.1	7.806182
28.871683	0.1	7.501126
28.873350	0.1	7.204533
28.875017	0.1	6.917775
28.876683	0.1	6.642580
28.878350	0.1	6.379366
28.880017	0.1	6.127715
28.881683	0.1	5.886913
28.883350	0.1	5.656958
28.885017	0.1	5.437494
28.886683	0.1	5.227924
28.888350	0.1	5.027294
28.890017	0.1	4.835129
28.891683	0.1	4.652381
28.893350	0.1	4.481316
28.895017	0.1	4.323244
28.896683	0.1	4.177392
28.898350	0.1	4.042030
28.900017	0.1	3.915787
28.901683	0.1	3.797591
28.903350	0.1	3.687382
28.905017	0.1	3.586114
28.906683	0.1	3.494561
28.908350	0.1	3.412426
28.910017	0.1	3.338695
28.911683	0.1	3.271282
28.913350	0.1	3.208399
28.915017	0.1	3.149569
28.916683	0.1	3.094614
28.918350	0.1	3.043711
28.920017	0.1	2.997637
28.921683	0.1	2.957583
28.923350	0.1	2.923548
28.925017	0.1	2.892852
28.926683	0.1	2.862036
28.928350	0.1	2.829611
[truncated: 249,989 more chars]
