# Supplementary material for: Fade into you: genetic control of pigmentation patterns in red-flesh apple (Malus domestica)
Source: Front Plant Sci. 2025 Jan 13;15:1462545. doi: 10.3389/fpls.2024.1462545 (PMC11770013; doi:10.3389/fpls.2024.1462545)
Supplement: Supplementary file 4 [file DataSheet1.zip › CR B3EXT325NM/CR B3EXT325NM.txt]

URL	chrom://thermo-pfav3ojr/ChromeleonLocal/Instrument Data/Vanquish_MS/Dimitri/VALEMA/Pierre/Echantillons 03-04-24.seq/365.smp/EXT325NM.channel/EXT325NM.chm
Channel	EXT325NM

Injection Information:
Data Vault	ChromeleonLocal
Sequence	Echantillons 03-04-24
Name	CR B3
Number	13
Position	B:B4
Comment	colonne SB-AQ MeOH+5%AA
Processing Method	Quantitative
Instrument Method	VALEMA test separation GRAQ 4
Type	Unknown
Status	Finished
Inject Time	4/4/2024 3:01:47 AM +02:00
Volume (µl)	10.0000
Dilution Factor	1.0000
Weight	1.0000

Chromatogram Data Information:
Time Min. (min)	0.001683
Time Max. (min)	47.000017
Data Points	28200
Detector	UV
Generating Data System	Chromeleon 7.3.2.10759
Exporting Data System	Chromeleon 7.3.2.0
Operator	Administrator
Signal Quantity	Absorbance
Signal Unit	mAU
Signal Min.	-4.590333
Signal Max.	874.319307
Channel	EXT325NM
Driver Name	VDAD.dll
Channel Type	Evaluation
Min. Step (s)	0.1
Max. Step (s)	0.1
Average Step (s)	0.1

Signal Parameter Information:
Signal Info	WVL:325 nm

Chromatogram Data:
Time (min)	Step (s)	Value (mAU)
0.001683	n.a.	0.000000
0.003350	0.1	-0.000179
0.005017	0.1	-0.000834
0.006683	0.1	-0.001550
0.008350	0.1	-0.000954
0.010017	0.1	0.002205
0.011683	0.1	0.007570
0.013350	0.1	0.012457
0.015017	0.1	0.013828
0.016683	0.1	0.010431
0.018350	0.1	0.004411
0.020017	0.1	0.000000
0.021683	0.1	0.000000
0.023350	0.1	0.004590
0.025017	0.1	0.011265
0.026683	0.1	0.016391
0.028350	0.1	0.017762
0.030017	0.1	0.015378
0.031683	0.1	0.010550
0.033350	0.1	0.005662
0.035017	0.1	0.002086
0.036683	0.1	-0.000894
0.038350	0.1	-0.004947
0.040017	0.1	-0.011027
0.041683	0.1	-0.019431
0.043350	0.1	-0.029266
0.045017	0.1	-0.038147
0.046683	0.1	-0.043869
0.048350	0.1	-0.046194
0.050017	0.1	-0.046611
0.051683	0.1	-0.046551
0.053350	0.1	-0.047147
0.055017	0.1	-0.049233
0.056683	0.1	-0.052571
0.058350	0.1	-0.055015
0.060017	0.1	-0.054240
0.061683	0.1	-0.049472
0.063350	0.1	-0.042140
0.065017	0.1	-0.033736
0.066683	0.1	-0.025034
0.068350	0.1	-0.017405
0.070017	0.1	-0.013530
0.071683	0.1	-0.015140
0.073350	0.1	-0.021160
0.075017	0.1	-0.028729
0.076683	0.1	-0.035465
0.078350	0.1	-0.039518
0.080017	0.1	-0.039756
0.081683	0.1	-0.035942
0.083350	0.1	-0.028372
0.085017	0.1	-0.017583
0.086683	0.1	-0.005782
0.088350	0.1	0.002563
0.090017	0.1	0.003994
0.091683	0.1	-0.000536
0.093350	0.1	-0.007331
0.095017	0.1	-0.012875
0.096683	0.1	-0.014961
0.098350	0.1	-0.012755
0.100017	0.1	-0.007093
0.101683	0.1	-0.000715
0.103350	0.1	0.003159
0.105017	0.1	0.002861
0.106683	0.1	-0.001371
0.108350	0.1	-0.007808
0.110017	0.1	-0.014246
0.111683	0.1	-0.019670
0.113350	0.1	-0.024259
0.115017	0.1	-0.028372
0.116683	0.1	-0.030994
0.118350	0.1	-0.030220
0.120017	0.1	-0.025272
0.121683	0.1	-0.017583
0.123350	0.1	-0.009358
0.125017	0.1	-0.002623
0.126683	0.1	0.001311
0.128350	0.1	0.002682
0.130017	0.1	0.003099
0.131683	0.1	0.003397
0.133350	0.1	0.002742
0.135017	0.1	0.000536
0.136683	0.1	-0.002205
0.138350	0.1	-0.004053
0.140017	0.1	-0.004828
0.141683	0.1	-0.004709
0.143350	0.1	-0.003099
0.145017	0.1	-0.000715
0.146683	0.1	-0.000715
0.148350	0.1	-0.005484
0.150017	0.1	-0.013411
0.151683	0.1	-0.021040
0.153350	0.1	-0.026405
0.155017	0.1	-0.028610
0.156683	0.1	-0.026703
0.158350	0.1	-0.020564
0.160017	0.1	-0.012934
0.161683	0.1	-0.006676
0.163350	0.1	-0.002027
0.165017	0.1	0.003099
0.166683	0.1	0.009358
0.168350	0.1	0.014186
0.170017	0.1	0.014782
0.171683	0.1	0.010550
0.173350	0.1	0.002921
0.175017	0.1	-0.006080
0.176683	0.1	-0.013709
0.178350	0.1	-0.017345
0.180017	0.1	-0.016451
0.181683	0.1	-0.013530
0.183350	0.1	-0.011921
0.185017	0.1	-0.012517
0.186683	0.1	-0.013649
0.188350	0.1	-0.013530
0.190017	0.1	-0.011563
0.191683	0.1	-0.008941
0.193350	0.1	-0.007570
0.195017	0.1	-0.007927
0.196683	0.1	-0.008404
0.198350	0.1	-0.007153
0.200017	0.1	-0.003755
0.201683	0.1	0.000715
0.203350	0.1	0.005007
0.205017	0.1	0.008762
0.206683	0.1	0.012159
0.208350	0.1	0.014424
0.210017	0.1	0.014126
0.211683	0.1	0.010550
0.213350	0.1	0.004351
0.215017	0.1	-0.003099
0.216683	0.1	-0.011086
0.218350	0.1	-0.019193
0.220017	0.1	-0.026464
0.221683	0.1	-0.030696
0.223350	0.1	-0.030398
0.225017	0.1	-0.026166
0.226683	0.1	-0.020802
0.228350	0.1	-0.018001
0.230017	0.1	-0.018954
0.231683	0.1	-0.021219
0.233350	0.1	-0.021458
0.235017	0.1	-0.019431
0.236683	0.1	-0.017345
0.238350	0.1	-0.017107
0.240017	0.1	-0.018418
0.241683	0.1	-0.020027
0.243350	0.1	-0.020623
0.245017	0.1	-0.020146
0.246683	0.1	-0.019550
0.248350	0.1	-0.018656
0.250017	0.1	-0.016868
0.251683	0.1	-0.014305
0.253350	0.1	-0.011921
0.255017	0.1	-0.010014
0.256683	0.1	-0.008047
0.258350	0.1	-0.004888
0.260017	0.1	-0.000119
0.261683	0.1	0.005662
0.263350	0.1	0.010490
0.265017	0.1	0.012755
0.266683	0.1	0.012636
0.268350	0.1	0.011265
0.270017	0.1	0.009716
0.271683	0.1	0.008285
0.273350	0.1	0.005960
0.275017	0.1	0.001371
0.276683	0.1	-0.005186
0.278350	0.1	-0.011921
0.280017	0.1	-0.017464
0.281683	0.1	-0.020981
0.283350	0.1	-0.022352
0.285017	0.1	-0.021875
0.286683	0.1	-0.019968
0.288350	0.1	-0.017226
0.290017	0.1	-0.014603
0.291683	0.1	-0.012994
0.293350	0.1	-0.012577
0.295017	0.1	-0.012875
0.296683	0.1	-0.012934
0.298350	0.1	-0.013053
0.300017	0.1	-0.014126
0.301683	0.1	-0.015914
0.303350	0.1	-0.016510
0.305017	0.1	-0.015855
0.306683	0.1	-0.015438
0.308350	0.1	-0.015736
0.310017	0.1	-0.016093
0.311683	0.1	-0.016630
0.313350	0.1	-0.017643
0.315017	0.1	-0.018477
0.316683	0.1	-0.018299
0.318350	0.1	-0.017047
0.320017	0.1	-0.015974
0.321683	0.1	-0.016272
0.323350	0.1	-0.017703
0.325017	0.1	-0.018954
0.326683	0.1	-0.018775
0.328350	0.1	-0.016868
0.330017	0.1	-0.014842
0.331683	0.1	-0.014484
0.333350	0.1	-0.015497
0.335017	0.1	-0.016570
0.336683	0.1	-0.016987
0.338350	0.1	-0.016332
0.340017	0.1	-0.015199
0.341683	0.1	-0.015974
0.343350	0.1	-0.020444
0.345017	0.1	-0.026762
0.346683	0.1	-0.030935
0.348350	0.1	-0.030994
0.350017	0.1	-0.027418
0.351683	0.1	-0.022173
0.353350	0.1	-0.017405
0.355017	0.1	-0.014365
0.356683	0.1	-0.012279
0.358350	0.1	-0.010133
0.360017	0.1	-0.008464
0.361683	0.1	-0.008821
0.363350	0.1	-0.011444
0.365017	0.1	-0.014305
0.366683	0.1	-0.015616
0.368350	0.1	-0.015020
0.370017	0.1	-0.013053
0.371683	0.1	-0.010610
0.373350	0.1	-0.008404
0.375017	0.1	-0.006557
0.376683	0.1	-0.004172
0.378350	0.1	-0.000536
0.380017	0.1	0.003755
0.381683	0.1	0.007868
0.383350	0.1	0.012040
0.385017	0.1	0.015914
0.386683	0.1	0.017405
0.388350	0.1	0.015616
0.390017	0.1	0.012100
0.391683	0.1	0.007987
0.393350	0.1	0.003040
0.395017	0.1	-0.002682
0.396683	0.1	-0.008166
0.398350	0.1	-0.012040
0.400017	0.1	-0.012338
0.401683	0.1	-0.007808
0.403350	0.1	0.000119
0.405017	0.1	0.007868
0.406683	0.1	0.012755
0.408350	0.1	0.014067
0.410017	0.1	0.012100
0.411683	0.1	0.007868
0.413350	0.1	0.002623
0.415017	0.1	-0.001669
0.416683	0.1	-0.003636
0.418350	0.1	-0.004053
0.420017	0.1	-0.004649
0.421683	0.1	-0.006616
0.423350	0.1	-0.010788
0.425017	0.1	-0.016987
0.426683	0.1	-0.021994
0.428350	0.1	-0.021815
0.430017	0.1	-0.016212
0.431683	0.1	-0.008881
0.433350	0.1	-0.003338
0.435017	0.1	-0.000179
0.436683	0.1	0.001669
0.438350	0.1	0.002563
0.440017	0.1	0.002742
0.441683	0.1	0.003576
0.443350	0.1	0.006258
0.445017	0.1	0.010312
0.446683	0.1	0.014484
0.448350	0.1	0.017583
0.450017	0.1	0.018716
0.451683	0.1	0.017166
0.453350	0.1	0.013232
0.455017	0.1	0.008523
0.456683	0.1	0.006080
0.458350	0.1	0.008047
0.460017	0.1	0.013769
0.461683	0.1	0.020027
0.463350	0.1	0.024021
0.465017	0.1	0.024796
0.466683	0.1	0.022948
0.468350	0.1	0.019848
0.470017	0.1	0.017166
0.471683	0.1	0.015259
0.473350	0.1	0.013590
0.475017	0.1	0.011444
0.476683	0.1	0.008702
0.478350	0.1	0.005603
0.480017	0.1	0.002444
0.481683	0.1	-0.000536
0.483350	0.1	-0.002980
0.485017	0.1	-0.005066
0.486683	0.1	-0.007570
0.488350	0.1	-0.010788
0.490017	0.1	-0.014484
0.491683	0.1	-0.017762
0.493350	0.1	-0.019431
0.495017	0.1	-0.019372
0.496683	0.1	-0.017941
0.498350	0.1	-0.014961
0.500017	0.1	-0.010014
0.501683	0.1	-0.003874
0.503350	0.1	0.001252
0.505017	0.1	0.003874
0.506683	0.1	0.004649
0.508350	0.1	0.005484
0.510017	0.1	0.007629
0.511683	0.1	0.010312
0.513350	0.1	0.011265
0.515017	0.1	0.009060
0.516683	0.1	0.005126
0.518350	0.1	0.001788
0.520017	0.1	-0.000358
0.521683	0.1	-0.002682
0.523350	0.1	-0.006080
0.525017	0.1	-0.010490
0.526683	0.1	-0.014722
0.528350	0.1	-0.018358
0.530017	0.1	-0.021160
0.531683	0.1	-0.022769
0.533350	0.1	-0.022531
0.535017	0.1	-0.020325
0.536683	0.1	-0.017822
0.538350	0.1	-0.016093
0.540017	0.1	-0.014782
0.541683	0.1	-0.013530
0.543350	0.1	-0.013351
0.545017	0.1	-0.014603
0.546683	0.1	-0.015199
0.548350	0.1	-0.012994
0.550017	0.1	-0.008821
0.551683	0.1	-0.004649
0.553350	0.1	-0.001252
0.555017	0.1	0.001132
0.556683	0.1	0.002265
0.558350	0.1	0.001609
0.560017	0.1	-0.001073
0.561683	0.1	-0.005841
0.563350	0.1	-0.011981
0.565017	0.1	-0.017881
0.566683	0.1	-0.022054
0.568350	0.1	-0.023901
0.570017	0.1	-0.024259
0.571683	0.1	-0.024378
0.573350	0.1	-0.024378
0.575017	0.1	-0.024140
0.576683	0.1	-0.023842
0.578350	0.1	-0.023842
0.580017	0.1	-0.024199
0.581683	0.1	-0.024736
0.583350	0.1	-0.025511
0.585017	0.1	-0.027001
0.586683	0.1	-0.028968
0.588350	0.1	-0.030279
0.590017	0.1	-0.030637
0.591683	0.1	-0.029862
0.593350	0.1	-0.027120
0.595017	0.1	-0.022411
0.596683	0.1	-0.016689
0.598350	0.1	-0.011027
0.600017	0.1	-0.006080
0.601683	0.1	-0.002980
0.603350	0.1	-0.001788
0.605017	0.1	-0.001013
0.606683	0.1	0.000298
0.608350	0.1	0.001371
0.610017	0.1	0.001490
0.611683	0.1	0.001490
0.613350	0.1	0.001967
0.615017	0.1	0.001550
0.616683	0.1	-0.001132
0.618350	0.1	-0.005782
0.620017	0.1	-0.011265
0.621683	0.1	-0.016510
0.623350	0.1	-0.020742
0.625017	0.1	-0.023425
0.626683	0.1	-0.023901
0.628350	0.1	-0.022292
0.630017	0.1	-0.020266
0.631683	0.1	-0.019073
0.633350	0.1	-0.019133
0.635017	0.1	-0.020444
0.636683	0.1	-0.021636
0.638350	0.1	-0.020504
0.640017	0.1	-0.016928
0.641683	0.1	-0.013351
0.643350	0.1	-0.012636
0.645017	0.1	-0.015676
0.646683	0.1	-0.021160
0.648350	0.1	-0.026286
0.650017	0.1	-0.028014
0.651683	0.1	-0.025928
0.653350	0.1	-0.022292
0.655017	0.1	-0.019372
0.656683	0.1	-0.017703
0.658350	0.1	-0.016630
0.660017	0.1	-0.016153
0.661683	0.1	-0.017226
0.663350	0.1	-0.019848
0.665017	0.1	-0.022650
0.666683	0.1	-0.023007
0.668350	0.1	-0.019133
0.670017	0.1	-0.012100
0.671683	0.1	-0.005186
0.673350	0.1	-0.001252
0.675017	0.1	-0.000834
0.676683	0.1	-0.003576
0.678350	0.1	-0.009000
0.680017	0.1	-0.015497
0.681683	0.1	-0.020027
0.683350	0.1	-0.020623
0.685017	0.1	-0.018597
0.686683	0.1	-0.016093
0.688350	0.1	-0.014603
0.690017	0.1	-0.014484
0.691683	0.1	-0.015438
0.693350	0.1	-0.015914
0.695017	0.1	-0.014663
0.696683	0.1	-0.011981
0.698350	0.1	-0.008881
0.700017	0.1	-0.005901
0.701683	0.1	-0.003636
0.703350	0.1	-0.003576
0.705017	0.1	-0.006557
0.706683	0.1	-0.011265
0.708350	0.1	-0.015318
0.710017	0.1	-0.016749
0.711683	0.1	-0.014424
0.713350	0.1	-0.008821
0.715017	0.1	-0.002444
0.716683	0.1	0.001729
0.718350	0.1	0.002444
0.720017	0.1	0.000238
0.721683	0.1	-0.003576
0.723350	0.1	-0.007570
0.725017	0.1	-0.009775
0.726683	0.1	-0.009179
0.728350	0.1	-0.006437
0.730017	0.1	-0.002563
0.731683	0.1	0.001252
0.733350	0.1	0.003219
0.735017	0.1	0.001669
0.736683	0.1	-0.003338
0.738350	0.1	-0.009060
0.740017	0.1	-0.012755
0.741683	0.1	-0.014007
0.743350	0.1	-0.013769
0.745017	0.1	-0.013769
0.746683	0.1	-0.015438
0.748350	0.1	-0.018775
0.750017	0.1	-0.022233
0.751683	0.1	-0.025690
0.753350	0.1	-0.029683
0.755017	0.1	-0.033796
0.756683	0.1	-0.036299
0.758350	0.1	-0.035644
0.760017	0.1	-0.032127
0.761683	0.1	-0.027895
0.763350	0.1	-0.025451
0.765017	0.1	-0.025988
0.766683	0.1	-0.029266
0.768350	0.1	-0.033557
0.770017	0.1	-0.036299
0.771683	0.1	-0.036657
0.773350	0.1	-0.035286
0.775017	0.1	-0.032485
0.776683	0.1	-0.028610
0.778350	0.1	-0.024796
0.780017	0.1	-0.021517
0.781683	0.1	-0.017643
0.783350	0.1	-0.013232
0.785017	0.1	-0.010014
0.786683	0.1	-0.008941
0.788350	0.1	-0.009596
0.790017	0.1	-0.012040
0.791683	0.1	-0.016093
0.793350	0.1	-0.019550
0.795017	0.1	-0.020862
0.796683	0.1	-0.020564
0.798350	0.1	-0.019491
0.800017	0.1	-0.018656
0.801683	0.1	-0.020564
0.803350	0.1	-0.026286
0.805017	0.1	-0.032783
0.806683	0.1	-0.035346
0.808350	0.1	-0.032485
0.810017	0.1	-0.025868
0.811683	0.1	-0.018418
0.813350	0.1	-0.013053
0.815017	0.1	-0.012517
0.816683	0.1	-0.017524
0.818350	0.1	-0.026107
0.820017	0.1	-0.035048
0.821683	0.1	-0.041842
0.823350	0.1	-0.044882
0.825017	0.1	-0.044286
0.826683	0.1	-0.042200
0.828350	0.1	-0.041366
0.830017	0.1	-0.042498
0.831683	0.1	-0.045240
0.833350	0.1	-0.048459
0.835017	0.1	-0.049889
0.836683	0.1	-0.048101
0.838350	0.1	-0.044465
0.840017	0.1	-0.041664
0.841683	0.1	-0.041008
0.843350	0.1	-0.041723
0.845017	0.1	-0.042200
0.846683	0.1	-0.041246
0.848350	0.1	-0.038266
0.850017	0.1	-0.033796
0.851683	0.1	-0.029504
0.853350	0.1	-0.027001
0.855017	0.1	-0.027418
0.856683	0.1	-0.031352
0.858350	0.1	-0.037611
0.860017	0.1	-0.043511
0.861683	0.1	-0.046372
0.863350	0.1	-0.046194
0.865017	0.1	-0.044465
0.866683	0.1	-0.042081
0.868350	0.1	-0.038862
0.870017	0.1	-0.035167
0.871683	0.1	-0.031471
0.873350	0.1	-0.028133
0.875017	0.1	-0.025570
0.876683	0.1	-0.024199
0.878350	0.1	-0.023663
0.880017	0.1	-0.022829
0.881683	0.1	-0.020564
0.883350	0.1	-0.016987
0.885017	0.1	-0.013113
0.886683	0.1	-0.010252
0.888350	0.1	-0.009120
0.890017	0.1	-0.009537
0.891683	0.1	-0.010550
0.893350	0.1	-0.011504
0.895017	0.1	-0.012696
0.896683	0.1	-0.014961
0.898350	0.1	-0.018656
0.900017	0.1	-0.023186
0.901683	0.1	-0.027478
0.903350	0.1	-0.030816
0.905017	0.1	-0.033259
0.906683	0.1	-0.034928
0.908350	0.1	-0.035822
0.910017	0.1	-0.036538
0.911683	0.1	-0.037909
0.913350	0.1	-0.038743
0.915017	0.1	-0.037313
0.916683	0.1	-0.034273
0.918350	0.1	-0.032604
0.920017	0.1	-0.033975
0.921683	0.1	-0.036895
0.923350	0.1	-0.038505
0.925017	0.1	-0.037849
0.926683	0.1	-0.035703
0.928350	0.1	-0.033319
0.930017	0.1	-0.031173
0.931683	0.1	-0.028968
0.933350	0.1	-0.026345
0.935017	0.1	-0.023663
0.936683	0.1	-0.021338
0.938350	0.1	-0.020385
0.940017	0.1	-0.021577
0.941683	0.1	-0.024259
0.943350	0.1	-0.026762
0.945017	0.1	-0.027955
0.946683	0.1	-0.027716
0.948350	0.1	-0.026762
0.950017	0.1	-0.025809
0.951683	0.1	-0.025153
0.953350	0.1	-0.025213
0.955017	0.1	-0.026166
0.956683	0.1	-0.027895
0.958350	0.1	-0.029802
0.960017	0.1	-0.031352
0.961683	0.1	-0.031710
0.963350	0.1	-0.029981
0.965017	0.1	-0.026464
0.966683	0.1	-0.023007
0.968350	0.1	-0.021279
0.970017	0.1	-0.020623
0.971683	0.1	-0.019670
0.973350	0.1	-0.017703
0.975017	0.1	-0.014663
0.976683	0.1	-0.010788
0.978350	0.1	-0.006557
0.980017	0.1	-0.003338
0.981683	0.1	-0.002265
0.983350	0.1	-0.004292
0.985017	0.1	-0.009954
0.986683	0.1	-0.017762
0.988350	0.1	-0.024617
0.990017	0.1	-0.028431
0.991683	0.1	-0.028670
0.993350	0.1	-0.026226
0.995017	0.1	-0.023186
0.996683	0.1	-0.021219
0.998350	0.1	-0.019848
1.000017	0.1	-0.018299
1.001683	0.1	-0.017822
1.003350	0.1	-0.020385
1.005017	0.1	-0.025332
1.006683	0.1	-0.030041
1.008350	0.1	-0.032663
1.010017	0.1	-0.033021
1.011683	0.1	-0.031710
1.013350	0.1	-0.029802
1.015017	0.1	-0.027657
1.016683	0.1	-0.025094
1.018350	0.1	-0.022173
1.020017	0.1	-0.019431
1.021683	0.1	-0.017762
1.023350	0.1	-0.017345
1.025017	0.1	-0.017703
1.026683	0.1	-0.018179
1.028350	0.1	-0.018477
1.030017	0.1	-0.018120
1.031683	0.1	-0.016332
1.033350	0.1	-0.012934
1.035017	0.1	-0.009418
1.036683	0.1	-0.007391
1.038350	0.1	-0.006080
1.040017	0.1	-0.004530
1.041683	0.1	-0.003338
1.043350	0.1	-0.002801
1.045017	0.1	-0.002503
1.046683	0.1	-0.003159
1.048350	0.1	-0.006378
1.050017	0.1	-0.012517
1.051683	0.1	-0.020027
1.053350	0.1	-0.026941
1.055017	0.1	-0.031412
1.056683	0.1	-0.032187
1.058350	0.1	-0.029445
1.060017	0.1	-0.024855
1.061683	0.1	-0.021517
1.063350	0.1	-0.021279
1.065017	0.1	-0.023127
1.066683	0.1	-0.025272
1.068350	0.1	-0.026941
1.070017	0.1	-0.028670
1.071683	0.1	-0.031352
1.073350	0.1	-0.034571
1.075017	0.1	-0.035882
1.076683	0.1	-0.033081
1.078350	0.1	-0.026107
1.080017	0.1	-0.016510
1.081683	0.1	-0.007212
1.083350	0.1	-0.002325
1.085017	0.1	-0.003457
1.086683	0.1	-0.008404
1.088350	0.1	-0.013590
1.090017	0.1	-0.016689
1.091683	0.1	-0.016630
1.093350	0.1	-0.014842
1.095017	0.1	-0.014067
1.096683	0.1	-0.015736
1.098350	0.1	-0.018358
1.100017	0.1	-0.019670
1.101683	0.1	-0.019431
1.103350	0.1	-0.018597
1.105017	0.1	-0.017405
1.106683	0.1	-0.016272
1.108350	0.1	-0.017047
1.110017	0.1	-0.021398
1.111683	0.1	-0.028789
1.113350	0.1	-0.035465
1.115017	0.1	-0.037551
1.116683	0.1	-0.034332
1.118350	0.1	-0.028312
1.120017	0.1	-0.022173
1.121683	0.1	-0.017345
1.123350	0.1	-0.014842
1.125017	0.1	-0.014484
1.126683	0.1	-0.015140
1.128350	0.1	-0.014663
1.130017	0.1	-0.012577
1.131683	0.1	-0.010192
1.133350	0.1	-0.009596
1.135017	0.1	-0.012040
1.136683	0.1	-0.015974
1.138350	0.1	-0.017464
1.140017	0.1	-0.014067
1.141683	0.1	-0.007510
1.143350	0.1	-0.001729
1.145017	0.1	0.001252
1.146683	0.1	0.001729
1.148350	0.1	0.000596
1.150017	0.1	-0.001192
1.151683	0.1	-0.002980
1.153350	0.1	-0.004828
1.155017	0.1	-0.007451
1.156683	0.1	-0.010669
1.158350	0.1	-0.013113
1.160017	0.1	-0.014305
1.161683	0.1	-0.015140
1.163350	0.1	-0.016510
1.165017	0.1	-0.018001
1.166683	0.1	-0.019312
1.168350	0.1	-0.021338
1.170017	0.1	-0.024855
1.171683	0.1	-0.028610
1.173350	0.1	-0.031233
1.175017	0.1	-0.032663
1.176683	0.1	-0.032246
1.178350	0.1	-0.028789
1.180017	0.1	-0.022531
1.181683	0.1	-0.016212
1.183350	0.1	-0.012279
1.185017	0.1	-0.011563
1.186683	0.1	-0.012636
1.188350	0.1	-0.013351
1.190017	0.1	-0.012398
1.191683	0.1	-0.010073
1.193350	0.1	-0.008225
1.195017	0.1	-0.008285
1.196683	0.1	-0.009000
1.198350	0.1	-0.007570
1.200017	0.1	-0.002980
1.201683	0.1	0.002325
1.203350	0.1	0.006020
1.205017	0.1	0.008404
1.206683	0.1	0.009954
1.208350	0.1	0.009179
1.210017	0.1	0.005066
1.211683	0.1	-0.001073
1.213350	0.1	-0.006735
1.215017	0.1	-0.011444
1.216683	0.1	-0.016391
1.218350	0.1	-0.020981
1.220017	0.1	-0.023067
1.221683	0.1	-0.021935
1.223350	0.1	-0.019252
1.225017	0.1	-0.016749
1.226683	0.1	-0.014603
1.228350	0.1	-0.012815
1.230017	0.1	-0.011981
1.231683	0.1	-0.012159
1.233350	0.1	-0.011325
1.235017	0.1	-0.007868
1.236683	0.1	-0.003040
1.238350	0.1	0.000417
1.240017	0.1	0.001073
1.241683	0.1	-0.000417
1.243350	0.1	-0.002861
1.245017	0.1	-0.006557
1.246683	0.1	-0.012755
1.248350	0.1	-0.021517
1.250017	0.1	-0.030041
1.251683	0.1	-0.034630
1.253350	0.1	-0.033855
1.255017	0.1	-0.029922
1.256683	0.1	-0.025749
1.258350	0.1	-0.022531
1.260017	0.1	-0.020146
1.261683	0.1	-0.018418
1.263350	0.1	-0.017881
1.265017	0.1	-0.018358
1.266683	0.1	-0.019073
1.268350	0.1	-0.019968
1.270017	0.1	-0.021517
1.271683	0.1	-0.022590
1.273350	0.1	-0.020921
1.275017	0.1	-0.016630
1.276683	0.1	-0.012636
1.278350	0.1	-0.011683
1.280017	0.1	-0.013173
1.281683	0.1	-0.014961
1.283350	0.1	-0.016451
1.285017	0.1	-0.018716
1.286683	0.1	-0.021696
1.288350	0.1	-0.024080
1.290017	0.1	-0.025690
1.291683	0.1	-0.027001
1.293350	0.1	-0.027239
1.295017	0.1	-0.025868
1.296683	0.1	-0.024557
1.298350	0.1	-0.025034
1.300017	0.1	-0.026762
1.301683	0.1	-0.027537
1.303350	0.1	-0.026524
1.305017	0.1	-0.024378
1.306683	0.1	-0.021875
1.308350	0.1	-0.019431
1.310017	0.1	-0.017703
1.311683	0.1	-0.017583
1.313350	0.1	-0.018656
1.315017	0.1	-0.018537
1.316683	0.1	-0.015378
1.318350	0.1	-0.009716
1.320017	0.1	-0.002325
1.321683	0.1	0.007808
1.323350	0.1	0.021398
1.325017	0.1	0.036180
1.326683	0.1	0.049651
1.328350	0.1	0.062108
1.330017	0.1	0.075519
1.331683	0.1	0.090957
1.333350	0.1	0.107765
1.335017	0.1	0.124037
1.336683	0.1	0.139177
1.338350	0.1	0.154018
1.340017	0.1	0.168681
1.341683	0.1	0.181437
1.343350	0.1	0.190616
1.345017	0.1	0.195742
1.346683	0.1	0.196576
1.348350	0.1	0.192642
1.350017	0.1	0.183523
1.351683	0.1	0.169039
1.353350	0.1	0.150085
1.355017	0.1	0.129461
1.356683	0.1	0.110328
1.358350	0.1	0.093937
1.360017	0.1	0.080109
1.361683	0.1	0.067294
1.363350	0.1	0.053704
1.365017	0.1	0.039160
1.366683	0.1	0.026107
1.368350	0.1	0.017524
1.370017	0.1	0.013888
1.371683	0.1	0.013292
1.373350	0.1	0.012815
1.375017	0.1	0.011146
1.376683	0.1	0.008881
1.378350	0.1	0.007033
1.380017	0.1	0.005901
1.381683	0.1	0.005305
1.383350	0.1	0.004590
1.385017	0.1	0.003099
1.386683	0.1	0.000298
1.388350	0.1	-0.003159
1.390017	0.1	-0.006199
1.391683	0.1	-0.008941
1.393350	0.1	-0.013351
1.395017	0.1	-0.020802
1.396683	0.1	-0.029981
1.398350	0.1	-0.037849
1.400017	0.1	-0.042439
1.401683	0.1	-0.044107
1.403350	0.1	-0.043511
1.405017	0.1	-0.041366
1.406683	0.1	-0.039041
1.408350	0.1	-0.037491
1.410017	0.1	-0.036240
1.411683	0.1	-0.034332
1.413350	0.1	-0.032425
1.415017	0.1	-0.032246
1.416683	0.1	-0.033438
1.418350	0.1	-0.033915
1.420017	0.1	-0.032485
1.421683	0.1	-0.029743
1.423350	0.1	-0.026524
1.425017	0.1	-0.023663
1.426683	0.1	-0.021040
1.428350	0.1	-0.017643
1.430017	0.1	-0.011921
1.431683	0.1	-0.004053
1.433350	0.1	0.004351
1.435017	0.1	0.011742
1.436683	0.1	0.018358
1.438350	0.1	0.024796
1.440017	0.1	0.030577
1.441683	0.1	0.035703
1.443350	0.1	0.041902
1.445017	0.1	0.051618
1.446683	0.1	0.064850
1.448350	0.1	0.078440
1.450017	0.1	0.089407
1.451683	0.1	0.097156
1.453350	0.1	0.102103
1.455017	0.1	0.104904
1.456683	0.1	0.107050
1.458350	0.1	0.109851
1.460017	0.1	0.113785
1.461683	0.1	0.119269
1.463350	0.1	0.126719
1.465017	0.1	0.135303
1.466683	0.1	0.142932
1.468350	0.1	0.148475
1.470017	0.1	0.153184
1.471683	0.1	0.158548
1.473350	0.1	0.164330
1.475017	0.1	0.168681
1.476683	0.1	0.170171
1.478350	0.1	0.168800
1.480017	0.1	0.165939
1.481683	0.1	0.163198
1.483350	0.1	0.161290
1.485017	0.1	0.159979
1.486683	0.1	0.158846
1.488350	0.1	0.158131
1.490017	0.1	0.158668
1.491683	0.1	0.159979
1.493350	0.1	0.160635
1.495017	0.1	0.160158
1.496683	0.1	0.160337
1.498350	0.1	0.163078
1.500017	0.1	0.168264
1.501683	0.1	0.173032
1.503350	0.1	0.174761
1.505017	0.1	0.174522
1.506683	0.1	0.176251
1.508350	0.1	0.182211
1.510017	0.1	0.190914
1.511683	0.1	0.199735
1.513350	0.1	0.208020
1.515017	0.1	0.216484
1.516683	0.1	0.225425
1.518350	0.1	0.233948
1.520017	0.1	0.240803
1.521683	0.1	0.246167
1.523350	0.1	0.252128
1.525017	0.1	0.260532
1.526683	0.1	0.271320
1.528350	0.1	0.283062
1.530017	0.1	0.295222
1.531683	0.1	0.308514
1.533350	0.1	0.323474
1.535017	0.1	0.339031
1.536683	0.1	0.353158
1.538350	0.1	0.364184
1.540017	0.1	0.371635
1.541683	0.1	0.376582
1.543350	0.1	0.380278
1.545017	0.1	0.383675
1.546683	0.1	0.387788
1.548350	0.1	0.393331
1.550017	0.1	0.399351
1.551683	0.1	0.404835
1.553350	0.1	0.409484
1.555017	0.1	0.413656
1.556683	0.1	0.418007
1.558350	0.1	0.424027
1.560017	0.1	0.433207
1.561683	0.1	0.446379
1.563350	0.1	0.464141
1.565017	0.1	0.487506
1.566683	0.1	0.516713
1.568350	0.1	0.550330
1.570017	0.1	0.586629
1.571683	0.1	0.624597
1.573350	0.1	0.663102
1.575017	0.1	0.700951
1.576683	0.1	0.737727
1.578350	0.1	0.773788
1.580017	0.1	0.809968
1.581683	0.1	0.846684
1.583350	0.1	0.883877
1.585017	0.1	0.920117
1.586683	0.1	0.953734
1.588350	0.1	0.983715
1.590017	0.1	1.010716
1.591683	0.1	1.036584
1.593350	0.1	1.062810
1.595017	0.1	1.088381
1.596683	0.1	1.109660
1.598350	0.1	1.122892
1.600017	0.1	1.128435
1.601683	0.1	1.133084
1.603350	0.1	1.148701
1.605017	0.1	1.191318
1.606683	0.1	1.280069
1.608350	0.1	1.433373
1.610017	0.1	1.663268
1.611683	0.1	1.972139
1.613350	0.1	2.354801
1.615017	0.1	2.800286
1.616683	0.1	3.292322
1.618350	0.1	3.809571
1.620017	0.1	4.328311
1.621683	0.1	4.826546
1.623350	0.1	5.287826
1.625017	0.1	5.702973
1.626683	0.1	6.069899
1.628350	0.1	6.391526
1.630017	0.1	6.672919
1.631683	0.1	6.919980
1.633350	0.1	7.139385
1.635017	0.1	7.336498
1.636683	0.1	7.513404
1.638350	0.1	7.668555
1.640017	0.1	7.800460
1.641683	0.1	7.909060
1.643350	0.1	7.994295
1.645017	0.1	8.055389
1.646683	0.1	8.090556
1.648350	0.1	8.098722
1.650017	0.1	8.080483
1.651683	0.1	8.037031
1.653350	0.1	7.969678
1.655017	0.1	7.881761
1.656683	0.1	7.778109
1.658350	0.1	7.661522
1.660017	0.1	7.530928
1.661683	0.1	7.383824
1.663350	0.1	7.220447
1.665017	0.1	7.044316
1.666683	0.1	6.859303
1.668350	0.1	6.667436
1.670017	0.1	6.470204
1.671683	0.1	6.270349
1.673350	0.1	6.071866
1.675017	0.1	5.877376
1.676683	0.1	5.686820
1.678350	0.1	5.498708
1.680017	0.1	5.311549
1.681683	0.1	5.126298
1.683350	0.1	4.946173
1.685017	0.1	4.772842
1.686683	0.1	4.604578
1.688350	0.1	4.439354
1.690017	0.1	4.277051
1.691683	0.1	4.118085
1.693350	0.1	3.960908
1.695017	0.1	3.802300
1.696683	0.1	3.641486
1.698350	0.1	3.480613
1.700017	0.1	3.321946
1.701683	0.1	3.166437
1.703350	0.1	3.014744
1.705017	0.1	2.867460
1.706683	0.1	2.723456
1.708350	0.1	2.580464
1.710017	0.1	2.437771
1.711683	0.1	2.297104
1.713350	0.1	2.161324
1.715017	0.1	2.032101
1.716683	0.1	1.908898
1.718350	0.1	1.790702
1.720017	0.1	1.677275
1.721683	0.1	1.568914
1.723350	0.1	1.465678
1.725017	0.1	1.367927
1.726683	0.1	1.276732
1.728350	0.1	1.193404
1.730017	0.1	1.117706
1.731683	0.1	1.047134
1.733350	0.1	0.978231
1.735017	0.1	0.908792
1.736683	0.1	0.838637
1.738350	0.1	0.768542
1.740017	0.1	0.699937
1.741683	0.1	0.635743
1.743350	0.1	0.578761
1.745017	0.1	0.529349
1.746683	0.1	0.485599
1.748350	0.1	0.444531
1.750017	0.1	0.403345
1.751683	0.1	0.361562
1.753350	0.1	0.321448
1.755017	0.1	0.285506
1.756683	0.1	0.253379
1.758350	0.1	0.223100
1.760017	0.1	0.193834
1.761683	0.1	0.166476
1.763350	0.1	0.142336
1.765017	0.1	0.121415
1.766683	0.1	0.101984
1.768350	0.1	0.082195
1.770017	0.1	0.061631
1.771683	0.1	0.041485
1.773350	0.1	0.022769
1.775017	0.1	0.005901
1.776683	0.1	-0.008941
1.778350	0.1	-0.021815
1.780017	0.1	-0.033438
1.781683	0.1	-0.044286
1.783350	0.1	-0.054479
1.785017	0.1	-0.062764
1.786683	0.1	-0.067294
1.788350	0.1	-0.067711
1.790017	0.1	-0.067055
1.791683	0.1	-0.069618
1.793350	0.1	-0.078201
1.795017	0.1	-0.092447
1.796683	0.1	-0.109613
1.798350	0.1	-0.125349
1.800017	0.1	-0.135720
1.801683	0.1	-0.139713
1.803350	0.1	-0.140250
1.805017	0.1	-0.141740
1.806683	0.1	-0.146210
1.808350	0.1	-0.152528
1.810017	0.1	-0.157893
1.811683	0.1	-0.160515
1.813350	0.1	-0.160575
1.815017	0.1	-0.159323
1.816683	0.1	-0.158310
1.818350	0.1	-0.159204
1.820017	0.1	-0.162244
1.821683	0.1	-0.166297
1.823350	0.1	-0.171065
1.825017	0.1	-0.177085
1.826683	0.1	-0.183761
1.828350	0.1	-0.189006
1.830017	0.1	-0.191212
1.831683	0.1	-0.190794
1.833350	0.1	-0.188768
1.835017	0.1	-0.185370
1.836683	0.1	-0.180721
1.838350	0.1	-0.174761
1.840017	0.1	-0.167489
1.841683	0.1	-0.159323
1.843350	0.1	-0.152051
1.845017	0.1	-0.147462
1.846683	0.1	-0.145793
1.848350	0.1	-0.144780
1.850017	0.1	-0.142097
1.851683	0.1	-0.136793
1.853350	0.1	-0.128090
1.855017	0.1	-0.114918
1.856683	0.1	-0.096917
1.858350	0.1	-0.075996
1.860017	0.1	-0.055373
1.861683	0.1	-0.036120
1.863350	0.1	-0.016153
1.865017	0.1	0.006795
1.866683	0.1	0.033379
1.868350	0.1	0.063300
1.870017	0.1	0.097513
1.871683	0.1	0.136971
1.873350	0.1	0.180781
1.875017	0.1	0.225365
1.876683	0.1	0.266969
1.878350	0.1	0.304461
1.880017	0.1	0.339806
1.881683	0.1	0.376105
1.883350	0.1	0.414491
1.885017	0.1	0.453889
1.886683	0.1	0.492334
1.888350	0.1	0.527561
1.890017	0.1	0.557959
1.891683	0.1	0.583589
1.893350	0.1	0.606120
1.895017	0.1	0.627160
1.896683	0.1	0.646293
1.898350	0.1	0.661135
1.900017	0.1	0.669956
1.901683	0.1	0.673592
1.903350	0.1	0.674248
1.905017	0.1	0.673354
1.906683	0.1	0.670731
1.908350	0.1	0.665188
1.910017	0.1	0.656486
1.911683	0.1	0.644743
1.913350	0.1	0.630021
1.915017	0.1	0.612497
1.916683	0.1	0.592589
1.918350	0.1	0.570536
1.920017	0.1	0.545681
1.921683	0.1	0.517905
1.923350	0.1	0.489295
1.925017	0.1	0.463545
1.926683	0.1	0.442565
1.928350	0.1	0.425100
1.930017	0.1	0.408649
1.931683	0.1	0.391424
1.933350	0.1	0.373304
1.935017	0.1	0.355423
1.936683	0.1	0.338256
1.938350	0.1	0.320792
1.940017	0.1	0.302136
1.941683	0.1	0.283778
1.943350	0.1	0.268638
1.945017	0.1	0.257492
1.946683	0.1	0.248075
1.948350	0.1	0.237882
1.950017	0.1	0.226438
1.951683	0.1	0.214398
1.953350	0.1	0.202358
1.955017	0.1	0.190556
1.956683	0.1	0.178933
1.958350	0.1	0.167429
1.960017	0.1	0.156343
1.961683	0.1	0.145435
1.963350	0.1	0.133991
1.965017	0.1	0.122249
1.966683	0.1	0.112474
1.968350	0.1	0.105858
1.970017	0.1	0.099838
1.971683	0.1	0.090361
1.973350	0.1	0.076354
1.975017	0.1	0.059724
1.976683	0.1	0.042319
1.978350	0.1	0.024974
1.980017	0.1	0.008762
1.981683	0.1	-0.004172
1.983350	0.1	-0.012696
1.985017	0.1	-0.018179
1.986683	0.1	-0.022888
1.988350	0.1	-0.027776
1.990017	0.1	-0.031829
1.991683	0.1	-0.033855
1.993350	0.1	-0.033379
1.995017	0.1	-0.032067
1.996683	0.1	-0.032961
1.998350	0.1	-0.037968
2.000017	0.1	-0.047445
2.001683	0.1	-0.060678
2.003350	0.1	-0.076115
2.005017	0.1	-0.091076
2.006683	0.1	-0.102282
2.008350	0.1	-0.107110
2.010017	0.1	-0.105619
2.011683	0.1	-0.101984
2.013350	0.1	-0.100851
2.015017	0.1	-0.102282
2.016683	0.1	-0.102758
2.018350	0.1	-0.100374
2.020017	0.1	-0.097036
2.021683	0.1	-0.095725
2.023350	0.1	-0.098169
2.025017	0.1	-0.103772
2.026683	0.1	-0.111580
2.028350	0.1	-0.121832
2.030017	0.1	-0.134349
2.031683	0.1	-0.146329
2.033350	0.1	-0.153542
2.035017	0.1	-0.154018
2.036683	0.1	-0.150085
2.038350	0.1	-0.145555
2.040017	0.1	-0.142336
2.041683	0.1	-0.140250
2.043350	0.1	-0.139534
2.045017	0.1	-0.140846
2.046683	0.1	-0.143170
2.048350	0.1	-0.144601
2.050017	0.1	-0.144720
2.051683	0.1	-0.144720
2.053350	0.1	-0.145495
2.055017	0.1	-0.146508
2.056683	0.1	-0.146568
2.058350	0.1	-0.144839
2.060017	0.1	-0.142157
2.061683	0.1	-0.140369
2.063350	0.1	-0.140905
2.065017	0.1	-0.143588
2.066683	0.1	-0.147402
2.068350	0.1	-0.151932
2.070017	0.1	-0.157952
2.071683	0.1	-0.165880
2.073350	0.1	-0.174522
2.075017	0.1	-0.182033
2.076683	0.1	-0.188053
2.078350	0.1	-0.192881
2.080017	0.1	-0.196636
2.081683	0.1	-0.199914
2.083350	0.1	-0.203490
2.085017	0.1	-0.206411
2.086683	0.1	-0.206411
2.088350	0.1	-0.202000
2.090017	0.1	-0.194490
2.091683	0.1	-0.187278
2.093350	0.1	-0.182569
2.095017	0.1	-0.179291
2.096683	0.1	-0.175715
2.098350	0.1	-0.171483
2.100017	0.1	-0.167668
2.101683	0.1	-0.164807
2.103350	0.1	-0.163734
2.105017	0.1	-0.165641
2.106683	0.1	-0.170708
2.108350	0.1	-0.176847
2.110017	0.1	-0.181198
2.111683	0.1	-0.182688
2.113350	0.1	-0.182152
2.115017	0.1	-0.180066
2.116683	0.1	-0.176370
2.118350	0.1	-0.171542
2.120017	0.1	-0.166893
2.121683	0.1	-0.162601
2.123350	0.1	-0.157774
2.125017	0.1	-0.153065
2.126683	0.1	-0.150859
2.128350	0.1	-0.153184
2.130017	0.1	-0.159442
2.131683	0.1	-0.166476
2.133350	0.1	-0.170469
2.135017	0.1	-0.169635
2.136683	0.1	-0.164986
2.138350	0.1	-0.158966
2.140017	0.1	-0.153244
2.141683	0.1	-0.147104
2.143350	0.1	-0.139356
2.145017	0.1	-0.130236
2.146683	0.1	-0.121176
2.148350	0.1	-0.113308
2.150017	0.1	-0.106514
2.151683	0.1	-0.099599
2.153350	0.1	-0.092924
2.155017	0.1	-0.088990
2.156683	0.1	-0.089169
2.158350	0.1	-0.092030
2.160017	0.1	-0.095785
2.161683	0.1	-0.100076
2.163350	0.1	-0.105083
2.165017	0.1	-0.109792
2.166683	0.1	-0.111818
2.168350	0.1	-0.110328
2.170017	0.1	-0.106514
2.171683	0.1	-0.101209
2.173350	0.1	-0.093997
2.175017	0.1	-0.085592
2.176683	0.1	-0.079393
2.178350	0.1	-0.077724
2.180017	0.1	-0.078619
2.181683	0.1	-0.078380
2.183350	0.1	-0.075340
2.185017	0.1	-0.070453
2.186683	0.1	-0.065863
2.188350	0.1	-0.062764
2.190017	0.1	-0.061214
2.191683	0.1	-0.060260
2.193350	0.1	-0.058115
2.195017	0.1	-0.053704
2.196683	0.1	-0.046968
2.198350	0.1	-0.037968
2.200017	0.1	-0.026941
2.201683	0.1	-0.015676
2.203350	0.1	-0.006378
2.205017	0.1	0.000238
2.206683	0.1	0.004828
2.208350	0.1	0.008345
2.210017	0.1	0.010967
2.211683	0.1	0.012338
2.213350	0.1	0.011861
2.215017	0.1	0.009537
2.216683	0.1	0.005722
2.218350	0.1	0.001252
2.220017	0.1	-0.003099
2.221683	0.1	-0.007212
2.223350	0.1	-0.011206
2.225017	0.1	-0.013649
2.226683	0.1	-0.013351
2.228350	0.1	-0.010371
2.230017	0.1	-0.006199
2.231683	0.1	-0.002801
2.233350	0.1	-0.001907
2.235017	0.1	-0.003159
2.236683	0.1	-0.004470
2.238350	0.1	-0.003636
2.240017	0.1	0.000000
2.241683	0.1	0.005722
2.243350	0.1	0.011921
2.245017	0.1	0.016510
2.246683	0.1	0.018537
2.248350	0.1	0.019431
2.250017	0.1	0.022471
2.251683	0.1	0.029743
2.253350	0.1	0.040293
2.255017	0.1	0.050187
2.256683	0.1	0.055850
2.258350	0.1	0.056148
2.260017	0.1	0.052333
2.261683	0.1	0.046134
2.263350	0.1	0.039339
2.265017	0.1	0.033855
2.266683	0.1	0.030875
2.268350	0.1	0.031173
2.270017	0.1	0.035107
2.271683	0.1	0.042617
2.273350	0.1	0.051916
2.275017	0.1	0.060737
2.276683	0.1	0.067174
2.278350	0.1	0.069082
2.280017	0.1	0.064194
2.281683	0.1	0.052392
2.283350	0.1	0.037074
2.285017	0.1	0.023007
2.286683	0.1	0.014186
2.288350	0.1	0.012219
2.290017	0.1	0.016212
2.291683	0.1	0.023127
2.293350	0.1	0.029624
2.295017	0.1	0.034809
2.296683	0.1	0.039339
2.298350	0.1	0.043333
2.300017	0.1	0.045657
2.301683	0.1	0.045359
2.303350	0.1	0.042498
2.305017	0.1	0.037968
2.306683	0.1	0.033259
2.308350	0.1	0.029624
2.310017	0.1	0.027776
2.311683	0.1	0.028789
2.313350	0.1	0.033021
2.315017	0.1	0.039458
2.316683	0.1	0.046134
2.318350	0.1	0.050962
2.320017	0.1	0.052571
2.321683	0.1	0.052452
2.323350	0.1	0.053227
2.325017	0.1	0.055015
2.326683	0.1	0.055432
2.328350	0.1	0.052929
2.330017	0.1	0.049174
2.331683	0.1	0.046432
2.333350	0.1	0.045419
2.335017	0.1	0.044882
2.336683	0.1	0.043750
2.338350	0.1	0.042319
2.340017	0.1	0.041485
2.341683	0.1	0.041604
2.343350	0.1	0.042200
2.345017	0.1	0.042200
2.346683	0.1	0.041008
2.348350	0.1	0.039518
2.350017	0.1	0.039279
2.351683	0.1	0.040591
2.353350	0.1	0.041842
2.355017	0.1	0.041962
2.356683	0.1	0.041664
2.358350	0.1	0.042021
2.360017	0.1	0.043035
2.361683	0.1	0.042975
2.363350	0.1	0.040829
2.365017	0.1	0.037849
2.366683	0.1	0.036120
2.368350	0.1	0.036418
2.370017	0.1	0.037134
2.371683	0.1	0.036180
2.373350	0.1	0.032902
2.375017	0.1	0.029087
2.376683	0.1	0.026703
2.378350	0.1	0.025928
2.380017	0.1	0.026047
2.381683	0.1	0.026226
2.383350	0.1	0.025988
2.385017	0.1	0.024676
2.386683	0.1	0.021815
2.388350	0.1	0.017047
2.390017	0.1	0.010610
2.391683	0.1	0.003517
2.393350	0.1	-0.002563
2.395017	0.1	-0.005186
2.396683	0.1	-0.002801
2.398350	0.1	0.003159
2.400017	0.1	0.008941
2.401683	0.1	0.011802
2.403350	0.1	0.011206
2.405017	0.1	0.008523
2.406683	0.1	0.005662
2.408350	0.1	0.002384
2.410017	0.1	-0.002742
2.411683	0.1	-0.009716
2.413350	0.1	-0.015795
2.415017	0.1	-0.019014
2.416683	0.1	-0.021160
2.418350	0.1	-0.024498
2.420017	0.1	-0.027657
2.421683	0.1	-0.026941
2.423350	0.1	-0.020623
2.425017	0.1	-0.010908
2.426683	0.1	-0.002265
2.428350	0.1	0.001729
2.430017	0.1	0.000775
2.431683	0.1	-0.003219
2.433350	0.1	-0.009239
2.435017	0.1	-0.017405
2.436683	0.1	-0.027120
2.438350	0.1	-0.036776
2.440017	0.1	-0.044048
2.441683	0.1	-0.047565
2.443350	0.1	-0.047266
2.445017	0.1	-0.044107
2.446683	0.1	-0.039816
2.448350	0.1	-0.035882
2.450017	0.1	-0.032663
2.451683	0.1	-0.031233
2.453350	0.1	-0.033557
2.455017	0.1	-0.040472
2.456683	0.1	-0.049889
2.458350	0.1	-0.057757
2.460017	0.1	-0.061035
2.461683	0.1	-0.058949
2.463350	0.1	-0.053406
2.465017	0.1	-0.046968
2.466683	0.1	-0.040650
2.468350	0.1	-0.034392
2.470017	0.1	-0.028670
2.471683	0.1	-0.025332
2.473350	0.1	-0.026405
2.475017	0.1	-0.032425
2.476683	0.1	-0.043035
2.478350	0.1	-0.056982
2.480017	0.1	-0.071347
2.481683	0.1	-0.082254
2.483350	0.1	-0.086665
2.485017	0.1	-0.083685
2.486683	0.1	-0.074565
2.488350	0.1	-0.062525
2.490017	0.1	-0.051796
2.491683	0.1	-0.045836
2.493350	0.1	-0.045240
2.495017	0.1	-0.048101
2.496683	0.1	-0.052094
2.498350	0.1	-0.055909
2.500017	0.1	-0.058711
2.501683	0.1	-0.059843
2.503350	0.1	-0.059247
2.505017	0.1	-0.057161
2.506683	0.1	-0.053227
2.508350	0.1	-0.047505
2.510017	0.1	-0.042439
2.511683	0.1	-0.041366
2.513350	0.1	-0.044942
2.515017	0.1	-0.049531
2.516683	0.1	-0.051200
2.518350	0.1	-0.050724
2.520017	0.1	-0.052571
2.521683	0.1	-0.059128
2.523350	0.1	-0.068367
2.525017	0.1	-0.076115
2.526683	0.1	-0.079811
2.528350	0.1	-0.078857
2.530017	0.1	-0.074208
2.531683	0.1	-0.068367
2.533350	0.1	-0.064492
2.535017	0.1	-0.063837
2.536683	0.1	-0.064909
2.538350	0.1	-0.065207
2.540017	0.1	-0.064552
2.541683	0.1	-0.065207
2.543350	0.1	-0.068545
2.545017	0.1	-0.072837
2.546683	0.1	-0.075161
2.548350	0.1	-0.074327
2.550017	0.1	-0.071526
2.551683	0.1	-0.069082
2.553350	0.1	-0.068605
2.555017	0.1	-0.069261
2.556683	0.1	-0.069261
2.558350	0.1	-0.068486
2.560017	0.1	-0.068009
2.561683	0.1	-0.067770
2.563350	0.1	-0.065923
2.565017	0.1	-0.060678
2.566683	0.1	-0.051975
2.568350	0.1	-0.042200
2.570017	0.1	-0.034571
2.571683	0.1	-0.030994
2.573350	0.1	-0.031471
2.575017	0.1	-0.035107
2.576683	0.1	-0.040472
2.578350	0.1	-0.046849
2.580017	0.1	-0.053644
2.581683	0.1	-0.059187
2.583350	0.1	-0.061750
2.585017	0.1	-0.062108
2.586683	0.1	-0.062883
2.588350	0.1	-0.065207
2.590017	0.1	-0.066876
2.591683	0.1	-0.064790
2.593350	0.1	-0.058889
2.595017	0.1	-0.051975
2.596683	0.1	-0.046432
2.598350	0.1	-0.042021
2.600017	0.1	-0.037789
2.601683	0.1	-0.033677
2.603350	0.1	-0.030756
2.605017	0.1	-0.029624
2.606683	0.1	-0.029504
2.608350	0.1	-0.028849
2.610017	0.1	-0.026464
2.611683	0.1	-0.022709
2.613350	0.1	-0.019491
2.615017	0.1	-0.018895
2.616683	0.1	-0.021458
2.618350	0.1	-0.026464
2.620017	0.1	-0.032425
2.621683	0.1	-0.038028
2.623350	0.1	-0.042021
2.625017	0.1	-0.043511
2.626683	0.1	-0.041723
2.628350	0.1	-0.035644
2.630017	0.1	-0.026286
2.631683	0.1	-0.017703
2.633350	0.1	-0.014544
2.635017	0.1	-0.018060
2.636683	0.1	-0.025868
2.638350	0.1	-0.034153
2.640017	0.1	-0.040412
2.641683	0.1	-0.044703
2.643350	0.1	-0.047266
2.645017	0.1	-0.047982
2.646683	0.1	-0.046909
2.648350	0.1	-0.044048
2.650017	0.1	-0.039935
2.651683	0.1	-0.035942
2.653350	0.1	-0.033855
2.655017	0.1	-0.034928
2.656683	0.1	-0.039160
2.658350	0.1	-0.044882
2.660017	0.1	-0.049591
2.661683	0.1	-0.051677
2.663350	0.1	-0.051856
2.665017	0.1	-0.051439
2.666683	0.1	-0.051022
2.668350	0.1	-0.050128
2.670017	0.1	-0.048280
2.671683	0.1	-0.045240
2.673350	0.1	-0.042319
2.675017	0.1	-0.042677
2.676683	0.1	-0.047386
2.678350	0.1	-0.054061
2.680017	0.1	-0.058234
2.681683	0.1	-0.056326
2.683350	0.1	-0.047922
2.685017	0.1	-0.036120
2.686683	0.1	-0.025630
2.688350	0.1	-0.020027
2.690017	0.1	-0.020206
2.691683	0.1	-0.023484
2.693350	0.1	-0.026226
2.695017	0.1	-0.026941
2.696683	0.1	-0.025988
2.698350	0.1	-0.023305
2.700017	0.1	-0.018299
2.701683	0.1	-0.011623
2.703350	0.1	-0.005424
2.705017	0.1	-0.001788
2.706683	0.1	-0.001669
2.708350	0.1	-0.004172
2.710017	0.1	-0.006914
2.711683	0.1	-0.007868
2.713350	0.1	-0.007272
2.715017	0.1	-0.007331
2.716683	0.1	-0.010908
2.718350	0.1	-0.019133
2.720017	0.1	-0.029206
2.721683	0.1	-0.035942
2.723350	0.1	-0.035822
2.725017	0.1	-0.029385
2.726683	0.1	-0.020385
2.728350	0.1	-0.013947
2.730017	0.1	-0.012875
2.731683	0.1	-0.015497
2.733350	0.1	-0.017285
2.735017	0.1	-0.015795
2.736683	0.1	-0.011981
2.738350	0.1	-0.008583
2.740017	0.1	-0.007510
2.741683	0.1	-0.008225
2.743350	0.1	-0.009179
2.745017	0.1	-0.009418
2.746683	0.1	-0.008941
2.748350	0.1	-0.007689
2.750017	0.1	-0.005782
2.751683	0.1	-0.004232
2.753350	0.1	-0.004292
2.755017	0.1	-0.006199
2.756683	0.1	-0.008941
2.758350	0.1	-0.011623
2.760017	0.1	-0.013888
2.761683	0.1	-0.015557
2.763350	0.1	-0.017643
2.765017	0.1	-0.021338
2.766683	0.1	-0.025809
2.768350	0.1	-0.028789
2.770017	0.1	-0.029504
2.771683	0.1	-0.029683
2.773350	0.1	-0.031471
2.775017	0.1	-0.034273
2.776683	0.1	-0.035524
2.778350	0.1	-0.033617
2.780017	0.1	-0.029504
2.781683	0.1	-0.025094
2.783350	0.1	-0.022709
2.785017	0.1	-0.023067
2.786683	0.1	-0.024796
2.788350	0.1	-0.025570
2.790017	0.1	-0.024140
2.791683	0.1	-0.022113
2.793350	0.1	-0.022054
2.795017	0.1	-0.024557
2.796683	0.1	-0.027359
2.798350	0.1	-0.026941
2.800017	0.1	-0.022113
2.801683	0.1	-0.014484
2.803350	0.1	-0.006735
2.805017	0.1	-0.000715
2.806683	0.1	0.002503
2.808350	0.1	0.002682
2.810017	0.1	0.000894
2.811683	0.1	-0.001967
2.813350	0.1	-0.005782
2.815017	0.1	-0.010014
2.816683	0.1	-0.012994
2.818350	0.1	-0.013411
2.820017	0.1	-0.011444
2.821683	0.1	-0.007153
2.823350	0.1	-0.000536
2.825017	0.1	0.007033
2.826683	0.1	0.012994
2.828350	0.1	0.015259
2.830017	0.1	0.013053
2.831683	0.1	0.007153
2.833350	0.1	0.000477
2.835017	0.1	-0.004172
2.836683	0.1	-0.006020
2.838350	0.1	-0.006437
2.840017	0.1	-0.006795
2.841683	0.1	-0.006616
2.843350	0.1	-0.004709
2.845017	0.1	-0.001431
2.846683	0.1	0.000536
2.848350	0.1	-0.001550
2.850017	0.1	-0.007510
2.851683	0.1	-0.014424
2.853350	0.1	-0.018895
2.855017	0.1	-0.018418
2.856683	0.1	-0.012636
2.858350	0.1	-0.004351
2.860017	0.1	0.002623
2.861683	0.1	0.006318
2.863350	0.1	0.007093
2.865017	0.1	0.005782
2.866683	0.1	0.002921
2.868350	0.1	-0.000954
2.870017	0.1	-0.005245
2.871683	0.1	-0.008881
2.873350	0.1	-0.010312
2.875017	0.1	-0.009716
2.876683	0.1	-0.010252
2.878350	0.1	-0.014305
2.880017	0.1	-0.020623
2.881683	0.1	-0.025332
2.883350	0.1	-0.025392
2.885017	0.1	-0.021040
2.886683	0.1	-0.015318
2.888350	0.1	-0.011444
2.890017	0.1	-0.010908
2.891683	0.1	-0.013590
2.893350	0.1	-0.017464
2.895017	0.1	-0.019848
2.896683	0.1	-0.019491
2.898350	0.1	-0.018001
2.900017	0.1	-0.017524
2.901683	0.1	-0.018299
2.903350	0.1	-0.019372
2.905017	0.1	-0.019610
2.906683	0.1	-0.018179
2.908350	0.1	-0.015020
2.910017	0.1	-0.010371
2.911683	0.1	-0.004530
2.913350	0.1	0.001848
2.915017	0.1	0.006616
2.916683	0.1	0.007808
2.918350	0.1	0.004768
2.920017	0.1	-0.001013
2.921683	0.1	-0.006616
2.923350	0.1	-0.009894
2.925017	0.1	-0.010967
2.926683	0.1	-0.010729
2.928350	0.1	-0.008821
2.930017	0.1	-0.004709
2.931683	0.1	-0.000179
2.933350	0.1	0.002384
2.935017	0.1	0.002503
2.936683	0.1	0.001252
2.938350	0.1	-0.000238
2.940017	0.1	-0.001788
2.941683	0.1	-0.002861
2.943350	0.1	-0.001967
2.945017	0.1	0.001848
2.946683	0.1	0.006735
2.948350	0.1	0.008643
2.950017	0.1	0.004828
2.951683	0.1	-0.004053
2.953350	0.1	-0.013888
2.955017	0.1	-0.020206
2.956683	0.1	-0.021696
2.958350	0.1	-0.020027
2.960017	0.1	-0.016868
2.961683	0.1	-0.012636
2.963350	0.1	-0.007510
2.965017	0.1	-0.002623
2.966683	0.1	0.000536
2.968350	0.1	0.000894
2.970017	0.1	-0.000477
2.971683	0.1	-0.001013
2.973350	0.1	0.001788
2.975017	0.1	0.007927
2.976683	0.1	0.014901
2.978350	0.1	0.019789
2.980017	0.1	0.020921
2.981683	0.1	0.018358
2.983350	0.1	0.013649
2.985017	0.1	0.008583
2.986683	0.1	0.004411
2.988350	0.1	0.001907
2.990017	0.1	0.001490
2.991683	0.1	0.002921
2.993350	0.1	0.004828
2.995017	0.1	0.006080
2.996683	0.1	0.006557
2.998350	0.1	0.006437
3.000017	0.1	0.004649
3.001683	0.1	-0.000179
3.003350	0.1	-0.008225
3.005017	0.1	-0.017047
3.006683	0.1	-0.023067
3.008350	0.1	-0.024140
3.010017	0.1	-0.020862
3.011683	0.1	-0.015557
3.013350	0.1	-0.009954
3.015017	0.1	-0.004590
3.016683	0.1	-0.000179
3.018350	0.1	0.002146
3.020017	0.1	0.002027
3.021683	0.1	-0.000119
3.023350	0.1	-0.003576
3.025017	0.1	-0.007689
3.026683	0.1	-0.011206
3.028350	0.1	-0.012398
3.030017	0.1	-0.010371
3.031683	0.1	-0.006676
3.033350	0.1	-0.004590
3.035017	0.1	-0.005960
3.036683	0.1	-0.009656
3.038350	0.1	-0.011981
3.040017	0.1	-0.009656
3.041683	0.1	-0.002444
3.043350	0.1	0.006258
3.045017	0.1	0.011683
3.046683	0.1	0.011623
3.048350	0.1	0.007689
3.050017	0.1	0.003755
3.051683	0.1	0.002921
3.053350	0.1	0.004828
3.055017	0.1	0.006676
3.056683	0.1	0.005424
3.058350	0.1	0.000596
3.060017	0.1	-0.005126
3.061683	0.1	-0.008821
3.063350	0.1	-0.010192
3.065017	0.1	-0.010490
3.066683	0.1	-0.010908
3.068350	0.1	-0.011504
3.070017	0.1	-0.011683
3.071683	0.1	-0.011563
3.073350	0.1	-0.011981
3.075017	0.1	-0.012577
3.076683	0.1	-0.012517
3.078350	0.1	-0.011802
3.080017	0.1	-0.011265
3.081683	0.1	-0.010848
3.083350	0.1	-0.011086
3.085017	0.1	-0.012279
3.086683	0.1	-0.013173
3.088350	0.1	-0.012100
3.090017	0.1	-0.009537
3.091683	0.1	-0.007451
3.093350	0.1	-0.006795
3.095017	0.1	-0.007093
3.096683	0.1	-0.007570
3.098350	0.1	-0.008404
3.100017	0.1	-0.010073
3.101683	0.1	-0.012219
3.103350	0.1	-0.014305
3.105017	0.1	-0.015974
3.106683	0.1	-0.016451
3.108350	0.1	-0.015199
3.110017	0.1	-0.013471
3.111683	0.1	-0.013232
3.113350	0.1	-0.014722
3.115017	0.1	-0.015557
3.116683	0.1	-0.013649
3.118350	0.1	-0.009716
3.120017	0.1	-0.006497
3.121683	0.1	-0.005901
3.123350	0.1	-0.007212
3.125017	0.1	-0.008404
3.126683	0.1	-0.008643
3.128350	0.1	-0.008047
3.130017	0.1	-0.007093
3.131683	0.1	-0.006437
3.133350	0.1	-0.007272
3.135017	0.1	-0.009894
3.136683	0.1	-0.012934
3.138350	0.1	-0.013590
3.140017	0.1	-0.010371
3.141683	0.1	-0.004172
3.143350	0.1	0.002563
3.145017	0.1	0.007331
3.146683	0.1	0.008523
3.148350	0.1	0.005484
3.150017	0.1	-0.001013
3.151683	0.1	-0.009120
3.153350	0.1	-0.015855
3.155017	0.1	-0.018477
3.156683	0.1	-0.016570
3.158350	0.1	-0.011325
3.160017	0.1	-0.003815
3.161683	0.1	0.004113
3.163350	0.1	0.008583
3.165017	0.1	0.007153
3.166683	0.1	0.001431
3.168350	0.1	-0.004411
3.170017	0.1	-0.006855
3.171683	0.1	-0.006139
3.173350	0.1	-0.005186
3.175017	0.1	-0.006378
3.176683	0.1	-0.010014
3.178350	0.1	-0.014305
3.180017	0.1	-0.017881
3.181683	0.1	-0.021398
3.183350	0.1	-0.025928
3.185017	0.1	-0.030875
3.186683	0.1	-0.034630
3.188350	0.1	-0.034809
3.190017	0.1	-0.030160
3.191683	0.1	-0.022948
3.193350	0.1	-0.017881
3.195017	0.1	-0.017345
3.196683	0.1	-0.018835
3.198350	0.1	-0.018775
3.200017	0.1	-0.015914
3.201683	0.1	-0.011623
3.203350	0.1	-0.008643
3.205017	0.1	-0.009120
3.206683	0.1	-0.012934
3.208350	0.1	-0.017464
3.210017	0.1	-0.020027
3.211683	0.1	-0.020444
3.213350	0.1	-0.020266
3.215017	0.1	-0.019968
3.216683	0.1	-0.018120
3.218350	0.1	-0.013173
3.220017	0.1	-0.006080
3.221683	0.1	-0.000179
3.223350	0.1	0.001729
3.225017	0.1	-0.000179
3.226683	0.1	-0.004649
3.228350	0.1	-0.010371
3.230017	0.1	-0.016272
3.231683	0.1	-0.020802
3.233350	0.1	-0.022352
3.235017	0.1	-0.020206
3.236683	0.1	-0.014424
3.238350	0.1	-0.006497
3.240017	0.1	0.000954
3.241683	0.1	0.005603
3.243350	0.1	0.007033
3.245017	0.1	0.006616
3.246683	0.1	0.005960
3.248350	0.1	0.005305
3.250017	0.1	0.003099
3.251683	0.1	-0.001669
3.253350	0.1	-0.008464
3.255017	0.1	-0.015497
3.256683	0.1	-0.020444
3.258350	0.1	-0.021398
3.260017	0.1	-0.018835
3.261683	0.1	-0.015497
3.263350	0.1	-0.013590
3.265017	0.1	-0.013351
3.266683	0.1	-0.013530
3.268350	0.1	-0.012755
3.270017	0.1	-0.010252
3.271683	0.1	-0.006616
3.273350	0.1	-0.003695
3.275017	0.1	-0.002563
3.276683	0.1	-0.002980
3.278350	0.1	-0.003755
3.280017	0.1	-0.003397
3.281683	0.1	-0.001431
3.283350	0.1	0.000834
3.285017	0.1	0.000894
3.286683	0.1	-0.001907
3.288350	0.1	-0.005960
3.290017	0.1	-0.008225
3.291683	0.1	-0.007331
3.293350	0.1	-0.004470
3.295017	0.1	-0.002742
3.296683	0.1	-0.004530
3.298350	0.1	-0.009000
3.300017	0.1	-0.013471
3.301683	0.1	-0.017405
3.303350	0.1	-0.021994
3.305017	0.1	-0.027239
3.306683	0.1	-0.031292
3.308350	0.1	-0.032067
3.310017	0.1	-0.028014
3.311683	0.1	-0.019193
3.313350	0.1	-0.008464
3.315017	0.1	0.000238
3.316683	0.1	0.005066
3.318350	0.1	0.006258
3.320017	0.1	0.004828
3.321683	0.1	0.001371
3.323350	0.1	-0.003874
3.325017	0.1	-0.010252
3.326683	0.1	-0.015795
3.328350	0.1	-0.018179
3.330017	0.1	-0.017285
3.331683	0.1	-0.015318
3.333350	0.1	-0.015199
3.335017	0.1	-0.017703
3.336683	0.1	-0.020802
3.338350	0.1	-0.021160
3.340017	0.1	-0.016570
3.341683	0.1	-0.008821
3.343350	0.1	-0.002086
3.345017	0.1	0.000894
3.346683	0.1	0.000179
3.348350	0.1	-0.003219
3.350017	0.1	-0.008404
3.351683	0.1	-0.014961
3.353350	0.1	-0.021338
3.355017	0.1	-0.025272
3.356683	0.1	-0.025749
3.358350	0.1	-0.024617
3.360017	0.1	-0.024617
3.361683	0.1	-0.027120
3.363350	0.1	-0.031471
3.365017	0.1	-0.035524
3.366683	0.1	-0.037253
3.368350	0.1	-0.036061
3.370017	0.1	-0.033140
3.371683	0.1	-0.030100
3.373350	0.1	-0.028014
3.375017	0.1	-0.027418
3.376683	0.1	-0.028431
3.378350	0.1	-0.030994
3.380017	0.1	-0.033259
3.381683	0.1	-0.033259
3.383350	0.1	-0.030875
3.385017	0.1	-0.027418
3.386683	0.1	-0.023842
3.388350	0.1	-0.020742
3.390017	0.1	-0.018775
3.391683	0.1	-0.018895
3.393350	0.1	-0.021338
3.395017	0.1	-0.025153
3.396683	0.1	-0.028729
3.398350	0.1	-0.030875
3.400017	0.1	-0.030935
3.401683	0.1	-0.028849
3.403350	0.1	-0.025630
3.405017	0.1	-0.022590
3.406683	0.1	-0.020683
3.408350	0.1	-0.020623
3.410017	0.1	-0.023127
3.411683	0.1	-0.027835
3.413350	0.1	-0.032008
3.415017	0.1	-0.032306
3.416683	0.1	-0.027597
3.418350	0.1	-0.019491
3.420017	0.1	-0.010788
3.421683	0.1	-0.004590
3.423350	0.1	-0.003576
3.425017	0.1	-0.008404
3.426683	0.1	-0.017345
3.428350	0.1	-0.027239
3.430017	0.1	-0.034809
3.431683	0.1	-0.038028
3.433350	0.1	-0.036657
3.435017	0.1	-0.031590
3.436683	0.1	-0.024438
3.438350	0.1	-0.017822
3.440017	0.1	-0.014603
3.441683	0.1	-0.015914
3.443350	0.1	-0.020444
3.445017	0.1	-0.024438
3.446683	0.1	-0.024915
3.448350	0.1	-0.022113
3.450017	0.1	-0.018179
3.451683	0.1	-0.014603
3.453350	0.1	-0.012100
3.455017	0.1	-0.010729
3.456683	0.1	-0.010669
3.458350	0.1	-0.011981
3.460017	0.1	-0.014126
3.461683	0.1	-0.015676
3.463350	0.1	-0.015020
3.465017	0.1	-0.011623
3.466683	0.1	-0.006676
3.468350	0.1	-0.002742
3.470017	0.1	-0.002325
3.471683	0.1	-0.006020
3.473350	0.1	-0.012219
3.475017	0.1	-0.018179
3.476683	0.1	-0.021100
3.478350	0.1	-0.019789
3.480017	0.1	-0.015676
3.481683	0.1	-0.011683
3.483350	0.1	-0.009000
3.485017	0.1	-0.005901
3.486683	0.1	0.001311
3.488350	0.1	0.014544
3.490017	0.1	0.033140
3.491683	0.1	0.054717
3.493350	0.1	0.076532
3.495017	0.1	0.098228
3.496683	0.1	0.121295
3.498350	0.1	0.146985
3.500017	0.1	0.174582
3.501683	0.1	0.201225
3.503350	0.1	0.223458
3.505017	0.1	0.239849
3.506683	0.1	0.252128
3.508350	0.1	0.263453
3.510017	0.1	0.274181
3.511683	0.1	0.281751
3.513350	0.1	0.284612
3.515017	0.1	0.283659
3.516683	0.1	0.280321
3.518350	0.1	0.275075
3.520017	0.1	0.267029
3.521683	0.1	0.254571
3.523350	0.1	0.238538
3.525017	0.1	0.221968
3.526683	0.1	0.207126
3.528350	0.1	0.194609
3.530017	0.1	0.184000
3.531683	0.1	0.174403
3.533350	0.1	0.164926
3.535017	0.1	0.155807
3.536683	0.1	0.148118
3.538350	0.1	0.143349
3.540017	0.1	0.142276
3.541683	0.1	0.143945
3.543350	0.1	0.146866
3.545017	0.1	0.149310
3.546683	0.1	0.149369
3.548350	0.1	0.145853
3.550017	0.1	0.139594
3.551683	0.1	0.132322
3.553350	0.1	0.124753
3.555017	0.1	0.116050
3.556683	0.1	0.105083
3.558350	0.1	0.092745
3.560017	0.1	0.082493
3.561683	0.1	0.077307
3.563350	0.1	0.076413
3.565017	0.1	0.076354
3.566683	0.1	0.073731
3.568350	0.1	0.067294
3.570017	0.1	0.058949
3.571683	0.1	0.052273
3.573350	0.1	0.050962
3.575017	0.1	0.056922
3.576683	0.1	0.069201
3.578350	0.1	0.083208
3.580017	0.1	0.093102
3.581683	0.1	0.095546
3.583350	0.1	0.091672
3.585017	0.1	0.084579
3.586683	0.1	0.076830
3.588350	0.1	0.069499
3.590017	0.1	0.062644
3.591683	0.1	0.056326
3.593350	0.1	0.051200
3.595017	0.1	0.047684
3.596683	0.1	0.044823
3.598350	0.1	0.041187
3.600017	0.1	0.036478
3.601683	0.1	0.032365
3.603350	0.1	0.030935
3.605017	0.1	0.033140
3.606683	0.1	0.038266
3.608350	0.1	0.043750
3.610017	0.1	0.046551
3.611683	0.1	0.045478
3.613350	0.1	0.041604
3.615017	0.1	0.037611
3.616683	0.1	0.036001
3.618350	0.1	0.037432
3.620017	0.1	0.040174
3.621683	0.1	0.040829
3.623350	0.1	0.037313
3.625017	0.1	0.032067
3.626683	0.1	0.029445
3.628350	0.1	0.031531
3.630017	0.1	0.036836
3.631683	0.1	0.042737
3.633350	0.1	0.047803
3.635017	0.1	0.051558
3.636683	0.1	0.054598
3.638350	0.1	0.057518
3.640017	0.1	0.059605
3.641683	0.1	0.059068
3.643350	0.1	0.054955
3.645017	0.1	0.047743
3.646683	0.1	0.039220
3.648350	0.1	0.031829
3.650017	0.1	0.027835
3.651683	0.1	0.027776
3.653350	0.1	0.030458
3.655017	0.1	0.032783
3.656683	0.1	0.033140
3.658350	0.1	0.033200
3.660017	0.1	0.034690
3.661683	0.1	0.036120
3.663350	0.1	0.034690
3.665017	0.1	0.030398
3.666683	0.1	0.025928
3.668350	0.1	0.023723
3.670017	0.1	0.024140
3.671683	0.1	0.026286
3.673350	0.1	0.027835
3.675017	0.1	0.026643
3.676683	0.1	0.023186
3.678350	0.1	0.020921
3.680017	0.1	0.022888
3.681683	0.1	0.029147
3.683350	0.1	0.036538
3.685017	0.1	0.041902
3.686683	0.1	0.044405
3.688350	0.1	0.044882
3.690017	0.1	0.044167
3.691683	0.1	0.042379
3.693350	0.1	0.038624
3.695017	0.1	0.032902
3.696683	0.1	0.026286
3.698350	0.1	0.020742
3.700017	0.1	0.018299
3.701683	0.1	0.019848
3.703350	0.1	0.024259
3.705017	0.1	0.029087
3.706683	0.1	0.032663
3.708350	0.1	0.034571
3.710017	0.1	0.035048
3.711683	0.1	0.035107
3.713350	0.1	0.035465
3.715017	0.1	0.035703
3.716683	0.1	0.034034
3.718350	0.1	0.029504
3.720017	0.1	0.023723
3.721683	0.1	0.019372
3.723350	0.1	0.017285
3.725017	0.1	0.016987
3.726683	0.1	0.017762
3.728350	0.1	0.019073
3.730017	0.1	0.020206
3.731683	0.1	0.021458
3.733350	0.1	0.024021
3.735017	0.1	0.027776
3.736683	0.1	0.031114
3.738350	0.1	0.031829
3.740017	0.1	0.029981
3.741683	0.1	0.027537
3.743350	0.1	0.025690
3.745017	0.1	0.024140
3.746683	0.1	0.022590
3.748350	0.1	0.021815
3.750017	0.1	0.022531
3.751683	0.1	0.024080
3.753350	0.1	0.024974
3.755017	0.1	0.024259
3.756683	0.1	0.022233
3.758350	0.1	0.019729
3.760017	0.1	0.018656
3.761683	0.1	0.020206
3.763350	0.1	0.023603
3.765017	0.1	0.027061
3.766683	0.1	0.029027
3.768350	0.1	0.028968
3.770017	0.1	0.028133
3.771683	0.1	0.028610
3.773350	0.1	0.031233
3.775017	0.1	0.034332
3.776683	0.1	0.035167
3.778350	0.1	0.032544
3.780017	0.1	0.027776
3.781683	0.1	0.023723
3.783350	0.1	0.023186
3.785017	0.1	0.026107
3.786683	0.1	0.030339
3.788350	0.1	0.034392
3.790017	0.1	0.038266
3.791683	0.1	0.042319
3.793350	0.1	0.045776
3.795017	0.1	0.046551
3.796683	0.1	0.042915
3.798350	0.1	0.034869
3.800017	0.1	0.024557
3.801683	0.1	0.015557
3.803350	0.1	0.011265
3.805017	0.1	0.012636
3.806683	0.1	0.018537
3.808350	0.1	0.027776
3.810017	0.1	0.038981
3.811683	0.1	0.048459
3.813350	0.1	0.052035
3.815017	0.1	0.047982
3.816683	0.1	0.039339
3.818350	0.1	0.031412
3.820017	0.1	0.027180
3.821683	0.1	0.026405
3.823350	0.1	0.028014
3.825017	0.1	0.030220
3.826683	0.1	0.030458
3.828350	0.1	0.028074
3.830017	0.1	0.025630
3.831683	0.1	0.026643
3.833350	0.1	0.031710
3.835017	0.1	0.038385
3.836683	0.1	0.043452
3.838350	0.1	0.045180
3.840017	0.1	0.043452
3.841683	0.1	0.038505
3.843350	0.1	0.031173
3.845017	0.1	0.023186
3.846683	0.1	0.016868
3.848350	0.1	0.013649
3.850017	0.1	0.014186
3.851683	0.1	0.018299
3.853350	0.1	0.024557
3.855017	0.1	0.031054
3.856683	0.1	0.035584
3.858350	0.1	0.037670
3.860017	0.1	0.039041
3.861683	0.1	0.041902
3.863350	0.1	0.045657
3.865017	0.1	0.047207
3.866683	0.1	0.043988
3.868350	0.1	0.036061
3.870017	0.1	0.026584
3.871683	0.1	0.019610
3.873350	0.1	0.016689
3.875017	0.1	0.016868
3.876683	0.1	0.018597
3.878350	0.1	0.020266
3.880017	0.1	0.020683
3.881683	0.1	0.019789
3.883350	0.1	0.018239
3.885017	0.1	0.016749
3.886683	0.1	0.016272
3.888350	0.1	0.017524
3.890017	0.1	0.021338
3.891683	0.1	0.028372
3.893350	0.1	0.037134
3.895017	0.1	0.043333
3.896683	0.1	0.043392
3.898350	0.1	0.037134
3.900017	0.1	0.027239
3.901683	0.1	0.016987
3.903350	0.1	0.009239
3.905017	0.1	0.006378
3.906683	0.1	0.009358
3.908350	0.1	0.017047
3.910017	0.1	0.026464
3.911683	0.1	0.034153
3.913350	0.1	0.037849
3.915017	0.1	0.037313
3.916683	0.1	0.034988
3.918350	0.1	0.033796
3.920017	0.1	0.034928
3.921683	0.1	0.036836
3.923350	0.1	0.036478
3.925017	0.1	0.032663
3.926683	0.1	0.027001
3.928350	0.1	0.021636
3.930017	0.1	0.017405
3.931683	0.1	0.014722
3.933350	0.1	0.014365
3.935017	0.1	0.016689
3.936683	0.1	0.020802
3.938350	0.1	0.025213
3.940017	0.1	0.028670
3.941683	0.1	0.030220
3.943350	0.1	0.029385
3.945017	0.1	0.026822
3.946683	0.1	0.023723
3.948350	0.1	0.021100
3.950017	0.1	0.019550
3.951683	0.1	0.018656
3.953350	0.1	0.017583
3.955017	0.1	0.017285
3.956683	0.1	0.019729
3.958350	0.1	0.025630
3.960017	0.1	0.033021
3.961683	0.1	0.039160
3.963350	0.1	0.042140
3.965017	0.1	0.042021
3.966683	0.1	0.040114
3.968350	0.1	0.038445
3.970017	0.1	0.039101
3.971683	0.1	0.041664
3.973350	0.1	0.043094
3.975017	0.1	0.040352
3.976683	0.1	0.033617
3.978350	0.1	0.025749
3.980017	0.1	0.019312
3.981683	0.1	0.015318
3.983350	0.1	0.014782
3.985017	0.1	0.018358
3.986683	0.1	0.024498
3.988350	0.1	0.029206
3.990017	0.1	0.029206
3.991683	0.1	0.024557
3.993350	0.1	0.017822
3.995017	0.1	0.012755
3.996683	0.1	0.011981
3.998350	0.1	0.015020
4.000017	0.1	0.018299
4.001683	0.1	0.018239
4.003350	0.1	0.014544
4.005017	0.1	0.009656
4.006683	0.1	0.006676
4.008350	0.1	0.007749
4.010017	0.1	0.012279
4.011683	0.1	0.017226
4.013350	0.1	0.019431
4.015017	0.1	0.018358
4.016683	0.1	0.015914
4.018350	0.1	0.014722
4.020017	0.1	0.015616
4.021683	0.1	0.017285
4.023350	0.1	0.019431
4.025017	0.1	0.023544
4.026683	0.1	0.030518
4.028350	0.1	0.038922
4.030017	0.1	0.045776
4.031683	0.1	0.048637
4.033350	0.1	0.046730
4.035017	0.1	0.040948
4.036683	0.1	0.033796
4.038350	0.1	0.028610
4.040017	0.1	0.027478
4.041683	0.1	0.029504
4.043350	0.1	0.031650
4.045017	0.1	0.032485
4.046683	0.1	0.032425
4.048350	0.1	0.031471
4.050017	0.1	0.028491
4.051683	0.1	0.022650
4.053350	0.1	0.016153
4.055017	0.1	0.012875
4.056683	0.1	0.014246
4.058350	0.1	0.017285
4.060017	0.1	0.017643
4.061683	0.1	0.014544
4.063350	0.1	0.010908
4.065017	0.1	0.010312
4.066683	0.1	0.013590
4.068350	0.1	0.018477
4.070017	0.1	0.020564
4.071683	0.1	0.018120
4.073350	0.1	0.013947
4.075017	0.1	0.012100
4.076683	0.1	0.014603
4.078350	0.1	0.020206
4.080017	0.1	0.024676
4.081683	0.1	0.024140
4.083350	0.1	0.018060
4.085017	0.1	0.009239
4.086683	0.1	0.001252
4.088350	0.1	-0.003159
4.090017	0.1	-0.002980
4.091683	0.1	0.001013
4.093350	0.1	0.007153
4.095017	0.1	0.012934
4.096683	0.1	0.016749
4.098350	0.1	0.019252
4.100017	0.1	0.021815
4.101683	0.1	0.024140
4.103350	0.1	0.025451
4.105017	0.1	0.025690
4.106683	0.1	0.025392
4.108350	0.1	0.024796
4.110017	0.1	0.023663
4.111683	0.1	0.021517
4.113350	0.1	0.018299
4.115017	0.1	0.013947
4.116683	0.1	0.009656
4.118350	0.1	0.007749
4.120017	0.1	0.010252
4.121683	0.1	0.016868
4.123350	0.1	0.024915
4.125017	0.1	0.030935
4.126683	0.1	0.033498
4.128350	0.1	0.033021
4.130017	0.1	0.031054
4.131683	0.1	0.028431
4.133350	0.1	0.024736
4.135017	0.1	0.018895
4.136683	0.1	0.010371
4.138350	0.1	-0.000238
4.140017	0.1	-0.010014
4.141683	0.1	-0.015140
4.143350	0.1	-0.014007
4.145017	0.1	-0.007808
4.146683	0.1	0.000298
4.148350	0.1	0.007868
4.150017	0.1	0.013709
4.151683	0.1	0.018120
4.153350	0.1	0.021279
4.155017	0.1	0.023425
4.156683	0.1	0.025690
4.158350	0.1	0.029325
4.160017	0.1	0.034332
4.161683	0.1	0.039577
4.163350	0.1	0.043750
4.165017	0.1	0.045419
4.166683	0.1	0.043988
4.168350	0.1	0.040472
4.170017	0.1	0.037193
4.171683	0.1	0.035763
4.173350	0.1	0.034988
4.175017	0.1	0.032842
4.176683	0.1	0.028610
4.178350	0.1	0.023544
4.180017	0.1	0.019014
4.181683	0.1	0.016749
4.183350	0.1	0.017285
4.185017	0.1	0.018954
4.186683	0.1	0.019193
4.188350	0.1	0.017583
4.190017	0.1	0.015318
4.191683	0.1	0.013471
4.193350	0.1	0.012219
4.195017	0.1	0.011623
4.196683	0.1	0.011802
4.198350	0.1	0.011981
4.200017	0.1	0.011146
4.201683	0.1	0.010073
4.203350	0.1	0.011206
4.205017	0.1	0.015855
4.206683	0.1	0.021815
4.208350	0.1	0.025213
4.210017	0.1	0.023425
4.211683	0.1	0.016570
4.213350	0.1	0.007808
4.215017	0.1	0.001669
4.216683	0.1	0.001371
4.218350	0.1	0.007153
4.220017	0.1	0.017405
4.221683	0.1	0.028849
4.223350	0.1	0.037730
4.225017	0.1	0.041604
4.226683	0.1	0.040650
4.228350	0.1	0.037134
4.230017	0.1	0.033200
4.231683	0.1	0.030100
4.233350	0.1	0.027180
4.235017	0.1	0.023842
4.236683	0.1	0.020862
4.238350	0.1	0.020027
4.240017	0.1	0.022411
4.241683	0.1	0.027657
4.243350	0.1	0.033736
4.245017	0.1	0.038087
4.246683	0.1	0.039458
4.248350	0.1	0.038445
4.250017	0.1	0.036538
4.251683	0.1	0.035584
4.253350	0.1	0.036776
4.255017	0.1	0.039101
4.256683	0.1	0.039458
4.258350	0.1	0.035465
4.260017	0.1	0.027776
4.261683	0.1	0.019550
4.263350	0.1	0.014246
4.265017	0.1	0.014484
4.266683	0.1	0.019848
4.268350	0.1	0.026762
4.270017	0.1	0.030935
4.271683	0.1	0.029624
4.273350	0.1	0.022948
4.275017	0.1	0.013709
4.276683	0.1	0.005543
4.278350	0.1	0.000775
4.280017	0.1	0.000477
4.281683	0.1	0.004232
4.283350	0.1	0.009954
4.285017	0.1	0.015438
4.286683	0.1	0.018835
4.288350	0.1	0.019312
4.290017	0.1	0.017881
4.291683	0.1	0.016212
4.293350	0.1	0.014901
4.295017	0.1	0.014603
4.296683	0.1	0.015855
4.298350	0.1	0.017524
4.300017	0.1	0.017107
4.301683	0.1	0.014186
4.303350	0.1	0.011027
4.305017	0.1	0.009656
4.306683	0.1	0.010252
4.308350	0.1	0.010848
4.310017	0.1	0.009835
4.311683	0.1	0.007689
4.313350	0.1	0.006616
4.315017	0.1	0.008285
4.316683	0.1	0.012398
4.318350	0.1	0.017822
4.320017	0.1	0.023067
4.321683	0.1	0.025749
4.323350	0.1	0.023961
4.325017	0.1	0.019133
4.326683	0.1	0.014901
4.328350	0.1	0.013709
4.330017	0.1	0.015259
4.331683	0.1	0.017822
4.333350	0.1	0.020862
4.335017	0.1	0.025094
4.336683	0.1	0.030756
4.338350	0.1	0.036180
4.340017	0.1	0.038624
4.341683	0.1	0.036716
4.343350	0.1	0.030398
4.345017	0.1	0.021577
4.346683	0.1	0.013649
4.348350	0.1	0.008941
4.350017	0.1	0.006855
4.351683	0.1	0.005603
4.353350	0.1	0.004888
4.355017	0.1	0.006139
4.356683	0.1	0.009418
4.358350	0.1	0.012815
4.360017	0.1	0.015080
4.361683	0.1	0.016749
4.363350	0.1	0.018835
4.365017	0.1	0.021577
4.366683	0.1	0.025153
4.368350	0.1	0.029147
4.370017	0.1	0.032425
4.371683	0.1	0.033617
4.373350	0.1	0.031590
4.375017	0.1	0.025988
4.376683	0.1	0.018477
4.378350	0.1	0.012338
4.380017	0.1	0.009537
4.381683	0.1	0.010252
4.383350	0.1	0.013888
4.385017	0.1	0.020385
4.386683	0.1	0.028372
4.388350	0.1	0.035226
4.390017	0.1	0.038743
4.391683	0.1	0.037968
4.393350	0.1	0.033259
4.395017	0.1	0.025690
4.396683	0.1	0.016928
4.398350	0.1	0.009418
4.400017	0.1	0.005960
4.401683	0.1	0.008285
4.403350	0.1	0.015199
4.405017	0.1	0.023186
4.406683	0.1	0.028729
4.408350	0.1	0.029862
4.410017	0.1	0.027001
4.411683	0.1	0.022531
4.413350	0.1	0.018537
4.415017	0.1	0.014842
4.416683	0.1	0.010610
4.418350	0.1	0.005841
4.420017	0.1	0.002027
4.421683	0.1	0.000060
4.423350	0.1	0.000060
4.425017	0.1	0.001907
4.426683	0.1	0.005245
4.428350	0.1	0.009179
4.430017	0.1	0.012934
4.431683	0.1	0.017107
4.433350	0.1	0.022352
4.435017	0.1	0.028253
4.436683	0.1	0.033379
4.438350	0.1	0.036538
4.440017	0.1	0.036776
4.441683	0.1	0.033319
4.443350	0.1	0.026643
4.445017	0.1	0.019014
4.446683	0.1	0.013351
4.448350	0.1	0.011563
4.450017	0.1	0.013053
4.451683	0.1	0.014722
4.453350	0.1	0.013828
4.455017	0.1	0.010967
4.456683	0.1	0.009954
4.458350	0.1	0.014305
4.460017	0.1	0.024021
4.461683	0.1	0.035524
4.463350	0.1	0.044405
4.465017	0.1	0.047565
4.466683	0.1	0.044286
4.468350	0.1	0.037432
4.470017	0.1	0.031352
4.471683	0.1	0.028849
4.473350	0.1	0.029445
4.475017	0.1	0.030398
4.476683	0.1	0.030279
4.478350	0.1	0.029325
4.480017	0.1	0.028014
4.481683	0.1	0.025809
4.483350	0.1	0.020683
4.485017	0.1	0.011861
4.486683	0.1	0.001967
4.488350	0.1	-0.003815
4.490017	0.1	-0.002146
4.491683	0.1	0.005603
4.493350	0.1	0.015080
4.495017	0.1	0.021815
4.496683	0.1	0.024080
4.498350	0.1	0.024140
4.500017	0.1	0.025809
4.501683	0.1	0.029862
4.503350	0.1	0.034034
4.505017	0.1	0.035763
4.506683	0.1	0.034153
4.508350	0.1	0.029743
4.510017	0.1	0.024557
4.511683	0.1	0.021219
4.513350	0.1	0.021756
4.515017	0.1	0.026405
4.516683	0.1	0.033677
4.518350	0.1	0.040889
4.520017	0.1	0.045478
4.521683	0.1	0.045717
4.523350	0.1	0.041783
4.525017	0.1	0.034213
4.526683	0.1	0.023901
4.528350	0.1	0.013590
4.530017	0.1	0.006795
4.531683	0.1	0.006139
4.533350	0.1	0.011563
4.535017	0.1	0.020504
4.536683	0.1	0.028968
4.538350	0.1	0.033677
4.540017	0.1	0.034034
4.541683	0.1	0.031590
4.543350	0.1	0.028551
4.545017	0.1	0.026524
4.546683	0.1	0.026047
4.548350	0.1	0.027120
4.550017	0.1	0.029922
4.551683	0.1	0.034153
4.553350	0.1	0.038266
4.555017	0.1	0.039756
4.556683	0.1	0.036836
4.558350	0.1	0.029624
4.560017	0.1	0.020623
4.561683	0.1	0.013709
4.563350	0.1	0.011444
4.565017	0.1	0.013351
4.566683	0.1	0.017047
4.568350	0.1	0.020087
4.570017	0.1	0.021815
4.571683	0.1	0.023305
4.573350	0.1	0.025749
4.575017	0.1	0.029266
4.576683	0.1	0.032783
4.578350	0.1	0.035346
4.580017	0.1	0.036299
4.581683	0.1	0.035584
4.583350	0.1	0.033438
4.585017	0.1	0.030041
4.586683	0.1	0.026584
4.588350	0.1	0.025153
4.590017	0.1	0.026762
4.591683	0.1	0.029683
4.593350	0.1	0.031054
4.595017	0.1	0.029624
4.596683	0.1	0.026584
4.598350	0.1	0.024080
4.600017	0.1	0.022709
4.601683	0.1	0.022173
4.603350	0.1	0.022113
4.605017	0.1	0.022888
4.606683	0.1	0.024974
4.608350	0.1	0.028133
4.610017	0.1	0.031114
4.611683	0.1	0.031769
4.613350	0.1	0.029445
4.615017	0.1	0.025749
4.616683	0.1	0.023186
4.618350	0.1	0.024021
4.620017	0.1	0.028968
4.621683	0.1	0.036836
4.623350	0.1	0.045240
4.625017	0.1	0.052929
4.626683	0.1	0.060201
4.628350	0.1	0.066400
4.630017	0.1	0.069737
4.631683	0.1	0.068903
4.633350	0.1	0.064433
4.635017	0.1	0.057399
4.636683	0.1	0.048697
4.638350	0.1	0.039637
4.640017	0.1	0.031471
4.641683	0.1	0.025570
4.643350	0.1	0.023246
4.645017	0.1	0.026345
4.646683	0.1	0.034809
4.648350	0.1	0.045121
4.650017	0.1	0.051796
4.651683	0.1	0.052035
4.653350	0.1	0.046849
4.655017	0.1	0.039160
4.656683	0.1	0.031829
4.658350	0.1	0.026703
4.660017	0.1	0.024319
4.661683	0.1	0.023663
4.663350	0.1	0.023663
4.665017	0.1	0.024736
4.666683	0.1	0.027537
4.668350	0.1	0.030756
4.670017	0.1	0.031650
4.671683	0.1	0.028372
4.673350	0.1	0.021696
4.675017	0.1	0.015199
4.676683	0.1	0.013292
4.678350	0.1	0.016928
4.680017	0.1	0.022948
4.681683	0.1	0.027537
4.683350	0.1	0.029862
4.685017	0.1	0.031173
4.686683	0.1	0.032783
4.688350	0.1	0.034511
4.690017	0.1	0.034511
4.691683	0.1	0.030577
4.693350	0.1	0.023723
4.695017	0.1	0.017941
4.696683	0.1	0.016451
4.698350	0.1	0.018775
4.700017	0.1	0.022233
4.701683	0.1	0.024557
4.703350	0.1	0.025332
4.705017	0.1	0.025928
4.706683	0.1	0.028193
4.708350	0.1	0.031531
4.710017	0.1	0.033975
4.711683	0.1	0.034690
4.713350	0.1	0.033915
4.715017	0.1	0.032306
4.716683	0.1	0.030458
4.718350	0.1	0.029683
4.720017	0.1	0.031054
4.721683	0.1	0.034750
4.723350	0.1	0.039518
4.725017	0.1	0.043333
4.726683	0.1	0.044525
4.728350	0.1	0.043273
4.730017	0.1	0.041604
4.731683	0.1	0.041723
4.733350	0.1	0.044107
4.735017	0.1	0.047624
4.736683	0.1	0.050187
4.738350	0.1	0.050306
4.740017	0.1	0.048518
4.741683	0.1	0.047445
4.743350	0.1	0.048757
4.745017	0.1	0.050664
4.746683	0.1	0.048935
4.748350	0.1	0.042379
4.750017	0.1	0.034094
4.751683	0.1	0.028253
4.753350	0.1	0.026822
4.755017	0.1	0.028729
4.756683	0.1	0.030935
4.758350	0.1	0.030875
4.760017	0.1	0.029087
4.761683	0.1	0.027895
4.763350	0.1	0.028431
4.765017	0.1	0.028670
4.766683	0.1	0.026226
4.768350	0.1	0.021219
4.770017	0.1	0.016153
4.771683	0.1	0.013769
4.773350	0.1	0.015855
4.775017	0.1	0.021994
4.776683	0.1	0.029504
4.778350	0.1	0.035048
4.780017	0.1	0.036836
4.781683	0.1	0.035942
4.783350	0.1	0.034869
4.785017	0.1	0.034273
4.786683	0.1	0.032842
4.788350	0.1	0.030160
4.790017	0.1	0.027835
4.791683	0.1	0.027776
4.793350	0.1	0.029325
4.795017	0.1	0.029981
4.796683	0.1	0.028253
4.798350	0.1	0.024974
4.800017	0.1	0.022471
4.801683	0.1	0.022590
4.803350	0.1	0.025868
4.805017	0.1	0.031173
4.806683	0.1	0.036597
4.808350	0.1	0.040352
4.810017	0.1	0.041127
4.811683	0.1	0.039876
4.813350	0.1	0.039101
4.815017	0.1	0.040352
4.816683	0.1	0.042379
4.818350	0.1	0.042319
4.820017	0.1	0.038862
4.821683	0.1	0.034034
4.823350	0.1	0.031590
4.825017	0.1	0.033140
4.826683	0.1	0.036776
4.828350	0.1	0.039101
4.830017	0.1	0.038981
4.831683	0.1	0.037730
4.833350	0.1	0.037551
4.835017	0.1	0.039220
4.836683	0.1	0.041664
4.838350	0.1	0.043750
4.840017	0.1	0.045359
4.841683	0.1	0.046968
4.843350	0.1	0.048697
4.845017	0.1	0.051022
4.846683	0.1	0.053585
4.848350	0.1	0.055015
4.850017	0.1	0.054598
4.851683	0.1	0.053465
4.853350	0.1	0.053227
4.855017	0.1	0.055254
4.856683	0.1	0.058949
4.858350	0.1	0.062346
4.860017	0.1	0.063241
4.861683	0.1	0.060737
4.863350	0.1	0.055671
4.865017	0.1	0.050128
4.866683	0.1	0.046670
4.868350	0.1	0.046313
4.870017	0.1	0.047863
4.871683	0.1	0.048697
4.873350	0.1	0.047326
4.875017	0.1	0.045478
4.876683	0.1	0.047445
4.878350	0.1	0.055373
4.880017	0.1	0.066161
4.881683	0.1	0.074387
4.883350	0.1	0.077307
4.885017	0.1	0.075459
4.886683	0.1	0.070572
4.888350	0.1	0.063956
4.890017	0.1	0.057697
4.891683	0.1	0.052750
4.893350	0.1	0.048161
4.895017	0.1	0.043333
4.896683	0.1	0.041008
4.898350	0.1	0.044286
4.900017	0.1	0.052869
4.901683	0.1	0.062943
4.903350	0.1	0.069916
4.905017	0.1	0.070870
4.906683	0.1	0.066221
4.908350	0.1	0.059485
4.910017	0.1	0.054300
4.911683	0.1	0.052869
4.913350	0.1	0.054538
4.915017	0.1	0.056088
4.916683	0.1	0.054896
4.918350	0.1	0.051320
4.920017	0.1	0.048399
4.921683	0.1	0.048220
4.923350	0.1	0.050783
4.925017	0.1	0.055313
4.926683	0.1	0.061572
4.928350	0.1	0.068903
4.930017	0.1	0.075042
4.931683	0.1	0.077724
4.933350	0.1	0.076115
4.935017	0.1	0.070691
4.936683	0.1	0.063419
4.938350	0.1	0.057161
4.940017	0.1	0.054061
4.941683	0.1	0.054419
4.943350	0.1	0.056088
4.945017	0.1	0.055909
4.946683	0.1	0.052810
4.948350	0.1	0.048995
4.950017	0.1	0.047028
4.951683	0.1	0.047624
4.953350	0.1	0.049114
4.955017	0.1	0.048697
4.956683	0.1	0.044823
4.958350	0.1	0.038683
4.960017	0.1	0.033796
4.961683	0.1	0.032961
4.963350	0.1	0.036001
4.965017	0.1	0.040710
4.966683	0.1	0.045300
4.968350	0.1	0.049710
4.970017	0.1	0.054002
4.971683	0.1	0.057280
4.973350	0.1	0.058115
4.975017	0.1	0.055313
4.976683	0.1	0.048697
4.978350	0.1	0.040650
4.980017	0.1	0.034988
4.981683	0.1	0.034034
4.983350	0.1	0.037014
4.985017	0.1	0.042021
4.986683	0.1	0.047803
4.988350	0.1	0.054002
4.990017	0.1	0.060439
4.991683	0.1	0.065446
4.993350	0.1	0.066638
4.995017	0.1	0.063479
4.996683	0.1	0.057817
4.998350	0.1	0.052989
5.000017	0.1	0.051618
5.001683	0.1	0.054479
5.003350	0.1	0.060260
5.005017	0.1	0.066578
5.006683	0.1	0.071168
5.008350	0.1	0.073254
5.010017	0.1	0.072598
5.011683	0.1	0.069797
5.013350	0.1	0.066817
5.015017	0.1	0.065923
5.016683	0.1	0.067830
5.018350	0.1	0.071645
5.020017	0.1	0.075519
5.021683	0.1	0.077724
5.023350	0.1	0.077128
5.025017	0.1	0.073791
5.026683	0.1	0.068903
5.028350	0.1	0.064909
5.030017	0.1	0.063837
5.031683	0.1	0.066459
5.033350	0.1	0.071824
5.035017	0.1	0.078022
5.036683	0.1	0.083148
5.038350	0.1	0.086069
5.040017	0.1	0.087202
5.041683	0.1	0.088036
5.043350	0.1	0.089049
5.045017	0.1	0.089169
5.046683	0.1	0.087321
5.048350	0.1	0.083923
5.050017	0.1	0.081360
5.051683	0.1	0.081182
5.053350	0.1	0.082791
5.055017	0.1	0.083983
5.056683	0.1	0.083327
5.058350	0.1	0.081837
5.060017	0.1	0.081301
5.061683	0.1	0.081956
5.063350	0.1	0.082552
5.065017	0.1	0.082254
5.066683	0.1	0.081360
5.068350	0.1	0.080645
5.070017	0.1	0.080526
5.071683	0.1	0.080884
5.073350	0.1	0.081301
5.075017	0.1	0.081480
5.076683	0.1	0.082135
5.078350	0.1	0.084102
5.080017	0.1	0.087023
5.081683	0.1	0.088692
5.083350	0.1	0.087559
5.085017	0.1	0.083685
5.086683	0.1	0.078499
5.088350	0.1	0.072658
5.090017	0.1	0.066519
5.091683	0.1	0.061572
5.093350	0.1	0.060678
5.095017	0.1	0.066042
5.096683	0.1	0.076413
5.098350	0.1	0.087380
5.100017	0.1	0.094950
5.101683	0.1	0.097752
5.103350	0.1	0.096798
5.105017	0.1	0.092745
5.106683	0.1	0.085473
5.108350	0.1	0.077128
5.110017	0.1	0.070989
5.111683	0.1	0.067770
5.113350	0.1	0.065923
5.115017	0.1	0.064909
5.116683	0.1	0.066817
5.118350	0.1	0.073254
5.120017	0.1	0.082672
5.121683	0.1	0.091136
5.123350	0.1	0.096083
5.125017	0.1	0.097871
5.126683	0.1	0.098109
5.128350	0.1	0.097871
5.130017	0.1	0.096440
5.131683	0.1	0.092685
5.133350	0.1	0.087738
5.135017	0.1	0.085056
5.136683	0.1	0.086606
5.138350	0.1	0.090659
5.140017	0.1	0.093102
5.141683	0.1	0.090480
5.143350	0.1	0.082731
5.145017	0.1	0.073612
5.146683	0.1	0.068426
5.148350	0.1	0.069916
5.150017	0.1	0.076413
5.151683	0.1	0.084400
5.153350	0.1	0.091493
5.155017	0.1	0.097215
5.156683	0.1	0.101268
5.158350	0.1	0.102341
5.160017	0.1	0.099540
5.161683	0.1	0.094652
5.163350	0.1	0.091791
5.165017	0.1	0.092983
5.166683	0.1	0.097156
5.168350	0.1	0.101447
5.170017	0.1	0.103235
5.171683	0.1	0.102639
5.173350	0.1	0.101447
5.175017	0.1	0.100791
5.176683	0.1	0.100076
5.178350	0.1	0.099242
5.180017	0.1	0.098765
5.181683	0.1	0.099301
5.183350	0.1	0.100791
5.185017	0.1	0.102222
5.186683	0.1	0.102401
5.188350	0.1	0.101209
5.190017	0.1	0.100017
5.191683	0.1	0.100017
5.193350	0.1	0.101089
5.195017	0.1	0.101924
5.196683	0.1	0.100851
5.198350	0.1	0.097513
5.200017	0.1	0.093520
5.201683	0.1	0.089943
5.203350	0.1	0.085354
5.205017	0.1	0.078022
5.206683	0.1	0.068724
5.208350	0.1	0.060797
5.210017	0.1	0.056803
5.211683	0.1	0.057340
5.213350	0.1	0.061929
5.215017	0.1	0.068843
5.216683	0.1	0.075817
5.218350	0.1	0.081718
5.220017	0.1	0.087082
5.221683	0.1	0.091791
5.223350	0.1	0.095487
5.225017	0.1	0.098228
5.226683	0.1	0.100672
5.228350	0.1	0.103593
5.230017	0.1	0.107169
5.231683	0.1	0.109851
5.233350	0.1	0.108778
5.235017	0.1	0.103116
5.236683	0.1	0.095189
5.238350	0.1	0.088274
5.240017	0.1	0.083625
5.241683	0.1	0.081539
5.243350	0.1	0.082672
5.245017	0.1	0.087500
5.246683	0.1	0.094473
5.248350	0.1	0.100315
5.250017	0.1	0.102162
5.251683	0.1	0.098825
5.253350	0.1	0.091970
5.255017	0.1	0.085235
5.256683	0.1	0.081778
5.258350	0.1	0.082314
5.260017	0.1	0.085771
5.261683	0.1	0.090599
5.263350	0.1	0.096500
5.265017	0.1	0.103593
5.266683	0.1	0.110984
5.268350	0.1	0.116408
5.270017	0.1	0.117362
5.271683	0.1	0.113428
5.273350	0.1	0.106692
5.275017	0.1	0.099957
5.276683	0.1	0.095069
5.278350	0.1	0.092626
5.280017	0.1	0.093102
5.281683	0.1	0.095904
5.283350	0.1	0.099063
5.285017	0.1	0.099301
5.286683	0.1	0.095129
5.288350	0.1	0.087678
5.290017	0.1	0.080764
5.291683	0.1	0.078380
5.293350	0.1	0.081480
5.295017	0.1	0.088334
5.296683	0.1	0.095725
5.298350	0.1	0.101447
5.300017	0.1	0.105143
5.301683	0.1	0.107169
5.303350	0.1	0.108421
5.305017	0.1	0.109792
5.306683	0.1	0.111640
5.308350	0.1	0.113726
5.310017	0.1	0.114501
5.311683	0.1	0.111878
5.313350	0.1	0.105441
5.315017	0.1	0.097692
5.316683	0.1	0.091612
5.318350	0.1	0.088274
5.320017	0.1	0.087202
5.321683	0.1	0.087202
5.323350	0.1	0.086784
5.325017	0.1	0.085175
5.326683	0.1	0.083089
5.328350	0.1	0.082374
5.330017	0.1	0.085115
5.331683	0.1	0.092089
5.333350	0.1	0.102222
5.335017	0.1	0.113785
5.336683	0.1	0.124633
5.338350	0.1	0.132144
5.340017	0.1	0.133395
5.341683	0.1	0.127494
5.343350	0.1	0.116587
5.345017	0.1	0.105202
5.346683	0.1	0.097811
5.348350	0.1	0.096977
5.350017	0.1	0.101864
5.351683	0.1	0.109494
5.353350	0.1	0.117183
5.355017	0.1	0.123858
5.356683	0.1	0.128508
5.358350	0.1	0.130236
5.360017	0.1	0.128567
5.361683	0.1	0.124216
5.363350	0.1	0.118852
5.365017	0.1	0.114620
5.366683	0.1	0.113308
5.368350	0.1	0.115693
5.370017	0.1	0.120461
5.371683	0.1	0.123858
5.373350	0.1	0.123560
5.375017	0.1	0.120401
5.376683	0.1	0.117600
5.378350	0.1	0.117719
5.380017	0.1	0.120938
5.381683	0.1	0.125289
5.383350	0.1	0.128210
5.385017	0.1	0.128031
5.386683	0.1	0.124156
5.388350	0.1	0.117064
5.390017	0.1	0.108719
5.391683	0.1	0.101626
5.393350	0.1	0.096619
5.395017	0.1	0.092983
5.396683	0.1	0.090480
5.398350	0.1	0.090241
5.400017	0.1	0.092387
5.401683	0.1	0.095665
5.403350	0.1	0.098050
5.405017	0.1	0.099063
5.406683	0.1	0.100136
5.408350	0.1	0.102460
5.410017	0.1	0.106037
5.411683	0.1	0.110626
5.413350	0.1	0.115991
5.415017	0.1	0.120461
5.416683	0.1	0.122547
5.418350	0.1	0.122488
5.420017	0.1	0.121176
5.421683	0.1	0.119030
5.423350	0.1	0.116229
5.425017	0.1	0.113428
5.426683	0.1	0.111341
5.428350	0.1	0.110269
5.430017	0.1	0.110030
5.431683	0.1	0.110209
5.433350	0.1	0.109553
5.435017	0.1	0.106990
5.436683	0.1	0.102758
5.438350	0.1	0.098825
5.440017	0.1	0.097990
5.441683	0.1	0.101805
5.443350	0.1	0.108778
5.445017	0.1	0.114858
5.446683	0.1	0.116587
5.448350	0.1	0.113130
5.450017	0.1	0.105739
5.451683	0.1	0.097156
5.453350	0.1	0.091374
5.455017	0.1	0.092089
5.456683	0.1	0.099003
5.458350	0.1	0.107586
5.460017	0.1	0.113666
5.461683	0.1	0.116348
5.463350	0.1	0.117064
5.465017	0.1	0.117183
5.466683	0.1	0.117421
5.468350	0.1	0.118136
5.470017	0.1	0.118971
5.471683	0.1	0.119209
5.473350	0.1	0.119150
5.475017	0.1	0.119746
5.476683	0.1	0.120878
5.478350	0.1	0.122070
5.480017	0.1	0.123501
5.481683	0.1	0.125527
5.483350	0.1	0.127912
5.485017	0.1	0.129998
5.486683	0.1	0.131607
5.488350	0.1	0.131905
5.490017	0.1	0.128984
5.491683	0.1	0.122547
5.493350	0.1	0.114977
5.495017	0.1	0.109255
5.496683	0.1	0.106573
5.498350	0.1	0.106454
5.500017	0.1	0.106335
5.501683	0.1	0.103772
5.503350	0.1	0.099123
5.505017	0.1	0.094950
5.506683	0.1	0.093341
5.508350	0.1	0.095308
5.510017	0.1	0.101209
5.511683	0.1	0.109613
5.513350	0.1	0.117421
5.515017	0.1	0.122011
5.516683	0.1	0.123441
5.518350	0.1	0.123143
5.520017	0.1	0.122428
5.521683	0.1	0.122070
5.523350	0.1	0.122607
5.525017	0.1	0.124097
5.526683	0.1	0.126004
5.528350	0.1	0.127137
5.530017	0.1	0.126243
5.531683	0.1	0.122905
5.533350	0.1	0.119329
5.535017	0.1	0.118673
5.536683	0.1	0.121653
5.538350	0.1	0.125647
5.540017	0.1	0.127554
5.541683	0.1	0.127077
5.543350	0.1	0.126183
5.545017	0.1	0.125945
5.546683	0.1	0.126362
5.548350	0.1	0.126541
5.550017	0.1	0.125527
5.551683	0.1	0.123322
5.553350	0.1	0.121117
5.555017	0.1	0.120223
5.556683	0.1	0.120819
5.558350	0.1	0.121713
5.560017	0.1	0.120759
5.561683	0.1	0.116408
5.563350	0.1	0.109196
5.565017	0.1	0.101268
5.566683	0.1	0.095308
5.568350	0.1	0.093639
5.570017	0.1	0.097692
5.571683	0.1	0.107110
5.573350	0.1	0.119329
5.575017	0.1	0.130653
5.576683	0.1	0.138283
5.578350	0.1	0.141382
5.580017	0.1	0.140309
5.581683	0.1	0.135958
5.583350	0.1	0.129640
5.585017	0.1	0.122249
5.586683	0.1	0.114560
5.588350	0.1	0.107765
5.590017	0.1	0.104427
5.591683	0.1	0.105977
5.593350	0.1	0.110805
5.595017	0.1	0.115633
5.596683	0.1	0.118673
5.598350	0.1	0.119925
5.600017	0.1	0.120699
5.601683	0.1	0.122428
5.603350	0.1	0.125766
5.605017	0.1	0.130653
5.606683	0.1	0.135839
5.608350	0.1	0.140131
5.610017	0.1	0.142932
5.611683	0.1	0.144362
5.613350	0.1	0.143111
5.615017	0.1	0.137627
5.616683	0.1	0.128865
5.618350	0.1	0.119388
5.620017	0.1	0.111163
5.621683	0.1	0.105143
5.623350	0.1	0.102162
5.625017	0.1	0.103235
5.626683	0.1	0.109017
5.628350	0.1	0.118613
5.630017	0.1	0.129223
5.631683	0.1	0.137985
5.633350	0.1	0.144184
5.635017	0.1	0.148118
5.636683	0.1	0.150204
5.638350	0.1	0.150442
5.640017	0.1	0.148594
5.641683	0.1	0.144541
5.643350	0.1	0.138760
5.645017	0.1	0.132322
5.646683	0.1	0.127137
5.648350	0.1	0.124276
5.650017	0.1	0.122488
5.651683	0.1	0.119388
5.653350	0.1	0.114799
5.655017	0.1	0.110805
5.656683	0.1	0.109494
5.658350	0.1	0.111341
5.660017	0.1	0.115275
5.661683	0.1	0.119746
5.663350	0.1	0.123203
5.665017	0.1	0.124395
5.666683	0.1	0.123084
5.668350	0.1	0.120580
5.670017	0.1	0.118136
5.671683	0.1	0.115871
5.673350	0.1	0.113308
5.675017	0.1	0.110090
5.676683	0.1	0.106275
5.678350	0.1	0.102699
5.680017	0.1	0.100195
5.681683	0.1	0.099361
5.683350	0.1	0.100315
5.685017	0.1	0.103235
5.686683	0.1	0.107884
5.688350	0.1	0.112772
5.690017	0.1	0.115812
5.691683	0.1	0.115514
5.693350	0.1	0.112176
5.695017	0.1	0.107706
5.696683	0.1	0.104547
5.698350	0.1	0.105083
5.700017	0.1	0.110269
5.701683	0.1	0.117660
5.703350	0.1	0.122607
5.705017	0.1	0.121832
5.706683	0.1	0.116527
5.708350	0.1	0.110328
5.710017	0.1	0.105739
5.711683	0.1	0.102580
5.713350	0.1	0.098884
5.715017	0.1	0.093758
5.716683	0.1	0.088811
5.718350	0.1	0.087142
5.720017	0.1	0.090599
5.721683	0.1	0.097871
5.723350	0.1	0.105083
5.725017	0.1	0.108540
5.726683	0.1	0.107229
5.728350	0.1	0.102818
5.730017	0.1	0.098109
5.731683	0.1	0.095487
5.733350	0.1	0.094712
5.735017	0.1	0.093997
5.736683	0.1	0.092566
5.738350	0.1	0.092089
5.740017	0.1	0.094593
5.741683	0.1	0.099480
5.743350	0.1	0.104070
5.745017	0.1	0.106335
5.746683	0.1	0.106692
5.748350	0.1	0.107110
5.750017	0.1	0.109255
5.751683	0.1	0.112653
5.753350	0.1	0.113845
5.755017	0.1	0.109971
5.756683	0.1	0.102460
5.758350	0.1	0.095725
5.760017	0.1	0.093043
5.761683	0.1	0.094950
5.763350	0.1	0.100315
5.765017	0.1	0.107944
5.766683	0.1	0.116169
5.768350	0.1	0.122845
5.770017	0.1	0.126123
5.771683	0.1	0.125349
5.773350	0.1	0.121772
5.775017	0.1	0.117719
5.776683	0.1	0.115514
5.778350	0.1	0.115991
5.780017	0.1	0.118434
5.781683	0.1	0.121057
5.783350	0.1	0.122130
5.785017	0.1	0.120640
5.786683	0.1	0.117004
5.788350	0.1	0.112593
5.790017	0.1	0.109434
5.791683	0.1	0.109136
5.793350	0.1	0.111818
5.795017	0.1	0.115514
5.796683	0.1	0.117362
5.798350	0.1	0.115037
5.800017	0.1	0.108600
5.801683	0.1	0.100195
5.803350	0.1	0.092268
5.805017	0.1	0.086248
5.806683	0.1	0.083268
5.808350	0.1	0.084400
5.810017	0.1	0.089705
5.811683	0.1	0.098288
5.813350	0.1	0.107944
5.815017	0.1	0.115216
5.816683	0.1	0.117600
5.818350	0.1	0.115573
5.820017	0.1	0.112176
5.821683	0.1	0.110447
5.823350	0.1	0.111520
5.825017	0.1	0.114262
5.826683	0.1	0.116766
5.828350	0.1	0.117540
5.830017	0.1	0.117302
5.831683	0.1	0.117362
5.833350	0.1	0.117302
5.835017	0.1	0.115871
5.836683	0.1	0.113070
5.838350	0.1	0.110805
5.840017	0.1	0.110686
5.841683	0.1	0.112772
5.843350	0.1	0.115275
5.845017	0.1	0.116050
5.846683	0.1	0.114739
5.848350	0.1	0.113070
5.850017	0.1	0.112534
5.851683	0.1	0.112593
5.853350	0.1	0.111878
5.855017	0.1	0.109971
5.856683	0.1	0.108719
5.858350	0.1	0.110865
5.860017	0.1	0.116944
5.861683	0.1	0.123680
5.863350	0.1	0.126958
5.865017	0.1	0.125408
5.866683	0.1	0.120640
5.868350	0.1	0.115275
5.870017	0.1	0.111580
5.871683	0.1	0.110626
5.873350	0.1	0.111818
5.875017	0.1	0.113845
5.876683	0.1	0.115633
5.878350	0.1	0.116825
5.880017	0.1	0.117302
5.881683	0.1	0.116885
5.883350	0.1	0.115037
5.885017	0.1	0.111341
5.886683	0.1	0.106037
5.888350	0.1	0.100195
5.890017	0.1	0.095665
5.891683	0.1	0.093222
5.893350	0.1	0.092328
5.895017	0.1	0.091970
5.896683	0.1	0.091493
5.898350	0.1	0.091016
5.900017	0.1	0.091136
5.901683	0.1	0.091612
5.903350	0.1	0.091314
5.905017	0.1	0.090003
5.906683	0.1	0.088692
5.908350	0.1	0.088394
5.910017	0.1	0.089467
5.911683	0.1	0.091612
5.913350	0.1	0.094235
5.915017	0.1	0.097275
5.916683	0.1	0.100434
5.918350	0.1	0.102282
5.920017	0.1	0.100553
5.921683	0.1	0.094593
5.923350	0.1	0.087202
5.925017	0.1	0.082672
5.926683	0.1	0.083566
5.928350	0.1	0.088990
5.930017	0.1	0.095844
5.931683	0.1	0.101626
5.933350	0.1	0.105560
5.935017	0.1	0.108182
5.936683	0.1	0.111043
5.938350	0.1	0.115037
5.940017	0.1	0.118971
5.941683	0.1	0.120819
5.943350	0.1	0.120163
5.945017	0.1	0.118792
5.946683	0.1	0.117779
5.948350	0.1	0.117004
5.950017	0.1	0.116110
5.951683	0.1	0.115097
5.953350	0.1	0.114083
5.955017	0.1	0.112712
5.956683	0.1	0.109553
5.958350	0.1	0.103891
5.960017	0.1	0.097632
5.961683	0.1	0.094295
5.963350	0.1	0.095606
5.965017	0.1	0.100315
5.966683	0.1	0.105143
5.968350	0.1	0.107169
5.970017	0.1	0.106394
5.971683	0.1	0.105381
5.973350	0.1	0.106394
5.975017	0.1	0.108600
5.976683	0.1	0.109255
5.978350	0.1	0.106394
5.980017	0.1	0.099778
5.981683	0.1	0.092566
5.983350	0.1	0.089109
5.985017	0.1	0.091255
5.986683	0.1	0.096262
5.988350	0.1	0.100434
5.990017	0.1	0.102103
5.991683	0.1	0.102103
5.993350	0.1	0.100911
5.995017	0.1	0.098109
5.996683	0.1	0.093400
5.998350	0.1	0.087261
6.000017	0.1	0.080347
6.001683	0.1	0.073850
6.003350	0.1	0.069857
6.005017	0.1	0.069737
6.006683	0.1	0.073016
6.008350	0.1	0.078142
6.010017	0.1	0.082910
6.011683	0.1	0.085592
6.013350	0.1	0.085831
6.015017	0.1	0.084877
6.016683	0.1	0.084341
6.018350	0.1	0.085592
6.020017	0.1	0.089586
6.021683	0.1	0.095367
6.023350	0.1	0.099897
6.025017	0.1	0.099301
6.026683	0.1	0.092983
6.028350	0.1	0.084698
6.030017	0.1	0.079215
6.031683	0.1	0.078082
6.033350	0.1	0.080049
6.035017	0.1	0.083923
6.036683	0.1	0.088513
6.038350	0.1	0.092447
6.040017	0.1	0.094771
6.041683	0.1	0.095904
6.043350	0.1	0.097394
6.045017	0.1	0.099957
6.046683	0.1	0.102818
6.048350	0.1	0.104606
6.050017	0.1	0.104547
6.051683	0.1	0.103176
6.053350	0.1	0.102043
6.055017	0.1	0.101864
6.056683	0.1	0.101745
6.058350	0.1	0.100613
6.060017	0.1	0.098288
6.061683	0.1	0.095367
6.063350	0.1	0.093341
6.065017	0.1	0.093758
6.066683	0.1	0.096023
6.068350	0.1	0.097871
6.070017	0.1	0.098467
6.071683	0.1	0.099063
6.073350	0.1	0.100017
6.075017	0.1	0.099719
6.076683	0.1	0.097394
6.078350	0.1	0.094056
6.080017	0.1	0.091493
6.081683	0.1	0.091016
6.083350	0.1	0.092924
6.085017	0.1	0.095844
6.086683	0.1	0.097632
6.088350	0.1	0.096440
6.090017	0.1	0.091970
6.091683	0.1	0.086367
6.093350	0.1	0.083447
6.095017	0.1	0.086010
6.096683	0.1	0.093639
6.098350	0.1	0.103414
6.100017	0.1	0.111580
6.101683	0.1	0.115454
6.103350	0.1	0.114620
6.105017	0.1	0.111043
6.106683	0.1	0.108063
6.108350	0.1	0.107408
6.110017	0.1	0.108302
6.111683	0.1	0.108480
6.113350	0.1	0.106394
6.115017	0.1	0.102997
6.116683	0.1	0.100315
6.118350	0.1	0.098646
6.120017	0.1	0.096560
6.121683	0.1	0.094712
6.123350	0.1	0.095308
6.125017	0.1	0.099003
6.126683	0.1	0.103891
6.128350	0.1	0.106692
6.130017	0.1	0.105262
6.131683	0.1	0.099421
6.133350	0.1	0.091136
6.135017	0.1	0.083268
6.136683	0.1	0.079036
6.138350	0.1	0.080884
6.140017	0.1	0.088811
6.141683	0.1	0.099897
6.143350	0.1	0.109971
6.145017	0.1	0.116050
6.146683	0.1	0.117421
6.148350	0.1	0.115752
6.150017	0.1	0.113726
6.151683	0.1	0.112832
6.153350	0.1	0.111818
6.155017	0.1	0.108659
6.156683	0.1	0.103593
6.158350	0.1	0.098705
6.160017	0.1	0.095606
6.161683	0.1	0.093997
6.163350	0.1	0.092626
6.165017	0.1	0.089407
6.166683	0.1	0.083268
6.168350	0.1	0.075459
6.170017	0.1	0.069737
6.171683	0.1	0.068963
6.173350	0.1	0.072420
6.175017	0.1	0.077009
6.176683	0.1	0.080287
6.178350	0.1	0.082552
6.180017	0.1	0.085473
6.181683	0.1	0.090241
6.183350	0.1	0.096619
6.185017	0.1	0.102997
6.186683	0.1	0.107229
6.188350	0.1	0.108004
6.190017	0.1	0.105739
6.191683	0.1	0.101984
6.193350	0.1	0.098586
6.195017	0.1	0.096798
6.196683	0.1	0.096440
6.198350	0.1	0.096619
6.200017	0.1	0.096560
6.201683	0.1	0.096500
6.203350	0.1	0.097513
6.205017	0.1	0.100136
6.206683	0.1	0.102878
6.208350	0.1	0.103593
6.210017	0.1	0.101328
6.211683	0.1	0.098050
6.213350	0.1	0.096858
6.215017	0.1	0.098705
6.216683	0.1	0.101686
6.218350	0.1	0.102878
6.220017	0.1	0.101686
6.221683	0.1	0.099063
6.223350	0.1	0.095844
6.225017	0.1	0.092626
6.226683	0.1	0.090718
6.228350	0.1	0.091434
6.230017	0.1	0.094712
6.231683	0.1	0.098944
6.233350	0.1	0.103354
6.235017	0.1	0.108242
6.236683	0.1	0.114203
6.238350	0.1	0.120044
6.240017	0.1	0.123501
6.241683	0.1	0.123322
6.243350	0.1	0.120521
6.245017	0.1	0.117838
6.246683	0.1	0.117183
6.248350	0.1	0.117064
6.250017	0.1	0.114083
6.251683	0.1	0.106871
6.253350	0.1	0.097573
6.255017	0.1	0.090361
6.256683	0.1	0.088096
6.258350	0.1	0.091195
6.260017	0.1	0.097036
6.261683	0.1	0.101924
6.263350	0.1	0.103176
6.265017	0.1	0.100672
6.266683	0.1	0.096798
6.268350	0.1	0.094771
6.270017	0.1	0.095487
6.271683	0.1	0.097215
6.273350	0.1	0.098050
6.275017	0.1	0.098288
6.276683	0.1	0.099480
6.278350	0.1	0.101745
6.280017	0.1	0.103176
6.281683	0.1	0.102103
6.283350	0.1	0.098109
6.285017	0.1	0.092328
6.286683	0.1	0.087798
6.288350	0.1	0.087023
6.290017	0.1	0.090063
6.291683	0.1	0.095308
6.293350	0.1	0.101149
6.295017	0.1	0.107169
6.296683	0.1	0.113189
6.298350	0.1	0.118911
6.300017	0.1	0.122368
6.301683	0.1	0.121713
6.303350	0.1	0.117540
6.305017	0.1	0.113010
6.306683	0.1	0.110090
6.308350	0.1	0.108778
6.310017	0.1	0.108898
6.311683	0.1	0.110328
6.313350	0.1	0.112414
6.315017	0.1	0.114381
6.316683	0.1	0.115812
6.318350	0.1	0.117004
6.320017	0.1	0.117600
6.321683	0.1	0.116885
6.323350	0.1	0.115633
6.325017	0.1	0.115335
6.326683	0.1	0.115812
6.328350	0.1	0.115633
6.330017	0.1	0.114143
6.331683	0.1	0.111997
6.333350	0.1	0.110209
6.335017	0.1	0.109375
6.336683	0.1	0.110090
6.338350	0.1	0.112534
6.340017	0.1	0.116289
6.341683	0.1	0.121653
6.343350	0.1	0.127852
6.345017	0.1	0.132084
6.346683	0.1	0.133336
6.348350	0.1	0.133693
6.350017	0.1	0.135422
6.351683	0.1	0.137627
6.353350	0.1	0.137389
6.355017	0.1	0.133276
6.356683	0.1	0.126898
6.358350	0.1	0.121593
6.360017	0.1	0.119627
6.361683	0.1	0.121295
6.363350	0.1	0.124931
6.365017	0.1	0.128269
6.366683	0.1	0.129998
6.368350	0.1	0.130713
6.370017	0.1	0.131786
6.371683	0.1	0.133753
6.373350	0.1	0.135779
6.375017	0.1	0.136137
6.376683	0.1	0.133753
6.378350	0.1	0.129700
6.380017	0.1	0.126779
6.381683	0.1	0.126898
6.383350	0.1	0.129223
6.385017	0.1	0.131309
6.386683	0.1	0.130892
6.388350	0.1	0.128090
6.390017	0.1	0.124931
6.391683	0.1	0.123680
6.393350	0.1	0.124455
6.395017	0.1	0.125945
6.396683	0.1	0.126600
6.398350	0.1	0.125349
6.400017	0.1	0.122547
6.401683	0.1	0.119865
6.403350	0.1	0.119090
6.405017	0.1	0.120759
6.406683	0.1	0.123322
6.408350	0.1	0.124335
6.410017	0.1	0.122964
6.411683	0.1	0.120223
6.413350	0.1	0.117898
6.415017	0.1	0.117540
6.416683	0.1	0.120223
6.418350	0.1	0.125349
6.420017	0.1	0.131965
6.421683	0.1	0.139177
6.423350	0.1	0.145376
6.425017	0.1	0.148058
6.426683	0.1	0.146031
6.428350	0.1	0.139952
6.430017	0.1	0.132024
6.431683	0.1	0.125051
6.433350	0.1	0.121415
6.435017	0.1	0.122488
6.436683	0.1	0.127196
6.438350	0.1	0.132799
6.440017	0.1	0.136256
6.441683	0.1	0.136375
6.443350	0.1	0.134408
6.445017	0.1	0.132382
6.446683	0.1	0.130892
6.448350	0.1	0.129640
6.450017	0.1	0.128627
6.451683	0.1	0.128388
6.453350	0.1	0.128984
6.455017	0.1	0.129640
6.456683	0.1	0.129640
6.458350	0.1	0.128746
6.460017	0.1	0.126719
6.461683	0.1	0.123024
6.463350	0.1	0.117958
6.465017	0.1	0.112772
6.466683	0.1	0.108659
6.468350	0.1	0.106454
6.470017	0.1	0.106990
6.471683	0.1	0.110507
6.473350	0.1	0.115812
6.475017	0.1	0.120759
6.476683	0.1	0.123262
6.478350	0.1	0.123322
6.480017	0.1	0.122786
6.481683	0.1	0.122905
6.483350	0.1	0.122905
6.485017	0.1	0.121832
6.486683	0.1	0.120044
6.488350	0.1	0.118434
6.490017	0.1	0.117898
6.491683	0.1	0.119567
6.493350	0.1	0.123501
6.495017	0.1	0.127852
6.496683	0.1	0.130594
6.498350	0.1	0.131309
6.500017	0.1	0.131071
6.501683	0.1	0.131726
6.503350	0.1	0.134587
6.505017	0.1	0.139475
6.506683	0.1	0.144959
6.508350	0.1	0.149071
6.510017	0.1	0.150025
6.511683	0.1	0.146687
6.513350	0.1	0.139773
6.515017	0.1	0.132084
6.516683	0.1	0.127137
6.518350	0.1	0.126421
6.520017	0.1	0.128269
6.521683	0.1	0.130415
6.523350	0.1	0.131667
6.525017	0.1	0.132263
6.526683	0.1	0.132382
6.528350	0.1	0.131905
6.530017	0.1	0.131190
6.531683	0.1	0.131130
6.533350	0.1	0.132859
6.535017	0.1	0.136495
6.536683	0.1	0.139952
6.538350	0.1	0.139833
6.540017	0.1	0.134647
6.541683	0.1	0.125587
6.543350	0.1	0.115693
6.545017	0.1	0.108063
6.546683	0.1	0.104487
6.548350	0.1	0.104606
6.550017	0.1	0.107229
6.551683	0.1	0.112057
6.553350	0.1	0.119329
6.555017	0.1	0.128031
6.556683	0.1	0.135362
6.558350	0.1	0.139833
6.560017	0.1	0.142157
6.561683	0.1	0.143290
6.563350	0.1	0.143409
6.565017	0.1	0.143707
6.566683	0.1	0.146329
6.568350	0.1	0.152826
6.570017	0.1	0.162661
6.571683	0.1	0.173867
6.573350	0.1	0.184298
6.575017	0.1	0.191271
6.576683	0.1	0.192583
6.578350	0.1	0.188589
6.580017	0.1	0.182867
6.581683	0.1	0.178695
6.583350	0.1	0.176609
6.585017	0.1	0.175059
6.586683	0.1	0.173330
6.588350	0.1	0.172198
6.590017	0.1	0.172079
6.591683	0.1	0.172019
6.593350	0.1	0.170648
6.595017	0.1	0.167966
6.596683	0.1	0.166178
6.598350	0.1	0.168383
6.600017	0.1	0.174880
6.601683	0.1	0.182092
6.603350	0.1	0.186026
6.605017	0.1	0.186265
6.606683	0.1	0.184715
6.608350	0.1	0.182390
6.610017	0.1	0.179410
6.611683	0.1	0.177443
6.613350	0.1	0.178635
6.615017	0.1	0.183225
6.616683	0.1	0.189066
6.618350	0.1	0.193357
6.620017	0.1	0.195205
6.621683	0.1	0.196397
6.623350	0.1	0.199258
6.625017	0.1	0.204742
6.626683	0.1	0.212669
6.628350	0.1	0.221372
6.630017	0.1	0.229001
6.631683	0.1	0.234008
6.633350	0.1	0.235617
6.635017	0.1	0.234783
6.636683	0.1	0.234365
6.638350	0.1	0.237584
6.640017	0.1	0.245035
6.641683	0.1	0.253797
6.643350	0.1	0.260055
6.645017	0.1	0.261962
6.646683	0.1	0.260234
6.648350	0.1	0.257790
6.650017	0.1	0.257850
6.651683	0.1	0.262082
6.653350	0.1	0.269294
6.655017	0.1	0.276208
6.656683	0.1	0.280738
6.658350	0.1	0.283122
6.660017	0.1	0.284970
6.661683	0.1	0.287533
6.663350	0.1	0.290751
6.665017	0.1	0.293553
6.666683	0.1	0.295401
6.668350	0.1	0.296831
6.670017	0.1	0.297666
6.671683	0.1	0.296712
6.673350	0.1	0.293553
6.675017	0.1	0.289619
6.676683	0.1	0.287116
6.678350	0.1	0.286102
6.680017	0.1	0.285029
6.681683	0.1	0.283539
6.683350	0.1	0.282884
6.685017	0.1	0.283301
6.686683	0.1	0.283360
6.688350	0.1	0.283003
6.690017	0.1	0.284910
6.691683	0.1	0.291169
6.693350	0.1	0.300407
6.695017	0.1	0.308692
6.696683	0.1	0.313282
6.698350	0.1	0.313699
6.700017	0.1	0.311196
6.701683	0.1	0.308573
6.703350	0.1	0.308454
6.705017	0.1	0.311673
6.706683	0.1	0.316143
6.708350	0.1	0.318885
6.710017	0.1	0.319123
6.711683	0.1	0.318646
6.713350	0.1	0.319183
6.715017	0.1	0.320852
6.716683	0.1	0.321507
6.718350	0.1	0.318348
6.720017	0.1	0.310898
6.721683	0.1	0.302076
6.723350	0.1	0.296056
6.725017	0.1	0.295043
6.726683	0.1	0.298560
6.728350	0.1	0.304818
6.730017	0.1	0.311852
6.731683	0.1	0.316501
6.733350	0.1	0.316560
6.735017	0.1	0.312626
6.736683	0.1	0.307500
6.738350	0.1	0.303626
6.740017	0.1	0.301898
6.741683	0.1	0.301659
6.743350	0.1	0.301063
6.745017	0.1	0.298917
6.746683	0.1	0.295877
6.748350	0.1	0.293553
6.750017	0.1	0.293136
6.751683	0.1	0.295222
6.753350	0.1	0.299871
6.755017	0.1	0.306845
6.756683	0.1	0.315309
6.758350	0.1	0.322759
6.760017	0.1	0.325203
6.761683	0.1	0.320017
6.763350	0.1	0.309348
6.765017	0.1	0.298440
6.766683	0.1	0.291824
6.768350	0.1	0.290871
6.770017	0.1	0.294149
6.771683	0.1	0.299096
6.773350	0.1	0.302613
6.775017	0.1	0.303745
6.776683	0.1	0.303984
6.778350	0.1	0.304461
6.780017	0.1	0.304520
6.781683	0.1	0.304043
6.783350	0.1	0.303924
6.785017	0.1	0.304520
6.786683	0.1	0.305474
6.788350	0.1	0.306427
6.790017	0.1	0.306845
6.791683	0.1	0.305772
6.793350	0.1	0.303447
6.795017	0.1	0.301182
6.796683	0.1	0.300646
6.798350	0.1	0.302553
6.800017	0.1	0.305891
6.801683	0.1	0.307858
6.803350	0.1	0.306308
6.805017	0.1	0.302672
6.806683	0.1	0.299990
6.808350	0.1	0.299513
6.810017	0.1	0.300705
6.811683	0.1	0.302911
6.813350	0.1	0.304878
6.815017	0.1	0.305176
6.816683	0.1	0.303626
6.818350	0.1	0.301182
6.820017	0.1	0.299394
6.821683	0.1	0.299633
6.823350	0.1	0.301898
6.825017	0.1	0.305057
6.826683	0.1	0.308752
6.828350	0.1	0.312865
6.830017	0.1	0.315607
6.831683	0.1	0.314713
6.833350	0.1	0.309706
6.835017	0.1	0.303149
6.836683	0.1	0.297964
6.838350	0.1	0.295639
6.840017	0.1	0.296235
6.841683	0.1	0.299454
6.843350	0.1	0.304580
6.845017	0.1	0.309885
6.846683	0.1	0.313520
6.848350	0.1	0.315130
6.850017	0.1	0.315309
6.851683	0.1	0.314534
6.853350	0.1	0.313401
6.855017	0.1	0.312805
6.856683	0.1	0.312626
6.858350	0.1	0.311375
6.860017	0.1	0.308871
6.861683	0.1	0.306785
6.863350	0.1	0.306726
6.865017	0.1	0.308037
6.866683	0.1	0.309050
6.868350	0.1	0.309527
6.870017	0.1	0.310123
6.871683	0.1	0.310242
6.873350	0.1	0.308037
6.875017	0.1	0.303447
6.876683	0.1	0.298679
6.878350	0.1	0.296593
6.880017	0.1	0.298738
6.881683	0.1	0.304341
6.883350	0.1	0.310719
6.885017	0.1	0.314951
6.886683	0.1	0.315547
6.888350	0.1	0.313342
6.890017	0.1	0.310421
6.891683	0.1	0.308156
6.893350	0.1	0.306606
6.895017	0.1	0.305593
6.896683	0.1	0.304759
6.898350	0.1	0.303268
6.900017	0.1	0.300407
6.901683	0.1	0.296295
6.903350	0.1	0.291586
6.905017	0.1	0.286877
6.906683	0.1	0.283241
6.908350	0.1	0.283122
6.910017	0.1	0.288785
6.911683	0.1	0.298858
6.913350	0.1	0.308752
6.915017	0.1	0.314593
6.916683	0.1	0.316501
6.918350	0.1	0.317156
6.920017	0.1	0.317454
6.921683	0.1	0.316441
6.923350	0.1	0.313818
6.925017	0.1	0.310421
6.926683	0.1	0.307083
6.928350	0.1	0.303984
6.930017	0.1	0.301301
6.931683	0.1	0.299156
6.933350	0.1	0.297904
6.935017	0.1	0.298440
6.936683	0.1	0.301600
6.938350	0.1	0.306785
6.940017	0.1	0.311375
6.941683	0.1	0.312567
6.943350	0.1	0.309408
6.945017	0.1	0.303507
6.946683	0.1	0.297666
6.948350	0.1	0.294328
6.950017	0.1	0.293911
6.951683	0.1	0.295341
6.953350	0.1	0.297248
6.955017	0.1	0.298798
6.956683	0.1	0.299990
6.958350	0.1	0.301659
6.960017	0.1	0.304639
6.961683	0.1	0.308692
6.963350	0.1	0.312388
6.965017	0.1	0.313401
6.966683	0.1	0.309765
6.968350	0.1	0.301778
6.970017	0.1	0.292599
6.971683	0.1	0.286043
6.973350	0.1	0.284612
6.975017	0.1	0.287592
6.976683	0.1	0.292003
6.978350	0.1	0.295043
6.980017	0.1	0.295460
6.981683	0.1	0.293970
6.983350	0.1	0.293016
6.985017	0.1	0.295758
6.986683	0.1	0.303209
6.988350	0.1	0.313401
6.990017	0.1	0.322521
6.991683	0.1	0.326514
6.993350	0.1	0.323892
6.995017	0.1	0.317037
6.996683	0.1	0.310063
6.998350	0.1	0.306547
7.000017	0.1	0.308096
7.001683	0.1	0.314057
7.003350	0.1	0.320911
7.005017	0.1	0.323892
7.006683	0.1	0.320613
7.008350	0.1	0.313461
7.010017	0.1	0.307620
7.011683	0.1	0.306427
7.013350	0.1	0.309169
7.015017	0.1	0.312626
7.016683	0.1	0.313640
7.018350	0.1	0.311852
7.020017	0.1	0.309169
7.021683	0.1	0.307918
7.023350	0.1	0.309706
7.025017	0.1	0.314057
7.026683	0.1	0.318885
7.028350	0.1	0.321686
7.030017	0.1	0.320911
7.031683	0.1	0.316739
7.033350	0.1	0.311136
7.035017	0.1	0.306606
7.036683	0.1	0.304401
7.038350	0.1	0.304878
7.040017	0.1	0.307500
7.041683	0.1	0.310957
7.043350	0.1	0.313818
7.045017	0.1	0.315428
7.046683	0.1	0.315011
7.048350	0.1	0.312388
7.050017	0.1	0.308394
7.051683	0.1	0.303566
7.053350	0.1	0.298858
7.055017	0.1	0.296175
7.056683	0.1	0.296533
7.058350	0.1	0.298381
7.060017	0.1	0.299573
7.061683	0.1	0.300288
7.063350	0.1	0.301719
7.065017	0.1	0.304401
7.066683	0.1	0.307441
7.068350	0.1	0.309825
7.070017	0.1	0.311315
7.071683	0.1	0.311792
7.073350	0.1	0.311136
7.075017	0.1	0.309527
7.076683	0.1	0.308335
7.078350	0.1	0.309467
7.080017	0.1	0.314415
7.081683	0.1	0.322223
7.083350	0.1	0.330389
7.085017	0.1	0.336349
7.086683	0.1	0.338137
7.088350	0.1	0.334322
7.090017	0.1	0.325978
7.091683	0.1	0.316381
7.093350	0.1	0.309050
7.095017	0.1	0.306129
7.096683	0.1	0.307918
7.098350	0.1	0.313520
7.100017	0.1	0.322104
7.101683	0.1	0.332415
7.103350	0.1	0.342309
7.105017	0.1	0.348508
7.106683	0.1	0.348508
7.108350	0.1	0.342309
7.110017	0.1	0.332952
7.111683	0.1	0.325084
7.113350	0.1	0.322342
7.115017	0.1	0.325441
7.116683	0.1	0.332594
7.118350	0.1	0.341117
7.120017	0.1	0.348270
7.121683	0.1	0.352323
7.123350	0.1	0.352860
7.125017	0.1	0.350952
7.126683	0.1	0.347734
7.128350	0.1	0.343621
7.130017	0.1	0.338912
7.131683	0.1	0.334859
7.133350	0.1	0.332713
7.135017	0.1	0.332892
7.136683	0.1	0.334978
7.138350	0.1	0.338852
7.140017	0.1	0.344813
7.141683	0.1	0.351608
7.143350	0.1	0.356317
7.145017	0.1	0.357032
7.146683	0.1	0.353992
7.148350	0.1	0.348747
7.150017	0.1	0.343442
7.151683	0.1	0.340223
7.153350	0.1	0.340104
7.155017	0.1	0.342488
7.156683	0.1	0.345886
7.158350	0.1	0.348628
7.160017	0.1	0.349164
7.161683	0.1	0.347972
7.163350	0.1	0.347316
7.165017	0.1	0.348270
7.166683	0.1	0.349402
7.168350	0.1	0.348747
7.170017	0.1	0.345826
7.171683	0.1	0.341713
7.173350	0.1	0.337720
7.175017	0.1	0.335038
7.176683	0.1	0.334561
7.178350	0.1	0.336409
7.180017	0.1	0.339568
7.181683	0.1	0.341594
7.183350	0.1	0.340462
7.185017	0.1	0.337422
7.186683	0.1	0.335753
7.188350	0.1	0.337064
7.190017	0.1	0.340760
7.191683	0.1	0.345707
7.193350	0.1	0.351250
7.195017	0.1	0.356078
7.196683	0.1	0.358880
7.198350	0.1	0.358820
7.200017	0.1	0.356138
7.201683	0.1	0.351310
7.203350	0.1	0.344753
7.205017	0.1	0.336647
7.206683	0.1	0.327289
7.208350	0.1	0.317216
7.210017	0.1	0.307679
7.211683	0.1	0.300765
7.213350	0.1	0.298679
7.215017	0.1	0.302315
7.216683	0.1	0.309646
7.218350	0.1	0.317454
7.220017	0.1	0.323474
7.221683	0.1	0.327110
7.223350	0.1	0.328600
7.225017	0.1	0.328779
7.226683	0.1	0.328422
7.228350	0.1	0.327528
7.230017	0.1	0.325739
7.231683	0.1	0.323296
7.233350	0.1	0.320911
7.235017	0.1	0.319242
7.236683	0.1	0.318468
7.238350	0.1	0.318527
7.240017	0.1	0.319898
7.241683	0.1	0.323236
7.243350	0.1	0.327826
7.245017	0.1	0.331938
7.246683	0.1	0.334024
7.248350	0.1	0.333846
7.250017	0.1	0.331879
7.251683	0.1	0.328541
7.253350	0.1	0.323594
7.255017	0.1	0.317156
7.256683	0.1	0.309229
7.258350	0.1	0.299692
7.260017	0.1	0.290155
7.261683	0.1	0.284433
7.263350	0.1	0.285745
7.265017	0.1	0.293136
7.266683	0.1	0.302970
7.268350	0.1	0.312328
7.270017	0.1	0.319242
7.271683	0.1	0.322163
7.273350	0.1	0.320911
7.275017	0.1	0.317454
7.276683	0.1	0.313997
7.278350	0.1	0.310004
7.280017	0.1	0.303984
7.281683	0.1	0.296593
7.283350	0.1	0.290155
7.285017	0.1	0.285864
7.286683	0.1	0.283241
7.288350	0.1	0.282168
7.290017	0.1	0.283062
7.291683	0.1	0.286162
7.293350	0.1	0.289977
7.295017	0.1	0.292420
7.296683	0.1	0.292122
7.298350	0.1	0.288963
7.300017	0.1	0.284672
7.301683	0.1	0.282168
7.303350	0.1	0.282407
7.305017	0.1	0.283301
7.306683	0.1	0.281155
7.308350	0.1	0.274658
7.310017	0.1	0.265837
7.311683	0.1	0.258446
7.313350	0.1	0.254571
7.315017	0.1	0.252724
7.316683	0.1	0.250936
7.318350	0.1	0.249743
7.320017	0.1	0.250697
7.321683	0.1	0.253618
7.323350	0.1	0.257373
7.325017	0.1	0.260055
7.326683	0.1	0.260293
7.328350	0.1	0.258505
7.330017	0.1	0.257194
7.331683	0.1	0.258625
7.333350	0.1	0.263214
7.335017	0.1	0.269234
7.336683	0.1	0.274301
7.338350	0.1	0.277162
7.340017	0.1	0.277936
7.341683	0.1	0.277102
7.343350	0.1	0.274956
7.345017	0.1	0.272095
7.346683	0.1	0.269353
7.348350	0.1	0.266731
7.350017	0.1	0.264227
7.351683	0.1	0.263035
7.353350	0.1	0.264168
7.355017	0.1	0.266969
7.356683	0.1	0.269830
7.358350	0.1	0.271499
7.360017	0.1	0.270784
7.361683	0.1	0.267625
7.363350	0.1	0.264287
7.365017	0.1	0.262856
7.366683	0.1	0.263453
7.368350	0.1	0.264347
7.370017	0.1	0.263333
7.371683	0.1	0.258803
7.373350	0.1	0.250697
7.375017	0.1	0.241399
7.376683	0.1	0.234127
7.378350	0.1	0.231862
7.380017	0.1	0.236034
7.381683	0.1	0.244379
7.383350	0.1	0.251710
7.385017	0.1	0.253499
7.386683	0.1	0.249386
7.388350	0.1	0.241816
7.390017	0.1	0.233591
7.391683	0.1	0.227034
7.393350	0.1	0.223517
7.395017	0.1	0.222921
7.396683	0.1	0.224471
7.398350	0.1	0.227928
7.400017	0.1	0.233233
7.401683	0.1	0.240445
7.403350	0.1	0.249267
7.405017	0.1	0.257432
7.406683	0.1	0.261188
7.408350	0.1	0.257969
7.410017	0.1	0.249147
7.411683	0.1	0.238836
7.413350	0.1	0.230908
7.415017	0.1	0.226915
7.416683	0.1	0.225782
7.418350	0.1	0.226140
7.420017	0.1	0.227571
7.421683	0.1	0.228763
7.423350	0.1	0.228465
7.425017	0.1	0.226438
7.426683	0.1	0.223815
7.428350	0.1	0.222206
7.430017	0.1	0.222683
7.431683	0.1	0.225067
7.433350	0.1	0.228286
7.435017	0.1	0.231028
7.436683	0.1	0.231981
7.438350	0.1	0.231326
7.440017	0.1	0.229597
7.441683	0.1	0.227928
7.443350	0.1	0.227034
7.445017	0.1	0.227094
7.446683	0.1	0.227034
7.448350	0.1	0.226021
7.450017	0.1	0.224829
7.451683	0.1	0.225008
7.453350	0.1	0.225842
7.455017	0.1	0.225008
7.456683	0.1	0.221729
7.458350	0.1	0.217080
7.460017	0.1	0.212610
7.461683	0.1	0.209212
7.463350	0.1	0.207722
7.465017	0.1	0.209212
7.466683	0.1	0.214756
7.468350	0.1	0.223041
7.470017	0.1	0.230610
7.471683	0.1	0.235558
7.473350	0.1	0.239074
7.475017	0.1	0.242949
7.476683	0.1	0.246823
7.478350	0.1	0.248432
7.480017	0.1	0.245869
7.481683	0.1	0.239253
7.483350	0.1	0.231206
7.485017	0.1	0.224590
7.486683	0.1	0.220001
7.488350	0.1	0.216365
7.490017	0.1	0.213087
7.491683	0.1	0.210881
7.493350	0.1	0.211179
7.495017	0.1	0.214219
7.496683	0.1	0.218689
7.498350	0.1	0.222504
7.500017	0.1	0.224769
7.501683	0.1	0.225902
7.503350	0.1	0.227511
7.505017	0.1	0.229955
7.506683	0.1	0.230908
7.508350	0.1	0.228226
7.510017	0.1	0.222981
7.511683	0.1	0.218153
7.513350	0.1	0.216305
7.515017	0.1	0.218093
7.516683	0.1	0.221789
7.518350	0.1	0.224650
7.520017	0.1	0.224829
7.521683	0.1	0.221610
7.523350	0.1	0.215769
7.525017	0.1	0.209987
7.526683	0.1	0.207067
7.528350	0.1	0.207722
7.530017	0.1	0.210106
7.531683	0.1	0.211775
7.533350	0.1	0.210941
7.535017	0.1	0.207305
7.536683	0.1	0.202835
7.538350	0.1	0.200033
7.540017	0.1	0.199556
7.541683	0.1	0.199914
7.543350	0.1	0.199497
7.545017	0.1	0.197649
7.546683	0.1	0.195980
7.548350	0.1	0.197172
7.550017	0.1	0.202537
7.551683	0.1	0.210702
7.553350	0.1	0.218093
7.555017	0.1	0.221014
7.556683	0.1	0.218332
7.558350	0.1	0.211716
7.560017	0.1	0.204325
7.561683	0.1	0.200272
7.563350	0.1	0.201881
7.565017	0.1	0.207305
7.566683	0.1	0.212610
7.568350	0.1	0.214160
7.570017	0.1	0.210524
7.571683	0.1	0.203908
7.573350	0.1	0.198245
7.575017	0.1	0.197113
7.576683	0.1	0.200808
7.578350	0.1	0.206769
7.580017	0.1	0.211716
7.581683	0.1	0.213921
7.583350	0.1	0.213444
7.585017	0.1	0.211716
7.586683	0.1	0.210762
7.588350	0.1	0.211477
7.590017	0.1	0.213444
7.591683	0.1	0.215650
7.593350	0.1	0.216842
7.595017	0.1	0.215828
7.596683	0.1	0.212550
7.598350	0.1	0.208676
7.600017	0.1	0.205874
7.601683	0.1	0.204504
7.603350	0.1	0.203490
7.605017	0.1	0.202596
7.606683	0.1	0.202596
7.608350	0.1	0.203908
7.610017	0.1	0.206888
7.611683	0.1	0.211477
7.613350	0.1	0.216484
7.615017	0.1	0.220120
7.616683	0.1	0.221610
7.618350	0.1	0.221372
7.620017	0.1	0.220656
7.621683	0.1	0.220656
7.623350	0.1	0.221849
7.625017	0.1	0.223935
7.626683	0.1	0.226855
7.628350	0.1	0.230432
7.630017	0.1	0.234187
7.631683	0.1	0.236809
7.633350	0.1	0.235796
7.635017	0.1	0.228763
7.636683	0.1	0.216603
7.638350	0.1	0.204206
7.640017	0.1	0.196338
7.641683	0.1	0.193715
7.643350	0.1	0.194728
7.645017	0.1	0.198066
7.646683	0.1	0.202298
7.648350	0.1	0.205994
7.650017	0.1	0.209034
7.651683	0.1	0.211358
7.653350	0.1	0.211954
7.655017	0.1	0.210762
7.656683	0.1	0.208735
7.658350	0.1	0.207007
7.660017	0.1	0.205517
7.661683	0.1	0.203371
7.663350	0.1	0.200331
7.665017	0.1	0.197172
7.666683	0.1	0.194907
7.668350	0.1	0.194192
7.670017	0.1	0.194669
7.671683	0.1	0.195026
7.673350	0.1	0.194609
7.675017	0.1	0.194311
7.676683	0.1	0.194848
7.678350	0.1	0.195920
7.680017	0.1	0.196993
7.681683	0.1	0.197470
7.683350	0.1	0.196397
7.685017	0.1	0.193119
7.686683	0.1	0.187755
7.688350	0.1	0.182092
7.690017	0.1	0.179052
7.691683	0.1	0.180900
7.693350	0.1	0.186741
7.695017	0.1	0.193357
7.696683	0.1	0.197589
7.698350	0.1	0.198364
7.700017	0.1	0.195980
7.701683	0.1	0.191391
7.703350	0.1	0.185668
7.705017	0.1	0.180781
7.706683	0.1	0.178695
7.708350	0.1	0.179887
7.710017	0.1	0.183404
7.711683	0.1	0.188291
7.713350	0.1	0.193834
7.715017	0.1	0.198722
7.716683	0.1	0.201523
7.718350	0.1	0.201702
7.720017	0.1	0.198662
7.721683	0.1	0.191987
7.723350	0.1	0.183404
7.725017	0.1	0.177205
7.726683	0.1	0.176549
7.728350	0.1	0.181317
7.730017	0.1	0.188351
7.731683	0.1	0.192642
7.733350	0.1	0.190675
7.735017	0.1	0.183582
7.736683	0.1	0.175416
7.738350	0.1	0.169635
7.740017	0.1	0.167847
7.741683	0.1	0.169039
7.743350	0.1	0.170648
7.745017	0.1	0.171125
7.746683	0.1	0.170112
7.748350	0.1	0.168085
7.750017	0.1	0.165403
7.751683	0.1	0.162125
7.753350	0.1	0.158250
7.755017	0.1	0.153720
7.756683	0.1	0.149429
7.758350	0.1	0.148356
7.760017	0.1	0.152588
7.761683	0.1	0.160933
7.763350	0.1	0.170112
7.765017	0.1	0.177562
7.766683	0.1	0.182092
7.768350	0.1	0.183702
7.770017	0.1	0.182927
7.771683	0.1	0.180364
7.773350	0.1	0.177443
7.775017	0.1	0.175953
7.776683	0.1	0.177026
7.778350	0.1	0.179529
7.780017	0.1	0.181556
7.781683	0.1	0.182092
7.783350	0.1	0.180602
7.785017	0.1	0.177681
7.786683	0.1	0.175476
7.788350	0.1	0.176430
7.790017	0.1	0.181496
7.791683	0.1	0.190020
7.793350	0.1	0.199735
7.795017	0.1	0.206411
7.796683	0.1	0.206530
7.798350	0.1	0.200629
7.800017	0.1	0.193298
7.801683	0.1	0.188887
7.803350	0.1	0.187695
7.805017	0.1	0.186920
7.806683	0.1	0.184238
7.808350	0.1	0.180662
7.810017	0.1	0.178993
7.811683	0.1	0.180960
7.813350	0.1	0.186622
7.815017	0.1	0.194192
7.816683	0.1	0.200987
7.818350	0.1	0.204802
7.820017	0.1	0.204504
7.821683	0.1	0.200570
7.823350	0.1	0.195205
7.825017	0.1	0.190735
7.826683	0.1	0.186741
7.828350	0.1	0.180960
7.830017	0.1	0.173867
7.831683	0.1	0.169277
7.833350	0.1	0.171185
7.835017	0.1	0.179827
7.836683	0.1	0.192344
7.838350	0.1	0.205994
7.840017	0.1	0.218630
7.841683	0.1	0.229001
7.843350	0.1	0.235796
7.845017	0.1	0.237763
7.846683	0.1	0.235796
7.848350	0.1	0.232399
7.850017	0.1	0.229001
7.851683	0.1	0.225663
7.853350	0.1	0.222087
7.855017	0.1	0.218749
7.856683	0.1	0.216663
7.858350	0.1	0.215948
7.860017	0.1	0.215590
7.861683	0.1	0.214577
7.863350	0.1	0.211835
7.865017	0.1	0.207305
7.866683	0.1	0.202596
7.868350	0.1	0.200272
7.870017	0.1	0.202656
7.871683	0.1	0.210464
7.873350	0.1	0.221610
7.875017	0.1	0.232220
7.876683	0.1	0.238955
7.878350	0.1	0.240982
7.880017	0.1	0.240505
7.881683	0.1	0.239670
7.883350	0.1	0.238717
7.885017	0.1	0.236750
7.886683	0.1	0.233948
7.888350	0.1	0.232160
7.890017	0.1	0.233233
7.891683	0.1	0.237286
7.893350	0.1	0.241935
7.895017	0.1	0.244796
7.896683	0.1	0.244796
7.898350	0.1	0.242770
7.900017	0.1	0.240743
7.901683	0.1	0.241518
7.903350	0.1	0.246763
7.905017	0.1	0.255406
7.906683	0.1	0.264406
7.908350	0.1	0.271380
7.910017	0.1	0.275612
7.911683	0.1	0.277758
7.913350	0.1	0.279248
7.915017	0.1	0.282228
7.916683	0.1	0.288188
7.918350	0.1	0.295341
7.920017	0.1	0.300229
7.921683	0.1	0.301123
7.923350	0.1	0.300050
7.925017	0.1	0.300586
7.926683	0.1	0.303626
7.928350	0.1	0.307202
7.930017	0.1	0.308812
7.931683	0.1	0.308871
7.933350	0.1	0.310004
7.935017	0.1	0.314713
7.936683	0.1	0.324011
7.938350	0.1	0.335574
7.940017	0.1	0.344396
7.941683	0.1	0.346959
7.943350	0.1	0.343859
7.945017	0.1	0.339270
7.946683	0.1	0.337601
7.948350	0.1	0.339985
7.950017	0.1	0.344396
7.951683	0.1	0.349164
7.953350	0.1	0.355005
7.955017	0.1	0.362873
7.956683	0.1	0.371397
7.958350	0.1	0.378013
7.960017	0.1	0.380993
7.961683	0.1	0.379920
7.963350	0.1	0.376225
7.965017	0.1	0.373065
7.966683	0.1	0.372648
7.968350	0.1	0.374556
7.970017	0.1	0.376403
7.971683	0.1	0.375628
7.973350	0.1	0.370860
7.975017	0.1	0.364006
7.976683	0.1	0.358701
7.978350	0.1	0.357449
7.980017	0.1	0.359714
7.981683	0.1	0.362515
7.983350	0.1	0.363171
7.985017	0.1	0.361443
7.986683	0.1	0.360072
7.988350	0.1	0.361264
7.990017	0.1	0.365198
7.991683	0.1	0.370741
7.993350	0.1	0.376046
7.995017	0.1	0.379145
7.996683	0.1	0.379026
7.998350	0.1	0.376880
8.000017	0.1	0.375092
8.001683	0.1	0.374913
8.003350	0.1	0.375628
8.005017	0.1	0.376403
8.006683	0.1	0.378132
8.008350	0.1	0.382304
8.010017	0.1	0.389397
8.011683	0.1	0.398755
8.013350	0.1	0.409067
8.015017	0.1	0.417292
8.016683	0.1	0.419199
8.018350	0.1	0.412643
8.020017	0.1	0.400245
8.021683	0.1	0.388265
8.023350	0.1	0.382900
8.025017	0.1	0.385523
8.026683	0.1	0.392497
8.028350	0.1	0.398695
8.030017	0.1	0.401080
8.031683	0.1	0.399649
8.033350	0.1	0.395656
8.035017	0.1	0.391543
8.036683	0.1	0.389755
8.038350	0.1	0.391185
8.040017	0.1	0.394166
8.041683	0.1	0.395536
8.043350	0.1	0.393033
8.045017	0.1	0.386536
8.046683	0.1	0.378847
8.048350	0.1	0.374019
8.050017	0.1	0.374377
8.051683	0.1	0.377893
8.053350	0.1	0.380814
8.055017	0.1	0.380576
8.056683	0.1	0.376821
8.058350	0.1	0.371099
8.060017	0.1	0.366449
8.061683	0.1	0.365734
8.063350	0.1	0.369430
8.065017	0.1	0.375807
8.066683	0.1	0.381172
8.068350	0.1	0.382066
8.070017	0.1	0.378728
8.071683	0.1	0.375032
8.073350	0.1	0.374675
8.075017	0.1	0.377774
8.076683	0.1	0.381947
8.078350	0.1	0.384986
8.080017	0.1	0.386715
8.081683	0.1	0.388026
8.083350	0.1	0.389874
8.085017	0.1	0.392318
8.086683	0.1	0.394821
8.088350	0.1	0.397265
8.090017	0.1	0.398874
8.091683	0.1	0.398517
8.093350	0.1	0.396132
8.095017	0.1	0.393391
8.096683	0.1	0.392675
8.098350	0.1	0.395596
8.100017	0.1	0.401020
8.101683	0.1	0.404954
8.103350	0.1	0.404060
8.105017	0.1	0.398934
8.106683	0.1	0.392854
8.108350	0.1	0.388324
8.110017	0.1	0.386596
8.111683	0.1	0.388622
8.113350	0.1	0.394166
8.115017	0.1	0.400543
8.116683	0.1	0.404120
8.118350	0.1	0.403285
8.120017	0.1	0.399351
8.121683	0.1	0.395179
8.123350	0.1	0.392973
8.125017	0.1	0.392914
8.126683	0.1	0.394106
8.128350	0.1	0.395834
8.130017	0.1	0.397921
8.131683	0.1	0.400543
8.133350	0.1	0.403583
8.135017	0.1	0.406384
8.136683	0.1	0.407577
8.138350	0.1	0.406027
8.140017	0.1	0.402391
8.141683	0.1	0.398636
8.143350	0.1	0.396550
8.145017	0.1	0.397205
8.146683	0.1	0.401020
8.148350	0.1	0.406742
8.150017	0.1	0.411630
8.151683	0.1	0.413775
8.153350	0.1	0.413179
8.155017	0.1	0.412107
8.156683	0.1	0.412762
8.158350	0.1	0.415623
8.160017	0.1	0.418842
8.161683	0.1	0.419259
8.163350	0.1	0.415325
8.165017	0.1	0.409007
8.166683	0.1	0.403821
8.168350	0.1	0.402033
8.170017	0.1	0.403345
8.171683	0.1	0.405252
8.173350	0.1	0.404835
8.175017	0.1	0.401437
8.176683	0.1	0.397503
8.178350	0.1	0.396609
8.180017	0.1	0.399888
8.181683	0.1	0.405133
8.183350	0.1	0.409246
8.185017	0.1	0.410259
8.186683	0.1	0.408649
8.188350	0.1	0.405967
8.190017	0.1	0.404298
8.191683	0.1	0.404120
8.193350	0.1	0.403523
8.195017	0.1	0.400603
8.196683	0.1	0.395596
8.198350	0.1	0.391185
8.200017	0.1	0.390351
8.201683	0.1	0.393987
8.203350	0.1	0.401139
8.205017	0.1	0.409782
8.206683	0.1	0.416577
8.208350	0.1	0.418246
8.210017	0.1	0.414968
8.211683	0.1	0.410259
8.213350	0.1	0.407934
8.215017	0.1	0.409365
8.216683	0.1	0.413597
8.218350	0.1	0.417411
8.220017	0.1	0.417054
8.221683	0.1	0.412226
8.223350	0.1	0.406384
8.225017	0.1	0.402033
8.226683	0.1	0.398219
8.228350	0.1	0.393331
8.230017	0.1	0.388086
8.231683	0.1	0.383794
8.233350	0.1	0.380635
8.235017	0.1	0.378907
8.236683	0.1	0.379086
8.238350	0.1	0.380993
8.240017	0.1	0.383377
8.241683	0.1	0.384808
8.243350	0.1	0.383854
8.245017	0.1	0.381231
8.246683	0.1	0.379860
8.248350	0.1	0.382423
8.250017	0.1	0.388324
8.251683	0.1	0.395417
8.253350	0.1	0.401557
8.255017	0.1	0.404894
8.256683	0.1	0.405490
8.258350	0.1	0.405312
8.260017	0.1	0.406206
8.261683	0.1	0.407875
8.263350	0.1	0.408888
8.265017	0.1	0.407875
8.266683	0.1	0.404120
8.268350	0.1	0.397801
8.270017	0.1	0.390649
8.271683	0.1	0.384927
8.273350	0.1	0.381708
8.275017	0.1	0.380874
8.276683	0.1	0.381768
8.278350	0.1	0.384510
8.280017	0.1	0.388622
8.281683	0.1	0.392079
8.283350	0.1	0.393093
8.285017	0.1	0.392675
8.286683	0.1	0.393152
8.288350	0.1	0.395775
8.290017	0.1	0.399768
8.291683	0.1	0.403821
8.293350	0.1	0.406981
8.295017	0.1	0.408113
8.296683	0.1	0.406086
8.298350	0.1	0.401020
8.300017	0.1	0.394464
8.301683	0.1	0.388682
8.303350	0.1	0.386119
8.305017	0.1	0.387430
8.306683	0.1	0.390708
8.308350	0.1	0.393152
8.310017	0.1	0.393689
8.311683	0.1	0.393450
8.313350	0.1	0.394285
8.315017	0.1	0.396013
8.316683	0.1	0.397027
8.318350	0.1	0.397027
8.320017	0.1	0.397205
8.321683	0.1	0.398457
8.323350	0.1	0.400126
8.325017	0.1	0.401080
8.326683	0.1	0.399947
8.328350	0.1	0.396252
8.330017	0.1	0.391662
8.331683	0.1	0.389159
8.333350	0.1	0.390053
8.335017	0.1	0.393331
8.336683	0.1	0.396550
8.338350	0.1	0.397205
8.340017	0.1	0.394344
8.341683	0.1	0.388980
8.343350	0.1	0.383079
8.345017	0.1	0.377834
8.346683	0.1	0.373662
8.348350	0.1	0.370324
8.350017	0.1	0.367761
8.351683	0.1	0.366032
8.353350	0.1	0.365198
8.355017	0.1	0.365317
8.356683	0.1	0.365675
8.358350	0.1	0.365078
8.360017	0.1	0.363410
8.361683	0.1	0.361919
8.363350	0.1	0.360906
8.365017	0.1	0.359297
8.366683	0.1	0.356674
8.368350	0.1	0.353158
8.370017	0.1	0.348568
8.371683	0.1	0.343800
8.373350	0.1	0.341356
8.375017	0.1	0.343680
8.376683	0.1	0.350058
8.378350	0.1	0.357509
8.380017	0.1	0.363112
8.381683	0.1	0.365555
8.383350	0.1	0.364661
8.385017	0.1	0.360966
8.386683	0.1	0.355542
8.388350	0.1	0.349820
8.390017	0.1	0.345409
8.391683	0.1	0.343621
8.393350	0.1	0.344574
8.395017	0.1	0.347078
8.396683	0.1	0.350237
8.398350	0.1	0.353575
8.400017	0.1	0.356734
8.401683	0.1	0.358164
8.403350	0.1	0.356555
8.405017	0.1	0.352979
8.406683	0.1	0.350475
8.408350	0.1	0.350356
8.410017	0.1	0.351191
8.411683	0.1	0.351310
8.413350	0.1	0.350833
8.415017	0.1	0.349879
8.416683	0.1	0.348032
8.418350	0.1	0.345707
8.420017	0.1	0.342608
8.421683	0.1	0.337780
8.423350	0.1	0.331342
8.425017	0.1	0.325203
8.426683	0.1	0.321448
8.428350	0.1	0.321031
8.430017	0.1	0.323117
8.431683	0.1	0.326276
8.433350	0.1	0.329077
8.435017	0.1	0.330746
8.436683	0.1	0.331402
8.438350	0.1	0.332236
8.440017	0.1	0.334024
8.441683	0.1	0.336230
8.443350	0.1	0.337303
8.445017	0.1	0.336826
8.446683	0.1	0.335991
8.448350	0.1	0.335395
8.450017	0.1	0.333905
8.451683	0.1	0.330567
8.453350	0.1	0.325441
8.455017	0.1	0.319064
8.456683	0.1	0.312567
8.458350	0.1	0.308514
8.460017	0.1	0.309169
8.461683	0.1	0.315011
8.463350	0.1	0.323951
8.465017	0.1	0.332117
8.466683	0.1	0.335693
8.468350	0.1	0.332773
8.470017	0.1	0.324190
8.471683	0.1	0.312865
8.473350	0.1	0.302374
8.475017	0.1	0.295937
8.476683	0.1	0.294447
8.478350	0.1	0.296474
8.480017	0.1	0.298977
8.481683	0.1	0.298977
8.483350	0.1	0.295043
8.485017	0.1	0.288129
8.486683	0.1	0.280678
8.488350	0.1	0.275135
8.490017	0.1	0.272989
8.491683	0.1	0.274777
8.493350	0.1	0.279903
8.495017	0.1	0.286400
8.496683	0.1	0.292122
8.498350	0.1	0.295937
8.500017	0.1	0.297129
8.501683	0.1	0.295162
8.503350	0.1	0.290394
8.505017	0.1	0.285268
8.506683	0.1	0.283182
8.508350	0.1	0.286043
8.510017	0.1	0.291705
8.511683	0.1	0.296175
8.513350	0.1	0.295460
8.515017	0.1	0.287116
8.516683	0.1	0.272453
8.518350	0.1	0.257254
8.520017	0.1	0.248075
8.521683	0.1	0.248313
8.523350	0.1	0.256240
8.525017	0.1	0.266850
8.526683	0.1	0.274479
8.528350	0.1	0.275671
8.530017	0.1	0.270426
8.531683	0.1	0.262499
8.533350	0.1	0.256658
8.535017	0.1	0.256598
8.536683	0.1	0.262618
8.538350	0.1	0.271440
8.540017	0.1	0.278771
8.541683	0.1	0.282466
8.543350	0.1	0.282347
8.545017	0.1	0.278533
8.546683	0.1	0.270844
8.548350	0.1	0.259936
8.550017	0.1	0.248075
8.551683	0.1	0.238478
8.553350	0.1	0.233948
8.555017	0.1	0.235617
8.556683	0.1	0.241756
8.558350	0.1	0.248611
8.560017	0.1	0.252843
8.561683	0.1	0.254571
8.563350	0.1	0.256658
8.565017	0.1	0.260949
8.566683	0.1	0.265956
8.568350	0.1	0.269473
8.570017	0.1	0.270188
8.571683	0.1	0.267923
8.573350	0.1	0.263512
8.575017	0.1	0.258267
8.576683	0.1	0.253260
8.578350	0.1	0.249088
8.580017	0.1	0.246286
8.581683	0.1	0.245690
8.583350	0.1	0.246525
8.585017	0.1	0.245750
8.586683	0.1	0.240266
8.588350	0.1	0.231802
8.590017	0.1	0.226438
8.591683	0.1	0.228703
8.593350	0.1	0.237465
8.595017	0.1	0.247657
8.596683	0.1	0.254393
8.598350	0.1	0.255585
8.600017	0.1	0.252008
8.601683	0.1	0.244677
8.603350	0.1	0.235081
8.605017	0.1	0.226915
8.606683	0.1	0.224769
8.608350	0.1	0.230193
8.610017	0.1	0.240147
8.611683	0.1	0.249863
8.613350	0.1	0.255704
8.615017	0.1	0.256658
8.616683	0.1	0.253618
8.618350	0.1	0.248849
8.620017	0.1	0.244975
8.621683	0.1	0.244260
8.623350	0.1	0.246286
8.625017	0.1	0.247419
8.626683	0.1	0.244617
8.628350	0.1	0.239074
8.630017	0.1	0.234306
8.631683	0.1	0.232458
8.633350	0.1	0.233531
8.635017	0.1	0.238001
8.636683	0.1	0.245512
8.638350	0.1	0.253677
8.640017	0.1	0.259101
8.641683	0.1	0.259936
8.643350	0.1	0.256300
8.645017	0.1	0.249684
8.646683	0.1	0.242889
8.648350	0.1	0.238121
8.650017	0.1	0.236571
8.651683	0.1	0.238359
8.653350	0.1	0.241935
8.655017	0.1	0.244856
8.656683	0.1	0.246108
8.658350	0.1	0.246882
8.660017	0.1	0.249505
8.661683	0.1	0.254214
8.663350	0.1	0.257730
8.665017	0.1	0.256658
8.666683	0.1	0.250936
8.668350	0.1	0.243247
8.670017	0.1	0.235975
8.671683	0.1	0.230193
8.673350	0.1	0.226378
8.675017	0.1	0.224650
8.676683	0.1	0.225246
8.678350	0.1	0.228107
8.680017	0.1	0.232756
8.681683	0.1	0.236988
8.683350	0.1	0.239253
8.685017	0.1	0.239432
8.686683	0.1	0.238240
8.688350	0.1	0.236690
8.690017	0.1	0.236511
8.691683	0.1	0.238717
8.693350	0.1	0.242293
8.695017	0.1	0.245154
8.696683	0.1	0.245273
8.698350	0.1	0.241876
8.700017	0.1	0.236034
8.701683	0.1	0.230193
8.703350	0.1	0.226438
8.705017	0.1	0.225604
8.706683	0.1	0.226021
8.708350	0.1	0.225365
8.710017	0.1	0.222027
8.711683	0.1	0.215828
8.713350	0.1	0.208616
8.715017	0.1	0.203252
8.716683	0.1	0.202537
8.718350	0.1	0.206709
8.720017	0.1	0.213265
8.721683	0.1	0.219286
8.723350	0.1	0.223458
8.725017	0.1	0.225842
8.726683	0.1	0.226378
8.728350	0.1	0.225365
8.730017	0.1	0.223815
8.731683	0.1	0.222147
8.733350	0.1	0.219524
8.735017	0.1	0.215530
8.736683	0.1	0.211716
8.738350	0.1	0.210643
8.740017	0.1	0.213146
8.741683	0.1	0.217617
8.743350	0.1	0.222445
8.745017	0.1	0.226140
8.746683	0.1	0.227273
8.748350	0.1	0.225008
8.750017	0.1	0.220954
8.751683	0.1	0.217676
8.753350	0.1	0.216186
8.755017	0.1	0.215530
8.756683	0.1	0.214338
8.758350	0.1	0.212133
8.760017	0.1	0.208616
8.761683	0.1	0.204325
8.763350	0.1	0.200748
8.765017	0.1	0.199318
8.766683	0.1	0.200152
8.768350	0.1	0.202298
8.770017	0.1	0.204504
8.771683	0.1	0.205815
8.773350	0.1	0.205576
8.775017	0.1	0.204682
8.776683	0.1	0.204086
8.778350	0.1	0.203729
8.780017	0.1	0.202894
8.781683	0.1	0.202239
8.783350	0.1	0.203788
8.785017	0.1	0.209034
8.786683	0.1	0.217140
8.788350	0.1	0.226140
8.790017	0.1	0.234008
8.791683	0.1	0.238717
8.793350	0.1	0.238240
8.795017	0.1	0.232160
8.796683	0.1	0.224173
8.798350	0.1	0.219584
8.800017	0.1	0.219822
8.801683	0.1	0.221789
8.803350	0.1	0.222385
8.805017	0.1	0.220895
8.806683	0.1	0.219345
8.808350	0.1	0.219941
8.810017	0.1	0.223160
8.811683	0.1	0.226975
8.813350	0.1	0.227988
8.815017	0.1	0.223875
8.816683	0.1	0.215232
8.818350	0.1	0.205219
8.820017	0.1	0.198066
8.821683	0.1	0.196993
8.823350	0.1	0.202298
8.825017	0.1	0.209928
8.826683	0.1	0.214398
8.828350	0.1	0.213027
8.830017	0.1	0.208259
8.831683	0.1	0.204861
8.833350	0.1	0.206709
8.835017	0.1	0.214338
8.836683	0.1	0.224531
8.838350	0.1	0.233173
8.840017	0.1	0.237167
8.841683	0.1	0.235021
8.843350	0.1	0.228047
8.845017	0.1	0.220478
8.846683	0.1	0.217140
8.848350	0.1	0.219226
8.850017	0.1	0.223935
8.851683	0.1	0.226557
8.853350	0.1	0.225008
8.855017	0.1	0.221789
8.856683	0.1	0.220835
8.858350	0.1	0.223458
8.860017	0.1	0.227928
8.861683	0.1	0.232160
8.863350	0.1	0.235498
8.865017	0.1	0.237942
8.866683	0.1	0.238419
8.868350	0.1	0.235260
8.870017	0.1	0.228405
8.871683	0.1	0.220656
8.873350	0.1	0.215590
8.875017	0.1	0.214815
8.876683	0.1	0.216723
8.878350	0.1	0.218630
8.880017	0.1	0.219822
8.881683	0.1	0.221849
8.883350	0.1	0.225604
8.885017	0.1	0.229895
8.886683	0.1	0.232518
8.888350	0.1	0.232160
8.890017	0.1	0.229538
8.891683	0.1	0.227034
8.893350	0.1	0.226259
8.895017	0.1	0.226617
8.896683	0.1	0.226617
8.898350	0.1	0.225842
8.900017	0.1	0.225306
8.901683	0.1	0.225842
8.903350	0.1	0.227869
8.905017	0.1	0.230789
8.906683	0.1	0.233471
8.908350	0.1	0.234067
8.910017	0.1	0.231087
8.911683	0.1	0.224829
8.913350	0.1	0.217795
8.915017	0.1	0.212789
8.916683	0.1	0.210643
8.918350	0.1	0.210881
8.920017	0.1	0.213087
8.921683	0.1	0.217259
8.923350	0.1	0.222623
8.925017	0.1	0.227451
8.926683	0.1	0.230491
8.928350	0.1	0.232041
8.930017	0.1	0.231981
8.931683	0.1	0.229836
8.933350	0.1	0.226975
8.935017	0.1	0.225961
8.936683	0.1	0.228345
8.938350	0.1	0.233233
8.940017	0.1	0.237882
8.941683	0.1	0.239790
8.943350	0.1	0.238478
8.945017	0.1	0.235677
8.946683	0.1	0.233710
8.948350	0.1	0.234187
8.950017	0.1	0.237107
8.951683	0.1	0.240386
8.953350	0.1	0.241578
8.955017	0.1	0.239968
8.956683	0.1	0.236630
8.958350	0.1	0.232458
8.960017	0.1	0.227153
8.961683	0.1	0.220239
8.963350	0.1	0.213146
8.965017	0.1	0.208855
8.966683	0.1	0.208616
8.968350	0.1	0.210702
8.970017	0.1	0.213027
8.971683	0.1	0.214875
8.973350	0.1	0.215769
8.975017	0.1	0.216603
8.976683	0.1	0.218809
8.978350	0.1	0.222564
8.980017	0.1	0.226915
8.981683	0.1	0.231028
8.983350	0.1	0.233412
8.985017	0.1	0.232279
8.986683	0.1	0.227928
8.988350	0.1	0.222564
8.990017	0.1	0.217795
8.991683	0.1	0.214338
8.993350	0.1	0.211954
8.995017	0.1	0.209868
8.996683	0.1	0.208080
8.998350	0.1	0.206769
9.000017	0.1	0.206172
9.001683	0.1	0.206828
9.003350	0.1	0.209153
9.005017	0.1	0.211895
9.006683	0.1	0.213861
9.008350	0.1	0.215471
9.010017	0.1	0.217438
9.011683	0.1	0.219822
9.013350	0.1	0.222266
9.015017	0.1	0.223935
9.016683	0.1	0.223994
9.018350	0.1	0.222564
9.020017	0.1	0.220954
9.021683	0.1	0.220537
9.023350	0.1	0.221908
9.025017	0.1	0.224888
9.026683	0.1	0.228822
9.028350	0.1	0.231922
9.030017	0.1	0.231624
9.031683	0.1	0.226319
9.033350	0.1	0.217140
9.035017	0.1	0.208199
9.036683	0.1	0.203848
9.038350	0.1	0.205815
9.040017	0.1	0.212848
9.041683	0.1	0.221670
9.043350	0.1	0.228107
9.045017	0.1	0.229359
9.046683	0.1	0.225246
9.048350	0.1	0.218868
9.050017	0.1	0.214875
9.051683	0.1	0.215828
9.053350	0.1	0.220358
9.055017	0.1	0.224412
9.056683	0.1	0.225663
9.058350	0.1	0.225186
9.060017	0.1	0.225365
9.061683	0.1	0.226855
9.063350	0.1	0.228822
9.065017	0.1	0.230014
9.066683	0.1	0.229478
9.068350	0.1	0.227273
9.070017	0.1	0.224412
9.071683	0.1	0.221789
9.073350	0.1	0.220418
9.075017	0.1	0.221729
9.076683	0.1	0.225902
9.078350	0.1	0.231028
9.080017	0.1	0.234008
9.081683	0.1	0.232339
9.083350	0.1	0.225961
9.085017	0.1	0.217378
9.086683	0.1	0.210762
9.088350	0.1	0.208616
9.090017	0.1	0.210404
9.091683	0.1	0.213444
9.093350	0.1	0.216126
9.095017	0.1	0.218928
9.096683	0.1	0.223339
9.098350	0.1	0.229597
9.100017	0.1	0.235736
9.101683	0.1	0.238359
9.103350	0.1	0.235081
9.105017	0.1	0.226676
9.106683	0.1	0.216484
9.108350	0.1	0.208855
9.110017	0.1	0.207484
9.111683	0.1	0.212550
9.113350	0.1	0.220537
9.115017	0.1	0.227869
9.116683	0.1	0.233054
9.118350	0.1	0.235975
9.120017	0.1	0.237644
9.121683	0.1	0.239313
9.123350	0.1	0.241578
9.125017	0.1	0.243783
9.126683	0.1	0.244319
9.128350	0.1	0.242174
9.130017	0.1	0.237346
9.131683	0.1	0.231147
9.133350	0.1	0.225484
9.135017	0.1	0.221670
9.136683	0.1	0.220478
9.138350	0.1	0.222266
9.140017	0.1	0.226080
9.141683	0.1	0.229836
9.143350	0.1	0.232160
9.145017	0.1	0.233889
9.146683	0.1	0.236511
9.148350	0.1	0.240922
9.150017	0.1	0.246048
9.151683	0.1	0.249982
9.153350	0.1	0.251234
9.155017	0.1	0.249982
9.156683	0.1	0.247657
9.158350	0.1	0.245452
9.160017	0.1	0.243306
9.161683	0.1	0.240505
9.163350	0.1	0.237227
9.165017	0.1	0.234723
9.166683	0.1	0.234187
9.168350	0.1	0.236392
9.170017	0.1	0.240505
9.171683	0.1	0.245512
9.173350	0.1	0.250697
9.175017	0.1	0.254393
9.176683	0.1	0.254214
9.178350	0.1	0.249445
9.180017	0.1	0.242412
9.181683	0.1	0.237227
9.183350	0.1	0.237346
9.185017	0.1	0.242472
9.186683	0.1	0.247419
9.188350	0.1	0.246346
9.190017	0.1	0.237882
9.191683	0.1	0.225604
9.193350	0.1	0.215769
9.195017	0.1	0.213265
9.196683	0.1	0.218689
9.198350	0.1	0.228167
9.200017	0.1	0.237823
9.201683	0.1	0.245571
9.203350	0.1	0.249803
9.205017	0.1	0.249445
9.206683	0.1	0.244975
9.208350	0.1	0.238597
9.210017	0.1	0.232399
9.211683	0.1	0.227630
9.213350	0.1	0.223994
9.215017	0.1	0.220716
9.216683	0.1	0.217438
9.218350	0.1	0.214934
9.220017	0.1	0.214815
9.221683	0.1	0.218689
9.223350	0.1	0.226736
9.225017	0.1	0.237048
9.226683	0.1	0.246644
9.228350	0.1	0.253022
9.230017	0.1	0.254869
9.231683	0.1	0.252366
9.233350	0.1	0.247002
9.235017	0.1	0.241697
9.236683	0.1	0.239551
9.238350	0.1	0.241280
9.240017	0.1	0.244796
9.241683	0.1	0.246882
9.243350	0.1	0.245869
9.245017	0.1	0.241756
9.246683	0.1	0.236094
9.248350	0.1	0.231445
9.250017	0.1	0.229895
9.251683	0.1	0.231922
9.253350	0.1	0.236213
9.255017	0.1	0.240207
9.256683	0.1	0.241339
9.258350	0.1	0.238538
9.260017	0.1	0.232995
9.261683	0.1	0.227630
9.263350	0.1	0.225365
9.265017	0.1	0.227451
9.266683	0.1	0.233054
9.268350	0.1	0.239491
9.270017	0.1	0.244081
9.271683	0.1	0.245690
9.273350	0.1	0.244975
9.275017	0.1	0.243247
9.276683	0.1	0.241518
9.278350	0.1	0.240803
9.280017	0.1	0.242293
9.281683	0.1	0.245512
9.283350	0.1	0.248313
9.285017	0.1	0.248611
9.286683	0.1	0.245631
9.288350	0.1	0.240386
9.290017	0.1	0.234246
9.291683	0.1	0.228405
9.293350	0.1	0.223637
9.295017	0.1	0.221074
9.296683	0.1	0.221908
9.298350	0.1	0.226855
9.300017	0.1	0.235498
9.301683	0.1	0.246406
9.303350	0.1	0.256836
9.305017	0.1	0.263751
9.306683	0.1	0.265896
9.308350	0.1	0.264347
9.310017	0.1	0.262439
9.311683	0.1	0.263333
9.313350	0.1	0.267208
9.315017	0.1	0.271022
9.316683	0.1	0.271320
9.318350	0.1	0.266969
9.320017	0.1	0.259578
9.321683	0.1	0.253320
9.323350	0.1	0.251770
9.325017	0.1	0.255227
9.326683	0.1	0.260830
9.328350	0.1	0.264049
9.330017	0.1	0.261962
9.331683	0.1	0.255048
9.333350	0.1	0.245988
9.335017	0.1	0.238180
9.336683	0.1	0.234485
9.338350	0.1	0.235975
9.340017	0.1	0.241160
9.341683	0.1	0.247419
9.343350	0.1	0.252366
9.345017	0.1	0.254631
9.346683	0.1	0.254810
9.348350	0.1	0.255048
9.350017	0.1	0.257373
9.351683	0.1	0.262082
9.353350	0.1	0.268698
9.355017	0.1	0.276148
9.356683	0.1	0.282705
9.358350	0.1	0.286400
9.360017	0.1	0.286698
9.361683	0.1	0.285149
9.363350	0.1	0.284135
9.365017	0.1	0.285327
9.366683	0.1	0.289381
9.368350	0.1	0.295401
9.370017	0.1	0.300944
9.371683	0.1	0.303447
9.373350	0.1	0.301719
9.375017	0.1	0.295460
9.376683	0.1	0.285447
9.378350	0.1	0.274777
9.380017	0.1	0.268161
9.381683	0.1	0.268817
9.383350	0.1	0.276566
9.385017	0.1	0.288069
9.386683	0.1	0.298917
9.388350	0.1	0.305593
9.390017	0.1	0.306606
9.391683	0.1	0.302672
9.393350	0.1	0.297487
9.395017	0.1	0.295043
9.396683	0.1	0.297010
9.398350	0.1	0.301301
9.400017	0.1	0.304520
9.401683	0.1	0.305295
9.403350	0.1	0.304043
9.405017	0.1	0.301898
9.406683	0.1	0.299752
9.408350	0.1	0.298381
9.410017	0.1	0.298798
9.411683	0.1	0.301480
9.413350	0.1	0.305355
9.415017	0.1	0.307500
9.416683	0.1	0.305355
9.418350	0.1	0.298679
9.420017	0.1	0.290036
9.421683	0.1	0.283122
9.423350	0.1	0.280321
9.425017	0.1	0.281870
9.426683	0.1	0.287414
9.428350	0.1	0.295699
9.430017	0.1	0.304043
9.431683	0.1	0.309527
9.433350	0.1	0.309944
9.435017	0.1	0.304878
9.436683	0.1	0.296772
9.438350	0.1	0.289917
9.440017	0.1	0.288546
9.441683	0.1	0.293076
9.443350	0.1	0.299215
9.445017	0.1	0.302434
9.446683	0.1	0.302017
9.448350	0.1	0.300407
9.450017	0.1	0.299990
9.451683	0.1	0.301123
9.453350	0.1	0.302553
9.455017	0.1	0.303149
9.456683	0.1	0.303328
9.458350	0.1	0.303745
9.460017	0.1	0.304222
9.461683	0.1	0.304818
9.463350	0.1	0.306010
9.465017	0.1	0.307560
9.466683	0.1	0.308692
9.468350	0.1	0.309408
9.470017	0.1	0.310063
9.471683	0.1	0.311196
9.473350	0.1	0.313878
9.475017	0.1	0.318766
9.476683	0.1	0.324488
9.478350	0.1	0.328600
9.480017	0.1	0.329852
9.481683	0.1	0.329256
9.483350	0.1	0.328302
9.485017	0.1	0.327885
9.486683	0.1	0.327587
9.488350	0.1	0.326157
9.490017	0.1	0.323355
9.491683	0.1	0.320375
9.493350	0.1	0.319421
9.495017	0.1	0.321329
9.496683	0.1	0.325024
9.498350	0.1	0.328243
9.500017	0.1	0.329673
9.501683	0.1	0.329673
9.503350	0.1	0.329554
9.505017	0.1	0.330985
9.506683	0.1	0.334382
9.508350	0.1	0.338256
9.510017	0.1	0.340939
9.511683	0.1	0.342667
9.513350	0.1	0.345171
9.515017	0.1	0.349224
9.516683	0.1	0.353694
9.518350	0.1	0.357032
9.520017	0.1	0.358164
9.521683	0.1	0.356734
9.523350	0.1	0.353456
9.525017	0.1	0.349820
9.526683	0.1	0.347316
9.528350	0.1	0.346720
9.530017	0.1	0.348210
9.531683	0.1	0.351250
9.533350	0.1	0.356019
9.535017	0.1	0.362933
9.536683	0.1	0.371516
9.538350	0.1	0.380874
9.540017	0.1	0.390112
9.541683	0.1	0.398219
9.543350	0.1	0.403762
9.545017	0.1	0.405192
9.546683	0.1	0.402629
9.548350	0.1	0.398874
9.550017	0.1	0.397563
9.551683	0.1	0.401020
9.553350	0.1	0.408292
9.555017	0.1	0.416100
9.556683	0.1	0.421941
9.558350	0.1	0.425339
9.560017	0.1	0.426948
9.561683	0.1	0.427842
9.563350	0.1	0.429332
9.565017	0.1	0.432074
9.566683	0.1	0.436366
9.568350	0.1	0.442028
9.570017	0.1	0.447392
9.571683	0.1	0.451148
9.573350	0.1	0.454426
9.575017	0.1	0.459671
9.576683	0.1	0.468552
9.578350	0.1	0.481427
9.580017	0.1	0.496447
9.581683	0.1	0.508964
9.583350	0.1	0.514448
9.585017	0.1	0.512362
9.586683	0.1	0.506938
9.588350	0.1	0.503957
9.590017	0.1	0.506938
9.591683	0.1	0.515163
9.593350	0.1	0.524461
9.595017	0.1	0.530005
9.596683	0.1	0.530601
9.598350	0.1	0.529528
9.600017	0.1	0.531256
9.601683	0.1	0.536978
9.603350	0.1	0.544548
9.605017	0.1	0.550985
9.606683	0.1	0.555635
9.608350	0.1	0.560343
9.610017	0.1	0.568032
9.611683	0.1	0.579178
9.613350	0.1	0.591338
9.615017	0.1	0.600398
9.616683	0.1	0.603735
9.618350	0.1	0.601530
9.620017	0.1	0.596225
9.621683	0.1	0.591278
9.623350	0.1	0.589371
9.625017	0.1	0.591874
9.626683	0.1	0.598788
9.628350	0.1	0.608027
9.630017	0.1	0.615478
9.631683	0.1	0.618160
9.633350	0.1	0.616252
9.635017	0.1	0.612974
9.636683	0.1	0.611544
9.638350	0.1	0.612557
9.640017	0.1	0.614584
9.641683	0.1	0.616074
9.643350	0.1	0.615597
9.645017	0.1	0.612736
9.646683	0.1	0.608504
9.648350	0.1	0.604749
9.650017	0.1	0.602484
9.651683	0.1	0.602007
9.653350	0.1	0.602901
9.655017	0.1	0.603914
9.656683	0.1	0.604034
9.658350	0.1	0.603199
9.660017	0.1	0.602067
9.661683	0.1	0.601530
9.663350	0.1	0.603259
9.665017	0.1	0.608385
9.666683	0.1	0.616372
9.668350	0.1	0.624418
9.670017	0.1	0.629664
9.671683	0.1	0.631034
9.673350	0.1	0.629485
9.675017	0.1	0.626624
9.676683	0.1	0.623107
9.678350	0.1	0.619590
9.680017	0.1	0.616491
9.681683	0.1	0.613928
9.683350	0.1	0.611961
9.685017	0.1	0.611365
9.686683	0.1	0.612974
9.688350	0.1	0.616491
9.690017	0.1	0.620246
9.691683	0.1	0.622571
9.693350	0.1	0.622094
9.695017	0.1	0.617981
9.696683	0.1	0.611723
9.698350	0.1	0.607431
9.700017	0.1	0.608385
9.701683	0.1	0.614166
9.703350	0.1	0.621796
9.705017	0.1	0.627518
9.706683	0.1	0.628114
9.708350	0.1	0.623345
9.710017	0.1	0.617325
9.711683	0.1	0.615418
9.713350	0.1	0.618994
9.715017	0.1	0.624359
9.716683	0.1	0.627279
9.718350	0.1	0.626206
9.720017	0.1	0.622928
9.721683	0.1	0.620425
9.723350	0.1	0.621498
9.725017	0.1	0.626862
9.726683	0.1	0.634670
9.728350	0.1	0.641644
9.730017	0.1	0.645459
9.731683	0.1	0.646412
9.733350	0.1	0.646532
9.735017	0.1	0.647306
9.736683	0.1	0.649214
9.738350	0.1	0.652015
9.740017	0.1	0.654817
9.741683	0.1	0.656664
9.743350	0.1	0.656903
9.745017	0.1	0.654519
9.746683	0.1	0.648558
9.748350	0.1	0.640512
9.750017	0.1	0.633359
9.751683	0.1	0.628948
9.753350	0.1	0.627399
9.755017	0.1	0.628352
9.756683	0.1	0.630677
9.758350	0.1	0.633240
9.760017	0.1	0.635445
9.761683	0.1	0.637054
9.763350	0.1	0.637651
9.765017	0.1	0.637472
9.766683	0.1	0.639141
9.768350	0.1	0.645697
9.770017	0.1	0.656486
9.771683	0.1	0.667393
9.773350	0.1	0.674963
9.775017	0.1	0.677705
9.776683	0.1	0.675440
9.778350	0.1	0.669181
9.780017	0.1	0.660718
9.781683	0.1	0.652492
9.783350	0.1	0.646472
9.785017	0.1	0.644088
9.786683	0.1	0.645340
9.788350	0.1	0.648201
9.790017	0.1	0.650644
9.791683	0.1	0.653505
9.793350	0.1	0.659764
9.795017	0.1	0.670433
9.796683	0.1	0.682294
9.798350	0.1	0.690043
9.800017	0.1	0.690520
9.801683	0.1	0.684261
9.803350	0.1	0.674248
9.805017	0.1	0.664413
9.806683	0.1	0.658512
9.808350	0.1	0.658155
9.810017	0.1	0.662327
9.811683	0.1	0.668943
9.813350	0.1	0.675142
9.815017	0.1	0.679135
9.816683	0.1	0.680327
9.818350	0.1	0.679016
9.820017	0.1	0.676572
9.821683	0.1	0.674665
9.823350	0.1	0.673890
9.825017	0.1	0.673592
9.826683	0.1	0.672579
9.828350	0.1	0.670791
9.830017	0.1	0.668109
9.831683	0.1	0.664711
9.833350	0.1	0.661910
9.835017	0.1	0.660360
9.836683	0.1	0.658572
9.838350	0.1	0.654578
9.840017	0.1	0.648856
9.841683	0.1	0.644565
9.843350	0.1	0.644922
9.845017	0.1	0.651240
9.846683	0.1	0.661492
9.848350	0.1	0.671566
9.850017	0.1	0.678122
9.851683	0.1	0.679612
9.853350	0.1	0.676692
9.855017	0.1	0.670970
9.856683	0.1	0.664830
9.858350	0.1	0.660420
9.860017	0.1	0.658929
9.861683	0.1	0.659704
9.863350	0.1	0.660479
9.865017	0.1	0.659525
9.866683	0.1	0.657380
9.868350	0.1	0.655353
9.870017	0.1	0.653684
9.871683	0.1	0.650942
9.873350	0.1	0.646412
9.875017	0.1	0.640631
9.876683	0.1	0.634551
9.878350	0.1	0.629067
9.880017	0.1	0.625253
9.881683	0.1	0.624478
9.883350	0.1	0.627399
9.885017	0.1	0.632584
9.886683	0.1	0.636458
9.888350	0.1	0.636578
9.890017	0.1	0.633240
9.891683	0.1	0.628471
9.893350	0.1	0.624001
9.895017	0.1	0.621259
9.896683	0.1	0.620544
9.898350	0.1	0.621080
9.900017	0.1	0.622511
9.901683	0.1	0.625193
9.903350	0.1	0.629187
9.905017	0.1	0.633001
9.906683	0.1	0.634193
9.908350	0.1	0.631452
9.910017	0.1	0.626504
9.911683	0.1	0.622094
9.913350	0.1	0.619590
9.915017	0.1	0.618935
9.916683	0.1	0.619710
9.918350	0.1	0.621259
9.920017	0.1	0.622571
9.921683	0.1	0.622273
9.923350	0.1	0.618994
9.925017	0.1	0.612676
9.926683	0.1	0.604391
9.928350	0.1	0.596583
9.930017	0.1	0.591695
9.931683	0.1	0.590205
9.933350	0.1	0.589967
9.935017	0.1	0.588477
9.936683	0.1	0.585198
9.938350	0.1	0.581622
9.940017	0.1	0.578940
9.941683	0.1	0.577092
9.943350	0.1	0.575066
9.945017	0.1	0.572741
9.946683	0.1	0.571489
9.948350	0.1	0.572383
9.950017	0.1	0.574529
9.951683	0.1	0.576317
9.953350	0.1	0.576973
9.955017	0.1	0.576735
9.956683	0.1	0.576079
9.958350	0.1	0.575602
9.960017	0.1	0.575781
9.961683	0.1	0.576139
9.963350	0.1	0.574827
9.965017	0.1	0.570595
9.966683	0.1	0.563741
9.968350	0.1	0.555694
9.970017	0.1	0.548661
9.971683	0.1	0.544071
9.973350	0.1	0.542462
9.975017	0.1	0.543475
9.976683	0.1	0.546753
9.978350	0.1	0.550628
9.980017	0.1	0.552774
9.981683	0.1	0.551522
9.983350	0.1	0.547111
9.985017	0.1	0.541449
9.986683	0.1	0.535667
9.988350	0.1	0.529945
9.990017	0.1	0.525177
9.991683	0.1	0.523448
9.993350	0.1	0.526071
9.995017	0.1	0.532091
9.996683	0.1	0.538111
9.998350	0.1	0.540853
10.000017	0.1	0.539362
10.001683	0.1	0.536084
10.003350	0.1	0.535309
10.005017	0.1	0.539541
10.006683	0.1	0.547528
10.008350	0.1	0.555515
10.010017	0.1	0.559568
10.011683	0.1	0.558019
10.013350	0.1	0.551999
10.015017	0.1	0.544906
10.016683	0.1	0.540018
10.018350	0.1	0.538766
10.020017	0.1	0.540614
10.021683	0.1	0.544608
10.023350	0.1	0.548840
10.025017	0.1	0.550389
10.026683	0.1	0.547111
10.028350	0.1	0.540137
10.030017	0.1	0.533283
10.031683	0.1	0.529587
10.033350	0.1	0.530183
10.035017	0.1	0.533760
10.036683	0.1	0.537813
10.038350	0.1	0.539362
10.040017	0.1	0.537455
10.041683	0.1	0.533283
10.043350	0.1	0.528574
10.045017	0.1	0.523925
10.046683	0.1	0.519514
10.048350	0.1	0.517011
10.050017	0.1	0.518501
10.051683	0.1	0.524282
10.053350	0.1	0.532150
10.055017	0.1	0.538588
10.056683	0.1	0.540674
10.058350	0.1	0.537813
10.060017	0.1	0.531435
10.061683	0.1	0.524640
10.063350	0.1	0.520945
10.065017	0.1	0.522137
10.066683	0.1	0.527203
10.068350	0.1	0.532866
10.070017	0.1	0.535965
10.071683	0.1	0.535607
10.073350	0.1	0.533581
10.075017	0.1	0.532329
10.076683	0.1	0.533223
10.078350	0.1	0.535965
10.080017	0.1	0.538826
10.081683	0.1	0.539541
10.083350	0.1	0.536859
10.085017	0.1	0.532091
10.086683	0.1	0.528336
10.088350	0.1	0.527859
10.090017	0.1	0.530481
10.091683	0.1	0.534236
10.093350	0.1	0.536919
10.095017	0.1	0.537396
10.096683	0.1	0.535488
10.098350	0.1	0.531495
10.100017	0.1	0.526309
10.101683	0.1	0.520885
10.103350	0.1	0.516117
10.105017	0.1	0.512660
10.106683	0.1	0.511229
10.108350	0.1	0.512183
10.110017	0.1	0.515282
10.111683	0.1	0.519633
10.113350	0.1	0.524342
10.115017	0.1	0.527322
10.116683	0.1	0.527084
10.118350	0.1	0.524223
10.120017	0.1	0.520468
10.121683	0.1	0.516117
10.123350	0.1	0.512123
10.125017	0.1	0.510633
10.126683	0.1	0.512302
10.128350	0.1	0.516057
10.130017	0.1	0.521004
10.131683	0.1	0.526547
10.133350	0.1	0.530422
10.135017	0.1	0.530064
10.136683	0.1	0.525236
10.138350	0.1	0.518441
10.140017	0.1	0.513017
10.141683	0.1	0.511050
10.143350	0.1	0.513136
10.145017	0.1	0.518739
10.146683	0.1	0.525236
10.148350	0.1	0.529051
10.150017	0.1	0.528395
10.151683	0.1	0.523627
10.153350	0.1	0.517249
10.155017	0.1	0.512540
10.156683	0.1	0.511289
10.158350	0.1	0.512362
10.160017	0.1	0.513136
10.161683	0.1	0.511706
10.163350	0.1	0.508785
10.165017	0.1	0.506401
10.166683	0.1	0.506341
10.168350	0.1	0.510275
10.170017	0.1	0.518382
10.171683	0.1	0.527382
10.173350	0.1	0.532687
10.175017	0.1	0.531733
10.176683	0.1	0.525534
10.178350	0.1	0.517607
10.180017	0.1	0.510991
10.181683	0.1	0.506938
10.183350	0.1	0.505149
10.185017	0.1	0.504553
10.186683	0.1	0.503480
10.188350	0.1	0.501335
10.190017	0.1	0.499308
10.191683	0.1	0.499964
10.193350	0.1	0.504375
10.195017	0.1	0.511527
10.196683	0.1	0.518739
10.198350	0.1	0.522733
10.200017	0.1	0.521123
10.201683	0.1	0.515044
10.203350	0.1	0.507414
10.205017	0.1	0.500739
10.206683	0.1	0.496984
10.208350	0.1	0.497878
10.210017	0.1	0.504077
10.211683	0.1	0.513732
10.213350	0.1	0.523269
10.215017	0.1	0.529826
10.216683	0.1	0.532627
10.218350	0.1	0.532389
10.220017	0.1	0.530362
10.221683	0.1	0.527203
10.223350	0.1	0.523210
10.225017	0.1	0.518560
10.226683	0.1	0.513971
10.228350	0.1	0.510752
10.230017	0.1	0.509381
10.231683	0.1	0.508845
10.233350	0.1	0.508070
10.235017	0.1	0.506640
10.236683	0.1	0.504613
10.238350	0.1	0.503004
10.240017	0.1	0.503421
10.241683	0.1	0.506938
10.243350	0.1	0.512481
10.245017	0.1	0.517190
10.246683	0.1	0.517666
10.248350	0.1	0.512183
10.250017	0.1	0.501692
10.251683	0.1	0.489771
10.253350	0.1	0.480354
10.255017	0.1	0.475764
10.256683	0.1	0.475824
10.258350	0.1	0.478447
10.260017	0.1	0.481963
10.261683	0.1	0.486553
10.263350	0.1	0.491858
10.265017	0.1	0.496805
10.266683	0.1	0.499904
10.268350	0.1	0.500619
10.270017	0.1	0.500321
10.271683	0.1	0.501454
10.273350	0.1	0.505328
10.275017	0.1	0.511646
10.276683	0.1	0.518858
10.278350	0.1	0.525355
10.280017	0.1	0.529230
10.281683	0.1	0.528276
10.283350	0.1	0.521779
10.285017	0.1	0.512183
10.286683	0.1	0.504255
10.288350	0.1	0.501633
10.290017	0.1	0.504315
10.291683	0.1	0.510275
10.293350	0.1	0.517964
10.295017	0.1	0.526845
10.296683	0.1	0.535250
10.298350	0.1	0.540614
10.300017	0.1	0.541508
10.301683	0.1	0.539184
10.303350	0.1	0.536382
10.305017	0.1	0.535190
10.306683	0.1	0.536323
10.308350	0.1	0.539184
10.310017	0.1	0.542820
10.311683	0.1	0.546217
10.313350	0.1	0.548720
10.315017	0.1	0.551045
10.316683	0.1	0.554383
10.318350	0.1	0.560343
10.320017	0.1	0.569940
10.321683	0.1	0.581861
10.323350	0.1	0.592947
10.325017	0.1	0.601769
10.326683	0.1	0.609815
10.328350	0.1	0.618160
10.330017	0.1	0.626147
10.331683	0.1	0.633717
10.333350	0.1	0.641823
10.335017	0.1	0.650525
10.336683	0.1	0.658095
10.338350	0.1	0.663281
10.340017	0.1	0.666499
10.341683	0.1	0.669718
10.343350	0.1	0.674784
10.345017	0.1	0.682473
10.346683	0.1	0.692666
10.348350	0.1	0.705004
10.350017	0.1	0.718832
10.351683	0.1	0.732958
10.353350	0.1	0.745595
10.355017	0.1	0.755906
10.356683	0.1	0.764191
10.358350	0.1	0.771880
10.360017	0.1	0.780463
10.361683	0.1	0.790894
10.363350	0.1	0.802755
10.365017	0.1	0.814736
10.366683	0.1	0.827134
10.368350	0.1	0.842214
10.370017	0.1	0.861347
10.371683	0.1	0.883400
10.373350	0.1	0.905395
10.375017	0.1	0.924051
10.376683	0.1	0.937998
10.378350	0.1	0.949323
10.380017	0.1	0.962198
10.381683	0.1	0.979304
10.383350	0.1	1.000226
10.385017	0.1	1.022995
10.386683	0.1	1.046479
10.388350	0.1	1.070917
10.390017	0.1	1.096487
10.391683	0.1	1.122058
10.393350	0.1	1.145899
10.395017	0.1	1.166403
10.396683	0.1	1.182854
10.398350	0.1	1.196563
10.400017	0.1	1.210868
10.401683	0.1	1.228869
10.403350	0.1	1.252234
10.405017	0.1	1.281142
10.406683	0.1	1.314700
10.408350	0.1	1.351059
10.410017	0.1	1.388013
10.411683	0.1	1.423121
10.413350	0.1	1.455307
10.415017	0.1	1.484990
10.416683	0.1	1.514137
10.418350	0.1	1.544535
10.420017	0.1	1.576364
10.421683	0.1	1.607537
10.423350	0.1	1.636028
10.425017	0.1	1.662135
10.426683	0.1	1.688302
10.428350	0.1	1.715601
10.430017	0.1	1.743674
10.431683	0.1	1.772940
10.433350	0.1	1.804710
10.435017	0.1	1.839399
10.436683	0.1	1.875043
10.438350	0.1	1.908839
10.440017	0.1	1.939178
10.441683	0.1	1.965881
10.443350	0.1	1.990318
10.445017	0.1	2.014518
10.446683	0.1	2.040506
10.448350	0.1	2.069533
10.450017	0.1	2.100587
10.451683	0.1	2.130151
10.453350	0.1	2.155066
10.455017	0.1	2.174616
10.456683	0.1	2.189398
10.458350	0.1	2.200186
10.460017	0.1	2.208948
10.461683	0.1	2.218127
10.463350	0.1	2.229571
10.465017	0.1	2.244413
10.466683	0.1	2.262175
10.468350	0.1	2.280355
10.470017	0.1	2.296984
10.471683	0.1	2.312541
10.473350	0.1	2.327681
10.475017	0.1	2.341569
10.476683	0.1	2.353192
10.478350	0.1	2.362847
10.480017	0.1	2.370656
10.481683	0.1	2.375782
10.483350	0.1	2.377749
10.485017	0.1	2.377629
10.486683	0.1	2.377153
10.488350	0.1	2.377927
10.490017	0.1	2.380788
10.491683	0.1	2.384901
10.493350	0.1	2.388537
10.495017	0.1	2.390385
10.496683	0.1	2.390564
10.498350	0.1	2.390325
10.500017	0.1	2.390266
10.501683	0.1	2.389610
10.503350	0.1	2.386570
10.505017	0.1	2.380610
10.506683	0.1	2.373934
10.508350	0.1	2.369881
10.510017	0.1	2.369106
10.511683	0.1	2.369344
10.513350	0.1	2.369046
10.515017	0.1	2.368570
10.516683	0.1	2.368391
10.518350	0.1	2.368868
10.520017	0.1	2.370477
10.521683	0.1	2.373219
10.523350	0.1	2.376259
10.525017	0.1	2.378166
10.526683	0.1	2.378166
10.528350	0.1	2.376437
10.530017	0.1	2.374470
10.531683	0.1	2.373099
10.533350	0.1	2.372027
10.535017	0.1	2.370656
10.536683	0.1	2.368271
10.538350	0.1	2.364397
10.540017	0.1	2.359986
10.541683	0.1	2.356708
10.543350	0.1	2.355099
10.545017	0.1	2.355039
10.546683	0.1	2.356589
10.548350	0.1	2.359927
10.550017	0.1	2.365410
10.551683	0.1	2.372623
10.553350	0.1	2.379596
10.555017	0.1	2.383590
10.556683	0.1	2.382696
10.558350	0.1	2.377033
10.560017	0.1	2.368093
10.561683	0.1	2.358258
10.563350	0.1	2.350748
10.565017	0.1	2.349019
10.566683	0.1	2.354682
10.568350	0.1	2.366424
10.570017	0.1	2.382040
10.571683	0.1	2.399266
10.573350	0.1	2.415359
10.575017	0.1	2.426505
10.576683	0.1	2.429426
10.578350	0.1	2.424300
10.580017	0.1	2.414704
10.581683	0.1	2.405226
10.583350	0.1	2.398670
10.585017	0.1	2.395928
10.586683	0.1	2.396643
10.588350	0.1	2.398729
10.590017	0.1	2.399445
10.591683	0.1	2.397716
10.593350	0.1	2.394438
10.595017	0.1	2.391458
10.596683	0.1	2.389670
10.598350	0.1	2.388597
10.600017	0.1	2.387583
10.601683	0.1	2.387583
10.603350	0.1	2.391577
10.605017	0.1	2.400994
10.606683	0.1	2.413750
10.608350	0.1	2.425373
10.610017	0.1	2.431572
10.611683	0.1	2.430022
10.613350	0.1	2.422333
10.615017	0.1	2.413035
10.616683	0.1	2.406001
10.618350	0.1	2.402902
10.620017	0.1	2.403557
10.621683	0.1	2.406657
10.623350	0.1	2.410174
10.625017	0.1	2.412260
10.626683	0.1	2.411902
10.628350	0.1	2.409101
10.630017	0.1	2.405226
10.631683	0.1	2.402008
10.633350	0.1	2.399266
10.635017	0.1	2.395094
10.636683	0.1	2.389133
10.638350	0.1	2.383232
10.640017	0.1	2.378404
10.641683	0.1	2.372861
10.643350	0.1	2.364814
10.645017	0.1	2.354384
10.646683	0.1	2.342761
10.648350	0.1	2.331078
10.650017	0.1	2.320111
10.651683	0.1	2.310693
10.653350	0.1	2.303898
10.655017	0.1	2.300680
10.656683	0.1	2.300680
10.658350	0.1	2.301157
10.660017	0.1	2.298534
10.661683	0.1	2.290189
10.663350	0.1	2.276242
10.665017	0.1	2.258897
10.666683	0.1	2.241254
10.668350	0.1	2.224982
10.670017	0.1	2.210617
10.671683	0.1	2.198339
10.673350	0.1	2.187789
10.675017	0.1	2.177417
10.676683	0.1	2.164662
10.678350	0.1	2.148092
10.680017	0.1	2.128542
10.681683	0.1	2.108038
10.683350	0.1	2.088368
10.685017	0.1	2.071202
10.686683	0.1	2.057850
10.688350	0.1	2.047241
10.690017	0.1	2.035797
10.691683	0.1	2.020002
10.693350	0.1	1.998305
10.695017	0.1	1.971662
10.696683	0.1	1.943231
10.698350	0.1	1.917005
10.700017	0.1	1.895189
10.701683	0.1	1.876950
10.703350	0.1	1.860082
10.705017	0.1	1.842737
10.706683	0.1	1.822710
10.708350	0.1	1.797497
10.710017	0.1	1.767159
10.711683	0.1	1.734972
10.713350	0.1	1.704931
10.715017	0.1	1.678109
10.716683	0.1	1.652837
10.718350	0.1	1.627445
10.720017	0.1	1.601458
10.721683	0.1	1.575589
10.723350	0.1	1.550675
10.725017	0.1	1.526296
10.726683	0.1	1.501381
10.728350	0.1	1.475573
10.730017	0.1	1.449823
10.731683	0.1	1.425684
10.733350	0.1	1.402855
10.735017	0.1	1.379669
10.736683	0.1	1.354516
10.738350	0.1	1.327992
10.740017	0.1	1.301646
10.741683	0.1	1.276434
10.743350	0.1	1.251578
10.745017	0.1	1.226187
10.746683	0.1	1.201272
10.748350	0.1	1.178145
10.750017	0.1	1.157284
10.751683	0.1	1.138866
10.753350	0.1	1.122773
10.755017	0.1	1.107454
10.756683	0.1	1.090586
10.758350	0.1	1.070380
10.760017	0.1	1.047015
10.761683	0.1	1.022995
10.763350	0.1	1.001775
10.765017	0.1	0.984013
10.766683	0.1	0.967264
10.768350	0.1	0.948787
10.770017	0.1	0.928462
10.771683	0.1	0.907719
10.773350	0.1	0.887871
10.775017	0.1	0.870228
10.776683	0.1	0.856459
10.778350	0.1	0.847042
10.780017	0.1	0.840664
10.781683	0.1	0.835180
10.783350	0.1	0.828445
10.785017	0.1	0.818849
10.786683	0.1	0.806093
10.788350	0.1	0.792325
10.790017	0.1	0.780463
10.791683	0.1	0.771642
10.793350	0.1	0.764132
10.795017	0.1	0.755966
10.796683	0.1	0.746727
10.798350	0.1	0.736892
10.800017	0.1	0.727117
10.801683	0.1	0.717938
10.803350	0.1	0.709295
10.805017	0.1	0.701189
10.806683	0.1	0.693560
10.808350	0.1	0.686228
10.810017	0.1	0.680089
10.811683	0.1	0.676155
10.813350	0.1	0.674367
10.815017	0.1	0.672340
10.816683	0.1	0.667870
10.818350	0.1	0.661075
10.820017	0.1	0.654340
10.821683	0.1	0.649512
10.823350	0.1	0.646889
10.825017	0.1	0.645161
10.826683	0.1	0.642896
10.828350	0.1	0.640214
10.830017	0.1	0.637651
10.831683	0.1	0.634670
10.833350	0.1	0.630617
10.835017	0.1	0.625968
10.836683	0.1	0.622451
10.838350	0.1	0.621617
10.840017	0.1	0.623763
10.841683	0.1	0.627458
10.843350	0.1	0.631034
10.845017	0.1	0.633597
10.846683	0.1	0.634432
10.848350	0.1	0.631928
10.850017	0.1	0.625670
10.851683	0.1	0.616908
10.853350	0.1	0.607789
10.855017	0.1	0.599384
10.856683	0.1	0.593007
10.858350	0.1	0.589788
10.860017	0.1	0.588656
10.861683	0.1	0.587761
10.863350	0.1	0.586510
10.865017	0.1	0.585318
10.866683	0.1	0.584662
10.868350	0.1	0.586033
10.870017	0.1	0.591397
10.871683	0.1	0.601351
10.873350	0.1	0.613332
10.875017	0.1	0.623047
10.876683	0.1	0.626504
10.878350	0.1	0.621498
10.880017	0.1	0.609636
10.881683	0.1	0.596285
10.883350	0.1	0.587463
10.885017	0.1	0.585377
10.886683	0.1	0.588954
10.888350	0.1	0.596166
10.890017	0.1	0.605524
10.891683	0.1	0.615060
10.893350	0.1	0.622690
10.895017	0.1	0.627697
10.896683	0.1	0.630736
10.898350	0.1	0.632346
10.900017	0.1	0.632346
10.901683	0.1	0.631392
10.903350	0.1	0.630498
10.905017	0.1	0.630856
10.906683	0.1	0.633836
10.908350	0.1	0.640333
10.910017	0.1	0.648797
10.911683	0.1	0.655472
10.913350	0.1	0.656724
10.915017	0.1	0.650883
10.916683	0.1	0.640452
10.918350	0.1	0.629842
10.920017	0.1	0.621975
10.921683	0.1	0.617683
10.923350	0.1	0.616849
10.925017	0.1	0.618935
10.926683	0.1	0.622213
10.928350	0.1	0.624716
10.930017	0.1	0.625074
10.931683	0.1	0.623167
10.933350	0.1	0.620365
10.935017	0.1	0.619650
10.936683	0.1	0.622809
10.938350	0.1	0.627518
10.940017	0.1	0.630260
10.941683	0.1	0.630021
10.943350	0.1	0.628233
10.945017	0.1	0.625968
10.946683	0.1	0.623643
10.948350	0.1	0.621855
10.950017	0.1	0.621975
10.951683	0.1	0.625074
10.953350	0.1	0.629902
10.955017	0.1	0.633657
10.956683	0.1	0.634193
10.958350	0.1	0.631392
10.960017	0.1	0.625968
10.961683	0.1	0.618517
10.963350	0.1	0.609458
10.965017	0.1	0.599980
10.966683	0.1	0.591874
10.968350	0.1	0.586748
10.970017	0.1	0.586212
10.971683	0.1	0.591040
10.973350	0.1	0.599802
10.975017	0.1	0.609160
10.976683	0.1	0.615180
10.978350	0.1	0.616074
10.980017	0.1	0.612140
10.981683	0.1	0.605345
10.983350	0.1	0.598550
10.985017	0.1	0.594199
10.986683	0.1	0.592649
10.988350	0.1	0.592411
10.990017	0.1	0.591338
10.991683	0.1	0.589669
10.993350	0.1	0.589132
10.995017	0.1	0.591874
10.996683	0.1	0.598967
10.998350	0.1	0.608563
11.000017	0.1	0.616431
11.001683	0.1	0.619113
11.003350	0.1	0.617325
11.005017	0.1	0.614226
11.006683	0.1	0.612080
11.008350	0.1	0.611424
11.010017	0.1	0.612676
11.011683	0.1	0.615776
11.013350	0.1	0.619531
11.015017	0.1	0.622451
11.016683	0.1	0.623286
11.018350	0.1	0.621378
11.020017	0.1	0.616849
11.021683	0.1	0.611424
11.023350	0.1	0.606656
11.025017	0.1	0.602961
11.026683	0.1	0.600398
11.028350	0.1	0.598788
11.030017	0.1	0.597477
11.031683	0.1	0.595033
11.033350	0.1	0.591457
11.035017	0.1	0.588834
11.036683	0.1	0.589848
11.038350	0.1	0.594676
11.040017	0.1	0.601113
11.041683	0.1	0.605702
11.043350	0.1	0.606298
11.045017	0.1	0.603259
11.046683	0.1	0.599206
11.048350	0.1	0.597477
11.050017	0.1	0.600219
11.051683	0.1	0.606358
11.053350	0.1	0.612199
11.055017	0.1	0.614524
11.056683	0.1	0.612557
11.058350	0.1	0.607848
11.060017	0.1	0.603497
11.061683	0.1	0.602067
11.063350	0.1	0.604391
11.065017	0.1	0.609458
11.066683	0.1	0.614882
11.068350	0.1	0.618339
11.070017	0.1	0.618458
11.071683	0.1	0.615239
11.073350	0.1	0.609815
11.075017	0.1	0.604451
11.076683	0.1	0.601113
11.078350	0.1	0.600696
11.080017	0.1	0.602722
11.081683	0.1	0.605941
11.083350	0.1	0.608504
11.085017	0.1	0.609517
11.086683	0.1	0.610173
11.088350	0.1	0.611365
11.090017	0.1	0.612915
11.091683	0.1	0.614643
11.093350	0.1	0.617087
11.095017	0.1	0.620306
11.096683	0.1	0.623226
11.098350	0.1	0.623703
11.100017	0.1	0.620306
11.101683	0.1	0.613809
11.103350	0.1	0.607431
11.105017	0.1	0.604987
11.106683	0.1	0.608027
11.108350	0.1	0.615716
11.110017	0.1	0.625134
11.111683	0.1	0.631928
11.113350	0.1	0.632942
11.115017	0.1	0.628591
11.116683	0.1	0.622153
11.118350	0.1	0.618160
11.120017	0.1	0.619352
11.121683	0.1	0.625014
11.123350	0.1	0.631869
11.125017	0.1	0.636637
11.126683	0.1	0.636935
11.128350	0.1	0.632346
11.130017	0.1	0.624180
11.131683	0.1	0.614166
11.133350	0.1	0.605166
11.135017	0.1	0.600517
11.136683	0.1	0.601888
11.138350	0.1	0.607729
11.140017	0.1	0.614882
11.141683	0.1	0.621200
11.143350	0.1	0.626206
11.145017	0.1	0.630558
11.146683	0.1	0.635266
11.148350	0.1	0.641167
11.150017	0.1	0.648439
11.151683	0.1	0.655353
11.153350	0.1	0.658870
11.155017	0.1	0.656307
11.156683	0.1	0.647843
11.158350	0.1	0.636458
11.160017	0.1	0.626504
11.161683	0.1	0.620723
11.163350	0.1	0.619352
11.165017	0.1	0.620544
11.166683	0.1	0.621676
11.168350	0.1	0.621140
11.170017	0.1	0.619233
11.171683	0.1	0.617206
11.173350	0.1	0.616550
11.175017	0.1	0.618398
11.176683	0.1	0.622451
11.178350	0.1	0.627458
11.180017	0.1	0.631869
11.181683	0.1	0.634909
11.183350	0.1	0.636458
11.185017	0.1	0.636518
11.186683	0.1	0.635326
11.188350	0.1	0.634134
11.190017	0.1	0.634790
11.191683	0.1	0.637770
11.193350	0.1	0.640869
11.195017	0.1	0.641227
11.196683	0.1	0.638366
11.198350	0.1	0.634551
11.200017	0.1	0.632584
11.201683	0.1	0.634611
11.203350	0.1	0.640035
11.205017	0.1	0.646114
11.206683	0.1	0.649869
11.208350	0.1	0.651121
11.210017	0.1	0.652134
11.211683	0.1	0.654936
11.213350	0.1	0.659466
11.215017	0.1	0.664651
11.216683	0.1	0.668764
11.218350	0.1	0.670195
11.220017	0.1	0.667572
11.221683	0.1	0.661433
11.223350	0.1	0.655055
11.225017	0.1	0.652611
11.226683	0.1	0.656009
11.228350	0.1	0.663400
11.230017	0.1	0.670016
11.231683	0.1	0.671923
11.233350	0.1	0.668943
11.235017	0.1	0.663877
11.236683	0.1	0.658929
11.238350	0.1	0.654995
11.240017	0.1	0.651956
11.241683	0.1	0.649393
11.243350	0.1	0.646889
11.245017	0.1	0.645220
11.246683	0.1	0.645816
11.248350	0.1	0.649571
11.250017	0.1	0.655651
11.251683	0.1	0.661492
11.253350	0.1	0.665307
11.255017	0.1	0.666797
11.256683	0.1	0.666916
11.258350	0.1	0.668049
11.260017	0.1	0.671566
11.261683	0.1	0.675261
11.263350	0.1	0.675619
11.265017	0.1	0.671923
11.266683	0.1	0.667095
11.268350	0.1	0.664651
11.270017	0.1	0.664890
11.271683	0.1	0.665665
11.273350	0.1	0.664949
11.275017	0.1	0.662684
11.276683	0.1	0.660360
11.278350	0.1	0.659406
11.280017	0.1	0.660300
11.281683	0.1	0.662744
11.283350	0.1	0.666022
11.285017	0.1	0.668764
11.286683	0.1	0.669420
11.288350	0.1	0.667334
11.290017	0.1	0.662923
11.291683	0.1	0.656545
11.293350	0.1	0.648916
11.295017	0.1	0.641942
11.296683	0.1	0.637889
11.298350	0.1	0.636339
11.300017	0.1	0.635028
11.301683	0.1	0.633478
11.303350	0.1	0.633836
11.305017	0.1	0.638068
11.306683	0.1	0.645876
11.308350	0.1	0.654519
11.310017	0.1	0.659227
11.311683	0.1	0.656605
11.313350	0.1	0.647485
11.315017	0.1	0.636041
11.316683	0.1	0.627339
11.318350	0.1	0.624716
11.320017	0.1	0.627518
11.321683	0.1	0.632346
11.323350	0.1	0.636280
11.325017	0.1	0.638306
11.326683	0.1	0.639439
11.328350	0.1	0.641108
11.330017	0.1	0.643671
11.331683	0.1	0.646353
11.333350	0.1	0.648141
11.335017	0.1	0.648260
11.336683	0.1	0.645936
11.338350	0.1	0.641227
11.340017	0.1	0.635266
11.341683	0.1	0.629723
11.343350	0.1	0.624955
11.345017	0.1	0.620127
11.346683	0.1	0.614882
11.348350	0.1	0.610113
11.350017	0.1	0.608146
11.351683	0.1	0.611246
11.353350	0.1	0.618041
11.355017	0.1	0.623703
11.356683	0.1	0.624538
11.358350	0.1	0.621200
11.360017	0.1	0.616610
11.361683	0.1	0.613272
11.363350	0.1	0.611901
11.365017	0.1	0.611961
11.366683	0.1	0.611901
11.368350	0.1	0.610471
11.370017	0.1	0.607669
11.371683	0.1	0.604749
11.373350	0.1	0.602305
11.375017	0.1	0.600040
11.376683	0.1	0.597835
11.378350	0.1	0.596225
11.380017	0.1	0.595510
11.381683	0.1	0.596046
11.383350	0.1	0.598252
11.385017	0.1	0.601053
11.386683	0.1	0.602365
11.388350	0.1	0.600934
11.390017	0.1	0.597358
11.391683	0.1	0.592768
11.393350	0.1	0.588357
11.395017	0.1	0.585556
11.396683	0.1	0.585377
11.398350	0.1	0.587523
11.400017	0.1	0.590503
11.401683	0.1	0.593185
11.403350	0.1	0.595450
11.405017	0.1	0.598609
11.406683	0.1	0.603616
11.408350	0.1	0.609040
11.410017	0.1	0.610948
11.411683	0.1	0.606716
11.413350	0.1	0.598013
11.415017	0.1	0.589192
11.416683	0.1	0.583530
11.418350	0.1	0.581443
11.420017	0.1	0.579953
11.421683	0.1	0.575304
11.423350	0.1	0.566483
11.425017	0.1	0.556648
11.426683	0.1	0.550866
11.428350	0.1	0.551999
11.430017	0.1	0.559330
11.431683	0.1	0.569046
11.433350	0.1	0.577033
11.435017	0.1	0.581443
11.436683	0.1	0.583291
11.438350	0.1	0.584960
11.440017	0.1	0.587881
11.441683	0.1	0.592113
11.443350	0.1	0.595987
11.445017	0.1	0.596464
11.446683	0.1	0.592351
11.448350	0.1	0.585616
11.450017	0.1	0.579059
11.451683	0.1	0.574112
11.453350	0.1	0.570715
11.455017	0.1	0.568211
11.456683	0.1	0.566185
11.458350	0.1	0.564814
11.460017	0.1	0.564456
11.461683	0.1	0.564694
11.463350	0.1	0.563860
11.465017	0.1	0.561357
11.466683	0.1	0.559032
11.468350	0.1	0.558555
11.470017	0.1	0.559509
11.471683	0.1	0.558972
11.473350	0.1	0.554085
11.475017	0.1	0.544071
11.476683	0.1	0.531912
11.478350	0.1	0.522852
11.480017	0.1	0.520587
11.481683	0.1	0.524223
11.483350	0.1	0.529349
11.485017	0.1	0.531971
11.486683	0.1	0.530899
11.488350	0.1	0.527442
11.490017	0.1	0.523388
11.491683	0.1	0.520408
11.493350	0.1	0.519931
11.495017	0.1	0.522196
11.496683	0.1	0.525832
11.498350	0.1	0.527918
11.500017	0.1	0.527024
11.501683	0.1	0.524938
11.503350	0.1	0.524282
11.505017	0.1	0.525892
11.506683	0.1	0.528038
11.508350	0.1	0.528395
11.510017	0.1	0.525415
11.511683	0.1	0.518978
11.513350	0.1	0.510752
11.515017	0.1	0.503600
11.516683	0.1	0.500023
11.518350	0.1	0.500381
11.520017	0.1	0.503480
11.521683	0.1	0.507474
11.523350	0.1	0.509918
11.525017	0.1	0.509024
11.526683	0.1	0.505090
11.528350	0.1	0.500023
11.530017	0.1	0.495851
11.531683	0.1	0.493348
11.533350	0.1	0.492036
11.535017	0.1	0.490308
11.536683	0.1	0.487387
11.538350	0.1	0.484169
11.540017	0.1	0.481784
11.541683	0.1	0.479639
11.543350	0.1	0.476778
11.545017	0.1	0.473380
11.546683	0.1	0.470579
11.548350	0.1	0.468612
11.550017	0.1	0.466943
11.551683	0.1	0.465214
11.553350	0.1	0.463307
11.555017	0.1	0.460923
11.556683	0.1	0.458360
11.558350	0.1	0.456214
11.560017	0.1	0.455260
11.561683	0.1	0.455439
11.563350	0.1	0.455260
11.565017	0.1	0.452995
11.566683	0.1	0.448883
11.568350	0.1	0.445128
11.570017	0.1	0.443935
11.571683	0.1	0.445545
11.573350	0.1	0.447452
11.575017	0.1	0.447392
11.576683	0.1	0.444949
11.578350	0.1	0.441909
11.580017	0.1	0.441015
11.581683	0.1	0.444055
11.583350	0.1	0.450850
11.585017	0.1	0.459552
11.586683	0.1	0.466764
11.588350	0.1	0.469208
11.590017	0.1	0.466049
11.591683	0.1	0.458956
11.593350	0.1	0.450969
11.595017	0.1	0.444949
11.596683	0.1	0.442982
11.598350	0.1	0.445128
11.600017	0.1	0.449061
11.601683	0.1	0.451565
11.603350	0.1	0.450671
11.605017	0.1	0.446498
11.606683	0.1	0.441074
11.608350	0.1	0.437200
11.610017	0.1	0.436723
11.611683	0.1	0.439167
11.613350	0.1	0.441551
11.615017	0.1	0.440657
11.616683	0.1	0.436246
11.618350	0.1	0.431001
11.620017	0.1	0.428081
11.621683	0.1	0.428557
11.623350	0.1	0.432014
11.625017	0.1	0.437677
11.626683	0.1	0.444770
11.628350	0.1	0.451624
11.630017	0.1	0.455678
11.631683	0.1	0.455081
11.633350	0.1	0.450552
11.635017	0.1	0.444591
11.636683	0.1	0.440359
11.638350	0.1	0.440002
11.640017	0.1	0.442922
11.641683	0.1	0.446737
11.643350	0.1	0.449061
11.645017	0.1	0.449002
11.646683	0.1	0.447691
11.648350	0.1	0.446796
11.650017	0.1	0.447452
11.651683	0.1	0.449419
11.653350	0.1	0.450790
11.655017	0.1	0.449836
11.656683	0.1	0.447869
11.658350	0.1	0.447691
11.660017	0.1	0.450611
11.661683	0.1	0.454307
11.663350	0.1	0.454545
11.665017	0.1	0.448942
11.666683	0.1	0.439167
11.668350	0.1	0.429511
11.670017	0.1	0.423610
11.671683	0.1	0.422716
11.673350	0.1	0.425577
11.675017	0.1	0.430048
11.676683	0.1	0.434041
11.678350	0.1	0.436366
11.680017	0.1	0.436425
11.681683	0.1	0.435054
11.683350	0.1	0.433743
11.685017	0.1	0.432849
11.686683	0.1	0.432670
11.688350	0.1	0.433803
11.690017	0.1	0.435889
11.691683	0.1	0.437260
11.693350	0.1	0.436962
11.695017	0.1	0.435352
11.696683	0.1	0.433147
11.698350	0.1	0.430465
11.700017	0.1	0.427485
11.701683	0.1	0.424564
11.703350	0.1	0.421822
11.705017	0.1	0.418961
11.706683	0.1	0.416935
11.708350	0.1	0.417590
11.710017	0.1	0.420392
11.711683	0.1	0.422597
11.713350	0.1	0.421762
11.715017	0.1	0.417709
11.716683	0.1	0.411034
11.718350	0.1	0.403404
11.720017	0.1	0.398099
11.721683	0.1	0.398755
11.723350	0.1	0.405908
11.725017	0.1	0.415564
11.726683	0.1	0.421762
11.728350	0.1	0.421047
11.730017	0.1	0.414491
11.731683	0.1	0.406563
11.733350	0.1	0.401437
11.735017	0.1	0.400245
11.736683	0.1	0.400722
11.738350	0.1	0.400722
11.740017	0.1	0.400305
11.741683	0.1	0.399470
11.743350	0.1	0.397086
11.745017	0.1	0.392795
11.746683	0.1	0.387251
11.748350	0.1	0.381708
11.750017	0.1	0.377178
11.751683	0.1	0.373900
11.753350	0.1	0.371575
11.755017	0.1	0.370324
11.756683	0.1	0.370443
11.758350	0.1	0.371575
11.760017	0.1	0.372827
11.761683	0.1	0.373602
11.763350	0.1	0.374496
11.765017	0.1	0.377357
11.766683	0.1	0.382841
11.768350	0.1	0.388324
11.770017	0.1	0.390768
11.771683	0.1	0.390112
11.773350	0.1	0.388682
11.775017	0.1	0.388205
11.776683	0.1	0.388920
11.778350	0.1	0.391126
11.780017	0.1	0.394702
11.781683	0.1	0.397980
11.783350	0.1	0.398994
11.785017	0.1	0.397265
11.786683	0.1	0.393927
11.788350	0.1	0.391245
11.790017	0.1	0.390351
11.791683	0.1	0.389814
11.793350	0.1	0.387788
11.795017	0.1	0.383914
11.796683	0.1	0.379801
11.798350	0.1	0.377595
11.800017	0.1	0.378191
11.801683	0.1	0.380695
11.803350	0.1	0.383914
11.805017	0.1	0.387788
11.806683	0.1	0.391543
11.808350	0.1	0.392795
11.810017	0.1	0.390232
11.811683	0.1	0.384748
11.813350	0.1	0.378013
11.815017	0.1	0.372112
11.816683	0.1	0.369608
11.818350	0.1	0.371814
11.820017	0.1	0.377417
11.821683	0.1	0.382662
11.823350	0.1	0.384748
11.825017	0.1	0.383317
11.826683	0.1	0.379860
11.828350	0.1	0.375986
11.830017	0.1	0.374258
11.831683	0.1	0.377417
11.833350	0.1	0.385940
11.835017	0.1	0.397384
11.836683	0.1	0.407875
11.838350	0.1	0.412941
11.840017	0.1	0.410140
11.841683	0.1	0.401199
11.843350	0.1	0.391126
11.845017	0.1	0.384629
11.846683	0.1	0.383317
11.848350	0.1	0.385582
11.850017	0.1	0.388503
11.851683	0.1	0.389636
11.853350	0.1	0.388086
11.855017	0.1	0.384629
11.856683	0.1	0.382006
11.858350	0.1	0.383377
11.860017	0.1	0.389814
11.861683	0.1	0.399411
11.863350	0.1	0.408590
11.865017	0.1	0.413775
11.866683	0.1	0.413358
11.868350	0.1	0.409246
11.870017	0.1	0.404835
11.871683	0.1	0.402510
11.873350	0.1	0.402391
11.875017	0.1	0.403702
11.876683	0.1	0.406206
11.878350	0.1	0.409544
11.880017	0.1	0.413597
11.881683	0.1	0.419021
11.883350	0.1	0.425756
11.885017	0.1	0.432014
11.886683	0.1	0.435710
11.888350	0.1	0.436425
11.890017	0.1	0.435174
11.891683	0.1	0.433564
11.893350	0.1	0.432730
11.895017	0.1	0.432849
11.896683	0.1	0.433385
11.898350	0.1	0.434637
11.900017	0.1	0.436485
11.901683	0.1	0.437558
11.903350	0.1	0.436783
11.905017	0.1	0.435233
11.906683	0.1	0.435531
11.908350	0.1	0.439346
11.910017	0.1	0.445545
11.911683	0.1	0.451505
11.913350	0.1	0.454724
11.915017	0.1	0.455320
11.916683	0.1	0.456393
11.918350	0.1	0.461340
11.920017	0.1	0.471890
11.921683	0.1	0.486314
11.923350	0.1	0.500143
11.925017	0.1	0.508606
11.926683	0.1	0.510097
11.928350	0.1	0.505984
11.930017	0.1	0.498652
11.931683	0.1	0.489593
11.933350	0.1	0.480175
11.935017	0.1	0.472665
11.936683	0.1	0.469565
11.938350	0.1	0.471890
11.940017	0.1	0.478566
11.941683	0.1	0.487924
11.943350	0.1	0.497997
11.945017	0.1	0.507116
11.946683	0.1	0.514686
11.948350	0.1	0.519395
11.950017	0.1	0.519872
11.951683	0.1	0.516415
11.953350	0.1	0.512421
11.955017	0.1	0.511587
11.956683	0.1	0.514746
11.958350	0.1	0.520349
11.960017	0.1	0.527144
11.961683	0.1	0.534058
11.963350	0.1	0.539243
11.965017	0.1	0.540733
11.966683	0.1	0.539064
11.968350	0.1	0.536740
11.970017	0.1	0.535429
11.971683	0.1	0.534415
11.973350	0.1	0.532866
11.975017	0.1	0.531971
11.976683	0.1	0.533819
11.978350	0.1	0.538886
11.980017	0.1	0.546217
11.981683	0.1	0.554621
11.983350	0.1	0.561774
11.985017	0.1	0.564694
11.986683	0.1	0.563443
11.988350	0.1	0.560463
11.990017	0.1	0.557125
11.991683	0.1	0.553787
11.993350	0.1	0.551939
11.995017	0.1	0.553370
11.996683	0.1	0.557601
11.998350	0.1	0.561833
12.000017	0.1	0.563324
12.001683	0.1	0.561118
12.003350	0.1	0.557363
12.005017	0.1	0.555277
12.006683	0.1	0.557184
12.008350	0.1	0.563324
12.010017	0.1	0.572324
12.011683	0.1	0.581384
12.013350	0.1	0.588357
12.015017	0.1	0.592530
12.016683	0.1	0.593722
12.018350	0.1	0.591338
12.020017	0.1	0.585139
12.021683	0.1	0.577569
12.023350	0.1	0.573158
12.025017	0.1	0.575662
12.026683	0.1	0.585020
12.028350	0.1	0.597775
12.030017	0.1	0.609994
12.031683	0.1	0.619531
12.033350	0.1	0.626147
12.035017	0.1	0.629425
12.036683	0.1	0.629306
12.038350	0.1	0.626922
12.040017	0.1	0.625014
12.041683	0.1	0.625789
12.043350	0.1	0.630021
12.045017	0.1	0.636518
12.046683	0.1	0.642538
12.048350	0.1	0.644863
12.050017	0.1	0.641704
12.051683	0.1	0.634074
12.053350	0.1	0.625491
12.055017	0.1	0.619590
12.056683	0.1	0.618041
12.058350	0.1	0.619829
12.060017	0.1	0.622571
12.061683	0.1	0.625074
12.063350	0.1	0.629067
12.065017	0.1	0.636160
12.066683	0.1	0.645876
12.068350	0.1	0.655592
12.070017	0.1	0.663102
12.071683	0.1	0.667691
12.073350	0.1	0.669897
12.075017	0.1	0.671387
12.076683	0.1	0.674129
12.078350	0.1	0.678837
12.080017	0.1	0.684142
12.081683	0.1	0.687838
12.083350	0.1	0.688791
12.085017	0.1	0.687242
12.086683	0.1	0.684619
12.088350	0.1	0.683188
12.090017	0.1	0.685573
12.091683	0.1	0.692427
12.093350	0.1	0.701070
12.095017	0.1	0.707328
12.096683	0.1	0.709832
12.098350	0.1	0.710487
12.100017	0.1	0.712633
12.101683	0.1	0.718832
12.103350	0.1	0.728786
12.105017	0.1	0.739634
12.106683	0.1	0.748277
12.108350	0.1	0.753164
12.110017	0.1	0.752747
12.111683	0.1	0.745714
12.113350	0.1	0.733912
12.115017	0.1	0.722528
12.116683	0.1	0.716150
12.118350	0.1	0.715792
12.120017	0.1	0.720501
12.121683	0.1	0.728965
12.123350	0.1	0.738800
12.125017	0.1	0.746906
12.126683	0.1	0.751376
12.128350	0.1	0.753403
12.130017	0.1	0.755966
12.131683	0.1	0.761807
12.133350	0.1	0.771284
12.135017	0.1	0.782013
12.136683	0.1	0.790596
12.138350	0.1	0.795782
12.140017	0.1	0.797987
12.141683	0.1	0.797808
12.143350	0.1	0.795245
12.145017	0.1	0.790894
12.146683	0.1	0.786662
12.148350	0.1	0.785351
12.150017	0.1	0.789225
12.151683	0.1	0.797868
12.153350	0.1	0.808895
12.155017	0.1	0.819564
12.156683	0.1	0.828743
12.158350	0.1	0.837565
12.160017	0.1	0.847101
12.161683	0.1	0.856161
12.163350	0.1	0.862598
12.165017	0.1	0.865996
12.166683	0.1	0.867486
12.168350	0.1	0.868082
12.170017	0.1	0.869095
12.171683	0.1	0.872195
12.173350	0.1	0.878632
12.175017	0.1	0.888050
12.176683	0.1	0.898004
12.178350	0.1	0.905752
12.180017	0.1	0.911534
12.181683	0.1	0.918150
12.183350	0.1	0.927329
12.185017	0.1	0.938594
12.186683	0.1	0.950515
12.188350	0.1	0.961602
12.190017	0.1	0.971437
12.191683	0.1	0.980079
12.193350	0.1	0.986636
12.195017	0.1	0.989676
12.196683	0.1	0.990450
12.198350	0.1	0.992537
12.200017	0.1	0.998795
12.201683	0.1	1.008272
12.203350	0.1	1.018107
12.205017	0.1	1.027644
12.206683	0.1	1.039207
12.208350	0.1	1.054645
12.210017	0.1	1.073241
12.211683	0.1	1.093090
12.213350	0.1	1.112223
12.215017	0.1	1.128912
12.216683	0.1	1.142681
12.218350	0.1	1.154661
12.220017	0.1	1.165986
12.221683	0.1	1.178444
12.223350	0.1	1.193464
12.225017	0.1	1.210451
12.226683	0.1	1.227140
12.228350	0.1	1.241505
12.230017	0.1	1.252770
12.231683	0.1	1.262128
12.233350	0.1	1.271069
12.235017	0.1	1.280963
12.236683	0.1	1.292884
12.238350	0.1	1.307428
12.240017	0.1	1.324236
12.241683	0.1	1.342058
12.243350	0.1	1.359105
12.245017	0.1	1.374066
12.246683	0.1	1.386941
12.248350	0.1	1.399160
12.250017	0.1	1.412988
12.251683	0.1	1.429916
12.253350	0.1	1.449764
12.255017	0.1	1.470566
12.256683	0.1	1.489759
12.258350	0.1	1.505911
12.260017	0.1	1.518905
12.261683	0.1	1.531005
12.263350	0.1	1.545370
12.265017	0.1	1.562715
12.266683	0.1	1.580417
12.268350	0.1	1.595914
12.270017	0.1	1.609445
12.271683	0.1	1.622915
12.273350	0.1	1.637519
12.275017	0.1	1.652956
12.276683	0.1	1.669347
12.278350	0.1	1.687646
12.280017	0.1	1.707256
12.281683	0.1	1.725316
12.283350	0.1	1.739919
12.285017	0.1	1.752555
12.286683	0.1	1.766145
12.288350	0.1	1.782358
12.290017	0.1	1.800001
12.291683	0.1	1.816511
12.293350	0.1	1.830459
12.295017	0.1	1.841843
12.296683	0.1	1.851559
12.298350	0.1	1.862109
12.300017	0.1	1.875937
12.301683	0.1	1.892567
12.303350	0.1	1.908600
12.305017	0.1	1.921237
12.306683	0.1	1.929402
12.308350	0.1	1.934230
12.310017	0.1	1.939535
12.311683	0.1	1.948595
12.313350	0.1	1.961708
12.315017	0.1	1.976311
12.316683	0.1	1.988649
12.318350	0.1	1.996875
12.320017	0.1	2.001584
12.321683	0.1	2.004147
12.323350	0.1	2.006352
12.325017	0.1	2.010346
12.326683	0.1	2.017260
12.328350	0.1	2.026320
12.330017	0.1	2.035558
12.331683	0.1	2.043486
12.333350	0.1	2.050221
12.335017	0.1	2.056778
12.336683	0.1	2.063811
12.338350	0.1	2.071083
12.340017	0.1	2.078772
12.341683	0.1	2.087474
12.343350	0.1	2.097190
12.345017	0.1	2.106965
12.346683	0.1	2.116025
12.348350	0.1	2.125025
12.350017	0.1	2.134740
12.351683	0.1	2.144575
12.353350	0.1	2.153576
12.355017	0.1	2.161324
12.356683	0.1	2.167404
12.358350	0.1	2.171576
12.360017	0.1	2.173960
12.361683	0.1	2.174497
12.363350	0.1	2.174139
12.365017	0.1	2.174795
12.366683	0.1	2.177477
12.368350	0.1	2.180994
12.370017	0.1	2.184272
12.371683	0.1	2.186477
12.373350	0.1	2.187669
12.375017	0.1	2.188802
12.376683	0.1	2.191961
12.378350	0.1	2.198577
12.380017	0.1	2.207935
12.381683	0.1	2.217174
12.383350	0.1	2.222896
12.385017	0.1	2.222479
12.386683	0.1	2.215743
12.388350	0.1	2.205670
12.390017	0.1	2.197027
12.391683	0.1	2.193332
12.393350	0.1	2.194822
12.395017	0.1	2.199948
12.396683	0.1	2.206802
12.398350	0.1	2.213061
12.400017	0.1	2.216697
12.401683	0.1	2.218247
12.403350	0.1	2.220452
12.405017	0.1	2.224505
12.406683	0.1	2.228499
12.408350	0.1	2.229929
12.410017	0.1	2.228797
12.411683	0.1	2.226412
12.413350	0.1	2.223969
12.415017	0.1	2.222657
12.416683	0.1	2.222717
12.418350	0.1	2.223551
12.420017	0.1	2.224624
12.421683	0.1	2.225876
12.423350	0.1	2.227247
12.425017	0.1	2.228320
12.426683	0.1	2.227724
12.428350	0.1	2.224624
12.430017	0.1	2.220392
12.431683	0.1	2.218187
12.433350	0.1	2.220154
12.435017	0.1	2.226293
12.436683	0.1	2.234161
12.438350	0.1	2.239645
12.440017	0.1	2.239406
12.441683	0.1	2.233505
12.443350	0.1	2.224207
12.445017	0.1	2.214074
12.446683	0.1	2.205491
12.448350	0.1	2.200544
12.450017	0.1	2.198577
12.451683	0.1	2.196610
12.453350	0.1	2.192021
12.455017	0.1	2.182841
12.456683	0.1	2.168238
12.458350	0.1	2.150834
12.460017	0.1	2.135694
12.461683	0.1	2.125323
12.463350	0.1	2.117813
12.465017	0.1	2.110362
12.466683	0.1	2.100825
12.468350	0.1	2.088428
12.470017	0.1	2.074897
12.471683	0.1	2.063871
12.473350	0.1	2.056956
12.475017	0.1	2.052546
12.476683	0.1	2.049208
12.478350	0.1	2.046406
12.480017	0.1	2.043605
12.481683	0.1	2.039433
12.483350	0.1	2.031744
12.485017	0.1	2.019644
12.486683	0.1	2.004802
12.488350	0.1	1.989007
12.490017	0.1	1.972616
12.491683	0.1	1.955032
12.493350	0.1	1.936555
12.495017	0.1	1.918852
12.496683	0.1	1.903176
12.498350	0.1	1.889348
12.500017	0.1	1.876295
12.501683	0.1	1.863062
12.503350	0.1	1.849294
12.505017	0.1	1.835048
12.506683	0.1	1.820624
12.508350	0.1	1.807273
12.510017	0.1	1.796603
12.511683	0.1	1.789212
12.513350	0.1	1.782715
12.515017	0.1	1.773894
12.516683	0.1	1.761496
12.518350	0.1	1.746953
12.520017	0.1	1.732349
12.521683	0.1	1.719415
12.523350	0.1	1.708806
12.525017	0.1	1.699984
12.526683	0.1	1.691699
12.528350	0.1	1.682580
12.530017	0.1	1.671910
12.531683	0.1	1.659632
12.533350	0.1	1.646161
12.535017	0.1	1.632512
12.536683	0.1	1.620531
12.538350	0.1	1.611710
12.540017	0.1	1.606345
12.541683	0.1	1.602709
12.543350	0.1	1.598537
12.545017	0.1	1.592279
12.546683	0.1	1.583397
12.548350	0.1	1.573444
12.550017	0.1	1.564980
12.551683	0.1	1.559496
12.553350	0.1	1.555503
12.555017	0.1	1.550973
12.556683	0.1	1.544237
12.558350	0.1	1.534283
12.560017	0.1	1.522422
12.561683	0.1	1.512408
12.563350	0.1	1.507223
12.565017	0.1	1.505137
12.566683	0.1	1.502693
12.568350	0.1	1.498342
12.570017	0.1	1.492977
12.571683	0.1	1.487255
12.573350	0.1	1.481831
12.575017	0.1	1.477182
12.576683	0.1	1.473069
12.578350	0.1	1.468599
12.580017	0.1	1.463473
12.581683	0.1	1.457989
12.583350	0.1	1.452267
12.585017	0.1	1.447499
12.586683	0.1	1.444519
12.588350	0.1	1.442671
12.590017	0.1	1.440466
12.591683	0.1	1.438081
12.593350	0.1	1.436830
12.595017	0.1	1.437247
12.596683	0.1	1.436889
12.598350	0.1	1.432657
12.600017	0.1	1.424372
12.601683	0.1	1.413941
12.603350	0.1	1.402855
12.605017	0.1	1.391590
12.606683	0.1	1.380920
12.608350	0.1	1.371682
12.610017	0.1	1.363874
12.611683	0.1	1.358211
12.613350	0.1	1.355887
12.615017	0.1	1.355589
12.616683	0.1	1.355112
12.618350	0.1	1.353979
12.620017	0.1	1.352787
12.621683	0.1	1.350164
12.623350	0.1	1.343727
12.625017	0.1	1.332641
12.626683	0.1	1.319230
12.628350	0.1	1.308084
12.630017	0.1	1.301885
12.631683	0.1	1.299143
12.633350	0.1	1.296461
12.635017	0.1	1.291215
12.636683	0.1	1.282692
12.638350	0.1	1.271248
12.640017	0.1	1.258910
12.641683	0.1	1.248896
12.643350	0.1	1.244187
12.645017	0.1	1.244366
12.646683	0.1	1.245201
12.648350	0.1	1.242936
12.650017	0.1	1.236558
12.651683	0.1	1.226902
12.653350	0.1	1.215279
12.655017	0.1	1.203477
12.656683	0.1	1.192033
12.658350	0.1	1.181066
12.660017	0.1	1.171112
12.661683	0.1	1.163066
12.663350	0.1	1.156628
12.665017	0.1	1.150727
12.666683	0.1	1.143873
12.668350	0.1	1.135051
12.670017	0.1	1.124919
12.671683	0.1	1.116395
12.673350	0.1	1.111329
12.675017	0.1	1.108348
12.676683	0.1	1.104832
12.678350	0.1	1.099765
12.680017	0.1	1.094043
12.681683	0.1	1.088798
12.683350	0.1	1.084626
12.685017	0.1	1.081288
12.686683	0.1	1.077354
12.688350	0.1	1.070857
12.690017	0.1	1.061499
12.691683	0.1	1.051128
12.693350	0.1	1.041651
12.695017	0.1	1.033366
12.696683	0.1	1.025319
12.698350	0.1	1.018047
12.700017	0.1	1.012981
12.701683	0.1	1.010597
12.703350	0.1	1.009584
12.705017	0.1	1.007676
12.706683	0.1	1.001656
12.708350	0.1	0.989735
12.710017	0.1	0.972986
12.711683	0.1	0.955343
12.713350	0.1	0.941515
12.715017	0.1	0.934064
12.716683	0.1	0.932753
12.718350	0.1	0.934899
12.720017	0.1	0.937223
12.721683	0.1	0.937045
12.723350	0.1	0.933886
12.725017	0.1	0.928581
12.726683	0.1	0.920713
12.728350	0.1	0.909627
12.730017	0.1	0.897348
12.731683	0.1	0.887454
12.733350	0.1	0.882149
12.735017	0.1	0.881136
12.736683	0.1	0.882089
12.738350	0.1	0.882149
12.740017	0.1	0.878871
12.741683	0.1	0.871122
12.743350	0.1	0.859201
12.745017	0.1	0.845015
12.746683	0.1	0.831187
12.748350	0.1	0.819981
12.750017	0.1	0.813127
12.751683	0.1	0.810921
12.753350	0.1	0.811458
12.755017	0.1	0.811398
12.756683	0.1	0.808656
12.758350	0.1	0.803888
12.760017	0.1	0.799120
12.761683	0.1	0.795782
12.763350	0.1	0.793576
12.765017	0.1	0.791013
12.766683	0.1	0.787437
12.768350	0.1	0.782847
12.770017	0.1	0.777185
12.771683	0.1	0.771284
12.773350	0.1	0.766575
12.775017	0.1	0.763238
12.776683	0.1	0.759602
12.778350	0.1	0.753999
12.780017	0.1	0.745654
12.781683	0.1	0.735402
12.783350	0.1	0.725091
12.785017	0.1	0.716507
12.786683	0.1	0.710189
12.788350	0.1	0.705600
12.790017	0.1	0.701845
12.791683	0.1	0.698149
12.793350	0.1	0.694335
12.795017	0.1	0.691652
12.796683	0.1	0.691891
12.798350	0.1	0.694931
12.800017	0.1	0.697374
12.801683	0.1	0.695884
12.803350	0.1	0.690401
12.805017	0.1	0.684381
12.806683	0.1	0.681043
12.808350	0.1	0.681162
12.810017	0.1	0.682950
12.811683	0.1	0.684261
12.813350	0.1	0.683308
12.815017	0.1	0.679493
12.816683	0.1	0.673354
12.818350	0.1	0.666559
12.820017	0.1	0.660896
12.821683	0.1	0.658095
12.823350	0.1	0.658572
12.825017	0.1	0.660896
12.826683	0.1	0.663042
12.828350	0.1	0.664055
12.830017	0.1	0.664353
12.831683	0.1	0.664413
12.833350	0.1	0.663519
12.835017	0.1	0.659943
12.836683	0.1	0.652611
12.838350	0.1	0.643075
12.840017	0.1	0.635564
12.841683	0.1	0.634015
12.843350	0.1	0.638664
12.845017	0.1	0.645995
12.846683	0.1	0.651717
12.848350	0.1	0.653505
12.850017	0.1	0.652492
12.851683	0.1	0.650942
12.853350	0.1	0.650287
12.855017	0.1	0.650644
12.856683	0.1	0.651777
12.858350	0.1	0.652492
12.860017	0.1	0.651658
12.861683	0.1	0.648677
12.863350	0.1	0.643611
12.865017	0.1	0.637949
12.866683	0.1	0.634253
12.868350	0.1	0.633717
12.870017	0.1	0.635803
12.871683	0.1	0.639260
12.873350	0.1	0.642896
12.875017	0.1	0.645518
12.876683	0.1	0.646532
12.878350	0.1	0.646532
12.880017	0.1	0.647008
12.881683	0.1	0.648916
12.883350	0.1	0.651479
12.885017	0.1	0.653625
12.886683	0.1	0.655115
12.888350	0.1	0.656545
12.890017	0.1	0.658751
12.891683	0.1	0.662327
12.893350	0.1	0.667572
12.895017	0.1	0.673652
12.896683	0.1	0.678539
12.898350	0.1	0.679970
12.900017	0.1	0.677824
12.901683	0.1	0.674188
12.903350	0.1	0.670970
12.905017	0.1	0.668526
12.906683	0.1	0.666440
12.908350	0.1	0.664294
12.910017	0.1	0.662088
12.911683	0.1	0.659704
12.913350	0.1	0.657797
12.915017	0.1	0.657797
12.916683	0.1	0.659645
12.918350	0.1	0.660598
12.920017	0.1	0.658631
12.921683	0.1	0.655651
12.923350	0.1	0.654519
12.925017	0.1	0.655651
12.926683	0.1	0.658453
12.928350	0.1	0.662208
12.930017	0.1	0.665784
12.931683	0.1	0.669062
12.933350	0.1	0.673056
12.935017	0.1	0.678062
12.936683	0.1	0.682592
12.938350	0.1	0.685453
12.940017	0.1	0.686109
12.941683	0.1	0.684440
12.943350	0.1	0.680625
12.945017	0.1	0.676632
12.946683	0.1	0.675023
12.948350	0.1	0.676453
12.950017	0.1	0.679374
12.951683	0.1	0.681698
12.953350	0.1	0.681698
12.955017	0.1	0.678361
12.956683	0.1	0.672460
12.958350	0.1	0.666678
12.960017	0.1	0.663757
12.961683	0.1	0.664473
12.963350	0.1	0.667214
12.965017	0.1	0.668943
12.966683	0.1	0.667036
12.968350	0.1	0.661373
12.970017	0.1	0.654936
12.971683	0.1	0.651717
12.973350	0.1	0.653148
12.975017	0.1	0.656903
12.976683	0.1	0.659347
12.978350	0.1	0.659764
12.980017	0.1	0.660658
12.981683	0.1	0.664055
12.983350	0.1	0.669360
12.985017	0.1	0.674188
12.986683	0.1	0.676334
12.988350	0.1	0.674903
12.990017	0.1	0.670850
12.991683	0.1	0.666499
12.993350	0.1	0.664473
12.995017	0.1	0.666857
12.996683	0.1	0.672758
12.998350	0.1	0.678420
13.000017	0.1	0.680327
13.001683	0.1	0.678062
13.003350	0.1	0.673533
13.005017	0.1	0.668943
13.006683	0.1	0.665665
13.008350	0.1	0.664532
13.010017	0.1	0.666320
13.011683	0.1	0.670075
13.013350	0.1	0.673711
13.015017	0.1	0.675857
13.016683	0.1	0.677466
13.018350	0.1	0.679255
13.020017	0.1	0.680506
13.021683	0.1	0.679910
13.023350	0.1	0.676334
13.025017	0.1	0.669658
13.026683	0.1	0.662029
13.028350	0.1	0.657201
13.030017	0.1	0.657857
13.031683	0.1	0.662923
13.033350	0.1	0.668347
13.035017	0.1	0.671744
13.036683	0.1	0.673831
13.038350	0.1	0.676632
13.040017	0.1	0.681162
13.041683	0.1	0.687063
13.043350	0.1	0.693500
13.045017	0.1	0.699759
13.046683	0.1	0.705421
13.048350	0.1	0.710785
13.050017	0.1	0.716329
13.051683	0.1	0.721633
13.053350	0.1	0.725865
13.055017	0.1	0.728726
13.056683	0.1	0.730455
13.058350	0.1	0.730813
13.060017	0.1	0.729084
13.061683	0.1	0.725806
13.063350	0.1	0.722587
13.065017	0.1	0.720799
13.066683	0.1	0.721216
13.068350	0.1	0.725091
13.070017	0.1	0.732720
13.071683	0.1	0.741959
13.073350	0.1	0.749886
13.075017	0.1	0.755370
13.076683	0.1	0.759363
13.078350	0.1	0.762701
13.080017	0.1	0.765741
13.081683	0.1	0.769973
13.083350	0.1	0.777423
13.085017	0.1	0.788212
13.086683	0.1	0.799239
13.088350	0.1	0.806987
13.090017	0.1	0.810444
13.091683	0.1	0.811279
13.093350	0.1	0.812113
13.095017	0.1	0.814080
13.096683	0.1	0.816882
13.098350	0.1	0.819683
13.100017	0.1	0.821888
13.101683	0.1	0.823498
13.103350	0.1	0.825763
13.105017	0.1	0.830770
13.106683	0.1	0.839651
13.108350	0.1	0.850916
13.110017	0.1	0.860453
13.111683	0.1	0.864863
13.113350	0.1	0.864983
13.115017	0.1	0.865042
13.116683	0.1	0.868857
13.118350	0.1	0.876784
13.120017	0.1	0.886977
13.121683	0.1	0.897825
13.123350	0.1	0.907183
13.125017	0.1	0.912011
13.126683	0.1	0.911534
13.128350	0.1	0.908256
13.130017	0.1	0.905275
13.131683	0.1	0.904322
13.133350	0.1	0.905633
13.135017	0.1	0.908256
13.136683	0.1	0.911117
13.138350	0.1	0.914514
13.140017	0.1	0.920057
13.141683	0.1	0.928104
13.143350	0.1	0.936508
13.145017	0.1	0.942290
13.146683	0.1	0.944138
13.148350	0.1	0.943720
13.150017	0.1	0.943959
13.151683	0.1	0.946641
13.153350	0.1	0.951588
13.155017	0.1	0.958622
13.156683	0.1	0.968218
13.158350	0.1	0.979662
13.160017	0.1	0.989616
13.161683	0.1	0.994802
13.163350	0.1	0.995398
13.165017	0.1	0.993908
13.166683	0.1	0.992417
13.168350	0.1	0.990510
13.170017	0.1	0.986993
13.171683	0.1	0.983000
13.173350	0.1	0.981331
13.175017	0.1	0.983656
13.176683	0.1	0.989258
13.178350	0.1	0.995815
13.180017	0.1	1.000881
13.181683	0.1	1.003921
13.183350	0.1	1.006723
13.185017	0.1	1.011729
13.186683	0.1	1.019120
13.188350	0.1	1.026571
13.190017	0.1	1.032054
13.191683	0.1	1.035094
13.193350	0.1	1.037002
13.195017	0.1	1.039863
13.196683	0.1	1.044929
13.198350	0.1	1.050949
13.200017	0.1	1.055062
13.201683	0.1	1.055658
13.203350	0.1	1.053572
13.205017	0.1	1.051366
13.206683	0.1	1.050651
13.208350	0.1	1.051247
13.210017	0.1	1.052737
13.211683	0.1	1.054823
13.213350	0.1	1.056969
13.215017	0.1	1.058817
13.216683	0.1	1.061022
13.218350	0.1	1.064777
13.220017	0.1	1.071155
13.221683	0.1	1.079679
13.223350	0.1	1.088619
13.225017	0.1	1.096487
13.226683	0.1	1.102984
13.228350	0.1	1.108348
13.230017	0.1	1.112580
13.231683	0.1	1.116335
13.233350	0.1	1.121044
13.235017	0.1	1.127720
13.236683	0.1	1.136720
13.238350	0.1	1.148403
13.240017	0.1	1.163602
13.241683	0.1	1.182497
13.243350	0.1	1.203418
13.245017	0.1	1.224041
13.246683	0.1	1.242817
13.248350	0.1	1.259804
13.250017	0.1	1.276732
13.251683	0.1	1.295924
13.253350	0.1	1.319110
13.255017	0.1	1.345635
13.256683	0.1	1.372814
13.258350	0.1	1.398385
13.260017	0.1	1.422942
13.261683	0.1	1.449287
13.263350	0.1	1.479030
13.265017	0.1	1.511097
13.266683	0.1	1.544297
13.268350	0.1	1.579404
13.270017	0.1	1.618922
13.271683	0.1	1.664639
13.273350	0.1	1.715779
13.275017	0.1	1.770139
13.276683	0.1	1.825333
13.278350	0.1	1.879573
13.280017	0.1	1.932562
13.281683	0.1	1.984954
13.283350	0.1	2.038777
13.285017	0.1	2.095819
13.286683	0.1	2.156258
13.288350	0.1	2.219260
13.290017	0.1	2.284825
13.291683	0.1	2.354384
13.293350	0.1	2.429187
13.295017	0.1	2.508819
13.296683	0.1	2.592445
13.298350	0.1	2.680063
13.300017	0.1	2.772272
13.301683	0.1	2.869368
13.303350	0.1	2.970934
13.305017	0.1	3.076613
13.306683	0.1	3.186524
13.308350	0.1	3.300250
13.310017	0.1	3.416956
13.311683	0.1	3.536523
13.313350	0.1	3.658891
13.315017	0.1	3.783286
13.316683	0.1	3.909707
13.318350	0.1	4.039109
13.320017	0.1	4.172564
13.321683	0.1	4.310966
13.323350	0.1	4.454911
13.325017	0.1	4.604161
13.326683	0.1	4.759193
13.328350	0.1	4.920960
13.330017	0.1	5.089939
13.331683	0.1	5.265534
13.333350	0.1	5.446256
13.335017	0.1	5.630493
13.336683	0.1	5.817354
13.338350	0.1	6.006897
13.340017	0.1	6.200731
13.341683	0.1	6.400824
13.343350	0.1	6.607771
13.345017	0.1	6.820739
13.346683	0.1	7.039249
13.348350	0.1	7.264972
13.350017	0.1	7.500649
13.351683	0.1	7.747055
13.353350	0.1	8.001805
13.355017	0.1	8.261741
13.356683	0.1	8.525253
13.358350	0.1	8.792401
13.360017	0.1	9.065152
13.361683	0.1	9.345890
13.363350	0.1	9.635926
13.365017	0.1	9.934903
13.366683	0.1	10.241986
13.368350	0.1	10.556758
13.370017	0.1	10.879636
13.371683	0.1	11.212409
13.373350	0.1	11.558235
13.375017	0.1	11.918128
13.376683	0.1	12.289763
13.378350	0.1	12.670041
13.380017	0.1	13.058186
13.381683	0.1	13.455988
13.383350	0.1	13.864935
13.385017	0.1	14.284790
13.386683	0.1	14.714957
13.388350	0.1	15.154482
13.390017	0.1	15.601397
13.391683	0.1	16.054512
13.393350	0.1	16.515137
13.395017	0.1	16.985298
13.396683	0.1	17.464877
13.398350	0.1	17.952503
13.400017	0.1	18.447579
13.401683	0.1	18.949271
13.403350	0.1	19.456090
13.405017	0.1	19.966723
13.406683	0.1	20.479919
13.408350	0.1	20.993174
13.410017	0.1	21.504880
13.411683	0.1	22.017003
13.413350	0.1	22.534133
13.415017	0.1	23.058356
13.416683	0.1	23.586513
13.418350	0.1	24.112762
13.420017	0.1	24.632336
13.421683	0.1	25.142552
13.423350	0.1	25.642397
13.425017	0.1	26.131930
13.426683	0.1	26.611866
13.428350	0.1	27.083518
13.430017	0.1	27.547063
13.431683	0.1	27.999939
13.433350	0.1	28.438510
13.435017	0.1	28.860928
13.436683	0.1	29.267611
13.438350	0.1	29.660405
13.440017	0.1	30.041339
13.441683	0.1	30.411603
13.443350	0.1	30.769767
13.445017	0.1	31.112017
13.446683	0.1	31.434776
13.448350	0.1	31.736674
13.450017	0.1	32.018365
13.451683	0.1	32.282533
13.453350	0.1	32.531621
13.455017	0.1	32.765748
13.456683	0.1	32.983782
13.458350	0.1	33.185782
13.460017	0.1	33.373894
13.461683	0.1	33.549907
13.463350	0.1	33.713522
13.465017	0.1	33.862295
13.466683	0.1	33.993902
13.468350	0.1	34.108402
13.470017	0.1	34.207465
13.471683	0.1	34.291865
13.473350	0.1	34.361603
13.475017	0.1	34.416856
13.476683	0.1	34.458699
13.478350	0.1	34.488740
13.480017	0.1	34.508409
13.481683	0.1	34.517231
13.483350	0.1	34.512939
13.485017	0.1	34.493150
13.486683	0.1	34.457209
13.488350	0.1	34.408452
13.490017	0.1	34.352841
13.491683	0.1	34.294846
13.493350	0.1	34.234466
13.495017	0.1	34.168305
13.496683	0.1	34.092488
13.498350	0.1	34.005227
13.500017	0.1	33.906104
13.501683	0.1	33.794584
13.503350	0.1	33.670964
13.505017	0.1	33.536198
13.506683	0.1	33.390822
13.508350	0.1	33.234360
13.510017	0.1	33.067109
13.511683	0.1	32.890083
13.513350	0.1	32.703163
13.515017	0.1	32.505157
13.516683	0.1	32.296600
13.518350	0.1	32.080116
13.520017	0.1	31.857194
13.521683	0.1	31.625571
13.523350	0.1	31.381072
13.525017	0.1	31.121554
13.526683	0.1	30.848326
13.528350	0.1	30.564668
13.530017	0.1	30.271651
13.531683	0.1	29.966535
13.533350	0.1	29.645802
13.535017	0.1	29.308440
13.536683	0.1	28.956236
13.538350	0.1	28.591217
13.540017	0.1	28.214039
13.541683	0.1	27.825357
13.543350	0.1	27.426662
13.545017	0.1	27.019979
13.546683	0.1	26.605786
13.548350	0.1	26.182593
13.550017	0.1	25.748672
13.551683	0.1	25.303902
13.553350	0.1	24.848343
13.555017	0.1	24.380983
13.556683	0.1	23.901822
13.558350	0.1	23.413183
13.560017	0.1	22.917451
13.561683	0.1	22.415818
13.563350	0.1	21.909655
13.565017	0.1	21.399916
13.566683	0.1	20.886840
13.568350	0.1	20.369889
13.570017	0.1	19.849838
13.571683	0.1	19.327582
13.573350	0.1	18.803836
13.575017	0.1	18.280269
13.576683	0.1	17.758847
13.578350	0.1	17.238558
13.580017	0.1	16.716481
13.581683	0.1	16.192139
13.583350	0.1	15.668214
13.585017	0.1	15.149058
13.586683	0.1	14.638425
13.588350	0.1	14.137507
13.590017	0.1	13.645233
13.591683	0.1	13.160051
13.593350	0.1	12.681068
13.595017	0.1	12.208045
13.596683	0.1	11.741997
13.598350	0.1	11.284531
13.600017	0.1	10.837138
13.601683	0.1	10.401071
13.603350	0.1	9.978176
13.605017	0.1	9.569467
13.606683	0.1	9.174169
13.608350	0.1	8.790374
13.610017	0.1	8.416534
13.611683	0.1	8.052886
13.613350	0.1	7.701159
13.615017	0.1	7.362903
13.616683	0.1	7.037878
13.618350	0.1	6.725073
13.620017	0.1	6.423414
13.621683	0.1	6.131828
13.623350	0.1	5.849898
13.625017	0.1	5.578757
13.626683	0.1	5.321026
13.628350	0.1	5.078912
13.630017	0.1	4.852951
13.631683	0.1	4.641354
13.633350	0.1	4.440844
13.635017	0.1	4.248381
13.636683	0.1	4.062593
13.638350	0.1	3.883779
13.640017	0.1	3.713489
13.641683	0.1	3.553689
13.643350	0.1	3.405571
13.645017	0.1	3.268302
13.646683	0.1	3.138960
13.648350	0.1	3.014147
13.650017	0.1	2.892614
13.651683	0.1	2.777100
13.653350	0.1	2.671600
13.655017	0.1	2.577484
13.656683	0.1	2.492011
13.658350	0.1	2.410352
13.660017	0.1	2.328992
13.661683	0.1	2.247691
13.663350	0.1	2.168536
13.665017	0.1	2.093315
13.666683	0.1	2.023220
13.668350	0.1	1.958788
13.670017	0.1	1.900137
13.671683	0.1	1.846314
13.673350	0.1	1.795113
13.675017	0.1	1.744568
13.676683	0.1	1.693964
13.678350	0.1	1.644492
13.680017	0.1	1.597941
13.681683	0.1	1.555622
13.683350	0.1	1.517356
13.685017	0.1	1.481414
13.686683	0.1	1.446307
13.688350	0.1	1.412273
13.690017	0.1	1.381040
13.691683	0.1	1.354218
13.693350	0.1	1.331449
13.695017	0.1	1.311302
13.696683	0.1	1.292408
13.698350	0.1	1.273334
13.700017	0.1	1.252353
13.701683	0.1	1.228392
13.703350	0.1	1.201809
13.705017	0.1	1.174927
13.706683	0.1	1.151979
13.708350	0.1	1.136601
13.710017	0.1	1.128495
13.711683	0.1	1.123071
13.713350	0.1	1.114726
13.715017	0.1	1.101732
13.716683	0.1	1.085639
13.718350	0.1	1.068831
13.720017	0.1	1.052797
13.721683	0.1	1.037240
13.723350	0.1	1.021504
13.725017	0.1	1.006007
13.726683	0.1	0.992000
13.728350	0.1	0.979662
13.730017	0.1	0.968337
13.731683	0.1	0.956655
13.733350	0.1	0.944078
13.735017	0.1	0.931442
13.736683	0.1	0.920713
13.738350	0.1	0.912547
13.740017	0.1	0.905454
13.741683	0.1	0.897586
13.743350	0.1	0.888407
13.745017	0.1	0.878453
13.746683	0.1	0.868499
13.748350	0.1	0.859976
13.750017	0.1	0.854015
13.751683	0.1	0.849843
13.753350	0.1	0.845075
13.755017	0.1	0.838459
13.756683	0.1	0.831366
13.758350	0.1	0.826478
13.760017	0.1	0.824869
13.761683	0.1	0.824571
13.763350	0.1	0.821888
13.765017	0.1	0.814438
13.766683	0.1	0.802994
13.768350	0.1	0.790775
13.770017	0.1	0.780106
13.771683	0.1	0.770450
13.773350	0.1	0.759959
13.775017	0.1	0.748456
13.776683	0.1	0.737727
13.778350	0.1	0.730574
13.780017	0.1	0.728190
13.781683	0.1	0.728667
13.783350	0.1	0.728190
13.785017	0.1	0.724971
13.786683	0.1	0.720203
13.788350	0.1	0.715733
13.790017	0.1	0.712335
13.791683	0.1	0.710070
13.793350	0.1	0.708044
13.795017	0.1	0.704765
13.796683	0.1	0.699759
13.798350	0.1	0.694037
13.800017	0.1	0.688314
13.801683	0.1	0.682414
13.803350	0.1	0.675678
13.805017	0.1	0.668585
13.806683	0.1	0.662029
13.808350	0.1	0.656843
13.810017	0.1	0.654697
13.811683	0.1	0.657320
13.813350	0.1	0.663877
13.815017	0.1	0.670075
13.816683	0.1	0.672162
13.818350	0.1	0.669420
13.820017	0.1	0.663698
13.821683	0.1	0.657618
13.823350	0.1	0.652492
13.825017	0.1	0.647962
13.826683	0.1	0.643373
13.828350	0.1	0.638485
13.830017	0.1	0.633478
13.831683	0.1	0.629067
13.833350	0.1	0.625610
13.835017	0.1	0.623107
13.836683	0.1	0.621259
13.838350	0.1	0.619710
13.840017	0.1	0.618160
13.841683	0.1	0.616550
13.843350	0.1	0.615239
13.845017	0.1	0.614345
13.846683	0.1	0.613391
13.848350	0.1	0.611365
13.850017	0.1	0.608206
13.851683	0.1	0.605106
13.853350	0.1	0.603735
13.855017	0.1	0.604212
13.856683	0.1	0.606179
13.858350	0.1	0.609338
13.860017	0.1	0.612736
13.861683	0.1	0.614882
13.863350	0.1	0.614345
13.865017	0.1	0.611544
13.866683	0.1	0.609040
13.868350	0.1	0.609756
13.870017	0.1	0.615299
13.871683	0.1	0.624538
13.873350	0.1	0.634074
13.875017	0.1	0.640631
13.876683	0.1	0.642717
13.878350	0.1	0.640810
13.880017	0.1	0.636637
13.881683	0.1	0.632227
13.883350	0.1	0.628412
13.885017	0.1	0.624895
13.886683	0.1	0.622153
13.888350	0.1	0.620604
13.890017	0.1	0.620008
13.891683	0.1	0.620425
13.893350	0.1	0.621915
13.895017	0.1	0.623703
13.896683	0.1	0.624955
13.898350	0.1	0.625074
13.900017	0.1	0.624478
13.901683	0.1	0.624359
13.903350	0.1	0.625968
13.905017	0.1	0.630021
13.906683	0.1	0.635386
13.908350	0.1	0.639796
13.910017	0.1	0.642002
13.911683	0.1	0.642180
13.913350	0.1	0.641108
13.915017	0.1	0.639737
13.916683	0.1	0.639558
13.918350	0.1	0.642061
13.920017	0.1	0.646532
13.921683	0.1	0.651181
13.923350	0.1	0.654936
13.925017	0.1	0.657976
13.926683	0.1	0.661373
13.928350	0.1	0.665903
13.930017	0.1	0.670493
13.931683	0.1	0.672400
13.933350	0.1	0.671029
13.935017	0.1	0.669003
13.936683	0.1	0.669718
13.938350	0.1	0.674307
13.940017	0.1	0.680506
13.941683	0.1	0.685275
13.943350	0.1	0.688195
13.945017	0.1	0.690699
13.946683	0.1	0.694096
13.948350	0.1	0.699520
13.950017	0.1	0.707567
13.951683	0.1	0.717819
13.953350	0.1	0.729561
13.955017	0.1	0.742137
13.956683	0.1	0.755131
13.958350	0.1	0.767052
13.960017	0.1	0.774860
13.961683	0.1	0.777006
13.963350	0.1	0.775337
13.965017	0.1	0.773490
13.966683	0.1	0.774801
13.968350	0.1	0.781000
13.970017	0.1	0.791550
13.971683	0.1	0.804186
13.973350	0.1	0.815332
13.975017	0.1	0.822961
13.976683	0.1	0.828803
13.978350	0.1	0.837505
13.980017	0.1	0.851154
13.981683	0.1	0.867724
13.983350	0.1	0.883877
13.985017	0.1	0.898123
13.986683	0.1	0.910759
13.988350	0.1	0.922680
13.990017	0.1	0.934899
13.991683	0.1	0.947297
13.993350	0.1	0.958502
13.995017	0.1	0.968218
13.996683	0.1	0.978053
13.998350	0.1	0.989735
14.000017	0.1	1.003027
14.001683	0.1	1.018107
14.003350	0.1	1.037002
14.005017	0.1	1.061082
14.006683	0.1	1.087964
14.008350	0.1	1.113236
14.010017	0.1	1.134694
14.011683	0.1	1.153410
14.013350	0.1	1.171887
14.015017	0.1	1.191080
14.016683	0.1	1.210570
14.018350	0.1	1.230002
14.020017	0.1	1.249969
14.021683	0.1	1.271069
14.023350	0.1	1.293421
14.025017	0.1	1.317263
14.026683	0.1	1.343668
14.028350	0.1	1.372755
14.030017	0.1	1.403213
14.031683	0.1	1.433253
14.033350	0.1	1.462281
14.035017	0.1	1.491189
14.036683	0.1	1.521528
14.038350	0.1	1.553178
14.040017	0.1	1.585543
14.041683	0.1	1.618445
14.043350	0.1	1.652241
14.045017	0.1	1.686275
14.046683	0.1	1.718998
14.048350	0.1	1.749456
14.050017	0.1	1.777887
14.051683	0.1	1.805186
14.053350	0.1	1.832664
14.055017	0.1	1.862884
14.056683	0.1	1.898646
14.058350	0.1	1.940310
14.060017	0.1	1.985192
14.061683	0.1	2.028704
14.063350	0.1	2.066791
14.065017	0.1	2.098084
14.066683	0.1	2.125859
14.068350	0.1	2.154827
14.070017	0.1	2.187550
14.071683	0.1	2.224326
14.073350	0.1	2.264321
14.075017	0.1	2.305985
14.076683	0.1	2.346993
14.078350	0.1	2.385199
14.080017	0.1	2.419830
14.081683	0.1	2.452374
14.083350	0.1	2.485752
14.085017	0.1	2.522051
14.086683	0.1	2.560318
14.088350	0.1	2.597094
14.090017	0.1	2.629101
14.091683	0.1	2.656937
14.093350	0.1	2.684653
14.095017	0.1	2.715886
14.096683	0.1	2.750755
14.098350	0.1	2.786637
14.100017	0.1	2.819896
14.101683	0.1	2.847016
14.103350	0.1	2.866268
14.105017	0.1	2.879560
14.106683	0.1	2.892554
14.108350	0.1	2.909899
14.110017	0.1	2.932310
14.111683	0.1	2.957344
14.113350	0.1	2.982199
14.115017	0.1	3.005028
14.116683	0.1	3.025770
14.118350	0.1	3.044963
14.120017	0.1	3.062666
14.121683	0.1	3.078044
14.123350	0.1	3.089845
14.125017	0.1	3.096700
14.126683	0.1	3.097654
14.128350	0.1	3.093720
14.130017	0.1	3.088415
14.131683	0.1	3.086686
14.133350	0.1	3.091395
14.135017	0.1	3.101170
14.136683	0.1	3.111541
14.138350	0.1	3.118515
14.140017	0.1	3.121078
14.141683	0.1	3.120303
14.143350	0.1	3.117621
14.145017	0.1	3.113568
14.146683	0.1	3.107310
14.148350	0.1	3.099024
14.150017	0.1	3.090918
14.151683	0.1	3.084421
14.153350	0.1	3.078342
14.155017	0.1	3.070116
14.156683	0.1	3.057897
14.158350	0.1	3.041744
14.160017	0.1	3.023088
14.161683	0.1	3.003001
14.163350	0.1	2.982557
14.165017	0.1	2.963126
14.166683	0.1	2.944768
14.168350	0.1	2.925635
14.170017	0.1	2.904713
14.171683	0.1	2.883017
14.173350	0.1	2.862692
14.175017	0.1	2.844691
14.176683	0.1	2.828002
14.178350	0.1	2.810419
14.180017	0.1	2.789855
14.181683	0.1	2.766013
14.183350	0.1	2.739489
14.185017	0.1	2.710998
14.186683	0.1	2.681196
14.188350	0.1	2.650738
14.190017	0.1	2.620340
14.191683	0.1	2.590478
14.193350	0.1	2.560914
14.195017	0.1	2.531469
14.196683	0.1	2.501190
14.198350	0.1	2.468109
14.200017	0.1	2.431154
14.201683	0.1	2.391398
14.203350	0.1	2.351523
14.205017	0.1	2.313078
14.206683	0.1	2.275229
14.208350	0.1	2.236247
14.210017	0.1	2.195537
14.211683	0.1	2.154887
14.213350	0.1	2.116978
14.215017	0.1	2.083779
14.216683	0.1	2.055168
14.218350	0.1	2.028227
14.220017	0.1	1.999021
14.221683	0.1	1.964331
14.223350	0.1	1.923442
14.225017	0.1	1.878083
14.226683	0.1	1.830876
14.228350	0.1	1.784325
14.230017	0.1	1.741946
14.231683	0.1	1.707137
14.233350	0.1	1.680434
14.235017	0.1	1.658499
14.236683	0.1	1.637101
14.238350	0.1	1.612544
14.240017	0.1	1.582742
14.241683	0.1	1.549006
14.243350	0.1	1.515806
14.245017	0.1	1.486480
14.246683	0.1	1.460552
14.248350	0.1	1.434982
14.250017	0.1	1.407445
14.251683	0.1	1.377881
14.253350	0.1	1.348257
14.255017	0.1	1.320720
14.256683	0.1	1.296103
14.258350	0.1	1.272798
14.260017	0.1	1.248360
14.261683	0.1	1.221776
14.263350	0.1	1.194775
14.265017	0.1	1.170695
14.266683	0.1	1.152039
14.268350	0.1	1.138270
14.270017	0.1	1.126766
14.271683	0.1	1.114309
14.273350	0.1	1.098335
14.275017	0.1	1.078725
14.276683	0.1	1.057923
14.278350	0.1	1.039445
14.280017	0.1	1.025379
14.281683	0.1	1.015902
14.283350	0.1	1.009822
14.285017	0.1	1.004934
14.286683	0.1	0.998914
14.288350	0.1	0.989914
14.290017	0.1	0.977755
14.291683	0.1	0.964165
14.293350	0.1	0.951886
14.295017	0.1	0.942767
14.296683	0.1	0.936329
14.298350	0.1	0.930369
14.300017	0.1	0.923216
14.301683	0.1	0.914872
14.303350	0.1	0.906527
14.305017	0.1	0.899494
14.306683	0.1	0.894845
14.308350	0.1	0.892937
14.310017	0.1	0.892818
14.311683	0.1	0.891864
14.313350	0.1	0.887990
14.315017	0.1	0.881016
14.316683	0.1	0.872493
14.318350	0.1	0.865161
14.320017	0.1	0.861764
14.321683	0.1	0.863016
14.323350	0.1	0.866771
14.325017	0.1	0.869989
14.326683	0.1	0.870824
14.328350	0.1	0.869334
14.330017	0.1	0.866652
14.331683	0.1	0.864863
14.333350	0.1	0.865281
14.335017	0.1	0.867546
14.336683	0.1	0.869751
14.338350	0.1	0.869870
14.340017	0.1	0.867665
14.341683	0.1	0.864148
14.343350	0.1	0.861168
14.345017	0.1	0.860333
14.346683	0.1	0.862002
14.348350	0.1	0.865221
14.350017	0.1	0.868619
14.351683	0.1	0.870884
14.353350	0.1	0.871241
14.355017	0.1	0.870228
14.356683	0.1	0.870049
14.358350	0.1	0.872016
14.360017	0.1	0.875354
14.361683	0.1	0.877798
14.363350	0.1	0.878036
14.365017	0.1	0.877142
14.366683	0.1	0.877380
14.368350	0.1	0.880957
14.370017	0.1	0.888884
14.371683	0.1	0.899255
14.373350	0.1	0.908315
14.375017	0.1	0.913501
14.376683	0.1	0.914812
14.378350	0.1	0.913262
14.380017	0.1	0.909686
14.381683	0.1	0.904918
14.383350	0.1	0.899673
14.385017	0.1	0.894845
14.386683	0.1	0.892520
14.388350	0.1	0.895023
14.390017	0.1	0.903010
14.391683	0.1	0.914335
14.393350	0.1	0.925124
14.395017	0.1	0.932097
14.396683	0.1	0.934184
14.398350	0.1	0.932753
14.400017	0.1	0.929833
14.401683	0.1	0.927329
14.403350	0.1	0.925601
14.405017	0.1	0.924230
14.406683	0.1	0.922918
14.408350	0.1	0.922501
14.410017	0.1	0.923991
14.411683	0.1	0.926912
14.413350	0.1	0.928998
14.415017	0.1	0.928223
14.416683	0.1	0.925243
14.418350	0.1	0.922978
14.420017	0.1	0.924051
14.421683	0.1	0.928760
14.423350	0.1	0.935853
14.425017	0.1	0.943244
14.426683	0.1	0.949264
14.428350	0.1	0.954270
14.430017	0.1	0.960708
14.431683	0.1	0.970781
14.433350	0.1	0.983477
14.435017	0.1	0.994682
14.436683	0.1	1.000762
14.438350	0.1	1.000524
14.440017	0.1	0.995636
14.441683	0.1	0.989914
14.443350	0.1	0.987113
14.445017	0.1	0.989080
14.446683	0.1	0.996053
14.448350	0.1	1.007378
14.450017	0.1	1.021624
14.451683	0.1	1.036525
14.453350	0.1	1.050592
14.455017	0.1	1.063943
14.456683	0.1	1.076281
14.458350	0.1	1.086056
14.460017	0.1	1.092136
14.461683	0.1	1.094997
14.463350	0.1	1.095772
14.465017	0.1	1.096785
14.466683	0.1	1.101255
14.468350	0.1	1.111567
14.470017	0.1	1.127005
14.471683	0.1	1.144767
14.473350	0.1	1.162648
14.475017	0.1	1.179636
14.476683	0.1	1.195729
14.478350	0.1	1.211405
14.480017	0.1	1.228154
14.481683	0.1	1.249075
14.483350	0.1	1.275301
14.485017	0.1	1.304269
14.486683	0.1	1.331449
14.488350	0.1	1.354635
14.490017	0.1	1.374841
14.491683	0.1	1.395345
14.493350	0.1	1.419067
14.495017	0.1	1.447201
14.496683	0.1	1.479864
14.498350	0.1	1.516223
14.500017	0.1	1.554787
14.501683	0.1	1.593113
14.503350	0.1	1.629114
14.505017	0.1	1.662493
14.506683	0.1	1.694977
14.508350	0.1	1.729012
14.510017	0.1	1.766741
14.511683	0.1	1.809120
14.513350	0.1	1.854539
14.515017	0.1	1.900196
14.516683	0.1	1.944840
14.518350	0.1	1.988769
14.520017	0.1	2.033532
14.521683	0.1	2.081394
14.523350	0.1	2.134264
14.525017	0.1	2.191901
14.526683	0.1	2.252758
14.528350	0.1	2.315164
14.530017	0.1	2.377331
14.531683	0.1	2.437592
14.533350	0.1	2.496362
14.535017	0.1	2.556980
14.536683	0.1	2.622724
14.538350	0.1	2.694070
14.540017	0.1	2.768219
14.541683	0.1	2.841234
14.543350	0.1	2.911747
14.545017	0.1	2.982736
14.546683	0.1	3.058374
14.548350	0.1	3.140509
14.550017	0.1	3.227771
14.551683	0.1	3.317118
14.553350	0.1	3.405333
14.555017	0.1	3.490746
14.556683	0.1	3.574908
14.558350	0.1	3.661931
14.560017	0.1	3.755987
14.561683	0.1	3.858447
14.563350	0.1	3.967285
14.565017	0.1	4.078865
14.566683	0.1	4.190088
14.568350	0.1	4.298985
14.570017	0.1	4.406154
14.571683	0.1	4.513562
14.573350	0.1	4.623473
14.575017	0.1	4.737497
14.576683	0.1	4.855573
14.578350	0.1	4.975796
14.580017	0.1	5.096555
14.581683	0.1	5.216122
14.583350	0.1	5.332113
14.585017	0.1	5.442441
14.586683	0.1	5.547643
14.588350	0.1	5.652190
14.590017	0.1	5.761505
14.591683	0.1	5.877436
14.593350	0.1	5.997420
14.595017	0.1	6.117165
14.596683	0.1	6.233395
14.598350	0.1	6.344140
14.600017	0.1	6.449402
14.601683	0.1	6.552160
14.603350	0.1	6.656945
14.605017	0.1	6.765843
14.606683	0.1	6.876648
14.608350	0.1	6.985307
14.610017	0.1	7.089019
14.611683	0.1	7.187367
14.613350	0.1	7.280112
14.615017	0.1	7.366479
14.616683	0.1	7.447243
14.618350	0.1	7.524908
14.620017	0.1	7.602990
14.621683	0.1	7.684052
14.623350	0.1	7.767678
14.625017	0.1	7.849455
14.626683	0.1	7.924855
14.628350	0.1	7.991851
14.630017	0.1	8.050681
14.631683	0.1	8.102715
14.633350	0.1	8.150757
14.635017	0.1	8.197129
14.636683	0.1	8.241177
14.638350	0.1	8.281231
14.640017	0.1	8.316815
14.641683	0.1	8.348287
14.643350	0.1	8.375228
14.645017	0.1	8.396566
14.646683	0.1	8.412421
14.648350	0.1	8.424044
14.650017	0.1	8.432031
14.651683	0.1	8.435488
14.653350	0.1	8.433641
14.655017	0.1	8.427620
14.656683	0.1	8.419216
14.658350	0.1	8.409620
14.660017	0.1	8.400083
14.661683	0.1	8.390785
14.663350	0.1	8.378685
14.665017	0.1	8.359254
14.666683	0.1	8.331478
14.668350	0.1	8.298219
14.670017	0.1	8.262396
14.671683	0.1	8.225322
14.673350	0.1	8.186818
14.675017	0.1	8.146227
14.676683	0.1	8.102835
14.678350	0.1	8.055509
14.680017	0.1	8.003831
14.681683	0.1	7.949472
14.683350	0.1	7.895113
14.685017	0.1	7.842184
14.686683	0.1	7.789851
14.688350	0.1	7.736624
14.690017	0.1	7.681311
14.691683	0.1	7.624209
14.693350	0.1	7.566870
14.695017	0.1	7.511437
14.696683	0.1	7.459164
14.698350	0.1	7.409513
14.700017	0.1	7.359744
14.701683	0.1	7.306457
14.703350	0.1	7.248342
14.705017	0.1	7.187069
14.706683	0.1	7.126391
14.708350	0.1	7.070005
14.710017	0.1	7.020176
14.711683	0.1	6.976963
14.713350	0.1	6.938339
14.715017	0.1	6.901503
14.716683	0.1	6.864369
14.718350	0.1	6.827116
14.720017	0.1	6.791652
14.721683	0.1	6.759704
14.723350	0.1	6.731689
14.725017	0.1	6.707430
14.726683	0.1	6.686092
14.728350	0.1	6.666720
14.730017	0.1	6.649137
14.731683	0.1	6.634236
14.733350	0.1	6.622851
14.735017	0.1	6.615281
14.736683	0.1	6.611646
14.738350	0.1	6.611050
14.740017	0.1	6.612122
14.741683	0.1	6.614685
14.743350	0.1	6.619692
14.745017	0.1	6.627679
14.746683	0.1	6.638289
14.748350	0.1	6.651044
14.750017	0.1	6.666065
14.751683	0.1	6.683648
14.753350	0.1	6.703973
14.755017	0.1	6.725669
14.756683	0.1	6.744981
14.758350	0.1	6.758094
14.760017	0.1	6.765187
14.761683	0.1	6.770671
14.763350	0.1	6.779671
14.765017	0.1	6.794811
14.766683	0.1	6.814540
14.768350	0.1	6.834329
14.770017	0.1	6.849111
14.771683	0.1	6.856263
14.773350	0.1	6.857813
14.775017	0.1	6.857813
14.776683	0.1	6.858945
14.778350	0.1	6.861329
14.780017	0.1	6.864012
14.781683	0.1	6.865919
14.783350	0.1	6.865502
14.785017	0.1	6.860555
14.786683	0.1	6.849230
14.788350	0.1	6.831646
14.790017	0.1	6.809950
14.791683	0.1	6.786228
14.793350	0.1	6.761671
14.795017	0.1	6.736577
14.796683	0.1	6.711245
14.798350	0.1	6.685257
14.800017	0.1	6.656945
14.801683	0.1	6.624461
14.803350	0.1	6.587804
14.805017	0.1	6.548524
14.806683	0.1	6.507814
14.808350	0.1	6.466508
14.810017	0.1	6.425441
14.811683	0.1	6.384731
14.813350	0.1	6.343305
14.815017	0.1	6.299436
14.816683	0.1	6.252230
14.818350	0.1	6.201744
14.820017	0.1	6.148816
14.821683	0.1	6.095410
14.823350	0.1	6.043673
14.825017	0.1	5.994499
14.826683	0.1	5.947471
14.828350	0.1	5.901337
14.830017	0.1	5.854428
14.831683	0.1	5.805374
14.833350	0.1	5.753935
14.835017	0.1	5.701244
14.836683	0.1	5.649329
14.838350	0.1	5.599797
14.840017	0.1	5.552709
14.841683	0.1	5.505443
14.843350	0.1	5.454421
14.845017	0.1	5.397857
14.846683	0.1	5.336166
14.848350	0.1	5.271316
14.850017	0.1	5.206228
14.851683	0.1	5.143881
14.853350	0.1	5.085588
14.855017	0.1	5.030752
14.856683	0.1	4.977167
14.858350	0.1	4.922450
14.860017	0.1	4.864276
14.861683	0.1	4.801810
14.863350	0.1	4.735887
14.865017	0.1	4.668534
14.866683	0.1	4.601360
14.868350	0.1	4.535079
14.870017	0.1	4.469872
14.871683	0.1	4.405260
14.873350	0.1	4.339516
14.875017	0.1	4.270077
14.876683	0.1	4.195512
14.878350	0.1	4.116833
14.880017	0.1	4.036308
14.881683	0.1	3.955662
14.883350	0.1	3.876269
14.885017	0.1	3.799200
14.886683	0.1	3.725112
14.888350	0.1	3.653765
14.890017	0.1	3.583551
14.891683	0.1	3.512502
14.893350	0.1	3.440619
14.895017	0.1	3.368437
14.896683	0.1	3.295422
14.898350	0.1	3.221154
14.900017	0.1	3.146649
14.901683	0.1	3.073156
14.903350	0.1	3.001034
14.905017	0.1	2.929568
14.906683	0.1	2.858639
14.908350	0.1	2.788186
14.910017	0.1	2.717614
14.911683	0.1	2.646446
14.913350	0.1	2.575219
14.915017	0.1	2.505362
14.916683	0.1	2.439261
14.918350	0.1	2.379477
14.920017	0.1	2.326012
14.921683	0.1	2.274931
14.923350	0.1	2.221346
14.925017	0.1	2.163828
14.926683	0.1	2.104819
14.928350	0.1	2.047777
14.930017	0.1	1.995266
14.931683	0.1	1.948655
14.933350	0.1	1.907170
14.935017	0.1	1.867771
14.936683	0.1	1.827538
14.938350	0.1	1.786113
14.940017	0.1	1.745641
14.941683	0.1	1.708448
14.943350	0.1	1.675725
14.945017	0.1	1.648128
14.946683	0.1	1.625180
14.948350	0.1	1.604557
14.950017	0.1	1.582503
14.951683	0.1	1.557052
14.953350	0.1	1.529694
14.955017	0.1	1.503646
14.956683	0.1	1.480639
14.958350	0.1	1.461029
14.960017	0.1	1.444817
14.961683	0.1	1.432121
14.963350	0.1	1.423061
14.965017	0.1	1.416922
14.966683	0.1	1.411319
14.968350	0.1	1.403928
14.970017	0.1	1.393616
14.971683	0.1	1.380861
14.973350	0.1	1.367331
14.975017	0.1	1.355171
14.976683	0.1	1.346529
14.978350	0.1	1.343131
14.980017	0.1	1.345217
14.981683	0.1	1.350403
14.983350	0.1	1.355171
14.985017	0.1	1.357257
14.986683	0.1	1.355946
14.988350	0.1	1.351297
14.990017	0.1	1.344323
14.991683	0.1	1.338303
14.993350	0.1	1.336813
14.995017	0.1	1.339853
14.996683	0.1	1.343787
14.998350	0.1	1.345813
15.000017	0.1	1.345873
15.001683	0.1	1.345098
15.003350	0.1	1.345217
15.005017	0.1	1.348019
15.006683	0.1	1.353562
15.008350	0.1	1.359165
15.010017	0.1	1.362324
15.011683	0.1	1.363158
15.013350	0.1	1.363695
15.015017	0.1	1.365423
15.016683	0.1	1.368046
15.018350	0.1	1.370668
15.020017	0.1	1.373470
15.021683	0.1	1.377344
15.023350	0.1	1.382589
15.025017	0.1	1.389623
15.026683	0.1	1.399636
15.028350	0.1	1.411975
15.030017	0.1	1.423955
15.031683	0.1	1.433551
15.033350	0.1	1.440883
15.035017	0.1	1.447022
15.036683	0.1	1.452208
15.038350	0.1	1.456678
15.040017	0.1	1.461208
15.041683	0.1	1.466572
15.043350	0.1	1.471698
15.045017	0.1	1.475334
15.046683	0.1	1.478493
15.048350	0.1	1.483858
15.050017	0.1	1.493216
15.051683	0.1	1.505852
15.053350	0.1	1.520336
15.055017	0.1	1.535177
15.056683	0.1	1.549661
15.058350	0.1	1.563907
15.060017	0.1	1.578748
15.061683	0.1	1.595199
15.063350	0.1	1.613259
15.065017	0.1	1.631498
15.066683	0.1	1.648247
15.068350	0.1	1.663029
15.070017	0.1	1.676738
15.071683	0.1	1.690567
15.073350	0.1	1.704514
15.075017	0.1	1.717150
15.076683	0.1	1.727939
15.078350	0.1	1.739204
15.080017	0.1	1.754820
15.081683	0.1	1.776278
15.083350	0.1	1.801491
15.085017	0.1	1.827061
15.086683	0.1	1.850367
15.088350	0.1	1.870990
15.090017	0.1	1.890838
15.091683	0.1	1.912058
15.093350	0.1	1.935780
15.095017	0.1	1.961947
15.096683	0.1	1.989186
15.098350	0.1	2.015889
15.100017	0.1	2.041817
15.101683	0.1	2.067924
15.103350	0.1	2.094925
15.105017	0.1	2.123952
15.106683	0.1	2.156258
15.108350	0.1	2.192497
15.110017	0.1	2.230764
15.111683	0.1	2.268255
15.113350	0.1	2.303422
15.115017	0.1	2.337515
15.116683	0.1	2.372921
15.118350	0.1	2.411127
15.120017	0.1	2.452314
15.121683	0.1	2.495766
15.123350	0.1	2.540529
15.125017	0.1	2.586186
15.126683	0.1	2.632737
15.128350	0.1	2.680302
15.130017	0.1	2.728403
15.131683	0.1	2.776086
15.133350	0.1	2.822101
15.135017	0.1	2.866388
15.136683	0.1	2.910793
15.138350	0.1	2.957821
15.140017	0.1	3.008723
15.141683	0.1	3.062487
15.143350	0.1	3.117323
15.145017	0.1	3.173113
15.146683	0.1	3.232002
15.148350	0.1	3.295481
15.150017	0.1	3.363550
15.151683	0.1	3.435254
15.153350	0.1	3.508568
15.155017	0.1	3.580392
15.156683	0.1	3.648818
15.158350	0.1	3.714740
15.160017	0.1	3.781021
15.161683	0.1	3.850043
15.163350	0.1	3.923059
15.165017	0.1	4.000306
15.166683	0.1	4.081428
15.168350	0.1	4.165232
15.170017	0.1	4.249871
15.171683	0.1	4.334629
15.173350	0.1	4.419685
15.175017	0.1	4.505635
15.176683	0.1	4.593015
15.178350	0.1	4.682064
15.180017	0.1	4.772246
15.181683	0.1	4.863143
15.183350	0.1	4.954040
15.185017	0.1	5.043507
15.186683	0.1	5.130411
15.188350	0.1	5.215109
15.190017	0.1	5.299926
15.191683	0.1	5.387366
15.193350	0.1	5.478382
15.195017	0.1	5.569995
15.196683	0.1	5.657018
15.198350	0.1	5.736590
15.200017	0.1	5.810738
15.201683	0.1	5.883932
15.203350	0.1	5.959392
15.205017	0.1	6.037891
15.206683	0.1	6.117881
15.208350	0.1	6.195605
15.210017	0.1	6.268382
15.211683	0.1	6.335855
15.213350	0.1	6.398797
15.215017	0.1	6.458223
15.216683	0.1	6.515563
15.218350	0.1	6.571114
15.220017	0.1	6.623030
15.221683	0.1	6.668747
15.223350	0.1	6.706953
15.225017	0.1	6.738007
15.226683	0.1	6.763518
15.228350	0.1	6.785214
15.230017	0.1	6.803990
15.231683	0.1	6.819427
15.233350	0.1	6.831110
15.235017	0.1	6.839514
15.236683	0.1	6.845951
15.238350	0.1	6.850779
15.240017	0.1	6.853760
15.241683	0.1	6.854356
15.243350	0.1	6.850660
15.245017	0.1	6.839097
15.246683	0.1	6.817043
15.248350	0.1	6.785572
15.250017	0.1	6.748140
15.251683	0.1	6.707251
15.253350	0.1	6.664336
15.255017	0.1	6.620646
15.256683	0.1	6.576658
15.258350	0.1	6.530583
15.260017	0.1	6.479741
15.261683	0.1	6.422282
15.263350	0.1	6.358385
15.265017	0.1	6.290138
15.266683	0.1	6.220281
15.268350	0.1	6.150723
15.270017	0.1	6.081820
15.271683	0.1	6.012500
15.273350	0.1	5.941689
15.275017	0.1	5.870223
15.276683	0.1	5.799115
15.278350	0.1	5.727470
15.280017	0.1	5.653560
15.281683	0.1	5.577147
15.283350	0.1	5.498767
15.285017	0.1	5.418778
15.286683	0.1	5.337298
15.288350	0.1	5.254984
15.290017	0.1	5.173087
15.291683	0.1	5.092562
15.293350	0.1	5.013764
15.295017	0.1	4.936397
15.296683	0.1	4.859865
15.298350	0.1	4.783094
15.300017	0.1	4.705966
15.301683	0.1	4.631341
15.303350	0.1	4.563391
15.305017	0.1	4.503846
15.306683	0.1	4.450381
15.308350	0.1	4.399181
15.310017	0.1	4.348398
15.311683	0.1	4.299104
15.313350	0.1	4.253149
15.315017	0.1	4.211426
15.316683	0.1	4.173935
15.318350	0.1	4.140258
15.320017	0.1	4.110277
15.321683	0.1	4.085541
15.323350	0.1	4.069090
15.325017	0.1	4.062712
15.326683	0.1	4.065573
15.328350	0.1	4.074753
15.330017	0.1	4.086912
15.331683	0.1	4.100919
15.333350	0.1	4.118800
15.335017	0.1	4.144252
15.336683	0.1	4.180193
15.338350	0.1	4.227758
15.340017	0.1	4.285753
15.341683	0.1	4.352331
15.343350	0.1	4.424989
15.345017	0.1	4.501522
15.346683	0.1	4.582227
15.348350	0.1	4.671335
15.350017	0.1	4.773081
15.351683	0.1	4.887581
15.353350	0.1	5.011618
15.355017	0.1	5.142808
15.356683	0.1	5.281568
15.358350	0.1	5.429924
15.360017	0.1	5.590022
15.361683	0.1	5.763054
15.363350	0.1	5.949200
15.365017	0.1	6.147623
15.366683	0.1	6.357193
15.368350	0.1	6.576658
15.370017	0.1	6.806136
15.371683	0.1	7.047892
15.373350	0.1	7.306099
15.375017	0.1	7.583917
15.376683	0.1	7.881344
15.378350	0.1	8.195878
15.380017	0.1	8.525610
15.381683	0.1	8.871377
15.383350	0.1	9.235621
15.385017	0.1	9.620727
15.386683	0.1	10.027886
15.388350	0.1	10.457636
15.390017	0.1	10.910631
15.391683	0.1	11.387945
15.393350	0.1	11.891187
15.395017	0.1	12.422145
15.396683	0.1	12.983144
15.398350	0.1	13.577045
15.400017	0.1	14.206470
15.401683	0.1	14.873506
15.403350	0.1	15.578330
15.405017	0.1	16.319991
15.406683	0.1	17.099620
15.408350	0.1	17.921449
15.410017	0.1	18.789710
15.411683	0.1	19.706429
15.413350	0.1	20.672501
15.415017	0.1	21.689953
15.416683	0.1	22.761883
15.418350	0.1	23.892702
15.420017	0.1	25.086941
15.421683	0.1	26.348533
15.423350	0.1	27.680399
15.425017	0.1	29.084625
15.426683	0.1	30.562224
15.428350	0.1	32.113971
15.430017	0.1	33.742668
15.431683	0.1	35.454395
15.433350	0.1	37.255885
15.435017	0.1	39.150956
15.436683	0.1	41.139784
15.438350	0.1	43.220642
15.440017	0.1	45.392576
15.441683	0.1	47.658089
15.443350	0.1	50.023618
15.445017	0.1	52.496258
15.446683	0.1	55.080894
15.448350	0.1	57.779316
15.450017	0.1	60.590986
15.451683	0.1	63.514713
15.453350	0.1	66.551510
15.455017	0.1	69.705908
15.456683	0.1	72.984521
15.458350	0.1	76.392655
15.460017	0.1	79.930727
15.461683	0.1	83.594804
15.463350	0.1	87.379878
15.465017	0.1	91.284757
15.466683	0.1	95.313495
15.468350	0.1	99.472707
15.470017	0.1	103.767580
15.471683	0.1	108.200020
15.473350	0.1	112.770743
15.475017	0.1	117.481596
15.476683	0.1	122.335143
15.478350	0.1	127.333947
15.480017	0.1	132.481523
15.481683	0.1	137.780794
15.483350	0.1	143.233427
15.485017	0.1	148.842046
15.486683	0.1	154.612610
15.488350	0.1	160.553465
15.490017	0.1	166.672061
15.491683	0.1	172.974537
15.493350	0.1	179.465722
15.495017	0.1	186.149668
15.496683	0.1	193.031203
15.498350	0.1	200.118375
15.500017	0.1	207.422865
15.501683	0.1	214.959277
15.503350	0.1	222.743346
15.505017	0.1	230.789794
15.506683	0.1	239.112809
15.508350	0.1	247.727707
15.510017	0.1	256.650404
15.511683	0.1	265.896098
15.513350	0.1	275.480227
15.515017	0.1	285.419839
15.516683	0.1	295.734781
15.518350	0.1	306.445259
15.520017	0.1	317.568440
15.521683	0.1	329.119285
15.523350	0.1	341.112813
15.525017	0.1	353.564045
15.526683	0.1	366.486035
15.528350	0.1	379.889511
15.530017	0.1	393.780791
15.531683	0.1	408.157969
15.533350	0.1	423.014010
15.535017	0.1	438.341584
15.536683	0.1	454.131332
15.538350	0.1	470.365135
15.540017	0.1	487.011223
15.541683	0.1	504.026383
15.543350	0.1	521.364601
15.545017	0.1	538.981291
15.546683	0.1	556.828949
15.548350	0.1	574.853812
15.550017	0.1	592.992997
15.551683	0.1	611.170507
15.553350	0.1	629.298844
15.555017	0.1	647.287467
15.556683	0.1	665.050248
15.558350	0.1	682.509821
15.560017	0.1	699.596626
15.561683	0.1	716.240091
15.563350	0.1	732.361301
15.565017	0.1	747.873649
15.566683	0.1	762.689457
15.568350	0.1	776.730047
15.570017	0.1	789.934325
15.571683	0.1	802.261698
15.573350	0.1	813.682724
15.575017	0.1	824.167360
15.576683	0.1	833.684435
15.578350	0.1	842.207422
15.580017	0.1	849.715999
15.581683	0.1	856.197706
15.583350	0.1	861.651591
15.585017	0.1	866.091065
15.586683	0.1	869.544737
15.588350	0.1	872.049264
15.590017	0.1	873.634629
15.591683	0.1	874.319307
15.593350	0.1	874.122016
15.595017	0.1	873.075120
15.596683	0.1	871.228508
15.598350	0.1	868.639640
15.600017	0.1	865.356318
15.601683	0.1	861.409119
15.603350	0.1	856.821767
15.605017	0.1	851.626626
15.606683	0.1	845.871141
15.608350	0.1	839.615455
15.610017	0.1	832.918157
15.611683	0.1	825.817157
15.613350	0.1	818.331350
15.615017	0.1	810.479928
15.616683	0.1	802.293885
15.618350	0.1	793.814170
15.620017	0.1	785.083818
15.621683	0.1	776.138829
15.623350	0.1	767.004714
15.625017	0.1	757.697031
15.626683	0.1	748.222992
15.628350	0.1	738.586887
15.630017	0.1	728.798492
15.631683	0.1	718.875153
15.633350	0.1	708.836896
15.635017	0.1	698.705596
15.636683	0.1	688.505214
15.638350	0.1	678.257327
15.640017	0.1	667.977015
15.641683	0.1	657.670597
15.643350	0.1	647.337535
15.645017	0.1	636.976518
15.646683	0.1	626.592673
15.648350	0.1	616.197086
15.650017	0.1	605.802930
15.651683	0.1	595.423913
15.653350	0.1	585.069691
15.655017	0.1	574.740981
15.656683	0.1	564.433728
15.658350	0.1	554.147992
15.660017	0.1	543.889615
15.661683	0.1	533.665212
15.663350	0.1	523.480923
15.665017	0.1	513.344557
15.666683	0.1	503.265768
15.668350	0.1	493.252188
15.670017	0.1	483.305006
15.671683	0.1	473.421185
15.673350	0.1	463.601855
15.675017	0.1	453.856197
15.676683	0.1	444.193270
15.678350	0.1	434.615519
15.680017	0.1	425.122465
15.681683	0.1	415.716136
15.683350	0.1	406.401599
15.685017	0.1	397.184694
15.686683	0.1	388.070726
15.688350	0.1	379.064463
15.690017	0.1	370.170675
15.691683	0.1	361.393175
15.693350	0.1	352.732620
15.695017	0.1	344.185909
15.696683	0.1	335.751375
15.698350	0.1	327.432175
15.700017	0.1	319.235225
15.701683	0.1	311.166722
15.703350	0.1	303.229648
15.705017	0.1	295.423823
15.706683	0.1	287.747043
15.708350	0.1	280.197160
15.710017	0.1	272.773640
15.711683	0.1	265.478865
15.713350	0.1	258.318797
15.715017	0.1	251.300827
15.716683	0.1	244.429305
15.718350	0.1	237.702086
15.720017	0.1	231.113269
15.721683	0.1	224.658622
15.723350	0.1	218.339516
15.725017	0.1	212.161673
15.726683	0.1	206.128848
15.728350	0.1	200.238538
15.730017	0.1	194.485557
15.731683	0.1	188.867878
15.733350	0.1	183.387588
15.735017	0.1	178.047012
15.736683	0.1	172.845076
15.738350	0.1	167.778323
15.740017	0.1	162.843535
15.741683	0.1	158.038626
15.743350	0.1	153.362701
15.745017	0.1	148.815104
15.746683	0.1	144.394824
15.748350	0.1	140.099534
15.750017	0.1	135.926612
15.751683	0.1	131.873377
15.753350	0.1	127.938219
15.755017	0.1	124.121137
15.756683	0.1	120.423026
15.758350	0.1	116.843290
15.760017	0.1	113.377876
15.761683	0.1	110.021240
15.763350	0.1	106.769687
15.765017	0.1	103.622264
15.766683	0.1	100.579029
15.768350	0.1	97.638970
15.770017	0.1	94.798630
15.771683	0.1	92.053002
15.773350	0.1	89.398270
15.775017	0.1	86.832886
15.776683	0.1	84.355598
15.778350	0.1	81.963484
15.780017	0.1	79.651659
15.781683	0.1	77.415233
15.783350	0.1	75.251703
15.785017	0.1	73.161487
15.786683	0.1	71.145896
15.788350	0.1	69.204692
15.790017	0.1	67.336027
15.791683	0.1	65.537039
15.793350	0.1	63.804988
15.795017	0.1	62.136296
15.796683	0.1	60.526255
15.798350	0.1	58.971409
15.800017	0.1	57.471458
15.801683	0.1	56.027237
15.803350	0.1	54.637555
15.805017	0.1	53.299192
15.806683	0.1	52.008513
15.808350	0.1	50.762418
15.810017	0.1	49.558702
15.811683	0.1	48.395517
15.813350	0.1	47.271970
15.815017	0.1	46.187821
15.816683	0.1	45.142832
15.818350	0.1	44.136765
15.820017	0.1	43.169143
15.821683	0.1	42.238774
15.823350	0.1	41.342738
15.825017	0.1	40.477815
15.826683	0.1	39.641383
15.828350	0.1	38.831356
15.830017	0.1	38.046839
15.831683	0.1	37.288906
15.833350	0.1	36.558451
15.835017	0.1	35.853984
15.836683	0.1	35.172763
15.838350	0.1	34.512224
15.840017	0.1	33.870818
15.841683	0.1	33.247950
15.843350	0.1	32.644095
15.845017	0.1	32.059075
15.846683	0.1	31.490745
15.848350	0.1	30.936541
15.850017	0.1	30.396165
15.851683	0.1	29.870929
15.853350	0.1	29.361846
15.855017	0.1	28.871002
15.856683	0.1	28.400542
15.858350	0.1	27.949812
15.860017	0.1	27.514936
15.861683	0.1	27.091505
15.863350	0.1	26.676835
15.865017	0.1	26.270451
15.866683	0.1	25.872709
15.868350	0.1	25.484265
15.870017	0.1	25.105418
15.871683	0.1	24.736525
15.873350	0.1	24.377884
15.875017	0.1	24.029137
15.876683	0.1	23.688795
15.878350	0.1	23.355187
15.880017	0.1	23.027958
15.881683	0.1	22.707642
15.883350	0.1	22.395493
15.885017	0.1	22.092701
15.886683	0.1	21.800281
15.888350	0.1	21.517934
15.890017	0.1	21.242083
15.891683	0.1	20.967723
15.893350	0.1	20.693005
15.895017	0.1	20.420553
15.896683	0.1	20.154775
15.898350	0.1	19.898654
15.900017	0.1	19.653023
15.901683	0.1	19.415916
15.903350	0.1	19.183518
15.905017	0.1	18.953086
15.906683	0.1	18.725575
15.908350	0.1	18.503727
15.910017	0.1	18.289388
15.911683	0.1	18.082739
15.913350	0.1	17.883004
15.915017	0.1	17.689766
15.916683	0.1	17.503382
15.918350	0.1	17.323853
15.920017	0.1	17.149449
15.921683	0.1	16.978026
15.923350	0.1	16.809286
15.925017	0.1	16.644181
15.926683	0.1	16.483069
15.928350	0.1	16.325832
15.930017	0.1	16.173006
15.931683	0.1	16.025067
15.933350	0.1	15.882433
15.935017	0.1	15.744925
15.936683	0.1	15.612782
15.938350	0.1	15.487195
15.940017	0.1	15.368820
15.941683	0.1	15.256942
15.943350	0.1	15.149296
15.945017	0.1	15.043140
15.946683	0.1	14.936508
15.948350	0.1	14.829279
15.950017	0.1	14.723302
15.951683	0.1	14.621795
15.953350	0.1	14.527143
15.955017	0.1	14.438809
15.956683	0.1	14.354707
15.958350	0.1	14.273346
15.960017	0.1	14.194311
15.961683	0.1	14.117480
15.963350	0.1	14.043332
15.965017	0.1	13.972283
15.966683	0.1	13.903917
15.968350	0.1	13.836563
15.970017	0.1	13.768972
15.971683	0.1	13.701022
15.973350	0.1	13.632716
15.975017	0.1	13.563157
15.976683	0.1	13.491989
15.978350	0.1	13.419569
15.980017	0.1	13.347686
15.981683	0.1	13.278306
15.983350	0.1	13.211191
15.985017	0.1	13.143004
15.986683	0.1	13.068796
15.988350	0.1	12.985767
15.990017	0.1	12.895168
15.991683	0.1	12.801588
15.993350	0.1	12.711108
15.995017	0.1	12.626708
15.996683	0.1	12.546302
15.998350	0.1	12.463928
16.000017	0.1	12.373806
16.001683	0.1	12.272895
16.003350	0.1	12.162746
16.005017	0.1	12.048603
16.006683	0.1	11.934937
16.008350	0.1	11.822284
16.010017	0.1	11.708797
16.011683	0.1	11.592985
16.013350	0.1	11.473656
16.015017	0.1	11.348069
16.016683	0.1	11.214138
16.018350	0.1	11.073292
16.020017	0.1	10.931254
16.021683	0.1	10.793985
16.023350	0.1	10.663570
16.025017	0.1	10.536791
16.026683	0.1	10.408462
16.028350	0.1	10.275782
16.030017	0.1	10.138572
16.031683	0.1	9.998322
16.033350	0.1	9.858788
16.035017	0.1	9.724677
16.036683	0.1	9.598137
16.038350	0.1	9.477437
16.040017	0.1	9.359420
16.041683	0.1	9.241939
16.043350	0.1	9.122849
16.045017	0.1	9.001136
16.046683	0.1	8.878291
16.048350	0.1	8.758128
16.050017	0.1	8.644224
16.051683	0.1	8.537233
16.053350	0.1	8.435905
16.055017	0.1	8.338035
16.056683	0.1	8.240223
16.058350	0.1	8.139134
16.060017	0.1	8.034945
16.061683	0.1	7.931650
16.063350	0.1	7.833779
16.065017	0.1	7.743955
16.066683	0.1	7.662237
16.068350	0.1	7.586897
16.070017	0.1	7.516087
16.071683	0.1	7.448078
16.073350	0.1	7.381201
16.075017	0.1	7.313610
16.076683	0.1	7.245303
16.078350	0.1	7.177711
16.080017	0.1	7.112980
16.081683	0.1	7.052124
16.083350	0.1	6.995082
16.085017	0.1	6.940782
16.086683	0.1	6.887615
16.088350	0.1	6.833792
16.090017	0.1	6.777823
16.091683	0.1	6.719947
16.093350	0.1	6.662608
16.095017	0.1	6.608427
16.096683	0.1	6.559313
16.098350	0.1	6.515503
16.100017	0.1	6.474853
16.101683	0.1	6.434024
16.103350	0.1	6.391704
16.105017	0.1	6.349087
16.106683	0.1	6.308318
16.108350	0.1	6.269992
16.110017	0.1	6.232858
16.111683	0.1	6.195307
16.113350	0.1	6.158233
16.115017	0.1	6.124258
16.116683	0.1	6.094337
16.118350	0.1	6.065965
16.120017	0.1	6.035090
16.121683	0.1	6.000221
16.123350	0.1	5.962909
16.125017	0.1	5.926133
16.126683	0.1	5.892516
16.128350	0.1	5.863369
16.130017	0.1	5.837441
16.131683	0.1	5.811513
16.133350	0.1	5.783618
16.135017	0.1	5.754829
16.136683	0.1	5.726934
16.138350	0.1	5.699993
16.140017	0.1	5.672574
16.141683	0.1	5.643666
16.143350	0.1	5.614519
16.145017	0.1	5.586565
16.146683	0.1	5.559981
16.148350	0.1	5.534232
16.150017	0.1	5.509734
16.151683	0.1	5.487323
16.153350	0.1	5.466760
16.155017	0.1	5.446792
16.156683	0.1	5.426586
16.158350	0.1	5.407036
16.160017	0.1	5.389750
16.161683	0.1	5.375207
16.163350	0.1	5.362571
16.165017	0.1	5.350411
16.166683	0.1	5.337596
16.168350	0.1	5.323172
16.170017	0.1	5.306483
16.171683	0.1	5.287707
16.173350	0.1	5.268455
16.175017	0.1	5.252004
16.176683	0.1	5.240858
16.178350	0.1	5.233825
16.180017	0.1	5.226732
16.181683	0.1	5.216480
16.183350	0.1	5.203545
16.185017	0.1	5.190492
16.186683	0.1	5.179286
16.188350	0.1	5.170405
16.190017	0.1	5.164206
16.191683	0.1	5.160988
16.193350	0.1	5.159915
16.195017	0.1	5.159259
16.196683	0.1	5.157948
16.198350	0.1	5.156756
16.200017	0.1	5.156637
16.201683	0.1	5.157411
16.203350	0.1	5.158842
16.205017	0.1	5.161941
16.206683	0.1	5.167425
16.208350	0.1	5.174041
16.210017	0.1	5.178929
16.211683	0.1	5.180419
16.213350	0.1	5.179584
16.215017	0.1	5.179763
16.216683	0.1	5.183041
16.218350	0.1	5.189479
16.220017	0.1	5.197943
16.221683	0.1	5.206168
16.223350	0.1	5.212546
16.225017	0.1	5.217374
16.226683	0.1	5.221784
16.228350	0.1	5.225420
16.230017	0.1	5.228043
16.231683	0.1	5.231560
16.233350	0.1	5.238593
16.235017	0.1	5.250037
16.236683	0.1	5.263031
16.238350	0.1	5.272508
16.240017	0.1	5.275309
16.241683	0.1	5.273223
16.243350	0.1	5.269885
16.245017	0.1	5.266548
16.246683	0.1	5.263090
16.248350	0.1	5.259812
16.250017	0.1	5.257845
16.251683	0.1	5.257964
16.253350	0.1	5.259157
16.255017	0.1	5.259633
16.256683	0.1	5.258978
16.258350	0.1	5.258084
16.260017	0.1	5.257368
16.261683	0.1	5.255521
16.263350	0.1	5.250275
16.265017	0.1	5.240262
16.266683	0.1	5.226136
16.268350	0.1	5.209387
16.270017	0.1	5.191267
16.271683	0.1	5.173505
16.273350	0.1	5.157769
16.275017	0.1	5.144418
16.276683	0.1	5.131960
16.278350	0.1	5.118907
16.280017	0.1	5.104959
16.281683	0.1	5.090475
16.283350	0.1	5.076051
16.285017	0.1	5.061746
16.286683	0.1	5.046785
16.288350	0.1	5.030215
16.290017	0.1	5.012393
16.291683	0.1	4.994631
16.293350	0.1	4.978121
16.295017	0.1	4.963458
16.296683	0.1	4.948676
16.298350	0.1	4.930318
16.300017	0.1	4.905463
16.301683	0.1	4.873872
16.303350	0.1	4.838467
16.305017	0.1	4.803717
16.306683	0.1	4.773140
16.308350	0.1	4.747927
16.310017	0.1	4.726827
16.311683	0.1	4.707516
16.313350	0.1	4.687667
16.315017	0.1	4.665792
16.316683	0.1	4.642129
16.318350	0.1	4.618645
16.320017	0.1	4.597009
16.321683	0.1	4.576981
16.323350	0.1	4.556060
16.325017	0.1	4.531026
16.326683	0.1	4.501224
16.328350	0.1	4.469037
16.330017	0.1	4.437268
16.331683	0.1	4.407525
16.333350	0.1	4.379690
16.335017	0.1	4.352689
16.336683	0.1	4.325092
16.338350	0.1	4.296422
16.340017	0.1	4.267872
16.341683	0.1	4.241169
16.343350	0.1	4.216135
16.345017	0.1	4.191220
16.346683	0.1	4.164875
16.348350	0.1	4.136503
16.350017	0.1	4.107535
16.351683	0.1	4.080355
16.353350	0.1	4.056156
16.355017	0.1	4.033923
16.356683	0.1	4.012347
16.358350	0.1	3.991485
16.360017	0.1	3.972054
16.361683	0.1	3.954470
16.363350	0.1	3.938616
16.365017	0.1	3.923416
16.366683	0.1	3.906369
16.368350	0.1	3.885567
16.370017	0.1	3.861487
16.371683	0.1	3.836453
16.373350	0.1	3.812969
16.375017	0.1	3.791809
16.376683	0.1	3.772140
16.378350	0.1	3.753126
16.380017	0.1	3.735244
16.381683	0.1	3.719390
16.383350	0.1	3.705144
16.385017	0.1	3.690839
16.386683	0.1	3.674388
16.388350	0.1	3.653944
16.390017	0.1	3.629923
16.391683	0.1	3.605843
16.393350	0.1	3.586173
16.395017	0.1	3.573477
16.396683	0.1	3.566742
16.398350	0.1	3.562093
16.400017	0.1	3.554940
16.401683	0.1	3.542304
16.403350	0.1	3.524363
16.405017	0.1	3.503442
16.406683	0.1	3.482282
16.408350	0.1	3.463030
16.410017	0.1	3.447354
16.411683	0.1	3.436506
16.413350	0.1	3.430069
16.415017	0.1	3.426373
16.416683	0.1	3.424764
16.418350	0.1	3.425956
16.420017	0.1	3.428936
16.421683	0.1	3.430128
16.423350	0.1	3.425181
16.425017	0.1	3.412783
16.426683	0.1	3.396630
16.428350	0.1	3.381729
16.430017	0.1	3.371239
16.431683	0.1	3.365636
16.433350	0.1	3.363610
16.435017	0.1	3.363013
16.436683	0.1	3.361345
16.438350	0.1	3.356993
16.440017	0.1	3.350079
16.441683	0.1	3.342331
16.443350	0.1	3.335178
16.445017	0.1	3.328324
16.446683	0.1	3.321171
16.448350	0.1	3.314614
16.450017	0.1	3.309846
16.451683	0.1	3.307462
16.453350	0.1	3.307402
16.455017	0.1	3.309071
16.456683	0.1	3.310979
16.458350	0.1	3.311515
16.460017	0.1	3.310919
16.461683	0.1	3.311336
16.463350	0.1	3.314138
16.465017	0.1	3.318072
16.466683	0.1	3.320515
16.468350	0.1	3.319502
16.470017	0.1	3.315211
16.471683	0.1	3.310144
16.473350	0.1	3.306568
16.475017	0.1	3.305018
16.476683	0.1	3.304720
16.478350	0.1	3.305435
16.480017	0.1	3.307760
16.481683	0.1	3.311098
16.483350	0.1	3.313363
16.485017	0.1	3.313065
16.486683	0.1	3.310740
16.488350	0.1	3.307641
16.490017	0.1	3.304482
16.491683	0.1	3.302396
16.493350	0.1	3.302455
16.495017	0.1	3.304541
16.496683	0.1	3.307998
16.498350	0.1	3.312707
16.500017	0.1	3.318012
16.501683	0.1	3.321827
16.503350	0.1	3.322959
16.505017	0.1	3.322900
16.506683	0.1	3.324747
16.508350	0.1	3.329635
16.510017	0.1	3.335774
16.511683	0.1	3.339708
16.513350	0.1	3.339231
16.515017	0.1	3.335178
16.516683	0.1	3.331304
16.518350	0.1	3.331423
16.520017	0.1	3.336847
16.521683	0.1	3.346324
16.523350	0.1	3.357351
16.525017	0.1	3.367245
16.526683	0.1	3.374100
16.528350	0.1	3.378689
16.530017	0.1	3.383875
16.531683	0.1	3.391028
16.533350	0.1	3.397525
16.535017	0.1	3.400088
16.536683	0.1	3.399313
16.538350	0.1	3.399015
16.540017	0.1	3.402114
16.541683	0.1	3.408730
16.543350	0.1	3.417492
16.545017	0.1	3.426671
16.546683	0.1	3.435731
16.548350	0.1	3.444672
16.550017	0.1	3.453732
16.551683	0.1	3.463090
16.553350	0.1	3.472984
16.555017	0.1	3.482461
16.556683	0.1	3.489793
16.558350	0.1	3.493905
16.560017	0.1	3.494621
16.561683	0.1	3.493071
16.563350	0.1	3.491283
16.565017	0.1	3.492058
16.566683	0.1	3.497601
16.568350	0.1	3.507734
16.570017	0.1	3.520310
16.571683	0.1	3.532708
16.573350	0.1	3.543556
16.575017	0.1	3.553212
16.576683	0.1	3.562510
16.578350	0.1	3.572345
16.580017	0.1	3.583789
16.581683	0.1	3.597021
16.583350	0.1	3.610373
16.585017	0.1	3.621638
16.586683	0.1	3.629744
16.588350	0.1	3.635347
16.590017	0.1	3.640175
16.591683	0.1	3.646136
16.593350	0.1	3.654838
16.595017	0.1	3.667534
16.596683	0.1	3.682971
16.598350	0.1	3.698349
16.600017	0.1	3.711581
16.601683	0.1	3.723085
16.603350	0.1	3.734708
16.605017	0.1	3.747642
16.606683	0.1	3.762126
16.608350	0.1	3.778637
16.610017	0.1	3.797293
16.611683	0.1	3.816426
16.613350	0.1	3.833354
16.615017	0.1	3.846348
16.616683	0.1	3.855050
16.618350	0.1	3.862381
16.620017	0.1	3.873170
16.621683	0.1	3.889740
16.623350	0.1	3.910005
16.625017	0.1	3.930450
16.626683	0.1	3.947973
16.628350	0.1	3.961146
16.630017	0.1	3.970444
16.631683	0.1	3.977418
16.633350	0.1	3.984630
16.635017	0.1	3.995478
16.636683	0.1	4.012227
16.638350	0.1	4.033685
16.640017	0.1	4.055739
16.641683	0.1	4.074097
16.643350	0.1	4.086674
16.645017	0.1	4.094661
16.646683	0.1	4.100681
16.648350	0.1	4.107356
16.650017	0.1	4.116237
16.651683	0.1	4.127562
16.653350	0.1	4.140914
16.655017	0.1	4.155517
16.656683	0.1	4.169166
16.658350	0.1	4.179478
16.660017	0.1	4.186452
16.661683	0.1	4.193008
16.663350	0.1	4.202545
16.665017	0.1	4.216194
16.666683	0.1	4.231453
16.668350	0.1	4.243553
16.670017	0.1	4.250288
16.671683	0.1	4.253149
16.673350	0.1	4.255116
16.675017	0.1	4.257798
16.676683	0.1	4.260302
16.678350	0.1	4.259587
16.680017	0.1	4.253268
16.681683	0.1	4.242540
16.683350	0.1	4.232228
16.685017	0.1	4.226268
16.686683	0.1	4.225016
16.688350	0.1	4.226566
16.690017	0.1	4.228473
16.691683	0.1	4.228294
16.693350	0.1	4.224777
16.695017	0.1	4.218996
16.696683	0.1	4.213631
16.698350	0.1	4.211068
16.700017	0.1	4.210711
16.701683	0.1	4.209578
16.703350	0.1	4.205346
16.705017	0.1	4.198075
16.706683	0.1	4.188836
16.708350	0.1	4.179120
16.710017	0.1	4.171074
16.711683	0.1	4.166126
16.713350	0.1	4.163802
16.715017	0.1	4.162371
16.716683	0.1	4.160226
16.718350	0.1	4.156769
16.720017	0.1	4.152179
16.721683	0.1	4.147232
16.723350	0.1	4.142702
16.725017	0.1	4.138768
16.726683	0.1	4.135549
16.728350	0.1	4.132808
16.730017	0.1	4.129112
16.731683	0.1	4.121840
16.733350	0.1	4.109919
16.735017	0.1	4.095376
16.736683	0.1	4.082263
16.738350	0.1	4.073560
16.740017	0.1	4.070282
16.741683	0.1	4.072130
16.743350	0.1	4.077137
16.745017	0.1	4.081071
16.746683	0.1	4.080355
16.748350	0.1	4.074037
16.750017	0.1	4.063130
16.751683	0.1	4.050672
16.753350	0.1	4.041195
16.755017	0.1	4.038811
16.756683	0.1	4.043818
16.758350	0.1	4.052639
16.760017	0.1	4.060984
16.761683	0.1	4.066050
16.763350	0.1	4.067660
16.765017	0.1	4.067183
16.766683	0.1	4.065693
16.768350	0.1	4.063726
16.770017	0.1	4.060686
16.771683	0.1	4.055918
16.773350	0.1	4.049719
16.775017	0.1	4.042924
16.776683	0.1	4.036665
16.778350	0.1	4.031718
16.780017	0.1	4.028857
16.781683	0.1	4.028559
16.783350	0.1	4.030645
16.785017	0.1	4.033625
16.786683	0.1	4.035890
16.788350	0.1	4.036248
16.790017	0.1	4.034758
16.791683	0.1	4.031360
16.793350	0.1	4.027128
16.795017	0.1	4.024446
16.796683	0.1	4.026115
16.798350	0.1	4.031539
16.800017	0.1	4.037380
16.801683	0.1	4.040599
16.803350	0.1	4.040957
16.805017	0.1	4.040480
16.806683	0.1	4.041374
16.808350	0.1	4.044235
16.810017	0.1	4.047752
16.811683	0.1	4.050017
16.813350	0.1	4.049957
16.815017	0.1	4.047871
16.816683	0.1	4.044593
16.818350	0.1	4.041553
16.820017	0.1	4.039943
16.821683	0.1	4.039765
16.823350	0.1	4.039824
16.825017	0.1	4.039169
16.826683	0.1	4.036665
16.828350	0.1	4.030764
16.830017	0.1	4.021585
16.831683	0.1	4.012883
16.833350	0.1	4.009545
16.835017	0.1	4.013539
16.836683	0.1	4.022241
16.838350	0.1	4.031658
16.840017	0.1	4.039109
16.841683	0.1	4.043460
16.843350	0.1	4.043758
16.845017	0.1	4.039109
16.846683	0.1	4.029632
16.848350	0.1	4.018069
16.850017	0.1	4.008651
16.851683	0.1	4.004359
16.853350	0.1	4.005015
16.855017	0.1	4.007876
16.856683	0.1	4.009128
16.858350	0.1	4.006028
16.860017	0.1	3.998697
16.861683	0.1	3.989280
16.863350	0.1	3.980816
16.865017	0.1	3.976524
16.866683	0.1	3.977716
16.868350	0.1	3.982604
16.870017	0.1	3.987968
16.871683	0.1	3.990948
16.873350	0.1	3.990472
16.875017	0.1	3.987551
16.876683	0.1	3.984452
16.878350	0.1	3.984034
16.880017	0.1	3.987551
16.881683	0.1	3.992021
16.883350	0.1	3.993213
16.885017	0.1	3.989399
16.886683	0.1	3.982723
16.888350	0.1	3.976941
16.890017	0.1	3.975034
16.891683	0.1	3.978193
16.893350	0.1	3.983736
16.895017	0.1	3.986776
16.896683	0.1	3.984750
16.898350	0.1	3.978610
16.900017	0.1	3.971279
16.901683	0.1	3.966153
16.903350	0.1	3.965378
16.905017	0.1	3.968060
16.906683	0.1	3.972173
16.908350	0.1	3.976882
16.910017	0.1	3.981769
16.911683	0.1	3.986120
16.913350	0.1	3.989339
16.915017	0.1	3.991485
16.916683	0.1	3.992915
16.918350	0.1	3.994167
16.920017	0.1	3.995836
16.921683	0.1	3.998459
16.923350	0.1	4.001856
16.925017	0.1	4.004777
16.926683	0.1	4.004956
16.928350	0.1	4.000545
16.930017	0.1	3.993452
16.931683	0.1	3.988505
16.933350	0.1	3.989458
16.935017	0.1	3.995061
16.936683	0.1	4.000306
16.938350	0.1	4.001200
16.940017	0.1	3.997445
16.941683	0.1	3.991843
16.943350	0.1	3.987611
16.945017	0.1	3.986359
16.946683	0.1	3.987313
16.948350	0.1	3.988326
16.950017	0.1	3.987193
16.951683	0.1	3.982902
16.953350	0.1	3.976047
16.955017	0.1	3.969193
16.956683	0.1	3.965318
16.958350	0.1	3.965795
16.960017	0.1	3.969074
16.961683	0.1	3.971517
16.963350	0.1	3.971100
16.965017	0.1	3.968954
16.966683	0.1	3.966928
16.968350	0.1	3.965020
16.970017	0.1	3.962517
16.971683	0.1	3.960192
16.973350	0.1	3.959537
16.975017	0.1	3.959716
16.976683	0.1	3.957272
16.978350	0.1	3.950119
16.980017	0.1	3.939450
16.981683	0.1	3.928781
16.983350	0.1	3.921271
16.985017	0.1	3.917158
16.986683	0.1	3.913701
16.988350	0.1	3.908217
16.990017	0.1	3.900409
16.991683	0.1	3.891528
16.993350	0.1	3.883422
16.995017	0.1	3.877402
16.996683	0.1	3.873289
16.998350	0.1	3.869474
17.000017	0.1	3.863454
17.001683	0.1	3.853798
17.003350	0.1	3.841043
17.005017	0.1	3.827751
17.006683	0.1	3.816903
17.008350	0.1	3.811062
17.010017	0.1	3.810525
17.011683	0.1	3.811896
17.013350	0.1	3.810406
17.015017	0.1	3.804207
17.016683	0.1	3.794849
17.018350	0.1	3.784299
17.020017	0.1	3.773272
17.021683	0.1	3.762782
17.023350	0.1	3.753782
17.025017	0.1	3.746629
17.026683	0.1	3.741086
17.028350	0.1	3.736139
17.030017	0.1	3.730059
17.031683	0.1	3.722072
17.033350	0.1	3.713131
17.035017	0.1	3.703892
17.036683	0.1	3.693342
17.038350	0.1	3.680289
17.040017	0.1	3.665209
17.041683	0.1	3.649593
17.043350	0.1	3.634513
17.045017	0.1	3.620625
17.046683	0.1	3.608704
17.048350	0.1	3.600061
17.050017	0.1	3.595293
17.051683	0.1	3.594041
17.053350	0.1	3.594458
17.055017	0.1	3.593266
17.056683	0.1	3.586889
17.058350	0.1	3.573597
17.060017	0.1	3.554225
17.061683	0.1	3.532708
17.063350	0.1	3.515721
17.065017	0.1	3.507972
17.066683	0.1	3.508270
17.068350	0.1	3.511310
17.070017	0.1	3.512621
17.071683	0.1	3.510773
17.073350	0.1	3.504932
17.075017	0.1	3.495097
17.076683	0.1	3.482938
17.078350	0.1	3.471375
17.080017	0.1	3.462434
17.081683	0.1	3.456533
17.083350	0.1	3.452003
17.085017	0.1	3.446162
17.086683	0.1	3.437638
17.088350	0.1	3.428817
17.090017	0.1	3.423393
17.091683	0.1	3.423453
17.093350	0.1	3.427804
17.095017	0.1	3.433407
17.096683	0.1	3.436804
17.098350	0.1	3.436029
17.100017	0.1	3.431738
17.101683	0.1	3.426373
17.103350	0.1	3.422439
17.105017	0.1	3.420949
17.106683	0.1	3.421426
17.108350	0.1	3.422141
17.110017	0.1	3.422618
17.111683	0.1	3.423989
17.113350	0.1	3.427446
17.115017	0.1	3.433645
17.116683	0.1	3.442705
17.118350	0.1	3.454566
17.120017	0.1	3.468931
17.121683	0.1	3.484965
17.123350	0.1	3.500402
17.125017	0.1	3.512800
17.126683	0.1	3.521800
17.128350	0.1	3.529310
17.130017	0.1	3.537774
17.131683	0.1	3.548861
17.133350	0.1	3.563225
17.135017	0.1	3.580988
17.136683	0.1	3.602565
17.138350	0.1	3.627897
17.140017	0.1	3.655017
17.141683	0.1	3.680885
17.143350	0.1	3.704190
17.145017	0.1	3.726721
17.146683	0.1	3.752411
17.148350	0.1	3.784180
17.150017	0.1	3.822685
17.151683	0.1	3.866315
17.153350	0.1	3.913164
17.155017	0.1	3.961802
17.156683	0.1	4.010976
17.158350	0.1	4.060030
17.160017	0.1	4.108966
17.161683	0.1	4.158259
17.163350	0.1	4.209519
17.165017	0.1	4.265726
17.166683	0.1	4.329622
17.168350	0.1	4.401088
17.170017	0.1	4.478276
17.171683	0.1	4.560113
17.173350	0.1	4.646063
17.175017	0.1	4.735112
17.176683	0.1	4.826248
17.178350	0.1	4.920006
17.180017	0.1	5.017937
17.181683	0.1	5.121231
17.183350	0.1	5.229771
17.185017	0.1	5.342841
17.186683	0.1	5.460918
17.188350	0.1	5.585790
17.190017	0.1	5.719304
17.191683	0.1	5.861998
17.193350	0.1	6.012679
17.195017	0.1	6.169796
17.196683	0.1	6.332398
17.198350	0.1	6.500602
17.200017	0.1	6.676019
17.201683	0.1	6.860435
17.203350	0.1	7.055164
17.205017	0.1	7.260979
17.206683	0.1	7.477105
17.208350	0.1	7.701636
17.210017	0.1	7.933081
17.211683	0.1	8.172095
17.213350	0.1	8.420587
17.215017	0.1	8.680404
17.216683	0.1	8.952380
17.218350	0.1	9.237528
17.220017	0.1	9.537280
17.221683	0.1	9.851874
17.223350	0.1	10.179699
17.225017	0.1	10.518492
17.226683	0.1	10.866881
17.228350	0.1	11.224747
17.230017	0.1	11.593343
17.231683	0.1	11.974574
17.233350	0.1	12.369872
17.235017	0.1	12.779952
17.236683	0.1	13.204814
17.238350	0.1	13.643742
17.240017	0.1	14.095784
17.241683	0.1	14.561237
17.243350	0.1	15.041054
17.245017	0.1	15.537203
17.246683	0.1	16.052426
17.248350	0.1	16.587258
17.250017	0.1	17.137707
17.251683	0.1	17.697633
17.253350	0.1	18.263758
17.255017	0.1	18.838705
17.256683	0.1	19.428254
17.258350	0.1	20.036937
17.260017	0.1	20.666183
17.261683	0.1	21.314622
17.263350	0.1	21.979751
17.265017	0.1	22.659244
17.266683	0.1	23.352267
17.268350	0.1	24.060072
17.270017	0.1	24.784209
17.271683	0.1	25.524379
17.273350	0.1	26.280166
17.275017	0.1	27.053298
17.276683	0.1	27.846994
17.278350	0.1	28.662981
17.280017	0.1	29.500069
17.281683	0.1	30.356945
17.283350	0.1	31.233789
17.285017	0.1	32.131555
17.286683	0.1	33.050777
17.288350	0.1	33.991816
17.290017	0.1	34.955206
17.291683	0.1	35.942020
17.293350	0.1	36.953749
17.295017	0.1	37.992360
17.296683	0.1	39.060297
17.298350	0.1	40.158811
17.300017	0.1	41.288498
17.301683	0.1	42.450729
17.303350	0.1	43.646815
17.305017	0.1	44.875624
17.306683	0.1	46.134355
17.308350	0.1	47.423127
17.310017	0.1	48.747304
17.311683	0.1	50.114217
17.313350	0.1	51.527801
17.315017	0.1	52.986565
17.316683	0.1	54.486457
17.318350	0.1	56.024316
17.320017	0.1	57.599131
17.321683	0.1	59.211973
17.323350	0.1	60.866062
17.325017	0.1	62.564675
17.326683	0.1	64.308051
17.328350	0.1	66.093568
17.330017	0.1	67.918245
17.331683	0.1	69.779281
17.333350	0.1	71.673576
17.335017	0.1	73.598568
17.336683	0.1	75.552647
17.338350	0.1	77.533905
17.340017	0.1	79.540019
17.341683	0.1	81.567829
17.343350	0.1	83.613103
17.345017	0.1	85.671192
17.346683	0.1	87.737148
17.348350	0.1	89.805668
17.350017	0.1	91.871446
17.351683	0.1	93.930727
17.353350	0.1	95.981127
17.355017	0.1	98.019248
17.356683	0.1	100.037998
17.358350	0.1	102.028138
17.360017	0.1	103.980786
17.361683	0.1	105.889207
17.363350	0.1	107.749528
17.365017	0.1	109.559900
17.366683	0.1	111.317224
17.368350	0.1	113.014943
17.370017	0.1	114.644653
17.371683	0.1	116.199083
17.373350	0.1	117.673285
17.375017	0.1	119.063146
17.376683	0.1	120.365567
17.378350	0.1	121.579118
17.380017	0.1	122.701295
17.381683	0.1	123.727150
17.383350	0.1	124.650963
17.385017	0.1	125.468440
17.386683	0.1	126.177974
17.388350	0.1	126.780160
17.390017	0.1	127.275713
17.391683	0.1	127.664097
17.393350	0.1	127.944715
17.395017	0.1	128.118999
17.396683	0.1	128.189691
17.398350	0.1	128.158041
17.400017	0.1	128.023215
17.401683	0.1	127.783306
17.403350	0.1	127.436169
17.405017	0.1	126.981981
17.406683	0.1	126.425453
17.408350	0.1	125.773795
17.410017	0.1	125.032492
17.411683	0.1	124.203093
17.413350	0.1	123.284824
17.415017	0.1	122.278280
17.416683	0.1	121.186264
17.418350	0.1	120.013125
17.420017	0.1	118.765302
17.421683	0.1	117.449469
17.423350	0.1	116.070039
17.425017	0.1	114.628322
17.426683	0.1	113.125033
17.428350	0.1	111.562855
17.430017	0.1	109.947152
17.431683	0.1	108.284897
17.433350	0.1	106.580800
17.435017	0.1	104.836172
17.436683	0.1	103.051847
17.438350	0.1	101.231819
17.440017	0.1	99.381393
17.441683	0.1	97.505575
17.443350	0.1	95.609194
17.445017	0.1	93.697196
17.446683	0.1	91.773575
17.448350	0.1	89.840119
17.450017	0.1	87.898081
17.451683	0.1	85.949128
17.453350	0.1	83.996420
17.455017	0.1	82.044785
17.456683	0.1	80.097978
17.458350	0.1	78.157847
17.460017	0.1	76.226716
17.461683	0.1	74.308221
17.463350	0.1	72.405879
17.465017	0.1	70.521657
17.466683	0.1	68.656389
17.468350	0.1	66.811327
17.470017	0.1	64.988677
17.471683	0.1	63.190941
17.473350	0.1	61.420742
17.475017	0.1	59.681240
17.476683	0.1	57.974402
17.478350	0.1	56.300047
17.480017	0.1	54.657999
17.481683	0.1	53.049866
17.483350	0.1	51.477495
17.485017	0.1	49.940887
17.486683	0.1	48.440280
17.488350	0.1	46.977761
17.490017	0.1	45.554700
17.491683	0.1	44.169905
17.493350	0.1	42.820933
17.495017	0.1	41.506412
17.496683	0.1	40.226760
17.498350	0.1	38.983705
17.500017	0.1	37.778439
17.501683	0.1	36.610188
17.503350	0.1	35.478773
17.505017	0.1	34.385087
17.506683	0.1	33.329727
17.508350	0.1	32.311978
17.510017	0.1	31.329932
17.511683	0.1	30.380847
17.513350	0.1	29.462816
17.515017	0.1	28.574886
17.516683	0.1	27.716459
17.518350	0.1	26.887776
17.520017	0.1	26.088835
17.521683	0.1	25.319280
17.523350	0.1	24.577977
17.525017	0.1	23.864032
17.526683	0.1	23.176969
17.528350	0.1	22.516252
17.530017	0.1	21.880092
17.531683	0.1	21.265925
17.533350	0.1	20.672025
17.535017	0.1	20.098926
17.536683	0.1	19.548656
17.538350	0.1	19.022466
17.540017	0.1	18.519760
17.541683	0.1	18.038036
17.543350	0.1	17.573715
17.545017	0.1	17.123462
17.546683	0.1	16.685725
17.548350	0.1	16.260148
17.550017	0.1	15.847744
17.551683	0.1	15.451015
17.553350	0.1	15.072585
17.555017	0.1	14.713467
17.556683	0.1	14.372171
17.558350	0.1	14.045180
17.560017	0.1	13.728262
17.561683	0.1	13.419093
17.563350	0.1	13.117910
17.565017	0.1	12.826503
17.566683	0.1	12.547136
17.568350	0.1	12.281836
17.570017	0.1	12.030543
17.571683	0.1	11.790753
17.573350	0.1	11.559189
17.575017	0.1	11.334837
17.576683	0.1	11.118890
17.578350	0.1	10.911763
17.580017	0.1	10.711730
17.581683	0.1	10.516763
17.583350	0.1	10.327638
17.585017	0.1	10.145605
17.586683	0.1	9.970546
17.588350	0.1	9.801806
17.590017	0.1	9.639919
17.591683	0.1	9.486497
17.593350	0.1	9.342075
17.595017	0.1	9.204090
17.596683	0.1	9.069741
17.598350	0.1	8.938492
17.600017	0.1	8.811653
17.601683	0.1	8.689225
17.603350	0.1	8.569301
17.605017	0.1	8.450151
17.606683	0.1	8.332730
17.608350	0.1	8.219958
17.610017	0.1	8.113623
17.611683	0.1	8.013309
17.613350	0.1	7.917107
17.615017	0.1	7.822931
17.616683	0.1	7.729412
17.618350	0.1	7.636607
17.620017	0.1	7.546247
17.621683	0.1	7.460714
17.623350	0.1	7.381797
17.625017	0.1	7.309795
17.626683	0.1	7.242203
17.628350	0.1	7.174612
17.630017	0.1	7.102967
17.631683	0.1	7.025838
17.633350	0.1	6.945312
17.635017	0.1	6.865740
17.636683	0.1	6.791354
17.638350	0.1	6.724179
17.640017	0.1	6.663800
17.641683	0.1	6.607652
17.643350	0.1	6.552458
17.645017	0.1	6.497443
17.646683	0.1	6.443561
17.648350	0.1	6.392122
17.650017	0.1	6.344021
17.651683	0.1	6.298483
17.653350	0.1	6.252945
17.655017	0.1	6.205082
17.656683	0.1	6.155134
17.658350	0.1	6.105602
17.660017	0.1	6.058693
17.661683	0.1	6.015540
17.663350	0.1	5.976022
17.665017	0.1	5.939782
17.666683	0.1	5.905867
17.668350	0.1	5.872846
17.670017	0.1	5.839646
17.671683	0.1	5.806029
17.673350	0.1	5.772829
17.675017	0.1	5.741060
17.676683	0.1	5.710721
17.678350	0.1	5.681098
17.680017	0.1	5.652249
17.681683	0.1	5.625010
17.683350	0.1	5.599082
17.685017	0.1	5.573929
17.686683	0.1	5.549491
17.688350	0.1	5.526543
17.690017	0.1	5.504608
17.691683	0.1	5.482495
17.693350	0.1	5.459845
17.695017	0.1	5.438388
17.696683	0.1	5.419493
17.698350	0.1	5.403161
17.700017	0.1	5.387545
17.701683	0.1	5.370260
17.703350	0.1	5.350471
17.705017	0.1	5.330146
17.706683	0.1	5.312205
17.708350	0.1	5.298436
17.710017	0.1	5.289078
17.711683	0.1	5.282820
17.713350	0.1	5.276740
17.715017	0.1	5.268455
17.716683	0.1	5.258143
17.718350	0.1	5.248189
17.720017	0.1	5.240500
17.721683	0.1	5.235017
17.723350	0.1	5.230964
17.725017	0.1	5.227566
17.726683	0.1	5.224169
17.728350	0.1	5.219937
17.730017	0.1	5.213917
17.731683	0.1	5.205036
17.733350	0.1	5.193174
17.735017	0.1	5.179048
17.736683	0.1	5.163968
17.738350	0.1	5.150259
17.740017	0.1	5.139649
17.741683	0.1	5.132258
17.743350	0.1	5.126179
17.745017	0.1	5.118907
17.746683	0.1	5.108416
17.748350	0.1	5.094469
17.750017	0.1	5.078495
17.751683	0.1	5.062878
17.753350	0.1	5.048573
17.755017	0.1	5.033732
17.756683	0.1	5.016148
17.758350	0.1	4.996300
17.760017	0.1	4.975677
17.761683	0.1	4.955113
17.763350	0.1	4.934788
17.765017	0.1	4.914820
17.766683	0.1	4.895211
17.768350	0.1	4.875124
17.770017	0.1	4.852712
17.771683	0.1	4.825414
17.773350	0.1	4.791618
17.775017	0.1	4.753292
17.776683	0.1	4.715979
17.778350	0.1	4.684568
17.780017	0.1	4.659415
17.781683	0.1	4.638434
17.783350	0.1	4.619837
17.785017	0.1	4.602731
17.786683	0.1	4.584849
17.788350	0.1	4.562855
17.790017	0.1	4.533887
17.791683	0.1	4.497767
17.793350	0.1	4.457295
17.795017	0.1	4.416645
17.796683	0.1	4.378915
17.798350	0.1	4.345000
17.800017	0.1	4.315138
17.801683	0.1	4.288316
17.803350	0.1	4.262924
17.805017	0.1	4.237592
17.806683	0.1	4.211486
17.808350	0.1	4.184067
17.810017	0.1	4.155159
17.811683	0.1	4.125357
17.813350	0.1	4.095912
17.815017	0.1	4.068136
17.816683	0.1	4.042387
17.818350	0.1	4.018307
17.820017	0.1	3.995061
17.821683	0.1	3.972650
17.823350	0.1	3.952921
17.825017	0.1	3.937245
17.826683	0.1	3.923953
17.828350	0.1	3.908992
17.830017	0.1	3.890038
17.831683	0.1	3.868699
17.833350	0.1	3.848076
17.835017	0.1	3.830016
17.836683	0.1	3.814340
17.838350	0.1	3.800452
17.840017	0.1	3.788352
17.841683	0.1	3.777325
17.843350	0.1	3.766060
17.845017	0.1	3.754378
17.846683	0.1	3.744245
17.848350	0.1	3.737033
17.850017	0.1	3.732145
17.851683	0.1	3.727794
17.853350	0.1	3.722549
17.855017	0.1	3.715933
17.856683	0.1	3.707826
17.858350	0.1	3.697992
17.860017	0.1	3.687084
17.861683	0.1	3.677190
17.863350	0.1	3.670991
17.865017	0.1	3.669679
17.866683	0.1	3.672660
17.868350	0.1	3.678680
17.870017	0.1	3.687561
17.871683	0.1	3.698647
17.873350	0.1	3.709793
17.875017	0.1	3.718615
17.876683	0.1	3.723860
17.878350	0.1	3.726423
17.880017	0.1	3.728807
17.881683	0.1	3.733039
17.883350	0.1	3.738225
17.885017	0.1	3.742814
17.886683	0.1	3.747225
17.888350	0.1	3.752947
17.890017	0.1	3.760636
17.891683	0.1	3.770232
17.893350	0.1	3.781557
17.895017	0.1	3.794670
17.896683	0.1	3.809810
17.898350	0.1	3.826320
17.900017	0.1	3.842890
17.901683	0.1	3.858388
17.903350	0.1	3.872812
17.905017	0.1	3.887117
17.906683	0.1	3.902197
17.908350	0.1	3.918529
17.910017	0.1	3.936053
17.911683	0.1	3.954351
17.913350	0.1	3.971994
17.915017	0.1	3.987551
17.916683	0.1	4.001439
17.918350	0.1	4.015982
17.920017	0.1	4.034221
17.921683	0.1	4.058182
17.923350	0.1	4.087210
17.925017	0.1	4.118562
17.926683	0.1	4.148662
17.928350	0.1	4.175067
17.930017	0.1	4.197896
17.931683	0.1	4.220009
17.933350	0.1	4.245043
17.935017	0.1	4.274607
17.936683	0.1	4.306495
17.938350	0.1	4.337490
17.940017	0.1	4.366398
17.941683	0.1	4.394174
17.943350	0.1	4.422188
17.945017	0.1	4.450798
17.946683	0.1	4.479587
17.948350	0.1	4.508496
17.950017	0.1	4.537881
17.951683	0.1	4.568517
17.953350	0.1	4.601896
17.955017	0.1	4.638791
17.956683	0.1	4.678071
17.958350	0.1	4.717827
17.960017	0.1	4.756689
17.961683	0.1	4.794598
17.963350	0.1	4.831314
17.965017	0.1	4.865468
17.966683	0.1	4.894913
17.968350	0.1	4.918814
17.970017	0.1	4.939020
17.971683	0.1	4.959107
17.973350	0.1	4.981101
17.975017	0.1	5.004227
17.976683	0.1	5.026222
17.978350	0.1	5.046249
17.980017	0.1	5.064845
17.981683	0.1	5.081952
17.983350	0.1	5.097211
17.985017	0.1	5.111397
17.986683	0.1	5.125583
17.988350	0.1	5.139947
17.990017	0.1	5.153120
17.991683	0.1	5.162537
17.993350	0.1	5.165935
17.995017	0.1	5.163551
17.996683	0.1	5.157709
17.998350	0.1	5.150497
18.000017	0.1	5.141795
18.001683	0.1	5.130411
18.003350	0.1	5.115927
18.005017	0.1	5.097986
18.006683	0.1	5.076051
18.008350	0.1	5.050063
18.010017	0.1	5.021632
18.011683	0.1	4.993320
18.013350	0.1	4.966080
18.015017	0.1	4.938364
18.016683	0.1	4.907847
18.018350	0.1	4.873157
18.020017	0.1	4.834831
18.021683	0.1	4.794419
18.023350	0.1	4.753828
18.025017	0.1	4.714012
18.026683	0.1	4.674137
18.028350	0.1	4.632354
18.030017	0.1	4.588008
18.031683	0.1	4.542589
18.033350	0.1	4.497826
18.035017	0.1	4.454494
18.036683	0.1	4.412055
18.038350	0.1	4.369855
18.040017	0.1	4.327953
18.041683	0.1	4.286886
18.043350	0.1	4.247189
18.045017	0.1	4.208684
18.046683	0.1	4.170835
18.048350	0.1	4.132867
18.050017	0.1	4.092813
18.051683	0.1	4.049301
18.053350	0.1	4.002810
18.055017	0.1	3.956795
18.056683	0.1	3.915787
18.058350	0.1	3.882706
18.060017	0.1	3.856957
18.061683	0.1	3.835082
18.063350	0.1	3.813088
18.065017	0.1	3.788650
18.066683	0.1	3.761411
18.068350	0.1	3.731668
18.070017	0.1	3.700078
18.071683	0.1	3.668308
18.073350	0.1	3.638447
18.075017	0.1	3.611624
18.076683	0.1	3.588259
18.078350	0.1	3.569246
18.080017	0.1	3.555358
18.081683	0.1	3.544688
18.083350	0.1	3.532589
18.085017	0.1	3.515840
18.086683	0.1	3.495991
18.088350	0.1	3.478050
18.090017	0.1	3.464937
18.091683	0.1	3.454924
18.093350	0.1	3.443837
18.095017	0.1	3.429234
18.096683	0.1	3.411710
18.098350	0.1	3.393769
18.100017	0.1	3.378391
18.101683	0.1	3.366649
18.103350	0.1	3.357589
18.105017	0.1	3.348410
18.106683	0.1	3.336728
18.108350	0.1	3.322065
18.110017	0.1	3.306031
18.111683	0.1	3.291071
18.113350	0.1	3.278434
18.115017	0.1	3.267825
18.116683	0.1	3.257811
18.118350	0.1	3.246606
18.120017	0.1	3.233671
18.121683	0.1	3.221035
18.123350	0.1	3.211916
18.125017	0.1	3.206909
18.126683	0.1	3.202975
18.128350	0.1	3.196299
18.130017	0.1	3.185272
18.131683	0.1	3.171206
18.133350	0.1	3.156841
18.135017	0.1	3.145039
18.136683	0.1	3.136456
18.138350	0.1	3.129065
18.140017	0.1	3.119528
18.141683	0.1	3.105879
18.143350	0.1	3.088355
18.145017	0.1	3.068865
18.146683	0.1	3.051400
18.148350	0.1	3.039479
18.150017	0.1	3.032208
18.151683	0.1	3.025413
18.153350	0.1	3.016234
18.155017	0.1	3.005982
18.156683	0.1	2.998293
18.158350	0.1	2.994836
18.160017	0.1	2.993286
18.161683	0.1	2.990306
18.163350	0.1	2.984107
18.165017	0.1	2.974749
18.166683	0.1	2.963305
18.168350	0.1	2.950430
18.170017	0.1	2.936304
18.171683	0.1	2.921522
18.173350	0.1	2.907872
18.175017	0.1	2.897084
18.176683	0.1	2.889931
18.178350	0.1	2.884925
18.180017	0.1	2.879679
18.181683	0.1	2.873123
18.183350	0.1	2.866507
18.185017	0.1	2.861381
18.186683	0.1	2.858460
18.188350	0.1	2.857030
18.190017	0.1	2.855838
18.191683	0.1	2.853990
18.193350	0.1	2.850533
18.195017	0.1	2.844036
18.196683	0.1	2.834141
18.198350	0.1	2.822399
18.200017	0.1	2.811194
18.201683	0.1	2.801895
18.203350	0.1	2.794266
18.205017	0.1	2.787352
18.206683	0.1	2.781153
18.208350	0.1	2.776861
18.210017	0.1	2.775550
18.211683	0.1	2.776861
18.213350	0.1	2.779305
18.215017	0.1	2.779722
18.216683	0.1	2.775014
18.218350	0.1	2.764523
18.220017	0.1	2.750278
18.221683	0.1	2.735973
18.223350	0.1	2.724230
18.225017	0.1	2.716005
18.226683	0.1	2.710581
18.228350	0.1	2.705693
18.230017	0.1	2.699137
18.231683	0.1	2.690196
18.233350	0.1	2.679706
18.235017	0.1	2.670705
18.236683	0.1	2.667010
18.238350	0.1	2.670050
18.240017	0.1	2.676547
18.241683	0.1	2.681136
18.243350	0.1	2.680361
18.245017	0.1	2.674461
18.246683	0.1	2.666116
18.248350	0.1	2.657771
18.250017	0.1	2.650500
18.251683	0.1	2.643883
18.253350	0.1	2.637267
18.255017	0.1	2.630472
18.256683	0.1	2.623856
18.258350	0.1	2.617777
18.260017	0.1	2.611935
18.261683	0.1	2.606392
18.263350	0.1	2.602518
18.265017	0.1	2.602756
18.266683	0.1	2.607703
18.268350	0.1	2.614498
18.270017	0.1	2.618790
18.271683	0.1	2.617955
18.273350	0.1	2.612710
18.275017	0.1	2.605915
18.276683	0.1	2.599657
18.278350	0.1	2.593458
18.280017	0.1	2.586186
18.281683	0.1	2.578616
18.283350	0.1	2.572060
18.285017	0.1	2.567053
18.286683	0.1	2.563894
18.288350	0.1	2.562106
18.290017	0.1	2.561212
18.291683	0.1	2.561391
18.293350	0.1	2.563179
18.295017	0.1	2.565921
18.296683	0.1	2.568066
18.298350	0.1	2.568543
18.300017	0.1	2.566815
18.301683	0.1	2.562463
18.303350	0.1	2.555728
18.305017	0.1	2.548635
18.306683	0.1	2.544165
18.308350	0.1	2.543569
18.310017	0.1	2.544761
18.311683	0.1	2.544284
18.313350	0.1	2.540887
18.315017	0.1	2.536059
18.316683	0.1	2.533674
18.318350	0.1	2.536535
18.320017	0.1	2.543330
18.321683	0.1	2.550006
18.323350	0.1	2.553344
18.325017	0.1	2.553284
18.326683	0.1	2.551675
18.328350	0.1	2.549589
18.330017	0.1	2.546787
18.331683	0.1	2.543152
18.333350	0.1	2.539516
18.335017	0.1	2.536237
18.336683	0.1	2.532840
18.338350	0.1	2.529323
18.340017	0.1	2.527297
18.341683	0.1	2.529144
18.343350	0.1	2.535761
18.345017	0.1	2.544880
18.346683	0.1	2.552390
18.348350	0.1	2.555251
18.350017	0.1	2.553046
18.351683	0.1	2.547622
18.353350	0.1	2.542675
18.355017	0.1	2.541304
18.356683	0.1	2.543569
18.358350	0.1	2.547264
18.360017	0.1	2.550125
18.361683	0.1	2.551913
18.363350	0.1	2.553940
18.365017	0.1	2.557397
18.366683	0.1	2.561927
18.368350	0.1	2.566099
18.370017	0.1	2.568841
18.371683	0.1	2.570450
18.373350	0.1	2.571345
18.375017	0.1	2.572298
18.376683	0.1	2.574563
18.378350	0.1	2.578139
18.380017	0.1	2.580524
18.381683	0.1	2.578676
18.383350	0.1	2.572775
18.385017	0.1	2.566636
18.386683	0.1	2.564550
18.388350	0.1	2.567947
18.390017	0.1	2.574206
18.391683	0.1	2.578855
18.393350	0.1	2.579212
18.395017	0.1	2.575576
18.396683	0.1	2.569735
18.398350	0.1	2.563179
18.400017	0.1	2.557039
18.401683	0.1	2.551556
18.403350	0.1	2.545953
18.405017	0.1	2.539456
18.406683	0.1	2.532303
18.408350	0.1	2.525985
18.410017	0.1	2.522826
18.411683	0.1	2.523482
18.413350	0.1	2.526403
18.415017	0.1	2.529740
18.416683	0.1	2.532184
18.418350	0.1	2.533019
18.420017	0.1	2.532363
18.421683	0.1	2.531111
18.423350	0.1	2.529502
18.425017	0.1	2.526581
18.426683	0.1	2.522648
18.428350	0.1	2.519667
18.430017	0.1	2.519548
18.431683	0.1	2.521336
18.433350	0.1	2.521753
18.435017	0.1	2.519071
18.436683	0.1	2.514482
18.438350	0.1	2.510071
18.440017	0.1	2.506673
18.441683	0.1	2.502918
18.443350	0.1	2.497077
18.445017	0.1	2.489209
18.446683	0.1	2.480805
18.448350	0.1	2.472937
18.450017	0.1	2.465665
18.451683	0.1	2.459169
18.453350	0.1	2.453268
18.455017	0.1	2.447009
18.456683	0.1	2.440214
18.458350	0.1	2.433956
18.460017	0.1	2.430320
18.461683	0.1	2.430141
18.463350	0.1	2.432645
18.465017	0.1	2.436102
18.466683	0.1	2.439141
18.468350	0.1	2.441049
18.470017	0.1	2.440989
18.471683	0.1	2.437949
18.473350	0.1	2.432108
18.475017	0.1	2.425671
18.476683	0.1	2.420843
18.478350	0.1	2.418995
18.480017	0.1	2.420783
18.481683	0.1	2.425373
18.483350	0.1	2.429843
18.485017	0.1	2.431631
18.486683	0.1	2.430380
18.488350	0.1	2.427340
18.490017	0.1	2.423823
18.491683	0.1	2.419472
18.493350	0.1	2.413452
18.495017	0.1	2.406418
18.496683	0.1	2.400160
18.498350	0.1	2.395630
18.500017	0.1	2.392411
18.501683	0.1	2.390564
18.503350	0.1	2.390266
18.505017	0.1	2.390683
18.506683	0.1	2.390266
18.508350	0.1	2.386928
18.510017	0.1	2.379835
18.511683	0.1	2.369821
18.513350	0.1	2.359092
18.515017	0.1	2.350092
18.516683	0.1	2.344668
18.518350	0.1	2.343357
18.520017	0.1	2.345562
18.521683	0.1	2.350032
18.523350	0.1	2.354920
18.525017	0.1	2.357423
18.526683	0.1	2.355397
18.528350	0.1	2.348304
18.530017	0.1	2.338469
18.531683	0.1	2.330005
18.533350	0.1	2.326489
18.535017	0.1	2.328456
18.536683	0.1	2.333164
18.538350	0.1	2.337217
18.540017	0.1	2.338469
18.541683	0.1	2.337098
18.543350	0.1	2.334654
18.545017	0.1	2.332568
18.546683	0.1	2.331257
18.548350	0.1	2.331078
18.550017	0.1	2.332509
18.551683	0.1	2.335251
18.553350	0.1	2.338886
18.555017	0.1	2.343536
18.556683	0.1	2.348185
18.558350	0.1	2.349258
18.560017	0.1	2.343238
18.561683	0.1	2.330303
18.563350	0.1	2.314687
18.565017	0.1	2.301753
18.566683	0.1	2.294898
18.568350	0.1	2.295017
18.570017	0.1	2.300263
18.571683	0.1	2.307475
18.573350	0.1	2.314210
18.575017	0.1	2.318382
18.576683	0.1	2.318144
18.578350	0.1	2.313674
18.580017	0.1	2.307117
18.581683	0.1	2.301633
18.583350	0.1	2.298772
18.585017	0.1	2.297759
18.586683	0.1	2.295911
18.588350	0.1	2.291799
18.590017	0.1	2.286852
18.591683	0.1	2.283812
18.593350	0.1	2.283812
18.595017	0.1	2.285838
18.596683	0.1	2.288103
18.598350	0.1	2.289176
18.600017	0.1	2.289057
18.601683	0.1	2.288938
18.603350	0.1	2.288818
18.605017	0.1	2.287865
18.606683	0.1	2.285898
18.608350	0.1	2.284408
18.610017	0.1	2.286494
18.611683	0.1	2.293944
18.613350	0.1	2.305031
18.615017	0.1	2.314925
18.616683	0.1	2.319992
18.618350	0.1	2.320886
18.620017	0.1	2.321601
18.621683	0.1	2.325833
18.623350	0.1	2.334058
18.625017	0.1	2.343893
18.626683	0.1	2.352834
18.628350	0.1	2.359927
18.630017	0.1	2.364934
18.631683	0.1	2.367914
18.633350	0.1	2.370656
18.635017	0.1	2.376616
18.636683	0.1	2.388120
18.638350	0.1	2.404630
18.640017	0.1	2.422929
18.641683	0.1	2.439499
18.643350	0.1	2.453268
18.645017	0.1	2.465844
18.646683	0.1	2.479792
18.648350	0.1	2.496302
18.650017	0.1	2.515078
18.651683	0.1	2.536476
18.653350	0.1	2.561748
18.655017	0.1	2.591133
18.656683	0.1	2.623201
18.658350	0.1	2.656460
18.660017	0.1	2.690613
18.661683	0.1	2.726793
18.663350	0.1	2.766609
18.665017	0.1	2.810419
18.666683	0.1	2.856791
18.668350	0.1	2.903223
18.670017	0.1	2.948225
18.671683	0.1	2.992213
18.673350	0.1	3.036738
18.675017	0.1	3.084123
18.676683	0.1	3.137112
18.678350	0.1	3.197193
18.680017	0.1	3.263653
18.681683	0.1	3.335059
18.683350	0.1	3.409207
18.685017	0.1	3.484249
18.686683	0.1	3.560126
18.688350	0.1	3.638387
18.690017	0.1	3.720701
18.691683	0.1	3.808499
18.693350	0.1	3.902316
18.695017	0.1	4.001677
18.696683	0.1	4.105091
18.698350	0.1	4.211545
18.700017	0.1	4.321873
18.701683	0.1	4.438103
18.703350	0.1	4.561246
18.705017	0.1	4.690886
18.706683	0.1	4.826188
18.708350	0.1	4.966915
18.710017	0.1	5.112291
18.711683	0.1	5.260885
18.713350	0.1	5.412162
18.715017	0.1	5.567968
18.716683	0.1	5.732417
18.718350	0.1	5.909086
18.720017	0.1	6.098450
18.721683	0.1	6.297946
18.723350	0.1	6.503761
18.725017	0.1	6.712735
18.726683	0.1	6.925285
18.728350	0.1	7.144988
18.730017	0.1	7.375122
18.731683	0.1	7.616520
18.733350	0.1	7.866979
18.735017	0.1	8.123458
18.736683	0.1	8.384645
18.738350	0.1	8.652092
18.740017	0.1	8.927763
18.741683	0.1	9.212435
18.743350	0.1	9.505928
18.745017	0.1	9.808601
18.746683	0.1	10.120452
18.748350	0.1	10.441423
18.750017	0.1	10.773123
18.751683	0.1	11.118830
18.753350	0.1	11.480869
18.755017	0.1	11.858941
18.756683	0.1	12.250007
18.758350	0.1	12.650610
18.760017	0.1	13.058663
18.761683	0.1	13.474048
18.763350	0.1	13.898433
18.765017	0.1	14.336587
18.766683	0.1	14.793755
18.768350	0.1	15.271724
18.770017	0.1	15.767754
18.771683	0.1	16.277970
18.773350	0.1	16.801239
18.775017	0.1	17.339648
18.776683	0.1	17.897071
18.778350	0.1	18.476428
18.780017	0.1	19.077779
18.781683	0.1	19.698204
18.783350	0.1	20.334841
18.785017	0.1	20.988704
18.786683	0.1	21.664680
18.788350	0.1	22.366704
18.790017	0.1	23.095430
18.791683	0.1	23.849727
18.793350	0.1	24.627687
18.795017	0.1	25.426747
18.796683	0.1	26.246013
18.798350	0.1	27.086081
18.800017	0.1	27.947666
18.801683	0.1	28.830470
18.803350	0.1	29.733779
18.805017	0.1	30.656697
18.806683	0.1	31.598093
18.808350	0.1	32.557132
18.810017	0.1	33.532621
18.811683	0.1	34.521343
18.813350	0.1	35.518648
18.815017	0.1	36.521854
18.816683	0.1	37.530782
18.818350	0.1	38.546564
18.820017	0.1	39.568963
18.821683	0.1	40.593567
18.823350	0.1	41.610720
18.825017	0.1	42.609813
18.826683	0.1	43.584230
18.828350	0.1	44.531467
18.830017	0.1	45.450929
18.831683	0.1	46.342972
18.833350	0.1	47.206583
18.835017	0.1	48.036995
18.836683	0.1	48.826757
18.838350	0.1	49.568775
18.840017	0.1	50.258103
18.841683	0.1	50.892654
18.843350	0.1	51.472488
18.845017	0.1	51.996353
18.846683	0.1	52.460435
18.848350	0.1	52.859667
18.850017	0.1	53.190056
18.851683	0.1	53.449634
18.853350	0.1	53.638223
18.855017	0.1	53.755883
18.856683	0.1	53.802553
18.858350	0.1	53.777638
18.860017	0.1	53.680125
18.861683	0.1	53.509298
18.863350	0.1	53.265098
18.865017	0.1	52.947882
18.866683	0.1	52.559260
18.868350	0.1	52.103225
18.870017	0.1	51.585975
18.871683	0.1	51.013056
18.873350	0.1	50.387743
18.875017	0.1	49.711826
18.876683	0.1	48.987213
18.878350	0.1	48.215452
18.880017	0.1	47.397438
18.881683	0.1	46.534839
18.883350	0.1	45.632127
18.885017	0.1	44.694903
18.886683	0.1	43.727758
18.888350	0.1	42.734089
18.890017	0.1	41.718307
18.891683	0.1	40.685716
18.893350	0.1	39.640548
18.895017	0.1	38.584592
18.896683	0.1	37.518802
18.898350	0.1	36.445560
18.900017	0.1	35.369637
18.901683	0.1	34.297111
18.903350	0.1	33.233108
18.905017	0.1	32.180132
18.906683	0.1	31.137945
18.908350	0.1	30.106308
18.910017	0.1	29.086770
18.911683	0.1	28.082730
18.913350	0.1	27.097823
18.915017	0.1	26.134373
18.916683	0.1	25.193276
18.918350	0.1	24.274768
18.920017	0.1	23.379148
18.921683	0.1	22.507073
18.923350	0.1	21.659018
18.925017	0.1	20.834805
18.926683	0.1	20.035685
18.928350	0.1	19.264163
18.930017	0.1	18.522085
18.931683	0.1	17.809154
18.933350	0.1	17.123760
18.935017	0.1	16.463936
18.936683	0.1	15.828491
18.938350	0.1	15.217007
18.940017	0.1	14.629723
18.941683	0.1	14.066459
18.943350	0.1	13.527335
18.945017	0.1	13.012768
18.946683	0.1	12.521923
18.948350	0.1	12.052954
18.950017	0.1	11.604965
18.951683	0.1	11.178077
18.953350	0.1	10.772527
18.955017	0.1	10.388733
18.956683	0.1	10.026873
18.958350	0.1	9.685457
18.960017	0.1	9.361744
18.961683	0.1	9.054065
18.963350	0.1	8.761645
18.965017	0.1	8.483530
18.966683	0.1	8.217693
18.968350	0.1	7.963419
18.970017	0.1	7.721961
18.971683	0.1	7.493973
18.973350	0.1	7.278324
18.975017	0.1	7.072926
18.976683	0.1	6.876707
18.978350	0.1	6.689907
18.980017	0.1	6.512285
18.981683	0.1	6.343484
18.983350	0.1	6.183863
18.985017	0.1	6.033361
18.986683	0.1	5.890966
18.988350	0.1	5.755484
18.990017	0.1	5.625725
18.991683	0.1	5.501688
18.993350	0.1	5.384744
18.995017	0.1	5.275727
18.996683	0.1	5.172670
18.998350	0.1	5.073071
19.000017	0.1	4.976154
19.001683	0.1	4.881382
19.003350	0.1	4.787982
19.005017	0.1	4.697144
19.006683	0.1	4.611075
19.008350	0.1	4.530371
19.010017	0.1	4.453719
19.011683	0.1	4.380763
19.013350	0.1	4.312337
19.015017	0.1	4.249335
19.016683	0.1	4.191041
19.018350	0.1	4.134774
19.020017	0.1	4.076958
19.021683	0.1	4.016519
19.023350	0.1	3.955543
19.025017	0.1	3.896654
19.026683	0.1	3.841400
19.028350	0.1	3.790438
19.030017	0.1	3.743410
19.031683	0.1	3.698707
19.033350	0.1	3.654957
19.035017	0.1	3.612578
19.036683	0.1	3.572881
19.038350	0.1	3.535748
19.040017	0.1	3.500045
19.041683	0.1	3.465295
19.043350	0.1	3.431916
19.045017	0.1	3.400266
19.046683	0.1	3.369153
19.048350	0.1	3.336966
19.050017	0.1	3.304064
19.051683	0.1	3.272236
19.053350	0.1	3.242195
19.055017	0.1	3.213942
19.056683	0.1	3.187359
19.058350	0.1	3.162742
19.060017	0.1	3.140569
19.061683	0.1	3.121376
19.063350	0.1	3.104568
19.065017	0.1	3.087938
19.066683	0.1	3.068984
19.068350	0.1	3.046274
19.070017	0.1	3.020823
19.071683	0.1	2.995372
19.073350	0.1	2.972424
19.075017	0.1	2.952695
19.076683	0.1	2.935887
19.078350	0.1	2.921522
19.080017	0.1	2.907753
19.081683	0.1	2.891720
19.083350	0.1	2.871275
19.085017	0.1	2.847016
19.086683	0.1	2.821565
19.088350	0.1	2.797187
19.090017	0.1	2.775490
19.091683	0.1	2.757132
19.093350	0.1	2.741933
19.095017	0.1	2.728164
19.096683	0.1	2.712965
19.098350	0.1	2.695084
19.100017	0.1	2.675593
19.101683	0.1	2.657056
19.103350	0.1	2.641678
19.105017	0.1	2.629697
19.106683	0.1	2.619147
19.108350	0.1	2.607107
19.110017	0.1	2.592504
19.111683	0.1	2.576411
19.113350	0.1	2.561331
19.115017	0.1	2.548695
19.116683	0.1	2.537966
19.118350	0.1	2.527595
19.120017	0.1	2.516806
19.121683	0.1	2.505124
19.123350	0.1	2.492964
19.125017	0.1	2.481520
19.126683	0.1	2.471030
19.128350	0.1	2.460718
19.130017	0.1	2.449453
19.131683	0.1	2.437174
19.133350	0.1	2.424836
19.135017	0.1	2.412856
19.136683	0.1	2.400339
19.138350	0.1	2.386987
19.140017	0.1	2.374649
19.141683	0.1	2.365947
19.143350	0.1	2.362311
19.145017	0.1	2.361834
19.146683	0.1	2.360225
19.148350	0.1	2.355158
19.150017	0.1	2.347171
19.151683	0.1	2.336741
19.153350	0.1	2.323508
19.155017	0.1	2.308369
19.156683	0.1	2.294302
19.158350	0.1	2.283514
19.160017	0.1	2.275527
19.161683	0.1	2.268314
19.163350	0.1	2.260506
19.165017	0.1	2.251566
19.166683	0.1	2.241910
19.168350	0.1	2.232432
19.170017	0.1	2.224386
19.171683	0.1	2.218187
19.173350	0.1	2.213240
19.175017	0.1	2.208531
19.176683	0.1	2.204061
19.178350	0.1	2.200365
19.180017	0.1	2.196968
19.181683	0.1	2.192617
19.183350	0.1	2.186000
19.185017	0.1	2.177417
19.186683	0.1	2.168834
19.188350	0.1	2.162218
19.190017	0.1	2.158284
19.191683	0.1	2.155721
19.193350	0.1	2.152681
19.195017	0.1	2.148152
19.196683	0.1	2.141774
19.198350	0.1	2.134085
19.200017	0.1	2.126515
19.201683	0.1	2.120733
19.203350	0.1	2.117217
19.205017	0.1	2.115071
19.206683	0.1	2.112091
19.208350	0.1	2.105594
19.210017	0.1	2.094269
19.211683	0.1	2.080143
19.213350	0.1	2.066791
19.215017	0.1	2.057195
19.216683	0.1	2.051830
19.218350	0.1	2.049804
19.220017	0.1	2.049208
19.221683	0.1	2.047598
19.223350	0.1	2.043247
19.225017	0.1	2.035916
19.226683	0.1	2.026618
19.228350	0.1	2.016962
19.230017	0.1	2.009571
19.231683	0.1	2.005994
19.233350	0.1	2.005220
19.235017	0.1	2.004683
19.236683	0.1	2.001643
19.238350	0.1	1.994848
19.240017	0.1	1.985490
19.241683	0.1	1.976490
19.243350	0.1	1.970053
19.245017	0.1	1.965881
19.246683	0.1	1.963019
19.248350	0.1	1.960814
19.250017	0.1	1.959503
19.251683	0.1	1.958609
19.253350	0.1	1.956463
19.255017	0.1	1.951337
19.256683	0.1	1.942873
19.258350	0.1	1.931906
19.260017	0.1	1.920641
19.261683	0.1	1.911044
19.263350	0.1	1.904547
19.265017	0.1	1.901746
19.266683	0.1	1.901746
19.268350	0.1	1.901627
19.270017	0.1	1.898706
19.271683	0.1	1.891911
19.273350	0.1	1.881182
19.275017	0.1	1.866758
19.276683	0.1	1.851142
19.278350	0.1	1.838625
19.280017	0.1	1.831889
19.281683	0.1	1.830638
19.283350	0.1	1.832664
19.285017	0.1	1.835466
19.286683	0.1	1.836836
19.288350	0.1	1.835287
19.290017	0.1	1.829863
19.291683	0.1	1.820386
19.293350	0.1	1.808584
19.295017	0.1	1.797736
19.296683	0.1	1.790881
19.298350	0.1	1.789212
19.300017	0.1	1.792133
19.301683	0.1	1.798272
19.303350	0.1	1.805186
19.305017	0.1	1.809716
19.306683	0.1	1.809657
19.308350	0.1	1.804113
19.310017	0.1	1.794398
19.311683	0.1	1.784504
19.313350	0.1	1.779437
19.315017	0.1	1.780689
19.316683	0.1	1.785517
19.318350	0.1	1.789630
19.320017	0.1	1.790643
19.321683	0.1	1.789093
19.323350	0.1	1.786351
19.325017	0.1	1.783133
19.326683	0.1	1.779914
19.328350	0.1	1.777649
19.330017	0.1	1.777768
19.331683	0.1	1.780450
19.333350	0.1	1.782775
19.335017	0.1	1.781345
19.336683	0.1	1.776517
19.338350	0.1	1.772165
19.340017	0.1	1.771987
19.341683	0.1	1.776815
19.343350	0.1	1.784325
19.345017	0.1	1.790285
19.346683	0.1	1.791060
19.348350	0.1	1.785219
19.350017	0.1	1.774371
19.351683	0.1	1.763165
19.353350	0.1	1.757085
19.355017	0.1	1.757860
19.356683	0.1	1.762450
19.358350	0.1	1.767278
19.360017	0.1	1.769960
19.361683	0.1	1.768470
19.363350	0.1	1.762092
19.365017	0.1	1.752913
19.366683	0.1	1.744986
19.368350	0.1	1.741588
19.370017	0.1	1.743376
19.371683	0.1	1.747489
19.373350	0.1	1.749635
19.375017	0.1	1.747310
19.376683	0.1	1.741707
19.378350	0.1	1.735270
19.380017	0.1	1.729429
19.381683	0.1	1.725435
19.383350	0.1	1.724303
19.385017	0.1	1.725733
19.386683	0.1	1.728118
19.388350	0.1	1.729667
19.390017	0.1	1.728833
19.391683	0.1	1.724839
19.393350	0.1	1.718462
19.395017	0.1	1.710832
19.396683	0.1	1.702666
19.398350	0.1	1.695395
19.400017	0.1	1.691282
19.401683	0.1	1.691222
19.403350	0.1	1.693487
19.405017	0.1	1.696050
19.406683	0.1	1.697779
19.408350	0.1	1.698792
19.410017	0.1	1.700640
19.411683	0.1	1.705110
19.413350	0.1	1.712799
19.415017	0.1	1.721978
19.416683	0.1	1.729429
19.418350	0.1	1.733363
19.420017	0.1	1.734078
19.421683	0.1	1.732767
19.423350	0.1	1.730919
19.425017	0.1	1.730740
19.426683	0.1	1.734138
19.428350	0.1	1.741171
19.430017	0.1	1.749635
19.431683	0.1	1.756966
19.433350	0.1	1.762867
19.435017	0.1	1.768947
19.436683	0.1	1.776815
19.438350	0.1	1.787663
19.440017	0.1	1.801193
19.441683	0.1	1.815140
19.443350	0.1	1.826823
19.445017	0.1	1.835406
19.446683	0.1	1.842260
19.448350	0.1	1.849830
19.450017	0.1	1.860082
19.451683	0.1	1.873016
19.453350	0.1	1.886070
19.455017	0.1	1.896381
19.456683	0.1	1.904428
19.458350	0.1	1.912356
19.460017	0.1	1.921475
19.461683	0.1	1.932442
19.463350	0.1	1.945317
19.465017	0.1	1.958668
19.466683	0.1	1.969516
19.468350	0.1	1.976490
19.470017	0.1	1.981437
19.471683	0.1	1.988948
19.473350	0.1	2.002359
19.475017	0.1	2.021372
19.476683	0.1	2.042234
19.478350	0.1	2.059996
19.480017	0.1	2.071381
19.481683	0.1	2.077282
19.483350	0.1	2.082348
19.485017	0.1	2.090752
19.486683	0.1	2.103448
19.488350	0.1	2.119005
19.490017	0.1	2.135277
19.491683	0.1	2.149224
19.493350	0.1	2.157867
19.495017	0.1	2.160311
19.496683	0.1	2.158284
19.498350	0.1	2.154887
19.500017	0.1	2.152801
19.501683	0.1	2.153814
19.503350	0.1	2.158404
19.505017	0.1	2.165914
19.506683	0.1	2.174139
19.508350	0.1	2.179325
19.510017	0.1	2.178192
19.511683	0.1	2.170205
19.513350	0.1	2.158046
19.515017	0.1	2.144635
19.516683	0.1	2.131462
19.518350	0.1	2.119064
19.520017	0.1	2.107740
19.521683	0.1	2.096892
19.523350	0.1	2.085924
19.525017	0.1	2.074123
19.526683	0.1	2.060890
19.528350	0.1	2.046108
19.530017	0.1	2.030790
19.531683	0.1	2.015710
19.533350	0.1	2.001047
19.535017	0.1	1.986742
19.536683	0.1	1.971543
19.538350	0.1	1.953244
19.540017	0.1	1.930118
19.541683	0.1	1.902342
19.543350	0.1	1.872778
19.545017	0.1	1.844406
19.546683	0.1	1.819193
19.548350	0.1	1.798928
19.550017	0.1	1.783908
19.551683	0.1	1.772523
19.553350	0.1	1.762211
19.555017	0.1	1.750589
19.556683	0.1	1.735807
19.558350	0.1	1.717210
19.560017	0.1	1.696944
19.561683	0.1	1.678407
19.563350	0.1	1.662195
19.565017	0.1	1.645982
19.566683	0.1	1.627326
19.568350	0.1	1.607180
19.570017	0.1	1.589239
19.571683	0.1	1.577139
19.573350	0.1	1.571775
19.575017	0.1	1.571715
19.576683	0.1	1.574755
19.578350	0.1	1.578510
19.580017	0.1	1.581192
19.581683	0.1	1.581788
19.583350	0.1	1.579821
19.585017	0.1	1.575708
19.586683	0.1	1.570881
19.588350	0.1	1.567125
19.590017	0.1	1.565456
19.591683	0.1	1.565039
19.593350	0.1	1.563907
19.595017	0.1	1.561999
19.596683	0.1	1.561523
19.598350	0.1	1.564324
19.600017	0.1	1.569808
19.601683	0.1	1.574755
19.603350	0.1	1.577020
19.605017	0.1	1.577079
19.606683	0.1	1.576543
19.608350	0.1	1.576424
19.610017	0.1	1.577377
19.611683	0.1	1.578450
19.613350	0.1	1.577556
19.615017	0.1	1.573563
19.616683	0.1	1.567304
19.618350	0.1	1.561344
19.620017	0.1	1.558364
19.621683	0.1	1.559734
19.623350	0.1	1.563549
19.625017	0.1	1.565933
19.626683	0.1	1.564443
19.628350	0.1	1.559436
19.630017	0.1	1.552522
19.631683	0.1	1.545847
19.633350	0.1	1.541197
19.635017	0.1	1.539886
19.636683	0.1	1.540899
19.638350	0.1	1.540661
19.640017	0.1	1.535893
19.641683	0.1	1.525760
19.643350	0.1	1.513124
19.645017	0.1	1.502872
19.646683	0.1	1.497746
19.648350	0.1	1.496255
19.650017	0.1	1.494169
19.651683	0.1	1.488984
19.653350	0.1	1.480937
19.655017	0.1	1.471222
19.656683	0.1	1.461268
19.658350	0.1	1.453400
19.660017	0.1	1.449406
19.661683	0.1	1.447499
19.663350	0.1	1.443625
19.665017	0.1	1.434624
19.666683	0.1	1.420081
19.668350	0.1	1.402259
19.670017	0.1	1.384556
19.671683	0.1	1.370132
19.673350	0.1	1.361072
19.675017	0.1	1.357257
19.676683	0.1	1.355529
19.678350	0.1	1.352370
19.680017	0.1	1.347423
19.681683	0.1	1.343250
19.683350	0.1	1.341879
19.685017	0.1	1.342774
19.686683	0.1	1.344502
19.688350	0.1	1.345575
19.690017	0.1	1.344025
19.691683	0.1	1.337886
19.693350	0.1	1.327455
19.695017	0.1	1.314938
19.696683	0.1	1.302779
19.698350	0.1	1.292646
19.700017	0.1	1.285613
19.701683	0.1	1.281977
19.703350	0.1	1.280785
19.705017	0.1	1.280725
19.706683	0.1	1.279652
19.708350	0.1	1.275659
19.710017	0.1	1.269102
19.711683	0.1	1.262844
19.713350	0.1	1.259446
19.715017	0.1	1.259327
19.716683	0.1	1.261592
19.718350	0.1	1.265228
19.720017	0.1	1.268745
19.721683	0.1	1.270950
19.723350	0.1	1.270831
19.725017	0.1	1.268566
19.726683	0.1	1.265585
19.728350	0.1	1.263559
19.730017	0.1	1.262784
19.731683	0.1	1.262724
19.733350	0.1	1.262963
19.735017	0.1	1.263619
19.736683	0.1	1.264095
19.738350	0.1	1.262546
19.740017	0.1	1.258135
19.741683	0.1	1.252472
19.743350	0.1	1.248300
19.745017	0.1	1.246870
19.746683	0.1	1.247048
19.748350	0.1	1.246691
19.750017	0.1	1.245260
19.751683	0.1	1.243413
19.753350	0.1	1.241267
19.755017	0.1	1.239479
19.756683	0.1	1.239598
19.758350	0.1	1.242578
19.760017	0.1	1.247585
19.761683	0.1	1.252949
19.763350	0.1	1.256764
19.765017	0.1	1.257837
19.766683	0.1	1.256585
19.768350	0.1	1.253963
19.770017	0.1	1.250267
19.771683	0.1	1.245856
19.773350	0.1	1.241148
19.775017	0.1	1.236796
19.776683	0.1	1.233757
19.778350	0.1	1.233220
19.780017	0.1	1.234055
19.781683	0.1	1.233816
19.783350	0.1	1.232088
19.785017	0.1	1.230955
19.786683	0.1	1.231909
19.788350	0.1	1.234889
19.790017	0.1	1.238644
19.791683	0.1	1.241088
19.793350	0.1	1.240254
19.795017	0.1	1.235485
19.796683	0.1	1.227975
19.798350	0.1	1.219988
19.800017	0.1	1.213312
19.801683	0.1	1.209974
19.803350	0.1	1.211226
19.805017	0.1	1.216590
19.806683	0.1	1.223624
19.808350	0.1	1.229763
19.810017	0.1	1.232624
19.811683	0.1	1.230717
19.813350	0.1	1.223564
19.815017	0.1	1.211584
19.816683	0.1	1.196385
19.818350	0.1	1.181007
19.820017	0.1	1.169026
19.821683	0.1	1.161933
19.823350	0.1	1.158774
19.825017	0.1	1.158118
19.826683	0.1	1.158774
19.828350	0.1	1.159787
19.830017	0.1	1.160085
19.831683	0.1	1.159191
19.833350	0.1	1.157463
19.835017	0.1	1.155973
19.836683	0.1	1.154840
19.838350	0.1	1.154065
19.840017	0.1	1.154721
19.841683	0.1	1.157761
19.843350	0.1	1.161397
19.845017	0.1	1.162410
19.846683	0.1	1.157880
19.848350	0.1	1.147330
19.850017	0.1	1.133621
19.851683	0.1	1.121223
19.853350	0.1	1.114011
19.855017	0.1	1.113653
19.856683	0.1	1.118660
19.858350	0.1	1.124144
19.860017	0.1	1.125276
19.861683	0.1	1.120627
19.863350	0.1	1.112282
19.865017	0.1	1.103401
19.866683	0.1	1.096547
19.868350	0.1	1.093090
19.870017	0.1	1.092672
19.871683	0.1	1.093924
19.873350	0.1	1.095414
19.875017	0.1	1.094937
19.876683	0.1	1.091063
19.878350	0.1	1.084983
19.880017	0.1	1.079261
19.881683	0.1	1.075983
19.883350	0.1	1.075327
19.885017	0.1	1.076639
19.886683	0.1	1.079202
19.888350	0.1	1.082659
19.890017	0.1	1.086116
19.891683	0.1	1.088321
19.893350	0.1	1.087964
19.895017	0.1	1.084387
19.896683	0.1	1.079619
19.898350	0.1	1.078248
19.900017	0.1	1.083195
19.901683	0.1	1.092553
19.903350	0.1	1.100481
19.905017	0.1	1.102388
19.906683	0.1	1.098156
19.908350	0.1	1.091302
19.910017	0.1	1.085222
19.911683	0.1	1.081646
19.913350	0.1	1.080990
19.915017	0.1	1.083672
19.916683	0.1	1.089811
19.918350	0.1	1.097083
19.920017	0.1	1.101315
19.921683	0.1	1.099527
19.923350	0.1	1.092613
19.925017	0.1	1.084387
19.926683	0.1	1.078606
19.928350	0.1	1.077533
19.930017	0.1	1.082122
19.931683	0.1	1.091778
19.933350	0.1	1.103580
19.935017	0.1	1.113176
19.936683	0.1	1.116812
19.938350	0.1	1.113057
19.940017	0.1	1.103699
19.941683	0.1	1.093507
19.943350	0.1	1.087010
19.945017	0.1	1.086474
19.946683	0.1	1.092315
19.948350	0.1	1.101434
19.950017	0.1	1.107693
19.951683	0.1	1.106381
19.953350	0.1	1.098156
19.955017	0.1	1.087010
19.956683	0.1	1.076818
19.958350	0.1	1.069188
19.960017	0.1	1.064897
19.961683	0.1	1.064897
19.963350	0.1	1.069129
19.965017	0.1	1.075566
19.966683	0.1	1.081526
19.968350	0.1	1.084566
19.970017	0.1	1.082540
19.971683	0.1	1.075208
19.973350	0.1	1.064181
19.975017	0.1	1.052737
19.976683	0.1	1.044095
19.978350	0.1	1.039445
19.980017	0.1	1.038134
19.981683	0.1	1.039147
19.983350	0.1	1.041949
19.985017	0.1	1.046121
19.986683	0.1	1.050949
19.988350	0.1	1.056016
19.990017	0.1	1.061022
19.991683	0.1	1.065612
19.993350	0.1	1.068831
19.995017	0.1	1.069427
19.996683	0.1	1.066029
19.998350	0.1	1.057804
20.000017	0.1	1.046121
20.001683	0.1	1.034081
20.003350	0.1	1.024365
20.005017	0.1	1.018643
20.006683	0.1	1.017749
20.008350	0.1	1.020372
20.010017	0.1	1.023591
20.011683	0.1	1.024604
20.013350	0.1	1.022399
20.015017	0.1	1.017332
20.016683	0.1	1.011014
20.018350	0.1	1.005113
20.020017	0.1	1.000822
20.021683	0.1	0.998318
20.023350	0.1	0.997543
20.025017	0.1	0.997484
20.026683	0.1	0.997067
20.028350	0.1	0.996292
20.030017	0.1	0.996053
20.031683	0.1	0.997007
20.033350	0.1	0.998557
20.035017	0.1	0.999272
20.036683	0.1	0.997305
20.038350	0.1	0.992537
20.040017	0.1	0.986219
20.041683	0.1	0.980139
20.043350	0.1	0.975967
20.045017	0.1	0.974715
20.046683	0.1	0.974774
20.048350	0.1	0.972867
20.050017	0.1	0.968576
20.051683	0.1	0.964582
20.053350	0.1	0.963509
20.055017	0.1	0.966251
20.056683	0.1	0.972033
20.058350	0.1	0.979006
20.060017	0.1	0.983656
20.061683	0.1	0.982523
20.063350	0.1	0.974953
20.065017	0.1	0.963926
20.066683	0.1	0.953794
20.068350	0.1	0.947654
20.070017	0.1	0.946403
20.071683	0.1	0.948846
20.073350	0.1	0.952184
20.075017	0.1	0.952780
20.076683	0.1	0.947893
20.078350	0.1	0.938714
20.080017	0.1	0.929773
20.081683	0.1	0.925005
20.083350	0.1	0.925183
20.085017	0.1	0.929058
20.086683	0.1	0.935257
20.088350	0.1	0.941753
20.090017	0.1	0.946045
20.091683	0.1	0.946939
20.093350	0.1	0.945747
20.095017	0.1	0.945211
20.096683	0.1	0.947356
20.098350	0.1	0.951827
20.100017	0.1	0.956953
20.101683	0.1	0.961900
20.103350	0.1	0.967622
20.105017	0.1	0.975311
20.106683	0.1	0.984311
20.108350	0.1	0.992477
20.110017	0.1	0.997901
20.111683	0.1	0.999808
20.113350	0.1	0.997841
20.115017	0.1	0.992656
20.116683	0.1	0.986159
20.118350	0.1	0.980973
20.120017	0.1	0.980079
20.121683	0.1	0.984788
20.123350	0.1	0.993371
20.125017	0.1	1.001775
20.126683	0.1	1.008034
20.128350	0.1	1.013517
20.130017	0.1	1.021385
20.131683	0.1	1.032770
20.133350	0.1	1.046002
20.135017	0.1	1.058221
20.136683	0.1	1.068175
20.138350	0.1	1.075327
20.140017	0.1	1.078785
20.141683	0.1	1.079142
20.143350	0.1	1.080513
20.145017	0.1	1.087487
20.146683	0.1	1.100659
20.148350	0.1	1.116455
20.150017	0.1	1.129806
20.151683	0.1	1.137734
20.153350	0.1	1.141250
20.155017	0.1	1.144350
20.156683	0.1	1.150966
20.158350	0.1	1.161397
20.160017	0.1	1.172721
20.161683	0.1	1.183093
20.163350	0.1	1.193166
20.165017	0.1	1.203835
20.166683	0.1	1.214862
20.168350	0.1	1.225710
20.170017	0.1	1.236677
20.171683	0.1	1.248896
20.173350	0.1	1.263022
20.175017	0.1	1.278699
20.176683	0.1	1.295567
20.178350	0.1	1.314461
20.180017	0.1	1.336694
20.181683	0.1	1.361728
20.183350	0.1	1.385629
20.185017	0.1	1.404703
20.186683	0.1	1.417935
20.188350	0.1	1.426339
20.190017	0.1	1.432479
20.191683	0.1	1.440525
20.193350	0.1	1.454175
20.195017	0.1	1.473725
20.196683	0.1	1.496911
20.198350	0.1	1.521707
20.200017	0.1	1.546979
20.201683	0.1	1.572788
20.203350	0.1	1.599729
20.205017	0.1	1.627863
20.206683	0.1	1.656056
20.208350	0.1	1.682282
20.210017	0.1	1.704633
20.211683	0.1	1.723290
20.213350	0.1	1.741588
20.215017	0.1	1.762986
20.216683	0.1	1.788080
20.218350	0.1	1.814067
20.220017	0.1	1.837731
20.221683	0.1	1.858175
20.223350	0.1	1.876593
20.225017	0.1	1.894772
20.226683	0.1	1.914859
20.228350	0.1	1.938045
20.230017	0.1	1.962066
20.231683	0.1	1.982689
20.233350	0.1	1.996517
20.235017	0.1	2.003253
20.236683	0.1	2.005637
20.238350	0.1	2.007067
20.240017	0.1	2.009332
20.241683	0.1	2.011597
20.243350	0.1	2.010942
20.245017	0.1	2.005816
20.246683	0.1	1.997650
20.248350	0.1	1.989305
20.250017	0.1	1.982570
20.251683	0.1	1.976729
20.253350	0.1	1.969040
20.255017	0.1	1.956582
20.256683	0.1	1.938105
20.258350	0.1	1.914919
20.260017	0.1	1.890302
20.261683	0.1	1.867473
20.263350	0.1	1.847804
20.265017	0.1	1.830816
20.266683	0.1	1.815260
20.268350	0.1	1.800418
20.270017	0.1	1.786411
20.271683	0.1	1.772046
20.273350	0.1	1.753569
20.275017	0.1	1.727581
20.276683	0.1	1.695514
20.278350	0.1	1.663149
20.280017	0.1	1.634836
20.281683	0.1	1.609922
20.283350	0.1	1.585782
20.285017	0.1	1.560986
20.286683	0.1	1.535535
20.288350	0.1	1.510024
20.290017	0.1	1.486421
20.291683	0.1	1.466155
20.293350	0.1	1.447380
20.295017	0.1	1.425922
20.296683	0.1	1.400054
20.298350	0.1	1.372039
20.300017	0.1	1.345396
20.301683	0.1	1.322448
20.303350	0.1	1.302898
20.305017	0.1	1.285493
20.306683	0.1	1.269758
20.308350	0.1	1.256585
20.310017	0.1	1.246691
20.311683	0.1	1.239717
20.313350	0.1	1.234412
20.315017	0.1	1.229346
20.316683	0.1	1.223564
20.318350	0.1	1.217485
20.320017	0.1	1.212001
20.321683	0.1	1.206696
20.323350	0.1	1.199603
20.325017	0.1	1.188815
20.326683	0.1	1.173973
20.328350	0.1	1.157701
20.330017	0.1	1.143873
20.331683	0.1	1.134634
20.333350	0.1	1.129091
20.335017	0.1	1.125217
20.336683	0.1	1.122117
20.338350	0.1	1.120210
20.340017	0.1	1.120389
20.341683	0.1	1.122832
20.343350	0.1	1.126766
20.345017	0.1	1.130760
20.346683	0.1	1.133382
20.348350	0.1	1.133919
20.350017	0.1	1.132846
20.351683	0.1	1.130998
20.353350	0.1	1.128435
20.355017	0.1	1.126289
20.356683	0.1	1.127541
20.358350	0.1	1.133621
20.360017	0.1	1.142979
20.361683	0.1	1.151800
20.363350	0.1	1.155973
20.365017	0.1	1.153648
20.366683	0.1	1.147091
20.368350	0.1	1.140714
20.370017	0.1	1.137793
20.371683	0.1	1.139104
20.373350	0.1	1.143217
20.375017	0.1	1.147509
20.376683	0.1	1.150847
20.378350	0.1	1.154482
20.380017	0.1	1.160503
20.381683	0.1	1.170516
20.383350	0.1	1.183391
20.385017	0.1	1.194775
20.386683	0.1	1.200855
20.388350	0.1	1.201391
20.390017	0.1	1.199067
20.391683	0.1	1.196861
20.393350	0.1	1.196325
20.395017	0.1	1.198351
20.396683	0.1	1.202583
20.398350	0.1	1.207948
20.400017	0.1	1.213312
20.401683	0.1	1.217783
20.403350	0.1	1.222015
20.405017	0.1	1.227439
20.406683	0.1	1.234770
20.408350	0.1	1.243532
20.410017	0.1	1.251936
20.411683	0.1	1.258135
20.413350	0.1	1.261830
20.415017	0.1	1.264572
20.416683	0.1	1.269162
20.418350	0.1	1.277089
20.420017	0.1	1.287043
20.421683	0.1	1.294732
20.423350	0.1	1.296818
20.425017	0.1	1.294494
20.426683	0.1	1.291812
20.428350	0.1	1.291812
20.430017	0.1	1.294255
20.431683	0.1	1.295388
20.433350	0.1	1.291633
20.435017	0.1	1.284063
20.436683	0.1	1.277685
20.438350	0.1	1.276672
20.440017	0.1	1.280010
20.441683	0.1	1.281858
20.443350	0.1	1.276970
20.445017	0.1	1.265764
20.446683	0.1	1.252711
20.448350	0.1	1.242817
20.450017	0.1	1.238227
20.451683	0.1	1.238108
20.453350	0.1	1.238942
20.455017	0.1	1.236916
20.456683	0.1	1.230359
20.458350	0.1	1.220286
20.460017	0.1	1.209140
20.461683	0.1	1.199305
20.463350	0.1	1.191378
20.465017	0.1	1.184166
20.466683	0.1	1.176357
20.468350	0.1	1.168311
20.470017	0.1	1.161337
20.471683	0.1	1.155675
20.473350	0.1	1.150668
20.475017	0.1	1.146019
20.476683	0.1	1.141787
20.478350	0.1	1.137793
20.480017	0.1	1.134098
20.481683	0.1	1.130879
20.483350	0.1	1.127303
20.485017	0.1	1.121521
20.486683	0.1	1.112223
20.488350	0.1	1.100421
20.490017	0.1	1.088679
20.491683	0.1	1.079738
20.493350	0.1	1.074851
20.495017	0.1	1.073182
20.496683	0.1	1.073003
20.498350	0.1	1.073301
20.500017	0.1	1.073420
20.501683	0.1	1.072764
20.503350	0.1	1.070499
20.505017	0.1	1.065672
20.506683	0.1	1.057446
20.508350	0.1	1.046836
20.510017	0.1	1.036286
20.511683	0.1	1.028478
20.513350	0.1	1.024664
20.515017	0.1	1.023471
20.516683	0.1	1.022995
20.518350	0.1	1.022637
20.520017	0.1	1.023054
20.521683	0.1	1.023352
20.523350	0.1	1.020670
20.525017	0.1	1.013458
20.526683	0.1	1.003861
20.528350	0.1	0.996828
20.530017	0.1	0.996530
20.531683	0.1	1.003087
20.533350	0.1	1.012266
20.535017	0.1	1.018703
20.536683	0.1	1.019061
20.538350	0.1	1.013219
20.540017	0.1	1.003265
20.541683	0.1	0.992954
20.543350	0.1	0.986338
20.545017	0.1	0.985026
20.546683	0.1	0.988185
20.548350	0.1	0.993490
20.550017	0.1	0.998378
20.551683	0.1	1.000524
20.553350	0.1	0.998259
20.555017	0.1	0.991881
20.556683	0.1	0.985265
20.558350	0.1	0.983357
20.560017	0.1	0.988185
20.561683	0.1	0.998616
20.563350	0.1	1.012445
20.565017	0.1	1.025796
20.566683	0.1	1.033485
20.568350	0.1	1.032412
20.570017	0.1	1.024425
20.571683	0.1	1.014590
20.573350	0.1	1.007199
20.575017	0.1	1.003981
20.576683	0.1	1.005292
20.578350	0.1	1.011133
20.580017	0.1	1.020193
20.581683	0.1	1.029909
20.583350	0.1	1.038134
20.585017	0.1	1.043379
20.586683	0.1	1.044154
20.588350	0.1	1.040757
20.590017	0.1	1.035929
20.591683	0.1	1.032889
20.593350	0.1	1.033068
20.595017	0.1	1.036286
20.596683	0.1	1.041412
20.598350	0.1	1.046419
20.600017	0.1	1.048744
20.601683	0.1	1.047134
20.603350	0.1	1.042605
20.605017	0.1	1.038194
20.606683	0.1	1.038194
20.608350	0.1	1.045466
20.610017	0.1	1.059175
20.611683	0.1	1.075149
20.613350	0.1	1.088321
20.615017	0.1	1.095653
20.616683	0.1	1.097620
20.618350	0.1	1.097560
20.620017	0.1	1.098394
20.621683	0.1	1.100779
20.623350	0.1	1.105309
20.625017	0.1	1.113296
20.626683	0.1	1.124978
20.628350	0.1	1.138151
20.630017	0.1	1.148999
20.631683	0.1	1.155317
20.633350	0.1	1.158893
20.635017	0.1	1.163423
20.636683	0.1	1.170993
20.638350	0.1	1.181543
20.640017	0.1	1.194775
20.641683	0.1	1.209796
20.643350	0.1	1.225114
20.645017	0.1	1.239359
20.646683	0.1	1.251757
20.648350	0.1	1.262784
20.650017	0.1	1.273871
20.651683	0.1	1.286447
20.653350	0.1	1.300931
20.655017	0.1	1.316726
20.656683	0.1	1.332760
20.658350	0.1	1.348913
20.660017	0.1	1.365662
20.661683	0.1	1.383483
20.663350	0.1	1.402259
20.665017	0.1	1.421809
20.666683	0.1	1.442790
20.668350	0.1	1.465499
20.670017	0.1	1.489461
20.671683	0.1	1.514137
20.673350	0.1	1.539230
20.675017	0.1	1.564503
20.676683	0.1	1.589716
20.678350	0.1	1.615346
20.680017	0.1	1.642108
20.681683	0.1	1.669824
20.683350	0.1	1.698136
20.685017	0.1	1.727939
20.686683	0.1	1.759946
20.688350	0.1	1.793563
20.690017	0.1	1.827359
20.691683	0.1	1.860917
20.693350	0.1	1.894951
20.695017	0.1	1.930416
20.696683	0.1	1.968265
20.698350	0.1	2.008975
20.700017	0.1	2.052486
20.701683	0.1	2.097666
20.703350	0.1	2.143085
20.705017	0.1	2.187610
20.706683	0.1	2.231360
20.708350	0.1	2.275705
20.710017	0.1	2.321899
20.711683	0.1	2.370417
20.713350	0.1	2.421379
20.715017	0.1	2.473831
20.716683	0.1	2.526224
20.718350	0.1	2.577961
20.720017	0.1	2.631009
20.721683	0.1	2.689004
20.723350	0.1	2.754331
20.725017	0.1	2.826750
20.726683	0.1	2.903104
20.728350	0.1	2.978981
20.730017	0.1	3.051639
20.731683	0.1	3.121138
20.733350	0.1	3.189624
20.735017	0.1	3.259838
20.736683	0.1	3.334046
20.738350	0.1	3.412605
20.740017	0.1	3.494561
20.741683	0.1	3.578067
20.743350	0.1	3.661156
20.745017	0.1	3.742039
20.746683	0.1	3.819227
20.748350	0.1	3.892064
20.750017	0.1	3.962577
20.751683	0.1	4.033864
20.753350	0.1	4.107118
20.755017	0.1	4.181445
20.756683	0.1	4.255772
20.758350	0.1	4.328847
20.760017	0.1	4.399061
20.761683	0.1	4.464567
20.763350	0.1	4.524112
20.765017	0.1	4.577458
20.766683	0.1	4.625261
20.768350	0.1	4.668713
20.770017	0.1	4.709184
20.771683	0.1	4.747629
20.773350	0.1	4.784346
20.775017	0.1	4.818023
20.776683	0.1	4.846752
20.778350	0.1	4.869640
20.780017	0.1	4.887283
20.781683	0.1	4.900575
20.783350	0.1	4.909873
20.785017	0.1	4.915297
20.786683	0.1	4.916549
20.788350	0.1	4.912794
20.790017	0.1	4.902780
20.791683	0.1	4.886329
20.793350	0.1	4.865587
20.795017	0.1	4.844010
20.796683	0.1	4.823923
20.798350	0.1	4.804492
20.800017	0.1	4.783571
20.801683	0.1	4.760683
20.803350	0.1	4.736960
20.805017	0.1	4.712761
20.806683	0.1	4.686952
20.808350	0.1	4.658520
20.810017	0.1	4.628420
20.811683	0.1	4.598975
20.813350	0.1	4.572869
20.815017	0.1	4.550994
20.816683	0.1	4.532278
20.818350	0.1	4.515112
20.820017	0.1	4.498422
20.821683	0.1	4.483044
20.823350	0.1	4.471362
20.825017	0.1	4.466057
20.826683	0.1	4.468560
20.828350	0.1	4.477144
20.830017	0.1	4.487634
20.831683	0.1	4.496634
20.833350	0.1	4.504264
20.835017	0.1	4.512847
20.836683	0.1	4.524529
20.838350	0.1	4.539848
20.840017	0.1	4.558385
20.841683	0.1	4.579425
20.843350	0.1	4.602433
20.845017	0.1	4.627466
20.846683	0.1	4.654527
20.848350	0.1	4.683733
20.850017	0.1	4.714191
20.851683	0.1	4.744232
20.853350	0.1	4.771889
20.855017	0.1	4.796028
20.856683	0.1	4.817307
20.858350	0.1	4.837096
20.860017	0.1	4.856170
20.861683	0.1	4.874707
20.863350	0.1	4.892290
20.865017	0.1	4.908026
20.866683	0.1	4.920841
20.868350	0.1	4.929602
20.870017	0.1	4.933238
20.871683	0.1	4.931450
20.873350	0.1	4.924059
20.875017	0.1	4.911065
20.876683	0.1	4.893303
20.878350	0.1	4.872322
20.880017	0.1	4.849255
20.881683	0.1	4.824400
20.883350	0.1	4.796565
20.885017	0.1	4.763067
20.886683	0.1	4.720927
20.888350	0.1	4.670441
20.890017	0.1	4.615188
20.891683	0.1	4.558504
20.893350	0.1	4.499972
20.895017	0.1	4.437208
20.896683	0.1	4.368663
20.898350	0.1	4.294873
20.900017	0.1	4.217208
20.901683	0.1	4.137635
20.903350	0.1	4.058421
20.905017	0.1	3.980041
20.906683	0.1	3.900945
20.908350	0.1	3.820479
20.910017	0.1	3.739119
20.911683	0.1	3.656924
20.913350	0.1	3.572762
20.915017	0.1	3.486216
20.916683	0.1	3.398299
20.918350	0.1	3.310740
20.920017	0.1	3.224254
20.921683	0.1	3.138900
20.923350	0.1	3.054917
20.925017	0.1	2.973080
20.926683	0.1	2.893806
20.928350	0.1	2.816022
20.930017	0.1	2.738476
20.931683	0.1	2.661348
20.933350	0.1	2.586007
20.935017	0.1	2.514362
20.936683	0.1	2.448023
20.938350	0.1	2.386928
20.940017	0.1	2.328932
20.941683	0.1	2.272189
20.943350	0.1	2.216458
20.945017	0.1	2.162457
20.946683	0.1	2.111137
20.948350	0.1	2.062619
20.950017	0.1	2.016425
20.951683	0.1	1.972437
20.953350	0.1	1.930118
20.955017	0.1	1.887858
20.956683	0.1	1.845300
20.958350	0.1	1.805067
20.960017	0.1	1.770616
20.961683	0.1	1.742125
20.963350	0.1	1.717150
20.965017	0.1	1.693189
20.966683	0.1	1.669169
20.968350	0.1	1.645625
20.970017	0.1	1.623035
20.971683	0.1	1.601637
20.973350	0.1	1.581192
20.975017	0.1	1.561463
20.976683	0.1	1.543403
20.978350	0.1	1.527846
20.980017	0.1	1.514614
20.981683	0.1	1.502752
20.983350	0.1	1.491129
20.985017	0.1	1.479507
20.986683	0.1	1.468957
20.988350	0.1	1.460075
20.990017	0.1	1.452327
20.991683	0.1	1.444161
20.993350	0.1	1.434922
20.995017	0.1	1.425207
20.996683	0.1	1.417101
20.998350	0.1	1.412273
21.000017	0.1	1.410961
21.001683	0.1	1.412273
21.003350	0.1	1.415014
21.005017	0.1	1.417935
21.006683	0.1	1.418829
21.008350	0.1	1.416147
21.010017	0.1	1.411080
21.011683	0.1	1.406372
21.013350	0.1	1.402974
21.015017	0.1	1.399100
21.016683	0.1	1.393020
21.018350	0.1	1.385093
21.020017	0.1	1.377642
21.021683	0.1	1.373768
21.023350	0.1	1.374185
21.025017	0.1	1.377106
21.026683	0.1	1.379848
21.028350	0.1	1.380742
21.030017	0.1	1.380384
21.031683	0.1	1.380920
21.033350	0.1	1.384497
21.035017	0.1	1.391351
21.036683	0.1	1.398981
21.038350	0.1	1.404166
21.040017	0.1	1.405776
21.041683	0.1	1.404822
21.043350	0.1	1.402676
21.045017	0.1	1.400888
21.046683	0.1	1.400709
21.048350	0.1	1.402199
21.050017	0.1	1.405001
21.051683	0.1	1.409173
21.053350	0.1	1.415193
21.055017	0.1	1.423240
21.056683	0.1	1.433075
21.058350	0.1	1.443505
21.060017	0.1	1.452983
21.061683	0.1	1.460433
21.063350	0.1	1.466036
21.065017	0.1	1.470327
21.066683	0.1	1.473904
21.068350	0.1	1.478851
21.070017	0.1	1.487017
21.071683	0.1	1.498044
21.073350	0.1	1.510024
21.075017	0.1	1.521647
21.076683	0.1	1.532853
21.078350	0.1	1.544774
21.080017	0.1	1.559019
21.081683	0.1	1.575768
21.083350	0.1	1.593232
21.085017	0.1	1.609326
21.086683	0.1	1.623094
21.088350	0.1	1.636028
21.090017	0.1	1.650214
21.091683	0.1	1.665890
21.093350	0.1	1.681447
21.095017	0.1	1.695633
21.096683	0.1	1.709163
21.098350	0.1	1.723290
21.100017	0.1	1.738250
21.101683	0.1	1.754403
21.103350	0.1	1.772940
21.105017	0.1	1.794338
21.106683	0.1	1.816511
21.108350	0.1	1.837432
21.110017	0.1	1.857221
21.111683	0.1	1.877070
21.113350	0.1	1.896560
21.115017	0.1	1.914740
21.116683	0.1	1.932144
21.118350	0.1	1.949370
21.120017	0.1	1.965940
21.121683	0.1	1.981020
21.123350	0.1	1.994372
21.125017	0.1	2.006889
21.126683	0.1	2.020598
21.128350	0.1	2.036512
21.130017	0.1	2.052903
21.131683	0.1	2.067089
21.133350	0.1	2.078414
21.135017	0.1	2.088487
21.136683	0.1	2.098918
21.138350	0.1	2.108991
21.140017	0.1	2.116323
21.141683	0.1	2.119124
21.143350	0.1	2.118409
21.145017	0.1	2.117396
21.146683	0.1	2.117574
21.148350	0.1	2.117515
21.150017	0.1	2.116144
21.151683	0.1	2.113760
21.153350	0.1	2.110005
21.155017	0.1	2.103746
21.156683	0.1	2.094686
21.158350	0.1	2.084017
21.160017	0.1	2.072811
21.161683	0.1	2.061486
21.163350	0.1	2.050221
21.165017	0.1	2.039015
21.166683	0.1	2.027035
21.168350	0.1	2.012968
21.170017	0.1	1.996160
21.171683	0.1	1.977265
21.173350	0.1	1.958430
21.175017	0.1	1.942754
21.176683	0.1	1.931667
21.178350	0.1	1.922786
21.180017	0.1	1.911759
21.181683	0.1	1.895428
21.183350	0.1	1.873493
21.185017	0.1	1.848936
21.186683	0.1	1.826644
21.188350	0.1	1.809895
21.190017	0.1	1.798332
21.191683	0.1	1.788437
21.193350	0.1	1.776457
21.195017	0.1	1.761973
21.196683	0.1	1.747370
21.198350	0.1	1.735568
21.200017	0.1	1.728773
21.201683	0.1	1.727462
21.203350	0.1	1.728714
21.205017	0.1	1.727462
21.206683	0.1	1.721442
21.208350	0.1	1.712740
21.210017	0.1	1.704633
21.211683	0.1	1.698971
21.213350	0.1	1.695454
21.215017	0.1	1.692832
21.216683	0.1	1.688898
21.218350	0.1	1.681864
21.220017	0.1	1.672030
21.221683	0.1	1.662374
21.223350	0.1	1.656652
21.225017	0.1	1.657248
21.226683	0.1	1.663864
21.228350	0.1	1.674354
21.230017	0.1	1.686037
21.231683	0.1	1.696050
21.233350	0.1	1.702726
21.235017	0.1	1.706421
21.236683	0.1	1.707852
21.238350	0.1	1.708329
21.240017	0.1	1.709461
21.241683	0.1	1.712501
21.243350	0.1	1.717508
21.245017	0.1	1.723528
21.246683	0.1	1.728773
21.248350	0.1	1.731873
21.250017	0.1	1.732648
21.251683	0.1	1.732648
21.253350	0.1	1.733542
21.255017	0.1	1.735270
21.256683	0.1	1.736224
21.258350	0.1	1.734674
21.260017	0.1	1.730144
21.261683	0.1	1.724362
21.263350	0.1	1.719654
21.265017	0.1	1.716375
21.266683	0.1	1.713276
21.268350	0.1	1.709283
21.270017	0.1	1.704097
21.271683	0.1	1.697719
21.273350	0.1	1.690805
21.275017	0.1	1.684725
21.276683	0.1	1.680076
21.278350	0.1	1.676381
21.280017	0.1	1.672447
21.281683	0.1	1.666784
21.283350	0.1	1.657903
21.285017	0.1	1.646519
21.286683	0.1	1.635909
21.288350	0.1	1.628637
21.290017	0.1	1.623869
21.291683	0.1	1.618743
21.293350	0.1	1.611233
21.295017	0.1	1.601219
21.296683	0.1	1.590610
21.298350	0.1	1.582265
21.300017	0.1	1.577795
21.301683	0.1	1.575947
21.303350	0.1	1.572907
21.305017	0.1	1.565874
21.306683	0.1	1.555979
21.308350	0.1	1.546502
21.310017	0.1	1.538992
21.311683	0.1	1.532972
21.313350	0.1	1.527190
21.315017	0.1	1.520932
21.316683	0.1	1.514435
21.318350	0.1	1.508057
21.320017	0.1	1.502514
21.321683	0.1	1.498103
21.323350	0.1	1.494765
21.325017	0.1	1.491845
21.326683	0.1	1.488745
21.328350	0.1	1.486242
21.330017	0.1	1.485646
21.331683	0.1	1.486182
21.333350	0.1	1.485169
21.335017	0.1	1.481414
21.336683	0.1	1.476348
21.338350	0.1	1.472056
21.340017	0.1	1.469791
21.341683	0.1	1.470089
21.343350	0.1	1.472533
21.345017	0.1	1.475751
21.346683	0.1	1.478851
21.348350	0.1	1.481772
21.350017	0.1	1.485348
21.351683	0.1	1.490235
21.353350	0.1	1.496315
21.355017	0.1	1.502276
21.356683	0.1	1.505792
21.358350	0.1	1.505256
21.360017	0.1	1.501262
21.361683	0.1	1.496613
21.363350	0.1	1.494825
21.365017	0.1	1.497865
21.366683	0.1	1.505733
21.368350	0.1	1.515865
21.370017	0.1	1.524687
21.371683	0.1	1.529932
21.373350	0.1	1.531780
21.375017	0.1	1.532018
21.376683	0.1	1.532078
21.378350	0.1	1.532793
21.380017	0.1	1.534820
21.381683	0.1	1.538456
21.383350	0.1	1.541913
21.385017	0.1	1.542866
21.386683	0.1	1.541615
21.388350	0.1	1.540423
21.390017	0.1	1.540661
21.391683	0.1	1.542509
21.393350	0.1	1.547337
21.395017	0.1	1.556754
21.396683	0.1	1.569629
21.398350	0.1	1.582921
21.400017	0.1	1.593948
21.401683	0.1	1.600862
21.403350	0.1	1.602054
21.405017	0.1	1.597107
21.406683	0.1	1.587033
21.408350	0.1	1.575828
21.410017	0.1	1.568854
21.411683	0.1	1.569033
21.413350	0.1	1.574934
21.415017	0.1	1.581907
21.416683	0.1	1.585782
21.418350	0.1	1.585662
21.420017	0.1	1.584232
21.421683	0.1	1.585066
21.423350	0.1	1.588523
21.425017	0.1	1.591265
21.426683	0.1	1.589596
21.428350	0.1	1.582742
21.430017	0.1	1.573444
21.431683	0.1	1.565635
21.433350	0.1	1.562476
21.435017	0.1	1.563788
21.436683	0.1	1.566172
21.438350	0.1	1.565576
21.440017	0.1	1.559913
21.441683	0.1	1.549721
21.443350	0.1	1.537681
21.445017	0.1	1.526177
21.446683	0.1	1.516461
21.448350	0.1	1.509011
21.450017	0.1	1.503408
21.451683	0.1	1.497388
21.453350	0.1	1.488030
21.455017	0.1	1.474619
21.456683	0.1	1.459420
21.458350	0.1	1.445532
21.460017	0.1	1.435280
21.461683	0.1	1.428247
21.463350	0.1	1.422525
21.465017	0.1	1.416445
21.466683	0.1	1.409769
21.468350	0.1	1.402199
21.470017	0.1	1.393497
21.471683	0.1	1.384437
21.473350	0.1	1.375616
21.475017	0.1	1.366198
21.476683	0.1	1.355112
21.478350	0.1	1.342237
21.480017	0.1	1.328528
21.481683	0.1	1.315117
21.483350	0.1	1.302660
21.485017	0.1	1.291752
21.486683	0.1	1.282573
21.488350	0.1	1.275301
21.490017	0.1	1.269758
21.491683	0.1	1.264811
21.493350	0.1	1.258850
21.495017	0.1	1.251578
21.496683	0.1	1.243889
21.498350	0.1	1.236200
21.500017	0.1	1.227737
21.501683	0.1	1.217961
21.503350	0.1	1.207531
21.505017	0.1	1.197815
21.506683	0.1	1.190126
21.508350	0.1	1.184702
21.510017	0.1	1.181007
21.511683	0.1	1.177967
21.513350	0.1	1.174092
21.515017	0.1	1.167715
21.516683	0.1	1.158297
21.518350	0.1	1.147032
21.520017	0.1	1.136065
21.521683	0.1	1.126945
21.523350	0.1	1.120508
21.525017	0.1	1.116157
21.526683	0.1	1.112759
21.528350	0.1	1.109600
21.530017	0.1	1.105905
21.531683	0.1	1.100481
21.533350	0.1	1.092970
21.535017	0.1	1.085281
21.536683	0.1	1.080036
21.538350	0.1	1.078487
21.540017	0.1	1.079857
21.541683	0.1	1.082003
21.543350	0.1	1.082718
21.545017	0.1	1.081705
21.546683	0.1	1.080513
21.548350	0.1	1.081169
21.550017	0.1	1.083911
21.551683	0.1	1.087248
21.553350	0.1	1.089215
21.555017	0.1	1.088679
21.556683	0.1	1.085639
21.558350	0.1	1.080394
21.560017	0.1	1.073539
21.561683	0.1	1.066506
21.563350	0.1	1.060963
21.565017	0.1	1.056850
21.566683	0.1	1.052558
21.568350	0.1	1.047373
21.570017	0.1	1.042605
21.571683	0.1	1.038909
21.573350	0.1	1.035810
21.575017	0.1	1.032829
21.576683	0.1	1.029909
21.578350	0.1	1.027167
21.580017	0.1	1.024365
21.581683	0.1	1.022518
21.583350	0.1	1.023531
21.585017	0.1	1.027405
21.586683	0.1	1.031637
21.588350	0.1	1.033783
21.590017	0.1	1.033783
21.591683	0.1	1.032591
21.593350	0.1	1.030386
21.595017	0.1	1.027227
21.596683	0.1	1.023948
21.598350	0.1	1.022220
21.600017	0.1	1.023889
21.601683	0.1	1.029730
21.603350	0.1	1.037955
21.605017	0.1	1.044214
21.606683	0.1	1.044333
21.608350	0.1	1.037717
21.610017	0.1	1.027763
21.611683	0.1	1.019001
21.613350	0.1	1.013458
21.615017	0.1	1.009882
21.616683	0.1	1.006544
21.618350	0.1	1.002729
21.620017	0.1	0.999093
21.621683	0.1	0.997424
21.623350	0.1	0.999093
21.625017	0.1	1.003027
21.626683	0.1	1.005828
21.628350	0.1	1.005054
21.630017	0.1	1.000822
21.631683	0.1	0.994504
21.633350	0.1	0.987649
21.635017	0.1	0.982583
21.636683	0.1	0.981569
21.638350	0.1	0.985622
21.640017	0.1	0.993848
21.641683	0.1	1.004160
21.643350	0.1	1.013398
21.645017	0.1	1.018643
21.646683	0.1	1.018882
21.648350	0.1	1.015186
21.650017	0.1	1.009822
21.651683	0.1	1.005590
21.653350	0.1	1.004338
21.655017	0.1	1.007259
21.656683	0.1	1.013994
21.658350	0.1	1.021981
21.660017	0.1	1.027942
21.661683	0.1	1.030684
21.663350	0.1	1.031935
21.665017	0.1	1.033127
21.666683	0.1	1.034975
21.668350	0.1	1.037419
21.670017	0.1	1.040161
21.671683	0.1	1.042545
21.673350	0.1	1.043856
21.675017	0.1	1.044214
21.676683	0.1	1.045108
21.678350	0.1	1.048148
21.680017	0.1	1.053393
21.681683	0.1	1.059353
21.683350	0.1	1.064718
21.685017	0.1	1.070082
21.686683	0.1	1.077652
21.688350	0.1	1.088023
21.690017	0.1	1.097977
21.691683	0.1	1.102686
21.693350	0.1	1.100540
21.695017	0.1	1.094043
21.696683	0.1	1.087844
21.698350	0.1	1.085877
21.700017	0.1	1.088798
21.701683	0.1	1.094282
21.703350	0.1	1.100004
21.705017	0.1	1.104653
21.706683	0.1	1.108229
21.708350	0.1	1.111806
21.710017	0.1	1.116574
21.711683	0.1	1.123071
21.713350	0.1	1.130343
21.715017	0.1	1.135945
21.716683	0.1	1.137853
21.718350	0.1	1.135945
21.720017	0.1	1.131296
21.721683	0.1	1.124442
21.723350	0.1	1.115322
21.725017	0.1	1.105666
21.726683	0.1	1.099348
21.728350	0.1	1.098573
21.730017	0.1	1.102328
21.731683	0.1	1.107574
21.733350	0.1	1.111567
21.735017	0.1	1.113057
21.736683	0.1	1.111746
21.738350	0.1	1.108348
21.740017	0.1	1.103461
21.741683	0.1	1.096904
21.743350	0.1	1.088798
21.745017	0.1	1.079977
21.746683	0.1	1.071870
21.748350	0.1	1.064658
21.750017	0.1	1.057148
21.751683	0.1	1.048446
21.753350	0.1	1.039565
21.755017	0.1	1.032829
21.756683	0.1	1.028836
21.758350	0.1	1.025140
21.760017	0.1	1.019538
21.761683	0.1	1.012802
21.763350	0.1	1.007080
21.765017	0.1	1.002610
21.766683	0.1	0.998139
21.768350	0.1	0.992060
21.770017	0.1	0.983775
21.771683	0.1	0.974238
21.773350	0.1	0.965238
21.775017	0.1	0.956357
21.776683	0.1	0.945151
21.778350	0.1	0.930429
21.780017	0.1	0.914693
21.781683	0.1	0.902593
21.783350	0.1	0.896573
21.785017	0.1	0.894904
21.786683	0.1	0.893652
21.788350	0.1	0.890315
21.790017	0.1	0.884652
21.791683	0.1	0.877619
21.793350	0.1	0.870287
21.795017	0.1	0.863135
21.796683	0.1	0.857711
21.798350	0.1	0.856876
21.800017	0.1	0.860989
21.801683	0.1	0.866652
21.803350	0.1	0.869453
21.805017	0.1	0.867009
21.806683	0.1	0.859618
21.808350	0.1	0.849545
21.810017	0.1	0.840187
21.811683	0.1	0.833869
21.813350	0.1	0.830948
21.815017	0.1	0.830352
21.816683	0.1	0.829876
21.818350	0.1	0.826895
21.820017	0.1	0.820518
21.821683	0.1	0.812531
21.823350	0.1	0.806391
21.825017	0.1	0.802994
21.826683	0.1	0.800014
21.828350	0.1	0.794530
21.830017	0.1	0.787020
21.831683	0.1	0.781059
21.833350	0.1	0.780284
21.835017	0.1	0.786245
21.836683	0.1	0.796914
21.838350	0.1	0.807524
21.840017	0.1	0.814259
21.841683	0.1	0.816107
21.843350	0.1	0.814617
21.845017	0.1	0.812054
21.846683	0.1	0.809968
21.848350	0.1	0.809372
21.850017	0.1	0.811279
21.851683	0.1	0.816047
21.853350	0.1	0.822425
21.855017	0.1	0.828326
21.856683	0.1	0.832021
21.858350	0.1	0.833154
21.860017	0.1	0.833154
21.861683	0.1	0.833631
21.863350	0.1	0.834405
21.865017	0.1	0.833929
21.866683	0.1	0.832260
21.868350	0.1	0.831306
21.870017	0.1	0.832677
21.871683	0.1	0.836253
21.873350	0.1	0.840664
21.875017	0.1	0.844836
21.876683	0.1	0.848055
21.878350	0.1	0.850380
21.880017	0.1	0.851631
21.881683	0.1	0.851989
21.883350	0.1	0.852168
21.885017	0.1	0.853181
21.886683	0.1	0.856221
21.888350	0.1	0.861645
21.890017	0.1	0.868022
21.891683	0.1	0.872612
21.893350	0.1	0.874460
21.895017	0.1	0.875950
21.896683	0.1	0.879645
21.898350	0.1	0.885129
21.900017	0.1	0.889838
21.901683	0.1	0.891626
21.903350	0.1	0.890195
21.905017	0.1	0.886738
21.906683	0.1	0.883579
21.908350	0.1	0.882387
21.910017	0.1	0.883162
21.911683	0.1	0.885844
21.913350	0.1	0.890076
21.915017	0.1	0.893772
21.916683	0.1	0.893831
21.918350	0.1	0.890017
21.920017	0.1	0.885308
21.921683	0.1	0.882506
21.923350	0.1	0.881434
21.925017	0.1	0.879586
21.926683	0.1	0.874996
21.928350	0.1	0.868201
21.930017	0.1	0.861943
21.931683	0.1	0.857711
21.933350	0.1	0.854790
21.935017	0.1	0.852525
21.936683	0.1	0.851989
21.938350	0.1	0.853777
21.940017	0.1	0.856519
21.941683	0.1	0.858426
21.943350	0.1	0.858665
21.945017	0.1	0.858784
21.946683	0.1	0.862181
21.948350	0.1	0.871539
21.950017	0.1	0.885010
21.951683	0.1	0.897408
21.953350	0.1	0.903189
21.955017	0.1	0.900209
21.956683	0.1	0.891268
21.958350	0.1	0.882149
21.960017	0.1	0.877202
21.961683	0.1	0.878394
21.963350	0.1	0.885069
21.965017	0.1	0.895083
21.966683	0.1	0.906348
21.968350	0.1	0.917256
21.970017	0.1	0.926673
21.971683	0.1	0.933826
21.973350	0.1	0.938773
21.975017	0.1	0.942707
21.976683	0.1	0.947297
21.978350	0.1	0.953376
21.980017	0.1	0.960171
21.981683	0.1	0.967085
21.983350	0.1	0.975311
21.985017	0.1	0.986517
21.986683	0.1	1.000166
21.988350	0.1	1.012683
21.990017	0.1	1.020849
21.991683	0.1	1.025617
21.993350	0.1	1.031101
21.995017	0.1	1.039863
21.996683	0.1	1.052082
21.998350	0.1	1.067221
22.000017	0.1	1.084685
22.001683	0.1	1.103520
22.003350	0.1	1.122415
22.005017	0.1	1.140654
22.006683	0.1	1.158357
22.008350	0.1	1.175165
22.010017	0.1	1.190305
22.011683	0.1	1.203775
22.013350	0.1	1.217187
22.015017	0.1	1.232565
22.016683	0.1	1.250625
22.018350	0.1	1.270235
22.020017	0.1	1.289785
22.021683	0.1	1.309216
22.023350	0.1	1.329184
22.025017	0.1	1.350164
22.026683	0.1	1.372159
22.028350	0.1	1.395702
22.030017	0.1	1.422107
22.031683	0.1	1.452506
22.033350	0.1	1.486003
22.035017	0.1	1.519919
22.036683	0.1	1.551390
22.038350	0.1	1.578689
22.040017	0.1	1.602233
22.041683	0.1	1.623869
22.043350	0.1	1.647592
22.045017	0.1	1.677513
22.046683	0.1	1.714766
22.048350	0.1	1.756072
22.050017	0.1	1.796842
22.051683	0.1	1.834750
22.053350	0.1	1.870811
22.055017	0.1	1.907349
22.056683	0.1	1.945257
22.058350	0.1	1.984060
22.060017	0.1	2.023578
22.061683	0.1	2.062857
22.063350	0.1	2.100825
22.065017	0.1	2.137900
22.066683	0.1	2.175391
22.068350	0.1	2.213538
22.070017	0.1	2.250254
22.071683	0.1	2.283335
22.073350	0.1	2.312958
22.075017	0.1	2.341569
22.076683	0.1	2.370775
22.078350	0.1	2.399564
22.080017	0.1	2.424836
22.081683	0.1	2.444744
22.083350	0.1	2.460182
22.085017	0.1	2.472997
22.086683	0.1	2.484262
22.088350	0.1	2.494037
22.090017	0.1	2.502382
22.091683	0.1	2.508700
22.093350	0.1	2.511263
22.095017	0.1	2.508879
22.096683	0.1	2.502382
22.098350	0.1	2.494037
22.100017	0.1	2.485335
22.101683	0.1	2.475560
22.103350	0.1	2.462745
22.105017	0.1	2.444923
22.106683	0.1	2.421558
22.108350	0.1	2.394140
22.110017	0.1	2.365053
22.111683	0.1	2.335966
22.113350	0.1	2.307117
22.115017	0.1	2.277732
22.116683	0.1	2.247036
22.118350	0.1	2.215326
22.120017	0.1	2.183914
22.121683	0.1	2.153874
22.123350	0.1	2.124667
22.125017	0.1	2.094448
22.126683	0.1	2.062023
22.128350	0.1	2.028287
22.130017	0.1	1.995146
22.131683	0.1	1.964152
22.133350	0.1	1.935721
22.135017	0.1	1.909614
22.136683	0.1	1.886070
22.138350	0.1	1.865447
22.140017	0.1	1.847386
22.141683	0.1	1.831055
22.143350	0.1	1.815617
22.145017	0.1	1.800954
22.146683	0.1	1.787603
22.148350	0.1	1.776338
22.150017	0.1	1.767755
22.151683	0.1	1.761913
22.153350	0.1	1.758576
22.155017	0.1	1.758218
22.156683	0.1	1.762211
22.158350	0.1	1.771808
22.160017	0.1	1.786172
22.161683	0.1	1.803577
22.163350	0.1	1.823187
22.165017	0.1	1.845181
22.166683	0.1	1.869142
22.168350	0.1	1.894772
22.170017	0.1	1.921952
22.171683	0.1	1.950979
22.173350	0.1	1.982093
22.175017	0.1	2.015889
22.176683	0.1	2.053261
22.178350	0.1	2.093852
22.180017	0.1	2.136171
22.181683	0.1	2.179563
22.183350	0.1	2.224565
22.185017	0.1	2.272308
22.186683	0.1	2.323210
22.188350	0.1	2.377033
22.190017	0.1	2.433837
22.191683	0.1	2.494395
22.193350	0.1	2.560437
22.195017	0.1	2.632618
22.196683	0.1	2.709866
22.198350	0.1	2.789855
22.200017	0.1	2.870679
22.201683	0.1	2.950967
22.203350	0.1	3.030181
22.205017	0.1	3.108680
22.206683	0.1	3.187239
22.208350	0.1	3.265560
22.210017	0.1	3.343046
22.211683	0.1	3.419757
22.213350	0.1	3.497601
22.215017	0.1	3.578425
22.216683	0.1	3.661454
22.218350	0.1	3.743351
22.220017	0.1	3.820718
22.221683	0.1	3.892243
22.223350	0.1	3.958762
22.225017	0.1	4.021764
22.226683	0.1	4.081309
22.228350	0.1	4.135967
22.230017	0.1	4.184246
22.231683	0.1	4.226864
22.233350	0.1	4.266143
22.235017	0.1	4.302919
22.236683	0.1	4.334808
22.238350	0.1	4.358053
22.240017	0.1	4.371703
22.241683	0.1	4.377902
22.243350	0.1	4.379869
22.245017	0.1	4.378140
22.246683	0.1	4.370332
22.248350	0.1	4.352570
22.250017	0.1	4.322231
22.251683	0.1	4.279912
22.253350	0.1	4.229248
22.255017	0.1	4.173815
22.256683	0.1	4.114688
22.258350	0.1	4.051626
22.260017	0.1	3.984630
22.261683	0.1	3.914476
22.263350	0.1	3.841460
22.265017	0.1	3.765524
22.266683	0.1	3.685951
22.268350	0.1	3.601969
22.270017	0.1	3.513277
22.271683	0.1	3.419757
22.273350	0.1	3.321529
22.275017	0.1	3.220320
22.276683	0.1	3.119528
22.278350	0.1	3.021300
22.280017	0.1	2.924740
22.281683	0.1	2.827943
22.283350	0.1	2.730370
22.285017	0.1	2.633751
22.286683	0.1	2.541304
22.288350	0.1	2.454281
22.290017	0.1	2.370715
22.291683	0.1	2.287865
22.293350	0.1	2.204418
22.295017	0.1	2.121329
22.296683	0.1	2.040565
22.298350	0.1	1.963139
22.300017	0.1	1.888871
22.301683	0.1	1.817227
22.303350	0.1	1.748324
22.305017	0.1	1.683653
22.306683	0.1	1.624525
22.308350	0.1	1.571119
22.310017	0.1	1.521885
22.311683	0.1	1.475990
22.313350	0.1	1.433253
22.315017	0.1	1.393139
22.316683	0.1	1.354098
22.318350	0.1	1.315951
22.320017	0.1	1.280129
22.321683	0.1	1.248360
22.323350	0.1	1.221001
22.325017	0.1	1.197636
22.326683	0.1	1.177788
22.328350	0.1	1.161277
22.330017	0.1	1.148999
22.331683	0.1	1.141250
22.333350	0.1	1.136422
22.335017	0.1	1.132011
22.336683	0.1	1.126826
22.338350	0.1	1.121581
22.340017	0.1	1.118481
22.341683	0.1	1.118660
22.343350	0.1	1.121044
22.345017	0.1	1.123071
22.346683	0.1	1.123488
22.348350	0.1	1.122713
22.350017	0.1	1.122236
22.351683	0.1	1.124322
22.353350	0.1	1.130164
22.355017	0.1	1.139999
22.356683	0.1	1.153290
22.358350	0.1	1.169086
22.360017	0.1	1.185954
22.361683	0.1	1.202285
22.363350	0.1	1.217544
22.365017	0.1	1.232863
22.366683	0.1	1.249790
22.368350	0.1	1.267791
22.370017	0.1	1.284719
22.371683	0.1	1.298547
22.373350	0.1	1.309156
22.375017	0.1	1.318991
22.376683	0.1	1.331151
22.378350	0.1	1.347244
22.380017	0.1	1.366198
22.381683	0.1	1.386345
22.383350	0.1	1.406729
22.385017	0.1	1.426578
22.386683	0.1	1.445472
22.388350	0.1	1.463831
22.390017	0.1	1.483023
22.391683	0.1	1.504421
22.393350	0.1	1.527548
22.395017	0.1	1.550675
22.396683	0.1	1.573145
22.398350	0.1	1.595497
22.400017	0.1	1.618385
22.401683	0.1	1.642883
22.403350	0.1	1.671136
22.405017	0.1	1.704037
22.406683	0.1	1.739860
22.408350	0.1	1.776219
22.410017	0.1	1.813352
22.411683	0.1	1.853407
22.413350	0.1	1.898050
22.415017	0.1	1.946330
22.416683	0.1	1.995206
22.418350	0.1	2.043247
22.420017	0.1	2.091468
22.421683	0.1	2.141833
22.423350	0.1	2.196312
22.425017	0.1	2.256334
22.426683	0.1	2.322197
22.428350	0.1	2.393186
22.430017	0.1	2.468527
22.431683	0.1	2.548099
22.433350	0.1	2.631903
22.435017	0.1	2.719641
22.436683	0.1	2.810121
22.438350	0.1	2.902329
22.440017	0.1	2.996981
22.441683	0.1	3.095746
22.443350	0.1	3.199339
22.445017	0.1	3.306627
22.446683	0.1	3.416717
22.448350	0.1	3.530979
22.450017	0.1	3.651619
22.451683	0.1	3.779114
22.453350	0.1	3.913582
22.455017	0.1	4.056037
22.456683	0.1	4.207731
22.458350	0.1	4.368186
22.460017	0.1	4.534960
22.461683	0.1	4.706323
22.463350	0.1	4.881740
22.465017	0.1	5.061865
22.466683	0.1	5.247891
22.468350	0.1	5.441964
22.470017	0.1	5.645335
22.471683	0.1	5.857230
22.473350	0.1	6.075979
22.475017	0.1	6.301582
22.476683	0.1	6.535054
22.478350	0.1	6.776989
22.480017	0.1	7.026315
22.481683	0.1	7.282615
22.483350	0.1	7.547260
22.485017	0.1	7.823050
22.486683	0.1	8.112252
22.488350	0.1	8.416474
22.490017	0.1	8.735836
22.491683	0.1	9.069145
22.493350	0.1	9.414733
22.495017	0.1	9.771348
22.496683	0.1	10.139108
22.498350	0.1	10.519863
22.500017	0.1	10.916293
22.501683	0.1	11.331380
22.503350	0.1	11.767746
22.505017	0.1	12.226225
22.506683	0.1	12.705982
22.508350	0.1	13.205410
22.510017	0.1	13.723553
22.511683	0.1	14.260174
22.513350	0.1	14.816583
22.515017	0.1	15.394808
22.516683	0.1	15.996099
22.518350	0.1	16.620518
22.520017	0.1	17.268540
22.521683	0.1	17.941416
22.523350	0.1	18.639446
22.525017	0.1	19.361676
22.526683	0.1	20.106317
22.528350	0.1	20.870687
22.530017	0.1	21.652283
22.531683	0.1	22.450329
22.533350	0.1	23.265661
22.535017	0.1	24.097504
22.536683	0.1	24.941505
22.538350	0.1	25.789918
22.540017	0.1	26.635350
22.541683	0.1	27.473988
22.543350	0.1	28.306069
22.545017	0.1	29.132726
22.546683	0.1	29.951336
22.548350	0.1	30.755224
22.550017	0.1	31.537475
22.551683	0.1	32.293739
22.553350	0.1	33.021035
22.555017	0.1	33.716025
22.556683	0.1	34.373345
22.558350	0.1	34.985604
22.560017	0.1	35.545947
22.561683	0.1	36.052110
22.563350	0.1	36.505880
22.565017	0.1	36.909582
22.566683	0.1	37.261667
22.568350	0.1	37.556412
22.570017	0.1	37.786128
22.571683	0.1	37.944856
22.573350	0.1	38.031223
22.575017	0.1	38.047733
22.576683	0.1	37.996890
22.578350	0.1	37.879469
22.580017	0.1	37.693980
22.581683	0.1	37.439170
22.583350	0.1	37.116411
22.585017	0.1	36.728623
22.586683	0.1	36.279025
22.588350	0.1	35.770716
22.590017	0.1	35.207274
22.591683	0.1	34.591796
22.593350	0.1	33.927085
22.595017	0.1	33.217253
22.596683	0.1	32.467069
22.598350	0.1	31.680765
22.600017	0.1	30.861856
22.601683	0.1	30.013682
22.603350	0.1	29.140415
22.605017	0.1	28.246464
22.606683	0.1	27.336122
22.608350	0.1	26.412906
22.610017	0.1	25.480451
22.611683	0.1	24.542393
22.613350	0.1	23.602189
22.615017	0.1	22.663833
22.616683	0.1	21.732689
22.618350	0.1	20.813526
22.620017	0.1	19.909264
22.621683	0.1	19.021512
22.623350	0.1	18.150629
22.625017	0.1	17.296256
22.626683	0.1	16.460122
22.628350	0.1	15.646459
22.630017	0.1	14.859439
22.631683	0.1	14.101327
22.633350	0.1	13.373078
22.635017	0.1	12.674094
22.636683	0.1	12.001932
22.638350	0.1	11.354507
22.640017	0.1	10.731936
22.641683	0.1	10.136486
22.643350	0.1	9.571553
22.645017	0.1	9.039760
22.646683	0.1	8.540452
22.648350	0.1	8.069933
22.650017	0.1	7.624984
22.651683	0.1	7.205606
22.653350	0.1	6.813765
22.655017	0.1	6.451011
22.656683	0.1	6.116331
22.658350	0.1	5.806208
22.660017	0.1	5.515576
22.661683	0.1	5.241335
22.663350	0.1	4.983962
22.665017	0.1	4.746139
22.666683	0.1	4.530072
22.668350	0.1	4.335940
22.670017	0.1	4.161835
22.671683	0.1	4.005850
22.673350	0.1	3.867567
22.675017	0.1	3.746987
22.676683	0.1	3.643155
22.678350	0.1	3.553868
22.680017	0.1	3.477037
22.681683	0.1	3.411532
22.683350	0.1	3.356099
22.685017	0.1	3.308535
22.686683	0.1	3.267646
22.688350	0.1	3.234446
22.690017	0.1	3.210724
22.691683	0.1	3.196716
22.693350	0.1	3.191650
22.695017	0.1	3.195644
22.696683	0.1	3.209233
22.698350	0.1	3.232300
22.700017	0.1	3.263474
22.701683	0.1	3.300011
22.703350	0.1	3.339291
22.705017	0.1	3.379822
22.706683	0.1	3.421962
22.708350	0.1	3.467441
22.710017	0.1	3.517688
22.711683	0.1	3.572107
22.713350	0.1	3.628493
22.715017	0.1	3.685117
22.716683	0.1	3.741920
22.718350	0.1	3.800452
22.720017	0.1	3.862560
22.721683	0.1	3.928840
22.723350	0.1	3.997386
22.725017	0.1	4.065156
22.726683	0.1	4.129410
22.728350	0.1	4.188895
22.730017	0.1	4.243553
22.731683	0.1	4.293502
22.733350	0.1	4.338742
22.735017	0.1	4.379332
22.736683	0.1	4.415453
22.738350	0.1	4.446447
22.740017	0.1	4.472375
22.741683	0.1	4.494667
22.743350	0.1	4.514337
22.745017	0.1	4.529774
22.746683	0.1	4.538596
22.748350	0.1	4.539907
22.750017	0.1	4.534543
22.751683	0.1	4.523456
22.753350	0.1	4.506827
22.755017	0.1	4.484058
22.756683	0.1	4.453957
22.758350	0.1	4.415036
22.760017	0.1	4.366994
22.761683	0.1	4.312337
22.763350	0.1	4.254341
22.765017	0.1	4.194319
22.766683	0.1	4.130721
22.768350	0.1	4.061163
22.770017	0.1	3.985286
22.771683	0.1	3.904283
22.773350	0.1	3.819466
22.775017	0.1	3.731609
22.776683	0.1	3.640712
22.778350	0.1	3.546775
22.780017	0.1	3.450394
22.781683	0.1	3.352285
22.783350	0.1	3.253341
22.785017	0.1	3.155291
22.786683	0.1	3.060162
22.788350	0.1	2.967656
22.790017	0.1	2.874315
22.791683	0.1	2.777577
22.793350	0.1	2.678573
22.795017	0.1	2.580345
22.796683	0.1	2.485275
22.798350	0.1	2.394796
22.800017	0.1	2.308488
22.801683	0.1	2.224624
22.803350	0.1	2.141714
22.805017	0.1	2.060056
22.806683	0.1	1.980960
22.808350	0.1	1.905799
22.810017	0.1	1.834810
22.811683	0.1	1.766324
22.813350	0.1	1.697779
22.815017	0.1	1.628399
22.816683	0.1	1.560986
22.818350	0.1	1.498163
22.820017	0.1	1.440466
22.821683	0.1	1.386702
22.823350	0.1	1.335800
22.825017	0.1	1.287699
22.826683	0.1	1.243830
22.828350	0.1	1.205325
22.830017	0.1	1.171768
22.831683	0.1	1.141012
22.833350	0.1	1.111567
22.835017	0.1	1.084089
22.836683	0.1	1.060307
22.838350	0.1	1.040280
22.840017	0.1	1.021683
22.841683	0.1	1.001954
22.843350	0.1	0.980318
22.845017	0.1	0.957429
22.846683	0.1	0.934064
22.848350	0.1	0.911415
22.850017	0.1	0.890553
22.851683	0.1	0.871539
22.853350	0.1	0.853419
22.855017	0.1	0.835896
22.856683	0.1	0.820220
22.858350	0.1	0.808120
22.860017	0.1	0.799835
22.861683	0.1	0.793815
22.863350	0.1	0.787497
22.865017	0.1	0.780165
22.866683	0.1	0.773370
22.868350	0.1	0.769854
22.870017	0.1	0.770927
22.871683	0.1	0.775397
22.873350	0.1	0.780642
22.875017	0.1	0.785410
22.876683	0.1	0.790536
22.878350	0.1	0.796199
22.880017	0.1	0.800788
22.881683	0.1	0.801921
22.883350	0.1	0.798762
22.885017	0.1	0.792861
22.886683	0.1	0.786543
22.888350	0.1	0.781357
22.890017	0.1	0.777364
22.891683	0.1	0.773966
22.893350	0.1	0.771523
22.895017	0.1	0.770271
22.896683	0.1	0.769854
22.898350	0.1	0.769734
22.900017	0.1	0.769794
22.901683	0.1	0.769019
22.903350	0.1	0.766695
22.905017	0.1	0.764370
22.906683	0.1	0.765383
22.908350	0.1	0.771761
22.910017	0.1	0.781477
22.911683	0.1	0.790060
22.913350	0.1	0.794828
22.915017	0.1	0.797451
22.916683	0.1	0.801742
22.918350	0.1	0.810385
22.920017	0.1	0.822425
22.921683	0.1	0.834107
22.923350	0.1	0.841796
22.925017	0.1	0.844538
22.926683	0.1	0.843823
22.928350	0.1	0.841916
22.930017	0.1	0.841379
22.931683	0.1	0.844777
22.933350	0.1	0.853121
22.935017	0.1	0.865340
22.936683	0.1	0.879705
22.938350	0.1	0.894189
22.940017	0.1	0.906527
22.941683	0.1	0.915349
22.943350	0.1	0.921428
22.945017	0.1	0.926673
22.946683	0.1	0.931799
22.948350	0.1	0.936329
22.950017	0.1	0.940383
22.951683	0.1	0.944972
22.953350	0.1	0.951588
22.955017	0.1	0.960708
22.956683	0.1	0.971556
22.958350	0.1	0.982940
22.960017	0.1	0.995934
22.961683	0.1	1.011670
22.963350	0.1	1.028836
22.965017	0.1	1.044631
22.966683	0.1	1.057863
22.968350	0.1	1.070142
22.970017	0.1	1.083553
22.971683	0.1	1.098394
22.973350	0.1	1.114011
22.975017	0.1	1.129806
22.976683	0.1	1.145542
22.978350	0.1	1.161099
22.980017	0.1	1.176000
22.981683	0.1	1.190007
22.983350	0.1	1.205206
22.985017	0.1	1.224518
22.986683	0.1	1.249313
22.988350	0.1	1.278102
22.990017	0.1	1.308441
22.991683	0.1	1.338840
22.993350	0.1	1.369059
22.995017	0.1	1.399160
22.996683	0.1	1.429021
22.998350	0.1	1.457453
23.000017	0.1	1.483500
23.001683	0.1	1.508653
23.003350	0.1	1.536191
23.005017	0.1	1.567125
23.006683	0.1	1.599729
23.008350	0.1	1.632393
23.010017	0.1	1.664162
23.011683	0.1	1.694977
23.013350	0.1	1.725733
23.015017	0.1	1.757503
23.016683	0.1	1.791954
23.018350	0.1	1.830459
23.020017	0.1	1.872242
23.021683	0.1	1.914203
23.023350	0.1	1.954258
23.025017	0.1	1.992405
23.026683	0.1	2.029181
23.028350	0.1	2.065063
23.030017	0.1	2.100349
23.031683	0.1	2.133966
23.033350	0.1	2.163947
23.035017	0.1	2.189219
23.036683	0.1	2.210677
23.038350	0.1	2.230883
23.040017	0.1	2.251446
23.041683	0.1	2.271533
23.043350	0.1	2.289713
23.045017	0.1	2.306283
23.046683	0.1	2.322614
23.048350	0.1	2.337754
23.050017	0.1	2.348840
23.051683	0.1	2.353788
23.053350	0.1	2.352834
23.055017	0.1	2.347410
23.056683	0.1	2.340078
23.058350	0.1	2.332389
23.060017	0.1	2.323568
23.061683	0.1	2.310455
23.063350	0.1	2.291381
23.065017	0.1	2.267838
23.066683	0.1	2.242386
23.068350	0.1	2.215862
23.070017	0.1	2.187848
23.071683	0.1	2.157569
23.073350	0.1	2.124548
23.075017	0.1	2.089083
23.076683	0.1	2.052367
23.078350	0.1	2.014637
23.080017	0.1	1.975298
23.081683	0.1	1.934350
23.083350	0.1	1.892984
23.085017	0.1	1.852810
23.086683	0.1	1.814544
23.088350	0.1	1.777530
23.090017	0.1	1.739085
23.091683	0.1	1.696587
23.093350	0.1	1.649082
23.095017	0.1	1.598418
23.096683	0.1	1.548410
23.098350	0.1	1.503170
23.100017	0.1	1.463592
23.101683	0.1	1.427591
23.103350	0.1	1.391769
23.105017	0.1	1.353026
23.106683	0.1	1.311064
23.108350	0.1	1.269162
23.110017	0.1	1.230657
23.111683	0.1	1.196444
23.113350	0.1	1.165688
23.115017	0.1	1.137495
23.116683	0.1	1.111746
23.118350	0.1	1.088381
23.120017	0.1	1.066208
23.121683	0.1	1.043081
23.123350	0.1	1.018524
23.125017	0.1	0.994146
23.126683	0.1	0.972092
23.128350	0.1	0.954151
23.130017	0.1	0.941157
23.131683	0.1	0.931144
23.133350	0.1	0.920713
23.135017	0.1	0.907898
23.136683	0.1	0.893772
23.138350	0.1	0.881374
23.140017	0.1	0.872254
23.141683	0.1	0.864208
23.143350	0.1	0.854492
23.145017	0.1	0.843644
23.146683	0.1	0.834465
23.148350	0.1	0.828266
23.150017	0.1	0.824630
23.151683	0.1	0.822365
23.153350	0.1	0.820637
23.155017	0.1	0.819564
23.156683	0.1	0.819683
23.158350	0.1	0.820518
23.160017	0.1	0.820875
23.161683	0.1	0.820458
23.163350	0.1	0.820518
23.165017	0.1	0.822544
23.166683	0.1	0.826299
23.168350	0.1	0.829399
23.170017	0.1	0.829041
23.171683	0.1	0.824690
23.173350	0.1	0.818431
23.175017	0.1	0.813484
23.176683	0.1	0.811100
23.178350	0.1	0.809550
23.180017	0.1	0.806034
23.181683	0.1	0.799954
23.183350	0.1	0.793397
23.185017	0.1	0.789344
23.186683	0.1	0.788510
23.188350	0.1	0.789225
23.190017	0.1	0.788808
23.191683	0.1	0.784814
23.193350	0.1	0.777304
23.195017	0.1	0.769079
23.196683	0.1	0.763416
23.198350	0.1	0.761271
23.200017	0.1	0.761151
23.201683	0.1	0.760376
23.203350	0.1	0.758290
23.205017	0.1	0.756264
23.206683	0.1	0.755310
23.208350	0.1	0.754058
23.210017	0.1	0.749767
23.211683	0.1	0.741601
23.213350	0.1	0.732482
23.215017	0.1	0.725985
23.216683	0.1	0.723064
23.218350	0.1	0.722051
23.220017	0.1	0.721157
23.221683	0.1	0.719309
23.223350	0.1	0.715911
23.225017	0.1	0.711203
23.226683	0.1	0.705719
23.228350	0.1	0.698507
23.230017	0.1	0.689387
23.231683	0.1	0.680804
23.233350	0.1	0.674725
23.235017	0.1	0.670970
23.236683	0.1	0.668585
23.238350	0.1	0.667095
23.240017	0.1	0.665367
23.241683	0.1	0.662088
23.243350	0.1	0.657260
23.245017	0.1	0.652850
23.246683	0.1	0.650466
23.248350	0.1	0.649691
23.250017	0.1	0.649035
23.251683	0.1	0.647903
23.253350	0.1	0.647903
23.255017	0.1	0.649929
23.256683	0.1	0.652075
23.258350	0.1	0.652194
23.260017	0.1	0.651062
23.261683	0.1	0.651062
23.263350	0.1	0.652969
23.265017	0.1	0.655174
23.266683	0.1	0.655890
23.268350	0.1	0.654817
23.270017	0.1	0.652969
23.271683	0.1	0.650883
23.273350	0.1	0.649273
23.275017	0.1	0.649214
23.276683	0.1	0.651360
23.278350	0.1	0.654638
23.280017	0.1	0.657678
23.281683	0.1	0.659823
23.283350	0.1	0.661612
23.285017	0.1	0.663996
23.286683	0.1	0.666618
23.288350	0.1	0.668407
23.290017	0.1	0.669420
23.291683	0.1	0.670910
23.293350	0.1	0.673950
23.295017	0.1	0.678659
23.296683	0.1	0.684738
23.298350	0.1	0.690639
23.300017	0.1	0.693321
23.301683	0.1	0.691235
23.303350	0.1	0.687122
23.305017	0.1	0.685573
23.306683	0.1	0.689149
23.308350	0.1	0.697017
23.310017	0.1	0.706375
23.311683	0.1	0.713587
23.313350	0.1	0.716806
23.315017	0.1	0.717104
23.316683	0.1	0.717580
23.318350	0.1	0.720024
23.320017	0.1	0.723124
23.321683	0.1	0.725091
23.323350	0.1	0.725746
23.325017	0.1	0.725269
23.326683	0.1	0.724673
23.328350	0.1	0.725508
23.330017	0.1	0.728369
23.331683	0.1	0.731468
23.333350	0.1	0.732899
23.335017	0.1	0.732601
23.336683	0.1	0.731945
23.338350	0.1	0.731587
23.340017	0.1	0.730991
23.341683	0.1	0.729621
23.343350	0.1	0.727236
23.345017	0.1	0.723839
23.346683	0.1	0.719309
23.348350	0.1	0.714183
23.350017	0.1	0.709832
23.351683	0.1	0.707030
23.353350	0.1	0.705540
23.355017	0.1	0.704169
23.356683	0.1	0.701964
23.358350	0.1	0.698507
23.360017	0.1	0.694156
23.361683	0.1	0.689626
23.363350	0.1	0.684619
23.365017	0.1	0.678659
23.366683	0.1	0.673652
23.368350	0.1	0.672817
23.370017	0.1	0.675976
23.371683	0.1	0.680029
23.373350	0.1	0.682712
23.375017	0.1	0.683308
23.376683	0.1	0.682354
23.378350	0.1	0.680804
23.380017	0.1	0.679314
23.381683	0.1	0.677347
23.383350	0.1	0.674248
23.385017	0.1	0.670970
23.386683	0.1	0.669003
23.388350	0.1	0.668466
23.390017	0.1	0.668466
23.391683	0.1	0.668168
23.393350	0.1	0.666618
23.395017	0.1	0.663459
23.396683	0.1	0.660598
23.398350	0.1	0.661075
23.400017	0.1	0.664592
23.401683	0.1	0.667989
23.403350	0.1	0.669539
23.405017	0.1	0.669956
23.406683	0.1	0.670493
23.408350	0.1	0.671387
23.410017	0.1	0.672638
23.411683	0.1	0.674367
23.413350	0.1	0.676990
23.415017	0.1	0.680864
23.416683	0.1	0.685155
23.418350	0.1	0.687838
23.420017	0.1	0.687182
23.421683	0.1	0.683606
23.423350	0.1	0.679612
23.425017	0.1	0.679076
23.426683	0.1	0.683665
23.428350	0.1	0.691176
23.430017	0.1	0.697911
23.431683	0.1	0.702143
23.433350	0.1	0.703216
23.435017	0.1	0.701129
23.436683	0.1	0.697196
23.438350	0.1	0.692725
23.440017	0.1	0.688493
23.441683	0.1	0.684977
23.443350	0.1	0.683188
23.445017	0.1	0.683546
23.446683	0.1	0.684381
23.448350	0.1	0.683606
23.450017	0.1	0.681162
23.451683	0.1	0.679135
23.453350	0.1	0.678897
23.455017	0.1	0.679910
23.456683	0.1	0.680506
23.458350	0.1	0.679910
23.460017	0.1	0.679314
23.461683	0.1	0.679612
23.463350	0.1	0.680029
23.465017	0.1	0.678659
23.466683	0.1	0.674486
23.468350	0.1	0.669062
23.470017	0.1	0.665605
23.471683	0.1	0.665605
23.473350	0.1	0.667453
23.475017	0.1	0.668824
23.476683	0.1	0.669062
23.478350	0.1	0.667691
23.480017	0.1	0.663877
23.481683	0.1	0.657618
23.483350	0.1	0.650108
23.485017	0.1	0.642896
23.486683	0.1	0.637293
23.488350	0.1	0.634968
23.490017	0.1	0.636756
23.491683	0.1	0.641346
23.493350	0.1	0.645638
23.495017	0.1	0.647485
23.496683	0.1	0.647962
23.498350	0.1	0.649154
23.500017	0.1	0.651479
23.501683	0.1	0.653565
23.503350	0.1	0.654817
23.505017	0.1	0.655651
23.506683	0.1	0.656545
23.508350	0.1	0.657857
23.510017	0.1	0.659943
23.511683	0.1	0.663281
23.513350	0.1	0.667453
23.515017	0.1	0.672162
23.516683	0.1	0.678062
23.518350	0.1	0.685692
23.520017	0.1	0.694692
23.521683	0.1	0.704467
23.523350	0.1	0.714183
23.525017	0.1	0.722647
23.526683	0.1	0.728369
23.528350	0.1	0.730932
23.530017	0.1	0.732660
23.531683	0.1	0.737190
23.533350	0.1	0.746191
23.535017	0.1	0.759065
23.536683	0.1	0.774920
23.538350	0.1	0.793695
23.540017	0.1	0.814259
23.541683	0.1	0.834584
23.543350	0.1	0.852883
23.545017	0.1	0.868201
23.546683	0.1	0.881434
23.548350	0.1	0.895202
23.550017	0.1	0.911832
23.551683	0.1	0.931263
23.553350	0.1	0.951648
23.555017	0.1	0.971794
23.556683	0.1	0.992596
23.558350	0.1	1.015186
23.560017	0.1	1.040697
23.561683	0.1	1.070440
23.563350	0.1	1.105011
23.565017	0.1	1.142562
23.566683	0.1	1.179576
23.568350	0.1	1.214445
23.570017	0.1	1.248062
23.571683	0.1	1.283526
23.573350	0.1	1.323998
23.575017	0.1	1.370192
23.576683	0.1	1.419544
23.578350	0.1	1.468778
23.580017	0.1	1.516521
23.581683	0.1	1.564324
23.583350	0.1	1.614869
23.585017	0.1	1.669347
23.586683	0.1	1.727402
23.588350	0.1	1.789093
23.590017	0.1	1.855552
23.591683	0.1	1.927197
23.593350	0.1	2.003431
23.595017	0.1	2.084077
23.596683	0.1	2.169609
23.598350	0.1	2.259433
23.600017	0.1	2.351642
23.601683	0.1	2.443969
23.603350	0.1	2.536237
23.605017	0.1	2.630472
23.606683	0.1	2.727986
23.608350	0.1	2.827704
23.610017	0.1	2.928913
23.611683	0.1	3.033400
23.613350	0.1	3.143966
23.615017	0.1	3.263354
23.616683	0.1	3.392339
23.618350	0.1	3.529251
23.620017	0.1	3.670871
23.621683	0.1	3.815055
23.623350	0.1	3.961921
23.625017	0.1	4.112304
23.626683	0.1	4.266978
23.628350	0.1	4.425645
23.630017	0.1	4.587531
23.631683	0.1	4.752040
23.633350	0.1	4.919648
23.635017	0.1	5.091966
23.636683	0.1	5.270720
23.638350	0.1	5.457282
23.640017	0.1	5.652726
23.641683	0.1	5.857706
23.643350	0.1	6.071628
23.645017	0.1	6.293238
23.646683	0.1	6.522477
23.648350	0.1	6.760598
23.650017	0.1	7.007242
23.651683	0.1	7.260085
23.653350	0.1	7.516087
23.655017	0.1	7.774055
23.656683	0.1	8.036435
23.658350	0.1	8.307875
23.660017	0.1	8.592606
23.661683	0.1	8.891881
23.663350	0.1	9.204507
23.665017	0.1	9.528578
23.666683	0.1	9.863377
23.668350	0.1	10.209680
23.670017	0.1	10.569037
23.671683	0.1	10.943354
23.673350	0.1	11.334003
23.675017	0.1	11.741877
23.676683	0.1	12.166262
23.678350	0.1	12.605549
23.680017	0.1	13.059200
23.681683	0.1	13.528169
23.683350	0.1	14.013589
23.685017	0.1	14.516176
23.686683	0.1	15.037299
23.688350	0.1	15.577138
23.690017	0.1	16.133250
23.691683	0.1	16.703607
23.693350	0.1	17.288567
23.695017	0.1	17.889382
23.696683	0.1	18.506170
23.698350	0.1	19.136609
23.700017	0.1	19.776345
23.701683	0.1	20.422043
23.703350	0.1	21.072806
23.705017	0.1	21.727265
23.706683	0.1	22.381545
23.708350	0.1	23.031177
23.710017	0.1	23.672940
23.711683	0.1	24.304868
23.713350	0.1	24.924876
23.715017	0.1	25.530042
23.716683	0.1	26.116313
23.718350	0.1	26.680471
23.720017	0.1	27.220668
23.721683	0.1	27.734341
23.723350	0.1	28.217317
23.725017	0.1	28.664591
23.726683	0.1	29.072227
23.728350	0.1	29.437007
23.730017	0.1	29.755654
23.731683	0.1	30.025305
23.733350	0.1	30.244591
23.735017	0.1	30.413451
23.736683	0.1	30.532064
23.738350	0.1	30.599536
23.740017	0.1	30.613007
23.741683	0.1	30.570330
23.743350	0.1	30.471923
23.745017	0.1	30.319931
23.746683	0.1	30.115547
23.748350	0.1	29.859247
23.750017	0.1	29.552044
23.751683	0.1	29.196264
23.753350	0.1	28.794946
23.755017	0.1	28.349342
23.756683	0.1	27.859153
23.758350	0.1	27.324380
23.760017	0.1	26.747824
23.761683	0.1	26.136579
23.763350	0.1	25.499047
23.765017	0.1	24.840237
23.766683	0.1	24.160744
23.768350	0.1	23.460509
23.770017	0.1	22.741319
23.771683	0.1	22.006513
23.773350	0.1	21.259726
23.775017	0.1	20.504595
23.776683	0.1	19.744815
23.778350	0.1	18.983842
23.780017	0.1	18.224360
23.781683	0.1	17.469288
23.783350	0.1	16.722263
23.785017	0.1	15.987457
23.786683	0.1	15.266539
23.788350	0.1	14.558197
23.790017	0.1	13.861359
23.791683	0.1	13.177515
23.793350	0.1	12.511552
23.795017	0.1	11.867762
23.796683	0.1	11.248172
23.798350	0.1	10.652841
23.800017	0.1	10.080755
23.801683	0.1	9.530783
23.803350	0.1	9.002030
23.805017	0.1	8.493782
23.806683	0.1	8.006096
23.808350	0.1	7.540822
23.810017	0.1	7.100106
23.811683	0.1	6.683946
23.813350	0.1	6.290317
23.815017	0.1	5.917669
23.816683	0.1	5.566240
23.818350	0.1	5.235672
23.820017	0.1	4.923642
23.821683	0.1	4.627288
23.823350	0.1	4.346371
23.825017	0.1	4.083395
23.826683	0.1	3.841937
23.828350	0.1	3.622592
23.830017	0.1	3.422439
23.831683	0.1	3.236354
23.833350	0.1	3.059566
23.835017	0.1	2.889514
23.836683	0.1	2.727091
23.838350	0.1	2.575696
23.840017	0.1	2.437711
23.841683	0.1	2.312958
23.843350	0.1	2.199292
23.845017	0.1	2.094209
23.846683	0.1	1.996875
23.848350	0.1	1.907408
23.850017	0.1	1.824975
23.851683	0.1	1.747668
23.853350	0.1	1.674593
23.855017	0.1	1.607180
23.856683	0.1	1.547337
23.858350	0.1	1.493931
23.860017	0.1	1.443207
23.861683	0.1	1.392722
23.863350	0.1	1.343906
23.865017	0.1	1.300216
23.866683	0.1	1.263857
23.868350	0.1	1.234114
23.870017	0.1	1.208961
23.871683	0.1	1.185834
23.873350	0.1	1.162827
23.875017	0.1	1.139343
23.876683	0.1	1.115859
23.878350	0.1	1.092672
23.880017	0.1	1.069903
23.881683	0.1	1.048803
23.883350	0.1	1.031399
23.885017	0.1	1.018465
23.886683	0.1	1.008511
23.888350	0.1	0.998735
23.890017	0.1	0.987113
23.891683	0.1	0.973463
23.893350	0.1	0.959516
23.895017	0.1	0.947475
23.896683	0.1	0.937700
23.898350	0.1	0.928283
23.900017	0.1	0.917375
23.901683	0.1	0.905454
23.903350	0.1	0.894070
23.905017	0.1	0.884116
23.906683	0.1	0.874996
23.908350	0.1	0.865579
23.910017	0.1	0.856102
23.911683	0.1	0.847817
23.913350	0.1	0.841975
23.915017	0.1	0.838459
23.916683	0.1	0.835359
23.918350	0.1	0.830293
23.920017	0.1	0.823796
23.921683	0.1	0.818372
23.923350	0.1	0.814557
23.925017	0.1	0.809908
23.926683	0.1	0.801921
23.928350	0.1	0.790596
23.930017	0.1	0.777900
23.931683	0.1	0.766695
23.933350	0.1	0.759065
23.935017	0.1	0.755429
23.936683	0.1	0.754416
23.938350	0.1	0.754356
23.940017	0.1	0.753522
23.941683	0.1	0.750482
23.943350	0.1	0.744998
23.945017	0.1	0.737667
23.946683	0.1	0.729144
23.948350	0.1	0.719845
23.950017	0.1	0.710487
23.951683	0.1	0.701249
23.953350	0.1	0.692070
23.955017	0.1	0.683606
23.956683	0.1	0.676394
23.958350	0.1	0.670493
23.960017	0.1	0.666559
23.961683	0.1	0.665903
23.963350	0.1	0.668705
23.965017	0.1	0.673235
23.966683	0.1	0.676036
23.968350	0.1	0.673890
23.970017	0.1	0.667214
23.971683	0.1	0.660241
23.973350	0.1	0.656307
23.975017	0.1	0.654638
23.976683	0.1	0.651777
23.978350	0.1	0.645995
23.980017	0.1	0.638127
23.981683	0.1	0.630081
23.983350	0.1	0.622809
23.985017	0.1	0.615656
23.986683	0.1	0.608265
23.988350	0.1	0.602126
23.990017	0.1	0.599384
23.991683	0.1	0.601292
23.993350	0.1	0.606716
23.995017	0.1	0.612497
23.996683	0.1	0.615478
23.998350	0.1	0.613987
24.000017	0.1	0.608742
24.001683	0.1	0.602305
24.003350	0.1	0.598371
24.005017	0.1	0.599563
24.006683	0.1	0.605524
24.008350	0.1	0.613391
24.010017	0.1	0.619948
24.011683	0.1	0.623286
24.013350	0.1	0.623584
24.015017	0.1	0.622571
24.016683	0.1	0.622630
24.018350	0.1	0.624001
24.020017	0.1	0.624597
24.021683	0.1	0.622392
24.023350	0.1	0.618637
24.025017	0.1	0.616670
24.026683	0.1	0.618815
24.028350	0.1	0.624716
24.030017	0.1	0.631332
24.031683	0.1	0.634968
24.033350	0.1	0.634074
24.035017	0.1	0.629962
24.036683	0.1	0.626028
24.038350	0.1	0.626266
24.040017	0.1	0.632584
24.041683	0.1	0.642955
24.043350	0.1	0.653327
24.045017	0.1	0.661612
24.046683	0.1	0.668228
24.048350	0.1	0.673711
24.050017	0.1	0.678062
24.051683	0.1	0.681162
24.053350	0.1	0.683248
24.055017	0.1	0.685275
24.056683	0.1	0.688136
24.058350	0.1	0.692248
24.060017	0.1	0.698030
24.061683	0.1	0.705957
24.063350	0.1	0.716150
24.065017	0.1	0.728011
24.066683	0.1	0.740469
24.068350	0.1	0.751793
24.070017	0.1	0.759304
24.071683	0.1	0.762105
24.073350	0.1	0.762641
24.075017	0.1	0.765145
24.076683	0.1	0.772059
24.078350	0.1	0.782907
24.080017	0.1	0.797093
24.081683	0.1	0.814974
24.083350	0.1	0.835836
24.085017	0.1	0.856996
24.086683	0.1	0.875652
24.088350	0.1	0.888884
24.090017	0.1	0.894964
24.091683	0.1	0.895858
24.093350	0.1	0.896096
24.095017	0.1	0.898957
24.096683	0.1	0.905395
24.098350	0.1	0.915110
24.100017	0.1	0.927091
24.101683	0.1	0.939488
24.103350	0.1	0.950337
24.105017	0.1	0.958383
24.106683	0.1	0.963271
24.108350	0.1	0.966013
24.110017	0.1	0.969172
24.111683	0.1	0.974596
24.113350	0.1	0.981271
24.115017	0.1	0.986099
24.116683	0.1	0.988185
24.118350	0.1	0.989795
24.120017	0.1	0.993729
24.121683	0.1	1.000524
24.123350	0.1	1.008570
24.125017	0.1	1.014888
24.126683	0.1	1.017094
24.128350	0.1	1.014292
24.130017	0.1	1.007795
24.131683	0.1	1.000643
24.133350	0.1	0.995576
24.135017	0.1	0.993371
24.136683	0.1	0.992298
24.138350	0.1	0.990510
24.140017	0.1	0.988782
24.141683	0.1	0.989318
24.143350	0.1	0.992179
24.145017	0.1	0.994921
24.146683	0.1	0.996411
24.148350	0.1	0.997424
24.150017	0.1	0.998080
24.151683	0.1	0.996888
24.153350	0.1	0.994146
24.155017	0.1	0.991821
24.156683	0.1	0.991106
24.158350	0.1	0.991345
24.160017	0.1	0.991285
24.161683	0.1	0.989556
24.163350	0.1	0.985861
24.165017	0.1	0.982285
24.166683	0.1	0.981569
24.168350	0.1	0.985086
24.170017	0.1	0.991643
24.171683	0.1	0.999093
24.173350	0.1	1.005292
24.175017	0.1	1.009405
24.176683	0.1	1.011610
24.178350	0.1	1.013339
24.180017	0.1	1.016319
24.181683	0.1	1.020670
24.183350	0.1	1.024842
24.185017	0.1	1.027763
24.186683	0.1	1.030862
24.188350	0.1	1.036584
24.190017	0.1	1.046240
24.191683	0.1	1.058877
24.193350	0.1	1.071870
24.195017	0.1	1.083195
24.196683	0.1	1.093090
24.198350	0.1	1.101971
24.200017	0.1	1.109958
24.201683	0.1	1.117528
24.203350	0.1	1.126111
24.205017	0.1	1.136601
24.206683	0.1	1.148641
24.208350	0.1	1.161337
24.210017	0.1	1.174271
24.211683	0.1	1.188099
24.213350	0.1	1.203001
24.215017	0.1	1.217425
24.216683	0.1	1.228929
24.218350	0.1	1.236618
24.220017	0.1	1.242459
24.221683	0.1	1.249850
24.223350	0.1	1.260459
24.225017	0.1	1.273155
24.226683	0.1	1.285851
24.228350	0.1	1.297236
24.230017	0.1	1.307011
24.231683	0.1	1.315773
24.233350	0.1	1.324952
24.235017	0.1	1.335502
24.236683	0.1	1.346648
24.238350	0.1	1.355887
24.240017	0.1	1.361907
24.241683	0.1	1.366198
24.243350	0.1	1.371741
24.245017	0.1	1.378656
24.246683	0.1	1.383901
24.248350	0.1	1.383603
24.250017	0.1	1.376987
24.251683	0.1	1.366496
24.253350	0.1	1.355171
24.255017	0.1	1.345217
24.256683	0.1	1.337707
24.258350	0.1	1.332939
24.260017	0.1	1.329959
24.261683	0.1	1.326561
24.263350	0.1	1.320720
24.265017	0.1	1.311600
24.266683	0.1	1.298785
24.268350	0.1	1.281858
24.270017	0.1	1.261115
24.271683	0.1	1.238346
24.273350	0.1	1.215577
24.275017	0.1	1.193523
24.276683	0.1	1.171649
24.278350	0.1	1.148760
24.280017	0.1	1.123905
24.281683	0.1	1.098156
24.283350	0.1	1.073718
24.285017	0.1	1.050949
24.286683	0.1	1.028180
24.288350	0.1	1.005352
24.290017	0.1	0.983775
24.291683	0.1	0.963628
24.293350	0.1	0.942886
24.295017	0.1	0.919759
24.296683	0.1	0.894070
24.298350	0.1	0.867069
24.300017	0.1	0.839591
24.301683	0.1	0.812113
24.303350	0.1	0.786066
24.305017	0.1	0.763893
24.306683	0.1	0.746787
24.308350	0.1	0.733554
24.310017	0.1	0.721812
24.311683	0.1	0.710011
24.313350	0.1	0.697434
24.315017	0.1	0.684261
24.316683	0.1	0.670850
24.318350	0.1	0.656843
24.320017	0.1	0.641644
24.321683	0.1	0.626326
24.323350	0.1	0.612676
24.325017	0.1	0.602126
24.326683	0.1	0.595152
24.328350	0.1	0.590682
24.330017	0.1	0.586331
24.331683	0.1	0.579596
24.333350	0.1	0.569522
24.335017	0.1	0.557065
24.336683	0.1	0.544548
24.338350	0.1	0.534296
24.340017	0.1	0.527442
24.341683	0.1	0.523090
24.343350	0.1	0.518799
24.345017	0.1	0.512421
24.346683	0.1	0.503659
24.348350	0.1	0.494659
24.350017	0.1	0.488281
24.351683	0.1	0.485361
24.353350	0.1	0.483871
24.355017	0.1	0.481665
24.356683	0.1	0.479341
24.358350	0.1	0.478566
24.360017	0.1	0.480294
24.361683	0.1	0.484228
24.363350	0.1	0.488937
24.365017	0.1	0.492275
24.366683	0.1	0.491977
24.368350	0.1	0.487924
24.370017	0.1	0.482321
24.371683	0.1	0.477850
24.373350	0.1	0.475824
24.375017	0.1	0.476122
24.376683	0.1	0.477254
24.378350	0.1	0.478208
24.380017	0.1	0.479341
24.381683	0.1	0.481486
24.383350	0.1	0.483215
24.385017	0.1	0.481486
24.386683	0.1	0.475645
24.388350	0.1	0.468791
24.390017	0.1	0.464737
24.391683	0.1	0.464439
24.393350	0.1	0.466108
24.395017	0.1	0.467658
24.396683	0.1	0.468910
24.398350	0.1	0.470877
24.400017	0.1	0.474155
24.401683	0.1	0.478506
24.403350	0.1	0.483036
24.405017	0.1	0.486374
24.406683	0.1	0.487864
24.408350	0.1	0.488162
24.410017	0.1	0.488043
24.411683	0.1	0.487566
24.413350	0.1	0.487268
24.415017	0.1	0.487804
24.416683	0.1	0.489652
24.418350	0.1	0.492752
24.420017	0.1	0.496566
24.421683	0.1	0.499725
24.423350	0.1	0.501037
24.425017	0.1	0.500977
24.426683	0.1	0.501752
24.428350	0.1	0.504971
24.430017	0.1	0.510216
24.431683	0.1	0.516057
24.433350	0.1	0.520229
24.435017	0.1	0.520051
24.436683	0.1	0.514925
24.438350	0.1	0.506461
24.440017	0.1	0.497520
24.441683	0.1	0.491321
24.443350	0.1	0.491023
24.445017	0.1	0.497162
24.446683	0.1	0.506282
24.448350	0.1	0.514448
24.450017	0.1	0.520468
24.451683	0.1	0.525594
24.453350	0.1	0.530899
24.455017	0.1	0.536561
24.456683	0.1	0.541270
24.458350	0.1	0.542462
24.460017	0.1	0.538051
24.461683	0.1	0.529408
24.463350	0.1	0.520587
24.465017	0.1	0.515163
24.466683	0.1	0.514507
24.468350	0.1	0.517249
24.470017	0.1	0.521183
24.471683	0.1	0.524521
24.473350	0.1	0.526726
24.475017	0.1	0.528455
24.476683	0.1	0.529945
24.478350	0.1	0.530779
24.480017	0.1	0.531435
24.481683	0.1	0.533164
24.483350	0.1	0.536919
24.485017	0.1	0.542283
24.486683	0.1	0.547886
24.488350	0.1	0.552416
24.490017	0.1	0.554621
24.491683	0.1	0.553429
24.493350	0.1	0.548244
24.495017	0.1	0.540972
24.496683	0.1	0.535369
24.498350	0.1	0.534713
24.500017	0.1	0.539482
24.501683	0.1	0.546694
24.503350	0.1	0.552297
24.505017	0.1	0.553846
24.506683	0.1	0.551403
24.508350	0.1	0.546455
24.510017	0.1	0.541389
24.511683	0.1	0.538766
24.513350	0.1	0.539720
24.515017	0.1	0.543416
24.516683	0.1	0.548303
24.518350	0.1	0.553489
24.520017	0.1	0.558257
24.521683	0.1	0.561714
24.523350	0.1	0.562787
24.525017	0.1	0.560582
24.526683	0.1	0.555456
24.528350	0.1	0.549555
24.530017	0.1	0.545144
24.531683	0.1	0.543296
24.533350	0.1	0.543654
24.535017	0.1	0.544786
24.536683	0.1	0.545979
24.538350	0.1	0.547707
24.540017	0.1	0.550687
24.541683	0.1	0.554979
24.543350	0.1	0.559390
24.545017	0.1	0.561774
24.546683	0.1	0.561237
24.548350	0.1	0.559509
24.550017	0.1	0.559092
24.551683	0.1	0.560463
24.553350	0.1	0.561416
24.555017	0.1	0.558853
24.556683	0.1	0.550926
24.558350	0.1	0.539422
24.560017	0.1	0.529051
24.561683	0.1	0.523508
24.563350	0.1	0.522852
24.565017	0.1	0.524819
24.566683	0.1	0.526786
24.568350	0.1	0.526667
24.570017	0.1	0.523448
24.571683	0.1	0.518501
24.573350	0.1	0.515044
24.575017	0.1	0.514627
24.576683	0.1	0.516593
24.578350	0.1	0.519395
24.580017	0.1	0.522256
24.581683	0.1	0.524581
24.583350	0.1	0.525534
24.585017	0.1	0.524700
24.586683	0.1	0.522435
24.588350	0.1	0.520110
24.590017	0.1	0.519097
24.591683	0.1	0.518560
24.593350	0.1	0.517249
24.595017	0.1	0.515640
24.596683	0.1	0.515342
24.598350	0.1	0.516057
24.600017	0.1	0.515878
24.601683	0.1	0.513434
24.603350	0.1	0.509620
24.605017	0.1	0.506341
24.606683	0.1	0.505447
24.608350	0.1	0.507832
24.610017	0.1	0.512183
24.611683	0.1	0.517190
24.613350	0.1	0.522852
24.615017	0.1	0.528514
24.616683	0.1	0.532150
24.618350	0.1	0.532210
24.620017	0.1	0.529528
24.621683	0.1	0.526130
24.623350	0.1	0.524104
24.625017	0.1	0.524044
24.626683	0.1	0.524879
24.628350	0.1	0.525236
24.630017	0.1	0.524640
24.631683	0.1	0.522733
24.633350	0.1	0.519335
24.635017	0.1	0.515699
24.636683	0.1	0.514746
24.638350	0.1	0.517845
24.640017	0.1	0.523686
24.641683	0.1	0.530362
24.643350	0.1	0.536859
24.645017	0.1	0.542700
24.646683	0.1	0.546932
24.648350	0.1	0.548303
24.650017	0.1	0.545919
24.651683	0.1	0.539660
24.653350	0.1	0.530839
24.655017	0.1	0.522554
24.656683	0.1	0.518382
24.658350	0.1	0.520229
24.660017	0.1	0.527024
24.661683	0.1	0.535548
24.663350	0.1	0.542700
24.665017	0.1	0.546813
24.666683	0.1	0.548542
24.668350	0.1	0.549257
24.670017	0.1	0.549614
24.671683	0.1	0.548959
24.673350	0.1	0.547230
24.675017	0.1	0.545681
24.676683	0.1	0.545085
24.678350	0.1	0.544667
24.680017	0.1	0.544250
24.681683	0.1	0.544548
24.683350	0.1	0.546336
24.685017	0.1	0.549138
24.686683	0.1	0.552774
24.688350	0.1	0.558376
24.690017	0.1	0.566065
24.691683	0.1	0.573158
24.693350	0.1	0.576794
24.695017	0.1	0.576496
24.696683	0.1	0.573218
24.698350	0.1	0.568152
24.700017	0.1	0.562251
24.701683	0.1	0.556529
24.703350	0.1	0.551641
24.705017	0.1	0.548184
24.706683	0.1	0.547111
24.708350	0.1	0.548184
24.710017	0.1	0.550449
24.711683	0.1	0.552654
24.713350	0.1	0.553608
24.715017	0.1	0.552475
24.716683	0.1	0.549495
24.718350	0.1	0.546277
24.720017	0.1	0.543594
24.721683	0.1	0.540853
24.723350	0.1	0.537932
24.725017	0.1	0.535369
24.726683	0.1	0.533402
24.728350	0.1	0.531435
24.730017	0.1	0.528932
24.731683	0.1	0.525773
24.733350	0.1	0.522971
24.735017	0.1	0.521302
24.736683	0.1	0.519633
24.738350	0.1	0.515878
24.740017	0.1	0.511050
24.741683	0.1	0.508606
24.743350	0.1	0.509858
24.745017	0.1	0.511467
24.746683	0.1	0.508726
24.748350	0.1	0.500798
24.750017	0.1	0.491679
24.751683	0.1	0.486791
24.753350	0.1	0.488520
24.755017	0.1	0.495732
24.756683	0.1	0.504494
24.758350	0.1	0.510156
24.760017	0.1	0.510037
24.761683	0.1	0.505507
24.763350	0.1	0.500798
24.765017	0.1	0.498772
24.766683	0.1	0.497997
24.768350	0.1	0.495255
24.770017	0.1	0.489950
24.771683	0.1	0.484169
24.773350	0.1	0.480175
24.775017	0.1	0.478566
24.776683	0.1	0.478864
24.778350	0.1	0.480652
24.780017	0.1	0.483751
24.781683	0.1	0.486851
24.783350	0.1	0.487924
24.785017	0.1	0.485480
24.786683	0.1	0.479817
24.788350	0.1	0.472963
24.790017	0.1	0.467479
24.791683	0.1	0.465274
24.793350	0.1	0.466704
24.795017	0.1	0.470459
24.796683	0.1	0.474215
24.798350	0.1	0.475705
24.800017	0.1	0.473797
24.801683	0.1	0.469327
24.803350	0.1	0.463784
24.805017	0.1	0.458062
24.806683	0.1	0.453830
24.808350	0.1	0.453413
24.810017	0.1	0.457943
24.811683	0.1	0.465453
24.813350	0.1	0.472367
24.815017	0.1	0.476360
24.816683	0.1	0.478089
24.818350	0.1	0.479758
24.820017	0.1	0.483096
24.821683	0.1	0.487745
24.823350	0.1	0.491679
24.825017	0.1	0.493348
24.826683	0.1	0.493944
24.828350	0.1	0.496924
24.830017	0.1	0.504851
24.831683	0.1	0.517309
24.833350	0.1	0.531673
24.835017	0.1	0.545204
24.836683	0.1	0.556171
24.838350	0.1	0.562787
24.840017	0.1	0.564337
24.841683	0.1	0.562429
24.843350	0.1	0.560582
24.845017	0.1	0.562370
24.846683	0.1	0.570715
24.848350	0.1	0.585556
24.850017	0.1	0.602424
24.851683	0.1	0.616014
24.853350	0.1	0.624001
24.855017	0.1	0.628233
24.856683	0.1	0.632703
24.858350	0.1	0.640154
24.860017	0.1	0.651717
24.861683	0.1	0.667870
24.863350	0.1	0.687242
24.865017	0.1	0.706792
24.866683	0.1	0.723958
24.868350	0.1	0.739098
24.870017	0.1	0.754416
24.871683	0.1	0.771225
24.873350	0.1	0.788868
24.875017	0.1	0.806391
24.876683	0.1	0.824094
24.878350	0.1	0.842750
24.880017	0.1	0.862420
24.881683	0.1	0.882149
24.883350	0.1	0.900567
24.885017	0.1	0.916719
24.886683	0.1	0.931740
24.888350	0.1	0.948310
24.890017	0.1	0.968754
24.891683	0.1	0.993371
24.893350	0.1	1.020849
24.895017	0.1	1.051128
24.896683	0.1	1.085341
24.898350	0.1	1.123607
24.900017	0.1	1.163542
24.901683	0.1	1.201451
24.903350	0.1	1.234353
24.905017	0.1	1.262069
24.906683	0.1	1.287282
24.908350	0.1	1.314044
24.910017	0.1	1.345575
24.911683	0.1	1.382351
24.913350	0.1	1.421630
24.915017	0.1	1.460314
24.916683	0.1	1.496792
24.918350	0.1	1.531839
24.920017	0.1	1.566768
24.921683	0.1	1.603127
24.923350	0.1	1.641393
24.925017	0.1	1.680374
24.926683	0.1	1.718342
24.928350	0.1	1.754284
24.930017	0.1	1.788437
24.931683	0.1	1.821578
24.933350	0.1	1.854599
24.935017	0.1	1.887858
24.936683	0.1	1.920521
24.938350	0.1	1.951993
24.940017	0.1	1.981855
24.941683	0.1	2.008379
24.943350	0.1	2.029896
24.945017	0.1	2.047181
24.946683	0.1	2.063036
24.948350	0.1	2.080441
24.950017	0.1	2.100647
24.951683	0.1	2.121985
24.953350	0.1	2.140343
24.955017	0.1	2.151609
24.956683	0.1	2.153754
24.958350	0.1	2.147198
24.960017	0.1	2.134264
24.961683	0.1	2.118647
24.963350	0.1	2.103806
24.965017	0.1	2.090335
24.966683	0.1	2.076030
24.968350	0.1	2.058447
24.970017	0.1	2.038062
24.971683	0.1	2.016902
24.973350	0.1	1.996100
24.975017	0.1	1.974762
24.976683	0.1	1.951337
24.978350	0.1	1.925230
24.980017	0.1	1.896739
24.981683	0.1	1.868069
24.983350	0.1	1.841009
24.985017	0.1	1.815260
24.986683	0.1	1.788735
24.988350	0.1	1.758993
24.990017	0.1	1.724243
24.991683	0.1	1.683474
24.993350	0.1	1.637280
24.995017	0.1	1.588404
24.996683	0.1	1.541793
24.998350	0.1	1.501978
25.000017	0.1	1.469135
25.001683	0.1	1.438916
25.003350	0.1	1.406133
25.005017	0.1	1.369298
25.006683	0.1	1.330316
25.008350	0.1	1.291990
25.010017	0.1	1.255393
25.011683	0.1	1.220048
25.013350	0.1	1.184702
25.015017	0.1	1.147568
25.016683	0.1	1.108170
25.018350	0.1	1.067638
25.020017	0.1	1.028955
25.021683	0.1	0.995755
25.023350	0.1	0.969887
25.025017	0.1	0.949323
25.026683	0.1	0.929654
25.028350	0.1	0.906885
25.030017	0.1	0.880897
25.031683	0.1	0.854373
25.033350	0.1	0.830233
25.035017	0.1	0.809610
25.036683	0.1	0.791431
25.038350	0.1	0.772893
25.040017	0.1	0.752032
25.041683	0.1	0.730693
25.043350	0.1	0.712812
25.045017	0.1	0.699461
25.046683	0.1	0.688314
25.048350	0.1	0.676990
25.050017	0.1	0.664532
25.051683	0.1	0.651479
25.053350	0.1	0.638545
25.055017	0.1	0.626206
25.056683	0.1	0.614941
25.058350	0.1	0.605822
25.060017	0.1	0.599444
25.061683	0.1	0.595152
25.063350	0.1	0.591815
25.065017	0.1	0.588357
25.066683	0.1	0.584245
25.068350	0.1	0.579417
25.070017	0.1	0.574291
25.071683	0.1	0.568807
25.073350	0.1	0.562429
25.075017	0.1	0.555575
25.076683	0.1	0.550032
25.078350	0.1	0.547648
25.080017	0.1	0.548601
25.081683	0.1	0.551522
25.083350	0.1	0.554323
25.085017	0.1	0.554383
25.086683	0.1	0.550330
25.088350	0.1	0.543892
25.090017	0.1	0.537872
25.091683	0.1	0.533462
25.093350	0.1	0.529707
25.095017	0.1	0.525296
25.096683	0.1	0.520647
25.098350	0.1	0.517488
25.100017	0.1	0.516892
25.101683	0.1	0.518858
25.103350	0.1	0.521719
25.105017	0.1	0.522733
25.106683	0.1	0.519633
25.108350	0.1	0.512242
25.110017	0.1	0.502825
25.111683	0.1	0.495076
25.113350	0.1	0.491440
25.115017	0.1	0.491202
25.116683	0.1	0.491500
25.118350	0.1	0.490487
25.120017	0.1	0.488043
25.121683	0.1	0.484645
25.123350	0.1	0.481784
25.125017	0.1	0.481188
25.126683	0.1	0.482082
25.128350	0.1	0.482678
25.130017	0.1	0.482798
25.131683	0.1	0.484049
25.133350	0.1	0.486672
25.135017	0.1	0.488818
25.136683	0.1	0.489533
25.138350	0.1	0.489116
25.140017	0.1	0.488579
25.141683	0.1	0.488758
25.143350	0.1	0.490010
25.145017	0.1	0.492275
25.146683	0.1	0.494957
25.148350	0.1	0.496864
25.150017	0.1	0.495970
25.151683	0.1	0.491500
25.153350	0.1	0.484884
25.155017	0.1	0.478566
25.156683	0.1	0.474453
25.158350	0.1	0.474572
25.160017	0.1	0.479579
25.161683	0.1	0.487566
25.163350	0.1	0.495255
25.165017	0.1	0.499547
25.166683	0.1	0.499308
25.168350	0.1	0.496328
25.170017	0.1	0.493884
25.171683	0.1	0.494063
25.173350	0.1	0.497103
25.175017	0.1	0.501275
25.176683	0.1	0.503600
25.178350	0.1	0.502050
25.180017	0.1	0.497460
25.181683	0.1	0.492156
25.183350	0.1	0.488281
25.185017	0.1	0.485837
25.186683	0.1	0.483632
25.188350	0.1	0.482023
25.190017	0.1	0.483334
25.191683	0.1	0.489056
25.193350	0.1	0.497520
25.195017	0.1	0.506043
25.196683	0.1	0.513315
25.198350	0.1	0.519335
25.200017	0.1	0.524282
25.201683	0.1	0.528395
25.203350	0.1	0.532329
25.205017	0.1	0.536621
25.206683	0.1	0.540912
25.208350	0.1	0.544310
25.210017	0.1	0.546992
25.211683	0.1	0.550807
25.213350	0.1	0.556946
25.215017	0.1	0.563741
25.216683	0.1	0.568271
25.218350	0.1	0.569701
25.220017	0.1	0.569761
25.221683	0.1	0.571072
25.223350	0.1	0.574410
25.225017	0.1	0.578165
25.226683	0.1	0.580788
25.228350	0.1	0.582218
25.230017	0.1	0.583768
25.231683	0.1	0.586927
25.233350	0.1	0.592709
25.235017	0.1	0.601113
25.236683	0.1	0.611007
25.238350	0.1	0.621080
25.240017	0.1	0.630677
25.241683	0.1	0.639916
25.243350	0.1	0.649333
25.245017	0.1	0.658989
25.246683	0.1	0.667691
25.248350	0.1	0.674486
25.250017	0.1	0.680506
25.251683	0.1	0.687718
25.253350	0.1	0.696540
25.255017	0.1	0.706255
25.256683	0.1	0.716627
25.258350	0.1	0.728607
25.260017	0.1	0.743866
25.261683	0.1	0.763357
25.263350	0.1	0.786126
25.265017	0.1	0.809491
25.266683	0.1	0.830412
25.268350	0.1	0.846863
25.270017	0.1	0.858486
25.271683	0.1	0.866830
25.273350	0.1	0.873983
25.275017	0.1	0.881732
25.276683	0.1	0.891149
25.278350	0.1	0.903070
25.280017	0.1	0.918508
25.281683	0.1	0.938058
25.283350	0.1	0.960827
25.285017	0.1	0.984252
25.286683	0.1	1.005292
25.288350	0.1	1.022935
25.290017	0.1	1.039028
25.291683	0.1	1.055956
25.293350	0.1	1.074314
25.295017	0.1	1.094043
25.296683	0.1	1.114488
25.298350	0.1	1.134396
25.300017	0.1	1.153529
25.301683	0.1	1.173794
25.303350	0.1	1.196981
25.305017	0.1	1.221955
25.306683	0.1	1.246452
25.308350	0.1	1.270235
25.310017	0.1	1.294434
25.311683	0.1	1.319528
25.313350	0.1	1.344860
25.315017	0.1	1.369476
25.316683	0.1	1.392841
25.318350	0.1	1.415134
25.320017	0.1	1.438201
25.321683	0.1	1.464367
25.323350	0.1	1.494110
25.325017	0.1	1.525641
25.326683	0.1	1.556575
25.328350	0.1	1.586259
25.330017	0.1	1.616776
25.331683	0.1	1.650751
25.333350	0.1	1.689077
25.335017	0.1	1.731157
25.336683	0.1	1.775563
25.338350	0.1	1.819253
25.340017	0.1	1.859546
25.341683	0.1	1.897276
25.343350	0.1	1.935482
25.345017	0.1	1.975596
25.346683	0.1	2.015829
25.348350	0.1	2.053917
25.350017	0.1	2.089858
25.351683	0.1	2.125323
25.353350	0.1	2.162039
25.355017	0.1	2.200246
25.356683	0.1	2.238572
25.358350	0.1	2.274811
25.360017	0.1	2.306700
25.361683	0.1	2.333403
25.363350	0.1	2.356112
25.365017	0.1	2.376974
25.366683	0.1	2.398133
25.368350	0.1	2.420664
25.370017	0.1	2.444029
25.371683	0.1	2.466798
25.373350	0.1	2.488017
25.375017	0.1	2.507270
25.376683	0.1	2.523542
25.378350	0.1	2.535761
25.380017	0.1	2.542436
25.381683	0.1	2.542555
25.383350	0.1	2.536476
25.385017	0.1	2.526462
25.386683	0.1	2.514541
25.388350	0.1	2.500832
25.390017	0.1	2.485395
25.391683	0.1	2.469361
25.393350	0.1	2.453387
25.395017	0.1	2.435923
25.396683	0.1	2.413631
25.398350	0.1	2.385259
25.400017	0.1	2.352715
25.401683	0.1	2.318323
25.403350	0.1	2.283216
25.405017	0.1	2.247095
25.406683	0.1	2.209544
25.408350	0.1	2.171457
25.410017	0.1	2.134442
25.411683	0.1	2.098143
25.413350	0.1	2.059877
25.415017	0.1	2.017558
25.416683	0.1	1.972437
25.418350	0.1	1.927853
25.420017	0.1	1.885891
25.421683	0.1	1.845360
25.423350	0.1	1.804590
25.425017	0.1	1.763582
25.426683	0.1	1.723647
25.428350	0.1	1.685798
25.430017	0.1	1.649678
25.431683	0.1	1.614034
25.433350	0.1	1.578987
25.435017	0.1	1.545966
25.436683	0.1	1.515806
25.438350	0.1	1.487911
25.440017	0.1	1.460672
25.441683	0.1	1.432955
25.443350	0.1	1.404286
25.445017	0.1	1.374960
25.446683	0.1	1.345933
25.448350	0.1	1.318574
25.450017	0.1	1.292646
25.451683	0.1	1.266658
25.453350	0.1	1.240790
25.455017	0.1	1.217663
25.456683	0.1	1.199663
25.458350	0.1	1.186133
25.460017	0.1	1.173019
25.461683	0.1	1.155138
25.463350	0.1	1.129866
25.465017	0.1	1.099289
25.466683	0.1	1.069367
25.468350	0.1	1.045942
25.470017	0.1	1.029611
25.471683	0.1	1.015902
25.473350	0.1	1.000464
25.475017	0.1	0.982702
25.476683	0.1	0.964284
25.478350	0.1	0.946879
25.480017	0.1	0.931680
25.481683	0.1	0.919163
25.483350	0.1	0.908315
25.485017	0.1	0.897706
25.486683	0.1	0.887752
25.488350	0.1	0.880659
25.490017	0.1	0.877559
25.491683	0.1	0.876427
25.493350	0.1	0.874341
25.495017	0.1	0.869513
25.496683	0.1	0.861883
25.498350	0.1	0.852048
25.500017	0.1	0.840843
25.501683	0.1	0.829101
25.503350	0.1	0.818551
25.505017	0.1	0.811636
25.506683	0.1	0.809491
25.508350	0.1	0.811160
25.510017	0.1	0.814974
25.511683	0.1	0.819385
25.513350	0.1	0.822604
25.515017	0.1	0.822783
25.516683	0.1	0.819445
25.518350	0.1	0.814676
25.520017	0.1	0.811696
25.521683	0.1	0.811756
25.523350	0.1	0.812650
25.525017	0.1	0.810862
25.526683	0.1	0.805795
25.528350	0.1	0.800729
25.530017	0.1	0.800014
25.531683	0.1	0.805438
25.533350	0.1	0.815511
25.535017	0.1	0.826478
25.536683	0.1	0.834286
25.538350	0.1	0.836849
25.540017	0.1	0.835478
25.541683	0.1	0.832737
25.543350	0.1	0.830472
25.545017	0.1	0.828743
25.546683	0.1	0.826955
25.548350	0.1	0.825286
25.550017	0.1	0.825167
25.551683	0.1	0.828207
25.553350	0.1	0.834167
25.555017	0.1	0.840962
25.556683	0.1	0.845552
25.558350	0.1	0.845552
25.560017	0.1	0.839949
25.561683	0.1	0.829279
25.563350	0.1	0.816822
25.565017	0.1	0.806510
25.566683	0.1	0.800431
25.568350	0.1	0.797689
25.570017	0.1	0.795841
25.571683	0.1	0.792563
25.573350	0.1	0.787020
25.575017	0.1	0.779510
25.576683	0.1	0.769794
25.578350	0.1	0.757575
25.580017	0.1	0.743628
25.581683	0.1	0.729442
25.583350	0.1	0.716567
25.585017	0.1	0.706017
25.586683	0.1	0.696480
25.588350	0.1	0.685513
25.590017	0.1	0.672936
25.591683	0.1	0.660956
25.593350	0.1	0.652075
25.595017	0.1	0.646830
25.596683	0.1	0.643134
25.598350	0.1	0.637591
25.600017	0.1	0.628769
25.601683	0.1	0.617564
25.603350	0.1	0.606120
25.605017	0.1	0.595868
25.606683	0.1	0.587165
25.608350	0.1	0.578404
25.610017	0.1	0.568211
25.611683	0.1	0.556827
25.613350	0.1	0.544846
25.615017	0.1	0.531971
25.616683	0.1	0.517845
25.618350	0.1	0.502765
25.620017	0.1	0.487685
25.621683	0.1	0.473559
25.623350	0.1	0.460148
25.625017	0.1	0.447869
25.626683	0.1	0.438869
25.628350	0.1	0.435472
25.630017	0.1	0.437915
25.631683	0.1	0.444233
25.633350	0.1	0.451148
25.635017	0.1	0.456393
25.636683	0.1	0.458360
25.638350	0.1	0.456333
25.640017	0.1	0.450790
25.641683	0.1	0.443399
25.643350	0.1	0.435591
25.645017	0.1	0.428736
25.646683	0.1	0.423610
25.648350	0.1	0.420272
25.650017	0.1	0.418842
25.651683	0.1	0.420213
25.653350	0.1	0.425220
25.655017	0.1	0.432491
25.656683	0.1	0.438690
25.658350	0.1	0.441551
25.660017	0.1	0.441730
25.661683	0.1	0.440836
25.663350	0.1	0.438690
25.665017	0.1	0.434637
25.666683	0.1	0.428855
25.668350	0.1	0.421822
25.670017	0.1	0.415087
25.671683	0.1	0.411153
25.673350	0.1	0.411987
25.675017	0.1	0.417471
25.676683	0.1	0.424922
25.678350	0.1	0.430703
25.680017	0.1	0.432611
25.681683	0.1	0.431418
25.683350	0.1	0.430048
25.685017	0.1	0.431120
25.686683	0.1	0.434399
25.688350	0.1	0.437319
25.690017	0.1	0.437856
25.691683	0.1	0.436664
25.693350	0.1	0.435591
25.695017	0.1	0.435531
25.696683	0.1	0.436246
25.698350	0.1	0.436664
25.700017	0.1	0.436425
25.701683	0.1	0.435710
25.703350	0.1	0.434756
25.705017	0.1	0.433207
25.706683	0.1	0.430703
25.708350	0.1	0.427544
25.710017	0.1	0.425220
25.711683	0.1	0.425696
25.713350	0.1	0.429451
25.715017	0.1	0.435233
25.716683	0.1	0.441015
25.718350	0.1	0.445485
25.720017	0.1	0.447392
25.721683	0.1	0.446320
25.723350	0.1	0.443220
25.725017	0.1	0.439942
25.726683	0.1	0.436723
25.728350	0.1	0.433147
25.730017	0.1	0.430346
25.731683	0.1	0.429988
25.733350	0.1	0.432193
25.735017	0.1	0.435233
25.736683	0.1	0.436485
25.738350	0.1	0.434995
25.740017	0.1	0.432014
25.741683	0.1	0.429928
25.743350	0.1	0.430286
25.745017	0.1	0.432551
25.746683	0.1	0.435233
25.748350	0.1	0.436664
25.750017	0.1	0.436127
25.751683	0.1	0.433624
25.753350	0.1	0.429451
25.755017	0.1	0.424325
25.756683	0.1	0.419617
25.758350	0.1	0.416517
25.760017	0.1	0.415206
25.761683	0.1	0.415266
25.763350	0.1	0.416279
25.765017	0.1	0.416935
25.766683	0.1	0.416279
25.768350	0.1	0.414014
25.770017	0.1	0.410438
25.771683	0.1	0.406384
25.773350	0.1	0.403047
25.775017	0.1	0.400841
25.776683	0.1	0.398576
25.778350	0.1	0.395656
25.780017	0.1	0.392318
25.781683	0.1	0.389040
25.783350	0.1	0.385523
25.785017	0.1	0.381410
25.786683	0.1	0.376403
25.788350	0.1	0.371337
25.790017	0.1	0.367820
25.791683	0.1	0.367463
25.793350	0.1	0.370622
25.795017	0.1	0.376046
25.796683	0.1	0.380933
25.798350	0.1	0.382602
25.800017	0.1	0.381529
25.801683	0.1	0.379920
25.803350	0.1	0.378430
25.805017	0.1	0.376225
25.806683	0.1	0.372827
25.808350	0.1	0.369012
25.810017	0.1	0.365853
25.811683	0.1	0.364244
25.813350	0.1	0.363827
25.815017	0.1	0.362873
25.816683	0.1	0.359893
25.818350	0.1	0.354648
25.820017	0.1	0.347853
25.821683	0.1	0.340521
25.823350	0.1	0.334203
25.825017	0.1	0.330925
25.826683	0.1	0.331461
25.828350	0.1	0.333965
25.830017	0.1	0.336170
25.831683	0.1	0.338137
25.833350	0.1	0.341177
25.835017	0.1	0.344992
25.836683	0.1	0.347316
25.838350	0.1	0.346959
25.840017	0.1	0.345528
25.841683	0.1	0.344515
25.843350	0.1	0.343502
25.845017	0.1	0.342190
25.846683	0.1	0.341773
25.848350	0.1	0.343502
25.850017	0.1	0.347495
25.851683	0.1	0.353038
25.853350	0.1	0.359535
25.855017	0.1	0.365734
25.856683	0.1	0.369787
25.858350	0.1	0.370443
25.860017	0.1	0.368118
25.861683	0.1	0.364244
25.863350	0.1	0.360787
25.865017	0.1	0.359416
25.866683	0.1	0.361204
25.868350	0.1	0.365257
25.870017	0.1	0.368357
25.871683	0.1	0.367463
25.873350	0.1	0.362933
25.875017	0.1	0.357509
25.876683	0.1	0.352860
25.878350	0.1	0.348687
25.880017	0.1	0.344455
25.881683	0.1	0.340760
25.883350	0.1	0.338018
25.885017	0.1	0.336170
25.886683	0.1	0.335693
25.888350	0.1	0.337720
25.890017	0.1	0.342309
25.891683	0.1	0.347137
25.893350	0.1	0.349402
25.895017	0.1	0.348687
25.896683	0.1	0.347435
25.898350	0.1	0.348449
25.900017	0.1	0.351667
25.901683	0.1	0.353873
25.903350	0.1	0.351787
25.905017	0.1	0.344753
25.906683	0.1	0.335395
25.908350	0.1	0.327408
25.910017	0.1	0.323415
25.911683	0.1	0.324845
25.913350	0.1	0.331581
25.915017	0.1	0.341356
25.916683	0.1	0.350118
25.918350	0.1	0.354290
25.920017	0.1	0.353754
25.921683	0.1	0.351906
25.923350	0.1	0.352561
25.925017	0.1	0.356674
25.926683	0.1	0.363112
25.928350	0.1	0.370204
25.930017	0.1	0.375688
25.931683	0.1	0.376582
25.933350	0.1	0.372350
25.935017	0.1	0.365496
25.936683	0.1	0.358224
25.938350	0.1	0.351310
25.940017	0.1	0.344872
25.941683	0.1	0.339210
25.943350	0.1	0.334561
25.945017	0.1	0.331461
25.946683	0.1	0.330985
25.948350	0.1	0.334919
25.950017	0.1	0.342846
25.951683	0.1	0.351191
25.953350	0.1	0.355780
25.955017	0.1	0.355899
25.956683	0.1	0.354648
25.958350	0.1	0.354171
25.960017	0.1	0.353754
25.961683	0.1	0.351548
25.963350	0.1	0.346720
25.965017	0.1	0.340462
25.966683	0.1	0.335693
25.968350	0.1	0.335813
25.970017	0.1	0.341237
25.971683	0.1	0.349224
25.973350	0.1	0.356674
25.975017	0.1	0.362515
25.976683	0.1	0.367463
25.978350	0.1	0.372529
25.980017	0.1	0.377417
25.981683	0.1	0.379980
25.983350	0.1	0.378490
25.985017	0.1	0.372648
25.986683	0.1	0.363588
25.988350	0.1	0.353515
25.990017	0.1	0.345409
25.991683	0.1	0.340819
25.993350	0.1	0.339329
25.995017	0.1	0.340462
25.996683	0.1	0.344753
25.998350	0.1	0.352561
26.000017	0.1	0.363231
26.001683	0.1	0.373185
26.003350	0.1	0.377297
26.005017	0.1	0.374019
26.006683	0.1	0.366390
26.008350	0.1	0.358880
26.010017	0.1	0.353158
26.011683	0.1	0.349104
26.013350	0.1	0.346720
26.015017	0.1	0.346303
26.016683	0.1	0.347137
26.018350	0.1	0.348508
26.020017	0.1	0.350714
26.021683	0.1	0.354648
26.023350	0.1	0.360429
26.025017	0.1	0.367045
26.026683	0.1	0.373006
26.028350	0.1	0.377536
26.030017	0.1	0.380337
26.031683	0.1	0.381112
26.033350	0.1	0.379622
26.035017	0.1	0.376284
26.036683	0.1	0.372469
26.038350	0.1	0.369966
26.040017	0.1	0.369370
26.041683	0.1	0.369906
26.043350	0.1	0.370085
26.045017	0.1	0.369370
26.046683	0.1	0.368893
26.048350	0.1	0.371099
26.050017	0.1	0.376403
26.051683	0.1	0.381768
26.053350	0.1	0.383616
26.055017	0.1	0.380456
26.056683	0.1	0.373185
26.058350	0.1	0.364959
26.060017	0.1	0.359595
26.061683	0.1	0.359297
26.063350	0.1	0.363529
26.065017	0.1	0.369847
26.066683	0.1	0.375569
26.068350	0.1	0.379980
26.070017	0.1	0.383794
26.071683	0.1	0.386715
26.073350	0.1	0.387728
26.075017	0.1	0.386894
26.076683	0.1	0.386477
26.078350	0.1	0.389516
26.080017	0.1	0.396371
26.081683	0.1	0.403941
26.083350	0.1	0.408530
26.085017	0.1	0.409067
26.086683	0.1	0.407398
26.088350	0.1	0.406981
26.090017	0.1	0.410378
26.091683	0.1	0.417233
26.093350	0.1	0.424743
26.095017	0.1	0.430644
26.096683	0.1	0.434339
26.098350	0.1	0.435770
26.100017	0.1	0.435710
26.101683	0.1	0.435531
26.103350	0.1	0.436544
26.105017	0.1	0.438988
26.106683	0.1	0.442624
26.108350	0.1	0.447035
26.110017	0.1	0.451148
26.111683	0.1	0.454605
26.113350	0.1	0.457585
26.115017	0.1	0.460088
26.116683	0.1	0.461340
26.118350	0.1	0.460804
26.120017	0.1	0.458896
26.121683	0.1	0.457704
26.123350	0.1	0.460029
26.125017	0.1	0.467777
26.126683	0.1	0.479341
26.128350	0.1	0.490844
26.130017	0.1	0.499308
26.131683	0.1	0.505865
26.133350	0.1	0.514448
26.135017	0.1	0.528336
26.136683	0.1	0.546217
26.138350	0.1	0.563562
26.140017	0.1	0.576615
26.141683	0.1	0.585258
26.143350	0.1	0.591874
26.145017	0.1	0.598729
26.146683	0.1	0.605762
26.148350	0.1	0.611484
26.150017	0.1	0.615776
26.151683	0.1	0.620484
26.153350	0.1	0.627756
26.155017	0.1	0.638723
26.156683	0.1	0.653088
26.158350	0.1	0.669777
26.160017	0.1	0.687361
26.161683	0.1	0.704825
26.163350	0.1	0.721693
26.165017	0.1	0.737965
26.166683	0.1	0.753820
26.168350	0.1	0.769675
26.170017	0.1	0.786006
26.171683	0.1	0.802815
26.173350	0.1	0.820398
26.175017	0.1	0.838816
26.176683	0.1	0.857413
26.178350	0.1	0.875592
26.180017	0.1	0.893354
26.181683	0.1	0.912130
26.183350	0.1	0.934124
26.185017	0.1	0.959933
26.186683	0.1	0.988722
26.188350	0.1	1.018703
26.190017	0.1	1.047671
26.191683	0.1	1.074255
26.193350	0.1	1.099825
26.195017	0.1	1.127243
26.196683	0.1	1.157940
26.198350	0.1	1.190066
26.200017	0.1	1.221061
26.201683	0.1	1.250863
26.203350	0.1	1.282215
26.205017	0.1	1.317859
26.206683	0.1	1.359463
26.208350	0.1	1.406968
26.210017	0.1	1.457691
26.211683	0.1	1.508236
26.213350	0.1	1.556575
26.215017	0.1	1.601935
26.216683	0.1	1.644850
26.218350	0.1	1.687586
26.220017	0.1	1.732767
26.221683	0.1	1.781225
26.223350	0.1	1.832306
26.225017	0.1	1.883865
26.226683	0.1	1.933217
26.228350	0.1	1.979470
26.230017	0.1	2.023220
26.231683	0.1	2.066136
26.233350	0.1	2.109587
26.235017	0.1	2.153635
26.236683	0.1	2.197087
26.238350	0.1	2.237857
26.240017	0.1	2.273202
26.241683	0.1	2.301633
26.243350	0.1	2.324641
26.245017	0.1	2.345324
26.246683	0.1	2.365053
26.248350	0.1	2.383471
26.250017	0.1	2.400577
26.251683	0.1	2.416849
26.253350	0.1	2.432406
26.255017	0.1	2.446115
26.256683	0.1	2.455473
26.258350	0.1	2.458155
26.260017	0.1	2.453625
26.261683	0.1	2.442658
26.263350	0.1	2.427459
26.265017	0.1	2.410233
26.266683	0.1	2.391637
26.268350	0.1	2.369940
26.270017	0.1	2.342641
26.271683	0.1	2.308309
26.273350	0.1	2.267659
26.275017	0.1	2.224207
26.276683	0.1	2.182365
26.278350	0.1	2.143681
26.280017	0.1	2.105951
26.281683	0.1	2.065420
26.283350	0.1	2.019763
26.285017	0.1	1.968742
26.286683	0.1	1.914322
26.288350	0.1	1.859486
26.290017	0.1	1.805902
26.291683	0.1	1.753748
26.293350	0.1	1.702786
26.295017	0.1	1.653314
26.296683	0.1	1.606166
26.298350	0.1	1.560867
26.300017	0.1	1.515210
26.301683	0.1	1.466215
26.303350	0.1	1.413345
26.305017	0.1	1.359224
26.306683	0.1	1.307607
26.308350	0.1	1.259387
26.310017	0.1	1.212716
26.311683	0.1	1.165390
26.313350	0.1	1.116753
26.315017	0.1	1.068294
26.316683	0.1	1.022995
26.318350	0.1	0.983298
26.320017	0.1	0.947952
26.321683	0.1	0.913084
26.323350	0.1	0.877142
26.325017	0.1	0.842989
26.326683	0.1	0.814438
26.328350	0.1	0.792325
26.330017	0.1	0.774205
26.331683	0.1	0.755668
26.333350	0.1	0.733554
26.335017	0.1	0.708580
26.336683	0.1	0.684381
26.338350	0.1	0.663698
26.340017	0.1	0.645995
26.341683	0.1	0.629067
26.343350	0.1	0.611246
26.345017	0.1	0.592768
26.346683	0.1	0.576377
26.348350	0.1	0.565052
26.350017	0.1	0.557721
26.351683	0.1	0.549316
26.353350	0.1	0.535488
26.355017	0.1	0.516772
26.356683	0.1	0.497580
26.358350	0.1	0.482559
26.360017	0.1	0.473857
26.361683	0.1	0.470698
26.363350	0.1	0.469446
26.365017	0.1	0.466228
26.366683	0.1	0.459492
26.368350	0.1	0.450790
26.370017	0.1	0.442565
26.371683	0.1	0.436425
26.373350	0.1	0.431955
26.375017	0.1	0.428081
26.376683	0.1	0.424087
26.378350	0.1	0.419736
26.380017	0.1	0.415862
26.381683	0.1	0.413537
26.383350	0.1	0.413179
26.385017	0.1	0.414848
26.386683	0.1	0.417531
26.388350	0.1	0.418961
26.390017	0.1	0.417709
26.391683	0.1	0.414968
26.393350	0.1	0.412941
26.395017	0.1	0.412881
26.396683	0.1	0.413597
26.398350	0.1	0.412345
26.400017	0.1	0.407219
26.401683	0.1	0.399530
26.403350	0.1	0.391722
26.405017	0.1	0.383735
26.406683	0.1	0.374019
26.408350	0.1	0.363708
26.410017	0.1	0.355601
26.411683	0.1	0.351608
26.413350	0.1	0.351548
26.415017	0.1	0.353992
26.416683	0.1	0.357091
26.418350	0.1	0.359535
26.420017	0.1	0.361383
26.421683	0.1	0.363529
26.423350	0.1	0.365853
26.425017	0.1	0.367284
26.426683	0.1	0.366628
26.428350	0.1	0.364065
26.430017	0.1	0.361204
26.431683	0.1	0.360549
26.433350	0.1	0.363112
26.435017	0.1	0.367820
26.436683	0.1	0.372708
26.438350	0.1	0.377297
26.440017	0.1	0.382662
26.441683	0.1	0.388622
26.443350	0.1	0.392556
26.445017	0.1	0.392675
26.446683	0.1	0.390410
26.448350	0.1	0.388563
26.450017	0.1	0.388384
26.451683	0.1	0.389040
26.453350	0.1	0.389516
26.455017	0.1	0.390172
26.456683	0.1	0.391185
26.458350	0.1	0.391543
26.460017	0.1	0.389695
26.461683	0.1	0.384569
26.463350	0.1	0.376523
26.465017	0.1	0.367939
26.466683	0.1	0.362515
26.468350	0.1	0.361741
26.470017	0.1	0.363886
26.471683	0.1	0.367045
26.473350	0.1	0.370920
26.475017	0.1	0.374317
26.476683	0.1	0.374794
26.478350	0.1	0.371397
26.480017	0.1	0.365019
26.481683	0.1	0.357151
26.483350	0.1	0.350058
26.485017	0.1	0.346601
26.486683	0.1	0.349343
26.488350	0.1	0.357866
26.490017	0.1	0.368893
26.491683	0.1	0.377655
26.493350	0.1	0.380218
26.495017	0.1	0.376046
26.496683	0.1	0.369072
26.498350	0.1	0.364959
26.500017	0.1	0.366032
26.501683	0.1	0.370502
26.503350	0.1	0.375092
26.505017	0.1	0.378430
26.506683	0.1	0.380576
26.508350	0.1	0.381351
26.510017	0.1	0.380635
26.511683	0.1	0.379741
26.513350	0.1	0.380993
26.515017	0.1	0.384450
26.516683	0.1	0.387311
26.518350	0.1	0.386536
26.520017	0.1	0.381410
26.521683	0.1	0.374019
26.523350	0.1	0.367641
26.525017	0.1	0.363946
26.526683	0.1	0.362694
26.528350	0.1	0.362694
26.530017	0.1	0.362873
26.531683	0.1	0.362396
26.533350	0.1	0.361323
26.535017	0.1	0.359774
26.536683	0.1	0.358343
26.538350	0.1	0.357986
26.540017	0.1	0.359416
26.541683	0.1	0.362158
26.543350	0.1	0.363886
26.545017	0.1	0.362456
26.546683	0.1	0.358045
26.548350	0.1	0.352621
26.550017	0.1	0.348270
26.551683	0.1	0.345647
26.553350	0.1	0.344753
26.555017	0.1	0.345290
26.556683	0.1	0.347435
26.558350	0.1	0.349998
26.560017	0.1	0.350356
26.561683	0.1	0.347316
26.563350	0.1	0.343323
26.565017	0.1	0.341594
26.566683	0.1	0.342309
26.568350	0.1	0.343263
26.570017	0.1	0.343442
26.571683	0.1	0.342906
26.573350	0.1	0.341177
26.575017	0.1	0.338316
26.576683	0.1	0.335693
26.578350	0.1	0.334740
26.580017	0.1	0.334799
26.581683	0.1	0.334024
26.583350	0.1	0.331640
26.585017	0.1	0.328124
26.586683	0.1	0.324726
26.588350	0.1	0.322759
26.590017	0.1	0.322998
26.591683	0.1	0.324428
26.593350	0.1	0.325143
26.595017	0.1	0.323713
26.596683	0.1	0.321209
26.598350	0.1	0.319719
26.600017	0.1	0.320435
26.601683	0.1	0.322461
26.603350	0.1	0.325203
26.605017	0.1	0.329554
26.606683	0.1	0.336349
26.608350	0.1	0.343919
26.610017	0.1	0.348926
26.611683	0.1	0.349581
26.613350	0.1	0.346839
26.615017	0.1	0.344217
26.616683	0.1	0.343800
26.618350	0.1	0.344455
26.620017	0.1	0.343978
26.621683	0.1	0.342965
26.623350	0.1	0.343680
26.625017	0.1	0.345886
26.626683	0.1	0.346482
26.628350	0.1	0.343204
26.630017	0.1	0.337839
26.631683	0.1	0.334144
26.633350	0.1	0.334620
26.635017	0.1	0.339448
26.636683	0.1	0.346661
26.638350	0.1	0.353456
26.640017	0.1	0.358701
26.641683	0.1	0.363827
26.643350	0.1	0.370502
26.645017	0.1	0.378311
26.646683	0.1	0.384212
26.648350	0.1	0.385761
26.650017	0.1	0.384212
26.651683	0.1	0.383616
26.653350	0.1	0.386596
26.655017	0.1	0.392497
26.656683	0.1	0.399053
26.658350	0.1	0.404358
26.660017	0.1	0.407398
26.661683	0.1	0.408828
26.663350	0.1	0.410140
26.665017	0.1	0.411391
26.666683	0.1	0.412166
26.668350	0.1	0.413537
26.670017	0.1	0.416875
26.671683	0.1	0.422299
26.673350	0.1	0.427902
26.675017	0.1	0.430882
26.676683	0.1	0.430346
26.678350	0.1	0.428200
26.680017	0.1	0.428081
26.681683	0.1	0.432074
26.683350	0.1	0.439525
26.685017	0.1	0.449181
26.686683	0.1	0.459850
26.688350	0.1	0.470281
26.690017	0.1	0.480115
26.691683	0.1	0.489831
26.693350	0.1	0.500917
26.695017	0.1	0.514209
26.696683	0.1	0.528872
26.698350	0.1	0.543237
26.700017	0.1	0.556827
26.701683	0.1	0.570536
26.703350	0.1	0.584781
26.705017	0.1	0.598669
26.706683	0.1	0.610769
26.708350	0.1	0.620484
26.710017	0.1	0.628471
26.711683	0.1	0.636160
26.713350	0.1	0.644684
26.715017	0.1	0.653803
26.716683	0.1	0.662684
26.718350	0.1	0.672400
26.720017	0.1	0.685453
26.721683	0.1	0.702739
26.723350	0.1	0.722170
26.725017	0.1	0.741184
26.726683	0.1	0.759482
26.728350	0.1	0.778437
26.730017	0.1	0.798583
26.731683	0.1	0.819325
26.733350	0.1	0.840008
26.735017	0.1	0.860393
26.736683	0.1	0.880420
26.738350	0.1	0.899971
26.740017	0.1	0.919640
26.741683	0.1	0.940740
26.743350	0.1	0.964582
26.745017	0.1	0.991404
26.746683	0.1	1.020193
26.748350	0.1	1.049697
26.750017	0.1	1.078665
26.751683	0.1	1.106918
26.753350	0.1	1.135528
26.755017	0.1	1.165509
26.756683	0.1	1.197815
26.758350	0.1	1.232147
26.760017	0.1	1.266539
26.761683	0.1	1.300216
26.763350	0.1	1.334727
26.765017	0.1	1.372218
26.766683	0.1	1.413107
26.768350	0.1	1.456559
26.770017	0.1	1.501739
26.771683	0.1	1.548767
26.773350	0.1	1.598597
26.775017	0.1	1.651824
26.776683	0.1	1.708329
26.778350	0.1	1.767397
26.780017	0.1	1.828432
26.781683	0.1	1.890838
26.783350	0.1	1.953662
26.785017	0.1	2.017081
26.786683	0.1	2.081931
26.788350	0.1	2.149701
26.790017	0.1	2.221704
26.791683	0.1	2.298236
26.793350	0.1	2.377272
26.795017	0.1	2.455294
26.796683	0.1	2.529204
26.798350	0.1	2.599120
26.800017	0.1	2.669037
26.801683	0.1	2.743483
26.803350	0.1	2.823889
26.805017	0.1	2.908170
26.806683	0.1	2.992213
26.808350	0.1	3.072858
26.810017	0.1	3.150583
26.811683	0.1	3.229082
26.813350	0.1	3.311634
26.815017	0.1	3.397644
26.816683	0.1	3.483176
26.818350	0.1	3.563881
26.820017	0.1	3.636778
26.821683	0.1	3.701687
26.823350	0.1	3.761292
26.825017	0.1	3.819585
26.826683	0.1	3.879488
26.828350	0.1	3.940761
26.830017	0.1	3.999353
26.831683	0.1	4.050970
26.833350	0.1	4.094064
26.835017	0.1	4.128933
26.836683	0.1	4.156411
26.838350	0.1	4.177034
26.840017	0.1	4.191697
26.841683	0.1	4.201174
26.843350	0.1	4.206062
26.845017	0.1	4.205704
26.846683	0.1	4.197479
26.848350	0.1	4.179955
26.850017	0.1	4.155159
26.851683	0.1	4.127205
26.853350	0.1	4.099071
26.855017	0.1	4.070878
26.856683	0.1	4.040540
26.858350	0.1	4.005194
26.860017	0.1	3.961921
26.861683	0.1	3.910244
26.863350	0.1	3.852785
26.865017	0.1	3.793419
26.866683	0.1	3.733635
26.868350	0.1	3.673494
26.870017	0.1	3.613532
26.871683	0.1	3.553987
26.873350	0.1	3.495217
26.875017	0.1	3.437817
26.876683	0.1	3.382027
26.878350	0.1	3.327370
26.880017	0.1	3.273964
26.881683	0.1	3.221870
26.883350	0.1	3.170967
26.885017	0.1	3.121376
26.886683	0.1	3.071964
26.888350	0.1	3.020704
26.890017	0.1	2.968073
26.891683	0.1	2.916932
26.893350	0.1	2.870858
26.895017	0.1	2.831698
26.896683	0.1	2.799273
26.898350	0.1	2.771497
26.900017	0.1	2.745509
26.901683	0.1	2.719939
26.903350	0.1	2.695859
26.905017	0.1	2.676368
26.906683	0.1	2.663434
26.908350	0.1	2.654910
26.910017	0.1	2.646208
26.911683	0.1	2.635896
26.913350	0.1	2.626240
26.915017	0.1	2.619982
26.916683	0.1	2.618373
26.918350	0.1	2.620101
26.920017	0.1	2.621770
26.921683	0.1	2.620220
26.923350	0.1	2.614319
26.925017	0.1	2.605915
26.926683	0.1	2.597869
26.928350	0.1	2.590895
26.930017	0.1	2.583802
26.931683	0.1	2.575338
26.933350	0.1	2.565086
26.935017	0.1	2.552450
26.936683	0.1	2.536178
26.938350	0.1	2.516031
26.940017	0.1	2.493084
26.941683	0.1	2.469540
26.943350	0.1	2.446592
26.945017	0.1	2.423227
26.946683	0.1	2.397120
26.948350	0.1	2.366245
26.950017	0.1	2.330303
26.951683	0.1	2.290785
26.953350	0.1	2.249479
26.955017	0.1	2.206683
26.956683	0.1	2.161920
26.958350	0.1	2.116025
26.960017	0.1	2.071381
26.961683	0.1	2.028227
26.963350	0.1	1.984477
26.965017	0.1	1.938164
26.966683	0.1	1.888692
26.968350	0.1	1.836777
26.970017	0.1	1.784444
26.971683	0.1	1.733959
26.973350	0.1	1.686275
26.975017	0.1	1.639843
26.976683	0.1	1.591444
26.978350	0.1	1.539290
26.980017	0.1	1.485765
26.981683	0.1	1.435697
26.983350	0.1	1.391888
26.985017	0.1	1.353085
26.986683	0.1	1.315951
26.988350	0.1	1.278102
26.990017	0.1	1.239657
26.991683	0.1	1.201034
26.993350	0.1	1.162291
26.995017	0.1	1.123309
26.996683	0.1	1.084387
26.998350	0.1	1.046121
27.000017	0.1	1.009405
27.001683	0.1	0.975609
27.003350	0.1	0.945568
27.005017	0.1	0.918090
27.006683	0.1	0.891507
27.008350	0.1	0.866413
27.010017	0.1	0.845373
27.011683	0.1	0.830054
27.013350	0.1	0.819266
27.015017	0.1	0.810146
27.016683	0.1	0.800729
27.018350	0.1	0.790119
27.020017	0.1	0.777960
27.021683	0.1	0.764906
27.023350	0.1	0.752330
27.025017	0.1	0.741184
27.026683	0.1	0.732005
27.028350	0.1	0.725746
27.030017	0.1	0.723839
27.031683	0.1	0.727177
27.033350	0.1	0.734210
27.035017	0.1	0.741482
27.036683	0.1	0.745952
27.038350	0.1	0.747263
27.040017	0.1	0.746846
27.041683	0.1	0.745654
27.043350	0.1	0.744104
27.045017	0.1	0.743032
27.046683	0.1	0.743568
27.048350	0.1	0.746846
27.050017	0.1	0.753760
27.051683	0.1	0.763655
27.053350	0.1	0.773847
27.055017	0.1	0.781119
27.056683	0.1	0.785828
27.058350	0.1	0.791490
27.060017	0.1	0.800490
27.061683	0.1	0.811517
27.063350	0.1	0.820696
27.065017	0.1	0.825346
27.066683	0.1	0.826836
27.068350	0.1	0.829876
27.070017	0.1	0.838041
27.071683	0.1	0.851095
27.073350	0.1	0.867367
27.075017	0.1	0.885963
27.076683	0.1	0.905573
27.078350	0.1	0.923932
27.080017	0.1	0.939906
27.081683	0.1	0.954270
27.083350	0.1	0.967562
27.085017	0.1	0.979781
27.086683	0.1	0.991881
27.088350	0.1	1.005173
27.090017	0.1	1.020670
27.091683	0.1	1.038909
27.093350	0.1	1.059294
27.095017	0.1	1.080155
27.096683	0.1	1.100361
27.098350	0.1	1.120746
27.100017	0.1	1.143575
27.101683	0.1	1.170158
27.103350	0.1	1.199484
27.105017	0.1	1.228273
27.106683	0.1	1.253545
27.108350	0.1	1.275301
27.110017	0.1	1.296461
27.111683	0.1	1.320958
27.113350	0.1	1.350701
27.115017	0.1	1.384556
27.116683	0.1	1.419783
27.118350	0.1	1.454651
27.120017	0.1	1.488507
27.121683	0.1	1.521885
27.123350	0.1	1.556456
27.125017	0.1	1.593232
27.126683	0.1	1.631439
27.128350	0.1	1.669645
27.130017	0.1	1.707316
27.131683	0.1	1.744330
27.133350	0.1	1.781345
27.135017	0.1	1.820684
27.136683	0.1	1.865208
27.138350	0.1	1.916349
27.140017	0.1	1.972318
27.141683	0.1	2.028763
27.143350	0.1	2.082586
27.145017	0.1	2.134919
27.146683	0.1	2.188921
27.148350	0.1	2.246499
27.150017	0.1	2.308250
27.151683	0.1	2.374768
27.153350	0.1	2.446354
27.155017	0.1	2.522946
27.156683	0.1	2.602577
27.158350	0.1	2.681613
27.160017	0.1	2.757728
27.161683	0.1	2.831936
27.163350	0.1	2.908170
27.165017	0.1	2.991080
27.166683	0.1	3.083587
27.168350	0.1	3.185570
27.170017	0.1	3.292680
27.171683	0.1	3.399253
27.173350	0.1	3.502488
27.175017	0.1	3.604233
27.176683	0.1	3.709495
27.178350	0.1	3.823638
27.180017	0.1	3.949762
27.181683	0.1	4.087866
27.183350	0.1	4.235566
27.185017	0.1	4.389763
27.186683	0.1	4.547894
27.188350	0.1	4.709423
27.190017	0.1	4.875899
27.191683	0.1	5.050183
27.193350	0.1	5.235017
27.195017	0.1	5.430997
27.196683	0.1	5.637110
27.198350	0.1	5.852521
27.200017	0.1	6.076694
27.201683	0.1	6.309152
27.203350	0.1	6.550432
27.205017	0.1	6.801904
27.206683	0.1	7.065058
27.208350	0.1	7.339955
27.210017	0.1	7.625223
27.211683	0.1	7.919848
27.213350	0.1	8.223773
27.215017	0.1	8.536995
27.216683	0.1	8.859098
27.218350	0.1	9.188772
27.220017	0.1	9.524525
27.221683	0.1	9.865702
27.223350	0.1	10.212780
27.225017	0.1	10.565997
27.226683	0.1	10.924519
27.228350	0.1	11.287273
27.230017	0.1	11.653007
27.231683	0.1	12.018979
27.233350	0.1	12.380899
27.235017	0.1	12.735785
27.236683	0.1	13.082982
27.238350	0.1	13.423026
27.240017	0.1	13.756097
27.241683	0.1	14.080883
27.243350	0.1	14.394821
27.245017	0.1	14.695824
27.246683	0.1	14.982820
27.248350	0.1	15.254558
27.250017	0.1	15.508772
27.251683	0.1	15.743733
27.253350	0.1	15.958131
27.255017	0.1	16.150714
27.256683	0.1	16.321064
27.258350	0.1	16.469122
27.260017	0.1	16.594113
27.261683	0.1	16.694249
27.263350	0.1	16.768516
27.265017	0.1	16.817332
27.266683	0.1	16.841055
27.268350	0.1	16.838313
27.270017	0.1	16.807378
27.271683	0.1	16.747953
27.273350	0.1	16.662479
27.275017	0.1	16.554833
27.276683	0.1	16.429306
27.278350	0.1	16.289593
27.280017	0.1	16.136409
27.281683	0.1	15.967370
27.283350	0.1	15.780569
27.285017	0.1	15.576244
27.286683	0.1	15.356303
27.288350	0.1	15.122891
27.290017	0.1	14.877618
27.291683	0.1	14.622332
27.293350	0.1	14.359892
27.295017	0.1	14.094115
27.296683	0.1	13.829411
27.298350	0.1	13.569356
27.300017	0.1	13.315440
27.301683	0.1	13.067067
27.303350	0.1	12.821675
27.305017	0.1	12.576640
27.306683	0.1	12.331427
27.308350	0.1	12.089313
27.310017	0.1	11.856318
27.311683	0.1	11.636914
27.313350	0.1	11.432052
27.315017	0.1	11.239649
27.316683	0.1	11.056722
27.318350	0.1	10.881603
27.320017	0.1	10.712863
27.321683	0.1	10.549367
27.323350	0.1	10.391832
27.325017	0.1	10.242642
27.326683	0.1	10.104001
27.328350	0.1	9.975076
27.330017	0.1	9.851933
27.331683	0.1	9.730340
27.333350	0.1	9.608090
27.335017	0.1	9.485603
27.336683	0.1	9.365082
27.338350	0.1	9.248436
27.340017	0.1	9.136081
27.341683	0.1	9.026766
27.343350	0.1	8.918584
27.345017	0.1	8.808911
27.346683	0.1	8.694709
27.348350	0.1	8.574784
27.350017	0.1	8.450687
27.351683	0.1	8.324326
27.353350	0.1	8.194983
27.355017	0.1	8.060635
27.356683	0.1	7.920325
27.358350	0.1	7.775605
27.360017	0.1	7.628501
27.361683	0.1	7.478953
27.363350	0.1	7.323742
27.365017	0.1	7.159412
27.366683	0.1	6.985605
27.368350	0.1	6.804526
27.370017	0.1	6.618977
27.371683	0.1	6.431222
27.373350	0.1	6.242633
27.375017	0.1	6.052733
27.376683	0.1	5.860687
27.378350	0.1	5.666852
27.380017	0.1	5.472362
27.381683	0.1	5.277932
27.383350	0.1	5.082429
27.385017	0.1	4.885018
27.386683	0.1	4.686177
27.388350	0.1	4.488111
27.390017	0.1	4.293919
27.391683	0.1	4.106045
27.393350	0.1	3.924251
27.395017	0.1	3.745437
27.396683	0.1	3.567279
27.398350	0.1	3.390849
27.400017	0.1	3.219009
27.401683	0.1	3.053844
27.403350	0.1	2.896488
27.405017	0.1	2.746761
27.406683	0.1	2.603412
27.408350	0.1	2.466142
27.410017	0.1	2.335847
27.411683	0.1	2.213538
27.413350	0.1	2.098799
27.415017	0.1	1.988888
27.416683	0.1	1.880050
27.418350	0.1	1.771152
27.420017	0.1	1.665056
27.421683	0.1	1.566112
27.423350	0.1	1.477361
27.425017	0.1	1.398921
27.426683	0.1	1.328290
27.428350	0.1	1.261890
27.430017	0.1	1.197457
27.431683	0.1	1.134813
27.433350	0.1	1.075685
27.435017	0.1	1.020849
27.436683	0.1	0.969768
27.438350	0.1	0.922144
27.440017	0.1	0.878871
27.441683	0.1	0.841022
27.443350	0.1	0.808597
27.445017	0.1	0.779808
27.446683	0.1	0.752509
27.448350	0.1	0.726104
27.450017	0.1	0.701428
27.451683	0.1	0.678539
27.453350	0.1	0.656724
27.455017	0.1	0.636876
27.456683	0.1	0.620663
27.458350	0.1	0.607729
27.460017	0.1	0.595987
27.461683	0.1	0.583470
27.463350	0.1	0.569820
27.465017	0.1	0.556231
27.466683	0.1	0.544786
27.468350	0.1	0.536084
27.470017	0.1	0.529170
27.471683	0.1	0.523269
27.473350	0.1	0.517964
27.475017	0.1	0.512958
27.476683	0.1	0.509322
27.478350	0.1	0.508487
27.480017	0.1	0.509739
27.481683	0.1	0.509501
27.483350	0.1	0.504971
27.485017	0.1	0.497222
27.486683	0.1	0.488997
27.488350	0.1	0.482380
27.490017	0.1	0.478089
27.491683	0.1	0.475168
27.493350	0.1	0.471532
27.495017	0.1	0.466526
27.496683	0.1	0.461817
27.498350	0.1	0.458956
27.500017	0.1	0.457585
27.501683	0.1	0.456452
27.503350	0.1	0.454605
27.505017	0.1	0.451863
27.506683	0.1	0.448644
27.508350	0.1	0.444889
27.510017	0.1	0.440121
27.511683	0.1	0.434637
27.513350	0.1	0.430048
27.515017	0.1	0.427306
27.516683	0.1	0.425398
27.518350	0.1	0.422955
27.520017	0.1	0.419974
27.521683	0.1	0.417173
27.523350	0.1	0.415444
27.525017	0.1	0.415504
27.526683	0.1	0.417233
27.528350	0.1	0.419199
27.530017	0.1	0.419974
27.531683	0.1	0.418842
27.533350	0.1	0.416100
27.535017	0.1	0.413179
27.536683	0.1	0.412524
27.538350	0.1	0.415385
27.540017	0.1	0.421345
27.541683	0.1	0.427842
27.543350	0.1	0.430584
27.545017	0.1	0.426412
27.546683	0.1	0.415802
27.548350	0.1	0.403047
27.550017	0.1	0.392616
27.551683	0.1	0.386179
27.553350	0.1	0.382364
27.555017	0.1	0.379264
27.556683	0.1	0.375986
27.558350	0.1	0.372946
27.560017	0.1	0.371099
27.561683	0.1	0.370979
27.563350	0.1	0.372648
27.565017	0.1	0.375688
27.566683	0.1	0.378728
27.568350	0.1	0.380039
27.570017	0.1	0.378966
27.571683	0.1	0.376463
27.573350	0.1	0.373781
27.575017	0.1	0.371397
27.576683	0.1	0.369251
27.578350	0.1	0.366926
27.580017	0.1	0.364244
27.581683	0.1	0.361443
27.583350	0.1	0.358284
27.585017	0.1	0.355065
27.586683	0.1	0.352860
27.588350	0.1	0.352204
27.590017	0.1	0.351965
27.591683	0.1	0.351131
27.593350	0.1	0.349283
27.595017	0.1	0.346661
27.596683	0.1	0.343561
27.598350	0.1	0.340581
27.600017	0.1	0.338376
27.601683	0.1	0.337005
27.603350	0.1	0.335634
27.605017	0.1	0.333548
27.606683	0.1	0.330091
27.608350	0.1	0.325203
27.610017	0.1	0.319064
27.611683	0.1	0.313342
27.613350	0.1	0.310421
27.615017	0.1	0.311434
27.616683	0.1	0.314474
27.618350	0.1	0.316262
27.620017	0.1	0.315726
27.621683	0.1	0.314891
27.623350	0.1	0.316501
27.625017	0.1	0.320673
27.626683	0.1	0.324786
27.628350	0.1	0.326037
27.630017	0.1	0.324070
27.631683	0.1	0.321507
27.633350	0.1	0.321865
27.635017	0.1	0.325739
27.636683	0.1	0.330448
27.638350	0.1	0.332773
27.640017	0.1	0.330985
27.641683	0.1	0.325263
27.643350	0.1	0.317991
27.645017	0.1	0.312626
27.646683	0.1	0.311136
27.648350	0.1	0.312686
27.650017	0.1	0.315130
27.651683	0.1	0.317216
27.653350	0.1	0.319064
27.655017	0.1	0.321865
27.656683	0.1	0.326097
27.658350	0.1	0.330329
27.660017	0.1	0.332475
27.661683	0.1	0.332057
27.663350	0.1	0.330269
27.665017	0.1	0.328481
27.666683	0.1	0.327766
27.668350	0.1	0.328660
27.670017	0.1	0.331163
27.671683	0.1	0.334203
27.673350	0.1	0.336826
27.675017	0.1	0.338912
27.676683	0.1	0.340819
27.678350	0.1	0.342727
27.680017	0.1	0.344992
27.681683	0.1	0.349641
27.683350	0.1	0.358462
27.685017	0.1	0.370622
27.686683	0.1	0.382960
27.688350	0.1	0.393331
27.690017	0.1	0.401199
27.691683	0.1	0.405848
27.693350	0.1	0.406683
27.695017	0.1	0.404656
27.696683	0.1	0.401855
27.698350	0.1	0.399947
27.700017	0.1	0.398278
27.701683	0.1	0.395000
27.703350	0.1	0.389814
27.705017	0.1	0.385284
27.706683	0.1	0.385284
27.708350	0.1	0.392020
27.710017	0.1	0.404418
27.711683	0.1	0.419021
27.713350	0.1	0.432432
27.715017	0.1	0.443637
27.716683	0.1	0.453651
27.718350	0.1	0.463486
27.720017	0.1	0.472665
27.721683	0.1	0.479579
27.723350	0.1	0.483871
27.725017	0.1	0.486672
27.726683	0.1	0.489295
27.728350	0.1	0.492096
27.730017	0.1	0.495374
27.731683	0.1	0.500441
27.733350	0.1	0.508070
27.735017	0.1	0.517368
27.736683	0.1	0.526428
27.738350	0.1	0.534534
27.740017	0.1	0.542581
27.741683	0.1	0.552118
27.743350	0.1	0.564635
27.745017	0.1	0.579894
27.746683	0.1	0.596345
27.748350	0.1	0.611723
27.750017	0.1	0.624001
27.751683	0.1	0.631988
27.753350	0.1	0.635743
27.755017	0.1	0.636458
27.756683	0.1	0.636339
27.758350	0.1	0.636697
27.760017	0.1	0.637829
27.761683	0.1	0.639558
27.763350	0.1	0.641763
27.765017	0.1	0.644207
27.766683	0.1	0.645697
27.768350	0.1	0.645042
27.770017	0.1	0.641882
27.771683	0.1	0.636995
27.773350	0.1	0.631094
27.775017	0.1	0.625014
27.776683	0.1	0.620365
27.778350	0.1	0.618756
27.780017	0.1	0.619888
27.781683	0.1	0.621617
27.783350	0.1	0.621498
27.785017	0.1	0.617802
27.786683	0.1	0.609934
27.788350	0.1	0.599146
27.790017	0.1	0.587106
27.791683	0.1	0.575006
27.793350	0.1	0.564158
27.795017	0.1	0.555754
27.796683	0.1	0.550151
27.798350	0.1	0.547111
27.800017	0.1	0.545561
27.801683	0.1	0.543296
27.803350	0.1	0.538468
27.805017	0.1	0.531077
27.806683	0.1	0.521779
27.808350	0.1	0.511289
27.810017	0.1	0.500619
27.811683	0.1	0.491023
27.813350	0.1	0.483155
27.815017	0.1	0.476182
27.816683	0.1	0.468791
27.818350	0.1	0.460327
27.820017	0.1	0.451922
27.821683	0.1	0.444770
27.823350	0.1	0.438988
27.825017	0.1	0.434637
27.826683	0.1	0.432313
27.828350	0.1	0.432432
27.830017	0.1	0.433743
27.831683	0.1	0.433862
27.833350	0.1	0.430763
27.835017	0.1	0.425160
27.836683	0.1	0.419915
27.838350	0.1	0.416577
27.840017	0.1	0.413716
27.841683	0.1	0.409007
27.843350	0.1	0.402689
27.845017	0.1	0.396431
27.846683	0.1	0.391662
27.848350	0.1	0.389040
27.850017	0.1	0.388384
27.851683	0.1	0.388205
27.853350	0.1	0.386715
27.855017	0.1	0.383496
27.856683	0.1	0.380456
27.858350	0.1	0.380456
27.860017	0.1	0.384748
27.861683	0.1	0.392020
27.863350	0.1	0.399590
27.865017	0.1	0.405252
27.866683	0.1	0.408769
27.868350	0.1	0.411510
27.870017	0.1	0.414848
27.871683	0.1	0.418544
27.873350	0.1	0.422001
27.875017	0.1	0.424743
27.876683	0.1	0.426292
27.878350	0.1	0.426412
27.880017	0.1	0.426531
27.881683	0.1	0.428736
27.883350	0.1	0.433683
27.885017	0.1	0.440002
27.886683	0.1	0.444829
27.888350	0.1	0.446260
27.890017	0.1	0.444710
27.891683	0.1	0.442863
27.893350	0.1	0.443339
27.895017	0.1	0.446737
27.896683	0.1	0.451565
27.898350	0.1	0.455380
27.900017	0.1	0.456274
27.901683	0.1	0.453115
27.903350	0.1	0.445962
27.905017	0.1	0.437498
27.906683	0.1	0.431240
27.908350	0.1	0.428498
27.910017	0.1	0.428259
27.911683	0.1	0.428081
27.913350	0.1	0.426650
27.915017	0.1	0.424981
27.916683	0.1	0.425220
27.918350	0.1	0.428617
27.920017	0.1	0.434577
27.921683	0.1	0.440478
27.923350	0.1	0.443041
27.925017	0.1	0.440598
27.926683	0.1	0.434220
27.928350	0.1	0.426888
27.930017	0.1	0.421286
27.931683	0.1	0.416398
27.933350	0.1	0.409305
27.935017	0.1	0.398755
27.936683	0.1	0.387132
27.938350	0.1	0.379086
27.940017	0.1	0.377595
27.941683	0.1	0.381351
27.943350	0.1	0.385702
27.945017	0.1	0.386655
27.946683	0.1	0.383496
27.948350	0.1	0.377476
27.950017	0.1	0.370145
27.951683	0.1	0.362933
27.953350	0.1	0.357270
27.955017	0.1	0.353873
27.956683	0.1	0.352025
27.958350	0.1	0.350773
27.960017	0.1	0.350535
27.961683	0.1	0.352860
27.963350	0.1	0.357151
27.965017	0.1	0.360370
27.966683	0.1	0.359774
27.968350	0.1	0.354886
27.970017	0.1	0.347435
27.971683	0.1	0.339925
27.973350	0.1	0.333607
27.975017	0.1	0.328422
27.976683	0.1	0.325620
27.978350	0.1	0.328720
27.980017	0.1	0.339389
27.981683	0.1	0.354469
27.983350	0.1	0.367284
27.985017	0.1	0.372469
27.986683	0.1	0.369549
27.988350	0.1	0.362456
27.990017	0.1	0.356674
27.991683	0.1	0.356019
27.993350	0.1	0.360549
27.995017	0.1	0.366867
27.996683	0.1	0.371039
27.998350	0.1	0.371754
28.000017	0.1	0.370681
28.001683	0.1	0.369966
28.003350	0.1	0.370562
28.005017	0.1	0.371754
28.006683	0.1	0.371516
28.008350	0.1	0.368476
28.010017	0.1	0.364423
28.011683	0.1	0.364721
28.013350	0.1	0.372887
28.015017	0.1	0.386238
28.016683	0.1	0.399113
28.018350	0.1	0.407279
28.020017	0.1	0.410378
28.021683	0.1	0.410497
28.023350	0.1	0.409663
28.025017	0.1	0.409186
28.026683	0.1	0.409365
28.028350	0.1	0.409603
28.030017	0.1	0.409901
28.031683	0.1	0.410676
28.033350	0.1	0.411689
28.035017	0.1	0.411809
28.036683	0.1	0.410676
28.038350	0.1	0.410020
28.040017	0.1	0.410974
28.041683	0.1	0.412107
28.043350	0.1	0.410855
28.045017	0.1	0.406563
28.046683	0.1	0.401080
28.048350	0.1	0.396431
28.050017	0.1	0.393569
28.051683	0.1	0.391960
28.053350	0.1	0.390947
28.055017	0.1	0.389993
28.056683	0.1	0.388086
28.058350	0.1	0.383794
28.060017	0.1	0.377297
28.061683	0.1	0.370979
28.063350	0.1	0.368118
28.065017	0.1	0.370085
28.066683	0.1	0.373602
28.068350	0.1	0.373364
28.070017	0.1	0.367939
28.071683	0.1	0.360429
28.073350	0.1	0.354528
28.075017	0.1	0.351369
28.076683	0.1	0.349939
28.078350	0.1	0.348210
28.080017	0.1	0.345647
28.081683	0.1	0.343263
28.083350	0.1	0.341296
28.085017	0.1	0.338435
28.086683	0.1	0.334442
28.088350	0.1	0.331104
28.090017	0.1	0.328660
28.091683	0.1	0.325501
28.093350	0.1	0.320971
28.095017	0.1	0.316262
28.096683	0.1	0.313163
28.098350	0.1	0.312746
28.100017	0.1	0.315249
28.101683	0.1	0.319779
28.103350	0.1	0.324249
28.105017	0.1	0.326693
28.106683	0.1	0.326216
28.108350	0.1	0.322878
28.110017	0.1	0.317574
28.111683	0.1	0.311732
28.113350	0.1	0.305831
28.115017	0.1	0.299871
28.116683	0.1	0.295162
28.118350	0.1	0.293434
28.120017	0.1	0.294924
28.121683	0.1	0.297368
28.123350	0.1	0.297666
28.125017	0.1	0.294745
28.126683	0.1	0.290811
28.128350	0.1	0.289083
28.130017	0.1	0.290394
28.131683	0.1	0.294566
28.133350	0.1	0.301182
28.135017	0.1	0.308931
28.136683	0.1	0.316143
28.138350	0.1	0.321746
28.140017	0.1	0.324547
28.141683	0.1	0.323534
28.143350	0.1	0.319839
28.145017	0.1	0.315845
28.146683	0.1	0.313640
28.148350	0.1	0.313938
28.150017	0.1	0.315189
28.151683	0.1	0.315189
28.153350	0.1	0.313699
28.155017	0.1	0.313044
28.156683	0.1	0.315547
28.158350	0.1	0.321209
28.160017	0.1	0.327826
28.161683	0.1	0.331283
28.163350	0.1	0.328422
28.165017	0.1	0.319600
28.166683	0.1	0.308156
28.168350	0.1	0.297964
28.170017	0.1	0.291586
28.171683	0.1	0.289440
28.173350	0.1	0.289738
28.175017	0.1	0.289440
28.176683	0.1	0.286579
28.178350	0.1	0.281572
28.180017	0.1	0.276446
28.181683	0.1	0.273585
28.183350	0.1	0.275016
28.185017	0.1	0.281394
28.186683	0.1	0.291765
28.188350	0.1	0.303507
28.190017	0.1	0.312984
28.191683	0.1	0.317812
28.193350	0.1	0.319064
28.195017	0.1	0.320137
28.196683	0.1	0.322163
28.198350	0.1	0.323474
28.200017	0.1	0.322282
28.201683	0.1	0.318468
28.203350	0.1	0.313342
28.205017	0.1	0.309110
28.206683	0.1	0.307798
28.208350	0.1	0.309825
28.210017	0.1	0.314415
28.211683	0.1	0.320196
28.213350	0.1	0.325561
28.215017	0.1	0.329375
28.216683	0.1	0.331879
28.218350	0.1	0.333309
28.220017	0.1	0.334978
28.221683	0.1	0.338852
28.223350	0.1	0.345588
28.225017	0.1	0.352681
28.226683	0.1	0.357032
28.228350	0.1	0.357509
28.230017	0.1	0.355423
28.231683	0.1	0.353813
28.233350	0.1	0.355363
28.235017	0.1	0.359952
28.236683	0.1	0.364840
28.238350	0.1	0.368238
28.240017	0.1	0.371397
28.241683	0.1	0.377536
28.243350	0.1	0.387728
28.245017	0.1	0.399649
28.246683	0.1	0.409842
28.248350	0.1	0.416279
28.250017	0.1	0.418484
28.251683	0.1	0.417829
28.253350	0.1	0.417709
28.255017	0.1	0.420928
28.256683	0.1	0.426829
28.258350	0.1	0.433207
28.260017	0.1	0.438929
28.261683	0.1	0.443518
28.263350	0.1	0.447512
28.265017	0.1	0.452817
28.266683	0.1	0.461817
28.268350	0.1	0.474811
28.270017	0.1	0.489295
28.271683	0.1	0.501812
28.273350	0.1	0.511408
28.275017	0.1	0.519753
28.276683	0.1	0.528395
28.278350	0.1	0.536680
28.280017	0.1	0.542462
28.281683	0.1	0.544369
28.283350	0.1	0.542760
28.285017	0.1	0.539422
28.286683	0.1	0.536919
28.288350	0.1	0.536680
28.290017	0.1	0.538409
28.291683	0.1	0.541687
28.293350	0.1	0.546992
28.295017	0.1	0.554800
28.296683	0.1	0.564754
28.298350	0.1	0.576019
28.300017	0.1	0.587881
28.301683	0.1	0.599861
28.303350	0.1	0.611484
28.305017	0.1	0.622332
28.306683	0.1	0.632107
28.308350	0.1	0.641227
28.310017	0.1	0.651956
28.311683	0.1	0.665903
28.313350	0.1	0.681460
28.315017	0.1	0.695229
28.316683	0.1	0.705183
28.318350	0.1	0.712335
28.320017	0.1	0.719130
28.321683	0.1	0.728607
28.323350	0.1	0.742912
28.325017	0.1	0.761092
28.326683	0.1	0.779629
28.328350	0.1	0.795245
28.330017	0.1	0.806689
28.331683	0.1	0.814319
28.333350	0.1	0.819266
28.335017	0.1	0.823557
28.336683	0.1	0.828803
28.338350	0.1	0.835240
28.340017	0.1	0.842273
28.341683	0.1	0.850439
28.343350	0.1	0.860393
28.345017	0.1	0.871122
28.346683	0.1	0.880957
28.348350	0.1	0.889599
28.350017	0.1	0.896752
28.351683	0.1	0.901163
28.353350	0.1	0.901699
28.355017	0.1	0.898898
28.356683	0.1	0.894904
28.358350	0.1	0.892580
28.360017	0.1	0.893056
28.361683	0.1	0.895321
28.363350	0.1	0.898361
28.365017	0.1	0.901759
28.366683	0.1	0.904262
28.368350	0.1	0.903845
28.370017	0.1	0.899613
28.371683	0.1	0.891924
28.373350	0.1	0.882268
28.375017	0.1	0.872254
28.376683	0.1	0.863075
28.378350	0.1	0.855148
28.380017	0.1	0.848591
28.381683	0.1	0.843167
28.383350	0.1	0.837803
28.385017	0.1	0.831366
28.386683	0.1	0.822723
28.388350	0.1	0.810802
28.390017	0.1	0.795126
28.391683	0.1	0.776708
28.393350	0.1	0.758052
28.395017	0.1	0.741839
28.396683	0.1	0.729740
28.398350	0.1	0.720441
28.400017	0.1	0.709891
28.401683	0.1	0.693619
28.403350	0.1	0.671089
28.405017	0.1	0.645757
28.406683	0.1	0.622094
28.408350	0.1	0.603855
28.410017	0.1	0.592709
28.411683	0.1	0.587344
28.413350	0.1	0.583351
28.415017	0.1	0.575960
28.416683	0.1	0.563026
28.418350	0.1	0.545740
28.420017	0.1	0.527382
28.421683	0.1	0.512183
28.423350	0.1	0.502884
28.425017	0.1	0.498951
28.426683	0.1	0.496149
28.428350	0.1	0.488520
28.430017	0.1	0.472724
28.431683	0.1	0.450552
28.433350	0.1	0.427544
28.435017	0.1	0.409484
28.436683	0.1	0.398874
28.438350	0.1	0.394046
28.440017	0.1	0.391543
28.441683	0.1	0.388384
28.443350	0.1	0.383496
28.445017	0.1	0.377536
28.446683	0.1	0.371099
28.448350	0.1	0.363827
28.450017	0.1	0.355363
28.451683	0.1	0.345945
28.453350	0.1	0.336111
28.455017	0.1	0.326335
28.456683	0.1	0.317454
28.458350	0.1	0.310957
28.460017	0.1	0.308156
28.461683	0.1	0.308633
28.463350	0.1	0.311136
28.465017	0.1	0.314772
28.466683	0.1	0.318587
28.468350	0.1	0.321388
28.470017	0.1	0.322342
28.471683	0.1	0.320256
28.473350	0.1	0.314295
28.475017	0.1	0.306129
28.476683	0.1	0.299692
28.478350	0.1	0.297666
28.480017	0.1	0.299811
28.481683	0.1	0.303626
28.483350	0.1	0.306547
28.485017	0.1	0.307679
28.486683	0.1	0.307441
28.488350	0.1	0.306487
28.490017	0.1	0.305772
28.491683	0.1	0.305951
28.493350	0.1	0.306427
28.495017	0.1	0.305593
28.496683	0.1	0.302374
28.498350	0.1	0.297666
28.500017	0.1	0.294745
28.501683	0.1	0.296056
28.503350	0.1	0.299990
28.505017	0.1	0.301719
28.506683	0.1	0.298560
28.508350	0.1	0.292659
28.510017	0.1	0.288546
28.511683	0.1	0.289559
28.513350	0.1	0.295401
28.515017	0.1	0.303626
28.516683	0.1	0.311494
28.518350	0.1	0.318110
28.520017	0.1	0.323832
28.521683	0.1	0.329673
28.523350	0.1	0.336468
28.525017	0.1	0.343978
28.526683	0.1	0.350595
28.528350	0.1	0.355363
28.530017	0.1	0.358820
28.531683	0.1	0.361979
28.533350	0.1	0.364959
28.535017	0.1	0.368655
28.536683	0.1	0.374138
28.538350	0.1	0.380158
28.540017	0.1	0.384331
28.541683	0.1	0.385702
28.543350	0.1	0.385582
28.545017	0.1	0.386179
28.546683	0.1	0.389218
28.548350	0.1	0.395834
28.550017	0.1	0.406563
28.551683	0.1	0.420213
28.553350	0.1	0.434220
28.555017	0.1	0.446260
28.556683	0.1	0.455380
28.558350	0.1	0.463128
28.560017	0.1	0.472248
28.561683	0.1	0.484049
28.563350	0.1	0.496924
28.565017	0.1	0.509083
28.566683	0.1	0.520051
28.568350	0.1	0.530064
28.570017	0.1	0.539005
28.571683	0.1	0.546992
28.573350	0.1	0.555038
28.575017	0.1	0.565290
28.576683	0.1	0.578463
28.578350	0.1	0.592291
28.580017	0.1	0.603735
28.581683	0.1	0.611186
28.583350	0.1	0.614584
28.585017	0.1	0.616074
28.586683	0.1	0.619650
28.588350	0.1	0.628054
28.590017	0.1	0.640154
28.591683	0.1	0.652969
28.593350	0.1	0.664830
28.595017	0.1	0.674903
28.596683	0.1	0.683487
28.598350	0.1	0.692308
28.600017	0.1	0.702858
28.601683	0.1	0.714123
28.603350	0.1	0.723541
28.605017	0.1	0.729382
28.606683	0.1	0.731468
28.608350	0.1	0.730455
28.610017	0.1	0.727534
28.611683	0.1	0.725627
28.613350	0.1	0.728190
28.615017	0.1	0.735641
28.616683	0.1	0.744760
28.618350	0.1	0.752330
28.620017	0.1	0.758529
28.621683	0.1	0.765502
28.623350	0.1	0.774801
28.625017	0.1	0.786841
28.626683	0.1	0.800848
28.628350	0.1	0.814498
28.630017	0.1	0.824630
28.631683	0.1	0.829577
28.633350	0.1	0.830948
28.635017	0.1	0.832558
28.636683	0.1	0.837803
28.638350	0.1	0.847042
28.640017	0.1	0.857115
28.641683	0.1	0.864744
28.643350	0.1	0.869274
28.645017	0.1	0.872672
28.646683	0.1	0.876665
28.648350	0.1	0.881076
28.650017	0.1	0.884950
28.651683	0.1	0.887990
28.653350	0.1	0.891209
28.655017	0.1	0.895679
28.656683	0.1	0.902176
28.658350	0.1	0.910342
28.660017	0.1	0.919104
28.661683	0.1	0.926793
28.663350	0.1	0.931442
28.665017	0.1	0.932217
28.666683	0.1	0.930429
28.668350	0.1	0.928581
28.670017	0.1	0.928938
28.671683	0.1	0.932396
28.673350	0.1	0.938773
28.675017	0.1	0.946879
28.676683	0.1	0.955105
28.678350	0.1	0.961423
28.680017	0.1	0.965476
28.681683	0.1	0.969589
28.683350	0.1	0.976205
28.685017	0.1	0.984967
28.686683	0.1	0.993192
28.688350	0.1	0.999212
28.690017	0.1	1.003683
28.691683	0.1	1.009405
28.693350	0.1	1.019180
28.695017	0.1	1.033068
28.696683	0.1	1.048863
28.698350	0.1	1.064599
28.700017	0.1	1.078844
28.701683	0.1	1.090586
28.703350	0.1	1.100302
28.705017	0.1	1.110077
28.706683	0.1	1.122594
28.708350	0.1	1.140416
28.710017	0.1	1.164317
28.711683	0.1	1.192808
28.713350	0.1	1.222789
28.715017	0.1	1.251161
28.716683	0.1	1.276732
28.718350	0.1	1.300693
28.720017	0.1	1.325011
28.721683	0.1	1.349807
28.723350	0.1	1.373887
28.725017	0.1	1.397491
28.726683	0.1	1.422286
28.728350	0.1	1.449645
28.730017	0.1	1.480103
28.731683	0.1	1.512706
28.733350	0.1	1.545906
28.735017	0.1	1.579166
28.736683	0.1	1.612604
28.738350	0.1	1.646280
28.740017	0.1	1.681090
28.741683	0.1	1.719713
28.743350	0.1	1.764596
28.745017	0.1	1.815617
28.746683	0.1	1.870394
28.748350	0.1	1.926303
28.750017	0.1	1.981557
28.751683	0.1	2.035082
28.753350	0.1	2.086401
28.755017	0.1	2.136290
28.756683	0.1	2.187371
28.758350	0.1	2.242267
28.760017	0.1	2.301574
28.761683	0.1	2.363265
28.763350	0.1	2.425313
28.765017	0.1	2.488911
28.766683	0.1	2.556980
28.768350	0.1	2.631128
28.770017	0.1	2.709985
28.771683	0.1	2.790272
28.773350	0.1	2.868295
28.775017	0.1	2.942801
28.776683	0.1	3.015161
28.778350	0.1	3.088474
28.780017	0.1	3.165305
28.781683	0.1	3.246188
28.783350	0.1	3.328979
28.785017	0.1	3.410995
28.786683	0.1	3.490687
28.788350	0.1	3.567755
28.790017	0.1	3.642202
28.791683	0.1	3.714860
28.793350	0.1	3.787458
28.795017	0.1	3.861070
28.796683	0.1	3.935039
28.798350	0.1	4.008115
28.800017	0.1	4.079223
28.801683	0.1	4.146815
28.803350	0.1	4.209161
28.805017	0.1	4.264415
28.806683	0.1	4.311621
28.808350	0.1	4.350722
28.810017	0.1	4.382074
28.811683	0.1	4.404962
28.813350	0.1	4.418969
28.815017	0.1	4.424751
28.816683	0.1	4.423499
28.818350	0.1	4.416526
28.820017	0.1	4.404962
28.821683	0.1	4.388809
28.823350	0.1	4.367173
28.825017	0.1	4.338861
28.826683	0.1	4.303158
28.828350	0.1	4.259944
28.830017	0.1	4.210413
28.831683	0.1	4.155457
28.833350	0.1	4.094124
28.835017	0.1	4.025042
28.836683	0.1	3.948093
28.838350	0.1	3.863931
28.840017	0.1	3.774405
28.841683	0.1	3.682673
28.843350	0.1	3.592015
28.845017	0.1	3.503502
28.846683	0.1	3.414810
28.848350	0.1	3.322959
28.850017	0.1	3.225982
28.851683	0.1	3.123343
28.853350	0.1	3.016114
28.855017	0.1	2.906680
28.856683	0.1	2.797306
28.858350	0.1	2.689719
28.860017	0.1	2.584994
28.861683	0.1	2.482951
28.863350	0.1	2.382875
28.865017	0.1	2.284587
28.866683	0.1	2.188862
28.868350	0.1	2.096117
28.870017	0.1	2.005935
28.871683	0.1	1.918674
28.873350	0.1	1.835048
28.875017	0.1	1.755416
28.876683	0.1	1.680136
28.878350	0.1	1.609147
28.880017	0.1	1.540423
28.881683	0.1	1.471520
28.883350	0.1	1.402199
28.885017	0.1	1.334250
28.886683	0.1	1.269579
28.888350	0.1	1.209080
28.890017	0.1	1.153231
28.891683	0.1	1.102388
28.893350	0.1	1.056910
28.895017	0.1	1.016140
28.896683	0.1	0.977457
28.898350	0.1	0.938296
28.900017	0.1	0.898421
28.901683	0.1	0.860453
28.903350	0.1	0.826657
28.905017	0.1	0.798166
28.906683	0.1	0.775158
28.908350	0.1	0.756621
28.910017	0.1	0.739753
28.911683	0.1	0.721633
28.913350	0.1	0.701904
28.915017	0.1	0.683546
28.916683	0.1	0.670612
28.918350	0.1	0.665426
28.920017	0.1	0.667274
28.921683	0.1	0.673413
28.923350	0.1	0.680506
28.925017	0.1	0.685751
28.926683	0.1	0.687540
28.928350	0.1	0.686109
28.930017	0.1	0.683248
28.931683	0.1	0.681162
28.933350	0.1	0.680745
28.935017	0.1	0.681043
28.936683	0.1	0.680864
28.938350	0.1	0.679135
28.940017	0.1	0.675082
28.941683	0.1	0.669301
28.943350	0.1	0.664473
28.945017	0.1	0.663996
28.946683	0.1	0.669718
28.948350	0.1	0.680447
28.950017	0.1	0.692606
28.951683	0.1	0.701487
28.953350	0.1	0.704646
28.955017	0.1	0.702500
28.956683	0.1	0.696778
28.958350	0.1	0.689149
28.960017	0.1	0.682354
28.961683	0.1	0.678837
28.963350	0.1	0.678837
28.965017	0.1	0.680208
28.966683	0.1	0.680983
28.968350	0.1	0.680387
28.970017	0.1	0.677764
28.971683	0.1	0.672102
28.973350	0.1	0.663221
28.975017	0.1	0.653803
28.976683	0.1	0.647664
28.978350	0.1	0.644982
28.980017	0.1	0.641167
28.981683	0.1	0.631452
28.983350	0.1	0.615060
28.985017	0.1	0.595093
28.986683	0.1	0.575423
28.988350	0.1	0.559032
28.990017	0.1	0.547409
28.991683	0.1	0.539780
28.993350	0.1	0.534952
28.995017	0.1	0.531793
28.996683	0.1	0.529528
28.998350	0.1	0.526845
29.000017	0.1	0.522494
29.001683	0.1	0.515401
29.003350	0.1	0.504851
29.005017	0.1	0.491023
29.006683	0.1	0.475109
29.008350	0.1	0.459373
29.010017	0.1	0.446439
29.011683	0.1	0.438154
29.013350	0.1	0.434458
29.015017	0.1	0.433266
29.016683	0.1	0.432014
29.018350	0.1	0.429511
29.020017	0.1	0.425875
29.021683	0.1	0.421464
29.023350	0.1	0.416100
29.025017	0.1	0.409424
29.026683	0.1	0.401378
29.028350	0.1	0.392675
29.030017	0.1	0.384986
29.031683	0.1	0.379145
29.033350	0.1	0.374019
29.035017	0.1	0.367224
29.036683	0.1	0.357747
29.038350	0.1	0.347137
29.040017	0.1	0.339091
29.041683	0.1	0.336468
29.043350	0.1	0.339091
29.045017	0.1	0.344157
29.046683	0.1	0.347674
29.048350	0.1	0.346541
29.050017	0.1	0.339806
29.051683	0.1	0.328660
29.053350	0.1	0.314713
29.055017	0.1	0.300288
29.056683	0.1	0.288963
29.058350	0.1	0.283718
29.060017	0.1	0.284612
29.061683	0.1	0.288486
29.063350	0.1	0.291526
29.065017	0.1	0.292003
29.066683	0.1	0.291646
29.068350	0.1	0.292957
29.070017	0.1	0.295579
29.071683	0.1	0.297308
29.073350	0.1	0.296414
29.075017	0.1	0.293911
29.076683	0.1	0.292301
29.078350	0.1	0.293314
29.080017	0.1	0.296533
29.081683	0.1	0.300407
29.083350	0.1	0.303268
29.085017	0.1	0.304163
29.086683	0.1	0.303090
29.088350	0.1	0.301063
29.090017	0.1	0.298619
29.091683	0.1	0.295103
29.093350	0.1	0.290275
29.095017	0.1	0.285387
29.096683	0.1	0.281811
29.098350	0.1	0.279903
29.100017	0.1	0.279367
29.101683	0.1	0.279784
29.103350	0.1	0.280499
29.105017	0.1	0.280976
29.106683	0.1	0.281334
29.108350	0.1	0.283182
29.110017	0.1	0.288844
29.111683	0.1	0.299513
29.113350	0.1	0.313818
29.115017	0.1	0.328183
29.116683	0.1	0.337720
29.118350	0.1	0.338435
29.120017	0.1	0.329733
29.121683	0.1	0.315845
29.123350	0.1	0.302911
29.125017	0.1	0.295520
29.126683	0.1	0.294864
29.128350	0.1	0.299633
29.130017	0.1	0.306845
29.131683	0.1	0.314116
29.133350	0.1	0.321150
29.135017	0.1	0.329018
29.136683	0.1	0.337958
29.138350	0.1	0.346303
29.140017	0.1	0.351429
[truncated: 253,760 more chars]
