# Supplementary material for: Fade into you: genetic control of pigmentation patterns in red-flesh apple (Malus domestica)
Source: Front Plant Sci. 2025 Jan 13;15:1462545. doi: 10.3389/fpls.2024.1462545 (PMC11770013; doi:10.3389/fpls.2024.1462545)
Supplement: Supplementary file 4 [file DataSheet1.zip › CR B3UV_VIS_1/CR B3UV_VIS_1.txt]

URL	chrom://thermo-pfav3ojr/ChromeleonLocal/Instrument Data/Vanquish_MS/Dimitri/VALEMA/Pierre/Echantillons 03-04-24.seq/365.smp/UV_VIS_1.channel/UV_VIS_1.chm
Channel	UV_VIS_1

Injection Information:
Data Vault	ChromeleonLocal
Sequence	Echantillons 03-04-24
Name	CR B3
Number	13
Position	B:B4
Comment	colonne SB-AQ MeOH+5%AA
Processing Method	Quantitative
Instrument Method	VALEMA test separation GRAQ 4
Type	Unknown
Status	Finished
Inject Time	4/4/2024 3:01:47 AM +02:00
Volume (µl)	10.0000
Dilution Factor	1.0000
Weight	1.0000

Chromatogram Data Information:
Time Min. (min)	0.001683
Time Max. (min)	47.000017
Data Points	28200
Detector	UV
Generating Data System	Chromeleon 7.3.2.10759
Exporting Data System	Chromeleon 7.3.2.0
Operator	Instrument Controller
Signal Quantity	Absorbance
Signal Unit	mAU
Signal Min.	-1.002084
Signal Max.	432.262570
Channel	UV_VIS_1
Driver Name	VDAD.dll
Channel Type	Evaluation
Min. Step (s)	0.1
Max. Step (s)	0.1
Average Step (s)	0.1

Signal Parameter Information:
Signal Info	WVL:279 nm

Chromatogram Data:
Time (min)	Step (s)	Value (mAU)
0.001683	n.a.	0.000000
0.003350	0.1	0.000033
0.005017	0.1	0.000205
0.006683	0.1	0.000657
0.008350	0.1	0.001760
0.010017	0.1	0.003884
0.011683	0.1	0.006291
0.013350	0.1	0.007176
0.015017	0.1	0.006151
0.016683	0.1	0.005015
0.018350	0.1	0.005150
0.020017	0.1	0.006319
0.021683	0.1	0.007693
0.023350	0.1	0.008089
0.025017	0.1	0.006459
0.026683	0.1	0.002822
0.028350	0.1	-0.001960
0.030017	0.1	-0.006957
0.031683	0.1	-0.011148
0.033350	0.1	-0.013337
0.035017	0.1	-0.013052
0.036683	0.1	-0.010906
0.038350	0.1	-0.007539
0.040017	0.1	-0.003409
0.041683	0.1	0.000466
0.043350	0.1	0.003320
0.045017	0.1	0.005816
0.046683	0.1	0.008703
0.048350	0.1	0.010696
0.050017	0.1	0.009630
0.051683	0.1	0.005555
0.053350	0.1	0.000736
0.055017	0.1	-0.002976
0.056683	0.1	-0.004834
0.058350	0.1	-0.004354
0.060017	0.1	-0.001760
0.061683	0.1	0.001555
0.063350	0.1	0.004182
0.065017	0.1	0.005853
0.066683	0.1	0.007157
0.068350	0.1	0.008768
0.070017	0.1	0.010994
0.071683	0.1	0.013174
0.073350	0.1	0.013900
0.075017	0.1	0.012917
0.076683	0.1	0.011809
0.078350	0.1	0.011954
0.080017	0.1	0.012876
0.081683	0.1	0.013080
0.083350	0.1	0.011991
0.085017	0.1	0.010510
0.086683	0.1	0.009607
0.088350	0.1	0.008973
0.090017	0.1	0.007865
0.091683	0.1	0.006291
0.093350	0.1	0.004671
0.095017	0.1	0.003763
0.096683	0.1	0.004582
0.098350	0.1	0.006747
0.100017	0.1	0.008279
0.101683	0.1	0.007912
0.103350	0.1	0.006338
0.105017	0.1	0.005104
0.106683	0.1	0.005173
0.108350	0.1	0.006561
0.110017	0.1	0.008661
0.111683	0.1	0.010612
0.113350	0.1	0.012061
0.115017	0.1	0.013756
0.116683	0.1	0.016498
0.118350	0.1	0.020154
0.120017	0.1	0.024335
0.121683	0.1	0.028703
0.123350	0.1	0.031656
0.125017	0.1	0.030878
0.126683	0.1	0.026007
0.128350	0.1	0.019432
0.130017	0.1	0.014282
0.131683	0.1	0.011944
0.133350	0.1	0.011767
0.135017	0.1	0.012573
0.136683	0.1	0.013146
0.138350	0.1	0.012494
0.140017	0.1	0.010701
0.141683	0.1	0.008540
0.143350	0.1	0.006417
0.145017	0.1	0.004442
0.146683	0.1	0.002957
0.148350	0.1	0.002068
0.150017	0.1	0.001164
0.151683	0.1	-0.000582
0.153350	0.1	-0.003427
0.155017	0.1	-0.006943
0.156683	0.1	-0.010515
0.158350	0.1	-0.013835
0.160017	0.1	-0.016182
0.161683	0.1	-0.015781
0.163350	0.1	-0.011567
0.165017	0.1	-0.005220
0.166683	0.1	-0.000186
0.168350	0.1	0.000913
0.170017	0.1	-0.002086
0.171683	0.1	-0.006813
0.173350	0.1	-0.009774
0.175017	0.1	-0.008806
0.176683	0.1	-0.004875
0.178350	0.1	-0.001062
0.180017	0.1	0.000433
0.181683	0.1	-0.000098
0.183350	0.1	-0.001085
0.185017	0.1	-0.001616
0.186683	0.1	-0.001835
0.188350	0.1	-0.002133
0.190017	0.1	-0.002673
0.191683	0.1	-0.003530
0.193350	0.1	-0.004875
0.195017	0.1	-0.006817
0.196683	0.1	-0.009490
0.198350	0.1	-0.013127
0.200017	0.1	-0.017267
0.201683	0.1	-0.020526
0.203350	0.1	-0.022058
0.205017	0.1	-0.022831
0.206683	0.1	-0.024722
0.208350	0.1	-0.027744
0.210017	0.1	-0.029472
0.211683	0.1	-0.028233
0.213350	0.1	-0.024862
0.215017	0.1	-0.020694
0.216683	0.1	-0.016284
0.218350	0.1	-0.012219
0.220017	0.1	-0.009476
0.221683	0.1	-0.008638
0.223350	0.1	-0.008997
0.225017	0.1	-0.009285
0.226683	0.1	-0.009555
0.228350	0.1	-0.011059
0.230017	0.1	-0.013784
0.231683	0.1	-0.016033
0.233350	0.1	-0.016806
0.235017	0.1	-0.016852
0.236683	0.1	-0.017048
0.238350	0.1	-0.017108
0.240017	0.1	-0.016117
0.241683	0.1	-0.013602
0.243350	0.1	-0.010128
0.245017	0.1	-0.006869
0.246683	0.1	-0.004857
0.248350	0.1	-0.004708
0.250017	0.1	-0.006463
0.251683	0.1	-0.009150
0.253350	0.1	-0.011069
0.255017	0.1	-0.011260
0.256683	0.1	-0.010175
0.258350	0.1	-0.008577
0.260017	0.1	-0.006901
0.261683	0.1	-0.005937
0.263350	0.1	-0.006892
0.265017	0.1	-0.010077
0.266683	0.1	-0.014319
0.268350	0.1	-0.018161
0.270017	0.1	-0.020871
0.271683	0.1	-0.022016
0.273350	0.1	-0.021602
0.275017	0.1	-0.020824
0.276683	0.1	-0.020941
0.278350	0.1	-0.021439
0.280017	0.1	-0.020871
0.281683	0.1	-0.019176
0.283350	0.1	-0.018040
0.285017	0.1	-0.018640
0.286683	0.1	-0.019548
0.288350	0.1	-0.018352
0.290017	0.1	-0.015008
0.291683	0.1	-0.011446
0.293350	0.1	-0.008629
0.295017	0.1	-0.005984
0.296683	0.1	-0.003409
0.298350	0.1	-0.002203
0.300017	0.1	-0.003483
0.301683	0.1	-0.007097
0.303350	0.1	-0.012452
0.305017	0.1	-0.018585
0.306683	0.1	-0.023637
0.308350	0.1	-0.026384
0.310017	0.1	-0.027823
0.311683	0.1	-0.029695
0.313350	0.1	-0.032187
0.315017	0.1	-0.034100
0.316683	0.1	-0.034519
0.318350	0.1	-0.033230
0.320017	0.1	-0.030305
0.321683	0.1	-0.026361
0.323350	0.1	-0.022585
0.325017	0.1	-0.019828
0.326683	0.1	-0.018268
0.328350	0.1	-0.018058
0.330017	0.1	-0.019320
0.331683	0.1	-0.021467
0.333350	0.1	-0.023791
0.335017	0.1	-0.026445
0.336683	0.1	-0.029737
0.338350	0.1	-0.032745
0.340017	0.1	-0.033760
0.341683	0.1	-0.031702
0.343350	0.1	-0.026952
0.345017	0.1	-0.021607
0.346683	0.1	-0.018370
0.348350	0.1	-0.018361
0.350017	0.1	-0.020522
0.351683	0.1	-0.023148
0.353350	0.1	-0.024764
0.355017	0.1	-0.024051
0.356683	0.1	-0.021080
0.358350	0.1	-0.018403
0.360017	0.1	-0.018864
0.361683	0.1	-0.022328
0.363350	0.1	-0.025984
0.365017	0.1	-0.027306
0.366683	0.1	-0.025812
0.368350	0.1	-0.022096
0.370017	0.1	-0.016824
0.371683	0.1	-0.011250
0.373350	0.1	-0.007157
0.375017	0.1	-0.005565
0.376683	0.1	-0.006403
0.378350	0.1	-0.008852
0.380017	0.1	-0.011334
0.381683	0.1	-0.012540
0.383350	0.1	-0.013169
0.385017	0.1	-0.015069
0.386683	0.1	-0.018724
0.388350	0.1	-0.022999
0.390017	0.1	-0.026752
0.391683	0.1	-0.029174
0.393350	0.1	-0.029779
0.395017	0.1	-0.029216
0.396683	0.1	-0.029188
0.398350	0.1	-0.030682
0.400017	0.1	-0.032429
0.401683	0.1	-0.032103
0.403350	0.1	-0.028815
0.405017	0.1	-0.023278
0.406683	0.1	-0.016685
0.408350	0.1	-0.010426
0.410017	0.1	-0.005974
0.411683	0.1	-0.004089
0.413350	0.1	-0.004293
0.415017	0.1	-0.005588
0.416683	0.1	-0.007525
0.418350	0.1	-0.009909
0.420017	0.1	-0.011786
0.421683	0.1	-0.011930
0.423350	0.1	-0.010342
0.425017	0.1	-0.008382
0.426683	0.1	-0.007544
0.428350	0.1	-0.008643
0.430017	0.1	-0.011278
0.431683	0.1	-0.013397
0.433350	0.1	-0.012671
0.435017	0.1	-0.008815
0.436683	0.1	-0.003618
0.438350	0.1	0.000899
0.440017	0.1	0.003185
0.441683	0.1	0.002161
0.443350	0.1	-0.002114
0.445017	0.1	-0.008377
0.446683	0.1	-0.015083
0.448350	0.1	-0.020452
0.450017	0.1	-0.022659
0.451683	0.1	-0.021914
0.453350	0.1	-0.020619
0.455017	0.1	-0.020228
0.456683	0.1	-0.019935
0.458350	0.1	-0.018836
0.460017	0.1	-0.017365
0.461683	0.1	-0.016233
0.463350	0.1	-0.015134
0.465017	0.1	-0.013439
0.466683	0.1	-0.011693
0.468350	0.1	-0.011078
0.470017	0.1	-0.011967
0.471683	0.1	-0.013807
0.473350	0.1	-0.015758
0.475017	0.1	-0.017388
0.476683	0.1	-0.019120
0.478350	0.1	-0.021346
0.480017	0.1	-0.023749
0.481683	0.1	-0.026175
0.483350	0.1	-0.028810
0.485017	0.1	-0.030920
0.486683	0.1	-0.030771
0.488350	0.1	-0.027763
0.490017	0.1	-0.023507
0.491683	0.1	-0.020033
0.493350	0.1	-0.017905
0.495017	0.1	-0.016270
0.496683	0.1	-0.014170
0.498350	0.1	-0.011628
0.500017	0.1	-0.009746
0.501683	0.1	-0.009779
0.503350	0.1	-0.012266
0.505017	0.1	-0.016754
0.506683	0.1	-0.021607
0.508350	0.1	-0.024750
0.510017	0.1	-0.025835
0.511683	0.1	-0.026668
0.513350	0.1	-0.028680
0.515017	0.1	-0.030920
0.516683	0.1	-0.031576
0.518350	0.1	-0.030184
0.520017	0.1	-0.027842
0.521683	0.1	-0.026291
0.523350	0.1	-0.026627
0.525017	0.1	-0.028308
0.526683	0.1	-0.029914
0.528350	0.1	-0.030654
0.530017	0.1	-0.030287
0.531683	0.1	-0.028056
0.533350	0.1	-0.023684
0.535017	0.1	-0.019427
0.536683	0.1	-0.018808
0.538350	0.1	-0.022701
0.540017	0.1	-0.028694
0.541683	0.1	-0.033933
0.543350	0.1	-0.036890
0.545017	0.1	-0.037234
0.546683	0.1	-0.035278
0.548350	0.1	-0.031590
0.550017	0.1	-0.026883
0.551683	0.1	-0.021979
0.553350	0.1	-0.017630
0.555017	0.1	-0.014305
0.556683	0.1	-0.012387
0.558350	0.1	-0.012587
0.560017	0.1	-0.015581
0.561683	0.1	-0.021132
0.563350	0.1	-0.027851
0.565017	0.1	-0.034082
0.566683	0.1	-0.038715
0.568350	0.1	-0.041081
0.570017	0.1	-0.040941
0.571683	0.1	-0.039102
0.573350	0.1	-0.036899
0.575017	0.1	-0.034967
0.576683	0.1	-0.032927
0.578350	0.1	-0.030226
0.580017	0.1	-0.027614
0.581683	0.1	-0.026841
0.583350	0.1	-0.027809
0.585017	0.1	-0.028005
0.586683	0.1	-0.025476
0.588350	0.1	-0.020419
0.590017	0.1	-0.014491
0.591683	0.1	-0.009947
0.593350	0.1	-0.008694
0.595017	0.1	-0.011106
0.596683	0.1	-0.015828
0.598350	0.1	-0.021346
0.600017	0.1	-0.027115
0.601683	0.1	-0.032308
0.603350	0.1	-0.035265
0.605017	0.1	-0.035204
0.606683	0.1	-0.032890
0.608350	0.1	-0.029197
0.610017	0.1	-0.024498
0.611683	0.1	-0.019600
0.613350	0.1	-0.016280
0.615017	0.1	-0.016494
0.616683	0.1	-0.020731
0.618350	0.1	-0.027297
0.620017	0.1	-0.033155
0.621683	0.1	-0.035637
0.623350	0.1	-0.033909
0.625017	0.1	-0.029141
0.626683	0.1	-0.023800
0.628350	0.1	-0.020326
0.630017	0.1	-0.019819
0.631683	0.1	-0.021979
0.633350	0.1	-0.025621
0.635017	0.1	-0.029197
0.636683	0.1	-0.032019
0.638350	0.1	-0.034971
0.640017	0.1	-0.038575
0.641683	0.1	-0.041216
0.643350	0.1	-0.040960
0.645017	0.1	-0.037528
0.646683	0.1	-0.031735
0.648350	0.1	-0.025053
0.650017	0.1	-0.019707
0.651683	0.1	-0.017527
0.653350	0.1	-0.018952
0.655017	0.1	-0.023283
0.656683	0.1	-0.028932
0.658350	0.1	-0.033434
0.660017	0.1	-0.034985
0.661683	0.1	-0.034124
0.663350	0.1	-0.032824
0.665017	0.1	-0.032578
0.666683	0.1	-0.033933
0.668350	0.1	-0.036550
0.670017	0.1	-0.039469
0.671683	0.1	-0.042436
0.673350	0.1	-0.046440
0.675017	0.1	-0.051842
0.676683	0.1	-0.056825
0.678350	0.1	-0.059279
0.680017	0.1	-0.058883
0.681683	0.1	-0.056587
0.683350	0.1	-0.053472
0.685017	0.1	-0.050580
0.686683	0.1	-0.048769
0.688350	0.1	-0.048066
0.690017	0.1	-0.047218
0.691683	0.1	-0.044745
0.693350	0.1	-0.040634
0.695017	0.1	-0.036550
0.696683	0.1	-0.034585
0.698350	0.1	-0.035334
0.700017	0.1	-0.037090
0.701683	0.1	-0.037495
0.703350	0.1	-0.035702
0.705017	0.1	-0.032750
0.706683	0.1	-0.030287
0.708350	0.1	-0.029211
0.710017	0.1	-0.029602
0.711683	0.1	-0.031567
0.713350	0.1	-0.035418
0.715017	0.1	-0.040629
0.716683	0.1	-0.045183
0.718350	0.1	-0.046846
0.720017	0.1	-0.045202
0.721683	0.1	-0.042012
0.723350	0.1	-0.039232
0.725017	0.1	-0.037011
0.726683	0.1	-0.034487
0.728350	0.1	-0.031847
0.730017	0.1	-0.030221
0.731683	0.1	-0.029919
0.733350	0.1	-0.029951
0.735017	0.1	-0.029285
0.736683	0.1	-0.027977
0.738350	0.1	-0.026859
0.740017	0.1	-0.026831
0.741683	0.1	-0.028317
0.743350	0.1	-0.030873
0.745017	0.1	-0.033509
0.746683	0.1	-0.035311
0.748350	0.1	-0.035977
0.750017	0.1	-0.036159
0.751683	0.1	-0.036834
0.753350	0.1	-0.038147
0.755017	0.1	-0.039106
0.756683	0.1	-0.038650
0.758350	0.1	-0.036801
0.760017	0.1	-0.034482
0.761683	0.1	-0.032680
0.763350	0.1	-0.032210
0.765017	0.1	-0.033462
0.766683	0.1	-0.035730
0.768350	0.1	-0.037896
0.770017	0.1	-0.039707
0.771683	0.1	-0.041178
0.773350	0.1	-0.041593
0.775017	0.1	-0.040689
0.776683	0.1	-0.039604
0.778350	0.1	-0.039036
0.780017	0.1	-0.038054
0.781683	0.1	-0.035749
0.783350	0.1	-0.032457
0.785017	0.1	-0.029202
0.786683	0.1	-0.027050
0.788350	0.1	-0.026347
0.790017	0.1	-0.026040
0.791683	0.1	-0.025104
0.793350	0.1	-0.024172
0.795017	0.1	-0.024345
0.796683	0.1	-0.025453
0.798350	0.1	-0.026505
0.800017	0.1	-0.026976
0.801683	0.1	-0.027088
0.803350	0.1	-0.026994
0.805017	0.1	-0.026417
0.806683	0.1	-0.025365
0.808350	0.1	-0.024424
0.810017	0.1	-0.024182
0.811683	0.1	-0.024755
0.813350	0.1	-0.026021
0.815017	0.1	-0.028093
0.816683	0.1	-0.030966
0.818350	0.1	-0.033565
0.820017	0.1	-0.034464
0.821683	0.1	-0.033216
0.823350	0.1	-0.030240
0.825017	0.1	-0.026370
0.826683	0.1	-0.022477
0.828350	0.1	-0.019362
0.830017	0.1	-0.018352
0.831683	0.1	-0.020810
0.833350	0.1	-0.026589
0.835017	0.1	-0.033882
0.836683	0.1	-0.040527
0.838350	0.1	-0.045141
0.840017	0.1	-0.047521
0.841683	0.1	-0.047921
0.843350	0.1	-0.046035
0.845017	0.1	-0.041677
0.846683	0.1	-0.035893
0.848350	0.1	-0.030496
0.850017	0.1	-0.027060
0.851683	0.1	-0.026627
0.853350	0.1	-0.029854
0.855017	0.1	-0.036862
0.856683	0.1	-0.046357
0.858350	0.1	-0.055376
0.860017	0.1	-0.060755
0.861683	0.1	-0.060992
0.863350	0.1	-0.056969
0.865017	0.1	-0.051102
0.866683	0.1	-0.045565
0.868350	0.1	-0.040997
0.870017	0.1	-0.037281
0.871683	0.1	-0.035190
0.873350	0.1	-0.036042
0.875017	0.1	-0.039740
0.876683	0.1	-0.044229
0.878350	0.1	-0.046920
0.880017	0.1	-0.046445
0.881683	0.1	-0.043288
0.883350	0.1	-0.038510
0.885017	0.1	-0.032801
0.886683	0.1	-0.027423
0.888350	0.1	-0.024340
0.890017	0.1	-0.024452
0.891683	0.1	-0.026920
0.893350	0.1	-0.030813
0.895017	0.1	-0.036238
0.896683	0.1	-0.043116
0.898350	0.1	-0.050114
0.900017	0.1	-0.055754
0.901683	0.1	-0.059791
0.903350	0.1	-0.062580
0.905017	0.1	-0.063577
0.906683	0.1	-0.062017
0.908350	0.1	-0.058389
0.910017	0.1	-0.053989
0.911683	0.1	-0.049416
0.913350	0.1	-0.044042
0.915017	0.1	-0.037057
0.916683	0.1	-0.028857
0.918350	0.1	-0.020936
0.920017	0.1	-0.014980
0.921683	0.1	-0.012233
0.923350	0.1	-0.012340
0.925017	0.1	-0.013406
0.926683	0.1	-0.014706
0.928350	0.1	-0.017332
0.930017	0.1	-0.021574
0.931683	0.1	-0.026873
0.933350	0.1	-0.033570
0.935017	0.1	-0.042054
0.936683	0.1	-0.051144
0.938350	0.1	-0.058501
0.940017	0.1	-0.061784
0.941683	0.1	-0.060014
0.943350	0.1	-0.054636
0.945017	0.1	-0.048531
0.946683	0.1	-0.043777
0.948350	0.1	-0.041067
0.950017	0.1	-0.040722
0.951683	0.1	-0.042962
0.953350	0.1	-0.047111
0.955017	0.1	-0.051269
0.956683	0.1	-0.053723
0.958350	0.1	-0.054166
0.960017	0.1	-0.053076
0.961683	0.1	-0.050929
0.963350	0.1	-0.048419
0.965017	0.1	-0.046524
0.966683	0.1	-0.046073
0.968350	0.1	-0.047223
0.970017	0.1	-0.049085
0.971683	0.1	-0.049854
0.973350	0.1	-0.048159
0.975017	0.1	-0.044466
0.976683	0.1	-0.040699
0.978350	0.1	-0.038240
0.980017	0.1	-0.036666
0.981683	0.1	-0.034361
0.983350	0.1	-0.030370
0.985017	0.1	-0.025760
0.986683	0.1	-0.023139
0.988350	0.1	-0.024335
0.990017	0.1	-0.028494
0.991683	0.1	-0.033239
0.993350	0.1	-0.037183
0.995017	0.1	-0.040154
0.996683	0.1	-0.042105
0.998350	0.1	-0.043381
1.000017	0.1	-0.045048
1.001683	0.1	-0.047563
1.003350	0.1	-0.049593
1.005017	0.1	-0.049397
1.006683	0.1	-0.046976
1.008350	0.1	-0.043446
1.010017	0.1	-0.039171
1.011683	0.1	-0.034287
1.013350	0.1	-0.030049
1.015017	0.1	-0.027851
1.016683	0.1	-0.027814
1.018350	0.1	-0.029523
1.020017	0.1	-0.032964
1.021683	0.1	-0.037788
1.023350	0.1	-0.042720
1.025017	0.1	-0.046119
1.026683	0.1	-0.046222
1.028350	0.1	-0.041956
1.030017	0.1	-0.034999
1.031683	0.1	-0.029556
1.033350	0.1	-0.028936
1.035017	0.1	-0.032987
1.036683	0.1	-0.038720
1.038350	0.1	-0.042762
1.040017	0.1	-0.043283
1.041683	0.1	-0.039949
1.043350	0.1	-0.033951
1.045017	0.1	-0.028089
1.046683	0.1	-0.024540
1.048350	0.1	-0.023129
1.050017	0.1	-0.023316
1.051683	0.1	-0.025905
1.053350	0.1	-0.031204
1.055017	0.1	-0.037211
1.056683	0.1	-0.041099
1.058350	0.1	-0.041272
1.060017	0.1	-0.037863
1.061683	0.1	-0.033304
1.063350	0.1	-0.031590
1.065017	0.1	-0.034822
1.066683	0.1	-0.041556
1.068350	0.1	-0.048699
1.070017	0.1	-0.053030
1.071683	0.1	-0.052536
1.073350	0.1	-0.047972
1.075017	0.1	-0.042152
1.076683	0.1	-0.037705
1.078350	0.1	-0.035721
1.080017	0.1	-0.035991
1.081683	0.1	-0.037923
1.083350	0.1	-0.040368
1.085017	0.1	-0.041830
1.086683	0.1	-0.042301
1.088350	0.1	-0.043288
1.090017	0.1	-0.045067
1.091683	0.1	-0.045993
1.093350	0.1	-0.045113
1.095017	0.1	-0.043265
1.096683	0.1	-0.041639
1.098350	0.1	-0.041276
1.100017	0.1	-0.043027
1.101683	0.1	-0.046398
1.103350	0.1	-0.049514
1.105017	0.1	-0.050841
1.106683	0.1	-0.050291
1.108350	0.1	-0.049397
1.110017	0.1	-0.050203
1.111683	0.1	-0.053411
1.113350	0.1	-0.058180
1.115017	0.1	-0.063577
1.116683	0.1	-0.068992
1.118350	0.1	-0.073267
1.120017	0.1	-0.074753
1.121683	0.1	-0.072713
1.123350	0.1	-0.068285
1.125017	0.1	-0.063758
1.126683	0.1	-0.060941
1.128350	0.1	-0.060140
1.130017	0.1	-0.060275
1.131683	0.1	-0.060000
1.133350	0.1	-0.058929
1.135017	0.1	-0.057262
1.136683	0.1	-0.054836
1.138350	0.1	-0.051279
1.140017	0.1	-0.047176
1.141683	0.1	-0.044215
1.143350	0.1	-0.043460
1.145017	0.1	-0.044177
1.146683	0.1	-0.045281
1.148350	0.1	-0.046818
1.150017	0.1	-0.048880
1.151683	0.1	-0.050692
1.153350	0.1	-0.051763
1.155017	0.1	-0.052289
1.156683	0.1	-0.052419
1.158350	0.1	-0.052117
1.160017	0.1	-0.050962
1.161683	0.1	-0.048298
1.163350	0.1	-0.044550
1.165017	0.1	-0.041281
1.166683	0.1	-0.039921
1.168350	0.1	-0.041011
1.170017	0.1	-0.044056
1.171683	0.1	-0.047972
1.173350	0.1	-0.051740
1.175017	0.1	-0.054254
1.176683	0.1	-0.054254
1.178350	0.1	-0.051889
1.180017	0.1	-0.049276
1.181683	0.1	-0.048564
1.183350	0.1	-0.050152
1.185017	0.1	-0.052662
1.186683	0.1	-0.054031
1.188350	0.1	-0.053272
1.190017	0.1	-0.051395
1.191683	0.1	-0.050073
1.193350	0.1	-0.049705
1.195017	0.1	-0.049379
1.196683	0.1	-0.048601
1.198350	0.1	-0.048033
1.200017	0.1	-0.048061
1.201683	0.1	-0.047535
1.203350	0.1	-0.044904
1.205017	0.1	-0.040252
1.206683	0.1	-0.035535
1.208350	0.1	-0.033011
1.210017	0.1	-0.033472
1.211683	0.1	-0.035344
1.213350	0.1	-0.036103
1.215017	0.1	-0.034971
1.216683	0.1	-0.033448
1.218350	0.1	-0.033425
1.220017	0.1	-0.035590
1.221683	0.1	-0.039064
1.223350	0.1	-0.042329
1.225017	0.1	-0.044717
1.226683	0.1	-0.046464
1.228350	0.1	-0.047749
1.230017	0.1	-0.048354
1.231683	0.1	-0.048266
1.233350	0.1	-0.048378
1.235017	0.1	-0.049458
1.236683	0.1	-0.050948
1.238350	0.1	-0.052350
1.240017	0.1	-0.054124
1.241683	0.1	-0.055726
1.243350	0.1	-0.054897
1.245017	0.1	-0.050613
1.246683	0.1	-0.044443
1.248350	0.1	-0.038263
1.250017	0.1	-0.033062
1.251683	0.1	-0.030128
1.253350	0.1	-0.030533
1.255017	0.1	-0.033714
1.256683	0.1	-0.038063
1.258350	0.1	-0.042589
1.260017	0.1	-0.046981
1.261683	0.1	-0.050482
1.263350	0.1	-0.052177
1.265017	0.1	-0.052173
1.266683	0.1	-0.051255
1.268350	0.1	-0.049761
1.270017	0.1	-0.047996
1.271683	0.1	-0.047176
1.273350	0.1	-0.048596
1.275017	0.1	-0.051777
1.276683	0.1	-0.054366
1.278350	0.1	-0.053691
1.280017	0.1	-0.048485
1.281683	0.1	-0.039926
1.283350	0.1	-0.030929
1.285017	0.1	-0.024480
1.286683	0.1	-0.022845
1.288350	0.1	-0.026855
1.290017	0.1	-0.034748
1.291683	0.1	-0.042785
1.293350	0.1	-0.047814
1.295017	0.1	-0.049253
1.296683	0.1	-0.048471
1.298350	0.1	-0.046659
1.300017	0.1	-0.044378
1.301683	0.1	-0.042790
1.303350	0.1	-0.043279
1.305017	0.1	-0.045402
1.306683	0.1	-0.046743
1.308350	0.1	-0.045453
1.310017	0.1	-0.041914
1.311683	0.1	-0.037244
1.313350	0.1	-0.031963
1.315017	0.1	-0.027390
1.316683	0.1	-0.025677
1.318350	0.1	-0.027763
1.320017	0.1	-0.033360
1.321683	0.1	-0.041868
1.323350	0.1	-0.052303
1.325017	0.1	-0.063274
1.326683	0.1	-0.073295
1.328350	0.1	-0.081039
1.330017	0.1	-0.085342
1.331683	0.1	-0.085062
1.333350	0.1	-0.079935
1.335017	0.1	-0.071372
1.336683	0.1	-0.061877
1.338350	0.1	-0.053807
1.340017	0.1	-0.048038
1.341683	0.1	-0.043642
1.343350	0.1	-0.039730
1.345017	0.1	-0.036764
1.346683	0.1	-0.035511
1.348350	0.1	-0.035721
1.350017	0.1	-0.036363
1.351683	0.1	-0.037029
1.353350	0.1	-0.038613
1.355017	0.1	-0.041798
1.356683	0.1	-0.045965
1.358350	0.1	-0.050184
1.360017	0.1	-0.054236
1.361683	0.1	-0.057821
1.363350	0.1	-0.059875
1.365017	0.1	-0.059609
1.366683	0.1	-0.057663
1.368350	0.1	-0.055679
1.370017	0.1	-0.054887
1.371683	0.1	-0.055693
1.373350	0.1	-0.058529
1.375017	0.1	-0.063968
1.376683	0.1	-0.071116
1.378350	0.1	-0.076932
1.380017	0.1	-0.078673
1.381683	0.1	-0.076615
1.383350	0.1	-0.073146
1.385017	0.1	-0.069886
1.386683	0.1	-0.066389
1.388350	0.1	-0.061397
1.390017	0.1	-0.054906
1.391683	0.1	-0.048149
1.393350	0.1	-0.042366
1.395017	0.1	-0.038804
1.396683	0.1	-0.037830
1.398350	0.1	-0.037537
1.400017	0.1	-0.035055
1.401683	0.1	-0.028927
1.403350	0.1	-0.019921
1.405017	0.1	-0.010221
1.406683	0.1	-0.001634
1.408350	0.1	0.005523
1.410017	0.1	0.011977
1.411683	0.1	0.019101
1.413350	0.1	0.028964
1.415017	0.1	0.043502
1.416683	0.1	0.063484
1.418350	0.1	0.088294
1.420017	0.1	0.116043
1.421683	0.1	0.144765
1.423350	0.1	0.174097
1.425017	0.1	0.204993
1.426683	0.1	0.238069
1.428350	0.1	0.273529
1.430017	0.1	0.311779
1.431683	0.1	0.353227
1.433350	0.1	0.397582
1.435017	0.1	0.443486
1.436683	0.1	0.489298
1.438350	0.1	0.534705
1.440017	0.1	0.581122
1.441683	0.1	0.630077
1.443350	0.1	0.681505
1.445017	0.1	0.733943
1.446683	0.1	0.786143
1.448350	0.1	0.837990
1.450017	0.1	0.890358
1.451683	0.1	0.944273
1.453350	0.1	1.000231
1.455017	0.1	1.058462
1.456683	0.1	1.119105
1.458350	0.1	1.181690
1.460017	0.1	1.244782
1.461683	0.1	1.306250
1.463350	0.1	1.364043
1.465017	0.1	1.417575
1.466683	0.1	1.468933
1.468350	0.1	1.521721
1.470017	0.1	1.578173
1.471683	0.1	1.638485
1.473350	0.1	1.701387
1.475017	0.1	1.764288
1.476683	0.1	1.824796
1.478350	0.1	1.882743
1.480017	0.1	1.939372
1.481683	0.1	1.995061
1.483350	0.1	2.049292
1.485017	0.1	2.102898
1.486683	0.1	2.157944
1.488350	0.1	2.214652
1.490017	0.1	2.271063
1.491683	0.1	2.325703
1.493350	0.1	2.378682
1.495017	0.1	2.430766
1.496683	0.1	2.482468
1.498350	0.1	2.533649
1.500017	0.1	2.583773
1.501683	0.1	2.632914
1.503350	0.1	2.681650
1.505017	0.1	2.730386
1.506683	0.1	2.779351
1.508350	0.1	2.828590
1.510017	0.1	2.878052
1.511683	0.1	2.928078
1.513350	0.1	2.978863
1.515017	0.1	3.030188
1.516683	0.1	3.082505
1.518350	0.1	3.136685
1.520017	0.1	3.192867
1.521683	0.1	3.250740
1.523350	0.1	3.309837
1.525017	0.1	3.368789
1.526683	0.1	3.426042
1.528350	0.1	3.481493
1.530017	0.1	3.535855
1.531683	0.1	3.589252
1.533350	0.1	3.641560
1.535017	0.1	3.693029
1.536683	0.1	3.743973
1.538350	0.1	3.794809
1.540017	0.1	3.846507
1.541683	0.1	3.900109
1.543350	0.1	3.955830
1.545017	0.1	4.012990
1.546683	0.1	4.070285
1.548350	0.1	4.126388
1.550017	0.1	4.180712
1.551683	0.1	4.234230
1.553350	0.1	4.289541
1.555017	0.1	4.348969
1.556683	0.1	4.412415
1.558350	0.1	4.478311
1.560017	0.1	4.546409
1.561683	0.1	4.618843
1.563350	0.1	4.699016
1.565017	0.1	4.789485
1.566683	0.1	4.890608
1.568350	0.1	5.001570
1.570017	0.1	5.122186
1.571683	0.1	5.252818
1.573350	0.1	5.393811
1.575017	0.1	5.545812
1.576683	0.1	5.709748
1.578350	0.1	5.886005
1.580017	0.1	6.073606
1.581683	0.1	6.270092
1.583350	0.1	6.472515
1.585017	0.1	6.678449
1.586683	0.1	6.885901
1.588350	0.1	7.092846
1.590017	0.1	7.296856
1.591683	0.1	7.494572
1.593350	0.1	7.682112
1.595017	0.1	7.856679
1.596683	0.1	8.016573
1.598350	0.1	8.158991
1.600017	0.1	8.280147
1.601683	0.1	8.379151
1.603350	0.1	8.460400
1.605017	0.1	8.531874
1.606683	0.1	8.603334
1.608350	0.1	8.684848
1.610017	0.1	8.782963
1.611683	0.1	8.897516
1.613350	0.1	9.022206
1.615017	0.1	9.146403
1.616683	0.1	9.256187
1.618350	0.1	9.335848
1.620017	0.1	9.370265
1.621683	0.1	9.347280
1.623350	0.1	9.259908
1.625017	0.1	9.107380
1.626683	0.1	8.894163
1.628350	0.1	8.627777
1.630017	0.1	8.316976
1.631683	0.1	7.970855
1.633350	0.1	7.599453
1.635017	0.1	7.215026
1.636683	0.1	6.831349
1.638350	0.1	6.460692
1.640017	0.1	6.112261
1.641683	0.1	5.793367
1.643350	0.1	5.510636
1.645017	0.1	5.269740
1.646683	0.1	5.074884
1.648350	0.1	4.928233
1.650017	0.1	4.828335
1.651683	0.1	4.770253
1.653350	0.1	4.748735
1.655017	0.1	4.760274
1.656683	0.1	4.801624
1.658350	0.1	4.867539
1.660017	0.1	4.951288
1.661683	0.1	5.047228
1.663350	0.1	5.151420
1.665017	0.1	5.260091
1.666683	0.1	5.368930
1.668350	0.1	5.473495
1.670017	0.1	5.569696
1.671683	0.1	5.653710
1.673350	0.1	5.722623
1.675017	0.1	5.776268
1.676683	0.1	5.817642
1.678350	0.1	5.850806
1.680017	0.1	5.878387
1.681683	0.1	5.900310
1.683350	0.1	5.914862
1.685017	0.1	5.921065
1.686683	0.1	5.919561
1.688350	0.1	5.911323
1.690017	0.1	5.896525
1.691683	0.1	5.875081
1.693350	0.1	5.848035
1.695017	0.1	5.817502
1.696683	0.1	5.785124
1.698350	0.1	5.751024
1.700017	0.1	5.714502
1.701683	0.1	5.675871
1.703350	0.1	5.636890
1.705017	0.1	5.599367
1.706683	0.1	5.563851
1.708350	0.1	5.529476
1.710017	0.1	5.494799
1.711683	0.1	5.459348
1.713350	0.1	5.423985
1.715017	0.1	5.389517
1.716683	0.1	5.356390
1.718350	0.1	5.325256
1.720017	0.1	5.296082
1.721683	0.1	5.267849
1.723350	0.1	5.240212
1.725017	0.1	5.214312
1.726683	0.1	5.191443
1.728350	0.1	5.171285
1.730017	0.1	5.151695
1.731683	0.1	5.130549
1.733350	0.1	5.107163
1.735017	0.1	5.082102
1.736683	0.1	5.056737
1.738350	0.1	5.032895
1.740017	0.1	5.012052
1.741683	0.1	4.994911
1.743350	0.1	4.981440
1.745017	0.1	4.970464
1.746683	0.1	4.959852
1.748350	0.1	4.948135
1.750017	0.1	4.935609
1.751683	0.1	4.923362
1.753350	0.1	4.911711
1.755017	0.1	4.900312
1.756683	0.1	4.889104
1.758350	0.1	4.877984
1.760017	0.1	4.866309
1.761683	0.1	4.853760
1.763350	0.1	4.841164
1.765017	0.1	4.829285
1.766683	0.1	4.818174
1.768350	0.1	4.808069
1.770017	0.1	4.799026
1.771683	0.1	4.790216
1.773350	0.1	4.781159
1.775017	0.1	4.772409
1.776683	0.1	4.764632
1.778350	0.1	4.758015
1.780017	0.1	4.751738
1.781683	0.1	4.743845
1.783350	0.1	4.732925
1.785017	0.1	4.719486
1.786683	0.1	4.705144
1.788350	0.1	4.691472
1.790017	0.1	4.679924
1.791683	0.1	4.671463
1.793350	0.1	4.665446
1.795017	0.1	4.659551
1.796683	0.1	4.651486
1.798350	0.1	4.640748
1.800017	0.1	4.628208
1.801683	0.1	4.614322
1.803350	0.1	4.599504
1.805017	0.1	4.584929
1.806683	0.1	4.571355
1.808350	0.1	4.558708
1.810017	0.1	4.547117
1.811683	0.1	4.537022
1.813350	0.1	4.527951
1.815017	0.1	4.517734
1.816683	0.1	4.503750
1.818350	0.1	4.485771
1.820017	0.1	4.466609
1.821683	0.1	4.449007
1.823350	0.1	4.433366
1.825017	0.1	4.418967
1.826683	0.1	4.405258
1.828350	0.1	4.392052
1.830017	0.1	4.379344
1.831683	0.1	4.366357
1.833350	0.1	4.351605
1.835017	0.1	4.334706
1.836683	0.1	4.316997
1.838350	0.1	4.300266
1.840017	0.1	4.285164
1.841683	0.1	4.270668
1.843350	0.1	4.255669
1.845017	0.1	4.240694
1.846683	0.1	4.226845
1.848350	0.1	4.214193
1.850017	0.1	4.201797
1.851683	0.1	4.188344
1.853350	0.1	4.173378
1.855017	0.1	4.157722
1.856683	0.1	4.141750
1.858350	0.1	4.124721
1.860017	0.1	4.106285
1.861683	0.1	4.086788
1.863350	0.1	4.066355
1.865017	0.1	4.044622
1.866683	0.1	4.020985
1.868350	0.1	3.995462
1.870017	0.1	3.969381
1.871683	0.1	3.943960
1.873350	0.1	3.918405
1.875017	0.1	3.890507
1.876683	0.1	3.859126
1.878350	0.1	3.825505
1.880017	0.1	3.791945
1.881683	0.1	3.760145
1.883350	0.1	3.731251
1.885017	0.1	3.706128
1.886683	0.1	3.684247
1.888350	0.1	3.663329
1.890017	0.1	3.640801
1.891683	0.1	3.615166
1.893350	0.1	3.586467
1.895017	0.1	3.555794
1.896683	0.1	3.524167
1.898350	0.1	3.492362
1.900017	0.1	3.461191
1.901683	0.1	3.431356
1.903350	0.1	3.403649
1.905017	0.1	3.378806
1.906683	0.1	3.356519
1.908350	0.1	3.335010
1.910017	0.1	3.312156
1.911683	0.1	3.287154
1.913350	0.1	3.260984
1.915017	0.1	3.235261
1.916683	0.1	3.210767
1.918350	0.1	3.187358
1.920017	0.1	3.165291
1.921683	0.1	3.145416
1.923350	0.1	3.127269
1.925017	0.1	3.108527
1.926683	0.1	3.087134
1.928350	0.1	3.063125
1.930017	0.1	3.038524
1.931683	0.1	3.015730
1.933350	0.1	2.995199
1.935017	0.1	2.975166
1.936683	0.1	2.954463
1.938350	0.1	2.934076
1.940017	0.1	2.915557
1.941683	0.1	2.898956
1.943350	0.1	2.882443
1.945017	0.1	2.864241
1.946683	0.1	2.844813
1.948350	0.1	2.826280
1.950017	0.1	2.810135
1.951683	0.1	2.796086
1.953350	0.1	2.782834
1.955017	0.1	2.769413
1.956683	0.1	2.755644
1.958350	0.1	2.741674
1.960017	0.1	2.727523
1.961683	0.1	2.712812
1.963350	0.1	2.696975
1.965017	0.1	2.680211
1.966683	0.1	2.664002
1.968350	0.1	2.649901
1.970017	0.1	2.638381
1.971683	0.1	2.629757
1.973350	0.1	2.624621
1.975017	0.1	2.621464
1.976683	0.1	2.615694
1.978350	0.1	2.603596
1.980017	0.1	2.586110
1.981683	0.1	2.567321
1.983350	0.1	2.550548
1.985017	0.1	2.536564
1.986683	0.1	2.524350
1.988350	0.1	2.512829
1.990017	0.1	2.501914
1.991683	0.1	2.491730
1.993350	0.1	2.481602
1.995017	0.1	2.470855
1.996683	0.1	2.459767
1.998350	0.1	2.449332
2.000017	0.1	2.440237
2.001683	0.1	2.431921
2.003350	0.1	2.423171
2.005017	0.1	2.414007
2.006683	0.1	2.405732
2.008350	0.1	2.399506
2.010017	0.1	2.395567
2.011683	0.1	2.392940
2.013350	0.1	2.389466
2.015017	0.1	2.382975
2.016683	0.1	2.373192
2.018350	0.1	2.362267
2.020017	0.1	2.352628
2.021683	0.1	2.344921
2.023350	0.1	2.338411
2.025017	0.1	2.332348
2.026683	0.1	2.326304
2.028350	0.1	2.320507
2.030017	0.1	2.316493
2.031683	0.1	2.315775
2.033350	0.1	2.316963
2.035017	0.1	2.316101
2.036683	0.1	2.310546
2.038350	0.1	2.300958
2.040017	0.1	2.289787
2.041683	0.1	2.279566
2.043350	0.1	2.272082
2.045017	0.1	2.267882
2.046683	0.1	2.266290
2.048350	0.1	2.265931
2.050017	0.1	2.265433
2.051683	0.1	2.264157
2.053350	0.1	2.262248
2.055017	0.1	2.259496
2.056683	0.1	2.254634
2.058350	0.1	2.247011
2.060017	0.1	2.238504
2.061683	0.1	2.232157
2.063350	0.1	2.228734
2.065017	0.1	2.225600
2.066683	0.1	2.219463
2.068350	0.1	2.209898
2.070017	0.1	2.199281
2.071683	0.1	2.189926
2.073350	0.1	2.182713
2.075017	0.1	2.177879
2.076683	0.1	2.175323
2.078350	0.1	2.174024
2.080017	0.1	2.172235
2.081683	0.1	2.168748
2.083350	0.1	2.163858
2.085017	0.1	2.158536
2.086683	0.1	2.152710
2.088350	0.1	2.145017
2.090017	0.1	2.134340
2.091683	0.1	2.121050
2.093350	0.1	2.106731
2.095017	0.1	2.092943
2.096683	0.1	2.080365
2.098350	0.1	2.068942
2.100017	0.1	2.057897
2.101683	0.1	2.045822
2.103350	0.1	2.032486
2.105017	0.1	2.020244
2.106683	0.1	2.011340
2.108350	0.1	2.004928
2.110017	0.1	1.998325
2.111683	0.1	1.990157
2.113350	0.1	1.981370
2.115017	0.1	1.973133
2.116683	0.1	1.964378
2.118350	0.1	1.953025
2.120017	0.1	1.939232
2.121683	0.1	1.925407
2.123350	0.1	1.913304
2.125017	0.1	1.902627
2.126683	0.1	1.892038
2.128350	0.1	1.880326
2.130017	0.1	1.866948
2.131683	0.1	1.852671
2.133350	0.1	1.839446
2.135017	0.1	1.829001
2.136683	0.1	1.821918
2.138350	0.1	1.817779
2.140017	0.1	1.815013
2.141683	0.1	1.811101
2.143350	0.1	1.804372
2.145017	0.1	1.795162
2.146683	0.1	1.784968
2.148350	0.1	1.775143
2.150017	0.1	1.766151
2.151683	0.1	1.757615
2.153350	0.1	1.748865
2.155017	0.1	1.739399
2.156683	0.1	1.729219
2.158350	0.1	1.718425
2.160017	0.1	1.706448
2.161683	0.1	1.692646
2.163350	0.1	1.677503
2.165017	0.1	1.662378
2.166683	0.1	1.648432
2.168350	0.1	1.636134
2.170017	0.1	1.625596
2.171683	0.1	1.616748
2.173350	0.1	1.608795
2.175017	0.1	1.600483
2.176683	0.1	1.591397
2.178350	0.1	1.582294
2.180017	0.1	1.573870
2.181683	0.1	1.565455
2.183350	0.1	1.554927
2.185017	0.1	1.540789
2.186683	0.1	1.524980
2.188350	0.1	1.512100
2.190017	0.1	1.504631
2.191683	0.1	1.500426
2.193350	0.1	1.496025
2.195017	0.1	1.490358
2.196683	0.1	1.484333
2.198350	0.1	1.478987
2.200017	0.1	1.474158
2.201683	0.1	1.467969
2.203350	0.1	1.458786
2.205017	0.1	1.447457
2.206683	0.1	1.436383
2.208350	0.1	1.426795
2.210017	0.1	1.418106
2.211683	0.1	1.409040
2.213350	0.1	1.399009
2.215017	0.1	1.389091
2.216683	0.1	1.381305
2.218350	0.1	1.376136
2.220017	0.1	1.371396
2.221683	0.1	1.364327
2.223350	0.1	1.354404
2.225017	0.1	1.343051
2.226683	0.1	1.331596
2.228350	0.1	1.320713
2.230017	0.1	1.310813
2.231683	0.1	1.302161
2.233350	0.1	1.294971
2.235017	0.1	1.289244
2.236683	0.1	1.284592
2.238350	0.1	1.280643
2.240017	0.1	1.277402
2.241683	0.1	1.274827
2.243350	0.1	1.271917
2.245017	0.1	1.266529
2.246683	0.1	1.257109
2.248350	0.1	1.244866
2.250017	0.1	1.233523
2.251683	0.1	1.226426
2.253350	0.1	1.223739
2.255017	0.1	1.222705
2.256683	0.1	1.220438
2.258350	0.1	1.215599
2.260017	0.1	1.207897
2.261683	0.1	1.197527
2.263350	0.1	1.185471
2.265017	0.1	1.173620
2.266683	0.1	1.163795
2.268350	0.1	1.156288
2.270017	0.1	1.149685
2.271683	0.1	1.142449
2.273350	0.1	1.134654
2.275017	0.1	1.128293
2.276683	0.1	1.125243
2.278350	0.1	1.125047
2.280017	0.1	1.126179
2.281683	0.1	1.128381
2.283350	0.1	1.132144
2.285017	0.1	1.136926
2.286683	0.1	1.140530
2.288350	0.1	1.139571
2.290017	0.1	1.132032
2.291683	0.1	1.119911
2.293350	0.1	1.107221
2.295017	0.1	1.096451
2.296683	0.1	1.088511
2.298350	0.1	1.083710
2.300017	0.1	1.081489
2.301683	0.1	1.080572
2.303350	0.1	1.079869
2.305017	0.1	1.079012
2.306683	0.1	1.078187
2.308350	0.1	1.077056
2.310017	0.1	1.074756
2.311683	0.1	1.071440
2.313350	0.1	1.068246
2.315017	0.1	1.065936
2.316683	0.1	1.064818
2.318350	0.1	1.065400
2.320017	0.1	1.067645
2.321683	0.1	1.069917
2.323350	0.1	1.070090
2.325017	0.1	1.067887
2.326683	0.1	1.064893
2.328350	0.1	1.062914
2.330017	0.1	1.062816
2.331683	0.1	1.064171
2.333350	0.1	1.065684
2.335017	0.1	1.066211
2.336683	0.1	1.065326
2.338350	0.1	1.063482
2.340017	0.1	1.061759
2.341683	0.1	1.060851
2.343350	0.1	1.060111
2.345017	0.1	1.058220
2.346683	0.1	1.054797
2.348350	0.1	1.050807
2.350017	0.1	1.047291
2.351683	0.1	1.044343
2.353350	0.1	1.041805
2.355017	0.1	1.039626
2.356683	0.1	1.037042
2.358350	0.1	1.032790
2.360017	0.1	1.026522
2.361683	0.1	1.019496
2.363350	0.1	1.013884
2.365017	0.1	1.011398
2.366683	0.1	1.011794
2.368350	0.1	1.012809
2.370017	0.1	1.012371
2.371683	0.1	1.010331
2.373350	0.1	1.007831
2.375017	0.1	1.006187
2.376683	0.1	1.006271
2.378350	0.1	1.007663
2.380017	0.1	1.008366
2.381683	0.1	1.006452
2.383350	0.1	1.002192
2.385017	0.1	0.997302
2.386683	0.1	0.992566
2.388350	0.1	0.987691
2.390017	0.1	0.982839
2.391683	0.1	0.978927
2.393350	0.1	0.976515
2.395017	0.1	0.975220
2.396683	0.1	0.973898
2.398350	0.1	0.971197
2.400017	0.1	0.966704
2.401683	0.1	0.961539
2.403350	0.1	0.957134
2.405017	0.1	0.953414
2.406683	0.1	0.949143
2.408350	0.1	0.944370
2.410017	0.1	0.941069
2.411683	0.1	0.940575
2.413350	0.1	0.941651
2.415017	0.1	0.941665
2.416683	0.1	0.938824
2.418350	0.1	0.932920
2.420017	0.1	0.925199
2.421683	0.1	0.917860
2.423350	0.1	0.912719
2.425017	0.1	0.909530
2.426683	0.1	0.906205
2.428350	0.1	0.901059
2.430017	0.1	0.894098
2.431683	0.1	0.886307
2.433350	0.1	0.879038
2.435017	0.1	0.873753
2.436683	0.1	0.871369
2.438350	0.1	0.872049
2.440017	0.1	0.875411
2.441683	0.1	0.880207
2.443350	0.1	0.883699
2.445017	0.1	0.882824
2.446683	0.1	0.876947
2.448350	0.1	0.868700
2.450017	0.1	0.861213
2.451683	0.1	0.855369
2.453350	0.1	0.850451
2.455017	0.1	0.846474
2.456683	0.1	0.844668
2.458350	0.1	0.845394
2.460017	0.1	0.846502
2.461683	0.1	0.845315
2.463350	0.1	0.841720
2.465017	0.1	0.837496
2.466683	0.1	0.833618
2.468350	0.1	0.829990
2.470017	0.1	0.826465
2.471683	0.1	0.822740
2.473350	0.1	0.818656
2.475017	0.1	0.814521
2.476683	0.1	0.810344
2.478350	0.1	0.805957
2.480017	0.1	0.802493
2.481683	0.1	0.801990
2.483350	0.1	0.804737
2.485017	0.1	0.807829
2.486683	0.1	0.807461
2.488350	0.1	0.802758
2.490017	0.1	0.796351
2.491683	0.1	0.791117
2.493350	0.1	0.787764
2.495017	0.1	0.785217
2.496683	0.1	0.782325
2.498350	0.1	0.779703
2.500017	0.1	0.779601
2.501683	0.1	0.783103
2.503350	0.1	0.788500
2.505017	0.1	0.792486
2.506683	0.1	0.792113
2.508350	0.1	0.786539
2.510017	0.1	0.777608
2.511683	0.1	0.768485
2.513350	0.1	0.761505
2.515017	0.1	0.756821
2.516683	0.1	0.752872
2.518350	0.1	0.748034
2.520017	0.1	0.741831
2.521683	0.1	0.735181
2.523350	0.1	0.729882
2.525017	0.1	0.727256
2.526683	0.1	0.727046
2.528350	0.1	0.727652
2.530017	0.1	0.727791
2.531683	0.1	0.727619
2.533350	0.1	0.728047
2.535017	0.1	0.729347
2.536683	0.1	0.730339
2.538350	0.1	0.729128
2.540017	0.1	0.725035
2.541683	0.1	0.719307
2.543350	0.1	0.713831
2.545017	0.1	0.709924
2.546683	0.1	0.707689
2.548350	0.1	0.706087
2.550017	0.1	0.704201
2.551683	0.1	0.702352
2.553350	0.1	0.701267
2.555017	0.1	0.700573
2.556683	0.1	0.698785
2.558350	0.1	0.694632
2.560017	0.1	0.688187
2.561683	0.1	0.681081
2.563350	0.1	0.675148
2.565017	0.1	0.671134
2.566683	0.1	0.669016
2.568350	0.1	0.668583
2.570017	0.1	0.669388
2.571683	0.1	0.670846
2.573350	0.1	0.672154
2.575017	0.1	0.672066
2.576683	0.1	0.669588
2.578350	0.1	0.665355
2.580017	0.1	0.661691
2.581683	0.1	0.660666
2.583350	0.1	0.661868
2.585017	0.1	0.662310
2.586683	0.1	0.659749
2.588350	0.1	0.655563
2.590017	0.1	0.652471
2.591683	0.1	0.650911
2.593350	0.1	0.649742
2.595017	0.1	0.648405
2.596683	0.1	0.646831
2.598350	0.1	0.644731
2.600017	0.1	0.641928
2.601683	0.1	0.638603
2.603350	0.1	0.634859
2.605017	0.1	0.630990
2.606683	0.1	0.627558
2.608350	0.1	0.624671
2.610017	0.1	0.621919
2.611683	0.1	0.619004
2.613350	0.1	0.615898
2.615017	0.1	0.613169
2.616683	0.1	0.611711
2.618350	0.1	0.611660
2.620017	0.1	0.612428
2.621683	0.1	0.613760
2.623350	0.1	0.615609
2.625017	0.1	0.617662
2.626683	0.1	0.619530
2.628350	0.1	0.620754
2.630017	0.1	0.620969
2.631683	0.1	0.620568
2.633350	0.1	0.620647
2.635017	0.1	0.621858
2.636683	0.1	0.623390
2.638350	0.1	0.623646
2.640017	0.1	0.621942
2.641683	0.1	0.618394
2.643350	0.1	0.613029
2.645017	0.1	0.606691
2.646683	0.1	0.601350
2.648350	0.1	0.597714
2.650017	0.1	0.593783
2.651683	0.1	0.587408
2.653350	0.1	0.579604
2.655017	0.1	0.574035
2.656683	0.1	0.573462
2.658350	0.1	0.577318
2.660017	0.1	0.583068
2.661683	0.1	0.588764
2.663350	0.1	0.593225
2.665017	0.1	0.595395
2.666683	0.1	0.594971
2.668350	0.1	0.592698
2.670017	0.1	0.589923
2.671683	0.1	0.587958
2.673350	0.1	0.587068
2.675017	0.1	0.586649
2.676683	0.1	0.586384
2.678350	0.1	0.586300
2.680017	0.1	0.586086
2.681683	0.1	0.585197
2.683350	0.1	0.583245
2.685017	0.1	0.580288
2.686683	0.1	0.577150
2.688350	0.1	0.574989
2.690017	0.1	0.574524
2.691683	0.1	0.575325
2.693350	0.1	0.575730
2.695017	0.1	0.574496
2.696683	0.1	0.572447
2.698350	0.1	0.571506
2.700017	0.1	0.572568
2.701683	0.1	0.574626
2.703350	0.1	0.575683
2.705017	0.1	0.574258
2.706683	0.1	0.569979
2.708350	0.1	0.563613
2.710017	0.1	0.556647
2.711683	0.1	0.550188
2.713350	0.1	0.544726
2.715017	0.1	0.540498
2.716683	0.1	0.537192
2.718350	0.1	0.534747
2.720017	0.1	0.534728
2.721683	0.1	0.539259
2.723350	0.1	0.548190
2.725017	0.1	0.558118
2.726683	0.1	0.564889
2.728350	0.1	0.566691
2.730017	0.1	0.564810
2.731683	0.1	0.562337
2.733350	0.1	0.561662
2.735017	0.1	0.562649
2.736683	0.1	0.563157
2.738350	0.1	0.561257
2.740017	0.1	0.557015
2.741683	0.1	0.552321
2.743350	0.1	0.549075
2.745017	0.1	0.548013
2.746683	0.1	0.548856
2.748350	0.1	0.550565
2.750017	0.1	0.551753
2.751683	0.1	0.551580
2.753350	0.1	0.550272
2.755017	0.1	0.548903
2.756683	0.1	0.548372
2.758350	0.1	0.548554
2.760017	0.1	0.548596
2.761683	0.1	0.547478
2.763350	0.1	0.544754
2.765017	0.1	0.541057
2.766683	0.1	0.537410
2.768350	0.1	0.534281
2.770017	0.1	0.531622
2.771683	0.1	0.529666
2.773350	0.1	0.529336
2.775017	0.1	0.531389
2.776683	0.1	0.535110
2.778350	0.1	0.538239
2.780017	0.1	0.538742
2.781683	0.1	0.536637
2.783350	0.1	0.533578
2.785017	0.1	0.531143
2.786683	0.1	0.529853
2.788350	0.1	0.529350
2.790017	0.1	0.529187
2.791683	0.1	0.529354
2.793350	0.1	0.529732
2.795017	0.1	0.529583
2.796683	0.1	0.528581
2.798350	0.1	0.527389
2.800017	0.1	0.526393
2.801683	0.1	0.525378
2.803350	0.1	0.524637
2.805017	0.1	0.524838
2.806683	0.1	0.525927
2.808350	0.1	0.526770
2.810017	0.1	0.526160
2.811683	0.1	0.524446
2.813350	0.1	0.523143
2.815017	0.1	0.522258
2.816683	0.1	0.520051
2.818350	0.1	0.515440
2.820017	0.1	0.509401
2.821683	0.1	0.504619
2.823350	0.1	0.503855
2.825017	0.1	0.507403
2.826683	0.1	0.512903
2.828350	0.1	0.518258
2.830017	0.1	0.523250
2.831683	0.1	0.528209
2.833350	0.1	0.533154
2.835017	0.1	0.537699
2.836683	0.1	0.540684
2.838350	0.1	0.541145
2.840017	0.1	0.539552
2.841683	0.1	0.537531
2.843350	0.1	0.536446
2.845017	0.1	0.536237
2.846683	0.1	0.536144
2.848350	0.1	0.536446
2.850017	0.1	0.538384
2.851683	0.1	0.542849
2.853350	0.1	0.549806
2.855017	0.1	0.558179
2.856683	0.1	0.566128
2.858350	0.1	0.572242
2.860017	0.1	0.576675
2.861683	0.1	0.580647
2.863350	0.1	0.584614
2.865017	0.1	0.587502
2.866683	0.1	0.588205
2.868350	0.1	0.587320
2.870017	0.1	0.587115
2.871683	0.1	0.589606
2.873350	0.1	0.594016
2.875017	0.1	0.597159
2.876683	0.1	0.597448
2.878350	0.1	0.596754
2.880017	0.1	0.598035
2.881683	0.1	0.602701
2.883350	0.1	0.609574
2.885017	0.1	0.615693
2.886683	0.1	0.618962
2.888350	0.1	0.619893
2.890017	0.1	0.620661
2.891683	0.1	0.622808
2.893350	0.1	0.625909
2.895017	0.1	0.628429
2.896683	0.1	0.629337
2.898350	0.1	0.628596
2.900017	0.1	0.626785
2.901683	0.1	0.624279
2.903350	0.1	0.620880
2.905017	0.1	0.616540
2.906683	0.1	0.612191
2.908350	0.1	0.609467
2.910017	0.1	0.609779
2.911683	0.1	0.613271
2.913350	0.1	0.618864
2.915017	0.1	0.625453
2.916683	0.1	0.632284
2.918350	0.1	0.638254
2.920017	0.1	0.642147
2.921683	0.1	0.643753
2.923350	0.1	0.643400
2.925017	0.1	0.640936
2.926683	0.1	0.636471
2.928350	0.1	0.631348
2.930017	0.1	0.627590
2.931683	0.1	0.626231
2.933350	0.1	0.626734
2.935017	0.1	0.628126
2.936683	0.1	0.629630
2.938350	0.1	0.630287
2.940017	0.1	0.629229
2.941683	0.1	0.627032
2.943350	0.1	0.625858
2.945017	0.1	0.627302
2.946683	0.1	0.630831
2.948350	0.1	0.634771
2.950017	0.1	0.638030
2.951683	0.1	0.640452
2.953350	0.1	0.642389
2.955017	0.1	0.644494
2.956683	0.1	0.647521
2.958350	0.1	0.651670
2.960017	0.1	0.655758
2.961683	0.1	0.657705
2.963350	0.1	0.656340
2.965017	0.1	0.652368
2.966683	0.1	0.648098
2.968350	0.1	0.645905
2.970017	0.1	0.645937
2.971683	0.1	0.646045
2.973350	0.1	0.644401
2.975017	0.1	0.641719
2.976683	0.1	0.640485
2.978350	0.1	0.641649
2.980017	0.1	0.643092
2.981683	0.1	0.642119
2.983350	0.1	0.638133
2.985017	0.1	0.632387
2.986683	0.1	0.626622
2.988350	0.1	0.622547
2.990017	0.1	0.621025
2.991683	0.1	0.621444
2.993350	0.1	0.622813
2.995017	0.1	0.624689
2.996683	0.1	0.626426
2.998350	0.1	0.627274
3.000017	0.1	0.627697
3.001683	0.1	0.629351
3.003350	0.1	0.633472
3.005017	0.1	0.639162
3.006683	0.1	0.643036
3.008350	0.1	0.641998
3.010017	0.1	0.636401
3.011683	0.1	0.629257
3.013350	0.1	0.623385
3.015017	0.1	0.620042
3.016683	0.1	0.619194
3.018350	0.1	0.620345
3.020017	0.1	0.623055
3.021683	0.1	0.626533
3.023350	0.1	0.629216
3.025017	0.1	0.629914
3.026683	0.1	0.629062
3.028350	0.1	0.627469
3.030017	0.1	0.625108
3.031683	0.1	0.622161
3.033350	0.1	0.619534
3.035017	0.1	0.617960
3.036683	0.1	0.617378
3.038350	0.1	0.617052
3.040017	0.1	0.616363
3.041683	0.1	0.615520
3.043350	0.1	0.615567
3.045017	0.1	0.617602
3.046683	0.1	0.621784
3.048350	0.1	0.626585
3.050017	0.1	0.629327
3.051683	0.1	0.628126
3.053350	0.1	0.623488
3.055017	0.1	0.617821
3.056683	0.1	0.613215
3.058350	0.1	0.610347
3.060017	0.1	0.608847
3.061683	0.1	0.607357
3.063350	0.1	0.604326
3.065017	0.1	0.599888
3.066683	0.1	0.595846
3.068350	0.1	0.593332
3.070017	0.1	0.591953
3.071683	0.1	0.591320
3.073350	0.1	0.592005
3.075017	0.1	0.594659
3.076683	0.1	0.599208
3.078350	0.1	0.605113
3.080017	0.1	0.611525
3.081683	0.1	0.617034
3.083350	0.1	0.620363
3.085017	0.1	0.621625
3.086683	0.1	0.622119
3.088350	0.1	0.622375
3.090017	0.1	0.621141
3.091683	0.1	0.617034
3.093350	0.1	0.610198
3.095017	0.1	0.602254
3.096683	0.1	0.595464
3.098350	0.1	0.591590
3.100017	0.1	0.590989
3.101683	0.1	0.592852
3.103350	0.1	0.596098
3.105017	0.1	0.599991
3.106683	0.1	0.604000
3.108350	0.1	0.607236
3.110017	0.1	0.608400
3.111683	0.1	0.606393
3.113350	0.1	0.600959
3.115017	0.1	0.592889
3.116683	0.1	0.584307
3.118350	0.1	0.577983
3.120017	0.1	0.574756
3.121683	0.1	0.572931
3.123350	0.1	0.571278
3.125017	0.1	0.570780
3.126683	0.1	0.572638
3.128350	0.1	0.576153
3.130017	0.1	0.579315
3.131683	0.1	0.580717
3.133350	0.1	0.580437
3.135017	0.1	0.579688
3.136683	0.1	0.579469
3.138350	0.1	0.579595
3.140017	0.1	0.579366
3.141683	0.1	0.578412
3.143350	0.1	0.576410
3.145017	0.1	0.572787
3.146683	0.1	0.567329
3.148350	0.1	0.560707
3.150017	0.1	0.554598
3.151683	0.1	0.550989
3.153350	0.1	0.550640
3.155017	0.1	0.552973
3.156683	0.1	0.557401
3.158350	0.1	0.563064
3.160017	0.1	0.567660
3.161683	0.1	0.568437
3.163350	0.1	0.564819
3.165017	0.1	0.558984
3.166683	0.1	0.553569
3.168350	0.1	0.549755
3.170017	0.1	0.547143
3.171683	0.1	0.544298
3.173350	0.1	0.540102
3.175017	0.1	0.535259
3.176683	0.1	0.532246
3.178350	0.1	0.533075
3.180017	0.1	0.537024
3.181683	0.1	0.541224
3.183350	0.1	0.543087
3.185017	0.1	0.541727
3.186683	0.1	0.538127
3.188350	0.1	0.533876
3.190017	0.1	0.529564
3.191683	0.1	0.525224
3.193350	0.1	0.521089
3.195017	0.1	0.516837
3.196683	0.1	0.511683
3.198350	0.1	0.506183
3.200017	0.1	0.502700
3.201683	0.1	0.502779
3.203350	0.1	0.505154
3.205017	0.1	0.507352
3.206683	0.1	0.508172
3.208350	0.1	0.507748
3.210017	0.1	0.506258
3.211683	0.1	0.503277
3.213350	0.1	0.498430
3.215017	0.1	0.492549
3.216683	0.1	0.487482
3.218350	0.1	0.484134
3.220017	0.1	0.481708
3.221683	0.1	0.479585
3.223350	0.1	0.478551
3.225017	0.1	0.479333
3.226683	0.1	0.481037
3.228350	0.1	0.482067
3.230017	0.1	0.482164
3.231683	0.1	0.482099
3.233350	0.1	0.481345
3.235017	0.1	0.477987
3.236683	0.1	0.471533
3.238350	0.1	0.464474
3.240017	0.1	0.460334
3.241683	0.1	0.460488
3.243350	0.1	0.463654
3.245017	0.1	0.468055
3.246683	0.1	0.472632
3.248350	0.1	0.476562
3.250017	0.1	0.479012
3.251683	0.1	0.479477
3.253350	0.1	0.478029
3.255017	0.1	0.475128
3.256683	0.1	0.471151
3.258350	0.1	0.466146
3.260017	0.1	0.459729
3.261683	0.1	0.451761
3.263350	0.1	0.443580
3.265017	0.1	0.437512
3.266683	0.1	0.435039
3.268350	0.1	0.435677
3.270017	0.1	0.437028
3.271683	0.1	0.436786
3.273350	0.1	0.435021
3.275017	0.1	0.433242
3.276683	0.1	0.432162
3.278350	0.1	0.431510
3.280017	0.1	0.430206
3.281683	0.1	0.426755
3.283350	0.1	0.421000
3.285017	0.1	0.414737
3.286683	0.1	0.410257
3.288350	0.1	0.409340
3.290017	0.1	0.412581
3.291683	0.1	0.418341
3.293350	0.1	0.423230
3.295017	0.1	0.424376
3.296683	0.1	0.421242
3.298350	0.1	0.415328
3.300017	0.1	0.408702
3.301683	0.1	0.402788
3.303350	0.1	0.397763
3.305017	0.1	0.393428
3.306683	0.1	0.390355
3.308350	0.1	0.389074
3.310017	0.1	0.388720
3.311683	0.1	0.387756
3.313350	0.1	0.385819
3.315017	0.1	0.383509
3.316683	0.1	0.380478
3.318350	0.1	0.375612
3.320017	0.1	0.369204
3.321683	0.1	0.363267
3.323350	0.1	0.359681
3.325017	0.1	0.359137
3.326683	0.1	0.361325
3.328350	0.1	0.364883
3.330017	0.1	0.367379
3.331683	0.1	0.366732
3.333350	0.1	0.362848
3.335017	0.1	0.357190
3.336683	0.1	0.351192
3.338350	0.1	0.345823
3.340017	0.1	0.341516
3.341683	0.1	0.338294
3.343350	0.1	0.336254
3.345017	0.1	0.335635
3.346683	0.1	0.336040
3.348350	0.1	0.336063
3.350017	0.1	0.334177
3.351683	0.1	0.330089
3.353350	0.1	0.325176
3.355017	0.1	0.320999
3.356683	0.1	0.317828
3.358350	0.1	0.315444
3.360017	0.1	0.314261
3.361683	0.1	0.314550
3.363350	0.1	0.315653
3.365017	0.1	0.316976
3.366683	0.1	0.318717
3.368350	0.1	0.320901
3.370017	0.1	0.322857
3.371683	0.1	0.324151
3.373350	0.1	0.324878
3.375017	0.1	0.325055
3.376683	0.1	0.324096
3.378350	0.1	0.320831
3.380017	0.1	0.314973
3.381683	0.1	0.308580
3.383350	0.1	0.304570
3.385017	0.1	0.303746
3.386683	0.1	0.304161
3.388350	0.1	0.303220
3.390017	0.1	0.299932
3.391683	0.1	0.295355
3.393350	0.1	0.291294
3.395017	0.1	0.288538
3.396683	0.1	0.286549
3.398350	0.1	0.284775
3.400017	0.1	0.284053
3.401683	0.1	0.286107
3.403350	0.1	0.291415
3.405017	0.1	0.297911
3.406683	0.1	0.301856
3.408350	0.1	0.300664
3.410017	0.1	0.295159
3.411683	0.1	0.288710
3.413350	0.1	0.284724
3.415017	0.1	0.284933
3.416683	0.1	0.288389
3.418350	0.1	0.292370
3.420017	0.1	0.295159
3.421683	0.1	0.296514
3.423350	0.1	0.296370
3.425017	0.1	0.294824
3.426683	0.1	0.292379
3.428350	0.1	0.289623
3.430017	0.1	0.286838
3.431683	0.1	0.284109
3.433350	0.1	0.282046
3.435017	0.1	0.281534
3.436683	0.1	0.282470
3.438350	0.1	0.283928
3.440017	0.1	0.285562
3.441683	0.1	0.287932
3.443350	0.1	0.291448
3.445017	0.1	0.295378
3.446683	0.1	0.297651
3.448350	0.1	0.295890
3.450017	0.1	0.289711
3.451683	0.1	0.281902
3.453350	0.1	0.275997
3.455017	0.1	0.272943
3.456683	0.1	0.270936
3.458350	0.1	0.268552
3.460017	0.1	0.267248
3.461683	0.1	0.269781
3.463350	0.1	0.277329
3.465017	0.1	0.289124
3.466683	0.1	0.303355
3.468350	0.1	0.317697
3.470017	0.1	0.330238
3.471683	0.1	0.339723
3.473350	0.1	0.344608
3.475017	0.1	0.343621
3.476683	0.1	0.337726
3.478350	0.1	0.329870
3.480017	0.1	0.322941
3.481683	0.1	0.318349
3.483350	0.1	0.315448
3.485017	0.1	0.312403
3.486683	0.1	0.307523
3.488350	0.1	0.299620
3.490017	0.1	0.288519
3.491683	0.1	0.276132
3.493350	0.1	0.265376
3.495017	0.1	0.258279
3.496683	0.1	0.255709
3.498350	0.1	0.257194
3.500017	0.1	0.260659
3.501683	0.1	0.263909
3.503350	0.1	0.266512
3.505017	0.1	0.269264
3.506683	0.1	0.272305
3.508350	0.1	0.274642
3.510017	0.1	0.275299
3.511683	0.1	0.274363
3.513350	0.1	0.272775
3.515017	0.1	0.271481
3.516683	0.1	0.271010
3.518350	0.1	0.270922
3.520017	0.1	0.270163
3.521683	0.1	0.268416
3.523350	0.1	0.265725
3.525017	0.1	0.261567
3.526683	0.1	0.255508
3.528350	0.1	0.247587
3.530017	0.1	0.238298
3.531683	0.1	0.229226
3.533350	0.1	0.222223
3.535017	0.1	0.217627
3.536683	0.1	0.214414
3.538350	0.1	0.211634
3.540017	0.1	0.208947
3.541683	0.1	0.206083
3.543350	0.1	0.202786
3.545017	0.1	0.199508
3.546683	0.1	0.196765
3.548350	0.1	0.194185
3.550017	0.1	0.191089
3.551683	0.1	0.187308
3.553350	0.1	0.183573
3.555017	0.1	0.181533
3.556683	0.1	0.182516
3.558350	0.1	0.186013
3.560017	0.1	0.190036
3.561683	0.1	0.192537
3.563350	0.1	0.191652
3.565017	0.1	0.186488
3.566683	0.1	0.178628
3.568350	0.1	0.170888
3.570017	0.1	0.164574
3.571683	0.1	0.159349
3.573350	0.1	0.154851
3.575017	0.1	0.151480
3.576683	0.1	0.150306
3.578350	0.1	0.152271
3.580017	0.1	0.156821
3.581683	0.1	0.161976
3.583350	0.1	0.166022
3.585017	0.1	0.168448
3.586683	0.1	0.169165
3.588350	0.1	0.167536
3.590017	0.1	0.163373
3.591683	0.1	0.158376
3.593350	0.1	0.155284
3.595017	0.1	0.155591
3.596683	0.1	0.158697
3.598350	0.1	0.162898
3.600017	0.1	0.166534
3.601683	0.1	0.168942
3.603350	0.1	0.170222
3.605017	0.1	0.170046
3.606683	0.1	0.167820
3.608350	0.1	0.164295
3.610017	0.1	0.161813
3.611683	0.1	0.162134
3.613350	0.1	0.164695
3.615017	0.1	0.167470
3.616683	0.1	0.168514
3.618350	0.1	0.166418
3.620017	0.1	0.160490
3.621683	0.1	0.151675
3.623350	0.1	0.143098
3.625017	0.1	0.137868
3.626683	0.1	0.136406
3.628350	0.1	0.137449
3.630017	0.1	0.140476
3.631683	0.1	0.145389
3.633350	0.1	0.150935
3.635017	0.1	0.155005
3.636683	0.1	0.155908
3.638350	0.1	0.152839
3.640017	0.1	0.145785
3.641683	0.1	0.135978
3.643350	0.1	0.126241
3.645017	0.1	0.119633
3.646683	0.1	0.117659
3.648350	0.1	0.120206
3.650017	0.1	0.126171
3.651683	0.1	0.133486
3.653350	0.1	0.139852
3.655017	0.1	0.144076
3.656683	0.1	0.146264
3.658350	0.1	0.146893
3.660017	0.1	0.146111
3.661683	0.1	0.143745
3.663350	0.1	0.140038
3.665017	0.1	0.135959
3.666683	0.1	0.132285
3.668350	0.1	0.128713
3.670017	0.1	0.124802
3.671683	0.1	0.121430
3.673350	0.1	0.120401
3.675017	0.1	0.122730
3.676683	0.1	0.127908
3.678350	0.1	0.134390
3.680017	0.1	0.139931
3.681683	0.1	0.142143
3.683350	0.1	0.140229
3.685017	0.1	0.135880
3.686683	0.1	0.131424
3.688350	0.1	0.127959
3.690017	0.1	0.125491
3.691683	0.1	0.123936
3.693350	0.1	0.123405
3.695017	0.1	0.124224
3.696683	0.1	0.127116
3.698350	0.1	0.132350
3.700017	0.1	0.138027
3.701683	0.1	0.140686
3.703350	0.1	0.138432
3.705017	0.1	0.132620
3.706683	0.1	0.126399
3.708350	0.1	0.122008
3.710017	0.1	0.119843
3.711683	0.1	0.119298
3.713350	0.1	0.119410
3.715017	0.1	0.118958
3.716683	0.1	0.117482
3.718350	0.1	0.116271
3.720017	0.1	0.116974
3.721683	0.1	0.119060
3.723350	0.1	0.120401
3.725017	0.1	0.120336
3.726683	0.1	0.120346
3.728350	0.1	0.121961
3.730017	0.1	0.125123
3.731683	0.1	0.128192
3.733350	0.1	0.129296
3.735017	0.1	0.127461
3.736683	0.1	0.122720
3.738350	0.1	0.116443
3.740017	0.1	0.111251
3.741683	0.1	0.109300
3.743350	0.1	0.110562
3.745017	0.1	0.113146
3.746683	0.1	0.114907
3.748350	0.1	0.114976
3.750017	0.1	0.114348
3.751683	0.1	0.114897
3.753350	0.1	0.117654
3.755017	0.1	0.121677
3.756683	0.1	0.124583
3.758350	0.1	0.124061
3.760017	0.1	0.119549
3.761683	0.1	0.113412
3.763350	0.1	0.109929
3.765017	0.1	0.111652
3.766683	0.1	0.117132
3.768350	0.1	0.122827
3.770017	0.1	0.126306
3.771683	0.1	0.127158
3.773350	0.1	0.126278
3.775017	0.1	0.124811
3.776683	0.1	0.123554
3.778350	0.1	0.123419
3.780017	0.1	0.125626
3.781683	0.1	0.130134
3.783350	0.1	0.134758
3.785017	0.1	0.136783
3.786683	0.1	0.135098
3.788350	0.1	0.130376
3.790017	0.1	0.123833
3.791683	0.1	0.116904
3.793350	0.1	0.111922
3.795017	0.1	0.111512
3.796683	0.1	0.116201
3.798350	0.1	0.123372
3.800017	0.1	0.129710
3.801683	0.1	0.133575
3.803350	0.1	0.134706
3.805017	0.1	0.133235
3.806683	0.1	0.129761
3.808350	0.1	0.125486
3.810017	0.1	0.121580
3.811683	0.1	0.118851
3.813350	0.1	0.118236
3.815017	0.1	0.120644
3.816683	0.1	0.125794
3.818350	0.1	0.131722
3.820017	0.1	0.135810
3.821683	0.1	0.136732
3.823350	0.1	0.135312
3.825017	0.1	0.133337
3.826683	0.1	0.132043
3.828350	0.1	0.131712
3.830017	0.1	0.132001
3.831683	0.1	0.132183
3.833350	0.1	0.131344
3.835017	0.1	0.129072
3.836683	0.1	0.126045
3.838350	0.1	0.123605
3.840017	0.1	0.122548
3.841683	0.1	0.122385
3.843350	0.1	0.122413
3.845017	0.1	0.123344
3.846683	0.1	0.126180
3.848350	0.1	0.129589
3.850017	0.1	0.130576
3.851683	0.1	0.127982
3.853350	0.1	0.123549
3.855017	0.1	0.119340
3.856683	0.1	0.115922
3.858350	0.1	0.113468
3.860017	0.1	0.112499
3.861683	0.1	0.112732
3.863350	0.1	0.112783
3.865017	0.1	0.111796
3.866683	0.1	0.110413
3.868350	0.1	0.109728
3.870017	0.1	0.110250
3.871683	0.1	0.112038
3.873350	0.1	0.114976
3.875017	0.1	0.118781
3.876683	0.1	0.122911
3.878350	0.1	0.126390
3.880017	0.1	0.128015
3.881683	0.1	0.126879
3.883350	0.1	0.122669
3.885017	0.1	0.115959
3.886683	0.1	0.108555
3.888350	0.1	0.103256
3.890017	0.1	0.102264
3.891683	0.1	0.105347
3.893350	0.1	0.109929
3.895017	0.1	0.113025
3.896683	0.1	0.113351
3.898350	0.1	0.111759
3.900017	0.1	0.109635
3.901683	0.1	0.107856
3.903350	0.1	0.107754
3.905017	0.1	0.110515
3.906683	0.1	0.114813
3.908350	0.1	0.117561
3.910017	0.1	0.117272
3.911683	0.1	0.114972
3.913350	0.1	0.112001
3.915017	0.1	0.108555
3.916683	0.1	0.104322
3.918350	0.1	0.099302
3.920017	0.1	0.094115
3.921683	0.1	0.089342
3.923350	0.1	0.084857
3.925017	0.1	0.081086
3.926683	0.1	0.079731
3.928350	0.1	0.081980
3.930017	0.1	0.086878
3.931683	0.1	0.092182
3.933350	0.1	0.096122
3.935017	0.1	0.098064
3.936683	0.1	0.098078
3.938350	0.1	0.096331
3.940017	0.1	0.092802
3.941683	0.1	0.087856
3.943350	0.1	0.082701
3.945017	0.1	0.079051
3.946683	0.1	0.078557
3.948350	0.1	0.081505
3.950017	0.1	0.085793
3.951683	0.1	0.088718
3.953350	0.1	0.089714
3.955017	0.1	0.090310
3.956683	0.1	0.092001
3.958350	0.1	0.094846
3.960017	0.1	0.097840
3.961683	0.1	0.100452
3.963350	0.1	0.103055
3.965017	0.1	0.105342
3.966683	0.1	0.105291
3.968350	0.1	0.101053
3.970017	0.1	0.093575
3.971683	0.1	0.086227
3.973350	0.1	0.081849
3.975017	0.1	0.080504
3.976683	0.1	0.080336
3.978350	0.1	0.080233
3.980017	0.1	0.080615
3.981683	0.1	0.082008
3.983350	0.1	0.084317
3.985017	0.1	0.087265
3.986683	0.1	0.090674
3.988350	0.1	0.094133
3.990017	0.1	0.096024
3.991683	0.1	0.094203
3.993350	0.1	0.088909
3.995017	0.1	0.082995
3.996683	0.1	0.078604
3.998350	0.1	0.075586
4.000017	0.1	0.073034
4.001683	0.1	0.070748
4.003350	0.1	0.069127
4.005017	0.1	0.068578
4.006683	0.1	0.069030
4.008350	0.1	0.069616
4.010017	0.1	0.069505
4.011683	0.1	0.069197
4.013350	0.1	0.070231
4.015017	0.1	0.072853
4.016683	0.1	0.074715
4.018350	0.1	0.073225
4.020017	0.1	0.068625
4.021683	0.1	0.063954
4.023350	0.1	0.062776
4.025017	0.1	0.066790
4.026683	0.1	0.074548
4.028350	0.1	0.082087
4.030017	0.1	0.085747
4.031683	0.1	0.084545
4.033350	0.1	0.079991
4.035017	0.1	0.074678
4.036683	0.1	0.070822
4.038350	0.1	0.069360
4.040017	0.1	0.070208
4.041683	0.1	0.072718
4.043350	0.1	0.075800
4.045017	0.1	0.078506
4.046683	0.1	0.080601
4.048350	0.1	0.081840
4.050017	0.1	0.081505
4.051683	0.1	0.079419
4.053350	0.1	0.076713
4.055017	0.1	0.074464
4.056683	0.1	0.072457
4.058350	0.1	0.070324
4.060017	0.1	0.068685
4.061683	0.1	0.068415
4.063350	0.1	0.069616
4.065017	0.1	0.071144
4.066683	0.1	0.071046
4.068350	0.1	0.068201
4.070017	0.1	0.063791
4.071683	0.1	0.061062
4.073350	0.1	0.062562
4.075017	0.1	0.067581
4.076683	0.1	0.073323
4.078350	0.1	0.077761
4.080017	0.1	0.080499
4.081683	0.1	0.082301
4.083350	0.1	0.084294
4.085017	0.1	0.086413
4.086683	0.1	0.086715
4.088350	0.1	0.083279
4.090017	0.1	0.076680
4.091683	0.1	0.070175
4.093350	0.1	0.067009
4.095017	0.1	0.067665
4.096683	0.1	0.070538
4.098350	0.1	0.074310
4.100017	0.1	0.078059
4.101683	0.1	0.080038
4.103350	0.1	0.078604
4.105017	0.1	0.074618
4.106683	0.1	0.070878
4.108350	0.1	0.068611
4.110017	0.1	0.066673
4.111683	0.1	0.063921
4.113350	0.1	0.060066
4.115017	0.1	0.055241
4.116683	0.1	0.050366
4.118350	0.1	0.047032
4.120017	0.1	0.046091
4.121683	0.1	0.047171
4.123350	0.1	0.050049
4.125017	0.1	0.055232
4.126683	0.1	0.062208
4.128350	0.1	0.068047
4.130017	0.1	0.069165
4.131683	0.1	0.064452
4.133350	0.1	0.056033
4.135017	0.1	0.047279
4.136683	0.1	0.041071
4.138350	0.1	0.038827
4.140017	0.1	0.040247
4.141683	0.1	0.043716
4.143350	0.1	0.047125
4.145017	0.1	0.049449
4.146683	0.1	0.051586
4.148350	0.1	0.054697
4.150017	0.1	0.058222
4.151683	0.1	0.060503
4.153350	0.1	0.060801
4.155017	0.1	0.059600
4.156683	0.1	0.057863
4.158350	0.1	0.056606
4.160017	0.1	0.056303
4.161683	0.1	0.056680
4.163350	0.1	0.057220
4.165017	0.1	0.057705
4.166683	0.1	0.058576
4.168350	0.1	0.060340
4.170017	0.1	0.062562
4.171683	0.1	0.063940
4.173350	0.1	0.063144
4.175017	0.1	0.059418
4.176683	0.1	0.053183
4.178350	0.1	0.046543
4.180017	0.1	0.042506
4.181683	0.1	0.042459
4.183350	0.1	0.044960
4.185017	0.1	0.047674
4.186683	0.1	0.049402
4.188350	0.1	0.050138
4.190017	0.1	0.050347
4.191683	0.1	0.050189
4.193350	0.1	0.049155
4.195017	0.1	0.046804
4.196683	0.1	0.043726
4.198350	0.1	0.041155
4.200017	0.1	0.039572
4.201683	0.1	0.038738
4.203350	0.1	0.038766
4.205017	0.1	0.040075
4.206683	0.1	0.042343
4.208350	0.1	0.044480
4.210017	0.1	0.045360
4.211683	0.1	0.044391
4.213350	0.1	0.041905
4.215017	0.1	0.038524
4.216683	0.1	0.034133
4.218350	0.1	0.028620
4.220017	0.1	0.022836
4.221683	0.1	0.018468
4.223350	0.1	0.017309
4.225017	0.1	0.020070
4.226683	0.1	0.025821
4.228350	0.1	0.032564
4.230017	0.1	0.037840
4.231683	0.1	0.039930
4.233350	0.1	0.039102
4.235017	0.1	0.036736
4.236683	0.1	0.033900
4.238350	0.1	0.031423
4.240017	0.1	0.030086
4.241683	0.1	0.029993
4.243350	0.1	0.030454
4.245017	0.1	0.030217
4.246683	0.1	0.027721
4.248350	0.1	0.022734
4.250017	0.1	0.017723
4.251683	0.1	0.015968
4.253350	0.1	0.018277
4.255017	0.1	0.022920
4.256683	0.1	0.028312
4.258350	0.1	0.034156
4.260017	0.1	0.040350
4.261683	0.1	0.045942
4.263350	0.1	0.049328
4.265017	0.1	0.049365
4.266683	0.1	0.046464
4.268350	0.1	0.042766
4.270017	0.1	0.040769
4.271683	0.1	0.041048
4.273350	0.1	0.041625
4.275017	0.1	0.039954
4.276683	0.1	0.035409
4.278350	0.1	0.029844
4.280017	0.1	0.026431
4.281683	0.1	0.027642
4.283350	0.1	0.033225
4.285017	0.1	0.040215
4.286683	0.1	0.045304
4.288350	0.1	0.046948
4.290017	0.1	0.045430
4.291683	0.1	0.042408
4.293350	0.1	0.039912
4.295017	0.1	0.038445
4.296683	0.1	0.036755
4.298350	0.1	0.034249
4.300017	0.1	0.032620
4.301683	0.1	0.034035
4.303350	0.1	0.037970
4.305017	0.1	0.041332
4.306683	0.1	0.041691
4.308350	0.1	0.039036
4.310017	0.1	0.034766
4.311683	0.1	0.030478
4.313350	0.1	0.027725
4.315017	0.1	0.027446
4.316683	0.1	0.029118
4.318350	0.1	0.031237
4.320017	0.1	0.032689
4.321683	0.1	0.033411
4.323350	0.1	0.033835
4.325017	0.1	0.034105
4.326683	0.1	0.034044
4.328350	0.1	0.033965
4.330017	0.1	0.034785
4.331683	0.1	0.036964
4.333350	0.1	0.039795
4.335017	0.1	0.041910
4.336683	0.1	0.041877
4.338350	0.1	0.038790
4.340017	0.1	0.033397
4.341683	0.1	0.028368
4.343350	0.1	0.026464
4.345017	0.1	0.028419
4.346683	0.1	0.033029
4.348350	0.1	0.038831
4.350017	0.1	0.044745
4.351683	0.1	0.049556
4.353350	0.1	0.052080
4.355017	0.1	0.051903
4.356683	0.1	0.049225
4.358350	0.1	0.044685
4.360017	0.1	0.040028
4.361683	0.1	0.037844
4.363350	0.1	0.039334
4.365017	0.1	0.042845
4.366683	0.1	0.045942
4.368350	0.1	0.047837
4.370017	0.1	0.048927
4.371683	0.1	0.049868
4.373350	0.1	0.051204
4.375017	0.1	0.052629
4.376683	0.1	0.052960
4.378350	0.1	0.051367
4.380017	0.1	0.048596
4.381683	0.1	0.047064
4.383350	0.1	0.048932
4.385017	0.1	0.054198
4.386683	0.1	0.061058
4.388350	0.1	0.067302
4.390017	0.1	0.071069
4.391683	0.1	0.071400
4.393350	0.1	0.068727
4.395017	0.1	0.064997
4.396683	0.1	0.063051
4.398350	0.1	0.064443
4.400017	0.1	0.067381
4.401683	0.1	0.068080
4.403350	0.1	0.064475
4.405017	0.1	0.058264
4.406683	0.1	0.053598
4.408350	0.1	0.053640
4.410017	0.1	0.057891
4.411683	0.1	0.062683
4.413350	0.1	0.064536
4.415017	0.1	0.062692
4.416683	0.1	0.058855
4.418350	0.1	0.055511
4.420017	0.1	0.054743
4.421683	0.1	0.057635
4.423350	0.1	0.063693
4.425017	0.1	0.070934
4.426683	0.1	0.076997
4.428350	0.1	0.080201
4.430017	0.1	0.080145
4.431683	0.1	0.077714
4.433350	0.1	0.074264
4.435017	0.1	0.070897
4.436683	0.1	0.068494
4.438350	0.1	0.067386
4.440017	0.1	0.066734
4.441683	0.1	0.065500
4.443350	0.1	0.063907
4.445017	0.1	0.062650
4.446683	0.1	0.061826
4.448350	0.1	0.061207
4.450017	0.1	0.060676
4.451683	0.1	0.060624
4.453350	0.1	0.062054
4.455017	0.1	0.065407
4.456683	0.1	0.069407
4.458350	0.1	0.071898
4.460017	0.1	0.072066
4.461683	0.1	0.071358
4.463350	0.1	0.071726
4.465017	0.1	0.073719
4.466683	0.1	0.076443
4.468350	0.1	0.078003
4.470017	0.1	0.076396
4.471683	0.1	0.071488
4.473350	0.1	0.065616
4.475017	0.1	0.061844
4.476683	0.1	0.061551
4.478350	0.1	0.063521
4.480017	0.1	0.065388
4.481683	0.1	0.065537
4.483350	0.1	0.063805
4.485017	0.1	0.061127
4.486683	0.1	0.058771
4.488350	0.1	0.057761
4.490017	0.1	0.058128
4.491683	0.1	0.058659
4.493350	0.1	0.058319
4.495017	0.1	0.057425
4.496683	0.1	0.057034
4.498350	0.1	0.057849
4.500017	0.1	0.059614
4.501683	0.1	0.061709
4.503350	0.1	0.064098
4.505017	0.1	0.067023
4.506683	0.1	0.070101
4.508350	0.1	0.072159
4.510017	0.1	0.071758
4.511683	0.1	0.067754
4.513350	0.1	0.060331
4.515017	0.1	0.052005
4.516683	0.1	0.046473
4.518350	0.1	0.045868
4.520017	0.1	0.048820
4.521683	0.1	0.051619
4.523350	0.1	0.051577
4.525017	0.1	0.049351
4.526683	0.1	0.047754
4.528350	0.1	0.048466
4.530017	0.1	0.051153
4.531683	0.1	0.054818
4.533350	0.1	0.058264
4.535017	0.1	0.060149
4.536683	0.1	0.059530
4.538350	0.1	0.056503
4.540017	0.1	0.053216
4.541683	0.1	0.052904
4.543350	0.1	0.056624
4.545017	0.1	0.062170
4.546683	0.1	0.066557
4.548350	0.1	0.068159
4.550017	0.1	0.067358
4.551683	0.1	0.065966
4.553350	0.1	0.065099
4.555017	0.1	0.064303
4.556683	0.1	0.063186
4.558350	0.1	0.062543
4.560017	0.1	0.063465
4.561683	0.1	0.065705
4.563350	0.1	0.067204
4.565017	0.1	0.065397
4.566683	0.1	0.059400
4.568350	0.1	0.051074
4.570017	0.1	0.043847
4.571683	0.1	0.040648
4.573350	0.1	0.042440
4.575017	0.1	0.047763
4.576683	0.1	0.053612
4.578350	0.1	0.057188
4.580017	0.1	0.057654
4.581683	0.1	0.056708
4.583350	0.1	0.057011
4.585017	0.1	0.059712
4.586683	0.1	0.063768
4.588350	0.1	0.067246
4.590017	0.1	0.068131
4.591683	0.1	0.064671
4.593350	0.1	0.056755
4.595017	0.1	0.046403
4.596683	0.1	0.036247
4.598350	0.1	0.028661
4.600017	0.1	0.025812
4.601683	0.1	0.028582
4.603350	0.1	0.035600
4.605017	0.1	0.044047
4.606683	0.1	0.051381
4.608350	0.1	0.056480
4.610017	0.1	0.059460
4.611683	0.1	0.060694
4.613350	0.1	0.060247
4.615017	0.1	0.058268
4.616683	0.1	0.055283
4.618350	0.1	0.051847
4.620017	0.1	0.048485
4.621683	0.1	0.045951
4.623350	0.1	0.044727
4.625017	0.1	0.044545
4.626683	0.1	0.045141
4.628350	0.1	0.046659
4.630017	0.1	0.049160
4.631683	0.1	0.052392
4.633350	0.1	0.055353
4.635017	0.1	0.056219
4.636683	0.1	0.054091
4.638350	0.1	0.051009
4.640017	0.1	0.050552
4.641683	0.1	0.054007
4.643350	0.1	0.058920
4.645017	0.1	0.061356
4.646683	0.1	0.058971
4.648350	0.1	0.052643
4.650017	0.1	0.045602
4.651683	0.1	0.040545
4.653350	0.1	0.038068
4.655017	0.1	0.037374
4.656683	0.1	0.037276
4.658350	0.1	0.037467
4.660017	0.1	0.039111
4.661683	0.1	0.042859
4.663350	0.1	0.047442
4.665017	0.1	0.051432
4.666683	0.1	0.054315
4.668350	0.1	0.055246
4.670017	0.1	0.053458
4.671683	0.1	0.050333
4.673350	0.1	0.048578
4.675017	0.1	0.049146
4.676683	0.1	0.050883
4.678350	0.1	0.052452
4.680017	0.1	0.053332
4.681683	0.1	0.053714
4.683350	0.1	0.053495
4.685017	0.1	0.051693
4.686683	0.1	0.047423
4.688350	0.1	0.040904
4.690017	0.1	0.033835
4.691683	0.1	0.028783
4.693350	0.1	0.027139
4.695017	0.1	0.027716
4.696683	0.1	0.027805
4.698350	0.1	0.025565
4.700017	0.1	0.021956
4.701683	0.1	0.019995
4.703350	0.1	0.021397
4.705017	0.1	0.024666
4.706683	0.1	0.027339
4.708350	0.1	0.028792
4.710017	0.1	0.029942
4.711683	0.1	0.031376
4.713350	0.1	0.033020
4.715017	0.1	0.034757
4.716683	0.1	0.036424
4.718350	0.1	0.038217
4.720017	0.1	0.041164
4.721683	0.1	0.046105
4.723350	0.1	0.052769
4.725017	0.1	0.059530
4.726683	0.1	0.063847
4.728350	0.1	0.064317
4.730017	0.1	0.061952
4.731683	0.1	0.058324
4.733350	0.1	0.054031
4.735017	0.1	0.049700
4.736683	0.1	0.047018
4.738350	0.1	0.047968
4.740017	0.1	0.052806
4.741683	0.1	0.058929
4.743350	0.1	0.062082
4.745017	0.1	0.059237
4.746683	0.1	0.051269
4.748350	0.1	0.042543
4.750017	0.1	0.037481
4.751683	0.1	0.037821
4.753350	0.1	0.042398
4.755017	0.1	0.048522
4.756683	0.1	0.053942
4.758350	0.1	0.057714
4.760017	0.1	0.059619
4.761683	0.1	0.059716
4.763350	0.1	0.058445
4.765017	0.1	0.056387
4.766683	0.1	0.054110
4.768350	0.1	0.052857
4.770017	0.1	0.054049
4.771683	0.1	0.057332
4.773350	0.1	0.060652
4.775017	0.1	0.062739
4.776683	0.1	0.063949
4.778350	0.1	0.064946
4.780017	0.1	0.065626
4.781683	0.1	0.064974
4.783350	0.1	0.061858
4.785017	0.1	0.056149
4.786683	0.1	0.049490
4.788350	0.1	0.044713
4.790017	0.1	0.043772
4.791683	0.1	0.046021
4.793350	0.1	0.049453
4.795017	0.1	0.053491
4.796683	0.1	0.058869
4.798350	0.1	0.064806
4.800017	0.1	0.069025
4.801683	0.1	0.070515
4.803350	0.1	0.069696
4.805017	0.1	0.067083
4.806683	0.1	0.063637
4.808350	0.1	0.060676
4.810017	0.1	0.058901
4.811683	0.1	0.058217
4.813350	0.1	0.057854
4.815017	0.1	0.056606
4.816683	0.1	0.053598
4.818350	0.1	0.049132
4.820017	0.1	0.044745
4.821683	0.1	0.042021
4.823350	0.1	0.041756
4.825017	0.1	0.043781
4.826683	0.1	0.047069
4.828350	0.1	0.051004
4.830017	0.1	0.056024
4.831683	0.1	0.062161
4.833350	0.1	0.068117
4.835017	0.1	0.072145
4.836683	0.1	0.073398
4.838350	0.1	0.072354
4.840017	0.1	0.069891
4.841683	0.1	0.066538
4.843350	0.1	0.062967
4.845017	0.1	0.059875
4.846683	0.1	0.057407
4.848350	0.1	0.055954
4.850017	0.1	0.056210
4.851683	0.1	0.057667
4.853350	0.1	0.059274
4.855017	0.1	0.061323
4.856683	0.1	0.064806
4.858350	0.1	0.069402
4.860017	0.1	0.073253
4.861683	0.1	0.074464
4.863350	0.1	0.072494
4.865017	0.1	0.068550
4.866683	0.1	0.064145
4.868350	0.1	0.059619
4.870017	0.1	0.055144
4.871683	0.1	0.052368
4.873350	0.1	0.053630
4.875017	0.1	0.059335
4.876683	0.1	0.066818
4.878350	0.1	0.072564
4.880017	0.1	0.074771
4.881683	0.1	0.073882
4.883350	0.1	0.072233
4.885017	0.1	0.072494
4.886683	0.1	0.075512
4.888350	0.1	0.080005
4.890017	0.1	0.084075
4.891683	0.1	0.086753
4.893350	0.1	0.088285
4.895017	0.1	0.089346
4.896683	0.1	0.090171
4.898350	0.1	0.090147
4.900017	0.1	0.088406
4.901683	0.1	0.085370
4.903350	0.1	0.083018
4.905017	0.1	0.082841
4.906683	0.1	0.084420
4.908350	0.1	0.086674
4.910017	0.1	0.089486
4.911683	0.1	0.093691
4.913350	0.1	0.099675
4.915017	0.1	0.105961
4.916683	0.1	0.110231
4.918350	0.1	0.111721
4.920017	0.1	0.111694
4.921683	0.1	0.112066
4.923350	0.1	0.114036
4.925017	0.1	0.117365
4.926683	0.1	0.120844
4.928350	0.1	0.123633
4.930017	0.1	0.126050
4.931683	0.1	0.129114
4.933350	0.1	0.133729
4.935017	0.1	0.140024
4.936683	0.1	0.147214
4.938350	0.1	0.154073
4.940017	0.1	0.159410
4.941683	0.1	0.162856
4.943350	0.1	0.165449
4.945017	0.1	0.169100
4.946683	0.1	0.175731
4.948350	0.1	0.185678
4.950017	0.1	0.196584
4.951683	0.1	0.205697
4.953350	0.1	0.212886
4.955017	0.1	0.219932
4.956683	0.1	0.228230
4.958350	0.1	0.237813
4.960017	0.1	0.246917
4.961683	0.1	0.252970
4.963350	0.1	0.255387
4.965017	0.1	0.256528
4.966683	0.1	0.259597
4.968350	0.1	0.266498
4.970017	0.1	0.277269
4.971683	0.1	0.289879
4.973350	0.1	0.301665
4.975017	0.1	0.312249
4.976683	0.1	0.323555
4.978350	0.1	0.336785
4.980017	0.1	0.351109
4.981683	0.1	0.364906
4.983350	0.1	0.376697
4.985017	0.1	0.385875
4.986683	0.1	0.393842
4.988350	0.1	0.403263
4.990017	0.1	0.415691
4.991683	0.1	0.430644
4.993350	0.1	0.446523
4.995017	0.1	0.461619
4.996683	0.1	0.475119
4.998350	0.1	0.487291
5.000017	0.1	0.498453
5.001683	0.1	0.508176
5.003350	0.1	0.515892
5.005017	0.1	0.522053
5.006683	0.1	0.528442
5.008350	0.1	0.537117
5.010017	0.1	0.549303
5.011683	0.1	0.564968
5.013350	0.1	0.582859
5.015017	0.1	0.601197
5.016683	0.1	0.618454
5.018350	0.1	0.633886
5.020017	0.1	0.647870
5.021683	0.1	0.660829
5.023350	0.1	0.672024
5.025017	0.1	0.680913
5.026683	0.1	0.688843
5.028350	0.1	0.697658
5.030017	0.1	0.707237
5.031683	0.1	0.715908
5.033350	0.1	0.723032
5.035017	0.1	0.729407
5.036683	0.1	0.735819
5.038350	0.1	0.742553
5.040017	0.1	0.749854
5.041683	0.1	0.758339
5.043350	0.1	0.768537
5.045017	0.1	0.779927
5.046683	0.1	0.791531
5.048350	0.1	0.802986
5.050017	0.1	0.813627
5.051683	0.1	0.822097
5.053350	0.1	0.828104
5.055017	0.1	0.833445
5.056683	0.1	0.840342
5.058350	0.1	0.848826
5.060017	0.1	0.856966
5.061683	0.1	0.864198
5.063350	0.1	0.872081
5.065017	0.1	0.881422
5.066683	0.1	0.890992
5.068350	0.1	0.898903
5.070017	0.1	0.903667
5.071683	0.1	0.905176
5.073350	0.1	0.905585
5.075017	0.1	0.907714
5.076683	0.1	0.912352
5.078350	0.1	0.917972
5.080017	0.1	0.922908
5.081683	0.1	0.927309
5.083350	0.1	0.932165
5.085017	0.1	0.937479
5.086683	0.1	0.942191
5.088350	0.1	0.945148
5.090017	0.1	0.945781
5.091683	0.1	0.944384
5.093350	0.1	0.941618
5.095017	0.1	0.938210
5.096683	0.1	0.935467
5.098350	0.1	0.935071
5.100017	0.1	0.937851
5.101683	0.1	0.943025
5.103350	0.1	0.948613
5.105017	0.1	0.952752
5.106683	0.1	0.955155
5.108350	0.1	0.957260
5.110017	0.1	0.959910
5.111683	0.1	0.961688
5.113350	0.1	0.961078
5.115017	0.1	0.959416
5.116683	0.1	0.960105
5.118350	0.1	0.965027
5.120017	0.1	0.972566
5.121683	0.1	0.979062
5.123350	0.1	0.981824
5.125017	0.1	0.980799
5.126683	0.1	0.977935
5.128350	0.1	0.975435
5.130017	0.1	0.974275
5.131683	0.1	0.974298
5.133350	0.1	0.975179
5.135017	0.1	0.976510
5.136683	0.1	0.977661
5.138350	0.1	0.978103
5.140017	0.1	0.978080
5.141683	0.1	0.978652
5.143350	0.1	0.980608
5.145017	0.1	0.983560
5.146683	0.1	0.986373
5.148350	0.1	0.988268
5.150017	0.1	0.989437
5.151683	0.1	0.991169
5.153350	0.1	0.994653
5.155017	0.1	0.999263
5.156683	0.1	1.003034
5.158350	0.1	1.004785
5.160017	0.1	1.005572
5.161683	0.1	1.007793
5.163350	0.1	1.012338
5.165017	0.1	1.017423
5.166683	0.1	1.020906
5.168350	0.1	1.022913
5.170017	0.1	1.025237
5.171683	0.1	1.028790
5.173350	0.1	1.032385
5.175017	0.1	1.034113
5.176683	0.1	1.033763
5.178350	0.1	1.033074
5.180017	0.1	1.034159
5.181683	0.1	1.037987
5.183350	0.1	1.043337
5.185017	0.1	1.047845
5.186683	0.1	1.050737
5.188350	0.1	1.053070
5.190017	0.1	1.055771
5.191683	0.1	1.058853
5.193350	0.1	1.061978
5.195017	0.1	1.065009
5.196683	0.1	1.068050
5.198350	0.1	1.071002
5.200017	0.1	1.073377
5.201683	0.1	1.074835
5.203350	0.1	1.075570
5.205017	0.1	1.075682
5.206683	0.1	1.074984
5.208350	0.1	1.073917
5.210017	0.1	1.073359
5.211683	0.1	1.073144
5.213350	0.1	1.072125
5.215017	0.1	1.070132
5.216683	0.1	1.068660
5.218350	0.1	1.068972
5.220017	0.1	1.070425
5.221683	0.1	1.071272
5.223350	0.1	1.070676
5.225017	0.1	1.069903
5.226683	0.1	1.071184
5.228350	0.1	1.075105
5.230017	0.1	1.080055
5.231683	0.1	1.084013
5.233350	0.1	1.085997
5.235017	0.1	1.086774
5.236683	0.1	1.087803
5.238350	0.1	1.089331
5.240017	0.1	1.091077
5.241683	0.1	1.093512
5.243350	0.1	1.096823
5.245017	0.1	1.100125
5.246683	0.1	1.102430
5.248350	0.1	1.103170
5.250017	0.1	1.102062
5.251683	0.1	1.099412
5.253350	0.1	1.095808
5.255017	0.1	1.091245
5.256683	0.1	1.085731
5.258350	0.1	1.080469
5.260017	0.1	1.077331
5.261683	0.1	1.077568
5.263350	0.1	1.081093
5.265017	0.1	1.086355
5.266683	0.1	1.091398
5.268350	0.1	1.095342
5.270017	0.1	1.098420
5.271683	0.1	1.100777
5.273350	0.1	1.102327
5.275017	0.1	1.103329
5.276683	0.1	1.103859
5.278350	0.1	1.103911
5.280017	0.1	1.104162
5.281683	0.1	1.105312
5.283350	0.1	1.107194
5.285017	0.1	1.109336
5.286683	0.1	1.111436
5.288350	0.1	1.112982
5.290017	0.1	1.113052
5.291683	0.1	1.110984
5.293350	0.1	1.107347
5.295017	0.1	1.103850
5.296683	0.1	1.102430
5.298350	0.1	1.103957
5.300017	0.1	1.107031
5.301683	0.1	1.108986
5.303350	0.1	1.109038
5.305017	0.1	1.109140
5.306683	0.1	1.111007
5.308350	0.1	1.113992
5.310017	0.1	1.116460
5.311683	0.1	1.117694
5.313350	0.1	1.118109
5.315017	0.1	1.118481
5.316683	0.1	1.118872
5.318350	0.1	1.118062
5.320017	0.1	1.114774
5.321683	0.1	1.109447
5.323350	0.1	1.104097
5.325017	0.1	1.100865
5.326683	0.1	1.100847
5.328350	0.1	1.103189
5.330017	0.1	1.104991
5.331683	0.1	1.103524
5.333350	0.1	1.099147
5.335017	0.1	1.095263
5.336683	0.1	1.095347
5.338350	0.1	1.100134
5.340017	0.1	1.106830
5.341683	0.1	1.111571
5.343350	0.1	1.112912
5.345017	0.1	1.111962
5.346683	0.1	1.109871
5.348350	0.1	1.106812
5.350017	0.1	1.103245
5.351683	0.1	1.100660
5.353350	0.1	1.100041
5.355017	0.1	1.100688
5.356683	0.1	1.101107
5.358350	0.1	1.100218
5.360017	0.1	1.097722
5.361683	0.1	1.094094
5.363350	0.1	1.090472
5.365017	0.1	1.088060
5.366683	0.1	1.087324
5.368350	0.1	1.087729
5.370017	0.1	1.088330
5.371683	0.1	1.088511
5.373350	0.1	1.088725
5.375017	0.1	1.090346
5.376683	0.1	1.093787
5.378350	0.1	1.097135
5.380017	0.1	1.098174
5.381683	0.1	1.097098
5.383350	0.1	1.096153
5.385017	0.1	1.097340
5.386683	0.1	1.100739
5.388350	0.1	1.104376
5.390017	0.1	1.105741
5.391683	0.1	1.103799
5.393350	0.1	1.099184
5.395017	0.1	1.093368
5.396683	0.1	1.088446
5.398350	0.1	1.086248
5.400017	0.1	1.086732
5.401683	0.1	1.087831
5.403350	0.1	1.086686
5.405017	0.1	1.081903
5.406683	0.1	1.075119
5.408350	0.1	1.069363
5.410017	0.1	1.066304
5.411683	0.1	1.065545
5.413350	0.1	1.065303
5.415017	0.1	1.063994
5.416683	0.1	1.061419
5.418350	0.1	1.058392
5.420017	0.1	1.056492
5.421683	0.1	1.057829
5.423350	0.1	1.063170
5.425017	0.1	1.070602
5.426683	0.1	1.076972
5.428350	0.1	1.080022
5.430017	0.1	1.078774
5.431683	0.1	1.073238
5.433350	0.1	1.065028
5.435017	0.1	1.057442
5.436683	0.1	1.053708
5.438350	0.1	1.054918
5.440017	0.1	1.059170
5.441683	0.1	1.062872
5.443350	0.1	1.063515
5.445017	0.1	1.060884
5.446683	0.1	1.056367
5.448350	0.1	1.052129
5.450017	0.1	1.050038
5.451683	0.1	1.050583
5.453350	0.1	1.052776
5.455017	0.1	1.055156
5.456683	0.1	1.056991
5.458350	0.1	1.058262
5.460017	0.1	1.058690
5.461683	0.1	1.057955
5.463350	0.1	1.056613
5.465017	0.1	1.055989
5.466683	0.1	1.056897
5.468350	0.1	1.058388
5.470017	0.1	1.058262
5.471683	0.1	1.055021
5.473350	0.1	1.049559
5.475017	0.1	1.044748
5.476683	0.1	1.042886
5.478350	0.1	1.044148
5.480017	0.1	1.047244
5.481683	0.1	1.050141
5.483350	0.1	1.050783
5.485017	0.1	1.048609
5.486683	0.1	1.045163
5.488350	0.1	1.042401
5.490017	0.1	1.040655
5.491683	0.1	1.038974
5.493350	0.1	1.036641
5.495017	0.1	1.033195
5.496683	0.1	1.028520
5.498350	0.1	1.023980
5.500017	0.1	1.021996
5.501683	0.1	1.024134
5.503350	0.1	1.029824
5.505017	0.1	1.036339
5.506683	0.1	1.040227
5.508350	0.1	1.039347
5.510017	0.1	1.033796
5.511683	0.1	1.025265
5.513350	0.1	1.015817
5.515017	0.1	1.007523
5.516683	0.1	1.002080
5.518350	0.1	1.000236
5.520017	0.1	1.001926
5.521683	0.1	1.006215
5.523350	0.1	1.010927
5.525017	0.1	1.013726
5.526683	0.1	1.013824
5.528350	0.1	1.011756
5.530017	0.1	1.008036
5.531683	0.1	1.003342
5.533350	0.1	0.999025
5.535017	0.1	0.996264
5.536683	0.1	0.995742
5.538350	0.1	0.998066
5.540017	0.1	1.002681
5.541683	0.1	1.007188
5.543350	0.1	1.009107
5.545017	0.1	1.007137
5.546683	0.1	1.000990
5.548350	0.1	0.991845
5.550017	0.1	0.982913
5.551683	0.1	0.978005
5.553350	0.1	0.978629
5.555017	0.1	0.982829
5.556683	0.1	0.987113
5.558350	0.1	0.989013
5.560017	0.1	0.988054
5.561683	0.1	0.985605
5.563350	0.1	0.983737
5.565017	0.1	0.983658
5.566683	0.1	0.985172
5.568350	0.1	0.986708
5.570017	0.1	0.985758
5.571683	0.1	0.980729
5.573350	0.1	0.972361
5.575017	0.1	0.962666
5.576683	0.1	0.953390
5.578350	0.1	0.946131
5.580017	0.1	0.942498
5.581683	0.1	0.943090
5.583350	0.1	0.946983
5.585017	0.1	0.952417
5.586683	0.1	0.957428
5.588350	0.1	0.960547
5.590017	0.1	0.961390
5.591683	0.1	0.960268
5.593350	0.1	0.957907
5.595017	0.1	0.955635
5.596683	0.1	0.954554
5.598350	0.1	0.954038
5.600017	0.1	0.952063
5.601683	0.1	0.947523
5.603350	0.1	0.941572
5.605017	0.1	0.936398
5.606683	0.1	0.933371
5.608350	0.1	0.932002
5.610017	0.1	0.930289
5.611683	0.1	0.926624
5.613350	0.1	0.921339
5.615017	0.1	0.916109
5.616683	0.1	0.912356
5.618350	0.1	0.910289
5.620017	0.1	0.908822
5.621683	0.1	0.906503
5.623350	0.1	0.903150
5.625017	0.1	0.899988
5.626683	0.1	0.897800
5.628350	0.1	0.896105
5.630017	0.1	0.894237
5.631683	0.1	0.891960
5.633350	0.1	0.889115
5.635017	0.1	0.885339
5.636683	0.1	0.880361
5.638350	0.1	0.874712
5.640017	0.1	0.869697
5.641683	0.1	0.866191
5.643350	0.1	0.864179
5.645017	0.1	0.863150
5.646683	0.1	0.862316
5.648350	0.1	0.861110
5.650017	0.1	0.859560
5.651683	0.1	0.857809
5.653350	0.1	0.855713
5.655017	0.1	0.852919
5.656683	0.1	0.849282
5.658350	0.1	0.845180
5.660017	0.1	0.841012
5.661683	0.1	0.836272
5.663350	0.1	0.829776
5.665017	0.1	0.821389
5.666683	0.1	0.812854
5.668350	0.1	0.806078
5.670017	0.1	0.801720
5.671683	0.1	0.799447
5.673350	0.1	0.797925
5.675017	0.1	0.794930
5.676683	0.1	0.789263
5.678350	0.1	0.782106
5.680017	0.1	0.775810
5.681683	0.1	0.771922
5.683350	0.1	0.770041
5.685017	0.1	0.768686
5.686683	0.1	0.767033
5.688350	0.1	0.764951
5.690017	0.1	0.762022
5.691683	0.1	0.758050
5.693350	0.1	0.754283
5.695017	0.1	0.752523
5.696683	0.1	0.752653
5.698350	0.1	0.752364
5.700017	0.1	0.749594
5.701683	0.1	0.744048
5.703350	0.1	0.736234
5.705017	0.1	0.726921
5.706683	0.1	0.717784
5.708350	0.1	0.710543
5.710017	0.1	0.705016
5.711683	0.1	0.699759
5.713350	0.1	0.694138
5.715017	0.1	0.688299
5.716683	0.1	0.682403
5.718350	0.1	0.676899
5.720017	0.1	0.672415
5.721683	0.1	0.669039
5.723350	0.1	0.666548
5.725017	0.1	0.665309
5.726683	0.1	0.665719
5.728350	0.1	0.666860
5.730017	0.1	0.666599
5.731683	0.1	0.663302
5.733350	0.1	0.657118
5.735017	0.1	0.649667
5.736683	0.1	0.642352
5.738350	0.1	0.635171
5.740017	0.1	0.627288
5.741683	0.1	0.618310
5.743350	0.1	0.608787
5.745017	0.1	0.599911
5.746683	0.1	0.593024
5.748350	0.1	0.588326
5.750017	0.1	0.584074
5.751683	0.1	0.578552
5.753350	0.1	0.572316
5.755017	0.1	0.567166
5.756683	0.1	0.563962
5.758350	0.1	0.562193
5.760017	0.1	0.561010
5.761683	0.1	0.559641
5.763350	0.1	0.557089
5.765017	0.1	0.552759
5.766683	0.1	0.547059
5.768350	0.1	0.540847
5.770017	0.1	0.535487
5.771683	0.1	0.532558
5.773350	0.1	0.532269
5.775017	0.1	0.533070
5.776683	0.1	0.532949
5.778350	0.1	0.530742
5.780017	0.1	0.527045
5.781683	0.1	0.523357
5.783350	0.1	0.519655
5.785017	0.1	0.514444
5.786683	0.1	0.507412
5.788350	0.1	0.500004
5.790017	0.1	0.493135
5.791683	0.1	0.486528
5.793350	0.1	0.479808
5.795017	0.1	0.472809
5.796683	0.1	0.466136
5.798350	0.1	0.460944
5.800017	0.1	0.457438
5.801683	0.1	0.454867
5.803350	0.1	0.452534
5.805017	0.1	0.450481
5.806683	0.1	0.449754
5.808350	0.1	0.451147
5.810017	0.1	0.453624
5.811683	0.1	0.454914
5.813350	0.1	0.453256
5.815017	0.1	0.448483
5.816683	0.1	0.442024
5.818350	0.1	0.435719
5.820017	0.1	0.430262
5.821683	0.1	0.425200
5.823350	0.1	0.420236
5.825017	0.1	0.415994
5.826683	0.1	0.413493
5.828350	0.1	0.412683
5.830017	0.1	0.411770
5.831683	0.1	0.409158
5.833350	0.1	0.405442
5.835017	0.1	0.402522
5.836683	0.1	0.401703
5.838350	0.1	0.402881
5.840017	0.1	0.404450
5.841683	0.1	0.403887
5.843350	0.1	0.399649
5.845017	0.1	0.392813
5.846683	0.1	0.386159
5.848350	0.1	0.381414
5.850017	0.1	0.377805
5.851683	0.1	0.373903
5.853350	0.1	0.370508
5.855017	0.1	0.370196
5.856683	0.1	0.374271
5.858350	0.1	0.381144
5.860017	0.1	0.387253
5.861683	0.1	0.389325
5.863350	0.1	0.386359
5.865017	0.1	0.379886
5.866683	0.1	0.372296
5.868350	0.1	0.365237
5.870017	0.1	0.359439
5.871683	0.1	0.354708
5.873350	0.1	0.350317
5.875017	0.1	0.346676
5.876683	0.1	0.345353
5.878350	0.1	0.346899
5.880017	0.1	0.349833
5.881683	0.1	0.351877
5.883350	0.1	0.352212
5.885017	0.1	0.352142
5.886683	0.1	0.352943
5.888350	0.1	0.354107
5.890017	0.1	0.354149
5.891683	0.1	0.352100
5.893350	0.1	0.348468
5.895017	0.1	0.344990
5.896683	0.1	0.342708
5.898350	0.1	0.340813
5.900017	0.1	0.337623
5.901683	0.1	0.332072
5.903350	0.1	0.324445
5.905017	0.1	0.316445
5.906683	0.1	0.310256
5.908350	0.1	0.307369
5.910017	0.1	0.307909
5.911683	0.1	0.310750
5.913350	0.1	0.314852
5.915017	0.1	0.319863
5.916683	0.1	0.324566
5.918350	0.1	0.327011
5.920017	0.1	0.326829
5.921683	0.1	0.325437
5.923350	0.1	0.323998
5.925017	0.1	0.322289
5.926683	0.1	0.319476
5.928350	0.1	0.315546
5.930017	0.1	0.311574
5.931683	0.1	0.308715
5.933350	0.1	0.307341
5.935017	0.1	0.306945
5.936683	0.1	0.306782
5.938350	0.1	0.306601
5.940017	0.1	0.306913
5.941683	0.1	0.307946
5.943350	0.1	0.308841
5.945017	0.1	0.308664
5.946683	0.1	0.306880
5.948350	0.1	0.303341
5.950017	0.1	0.299346
5.951683	0.1	0.296300
5.953350	0.1	0.293297
5.955017	0.1	0.288165
5.956683	0.1	0.280226
5.958350	0.1	0.271397
5.960017	0.1	0.264719
5.961683	0.1	0.261790
5.963350	0.1	0.261664
5.965017	0.1	0.262028
5.966683	0.1	0.261776
5.968350	0.1	0.262270
5.970017	0.1	0.264952
5.971683	0.1	0.269003
5.973350	0.1	0.272864
5.975017	0.1	0.275644
5.976683	0.1	0.276291
5.978350	0.1	0.273841
5.980017	0.1	0.268938
5.981683	0.1	0.263811
5.983350	0.1	0.260239
5.985017	0.1	0.257716
5.986683	0.1	0.253874
5.988350	0.1	0.247494
5.990017	0.1	0.240901
5.991683	0.1	0.237855
5.993350	0.1	0.239220
5.995017	0.1	0.242484
5.996683	0.1	0.244924
5.998350	0.1	0.245934
6.000017	0.1	0.246875
6.001683	0.1	0.249236
6.003350	0.1	0.252356
6.005017	0.1	0.253846
6.006683	0.1	0.252645
6.008350	0.1	0.250028
6.010017	0.1	0.247415
6.011683	0.1	0.245245
6.013350	0.1	0.243746
6.015017	0.1	0.242870
6.016683	0.1	0.241678
6.018350	0.1	0.238968
6.020017	0.1	0.234586
6.021683	0.1	0.229739
6.023350	0.1	0.226405
6.025017	0.1	0.226507
6.026683	0.1	0.230302
6.028350	0.1	0.235480
6.030017	0.1	0.238661
6.031683	0.1	0.238079
6.033350	0.1	0.234377
6.035017	0.1	0.229347
6.036683	0.1	0.224900
6.038350	0.1	0.222651
6.040017	0.1	0.223010
6.041683	0.1	0.224859
6.043350	0.1	0.227084
6.045017	0.1	0.229422
6.046683	0.1	0.231601
6.048350	0.1	0.233417
6.050017	0.1	0.235103
6.051683	0.1	0.236440
6.053350	0.1	0.236519
6.055017	0.1	0.234810
6.056683	0.1	0.231569
6.058350	0.1	0.227643
6.060017	0.1	0.224793
6.061683	0.1	0.224886
6.063350	0.1	0.227764
6.065017	0.1	0.230912
6.066683	0.1	0.231881
6.068350	0.1	0.230423
6.070017	0.1	0.228058
6.071683	0.1	0.226041
6.073350	0.1	0.224258
6.075017	0.1	0.221757
6.076683	0.1	0.218181
6.078350	0.1	0.214307
6.080017	0.1	0.211266
6.081683	0.1	0.209296
6.083350	0.1	0.207829
6.085017	0.1	0.206493
6.086683	0.1	0.205231
6.088350	0.1	0.204123
6.090017	0.1	0.204039
6.091683	0.1	0.206027
6.093350	0.1	0.209408
6.095017	0.1	0.211769
6.096683	0.1	0.211122
6.098350	0.1	0.207732
6.100017	0.1	0.203657
6.101683	0.1	0.200989
6.103350	0.1	0.200984
6.105017	0.1	0.203564
6.106683	0.1	0.206837
6.108350	0.1	0.208542
6.110017	0.1	0.208193
6.111683	0.1	0.207368
6.113350	0.1	0.208030
6.115017	0.1	0.210362
6.116683	0.1	0.212993
6.118350	0.1	0.215010
6.120017	0.1	0.216570
6.121683	0.1	0.218116
6.123350	0.1	0.219732
6.125017	0.1	0.220803
6.126683	0.1	0.220831
6.128350	0.1	0.220374
6.130017	0.1	0.219983
6.131683	0.1	0.219126
6.133350	0.1	0.217152
6.135017	0.1	0.214330
6.136683	0.1	0.211447
6.138350	0.1	0.209319
6.140017	0.1	0.208667
6.141683	0.1	0.209683
6.143350	0.1	0.211825
6.145017	0.1	0.214563
6.146683	0.1	0.217780
6.148350	0.1	0.220817
6.150017	0.1	0.221990
6.151683	0.1	0.220286
6.153350	0.1	0.216514
6.155017	0.1	0.212351
6.156683	0.1	0.209548
6.158350	0.1	0.209315
6.160017	0.1	0.211145
6.161683	0.1	0.213226
6.163350	0.1	0.213995
6.165017	0.1	0.212551
6.166683	0.1	0.208709
6.168350	0.1	0.203429
6.170017	0.1	0.198837
6.171683	0.1	0.196951
6.173350	0.1	0.197920
6.175017	0.1	0.200095
6.176683	0.1	0.202055
6.178350	0.1	0.203759
6.180017	0.1	0.205855
6.181683	0.1	0.208528
6.183350	0.1	0.211047
6.185017	0.1	0.212463
6.186683	0.1	0.212695
6.188350	0.1	0.212830
6.190017	0.1	0.213878
6.191683	0.1	0.215736
6.193350	0.1	0.217422
6.195017	0.1	0.217622
6.196683	0.1	0.215317
6.198350	0.1	0.210917
6.200017	0.1	0.206539
6.201683	0.1	0.204658
6.203350	0.1	0.205943
6.205017	0.1	0.208351
6.206683	0.1	0.209333
6.208350	0.1	0.208658
6.210017	0.1	0.207913
6.211683	0.1	0.208248
6.213350	0.1	0.209725
6.215017	0.1	0.211392
6.216683	0.1	0.211853
6.218350	0.1	0.210702
6.220017	0.1	0.208612
6.221683	0.1	0.206102
6.223350	0.1	0.203759
6.225017	0.1	0.202381
6.226683	0.1	0.202223
6.228350	0.1	0.203173
6.230017	0.1	0.205343
6.231683	0.1	0.208789
6.233350	0.1	0.212812
6.235017	0.1	0.215783
6.236683	0.1	0.216719
6.238350	0.1	0.216542
6.240017	0.1	0.216649
6.241683	0.1	0.217403
6.243350	0.1	0.218730
6.245017	0.1	0.220793
6.246683	0.1	0.223215
6.248350	0.1	0.224700
6.250017	0.1	0.224356
6.251683	0.1	0.222730
6.253350	0.1	0.220765
6.255017	0.1	0.218707
6.256683	0.1	0.216700
6.258350	0.1	0.215326
6.260017	0.1	0.214726
6.261683	0.1	0.214311
6.263350	0.1	0.213985
6.265017	0.1	0.214339
6.266683	0.1	0.215373
6.268350	0.1	0.216272
6.270017	0.1	0.216146
6.271683	0.1	0.214484
6.273350	0.1	0.211480
6.275017	0.1	0.208421
6.276683	0.1	0.206837
6.278350	0.1	0.207098
6.280017	0.1	0.208518
6.281683	0.1	0.210688
6.283350	0.1	0.213580
6.285017	0.1	0.216118
6.286683	0.1	0.216067
6.288350	0.1	0.211885
6.290017	0.1	0.204174
6.291683	0.1	0.195811
6.293350	0.1	0.190507
6.295017	0.1	0.189990
6.296683	0.1	0.193077
6.298350	0.1	0.197357
6.300017	0.1	0.200979
6.301683	0.1	0.203266
6.303350	0.1	0.204830
6.305017	0.1	0.207229
6.306683	0.1	0.211159
6.308350	0.1	0.215294
6.310017	0.1	0.217413
6.311683	0.1	0.216453
6.313350	0.1	0.213636
6.315017	0.1	0.211564
6.316683	0.1	0.211685
6.318350	0.1	0.212840
6.320017	0.1	0.213021
6.321683	0.1	0.211988
6.323350	0.1	0.211243
6.325017	0.1	0.211988
6.326683	0.1	0.214106
6.328350	0.1	0.216821
6.330017	0.1	0.219657
6.331683	0.1	0.222777
6.333350	0.1	0.226242
6.335017	0.1	0.229259
6.336683	0.1	0.230428
6.338350	0.1	0.228705
6.340017	0.1	0.224323
6.341683	0.1	0.219033
6.343350	0.1	0.215475
6.345017	0.1	0.215801
6.346683	0.1	0.219969
6.348350	0.1	0.225645
6.350017	0.1	0.229888
6.351683	0.1	0.230926
6.353350	0.1	0.229296
6.355017	0.1	0.227168
6.356683	0.1	0.226400
6.358350	0.1	0.227448
6.360017	0.1	0.229161
6.361683	0.1	0.229659
6.363350	0.1	0.228644
6.365017	0.1	0.228244
6.366683	0.1	0.231038
6.368350	0.1	0.237310
6.370017	0.1	0.244142
6.371683	0.1	0.247606
6.373350	0.1	0.246577
6.375017	0.1	0.243420
6.376683	0.1	0.240919
6.378350	0.1	0.239960
6.380017	0.1	0.239839
6.381683	0.1	0.239648
6.383350	0.1	0.239266
6.385017	0.1	0.239625
6.386683	0.1	0.241832
6.388350	0.1	0.245571
6.390017	0.1	0.248989
6.391683	0.1	0.250377
6.393350	0.1	0.249762
6.395017	0.1	0.248905
6.396683	0.1	0.249604
6.398350	0.1	0.252309
6.400017	0.1	0.256295
6.401683	0.1	0.260174
6.403350	0.1	0.262647
6.405017	0.1	0.263350
6.406683	0.1	0.262535
6.408350	0.1	0.260137
6.410017	0.1	0.256356
6.411683	0.1	0.252929
6.413350	0.1	0.252579
6.415017	0.1	0.256938
6.416683	0.1	0.265264
6.418350	0.1	0.274791
6.420017	0.1	0.282340
6.421683	0.1	0.285944
6.423350	0.1	0.285245
6.425017	0.1	0.280989
6.426683	0.1	0.274898
6.428350	0.1	0.269790
6.430017	0.1	0.268240
6.431683	0.1	0.270349
6.433350	0.1	0.274037
6.435017	0.1	0.277292
6.436683	0.1	0.279136
6.438350	0.1	0.279513
6.440017	0.1	0.279169
6.441683	0.1	0.278731
6.443350	0.1	0.278079
6.445017	0.1	0.277217
6.446683	0.1	0.276952
6.448350	0.1	0.278135
6.450017	0.1	0.281064
6.451683	0.1	0.285637
6.453350	0.1	0.291020
6.455017	0.1	0.295197
6.456683	0.1	0.295877
6.458350	0.1	0.292282
6.460017	0.1	0.285860
6.461683	0.1	0.279341
6.463350	0.1	0.275420
6.465017	0.1	0.275229
6.466683	0.1	0.277278
6.468350	0.1	0.278652
6.470017	0.1	0.277893
6.471683	0.1	0.276170
6.473350	0.1	0.275802
6.475017	0.1	0.278153
6.476683	0.1	0.282913
6.478350	0.1	0.288859
6.480017	0.1	0.294442
6.481683	0.1	0.298116
6.483350	0.1	0.298731
6.485017	0.1	0.295984
6.486683	0.1	0.291122
6.488350	0.1	0.286866
6.490017	0.1	0.285557
6.491683	0.1	0.287229
6.493350	0.1	0.289781
6.495017	0.1	0.291020
6.496683	0.1	0.290102
6.498350	0.1	0.287406
6.500017	0.1	0.283951
6.501683	0.1	0.281250
6.503350	0.1	0.280398
6.505017	0.1	0.280957
6.506683	0.1	0.281194
6.508350	0.1	0.279644
6.510017	0.1	0.276719
6.511683	0.1	0.274121
6.513350	0.1	0.272659
6.515017	0.1	0.272072
6.516683	0.1	0.272305
6.518350	0.1	0.273529
6.520017	0.1	0.275867
6.521683	0.1	0.279308
6.523350	0.1	0.283537
6.525017	0.1	0.288007
6.526683	0.1	0.292109
6.528350	0.1	0.295327
6.530017	0.1	0.297362
6.531683	0.1	0.297930
6.533350	0.1	0.296920
6.535017	0.1	0.295043
6.536683	0.1	0.293269
6.538350	0.1	0.291518
6.540017	0.1	0.289171
6.541683	0.1	0.286861
6.543350	0.1	0.286563
6.545017	0.1	0.289478
6.546683	0.1	0.294843
6.548350	0.1	0.301106
6.550017	0.1	0.306680
6.551683	0.1	0.309851
6.553350	0.1	0.309376
6.555017	0.1	0.305320
6.556683	0.1	0.299662
6.558350	0.1	0.295774
6.560017	0.1	0.295918
6.561683	0.1	0.299723
6.563350	0.1	0.305651
6.565017	0.1	0.312268
6.566683	0.1	0.318279
6.568350	0.1	0.322955
6.570017	0.1	0.326298
6.571683	0.1	0.327937
6.573350	0.1	0.326680
6.575017	0.1	0.322494
6.576683	0.1	0.317935
6.578350	0.1	0.315695
6.580017	0.1	0.316259
6.581683	0.1	0.318713
6.583350	0.1	0.321916
6.585017	0.1	0.324855
6.586683	0.1	0.326987
6.588350	0.1	0.328054
6.590017	0.1	0.327844
6.591683	0.1	0.326759
6.593350	0.1	0.325949
6.595017	0.1	0.326298
6.596683	0.1	0.327332
6.598350	0.1	0.327826
6.600017	0.1	0.327486
6.601683	0.1	0.327174
6.603350	0.1	0.327756
6.605017	0.1	0.329297
6.606683	0.1	0.331025
6.608350	0.1	0.331909
6.610017	0.1	0.331197
6.611683	0.1	0.329004
6.613350	0.1	0.326554
6.615017	0.1	0.324668
6.616683	0.1	0.322629
6.618350	0.1	0.319853
6.620017	0.1	0.317963
6.621683	0.1	0.319919
6.623350	0.1	0.326959
6.625017	0.1	0.336678
6.626683	0.1	0.344869
6.628350	0.1	0.348985
6.630017	0.1	0.349092
6.631683	0.1	0.346680
6.633350	0.1	0.343830
6.635017	0.1	0.342829
6.636683	0.1	0.345143
6.638350	0.1	0.350089
6.640017	0.1	0.354992
6.641683	0.1	0.357172
6.643350	0.1	0.355919
6.645017	0.1	0.352799
6.646683	0.1	0.350252
6.648350	0.1	0.349754
6.650017	0.1	0.350946
6.651683	0.1	0.352324
6.653350	0.1	0.352617
6.655017	0.1	0.351672
6.656683	0.1	0.350405
6.658350	0.1	0.349539
6.660017	0.1	0.348771
6.661683	0.1	0.348086
6.663350	0.1	0.348953
6.665017	0.1	0.352222
6.666683	0.1	0.355905
6.668350	0.1	0.356748
6.670017	0.1	0.353171
6.671683	0.1	0.346331
6.673350	0.1	0.339360
6.675017	0.1	0.335574
6.676683	0.1	0.336492
6.678350	0.1	0.340906
6.680017	0.1	0.345614
6.681683	0.1	0.347462
6.683350	0.1	0.345674
6.685017	0.1	0.342359
6.686683	0.1	0.340682
6.688350	0.1	0.342424
6.690017	0.1	0.346648
6.691683	0.1	0.350894
6.693350	0.1	0.353749
6.695017	0.1	0.355737
6.696683	0.1	0.357796
6.698350	0.1	0.359626
6.700017	0.1	0.359849
6.701683	0.1	0.357348
6.703350	0.1	0.352249
6.705017	0.1	0.346140
6.706683	0.1	0.341772
6.708350	0.1	0.342103
6.710017	0.1	0.348091
6.711683	0.1	0.357614
6.713350	0.1	0.367062
6.715017	0.1	0.372953
6.716683	0.1	0.373176
6.718350	0.1	0.368604
6.720017	0.1	0.362694
6.721683	0.1	0.358620
6.723350	0.1	0.357330
6.725017	0.1	0.358159
6.726683	0.1	0.360133
6.728350	0.1	0.362210
6.730017	0.1	0.362913
6.731683	0.1	0.360897
6.733350	0.1	0.356622
6.735017	0.1	0.352571
6.736683	0.1	0.350927
6.738350	0.1	0.352175
6.740017	0.1	0.355793
6.741683	0.1	0.360715
6.743350	0.1	0.365577
6.745017	0.1	0.368864
6.746683	0.1	0.369218
6.748350	0.1	0.366527
6.750017	0.1	0.362592
6.751683	0.1	0.359653
6.753350	0.1	0.357977
6.755017	0.1	0.355975
6.756683	0.1	0.353218
6.758350	0.1	0.351565
6.760017	0.1	0.352534
6.761683	0.1	0.355486
6.763350	0.1	0.358941
6.765017	0.1	0.361558
6.766683	0.1	0.361796
6.768350	0.1	0.358941
6.770017	0.1	0.354471
6.771683	0.1	0.350559
6.773350	0.1	0.347886
6.775017	0.1	0.346084
6.776683	0.1	0.345395
6.778350	0.1	0.346778
6.780017	0.1	0.350201
6.781683	0.1	0.353842
6.783350	0.1	0.355425
6.785017	0.1	0.353870
6.786683	0.1	0.349814
6.788350	0.1	0.345181
6.790017	0.1	0.342103
6.791683	0.1	0.342000
6.793350	0.1	0.344892
6.795017	0.1	0.348892
6.796683	0.1	0.351197
6.798350	0.1	0.350592
6.800017	0.1	0.348249
6.801683	0.1	0.345665
6.803350	0.1	0.343607
6.805017	0.1	0.342997
6.806683	0.1	0.344226
6.808350	0.1	0.345972
6.810017	0.1	0.346531
6.811683	0.1	0.345302
6.813350	0.1	0.342811
6.815017	0.1	0.340543
6.816683	0.1	0.340049
6.818350	0.1	0.341902
6.820017	0.1	0.345241
6.821683	0.1	0.347844
6.823350	0.1	0.347923
6.825017	0.1	0.345428
6.826683	0.1	0.340939
6.828350	0.1	0.334843
6.830017	0.1	0.327816
6.831683	0.1	0.321097
6.833350	0.1	0.316310
6.835017	0.1	0.314475
6.836683	0.1	0.315444
6.838350	0.1	0.318303
6.840017	0.1	0.321493
6.841683	0.1	0.323206
6.843350	0.1	0.322671
6.845017	0.1	0.320594
6.846683	0.1	0.318186
6.848350	0.1	0.316137
6.850017	0.1	0.314484
6.851683	0.1	0.313171
6.853350	0.1	0.312454
6.855017	0.1	0.312869
6.856683	0.1	0.314610
6.858350	0.1	0.317097
6.860017	0.1	0.319332
6.861683	0.1	0.320841
6.863350	0.1	0.322196
6.865017	0.1	0.323821
6.866683	0.1	0.324720
6.868350	0.1	0.323607
6.870017	0.1	0.320803
6.871683	0.1	0.318117
6.873350	0.1	0.317404
6.875017	0.1	0.319141
6.876683	0.1	0.322228
6.878350	0.1	0.325241
6.880017	0.1	0.327216
6.881683	0.1	0.327313
6.883350	0.1	0.324645
6.885017	0.1	0.318740
6.886683	0.1	0.310591
6.888350	0.1	0.302503
6.890017	0.1	0.296342
6.891683	0.1	0.292594
6.893350	0.1	0.291094
6.895017	0.1	0.291499
6.896683	0.1	0.292682
6.898350	0.1	0.292910
6.900017	0.1	0.291984
6.901683	0.1	0.291588
6.903350	0.1	0.292892
6.905017	0.1	0.295634
6.906683	0.1	0.299173
6.908350	0.1	0.302568
6.910017	0.1	0.304244
6.911683	0.1	0.302880
6.913350	0.1	0.298764
6.915017	0.1	0.293967
6.916683	0.1	0.291364
6.918350	0.1	0.293087
6.920017	0.1	0.298792
6.921683	0.1	0.305381
6.923350	0.1	0.309357
6.925017	0.1	0.309269
6.926683	0.1	0.305763
6.928350	0.1	0.300528
6.930017	0.1	0.295993
6.931683	0.1	0.294019
6.933350	0.1	0.294144
6.935017	0.1	0.294624
6.936683	0.1	0.294745
6.938350	0.1	0.294582
6.940017	0.1	0.294074
6.941683	0.1	0.293488
6.943350	0.1	0.293953
6.945017	0.1	0.296896
6.946683	0.1	0.302251
6.948350	0.1	0.307197
6.950017	0.1	0.308091
6.951683	0.1	0.303788
6.953350	0.1	0.296612
6.955017	0.1	0.290526
6.956683	0.1	0.288445
6.958350	0.1	0.290829
6.960017	0.1	0.296077
6.961683	0.1	0.301595
6.963350	0.1	0.304985
6.965017	0.1	0.305395
6.966683	0.1	0.303937
6.968350	0.1	0.302172
6.970017	0.1	0.300393
6.971683	0.1	0.298009
6.973350	0.1	0.295080
6.975017	0.1	0.292463
6.976683	0.1	0.290736
6.978350	0.1	0.289488
6.980017	0.1	0.288417
6.981683	0.1	0.288556
6.983350	0.1	0.290787
6.985017	0.1	0.293949
6.986683	0.1	0.295839
6.988350	0.1	0.295029
6.990017	0.1	0.291714
6.991683	0.1	0.287904
6.993350	0.1	0.286279
6.995017	0.1	0.287895
6.996683	0.1	0.291141
6.998350	0.1	0.293725
7.000017	0.1	0.294973
7.001683	0.1	0.295169
7.003350	0.1	0.294209
7.005017	0.1	0.292161
7.006683	0.1	0.289730
7.008350	0.1	0.287569
7.010017	0.1	0.285800
7.011683	0.1	0.284216
7.013350	0.1	0.282512
7.015017	0.1	0.280542
7.016683	0.1	0.278652
7.018350	0.1	0.277329
7.020017	0.1	0.276696
7.021683	0.1	0.276971
7.023350	0.1	0.278596
7.025017	0.1	0.281301
7.026683	0.1	0.283653
7.028350	0.1	0.283853
7.030017	0.1	0.281231
7.031683	0.1	0.277343
7.033350	0.1	0.274880
7.035017	0.1	0.275266
7.036683	0.1	0.278065
7.038350	0.1	0.281855
7.040017	0.1	0.284696
7.041683	0.1	0.285022
7.043350	0.1	0.283127
7.045017	0.1	0.280989
7.046683	0.1	0.280454
7.048350	0.1	0.282289
7.050017	0.1	0.286261
7.051683	0.1	0.291127
7.053350	0.1	0.294847
7.055017	0.1	0.295192
7.056683	0.1	0.290703
7.058350	0.1	0.282363
7.060017	0.1	0.273804
7.061683	0.1	0.268966
7.063350	0.1	0.269972
7.065017	0.1	0.276212
7.066683	0.1	0.284347
7.068350	0.1	0.290009
7.070017	0.1	0.290219
7.071683	0.1	0.285003
7.073350	0.1	0.277446
7.075017	0.1	0.271806
7.076683	0.1	0.270684
7.078350	0.1	0.273217
7.080017	0.1	0.275723
7.081683	0.1	0.275020
7.083350	0.1	0.271355
7.085017	0.1	0.267667
7.086683	0.1	0.266540
7.088350	0.1	0.268640
7.090017	0.1	0.273399
7.091683	0.1	0.279252
7.093350	0.1	0.283825
7.095017	0.1	0.285590
7.096683	0.1	0.284757
7.098350	0.1	0.281930
7.100017	0.1	0.277655
7.101683	0.1	0.273255
7.103350	0.1	0.270084
7.105017	0.1	0.267732
7.106683	0.1	0.265082
7.108350	0.1	0.262694
7.110017	0.1	0.262423
7.111683	0.1	0.264891
7.113350	0.1	0.268072
7.115017	0.1	0.268975
7.116683	0.1	0.266959
7.118350	0.1	0.263979
7.120017	0.1	0.261576
7.121683	0.1	0.259774
7.123350	0.1	0.258777
7.125017	0.1	0.259737
7.126683	0.1	0.263159
7.128350	0.1	0.267541
7.130017	0.1	0.270377
7.131683	0.1	0.270479
7.133350	0.1	0.269287
7.135017	0.1	0.269795
7.136683	0.1	0.274009
7.138350	0.1	0.281339
7.140017	0.1	0.288915
7.141683	0.1	0.293744
7.143350	0.1	0.294927
7.145017	0.1	0.293916
7.146683	0.1	0.293097
7.148350	0.1	0.294121
7.150017	0.1	0.297036
7.151683	0.1	0.300752
7.153350	0.1	0.303639
7.155017	0.1	0.304310
7.156683	0.1	0.302969
7.158350	0.1	0.301655
7.160017	0.1	0.302568
7.161683	0.1	0.306107
7.163350	0.1	0.310484
7.165017	0.1	0.313492
7.166683	0.1	0.314452
7.168350	0.1	0.314587
7.170017	0.1	0.316086
7.171683	0.1	0.320636
7.173350	0.1	0.328450
7.175017	0.1	0.337847
7.176683	0.1	0.345833
7.178350	0.1	0.350159
7.180017	0.1	0.350783
7.181683	0.1	0.349334
7.183350	0.1	0.347774
7.185017	0.1	0.347560
7.186683	0.1	0.349348
7.188350	0.1	0.352752
7.190017	0.1	0.356557
7.191683	0.1	0.359574
7.193350	0.1	0.360943
7.195017	0.1	0.360222
7.196683	0.1	0.358447
7.198350	0.1	0.358042
7.200017	0.1	0.360487
7.201683	0.1	0.365349
7.203350	0.1	0.371593
7.205017	0.1	0.378303
7.206683	0.1	0.384562
7.208350	0.1	0.390052
7.210017	0.1	0.395454
7.211683	0.1	0.401274
7.213350	0.1	0.406564
7.215017	0.1	0.409465
7.216683	0.1	0.409121
7.218350	0.1	0.406108
7.220017	0.1	0.401614
7.221683	0.1	0.397591
7.223350	0.1	0.396650
7.225017	0.1	0.400250
7.226683	0.1	0.407067
7.228350	0.1	0.413666
7.230017	0.1	0.417046
7.231683	0.1	0.416846
7.233350	0.1	0.415146
7.235017	0.1	0.414345
7.236683	0.1	0.415291
7.238350	0.1	0.417302
7.240017	0.1	0.419584
7.241683	0.1	0.421754
7.243350	0.1	0.423179
7.245017	0.1	0.423105
7.246683	0.1	0.422038
7.248350	0.1	0.421596
7.250017	0.1	0.422327
7.251683	0.1	0.422993
7.253350	0.1	0.421945
7.255017	0.1	0.418071
7.256683	0.1	0.411281
7.258350	0.1	0.403044
7.260017	0.1	0.396124
7.261683	0.1	0.393125
7.263350	0.1	0.394699
7.265017	0.1	0.399519
7.266683	0.1	0.405996
7.268350	0.1	0.412613
7.270017	0.1	0.416972
7.271683	0.1	0.416976
7.273350	0.1	0.413060
7.275017	0.1	0.407845
7.276683	0.1	0.403766
7.278350	0.1	0.401707
7.280017	0.1	0.401824
7.281683	0.1	0.404855
7.283350	0.1	0.411384
7.285017	0.1	0.420408
7.286683	0.1	0.429931
7.288350	0.1	0.437470
7.290017	0.1	0.439826
7.291683	0.1	0.435179
7.293350	0.1	0.425512
7.295017	0.1	0.415635
7.296683	0.1	0.410136
7.298350	0.1	0.410564
7.300017	0.1	0.414504
7.301683	0.1	0.417931
7.303350	0.1	0.418299
7.305017	0.1	0.415314
7.306683	0.1	0.410569
7.308350	0.1	0.406955
7.310017	0.1	0.407095
7.311683	0.1	0.411524
7.313350	0.1	0.418173
7.315017	0.1	0.423640
7.316683	0.1	0.425191
7.318350	0.1	0.422634
7.320017	0.1	0.418709
7.321683	0.1	0.416632
7.323350	0.1	0.417153
7.325017	0.1	0.418955
7.326683	0.1	0.420851
7.328350	0.1	0.421871
7.330017	0.1	0.420818
7.331683	0.1	0.417195
7.333350	0.1	0.411514
7.335017	0.1	0.404818
7.336683	0.1	0.399044
7.338350	0.1	0.396217
7.340017	0.1	0.396450
7.341683	0.1	0.398285
7.343350	0.1	0.400627
7.345017	0.1	0.403160
7.346683	0.1	0.405796
7.348350	0.1	0.408380
7.350017	0.1	0.410336
7.351683	0.1	0.410518
7.353350	0.1	0.408185
7.355017	0.1	0.404157
7.356683	0.1	0.400287
7.358350	0.1	0.398327
7.360017	0.1	0.398927
7.361683	0.1	0.400972
7.363350	0.1	0.402452
7.365017	0.1	0.402168
7.366683	0.1	0.399998
7.368350	0.1	0.396287
7.370017	0.1	0.391533
7.371683	0.1	0.387076
7.373350	0.1	0.385246
7.375017	0.1	0.387486
7.376683	0.1	0.392636
7.378350	0.1	0.397945
7.380017	0.1	0.401190
7.381683	0.1	0.401679
7.383350	0.1	0.400310
7.385017	0.1	0.398667
7.386683	0.1	0.397768
7.388350	0.1	0.397707
7.390017	0.1	0.397959
7.391683	0.1	0.397582
7.393350	0.1	0.395635
7.395017	0.1	0.392417
7.396683	0.1	0.389935
7.398350	0.1	0.389875
7.400017	0.1	0.391570
7.401683	0.1	0.392939
7.403350	0.1	0.392636
7.405017	0.1	0.390578
7.406683	0.1	0.387402
7.408350	0.1	0.384338
7.410017	0.1	0.383034
7.411683	0.1	0.384729
7.413350	0.1	0.389284
7.415017	0.1	0.394839
7.416683	0.1	0.399058
7.418350	0.1	0.400851
7.420017	0.1	0.400380
7.421683	0.1	0.398215
7.423350	0.1	0.395337
7.425017	0.1	0.392389
7.426683	0.1	0.389232
7.428350	0.1	0.386154
7.430017	0.1	0.384208
7.431683	0.1	0.384138
7.433350	0.1	0.386103
7.435017	0.1	0.389544
7.436683	0.1	0.392762
7.438350	0.1	0.393866
7.440017	0.1	0.392343
7.441683	0.1	0.389093
7.443350	0.1	0.385554
7.445017	0.1	0.383048
7.446683	0.1	0.382382
7.448350	0.1	0.383528
7.450017	0.1	0.385800
7.451683	0.1	0.388646
7.453350	0.1	0.391672
7.455017	0.1	0.394150
7.456683	0.1	0.395407
7.458350	0.1	0.395249
7.460017	0.1	0.394075
7.461683	0.1	0.392818
7.463350	0.1	0.392213
7.465017	0.1	0.391933
7.466683	0.1	0.391281
7.468350	0.1	0.390527
7.470017	0.1	0.390238
7.471683	0.1	0.390084
7.473350	0.1	0.389395
7.475017	0.1	0.387980
7.476683	0.1	0.386462
7.478350	0.1	0.386178
7.480017	0.1	0.387672
7.481683	0.1	0.389800
7.483350	0.1	0.390997
7.485017	0.1	0.390341
7.486683	0.1	0.387640
7.488350	0.1	0.383491
7.490017	0.1	0.378778
7.491683	0.1	0.374313
7.493350	0.1	0.370941
7.495017	0.1	0.369181
7.496683	0.1	0.369172
7.498350	0.1	0.371081
7.500017	0.1	0.375058
7.501683	0.1	0.381107
7.503350	0.1	0.388371
7.505017	0.1	0.394634
7.506683	0.1	0.397470
7.508350	0.1	0.395970
7.510017	0.1	0.391966
7.511683	0.1	0.388860
7.513350	0.1	0.387779
7.515017	0.1	0.386424
7.516683	0.1	0.382974
7.518350	0.1	0.378690
7.520017	0.1	0.375709
7.521683	0.1	0.374876
7.523350	0.1	0.376082
7.525017	0.1	0.378415
7.526683	0.1	0.380096
7.528350	0.1	0.379714
7.530017	0.1	0.377032
7.531683	0.1	0.372543
7.533350	0.1	0.367677
7.535017	0.1	0.364496
7.536683	0.1	0.363737
7.538350	0.1	0.363812
7.540017	0.1	0.362853
7.541683	0.1	0.361097
7.543350	0.1	0.360771
7.545017	0.1	0.363593
7.546683	0.1	0.369111
7.548350	0.1	0.375286
7.550017	0.1	0.379570
7.551683	0.1	0.380129
7.553350	0.1	0.377055
7.555017	0.1	0.372301
7.556683	0.1	0.368371
7.558350	0.1	0.367044
7.560017	0.1	0.368659
7.561683	0.1	0.372399
7.563350	0.1	0.376618
7.565017	0.1	0.378927
7.566683	0.1	0.377265
7.568350	0.1	0.371537
7.570017	0.1	0.364059
7.571683	0.1	0.358140
7.573350	0.1	0.355821
7.575017	0.1	0.357218
7.576683	0.1	0.361633
7.578350	0.1	0.368264
7.580017	0.1	0.375793
7.581683	0.1	0.381959
7.583350	0.1	0.384799
7.585017	0.1	0.384459
7.586683	0.1	0.382843
7.588350	0.1	0.381796
7.590017	0.1	0.381763
7.591683	0.1	0.382042
7.593350	0.1	0.382150
7.595017	0.1	0.382205
7.596683	0.1	0.382229
7.598350	0.1	0.382056
7.600017	0.1	0.381307
7.601683	0.1	0.379086
7.603350	0.1	0.374713
7.605017	0.1	0.369321
7.606683	0.1	0.365921
7.608350	0.1	0.367309
7.610017	0.1	0.373693
7.611683	0.1	0.381889
7.613350	0.1	0.387421
7.615017	0.1	0.388371
7.616683	0.1	0.386448
7.618350	0.1	0.384212
7.620017	0.1	0.382471
7.621683	0.1	0.380762
7.623350	0.1	0.379016
7.625017	0.1	0.377693
7.626683	0.1	0.377065
7.628350	0.1	0.377330
7.630017	0.1	0.379169
7.631683	0.1	0.383342
7.633350	0.1	0.389353
7.635017	0.1	0.395407
7.636683	0.1	0.399798
7.638350	0.1	0.402122
7.640017	0.1	0.403412
7.641683	0.1	0.404855
7.643350	0.1	0.406280
7.645017	0.1	0.406574
7.646683	0.1	0.405875
7.648350	0.1	0.405870
7.650017	0.1	0.407826
7.651683	0.1	0.411784
7.653350	0.1	0.417298
7.655017	0.1	0.423696
7.656683	0.1	0.429833
7.658350	0.1	0.434569
7.660017	0.1	0.437144
7.661683	0.1	0.437428
7.663350	0.1	0.436213
7.665017	0.1	0.434853
7.666683	0.1	0.434648
7.668350	0.1	0.436129
7.670017	0.1	0.438588
7.671683	0.1	0.440856
7.673350	0.1	0.442355
7.675017	0.1	0.443459
7.676683	0.1	0.445303
7.678350	0.1	0.449214
7.680017	0.1	0.455626
7.681683	0.1	0.463729
7.683350	0.1	0.472493
7.685017	0.1	0.481200
7.686683	0.1	0.488814
7.688350	0.1	0.494290
7.690017	0.1	0.497536
7.691683	0.1	0.498947
7.693350	0.1	0.498337
7.695017	0.1	0.495142
7.696683	0.1	0.489336
7.698350	0.1	0.481918
7.700017	0.1	0.474835
7.701683	0.1	0.470150
7.703350	0.1	0.469047
7.705017	0.1	0.471710
7.706683	0.1	0.477787
7.708350	0.1	0.486639
7.710017	0.1	0.496963
7.711683	0.1	0.506751
7.713350	0.1	0.514551
7.715017	0.1	0.519967
7.716683	0.1	0.522840
7.718350	0.1	0.523021
7.720017	0.1	0.521052
7.721683	0.1	0.518332
7.723350	0.1	0.516358
7.725017	0.1	0.515669
7.726683	0.1	0.515427
7.728350	0.1	0.514542
7.730017	0.1	0.513098
7.731683	0.1	0.512241
7.733350	0.1	0.512814
7.735017	0.1	0.514379
7.736683	0.1	0.515613
7.738350	0.1	0.515115
7.740017	0.1	0.512227
7.741683	0.1	0.507459
7.743350	0.1	0.501825
7.745017	0.1	0.496283
7.746683	0.1	0.491864
7.748350	0.1	0.489089
7.750017	0.1	0.487291
7.751683	0.1	0.485014
7.753350	0.1	0.481475
7.755017	0.1	0.477862
7.756683	0.1	0.476381
7.758350	0.1	0.477885
7.760017	0.1	0.481224
7.761683	0.1	0.484926
7.763350	0.1	0.488502
7.765017	0.1	0.491338
7.766683	0.1	0.491482
7.768350	0.1	0.487273
7.770017	0.1	0.479054
7.771683	0.1	0.469121
7.773350	0.1	0.461158
7.775017	0.1	0.457973
7.776683	0.1	0.458751
7.778350	0.1	0.460236
7.780017	0.1	0.459738
7.781683	0.1	0.456269
7.783350	0.1	0.450667
7.785017	0.1	0.445298
7.786683	0.1	0.442732
7.788350	0.1	0.443826
7.790017	0.1	0.446849
7.791683	0.1	0.449289
7.793350	0.1	0.450239
7.795017	0.1	0.450253
7.796683	0.1	0.449535
7.798350	0.1	0.447510
7.800017	0.1	0.443752
7.801683	0.1	0.438602
7.803350	0.1	0.432935
7.805017	0.1	0.427621
7.806683	0.1	0.423412
7.808350	0.1	0.420818
7.810017	0.1	0.419389
7.811683	0.1	0.417624
7.813350	0.1	0.414141
7.815017	0.1	0.408934
7.816683	0.1	0.404241
7.818350	0.1	0.403784
7.820017	0.1	0.409400
7.821683	0.1	0.418676
7.823350	0.1	0.426709
7.825017	0.1	0.429787
7.826683	0.1	0.427603
7.828350	0.1	0.422811
7.830017	0.1	0.418923
7.831683	0.1	0.418141
7.833350	0.1	0.420450
7.835017	0.1	0.424203
7.836683	0.1	0.427724
7.838350	0.1	0.430052
7.840017	0.1	0.430914
7.841683	0.1	0.431035
7.843350	0.1	0.431500
7.845017	0.1	0.431929
7.846683	0.1	0.430853
7.848350	0.1	0.428041
7.850017	0.1	0.424762
7.851683	0.1	0.422364
7.853350	0.1	0.422066
7.855017	0.1	0.424469
7.856683	0.1	0.428092
7.858350	0.1	0.430448
7.860017	0.1	0.431072
7.861683	0.1	0.431440
7.863350	0.1	0.432269
7.865017	0.1	0.432669
7.866683	0.1	0.431589
7.868350	0.1	0.429214
7.870017	0.1	0.426783
7.871683	0.1	0.425437
7.873350	0.1	0.425614
7.875017	0.1	0.426942
7.876683	0.1	0.428325
7.878350	0.1	0.428571
7.880017	0.1	0.426630
7.881683	0.1	0.421959
7.883350	0.1	0.415840
7.885017	0.1	0.411333
7.886683	0.1	0.411253
7.888350	0.1	0.416343
7.890017	0.1	0.424865
7.891683	0.1	0.433796
7.893350	0.1	0.440730
7.895017	0.1	0.444367
7.896683	0.1	0.444180
7.898350	0.1	0.441009
7.900017	0.1	0.437121
7.901683	0.1	0.434304
7.903350	0.1	0.432692
7.905017	0.1	0.431989
7.906683	0.1	0.432469
7.908350	0.1	0.434117
7.910017	0.1	0.436064
7.911683	0.1	0.437540
7.913350	0.1	0.438662
7.915017	0.1	0.440110
7.916683	0.1	0.442672
7.918350	0.1	0.446732
7.920017	0.1	0.451896
7.921683	0.1	0.456925
7.923350	0.1	0.460069
7.925017	0.1	0.460050
7.926683	0.1	0.457373
7.928350	0.1	0.454220
7.930017	0.1	0.452860
7.931683	0.1	0.454430
7.933350	0.1	0.458891
7.935017	0.1	0.465051
7.936683	0.1	0.470891
7.938350	0.1	0.474676
7.940017	0.1	0.475571
7.941683	0.1	0.473629
7.943350	0.1	0.470039
7.945017	0.1	0.466700
7.946683	0.1	0.464497
7.948350	0.1	0.462891
7.950017	0.1	0.461531
7.951683	0.1	0.461098
7.953350	0.1	0.462481
7.955017	0.1	0.465736
7.956683	0.1	0.469121
7.958350	0.1	0.470178
7.960017	0.1	0.468427
7.961683	0.1	0.466155
7.963350	0.1	0.466369
7.965017	0.1	0.469964
7.966683	0.1	0.474942
7.968350	0.1	0.478770
7.970017	0.1	0.480758
7.971683	0.1	0.481894
7.973350	0.1	0.483361
7.975017	0.1	0.485396
7.976683	0.1	0.486970
7.978350	0.1	0.486178
7.980017	0.1	0.481610
7.981683	0.1	0.473750
7.983350	0.1	0.465452
7.985017	0.1	0.460576
7.986683	0.1	0.460823
7.988350	0.1	0.464395
7.990017	0.1	0.468362
7.991683	0.1	0.471314
7.993350	0.1	0.473578
7.995017	0.1	0.476106
7.996683	0.1	0.479445
7.998350	0.1	0.482956
8.000017	0.1	0.485405
8.001683	0.1	0.486560
8.003350	0.1	0.487310
8.005017	0.1	0.488148
8.006683	0.1	0.488702
8.008350	0.1	0.488781
8.010017	0.1	0.488441
8.011683	0.1	0.486923
8.013350	0.1	0.483068
8.015017	0.1	0.477326
8.016683	0.1	0.472027
8.018350	0.1	0.469247
8.020017	0.1	0.469442
8.021683	0.1	0.471934
8.023350	0.1	0.474798
8.025017	0.1	0.475352
8.026683	0.1	0.472553
8.028350	0.1	0.468139
8.030017	0.1	0.464842
8.031683	0.1	0.464432
8.033350	0.1	0.467259
8.035017	0.1	0.472311
8.036683	0.1	0.477452
8.038350	0.1	0.480665
8.040017	0.1	0.481685
8.041683	0.1	0.481694
8.043350	0.1	0.481601
8.045017	0.1	0.481536
8.046683	0.1	0.481657
8.048350	0.1	0.482067
8.050017	0.1	0.482146
8.051683	0.1	0.481275
8.053350	0.1	0.479650
8.055017	0.1	0.478048
8.056683	0.1	0.477470
8.058350	0.1	0.478220
8.060017	0.1	0.479426
8.061683	0.1	0.479952
8.063350	0.1	0.479473
8.065017	0.1	0.478439
8.066683	0.1	0.476995
8.068350	0.1	0.474541
8.070017	0.1	0.470448
8.071683	0.1	0.465098
8.073350	0.1	0.460083
8.075017	0.1	0.457237
8.076683	0.1	0.457098
8.078350	0.1	0.458662
8.080017	0.1	0.460907
8.081683	0.1	0.463566
8.083350	0.1	0.466667
8.085017	0.1	0.470341
8.086683	0.1	0.474118
8.088350	0.1	0.476399
8.090017	0.1	0.475654
8.091683	0.1	0.471435
8.093350	0.1	0.464329
8.095017	0.1	0.456073
8.096683	0.1	0.449163
8.098350	0.1	0.445158
8.100017	0.1	0.443496
8.101683	0.1	0.442760
8.103350	0.1	0.442713
8.105017	0.1	0.444208
8.106683	0.1	0.447566
8.108350	0.1	0.452148
8.110017	0.1	0.457149
8.111683	0.1	0.461903
8.113350	0.1	0.465382
8.115017	0.1	0.466662
8.116683	0.1	0.466085
8.118350	0.1	0.464972
8.120017	0.1	0.464101
8.121683	0.1	0.463501
8.123350	0.1	0.463082
8.125017	0.1	0.462388
8.126683	0.1	0.460586
8.128350	0.1	0.457610
8.130017	0.1	0.454518
8.131683	0.1	0.452166
8.133350	0.1	0.450220
8.135017	0.1	0.447659
8.136683	0.1	0.443929
8.138350	0.1	0.439426
8.140017	0.1	0.435500
8.141683	0.1	0.434071
8.143350	0.1	0.436218
8.145017	0.1	0.440842
8.146683	0.1	0.445163
8.148350	0.1	0.446714
8.150017	0.1	0.445261
8.151683	0.1	0.442825
8.153350	0.1	0.441475
8.155017	0.1	0.441200
8.156683	0.1	0.440567
8.158350	0.1	0.438667
8.160017	0.1	0.435761
8.161683	0.1	0.433116
8.163350	0.1	0.432222
8.165017	0.1	0.433000
8.166683	0.1	0.433442
8.168350	0.1	0.431705
8.170017	0.1	0.427933
8.171683	0.1	0.423631
8.173350	0.1	0.419728
8.175017	0.1	0.416250
8.176683	0.1	0.413265
8.178350	0.1	0.410848
8.180017	0.1	0.408622
8.181683	0.1	0.405982
8.183350	0.1	0.402667
8.185017	0.1	0.399449
8.186683	0.1	0.398224
8.188350	0.1	0.400641
8.190017	0.1	0.406397
8.191683	0.1	0.413121
8.193350	0.1	0.418113
8.195017	0.1	0.420273
8.196683	0.1	0.420636
8.198350	0.1	0.421084
8.200017	0.1	0.421959
8.201683	0.1	0.421316
8.203350	0.1	0.417270
8.205017	0.1	0.410047
8.206683	0.1	0.401884
8.208350	0.1	0.396045
8.210017	0.1	0.394783
8.211683	0.1	0.397549
8.213350	0.1	0.402145
8.215017	0.1	0.407458
8.216683	0.1	0.413745
8.218350	0.1	0.420562
8.220017	0.1	0.426159
8.221683	0.1	0.428748
8.223350	0.1	0.427468
8.225017	0.1	0.423002
8.226683	0.1	0.417512
8.228350	0.1	0.413512
8.230017	0.1	0.412422
8.231683	0.1	0.413489
8.233350	0.1	0.414904
8.235017	0.1	0.416320
8.236683	0.1	0.418769
8.238350	0.1	0.422858
8.240017	0.1	0.428306
8.241683	0.1	0.433819
8.243350	0.1	0.437321
8.245017	0.1	0.437936
8.246683	0.1	0.437298
8.248350	0.1	0.437908
8.250017	0.1	0.440967
8.251683	0.1	0.445889
8.253350	0.1	0.451063
8.255017	0.1	0.455054
8.256683	0.1	0.457359
8.258350	0.1	0.458406
8.260017	0.1	0.458597
8.261683	0.1	0.457023
8.263350	0.1	0.452627
8.265017	0.1	0.446853
8.266683	0.1	0.443035
8.268350	0.1	0.443347
8.270017	0.1	0.447868
8.271683	0.1	0.455719
8.273350	0.1	0.465382
8.275017	0.1	0.474215
8.276683	0.1	0.479012
8.278350	0.1	0.478043
8.280017	0.1	0.472590
8.281683	0.1	0.466104
8.283350	0.1	0.461652
8.285017	0.1	0.459929
8.286683	0.1	0.459841
8.288350	0.1	0.460492
8.290017	0.1	0.461610
8.291683	0.1	0.462546
8.293350	0.1	0.462206
8.295017	0.1	0.460232
8.296683	0.1	0.457708
8.298350	0.1	0.455943
8.300017	0.1	0.454974
8.301683	0.1	0.454243
8.303350	0.1	0.454155
8.305017	0.1	0.455361
8.306683	0.1	0.456865
8.308350	0.1	0.456222
8.310017	0.1	0.451580
8.311683	0.1	0.443431
8.313350	0.1	0.434336
8.315017	0.1	0.427198
8.316683	0.1	0.424222
8.318350	0.1	0.426443
8.320017	0.1	0.433195
8.321683	0.1	0.441861
8.323350	0.1	0.448613
8.325017	0.1	0.450495
8.326683	0.1	0.446998
8.328350	0.1	0.439887
8.330017	0.1	0.432245
8.331683	0.1	0.426825
8.333350	0.1	0.424241
8.335017	0.1	0.423016
8.336683	0.1	0.421545
8.338350	0.1	0.419621
8.340017	0.1	0.418406
8.341683	0.1	0.419049
8.343350	0.1	0.421531
8.345017	0.1	0.424650
8.346683	0.1	0.426108
8.348350	0.1	0.423822
8.350017	0.1	0.418304
8.351683	0.1	0.411868
8.353350	0.1	0.405898
8.355017	0.1	0.400469
8.356683	0.1	0.395537
8.358350	0.1	0.391407
8.360017	0.1	0.388767
8.361683	0.1	0.387914
8.363350	0.1	0.387826
8.365017	0.1	0.387141
8.366683	0.1	0.385744
8.368350	0.1	0.384012
8.370017	0.1	0.381935
8.371683	0.1	0.380226
8.373350	0.1	0.380324
8.375017	0.1	0.382694
8.376683	0.1	0.386159
8.378350	0.1	0.388790
8.380017	0.1	0.389041
8.381683	0.1	0.386275
8.383350	0.1	0.381512
8.385017	0.1	0.377432
8.386683	0.1	0.376194
8.388350	0.1	0.377535
8.390017	0.1	0.379542
8.391683	0.1	0.380687
8.393350	0.1	0.380347
8.395017	0.1	0.377945
8.396683	0.1	0.373069
8.398350	0.1	0.366592
8.400017	0.1	0.360426
8.401683	0.1	0.356231
8.403350	0.1	0.354857
8.405017	0.1	0.356105
8.406683	0.1	0.358671
8.408350	0.1	0.361218
8.410017	0.1	0.363374
8.411683	0.1	0.365218
8.413350	0.1	0.366746
8.415017	0.1	0.367723
8.416683	0.1	0.367430
8.418350	0.1	0.364683
8.420017	0.1	0.358685
8.421683	0.1	0.350201
8.423350	0.1	0.341833
8.425017	0.1	0.336650
8.426683	0.1	0.336380
8.428350	0.1	0.340440
8.430017	0.1	0.346438
8.431683	0.1	0.352012
8.433350	0.1	0.355970
8.435017	0.1	0.357958
8.436683	0.1	0.357796
8.438350	0.1	0.355751
8.440017	0.1	0.352995
8.441683	0.1	0.350703
8.443350	0.1	0.349181
8.445017	0.1	0.348552
8.446683	0.1	0.348855
8.448350	0.1	0.349446
8.450017	0.1	0.349521
8.451683	0.1	0.349004
8.453350	0.1	0.348366
8.455017	0.1	0.347574
8.456683	0.1	0.345767
8.458350	0.1	0.343076
8.460017	0.1	0.341530
8.461683	0.1	0.342401
8.463350	0.1	0.344384
8.465017	0.1	0.345805
8.466683	0.1	0.346792
8.468350	0.1	0.348706
8.470017	0.1	0.352575
8.471683	0.1	0.358294
8.473350	0.1	0.364901
8.475017	0.1	0.371342
8.476683	0.1	0.376422
8.478350	0.1	0.378722
8.480017	0.1	0.376953
8.481683	0.1	0.370466
8.483350	0.1	0.360268
8.485017	0.1	0.349749
8.486683	0.1	0.343160
8.488350	0.1	0.342946
8.490017	0.1	0.348692
8.491683	0.1	0.357651
8.493350	0.1	0.365614
8.495017	0.1	0.369158
8.496683	0.1	0.368105
8.498350	0.1	0.364860
8.500017	0.1	0.362024
8.501683	0.1	0.361046
8.503350	0.1	0.361786
8.505017	0.1	0.363081
8.506683	0.1	0.364087
8.508350	0.1	0.364603
8.510017	0.1	0.364394
8.511683	0.1	0.363756
8.513350	0.1	0.364082
8.515017	0.1	0.366387
8.516683	0.1	0.369763
8.518350	0.1	0.372254
8.520017	0.1	0.373046
8.521683	0.1	0.372957
8.523350	0.1	0.372850
8.525017	0.1	0.372641
8.526683	0.1	0.372096
8.528350	0.1	0.371407
8.530017	0.1	0.370527
8.531683	0.1	0.369349
8.533350	0.1	0.368357
8.535017	0.1	0.368240
8.536683	0.1	0.369288
8.538350	0.1	0.371397
8.540017	0.1	0.374042
8.541683	0.1	0.376231
8.543350	0.1	0.377749
8.545017	0.1	0.379863
8.546683	0.1	0.383453
8.548350	0.1	0.387500
8.550017	0.1	0.390322
8.551683	0.1	0.391062
8.553350	0.1	0.390187
8.555017	0.1	0.388818
8.556683	0.1	0.387207
8.558350	0.1	0.384753
8.560017	0.1	0.381786
8.561683	0.1	0.379956
8.563350	0.1	0.380548
8.565017	0.1	0.383114
8.566683	0.1	0.385926
8.568350	0.1	0.387826
8.570017	0.1	0.389218
8.571683	0.1	0.390708
8.573350	0.1	0.391938
8.575017	0.1	0.392557
8.576683	0.1	0.392823
8.578350	0.1	0.392669
8.580017	0.1	0.391481
8.581683	0.1	0.389316
8.583350	0.1	0.387263
8.585017	0.1	0.386308
8.586683	0.1	0.386401
8.588350	0.1	0.387160
8.590017	0.1	0.389251
8.591683	0.1	0.393749
8.593350	0.1	0.400073
8.595017	0.1	0.405959
8.596683	0.1	0.409191
8.598350	0.1	0.408394
8.600017	0.1	0.403849
8.601683	0.1	0.398164
8.603350	0.1	0.394569
8.605017	0.1	0.394145
8.606683	0.1	0.395342
8.608350	0.1	0.395840
8.610017	0.1	0.394899
8.611683	0.1	0.394061
8.613350	0.1	0.395104
8.615017	0.1	0.397679
8.616683	0.1	0.399756
8.618350	0.1	0.399845
8.620017	0.1	0.398122
8.621683	0.1	0.395551
8.623350	0.1	0.392892
8.625017	0.1	0.391132
8.626683	0.1	0.391114
8.628350	0.1	0.391854
8.630017	0.1	0.391747
8.631683	0.1	0.390550
8.633350	0.1	0.387803
8.635017	0.1	0.382457
8.636683	0.1	0.375458
8.638350	0.1	0.369740
8.640017	0.1	0.367374
8.641683	0.1	0.368357
8.643350	0.1	0.371160
8.645017	0.1	0.373218
8.646683	0.1	0.372105
8.648350	0.1	0.367551
8.650017	0.1	0.361730
8.651683	0.1	0.357046
8.653350	0.1	0.354098
8.655017	0.1	0.351849
8.656683	0.1	0.349083
8.658350	0.1	0.345246
8.660017	0.1	0.340263
8.661683	0.1	0.334620
8.663350	0.1	0.329819
8.665017	0.1	0.327830
8.666683	0.1	0.329372
8.668350	0.1	0.333060
8.670017	0.1	0.336450
8.671683	0.1	0.337525
8.673350	0.1	0.334890
8.675017	0.1	0.327849
8.676683	0.1	0.317362
8.678350	0.1	0.305637
8.680017	0.1	0.294503
8.681683	0.1	0.285190
8.683350	0.1	0.279043
8.685017	0.1	0.277190
8.686683	0.1	0.279471
8.688350	0.1	0.284184
8.690017	0.1	0.288473
8.691683	0.1	0.289693
8.693350	0.1	0.287429
8.695017	0.1	0.283653
8.696683	0.1	0.280216
8.698350	0.1	0.277227
8.700017	0.1	0.273963
8.701683	0.1	0.270400
8.703350	0.1	0.267425
8.705017	0.1	0.265571
8.706683	0.1	0.263574
8.708350	0.1	0.259434
8.710017	0.1	0.253040
8.711683	0.1	0.246530
8.713350	0.1	0.241972
8.715017	0.1	0.239341
8.716683	0.1	0.237487
8.718350	0.1	0.236407
8.720017	0.1	0.237022
8.721683	0.1	0.239341
8.723350	0.1	0.242419
8.725017	0.1	0.245594
8.726683	0.1	0.248798
8.728350	0.1	0.251867
8.730017	0.1	0.253916
8.731683	0.1	0.253608
8.733350	0.1	0.250400
8.735017	0.1	0.245338
8.736683	0.1	0.240374
8.738350	0.1	0.237157
8.740017	0.1	0.235769
8.741683	0.1	0.234353
8.743350	0.1	0.231205
8.745017	0.1	0.226893
8.746683	0.1	0.223052
8.748350	0.1	0.220537
8.750017	0.1	0.219224
8.751683	0.1	0.218409
8.753350	0.1	0.217338
8.755017	0.1	0.215773
8.756683	0.1	0.214260
8.758350	0.1	0.214088
8.760017	0.1	0.216677
8.761683	0.1	0.222037
8.763350	0.1	0.227871
8.765017	0.1	0.230898
8.766683	0.1	0.229017
8.768350	0.1	0.222498
8.770017	0.1	0.213841
8.771683	0.1	0.206069
8.773350	0.1	0.200607
8.775017	0.1	0.197291
8.776683	0.1	0.196393
8.778350	0.1	0.198586
8.780017	0.1	0.202782
8.781683	0.1	0.206418
8.783350	0.1	0.208220
8.785017	0.1	0.209049
8.786683	0.1	0.210195
8.788350	0.1	0.212458
8.790017	0.1	0.216509
8.791683	0.1	0.222712
8.793350	0.1	0.230223
8.795017	0.1	0.236221
8.796683	0.1	0.237278
8.798350	0.1	0.232379
8.800017	0.1	0.224141
8.801683	0.1	0.216700
8.803350	0.1	0.212635
8.805017	0.1	0.212095
8.806683	0.1	0.213836
8.808350	0.1	0.216118
8.810017	0.1	0.217957
8.811683	0.1	0.219964
8.813350	0.1	0.223215
8.815017	0.1	0.227988
8.816683	0.1	0.233897
8.818350	0.1	0.239657
8.820017	0.1	0.242940
8.821683	0.1	0.241944
8.823350	0.1	0.237208
8.825017	0.1	0.230926
8.826683	0.1	0.225101
8.828350	0.1	0.221361
8.830017	0.1	0.221008
8.831683	0.1	0.223871
8.833350	0.1	0.228211
8.835017	0.1	0.232356
8.836683	0.1	0.235792
8.838350	0.1	0.238689
8.840017	0.1	0.241441
8.841683	0.1	0.245073
8.843350	0.1	0.250386
8.845017	0.1	0.255876
8.846683	0.1	0.258512
8.848350	0.1	0.256775
8.850017	0.1	0.251485
8.851683	0.1	0.244603
8.853350	0.1	0.237986
8.855017	0.1	0.232710
8.856683	0.1	0.229473
8.858350	0.1	0.228565
8.860017	0.1	0.228873
8.861683	0.1	0.228835
8.863350	0.1	0.228314
8.865017	0.1	0.228290
8.866683	0.1	0.229776
8.868350	0.1	0.233385
8.870017	0.1	0.238935
8.871683	0.1	0.245026
8.873350	0.1	0.250014
8.875017	0.1	0.253664
8.876683	0.1	0.256696
8.878350	0.1	0.258675
8.880017	0.1	0.257809
8.881683	0.1	0.253101
8.883350	0.1	0.246363
8.885017	0.1	0.241492
8.886683	0.1	0.241329
8.888350	0.1	0.245459
8.890017	0.1	0.251187
8.891683	0.1	0.255858
8.893350	0.1	0.258111
8.895017	0.1	0.257706
8.896683	0.1	0.255117
8.898350	0.1	0.251327
8.900017	0.1	0.247839
8.901683	0.1	0.246554
8.903350	0.1	0.248281
8.905017	0.1	0.251518
8.906683	0.1	0.253795
8.908350	0.1	0.254097
8.910017	0.1	0.253045
8.911683	0.1	0.251355
8.913350	0.1	0.249567
8.915017	0.1	0.248882
8.916683	0.1	0.250982
8.918350	0.1	0.256328
8.920017	0.1	0.263173
8.921683	0.1	0.268682
8.923350	0.1	0.270577
8.925017	0.1	0.267960
8.926683	0.1	0.261776
8.928350	0.1	0.254679
8.930017	0.1	0.249608
8.931683	0.1	0.247741
8.933350	0.1	0.248211
8.935017	0.1	0.249515
8.936683	0.1	0.250204
8.938350	0.1	0.249175
8.940017	0.1	0.246619
8.941683	0.1	0.244351
8.943350	0.1	0.244491
8.945017	0.1	0.247573
8.946683	0.1	0.252295
8.948350	0.1	0.256794
8.950017	0.1	0.259695
8.951683	0.1	0.260682
8.953350	0.1	0.260435
8.955017	0.1	0.259778
8.956683	0.1	0.259308
8.958350	0.1	0.259560
8.960017	0.1	0.260943
8.961683	0.1	0.263513
8.963350	0.1	0.266749
8.965017	0.1	0.269269
8.966683	0.1	0.269101
8.968350	0.1	0.265306
8.970017	0.1	0.259127
8.971683	0.1	0.252756
8.973350	0.1	0.247443
8.975017	0.1	0.243369
8.976683	0.1	0.240863
8.978350	0.1	0.240882
8.980017	0.1	0.244072
8.981683	0.1	0.249394
8.983350	0.1	0.254204
8.985017	0.1	0.255946
8.986683	0.1	0.253855
8.988350	0.1	0.249101
8.990017	0.1	0.243578
8.991683	0.1	0.238675
8.993350	0.1	0.234907
8.995017	0.1	0.232346
8.996683	0.1	0.231005
8.998350	0.1	0.231038
9.000017	0.1	0.232463
9.001683	0.1	0.234623
9.003350	0.1	0.236612
9.005017	0.1	0.238111
9.006683	0.1	0.238814
9.008350	0.1	0.237902
9.010017	0.1	0.234987
9.011683	0.1	0.230675
9.013350	0.1	0.226428
9.015017	0.1	0.223997
9.016683	0.1	0.224286
9.018350	0.1	0.226819
9.020017	0.1	0.230526
9.021683	0.1	0.234237
9.023350	0.1	0.236612
9.025017	0.1	0.236318
9.026683	0.1	0.232533
9.028350	0.1	0.226060
9.030017	0.1	0.219811
9.031683	0.1	0.216872
9.033350	0.1	0.218176
9.035017	0.1	0.222172
9.036683	0.1	0.225841
9.038350	0.1	0.226274
9.040017	0.1	0.222265
9.041683	0.1	0.215122
9.043350	0.1	0.208244
9.045017	0.1	0.205426
9.046683	0.1	0.208812
9.048350	0.1	0.217860
9.050017	0.1	0.229510
9.051683	0.1	0.239420
9.053350	0.1	0.244249
9.055017	0.1	0.243629
9.056683	0.1	0.239913
9.058350	0.1	0.235979
9.060017	0.1	0.233641
9.061683	0.1	0.233292
9.063350	0.1	0.233636
9.065017	0.1	0.232714
9.066683	0.1	0.229762
9.068350	0.1	0.225184
9.070017	0.1	0.219652
9.071683	0.1	0.214246
9.073350	0.1	0.210423
9.075017	0.1	0.208956
9.076683	0.1	0.209319
9.078350	0.1	0.210549
9.080017	0.1	0.212472
9.081683	0.1	0.215760
9.083350	0.1	0.220761
9.085017	0.1	0.226418
9.086683	0.1	0.230656
9.088350	0.1	0.231597
9.090017	0.1	0.228588
9.091683	0.1	0.222488
9.093350	0.1	0.214567
9.095017	0.1	0.206213
9.096683	0.1	0.199685
9.098350	0.1	0.196770
9.100017	0.1	0.196770
9.101683	0.1	0.197818
9.103350	0.1	0.198935
9.105017	0.1	0.200095
9.106683	0.1	0.201617
9.108350	0.1	0.202926
9.110017	0.1	0.202404
9.111683	0.1	0.199787
9.113350	0.1	0.197096
9.115017	0.1	0.196234
9.116683	0.1	0.197231
9.118350	0.1	0.199364
9.120017	0.1	0.202451
9.121683	0.1	0.206409
9.123350	0.1	0.210293
9.125017	0.1	0.212509
9.126683	0.1	0.212123
9.128350	0.1	0.209631
9.130017	0.1	0.205832
9.131683	0.1	0.200467
9.133350	0.1	0.193086
9.135017	0.1	0.184714
9.136683	0.1	0.177659
9.138350	0.1	0.173869
9.140017	0.1	0.174176
9.141683	0.1	0.178153
9.143350	0.1	0.183755
9.145017	0.1	0.188076
9.146683	0.1	0.188979
9.148350	0.1	0.186027
9.150017	0.1	0.180667
9.151683	0.1	0.175838
9.153350	0.1	0.174316
9.155017	0.1	0.176309
9.156683	0.1	0.179294
9.158350	0.1	0.181091
9.160017	0.1	0.181855
9.161683	0.1	0.182688
9.163350	0.1	0.183941
9.165017	0.1	0.185226
9.166683	0.1	0.185985
9.168350	0.1	0.185994
9.170017	0.1	0.185492
9.171683	0.1	0.184644
9.173350	0.1	0.182902
9.175017	0.1	0.180025
9.176683	0.1	0.177207
9.178350	0.1	0.176057
9.180017	0.1	0.177091
9.181683	0.1	0.179685
9.183350	0.1	0.182949
9.185017	0.1	0.186022
9.186683	0.1	0.187610
9.188350	0.1	0.186660
9.190017	0.1	0.183834
9.191683	0.1	0.181310
9.193350	0.1	0.181156
9.195017	0.1	0.184057
9.196683	0.1	0.188905
9.198350	0.1	0.193161
9.200017	0.1	0.193976
9.201683	0.1	0.189780
9.203350	0.1	0.181994
9.205017	0.1	0.174572
9.206683	0.1	0.170944
9.208350	0.1	0.171503
9.210017	0.1	0.173738
9.211683	0.1	0.174488
9.213350	0.1	0.172448
9.215017	0.1	0.168574
9.216683	0.1	0.164774
9.218350	0.1	0.162963
9.220017	0.1	0.164006
9.221683	0.1	0.166483
9.223350	0.1	0.167615
9.225017	0.1	0.166055
9.226683	0.1	0.163116
9.228350	0.1	0.161007
9.230017	0.1	0.160681
9.231683	0.1	0.161985
9.233350	0.1	0.164555
9.235017	0.1	0.167438
9.236683	0.1	0.169161
9.238350	0.1	0.169133
9.240017	0.1	0.168490
9.241683	0.1	0.169226
9.243350	0.1	0.172369
9.245017	0.1	0.176947
9.246683	0.1	0.181133
9.248350	0.1	0.183606
9.250017	0.1	0.183289
9.251683	0.1	0.179806
9.253350	0.1	0.174609
9.255017	0.1	0.170264
9.256683	0.1	0.168770
9.258350	0.1	0.170413
9.260017	0.1	0.173883
9.261683	0.1	0.177897
9.263350	0.1	0.181715
9.265017	0.1	0.183959
9.266683	0.1	0.183331
9.268350	0.1	0.180360
9.270017	0.1	0.176746
9.271683	0.1	0.173701
9.273350	0.1	0.171950
9.275017	0.1	0.172216
9.276683	0.1	0.174372
9.278350	0.1	0.176858
9.280017	0.1	0.177673
9.281683	0.1	0.176127
9.283350	0.1	0.173515
9.285017	0.1	0.171871
9.286683	0.1	0.172476
9.288350	0.1	0.175592
9.290017	0.1	0.180369
9.291683	0.1	0.184905
9.293350	0.1	0.187391
9.295017	0.1	0.187214
9.296683	0.1	0.184872
9.298350	0.1	0.181361
9.300017	0.1	0.177738
9.301683	0.1	0.175266
9.303350	0.1	0.175270
9.305017	0.1	0.178041
9.306683	0.1	0.182344
9.308350	0.1	0.186516
9.310017	0.1	0.190004
9.311683	0.1	0.193859
9.313350	0.1	0.199112
9.315017	0.1	0.204737
9.316683	0.1	0.208421
9.318350	0.1	0.209915
9.320017	0.1	0.211648
9.321683	0.1	0.215312
9.323350	0.1	0.220034
9.325017	0.1	0.223969
9.326683	0.1	0.225971
9.328350	0.1	0.225850
9.330017	0.1	0.224337
9.331683	0.1	0.222828
9.333350	0.1	0.222600
9.335017	0.1	0.224281
9.336683	0.1	0.227606
9.338350	0.1	0.231336
9.340017	0.1	0.234009
9.341683	0.1	0.234749
9.343350	0.1	0.233771
9.345017	0.1	0.232551
9.346683	0.1	0.233194
9.348350	0.1	0.236812
9.350017	0.1	0.242149
9.351683	0.1	0.246465
9.353350	0.1	0.247802
9.355017	0.1	0.245925
9.356683	0.1	0.242018
9.358350	0.1	0.238167
9.360017	0.1	0.236426
9.361683	0.1	0.237748
9.363350	0.1	0.241818
9.365017	0.1	0.247033
9.366683	0.1	0.250698
9.368350	0.1	0.250689
9.370017	0.1	0.247047
9.371683	0.1	0.241734
9.373350	0.1	0.237264
9.375017	0.1	0.235066
9.376683	0.1	0.235080
9.378350	0.1	0.236877
9.380017	0.1	0.240151
9.381683	0.1	0.244537
9.383350	0.1	0.250018
9.385017	0.1	0.256668
9.386683	0.1	0.263541
9.388350	0.1	0.268947
9.390017	0.1	0.272053
9.391683	0.1	0.273557
9.393350	0.1	0.274950
9.395017	0.1	0.277036
9.396683	0.1	0.278880
9.398350	0.1	0.278535
9.400017	0.1	0.275075
9.401683	0.1	0.269595
9.403350	0.1	0.264370
9.405017	0.1	0.261329
9.406683	0.1	0.261199
9.408350	0.1	0.263331
9.410017	0.1	0.266074
9.411683	0.1	0.268328
9.413350	0.1	0.270517
9.415017	0.1	0.273180
9.416683	0.1	0.275853
9.418350	0.1	0.277855
9.420017	0.1	0.278996
9.421683	0.1	0.279457
9.423350	0.1	0.279630
9.425017	0.1	0.279807
9.426683	0.1	0.279383
9.428350	0.1	0.276933
9.430017	0.1	0.272300
9.431683	0.1	0.267751
9.433350	0.1	0.265897
9.435017	0.1	0.267513
9.436683	0.1	0.271420
9.438350	0.1	0.275387
9.440017	0.1	0.277068
9.441683	0.1	0.275271
9.443350	0.1	0.270973
9.445017	0.1	0.267252
9.446683	0.1	0.267453
9.448350	0.1	0.272607
9.450017	0.1	0.280361
9.451683	0.1	0.286563
9.453350	0.1	0.288263
9.455017	0.1	0.285478
9.456683	0.1	0.280370
9.458350	0.1	0.275271
9.460017	0.1	0.271867
9.461683	0.1	0.271136
9.463350	0.1	0.273297
9.465017	0.1	0.277841
9.466683	0.1	0.283783
9.468350	0.1	0.289972
9.470017	0.1	0.295271
9.471683	0.1	0.298345
9.473350	0.1	0.298023
9.475017	0.1	0.294652
9.476683	0.1	0.290535
9.478350	0.1	0.288235
9.480017	0.1	0.288272
9.481683	0.1	0.288785
9.483350	0.1	0.288123
9.485017	0.1	0.286736
9.486683	0.1	0.286270
9.488350	0.1	0.287928
9.490017	0.1	0.291173
9.491683	0.1	0.293888
9.493350	0.1	0.294838
9.495017	0.1	0.294703
9.496683	0.1	0.294349
9.498350	0.1	0.293879
9.500017	0.1	0.293534
9.501683	0.1	0.293590
9.503350	0.1	0.293846
9.505017	0.1	0.293925
9.506683	0.1	0.293488
9.508350	0.1	0.292780
9.510017	0.1	0.293222
9.511683	0.1	0.296142
9.513350	0.1	0.301162
9.515017	0.1	0.306307
9.516683	0.1	0.309641
9.518350	0.1	0.311011
9.520017	0.1	0.311965
9.521683	0.1	0.314047
9.523350	0.1	0.317311
9.525017	0.1	0.320436
9.526683	0.1	0.322126
9.528350	0.1	0.322182
9.530017	0.1	0.321413
9.531683	0.1	0.320901
9.533350	0.1	0.321371
9.535017	0.1	0.322750
9.536683	0.1	0.323802
9.538350	0.1	0.322964
9.540017	0.1	0.320431
9.541683	0.1	0.318047
9.543350	0.1	0.317236
9.545017	0.1	0.318820
9.546683	0.1	0.323351
9.548350	0.1	0.330443
9.550017	0.1	0.338512
9.551683	0.1	0.345507
9.553350	0.1	0.349907
9.555017	0.1	0.351300
9.556683	0.1	0.350447
9.558350	0.1	0.348999
9.560017	0.1	0.348389
9.561683	0.1	0.349130
9.563350	0.1	0.351062
9.565017	0.1	0.353321
9.566683	0.1	0.354657
9.568350	0.1	0.354694
9.570017	0.1	0.354643
9.571683	0.1	0.356538
9.573350	0.1	0.361521
9.575017	0.1	0.368748
9.576683	0.1	0.376184
9.578350	0.1	0.382108
9.580017	0.1	0.386355
9.581683	0.1	0.390206
9.583350	0.1	0.394145
9.585017	0.1	0.397065
9.586683	0.1	0.398303
9.588350	0.1	0.398797
9.590017	0.1	0.399752
9.591683	0.1	0.401256
9.593350	0.1	0.402438
9.595017	0.1	0.402681
9.596683	0.1	0.402289
9.598350	0.1	0.401908
9.600017	0.1	0.401516
9.601683	0.1	0.400133
9.603350	0.1	0.396771
9.605017	0.1	0.391765
9.606683	0.1	0.386899
9.608350	0.1	0.384315
9.610017	0.1	0.384855
9.611683	0.1	0.387044
9.613350	0.1	0.388417
9.615017	0.1	0.387956
9.616683	0.1	0.386639
9.618350	0.1	0.385912
9.620017	0.1	0.386122
9.621683	0.1	0.386764
9.623350	0.1	0.387523
9.625017	0.1	0.388348
9.626683	0.1	0.389260
9.628350	0.1	0.390671
9.630017	0.1	0.393027
9.631683	0.1	0.395980
9.633350	0.1	0.398345
9.635017	0.1	0.399230
9.636683	0.1	0.398699
9.638350	0.1	0.397526
9.640017	0.1	0.396818
9.641683	0.1	0.397516
9.643350	0.1	0.399621
9.645017	0.1	0.402248
9.646683	0.1	0.404427
9.648350	0.1	0.405582
9.650017	0.1	0.405665
9.651683	0.1	0.404879
9.653350	0.1	0.402993
9.655017	0.1	0.399738
9.656683	0.1	0.395756
9.658350	0.1	0.392376
9.660017	0.1	0.390378
9.661683	0.1	0.389335
9.663350	0.1	0.388548
9.665017	0.1	0.388012
9.666683	0.1	0.387589
9.668350	0.1	0.386373
9.670017	0.1	0.383952
9.671683	0.1	0.381479
9.673350	0.1	0.380888
9.675017	0.1	0.382839
9.676683	0.1	0.385884
9.678350	0.1	0.387901
9.680017	0.1	0.387882
9.681683	0.1	0.386327
9.683350	0.1	0.384548
9.685017	0.1	0.383686
9.686683	0.1	0.383994
9.688350	0.1	0.384804
9.690017	0.1	0.385023
9.691683	0.1	0.383975
9.693350	0.1	0.381875
9.695017	0.1	0.379556
9.696683	0.1	0.377921
9.698350	0.1	0.377609
9.700017	0.1	0.378476
9.701683	0.1	0.379398
9.703350	0.1	0.379058
9.705017	0.1	0.377311
9.706683	0.1	0.375402
9.708350	0.1	0.374876
9.710017	0.1	0.376543
9.711683	0.1	0.379863
9.713350	0.1	0.382913
9.715017	0.1	0.383439
9.716683	0.1	0.380743
9.718350	0.1	0.376590
9.720017	0.1	0.373702
9.721683	0.1	0.373404
9.723350	0.1	0.374671
9.725017	0.1	0.375449
9.726683	0.1	0.374527
9.728350	0.1	0.372068
9.730017	0.1	0.369083
9.731683	0.1	0.366527
9.733350	0.1	0.364226
9.735017	0.1	0.360948
9.736683	0.1	0.355900
9.738350	0.1	0.349716
9.740017	0.1	0.343891
9.741683	0.1	0.339979
9.743350	0.1	0.338927
9.745017	0.1	0.340492
9.746683	0.1	0.343909
9.748350	0.1	0.349022
9.750017	0.1	0.355551
9.751683	0.1	0.362061
9.753350	0.1	0.367104
9.755017	0.1	0.370583
9.756683	0.1	0.372725
9.758350	0.1	0.372962
9.760017	0.1	0.370997
9.761683	0.1	0.367858
9.763350	0.1	0.364641
9.765017	0.1	0.361148
9.766683	0.1	0.357255
9.768350	0.1	0.354503
9.770017	0.1	0.354294
9.771683	0.1	0.355891
9.773350	0.1	0.357651
9.775017	0.1	0.358592
9.776683	0.1	0.358764
9.778350	0.1	0.359276
9.780017	0.1	0.361763
9.781683	0.1	0.367099
9.783350	0.1	0.374503
9.785017	0.1	0.381651
9.786683	0.1	0.385763
9.788350	0.1	0.385158
9.790017	0.1	0.380501
9.791683	0.1	0.374322
9.793350	0.1	0.369172
9.795017	0.1	0.366513
9.796683	0.1	0.366778
9.798350	0.1	0.369269
9.800017	0.1	0.372310
9.801683	0.1	0.374261
9.803350	0.1	0.374401
9.805017	0.1	0.373083
9.806683	0.1	0.370787
9.808350	0.1	0.367174
9.810017	0.1	0.361856
9.811683	0.1	0.355784
9.813350	0.1	0.350690
9.815017	0.1	0.347719
9.816683	0.1	0.347528
9.818350	0.1	0.350340
9.820017	0.1	0.354974
9.821683	0.1	0.359337
9.823350	0.1	0.362615
9.825017	0.1	0.365684
9.826683	0.1	0.368957
9.828350	0.1	0.371379
9.830017	0.1	0.371998
9.831683	0.1	0.371072
9.833350	0.1	0.369581
9.835017	0.1	0.368701
9.836683	0.1	0.369037
9.838350	0.1	0.370028
9.840017	0.1	0.371188
9.841683	0.1	0.373274
9.843350	0.1	0.376860
9.845017	0.1	0.380524
9.846683	0.1	0.381884
9.848350	0.1	0.380008
9.850017	0.1	0.376515
9.851683	0.1	0.374196
9.853350	0.1	0.374233
9.855017	0.1	0.375332
9.856683	0.1	0.375356
9.858350	0.1	0.372906
9.860017	0.1	0.368175
9.861683	0.1	0.363020
9.863350	0.1	0.359472
9.865017	0.1	0.358471
9.866683	0.1	0.360189
9.868350	0.1	0.363854
9.870017	0.1	0.367500
9.871683	0.1	0.369209
9.873350	0.1	0.368487
9.875017	0.1	0.366322
9.876683	0.1	0.363928
9.878350	0.1	0.361651
9.880017	0.1	0.359179
9.881683	0.1	0.356613
9.883350	0.1	0.354955
9.885017	0.1	0.355025
9.886683	0.1	0.356487
9.888350	0.1	0.358513
9.890017	0.1	0.360706
9.891683	0.1	0.362513
9.893350	0.1	0.362792
9.895017	0.1	0.360827
9.896683	0.1	0.356967
9.898350	0.1	0.351933
9.900017	0.1	0.345986
9.901683	0.1	0.339532
9.903350	0.1	0.334010
9.905017	0.1	0.331365
9.906683	0.1	0.332450
9.908350	0.1	0.335919
9.910017	0.1	0.339472
9.911683	0.1	0.342028
9.913350	0.1	0.343425
9.915017	0.1	0.343272
9.916683	0.1	0.341311
9.918350	0.1	0.337902
9.920017	0.1	0.333982
9.921683	0.1	0.330848
9.923350	0.1	0.329427
9.925017	0.1	0.329819
9.926683	0.1	0.331388
9.928350	0.1	0.332929
9.930017	0.1	0.333502
9.931683	0.1	0.333511
9.933350	0.1	0.333739
9.935017	0.1	0.333721
9.936683	0.1	0.332664
9.938350	0.1	0.331500
9.940017	0.1	0.331728
9.941683	0.1	0.333316
9.943350	0.1	0.335374
9.945017	0.1	0.337320
9.946683	0.1	0.338596
9.948350	0.1	0.338648
9.950017	0.1	0.337362
9.951683	0.1	0.334927
9.953350	0.1	0.331607
9.955017	0.1	0.328394
9.956683	0.1	0.326745
9.958350	0.1	0.326214
9.960017	0.1	0.323951
9.961683	0.1	0.318093
9.963350	0.1	0.310009
9.965017	0.1	0.302494
9.966683	0.1	0.297818
9.968350	0.1	0.297194
9.970017	0.1	0.300435
9.971683	0.1	0.306433
9.973350	0.1	0.313693
9.975017	0.1	0.320082
9.976683	0.1	0.323467
9.978350	0.1	0.322675
9.980017	0.1	0.317856
9.981683	0.1	0.310908
9.983350	0.1	0.304948
9.985017	0.1	0.302284
9.986683	0.1	0.303439
9.988350	0.1	0.307630
9.990017	0.1	0.312962
9.991683	0.1	0.316454
9.993350	0.1	0.315616
9.995017	0.1	0.310591
9.996683	0.1	0.303653
9.998350	0.1	0.297260
10.000017	0.1	0.293837
10.001683	0.1	0.295206
10.003350	0.1	0.300636
10.005017	0.1	0.307406
10.006683	0.1	0.313134
10.008350	0.1	0.316547
10.010017	0.1	0.317707
10.011683	0.1	0.317669
10.013350	0.1	0.317250
10.015017	0.1	0.316240
10.016683	0.1	0.313986
10.018350	0.1	0.310568
10.020017	0.1	0.306447
10.021683	0.1	0.301641
10.023350	0.1	0.296677
10.025017	0.1	0.293027
10.026683	0.1	0.292109
10.028350	0.1	0.294698
10.030017	0.1	0.300147
10.031683	0.1	0.305497
10.033350	0.1	0.307187
10.035017	0.1	0.304501
10.036683	0.1	0.300063
10.038350	0.1	0.297180
10.040017	0.1	0.297893
10.041683	0.1	0.302573
10.043350	0.1	0.309483
10.045017	0.1	0.315392
10.046683	0.1	0.317870
10.048350	0.1	0.316440
10.050017	0.1	0.312338
10.051683	0.1	0.307951
10.053350	0.1	0.305241
10.055017	0.1	0.304636
10.056683	0.1	0.305721
10.058350	0.1	0.307825
10.060017	0.1	0.309828
10.061683	0.1	0.310610
10.063350	0.1	0.309888
10.065017	0.1	0.308366
10.066683	0.1	0.307206
10.068350	0.1	0.306880
10.070017	0.1	0.306903
10.071683	0.1	0.306726
10.073350	0.1	0.306210
10.075017	0.1	0.305409
10.076683	0.1	0.304384
10.078350	0.1	0.303569
10.080017	0.1	0.304254
10.081683	0.1	0.307364
10.083350	0.1	0.311518
10.085017	0.1	0.314070
10.086683	0.1	0.314158
10.088350	0.1	0.312980
10.090017	0.1	0.311644
10.091683	0.1	0.310489
10.093350	0.1	0.309818
10.095017	0.1	0.309744
10.096683	0.1	0.309581
10.098350	0.1	0.308123
10.100017	0.1	0.304743
10.101683	0.1	0.299714
10.103350	0.1	0.293888
10.105017	0.1	0.288710
10.106683	0.1	0.285953
10.108350	0.1	0.286354
10.110017	0.1	0.289064
10.111683	0.1	0.292691
10.113350	0.1	0.296314
10.115017	0.1	0.299555
10.116683	0.1	0.302349
10.118350	0.1	0.304491
10.120017	0.1	0.305329
10.121683	0.1	0.304389
10.123350	0.1	0.301930
10.125017	0.1	0.298475
10.126683	0.1	0.294265
10.128350	0.1	0.289339
10.130017	0.1	0.283825
10.131683	0.1	0.278414
10.133350	0.1	0.274284
10.135017	0.1	0.272379
10.136683	0.1	0.272598
10.138350	0.1	0.274088
10.140017	0.1	0.276286
10.141683	0.1	0.278936
10.143350	0.1	0.281511
10.145017	0.1	0.283481
10.146683	0.1	0.285152
10.148350	0.1	0.287672
10.150017	0.1	0.291993
10.151683	0.1	0.298047
10.153350	0.1	0.304184
10.155017	0.1	0.307905
10.156683	0.1	0.308203
10.158350	0.1	0.306121
10.160017	0.1	0.302820
10.161683	0.1	0.298996
10.163350	0.1	0.296114
10.165017	0.1	0.295672
10.166683	0.1	0.297208
10.168350	0.1	0.298927
10.170017	0.1	0.299676
10.171683	0.1	0.299225
10.173350	0.1	0.297693
10.175017	0.1	0.295527
10.176683	0.1	0.293422
10.178350	0.1	0.292342
10.180017	0.1	0.293348
10.181683	0.1	0.296547
10.183350	0.1	0.300710
10.185017	0.1	0.304184
10.186683	0.1	0.305772
10.188350	0.1	0.305693
10.190017	0.1	0.305581
10.191683	0.1	0.306768
10.193350	0.1	0.308803
10.195017	0.1	0.309832
10.196683	0.1	0.308286
10.198350	0.1	0.304114
10.200017	0.1	0.298796
10.201683	0.1	0.294284
10.203350	0.1	0.292035
10.205017	0.1	0.293050
10.206683	0.1	0.297544
10.208350	0.1	0.304263
10.210017	0.1	0.311243
10.211683	0.1	0.317041
10.213350	0.1	0.321292
10.215017	0.1	0.324165
10.216683	0.1	0.325372
10.218350	0.1	0.324082
10.220017	0.1	0.319714
10.221683	0.1	0.312724
10.223350	0.1	0.304873
10.225017	0.1	0.298549
10.226683	0.1	0.295513
10.228350	0.1	0.296170
10.230017	0.1	0.299513
10.231683	0.1	0.303308
10.233350	0.1	0.305269
10.235017	0.1	0.305357
10.236683	0.1	0.305958
10.238350	0.1	0.308724
10.240017	0.1	0.312813
10.241683	0.1	0.316598
10.243350	0.1	0.319118
10.245017	0.1	0.319849
10.246683	0.1	0.318508
10.248350	0.1	0.315905
10.250017	0.1	0.314289
10.251683	0.1	0.315686
10.253350	0.1	0.319798
10.255017	0.1	0.324319
10.256683	0.1	0.326624
10.258350	0.1	0.324687
10.260017	0.1	0.318168
10.261683	0.1	0.309502
10.263350	0.1	0.303034
10.265017	0.1	0.302559
10.266683	0.1	0.309134
10.268350	0.1	0.320561
10.270017	0.1	0.332971
10.271683	0.1	0.342680
10.273350	0.1	0.347272
10.275017	0.1	0.346187
10.276683	0.1	0.340678
10.278350	0.1	0.333153
10.280017	0.1	0.326280
10.281683	0.1	0.321786
10.283350	0.1	0.320268
10.285017	0.1	0.322061
10.286683	0.1	0.326764
10.288350	0.1	0.332412
10.290017	0.1	0.336515
10.291683	0.1	0.337749
10.293350	0.1	0.336342
10.295017	0.1	0.333246
10.296683	0.1	0.329833
10.298350	0.1	0.328179
10.300017	0.1	0.330172
10.301683	0.1	0.335742
10.303350	0.1	0.342731
10.305017	0.1	0.349111
10.306683	0.1	0.354480
10.308350	0.1	0.359202
10.310017	0.1	0.363281
10.311683	0.1	0.366336
10.313350	0.1	0.367886
10.315017	0.1	0.368296
10.316683	0.1	0.369353
10.318350	0.1	0.372138
10.320017	0.1	0.375113
10.321683	0.1	0.376217
10.323350	0.1	0.375402
10.325017	0.1	0.374475
10.326683	0.1	0.375803
10.328350	0.1	0.380864
10.330017	0.1	0.388902
10.331683	0.1	0.397684
10.333350	0.1	0.405274
10.335017	0.1	0.410271
10.336683	0.1	0.411952
10.338350	0.1	0.411342
10.340017	0.1	0.411021
10.341683	0.1	0.413577
10.343350	0.1	0.420259
10.345017	0.1	0.430215
10.346683	0.1	0.440995
10.348350	0.1	0.449885
10.350017	0.1	0.454881
10.351683	0.1	0.455705
10.353350	0.1	0.454383
10.355017	0.1	0.454495
10.356683	0.1	0.459249
10.358350	0.1	0.469103
10.360017	0.1	0.481200
10.361683	0.1	0.491920
10.363350	0.1	0.499794
10.365017	0.1	0.506025
10.366683	0.1	0.512968
10.368350	0.1	0.522421
10.370017	0.1	0.534649
10.371683	0.1	0.547683
10.373350	0.1	0.558244
10.375017	0.1	0.564666
10.376683	0.1	0.567967
10.378350	0.1	0.570365
10.380017	0.1	0.574281
10.381683	0.1	0.581597
10.383350	0.1	0.593024
10.385017	0.1	0.608405
10.386683	0.1	0.626496
10.388350	0.1	0.644824
10.390017	0.1	0.660834
10.391683	0.1	0.673137
10.393350	0.1	0.682129
10.395017	0.1	0.690226
10.396683	0.1	0.700448
10.398350	0.1	0.714031
10.400017	0.1	0.730017
10.401683	0.1	0.746804
10.403350	0.1	0.763340
10.405017	0.1	0.779242
10.406683	0.1	0.794753
10.408350	0.1	0.810954
10.410017	0.1	0.829259
10.411683	0.1	0.849860
10.413350	0.1	0.870991
10.415017	0.1	0.890181
10.416683	0.1	0.905953
10.418350	0.1	0.918200
10.420017	0.1	0.927974
10.421683	0.1	0.937595
10.423350	0.1	0.949716
10.425017	0.1	0.965814
10.426683	0.1	0.985721
10.428350	0.1	1.008003
10.430017	0.1	1.031072
10.431683	0.1	1.054397
10.433350	0.1	1.077778
10.435017	0.1	1.099794
10.436683	0.1	1.118393
10.438350	0.1	1.133131
10.440017	0.1	1.145559
10.441683	0.1	1.157662
10.443350	0.1	1.170444
10.445017	0.1	1.183534
10.446683	0.1	1.196349
10.448350	0.1	1.208978
10.450017	0.1	1.221374
10.451683	0.1	1.233057
10.453350	0.1	1.243963
10.455017	0.1	1.254804
10.456683	0.1	1.266133
10.458350	0.1	1.277244
10.460017	0.1	1.287316
10.461683	0.1	1.297109
10.463350	0.1	1.308518
10.465017	0.1	1.322832
10.466683	0.1	1.339135
10.468350	0.1	1.354148
10.470017	0.1	1.364946
10.471683	0.1	1.371671
10.473350	0.1	1.376299
10.475017	0.1	1.380113
10.476683	0.1	1.383987
10.478350	0.1	1.389375
10.480017	0.1	1.397133
10.481683	0.1	1.405859
10.483350	0.1	1.412495
10.485017	0.1	1.415587
10.486683	0.1	1.417142
10.488350	0.1	1.420151
10.490017	0.1	1.425915
10.491683	0.1	1.433953
10.493350	0.1	1.442302
10.495017	0.1	1.448202
10.496683	0.1	1.450493
10.498350	0.1	1.451075
10.500017	0.1	1.452737
10.501683	0.1	1.456495
10.503350	0.1	1.461464
10.505017	0.1	1.466088
10.506683	0.1	1.469334
10.508350	0.1	1.471313
10.510017	0.1	1.472398
10.511683	0.1	1.472267
10.513350	0.1	1.470568
10.515017	0.1	1.468188
10.516683	0.1	1.466963
10.518350	0.1	1.467876
10.520017	0.1	1.469902
10.521683	0.1	1.471299
10.523350	0.1	1.471732
10.525017	0.1	1.472179
10.526683	0.1	1.473627
10.528350	0.1	1.476756
10.530017	0.1	1.481823
10.531683	0.1	1.488053
10.533350	0.1	1.493786
10.535017	0.1	1.497404
10.536683	0.1	1.498437
10.538350	0.1	1.497921
10.540017	0.1	1.497380
10.541683	0.1	1.497692
10.543350	0.1	1.498922
10.545017	0.1	1.500659
10.546683	0.1	1.502349
10.548350	0.1	1.503527
10.550017	0.1	1.503797
10.551683	0.1	1.502996
10.553350	0.1	1.501730
10.555017	0.1	1.500808
10.556683	0.1	1.500021
10.558350	0.1	1.498484
10.560017	0.1	1.496449
10.561683	0.1	1.496081
10.563350	0.1	1.499602
10.565017	0.1	1.506801
10.566683	0.1	1.515001
10.568350	0.1	1.521423
10.570017	0.1	1.524845
10.571683	0.1	1.525837
10.573350	0.1	1.526498
10.575017	0.1	1.529176
10.576683	0.1	1.534382
10.578350	0.1	1.540370
10.580017	0.1	1.544850
10.581683	0.1	1.546657
10.583350	0.1	1.545683
10.585017	0.1	1.542326
10.586683	0.1	1.537446
10.588350	0.1	1.532463
10.590017	0.1	1.529236
10.591683	0.1	1.529045
10.593350	0.1	1.531695
10.595017	0.1	1.536170
10.596683	0.1	1.541530
10.598350	0.1	1.546838
10.600017	0.1	1.550741
10.601683	0.1	1.551984
10.603350	0.1	1.550764
10.605017	0.1	1.548836
10.606683	0.1	1.547537
10.608350	0.1	1.546787
10.610017	0.1	1.546326
10.611683	0.1	1.546550
10.613350	0.1	1.547923
10.615017	0.1	1.549963
10.616683	0.1	1.551276
10.618350	0.1	1.550829
10.620017	0.1	1.548450
10.621683	0.1	1.544431
10.623350	0.1	1.540012
10.625017	0.1	1.537674
10.626683	0.1	1.539285
10.628350	0.1	1.544100
10.630017	0.1	1.549558
10.631683	0.1	1.553749
10.633350	0.1	1.556636
10.635017	0.1	1.558992
10.636683	0.1	1.560799
10.638350	0.1	1.561046
10.640017	0.1	1.558801
10.641683	0.1	1.554457
10.643350	0.1	1.550093
10.645017	0.1	1.547989
10.646683	0.1	1.548822
10.648350	0.1	1.551388
10.650017	0.1	1.553525
10.651683	0.1	1.553865
10.653350	0.1	1.552817
10.655017	0.1	1.551681
10.656683	0.1	1.550810
10.658350	0.1	1.548990
10.660017	0.1	1.544952
10.661683	0.1	1.538740
10.663350	0.1	1.531388
10.665017	0.1	1.524175
10.666683	0.1	1.517734
10.668350	0.1	1.511667
10.670017	0.1	1.505483
10.671683	0.1	1.499290
10.673350	0.1	1.493124
10.675017	0.1	1.486493
10.676683	0.1	1.479238
10.678350	0.1	1.472435
10.680017	0.1	1.467252
10.681683	0.1	1.463033
10.683350	0.1	1.457823
10.685017	0.1	1.450712
10.686683	0.1	1.442134
10.688350	0.1	1.432244
10.690017	0.1	1.420607
10.691683	0.1	1.407494
10.693350	0.1	1.394670
10.695017	0.1	1.384169
10.696683	0.1	1.375997
10.698350	0.1	1.368313
10.700017	0.1	1.359959
10.701683	0.1	1.351372
10.703350	0.1	1.343396
10.705017	0.1	1.335898
10.706683	0.1	1.327544
10.708350	0.1	1.317202
10.710017	0.1	1.305100
10.711683	0.1	1.292443
10.713350	0.1	1.280815
10.715017	0.1	1.271358
10.716683	0.1	1.263288
10.718350	0.1	1.253937
10.720017	0.1	1.241146
10.721683	0.1	1.225206
10.723350	0.1	1.208587
10.725017	0.1	1.194188
10.726683	0.1	1.183264
10.728350	0.1	1.174537
10.730017	0.1	1.165438
10.731683	0.1	1.153871
10.733350	0.1	1.139026
10.735017	0.1	1.121806
10.736683	0.1	1.104912
10.738350	0.1	1.091161
10.740017	0.1	1.081116
10.741683	0.1	1.072753
10.743350	0.1	1.063519
10.745017	0.1	1.052539
10.746683	0.1	1.040781
10.748350	0.1	1.029838
10.750017	0.1	1.020618
10.751683	0.1	1.012441
10.753350	0.1	1.003817
10.755017	0.1	0.994094
10.756683	0.1	0.983328
10.758350	0.1	0.971397
10.760017	0.1	0.958308
10.761683	0.1	0.944631
10.763350	0.1	0.931066
10.765017	0.1	0.917818
10.766683	0.1	0.905227
10.768350	0.1	0.894829
10.770017	0.1	0.888295
10.771683	0.1	0.885162
10.773350	0.1	0.883178
10.775017	0.1	0.880463
10.776683	0.1	0.876142
10.778350	0.1	0.870065
10.780017	0.1	0.862586
10.781683	0.1	0.854000
10.783350	0.1	0.844612
10.785017	0.1	0.835350
10.786683	0.1	0.827545
10.788350	0.1	0.822381
10.790017	0.1	0.820328
10.791683	0.1	0.820025
10.793350	0.1	0.818656
10.795017	0.1	0.814758
10.796683	0.1	0.809538
10.798350	0.1	0.804733
10.800017	0.1	0.800644
10.801683	0.1	0.796458
10.803350	0.1	0.790944
10.805017	0.1	0.783210
10.806683	0.1	0.773775
10.808350	0.1	0.764504
10.810017	0.1	0.757468
10.811683	0.1	0.753445
10.813350	0.1	0.751284
10.815017	0.1	0.749454
10.816683	0.1	0.747200
10.818350	0.1	0.743908
10.820017	0.1	0.739084
10.821683	0.1	0.732997
10.823350	0.1	0.726520
10.825017	0.1	0.720290
10.826683	0.1	0.714557
10.828350	0.1	0.709849
10.830017	0.1	0.706678
10.831683	0.1	0.704522
10.833350	0.1	0.702250
10.835017	0.1	0.699721
10.836683	0.1	0.698497
10.838350	0.1	0.700331
10.840017	0.1	0.704876
10.841683	0.1	0.709374
10.843350	0.1	0.711014
10.845017	0.1	0.709333
10.846683	0.1	0.705612
10.848350	0.1	0.701039
10.850017	0.1	0.697244
10.851683	0.1	0.696881
10.853350	0.1	0.701519
10.855017	0.1	0.709849
10.856683	0.1	0.718650
10.858350	0.1	0.724755
10.860017	0.1	0.726786
10.861683	0.1	0.725533
10.863350	0.1	0.722576
10.865017	0.1	0.719340
10.866683	0.1	0.717486
10.868350	0.1	0.718576
10.870017	0.1	0.722590
10.871683	0.1	0.727274
10.873350	0.1	0.729635
10.875017	0.1	0.728494
10.876683	0.1	0.725104
10.878350	0.1	0.721808
10.880017	0.1	0.720951
10.881683	0.1	0.723680
10.883350	0.1	0.728876
10.885017	0.1	0.734162
10.886683	0.1	0.737631
10.888350	0.1	0.738502
10.890017	0.1	0.737291
10.891683	0.1	0.735507
10.893350	0.1	0.735000
10.895017	0.1	0.736909
10.896683	0.1	0.740872
10.898350	0.1	0.746008
10.900017	0.1	0.751712
10.901683	0.1	0.756709
10.903350	0.1	0.759610
10.905017	0.1	0.761249
10.906683	0.1	0.764132
10.908350	0.1	0.769547
10.910017	0.1	0.776052
10.911683	0.1	0.780988
10.913350	0.1	0.782893
10.915017	0.1	0.782115
10.916683	0.1	0.780071
10.918350	0.1	0.778260
10.920017	0.1	0.777598
10.921683	0.1	0.778260
10.923350	0.1	0.779284
10.925017	0.1	0.778823
10.926683	0.1	0.775647
10.928350	0.1	0.770413
10.930017	0.1	0.764993
10.931683	0.1	0.760509
10.933350	0.1	0.757114
10.935017	0.1	0.755209
10.936683	0.1	0.755009
10.938350	0.1	0.755391
10.940017	0.1	0.754967
10.941683	0.1	0.753622
10.943350	0.1	0.752020
10.945017	0.1	0.750176
10.946683	0.1	0.747512
10.948350	0.1	0.743568
10.950017	0.1	0.738078
10.951683	0.1	0.732248
10.953350	0.1	0.729328
10.955017	0.1	0.731410
10.956683	0.1	0.736821
10.958350	0.1	0.742357
10.960017	0.1	0.746404
10.961683	0.1	0.748853
10.963350	0.1	0.749505
10.965017	0.1	0.748131
10.966683	0.1	0.745310
10.968350	0.1	0.741994
10.970017	0.1	0.738995
10.971683	0.1	0.736662
10.973350	0.1	0.734893
10.975017	0.1	0.733822
10.976683	0.1	0.733798
10.978350	0.1	0.734548
10.980017	0.1	0.735885
10.981683	0.1	0.738017
10.983350	0.1	0.740346
10.985017	0.1	0.741598
10.986683	0.1	0.741235
10.988350	0.1	0.739838
10.990017	0.1	0.738893
10.991683	0.1	0.740159
10.993350	0.1	0.744052
10.995017	0.1	0.748672
10.996683	0.1	0.751382
10.998350	0.1	0.751284
11.000017	0.1	0.749570
11.001683	0.1	0.747857
11.003350	0.1	0.746804
11.005017	0.1	0.746218
11.006683	0.1	0.746115
11.008350	0.1	0.746772
11.010017	0.1	0.747582
11.011683	0.1	0.747433
11.013350	0.1	0.746041
11.015017	0.1	0.743712
11.016683	0.1	0.741184
11.018350	0.1	0.740271
11.020017	0.1	0.742967
11.021683	0.1	0.749170
11.023350	0.1	0.756336
11.025017	0.1	0.761901
11.026683	0.1	0.765333
11.028350	0.1	0.767536
11.030017	0.1	0.769021
11.031683	0.1	0.769864
11.033350	0.1	0.770940
11.035017	0.1	0.773328
11.036683	0.1	0.776658
11.038350	0.1	0.779182
11.040017	0.1	0.779568
11.041683	0.1	0.778399
11.043350	0.1	0.777966
11.045017	0.1	0.780011
11.046683	0.1	0.783936
11.048350	0.1	0.788178
11.050017	0.1	0.792402
11.051683	0.1	0.797077
11.053350	0.1	0.802157
11.055017	0.1	0.807601
11.056683	0.1	0.813422
11.058350	0.1	0.819229
11.060017	0.1	0.825231
11.061683	0.1	0.832747
11.063350	0.1	0.842372
11.065017	0.1	0.852593
11.066683	0.1	0.861008
11.068350	0.1	0.866093
11.070017	0.1	0.867811
11.071683	0.1	0.867560
11.073350	0.1	0.867322
11.075017	0.1	0.868137
11.076683	0.1	0.869748
11.078350	0.1	0.871536
11.080017	0.1	0.873189
11.081683	0.1	0.874856
11.083350	0.1	0.877483
11.085017	0.1	0.882344
11.086683	0.1	0.889944
11.088350	0.1	0.899583
11.090017	0.1	0.909665
11.091683	0.1	0.918428
11.093350	0.1	0.924896
11.095017	0.1	0.928966
11.096683	0.1	0.931099
11.098350	0.1	0.932165
11.100017	0.1	0.933036
11.101683	0.1	0.934708
11.103350	0.1	0.938005
11.105017	0.1	0.942298
11.106683	0.1	0.945739
11.108350	0.1	0.946755
11.110017	0.1	0.945088
11.111683	0.1	0.942070
11.113350	0.1	0.939714
11.115017	0.1	0.939658
11.116683	0.1	0.942489
11.118350	0.1	0.947095
11.120017	0.1	0.951369
11.121683	0.1	0.954159
11.123350	0.1	0.955402
11.125017	0.1	0.954736
11.126683	0.1	0.952333
11.128350	0.1	0.950391
11.130017	0.1	0.951542
11.131683	0.1	0.956673
11.133350	0.1	0.964939
11.135017	0.1	0.973875
11.136683	0.1	0.979919
11.138350	0.1	0.980548
11.140017	0.1	0.976063
11.141683	0.1	0.969348
11.143350	0.1	0.963844
11.145017	0.1	0.960948
11.146683	0.1	0.959509
11.148350	0.1	0.958084
11.150017	0.1	0.956119
11.151683	0.1	0.953153
11.153350	0.1	0.948813
11.155017	0.1	0.944147
11.156683	0.1	0.941698
11.158350	0.1	0.943127
11.160017	0.1	0.946964
11.161683	0.1	0.950061
11.163350	0.1	0.951053
11.165017	0.1	0.950745
11.166683	0.1	0.950187
11.168350	0.1	0.949726
11.170017	0.1	0.949134
11.171683	0.1	0.948198
11.173350	0.1	0.947067
11.175017	0.1	0.945623
11.176683	0.1	0.943574
11.178350	0.1	0.941232
11.180017	0.1	0.939453
11.181683	0.1	0.939090
11.183350	0.1	0.940082
11.185017	0.1	0.940748
11.186683	0.1	0.939090
11.188350	0.1	0.935304
11.190017	0.1	0.931812
11.191683	0.1	0.930545
11.193350	0.1	0.931434
11.195017	0.1	0.933656
11.196683	0.1	0.936682
11.198350	0.1	0.939555
11.200017	0.1	0.940883
11.201683	0.1	0.940203
11.203350	0.1	0.938214
11.205017	0.1	0.936049
11.206683	0.1	0.934964
11.208350	0.1	0.936310
11.210017	0.1	0.941348
11.211683	0.1	0.949963
11.213350	0.1	0.959462
11.215017	0.1	0.966219
11.216683	0.1	0.968860
11.218350	0.1	0.968929
11.220017	0.1	0.968226
11.221683	0.1	0.966792
11.223350	0.1	0.964040
11.225017	0.1	0.960375
11.226683	0.1	0.956822
11.228350	0.1	0.953511
11.230017	0.1	0.949791
11.231683	0.1	0.946042
11.233350	0.1	0.943760
11.235017	0.1	0.943881
11.236683	0.1	0.946093
11.238350	0.1	0.949553
11.240017	0.1	0.953535
11.241683	0.1	0.957218
11.243350	0.1	0.959844
11.245017	0.1	0.961628
11.246683	0.1	0.963439
11.248350	0.1	0.965572
11.250017	0.1	0.967472
11.251683	0.1	0.968128
11.253350	0.1	0.966960
11.255017	0.1	0.964403
11.256683	0.1	0.961302
11.258350	0.1	0.957577
11.260017	0.1	0.952049
11.261683	0.1	0.944585
11.263350	0.1	0.937856
11.265017	0.1	0.935337
11.266683	0.1	0.937926
11.268350	0.1	0.943290
11.270017	0.1	0.947900
11.271683	0.1	0.949474
11.273350	0.1	0.947807
11.275017	0.1	0.944068
11.276683	0.1	0.939681
11.278350	0.1	0.934899
11.280017	0.1	0.929195
11.281683	0.1	0.923499
11.283350	0.1	0.920240
11.285017	0.1	0.920687
11.286683	0.1	0.923346
11.288350	0.1	0.925139
11.290017	0.1	0.923756
11.291683	0.1	0.919290
11.293350	0.1	0.914293
11.295017	0.1	0.911374
11.296683	0.1	0.910545
11.298350	0.1	0.909767
11.300017	0.1	0.907527
11.301683	0.1	0.904216
11.303350	0.1	0.901273
11.305017	0.1	0.898778
11.306683	0.1	0.895248
11.308350	0.1	0.890112
11.310017	0.1	0.884882
11.311683	0.1	0.881772
11.313350	0.1	0.881799
11.315017	0.1	0.883918
11.316683	0.1	0.885609
11.318350	0.1	0.884524
11.320017	0.1	0.879825
11.321683	0.1	0.872226
11.323350	0.1	0.863401
11.325017	0.1	0.855378
11.326683	0.1	0.849562
11.328350	0.1	0.845823
11.330017	0.1	0.843010
11.331683	0.1	0.840020
11.333350	0.1	0.836244
11.335017	0.1	0.831955
11.336683	0.1	0.828300
11.338350	0.1	0.826516
11.340017	0.1	0.827126
11.341683	0.1	0.829333
11.343350	0.1	0.831350
11.345017	0.1	0.832193
11.346683	0.1	0.832137
11.348350	0.1	0.830991
11.350017	0.1	0.827885
11.351683	0.1	0.822558
11.353350	0.1	0.815443
11.355017	0.1	0.807159
11.356683	0.1	0.798092
11.358350	0.1	0.788560
11.360017	0.1	0.779745
11.361683	0.1	0.773342
11.363350	0.1	0.770185
11.365017	0.1	0.769803
11.366683	0.1	0.770842
11.368350	0.1	0.771792
11.370017	0.1	0.772299
11.371683	0.1	0.772993
11.373350	0.1	0.773845
11.375017	0.1	0.774525
11.376683	0.1	0.775387
11.378350	0.1	0.776476
11.380017	0.1	0.777300
11.381683	0.1	0.777957
11.383350	0.1	0.778735
11.385017	0.1	0.779238
11.386683	0.1	0.778507
11.388350	0.1	0.775266
11.390017	0.1	0.768602
11.391683	0.1	0.759959
11.393350	0.1	0.753519
11.395017	0.1	0.752416
11.396683	0.1	0.755736
11.398350	0.1	0.760667
11.400017	0.1	0.765380
11.401683	0.1	0.769240
11.403350	0.1	0.772220
11.405017	0.1	0.774302
11.406683	0.1	0.775140
11.408350	0.1	0.774744
11.410017	0.1	0.773906
11.411683	0.1	0.773678
11.413350	0.1	0.774795
11.415017	0.1	0.777091
11.416683	0.1	0.779149
11.418350	0.1	0.779149
11.420017	0.1	0.776090
11.421683	0.1	0.770483
11.423350	0.1	0.764378
11.425017	0.1	0.759866
11.426683	0.1	0.757058
11.428350	0.1	0.754478
11.430017	0.1	0.750814
11.431683	0.1	0.745817
11.433350	0.1	0.740592
11.435017	0.1	0.736895
11.436683	0.1	0.735885
11.438350	0.1	0.738068
11.440017	0.1	0.743698
11.441683	0.1	0.751852
11.443350	0.1	0.759531
11.445017	0.1	0.763279
11.446683	0.1	0.762083
11.448350	0.1	0.757999
11.450017	0.1	0.753994
11.451683	0.1	0.752057
11.453350	0.1	0.752504
11.455017	0.1	0.754180
11.456683	0.1	0.755819
11.458350	0.1	0.757007
11.460017	0.1	0.757659
11.461683	0.1	0.757729
11.463350	0.1	0.757473
11.465017	0.1	0.757365
11.466683	0.1	0.758157
11.468350	0.1	0.760392
11.470017	0.1	0.763084
11.471683	0.1	0.764024
11.473350	0.1	0.762311
11.475017	0.1	0.759559
11.476683	0.1	0.758069
11.478350	0.1	0.758381
11.480017	0.1	0.759135
11.481683	0.1	0.758776
11.483350	0.1	0.757058
11.485017	0.1	0.755214
11.486683	0.1	0.754907
11.488350	0.1	0.757063
11.490017	0.1	0.761212
11.491683	0.1	0.765640
11.493350	0.1	0.768173
11.495017	0.1	0.767503
11.496683	0.1	0.764276
11.498350	0.1	0.760481
11.500017	0.1	0.757887
11.501683	0.1	0.756942
11.503350	0.1	0.756909
11.505017	0.1	0.756998
11.506683	0.1	0.757035
11.508350	0.1	0.756979
11.510017	0.1	0.756467
11.511683	0.1	0.755116
11.513350	0.1	0.753379
11.515017	0.1	0.752560
11.516683	0.1	0.753696
11.518350	0.1	0.756532
11.520017	0.1	0.759582
11.521683	0.1	0.761356
11.523350	0.1	0.761668
11.525017	0.1	0.761300
11.526683	0.1	0.760891
11.528350	0.1	0.760695
11.530017	0.1	0.760471
11.531683	0.1	0.759279
11.533350	0.1	0.756467
11.535017	0.1	0.752229
11.536683	0.1	0.747265
11.538350	0.1	0.742958
11.540017	0.1	0.740765
11.541683	0.1	0.740699
11.543350	0.1	0.741342
11.545017	0.1	0.741249
11.546683	0.1	0.740001
11.548350	0.1	0.738460
11.550017	0.1	0.738134
11.551683	0.1	0.739917
11.553350	0.1	0.743493
11.555017	0.1	0.747778
11.556683	0.1	0.751093
11.558350	0.1	0.751382
11.560017	0.1	0.747493
11.561683	0.1	0.740485
11.563350	0.1	0.733435
11.565017	0.1	0.729230
11.566683	0.1	0.728215
11.568350	0.1	0.728294
11.570017	0.1	0.726935
11.571683	0.1	0.722776
11.573350	0.1	0.715759
11.575017	0.1	0.706762
11.576683	0.1	0.697863
11.578350	0.1	0.691996
11.580017	0.1	0.690939
11.581683	0.1	0.693300
11.583350	0.1	0.694911
11.585017	0.1	0.692145
11.586683	0.1	0.684978
11.588350	0.1	0.676615
11.590017	0.1	0.670557
11.591683	0.1	0.667772
11.593350	0.1	0.666892
11.595017	0.1	0.666538
11.596683	0.1	0.665942
11.598350	0.1	0.663940
11.600017	0.1	0.659768
11.601683	0.1	0.654594
11.603350	0.1	0.650282
11.605017	0.1	0.647446
11.606683	0.1	0.645523
11.608350	0.1	0.643181
11.610017	0.1	0.638757
11.611683	0.1	0.631711
11.613350	0.1	0.623004
11.615017	0.1	0.613937
11.616683	0.1	0.605625
11.618350	0.1	0.599176
11.620017	0.1	0.595269
11.621683	0.1	0.593388
11.623350	0.1	0.592233
11.625017	0.1	0.591013
11.626683	0.1	0.589406
11.628350	0.1	0.586333
11.630017	0.1	0.580736
11.631683	0.1	0.573909
11.633350	0.1	0.568833
11.635017	0.1	0.566780
11.636683	0.1	0.566249
11.638350	0.1	0.565122
11.640017	0.1	0.562016
11.641683	0.1	0.556572
11.643350	0.1	0.550365
11.645017	0.1	0.546449
11.646683	0.1	0.546877
11.648350	0.1	0.550807
11.650017	0.1	0.555022
11.651683	0.1	0.555762
11.653350	0.1	0.550961
11.655017	0.1	0.542272
11.656683	0.1	0.534682
11.658350	0.1	0.532190
11.660017	0.1	0.533797
11.661683	0.1	0.535287
11.663350	0.1	0.534160
11.665017	0.1	0.531254
11.666683	0.1	0.528842
11.668350	0.1	0.528339
11.670017	0.1	0.528884
11.671683	0.1	0.527967
11.673350	0.1	0.523585
11.675017	0.1	0.515720
11.676683	0.1	0.505759
11.678350	0.1	0.495627
11.680017	0.1	0.487738
11.681683	0.1	0.484129
11.683350	0.1	0.485014
11.685017	0.1	0.488479
11.686683	0.1	0.491748
11.688350	0.1	0.493145
11.690017	0.1	0.492455
11.691683	0.1	0.489829
11.693350	0.1	0.485815
11.695017	0.1	0.481666
11.696683	0.1	0.478062
11.698350	0.1	0.474383
11.700017	0.1	0.469917
11.701683	0.1	0.465042
11.703350	0.1	0.461079
11.705017	0.1	0.459617
11.706683	0.1	0.461573
11.708350	0.1	0.466164
11.710017	0.1	0.470672
11.711683	0.1	0.471985
11.713350	0.1	0.468600
11.715017	0.1	0.461326
11.716683	0.1	0.452702
11.718350	0.1	0.445098
11.720017	0.1	0.439244
11.721683	0.1	0.434895
11.723350	0.1	0.431491
11.725017	0.1	0.427868
11.726683	0.1	0.423067
11.728350	0.1	0.417675
11.730017	0.1	0.413535
11.731683	0.1	0.412045
11.733350	0.1	0.412860
11.735017	0.1	0.414336
11.736683	0.1	0.415011
11.738350	0.1	0.414154
11.740017	0.1	0.411598
11.741683	0.1	0.407714
11.743350	0.1	0.403179
11.745017	0.1	0.398662
11.746683	0.1	0.394881
11.748350	0.1	0.392450
11.750017	0.1	0.391523
11.751683	0.1	0.391868
11.753350	0.1	0.392995
11.755017	0.1	0.394573
11.756683	0.1	0.397363
11.758350	0.1	0.402345
11.760017	0.1	0.408464
11.761683	0.1	0.413051
11.763350	0.1	0.414550
11.765017	0.1	0.413340
11.766683	0.1	0.410648
11.768350	0.1	0.407691
11.770017	0.1	0.405163
11.771683	0.1	0.403081
11.773350	0.1	0.401339
11.775017	0.1	0.400143
11.776683	0.1	0.400059
11.778350	0.1	0.401321
11.780017	0.1	0.402569
11.781683	0.1	0.401363
11.783350	0.1	0.396920
11.785017	0.1	0.391789
11.786683	0.1	0.389623
11.788350	0.1	0.391505
11.790017	0.1	0.395421
11.791683	0.1	0.399044
11.793350	0.1	0.402075
11.795017	0.1	0.405633
11.796683	0.1	0.410271
11.798350	0.1	0.414867
11.800017	0.1	0.417409
11.801683	0.1	0.416972
11.803350	0.1	0.414252
11.805017	0.1	0.410839
11.806683	0.1	0.408562
11.808350	0.1	0.408241
11.810017	0.1	0.408925
11.811683	0.1	0.409251
11.813350	0.1	0.409149
11.815017	0.1	0.409563
11.816683	0.1	0.410620
11.818350	0.1	0.411212
11.820017	0.1	0.411086
11.821683	0.1	0.411472
11.823350	0.1	0.413461
11.825017	0.1	0.417195
11.826683	0.1	0.421796
11.828350	0.1	0.425433
11.830017	0.1	0.426527
11.831683	0.1	0.424706
11.833350	0.1	0.420758
11.835017	0.1	0.416408
11.836683	0.1	0.413810
11.838350	0.1	0.414080
11.840017	0.1	0.416795
11.841683	0.1	0.421293
11.843350	0.1	0.426779
11.845017	0.1	0.431510
11.846683	0.1	0.434159
11.848350	0.1	0.435431
11.850017	0.1	0.436772
11.851683	0.1	0.437922
11.853350	0.1	0.437410
11.855017	0.1	0.435379
11.856683	0.1	0.433722
11.858350	0.1	0.433195
11.860017	0.1	0.432953
11.861683	0.1	0.433014
11.863350	0.1	0.434835
11.865017	0.1	0.439482
11.866683	0.1	0.447151
11.868350	0.1	0.457321
11.870017	0.1	0.467524
11.871683	0.1	0.474071
11.873350	0.1	0.475626
11.875017	0.1	0.474402
11.876683	0.1	0.473615
11.878350	0.1	0.474928
11.880017	0.1	0.478178
11.881683	0.1	0.482406
11.883350	0.1	0.486565
11.885017	0.1	0.489899
11.886683	0.1	0.492367
11.888350	0.1	0.494644
11.890017	0.1	0.497550
11.891683	0.1	0.501266
11.893350	0.1	0.504795
11.895017	0.1	0.507156
11.896683	0.1	0.509289
11.898350	0.1	0.513224
11.900017	0.1	0.519310
11.901683	0.1	0.525415
11.903350	0.1	0.529569
11.905017	0.1	0.531985
11.906683	0.1	0.533778
11.908350	0.1	0.535697
11.910017	0.1	0.538314
11.911683	0.1	0.541881
11.913350	0.1	0.546272
11.915017	0.1	0.551483
11.916683	0.1	0.558011
11.918350	0.1	0.566184
11.920017	0.1	0.575031
11.921683	0.1	0.582887
11.923350	0.1	0.589024
11.925017	0.1	0.593830
11.926683	0.1	0.598053
11.928350	0.1	0.602766
11.930017	0.1	0.609187
11.931683	0.1	0.617756
11.933350	0.1	0.627530
11.935017	0.1	0.636606
11.936683	0.1	0.643618
11.938350	0.1	0.649234
11.940017	0.1	0.655432
11.941683	0.1	0.662873
11.943350	0.1	0.669821
11.945017	0.1	0.674017
11.946683	0.1	0.675414
11.948350	0.1	0.676592
11.950017	0.1	0.680475
11.951683	0.1	0.688313
11.953350	0.1	0.699316
11.955017	0.1	0.711270
11.956683	0.1	0.721840
11.958350	0.1	0.730078
11.960017	0.1	0.736443
11.961683	0.1	0.741691
11.963350	0.1	0.746520
11.965017	0.1	0.751363
11.966683	0.1	0.755726
11.968350	0.1	0.759098
11.970017	0.1	0.762437
11.971683	0.1	0.767522
11.973350	0.1	0.775862
11.975017	0.1	0.788132
11.976683	0.1	0.803061
11.978350	0.1	0.817454
11.980017	0.1	0.828411
11.981683	0.1	0.835233
11.983350	0.1	0.839331
11.985017	0.1	0.843294
11.986683	0.1	0.849715
11.988350	0.1	0.859560
11.990017	0.1	0.871294
11.991683	0.1	0.882447
11.993350	0.1	0.891914
11.995017	0.1	0.900263
11.996683	0.1	0.908626
11.998350	0.1	0.918033
12.000017	0.1	0.929059
12.001683	0.1	0.941083
12.003350	0.1	0.952384
12.005017	0.1	0.961791
12.006683	0.1	0.969749
12.008350	0.1	0.977381
12.010017	0.1	0.985372
12.011683	0.1	0.993926
12.013350	0.1	1.002764
12.015017	0.1	1.011374
12.016683	0.1	1.019840
12.018350	0.1	1.028799
12.020017	0.1	1.038760
12.021683	0.1	1.050108
12.023350	0.1	1.063161
12.025017	0.1	1.077568
12.026683	0.1	1.092064
12.028350	0.1	1.104898
12.030017	0.1	1.114951
12.031683	0.1	1.123231
12.033350	0.1	1.132851
12.035017	0.1	1.146202
12.036683	0.1	1.162551
12.038350	0.1	1.179734
12.040017	0.1	1.196866
12.041683	0.1	1.214072
12.043350	0.1	1.231371
12.045017	0.1	1.248354
12.046683	0.1	1.264145
12.048350	0.1	1.278147
12.050017	0.1	1.290650
12.051683	0.1	1.302105
12.053350	0.1	1.312490
12.055017	0.1	1.321607
12.056683	0.1	1.330227
12.058350	0.1	1.340481
12.060017	0.1	1.354264
12.061683	0.1	1.371624
12.063350	0.1	1.391019
12.065017	0.1	1.410567
12.066683	0.1	1.428444
12.068350	0.1	1.443210
12.070017	0.1	1.454321
12.071683	0.1	1.462465
12.073350	0.1	1.469562
12.075017	0.1	1.477627
12.076683	0.1	1.487336
12.078350	0.1	1.497949
12.080017	0.1	1.507872
12.081683	0.1	1.515239
12.083350	0.1	1.519127
12.085017	0.1	1.520850
12.086683	0.1	1.523937
12.088350	0.1	1.531942
12.090017	0.1	1.545609
12.091683	0.1	1.561916
12.093350	0.1	1.576254
12.095017	0.1	1.585623
12.096683	0.1	1.590266
12.098350	0.1	1.593339
12.100017	0.1	1.598224
12.101683	0.1	1.605423
12.103350	0.1	1.612729
12.105017	0.1	1.617749
12.106683	0.1	1.620022
12.108350	0.1	1.621479
12.110017	0.1	1.624697
12.111683	0.1	1.630597
12.113350	0.1	1.638257
12.115017	0.1	1.646117
12.116683	0.1	1.652515
12.118350	0.1	1.656055
12.120017	0.1	1.656259
12.121683	0.1	1.653759
12.123350	0.1	1.649880
12.125017	0.1	1.646089
12.126683	0.1	1.644096
12.128350	0.1	1.645307
12.130017	0.1	1.649018
12.131683	0.1	1.652204
12.133350	0.1	1.651957
12.135017	0.1	1.647705
12.136683	0.1	1.641377
12.138350	0.1	1.636446
12.140017	0.1	1.636101
12.141683	0.1	1.641326
12.143350	0.1	1.650178
12.145017	0.1	1.658611
12.146683	0.1	1.663244
12.148350	0.1	1.663715
12.150017	0.1	1.661656
12.151683	0.1	1.658346
12.153350	0.1	1.654136
12.155017	0.1	1.649624
12.156683	0.1	1.645982
12.158350	0.1	1.643482
12.160017	0.1	1.640595
12.161683	0.1	1.635803
12.163350	0.1	1.629554
12.165017	0.1	1.623854
12.166683	0.1	1.621232
12.168350	0.1	1.623500
12.170017	0.1	1.629624
12.171683	0.1	1.635561
12.173350	0.1	1.637544
12.175017	0.1	1.634751
12.176683	0.1	1.628562
12.178350	0.1	1.620445
12.180017	0.1	1.610960
12.181683	0.1	1.600706
12.183350	0.1	1.591314
12.185017	0.1	1.584287
12.186683	0.1	1.579369
12.188350	0.1	1.575174
12.190017	0.1	1.571132
12.191683	0.1	1.567635
12.193350	0.1	1.564315
12.195017	0.1	1.560342
12.196683	0.1	1.556054
12.198350	0.1	1.552436
12.200017	0.1	1.549427
12.201683	0.1	1.545814
12.203350	0.1	1.541013
12.205017	0.1	1.536249
12.206683	0.1	1.532910
12.208350	0.1	1.530340
12.210017	0.1	1.526214
12.211683	0.1	1.518852
12.213350	0.1	1.508496
12.215017	0.1	1.496985
12.216683	0.1	1.486721
12.218350	0.1	1.479280
12.220017	0.1	1.474735
12.221683	0.1	1.472114
12.223350	0.1	1.470093
12.225017	0.1	1.467625
12.226683	0.1	1.464351
12.228350	0.1	1.460966
12.230017	0.1	1.459289
12.231683	0.1	1.460733
12.233350	0.1	1.464766
12.235017	0.1	1.469562
12.236683	0.1	1.473217
12.238350	0.1	1.474358
12.240017	0.1	1.472929
12.241683	0.1	1.470456
12.243350	0.1	1.469296
12.245017	0.1	1.471583
12.246683	0.1	1.478149
12.248350	0.1	1.487439
12.250017	0.1	1.495932
12.251683	0.1	1.500794
12.253350	0.1	1.501585
12.255017	0.1	1.499350
12.256683	0.1	1.495751
12.258350	0.1	1.493152
12.260017	0.1	1.494186
12.261683	0.1	1.500905
12.263350	0.1	1.513464
12.265017	0.1	1.528999
12.266683	0.1	1.543029
12.268350	0.1	1.552789
12.270017	0.1	1.559067
12.271683	0.1	1.565255
12.273350	0.1	1.574387
12.275017	0.1	1.586215
12.276683	0.1	1.597493
12.278350	0.1	1.605372
12.280017	0.1	1.610396
12.281683	0.1	1.616376
12.283350	0.1	1.626937
12.285017	0.1	1.641819
12.286683	0.1	1.657344
12.288350	0.1	1.670728
12.290017	0.1	1.682318
12.291683	0.1	1.693689
12.293350	0.1	1.705443
12.295017	0.1	1.716958
12.296683	0.1	1.727454
12.298350	0.1	1.737257
12.300017	0.1	1.747664
12.301683	0.1	1.759361
12.303350	0.1	1.772637
12.305017	0.1	1.788209
12.306683	0.1	1.805783
12.308350	0.1	1.823287
12.310017	0.1	1.838915
12.311683	0.1	1.852559
12.313350	0.1	1.864764
12.315017	0.1	1.875679
12.316683	0.1	1.885584
12.318350	0.1	1.895856
12.320017	0.1	1.908517
12.321683	0.1	1.924457
12.323350	0.1	1.942227
12.325017	0.1	1.959065
12.326683	0.1	1.973468
12.328350	0.1	1.986297
12.330017	0.1	1.999275
12.331683	0.1	2.013431
12.333350	0.1	2.029091
12.335017	0.1	2.046139
12.336683	0.1	2.063951
12.338350	0.1	2.081599
12.340017	0.1	2.098153
12.341683	0.1	2.112612
12.343350	0.1	2.124733
12.345017	0.1	2.136547
12.346683	0.1	2.151476
12.348350	0.1	2.171332
12.350017	0.1	2.194899
12.351683	0.1	2.219407
12.353350	0.1	2.242145
12.355017	0.1	2.260949
12.356683	0.1	2.275654
12.358350	0.1	2.289116
12.360017	0.1	2.304632
12.361683	0.1	2.322895
12.363350	0.1	2.342314
12.365017	0.1	2.360428
12.366683	0.1	2.375087
12.368350	0.1	2.385937
12.370017	0.1	2.394505
12.371683	0.1	2.403469
12.373350	0.1	2.416261
12.375017	0.1	2.435246
12.376683	0.1	2.459562
12.378350	0.1	2.485937
12.380017	0.1	2.511651
12.381683	0.1	2.535800
12.383350	0.1	2.558311
12.385017	0.1	2.579410
12.386683	0.1	2.600197
12.388350	0.1	2.621892
12.390017	0.1	2.644360
12.391683	0.1	2.666628
12.393350	0.1	2.688132
12.395017	0.1	2.708528
12.396683	0.1	2.727704
12.398350	0.1	2.746298
12.400017	0.1	2.765576
12.401683	0.1	2.786783
12.403350	0.1	2.810592
12.405017	0.1	2.836743
12.406683	0.1	2.864124
12.408350	0.1	2.891310
12.410017	0.1	2.917578
12.411683	0.1	2.943403
12.413350	0.1	2.968963
12.415017	0.1	2.992917
12.416683	0.1	3.014170
12.418350	0.1	3.034314
12.420017	0.1	3.056838
12.421683	0.1	3.083544
12.423350	0.1	3.112834
12.425017	0.1	3.141784
12.426683	0.1	3.168681
12.428350	0.1	3.193677
12.430017	0.1	3.218106
12.431683	0.1	3.243117
12.433350	0.1	3.268747
12.435017	0.1	3.294437
12.436683	0.1	3.319941
12.438350	0.1	3.345343
12.440017	0.1	3.370815
12.441683	0.1	3.396715
12.443350	0.1	3.423593
12.445017	0.1	3.451915
12.446683	0.1	3.481414
12.448350	0.1	3.510509
12.450017	0.1	3.536935
12.451683	0.1	3.559380
12.453350	0.1	3.578342
12.455017	0.1	3.595301
12.456683	0.1	3.611832
12.458350	0.1	3.629280
12.460017	0.1	3.647949
12.461683	0.1	3.666966
12.463350	0.1	3.685369
12.465017	0.1	3.702799
12.466683	0.1	3.719605
12.468350	0.1	3.736243
12.470017	0.1	3.752322
12.471683	0.1	3.767139
12.473350	0.1	3.780592
12.475017	0.1	3.792923
12.476683	0.1	3.804099
12.478350	0.1	3.813501
12.480017	0.1	3.820430
12.481683	0.1	3.825100
12.483350	0.1	3.829021
12.485017	0.1	3.834264
12.486683	0.1	3.841757
12.488350	0.1	3.850483
12.490017	0.1	3.858791
12.491683	0.1	3.865552
12.493350	0.1	3.869757
12.495017	0.1	3.870521
12.496683	0.1	3.868314
12.498350	0.1	3.865259
12.500017	0.1	3.863312
12.501683	0.1	3.862572
12.503350	0.1	3.861869
12.505017	0.1	3.860346
12.506683	0.1	3.857859
12.508350	0.1	3.854656
12.510017	0.1	3.850968
12.511683	0.1	3.846902
12.513350	0.1	3.843005
12.515017	0.1	3.839885
12.516683	0.1	3.837142
12.518350	0.1	3.833757
12.520017	0.1	3.829398
12.521683	0.1	3.824914
12.523350	0.1	3.821701
12.525017	0.1	3.819908
12.526683	0.1	3.817491
12.528350	0.1	3.812090
12.530017	0.1	3.803475
12.531683	0.1	3.793472
12.533350	0.1	3.784178
12.535017	0.1	3.776858
12.536683	0.1	3.771908
12.538350	0.1	3.768764
12.540017	0.1	3.766064
12.541683	0.1	3.763000
12.543350	0.1	3.760159
12.545017	0.1	3.758231
12.546683	0.1	3.756392
12.548350	0.1	3.752569
12.550017	0.1	3.745398
12.551683	0.1	3.735465
12.553350	0.1	3.724890
12.555017	0.1	3.716126
12.556683	0.1	3.710305
12.558350	0.1	3.706603
12.560017	0.1	3.703446
12.561683	0.1	3.699390
12.563350	0.1	3.693216
12.565017	0.1	3.684699
12.566683	0.1	3.674920
12.568350	0.1	3.665658
12.570017	0.1	3.658738
12.571683	0.1	3.654873
12.573350	0.1	3.653085
12.575017	0.1	3.651432
12.576683	0.1	3.648098
12.578350	0.1	3.642091
12.580017	0.1	3.633425
12.581683	0.1	3.622943
12.583350	0.1	3.611925
12.585017	0.1	3.601015
12.586683	0.1	3.590002
12.588350	0.1	3.578849
12.590017	0.1	3.567874
12.591683	0.1	3.557550
12.593350	0.1	3.548493
12.595017	0.1	3.540413
12.596683	0.1	3.531333
12.598350	0.1	3.519389
12.600017	0.1	3.505261
12.601683	0.1	3.491351
12.603350	0.1	3.479053
12.605017	0.1	3.467784
12.606683	0.1	3.455686
12.608350	0.1	3.440646
12.610017	0.1	3.421702
12.611683	0.1	3.400180
12.613350	0.1	3.378866
12.615017	0.1	3.359625
12.616683	0.1	3.341916
12.618350	0.1	3.323490
12.620017	0.1	3.302442
12.621683	0.1	3.278488
12.623350	0.1	3.252849
12.625017	0.1	3.227391
12.626683	0.1	3.203410
12.628350	0.1	3.180881
12.630017	0.1	3.158897
12.631683	0.1	3.136420
12.633350	0.1	3.112662
12.635017	0.1	3.087074
12.636683	0.1	3.059469
12.638350	0.1	3.030342
12.640017	0.1	3.000451
12.641683	0.1	2.970221
12.643350	0.1	2.939678
12.645017	0.1	2.908697
12.646683	0.1	2.877428
12.648350	0.1	2.846806
12.650017	0.1	2.818373
12.651683	0.1	2.793078
12.653350	0.1	2.770368
12.655017	0.1	2.748678
12.656683	0.1	2.726382
12.658350	0.1	2.702195
12.660017	0.1	2.675299
12.661683	0.1	2.646050
12.663350	0.1	2.616094
12.665017	0.1	2.586511
12.666683	0.1	2.556848
12.668350	0.1	2.526948
12.670017	0.1	2.497914
12.671683	0.1	2.470710
12.673350	0.1	2.445546
12.675017	0.1	2.422421
12.676683	0.1	2.400749
12.678350	0.1	2.379208
12.680017	0.1	2.356917
12.681683	0.1	2.334425
12.683350	0.1	2.313266
12.685017	0.1	2.293773
12.686683	0.1	2.273549
12.688350	0.1	2.249395
12.690017	0.1	2.220622
12.691683	0.1	2.189525
12.693350	0.1	2.159388
12.695017	0.1	2.132519
12.696683	0.1	2.109404
12.698350	0.1	2.088868
12.700017	0.1	2.068859
12.701683	0.1	2.047499
12.703350	0.1	2.024225
12.705017	0.1	2.000015
12.706683	0.1	1.975922
12.708350	0.1	1.952434
12.710017	0.1	1.930338
12.711683	0.1	1.910380
12.713350	0.1	1.892494
12.715017	0.1	1.876010
12.716683	0.1	1.860159
12.718350	0.1	1.844531
12.720017	0.1	1.828363
12.721683	0.1	1.810454
12.723350	0.1	1.790943
12.725017	0.1	1.771967
12.726683	0.1	1.755729
12.728350	0.1	1.742658
12.730017	0.1	1.731697
12.731683	0.1	1.721540
12.733350	0.1	1.710956
12.735017	0.1	1.698690
12.736683	0.1	1.683924
12.738350	0.1	1.666523
12.740017	0.1	1.646988
12.741683	0.1	1.626532
12.743350	0.1	1.606783
12.745017	0.1	1.589102
12.746683	0.1	1.574270
12.748350	0.1	1.562727
12.750017	0.1	1.554429
12.751683	0.1	1.548575
12.753350	0.1	1.544221
12.755017	0.1	1.541162
12.756683	0.1	1.539635
12.758350	0.1	1.539025
12.760017	0.1	1.537264
12.761683	0.1	1.532119
12.763350	0.1	1.523625
12.765017	0.1	1.514452
12.766683	0.1	1.507020
12.768350	0.1	1.501194
12.770017	0.1	1.495942
12.771683	0.1	1.491425
12.773350	0.1	1.488356
12.775017	0.1	1.486833
12.776683	0.1	1.486368
12.778350	0.1	1.486535
12.780017	0.1	1.487397
12.781683	0.1	1.488938
12.783350	0.1	1.490591
12.785017	0.1	1.491681
12.786683	0.1	1.492044
12.788350	0.1	1.491862
12.790017	0.1	1.491401
12.791683	0.1	1.491327
12.793350	0.1	1.493031
12.795017	0.1	1.497753
12.796683	0.1	1.505311
12.798350	0.1	1.514005
12.800017	0.1	1.521474
12.801683	0.1	1.525879
12.803350	0.1	1.527281
12.805017	0.1	1.527979
12.806683	0.1	1.530554
12.808350	0.1	1.535583
12.810017	0.1	1.542177
12.811683	0.1	1.550051
12.813350	0.1	1.559770
12.815017	0.1	1.571579
12.816683	0.1	1.585246
12.818350	0.1	1.600012
12.820017	0.1	1.614080
12.821683	0.1	1.625433
12.823350	0.1	1.634066
12.825017	0.1	1.642569
12.826683	0.1	1.654048
12.828350	0.1	1.669726
12.830017	0.1	1.687938
12.831683	0.1	1.705368
12.833350	0.1	1.720130
12.835017	0.1	1.733424
12.836683	0.1	1.747524
12.838350	0.1	1.763301
12.840017	0.1	1.780340
12.841683	0.1	1.798053
12.843350	0.1	1.815604
12.845017	0.1	1.831623
12.846683	0.1	1.845378
12.848350	0.1	1.857956
12.850017	0.1	1.871390
12.851683	0.1	1.886864
12.853350	0.1	1.904476
12.855017	0.1	1.923894
12.856683	0.1	1.944499
12.858350	0.1	1.965277
12.860017	0.1	1.985151
12.861683	0.1	2.003619
12.863350	0.1	2.020979
12.865017	0.1	2.037734
12.866683	0.1	2.054172
12.868350	0.1	2.070633
12.870017	0.1	2.087969
12.871683	0.1	2.107709
12.873350	0.1	2.131150
12.875017	0.1	2.157595
12.876683	0.1	2.183984
12.878350	0.1	2.207099
12.880017	0.1	2.225796
12.881683	0.1	2.240962
12.883350	0.1	2.253805
12.885017	0.1	2.265209
12.886683	0.1	2.276557
12.888350	0.1	2.289219
12.890017	0.1	2.303342
12.891683	0.1	2.318430
12.893350	0.1	2.334164
12.895017	0.1	2.349894
12.896683	0.1	2.364437
12.898350	0.1	2.377159
12.900017	0.1	2.388842
12.901683	0.1	2.400749
12.903350	0.1	2.412824
12.905017	0.1	2.423087
12.906683	0.1	2.429606
12.908350	0.1	2.433015
12.910017	0.1	2.436326
12.911683	0.1	2.442650
12.913350	0.1	2.453323
12.915017	0.1	2.467530
12.916683	0.1	2.482971
12.918350	0.1	2.496652
12.920017	0.1	2.506040
12.921683	0.1	2.510417
12.923350	0.1	2.511237
12.925017	0.1	2.511507
12.926683	0.1	2.513980
12.928350	0.1	2.519134
12.930017	0.1	2.525137
12.931683	0.1	2.529221
12.933350	0.1	2.529966
12.935017	0.1	2.529039
12.936683	0.1	2.529086
12.938350	0.1	2.530338
12.940017	0.1	2.531256
12.941683	0.1	2.530920
12.943350	0.1	2.529589
12.945017	0.1	2.528117
12.946683	0.1	2.526487
12.948350	0.1	2.522748
12.950017	0.1	2.515479
12.951683	0.1	2.506194
12.953350	0.1	2.497546
12.955017	0.1	2.491092
12.956683	0.1	2.487493
12.958350	0.1	2.486855
12.960017	0.1	2.488247
12.961683	0.1	2.489639
12.963350	0.1	2.489337
12.965017	0.1	2.487148
12.966683	0.1	2.483674
12.968350	0.1	2.479255
12.970017	0.1	2.473714
12.971683	0.1	2.466510
12.973350	0.1	2.457257
12.975017	0.1	2.446375
12.976683	0.1	2.435287
12.978350	0.1	2.425769
12.980017	0.1	2.418696
12.981683	0.1	2.413807
12.983350	0.1	2.410202
12.985017	0.1	2.405988
12.986683	0.1	2.398868
12.988350	0.1	2.388246
12.990017	0.1	2.375464
12.991683	0.1	2.361671
12.993350	0.1	2.346840
12.995017	0.1	2.331282
12.996683	0.1	2.316479
12.998350	0.1	2.303883
13.000017	0.1	2.293796
13.001683	0.1	2.285405
13.003350	0.1	2.276748
13.005017	0.1	2.264571
13.006683	0.1	2.245773
13.008350	0.1	2.220138
13.010017	0.1	2.190908
13.011683	0.1	2.162401
13.013350	0.1	2.137427
13.015017	0.1	2.116584
13.016683	0.1	2.098535
13.018350	0.1	2.080472
13.020017	0.1	2.059564
13.021683	0.1	2.035229
13.023350	0.1	2.009599
13.025017	0.1	1.985175
13.026683	0.1	1.962581
13.028350	0.1	1.940830
13.030017	0.1	1.918836
13.031683	0.1	1.896508
13.033350	0.1	1.874520
13.035017	0.1	1.853248
13.036683	0.1	1.832554
13.038350	0.1	1.811772
13.040017	0.1	1.788968
13.041683	0.1	1.762137
13.043350	0.1	1.731641
13.045017	0.1	1.700018
13.046683	0.1	1.669880
13.048350	0.1	1.642345
13.050017	0.1	1.616795
13.051683	0.1	1.591952
13.053350	0.1	1.567234
13.055017	0.1	1.543276
13.056683	0.1	1.521227
13.058350	0.1	1.501231
13.060017	0.1	1.481762
13.061683	0.1	1.460416
13.063350	0.1	1.435447
13.065017	0.1	1.407722
13.066683	0.1	1.380928
13.068350	0.1	1.358856
13.070017	0.1	1.342469
13.071683	0.1	1.330161
13.073350	0.1	1.319512
13.075017	0.1	1.308229
13.076683	0.1	1.295144
13.078350	0.1	1.281085
13.080017	0.1	1.267702
13.081683	0.1	1.255684
13.083350	0.1	1.244405
13.085017	0.1	1.232880
13.086683	0.1	1.220657
13.088350	0.1	1.207725
13.090017	0.1	1.194542
13.091683	0.1	1.182584
13.093350	0.1	1.173792
13.095017	0.1	1.168433
13.096683	0.1	1.164083
13.098350	0.1	1.157648
13.100017	0.1	1.148200
13.101683	0.1	1.137042
13.103350	0.1	1.125634
13.105017	0.1	1.115007
13.106683	0.1	1.106141
13.108350	0.1	1.099445
13.110017	0.1	1.094835
13.111683	0.1	1.092213
13.113350	0.1	1.091203
13.115017	0.1	1.091138
13.116683	0.1	1.091110
13.118350	0.1	1.089694
13.120017	0.1	1.085829
13.121683	0.1	1.080134
13.123350	0.1	1.074537
13.125017	0.1	1.070485
13.126683	0.1	1.068041
13.128350	0.1	1.066690
13.130017	0.1	1.066327
13.131683	0.1	1.067007
13.133350	0.1	1.068022
13.135017	0.1	1.068064
13.136683	0.1	1.066742
13.138350	0.1	1.065428
13.140017	0.1	1.066234
13.141683	0.1	1.070132
13.143350	0.1	1.076134
13.145017	0.1	1.081894
13.146683	0.1	1.084930
13.148350	0.1	1.083943
13.150017	0.1	1.079449
13.151683	0.1	1.073447
13.153350	0.1	1.068460
13.155017	0.1	1.065978
13.156683	0.1	1.065549
13.158350	0.1	1.065824
13.160017	0.1	1.066308
13.161683	0.1	1.067524
13.163350	0.1	1.069740
13.165017	0.1	1.072204
13.166683	0.1	1.073880
13.168350	0.1	1.074439
13.170017	0.1	1.074271
13.171683	0.1	1.074178
13.173350	0.1	1.075137
13.175017	0.1	1.077848
13.176683	0.1	1.082467
13.178350	0.1	1.088353
13.180017	0.1	1.094569
13.181683	0.1	1.101005
13.183350	0.1	1.107706
13.185017	0.1	1.113703
13.186683	0.1	1.118355
13.188350	0.1	1.122719
13.190017	0.1	1.128116
13.191683	0.1	1.134225
13.193350	0.1	1.139464
13.195017	0.1	1.142654
13.196683	0.1	1.143785
13.198350	0.1	1.143841
13.200017	0.1	1.144265
13.201683	0.1	1.146202
13.203350	0.1	1.149653
13.205017	0.1	1.153224
13.206683	0.1	1.155878
13.208350	0.1	1.158542
13.210017	0.1	1.162719
13.211683	0.1	1.168507
13.213350	0.1	1.175012
13.215017	0.1	1.181453
13.216683	0.1	1.187357
13.218350	0.1	1.192396
13.220017	0.1	1.196247
13.221683	0.1	1.198975
13.223350	0.1	1.201718
13.225017	0.1	1.206426
13.226683	0.1	1.214226
13.228350	0.1	1.223995
13.230017	0.1	1.233066
13.231683	0.1	1.239739
13.233350	0.1	1.244922
13.235017	0.1	1.250696
13.236683	0.1	1.257705
13.238350	0.1	1.264680
13.240017	0.1	1.270170
13.241683	0.1	1.273714
13.243350	0.1	1.275525
13.245017	0.1	1.276727
13.246683	0.1	1.279502
13.248350	0.1	1.285439
13.250017	0.1	1.294548
13.251683	0.1	1.305924
13.253350	0.1	1.318413
13.255017	0.1	1.331107
13.256683	0.1	1.344159
13.258350	0.1	1.358991
13.260017	0.1	1.376537
13.261683	0.1	1.395363
13.263350	0.1	1.412570
13.265017	0.1	1.426409
13.266683	0.1	1.438041
13.268350	0.1	1.450866
13.270017	0.1	1.467406
13.271683	0.1	1.487420
13.273350	0.1	1.509646
13.275017	0.1	1.533288
13.276683	0.1	1.557092
13.278350	0.1	1.579393
13.280017	0.1	1.599751
13.281683	0.1	1.619584
13.283350	0.1	1.641060
13.285017	0.1	1.665703
13.286683	0.1	1.694006
13.288350	0.1	1.725992
13.290017	0.1	1.761564
13.291683	0.1	1.800330
13.293350	0.1	1.841537
13.295017	0.1	1.884224
13.296683	0.1	1.927232
13.298350	0.1	1.969752
13.300017	0.1	2.011913
13.301683	0.1	2.054456
13.303350	0.1	2.097557
13.305017	0.1	2.140445
13.306683	0.1	2.182662
13.308350	0.1	2.225321
13.310017	0.1	2.270844
13.311683	0.1	2.321606
13.313350	0.1	2.377979
13.315017	0.1	2.437686
13.316683	0.1	2.497947
13.318350	0.1	2.558338
13.320017	0.1	2.620677
13.321683	0.1	2.686353
13.323350	0.1	2.755043
13.325017	0.1	2.825684
13.326683	0.1	2.897806
13.328350	0.1	2.971864
13.330017	0.1	3.048046
13.331683	0.1	3.125560
13.333350	0.1	3.203833
13.335017	0.1	3.283531
13.336683	0.1	3.365884
13.338350	0.1	3.451831
13.340017	0.1	3.541317
13.341683	0.1	3.632982
13.343350	0.1	3.725369
13.345017	0.1	3.818353
13.346683	0.1	3.913105
13.348350	0.1	4.011616
13.350017	0.1	4.115985
13.351683	0.1	4.226919
13.353350	0.1	4.343004
13.355017	0.1	4.462129
13.356683	0.1	4.583392
13.358350	0.1	4.707244
13.360017	0.1	4.834491
13.361683	0.1	4.965542
13.363350	0.1	5.100165
13.365017	0.1	5.237958
13.366683	0.1	5.379114
13.368350	0.1	5.524335
13.370017	0.1	5.674125
13.371683	0.1	5.828282
13.373350	0.1	5.985759
13.375017	0.1	6.145677
13.376683	0.1	6.308658
13.378350	0.1	6.476589
13.380017	0.1	6.651399
13.381683	0.1	6.833714
13.383350	0.1	7.022028
13.385017	0.1	7.213713
13.386683	0.1	7.407418
13.388350	0.1	7.603685
13.390017	0.1	7.803408
13.391683	0.1	8.007009
13.393350	0.1	8.215080
13.395017	0.1	8.428115
13.396683	0.1	8.646059
13.398350	0.1	8.869166
13.400017	0.1	9.098030
13.401683	0.1	9.332057
13.403350	0.1	9.569125
13.405017	0.1	9.807101
13.406683	0.1	10.044994
13.408350	0.1	10.283133
13.410017	0.1	10.522525
13.411683	0.1	10.763728
13.413350	0.1	11.006193
13.415017	0.1	11.248258
13.416683	0.1	11.487654
13.418350	0.1	11.723051
13.420017	0.1	11.955071
13.421683	0.1	12.184833
13.423350	0.1	12.412132
13.425017	0.1	12.635873
13.426683	0.1	12.855358
13.428350	0.1	13.070540
13.430017	0.1	13.281740
13.431683	0.1	13.489388
13.433350	0.1	13.693557
13.435017	0.1	13.893833
13.436683	0.1	14.089271
13.438350	0.1	14.278442
13.440017	0.1	14.460650
13.441683	0.1	14.636200
13.443350	0.1	14.804425
13.445017	0.1	14.963229
13.446683	0.1	15.111542
13.448350	0.1	15.250831
13.450017	0.1	15.383582
13.451683	0.1	15.510856
13.453350	0.1	15.631584
13.455017	0.1	15.744073
13.456683	0.1	15.847832
13.458350	0.1	15.943716
13.460017	0.1	16.032732
13.461683	0.1	16.114842
13.463350	0.1	16.189227
13.465017	0.1	16.255961
13.466683	0.1	16.316311
13.468350	0.1	16.371021
13.470017	0.1	16.419617
13.471683	0.1	16.461248
13.473350	0.1	16.494999
13.475017	0.1	16.520629
13.476683	0.1	16.539563
13.478350	0.1	16.553965
13.480017	0.1	16.564662
13.481683	0.1	16.570603
13.483350	0.1	16.570124
13.485017	0.1	16.562911
13.486683	0.1	16.550934
13.488350	0.1	16.536899
13.490017	0.1	16.521849
13.491683	0.1	16.504363
13.493350	0.1	16.482091
13.495017	0.1	16.454551
13.496683	0.1	16.423380
13.498350	0.1	16.389168
13.500017	0.1	16.349703
13.501683	0.1	16.302187
13.503350	0.1	16.246284
13.505017	0.1	16.184282
13.506683	0.1	16.118162
13.508350	0.1	16.047684
13.510017	0.1	15.971898
13.511683	0.1	15.891260
13.513350	0.1	15.807385
13.515017	0.1	15.721363
13.516683	0.1	15.632799
13.518350	0.1	15.539839
13.520017	0.1	15.439959
13.521683	0.1	15.331963
13.523350	0.1	15.217504
13.525017	0.1	15.099449
13.526683	0.1	14.978880
13.528350	0.1	14.854423
13.530017	0.1	14.723977
13.531683	0.1	14.586630
13.533350	0.1	14.442923
13.535017	0.1	14.293855
13.536683	0.1	14.139460
13.538350	0.1	13.978365
13.540017	0.1	13.809581
13.541683	0.1	13.633850
13.543350	0.1	13.452410
13.545017	0.1	13.265666
13.546683	0.1	13.073394
13.548350	0.1	12.875646
13.550017	0.1	12.673377
13.551683	0.1	12.468207
13.553350	0.1	12.261365
13.555017	0.1	12.053023
13.556683	0.1	11.842325
13.558350	0.1	11.627451
13.560017	0.1	11.406839
13.561683	0.1	11.180732
13.563350	0.1	10.950342
13.565017	0.1	10.716366
13.566683	0.1	10.479093
13.568350	0.1	10.239067
13.570017	0.1	9.997287
13.571683	0.1	9.755241
13.573350	0.1	9.514787
13.575017	0.1	9.277021
13.576683	0.1	9.040623
13.578350	0.1	8.802232
13.580017	0.1	8.559637
13.581683	0.1	8.314108
13.583350	0.1	8.069044
13.585017	0.1	7.826868
13.586683	0.1	7.588058
13.588350	0.1	7.352820
13.590017	0.1	7.122392
13.591683	0.1	6.897901
13.593350	0.1	6.678849
13.595017	0.1	6.464110
13.596683	0.1	6.253575
13.598350	0.1	6.047566
13.600017	0.1	5.845521
13.601683	0.1	5.646371
13.603350	0.1	5.449243
13.605017	0.1	5.253595
13.606683	0.1	5.060062
13.608350	0.1	4.870677
13.610017	0.1	4.687402
13.611683	0.1	4.511373
13.613350	0.1	4.343428
13.615017	0.1	4.184176
13.616683	0.1	4.033851
13.618350	0.1	3.892351
13.620017	0.1	3.758734
13.621683	0.1	3.630961
13.623350	0.1	3.506853
13.625017	0.1	3.385656
13.626683	0.1	3.268374
13.628350	0.1	3.156182
13.630017	0.1	3.049094
13.631683	0.1	2.946542
13.633350	0.1	2.848161
13.635017	0.1	2.753600
13.636683	0.1	2.662796
13.638350	0.1	2.576667
13.640017	0.1	2.496261
13.641683	0.1	2.421318
13.643350	0.1	2.350425
13.645017	0.1	2.282127
13.646683	0.1	2.215719
13.648350	0.1	2.151555
13.650017	0.1	2.090856
13.651683	0.1	2.034777
13.653350	0.1	1.983312
13.655017	0.1	1.935279
13.656683	0.1	1.889593
13.658350	0.1	1.845900
13.660017	0.1	1.804125
13.661683	0.1	1.764577
13.663350	0.1	1.728106
13.665017	0.1	1.695044
13.666683	0.1	1.664483
13.668350	0.1	1.635393
13.670017	0.1	1.607756
13.671683	0.1	1.581907
13.673350	0.1	1.557660
13.675017	0.1	1.534862
13.676683	0.1	1.514349
13.678350	0.1	1.497325
13.680017	0.1	1.483387
13.681683	0.1	1.470260
13.683350	0.1	1.455708
13.685017	0.1	1.439108
13.686683	0.1	1.421510
13.688350	0.1	1.404639
13.690017	0.1	1.389193
13.691683	0.1	1.374152
13.693350	0.1	1.358152
13.695017	0.1	1.341118
13.696683	0.1	1.324010
13.698350	0.1	1.308052
13.700017	0.1	1.294329
13.701683	0.1	1.282953
13.703350	0.1	1.273579
13.705017	0.1	1.266156
13.706683	0.1	1.259949
13.708350	0.1	1.253611
13.710017	0.1	1.246505
13.711683	0.1	1.238966
13.713350	0.1	1.231581
13.715017	0.1	1.224191
13.716683	0.1	1.215823
13.718350	0.1	1.206421
13.720017	0.1	1.197746
13.721683	0.1	1.191581
13.723350	0.1	1.187823
13.725017	0.1	1.185136
13.726683	0.1	1.182137
13.728350	0.1	1.177634
13.730017	0.1	1.170989
13.731683	0.1	1.163064
13.733350	0.1	1.156088
13.735017	0.1	1.151594
13.736683	0.1	1.148987
13.738350	0.1	1.146421
13.740017	0.1	1.142300
13.741683	0.1	1.136386
13.743350	0.1	1.129876
13.745017	0.1	1.124297
13.746683	0.1	1.120400
13.748350	0.1	1.118286
13.750017	0.1	1.117988
13.751683	0.1	1.119371
13.753350	0.1	1.121992
13.755017	0.1	1.125303
13.756683	0.1	1.128567
13.758350	0.1	1.131208
13.760017	0.1	1.133159
13.761683	0.1	1.134272
13.763350	0.1	1.134267
13.765017	0.1	1.133536
13.766683	0.1	1.133140
13.768350	0.1	1.133606
13.770017	0.1	1.134155
13.771683	0.1	1.133671
13.773350	0.1	1.131939
13.775017	0.1	1.129839
13.776683	0.1	1.128758
13.778350	0.1	1.129392
13.780017	0.1	1.131296
13.781683	0.1	1.133918
13.783350	0.1	1.136810
13.785017	0.1	1.139343
13.786683	0.1	1.141820
13.788350	0.1	1.145299
13.790017	0.1	1.149895
13.791683	0.1	1.154598
13.793350	0.1	1.158128
13.795017	0.1	1.159562
13.796683	0.1	1.158924
13.798350	0.1	1.156935
13.800017	0.1	1.154505
13.801683	0.1	1.152456
13.803350	0.1	1.151362
13.805017	0.1	1.151375
13.806683	0.1	1.152232
13.808350	0.1	1.154034
13.810017	0.1	1.157471
13.811683	0.1	1.162700
13.813350	0.1	1.168447
13.815017	0.1	1.172847
13.816683	0.1	1.175045
13.818350	0.1	1.175706
13.820017	0.1	1.175841
13.821683	0.1	1.175744
13.823350	0.1	1.175539
13.825017	0.1	1.176032
13.826683	0.1	1.177969
13.828350	0.1	1.180763
13.830017	0.1	1.183073
13.831683	0.1	1.184996
13.833350	0.1	1.188158
13.835017	0.1	1.193462
13.836683	0.1	1.200270
13.838350	0.1	1.207343
13.840017	0.1	1.213122
13.841683	0.1	1.216163
13.843350	0.1	1.216559
13.845017	0.1	1.216275
13.846683	0.1	1.217620
13.848350	0.1	1.221807
13.850017	0.1	1.228456
13.851683	0.1	1.235781
13.853350	0.1	1.241947
13.855017	0.1	1.246780
13.856683	0.1	1.251367
13.858350	0.1	1.256717
13.860017	0.1	1.263311
13.861683	0.1	1.270333
13.863350	0.1	1.275721
13.865017	0.1	1.278394
13.866683	0.1	1.279563
13.868350	0.1	1.280662
13.870017	0.1	1.281668
13.871683	0.1	1.281961
13.873350	0.1	1.281248
13.875017	0.1	1.279572
13.876683	0.1	1.277444
13.878350	0.1	1.276080
13.880017	0.1	1.276606
13.881683	0.1	1.278436
13.883350	0.1	1.279912
13.885017	0.1	1.280825
13.886683	0.1	1.282371
13.888350	0.1	1.285328
13.890017	0.1	1.289407
13.891683	0.1	1.294063
13.893350	0.1	1.299204
13.895017	0.1	1.304434
13.896683	0.1	1.308415
13.898350	0.1	1.310152
13.900017	0.1	1.310483
13.901683	0.1	1.311176
13.903350	0.1	1.313249
13.905017	0.1	1.316695
13.906683	0.1	1.320946
13.908350	0.1	1.325109
13.910017	0.1	1.328639
13.911683	0.1	1.331544
13.913350	0.1	1.333896
13.915017	0.1	1.336010
13.916683	0.1	1.338967
13.918350	0.1	1.343642
13.920017	0.1	1.349542
13.921683	0.1	1.355479
13.923350	0.1	1.360690
13.925017	0.1	1.364802
13.926683	0.1	1.367675
13.928350	0.1	1.369547
13.930017	0.1	1.370888
13.931683	0.1	1.372173
13.933350	0.1	1.373938
13.935017	0.1	1.376611
13.936683	0.1	1.379754
13.938350	0.1	1.382460
13.940017	0.1	1.384672
13.941683	0.1	1.387256
13.943350	0.1	1.391345
13.945017	0.1	1.397883
13.946683	0.1	1.406963
13.948350	0.1	1.417603
13.950017	0.1	1.428202
13.951683	0.1	1.437068
13.953350	0.1	1.443410
13.955017	0.1	1.447801
13.956683	0.1	1.451247
13.958350	0.1	1.454302
13.960017	0.1	1.457301
13.961683	0.1	1.461133
13.963350	0.1	1.467066
13.965017	0.1	1.475737
13.966683	0.1	1.486205
13.968350	0.1	1.496333
13.970017	0.1	1.504621
13.971683	0.1	1.511103
13.973350	0.1	1.516431
13.975017	0.1	1.521120
13.976683	0.1	1.525730
13.978350	0.1	1.530927
13.980017	0.1	1.536850
13.981683	0.1	1.543057
13.983350	0.1	1.549288
13.985017	0.1	1.556491
13.986683	0.1	1.566494
13.988350	0.1	1.579789
13.990017	0.1	1.594694
13.991683	0.1	1.609093
13.993350	0.1	1.621735
13.995017	0.1	1.632362
13.996683	0.1	1.641391
13.998350	0.1	1.649535
14.000017	0.1	1.657987
14.001683	0.1	1.667989
14.003350	0.1	1.679990
14.005017	0.1	1.694360
14.006683	0.1	1.711873
14.008350	0.1	1.732232
14.010017	0.1	1.753336
14.011683	0.1	1.772759
14.013350	0.1	1.789453
14.015017	0.1	1.804205
14.016683	0.1	1.818552
14.018350	0.1	1.833639
14.020017	0.1	1.849998
14.021683	0.1	1.867423
14.023350	0.1	1.884662
14.025017	0.1	1.900122
14.026683	0.1	1.913561
14.028350	0.1	1.926962
14.030017	0.1	1.943116
14.031683	0.1	1.963708
14.033350	0.1	1.988523
14.035017	0.1	2.015522
14.036683	0.1	2.042362
14.038350	0.1	2.068472
14.040017	0.1	2.094875
14.041683	0.1	2.122102
14.043350	0.1	2.149418
14.045017	0.1	2.175774
14.046683	0.1	2.200380
14.048350	0.1	2.222653
14.050017	0.1	2.243412
14.051683	0.1	2.265470
14.053350	0.1	2.291389
14.055017	0.1	2.321359
14.056683	0.1	2.353992
14.058350	0.1	2.387683
14.060017	0.1	2.420624
14.061683	0.1	2.451581
14.063350	0.1	2.481253
14.065017	0.1	2.511130
14.066683	0.1	2.541314
14.068350	0.1	2.571195
14.070017	0.1	2.600742
14.071683	0.1	2.629897
14.073350	0.1	2.658572
14.075017	0.1	2.687643
14.076683	0.1	2.718344
14.078350	0.1	2.750489
14.080017	0.1	2.782214
14.081683	0.1	2.811519
14.083350	0.1	2.837814
14.085017	0.1	2.861721
14.086683	0.1	2.883971
14.088350	0.1	2.905349
14.090017	0.1	2.927398
14.091683	0.1	2.951999
14.093350	0.1	2.979496
14.095017	0.1	3.007781
14.096683	0.1	3.034007
14.098350	0.1	3.057006
14.100017	0.1	3.077337
14.101683	0.1	3.096177
14.103350	0.1	3.115009
14.105017	0.1	3.135358
14.106683	0.1	3.158026
14.108350	0.1	3.182255
14.110017	0.1	3.205929
14.111683	0.1	3.227126
14.113350	0.1	3.245464
14.115017	0.1	3.261892
14.116683	0.1	3.277962
14.118350	0.1	3.294903
14.120017	0.1	3.312328
14.121683	0.1	3.328347
14.123350	0.1	3.341427
14.125017	0.1	3.351513
14.126683	0.1	3.360189
14.128350	0.1	3.369981
14.130017	0.1	3.382321
14.131683	0.1	3.395989
14.133350	0.1	3.407998
14.135017	0.1	3.415993
14.136683	0.1	3.419458
14.138350	0.1	3.419300
14.140017	0.1	3.417227
14.141683	0.1	3.415104
14.143350	0.1	3.414284
14.145017	0.1	3.415560
14.146683	0.1	3.419318
14.148350	0.1	3.425479
14.150017	0.1	3.432990
14.151683	0.1	3.439812
14.153350	0.1	3.444310
14.155017	0.1	3.446322
14.156683	0.1	3.446490
14.158350	0.1	3.445041
14.160017	0.1	3.441856
14.161683	0.1	3.437367
14.163350	0.1	3.432594
14.165017	0.1	3.428035
14.166683	0.1	3.422960
14.168350	0.1	3.416035
14.170017	0.1	3.406354
14.171683	0.1	3.394433
14.173350	0.1	3.382382
14.175017	0.1	3.371607
14.176683	0.1	3.360626
14.178350	0.1	3.347336
14.180017	0.1	3.332091
14.181683	0.1	3.316789
14.183350	0.1	3.302428
14.185017	0.1	3.288817
14.186683	0.1	3.275373
14.188350	0.1	3.261343
14.190017	0.1	3.245682
14.191683	0.1	3.227470
14.193350	0.1	3.206474
14.195017	0.1	3.183428
14.196683	0.1	3.159828
14.198350	0.1	3.137346
14.200017	0.1	3.117076
14.201683	0.1	3.098869
14.203350	0.1	3.081113
14.205017	0.1	3.061499
14.206683	0.1	3.038645
14.208350	0.1	3.013043
14.210017	0.1	2.986095
14.211683	0.1	2.958844
14.213350	0.1	2.931859
14.215017	0.1	2.905219
14.216683	0.1	2.878392
14.218350	0.1	2.850792
14.220017	0.1	2.822643
14.221683	0.1	2.795355
14.223350	0.1	2.770550
14.225017	0.1	2.748305
14.226683	0.1	2.727103
14.228350	0.1	2.705851
14.230017	0.1	2.685119
14.231683	0.1	2.665636
14.233350	0.1	2.646758
14.235017	0.1	2.627498
14.236683	0.1	2.607093
14.238350	0.1	2.584402
14.240017	0.1	2.559158
14.241683	0.1	2.532844
14.243350	0.1	2.506739
14.245017	0.1	2.480731
14.246683	0.1	2.454971
14.248350	0.1	2.431013
14.250017	0.1	2.411027
14.251683	0.1	2.396186
14.253350	0.1	2.385168
14.255017	0.1	2.374835
14.256683	0.1	2.362584
14.258350	0.1	2.347361
14.260017	0.1	2.329662
14.261683	0.1	2.311491
14.263350	0.1	2.295170
14.265017	0.1	2.282220
14.266683	0.1	2.273419
14.268350	0.1	2.268227
14.270017	0.1	2.264455
14.271683	0.1	2.259491
14.273350	0.1	2.252012
14.275017	0.1	2.242406
14.276683	0.1	2.231845
14.278350	0.1	2.221544
14.280017	0.1	2.211896
14.281683	0.1	2.201898
14.283350	0.1	2.190224
14.285017	0.1	2.177074
14.286683	0.1	2.164454
14.288350	0.1	2.154456
14.290017	0.1	2.148077
14.291683	0.1	2.145665
14.293350	0.1	2.146587
14.295017	0.1	2.148319
14.296683	0.1	2.147928
14.298350	0.1	2.144757
14.300017	0.1	2.140515
14.301683	0.1	2.137017
14.303350	0.1	2.134503
14.305017	0.1	2.132286
14.306683	0.1	2.130303
14.308350	0.1	2.129031
14.310017	0.1	2.128105
14.311683	0.1	2.126084
14.313350	0.1	2.121977
14.315017	0.1	2.116538
14.316683	0.1	2.111541
14.318350	0.1	2.108407
14.320017	0.1	2.107648
14.321683	0.1	2.108766
14.323350	0.1	2.110265
14.325017	0.1	2.110330
14.326683	0.1	2.108407
14.328350	0.1	2.105543
14.330017	0.1	2.103141
14.331683	0.1	2.101976
14.333350	0.1	2.102042
14.335017	0.1	2.102768
14.336683	0.1	2.103318
14.338350	0.1	2.102996
14.340017	0.1	2.102153
14.341683	0.1	2.102042
14.343350	0.1	2.103420
14.345017	0.1	2.106167
14.346683	0.1	2.109613
14.348350	0.1	2.112170
14.350017	0.1	2.111830
14.351683	0.1	2.108053
14.353350	0.1	2.102847
14.355017	0.1	2.099285
14.356683	0.1	2.099173
14.358350	0.1	2.102586
14.360017	0.1	2.109022
14.361683	0.1	2.117450
14.363350	0.1	2.125739
14.365017	0.1	2.131932
14.366683	0.1	2.135881
14.368350	0.1	2.138461
14.370017	0.1	2.140189
14.371683	0.1	2.141353
14.373350	0.1	2.142647
14.375017	0.1	2.145045
14.376683	0.1	2.149455
14.378350	0.1	2.155853
14.380017	0.1	2.162820
14.381683	0.1	2.168780
14.383350	0.1	2.173739
14.385017	0.1	2.179048
14.386683	0.1	2.185362
14.388350	0.1	2.191751
14.390017	0.1	2.196850
14.391683	0.1	2.200627
14.393350	0.1	2.204552
14.395017	0.1	2.210257
14.396683	0.1	2.219086
14.398350	0.1	2.232227
14.400017	0.1	2.249596
14.401683	0.1	2.268502
14.403350	0.1	2.284907
14.405017	0.1	2.296832
14.406683	0.1	2.305494
14.408350	0.1	2.312758
14.410017	0.1	2.319110
14.411683	0.1	2.324390
14.413350	0.1	2.329140
14.415017	0.1	2.334630
14.416683	0.1	2.342025
14.418350	0.1	2.351636
14.420017	0.1	2.362626
14.421683	0.1	2.373448
14.423350	0.1	2.383036
14.425017	0.1	2.391185
14.426683	0.1	2.397439
14.428350	0.1	2.401397
14.430017	0.1	2.404228
14.431683	0.1	2.407660
14.433350	0.1	2.412423
14.435017	0.1	2.418947
14.436683	0.1	2.428009
14.438350	0.1	2.439762
14.440017	0.1	2.453108
14.441683	0.1	2.466557
14.443350	0.1	2.479344
14.445017	0.1	2.492010
14.446683	0.1	2.505491
14.448350	0.1	2.519283
14.450017	0.1	2.531712
14.451683	0.1	2.541696
14.453350	0.1	2.549337
14.455017	0.1	2.555144
14.456683	0.1	2.559260
14.458350	0.1	2.562054
14.460017	0.1	2.565146
14.461683	0.1	2.570744
14.463350	0.1	2.580681
14.465017	0.1	2.595889
14.466683	0.1	2.614851
14.468350	0.1	2.633114
14.470017	0.1	2.646381
14.471683	0.1	2.653887
14.473350	0.1	2.658530
14.475017	0.1	2.664127
14.476683	0.1	2.672831
14.478350	0.1	2.684966
14.480017	0.1	2.700002
14.481683	0.1	2.716645
14.483350	0.1	2.733176
14.485017	0.1	2.748305
14.486683	0.1	2.761218
14.488350	0.1	2.771788
14.490017	0.1	2.781758
14.491683	0.1	2.794228
14.493350	0.1	2.810964
14.495017	0.1	2.831449
14.496683	0.1	2.854695
14.498350	0.1	2.879812
14.500017	0.1	2.905433
14.501683	0.1	2.930746
14.503350	0.1	2.956442
14.505017	0.1	2.983399
14.506683	0.1	3.011324
14.508350	0.1	3.039162
14.510017	0.1	3.066114
14.511683	0.1	3.092312
14.513350	0.1	3.118822
14.515017	0.1	3.147391
14.516683	0.1	3.180197
14.518350	0.1	3.218935
14.520017	0.1	3.263187
14.521683	0.1	3.310055
14.523350	0.1	3.355807
14.525017	0.1	3.398154
14.526683	0.1	3.437838
14.528350	0.1	3.477763
14.530017	0.1	3.520343
14.531683	0.1	3.566407
14.533350	0.1	3.616493
14.535017	0.1	3.671260
14.536683	0.1	3.729891
14.538350	0.1	3.790315
14.540017	0.1	3.851834
14.541683	0.1	3.915448
14.543350	0.1	3.981548
14.545017	0.1	4.049167
14.546683	0.1	4.117526
14.548350	0.1	4.187077
14.550017	0.1	4.258794
14.551683	0.1	4.333621
14.553350	0.1	4.412881
14.555017	0.1	4.497818
14.556683	0.1	4.587923
14.558350	0.1	4.680660
14.560017	0.1	4.773615
14.561683	0.1	4.866775
14.563350	0.1	4.962212
14.565017	0.1	5.061682
14.566683	0.1	5.165418
14.568350	0.1	5.272571
14.570017	0.1	5.381946
14.571683	0.1	5.492838
14.573350	0.1	5.605575
14.575017	0.1	5.720579
14.576683	0.1	5.837879
14.578350	0.1	5.957959
14.580017	0.1	6.081457
14.581683	0.1	6.207945
14.583350	0.1	6.336225
14.585017	0.1	6.465777
14.586683	0.1	6.596772
14.588350	0.1	6.729094
14.590017	0.1	6.862707
14.591683	0.1	6.998070
14.593350	0.1	7.135286
14.595017	0.1	7.273429
14.596683	0.1	7.411321
14.598350	0.1	7.549040
14.600017	0.1	7.688012
14.601683	0.1	7.829238
14.603350	0.1	7.972177
14.605017	0.1	8.114739
14.606683	0.1	8.254070
14.608350	0.1	8.388907
14.610017	0.1	8.521280
14.611683	0.1	8.654799
14.613350	0.1	8.791741
14.615017	0.1	8.932445
14.616683	0.1	9.075804
14.618350	0.1	9.219293
14.620017	0.1	9.359512
14.621683	0.1	9.493753
14.623350	0.1	9.621074
14.625017	0.1	9.742132
14.626683	0.1	9.858492
14.628350	0.1	9.971745
14.630017	0.1	10.082605
14.631683	0.1	10.191132
14.633350	0.1	10.297392
14.635017	0.1	10.401122
14.636683	0.1	10.501267
14.638350	0.1	10.596570
14.640017	0.1	10.686787
14.641683	0.1	10.772864
14.643350	0.1	10.855719
14.645017	0.1	10.936158
14.646683	0.1	11.015395
14.648350	0.1	11.093309
14.650017	0.1	11.167340
14.651683	0.1	11.235341
14.653350	0.1	11.297595
14.655017	0.1	11.354894
14.656683	0.1	11.407216
14.658350	0.1	11.455161
14.660017	0.1	11.500171
14.661683	0.1	11.542859
14.663350	0.1	11.582733
14.665017	0.1	11.619600
14.666683	0.1	11.653923
14.668350	0.1	11.686506
14.670017	0.1	11.718506
14.671683	0.1	11.750571
14.673350	0.1	11.781449
14.675017	0.1	11.808639
14.676683	0.1	11.830563
14.678350	0.1	11.847382
14.680017	0.1	11.860747
14.681683	0.1	11.873497
14.683350	0.1	11.888142
14.685017	0.1	11.905232
14.686683	0.1	11.924310
14.688350	0.1	11.945590
14.690017	0.1	11.969674
14.691683	0.1	11.996352
14.693350	0.1	12.024534
14.695017	0.1	12.053750
14.696683	0.1	12.085228
14.698350	0.1	12.120605
14.700017	0.1	12.159757
14.701683	0.1	12.201006
14.703350	0.1	12.244172
14.705017	0.1	12.292261
14.706683	0.1	12.349356
14.708350	0.1	12.417422
14.710017	0.1	12.495853
14.711683	0.1	12.583523
14.713350	0.1	12.680315
14.715017	0.1	12.786617
14.716683	0.1	12.902562
14.718350	0.1	13.027997
14.720017	0.1	13.162280
14.721683	0.1	13.303980
14.723350	0.1	13.451437
14.725017	0.1	13.604253
14.726683	0.1	13.764231
14.728350	0.1	13.934164
14.730017	0.1	14.116368
14.731683	0.1	14.312947
14.733350	0.1	14.525522
14.735017	0.1	14.753435
14.736683	0.1	14.993260
14.738350	0.1	15.240414
14.740017	0.1	15.491885
14.741683	0.1	15.748069
14.743350	0.1	16.011647
14.745017	0.1	16.284818
14.746683	0.1	16.567912
14.748350	0.1	16.859695
14.750017	0.1	17.157993
14.751683	0.1	17.459937
14.753350	0.1	17.762529
14.755017	0.1	18.064217
14.756683	0.1	18.366021
14.758350	0.1	18.669763
14.760017	0.1	18.975190
14.761683	0.1	19.279644
14.763350	0.1	19.579912
14.765017	0.1	19.873339
14.766683	0.1	20.157150
14.768350	0.1	20.428547
14.770017	0.1	20.686714
14.771683	0.1	20.933966
14.773350	0.1	21.173642
14.775017	0.1	21.406836
14.776683	0.1	21.631704
14.778350	0.1	21.844972
14.780017	0.1	22.043111
14.781683	0.1	22.223941
14.783350	0.1	22.387826
14.785017	0.1	22.536442
14.786683	0.1	22.671358
14.788350	0.1	22.793817
14.790017	0.1	22.903793
14.791683	0.1	22.999807
14.793350	0.1	23.080152
14.795017	0.1	23.143282
14.796683	0.1	23.188214
14.798350	0.1	23.216042
14.800017	0.1	23.230203
14.801683	0.1	23.234449
14.803350	0.1	23.230445
14.805017	0.1	23.217462
14.806683	0.1	23.193923
14.808350	0.1	23.158407
14.810017	0.1	23.110062
14.811683	0.1	23.049442
14.813350	0.1	22.978033
14.815017	0.1	22.897013
14.816683	0.1	22.807256
14.818350	0.1	22.710417
14.820017	0.1	22.609029
14.821683	0.1	22.505410
14.823350	0.1	22.400348
14.825017	0.1	22.292864
14.826683	0.1	22.181608
14.828350	0.1	22.066138
14.830017	0.1	21.946738
14.831683	0.1	21.823538
14.833350	0.1	21.696296
14.835017	0.1	21.564933
14.836683	0.1	21.429798
14.838350	0.1	21.291655
14.840017	0.1	21.151328
14.841683	0.1	21.009184
14.843350	0.1	20.865160
14.845017	0.1	20.719059
14.846683	0.1	20.570816
14.848350	0.1	20.420761
14.850017	0.1	20.268844
14.851683	0.1	20.113448
14.853350	0.1	19.952236
14.855017	0.1	19.783685
14.856683	0.1	19.607325
14.858350	0.1	19.423645
14.860017	0.1	19.234610
14.861683	0.1	19.043405
14.863350	0.1	18.852311
14.865017	0.1	18.660980
14.866683	0.1	18.467102
14.868350	0.1	18.268498
14.870017	0.1	18.064622
14.871683	0.1	17.855996
14.873350	0.1	17.642756
14.875017	0.1	17.424873
14.876683	0.1	17.202902
14.878350	0.1	16.977573
14.880017	0.1	16.749045
14.881683	0.1	16.516945
14.883350	0.1	16.281572
14.885017	0.1	16.044574
14.886683	0.1	15.808037
14.888350	0.1	15.573539
14.890017	0.1	15.341756
14.891683	0.1	15.112441
14.893350	0.1	14.884872
14.895017	0.1	14.658291
14.896683	0.1	14.432143
14.898350	0.1	14.206665
14.900017	0.1	13.983361
14.901683	0.1	13.764654
14.903350	0.1	13.552401
14.905017	0.1	13.346695
14.906683	0.1	13.146610
14.908350	0.1	12.952015
14.910017	0.1	12.764474
14.911683	0.1	12.585926
14.913350	0.1	12.417017
14.915017	0.1	12.257234
14.916683	0.1	12.105606
14.918350	0.1	11.961507
14.920017	0.1	11.825487
14.921683	0.1	11.699325
14.923350	0.1	11.585276
14.925017	0.1	11.484972
14.926683	0.1	11.398979
14.928350	0.1	11.327267
14.930017	0.1	11.269278
14.931683	0.1	11.223592
14.933350	0.1	11.188812
14.935017	0.1	11.164956
14.936683	0.1	11.153268
14.938350	0.1	11.155112
14.940017	0.1	11.171331
14.941683	0.1	11.202111
14.943350	0.1	11.246922
14.945017	0.1	11.304524
14.946683	0.1	11.373251
14.948350	0.1	11.451668
14.950017	0.1	11.539180
14.951683	0.1	11.636484
14.953350	0.1	11.745137
14.955017	0.1	11.866111
14.956683	0.1	11.999276
14.958350	0.1	12.144209
14.960017	0.1	12.300513
14.961683	0.1	12.467750
14.963350	0.1	12.645312
14.965017	0.1	12.831548
14.966683	0.1	13.023601
14.968350	0.1	13.219193
14.970017	0.1	13.418226
14.971683	0.1	13.622660
14.973350	0.1	13.834434
14.975017	0.1	14.053057
14.976683	0.1	14.275578
14.978350	0.1	14.499193
14.980017	0.1	14.723018
14.981683	0.1	14.947201
14.983350	0.1	15.171380
14.985017	0.1	15.394390
14.986683	0.1	15.615104
14.988350	0.1	15.832721
14.990017	0.1	16.046199
14.991683	0.1	16.254070
14.993350	0.1	16.455404
14.995017	0.1	16.650734
14.996683	0.1	16.841260
14.998350	0.1	17.026681
15.000017	0.1	17.204848
15.001683	0.1	17.374302
15.003350	0.1	17.535477
15.005017	0.1	17.688633
15.006683	0.1	17.832494
15.008350	0.1	17.965557
15.010017	0.1	18.087490
15.011683	0.1	18.198797
15.013350	0.1	18.299771
15.015017	0.1	18.390426
15.016683	0.1	18.470678
15.018350	0.1	18.539885
15.020017	0.1	18.597385
15.021683	0.1	18.643569
15.023350	0.1	18.679923
15.025017	0.1	18.707523
15.026683	0.1	18.725386
15.028350	0.1	18.731225
15.030017	0.1	18.724049
15.031683	0.1	18.704878
15.033350	0.1	18.675476
15.035017	0.1	18.636901
15.036683	0.1	18.589082
15.038350	0.1	18.531387
15.040017	0.1	18.463302
15.041683	0.1	18.384722
15.043350	0.1	18.295762
15.045017	0.1	18.196707
15.046683	0.1	18.088548
15.048350	0.1	17.972696
15.050017	0.1	17.849733
15.051683	0.1	17.719204
15.053350	0.1	17.580199
15.055017	0.1	17.431476
15.056683	0.1	17.272052
15.058350	0.1	17.102598
15.060017	0.1	16.925521
15.061683	0.1	16.743825
15.063350	0.1	16.559819
15.065017	0.1	16.374043
15.066683	0.1	16.185450
15.068350	0.1	15.992662
15.070017	0.1	15.794700
15.071683	0.1	15.591038
15.073350	0.1	15.381631
15.075017	0.1	15.167617
15.076683	0.1	14.951737
15.078350	0.1	14.736266
15.080017	0.1	14.520478
15.081683	0.1	14.301809
15.083350	0.1	14.079288
15.085017	0.1	13.854727
15.086683	0.1	13.630721
15.088350	0.1	13.408409
15.090017	0.1	13.187551
15.091683	0.1	12.967950
15.093350	0.1	12.750244
15.095017	0.1	12.535495
15.096683	0.1	12.324597
15.098350	0.1	12.118416
15.100017	0.1	11.918149
15.101683	0.1	11.724778
15.103350	0.1	11.538016
15.105017	0.1	11.355770
15.106683	0.1	11.174432
15.108350	0.1	10.991008
15.110017	0.1	10.806336
15.111683	0.1	10.625580
15.113350	0.1	10.454431
15.115017	0.1	10.295096
15.116683	0.1	10.146438
15.118350	0.1	10.006386
15.120017	0.1	9.873007
15.121683	0.1	9.744717
15.123350	0.1	9.621051
15.125017	0.1	9.503146
15.126683	0.1	9.392588
15.128350	0.1	9.289691
15.130017	0.1	9.193746
15.131683	0.1	9.104656
15.133350	0.1	9.023035
15.135017	0.1	8.948729
15.136683	0.1	8.880068
15.138350	0.1	8.814596
15.140017	0.1	8.751033
15.141683	0.1	8.690399
15.143350	0.1	8.634781
15.145017	0.1	8.585579
15.146683	0.1	8.543320
15.148350	0.1	8.508055
15.150017	0.1	8.479264
15.151683	0.1	8.456544
15.153350	0.1	8.440507
15.155017	0.1	8.431710
15.156683	0.1	8.429056
15.158350	0.1	8.430327
15.160017	0.1	8.433936
15.161683	0.1	8.439971
15.163350	0.1	8.450174
15.165017	0.1	8.466477
15.166683	0.1	8.489029
15.168350	0.1	8.515883
15.170017	0.1	8.544447
15.171683	0.1	8.573290
15.173350	0.1	8.603209
15.175017	0.1	8.636066
15.176683	0.1	8.672564
15.178350	0.1	8.711983
15.180017	0.1	8.753273
15.181683	0.1	8.795368
15.183350	0.1	8.837362
15.185017	0.1	8.879327
15.186683	0.1	8.922797
15.188350	0.1	8.969121
15.190017	0.1	9.017796
15.191683	0.1	9.067571
15.193350	0.1	9.118184
15.195017	0.1	9.170119
15.196683	0.1	9.223633
15.198350	0.1	9.278008
15.200017	0.1	9.331279
15.201683	0.1	9.381245
15.203350	0.1	9.426968
15.205017	0.1	9.469227
15.206683	0.1	9.509786
15.208350	0.1	9.550331
15.210017	0.1	9.591621
15.211683	0.1	9.633782
15.213350	0.1	9.676903
15.215017	0.1	9.719851
15.216683	0.1	9.759883
15.218350	0.1	9.795367
15.220017	0.1	9.827400
15.221683	0.1	9.857472
15.223350	0.1	9.885035
15.225017	0.1	9.908769
15.226683	0.1	9.928630
15.228350	0.1	9.945706
15.230017	0.1	9.960537
15.231683	0.1	9.971913
15.233350	0.1	9.977729
15.235017	0.1	9.977375
15.236683	0.1	9.972644
15.238350	0.1	9.965943
15.240017	0.1	9.958716
15.241683	0.1	9.951373
15.243350	0.1	9.943009
15.245017	0.1	9.931591
15.246683	0.1	9.915549
15.248350	0.1	9.894874
15.250017	0.1	9.870669
15.251683	0.1	9.844066
15.253350	0.1	9.815632
15.255017	0.1	9.785481
15.256683	0.1	9.753169
15.258350	0.1	9.717471
15.260017	0.1	9.677475
15.261683	0.1	9.633834
15.263350	0.1	9.588017
15.265017	0.1	9.540566
15.266683	0.1	9.490727
15.268350	0.1	9.437697
15.270017	0.1	9.381813
15.271683	0.1	9.324183
15.273350	0.1	9.266022
15.275017	0.1	9.208508
15.276683	0.1	9.152214
15.278350	0.1	9.096814
15.280017	0.1	9.041503
15.281683	0.1	8.985605
15.283350	0.1	8.928757
15.285017	0.1	8.870368
15.286683	0.1	8.810121
15.288350	0.1	8.749184
15.290017	0.1	8.689188
15.291683	0.1	8.630254
15.293350	0.1	8.571204
15.295017	0.1	8.511143
15.296683	0.1	8.450723
15.298350	0.1	8.392637
15.300017	0.1	8.340101
15.301683	0.1	8.294005
15.303350	0.1	8.251644
15.305017	0.1	8.209082
15.306683	0.1	8.164323
15.308350	0.1	8.117999
15.310017	0.1	8.072373
15.311683	0.1	8.030287
15.313350	0.1	7.993742
15.315017	0.1	7.962380
15.316683	0.1	7.934049
15.318350	0.1	7.907464
15.320017	0.1	7.883511
15.321683	0.1	7.863711
15.323350	0.1	7.848437
15.325017	0.1	7.836563
15.326683	0.1	7.826611
15.328350	0.1	7.818774
15.330017	0.1	7.815249
15.331683	0.1	7.818406
15.333350	0.1	7.829214
15.335017	0.1	7.846951
15.336683	0.1	7.869606
15.338350	0.1	7.894775
15.340017	0.1	7.920791
15.341683	0.1	7.947637
15.343350	0.1	7.977034
15.345017	0.1	8.011386
15.346683	0.1	8.051926
15.348350	0.1	8.097868
15.350017	0.1	8.148029
15.351683	0.1	8.202721
15.353350	0.1	8.263546
15.355017	0.1	8.331803
15.356683	0.1	8.406960
15.358350	0.1	8.486975
15.360017	0.1	8.569900
15.361683	0.1	8.654585
15.363350	0.1	8.741450
15.365017	0.1	8.832896
15.366683	0.1	8.931230
15.368350	0.1	9.037103
15.370017	0.1	9.150943
15.371683	0.1	9.273631
15.373350	0.1	9.404938
15.375017	0.1	9.542853
15.376683	0.1	9.684935
15.378350	0.1	9.830035
15.380017	0.1	9.979089
15.381683	0.1	10.135127
15.383350	0.1	10.302318
15.385017	0.1	10.483000
15.386683	0.1	10.675578
15.388350	0.1	10.876604
15.390017	0.1	11.084755
15.391683	0.1	11.301930
15.393350	0.1	11.530812
15.395017	0.1	11.772900
15.396683	0.1	12.028646
15.398350	0.1	12.298133
15.400017	0.1	12.581502
15.401683	0.1	12.879074
15.403350	0.1	13.191323
15.405017	0.1	13.518976
15.406683	0.1	13.863188
15.408350	0.1	14.226171
15.410017	0.1	14.610956
15.411683	0.1	15.019649
15.413350	0.1	15.452998
15.415017	0.1	15.911553
15.416683	0.1	16.396078
15.418350	0.1	16.907742
15.420017	0.1	17.448599
15.421683	0.1	18.020035
15.423350	0.1	18.621981
15.425017	0.1	19.255481
15.426683	0.1	19.923463
15.428350	0.1	20.628041
15.430017	0.1	21.369862
15.431683	0.1	22.149696
15.433350	0.1	22.968394
15.435017	0.1	23.826254
15.436683	0.1	24.724230
15.438350	0.1	25.664577
15.440017	0.1	26.649688
15.441683	0.1	27.682218
15.443350	0.1	28.765816
15.445017	0.1	29.903920
15.446683	0.1	31.097811
15.448350	0.1	32.346360
15.450017	0.1	33.648075
15.451683	0.1	35.003335
15.453350	0.1	36.414741
15.455017	0.1	37.886100
15.456683	0.1	39.420365
15.458350	0.1	41.017383
15.460017	0.1	42.674872
15.461683	0.1	44.392091
15.463350	0.1	46.171267
15.465017	0.1	48.016091
15.466683	0.1	49.929619
15.468350	0.1	51.912465
15.470017	0.1	53.963400
15.471683	0.1	56.082257
15.473350	0.1	58.270702
15.475017	0.1	60.530254
15.476683	0.1	62.861554
15.478350	0.1	65.266537
15.480017	0.1	67.749345
15.481683	0.1	70.313220
15.483350	0.1	72.958171
15.485017	0.1	75.683491
15.486683	0.1	78.490703
15.488350	0.1	81.383167
15.490017	0.1	84.364545
15.491683	0.1	87.438491
15.493350	0.1	90.608439
15.495017	0.1	93.877670
15.496683	0.1	97.250082
15.498350	0.1	100.730164
15.500017	0.1	104.322541
15.501683	0.1	108.032357
15.503350	0.1	111.864875
15.505017	0.1	115.824458
15.506683	0.1	119.915977
15.508350	0.1	124.146934
15.510017	0.1	128.526520
15.511683	0.1	133.063463
15.513350	0.1	137.765384
15.515017	0.1	142.639657
15.516683	0.1	147.694815
15.518350	0.1	152.940927
15.520017	0.1	158.388252
15.521683	0.1	164.045687
15.523350	0.1	169.920209
15.525017	0.1	176.016842
15.526683	0.1	182.339437
15.528350	0.1	188.891678
15.530017	0.1	195.676265
15.531683	0.1	202.693595
15.533350	0.1	209.942684
15.535017	0.1	217.421451
15.536683	0.1	225.124061
15.538350	0.1	233.039130
15.540017	0.1	241.151904
15.541683	0.1	249.447669
15.543350	0.1	257.911445
15.545017	0.1	266.523720
15.546683	0.1	275.257551
15.548350	0.1	284.079523
15.550017	0.1	292.952778
15.551683	0.1	301.840715
15.553350	0.1	310.708238
15.555017	0.1	319.519751
15.556683	0.1	328.237741
15.558350	0.1	336.822658
15.560017	0.1	345.232967
15.561683	0.1	353.426189
15.563350	0.1	361.360330
15.565017	0.1	368.995350
15.566683	0.1	376.295047
15.568350	0.1	383.228935
15.570017	0.1	389.772230
15.571683	0.1	395.902461
15.573350	0.1	401.596055
15.575017	0.1	406.829431
15.576683	0.1	411.582715
15.578350	0.1	415.842166
15.580017	0.1	419.600695
15.581683	0.1	422.857004
15.583350	0.1	425.614752
15.585017	0.1	427.882104
15.586683	0.1	429.669572
15.588350	0.1	430.988004
15.590017	0.1	431.848513
15.591683	0.1	432.262570
15.593350	0.1	432.242784
15.595017	0.1	431.805086
15.596683	0.1	430.969773
15.598350	0.1	429.760074
15.600017	0.1	428.198656
15.601683	0.1	426.305309
15.603350	0.1	424.098652
15.605017	0.1	421.600286
15.606683	0.1	418.835921
15.608350	0.1	415.830557
15.610017	0.1	412.603720
15.611683	0.1	409.170576
15.613350	0.1	405.545389
15.615017	0.1	401.743870
15.616683	0.1	397.784231
15.618350	0.1	393.684982
15.620017	0.1	389.461345
15.621683	0.1	385.124432
15.623350	0.1	380.682741
15.625017	0.1	376.143926
15.626683	0.1	371.516655
15.628350	0.1	366.812265
15.630017	0.1	362.044797
15.631683	0.1	357.227568
15.633350	0.1	352.369529
15.635017	0.1	347.476206
15.636683	0.1	342.552034
15.638350	0.1	337.600103
15.640017	0.1	332.621970
15.641683	0.1	327.619845
15.643350	0.1	322.599076
15.645017	0.1	317.567736
15.646683	0.1	312.533421
15.648350	0.1	307.500689
15.650017	0.1	302.471379
15.651683	0.1	297.446423
15.653350	0.1	292.427070
15.655017	0.1	287.415036
15.656683	0.1	282.412940
15.658350	0.1	277.425084
15.660017	0.1	272.456571
15.661683	0.1	267.511434
15.663350	0.1	262.592091
15.665017	0.1	257.699266
15.666683	0.1	252.831583
15.668350	0.1	247.987467
15.670017	0.1	243.168571
15.671683	0.1	238.380619
15.673350	0.1	233.630561
15.675017	0.1	228.922535
15.676683	0.1	224.256539
15.678350	0.1	219.631102
15.680017	0.1	215.046667
15.681683	0.1	210.505547
15.683350	0.1	206.009359
15.685017	0.1	201.558531
15.686683	0.1	197.154070
15.688350	0.1	192.798316
15.690017	0.1	188.493808
15.691683	0.1	184.242162
15.693350	0.1	180.044286
15.695017	0.1	175.901363
15.696683	0.1	171.815888
15.698350	0.1	167.791317
15.700017	0.1	163.830002
15.701683	0.1	159.931961
15.703350	0.1	156.095987
15.705017	0.1	152.320960
15.706683	0.1	148.606636
15.708350	0.1	144.954207
15.710017	0.1	141.365207
15.711683	0.1	137.839648
15.713350	0.1	134.376767
15.715017	0.1	130.977677
15.716683	0.1	127.646034
15.718350	0.1	124.385255
15.720017	0.1	121.195801
15.721683	0.1	118.075544
15.723350	0.1	115.022119
15.725017	0.1	112.034506
15.726683	0.1	109.112649
15.728350	0.1	106.256530
15.730017	0.1	103.466469
15.731683	0.1	100.743580
15.733350	0.1	98.088924
15.735017	0.1	95.502189
15.736683	0.1	92.981542
15.738350	0.1	90.525253
15.740017	0.1	88.133188
15.741683	0.1	85.806171
15.743350	0.1	83.544208
15.745017	0.1	81.345229
15.746683	0.1	79.205912
15.748350	0.1	77.124527
15.750017	0.1	75.101997
15.751683	0.1	73.140105
15.753350	0.1	71.240105
15.755017	0.1	69.402303
15.756683	0.1	67.624939
15.758350	0.1	65.904064
15.760017	0.1	64.235670
15.761683	0.1	62.617422
15.763350	0.1	61.048078
15.765017	0.1	59.527336
15.766683	0.1	58.056754
15.768350	0.1	56.638215
15.770017	0.1	55.270749
15.771683	0.1	53.950655
15.773350	0.1	52.674608
15.775017	0.1	51.441602
15.776683	0.1	50.251796
15.778350	0.1	49.104416
15.780017	0.1	47.997688
15.781683	0.1	46.929787
15.783350	0.1	45.898994
15.785017	0.1	44.904351
15.786683	0.1	43.946584
15.788350	0.1	43.026283
15.790017	0.1	42.141494
15.791683	0.1	41.288291
15.793350	0.1	40.462855
15.795017	0.1	39.663264
15.796683	0.1	38.890108
15.798350	0.1	38.145077
15.800017	0.1	37.429505
15.801683	0.1	36.743679
15.803350	0.1	36.086231
15.805017	0.1	35.454710
15.806683	0.1	34.847269
15.808350	0.1	34.263511
15.810017	0.1	33.703637
15.811683	0.1	33.166725
15.813350	0.1	32.650339
15.815017	0.1	32.152231
15.816683	0.1	31.671412
15.818350	0.1	31.207567
15.820017	0.1	30.760448
15.821683	0.1	30.329921
15.823350	0.1	29.915953
15.825017	0.1	29.518092
15.826683	0.1	29.135440
15.828350	0.1	28.767209
15.830017	0.1	28.412631
15.831683	0.1	28.070542
15.833350	0.1	27.739867
15.835017	0.1	27.420451
15.836683	0.1	27.112956
15.838350	0.1	26.818020
15.840017	0.1	26.535341
15.841683	0.1	26.263068
15.843350	0.1	25.998880
15.845017	0.1	25.742129
15.846683	0.1	25.493852
15.848350	0.1	25.255205
15.850017	0.1	25.027101
15.851683	0.1	24.809996
15.853350	0.1	24.603261
15.855017	0.1	24.405476
15.856683	0.1	24.214853
15.858350	0.1	24.029389
15.860017	0.1	23.847958
15.861683	0.1	23.671282
15.863350	0.1	23.501306
15.865017	0.1	23.339340
15.866683	0.1	23.184721
15.868350	0.1	23.035449
15.870017	0.1	22.889348
15.871683	0.1	22.744541
15.873350	0.1	22.600284
15.875017	0.1	22.457759
15.876683	0.1	22.318927
15.878350	0.1	22.185319
15.880017	0.1	22.058748
15.881683	0.1	21.941406
15.883350	0.1	21.834103
15.885017	0.1	21.735043
15.886683	0.1	21.639997
15.888350	0.1	21.544076
15.890017	0.1	21.444894
15.891683	0.1	21.344335
15.893350	0.1	21.247230
15.895017	0.1	21.158541
15.896683	0.1	21.080803
15.898350	0.1	21.012709
15.900017	0.1	20.949519
15.901683	0.1	20.885696
15.903350	0.1	20.818110
15.905017	0.1	20.747432
15.906683	0.1	20.677117
15.908350	0.1	20.611230
15.910017	0.1	20.552236
15.911683	0.1	20.500151
15.913350	0.1	20.453543
15.915017	0.1	20.410861
15.916683	0.1	20.370907
15.918350	0.1	20.332946
15.920017	0.1	20.296802
15.921683	0.1	20.263228
15.923350	0.1	20.233579
15.925017	0.1	20.208471
15.926683	0.1	20.187274
15.928350	0.1	20.168894
15.930017	0.1	20.152461
15.931683	0.1	20.137657
15.933350	0.1	20.125313
15.935017	0.1	20.117126
15.936683	0.1	20.114067
15.938350	0.1	20.115604
15.940017	0.1	20.120465
15.941683	0.1	20.127441
15.943350	0.1	20.135557
15.945017	0.1	20.144740
15.946683	0.1	20.156838
15.948350	0.1	20.174324
15.950017	0.1	20.197490
15.951683	0.1	20.224522
15.953350	0.1	20.253775
15.955017	0.1	20.284280
15.956683	0.1	20.314669
15.958350	0.1	20.344001
15.960017	0.1	20.374251
15.961683	0.1	20.409464
15.963350	0.1	20.451108
15.965017	0.1	20.496314
15.966683	0.1	20.541661
15.968350	0.1	20.586662
15.970017	0.1	20.632911
15.971683	0.1	20.681852
15.973350	0.1	20.733974
15.975017	0.1	20.789006
15.976683	0.1	20.846273
15.978350	0.1	20.905109
15.980017	0.1	20.964760
15.981683	0.1	21.024300
15.983350	0.1	21.082987
15.985017	0.1	21.140534
15.986683	0.1	21.197274
15.988350	0.1	21.254104
15.990017	0.1	21.311487
15.991683	0.1	21.368368
15.993350	0.1	21.422617
15.995017	0.1	21.473309
15.996683	0.1	21.522269
15.998350	0.1	21.572816
16.000017	0.1	21.627089
16.001683	0.1	21.684775
16.003350	0.1	21.743625
16.005017	0.1	21.800715
16.006683	0.1	21.853615
16.008350	0.1	21.901527
16.010017	0.1	21.945876
16.011683	0.1	21.988796
16.013350	0.1	22.031423
16.015017	0.1	22.074450
16.016683	0.1	22.118981
16.018350	0.1	22.165552
16.020017	0.1	22.213529
16.021683	0.1	22.261925
16.023350	0.1	22.309446
16.025017	0.1	22.354703
16.026683	0.1	22.397693
16.028350	0.1	22.439305
16.030017	0.1	22.479421
16.031683	0.1	22.517070
16.033350	0.1	22.551524
16.035017	0.1	22.583124
16.036683	0.1	22.613439
16.038350	0.1	22.644172
16.040017	0.1	22.676312
16.041683	0.1	22.710110
16.043350	0.1	22.744485
16.045017	0.1	22.777072
16.046683	0.1	22.806325
16.048350	0.1	22.833040
16.050017	0.1	22.859070
16.051683	0.1	22.885269
16.053350	0.1	22.910507
16.055017	0.1	22.931844
16.056683	0.1	22.946154
16.058350	0.1	22.952324
16.060017	0.1	22.951853
16.061683	0.1	22.948138
16.063350	0.1	22.944538
16.065017	0.1	22.941530
16.066683	0.1	22.936179
16.068350	0.1	22.925106
16.070017	0.1	22.906913
16.071683	0.1	22.881860
16.073350	0.1	22.851233
16.075017	0.1	22.817324
16.076683	0.1	22.782385
16.078350	0.1	22.747256
16.080017	0.1	22.710869
16.081683	0.1	22.671190
16.083350	0.1	22.626752
16.085017	0.1	22.577359
16.086683	0.1	22.523976
16.088350	0.1	22.468301
16.090017	0.1	22.411547
16.091683	0.1	22.353665
16.093350	0.1	22.293651
16.095017	0.1	22.230111
16.096683	0.1	22.161696
16.098350	0.1	22.087730
16.100017	0.1	22.008820
16.101683	0.1	21.927133
16.103350	0.1	21.845805
16.105017	0.1	21.767048
16.106683	0.1	21.690768
16.108350	0.1	21.615229
16.110017	0.1	21.539084
16.111683	0.1	21.462832
16.113350	0.1	21.387641
16.115017	0.1	21.313606
16.116683	0.1	21.240902
16.118350	0.1	21.171514
16.120017	0.1	21.107355
16.121683	0.1	21.047234
16.123350	0.1	20.988151
16.125017	0.1	20.928797
16.126683	0.1	20.869798
16.128350	0.1	20.812056
16.130017	0.1	20.756265
16.131683	0.1	20.702770
16.133350	0.1	20.651487
16.135017	0.1	20.602751
16.136683	0.1	20.557819
16.138350	0.1	20.517837
16.140017	0.1	20.482852
16.141683	0.1	20.452607
16.143350	0.1	20.427345
16.145017	0.1	20.406749
16.146683	0.1	20.389184
16.148350	0.1	20.373045
16.150017	0.1	20.357664
16.151683	0.1	20.343238
16.153350	0.1	20.331000
16.155017	0.1	20.322911
16.156683	0.1	20.320448
16.158350	0.1	20.324048
16.160017	0.1	20.332914
16.161683	0.1	20.345147
16.163350	0.1	20.358921
16.165017	0.1	20.373468
16.166683	0.1	20.389250
16.168350	0.1	20.407029
16.170017	0.1	20.426395
16.171683	0.1	20.446107
16.173350	0.1	20.465790
16.175017	0.1	20.486712
16.176683	0.1	20.511188
16.178350	0.1	20.540222
16.180017	0.1	20.571975
16.181683	0.1	20.603621
16.183350	0.1	20.634132
16.185017	0.1	20.665359
16.186683	0.1	20.700530
16.188350	0.1	20.741089
16.190017	0.1	20.785299
16.191683	0.1	20.830128
16.193350	0.1	20.873393
16.195017	0.1	20.914073
16.196683	0.1	20.952891
16.198350	0.1	20.992793
16.200017	0.1	21.036705
16.201683	0.1	21.085483
16.203350	0.1	21.138247
16.205017	0.1	21.192739
16.206683	0.1	21.246281
16.208350	0.1	21.297168
16.210017	0.1	21.344996
16.211683	0.1	21.391520
16.213350	0.1	21.440303
16.215017	0.1	21.493188
16.216683	0.1	21.548318
16.218350	0.1	21.602577
16.220017	0.1	21.654717
16.221683	0.1	21.705967
16.223350	0.1	21.758340
16.225017	0.1	21.812604
16.226683	0.1	21.868385
16.228350	0.1	21.925420
16.230017	0.1	21.983678
16.231683	0.1	22.043264
16.233350	0.1	22.103917
16.235017	0.1	22.164150
16.236683	0.1	22.222321
16.238350	0.1	22.278517
16.240017	0.1	22.334047
16.241683	0.1	22.389442
16.243350	0.1	22.444245
16.245017	0.1	22.498220
16.246683	0.1	22.551757
16.248350	0.1	22.604871
16.250017	0.1	22.656759
16.251683	0.1	22.706683
16.253350	0.1	22.755368
16.255017	0.1	22.804956
16.256683	0.1	22.857473
16.258350	0.1	22.913883
16.260017	0.1	22.974168
16.261683	0.1	23.037205
16.263350	0.1	23.100330
16.265017	0.1	23.159976
16.266683	0.1	23.214547
16.268350	0.1	23.266589
16.270017	0.1	23.320294
16.271683	0.1	23.376956
16.273350	0.1	23.434204
16.275017	0.1	23.489278
16.276683	0.1	23.542112
16.278350	0.1	23.594582
16.280017	0.1	23.647440
16.281683	0.1	23.699901
16.283350	0.1	23.751599
16.285017	0.1	23.802714
16.286683	0.1	23.853215
16.288350	0.1	23.903237
16.290017	0.1	23.953686
16.291683	0.1	24.006092
16.293350	0.1	24.061394
16.295017	0.1	24.118507
16.296683	0.1	24.175150
16.298350	0.1	24.230662
16.300017	0.1	24.286620
16.301683	0.1	24.344423
16.303350	0.1	24.403860
16.305017	0.1	24.464116
16.306683	0.1	24.524410
16.308350	0.1	24.583810
16.310017	0.1	24.641957
16.311683	0.1	24.699406
16.313350	0.1	24.756934
16.315017	0.1	24.814983
16.316683	0.1	24.873209
16.318350	0.1	24.930709
16.320017	0.1	24.987757
16.321683	0.1	25.046282
16.323350	0.1	25.107986
16.325017	0.1	25.173142
16.326683	0.1	25.240788
16.328350	0.1	25.308961
16.330017	0.1	25.374908
16.331683	0.1	25.436245
16.333350	0.1	25.492916
16.335017	0.1	25.547724
16.336683	0.1	25.604339
16.338350	0.1	25.665090
16.340017	0.1	25.730184
16.341683	0.1	25.798292
16.343350	0.1	25.867610
16.345017	0.1	25.936551
16.346683	0.1	26.004212
16.348350	0.1	26.071016
16.350017	0.1	26.138718
16.351683	0.1	26.208623
16.353350	0.1	26.279804
16.355017	0.1	26.350473
16.356683	0.1	26.420304
16.358350	0.1	26.489985
16.360017	0.1	26.559914
16.361683	0.1	26.630815
16.363350	0.1	26.704073
16.365017	0.1	26.780530
16.366683	0.1	26.859529
16.368350	0.1	26.939227
16.370017	0.1	27.017933
16.371683	0.1	27.095056
16.373350	0.1	27.170656
16.375017	0.1	27.245078
16.376683	0.1	27.319649
16.378350	0.1	27.396097
16.380017	0.1	27.474738
16.381683	0.1	27.554417
16.383350	0.1	27.634269
16.385017	0.1	27.714651
16.386683	0.1	27.796263
16.388350	0.1	27.878927
16.390017	0.1	27.961889
16.391683	0.1	28.044521
16.393350	0.1	28.126254
16.395017	0.1	28.206925
16.396683	0.1	28.287475
16.398350	0.1	28.369688
16.400017	0.1	28.455104
16.401683	0.1	28.544264
16.403350	0.1	28.636232
16.405017	0.1	28.728391
16.406683	0.1	28.818036
16.408350	0.1	28.904900
16.410017	0.1	28.991285
16.411683	0.1	29.079844
16.413350	0.1	29.171957
16.415017	0.1	29.267361
16.416683	0.1	29.364144
16.418350	0.1	29.459540
16.420017	0.1	29.551820
16.421683	0.1	29.641371
16.423350	0.1	29.729907
16.425017	0.1	29.819263
16.426683	0.1	29.910957
16.428350	0.1	30.005500
16.430017	0.1	30.101999
16.431683	0.1	30.199182
16.433350	0.1	30.296333
16.435017	0.1	30.392893
16.436683	0.1	30.488567
16.438350	0.1	30.583688
16.440017	0.1	30.678418
16.441683	0.1	30.772449
16.443350	0.1	30.865865
16.445017	0.1	30.959584
16.446683	0.1	31.054979
16.448350	0.1	31.153224
16.450017	0.1	31.254026
16.451683	0.1	31.355512
16.453350	0.1	31.455937
16.455017	0.1	31.554922
16.456683	0.1	31.653391
16.458350	0.1	31.752582
16.460017	0.1	31.853104
16.461683	0.1	31.955019
16.463350	0.1	32.058060
16.465017	0.1	32.161623
16.466683	0.1	32.265191
16.468350	0.1	32.368326
16.470017	0.1	32.470315
16.471683	0.1	32.570921
16.473350	0.1	32.671299
16.475017	0.1	32.773581
16.476683	0.1	32.879203
16.478350	0.1	32.987297
16.480017	0.1	33.095619
16.481683	0.1	33.203135
16.483350	0.1	33.310475
16.485017	0.1	33.418471
16.486683	0.1	33.527678
16.488350	0.1	33.638366
16.490017	0.1	33.750404
16.491683	0.1	33.863615
16.493350	0.1	33.978112
16.495017	0.1	34.093810
16.496683	0.1	34.210198
16.498350	0.1	34.327325
16.500017	0.1	34.445846
16.501683	0.1	34.565902
16.503350	0.1	34.687091
16.505017	0.1	34.808554
16.506683	0.1	34.929048
16.508350	0.1	35.048071
16.510017	0.1	35.166671
16.511683	0.1	35.286378
16.513350	0.1	35.408246
16.515017	0.1	35.533481
16.516683	0.1	35.663485
16.518350	0.1	35.798172
16.520017	0.1	35.935482
16.521683	0.1	36.073104
16.523350	0.1	36.210287
16.525017	0.1	36.348039
16.526683	0.1	36.487738
16.528350	0.1	36.629629
16.530017	0.1	36.772937
16.531683	0.1	36.917175
16.533350	0.1	37.062881
16.535017	0.1	37.211278
16.536683	0.1	37.363875
16.538350	0.1	37.521338
16.540017	0.1	37.681800
16.541683	0.1	37.841615
16.543350	0.1	37.998948
16.545017	0.1	38.155518
16.546683	0.1	38.314047
16.548350	0.1	38.475390
16.550017	0.1	38.638613
16.551683	0.1	38.802768
16.553350	0.1	38.968255
16.555017	0.1	39.136824
16.556683	0.1	39.309836
16.558350	0.1	39.486983
16.560017	0.1	39.667124
16.561683	0.1	39.849938
16.563350	0.1	40.035867
16.565017	0.1	40.224590
16.566683	0.1	40.414627
16.568350	0.1	40.604230
16.570017	0.1	40.792101
16.571683	0.1	40.978193
16.573350	0.1	41.164579
16.575017	0.1	41.354755
16.576683	0.1	41.551008
16.578350	0.1	41.751997
16.580017	0.1	41.954010
16.581683	0.1	42.155352
16.583350	0.1	42.357896
16.585017	0.1	42.564250
16.586683	0.1	42.774850
16.588350	0.1	42.987880
16.590017	0.1	43.201367
16.591683	0.1	43.415166
16.593350	0.1	43.630968
16.595017	0.1	43.850364
16.596683	0.1	44.073137
16.598350	0.1	44.298014
16.600017	0.1	44.524730
16.601683	0.1	44.754334
16.603350	0.1	44.987905
16.605017	0.1	45.225616
16.606683	0.1	45.466698
16.608350	0.1	45.709657
16.610017	0.1	45.952350
16.611683	0.1	46.193078
16.613350	0.1	46.432437
16.615017	0.1	46.673603
16.616683	0.1	46.920031
16.618350	0.1	47.173174
16.620017	0.1	47.432794
16.621683	0.1	47.697732
16.623350	0.1	47.965287
16.625017	0.1	48.232200
16.626683	0.1	48.497599
16.628350	0.1	48.763426
16.630017	0.1	49.031987
16.631683	0.1	49.303984
16.633350	0.1	49.577733
16.635017	0.1	49.849912
16.636683	0.1	50.117839
16.638350	0.1	50.380188
16.640017	0.1	50.635799
16.641683	0.1	50.884029
16.643350	0.1	51.126401
16.645017	0.1	51.365672
16.646683	0.1	51.603052
16.648350	0.1	51.837387
16.650017	0.1	52.066725
16.651683	0.1	52.289884
16.653350	0.1	52.506342
16.655017	0.1	52.715712
16.656683	0.1	52.917800
16.658350	0.1	53.111808
16.660017	0.1	53.295544
16.661683	0.1	53.466465
16.663350	0.1	53.623412
16.665017	0.1	53.767231
16.666683	0.1	53.899977
16.668350	0.1	54.023308
16.670017	0.1	54.137586
16.671683	0.1	54.242360
16.673350	0.1	54.337238
16.675017	0.1	54.422147
16.676683	0.1	54.497244
16.678350	0.1	54.562856
16.680017	0.1	54.618986
16.681683	0.1	54.664947
16.683350	0.1	54.700044
16.685017	0.1	54.724268
16.686683	0.1	54.738270
16.688350	0.1	54.743332
16.690017	0.1	54.741614
16.691683	0.1	54.735565
16.693350	0.1	54.726191
16.695017	0.1	54.712412
16.696683	0.1	54.692882
16.698350	0.1	54.667741
16.700017	0.1	54.638302
16.701683	0.1	54.605985
16.703350	0.1	54.572094
16.705017	0.1	54.537766
16.706683	0.1	54.504052
16.708350	0.1	54.471991
16.710017	0.1	54.441858
16.711683	0.1	54.412815
16.713350	0.1	54.384260
16.715017	0.1	54.356880
16.716683	0.1	54.332041
16.718350	0.1	54.310942
16.720017	0.1	54.294649
16.721683	0.1	54.283999
16.723350	0.1	54.278877
16.725017	0.1	54.277754
16.726683	0.1	54.278346
16.728350	0.1	54.278965
16.730017	0.1	54.279445
16.731683	0.1	54.281028
16.733350	0.1	54.285773
16.735017	0.1	54.295836
16.736683	0.1	54.312763
16.738350	0.1	54.336437
16.740017	0.1	54.364931
16.741683	0.1	54.396009
16.743350	0.1	54.428685
16.745017	0.1	54.463637
16.746683	0.1	54.502436
16.748350	0.1	54.546469
16.750017	0.1	54.596295
16.751683	0.1	54.651126
16.753350	0.1	54.709376
16.755017	0.1	54.769814
16.756683	0.1	54.831998
16.758350	0.1	54.896036
16.760017	0.1	54.962090
16.761683	0.1	55.030482
16.763350	0.1	55.102147
16.765017	0.1	55.177407
16.766683	0.1	55.254353
16.768350	0.1	55.329893
16.770017	0.1	55.402420
16.771683	0.1	55.473163
16.773350	0.1	55.545257
16.775017	0.1	55.621467
16.776683	0.1	55.702645
16.778350	0.1	55.787843
16.780017	0.1	55.875513
16.781683	0.1	55.964235
16.783350	0.1	56.052567
16.785017	0.1	56.139082
16.786683	0.1	56.223157
16.788350	0.1	56.305821
16.790017	0.1	56.389794
16.791683	0.1	56.478083
16.793350	0.1	56.571406
16.795017	0.1	56.666951
16.796683	0.1	56.760949
16.798350	0.1	56.852140
16.800017	0.1	56.941812
16.801683	0.1	57.031722
16.803350	0.1	57.123238
16.805017	0.1	57.217088
16.806683	0.1	57.313037
16.808350	0.1	57.410398
16.810017	0.1	57.508526
16.811683	0.1	57.606646
16.813350	0.1	57.703778
16.815017	0.1	57.798997
16.816683	0.1	57.892148
16.818350	0.1	57.984642
16.820017	0.1	58.078202
16.821683	0.1	58.172513
16.823350	0.1	58.266004
16.825017	0.1	58.358689
16.826683	0.1	58.452049
16.828350	0.1	58.547081
16.830017	0.1	58.644116
16.831683	0.1	58.743237
16.833350	0.1	58.844080
16.835017	0.1	58.945767
16.836683	0.1	59.046792
16.838350	0.1	59.145372
16.840017	0.1	59.241043
16.841683	0.1	59.335511
16.843350	0.1	59.431191
16.845017	0.1	59.529268
16.846683	0.1	59.629097
16.848350	0.1	59.728883
16.850017	0.1	59.827170
16.851683	0.1	59.923739
16.853350	0.1	60.018920
16.855017	0.1	60.112677
16.856683	0.1	60.205045
16.858350	0.1	60.296999
16.860017	0.1	60.389820
16.861683	0.1	60.484083
16.863350	0.1	60.580201
16.865017	0.1	60.679037
16.866683	0.1	60.780994
16.868350	0.1	60.885120
16.870017	0.1	60.989531
16.871683	0.1	61.092344
16.873350	0.1	61.193230
16.875017	0.1	61.294199
16.876683	0.1	61.397534
16.878350	0.1	61.503016
16.880017	0.1	61.608139
16.881683	0.1	61.710924
16.883350	0.1	61.811684
16.885017	0.1	61.911456
16.886683	0.1	62.010298
16.888350	0.1	62.107830
16.890017	0.1	62.203938
16.891683	0.1	62.298775
16.893350	0.1	62.393094
16.895017	0.1	62.488169
16.896683	0.1	62.585385
16.898350	0.1	62.685721
16.900017	0.1	62.789037
16.901683	0.1	62.893704
16.903350	0.1	62.997253
16.905017	0.1	63.097943
16.906683	0.1	63.195750
16.908350	0.1	63.291830
16.910017	0.1	63.387659
16.911683	0.1	63.484465
16.913350	0.1	63.582752
16.915017	0.1	63.682487
16.916683	0.1	63.783373
16.918350	0.1	63.884426
16.920017	0.1	63.983654
16.921683	0.1	64.079096
16.923350	0.1	64.170142
16.925017	0.1	64.257868
16.926683	0.1	64.344346
16.928350	0.1	64.431340
16.930017	0.1	64.519397
16.931683	0.1	64.608199
16.933350	0.1	64.697019
16.935017	0.1	64.784694
16.936683	0.1	64.870562
16.938350	0.1	64.955414
16.940017	0.1	65.040398
16.941683	0.1	65.125083
16.943350	0.1	65.207570
16.945017	0.1	65.286085
16.946683	0.1	65.360293
16.948350	0.1	65.432065
16.950017	0.1	65.504974
16.951683	0.1	65.581454
16.953350	0.1	65.660607
16.955017	0.1	65.739513
16.956683	0.1	65.815719
16.958350	0.1	65.887258
16.960017	0.1	65.952214
16.961683	0.1	66.010687
16.963350	0.1	66.066193
16.965017	0.1	66.123288
16.966683	0.1	66.183833
16.968350	0.1	66.245757
16.970017	0.1	66.305380
16.971683	0.1	66.360706
16.973350	0.1	66.412487
16.975017	0.1	66.462946
16.976683	0.1	66.514071
16.978350	0.1	66.567129
16.980017	0.1	66.622514
16.981683	0.1	66.679469
16.983350	0.1	66.736224
16.985017	0.1	66.791098
16.986683	0.1	66.843466
16.988350	0.1	66.893441
16.990017	0.1	66.941581
16.991683	0.1	66.988925
16.993350	0.1	67.036389
16.995017	0.1	67.084339
16.996683	0.1	67.132698
16.998350	0.1	67.181303
17.000017	0.1	67.230263
17.001683	0.1	67.279507
17.003350	0.1	67.328578
17.005017	0.1	67.377212
17.006683	0.1	67.425408
17.008350	0.1	67.473180
17.010017	0.1	67.520551
17.011683	0.1	67.567625
17.013350	0.1	67.614792
17.015017	0.1	67.662639
17.016683	0.1	67.711663
17.018350	0.1	67.762276
17.020017	0.1	67.815045
17.021683	0.1	67.870128
17.023350	0.1	67.926282
17.025017	0.1	67.981617
17.026683	0.1	68.035643
17.028350	0.1	68.089645
17.030017	0.1	68.144864
17.031683	0.1	68.201185
17.033350	0.1	68.257991
17.035017	0.1	68.314611
17.036683	0.1	68.369783
17.038350	0.1	68.422873
17.040017	0.1	68.475544
17.041683	0.1	68.530981
17.043350	0.1	68.591228
17.045017	0.1	68.655452
17.046683	0.1	68.720621
17.048350	0.1	68.783434
17.050017	0.1	68.842163
17.051683	0.1	68.897856
17.053350	0.1	68.953415
17.055017	0.1	69.011389
17.056683	0.1	69.072908
17.058350	0.1	69.137821
17.060017	0.1	69.205160
17.061683	0.1	69.273203
17.063350	0.1	69.339969
17.065017	0.1	69.404906
17.066683	0.1	69.469404
17.068350	0.1	69.535095
17.070017	0.1	69.602570
17.071683	0.1	69.671725
17.073350	0.1	69.742268
17.075017	0.1	69.813570
17.076683	0.1	69.884169
17.078350	0.1	69.951839
17.080017	0.1	70.015811
17.081683	0.1	70.078722
17.083350	0.1	70.144194
17.085017	0.1	70.213219
17.086683	0.1	70.284652
17.088350	0.1	70.357500
17.090017	0.1	70.430650
17.091683	0.1	70.502046
17.093350	0.1	70.570270
17.095017	0.1	70.635998
17.096683	0.1	70.701926
17.098350	0.1	70.771803
17.100017	0.1	70.847995
17.101683	0.1	70.929332
17.103350	0.1	71.012052
17.105017	0.1	71.092858
17.106683	0.1	71.170973
17.108350	0.1	71.247891
17.110017	0.1	71.325824
17.111683	0.1	71.406094
17.113350	0.1	71.488554
17.115017	0.1	71.572755
17.116683	0.1	71.658399
17.118350	0.1	71.744253
17.120017	0.1	71.828459
17.121683	0.1	71.910326
17.123350	0.1	71.990890
17.125017	0.1	72.071934
17.126683	0.1	72.155129
17.128350	0.1	72.241938
17.130017	0.1	72.333072
17.131683	0.1	72.427290
17.133350	0.1	72.521358
17.135017	0.1	72.612385
17.136683	0.1	72.700176
17.138350	0.1	72.787176
17.140017	0.1	72.876266
17.141683	0.1	72.968868
17.143350	0.1	73.064691
17.145017	0.1	73.162559
17.146683	0.1	73.261373
17.148350	0.1	73.360461
17.150017	0.1	73.458995
17.151683	0.1	73.556025
17.153350	0.1	73.651611
17.155017	0.1	73.746820
17.156683	0.1	73.842793
17.158350	0.1	73.940815
17.160017	0.1	74.042422
17.161683	0.1	74.148551
17.163350	0.1	74.258926
17.165017	0.1	74.372445
17.166683	0.1	74.487436
17.168350	0.1	74.601625
17.170017	0.1	74.712983
17.171683	0.1	74.820817
17.173350	0.1	74.926294
17.175017	0.1	75.032762
17.176683	0.1	75.144670
17.178350	0.1	75.264713
17.180017	0.1	75.392132
17.181683	0.1	75.524142
17.183350	0.1	75.658723
17.185017	0.1	75.795217
17.186683	0.1	75.932774
17.188350	0.1	76.070130
17.190017	0.1	76.207258
17.191683	0.1	76.345331
17.193350	0.1	76.485071
17.195017	0.1	76.627065
17.196683	0.1	76.773157
17.198350	0.1	76.926109
17.200017	0.1	77.087809
17.201683	0.1	77.257562
17.203350	0.1	77.432334
17.205017	0.1	77.609425
17.206683	0.1	77.788453
17.208350	0.1	77.970624
17.210017	0.1	78.157485
17.211683	0.1	78.350944
17.213350	0.1	78.552719
17.215017	0.1	78.763096
17.216683	0.1	78.980695
17.218350	0.1	79.203197
17.220017	0.1	79.428847
17.221683	0.1	79.658204
17.223350	0.1	79.893987
17.225017	0.1	80.138827
17.226683	0.1	80.393907
17.228350	0.1	80.660107
17.230017	0.1	80.938744
17.231683	0.1	81.229843
17.233350	0.1	81.530437
17.235017	0.1	81.836293
17.236683	0.1	82.145627
17.238350	0.1	82.460065
17.240017	0.1	82.782605
17.241683	0.1	83.115492
17.243350	0.1	83.459565
17.245017	0.1	83.814967
17.246683	0.1	84.181777
17.248350	0.1	84.559969
17.250017	0.1	84.949937
17.251683	0.1	85.352855
17.253350	0.1	85.769757
17.255017	0.1	86.200419
17.256683	0.1	86.642983
17.258350	0.1	87.094479
17.260017	0.1	87.552290
17.261683	0.1	88.016321
17.263350	0.1	88.490076
17.265017	0.1	88.978382
17.266683	0.1	89.483848
17.268350	0.1	90.006101
17.270017	0.1	90.543605
17.271683	0.1	91.095464
17.273350	0.1	91.661615
17.275017	0.1	92.241983
17.276683	0.1	92.836106
17.278350	0.1	93.444074
17.280017	0.1	94.067091
17.281683	0.1	94.706784
17.283350	0.1	95.364689
17.285017	0.1	96.042319
17.286683	0.1	96.739880
17.288350	0.1	97.455145
17.290017	0.1	98.185213
17.291683	0.1	98.928982
17.293350	0.1	99.687060
17.295017	0.1	100.461301
17.296683	0.1	101.255872
17.298350	0.1	102.076684
17.300017	0.1	102.927866
17.301683	0.1	103.808548
17.303350	0.1	104.713808
17.305017	0.1	105.639552
17.306683	0.1	106.585333
17.308350	0.1	107.552991
17.310017	0.1	108.544976
17.311683	0.1	109.562795
17.313350	0.1	110.605871
17.315017	0.1	111.673591
17.316683	0.1	112.767904
17.318350	0.1	113.892369
17.320017	0.1	115.049500
17.321683	0.1	116.239311
17.323350	0.1	117.459432
17.325017	0.1	118.706972
17.326683	0.1	119.980555
17.328350	0.1	121.280430
17.330017	0.1	122.607187
17.331683	0.1	123.960502
17.333350	0.1	125.338640
17.335017	0.1	126.739163
17.336683	0.1	128.160333
17.338350	0.1	129.601830
17.340017	0.1	131.063238
17.341683	0.1	132.542239
17.343350	0.1	134.034706
17.345017	0.1	135.535156
17.346683	0.1	137.038087
17.348350	0.1	138.540706
17.350017	0.1	140.043767
17.351683	0.1	141.548142
17.353350	0.1	143.051138
17.355017	0.1	144.547187
17.356683	0.1	146.030821
17.358350	0.1	147.497715
17.360017	0.1	148.943197
17.361683	0.1	150.361839
17.363350	0.1	151.749659
17.365017	0.1	153.104458
17.366683	0.1	154.423528
17.368350	0.1	155.702941
17.370017	0.1	156.938490
17.371683	0.1	158.126401
17.373350	0.1	159.263578
17.375017	0.1	160.346860
17.376683	0.1	161.372461
17.378350	0.1	162.337204
17.380017	0.1	163.239674
17.381683	0.1	164.078721
17.383350	0.1	164.851528
17.385017	0.1	165.554159
17.386683	0.1	166.183817
17.388350	0.1	166.740804
17.390017	0.1	167.227290
17.391683	0.1	167.643419
17.393350	0.1	167.986634
17.395017	0.1	168.254404
17.396683	0.1	168.445516
17.398350	0.1	168.559891
17.400017	0.1	168.598835
17.401683	0.1	168.565284
17.403350	0.1	168.463513
17.405017	0.1	168.297542
17.406683	0.1	168.068665
17.408350	0.1	167.774786
17.410017	0.1	167.413233
17.411683	0.1	166.983740
17.413350	0.1	166.488718
17.415017	0.1	165.931787
17.416683	0.1	165.315820
17.418350	0.1	164.642409
17.420017	0.1	163.912880
17.421683	0.1	163.129461
17.423350	0.1	162.296170
17.425017	0.1	161.418300
17.426683	0.1	160.500594
17.428350	0.1	159.546361
17.430017	0.1	158.557431
17.431683	0.1	157.533884
17.433350	0.1	156.474752
17.435017	0.1	155.380950
17.436683	0.1	154.256979
17.438350	0.1	153.108542
17.440017	0.1	151.939676
17.441683	0.1	150.752864
17.443350	0.1	149.550350
17.445017	0.1	148.334564
17.446683	0.1	147.108301
17.448350	0.1	145.874317
17.450017	0.1	144.634214
17.451683	0.1	143.388715
17.453350	0.1	142.139164
17.455017	0.1	140.887923
17.456683	0.1	139.638041
17.458350	0.1	138.392681
17.460017	0.1	137.154251
17.461683	0.1	135.924453
17.463350	0.1	134.704919
17.465017	0.1	133.497203
17.466683	0.1	132.302595
17.468350	0.1	131.122386
17.470017	0.1	129.957944
17.471683	0.1	128.809996
17.473350	0.1	127.678602
17.475017	0.1	126.564554
17.476683	0.1	125.469677
17.478350	0.1	124.395480
17.480017	0.1	123.342560
17.481683	0.1	122.311991
17.483350	0.1	121.306484
17.485017	0.1	120.329000
17.486683	0.1	119.380374
17.488350	0.1	118.458900
17.490017	0.1	117.562343
17.491683	0.1	116.689829
17.493350	0.1	115.841311
17.495017	0.1	115.016732
17.496683	0.1	114.216684
17.498350	0.1	113.442205
17.500017	0.1	112.693287
17.501683	0.1	111.969053
17.503350	0.1	111.268549
17.505017	0.1	110.590309
17.506683	0.1	109.932795
17.508350	0.1	109.296758
17.510017	0.1	108.685475
17.511683	0.1	108.101480
17.513350	0.1	107.543604
17.515017	0.1	107.007395
17.516683	0.1	106.488401
17.518350	0.1	105.985082
17.520017	0.1	105.498419
17.521683	0.1	105.030215
17.523350	0.1	104.582054
17.525017	0.1	104.154018
17.526683	0.1	103.744157
17.528350	0.1	103.350137
17.530017	0.1	102.971178
17.531683	0.1	102.607743
17.533350	0.1	102.259792
17.535017	0.1	101.926308
17.536683	0.1	101.606525
17.538350	0.1	101.300259
17.540017	0.1	101.007344
17.541683	0.1	100.727649
17.543350	0.1	100.461231
17.545017	0.1	100.207864
17.546683	0.1	99.967183
17.548350	0.1	99.739395
17.550017	0.1	99.525037
17.551683	0.1	99.323955
17.553350	0.1	99.134911
17.555017	0.1	98.955636
17.556683	0.1	98.783323
17.558350	0.1	98.615978
17.560017	0.1	98.454286
17.561683	0.1	98.301452
17.563350	0.1	98.160980
17.565017	0.1	98.034288
17.566683	0.1	97.919661
17.568350	0.1	97.813499
17.570017	0.1	97.713042
17.571683	0.1	97.617610
17.573350	0.1	97.527574
17.575017	0.1	97.443452
17.576683	0.1	97.365812
17.578350	0.1	97.295437
17.580017	0.1	97.233448
17.581683	0.1	97.180242
17.583350	0.1	97.134169
17.585017	0.1	97.092213
17.586683	0.1	97.051892
17.588350	0.1	97.012925
17.590017	0.1	96.977744
17.591683	0.1	96.949670
17.593350	0.1	96.930168
17.595017	0.1	96.917972
17.596683	0.1	96.910754
17.598350	0.1	96.906908
17.600017	0.1	96.905702
17.601683	0.1	96.906824
17.603350	0.1	96.910526
17.605017	0.1	96.917814
17.606683	0.1	96.929772
17.608350	0.1	96.946433
17.610017	0.1	96.966517
17.611683	0.1	96.988413
17.613350	0.1	97.011547
17.615017	0.1	97.036543
17.616683	0.1	97.064297
17.618350	0.1	97.095310
17.620017	0.1	97.129541
17.621683	0.1	97.165676
17.623350	0.1	97.201360
17.625017	0.1	97.234901
17.626683	0.1	97.266231
17.628350	0.1	97.296168
17.630017	0.1	97.325994
17.631683	0.1	97.358129
17.633350	0.1	97.395461
17.635017	0.1	97.437911
17.636683	0.1	97.481110
17.638350	0.1	97.520570
17.640017	0.1	97.555867
17.641683	0.1	97.589661
17.643350	0.1	97.624208
17.645017	0.1	97.659901
17.646683	0.1	97.696385
17.648350	0.1	97.733210
17.650017	0.1	97.769438
17.651683	0.1	97.804139
17.653350	0.1	97.837048
17.655017	0.1	97.868485
17.656683	0.1	97.899111
17.658350	0.1	97.929747
17.660017	0.1	97.961109
17.661683	0.1	97.993384
17.663350	0.1	98.025641
17.665017	0.1	98.055890
17.666683	0.1	98.082549
17.668350	0.1	98.105739
17.670017	0.1	98.126452
17.671683	0.1	98.144552
17.673350	0.1	98.158806
17.675017	0.1	98.169209
17.676683	0.1	98.178028
17.678350	0.1	98.188194
17.680017	0.1	98.201525
17.681683	0.1	98.218252
17.683350	0.1	98.237097
17.685017	0.1	98.255747
17.686683	0.1	98.271645
17.688350	0.1	98.283137
17.690017	0.1	98.290644
17.691683	0.1	98.296353
17.693350	0.1	98.301927
17.695017	0.1	98.306667
17.696683	0.1	98.308851
17.698350	0.1	98.308106
17.700017	0.1	98.305293
17.701683	0.1	98.301373
17.703350	0.1	98.297335
17.705017	0.1	98.293857
17.706683	0.1	98.290960
17.708350	0.1	98.288809
17.710017	0.1	98.288041
17.711683	0.1	98.288707
17.713350	0.1	98.290113
17.715017	0.1	98.291570
17.716683	0.1	98.292306
17.718350	0.1	98.291272
17.720017	0.1	98.287603
17.721683	0.1	98.281480
17.723350	0.1	98.274299
17.725017	0.1	98.267254
17.726683	0.1	98.260329
17.728350	0.1	98.253214
17.730017	0.1	98.245917
17.731683	0.1	98.238094
17.733350	0.1	98.228371
17.735017	0.1	98.215449
17.736683	0.1	98.200268
17.738350	0.1	98.185823
17.740017	0.1	98.174457
17.741683	0.1	98.165679
17.743350	0.1	98.157087
17.745017	0.1	98.147485
17.746683	0.1	98.137595
17.748350	0.1	98.128119
17.750017	0.1	98.119364
17.751683	0.1	98.112021
17.753350	0.1	98.106261
17.755017	0.1	98.100640
17.756683	0.1	98.093394
17.758350	0.1	98.084346
17.760017	0.1	98.074619
17.761683	0.1	98.064998
17.763350	0.1	98.055457
17.765017	0.1	98.045636
17.766683	0.1	98.035005
17.768350	0.1	98.023387
17.770017	0.1	98.011894
17.771683	0.1	98.001477
17.773350	0.1	97.991200
17.775017	0.1	97.980052
17.776683	0.1	97.969617
17.778350	0.1	97.962772
17.780017	0.1	97.959656
17.781683	0.1	97.957561
17.783350	0.1	97.954930
17.785017	0.1	97.952373
17.786683	0.1	97.950157
17.788350	0.1	97.947498
17.790017	0.1	97.944024
17.791683	0.1	97.940662
17.793350	0.1	97.938632
17.795017	0.1	97.937649
17.796683	0.1	97.936131
17.798350	0.1	97.932867
17.800017	0.1	97.927186
17.801683	0.1	97.918902
17.803350	0.1	97.910022
17.805017	0.1	97.904825
17.806683	0.1	97.906063
17.808350	0.1	97.912238
17.810017	0.1	97.919591
17.811683	0.1	97.925086
17.813350	0.1	97.927302
17.815017	0.1	97.927125
17.816683	0.1	97.927828
17.818350	0.1	97.932825
17.820017	0.1	97.943507
17.821683	0.1	97.959270
17.823350	0.1	97.978213
17.825017	0.1	97.998171
17.826683	0.1	98.017929
17.828350	0.1	98.037068
17.830017	0.1	98.055704
17.831683	0.1	98.075383
17.833350	0.1	98.097958
17.835017	0.1	98.122801
17.836683	0.1	98.147439
17.838350	0.1	98.171122
17.840017	0.1	98.195444
17.841683	0.1	98.221945
17.843350	0.1	98.251067
17.845017	0.1	98.282532
17.846683	0.1	98.315766
17.848350	0.1	98.350374
17.850017	0.1	98.386556
17.851683	0.1	98.424931
17.853350	0.1	98.465527
17.855017	0.1	98.507283
17.856683	0.1	98.548862
17.858350	0.1	98.589435
17.860017	0.1	98.628476
17.861683	0.1	98.665995
17.863350	0.1	98.703555
17.865017	0.1	98.743895
17.866683	0.1	98.788990
17.868350	0.1	98.839239
17.870017	0.1	98.893531
17.871683	0.1	98.949038
17.873350	0.1	99.002165
17.875017	0.1	99.051064
17.876683	0.1	99.097118
17.878350	0.1	99.143605
17.880017	0.1	99.192951
17.881683	0.1	99.245096
17.883350	0.1	99.298121
17.885017	0.1	99.350577
17.886683	0.1	99.402610
17.888350	0.1	99.454592
17.890017	0.1	99.505503
17.891683	0.1	99.553252
17.893350	0.1	99.596456
17.895017	0.1	99.635781
17.896683	0.1	99.673374
17.898350	0.1	99.711344
17.900017	0.1	99.750944
17.901683	0.1	99.792183
17.903350	0.1	99.834255
17.905017	0.1	99.876626
17.906683	0.1	99.918973
17.908350	0.1	99.960319
17.910017	0.1	99.999048
17.911683	0.1	100.034173
17.913350	0.1	100.065749
17.915017	0.1	100.094243
17.916683	0.1	100.120823
17.918350	0.1	100.147179
17.920017	0.1	100.173946
17.921683	0.1	100.199925
17.923350	0.1	100.222686
17.925017	0.1	100.240475
17.926683	0.1	100.253979
17.928350	0.1	100.265700
17.930017	0.1	100.278212
17.931683	0.1	100.292647
17.933350	0.1	100.307511
17.935017	0.1	100.320266
17.936683	0.1	100.330100
17.938350	0.1	100.337355
17.940017	0.1	100.341872
17.941683	0.1	100.343903
17.943350	0.1	100.344722
17.945017	0.1	100.345318
17.946683	0.1	100.345216
17.948350	0.1	100.342813
17.950017	0.1	100.336582
17.951683	0.1	100.326068
17.953350	0.1	100.311879
17.955017	0.1	100.295325
17.956683	0.1	100.277956
17.958350	0.1	100.260684
17.960017	0.1	100.243357
17.961683	0.1	100.225001
17.963350	0.1	100.204791
17.965017	0.1	100.183799
17.966683	0.1	100.164544
17.968350	0.1	100.147445
17.970017	0.1	100.129088
17.971683	0.1	100.105461
17.973350	0.1	100.075780
17.975017	0.1	100.042587
17.976683	0.1	100.009008
17.978350	0.1	99.976594
17.980017	0.1	99.945311
17.981683	0.1	99.914456
17.983350	0.1	99.883112
17.985017	0.1	99.850400
17.986683	0.1	99.815978
17.988350	0.1	99.779875
17.990017	0.1	99.742073
17.991683	0.1	99.702892
17.993350	0.1	99.663469
17.995017	0.1	99.625508
17.996683	0.1	99.589732
17.998350	0.1	99.554942
18.000017	0.1	99.519496
18.001683	0.1	99.482606
18.003350	0.1	99.444399
18.005017	0.1	99.406005
18.006683	0.1	99.368952
18.008350	0.1	99.333702
18.010017	0.1	99.299476
18.011683	0.1	99.265371
18.013350	0.1	99.230902
18.015017	0.1	99.195978
18.016683	0.1	99.160900
18.018350	0.1	99.126543
18.020017	0.1	99.094389
18.021683	0.1	99.065611
18.023350	0.1	99.039744
18.025017	0.1	99.014719
18.026683	0.1	98.988642
18.028350	0.1	98.961303
18.030017	0.1	98.933736
18.031683	0.1	98.907165
18.033350	0.1	98.882290
18.035017	0.1	98.858518
18.036683	0.1	98.834415
18.038350	0.1	98.809814
18.040017	0.1	98.786606
18.041683	0.1	98.767318
18.043350	0.1	98.753665
18.045017	0.1	98.745623
18.046683	0.1	98.740934
18.048350	0.1	98.736207
18.050017	0.1	98.729190
18.051683	0.1	98.720053
18.053350	0.1	98.711094
18.055017	0.1	98.705585
18.056683	0.1	98.704901
18.058350	0.1	98.705762
18.060017	0.1	98.702712
18.061683	0.1	98.693916
18.063350	0.1	98.682284
18.065017	0.1	98.671494
18.066683	0.1	98.662465
18.068350	0.1	98.653445
18.070017	0.1	98.642712
18.071683	0.1	98.630427
18.073350	0.1	98.618241
18.075017	0.1	98.608020
18.076683	0.1	98.600374
18.078350	0.1	98.593249
18.080017	0.1	98.582944
18.081683	0.1	98.567852
18.083350	0.1	98.550306
18.085017	0.1	98.534143
18.086683	0.1	98.520815
18.088350	0.1	98.508089
18.090017	0.1	98.492541
18.091683	0.1	98.472214
18.093350	0.1	98.446771
18.095017	0.1	98.416992
18.096683	0.1	98.384516
18.098350	0.1	98.350337
18.100017	0.1	98.313778
18.101683	0.1	98.274117
18.103350	0.1	98.232450
18.105017	0.1	98.190676
18.106683	0.1	98.149129
18.108350	0.1	98.106382
18.110017	0.1	98.060970
18.111683	0.1	98.012034
18.113350	0.1	97.959014
18.115017	0.1	97.902427
18.116683	0.1	97.844475
18.118350	0.1	97.787259
18.120017	0.1	97.730430
18.121683	0.1	97.671752
18.123350	0.1	97.609754
18.125017	0.1	97.544859
18.126683	0.1	97.478507
18.128350	0.1	97.412369
18.130017	0.1	97.347507
18.131683	0.1	97.283158
18.133350	0.1	97.216889
18.135017	0.1	97.146076
18.136683	0.1	97.069326
18.138350	0.1	96.987845
18.140017	0.1	96.905232
18.141683	0.1	96.824835
18.143350	0.1	96.747419
18.145017	0.1	96.671335
18.146683	0.1	96.593597
18.148350	0.1	96.511222
18.150017	0.1	96.423240
18.151683	0.1	96.331602
18.153350	0.1	96.239233
18.155017	0.1	96.147894
18.156683	0.1	96.057495
18.158350	0.1	95.966412
18.160017	0.1	95.873112
18.161683	0.1	95.777898
18.163350	0.1	95.682507
18.165017	0.1	95.588160
18.166683	0.1	95.494632
18.168350	0.1	95.401015
18.170017	0.1	95.306849
18.171683	0.1	95.212739
18.173350	0.1	95.119537
18.175017	0.1	95.026582
18.176683	0.1	94.931433
18.178350	0.1	94.832010
18.180017	0.1	94.728470
18.181683	0.1	94.622830
18.183350	0.1	94.517982
18.185017	0.1	94.416305
18.186683	0.1	94.317533
18.188350	0.1	94.218939
18.190017	0.1	94.118007
18.191683	0.1	94.013913
18.193350	0.1	93.907276
18.195017	0.1	93.799811
18.196683	0.1	93.693175
18.198350	0.1	93.587232
18.200017	0.1	93.481164
18.201683	0.1	93.376013
18.203350	0.1	93.273767
18.205017	0.1	93.175154
18.206683	0.1	93.079908
18.208350	0.1	92.986901
18.210017	0.1	92.893173
18.211683	0.1	92.795650
18.213350	0.1	92.694480
18.215017	0.1	92.592244
18.216683	0.1	92.490362
18.218350	0.1	92.388741
18.220017	0.1	92.287744
18.221683	0.1	92.188264
18.223350	0.1	92.090513
18.225017	0.1	91.993930
18.226683	0.1	91.897971
18.228350	0.1	91.802599
18.230017	0.1	91.707897
18.231683	0.1	91.613620
18.233350	0.1	91.519677
18.235017	0.1	91.426731
18.236683	0.1	91.335503
18.238350	0.1	91.245468
18.240017	0.1	91.154734
18.241683	0.1	91.061536
18.243350	0.1	90.966090
18.245017	0.1	90.870913
18.246683	0.1	90.778931
18.248350	0.1	90.691401
18.250017	0.1	90.607577
18.251683	0.1	90.525691
18.253350	0.1	90.443855
18.255017	0.1	90.360520
18.256683	0.1	90.275421
18.258350	0.1	90.189921
18.260017	0.1	90.105431
18.261683	0.1	90.022334
18.263350	0.1	89.940215
18.265017	0.1	89.858533
18.266683	0.1	89.777829
18.268350	0.1	89.698965
18.270017	0.1	89.621041
18.271683	0.1	89.542670
18.273350	0.1	89.464281
18.275017	0.1	89.386916
18.276683	0.1	89.310333
18.278350	0.1	89.233886
18.280017	0.1	89.157834
18.281683	0.1	89.082643
18.283350	0.1	89.007989
18.285017	0.1	88.933162
18.286683	0.1	88.858199
18.288350	0.1	88.784383
18.290017	0.1	88.713588
18.291683	0.1	88.646975
18.293350	0.1	88.584642
18.295017	0.1	88.525764
18.296683	0.1	88.468278
18.298350	0.1	88.409567
18.300017	0.1	88.348375
18.301683	0.1	88.285874
18.303350	0.1	88.224942
18.305017	0.1	88.167782
18.306683	0.1	88.113519
18.308350	0.1	88.058626
18.310017	0.1	88.000000
18.311683	0.1	87.937149
18.313350	0.1	87.872809
18.315017	0.1	87.811658
18.316683	0.1	87.756482
18.318350	0.1	87.706023
18.320017	0.1	87.657347
18.321683	0.1	87.608802
18.323350	0.1	87.560592
18.325017	0.1	87.513644
18.326683	0.1	87.468126
18.328350	0.1	87.422980
18.330017	0.1	87.376786
18.331683	0.1	87.328842
18.333350	0.1	87.279347
18.335017	0.1	87.228743
18.336683	0.1	87.177376
18.338350	0.1	87.125986
18.340017	0.1	87.075834
18.341683	0.1	87.028635
18.343350	0.1	86.985948
18.345017	0.1	86.946995
18.346683	0.1	86.908694
18.348350	0.1	86.868825
18.350017	0.1	86.827418
18.351683	0.1	86.784987
18.353350	0.1	86.740754
18.355017	0.1	86.693396
18.356683	0.1	86.642783
18.358350	0.1	86.589828
18.360017	0.1	86.535770
18.361683	0.1	86.482531
18.363350	0.1	86.432532
18.365017	0.1	86.387107
18.366683	0.1	86.344760
18.368350	0.1	86.301719
18.370017	0.1	86.255120
18.371683	0.1	86.205099
18.373350	0.1	86.153457
18.375017	0.1	86.101694
18.376683	0.1	86.050937
18.378350	0.1	86.002071
18.380017	0.1	85.954187
18.381683	0.1	85.904575
18.383350	0.1	85.851662
18.385017	0.1	85.796123
18.386683	0.1	85.738595
18.388350	0.1	85.678641
18.390017	0.1	85.615907
18.391683	0.1	85.550598
18.393350	0.1	85.483375
18.395017	0.1	85.415077
18.396683	0.1	85.345740
18.398350	0.1	85.274237
18.400017	0.1	85.199336
18.401683	0.1	85.121249
18.403350	0.1	85.042375
18.405017	0.1	84.965774
18.406683	0.1	84.892414
18.408350	0.1	84.820460
18.410017	0.1	84.747179
18.411683	0.1	84.670479
18.413350	0.1	84.589217
18.415017	0.1	84.503503
18.416683	0.1	84.414752
18.418350	0.1	84.324530
18.420017	0.1	84.233480
18.421683	0.1	84.141875
18.423350	0.1	84.050456
18.425017	0.1	83.960150
18.426683	0.1	83.871503
18.428350	0.1	83.784098
18.430017	0.1	83.696768
18.431683	0.1	83.608488
18.433350	0.1	83.518727
18.435017	0.1	83.427462
18.436683	0.1	83.334837
18.438350	0.1	83.239940
18.440017	0.1	83.140666
18.441683	0.1	83.035394
18.443350	0.1	82.924813
18.445017	0.1	82.811909
18.446683	0.1	82.699298
18.448350	0.1	82.586790
18.450017	0.1	82.472852
18.451683	0.1	82.357447
18.453350	0.1	82.241925
18.455017	0.1	82.127173
18.456683	0.1	82.013225
18.458350	0.1	81.899641
18.460017	0.1	81.785317
18.461683	0.1	81.668510
18.463350	0.1	81.548174
18.465017	0.1	81.425160
18.466683	0.1	81.301895
18.468350	0.1	81.180981
18.470017	0.1	81.063495
18.471683	0.1	80.948058
18.473350	0.1	80.832094
18.475017	0.1	80.713756
18.476683	0.1	80.592330
18.478350	0.1	80.467253
18.480017	0.1	80.337841
18.481683	0.1	80.204834
18.483350	0.1	80.071017
18.485017	0.1	79.939347
18.486683	0.1	79.811122
18.488350	0.1	79.685627
18.490017	0.1	79.561272
18.491683	0.1	79.436652
18.493350	0.1	79.310117
18.495017	0.1	79.179807
18.496683	0.1	79.044956
18.498350	0.1	78.906887
18.500017	0.1	78.768544
18.501683	0.1	78.632454
18.503350	0.1	78.499089
18.505017	0.1	78.367358
18.506683	0.1	78.235930
18.508350	0.1	78.103747
18.510017	0.1	77.970275
18.511683	0.1	77.835531
18.513350	0.1	77.699912
18.515017	0.1	77.563957
18.516683	0.1	77.428087
18.518350	0.1	77.292216
18.520017	0.1	77.156066
18.521683	0.1	77.019879
18.523350	0.1	76.884269
18.525017	0.1	76.749539
18.526683	0.1	76.615876
18.528350	0.1	76.483856
18.530017	0.1	76.354179
18.531683	0.1	76.226792
18.533350	0.1	76.100552
18.535017	0.1	75.973771
18.536683	0.1	75.845388
18.538350	0.1	75.715492
18.540017	0.1	75.584911
18.541683	0.1	75.454735
18.543350	0.1	75.326101
18.545017	0.1	75.200033
18.546683	0.1	75.076958
18.548350	0.1	74.956068
18.550017	0.1	74.835341
18.551683	0.1	74.712639
18.553350	0.1	74.586715
18.555017	0.1	74.457885
18.556683	0.1	74.328198
18.558350	0.1	74.200286
18.560017	0.1	74.075698
18.561683	0.1	73.954118
18.563350	0.1	73.833824
18.565017	0.1	73.713157
18.566683	0.1	73.591326
18.568350	0.1	73.468038
18.570017	0.1	73.343711
18.571683	0.1	73.220003
18.573350	0.1	73.098866
18.575017	0.1	72.981319
18.576683	0.1	72.867083
18.578350	0.1	72.754440
18.580017	0.1	72.641405
18.581683	0.1	72.527402
18.583350	0.1	72.412458
18.585017	0.1	72.296290
18.586683	0.1	72.179176
18.588350	0.1	72.062444
18.590017	0.1	71.948082
18.591683	0.1	71.837390
18.593350	0.1	71.729259
18.595017	0.1	71.620680
18.596683	0.1	71.508871
18.598350	0.1	71.392795
18.600017	0.1	71.273465
18.601683	0.1	71.153026
18.603350	0.1	71.033752
18.605017	0.1	70.917569
18.606683	0.1	70.805154
18.608350	0.1	70.695495
18.610017	0.1	70.586945
18.611683	0.1	70.478330
18.613350	0.1	70.368205
18.615017	0.1	70.254193
18.616683	0.1	70.135295
18.618350	0.1	70.014200
18.620017	0.1	69.895471
18.621683	0.1	69.781761
18.623350	0.1	69.672205
18.625017	0.1	69.564264
18.626683	0.1	69.456063
18.628350	0.1	69.346963
18.630017	0.1	69.237510
18.631683	0.1	69.129122
18.633350	0.1	69.023240
18.635017	0.1	68.920357
18.636683	0.1	68.818219
18.638350	0.1	68.711843
18.640017	0.1	68.598376
18.641683	0.1	68.480661
18.643350	0.1	68.364320
18.645017	0.1	68.253353
18.646683	0.1	68.149217
18.648350	0.1	68.051154
18.650017	0.1	67.956057
18.651683	0.1	67.860084
18.653350	0.1	67.761419
18.655017	0.1	67.660962
18.656683	0.1	67.561008
18.658350	0.1	67.463792
18.660017	0.1	67.370706
18.661683	0.1	67.282035
18.663350	0.1	67.196745
18.665017	0.1	67.113158
18.666683	0.1	67.030257
18.668350	0.1	66.947988
18.670017	0.1	66.866707
18.671683	0.1	66.786842
18.673350	0.1	66.709393
18.675017	0.1	66.635679
18.676683	0.1	66.565150
18.678350	0.1	66.494928
18.680017	0.1	66.422992
18.681683	0.1	66.350251
18.683350	0.1	66.279681
18.685017	0.1	66.214893
18.686683	0.1	66.158003
18.688350	0.1	66.107768
18.690017	0.1	66.060950
18.691683	0.1	66.015530
18.693350	0.1	65.971543
18.695017	0.1	65.929275
18.696683	0.1	65.888562
18.698350	0.1	65.849884
18.700017	0.1	65.814341
18.701683	0.1	65.782438
18.703350	0.1	65.753977
18.705017	0.1	65.728854
18.706683	0.1	65.706912
18.708350	0.1	65.688007
18.710017	0.1	65.673161
18.711683	0.1	65.663843
18.713350	0.1	65.659536
18.715017	0.1	65.657897
18.716683	0.1	65.657259
18.718350	0.1	65.658321
18.720017	0.1	65.663871
18.721683	0.1	65.677241
18.723350	0.1	65.700230
18.725017	0.1	65.731793
18.726683	0.1	65.769050
18.728350	0.1	65.809218
18.730017	0.1	65.850285
18.731683	0.1	65.891920
18.733350	0.1	65.936646
18.735017	0.1	65.988484
18.736683	0.1	66.049555
18.738350	0.1	66.119223
18.740017	0.1	66.196136
18.741683	0.1	66.279550
18.743350	0.1	66.368822
18.745017	0.1	66.462709
18.746683	0.1	66.559897
18.748350	0.1	66.660447
18.750017	0.1	66.765733
18.751683	0.1	66.876742
18.753350	0.1	66.993497
18.755017	0.1	67.115878
18.756683	0.1	67.244466
18.758350	0.1	67.380820
18.760017	0.1	67.527080
18.761683	0.1	67.685377
18.763350	0.1	67.857574
18.765017	0.1	68.043913
18.766683	0.1	68.241847
18.768350	0.1	68.447175
18.770017	0.1	68.656448
18.771683	0.1	68.869237
18.773350	0.1	69.088657
18.775017	0.1	69.318991
18.776683	0.1	69.563473
18.778350	0.1	69.823884
18.780017	0.1	70.100785
18.781683	0.1	70.393989
18.783350	0.1	70.703295
18.785017	0.1	71.028341
18.786683	0.1	71.368394
18.788350	0.1	71.723480
18.790017	0.1	72.094561
18.791683	0.1	72.481851
18.793350	0.1	72.884299
18.795017	0.1	73.301205
18.796683	0.1	73.733502
18.798350	0.1	74.183145
18.800017	0.1	74.651218
18.801683	0.1	75.136293
18.803350	0.1	75.634881
18.805017	0.1	76.144137
18.806683	0.1	76.663653
18.808350	0.1	77.194143
18.810017	0.1	77.735842
18.811683	0.1	78.288498
18.813350	0.1	78.851427
18.815017	0.1	79.423469
18.816683	0.1	80.002942
18.818350	0.1	80.587003
18.820017	0.1	81.172022
18.821683	0.1	81.754960
18.823350	0.1	82.333782
18.825017	0.1	82.906559
18.826683	0.1	83.470754
18.828350	0.1	84.023606
18.830017	0.1	84.562916
18.831683	0.1	85.086469
18.833350	0.1	85.591078
18.835017	0.1	86.073750
18.836683	0.1	86.533353
18.838350	0.1	86.969053
18.840017	0.1	87.377615
18.841683	0.1	87.753986
18.843350	0.1	88.094571
18.845017	0.1	88.398806
18.846683	0.1	88.666501
18.848350	0.1	88.895136
18.850017	0.1	89.081545
18.851683	0.1	89.224209
18.853350	0.1	89.322622
18.855017	0.1	89.376839
18.856683	0.1	89.387568
18.858350	0.1	89.354818
18.860017	0.1	89.277471
18.861683	0.1	89.154318
18.863350	0.1	88.984957
18.865017	0.1	88.770301
18.866683	0.1	88.511976
18.868350	0.1	88.211321
18.870017	0.1	87.869647
18.871683	0.1	87.488461
18.873350	0.1	87.068793
18.875017	0.1	86.610904
18.876683	0.1	86.114784
18.878350	0.1	85.581499
18.880017	0.1	85.014743
18.881683	0.1	84.420024
18.883350	0.1	83.801802
18.885017	0.1	83.161979
18.886683	0.1	82.500307
18.888350	0.1	81.815720
18.890017	0.1	81.108259
18.891683	0.1	80.379681
18.893350	0.1	79.632914
18.895017	0.1	78.872093
18.896683	0.1	78.101503
18.898350	0.1	77.323201
18.900017	0.1	76.537235
18.901683	0.1	75.744237
18.903350	0.1	74.946154
18.905017	0.1	74.145207
18.906683	0.1	73.343907
18.908350	0.1	72.545130
18.910017	0.1	71.750791
18.911683	0.1	70.961728
18.913350	0.1	70.179869
18.915017	0.1	69.408706
18.916683	0.1	68.650511
18.918350	0.1	67.904480
18.920017	0.1	67.168139
18.921683	0.1	66.439658
18.923350	0.1	65.719127
18.925017	0.1	65.009026
18.926683	0.1	64.313198
18.928350	0.1	63.634971
18.930017	0.1	62.976354
18.931683	0.1	62.337737
18.933350	0.1	61.717695
18.935017	0.1	61.114165
18.936683	0.1	60.525825
18.938350	0.1	59.952275
18.940017	0.1	59.393733
18.941683	0.1	58.851340
18.943350	0.1	58.327131
18.945017	0.1	57.821996
18.946683	0.1	57.333959
18.948350	0.1	56.859632
18.950017	0.1	56.397198
18.951683	0.1	55.947704
18.953350	0.1	55.513769
18.955017	0.1	55.097598
18.956683	0.1	54.700710
18.958350	0.1	54.323645
18.960017	0.1	53.965044
18.961683	0.1	53.621819
18.963350	0.1	53.290222
18.965017	0.1	52.967472
18.966683	0.1	52.653491
18.968350	0.1	52.350126
18.970017	0.1	52.058599
18.971683	0.1	51.779165
18.973350	0.1	51.512010
18.975017	0.1	51.256502
18.976683	0.1	51.010107
18.978350	0.1	50.769444
18.980017	0.1	50.532469
18.981683	0.1	50.299373
18.983350	0.1	50.072414
18.985017	0.1	49.854917
18.986683	0.1	49.648620
18.988350	0.1	49.451692
18.990017	0.1	49.260901
18.991683	0.1	49.074818
18.993350	0.1	48.893853
18.995017	0.1	48.718508
18.996683	0.1	48.548100
18.998350	0.1	48.380895
19.000017	0.1	48.215729
19.001683	0.1	48.053376
19.003350	0.1	47.896127
19.005017	0.1	47.745495
19.006683	0.1	47.600400
19.008350	0.1	47.458182
19.010017	0.1	47.316989
19.011683	0.1	47.176839
19.013350	0.1	47.038710
19.015017	0.1	46.903240
19.016683	0.1	46.770675
19.018350	0.1	46.641165
19.020017	0.1	46.514315
19.021683	0.1	46.389201
19.023350	0.1	46.264846
19.025017	0.1	46.140845
19.026683	0.1	46.017924
19.028350	0.1	45.897309
19.030017	0.1	45.779441
19.031683	0.1	45.664064
19.033350	0.1	45.551267
19.035017	0.1	45.441696
19.036683	0.1	45.335307
19.038350	0.1	45.230519
19.040017	0.1	45.125387
19.041683	0.1	45.019276
19.043350	0.1	44.913394
19.045017	0.1	44.809482
19.046683	0.1	44.708275
19.048350	0.1	44.609769
19.050017	0.1	44.513685
19.051683	0.1	44.418834
19.053350	0.1	44.323499
19.055017	0.1	44.226600
19.056683	0.1	44.128336
19.058350	0.1	44.030165
19.060017	0.1	43.933825
19.061683	0.1	43.839943
19.063350	0.1	43.748007
19.065017	0.1	43.657511
19.066683	0.1	43.568481
19.068350	0.1	43.481099
19.070017	0.1	43.395348
19.071683	0.1	43.310379
19.073350	0.1	43.224157
19.075017	0.1	43.135271
19.076683	0.1	43.044630
19.078350	0.1	42.954302
19.080017	0.1	42.865765
19.081683	0.1	42.779744
19.083350	0.1	42.696279
19.085017	0.1	42.614806
19.086683	0.1	42.534499
19.088350	0.1	42.454423
19.090017	0.1	42.374008
19.091683	0.1	42.293393
19.093350	0.1	42.212587
19.095017	0.1	42.131646
19.096683	0.1	42.051985
19.098350	0.1	41.975440
19.100017	0.1	41.901870
19.101683	0.1	41.829022
19.103350	0.1	41.754842
19.105017	0.1	41.679498
19.106683	0.1	41.604554
19.108350	0.1	41.530877
19.110017	0.1	41.458984
19.111683	0.1	41.390257
19.113350	0.1	41.325740
19.115017	0.1	41.264230
19.116683	0.1	41.202572
19.118350	0.1	41.137817
19.120017	0.1	41.069216
19.121683	0.1	40.998659
19.123350	0.1	40.929490
19.125017	0.1	40.864777
19.126683	0.1	40.806071
19.128350	0.1	40.752748
19.130017	0.1	40.702065
19.131683	0.1	40.650321
19.133350	0.1	40.594796
19.135017	0.1	40.535210
19.136683	0.1	40.473421
19.138350	0.1	40.411749
19.140017	0.1	40.351967
19.141683	0.1	40.295301
19.143350	0.1	40.242225
19.145017	0.1	40.192264
19.146683	0.1	40.144669
19.148350	0.1	40.099267
19.150017	0.1	40.055835
19.151683	0.1	40.013148
19.153350	0.1	39.969948
19.155017	0.1	39.926297
19.156683	0.1	39.883056
19.158350	0.1	39.840411
19.160017	0.1	39.797034
19.161683	0.1	39.751134
19.163350	0.1	39.702775
19.165017	0.1	39.654365
19.166683	0.1	39.608730
19.168350	0.1	39.567095
19.170017	0.1	39.528748
19.171683	0.1	39.491458
19.173350	0.1	39.452482
19.175017	0.1	39.409790
19.176683	0.1	39.362595
19.178350	0.1	39.311773
19.180017	0.1	39.259945
19.181683	0.1	39.209463
19.183350	0.1	39.160475
19.185017	0.1	39.111651
19.186683	0.1	39.061890
19.188350	0.1	39.010886
19.190017	0.1	38.958741
19.191683	0.1	38.905800
19.193350	0.1	38.852706
19.195017	0.1	38.799541
19.196683	0.1	38.745161
19.198350	0.1	38.687843
19.200017	0.1	38.626334
19.201683	0.1	38.560857
19.203350	0.1	38.493359
19.205017	0.1	38.425573
19.206683	0.1	38.357065
19.208350	0.1	38.286368
19.210017	0.1	38.213073
19.211683	0.1	38.138065
19.213350	0.1	38.062925
19.215017	0.1	37.988997
19.216683	0.1	37.916168
19.218350	0.1	37.842654
19.220017	0.1	37.766448
19.221683	0.1	37.687128
19.223350	0.1	37.606093
19.225017	0.1	37.525208
19.226683	0.1	37.445026
19.228350	0.1	37.364438
19.230017	0.1	37.282170
19.231683	0.1	37.197564
19.233350	0.1	37.109987
19.235017	0.1	37.018852
19.236683	0.1	36.924104
19.238350	0.1	36.826329
19.240017	0.1	36.726939
19.241683	0.1	36.628349
19.243350	0.1	36.532865
19.245017	0.1	36.441535
19.246683	0.1	36.354614
19.248350	0.1	36.271350
19.250017	0.1	36.188755
19.251683	0.1	36.103213
19.253350	0.1	36.013657
19.255017	0.1	35.921391
19.256683	0.1	35.828068
19.258350	0.1	35.734829
19.260017	0.1	35.642171
19.261683	0.1	35.549901
19.263350	0.1	35.458044
19.265017	0.1	35.367468
19.266683	0.1	35.278522
19.268350	0.1	35.190615
19.270017	0.1	35.104025
19.271683	0.1	35.019675
19.273350	0.1	34.937370
19.275017	0.1	34.855786
19.276683	0.1	34.773387
19.278350	0.1	34.689759
19.280017	0.1	34.606094
19.281683	0.1	34.523043
19.283350	0.1	34.439685
19.285017	0.1	34.355740
19.286683	0.1	34.272880
19.288350	0.1	34.192880
19.290017	0.1	34.116306
19.291683	0.1	34.043337
19.293350	0.1	33.974373
19.295017	0.1	33.909259
19.296683	0.1	33.846102
19.298350	0.1	33.781817
19.300017	0.1	33.714231
19.301683	0.1	33.643381
19.303350	0.1	33.570705
19.305017	0.1	33.497801
19.306683	0.1	33.426038
19.308350	0.1	33.356547
19.310017	0.1	33.290014
19.311683	0.1	33.226199
19.313350	0.1	33.163615
19.315017	0.1	33.100559
19.316683	0.1	33.036559
19.318350	0.1	32.972051
19.320017	0.1	32.907361
19.321683	0.1	32.842630
19.323350	0.1	32.778168
19.325017	0.1	32.714740
19.326683	0.1	32.652994
19.328350	0.1	32.592635
19.330017	0.1	32.533114
19.331683	0.1	32.474883
19.333350	0.1	32.418510
19.335017	0.1	32.363222
19.336683	0.1	32.307748
19.338350	0.1	32.251920
19.340017	0.1	32.196613
19.341683	0.1	32.142135
19.343350	0.1	32.087900
19.345017	0.1	32.033785
19.346683	0.1	31.979783
19.348350	0.1	31.925021
19.350017	0.1	31.868760
19.351683	0.1	31.811423
19.353350	0.1	31.754393
19.355017	0.1	31.699319
19.356683	0.1	31.646960
19.358350	0.1	31.596394
19.360017	0.1	31.545451
19.361683	0.1	31.492380
19.363350	0.1	31.437273
19.365017	0.1	31.382176
19.366683	0.1	31.329650
19.368350	0.1	31.280709
19.370017	0.1	31.234282
19.371683	0.1	31.188200
19.373350	0.1	31.140097
19.375017	0.1	31.088544
19.376683	0.1	31.034062
19.378350	0.1	30.978369
19.380017	0.1	30.922769
19.381683	0.1	30.867900
19.383350	0.1	30.814470
19.385017	0.1	30.763187
19.386683	0.1	30.713663
19.388350	0.1	30.664266
19.390017	0.1	30.613481
19.391683	0.1	30.561173
19.393350	0.1	30.508377
19.395017	0.1	30.456376
19.396683	0.1	30.406420
19.398350	0.1	30.359058
19.400017	0.1	30.313181
19.401683	0.1	30.266563
19.403350	0.1	30.217655
19.405017	0.1	30.166842
19.406683	0.1	30.115740
19.408350	0.1	30.065142
19.410017	0.1	30.014594
19.411683	0.1	29.963697
19.413350	0.1	29.912796
19.415017	0.1	29.862407
19.416683	0.1	29.812269
19.418350	0.1	29.761461
19.420017	0.1	29.709609
19.421683	0.1	29.657232
19.423350	0.1	29.605101
19.425017	0.1	29.553408
19.426683	0.1	29.501445
19.428350	0.1	29.449216
19.430017	0.1	29.398389
19.431683	0.1	29.350189
19.433350	0.1	29.303697
19.435017	0.1	29.257112
19.436683	0.1	29.209261
19.438350	0.1	29.160050
19.440017	0.1	29.110238
19.441683	0.1	29.060207
19.443350	0.1	29.009399
19.445017	0.1	28.957394
19.446683	0.1	28.904681
19.448350	0.1	28.852257
19.450017	0.1	28.800853
19.451683	0.1	28.750869
19.453350	0.1	28.702500
19.455017	0.1	28.655101
19.456683	0.1	28.607333
19.458350	0.1	28.558914
19.460017	0.1	28.510867
19.461683	0.1	28.463476
19.463350	0.1	28.415509
19.465017	0.1	28.365906
19.466683	0.1	28.315615
19.468350	0.1	28.267470
19.470017	0.1	28.223540
19.471683	0.1	28.182822
19.473350	0.1	28.142156
19.475017	0.1	28.098687
19.476683	0.1	28.051185
19.478350	0.1	27.999943
19.480017	0.1	27.946322
19.481683	0.1	27.892478
19.483350	0.1	27.840873
19.485017	0.1	27.792817
19.486683	0.1	27.747378
19.488350	0.1	27.701911
19.490017	0.1	27.653896
19.491683	0.1	27.602678
19.493350	0.1	27.549905
19.495017	0.1	27.498170
19.496683	0.1	27.448991
19.498350	0.1	27.401750
19.500017	0.1	27.354383
19.501683	0.1	27.304650
19.503350	0.1	27.251164
19.505017	0.1	27.194270
19.506683	0.1	27.135527
19.508350	0.1	27.076229
19.510017	0.1	27.016983
19.511683	0.1	26.958552
19.513350	0.1	26.902026
19.515017	0.1	26.847734
19.516683	0.1	26.794118
19.518350	0.1	26.738346
19.520017	0.1	26.678448
19.521683	0.1	26.614233
19.523350	0.1	26.546777
19.525017	0.1	26.477757
19.526683	0.1	26.409049
19.528350	0.1	26.342752
19.530017	0.1	26.280750
19.531683	0.1	26.223292
19.533350	0.1	26.168199
19.535017	0.1	26.111743
19.536683	0.1	26.051104
19.538350	0.1	25.986517
19.540017	0.1	25.920654
19.541683	0.1	25.856001
19.543350	0.1	25.793491
19.545017	0.1	25.733011
19.546683	0.1	25.673732
19.548350	0.1	25.614551
19.550017	0.1	25.555217
19.551683	0.1	25.496827
19.553350	0.1	25.440678
19.555017	0.1	25.387136
19.556683	0.1	25.335983
19.558350	0.1	25.287103
19.560017	0.1	25.240416
19.561683	0.1	25.195009
19.563350	0.1	25.148937
19.565017	0.1	25.100680
19.566683	0.1	25.050454
19.568350	0.1	24.999664
19.570017	0.1	24.949457
19.571683	0.1	24.900171
19.573350	0.1	24.851919
19.575017	0.1	24.804901
19.576683	0.1	24.759211
19.578350	0.1	24.715224
19.580017	0.1	24.674092
19.581683	0.1	24.636602
19.583350	0.1	24.601710
19.585017	0.1	24.567368
19.586683	0.1	24.532704
19.588350	0.1	24.497933
19.590017	0.1	24.462757
19.591683	0.1	24.426435
19.593350	0.1	24.388726
19.595017	0.1	24.350383
19.596683	0.1	24.312511
19.598350	0.1	24.275756
19.600017	0.1	24.240967
19.601683	0.1	24.209409
19.603350	0.1	24.181223
19.605017	0.1	24.154279
19.606683	0.1	24.125329
19.608350	0.1	24.092514
19.610017	0.1	24.056644
19.611683	0.1	24.019801
19.613350	0.1	23.983293
19.615017	0.1	23.947042
19.616683	0.1	23.910031
19.618350	0.1	23.871390
19.620017	0.1	23.831222
19.621683	0.1	23.790151
19.623350	0.1	23.748577
19.625017	0.1	23.706667
19.626683	0.1	23.664595
19.628350	0.1	23.622294
19.630017	0.1	23.579188
19.631683	0.1	23.534820
19.633350	0.1	23.489944
19.635017	0.1	23.446125
19.636683	0.1	23.403508
19.638350	0.1	23.359689
19.640017	0.1	23.311516
19.641683	0.1	23.257518
19.643350	0.1	23.198924
19.645017	0.1	23.138644
19.646683	0.1	23.078914
19.648350	0.1	23.019966
19.650017	0.1	22.961483
19.651683	0.1	22.904384
19.653350	0.1	22.850130
19.655017	0.1	22.798772
19.656683	0.1	22.748238
19.658350	0.1	22.695619
19.660017	0.1	22.639497
19.661683	0.1	22.580633
19.663350	0.1	22.520763
19.665017	0.1	22.461130
19.666683	0.1	22.402140
19.668350	0.1	22.344114
19.670017	0.1	22.287471
19.671683	0.1	22.231974
19.673350	0.1	22.176742
19.675017	0.1	22.121612
19.676683	0.1	22.067670
19.678350	0.1	22.016591
19.680017	0.1	21.969718
19.681683	0.1	21.926570
19.683350	0.1	21.884288
19.685017	0.1	21.839347
19.686683	0.1	21.789568
19.688350	0.1	21.735448
19.690017	0.1	21.680044
19.691683	0.1	21.626316
19.693350	0.1	21.574893
19.695017	0.1	21.525389
19.696683	0.1	21.478045
19.698350	0.1	21.432722
19.700017	0.1	21.388195
19.701683	0.1	21.343259
19.703350	0.1	21.297294
19.705017	0.1	21.250234
19.706683	0.1	21.202965
19.708350	0.1	21.156711
19.710017	0.1	21.112273
19.711683	0.1	21.070326
19.713350	0.1	21.030894
19.715017	0.1	20.992691
19.716683	0.1	20.954041
19.718350	0.1	20.914231
19.720017	0.1	20.873705
19.721683	0.1	20.833518
19.723350	0.1	20.795059
19.725017	0.1	20.759688
19.726683	0.1	20.727864
19.728350	0.1	20.698505
19.730017	0.1	20.669075
19.731683	0.1	20.636795
19.733350	0.1	20.600762
19.735017	0.1	20.562629
19.736683	0.1	20.524762
19.738350	0.1	20.488696
19.740017	0.1	20.455383
19.741683	0.1	20.425394
19.743350	0.1	20.398037
19.745017	0.1	20.371317
19.746683	0.1	20.343345
19.748350	0.1	20.313500
19.750017	0.1	20.282287
19.751683	0.1	20.250762
19.753350	0.1	20.220242
19.755017	0.1	20.191376
19.756683	0.1	20.163599
19.758350	0.1	20.136233
19.760017	0.1	20.109294
19.761683	0.1	20.083040
19.763350	0.1	20.057373
19.765017	0.1	20.032022
19.766683	0.1	20.007724
19.768350	0.1	19.986103
19.770017	0.1	19.967635
19.771683	0.1	19.951235
19.773350	0.1	19.935900
19.775017	0.1	19.920697
19.776683	0.1	19.903756
19.778350	0.1	19.884016
19.780017	0.1	19.863085
19.781683	0.1	19.843392
19.783350	0.1	19.825725
19.785017	0.1	19.809282
19.786683	0.1	19.792658
19.788350	0.1	19.774865
19.790017	0.1	19.756039
19.791683	0.1	19.737142
19.793350	0.1	19.718707
19.795017	0.1	19.700257
19.796683	0.1	19.681216
19.798350	0.1	19.661603
19.800017	0.1	19.641183
19.801683	0.1	19.618608
19.803350	0.1	19.591963
19.805017	0.1	19.560112
19.806683	0.1	19.523664
19.808350	0.1	19.485033
19.810017	0.1	19.446700
19.811683	0.1	19.409284
19.813350	0.1	19.371985
19.815017	0.1	19.334033
19.816683	0.1	19.295043
19.818350	0.1	19.255183
19.820017	0.1	19.214735
19.821683	0.1	19.173105
19.823350	0.1	19.128989
19.825017	0.1	19.081794
19.826683	0.1	19.032089
19.828350	0.1	18.980261
19.830017	0.1	18.925876
19.831683	0.1	18.869392
19.833350	0.1	18.812809
19.835017	0.1	18.758015
19.836683	0.1	18.705656
19.838350	0.1	18.654997
19.840017	0.1	18.603955
19.841683	0.1	18.550097
19.843350	0.1	18.492378
19.845017	0.1	18.432224
19.846683	0.1	18.372829
19.848350	0.1	18.317094
19.850017	0.1	18.265843
19.851683	0.1	18.217699
19.853350	0.1	18.170057
19.855017	0.1	18.120292
19.856683	0.1	18.066992
19.858350	0.1	18.010545
19.860017	0.1	17.952905
19.861683	0.1	17.896807
19.863350	0.1	17.844490
19.865017	0.1	17.796690
19.866683	0.1	17.752410
19.868350	0.1	17.709150
19.870017	0.1	17.664302
19.871683	0.1	17.617135
19.873350	0.1	17.568725
19.875017	0.1	17.520390
19.876683	0.1	17.473195
19.878350	0.1	17.428314
19.880017	0.1	17.387006
19.881683	0.1	17.350237
19.883350	0.1	17.317846
19.885017	0.1	17.288104
19.886683	0.1	17.258739
19.888350	0.1	17.228001
19.890017	0.1	17.194678
19.891683	0.1	17.158496
19.893350	0.1	17.120200
19.895017	0.1	17.081345
19.896683	0.1	17.044838
19.898350	0.1	17.013880
19.900017	0.1	16.989070
19.901683	0.1	16.967552
19.903350	0.1	16.945000
19.905017	0.1	16.918089
19.906683	0.1	16.886499
19.908350	0.1	16.852878
19.910017	0.1	16.820175
19.911683	0.1	16.790000
19.913350	0.1	16.763061
19.915017	0.1	16.738698
19.916683	0.1	16.714539
19.918350	0.1	16.688285
19.920017	0.1	16.659517
19.921683	0.1	16.630157
19.923350	0.1	16.603237
19.925017	0.1	16.580233
19.926683	0.1	16.559954
19.928350	0.1	16.540154
19.930017	0.1	16.519665
19.931683	0.1	16.498594
19.933350	0.1	16.476861
19.935017	0.1	16.454053
19.936683	0.1	16.430761
19.938350	0.1	16.408027
19.940017	0.1	16.385661
19.941683	0.1	16.362784
19.943350	0.1	16.339454
19.945017	0.1	16.316483
19.946683	0.1	16.294182
19.948350	0.1	16.272129
19.950017	0.1	16.249781
19.951683	0.1	16.226908
19.953350	0.1	16.203835
19.955017	0.1	16.181720
19.956683	0.1	16.162088
19.958350	0.1	16.145832
19.960017	0.1	16.132453
19.961683	0.1	16.119741
19.963350	0.1	16.104635
19.965017	0.1	16.085273
19.966683	0.1	16.062395
19.968350	0.1	16.038520
19.970017	0.1	16.016345
19.971683	0.1	15.997775
19.973350	0.1	15.983107
19.975017	0.1	15.970259
19.976683	0.1	15.955623
19.978350	0.1	15.936620
19.980017	0.1	15.913374
19.981683	0.1	15.887758
19.983350	0.1	15.861690
19.985017	0.1	15.836624
19.986683	0.1	15.813550
19.988350	0.1	15.792763
19.990017	0.1	15.773647
19.991683	0.1	15.754970
19.993350	0.1	15.735962
19.995017	0.1	15.717130
19.996683	0.1	15.698876
19.998350	0.1	15.680208
20.000017	0.1	15.659384
20.001683	0.1	15.635393
20.003350	0.1	15.608598
20.005017	0.1	15.580188
20.006683	0.1	15.551103
20.008350	0.1	15.521003
20.010017	0.1	15.488532
20.011683	0.1	15.453114
20.013350	0.1	15.416406
20.015017	0.1	15.381794
20.016683	0.1	15.352005
20.018350	0.1	15.327279
20.020017	0.1	15.305509
20.021683	0.1	15.282938
20.023350	0.1	15.255678
20.025017	0.1	15.222109
20.026683	0.1	15.183650
20.028350	0.1	15.143482
20.030017	0.1	15.104851
20.031683	0.1	15.069307
20.033350	0.1	15.036026
20.035017	0.1	15.003323
20.036683	0.1	14.970470
20.038350	0.1	14.937581
20.040017	0.1	14.904579
20.041683	0.1	14.870898
20.043350	0.1	14.836006
20.045017	0.1	14.800020
20.046683	0.1	14.763684
20.048350	0.1	14.727982
20.050017	0.1	14.693304
20.051683	0.1	14.658761
20.053350	0.1	14.622915
20.055017	0.1	14.585033
20.056683	0.1	14.546076
20.058350	0.1	14.508870
20.060017	0.1	14.476241
20.061683	0.1	14.448608
20.063350	0.1	14.424026
20.065017	0.1	14.400212
20.066683	0.1	14.375993
20.068350	0.1	14.350954
20.070017	0.1	14.325068
20.071683	0.1	14.299392
20.073350	0.1	14.275434
20.075017	0.1	14.252975
20.076683	0.1	14.230218
20.078350	0.1	14.206376
20.080017	0.1	14.182571
20.081683	0.1	14.160830
20.083350	0.1	14.142650
20.085017	0.1	14.127339
20.086683	0.1	14.112466
20.088350	0.1	14.096289
20.090017	0.1	14.078841
20.091683	0.1	14.061229
20.093350	0.1	14.044647
20.095017	0.1	14.029220
20.096683	0.1	14.014039
20.098350	0.1	13.998360
20.100017	0.1	13.982574
20.101683	0.1	13.967985
20.103350	0.1	13.955492
20.105017	0.1	13.944539
20.106683	0.1	13.933680
20.108350	0.1	13.921838
20.110017	0.1	13.909098
20.111683	0.1	13.897172
20.113350	0.1	13.888953
20.115017	0.1	13.886490
20.116683	0.1	13.888972
20.118350	0.1	13.893056
20.120017	0.1	13.895677
20.121683	0.1	13.895812
20.123350	0.1	13.893228
20.125017	0.1	13.887482
20.126683	0.1	13.879673
20.128350	0.1	13.873428
20.130017	0.1	13.872245
20.131683	0.1	13.876720
20.133350	0.1	13.884641
20.135017	0.1	13.892506
20.136683	0.1	13.897708
20.138350	0.1	13.900297
20.140017	0.1	13.902397
20.141683	0.1	13.905922
20.143350	0.1	13.911389
20.145017	0.1	13.918416
20.146683	0.1	13.926779
20.148350	0.1	13.936604
20.150017	0.1	13.947468
20.151683	0.1	13.958146
20.153350	0.1	13.968451
20.155017	0.1	13.980162
20.156683	0.1	13.994896
20.158350	0.1	14.012242
20.160017	0.1	14.030826
20.161683	0.1	14.050091
20.163350	0.1	14.070417
20.165017	0.1	14.092387
20.166683	0.1	14.116266
20.168350	0.1	14.142049
20.170017	0.1	14.170134
20.171683	0.1	14.200658
20.173350	0.1	14.232509
20.175017	0.1	14.264849
20.176683	0.1	14.298311
20.178350	0.1	14.333529
20.180017	0.1	14.370126
20.181683	0.1	14.407504
20.183350	0.1	14.445735
20.185017	0.1	14.485824
20.186683	0.1	14.528981
20.188350	0.1	14.575706
20.190017	0.1	14.626053
20.191683	0.1	14.679884
20.193350	0.1	14.736014
20.195017	0.1	14.792602
20.196683	0.1	14.849198
20.198350	0.1	14.907247
20.200017	0.1	14.968030
20.201683	0.1	15.031332
20.203350	0.1	15.096469
20.205017	0.1	15.162895
20.206683	0.1	15.229052
20.208350	0.1	15.292657
20.210017	0.1	15.353081
20.211683	0.1	15.411940
20.213350	0.1	15.471280
20.215017	0.1	15.532244
20.216683	0.1	15.594452
20.218350	0.1	15.656129
20.220017	0.1	15.715407
20.221683	0.1	15.771668
20.223350	0.1	15.825443
20.225017	0.1	15.876545
20.226683	0.1	15.922645
20.228350	0.1	15.961509
20.230017	0.1	15.993966
20.231683	0.1	16.022655
20.233350	0.1	16.048844
20.235017	0.1	16.071564
20.236683	0.1	16.088071
20.238350	0.1	16.094735
20.240017	0.1	16.089580
20.241683	0.1	16.074423
20.243350	0.1	16.053291
20.245017	0.1	16.028774
20.246683	0.1	16.000085
20.248350	0.1	15.964592
20.250017	0.1	15.919991
20.251683	0.1	15.864722
20.253350	0.1	15.798667
20.255017	0.1	15.723938
20.256683	0.1	15.643137
20.258350	0.1	15.557352
20.260017	0.1	15.466530
20.261683	0.1	15.370678
20.263350	0.1	15.270463
20.265017	0.1	15.167231
20.266683	0.1	15.061973
20.268350	0.1	14.954750
20.270017	0.1	14.845822
20.271683	0.1	14.736401
20.273350	0.1	14.627678
20.275017	0.1	14.519528
20.276683	0.1	14.410326
20.278350	0.1	14.298898
20.280017	0.1	14.186092
20.281683	0.1	14.073276
20.283350	0.1	13.961196
20.285017	0.1	13.850885
20.286683	0.1	13.743439
20.288350	0.1	13.638809
20.290017	0.1	13.536275
20.291683	0.1	13.435967
20.293350	0.1	13.338896
20.295017	0.1	13.245749
20.296683	0.1	13.156212
20.298350	0.1	13.068845
20.300017	0.1	12.981799
20.301683	0.1	12.894389
20.303350	0.1	12.808330
20.305017	0.1	12.726984
20.306683	0.1	12.652571
20.308350	0.1	12.584701
20.310017	0.1	12.521911
20.311683	0.1	12.463713
20.313350	0.1	12.410437
20.315017	0.1	12.361561
20.316683	0.1	12.315102
20.318350	0.1	12.268568
20.320017	0.1	12.220475
20.321683	0.1	12.171427
20.323350	0.1	12.123347
20.325017	0.1	12.078234
20.326683	0.1	12.038206
20.328350	0.1	12.005134
20.330017	0.1	11.978950
20.331683	0.1	11.957395
20.333350	0.1	11.937208
20.335017	0.1	11.915518
20.336683	0.1	11.891322
20.338350	0.1	11.865548
20.340017	0.1	11.839960
20.341683	0.1	11.816588
20.343350	0.1	11.797063
20.345017	0.1	11.781957
20.346683	0.1	11.770204
20.348350	0.1	11.758804
20.350017	0.1	11.744741
20.351683	0.1	11.727647
20.353350	0.1	11.709705
20.355017	0.1	11.693803
20.356683	0.1	11.681994
20.358350	0.1	11.674254
20.360017	0.1	11.668284
20.361683	0.1	11.661132
20.363350	0.1	11.651372
20.365017	0.1	11.639972
20.366683	0.1	11.629183
20.368350	0.1	11.620508
20.370017	0.1	11.613541
20.371683	0.1	11.606431
20.373350	0.1	11.597164
20.375017	0.1	11.585299
20.376683	0.1	11.573192
20.378350	0.1	11.564610
20.380017	0.1	11.561611
20.381683	0.1	11.562891
20.383350	0.1	11.564675
20.385017	0.1	11.563418
20.386683	0.1	11.558523
20.388350	0.1	11.552405
20.390017	0.1	11.547939
20.391683	0.1	11.545932
20.393350	0.1	11.545289
20.395017	0.1	11.544847
20.396683	0.1	11.543715
20.398350	0.1	11.541154
20.400017	0.1	11.537853
20.401683	0.1	11.535976
20.403350	0.1	11.537364
20.405017	0.1	11.541573
20.406683	0.1	11.545452
20.408350	0.1	11.545899
20.410017	0.1	11.543226
20.411683	0.1	11.540330
20.413350	0.1	11.539217
20.415017	0.1	11.540004
20.416683	0.1	11.542053
20.418350	0.1	11.543976
20.420017	0.1	11.544046
20.421683	0.1	11.542314
20.423350	0.1	11.540973
20.425017	0.1	11.541732
20.426683	0.1	11.544107
20.428350	0.1	11.546277
20.430017	0.1	11.546873
20.431683	0.1	11.545927
20.433350	0.1	11.544707
20.435017	0.1	11.544880
20.436683	0.1	11.547189
20.438350	0.1	11.550891
20.440017	0.1	11.554393
20.441683	0.1	11.555748
20.443350	0.1	11.553895
20.445017	0.1	11.549876
20.446683	0.1	11.545215
20.448350	0.1	11.540037
20.450017	0.1	11.533666
20.451683	0.1	11.525587
20.453350	0.1	11.516195
20.455017	0.1	11.506970
20.456683	0.1	11.499198
20.458350	0.1	11.493098
20.460017	0.1	11.488041
20.461683	0.1	11.483058
20.463350	0.1	11.477596
20.465017	0.1	11.471780
20.466683	0.1	11.466136
20.468350	0.1	11.461228
20.470017	0.1	11.456972
20.471683	0.1	11.452083
20.473350	0.1	11.444734
20.475017	0.1	11.434150
20.476683	0.1	11.421009
20.478350	0.1	11.406280
20.480017	0.1	11.390378
20.481683	0.1	11.372981
20.483350	0.1	11.353637
20.485017	0.1	11.333525
20.486683	0.1	11.315583
20.488350	0.1	11.302112
20.490017	0.1	11.293311
20.491683	0.1	11.287867
20.493350	0.1	11.283360
20.495017	0.1	11.276891
20.496683	0.1	11.267355
20.498350	0.1	11.256179
20.500017	0.1	11.245264
20.501683	0.1	11.235313
20.503350	0.1	11.225850
20.505017	0.1	11.215699
20.506683	0.1	11.203699
20.508350	0.1	11.189911
20.510017	0.1	11.176183
20.511683	0.1	11.164807
20.513350	0.1	11.156634
20.515017	0.1	11.150851
20.516683	0.1	11.145966
20.518350	0.1	11.141007
20.520017	0.1	11.135847
20.521683	0.1	11.130488
20.523350	0.1	11.125370
20.525017	0.1	11.122320
20.526683	0.1	11.122804
20.528350	0.1	11.125663
20.530017	0.1	11.128383
20.531683	0.1	11.129887
20.533350	0.1	11.131037
20.535017	0.1	11.132974
20.536683	0.1	11.135750
20.538350	0.1	11.138739
20.540017	0.1	11.141910
20.541683	0.1	11.146255
20.543350	0.1	11.152127
20.545017	0.1	11.157570
20.546683	0.1	11.160146
20.548350	0.1	11.159880
20.550017	0.1	11.159112
20.551683	0.1	11.160388
20.553350	0.1	11.164937
20.555017	0.1	11.172476
20.556683	0.1	11.182181
20.558350	0.1	11.193338
20.560017	0.1	11.205194
20.561683	0.1	11.216975
20.563350	0.1	11.228030
20.565017	0.1	11.237706
20.566683	0.1	11.245986
20.568350	0.1	11.254787
20.570017	0.1	11.267457
20.571683	0.1	11.285939
20.573350	0.1	11.308938
20.575017	0.1	11.332729
20.576683	0.1	11.353772
20.578350	0.1	11.370736
20.580017	0.1	11.384296
20.581683	0.1	11.395854
20.583350	0.1	11.407034
20.585017	0.1	11.419812
20.586683	0.1	11.436059
20.588350	0.1	11.456148
20.590017	0.1	11.478262
20.591683	0.1	11.499189
20.593350	0.1	11.516917
20.595017	0.1	11.532507
20.596683	0.1	11.547846
20.598350	0.1	11.562998
20.600017	0.1	11.577322
20.601683	0.1	11.591245
20.603350	0.1	11.605588
20.605017	0.1	11.620289
20.606683	0.1	11.634147
20.608350	0.1	11.645774
20.610017	0.1	11.654063
20.611683	0.1	11.658045
20.613350	0.1	11.658152
20.615017	0.1	11.656750
20.616683	0.1	11.655758
20.618350	0.1	11.655535
20.620017	0.1	11.656294
20.621683	0.1	11.658231
20.623350	0.1	11.660345
20.625017	0.1	11.660531
20.626683	0.1	11.656797
20.628350	0.1	11.647712
20.630017	0.1	11.632815
20.631683	0.1	11.614123
20.633350	0.1	11.596000
20.635017	0.1	11.581513
20.636683	0.1	11.569732
20.638350	0.1	11.557555
20.640017	0.1	11.542714
20.641683	0.1	11.524395
20.643350	0.1	11.503221
20.645017	0.1	11.481196
20.646683	0.1	11.460651
20.648350	0.1	11.443030
20.650017	0.1	11.428292
20.651683	0.1	11.415072
20.653350	0.1	11.401693
20.655017	0.1	11.387314
20.656683	0.1	11.371914
20.658350	0.1	11.355649
20.660017	0.1	11.338708
20.661683	0.1	11.321665
20.663350	0.1	11.305702
20.665017	0.1	11.292347
20.666683	0.1	11.282517
20.668350	0.1	11.275825
20.670017	0.1	11.270810
20.671683	0.1	11.265939
20.673350	0.1	11.260957
20.675017	0.1	11.257054
20.676683	0.1	11.255452
20.678350	0.1	11.256021
20.680017	0.1	11.257646
20.681683	0.1	11.259387
20.683350	0.1	11.260887
20.685017	0.1	11.262456
20.686683	0.1	11.265306
20.688350	0.1	11.271075
20.690017	0.1	11.280379
20.691683	0.1	11.292081
20.693350	0.1	11.303746
20.695017	0.1	11.313409
20.696683	0.1	11.321926
20.698350	0.1	11.332491
20.700017	0.1	11.346927
20.701683	0.1	11.364142
20.703350	0.1	11.382177
20.705017	0.1	11.400082
20.706683	0.1	11.417768
20.708350	0.1	11.434872
20.710017	0.1	11.451184
20.711683	0.1	11.467864
20.713350	0.1	11.486844
20.715017	0.1	11.509107
20.716683	0.1	11.534388
20.718350	0.1	11.562309
20.720017	0.1	11.592815
20.721683	0.1	11.624973
20.723350	0.1	11.657043
20.725017	0.1	11.688084
20.726683	0.1	11.718418
20.728350	0.1	11.748974
20.730017	0.1	11.780579
20.731683	0.1	11.813580
20.733350	0.1	11.848314
20.735017	0.1	11.885227
20.736683	0.1	11.924361
20.738350	0.1	11.965227
20.740017	0.1	12.006466
20.741683	0.1	12.045749
20.743350	0.1	12.081298
20.745017	0.1	12.113443
20.746683	0.1	12.144404
20.748350	0.1	12.177061
20.750017	0.1	12.213467
20.751683	0.1	12.253551
20.753350	0.1	12.295428
20.755017	0.1	12.336946
20.756683	0.1	12.376476
20.758350	0.1	12.413058
20.760017	0.1	12.447136
20.761683	0.1	12.480486
20.763350	0.1	12.514363
20.765017	0.1	12.548245
20.766683	0.1	12.580715
20.768350	0.1	12.610438
20.770017	0.1	12.635905
20.771683	0.1	12.655812
20.773350	0.1	12.670574
20.775017	0.1	12.682504
20.776683	0.1	12.693834
20.778350	0.1	12.705270
20.780017	0.1	12.716423
20.781683	0.1	12.726500
20.783350	0.1	12.734355
20.785017	0.1	12.738602
20.786683	0.1	12.738267
20.788350	0.1	12.733429
20.790017	0.1	12.725317
20.791683	0.1	12.716088
20.793350	0.1	12.708055
20.795017	0.1	12.702234
20.796683	0.1	12.697848
20.798350	0.1	12.693093
20.800017	0.1	12.686402
20.801683	0.1	12.677591
20.803350	0.1	12.667943
20.805017	0.1	12.658671
20.806683	0.1	12.649647
20.808350	0.1	12.639617
20.810017	0.1	12.627714
20.811683	0.1	12.614336
20.813350	0.1	12.600655
20.815017	0.1	12.587733
20.816683	0.1	12.575900
20.818350	0.1	12.564906
20.820017	0.1	12.554936
20.821683	0.1	12.547327
20.823350	0.1	12.543709
20.825017	0.1	12.543974
20.826683	0.1	12.545511
20.828350	0.1	12.545479
20.830017	0.1	12.543593
20.831683	0.1	12.542522
20.833350	0.1	12.545646
20.835017	0.1	12.554135
20.836683	0.1	12.566186
20.838350	0.1	12.578657
20.840017	0.1	12.589390
20.841683	0.1	12.598587
20.843350	0.1	12.608054
20.845017	0.1	12.619402
20.846683	0.1	12.633125
20.848350	0.1	12.648492
20.850017	0.1	12.663985
20.851683	0.1	12.678280
20.853350	0.1	12.691217
20.855017	0.1	12.704222
20.856683	0.1	12.719156
20.858350	0.1	12.736074
20.860017	0.1	12.752819
20.861683	0.1	12.767212
20.863350	0.1	12.778984
20.865017	0.1	12.789089
20.866683	0.1	12.798188
20.868350	0.1	12.806021
20.870017	0.1	12.811623
20.871683	0.1	12.814179
20.873350	0.1	12.813667
20.875017	0.1	12.810915
20.876683	0.1	12.807189
20.878350	0.1	12.803348
20.880017	0.1	12.799129
20.881683	0.1	12.793415
20.883350	0.1	12.785262
20.885017	0.1	12.775105
20.886683	0.1	12.764838
20.888350	0.1	12.755827
20.890017	0.1	12.746952
20.891683	0.1	12.735073
20.893350	0.1	12.717312
20.895017	0.1	12.693144
20.896683	0.1	12.664632
20.898350	0.1	12.634923
20.900017	0.1	12.606392
20.901683	0.1	12.579346
20.903350	0.1	12.552203
20.905017	0.1	12.523243
20.906683	0.1	12.492109
20.908350	0.1	12.459494
20.910017	0.1	12.426469
20.911683	0.1	12.393943
20.913350	0.1	12.362059
20.915017	0.1	12.330478
20.916683	0.1	12.299144
20.918350	0.1	12.268075
20.920017	0.1	12.237229
20.921683	0.1	12.206868
20.923350	0.1	12.177192
20.925017	0.1	12.147729
20.926683	0.1	12.117862
20.928350	0.1	12.087571
20.930017	0.1	12.057242
20.931683	0.1	12.027379
20.933350	0.1	11.999006
20.935017	0.1	11.973307
20.936683	0.1	11.950270
20.938350	0.1	11.928235
20.940017	0.1	11.905772
20.941683	0.1	11.883499
20.943350	0.1	11.862824
20.945017	0.1	11.844141
20.946683	0.1	11.827108
20.948350	0.1	11.810944
20.950017	0.1	11.795200
20.951683	0.1	11.781114
20.953350	0.1	11.770460
20.955017	0.1	11.762767
20.956683	0.1	11.755819
20.958350	0.1	11.748467
20.960017	0.1	11.741095
20.961683	0.1	11.734008
20.963350	0.1	11.727107
20.965017	0.1	11.720853
20.966683	0.1	11.715810
20.968350	0.1	11.711493
20.970017	0.1	11.707456
20.971683	0.1	11.704615
20.973350	0.1	11.703828
20.975017	0.1	11.704587
20.976683	0.1	11.705994
20.978350	0.1	11.707307
20.980017	0.1	11.708024
20.981683	0.1	11.708811
20.983350	0.1	11.711190
20.985017	0.1	11.716047
20.986683	0.1	11.723074
20.988350	0.1	11.730576
20.990017	0.1	11.736630
20.991683	0.1	11.741165
20.993350	0.1	11.745370
20.995017	0.1	11.749906
20.996683	0.1	11.755177
20.998350	0.1	11.761752
21.000017	0.1	11.769533
21.001683	0.1	11.777831
21.003350	0.1	11.786520
21.005017	0.1	11.796188
21.006683	0.1	11.807154
21.008350	0.1	11.818921
21.010017	0.1	11.830940
21.011683	0.1	11.843359
21.013350	0.1	11.856603
21.015017	0.1	11.870689
21.016683	0.1	11.885325
21.018350	0.1	11.900370
21.020017	0.1	11.915998
21.021683	0.1	11.932212
21.023350	0.1	11.948589
21.025017	0.1	11.965027
21.026683	0.1	11.982443
21.028350	0.1	12.002080
21.030017	0.1	12.024250
21.031683	0.1	12.048204
21.033350	0.1	12.072981
21.035017	0.1	12.097801
21.036683	0.1	12.121517
21.038350	0.1	12.142654
21.040017	0.1	12.160861
21.041683	0.1	12.177504
21.043350	0.1	12.194281
21.045017	0.1	12.212130
21.046683	0.1	12.231274
21.048350	0.1	12.251264
21.050017	0.1	12.271586
21.051683	0.1	12.292750
21.053350	0.1	12.316112
21.055017	0.1	12.342413
21.056683	0.1	12.370986
21.058350	0.1	12.400341
21.060017	0.1	12.429333
21.061683	0.1	12.457850
21.063350	0.1	12.487131
21.065017	0.1	12.519322
21.066683	0.1	12.555374
21.068350	0.1	12.593595
21.070017	0.1	12.631668
21.071683	0.1	12.669219
21.073350	0.1	12.707496
21.075017	0.1	12.747627
21.076683	0.1	12.789923
21.078350	0.1	12.834691
21.080017	0.1	12.882841
21.081683	0.1	12.934404
21.083350	0.1	12.987251
21.085017	0.1	13.038609
21.086683	0.1	13.087513
21.088350	0.1	13.134996
21.090017	0.1	13.182773
21.091683	0.1	13.232883
21.093350	0.1	13.286928
21.095017	0.1	13.344511
21.096683	0.1	13.403529
21.098350	0.1	13.462668
21.100017	0.1	13.522650
21.101683	0.1	13.584606
21.103350	0.1	13.648565
21.105017	0.1	13.714205
21.106683	0.1	13.781800
21.108350	0.1	13.851724
21.110017	0.1	13.923603
21.111683	0.1	13.996009
21.113350	0.1	14.066459
21.115017	0.1	14.132466
21.116683	0.1	14.193566
21.118350	0.1	14.251671
21.120017	0.1	14.309296
21.121683	0.1	14.367769
21.123350	0.1	14.426564
21.125017	0.1	14.484078
21.126683	0.1	14.538937
21.128350	0.1	14.590616
21.130017	0.1	14.639497
21.131683	0.1	14.686496
21.133350	0.1	14.731837
21.135017	0.1	14.773957
21.136683	0.1	14.809929
21.138350	0.1	14.837342
21.140017	0.1	14.855741
21.141683	0.1	14.866688
21.143350	0.1	14.872635
21.145017	0.1	14.875503
21.146683	0.1	14.876258
21.148350	0.1	14.875052
21.150017	0.1	14.871024
21.151683	0.1	14.862283
21.153350	0.1	14.846674
21.155017	0.1	14.822995
21.156683	0.1	14.791936
21.158350	0.1	14.755786
21.160017	0.1	14.717230
21.161683	0.1	14.677644
21.163350	0.1	14.636014
21.165017	0.1	14.590314
21.166683	0.1	14.539729
21.168350	0.1	14.484460
21.170017	0.1	14.425172
21.171683	0.1	14.364123
21.173350	0.1	14.304644
21.175017	0.1	14.248723
21.176683	0.1	14.195810
21.178350	0.1	14.143488
21.180017	0.1	14.088950
21.181683	0.1	14.030910
21.183350	0.1	13.970598
21.185017	0.1	13.910509
21.186683	0.1	13.852385
21.188350	0.1	13.796599
21.190017	0.1	13.743048
21.191683	0.1	13.692221
21.193350	0.1	13.645375
21.195017	0.1	13.603573
21.196683	0.1	13.566557
21.198350	0.1	13.532694
21.200017	0.1	13.500196
21.201683	0.1	13.468475
21.203350	0.1	13.438412
21.205017	0.1	13.411320
21.206683	0.1	13.387743
21.208350	0.1	13.367417
21.210017	0.1	13.349950
21.211683	0.1	13.335221
21.213350	0.1	13.322853
21.215017	0.1	13.311626
21.216683	0.1	13.300800
21.218350	0.1	13.291794
21.220017	0.1	13.286909
21.221683	0.1	13.287053
21.223350	0.1	13.291379
21.225017	0.1	13.297987
21.226683	0.1	13.304926
21.228350	0.1	13.311133
21.230017	0.1	13.316297
21.231683	0.1	13.320455
21.233350	0.1	13.324465
21.235017	0.1	13.330388
21.236683	0.1	13.340088
21.238350	0.1	13.352898
21.240017	0.1	13.365396
21.241683	0.1	13.374346
21.243350	0.1	13.379240
21.245017	0.1	13.381811
21.246683	0.1	13.384200
21.248350	0.1	13.387622
21.250017	0.1	13.391660
21.251683	0.1	13.394351
21.253350	0.1	13.393415
21.255017	0.1	13.387720
21.256683	0.1	13.377797
21.258350	0.1	13.365578
21.260017	0.1	13.353536
21.261683	0.1	13.343161
21.263350	0.1	13.333652
21.265017	0.1	13.322327
21.266683	0.1	13.307314
21.268350	0.1	13.289247
21.270017	0.1	13.269298
21.271683	0.1	13.246937
21.273350	0.1	13.220683
21.275017	0.1	13.190061
21.276683	0.1	13.156435
21.278350	0.1	13.122186
21.280017	0.1	13.088831
21.281683	0.1	13.055955
21.283350	0.1	13.022497
21.285017	0.1	12.988378
21.286683	0.1	12.954040
21.288350	0.1	12.918944
21.290017	0.1	12.881523
21.291683	0.1	12.841197
21.293350	0.1	12.799697
21.295017	0.1	12.759464
21.296683	0.1	12.721354
21.298350	0.1	12.684348
21.300017	0.1	12.647086
21.301683	0.1	12.609321
21.303350	0.1	12.571728
21.305017	0.1	12.534796
21.306683	0.1	12.498498
21.308350	0.1	12.462633
21.310017	0.1	12.427466
21.311683	0.1	12.393519
21.313350	0.1	12.360532
21.315017	0.1	12.327735
21.316683	0.1	12.294613
21.318350	0.1	12.260820
21.320017	0.1	12.226128
21.321683	0.1	12.190822
21.323350	0.1	12.156116
21.325017	0.1	12.123808
21.326683	0.1	12.094881
21.328350	0.1	12.068856
21.330017	0.1	12.044567
21.331683	0.1	12.020813
21.333350	0.1	11.996659
21.335017	0.1	11.972105
21.336683	0.1	11.948245
21.338350	0.1	11.926298
21.340017	0.1	11.906531
21.341683	0.1	11.887811
21.343350	0.1	11.868454
21.345017	0.1	11.848006
21.346683	0.1	11.827722
21.348350	0.1	11.809263
21.350017	0.1	11.792863
21.351683	0.1	11.777012
21.353350	0.1	11.760457
21.355017	0.1	11.743680
21.356683	0.1	11.728024
21.358350	0.1	11.714916
21.360017	0.1	11.705603
21.361683	0.1	11.699661
21.363350	0.1	11.694329
21.365017	0.1	11.686375
21.366683	0.1	11.673872
21.368350	0.1	11.657020
21.370017	0.1	11.638035
21.371683	0.1	11.619562
21.373350	0.1	11.603078
21.375017	0.1	11.589401
21.376683	0.1	11.579460
21.378350	0.1	11.573145
21.380017	0.1	11.568693
21.381683	0.1	11.563976
21.383350	0.1	11.557522
21.385017	0.1	11.549043
21.386683	0.1	11.539496
21.388350	0.1	11.529936
21.390017	0.1	11.520600
21.391683	0.1	11.511352
21.393350	0.1	11.502281
21.395017	0.1	11.493606
21.396683	0.1	11.485354
21.398350	0.1	11.477214
21.400017	0.1	11.468725
21.401683	0.1	11.459719
21.403350	0.1	11.450727
21.405017	0.1	11.443128
21.406683	0.1	11.437973
21.408350	0.1	11.434103
21.410017	0.1	11.428366
21.411683	0.1	11.418071
21.413350	0.1	11.403034
21.415017	0.1	11.385432
21.416683	0.1	11.367947
21.418350	0.1	11.352459
21.420017	0.1	11.339579
21.421683	0.1	11.328100
21.423350	0.1	11.316021
21.425017	0.1	11.302638
21.426683	0.1	11.288580
21.428350	0.1	11.274545
21.430017	0.1	11.260803
21.431683	0.1	11.247410
21.433350	0.1	11.234251
21.435017	0.1	11.220598
21.436683	0.1	11.205147
21.438350	0.1	11.186814
21.440017	0.1	11.165752
21.441683	0.1	11.143298
21.443350	0.1	11.120625
21.445017	0.1	11.097849
21.446683	0.1	11.074757
21.448350	0.1	11.051637
21.450017	0.1	11.028778
21.451683	0.1	11.005928
21.453350	0.1	10.982724
21.455017	0.1	10.959031
21.456683	0.1	10.934719
21.458350	0.1	10.909075
21.460017	0.1	10.880912
21.461683	0.1	10.850239
21.463350	0.1	10.819086
21.465017	0.1	10.789684
21.466683	0.1	10.762662
21.468350	0.1	10.737493
21.470017	0.1	10.713432
21.471683	0.1	10.689124
21.473350	0.1	10.662680
21.475017	0.1	10.633222
21.476683	0.1	10.601678
21.478350	0.1	10.569687
21.480017	0.1	10.538464
21.481683	0.1	10.508448
21.483350	0.1	10.479419
21.485017	0.1	10.450734
21.486683	0.1	10.421895
21.488350	0.1	10.393052
21.490017	0.1	10.364540
21.491683	0.1	10.336014
21.493350	0.1	10.306858
21.495017	0.1	10.277433
21.496683	0.1	10.248842
21.498350	0.1	10.221624
21.500017	0.1	10.195789
21.501683	0.1	10.171542
21.503350	0.1	10.149404
21.505017	0.1	10.129907
21.506683	0.1	10.112203
21.508350	0.1	10.093194
21.510017	0.1	10.069651
21.511683	0.1	10.041273
21.513350	0.1	10.011056
21.515017	0.1	9.982968
21.516683	0.1	9.959145
21.518350	0.1	9.938963
21.520017	0.1	9.920592
21.521683	0.1	9.902869
21.523350	0.1	9.885761
21.525017	0.1	9.869365
21.526683	0.1	9.852443
21.528350	0.1	9.832657
21.530017	0.1	9.808554
21.531683	0.1	9.781034
21.533350	0.1	9.752805
21.535017	0.1	9.726766
21.536683	0.1	9.704712
21.538350	0.1	9.686439
21.540017	0.1	9.670169
21.541683	0.1	9.654481
21.543350	0.1	9.639245
21.545017	0.1	9.625005
21.546683	0.1	9.612395
21.548350	0.1	9.601447
21.550017	0.1	9.591230
21.551683	0.1	9.580790
21.553350	0.1	9.569773
21.555017	0.1	9.557772
21.556683	0.1	9.544473
21.558350	0.1	9.530392
21.560017	0.1	9.516403
21.561683	0.1	9.502745
21.563350	0.1	9.488761
21.565017	0.1	9.473795
21.566683	0.1	9.458507
21.568350	0.1	9.444430
21.570017	0.1	9.432025
21.571683	0.1	9.420104
21.573350	0.1	9.407024
21.575017	0.1	9.392076
21.576683	0.1	9.375629
21.578350	0.1	9.358386
21.580017	0.1	9.341231
21.581683	0.1	9.325016
21.583350	0.1	9.310376
21.585017	0.1	9.297780
21.586683	0.1	9.286930
21.588350	0.1	9.276713
21.590017	0.1	9.266557
21.591683	0.1	9.256713
21.593350	0.1	9.246846
21.595017	0.1	9.235921
21.596683	0.1	9.223586
21.598350	0.1	9.210762
21.600017	0.1	9.199106
21.601683	0.1	9.189844
21.603350	0.1	9.182286
21.605017	0.1	9.174165
21.606683	0.1	9.164521
21.608350	0.1	9.155096
21.610017	0.1	9.148242
21.611683	0.1	9.144181
21.613350	0.1	9.140605
21.615017	0.1	9.134971
21.616683	0.1	9.126659
21.618350	0.1	9.116749
21.620017	0.1	9.106430
21.621683	0.1	9.095948
21.623350	0.1	9.085177
21.625017	0.1	9.074160
21.626683	0.1	9.063133
21.628350	0.1	9.053182
21.630017	0.1	9.045559
21.631683	0.1	9.040209
21.633350	0.1	9.035990
21.635017	0.1	9.031943
21.636683	0.1	9.027589
21.638350	0.1	9.022560
21.640017	0.1	9.016870
21.641683	0.1	9.011002
21.643350	0.1	9.005866
21.645017	0.1	9.003296
21.646683	0.1	9.005140
21.648350	0.1	9.010918
21.650017	0.1	9.017652
21.651683	0.1	9.022192
21.653350	0.1	9.022993
21.655017	0.1	9.020758
21.656683	0.1	9.017801
21.658350	0.1	9.015617
21.660017	0.1	9.013647
21.661683	0.1	9.011272
21.663350	0.1	9.009829
21.665017	0.1	9.011733
21.666683	0.1	9.018071
21.668350	0.1	9.027831
21.670017	0.1	9.039417
21.671683	0.1	9.051748
21.673350	0.1	9.064358
21.675017	0.1	9.077825
21.676683	0.1	9.093448
21.678350	0.1	9.111483
21.680017	0.1	9.130589
21.681683	0.1	9.149378
21.683350	0.1	9.167749
21.685017	0.1	9.186617
21.686683	0.1	9.206394
21.688350	0.1	9.225761
21.690017	0.1	9.242813
21.691683	0.1	9.257519
21.693350	0.1	9.272355
21.695017	0.1	9.290027
21.696683	0.1	9.310865
21.698350	0.1	9.332621
21.700017	0.1	9.352542
21.701683	0.1	9.369794
21.703350	0.1	9.386172
21.705017	0.1	9.404481
21.706683	0.1	9.426065
21.708350	0.1	9.448859
21.710017	0.1	9.468114
21.711683	0.1	9.479737
21.713350	0.1	9.482680
21.715017	0.1	9.478722
21.716683	0.1	9.471229
21.718350	0.1	9.463206
21.720017	0.1	9.455867
21.721683	0.1	9.449050
21.723350	0.1	9.441655
21.725017	0.1	9.431760
21.726683	0.1	9.417664
21.728350	0.1	9.398442
21.730017	0.1	9.373557
21.731683	0.1	9.343452
21.733350	0.1	9.310017
21.735017	0.1	9.275074
21.736683	0.1	9.239083
21.738350	0.1	9.201504
21.740017	0.1	9.161234
21.741683	0.1	9.116805
21.743350	0.1	9.067203
21.745017	0.1	9.012437
21.746683	0.1	8.953237
21.748350	0.1	8.890713
21.750017	0.1	8.826349
21.751683	0.1	8.761799
21.753350	0.1	8.697752
21.755017	0.1	8.633542
21.756683	0.1	8.568382
21.758350	0.1	8.502598
21.760017	0.1	8.437517
21.761683	0.1	8.374034
21.763350	0.1	8.311546
21.765017	0.1	8.248389
21.766683	0.1	8.182740
21.768350	0.1	8.114129
21.770017	0.1	8.044401
21.771683	0.1	7.975725
21.773350	0.1	7.908451
21.775017	0.1	7.842327
21.776683	0.1	7.778015
21.778350	0.1	7.716436
21.780017	0.1	7.657809
21.781683	0.1	7.601366
21.783350	0.1	7.545766
21.785017	0.1	7.490562
21.786683	0.1	7.436778
21.788350	0.1	7.385239
21.790017	0.1	7.335264
21.791683	0.1	7.285606
21.793350	0.1	7.236265
21.795017	0.1	7.189228
21.796683	0.1	7.147039
21.798350	0.1	7.109866
21.800017	0.1	7.074634
21.801683	0.1	7.038093
21.803350	0.1	7.000091
21.805017	0.1	6.962945
21.806683	0.1	6.928318
21.808350	0.1	6.895908
21.810017	0.1	6.865398
21.811683	0.1	6.837570
21.813350	0.1	6.812983
21.815017	0.1	6.791195
21.816683	0.1	6.771050
21.818350	0.1	6.751353
21.820017	0.1	6.731679
21.821683	0.1	6.712093
21.823350	0.1	6.692521
21.825017	0.1	6.673052
21.826683	0.1	6.654221
21.828350	0.1	6.636940
21.830017	0.1	6.621992
21.831683	0.1	6.608828
21.833350	0.1	6.595347
21.835017	0.1	6.579729
21.836683	0.1	6.561917
21.838350	0.1	6.543277
21.840017	0.1	6.525558
21.841683	0.1	6.510131
21.843350	0.1	6.497153
21.845017	0.1	6.485335
21.846683	0.1	6.473423
21.848350	0.1	6.461767
21.850017	0.1	6.451625
21.851683	0.1	6.442834
21.853350	0.1	6.433120
21.855017	0.1	6.420841
21.856683	0.1	6.407034
21.858350	0.1	6.394000
21.860017	0.1	6.383499
21.861683	0.1	6.376198
21.863350	0.1	6.371206
21.865017	0.1	6.366502
21.866683	0.1	6.360803
21.868350	0.1	6.354256
21.870017	0.1	6.346991
21.871683	0.1	6.338353
21.873350	0.1	6.327676
21.875017	0.1	6.315145
21.876683	0.1	6.302185
21.878350	0.1	6.291061
21.880017	0.1	6.283475
21.881683	0.1	6.279401
21.883350	0.1	6.277170
21.885017	0.1	6.274576
21.886683	0.1	6.270106
21.888350	0.1	6.263559
21.890017	0.1	6.255526
21.891683	0.1	6.246143
21.893350	0.1	6.235163
21.895017	0.1	6.222920
21.896683	0.1	6.210096
21.898350	0.1	6.197635
21.900017	0.1	6.187195
21.901683	0.1	6.180205
21.903350	0.1	6.176657
21.905017	0.1	6.174878
21.906683	0.1	6.172280
21.908350	0.1	6.166999
21.910017	0.1	6.159162
21.911683	0.1	6.150068
21.913350	0.1	6.140359
21.915017	0.1	6.129574
21.916683	0.1	6.117462
21.918350	0.1	6.104563
21.920017	0.1	6.091865
21.921683	0.1	6.080708
21.923350	0.1	6.071990
21.925017	0.1	6.065313
21.926683	0.1	6.059697
21.928350	0.1	6.054104
21.930017	0.1	6.047222
21.931683	0.1	6.038561
21.933350	0.1	6.029480
21.935017	0.1	6.022458
21.936683	0.1	6.018910
21.938350	0.1	6.017056
21.940017	0.1	6.013336
21.941683	0.1	6.006407
21.943350	0.1	5.997703
21.945017	0.1	5.988805
21.946683	0.1	5.980232
21.948350	0.1	5.972199
21.950017	0.1	5.964860
21.951683	0.1	5.958010
21.953350	0.1	5.951342
21.955017	0.1	5.944697
21.956683	0.1	5.937871
21.958350	0.1	5.930671
21.960017	0.1	5.923109
21.961683	0.1	5.915919
21.963350	0.1	5.910611
21.965017	0.1	5.907812
21.966683	0.1	5.905852
21.968350	0.1	5.901987
21.970017	0.1	5.894965
21.971683	0.1	5.885893
21.973350	0.1	5.877088
21.975017	0.1	5.870131
21.976683	0.1	5.864645
21.978350	0.1	5.859397
21.980017	0.1	5.854047
21.981683	0.1	5.848859
21.983350	0.1	5.843607
21.985017	0.1	5.837330
21.986683	0.1	5.829139
21.988350	0.1	5.820068
21.990017	0.1	5.813455
21.991683	0.1	5.812435
21.993350	0.1	5.817791
21.995017	0.1	5.827430
21.996683	0.1	5.837278
21.998350	0.1	5.843779
22.000017	0.1	5.845656
22.001683	0.1	5.843453
22.003350	0.1	5.839071
22.005017	0.1	5.835234
22.006683	0.1	5.833507
22.008350	0.1	5.832729
22.010017	0.1	5.830275
22.011683	0.1	5.825390
22.013350	0.1	5.820319
22.015017	0.1	5.817642
22.016683	0.1	5.817851
22.018350	0.1	5.820189
22.020017	0.1	5.824291
22.021683	0.1	5.829991
22.023350	0.1	5.836212
22.025017	0.1	5.841646
22.026683	0.1	5.846131
22.028350	0.1	5.850638
22.030017	0.1	5.856901
22.031683	0.1	5.866191
22.033350	0.1	5.877661
22.035017	0.1	5.888599
22.036683	0.1	5.896296
22.038350	0.1	5.899798
22.040017	0.1	5.900464
22.041683	0.1	5.900855
22.043350	0.1	5.903877
22.045017	0.1	5.911929
22.046683	0.1	5.924855
22.048350	0.1	5.939929
22.050017	0.1	5.954853
22.051683	0.1	5.968655
22.053350	0.1	5.980455
22.055017	0.1	5.990155
22.056683	0.1	5.999375
22.058350	0.1	6.009941
22.060017	0.1	6.022570
22.061683	0.1	6.037485
22.063350	0.1	6.054724
22.065017	0.1	6.072740
22.066683	0.1	6.088419
22.068350	0.1	6.099939
22.070017	0.1	6.108414
22.071683	0.1	6.116084
22.073350	0.1	6.124433
22.075017	0.1	6.133853
22.076683	0.1	6.143539
22.078350	0.1	6.152117
22.080017	0.1	6.159325
22.081683	0.1	6.166170
22.083350	0.1	6.173132
22.085017	0.1	6.179339
22.086683	0.1	6.183372
22.088350	0.1	6.183838
22.090017	0.1	6.179949
22.091683	0.1	6.172452
22.093350	0.1	6.163516
22.095017	0.1	6.155097
22.096683	0.1	6.147288
22.098350	0.1	6.138571
22.100017	0.1	6.127744
22.101683	0.1	6.114859
22.103350	0.1	6.100372
22.105017	0.1	6.084577
22.106683	0.1	6.067897
22.108350	0.1	6.050207
22.110017	0.1	6.030379
22.111683	0.1	6.007962
22.113350	0.1	5.984507
22.115017	0.1	5.962169
22.116683	0.1	5.941833
22.118350	0.1	5.922904
22.120017	0.1	5.903877
22.121683	0.1	5.883113
22.123350	0.1	5.859798
22.125017	0.1	5.834471
22.126683	0.1	5.808733
22.128350	0.1	5.784133
22.130017	0.1	5.761073
22.131683	0.1	5.738875
22.133350	0.1	5.716938
22.135017	0.1	5.695713
22.136683	0.1	5.676425
22.138350	0.1	5.659494
22.140017	0.1	5.643177
22.141683	0.1	5.624779
22.143350	0.1	5.603554
22.145017	0.1	5.581579
22.146683	0.1	5.561826
22.148350	0.1	5.546100
22.150017	0.1	5.534287
22.151683	0.1	5.525379
22.153350	0.1	5.518785
22.155017	0.1	5.513853
22.156683	0.1	5.509006
22.158350	0.1	5.502631
22.160017	0.1	5.494454
22.161683	0.1	5.485527
22.163350	0.1	5.477504
22.165017	0.1	5.471800
22.166683	0.1	5.468982
22.168350	0.1	5.468810
22.170017	0.1	5.470891
22.171683	0.1	5.475311
22.173350	0.1	5.482030
22.175017	0.1	5.489816
22.176683	0.1	5.496354
22.178350	0.1	5.500279
22.180017	0.1	5.502957
22.181683	0.1	5.507325
22.183350	0.1	5.515208
22.185017	0.1	5.526096
22.186683	0.1	5.538226
22.188350	0.1	5.550636
22.190017	0.1	5.563358
22.191683	0.1	5.575768
22.193350	0.1	5.586892
22.195017	0.1	5.597095
22.196683	0.1	5.607163
22.198350	0.1	5.617244
22.200017	0.1	5.628006
22.201683	0.1	5.640853
22.203350	0.1	5.656267
22.205017	0.1	5.672700
22.206683	0.1	5.687196
22.208350	0.1	5.697818
22.210017	0.1	5.705957
22.211683	0.1	5.715443
22.213350	0.1	5.729301
22.215017	0.1	5.747420
22.216683	0.1	5.766805
22.218350	0.1	5.784552
22.220017	0.1	5.800365
22.221683	0.1	5.815909
22.223350	0.1	5.832072
22.225017	0.1	5.847109
22.226683	0.1	5.858033
22.228350	0.1	5.863435
22.230017	0.1	5.864277
22.231683	0.1	5.862811
22.233350	0.1	5.861046
22.235017	0.1	5.859635
22.236683	0.1	5.858717
22.238350	0.1	5.859029
22.240017	0.1	5.861386
22.241683	0.1	5.865563
22.243350	0.1	5.869879
22.245017	0.1	5.871765
22.246683	0.1	5.868739
22.248350	0.1	5.859523
22.250017	0.1	5.844962
22.251683	0.1	5.827453
22.253350	0.1	5.809530
22.255017	0.1	5.792882
22.256683	0.1	5.777902
22.258350	0.1	5.764016
22.260017	0.1	5.749874
22.261683	0.1	5.733259
22.263350	0.1	5.712463
22.265017	0.1	5.687936
22.266683	0.1	5.661650
22.268350	0.1	5.634935
22.270017	0.1	5.607819
22.271683	0.1	5.580643
22.273350	0.1	5.554906
22.275017	0.1	5.531418
22.276683	0.1	5.509020
22.278350	0.1	5.486212
22.280017	0.1	5.462980
22.281683	0.1	5.440870
22.283350	0.1	5.421741
22.285017	0.1	5.405699
22.286683	0.1	5.390178
22.288350	0.1	5.372399
22.290017	0.1	5.352320
22.291683	0.1	5.331924
22.293350	0.1	5.312213
22.295017	0.1	5.292408
22.296683	0.1	5.271770
22.298350	0.1	5.251039
22.300017	0.1	5.232031
22.301683	0.1	5.216380
22.303350	0.1	5.204636
22.305017	0.1	5.195979
22.306683	0.1	5.188789
22.308350	0.1	5.181544
22.310017	0.1	5.173772
22.311683	0.1	5.166437
22.313350	0.1	5.160775
22.315017	0.1	5.157446
22.316683	0.1	5.157222
22.318350	0.1	5.160579
22.320017	0.1	5.166191
22.321683	0.1	5.171415
22.323350	0.1	5.174722
22.325017	0.1	5.176691
22.326683	0.1	5.178973
22.328350	0.1	5.183290
22.330017	0.1	5.191024
22.331683	0.1	5.202503
22.333350	0.1	5.216817
22.335017	0.1	5.233027
22.336683	0.1	5.250522
22.338350	0.1	5.268315
22.340017	0.1	5.285353
22.341683	0.1	5.301829
22.343350	0.1	5.318620
22.345017	0.1	5.336381
22.346683	0.1	5.356222
22.348350	0.1	5.379440
22.350017	0.1	5.406355
22.351683	0.1	5.436707
22.353350	0.1	5.470114
22.355017	0.1	5.505830
22.356683	0.1	5.542338
22.358350	0.1	5.577588
22.360017	0.1	5.610576
22.361683	0.1	5.642772
22.363350	0.1	5.677477
22.365017	0.1	5.716830
22.366683	0.1	5.760086
22.368350	0.1	5.805846
22.370017	0.1	5.854550
22.371683	0.1	5.907477
22.373350	0.1	5.964902
22.375017	0.1	6.025936
22.376683	0.1	6.089630
22.378350	0.1	6.155581
22.380017	0.1	6.223526
22.381683	0.1	6.293249
22.383350	0.1	6.364989
22.385017	0.1	6.439383
22.386683	0.1	6.517060
22.388350	0.1	6.598826
22.390017	0.1	6.685941
22.391683	0.1	6.779293
22.393350	0.1	6.878469
22.395017	0.1	6.982000
22.396683	0.1	7.088413
22.398350	0.1	7.198411
22.400017	0.1	7.315511
22.401683	0.1	7.442269
22.403350	0.1	7.577771
22.405017	0.1	7.720124
22.406683	0.1	7.868703
22.408350	0.1	8.023740
22.410017	0.1	8.185762
22.411683	0.1	8.355347
22.413350	0.1	8.532442
22.415017	0.1	8.716327
22.416683	0.1	8.906876
22.418350	0.1	9.105373
22.420017	0.1	9.314134
22.421683	0.1	9.535775
22.423350	0.1	9.771502
22.425017	0.1	10.019909
22.426683	0.1	10.278584
22.428350	0.1	10.546832
22.430017	0.1	10.826737
22.431683	0.1	11.121458
22.433350	0.1	11.432422
22.435017	0.1	11.758665
22.436683	0.1	12.098784
22.438350	0.1	12.452803
22.440017	0.1	12.822156
22.441683	0.1	13.208292
22.443350	0.1	13.611536
22.445017	0.1	14.031315
22.446683	0.1	14.467416
22.448350	0.1	14.921175
22.450017	0.1	15.395302
22.451683	0.1	15.892060
22.453350	0.1	16.411454
22.455017	0.1	16.951519
22.456683	0.1	17.510173
22.458350	0.1	18.086554
22.460017	0.1	18.681027
22.461683	0.1	19.295332
22.463350	0.1	19.932613
22.465017	0.1	20.595705
22.466683	0.1	21.286020
22.468350	0.1	22.005010
22.470017	0.1	22.754492
22.471683	0.1	23.534736
22.473350	0.1	24.344609
22.475017	0.1	25.183298
22.476683	0.1	26.050014
22.478350	0.1	26.943735
22.480017	0.1	27.865074
22.481683	0.1	28.817155
22.483350	0.1	29.804376
22.485017	0.1	30.831015
22.486683	0.1	31.900066
22.488350	0.1	33.013271
22.490017	0.1	34.171976
22.491683	0.1	35.376730
22.493350	0.1	36.627920
22.495017	0.1	37.927716
22.496683	0.1	39.280104
22.498350	0.1	40.689870
22.500017	0.1	42.161336
22.501683	0.1	43.696612
22.503350	0.1	45.295679
22.505017	0.1	46.959119
22.506683	0.1	48.689842
22.508350	0.1	50.492426
22.510017	0.1	52.372091
22.511683	0.1	54.333536
22.513350	0.1	56.379265
22.515017	0.1	58.509195
22.516683	0.1	60.722819
22.518350	0.1	63.021728
22.520017	0.1	65.408512
22.521683	0.1	67.883716
22.523350	0.1	70.445477
22.525017	0.1	73.090401
22.526683	0.1	75.813830
22.528350	0.1	78.610922
22.530017	0.1	81.477603
22.531683	0.1	84.409104
22.533350	0.1	87.397709
22.535017	0.1	90.433369
22.536683	0.1	93.505890
22.538350	0.1	96.605155
22.540017	0.1	99.719963
22.541683	0.1	102.838315
22.543350	0.1	105.948062
22.545017	0.1	109.036132
22.546683	0.1	112.087075
22.548350	0.1	115.083438
22.550017	0.1	118.008074
22.551683	0.1	120.845381
22.553350	0.1	123.579688
22.555017	0.1	126.192793
22.556683	0.1	128.664691
22.558350	0.1	130.978027
22.560017	0.1	133.120441
22.561683	0.1	135.081806
22.563350	0.1	136.851082
22.565017	0.1	138.415499
22.566683	0.1	139.761130
22.568350	0.1	140.875015
22.570017	0.1	141.747715
22.571683	0.1	142.373769
22.573350	0.1	142.750195
22.575017	0.1	142.874913
22.576683	0.1	142.746186
22.578350	0.1	142.363524
22.580017	0.1	141.728623
22.581683	0.1	140.844979
22.583350	0.1	139.717958
22.585017	0.1	138.355224
22.586683	0.1	136.765372
22.588350	0.1	134.956488
22.590017	0.1	132.937031
22.591683	0.1	130.717079
22.593350	0.1	128.308865
22.595017	0.1	125.727211
22.596683	0.1	122.988951
22.598350	0.1	120.110680
22.600017	0.1	117.107234
22.601683	0.1	113.992584
22.603350	0.1	110.781463
22.605017	0.1	107.489643
22.606683	0.1	104.133012
22.608350	0.1	100.726765
22.610017	0.1	97.285141
22.611683	0.1	93.822326
22.613350	0.1	90.353247
22.615017	0.1	86.891786
22.616683	0.1	83.449036
22.618350	0.1	80.034887
22.620017	0.1	76.659853
22.621683	0.1	73.334612
22.623350	0.1	70.069493
22.625017	0.1	66.874228
22.626683	0.1	63.757259
22.628350	0.1	60.725715
22.630017	0.1	57.785767
22.631683	0.1	54.941946
22.633350	0.1	52.196519
22.635017	0.1	49.551022
22.636683	0.1	47.008512
22.638350	0.1	44.573182
22.640017	0.1	42.247945
22.641683	0.1	40.032836
22.643350	0.1	37.925351
22.645017	0.1	35.922830
22.646683	0.1	34.024781
22.648350	0.1	32.232632
22.650017	0.1	30.547553
22.651683	0.1	28.968868
22.653350	0.1	27.493308
22.655017	0.1	26.115035
22.656683	0.1	24.827640
22.658350	0.1	23.626694
22.660017	0.1	22.509946
22.661683	0.1	21.475805
22.663350	0.1	20.522312
22.665017	0.1	19.646729
22.666683	0.1	18.845904
22.668350	0.1	18.116892
22.670017	0.1	17.456552
22.671683	0.1	16.861479
22.673350	0.1	16.328865
22.675017	0.1	15.855655
22.676683	0.1	15.437109
22.678350	0.1	15.068296
22.680017	0.1	14.746399
22.681683	0.1	14.470140
22.683350	0.1	14.237696
22.685017	0.1	14.046147
22.686683	0.1	13.892571
22.688350	0.1	13.774987
22.690017	0.1	13.692104
22.691683	0.1	13.643070
22.693350	0.1	13.627145
22.695017	0.1	13.642404
22.696683	0.1	13.685231
22.698350	0.1	13.751625
22.700017	0.1	13.838750
22.701683	0.1	13.945368
22.703350	0.1	14.071157
22.705017	0.1	14.215633
22.706683	0.1	14.377250
22.708350	0.1	14.552805
22.710017	0.1	14.738231
22.711683	0.1	14.930987
22.713350	0.1	15.131044
22.715017	0.1	15.339204
22.716683	0.1	15.555504
22.718350	0.1	15.779124
22.720017	0.1	16.008043
22.721683	0.1	16.238252
22.723350	0.1	16.464721
22.725017	0.1	16.684001
22.726683	0.1	16.895328
22.728350	0.1	17.098244
22.730017	0.1	17.290418
22.731683	0.1	17.469320
22.733350	0.1	17.634295
22.735017	0.1	17.785649
22.736683	0.1	17.923289
22.738350	0.1	18.046163
22.740017	0.1	18.152343
22.741683	0.1	18.239864
22.743350	0.1	18.307166
22.745017	0.1	18.353462
22.746683	0.1	18.379092
22.748350	0.1	18.384107
22.750017	0.1	18.366561
22.751683	0.1	18.324098
22.753350	0.1	18.256493
22.755017	0.1	18.165088
22.756683	0.1	18.050866
22.758350	0.1	17.914190
22.760017	0.1	17.755376
22.761683	0.1	17.575007
22.763350	0.1	17.374004
22.765017	0.1	17.153556
22.766683	0.1	16.914792
22.768350	0.1	16.658446
22.770017	0.1	16.384968
22.771683	0.1	16.095541
22.773350	0.1	15.792460
22.775017	0.1	15.477831
22.776683	0.1	15.152697
22.778350	0.1	14.818036
22.780017	0.1	14.475635
22.781683	0.1	14.128210
22.783350	0.1	13.778196
22.785017	0.1	13.426174
22.786683	0.1	13.071671
22.788350	0.1	12.715086
22.790017	0.1	12.358185
22.791683	0.1	12.003919
22.793350	0.1	11.655595
22.795017	0.1	11.314759
22.796683	0.1	10.979851
22.798350	0.1	10.648142
22.800017	0.1	10.319110
22.801683	0.1	9.995173
22.803350	0.1	9.679659
22.805017	0.1	9.375303
22.806683	0.1	9.083976
22.808350	0.1	8.806242
22.810017	0.1	8.541411
22.811683	0.1	8.288673
22.813350	0.1	8.048178
22.815017	0.1	7.820395
22.816683	0.1	7.604621
22.818350	0.1	7.399190
22.820017	0.1	7.202714
22.821683	0.1	7.014698
22.823350	0.1	6.835433
22.825017	0.1	6.665504
22.826683	0.1	6.505307
22.828350	0.1	6.354991
22.830017	0.1	6.214553
22.831683	0.1	6.083893
22.833350	0.1	5.962965
22.835017	0.1	5.851854
22.836683	0.1	5.750218
22.838350	0.1	5.656430
22.840017	0.1	5.567865
22.841683	0.1	5.482486
22.843350	0.1	5.400213
22.845017	0.1	5.323044
22.846683	0.1	5.253251
22.848350	0.1	5.190843
22.850017	0.1	5.133133
22.851683	0.1	5.077301
22.853350	0.1	5.023060
22.855017	0.1	4.972490
22.856683	0.1	4.927809
22.858350	0.1	4.889430
22.860017	0.1	4.855725
22.861683	0.1	4.824908
22.863350	0.1	4.796893
22.865017	0.1	4.772996
22.866683	0.1	4.753694
22.868350	0.1	4.737410
22.870017	0.1	4.722099
22.871683	0.1	4.707137
22.873350	0.1	4.692869
22.875017	0.1	4.679477
22.876683	0.1	4.666606
22.878350	0.1	4.653069
22.880017	0.1	4.637409
22.881683	0.1	4.619760
22.883350	0.1	4.602494
22.885017	0.1	4.588091
22.886683	0.1	4.577255
22.888350	0.1	4.569436
22.890017	0.1	4.564263
22.891683	0.1	4.561814
22.893350	0.1	4.561646
22.895017	0.1	4.562424
22.896683	0.1	4.562591
22.898350	0.1	4.561581
22.900017	0.1	4.560016
22.901683	0.1	4.558386
22.903350	0.1	4.556095
22.905017	0.1	4.552361
22.906683	0.1	4.547797
22.908350	0.1	4.545148
22.910017	0.1	4.547611
22.911683	0.1	4.555550
22.913350	0.1	4.566000
22.915017	0.1	4.575904
22.916683	0.1	4.584584
22.918350	0.1	4.593241
22.920017	0.1	4.603360
22.921683	0.1	4.615295
22.923350	0.1	4.628082
22.925017	0.1	4.641162
22.926683	0.1	4.655155
22.928350	0.1	4.670327
22.930017	0.1	4.685628
22.931683	0.1	4.700143
22.933350	0.1	4.714858
22.935017	0.1	4.731738
22.936683	0.1	4.751794
22.938350	0.1	4.774877
22.940017	0.1	4.800009
22.941683	0.1	4.825718
22.943350	0.1	4.850682
22.945017	0.1	4.874039
22.946683	0.1	4.895935
22.948350	0.1	4.918040
22.950017	0.1	4.942659
22.951683	0.1	4.971367
22.953350	0.1	5.003866
22.955017	0.1	5.037910
22.956683	0.1	5.071410
22.958350	0.1	5.104546
22.960017	0.1	5.139015
22.961683	0.1	5.175942
22.963350	0.1	5.215607
22.965017	0.1	5.258112
22.966683	0.1	5.302951
22.968350	0.1	5.348916
22.970017	0.1	5.394919
22.971683	0.1	5.440582
22.973350	0.1	5.486752
22.975017	0.1	5.535507
22.976683	0.1	5.588438
22.978350	0.1	5.645128
22.980017	0.1	5.704500
22.981683	0.1	5.766395
22.983350	0.1	5.831067
22.985017	0.1	5.898662
22.986683	0.1	5.969680
22.988350	0.1	6.044721
22.990017	0.1	6.123963
22.991683	0.1	6.207298
22.993350	0.1	6.294753
22.995017	0.1	6.386340
22.996683	0.1	6.481544
22.998350	0.1	6.579650
23.000017	0.1	6.680461
23.001683	0.1	6.784163
23.003350	0.1	6.891112
23.005017	0.1	7.001758
23.006683	0.1	7.116068
23.008350	0.1	7.233149
23.010017	0.1	7.352200
23.011683	0.1	7.473212
23.013350	0.1	7.596714
23.015017	0.1	7.723346
23.016683	0.1	7.853718
23.018350	0.1	7.988289
23.020017	0.1	8.126865
23.021683	0.1	8.268277
23.023350	0.1	8.411002
23.025017	0.1	8.553606
23.026683	0.1	8.694609
23.028350	0.1	8.832389
23.030017	0.1	8.965349
23.031683	0.1	9.092498
23.033350	0.1	9.213900
23.035017	0.1	9.330437
23.036683	0.1	9.443080
23.038350	0.1	9.552115
23.040017	0.1	9.656297
23.041683	0.1	9.752945
23.043350	0.1	9.840014
23.045017	0.1	9.917668
23.046683	0.1	9.987010
23.048350	0.1	10.048072
23.050017	0.1	10.099574
23.051683	0.1	10.139933
23.053350	0.1	10.168143
23.055017	0.1	10.183384
23.056683	0.1	10.184273
23.058350	0.1	10.170001
23.060017	0.1	10.141777
23.061683	0.1	10.102070
23.063350	0.1	10.053026
23.065017	0.1	9.995629
23.066683	0.1	9.929091
23.068350	0.1	9.851367
23.070017	0.1	9.761201
23.071683	0.1	9.659776
23.073350	0.1	9.549828
23.075017	0.1	9.433124
23.076683	0.1	9.308918
23.078350	0.1	9.175469
23.080017	0.1	9.032753
23.081683	0.1	8.882866
23.083350	0.1	8.728085
23.085017	0.1	8.569392
23.086683	0.1	8.406611
23.088350	0.1	8.239718
23.090017	0.1	8.069882
23.091683	0.1	7.899157
23.093350	0.1	7.729582
23.095017	0.1	7.562526
23.096683	0.1	7.398669
23.098350	0.1	7.238053
23.100017	0.1	7.079956
23.101683	0.1	6.923852
23.103350	0.1	6.770375
23.105017	0.1	6.620316
23.106683	0.1	6.473940
23.108350	0.1	6.331890
23.110017	0.1	6.195009
23.111683	0.1	6.063366
23.113350	0.1	5.936734
23.115017	0.1	5.815467
23.116683	0.1	5.699955
23.118350	0.1	5.589956
23.120017	0.1	5.485169
23.121683	0.1	5.385671
23.123350	0.1	5.291561
23.125017	0.1	5.203150
23.126683	0.1	5.121413
23.128350	0.1	5.046772
23.130017	0.1	4.977421
23.131683	0.1	4.910650
23.133350	0.1	4.845639
23.135017	0.1	4.783263
23.136683	0.1	4.724315
23.138350	0.1	4.669097
23.140017	0.1	4.617372
23.141683	0.1	4.568235
23.143350	0.1	4.521222
23.145017	0.1	4.477305
23.146683	0.1	4.437440
23.148350	0.1	4.401426
23.150017	0.1	4.369277
23.151683	0.1	4.341649
23.153350	0.1	4.318440
23.155017	0.1	4.298491
23.156683	0.1	4.280661
23.158350	0.1	4.264438
23.160017	0.1	4.249644
23.161683	0.1	4.236014
23.163350	0.1	4.223506
23.165017	0.1	4.211972
23.166683	0.1	4.200493
23.168350	0.1	4.188004
23.170017	0.1	4.174444
23.171683	0.1	4.161205
23.173350	0.1	4.150602
23.175017	0.1	4.143831
23.176683	0.1	4.139668
23.178350	0.1	4.135859
23.180017	0.1	4.131366
23.181683	0.1	4.126537
23.183350	0.1	4.122010
23.185017	0.1	4.117792
23.186683	0.1	4.112842
23.188350	0.1	4.105642
23.190017	0.1	4.095528
23.191683	0.1	4.083640
23.193350	0.1	4.072441
23.195017	0.1	4.063658
23.196683	0.1	4.057637
23.198350	0.1	4.054471
23.200017	0.1	4.053875
23.201683	0.1	4.054667
23.203350	0.1	4.055034
23.205017	0.1	4.052804
23.206683	0.1	4.046941
23.208350	0.1	4.039337
23.210017	0.1	4.033120
23.211683	0.1	4.029046
23.213350	0.1	4.024878
23.215017	0.1	4.018135
23.216683	0.1	4.008659
23.218350	0.1	3.998671
23.220017	0.1	3.990610
23.221683	0.1	3.985255
23.223350	0.1	3.982028
23.225017	0.1	3.980207
23.226683	0.1	3.979066
23.228350	0.1	3.978070
23.230017	0.1	3.977614
23.231683	0.1	3.978275
23.233350	0.1	3.979257
23.235017	0.1	3.978387
23.236683	0.1	3.973963
23.238350	0.1	3.966908
23.240017	0.1	3.960445
23.241683	0.1	3.956920
23.243350	0.1	3.955741
23.245017	0.1	3.954652
23.246683	0.1	3.952519
23.248350	0.1	3.950414
23.250017	0.1	3.949972
23.251683	0.1	3.951443
23.253350	0.1	3.953795
23.255017	0.1	3.956114
23.256683	0.1	3.958326
23.258350	0.1	3.960538
23.260017	0.1	3.962414
23.261683	0.1	3.963485
23.263350	0.1	3.963802
23.265017	0.1	3.963932
23.266683	0.1	3.964109
23.268350	0.1	3.964286
23.270017	0.1	3.964859
23.271683	0.1	3.966535
23.273350	0.1	3.969911
23.275017	0.1	3.975201
23.276683	0.1	3.981665
23.278350	0.1	3.987621
23.280017	0.1	3.991323
23.281683	0.1	3.992100
23.283350	0.1	3.990862
23.285017	0.1	3.988994
23.286683	0.1	3.986880
23.288350	0.1	3.984571
23.290017	0.1	3.983099
23.291683	0.1	3.983821
23.293350	0.1	3.987085
23.295017	0.1	3.992063
23.296683	0.1	3.997097
23.298350	0.1	4.000347
23.300017	0.1	4.000864
23.301683	0.1	3.999355
23.303350	0.1	3.997707
23.305017	0.1	3.997018
23.306683	0.1	3.996287
23.308350	0.1	3.993646
23.310017	0.1	3.988477
23.311683	0.1	3.982340
23.313350	0.1	3.977795
23.315017	0.1	3.975946
23.316683	0.1	3.975471
23.318350	0.1	3.974624
23.320017	0.1	3.973069
23.321683	0.1	3.971132
23.323350	0.1	3.968659
23.325017	0.1	3.965246
23.326683	0.1	3.961031
23.328350	0.1	3.956980
23.330017	0.1	3.954354
23.331683	0.1	3.953669
23.333350	0.1	3.954582
23.335017	0.1	3.956645
23.336683	0.1	3.959388
23.338350	0.1	3.962019
23.340017	0.1	3.963946
23.341683	0.1	3.965078
23.343350	0.1	3.965441
23.345017	0.1	3.965469
23.346683	0.1	3.966065
23.348350	0.1	3.967490
23.350017	0.1	3.969255
23.351683	0.1	3.971481
23.353350	0.1	3.974894
23.355017	0.1	3.979243
23.356683	0.1	3.982713
23.358350	0.1	3.983253
23.360017	0.1	3.980370
23.361683	0.1	3.975797
23.363350	0.1	3.972198
23.365017	0.1	3.971504
23.366683	0.1	3.974251
23.368350	0.1	3.979281
23.370017	0.1	3.984566
23.371683	0.1	3.989041
23.373350	0.1	3.993111
23.375017	0.1	3.997828
23.376683	0.1	4.004030
23.378350	0.1	4.011835
23.380017	0.1	4.020864
23.381683	0.1	4.031053
23.383350	0.1	4.042843
23.385017	0.1	4.056017
23.386683	0.1	4.069093
23.388350	0.1	4.080408
23.390017	0.1	4.089526
23.391683	0.1	4.097512
23.393350	0.1	4.105745
23.395017	0.1	4.114634
23.396683	0.1	4.123827
23.398350	0.1	4.132511
23.400017	0.1	4.139426
23.401683	0.1	4.144306
23.403350	0.1	4.149121
23.405017	0.1	4.156339
23.406683	0.1	4.165913
23.408350	0.1	4.175487
23.410017	0.1	4.183659
23.411683	0.1	4.191059
23.413350	0.1	4.198598
23.415017	0.1	4.206654
23.416683	0.1	4.215217
23.418350	0.1	4.223683
23.420017	0.1	4.231161
23.421683	0.1	4.237057
23.423350	0.1	4.241229
23.425017	0.1	4.243758
23.426683	0.1	4.244214
23.428350	0.1	4.242077
23.430017	0.1	4.238067
23.431683	0.1	4.233252
23.433350	0.1	4.227739
23.435017	0.1	4.221592
23.436683	0.1	4.215669
23.438350	0.1	4.210621
23.440017	0.1	4.206453
23.441683	0.1	4.203073
23.443350	0.1	4.200023
23.445017	0.1	4.195934
23.446683	0.1	4.189629
23.448350	0.1	4.181704
23.450017	0.1	4.173596
23.451683	0.1	4.165377
23.453350	0.1	4.155654
23.455017	0.1	4.142979
23.456683	0.1	4.127109
23.458350	0.1	4.109545
23.460017	0.1	4.092022
23.461683	0.1	4.074937
23.463350	0.1	4.058406
23.465017	0.1	4.043425
23.466683	0.1	4.030801
23.468350	0.1	4.020156
23.470017	0.1	4.010224
23.471683	0.1	3.999625
23.473350	0.1	3.987351
23.475017	0.1	3.973041
23.476683	0.1	3.957534
23.478350	0.1	3.942754
23.480017	0.1	3.930382
23.481683	0.1	3.920370
23.483350	0.1	3.911611
23.485017	0.1	3.904062
23.486683	0.1	3.899108
23.488350	0.1	3.897687
23.490017	0.1	3.898912
23.491683	0.1	3.900435
23.493350	0.1	3.900537
23.495017	0.1	3.900239
23.496683	0.1	3.902111
23.498350	0.1	3.906433
23.500017	0.1	3.910903
23.501683	0.1	3.914456
23.503350	0.1	3.918638
23.505017	0.1	3.924998
23.506683	0.1	3.933203
23.508350	0.1	3.942051
23.510017	0.1	3.950992
23.511683	0.1	3.960435
23.513350	0.1	3.971523
23.515017	0.1	3.985441
23.516683	0.1	4.002675
23.518350	0.1	4.022447
23.520017	0.1	4.043016
23.521683	0.1	4.063491
23.523350	0.1	4.085246
23.525017	0.1	4.110569
23.526683	0.1	4.140716
23.528350	0.1	4.175035
23.530017	0.1	4.211208
23.531683	0.1	4.247143
23.533350	0.1	4.282859
23.535017	0.1	4.320578
23.536683	0.1	4.363009
23.538350	0.1	4.410902
23.540017	0.1	4.462819
23.541683	0.1	4.517483
23.543350	0.1	4.574782
23.545017	0.1	4.634336
23.546683	0.1	4.695114
23.548350	0.1	4.757228
23.550017	0.1	4.822463
23.551683	0.1	4.892279
23.553350	0.1	4.966706
23.555017	0.1	5.045733
23.556683	0.1	5.130507
23.558350	0.1	5.222703
23.560017	0.1	5.322718
23.561683	0.1	5.428521
23.563350	0.1	5.537355
23.565017	0.1	5.648509
23.566683	0.1	5.763210
23.568350	0.1	5.882918
23.570017	0.1	6.008875
23.571683	0.1	6.141723
23.573350	0.1	6.280993
23.575017	0.1	6.426256
23.576683	0.1	6.578658
23.578350	0.1	6.740368
23.580017	0.1	6.913194
23.581683	0.1	7.097940
23.583350	0.1	7.294388
23.585017	0.1	7.501892
23.586683	0.1	7.720282
23.588350	0.1	7.949597
23.590017	0.1	8.189199
23.591683	0.1	8.438020
23.593350	0.1	8.695568
23.595017	0.1	8.962471
23.596683	0.1	9.240941
23.598350	0.1	9.534168
23.600017	0.1	9.844112
23.601683	0.1	10.170313
23.603350	0.1	10.510720
23.605017	0.1	10.862979
23.606683	0.1	11.225874
23.608350	0.1	11.600610
23.610017	0.1	11.990122
23.611683	0.1	12.396714
23.613350	0.1	12.820722
23.615017	0.1	13.260799
23.616683	0.1	13.715290
23.618350	0.1	14.183931
23.620017	0.1	14.668778
23.621683	0.1	15.173620
23.623350	0.1	15.701083
23.625017	0.1	16.250354
23.626683	0.1	16.818633
23.628350	0.1	17.404328
23.630017	0.1	18.007970
23.631683	0.1	18.630410
23.633350	0.1	19.271588
23.635017	0.1	19.931071
23.636683	0.1	20.609046
23.638350	0.1	21.306970
23.640017	0.1	22.027120
23.641683	0.1	22.771242
23.643350	0.1	23.540561
23.645017	0.1	24.336451
23.646683	0.1	25.160159
23.648350	0.1	26.012380
23.650017	0.1	26.893457
23.651683	0.1	27.804077
23.653350	0.1	28.745011
23.655017	0.1	29.716254
23.656683	0.1	30.717794
23.658350	0.1	31.751110
23.660017	0.1	32.818974
23.661683	0.1	33.924626
23.663350	0.1	35.071480
23.665017	0.1	36.262465
23.666683	0.1	37.499787
23.668350	0.1	38.785813
23.670017	0.1	40.123672
23.671683	0.1	41.516293
23.673350	0.1	42.965100
23.675017	0.1	44.470080
23.676683	0.1	46.031345
23.678350	0.1	47.650645
23.680017	0.1	49.330876
23.681683	0.1	51.074149
23.683350	0.1	52.880622
23.685017	0.1	54.749330
23.686683	0.1	56.679915
23.688350	0.1	58.672647
23.690017	0.1	60.727061
23.691683	0.1	62.841442
23.693350	0.1	65.013007
23.695017	0.1	67.237625
23.696683	0.1	69.509815
23.698350	0.1	71.823546
23.700017	0.1	74.173291
23.701683	0.1	76.554157
23.703350	0.1	78.960271
23.705017	0.1	81.382562
23.706683	0.1	83.808485
23.708350	0.1	86.224526
23.710017	0.1	88.619008
23.711683	0.1	90.982658
23.713350	0.1	93.307281
23.715017	0.1	95.583699
23.716683	0.1	97.800153
23.718350	0.1	99.941958
23.720017	0.1	101.992446
23.721683	0.1	103.935218
23.723350	0.1	105.756684
23.725017	0.1	107.446071
23.726683	0.1	108.993063
23.728350	0.1	110.387048
23.730017	0.1	111.618154
23.731683	0.1	112.677794
23.733350	0.1	113.558602
23.735017	0.1	114.254155
23.736683	0.1	114.758387
23.738350	0.1	115.066148
23.740017	0.1	115.173929
23.741683	0.1	115.078832
23.743350	0.1	114.778178
23.745017	0.1	114.271385
23.746683	0.1	113.561307
23.748350	0.1	112.653840
23.750017	0.1	111.555699
23.751683	0.1	110.272882
23.753350	0.1	108.812214
23.755017	0.1	107.182539
23.756683	0.1	105.393371
23.758350	0.1	103.454366
23.760017	0.1	101.376027
23.761683	0.1	99.169626
23.763350	0.1	96.846195
23.765017	0.1	94.415564
23.766683	0.1	91.887633
23.768350	0.1	89.275083
23.770017	0.1	86.593516
23.771683	0.1	83.857803
23.773350	0.1	81.079016
23.775017	0.1	78.266608
23.776683	0.1	75.432602
23.778350	0.1	72.591286
23.780017	0.1	69.755721
23.781683	0.1	66.936291
23.783350	0.1	64.141993
23.785017	0.1	61.381362
23.786683	0.1	58.662016
23.788350	0.1	55.990401
23.790017	0.1	53.372118
23.791683	0.1	50.812489
23.793350	0.1	48.316917
23.795017	0.1	45.890897
23.796683	0.1	43.539722
23.798350	0.1	41.267737
23.800017	0.1	39.077634
23.801683	0.1	36.970843
23.803350	0.1	34.948452
23.805017	0.1	33.011441
23.806683	0.1	31.160833
23.808350	0.1	29.397681
23.810017	0.1	27.722372
23.811683	0.1	26.133945
23.813350	0.1	24.630488
23.815017	0.1	23.209816
23.816683	0.1	21.869559
23.818350	0.1	20.606704
23.820017	0.1	19.417745
23.821683	0.1	18.299781
23.823350	0.1	17.251293
23.825017	0.1	16.270941
23.826683	0.1	15.355116
23.828350	0.1	14.498322
23.830017	0.1	13.696747
23.831683	0.1	12.949449
23.833350	0.1	12.256238
23.835017	0.1	11.616237
23.836683	0.1	11.027562
23.838350	0.1	10.487307
23.840017	0.1	9.991541
23.841683	0.1	9.535509
23.843350	0.1	9.114300
23.845017	0.1	8.723796
23.846683	0.1	8.361335
23.848350	0.1	8.025374
23.850017	0.1	7.715146
23.851683	0.1	7.430948
23.853350	0.1	7.173447
23.855017	0.1	6.941427
23.856683	0.1	6.730845
23.858350	0.1	6.536697
23.860017	0.1	6.355527
23.861683	0.1	6.186734
23.863350	0.1	6.031957
23.865017	0.1	5.892823
23.866683	0.1	5.768719
23.868350	0.1	5.657068
23.870017	0.1	5.555460
23.871683	0.1	5.462696
23.873350	0.1	5.377894
23.875017	0.1	5.299542
23.876683	0.1	5.225879
23.878350	0.1	5.156193
23.880017	0.1	5.091205
23.881683	0.1	5.032183
23.883350	0.1	4.979693
23.885017	0.1	4.932731
23.886683	0.1	4.889225
23.888350	0.1	4.847390
23.890017	0.1	4.806495
23.891683	0.1	4.766849
23.893350	0.1	4.729149
23.895017	0.1	4.693903
23.896683	0.1	4.661698
23.898350	0.1	4.632943
23.900017	0.1	4.607164
23.901683	0.1	4.583262
23.903350	0.1	4.560142
23.905017	0.1	4.537003
23.906683	0.1	4.513455
23.908350	0.1	4.489496
23.910017	0.1	4.465180
23.911683	0.1	4.439945
23.913350	0.1	4.413081
23.915017	0.1	4.385165
23.916683	0.1	4.358129
23.918350	0.1	4.333956
23.920017	0.1	4.313625
23.921683	0.1	4.296424
23.923350	0.1	4.280093
23.925017	0.1	4.262007
23.926683	0.1	4.240968
23.928350	0.1	4.218034
23.930017	0.1	4.195394
23.931683	0.1	4.174509
23.933350	0.1	4.155911
23.935017	0.1	4.139268
23.936683	0.1	4.122602
23.938350	0.1	4.103296
23.940017	0.1	4.080278
23.941683	0.1	4.054471
23.943350	0.1	4.027658
23.945017	0.1	4.001395
23.946683	0.1	3.977139
23.948350	0.1	3.956906
23.950017	0.1	3.941804
23.951683	0.1	3.930088
23.953350	0.1	3.918041
23.955017	0.1	3.902973
23.956683	0.1	3.885627
23.958350	0.1	3.869347
23.960017	0.1	3.856430
23.961683	0.1	3.845948
23.963350	0.1	3.835354
23.965017	0.1	3.823116
23.966683	0.1	3.809785
23.968350	0.1	3.796951
23.970017	0.1	3.785258
23.971683	0.1	3.774157
23.973350	0.1	3.763447
23.975017	0.1	3.753686
23.976683	0.1	3.745290
23.978350	0.1	3.738045
23.980017	0.1	3.730874
23.981683	0.1	3.722003
23.983350	0.1	3.710589
23.985017	0.1	3.697728
23.986683	0.1	3.685122
23.988350	0.1	3.673695
23.990017	0.1	3.663837
23.991683	0.1	3.655776
23.993350	0.1	3.649141
23.995017	0.1	3.642901
23.996683	0.1	3.636405
23.998350	0.1	3.629960
24.000017	0.1	3.624223
24.001683	0.1	3.619124
24.003350	0.1	3.613755
24.005017	0.1	3.607180
24.006683	0.1	3.599213
24.008350	0.1	3.590570
24.010017	0.1	3.582230
24.011683	0.1	3.574863
24.013350	0.1	3.568907
24.015017	0.1	3.564367
24.016683	0.1	3.560809
24.018350	0.1	3.557722
24.020017	0.1	3.554593
24.021683	0.1	3.551408
24.023350	0.1	3.549098
24.025017	0.1	3.548381
24.026683	0.1	3.548614
24.028350	0.1	3.548483
24.030017	0.1	3.547324
24.031683	0.1	3.545228
24.033350	0.1	3.542309
24.035017	0.1	3.538313
24.036683	0.1	3.532697
24.038350	0.1	3.525200
24.040017	0.1	3.517079
24.041683	0.1	3.511664
24.043350	0.1	3.512418
24.045017	0.1	3.519403
24.046683	0.1	3.529019
24.048350	0.1	3.537252
24.050017	0.1	3.541284
24.051683	0.1	3.539678
24.053350	0.1	3.533247
24.055017	0.1	3.524413
24.056683	0.1	3.515487
24.058350	0.1	3.508218
24.060017	0.1	3.504409
24.061683	0.1	3.505619
24.063350	0.1	3.511501
24.065017	0.1	3.519114
24.066683	0.1	3.525261
24.068350	0.1	3.528977
24.070017	0.1	3.531547
24.071683	0.1	3.534830
24.073350	0.1	3.539361
24.075017	0.1	3.543561
24.076683	0.1	3.545401
24.078350	0.1	3.544888
24.080017	0.1	3.544088
24.081683	0.1	3.544833
24.083350	0.1	3.547268
24.085017	0.1	3.550369
24.086683	0.1	3.552455
24.088350	0.1	3.552162
24.090017	0.1	3.549778
24.091683	0.1	3.546737
24.093350	0.1	3.544292
24.095017	0.1	3.543235
24.096683	0.1	3.543803
24.098350	0.1	3.545154
24.100017	0.1	3.545932
24.101683	0.1	3.546095
24.103350	0.1	3.547217
24.105017	0.1	3.550495
24.106683	0.1	3.555631
24.108350	0.1	3.561587
24.110017	0.1	3.566854
24.111683	0.1	3.570085
24.113350	0.1	3.571589
24.115017	0.1	3.572865
24.116683	0.1	3.574514
24.118350	0.1	3.576074
24.120017	0.1	3.577149
24.121683	0.1	3.577098
24.123350	0.1	3.574938
24.125017	0.1	3.570803
24.126683	0.1	3.566407
24.128350	0.1	3.563981
24.130017	0.1	3.565466
24.131683	0.1	3.571454
24.133350	0.1	3.580088
24.135017	0.1	3.588079
24.136683	0.1	3.593056
24.138350	0.1	3.594719
24.140017	0.1	3.594230
24.141683	0.1	3.593187
24.143350	0.1	3.592740
24.145017	0.1	3.593210
24.146683	0.1	3.594253
24.148350	0.1	3.595045
24.150017	0.1	3.594537
24.151683	0.1	3.592619
24.153350	0.1	3.590672
24.155017	0.1	3.590295
24.156683	0.1	3.591795
24.158350	0.1	3.594258
24.160017	0.1	3.597005
24.161683	0.1	3.600256
24.163350	0.1	3.604190
24.165017	0.1	3.608344
24.166683	0.1	3.612228
24.168350	0.1	3.615646
24.170017	0.1	3.618556
24.171683	0.1	3.621108
24.173350	0.1	3.623394
24.175017	0.1	3.625127
24.176683	0.1	3.626016
24.178350	0.1	3.625914
24.180017	0.1	3.624866
24.181683	0.1	3.624209
24.183350	0.1	3.626542
24.185017	0.1	3.633350
24.186683	0.1	3.644051
24.188350	0.1	3.656805
24.190017	0.1	3.669113
24.191683	0.1	3.678761
24.193350	0.1	3.685299
24.195017	0.1	3.690273
24.196683	0.1	3.695637
24.198350	0.1	3.702156
24.200017	0.1	3.709565
24.201683	0.1	3.717518
24.203350	0.1	3.725593
24.205017	0.1	3.733048
24.206683	0.1	3.739521
24.208350	0.1	3.745887
24.210017	0.1	3.753966
24.211683	0.1	3.764876
24.213350	0.1	3.777579
24.215017	0.1	3.789784
24.216683	0.1	3.800481
24.218350	0.1	3.810707
24.220017	0.1	3.821487
24.221683	0.1	3.832490
24.223350	0.1	3.843266
24.225017	0.1	3.854176
24.226683	0.1	3.865268
24.228350	0.1	3.875559
24.230017	0.1	3.884071
24.231683	0.1	3.890931
24.233350	0.1	3.897059
24.235017	0.1	3.902782
24.236683	0.1	3.907210
24.238350	0.1	3.909436
24.240017	0.1	3.909627
24.241683	0.1	3.908887
24.243350	0.1	3.908477
24.245017	0.1	3.909101
24.246683	0.1	3.910544
24.248350	0.1	3.912086
24.250017	0.1	3.912863
24.251683	0.1	3.911364
24.253350	0.1	3.905771
24.255017	0.1	3.896113
24.256683	0.1	3.884882
24.258350	0.1	3.874623
24.260017	0.1	3.865613
24.261683	0.1	3.856127
24.263350	0.1	3.844546
24.265017	0.1	3.830716
24.266683	0.1	3.815531
24.268350	0.1	3.799950
24.270017	0.1	3.784280
24.271683	0.1	3.768248
24.273350	0.1	3.751228
24.275017	0.1	3.732103
24.276683	0.1	3.709849
24.278350	0.1	3.684829
24.280017	0.1	3.659027
24.281683	0.1	3.634570
24.283350	0.1	3.612163
24.285017	0.1	3.591012
24.286683	0.1	3.570528
24.288350	0.1	3.551282
24.290017	0.1	3.533731
24.291683	0.1	3.516865
24.293350	0.1	3.499156
24.295017	0.1	3.480413
24.296683	0.1	3.461884
24.298350	0.1	3.444478
24.300017	0.1	3.428319
24.301683	0.1	3.413646
24.303350	0.1	3.400208
24.305017	0.1	3.386177
24.306683	0.1	3.369767
24.308350	0.1	3.351984
24.310017	0.1	3.336123
24.311683	0.1	3.324221
24.313350	0.1	3.315117
24.315017	0.1	3.306121
24.316683	0.1	3.295480
24.318350	0.1	3.283531
24.320017	0.1	3.272146
24.321683	0.1	3.262782
24.323350	0.1	3.255163
24.325017	0.1	3.248169
24.326683	0.1	3.240569
24.328350	0.1	3.231028
24.330017	0.1	3.219452
24.331683	0.1	3.207875
24.333350	0.1	3.198688
24.335017	0.1	3.192751
24.336683	0.1	3.189086
24.338350	0.1	3.185794
24.340017	0.1	3.181621
24.341683	0.1	3.176536
24.343350	0.1	3.171014
24.345017	0.1	3.165486
24.346683	0.1	3.160038
24.348350	0.1	3.154320
24.350017	0.1	3.148345
24.351683	0.1	3.142827
24.353350	0.1	3.138385
24.355017	0.1	3.135246
24.356683	0.1	3.133384
24.358350	0.1	3.132434
24.360017	0.1	3.131996
24.361683	0.1	3.132164
24.363350	0.1	3.133253
24.365017	0.1	3.135027
24.366683	0.1	3.136848
24.368350	0.1	3.138687
24.370017	0.1	3.141048
24.371683	0.1	3.143679
24.373350	0.1	3.145053
24.375017	0.1	3.144071
24.376683	0.1	3.141831
24.378350	0.1	3.140462
24.380017	0.1	3.140336
24.381683	0.1	3.139870
24.383350	0.1	3.138082
24.385017	0.1	3.135903
24.386683	0.1	3.135204
24.388350	0.1	3.137258
24.390017	0.1	3.141551
24.391683	0.1	3.145356
24.393350	0.1	3.145747
24.395017	0.1	3.142580
24.396683	0.1	3.138287
24.398350	0.1	3.134958
24.400017	0.1	3.132811
24.401683	0.1	3.130860
24.403350	0.1	3.128569
24.405017	0.1	3.126962
24.406683	0.1	3.127493
24.408350	0.1	3.130478
24.410017	0.1	3.135237
24.411683	0.1	3.140434
24.413350	0.1	3.144117
24.415017	0.1	3.144681
24.416683	0.1	3.141942
24.418350	0.1	3.137318
24.420017	0.1	3.133211
24.421683	0.1	3.132196
24.423350	0.1	3.135372
24.425017	0.1	3.141202
24.426683	0.1	3.146916
24.428350	0.1	3.150706
24.430017	0.1	3.151759
24.431683	0.1	3.149682
24.433350	0.1	3.145137
24.435017	0.1	3.140569
24.436683	0.1	3.139335
24.438350	0.1	3.143176
24.440017	0.1	3.150185
24.441683	0.1	3.156313
24.443350	0.1	3.159521
24.445017	0.1	3.160783
24.446683	0.1	3.161174
24.448350	0.1	3.160243
24.450017	0.1	3.157775
24.451683	0.1	3.155367
24.453350	0.1	3.155158
24.455017	0.1	3.157896
24.456683	0.1	3.162632
24.458350	0.1	3.167861
24.460017	0.1	3.172765
24.461683	0.1	3.176932
24.463350	0.1	3.179787
24.465017	0.1	3.181384
24.466683	0.1	3.182585
24.468350	0.1	3.183945
24.470017	0.1	3.185780
24.471683	0.1	3.188746
24.473350	0.1	3.193179
24.475017	0.1	3.198180
24.476683	0.1	3.201566
24.478350	0.1	3.201431
24.480017	0.1	3.198120
24.481683	0.1	3.193491
24.483350	0.1	3.189011
24.485017	0.1	3.185906
24.486683	0.1	3.185510
24.488350	0.1	3.188276
24.490017	0.1	3.193221
24.491683	0.1	3.198576
24.493350	0.1	3.202874
24.495017	0.1	3.205519
24.496683	0.1	3.206516
24.498350	0.1	3.205929
24.500017	0.1	3.203717
24.501683	0.1	3.200169
24.503350	0.1	3.196583
24.505017	0.1	3.194828
24.506683	0.1	3.196043
24.508350	0.1	3.200411
24.510017	0.1	3.207577
24.511683	0.1	3.215782
24.513350	0.1	3.221813
24.515017	0.1	3.223396
24.516683	0.1	3.220527
24.518350	0.1	3.214716
24.520017	0.1	3.208295
24.521683	0.1	3.203428
24.523350	0.1	3.200481
24.525017	0.1	3.197845
24.526683	0.1	3.194031
24.528350	0.1	3.189663
24.530017	0.1	3.187093
24.531683	0.1	3.187973
24.533350	0.1	3.191372
24.535017	0.1	3.194418
24.536683	0.1	3.195005
24.538350	0.1	3.193328
24.540017	0.1	3.191261
24.541683	0.1	3.191214
24.543350	0.1	3.194949
24.545017	0.1	3.202092
24.546683	0.1	3.209803
24.548350	0.1	3.214753
24.550017	0.1	3.215410
24.551683	0.1	3.212485
24.553350	0.1	3.207973
24.555017	0.1	3.203927
24.556683	0.1	3.201650
24.558350	0.1	3.201682
24.560017	0.1	3.204034
24.561683	0.1	3.207834
24.563350	0.1	3.211056
24.565017	0.1	3.211536
24.566683	0.1	3.208485
24.568350	0.1	3.202995
24.570017	0.1	3.197556
24.571683	0.1	3.194767
24.573350	0.1	3.195549
24.575017	0.1	3.198646
24.576683	0.1	3.201934
24.578350	0.1	3.203703
24.580017	0.1	3.203130
24.581683	0.1	3.200611
24.583350	0.1	3.197733
24.585017	0.1	3.196178
24.586683	0.1	3.196085
24.588350	0.1	3.196308
24.590017	0.1	3.196304
24.591683	0.1	3.196485
24.593350	0.1	3.197514
24.595017	0.1	3.200015
24.596683	0.1	3.204574
24.598350	0.1	3.211536
24.600017	0.1	3.220225
24.601683	0.1	3.228989
24.603350	0.1	3.236355
24.605017	0.1	3.241510
24.606683	0.1	3.244183
24.608350	0.1	3.244090
24.610017	0.1	3.240677
24.611683	0.1	3.234367
24.613350	0.1	3.227289
24.615017	0.1	3.222073
24.616683	0.1	3.220616
24.618350	0.1	3.223387
24.620017	0.1	3.229110
24.621683	0.1	3.235713
24.623350	0.1	3.242041
24.625017	0.1	3.248188
24.626683	0.1	3.254348
24.628350	0.1	3.259936
24.630017	0.1	3.264197
24.631683	0.1	3.267378
24.633350	0.1	3.270381
24.635017	0.1	3.273557
24.636683	0.1	3.276789
24.638350	0.1	3.280025
24.640017	0.1	3.283513
24.641683	0.1	3.287815
24.643350	0.1	3.293357
24.645017	0.1	3.300258
24.646683	0.1	3.308742
24.648350	0.1	3.318861
24.650017	0.1	3.329953
24.651683	0.1	3.341408
24.653350	0.1	3.353013
24.655017	0.1	3.363471
24.656683	0.1	3.370172
24.658350	0.1	3.371891
24.660017	0.1	3.370843
24.661683	0.1	3.370899
24.663350	0.1	3.374298
24.665017	0.1	3.380966
24.666683	0.1	3.389609
24.668350	0.1	3.398447
24.670017	0.1	3.405674
24.671683	0.1	3.410424
24.673350	0.1	3.413800
24.675017	0.1	3.418014
24.676683	0.1	3.423961
24.678350	0.1	3.430932
24.680017	0.1	3.438098
24.681683	0.1	3.445214
24.683350	0.1	3.452422
24.685017	0.1	3.458895
24.686683	0.1	3.462480
24.688350	0.1	3.462052
24.690017	0.1	3.459174
24.691683	0.1	3.457130
24.693350	0.1	3.458285
24.695017	0.1	3.461903
24.696683	0.1	3.465274
24.698350	0.1	3.466620
24.700017	0.1	3.466564
24.701683	0.1	3.467142
24.703350	0.1	3.469647
24.705017	0.1	3.473451
24.706683	0.1	3.476585
24.708350	0.1	3.476995
24.710017	0.1	3.474443
24.711683	0.1	3.471323
24.713350	0.1	3.469926
24.715017	0.1	3.469288
24.716683	0.1	3.466462
24.718350	0.1	3.460203
24.720017	0.1	3.451803
24.721683	0.1	3.442913
24.723350	0.1	3.434001
24.725017	0.1	3.424603
24.726683	0.1	3.414522
24.728350	0.1	3.404785
24.730017	0.1	3.397143
24.731683	0.1	3.391975
24.733350	0.1	3.387625
24.735017	0.1	3.382312
24.736683	0.1	3.375821
24.738350	0.1	3.369162
24.740017	0.1	3.363281
24.741683	0.1	3.358191
24.743350	0.1	3.353036
24.745017	0.1	3.346782
24.746683	0.1	3.339178
24.748350	0.1	3.331196
24.750017	0.1	3.323951
24.751683	0.1	3.316957
24.753350	0.1	3.308384
24.755017	0.1	3.297254
24.756683	0.1	3.284975
24.758350	0.1	3.274586
24.760017	0.1	3.268085
24.761683	0.1	3.264588
24.763350	0.1	3.261794
24.765017	0.1	3.258148
24.766683	0.1	3.253394
24.768350	0.1	3.248290
24.770017	0.1	3.243811
24.771683	0.1	3.239862
24.773350	0.1	3.235084
24.775017	0.1	3.228383
24.776683	0.1	3.220565
24.778350	0.1	3.214167
24.780017	0.1	3.211326
24.781683	0.1	3.211643
24.783350	0.1	3.212397
24.785017	0.1	3.210832
24.786683	0.1	3.206292
24.788350	0.1	3.200341
24.790017	0.1	3.194767
24.791683	0.1	3.189691
24.793350	0.1	3.184085
24.795017	0.1	3.177673
24.796683	0.1	3.171186
24.798350	0.1	3.165291
24.800017	0.1	3.160490
24.801683	0.1	3.157272
24.803350	0.1	3.155218
24.805017	0.1	3.153142
24.806683	0.1	3.150497
24.808350	0.1	3.147777
24.810017	0.1	3.145277
24.811683	0.1	3.142357
24.813350	0.1	3.138268
24.815017	0.1	3.133412
24.816683	0.1	3.129686
24.818350	0.1	3.129099
24.820017	0.1	3.131568
24.821683	0.1	3.134655
24.823350	0.1	3.135945
24.825017	0.1	3.134930
24.826683	0.1	3.132098
24.828350	0.1	3.127605
24.830017	0.1	3.121761
24.831683	0.1	3.115865
24.833350	0.1	3.111833
24.835017	0.1	3.111260
24.836683	0.1	3.114492
24.838350	0.1	3.119977
24.840017	0.1	3.124666
24.841683	0.1	3.125705
24.843350	0.1	3.122068
24.845017	0.1	3.115269
24.846683	0.1	3.108280
24.848350	0.1	3.103088
24.850017	0.1	3.099819
24.851683	0.1	3.098086
24.853350	0.1	3.098175
24.855017	0.1	3.100443
24.856683	0.1	3.104089
24.858350	0.1	3.107330
24.860017	0.1	3.109309
24.861683	0.1	3.111172
24.863350	0.1	3.115018
24.865017	0.1	3.122194
24.866683	0.1	3.131838
24.868350	0.1	3.140597
24.870017	0.1	3.145188
24.871683	0.1	3.145561
24.873350	0.1	3.144653
24.875017	0.1	3.145002
24.876683	0.1	3.146697
24.878350	0.1	3.148839
24.880017	0.1	3.151339
24.881683	0.1	3.154916
24.883350	0.1	3.160718
24.885017	0.1	3.169882
24.886683	0.1	3.182087
24.888350	0.1	3.195181
24.890017	0.1	3.207116
24.891683	0.1	3.218018
24.893350	0.1	3.229766
24.895017	0.1	3.243652
24.896683	0.1	3.259499
24.898350	0.1	3.276435
24.900017	0.1	3.292728
24.901683	0.1	3.306135
24.903350	0.1	3.316258
24.905017	0.1	3.325292
24.906683	0.1	3.335997
24.908350	0.1	3.349907
24.910017	0.1	3.366591
24.911683	0.1	3.384091
24.913350	0.1	3.400347
24.915017	0.1	3.414145
24.916683	0.1	3.425884
24.918350	0.1	3.437749
24.920017	0.1	3.452031
24.921683	0.1	3.469149
24.923350	0.1	3.487342
24.925017	0.1	3.504353
24.926683	0.1	3.519333
24.928350	0.1	3.532679
24.930017	0.1	3.544865
24.931683	0.1	3.556153
24.933350	0.1	3.566681
24.935017	0.1	3.576512
24.936683	0.1	3.585271
24.938350	0.1	3.592474
24.940017	0.1	3.598905
24.941683	0.1	3.606579
24.943350	0.1	3.616745
24.945017	0.1	3.628391
24.946683	0.1	3.639446
24.948350	0.1	3.648922
24.950017	0.1	3.656936
24.951683	0.1	3.663446
24.953350	0.1	3.667944
24.955017	0.1	3.669709
24.956683	0.1	3.668540
24.958350	0.1	3.665495
24.960017	0.1	3.661662
24.961683	0.1	3.656461
24.963350	0.1	3.648950
24.965017	0.1	3.639678
24.966683	0.1	3.629578
24.968350	0.1	3.618742
24.970017	0.1	3.607641
24.971683	0.1	3.597648
24.973350	0.1	3.589187
24.975017	0.1	3.580684
24.976683	0.1	3.570239
24.978350	0.1	3.557834
24.980017	0.1	3.545308
24.981683	0.1	3.534025
24.983350	0.1	3.523557
24.985017	0.1	3.512269
24.986683	0.1	3.498411
24.988350	0.1	3.481610
24.990017	0.1	3.463444
24.991683	0.1	3.446112
24.993350	0.1	3.431020
24.995017	0.1	3.418224
24.996683	0.1	3.406126
24.998350	0.1	3.392161
25.000017	0.1	3.374983
25.001683	0.1	3.355667
25.003350	0.1	3.336226
25.005017	0.1	3.317799
25.006683	0.1	3.300663
25.008350	0.1	3.284561
25.010017	0.1	3.268151
25.011683	0.1	3.249506
25.013350	0.1	3.228416
25.015017	0.1	3.207610
25.016683	0.1	3.190716
25.018350	0.1	3.178907
25.020017	0.1	3.169901
25.021683	0.1	3.160643
25.023350	0.1	3.150296
25.025017	0.1	3.140219
25.026683	0.1	3.131684
25.028350	0.1	3.124666
25.030017	0.1	3.118492
25.031683	0.1	3.112103
25.033350	0.1	3.104322
25.035017	0.1	3.094776
25.036683	0.1	3.083851
25.038350	0.1	3.072117
25.040017	0.1	3.060577
25.041683	0.1	3.050971
25.043350	0.1	3.045117
25.045017	0.1	3.043157
25.046683	0.1	3.042417
25.048350	0.1	3.039334
25.050017	0.1	3.032866
25.051683	0.1	3.025229
25.053350	0.1	3.019362
25.055017	0.1	3.016298
25.056683	0.1	3.014691
25.058350	0.1	3.012312
25.060017	0.1	3.007660
25.061683	0.1	3.000558
25.063350	0.1	2.992433
25.065017	0.1	2.986030
25.066683	0.1	2.983622
25.068350	0.1	2.984949
25.070017	0.1	2.987329
25.071683	0.1	2.987902
25.073350	0.1	2.985555
25.075017	0.1	2.981075
25.076683	0.1	2.976377
25.078350	0.1	2.973527
25.080017	0.1	2.973122
25.081683	0.1	2.973611
25.083350	0.1	2.972963
25.085017	0.1	2.970584
25.086683	0.1	2.967180
25.088350	0.1	2.963897
25.090017	0.1	2.961969
25.091683	0.1	2.961913
25.093350	0.1	2.962705
25.095017	0.1	2.962523
25.096683	0.1	2.961014
25.098350	0.1	2.959934
25.100017	0.1	2.960619
25.101683	0.1	2.962523
25.103350	0.1	2.964363
25.105017	0.1	2.965224
25.106683	0.1	2.964810
25.108350	0.1	2.963874
25.110017	0.1	2.964414
25.111683	0.1	2.968400
25.113350	0.1	2.975557
25.115017	0.1	2.982896
25.116683	0.1	2.987287
25.118350	0.1	2.988135
25.120017	0.1	2.986947
25.121683	0.1	2.985005
25.123350	0.1	2.982309
25.125017	0.1	2.978868
25.126683	0.1	2.975734
25.128350	0.1	2.973680
25.130017	0.1	2.972130
25.131683	0.1	2.969909
25.133350	0.1	2.966099
25.135017	0.1	2.961070
25.136683	0.1	2.956921
25.138350	0.1	2.955925
25.140017	0.1	2.958411
25.141683	0.1	2.962067
25.143350	0.1	2.963776
25.145017	0.1	2.962467
25.146683	0.1	2.959813
25.148350	0.1	2.958486
25.150017	0.1	2.959501
25.151683	0.1	2.961368
25.153350	0.1	2.962709
25.155017	0.1	2.964186
25.156683	0.1	2.966681
25.158350	0.1	2.970160
25.160017	0.1	2.974169
25.161683	0.1	2.977476
25.163350	0.1	2.978682
25.165017	0.1	2.977853
25.166683	0.1	2.975790
25.168350	0.1	2.972791
25.170017	0.1	2.969061
25.171683	0.1	2.965177
25.173350	0.1	2.962002
25.175017	0.1	2.960558
25.176683	0.1	2.961638
25.178350	0.1	2.965075
25.180017	0.1	2.969312
25.181683	0.1	2.972633
25.183350	0.1	2.974942
25.185017	0.1	2.977410
25.186683	0.1	2.980544
25.188350	0.1	2.983361
25.190017	0.1	2.984554
25.191683	0.1	2.984256
25.193350	0.1	2.984195
25.195017	0.1	2.986155
25.196683	0.1	2.990365
25.198350	0.1	2.995119
25.200017	0.1	2.998211
25.201683	0.1	2.998943
25.203350	0.1	2.998640
25.205017	0.1	2.999548
25.206683	0.1	3.003618
25.208350	0.1	3.011017
25.210017	0.1	3.019143
25.211683	0.1	3.024535
25.213350	0.1	3.026105
25.215017	0.1	3.025522
25.216683	0.1	3.024801
25.218350	0.1	3.025439
25.220017	0.1	3.029206
25.221683	0.1	3.037197
25.223350	0.1	3.048037
25.225017	0.1	3.058859
25.226683	0.1	3.068354
25.228350	0.1	3.077462
25.230017	0.1	3.086585
25.231683	0.1	3.094240
25.233350	0.1	3.099092
25.235017	0.1	3.101500
25.236683	0.1	3.102925
25.238350	0.1	3.105029
25.240017	0.1	3.108997
25.241683	0.1	3.114776
25.243350	0.1	3.121304
25.245017	0.1	3.128201
25.246683	0.1	3.136662
25.248350	0.1	3.148252
25.250017	0.1	3.162804
25.251683	0.1	3.177770
25.253350	0.1	3.190185
25.255017	0.1	3.199349
25.256683	0.1	3.207126
25.258350	0.1	3.215978
25.260017	0.1	3.227447
25.261683	0.1	3.241352
25.263350	0.1	3.255792
25.265017	0.1	3.269203
25.266683	0.1	3.281934
25.268350	0.1	3.295415
25.270017	0.1	3.310889
25.271683	0.1	3.328617
25.273350	0.1	3.347369
25.275017	0.1	3.364990
25.276683	0.1	3.380240
25.278350	0.1	3.393954
25.280017	0.1	3.407816
25.281683	0.1	3.422676
25.283350	0.1	3.438583
25.285017	0.1	3.455565
25.286683	0.1	3.473619
25.288350	0.1	3.492325
25.290017	0.1	3.510681
25.291683	0.1	3.527575
25.293350	0.1	3.543119
25.295017	0.1	3.559059
25.296683	0.1	3.577131
25.298350	0.1	3.597592
25.300017	0.1	3.619194
25.301683	0.1	3.639967
25.303350	0.1	3.658305
25.305017	0.1	3.673979
25.306683	0.1	3.688722
25.308350	0.1	3.705476
25.310017	0.1	3.725900
25.311683	0.1	3.749034
25.313350	0.1	3.772364
25.315017	0.1	3.793142
25.316683	0.1	3.809538
25.318350	0.1	3.821775
25.320017	0.1	3.831931
25.321683	0.1	3.842427
25.323350	0.1	3.855196
25.325017	0.1	3.871289
25.326683	0.1	3.890065
25.328350	0.1	3.909301
25.330017	0.1	3.927578
25.331683	0.1	3.946093
25.333350	0.1	3.966806
25.335017	0.1	3.989604
25.336683	0.1	4.012776
25.338350	0.1	4.035062
25.340017	0.1	4.055845
25.341683	0.1	4.074886
25.343350	0.1	4.093009
25.345017	0.1	4.112027
25.346683	0.1	4.133349
25.348350	0.1	4.157219
25.350017	0.1	4.183361
25.351683	0.1	4.211417
25.353350	0.1	4.240149
25.355017	0.1	4.267115
25.356683	0.1	4.290021
25.358350	0.1	4.308131
25.360017	0.1	4.322780
25.361683	0.1	4.337281
25.363350	0.1	4.354804
25.365017	0.1	4.375083
25.366683	0.1	4.393943
25.368350	0.1	4.407139
25.370017	0.1	4.414357
25.371683	0.1	4.418939
25.373350	0.1	4.424010
25.375017	0.1	4.430073
25.376683	0.1	4.436271
25.378350	0.1	4.442078
25.380017	0.1	4.446637
25.381683	0.1	4.448337
25.383350	0.1	4.446073
25.385017	0.1	4.439731
25.386683	0.1	4.429729
25.388350	0.1	4.416923
25.390017	0.1	4.401952
25.391683	0.1	4.385170
25.393350	0.1	4.367433
25.395017	0.1	4.349393
25.396683	0.1	4.330720
25.398350	0.1	4.311283
25.400017	0.1	4.290841
25.401683	0.1	4.267865
25.403350	0.1	4.241383
25.405017	0.1	4.212963
25.406683	0.1	4.184917
25.408350	0.1	4.157531
25.410017	0.1	4.129182
25.411683	0.1	4.098946
25.413350	0.1	4.067840
25.415017	0.1	4.037088
25.416683	0.1	4.006815
25.418350	0.1	3.976496
25.420017	0.1	3.945660
25.421683	0.1	3.914381
25.423350	0.1	3.883592
25.425017	0.1	3.854888
25.426683	0.1	3.829440
25.428350	0.1	3.806711
25.430017	0.1	3.784630
25.431683	0.1	3.761230
25.433350	0.1	3.735758
25.435017	0.1	3.708764
25.436683	0.1	3.681411
25.438350	0.1	3.654687
25.440017	0.1	3.629145
25.441683	0.1	3.605257
25.443350	0.1	3.583329
25.445017	0.1	3.563398
25.446683	0.1	3.545294
25.448350	0.1	3.528427
25.450017	0.1	3.511691
25.451683	0.1	3.493982
25.453350	0.1	3.474951
25.455017	0.1	3.455183
25.456683	0.1	3.435835
25.458350	0.1	3.418108
25.460017	0.1	3.402554
25.461683	0.1	3.389101
25.463350	0.1	3.377739
25.465017	0.1	3.368724
25.466683	0.1	3.361753
25.468350	0.1	3.354838
25.470017	0.1	3.344836
25.471683	0.1	3.330042
25.473350	0.1	3.311387
25.475017	0.1	3.290880
25.476683	0.1	3.270037
25.478350	0.1	3.250032
25.480017	0.1	3.232197
25.481683	0.1	3.217761
25.483350	0.1	3.207535
25.485017	0.1	3.201570
25.486683	0.1	3.198376
25.488350	0.1	3.194930
25.490017	0.1	3.188537
25.491683	0.1	3.179000
25.493350	0.1	3.168676
25.495017	0.1	3.159866
25.496683	0.1	3.152471
25.498350	0.1	3.144741
25.500017	0.1	3.135405
25.501683	0.1	3.124508
25.503350	0.1	3.113300
25.505017	0.1	3.103670
25.506683	0.1	3.096326
25.508350	0.1	3.090068
25.510017	0.1	3.083805
25.511683	0.1	3.077644
25.513350	0.1	3.071744
25.515017	0.1	3.066366
25.516683	0.1	3.062608
25.518350	0.1	3.061439
25.520017	0.1	3.062082
25.521683	0.1	3.061839
25.523350	0.1	3.058244
25.525017	0.1	3.051376
25.526683	0.1	3.043530
25.528350	0.1	3.037308
25.530017	0.1	3.033881
25.531683	0.1	3.031711
25.533350	0.1	3.027869
25.535017	0.1	3.021508
25.536683	0.1	3.015185
25.538350	0.1	3.012307
25.540017	0.1	3.013876
25.541683	0.1	3.018170
25.543350	0.1	3.022584
25.545017	0.1	3.024982
25.546683	0.1	3.024493
25.548350	0.1	3.021788
25.550017	0.1	3.018193
25.551683	0.1	3.014570
25.553350	0.1	3.010887
25.555017	0.1	3.006835
25.556683	0.1	3.003124
25.558350	0.1	3.001438
25.560017	0.1	3.002239
25.561683	0.1	3.003739
25.563350	0.1	3.003958
25.565017	0.1	3.001904
25.566683	0.1	2.996153
25.568350	0.1	2.984968
25.570017	0.1	2.968977
25.571683	0.1	2.951869
25.573350	0.1	2.937783
25.575017	0.1	2.928870
25.576683	0.1	2.924837
25.578350	0.1	2.924190
25.580017	0.1	2.925568
25.581683	0.1	2.927682
25.583350	0.1	2.928874
25.585017	0.1	2.927757
25.586683	0.1	2.923929
25.588350	0.1	2.918001
25.590017	0.1	2.911352
25.591683	0.1	2.905275
25.593350	0.1	2.900078
25.595017	0.1	2.895487
25.596683	0.1	2.891505
25.598350	0.1	2.888148
25.600017	0.1	2.884660
25.601683	0.1	2.879929
25.603350	0.1	2.874071
25.605017	0.1	2.868711
25.606683	0.1	2.864879
25.608350	0.1	2.861810
25.610017	0.1	2.858564
25.611683	0.1	2.855011
25.613350	0.1	2.851477
25.615017	0.1	2.848362
25.616683	0.1	2.845731
25.618350	0.1	2.842941
25.620017	0.1	2.838620
25.621683	0.1	2.831584
25.623350	0.1	2.822522
25.625017	0.1	2.814056
25.626683	0.1	2.808846
25.628350	0.1	2.808007
25.630017	0.1	2.810750
25.631683	0.1	2.814783
25.633350	0.1	2.817619
25.635017	0.1	2.818066
25.636683	0.1	2.816771
25.638350	0.1	2.815397
25.640017	0.1	2.814876
25.641683	0.1	2.814312
25.643350	0.1	2.812347
25.645017	0.1	2.809265
25.646683	0.1	2.806690
25.648350	0.1	2.805283
25.650017	0.1	2.804580
25.651683	0.1	2.804631
25.653350	0.1	2.805768
25.655017	0.1	2.807882
25.656683	0.1	2.811090
25.658350	0.1	2.815169
25.660017	0.1	2.818312
25.661683	0.1	2.817973
25.663350	0.1	2.813176
25.665017	0.1	2.806000
25.666683	0.1	2.800291
25.668350	0.1	2.798722
25.670017	0.1	2.801199
25.671683	0.1	2.805204
25.673350	0.1	2.807523
25.675017	0.1	2.806685
25.676683	0.1	2.803793
25.678350	0.1	2.800631
25.680017	0.1	2.797712
25.681683	0.1	2.794797
25.683350	0.1	2.791947
25.685017	0.1	2.789251
25.686683	0.1	2.786634
25.688350	0.1	2.784319
25.690017	0.1	2.783071
25.691683	0.1	2.783835
25.693350	0.1	2.786843
25.695017	0.1	2.790894
25.696683	0.1	2.793954
25.698350	0.1	2.794527
25.700017	0.1	2.792524
25.701683	0.1	2.789544
25.703350	0.1	2.788035
25.705017	0.1	2.788636
25.706683	0.1	2.789521
25.708350	0.1	2.789479
25.710017	0.1	2.789544
25.711683	0.1	2.790946
25.713350	0.1	2.793190
25.715017	0.1	2.794568
25.716683	0.1	2.793907
25.718350	0.1	2.791579
25.720017	0.1	2.789400
25.721683	0.1	2.789260
25.723350	0.1	2.791178
25.725017	0.1	2.794093
25.726683	0.1	2.798168
25.728350	0.1	2.804003
25.730017	0.1	2.810354
25.731683	0.1	2.814098
25.733350	0.1	2.812468
25.735017	0.1	2.805977
25.736683	0.1	2.798541
25.738350	0.1	2.793763
25.740017	0.1	2.791886
25.741683	0.1	2.790722
25.743350	0.1	2.788729
25.745017	0.1	2.786363
25.746683	0.1	2.784515
25.748350	0.1	2.782694
25.750017	0.1	2.779914
25.751683	0.1	2.776100
25.753350	0.1	2.771923
25.755017	0.1	2.768384
25.756683	0.1	2.766945
25.758350	0.1	2.769171
25.760017	0.1	2.774973
25.761683	0.1	2.781507
25.763350	0.1	2.785106
25.765017	0.1	2.784245
25.766683	0.1	2.780333
25.768350	0.1	2.776287
25.770017	0.1	2.774326
25.771683	0.1	2.774759
25.773350	0.1	2.776464
25.775017	0.1	2.778131
25.776683	0.1	2.778764
25.778350	0.1	2.777567
25.780017	0.1	2.774321
25.781683	0.1	2.769795
25.783350	0.1	2.765092
25.785017	0.1	2.761013
25.786683	0.1	2.758238
25.788350	0.1	2.757576
25.790017	0.1	2.759490
25.791683	0.1	2.763141
25.793350	0.1	2.766047
25.795017	0.1	2.765721
25.796683	0.1	2.761614
25.798350	0.1	2.754969
25.800017	0.1	2.748035
25.801683	0.1	2.743257
25.803350	0.1	2.741786
25.805017	0.1	2.742852
25.806683	0.1	2.744910
25.808350	0.1	2.747010
25.810017	0.1	2.749194
25.811683	0.1	2.751304
25.813350	0.1	2.752016
25.815017	0.1	2.750037
25.816683	0.1	2.745818
25.818350	0.1	2.741055
25.820017	0.1	2.737609
25.821683	0.1	2.736771
25.823350	0.1	2.737981
25.825017	0.1	2.739099
25.826683	0.1	2.738759
25.828350	0.1	2.736878
25.830017	0.1	2.733604
25.831683	0.1	2.729534
25.833350	0.1	2.726116
25.835017	0.1	2.724533
25.836683	0.1	2.724691
25.838350	0.1	2.725553
25.840017	0.1	2.726084
25.841683	0.1	2.725529
25.843350	0.1	2.723495
25.845017	0.1	2.720752
25.846683	0.1	2.719099
25.848350	0.1	2.719387
25.850017	0.1	2.720831
25.851683	0.1	2.722223
25.853350	0.1	2.722568
25.855017	0.1	2.721720
25.856683	0.1	2.720533
25.858350	0.1	2.719639
25.860017	0.1	2.719043
25.861683	0.1	2.718898
25.863350	0.1	2.719346
25.865017	0.1	2.720123
25.866683	0.1	2.720812
25.868350	0.1	2.720905
25.870017	0.1	2.720277
25.871683	0.1	2.719900
25.873350	0.1	2.720966
25.875017	0.1	2.723294
25.876683	0.1	2.725641
25.878350	0.1	2.727192
25.880017	0.1	2.727751
25.881683	0.1	2.727448
25.883350	0.1	2.726703
25.885017	0.1	2.725152
25.886683	0.1	2.721259
25.888350	0.1	2.714628
25.890017	0.1	2.707606
25.891683	0.1	2.703085
25.893350	0.1	2.701995
25.895017	0.1	2.703397
25.896683	0.1	2.705925
25.898350	0.1	2.708659
25.900017	0.1	2.710554
25.901683	0.1	2.710288
25.903350	0.1	2.707834
25.905017	0.1	2.705255
25.906683	0.1	2.704812
25.908350	0.1	2.707224
25.910017	0.1	2.712007
25.911683	0.1	2.717883
25.913350	0.1	2.722433
25.915017	0.1	2.723229
25.916683	0.1	2.720142
25.918350	0.1	2.715429
25.920017	0.1	2.711522
25.921683	0.1	2.709692
25.923350	0.1	2.709967
25.925017	0.1	2.711313
25.926683	0.1	2.712635
25.928350	0.1	2.713627
25.930017	0.1	2.714088
25.931683	0.1	2.713813
25.933350	0.1	2.713818
25.935017	0.1	2.715946
25.936683	0.1	2.720631
25.938350	0.1	2.726233
25.940017	0.1	2.730968
25.941683	0.1	2.734656
25.943350	0.1	2.738354
25.945017	0.1	2.742889
25.946683	0.1	2.747900
25.948350	0.1	2.751844
25.950017	0.1	2.752957
25.951683	0.1	2.750792
25.953350	0.1	2.746931
25.955017	0.1	2.743690
25.956683	0.1	2.742177
25.958350	0.1	2.742065
25.960017	0.1	2.742531
25.961683	0.1	2.742866
25.963350	0.1	2.743090
25.965017	0.1	2.743960
25.966683	0.1	2.745604
25.968350	0.1	2.746740
25.970017	0.1	2.746135
25.971683	0.1	2.744035
25.973350	0.1	2.742158
25.975017	0.1	2.742275
25.976683	0.1	2.744203
25.978350	0.1	2.745888
25.980017	0.1	2.745856
25.981683	0.1	2.744938
25.983350	0.1	2.745097
25.985017	0.1	2.746838
25.986683	0.1	2.748566
25.988350	0.1	2.748086
25.990017	0.1	2.744370
25.991683	0.1	2.738428
25.993350	0.1	2.732393
25.995017	0.1	2.728207
25.996683	0.1	2.726987
25.998350	0.1	2.728347
26.000017	0.1	2.730666
26.001683	0.1	2.732789
26.003350	0.1	2.734992
26.005017	0.1	2.738796
26.006683	0.1	2.745539
26.008350	0.1	2.754256
26.010017	0.1	2.762270
26.011683	0.1	2.767663
26.013350	0.1	2.770065
26.015017	0.1	2.770452
26.016683	0.1	2.770862
26.018350	0.1	2.772985
26.020017	0.1	2.776645
26.021683	0.1	2.780035
26.023350	0.1	2.781469
26.025017	0.1	2.780673
26.026683	0.1	2.778708
26.028350	0.1	2.777148
26.030017	0.1	2.777311
26.031683	0.1	2.779397
26.033350	0.1	2.782196
26.035017	0.1	2.784580
26.036683	0.1	2.787025
26.038350	0.1	2.790373
26.040017	0.1	2.793623
26.041683	0.1	2.794345
26.043350	0.1	2.791518
26.045017	0.1	2.786908
26.046683	0.1	2.783071
26.048350	0.1	2.780729
26.050017	0.1	2.778624
26.051683	0.1	2.775402
26.053350	0.1	2.771574
26.055017	0.1	2.769344
26.056683	0.1	2.770065
26.058350	0.1	2.772966
26.060017	0.1	2.776403
26.061683	0.1	2.779122
26.063350	0.1	2.780729
26.065017	0.1	2.781944
26.066683	0.1	2.784142
26.068350	0.1	2.787663
26.070017	0.1	2.790666
26.071683	0.1	2.790634
26.073350	0.1	2.786941
26.075017	0.1	2.781404
26.076683	0.1	2.776575
26.078350	0.1	2.773777
26.080017	0.1	2.773064
26.081683	0.1	2.774037
26.083350	0.1	2.776179
26.085017	0.1	2.779644
26.086683	0.1	2.785055
26.088350	0.1	2.791621
26.090017	0.1	2.797213
26.091683	0.1	2.800799
26.093350	0.1	2.803048
26.095017	0.1	2.804543
26.096683	0.1	2.805055
26.098350	0.1	2.804371
26.100017	0.1	2.802415
26.101683	0.1	2.799346
26.103350	0.1	2.796287
26.105017	0.1	2.794978
26.106683	0.1	2.796296
26.108350	0.1	2.799900
26.110017	0.1	2.804962
26.111683	0.1	2.810224
26.113350	0.1	2.814713
26.115017	0.1	2.818885
26.116683	0.1	2.823682
26.118350	0.1	2.828995
26.120017	0.1	2.834061
26.121683	0.1	2.838406
26.123350	0.1	2.842066
26.125017	0.1	2.845633
26.126683	0.1	2.850173
26.128350	0.1	2.856250
26.130017	0.1	2.862862
26.131683	0.1	2.868064
26.133350	0.1	2.870872
26.135017	0.1	2.872357
26.136683	0.1	2.874760
26.138350	0.1	2.879598
26.140017	0.1	2.886914
26.141683	0.1	2.895482
26.143350	0.1	2.903398
26.145017	0.1	2.909661
26.146683	0.1	2.915319
26.148350	0.1	2.922160
26.150017	0.1	2.930202
26.151683	0.1	2.937582
26.153350	0.1	2.942923
26.155017	0.1	2.946802
26.156683	0.1	2.951045
26.158350	0.1	2.957061
26.160017	0.1	2.965089
26.161683	0.1	2.974556
26.163350	0.1	2.984600
26.165017	0.1	2.994514
26.166683	0.1	3.004377
26.168350	0.1	3.014915
26.170017	0.1	3.026393
26.171683	0.1	3.038305
26.173350	0.1	3.050654
26.175017	0.1	3.064293
26.176683	0.1	3.079530
26.178350	0.1	3.095777
26.180017	0.1	3.112489
26.181683	0.1	3.128788
26.183350	0.1	3.142962
26.185017	0.1	3.153798
26.186683	0.1	3.162329
26.188350	0.1	3.171526
26.190017	0.1	3.184197
26.191683	0.1	3.201426
26.193350	0.1	3.222665
26.195017	0.1	3.246991
26.196683	0.1	3.273333
26.198350	0.1	3.299820
26.200017	0.1	3.325418
26.201683	0.1	3.351974
26.203350	0.1	3.382284
26.205017	0.1	3.416715
26.206683	0.1	3.453190
26.208350	0.1	3.488902
26.210017	0.1	3.521377
26.211683	0.1	3.549568
26.213350	0.1	3.574961
26.215017	0.1	3.600861
26.216683	0.1	3.629923
26.218350	0.1	3.661937
26.220017	0.1	3.693979
26.221683	0.1	3.723241
26.223350	0.1	3.750194
26.225017	0.1	3.778180
26.226683	0.1	3.810148
26.228350	0.1	3.846460
26.230017	0.1	3.884835
26.231683	0.1	3.921776
26.233350	0.1	3.954866
26.235017	0.1	3.983891
26.236683	0.1	4.010261
26.238350	0.1	4.036357
26.240017	0.1	4.063821
26.241683	0.1	4.091444
26.243350	0.1	4.116213
26.245017	0.1	4.136688
26.246683	0.1	4.153945
26.248350	0.1	4.169927
26.250017	0.1	4.185545
26.251683	0.1	4.199580
26.253350	0.1	4.209294
26.255017	0.1	4.212637
26.256683	0.1	4.209774
26.258350	0.1	4.202840
26.260017	0.1	4.194654
26.261683	0.1	4.187166
26.263350	0.1	4.180344
26.265017	0.1	4.172330
26.266683	0.1	4.161485
26.268350	0.1	4.147864
26.270017	0.1	4.132073
26.271683	0.1	4.113810
26.273350	0.1	4.092455
26.275017	0.1	4.067882
26.276683	0.1	4.039900
26.278350	0.1	4.008184
26.280017	0.1	3.973497
26.281683	0.1	3.938125
26.283350	0.1	3.904467
26.285017	0.1	3.873054
26.286683	0.1	3.841855
26.288350	0.1	3.808369
26.290017	0.1	3.771740
26.291683	0.1	3.732312
26.293350	0.1	3.690715
26.295017	0.1	3.648386
26.296683	0.1	3.607748
26.298350	0.1	3.570705
26.300017	0.1	3.537182
26.301683	0.1	3.505764
26.303350	0.1	3.475174
26.305017	0.1	3.444576
26.306683	0.1	3.413167
26.308350	0.1	3.380380
26.310017	0.1	3.346489
26.311683	0.1	3.312519
26.313350	0.1	3.279317
26.315017	0.1	3.247024
26.316683	0.1	3.215359
26.318350	0.1	3.184318
26.320017	0.1	3.154795
26.321683	0.1	3.128275
26.323350	0.1	3.105225
26.325017	0.1	3.083972
26.326683	0.1	3.062291
26.328350	0.1	3.040237
26.330017	0.1	3.020032
26.331683	0.1	3.002970
26.333350	0.1	2.987864
26.335017	0.1	2.972633
26.336683	0.1	2.956013
26.338350	0.1	2.937978
26.340017	0.1	2.919743
26.341683	0.1	2.903412
26.343350	0.1	2.891044
26.345017	0.1	2.883375
26.346683	0.1	2.878779
26.348350	0.1	2.873801
26.350017	0.1	2.865386
26.351683	0.1	2.852371
26.353350	0.1	2.835845
26.355017	0.1	2.819290
26.356683	0.1	2.806699
26.358350	0.1	2.799137
26.360017	0.1	2.794252
26.361683	0.1	2.789269
26.363350	0.1	2.783197
26.365017	0.1	2.776170
26.366683	0.1	2.768296
26.368350	0.1	2.759737
26.370017	0.1	2.750582
26.371683	0.1	2.740528
26.373350	0.1	2.729823
26.375017	0.1	2.719732
26.376683	0.1	2.711471
26.378350	0.1	2.705506
26.380017	0.1	2.701911
26.381683	0.1	2.700808
26.383350	0.1	2.702167
26.385017	0.1	2.704659
26.386683	0.1	2.705539
26.388350	0.1	2.703103
26.390017	0.1	2.698754
26.391683	0.1	2.695615
26.393350	0.1	2.695085
26.395017	0.1	2.695671
26.396683	0.1	2.695071
26.398350	0.1	2.692328
26.400017	0.1	2.688086
26.401683	0.1	2.683611
26.403350	0.1	2.679774
26.405017	0.1	2.676719
26.406683	0.1	2.674153
26.408350	0.1	2.672053
26.410017	0.1	2.670744
26.411683	0.1	2.670190
26.413350	0.1	2.669943
26.415017	0.1	2.669734
26.416683	0.1	2.669250
26.418350	0.1	2.667960
26.420017	0.1	2.666260
26.421683	0.1	2.665403
26.423350	0.1	2.665683
26.425017	0.1	2.666418
26.426683	0.1	2.667555
26.428350	0.1	2.669520
26.430017	0.1	2.671722
26.431683	0.1	2.672421
26.433350	0.1	2.670754
26.435017	0.1	2.668127
26.436683	0.1	2.666535
26.438350	0.1	2.666600
26.440017	0.1	2.667555
26.441683	0.1	2.668635
26.443350	0.1	2.670255
26.445017	0.1	2.673212
26.446683	0.1	2.676952
26.448350	0.1	2.679513
26.450017	0.1	2.679159
26.451683	0.1	2.675527
26.453350	0.1	2.669548
26.455017	0.1	2.662810
26.456683	0.1	2.656933
26.458350	0.1	2.652709
26.460017	0.1	2.649515
26.461683	0.1	2.646367
26.463350	0.1	2.643368
26.465017	0.1	2.641566
26.466683	0.1	2.641585
26.468350	0.1	2.643350
26.470017	0.1	2.646572
26.471683	0.1	2.650875
26.473350	0.1	2.655829
26.475017	0.1	2.660411
26.476683	0.1	2.662810
26.478350	0.1	2.662139
26.480017	0.1	2.659513
26.481683	0.1	2.656616
26.483350	0.1	2.654302
26.485017	0.1	2.652779
26.486683	0.1	2.652248
26.488350	0.1	2.652551
26.490017	0.1	2.652840
26.491683	0.1	2.652239
26.493350	0.1	2.650702
26.495017	0.1	2.648998
26.496683	0.1	2.648085
26.498350	0.1	2.648439
26.500017	0.1	2.649738
26.501683	0.1	2.651280
26.503350	0.1	2.652663
26.505017	0.1	2.653841
26.506683	0.1	2.654442
26.508350	0.1	2.653650
26.510017	0.1	2.651047
26.511683	0.1	2.647396
26.513350	0.1	2.644230
26.515017	0.1	2.642213
26.516683	0.1	2.640518
26.518350	0.1	2.638614
26.520017	0.1	2.637077
26.521683	0.1	2.636099
26.523350	0.1	2.634712
26.525017	0.1	2.632341
26.526683	0.1	2.630176
26.528350	0.1	2.629706
26.530017	0.1	2.630735
26.531683	0.1	2.632318
26.533350	0.1	2.634670
26.535017	0.1	2.638870
26.536683	0.1	2.644858
26.538350	0.1	2.650931
26.540017	0.1	2.655108
26.541683	0.1	2.655978
26.543350	0.1	2.653031
26.545017	0.1	2.647163
26.546683	0.1	2.640262
26.548350	0.1	2.633939
26.550017	0.1	2.629356
26.551683	0.1	2.627480
26.553350	0.1	2.628304
26.555017	0.1	2.629915
26.556683	0.1	2.629985
26.558350	0.1	2.628453
26.560017	0.1	2.626930
26.561683	0.1	2.625789
26.563350	0.1	2.624290
26.565017	0.1	2.622874
26.566683	0.1	2.623112
26.568350	0.1	2.625398
26.570017	0.1	2.628136
26.571683	0.1	2.629184
26.573350	0.1	2.627620
26.575017	0.1	2.624532
26.576683	0.1	2.622386
26.578350	0.1	2.622660
26.580017	0.1	2.624285
26.581683	0.1	2.625422
26.583350	0.1	2.625901
26.585017	0.1	2.626833
26.586683	0.1	2.628760
26.588350	0.1	2.631047
26.590017	0.1	2.632849
26.591683	0.1	2.634032
26.593350	0.1	2.635154
26.595017	0.1	2.636458
26.596683	0.1	2.637017
26.598350	0.1	2.635522
26.600017	0.1	2.631978
26.601683	0.1	2.628178
26.603350	0.1	2.626404
26.605017	0.1	2.627801
26.606683	0.1	2.631587
26.608350	0.1	2.635471
26.610017	0.1	2.637398
26.611683	0.1	2.637166
26.613350	0.1	2.635769
26.615017	0.1	2.634372
26.616683	0.1	2.634740
26.618350	0.1	2.638586
26.620017	0.1	2.645506
26.621683	0.1	2.652905
26.623350	0.1	2.658213
26.625017	0.1	2.660528
26.626683	0.1	2.660477
26.628350	0.1	2.659331
26.630017	0.1	2.658181
26.631683	0.1	2.657706
26.633350	0.1	2.657934
26.635017	0.1	2.658130
26.636683	0.1	2.657878
26.638350	0.1	2.658279
26.640017	0.1	2.661110
26.641683	0.1	2.666428
26.643350	0.1	2.671778
26.645017	0.1	2.674637
26.646683	0.1	2.674614
26.648350	0.1	2.672444
26.650017	0.1	2.668551
26.651683	0.1	2.663117
26.653350	0.1	2.656663
26.655017	0.1	2.650702
26.656683	0.1	2.647736
26.658350	0.1	2.649324
26.660017	0.1	2.654525
26.661683	0.1	2.661450
26.663350	0.1	2.669226
26.665017	0.1	2.677655
26.666683	0.1	2.686521
26.668350	0.1	2.695415
26.670017	0.1	2.703476
26.671683	0.1	2.709609
26.673350	0.1	2.713450
26.675017	0.1	2.716091
26.676683	0.1	2.718936
26.678350	0.1	2.722419
26.680017	0.1	2.726456
26.681683	0.1	2.730498
26.683350	0.1	2.733446
26.685017	0.1	2.735038
26.686683	0.1	2.736365
26.688350	0.1	2.738675
26.690017	0.1	2.742694
26.691683	0.1	2.748249
26.693350	0.1	2.754196
26.695017	0.1	2.760347
26.696683	0.1	2.768356
26.698350	0.1	2.779448
26.700017	0.1	2.792808
26.701683	0.1	2.806457
26.703350	0.1	2.818825
26.705017	0.1	2.829651
26.706683	0.1	2.839672
26.708350	0.1	2.849596
26.710017	0.1	2.859728
26.711683	0.1	2.870066
26.713350	0.1	2.880264
26.715017	0.1	2.889824
26.716683	0.1	2.898765
26.718350	0.1	2.908022
26.720017	0.1	2.918588
26.721683	0.1	2.930039
26.723350	0.1	2.940916
26.725017	0.1	2.951063
26.726683	0.1	2.962039
26.728350	0.1	2.975282
26.730017	0.1	2.991264
26.731683	0.1	3.009401
26.733350	0.1	3.027963
26.735017	0.1	3.045141
26.736683	0.1	3.060540
26.738350	0.1	3.075232
26.740017	0.1	3.090426
26.741683	0.1	3.106603
26.743350	0.1	3.123996
26.745017	0.1	3.143069
26.746683	0.1	3.163698
26.748350	0.1	3.184425
26.750017	0.1	3.203698
26.751683	0.1	3.221873
26.753350	0.1	3.240989
26.755017	0.1	3.262870
26.756683	0.1	3.287513
26.758350	0.1	3.313092
26.760017	0.1	3.337981
26.761683	0.1	3.362610
26.763350	0.1	3.388505
26.765017	0.1	3.416776
26.766683	0.1	3.447854
26.768350	0.1	3.481223
26.770017	0.1	3.515566
26.771683	0.1	3.549843
26.773350	0.1	3.584260
26.775017	0.1	3.620093
26.776683	0.1	3.658650
26.778350	0.1	3.700187
26.780017	0.1	3.743777
26.781683	0.1	3.788429
26.783350	0.1	3.833929
26.785017	0.1	3.880286
26.786683	0.1	3.927429
26.788350	0.1	3.975648
26.790017	0.1	4.025614
26.791683	0.1	4.077759
26.793350	0.1	4.131319
26.795017	0.1	4.184530
26.796683	0.1	4.236922
26.798350	0.1	4.290738
26.800017	0.1	4.348950
26.801683	0.1	4.411619
26.803350	0.1	4.475079
26.805017	0.1	4.535685
26.806683	0.1	4.593618
26.808350	0.1	4.651672
26.810017	0.1	4.711752
26.811683	0.1	4.773824
26.813350	0.1	4.836973
26.815017	0.1	4.900238
26.816683	0.1	4.962482
26.818350	0.1	5.022557
26.820017	0.1	5.080309
26.821683	0.1	5.136807
26.823350	0.1	5.192589
26.825017	0.1	5.246080
26.826683	0.1	5.294695
26.828350	0.1	5.337014
26.830017	0.1	5.373601
26.831683	0.1	5.406146
26.833350	0.1	5.436735
26.835017	0.1	5.467534
26.836683	0.1	5.499236
26.838350	0.1	5.529886
26.840017	0.1	5.556382
26.841683	0.1	5.576494
26.843350	0.1	5.589384
26.845017	0.1	5.595330
26.846683	0.1	5.595428
26.848350	0.1	5.591228
26.850017	0.1	5.583856
26.851683	0.1	5.572918
26.853350	0.1	5.556629
26.855017	0.1	5.533411
26.856683	0.1	5.503404
26.858350	0.1	5.468451
26.860017	0.1	5.430966
26.861683	0.1	5.392986
26.863350	0.1	5.355487
26.865017	0.1	5.317535
26.866683	0.1	5.277069
26.868350	0.1	5.233395
26.870017	0.1	5.187681
26.871683	0.1	5.140849
26.873350	0.1	5.092728
26.875017	0.1	5.043698
26.876683	0.1	4.995400
26.878350	0.1	4.949640
26.880017	0.1	4.906836
26.881683	0.1	4.865103
26.883350	0.1	4.822034
26.885017	0.1	4.777447
26.886683	0.1	4.732953
26.888350	0.1	4.689870
26.890017	0.1	4.648808
26.891683	0.1	4.610098
26.893350	0.1	4.573483
26.895017	0.1	4.538368
26.896683	0.1	4.505022
26.898350	0.1	4.474954
26.900017	0.1	4.449552
26.901683	0.1	4.428755
26.903350	0.1	4.410981
26.905017	0.1	4.394073
26.906683	0.1	4.376764
26.908350	0.1	4.359335
26.910017	0.1	4.342981
26.911683	0.1	4.329076
26.913350	0.1	4.318366
26.915017	0.1	4.310245
26.916683	0.1	4.303367
26.918350	0.1	4.296512
26.920017	0.1	4.288675
26.921683	0.1	4.279804
26.923350	0.1	4.271381
26.925017	0.1	4.265243
26.926683	0.1	4.261853
26.928350	0.1	4.259744
26.930017	0.1	4.256130
26.931683	0.1	4.248447
26.933350	0.1	4.235823
26.935017	0.1	4.219264
26.936683	0.1	4.200973
26.938350	0.1	4.183161
26.940017	0.1	4.166849
26.941683	0.1	4.151412
26.943350	0.1	4.134928
26.945017	0.1	4.115393
26.946683	0.1	4.092008
26.948350	0.1	4.065302
26.950017	0.1	4.036492
26.951683	0.1	4.006778
26.953350	0.1	3.976962
26.955017	0.1	3.947718
26.956683	0.1	3.919373
26.958350	0.1	3.891108
26.960017	0.1	3.861352
26.961683	0.1	3.828742
26.963350	0.1	3.792448
26.965017	0.1	3.752601
26.966683	0.1	3.711078
26.968350	0.1	3.670985
26.970017	0.1	3.634607
26.971683	0.1	3.601904
26.973350	0.1	3.570630
26.975017	0.1	3.537796
26.976683	0.1	3.501824
26.978350	0.1	3.463863
26.980017	0.1	3.426601
26.981683	0.1	3.391895
26.983350	0.1	3.359499
26.985017	0.1	3.327564
26.986683	0.1	3.294172
26.988350	0.1	3.258823
26.990017	0.1	3.223144
26.991683	0.1	3.190422
26.993350	0.1	3.162813
26.995017	0.1	3.138916
26.996683	0.1	3.115973
26.998350	0.1	3.093351
27.000017	0.1	3.072224
27.001683	0.1	3.053793
27.003350	0.1	3.038058
27.005017	0.1	3.022943
27.006683	0.1	3.005587
27.008350	0.1	2.985597
27.010017	0.1	2.965890
27.011683	0.1	2.949922
27.013350	0.1	2.938784
27.015017	0.1	2.930919
27.016683	0.1	2.923883
27.018350	0.1	2.915878
27.020017	0.1	2.906239
27.021683	0.1	2.895501
27.023350	0.1	2.884725
27.025017	0.1	2.874592
27.026683	0.1	2.865470
27.028350	0.1	2.857633
27.030017	0.1	2.851286
27.031683	0.1	2.846946
27.033350	0.1	2.845158
27.035017	0.1	2.845614
27.036683	0.1	2.847561
27.038350	0.1	2.850485
27.040017	0.1	2.853693
27.041683	0.1	2.856473
27.043350	0.1	2.859151
27.045017	0.1	2.863086
27.046683	0.1	2.869219
27.048350	0.1	2.876567
27.050017	0.1	2.882467
27.051683	0.1	2.884842
27.053350	0.1	2.884096
27.055017	0.1	2.882630
27.056683	0.1	2.882816
27.058350	0.1	2.885633
27.060017	0.1	2.890700
27.061683	0.1	2.897140
27.063350	0.1	2.904418
27.065017	0.1	2.912516
27.066683	0.1	2.921838
27.068350	0.1	2.933149
27.070017	0.1	2.946653
27.071683	0.1	2.961406
27.073350	0.1	2.975967
27.075017	0.1	2.989178
27.076683	0.1	3.000419
27.078350	0.1	3.009811
27.080017	0.1	3.018258
27.081683	0.1	3.026770
27.083350	0.1	3.035744
27.085017	0.1	3.045527
27.086683	0.1	3.056983
27.088350	0.1	3.071032
27.090017	0.1	3.088168
27.091683	0.1	3.108154
27.093350	0.1	3.129793
27.095017	0.1	3.151074
27.096683	0.1	3.170143
27.098350	0.1	3.186697
27.100017	0.1	3.201831
27.101683	0.1	3.216099
27.103350	0.1	3.228802
27.105017	0.1	3.239871
27.106683	0.1	3.251033
27.108350	0.1	3.264621
27.110017	0.1	3.282344
27.111683	0.1	3.304728
27.113350	0.1	3.330698
27.115017	0.1	3.358177
27.116683	0.1	3.385209
27.118350	0.1	3.410243
27.120017	0.1	3.432413
27.121683	0.1	3.452180
27.123350	0.1	3.471300
27.125017	0.1	3.491738
27.126683	0.1	3.514569
27.128350	0.1	3.540032
27.130017	0.1	3.568172
27.131683	0.1	3.598640
27.133350	0.1	3.630440
27.135017	0.1	3.662943
27.136683	0.1	3.696601
27.138350	0.1	3.731851
27.140017	0.1	3.768457
27.141683	0.1	3.805952
27.143350	0.1	3.843699
27.145017	0.1	3.881035
27.146683	0.1	3.918088
27.148350	0.1	3.955984
27.150017	0.1	3.996543
27.151683	0.1	4.041516
27.153350	0.1	4.090541
27.155017	0.1	4.140623
27.156683	0.1	4.189173
27.158350	0.1	4.236531
27.160017	0.1	4.285029
27.161683	0.1	4.337048
27.163350	0.1	4.394082
27.165017	0.1	4.456360
27.166683	0.1	4.522554
27.168350	0.1	4.590470
27.170017	0.1	4.658587
27.171683	0.1	4.727021
27.173350	0.1	4.797624
27.175017	0.1	4.873187
27.176683	0.1	4.955786
27.178350	0.1	5.045091
27.180017	0.1	5.138339
27.181683	0.1	5.232799
27.183350	0.1	5.328357
27.185017	0.1	5.427343
27.186683	0.1	5.532252
27.188350	0.1	5.644206
27.190017	0.1	5.762582
27.191683	0.1	5.885335
27.193350	0.1	6.010784
27.195017	0.1	6.138911
27.196683	0.1	6.270278
27.198350	0.1	6.405618
27.200017	0.1	6.547105
27.201683	0.1	6.697909
27.203350	0.1	6.859526
27.205017	0.1	7.030643
27.206683	0.1	7.208660
27.208350	0.1	7.391763
27.210017	0.1	7.580002
27.211683	0.1	7.774853
27.213350	0.1	7.977956
27.215017	0.1	8.189501
27.216683	0.1	8.407701
27.218350	0.1	8.629831
27.220017	0.1	8.854028
27.221683	0.1	9.080460
27.223350	0.1	9.310730
27.225017	0.1	9.545968
27.226683	0.1	9.785593
27.228350	0.1	10.027513
27.230017	0.1	10.269317
27.231683	0.1	10.509677
27.233350	0.1	10.748771
27.235017	0.1	10.987208
27.236683	0.1	11.224668
27.238350	0.1	11.459216
27.240017	0.1	11.687637
27.241683	0.1	11.907136
27.243350	0.1	12.116726
27.245017	0.1	12.316350
27.246683	0.1	12.505571
27.248350	0.1	12.684120
27.250017	0.1	12.852047
27.251683	0.1	13.008323
27.253350	0.1	13.150671
27.255017	0.1	13.276818
27.256683	0.1	13.385722
27.258350	0.1	13.477877
27.260017	0.1	13.554166
27.261683	0.1	13.614530
27.263350	0.1	13.658432
27.265017	0.1	13.685683
27.266683	0.1	13.696146
27.268350	0.1	13.688859
27.270017	0.1	13.662474
27.271683	0.1	13.616574
27.273350	0.1	13.552257
27.275017	0.1	13.471572
27.276683	0.1	13.376358
27.278350	0.1	13.267114
27.280017	0.1	13.142964
27.281683	0.1	13.003405
27.283350	0.1	12.850109
27.285017	0.1	12.686751
27.286683	0.1	12.516775
27.288350	0.1	12.341212
27.290017	0.1	12.159175
27.291683	0.1	11.970038
27.293350	0.1	11.774683
27.295017	0.1	11.575599
27.296683	0.1	11.375430
27.298350	0.1	11.174809
27.300017	0.1	10.972219
27.301683	0.1	10.766592
27.303350	0.1	10.559545
27.305017	0.1	10.354784
27.306683	0.1	10.155500
27.308350	0.1	9.962153
27.310017	0.1	9.772591
27.311683	0.1	9.584930
27.313350	0.1	9.400076
27.315017	0.1	9.220550
27.316683	0.1	9.047901
27.318350	0.1	8.882647
27.320017	0.1	8.725859
27.321683	0.1	8.578748
27.323350	0.1	8.440465
27.325017	0.1	8.308338
27.326683	0.1	8.180407
27.328350	0.1	8.056443
27.330017	0.1	7.937076
27.331683	0.1	7.823249
27.333350	0.1	7.715793
27.335017	0.1	7.614535
27.336683	0.1	7.517831
27.338350	0.1	7.423563
27.340017	0.1	7.330766
27.341683	0.1	7.239874
27.343350	0.1	7.151770
27.345017	0.1	7.067043
27.346683	0.1	6.985390
27.348350	0.1	6.905170
27.350017	0.1	6.823568
27.351683	0.1	6.737774
27.353350	0.1	6.647338
27.355017	0.1	6.554718
27.356683	0.1	6.462922
27.358350	0.1	6.373283
27.360017	0.1	6.285389
27.361683	0.1	6.198268
27.363350	0.1	6.110482
27.365017	0.1	6.019883
27.366683	0.1	5.925368
27.368350	0.1	5.828161
27.370017	0.1	5.730125
27.371683	0.1	5.631787
27.373350	0.1	5.532405
27.375017	0.1	5.431231
27.376683	0.1	5.328152
27.378350	0.1	5.223849
27.380017	0.1	5.119788
27.381683	0.1	5.017319
27.383350	0.1	4.916787
27.385017	0.1	4.817871
27.386683	0.1	4.720013
27.388350	0.1	4.622350
27.390017	0.1	4.523904
27.391683	0.1	4.424625
27.393350	0.1	4.326217
27.395017	0.1	4.231422
27.396683	0.1	4.142104
27.398350	0.1	4.058052
27.400017	0.1	3.977646
27.401683	0.1	3.899494
27.403350	0.1	3.822986
27.405017	0.1	3.748005
27.406683	0.1	3.674990
27.408350	0.1	3.604926
27.410017	0.1	3.538397
27.411683	0.1	3.474574
27.413350	0.1	3.411518
27.415017	0.1	3.348240
27.416683	0.1	3.286782
27.418350	0.1	3.231307
27.420017	0.1	3.183926
27.421683	0.1	3.142161
27.423350	0.1	3.101621
27.425017	0.1	3.060279
27.426683	0.1	3.019613
27.428350	0.1	2.982402
27.430017	0.1	2.949820
27.431683	0.1	2.920842
27.433350	0.1	2.893833
27.435017	0.1	2.867826
27.436683	0.1	2.842988
27.438350	0.1	2.820403
27.440017	0.1	2.801046
27.441683	0.1	2.784193
27.443350	0.1	2.767709
27.445017	0.1	2.749963
27.446683	0.1	2.730698
27.448350	0.1	2.711145
27.450017	0.1	2.693729
27.451683	0.1	2.680290
27.453350	0.1	2.670605
27.455017	0.1	2.663271
27.456683	0.1	2.657357
27.458350	0.1	2.652728
27.460017	0.1	2.649524
27.461683	0.1	2.647657
27.463350	0.1	2.645878
27.465017	0.1	2.641892
27.466683	0.1	2.634218
27.468350	0.1	2.623256
27.470017	0.1	2.610851
27.471683	0.1	2.599792
27.473350	0.1	2.592900
27.475017	0.1	2.591391
27.476683	0.1	2.594437
27.478350	0.1	2.599787
27.480017	0.1	2.604593
27.481683	0.1	2.606739
27.483350	0.1	2.605673
27.485017	0.1	2.602045
27.486683	0.1	2.597347
27.488350	0.1	2.593272
27.490017	0.1	2.590143
27.491683	0.1	2.586679
27.493350	0.1	2.582297
27.495017	0.1	2.578180
27.496683	0.1	2.575475
27.498350	0.1	2.573631
27.500017	0.1	2.571288
27.501683	0.1	2.568327
27.503350	0.1	2.566036
27.505017	0.1	2.565589
27.506683	0.1	2.567223
27.508350	0.1	2.570329
27.510017	0.1	2.573524
27.511683	0.1	2.575195
27.513350	0.1	2.574311
27.515017	0.1	2.570748
27.516683	0.1	2.565430
27.518350	0.1	2.560290
27.520017	0.1	2.557202
27.521683	0.1	2.556625
27.523350	0.1	2.557747
27.525017	0.1	2.559647
27.526683	0.1	2.562115
27.528350	0.1	2.565184
27.530017	0.1	2.567973
27.531683	0.1	2.568932
27.533350	0.1	2.567763
27.535017	0.1	2.565817
27.536683	0.1	2.564131
27.538350	0.1	2.562129
27.540017	0.1	2.559009
27.541683	0.1	2.555163
27.543350	0.1	2.551288
27.545017	0.1	2.547312
27.546683	0.1	2.543372
27.548350	0.1	2.540150
27.550017	0.1	2.538026
27.551683	0.1	2.537160
27.553350	0.1	2.537263
27.555017	0.1	2.536825
27.556683	0.1	2.534254
27.558350	0.1	2.529840
27.560017	0.1	2.525565
27.561683	0.1	2.523046
27.563350	0.1	2.522408
27.565017	0.1	2.522888
27.566683	0.1	2.523283
27.568350	0.1	2.522399
27.570017	0.1	2.520280
27.571683	0.1	2.518618
27.573350	0.1	2.518641
27.575017	0.1	2.519526
27.576683	0.1	2.519279
27.578350	0.1	2.516247
27.580017	0.1	2.510380
27.581683	0.1	2.503688
27.583350	0.1	2.498594
27.585017	0.1	2.496536
27.586683	0.1	2.497630
27.588350	0.1	2.499712
27.590017	0.1	2.499330
27.591683	0.1	2.495646
27.593350	0.1	2.491628
27.595017	0.1	2.490538
27.596683	0.1	2.492927
27.598350	0.1	2.497029
27.600017	0.1	2.500690
27.601683	0.1	2.502366
27.603350	0.1	2.501220
27.605017	0.1	2.497444
27.606683	0.1	2.492517
27.608350	0.1	2.488438
27.610017	0.1	2.486198
27.611683	0.1	2.485197
27.613350	0.1	2.484545
27.615017	0.1	2.484652
27.616683	0.1	2.486450
27.618350	0.1	2.489067
27.620017	0.1	2.489528
27.621683	0.1	2.485821
27.623350	0.1	2.479395
27.625017	0.1	2.473369
27.626683	0.1	2.469067
27.628350	0.1	2.465937
27.630017	0.1	2.463982
27.631683	0.1	2.464172
27.633350	0.1	2.466426
27.635017	0.1	2.468838
27.636683	0.1	2.469928
27.638350	0.1	2.470077
27.640017	0.1	2.470594
27.641683	0.1	2.472317
27.643350	0.1	2.474538
27.645017	0.1	2.475334
27.646683	0.1	2.473602
27.648350	0.1	2.470347
27.650017	0.1	2.468256
27.651683	0.1	2.469472
27.653350	0.1	2.473341
27.655017	0.1	2.477202
27.656683	0.1	2.478794
27.658350	0.1	2.477658
27.660017	0.1	2.475441
27.661683	0.1	2.475092
27.663350	0.1	2.478492
27.665017	0.1	2.484261
27.666683	0.1	2.488391
27.668350	0.1	2.487786
27.670017	0.1	2.482794
27.671683	0.1	2.476140
27.673350	0.1	2.470179
27.675017	0.1	2.465551
27.676683	0.1	2.462314
27.678350	0.1	2.460997
27.680017	0.1	2.461560
27.681683	0.1	2.462463
27.683350	0.1	2.461928
27.685017	0.1	2.460037
27.686683	0.1	2.458980
27.688350	0.1	2.461011
27.690017	0.1	2.466398
27.691683	0.1	2.473406
27.693350	0.1	2.480173
27.695017	0.1	2.485858
27.696683	0.1	2.489802
27.698350	0.1	2.491772
27.700017	0.1	2.493309
27.701683	0.1	2.496582
27.703350	0.1	2.501779
27.705017	0.1	2.506729
27.706683	0.1	2.509183
27.708350	0.1	2.508992
27.710017	0.1	2.508354
27.711683	0.1	2.509626
27.713350	0.1	2.513174
27.715017	0.1	2.517961
27.716683	0.1	2.523083
27.718350	0.1	2.527693
27.720017	0.1	2.530837
27.721683	0.1	2.532578
27.723350	0.1	2.534534
27.725017	0.1	2.538362
27.726683	0.1	2.544057
27.728350	0.1	2.549887
27.730017	0.1	2.553854
27.731683	0.1	2.555335
27.733350	0.1	2.555493
27.735017	0.1	2.556103
27.736683	0.1	2.558385
27.738350	0.1	2.562678
27.740017	0.1	2.567996
27.741683	0.1	2.572527
27.743350	0.1	2.575396
27.745017	0.1	2.577193
27.746683	0.1	2.578986
27.748350	0.1	2.581747
27.750017	0.1	2.586036
27.751683	0.1	2.591903
27.753350	0.1	2.598902
27.755017	0.1	2.605519
27.756683	0.1	2.609822
27.758350	0.1	2.611740
27.760017	0.1	2.613044
27.761683	0.1	2.614795
27.763350	0.1	2.616607
27.765017	0.1	2.617687
27.766683	0.1	2.617687
27.768350	0.1	2.617207
27.770017	0.1	2.617342
27.771683	0.1	2.618609
27.773350	0.1	2.620355
27.775017	0.1	2.620919
27.776683	0.1	2.618795
27.778350	0.1	2.613831
27.780017	0.1	2.607065
27.781683	0.1	2.600318
27.783350	0.1	2.595712
27.785017	0.1	2.594348
27.786683	0.1	2.595442
27.788350	0.1	2.597319
27.790017	0.1	2.598581
27.791683	0.1	2.598222
27.793350	0.1	2.595922
27.795017	0.1	2.591964
27.796683	0.1	2.586399
27.798350	0.1	2.579237
27.800017	0.1	2.571573
27.801683	0.1	2.565505
27.803350	0.1	2.562692
27.805017	0.1	2.563307
27.806683	0.1	2.565873
27.808350	0.1	2.567815
27.810017	0.1	2.567000
27.811683	0.1	2.562813
27.813350	0.1	2.555638
27.815017	0.1	2.546534
27.816683	0.1	2.537551
27.818350	0.1	2.531162
27.820017	0.1	2.528983
27.821683	0.1	2.530320
27.823350	0.1	2.532154
27.825017	0.1	2.531358
27.826683	0.1	2.526655
27.828350	0.1	2.518608
27.830017	0.1	2.508773
27.831683	0.1	2.499321
27.833350	0.1	2.492690
27.835017	0.1	2.490305
27.836683	0.1	2.491190
27.838350	0.1	2.492731
27.840017	0.1	2.493309
27.841683	0.1	2.493430
27.843350	0.1	2.494170
27.845017	0.1	2.495600
27.846683	0.1	2.497393
27.848350	0.1	2.499516
27.850017	0.1	2.501146
27.851683	0.1	2.500936
27.853350	0.1	2.498906
27.855017	0.1	2.496573
27.856683	0.1	2.495674
27.858350	0.1	2.497043
27.860017	0.1	2.499861
27.861683	0.1	2.502496
27.863350	0.1	2.504452
27.865017	0.1	2.506729
27.866683	0.1	2.510496
27.868350	0.1	2.516191
27.870017	0.1	2.522958
27.871683	0.1	2.528601
27.873350	0.1	2.531679
27.875017	0.1	2.533011
27.876683	0.1	2.534012
27.878350	0.1	2.535041
27.880017	0.1	2.535870
27.881683	0.1	2.536182
27.883350	0.1	2.535884
27.885017	0.1	2.535889
27.886683	0.1	2.537752
27.888350	0.1	2.542059
27.890017	0.1	2.547777
27.891683	0.1	2.553044
27.893350	0.1	2.556131
27.895017	0.1	2.556192
27.896683	0.1	2.553621
27.898350	0.1	2.550404
27.900017	0.1	2.549551
27.901683	0.1	2.552792
27.903350	0.1	2.559070
27.905017	0.1	2.565905
27.906683	0.1	2.571568
27.908350	0.1	2.575377
27.910017	0.1	2.576862
27.911683	0.1	2.576355
27.913350	0.1	2.575442
27.915017	0.1	2.575400
27.916683	0.1	2.575889
27.918350	0.1	2.575587
27.920017	0.1	2.573887
27.921683	0.1	2.571912
27.923350	0.1	2.571219
27.925017	0.1	2.571759
27.926683	0.1	2.571768
27.928350	0.1	2.569375
27.930017	0.1	2.564616
27.931683	0.1	2.559833
27.933350	0.1	2.557803
27.935017	0.1	2.559805
27.936683	0.1	2.565491
27.938350	0.1	2.573105
27.940017	0.1	2.579675
27.941683	0.1	2.582087
27.943350	0.1	2.578720
27.945017	0.1	2.570334
27.946683	0.1	2.559735
27.948350	0.1	2.551004
27.950017	0.1	2.547759
27.951683	0.1	2.550799
27.953350	0.1	2.557891
27.955017	0.1	2.566138
27.956683	0.1	2.573882
27.958350	0.1	2.580481
27.960017	0.1	2.585426
27.961683	0.1	2.588416
27.963350	0.1	2.589929
27.965017	0.1	2.590641
27.966683	0.1	2.590464
27.968350	0.1	2.589063
27.970017	0.1	2.586860
27.971683	0.1	2.584695
27.973350	0.1	2.583461
27.975017	0.1	2.584229
27.976683	0.1	2.587261
27.978350	0.1	2.590995
27.980017	0.1	2.593501
27.981683	0.1	2.594511
27.983350	0.1	2.595359
27.985017	0.1	2.597766
27.986683	0.1	2.603056
27.988350	0.1	2.611908
27.990017	0.1	2.623755
27.991683	0.1	2.636234
27.993350	0.1	2.646330
27.995017	0.1	2.653119
27.996683	0.1	2.658279
27.998350	0.1	2.663578
28.000017	0.1	2.669557
28.001683	0.1	2.676453
28.003350	0.1	2.684118
28.005017	0.1	2.691029
28.006683	0.1	2.695392
28.008350	0.1	2.697464
28.010017	0.1	2.699648
28.011683	0.1	2.704654
28.013350	0.1	2.713408
28.015017	0.1	2.724216
28.016683	0.1	2.734265
28.018350	0.1	2.741818
28.020017	0.1	2.747267
28.021683	0.1	2.752473
28.023350	0.1	2.758638
28.025017	0.1	2.765264
28.026683	0.1	2.771546
28.028350	0.1	2.777814
28.030017	0.1	2.784962
28.031683	0.1	2.793032
28.033350	0.1	2.801241
28.035017	0.1	2.809074
28.036683	0.1	2.816473
28.038350	0.1	2.823016
28.040017	0.1	2.827556
28.041683	0.1	2.828818
28.043350	0.1	2.826545
28.045017	0.1	2.822555
28.046683	0.1	2.820501
28.048350	0.1	2.823863
28.050017	0.1	2.833209
28.051683	0.1	2.845433
28.053350	0.1	2.856590
28.055017	0.1	2.865121
28.056683	0.1	2.871715
28.058350	0.1	2.877554
28.060017	0.1	2.883235
28.061683	0.1	2.888376
28.063350	0.1	2.891994
28.065017	0.1	2.893466
28.066683	0.1	2.893019
28.068350	0.1	2.891626
28.070017	0.1	2.890904
28.071683	0.1	2.892395
28.073350	0.1	2.896227
28.075017	0.1	2.901079
28.076683	0.1	2.905726
28.078350	0.1	2.909396
28.080017	0.1	2.911347
28.081683	0.1	2.911617
28.083350	0.1	2.911650
28.085017	0.1	2.913382
28.086683	0.1	2.917615
28.088350	0.1	2.923072
28.090017	0.1	2.927226
28.091683	0.1	2.928749
28.093350	0.1	2.928446
28.095017	0.1	2.927147
28.096683	0.1	2.924572
28.098350	0.1	2.920781
28.100017	0.1	2.916502
28.101683	0.1	2.911896
28.103350	0.1	2.906881
28.105017	0.1	2.902020
28.106683	0.1	2.898481
28.108350	0.1	2.897540
28.110017	0.1	2.899598
28.111683	0.1	2.903487
28.113350	0.1	2.907240
28.115017	0.1	2.909987
28.116683	0.1	2.912306
28.118350	0.1	2.913908
28.120017	0.1	2.912693
28.121683	0.1	2.907771
28.123350	0.1	2.900781
28.125017	0.1	2.893182
28.126683	0.1	2.885112
28.128350	0.1	2.877009
28.130017	0.1	2.870397
28.131683	0.1	2.866755
28.133350	0.1	2.865731
28.135017	0.1	2.865004
28.136683	0.1	2.862294
28.138350	0.1	2.857218
28.140017	0.1	2.851277
28.141683	0.1	2.846308
28.143350	0.1	2.842587
28.145017	0.1	2.838462
28.146683	0.1	2.832366
28.148350	0.1	2.824585
28.150017	0.1	2.816310
28.151683	0.1	2.808119
28.153350	0.1	2.799798
28.155017	0.1	2.790806
28.156683	0.1	2.780412
28.158350	0.1	2.768198
28.160017	0.1	2.754722
28.161683	0.1	2.741814
28.163350	0.1	2.731881
28.165017	0.1	2.726391
28.166683	0.1	2.724612
28.168350	0.1	2.723886
28.170017	0.1	2.721120
28.171683	0.1	2.714470
28.173350	0.1	2.704151
28.175017	0.1	2.692216
28.176683	0.1	2.681441
28.178350	0.1	2.673846
28.180017	0.1	2.670004
28.181683	0.1	2.669375
28.183350	0.1	2.670647
28.185017	0.1	2.671443
28.186683	0.1	2.668882
28.188350	0.1	2.661636
28.190017	0.1	2.651419
28.191683	0.1	2.641981
28.193350	0.1	2.635978
28.195017	0.1	2.632719
28.196683	0.1	2.629599
28.198350	0.1	2.625021
28.200017	0.1	2.618958
28.201683	0.1	2.612304
28.203350	0.1	2.606586
28.205017	0.1	2.602846
28.206683	0.1	2.600602
28.208350	0.1	2.598716
28.210017	0.1	2.596737
28.211683	0.1	2.594655
28.213350	0.1	2.592322
28.215017	0.1	2.590129
28.216683	0.1	2.589049
28.218350	0.1	2.588877
28.220017	0.1	2.588280
28.221683	0.1	2.586725
28.223350	0.1	2.584876
28.225017	0.1	2.583410
28.226683	0.1	2.582730
28.228350	0.1	2.583154
28.230017	0.1	2.584425
28.231683	0.1	2.585165
28.233350	0.1	2.583563
28.235017	0.1	2.579144
28.236683	0.1	2.573072
28.238350	0.1	2.566776
28.240017	0.1	2.561240
28.241683	0.1	2.557151
28.243350	0.1	2.554930
28.245017	0.1	2.554487
28.246683	0.1	2.554604
28.248350	0.1	2.553761
28.250017	0.1	2.552634
28.251683	0.1	2.554157
28.253350	0.1	2.559926
28.255017	0.1	2.567959
28.256683	0.1	2.574506
28.258350	0.1	2.577091
28.260017	0.1	2.575996
28.261683	0.1	2.573775
28.263350	0.1	2.573053
28.265017	0.1	2.574283
28.266683	0.1	2.575861
28.268350	0.1	2.576085
28.270017	0.1	2.574343
28.271683	0.1	2.571335
28.273350	0.1	2.568755
28.275017	0.1	2.568499
28.276683	0.1	2.571563
28.278350	0.1	2.577454
28.280017	0.1	2.584415
28.281683	0.1	2.590339
28.283350	0.1	2.594218
28.285017	0.1	2.596825
28.286683	0.1	2.599787
28.288350	0.1	2.604090
28.290017	0.1	2.609780
28.291683	0.1	2.616341
28.293350	0.1	2.623079
28.295017	0.1	2.629287
28.296683	0.1	2.634358
28.298350	0.1	2.637962
28.300017	0.1	2.640099
28.301683	0.1	2.640975
28.303350	0.1	2.640979
28.305017	0.1	2.640840
28.306683	0.1	2.641599
28.308350	0.1	2.643960
28.310017	0.1	2.647699
28.311683	0.1	2.651960
28.313350	0.1	2.655964
28.315017	0.1	2.660020
28.316683	0.1	2.666018
28.318350	0.1	2.675764
28.320017	0.1	2.688337
28.321683	0.1	2.700156
28.323350	0.1	2.708007
28.325017	0.1	2.711597
28.326683	0.1	2.713460
28.328350	0.1	2.716258
28.330017	0.1	2.720580
28.331683	0.1	2.725520
28.333350	0.1	2.730368
28.335017	0.1	2.735103
28.336683	0.1	2.739769
28.338350	0.1	2.744454
28.340017	0.1	2.750237
28.341683	0.1	2.758349
28.343350	0.1	2.767560
28.345017	0.1	2.774247
28.346683	0.1	2.775746
28.348350	0.1	2.772477
28.350017	0.1	2.767127
28.351683	0.1	2.763011
28.353350	0.1	2.762517
28.355017	0.1	2.765665
28.356683	0.1	2.770550
28.358350	0.1	2.775453
28.360017	0.1	2.779756
28.361683	0.1	2.783169
28.363350	0.1	2.785283
28.365017	0.1	2.785693
28.366683	0.1	2.783844
28.368350	0.1	2.779611
28.370017	0.1	2.774289
28.371683	0.1	2.769795
28.373350	0.1	2.766903
28.375017	0.1	2.765129
28.376683	0.1	2.763872
28.378350	0.1	2.762619
28.380017	0.1	2.760519
28.381683	0.1	2.757288
28.383350	0.1	2.753902
28.385017	0.1	2.751248
28.386683	0.1	2.748701
28.388350	0.1	2.744440
28.390017	0.1	2.737008
28.391683	0.1	2.726847
28.393350	0.1	2.715881
28.395017	0.1	2.705050
28.396683	0.1	2.693459
28.398350	0.1	2.680277
28.400017	0.1	2.665697
28.401683	0.1	2.650577
28.403350	0.1	2.636565
28.405017	0.1	2.625692
28.406683	0.1	2.618595
28.408350	0.1	2.613361
28.410017	0.1	2.606865
28.411683	0.1	2.597347
28.413350	0.1	2.585286
28.415017	0.1	2.572653
28.416683	0.1	2.561738
28.418350	0.1	2.553775
28.420017	0.1	2.548252
28.421683	0.1	2.543353
28.423350	0.1	2.537095
28.425017	0.1	2.528625
28.426683	0.1	2.518655
28.428350	0.1	2.508895
28.430017	0.1	2.501374
28.431683	0.1	2.497546
28.433350	0.1	2.497421
28.435017	0.1	2.499642
28.436683	0.1	2.501863
28.438350	0.1	2.501225
28.440017	0.1	2.496098
28.441683	0.1	2.487358
28.443350	0.1	2.477295
28.445017	0.1	2.468219
28.446683	0.1	2.461500
28.448350	0.1	2.457071
28.450017	0.1	2.454449
28.451683	0.1	2.453406
28.453350	0.1	2.453392
28.455017	0.1	2.453518
28.456683	0.1	2.453118
28.458350	0.1	2.451641
28.460017	0.1	2.448969
28.461683	0.1	2.446272
28.463350	0.1	2.444987
28.465017	0.1	2.444857
28.466683	0.1	2.444494
28.468350	0.1	2.443157
28.470017	0.1	2.441294
28.471683	0.1	2.440200
28.473350	0.1	2.441052
28.475017	0.1	2.443786
28.476683	0.1	2.447125
28.478350	0.1	2.449201
28.480017	0.1	2.448461
28.481683	0.1	2.444997
28.483350	0.1	2.441211
28.485017	0.1	2.440051
28.486683	0.1	2.442221
28.488350	0.1	2.446068
28.490017	0.1	2.449970
28.491683	0.1	2.453700
28.493350	0.1	2.457304
28.495017	0.1	2.459539
28.496683	0.1	2.458836
28.498350	0.1	2.455823
28.500017	0.1	2.452824
28.501683	0.1	2.451041
28.503350	0.1	2.450114
28.505017	0.1	2.449793
28.506683	0.1	2.450435
28.508350	0.1	2.452154
28.510017	0.1	2.454389
28.511683	0.1	2.456452
28.513350	0.1	2.457867
28.515017	0.1	2.458426
28.516683	0.1	2.458477
28.518350	0.1	2.458687
28.520017	0.1	2.459725
28.521683	0.1	2.462408
28.523350	0.1	2.467087
28.525017	0.1	2.473108
28.526683	0.1	2.479604
28.528350	0.1	2.486268
28.530017	0.1	2.493137
28.531683	0.1	2.500000
28.533350	0.1	2.506403
28.535017	0.1	2.511702
28.536683	0.1	2.515102
28.538350	0.1	2.516578
28.540017	0.1	2.518012
28.541683	0.1	2.522133
28.543350	0.1	2.530161
28.545017	0.1	2.541468
28.546683	0.1	2.554664
28.548350	0.1	2.567279
28.550017	0.1	2.576043
28.551683	0.1	2.579885
28.553350	0.1	2.581137
28.555017	0.1	2.583102
28.556683	0.1	2.588234
28.558350	0.1	2.597389
28.560017	0.1	2.608770
28.561683	0.1	2.619028
28.563350	0.1	2.626651
28.565017	0.1	2.633282
28.566683	0.1	2.641878
28.568350	0.1	2.654148
28.570017	0.1	2.669669
28.571683	0.1	2.687033
28.573350	0.1	2.704910
28.575017	0.1	2.722139
28.576683	0.1	2.738088
28.578350	0.1	2.752873
28.580017	0.1	2.766601
28.581683	0.1	2.778978
28.583350	0.1	2.789581
28.585017	0.1	2.798033
28.586683	0.1	2.804790
28.588350	0.1	2.811481
28.590017	0.1	2.819533
28.591683	0.1	2.829214
28.593350	0.1	2.840101
28.595017	0.1	2.852138
28.596683	0.1	2.866075
28.598350	0.1	2.882159
28.600017	0.1	2.898886
28.601683	0.1	2.913894
28.603350	0.1	2.925652
28.605017	0.1	2.934020
28.606683	0.1	2.940139
28.608350	0.1	2.946584
28.610017	0.1	2.956390
28.611683	0.1	2.970635
28.613350	0.1	2.987464
28.615017	0.1	3.004037
28.616683	0.1	3.019292
28.618350	0.1	3.034594
28.620017	0.1	3.051977
28.621683	0.1	3.072433
28.623350	0.1	3.095325
28.625017	0.1	3.118478
28.626683	0.1	3.139679
28.628350	0.1	3.158455
28.630017	0.1	3.175857
28.631683	0.1	3.193254
28.633350	0.1	3.211936
28.635017	0.1	3.232853
28.636683	0.1	3.255899
28.638350	0.1	3.279643
28.640017	0.1	3.302852
28.641683	0.1	3.326149
28.643350	0.1	3.351225
28.645017	0.1	3.378647
28.646683	0.1	3.406699
28.648350	0.1	3.432953
28.650017	0.1	3.456883
28.651683	0.1	3.480366
28.653350	0.1	3.506187
28.655017	0.1	3.536283
28.656683	0.1	3.570826
28.658350	0.1	3.608372
28.660017	0.1	3.646608
28.661683	0.1	3.683600
28.663350	0.1	3.718832
28.665017	0.1	3.753048
28.666683	0.1	3.787996
28.668350	0.1	3.825952
28.670017	0.1	3.867941
28.671683	0.1	3.912468
28.673350	0.1	3.956910
28.675017	0.1	4.000664
28.676683	0.1	4.045838
28.678350	0.1	4.094290
28.680017	0.1	4.145852
28.681683	0.1	4.199725
28.683350	0.1	4.255259
28.685017	0.1	4.311469
28.686683	0.1	4.367833
28.688350	0.1	4.425505
28.690017	0.1	4.486600
28.691683	0.1	4.552063
28.693350	0.1	4.620808
28.695017	0.1	4.690727
28.696683	0.1	4.760437
28.698350	0.1	4.830803
28.700017	0.1	4.904843
28.701683	0.1	4.985570
28.703350	0.1	5.073510
28.705017	0.1	5.166261
28.706683	0.1	5.260506
28.708350	0.1	5.354094
28.710017	0.1	5.446700
28.711683	0.1	5.539479
28.713350	0.1	5.634087
28.715017	0.1	5.732193
28.716683	0.1	5.835239
28.718350	0.1	5.943603
28.720017	0.1	6.056321
28.721683	0.1	6.172042
28.723350	0.1	6.290111
28.725017	0.1	6.410629
28.726683	0.1	6.533638
28.728350	0.1	6.658719
28.730017	0.1	6.785737
28.731683	0.1	6.915526
28.733350	0.1	7.049707
28.735017	0.1	7.189768
28.736683	0.1	7.335749
28.738350	0.1	7.486348
28.740017	0.1	7.640906
28.741683	0.1	7.800222
28.743350	0.1	7.964754
28.745017	0.1	8.133245
28.746683	0.1	8.304063
28.748350	0.1	8.477406
28.750017	0.1	8.655461
28.751683	0.1	8.840752
28.753350	0.1	9.035002
28.755017	0.1	9.239032
28.756683	0.1	9.452440
28.758350	0.1	9.673233
28.760017	0.1	9.899139
28.761683	0.1	10.129381
28.763350	0.1	10.365229
28.765017	0.1	10.609408
28.766683	0.1	10.864451
28.768350	0.1	11.130464
28.770017	0.1	11.404804
28.771683	0.1	11.684406
28.773350	0.1	11.967877
28.775017	0.1	12.254966
28.776683	0.1	12.545330
28.778350	0.1	12.838864
28.780017	0.1	13.135825
28.781683	0.1	13.435930
28.783350	0.1	13.738307
28.785017	0.1	14.041960
28.786683	0.1	14.345595
28.788350	0.1	14.647455
28.790017	0.1	14.945418
28.791683	0.1	15.237350
28.793350	0.1	15.521175
28.795017	0.1	15.794919
28.796683	0.1	16.057291
28.798350	0.1	16.307435
28.800017	0.1	16.543856
28.801683	0.1	16.764384
28.803350	0.1	16.966988
28.805017	0.1	17.150189
28.806683	0.1	17.313361
28.808350	0.1	17.456641
28.810017	0.1	17.579640
28.811683	0.1	17.680652
28.813350	0.1	17.757304
28.815017	0.1	17.807372
28.816683	0.1	17.829025
28.818350	0.1	17.821193
28.820017	0.1	17.784154
28.821683	0.1	17.719660
28.823350	0.1	17.630183
28.825017	0.1	17.517908
28.826683	0.1	17.384077
28.828350	0.1	17.228443
28.830017	0.1	17.049238
28.831683	0.1	16.843942
28.833350	0.1	16.610795
28.835017	0.1	16.350755
28.836683	0.1	16.067764
28.838350	0.1	15.766770
28.840017	0.1	15.451717
28.841683	0.1	15.124478
28.843350	0.1	14.784951
28.845017	0.1	14.432408
28.846683	0.1	14.066934
28.848350	0.1	13.689999
28.850017	0.1	13.304418
28.851683	0.1	12.914212
28.853350	0.1	12.523900
28.855017	0.1	12.136572
28.856683	0.1	11.752206
28.858350	0.1	11.368445
28.860017	0.1	10.982999
28.861683	0.1	10.595210
28.863350	0.1	10.207095
28.865017	0.1	9.823293
28.866683	0.1	9.448547
28.868350	0.1	9.085173
28.870017	0.1	8.733263
28.871683	0.1	8.392511
28.873350	0.1	8.062585
28.875017	0.1	7.742592
28.876683	0.1	7.431814
28.878350	0.1	7.131458
28.880017	0.1	6.844420
28.881683	0.1	6.572502
28.883350	0.1	6.314782
28.885017	0.1	6.069713
28.886683	0.1	5.837060
28.888350	0.1	5.616667
28.890017	0.1	5.407478
28.891683	0.1	5.209106
28.893350	0.1	5.022348
28.895017	0.1	4.847259
28.896683	0.1	4.682513
28.898350	0.1	4.527234
28.900017	0.1	4.382418
28.901683	0.1	4.249872
28.903350	0.1	4.129149
28.905017	0.1	4.016738
28.906683	0.1	3.909180
28.908350	0.1	3.805584
28.910017	0.1	3.707265
28.911683	0.1	3.616428
28.913350	0.1	3.535259
28.915017	0.1	3.465102
28.916683	0.1	3.405577
28.918350	0.1	3.353865
28.920017	0.1	3.305874
28.921683	0.1	3.259191
28.923350	0.1	3.214367
28.925017	0.1	3.172965
28.926683	0.1	3.136080
[truncated: 250,064 more chars]
