# Supplementary material for: Fade into you: genetic control of pigmentation patterns in red-flesh apple (Malus domestica)
Source: Front Plant Sci. 2025 Jan 13;15:1462545. doi: 10.3389/fpls.2024.1462545 (PMC11770013; doi:10.3389/fpls.2024.1462545)
Supplement: Supplementary file 4 [file DataSheet1.zip › CR B3UV_VIS_2/CR B3UV_VIS_2.txt]

URL	chrom://thermo-pfav3ojr/ChromeleonLocal/Instrument Data/Vanquish_MS/Dimitri/VALEMA/Pierre/Echantillons 03-04-24.seq/365.smp/UV_VIS_2.channel/UV_VIS_2.chm
Channel	UV_VIS_2

Injection Information:
Data Vault	ChromeleonLocal
Sequence	Echantillons 03-04-24
Name	CR B3
Number	13
Position	B:B4
Comment	colonne SB-AQ MeOH+5%AA
Processing Method	Quantitative
Instrument Method	VALEMA test separation GRAQ 4
Type	Unknown
Status	Finished
Inject Time	4/4/2024 3:01:47 AM +02:00
Volume (µl)	10.0000
Dilution Factor	1.0000
Weight	1.0000

Chromatogram Data Information:
Time Min. (min)	0.001683
Time Max. (min)	47.000017
Data Points	28200
Detector	UV
Generating Data System	Chromeleon 7.3.2.10759
Exporting Data System	Chromeleon 7.3.2.0
Operator	Instrument Controller
Signal Quantity	Absorbance
Signal Unit	mAU
Signal Min.	-3.492320
Signal Max.	778.994254
Channel	UV_VIS_2
Driver Name	VDAD.dll
Channel Type	Evaluation
Min. Step (s)	0.1
Max. Step (s)	0.1
Average Step (s)	0.1

Signal Parameter Information:
Signal Info	WVL:312 nm

Chromatogram Data:
Time (min)	Step (s)	Value (mAU)
0.001683	n.a.	0.000000
0.003350	0.1	-0.000056
0.005017	0.1	-0.000382
0.006683	0.1	-0.001397
0.008350	0.1	-0.003558
0.010017	0.1	-0.006510
0.011683	0.1	-0.008191
0.013350	0.1	-0.006072
0.015017	0.1	-0.000112
0.016683	0.1	0.006743
0.018350	0.1	0.011260
0.020017	0.1	0.012009
0.021683	0.1	0.009364
0.023350	0.1	0.005113
0.025017	0.1	0.001448
0.026683	0.1	-0.000414
0.028350	0.1	-0.000442
0.030017	0.1	0.000745
0.031683	0.1	0.002515
0.033350	0.1	0.004652
0.035017	0.1	0.006850
0.036683	0.1	0.007953
0.038350	0.1	0.006324
0.040017	0.1	0.001322
0.041683	0.1	-0.005960
0.043350	0.1	-0.013597
0.045017	0.1	-0.020363
0.046683	0.1	-0.026538
0.048350	0.1	-0.033211
0.050017	0.1	-0.040387
0.051683	0.1	-0.045951
0.053350	0.1	-0.047665
0.055017	0.1	-0.045951
0.056683	0.1	-0.043414
0.058350	0.1	-0.042226
0.060017	0.1	-0.042724
0.061683	0.1	-0.043632
0.063350	0.1	-0.043320
0.065017	0.1	-0.040997
0.066683	0.1	-0.036890
0.068350	0.1	-0.031912
0.070017	0.1	-0.027111
0.071683	0.1	-0.023353
0.073350	0.1	-0.021379
0.075017	0.1	-0.021034
0.076683	0.1	-0.021090
0.078350	0.1	-0.020736
0.080017	0.1	-0.020284
0.081683	0.1	-0.020303
0.083350	0.1	-0.020918
0.085017	0.1	-0.021756
0.086683	0.1	-0.022273
0.088350	0.1	-0.022347
0.090017	0.1	-0.022464
0.091683	0.1	-0.022929
0.093350	0.1	-0.023316
0.095017	0.1	-0.022999
0.096683	0.1	-0.021970
0.098350	0.1	-0.020354
0.100017	0.1	-0.017514
0.101683	0.1	-0.012754
0.103350	0.1	-0.006915
0.105017	0.1	-0.002147
0.106683	0.1	0.000363
0.108350	0.1	0.001416
0.110017	0.1	0.002082
0.111683	0.1	0.002254
0.113350	0.1	0.001523
0.115017	0.1	0.000224
0.116683	0.1	-0.001132
0.118350	0.1	-0.002575
0.120017	0.1	-0.003804
0.121683	0.1	-0.003716
0.123350	0.1	-0.001998
0.125017	0.1	0.000400
0.126683	0.1	0.002645
0.128350	0.1	0.003986
0.130017	0.1	0.003567
0.131683	0.1	0.001686
0.133350	0.1	-0.000293
0.135017	0.1	-0.001891
0.136683	0.1	-0.003772
0.138350	0.1	-0.005607
0.140017	0.1	-0.005588
0.141683	0.1	-0.002556
0.143350	0.1	0.002380
0.145017	0.1	0.006589
0.146683	0.1	0.007879
0.148350	0.1	0.005988
0.150017	0.1	0.002333
0.151683	0.1	-0.001267
0.153350	0.1	-0.002948
0.155017	0.1	-0.001383
0.156683	0.1	0.002384
0.158350	0.1	0.005290
0.160017	0.1	0.005350
0.161683	0.1	0.003297
0.163350	0.1	0.001574
0.165017	0.1	0.001881
0.166683	0.1	0.003283
0.168350	0.1	0.003409
0.170017	0.1	0.001709
0.171683	0.1	0.000154
0.173350	0.1	0.000312
0.175017	0.1	0.001336
0.176683	0.1	0.001537
0.178350	0.1	0.000149
0.180017	0.1	-0.002556
0.181683	0.1	-0.005788
0.183350	0.1	-0.008903
0.185017	0.1	-0.011590
0.186683	0.1	-0.013676
0.188350	0.1	-0.014980
0.190017	0.1	-0.015236
0.191683	0.1	-0.014491
0.193350	0.1	-0.013360
0.195017	0.1	-0.012442
0.196683	0.1	-0.011595
0.198350	0.1	-0.010235
0.200017	0.1	-0.008261
0.201683	0.1	-0.006636
0.203350	0.1	-0.007208
0.205017	0.1	-0.011022
0.206683	0.1	-0.016526
0.208350	0.1	-0.020587
0.210017	0.1	-0.021174
0.211683	0.1	-0.018850
0.213350	0.1	-0.015907
0.215017	0.1	-0.013993
0.216683	0.1	-0.012913
0.218350	0.1	-0.011711
0.220017	0.1	-0.009658
0.221683	0.1	-0.006631
0.223350	0.1	-0.003716
0.225017	0.1	-0.002612
0.226683	0.1	-0.004037
0.228350	0.1	-0.007455
0.230017	0.1	-0.011302
0.231683	0.1	-0.013546
0.233350	0.1	-0.013248
0.235017	0.1	-0.010733
0.236683	0.1	-0.006226
0.238350	0.1	-0.000200
0.240017	0.1	0.005341
0.241683	0.1	0.007967
0.243350	0.1	0.006929
0.245017	0.1	0.003329
0.246683	0.1	-0.001113
0.248350	0.1	-0.005173
0.250017	0.1	-0.008969
0.251683	0.1	-0.013537
0.253350	0.1	-0.019064
0.255017	0.1	-0.024238
0.256683	0.1	-0.027027
0.258350	0.1	-0.025583
0.260017	0.1	-0.019884
0.261683	0.1	-0.012647
0.263350	0.1	-0.007367
0.265017	0.1	-0.005439
0.266683	0.1	-0.006035
0.268350	0.1	-0.008177
0.270017	0.1	-0.011711
0.271683	0.1	-0.016624
0.273350	0.1	-0.022543
0.275017	0.1	-0.028564
0.276683	0.1	-0.033593
0.278350	0.1	-0.036666
0.280017	0.1	-0.037029
0.281683	0.1	-0.034771
0.283350	0.1	-0.030845
0.285017	0.1	-0.026072
0.286683	0.1	-0.021020
0.288350	0.1	-0.016722
0.290017	0.1	-0.014226
0.291683	0.1	-0.013583
0.293350	0.1	-0.013844
0.295017	0.1	-0.013830
0.296683	0.1	-0.013313
0.298350	0.1	-0.013201
0.300017	0.1	-0.014417
0.301683	0.1	-0.016983
0.303350	0.1	-0.020280
0.305017	0.1	-0.023451
0.306683	0.1	-0.025346
0.308350	0.1	-0.025346
0.310017	0.1	-0.024410
0.311683	0.1	-0.023837
0.313350	0.1	-0.023507
0.315017	0.1	-0.022901
0.316683	0.1	-0.022682
0.318350	0.1	-0.023409
0.320017	0.1	-0.023958
0.321683	0.1	-0.022762
0.323350	0.1	-0.019446
0.325017	0.1	-0.014603
0.326683	0.1	-0.009774
0.328350	0.1	-0.007218
0.330017	0.1	-0.007809
0.331683	0.1	-0.010207
0.333350	0.1	-0.012689
0.335017	0.1	-0.014338
0.336683	0.1	-0.014724
0.338350	0.1	-0.014124
0.340017	0.1	-0.013849
0.341683	0.1	-0.015534
0.343350	0.1	-0.019935
0.345017	0.1	-0.025886
0.346683	0.1	-0.031013
0.348350	0.1	-0.033672
0.350017	0.1	-0.033518
0.351683	0.1	-0.030845
0.353350	0.1	-0.026170
0.355017	0.1	-0.020452
0.356683	0.1	-0.015544
0.358350	0.1	-0.013472
0.360017	0.1	-0.014612
0.361683	0.1	-0.017444
0.363350	0.1	-0.020317
0.365017	0.1	-0.022412
0.366683	0.1	-0.023069
0.368350	0.1	-0.021509
0.370017	0.1	-0.017821
0.371683	0.1	-0.013504
0.373350	0.1	-0.010375
0.375017	0.1	-0.009299
0.376683	0.1	-0.009695
0.378350	0.1	-0.009825
0.380017	0.1	-0.008307
0.381683	0.1	-0.005681
0.383350	0.1	-0.003902
0.385017	0.1	-0.004270
0.386683	0.1	-0.006505
0.388350	0.1	-0.009588
0.390017	0.1	-0.012042
0.391683	0.1	-0.012028
0.393350	0.1	-0.009020
0.395017	0.1	-0.004862
0.396683	0.1	-0.001835
0.398350	0.1	-0.000866
0.400017	0.1	-0.001956
0.401683	0.1	-0.004652
0.403350	0.1	-0.008005
0.405017	0.1	-0.010948
0.406683	0.1	-0.013234
0.408350	0.1	-0.015376
0.410017	0.1	-0.017323
0.411683	0.1	-0.018165
0.413350	0.1	-0.017150
0.415017	0.1	-0.014156
0.416683	0.1	-0.009569
0.418350	0.1	-0.004135
0.420017	0.1	0.000722
0.421683	0.1	0.003185
0.423350	0.1	0.002747
0.425017	0.1	0.000563
0.426683	0.1	-0.002324
0.428350	0.1	-0.005448
0.430017	0.1	-0.008144
0.431683	0.1	-0.010077
0.433350	0.1	-0.011628
0.435017	0.1	-0.012922
0.436683	0.1	-0.013425
0.438350	0.1	-0.012862
0.440017	0.1	-0.011511
0.441683	0.1	-0.009537
0.443350	0.1	-0.007022
0.445017	0.1	-0.004615
0.446683	0.1	-0.003194
0.448350	0.1	-0.003125
0.450017	0.1	-0.004037
0.451683	0.1	-0.005201
0.453350	0.1	-0.006114
0.455017	0.1	-0.006799
0.456683	0.1	-0.007395
0.458350	0.1	-0.007525
0.460017	0.1	-0.006910
0.461683	0.1	-0.006729
0.463350	0.1	-0.008675
0.465017	0.1	-0.012321
0.466683	0.1	-0.014901
0.468350	0.1	-0.013672
0.470017	0.1	-0.008112
0.471683	0.1	-0.000536
0.473350	0.1	0.005709
0.475017	0.1	0.008685
0.476683	0.1	0.008144
0.478350	0.1	0.005024
0.480017	0.1	0.001085
0.481683	0.1	-0.002305
0.483350	0.1	-0.004554
0.485017	0.1	-0.005313
0.486683	0.1	-0.005201
0.488350	0.1	-0.005905
0.490017	0.1	-0.008191
0.491683	0.1	-0.011227
0.493350	0.1	-0.014082
0.495017	0.1	-0.016419
0.496683	0.1	-0.018012
0.498350	0.1	-0.018636
0.500017	0.1	-0.018291
0.501683	0.1	-0.016871
0.503350	0.1	-0.014161
0.505017	0.1	-0.010747
0.506683	0.1	-0.007697
0.508350	0.1	-0.005653
0.510017	0.1	-0.005178
0.511683	0.1	-0.006845
0.513350	0.1	-0.010268
0.515017	0.1	-0.014291
0.516683	0.1	-0.018021
0.518350	0.1	-0.020703
0.520017	0.1	-0.021504
0.521683	0.1	-0.020228
0.523350	0.1	-0.017043
0.525017	0.1	-0.012103
0.526683	0.1	-0.006314
0.528350	0.1	-0.001104
0.530017	0.1	0.002682
0.531683	0.1	0.004536
0.533350	0.1	0.004037
0.535017	0.1	0.001718
0.536683	0.1	-0.001127
0.538350	0.1	-0.003860
0.540017	0.1	-0.006468
0.541683	0.1	-0.008610
0.543350	0.1	-0.009905
0.545017	0.1	-0.010910
0.546683	0.1	-0.012894
0.548350	0.1	-0.015954
0.550017	0.1	-0.018585
0.551683	0.1	-0.019684
0.553350	0.1	-0.019358
0.555017	0.1	-0.017867
0.556683	0.1	-0.015651
0.558350	0.1	-0.013863
0.560017	0.1	-0.013830
0.561683	0.1	-0.015553
0.563350	0.1	-0.017448
0.565017	0.1	-0.018403
0.566683	0.1	-0.019176
0.568350	0.1	-0.021202
0.570017	0.1	-0.024564
0.571683	0.1	-0.027502
0.573350	0.1	-0.028177
0.575017	0.1	-0.025923
0.576683	0.1	-0.020992
0.578350	0.1	-0.014966
0.580017	0.1	-0.011008
0.581683	0.1	-0.011250
0.583350	0.1	-0.014636
0.585017	0.1	-0.018706
0.586683	0.1	-0.022561
0.588350	0.1	-0.026934
0.590017	0.1	-0.032275
0.591683	0.1	-0.037770
0.593350	0.1	-0.042203
0.595017	0.1	-0.044713
0.596683	0.1	-0.044834
0.598350	0.1	-0.043027
0.600017	0.1	-0.040391
0.601683	0.1	-0.037239
0.603350	0.1	-0.033369
0.605017	0.1	-0.029625
0.606683	0.1	-0.027181
0.608350	0.1	-0.025998
0.610017	0.1	-0.025546
0.611683	0.1	-0.025975
0.613350	0.1	-0.027744
0.615017	0.1	-0.030827
0.616683	0.1	-0.034613
0.618350	0.1	-0.038161
0.620017	0.1	-0.040550
0.621683	0.1	-0.041286
0.623350	0.1	-0.040713
0.625017	0.1	-0.039949
0.626683	0.1	-0.039698
0.628350	0.1	-0.039455
0.630017	0.1	-0.038473
0.631683	0.1	-0.036666
0.633350	0.1	-0.034310
0.635017	0.1	-0.032014
0.636683	0.1	-0.030724
0.638350	0.1	-0.031055
0.640017	0.1	-0.032415
0.641683	0.1	-0.032880
0.643350	0.1	-0.031185
0.645017	0.1	-0.028559
0.646683	0.1	-0.027013
0.648350	0.1	-0.026473
0.650017	0.1	-0.025383
0.651683	0.1	-0.023344
0.653350	0.1	-0.021704
0.655017	0.1	-0.022114
0.656683	0.1	-0.024773
0.658350	0.1	-0.028005
0.660017	0.1	-0.029705
0.661683	0.1	-0.028722
0.663350	0.1	-0.025206
0.665017	0.1	-0.020508
0.666683	0.1	-0.016540
0.668350	0.1	-0.014799
0.670017	0.1	-0.015213
0.671683	0.1	-0.016275
0.673350	0.1	-0.016848
0.675017	0.1	-0.017220
0.676683	0.1	-0.018394
0.678350	0.1	-0.021332
0.680017	0.1	-0.026422
0.681683	0.1	-0.032722
0.683350	0.1	-0.037909
0.685017	0.1	-0.039674
0.686683	0.1	-0.037421
0.688350	0.1	-0.032336
0.690017	0.1	-0.026543
0.691683	0.1	-0.022692
0.693350	0.1	-0.022920
0.695017	0.1	-0.027092
0.696683	0.1	-0.032620
0.698350	0.1	-0.036266
0.700017	0.1	-0.036070
0.701683	0.1	-0.031926
0.703350	0.1	-0.025029
0.705017	0.1	-0.017299
0.706683	0.1	-0.011241
0.708350	0.1	-0.008964
0.710017	0.1	-0.010277
0.711683	0.1	-0.012894
0.713350	0.1	-0.015083
0.715017	0.1	-0.016568
0.716683	0.1	-0.017881
0.718350	0.1	-0.020172
0.720017	0.1	-0.024056
0.721683	0.1	-0.028689
0.723350	0.1	-0.033113
0.725017	0.1	-0.036862
0.726683	0.1	-0.039102
0.728350	0.1	-0.039334
0.730017	0.1	-0.038086
0.731683	0.1	-0.035898
0.733350	0.1	-0.032904
0.735017	0.1	-0.029653
0.736683	0.1	-0.027046
0.738350	0.1	-0.026189
0.740017	0.1	-0.028033
0.741683	0.1	-0.031814
0.743350	0.1	-0.035143
0.745017	0.1	-0.036084
0.746683	0.1	-0.033868
0.748350	0.1	-0.029211
0.750017	0.1	-0.024536
0.751683	0.1	-0.021979
0.753350	0.1	-0.021383
0.755017	0.1	-0.021267
0.756683	0.1	-0.020778
0.758350	0.1	-0.020079
0.760017	0.1	-0.019846
0.761683	0.1	-0.020834
0.763350	0.1	-0.023358
0.765017	0.1	-0.026878
0.766683	0.1	-0.030510
0.768350	0.1	-0.033802
0.770017	0.1	-0.036662
0.771683	0.1	-0.038738
0.773350	0.1	-0.039693
0.775017	0.1	-0.039879
0.776683	0.1	-0.039982
0.778350	0.1	-0.040568
0.780017	0.1	-0.042478
0.781683	0.1	-0.046333
0.783350	0.1	-0.051185
0.785017	0.1	-0.054357
0.786683	0.1	-0.053435
0.788350	0.1	-0.048485
0.790017	0.1	-0.041542
0.791683	0.1	-0.034515
0.793350	0.1	-0.028806
0.795017	0.1	-0.025975
0.796683	0.1	-0.026920
0.798350	0.1	-0.030776
0.800017	0.1	-0.035171
0.801683	0.1	-0.037788
0.803350	0.1	-0.037625
0.805017	0.1	-0.035036
0.806683	0.1	-0.031432
0.808350	0.1	-0.028857
0.810017	0.1	-0.029081
0.811683	0.1	-0.032880
0.813350	0.1	-0.039409
0.815017	0.1	-0.046352
0.816683	0.1	-0.051414
0.818350	0.1	-0.053374
0.820017	0.1	-0.051735
0.821683	0.1	-0.046943
0.823350	0.1	-0.041183
0.825017	0.1	-0.037570
0.826683	0.1	-0.037849
0.828350	0.1	-0.040834
0.830017	0.1	-0.043367
0.831683	0.1	-0.043032
0.833350	0.1	-0.040135
0.835017	0.1	-0.037481
0.836683	0.1	-0.038068
0.838350	0.1	-0.042366
0.840017	0.1	-0.048210
0.841683	0.1	-0.052927
0.843350	0.1	-0.054971
0.845017	0.1	-0.054250
0.846683	0.1	-0.051698
0.848350	0.1	-0.048531
0.850017	0.1	-0.045765
0.851683	0.1	-0.043856
0.853350	0.1	-0.042464
0.855017	0.1	-0.040848
0.856683	0.1	-0.038841
0.858350	0.1	-0.037206
0.860017	0.1	-0.036648
0.861683	0.1	-0.036852
0.863350	0.1	-0.036778
0.865017	0.1	-0.035991
0.866683	0.1	-0.035269
0.868350	0.1	-0.035660
0.870017	0.1	-0.037123
0.871683	0.1	-0.038743
0.873350	0.1	-0.040117
0.875017	0.1	-0.041532
0.876683	0.1	-0.042780
0.878350	0.1	-0.042855
0.880017	0.1	-0.040834
0.881683	0.1	-0.037011
0.883350	0.1	-0.033202
0.885017	0.1	-0.031805
0.886683	0.1	-0.034152
0.888350	0.1	-0.039116
0.890017	0.1	-0.043544
0.891683	0.1	-0.045067
0.893350	0.1	-0.044173
0.895017	0.1	-0.042808
0.896683	0.1	-0.042031
0.898350	0.1	-0.041774
0.900017	0.1	-0.041882
0.901683	0.1	-0.042333
0.903350	0.1	-0.043074
0.905017	0.1	-0.043847
0.906683	0.1	-0.044336
0.908350	0.1	-0.044364
0.910017	0.1	-0.043511
0.911683	0.1	-0.041174
0.913350	0.1	-0.037723
0.915017	0.1	-0.034687
0.916683	0.1	-0.032638
0.918350	0.1	-0.030110
0.920017	0.1	-0.025886
0.921683	0.1	-0.021840
0.923350	0.1	-0.021323
0.925017	0.1	-0.025262
0.926683	0.1	-0.031400
0.928350	0.1	-0.037039
0.930017	0.1	-0.040974
0.931683	0.1	-0.042813
0.933350	0.1	-0.042147
0.935017	0.1	-0.039218
0.936683	0.1	-0.035306
0.938350	0.1	-0.031614
0.940017	0.1	-0.028186
0.941683	0.1	-0.024592
0.943350	0.1	-0.021537
0.945017	0.1	-0.020862
0.946683	0.1	-0.023777
0.948350	0.1	-0.029374
0.950017	0.1	-0.034845
0.951683	0.1	-0.037518
0.953350	0.1	-0.037025
0.955017	0.1	-0.035288
0.956683	0.1	-0.034515
0.958350	0.1	-0.035274
0.960017	0.1	-0.036089
0.961683	0.1	-0.035274
0.963350	0.1	-0.032848
0.965017	0.1	-0.029975
0.966683	0.1	-0.027376
0.968350	0.1	-0.024964
0.970017	0.1	-0.022617
0.971683	0.1	-0.020894
0.973350	0.1	-0.020419
0.975017	0.1	-0.020764
0.976683	0.1	-0.021057
0.978350	0.1	-0.021253
0.980017	0.1	-0.021714
0.981683	0.1	-0.022193
0.983350	0.1	-0.022412
0.985017	0.1	-0.022585
0.986683	0.1	-0.022436
0.988350	0.1	-0.021225
0.990017	0.1	-0.019250
0.991683	0.1	-0.018035
0.993350	0.1	-0.018440
0.995017	0.1	-0.019749
0.996683	0.1	-0.021085
0.998350	0.1	-0.022613
1.000017	0.1	-0.024969
1.001683	0.1	-0.028340
1.003350	0.1	-0.032121
1.005017	0.1	-0.035218
1.006683	0.1	-0.036615
1.008350	0.1	-0.035721
1.010017	0.1	-0.032461
1.011683	0.1	-0.027833
1.013350	0.1	-0.023600
1.015017	0.1	-0.021164
1.016683	0.1	-0.020941
1.018350	0.1	-0.022613
1.020017	0.1	-0.025858
1.021683	0.1	-0.030803
1.023350	0.1	-0.037206
1.025017	0.1	-0.043106
1.026683	0.1	-0.045197
1.028350	0.1	-0.041737
1.030017	0.1	-0.034831
1.031683	0.1	-0.028671
1.033350	0.1	-0.025658
1.035017	0.1	-0.025146
1.036683	0.1	-0.025579
1.038350	0.1	-0.025821
1.040017	0.1	-0.024829
1.041683	0.1	-0.022259
1.043350	0.1	-0.019209
1.045017	0.1	-0.017490
1.046683	0.1	-0.018259
1.048350	0.1	-0.021369
1.050017	0.1	-0.025933
1.051683	0.1	-0.030790
1.053350	0.1	-0.034356
1.055017	0.1	-0.035157
1.056683	0.1	-0.033099
1.058350	0.1	-0.029556
1.060017	0.1	-0.026217
1.061683	0.1	-0.024582
1.063350	0.1	-0.025313
1.065017	0.1	-0.027278
1.066683	0.1	-0.028545
1.068350	0.1	-0.028191
1.070017	0.1	-0.026603
1.071683	0.1	-0.025071
1.073350	0.1	-0.025374
1.075017	0.1	-0.028345
1.076683	0.1	-0.032443
1.078350	0.1	-0.035190
1.080017	0.1	-0.035996
1.081683	0.1	-0.035833
1.083350	0.1	-0.035055
1.085017	0.1	-0.033504
1.086683	0.1	-0.031660
1.088350	0.1	-0.030217
1.090017	0.1	-0.029523
1.091683	0.1	-0.029812
1.093350	0.1	-0.030966
1.095017	0.1	-0.032135
1.096683	0.1	-0.032224
1.098350	0.1	-0.031218
1.100017	0.1	-0.030678
1.101683	0.1	-0.032443
1.103350	0.1	-0.036913
1.105017	0.1	-0.042617
1.106683	0.1	-0.047381
1.108350	0.1	-0.049910
1.110017	0.1	-0.050161
1.111683	0.1	-0.048736
1.113350	0.1	-0.046561
1.115017	0.1	-0.044792
1.116683	0.1	-0.044308
1.118350	0.1	-0.044927
1.120017	0.1	-0.045341
1.121683	0.1	-0.044284
1.123350	0.1	-0.041695
1.125017	0.1	-0.038682
1.126683	0.1	-0.036466
1.128350	0.1	-0.035637
1.130017	0.1	-0.036280
1.131683	0.1	-0.038147
1.133350	0.1	-0.040405
1.135017	0.1	-0.041835
1.136683	0.1	-0.041574
1.138350	0.1	-0.039721
1.140017	0.1	-0.037276
1.141683	0.1	-0.035316
1.143350	0.1	-0.034389
1.145017	0.1	-0.034403
1.146683	0.1	-0.034906
1.148350	0.1	-0.035507
1.150017	0.1	-0.036126
1.151683	0.1	-0.036610
1.153350	0.1	-0.036424
1.155017	0.1	-0.035381
1.156683	0.1	-0.034007
1.158350	0.1	-0.032955
1.160017	0.1	-0.032545
1.161683	0.1	-0.032345
1.163350	0.1	-0.031604
1.165017	0.1	-0.030636
1.166683	0.1	-0.030277
1.168350	0.1	-0.030892
1.170017	0.1	-0.033369
1.171683	0.1	-0.038645
1.173350	0.1	-0.045230
1.175017	0.1	-0.049602
1.176683	0.1	-0.049295
1.178350	0.1	-0.044284
1.180017	0.1	-0.036093
1.181683	0.1	-0.027036
1.183350	0.1	-0.020107
1.185017	0.1	-0.017742
1.186683	0.1	-0.019949
1.188350	0.1	-0.024829
1.190017	0.1	-0.030859
1.191683	0.1	-0.037188
1.193350	0.1	-0.042142
1.195017	0.1	-0.043367
1.196683	0.1	-0.040121
1.198350	0.1	-0.034296
1.200017	0.1	-0.028587
1.201683	0.1	-0.024308
1.203350	0.1	-0.021430
1.205017	0.1	-0.020415
1.206683	0.1	-0.022291
1.208350	0.1	-0.026445
1.210017	0.1	-0.030082
1.211683	0.1	-0.030692
1.213350	0.1	-0.028186
1.215017	0.1	-0.024531
1.216683	0.1	-0.022254
1.218350	0.1	-0.022738
1.220017	0.1	-0.025253
1.221683	0.1	-0.027888
1.223350	0.1	-0.029472
1.225017	0.1	-0.030277
1.226683	0.1	-0.030939
1.228350	0.1	-0.031563
1.230017	0.1	-0.032517
1.231683	0.1	-0.034915
1.233350	0.1	-0.039046
1.235017	0.1	-0.043344
1.236683	0.1	-0.045761
1.238350	0.1	-0.045248
1.240017	0.1	-0.041625
1.241683	0.1	-0.035646
1.243350	0.1	-0.029351
1.245017	0.1	-0.024857
1.246683	0.1	-0.022049
1.248350	0.1	-0.018757
1.250017	0.1	-0.013681
1.251683	0.1	-0.008093
1.253350	0.1	-0.004820
1.255017	0.1	-0.006086
1.256683	0.1	-0.011669
1.258350	0.1	-0.019236
1.260017	0.1	-0.026007
1.261683	0.1	-0.030086
1.263350	0.1	-0.031451
1.265017	0.1	-0.031223
1.266683	0.1	-0.030175
1.268350	0.1	-0.028699
1.270017	0.1	-0.027288
1.271683	0.1	-0.026226
1.273350	0.1	-0.025528
1.275017	0.1	-0.025067
1.276683	0.1	-0.024182
1.278350	0.1	-0.022012
1.280017	0.1	-0.018575
1.281683	0.1	-0.014906
1.283350	0.1	-0.012261
1.285017	0.1	-0.011572
1.286683	0.1	-0.013495
1.288350	0.1	-0.018207
1.290017	0.1	-0.024228
1.291683	0.1	-0.028820
1.293350	0.1	-0.030641
1.295017	0.1	-0.030729
1.296683	0.1	-0.030324
1.298350	0.1	-0.029569
1.300017	0.1	-0.029341
1.301683	0.1	-0.031567
1.303350	0.1	-0.036391
1.305017	0.1	-0.041253
1.306683	0.1	-0.043795
1.308350	0.1	-0.044028
1.310017	0.1	-0.043288
1.311683	0.1	-0.042622
1.313350	0.1	-0.042701
1.315017	0.1	-0.043944
1.316683	0.1	-0.046124
1.318350	0.1	-0.047949
1.320017	0.1	-0.047823
1.321683	0.1	-0.045137
1.323350	0.1	-0.039986
1.325017	0.1	-0.031902
1.326683	0.1	-0.020601
1.328350	0.1	-0.006501
1.330017	0.1	0.010757
1.331683	0.1	0.031884
1.333350	0.1	0.056135
1.335017	0.1	0.081141
1.336683	0.1	0.103521
1.338350	0.1	0.120597
1.340017	0.1	0.132411
1.341683	0.1	0.140518
1.343350	0.1	0.145175
1.345017	0.1	0.145668
1.346683	0.1	0.142441
1.348350	0.1	0.136858
1.350017	0.1	0.129524
1.351683	0.1	0.120248
1.353350	0.1	0.109207
1.355017	0.1	0.097146
1.356683	0.1	0.084713
1.358350	0.1	0.071763
1.360017	0.1	0.057551
1.361683	0.1	0.042324
1.363350	0.1	0.028103
1.365017	0.1	0.016955
1.366683	0.1	0.008796
1.368350	0.1	0.002026
1.370017	0.1	-0.003809
1.371683	0.1	-0.007586
1.373350	0.1	-0.008810
1.375017	0.1	-0.008736
1.376683	0.1	-0.008908
1.378350	0.1	-0.009681
1.380017	0.1	-0.011008
1.381683	0.1	-0.013569
1.383350	0.1	-0.017574
1.385017	0.1	-0.021555
1.386683	0.1	-0.024093
1.388350	0.1	-0.025490
1.390017	0.1	-0.026650
1.391683	0.1	-0.028098
1.393350	0.1	-0.030221
1.395017	0.1	-0.033285
1.396683	0.1	-0.037518
1.398350	0.1	-0.043395
1.400017	0.1	-0.051358
1.401683	0.1	-0.060853
1.403350	0.1	-0.070054
1.405017	0.1	-0.077048
1.406683	0.1	-0.080951
1.408350	0.1	-0.081654
1.410017	0.1	-0.079088
1.411683	0.1	-0.073146
1.413350	0.1	-0.064573
1.415017	0.1	-0.055637
1.416683	0.1	-0.048792
1.418350	0.1	-0.044978
1.420017	0.1	-0.043325
1.421683	0.1	-0.041593
1.423350	0.1	-0.037132
1.425017	0.1	-0.028922
1.426683	0.1	-0.018631
1.428350	0.1	-0.008550
1.430017	0.1	0.001197
1.431683	0.1	0.011791
1.433350	0.1	0.023218
1.435017	0.1	0.034329
1.436683	0.1	0.044075
1.438350	0.1	0.052215
1.440017	0.1	0.059367
1.441683	0.1	0.066548
1.443350	0.1	0.074632
1.445017	0.1	0.083763
1.446683	0.1	0.093412
1.448350	0.1	0.103400
1.450017	0.1	0.114087
1.451683	0.1	0.125845
1.453350	0.1	0.138995
1.455017	0.1	0.153631
1.456683	0.1	0.169175
1.458350	0.1	0.183992
1.460017	0.1	0.195773
1.461683	0.1	0.203429
1.463350	0.1	0.208495
1.465017	0.1	0.214004
1.466683	0.1	0.221999
1.468350	0.1	0.232086
1.470017	0.1	0.242381
1.471683	0.1	0.251741
1.473350	0.1	0.260212
1.475017	0.1	0.268379
1.476683	0.1	0.276994
1.478350	0.1	0.286112
1.480017	0.1	0.294824
1.481683	0.1	0.302182
1.483350	0.1	0.307844
1.485017	0.1	0.312231
1.486683	0.1	0.316543
1.488350	0.1	0.321688
1.490017	0.1	0.327392
1.491683	0.1	0.333376
1.493350	0.1	0.340436
1.495017	0.1	0.348976
1.496683	0.1	0.357497
1.498350	0.1	0.364217
1.500017	0.1	0.369614
1.501683	0.1	0.375668
1.503350	0.1	0.383006
1.505017	0.1	0.390047
1.506683	0.1	0.395584
1.508350	0.1	0.400706
1.510017	0.1	0.407249
1.511683	0.1	0.415877
1.513350	0.1	0.426243
1.515017	0.1	0.437903
1.516683	0.1	0.450946
1.518350	0.1	0.465591
1.520017	0.1	0.480842
1.521683	0.1	0.494686
1.523350	0.1	0.506197
1.525017	0.1	0.516553
1.526683	0.1	0.527906
1.528350	0.1	0.541531
1.530017	0.1	0.557033
1.531683	0.1	0.573406
1.533350	0.1	0.590528
1.535017	0.1	0.608750
1.536683	0.1	0.627716
1.538350	0.1	0.646203
1.540017	0.1	0.662548
1.541683	0.1	0.675260
1.543350	0.1	0.683879
1.545017	0.1	0.689388
1.546683	0.1	0.693402
1.548350	0.1	0.697109
1.550017	0.1	0.700816
1.551683	0.1	0.704047
1.553350	0.1	0.706599
1.555017	0.1	0.709589
1.556683	0.1	0.714785
1.558350	0.1	0.723391
1.560017	0.1	0.735535
1.561683	0.1	0.750669
1.563350	0.1	0.768630
1.565017	0.1	0.789654
1.566683	0.1	0.812984
1.568350	0.1	0.837217
1.570017	0.1	0.862018
1.571683	0.1	0.888058
1.573350	0.1	0.915434
1.575017	0.1	0.943048
1.576683	0.1	0.969497
1.578350	0.1	0.993875
1.580017	0.1	1.015561
1.581683	0.1	1.033922
1.583350	0.1	1.048627
1.585017	0.1	1.059691
1.586683	0.1	1.067165
1.588350	0.1	1.070644
1.590017	0.1	1.068544
1.591683	0.1	1.058406
1.593350	0.1	1.039007
1.595017	0.1	1.011211
1.596683	0.1	0.976785
1.598350	0.1	0.937982
1.600017	0.1	0.898186
1.601683	0.1	0.862712
1.603350	0.1	0.840072
1.605017	0.1	0.842442
1.606683	0.1	0.884072
1.608350	0.1	0.979020
1.610017	0.1	1.138980
1.611683	0.1	1.370264
1.613350	0.1	1.670271
1.615017	0.1	2.026116
1.616683	0.1	2.417057
1.618350	0.1	2.819332
1.620017	0.1	3.211121
1.621683	0.1	3.575380
1.623350	0.1	3.900579
1.625017	0.1	4.180581
1.626683	0.1	4.414902
1.628350	0.1	4.608682
1.630017	0.1	4.770607
1.631683	0.1	4.908643
1.633350	0.1	5.028271
1.635017	0.1	5.135066
1.636683	0.1	5.235435
1.638350	0.1	5.333102
1.640017	0.1	5.427464
1.641683	0.1	5.516466
1.643350	0.1	5.599600
1.645017	0.1	5.676909
1.646683	0.1	5.746414
1.648350	0.1	5.803960
1.650017	0.1	5.845837
1.651683	0.1	5.871672
1.653350	0.1	5.884133
1.655017	0.1	5.885051
1.656683	0.1	5.872734
1.658350	0.1	5.844026
1.660017	0.1	5.797897
1.661683	0.1	5.735550
1.663350	0.1	5.658222
1.665017	0.1	5.566916
1.666683	0.1	5.463534
1.668350	0.1	5.351044
1.670017	0.1	5.232496
1.671683	0.1	5.110009
1.673350	0.1	4.984373
1.675017	0.1	4.855837
1.676683	0.1	4.725531
1.678350	0.1	4.596016
1.680017	0.1	4.469482
1.681683	0.1	4.345649
1.683350	0.1	4.222430
1.685017	0.1	4.097666
1.686683	0.1	3.969921
1.688350	0.1	3.839554
1.690017	0.1	3.709551
1.691683	0.1	3.583636
1.693350	0.1	3.463030
1.695017	0.1	3.345623
1.696683	0.1	3.228341
1.698350	0.1	3.109830
1.700017	0.1	2.990854
1.701683	0.1	2.872874
1.703350	0.1	2.756808
1.705017	0.1	2.642563
1.706683	0.1	2.529342
1.708350	0.1	2.416587
1.710017	0.1	2.304572
1.711683	0.1	2.193889
1.713350	0.1	2.085189
1.715017	0.1	1.979615
1.716683	0.1	1.878650
1.718350	0.1	1.783278
1.720017	0.1	1.693293
1.721683	0.1	1.607481
1.723350	0.1	1.524556
1.725017	0.1	1.443741
1.726683	0.1	1.365109
1.728350	0.1	1.290073
1.730017	0.1	1.220419
1.731683	0.1	1.156772
1.733350	0.1	1.098420
1.735017	0.1	1.043943
1.736683	0.1	0.991598
1.738350	0.1	0.940203
1.740017	0.1	0.889935
1.741683	0.1	0.842037
1.743350	0.1	0.797869
1.745017	0.1	0.757989
1.746683	0.1	0.721677
1.748350	0.1	0.687158
1.750017	0.1	0.652880
1.751683	0.1	0.618640
1.753350	0.1	0.585364
1.755017	0.1	0.554579
1.756683	0.1	0.527697
1.758350	0.1	0.504814
1.760017	0.1	0.484497
1.761683	0.1	0.465102
1.763350	0.1	0.446485
1.765017	0.1	0.430201
1.766683	0.1	0.417260
1.768350	0.1	0.406364
1.770017	0.1	0.395095
1.771683	0.1	0.382257
1.773350	0.1	0.368799
1.775017	0.1	0.356645
1.776683	0.1	0.346648
1.778350	0.1	0.338019
1.780017	0.1	0.330200
1.781683	0.1	0.324259
1.783350	0.1	0.321129
1.785017	0.1	0.319118
1.786683	0.1	0.315425
1.788350	0.1	0.309288
1.790017	0.1	0.301539
1.791683	0.1	0.292542
1.793350	0.1	0.282619
1.795017	0.1	0.273129
1.796683	0.1	0.265781
1.798350	0.1	0.261352
1.800017	0.1	0.259187
1.801683	0.1	0.257660
1.803350	0.1	0.255508
1.805017	0.1	0.252607
1.806683	0.1	0.248970
1.808350	0.1	0.243913
1.810017	0.1	0.236901
1.811683	0.1	0.228449
1.813350	0.1	0.219401
1.815017	0.1	0.210153
1.816683	0.1	0.201371
1.818350	0.1	0.194591
1.820017	0.1	0.191000
1.821683	0.1	0.190069
1.823350	0.1	0.190414
1.825017	0.1	0.191294
1.826683	0.1	0.192518
1.828350	0.1	0.193459
1.830017	0.1	0.193203
1.831683	0.1	0.191526
1.833350	0.1	0.188802
1.835017	0.1	0.185654
1.836683	0.1	0.183675
1.838350	0.1	0.184956
1.840017	0.1	0.190130
1.841683	0.1	0.197603
1.843350	0.1	0.205063
1.845017	0.1	0.211312
1.846683	0.1	0.216179
1.848350	0.1	0.219815
1.850017	0.1	0.222842
1.851683	0.1	0.226474
1.853350	0.1	0.232188
1.855017	0.1	0.241161
1.856683	0.1	0.253874
1.858350	0.1	0.269711
1.860017	0.1	0.286885
1.861683	0.1	0.303588
1.863350	0.1	0.319611
1.865017	0.1	0.336580
1.866683	0.1	0.356981
1.868350	0.1	0.382257
1.870017	0.1	0.411058
1.871683	0.1	0.440478
1.873350	0.1	0.469144
1.875017	0.1	0.498244
1.876683	0.1	0.530081
1.878350	0.1	0.565266
1.880017	0.1	0.601620
1.881683	0.1	0.636843
1.883350	0.1	0.670580
1.885017	0.1	0.703414
1.886683	0.1	0.735316
1.888350	0.1	0.765333
1.890017	0.1	0.791880
1.891683	0.1	0.813240
1.893350	0.1	0.828910
1.895017	0.1	0.840314
1.896683	0.1	0.849594
1.898350	0.1	0.858041
1.900017	0.1	0.865250
1.901683	0.1	0.869567
1.903350	0.1	0.869310
1.905017	0.1	0.863755
1.906683	0.1	0.853068
1.908350	0.1	0.837552
1.910017	0.1	0.817715
1.911683	0.1	0.795061
1.913350	0.1	0.771694
1.915017	0.1	0.748867
1.916683	0.1	0.726683
1.918350	0.1	0.705016
1.920017	0.1	0.684005
1.921683	0.1	0.663884
1.923350	0.1	0.644745
1.925017	0.1	0.626231
1.926683	0.1	0.607544
1.928350	0.1	0.588498
1.930017	0.1	0.569802
1.931683	0.1	0.551366
1.933350	0.1	0.531948
1.935017	0.1	0.511007
1.936683	0.1	0.489717
1.938350	0.1	0.469945
1.940017	0.1	0.452702
1.941683	0.1	0.437559
1.943350	0.1	0.423389
1.945017	0.1	0.409181
1.946683	0.1	0.394788
1.948350	0.1	0.381465
1.950017	0.1	0.370303
1.951683	0.1	0.360366
1.953350	0.1	0.349977
1.955017	0.1	0.338843
1.956683	0.1	0.327714
1.958350	0.1	0.316841
1.960017	0.1	0.305464
1.961683	0.1	0.293055
1.963350	0.1	0.280319
1.965017	0.1	0.268631
1.966683	0.1	0.259266
1.968350	0.1	0.252835
1.970017	0.1	0.248654
1.971683	0.1	0.245236
1.973350	0.1	0.241357
1.975017	0.1	0.236332
1.976683	0.1	0.229799
1.978350	0.1	0.221618
1.980017	0.1	0.211941
1.981683	0.1	0.201236
1.983350	0.1	0.190455
1.985017	0.1	0.181338
1.986683	0.1	0.175657
1.988350	0.1	0.173580
1.990017	0.1	0.173217
1.991683	0.1	0.171689
1.993350	0.1	0.166851
1.995017	0.1	0.158586
1.996683	0.1	0.148905
1.998350	0.1	0.140076
2.000017	0.1	0.132364
2.001683	0.1	0.124648
2.003350	0.1	0.116965
2.005017	0.1	0.110897
2.006683	0.1	0.107223
2.008350	0.1	0.104685
2.010017	0.1	0.101998
2.011683	0.1	0.099023
2.013350	0.1	0.095475
2.015017	0.1	0.091135
2.016683	0.1	0.087204
2.018350	0.1	0.085374
2.020017	0.1	0.085994
2.021683	0.1	0.087605
2.023350	0.1	0.088271
2.025017	0.1	0.087819
2.026683	0.1	0.088280
2.028350	0.1	0.091549
2.030017	0.1	0.097058
2.031683	0.1	0.101426
2.033350	0.1	0.100657
2.035017	0.1	0.093919
2.036683	0.1	0.084531
2.038350	0.1	0.076480
2.040017	0.1	0.070981
2.041683	0.1	0.066548
2.043350	0.1	0.061421
2.045017	0.1	0.055158
2.046683	0.1	0.048471
2.048350	0.1	0.042627
2.050017	0.1	0.038897
2.051683	0.1	0.037747
2.053350	0.1	0.038501
2.055017	0.1	0.039972
2.056683	0.1	0.040876
2.058350	0.1	0.040103
2.060017	0.1	0.037360
2.061683	0.1	0.033178
2.063350	0.1	0.028256
2.065017	0.1	0.023548
2.066683	0.1	0.020461
2.068350	0.1	0.019823
2.070017	0.1	0.020922
2.071683	0.1	0.022608
2.073350	0.1	0.025155
2.075017	0.1	0.029579
2.076683	0.1	0.035050
2.078350	0.1	0.038706
2.080017	0.1	0.038305
2.081683	0.1	0.034412
2.083350	0.1	0.029225
2.085017	0.1	0.023874
2.086683	0.1	0.018715
2.088350	0.1	0.015018
2.090017	0.1	0.014086
2.091683	0.1	0.015628
2.093350	0.1	0.018138
2.095017	0.1	0.020326
2.096683	0.1	0.021867
2.098350	0.1	0.022752
2.100017	0.1	0.022473
2.101683	0.1	0.020759
2.103350	0.1	0.018734
2.105017	0.1	0.018072
2.106683	0.1	0.018831
2.108350	0.1	0.019162
2.110017	0.1	0.017378
2.111683	0.1	0.013267
2.113350	0.1	0.007655
2.115017	0.1	0.001946
2.116683	0.1	-0.001830
2.118350	0.1	-0.001723
2.120017	0.1	0.002552
2.121683	0.1	0.009146
2.123350	0.1	0.015381
2.125017	0.1	0.019181
2.126683	0.1	0.019972
2.128350	0.1	0.018515
2.130017	0.1	0.015688
2.131683	0.1	0.011898
2.133350	0.1	0.007688
2.135017	0.1	0.004224
2.136683	0.1	0.002789
2.138350	0.1	0.003986
2.140017	0.1	0.007614
2.141683	0.1	0.012959
2.143350	0.1	0.018994
2.145017	0.1	0.024848
2.146683	0.1	0.030082
2.148350	0.1	0.034352
2.150017	0.1	0.037076
2.151683	0.1	0.038091
2.153350	0.1	0.037909
2.155017	0.1	0.036736
2.156683	0.1	0.034282
2.158350	0.1	0.031292
2.160017	0.1	0.029900
2.161683	0.1	0.031795
2.163350	0.1	0.036755
2.165017	0.1	0.042664
2.166683	0.1	0.046710
2.168350	0.1	0.047348
2.170017	0.1	0.045560
2.171683	0.1	0.043986
2.173350	0.1	0.044699
2.175017	0.1	0.047996
2.176683	0.1	0.053183
2.178350	0.1	0.059488
2.180017	0.1	0.066096
2.181683	0.1	0.071982
2.183350	0.1	0.075842
2.185017	0.1	0.076727
2.186683	0.1	0.075153
2.188350	0.1	0.072988
2.190017	0.1	0.071526
2.191683	0.1	0.070226
2.193350	0.1	0.068401
2.195017	0.1	0.066999
2.196683	0.1	0.067335
2.198350	0.1	0.069099
2.200017	0.1	0.070524
2.201683	0.1	0.070110
2.203350	0.1	0.068145
2.205017	0.1	0.066655
2.206683	0.1	0.067516
2.208350	0.1	0.070618
2.210017	0.1	0.074487
2.211683	0.1	0.078320
2.213350	0.1	0.081924
2.215017	0.1	0.084541
2.216683	0.1	0.085817
2.218350	0.1	0.086706
2.220017	0.1	0.088015
2.221683	0.1	0.089263
2.223350	0.1	0.089607
2.225017	0.1	0.088760
2.226683	0.1	0.087228
2.228350	0.1	0.086143
2.230017	0.1	0.086492
2.231683	0.1	0.088196
2.233350	0.1	0.089826
2.235017	0.1	0.089812
2.236683	0.1	0.088280
2.238350	0.1	0.087060
2.240017	0.1	0.087828
2.241683	0.1	0.090688
2.243350	0.1	0.094599
2.245017	0.1	0.098273
2.246683	0.1	0.100164
2.248350	0.1	0.098892
2.250017	0.1	0.094706
2.251683	0.1	0.089603
2.253350	0.1	0.085710
2.255017	0.1	0.084145
2.256683	0.1	0.084788
2.258350	0.1	0.086357
2.260017	0.1	0.087568
2.261683	0.1	0.088303
2.263350	0.1	0.088811
2.265017	0.1	0.089020
2.266683	0.1	0.089197
2.268350	0.1	0.089705
2.270017	0.1	0.090161
2.271683	0.1	0.090455
2.273350	0.1	0.091745
2.275017	0.1	0.094599
2.276683	0.1	0.097221
2.278350	0.1	0.097207
2.280017	0.1	0.094171
2.281683	0.1	0.089635
2.283350	0.1	0.085272
2.285017	0.1	0.082208
2.286683	0.1	0.081593
2.288350	0.1	0.084220
2.290017	0.1	0.089179
2.291683	0.1	0.094119
2.293350	0.1	0.096960
2.295017	0.1	0.096825
2.296683	0.1	0.094306
2.298350	0.1	0.091060
2.300017	0.1	0.088485
2.301683	0.1	0.086743
2.303350	0.1	0.085006
2.305017	0.1	0.082613
2.306683	0.1	0.079819
2.308350	0.1	0.077714
2.310017	0.1	0.077426
2.311683	0.1	0.079004
2.313350	0.1	0.081207
2.315017	0.1	0.082664
2.316683	0.1	0.082981
2.318350	0.1	0.082739
2.320017	0.1	0.083037
2.321683	0.1	0.084671
2.323350	0.1	0.087214
2.325017	0.1	0.089323
2.326683	0.1	0.089896
2.328350	0.1	0.088769
2.330017	0.1	0.086855
2.331683	0.1	0.085416
2.333350	0.1	0.085132
2.335017	0.1	0.086064
2.336683	0.1	0.087833
2.338350	0.1	0.089156
2.340017	0.1	0.088005
2.341683	0.1	0.083251
2.343350	0.1	0.075684
2.345017	0.1	0.067414
2.346683	0.1	0.060624
2.348350	0.1	0.056433
2.350017	0.1	0.054762
2.351683	0.1	0.055209
2.353350	0.1	0.057593
2.355017	0.1	0.061705
2.356683	0.1	0.066962
2.358350	0.1	0.072084
2.360017	0.1	0.075358
2.361683	0.1	0.076387
2.363350	0.1	0.076476
2.365017	0.1	0.076396
2.366683	0.1	0.075349
2.368350	0.1	0.072294
2.370017	0.1	0.067572
2.371683	0.1	0.063130
2.373350	0.1	0.061020
2.375017	0.1	0.061886
2.376683	0.1	0.064340
2.378350	0.1	0.065495
2.380017	0.1	0.062836
2.381683	0.1	0.056433
2.383350	0.1	0.049346
2.385017	0.1	0.045067
2.386683	0.1	0.044308
2.388350	0.1	0.045146
2.390017	0.1	0.045630
2.391683	0.1	0.045141
2.393350	0.1	0.043688
2.395017	0.1	0.041025
2.396683	0.1	0.037244
2.398350	0.1	0.033444
2.400017	0.1	0.031167
2.401683	0.1	0.031609
2.403350	0.1	0.035004
2.405017	0.1	0.040354
2.406683	0.1	0.046045
2.408350	0.1	0.050482
2.410017	0.1	0.052019
2.411683	0.1	0.049425
2.413350	0.1	0.043409
2.415017	0.1	0.036666
2.416683	0.1	0.031744
2.418350	0.1	0.029318
2.420017	0.1	0.028517
2.421683	0.1	0.028056
2.423350	0.1	0.026831
2.425017	0.1	0.024019
2.426683	0.1	0.019409
2.428350	0.1	0.013909
2.430017	0.1	0.008806
2.431683	0.1	0.004442
2.433350	0.1	0.000563
2.435017	0.1	-0.002193
2.436683	0.1	-0.002165
2.438350	0.1	0.001593
2.440017	0.1	0.007884
2.441683	0.1	0.014189
2.443350	0.1	0.018468
2.445017	0.1	0.019781
2.446683	0.1	0.018030
2.448350	0.1	0.013807
2.450017	0.1	0.008242
2.451683	0.1	0.002543
2.453350	0.1	-0.002310
2.455017	0.1	-0.005472
2.456683	0.1	-0.006333
2.458350	0.1	-0.004894
2.460017	0.1	-0.001937
2.461683	0.1	0.001597
2.463350	0.1	0.005327
2.465017	0.1	0.008922
2.466683	0.1	0.011660
2.468350	0.1	0.013048
2.470017	0.1	0.013048
2.471683	0.1	0.011818
2.473350	0.1	0.009537
2.475017	0.1	0.006207
2.476683	0.1	0.001476
2.478350	0.1	-0.005136
2.480017	0.1	-0.013113
2.481683	0.1	-0.020354
2.483350	0.1	-0.024932
2.485017	0.1	-0.026645
2.486683	0.1	-0.026114
2.488350	0.1	-0.023735
2.490017	0.1	-0.020214
2.491683	0.1	-0.017514
2.493350	0.1	-0.017863
2.495017	0.1	-0.021248
2.496683	0.1	-0.025290
2.498350	0.1	-0.027590
2.500017	0.1	-0.027157
2.501683	0.1	-0.024438
2.503350	0.1	-0.020829
2.505017	0.1	-0.017844
2.506683	0.1	-0.016382
2.508350	0.1	-0.016489
2.510017	0.1	-0.017649
2.511683	0.1	-0.019232
2.513350	0.1	-0.020531
2.515017	0.1	-0.021085
2.516683	0.1	-0.021276
2.518350	0.1	-0.021304
2.520017	0.1	-0.020405
2.521683	0.1	-0.017900
2.523350	0.1	-0.014529
2.525017	0.1	-0.012196
2.526683	0.1	-0.012517
2.528350	0.1	-0.015316
2.530017	0.1	-0.018431
2.531683	0.1	-0.019576
2.533350	0.1	-0.017905
2.535017	0.1	-0.014151
2.536683	0.1	-0.010612
2.538350	0.1	-0.009984
2.540017	0.1	-0.013062
2.541683	0.1	-0.018249
2.543350	0.1	-0.023250
2.545017	0.1	-0.026617
2.546683	0.1	-0.027963
2.548350	0.1	-0.027795
2.550017	0.1	-0.027162
2.551683	0.1	-0.026971
2.553350	0.1	-0.027679
2.555017	0.1	-0.029551
2.556683	0.1	-0.032242
2.558350	0.1	-0.034547
2.560017	0.1	-0.035744
2.561683	0.1	-0.036471
2.563350	0.1	-0.037691
2.565017	0.1	-0.039432
2.566683	0.1	-0.040578
2.568350	0.1	-0.039707
2.570017	0.1	-0.036447
2.571683	0.1	-0.031907
2.573350	0.1	-0.028056
2.575017	0.1	-0.026380
2.576683	0.1	-0.026617
2.578350	0.1	-0.027297
2.580017	0.1	-0.027954
2.581683	0.1	-0.029360
2.583350	0.1	-0.031288
2.585017	0.1	-0.032140
2.586683	0.1	-0.031027
2.588350	0.1	-0.028568
2.590017	0.1	-0.025602
2.591683	0.1	-0.022664
2.593350	0.1	-0.020480
2.595017	0.1	-0.019823
2.596683	0.1	-0.020983
2.598350	0.1	-0.023851
2.600017	0.1	-0.027930
2.601683	0.1	-0.031875
2.603350	0.1	-0.033844
2.605017	0.1	-0.032862
2.606683	0.1	-0.029262
2.608350	0.1	-0.024182
2.610017	0.1	-0.019488
2.611683	0.1	-0.017309
2.613350	0.1	-0.018659
2.615017	0.1	-0.022906
2.616683	0.1	-0.028792
2.618350	0.1	-0.035572
2.620017	0.1	-0.042510
2.621683	0.1	-0.047837
2.623350	0.1	-0.049341
2.625017	0.1	-0.046189
2.626683	0.1	-0.039907
2.628350	0.1	-0.033244
2.630017	0.1	-0.028131
2.631683	0.1	-0.025174
2.633350	0.1	-0.024424
2.635017	0.1	-0.025770
2.636683	0.1	-0.028554
2.638350	0.1	-0.031032
2.640017	0.1	-0.031176
2.641683	0.1	-0.028312
2.643350	0.1	-0.023576
2.645017	0.1	-0.018906
2.646683	0.1	-0.016266
2.648350	0.1	-0.017034
2.650017	0.1	-0.020931
2.651683	0.1	-0.025937
2.653350	0.1	-0.029975
2.655017	0.1	-0.032089
2.656683	0.1	-0.032284
2.658350	0.1	-0.031148
2.660017	0.1	-0.029914
2.661683	0.1	-0.030268
2.663350	0.1	-0.033262
2.665017	0.1	-0.037979
2.666683	0.1	-0.041486
2.668350	0.1	-0.041467
2.670017	0.1	-0.038776
2.671683	0.1	-0.036112
2.673350	0.1	-0.035181
2.675017	0.1	-0.035749
2.676683	0.1	-0.035772
2.678350	0.1	-0.032750
2.680017	0.1	-0.026622
2.681683	0.1	-0.020354
2.683350	0.1	-0.016652
2.685017	0.1	-0.015381
2.686683	0.1	-0.014850
2.688350	0.1	-0.014342
2.690017	0.1	-0.014124
2.691683	0.1	-0.013891
2.693350	0.1	-0.012754
2.695017	0.1	-0.010729
2.696683	0.1	-0.008624
2.698350	0.1	-0.006603
2.700017	0.1	-0.004633
2.701683	0.1	-0.003525
2.703350	0.1	-0.003735
2.705017	0.1	-0.004428
2.706683	0.1	-0.005011
2.708350	0.1	-0.005979
2.710017	0.1	-0.007814
2.711683	0.1	-0.010077
2.713350	0.1	-0.011772
2.715017	0.1	-0.012410
2.716683	0.1	-0.012391
2.718350	0.1	-0.011637
2.720017	0.1	-0.009215
2.721683	0.1	-0.004899
2.723350	0.1	0.000061
2.725017	0.1	0.003963
2.726683	0.1	0.006277
2.728350	0.1	0.007893
2.730017	0.1	0.009462
2.731683	0.1	0.010892
2.733350	0.1	0.012075
2.735017	0.1	0.012792
2.736683	0.1	0.012494
2.738350	0.1	0.011162
2.740017	0.1	0.009756
2.741683	0.1	0.008917
2.743350	0.1	0.007837
2.745017	0.1	0.005667
2.746683	0.1	0.002910
2.748350	0.1	0.000587
2.750017	0.1	-0.000638
2.751683	0.1	-0.000549
2.753350	0.1	0.000554
2.755017	0.1	0.002128
2.756683	0.1	0.003818
2.758350	0.1	0.005234
2.760017	0.1	0.005695
2.761683	0.1	0.005038
2.763350	0.1	0.004289
2.765017	0.1	0.004433
2.766683	0.1	0.005048
2.768350	0.1	0.004671
2.770017	0.1	0.002389
2.771683	0.1	-0.000517
2.773350	0.1	-0.001118
2.775017	0.1	0.002207
2.776683	0.1	0.008075
2.778350	0.1	0.013574
2.780017	0.1	0.016592
2.781683	0.1	0.016498
2.783350	0.1	0.013872
2.785017	0.1	0.010175
2.786683	0.1	0.006654
2.788350	0.1	0.003651
2.790017	0.1	0.001425
2.791683	0.1	0.000689
2.793350	0.1	0.001569
2.795017	0.1	0.002831
2.796683	0.1	0.003017
2.798350	0.1	0.002426
2.800017	0.1	0.003432
2.801683	0.1	0.008582
2.803350	0.1	0.018543
2.805017	0.1	0.031246
2.806683	0.1	0.042543
2.808350	0.1	0.048513
2.810017	0.1	0.047851
2.811683	0.1	0.042557
2.813350	0.1	0.036201
2.815017	0.1	0.031223
2.816683	0.1	0.027921
2.818350	0.1	0.025826
2.820017	0.1	0.024899
2.821683	0.1	0.024945
2.823350	0.1	0.025188
2.825017	0.1	0.024950
2.826683	0.1	0.024014
2.828350	0.1	0.022473
2.830017	0.1	0.021076
2.831683	0.1	0.021020
2.833350	0.1	0.022417
2.835017	0.1	0.023614
2.836683	0.1	0.022915
2.838350	0.1	0.020154
2.840017	0.1	0.016452
2.841683	0.1	0.013020
2.843350	0.1	0.010654
2.845017	0.1	0.010096
2.846683	0.1	0.011995
2.848350	0.1	0.016121
2.850017	0.1	0.021048
2.851683	0.1	0.024950
2.853350	0.1	0.026710
2.855017	0.1	0.026072
2.856683	0.1	0.023376
2.858350	0.1	0.019944
2.860017	0.1	0.017579
2.861683	0.1	0.017188
2.863350	0.1	0.018277
2.865017	0.1	0.019362
2.866683	0.1	0.019604
2.868350	0.1	0.020009
2.870017	0.1	0.021472
2.871683	0.1	0.022836
2.873350	0.1	0.021951
2.875017	0.1	0.018021
2.876683	0.1	0.012671
2.878350	0.1	0.008703
2.880017	0.1	0.007735
2.881683	0.1	0.009402
2.883350	0.1	0.012652
2.885017	0.1	0.017034
2.886683	0.1	0.022659
2.888350	0.1	0.029337
2.890017	0.1	0.036047
2.891683	0.1	0.040769
2.893350	0.1	0.041411
2.895017	0.1	0.038315
2.896683	0.1	0.034710
2.898350	0.1	0.033439
2.900017	0.1	0.034282
2.901683	0.1	0.034864
2.903350	0.1	0.032908
2.905017	0.1	0.027809
2.906683	0.1	0.020652
2.908350	0.1	0.013248
2.910017	0.1	0.007134
2.911683	0.1	0.002794
2.913350	0.1	-0.000065
2.915017	0.1	-0.001020
2.916683	0.1	0.001346
2.918350	0.1	0.007418
2.920017	0.1	0.015255
2.921683	0.1	0.022491
2.923350	0.1	0.028228
2.925017	0.1	0.032135
2.926683	0.1	0.033514
2.928350	0.1	0.032401
2.930017	0.1	0.030049
2.931683	0.1	0.027819
2.933350	0.1	0.026347
2.935017	0.1	0.025309
2.936683	0.1	0.023842
2.938350	0.1	0.021728
2.940017	0.1	0.019749
2.941683	0.1	0.018720
2.943350	0.1	0.018859
2.945017	0.1	0.019725
2.946683	0.1	0.020163
2.948350	0.1	0.019106
2.950017	0.1	0.016764
2.951683	0.1	0.013891
2.953350	0.1	0.010324
2.955017	0.1	0.005616
2.956683	0.1	0.000857
2.958350	0.1	-0.001485
2.960017	0.1	0.000186
2.961683	0.1	0.005034
2.963350	0.1	0.010752
2.965017	0.1	0.015683
2.966683	0.1	0.019693
2.968350	0.1	0.023153
2.970017	0.1	0.025849
2.971683	0.1	0.026543
2.973350	0.1	0.023679
2.975017	0.1	0.017597
2.976683	0.1	0.011022
2.978350	0.1	0.006640
2.980017	0.1	0.005569
2.981683	0.1	0.007958
2.983350	0.1	0.013094
2.985017	0.1	0.019222
2.986683	0.1	0.024913
2.988350	0.1	0.029984
2.990017	0.1	0.034310
2.991683	0.1	0.036857
2.993350	0.1	0.036429
2.995017	0.1	0.032890
2.996683	0.1	0.027553
2.998350	0.1	0.022431
3.000017	0.1	0.019162
3.001683	0.1	0.018389
3.003350	0.1	0.019460
3.005017	0.1	0.020945
3.006683	0.1	0.021793
3.008350	0.1	0.021835
3.010017	0.1	0.021746
3.011683	0.1	0.022193
3.013350	0.1	0.022864
3.015017	0.1	0.023250
3.016683	0.1	0.024009
3.018350	0.1	0.026338
3.020017	0.1	0.029705
3.021683	0.1	0.031516
3.023350	0.1	0.029863
3.025017	0.1	0.026016
3.026683	0.1	0.023288
3.028350	0.1	0.023502
3.030017	0.1	0.025979
3.031683	0.1	0.029458
3.033350	0.1	0.032852
3.035017	0.1	0.034897
3.036683	0.1	0.034422
3.038350	0.1	0.030641
3.040017	0.1	0.023870
3.041683	0.1	0.016005
3.043350	0.1	0.009541
3.045017	0.1	0.006384
3.046683	0.1	0.007013
3.048350	0.1	0.009872
3.050017	0.1	0.012019
3.051683	0.1	0.011344
3.053350	0.1	0.008405
3.055017	0.1	0.005765
3.056683	0.1	0.005346
3.058350	0.1	0.007036
3.060017	0.1	0.009607
3.061683	0.1	0.012075
3.063350	0.1	0.014226
3.065017	0.1	0.016163
3.066683	0.1	0.017993
3.068350	0.1	0.019851
3.070017	0.1	0.021430
3.071683	0.1	0.021840
3.073350	0.1	0.020755
3.075017	0.1	0.018775
3.076683	0.1	0.016568
3.078350	0.1	0.014519
3.080017	0.1	0.012624
3.081683	0.1	0.010552
3.083350	0.1	0.008880
3.085017	0.1	0.009071
3.086683	0.1	0.011041
3.088350	0.1	0.012680
3.090017	0.1	0.012582
3.091683	0.1	0.011115
3.093350	0.1	0.009187
3.095017	0.1	0.007618
3.096683	0.1	0.007264
3.098350	0.1	0.008512
3.100017	0.1	0.010808
3.101683	0.1	0.012969
3.103350	0.1	0.014054
3.105017	0.1	0.014282
3.106683	0.1	0.014924
3.108350	0.1	0.017020
3.110017	0.1	0.020619
3.111683	0.1	0.024713
3.113350	0.1	0.027078
3.115017	0.1	0.025351
3.116683	0.1	0.019311
3.118350	0.1	0.011255
3.120017	0.1	0.004168
3.121683	0.1	0.000182
3.123350	0.1	-0.000377
3.125017	0.1	0.000787
3.126683	0.1	0.001397
3.128350	0.1	0.000345
3.130017	0.1	-0.001714
3.131683	0.1	-0.002701
3.133350	0.1	-0.000424
3.135017	0.1	0.005593
3.136683	0.1	0.013183
3.138350	0.1	0.018650
3.140017	0.1	0.019637
3.141683	0.1	0.017043
3.143350	0.1	0.013509
3.145017	0.1	0.010626
3.146683	0.1	0.008224
3.148350	0.1	0.005383
3.150017	0.1	0.001825
3.151683	0.1	-0.001183
3.153350	0.1	-0.001513
3.155017	0.1	0.001625
3.156683	0.1	0.006445
3.158350	0.1	0.009658
3.160017	0.1	0.008922
3.161683	0.1	0.004922
3.163350	0.1	0.001211
3.165017	0.1	0.001178
3.166683	0.1	0.005383
3.168350	0.1	0.011791
3.170017	0.1	0.017099
3.171683	0.1	0.018543
3.173350	0.1	0.016033
3.175017	0.1	0.012121
3.176683	0.1	0.009546
3.178350	0.1	0.008987
3.180017	0.1	0.009197
3.181683	0.1	0.008657
3.183350	0.1	0.006980
3.185017	0.1	0.005085
3.186683	0.1	0.004070
3.188350	0.1	0.003953
3.190017	0.1	0.003893
3.191683	0.1	0.003455
3.193350	0.1	0.002743
3.195017	0.1	0.001588
3.196683	0.1	-0.000396
3.198350	0.1	-0.003153
3.200017	0.1	-0.005835
3.201683	0.1	-0.007381
3.203350	0.1	-0.007497
3.205017	0.1	-0.006454
3.206683	0.1	-0.004526
3.208350	0.1	-0.002212
3.210017	0.1	-0.000144
3.211683	0.1	0.001318
3.213350	0.1	0.001937
3.215017	0.1	0.001681
3.216683	0.1	0.000903
3.218350	0.1	-0.000219
3.220017	0.1	-0.001760
3.221683	0.1	-0.003125
3.223350	0.1	-0.003092
3.225017	0.1	-0.001313
3.226683	0.1	0.000717
3.228350	0.1	0.001220
3.230017	0.1	0.000331
3.231683	0.1	-0.000359
3.233350	0.1	0.000000
3.235017	0.1	0.000792
3.236683	0.1	0.001183
3.238350	0.1	0.001243
3.240017	0.1	0.001662
3.241683	0.1	0.002645
3.243350	0.1	0.004163
3.245017	0.1	0.006799
3.246683	0.1	0.010701
3.248350	0.1	0.014356
3.250017	0.1	0.015860
3.251683	0.1	0.014990
3.253350	0.1	0.013281
3.255017	0.1	0.012591
3.256683	0.1	0.013453
3.258350	0.1	0.014552
3.260017	0.1	0.013993
3.261683	0.1	0.011069
3.263350	0.1	0.006822
3.265017	0.1	0.003017
3.266683	0.1	0.000340
3.268350	0.1	-0.001891
3.270017	0.1	-0.004712
3.271683	0.1	-0.008373
3.273350	0.1	-0.011288
3.275017	0.1	-0.010803
3.276683	0.1	-0.005937
3.278350	0.1	0.001020
3.280017	0.1	0.006245
3.281683	0.1	0.007772
3.283350	0.1	0.006608
3.285017	0.1	0.004824
3.286683	0.1	0.003376
3.288350	0.1	0.001821
3.290017	0.1	-0.000498
3.291683	0.1	-0.003437
3.293350	0.1	-0.005853
3.295017	0.1	-0.006314
3.296683	0.1	-0.004377
3.298350	0.1	-0.001527
3.300017	0.1	-0.000554
3.301683	0.1	-0.002966
3.303350	0.1	-0.007045
3.305017	0.1	-0.009593
3.306683	0.1	-0.009635
3.308350	0.1	-0.009164
3.310017	0.1	-0.010654
3.311683	0.1	-0.014422
3.313350	0.1	-0.018468
3.315017	0.1	-0.020876
3.316683	0.1	-0.021774
3.318350	0.1	-0.022189
3.320017	0.1	-0.022156
3.321683	0.1	-0.021327
3.323350	0.1	-0.020019
3.325017	0.1	-0.018682
3.326683	0.1	-0.017718
3.328350	0.1	-0.017714
3.330017	0.1	-0.018519
3.331683	0.1	-0.018976
3.333350	0.1	-0.018394
3.335017	0.1	-0.017239
3.336683	0.1	-0.016610
3.338350	0.1	-0.018026
3.340017	0.1	-0.022538
3.341683	0.1	-0.028908
3.343350	0.1	-0.034003
3.345017	0.1	-0.035702
3.346683	0.1	-0.034445
3.348350	0.1	-0.032233
3.350017	0.1	-0.030654
3.351683	0.1	-0.029551
3.353350	0.1	-0.027944
3.355017	0.1	-0.025840
3.356683	0.1	-0.024228
3.358350	0.1	-0.023665
3.360017	0.1	-0.023767
3.361683	0.1	-0.023725
3.363350	0.1	-0.022468
3.365017	0.1	-0.019032
3.366683	0.1	-0.014151
3.368350	0.1	-0.010538
3.370017	0.1	-0.010123
3.371683	0.1	-0.011702
3.373350	0.1	-0.012256
3.375017	0.1	-0.010123
3.376683	0.1	-0.006263
3.378350	0.1	-0.002910
3.380017	0.1	-0.001513
3.381683	0.1	-0.001998
3.383350	0.1	-0.003553
3.385017	0.1	-0.005877
3.386683	0.1	-0.009337
3.388350	0.1	-0.013583
3.390017	0.1	-0.017141
3.391683	0.1	-0.018990
3.393350	0.1	-0.019418
3.395017	0.1	-0.018990
3.396683	0.1	-0.018002
3.398350	0.1	-0.016983
3.400017	0.1	-0.016275
3.401683	0.1	-0.015423
3.403350	0.1	-0.014184
3.405017	0.1	-0.013416
3.406683	0.1	-0.014715
3.408350	0.1	-0.019451
3.410017	0.1	-0.027218
3.411683	0.1	-0.034962
3.413350	0.1	-0.039036
3.415017	0.1	-0.038468
3.416683	0.1	-0.035283
3.418350	0.1	-0.031600
3.420017	0.1	-0.027758
3.421683	0.1	-0.023325
3.423350	0.1	-0.018650
3.425017	0.1	-0.015241
3.426683	0.1	-0.014836
3.428350	0.1	-0.017602
3.430017	0.1	-0.021271
3.431683	0.1	-0.022911
3.433350	0.1	-0.021718
3.435017	0.1	-0.019348
3.436683	0.1	-0.017779
3.438350	0.1	-0.017602
3.440017	0.1	-0.018133
3.441683	0.1	-0.018650
3.443350	0.1	-0.018892
3.445017	0.1	-0.018515
3.446683	0.1	-0.016834
3.448350	0.1	-0.013164
3.450017	0.1	-0.007655
3.451683	0.1	-0.002040
3.453350	0.1	0.000927
3.455017	0.1	-0.000787
3.456683	0.1	-0.006738
3.458350	0.1	-0.013970
3.460017	0.1	-0.019320
3.461683	0.1	-0.021262
3.463350	0.1	-0.020009
3.465017	0.1	-0.017034
3.466683	0.1	-0.013849
3.468350	0.1	-0.011087
3.470017	0.1	-0.008969
3.471683	0.1	-0.007842
3.473350	0.1	-0.008107
3.475017	0.1	-0.009825
3.476683	0.1	-0.012037
3.478350	0.1	-0.012903
3.480017	0.1	-0.011348
3.481683	0.1	-0.008144
3.483350	0.1	-0.004787
3.485017	0.1	-0.001797
3.486683	0.1	0.001923
3.488350	0.1	0.008414
3.490017	0.1	0.018976
3.491683	0.1	0.033369
3.493350	0.1	0.050864
3.495017	0.1	0.071041
3.496683	0.1	0.093142
3.498350	0.1	0.115503
3.500017	0.1	0.136406
3.501683	0.1	0.155354
3.503350	0.1	0.172979
3.505017	0.1	0.189748
3.506683	0.1	0.205236
3.508350	0.1	0.217962
3.510017	0.1	0.226125
3.511683	0.1	0.229562
3.513350	0.1	0.230065
3.515017	0.1	0.229101
3.516683	0.1	0.226744
3.518350	0.1	0.222661
3.520017	0.1	0.216998
3.521683	0.1	0.210279
3.523350	0.1	0.202544
3.525017	0.1	0.192667
3.526683	0.1	0.179438
3.528350	0.1	0.163349
3.530017	0.1	0.146735
3.531683	0.1	0.132318
3.533350	0.1	0.121668
3.535017	0.1	0.114329
3.536683	0.1	0.108173
3.538350	0.1	0.101579
3.540017	0.1	0.095051
3.541683	0.1	0.089994
3.543350	0.1	0.086720
3.545017	0.1	0.084247
3.546683	0.1	0.081030
3.548350	0.1	0.076117
3.550017	0.1	0.070259
3.551683	0.1	0.065644
3.553350	0.1	0.064136
3.555017	0.1	0.065481
3.556683	0.1	0.067391
3.558350	0.1	0.067549
3.560017	0.1	0.065127
3.561683	0.1	0.060834
3.563350	0.1	0.056406
3.565017	0.1	0.053290
3.566683	0.1	0.051353
3.568350	0.1	0.049444
3.570017	0.1	0.046673
3.571683	0.1	0.043046
3.573350	0.1	0.038836
3.575017	0.1	0.034142
3.576683	0.1	0.029756
3.578350	0.1	0.027469
3.580017	0.1	0.028536
3.581683	0.1	0.032182
3.583350	0.1	0.035674
3.585017	0.1	0.036317
3.586683	0.1	0.033784
3.588350	0.1	0.030193
3.590017	0.1	0.027497
3.591683	0.1	0.025406
3.593350	0.1	0.022352
3.595017	0.1	0.017760
3.596683	0.1	0.013178
3.598350	0.1	0.011190
3.600017	0.1	0.012899
3.601683	0.1	0.016950
3.603350	0.1	0.021057
3.605017	0.1	0.023502
3.606683	0.1	0.023497
3.608350	0.1	0.021285
3.610017	0.1	0.017732
3.611683	0.1	0.013830
3.613350	0.1	0.010449
3.615017	0.1	0.007935
3.616683	0.1	0.005928
3.618350	0.1	0.004079
3.620017	0.1	0.002463
3.621683	0.1	0.001122
3.623350	0.1	-0.000172
3.625017	0.1	-0.001523
3.626683	0.1	-0.002915
3.628350	0.1	-0.004522
3.630017	0.1	-0.006640
3.631683	0.1	-0.008778
3.633350	0.1	-0.009318
3.635017	0.1	-0.006822
3.636683	0.1	-0.001844
3.638350	0.1	0.002952
3.640017	0.1	0.004848
3.641683	0.1	0.003143
3.643350	0.1	-0.000736
3.645017	0.1	-0.004875
3.646683	0.1	-0.008093
3.648350	0.1	-0.009881
3.650017	0.1	-0.010324
3.651683	0.1	-0.010254
3.653350	0.1	-0.010240
3.655017	0.1	-0.009821
3.656683	0.1	-0.008699
3.658350	0.1	-0.007432
3.660017	0.1	-0.006342
3.661683	0.1	-0.005327
3.663350	0.1	-0.004433
3.665017	0.1	-0.003460
3.666683	0.1	-0.002217
3.668350	0.1	-0.001853
3.670017	0.1	-0.004130
3.671683	0.1	-0.008824
3.673350	0.1	-0.013397
3.675017	0.1	-0.015413
3.676683	0.1	-0.014505
3.678350	0.1	-0.012014
3.680017	0.1	-0.009784
3.681683	0.1	-0.009183
3.683350	0.1	-0.010007
3.685017	0.1	-0.010715
3.686683	0.1	-0.010640
3.688350	0.1	-0.010650
3.690017	0.1	-0.011674
3.691683	0.1	-0.013714
3.693350	0.1	-0.015651
3.695017	0.1	-0.015935
3.696683	0.1	-0.014096
3.698350	0.1	-0.011162
3.700017	0.1	-0.008703
3.701683	0.1	-0.007786
3.703350	0.1	-0.008414
3.705017	0.1	-0.009313
3.706683	0.1	-0.008759
3.708350	0.1	-0.006161
3.710017	0.1	-0.002482
3.711683	0.1	0.000377
3.713350	0.1	0.000787
3.715017	0.1	-0.001020
3.716683	0.1	-0.003208
3.718350	0.1	-0.004335
3.720017	0.1	-0.004228
3.721683	0.1	-0.003418
3.723350	0.1	-0.002575
3.725017	0.1	-0.002254
3.726683	0.1	-0.002449
3.728350	0.1	-0.002333
3.730017	0.1	-0.001141
3.731683	0.1	0.000484
3.733350	0.1	0.000810
3.735017	0.1	-0.000913
3.736683	0.1	-0.003781
3.738350	0.1	-0.006440
3.740017	0.1	-0.007832
3.741683	0.1	-0.006901
3.743350	0.1	-0.003041
3.745017	0.1	0.002738
3.746683	0.1	0.007972
3.748350	0.1	0.010608
3.750017	0.1	0.010231
3.751683	0.1	0.007800
3.753350	0.1	0.004517
3.755017	0.1	0.000782
3.756683	0.1	-0.003264
3.758350	0.1	-0.006687
3.760017	0.1	-0.008554
3.761683	0.1	-0.008936
3.763350	0.1	-0.008410
3.765017	0.1	-0.007185
3.766683	0.1	-0.005034
3.768350	0.1	-0.002193
3.770017	0.1	0.000298
3.771683	0.1	0.001448
3.773350	0.1	0.000950
3.775017	0.1	-0.000610
3.776683	0.1	-0.001723
3.778350	0.1	-0.000927
3.780017	0.1	0.001621
3.781683	0.1	0.004224
3.783350	0.1	0.005197
3.785017	0.1	0.003870
3.786683	0.1	0.000871
3.788350	0.1	-0.001756
3.790017	0.1	-0.001467
3.791683	0.1	0.002063
3.793350	0.1	0.006100
3.795017	0.1	0.007772
3.796683	0.1	0.006706
3.798350	0.1	0.004875
3.800017	0.1	0.004414
3.801683	0.1	0.005532
3.803350	0.1	0.006938
3.805017	0.1	0.007711
3.806683	0.1	0.007642
3.808350	0.1	0.006673
3.810017	0.1	0.004973
3.811683	0.1	0.003465
3.813350	0.1	0.003669
3.815017	0.1	0.006268
3.816683	0.1	0.009760
3.818350	0.1	0.011669
3.820017	0.1	0.010999
3.821683	0.1	0.008703
3.823350	0.1	0.006314
3.825017	0.1	0.005057
3.826683	0.1	0.005453
3.828350	0.1	0.006645
3.830017	0.1	0.007055
3.831683	0.1	0.005946
3.833350	0.1	0.003623
3.835017	0.1	0.000582
3.836683	0.1	-0.002692
3.838350	0.1	-0.005793
3.840017	0.1	-0.008368
3.841683	0.1	-0.009337
3.843350	0.1	-0.006915
3.845017	0.1	-0.000992
3.846683	0.1	0.005453
3.848350	0.1	0.009052
3.850017	0.1	0.008936
3.851683	0.1	0.006189
3.853350	0.1	0.001858
3.855017	0.1	-0.003637
3.856683	0.1	-0.009676
3.858350	0.1	-0.015162
3.860017	0.1	-0.019171
3.861683	0.1	-0.021458
3.863350	0.1	-0.022226
3.865017	0.1	-0.021388
3.866683	0.1	-0.018436
3.868350	0.1	-0.013602
3.870017	0.1	-0.008601
3.871683	0.1	-0.005341
3.873350	0.1	-0.004363
3.875017	0.1	-0.004838
3.876683	0.1	-0.005192
3.878350	0.1	-0.003711
3.880017	0.1	0.000210
3.881683	0.1	0.004694
3.883350	0.1	0.006496
3.885017	0.1	0.004303
3.886683	0.1	-0.000047
3.888350	0.1	-0.003837
3.890017	0.1	-0.006054
3.891683	0.1	-0.007576
3.893350	0.1	-0.009737
3.895017	0.1	-0.012834
3.896683	0.1	-0.015479
3.898350	0.1	-0.015497
3.900017	0.1	-0.012117
3.901683	0.1	-0.006775
3.903350	0.1	-0.001746
3.905017	0.1	0.001262
3.906683	0.1	0.001877
3.908350	0.1	0.000955
3.910017	0.1	-0.000633
3.911683	0.1	-0.002189
3.913350	0.1	-0.002775
3.915017	0.1	-0.002049
3.916683	0.1	-0.000605
3.918350	0.1	0.000838
3.920017	0.1	0.001658
3.921683	0.1	0.001537
3.923350	0.1	0.000587
3.925017	0.1	-0.001295
3.926683	0.1	-0.004317
3.928350	0.1	-0.007642
3.930017	0.1	-0.009439
3.931683	0.1	-0.008522
3.933350	0.1	-0.005043
3.935017	0.1	0.000298
3.936683	0.1	0.006310
3.938350	0.1	0.011008
3.940017	0.1	0.012675
3.941683	0.1	0.011227
3.943350	0.1	0.008442
3.945017	0.1	0.006799
3.946683	0.1	0.007320
3.948350	0.1	0.008494
3.950017	0.1	0.007902
3.951683	0.1	0.004922
3.953350	0.1	0.000712
3.955017	0.1	-0.003879
3.956683	0.1	-0.008396
3.958350	0.1	-0.011455
3.960017	0.1	-0.011129
3.961683	0.1	-0.006887
3.963350	0.1	-0.000629
3.965017	0.1	0.004405
3.966683	0.1	0.005858
3.968350	0.1	0.003893
3.970017	0.1	0.000526
3.971683	0.1	-0.002757
3.973350	0.1	-0.006226
3.975017	0.1	-0.010841
3.976683	0.1	-0.016415
3.978350	0.1	-0.021043
3.980017	0.1	-0.022310
3.981683	0.1	-0.018692
3.983350	0.1	-0.010566
3.985017	0.1	-0.000452
3.986683	0.1	0.008289
3.988350	0.1	0.013108
3.990017	0.1	0.013169
3.991683	0.1	0.009704
3.993350	0.1	0.004983
3.995017	0.1	0.000331
3.996683	0.1	-0.003893
3.998350	0.1	-0.007353
4.000017	0.1	-0.009877
4.001683	0.1	-0.011818
4.003350	0.1	-0.013565
4.005017	0.1	-0.015022
4.006683	0.1	-0.016214
4.008350	0.1	-0.017597
4.010017	0.1	-0.019157
4.011683	0.1	-0.020186
4.013350	0.1	-0.020121
4.015017	0.1	-0.019250
4.016683	0.1	-0.019013
4.018350	0.1	-0.021067
4.020017	0.1	-0.025304
4.021683	0.1	-0.029337
4.023350	0.1	-0.030068
4.025017	0.1	-0.026016
4.026683	0.1	-0.018636
4.028350	0.1	-0.010813
4.030017	0.1	-0.004368
4.031683	0.1	0.000298
4.033350	0.1	0.003236
4.035017	0.1	0.004466
4.036683	0.1	0.004084
4.038350	0.1	0.002631
4.040017	0.1	0.001197
4.041683	0.1	0.001066
4.043350	0.1	0.002878
4.045017	0.1	0.005807
4.046683	0.1	0.008191
4.048350	0.1	0.008652
4.050017	0.1	0.006561
4.051683	0.1	0.002482
4.053350	0.1	-0.001825
4.055017	0.1	-0.004661
4.056683	0.1	-0.005197
4.058350	0.1	-0.003278
4.060017	0.1	0.000503
4.061683	0.1	0.004489
4.063350	0.1	0.006375
4.065017	0.1	0.004396
4.066683	0.1	-0.001229
4.068350	0.1	-0.007697
4.070017	0.1	-0.011530
4.071683	0.1	-0.011763
4.073350	0.1	-0.010678
4.075017	0.1	-0.011167
4.076683	0.1	-0.013588
4.078350	0.1	-0.015902
4.080017	0.1	-0.016200
4.081683	0.1	-0.014226
4.083350	0.1	-0.011022
4.085017	0.1	-0.007963
4.086683	0.1	-0.005560
4.088350	0.1	-0.003278
4.090017	0.1	-0.000605
4.091683	0.1	0.002133
4.093350	0.1	0.004084
4.095017	0.1	0.004447
4.096683	0.1	0.002608
4.098350	0.1	-0.001546
4.100017	0.1	-0.006766
4.101683	0.1	-0.010887
4.103350	0.1	-0.012321
4.105017	0.1	-0.010855
4.106683	0.1	-0.007520
4.108350	0.1	-0.003916
4.110017	0.1	-0.001448
4.111683	0.1	-0.000685
4.113350	0.1	-0.001164
4.115017	0.1	-0.002147
4.116683	0.1	-0.003139
4.118350	0.1	-0.003870
4.120017	0.1	-0.004657
4.121683	0.1	-0.006477
4.123350	0.1	-0.009607
4.125017	0.1	-0.012540
4.126683	0.1	-0.013551
4.128350	0.1	-0.012754
4.130017	0.1	-0.011651
4.131683	0.1	-0.011395
4.133350	0.1	-0.011800
4.135017	0.1	-0.011469
4.136683	0.1	-0.009369
4.138350	0.1	-0.006487
4.140017	0.1	-0.005220
4.141683	0.1	-0.006594
4.143350	0.1	-0.009141
4.145017	0.1	-0.010761
4.146683	0.1	-0.010640
4.148350	0.1	-0.009560
4.150017	0.1	-0.009164
4.151683	0.1	-0.010482
4.153350	0.1	-0.012852
4.155017	0.1	-0.014850
4.156683	0.1	-0.015916
4.158350	0.1	-0.016331
4.160017	0.1	-0.015977
4.161683	0.1	-0.014259
4.163350	0.1	-0.011576
4.165017	0.1	-0.009760
4.166683	0.1	-0.010245
4.168350	0.1	-0.012801
4.170017	0.1	-0.016689
4.171683	0.1	-0.021537
4.173350	0.1	-0.026175
4.175017	0.1	-0.028214
4.176683	0.1	-0.026370
4.178350	0.1	-0.022156
4.180017	0.1	-0.018398
4.181683	0.1	-0.017090
4.183350	0.1	-0.018533
4.185017	0.1	-0.021034
4.186683	0.1	-0.021867
4.188350	0.1	-0.019837
4.190017	0.1	-0.016410
4.191683	0.1	-0.013956
4.193350	0.1	-0.013947
4.195017	0.1	-0.016699
4.196683	0.1	-0.021309
4.198350	0.1	-0.025816
4.200017	0.1	-0.028275
4.201683	0.1	-0.027823
4.203350	0.1	-0.025323
4.205017	0.1	-0.022780
4.206683	0.1	-0.021472
4.208350	0.1	-0.021146
4.210017	0.1	-0.020815
4.211683	0.1	-0.019330
4.213350	0.1	-0.015693
4.215017	0.1	-0.010086
4.216683	0.1	-0.004573
4.218350	0.1	-0.002179
4.220017	0.1	-0.004456
4.221683	0.1	-0.010184
4.223350	0.1	-0.016876
4.225017	0.1	-0.022715
4.226683	0.1	-0.026925
4.228350	0.1	-0.029299
4.230017	0.1	-0.029858
4.231683	0.1	-0.028694
4.233350	0.1	-0.026012
4.235017	0.1	-0.022207
4.236683	0.1	-0.017844
4.238350	0.1	-0.013676
4.240017	0.1	-0.010636
4.241683	0.1	-0.009420
4.243350	0.1	-0.010077
4.245017	0.1	-0.012228
4.246683	0.1	-0.015227
4.248350	0.1	-0.018072
4.250017	0.1	-0.019632
4.251683	0.1	-0.018920
4.253350	0.1	-0.015455
4.255017	0.1	-0.009905
4.256683	0.1	-0.003949
4.258350	0.1	0.000894
4.260017	0.1	0.003851
4.261683	0.1	0.004536
4.263350	0.1	0.002850
4.265017	0.1	-0.001090
4.266683	0.1	-0.007064
4.268350	0.1	-0.013765
4.270017	0.1	-0.018864
4.271683	0.1	-0.021067
4.273350	0.1	-0.020759
4.275017	0.1	-0.018706
4.276683	0.1	-0.015483
4.278350	0.1	-0.011805
4.280017	0.1	-0.008591
4.281683	0.1	-0.006813
4.283350	0.1	-0.007274
4.285017	0.1	-0.010300
4.286683	0.1	-0.015376
4.288350	0.1	-0.020796
4.290017	0.1	-0.023847
4.291683	0.1	-0.022803
4.293350	0.1	-0.019083
4.295017	0.1	-0.016456
4.296683	0.1	-0.017551
4.298350	0.1	-0.021337
4.300017	0.1	-0.024503
4.301683	0.1	-0.025071
4.303350	0.1	-0.023781
4.305017	0.1	-0.022342
4.306683	0.1	-0.021672
4.308350	0.1	-0.021667
4.310017	0.1	-0.021677
4.311683	0.1	-0.021220
4.313350	0.1	-0.020531
4.315017	0.1	-0.020084
4.316683	0.1	-0.019707
4.318350	0.1	-0.018575
4.320017	0.1	-0.016070
4.321683	0.1	-0.012387
4.323350	0.1	-0.008568
4.325017	0.1	-0.005993
4.326683	0.1	-0.005830
4.328350	0.1	-0.008433
4.330017	0.1	-0.012438
4.331683	0.1	-0.014910
4.333350	0.1	-0.013751
4.335017	0.1	-0.009430
4.336683	0.1	-0.003879
4.338350	0.1	0.001057
4.340017	0.1	0.003991
4.341683	0.1	0.004601
4.343350	0.1	0.003618
4.345017	0.1	0.001583
4.346683	0.1	-0.001290
4.348350	0.1	-0.004293
4.350017	0.1	-0.006673
4.351683	0.1	-0.008484
4.353350	0.1	-0.010002
4.355017	0.1	-0.011069
4.356683	0.1	-0.012061
4.358350	0.1	-0.014012
4.360017	0.1	-0.017164
4.361683	0.1	-0.020834
4.363350	0.1	-0.024377
4.365017	0.1	-0.027409
4.366683	0.1	-0.029528
4.368350	0.1	-0.030026
4.370017	0.1	-0.028140
4.371683	0.1	-0.023460
4.373350	0.1	-0.016554
4.375017	0.1	-0.009453
4.376683	0.1	-0.004820
4.378350	0.1	-0.004182
4.380017	0.1	-0.006813
4.381683	0.1	-0.010277
4.383350	0.1	-0.012242
4.385017	0.1	-0.011511
4.386683	0.1	-0.008089
4.388350	0.1	-0.003297
4.390017	0.1	0.000792
4.391683	0.1	0.002305
4.393350	0.1	0.000452
4.395017	0.1	-0.003884
4.396683	0.1	-0.009108
4.398350	0.1	-0.014035
4.400017	0.1	-0.017839
4.401683	0.1	-0.020089
4.403350	0.1	-0.020829
4.405017	0.1	-0.020391
4.406683	0.1	-0.019697
4.408350	0.1	-0.020051
4.410017	0.1	-0.022128
4.411683	0.1	-0.025611
4.413350	0.1	-0.029453
4.415017	0.1	-0.031944
4.416683	0.1	-0.031148
4.418350	0.1	-0.026030
4.420017	0.1	-0.017388
4.421683	0.1	-0.008089
4.423350	0.1	-0.001560
4.425017	0.1	0.000563
4.426683	0.1	-0.001052
4.428350	0.1	-0.004298
4.430017	0.1	-0.006594
4.431683	0.1	-0.006454
4.433350	0.1	-0.004899
4.435017	0.1	-0.004931
4.436683	0.1	-0.008885
4.438350	0.1	-0.016494
4.440017	0.1	-0.025309
4.441683	0.1	-0.032317
4.443350	0.1	-0.035530
4.445017	0.1	-0.035060
4.446683	0.1	-0.032964
4.448350	0.1	-0.031996
4.450017	0.1	-0.033556
4.451683	0.1	-0.036350
4.453350	0.1	-0.037672
4.455017	0.1	-0.036224
4.456683	0.1	-0.033062
4.458350	0.1	-0.029770
4.460017	0.1	-0.026934
4.461683	0.1	-0.024727
4.463350	0.1	-0.023218
4.465017	0.1	-0.021891
4.466683	0.1	-0.020089
4.468350	0.1	-0.017690
4.470017	0.1	-0.015376
4.471683	0.1	-0.014245
4.473350	0.1	-0.014617
4.475017	0.1	-0.015702
4.476683	0.1	-0.017062
4.478350	0.1	-0.019232
4.480017	0.1	-0.022291
4.481683	0.1	-0.024778
4.483350	0.1	-0.024866
4.485017	0.1	-0.022235
4.486683	0.1	-0.018394
4.488350	0.1	-0.015246
4.490017	0.1	-0.014273
4.491683	0.1	-0.016647
4.493350	0.1	-0.021895
4.495017	0.1	-0.027264
4.496683	0.1	-0.030594
4.498350	0.1	-0.032252
4.500017	0.1	-0.033374
4.501683	0.1	-0.034063
4.503350	0.1	-0.033742
4.505017	0.1	-0.031898
4.506683	0.1	-0.028689
4.508350	0.1	-0.025705
4.510017	0.1	-0.025160
4.511683	0.1	-0.027493
4.513350	0.1	-0.030790
4.515017	0.1	-0.032610
4.516683	0.1	-0.031907
4.518350	0.1	-0.029765
4.520017	0.1	-0.028308
4.521683	0.1	-0.028750
4.523350	0.1	-0.030599
4.525017	0.1	-0.031726
4.526683	0.1	-0.029672
4.528350	0.1	-0.024224
4.530017	0.1	-0.017844
4.531683	0.1	-0.013201
4.533350	0.1	-0.011511
4.535017	0.1	-0.012950
4.536683	0.1	-0.016973
4.538350	0.1	-0.021858
4.540017	0.1	-0.025299
4.541683	0.1	-0.026282
4.543350	0.1	-0.025937
4.545017	0.1	-0.025979
4.546683	0.1	-0.026687
4.548350	0.1	-0.026939
4.550017	0.1	-0.025537
4.551683	0.1	-0.022370
4.553350	0.1	-0.018645
4.555017	0.1	-0.016131
4.556683	0.1	-0.016238
4.558350	0.1	-0.018980
4.560017	0.1	-0.022189
4.561683	0.1	-0.023153
4.563350	0.1	-0.021178
4.565017	0.1	-0.017849
4.566683	0.1	-0.015516
4.568350	0.1	-0.015367
4.570017	0.1	-0.016456
4.571683	0.1	-0.017146
4.573350	0.1	-0.016936
4.575017	0.1	-0.016154
4.576683	0.1	-0.015227
4.578350	0.1	-0.014668
4.580017	0.1	-0.014706
4.581683	0.1	-0.015055
4.583350	0.1	-0.015418
4.585017	0.1	-0.015977
4.586683	0.1	-0.016894
4.588350	0.1	-0.017588
4.590017	0.1	-0.017025
4.591683	0.1	-0.014673
4.593350	0.1	-0.011153
4.595017	0.1	-0.008182
4.596683	0.1	-0.007288
4.598350	0.1	-0.008042
4.600017	0.1	-0.008736
4.601683	0.1	-0.008778
4.603350	0.1	-0.008899
4.605017	0.1	-0.009523
4.606683	0.1	-0.010161
4.608350	0.1	-0.010021
4.610017	0.1	-0.008871
4.611683	0.1	-0.007646
4.613350	0.1	-0.007912
4.615017	0.1	-0.010300
4.616683	0.1	-0.014189
4.618350	0.1	-0.018557
4.620017	0.1	-0.022044
4.621683	0.1	-0.023129
4.623350	0.1	-0.021737
4.625017	0.1	-0.019553
4.626683	0.1	-0.017853
4.628350	0.1	-0.016503
4.630017	0.1	-0.014664
4.631683	0.1	-0.011949
4.633350	0.1	-0.009234
4.635017	0.1	-0.007697
4.636683	0.1	-0.007469
4.638350	0.1	-0.008303
4.640017	0.1	-0.010221
4.641683	0.1	-0.012992
4.643350	0.1	-0.016419
4.645017	0.1	-0.020661
4.646683	0.1	-0.025188
4.648350	0.1	-0.028634
4.650017	0.1	-0.030082
4.651683	0.1	-0.029588
4.653350	0.1	-0.027861
4.655017	0.1	-0.025826
4.656683	0.1	-0.023753
4.658350	0.1	-0.020834
4.660017	0.1	-0.016238
4.661683	0.1	-0.010459
4.663350	0.1	-0.005569
4.665017	0.1	-0.003888
4.666683	0.1	-0.005830
4.668350	0.1	-0.009295
4.670017	0.1	-0.011567
4.671683	0.1	-0.011241
4.673350	0.1	-0.009062
4.675017	0.1	-0.007572
4.676683	0.1	-0.008750
4.678350	0.1	-0.011949
4.680017	0.1	-0.015125
4.681683	0.1	-0.017062
4.683350	0.1	-0.017625
4.685017	0.1	-0.017146
4.686683	0.1	-0.016191
4.688350	0.1	-0.015167
4.690017	0.1	-0.013900
4.691683	0.1	-0.011534
4.693350	0.1	-0.007637
4.695017	0.1	-0.003390
4.696683	0.1	-0.000568
4.698350	0.1	0.000447
4.700017	0.1	0.000754
4.701683	0.1	0.001090
4.703350	0.1	0.000661
4.705017	0.1	-0.001476
4.706683	0.1	-0.004787
4.708350	0.1	-0.007711
4.710017	0.1	-0.008899
4.711683	0.1	-0.007898
4.713350	0.1	-0.005602
4.715017	0.1	-0.003814
4.716683	0.1	-0.003800
4.718350	0.1	-0.005197
4.720017	0.1	-0.006920
4.721683	0.1	-0.008903
4.723350	0.1	-0.011851
4.725017	0.1	-0.015320
4.726683	0.1	-0.017439
4.728350	0.1	-0.016768
4.730017	0.1	-0.013658
4.731683	0.1	-0.010077
4.733350	0.1	-0.008359
4.735017	0.1	-0.008903
4.736683	0.1	-0.009490
4.738350	0.1	-0.007655
4.740017	0.1	-0.003320
4.741683	0.1	0.001080
4.743350	0.1	0.002710
4.745017	0.1	0.000470
4.746683	0.1	-0.004605
4.748350	0.1	-0.010096
4.750017	0.1	-0.013709
4.751683	0.1	-0.015241
4.753350	0.1	-0.016587
4.755017	0.1	-0.019190
4.756683	0.1	-0.022613
4.758350	0.1	-0.025919
4.760017	0.1	-0.028322
4.761683	0.1	-0.028401
4.763350	0.1	-0.024675
4.765017	0.1	-0.017416
4.766683	0.1	-0.009122
4.768350	0.1	-0.002817
4.770017	0.1	0.000093
4.771683	0.1	-0.000005
4.773350	0.1	-0.002650
4.775017	0.1	-0.007907
4.776683	0.1	-0.014962
4.778350	0.1	-0.021532
4.780017	0.1	-0.025327
4.781683	0.1	-0.025886
4.783350	0.1	-0.024848
4.785017	0.1	-0.023525
4.786683	0.1	-0.020876
4.788350	0.1	-0.015353
4.790017	0.1	-0.007846
4.791683	0.1	-0.001290
4.793350	0.1	0.001825
4.795017	0.1	0.001257
4.796683	0.1	-0.001206
4.798350	0.1	-0.004014
4.800017	0.1	-0.007213
4.801683	0.1	-0.011162
4.803350	0.1	-0.015283
4.805017	0.1	-0.018603
4.806683	0.1	-0.020517
4.808350	0.1	-0.020699
4.810017	0.1	-0.018897
4.811683	0.1	-0.015204
4.813350	0.1	-0.010277
4.815017	0.1	-0.004997
4.816683	0.1	0.000158
4.818350	0.1	0.004927
4.820017	0.1	0.008410
4.821683	0.1	0.009164
4.823350	0.1	0.007004
4.825017	0.1	0.004256
4.826683	0.1	0.003669
4.828350	0.1	0.005160
4.830017	0.1	0.005937
4.831683	0.1	0.004056
4.833350	0.1	0.000456
4.835017	0.1	-0.002766
4.836683	0.1	-0.004768
4.838350	0.1	-0.006035
4.840017	0.1	-0.007390
4.841683	0.1	-0.009425
4.843350	0.1	-0.011949
4.845017	0.1	-0.013621
4.846683	0.1	-0.012857
4.848350	0.1	-0.009374
4.850017	0.1	-0.004251
4.851683	0.1	0.000978
4.853350	0.1	0.004610
4.855017	0.1	0.005621
4.856683	0.1	0.004689
4.858350	0.1	0.003111
4.860017	0.1	0.001402
4.861683	0.1	-0.000088
4.863350	0.1	-0.000941
4.865017	0.1	-0.001309
4.866683	0.1	-0.001709
4.868350	0.1	-0.002477
4.870017	0.1	-0.003437
4.871683	0.1	-0.003795
4.873350	0.1	-0.002794
4.875017	0.1	-0.000419
4.876683	0.1	0.002631
4.878350	0.1	0.005336
4.880017	0.1	0.006608
4.881683	0.1	0.005797
4.883350	0.1	0.003199
4.885017	0.1	-0.000028
4.886683	0.1	-0.002552
4.888350	0.1	-0.003381
4.890017	0.1	-0.001611
4.891683	0.1	0.003218
4.893350	0.1	0.009779
4.895017	0.1	0.014747
4.896683	0.1	0.014794
4.898350	0.1	0.008908
4.900017	0.1	-0.000903
4.901683	0.1	-0.010720
4.903350	0.1	-0.016782
4.905017	0.1	-0.017504
4.906683	0.1	-0.013695
4.908350	0.1	-0.007530
4.910017	0.1	-0.001742
4.911683	0.1	0.001425
4.913350	0.1	0.001858
4.915017	0.1	0.001774
4.916683	0.1	0.003329
4.918350	0.1	0.006268
4.920017	0.1	0.008736
4.921683	0.1	0.009816
4.923350	0.1	0.009839
4.925017	0.1	0.008526
4.926683	0.1	0.005122
4.928350	0.1	0.000489
4.930017	0.1	-0.002626
4.931683	0.1	-0.001751
4.933350	0.1	0.003269
4.935017	0.1	0.010580
4.936683	0.1	0.018114
4.938350	0.1	0.024410
4.940017	0.1	0.028382
4.941683	0.1	0.029514
4.943350	0.1	0.028326
4.945017	0.1	0.026296
4.946683	0.1	0.025211
4.948350	0.1	0.026044
4.950017	0.1	0.028145
4.951683	0.1	0.030203
4.953350	0.1	0.031423
4.955017	0.1	0.031502
4.956683	0.1	0.030384
4.958350	0.1	0.028335
4.960017	0.1	0.025667
4.961683	0.1	0.022422
4.963350	0.1	0.019311
4.965017	0.1	0.018170
4.966683	0.1	0.020289
4.968350	0.1	0.025067
4.970017	0.1	0.030855
4.971683	0.1	0.036140
4.973350	0.1	0.039842
4.975017	0.1	0.041644
4.976683	0.1	0.042282
4.978350	0.1	0.042790
4.980017	0.1	0.043279
4.981683	0.1	0.043157
4.983350	0.1	0.042710
4.985017	0.1	0.043456
4.986683	0.1	0.046650
4.988350	0.1	0.051553
4.990017	0.1	0.055707
4.991683	0.1	0.057612
4.993350	0.1	0.058864
4.995017	0.1	0.062604
4.996683	0.1	0.069547
4.998350	0.1	0.076676
5.000017	0.1	0.080522
5.001683	0.1	0.079973
5.003350	0.1	0.076038
5.005017	0.1	0.071344
5.006683	0.1	0.069086
5.008350	0.1	0.070594
5.010017	0.1	0.074343
5.011683	0.1	0.077742
5.013350	0.1	0.079316
5.015017	0.1	0.079069
5.016683	0.1	0.078022
5.018350	0.1	0.077905
5.020017	0.1	0.080084
5.021683	0.1	0.084406
5.023350	0.1	0.089468
5.025017	0.1	0.093612
5.026683	0.1	0.095922
5.028350	0.1	0.097002
5.030017	0.1	0.098213
5.031683	0.1	0.100094
5.033350	0.1	0.102338
5.035017	0.1	0.104574
5.036683	0.1	0.106520
5.038350	0.1	0.107647
5.040017	0.1	0.107433
5.041683	0.1	0.106557
5.043350	0.1	0.107260
5.045017	0.1	0.111051
5.046683	0.1	0.116592
5.048350	0.1	0.120644
5.050017	0.1	0.120681
5.051683	0.1	0.116937
5.053350	0.1	0.112830
5.055017	0.1	0.112574
5.056683	0.1	0.117519
5.058350	0.1	0.124928
5.060017	0.1	0.130706
5.061683	0.1	0.133049
5.063350	0.1	0.132830
5.065017	0.1	0.131400
5.066683	0.1	0.129188
5.068350	0.1	0.125985
5.070017	0.1	0.122008
5.071683	0.1	0.118534
5.073350	0.1	0.116932
5.075017	0.1	0.117510
5.076683	0.1	0.119871
5.078350	0.1	0.123745
5.080017	0.1	0.128667
5.081683	0.1	0.133528
5.083350	0.1	0.137258
5.085017	0.1	0.139601
5.086683	0.1	0.140602
5.088350	0.1	0.140071
5.090017	0.1	0.137831
5.091683	0.1	0.133882
5.093350	0.1	0.128699
5.095017	0.1	0.123410
5.096683	0.1	0.119181
5.098350	0.1	0.116625
5.100017	0.1	0.115917
5.101683	0.1	0.117146
5.103350	0.1	0.120327
5.105017	0.1	0.124867
5.106683	0.1	0.129305
5.108350	0.1	0.131954
5.110017	0.1	0.131731
5.111683	0.1	0.128839
5.113350	0.1	0.125412
5.115017	0.1	0.124848
5.116683	0.1	0.129044
5.118350	0.1	0.136625
5.120017	0.1	0.144341
5.121683	0.1	0.149305
5.123350	0.1	0.150627
5.125017	0.1	0.149710
5.126683	0.1	0.148294
5.128350	0.1	0.146832
5.130017	0.1	0.144886
5.131683	0.1	0.142246
5.133350	0.1	0.139619
5.135017	0.1	0.138083
5.136683	0.1	0.137873
5.138350	0.1	0.137938
5.140017	0.1	0.137049
5.141683	0.1	0.135191
5.143350	0.1	0.133514
5.145017	0.1	0.133002
5.146683	0.1	0.133533
5.148350	0.1	0.134432
5.150017	0.1	0.135372
5.151683	0.1	0.136481
5.153350	0.1	0.137873
5.155017	0.1	0.139070
5.156683	0.1	0.139419
5.158350	0.1	0.139549
5.160017	0.1	0.141296
5.161683	0.1	0.145426
5.163350	0.1	0.150613
5.165017	0.1	0.154460
5.166683	0.1	0.155023
5.168350	0.1	0.152383
5.170017	0.1	0.148681
5.171683	0.1	0.145957
5.173350	0.1	0.144476
5.175017	0.1	0.143340
5.176683	0.1	0.142166
5.178350	0.1	0.141715
5.180017	0.1	0.143037
5.181683	0.1	0.146348
5.183350	0.1	0.150627
5.185017	0.1	0.154278
5.186683	0.1	0.156271
5.188350	0.1	0.156872
5.190017	0.1	0.157175
5.191683	0.1	0.157733
5.193350	0.1	0.157827
5.195017	0.1	0.156690
5.196683	0.1	0.154790
5.198350	0.1	0.153189
5.200017	0.1	0.152532
5.201683	0.1	0.152732
5.203350	0.1	0.153445
5.205017	0.1	0.154707
5.206683	0.1	0.156416
5.208350	0.1	0.157547
5.210017	0.1	0.156830
5.211683	0.1	0.154120
5.213350	0.1	0.150464
5.215017	0.1	0.147112
5.216683	0.1	0.145165
5.218350	0.1	0.145286
5.220017	0.1	0.146618
5.221683	0.1	0.147051
5.223350	0.1	0.145552
5.225017	0.1	0.143182
5.226683	0.1	0.141421
5.228350	0.1	0.140802
5.230017	0.1	0.141305
5.231683	0.1	0.142572
5.233350	0.1	0.143652
5.235017	0.1	0.143456
5.236683	0.1	0.141701
5.238350	0.1	0.139242
5.240017	0.1	0.137379
5.241683	0.1	0.137398
5.243350	0.1	0.139656
5.245017	0.1	0.142786
5.246683	0.1	0.144951
5.248350	0.1	0.145561
5.250017	0.1	0.145268
5.251683	0.1	0.145114
5.253350	0.1	0.145738
5.255017	0.1	0.147047
5.256683	0.1	0.148797
5.258350	0.1	0.151256
5.260017	0.1	0.154497
5.261683	0.1	0.157473
5.263350	0.1	0.158278
5.265017	0.1	0.155354
5.266683	0.1	0.149240
5.268350	0.1	0.143205
5.270017	0.1	0.140653
5.271683	0.1	0.141528
5.273350	0.1	0.143112
5.275017	0.1	0.143964
5.276683	0.1	0.144676
5.278350	0.1	0.145664
5.280017	0.1	0.146669
5.281683	0.1	0.147643
5.283350	0.1	0.148672
5.285017	0.1	0.149817
5.286683	0.1	0.151289
5.288350	0.1	0.152807
5.290017	0.1	0.153370
5.291683	0.1	0.151880
5.293350	0.1	0.147820
5.295017	0.1	0.141864
5.296683	0.1	0.135801
5.298350	0.1	0.131568
5.300017	0.1	0.130259
5.301683	0.1	0.131992
5.303350	0.1	0.136402
5.305017	0.1	0.142795
5.306683	0.1	0.149808
5.308350	0.1	0.156090
5.310017	0.1	0.161370
5.311683	0.1	0.165799
5.313350	0.1	0.169002
5.315017	0.1	0.170474
5.316683	0.1	0.169985
5.318350	0.1	0.167536
5.320017	0.1	0.163671
5.321683	0.1	0.160136
5.323350	0.1	0.159717
5.325017	0.1	0.164062
5.326683	0.1	0.171601
5.328350	0.1	0.178507
5.330017	0.1	0.181780
5.331683	0.1	0.181478
5.333350	0.1	0.180081
5.335017	0.1	0.179643
5.336683	0.1	0.180220
5.338350	0.1	0.180760
5.340017	0.1	0.180346
5.341683	0.1	0.178884
5.343350	0.1	0.176984
5.345017	0.1	0.174968
5.346683	0.1	0.172746
5.348350	0.1	0.170893
5.350017	0.1	0.170330
5.351683	0.1	0.170525
5.353350	0.1	0.169496
5.355017	0.1	0.166073
5.356683	0.1	0.161133
5.358350	0.1	0.156369
5.360017	0.1	0.152830
5.361683	0.1	0.150539
5.363350	0.1	0.148914
5.365017	0.1	0.148066
5.366683	0.1	0.149431
5.368350	0.1	0.154157
5.370017	0.1	0.161314
5.371683	0.1	0.168881
5.373350	0.1	0.175727
5.375017	0.1	0.181664
5.376683	0.1	0.186157
5.378350	0.1	0.188188
5.380017	0.1	0.187331
5.381683	0.1	0.184039
5.383350	0.1	0.179778
5.385017	0.1	0.176947
5.386683	0.1	0.176923
5.388350	0.1	0.178535
5.390017	0.1	0.179433
5.391683	0.1	0.177971
5.393350	0.1	0.173915
5.395017	0.1	0.168537
5.396683	0.1	0.163442
5.398350	0.1	0.159265
5.400017	0.1	0.155922
5.401683	0.1	0.153785
5.403350	0.1	0.153841
5.405017	0.1	0.156485
5.406683	0.1	0.160965
5.408350	0.1	0.166544
5.410017	0.1	0.172793
5.411683	0.1	0.178427
5.413350	0.1	0.181710
5.415017	0.1	0.181673
5.416683	0.1	0.178558
5.418350	0.1	0.173459
5.420017	0.1	0.167456
5.421683	0.1	0.161338
5.423350	0.1	0.156178
5.425017	0.1	0.153151
5.426683	0.1	0.152648
5.428350	0.1	0.154278
5.430017	0.1	0.157515
5.431683	0.1	0.161864
5.433350	0.1	0.166963
5.435017	0.1	0.172490
5.436683	0.1	0.177603
5.438350	0.1	0.180644
5.440017	0.1	0.179829
5.441683	0.1	0.175103
5.443350	0.1	0.169114
5.445017	0.1	0.164998
5.446683	0.1	0.163778
5.448350	0.1	0.164495
5.450017	0.1	0.165133
5.451683	0.1	0.163717
5.453350	0.1	0.160108
5.455017	0.1	0.156169
5.456683	0.1	0.154106
5.458350	0.1	0.155349
5.460017	0.1	0.160127
5.461683	0.1	0.167140
5.463350	0.1	0.173729
5.465017	0.1	0.176942
5.466683	0.1	0.175182
5.468350	0.1	0.169128
5.470017	0.1	0.161086
5.471683	0.1	0.153556
5.473350	0.1	0.148765
5.475017	0.1	0.148639
5.476683	0.1	0.153431
5.478350	0.1	0.160374
5.480017	0.1	0.165375
5.481683	0.1	0.166083
5.483350	0.1	0.163224
5.485017	0.1	0.159633
5.486683	0.1	0.158232
5.488350	0.1	0.160453
5.490017	0.1	0.165813
5.491683	0.1	0.172141
5.493350	0.1	0.176877
5.495017	0.1	0.178441
5.496683	0.1	0.176425
5.498350	0.1	0.171484
5.500017	0.1	0.165249
5.501683	0.1	0.160183
5.503350	0.1	0.158837
5.505017	0.1	0.161743
5.506683	0.1	0.166465
5.508350	0.1	0.169715
5.510017	0.1	0.169752
5.511683	0.1	0.167028
5.513350	0.1	0.163177
5.515017	0.1	0.159414
5.516683	0.1	0.155936
5.518350	0.1	0.152835
5.520017	0.1	0.150572
5.521683	0.1	0.149203
5.523350	0.1	0.148248
5.525017	0.1	0.147461
5.526683	0.1	0.146818
5.528350	0.1	0.146390
5.530017	0.1	0.146753
5.531683	0.1	0.148658
5.533350	0.1	0.152048
5.535017	0.1	0.156239
5.536683	0.1	0.160723
5.538350	0.1	0.164527
5.540017	0.1	0.165966
5.541683	0.1	0.164080
5.543350	0.1	0.159801
5.545017	0.1	0.155377
5.546683	0.1	0.152783
5.548350	0.1	0.152295
5.550017	0.1	0.153231
5.551683	0.1	0.155531
5.553350	0.1	0.158758
5.555017	0.1	0.161026
5.556683	0.1	0.160965
5.558350	0.1	0.158926
5.560017	0.1	0.155806
5.561683	0.1	0.152541
5.563350	0.1	0.150092
5.565017	0.1	0.148504
5.566683	0.1	0.146632
5.568350	0.1	0.143833
5.570017	0.1	0.141198
5.571683	0.1	0.140611
5.573350	0.1	0.143237
5.575017	0.1	0.148658
5.576683	0.1	0.155196
5.578350	0.1	0.161245
5.580017	0.1	0.165529
5.581683	0.1	0.166614
5.583350	0.1	0.164066
5.585017	0.1	0.159647
5.586683	0.1	0.155871
5.588350	0.1	0.154022
5.590017	0.1	0.154185
5.591683	0.1	0.156346
5.593350	0.1	0.160425
5.595017	0.1	0.165091
5.596683	0.1	0.167587
5.598350	0.1	0.165901
5.600017	0.1	0.160895
5.601683	0.1	0.155233
5.603350	0.1	0.151084
5.605017	0.1	0.149840
5.606683	0.1	0.152271
5.608350	0.1	0.157771
5.610017	0.1	0.164215
5.611683	0.1	0.169114
5.613350	0.1	0.171256
5.615017	0.1	0.171484
5.616683	0.1	0.171424
5.618350	0.1	0.171722
5.620017	0.1	0.171973
5.621683	0.1	0.171675
5.623350	0.1	0.170670
5.625017	0.1	0.169245
5.626683	0.1	0.167522
5.628350	0.1	0.164770
5.630017	0.1	0.160080
5.631683	0.1	0.153515
5.633350	0.1	0.146148
5.635017	0.1	0.139228
5.636683	0.1	0.133668
5.638350	0.1	0.130082
5.640017	0.1	0.128835
5.641683	0.1	0.129961
5.643350	0.1	0.132876
5.645017	0.1	0.136388
5.646683	0.1	0.139442
5.648350	0.1	0.141985
5.650017	0.1	0.144667
5.651683	0.1	0.147582
5.653350	0.1	0.150008
5.655017	0.1	0.151177
5.656683	0.1	0.150469
5.658350	0.1	0.147596
5.660017	0.1	0.143196
5.661683	0.1	0.138776
5.663350	0.1	0.135824
5.665017	0.1	0.134706
5.666683	0.1	0.134259
5.668350	0.1	0.132807
5.670017	0.1	0.129761
5.671683	0.1	0.125905
5.673350	0.1	0.122669
5.675017	0.1	0.121635
5.676683	0.1	0.124010
5.678350	0.1	0.129654
5.680017	0.1	0.136602
5.681683	0.1	0.142152
5.683350	0.1	0.144239
5.685017	0.1	0.141682
5.686683	0.1	0.134842
5.688350	0.1	0.126483
5.690017	0.1	0.120802
5.691683	0.1	0.120830
5.693350	0.1	0.126557
5.695017	0.1	0.135093
5.696683	0.1	0.142204
5.698350	0.1	0.144867
5.700017	0.1	0.143298
5.701683	0.1	0.139941
5.703350	0.1	0.136807
5.705017	0.1	0.134511
5.706683	0.1	0.132928
5.708350	0.1	0.131172
5.710017	0.1	0.128103
5.711683	0.1	0.124029
5.713350	0.1	0.120876
5.715017	0.1	0.120196
5.716683	0.1	0.121724
5.718350	0.1	0.123838
5.720017	0.1	0.124932
5.721683	0.1	0.124173
5.723350	0.1	0.121878
5.725017	0.1	0.119386
5.726683	0.1	0.117789
5.728350	0.1	0.117091
5.730017	0.1	0.116653
5.731683	0.1	0.116099
5.733350	0.1	0.115619
5.735017	0.1	0.115279
5.736683	0.1	0.114501
5.738350	0.1	0.112527
5.740017	0.1	0.109025
5.741683	0.1	0.104532
5.743350	0.1	0.100923
5.745017	0.1	0.100653
5.746683	0.1	0.104206
5.748350	0.1	0.108937
5.750017	0.1	0.111507
5.751683	0.1	0.110506
5.753350	0.1	0.106241
5.755017	0.1	0.099586
5.756683	0.1	0.091847
5.758350	0.1	0.085211
5.760017	0.1	0.082469
5.761683	0.1	0.084895
5.763350	0.1	0.090478
5.765017	0.1	0.095353
5.766683	0.1	0.097216
5.768350	0.1	0.096774
5.770017	0.1	0.096103
5.771683	0.1	0.096206
5.773350	0.1	0.096322
5.775017	0.1	0.095256
5.776683	0.1	0.093081
5.778350	0.1	0.091353
5.780017	0.1	0.091833
5.781683	0.1	0.094804
5.783350	0.1	0.098106
5.785017	0.1	0.098948
5.786683	0.1	0.096965
5.788350	0.1	0.093780
5.790017	0.1	0.090236
5.791683	0.1	0.085752
5.793350	0.1	0.079954
5.795017	0.1	0.073719
5.796683	0.1	0.068359
5.798350	0.1	0.064741
5.800017	0.1	0.063488
5.801683	0.1	0.065216
5.803350	0.1	0.070394
5.805017	0.1	0.078715
5.806683	0.1	0.087880
5.808350	0.1	0.093793
5.810017	0.1	0.093565
5.811683	0.1	0.087596
5.813350	0.1	0.078799
5.815017	0.1	0.071186
5.816683	0.1	0.067875
5.818350	0.1	0.069109
5.820017	0.1	0.072555
5.821683	0.1	0.075307
5.823350	0.1	0.076024
5.825017	0.1	0.075623
5.826683	0.1	0.075232
5.828350	0.1	0.074618
5.830017	0.1	0.073579
5.831683	0.1	0.073076
5.833350	0.1	0.074040
5.835017	0.1	0.076429
5.836683	0.1	0.079996
5.838350	0.1	0.084350
5.840017	0.1	0.088206
5.841683	0.1	0.089840
5.843350	0.1	0.088587
5.845017	0.1	0.085314
5.846683	0.1	0.081384
5.848350	0.1	0.077509
5.850017	0.1	0.073640
5.851683	0.1	0.069640
5.853350	0.1	0.066068
5.855017	0.1	0.064368
5.856683	0.1	0.065342
5.858350	0.1	0.068070
5.860017	0.1	0.071130
5.861683	0.1	0.073728
5.863350	0.1	0.075693
5.865017	0.1	0.077463
5.866683	0.1	0.079847
5.868350	0.1	0.083512
5.870017	0.1	0.088625
5.871683	0.1	0.094040
5.873350	0.1	0.097603
5.875017	0.1	0.097756
5.876683	0.1	0.094315
5.878350	0.1	0.088108
5.880017	0.1	0.080261
5.881683	0.1	0.072191
5.883350	0.1	0.066035
5.885017	0.1	0.063498
5.886683	0.1	0.063842
5.888350	0.1	0.064508
5.890017	0.1	0.063842
5.891683	0.1	0.062482
5.893350	0.1	0.062138
5.895017	0.1	0.063381
5.896683	0.1	0.064783
5.898350	0.1	0.064531
5.900017	0.1	0.062347
5.901683	0.1	0.059055
5.903350	0.1	0.055558
5.905017	0.1	0.053127
5.906683	0.1	0.052731
5.908350	0.1	0.053677
5.910017	0.1	0.054715
5.911683	0.1	0.055875
5.913350	0.1	0.057844
5.915017	0.1	0.060312
5.916683	0.1	0.061672
5.918350	0.1	0.060662
5.920017	0.1	0.058375
5.921683	0.1	0.057099
5.923350	0.1	0.057500
5.925017	0.1	0.058808
5.926683	0.1	0.060364
5.928350	0.1	0.061579
5.930017	0.1	0.061980
5.931683	0.1	0.061695
5.933350	0.1	0.060950
5.935017	0.1	0.059768
5.936683	0.1	0.058403
5.938350	0.1	0.057500
5.940017	0.1	0.057714
5.941683	0.1	0.058841
5.943350	0.1	0.059567
5.945017	0.1	0.058534
5.946683	0.1	0.055670
5.948350	0.1	0.052443
5.950017	0.1	0.050827
5.951683	0.1	0.051823
5.953350	0.1	0.054510
5.955017	0.1	0.056783
5.956683	0.1	0.057300
5.958350	0.1	0.056778
5.960017	0.1	0.057300
5.961683	0.1	0.059661
5.963350	0.1	0.061952
5.965017	0.1	0.061826
5.966683	0.1	0.059372
5.968350	0.1	0.056601
5.970017	0.1	0.054538
5.971683	0.1	0.052052
5.973350	0.1	0.048014
5.975017	0.1	0.043246
5.976683	0.1	0.040038
5.978350	0.1	0.040438
5.980017	0.1	0.044778
5.981683	0.1	0.051362
5.983350	0.1	0.057537
5.985017	0.1	0.060727
5.986683	0.1	0.059581
5.988350	0.1	0.055158
5.990017	0.1	0.049784
5.991683	0.1	0.044499
5.993350	0.1	0.039204
5.995017	0.1	0.034715
5.996683	0.1	0.032601
5.998350	0.1	0.033570
6.000017	0.1	0.037230
6.001683	0.1	0.042673
6.003350	0.1	0.048117
6.005017	0.1	0.051144
6.006683	0.1	0.050655
6.008350	0.1	0.047907
6.010017	0.1	0.045337
6.011683	0.1	0.044936
6.013350	0.1	0.047055
6.015017	0.1	0.050166
6.016683	0.1	0.052550
6.018350	0.1	0.053924
6.020017	0.1	0.054641
6.021683	0.1	0.054212
6.023350	0.1	0.051823
6.025017	0.1	0.048024
6.026683	0.1	0.044904
6.028350	0.1	0.044242
6.030017	0.1	0.045914
6.031683	0.1	0.048135
6.033350	0.1	0.048894
6.035017	0.1	0.047321
6.036683	0.1	0.043907
6.038350	0.1	0.040205
6.040017	0.1	0.038706
6.041683	0.1	0.041784
6.043350	0.1	0.049546
6.045017	0.1	0.058692
6.046683	0.1	0.064797
6.048350	0.1	0.065598
6.050017	0.1	0.061868
6.051683	0.1	0.056140
6.053350	0.1	0.051232
6.055017	0.1	0.048843
6.056683	0.1	0.048741
6.058350	0.1	0.049439
6.060017	0.1	0.049910
6.061683	0.1	0.050366
6.063350	0.1	0.051288
6.065017	0.1	0.052275
6.066683	0.1	0.052601
6.068350	0.1	0.052336
6.070017	0.1	0.052210
6.071683	0.1	0.052601
6.073350	0.1	0.053216
6.075017	0.1	0.053318
6.076683	0.1	0.052084
6.078350	0.1	0.049528
6.080017	0.1	0.046524
6.081683	0.1	0.043800
6.083350	0.1	0.041686
6.085017	0.1	0.040610
6.086683	0.1	0.040750
6.088350	0.1	0.041700
6.090017	0.1	0.043171
6.091683	0.1	0.045388
6.093350	0.1	0.047637
6.095017	0.1	0.048019
6.096683	0.1	0.045961
6.098350	0.1	0.043586
6.100017	0.1	0.043544
6.101683	0.1	0.046291
6.103350	0.1	0.050077
6.105017	0.1	0.052704
6.106683	0.1	0.052727
6.108350	0.1	0.050138
6.110017	0.1	0.046655
6.111683	0.1	0.044508
6.113350	0.1	0.044834
6.115017	0.1	0.047069
6.116683	0.1	0.049332
6.118350	0.1	0.049914
6.120017	0.1	0.048876
6.121683	0.1	0.047823
6.123350	0.1	0.047702
6.125017	0.1	0.047567
6.126683	0.1	0.045681
6.128350	0.1	0.041299
6.130017	0.1	0.035465
6.131683	0.1	0.030454
6.133350	0.1	0.028382
6.135017	0.1	0.029923
6.136683	0.1	0.033774
6.138350	0.1	0.037588
6.140017	0.1	0.040121
6.141683	0.1	0.041826
6.143350	0.1	0.043744
6.145017	0.1	0.046422
6.146683	0.1	0.048978
6.148350	0.1	0.049430
6.150017	0.1	0.046506
6.151683	0.1	0.041276
6.153350	0.1	0.037085
6.155017	0.1	0.036927
6.156683	0.1	0.040578
6.158350	0.1	0.044890
6.160017	0.1	0.046357
6.161683	0.1	0.043763
6.163350	0.1	0.039171
6.165017	0.1	0.035893
6.166683	0.1	0.035805
6.168350	0.1	0.038743
6.170017	0.1	0.043083
6.171683	0.1	0.046347
6.173350	0.1	0.046846
6.175017	0.1	0.045318
6.176683	0.1	0.044084
6.178350	0.1	0.044825
6.180017	0.1	0.047390
6.181683	0.1	0.049858
6.183350	0.1	0.050031
6.185017	0.1	0.047535
6.186683	0.1	0.044042
6.188350	0.1	0.041346
6.190017	0.1	0.039926
6.191683	0.1	0.039390
6.193350	0.1	0.039353
6.195017	0.1	0.039805
6.196683	0.1	0.041085
6.198350	0.1	0.043469
6.200017	0.1	0.046780
6.201683	0.1	0.050082
6.203350	0.1	0.051958
6.205017	0.1	0.051539
6.206683	0.1	0.049691
6.208350	0.1	0.048676
6.210017	0.1	0.050222
6.211683	0.1	0.054026
6.213350	0.1	0.057798
6.215017	0.1	0.058771
6.216683	0.1	0.055428
6.218350	0.1	0.048680
6.220017	0.1	0.041774
6.221683	0.1	0.037989
6.223350	0.1	0.037611
6.225017	0.1	0.038361
6.226683	0.1	0.039274
6.228350	0.1	0.041663
6.230017	0.1	0.045849
6.231683	0.1	0.049938
6.233350	0.1	0.051991
6.235017	0.1	0.051605
6.236683	0.1	0.049607
6.238350	0.1	0.047362
6.240017	0.1	0.046343
6.241683	0.1	0.047367
6.243350	0.1	0.049584
6.245017	0.1	0.050655
6.246683	0.1	0.048899
6.248350	0.1	0.045248
6.250017	0.1	0.042608
6.251683	0.1	0.043493
6.253350	0.1	0.048340
6.255017	0.1	0.055167
6.256683	0.1	0.060997
6.258350	0.1	0.063898
6.260017	0.1	0.063558
6.261683	0.1	0.060834
6.263350	0.1	0.057253
6.265017	0.1	0.054156
6.266683	0.1	0.051837
6.268350	0.1	0.049933
6.270017	0.1	0.048792
6.271683	0.1	0.049891
6.273350	0.1	0.054208
6.275017	0.1	0.060298
6.276683	0.1	0.064992
6.278350	0.1	0.065747
6.280017	0.1	0.061910
6.281683	0.1	0.055390
6.283350	0.1	0.050031
6.285017	0.1	0.048215
6.286683	0.1	0.048531
6.288350	0.1	0.048080
6.290017	0.1	0.045993
6.291683	0.1	0.044070
6.293350	0.1	0.044815
6.295017	0.1	0.048992
6.296683	0.1	0.054711
6.298350	0.1	0.059139
6.300017	0.1	0.061039
6.301683	0.1	0.061062
6.303350	0.1	0.060191
6.305017	0.1	0.058874
6.306683	0.1	0.057365
6.308350	0.1	0.056406
6.310017	0.1	0.056671
6.311683	0.1	0.057351
6.313350	0.1	0.056769
6.315017	0.1	0.054622
6.316683	0.1	0.052489
6.318350	0.1	0.052489
6.320017	0.1	0.056294
6.321683	0.1	0.064126
6.323350	0.1	0.074073
6.325017	0.1	0.082618
6.326683	0.1	0.086445
6.328350	0.1	0.084741
6.330017	0.1	0.079973
6.331683	0.1	0.075735
6.333350	0.1	0.074124
6.335017	0.1	0.074869
6.336683	0.1	0.076173
6.338350	0.1	0.076406
6.340017	0.1	0.075670
6.341683	0.1	0.075586
6.343350	0.1	0.077258
6.345017	0.1	0.079265
6.346683	0.1	0.078618
6.348350	0.1	0.073807
6.350017	0.1	0.065658
6.351683	0.1	0.056243
6.353350	0.1	0.048270
6.355017	0.1	0.044466
6.356683	0.1	0.046040
6.358350	0.1	0.051316
6.360017	0.1	0.056522
6.361683	0.1	0.058790
6.363350	0.1	0.058301
6.365017	0.1	0.057463
6.366683	0.1	0.058077
6.368350	0.1	0.059726
6.370017	0.1	0.061244
6.371683	0.1	0.062482
6.373350	0.1	0.064163
6.375017	0.1	0.066748
6.376683	0.1	0.069640
6.378350	0.1	0.071782
6.380017	0.1	0.072937
6.381683	0.1	0.073807
6.383350	0.1	0.074985
6.385017	0.1	0.076061
6.386683	0.1	0.075828
6.388350	0.1	0.073505
6.390017	0.1	0.069593
6.391683	0.1	0.065360
6.393350	0.1	0.061984
6.395017	0.1	0.059963
6.396683	0.1	0.058822
6.398350	0.1	0.058031
6.400017	0.1	0.058161
6.401683	0.1	0.059791
6.403350	0.1	0.061723
6.405017	0.1	0.062138
6.406683	0.1	0.060843
6.408350	0.1	0.059600
6.410017	0.1	0.060392
6.411683	0.1	0.063772
6.413350	0.1	0.069002
6.415017	0.1	0.074646
6.416683	0.1	0.078920
6.418350	0.1	0.080601
6.420017	0.1	0.080033
6.421683	0.1	0.078888
6.423350	0.1	0.078911
6.425017	0.1	0.080732
6.426683	0.1	0.083921
6.428350	0.1	0.087479
6.430017	0.1	0.089565
6.431683	0.1	0.088555
6.433350	0.1	0.085034
6.435017	0.1	0.081179
6.436683	0.1	0.078348
6.438350	0.1	0.076415
6.440017	0.1	0.075111
6.441683	0.1	0.074529
6.443350	0.1	0.074035
6.445017	0.1	0.072289
6.446683	0.1	0.069076
6.448350	0.1	0.066156
6.450017	0.1	0.066147
6.451683	0.1	0.070389
6.453350	0.1	0.077239
6.455017	0.1	0.082403
6.456683	0.1	0.081901
6.458350	0.1	0.075409
6.460017	0.1	0.066734
6.461683	0.1	0.060843
6.463350	0.1	0.060727
6.465017	0.1	0.066040
6.466683	0.1	0.073300
6.468350	0.1	0.078036
6.470017	0.1	0.078096
6.471683	0.1	0.074906
6.473350	0.1	0.071116
6.475017	0.1	0.067870
6.476683	0.1	0.065099
6.478350	0.1	0.062976
6.480017	0.1	0.061649
6.481683	0.1	0.060867
6.483350	0.1	0.060936
6.485017	0.1	0.063195
6.486683	0.1	0.068410
6.488350	0.1	0.075051
6.490017	0.1	0.079889
6.491683	0.1	0.080452
6.493350	0.1	0.076583
6.495017	0.1	0.070143
6.496683	0.1	0.063735
6.498350	0.1	0.059223
6.500017	0.1	0.057188
6.501683	0.1	0.057258
6.503350	0.1	0.058287
6.505017	0.1	0.058720
6.506683	0.1	0.057630
6.508350	0.1	0.055502
6.510017	0.1	0.053486
6.511683	0.1	0.052126
6.513350	0.1	0.051446
6.515017	0.1	0.051875
6.516683	0.1	0.053644
6.518350	0.1	0.055549
6.520017	0.1	0.056070
6.521683	0.1	0.055525
6.523350	0.1	0.055660
6.525017	0.1	0.057821
6.526683	0.1	0.062189
6.528350	0.1	0.067763
6.530017	0.1	0.073039
6.531683	0.1	0.076890
6.533350	0.1	0.078715
6.535017	0.1	0.078701
6.536683	0.1	0.077989
6.538350	0.1	0.077696
6.540017	0.1	0.078054
6.541683	0.1	0.078669
6.543350	0.1	0.079242
6.545017	0.1	0.079847
6.546683	0.1	0.080229
6.548350	0.1	0.079768
6.550017	0.1	0.078389
6.551683	0.1	0.076923
6.553350	0.1	0.076583
6.555017	0.1	0.078101
6.556683	0.1	0.081640
6.558350	0.1	0.087353
6.560017	0.1	0.094916
6.561683	0.1	0.102832
6.563350	0.1	0.109142
6.565017	0.1	0.112639
6.566683	0.1	0.112983
6.568350	0.1	0.110031
6.570017	0.1	0.104182
6.571683	0.1	0.097570
6.573350	0.1	0.093272
6.575017	0.1	0.092657
6.576683	0.1	0.094636
6.578350	0.1	0.097654
6.580017	0.1	0.100676
6.581683	0.1	0.102408
6.583350	0.1	0.101947
6.585017	0.1	0.100648
6.586683	0.1	0.101398
6.588350	0.1	0.105933
6.590017	0.1	0.113798
6.591683	0.1	0.123349
6.593350	0.1	0.132942
6.595017	0.1	0.141277
6.596683	0.1	0.147359
6.598350	0.1	0.150255
6.600017	0.1	0.149338
6.601683	0.1	0.145622
6.603350	0.1	0.142078
6.605017	0.1	0.141170
6.606683	0.1	0.143051
6.608350	0.1	0.146469
6.610017	0.1	0.149743
6.611683	0.1	0.151349
6.613350	0.1	0.150851
6.615017	0.1	0.148746
6.616683	0.1	0.145379
6.618350	0.1	0.141151
6.620017	0.1	0.137277
6.621683	0.1	0.135517
6.623350	0.1	0.136956
6.625017	0.1	0.141119
6.626683	0.1	0.146395
6.628350	0.1	0.151559
6.630017	0.1	0.157151
6.631683	0.1	0.164588
6.633350	0.1	0.173748
6.635017	0.1	0.182968
6.636683	0.1	0.190316
6.638350	0.1	0.194320
6.640017	0.1	0.195107
6.641683	0.1	0.194581
6.643350	0.1	0.194735
6.645017	0.1	0.196397
6.646683	0.1	0.199582
6.648350	0.1	0.203885
6.650017	0.1	0.208309
6.651683	0.1	0.211410
6.653350	0.1	0.212416
6.655017	0.1	0.212020
6.656683	0.1	0.211783
6.658350	0.1	0.212453
6.660017	0.1	0.213441
6.661683	0.1	0.214758
6.663350	0.1	0.217832
6.665017	0.1	0.223350
6.666683	0.1	0.230181
6.668350	0.1	0.236193
6.670017	0.1	0.239434
6.671683	0.1	0.239653
6.673350	0.1	0.238698
6.675017	0.1	0.239066
6.676683	0.1	0.242037
6.678350	0.1	0.246693
6.680017	0.1	0.250498
6.681683	0.1	0.251848
6.683350	0.1	0.251760
6.685017	0.1	0.252104
6.686683	0.1	0.253064
6.688350	0.1	0.253334
6.690017	0.1	0.252025
6.691683	0.1	0.249832
6.693350	0.1	0.248621
6.695017	0.1	0.250270
6.696683	0.1	0.255639
6.698350	0.1	0.264165
6.700017	0.1	0.273976
6.701683	0.1	0.282112
6.703350	0.1	0.285939
6.705017	0.1	0.285204
6.706683	0.1	0.281879
6.708350	0.1	0.278167
6.710017	0.1	0.275290
6.711683	0.1	0.273571
6.713350	0.1	0.272458
6.715017	0.1	0.270838
6.716683	0.1	0.268547
6.718350	0.1	0.267029
6.720017	0.1	0.267667
6.721683	0.1	0.270288
6.723350	0.1	0.273264
6.725017	0.1	0.274540
6.726683	0.1	0.273022
6.728350	0.1	0.270163
6.730017	0.1	0.269585
6.731683	0.1	0.273753
6.733350	0.1	0.281581
6.735017	0.1	0.289939
6.736683	0.1	0.296091
6.738350	0.1	0.298349
6.740017	0.1	0.295849
6.741683	0.1	0.288570
6.743350	0.1	0.277627
6.745017	0.1	0.265716
6.746683	0.1	0.256537
6.748350	0.1	0.252267
6.750017	0.1	0.251974
6.751683	0.1	0.253282
6.753350	0.1	0.254954
6.755017	0.1	0.257366
6.756683	0.1	0.260645
6.758350	0.1	0.263830
6.760017	0.1	0.265907
6.761683	0.1	0.266526
6.763350	0.1	0.266214
6.765017	0.1	0.265879
6.766683	0.1	0.265776
6.768350	0.1	0.265245
6.770017	0.1	0.263508
6.771683	0.1	0.260994
6.773350	0.1	0.259606
6.775017	0.1	0.260905
6.776683	0.1	0.264491
6.778350	0.1	0.268510
6.780017	0.1	0.271066
6.781683	0.1	0.271117
6.783350	0.1	0.268491
6.785017	0.1	0.263895
6.786683	0.1	0.258889
6.788350	0.1	0.255113
6.790017	0.1	0.253641
6.791683	0.1	0.254833
6.793350	0.1	0.258316
6.795017	0.1	0.262964
6.796683	0.1	0.266894
6.798350	0.1	0.268104
6.800017	0.1	0.266079
6.801683	0.1	0.262284
6.803350	0.1	0.258768
6.805017	0.1	0.256738
6.806683	0.1	0.255853
6.808350	0.1	0.254735
6.810017	0.1	0.252831
6.811683	0.1	0.251355
6.813350	0.1	0.252011
6.815017	0.1	0.255699
6.816683	0.1	0.262526
6.818350	0.1	0.271141
6.820017	0.1	0.278186
6.821683	0.1	0.280384
6.823350	0.1	0.277204
6.825017	0.1	0.270922
6.826683	0.1	0.264463
6.828350	0.1	0.259602
6.830017	0.1	0.257166
6.831683	0.1	0.257511
6.833350	0.1	0.260151
6.835017	0.1	0.264002
6.836683	0.1	0.267979
6.838350	0.1	0.271234
6.840017	0.1	0.273245
6.841683	0.1	0.273618
6.843350	0.1	0.272449
6.845017	0.1	0.270805
6.846683	0.1	0.269776
6.848350	0.1	0.269646
6.850017	0.1	0.270051
6.851683	0.1	0.269939
6.853350	0.1	0.267574
6.855017	0.1	0.261897
6.856683	0.1	0.254144
6.858350	0.1	0.247578
6.860017	0.1	0.245320
6.861683	0.1	0.248002
6.863350	0.1	0.253236
6.865017	0.1	0.257627
6.866683	0.1	0.259783
6.868350	0.1	0.260710
6.870017	0.1	0.261613
6.871683	0.1	0.262712
6.873350	0.1	0.263886
6.875017	0.1	0.264957
6.876683	0.1	0.265450
6.878350	0.1	0.264584
6.880017	0.1	0.262023
6.881683	0.1	0.258684
6.883350	0.1	0.256179
6.885017	0.1	0.255397
6.886683	0.1	0.256514
6.888350	0.1	0.259569
6.890017	0.1	0.263592
6.891683	0.1	0.266130
6.893350	0.1	0.265124
6.895017	0.1	0.260714
6.896683	0.1	0.255206
6.898350	0.1	0.251741
6.900017	0.1	0.252090
6.901683	0.1	0.255117
6.903350	0.1	0.257865
6.905017	0.1	0.258414
6.906683	0.1	0.257473
6.908350	0.1	0.256905
6.910017	0.1	0.257613
6.911683	0.1	0.259122
6.913350	0.1	0.260421
6.915017	0.1	0.261008
6.916683	0.1	0.261054
6.918350	0.1	0.260863
6.920017	0.1	0.260868
6.921683	0.1	0.261655
6.923350	0.1	0.263425
6.925017	0.1	0.265837
6.926683	0.1	0.268500
6.928350	0.1	0.270968
6.930017	0.1	0.272384
6.931683	0.1	0.271634
6.933350	0.1	0.268049
6.935017	0.1	0.262251
6.936683	0.1	0.256156
6.938350	0.1	0.252142
6.940017	0.1	0.251816
6.941683	0.1	0.254791
6.943350	0.1	0.259080
6.945017	0.1	0.262838
6.946683	0.1	0.265217
6.948350	0.1	0.266200
6.950017	0.1	0.266065
6.951683	0.1	0.264882
6.953350	0.1	0.262852
6.955017	0.1	0.260985
6.956683	0.1	0.260291
6.958350	0.1	0.260482
6.960017	0.1	0.260435
6.961683	0.1	0.259676
6.963350	0.1	0.258731
6.965017	0.1	0.258093
6.966683	0.1	0.257767
6.968350	0.1	0.257981
6.970017	0.1	0.259196
6.971683	0.1	0.261189
6.973350	0.1	0.262987
6.975017	0.1	0.263476
6.976683	0.1	0.262116
6.978350	0.1	0.259685
6.980017	0.1	0.258056
6.981683	0.1	0.258083
6.983350	0.1	0.258661
6.985017	0.1	0.258470
6.986683	0.1	0.257329
6.988350	0.1	0.255825
6.990017	0.1	0.255210
6.991683	0.1	0.257129
6.993350	0.1	0.262051
6.995017	0.1	0.268621
6.996683	0.1	0.274875
6.998350	0.1	0.279308
7.000017	0.1	0.280780
7.001683	0.1	0.278521
7.003350	0.1	0.272868
7.005017	0.1	0.265995
7.006683	0.1	0.261082
7.008350	0.1	0.259825
7.010017	0.1	0.261194
7.011683	0.1	0.262619
7.013350	0.1	0.261930
7.015017	0.1	0.259122
7.016683	0.1	0.256910
7.018350	0.1	0.258698
7.020017	0.1	0.265264
7.021683	0.1	0.273474
7.023350	0.1	0.278666
7.025017	0.1	0.278382
7.026683	0.1	0.273925
7.028350	0.1	0.268896
7.030017	0.1	0.266465
7.031683	0.1	0.267229
7.033350	0.1	0.269529
7.035017	0.1	0.271373
7.036683	0.1	0.271471
7.038350	0.1	0.269194
7.040017	0.1	0.264682
7.041683	0.1	0.259131
7.043350	0.1	0.254302
7.045017	0.1	0.251643
7.046683	0.1	0.251760
7.048350	0.1	0.254302
7.050017	0.1	0.258479
7.051683	0.1	0.263886
7.053350	0.1	0.270638
7.055017	0.1	0.278447
7.056683	0.1	0.286074
7.058350	0.1	0.292035
7.060017	0.1	0.295807
7.061683	0.1	0.297888
7.063350	0.1	0.298647
7.065017	0.1	0.297534
7.066683	0.1	0.293478
7.068350	0.1	0.286275
7.070017	0.1	0.277995
7.071683	0.1	0.271830
7.073350	0.1	0.269148
7.075017	0.1	0.269311
7.076683	0.1	0.271415
7.078350	0.1	0.274698
7.080017	0.1	0.278261
7.081683	0.1	0.280999
7.083350	0.1	0.281646
7.085017	0.1	0.279243
7.086683	0.1	0.274023
7.088350	0.1	0.268305
7.090017	0.1	0.265897
7.091683	0.1	0.269478
7.093350	0.1	0.278056
7.095017	0.1	0.287192
7.096683	0.1	0.292379
7.098350	0.1	0.292147
7.100017	0.1	0.287830
7.101683	0.1	0.281720
7.103350	0.1	0.275956
7.105017	0.1	0.272230
7.106683	0.1	0.271611
7.108350	0.1	0.274349
7.110017	0.1	0.279197
7.111683	0.1	0.283206
7.113350	0.1	0.283932
7.115017	0.1	0.281828
7.116683	0.1	0.279862
7.118350	0.1	0.281380
7.120017	0.1	0.287592
7.121683	0.1	0.296463
7.123350	0.1	0.304375
7.125017	0.1	0.308701
7.126683	0.1	0.308231
7.128350	0.1	0.302768
7.130017	0.1	0.294293
7.131683	0.1	0.287439
7.133350	0.1	0.286587
7.135017	0.1	0.292002
7.136683	0.1	0.299565
7.138350	0.1	0.304431
7.140017	0.1	0.304580
7.141683	0.1	0.301604
7.143350	0.1	0.299127
7.145017	0.1	0.299658
7.146683	0.1	0.302703
7.148350	0.1	0.306251
7.150017	0.1	0.309031
7.151683	0.1	0.310754
7.153350	0.1	0.311192
7.155017	0.1	0.310200
7.156683	0.1	0.307993
7.158350	0.1	0.305176
7.160017	0.1	0.302433
7.161683	0.1	0.300086
7.163350	0.1	0.297949
7.165017	0.1	0.295658
7.166683	0.1	0.293255
7.168350	0.1	0.291718
7.170017	0.1	0.292449
7.171683	0.1	0.295681
7.173350	0.1	0.299742
7.175017	0.1	0.302545
7.176683	0.1	0.303495
7.178350	0.1	0.303313
7.180017	0.1	0.302875
7.181683	0.1	0.303118
7.183350	0.1	0.304636
7.185017	0.1	0.306466
7.186683	0.1	0.306489
7.188350	0.1	0.303430
7.190017	0.1	0.298065
7.191683	0.1	0.293059
7.193350	0.1	0.291285
7.195017	0.1	0.293572
7.196683	0.1	0.298251
7.198350	0.1	0.302563
7.200017	0.1	0.304412
7.201683	0.1	0.303127
7.203350	0.1	0.299178
7.205017	0.1	0.293595
7.206683	0.1	0.287257
7.208350	0.1	0.281213
7.210017	0.1	0.276952
7.211683	0.1	0.275210
7.213350	0.1	0.275481
7.215017	0.1	0.276831
7.216683	0.1	0.278382
7.218350	0.1	0.279872
7.220017	0.1	0.281921
7.221683	0.1	0.284608
7.223350	0.1	0.286372
7.225017	0.1	0.285371
7.226683	0.1	0.281916
7.228350	0.1	0.278326
7.230017	0.1	0.276519
7.231683	0.1	0.276738
7.233350	0.1	0.277730
7.235017	0.1	0.277241
7.236683	0.1	0.273581
7.238350	0.1	0.267304
7.240017	0.1	0.260822
7.241683	0.1	0.256752
7.243350	0.1	0.256686
7.245017	0.1	0.260444
7.246683	0.1	0.266209
7.248350	0.1	0.271769
7.250017	0.1	0.275471
7.251683	0.1	0.276538
7.253350	0.1	0.274666
7.255017	0.1	0.269595
7.256683	0.1	0.261934
7.258350	0.1	0.253809
7.260017	0.1	0.247359
7.261683	0.1	0.243080
7.263350	0.1	0.240747
7.265017	0.1	0.240756
7.266683	0.1	0.243215
7.268350	0.1	0.246884
7.270017	0.1	0.250246
7.271683	0.1	0.252388
7.273350	0.1	0.252565
7.275017	0.1	0.250395
7.276683	0.1	0.246409
7.278350	0.1	0.241837
7.280017	0.1	0.238325
7.281683	0.1	0.237478
7.283350	0.1	0.240142
7.285017	0.1	0.245492
7.286683	0.1	0.250712
7.288350	0.1	0.252659
7.290017	0.1	0.250097
7.291683	0.1	0.243830
7.293350	0.1	0.235871
7.295017	0.1	0.228812
7.296683	0.1	0.224533
7.298350	0.1	0.222730
7.300017	0.1	0.221580
7.301683	0.1	0.220062
7.303350	0.1	0.218656
7.305017	0.1	0.218293
7.306683	0.1	0.219359
7.308350	0.1	0.221264
7.310017	0.1	0.222945
7.311683	0.1	0.223783
7.313350	0.1	0.223764
7.315017	0.1	0.223098
7.316683	0.1	0.221995
7.318350	0.1	0.220486
7.320017	0.1	0.218488
7.321683	0.1	0.216197
7.323350	0.1	0.214106
7.325017	0.1	0.212956
7.326683	0.1	0.213352
7.328350	0.1	0.214474
7.330017	0.1	0.214246
7.331683	0.1	0.211773
7.333350	0.1	0.208789
7.335017	0.1	0.207950
7.336683	0.1	0.210064
7.338350	0.1	0.213562
7.340017	0.1	0.215978
7.341683	0.1	0.215573
7.343350	0.1	0.212188
7.345017	0.1	0.207173
7.346683	0.1	0.202609
7.348350	0.1	0.200421
7.350017	0.1	0.200951
7.351683	0.1	0.202106
7.353350	0.1	0.201254
7.355017	0.1	0.197608
7.356683	0.1	0.192109
7.358350	0.1	0.186362
7.360017	0.1	0.182264
7.361683	0.1	0.180774
7.363350	0.1	0.180751
7.365017	0.1	0.180332
7.366683	0.1	0.178884
7.368350	0.1	0.177282
7.370017	0.1	0.177007
7.371683	0.1	0.178521
7.373350	0.1	0.181035
7.375017	0.1	0.184136
7.376683	0.1	0.187908
7.378350	0.1	0.191191
7.380017	0.1	0.191904
7.381683	0.1	0.189287
7.383350	0.1	0.184518
7.385017	0.1	0.179778
7.386683	0.1	0.177394
7.388350	0.1	0.178502
7.390017	0.1	0.182227
7.391683	0.1	0.186283
7.393350	0.1	0.188546
7.395017	0.1	0.189035
7.396683	0.1	0.189794
7.398350	0.1	0.192062
7.400017	0.1	0.194712
7.401683	0.1	0.195918
7.403350	0.1	0.195242
7.405017	0.1	0.193794
7.406683	0.1	0.192709
7.408350	0.1	0.192160
7.410017	0.1	0.192137
7.411683	0.1	0.192709
7.413350	0.1	0.192877
7.415017	0.1	0.191247
7.416683	0.1	0.188244
7.418350	0.1	0.186213
7.420017	0.1	0.186665
7.421683	0.1	0.188807
7.423350	0.1	0.191396
7.425017	0.1	0.194418
7.426683	0.1	0.198064
7.428350	0.1	0.201422
7.430017	0.1	0.202740
7.431683	0.1	0.200570
7.433350	0.1	0.194702
7.435017	0.1	0.186558
7.436683	0.1	0.178302
7.438350	0.1	0.171596
7.440017	0.1	0.167550
7.441683	0.1	0.166567
7.443350	0.1	0.167447
7.445017	0.1	0.168309
7.446683	0.1	0.169077
7.448350	0.1	0.171405
7.450017	0.1	0.175848
7.451683	0.1	0.180714
7.453350	0.1	0.183727
7.455017	0.1	0.183615
7.456683	0.1	0.180393
7.458350	0.1	0.175247
7.460017	0.1	0.170218
7.461683	0.1	0.167252
7.463350	0.1	0.167210
7.465017	0.1	0.169636
7.466683	0.1	0.173482
7.468350	0.1	0.178143
7.470017	0.1	0.183438
7.471683	0.1	0.188695
7.473350	0.1	0.192602
7.475017	0.1	0.194139
7.476683	0.1	0.193096
7.478350	0.1	0.189869
7.480017	0.1	0.184965
7.481683	0.1	0.178618
7.483350	0.1	0.171363
7.485017	0.1	0.164909
7.486683	0.1	0.160872
7.488350	0.1	0.159433
7.490017	0.1	0.159992
7.491683	0.1	0.161650
7.493350	0.1	0.163098
7.495017	0.1	0.163415
7.496683	0.1	0.162916
7.498350	0.1	0.163056
7.500017	0.1	0.165086
7.501683	0.1	0.168458
7.503350	0.1	0.170930
7.505017	0.1	0.170753
7.506683	0.1	0.168364
7.508350	0.1	0.165598
7.510017	0.1	0.163931
7.511683	0.1	0.163573
7.513350	0.1	0.163489
7.515017	0.1	0.162222
7.516683	0.1	0.159116
7.518350	0.1	0.155056
7.520017	0.1	0.152052
7.521683	0.1	0.151489
7.523350	0.1	0.152886
7.525017	0.1	0.154753
7.526683	0.1	0.156080
7.528350	0.1	0.156746
7.530017	0.1	0.156933
7.531683	0.1	0.157007
7.533350	0.1	0.157468
7.535017	0.1	0.157771
7.536683	0.1	0.156136
7.538350	0.1	0.151852
7.540017	0.1	0.146814
7.541683	0.1	0.143736
7.543350	0.1	0.143428
7.545017	0.1	0.144551
7.546683	0.1	0.145282
7.548350	0.1	0.144970
7.550017	0.1	0.144388
7.551683	0.1	0.144388
7.553350	0.1	0.145198
7.555017	0.1	0.147168
7.556683	0.1	0.150632
7.558350	0.1	0.154576
7.560017	0.1	0.156593
7.561683	0.1	0.154856
7.563350	0.1	0.149710
7.565017	0.1	0.143121
7.566683	0.1	0.137258
7.568350	0.1	0.134078
7.570017	0.1	0.134744
7.571683	0.1	0.138483
7.573350	0.1	0.142632
7.575017	0.1	0.144616
7.576683	0.1	0.143792
7.578350	0.1	0.141216
7.580017	0.1	0.138683
7.581683	0.1	0.138031
7.583350	0.1	0.139861
7.585017	0.1	0.142758
7.586683	0.1	0.144872
7.588350	0.1	0.145892
7.590017	0.1	0.147140
7.591683	0.1	0.150157
7.593350	0.1	0.154995
7.595017	0.1	0.159880
7.596683	0.1	0.162548
7.598350	0.1	0.161738
7.600017	0.1	0.157873
7.601683	0.1	0.153128
7.603350	0.1	0.150264
7.605017	0.1	0.150609
7.606683	0.1	0.153012
7.608350	0.1	0.154977
7.610017	0.1	0.155033
7.611683	0.1	0.153929
7.613350	0.1	0.153431
7.615017	0.1	0.154325
7.616683	0.1	0.155633
7.618350	0.1	0.155759
7.620017	0.1	0.153868
7.621683	0.1	0.150381
7.623350	0.1	0.147084
7.625017	0.1	0.146157
7.626683	0.1	0.147815
7.628350	0.1	0.149440
7.630017	0.1	0.148225
7.631683	0.1	0.144350
7.633350	0.1	0.140551
7.635017	0.1	0.139168
7.636683	0.1	0.140546
7.638350	0.1	0.143531
7.640017	0.1	0.146241
7.641683	0.1	0.146893
7.643350	0.1	0.145030
7.645017	0.1	0.142064
7.646683	0.1	0.140551
7.648350	0.1	0.142595
7.650017	0.1	0.147959
7.651683	0.1	0.154274
7.653350	0.1	0.159331
7.655017	0.1	0.162334
7.656683	0.1	0.163293
7.658350	0.1	0.162642
7.660017	0.1	0.160779
7.661683	0.1	0.157356
7.663350	0.1	0.152276
7.665017	0.1	0.146669
7.666683	0.1	0.141454
7.668350	0.1	0.136755
7.670017	0.1	0.133356
7.671683	0.1	0.132569
7.673350	0.1	0.134874
7.675017	0.1	0.139955
7.676683	0.1	0.146874
7.678350	0.1	0.153342
7.680017	0.1	0.156150
7.681683	0.1	0.153515
7.683350	0.1	0.146930
7.685017	0.1	0.140183
7.686683	0.1	0.136388
7.688350	0.1	0.135922
7.690017	0.1	0.136718
7.691683	0.1	0.136169
7.693350	0.1	0.133361
7.695017	0.1	0.129999
7.696683	0.1	0.128974
7.698350	0.1	0.131931
7.700017	0.1	0.137743
7.701683	0.1	0.143242
7.703350	0.1	0.145538
7.705017	0.1	0.144085
7.706683	0.1	0.140779
7.708350	0.1	0.138218
7.710017	0.1	0.137952
7.711683	0.1	0.139764
7.713350	0.1	0.142236
7.715017	0.1	0.144113
7.716683	0.1	0.145040
7.718350	0.1	0.145384
7.720017	0.1	0.145785
7.721683	0.1	0.146269
7.723350	0.1	0.145910
7.725017	0.1	0.143973
7.726683	0.1	0.140755
7.728350	0.1	0.137109
7.730017	0.1	0.134311
7.731683	0.1	0.133687
7.733350	0.1	0.134930
7.735017	0.1	0.136117
7.736683	0.1	0.135852
7.738350	0.1	0.134157
7.740017	0.1	0.131405
7.741683	0.1	0.127507
7.743350	0.1	0.122539
7.745017	0.1	0.117943
7.746683	0.1	0.116061
7.748350	0.1	0.117756
7.750017	0.1	0.121589
7.751683	0.1	0.125375
7.753350	0.1	0.127549
7.755017	0.1	0.128141
7.756683	0.1	0.129077
7.758350	0.1	0.132225
7.760017	0.1	0.137114
7.761683	0.1	0.140872
7.763350	0.1	0.140499
7.765017	0.1	0.135535
7.766683	0.1	0.128518
7.768350	0.1	0.123009
7.770017	0.1	0.121351
7.771683	0.1	0.123787
7.773350	0.1	0.128690
7.775017	0.1	0.133254
7.776683	0.1	0.134879
7.778350	0.1	0.132611
7.780017	0.1	0.127484
7.781683	0.1	0.122008
7.783350	0.1	0.118939
7.785017	0.1	0.119526
7.786683	0.1	0.122730
7.788350	0.1	0.126651
7.790017	0.1	0.129971
7.791683	0.1	0.132089
7.793350	0.1	0.133235
7.795017	0.1	0.134367
7.796683	0.1	0.136425
7.798350	0.1	0.139703
7.800017	0.1	0.143372
7.801683	0.1	0.145691
7.803350	0.1	0.145589
7.805017	0.1	0.143996
7.806683	0.1	0.142939
7.808350	0.1	0.143466
7.810017	0.1	0.144932
7.811683	0.1	0.145817
7.813350	0.1	0.145235
7.815017	0.1	0.144369
7.816683	0.1	0.145547
7.818350	0.1	0.149384
7.820017	0.1	0.153868
7.821683	0.1	0.156206
7.823350	0.1	0.154772
7.825017	0.1	0.149873
7.826683	0.1	0.143740
7.828350	0.1	0.139503
7.830017	0.1	0.139344
7.831683	0.1	0.143191
7.833350	0.1	0.149086
7.835017	0.1	0.154707
7.836683	0.1	0.158600
7.838350	0.1	0.160611
7.840017	0.1	0.161575
7.841683	0.1	0.162977
7.843350	0.1	0.166101
7.845017	0.1	0.170623
7.846683	0.1	0.175065
7.848350	0.1	0.178562
7.850017	0.1	0.181268
7.851683	0.1	0.183769
7.853350	0.1	0.185855
7.855017	0.1	0.185817
7.856683	0.1	0.181962
7.858350	0.1	0.174483
7.860017	0.1	0.165976
7.861683	0.1	0.160085
7.863350	0.1	0.159289
7.865017	0.1	0.163629
7.866683	0.1	0.170758
7.868350	0.1	0.177594
7.870017	0.1	0.182898
7.871683	0.1	0.187764
7.873350	0.1	0.193450
7.875017	0.1	0.199699
7.876683	0.1	0.204691
7.878350	0.1	0.206046
7.880017	0.1	0.202884
7.881683	0.1	0.197487
7.883350	0.1	0.193976
7.885017	0.1	0.195242
7.886683	0.1	0.201729
7.888350	0.1	0.211643
7.890017	0.1	0.221529
7.891683	0.1	0.228342
7.893350	0.1	0.231597
7.895017	0.1	0.232919
7.896683	0.1	0.234288
7.898350	0.1	0.237105
7.900017	0.1	0.241231
7.901683	0.1	0.244426
7.903350	0.1	0.244025
7.905017	0.1	0.239760
7.906683	0.1	0.234335
7.908350	0.1	0.231038
7.910017	0.1	0.231396
7.911683	0.1	0.234586
7.913350	0.1	0.237776
7.915017	0.1	0.238493
7.916683	0.1	0.237473
7.918350	0.1	0.238204
7.920017	0.1	0.243685
7.921683	0.1	0.253594
7.923350	0.1	0.264207
7.925017	0.1	0.271718
7.926683	0.1	0.275611
7.928350	0.1	0.278270
7.930017	0.1	0.281977
7.931683	0.1	0.286754
7.933350	0.1	0.290829
7.935017	0.1	0.292258
7.936683	0.1	0.290307
7.938350	0.1	0.286242
7.940017	0.1	0.282745
7.941683	0.1	0.282503
7.943350	0.1	0.286982
7.945017	0.1	0.295583
7.946683	0.1	0.305944
7.948350	0.1	0.315402
7.950017	0.1	0.322131
7.951683	0.1	0.325320
7.953350	0.1	0.325157
7.955017	0.1	0.322880
7.956683	0.1	0.320300
7.958350	0.1	0.318829
7.960017	0.1	0.318983
7.961683	0.1	0.320445
7.963350	0.1	0.322787
7.965017	0.1	0.325940
7.966683	0.1	0.329576
7.968350	0.1	0.332943
7.970017	0.1	0.335947
7.971683	0.1	0.339649
7.973350	0.1	0.345050
7.975017	0.1	0.351435
7.976683	0.1	0.356324
7.978350	0.1	0.357539
7.980017	0.1	0.355262
7.981683	0.1	0.351681
7.983350	0.1	0.348683
7.985017	0.1	0.346433
7.986683	0.1	0.344063
7.988350	0.1	0.341227
7.990017	0.1	0.338941
7.991683	0.1	0.338885
7.993350	0.1	0.342452
7.995017	0.1	0.350359
7.996683	0.1	0.361297
7.998350	0.1	0.371072
8.000017	0.1	0.375421
8.001683	0.1	0.373605
8.003350	0.1	0.368869
8.005017	0.1	0.365428
8.006683	0.1	0.364929
8.008350	0.1	0.366224
8.010017	0.1	0.367668
8.011683	0.1	0.368403
8.013350	0.1	0.368371
8.015017	0.1	0.368133
8.016683	0.1	0.368888
8.018350	0.1	0.372189
8.020017	0.1	0.378476
8.021683	0.1	0.385726
8.023350	0.1	0.390513
8.025017	0.1	0.390899
8.026683	0.1	0.388189
8.028350	0.1	0.385004
8.030017	0.1	0.382462
8.031683	0.1	0.380217
8.033350	0.1	0.377968
8.035017	0.1	0.375812
8.036683	0.1	0.373917
8.038350	0.1	0.372417
8.040017	0.1	0.371584
8.041683	0.1	0.371798
8.043350	0.1	0.373195
8.045017	0.1	0.375034
8.046683	0.1	0.375821
8.048350	0.1	0.374573
8.050017	0.1	0.372077
8.051683	0.1	0.369810
8.053350	0.1	0.368077
8.055017	0.1	0.366955
8.056683	0.1	0.367672
8.058350	0.1	0.370587
8.060017	0.1	0.373540
8.061683	0.1	0.373879
8.063350	0.1	0.371346
8.065017	0.1	0.368208
8.066683	0.1	0.366746
8.068350	0.1	0.367141
8.070017	0.1	0.368119
8.071683	0.1	0.368757
8.073350	0.1	0.369027
8.075017	0.1	0.369097
8.076683	0.1	0.369377
8.078350	0.1	0.370997
8.080017	0.1	0.374657
8.081683	0.1	0.379388
8.083350	0.1	0.383342
8.085017	0.1	0.384767
8.086683	0.1	0.382350
8.088350	0.1	0.376385
8.090017	0.1	0.369805
8.091683	0.1	0.366862
8.093350	0.1	0.369842
8.095017	0.1	0.377246
8.096683	0.1	0.385623
8.098350	0.1	0.392362
8.100017	0.1	0.396296
8.101683	0.1	0.397153
8.103350	0.1	0.395714
8.105017	0.1	0.393903
8.106683	0.1	0.393298
8.108350	0.1	0.394126
8.110017	0.1	0.396152
8.111683	0.1	0.398741
8.113350	0.1	0.400268
8.115017	0.1	0.399658
8.116683	0.1	0.397409
8.118350	0.1	0.394681
8.120017	0.1	0.392860
8.121683	0.1	0.392850
8.123350	0.1	0.394150
8.125017	0.1	0.395891
8.126683	0.1	0.397949
8.128350	0.1	0.400720
8.130017	0.1	0.404418
8.131683	0.1	0.407891
8.133350	0.1	0.408394
8.135017	0.1	0.404282
8.136683	0.1	0.397791
8.138350	0.1	0.393214
8.140017	0.1	0.392646
8.141683	0.1	0.394545
8.143350	0.1	0.395877
8.145017	0.1	0.394932
8.146683	0.1	0.392618
8.148350	0.1	0.391142
8.150017	0.1	0.391863
8.151683	0.1	0.394527
8.153350	0.1	0.397400
8.155017	0.1	0.398280
8.156683	0.1	0.396129
8.158350	0.1	0.391444
8.160017	0.1	0.385735
8.161683	0.1	0.381381
8.163350	0.1	0.380720
8.165017	0.1	0.384096
8.166683	0.1	0.389433
8.168350	0.1	0.394038
8.170017	0.1	0.396036
8.171683	0.1	0.395104
8.173350	0.1	0.393135
8.175017	0.1	0.392701
8.176683	0.1	0.394494
8.178350	0.1	0.397344
8.180017	0.1	0.400012
8.181683	0.1	0.401614
8.183350	0.1	0.401218
8.185017	0.1	0.398443
8.186683	0.1	0.394164
8.188350	0.1	0.389838
8.190017	0.1	0.386266
8.191683	0.1	0.383323
8.193350	0.1	0.381069
8.195017	0.1	0.380701
8.196683	0.1	0.383183
8.198350	0.1	0.387365
8.200017	0.1	0.390634
8.201683	0.1	0.390960
8.203350	0.1	0.388273
8.205017	0.1	0.384934
8.206683	0.1	0.383952
8.208350	0.1	0.386341
8.210017	0.1	0.390830
8.211683	0.1	0.395165
8.213350	0.1	0.397163
8.215017	0.1	0.395859
8.216683	0.1	0.392022
8.218350	0.1	0.387197
8.220017	0.1	0.382746
8.221683	0.1	0.379421
8.223350	0.1	0.377134
8.225017	0.1	0.375235
8.226683	0.1	0.373367
8.228350	0.1	0.371351
8.230017	0.1	0.369055
8.231683	0.1	0.367342
8.233350	0.1	0.367733
8.235017	0.1	0.370275
8.236683	0.1	0.372995
8.238350	0.1	0.373903
8.240017	0.1	0.372841
8.241683	0.1	0.370909
8.243350	0.1	0.369055
8.245017	0.1	0.367840
8.246683	0.1	0.367318
8.248350	0.1	0.366578
8.250017	0.1	0.364771
8.251683	0.1	0.362564
8.253350	0.1	0.361693
8.255017	0.1	0.363351
8.256683	0.1	0.367300
8.258350	0.1	0.372007
8.260017	0.1	0.375360
8.261683	0.1	0.375914
8.263350	0.1	0.374182
8.265017	0.1	0.372436
8.266683	0.1	0.372762
8.268350	0.1	0.375393
8.270017	0.1	0.379081
8.271683	0.1	0.382341
8.273350	0.1	0.383952
8.275017	0.1	0.383179
8.276683	0.1	0.379863
8.278350	0.1	0.374718
8.280017	0.1	0.369605
8.281683	0.1	0.366354
8.283350	0.1	0.365237
8.285017	0.1	0.365223
8.286683	0.1	0.365130
8.288350	0.1	0.364473
8.290017	0.1	0.363323
8.291683	0.1	0.361246
8.293350	0.1	0.357414
8.295017	0.1	0.352166
8.296683	0.1	0.347374
8.298350	0.1	0.345097
8.300017	0.1	0.346429
8.301683	0.1	0.350690
8.303350	0.1	0.355034
8.305017	0.1	0.356385
8.306683	0.1	0.354364
8.308350	0.1	0.351146
8.310017	0.1	0.349171
8.311683	0.1	0.349530
8.313350	0.1	0.351723
8.315017	0.1	0.354410
8.316683	0.1	0.356492
8.318350	0.1	0.357567
8.320017	0.1	0.357623
8.321683	0.1	0.356268
8.323350	0.1	0.353009
8.325017	0.1	0.348315
8.326683	0.1	0.343327
8.328350	0.1	0.338904
8.330017	0.1	0.335765
8.331683	0.1	0.334657
8.333350	0.1	0.335597
8.335017	0.1	0.337362
8.336683	0.1	0.338508
8.338350	0.1	0.338773
8.340017	0.1	0.338987
8.341683	0.1	0.339900
8.343350	0.1	0.341465
8.345017	0.1	0.342648
8.346683	0.1	0.342024
8.348350	0.1	0.339276
8.350017	0.1	0.335723
8.351683	0.1	0.332925
8.353350	0.1	0.331583
8.355017	0.1	0.331639
8.356683	0.1	0.332575
8.358350	0.1	0.333604
8.360017	0.1	0.333949
8.361683	0.1	0.333139
8.363350	0.1	0.331309
8.365017	0.1	0.329288
8.366683	0.1	0.328417
8.368350	0.1	0.329390
8.370017	0.1	0.330820
8.371683	0.1	0.330461
8.373350	0.1	0.327537
8.375017	0.1	0.322354
8.376683	0.1	0.315323
8.378350	0.1	0.307853
8.380017	0.1	0.302331
8.381683	0.1	0.300067
8.383350	0.1	0.300766
8.385017	0.1	0.303793
8.386683	0.1	0.308412
8.388350	0.1	0.313492
8.390017	0.1	0.317912
8.391683	0.1	0.320855
8.393350	0.1	0.321791
8.395017	0.1	0.320342
8.396683	0.1	0.316482
8.398350	0.1	0.311155
8.400017	0.1	0.306116
8.401683	0.1	0.302708
8.403350	0.1	0.301092
8.405017	0.1	0.300617
8.406683	0.1	0.300859
8.408350	0.1	0.302079
8.410017	0.1	0.304123
8.411683	0.1	0.305325
8.413350	0.1	0.303397
8.415017	0.1	0.297641
8.416683	0.1	0.290507
8.418350	0.1	0.286261
8.420017	0.1	0.287113
8.421683	0.1	0.291369
8.423350	0.1	0.295648
8.425017	0.1	0.297436
8.426683	0.1	0.295532
8.428350	0.1	0.289707
8.430017	0.1	0.280682
8.431683	0.1	0.270130
8.433350	0.1	0.260570
8.435017	0.1	0.254926
8.436683	0.1	0.254833
8.438350	0.1	0.259662
8.440017	0.1	0.267299
8.441683	0.1	0.274810
8.443350	0.1	0.279378
8.445017	0.1	0.280086
8.446683	0.1	0.278172
8.448350	0.1	0.275574
8.450017	0.1	0.273744
8.451683	0.1	0.273138
8.453350	0.1	0.273380
8.455017	0.1	0.273720
8.456683	0.1	0.273529
8.458350	0.1	0.272361
8.460017	0.1	0.269865
8.461683	0.1	0.266135
8.463350	0.1	0.262139
8.465017	0.1	0.259094
8.466683	0.1	0.256882
8.468350	0.1	0.253771
8.470017	0.1	0.248803
8.471683	0.1	0.243573
8.473350	0.1	0.240523
8.475017	0.1	0.240328
8.476683	0.1	0.241566
8.478350	0.1	0.241967
8.480017	0.1	0.239555
8.481683	0.1	0.233743
8.483350	0.1	0.226055
8.485017	0.1	0.219070
8.486683	0.1	0.214642
8.488350	0.1	0.213822
8.490017	0.1	0.216998
8.491683	0.1	0.222391
8.493350	0.1	0.225916
8.495017	0.1	0.223769
8.496683	0.1	0.215280
8.498350	0.1	0.203778
8.500017	0.1	0.194460
8.501683	0.1	0.190795
8.503350	0.1	0.192784
8.505017	0.1	0.197538
8.506683	0.1	0.201277
8.508350	0.1	0.201673
8.510017	0.1	0.199075
8.511683	0.1	0.195312
8.513350	0.1	0.191764
8.515017	0.1	0.189375
8.516683	0.1	0.189459
8.518350	0.1	0.192733
8.520017	0.1	0.198316
8.521683	0.1	0.204700
8.523350	0.1	0.210544
8.525017	0.1	0.214158
8.526683	0.1	0.214111
8.528350	0.1	0.210921
8.530017	0.1	0.206931
8.531683	0.1	0.204062
8.533350	0.1	0.202539
8.535017	0.1	0.201780
8.536683	0.1	0.201431
8.538350	0.1	0.200924
8.540017	0.1	0.199215
8.541683	0.1	0.195564
8.543350	0.1	0.190334
8.545017	0.1	0.185035
8.546683	0.1	0.181459
8.548350	0.1	0.180504
8.550017	0.1	0.181822
8.551683	0.1	0.184444
8.553350	0.1	0.187182
8.555017	0.1	0.188383
8.556683	0.1	0.186190
8.558350	0.1	0.180355
8.560017	0.1	0.173571
8.561683	0.1	0.169347
8.563350	0.1	0.168756
8.565017	0.1	0.170544
8.566683	0.1	0.173571
8.568350	0.1	0.177436
8.570017	0.1	0.181231
8.571683	0.1	0.183424
8.573350	0.1	0.183010
8.575017	0.1	0.179717
8.576683	0.1	0.173757
8.578350	0.1	0.166488
8.580017	0.1	0.160006
8.581683	0.1	0.155605
8.583350	0.1	0.153724
8.585017	0.1	0.154679
8.586683	0.1	0.158376
8.588350	0.1	0.163685
8.590017	0.1	0.168663
8.591683	0.1	0.171554
8.593350	0.1	0.171703
8.595017	0.1	0.169449
8.596683	0.1	0.165496
8.598350	0.1	0.161016
8.600017	0.1	0.157971
8.601683	0.1	0.158227
8.603350	0.1	0.161780
8.605017	0.1	0.166208
8.606683	0.1	0.168374
8.608350	0.1	0.166916
8.610017	0.1	0.163326
8.611683	0.1	0.160774
8.613350	0.1	0.161827
8.615017	0.1	0.166460
8.616683	0.1	0.172160
8.618350	0.1	0.176122
8.620017	0.1	0.177450
8.621683	0.1	0.177189
8.623350	0.1	0.176318
8.625017	0.1	0.174539
8.626683	0.1	0.171070
8.628350	0.1	0.165910
8.630017	0.1	0.160267
8.631683	0.1	0.156062
8.633350	0.1	0.154981
8.635017	0.1	0.157505
8.636683	0.1	0.162954
8.638350	0.1	0.170413
8.640017	0.1	0.179047
8.641683	0.1	0.187750
8.643350	0.1	0.194870
8.645017	0.1	0.198642
8.646683	0.1	0.198670
8.648350	0.1	0.196341
8.650017	0.1	0.192965
8.651683	0.1	0.188737
8.653350	0.1	0.183536
8.655017	0.1	0.177510
8.656683	0.1	0.171191
8.658350	0.1	0.165668
8.660017	0.1	0.162143
8.661683	0.1	0.161361
8.663350	0.1	0.163340
8.665017	0.1	0.167266
8.666683	0.1	0.171605
8.668350	0.1	0.174851
8.670017	0.1	0.176099
8.671683	0.1	0.174907
8.673350	0.1	0.170954
8.675017	0.1	0.164285
8.676683	0.1	0.155913
8.678350	0.1	0.147973
8.680017	0.1	0.143005
8.681683	0.1	0.142693
8.683350	0.1	0.146842
8.685017	0.1	0.153440
8.686683	0.1	0.159638
8.688350	0.1	0.163103
8.690017	0.1	0.163219
8.691683	0.1	0.161305
8.693350	0.1	0.159219
8.695017	0.1	0.157892
8.696683	0.1	0.157524
8.698350	0.1	0.158581
8.700017	0.1	0.161431
8.701683	0.1	0.165403
8.703350	0.1	0.168877
8.705017	0.1	0.170222
8.706683	0.1	0.168676
8.708350	0.1	0.164616
8.710017	0.1	0.159331
8.711683	0.1	0.154534
8.713350	0.1	0.151610
8.715017	0.1	0.151051
8.716683	0.1	0.152211
8.718350	0.1	0.153477
8.720017	0.1	0.153263
8.721683	0.1	0.151307
8.723350	0.1	0.148327
8.725017	0.1	0.145053
8.726683	0.1	0.142511
8.728350	0.1	0.141487
8.730017	0.1	0.141491
8.731683	0.1	0.141542
8.733350	0.1	0.141207
8.735017	0.1	0.140504
8.736683	0.1	0.139601
8.738350	0.1	0.138399
8.740017	0.1	0.136681
8.741683	0.1	0.134436
8.743350	0.1	0.131596
8.745017	0.1	0.128406
8.746683	0.1	0.126245
8.748350	0.1	0.126921
8.750017	0.1	0.130720
8.751683	0.1	0.135717
8.753350	0.1	0.139186
8.755017	0.1	0.139722
8.756683	0.1	0.137989
8.758350	0.1	0.135428
8.760017	0.1	0.132597
8.761683	0.1	0.129398
8.763350	0.1	0.126297
8.765017	0.1	0.124006
8.766683	0.1	0.122464
8.768350	0.1	0.121347
8.770017	0.1	0.121184
8.771683	0.1	0.122981
8.773350	0.1	0.126935
8.775017	0.1	0.132131
8.776683	0.1	0.136807
8.778350	0.1	0.138790
8.780017	0.1	0.137137
8.781683	0.1	0.133589
8.783350	0.1	0.131354
8.785017	0.1	0.132467
8.786683	0.1	0.136439
8.788350	0.1	0.140835
8.790017	0.1	0.143144
8.791683	0.1	0.142097
8.793350	0.1	0.137719
8.795017	0.1	0.131438
8.796683	0.1	0.125719
8.798350	0.1	0.122683
8.800017	0.1	0.123163
8.801683	0.1	0.126753
8.803350	0.1	0.131843
8.805017	0.1	0.136234
8.806683	0.1	0.138036
8.808350	0.1	0.136220
8.810017	0.1	0.131391
8.811683	0.1	0.125961
8.813350	0.1	0.122492
8.815017	0.1	0.121566
8.816683	0.1	0.121733
8.818350	0.1	0.121440
8.820017	0.1	0.120490
8.821683	0.1	0.119694
8.823350	0.1	0.119940
8.825017	0.1	0.121891
8.826683	0.1	0.125868
8.828350	0.1	0.131805
8.830017	0.1	0.139223
8.831683	0.1	0.146604
8.833350	0.1	0.151792
8.835017	0.1	0.154050
8.836683	0.1	0.154581
8.838350	0.1	0.154469
8.840017	0.1	0.153915
8.841683	0.1	0.153026
8.843350	0.1	0.151582
8.845017	0.1	0.148835
8.846683	0.1	0.144895
8.848350	0.1	0.141389
8.850017	0.1	0.140104
8.851683	0.1	0.141328
8.853350	0.1	0.143899
8.855017	0.1	0.146553
8.856683	0.1	0.148341
8.858350	0.1	0.148215
8.860017	0.1	0.145747
8.861683	0.1	0.141989
8.863350	0.1	0.138837
8.865017	0.1	0.137999
8.866683	0.1	0.139968
8.868350	0.1	0.143810
8.870017	0.1	0.148150
8.871683	0.1	0.151922
8.873350	0.1	0.154036
8.875017	0.1	0.153407
8.876683	0.1	0.150036
8.878350	0.1	0.145659
8.880017	0.1	0.142320
8.881683	0.1	0.140918
8.883350	0.1	0.141975
8.885017	0.1	0.146013
8.886683	0.1	0.151736
8.888350	0.1	0.155922
8.890017	0.1	0.156001
8.891683	0.1	0.151815
8.893350	0.1	0.145235
8.895017	0.1	0.138991
8.896683	0.1	0.135214
8.898350	0.1	0.134851
8.900017	0.1	0.138367
8.901683	0.1	0.145682
8.903350	0.1	0.154902
8.905017	0.1	0.162879
8.906683	0.1	0.167596
8.908350	0.1	0.169259
8.910017	0.1	0.169328
8.911683	0.1	0.169491
8.913350	0.1	0.171321
8.915017	0.1	0.175359
8.916683	0.1	0.179694
8.918350	0.1	0.180895
8.920017	0.1	0.177105
8.921683	0.1	0.169431
8.923350	0.1	0.160779
8.925017	0.1	0.153966
8.926683	0.1	0.150758
8.928350	0.1	0.151433
8.930017	0.1	0.154567
8.931683	0.1	0.157845
8.933350	0.1	0.159694
8.935017	0.1	0.159778
8.936683	0.1	0.158404
8.938350	0.1	0.156411
8.940017	0.1	0.155014
8.941683	0.1	0.155065
8.943350	0.1	0.156923
8.945017	0.1	0.160495
8.946683	0.1	0.164569
8.948350	0.1	0.166823
8.950017	0.1	0.165738
8.951683	0.1	0.161799
8.953350	0.1	0.156197
8.955017	0.1	0.150111
8.956683	0.1	0.145477
8.958350	0.1	0.143838
8.960017	0.1	0.144430
8.961683	0.1	0.144974
8.963350	0.1	0.144024
8.965017	0.1	0.142190
8.966683	0.1	0.141263
8.968350	0.1	0.142269
8.970017	0.1	0.144821
8.971683	0.1	0.147969
8.973350	0.1	0.150925
8.975017	0.1	0.153072
8.976683	0.1	0.153715
8.978350	0.1	0.151843
8.980017	0.1	0.146870
8.981683	0.1	0.139908
8.983350	0.1	0.133356
8.985017	0.1	0.129319
8.986683	0.1	0.129212
8.988350	0.1	0.133389
8.990017	0.1	0.139223
8.991683	0.1	0.142232
8.993350	0.1	0.140578
8.995017	0.1	0.136890
8.996683	0.1	0.135275
8.998350	0.1	0.137552
9.000017	0.1	0.142581
9.001683	0.1	0.147950
9.003350	0.1	0.151321
9.005017	0.1	0.151438
9.006683	0.1	0.148742
9.008350	0.1	0.144457
9.010017	0.1	0.139247
9.011683	0.1	0.133761
9.013350	0.1	0.129770
9.015017	0.1	0.129035
9.016683	0.1	0.132006
9.018350	0.1	0.138003
9.020017	0.1	0.145249
9.021683	0.1	0.151275
9.023350	0.1	0.154315
9.025017	0.1	0.154036
9.026683	0.1	0.151359
9.028350	0.1	0.148104
9.030017	0.1	0.145854
9.031683	0.1	0.144732
9.033350	0.1	0.143987
9.035017	0.1	0.142874
9.036683	0.1	0.140704
9.038350	0.1	0.136923
9.040017	0.1	0.131591
9.041683	0.1	0.126092
9.043350	0.1	0.122814
9.045017	0.1	0.123261
9.046683	0.1	0.126767
9.048350	0.1	0.131782
9.050017	0.1	0.137067
9.051683	0.1	0.141226
9.053350	0.1	0.143033
9.055017	0.1	0.142567
9.056683	0.1	0.141272
9.058350	0.1	0.140783
9.060017	0.1	0.141193
9.061683	0.1	0.141291
9.063350	0.1	0.140816
9.065017	0.1	0.140895
9.066683	0.1	0.142143
9.068350	0.1	0.143447
9.070017	0.1	0.143098
9.071683	0.1	0.140620
9.073350	0.1	0.137258
9.075017	0.1	0.134814
9.076683	0.1	0.134255
9.078350	0.1	0.135633
9.080017	0.1	0.138902
9.081683	0.1	0.144090
9.083350	0.1	0.150395
9.085017	0.1	0.155717
9.086683	0.1	0.157882
9.088350	0.1	0.156350
9.090017	0.1	0.152532
9.091683	0.1	0.148797
9.093350	0.1	0.146939
9.095017	0.1	0.146627
9.096683	0.1	0.145817
9.098350	0.1	0.143750
9.100017	0.1	0.142036
9.101683	0.1	0.141943
9.103350	0.1	0.142776
9.105017	0.1	0.143265
9.106683	0.1	0.142911
9.108350	0.1	0.141836
9.110017	0.1	0.140015
9.111683	0.1	0.137808
9.113350	0.1	0.136816
9.115017	0.1	0.138995
9.116683	0.1	0.144960
9.118350	0.1	0.153217
9.120017	0.1	0.160374
9.121683	0.1	0.163182
9.123350	0.1	0.161035
9.125017	0.1	0.156448
9.126683	0.1	0.153044
9.128350	0.1	0.152672
9.130017	0.1	0.154334
9.131683	0.1	0.155652
9.133350	0.1	0.154725
9.135017	0.1	0.150888
9.136683	0.1	0.145114
9.138350	0.1	0.139768
9.140017	0.1	0.137114
9.141683	0.1	0.137999
9.143350	0.1	0.141524
9.145017	0.1	0.145673
9.146683	0.1	0.148593
9.148350	0.1	0.149882
9.150017	0.1	0.150749
9.151683	0.1	0.152504
9.153350	0.1	0.155303
9.155017	0.1	0.158246
9.156683	0.1	0.160174
9.158350	0.1	0.160923
9.160017	0.1	0.161612
9.161683	0.1	0.163033
9.163350	0.1	0.164965
9.165017	0.1	0.166860
9.166683	0.1	0.167675
9.168350	0.1	0.166423
9.170017	0.1	0.163936
9.171683	0.1	0.162432
9.173350	0.1	0.163061
9.175017	0.1	0.164662
9.176683	0.1	0.165203
9.178350	0.1	0.164169
9.180017	0.1	0.162888
9.181683	0.1	0.162795
9.183350	0.1	0.164108
9.185017	0.1	0.165924
9.186683	0.1	0.167182
9.188350	0.1	0.167601
9.190017	0.1	0.167624
9.191683	0.1	0.167983
9.193350	0.1	0.169221
9.195017	0.1	0.170548
9.196683	0.1	0.169566
9.198350	0.1	0.164593
9.200017	0.1	0.156788
9.201683	0.1	0.149128
9.203350	0.1	0.144113
9.205017	0.1	0.142874
9.206683	0.1	0.144923
9.208350	0.1	0.148234
9.210017	0.1	0.150618
9.211683	0.1	0.150702
9.213350	0.1	0.148048
9.215017	0.1	0.143591
9.216683	0.1	0.139801
9.218350	0.1	0.138991
9.220017	0.1	0.141412
9.221683	0.1	0.145794
9.223350	0.1	0.151126
9.225017	0.1	0.156681
9.226683	0.1	0.161300
9.228350	0.1	0.163824
9.230017	0.1	0.163550
9.231683	0.1	0.160979
9.233350	0.1	0.158502
9.235017	0.1	0.158614
9.236683	0.1	0.161156
9.238350	0.1	0.163768
9.240017	0.1	0.164779
9.241683	0.1	0.164690
9.243350	0.1	0.164947
9.245017	0.1	0.165948
9.246683	0.1	0.166660
9.248350	0.1	0.166106
9.250017	0.1	0.164188
9.251683	0.1	0.161254
9.253350	0.1	0.157813
9.255017	0.1	0.154623
9.256683	0.1	0.152625
9.258350	0.1	0.152546
9.260017	0.1	0.154092
9.261683	0.1	0.156253
9.263350	0.1	0.158376
9.265017	0.1	0.159838
9.266683	0.1	0.159647
9.268350	0.1	0.157617
9.270017	0.1	0.154749
9.271683	0.1	0.151997
9.273350	0.1	0.149733
9.275017	0.1	0.148225
9.276683	0.1	0.147456
9.278350	0.1	0.146967
9.280017	0.1	0.146828
9.281683	0.1	0.147978
9.283350	0.1	0.151480
9.285017	0.1	0.157095
9.286683	0.1	0.162693
9.288350	0.1	0.165971
9.290017	0.1	0.166241
9.291683	0.1	0.164290
9.293350	0.1	0.161538
9.295017	0.1	0.158921
9.296683	0.1	0.156248
9.298350	0.1	0.153477
9.300017	0.1	0.151866
9.301683	0.1	0.152509
9.303350	0.1	0.154544
9.305017	0.1	0.156160
9.306683	0.1	0.156490
9.308350	0.1	0.155745
9.310017	0.1	0.154618
9.311683	0.1	0.154306
9.313350	0.1	0.156281
9.315017	0.1	0.161547
9.316683	0.1	0.169543
9.318350	0.1	0.178362
9.320017	0.1	0.186297
9.321683	0.1	0.192258
9.323350	0.1	0.195275
9.325017	0.1	0.194814
9.326683	0.1	0.191731
9.328350	0.1	0.188518
9.330017	0.1	0.187755
9.331683	0.1	0.190539
9.333350	0.1	0.196164
9.335017	0.1	0.202353
9.336683	0.1	0.206418
9.338350	0.1	0.206982
9.340017	0.1	0.204630
9.341683	0.1	0.201501
9.343350	0.1	0.199974
9.345017	0.1	0.201194
9.346683	0.1	0.204779
9.348350	0.1	0.209352
9.350017	0.1	0.213073
9.351683	0.1	0.214530
9.353350	0.1	0.213613
9.355017	0.1	0.211326
9.356683	0.1	0.209194
9.358350	0.1	0.208537
9.360017	0.1	0.209478
9.361683	0.1	0.211135
9.363350	0.1	0.212938
9.365017	0.1	0.214982
9.366683	0.1	0.217040
9.368350	0.1	0.218349
9.370017	0.1	0.219261
9.371683	0.1	0.221333
9.373350	0.1	0.225045
9.375017	0.1	0.229287
9.376683	0.1	0.233036
9.378350	0.1	0.235811
9.380017	0.1	0.236896
9.381683	0.1	0.235327
9.383350	0.1	0.230856
9.385017	0.1	0.224952
9.386683	0.1	0.220528
9.388350	0.1	0.219825
9.390017	0.1	0.222698
9.391683	0.1	0.227289
9.393350	0.1	0.231657
9.395017	0.1	0.234870
9.396683	0.1	0.237129
9.398350	0.1	0.238852
9.400017	0.1	0.240183
9.401683	0.1	0.241343
9.403350	0.1	0.242721
9.405017	0.1	0.244305
9.406683	0.1	0.245748
9.408350	0.1	0.246880
9.410017	0.1	0.247117
9.411683	0.1	0.244682
9.413350	0.1	0.237799
9.415017	0.1	0.227331
9.416683	0.1	0.217226
9.418350	0.1	0.211550
9.420017	0.1	0.211629
9.421683	0.1	0.215806
9.423350	0.1	0.221259
9.425017	0.1	0.226181
9.426683	0.1	0.230256
9.428350	0.1	0.233408
9.430017	0.1	0.235182
9.431683	0.1	0.236141
9.433350	0.1	0.238027
9.435017	0.1	0.241296
9.436683	0.1	0.243997
9.438350	0.1	0.244104
9.440017	0.1	0.241641
9.441683	0.1	0.238055
9.443350	0.1	0.234991
9.445017	0.1	0.234325
9.446683	0.1	0.237594
9.448350	0.1	0.243997
9.450017	0.1	0.250121
9.451683	0.1	0.252821
9.453350	0.1	0.251839
9.455017	0.1	0.249282
9.456683	0.1	0.247639
9.458350	0.1	0.248170
9.460017	0.1	0.250326
9.461683	0.1	0.252742
9.463350	0.1	0.254530
9.465017	0.1	0.255061
9.466683	0.1	0.253445
9.468350	0.1	0.249404
9.470017	0.1	0.244002
9.471683	0.1	0.238833
9.473350	0.1	0.235387
9.475017	0.1	0.235005
9.476683	0.1	0.238321
9.478350	0.1	0.244845
9.480017	0.1	0.252994
9.481683	0.1	0.260398
9.483350	0.1	0.264896
9.485017	0.1	0.265799
9.486683	0.1	0.264384
9.488350	0.1	0.262805
9.490017	0.1	0.262149
9.491683	0.1	0.262279
9.493350	0.1	0.263588
9.495017	0.1	0.266912
9.496683	0.1	0.271751
9.498350	0.1	0.275983
9.500017	0.1	0.277376
9.501683	0.1	0.274954
9.503350	0.1	0.269418
9.505017	0.1	0.262852
9.506683	0.1	0.258009
9.508350	0.1	0.256980
9.510017	0.1	0.259778
9.511683	0.1	0.264458
9.513350	0.1	0.269036
9.515017	0.1	0.273003
9.516683	0.1	0.276808
9.518350	0.1	0.280635
9.520017	0.1	0.284170
9.521683	0.1	0.287038
9.523350	0.1	0.288961
9.525017	0.1	0.289897
9.526683	0.1	0.290354
9.528350	0.1	0.291602
9.530017	0.1	0.294992
9.531683	0.1	0.300724
9.533350	0.1	0.307811
9.535017	0.1	0.314550
9.536683	0.1	0.319313
9.538350	0.1	0.321716
9.540017	0.1	0.322685
9.541683	0.1	0.323625
9.543350	0.1	0.325884
9.545017	0.1	0.330354
9.546683	0.1	0.336855
9.548350	0.1	0.343872
9.550017	0.1	0.349325
9.551683	0.1	0.352412
9.553350	0.1	0.354382
9.555017	0.1	0.357036
9.556683	0.1	0.361349
9.558350	0.1	0.367411
9.560017	0.1	0.374299
9.561683	0.1	0.380371
9.563350	0.1	0.384743
9.565017	0.1	0.387961
9.566683	0.1	0.390988
9.568350	0.1	0.394355
9.570017	0.1	0.398010
9.571683	0.1	0.401866
9.573350	0.1	0.406317
9.575017	0.1	0.411435
9.576683	0.1	0.416613
9.578350	0.1	0.421489
9.580017	0.1	0.426290
9.581683	0.1	0.431505
9.583350	0.1	0.437396
9.585017	0.1	0.443598
9.586683	0.1	0.449126
9.588350	0.1	0.453084
9.590017	0.1	0.455440
9.591683	0.1	0.456590
9.593350	0.1	0.456804
9.595017	0.1	0.457033
9.596683	0.1	0.458923
9.598350	0.1	0.462676
9.600017	0.1	0.466555
9.601683	0.1	0.468870
9.603350	0.1	0.469722
9.605017	0.1	0.470863
9.606683	0.1	0.473987
9.608350	0.1	0.479314
9.610017	0.1	0.486011
9.611683	0.1	0.492833
9.613350	0.1	0.498351
9.615017	0.1	0.501494
9.616683	0.1	0.502649
9.618350	0.1	0.503608
9.620017	0.1	0.506104
9.621683	0.1	0.510653
9.623350	0.1	0.516260
9.625017	0.1	0.520810
9.626683	0.1	0.522952
9.628350	0.1	0.523939
9.630017	0.1	0.526165
9.631683	0.1	0.530235
9.633350	0.1	0.534672
9.635017	0.1	0.537490
9.636683	0.1	0.537825
9.638350	0.1	0.536391
9.640017	0.1	0.534109
9.641683	0.1	0.531347
9.643350	0.1	0.528758
9.645017	0.1	0.527259
9.646683	0.1	0.526770
9.648350	0.1	0.525806
9.650017	0.1	0.522784
9.651683	0.1	0.517652
9.653350	0.1	0.512060
9.655017	0.1	0.508125
9.656683	0.1	0.507054
9.658350	0.1	0.508111
9.660017	0.1	0.509485
9.661683	0.1	0.510421
9.663350	0.1	0.511687
9.665017	0.1	0.514183
9.666683	0.1	0.517890
9.668350	0.1	0.521988
9.670017	0.1	0.525601
9.671683	0.1	0.527799
9.673350	0.1	0.527226
9.675017	0.1	0.522984
9.676683	0.1	0.516018
9.678350	0.1	0.508656
9.680017	0.1	0.503329
9.681683	0.1	0.501797
9.683350	0.1	0.504199
9.685017	0.1	0.508600
9.686683	0.1	0.512670
9.688350	0.1	0.515212
9.690017	0.1	0.515739
9.691683	0.1	0.514351
9.693350	0.1	0.512446
9.695017	0.1	0.511967
9.696683	0.1	0.513415
9.698350	0.1	0.515659
9.700017	0.1	0.517340
9.701683	0.1	0.517825
9.703350	0.1	0.517196
9.705017	0.1	0.515846
9.706683	0.1	0.514304
9.708350	0.1	0.513261
9.710017	0.1	0.513266
9.711683	0.1	0.514747
9.713350	0.1	0.517969
9.715017	0.1	0.522146
9.716683	0.1	0.525219
9.718350	0.1	0.525406
9.720017	0.1	0.522104
9.721683	0.1	0.515799
9.723350	0.1	0.508074
9.725017	0.1	0.501345
9.726683	0.1	0.497894
9.728350	0.1	0.498663
9.730017	0.1	0.502709
9.731683	0.1	0.508185
9.733350	0.1	0.513503
9.735017	0.1	0.517378
9.736683	0.1	0.518980
9.738350	0.1	0.518751
9.740017	0.1	0.518509
9.741683	0.1	0.519804
9.743350	0.1	0.522314
9.745017	0.1	0.524274
9.746683	0.1	0.524418
9.748350	0.1	0.523133
9.750017	0.1	0.521769
9.751683	0.1	0.521457
9.753350	0.1	0.522723
9.755017	0.1	0.525536
9.756683	0.1	0.529452
9.758350	0.1	0.533937
9.760017	0.1	0.538318
9.761683	0.1	0.541648
9.763350	0.1	0.543348
9.765017	0.1	0.543902
9.766683	0.1	0.544107
9.768350	0.1	0.544009
9.770017	0.1	0.543413
9.771683	0.1	0.543105
9.773350	0.1	0.544256
9.775017	0.1	0.547180
9.776683	0.1	0.551301
9.778350	0.1	0.555227
9.780017	0.1	0.557024
9.781683	0.1	0.555618
9.783350	0.1	0.551692
9.785017	0.1	0.546980
9.786683	0.1	0.543529
9.788350	0.1	0.543427
9.790017	0.1	0.547250
9.791683	0.1	0.552391
9.793350	0.1	0.554784
9.795017	0.1	0.552852
9.796683	0.1	0.548200
9.798350	0.1	0.543147
9.800017	0.1	0.539394
9.801683	0.1	0.538332
9.803350	0.1	0.540884
9.805017	0.1	0.546216
9.806683	0.1	0.551366
9.808350	0.1	0.553550
9.810017	0.1	0.553024
9.811683	0.1	0.552377
9.813350	0.1	0.553206
9.815017	0.1	0.555175
9.816683	0.1	0.557280
9.818350	0.1	0.558724
9.820017	0.1	0.558994
9.821683	0.1	0.558053
9.823350	0.1	0.556526
9.825017	0.1	0.555441
9.826683	0.1	0.555590
9.828350	0.1	0.556977
9.830017	0.1	0.558747
9.831683	0.1	0.559739
9.833350	0.1	0.559003
9.835017	0.1	0.556177
9.836683	0.1	0.552251
9.838350	0.1	0.549229
9.840017	0.1	0.547990
9.841683	0.1	0.547683
9.843350	0.1	0.547506
9.845017	0.1	0.548037
9.846683	0.1	0.550044
9.848350	0.1	0.552740
9.850017	0.1	0.554603
9.851683	0.1	0.555054
9.853350	0.1	0.553988
9.855017	0.1	0.551268
9.856683	0.1	0.547534
9.858350	0.1	0.543762
9.860017	0.1	0.540088
9.861683	0.1	0.536595
9.863350	0.1	0.534379
9.865017	0.1	0.534276
9.866683	0.1	0.535459
9.868350	0.1	0.536605
9.870017	0.1	0.537303
9.871683	0.1	0.537392
9.873350	0.1	0.536498
9.875017	0.1	0.534840
9.876683	0.1	0.533327
9.878350	0.1	0.532256
9.880017	0.1	0.530630
9.881683	0.1	0.527399
9.883350	0.1	0.522975
9.885017	0.1	0.519296
9.886683	0.1	0.518379
9.888350	0.1	0.520418
9.890017	0.1	0.523436
9.891683	0.1	0.524772
9.893350	0.1	0.522593
9.895017	0.1	0.516977
9.896683	0.1	0.510309
9.898350	0.1	0.505443
9.900017	0.1	0.503310
9.901683	0.1	0.503436
9.903350	0.1	0.505615
9.905017	0.1	0.509624
9.906683	0.1	0.513955
9.908350	0.1	0.516148
9.910017	0.1	0.514975
9.911683	0.1	0.511380
9.913350	0.1	0.506854
9.915017	0.1	0.502183
9.916683	0.1	0.497894
9.918350	0.1	0.494812
9.920017	0.1	0.493540
9.921683	0.1	0.493913
9.923350	0.1	0.495748
9.925017	0.1	0.499096
9.926683	0.1	0.502849
9.928350	0.1	0.504679
9.930017	0.1	0.503464
9.931683	0.1	0.500195
9.933350	0.1	0.496176
9.935017	0.1	0.491939
9.936683	0.1	0.487841
9.938350	0.1	0.484488
9.940017	0.1	0.482285
9.941683	0.1	0.481042
9.943350	0.1	0.480316
9.945017	0.1	0.479491
9.946683	0.1	0.477419
9.948350	0.1	0.473154
9.950017	0.1	0.466551
9.951683	0.1	0.457987
9.953350	0.1	0.448711
9.955017	0.1	0.440963
9.956683	0.1	0.437205
9.958350	0.1	0.439086
9.960017	0.1	0.446327
9.961683	0.1	0.456092
9.963350	0.1	0.464241
9.965017	0.1	0.467761
9.966683	0.1	0.466122
9.968350	0.1	0.461196
9.970017	0.1	0.456087
9.971683	0.1	0.453317
9.973350	0.1	0.453549
9.975017	0.1	0.455729
9.976683	0.1	0.457517
9.978350	0.1	0.456246
9.980017	0.1	0.451044
9.981683	0.1	0.444134
9.983350	0.1	0.438769
9.985017	0.1	0.436357
9.986683	0.1	0.436506
9.988350	0.1	0.438546
9.990017	0.1	0.441433
9.991683	0.1	0.443575
9.993350	0.1	0.444204
9.995017	0.1	0.443859
9.996683	0.1	0.443137
9.998350	0.1	0.442229
10.000017	0.1	0.441619
10.001683	0.1	0.441908
10.003350	0.1	0.442867
10.005017	0.1	0.443775
10.006683	0.1	0.443826
10.008350	0.1	0.441941
10.010017	0.1	0.437628
10.011683	0.1	0.432320
10.013350	0.1	0.428678
10.015017	0.1	0.428781
10.016683	0.1	0.432930
10.018350	0.1	0.439379
10.020017	0.1	0.445493
10.021683	0.1	0.449615
10.023350	0.1	0.451701
10.025017	0.1	0.452655
10.026683	0.1	0.453857
10.028350	0.1	0.456320
10.030017	0.1	0.459370
10.031683	0.1	0.461168
10.033350	0.1	0.460627
10.035017	0.1	0.458271
10.036683	0.1	0.455813
10.038350	0.1	0.454998
10.040017	0.1	0.455780
10.041683	0.1	0.456190
10.043350	0.1	0.454243
10.045017	0.1	0.449363
10.046683	0.1	0.442746
10.048350	0.1	0.436772
10.050017	0.1	0.433503
10.051683	0.1	0.433959
10.053350	0.1	0.438537
10.055017	0.1	0.446523
10.056683	0.1	0.454863
10.058350	0.1	0.459519
10.060017	0.1	0.458751
10.061683	0.1	0.453778
10.063350	0.1	0.447230
10.065017	0.1	0.441559
10.066683	0.1	0.437638
10.068350	0.1	0.435319
10.070017	0.1	0.435319
10.071683	0.1	0.438411
10.073350	0.1	0.443449
10.075017	0.1	0.448017
10.076683	0.1	0.450322
10.078350	0.1	0.450118
10.080017	0.1	0.448655
10.081683	0.1	0.447594
10.083350	0.1	0.447379
10.085017	0.1	0.447561
10.086683	0.1	0.448027
10.088350	0.1	0.449088
10.090017	0.1	0.451151
10.091683	0.1	0.454038
10.093350	0.1	0.456213
10.095017	0.1	0.455836
10.096683	0.1	0.452781
10.098350	0.1	0.448721
10.100017	0.1	0.445666
10.101683	0.1	0.444492
10.103350	0.1	0.444343
10.105017	0.1	0.443771
10.106683	0.1	0.442439
10.108350	0.1	0.441284
10.110017	0.1	0.441419
10.111683	0.1	0.443091
10.113350	0.1	0.444851
10.115017	0.1	0.444092
10.116683	0.1	0.440255
10.118350	0.1	0.435906
10.120017	0.1	0.433638
10.121683	0.1	0.434304
10.123350	0.1	0.437712
10.125017	0.1	0.442415
10.126683	0.1	0.445792
10.128350	0.1	0.445968
10.130017	0.1	0.443058
10.131683	0.1	0.438509
10.133350	0.1	0.433950
10.135017	0.1	0.430490
10.136683	0.1	0.428581
10.138350	0.1	0.428213
10.140017	0.1	0.429223
10.141683	0.1	0.431160
10.143350	0.1	0.433386
10.145017	0.1	0.435561
10.146683	0.1	0.437531
10.148350	0.1	0.438849
10.150017	0.1	0.439147
10.151683	0.1	0.438835
10.153350	0.1	0.438802
10.155017	0.1	0.439109
10.156683	0.1	0.438993
10.158350	0.1	0.438220
10.160017	0.1	0.437163
10.161683	0.1	0.435989
10.163350	0.1	0.434802
10.165017	0.1	0.433894
10.166683	0.1	0.433451
10.168350	0.1	0.433144
10.170017	0.1	0.432278
10.171683	0.1	0.430890
10.173350	0.1	0.429754
10.175017	0.1	0.429582
10.176683	0.1	0.431049
10.178350	0.1	0.434523
10.180017	0.1	0.438737
10.181683	0.1	0.440585
10.183350	0.1	0.437512
10.185017	0.1	0.430001
10.186683	0.1	0.421270
10.188350	0.1	0.414909
10.190017	0.1	0.413246
10.191683	0.1	0.416199
10.193350	0.1	0.421004
10.195017	0.1	0.424623
10.196683	0.1	0.425954
10.198350	0.1	0.425340
10.200017	0.1	0.423645
10.201683	0.1	0.422169
10.203350	0.1	0.422299
10.205017	0.1	0.424697
10.206683	0.1	0.428855
10.208350	0.1	0.433321
10.210017	0.1	0.436530
10.211683	0.1	0.437899
10.213350	0.1	0.438238
10.215017	0.1	0.438467
10.216683	0.1	0.438308
10.218350	0.1	0.436939
10.220017	0.1	0.434443
10.221683	0.1	0.432241
10.223350	0.1	0.431784
10.225017	0.1	0.432935
10.226683	0.1	0.434262
10.228350	0.1	0.435039
10.230017	0.1	0.436148
10.231683	0.1	0.438537
10.233350	0.1	0.441833
10.235017	0.1	0.445135
10.236683	0.1	0.447864
10.238350	0.1	0.449293
10.240017	0.1	0.448157
10.241683	0.1	0.443584
10.243350	0.1	0.436218
10.245017	0.1	0.428283
10.246683	0.1	0.422210
10.248350	0.1	0.419240
10.250017	0.1	0.419281
10.251683	0.1	0.421046
10.253350	0.1	0.422541
10.255017	0.1	0.422429
10.256683	0.1	0.420925
10.258350	0.1	0.419202
10.260017	0.1	0.418290
10.261683	0.1	0.418769
10.263350	0.1	0.420953
10.265017	0.1	0.424660
10.266683	0.1	0.429042
10.268350	0.1	0.433428
10.270017	0.1	0.437857
10.271683	0.1	0.441987
10.273350	0.1	0.444325
10.275017	0.1	0.443407
10.276683	0.1	0.439733
10.278350	0.1	0.436162
10.280017	0.1	0.435715
10.281683	0.1	0.438928
10.283350	0.1	0.443943
10.285017	0.1	0.448436
10.286683	0.1	0.450872
10.288350	0.1	0.450937
10.290017	0.1	0.449535
10.291683	0.1	0.447929
10.293350	0.1	0.446811
10.295017	0.1	0.446425
10.296683	0.1	0.447272
10.298350	0.1	0.449908
10.300017	0.1	0.453638
10.301683	0.1	0.456818
10.303350	0.1	0.459002
10.305017	0.1	0.461102
10.306683	0.1	0.463710
10.308350	0.1	0.466746
10.310017	0.1	0.470248
10.311683	0.1	0.474826
10.313350	0.1	0.481382
10.315017	0.1	0.489722
10.316683	0.1	0.498132
10.318350	0.1	0.504954
10.320017	0.1	0.509727
10.321683	0.1	0.512893
10.323350	0.1	0.515296
10.325017	0.1	0.518044
10.326683	0.1	0.522351
10.328350	0.1	0.528940
10.330017	0.1	0.536749
10.331683	0.1	0.543501
10.333350	0.1	0.548721
10.335017	0.1	0.554472
10.336683	0.1	0.561792
10.338350	0.1	0.569001
10.340017	0.1	0.574696
10.341683	0.1	0.579585
10.343350	0.1	0.585066
10.345017	0.1	0.592107
10.346683	0.1	0.601169
10.348350	0.1	0.611809
10.350017	0.1	0.622692
10.351683	0.1	0.632745
10.353350	0.1	0.641984
10.355017	0.1	0.650859
10.356683	0.1	0.659758
10.358350	0.1	0.669048
10.360017	0.1	0.679032
10.361683	0.1	0.690087
10.363350	0.1	0.702580
10.365017	0.1	0.716434
10.366683	0.1	0.731274
10.368350	0.1	0.746497
10.370017	0.1	0.760998
10.371683	0.1	0.774115
10.373350	0.1	0.786446
10.375017	0.1	0.799322
10.376683	0.1	0.814055
10.378350	0.1	0.831434
10.380017	0.1	0.851438
10.381683	0.1	0.873003
10.383350	0.1	0.893865
10.385017	0.1	0.911839
10.386683	0.1	0.926876
10.388350	0.1	0.941032
10.390017	0.1	0.956878
10.391683	0.1	0.976040
10.393350	0.1	0.998201
10.395017	0.1	1.021801
10.396683	0.1	1.045964
10.398350	0.1	1.070672
10.400017	0.1	1.095207
10.401683	0.1	1.118425
10.403350	0.1	1.140232
10.405017	0.1	1.161615
10.406683	0.1	1.183590
10.408350	0.1	1.206845
10.410017	0.1	1.232033
10.411683	0.1	1.259488
10.413350	0.1	1.288401
10.415017	0.1	1.317309
10.416683	0.1	1.345463
10.418350	0.1	1.372974
10.420017	0.1	1.400304
10.421683	0.1	1.428388
10.423350	0.1	1.458493
10.425017	0.1	1.491350
10.426683	0.1	1.526275
10.428350	0.1	1.561339
10.430017	0.1	1.594638
10.431683	0.1	1.624716
10.433350	0.1	1.650504
10.435017	0.1	1.672697
10.436683	0.1	1.694444
10.438350	0.1	1.719249
10.440017	0.1	1.747953
10.441683	0.1	1.778342
10.443350	0.1	1.807269
10.445017	0.1	1.832480
10.446683	0.1	1.853430
10.448350	0.1	1.871288
10.450017	0.1	1.887744
10.451683	0.1	1.904592
10.453350	0.1	1.923628
10.455017	0.1	1.944983
10.456683	0.1	1.966604
10.458350	0.1	1.986464
10.460017	0.1	2.004430
10.461683	0.1	2.021780
10.463350	0.1	2.039522
10.465017	0.1	2.057417
10.466683	0.1	2.074162
10.468350	0.1	2.087913
10.470017	0.1	2.097073
10.471683	0.1	2.101590
10.473350	0.1	2.103811
10.475017	0.1	2.107420
10.476683	0.1	2.114829
10.478350	0.1	2.125539
10.480017	0.1	2.136966
10.481683	0.1	2.146233
10.483350	0.1	2.152133
10.485017	0.1	2.156007
10.486683	0.1	2.160086
10.488350	0.1	2.164915
10.490017	0.1	2.169176
10.491683	0.1	2.171914
10.493350	0.1	2.173642
10.495017	0.1	2.175206
10.496683	0.1	2.176850
10.498350	0.1	2.178410
10.500017	0.1	2.179835
10.501683	0.1	2.181013
10.503350	0.1	2.181507
10.505017	0.1	2.181241
10.506683	0.1	2.180738
10.508350	0.1	2.180287
10.510017	0.1	2.179681
10.511683	0.1	2.178876
10.513350	0.1	2.177921
10.515017	0.1	2.176473
10.516683	0.1	2.174107
10.518350	0.1	2.171230
10.520017	0.1	2.169036
10.521683	0.1	2.168063
10.523350	0.1	2.167174
10.525017	0.1	2.164990
10.526683	0.1	2.161730
10.528350	0.1	2.158941
10.530017	0.1	2.157739
10.531683	0.1	2.157735
10.533350	0.1	2.157665
10.535017	0.1	2.157097
10.536683	0.1	2.156962
10.538350	0.1	2.158619
10.540017	0.1	2.162913
10.541683	0.1	2.169907
10.543350	0.1	2.178941
10.545017	0.1	2.188347
10.546683	0.1	2.195179
10.548350	0.1	2.196380
10.550017	0.1	2.191002
10.551683	0.1	2.180953
10.553350	0.1	2.169469
10.555017	0.1	2.159621
10.556683	0.1	2.154261
10.558350	0.1	2.155281
10.560017	0.1	2.162145
10.561683	0.1	2.172133
10.563350	0.1	2.181968
10.565017	0.1	2.189055
10.566683	0.1	2.192333
10.568350	0.1	2.192529
10.570017	0.1	2.191374
10.571683	0.1	2.190415
10.573350	0.1	2.190135
10.575017	0.1	2.189842
10.576683	0.1	2.188841
10.578350	0.1	2.187965
10.580017	0.1	2.188995
10.581683	0.1	2.192706
10.583350	0.1	2.198173
10.585017	0.1	2.203537
10.586683	0.1	2.207062
10.588350	0.1	2.208287
10.590017	0.1	2.208026
10.591683	0.1	2.206871
10.593350	0.1	2.204627
10.595017	0.1	2.201600
10.596683	0.1	2.199188
10.598350	0.1	2.198522
10.600017	0.1	2.199039
10.601683	0.1	2.198569
10.603350	0.1	2.195351
10.605017	0.1	2.190191
10.606683	0.1	2.185730
10.608350	0.1	2.184026
10.610017	0.1	2.185768
10.611683	0.1	2.190769
10.613350	0.1	2.197926
10.615017	0.1	2.205288
10.616683	0.1	2.210680
10.618350	0.1	2.212687
10.620017	0.1	2.211221
10.621683	0.1	2.207076
10.623350	0.1	2.201363
10.625017	0.1	2.195514
10.626683	0.1	2.191183
10.628350	0.1	2.189782
10.630017	0.1	2.191695
10.631683	0.1	2.195444
10.633350	0.1	2.198098
10.635017	0.1	2.197297
10.636683	0.1	2.192850
10.638350	0.1	2.186452
10.640017	0.1	2.180031
10.641683	0.1	2.174359
10.643350	0.1	2.169171
10.645017	0.1	2.164040
10.646683	0.1	2.158806
10.648350	0.1	2.153241
10.650017	0.1	2.146475
10.651683	0.1	2.137749
10.653350	0.1	2.127737
10.655017	0.1	2.117842
10.656683	0.1	2.108491
10.658350	0.1	2.099141
10.660017	0.1	2.089664
10.661683	0.1	2.080905
10.663350	0.1	2.073613
10.665017	0.1	2.067406
10.666683	0.1	2.060812
10.668350	0.1	2.052011
10.670017	0.1	2.039834
10.671683	0.1	2.024719
10.673350	0.1	2.008486
10.675017	0.1	1.993030
10.676683	0.1	1.979144
10.678350	0.1	1.966455
10.680017	0.1	1.953985
10.681683	0.1	1.940578
10.683350	0.1	1.925216
10.685017	0.1	1.907269
10.686683	0.1	1.886152
10.688350	0.1	1.861588
10.690017	0.1	1.835036
10.691683	0.1	1.809224
10.693350	0.1	1.785471
10.695017	0.1	1.763436
10.696683	0.1	1.743473
10.698350	0.1	1.727124
10.700017	0.1	1.714732
10.701683	0.1	1.703682
10.703350	0.1	1.690541
10.705017	0.1	1.674290
10.706683	0.1	1.655826
10.708350	0.1	1.635514
10.710017	0.1	1.612999
10.711683	0.1	1.588403
10.713350	0.1	1.562387
10.715017	0.1	1.535933
10.716683	0.1	1.510177
10.718350	0.1	1.485622
10.720017	0.1	1.461669
10.721683	0.1	1.437049
10.723350	0.1	1.410577
10.725017	0.1	1.382222
10.726683	0.1	1.353817
10.728350	0.1	1.327759
10.730017	0.1	1.305253
10.731683	0.1	1.285984
10.733350	0.1	1.268252
10.735017	0.1	1.249411
10.736683	0.1	1.227343
10.738350	0.1	1.201988
10.740017	0.1	1.175464
10.741683	0.1	1.150514
10.743350	0.1	1.128307
10.745017	0.1	1.107901
10.746683	0.1	1.087533
10.748350	0.1	1.065703
10.750017	0.1	1.042006
10.751683	0.1	1.017572
10.753350	0.1	0.994094
10.755017	0.1	0.972687
10.756683	0.1	0.953944
10.758350	0.1	0.938005
10.760017	0.1	0.924435
10.761683	0.1	0.911965
10.763350	0.1	0.898442
10.765017	0.1	0.882042
10.766683	0.1	0.862391
10.768350	0.1	0.840481
10.770017	0.1	0.818498
10.771683	0.1	0.799275
10.773350	0.1	0.784504
10.775017	0.1	0.773226
10.776683	0.1	0.762534
10.778350	0.1	0.750180
10.780017	0.1	0.736383
10.781683	0.1	0.722357
10.783350	0.1	0.708150
10.785017	0.1	0.693533
10.786683	0.1	0.679833
10.788350	0.1	0.669388
10.790017	0.1	0.663139
10.791683	0.1	0.659553
10.793350	0.1	0.656187
10.795017	0.1	0.651423
10.796683	0.1	0.644508
10.798350	0.1	0.635344
10.800017	0.1	0.624810
10.801683	0.1	0.614692
10.803350	0.1	0.607003
10.805017	0.1	0.602440
10.806683	0.1	0.599343
10.808350	0.1	0.595120
10.810017	0.1	0.588479
10.811683	0.1	0.579567
10.813350	0.1	0.569001
10.815017	0.1	0.558160
10.816683	0.1	0.549424
10.818350	0.1	0.544698
10.820017	0.1	0.544046
10.821683	0.1	0.545694
10.823350	0.1	0.546738
10.825017	0.1	0.544917
10.826683	0.1	0.540717
10.828350	0.1	0.536498
10.830017	0.1	0.533201
10.831683	0.1	0.529764
10.833350	0.1	0.525750
10.835017	0.1	0.522365
10.836683	0.1	0.520414
10.838350	0.1	0.518626
10.840017	0.1	0.514989
10.841683	0.1	0.509322
10.843350	0.1	0.503673
10.845017	0.1	0.500148
10.846683	0.1	0.499557
10.848350	0.1	0.502043
10.850017	0.1	0.507408
10.851683	0.1	0.514155
10.853350	0.1	0.519659
10.855017	0.1	0.522067
10.856683	0.1	0.520921
10.858350	0.1	0.516567
10.860017	0.1	0.510574
10.861683	0.1	0.506043
10.863350	0.1	0.505969
10.865017	0.1	0.510714
10.866683	0.1	0.517773
10.868350	0.1	0.524134
10.870017	0.1	0.528013
10.871683	0.1	0.529201
10.873350	0.1	0.528805
10.875017	0.1	0.528232
10.876683	0.1	0.528018
10.878350	0.1	0.527827
10.880017	0.1	0.527576
10.881683	0.1	0.527841
10.883350	0.1	0.528782
10.885017	0.1	0.529331
10.886683	0.1	0.528526
10.888350	0.1	0.527203
10.890017	0.1	0.527082
10.891683	0.1	0.528526
10.893350	0.1	0.530523
10.895017	0.1	0.532111
10.896683	0.1	0.533089
10.898350	0.1	0.533736
10.900017	0.1	0.534249
10.901683	0.1	0.534491
10.903350	0.1	0.534565
10.905017	0.1	0.535361
10.906683	0.1	0.537662
10.908350	0.1	0.540926
10.910017	0.1	0.543804
10.911683	0.1	0.545280
10.913350	0.1	0.545685
10.915017	0.1	0.547105
10.916683	0.1	0.551976
10.918350	0.1	0.560456
10.920017	0.1	0.569737
10.921683	0.1	0.576107
10.923350	0.1	0.577392
10.925017	0.1	0.573816
10.926683	0.1	0.567273
10.928350	0.1	0.560498
10.930017	0.1	0.556256
10.931683	0.1	0.555445
10.933350	0.1	0.556489
10.935017	0.1	0.557322
10.936683	0.1	0.557224
10.938350	0.1	0.556423
10.940017	0.1	0.555380
10.941683	0.1	0.554803
10.943350	0.1	0.555008
10.945017	0.1	0.555385
10.946683	0.1	0.554952
10.948350	0.1	0.553238
10.950017	0.1	0.550738
10.951683	0.1	0.548898
10.953350	0.1	0.549196
10.955017	0.1	0.551804
10.956683	0.1	0.555180
10.958350	0.1	0.556721
10.960017	0.1	0.554752
10.961683	0.1	0.550053
10.963350	0.1	0.544665
10.965017	0.1	0.540209
10.966683	0.1	0.537923
10.968350	0.1	0.538686
10.970017	0.1	0.541937
10.971683	0.1	0.545401
10.973350	0.1	0.546873
10.975017	0.1	0.546039
10.976683	0.1	0.544200
10.978350	0.1	0.542509
10.980017	0.1	0.541299
10.981683	0.1	0.540530
10.983350	0.1	0.540134
10.985017	0.1	0.540121
10.986683	0.1	0.540591
10.988350	0.1	0.541797
10.990017	0.1	0.544018
10.991683	0.1	0.546821
10.993350	0.1	0.549061
10.995017	0.1	0.550128
10.996683	0.1	0.550160
10.998350	0.1	0.549066
11.000017	0.1	0.546402
11.001683	0.1	0.542770
11.003350	0.1	0.540391
11.005017	0.1	0.540777
11.006683	0.1	0.542873
11.008350	0.1	0.544153
11.010017	0.1	0.542393
11.011683	0.1	0.536819
11.013350	0.1	0.529052
11.015017	0.1	0.522910
11.016683	0.1	0.522071
11.018350	0.1	0.527040
11.020017	0.1	0.534779
11.021683	0.1	0.541084
11.023350	0.1	0.543199
11.025017	0.1	0.541462
11.026683	0.1	0.538882
11.028350	0.1	0.538412
11.030017	0.1	0.541233
11.031683	0.1	0.547115
11.033350	0.1	0.554710
11.035017	0.1	0.561904
11.036683	0.1	0.567012
11.038350	0.1	0.569676
11.040017	0.1	0.570556
11.041683	0.1	0.570565
11.043350	0.1	0.570505
11.045017	0.1	0.570938
11.046683	0.1	0.571827
11.048350	0.1	0.572531
11.050017	0.1	0.572717
11.051683	0.1	0.572708
11.053350	0.1	0.572600
11.055017	0.1	0.572316
11.056683	0.1	0.572759
11.058350	0.1	0.575744
11.060017	0.1	0.582440
11.061683	0.1	0.591953
11.063350	0.1	0.601355
11.065017	0.1	0.607693
11.066683	0.1	0.609960
11.068350	0.1	0.609118
11.070017	0.1	0.607125
11.071683	0.1	0.606282
11.073350	0.1	0.608726
11.075017	0.1	0.614985
11.076683	0.1	0.622827
11.078350	0.1	0.628815
11.080017	0.1	0.631288
11.081683	0.1	0.631036
11.083350	0.1	0.629835
11.085017	0.1	0.629416
11.086683	0.1	0.631064
11.088350	0.1	0.634566
11.090017	0.1	0.638091
11.091683	0.1	0.640289
11.093350	0.1	0.641719
11.095017	0.1	0.643474
11.096683	0.1	0.645434
11.098350	0.1	0.646794
11.100017	0.1	0.647623
11.101683	0.1	0.648773
11.103350	0.1	0.650831
11.105017	0.1	0.653667
11.106683	0.1	0.656359
11.108350	0.1	0.657709
11.110017	0.1	0.657584
11.111683	0.1	0.657314
11.113350	0.1	0.658357
11.115017	0.1	0.661318
11.116683	0.1	0.666166
11.118350	0.1	0.671977
11.120017	0.1	0.675926
11.121683	0.1	0.674478
11.123350	0.1	0.667092
11.125017	0.1	0.657262
11.126683	0.1	0.649230
11.128350	0.1	0.644848
11.130017	0.1	0.643269
11.131683	0.1	0.642301
11.133350	0.1	0.639958
11.135017	0.1	0.636159
11.136683	0.1	0.632773
11.138350	0.1	0.631437
11.140017	0.1	0.632480
11.141683	0.1	0.636345
11.143350	0.1	0.643786
11.145017	0.1	0.654012
11.146683	0.1	0.664000
11.148350	0.1	0.670231
11.150017	0.1	0.670548
11.151683	0.1	0.665034
11.153350	0.1	0.656368
11.155017	0.1	0.649248
11.156683	0.1	0.647586
11.158350	0.1	0.651446
11.160017	0.1	0.657178
11.161683	0.1	0.660671
11.163350	0.1	0.660028
11.165017	0.1	0.655823
11.166683	0.1	0.649975
11.168350	0.1	0.644270
11.170017	0.1	0.639469
11.171683	0.1	0.635860
11.173350	0.1	0.634133
11.175017	0.1	0.634962
11.176683	0.1	0.637597
11.178350	0.1	0.640037
11.180017	0.1	0.641369
11.181683	0.1	0.642762
11.183350	0.1	0.645681
11.185017	0.1	0.650059
11.186683	0.1	0.654566
11.188350	0.1	0.657951
11.190017	0.1	0.659591
11.191683	0.1	0.659581
11.193350	0.1	0.659130
11.195017	0.1	0.659991
11.196683	0.1	0.662934
11.198350	0.1	0.666752
11.200017	0.1	0.669137
11.201683	0.1	0.669090
11.203350	0.1	0.668098
11.205017	0.1	0.668312
11.206683	0.1	0.670422
11.208350	0.1	0.673849
11.210017	0.1	0.677514
11.211683	0.1	0.680056
11.213350	0.1	0.680503
11.215017	0.1	0.679367
11.216683	0.1	0.678804
11.218350	0.1	0.680503
11.220017	0.1	0.683726
11.221683	0.1	0.686464
11.223350	0.1	0.687530
11.225017	0.1	0.686790
11.226683	0.1	0.684881
11.228350	0.1	0.683232
11.230017	0.1	0.683269
11.231683	0.1	0.685379
11.233350	0.1	0.688699
11.235017	0.1	0.691814
11.236683	0.1	0.693407
11.238350	0.1	0.692653
11.240017	0.1	0.689970
11.241683	0.1	0.686995
11.243350	0.1	0.685579
11.245017	0.1	0.687158
11.246683	0.1	0.691838
11.248350	0.1	0.698036
11.250017	0.1	0.703512
11.251683	0.1	0.706785
11.253350	0.1	0.707819
11.255017	0.1	0.707563
11.256683	0.1	0.706934
11.258350	0.1	0.706590
11.260017	0.1	0.707014
11.261683	0.1	0.707856
11.263350	0.1	0.707922
11.265017	0.1	0.706464
11.266683	0.1	0.703977
11.268350	0.1	0.701468
11.270017	0.1	0.699773
11.271683	0.1	0.699442
11.273350	0.1	0.699977
11.275017	0.1	0.699437
11.276683	0.1	0.696303
11.278350	0.1	0.691526
11.280017	0.1	0.687861
11.281683	0.1	0.687335
11.283350	0.1	0.689817
11.285017	0.1	0.693393
11.286683	0.1	0.695391
11.288350	0.1	0.693826
11.290017	0.1	0.688634
11.291683	0.1	0.681672
11.293350	0.1	0.675111
11.295017	0.1	0.670250
11.296683	0.1	0.667623
11.298350	0.1	0.667139
11.300017	0.1	0.668513
11.301683	0.1	0.671353
11.303350	0.1	0.674226
11.305017	0.1	0.675162
11.306683	0.1	0.673546
11.308350	0.1	0.670408
11.310017	0.1	0.667507
11.311683	0.1	0.666496
11.313350	0.1	0.667707
11.315017	0.1	0.669765
11.316683	0.1	0.670594
11.318350	0.1	0.668848
11.320017	0.1	0.664657
11.321683	0.1	0.659614
11.323350	0.1	0.656247
11.325017	0.1	0.656298
11.326683	0.1	0.658706
11.328350	0.1	0.660038
11.330017	0.1	0.657481
11.331683	0.1	0.651176
11.333350	0.1	0.643721
11.335017	0.1	0.637998
11.336683	0.1	0.635395
11.338350	0.1	0.635367
11.340017	0.1	0.636303
11.341683	0.1	0.636633
11.343350	0.1	0.635674
11.345017	0.1	0.634533
11.346683	0.1	0.634878
11.348350	0.1	0.636047
11.350017	0.1	0.635157
11.351683	0.1	0.630557
11.353350	0.1	0.623418
11.355017	0.1	0.616009
11.356683	0.1	0.610123
11.358350	0.1	0.606976
11.360017	0.1	0.606589
11.361683	0.1	0.607404
11.363350	0.1	0.607581
11.365017	0.1	0.606133
11.366683	0.1	0.603246
11.368350	0.1	0.600498
11.370017	0.1	0.599893
11.371683	0.1	0.601457
11.373350	0.1	0.602766
11.375017	0.1	0.601416
11.376683	0.1	0.597341
11.378350	0.1	0.592396
11.380017	0.1	0.588186
11.381683	0.1	0.584847
11.383350	0.1	0.581373
11.385017	0.1	0.576507
11.386683	0.1	0.570142
11.388350	0.1	0.564158
11.390017	0.1	0.560945
11.391683	0.1	0.561471
11.393350	0.1	0.565243
11.395017	0.1	0.570663
11.396683	0.1	0.574691
11.398350	0.1	0.574454
11.400017	0.1	0.570174
11.401683	0.1	0.564982
11.403350	0.1	0.561886
11.405017	0.1	0.561941
11.406683	0.1	0.564349
11.408350	0.1	0.567352
11.410017	0.1	0.569727
11.411683	0.1	0.571203
11.413350	0.1	0.571697
11.415017	0.1	0.570924
11.416683	0.1	0.568517
11.418350	0.1	0.564572
11.420017	0.1	0.560498
11.421683	0.1	0.558309
11.423350	0.1	0.558663
11.425017	0.1	0.560512
11.426683	0.1	0.562589
11.428350	0.1	0.564097
11.430017	0.1	0.564121
11.431683	0.1	0.561909
11.433350	0.1	0.558104
11.435017	0.1	0.554472
11.436683	0.1	0.551958
11.438350	0.1	0.549788
11.440017	0.1	0.546505
11.441683	0.1	0.542006
11.443350	0.1	0.538132
11.445017	0.1	0.536558
11.446683	0.1	0.537001
11.448350	0.1	0.537746
11.450017	0.1	0.537019
11.451683	0.1	0.534500
11.453350	0.1	0.531604
11.455017	0.1	0.530123
11.456683	0.1	0.530952
11.458350	0.1	0.534146
11.460017	0.1	0.539338
11.461683	0.1	0.545210
11.463350	0.1	0.549154
11.465017	0.1	0.547990
11.466683	0.1	0.539888
11.468350	0.1	0.526696
11.470017	0.1	0.513159
11.471683	0.1	0.503082
11.473350	0.1	0.497461
11.475017	0.1	0.495291
11.476683	0.1	0.494579
11.478350	0.1	0.493731
11.480017	0.1	0.492199
11.481683	0.1	0.489601
11.483350	0.1	0.485368
11.485017	0.1	0.479827
11.486683	0.1	0.474593
11.488350	0.1	0.470988
11.490017	0.1	0.468893
11.491683	0.1	0.467426
11.493350	0.1	0.466015
11.495017	0.1	0.464856
11.496683	0.1	0.464274
11.498350	0.1	0.463924
11.500017	0.1	0.463151
11.501683	0.1	0.461587
11.503350	0.1	0.459021
11.505017	0.1	0.455584
11.506683	0.1	0.452045
11.508350	0.1	0.449386
11.510017	0.1	0.448311
11.511683	0.1	0.448790
11.513350	0.1	0.449694
11.515017	0.1	0.449694
11.516683	0.1	0.448320
11.518350	0.1	0.445340
11.520017	0.1	0.440092
11.521683	0.1	0.432776
11.523350	0.1	0.425009
11.525017	0.1	0.418224
11.526683	0.1	0.413232
11.528350	0.1	0.411230
11.530017	0.1	0.412934
11.531683	0.1	0.416916
11.533350	0.1	0.420357
11.535017	0.1	0.421372
11.536683	0.1	0.419989
11.538350	0.1	0.417172
11.540017	0.1	0.413358
11.541683	0.1	0.408371
11.543350	0.1	0.402262
11.545017	0.1	0.395500
11.546683	0.1	0.389088
11.548350	0.1	0.384795
11.550017	0.1	0.383942
11.551683	0.1	0.386089
11.553350	0.1	0.390089
11.555017	0.1	0.395435
11.556683	0.1	0.401372
11.558350	0.1	0.405894
11.560017	0.1	0.406834
11.561683	0.1	0.404008
11.563350	0.1	0.399980
11.565017	0.1	0.398052
11.566683	0.1	0.399263
11.568350	0.1	0.401917
11.570017	0.1	0.403547
11.571683	0.1	0.402932
11.573350	0.1	0.400506
11.575017	0.1	0.397777
11.576683	0.1	0.396683
11.578350	0.1	0.398271
11.580017	0.1	0.401069
11.581683	0.1	0.401819
11.583350	0.1	0.398434
11.585017	0.1	0.391435
11.586683	0.1	0.382792
11.588350	0.1	0.375076
11.590017	0.1	0.370974
11.591683	0.1	0.371719
11.593350	0.1	0.375896
11.595017	0.1	0.380077
11.596683	0.1	0.380916
11.598350	0.1	0.377405
11.600017	0.1	0.371505
11.601683	0.1	0.366550
11.603350	0.1	0.364920
11.605017	0.1	0.366950
11.606683	0.1	0.371295
11.608350	0.1	0.376008
11.610017	0.1	0.379588
11.611683	0.1	0.381181
11.613350	0.1	0.380524
11.615017	0.1	0.377679
11.616683	0.1	0.372515
11.618350	0.1	0.365460
11.620017	0.1	0.357949
11.621683	0.1	0.351379
11.623350	0.1	0.346382
11.625017	0.1	0.343020
11.626683	0.1	0.341223
11.628350	0.1	0.341167
11.630017	0.1	0.342829
11.631683	0.1	0.345195
11.633350	0.1	0.346820
11.635017	0.1	0.346759
11.636683	0.1	0.344720
11.638350	0.1	0.341446
11.640017	0.1	0.338759
11.641683	0.1	0.338047
11.643350	0.1	0.339029
11.645017	0.1	0.340478
11.646683	0.1	0.341600
11.648350	0.1	0.342559
11.650017	0.1	0.343816
11.651683	0.1	0.345060
11.653350	0.1	0.345185
11.655017	0.1	0.343500
11.656683	0.1	0.340664
11.658350	0.1	0.338340
11.660017	0.1	0.337684
11.661683	0.1	0.338480
11.663350	0.1	0.339877
11.665017	0.1	0.341437
11.666683	0.1	0.343230
11.668350	0.1	0.344776
11.670017	0.1	0.344510
11.671683	0.1	0.340957
11.673350	0.1	0.334191
11.675017	0.1	0.326154
11.676683	0.1	0.319569
11.678350	0.1	0.316775
11.680017	0.1	0.318913
11.681683	0.1	0.324831
11.683350	0.1	0.331099
11.685017	0.1	0.334159
11.686683	0.1	0.332580
11.688350	0.1	0.327714
11.690017	0.1	0.322368
11.691683	0.1	0.318573
11.693350	0.1	0.316533
11.695017	0.1	0.315378
11.696683	0.1	0.314484
11.698350	0.1	0.313963
11.700017	0.1	0.313953
11.701683	0.1	0.314298
11.703350	0.1	0.314843
11.705017	0.1	0.315323
11.706683	0.1	0.314731
11.708350	0.1	0.311476
11.710017	0.1	0.304985
11.711683	0.1	0.296757
11.713350	0.1	0.289241
11.715017	0.1	0.284072
11.716683	0.1	0.281516
11.718350	0.1	0.280812
11.720017	0.1	0.280961
11.721683	0.1	0.281460
11.723350	0.1	0.282302
11.725017	0.1	0.283727
11.726683	0.1	0.286172
11.728350	0.1	0.289618
11.730017	0.1	0.293003
11.731683	0.1	0.295006
11.733350	0.1	0.294656
11.735017	0.1	0.291639
11.736683	0.1	0.287085
11.738350	0.1	0.282964
11.740017	0.1	0.280528
11.741683	0.1	0.280263
11.743350	0.1	0.282307
11.745017	0.1	0.285981
11.746683	0.1	0.289576
11.748350	0.1	0.291397
11.750017	0.1	0.291266
11.751683	0.1	0.290363
11.753350	0.1	0.289115
11.755017	0.1	0.286750
11.756683	0.1	0.283280
11.758350	0.1	0.279960
11.760017	0.1	0.277394
11.761683	0.1	0.275103
11.763350	0.1	0.272845
11.765017	0.1	0.270884
11.766683	0.1	0.269301
11.768350	0.1	0.268165
11.770017	0.1	0.268193
11.771683	0.1	0.270354
11.773350	0.1	0.274489
11.775017	0.1	0.278656
11.776683	0.1	0.280449
11.778350	0.1	0.278736
11.780017	0.1	0.274032
11.781683	0.1	0.268165
11.783350	0.1	0.263364
11.785017	0.1	0.260784
11.786683	0.1	0.259983
11.788350	0.1	0.259727
11.790017	0.1	0.259327
11.791683	0.1	0.259154
11.793350	0.1	0.259764
11.795017	0.1	0.261287
11.796683	0.1	0.263657
11.798350	0.1	0.266391
11.800017	0.1	0.267867
11.801683	0.1	0.266326
11.803350	0.1	0.262037
11.805017	0.1	0.257688
11.806683	0.1	0.256510
11.808350	0.1	0.259858
11.810017	0.1	0.266614
11.811683	0.1	0.274656
11.813350	0.1	0.281525
11.815017	0.1	0.284566
11.816683	0.1	0.282731
11.818350	0.1	0.277855
11.820017	0.1	0.273008
11.821683	0.1	0.270680
11.823350	0.1	0.272621
11.825017	0.1	0.279276
11.826683	0.1	0.288635
11.828350	0.1	0.296598
11.830017	0.1	0.299453
11.831683	0.1	0.296617
11.833350	0.1	0.290410
11.835017	0.1	0.283709
11.836683	0.1	0.278996
11.838350	0.1	0.278102
11.840017	0.1	0.281329
11.841683	0.1	0.287322
11.843350	0.1	0.294275
11.845017	0.1	0.300920
11.846683	0.1	0.306168
11.848350	0.1	0.308775
11.850017	0.1	0.308598
11.851683	0.1	0.307159
11.853350	0.1	0.305651
11.855017	0.1	0.303257
11.856683	0.1	0.298745
11.858350	0.1	0.292906
11.860017	0.1	0.288030
11.861683	0.1	0.285413
11.863350	0.1	0.284612
11.865017	0.1	0.284864
11.866683	0.1	0.285641
11.868350	0.1	0.286489
11.870017	0.1	0.287439
11.871683	0.1	0.288663
11.873350	0.1	0.290200
11.875017	0.1	0.292608
11.876683	0.1	0.296892
11.878350	0.1	0.303295
11.880017	0.1	0.310587
11.881683	0.1	0.316454
11.883350	0.1	0.319132
11.885017	0.1	0.319090
11.886683	0.1	0.318587
11.888350	0.1	0.319723
11.890017	0.1	0.322782
11.891683	0.1	0.326252
11.893350	0.1	0.328631
11.895017	0.1	0.329949
11.896683	0.1	0.331323
11.898350	0.1	0.333674
11.900017	0.1	0.337423
11.901683	0.1	0.342345
11.903350	0.1	0.347332
11.905017	0.1	0.350964
11.906683	0.1	0.352580
11.908350	0.1	0.352878
11.910017	0.1	0.353158
11.911683	0.1	0.354201
11.913350	0.1	0.356194
11.915017	0.1	0.358932
11.916683	0.1	0.361889
11.918350	0.1	0.364701
11.920017	0.1	0.367491
11.921683	0.1	0.370401
11.923350	0.1	0.373377
11.925017	0.1	0.376734
11.926683	0.1	0.381032
11.928350	0.1	0.386210
11.930017	0.1	0.391654
11.931683	0.1	0.396771
11.933350	0.1	0.400939
11.935017	0.1	0.403826
11.936683	0.1	0.406210
11.938350	0.1	0.409740
11.940017	0.1	0.415174
11.941683	0.1	0.420841
11.943350	0.1	0.424194
11.945017	0.1	0.424776
11.946683	0.1	0.424394
11.948350	0.1	0.425354
11.950017	0.1	0.429060
11.951683	0.1	0.435309
11.953350	0.1	0.442523
11.955017	0.1	0.448492
11.956683	0.1	0.451598
11.958350	0.1	0.452544
11.960017	0.1	0.454141
11.961683	0.1	0.458714
11.963350	0.1	0.465852
11.965017	0.1	0.472753
11.966683	0.1	0.476558
11.968350	0.1	0.476423
11.970017	0.1	0.474062
11.971683	0.1	0.472399
11.973350	0.1	0.473550
11.975017	0.1	0.477680
11.976683	0.1	0.483324
11.978350	0.1	0.488539
11.980017	0.1	0.492106
11.981683	0.1	0.494388
11.983350	0.1	0.497028
11.985017	0.1	0.501066
11.986683	0.1	0.505880
11.988350	0.1	0.510160
11.990017	0.1	0.512549
11.991683	0.1	0.511995
11.993350	0.1	0.509182
11.995017	0.1	0.506574
11.996683	0.1	0.506132
11.998350	0.1	0.508204
12.000017	0.1	0.512218
12.001683	0.1	0.517298
12.003350	0.1	0.522621
12.005017	0.1	0.527734
12.006683	0.1	0.532595
12.008350	0.1	0.537410
12.010017	0.1	0.542789
12.011683	0.1	0.549424
12.013350	0.1	0.556610
12.015017	0.1	0.562128
12.016683	0.1	0.564395
12.018350	0.1	0.563907
12.020017	0.1	0.562323
12.021683	0.1	0.560777
12.023350	0.1	0.559543
12.025017	0.1	0.559045
12.026683	0.1	0.560088
12.028350	0.1	0.563134
12.030017	0.1	0.567758
12.031683	0.1	0.572344
12.033350	0.1	0.574724
12.035017	0.1	0.574370
12.036683	0.1	0.573113
12.038350	0.1	0.572996
12.040017	0.1	0.574375
12.041683	0.1	0.576866
12.043350	0.1	0.580754
12.045017	0.1	0.586296
12.046683	0.1	0.592433
12.048350	0.1	0.597415
12.050017	0.1	0.600265
12.051683	0.1	0.600894
12.053350	0.1	0.600088
12.055017	0.1	0.600135
12.056683	0.1	0.603250
12.058350	0.1	0.608987
12.060017	0.1	0.615064
12.061683	0.1	0.620000
12.063350	0.1	0.623618
12.065017	0.1	0.626044
12.066683	0.1	0.627018
12.068350	0.1	0.626603
12.070017	0.1	0.626002
12.071683	0.1	0.626957
12.073350	0.1	0.630729
12.075017	0.1	0.637486
12.076683	0.1	0.646105
12.078350	0.1	0.654599
12.080017	0.1	0.661137
12.081683	0.1	0.665030
12.083350	0.1	0.666650
12.085017	0.1	0.666538
12.086683	0.1	0.665449
12.088350	0.1	0.665011
12.090017	0.1	0.666874
12.091683	0.1	0.670715
12.093350	0.1	0.674352
12.095017	0.1	0.676336
12.096683	0.1	0.677477
12.098350	0.1	0.679279
12.100017	0.1	0.682003
12.101683	0.1	0.684494
12.103350	0.1	0.685519
12.105017	0.1	0.685100
12.106683	0.1	0.684452
12.108350	0.1	0.684815
12.110017	0.1	0.687013
12.111683	0.1	0.691479
12.113350	0.1	0.697593
12.115017	0.1	0.703475
12.116683	0.1	0.707265
12.118350	0.1	0.708178
12.120017	0.1	0.706534
12.121683	0.1	0.704168
12.123350	0.1	0.704178
12.125017	0.1	0.708783
12.126683	0.1	0.717780
12.128350	0.1	0.728830
12.130017	0.1	0.738711
12.131683	0.1	0.745114
12.133350	0.1	0.747824
12.135017	0.1	0.747968
12.136683	0.1	0.747032
12.138350	0.1	0.746292
12.140017	0.1	0.746455
12.141683	0.1	0.747791
12.143350	0.1	0.750520
12.145017	0.1	0.754874
12.146683	0.1	0.760723
12.148350	0.1	0.767326
12.150017	0.1	0.773813
12.151683	0.1	0.779792
12.153350	0.1	0.785710
12.155017	0.1	0.792239
12.156683	0.1	0.798362
12.158350	0.1	0.801338
12.160017	0.1	0.800034
12.161683	0.1	0.796821
12.163350	0.1	0.795666
12.165017	0.1	0.799578
12.166683	0.1	0.809212
12.168350	0.1	0.822586
12.170017	0.1	0.836272
12.171683	0.1	0.847992
12.173350	0.1	0.857906
12.175017	0.1	0.866889
12.176683	0.1	0.874600
12.178350	0.1	0.879937
12.180017	0.1	0.882871
12.181683	0.1	0.885078
12.183350	0.1	0.888389
12.185017	0.1	0.893367
12.186683	0.1	0.899946
12.188350	0.1	0.908519
12.190017	0.1	0.919783
12.191683	0.1	0.933483
12.193350	0.1	0.947537
12.195017	0.1	0.959178
12.196683	0.1	0.967425
12.198350	0.1	0.974038
12.200017	0.1	0.981800
12.201683	0.1	0.992399
12.203350	0.1	1.005740
12.205017	0.1	1.020059
12.206683	0.1	1.033037
12.208350	0.1	1.043854
12.210017	0.1	1.053610
12.211683	0.1	1.063966
12.213350	0.1	1.076376
12.215017	0.1	1.091762
12.216683	0.1	1.109513
12.218350	0.1	1.127487
12.220017	0.1	1.143711
12.221683	0.1	1.157569
12.223350	0.1	1.169587
12.225017	0.1	1.180964
12.226683	0.1	1.193476
12.228350	0.1	1.208954
12.230017	0.1	1.228042
12.231683	0.1	1.249649
12.233350	0.1	1.271837
12.235017	0.1	1.292992
12.236683	0.1	1.312494
12.238350	0.1	1.330846
12.240017	0.1	1.349226
12.241683	0.1	1.368425
12.243350	0.1	1.388616
12.245017	0.1	1.409603
12.246683	0.1	1.430372
12.248350	0.1	1.449520
12.250017	0.1	1.466642
12.251683	0.1	1.482479
12.253350	0.1	1.498084
12.255017	0.1	1.514354
12.256683	0.1	1.532137
12.258350	0.1	1.552412
12.260017	0.1	1.575835
12.261683	0.1	1.601679
12.263350	0.1	1.627761
12.265017	0.1	1.651933
12.266683	0.1	1.673689
12.268350	0.1	1.694239
12.270017	0.1	1.715366
12.271683	0.1	1.737978
12.273350	0.1	1.761015
12.275017	0.1	1.782347
12.276683	0.1	1.800968
12.278350	0.1	1.817509
12.280017	0.1	1.832945
12.281683	0.1	1.847944
12.283350	0.1	1.863274
12.285017	0.1	1.879619
12.286683	0.1	1.896671
12.288350	0.1	1.913644
12.290017	0.1	1.930734
12.291683	0.1	1.948667
12.293350	0.1	1.966967
12.295017	0.1	1.984565
12.296683	0.1	2.001361
12.298350	0.1	2.017878
12.300017	0.1	2.034442
12.301683	0.1	2.051191
12.303350	0.1	2.068202
12.305017	0.1	2.085194
12.306683	0.1	2.101576
12.308350	0.1	2.117148
12.310017	0.1	2.132207
12.311683	0.1	2.146624
12.313350	0.1	2.159802
12.315017	0.1	2.171681
12.316683	0.1	2.182773
12.318350	0.1	2.193186
12.320017	0.1	2.202620
12.321683	0.1	2.211495
12.323350	0.1	2.220706
12.325017	0.1	2.230178
12.326683	0.1	2.239095
12.328350	0.1	2.248008
12.330017	0.1	2.259193
12.331683	0.1	2.274113
12.333350	0.1	2.291603
12.335017	0.1	2.308646
12.336683	0.1	2.322234
12.338350	0.1	2.330714
12.340017	0.1	2.334295
12.341683	0.1	2.335440
12.343350	0.1	2.337778
12.345017	0.1	2.343524
12.346683	0.1	2.352381
12.348350	0.1	2.362230
12.350017	0.1	2.370556
12.351683	0.1	2.376209
12.353350	0.1	2.379869
12.355017	0.1	2.382770
12.356683	0.1	2.385722
12.358350	0.1	2.389615
12.360017	0.1	2.395986
12.361683	0.1	2.405285
12.363350	0.1	2.415823
12.365017	0.1	2.425634
12.366683	0.1	2.434156
12.368350	0.1	2.441863
12.370017	0.1	2.449723
12.371683	0.1	2.459050
12.373350	0.1	2.470221
12.375017	0.1	2.481220
12.376683	0.1	2.488447
12.378350	0.1	2.489579
12.380017	0.1	2.485779
12.381683	0.1	2.481146
12.383350	0.1	2.479781
12.385017	0.1	2.483367
12.386683	0.1	2.490780
12.388350	0.1	2.499563
12.390017	0.1	2.507339
12.391683	0.1	2.512280
12.393350	0.1	2.513924
12.395017	0.1	2.514231
12.396683	0.1	2.516485
12.398350	0.1	2.522138
12.400017	0.1	2.529649
12.401683	0.1	2.536806
12.403350	0.1	2.542729
12.405017	0.1	2.547097
12.406683	0.1	2.549426
12.408350	0.1	2.549952
12.410017	0.1	2.549938
12.411683	0.1	2.550553
12.413350	0.1	2.552057
12.415017	0.1	2.553659
12.416683	0.1	2.554371
12.418350	0.1	2.554227
12.420017	0.1	2.554338
12.421683	0.1	2.555889
12.423350	0.1	2.558944
12.425017	0.1	2.561868
12.426683	0.1	2.562488
12.428350	0.1	2.560071
12.430017	0.1	2.556043
12.431683	0.1	2.552900
12.433350	0.1	2.552685
12.435017	0.1	2.555586
12.436683	0.1	2.559610
12.438350	0.1	2.562404
12.440017	0.1	2.563330
12.441683	0.1	2.564047
12.443350	0.1	2.566869
12.445017	0.1	2.571521
12.446683	0.1	2.574595
12.448350	0.1	2.573021
12.450017	0.1	2.566664
12.451683	0.1	2.557561
12.453350	0.1	2.548280
12.455017	0.1	2.540643
12.456683	0.1	2.535144
12.458350	0.1	2.531526
12.460017	0.1	2.529118
12.461683	0.1	2.526473
12.463350	0.1	2.521896
12.465017	0.1	2.514734
12.466683	0.1	2.505509
12.468350	0.1	2.495321
12.470017	0.1	2.485071
12.471683	0.1	2.474310
12.473350	0.1	2.461378
12.475017	0.1	2.445686
12.476683	0.1	2.429006
12.478350	0.1	2.414119
12.480017	0.1	2.402845
12.481683	0.1	2.395036
12.483350	0.1	2.388684
12.485017	0.1	2.380759
12.486683	0.1	2.368744
12.488350	0.1	2.352563
12.490017	0.1	2.334705
12.491683	0.1	2.318150
12.493350	0.1	2.304744
12.495017	0.1	2.294667
12.496683	0.1	2.286383
12.498350	0.1	2.277950
12.500017	0.1	2.268786
12.501683	0.1	2.259407
12.503350	0.1	2.249661
12.505017	0.1	2.238266
12.506683	0.1	2.223914
12.508350	0.1	2.206275
12.510017	0.1	2.186433
12.511683	0.1	2.166564
12.513350	0.1	2.148547
12.515017	0.1	2.132808
12.516683	0.1	2.118321
12.518350	0.1	2.103569
12.520017	0.1	2.088058
12.521683	0.1	2.072933
12.523350	0.1	2.059378
12.525017	0.1	2.046889
12.526683	0.1	2.034470
12.528350	0.1	2.022535
12.530017	0.1	2.012094
12.531683	0.1	2.003508
12.533350	0.1	1.996402
12.535017	0.1	1.989705
12.536683	0.1	1.982185
12.538350	0.1	1.973533
12.540017	0.1	1.964350
12.541683	0.1	1.955274
12.543350	0.1	1.947074
12.545017	0.1	1.940387
12.546683	0.1	1.934287
12.548350	0.1	1.926562
12.550017	0.1	1.916233
12.551683	0.1	1.904778
12.553350	0.1	1.894627
12.555017	0.1	1.887456
12.556683	0.1	1.883768
12.558350	0.1	1.882729
12.560017	0.1	1.882184
12.561683	0.1	1.880098
12.563350	0.1	1.876452
12.565017	0.1	1.872722
12.566683	0.1	1.869295
12.568350	0.1	1.864959
12.570017	0.1	1.859092
12.571683	0.1	1.852652
12.573350	0.1	1.846533
12.575017	0.1	1.840615
12.576683	0.1	1.834598
12.578350	0.1	1.828168
12.580017	0.1	1.821127
12.581683	0.1	1.814561
12.583350	0.1	1.810114
12.585017	0.1	1.807921
12.586683	0.1	1.806538
12.588350	0.1	1.804321
12.590017	0.1	1.800135
12.591683	0.1	1.793904
12.593350	0.1	1.786961
12.595017	0.1	1.781005
12.596683	0.1	1.776894
12.598350	0.1	1.774528
12.600017	0.1	1.772977
12.601683	0.1	1.770724
12.603350	0.1	1.765992
12.605017	0.1	1.757611
12.606683	0.1	1.746328
12.608350	0.1	1.734598
12.610017	0.1	1.724623
12.611683	0.1	1.716912
12.613350	0.1	1.710416
12.615017	0.1	1.703613
12.616683	0.1	1.695617
12.618350	0.1	1.686360
12.620017	0.1	1.675943
12.621683	0.1	1.665070
12.623350	0.1	1.655594
12.625017	0.1	1.648860
12.626683	0.1	1.643905
12.628350	0.1	1.638457
12.630017	0.1	1.630955
12.631683	0.1	1.620864
12.633350	0.1	1.608566
12.635017	0.1	1.595719
12.636683	0.1	1.584385
12.638350	0.1	1.575160
12.640017	0.1	1.566983
12.641683	0.1	1.558461
12.643350	0.1	1.548640
12.645017	0.1	1.537115
12.646683	0.1	1.524007
12.648350	0.1	1.509394
12.650017	0.1	1.493325
12.651683	0.1	1.476905
12.653350	0.1	1.462037
12.655017	0.1	1.449469
12.656683	0.1	1.438260
12.658350	0.1	1.427075
12.660017	0.1	1.414991
12.661683	0.1	1.402101
12.663350	0.1	1.389822
12.665017	0.1	1.379703
12.666683	0.1	1.372108
12.668350	0.1	1.365957
12.670017	0.1	1.359573
12.671683	0.1	1.351968
12.673350	0.1	1.342460
12.675017	0.1	1.329849
12.676683	0.1	1.313887
12.678350	0.1	1.296736
12.680017	0.1	1.281798
12.681683	0.1	1.271460
12.683350	0.1	1.265784
12.685017	0.1	1.262245
12.686683	0.1	1.257192
12.688350	0.1	1.248340
12.690017	0.1	1.235721
12.691683	0.1	1.221127
12.693350	0.1	1.207693
12.695017	0.1	1.198212
12.696683	0.1	1.192852
12.698350	0.1	1.189392
12.700017	0.1	1.184824
12.701683	0.1	1.176489
12.703350	0.1	1.163371
12.705017	0.1	1.146728
12.706683	0.1	1.128903
12.708350	0.1	1.111808
12.710017	0.1	1.096572
12.711683	0.1	1.083105
12.713350	0.1	1.069726
12.715017	0.1	1.054932
12.716683	0.1	1.039254
12.718350	0.1	1.024459
12.720017	0.1	1.011626
12.721683	0.1	1.000431
12.723350	0.1	0.990396
12.725017	0.1	0.982280
12.726683	0.1	0.977302
12.728350	0.1	0.975081
12.730017	0.1	0.973069
12.731683	0.1	0.968194
12.733350	0.1	0.958876
12.735017	0.1	0.945553
12.736683	0.1	0.929828
12.738350	0.1	0.913581
12.740017	0.1	0.898587
12.741683	0.1	0.886465
12.743350	0.1	0.878214
12.745017	0.1	0.872826
12.746683	0.1	0.867429
12.748350	0.1	0.859979
12.750017	0.1	0.850935
12.751683	0.1	0.841860
12.753350	0.1	0.833250
12.755017	0.1	0.824546
12.756683	0.1	0.815284
12.758350	0.1	0.805394
12.760017	0.1	0.794684
12.761683	0.1	0.782879
12.763350	0.1	0.770199
12.765017	0.1	0.757757
12.766683	0.1	0.747289
12.768350	0.1	0.740476
12.770017	0.1	0.737482
12.771683	0.1	0.735978
12.773350	0.1	0.732746
12.775017	0.1	0.726082
12.776683	0.1	0.716387
12.778350	0.1	0.705440
12.780017	0.1	0.695297
12.781683	0.1	0.686878
12.783350	0.1	0.679437
12.785017	0.1	0.671889
12.786683	0.1	0.664210
12.788350	0.1	0.657537
12.790017	0.1	0.653411
12.791683	0.1	0.652410
12.793350	0.1	0.653290
12.795017	0.1	0.653518
12.796683	0.1	0.650850
12.798350	0.1	0.644890
12.800017	0.1	0.637579
12.801683	0.1	0.631749
12.803350	0.1	0.628927
12.805017	0.1	0.628592
12.806683	0.1	0.628862
12.808350	0.1	0.627181
12.810017	0.1	0.621518
12.811683	0.1	0.612573
12.813350	0.1	0.603725
12.815017	0.1	0.597732
12.816683	0.1	0.594640
12.818350	0.1	0.592801
12.820017	0.1	0.590673
12.821683	0.1	0.587883
12.823350	0.1	0.585285
12.825017	0.1	0.584186
12.826683	0.1	0.585294
12.828350	0.1	0.588107
12.830017	0.1	0.591134
12.831683	0.1	0.592582
12.833350	0.1	0.591152
12.835017	0.1	0.587013
12.836683	0.1	0.582100
12.838350	0.1	0.578645
12.840017	0.1	0.576959
12.841683	0.1	0.575101
12.843350	0.1	0.571269
12.845017	0.1	0.565751
12.846683	0.1	0.560568
12.848350	0.1	0.558179
12.850017	0.1	0.559995
12.851683	0.1	0.565164
12.853350	0.1	0.570901
12.855017	0.1	0.574519
12.856683	0.1	0.575008
12.858350	0.1	0.573094
12.860017	0.1	0.570598
12.861683	0.1	0.569015
12.863350	0.1	0.568074
12.865017	0.1	0.566263
12.866683	0.1	0.562947
12.868350	0.1	0.559180
12.870017	0.1	0.556302
12.871683	0.1	0.555106
12.873350	0.1	0.555962
12.875017	0.1	0.558491
12.876683	0.1	0.561704
12.878350	0.1	0.564787
12.880017	0.1	0.567497
12.881683	0.1	0.569876
12.883350	0.1	0.571571
12.885017	0.1	0.572097
12.886683	0.1	0.571366
12.888350	0.1	0.569588
12.890017	0.1	0.567120
12.891683	0.1	0.564428
12.893350	0.1	0.561974
12.895017	0.1	0.560358
12.896683	0.1	0.560200
12.898350	0.1	0.561583
12.900017	0.1	0.564186
12.901683	0.1	0.567543
12.903350	0.1	0.570412
12.905017	0.1	0.570952
12.906683	0.1	0.568214
12.908350	0.1	0.563078
12.910017	0.1	0.558244
12.911683	0.1	0.556777
12.913350	0.1	0.559459
12.915017	0.1	0.564195
12.916683	0.1	0.569043
12.918350	0.1	0.573825
12.920017	0.1	0.578337
12.921683	0.1	0.581755
12.923350	0.1	0.583860
12.925017	0.1	0.585266
12.926683	0.1	0.586873
12.928350	0.1	0.589178
12.930017	0.1	0.591562
12.931683	0.1	0.592349
12.933350	0.1	0.590105
12.935017	0.1	0.585238
12.936683	0.1	0.579865
12.938350	0.1	0.575813
12.940017	0.1	0.573904
12.941683	0.1	0.574607
12.943350	0.1	0.577769
12.945017	0.1	0.582035
12.946683	0.1	0.584922
12.948350	0.1	0.584321
12.950017	0.1	0.580926
12.951683	0.1	0.577732
12.953350	0.1	0.576335
12.955017	0.1	0.575832
12.956683	0.1	0.575138
12.958350	0.1	0.573923
12.960017	0.1	0.571781
12.961683	0.1	0.568097
12.963350	0.1	0.563040
12.965017	0.1	0.558137
12.966683	0.1	0.555282
12.968350	0.1	0.554998
12.970017	0.1	0.556340
12.971683	0.1	0.557927
12.973350	0.1	0.558593
12.975017	0.1	0.558109
12.976683	0.1	0.557504
12.978350	0.1	0.558211
12.980017	0.1	0.560666
12.981683	0.1	0.563907
12.983350	0.1	0.567008
12.985017	0.1	0.570072
12.986683	0.1	0.573625
12.988350	0.1	0.577881
12.990017	0.1	0.582342
12.991683	0.1	0.585322
12.993350	0.1	0.584717
12.995017	0.1	0.580191
12.996683	0.1	0.573997
12.998350	0.1	0.569280
13.000017	0.1	0.567692
13.001683	0.1	0.568558
13.003350	0.1	0.569778
13.005017	0.1	0.569378
13.006683	0.1	0.566910
13.008350	0.1	0.564042
13.010017	0.1	0.563618
13.011683	0.1	0.567357
13.013350	0.1	0.573909
13.015017	0.1	0.579655
13.016683	0.1	0.581671
13.018350	0.1	0.579548
13.020017	0.1	0.574919
13.021683	0.1	0.570351
13.023350	0.1	0.568107
13.025017	0.1	0.568959
13.026683	0.1	0.571772
13.028350	0.1	0.574291
13.030017	0.1	0.575003
13.031683	0.1	0.574477
13.033350	0.1	0.574547
13.035017	0.1	0.576116
13.036683	0.1	0.578314
13.038350	0.1	0.579436
13.040017	0.1	0.578351
13.041683	0.1	0.575478
13.043350	0.1	0.572712
13.045017	0.1	0.572144
13.046683	0.1	0.574985
13.048350	0.1	0.581178
13.050017	0.1	0.589304
13.051683	0.1	0.596987
13.053350	0.1	0.602254
13.055017	0.1	0.604694
13.056683	0.1	0.605141
13.058350	0.1	0.604428
13.060017	0.1	0.603036
13.061683	0.1	0.601849
13.063350	0.1	0.602258
13.065017	0.1	0.604996
13.066683	0.1	0.609551
13.068350	0.1	0.614510
13.070017	0.1	0.618310
13.071683	0.1	0.620508
13.073350	0.1	0.622226
13.075017	0.1	0.625425
13.076683	0.1	0.631721
13.078350	0.1	0.641067
13.080017	0.1	0.651018
13.081683	0.1	0.658510
13.083350	0.1	0.662878
13.085017	0.1	0.665663
13.086683	0.1	0.667959
13.088350	0.1	0.669993
13.090017	0.1	0.672336
13.091683	0.1	0.675861
13.093350	0.1	0.680876
13.095017	0.1	0.686841
13.096683	0.1	0.692797
13.098350	0.1	0.698082
13.100017	0.1	0.703186
13.101683	0.1	0.709533
13.103350	0.1	0.717347
13.105017	0.1	0.724774
13.106683	0.1	0.730157
13.108350	0.1	0.734166
13.110017	0.1	0.739056
13.111683	0.1	0.745808
13.113350	0.1	0.752723
13.115017	0.1	0.757407
13.116683	0.1	0.759074
13.118350	0.1	0.758674
13.120017	0.1	0.757910
13.121683	0.1	0.758446
13.123350	0.1	0.760993
13.125017	0.1	0.764919
13.126683	0.1	0.769445
13.128350	0.1	0.774809
13.130017	0.1	0.781370
13.131683	0.1	0.788542
13.133350	0.1	0.795363
13.135017	0.1	0.801245
13.136683	0.1	0.805906
13.138350	0.1	0.809315
13.140017	0.1	0.812039
13.141683	0.1	0.815210
13.143350	0.1	0.819135
13.145017	0.1	0.822837
13.146683	0.1	0.825594
13.148350	0.1	0.827755
13.150017	0.1	0.829827
13.151683	0.1	0.831941
13.153350	0.1	0.834139
13.155017	0.1	0.835974
13.156683	0.1	0.836630
13.158350	0.1	0.836626
13.160017	0.1	0.838134
13.161683	0.1	0.842595
13.163350	0.1	0.849050
13.165017	0.1	0.855387
13.166683	0.1	0.860421
13.168350	0.1	0.864072
13.170017	0.1	0.866549
13.171683	0.1	0.868193
13.173350	0.1	0.869147
13.175017	0.1	0.869264
13.176683	0.1	0.869315
13.178350	0.1	0.871336
13.180017	0.1	0.877227
13.181683	0.1	0.887136
13.183350	0.1	0.898545
13.185017	0.1	0.907728
13.186683	0.1	0.912882
13.188350	0.1	0.914675
13.190017	0.1	0.914522
13.191683	0.1	0.913558
13.193350	0.1	0.912296
13.195017	0.1	0.910754
13.196683	0.1	0.909111
13.198350	0.1	0.908151
13.200017	0.1	0.908524
13.201683	0.1	0.909870
13.203350	0.1	0.911471
13.205017	0.1	0.913283
13.206683	0.1	0.915728
13.208350	0.1	0.919490
13.210017	0.1	0.925674
13.211683	0.1	0.935029
13.213350	0.1	0.947067
13.215017	0.1	0.960152
13.216683	0.1	0.972096
13.218350	0.1	0.980678
13.220017	0.1	0.984888
13.221683	0.1	0.986508
13.223350	0.1	0.989432
13.225017	0.1	0.996329
13.226683	0.1	1.007002
13.228350	0.1	1.019575
13.230017	0.1	1.032073
13.231683	0.1	1.043533
13.233350	0.1	1.054285
13.235017	0.1	1.065414
13.236683	0.1	1.078043
13.238350	0.1	1.091915
13.240017	0.1	1.105662
13.241683	0.1	1.119208
13.243350	0.1	1.133955
13.245017	0.1	1.150654
13.246683	0.1	1.168987
13.248350	0.1	1.188801
13.250017	0.1	1.210663
13.251683	0.1	1.235390
13.253350	0.1	1.263283
13.255017	0.1	1.293933
13.256683	0.1	1.326557
13.258350	0.1	1.360378
13.260017	0.1	1.394972
13.261683	0.1	1.430335
13.263350	0.1	1.466423
13.265017	0.1	1.502903
13.266683	0.1	1.539867
13.268350	0.1	1.578531
13.270017	0.1	1.620664
13.271683	0.1	1.667407
13.273350	0.1	1.719026
13.275017	0.1	1.774924
13.276683	0.1	1.833332
13.278350	0.1	1.892457
13.280017	0.1	1.952071
13.281683	0.1	2.012830
13.283350	0.1	2.075071
13.285017	0.1	2.139271
13.286683	0.1	2.206829
13.288350	0.1	2.279333
13.290017	0.1	2.357378
13.291683	0.1	2.440629
13.293350	0.1	2.528215
13.295017	0.1	2.618511
13.296683	0.1	2.710233
13.298350	0.1	2.804101
13.300017	0.1	2.902742
13.301683	0.1	3.008512
13.303350	0.1	3.121318
13.305017	0.1	3.239121
13.306683	0.1	3.360258
13.308350	0.1	3.484408
13.310017	0.1	3.612004
13.311683	0.1	3.743316
13.313350	0.1	3.878255
13.315017	0.1	4.016706
13.316683	0.1	4.158644
13.318350	0.1	4.304214
13.320017	0.1	4.454185
13.321683	0.1	4.609898
13.323350	0.1	4.772395
13.325017	0.1	4.941677
13.326683	0.1	5.116919
13.328350	0.1	5.296874
13.330017	0.1	5.480377
13.331683	0.1	5.667615
13.333350	0.1	5.860580
13.335017	0.1	6.061383
13.336683	0.1	6.270185
13.338350	0.1	6.484948
13.340017	0.1	6.703250
13.341683	0.1	6.924248
13.343350	0.1	7.149265
13.345017	0.1	7.381076
13.346683	0.1	7.622209
13.348350	0.1	7.873606
13.350017	0.1	8.135117
13.351683	0.1	8.406299
13.353350	0.1	8.686050
13.355017	0.1	8.972590
13.356683	0.1	9.265137
13.358350	0.1	9.564557
13.360017	0.1	9.871554
13.361683	0.1	10.185936
13.363350	0.1	10.508108
13.365017	0.1	10.839142
13.366683	0.1	11.179335
13.368350	0.1	11.528749
13.370017	0.1	11.888049
13.371683	0.1	12.257672
13.373350	0.1	12.637782
13.375017	0.1	13.028863
13.376683	0.1	13.431474
13.378350	0.1	13.846578
13.380017	0.1	14.275564
13.381683	0.1	14.718301
13.383350	0.1	15.172195
13.385017	0.1	15.634731
13.386683	0.1	16.105985
13.388350	0.1	16.587758
13.390017	0.1	17.081457
13.391683	0.1	17.587221
13.393350	0.1	18.103425
13.395017	0.1	18.627271
13.396683	0.1	19.157077
13.398350	0.1	19.693361
13.400017	0.1	20.237444
13.401683	0.1	20.789811
13.403350	0.1	21.349126
13.405017	0.1	21.912879
13.406683	0.1	22.479640
13.408350	0.1	23.049717
13.410017	0.1	23.623351
13.411683	0.1	24.199197
13.413350	0.1	24.774848
13.415017	0.1	25.348794
13.416683	0.1	25.921520
13.418350	0.1	26.493780
13.420017	0.1	27.064141
13.421683	0.1	27.629016
13.423350	0.1	28.184783
13.425017	0.1	28.729849
13.426683	0.1	29.265336
13.428350	0.1	29.793438
13.430017	0.1	30.313525
13.431683	0.1	30.820794
13.433350	0.1	31.310506
13.435017	0.1	31.781904
13.436683	0.1	32.236436
13.438350	0.1	32.674507
13.440017	0.1	33.095628
13.441683	0.1	33.499845
13.443350	0.1	33.887955
13.445017	0.1	34.260969
13.446683	0.1	34.618718
13.448350	0.1	34.959600
13.450017	0.1	35.282490
13.451683	0.1	35.587237
13.453350	0.1	35.873144
13.455017	0.1	36.138347
13.456683	0.1	36.381646
13.458350	0.1	36.604158
13.460017	0.1	36.808504
13.461683	0.1	36.997004
13.463350	0.1	37.170821
13.465017	0.1	37.329686
13.466683	0.1	37.472630
13.468350	0.1	37.599122
13.470017	0.1	37.708967
13.471683	0.1	37.801648
13.473350	0.1	37.876670
13.475017	0.1	37.934631
13.476683	0.1	37.977365
13.478350	0.1	38.006636
13.480017	0.1	38.023097
13.481683	0.1	38.026888
13.483350	0.1	38.018473
13.485017	0.1	37.998892
13.486683	0.1	37.969765
13.488350	0.1	37.932182
13.490017	0.1	37.885169
13.491683	0.1	37.826174
13.493350	0.1	37.753750
13.495017	0.1	37.669474
13.496683	0.1	37.576263
13.498350	0.1	37.475335
13.500017	0.1	37.365612
13.501683	0.1	37.244814
13.503350	0.1	37.110872
13.505017	0.1	36.963383
13.506683	0.1	36.803996
13.508350	0.1	36.635017
13.510017	0.1	36.457512
13.511683	0.1	36.270744
13.513350	0.1	36.073332
13.515017	0.1	35.864622
13.516683	0.1	35.644253
13.518350	0.1	35.410635
13.520017	0.1	35.161539
13.521683	0.1	34.896722
13.523350	0.1	34.618559
13.525017	0.1	34.329556
13.526683	0.1	34.029498
13.528350	0.1	33.715805
13.530017	0.1	33.386783
13.531683	0.1	33.043302
13.533350	0.1	32.687029
13.535017	0.1	32.318616
13.536683	0.1	31.937528
13.538350	0.1	31.542601
13.540017	0.1	31.133490
13.541683	0.1	30.711368
13.543350	0.1	30.277381
13.545017	0.1	29.831645
13.546683	0.1	29.373840
13.548350	0.1	28.903512
13.550017	0.1	28.420580
13.551683	0.1	27.925880
13.553350	0.1	27.420679
13.555017	0.1	26.905513
13.556683	0.1	26.380005
13.558350	0.1	25.843964
13.560017	0.1	25.298302
13.561683	0.1	24.744556
13.563350	0.1	24.183919
13.565017	0.1	23.617446
13.566683	0.1	23.047114
13.568350	0.1	22.475617
13.570017	0.1	21.904125
13.571683	0.1	21.330854
13.573350	0.1	20.752819
13.575017	0.1	20.169131
13.576683	0.1	19.582259
13.578350	0.1	18.996126
13.580017	0.1	18.413248
13.581683	0.1	17.834217
13.583350	0.1	17.259168
13.585017	0.1	16.688486
13.586683	0.1	16.122623
13.588350	0.1	15.562335
13.590017	0.1	15.009060
13.591683	0.1	14.464837
13.593350	0.1	13.931375
13.595017	0.1	13.408810
13.596683	0.1	12.896168
13.598350	0.1	12.393259
13.600017	0.1	11.901138
13.601683	0.1	11.420753
13.603350	0.1	10.952116
13.605017	0.1	10.495186
13.606683	0.1	10.050437
13.608350	0.1	9.618471
13.610017	0.1	9.199949
13.611683	0.1	8.795774
13.613350	0.1	8.406681
13.615017	0.1	8.032909
13.616683	0.1	7.674843
13.618350	0.1	7.332950
13.620017	0.1	7.005683
13.621683	0.1	6.688968
13.623350	0.1	6.379997
13.625017	0.1	6.080391
13.626683	0.1	5.794219
13.628350	0.1	5.523772
13.630017	0.1	5.268082
13.631683	0.1	5.025002
13.633350	0.1	4.793610
13.635017	0.1	4.574065
13.636683	0.1	4.366175
13.638350	0.1	4.169499
13.640017	0.1	3.984068
13.641683	0.1	3.809906
13.643350	0.1	3.645956
13.645017	0.1	3.490467
13.646683	0.1	3.342754
13.648350	0.1	3.203196
13.650017	0.1	3.071567
13.651683	0.1	2.946770
13.653350	0.1	2.827756
13.655017	0.1	2.714042
13.656683	0.1	2.606162
13.658350	0.1	2.505090
13.660017	0.1	2.410733
13.661683	0.1	2.321862
13.663350	0.1	2.237670
13.665017	0.1	2.158368
13.666683	0.1	2.084435
13.668350	0.1	2.015796
13.670017	0.1	1.951554
13.671683	0.1	1.890305
13.673350	0.1	1.831180
13.675017	0.1	1.774984
13.676683	0.1	1.723906
13.678350	0.1	1.679142
13.680017	0.1	1.639128
13.681683	0.1	1.600678
13.683350	0.1	1.561251
13.685017	0.1	1.520142
13.686683	0.1	1.478465
13.688350	0.1	1.438372
13.690017	0.1	1.401911
13.691683	0.1	1.369887
13.693350	0.1	1.341179
13.695017	0.1	1.313393
13.696683	0.1	1.284569
13.698350	0.1	1.254668
13.700017	0.1	1.225607
13.701683	0.1	1.199171
13.703350	0.1	1.175338
13.705017	0.1	1.153089
13.706683	0.1	1.131613
13.708350	0.1	1.110896
13.710017	0.1	1.091529
13.711683	0.1	1.073722
13.713350	0.1	1.056665
13.715017	0.1	1.038895
13.716683	0.1	1.019635
13.718350	0.1	0.999891
13.720017	0.1	0.981758
13.721683	0.1	0.966368
13.723350	0.1	0.952962
13.725017	0.1	0.939989
13.726683	0.1	0.927038
13.728350	0.1	0.915169
13.730017	0.1	0.905241
13.731683	0.1	0.896645
13.733350	0.1	0.887499
13.735017	0.1	0.876333
13.736683	0.1	0.863406
13.738350	0.1	0.850032
13.740017	0.1	0.837380
13.741683	0.1	0.826232
13.743350	0.1	0.817222
13.745017	0.1	0.810535
13.746683	0.1	0.805091
13.748350	0.1	0.798819
13.750017	0.1	0.790376
13.751683	0.1	0.780304
13.753350	0.1	0.770492
13.755017	0.1	0.762600
13.756683	0.1	0.756378
13.758350	0.1	0.749463
13.760017	0.1	0.739279
13.761683	0.1	0.725561
13.763350	0.1	0.710916
13.765017	0.1	0.698902
13.766683	0.1	0.691512
13.768350	0.1	0.687819
13.770017	0.1	0.685011
13.771683	0.1	0.681020
13.773350	0.1	0.675838
13.775017	0.1	0.670739
13.776683	0.1	0.666650
13.778350	0.1	0.663381
13.780017	0.1	0.660243
13.781683	0.1	0.656527
13.783350	0.1	0.651497
13.785017	0.1	0.644810
13.786683	0.1	0.636717
13.788350	0.1	0.627311
13.790017	0.1	0.616545
13.791683	0.1	0.605583
13.793350	0.1	0.596833
13.795017	0.1	0.591897
13.796683	0.1	0.590160
13.798350	0.1	0.589662
13.800017	0.1	0.588791
13.801683	0.1	0.586729
13.803350	0.1	0.583655
13.805017	0.1	0.580759
13.806683	0.1	0.578389
13.808350	0.1	0.574822
13.810017	0.1	0.568507
13.811683	0.1	0.560386
13.813350	0.1	0.552856
13.815017	0.1	0.547552
13.816683	0.1	0.544465
13.818350	0.1	0.542244
13.820017	0.1	0.539152
13.821683	0.1	0.534672
13.823350	0.1	0.530411
13.825017	0.1	0.528968
13.826683	0.1	0.531734
13.828350	0.1	0.537606
13.830017	0.1	0.543846
13.831683	0.1	0.547874
13.833350	0.1	0.548665
13.835017	0.1	0.546952
13.836683	0.1	0.544009
13.838350	0.1	0.540549
13.840017	0.1	0.536782
13.841683	0.1	0.532549
13.843350	0.1	0.527920
13.845017	0.1	0.523771
13.846683	0.1	0.521122
13.848350	0.1	0.520526
13.850017	0.1	0.522290
13.851683	0.1	0.526109
13.853350	0.1	0.530751
13.855017	0.1	0.534668
13.856683	0.1	0.536311
13.858350	0.1	0.534346
13.860017	0.1	0.528400
13.861683	0.1	0.519715
13.863350	0.1	0.511138
13.865017	0.1	0.506169
13.866683	0.1	0.507291
13.868350	0.1	0.514663
13.870017	0.1	0.525895
13.871683	0.1	0.537005
13.873350	0.1	0.544577
13.875017	0.1	0.547706
13.876683	0.1	0.547674
13.878350	0.1	0.546142
13.880017	0.1	0.544260
13.881683	0.1	0.542887
13.883350	0.1	0.542966
13.885017	0.1	0.545257
13.886683	0.1	0.549387
13.888350	0.1	0.553974
13.890017	0.1	0.557867
13.891683	0.1	0.560312
13.893350	0.1	0.560181
13.895017	0.1	0.556931
13.896683	0.1	0.552442
13.898350	0.1	0.549913
13.900017	0.1	0.550607
13.901683	0.1	0.553294
13.903350	0.1	0.556540
13.905017	0.1	0.559618
13.906683	0.1	0.561913
13.908350	0.1	0.563092
13.910017	0.1	0.563902
13.911683	0.1	0.565723
13.913350	0.1	0.569164
13.915017	0.1	0.573243
13.916683	0.1	0.575855
13.918350	0.1	0.575599
13.920017	0.1	0.574146
13.921683	0.1	0.575222
13.923350	0.1	0.580424
13.925017	0.1	0.588140
13.926683	0.1	0.596386
13.928350	0.1	0.604494
13.930017	0.1	0.612689
13.931683	0.1	0.621588
13.933350	0.1	0.631223
13.935017	0.1	0.640075
13.936683	0.1	0.645965
13.938350	0.1	0.648177
13.940017	0.1	0.648284
13.941683	0.1	0.649458
13.943350	0.1	0.654608
13.945017	0.1	0.663479
13.946683	0.1	0.672312
13.948350	0.1	0.678147
13.950017	0.1	0.681891
13.951683	0.1	0.686380
13.953350	0.1	0.693202
13.955017	0.1	0.701947
13.956683	0.1	0.711367
13.958350	0.1	0.720932
13.960017	0.1	0.731288
13.961683	0.1	0.743307
13.963350	0.1	0.756620
13.965017	0.1	0.769170
13.966683	0.1	0.778600
13.968350	0.1	0.784397
13.970017	0.1	0.788434
13.971683	0.1	0.793966
13.973350	0.1	0.804015
13.975017	0.1	0.819610
13.976683	0.1	0.839201
13.978350	0.1	0.860025
13.980017	0.1	0.879895
13.981683	0.1	0.898018
13.983350	0.1	0.915201
13.985017	0.1	0.933204
13.986683	0.1	0.952794
13.988350	0.1	0.972766
13.990017	0.1	0.991472
13.991683	0.1	1.008045
13.993350	0.1	1.022369
13.995017	0.1	1.035747
13.996683	0.1	1.050965
13.998350	0.1	1.070024
14.000017	0.1	1.092409
14.001683	0.1	1.116027
14.003350	0.1	1.139105
14.005017	0.1	1.161853
14.006683	0.1	1.186361
14.008350	0.1	1.213960
14.010017	0.1	1.243544
14.011683	0.1	1.273099
14.013350	0.1	1.301719
14.015017	0.1	1.329668
14.016683	0.1	1.357561
14.018350	0.1	1.385948
14.020017	0.1	1.414991
14.021683	0.1	1.444537
14.023350	0.1	1.474605
14.025017	0.1	1.505576
14.026683	0.1	1.538009
14.028350	0.1	1.572291
14.030017	0.1	1.608287
14.031683	0.1	1.645219
14.033350	0.1	1.682155
14.035017	0.1	1.719152
14.036683	0.1	1.757219
14.038350	0.1	1.796894
14.040017	0.1	1.837579
14.041683	0.1	1.878534
14.043350	0.1	1.919810
14.045017	0.1	1.961626
14.046683	0.1	2.003172
14.048350	0.1	2.043624
14.050017	0.1	2.083723
14.051683	0.1	2.125190
14.053350	0.1	2.169241
14.055017	0.1	2.215938
14.056683	0.1	2.264450
14.058350	0.1	2.313913
14.060017	0.1	2.363883
14.061683	0.1	2.414030
14.063350	0.1	2.463553
14.065017	0.1	2.511316
14.066683	0.1	2.556732
14.068350	0.1	2.600066
14.070017	0.1	2.642181
14.071683	0.1	2.684537
14.073350	0.1	2.728221
14.075017	0.1	2.772734
14.076683	0.1	2.816725
14.078350	0.1	2.859556
14.080017	0.1	2.901908
14.081683	0.1	2.945117
14.083350	0.1	2.990179
14.085017	0.1	3.036973
14.086683	0.1	3.084322
14.088350	0.1	3.130781
14.090017	0.1	3.175288
14.091683	0.1	3.217114
14.093350	0.1	3.255825
14.095017	0.1	3.291657
14.096683	0.1	3.325501
14.098350	0.1	3.358349
14.100017	0.1	3.390624
14.101683	0.1	3.422094
14.103350	0.1	3.452376
14.105017	0.1	3.481125
14.106683	0.1	3.508045
14.108350	0.1	3.533210
14.110017	0.1	3.557145
14.111683	0.1	3.580488
14.113350	0.1	3.604372
14.115017	0.1	3.630393
14.116683	0.1	3.658696
14.118350	0.1	3.686599
14.120017	0.1	3.710412
14.121683	0.1	3.728578
14.123350	0.1	3.742506
14.125017	0.1	3.754655
14.126683	0.1	3.766427
14.128350	0.1	3.777840
14.130017	0.1	3.788578
14.131683	0.1	3.798441
14.133350	0.1	3.806800
14.135017	0.1	3.812793
14.136683	0.1	3.816159
14.138350	0.1	3.817063
14.140017	0.1	3.815289
14.141683	0.1	3.810325
14.143350	0.1	3.802604
14.145017	0.1	3.794078
14.146683	0.1	3.786958
14.148350	0.1	3.781565
14.150017	0.1	3.776187
14.151683	0.1	3.769021
14.153350	0.1	3.759493
14.155017	0.1	3.748261
14.156683	0.1	3.736587
14.158350	0.1	3.724927
14.160017	0.1	3.712089
14.161683	0.1	3.696345
14.163350	0.1	3.676857
14.165017	0.1	3.653620
14.166683	0.1	3.627036
14.168350	0.1	3.598020
14.170017	0.1	3.567971
14.171683	0.1	3.538574
14.173350	0.1	3.511035
14.175017	0.1	3.485060
14.176683	0.1	3.459421
14.178350	0.1	3.433502
14.180017	0.1	3.407262
14.181683	0.1	3.380110
14.183350	0.1	3.350866
14.185017	0.1	3.318321
14.186683	0.1	3.281585
14.188350	0.1	3.240686
14.190017	0.1	3.196569
14.191683	0.1	3.150604
14.193350	0.1	3.104517
14.195017	0.1	3.060070
14.196683	0.1	3.018118
14.198350	0.1	2.978304
14.200017	0.1	2.939673
14.201683	0.1	2.900441
14.203350	0.1	2.857577
14.205017	0.1	2.809414
14.206683	0.1	2.758377
14.208350	0.1	2.708854
14.210017	0.1	2.662977
14.211683	0.1	2.619517
14.213350	0.1	2.575787
14.215017	0.1	2.529742
14.216683	0.1	2.480964
14.218350	0.1	2.430468
14.220017	0.1	2.380107
14.221683	0.1	2.331981
14.223350	0.1	2.287519
14.225017	0.1	2.246322
14.226683	0.1	2.205535
14.228350	0.1	2.161614
14.230017	0.1	2.113096
14.231683	0.1	2.061147
14.233350	0.1	2.008211
14.235017	0.1	1.956755
14.236683	0.1	1.908448
14.238350	0.1	1.864466
14.240017	0.1	1.825802
14.241683	0.1	1.791283
14.243350	0.1	1.757001
14.245017	0.1	1.719878
14.246683	0.1	1.680013
14.248350	0.1	1.639323
14.250017	0.1	1.600012
14.251683	0.1	1.563509
14.253350	0.1	1.529590
14.255017	0.1	1.496975
14.256683	0.1	1.464770
14.258350	0.1	1.433054
14.260017	0.1	1.402628
14.261683	0.1	1.374334
14.263350	0.1	1.348509
14.265017	0.1	1.325128
14.266683	0.1	1.303758
14.268350	0.1	1.283209
14.270017	0.1	1.262026
14.271683	0.1	1.239735
14.273350	0.1	1.217132
14.275017	0.1	1.195353
14.276683	0.1	1.175287
14.278350	0.1	1.156866
14.280017	0.1	1.138593
14.281683	0.1	1.119515
14.283350	0.1	1.100572
14.285017	0.1	1.083082
14.286683	0.1	1.067426
14.288350	0.1	1.053000
14.290017	0.1	1.038876
14.291683	0.1	1.024976
14.293350	0.1	1.012310
14.295017	0.1	1.002005
14.296683	0.1	0.994005
14.298350	0.1	0.986652
14.300017	0.1	0.977996
14.301683	0.1	0.967449
14.303350	0.1	0.955937
14.305017	0.1	0.944724
14.306683	0.1	0.934550
14.308350	0.1	0.926279
14.310017	0.1	0.921432
14.311683	0.1	0.921087
14.313350	0.1	0.924319
14.315017	0.1	0.928356
14.316683	0.1	0.930270
14.318350	0.1	0.928110
14.320017	0.1	0.921497
14.321683	0.1	0.912091
14.323350	0.1	0.902265
14.325017	0.1	0.893483
14.326683	0.1	0.886782
14.328350	0.1	0.883173
14.330017	0.1	0.882475
14.331683	0.1	0.882810
14.333350	0.1	0.881813
14.335017	0.1	0.878554
14.336683	0.1	0.874419
14.338350	0.1	0.871699
14.340017	0.1	0.871462
14.341683	0.1	0.872645
14.343350	0.1	0.872687
14.345017	0.1	0.869371
14.346683	0.1	0.862638
14.348350	0.1	0.854386
14.350017	0.1	0.846693
14.351683	0.1	0.840952
14.353350	0.1	0.838237
14.355017	0.1	0.839350
14.356683	0.1	0.843736
14.358350	0.1	0.849394
14.360017	0.1	0.854800
14.361683	0.1	0.859676
14.363350	0.1	0.863625
14.365017	0.1	0.865841
14.366683	0.1	0.866246
14.368350	0.1	0.865255
14.370017	0.1	0.863187
14.371683	0.1	0.860882
14.373350	0.1	0.859643
14.375017	0.1	0.860449
14.376683	0.1	0.863257
14.378350	0.1	0.866423
14.380017	0.1	0.867746
14.381683	0.1	0.866833
14.383350	0.1	0.865483
14.385017	0.1	0.865762
14.386683	0.1	0.868323
14.388350	0.1	0.872402
14.390017	0.1	0.876617
14.391683	0.1	0.879862
14.393350	0.1	0.882167
14.395017	0.1	0.884840
14.396683	0.1	0.889255
14.398350	0.1	0.895215
14.400017	0.1	0.900934
14.401683	0.1	0.904985
14.403350	0.1	0.907141
14.405017	0.1	0.907658
14.406683	0.1	0.907388
14.408350	0.1	0.907560
14.410017	0.1	0.908058
14.411683	0.1	0.907308
14.413350	0.1	0.904705
14.415017	0.1	0.902154
14.416683	0.1	0.902708
14.418350	0.1	0.907602
14.420017	0.1	0.915048
14.421683	0.1	0.922186
14.423350	0.1	0.927798
14.425017	0.1	0.933018
14.426683	0.1	0.939574
14.428350	0.1	0.947146
14.430017	0.1	0.952948
14.431683	0.1	0.954149
14.433350	0.1	0.950033
14.435017	0.1	0.942624
14.436683	0.1	0.935653
14.438350	0.1	0.932175
14.440017	0.1	0.932901
14.441683	0.1	0.936510
14.443350	0.1	0.941255
14.445017	0.1	0.946261
14.446683	0.1	0.951523
14.448350	0.1	0.957386
14.450017	0.1	0.964068
14.451683	0.1	0.971700
14.453350	0.1	0.980403
14.455017	0.1	0.989763
14.456683	0.1	0.998713
14.458350	0.1	1.006378
14.460017	0.1	1.012953
14.461683	0.1	1.019957
14.463350	0.1	1.029070
14.465017	0.1	1.040297
14.466683	0.1	1.052250
14.468350	0.1	1.063859
14.470017	0.1	1.075016
14.471683	0.1	1.086006
14.473350	0.1	1.096958
14.475017	0.1	1.108157
14.476683	0.1	1.120302
14.478350	0.1	1.134360
14.480017	0.1	1.151236
14.481683	0.1	1.170789
14.483350	0.1	1.191120
14.485017	0.1	1.209429
14.486683	0.1	1.224391
14.488350	0.1	1.237881
14.490017	0.1	1.253546
14.491683	0.1	1.273616
14.493350	0.1	1.297542
14.495017	0.1	1.323367
14.496683	0.1	1.349957
14.498350	0.1	1.377352
14.500017	0.1	1.405436
14.501683	0.1	1.433464
14.503350	0.1	1.461473
14.505017	0.1	1.491448
14.506683	0.1	1.525958
14.508350	0.1	1.565241
14.510017	0.1	1.606550
14.511683	0.1	1.646513
14.513350	0.1	1.683487
14.515017	0.1	1.717969
14.516683	0.1	1.751771
14.518350	0.1	1.787222
14.520017	0.1	1.826650
14.521683	0.1	1.871632
14.523350	0.1	1.921533
14.525017	0.1	1.973221
14.526683	0.1	2.023526
14.528350	0.1	2.072123
14.530017	0.1	2.121404
14.531683	0.1	2.173930
14.533350	0.1	2.230653
14.535017	0.1	2.291254
14.536683	0.1	2.354844
14.538350	0.1	2.420144
14.540017	0.1	2.486194
14.541683	0.1	2.553058
14.543350	0.1	2.621282
14.545017	0.1	2.690698
14.546683	0.1	2.760184
14.548350	0.1	2.829088
14.550017	0.1	2.898355
14.551683	0.1	2.970099
14.553350	0.1	3.046417
14.555017	0.1	3.128471
14.556683	0.1	3.215801
14.558350	0.1	3.306121
14.560017	0.1	3.396603
14.561683	0.1	3.486252
14.563350	0.1	3.576768
14.565017	0.1	3.670524
14.566683	0.1	3.767735
14.568350	0.1	3.866553
14.570017	0.1	3.965870
14.571683	0.1	4.066247
14.573350	0.1	4.168092
14.575017	0.1	4.270580
14.576683	0.1	4.372364
14.578350	0.1	4.472667
14.580017	0.1	4.572198
14.581683	0.1	4.673083
14.583350	0.1	4.777093
14.585017	0.1	4.883762
14.586683	0.1	4.990897
14.588350	0.1	5.096705
14.590017	0.1	5.200990
14.591683	0.1	5.304343
14.593350	0.1	5.407268
14.595017	0.1	5.510282
14.596683	0.1	5.613654
14.598350	0.1	5.716863
14.600017	0.1	5.818843
14.601683	0.1	5.918690
14.603350	0.1	6.016805
14.605017	0.1	6.114859
14.606683	0.1	6.213542
14.608350	0.1	6.311540
14.610017	0.1	6.407122
14.611683	0.1	6.499235
14.613350	0.1	6.587380
14.615017	0.1	6.672023
14.616683	0.1	6.754482
14.618350	0.1	6.834827
14.620017	0.1	6.910930
14.621683	0.1	6.981292
14.623350	0.1	7.047229
14.625017	0.1	7.111500
14.626683	0.1	7.175882
14.628350	0.1	7.239832
14.630017	0.1	7.300973
14.631683	0.1	7.357025
14.633350	0.1	7.407418
14.635017	0.1	7.453817
14.636683	0.1	7.498628
14.638350	0.1	7.542344
14.640017	0.1	7.583443
14.641683	0.1	7.620729
14.643350	0.1	7.654009
14.645017	0.1	7.683705
14.646683	0.1	7.711444
14.648350	0.1	7.738853
14.650017	0.1	7.765321
14.651683	0.1	7.788818
14.653350	0.1	7.808260
14.655017	0.1	7.823841
14.656683	0.1	7.836008
14.658350	0.1	7.844712
14.660017	0.1	7.849121
14.661683	0.1	7.848032
14.663350	0.1	7.841145
14.665017	0.1	7.829731
14.666683	0.1	7.815775
14.668350	0.1	7.800441
14.670017	0.1	7.783752
14.671683	0.1	7.765414
14.673350	0.1	7.745293
14.675017	0.1	7.723328
14.676683	0.1	7.699947
14.678350	0.1	7.675844
14.680017	0.1	7.650917
14.681683	0.1	7.624552
14.683350	0.1	7.596645
14.685017	0.1	7.567466
14.686683	0.1	7.537422
14.688350	0.1	7.507429
14.690017	0.1	7.479005
14.691683	0.1	7.453691
14.693350	0.1	7.431991
14.695017	0.1	7.413020
14.696683	0.1	7.395106
14.698350	0.1	7.376443
14.700017	0.1	7.355954
14.701683	0.1	7.334375
14.703350	0.1	7.314174
14.705017	0.1	7.297909
14.706683	0.1	7.286426
14.708350	0.1	7.278305
14.710017	0.1	7.271394
14.711683	0.1	7.264735
14.713350	0.1	7.258803
14.715017	0.1	7.255059
14.716683	0.1	7.255585
14.718350	0.1	7.262384
14.720017	0.1	7.276256
14.721683	0.1	7.296326
14.723350	0.1	7.320629
14.725017	0.1	7.347236
14.726683	0.1	7.375604
14.728350	0.1	7.407023
14.730017	0.1	7.443153
14.731683	0.1	7.484797
14.733350	0.1	7.531568
14.735017	0.1	7.582470
14.736683	0.1	7.637795
14.738350	0.1	7.699267
14.740017	0.1	7.767132
14.741683	0.1	7.838998
14.743350	0.1	7.912144
14.745017	0.1	7.985318
14.746683	0.1	8.058362
14.748350	0.1	8.131485
14.750017	0.1	8.204589
14.751683	0.1	8.277153
14.753350	0.1	8.349051
14.755017	0.1	8.420963
14.756683	0.1	8.493750
14.758350	0.1	8.567781
14.760017	0.1	8.642636
14.761683	0.1	8.716923
14.763350	0.1	8.789306
14.765017	0.1	8.859937
14.766683	0.1	8.929446
14.768350	0.1	8.997428
14.770017	0.1	9.063142
14.771683	0.1	9.126402
14.773350	0.1	9.187069
14.775017	0.1	9.244247
14.776683	0.1	9.296131
14.778350	0.1	9.340518
14.780017	0.1	9.375657
14.781683	0.1	9.401119
14.783350	0.1	9.418647
14.785017	0.1	9.431741
14.786683	0.1	9.443504
14.788350	0.1	9.454568
14.790017	0.1	9.462968
14.791683	0.1	9.465325
14.793350	0.1	9.458661
14.795017	0.1	9.442335
14.796683	0.1	9.418344
14.798350	0.1	9.389468
14.800017	0.1	9.357883
14.801683	0.1	9.325212
14.803350	0.1	9.292313
14.805017	0.1	9.258483
14.806683	0.1	9.221826
14.808350	0.1	9.180638
14.810017	0.1	9.134407
14.811683	0.1	9.083888
14.813350	0.1	9.030630
14.815017	0.1	8.975849
14.816683	0.1	8.919039
14.818350	0.1	8.858857
14.820017	0.1	8.795811
14.821683	0.1	8.732118
14.823350	0.1	8.668788
14.825017	0.1	8.604550
14.826683	0.1	8.537667
14.828350	0.1	8.467492
14.830017	0.1	8.394569
14.831683	0.1	8.320683
14.833350	0.1	8.248249
14.835017	0.1	8.178446
14.836683	0.1	8.110190
14.838350	0.1	8.041300
14.840017	0.1	7.970133
14.841683	0.1	7.896316
14.843350	0.1	7.820106
14.845017	0.1	7.741400
14.846683	0.1	7.660226
14.848350	0.1	7.577064
14.850017	0.1	7.492336
14.851683	0.1	7.406692
14.853350	0.1	7.320959
14.855017	0.1	7.234979
14.856683	0.1	7.147710
14.858350	0.1	7.058894
14.860017	0.1	6.968793
14.861683	0.1	6.876490
14.863350	0.1	6.780480
14.865017	0.1	6.680861
14.866683	0.1	6.579291
14.868350	0.1	6.477605
14.870017	0.1	6.377553
14.871683	0.1	6.279959
14.873350	0.1	6.183046
14.875017	0.1	6.083194
14.876683	0.1	5.977605
14.878350	0.1	5.865805
14.880017	0.1	5.749501
14.881683	0.1	5.631014
14.883350	0.1	5.511749
14.885017	0.1	5.392404
14.886683	0.1	5.273698
14.888350	0.1	5.156016
14.890017	0.1	5.038832
14.891683	0.1	4.920927
14.893350	0.1	4.801601
14.895017	0.1	4.681274
14.896683	0.1	4.560649
14.898350	0.1	4.440299
14.900017	0.1	4.321318
14.901683	0.1	4.204963
14.903350	0.1	4.091333
14.905017	0.1	3.979271
14.906683	0.1	3.867415
14.908350	0.1	3.755013
14.910017	0.1	3.642268
14.911683	0.1	3.530667
14.913350	0.1	3.422359
14.915017	0.1	3.318447
14.916683	0.1	3.218018
14.918350	0.1	3.119251
14.920017	0.1	3.021625
14.921683	0.1	2.926588
14.923350	0.1	2.835956
14.925017	0.1	2.750307
14.926683	0.1	2.668896
14.928350	0.1	2.590348
14.930017	0.1	2.512927
14.931683	0.1	2.435180
14.933350	0.1	2.357555
14.935017	0.1	2.282779
14.936683	0.1	2.213991
14.938350	0.1	2.152626
14.940017	0.1	2.097916
14.941683	0.1	2.047773
14.943350	0.1	1.999740
14.945017	0.1	1.951889
14.946683	0.1	1.903586
14.948350	0.1	1.855562
14.950017	0.1	1.809630
14.951683	0.1	1.767566
14.953350	0.1	1.729624
14.955017	0.1	1.694807
14.956683	0.1	1.662709
14.958350	0.1	1.634387
14.960017	0.1	1.611244
14.961683	0.1	1.592897
14.963350	0.1	1.576901
14.965017	0.1	1.560729
14.966683	0.1	1.543458
14.968350	0.1	1.525711
14.970017	0.1	1.508580
14.971683	0.1	1.492961
14.973350	0.1	1.479341
14.975017	0.1	1.467569
14.976683	0.1	1.456784
14.978350	0.1	1.446344
14.980017	0.1	1.437161
14.981683	0.1	1.430963
14.983350	0.1	1.428234
14.985017	0.1	1.427811
14.986683	0.1	1.427531
14.988350	0.1	1.425133
14.990017	0.1	1.419378
14.991683	0.1	1.410814
14.993350	0.1	1.401841
14.995017	0.1	1.395387
14.996683	0.1	1.392504
14.998350	0.1	1.392574
15.000017	0.1	1.395261
15.001683	0.1	1.400206
15.003350	0.1	1.405794
15.005017	0.1	1.410237
15.006683	0.1	1.412705
15.008350	0.1	1.412923
15.010017	0.1	1.411303
15.011683	0.1	1.409617
15.013350	0.1	1.409966
15.015017	0.1	1.412746
15.016683	0.1	1.416653
15.018350	0.1	1.420700
15.020017	0.1	1.425394
15.021683	0.1	1.431811
15.023350	0.1	1.440607
15.025017	0.1	1.451713
15.026683	0.1	1.463527
15.028350	0.1	1.473366
15.030017	0.1	1.479671
15.031683	0.1	1.483196
15.033350	0.1	1.486149
15.035017	0.1	1.490470
15.036683	0.1	1.496659
15.038350	0.1	1.503858
15.040017	0.1	1.511094
15.041683	0.1	1.518140
15.043350	0.1	1.525367
15.045017	0.1	1.533432
15.046683	0.1	1.542880
15.048350	0.1	1.553502
15.050017	0.1	1.564422
15.051683	0.1	1.574680
15.053350	0.1	1.583854
15.055017	0.1	1.592506
15.056683	0.1	1.601665
15.058350	0.1	1.611947
15.060017	0.1	1.623691
15.061683	0.1	1.637102
15.063350	0.1	1.651612
15.065017	0.1	1.665866
15.066683	0.1	1.678634
15.068350	0.1	1.689522
15.070017	0.1	1.699431
15.071683	0.1	1.710099
15.073350	0.1	1.723082
15.075017	0.1	1.739375
15.076683	0.1	1.759287
15.078350	0.1	1.781741
15.080017	0.1	1.804647
15.081683	0.1	1.826705
15.083350	0.1	1.847716
15.085017	0.1	1.867674
15.086683	0.1	1.887265
15.088350	0.1	1.908252
15.090017	0.1	1.931787
15.091683	0.1	1.956862
15.093350	0.1	1.981538
15.095017	0.1	2.005212
15.096683	0.1	2.029147
15.098350	0.1	2.055042
15.100017	0.1	2.083611
15.101683	0.1	2.114526
15.103350	0.1	2.146759
15.105017	0.1	2.178922
15.106683	0.1	2.209791
15.108350	0.1	2.239426
15.110017	0.1	2.269861
15.111683	0.1	2.303766
15.113350	0.1	2.342011
15.115017	0.1	2.382663
15.116683	0.1	2.422403
15.118350	0.1	2.459786
15.120017	0.1	2.497113
15.121683	0.1	2.538031
15.123350	0.1	2.583959
15.125017	0.1	2.633147
15.126683	0.1	2.682447
15.128350	0.1	2.729795
15.130017	0.1	2.775132
15.131683	0.1	2.819523
15.133350	0.1	2.864948
15.135017	0.1	2.914150
15.136683	0.1	2.968726
15.138350	0.1	3.027651
15.140017	0.1	3.088396
15.141683	0.1	3.149016
15.143350	0.1	3.209556
15.145017	0.1	3.271406
15.146683	0.1	3.335448
15.148350	0.1	3.401074
15.150017	0.1	3.467067
15.151683	0.1	3.533196
15.153350	0.1	3.600805
15.155017	0.1	3.671828
15.156683	0.1	3.747460
15.158350	0.1	3.827182
15.160017	0.1	3.908747
15.161683	0.1	3.989595
15.163350	0.1	4.068827
15.165017	0.1	4.147403
15.166683	0.1	4.226556
15.168350	0.1	4.307330
15.170017	0.1	4.391191
15.171683	0.1	4.479084
15.173350	0.1	4.570009
15.175017	0.1	4.661465
15.176683	0.1	4.751789
15.178350	0.1	4.841466
15.180017	0.1	4.931567
15.181683	0.1	5.022036
15.183350	0.1	5.112938
15.185017	0.1	5.205479
15.186683	0.1	5.299854
15.188350	0.1	5.394276
15.190017	0.1	5.487306
15.191683	0.1	5.579344
15.193350	0.1	5.671694
15.195017	0.1	5.764845
15.196683	0.1	5.857940
15.198350	0.1	5.949931
15.200017	0.1	6.040251
15.201683	0.1	6.128554
15.203350	0.1	6.214650
15.205017	0.1	6.298278
15.206683	0.1	6.378903
15.208350	0.1	6.456063
15.210017	0.1	6.529470
15.211683	0.1	6.598714
15.213350	0.1	6.663408
15.215017	0.1	6.723367
15.216683	0.1	6.778459
15.218350	0.1	6.829025
15.220017	0.1	6.876397
15.221683	0.1	6.921999
15.223350	0.1	6.965734
15.225017	0.1	7.005399
15.226683	0.1	7.038168
15.228350	0.1	7.063327
15.230017	0.1	7.083127
15.231683	0.1	7.100338
15.233350	0.1	7.115742
15.235017	0.1	7.128115
15.236683	0.1	7.135984
15.238350	0.1	7.138592
15.240017	0.1	7.135165
15.241683	0.1	7.124906
15.243350	0.1	7.108590
15.245017	0.1	7.088543
15.246683	0.1	7.066019
15.248350	0.1	7.039797
15.250017	0.1	7.007993
15.251683	0.1	6.969851
15.253350	0.1	6.926009
15.255017	0.1	6.877966
15.256683	0.1	6.826781
15.258350	0.1	6.772219
15.260017	0.1	6.713825
15.261683	0.1	6.651855
15.263350	0.1	6.586881
15.265017	0.1	6.518820
15.266683	0.1	6.446866
15.268350	0.1	6.370759
15.270017	0.1	6.291796
15.271683	0.1	6.212033
15.273350	0.1	6.132987
15.275017	0.1	6.055194
15.276683	0.1	5.977903
15.278350	0.1	5.898853
15.280017	0.1	5.815928
15.281683	0.1	5.729217
15.283350	0.1	5.640551
15.285017	0.1	5.552061
15.286683	0.1	5.465336
15.288350	0.1	5.380367
15.290017	0.1	5.295626
15.291683	0.1	5.209763
15.293350	0.1	5.122595
15.295017	0.1	5.034567
15.296683	0.1	4.946366
15.298350	0.1	4.859380
15.300017	0.1	4.775380
15.301683	0.1	4.694602
15.303350	0.1	4.615402
15.305017	0.1	4.536984
15.306683	0.1	4.461487
15.308350	0.1	4.392294
15.310017	0.1	4.330729
15.311683	0.1	4.274910
15.313350	0.1	4.221709
15.315017	0.1	4.169499
15.316683	0.1	4.118746
15.318350	0.1	4.070774
15.320017	0.1	4.027183
15.321683	0.1	3.989623
15.323350	0.1	3.958768
15.325017	0.1	3.934358
15.326683	0.1	3.916263
15.328350	0.1	3.904793
15.330017	0.1	3.900640
15.331683	0.1	3.904323
15.333350	0.1	3.915275
15.335017	0.1	3.932281
15.336683	0.1	3.954573
15.338350	0.1	3.981916
15.340017	0.1	4.014131
15.341683	0.1	4.051700
15.343350	0.1	4.096096
15.345017	0.1	4.148772
15.346683	0.1	4.210528
15.348350	0.1	4.281756
15.350017	0.1	4.362403
15.351683	0.1	4.451899
15.353350	0.1	4.550209
15.355017	0.1	4.658611
15.356683	0.1	4.777852
15.358350	0.1	4.906445
15.360017	0.1	5.041976
15.361683	0.1	5.183788
15.363350	0.1	5.333787
15.365017	0.1	5.494789
15.366683	0.1	5.669040
15.368350	0.1	5.858201
15.370017	0.1	6.062542
15.371683	0.1	6.280174
15.373350	0.1	6.508459
15.375017	0.1	6.746133
15.376683	0.1	6.993888
15.378350	0.1	7.254113
15.380017	0.1	7.530157
15.381683	0.1	7.824753
15.383350	0.1	8.138395
15.385017	0.1	8.469778
15.386683	0.1	8.818321
15.388350	0.1	9.185537
15.390017	0.1	9.574168
15.391683	0.1	9.986768
15.393350	0.1	10.424489
15.395017	0.1	10.886570
15.396683	0.1	11.371747
15.398350	0.1	11.880673
15.400017	0.1	12.416835
15.401683	0.1	12.985361
15.403350	0.1	13.590460
15.405017	0.1	14.233310
15.406683	0.1	14.912672
15.408350	0.1	15.627574
15.410017	0.1	16.378947
15.411683	0.1	17.169546
15.413350	0.1	18.003723
15.415017	0.1	18.886519
15.416683	0.1	19.821674
15.418350	0.1	20.810403
15.420017	0.1	21.852385
15.421683	0.1	22.948040
15.423350	0.1	24.100216
15.425017	0.1	25.313660
15.426683	0.1	26.593301
15.428350	0.1	27.943412
15.430017	0.1	29.367120
15.431683	0.1	30.865497
15.433350	0.1	32.438245
15.435017	0.1	34.086467
15.436683	0.1	35.813898
15.438350	0.1	37.624729
15.440017	0.1	39.521828
15.441683	0.1	41.507315
15.443350	0.1	43.583191
15.445017	0.1	45.751371
15.446683	0.1	48.014144
15.448350	0.1	50.374330
15.450017	0.1	52.834726
15.451683	0.1	55.397721
15.453350	0.1	58.065318
15.455017	0.1	60.839681
15.456683	0.1	63.723433
15.458350	0.1	66.718576
15.460017	0.1	69.825929
15.461683	0.1	73.045651
15.463350	0.1	76.377397
15.465017	0.1	79.820915
15.466683	0.1	83.377832
15.468350	0.1	87.052086
15.470017	0.1	90.847933
15.471683	0.1	94.767497
15.473350	0.1	98.810503
15.475017	0.1	102.975988
15.476683	0.1	107.264752
15.478350	0.1	111.680799
15.480017	0.1	116.230194
15.481683	0.1	120.918891
15.483350	0.1	125.751384
15.485017	0.1	130.730411
15.486683	0.1	135.857607
15.488350	0.1	141.135166
15.490017	0.1	146.567156
15.491683	0.1	152.159585
15.493350	0.1	157.920057
15.495017	0.1	163.856866
15.496683	0.1	169.977080
15.498350	0.1	176.286283
15.500017	0.1	182.791255
15.501683	0.1	189.502207
15.503350	0.1	196.432122
15.505017	0.1	203.594906
15.506683	0.1	211.003907
15.508350	0.1	218.671360
15.510017	0.1	226.609898
15.511683	0.1	234.834221
15.513350	0.1	243.360158
15.515017	0.1	252.203015
15.516683	0.1	261.378009
15.518350	0.1	270.901667
15.520017	0.1	280.792085
15.521683	0.1	291.067297
15.523350	0.1	301.743225
15.525017	0.1	312.832231
15.526683	0.1	324.341553
15.528350	0.1	336.273583
15.530017	0.1	348.629104
15.531683	0.1	361.409672
15.533350	0.1	374.616729
15.535017	0.1	388.248954
15.536683	0.1	402.299413
15.538350	0.1	416.752650
15.540017	0.1	431.583212
15.541683	0.1	446.757181
15.543350	0.1	462.234696
15.545017	0.1	477.969852
15.546683	0.1	493.909959
15.548350	0.1	509.998361
15.550017	0.1	526.177497
15.551683	0.1	542.387572
15.553350	0.1	558.564757
15.555017	0.1	574.641522
15.556683	0.1	590.546202
15.558350	0.1	606.201618
15.560017	0.1	621.525776
15.561683	0.1	636.437992
15.563350	0.1	650.866358
15.565017	0.1	664.748904
15.566683	0.1	678.029182
15.568350	0.1	690.651132
15.570017	0.1	702.556545
15.571683	0.1	713.688485
15.573350	0.1	723.998287
15.575017	0.1	733.449907
15.576683	0.1	742.020333
15.578350	0.1	749.696634
15.580017	0.1	756.471330
15.581683	0.1	762.341968
15.583350	0.1	767.312251
15.585017	0.1	771.388682
15.586683	0.1	774.578439
15.588350	0.1	776.893451
15.590017	0.1	778.355287
15.591683	0.1	778.994254
15.593350	0.1	778.844502
15.595017	0.1	777.942986
15.596683	0.1	776.329702
15.598350	0.1	774.042812
15.600017	0.1	771.116578
15.601683	0.1	767.588132
15.603350	0.1	763.500869
15.605017	0.1	758.896410
15.606683	0.1	753.808325
15.608350	0.1	748.265992
15.610017	0.1	742.300484
15.611683	0.1	735.947504
15.613350	0.1	729.245102
15.615017	0.1	722.227926
15.616683	0.1	714.926823
15.618350	0.1	707.370784
15.620017	0.1	699.583684
15.621683	0.1	691.583730
15.623350	0.1	683.388930
15.625017	0.1	675.019692
15.626683	0.1	666.497681
15.628350	0.1	657.845066
15.630017	0.1	649.083104
15.631683	0.1	640.229099
15.633350	0.1	631.295229
15.635017	0.1	622.291091
15.636683	0.1	613.225001
15.638350	0.1	604.102989
15.640017	0.1	594.930943
15.641683	0.1	585.718058
15.643350	0.1	576.476078
15.645017	0.1	567.215914
15.646683	0.1	557.945949
15.648350	0.1	548.673487
15.650017	0.1	539.405640
15.651683	0.1	530.147288
15.653350	0.1	520.901592
15.655017	0.1	511.673391
15.656683	0.1	502.469033
15.658350	0.1	493.294052
15.660017	0.1	484.153950
15.661683	0.1	475.055194
15.663350	0.1	466.002431
15.665017	0.1	456.995974
15.666683	0.1	448.034765
15.668350	0.1	439.120913
15.670017	0.1	430.260175
15.671683	0.1	421.459512
15.673350	0.1	412.724782
15.675017	0.1	404.058895
15.676683	0.1	395.461275
15.678350	0.1	386.930691
15.680017	0.1	378.469583
15.681683	0.1	370.084639
15.683350	0.1	361.783654
15.685017	0.1	353.573482
15.686683	0.1	345.459418
15.688350	0.1	337.443985
15.690017	0.1	329.526719
15.691683	0.1	321.707088
15.693350	0.1	313.987998
15.695017	0.1	306.375176
15.696683	0.1	298.872940
15.698350	0.1	291.481912
15.700017	0.1	284.200320
15.701683	0.1	277.025616
15.703350	0.1	269.956459
15.705017	0.1	262.995502
15.706683	0.1	256.149234
15.708350	0.1	249.423804
15.710017	0.1	242.821346
15.711683	0.1	236.340342
15.713350	0.1	229.978860
15.715017	0.1	223.737466
15.716683	0.1	217.619394
15.718350	0.1	211.627688
15.720017	0.1	205.762475
15.721683	0.1	200.021030
15.723350	0.1	194.400675
15.725017	0.1	188.901625
15.726683	0.1	183.526585
15.728350	0.1	178.277176
15.730017	0.1	173.152033
15.731683	0.1	168.149271
15.733350	0.1	163.268619
15.735017	0.1	158.509873
15.736683	0.1	153.871314
15.738350	0.1	149.351438
15.740017	0.1	144.950613
15.741683	0.1	140.669714
15.743350	0.1	136.508267
15.745017	0.1	132.463975
15.746683	0.1	128.533333
15.748350	0.1	124.713332
15.750017	0.1	121.003017
15.751683	0.1	117.402244
15.753350	0.1	113.909198
15.755017	0.1	110.520972
15.756683	0.1	107.235802
15.758350	0.1	104.052364
15.760017	0.1	100.967637
15.761683	0.1	97.977566
15.763350	0.1	95.079425
15.765017	0.1	92.272204
15.766683	0.1	89.555644
15.768350	0.1	86.929533
15.770017	0.1	84.392973
15.771683	0.1	81.944070
15.773350	0.1	79.580657
15.775017	0.1	77.300533
15.776683	0.1	75.100642
15.778350	0.1	72.976938
15.780017	0.1	70.925439
15.781683	0.1	68.943254
15.783350	0.1	67.028208
15.785017	0.1	65.178201
15.786683	0.1	63.391668
15.788350	0.1	61.667603
15.790017	0.1	60.004224
15.791683	0.1	58.398848
15.793350	0.1	56.849727
15.795017	0.1	55.356813
15.796683	0.1	53.920480
15.798350	0.1	52.539851
15.800017	0.1	51.211445
15.801683	0.1	49.929847
15.803350	0.1	48.690634
15.805017	0.1	47.492604
15.806683	0.1	46.337219
15.808350	0.1	45.226072
15.810017	0.1	44.158157
15.811683	0.1	43.129348
15.813350	0.1	42.134514
15.815017	0.1	41.170055
15.816683	0.1	40.235533
15.818350	0.1	39.333552
15.820017	0.1	38.467166
15.821683	0.1	37.637227
15.823350	0.1	36.841924
15.825017	0.1	36.077206
15.826683	0.1	35.337745
15.828350	0.1	34.619798
15.830017	0.1	33.923159
15.831683	0.1	33.249464
15.833350	0.1	32.599266
15.835017	0.1	31.971680
15.836683	0.1	31.365701
15.838350	0.1	30.780416
15.840017	0.1	30.214251
15.841683	0.1	29.665316
15.843350	0.1	29.132394
15.845017	0.1	28.615356
15.846683	0.1	28.114701
15.848350	0.1	27.631279
15.850017	0.1	27.166023
15.851683	0.1	26.718448
15.853350	0.1	26.285653
15.855017	0.1	25.864132
15.856683	0.1	25.452129
15.858350	0.1	25.049355
15.860017	0.1	24.656015
15.861683	0.1	24.273363
15.863350	0.1	23.903549
15.865017	0.1	23.547695
15.866683	0.1	23.204661
15.868350	0.1	22.871885
15.870017	0.1	22.546710
15.871683	0.1	22.227149
15.873350	0.1	21.912591
15.875017	0.1	21.604663
15.876683	0.1	21.306542
15.878350	0.1	21.020067
15.880017	0.1	20.743986
15.881683	0.1	20.475509
15.883350	0.1	20.212601
15.885017	0.1	19.954345
15.886683	0.1	19.700546
15.888350	0.1	19.451352
15.890017	0.1	19.207085
15.891683	0.1	18.968978
15.893350	0.1	18.739360
15.895017	0.1	18.519792
15.896683	0.1	18.309653
15.898350	0.1	18.106815
15.900017	0.1	17.909021
15.901683	0.1	17.715045
15.903350	0.1	17.525107
15.905017	0.1	17.339657
15.906683	0.1	17.158575
15.908350	0.1	16.981759
15.910017	0.1	16.809511
15.911683	0.1	16.642278
15.913350	0.1	16.479976
15.915017	0.1	16.321451
15.916683	0.1	16.166084
15.918350	0.1	16.015610
15.920017	0.1	15.872526
15.921683	0.1	15.737587
15.923350	0.1	15.609330
15.925017	0.1	15.484905
15.926683	0.1	15.361896
15.928350	0.1	15.240419
15.930017	0.1	15.123175
15.931683	0.1	15.013102
15.933350	0.1	14.910954
15.935017	0.1	14.815019
15.936683	0.1	14.722925
15.938350	0.1	14.633667
15.940017	0.1	14.547710
15.941683	0.1	14.465693
15.943350	0.1	14.388068
15.945017	0.1	14.315438
15.946683	0.1	14.247741
15.948350	0.1	14.183647
15.950017	0.1	14.122170
15.951683	0.1	14.063995
15.953350	0.1	14.010542
15.955017	0.1	13.962877
15.956683	0.1	13.921247
15.958350	0.1	13.884725
15.960017	0.1	13.851817
15.961683	0.1	13.821539
15.963350	0.1	13.792873
15.965017	0.1	13.763765
15.966683	0.1	13.732221
15.968350	0.1	13.697916
15.970017	0.1	13.661832
15.971683	0.1	13.625291
15.973350	0.1	13.589887
15.975017	0.1	13.557160
15.976683	0.1	13.527633
15.978350	0.1	13.500471
15.980017	0.1	13.473760
15.981683	0.1	13.445015
15.983350	0.1	13.412517
15.985017	0.1	13.376442
15.986683	0.1	13.338234
15.988350	0.1	13.298662
15.990017	0.1	13.256255
15.991683	0.1	13.208068
15.993350	0.1	13.152324
15.995017	0.1	13.089278
15.996683	0.1	13.020369
15.998350	0.1	12.948094
16.000017	0.1	12.875106
16.001683	0.1	12.801844
16.003350	0.1	12.726435
16.005017	0.1	12.646904
16.006683	0.1	12.562121
16.008350	0.1	12.471504
16.010017	0.1	12.375228
16.011683	0.1	12.274529
16.013350	0.1	12.171152
16.015017	0.1	12.066006
16.016683	0.1	11.958736
16.018350	0.1	11.848756
16.020017	0.1	11.735572
16.021683	0.1	11.618799
16.023350	0.1	11.498933
16.025017	0.1	11.377232
16.026683	0.1	11.254759
16.028350	0.1	11.132364
16.030017	0.1	11.010682
16.031683	0.1	10.889550
16.033350	0.1	10.767863
16.035017	0.1	10.644328
16.036683	0.1	10.518511
16.038350	0.1	10.391125
16.040017	0.1	10.263044
16.041683	0.1	10.134890
16.043350	0.1	10.007755
16.045017	0.1	9.883810
16.046683	0.1	9.765942
16.048350	0.1	9.655566
16.050017	0.1	9.550783
16.051683	0.1	9.447699
16.053350	0.1	9.342986
16.055017	0.1	9.235251
16.056683	0.1	9.125597
16.058350	0.1	9.017405
16.060017	0.1	8.914252
16.061683	0.1	8.817269
16.063350	0.1	8.724639
16.065017	0.1	8.633579
16.066683	0.1	8.542715
16.068350	0.1	8.452362
16.070017	0.1	8.363635
16.071683	0.1	8.278075
16.073350	0.1	8.196677
16.075017	0.1	8.118316
16.076683	0.1	8.040518
16.078350	0.1	7.961919
16.080017	0.1	7.882519
16.081683	0.1	7.802555
16.083350	0.1	7.722611
16.085017	0.1	7.643974
16.086683	0.1	7.567806
16.088350	0.1	7.494353
16.090017	0.1	7.423167
16.091683	0.1	7.353215
16.093350	0.1	7.282873
16.095017	0.1	7.211072
16.096683	0.1	7.138248
16.098350	0.1	7.065809
16.100017	0.1	6.995155
16.101683	0.1	6.926977
16.103350	0.1	6.861188
16.105017	0.1	6.797332
16.106683	0.1	6.734896
16.108350	0.1	6.673397
16.110017	0.1	6.612218
16.111683	0.1	6.550374
16.113350	0.1	6.487239
16.115017	0.1	6.423732
16.116683	0.1	6.361636
16.118350	0.1	6.301724
16.120017	0.1	6.243382
16.121683	0.1	6.185444
16.123350	0.1	6.127399
16.125017	0.1	6.070160
16.126683	0.1	6.014761
16.128350	0.1	5.960632
16.130017	0.1	5.906178
16.131683	0.1	5.850703
16.133350	0.1	5.795308
16.135017	0.1	5.742335
16.136683	0.1	5.693757
16.138350	0.1	5.649631
16.140017	0.1	5.608290
16.141683	0.1	5.567954
16.143350	0.1	5.527670
16.145017	0.1	5.487669
16.146683	0.1	5.448968
16.148350	0.1	5.411999
16.150017	0.1	5.376325
16.151683	0.1	5.341573
16.153350	0.1	5.307933
16.155017	0.1	5.276180
16.156683	0.1	5.247304
16.158350	0.1	5.221455
16.160017	0.1	5.197185
16.161683	0.1	5.172170
16.163350	0.1	5.144952
16.165017	0.1	5.115829
16.166683	0.1	5.086251
16.168350	0.1	5.057910
16.170017	0.1	5.032155
16.171683	0.1	5.010054
16.173350	0.1	4.992434
16.175017	0.1	4.979069
16.176683	0.1	4.968029
16.178350	0.1	4.956191
16.180017	0.1	4.941290
16.181683	0.1	4.923707
16.183350	0.1	4.905830
16.185017	0.1	4.889914
16.186683	0.1	4.876908
16.188350	0.1	4.866361
16.190017	0.1	4.856419
16.191683	0.1	4.844889
16.193350	0.1	4.831441
16.195017	0.1	4.818174
16.196683	0.1	4.808004
16.198350	0.1	4.803068
16.200017	0.1	4.803706
16.201683	0.1	4.808116
16.203350	0.1	4.812879
16.205017	0.1	4.814514
16.206683	0.1	4.811496
16.208350	0.1	4.805205
16.210017	0.1	4.798770
16.211683	0.1	4.795394
16.213350	0.1	4.797173
16.215017	0.1	4.804353
16.216683	0.1	4.815292
16.218350	0.1	4.827208
16.220017	0.1	4.837499
16.221683	0.1	4.844563
16.223350	0.1	4.847827
16.225017	0.1	4.848652
16.226683	0.1	4.850226
16.228350	0.1	4.854943
16.230017	0.1	4.862607
16.231683	0.1	4.870933
16.233350	0.1	4.876996
16.235017	0.1	4.879069
16.236683	0.1	4.877499
16.238350	0.1	4.874016
16.240017	0.1	4.870631
16.241683	0.1	4.868866
16.243350	0.1	4.869192
16.245017	0.1	4.870975
16.246683	0.1	4.873388
16.248350	0.1	4.876200
16.250017	0.1	4.879413
16.251683	0.1	4.882421
16.253350	0.1	4.884196
16.255017	0.1	4.884005
16.256683	0.1	4.881346
16.258350	0.1	4.875907
16.260017	0.1	4.868312
16.261683	0.1	4.860237
16.263350	0.1	4.853071
16.265017	0.1	4.846859
16.266683	0.1	4.841373
16.268350	0.1	4.837406
16.270017	0.1	4.835199
16.271683	0.1	4.832651
16.273350	0.1	4.826915
16.275017	0.1	4.816498
16.276683	0.1	4.801643
16.278350	0.1	4.784712
16.280017	0.1	4.769224
16.281683	0.1	4.756534
16.283350	0.1	4.744525
16.285017	0.1	4.730313
16.286683	0.1	4.713004
16.288350	0.1	4.693740
16.290017	0.1	4.674634
16.291683	0.1	4.657400
16.293350	0.1	4.642084
16.295017	0.1	4.627109
16.296683	0.1	4.610852
16.298350	0.1	4.592962
16.300017	0.1	4.574312
16.301683	0.1	4.555774
16.303350	0.1	4.537292
16.305017	0.1	4.517818
16.306683	0.1	4.496146
16.308350	0.1	4.471936
16.310017	0.1	4.445943
16.311683	0.1	4.419824
16.313350	0.1	4.395670
16.315017	0.1	4.374548
16.316683	0.1	4.355656
16.318350	0.1	4.337542
16.320017	0.1	4.319432
16.321683	0.1	4.301192
16.323350	0.1	4.282687
16.325017	0.1	4.263297
16.326683	0.1	4.241928
16.328350	0.1	4.217625
16.330017	0.1	4.190146
16.331683	0.1	4.160143
16.333350	0.1	4.129605
16.335017	0.1	4.101773
16.336683	0.1	4.078876
16.338350	0.1	4.060282
16.340017	0.1	4.044143
16.341683	0.1	4.029502
16.343350	0.1	4.015826
16.345017	0.1	4.002242
16.346683	0.1	3.988012
16.348350	0.1	3.972650
16.350017	0.1	3.955378
16.351683	0.1	3.935094
16.353350	0.1	3.911229
16.355017	0.1	3.885021
16.356683	0.1	3.859159
16.358350	0.1	3.835470
16.360017	0.1	3.814227
16.361683	0.1	3.795722
16.363350	0.1	3.780089
16.365017	0.1	3.766119
16.366683	0.1	3.752066
16.368350	0.1	3.737123
16.370017	0.1	3.721556
16.371683	0.1	3.705737
16.373350	0.1	3.689597
16.375017	0.1	3.673006
16.376683	0.1	3.656489
16.378350	0.1	3.641369
16.380017	0.1	3.628549
16.381683	0.1	3.616833
16.383350	0.1	3.603594
16.385017	0.1	3.587636
16.386683	0.1	3.570374
16.388350	0.1	3.554546
16.390017	0.1	3.542569
16.391683	0.1	3.534770
16.393350	0.1	3.528399
16.395017	0.1	3.520022
16.396683	0.1	3.508888
16.398350	0.1	3.496516
16.400017	0.1	3.484162
16.401683	0.1	3.472567
16.403350	0.1	3.462345
16.405017	0.1	3.453060
16.406683	0.1	3.443873
16.408350	0.1	3.434950
16.410017	0.1	3.426918
16.411683	0.1	3.419952
16.413350	0.1	3.413870
16.415017	0.1	3.408496
16.416683	0.1	3.403984
16.418350	0.1	3.400394
16.420017	0.1	3.397050
16.421683	0.1	3.393008
16.423350	0.1	3.388263
16.425017	0.1	3.383979
16.426683	0.1	3.381525
16.428350	0.1	3.381153
16.430017	0.1	3.381413
16.431683	0.1	3.380473
16.433350	0.1	3.377977
16.435017	0.1	3.374908
16.436683	0.1	3.372692
16.438350	0.1	3.372417
16.440017	0.1	3.373758
16.441683	0.1	3.374736
16.443350	0.1	3.373506
16.445017	0.1	3.370238
16.446683	0.1	3.366852
16.448350	0.1	3.365478
16.450017	0.1	3.367066
16.451683	0.1	3.370801
16.453350	0.1	3.374661
16.455017	0.1	3.377008
16.456683	0.1	3.377809
16.458350	0.1	3.378233
16.460017	0.1	3.379192
16.461683	0.1	3.380645
16.463350	0.1	3.382144
16.465017	0.1	3.383732
16.466683	0.1	3.386191
16.468350	0.1	3.390326
16.470017	0.1	3.396277
16.471683	0.1	3.403937
16.473350	0.1	3.413619
16.475017	0.1	3.424804
16.476683	0.1	3.434848
16.478350	0.1	3.440836
16.480017	0.1	3.442210
16.481683	0.1	3.440771
16.483350	0.1	3.439253
16.485017	0.1	3.439835
16.486683	0.1	3.443034
16.488350	0.1	3.447789
16.490017	0.1	3.452590
16.491683	0.1	3.456310
16.493350	0.1	3.458331
16.495017	0.1	3.458820
16.496683	0.1	3.458802
16.498350	0.1	3.459547
16.500017	0.1	3.462355
16.501683	0.1	3.468664
16.503350	0.1	3.478830
16.505017	0.1	3.491025
16.506683	0.1	3.502346
16.508350	0.1	3.510923
16.510017	0.1	3.516953
16.511683	0.1	3.521987
16.513350	0.1	3.527356
16.515017	0.1	3.533745
16.516683	0.1	3.541610
16.518350	0.1	3.551152
16.520017	0.1	3.562579
16.521683	0.1	3.576563
16.523350	0.1	3.592977
16.525017	0.1	3.609788
16.526683	0.1	3.624419
16.528350	0.1	3.635655
16.530017	0.1	3.643804
16.531683	0.1	3.649811
16.533350	0.1	3.654514
16.535017	0.1	3.658663
16.536683	0.1	3.663786
16.538350	0.1	3.672009
16.540017	0.1	3.683949
16.541683	0.1	3.697975
16.543350	0.1	3.712475
16.545017	0.1	3.727535
16.546683	0.1	3.743870
16.548350	0.1	3.761193
16.550017	0.1	3.778436
16.551683	0.1	3.794949
16.553350	0.1	3.810949
16.555017	0.1	3.826884
16.556683	0.1	3.842791
16.558350	0.1	3.858707
16.560017	0.1	3.875354
16.561683	0.1	3.893916
16.563350	0.1	3.914637
16.565017	0.1	3.936398
16.566683	0.1	3.957781
16.568350	0.1	3.977427
16.570017	0.1	3.994363
16.571683	0.1	4.009749
16.573350	0.1	4.026825
16.575017	0.1	4.047756
16.576683	0.1	4.071835
16.578350	0.1	4.097158
16.580017	0.1	4.122518
16.581683	0.1	4.147328
16.583350	0.1	4.171124
16.585017	0.1	4.194118
16.586683	0.1	4.218286
16.588350	0.1	4.246607
16.590017	0.1	4.280312
16.591683	0.1	4.317490
16.593350	0.1	4.354781
16.595017	0.1	4.389510
16.596683	0.1	4.421105
16.598350	0.1	4.451545
16.600017	0.1	4.483415
16.601683	0.1	4.517669
16.603350	0.1	4.553609
16.605017	0.1	4.590061
16.606683	0.1	4.626643
16.608350	0.1	4.663966
16.610017	0.1	4.702271
16.611683	0.1	4.741079
16.613350	0.1	4.780036
16.615017	0.1	4.819548
16.616683	0.1	4.860791
16.618350	0.1	4.904792
16.620017	0.1	4.951605
16.621683	0.1	5.000159
16.623350	0.1	5.047927
16.625017	0.1	5.092071
16.626683	0.1	5.132211
16.628350	0.1	5.171504
16.630017	0.1	5.213441
16.631683	0.1	5.257949
16.633350	0.1	5.302010
16.635017	0.1	5.343440
16.636683	0.1	5.382923
16.638350	0.1	5.422612
16.640017	0.1	5.463851
16.641683	0.1	5.506608
16.643350	0.1	5.550110
16.645017	0.1	5.593072
16.646683	0.1	5.634003
16.648350	0.1	5.672001
16.650017	0.1	5.707229
16.651683	0.1	5.740137
16.653350	0.1	5.770526
16.655017	0.1	5.797814
16.656683	0.1	5.821437
16.658350	0.1	5.840859
16.660017	0.1	5.856114
16.661683	0.1	5.868319
16.663350	0.1	5.879290
16.665017	0.1	5.890508
16.666683	0.1	5.902075
16.668350	0.1	5.912557
16.670017	0.1	5.920068
16.671683	0.1	5.923552
16.673350	0.1	5.922765
16.675017	0.1	5.917652
16.676683	0.1	5.908730
16.678350	0.1	5.897386
16.680017	0.1	5.885069
16.681683	0.1	5.872343
16.683350	0.1	5.858364
16.685017	0.1	5.841185
16.686683	0.1	5.819211
16.688350	0.1	5.792649
16.690017	0.1	5.763131
16.691683	0.1	5.732421
16.693350	0.1	5.701445
16.695017	0.1	5.669659
16.696683	0.1	5.635601
16.698350	0.1	5.598627
16.700017	0.1	5.559823
16.701683	0.1	5.521313
16.703350	0.1	5.485197
16.705017	0.1	5.452624
16.706683	0.1	5.423347
16.708350	0.1	5.395836
16.710017	0.1	5.368125
16.711683	0.1	5.339198
16.713350	0.1	5.309684
16.715017	0.1	5.281013
16.716683	0.1	5.253800
16.718350	0.1	5.227239
16.720017	0.1	5.200114
16.721683	0.1	5.171504
16.723350	0.1	5.140696
16.725017	0.1	5.107783
16.726683	0.1	5.074413
16.728350	0.1	5.043042
16.730017	0.1	5.014953
16.731683	0.1	4.989654
16.733350	0.1	4.966529
16.735017	0.1	4.945723
16.736683	0.1	4.926906
16.738350	0.1	4.909071
16.740017	0.1	4.891721
16.741683	0.1	4.875744
16.743350	0.1	4.863264
16.745017	0.1	4.855925
16.746683	0.1	4.852908
16.748350	0.1	4.851464
16.750017	0.1	4.848898
16.751683	0.1	4.843283
16.753350	0.1	4.833331
16.755017	0.1	4.819166
16.756683	0.1	4.803087
16.758350	0.1	4.788274
16.760017	0.1	4.776646
16.761683	0.1	4.768558
16.763350	0.1	4.763757
16.765017	0.1	4.761545
16.766683	0.1	4.760288
16.768350	0.1	4.757750
16.770017	0.1	4.752805
16.771683	0.1	4.746420
16.773350	0.1	4.740292
16.775017	0.1	4.735277
16.776683	0.1	4.732143
16.778350	0.1	4.732064
16.780017	0.1	4.735081
16.781683	0.1	4.739608
16.783350	0.1	4.743547
16.785017	0.1	4.745205
16.786683	0.1	4.744097
16.788350	0.1	4.741484
16.790017	0.1	4.739091
16.791683	0.1	4.737033
16.793350	0.1	4.734234
16.795017	0.1	4.730397
16.796683	0.1	4.726322
16.798350	0.1	4.723039
16.800017	0.1	4.721060
16.801683	0.1	4.720339
16.803350	0.1	4.720767
16.805017	0.1	4.722262
16.806683	0.1	4.723696
16.808350	0.1	4.723067
16.810017	0.1	4.719687
16.811683	0.1	4.715249
16.813350	0.1	4.712315
16.815017	0.1	4.712176
16.816683	0.1	4.714369
16.818350	0.1	4.717833
16.820017	0.1	4.721507
16.821683	0.1	4.724129
16.823350	0.1	4.724893
16.825017	0.1	4.724376
16.826683	0.1	4.724045
16.828350	0.1	4.724581
16.830017	0.1	4.725046
16.831683	0.1	4.723873
16.833350	0.1	4.720241
16.835017	0.1	4.714327
16.836683	0.1	4.707235
16.838350	0.1	4.700832
16.840017	0.1	4.696921
16.841683	0.1	4.695966
16.843350	0.1	4.697000
16.845017	0.1	4.699300
16.846683	0.1	4.703011
16.848350	0.1	4.707798
16.850017	0.1	4.712101
16.851683	0.1	4.714169
16.853350	0.1	4.713372
16.855017	0.1	4.710318
16.856683	0.1	4.706201
16.858350	0.1	4.702392
16.860017	0.1	4.699584
16.861683	0.1	4.696664
16.863350	0.1	4.691575
16.865017	0.1	4.683854
16.866683	0.1	4.675221
16.868350	0.1	4.668073
16.870017	0.1	4.664194
16.871683	0.1	4.664250
16.873350	0.1	4.667649
16.875017	0.1	4.672315
16.876683	0.1	4.675235
16.878350	0.1	4.674145
16.880017	0.1	4.668934
16.881683	0.1	4.661614
16.883350	0.1	4.654811
16.885017	0.1	4.650145
16.886683	0.1	4.647821
16.888350	0.1	4.646708
16.890017	0.1	4.645041
16.891683	0.1	4.642080
16.893350	0.1	4.638769
16.895017	0.1	4.636855
16.896683	0.1	4.637586
16.898350	0.1	4.640692
16.900017	0.1	4.644394
16.901683	0.1	4.646666
16.903350	0.1	4.646429
16.905017	0.1	4.644142
16.906683	0.1	4.641330
16.908350	0.1	4.639081
16.910017	0.1	4.636641
16.911683	0.1	4.632138
16.913350	0.1	4.624897
16.915017	0.1	4.616673
16.916683	0.1	4.610480
16.918350	0.1	4.608310
16.920017	0.1	4.609572
16.921683	0.1	4.611355
16.923350	0.1	4.610466
16.925017	0.1	4.605558
16.926683	0.1	4.597995
16.928350	0.1	4.591048
16.930017	0.1	4.587434
16.931683	0.1	4.587355
16.933350	0.1	4.589148
16.935017	0.1	4.591169
16.936683	0.1	4.592687
16.938350	0.1	4.593707
16.940017	0.1	4.594298
16.941683	0.1	4.593991
16.943350	0.1	4.592217
16.945017	0.1	4.589348
16.946683	0.1	4.586624
16.948350	0.1	4.585162
16.950017	0.1	4.585218
16.951683	0.1	4.586182
16.953350	0.1	4.587015
16.955017	0.1	4.586359
16.956683	0.1	4.582899
16.958350	0.1	4.576715
16.960017	0.1	4.569539
16.961683	0.1	4.563071
16.963350	0.1	4.557753
16.965017	0.1	4.553110
16.966683	0.1	4.548887
16.968350	0.1	4.545469
16.970017	0.1	4.542973
16.971683	0.1	4.540347
16.973350	0.1	4.535932
16.975017	0.1	4.529138
16.976683	0.1	4.521571
16.978350	0.1	4.515690
16.980017	0.1	4.511764
16.981683	0.1	4.506842
16.983350	0.1	4.497925
16.985017	0.1	4.485245
16.986683	0.1	4.471331
16.988350	0.1	4.458595
16.990017	0.1	4.448756
16.991683	0.1	4.442618
16.993350	0.1	4.439023
16.995017	0.1	4.434921
16.996683	0.1	4.427521
16.998350	0.1	4.416709
17.000017	0.1	4.404993
17.001683	0.1	4.394539
17.003350	0.1	4.385328
17.005017	0.1	4.376466
17.006683	0.1	4.367689
17.008350	0.1	4.359097
17.010017	0.1	4.350110
17.011683	0.1	4.339777
17.013350	0.1	4.328354
17.015017	0.1	4.317421
17.016683	0.1	4.307805
17.018350	0.1	4.298287
17.020017	0.1	4.287250
17.021683	0.1	4.274417
17.023350	0.1	4.260330
17.025017	0.1	4.246035
17.026683	0.1	4.233285
17.028350	0.1	4.223106
17.030017	0.1	4.214291
17.031683	0.1	4.204377
17.033350	0.1	4.191580
17.035017	0.1	4.176134
17.036683	0.1	4.160232
17.038350	0.1	4.146090
17.040017	0.1	4.134267
17.041683	0.1	4.124036
17.043350	0.1	4.114462
17.045017	0.1	4.104581
17.046683	0.1	4.093596
17.048350	0.1	4.081717
17.050017	0.1	4.070057
17.051683	0.1	4.059356
17.053350	0.1	4.049442
17.055017	0.1	4.039947
17.056683	0.1	4.030787
17.058350	0.1	4.021688
17.060017	0.1	4.011830
17.061683	0.1	4.000091
17.063350	0.1	3.985544
17.065017	0.1	3.968077
17.066683	0.1	3.949064
17.068350	0.1	3.930996
17.070017	0.1	3.915974
17.071683	0.1	3.904640
17.073350	0.1	3.896658
17.075017	0.1	3.891499
17.076683	0.1	3.888351
17.078350	0.1	3.885413
17.080017	0.1	3.880314
17.081683	0.1	3.872113
17.083350	0.1	3.862050
17.085017	0.1	3.852271
17.086683	0.1	3.844230
17.088350	0.1	3.837678
17.090017	0.1	3.831144
17.091683	0.1	3.823717
17.093350	0.1	3.815792
17.095017	0.1	3.808052
17.096683	0.1	3.800876
17.098350	0.1	3.794534
17.100017	0.1	3.789426
17.101683	0.1	3.785701
17.103350	0.1	3.782678
17.105017	0.1	3.779489
17.106683	0.1	3.776476
17.108350	0.1	3.774832
17.110017	0.1	3.775274
17.111683	0.1	3.777654
17.113350	0.1	3.781090
17.115017	0.1	3.784397
17.116683	0.1	3.787125
17.118350	0.1	3.790352
17.120017	0.1	3.796322
17.121683	0.1	3.806725
17.123350	0.1	3.821254
17.125017	0.1	3.838036
17.126683	0.1	3.855177
17.128350	0.1	3.871671
17.130017	0.1	3.887000
17.131683	0.1	3.901059
17.133350	0.1	3.914917
17.135017	0.1	3.930577
17.136683	0.1	3.949609
17.138350	0.1	3.972468
17.140017	0.1	3.998959
17.141683	0.1	4.028524
17.143350	0.1	4.059989
17.145017	0.1	4.092413
17.146683	0.1	4.125834
17.148350	0.1	4.160739
17.150017	0.1	4.197415
17.151683	0.1	4.236391
17.153350	0.1	4.278915
17.155017	0.1	4.326198
17.156683	0.1	4.378418
17.158350	0.1	4.434753
17.160017	0.1	4.494507
17.161683	0.1	4.557767
17.163350	0.1	4.624627
17.165017	0.1	4.694685
17.166683	0.1	4.767883
17.168350	0.1	4.844530
17.170017	0.1	4.924918
17.171683	0.1	5.009412
17.173350	0.1	5.098367
17.175017	0.1	5.192156
17.176683	0.1	5.291384
17.178350	0.1	5.396660
17.180017	0.1	5.508503
17.181683	0.1	5.627433
17.183350	0.1	5.753557
17.185017	0.1	5.886029
17.186683	0.1	6.023501
17.188350	0.1	6.165449
17.190017	0.1	6.313520
17.191683	0.1	6.471504
17.193350	0.1	6.642784
17.195017	0.1	6.827866
17.196683	0.1	7.024836
17.198350	0.1	7.231315
17.200017	0.1	7.445528
17.201683	0.1	7.666806
17.203350	0.1	7.895622
17.205017	0.1	8.133086
17.206683	0.1	8.380562
17.208350	0.1	8.639721
17.210017	0.1	8.912189
17.211683	0.1	9.198347
17.213350	0.1	9.497255
17.215017	0.1	9.808098
17.216683	0.1	10.131206
17.218350	0.1	10.467740
17.220017	0.1	10.819193
17.221683	0.1	11.186800
17.223350	0.1	11.570840
17.225017	0.1	11.971230
17.226683	0.1	12.388495
17.228350	0.1	12.823222
17.230017	0.1	13.275044
17.231683	0.1	13.742847
17.233350	0.1	14.225491
17.235017	0.1	14.722841
17.236683	0.1	15.236293
17.238350	0.1	15.767510
17.240017	0.1	16.316767
17.241683	0.1	16.883286
17.243350	0.1	17.466624
17.245017	0.1	18.067122
17.246683	0.1	18.685907
17.248350	0.1	19.324855
17.250017	0.1	19.986006
17.251683	0.1	20.670076
17.253350	0.1	21.375325
17.255017	0.1	22.098832
17.256683	0.1	22.839452
17.258350	0.1	23.598718
17.260017	0.1	24.378872
17.261683	0.1	25.181067
17.263350	0.1	26.005683
17.265017	0.1	26.853285
17.266683	0.1	27.724141
17.268350	0.1	28.617396
17.270017	0.1	29.531857
17.271683	0.1	30.467156
17.273350	0.1	31.423797
17.275017	0.1	32.403003
17.276683	0.1	33.406699
17.278350	0.1	34.437021
17.280017	0.1	35.495828
17.281683	0.1	36.584372
17.283350	0.1	37.703081
17.285017	0.1	38.851826
17.286683	0.1	40.030028
17.288350	0.1	41.236561
17.290017	0.1	42.470419
17.291683	0.1	43.732482
17.293350	0.1	45.026364
17.295017	0.1	46.356847
17.296683	0.1	47.727660
17.298350	0.1	49.140174
17.300017	0.1	50.593400
17.301683	0.1	52.085742
17.303350	0.1	53.616953
17.305017	0.1	55.188965
17.306683	0.1	56.805443
17.308350	0.1	58.469898
17.310017	0.1	60.184104
17.311683	0.1	61.947797
17.313350	0.1	63.759410
17.315017	0.1	65.618162
17.316683	0.1	67.525460
17.318350	0.1	69.483821
17.320017	0.1	71.494905
17.321683	0.1	73.558777
17.323350	0.1	75.674909
17.325017	0.1	77.842930
17.326683	0.1	80.061876
17.328350	0.1	82.329926
17.330017	0.1	84.645460
17.331683	0.1	87.006884
17.333350	0.1	89.411261
17.335017	0.1	91.855219
17.336683	0.1	94.336639
17.338350	0.1	96.854093
17.340017	0.1	99.405469
17.341683	0.1	101.986528
17.343350	0.1	104.589779
17.345017	0.1	107.206130
17.346683	0.1	109.828119
17.348350	0.1	112.451343
17.350017	0.1	115.073151
17.351683	0.1	117.690167
17.353350	0.1	120.296334
17.355017	0.1	122.883036
17.356683	0.1	125.441495
17.358350	0.1	127.965091
17.360017	0.1	130.448225
17.361683	0.1	132.883205
17.363350	0.1	135.260141
17.365017	0.1	137.569602
17.366683	0.1	139.804036
17.368350	0.1	141.957146
17.370017	0.1	144.023253
17.371683	0.1	145.997116
17.373350	0.1	147.873475
17.375017	0.1	149.646183
17.376683	0.1	151.308323
17.378350	0.1	152.854379
17.380017	0.1	154.281287
17.381683	0.1	155.586484
17.383350	0.1	156.766432
17.385017	0.1	157.816894
17.386683	0.1	158.733814
17.388350	0.1	159.514700
17.390017	0.1	160.159092
17.391683	0.1	160.667538
17.393350	0.1	161.040374
17.395017	0.1	161.276912
17.396683	0.1	161.375576
17.398350	0.1	161.335273
17.400017	0.1	161.157162
17.401683	0.1	160.845518
17.403350	0.1	160.406185
17.405017	0.1	159.843420
17.406683	0.1	159.158837
17.408350	0.1	158.353392
17.410017	0.1	157.429068
17.411683	0.1	156.389284
17.413350	0.1	155.238481
17.415017	0.1	153.980693
17.416683	0.1	152.619081
17.418350	0.1	151.157184
17.420017	0.1	149.598923
17.421683	0.1	147.947688
17.423350	0.1	146.207195
17.425017	0.1	144.382650
17.426683	0.1	142.480903
17.428350	0.1	140.509722
17.430017	0.1	138.475821
17.431683	0.1	136.383237
17.433350	0.1	134.234149
17.435017	0.1	132.031534
17.436683	0.1	129.780695
17.438350	0.1	127.487816
17.440017	0.1	125.157833
17.441683	0.1	122.794388
17.443350	0.1	120.401420
17.445017	0.1	117.983711
17.446683	0.1	115.546188
17.448350	0.1	113.093942
17.450017	0.1	110.631967
17.451683	0.1	108.163911
17.453350	0.1	105.692274
17.455017	0.1	103.220581
17.456683	0.1	100.754448
17.458350	0.1	98.300381
17.460017	0.1	95.863300
17.461683	0.1	93.445135
17.463350	0.1	91.046291
17.465017	0.1	88.667395
17.466683	0.1	86.309402
17.468350	0.1	83.973995
17.470017	0.1	81.664953
17.471683	0.1	79.387929
17.473350	0.1	77.147861
17.475017	0.1	74.946797
17.476683	0.1	72.784773
17.478350	0.1	70.662648
17.480017	0.1	68.583270
17.481683	0.1	66.549555
17.483350	0.1	64.562550
17.485017	0.1	62.622009
17.486683	0.1	60.727960
17.488350	0.1	58.880975
17.490017	0.1	57.081608
17.491683	0.1	55.330605
17.493350	0.1	53.628869
17.495017	0.1	51.975884
17.496683	0.1	50.369003
17.498350	0.1	48.805564
17.500017	0.1	47.284779
17.501683	0.1	45.807436
17.503350	0.1	44.374727
17.505017	0.1	42.987498
17.506683	0.1	41.645677
17.508350	0.1	40.348428
17.510017	0.1	39.095292
17.511683	0.1	37.886007
17.513350	0.1	36.719213
17.515017	0.1	35.592970
17.516683	0.1	34.505879
17.518350	0.1	33.456846
17.520017	0.1	32.444941
17.521683	0.1	31.469683
17.523350	0.1	30.530943
17.525017	0.1	29.627904
17.526683	0.1	28.757597
17.528350	0.1	27.915821
17.530017	0.1	27.100462
17.531683	0.1	26.312778
17.533350	0.1	25.555328
17.535017	0.1	24.829665
17.536683	0.1	24.135150
17.538350	0.1	23.469003
17.540017	0.1	22.827652
17.541683	0.1	22.208123
17.543350	0.1	21.608644
17.545017	0.1	21.028710
17.546683	0.1	20.468882
17.548350	0.1	19.930401
17.550017	0.1	19.413815
17.551683	0.1	18.917834
17.553350	0.1	18.440271
17.555017	0.1	17.979662
17.556683	0.1	17.535756
17.558350	0.1	17.108819
17.560017	0.1	16.698493
17.561683	0.1	16.303556
17.563350	0.1	15.922883
17.565017	0.1	15.556114
17.566683	0.1	15.203003
17.568350	0.1	14.862441
17.570017	0.1	14.532893
17.571683	0.1	14.214059
17.573350	0.1	13.907189
17.575017	0.1	13.613463
17.576683	0.1	13.332977
17.578350	0.1	13.064928
17.580017	0.1	12.807725
17.581683	0.1	12.559444
17.583350	0.1	12.318906
17.585017	0.1	12.085964
17.586683	0.1	11.860770
17.588350	0.1	11.643516
17.590017	0.1	11.435132
17.591683	0.1	11.237096
17.593350	0.1	11.049425
17.595017	0.1	10.869391
17.596683	0.1	10.693744
17.598350	0.1	10.521691
17.600017	0.1	10.354472
17.601683	0.1	10.193340
17.603350	0.1	10.038996
17.605017	0.1	9.891535
17.606683	0.1	9.749671
17.608350	0.1	9.610727
17.610017	0.1	9.472454
17.611683	0.1	9.334758
17.613350	0.1	9.199604
17.615017	0.1	9.069922
17.616683	0.1	8.947938
17.618350	0.1	8.833595
17.620017	0.1	8.725268
17.621683	0.1	8.621239
17.623350	0.1	8.519785
17.625017	0.1	8.419827
17.626683	0.1	8.321744
17.628350	0.1	8.226610
17.630017	0.1	8.135284
17.631683	0.1	8.048126
17.633350	0.1	7.964657
17.635017	0.1	7.883515
17.636683	0.1	7.803203
17.638350	0.1	7.723006
17.640017	0.1	7.642983
17.641683	0.1	7.563275
17.643350	0.1	7.484504
17.645017	0.1	7.408173
17.646683	0.1	7.335362
17.648350	0.1	7.265867
17.650017	0.1	7.198867
17.651683	0.1	7.134019
17.653350	0.1	7.071844
17.655017	0.1	7.012850
17.656683	0.1	6.956300
17.658350	0.1	6.900667
17.660017	0.1	6.845011
17.661683	0.1	6.789416
17.663350	0.1	6.734701
17.665017	0.1	6.681690
17.666683	0.1	6.630686
17.668350	0.1	6.581442
17.670017	0.1	6.533358
17.671683	0.1	6.485670
17.673350	0.1	6.438019
17.675017	0.1	6.391280
17.676683	0.1	6.347508
17.678350	0.1	6.308407
17.680017	0.1	6.273733
17.681683	0.1	6.241333
17.683350	0.1	6.208606
17.685017	0.1	6.173728
17.686683	0.1	6.136009
17.688350	0.1	6.096479
17.690017	0.1	6.058305
17.691683	0.1	6.024637
17.693350	0.1	5.995468
17.695017	0.1	5.967813
17.696683	0.1	5.938951
17.698350	0.1	5.908874
17.700017	0.1	5.879938
17.701683	0.1	5.854438
17.703350	0.1	5.832608
17.705017	0.1	5.813050
17.706683	0.1	5.794866
17.708350	0.1	5.778335
17.710017	0.1	5.763220
17.711683	0.1	5.747750
17.713350	0.1	5.730311
17.715017	0.1	5.711182
17.716683	0.1	5.691685
17.718350	0.1	5.672770
17.720017	0.1	5.655182
17.721683	0.1	5.639577
17.723350	0.1	5.625845
17.725017	0.1	5.613165
17.726683	0.1	5.600154
17.728350	0.1	5.585388
17.730017	0.1	5.569048
17.731683	0.1	5.552922
17.733350	0.1	5.537993
17.735017	0.1	5.523385
17.736683	0.1	5.508140
17.738350	0.1	5.492358
17.740017	0.1	5.476456
17.741683	0.1	5.460782
17.743350	0.1	5.445564
17.745017	0.1	5.430733
17.746683	0.1	5.416549
17.748350	0.1	5.403985
17.750017	0.1	5.393359
17.751683	0.1	5.382649
17.753350	0.1	5.368688
17.755017	0.1	5.350141
17.756683	0.1	5.328013
17.758350	0.1	5.304297
17.760017	0.1	5.280976
17.761683	0.1	5.258718
17.763350	0.1	5.236454
17.765017	0.1	5.213050
17.766683	0.1	5.188789
17.768350	0.1	5.164971
17.770017	0.1	5.142586
17.771683	0.1	5.121524
17.773350	0.1	5.100565
17.775017	0.1	5.077901
17.776683	0.1	5.052229
17.778350	0.1	5.023200
17.780017	0.1	4.991163
17.781683	0.1	4.957281
17.783350	0.1	4.923348
17.785017	0.1	4.890626
17.786683	0.1	4.859315
17.788350	0.1	4.828963
17.790017	0.1	4.798295
17.791683	0.1	4.765932
17.793350	0.1	4.732395
17.795017	0.1	4.699696
17.796683	0.1	4.668310
17.798350	0.1	4.636366
17.800017	0.1	4.602261
17.801683	0.1	4.566996
17.803350	0.1	4.533306
17.805017	0.1	4.503052
17.806683	0.1	4.475880
17.808350	0.1	4.450022
17.810017	0.1	4.424099
17.811683	0.1	4.397822
17.813350	0.1	4.371069
17.815017	0.1	4.343605
17.816683	0.1	4.316056
17.818350	0.1	4.289923
17.820017	0.1	4.265858
17.821683	0.1	4.242049
17.823350	0.1	4.215771
17.825017	0.1	4.186556
17.826683	0.1	4.156344
17.828350	0.1	4.127673
17.830017	0.1	4.102881
17.831683	0.1	4.082867
17.833350	0.1	4.066057
17.835017	0.1	4.049623
17.836683	0.1	4.031933
17.838350	0.1	4.013772
17.840017	0.1	3.997264
17.841683	0.1	3.983774
17.843350	0.1	3.972650
17.845017	0.1	3.961567
17.846683	0.1	3.948337
17.848350	0.1	3.932370
17.850017	0.1	3.914949
17.851683	0.1	3.898949
17.853350	0.1	3.887396
17.855017	0.1	3.881226
17.856683	0.1	3.878400
17.858350	0.1	3.875508
17.860017	0.1	3.870456
17.861683	0.1	3.863517
17.863350	0.1	3.856407
17.865017	0.1	3.851010
17.866683	0.1	3.848439
17.868350	0.1	3.848490
17.870017	0.1	3.850027
17.871683	0.1	3.851634
17.873350	0.1	3.851778
17.875017	0.1	3.849440
17.876683	0.1	3.845417
17.878350	0.1	3.842423
17.880017	0.1	3.843256
17.881683	0.1	3.848886
17.883350	0.1	3.857738
17.885017	0.1	3.866698
17.886683	0.1	3.873794
17.888350	0.1	3.879643
17.890017	0.1	3.886139
17.891683	0.1	3.894484
17.893350	0.1	3.904183
17.895017	0.1	3.913441
17.896683	0.1	3.920547
17.898350	0.1	3.925120
17.900017	0.1	3.928524
17.901683	0.1	3.933269
17.903350	0.1	3.941520
17.905017	0.1	3.953679
17.906683	0.1	3.968054
17.908350	0.1	3.981884
17.910017	0.1	3.993502
17.911683	0.1	4.004268
17.913350	0.1	4.017591
17.915017	0.1	4.035640
17.916683	0.1	4.057456
17.918350	0.1	4.080413
17.920017	0.1	4.102746
17.921683	0.1	4.123664
17.923350	0.1	4.142453
17.925017	0.1	4.159249
17.926683	0.1	4.175715
17.928350	0.1	4.193950
17.930017	0.1	4.215185
17.931683	0.1	4.239674
17.933350	0.1	4.266724
17.935017	0.1	4.294361
17.936683	0.1	4.320419
17.938350	0.1	4.344974
17.940017	0.1	4.370371
17.941683	0.1	4.398120
17.943350	0.1	4.426870
17.945017	0.1	4.453929
17.946683	0.1	4.477827
17.948350	0.1	4.499326
17.950017	0.1	4.520863
17.951683	0.1	4.545134
17.953350	0.1	4.573599
17.955017	0.1	4.605902
17.956683	0.1	4.640189
17.958350	0.1	4.673558
17.960017	0.1	4.703728
17.961683	0.1	4.731170
17.963350	0.1	4.758155
17.965017	0.1	4.785699
17.966683	0.1	4.812814
17.968350	0.1	4.837848
17.970017	0.1	4.859860
17.971683	0.1	4.879218
17.973350	0.1	4.897653
17.975017	0.1	4.917351
17.976683	0.1	4.939036
17.978350	0.1	4.961439
17.980017	0.1	4.983195
17.981683	0.1	5.004164
17.983350	0.1	5.024178
17.985017	0.1	5.041664
17.986683	0.1	5.054679
17.988350	0.1	5.062255
17.990017	0.1	5.064374
17.991683	0.1	5.062474
17.993350	0.1	5.059750
17.995017	0.1	5.058865
17.996683	0.1	5.059550
17.998350	0.1	5.059289
18.000017	0.1	5.055796
18.001683	0.1	5.047899
18.003350	0.1	5.035498
18.005017	0.1	5.019857
18.006683	0.1	5.002790
18.008350	0.1	4.985002
18.010017	0.1	4.965947
18.011683	0.1	4.945043
18.013350	0.1	4.922044
18.015017	0.1	4.897150
18.016683	0.1	4.871921
18.018350	0.1	4.848521
18.020017	0.1	4.826686
18.021683	0.1	4.803450
18.023350	0.1	4.776279
18.025017	0.1	4.745130
18.026683	0.1	4.712078
18.028350	0.1	4.679556
18.030017	0.1	4.647952
18.031683	0.1	4.614857
18.033350	0.1	4.577590
18.035017	0.1	4.535997
18.036683	0.1	4.492705
18.038350	0.1	4.451503
18.040017	0.1	4.415009
18.041683	0.1	4.383200
18.043350	0.1	4.354012
18.045017	0.1	4.325225
18.046683	0.1	4.295567
18.048350	0.1	4.264950
18.050017	0.1	4.234300
18.051683	0.1	4.204409
18.053350	0.1	4.175031
18.055017	0.1	4.145838
18.056683	0.1	4.117358
18.058350	0.1	4.089894
18.060017	0.1	4.063086
18.061683	0.1	4.036967
18.063350	0.1	4.012426
18.065017	0.1	3.990061
18.066683	0.1	3.968910
18.068350	0.1	3.946908
18.070017	0.1	3.923308
18.071683	0.1	3.899820
18.073350	0.1	3.878605
18.075017	0.1	3.860001
18.076683	0.1	3.842618
18.078350	0.1	3.824700
18.080017	0.1	3.805347
18.081683	0.1	3.784806
18.083350	0.1	3.764043
18.085017	0.1	3.744662
18.086683	0.1	3.728117
18.088350	0.1	3.713877
18.090017	0.1	3.700065
18.091683	0.1	3.686035
18.093350	0.1	3.672675
18.095017	0.1	3.660116
18.096683	0.1	3.646808
18.098350	0.1	3.631166
18.100017	0.1	3.612968
18.101683	0.1	3.593019
18.103350	0.1	3.573038
18.105017	0.1	3.555529
18.106683	0.1	3.542360
18.108350	0.1	3.533293
18.110017	0.1	3.525992
18.111683	0.1	3.517456
18.113350	0.1	3.505698
18.115017	0.1	3.490709
18.116683	0.1	3.474075
18.118350	0.1	3.457530
18.120017	0.1	3.441148
18.121683	0.1	3.423407
18.123350	0.1	3.402689
18.125017	0.1	3.378727
18.126683	0.1	3.353762
18.128350	0.1	3.331853
18.130017	0.1	3.315494
18.131683	0.1	3.303578
18.133350	0.1	3.293101
18.135017	0.1	3.281790
18.136683	0.1	3.268509
18.138350	0.1	3.252933
18.140017	0.1	3.236071
18.141683	0.1	3.219978
18.143350	0.1	3.206041
18.145017	0.1	3.193980
18.146683	0.1	3.182529
18.148350	0.1	3.170636
18.150017	0.1	3.158017
18.151683	0.1	3.144983
18.153350	0.1	3.132075
18.155017	0.1	3.119637
18.156683	0.1	3.107134
18.158350	0.1	3.093816
18.160017	0.1	3.080457
18.161683	0.1	3.069150
18.163350	0.1	3.061043
18.165017	0.1	3.055050
18.166683	0.1	3.048736
18.168350	0.1	3.040107
18.170017	0.1	3.029113
18.171683	0.1	3.017671
18.173350	0.1	3.007632
18.175017	0.1	2.998873
18.176683	0.1	2.989979
18.178350	0.1	2.980130
18.180017	0.1	2.969420
18.181683	0.1	2.958206
18.183350	0.1	2.947585
18.185017	0.1	2.939319
18.186683	0.1	2.933783
18.188350	0.1	2.929000
18.190017	0.1	2.922541
18.191683	0.1	2.914029
18.193350	0.1	2.904884
18.195017	0.1	2.896199
18.196683	0.1	2.887603
18.198350	0.1	2.878075
18.200017	0.1	2.867556
18.201683	0.1	2.857218
18.203350	0.1	2.848441
18.205017	0.1	2.842546
18.206683	0.1	2.840739
18.208350	0.1	2.842736
18.210017	0.1	2.845698
18.211683	0.1	2.845540
18.213350	0.1	2.839305
18.215017	0.1	2.826271
18.216683	0.1	2.808403
18.218350	0.1	2.790052
18.220017	0.1	2.775504
18.221683	0.1	2.765832
18.223350	0.1	2.758941
18.225017	0.1	2.752454
18.226683	0.1	2.745916
18.228350	0.1	2.740719
18.230017	0.1	2.738014
18.231683	0.1	2.736552
18.233350	0.1	2.733599
18.235017	0.1	2.727946
18.236683	0.1	2.720831
18.238350	0.1	2.714274
18.240017	0.1	2.709450
18.241683	0.1	2.706102
18.243350	0.1	2.703327
18.245017	0.1	2.700803
18.246683	0.1	2.698670
18.248350	0.1	2.696323
18.250017	0.1	2.692468
18.251683	0.1	2.686628
18.253350	0.1	2.679555
18.255017	0.1	2.672160
18.256683	0.1	2.665413
18.258350	0.1	2.660630
18.260017	0.1	2.658232
18.261683	0.1	2.656979
18.263350	0.1	2.654856
18.265017	0.1	2.649985
18.266683	0.1	2.641678
18.268350	0.1	2.631950
18.270017	0.1	2.624653
18.271683	0.1	2.622008
18.273350	0.1	2.623228
18.275017	0.1	2.626162
18.276683	0.1	2.628588
18.278350	0.1	2.628947
18.280017	0.1	2.627079
18.281683	0.1	2.623610
18.283350	0.1	2.618819
18.285017	0.1	2.612467
18.286683	0.1	2.604295
18.288350	0.1	2.595158
18.290017	0.1	2.587275
18.291683	0.1	2.582679
18.293350	0.1	2.581817
18.295017	0.1	2.583498
18.296683	0.1	2.585785
18.298350	0.1	2.587424
18.300017	0.1	2.588579
18.301683	0.1	2.590134
18.303350	0.1	2.592299
18.305017	0.1	2.593976
18.306683	0.1	2.593556
18.308350	0.1	2.590679
18.310017	0.1	2.586856
18.311683	0.1	2.584085
18.313350	0.1	2.583321
18.315017	0.1	2.584639
18.316683	0.1	2.587261
18.318350	0.1	2.589081
18.320017	0.1	2.588159
18.321683	0.1	2.584998
18.323350	0.1	2.581794
18.325017	0.1	2.580024
18.326683	0.1	2.579424
18.328350	0.1	2.578800
18.330017	0.1	2.577589
18.331683	0.1	2.576201
18.333350	0.1	2.575335
18.335017	0.1	2.575479
18.336683	0.1	2.576439
18.338350	0.1	2.577221
18.340017	0.1	2.576821
18.341683	0.1	2.575121
18.343350	0.1	2.572760
18.345017	0.1	2.570283
18.346683	0.1	2.568192
18.348350	0.1	2.567088
18.350017	0.1	2.567074
18.351683	0.1	2.567503
18.353350	0.1	2.567605
18.355017	0.1	2.567545
18.356683	0.1	2.568304
18.358350	0.1	2.570832
18.360017	0.1	2.575968
18.361683	0.1	2.584206
18.363350	0.1	2.594618
18.365017	0.1	2.604285
18.366683	0.1	2.610004
18.368350	0.1	2.610777
18.370017	0.1	2.607922
18.371683	0.1	2.603754
18.373350	0.1	2.600746
18.375017	0.1	2.600364
18.376683	0.1	2.602059
18.378350	0.1	2.603978
18.380017	0.1	2.604784
18.381683	0.1	2.604453
18.383350	0.1	2.603247
18.385017	0.1	2.601012
18.386683	0.1	2.597682
18.388350	0.1	2.594017
18.390017	0.1	2.592169
18.391683	0.1	2.594367
18.393350	0.1	2.600839
18.395017	0.1	2.609706
18.396683	0.1	2.618027
18.398350	0.1	2.622330
18.400017	0.1	2.620113
18.401683	0.1	2.612020
18.403350	0.1	2.601868
18.405017	0.1	2.593920
18.406683	0.1	2.590111
18.408350	0.1	2.589747
18.410017	0.1	2.591056
18.411683	0.1	2.592579
18.413350	0.1	2.593794
18.415017	0.1	2.594432
18.416683	0.1	2.593757
18.418350	0.1	2.591107
18.420017	0.1	2.586502
18.421683	0.1	2.580672
18.423350	0.1	2.574841
18.425017	0.1	2.570259
18.426683	0.1	2.567554
18.428350	0.1	2.566264
18.430017	0.1	2.565249
18.431683	0.1	2.563922
18.433350	0.1	2.562115
18.435017	0.1	2.559312
18.436683	0.1	2.555270
18.438350	0.1	2.550832
18.440017	0.1	2.547228
18.441683	0.1	2.545365
18.443350	0.1	2.545849
18.445017	0.1	2.548196
18.446683	0.1	2.550310
18.448350	0.1	2.550459
18.450017	0.1	2.548890
18.451683	0.1	2.546678
18.453350	0.1	2.544192
18.455017	0.1	2.541151
18.456683	0.1	2.537668
18.458350	0.1	2.534394
18.460017	0.1	2.531363
18.461683	0.1	2.528136
18.463350	0.1	2.525090
18.465017	0.1	2.522720
18.466683	0.1	2.520490
18.468350	0.1	2.517831
18.470017	0.1	2.515679
18.471683	0.1	2.515898
18.473350	0.1	2.519130
18.475017	0.1	2.523791
18.476683	0.1	2.527279
18.478350	0.1	2.527675
18.480017	0.1	2.524746
18.481683	0.1	2.519283
18.483350	0.1	2.511758
18.485017	0.1	2.502818
18.486683	0.1	2.494291
18.488350	0.1	2.488047
18.490017	0.1	2.484499
18.491683	0.1	2.483297
18.493350	0.1	2.484210
18.495017	0.1	2.486100
18.496683	0.1	2.486440
18.498350	0.1	2.483614
18.500017	0.1	2.478915
18.501683	0.1	2.475334
18.503350	0.1	2.474547
18.505017	0.1	2.475437
18.506683	0.1	2.475325
18.508350	0.1	2.472252
18.510017	0.1	2.466547
18.511683	0.1	2.460992
18.513350	0.1	2.458561
18.515017	0.1	2.459721
18.516683	0.1	2.461914
18.518350	0.1	2.461490
18.520017	0.1	2.456512
18.521683	0.1	2.447986
18.523350	0.1	2.438584
18.525017	0.1	2.430901
18.526683	0.1	2.426393
18.528350	0.1	2.424857
18.530017	0.1	2.424829
18.531683	0.1	2.424768
18.533350	0.1	2.424018
18.535017	0.1	2.422677
18.536683	0.1	2.420750
18.538350	0.1	2.418109
18.540017	0.1	2.415287
18.541683	0.1	2.413862
18.543350	0.1	2.415841
18.545017	0.1	2.422119
18.546683	0.1	2.431092
18.548350	0.1	2.439232
18.550017	0.1	2.443385
18.551683	0.1	2.442864
18.553350	0.1	2.439441
18.555017	0.1	2.435576
18.556683	0.1	2.432978
18.558350	0.1	2.432652
18.560017	0.1	2.434514
18.561683	0.1	2.436722
18.563350	0.1	2.436913
18.565017	0.1	2.434002
18.566683	0.1	2.428307
18.568350	0.1	2.421443
18.570017	0.1	2.416265
18.571683	0.1	2.415366
18.573350	0.1	2.419297
18.575017	0.1	2.426477
18.576683	0.1	2.434407
18.578350	0.1	2.440531
18.580017	0.1	2.443301
18.581683	0.1	2.443301
18.583350	0.1	2.442719
18.585017	0.1	2.443632
18.586683	0.1	2.446808
18.588350	0.1	2.451730
18.590017	0.1	2.457267
18.591683	0.1	2.461812
18.593350	0.1	2.463721
18.595017	0.1	2.462757
18.596683	0.1	2.460480
18.598350	0.1	2.459097
18.600017	0.1	2.460107
18.601683	0.1	2.463115
18.603350	0.1	2.466533
18.605017	0.1	2.469295
18.606683	0.1	2.471088
18.608350	0.1	2.471651
18.610017	0.1	2.470561
18.611683	0.1	2.468061
18.613350	0.1	2.465751
18.615017	0.1	2.465616
18.616683	0.1	2.468699
18.618350	0.1	2.475353
18.620017	0.1	2.485062
18.621683	0.1	2.495493
18.623350	0.1	2.503418
18.625017	0.1	2.507479
18.626683	0.1	2.509616
18.628350	0.1	2.512862
18.630017	0.1	2.518427
18.631683	0.1	2.526329
18.633350	0.1	2.537132
18.635017	0.1	2.551344
18.636683	0.1	2.568117
18.638350	0.1	2.585673
18.640017	0.1	2.602697
18.641683	0.1	2.619061
18.643350	0.1	2.635554
18.645017	0.1	2.653473
18.646683	0.1	2.673673
18.648350	0.1	2.695867
18.650017	0.1	2.719592
18.651683	0.1	2.745497
18.653350	0.1	2.774554
18.655017	0.1	2.806620
18.656683	0.1	2.840841
18.658350	0.1	2.877051
18.660017	0.1	2.915901
18.661683	0.1	2.957704
18.663350	0.1	3.001573
18.665017	0.1	3.046179
18.666683	0.1	3.091800
18.668350	0.1	3.140806
18.670017	0.1	3.195647
18.671683	0.1	3.256882
18.673350	0.1	3.323099
18.675017	0.1	3.391812
18.676683	0.1	3.460590
18.678350	0.1	3.528688
18.680017	0.1	3.597969
18.681683	0.1	3.672293
18.683350	0.1	3.755353
18.685017	0.1	3.848248
18.686683	0.1	3.949385
18.688350	0.1	4.056734
18.690017	0.1	4.169350
18.691683	0.1	4.286640
18.693350	0.1	4.407791
18.695017	0.1	4.532952
18.696683	0.1	4.663239
18.698350	0.1	4.799208
18.700017	0.1	4.941020
18.701683	0.1	5.089222
18.703350	0.1	5.243914
18.705017	0.1	5.404633
18.706683	0.1	5.571703
18.708350	0.1	5.746023
18.710017	0.1	5.928148
18.711683	0.1	6.118622
18.713350	0.1	6.318195
18.715017	0.1	6.526853
18.716683	0.1	6.743474
18.718350	0.1	6.966991
18.720017	0.1	7.198039
18.721683	0.1	7.439023
18.723350	0.1	7.692263
18.725017	0.1	7.958463
18.726683	0.1	8.236365
18.728350	0.1	8.523329
18.730017	0.1	8.817110
18.731683	0.1	9.117522
18.733350	0.1	9.426274
18.735017	0.1	9.745522
18.736683	0.1	10.076673
18.738350	0.1	10.420000
18.740017	0.1	10.775062
18.741683	0.1	11.141342
18.743350	0.1	11.518537
18.745017	0.1	11.906447
18.746683	0.1	12.305318
18.748350	0.1	12.716302
18.750017	0.1	13.140654
18.751683	0.1	13.578665
18.753350	0.1	14.030328
18.755017	0.1	14.496497
18.756683	0.1	14.978321
18.758350	0.1	15.475997
18.760017	0.1	15.989495
18.761683	0.1	16.520009
18.763350	0.1	17.068940
18.765017	0.1	17.635864
18.766683	0.1	18.219380
18.768350	0.1	18.819692
18.770017	0.1	19.438956
18.771683	0.1	20.079184
18.773350	0.1	20.740894
18.775017	0.1	21.424256
18.776683	0.1	22.130734
18.778350	0.1	22.862619
18.780017	0.1	23.620995
18.781683	0.1	24.405243
18.783350	0.1	25.214655
18.785017	0.1	26.049498
18.786683	0.1	26.910887
18.788350	0.1	27.800379
18.790017	0.1	28.718994
18.791683	0.1	29.666717
18.793350	0.1	30.643540
18.795017	0.1	31.650453
18.796683	0.1	32.688328
18.798350	0.1	33.756536
18.800017	0.1	34.853448
18.801683	0.1	35.977131
18.803350	0.1	37.125265
18.805017	0.1	38.295556
18.806683	0.1	39.487225
18.808350	0.1	40.701143
18.810017	0.1	41.937088
18.811683	0.1	43.192091
18.813350	0.1	44.462122
18.815017	0.1	45.743226
18.816683	0.1	47.031054
18.818350	0.1	48.321001
18.820017	0.1	49.608313
18.821683	0.1	50.887740
18.823350	0.1	52.154437
18.825017	0.1	53.404691
18.826683	0.1	54.635326
18.828350	0.1	55.843252
18.830017	0.1	57.024811
18.831683	0.1	58.174646
18.833350	0.1	59.285336
18.835017	0.1	60.348306
18.836683	0.1	61.356034
18.838350	0.1	62.304125
18.840017	0.1	63.190591
18.841683	0.1	64.012692
18.843350	0.1	64.765238
18.845017	0.1	65.442096
18.846683	0.1	66.038044
18.848350	0.1	66.549615
18.850017	0.1	66.975132
18.851683	0.1	67.314059
18.853350	0.1	67.566186
18.855017	0.1	67.731012
18.856683	0.1	67.807217
18.858350	0.1	67.792735
18.860017	0.1	67.685875
18.861683	0.1	67.486321
18.863350	0.1	67.195008
18.865017	0.1	66.813943
18.866683	0.1	66.346522
18.868350	0.1	65.796962
18.870017	0.1	65.168701
18.871683	0.1	64.463625
18.873350	0.1	63.683256
18.875017	0.1	62.830658
18.876683	0.1	61.911200
18.878350	0.1	60.931542
18.880017	0.1	59.898170
18.881683	0.1	58.816257
18.883350	0.1	57.689045
18.885017	0.1	56.518521
18.886683	0.1	55.306801
18.888350	0.1	54.057566
18.890017	0.1	52.777021
18.891683	0.1	51.472657
18.893350	0.1	50.150254
18.895017	0.1	48.813438
18.896683	0.1	47.466108
18.898350	0.1	46.113189
18.900017	0.1	44.759121
18.901683	0.1	43.407176
18.903350	0.1	42.060171
18.905017	0.1	40.720822
18.906683	0.1	39.391769
18.908350	0.1	38.076267
18.910017	0.1	36.778254
18.911683	0.1	35.501607
18.913350	0.1	34.250007
18.915017	0.1	33.026184
18.916683	0.1	31.830408
18.918350	0.1	30.660867
18.920017	0.1	29.516448
18.921683	0.1	28.398465
18.923350	0.1	27.309526
18.925017	0.1	26.252107
18.926683	0.1	25.228173
18.928350	0.1	24.238764
18.930017	0.1	23.284093
18.931683	0.1	22.364352
18.933350	0.1	21.479158
18.935017	0.1	20.626932
18.936683	0.1	19.806228
18.938350	0.1	19.016848
18.940017	0.1	18.259478
18.941683	0.1	17.535081
18.943350	0.1	16.843933
18.945017	0.1	16.184798
18.946683	0.1	15.555467
18.948350	0.1	14.954186
18.950017	0.1	14.380054
18.951683	0.1	13.831928
18.953350	0.1	13.308558
18.955017	0.1	12.810114
18.956683	0.1	12.337631
18.958350	0.1	11.890135
18.960017	0.1	11.463845
18.961683	0.1	11.055027
18.963350	0.1	10.662996
18.965017	0.1	10.290206
18.966683	0.1	9.939633
18.968350	0.1	9.611892
18.970017	0.1	9.305212
18.971683	0.1	9.017247
18.973350	0.1	8.745631
18.975017	0.1	8.487385
18.976683	0.1	8.239220
18.978350	0.1	7.999004
18.980017	0.1	7.766811
18.981683	0.1	7.544360
18.983350	0.1	7.333630
18.985017	0.1	7.135631
18.986683	0.1	6.950088
18.988350	0.1	6.776219
18.990017	0.1	6.612921
18.991683	0.1	6.458336
18.993350	0.1	6.310553
18.995017	0.1	6.168387
18.996683	0.1	6.031059
18.998350	0.1	5.898210
19.000017	0.1	5.770591
19.001683	0.1	5.649966
19.003350	0.1	5.537588
19.005017	0.1	5.432940
19.006683	0.1	5.334034
19.008350	0.1	5.238848
19.010017	0.1	5.146186
19.011683	0.1	5.055303
19.013350	0.1	4.965751
19.015017	0.1	4.878393
19.016683	0.1	4.795394
19.018350	0.1	4.718606
19.020017	0.1	4.648319
19.021683	0.1	4.583225
19.023350	0.1	4.520793
19.025017	0.1	4.458516
19.026683	0.1	4.395735
19.028350	0.1	4.333733
19.030017	0.1	4.274021
19.031683	0.1	4.217178
19.033350	0.1	4.162947
19.035017	0.1	4.111035
19.036683	0.1	4.061791
19.038350	0.1	4.015462
19.040017	0.1	3.970587
19.041683	0.1	3.925315
19.043350	0.1	3.880425
19.045017	0.1	3.839037
19.046683	0.1	3.802781
19.048350	0.1	3.769645
19.050017	0.1	3.736429
19.051683	0.1	3.701635
19.053350	0.1	3.665918
19.055017	0.1	3.631208
19.056683	0.1	3.598849
19.058350	0.1	3.568549
19.060017	0.1	3.539538
19.061683	0.1	3.511570
19.063350	0.1	3.483985
19.065017	0.1	3.455305
19.066683	0.1	3.424608
19.068350	0.1	3.393167
19.070017	0.1	3.363811
19.071683	0.1	3.338065
19.073350	0.1	3.315001
19.075017	0.1	3.293031
19.076683	0.1	3.271252
19.078350	0.1	3.249431
19.080017	0.1	3.228048
19.081683	0.1	3.207796
19.083350	0.1	3.188741
19.085017	0.1	3.170301
19.086683	0.1	3.151493
19.088350	0.1	3.131358
19.090017	0.1	3.109700
19.091683	0.1	3.087232
19.093350	0.1	3.065271
19.095017	0.1	3.045197
19.096683	0.1	3.027571
19.098350	0.1	3.011683
19.100017	0.1	2.996195
19.101683	0.1	2.980232
19.103350	0.1	2.963929
19.105017	0.1	2.948153
19.106683	0.1	2.933750
19.108350	0.1	2.921261
19.110017	0.1	2.910718
19.111683	0.1	2.901051
19.113350	0.1	2.890644
19.115017	0.1	2.878858
19.116683	0.1	2.865936
19.118350	0.1	2.851700
19.120017	0.1	2.836161
19.121683	0.1	2.820999
19.123350	0.1	2.808534
19.125017	0.1	2.799169
19.126683	0.1	2.791095
19.128350	0.1	2.782666
19.130017	0.1	2.773940
19.131683	0.1	2.765344
19.133350	0.1	2.756435
19.135017	0.1	2.746955
19.136683	0.1	2.737944
19.138350	0.1	2.731020
19.140017	0.1	2.726628
19.141683	0.1	2.723536
19.143350	0.1	2.720100
19.145017	0.1	2.715359
19.146683	0.1	2.709189
19.148350	0.1	2.702344
19.150017	0.1	2.695830
19.151683	0.1	2.690218
19.153350	0.1	2.685762
19.155017	0.1	2.682479
19.156683	0.1	2.680053
19.158350	0.1	2.678055
19.160017	0.1	2.676509
19.161683	0.1	2.675587
19.163350	0.1	2.674637
19.165017	0.1	2.672495
19.166683	0.1	2.668845
19.168350	0.1	2.664551
19.170017	0.1	2.660765
19.171683	0.1	2.657911
19.173350	0.1	2.655764
19.175017	0.1	2.654162
19.176683	0.1	2.653189
19.178350	0.1	2.652826
19.180017	0.1	2.653147
19.181683	0.1	2.654544
19.183350	0.1	2.656840
19.185017	0.1	2.658642
19.186683	0.1	2.658614
19.188350	0.1	2.656677
19.190017	0.1	2.653613
19.191683	0.1	2.649873
19.193350	0.1	2.645296
19.195017	0.1	2.640006
19.196683	0.1	2.634856
19.198350	0.1	2.630479
19.200017	0.1	2.626460
19.201683	0.1	2.621599
19.203350	0.1	2.614884
19.205017	0.1	2.606078
19.206683	0.1	2.595643
19.208350	0.1	2.584518
19.210017	0.1	2.573878
19.211683	0.1	2.564895
19.213350	0.1	2.558222
19.215017	0.1	2.552667
19.216683	0.1	2.545314
19.218350	0.1	2.534105
19.220017	0.1	2.519637
19.221683	0.1	2.504238
19.223350	0.1	2.489961
19.225017	0.1	2.477118
19.226683	0.1	2.464359
19.228350	0.1	2.449979
19.230017	0.1	2.432922
19.231683	0.1	2.413183
19.233350	0.1	2.392097
19.235017	0.1	2.372055
19.236683	0.1	2.355259
19.238350	0.1	2.342188
19.240017	0.1	2.331533
19.241683	0.1	2.321419
19.243350	0.1	2.310472
19.245017	0.1	2.297917
19.246683	0.1	2.283067
19.248350	0.1	2.264814
19.250017	0.1	2.242583
19.251683	0.1	2.217838
19.253350	0.1	2.193903
19.255017	0.1	2.173912
19.256683	0.1	2.159053
19.258350	0.1	2.148743
19.260017	0.1	2.141632
19.261683	0.1	2.135164
19.263350	0.1	2.125432
19.265017	0.1	2.109720
19.266683	0.1	2.088649
19.268350	0.1	2.064970
19.270017	0.1	2.041371
19.271683	0.1	2.020006
19.273350	0.1	2.002898
19.275017	0.1	1.991205
19.276683	0.1	1.984225
19.278350	0.1	1.979903
19.280017	0.1	1.976322
19.281683	0.1	1.972215
19.283350	0.1	1.966497
19.285017	0.1	1.957975
19.286683	0.1	1.946222
19.288350	0.1	1.932951
19.290017	0.1	1.921309
19.291683	0.1	1.912955
19.293350	0.1	1.907055
19.295017	0.1	1.902236
19.296683	0.1	1.897481
19.298350	0.1	1.891339
19.300017	0.1	1.882766
19.301683	0.1	1.872750
19.303350	0.1	1.863590
19.305017	0.1	1.857262
19.306683	0.1	1.854589
19.308350	0.1	1.854654
19.310017	0.1	1.855050
19.311683	0.1	1.853658
19.313350	0.1	1.849742
19.315017	0.1	1.843213
19.316683	0.1	1.834817
19.318350	0.1	1.827125
19.320017	0.1	1.823460
19.321683	0.1	1.825355
19.323350	0.1	1.831139
19.325017	0.1	1.837173
19.326683	0.1	1.840419
19.328350	0.1	1.839679
19.330017	0.1	1.835036
19.331683	0.1	1.827404
19.333350	0.1	1.818887
19.335017	0.1	1.811921
19.336683	0.1	1.807576
19.338350	0.1	1.805639
19.340017	0.1	1.805378
19.341683	0.1	1.805490
19.343350	0.1	1.804587
19.345017	0.1	1.802887
19.346683	0.1	1.802151
19.348350	0.1	1.803245
19.350017	0.1	1.804819
19.351683	0.1	1.804838
19.353350	0.1	1.802705
19.355017	0.1	1.799343
19.356683	0.1	1.795441
19.358350	0.1	1.791036
19.360017	0.1	1.786831
19.361683	0.1	1.784093
19.363350	0.1	1.783101
19.365017	0.1	1.783054
19.366683	0.1	1.783143
19.368350	0.1	1.782449
19.370017	0.1	1.779441
19.371683	0.1	1.773038
19.373350	0.1	1.764479
19.375017	0.1	1.757005
19.376683	0.1	1.753028
19.378350	0.1	1.751976
19.380017	0.1	1.750896
19.381683	0.1	1.747147
19.383350	0.1	1.740591
19.385017	0.1	1.733713
19.386683	0.1	1.729624
19.388350	0.1	1.729527
19.390017	0.1	1.732302
19.391683	0.1	1.735999
19.393350	0.1	1.738709
19.395017	0.1	1.739278
19.396683	0.1	1.737732
19.398350	0.1	1.734644
19.400017	0.1	1.730765
19.401683	0.1	1.727054
19.403350	0.1	1.724525
19.405017	0.1	1.724395
19.406683	0.1	1.727450
19.408350	0.1	1.733364
19.410017	0.1	1.741261
19.411683	0.1	1.749573
19.413350	0.1	1.755594
19.415017	0.1	1.757396
19.416683	0.1	1.755822
19.418350	0.1	1.753205
19.420017	0.1	1.751729
19.421683	0.1	1.753205
19.423350	0.1	1.757909
19.425017	0.1	1.764162
19.426683	0.1	1.770221
19.428350	0.1	1.775837
19.430017	0.1	1.781797
19.431683	0.1	1.788731
19.433350	0.1	1.796782
19.435017	0.1	1.805415
19.436683	0.1	1.812694
19.438350	0.1	1.816493
19.440017	0.1	1.816857
19.441683	0.1	1.815995
19.443350	0.1	1.816456
19.445017	0.1	1.819753
19.446683	0.1	1.825946
19.448350	0.1	1.833667
19.450017	0.1	1.841034
19.451683	0.1	1.846859
19.453350	0.1	1.850734
19.455017	0.1	1.853099
19.456683	0.1	1.855874
19.458350	0.1	1.861970
19.460017	0.1	1.873211
19.461683	0.1	1.888294
19.463350	0.1	1.903577
19.465017	0.1	1.916490
19.466683	0.1	1.926883
19.468350	0.1	1.935633
19.470017	0.1	1.943554
19.471683	0.1	1.950967
19.473350	0.1	1.957659
19.475017	0.1	1.964043
19.476683	0.1	1.971656
19.478350	0.1	1.981957
19.480017	0.1	1.995191
19.481683	0.1	2.010097
19.483350	0.1	2.024970
19.485017	0.1	2.038875
19.486683	0.1	2.051187
19.488350	0.1	2.061035
19.490017	0.1	2.067965
19.491683	0.1	2.072225
19.493350	0.1	2.074512
19.495017	0.1	2.075844
19.496683	0.1	2.077511
19.498350	0.1	2.080542
19.500017	0.1	2.084794
19.501683	0.1	2.088631
19.503350	0.1	2.090256
19.505017	0.1	2.089222
19.506683	0.1	2.086312
19.508350	0.1	2.082991
19.510017	0.1	2.081064
19.511683	0.1	2.081534
19.513350	0.1	2.083564
19.515017	0.1	2.084328
19.516683	0.1	2.080360
19.518350	0.1	2.069720
19.520017	0.1	2.053063
19.521683	0.1	2.033035
19.523350	0.1	2.012672
19.525017	0.1	1.994236
19.526683	0.1	1.979028
19.528350	0.1	1.967177
19.530017	0.1	1.957230
19.531683	0.1	1.946660
19.533350	0.1	1.933519
19.535017	0.1	1.917379
19.536683	0.1	1.898892
19.538350	0.1	1.879386
19.540017	0.1	1.860722
19.541683	0.1	1.844163
19.543350	0.1	1.828824
19.545017	0.1	1.812307
19.546683	0.1	1.793317
19.548350	0.1	1.772861
19.550017	0.1	1.752940
19.551683	0.1	1.735147
19.553350	0.1	1.720195
19.555017	0.1	1.707706
19.556683	0.1	1.696250
19.558350	0.1	1.684381
19.560017	0.1	1.671347
19.561683	0.1	1.656832
19.563350	0.1	1.641489
19.565017	0.1	1.627635
19.566683	0.1	1.617474
19.568350	0.1	1.610932
19.570017	0.1	1.605833
19.571683	0.1	1.599765
19.573350	0.1	1.591737
19.575017	0.1	1.582531
19.576683	0.1	1.574242
19.578350	0.1	1.568524
19.580017	0.1	1.565046
19.581683	0.1	1.562862
19.583350	0.1	1.562145
19.585017	0.1	1.563402
19.586683	0.1	1.566666
19.588350	0.1	1.571649
19.590017	0.1	1.577558
19.591683	0.1	1.582829
19.593350	0.1	1.585358
19.595017	0.1	1.583630
19.596683	0.1	1.578256
19.598350	0.1	1.572478
19.600017	0.1	1.570624
19.601683	0.1	1.575588
19.603350	0.1	1.586778
19.605017	0.1	1.599877
19.606683	0.1	1.609530
19.608350	0.1	1.612743
19.610017	0.1	1.609786
19.611683	0.1	1.603151
19.613350	0.1	1.596068
19.615017	0.1	1.591546
19.616683	0.1	1.591556
19.618350	0.1	1.595891
19.620017	0.1	1.602345
19.621683	0.1	1.608455
19.623350	0.1	1.613018
19.625017	0.1	1.615770
19.626683	0.1	1.616306
19.628350	0.1	1.614387
19.630017	0.1	1.610373
19.631683	0.1	1.604157
19.633350	0.1	1.595370
19.635017	0.1	1.585386
19.636683	0.1	1.576971
19.638350	0.1	1.571616
19.640017	0.1	1.568678
19.641683	0.1	1.566447
19.643350	0.1	1.562862
19.645017	0.1	1.555989
19.646683	0.1	1.545092
19.648350	0.1	1.531378
19.650017	0.1	1.517502
19.651683	0.1	1.506060
19.653350	0.1	1.498256
19.655017	0.1	1.493664
19.656683	0.1	1.490298
19.658350	0.1	1.485385
19.660017	0.1	1.477189
19.661683	0.1	1.465520
19.663350	0.1	1.451066
19.665017	0.1	1.435694
19.666683	0.1	1.421962
19.668350	0.1	1.411228
19.670017	0.1	1.403410
19.671683	0.1	1.397911
19.673350	0.1	1.393249
19.675017	0.1	1.387252
19.676683	0.1	1.379070
19.678350	0.1	1.369915
19.680017	0.1	1.361500
19.681683	0.1	1.354865
19.683350	0.1	1.349947
19.685017	0.1	1.345454
19.686683	0.1	1.339926
19.688350	0.1	1.333086
19.690017	0.1	1.325696
19.691683	0.1	1.318795
19.693350	0.1	1.313156
19.695017	0.1	1.309006
19.696683	0.1	1.305845
19.698350	0.1	1.302282
19.700017	0.1	1.296620
19.701683	0.1	1.288382
19.703350	0.1	1.279274
19.705017	0.1	1.272024
19.706683	0.1	1.268107
19.708350	0.1	1.267288
19.710017	0.1	1.268722
19.711683	0.1	1.271018
19.713350	0.1	1.272191
19.715017	0.1	1.271237
19.716683	0.1	1.269309
19.718350	0.1	1.268210
19.720017	0.1	1.268163
19.721683	0.1	1.268201
19.723350	0.1	1.267982
19.725017	0.1	1.267954
19.726683	0.1	1.268093
19.728350	0.1	1.267302
19.730017	0.1	1.264401
19.731683	0.1	1.259404
19.733350	0.1	1.253504
19.735017	0.1	1.248443
19.736683	0.1	1.245649
19.738350	0.1	1.245444
19.740017	0.1	1.247604
19.741683	0.1	1.252047
19.743350	0.1	1.258063
19.745017	0.1	1.264149
19.746683	0.1	1.269123
19.748350	0.1	1.272401
19.750017	0.1	1.273844
19.751683	0.1	1.273998
19.753350	0.1	1.274301
19.755017	0.1	1.276140
19.756683	0.1	1.279511
19.758350	0.1	1.283125
19.760017	0.1	1.285714
19.761683	0.1	1.287106
19.763350	0.1	1.288457
19.765017	0.1	1.291288
19.766683	0.1	1.296238
19.768350	0.1	1.302841
19.770017	0.1	1.309933
19.771683	0.1	1.316024
19.773350	0.1	1.319684
19.775017	0.1	1.320047
19.776683	0.1	1.317598
19.778350	0.1	1.314376
19.780017	0.1	1.312997
19.781683	0.1	1.315069
19.783350	0.1	1.320126
19.785017	0.1	1.326390
19.786683	0.1	1.332494
19.788350	0.1	1.337840
19.790017	0.1	1.341398
19.791683	0.1	1.341579
19.793350	0.1	1.338031
19.795017	0.1	1.332369
19.796683	0.1	1.326716
19.798350	0.1	1.322040
19.800017	0.1	1.317877
19.801683	0.1	1.313416
19.803350	0.1	1.308736
19.805017	0.1	1.304573
19.806683	0.1	1.301509
19.808350	0.1	1.299875
19.810017	0.1	1.299554
19.811683	0.1	1.299842
19.813350	0.1	1.300294
19.815017	0.1	1.301006
19.816683	0.1	1.302180
19.818350	0.1	1.303693
19.820017	0.1	1.304625
19.821683	0.1	1.303446
19.823350	0.1	1.298990
19.825017	0.1	1.291209
19.826683	0.1	1.281323
19.828350	0.1	1.270948
19.830017	0.1	1.260880
19.831683	0.1	1.251176
19.833350	0.1	1.241835
19.835017	0.1	1.232866
19.836683	0.1	1.223930
19.838350	0.1	1.214370
19.840017	0.1	1.204112
19.841683	0.1	1.194258
19.843350	0.1	1.186049
19.845017	0.1	1.179958
19.846683	0.1	1.176079
19.848350	0.1	1.174500
19.850017	0.1	1.174146
19.851683	0.1	1.172498
19.853350	0.1	1.167650
19.855017	0.1	1.159529
19.856683	0.1	1.149247
19.858350	0.1	1.138807
19.860017	0.1	1.130304
19.861683	0.1	1.124199
19.863350	0.1	1.118947
19.865017	0.1	1.112763
19.866683	0.1	1.105159
19.868350	0.1	1.096972
19.870017	0.1	1.089345
19.871683	0.1	1.082867
19.873350	0.1	1.077862
19.875017	0.1	1.074863
19.876683	0.1	1.073722
19.878350	0.1	1.072842
19.880017	0.1	1.070416
19.881683	0.1	1.065787
19.883350	0.1	1.059365
19.885017	0.1	1.052171
19.886683	0.1	1.045670
19.888350	0.1	1.041270
19.890017	0.1	1.039482
19.891683	0.1	1.040106
19.893350	0.1	1.042788
19.895017	0.1	1.046602
19.896683	0.1	1.049466
19.898350	0.1	1.049186
19.900017	0.1	1.045275
19.901683	0.1	1.039370
19.903350	0.1	1.034238
19.905017	0.1	1.032352
19.906683	0.1	1.034718
19.908350	0.1	1.040469
19.910017	0.1	1.047216
19.911683	0.1	1.052185
19.913350	0.1	1.053531
19.915017	0.1	1.051305
19.916683	0.1	1.047039
19.918350	0.1	1.042346
19.920017	0.1	1.038807
19.921683	0.1	1.037978
19.923350	0.1	1.039892
19.925017	0.1	1.042951
19.926683	0.1	1.045619
19.928350	0.1	1.047091
19.930017	0.1	1.046904
19.931683	0.1	1.045004
19.933350	0.1	1.042429
19.935017	0.1	1.041284
19.936683	0.1	1.043114
19.938350	0.1	1.047384
19.940017	0.1	1.052362
19.941683	0.1	1.056870
19.943350	0.1	1.060101
19.945017	0.1	1.060599
19.946683	0.1	1.057014
19.948350	0.1	1.049987
19.950017	0.1	1.042066
19.951683	0.1	1.035412
19.953350	0.1	1.030788
19.955017	0.1	1.028529
19.956683	0.1	1.028422
19.958350	0.1	1.028883
19.960017	0.1	1.028199
19.961683	0.1	1.026453
19.963350	0.1	1.025284
19.965017	0.1	1.025652
19.966683	0.1	1.026476
19.968350	0.1	1.026322
19.970017	0.1	1.025354
19.971683	0.1	1.024306
19.973350	0.1	1.022732
19.975017	0.1	1.019668
19.976683	0.1	1.015104
19.978350	0.1	1.010047
19.980017	0.1	1.005791
19.981683	0.1	1.003626
19.983350	0.1	1.004287
19.985017	0.1	1.006769
19.986683	0.1	1.008371
19.988350	0.1	1.006182
19.990017	0.1	0.998965
19.991683	0.1	0.988781
19.993350	0.1	0.979826
19.995017	0.1	0.974694
19.996683	0.1	0.973027
19.998350	0.1	0.973539
20.000017	0.1	0.975127
20.001683	0.1	0.976892
20.003350	0.1	0.978303
20.005017	0.1	0.978708
20.006683	0.1	0.977060
20.008350	0.1	0.972813
20.010017	0.1	0.966955
20.011683	0.1	0.961646
20.013350	0.1	0.958028
20.015017	0.1	0.955146
20.016683	0.1	0.952077
20.018350	0.1	0.949088
20.020017	0.1	0.946317
20.021683	0.1	0.943281
20.023350	0.1	0.939947
20.025017	0.1	0.937213
20.026683	0.1	0.936170
20.028350	0.1	0.937195
20.030017	0.1	0.939281
20.031683	0.1	0.940259
20.033350	0.1	0.938536
20.035017	0.1	0.934447
20.036683	0.1	0.929511
20.038350	0.1	0.925288
20.040017	0.1	0.922689
20.041683	0.1	0.921269
20.043350	0.1	0.919737
20.045017	0.1	0.917721
20.046683	0.1	0.916203
20.048350	0.1	0.916333
20.050017	0.1	0.918186
20.051683	0.1	0.920482
20.053350	0.1	0.921171
20.055017	0.1	0.918480
20.056683	0.1	0.911960
20.058350	0.1	0.903336
20.060017	0.1	0.895639
20.061683	0.1	0.890745
20.063350	0.1	0.888552
20.065017	0.1	0.888864
20.066683	0.1	0.891960
20.068350	0.1	0.896975
20.070017	0.1	0.901688
20.071683	0.1	0.903993
20.073350	0.1	0.902917
20.075017	0.1	0.898843
20.076683	0.1	0.893124
20.078350	0.1	0.887937
20.080017	0.1	0.886219
20.081683	0.1	0.889553
20.083350	0.1	0.896277
20.085017	0.1	0.903225
20.086683	0.1	0.908445
20.088350	0.1	0.911597
20.090017	0.1	0.913232
20.091683	0.1	0.914349
20.093350	0.1	0.915942
20.095017	0.1	0.918796
20.096683	0.1	0.923518
20.098350	0.1	0.929940
20.100017	0.1	0.937027
20.101683	0.1	0.944035
20.103350	0.1	0.950932
20.105017	0.1	0.957074
20.106683	0.1	0.960822
20.108350	0.1	0.961535
20.110017	0.1	0.961125
20.111683	0.1	0.962778
20.113350	0.1	0.968017
20.115017	0.1	0.975560
20.116683	0.1	0.983127
20.118350	0.1	0.989330
20.120017	0.1	0.993866
20.121683	0.1	0.997554
20.123350	0.1	1.002699
20.125017	0.1	1.011365
20.126683	0.1	1.023016
20.128350	0.1	1.034774
20.130017	0.1	1.043971
20.131683	0.1	1.050257
20.133350	0.1	1.055370
20.135017	0.1	1.061158
20.136683	0.1	1.068711
20.138350	0.1	1.078858
20.140017	0.1	1.091459
20.141683	0.1	1.104753
20.143350	0.1	1.116921
20.145017	0.1	1.127841
20.146683	0.1	1.138966
20.148350	0.1	1.151552
20.150017	0.1	1.165378
20.151683	0.1	1.179785
20.153350	0.1	1.195413
20.155017	0.1	1.213350
20.156683	0.1	1.232922
20.158350	0.1	1.251837
20.160017	0.1	1.268382
20.161683	0.1	1.282594
20.163350	0.1	1.296187
20.165017	0.1	1.311461
20.166683	0.1	1.329333
20.168350	0.1	1.348606
20.170017	0.1	1.367517
20.171683	0.1	1.385859
20.173350	0.1	1.405161
20.175017	0.1	1.426688
20.176683	0.1	1.450451
20.178350	0.1	1.476039
20.180017	0.1	1.503089
20.181683	0.1	1.531034
20.183350	0.1	1.559327
20.185017	0.1	1.587430
20.186683	0.1	1.614545
20.188350	0.1	1.640911
20.190017	0.1	1.668436
20.191683	0.1	1.698504
20.193350	0.1	1.730681
20.195017	0.1	1.764055
20.196683	0.1	1.798151
20.198350	0.1	1.832652
20.200017	0.1	1.866878
20.201683	0.1	1.899917
20.203350	0.1	1.931684
20.205017	0.1	1.963298
20.206683	0.1	1.996253
20.208350	0.1	2.031350
20.210017	0.1	2.068188
20.211683	0.1	2.105753
20.213350	0.1	2.143648
20.215017	0.1	2.182103
20.216683	0.1	2.220417
20.218350	0.1	2.257400
20.220017	0.1	2.293536
20.221683	0.1	2.330388
20.223350	0.1	2.367548
20.225017	0.1	2.402151
20.226683	0.1	2.431460
20.228350	0.1	2.454715
20.230017	0.1	2.473141
20.231683	0.1	2.488811
20.233350	0.1	2.503344
20.235017	0.1	2.517514
20.236683	0.1	2.531488
20.238350	0.1	2.544639
20.240017	0.1	2.555405
20.241683	0.1	2.561836
20.243350	0.1	2.562688
20.245017	0.1	2.558110
20.246683	0.1	2.548737
20.248350	0.1	2.534916
20.250017	0.1	2.517514
20.251683	0.1	2.498394
20.253350	0.1	2.479227
20.255017	0.1	2.460037
20.256683	0.1	2.439371
20.258350	0.1	2.415436
20.260017	0.1	2.386770
20.261683	0.1	2.352889
20.263350	0.1	2.315370
20.265017	0.1	2.277507
20.266683	0.1	2.241754
20.268350	0.1	2.207635
20.270017	0.1	2.172054
20.271683	0.1	2.131853
20.273350	0.1	2.087005
20.275017	0.1	2.040705
20.276683	0.1	1.995736
20.278350	0.1	1.952127
20.280017	0.1	1.908708
20.281683	0.1	1.865258
20.283350	0.1	1.822631
20.285017	0.1	1.781560
20.286683	0.1	1.741406
20.288350	0.1	1.700479
20.290017	0.1	1.658178
20.291683	0.1	1.616157
20.293350	0.1	1.576780
20.295017	0.1	1.541120
20.296683	0.1	1.508691
20.298350	0.1	1.477958
20.300017	0.1	1.447289
20.301683	0.1	1.416341
20.303350	0.1	1.386073
20.305017	0.1	1.357319
20.306683	0.1	1.330450
20.308350	0.1	1.305924
20.310017	0.1	1.283656
20.311683	0.1	1.262687
20.313350	0.1	1.242571
20.315017	0.1	1.224475
20.316683	0.1	1.209932
20.318350	0.1	1.198808
20.320017	0.1	1.189020
20.321683	0.1	1.178263
20.323350	0.1	1.165564
20.325017	0.1	1.151422
20.326683	0.1	1.137396
20.328350	0.1	1.125121
20.330017	0.1	1.115473
20.331683	0.1	1.108749
20.333350	0.1	1.104483
20.335017	0.1	1.101051
20.336683	0.1	1.096386
20.338350	0.1	1.089689
20.340017	0.1	1.082444
20.341683	0.1	1.077270
20.343350	0.1	1.075449
20.345017	0.1	1.076083
20.346683	0.1	1.077200
20.348350	0.1	1.077033
20.350017	0.1	1.075035
20.351683	0.1	1.072488
20.353350	0.1	1.071719
20.355017	0.1	1.074290
20.356683	0.1	1.079524
20.358350	0.1	1.085098
20.360017	0.1	1.089140
20.361683	0.1	1.091389
20.363350	0.1	1.092572
20.365017	0.1	1.093661
20.366683	0.1	1.095687
20.368350	0.1	1.099086
20.370017	0.1	1.103068
20.371683	0.1	1.106444
20.373350	0.1	1.109177
20.375017	0.1	1.112521
20.376683	0.1	1.117839
20.378350	0.1	1.125373
20.380017	0.1	1.134090
20.381683	0.1	1.142728
20.383350	0.1	1.150728
20.385017	0.1	1.158123
20.386683	0.1	1.165732
20.388350	0.1	1.174803
20.390017	0.1	1.185262
20.391683	0.1	1.195380
20.393350	0.1	1.203702
20.395017	0.1	1.210067
20.396683	0.1	1.214906
20.398350	0.1	1.218515
20.400017	0.1	1.221411
20.401683	0.1	1.224480
20.403350	0.1	1.228219
20.405017	0.1	1.232550
20.406683	0.1	1.237784
20.408350	0.1	1.244866
20.410017	0.1	1.254575
20.411683	0.1	1.266757
20.413350	0.1	1.279498
20.415017	0.1	1.289537
20.416683	0.1	1.294641
20.418350	0.1	1.294995
20.420017	0.1	1.292140
20.421683	0.1	1.287907
20.423350	0.1	1.284447
20.425017	0.1	1.283493
20.426683	0.1	1.285407
20.428350	0.1	1.289807
20.430017	0.1	1.296066
20.431683	0.1	1.302520
20.433350	0.1	1.306939
20.435017	0.1	1.308597
20.436683	0.1	1.308965
20.438350	0.1	1.309854
20.440017	0.1	1.311251
20.441683	0.1	1.311433
20.443350	0.1	1.309402
20.445017	0.1	1.305789
20.446683	0.1	1.300713
20.448350	0.1	1.293132
20.450017	0.1	1.283265
20.451683	0.1	1.273993
20.453350	0.1	1.268452
20.455017	0.1	1.267241
20.456683	0.1	1.268908
20.458350	0.1	1.271232
20.460017	0.1	1.271800
20.461683	0.1	1.269686
20.463350	0.1	1.266110
20.465017	0.1	1.262520
20.466683	0.1	1.259325
20.468350	0.1	1.256131
20.470017	0.1	1.251576
20.471683	0.1	1.243362
20.473350	0.1	1.230538
20.475017	0.1	1.215739
20.476683	0.1	1.203706
20.478350	0.1	1.197187
20.480017	0.1	1.194989
20.481683	0.1	1.193467
20.483350	0.1	1.189183
20.485017	0.1	1.181075
20.486683	0.1	1.170738
20.488350	0.1	1.160307
20.490017	0.1	1.150863
20.491683	0.1	1.142267
20.493350	0.1	1.133610
20.495017	0.1	1.124525
20.496683	0.1	1.116032
20.498350	0.1	1.109443
20.500017	0.1	1.104958
20.501683	0.1	1.101638
20.503350	0.1	1.098388
20.505017	0.1	1.094718
20.506683	0.1	1.090919
20.508350	0.1	1.087673
20.510017	0.1	1.085405
20.511683	0.1	1.083836
20.513350	0.1	1.082248
20.515017	0.1	1.080157
20.516683	0.1	1.077605
20.518350	0.1	1.074541
20.520017	0.1	1.070565
20.521683	0.1	1.065661
20.523350	0.1	1.060674
20.525017	0.1	1.057070
20.526683	0.1	1.056418
20.528350	0.1	1.058867
20.530017	0.1	1.062090
20.531683	0.1	1.062858
20.533350	0.1	1.059757
20.535017	0.1	1.054006
20.536683	0.1	1.048297
20.538350	0.1	1.045535
20.540017	0.1	1.047677
20.541683	0.1	1.054867
20.543350	0.1	1.065065
20.545017	0.1	1.074811
20.546683	0.1	1.081442
20.548350	0.1	1.084451
20.550017	0.1	1.084986
20.551683	0.1	1.084884
20.553350	0.1	1.085526
20.555017	0.1	1.087626
20.556683	0.1	1.091138
20.558350	0.1	1.094458
20.560017	0.1	1.095627
20.561683	0.1	1.094933
20.563350	0.1	1.094472
20.565017	0.1	1.095664
20.566683	0.1	1.098537
20.568350	0.1	1.102639
20.570017	0.1	1.108050
20.571683	0.1	1.115440
20.573350	0.1	1.124530
20.575017	0.1	1.133117
20.576683	0.1	1.138835
20.578350	0.1	1.141047
20.580017	0.1	1.141019
20.581683	0.1	1.141415
20.583350	0.1	1.144945
20.585017	0.1	1.152698
20.586683	0.1	1.164237
20.588350	0.1	1.178351
20.590017	0.1	1.193206
20.591683	0.1	1.207087
20.593350	0.1	1.218966
20.595017	0.1	1.227879
20.596683	0.1	1.233364
20.598350	0.1	1.236671
20.600017	0.1	1.239902
20.601683	0.1	1.244624
20.603350	0.1	1.251502
20.605017	0.1	1.260252
20.606683	0.1	1.269723
20.608350	0.1	1.278287
20.610017	0.1	1.284764
20.611683	0.1	1.289691
20.613350	0.1	1.294939
20.615017	0.1	1.302161
20.616683	0.1	1.312145
20.618350	0.1	1.324215
20.620017	0.1	1.335945
20.621683	0.1	1.344741
20.623350	0.1	1.349626
20.625017	0.1	1.351456
20.626683	0.1	1.352374
20.628350	0.1	1.354595
20.630017	0.1	1.359037
20.631683	0.1	1.365449
20.633350	0.1	1.373747
20.635017	0.1	1.383838
20.636683	0.1	1.394772
20.638350	0.1	1.405659
20.640017	0.1	1.416658
20.641683	0.1	1.427671
20.643350	0.1	1.437478
20.645017	0.1	1.445520
20.646683	0.1	1.453226
20.648350	0.1	1.462512
20.650017	0.1	1.473827
20.651683	0.1	1.486004
20.653350	0.1	1.497478
20.655017	0.1	1.507825
20.656683	0.1	1.518531
20.658350	0.1	1.531695
20.660017	0.1	1.547784
20.661683	0.1	1.565069
20.663350	0.1	1.581726
20.665017	0.1	1.598010
20.666683	0.1	1.615435
20.668350	0.1	1.634960
20.670017	0.1	1.657447
20.671683	0.1	1.684092
20.673350	0.1	1.714500
20.675017	0.1	1.745955
20.676683	0.1	1.775818
20.678350	0.1	1.803306
20.680017	0.1	1.829015
20.681683	0.1	1.854235
20.683350	0.1	1.880629
20.685017	0.1	1.909854
20.686683	0.1	1.942953
20.688350	0.1	1.980308
20.690017	0.1	2.021361
20.691683	0.1	2.063578
20.693350	0.1	2.103290
20.695017	0.1	2.138391
20.696683	0.1	2.169558
20.698350	0.1	2.199677
20.700017	0.1	2.232846
20.701683	0.1	2.272320
20.703350	0.1	2.318276
20.705017	0.1	2.368223
20.706683	0.1	2.419762
20.708350	0.1	2.471781
20.710017	0.1	2.524154
20.711683	0.1	2.578022
20.713350	0.1	2.635079
20.715017	0.1	2.695411
20.716683	0.1	2.757190
20.718350	0.1	2.819006
20.720017	0.1	2.881298
20.721683	0.1	2.945024
20.723350	0.1	3.010444
20.725017	0.1	3.077695
20.726683	0.1	3.147447
20.728350	0.1	3.220360
20.730017	0.1	3.296216
20.731683	0.1	3.374289
20.733350	0.1	3.454322
20.735017	0.1	3.536087
20.736683	0.1	3.618975
20.738350	0.1	3.702487
20.740017	0.1	3.786096
20.741683	0.1	3.868435
20.743350	0.1	3.948226
20.745017	0.1	4.026587
20.746683	0.1	4.106928
20.748350	0.1	4.191217
20.750017	0.1	4.277127
20.751683	0.1	4.359838
20.753350	0.1	4.436257
20.755017	0.1	4.506581
20.756683	0.1	4.572859
20.758350	0.1	4.636995
20.760017	0.1	4.699314
20.761683	0.1	4.759147
20.763350	0.1	4.816824
20.765017	0.1	4.873862
20.766683	0.1	4.930762
20.768350	0.1	4.985738
20.770017	0.1	5.036113
20.771683	0.1	5.080476
20.773350	0.1	5.118665
20.775017	0.1	5.150223
20.776683	0.1	5.174591
20.778350	0.1	5.192207
20.780017	0.1	5.203998
20.781683	0.1	5.210210
20.783350	0.1	5.210969
20.785017	0.1	5.207565
20.786683	0.1	5.202037
20.788350	0.1	5.195299
20.790017	0.1	5.186060
20.791683	0.1	5.171737
20.793350	0.1	5.150260
20.795017	0.1	5.121091
20.796683	0.1	5.085631
20.798350	0.1	5.047326
20.800017	0.1	5.010171
20.801683	0.1	4.976355
20.803350	0.1	4.945667
20.805017	0.1	4.916391
20.806683	0.1	4.885937
20.808350	0.1	4.851688
20.810017	0.1	4.813108
20.811683	0.1	4.772730
20.813350	0.1	4.734048
20.815017	0.1	4.699319
20.816683	0.1	4.669540
20.818350	0.1	4.644785
20.820017	0.1	4.624068
20.821683	0.1	4.605670
20.823350	0.1	4.587756
20.825017	0.1	4.569497
20.826683	0.1	4.552049
20.828350	0.1	4.537464
20.830017	0.1	4.527047
20.831683	0.1	4.521324
20.833350	0.1	4.520160
20.835017	0.1	4.521753
20.836683	0.1	4.523331
20.838350	0.1	4.524225
20.840017	0.1	4.527164
20.841683	0.1	4.535471
20.843350	0.1	4.549809
20.845017	0.1	4.568645
20.846683	0.1	4.590107
20.848350	0.1	4.612058
20.850017	0.1	4.632440
20.851683	0.1	4.650843
20.853350	0.1	4.668292
20.855017	0.1	4.685717
20.856683	0.1	4.703640
20.858350	0.1	4.722243
20.860017	0.1	4.740902
20.861683	0.1	4.758351
20.863350	0.1	4.773433
20.865017	0.1	4.785680
20.866683	0.1	4.795515
20.868350	0.1	4.803254
20.870017	0.1	4.807599
20.871683	0.1	4.806733
20.873350	0.1	4.800716
20.875017	0.1	4.791189
20.876683	0.1	4.779133
20.878350	0.1	4.763841
20.880017	0.1	4.743300
20.881683	0.1	4.715836
20.883350	0.1	4.681912
20.885017	0.1	4.643835
20.886683	0.1	4.603877
20.888350	0.1	4.562577
20.890017	0.1	4.518204
20.891683	0.1	4.468509
20.893350	0.1	4.413221
20.895017	0.1	4.353980
20.896683	0.1	4.292736
20.898350	0.1	4.230747
20.900017	0.1	4.167794
20.901683	0.1	4.102499
20.903350	0.1	4.033619
20.905017	0.1	3.960975
20.906683	0.1	3.885673
20.908350	0.1	3.809482
20.910017	0.1	3.733877
20.911683	0.1	3.659464
20.913350	0.1	3.585871
20.915017	0.1	3.511994
20.916683	0.1	3.436827
20.918350	0.1	3.360789
20.920017	0.1	3.285436
20.921683	0.1	3.211577
20.923350	0.1	3.138916
20.925017	0.1	3.066827
20.926683	0.1	2.994780
20.928350	0.1	2.923040
20.930017	0.1	2.852501
20.931683	0.1	2.783285
20.933350	0.1	2.714675
20.935017	0.1	2.646181
20.936683	0.1	2.578497
20.938350	0.1	2.513770
20.940017	0.1	2.454203
20.941683	0.1	2.400414
20.943350	0.1	2.351259
20.945017	0.1	2.304427
20.946683	0.1	2.257670
20.948350	0.1	2.210424
20.950017	0.1	2.163965
20.951683	0.1	2.119886
20.953350	0.1	2.079131
20.955017	0.1	2.041683
20.956683	0.1	2.006185
20.958350	0.1	1.971377
20.960017	0.1	1.938194
20.961683	0.1	1.908862
20.963350	0.1	1.883749
20.965017	0.1	1.860862
20.966683	0.1	1.838263
20.968350	0.1	1.815651
20.970017	0.1	1.794058
20.971683	0.1	1.774863
20.973350	0.1	1.758644
20.975017	0.1	1.744730
20.976683	0.1	1.731934
20.978350	0.1	1.719524
20.980017	0.1	1.707482
20.981683	0.1	1.696101
20.983350	0.1	1.685568
20.985017	0.1	1.676176
20.986683	0.1	1.668558
20.988350	0.1	1.662872
20.990017	0.1	1.657982
20.991683	0.1	1.652003
20.993350	0.1	1.644171
20.995017	0.1	1.636087
20.996683	0.1	1.630271
20.998350	0.1	1.627631
21.000017	0.1	1.627109
21.001683	0.1	1.627197
21.003350	0.1	1.626806
21.005017	0.1	1.625330
21.006683	0.1	1.622764
21.008350	0.1	1.619710
21.010017	0.1	1.616790
21.011683	0.1	1.614108
21.013350	0.1	1.612022
21.015017	0.1	1.612175
21.016683	0.1	1.616171
21.018350	0.1	1.623342
21.020017	0.1	1.630853
21.021683	0.1	1.635998
21.023350	0.1	1.637614
21.025017	0.1	1.636492
21.026683	0.1	1.635375
21.028350	0.1	1.637456
21.030017	0.1	1.644008
21.031683	0.1	1.653805
21.033350	0.1	1.664786
21.035017	0.1	1.675985
21.036683	0.1	1.687813
21.038350	0.1	1.700763
21.040017	0.1	1.713783
21.041683	0.1	1.723748
21.043350	0.1	1.727515
21.045017	0.1	1.725126
21.046683	0.1	1.720302
21.048350	0.1	1.717485
21.050017	0.1	1.719198
21.051683	0.1	1.726286
21.053350	0.1	1.738309
21.055017	0.1	1.752898
21.056683	0.1	1.767175
21.058350	0.1	1.780335
21.060017	0.1	1.793453
21.061683	0.1	1.807492
21.063350	0.1	1.822561
21.065017	0.1	1.837965
21.066683	0.1	1.852345
21.068350	0.1	1.865225
21.070017	0.1	1.878478
21.071683	0.1	1.894548
21.073350	0.1	1.913738
21.075017	0.1	1.933929
21.076683	0.1	1.952476
21.078350	0.1	1.968886
21.080017	0.1	1.985389
21.081683	0.1	2.004481
21.083350	0.1	2.026502
21.085017	0.1	2.049636
21.086683	0.1	2.071741
21.088350	0.1	2.092263
21.090017	0.1	2.112580
21.091683	0.1	2.134545
21.093350	0.1	2.158605
21.095017	0.1	2.183216
21.096683	0.1	2.207081
21.098350	0.1	2.231458
21.100017	0.1	2.258630
21.101683	0.1	2.289461
21.103350	0.1	2.323515
21.105017	0.1	2.359734
21.106683	0.1	2.395972
21.108350	0.1	2.429658
21.110017	0.1	2.460373
21.111683	0.1	2.489840
21.113350	0.1	2.518701
21.115017	0.1	2.546040
21.116683	0.1	2.571843
21.118350	0.1	2.596811
21.120017	0.1	2.621231
21.121683	0.1	2.645380
21.123350	0.1	2.669441
21.125017	0.1	2.693152
21.126683	0.1	2.716491
21.128350	0.1	2.740086
21.130017	0.1	2.764328
21.131683	0.1	2.788114
21.133350	0.1	2.809325
21.135017	0.1	2.826508
21.136683	0.1	2.839263
21.138350	0.1	2.847887
21.140017	0.1	2.853549
21.141683	0.1	2.858094
21.143350	0.1	2.862611
21.145017	0.1	2.866252
21.146683	0.1	2.867174
21.148350	0.1	2.864706
21.150017	0.1	2.860031
21.151683	0.1	2.855170
21.153350	0.1	2.851039
21.155017	0.1	2.846182
21.156683	0.1	2.837889
21.158350	0.1	2.824496
21.160017	0.1	2.806489
21.161683	0.1	2.785679
21.163350	0.1	2.763192
21.165017	0.1	2.738871
21.166683	0.1	2.712780
21.168350	0.1	2.685669
21.170017	0.1	2.658418
21.171683	0.1	2.631992
21.173350	0.1	2.607144
21.175017	0.1	2.583284
21.176683	0.1	2.558529
21.178350	0.1	2.531740
21.180017	0.1	2.503782
21.181683	0.1	2.476322
21.183350	0.1	2.450524
21.185017	0.1	2.426794
21.186683	0.1	2.404531
21.188350	0.1	2.382318
21.190017	0.1	2.358570
21.191683	0.1	2.332628
21.193350	0.1	2.306132
21.195017	0.1	2.282555
21.196683	0.1	2.264939
21.198350	0.1	2.253805
21.200017	0.1	2.246583
21.201683	0.1	2.239607
21.203350	0.1	2.231039
21.205017	0.1	2.221069
21.206683	0.1	2.210652
21.208350	0.1	2.201237
21.210017	0.1	2.193940
21.211683	0.1	2.188049
21.213350	0.1	2.181390
21.215017	0.1	2.172715
21.216683	0.1	2.163337
21.218350	0.1	2.155923
21.220017	0.1	2.152054
21.221683	0.1	2.151607
21.223350	0.1	2.153679
21.225017	0.1	2.156887
21.226683	0.1	2.159630
21.228350	0.1	2.161544
21.230017	0.1	2.164007
21.231683	0.1	2.168836
21.233350	0.1	2.176892
21.235017	0.1	2.187192
21.236683	0.1	2.197409
21.238350	0.1	2.205498
21.240017	0.1	2.210904
21.241683	0.1	2.214564
21.243350	0.1	2.218061
21.245017	0.1	2.222504
21.246683	0.1	2.227831
21.248350	0.1	2.232995
21.250017	0.1	2.236972
21.251683	0.1	2.239761
21.253350	0.1	2.242350
21.255017	0.1	2.245540
21.256683	0.1	2.248799
21.258350	0.1	2.250820
21.260017	0.1	2.250983
21.261683	0.1	2.249237
21.263350	0.1	2.245395
21.265017	0.1	2.239537
21.266683	0.1	2.232161
21.268350	0.1	2.223509
21.270017	0.1	2.213740
21.271683	0.1	2.203295
21.273350	0.1	2.192585
21.275017	0.1	2.181916
21.276683	0.1	2.171760
21.278350	0.1	2.162317
21.280017	0.1	2.152901
21.281683	0.1	2.142424
21.283350	0.1	2.130494
21.285017	0.1	2.117665
21.286683	0.1	2.104775
21.288350	0.1	2.092323
21.290017	0.1	2.080291
21.291683	0.1	2.068281
21.293350	0.1	2.055969
21.295017	0.1	2.042982
21.296683	0.1	2.028868
21.298350	0.1	2.014157
21.300017	0.1	2.000853
21.301683	0.1	1.990963
21.303350	0.1	1.984634
21.305017	0.1	1.979945
21.306683	0.1	1.974232
21.308350	0.1	1.965654
21.310017	0.1	1.953975
21.311683	0.1	1.940397
21.313350	0.1	1.926827
21.315017	0.1	1.914995
21.316683	0.1	1.905747
21.318350	0.1	1.898706
21.320017	0.1	1.892378
21.321683	0.1	1.885183
21.323350	0.1	1.877006
21.325017	0.1	1.869039
21.326683	0.1	1.862114
21.328350	0.1	1.856070
21.330017	0.1	1.850091
21.331683	0.1	1.843292
21.333350	0.1	1.836536
21.335017	0.1	1.832861
21.336683	0.1	1.834193
21.338350	0.1	1.838594
21.340017	0.1	1.841844
21.341683	0.1	1.841080
21.343350	0.1	1.836512
21.345017	0.1	1.830286
21.346683	0.1	1.824885
21.348350	0.1	1.822310
21.350017	0.1	1.823423
21.351683	0.1	1.827157
21.353350	0.1	1.830910
21.355017	0.1	1.832480
21.356683	0.1	1.832009
21.358350	0.1	1.831637
21.360017	0.1	1.833392
21.361683	0.1	1.837774
21.363350	0.1	1.843763
21.365017	0.1	1.849686
21.366683	0.1	1.854338
21.368350	0.1	1.857774
21.370017	0.1	1.860843
21.371683	0.1	1.863809
21.373350	0.1	1.866324
21.375017	0.1	1.868494
21.376683	0.1	1.870701
21.378350	0.1	1.873299
21.380017	0.1	1.877281
21.381683	0.1	1.883502
21.383350	0.1	1.891609
21.385017	0.1	1.900801
21.386683	0.1	1.910115
21.388350	0.1	1.917640
21.390017	0.1	1.921584
21.391683	0.1	1.922473
21.393350	0.1	1.923246
21.395017	0.1	1.926906
21.396683	0.1	1.934078
21.398350	0.1	1.942827
21.400017	0.1	1.950907
21.401683	0.1	1.957365
21.403350	0.1	1.962418
21.405017	0.1	1.967200
21.406683	0.1	1.973114
21.408350	0.1	1.980243
21.410017	0.1	1.986613
21.411683	0.1	1.989678
21.413350	0.1	1.988672
21.415017	0.1	1.985352
21.416683	0.1	1.982576
21.418350	0.1	1.982306
21.420017	0.1	1.984299
21.421683	0.1	1.986302
21.423350	0.1	1.985910
21.425017	0.1	1.982525
21.426683	0.1	1.977552
21.428350	0.1	1.972709
21.430017	0.1	1.968192
21.431683	0.1	1.963088
21.433350	0.1	1.957035
21.435017	0.1	1.950576
21.436683	0.1	1.944713
21.438350	0.1	1.940159
21.440017	0.1	1.936620
21.441683	0.1	1.933174
21.443350	0.1	1.928834
21.445017	0.1	1.922450
21.446683	0.1	1.913044
21.448350	0.1	1.900597
21.450017	0.1	1.886217
21.451683	0.1	1.871716
21.453350	0.1	1.858878
21.455017	0.1	1.848373
21.456683	0.1	1.839055
21.458350	0.1	1.828843
21.460017	0.1	1.816265
21.461683	0.1	1.801206
21.463350	0.1	1.784153
21.465017	0.1	1.765378
21.466683	0.1	1.745480
21.468350	0.1	1.726248
21.470017	0.1	1.709927
21.471683	0.1	1.697349
21.473350	0.1	1.686793
21.475017	0.1	1.675338
21.476683	0.1	1.661130
21.478350	0.1	1.644227
21.480017	0.1	1.625819
21.481683	0.1	1.607165
21.483350	0.1	1.589074
21.485017	0.1	1.571891
21.486683	0.1	1.555653
21.488350	0.1	1.540505
21.490017	0.1	1.526894
21.491683	0.1	1.515066
21.493350	0.1	1.504691
21.495017	0.1	1.495215
21.496683	0.1	1.486139
21.498350	0.1	1.477487
21.500017	0.1	1.469557
21.501683	0.1	1.461320
21.503350	0.1	1.450754
21.505017	0.1	1.437310
21.506683	0.1	1.421976
21.508350	0.1	1.405603
21.510017	0.1	1.388793
21.511683	0.1	1.372746
21.513350	0.1	1.359400
21.515017	0.1	1.350027
21.516683	0.1	1.344145
21.518350	0.1	1.339978
21.520017	0.1	1.335684
21.521683	0.1	1.330720
21.523350	0.1	1.325705
21.525017	0.1	1.320494
21.526683	0.1	1.314059
21.528350	0.1	1.306278
21.530017	0.1	1.298115
21.531683	0.1	1.290636
21.533350	0.1	1.284396
21.535017	0.1	1.279092
21.536683	0.1	1.274138
21.538350	0.1	1.269677
21.540017	0.1	1.266059
21.541683	0.1	1.263074
21.543350	0.1	1.260135
21.545017	0.1	1.256922
21.546683	0.1	1.253816
21.548350	0.1	1.250943
21.550017	0.1	1.246925
21.551683	0.1	1.240610
21.553350	0.1	1.233439
21.555017	0.1	1.227991
21.556683	0.1	1.225583
21.558350	0.1	1.226263
21.560017	0.1	1.229057
21.561683	0.1	1.231930
21.563350	0.1	1.232876
21.565017	0.1	1.231120
21.566683	0.1	1.227218
21.568350	0.1	1.222352
21.570017	0.1	1.217052
21.571683	0.1	1.210505
21.573350	0.1	1.202310
21.575017	0.1	1.194007
21.576683	0.1	1.187702
21.578350	0.1	1.184256
21.580017	0.1	1.183404
21.581683	0.1	1.184624
21.583350	0.1	1.187134
21.585017	0.1	1.189685
21.586683	0.1	1.191315
21.588350	0.1	1.191837
21.590017	0.1	1.191408
21.591683	0.1	1.190077
21.593350	0.1	1.187664
21.595017	0.1	1.184391
21.596683	0.1	1.181187
21.598350	0.1	1.178971
21.600017	0.1	1.177639
21.601683	0.1	1.175753
21.603350	0.1	1.172200
21.605017	0.1	1.167757
21.606683	0.1	1.163911
21.608350	0.1	1.161206
21.610017	0.1	1.158915
21.611683	0.1	1.155585
21.613350	0.1	1.150500
21.615017	0.1	1.144931
21.616683	0.1	1.141587
21.618350	0.1	1.142495
21.620017	0.1	1.147273
21.621683	0.1	1.153806
21.623350	0.1	1.160391
21.625017	0.1	1.166458
21.626683	0.1	1.171227
21.628350	0.1	1.173066
21.630017	0.1	1.171045
21.631683	0.1	1.166263
21.633350	0.1	1.161029
21.635017	0.1	1.157010
21.636683	0.1	1.154356
21.638350	0.1	1.152745
21.640017	0.1	1.152805
21.641683	0.1	1.155585
21.643350	0.1	1.160782
21.645017	0.1	1.166426
21.646683	0.1	1.170328
21.648350	0.1	1.171432
21.650017	0.1	1.170002
21.651683	0.1	1.167157
21.653350	0.1	1.164535
21.655017	0.1	1.163883
21.656683	0.1	1.166118
21.658350	0.1	1.171045
21.660017	0.1	1.178300
21.661683	0.1	1.187841
21.663350	0.1	1.199343
21.665017	0.1	1.211418
21.666683	0.1	1.221411
21.668350	0.1	1.227329
21.670017	0.1	1.230156
21.671683	0.1	1.232931
21.673350	0.1	1.238086
21.675017	0.1	1.246003
21.676683	0.1	1.254934
21.678350	0.1	1.262734
21.680017	0.1	1.269556
21.681683	0.1	1.277491
21.683350	0.1	1.287214
21.685017	0.1	1.296853
21.686683	0.1	1.304485
21.688350	0.1	1.310031
21.690017	0.1	1.314990
21.691683	0.1	1.321216
21.693350	0.1	1.329635
21.695017	0.1	1.339805
21.696683	0.1	1.350199
21.698350	0.1	1.358995
21.700017	0.1	1.365170
21.701683	0.1	1.368849
21.703350	0.1	1.371088
21.705017	0.1	1.373547
21.706683	0.1	1.377636
21.708350	0.1	1.383573
21.710017	0.1	1.390437
21.711683	0.1	1.397538
21.713350	0.1	1.405035
21.715017	0.1	1.412663
21.716683	0.1	1.418763
21.718350	0.1	1.421589
21.720017	0.1	1.421357
21.721683	0.1	1.420085
21.723350	0.1	1.419550
21.725017	0.1	1.420053
21.726683	0.1	1.420383
21.728350	0.1	1.418637
21.730017	0.1	1.413994
21.731683	0.1	1.407536
21.733350	0.1	1.400998
21.735017	0.1	1.394805
21.736683	0.1	1.387820
21.738350	0.1	1.379275
21.740017	0.1	1.370455
21.741683	0.1	1.363517
21.743350	0.1	1.358595
21.745017	0.1	1.353258
21.746683	0.1	1.345482
21.748350	0.1	1.335908
21.750017	0.1	1.326166
21.751683	0.1	1.316355
21.753350	0.1	1.305314
21.755017	0.1	1.292303
21.756683	0.1	1.277840
21.758350	0.1	1.263297
21.760017	0.1	1.249537
21.761683	0.1	1.235884
21.763350	0.1	1.220820
21.765017	0.1	1.203888
21.766683	0.1	1.186598
21.768350	0.1	1.170826
21.770017	0.1	1.156549
21.771683	0.1	1.142053
21.773350	0.1	1.126067
21.775017	0.1	1.109284
21.776683	0.1	1.094276
21.778350	0.1	1.083179
21.780017	0.1	1.074849
21.781683	0.1	1.065847
21.783350	0.1	1.054471
21.785017	0.1	1.041661
21.786683	0.1	1.028418
21.788350	0.1	1.014746
21.790017	0.1	1.000175
21.791683	0.1	0.984357
21.793350	0.1	0.967844
21.795017	0.1	0.952235
21.796683	0.1	0.939216
21.798350	0.1	0.929455
21.800017	0.1	0.921790
21.801683	0.1	0.913981
21.803350	0.1	0.904957
21.805017	0.1	0.895062
21.806683	0.1	0.884496
21.808350	0.1	0.873455
21.810017	0.1	0.862828
21.811683	0.1	0.853525
21.813350	0.1	0.845892
21.815017	0.1	0.839652
21.816683	0.1	0.834153
21.818350	0.1	0.829189
21.820017	0.1	0.824560
21.821683	0.1	0.819368
21.823350	0.1	0.813352
21.825017	0.1	0.808048
21.826683	0.1	0.805324
21.828350	0.1	0.804868
21.830017	0.1	0.804043
21.831683	0.1	0.800798
21.833350	0.1	0.795717
21.835017	0.1	0.790926
21.836683	0.1	0.788290
21.838350	0.1	0.788653
21.840017	0.1	0.791308
21.841683	0.1	0.794437
21.843350	0.1	0.796574
21.845017	0.1	0.797468
21.846683	0.1	0.797850
21.848350	0.1	0.798441
21.850017	0.1	0.799377
21.851683	0.1	0.800188
21.853350	0.1	0.800230
21.855017	0.1	0.799545
21.856683	0.1	0.799331
21.858350	0.1	0.800849
21.860017	0.1	0.803904
21.861683	0.1	0.807284
21.863350	0.1	0.810884
21.865017	0.1	0.815922
21.866683	0.1	0.822274
21.868350	0.1	0.827713
21.870017	0.1	0.830819
21.871683	0.1	0.832491
21.873350	0.1	0.834521
21.875017	0.1	0.838265
21.876683	0.1	0.843741
21.878350	0.1	0.849040
21.880017	0.1	0.851960
21.881683	0.1	0.852323
21.883350	0.1	0.851662
21.885017	0.1	0.851140
21.886683	0.1	0.850712
21.888350	0.1	0.849687
21.890017	0.1	0.847904
21.891683	0.1	0.846176
21.893350	0.1	0.845348
21.895017	0.1	0.845604
21.896683	0.1	0.846339
21.898350	0.1	0.846512
21.900017	0.1	0.845892
21.901683	0.1	0.845301
21.903350	0.1	0.845585
21.905017	0.1	0.846894
21.906683	0.1	0.848621
21.908350	0.1	0.850125
21.910017	0.1	0.851057
21.911683	0.1	0.850661
21.913350	0.1	0.848202
21.915017	0.1	0.844570
21.916683	0.1	0.841781
21.918350	0.1	0.840705
21.920017	0.1	0.840439
21.921683	0.1	0.840006
21.923350	0.1	0.839666
21.925017	0.1	0.840137
21.926683	0.1	0.841627
21.928350	0.1	0.843625
21.930017	0.1	0.844854
21.931683	0.1	0.844384
21.933350	0.1	0.842982
21.935017	0.1	0.841953
21.936683	0.1	0.841073
21.938350	0.1	0.839285
21.940017	0.1	0.836723
21.941683	0.1	0.834907
21.943350	0.1	0.835354
21.945017	0.1	0.838349
21.946683	0.1	0.842554
21.948350	0.1	0.845781
21.950017	0.1	0.846661
21.951683	0.1	0.845999
21.953350	0.1	0.846046
21.955017	0.1	0.848058
21.956683	0.1	0.851741
21.958350	0.1	0.856998
21.960017	0.1	0.864668
21.961683	0.1	0.875471
21.963350	0.1	0.888868
21.965017	0.1	0.902819
21.966683	0.1	0.915020
21.968350	0.1	0.924440
21.970017	0.1	0.931406
21.971683	0.1	0.936785
21.973350	0.1	0.941395
21.975017	0.1	0.945688
21.976683	0.1	0.949772
21.978350	0.1	0.954163
21.980017	0.1	0.960501
21.981683	0.1	0.970168
21.983350	0.1	0.982219
21.985017	0.1	0.994285
21.986683	0.1	1.005009
21.988350	0.1	1.015305
21.990017	0.1	1.027677
21.991683	0.1	1.043831
21.993350	0.1	1.063170
21.995017	0.1	1.083426
21.996683	0.1	1.102099
21.998350	0.1	1.117438
22.000017	0.1	1.129247
22.001683	0.1	1.139268
22.003350	0.1	1.150081
22.005017	0.1	1.163152
22.006683	0.1	1.178361
22.008350	0.1	1.194929
22.010017	0.1	1.212251
22.011683	0.1	1.230491
22.013350	0.1	1.250315
22.015017	0.1	1.271609
22.016683	0.1	1.292918
22.018350	0.1	1.312355
22.020017	0.1	1.329267
22.021683	0.1	1.345254
22.023350	0.1	1.363298
22.025017	0.1	1.385948
22.026683	0.1	1.413985
22.028350	0.1	1.446027
22.030017	0.1	1.479406
22.031683	0.1	1.512202
22.033350	0.1	1.544394
22.035017	0.1	1.577144
22.036683	0.1	1.611821
22.038350	0.1	1.649354
22.040017	0.1	1.689419
22.041683	0.1	1.730775
22.043350	0.1	1.772624
22.045017	0.1	1.814733
22.046683	0.1	1.856415
22.048350	0.1	1.896909
22.050017	0.1	1.936527
22.051683	0.1	1.976672
22.053350	0.1	2.018735
22.055017	0.1	2.062884
22.056683	0.1	2.107983
22.058350	0.1	2.152710
22.060017	0.1	2.196170
22.061683	0.1	2.237801
22.063350	0.1	2.277787
22.065017	0.1	2.317387
22.066683	0.1	2.358011
22.068350	0.1	2.400312
22.070017	0.1	2.443874
22.071683	0.1	2.487018
22.073350	0.1	2.527488
22.075017	0.1	2.564080
22.076683	0.1	2.597002
22.078350	0.1	2.626525
22.080017	0.1	2.652653
22.081683	0.1	2.676146
22.083350	0.1	2.698107
22.085017	0.1	2.718405
22.086683	0.1	2.735718
22.088350	0.1	2.748757
22.090017	0.1	2.756957
22.091683	0.1	2.760855
22.093350	0.1	2.761879
22.095017	0.1	2.760817
22.096683	0.1	2.756803
22.098350	0.1	2.748002
22.100017	0.1	2.733138
22.101683	0.1	2.712901
22.103350	0.1	2.689566
22.105017	0.1	2.664947
22.106683	0.1	2.639093
22.108350	0.1	2.610669
22.110017	0.1	2.578408
22.111683	0.1	2.542427
22.113350	0.1	2.504210
22.115017	0.1	2.465840
22.116683	0.1	2.428493
22.118350	0.1	2.390831
22.120017	0.1	2.350346
22.121683	0.1	2.306793
22.123350	0.1	2.262611
22.125017	0.1	2.220222
22.126683	0.1	2.180128
22.128350	0.1	2.141222
22.130017	0.1	2.102363
22.131683	0.1	2.063904
22.133350	0.1	2.027475
22.135017	0.1	1.993678
22.136683	0.1	1.960774
22.138350	0.1	1.926823
22.140017	0.1	1.892331
22.141683	0.1	1.860000
22.143350	0.1	1.832414
22.145017	0.1	1.810356
22.146683	0.1	1.792745
22.148350	0.1	1.777937
22.150017	0.1	1.765066
22.151683	0.1	1.754006
22.153350	0.1	1.744963
22.155017	0.1	1.738546
22.156683	0.1	1.735510
22.158350	0.1	1.736027
22.160017	0.1	1.739464
22.161683	0.1	1.745159
22.163350	0.1	1.753489
22.165017	0.1	1.765639
22.166683	0.1	1.782374
22.168350	0.1	1.803678
22.170017	0.1	1.829420
22.171683	0.1	1.859278
22.173350	0.1	1.892298
22.175017	0.1	1.927344
22.176683	0.1	1.963712
22.178350	0.1	2.001245
22.180017	0.1	2.040197
22.181683	0.1	2.081068
22.183350	0.1	2.124300
22.185017	0.1	2.170359
22.186683	0.1	2.219677
22.188350	0.1	2.272543
22.190017	0.1	2.329564
22.191683	0.1	2.391436
22.193350	0.1	2.457830
22.195017	0.1	2.527419
22.196683	0.1	2.599140
22.198350	0.1	2.672886
22.200017	0.1	2.748808
22.201683	0.1	2.826457
22.203350	0.1	2.904567
22.205017	0.1	2.981666
22.206683	0.1	3.057383
22.208350	0.1	3.133006
22.210017	0.1	3.210460
22.211683	0.1	3.290763
22.213350	0.1	3.373083
22.215017	0.1	3.455156
22.216683	0.1	3.535156
22.218350	0.1	3.612777
22.220017	0.1	3.688224
22.221683	0.1	3.760676
22.223350	0.1	3.828257
22.225017	0.1	3.889552
22.226683	0.1	3.944682
22.228350	0.1	3.994764
22.230017	0.1	4.040655
22.231683	0.1	4.081987
22.233350	0.1	4.117945
22.235017	0.1	4.148656
22.236683	0.1	4.174775
22.238350	0.1	4.196102
22.240017	0.1	4.211436
22.241683	0.1	4.219906
22.243350	0.1	4.222086
22.245017	0.1	4.219390
22.246683	0.1	4.211925
22.248350	0.1	4.197322
22.250017	0.1	4.172670
22.251683	0.1	4.137289
22.253350	0.1	4.092837
22.255017	0.1	4.041675
22.256683	0.1	3.985856
22.258350	0.1	3.927182
22.260017	0.1	3.866614
22.261683	0.1	3.803447
22.263350	0.1	3.735819
22.265017	0.1	3.662142
22.266683	0.1	3.581964
22.268350	0.1	3.495952
22.270017	0.1	3.405591
22.271683	0.1	3.312374
22.273350	0.1	3.217142
22.275017	0.1	3.120783
22.276683	0.1	3.024703
22.278350	0.1	2.929228
22.280017	0.1	2.832809
22.281683	0.1	2.734186
22.283350	0.1	2.633990
22.285017	0.1	2.533756
22.286683	0.1	2.434994
22.288350	0.1	2.339529
22.290017	0.1	2.249251
22.291683	0.1	2.165027
22.293350	0.1	2.085739
22.295017	0.1	2.008486
22.296683	0.1	1.930916
22.298350	0.1	1.853695
22.300017	0.1	1.779520
22.301683	0.1	1.710202
22.303350	0.1	1.645521
22.305017	0.1	1.584529
22.306683	0.1	1.526955
22.308350	0.1	1.473459
22.310017	0.1	1.424765
22.311683	0.1	1.380746
22.313350	0.1	1.340229
22.315017	0.1	1.301900
22.316683	0.1	1.265504
22.318350	0.1	1.231944
22.320017	0.1	1.202123
22.321683	0.1	1.176139
22.323350	0.1	1.153299
22.325017	0.1	1.132241
22.326683	0.1	1.112004
22.328350	0.1	1.093675
22.330017	0.1	1.079482
22.331683	0.1	1.070360
22.333350	0.1	1.065657
22.335017	0.1	1.064143
22.336683	0.1	1.064143
22.338350	0.1	1.063794
22.340017	0.1	1.062197
22.341683	0.1	1.060115
22.343350	0.1	1.059272
22.345017	0.1	1.061144
22.346683	0.1	1.066425
22.348350	0.1	1.074802
22.350017	0.1	1.084730
22.351683	0.1	1.095184
22.353350	0.1	1.107608
22.355017	0.1	1.123738
22.356683	0.1	1.142370
22.358350	0.1	1.160409
22.360017	0.1	1.176158
22.361683	0.1	1.190486
22.363350	0.1	1.205383
22.365017	0.1	1.221853
22.366683	0.1	1.239576
22.368350	0.1	1.258645
22.370017	0.1	1.280080
22.371683	0.1	1.303917
22.373350	0.1	1.328117
22.375017	0.1	1.350897
22.376683	0.1	1.373179
22.378350	0.1	1.397044
22.380017	0.1	1.423424
22.381683	0.1	1.452398
22.383350	0.1	1.484002
22.385017	0.1	1.518279
22.386683	0.1	1.554950
22.388350	0.1	1.592822
22.390017	0.1	1.630085
22.391683	0.1	1.665913
22.393350	0.1	1.701671
22.395017	0.1	1.740321
22.396683	0.1	1.783902
22.398350	0.1	1.831502
22.400017	0.1	1.880624
22.401683	0.1	1.929891
22.403350	0.1	1.979726
22.405017	0.1	2.031303
22.406683	0.1	2.085455
22.408350	0.1	2.142778
22.410017	0.1	2.204292
22.411683	0.1	2.271696
22.413350	0.1	2.346411
22.415017	0.1	2.427925
22.416683	0.1	2.513751
22.418350	0.1	2.601538
22.420017	0.1	2.691033
22.421683	0.1	2.784026
22.423350	0.1	2.882471
22.425017	0.1	2.987012
22.426683	0.1	3.097164
22.428350	0.1	3.212867
22.430017	0.1	3.335015
22.431683	0.1	3.463863
22.433350	0.1	3.598309
22.435017	0.1	3.737309
22.436683	0.1	3.881240
22.438350	0.1	4.032184
22.440017	0.1	4.192744
22.441683	0.1	4.363707
22.443350	0.1	4.543369
22.445017	0.1	4.729717
22.446683	0.1	4.922650
22.448350	0.1	5.123806
22.450017	0.1	5.335095
22.451683	0.1	5.557016
22.453350	0.1	5.787988
22.455017	0.1	6.026193
22.456683	0.1	6.271610
22.458350	0.1	6.524948
22.460017	0.1	6.786422
22.461683	0.1	7.057539
22.463350	0.1	7.341076
22.465017	0.1	7.638191
22.466683	0.1	7.948098
22.468350	0.1	8.269697
22.470017	0.1	8.602492
22.471683	0.1	8.946988
22.473350	0.1	9.304546
22.475017	0.1	9.676367
22.476683	0.1	10.062214
22.478350	0.1	10.460350
22.480017	0.1	10.869503
22.481683	0.1	11.290829
22.483350	0.1	11.727572
22.485017	0.1	12.182971
22.486683	0.1	12.658187
22.488350	0.1	13.152692
22.490017	0.1	13.666456
22.491683	0.1	14.200644
22.493350	0.1	14.757020
22.495017	0.1	15.337490
22.496683	0.1	15.943185
22.498350	0.1	16.574012
22.500017	0.1	17.229561
22.501683	0.1	17.910320
22.503350	0.1	18.617860
22.505017	0.1	19.354764
22.506683	0.1	20.124228
22.508350	0.1	20.928103
22.510017	0.1	21.765726
22.511683	0.1	22.636135
22.513350	0.1	23.540668
22.515017	0.1	24.482496
22.516683	0.1	25.464231
22.518350	0.1	26.486707
22.520017	0.1	27.549057
22.521683	0.1	28.649033
22.523350	0.1	29.784157
22.525017	0.1	30.952953
22.526683	0.1	32.154266
22.528350	0.1	33.386662
22.530017	0.1	34.649377
22.531683	0.1	35.941787
22.533350	0.1	37.261061
22.535017	0.1	38.601626
22.536683	0.1	39.956970
22.538350	0.1	41.321688
22.540017	0.1	42.692316
22.541683	0.1	44.065947
22.543350	0.1	45.437380
22.545017	0.1	46.798331
22.546683	0.1	48.140218
22.548350	0.1	49.456451
22.550017	0.1	50.741038
22.551683	0.1	51.986277
22.553350	0.1	53.183069
22.555017	0.1	54.322914
22.556683	0.1	55.398983
22.558350	0.1	56.405556
22.560017	0.1	57.336795
22.561683	0.1	58.186576
22.563350	0.1	58.949171
22.565017	0.1	59.619141
22.566683	0.1	60.191206
22.568350	0.1	60.661146
22.570017	0.1	61.026374
22.571683	0.1	61.284779
22.573350	0.1	61.433241
22.575017	0.1	61.468589
22.576683	0.1	61.390116
22.578350	0.1	61.200424
22.580017	0.1	60.903761
22.581683	0.1	60.503138
22.583350	0.1	59.998874
22.585017	0.1	59.390329
22.586683	0.1	58.678547
22.588350	0.1	57.866746
22.590017	0.1	56.959740
22.591683	0.1	55.963858
22.593350	0.1	54.886770
22.595017	0.1	53.736693
22.596683	0.1	52.521066
22.598350	0.1	51.245657
22.600017	0.1	49.915430
22.601683	0.1	48.536155
22.603350	0.1	47.114939
22.605017	0.1	45.659794
22.606683	0.1	44.178409
22.608350	0.1	42.677014
22.610017	0.1	41.161128
22.611683	0.1	39.636926
22.613350	0.1	38.111047
22.615017	0.1	36.589969
22.616683	0.1	35.079778
22.618350	0.1	33.584978
22.620017	0.1	32.108482
22.621683	0.1	30.653924
22.623350	0.1	29.226388
22.625017	0.1	27.830754
22.626683	0.1	26.470991
22.628350	0.1	25.149942
22.630017	0.1	23.868615
22.631683	0.1	22.627204
22.633350	0.1	21.427413
22.635017	0.1	20.272750
22.636683	0.1	19.166027
22.638350	0.1	18.107374
22.640017	0.1	17.095143
22.641683	0.1	16.128351
22.643350	0.1	15.207762
22.645017	0.1	14.334777
22.646683	0.1	13.509830
22.648350	0.1	12.732376
22.650017	0.1	12.001572
22.651683	0.1	11.315639
22.653350	0.1	10.671546
22.655017	0.1	10.066628
22.656683	0.1	9.500510
22.658350	0.1	8.974778
22.660017	0.1	8.490691
22.661683	0.1	8.047260
22.663350	0.1	7.641646
22.665017	0.1	7.270956
22.666683	0.1	6.932858
22.668350	0.1	6.624609
22.670017	0.1	6.343448
22.671683	0.1	6.088093
22.673350	0.1	5.858447
22.675017	0.1	5.654353
22.676683	0.1	5.475199
22.678350	0.1	5.319831
22.680017	0.1	5.186177
22.681683	0.1	5.071368
22.683350	0.1	4.973272
22.685017	0.1	4.891679
22.686683	0.1	4.827045
22.688350	0.1	4.779031
22.690017	0.1	4.746499
22.691683	0.1	4.727999
22.693350	0.1	4.722695
22.695017	0.1	4.731007
22.696683	0.1	4.753084
22.698350	0.1	4.787627
22.700017	0.1	4.832605
22.701683	0.1	4.885988
22.703350	0.1	4.946059
22.705017	0.1	5.011540
22.706683	0.1	5.081454
22.708350	0.1	5.155131
22.710017	0.1	5.232636
22.711683	0.1	5.315128
22.713350	0.1	5.403757
22.715017	0.1	5.497979
22.716683	0.1	5.595828
22.718350	0.1	5.695578
22.720017	0.1	5.796561
22.721683	0.1	5.898629
22.723350	0.1	6.001517
22.725017	0.1	6.104172
22.726683	0.1	6.204201
22.728350	0.1	6.298735
22.730017	0.1	6.385739
22.731683	0.1	6.464170
22.733350	0.1	6.534080
22.735017	0.1	6.597089
22.736683	0.1	6.655795
22.738350	0.1	6.711925
22.740017	0.1	6.764787
22.741683	0.1	6.811223
22.743350	0.1	6.847610
22.745017	0.1	6.872043
22.746683	0.1	6.884844
22.748350	0.1	6.887438
22.750017	0.1	6.880271
22.751683	0.1	6.862325
22.753350	0.1	6.832699
22.755017	0.1	6.791758
22.756683	0.1	6.740880
22.758350	0.1	6.681513
22.760017	0.1	6.614192
22.761683	0.1	6.538150
22.763350	0.1	6.451895
22.765017	0.1	6.354228
22.766683	0.1	6.245193
22.768350	0.1	6.126384
22.770017	0.1	6.000372
22.771683	0.1	5.869563
22.773350	0.1	5.735420
22.775017	0.1	5.598278
22.776683	0.1	5.457154
22.778350	0.1	5.310569
22.780017	0.1	5.158554
22.781683	0.1	5.003009
22.783350	0.1	4.845504
22.785017	0.1	4.685880
22.786683	0.1	4.523462
22.788350	0.1	4.358897
22.790017	0.1	4.194812
22.791683	0.1	4.034401
22.793350	0.1	3.878926
22.795017	0.1	3.727227
22.796683	0.1	3.577610
22.798350	0.1	3.429786
22.800017	0.1	3.285026
22.801683	0.1	3.144755
22.803350	0.1	3.009266
22.805017	0.1	2.877326
22.806683	0.1	2.747336
22.808350	0.1	2.619522
22.810017	0.1	2.495879
22.811683	0.1	2.378286
22.813350	0.1	2.268418
22.815017	0.1	2.167835
22.816683	0.1	2.075923
22.818350	0.1	1.989333
22.820017	0.1	1.904964
22.821683	0.1	1.822533
22.823350	0.1	1.743482
22.825017	0.1	1.668632
22.826683	0.1	1.597591
22.828350	0.1	1.529520
22.830017	0.1	1.464151
22.831683	0.1	1.401938
22.833350	0.1	1.343465
22.835017	0.1	1.289672
22.836683	0.1	1.241616
22.838350	0.1	1.199087
22.840017	0.1	1.160544
22.841683	0.1	1.124046
22.843350	0.1	1.088115
22.845017	0.1	1.052772
22.846683	0.1	1.019253
22.848350	0.1	0.988417
22.850017	0.1	0.960492
22.851683	0.1	0.935830
22.853350	0.1	0.914796
22.855017	0.1	0.897208
22.856683	0.1	0.881804
22.858350	0.1	0.866521
22.860017	0.1	0.850009
22.861683	0.1	0.832747
22.863350	0.1	0.816793
22.865017	0.1	0.804449
22.866683	0.1	0.796346
22.868350	0.1	0.790395
22.870017	0.1	0.783224
22.871683	0.1	0.773482
22.873350	0.1	0.763484
22.875017	0.1	0.756639
22.876683	0.1	0.753971
22.878350	0.1	0.754097
22.880017	0.1	0.755694
22.881683	0.1	0.758423
22.883350	0.1	0.761538
22.885017	0.1	0.763657
22.886683	0.1	0.764206
22.888350	0.1	0.764159
22.890017	0.1	0.764816
22.891683	0.1	0.766222
22.893350	0.1	0.766600
22.895017	0.1	0.763894
22.896683	0.1	0.758208
22.898350	0.1	0.751913
22.900017	0.1	0.747540
22.901683	0.1	0.746241
22.903350	0.1	0.747866
22.905017	0.1	0.751750
22.906683	0.1	0.757482
22.908350	0.1	0.764709
22.910017	0.1	0.772490
22.911683	0.1	0.779685
22.913350	0.1	0.785589
22.915017	0.1	0.790395
22.916683	0.1	0.795601
22.918350	0.1	0.803187
22.920017	0.1	0.813291
22.921683	0.1	0.823503
22.923350	0.1	0.831494
22.925017	0.1	0.837543
22.926683	0.1	0.843587
22.928350	0.1	0.850712
22.930017	0.1	0.858177
22.931683	0.1	0.865012
22.933350	0.1	0.871741
22.935017	0.1	0.879439
22.936683	0.1	0.888472
22.938350	0.1	0.898698
22.940017	0.1	0.909609
22.941683	0.1	0.920352
22.943350	0.1	0.930447
22.945017	0.1	0.940887
22.946683	0.1	0.953819
22.948350	0.1	0.969809
22.950017	0.1	0.986499
22.951683	0.1	1.001027
22.953350	0.1	1.013288
22.955017	0.1	1.026131
22.956683	0.1	1.042476
22.958350	0.1	1.062965
22.960017	0.1	1.086332
22.961683	0.1	1.110984
22.963350	0.1	1.136130
22.965017	0.1	1.161573
22.966683	0.1	1.186561
22.968350	0.1	1.209741
22.970017	0.1	1.230822
22.971683	0.1	1.251400
22.973350	0.1	1.273490
22.975017	0.1	1.297952
22.976683	0.1	1.324378
22.978350	0.1	1.352155
22.980017	0.1	1.381077
22.981683	0.1	1.410819
22.983350	0.1	1.440956
22.985017	0.1	1.471858
22.986683	0.1	1.504635
22.988350	0.1	1.539881
22.990017	0.1	1.577027
22.991683	0.1	1.615323
22.993350	0.1	1.654732
22.995017	0.1	1.695333
22.996683	0.1	1.736730
22.998350	0.1	1.779222
23.000017	0.1	1.824512
23.001683	0.1	1.874268
23.003350	0.1	1.929249
23.005017	0.1	1.989119
23.006683	0.1	2.051950
23.008350	0.1	2.115183
23.010017	0.1	2.176915
23.011683	0.1	2.235821
23.013350	0.1	2.291379
23.015017	0.1	2.344418
23.016683	0.1	2.396670
23.018350	0.1	2.449579
23.020017	0.1	2.503600
23.021683	0.1	2.558543
23.023350	0.1	2.614064
23.025017	0.1	2.669701
23.026683	0.1	2.725036
23.028350	0.1	2.780096
23.030017	0.1	2.835323
23.031683	0.1	2.891342
23.033350	0.1	2.948074
23.035017	0.1	3.003608
23.036683	0.1	3.054822
23.038350	0.1	3.099218
23.040017	0.1	3.136597
23.041683	0.1	3.169063
23.043350	0.1	3.198455
23.045017	0.1	3.224299
23.046683	0.1	3.244821
23.048350	0.1	3.259187
23.050017	0.1	3.268700
23.051683	0.1	3.276146
23.053350	0.1	3.283438
23.055017	0.1	3.289753
23.056683	0.1	3.292537
23.058350	0.1	3.289888
23.060017	0.1	3.280710
23.061683	0.1	3.263867
23.063350	0.1	3.238707
23.065017	0.1	3.205971
23.066683	0.1	3.167233
23.068350	0.1	3.124168
23.070017	0.1	3.078380
23.071683	0.1	3.030845
23.073350	0.1	2.981443
23.075017	0.1	2.928842
23.076683	0.1	2.870974
23.078350	0.1	2.806820
23.080017	0.1	2.737399
23.081683	0.1	2.665021
23.083350	0.1	2.592122
23.085017	0.1	2.520131
23.086683	0.1	2.448936
23.088350	0.1	2.377918
23.090017	0.1	2.307338
23.091683	0.1	2.237838
23.093350	0.1	2.169441
23.095017	0.1	2.101492
23.096683	0.1	2.032802
23.098350	0.1	1.962450
23.100017	0.1	1.891023
23.101683	0.1	1.820112
23.103350	0.1	1.750570
23.105017	0.1	1.682481
23.106683	0.1	1.616138
23.108350	0.1	1.552268
23.110017	0.1	1.492016
23.111683	0.1	1.436579
23.113350	0.1	1.386292
23.115017	0.1	1.339987
23.116683	0.1	1.295223
23.118350	0.1	1.249984
23.120017	0.1	1.204349
23.121683	0.1	1.160149
23.123350	0.1	1.119217
23.125017	0.1	1.082472
23.126683	0.1	1.050159
23.128350	0.1	1.021978
23.130017	0.1	0.996664
23.131683	0.1	0.972906
23.133350	0.1	0.950838
23.135017	0.1	0.931495
23.136683	0.1	0.914866
23.138350	0.1	0.899551
23.140017	0.1	0.884179
23.141683	0.1	0.868910
23.143350	0.1	0.855336
23.145017	0.1	0.844505
23.146683	0.1	0.835438
23.148350	0.1	0.826181
23.150017	0.1	0.815829
23.151683	0.1	0.804593
23.153350	0.1	0.792411
23.155017	0.1	0.779107
23.156683	0.1	0.766069
23.158350	0.1	0.756341
23.160017	0.1	0.752090
23.161683	0.1	0.752634
23.163350	0.1	0.755158
23.165017	0.1	0.756686
23.166683	0.1	0.755675
23.168350	0.1	0.752746
23.170017	0.1	0.749775
23.171683	0.1	0.748285
23.173350	0.1	0.748481
23.175017	0.1	0.749435
23.176683	0.1	0.750059
23.178350	0.1	0.750120
23.180017	0.1	0.750478
23.181683	0.1	0.752010
23.183350	0.1	0.754152
23.185017	0.1	0.754963
23.186683	0.1	0.752583
23.188350	0.1	0.746748
23.190017	0.1	0.739167
23.191683	0.1	0.732108
23.193350	0.1	0.727144
23.195017	0.1	0.725170
23.196683	0.1	0.725547
23.198350	0.1	0.725831
23.200017	0.1	0.723959
23.201683	0.1	0.719442
23.203350	0.1	0.712024
23.205017	0.1	0.701454
23.206683	0.1	0.688834
23.208350	0.1	0.676685
23.210017	0.1	0.667367
23.211683	0.1	0.661695
23.213350	0.1	0.658799
23.215017	0.1	0.656629
23.216683	0.1	0.653169
23.218350	0.1	0.647963
23.220017	0.1	0.642007
23.221683	0.1	0.636266
23.223350	0.1	0.631013
23.225017	0.1	0.625951
23.226683	0.1	0.620340
23.228350	0.1	0.613551
23.230017	0.1	0.605723
23.231683	0.1	0.597476
23.233350	0.1	0.589583
23.235017	0.1	0.583045
23.236683	0.1	0.578482
23.238350	0.1	0.575320
23.240017	0.1	0.572139
23.241683	0.1	0.567813
23.243350	0.1	0.562123
23.245017	0.1	0.555846
23.246683	0.1	0.550435
23.248350	0.1	0.546793
23.250017	0.1	0.544516
23.251683	0.1	0.542812
23.253350	0.1	0.541741
23.255017	0.1	0.541597
23.256683	0.1	0.541783
23.258350	0.1	0.541667
23.260017	0.1	0.541448
23.261683	0.1	0.541005
23.263350	0.1	0.539678
23.265017	0.1	0.537825
23.266683	0.1	0.536968
23.268350	0.1	0.538235
23.270017	0.1	0.541355
23.271683	0.1	0.544633
23.273350	0.1	0.546435
23.275017	0.1	0.546253
23.276683	0.1	0.544027
23.278350	0.1	0.540302
23.280017	0.1	0.537205
23.281683	0.1	0.537504
23.283350	0.1	0.542114
23.285017	0.1	0.549103
23.286683	0.1	0.555683
23.288350	0.1	0.560405
23.290017	0.1	0.563511
23.291683	0.1	0.566491
23.293350	0.1	0.570952
23.295017	0.1	0.577010
23.296683	0.1	0.583478
23.298350	0.1	0.589602
23.300017	0.1	0.595693
23.301683	0.1	0.601998
23.303350	0.1	0.607464
23.305017	0.1	0.610035
23.306683	0.1	0.608554
23.308350	0.1	0.604349
23.310017	0.1	0.601024
23.311683	0.1	0.602226
23.313350	0.1	0.608950
23.315017	0.1	0.618794
23.316683	0.1	0.628009
23.318350	0.1	0.634012
23.320017	0.1	0.636233
23.321683	0.1	0.635805
23.323350	0.1	0.634668
23.325017	0.1	0.634277
23.326683	0.1	0.635171
23.328350	0.1	0.637285
23.330017	0.1	0.639926
23.331683	0.1	0.642180
23.333350	0.1	0.643730
23.335017	0.1	0.644438
23.336683	0.1	0.643586
23.338350	0.1	0.640815
23.340017	0.1	0.637178
23.341683	0.1	0.634207
23.343350	0.1	0.632787
23.345017	0.1	0.632796
23.346683	0.1	0.632899
23.348350	0.1	0.631283
23.350017	0.1	0.627362
23.351683	0.1	0.622189
23.353350	0.1	0.617234
23.355017	0.1	0.613285
23.356683	0.1	0.610547
23.358350	0.1	0.608591
23.360017	0.1	0.606114
23.361683	0.1	0.601718
23.363350	0.1	0.595306
23.365017	0.1	0.588158
23.366683	0.1	0.581830
23.368350	0.1	0.577322
23.370017	0.1	0.575008
23.371683	0.1	0.574803
23.373350	0.1	0.576191
23.375017	0.1	0.578319
23.376683	0.1	0.580219
23.378350	0.1	0.580838
23.380017	0.1	0.579502
23.381683	0.1	0.576572
23.383350	0.1	0.573336
23.385017	0.1	0.571362
23.386683	0.1	0.571785
23.388350	0.1	0.573792
23.390017	0.1	0.574649
23.391683	0.1	0.572745
23.393350	0.1	0.569276
23.395017	0.1	0.566328
23.396683	0.1	0.565089
23.398350	0.1	0.565755
23.400017	0.1	0.567432
23.401683	0.1	0.568689
23.403350	0.1	0.568945
23.405017	0.1	0.568726
23.406683	0.1	0.568819
23.408350	0.1	0.569611
23.410017	0.1	0.570575
23.411683	0.1	0.571185
23.413350	0.1	0.572270
23.415017	0.1	0.574682
23.416683	0.1	0.577625
23.418350	0.1	0.579786
23.420017	0.1	0.580931
23.421683	0.1	0.581755
23.423350	0.1	0.583041
23.425017	0.1	0.585043
23.426683	0.1	0.587255
23.428350	0.1	0.589173
23.430017	0.1	0.591022
23.431683	0.1	0.593057
23.433350	0.1	0.594594
23.435017	0.1	0.594333
23.436683	0.1	0.591883
23.438350	0.1	0.588484
23.440017	0.1	0.585578
23.441683	0.1	0.583278
23.443350	0.1	0.581034
23.445017	0.1	0.578901
23.446683	0.1	0.577439
23.448350	0.1	0.577625
23.450017	0.1	0.580200
23.451683	0.1	0.583990
23.453350	0.1	0.586468
23.455017	0.1	0.585942
23.456683	0.1	0.582174
23.458350	0.1	0.575734
23.460017	0.1	0.567981
23.461683	0.1	0.561313
23.463350	0.1	0.557899
23.465017	0.1	0.557904
23.466683	0.1	0.559264
23.468350	0.1	0.559292
23.470017	0.1	0.556619
23.471683	0.1	0.552116
23.473350	0.1	0.547832
23.475017	0.1	0.545308
23.476683	0.1	0.544898
23.478350	0.1	0.545839
23.480017	0.1	0.547012
23.481683	0.1	0.548679
23.483350	0.1	0.552223
23.485017	0.1	0.557872
23.486683	0.1	0.564046
23.488350	0.1	0.569047
23.490017	0.1	0.572670
23.491683	0.1	0.575944
23.493350	0.1	0.580139
23.495017	0.1	0.585862
23.496683	0.1	0.592130
23.498350	0.1	0.597225
23.500017	0.1	0.600661
23.501683	0.1	0.603329
23.503350	0.1	0.606375
23.505017	0.1	0.610258
23.506683	0.1	0.614277
23.508350	0.1	0.617644
23.510017	0.1	0.620545
23.511683	0.1	0.623935
23.513350	0.1	0.629136
23.515017	0.1	0.637136
23.516683	0.1	0.647749
23.518350	0.1	0.659605
23.520017	0.1	0.670990
23.521683	0.1	0.681351
23.523350	0.1	0.692401
23.525017	0.1	0.707195
23.526683	0.1	0.727172
23.528350	0.1	0.750134
23.530017	0.1	0.771866
23.531683	0.1	0.789766
23.533350	0.1	0.804891
23.535017	0.1	0.820733
23.536683	0.1	0.840286
23.538350	0.1	0.863941
23.540017	0.1	0.889287
23.541683	0.1	0.913357
23.543350	0.1	0.935728
23.545017	0.1	0.958606
23.546683	0.1	0.984091
23.548350	0.1	1.012557
23.550017	0.1	1.043440
23.551683	0.1	1.076409
23.553350	0.1	1.111813
23.555017	0.1	1.150416
23.556683	0.1	1.192424
23.558350	0.1	1.236745
23.560017	0.1	1.281495
23.561683	0.1	1.325361
23.563350	0.1	1.368755
23.565017	0.1	1.413580
23.566683	0.1	1.462209
23.568350	0.1	1.516365
23.570017	0.1	1.575747
23.571683	0.1	1.638317
23.573350	0.1	1.702365
23.575017	0.1	1.767739
23.576683	0.1	1.835832
23.578350	0.1	1.908848
23.580017	0.1	1.988406
23.581683	0.1	2.074712
23.583350	0.1	2.166857
23.585017	0.1	2.263561
23.586683	0.1	2.363613
23.588350	0.1	2.466580
23.590017	0.1	2.573784
23.591683	0.1	2.687224
23.593350	0.1	2.807276
23.595017	0.1	2.932623
23.596683	0.1	3.062226
23.598350	0.1	3.196895
23.600017	0.1	3.338191
23.601683	0.1	3.485670
23.603350	0.1	3.637136
23.605017	0.1	3.791368
23.606683	0.1	3.948957
23.608350	0.1	4.111552
23.610017	0.1	4.281048
23.611683	0.1	4.458218
23.613350	0.1	4.642583
23.615017	0.1	4.834090
23.616683	0.1	5.033710
23.618350	0.1	5.242014
23.620017	0.1	5.458780
23.621683	0.1	5.684146
23.623350	0.1	5.917996
23.625017	0.1	6.158799
23.626683	0.1	6.405432
23.628350	0.1	6.659222
23.630017	0.1	6.922777
23.631683	0.1	7.197484
23.633350	0.1	7.482604
23.635017	0.1	7.776665
23.636683	0.1	8.079377
23.638350	0.1	8.391724
23.640017	0.1	8.714870
23.641683	0.1	9.049033
23.643350	0.1	9.392709
23.645017	0.1	9.743897
23.646683	0.1	10.102857
23.648350	0.1	10.472853
23.650017	0.1	10.857829
23.651683	0.1	11.259639
23.653350	0.1	11.677495
23.655017	0.1	12.109359
23.656683	0.1	12.553381
23.658350	0.1	13.008956
23.660017	0.1	13.477621
23.661683	0.1	13.962532
23.663350	0.1	14.466564
23.665017	0.1	14.991402
23.666683	0.1	15.538451
23.668350	0.1	16.108989
23.670017	0.1	16.703373
23.671683	0.1	17.321268
23.673350	0.1	17.962549
23.675017	0.1	18.627383
23.676683	0.1	19.315700
23.678350	0.1	20.027789
23.680017	0.1	20.765592
23.681683	0.1	21.532085
23.683350	0.1	22.328720
23.685017	0.1	23.154179
23.686683	0.1	24.006586
23.688350	0.1	24.886001
23.690017	0.1	25.793286
23.691683	0.1	26.728059
23.693350	0.1	27.688914
23.695017	0.1	28.673820
23.696683	0.1	29.679732
23.698350	0.1	30.703493
23.700017	0.1	31.742835
23.701683	0.1	32.795309
23.703350	0.1	33.856588
23.705017	0.1	34.920760
23.706683	0.1	35.982514
23.708350	0.1	37.038708
23.710017	0.1	38.087019
23.711683	0.1	39.123679
23.713350	0.1	40.143346
23.715017	0.1	41.140337
23.716683	0.1	42.108246
23.718350	0.1	43.039336
23.720017	0.1	43.926272
23.721683	0.1	44.764299
23.723350	0.1	45.550554
23.725017	0.1	46.281666
23.726683	0.1	46.952758
23.728350	0.1	47.558253
23.730017	0.1	48.092324
23.731683	0.1	48.549278
23.733350	0.1	48.925080
23.735017	0.1	49.217618
23.736683	0.1	49.424875
23.738350	0.1	49.544522
23.740017	0.1	49.575144
23.741683	0.1	49.516177
23.743350	0.1	49.367063
23.745017	0.1	49.128095
23.746683	0.1	48.801717
23.748350	0.1	48.391554
23.750017	0.1	47.900165
23.751683	0.1	47.328835
23.753350	0.1	46.679461
23.755017	0.1	45.955149
23.756683	0.1	45.159748
23.758350	0.1	44.298079
23.760017	0.1	43.375557
23.761683	0.1	42.397394
23.763350	0.1	41.368464
23.765017	0.1	40.293075
23.766683	0.1	39.175283
23.768350	0.1	38.020657
23.770017	0.1	36.836695
23.771683	0.1	35.630716
23.773350	0.1	34.408416
23.775017	0.1	33.174763
23.776683	0.1	31.935307
23.778350	0.1	30.695847
23.780017	0.1	29.461198
23.781683	0.1	28.234604
23.783350	0.1	27.017677
23.785017	0.1	25.811372
23.786683	0.1	24.618567
23.788350	0.1	23.445101
23.790017	0.1	22.297325
23.791683	0.1	21.179635
23.793350	0.1	20.093997
23.795017	0.1	19.040732
23.796683	0.1	18.019928
23.798350	0.1	17.032302
23.800017	0.1	16.079303
23.801683	0.1	15.163221
23.803350	0.1	14.286372
23.805017	0.1	13.449248
23.806683	0.1	12.650276
23.808350	0.1	11.887597
23.810017	0.1	11.160332
23.811683	0.1	10.468643
23.813350	0.1	9.813234
23.815017	0.1	9.194575
23.816683	0.1	8.612317
23.818350	0.1	8.065300
23.820017	0.1	7.552039
23.821683	0.1	7.071127
23.823350	0.1	6.620600
23.825017	0.1	6.197742
23.826683	0.1	5.800668
23.828350	0.1	5.429257
23.830017	0.1	5.083992
23.831683	0.1	4.764595
23.833350	0.1	4.469412
23.835017	0.1	4.195571
23.836683	0.1	3.940174
23.838350	0.1	3.701490
23.840017	0.1	3.478918
23.841683	0.1	3.272402
23.843350	0.1	3.081546
23.845017	0.1	2.905088
23.846683	0.1	2.741776
23.848350	0.1	2.591694
23.850017	0.1	2.455893
23.851683	0.1	2.334379
23.853350	0.1	2.224972
23.855017	0.1	2.124473
23.856683	0.1	2.030684
23.858350	0.1	1.943023
23.860017	0.1	1.861374
23.861683	0.1	1.785406
23.863350	0.1	1.714695
23.865017	0.1	1.648571
23.866683	0.1	1.586676
23.868350	0.1	1.529744
23.870017	0.1	1.478926
23.871683	0.1	1.434656
23.873350	0.1	1.395880
23.875017	0.1	1.360117
23.876683	0.1	1.325514
23.878350	0.1	1.292448
23.880017	0.1	1.262110
23.881683	0.1	1.234249
23.883350	0.1	1.207269
23.885017	0.1	1.180302
23.886683	0.1	1.154398
23.888350	0.1	1.131310
23.890017	0.1	1.111785
23.891683	0.1	1.095324
23.893350	0.1	1.080697
23.895017	0.1	1.066672
23.896683	0.1	1.052432
23.898350	0.1	1.037433
23.900017	0.1	1.021447
23.901683	0.1	1.004608
23.903350	0.1	0.987304
23.905017	0.1	0.970368
23.906683	0.1	0.954983
23.908350	0.1	0.942405
23.910017	0.1	0.933278
23.911683	0.1	0.926377
23.913350	0.1	0.918969
23.915017	0.1	0.909031
23.916683	0.1	0.896612
23.918350	0.1	0.883318
23.920017	0.1	0.870991
23.921683	0.1	0.860849
23.923350	0.1	0.853324
23.925017	0.1	0.848188
23.926683	0.1	0.844598
23.928350	0.1	0.840668
23.930017	0.1	0.833692
23.931683	0.1	0.822111
23.933350	0.1	0.806940
23.935017	0.1	0.790474
23.936683	0.1	0.774185
23.938350	0.1	0.758632
23.940017	0.1	0.744564
23.941683	0.1	0.733105
23.943350	0.1	0.724653
23.945017	0.1	0.718129
23.946683	0.1	0.711917
23.948350	0.1	0.705332
23.950017	0.1	0.698599
23.951683	0.1	0.691884
23.953350	0.1	0.684978
23.955017	0.1	0.677668
23.956683	0.1	0.669891
23.958350	0.1	0.661570
23.960017	0.1	0.652703
23.961683	0.1	0.643390
23.963350	0.1	0.634049
23.965017	0.1	0.625947
23.966683	0.1	0.620540
23.968350	0.1	0.617886
23.970017	0.1	0.616359
23.971683	0.1	0.613891
23.973350	0.1	0.609444
23.975017	0.1	0.603683
23.976683	0.1	0.597909
23.978350	0.1	0.592764
23.980017	0.1	0.587697
23.981683	0.1	0.581141
23.983350	0.1	0.572149
23.985017	0.1	0.561853
23.986683	0.1	0.552651
23.988350	0.1	0.546505
23.990017	0.1	0.543497
23.991683	0.1	0.541676
23.993350	0.1	0.539357
23.995017	0.1	0.537373
23.996683	0.1	0.537690
23.998350	0.1	0.540693
24.000017	0.1	0.544894
24.001683	0.1	0.548414
24.003350	0.1	0.550165
24.005017	0.1	0.550346
24.006683	0.1	0.550314
24.008350	0.1	0.551208
24.010017	0.1	0.552549
24.011683	0.1	0.552726
24.013350	0.1	0.550416
24.015017	0.1	0.545252
24.016683	0.1	0.538449
24.018350	0.1	0.532912
24.020017	0.1	0.531357
24.021683	0.1	0.533895
24.023350	0.1	0.538290
24.025017	0.1	0.542398
24.026683	0.1	0.544894
24.028350	0.1	0.544772
24.030017	0.1	0.542323
24.031683	0.1	0.539930
24.033350	0.1	0.539976
24.035017	0.1	0.542710
24.036683	0.1	0.547082
24.038350	0.1	0.552717
24.040017	0.1	0.559818
24.041683	0.1	0.567790
24.043350	0.1	0.574840
24.045017	0.1	0.578929
24.046683	0.1	0.579311
24.048350	0.1	0.577909
24.050017	0.1	0.578566
24.051683	0.1	0.583869
24.053350	0.1	0.593388
24.055017	0.1	0.605034
24.056683	0.1	0.616936
24.058350	0.1	0.628210
24.060017	0.1	0.638901
24.061683	0.1	0.648778
24.063350	0.1	0.656759
24.065017	0.1	0.662375
24.066683	0.1	0.667046
24.068350	0.1	0.673174
24.070017	0.1	0.682403
24.071683	0.1	0.694720
24.073350	0.1	0.708275
24.075017	0.1	0.720285
24.076683	0.1	0.729142
24.078350	0.1	0.735600
24.080017	0.1	0.741845
24.081683	0.1	0.750022
24.083350	0.1	0.760695
24.085017	0.1	0.772164
24.086683	0.1	0.782823
24.088350	0.1	0.793538
24.090017	0.1	0.806409
24.091683	0.1	0.822539
24.093350	0.1	0.841194
24.095017	0.1	0.859969
24.096683	0.1	0.876300
24.098350	0.1	0.889176
24.100017	0.1	0.899122
24.101683	0.1	0.907066
24.103350	0.1	0.913860
24.105017	0.1	0.920226
24.106683	0.1	0.926731
24.108350	0.1	0.933651
24.110017	0.1	0.940650
24.111683	0.1	0.947071
24.113350	0.1	0.952645
24.115017	0.1	0.957623
24.116683	0.1	0.962797
24.118350	0.1	0.968599
24.120017	0.1	0.973660
24.121683	0.1	0.976087
24.123350	0.1	0.976333
24.125017	0.1	0.976808
24.126683	0.1	0.978825
24.128350	0.1	0.981530
24.130017	0.1	0.983346
24.131683	0.1	0.983216
24.133350	0.1	0.980706
24.135017	0.1	0.976045
24.136683	0.1	0.970149
24.138350	0.1	0.964203
24.140017	0.1	0.959276
24.141683	0.1	0.956543
24.143350	0.1	0.957162
24.145017	0.1	0.960426
24.146683	0.1	0.963402
24.148350	0.1	0.964105
24.150017	0.1	0.963653
24.151683	0.1	0.964105
24.153350	0.1	0.965376
24.155017	0.1	0.965223
24.156683	0.1	0.961688
24.158350	0.1	0.955081
24.160017	0.1	0.947756
24.161683	0.1	0.942075
24.163350	0.1	0.938629
24.165017	0.1	0.936687
24.166683	0.1	0.935467
24.168350	0.1	0.934564
24.170017	0.1	0.934121
24.171683	0.1	0.935011
24.173350	0.1	0.938466
24.175017	0.1	0.944943
24.176683	0.1	0.953232
24.178350	0.1	0.960953
24.180017	0.1	0.966080
24.181683	0.1	0.968766
24.183350	0.1	0.971919
24.185017	0.1	0.978671
24.186683	0.1	0.988827
24.188350	0.1	0.999039
24.190017	0.1	1.006927
24.191683	0.1	1.013768
24.193350	0.1	1.022471
24.195017	0.1	1.034113
24.196683	0.1	1.047603
24.198350	0.1	1.061391
24.200017	0.1	1.074173
24.201683	0.1	1.085256
24.203350	0.1	1.095571
24.205017	0.1	1.107170
24.206683	0.1	1.121005
24.208350	0.1	1.136214
24.210017	0.1	1.151324
24.211683	0.1	1.165466
24.213350	0.1	1.178980
24.215017	0.1	1.193485
24.216683	0.1	1.210752
24.218350	0.1	1.230901
24.220017	0.1	1.252224
24.221683	0.1	1.272405
24.223350	0.1	1.289742
24.225017	0.1	1.304122
24.226683	0.1	1.316792
24.228350	0.1	1.328266
24.230017	0.1	1.337915
24.231683	0.1	1.346054
24.233350	0.1	1.354432
24.235017	0.1	1.364481
24.236683	0.1	1.376309
24.238350	0.1	1.389431
24.240017	0.1	1.403214
24.241683	0.1	1.415662
24.243350	0.1	1.423224
24.245017	0.1	1.424155
24.246683	0.1	1.421222
24.248350	0.1	1.419014
24.250017	0.1	1.418991
24.251683	0.1	1.418986
24.253350	0.1	1.416602
24.255017	0.1	1.411168
24.256683	0.1	1.403694
24.258350	0.1	1.396160
24.260017	0.1	1.389696
24.261683	0.1	1.382860
24.263350	0.1	1.372448
24.265017	0.1	1.356225
24.266683	0.1	1.334492
24.268350	0.1	1.309440
24.270017	0.1	1.283577
24.271683	0.1	1.258356
24.273350	0.1	1.233532
24.275017	0.1	1.207818
24.276683	0.1	1.179925
24.278350	0.1	1.149643
24.280017	0.1	1.118574
24.281683	0.1	1.089107
24.283350	0.1	1.062499
24.285017	0.1	1.038215
24.286683	0.1	1.014704
24.288350	0.1	0.990294
24.290017	0.1	0.963779
24.291683	0.1	0.935062
24.293350	0.1	0.905585
24.295017	0.1	0.877315
24.296683	0.1	0.850884
24.298350	0.1	0.825245
24.300017	0.1	0.799075
24.301683	0.1	0.772192
24.303350	0.1	0.745957
24.305017	0.1	0.721868
24.306683	0.1	0.699922
24.308350	0.1	0.679260
24.310017	0.1	0.659525
24.311683	0.1	0.640498
24.313350	0.1	0.621784
24.315017	0.1	0.603595
24.316683	0.1	0.586738
24.318350	0.1	0.571408
24.320017	0.1	0.557150
24.321683	0.1	0.543967
24.323350	0.1	0.532144
24.325017	0.1	0.520875
24.326683	0.1	0.508032
24.328350	0.1	0.492097
24.330017	0.1	0.474020
24.331683	0.1	0.456283
24.333350	0.1	0.440963
24.335017	0.1	0.429009
24.336683	0.1	0.419919
24.338350	0.1	0.411947
24.340017	0.1	0.403519
24.341683	0.1	0.394396
24.343350	0.1	0.385875
24.345017	0.1	0.380026
24.346683	0.1	0.377679
24.348350	0.1	0.376999
24.350017	0.1	0.374736
24.351683	0.1	0.369116
24.353350	0.1	0.361265
24.355017	0.1	0.353600
24.356683	0.1	0.347584
24.358350	0.1	0.343248
24.360017	0.1	0.339854
24.361683	0.1	0.336845
24.363350	0.1	0.334741
24.365017	0.1	0.334969
24.366683	0.1	0.338503
24.368350	0.1	0.344692
24.370017	0.1	0.351276
24.371683	0.1	0.355812
24.373350	0.1	0.357442
24.375017	0.1	0.357330
24.376683	0.1	0.357041
24.378350	0.1	0.356720
24.380017	0.1	0.355067
24.381683	0.1	0.351076
24.383350	0.1	0.345535
24.385017	0.1	0.340547
24.386683	0.1	0.338075
24.388350	0.1	0.339444
24.390017	0.1	0.344859
24.391683	0.1	0.352231
24.393350	0.1	0.358270
24.395017	0.1	0.361432
24.396683	0.1	0.362359
24.398350	0.1	0.362215
24.400017	0.1	0.361507
24.401683	0.1	0.359877
24.403350	0.1	0.356836
24.405017	0.1	0.352962
24.406683	0.1	0.349917
24.408350	0.1	0.348943
24.410017	0.1	0.350038
24.411683	0.1	0.352506
24.413350	0.1	0.355411
24.415017	0.1	0.357633
24.416683	0.1	0.358466
24.418350	0.1	0.358238
24.420017	0.1	0.358019
24.421683	0.1	0.359183
24.423350	0.1	0.363081
24.425017	0.1	0.369600
24.426683	0.1	0.376143
24.428350	0.1	0.379700
24.430017	0.1	0.379547
24.431683	0.1	0.377214
24.433350	0.1	0.374694
24.435017	0.1	0.373274
24.436683	0.1	0.373181
24.438350	0.1	0.373893
24.440017	0.1	0.374643
24.441683	0.1	0.374368
24.443350	0.1	0.372357
24.445017	0.1	0.369381
24.446683	0.1	0.367193
24.448350	0.1	0.367076
24.450017	0.1	0.369460
24.451683	0.1	0.374359
24.453350	0.1	0.381828
24.455017	0.1	0.391454
24.456683	0.1	0.401302
24.458350	0.1	0.408459
24.460017	0.1	0.410909
24.461683	0.1	0.408534
24.463350	0.1	0.402592
24.465017	0.1	0.395421
24.466683	0.1	0.390178
24.468350	0.1	0.389125
24.470017	0.1	0.392781
24.471683	0.1	0.400399
24.473350	0.1	0.409819
24.475017	0.1	0.417726
24.476683	0.1	0.421489
24.478350	0.1	0.420716
24.480017	0.1	0.417037
24.481683	0.1	0.413116
24.483350	0.1	0.411505
24.485017	0.1	0.413251
24.486683	0.1	0.417503
24.488350	0.1	0.422718
24.490017	0.1	0.427542
24.491683	0.1	0.430909
24.493350	0.1	0.432502
24.495017	0.1	0.432706
24.496683	0.1	0.431812
24.498350	0.1	0.430178
24.500017	0.1	0.429051
24.501683	0.1	0.429968
24.503350	0.1	0.433186
24.505017	0.1	0.437540
24.506683	0.1	0.441899
24.508350	0.1	0.445885
24.510017	0.1	0.449326
24.511683	0.1	0.452027
24.513350	0.1	0.454057
24.515017	0.1	0.455324
24.516683	0.1	0.454960
24.518350	0.1	0.452287
24.520017	0.1	0.448381
24.521683	0.1	0.445456
24.523350	0.1	0.444339
24.525017	0.1	0.443738
24.526683	0.1	0.442453
24.528350	0.1	0.441242
24.530017	0.1	0.441866
24.531683	0.1	0.444525
24.533350	0.1	0.447342
24.535017	0.1	0.448185
24.536683	0.1	0.446234
24.538350	0.1	0.442630
24.540017	0.1	0.439873
24.541683	0.1	0.439724
24.543350	0.1	0.441610
24.545017	0.1	0.443505
24.546683	0.1	0.444092
24.548350	0.1	0.443114
24.550017	0.1	0.440120
24.551683	0.1	0.434797
24.553350	0.1	0.428273
24.555017	0.1	0.422806
24.556683	0.1	0.420441
24.558350	0.1	0.421805
24.560017	0.1	0.425214
24.561683	0.1	0.427598
24.563350	0.1	0.426848
24.565017	0.1	0.423156
24.566683	0.1	0.418122
24.568350	0.1	0.413386
24.570017	0.1	0.410085
24.571683	0.1	0.408781
24.573350	0.1	0.409326
24.575017	0.1	0.410494
24.576683	0.1	0.410001
24.578350	0.1	0.406429
24.580017	0.1	0.401153
24.581683	0.1	0.397172
24.583350	0.1	0.396087
24.585017	0.1	0.396855
24.586683	0.1	0.397353
24.588350	0.1	0.396702
24.590017	0.1	0.395421
24.591683	0.1	0.393973
24.593350	0.1	0.392613
24.595017	0.1	0.391873
24.596683	0.1	0.391868
24.598350	0.1	0.391803
24.600017	0.1	0.390974
24.601683	0.1	0.389824
24.603350	0.1	0.389502
24.605017	0.1	0.390960
24.606683	0.1	0.394778
24.608350	0.1	0.400706
24.610017	0.1	0.406979
24.611683	0.1	0.410960
24.613350	0.1	0.411081
24.615017	0.1	0.408138
24.616683	0.1	0.404767
24.618350	0.1	0.403658
24.620017	0.1	0.405922
24.621683	0.1	0.409978
24.623350	0.1	0.412338
24.625017	0.1	0.410737
24.626683	0.1	0.405922
24.628350	0.1	0.400739
24.630017	0.1	0.398434
24.631683	0.1	0.400529
24.633350	0.1	0.405693
24.635017	0.1	0.411444
24.636683	0.1	0.416157
24.638350	0.1	0.419123
24.640017	0.1	0.420753
24.641683	0.1	0.423021
24.643350	0.1	0.427514
24.645017	0.1	0.432986
24.646683	0.1	0.436371
24.648350	0.1	0.436064
24.650017	0.1	0.433405
24.651683	0.1	0.431598
24.653350	0.1	0.433228
24.655017	0.1	0.438434
24.656683	0.1	0.445019
24.658350	0.1	0.450229
24.660017	0.1	0.452497
24.661683	0.1	0.452101
24.663350	0.1	0.450956
24.665017	0.1	0.451473
24.666683	0.1	0.454518
24.668350	0.1	0.458714
24.670017	0.1	0.462355
24.671683	0.1	0.465373
24.673350	0.1	0.468837
24.675017	0.1	0.473247
24.676683	0.1	0.477964
24.678350	0.1	0.482025
24.680017	0.1	0.484847
24.681683	0.1	0.486369
24.683350	0.1	0.486835
24.685017	0.1	0.486528
24.686683	0.1	0.485731
24.688350	0.1	0.485084
24.690017	0.1	0.485871
24.691683	0.1	0.488670
24.693350	0.1	0.491948
24.695017	0.1	0.493429
24.696683	0.1	0.492451
24.698350	0.1	0.490542
24.700017	0.1	0.489838
24.701683	0.1	0.490779
24.703350	0.1	0.491808
24.705017	0.1	0.491343
24.706683	0.1	0.489126
24.708350	0.1	0.486206
24.710017	0.1	0.484316
24.711683	0.1	0.484157
24.713350	0.1	0.484032
24.715017	0.1	0.481568
24.716683	0.1	0.476516
24.718350	0.1	0.470593
24.720017	0.1	0.464781
24.721683	0.1	0.458546
24.723350	0.1	0.451896
24.725017	0.1	0.446453
24.726683	0.1	0.443747
24.728350	0.1	0.443431
24.730017	0.1	0.443649
24.731683	0.1	0.442867
24.733350	0.1	0.440842
24.735017	0.1	0.438192
24.736683	0.1	0.435328
24.738350	0.1	0.431882
24.740017	0.1	0.427440
24.741683	0.1	0.422159
24.743350	0.1	0.416497
24.745017	0.1	0.411626
24.746683	0.1	0.409503
24.748350	0.1	0.411058
24.750017	0.1	0.414830
24.751683	0.1	0.417414
24.753350	0.1	0.415449
24.755017	0.1	0.407994
24.756683	0.1	0.397349
24.758350	0.1	0.387481
24.760017	0.1	0.381027
24.761683	0.1	0.377377
24.763350	0.1	0.374485
24.765017	0.1	0.371709
24.766683	0.1	0.369577
24.768350	0.1	0.367831
24.770017	0.1	0.365260
24.771683	0.1	0.361218
24.773350	0.1	0.356529
24.775017	0.1	0.353069
24.776683	0.1	0.352282
24.778350	0.1	0.353404
24.780017	0.1	0.354270
24.781683	0.1	0.354298
24.783350	0.1	0.354424
24.785017	0.1	0.354676
24.786683	0.1	0.354289
24.788350	0.1	0.353539
24.790017	0.1	0.353432
24.791683	0.1	0.354000
24.793350	0.1	0.354289
24.795017	0.1	0.353628
24.796683	0.1	0.352049
24.798350	0.1	0.350187
24.800017	0.1	0.348873
24.801683	0.1	0.348100
24.803350	0.1	0.347062
24.805017	0.1	0.345660
24.806683	0.1	0.345074
24.808350	0.1	0.346247
24.810017	0.1	0.348734
24.811683	0.1	0.351397
24.813350	0.1	0.353446
24.815017	0.1	0.354974
24.816683	0.1	0.356748
24.818350	0.1	0.359118
24.820017	0.1	0.361823
24.821683	0.1	0.365153
24.823350	0.1	0.370005
24.825017	0.1	0.376520
24.826683	0.1	0.383263
24.828350	0.1	0.388040
24.830017	0.1	0.389833
24.831683	0.1	0.389563
24.833350	0.1	0.389009
24.835017	0.1	0.389954
24.836683	0.1	0.393549
24.838350	0.1	0.399849
24.840017	0.1	0.408068
24.841683	0.1	0.417205
24.843350	0.1	0.426769
24.845017	0.1	0.437014
24.846683	0.1	0.447980
24.848350	0.1	0.458523
24.850017	0.1	0.467268
24.851683	0.1	0.474514
24.853350	0.1	0.482178
24.855017	0.1	0.491505
24.856683	0.1	0.501848
24.858350	0.1	0.511911
24.860017	0.1	0.521238
24.861683	0.1	0.530425
24.863350	0.1	0.540563
24.865017	0.1	0.552349
24.866683	0.1	0.565448
24.868350	0.1	0.578719
24.870017	0.1	0.591013
24.871683	0.1	0.602044
24.873350	0.1	0.612577
24.875017	0.1	0.624107
24.876683	0.1	0.638328
24.878350	0.1	0.656215
24.880017	0.1	0.677546
24.881683	0.1	0.701263
24.883350	0.1	0.725826
24.885017	0.1	0.749687
24.886683	0.1	0.771615
24.888350	0.1	0.791093
24.890017	0.1	0.809217
24.891683	0.1	0.828300
24.893350	0.1	0.850181
24.895017	0.1	0.875462
24.896683	0.1	0.903541
24.898350	0.1	0.932757
24.900017	0.1	0.961674
24.901683	0.1	0.990550
24.903350	0.1	1.020962
24.905017	0.1	1.053787
24.906683	0.1	1.087668
24.908350	0.1	1.120316
24.910017	0.1	1.151050
24.911683	0.1	1.181085
24.913350	0.1	1.211958
24.915017	0.1	1.244494
24.916683	0.1	1.278897
24.918350	0.1	1.315195
24.920017	0.1	1.352862
24.921683	0.1	1.390348
24.923350	0.1	1.426204
24.925017	0.1	1.460230
24.926683	0.1	1.493134
24.928350	0.1	1.526140
24.930017	0.1	1.560589
24.931683	0.1	1.596413
24.933350	0.1	1.631537
24.935017	0.1	1.663840
24.936683	0.1	1.693028
24.938350	0.1	1.720367
24.940017	0.1	1.747007
24.941683	0.1	1.772903
24.943350	0.1	1.797411
24.945017	0.1	1.820065
24.946683	0.1	1.840466
24.948350	0.1	1.858077
24.950017	0.1	1.871912
24.951683	0.1	1.880536
24.953350	0.1	1.883963
24.955017	0.1	1.884801
24.956683	0.1	1.886375
24.958350	0.1	1.890007
24.960017	0.1	1.894110
24.961683	0.1	1.895414
24.963350	0.1	1.891316
24.965017	0.1	1.881723
24.966683	0.1	1.868983
24.968350	0.1	1.855856
24.970017	0.1	1.843707
24.971683	0.1	1.832112
24.973350	0.1	1.819027
24.975017	0.1	1.801974
24.976683	0.1	1.780130
24.978350	0.1	1.754668
24.980017	0.1	1.727287
24.981683	0.1	1.699105
24.983350	0.1	1.670402
24.985017	0.1	1.640902
24.986683	0.1	1.610089
24.988350	0.1	1.577148
24.990017	0.1	1.541809
24.991683	0.1	1.505269
24.993350	0.1	1.469436
24.995017	0.1	1.435219
24.996683	0.1	1.401985
24.998350	0.1	1.368616
25.000017	0.1	1.334590
25.001683	0.1	1.300047
25.003350	0.1	1.265272
25.005017	0.1	1.230096
25.006683	0.1	1.194179
25.008350	0.1	1.157187
25.010017	0.1	1.118598
25.011683	0.1	1.078588
25.013350	0.1	1.038467
25.015017	0.1	0.999826
25.016683	0.1	0.963835
25.018350	0.1	0.930461
25.020017	0.1	0.898601
25.021683	0.1	0.867364
25.023350	0.1	0.836737
25.025017	0.1	0.807988
25.026683	0.1	0.782697
25.028350	0.1	0.760485
25.030017	0.1	0.739326
25.031683	0.1	0.717985
25.033350	0.1	0.696708
25.035017	0.1	0.676038
25.036683	0.1	0.655972
25.038350	0.1	0.636252
25.040017	0.1	0.616945
25.041683	0.1	0.598393
25.043350	0.1	0.580559
25.045017	0.1	0.563012
25.046683	0.1	0.546253
25.048350	0.1	0.531804
25.050017	0.1	0.520120
25.051683	0.1	0.509783
25.053350	0.1	0.498588
25.055017	0.1	0.484656
25.056683	0.1	0.468129
25.058350	0.1	0.451999
25.060017	0.1	0.439961
25.061683	0.1	0.433349
25.063350	0.1	0.430755
25.065017	0.1	0.430071
25.066683	0.1	0.429824
25.068350	0.1	0.429028
25.070017	0.1	0.426783
25.071683	0.1	0.422285
25.073350	0.1	0.415365
25.075017	0.1	0.406853
25.076683	0.1	0.398010
25.078350	0.1	0.389693
25.080017	0.1	0.382690
25.081683	0.1	0.378485
25.083350	0.1	0.377968
25.085017	0.1	0.380129
25.086683	0.1	0.383067
25.088350	0.1	0.384944
25.090017	0.1	0.384166
25.091683	0.1	0.380138
25.093350	0.1	0.373605
25.095017	0.1	0.366187
25.096683	0.1	0.360031
25.098350	0.1	0.357032
25.100017	0.1	0.357418
25.101683	0.1	0.359653
25.103350	0.1	0.361893
25.105017	0.1	0.363304
25.106683	0.1	0.364291
25.108350	0.1	0.365628
25.110017	0.1	0.367388
25.111683	0.1	0.368422
25.113350	0.1	0.366885
25.115017	0.1	0.362215
25.116683	0.1	0.356208
25.118350	0.1	0.351891
25.120017	0.1	0.351379
25.121683	0.1	0.354294
25.123350	0.1	0.358312
25.125017	0.1	0.361400
25.126683	0.1	0.362904
25.128350	0.1	0.363262
25.130017	0.1	0.363328
25.131683	0.1	0.363928
25.133350	0.1	0.365325
25.135017	0.1	0.366773
25.136683	0.1	0.366867
25.138350	0.1	0.364739
25.140017	0.1	0.360734
25.141683	0.1	0.355868
25.143350	0.1	0.351118
25.145017	0.1	0.347765
25.146683	0.1	0.347658
25.148350	0.1	0.351467
25.150017	0.1	0.357125
25.151683	0.1	0.361237
25.153350	0.1	0.361716
25.155017	0.1	0.359048
25.156683	0.1	0.355761
25.158350	0.1	0.354266
25.160017	0.1	0.354964
25.161683	0.1	0.356357
25.163350	0.1	0.357116
25.165017	0.1	0.357558
25.166683	0.1	0.358364
25.168350	0.1	0.358988
25.170017	0.1	0.358373
25.171683	0.1	0.356226
25.173350	0.1	0.353609
25.175017	0.1	0.353185
25.176683	0.1	0.357493
25.178350	0.1	0.365926
25.180017	0.1	0.374638
25.181683	0.1	0.379775
25.183350	0.1	0.380301
25.185017	0.1	0.378340
25.186683	0.1	0.377204
25.188350	0.1	0.378466
25.190017	0.1	0.380939
25.191683	0.1	0.383356
25.193350	0.1	0.386713
25.195017	0.1	0.392501
25.196683	0.1	0.400329
25.198350	0.1	0.408036
25.200017	0.1	0.413395
25.201683	0.1	0.416357
25.203350	0.1	0.419235
25.205017	0.1	0.423831
25.206683	0.1	0.429503
25.208350	0.1	0.434336
25.210017	0.1	0.437023
25.211683	0.1	0.437219
25.213350	0.1	0.434993
25.215017	0.1	0.431295
25.216683	0.1	0.428781
25.218350	0.1	0.430751
25.220017	0.1	0.438662
25.221683	0.1	0.451119
25.223350	0.1	0.465368
25.225017	0.1	0.479058
25.226683	0.1	0.491054
25.228350	0.1	0.501350
25.230017	0.1	0.509932
25.231683	0.1	0.516414
25.233350	0.1	0.521503
25.235017	0.1	0.527482
25.236683	0.1	0.535981
25.238350	0.1	0.546556
25.240017	0.1	0.557657
25.241683	0.1	0.567264
25.243350	0.1	0.573709
25.245017	0.1	0.577336
25.246683	0.1	0.580586
25.248350	0.1	0.585625
25.250017	0.1	0.592591
25.251683	0.1	0.600419
25.253350	0.1	0.608577
25.255017	0.1	0.617988
25.256683	0.1	0.630976
25.258350	0.1	0.649481
25.260017	0.1	0.672373
25.261683	0.1	0.695516
25.263350	0.1	0.715032
25.265017	0.1	0.729850
25.266683	0.1	0.741635
25.268350	0.1	0.753365
25.270017	0.1	0.767522
25.271683	0.1	0.784365
25.273350	0.1	0.802474
25.275017	0.1	0.821147
25.276683	0.1	0.840500
25.278350	0.1	0.859629
25.280017	0.1	0.877278
25.281683	0.1	0.893734
25.283350	0.1	0.910242
25.285017	0.1	0.927588
25.286683	0.1	0.946075
25.288350	0.1	0.965861
25.290017	0.1	0.986755
25.291683	0.1	1.007980
25.293350	0.1	1.028501
25.295017	0.1	1.047943
25.296683	0.1	1.067417
25.298350	0.1	1.088725
25.300017	0.1	1.112344
25.301683	0.1	1.136661
25.303350	0.1	1.159445
25.305017	0.1	1.179976
25.306683	0.1	1.199516
25.308350	0.1	1.219269
25.310017	0.1	1.238743
25.311683	0.1	1.256601
25.313350	0.1	1.272066
25.315017	0.1	1.285467
25.316683	0.1	1.298431
25.318350	0.1	1.313002
25.320017	0.1	1.330231
25.321683	0.1	1.349957
25.323350	0.1	1.371955
25.325017	0.1	1.396569
25.326683	0.1	1.423750
25.328350	0.1	1.452086
25.330017	0.1	1.479769
25.331683	0.1	1.506256
25.333350	0.1	1.532026
25.335017	0.1	1.557274
25.336683	0.1	1.581963
25.338350	0.1	1.606871
25.340017	0.1	1.633037
25.341683	0.1	1.660041
25.343350	0.1	1.686444
25.345017	0.1	1.712223
25.346683	0.1	1.739026
25.348350	0.1	1.768204
25.350017	0.1	1.799576
25.351683	0.1	1.831595
25.353350	0.1	1.862389
25.355017	0.1	1.890613
25.356683	0.1	1.916001
25.358350	0.1	1.939638
25.360017	0.1	1.962902
25.361683	0.1	1.986264
25.363350	0.1	2.009058
25.365017	0.1	2.029827
25.366683	0.1	2.047676
25.368350	0.1	2.063517
25.370017	0.1	2.078847
25.371683	0.1	2.093962
25.373350	0.1	2.108007
25.375017	0.1	2.119876
25.376683	0.1	2.128561
25.378350	0.1	2.132896
25.380017	0.1	2.132137
25.381683	0.1	2.126894
25.383350	0.1	2.118479
25.385017	0.1	2.107364
25.386683	0.1	2.093380
25.388350	0.1	2.077371
25.390017	0.1	2.061259
25.391683	0.1	2.046097
25.393350	0.1	2.031294
25.395017	0.1	2.015755
25.396683	0.1	1.998893
25.398350	0.1	1.980667
25.400017	0.1	1.960672
25.401683	0.1	1.937221
25.403350	0.1	1.908587
25.405017	0.1	1.875749
25.406683	0.1	1.842268
25.408350	0.1	1.810612
25.410017	0.1	1.779590
25.411683	0.1	1.745727
25.413350	0.1	1.707142
25.415017	0.1	1.665391
25.416683	0.1	1.623244
25.418350	0.1	1.582182
25.420017	0.1	1.542722
25.421683	0.1	1.505446
25.423350	0.1	1.470768
25.425017	0.1	1.438512
25.426683	0.1	1.407997
25.428350	0.1	1.378269
25.430017	0.1	1.348634
25.431683	0.1	1.319298
25.433350	0.1	1.290967
25.435017	0.1	1.264028
25.436683	0.1	1.238538
25.438350	0.1	1.214291
25.440017	0.1	1.190687
25.441683	0.1	1.167539
25.443350	0.1	1.145527
25.445017	0.1	1.124935
25.446683	0.1	1.104875
25.448350	0.1	1.083985
25.450017	0.1	1.061438
25.451683	0.1	1.037396
25.453350	0.1	1.012716
25.455017	0.1	0.988571
25.456683	0.1	0.966517
25.458350	0.1	0.947770
25.460017	0.1	0.932049
25.461683	0.1	0.917907
25.463350	0.1	0.904114
25.465017	0.1	0.890074
25.466683	0.1	0.875755
25.468350	0.1	0.861818
25.470017	0.1	0.848728
25.471683	0.1	0.835811
25.473350	0.1	0.821832
25.475017	0.1	0.806046
25.476683	0.1	0.788681
25.478350	0.1	0.771079
25.480017	0.1	0.755447
25.481683	0.1	0.743573
25.483350	0.1	0.735377
25.485017	0.1	0.729118
25.486683	0.1	0.722609
25.488350	0.1	0.714324
25.490017	0.1	0.704108
25.491683	0.1	0.693216
25.493350	0.1	0.683623
25.495017	0.1	0.676783
25.496683	0.1	0.672396
25.498350	0.1	0.668210
25.500017	0.1	0.661779
25.501683	0.1	0.652485
25.503350	0.1	0.641844
25.505017	0.1	0.632447
25.506683	0.1	0.626482
25.508350	0.1	0.624447
25.510017	0.1	0.624624
25.511683	0.1	0.624340
25.513350	0.1	0.622123
25.515017	0.1	0.618245
25.516683	0.1	0.613746
25.518350	0.1	0.609281
25.520017	0.1	0.604801
25.521683	0.1	0.601043
25.523350	0.1	0.600303
25.525017	0.1	0.604647
25.526683	0.1	0.614012
25.528350	0.1	0.626049
25.530017	0.1	0.637020
25.531683	0.1	0.643525
25.533350	0.1	0.644601
25.535017	0.1	0.642007
25.536683	0.1	0.638268
25.538350	0.1	0.635022
25.540017	0.1	0.633178
25.541683	0.1	0.633253
25.543350	0.1	0.634608
25.545017	0.1	0.635465
25.546683	0.1	0.634999
25.548350	0.1	0.634366
25.550017	0.1	0.634529
25.551683	0.1	0.634510
25.553350	0.1	0.633127
25.555017	0.1	0.630668
25.556683	0.1	0.627907
25.558350	0.1	0.625006
25.560017	0.1	0.621881
25.561683	0.1	0.618729
25.563350	0.1	0.615697
25.565017	0.1	0.612228
25.566683	0.1	0.607604
25.568350	0.1	0.601965
25.570017	0.1	0.595711
25.571683	0.1	0.588167
25.573350	0.1	0.578095
25.575017	0.1	0.565969
25.576683	0.1	0.554174
25.578350	0.1	0.544521
25.580017	0.1	0.536889
25.581683	0.1	0.530072
25.583350	0.1	0.522737
25.585017	0.1	0.513997
25.586683	0.1	0.504181
25.588350	0.1	0.494714
25.590017	0.1	0.486630
25.591683	0.1	0.479468
25.593350	0.1	0.471976
25.595017	0.1	0.463519
25.596683	0.1	0.454439
25.598350	0.1	0.445656
25.600017	0.1	0.437992
25.601683	0.1	0.431198
25.603350	0.1	0.424292
25.605017	0.1	0.416539
25.606683	0.1	0.407430
25.608350	0.1	0.396413
25.610017	0.1	0.383714
25.611683	0.1	0.371062
25.613350	0.1	0.360650
25.615017	0.1	0.353176
25.616683	0.1	0.347579
25.618350	0.1	0.342592
25.620017	0.1	0.337842
25.621683	0.1	0.333381
25.623350	0.1	0.329423
25.625017	0.1	0.326382
25.626683	0.1	0.323970
25.628350	0.1	0.320654
25.630017	0.1	0.315462
25.631683	0.1	0.309199
25.633350	0.1	0.303374
25.635017	0.1	0.299197
25.636683	0.1	0.297166
25.638350	0.1	0.296356
25.640017	0.1	0.295052
25.641683	0.1	0.292431
25.643350	0.1	0.288980
25.645017	0.1	0.285865
25.646683	0.1	0.284328
25.648350	0.1	0.284826
25.650017	0.1	0.286405
25.651683	0.1	0.287574
25.653350	0.1	0.287737
25.655017	0.1	0.287336
25.656683	0.1	0.286782
25.658350	0.1	0.285800
25.660017	0.1	0.283909
25.661683	0.1	0.281087
25.663350	0.1	0.278149
25.665017	0.1	0.276747
25.666683	0.1	0.277944
25.668350	0.1	0.280351
25.670017	0.1	0.281166
25.671683	0.1	0.279616
25.673350	0.1	0.277814
25.675017	0.1	0.278070
25.676683	0.1	0.280789
25.678350	0.1	0.284500
25.680017	0.1	0.286652
25.681683	0.1	0.285679
25.683350	0.1	0.282135
25.685017	0.1	0.277422
25.686683	0.1	0.273329
25.688350	0.1	0.272077
25.690017	0.1	0.274875
25.691683	0.1	0.280268
25.693350	0.1	0.284626
25.695017	0.1	0.285185
25.696683	0.1	0.282591
25.698350	0.1	0.279834
25.700017	0.1	0.279034
25.701683	0.1	0.280035
25.703350	0.1	0.281292
25.705017	0.1	0.281269
25.706683	0.1	0.280109
25.708350	0.1	0.279699
25.710017	0.1	0.281408
25.711683	0.1	0.284738
25.713350	0.1	0.288002
25.715017	0.1	0.289865
25.716683	0.1	0.290587
25.718350	0.1	0.291625
25.720017	0.1	0.293744
25.721683	0.1	0.296314
25.723350	0.1	0.298466
25.725017	0.1	0.299816
25.726683	0.1	0.300156
25.728350	0.1	0.299723
25.730017	0.1	0.299630
25.731683	0.1	0.300980
25.733350	0.1	0.303667
25.735017	0.1	0.306545
25.736683	0.1	0.308864
25.738350	0.1	0.310699
25.740017	0.1	0.311849
25.741683	0.1	0.311518
25.743350	0.1	0.309241
25.745017	0.1	0.305609
25.746683	0.1	0.302033
25.748350	0.1	0.299383
25.750017	0.1	0.297236
25.751683	0.1	0.295104
25.753350	0.1	0.293171
25.755017	0.1	0.291630
25.756683	0.1	0.290736
25.758350	0.1	0.290964
25.760017	0.1	0.292198
25.761683	0.1	0.293492
25.763350	0.1	0.293683
25.765017	0.1	0.291993
25.766683	0.1	0.288268
25.768350	0.1	0.283280
25.770017	0.1	0.278489
25.771683	0.1	0.274945
25.773350	0.1	0.272933
25.775017	0.1	0.272812
25.776683	0.1	0.274880
25.778350	0.1	0.278298
25.780017	0.1	0.281348
25.781683	0.1	0.282638
25.783350	0.1	0.281315
25.785017	0.1	0.276882
25.786683	0.1	0.269595
25.788350	0.1	0.261380
25.790017	0.1	0.255406
25.791683	0.1	0.253422
25.793350	0.1	0.254237
25.795017	0.1	0.255723
25.796683	0.1	0.256728
25.798350	0.1	0.256761
25.800017	0.1	0.255755
25.801683	0.1	0.254172
25.803350	0.1	0.252184
25.805017	0.1	0.249525
25.806683	0.1	0.246563
25.808350	0.1	0.244579
25.810017	0.1	0.244435
25.811683	0.1	0.245604
25.813350	0.1	0.246470
25.815017	0.1	0.245213
25.816683	0.1	0.241222
25.818350	0.1	0.235643
25.820017	0.1	0.229990
25.821683	0.1	0.225152
25.823350	0.1	0.222116
25.825017	0.1	0.222088
25.826683	0.1	0.225045
25.828350	0.1	0.229026
25.830017	0.1	0.231001
25.831683	0.1	0.228644
25.833350	0.1	0.222260
25.835017	0.1	0.215061
25.836683	0.1	0.210898
25.838350	0.1	0.211592
25.840017	0.1	0.216039
25.841683	0.1	0.221073
25.843350	0.1	0.223452
25.845017	0.1	0.221920
25.846683	0.1	0.217822
25.848350	0.1	0.214041
25.850017	0.1	0.212938
25.851683	0.1	0.214530
25.853350	0.1	0.217087
25.855017	0.1	0.219359
25.856683	0.1	0.221301
25.858350	0.1	0.223089
25.860017	0.1	0.224519
25.861683	0.1	0.225087
25.863350	0.1	0.224179
25.865017	0.1	0.221478
25.866683	0.1	0.217468
25.868350	0.1	0.213492
25.870017	0.1	0.211056
25.871683	0.1	0.210688
25.873350	0.1	0.211159
25.875017	0.1	0.210693
25.876683	0.1	0.209026
25.878350	0.1	0.207429
25.880017	0.1	0.207005
25.881683	0.1	0.207969
25.883350	0.1	0.210297
25.885017	0.1	0.213948
25.886683	0.1	0.218218
25.888350	0.1	0.221822
25.890017	0.1	0.224062
25.891683	0.1	0.225259
25.893350	0.1	0.225962
25.895017	0.1	0.226060
25.896683	0.1	0.224868
25.898350	0.1	0.221985
25.900017	0.1	0.217841
25.901683	0.1	0.213538
25.903350	0.1	0.210521
25.905017	0.1	0.209892
25.906683	0.1	0.211797
25.908350	0.1	0.215573
25.910017	0.1	0.220281
25.911683	0.1	0.224747
25.913350	0.1	0.227559
25.915017	0.1	0.227992
25.916683	0.1	0.226907
25.918350	0.1	0.225962
25.920017	0.1	0.225729
25.921683	0.1	0.224896
25.923350	0.1	0.221818
25.925017	0.1	0.216467
25.926683	0.1	0.210679
25.928350	0.1	0.206758
25.930017	0.1	0.206130
25.931683	0.1	0.209231
25.933350	0.1	0.215252
25.935017	0.1	0.221874
25.936683	0.1	0.226735
25.938350	0.1	0.228877
25.940017	0.1	0.228719
25.941683	0.1	0.227443
25.943350	0.1	0.226265
25.945017	0.1	0.225930
25.946683	0.1	0.226246
25.948350	0.1	0.226283
25.950017	0.1	0.225566
25.951683	0.1	0.224612
25.953350	0.1	0.224123
25.955017	0.1	0.223857
25.956683	0.1	0.222307
25.958350	0.1	0.218214
25.960017	0.1	0.212207
25.961683	0.1	0.206507
25.963350	0.1	0.203396
25.965017	0.1	0.203536
25.966683	0.1	0.205613
25.968350	0.1	0.208216
25.970017	0.1	0.211555
25.971683	0.1	0.216793
25.973350	0.1	0.224174
25.975017	0.1	0.232202
25.976683	0.1	0.238642
25.978350	0.1	0.241944
25.980017	0.1	0.242190
25.981683	0.1	0.240821
25.983350	0.1	0.239098
25.985017	0.1	0.237254
25.986683	0.1	0.234596
25.988350	0.1	0.230181
25.990017	0.1	0.224155
25.991683	0.1	0.218176
25.993350	0.1	0.214307
25.995017	0.1	0.213645
25.996683	0.1	0.215592
25.998350	0.1	0.217906
26.000017	0.1	0.218684
26.001683	0.1	0.218586
26.003350	0.1	0.219741
26.005017	0.1	0.222740
26.006683	0.1	0.226051
26.008350	0.1	0.228169
26.010017	0.1	0.229217
26.011683	0.1	0.229683
26.013350	0.1	0.229338
26.015017	0.1	0.228304
26.016683	0.1	0.227503
26.018350	0.1	0.227322
26.020017	0.1	0.227233
26.021683	0.1	0.227252
26.023350	0.1	0.228505
26.025017	0.1	0.231597
26.026683	0.1	0.235336
26.028350	0.1	0.237920
26.030017	0.1	0.238717
26.031683	0.1	0.238451
26.033350	0.1	0.238284
26.035017	0.1	0.238856
26.036683	0.1	0.239662
26.038350	0.1	0.239783
26.040017	0.1	0.239164
26.041683	0.1	0.238386
26.043350	0.1	0.237864
26.045017	0.1	0.237948
26.046683	0.1	0.238949
26.048350	0.1	0.240318
26.050017	0.1	0.240644
26.051683	0.1	0.239289
26.053350	0.1	0.237487
26.055017	0.1	0.237329
26.056683	0.1	0.239755
26.058350	0.1	0.243890
26.060017	0.1	0.248542
26.061683	0.1	0.253641
26.063350	0.1	0.259681
26.065017	0.1	0.266549
26.066683	0.1	0.273241
26.068350	0.1	0.278144
26.070017	0.1	0.279872
26.071683	0.1	0.278368
26.073350	0.1	0.275266
26.075017	0.1	0.272593
26.076683	0.1	0.270898
26.078350	0.1	0.269306
26.080017	0.1	0.266996
26.081683	0.1	0.264011
26.083350	0.1	0.261641
26.085017	0.1	0.261827
26.086683	0.1	0.265311
26.088350	0.1	0.270647
26.090017	0.1	0.275453
26.091683	0.1	0.278382
26.093350	0.1	0.280030
26.095017	0.1	0.282102
26.096683	0.1	0.285725
26.098350	0.1	0.290452
26.100017	0.1	0.294987
26.101683	0.1	0.298703
26.103350	0.1	0.301939
26.105017	0.1	0.305152
26.106683	0.1	0.308231
26.108350	0.1	0.310470
26.110017	0.1	0.310903
26.111683	0.1	0.309241
26.113350	0.1	0.306508
26.115017	0.1	0.304300
26.116683	0.1	0.304431
26.118350	0.1	0.308822
26.120017	0.1	0.317604
26.121683	0.1	0.327984
26.123350	0.1	0.336752
26.125017	0.1	0.343234
26.126683	0.1	0.349223
26.128350	0.1	0.356659
26.130017	0.1	0.365423
26.131683	0.1	0.373176
26.133350	0.1	0.377265
26.135017	0.1	0.377288
26.136683	0.1	0.375821
26.138350	0.1	0.376054
26.140017	0.1	0.379435
26.141683	0.1	0.385768
26.143350	0.1	0.394271
26.145017	0.1	0.404292
26.146683	0.1	0.415370
26.148350	0.1	0.426881
26.150017	0.1	0.438378
26.151683	0.1	0.450290
26.153350	0.1	0.463291
26.155017	0.1	0.477382
26.156683	0.1	0.492157
26.158350	0.1	0.507138
26.160017	0.1	0.521252
26.161683	0.1	0.533126
26.163350	0.1	0.542495
26.165017	0.1	0.550654
26.166683	0.1	0.559478
26.168350	0.1	0.570649
26.170017	0.1	0.585034
26.171683	0.1	0.602007
26.173350	0.1	0.619688
26.175017	0.1	0.636554
26.176683	0.1	0.652615
26.178350	0.1	0.668950
26.180017	0.1	0.686590
26.181683	0.1	0.705593
26.183350	0.1	0.725184
26.185017	0.1	0.745067
26.186683	0.1	0.765980
26.188350	0.1	0.788360
26.190017	0.1	0.812029
26.191683	0.1	0.837375
26.193350	0.1	0.864835
26.195017	0.1	0.893706
26.196683	0.1	0.923229
26.198350	0.1	0.953302
26.200017	0.1	0.983598
26.201683	0.1	1.013912
26.203350	0.1	1.044814
26.205017	0.1	1.076637
26.206683	0.1	1.109042
26.208350	0.1	1.141960
26.210017	0.1	1.176028
26.211683	0.1	1.211884
26.213350	0.1	1.249914
26.215017	0.1	1.290627
26.216683	0.1	1.334101
26.218350	0.1	1.378744
26.220017	0.1	1.421869
26.221683	0.1	1.462069
26.223350	0.1	1.499942
26.225017	0.1	1.536412
26.226683	0.1	1.571891
26.228350	0.1	1.606764
26.230017	0.1	1.641032
26.231683	0.1	1.674443
26.233350	0.1	1.707627
26.235017	0.1	1.741545
26.236683	0.1	1.776293
26.238350	0.1	1.811762
26.240017	0.1	1.848098
26.241683	0.1	1.884215
26.243350	0.1	1.917621
26.245017	0.1	1.946795
26.246683	0.1	1.972266
26.248350	0.1	1.994958
26.250017	0.1	2.014143
26.251683	0.1	2.027447
26.253350	0.1	2.032956
26.255017	0.1	2.031033
26.256683	0.1	2.024015
26.258350	0.1	2.014665
26.260017	0.1	2.004877
26.261683	0.1	1.994893
26.263350	0.1	1.983573
26.265017	0.1	1.969538
26.266683	0.1	1.952327
26.268350	0.1	1.932657
26.270017	0.1	1.911195
26.271683	0.1	1.887297
26.273350	0.1	1.859744
26.275017	0.1	1.828284
26.276683	0.1	1.794165
26.278350	0.1	1.759315
26.280017	0.1	1.724912
26.281683	0.1	1.690621
26.283350	0.1	1.655207
26.285017	0.1	1.617554
26.286683	0.1	1.577395
26.288350	0.1	1.535746
26.290017	0.1	1.494153
26.291683	0.1	1.453310
26.293350	0.1	1.412528
26.295017	0.1	1.370162
26.296683	0.1	1.324653
26.298350	0.1	1.276010
26.300017	0.1	1.226366
26.301683	0.1	1.178668
26.303350	0.1	1.134509
26.305017	0.1	1.093335
26.306683	0.1	1.053722
26.308350	0.1	1.014750
26.310017	0.1	0.976254
26.311683	0.1	0.938619
26.313350	0.1	0.902982
26.315017	0.1	0.870749
26.316683	0.1	0.841795
26.318350	0.1	0.814120
26.320017	0.1	0.786134
26.321683	0.1	0.757794
26.323350	0.1	0.729351
26.325017	0.1	0.700438
26.326683	0.1	0.670371
26.328350	0.1	0.639176
26.330017	0.1	0.608671
26.331683	0.1	0.581667
26.333350	0.1	0.559478
26.335017	0.1	0.541001
26.336683	0.1	0.524451
26.338350	0.1	0.508972
26.340017	0.1	0.494462
26.341683	0.1	0.480870
26.343350	0.1	0.468129
26.345017	0.1	0.455836
26.346683	0.1	0.443240
26.348350	0.1	0.430173
26.350017	0.1	0.416865
26.351683	0.1	0.403314
26.353350	0.1	0.389861
26.355017	0.1	0.377106
26.356683	0.1	0.365092
26.358350	0.1	0.353311
26.360017	0.1	0.341549
26.361683	0.1	0.330685
26.363350	0.1	0.322196
26.365017	0.1	0.316496
26.366683	0.1	0.312426
26.368350	0.1	0.308417
26.370017	0.1	0.303546
26.371683	0.1	0.297702
26.373350	0.1	0.291253
26.375017	0.1	0.285082
26.376683	0.1	0.280337
26.378350	0.1	0.277469
26.380017	0.1	0.275862
26.381683	0.1	0.274568
26.383350	0.1	0.272766
26.385017	0.1	0.270191
26.386683	0.1	0.267555
26.388350	0.1	0.265711
26.390017	0.1	0.264482
26.391683	0.1	0.262819
26.393350	0.1	0.259634
26.395017	0.1	0.254801
26.396683	0.1	0.249622
26.398350	0.1	0.245348
26.400017	0.1	0.241422
26.401683	0.1	0.236416
26.403350	0.1	0.230018
26.405017	0.1	0.223131
26.406683	0.1	0.216924
26.408350	0.1	0.212309
26.410017	0.1	0.209929
26.411683	0.1	0.210330
26.413350	0.1	0.213813
26.415017	0.1	0.220342
26.416683	0.1	0.229226
26.418350	0.1	0.238093
26.420017	0.1	0.243383
26.421683	0.1	0.243364
26.423350	0.1	0.239331
26.425017	0.1	0.233790
26.426683	0.1	0.228630
26.428350	0.1	0.224421
26.430017	0.1	0.220705
26.431683	0.1	0.217371
26.433350	0.1	0.215671
26.435017	0.1	0.216980
26.436683	0.1	0.220658
26.438350	0.1	0.224207
26.440017	0.1	0.226097
26.441683	0.1	0.227401
26.443350	0.1	0.229911
26.445017	0.1	0.233836
26.446683	0.1	0.237692
26.448350	0.1	0.239904
26.450017	0.1	0.240239
26.451683	0.1	0.239713
26.453350	0.1	0.239187
26.455017	0.1	0.238726
26.456683	0.1	0.238274
26.458350	0.1	0.237925
26.460017	0.1	0.237678
26.461683	0.1	0.237483
26.463350	0.1	0.236952
26.465017	0.1	0.235415
26.466683	0.1	0.232835
26.468350	0.1	0.230088
26.470017	0.1	0.228211
26.471683	0.1	0.227941
26.473350	0.1	0.229622
26.475017	0.1	0.232947
26.476683	0.1	0.236840
26.478350	0.1	0.240090
26.480017	0.1	0.242307
26.481683	0.1	0.243830
26.483350	0.1	0.245040
26.485017	0.1	0.246251
26.486683	0.1	0.247564
26.488350	0.1	0.248360
26.490017	0.1	0.247955
26.491683	0.1	0.246945
26.493350	0.1	0.246782
26.495017	0.1	0.247806
26.496683	0.1	0.248835
26.498350	0.1	0.248575
26.500017	0.1	0.246554
26.501683	0.1	0.243206
26.503350	0.1	0.239788
26.505017	0.1	0.237552
26.506683	0.1	0.236798
26.508350	0.1	0.237143
26.510017	0.1	0.238321
26.511683	0.1	0.240221
26.513350	0.1	0.242586
26.515017	0.1	0.245250
26.516683	0.1	0.248174
26.518350	0.1	0.250586
26.520017	0.1	0.250968
26.521683	0.1	0.248249
26.523350	0.1	0.242791
26.525017	0.1	0.236314
26.526683	0.1	0.231196
26.528350	0.1	0.229152
26.530017	0.1	0.229860
26.531683	0.1	0.231396
26.533350	0.1	0.232528
26.535017	0.1	0.233506
26.536683	0.1	0.234433
26.538350	0.1	0.234619
26.540017	0.1	0.233734
26.541683	0.1	0.232197
26.543350	0.1	0.230763
26.545017	0.1	0.229944
26.546683	0.1	0.229762
26.548350	0.1	0.230069
26.550017	0.1	0.230735
26.551683	0.1	0.231313
26.553350	0.1	0.230828
26.555017	0.1	0.228588
26.556683	0.1	0.225618
26.558350	0.1	0.224155
26.560017	0.1	0.225105
26.561683	0.1	0.226512
26.563350	0.1	0.225082
26.565017	0.1	0.219150
26.566683	0.1	0.209878
26.568350	0.1	0.200123
26.570017	0.1	0.192490
26.571683	0.1	0.188141
26.573350	0.1	0.187154
26.575017	0.1	0.189380
26.576683	0.1	0.194148
26.578350	0.1	0.199247
26.580017	0.1	0.201925
26.581683	0.1	0.201347
26.583350	0.1	0.199056
26.585017	0.1	0.197049
26.586683	0.1	0.195974
26.588350	0.1	0.195042
26.590017	0.1	0.193715
26.591683	0.1	0.193021
26.593350	0.1	0.194609
26.595017	0.1	0.198609
26.596683	0.1	0.203131
26.598350	0.1	0.206023
26.600017	0.1	0.206856
26.601683	0.1	0.206828
26.603350	0.1	0.206698
26.605017	0.1	0.205818
26.606683	0.1	0.203457
26.608350	0.1	0.200304
26.610017	0.1	0.198758
26.611683	0.1	0.201408
26.613350	0.1	0.208225
26.615017	0.1	0.216113
26.616683	0.1	0.222013
26.618350	0.1	0.225389
26.620017	0.1	0.227387
26.621683	0.1	0.228710
26.623350	0.1	0.229343
26.625017	0.1	0.229483
26.626683	0.1	0.229441
26.628350	0.1	0.229678
26.630017	0.1	0.231313
26.631683	0.1	0.235108
26.633350	0.1	0.239797
26.635017	0.1	0.242889
26.636683	0.1	0.243480
26.638350	0.1	0.243355
26.640017	0.1	0.244761
26.641683	0.1	0.247816
26.643350	0.1	0.251094
26.645017	0.1	0.253958
26.646683	0.1	0.256989
26.648350	0.1	0.260714
26.650017	0.1	0.264836
26.651683	0.1	0.268561
26.653350	0.1	0.271276
26.655017	0.1	0.273064
26.656683	0.1	0.274610
26.658350	0.1	0.276524
26.660017	0.1	0.279131
26.661683	0.1	0.282545
26.663350	0.1	0.286135
26.665017	0.1	0.289199
26.666683	0.1	0.292570
26.668350	0.1	0.297921
26.670017	0.1	0.305544
26.671683	0.1	0.314093
26.673350	0.1	0.321860
26.675017	0.1	0.327928
26.676683	0.1	0.332571
26.678350	0.1	0.336482
26.680017	0.1	0.339840
26.681683	0.1	0.342345
26.683350	0.1	0.344035
26.685017	0.1	0.346117
26.686683	0.1	0.350568
26.688350	0.1	0.358378
26.690017	0.1	0.369167
26.691683	0.1	0.382229
26.693350	0.1	0.396552
26.695017	0.1	0.410685
26.696683	0.1	0.423677
26.698350	0.1	0.435333
26.700017	0.1	0.445265
26.701683	0.1	0.452781
26.703350	0.1	0.458243
26.705017	0.1	0.464069
26.706683	0.1	0.472879
26.708350	0.1	0.484800
26.710017	0.1	0.497936
26.711683	0.1	0.510970
26.713350	0.1	0.523757
26.715017	0.1	0.536279
26.716683	0.1	0.548181
26.718350	0.1	0.559757
26.720017	0.1	0.572763
26.721683	0.1	0.588931
26.723350	0.1	0.607646
26.725017	0.1	0.626314
26.726683	0.1	0.643386
26.728350	0.1	0.660135
26.730017	0.1	0.678622
26.731683	0.1	0.699232
26.733350	0.1	0.721528
26.735017	0.1	0.745133
26.736683	0.1	0.768802
26.738350	0.1	0.791117
26.740017	0.1	0.812248
26.741683	0.1	0.833501
26.743350	0.1	0.855867
26.745017	0.1	0.879718
26.746683	0.1	0.905129
26.748350	0.1	0.931821
26.750017	0.1	0.959546
26.751683	0.1	0.988343
26.753350	0.1	1.017856
26.755017	0.1	1.047230
26.756683	0.1	1.076967
26.758350	0.1	1.109596
26.760017	0.1	1.147268
26.761683	0.1	1.189434
26.763350	0.1	1.233425
26.765017	0.1	1.276676
26.766683	0.1	1.318092
26.768350	0.1	1.357850
26.770017	0.1	1.397226
26.771683	0.1	1.438209
26.773350	0.1	1.481916
26.775017	0.1	1.528012
26.776683	0.1	1.576305
26.778350	0.1	1.627514
26.780017	0.1	1.682173
26.781683	0.1	1.740060
26.783350	0.1	1.800698
26.785017	0.1	1.863590
26.786683	0.1	1.927875
26.788350	0.1	1.992681
26.790017	0.1	2.057846
26.791683	0.1	2.123970
26.793350	0.1	2.192156
26.795017	0.1	2.263677
26.796683	0.1	2.338761
26.798350	0.1	2.415739
26.800017	0.1	2.492098
26.801683	0.1	2.566529
26.803350	0.1	2.639624
26.805017	0.1	2.712868
26.806683	0.1	2.787667
26.808350	0.1	2.864939
26.810017	0.1	2.944102
26.811683	0.1	3.022654
26.813350	0.1	3.098110
26.815017	0.1	3.170040
26.816683	0.1	3.239559
26.818350	0.1	3.307811
26.820017	0.1	3.375364
26.821683	0.1	3.442070
26.823350	0.1	3.506863
26.825017	0.1	3.568027
26.826683	0.1	3.624074
26.828350	0.1	3.674231
26.830017	0.1	3.718194
26.831683	0.1	3.756052
26.833350	0.1	3.788290
26.835017	0.1	3.815317
26.836683	0.1	3.837002
26.838350	0.1	3.853054
26.840017	0.1	3.863573
26.841683	0.1	3.868924
26.843350	0.1	3.868672
26.845017	0.1	3.861594
26.846683	0.1	3.847834
26.848350	0.1	3.829873
26.850017	0.1	3.810283
26.851683	0.1	3.789351
26.853350	0.1	3.765556
26.855017	0.1	3.737230
26.856683	0.1	3.703367
26.858350	0.1	3.663641
26.860017	0.1	3.618379
26.861683	0.1	3.568558
26.863350	0.1	3.515407
26.865017	0.1	3.459542
26.866683	0.1	3.400864
26.868350	0.1	3.339867
26.870017	0.1	3.278372
26.871683	0.1	3.218376
26.873350	0.1	3.160164
26.875017	0.1	3.102492
26.876683	0.1	3.044116
26.878350	0.1	2.984134
26.880017	0.1	2.922076
26.881683	0.1	2.858359
26.883350	0.1	2.794187
26.885017	0.1	2.731415
26.886683	0.1	2.672477
26.888350	0.1	2.619261
26.890017	0.1	2.571661
26.891683	0.1	2.527819
26.893350	0.1	2.486217
26.895017	0.1	2.447274
26.896683	0.1	2.412666
26.898350	0.1	2.383408
26.900017	0.1	2.358803
26.901683	0.1	2.336977
26.903350	0.1	2.316078
26.905017	0.1	2.294932
26.906683	0.1	2.273275
26.908350	0.1	2.252003
26.910017	0.1	2.233298
26.911683	0.1	2.219141
26.913350	0.1	2.208953
26.915017	0.1	2.200291
26.916683	0.1	2.191677
26.918350	0.1	2.183458
26.920017	0.1	2.176701
26.921683	0.1	2.172566
26.923350	0.1	2.171714
26.925017	0.1	2.173083
26.926683	0.1	2.173884
26.928350	0.1	2.171220
26.930017	0.1	2.163653
26.931683	0.1	2.151243
26.933350	0.1	2.134792
26.935017	0.1	2.115737
26.936683	0.1	2.096230
26.938350	0.1	2.077911
26.940017	0.1	2.060570
26.941683	0.1	2.043135
26.943350	0.1	2.025007
26.945017	0.1	2.005217
26.946683	0.1	1.982297
26.948350	0.1	1.955922
26.950017	0.1	1.926655
26.951683	0.1	1.894310
26.953350	0.1	1.858305
26.955017	0.1	1.819069
26.956683	0.1	1.778468
26.958350	0.1	1.738807
26.960017	0.1	1.701019
26.961683	0.1	1.663943
26.963350	0.1	1.626066
26.965017	0.1	1.587025
26.966683	0.1	1.546806
26.968350	0.1	1.505106
26.970017	0.1	1.462060
26.971683	0.1	1.418237
26.973350	0.1	1.373896
26.975017	0.1	1.329212
26.976683	0.1	1.285127
26.978350	0.1	1.243027
26.980017	0.1	1.203311
26.981683	0.1	1.165196
26.983350	0.1	1.127319
26.985017	0.1	1.088283
26.986683	0.1	1.048693
26.988350	0.1	1.012003
26.990017	0.1	0.981055
26.991683	0.1	0.954471
26.993350	0.1	0.928128
26.995017	0.1	0.898913
26.996683	0.1	0.866489
26.998350	0.1	0.833254
27.000017	0.1	0.802814
27.001683	0.1	0.777058
27.003350	0.1	0.754897
27.005017	0.1	0.734059
27.006683	0.1	0.713360
27.008350	0.1	0.693402
27.010017	0.1	0.675707
27.011683	0.1	0.661174
27.013350	0.1	0.648857
27.015017	0.1	0.636773
27.016683	0.1	0.623837
27.018350	0.1	0.610515
27.020017	0.1	0.598016
27.021683	0.1	0.587176
27.023350	0.1	0.577779
27.025017	0.1	0.569150
27.026683	0.1	0.561168
27.028350	0.1	0.554519
27.030017	0.1	0.550402
27.031683	0.1	0.549774
27.033350	0.1	0.552293
27.035017	0.1	0.556079
27.036683	0.1	0.558789
27.038350	0.1	0.559459
27.040017	0.1	0.559255
27.041683	0.1	0.559930
27.043350	0.1	0.562007
27.045017	0.1	0.564922
27.046683	0.1	0.568116
27.048350	0.1	0.571795
27.050017	0.1	0.576293
27.051683	0.1	0.581183
27.053350	0.1	0.585737
27.055017	0.1	0.589816
27.056683	0.1	0.594319
27.058350	0.1	0.600284
27.060017	0.1	0.606962
27.061683	0.1	0.612275
27.063350	0.1	0.616144
27.065017	0.1	0.621611
27.066683	0.1	0.631586
27.068350	0.1	0.646156
27.070017	0.1	0.663302
27.071683	0.1	0.680480
27.073350	0.1	0.695698
27.075017	0.1	0.708397
27.076683	0.1	0.719568
27.078350	0.1	0.730869
27.080017	0.1	0.743335
27.081683	0.1	0.757249
27.083350	0.1	0.772760
27.085017	0.1	0.789785
27.086683	0.1	0.807592
27.088350	0.1	0.825161
27.090017	0.1	0.841953
27.091683	0.1	0.858055
27.093350	0.1	0.873483
27.095017	0.1	0.888458
27.096683	0.1	0.904119
27.098350	0.1	0.921451
27.100017	0.1	0.940082
27.101683	0.1	0.959039
27.103350	0.1	0.978205
27.105017	0.1	0.998094
27.106683	0.1	1.018648
27.108350	0.1	1.039566
27.110017	0.1	1.061540
27.111683	0.1	1.085666
27.113350	0.1	1.111743
27.115017	0.1	1.138826
27.116683	0.1	1.166356
27.118350	0.1	1.193858
27.120017	0.1	1.220820
27.121683	0.1	1.247083
27.123350	0.1	1.273258
27.125017	0.1	1.301020
27.126683	0.1	1.331884
27.128350	0.1	1.365654
27.130017	0.1	1.400881
27.131683	0.1	1.436048
27.133350	0.1	1.470447
27.135017	0.1	1.504472
27.136683	0.1	1.539183
27.138350	0.1	1.575910
27.140017	0.1	1.615630
27.141683	0.1	1.658127
27.143350	0.1	1.702234
27.145017	0.1	1.746998
27.146683	0.1	1.792936
27.148350	0.1	1.842245
27.150017	0.1	1.896867
27.151683	0.1	1.956681
27.153350	0.1	2.020006
27.155017	0.1	2.084714
27.156683	0.1	2.149073
27.158350	0.1	2.213051
27.160017	0.1	2.278327
27.161683	0.1	2.347045
27.163350	0.1	2.420479
27.165017	0.1	2.498413
27.166683	0.1	2.579768
27.168350	0.1	2.663685
27.170017	0.1	2.749944
27.171683	0.1	2.839533
27.173350	0.1	2.934313
27.175017	0.1	3.035422
27.176683	0.1	3.142254
27.178350	0.1	3.253301
27.180017	0.1	3.367644
27.181683	0.1	3.485731
27.183350	0.1	3.608796
27.185017	0.1	3.738273
27.186683	0.1	3.875420
27.188350	0.1	4.020156
27.190017	0.1	4.171021
27.191683	0.1	4.327078
27.193350	0.1	4.488691
27.195017	0.1	4.656976
27.196683	0.1	4.833555
27.198350	0.1	5.020224
27.200017	0.1	5.218349
27.201683	0.1	5.427985
27.203350	0.1	5.647391
27.205017	0.1	5.874382
27.206683	0.1	6.108149
27.208350	0.1	6.349129
27.210017	0.1	6.597689
27.211683	0.1	6.853547
27.213350	0.1	7.116254
27.215017	0.1	7.385872
27.216683	0.1	7.662666
27.218350	0.1	7.946822
27.220017	0.1	8.238750
27.221683	0.1	8.538663
27.223350	0.1	8.845981
27.225017	0.1	9.159800
27.226683	0.1	9.478736
27.228350	0.1	9.800522
27.230017	0.1	10.122987
27.231683	0.1	10.444750
27.233350	0.1	10.764864
27.235017	0.1	11.082725
27.236683	0.1	11.397977
27.238350	0.1	11.709896
27.240017	0.1	12.016902
27.241683	0.1	12.316653
27.243350	0.1	12.606485
27.245017	0.1	12.884135
27.246683	0.1	13.148705
27.248350	0.1	13.400433
27.250017	0.1	13.638809
27.251683	0.1	13.861605
27.253350	0.1	14.065932
27.255017	0.1	14.250106
27.256683	0.1	14.414242
27.258350	0.1	14.559273
27.260017	0.1	14.686068
27.261683	0.1	14.794893
27.263350	0.1	14.884714
27.265017	0.1	14.953581
27.266683	0.1	15.000664
27.268350	0.1	15.027341
27.270017	0.1	15.035588
27.271683	0.1	15.026028
27.273350	0.1	14.998103
27.275017	0.1	14.950978
27.276683	0.1	14.883853
27.278350	0.1	14.796644
27.280017	0.1	14.691409
27.281683	0.1	14.572809
27.283350	0.1	14.446345
27.285017	0.1	14.315234
27.286683	0.1	14.178576
27.288350	0.1	14.033266
27.290017	0.1	13.877884
27.291683	0.1	13.714563
27.293350	0.1	13.547367
27.295017	0.1	13.379282
27.296683	0.1	13.210708
27.298350	0.1	13.041012
27.300017	0.1	12.871246
27.301683	0.1	12.704213
27.303350	0.1	12.542820
27.305017	0.1	12.389468
27.306683	0.1	12.245248
27.308350	0.1	12.108888
27.310017	0.1	11.977986
27.311683	0.1	11.851410
27.313350	0.1	11.729887
27.315017	0.1	11.614952
27.316683	0.1	11.508423
27.318350	0.1	11.412301
27.320017	0.1	11.327714
27.321683	0.1	11.253464
27.323350	0.1	11.186074
27.325017	0.1	11.121910
27.326683	0.1	11.059567
27.328350	0.1	10.999562
27.330017	0.1	10.942179
27.331683	0.1	10.886700
27.333350	0.1	10.831784
27.335017	0.1	10.775644
27.336683	0.1	10.716668
27.338350	0.1	10.654381
27.340017	0.1	10.589389
27.341683	0.1	10.522343
27.343350	0.1	10.452848
27.345017	0.1	10.378761
27.346683	0.1	10.296651
27.348350	0.1	10.203831
27.350017	0.1	10.100054
27.351683	0.1	9.986674
27.353350	0.1	9.864545
27.355017	0.1	9.733839
27.356683	0.1	9.594872
27.358350	0.1	9.447569
27.360017	0.1	9.290460
27.361683	0.1	9.121550
27.363350	0.1	8.940347
27.365017	0.1	8.748197
27.366683	0.1	8.547162
27.368350	0.1	8.339244
27.370017	0.1	8.125571
27.371683	0.1	7.905997
27.373350	0.1	7.680156
27.375017	0.1	7.448774
27.376683	0.1	7.213485
27.378350	0.1	6.975499
27.380017	0.1	6.734952
27.381683	0.1	6.491737
27.383350	0.1	6.246418
27.385017	0.1	6.000055
27.386683	0.1	5.753427
27.388350	0.1	5.506864
27.390017	0.1	5.261186
27.391683	0.1	5.017784
27.393350	0.1	4.778081
27.395017	0.1	4.543648
27.396683	0.1	4.315847
27.398350	0.1	4.094983
27.400017	0.1	3.880528
27.401683	0.1	3.672182
27.403350	0.1	3.470019
27.405017	0.1	3.274013
27.406683	0.1	3.084168
27.408350	0.1	2.901228
27.410017	0.1	2.726498
27.411683	0.1	2.560932
27.413350	0.1	2.404945
27.415017	0.1	2.258429
27.416683	0.1	2.120743
27.418350	0.1	1.991200
27.420017	0.1	1.868806
27.421683	0.1	1.751813
27.423350	0.1	1.638909
27.425017	0.1	1.530400
27.426683	0.1	1.428127
27.428350	0.1	1.334269
27.430017	0.1	1.249444
27.431683	0.1	1.172042
27.433350	0.1	1.100106
27.435017	0.1	1.032902
27.436683	0.1	0.970247
27.438350	0.1	0.911998
27.440017	0.1	0.858400
27.441683	0.1	0.809622
27.443350	0.1	0.765426
27.445017	0.1	0.725500
27.446683	0.1	0.689458
27.448350	0.1	0.656783
27.450017	0.1	0.626398
27.451683	0.1	0.596568
27.453350	0.1	0.566528
27.455017	0.1	0.537476
27.456683	0.1	0.511208
27.458350	0.1	0.488930
27.460017	0.1	0.471286
27.461683	0.1	0.458206
27.463350	0.1	0.448832
27.465017	0.1	0.441680
27.466683	0.1	0.434946
27.468350	0.1	0.426914
27.470017	0.1	0.416334
27.471683	0.1	0.402951
27.473350	0.1	0.388171
27.475017	0.1	0.374871
27.476683	0.1	0.365786
27.478350	0.1	0.361665
27.480017	0.1	0.361083
27.481683	0.1	0.361851
27.483350	0.1	0.361870
27.485017	0.1	0.359518
27.486683	0.1	0.353996
27.488350	0.1	0.345497
27.490017	0.1	0.335625
27.491683	0.1	0.326941
27.493350	0.1	0.321148
27.495017	0.1	0.317940
27.496683	0.1	0.315723
27.498350	0.1	0.312985
27.500017	0.1	0.309204
27.501683	0.1	0.305227
27.503350	0.1	0.302764
27.505017	0.1	0.302638
27.506683	0.1	0.303588
27.508350	0.1	0.303662
27.510017	0.1	0.302475
27.511683	0.1	0.300794
27.513350	0.1	0.299313
27.515017	0.1	0.298815
27.516683	0.1	0.299816
27.518350	0.1	0.301846
27.520017	0.1	0.303774
27.521683	0.1	0.305050
27.523350	0.1	0.305893
27.525017	0.1	0.306228
27.526683	0.1	0.305194
27.528350	0.1	0.301721
27.530017	0.1	0.295322
27.531683	0.1	0.287220
27.533350	0.1	0.280589
27.535017	0.1	0.278493
27.536683	0.1	0.281050
27.538350	0.1	0.285525
27.540017	0.1	0.288864
27.541683	0.1	0.289585
27.543350	0.1	0.288109
27.545017	0.1	0.285725
27.546683	0.1	0.283294
27.548350	0.1	0.280803
27.550017	0.1	0.277823
27.551683	0.1	0.274358
27.553350	0.1	0.270973
27.555017	0.1	0.268091
27.556683	0.1	0.265618
27.558350	0.1	0.263285
27.560017	0.1	0.260770
27.561683	0.1	0.257636
27.563350	0.1	0.253436
27.565017	0.1	0.248211
27.566683	0.1	0.242889
27.568350	0.1	0.238838
27.570017	0.1	0.236533
27.571683	0.1	0.234819
27.573350	0.1	0.232053
27.575017	0.1	0.227606
27.576683	0.1	0.222111
27.578350	0.1	0.217259
27.580017	0.1	0.215108
27.581683	0.1	0.216658
27.583350	0.1	0.220803
27.585017	0.1	0.224859
27.586683	0.1	0.226530
27.588350	0.1	0.225264
27.590017	0.1	0.221808
27.591683	0.1	0.217161
27.593350	0.1	0.212369
27.595017	0.1	0.208514
27.596683	0.1	0.206167
27.598350	0.1	0.205059
27.600017	0.1	0.204593
27.601683	0.1	0.204006
27.603350	0.1	0.202013
27.605017	0.1	0.197645
27.606683	0.1	0.191485
27.608350	0.1	0.185412
27.610017	0.1	0.181431
27.611683	0.1	0.180881
27.613350	0.1	0.183778
27.615017	0.1	0.188402
27.616683	0.1	0.192244
27.618350	0.1	0.193608
27.620017	0.1	0.192453
27.621683	0.1	0.189985
27.623350	0.1	0.187755
27.625017	0.1	0.187033
27.626683	0.1	0.188518
27.628350	0.1	0.192118
27.630017	0.1	0.196300
27.631683	0.1	0.198195
27.633350	0.1	0.195894
27.635017	0.1	0.190428
27.636683	0.1	0.184882
27.638350	0.1	0.182185
27.640017	0.1	0.183294
27.641683	0.1	0.186889
27.643350	0.1	0.190530
27.645017	0.1	0.192234
27.646683	0.1	0.191927
27.648350	0.1	0.191270
27.650017	0.1	0.191801
27.651683	0.1	0.193785
27.653350	0.1	0.196490
27.655017	0.1	0.198972
27.656683	0.1	0.200719
27.658350	0.1	0.201995
27.660017	0.1	0.203853
27.661683	0.1	0.207233
27.663350	0.1	0.211392
27.665017	0.1	0.214018
27.666683	0.1	0.213506
27.668350	0.1	0.210586
27.670017	0.1	0.207783
27.671683	0.1	0.207480
27.673350	0.1	0.210376
27.675017	0.1	0.215536
27.676683	0.1	0.221469
27.678350	0.1	0.226302
27.680017	0.1	0.227974
27.681683	0.1	0.225799
27.683350	0.1	0.221385
27.685017	0.1	0.217403
27.686683	0.1	0.215890
27.688350	0.1	0.217459
27.690017	0.1	0.221822
27.691683	0.1	0.228276
27.693350	0.1	0.235676
27.695017	0.1	0.243029
27.696683	0.1	0.249939
27.698350	0.1	0.256421
27.700017	0.1	0.263043
27.701683	0.1	0.270689
27.703350	0.1	0.279620
27.705017	0.1	0.288500
27.706683	0.1	0.294694
27.708350	0.1	0.296864
27.710017	0.1	0.297278
27.711683	0.1	0.300058
27.713350	0.1	0.307248
27.715017	0.1	0.317493
27.716683	0.1	0.327602
27.718350	0.1	0.334806
27.720017	0.1	0.338820
27.721683	0.1	0.342415
27.723350	0.1	0.349088
27.725017	0.1	0.360189
27.726683	0.1	0.374131
27.728350	0.1	0.387626
27.730017	0.1	0.398220
27.731683	0.1	0.406178
27.733350	0.1	0.413833
27.735017	0.1	0.423156
27.736683	0.1	0.433917
27.738350	0.1	0.444064
27.740017	0.1	0.451854
27.741683	0.1	0.457382
27.743350	0.1	0.461992
27.745017	0.1	0.467105
27.746683	0.1	0.473862
27.748350	0.1	0.482462
27.750017	0.1	0.491603
27.751683	0.1	0.499412
27.753350	0.1	0.504884
27.755017	0.1	0.508791
27.756683	0.1	0.514020
27.758350	0.1	0.523976
27.760017	0.1	0.539133
27.761683	0.1	0.555562
27.763350	0.1	0.567650
27.765017	0.1	0.572200
27.766683	0.1	0.570272
27.768350	0.1	0.565662
27.770017	0.1	0.561718
27.771683	0.1	0.559599
27.773350	0.1	0.558184
27.775017	0.1	0.555031
27.776683	0.1	0.548884
27.778350	0.1	0.541010
27.780017	0.1	0.534137
27.781683	0.1	0.530463
27.783350	0.1	0.530141
27.785017	0.1	0.530891
27.786683	0.1	0.529559
27.788350	0.1	0.524297
27.790017	0.1	0.515198
27.791683	0.1	0.503957
27.793350	0.1	0.493336
27.795017	0.1	0.485149
27.796683	0.1	0.478821
27.798350	0.1	0.472758
27.800017	0.1	0.466048
27.801683	0.1	0.458308
27.803350	0.1	0.449619
27.805017	0.1	0.440842
27.806683	0.1	0.432623
27.808350	0.1	0.424460
27.810017	0.1	0.415519
27.811683	0.1	0.405833
27.813350	0.1	0.396110
27.815017	0.1	0.386708
27.816683	0.1	0.377423
27.818350	0.1	0.367723
27.820017	0.1	0.356664
27.821683	0.1	0.343579
27.823350	0.1	0.329274
27.825017	0.1	0.315872
27.826683	0.1	0.305567
27.828350	0.1	0.299616
27.830017	0.1	0.297627
27.831683	0.1	0.297679
27.833350	0.1	0.297418
27.835017	0.1	0.294964
27.836683	0.1	0.289469
27.838350	0.1	0.281744
27.840017	0.1	0.274410
27.841683	0.1	0.271108
27.843350	0.1	0.274116
27.845017	0.1	0.282270
27.846683	0.1	0.292012
27.848350	0.1	0.299951
27.850017	0.1	0.303951
27.851683	0.1	0.303066
27.853350	0.1	0.298177
27.855017	0.1	0.292058
27.856683	0.1	0.287564
27.858350	0.1	0.285744
27.860017	0.1	0.285921
27.861683	0.1	0.286675
27.863350	0.1	0.287220
27.865017	0.1	0.288617
27.866683	0.1	0.292803
27.868350	0.1	0.300272
27.870017	0.1	0.309171
27.871683	0.1	0.316422
27.873350	0.1	0.319788
27.875017	0.1	0.319881
27.876683	0.1	0.319895
27.878350	0.1	0.322214
27.880017	0.1	0.326070
27.881683	0.1	0.329148
27.883350	0.1	0.330252
27.885017	0.1	0.330112
27.886683	0.1	0.330624
27.888350	0.1	0.333707
27.890017	0.1	0.339709
27.891683	0.1	0.346252
27.893350	0.1	0.349991
27.895017	0.1	0.350405
27.896683	0.1	0.350494
27.898350	0.1	0.353139
27.900017	0.1	0.358149
27.901683	0.1	0.363258
27.903350	0.1	0.366452
27.905017	0.1	0.366615
27.906683	0.1	0.363747
27.908350	0.1	0.359239
27.910017	0.1	0.354713
27.911683	0.1	0.350573
27.913350	0.1	0.346364
27.915017	0.1	0.342103
27.916683	0.1	0.338499
27.918350	0.1	0.335928
27.920017	0.1	0.333949
27.921683	0.1	0.331900
27.923350	0.1	0.329525
27.925017	0.1	0.327248
27.926683	0.1	0.325609
27.928350	0.1	0.324212
27.930017	0.1	0.321874
27.931683	0.1	0.318307
27.933350	0.1	0.314768
27.935017	0.1	0.312272
27.936683	0.1	0.310056
27.938350	0.1	0.306331
27.940017	0.1	0.300133
27.941683	0.1	0.292063
27.943350	0.1	0.283597
27.945017	0.1	0.276389
27.946683	0.1	0.271783
27.948350	0.1	0.270121
27.950017	0.1	0.270903
27.951683	0.1	0.273027
27.953350	0.1	0.274298
27.955017	0.1	0.272226
27.956683	0.1	0.265939
27.958350	0.1	0.257175
27.960017	0.1	0.249618
27.961683	0.1	0.246838
27.963350	0.1	0.249902
27.965017	0.1	0.256454
27.966683	0.1	0.262288
27.968350	0.1	0.264295
27.970017	0.1	0.262260
27.971683	0.1	0.258232
27.973350	0.1	0.254386
27.975017	0.1	0.251448
27.976683	0.1	0.248905
27.978350	0.1	0.246330
27.980017	0.1	0.244090
27.981683	0.1	0.242749
27.983350	0.1	0.242302
27.985017	0.1	0.242572
27.986683	0.1	0.243541
27.988350	0.1	0.244817
27.990017	0.1	0.245511
27.991683	0.1	0.245147
27.993350	0.1	0.244821
27.995017	0.1	0.246558
27.996683	0.1	0.251145
27.998350	0.1	0.257818
28.000017	0.1	0.265525
28.001683	0.1	0.273590
28.003350	0.1	0.281334
28.005017	0.1	0.287304
28.006683	0.1	0.290242
28.008350	0.1	0.291229
28.010017	0.1	0.292757
28.011683	0.1	0.295900
28.013350	0.1	0.299760
28.015017	0.1	0.302508
28.016683	0.1	0.303122
28.018350	0.1	0.302959
28.020017	0.1	0.304547
28.021683	0.1	0.308836
28.023350	0.1	0.314713
28.025017	0.1	0.320626
28.026683	0.1	0.325227
28.028350	0.1	0.326918
28.030017	0.1	0.324529
28.031683	0.1	0.319066
28.033350	0.1	0.314056
28.035017	0.1	0.313059
28.036683	0.1	0.317055
28.038350	0.1	0.324366
28.040017	0.1	0.331909
28.041683	0.1	0.337069
28.043350	0.1	0.339733
28.045017	0.1	0.341907
28.046683	0.1	0.345199
28.048350	0.1	0.349018
28.050017	0.1	0.350722
28.051683	0.1	0.347770
28.053350	0.1	0.340408
28.055017	0.1	0.332110
28.056683	0.1	0.326531
28.058350	0.1	0.323900
28.060017	0.1	0.321632
28.061683	0.1	0.318163
28.063350	0.1	0.314647
28.065017	0.1	0.313087
28.066683	0.1	0.313930
28.068350	0.1	0.315416
28.070017	0.1	0.314903
28.071683	0.1	0.310987
28.073350	0.1	0.303877
28.075017	0.1	0.294042
28.076683	0.1	0.282391
28.078350	0.1	0.271332
28.080017	0.1	0.263643
28.081683	0.1	0.260491
28.083350	0.1	0.261138
28.085017	0.1	0.263909
28.086683	0.1	0.267033
28.088350	0.1	0.269245
28.090017	0.1	0.269772
28.091683	0.1	0.267960
28.093350	0.1	0.263811
28.095017	0.1	0.258666
28.096683	0.1	0.254195
28.098350	0.1	0.250828
28.100017	0.1	0.247383
28.101683	0.1	0.242307
28.103350	0.1	0.235680
28.105017	0.1	0.229813
28.106683	0.1	0.227420
28.108350	0.1	0.229371
28.110017	0.1	0.234307
28.111683	0.1	0.240062
28.113350	0.1	0.245003
28.115017	0.1	0.248025
28.116683	0.1	0.248514
28.118350	0.1	0.246270
28.120017	0.1	0.241129
28.121683	0.1	0.233576
28.123350	0.1	0.225566
28.125017	0.1	0.219583
28.126683	0.1	0.216491
28.128350	0.1	0.215475
28.130017	0.1	0.216095
28.131683	0.1	0.218591
28.133350	0.1	0.222623
28.135017	0.1	0.227466
28.136683	0.1	0.232640
28.138350	0.1	0.237525
28.140017	0.1	0.241692
28.141683	0.1	0.245241
28.143350	0.1	0.247890
28.145017	0.1	0.248495
28.146683	0.1	0.245930
28.148350	0.1	0.240388
28.150017	0.1	0.233594
28.151683	0.1	0.227802
28.153350	0.1	0.224370
28.155017	0.1	0.223024
28.156683	0.1	0.222158
28.158350	0.1	0.219964
28.160017	0.1	0.216030
28.161683	0.1	0.212109
28.163350	0.1	0.210721
28.165017	0.1	0.212826
28.166683	0.1	0.217310
28.168350	0.1	0.222116
28.170017	0.1	0.225208
28.171683	0.1	0.225520
28.173350	0.1	0.224127
28.175017	0.1	0.223396
28.176683	0.1	0.224491
28.178350	0.1	0.227033
28.180017	0.1	0.230167
28.181683	0.1	0.232439
28.183350	0.1	0.232053
28.185017	0.1	0.228509
28.186683	0.1	0.223061
28.188350	0.1	0.217762
28.190017	0.1	0.214274
28.191683	0.1	0.213115
28.193350	0.1	0.213594
28.195017	0.1	0.214567
28.196683	0.1	0.215475
28.198350	0.1	0.216640
28.200017	0.1	0.218861
28.201683	0.1	0.222125
28.203350	0.1	0.224351
28.205017	0.1	0.223052
28.206683	0.1	0.218293
28.208350	0.1	0.212723
28.210017	0.1	0.208979
28.211683	0.1	0.207806
28.213350	0.1	0.208346
28.215017	0.1	0.209459
28.216683	0.1	0.210246
28.218350	0.1	0.210120
28.220017	0.1	0.209557
28.221683	0.1	0.210525
28.223350	0.1	0.215108
28.225017	0.1	0.223070
28.226683	0.1	0.231625
28.228350	0.1	0.237999
28.230017	0.1	0.241641
28.231683	0.1	0.243941
28.233350	0.1	0.246624
28.235017	0.1	0.250190
28.236683	0.1	0.253636
28.238350	0.1	0.256039
28.240017	0.1	0.257893
28.241683	0.1	0.260556
28.243350	0.1	0.264589
28.245017	0.1	0.269036
28.246683	0.1	0.272593
28.248350	0.1	0.275061
28.250017	0.1	0.277082
28.251683	0.1	0.278875
28.253350	0.1	0.280174
28.255017	0.1	0.281185
28.256683	0.1	0.282805
28.258350	0.1	0.286484
28.260017	0.1	0.293977
28.261683	0.1	0.305991
28.263350	0.1	0.320789
28.265017	0.1	0.335108
28.266683	0.1	0.346969
28.268350	0.1	0.356636
28.270017	0.1	0.365092
28.271683	0.1	0.373074
28.273350	0.1	0.380878
28.275017	0.1	0.388152
28.276683	0.1	0.394196
28.278350	0.1	0.398341
28.280017	0.1	0.400902
28.281683	0.1	0.403975
28.283350	0.1	0.409647
28.285017	0.1	0.417633
28.286683	0.1	0.425973
28.288350	0.1	0.433791
28.290017	0.1	0.442006
28.291683	0.1	0.451477
28.293350	0.1	0.461950
28.295017	0.1	0.472837
28.296683	0.1	0.483757
28.298350	0.1	0.494262
28.300017	0.1	0.504302
28.301683	0.1	0.514691
28.303350	0.1	0.525909
28.305017	0.1	0.537136
28.306683	0.1	0.547683
28.308350	0.1	0.557741
28.310017	0.1	0.567376
28.311683	0.1	0.576233
28.313350	0.1	0.584442
28.315017	0.1	0.593448
28.316683	0.1	0.605127
28.318350	0.1	0.619781
28.320017	0.1	0.635860
28.321683	0.1	0.650859
28.323350	0.1	0.662273
28.325017	0.1	0.669975
28.326683	0.1	0.677179
28.328350	0.1	0.687260
28.330017	0.1	0.700508
28.331683	0.1	0.714771
28.333350	0.1	0.728057
28.335017	0.1	0.739861
28.336683	0.1	0.750688
28.338350	0.1	0.760918
28.340017	0.1	0.770371
28.341683	0.1	0.778823
28.343350	0.1	0.786460
28.345017	0.1	0.793948
28.346683	0.1	0.802153
28.348350	0.1	0.811466
28.350017	0.1	0.821035
28.351683	0.1	0.828831
28.353350	0.1	0.832886
28.355017	0.1	0.832649
28.356683	0.1	0.829599
28.358350	0.1	0.826535
28.360017	0.1	0.825506
28.361683	0.1	0.826335
28.363350	0.1	0.827173
28.365017	0.1	0.826116
28.366683	0.1	0.823052
28.368350	0.1	0.819932
28.370017	0.1	0.818251
28.371683	0.1	0.816742
28.373350	0.1	0.812579
28.375017	0.1	0.804299
28.376683	0.1	0.792737
28.378350	0.1	0.779796
28.380017	0.1	0.767447
28.381683	0.1	0.756853
28.383350	0.1	0.747135
28.385017	0.1	0.735824
28.386683	0.1	0.721603
28.388350	0.1	0.705528
28.390017	0.1	0.689127
28.391683	0.1	0.673318
28.393350	0.1	0.659088
28.395017	0.1	0.646678
28.396683	0.1	0.634664
28.398350	0.1	0.621295
28.400017	0.1	0.605588
28.401683	0.1	0.587194
28.403350	0.1	0.566947
28.405017	0.1	0.547133
28.406683	0.1	0.529727
28.408350	0.1	0.514463
28.410017	0.1	0.499599
28.411683	0.1	0.484399
28.413350	0.1	0.469377
28.415017	0.1	0.454444
28.416683	0.1	0.438904
28.418350	0.1	0.423235
28.420017	0.1	0.408753
28.421683	0.1	0.395589
28.423350	0.1	0.382410
28.425017	0.1	0.368627
28.426683	0.1	0.355435
28.428350	0.1	0.344394
28.430017	0.1	0.335895
28.431683	0.1	0.328892
28.433350	0.1	0.321371
28.435017	0.1	0.311602
28.436683	0.1	0.299448
28.438350	0.1	0.286261
28.440017	0.1	0.273543
28.441683	0.1	0.262307
28.443350	0.1	0.253064
28.445017	0.1	0.245655
28.446683	0.1	0.239685
28.448350	0.1	0.235327
28.450017	0.1	0.232779
28.451683	0.1	0.230982
28.453350	0.1	0.228141
28.455017	0.1	0.223243
28.456683	0.1	0.216509
28.458350	0.1	0.208844
28.460017	0.1	0.201310
28.461683	0.1	0.194851
28.463350	0.1	0.190209
28.465017	0.1	0.187652
28.466683	0.1	0.186278
28.468350	0.1	0.184057
28.470017	0.1	0.179582
28.471683	0.1	0.173491
28.473350	0.1	0.167438
28.475017	0.1	0.162832
28.476683	0.1	0.161189
28.478350	0.1	0.163438
28.480017	0.1	0.168118
28.481683	0.1	0.172635
28.483350	0.1	0.175973
28.485017	0.1	0.178339
28.486683	0.1	0.179242
28.488350	0.1	0.177408
28.490017	0.1	0.172341
28.491683	0.1	0.165757
28.493350	0.1	0.161114
28.495017	0.1	0.161179
28.496683	0.1	0.165957
28.498350	0.1	0.173035
28.500017	0.1	0.179708
28.501683	0.1	0.184951
28.503350	0.1	0.189301
28.505017	0.1	0.193007
28.506683	0.1	0.195405
28.508350	0.1	0.195643
28.510017	0.1	0.193417
28.511683	0.1	0.189543
28.513350	0.1	0.185748
28.515017	0.1	0.183778
28.516683	0.1	0.185072
28.518350	0.1	0.190255
28.520017	0.1	0.197971
28.521683	0.1	0.205874
28.523350	0.1	0.213087
28.525017	0.1	0.220630
28.526683	0.1	0.229641
28.528350	0.1	0.239694
28.530017	0.1	0.249050
28.531683	0.1	0.256286
28.533350	0.1	0.260794
28.535017	0.1	0.262675
28.536683	0.1	0.263341
28.538350	0.1	0.265432
28.540017	0.1	0.271597
28.541683	0.1	0.282535
28.543350	0.1	0.295765
28.545017	0.1	0.307062
28.546683	0.1	0.313642
28.548350	0.1	0.315662
28.550017	0.1	0.315197
28.551683	0.1	0.315085
28.553350	0.1	0.318210
28.555017	0.1	0.326037
28.556683	0.1	0.337767
28.558350	0.1	0.351425
28.560017	0.1	0.365390
28.561683	0.1	0.378923
28.563350	0.1	0.392180
28.565017	0.1	0.406033
28.566683	0.1	0.421330
28.568350	0.1	0.437903
28.570017	0.1	0.454048
28.571683	0.1	0.467566
28.573350	0.1	0.477904
28.575017	0.1	0.486514
28.576683	0.1	0.495068
28.578350	0.1	0.504218
28.580017	0.1	0.514123
28.581683	0.1	0.525378
28.583350	0.1	0.538430
28.585017	0.1	0.553089
28.586683	0.1	0.568791
28.588350	0.1	0.583958
28.590017	0.1	0.596195
28.591683	0.1	0.604666
28.593350	0.1	0.611041
28.595017	0.1	0.617830
28.596683	0.1	0.626477
28.598350	0.1	0.636727
28.600017	0.1	0.647348
28.601683	0.1	0.657858
28.603350	0.1	0.669127
28.605017	0.1	0.682278
28.606683	0.1	0.697975
28.608350	0.1	0.716019
28.610017	0.1	0.734623
28.611683	0.1	0.750949
28.613350	0.1	0.763638
28.615017	0.1	0.774399
28.616683	0.1	0.786283
28.618350	0.1	0.801003
28.620017	0.1	0.818218
28.621683	0.1	0.836309
28.623350	0.1	0.853655
28.625017	0.1	0.869818
28.626683	0.1	0.885418
28.628350	0.1	0.901371
28.630017	0.1	0.918382
28.631683	0.1	0.936757
28.633350	0.1	0.956133
28.635017	0.1	0.974913
28.636683	0.1	0.991295
28.638350	0.1	1.005614
28.640017	0.1	1.020208
28.641683	0.1	1.037172
28.643350	0.1	1.057051
28.645017	0.1	1.078970
28.646683	0.1	1.101666
28.648350	0.1	1.124432
28.650017	0.1	1.147063
28.651683	0.1	1.169438
28.653350	0.1	1.191609
28.655017	0.1	1.213909
28.656683	0.1	1.236917
28.658350	0.1	1.260838
28.660017	0.1	1.284895
28.661683	0.1	1.307884
28.663350	0.1	1.329719
28.665017	0.1	1.351913
28.666683	0.1	1.376299
28.668350	0.1	1.403242
28.670017	0.1	1.431042
28.671683	0.1	1.457487
28.673350	0.1	1.482377
28.675017	0.1	1.508002
28.676683	0.1	1.536761
28.678350	0.1	1.568822
28.680017	0.1	1.602704
28.681683	0.1	1.637302
28.683350	0.1	1.672469
28.685017	0.1	1.708721
28.686683	0.1	1.746872
28.688350	0.1	1.787767
28.690017	0.1	1.831707
28.691683	0.1	1.877737
28.693350	0.1	1.924224
28.695017	0.1	1.970273
28.696683	0.1	2.016523
28.698350	0.1	2.065036
28.700017	0.1	2.117818
28.701683	0.1	2.175272
28.703350	0.1	2.236138
28.705017	0.1	2.298513
28.706683	0.1	2.361112
28.708350	0.1	2.423846
28.710017	0.1	2.487474
28.711683	0.1	2.553719
28.713350	0.1	2.624742
28.715017	0.1	2.701203
28.716683	0.1	2.781423
28.718350	0.1	2.862713
28.720017	0.1	2.943715
28.721683	0.1	3.025606
28.723350	0.1	3.110911
28.725017	0.1	3.201240
28.726683	0.1	3.296337
28.728350	0.1	3.394289
28.730017	0.1	3.492357
28.731683	0.1	3.588991
28.733350	0.1	3.685215
28.735017	0.1	3.783554
28.736683	0.1	3.886130
28.738350	0.1	3.993683
28.740017	0.1	4.105419
28.741683	0.1	4.220000
28.743350	0.1	4.337132
28.745017	0.1	4.458423
28.746683	0.1	4.586303
28.748350	0.1	4.721563
28.750017	0.1	4.863041
28.751683	0.1	5.009589
28.753350	0.1	5.160430
28.755017	0.1	5.313917
28.756683	0.1	5.468382
28.758350	0.1	5.624527
28.760017	0.1	5.785418
28.761683	0.1	5.954211
28.763350	0.1	6.132675
28.765017	0.1	6.320761
28.766683	0.1	6.516445
28.768350	0.1	6.716615
28.770017	0.1	6.919038
28.771683	0.1	7.123766
28.773350	0.1	7.332340
28.775017	0.1	7.545799
28.776683	0.1	7.763868
28.778350	0.1	7.985509
28.780017	0.1	8.209497
28.781683	0.1	8.434984
28.783350	0.1	8.661994
28.785017	0.1	8.890964
28.786683	0.1	9.121462
28.788350	0.1	9.351592
28.790017	0.1	9.578266
28.791683	0.1	9.798175
28.793350	0.1	10.009282
28.795017	0.1	10.211212
28.796683	0.1	10.404284
28.798350	0.1	10.588556
28.800017	0.1	10.763388
28.801683	0.1	10.927273
28.803350	0.1	11.078073
28.805017	0.1	11.213822
28.806683	0.1	11.333344
28.808350	0.1	11.435878
28.810017	0.1	11.520628
28.811683	0.1	11.587441
28.813350	0.1	11.637341
28.815017	0.1	11.671465
28.816683	0.1	11.689509
28.818350	0.1	11.689528
28.820017	0.1	11.669616
28.821683	0.1	11.629555
28.823350	0.1	11.569727
28.825017	0.1	11.489140
28.826683	0.1	11.386164
28.828350	0.1	11.260835
28.830017	0.1	11.115232
28.831683	0.1	10.951739
28.833350	0.1	10.771947
28.835017	0.1	10.577212
28.836683	0.1	10.368903
28.838350	0.1	10.147677
28.840017	0.1	9.913286
28.841683	0.1	9.665862
28.843350	0.1	9.406963
28.845017	0.1	9.139008
28.846683	0.1	8.864291
28.848350	0.1	8.584661
28.850017	0.1	8.301409
28.851683	0.1	8.015311
28.853350	0.1	7.726992
28.855017	0.1	7.437305
28.856683	0.1	7.147128
28.858350	0.1	6.856998
28.860017	0.1	6.567365
28.861683	0.1	6.279093
28.863350	0.1	5.993429
28.865017	0.1	5.711624
28.866683	0.1	5.435180
28.868350	0.1	5.165897
28.870017	0.1	4.904415
28.871683	0.1	4.649367
28.873350	0.1	4.399158
28.875017	0.1	4.154649
28.876683	0.1	3.919983
28.878350	0.1	3.699670
28.880017	0.1	3.494471
28.881683	0.1	3.301259
28.883350	0.1	3.116434
28.885017	0.1	2.938746
28.886683	0.1	2.769097
28.888350	0.1	2.608066
28.890017	0.1	2.454328
28.891683	0.1	2.305862
28.893350	0.1	2.162103
28.895017	0.1	2.024663
28.896683	0.1	1.896149
28.898350	0.1	1.778388
28.900017	0.1	1.671645
28.901683	0.1	1.574964
28.903350	0.1	1.487103
28.905017	0.1	1.406809
28.906683	0.1	1.332746
28.908350	0.1	1.263777
28.910017	0.1	1.199106
28.911683	0.1	1.138328
28.913350	0.1	1.081778
28.915017	0.1	1.030322
28.916683	0.1	0.984645
28.918350	0.1	0.944906
28.920017	0.1	0.910405
28.921683	0.1	0.879294
28.923350	0.1	0.849911
28.925017	0.1	0.822810
28.926683	0.1	0.800514
28.928350	0.1	0.784425
28.930017	0.1	0.772281
28.931683	0.1	0.760080
28.933350	0.1	0.745705
28.935017	0.1	0.729598
28.936683	0.1	0.713468
28.938350	0.1	0.699311
28.940017	0.1	0.688373
28.941683	0.1	0.680336
28.943350	0.1	0.673970
28.945017	0.1	0.668038
28.946683	0.1	0.661355
28.948350	0.1	0.652960
28.950017	0.1	0.643143
28.951683	0.1	0.633812
28.953350	0.1	0.627073
28.955017	0.1	0.623586
28.956683	0.1	0.622217
28.958350	0.1	0.621062
28.960017	0.1	0.619129
28.961683	0.1	0.616596
28.963350	0.1	0.613299
28.965017	0.1	0.608154
28.966683	0.1	0.600419
28.968350	0.1	0.590873
28.970017	0.1	0.581071
28.971683	0.1	0.571925
28.973350	0.1	0.563799
28.975017	0.1	0.557210
28.976683	0.1	0.551902
28.978350	0.1	0.546467
28.980017	0.1	0.539911
28.981683	0.1	0.532153
28.983350	0.1	0.523468
28.985017	0.1	0.514453
28.986683	0.1	0.505266
28.988350	0.1	0.495422
28.990017	0.1	0.485149
28.991683	0.1	0.474826
28.993350	0.1	0.463622
28.995017	0.1	0.450551
28.996683	0.1	0.435892
28.998350	0.1	0.421000
29.000017	0.1	0.407430
29.001683	0.1	0.396157
29.003350	0.1	0.387630
29.005017	0.1	0.382247
29.006683	0.1	0.379663
29.008350	0.1	0.378145
29.010017	0.1	0.375463
29.011683	0.1	0.370485
29.013350	0.1	0.363775
29.015017	0.1	0.356897
29.016683	0.1	0.350676
29.018350	0.1	0.343984
29.020017	0.1	0.334838
29.021683	0.1	0.322592
29.023350	0.1	0.308892
29.025017	0.1	0.296901
29.026683	0.1	0.289166
29.028350	0.1	0.285273
29.030017	0.1	0.282368
29.031683	0.1	0.278042
29.033350	0.1	0.271839
29.035017	0.1	0.264673
29.036683	0.1	0.257809
29.038350	0.1	0.252044
29.040017	0.1	0.247168
29.041683	0.1	0.242186
29.043350	0.1	0.236430
29.045017	0.1	0.230572
29.046683	0.1	0.226349
29.048350	0.1	0.225450
29.050017	0.1	0.228034
29.051683	0.1	0.231899
29.053350	0.1	0.233711
29.055017	0.1	0.231294
29.056683	0.1	0.224775
29.058350	0.1	0.216430
29.060017	0.1	0.209562
29.061683	0.1	0.206684
29.063350	0.1	0.208491
29.065017	0.1	0.213771
29.066683	0.1	0.219624
29.068350	0.1	0.222600
29.070017	0.1	0.221073
29.071683	0.1	0.216481
29.073350	0.1	0.211862
29.075017	0.1	0.209566
29.076683	0.1	0.209762
29.078350	0.1	0.210544
29.080017	0.1	0.209715
29.081683	0.1	0.206437
29.083350	0.1	0.201706
29.085017	0.1	0.197766
29.086683	0.1	0.196528
29.088350	0.1	0.197971
29.090017	0.1	0.200327
29.091683	0.1	0.201762
29.093350	0.1	0.201962
29.095017	0.1	0.202302
29.096683	0.1	0.204160
29.098350	0.1	0.207252
29.100017	0.1	0.210032
29.101683	0.1	0.211331
29.103350	0.1	0.211042
29.105017	0.1	0.210106
29.106683	0.1	0.210134
29.108350	0.1	0.212057
29.110017	0.1	0.215513
29.111683	0.1	0.219648
29.113350	0.1	0.223666
[truncated: 254,483 more chars]
