# Supplementary material for: Fade into you: genetic control of pigmentation patterns in red-flesh apple (Malus domestica)
Source: Front Plant Sci. 2025 Jan 13;15:1462545. doi: 10.3389/fpls.2024.1462545 (PMC11770013; doi:10.3389/fpls.2024.1462545)
Supplement: Supplementary file 4 [file DataSheet1.zip › CR B3UV_VIS_3/CR B3UV_VIS_3.txt]

URL	chrom://thermo-pfav3ojr/ChromeleonLocal/Instrument Data/Vanquish_MS/Dimitri/VALEMA/Pierre/Echantillons 03-04-24.seq/365.smp/UV_VIS_3.channel/UV_VIS_3.chm
Channel	UV_VIS_3

Injection Information:
Data Vault	ChromeleonLocal
Sequence	Echantillons 03-04-24
Name	CR B3
Number	13
Position	B:B4
Comment	colonne SB-AQ MeOH+5%AA
Processing Method	Quantitative
Instrument Method	VALEMA test separation GRAQ 4
Type	Unknown
Status	Finished
Inject Time	4/4/2024 3:01:47 AM +02:00
Volume (µl)	10.0000
Dilution Factor	1.0000
Weight	1.0000

Chromatogram Data Information:
Time Min. (min)	0.001683
Time Max. (min)	47.000017
Data Points	28200
Detector	UV
Generating Data System	Chromeleon 7.3.2.10759
Exporting Data System	Chromeleon 7.3.2.0
Operator	Instrument Controller
Signal Quantity	Absorbance
Signal Unit	mAU
Signal Min.	-5.662814
Signal Max.	409.836849
Channel	UV_VIS_3
Driver Name	VDAD.dll
Channel Type	Evaluation
Min. Step (s)	0.1
Max. Step (s)	0.1
Average Step (s)	0.1

Signal Parameter Information:
Signal Info	WVL:350 nm

Chromatogram Data:
Time (min)	Step (s)	Value (mAU)
0.001683	n.a.	0.000000
0.003350	0.1	0.000228
0.005017	0.1	0.001495
0.006683	0.1	0.004633
0.008350	0.1	0.009290
0.010017	0.1	0.013858
0.011683	0.1	0.017220
0.013350	0.1	0.020186
0.015017	0.1	0.023902
0.016683	0.1	0.027409
0.018350	0.1	0.028815
0.020017	0.1	0.028289
0.021683	0.1	0.027693
0.023350	0.1	0.028242
0.025017	0.1	0.029900
0.026683	0.1	0.031968
0.028350	0.1	0.033453
0.030017	0.1	0.033444
0.031683	0.1	0.031712
0.033350	0.1	0.028443
0.035017	0.1	0.023455
0.036683	0.1	0.016950
0.038350	0.1	0.010417
0.040017	0.1	0.005760
0.041683	0.1	0.003721
0.043350	0.1	0.003246
0.045017	0.1	0.002445
0.046683	0.1	0.000088
0.048350	0.1	-0.003795
0.050017	0.1	-0.008447
0.051683	0.1	-0.013434
0.053350	0.1	-0.018957
0.055017	0.1	-0.024973
0.056683	0.1	-0.029956
0.058350	0.1	-0.031646
0.060017	0.1	-0.030161
0.061683	0.1	-0.028005
0.063350	0.1	-0.026110
0.065017	0.1	-0.023032
0.066683	0.1	-0.017681
0.068350	0.1	-0.010463
0.070017	0.1	-0.002920
0.071683	0.1	0.002808
0.073350	0.1	0.004992
0.075017	0.1	0.003753
0.076683	0.1	0.001406
0.078350	0.1	0.000331
0.080017	0.1	0.000494
0.081683	0.1	0.000470
0.083350	0.1	0.000126
0.085017	0.1	0.000363
0.086683	0.1	0.001318
0.088350	0.1	0.002752
0.090017	0.1	0.004671
0.091683	0.1	0.006161
0.093350	0.1	0.005611
0.095017	0.1	0.002924
0.096683	0.1	-0.000037
0.098350	0.1	-0.001211
0.100017	0.1	0.000275
0.101683	0.1	0.003963
0.103350	0.1	0.008568
0.105017	0.1	0.012517
0.106683	0.1	0.014650
0.108350	0.1	0.014529
0.110017	0.1	0.012065
0.111683	0.1	0.007856
0.113350	0.1	0.003818
0.115017	0.1	0.001569
0.116683	0.1	0.000801
0.118350	0.1	0.000722
0.120017	0.1	0.001593
0.121683	0.1	0.003874
0.123350	0.1	0.006719
0.125017	0.1	0.008293
0.126683	0.1	0.007623
0.128350	0.1	0.005485
0.130017	0.1	0.003288
0.131683	0.1	0.001770
0.133350	0.1	0.001132
0.135017	0.1	0.001458
0.136683	0.1	0.002971
0.138350	0.1	0.006193
0.140017	0.1	0.010869
0.141683	0.1	0.014990
0.143350	0.1	0.016000
0.145017	0.1	0.012955
0.146683	0.1	0.007614
0.148350	0.1	0.003050
0.150017	0.1	0.001150
0.151683	0.1	0.001630
0.153350	0.1	0.003194
0.155017	0.1	0.005122
0.156683	0.1	0.006845
0.158350	0.1	0.006794
0.160017	0.1	0.004019
0.161683	0.1	0.000857
0.163350	0.1	0.001295
0.165017	0.1	0.006286
0.166683	0.1	0.013332
0.168350	0.1	0.020457
0.170017	0.1	0.027413
0.171683	0.1	0.033230
0.173350	0.1	0.035479
0.175017	0.1	0.032815
0.176683	0.1	0.026426
0.178350	0.1	0.018389
0.180017	0.1	0.010165
0.181683	0.1	0.002901
0.183350	0.1	-0.002584
0.185017	0.1	-0.005895
0.186683	0.1	-0.006305
0.188350	0.1	-0.002640
0.190017	0.1	0.005262
0.191683	0.1	0.015055
0.193350	0.1	0.022962
0.195017	0.1	0.026892
0.196683	0.1	0.027567
0.198350	0.1	0.026198
0.200017	0.1	0.022966
0.201683	0.1	0.018263
0.203350	0.1	0.013490
0.205017	0.1	0.010068
0.206683	0.1	0.008433
0.208350	0.1	0.008303
0.210017	0.1	0.009420
0.211683	0.1	0.011134
0.213350	0.1	0.011800
0.215017	0.1	0.010678
0.216683	0.1	0.009718
0.218350	0.1	0.011520
0.220017	0.1	0.016205
0.221683	0.1	0.021504
0.223350	0.1	0.025169
0.225017	0.1	0.026426
0.226683	0.1	0.025486
0.228350	0.1	0.022543
0.230017	0.1	0.017527
0.231683	0.1	0.010906
0.233350	0.1	0.004019
0.235017	0.1	-0.001900
0.236683	0.1	-0.005807
0.238350	0.1	-0.006203
0.240017	0.1	-0.002491
0.241683	0.1	0.003544
0.243350	0.1	0.009653
0.245017	0.1	0.015311
0.246683	0.1	0.020671
0.248350	0.1	0.024731
0.250017	0.1	0.026030
0.251683	0.1	0.024773
0.253350	0.1	0.022831
0.255017	0.1	0.021406
0.256683	0.1	0.020373
0.258350	0.1	0.019493
0.260017	0.1	0.018659
0.261683	0.1	0.017635
0.263350	0.1	0.016443
0.265017	0.1	0.015944
0.266683	0.1	0.017444
0.268350	0.1	0.020307
0.270017	0.1	0.021127
0.271683	0.1	0.017509
0.273350	0.1	0.011083
0.275017	0.1	0.005318
0.276683	0.1	0.002631
0.278350	0.1	0.003693
0.280017	0.1	0.006892
0.281683	0.1	0.009038
0.283350	0.1	0.008154
0.285017	0.1	0.004810
0.286683	0.1	0.000978
0.288350	0.1	-0.002030
0.290017	0.1	-0.004712
0.291683	0.1	-0.007758
0.293350	0.1	-0.009653
0.295017	0.1	-0.007949
0.296683	0.1	-0.002263
0.298350	0.1	0.005485
0.300017	0.1	0.013583
0.301683	0.1	0.021318
0.303350	0.1	0.027018
0.305017	0.1	0.028624
0.306683	0.1	0.026673
0.308350	0.1	0.023427
0.310017	0.1	0.020098
0.311683	0.1	0.017276
0.313350	0.1	0.015846
0.315017	0.1	0.016023
0.316683	0.1	0.017071
0.318350	0.1	0.018249
0.320017	0.1	0.019330
0.321683	0.1	0.020093
0.323350	0.1	0.019777
0.325017	0.1	0.018049
0.326683	0.1	0.016214
0.328350	0.1	0.015954
0.330017	0.1	0.017146
0.331683	0.1	0.018063
0.333350	0.1	0.017276
0.335017	0.1	0.014822
0.336683	0.1	0.012540
0.338350	0.1	0.013304
0.340017	0.1	0.018235
0.341683	0.1	0.025006
0.343350	0.1	0.030091
0.345017	0.1	0.031986
0.346683	0.1	0.031502
0.348350	0.1	0.030263
0.350017	0.1	0.029765
0.351683	0.1	0.030068
0.353350	0.1	0.029486
0.355017	0.1	0.027120
0.356683	0.1	0.024522
0.358350	0.1	0.023865
0.360017	0.1	0.025374
0.361683	0.1	0.027255
0.363350	0.1	0.027996
0.365017	0.1	0.027847
0.366683	0.1	0.027735
0.368350	0.1	0.027963
0.370017	0.1	0.027576
0.371683	0.1	0.024824
0.373350	0.1	0.019427
0.375017	0.1	0.013290
0.376683	0.1	0.008414
0.378350	0.1	0.005630
0.380017	0.1	0.004829
0.381683	0.1	0.005160
0.383350	0.1	0.005695
0.385017	0.1	0.006608
0.386683	0.1	0.008889
0.388350	0.1	0.012731
0.390017	0.1	0.017588
0.391683	0.1	0.023069
0.393350	0.1	0.028228
0.395017	0.1	0.031018
0.396683	0.1	0.030110
0.398350	0.1	0.026478
0.400017	0.1	0.022184
0.401683	0.1	0.018636
0.403350	0.1	0.016550
0.405017	0.1	0.016689
0.406683	0.1	0.019548
0.408350	0.1	0.023767
0.410017	0.1	0.026706
0.411683	0.1	0.027469
0.413350	0.1	0.027581
0.415017	0.1	0.028573
0.416683	0.1	0.030501
0.418350	0.1	0.032620
0.420017	0.1	0.034198
0.421683	0.1	0.034668
0.423350	0.1	0.034119
0.425017	0.1	0.033029
0.426683	0.1	0.030133
0.428350	0.1	0.022757
0.430017	0.1	0.011232
0.431683	0.1	0.000624
0.433350	0.1	-0.003143
0.435017	0.1	0.001770
0.436683	0.1	0.012415
0.438350	0.1	0.024042
0.440017	0.1	0.032950
0.441683	0.1	0.037849
0.443350	0.1	0.039544
0.445017	0.1	0.039455
0.446683	0.1	0.038478
0.448350	0.1	0.036880
0.450017	0.1	0.034794
0.451683	0.1	0.032568
0.453350	0.1	0.030701
0.455017	0.1	0.029644
0.456683	0.1	0.029397
0.458350	0.1	0.029472
0.460017	0.1	0.029695
0.461683	0.1	0.030482
0.463350	0.1	0.031404
0.465017	0.1	0.030696
0.466683	0.1	0.027562
0.468350	0.1	0.023302
0.470017	0.1	0.019120
0.471683	0.1	0.015497
0.473350	0.1	0.013956
0.475017	0.1	0.016335
0.476683	0.1	0.021877
0.478350	0.1	0.027376
0.480017	0.1	0.030487
0.481683	0.1	0.031195
0.483350	0.1	0.030035
0.485017	0.1	0.027055
0.486683	0.1	0.022617
0.488350	0.1	0.017793
0.490017	0.1	0.014310
0.491683	0.1	0.013779
0.493350	0.1	0.016000
0.495017	0.1	0.019013
0.496683	0.1	0.021234
0.498350	0.1	0.022445
0.500017	0.1	0.022682
0.501683	0.1	0.022086
0.503350	0.1	0.021718
0.505017	0.1	0.022724
0.506683	0.1	0.025365
0.508350	0.1	0.029597
0.510017	0.1	0.034734
0.511683	0.1	0.039022
0.513350	0.1	0.041123
0.515017	0.1	0.041150
0.516683	0.1	0.039758
0.518350	0.1	0.037337
0.520017	0.1	0.033840
0.521683	0.1	0.029067
0.523350	0.1	0.023367
0.525017	0.1	0.017453
0.526683	0.1	0.011511
0.528350	0.1	0.005728
0.530017	0.1	0.001118
0.531683	0.1	-0.001062
0.533350	0.1	-0.000643
0.535017	0.1	0.001192
0.536683	0.1	0.003381
0.538350	0.1	0.006077
0.540017	0.1	0.009364
0.541683	0.1	0.011977
0.543350	0.1	0.012722
0.545017	0.1	0.012070
0.546683	0.1	0.010896
0.548350	0.1	0.009346
0.550017	0.1	0.007739
0.551683	0.1	0.006617
0.553350	0.1	0.005802
0.555017	0.1	0.004857
0.556683	0.1	0.003972
0.558350	0.1	0.003348
0.560017	0.1	0.002556
0.561683	0.1	0.001332
0.563350	0.1	-0.000354
0.565017	0.1	-0.002501
0.566683	0.1	-0.004410
0.568350	0.1	-0.004843
0.570017	0.1	-0.003115
0.571683	0.1	0.000009
0.573350	0.1	0.002570
0.575017	0.1	0.003302
0.576683	0.1	0.002808
0.578350	0.1	0.002249
0.580017	0.1	0.001835
0.581683	0.1	0.001248
0.583350	0.1	0.000559
0.585017	0.1	-0.000298
0.586683	0.1	-0.001751
0.588350	0.1	-0.003902
0.590017	0.1	-0.006403
0.591683	0.1	-0.008643
0.593350	0.1	-0.009802
0.595017	0.1	-0.009178
0.596683	0.1	-0.006729
0.598350	0.1	-0.003255
0.600017	0.1	0.000070
0.601683	0.1	0.002561
0.603350	0.1	0.003995
0.605017	0.1	0.004061
0.606683	0.1	0.002822
0.608350	0.1	0.001900
0.610017	0.1	0.003562
0.611683	0.1	0.008084
0.613350	0.1	0.013309
0.615017	0.1	0.016657
0.616683	0.1	0.016750
0.618350	0.1	0.014165
0.620017	0.1	0.011558
0.621683	0.1	0.011423
0.623350	0.1	0.013658
0.625017	0.1	0.016242
0.626683	0.1	0.017630
0.628350	0.1	0.017951
0.630017	0.1	0.017872
0.631683	0.1	0.016829
0.633350	0.1	0.014352
0.635017	0.1	0.012042
0.636683	0.1	0.011418
0.638350	0.1	0.011642
0.640017	0.1	0.011269
0.641683	0.1	0.010780
0.643350	0.1	0.011916
0.645017	0.1	0.015236
0.646683	0.1	0.019586
0.648350	0.1	0.023390
0.650017	0.1	0.025253
0.651683	0.1	0.023828
0.653350	0.1	0.018626
0.655017	0.1	0.010794
0.656683	0.1	0.002314
0.658350	0.1	-0.005066
0.660017	0.1	-0.010040
0.661683	0.1	-0.011753
0.663350	0.1	-0.010445
0.665017	0.1	-0.007502
0.666683	0.1	-0.004461
0.668350	0.1	-0.002203
0.670017	0.1	-0.000438
0.671683	0.1	0.002044
0.673350	0.1	0.005593
0.675017	0.1	0.008726
0.676683	0.1	0.009886
0.678350	0.1	0.008917
0.680017	0.1	0.006300
0.681683	0.1	0.002547
0.683350	0.1	-0.001048
0.685017	0.1	-0.002719
0.686683	0.1	-0.002049
0.688350	0.1	-0.000452
0.690017	0.1	0.000265
0.691683	0.1	-0.000703
0.693350	0.1	-0.002761
0.695017	0.1	-0.004428
0.696683	0.1	-0.005239
0.698350	0.1	-0.006217
0.700017	0.1	-0.007823
0.701683	0.1	-0.009108
0.703350	0.1	-0.008824
0.705017	0.1	-0.006109
0.706683	0.1	-0.001458
0.708350	0.1	0.002803
0.710017	0.1	0.004834
0.711683	0.1	0.005402
0.713350	0.1	0.006040
0.715017	0.1	0.006827
0.716683	0.1	0.007083
0.718350	0.1	0.006794
0.720017	0.1	0.006589
0.721683	0.1	0.006934
0.723350	0.1	0.007874
0.725017	0.1	0.009206
0.726683	0.1	0.010501
0.728350	0.1	0.011418
0.730017	0.1	0.012401
0.731683	0.1	0.014319
0.733350	0.1	0.017267
0.735017	0.1	0.020564
0.736683	0.1	0.023413
0.738350	0.1	0.024536
0.740017	0.1	0.022701
0.741683	0.1	0.018417
0.743350	0.1	0.013467
0.745017	0.1	0.009015
0.746683	0.1	0.005681
0.748350	0.1	0.004135
0.750017	0.1	0.004019
0.751683	0.1	0.003683
0.753350	0.1	0.002002
0.755017	0.1	-0.000186
0.756683	0.1	-0.001206
0.758350	0.1	-0.000447
0.760017	0.1	0.001858
0.761683	0.1	0.005658
0.763350	0.1	0.009821
0.765017	0.1	0.011683
0.766683	0.1	0.009849
0.768350	0.1	0.005704
0.770017	0.1	0.001593
0.771683	0.1	-0.001099
0.773350	0.1	-0.002212
0.775017	0.1	-0.002016
0.776683	0.1	-0.000657
0.778350	0.1	0.001905
0.780017	0.1	0.005611
0.781683	0.1	0.009523
0.783350	0.1	0.012158
0.785017	0.1	0.012950
0.786683	0.1	0.012009
0.788350	0.1	0.009234
0.790017	0.1	0.005309
0.791683	0.1	0.001830
0.793350	0.1	-0.000717
0.795017	0.1	-0.003008
0.796683	0.1	-0.005229
0.798350	0.1	-0.007087
0.800017	0.1	-0.008354
0.801683	0.1	-0.008433
0.803350	0.1	-0.006328
0.805017	0.1	-0.002040
0.806683	0.1	0.002654
0.808350	0.1	0.005597
0.810017	0.1	0.005933
0.811683	0.1	0.004550
0.813350	0.1	0.003371
0.815017	0.1	0.003888
0.816683	0.1	0.005946
0.818350	0.1	0.007902
0.820017	0.1	0.008466
0.821683	0.1	0.008196
0.823350	0.1	0.008387
0.825017	0.1	0.009234
0.826683	0.1	0.010352
0.828350	0.1	0.012242
0.830017	0.1	0.015865
0.831683	0.1	0.020871
0.833350	0.1	0.025583
0.835017	0.1	0.028503
0.836683	0.1	0.028685
0.838350	0.1	0.025844
0.840017	0.1	0.021253
0.841683	0.1	0.016955
0.843350	0.1	0.013607
0.845017	0.1	0.010869
0.846683	0.1	0.009090
0.848350	0.1	0.008531
0.850017	0.1	0.008489
0.851683	0.1	0.008438
0.853350	0.1	0.008079
0.855017	0.1	0.006622
0.856683	0.1	0.004033
0.858350	0.1	0.001993
0.860017	0.1	0.002002
0.861683	0.1	0.003749
0.863350	0.1	0.005648
0.865017	0.1	0.005993
0.866683	0.1	0.003870
0.868350	0.1	-0.000750
0.870017	0.1	-0.007339
0.871683	0.1	-0.014538
0.873350	0.1	-0.020098
0.875017	0.1	-0.021872
0.876683	0.1	-0.019069
0.878350	0.1	-0.012903
0.880017	0.1	-0.005984
0.881683	0.1	-0.000931
0.883350	0.1	0.001076
0.885017	0.1	0.000987
0.886683	0.1	0.000368
0.888350	0.1	-0.000414
0.890017	0.1	-0.001411
0.891683	0.1	-0.001928
0.893350	0.1	-0.001499
0.895017	0.1	-0.000782
0.896683	0.1	-0.000601
0.898350	0.1	-0.000903
0.900017	0.1	-0.000792
0.901683	0.1	0.000629
0.903350	0.1	0.003199
0.905017	0.1	0.005709
0.906683	0.1	0.007022
0.908350	0.1	0.007055
0.910017	0.1	0.006491
0.911683	0.1	0.005979
0.913350	0.1	0.005905
0.915017	0.1	0.005965
0.916683	0.1	0.005029
0.918350	0.1	0.002757
0.920017	0.1	0.000782
0.921683	0.1	0.000610
0.923350	0.1	0.001909
0.925017	0.1	0.003828
0.926683	0.1	0.005946
0.928350	0.1	0.007804
0.930017	0.1	0.009122
0.931683	0.1	0.010328
0.933350	0.1	0.012061
0.935017	0.1	0.014277
0.936683	0.1	0.016051
0.938350	0.1	0.016312
0.940017	0.1	0.014752
0.941683	0.1	0.011921
0.943350	0.1	0.008768
0.945017	0.1	0.006184
0.946683	0.1	0.004587
0.948350	0.1	0.003651
0.950017	0.1	0.002636
0.951683	0.1	0.000875
0.953350	0.1	-0.001928
0.955017	0.1	-0.005132
0.956683	0.1	-0.007199
0.958350	0.1	-0.006976
0.960017	0.1	-0.004140
0.961683	0.1	0.001118
0.963350	0.1	0.007083
0.965017	0.1	0.010547
0.966683	0.1	0.009942
0.968350	0.1	0.007031
0.970017	0.1	0.004391
0.971683	0.1	0.002841
0.973350	0.1	0.001891
0.975017	0.1	0.001183
0.976683	0.1	0.000983
0.978350	0.1	0.001797
0.980017	0.1	0.003534
0.981683	0.1	0.005760
0.983350	0.1	0.008242
0.985017	0.1	0.010408
0.986683	0.1	0.011283
0.988350	0.1	0.010473
0.990017	0.1	0.008540
0.991683	0.1	0.006598
0.993350	0.1	0.005881
0.995017	0.1	0.007683
0.996683	0.1	0.012480
0.998350	0.1	0.018571
1.000017	0.1	0.023101
1.001683	0.1	0.024857
1.003350	0.1	0.024950
1.005017	0.1	0.024829
1.006683	0.1	0.024675
1.008350	0.1	0.024103
1.010017	0.1	0.022734
1.011683	0.1	0.020228
1.013350	0.1	0.016508
1.015017	0.1	0.011721
1.016683	0.1	0.005886
1.018350	0.1	-0.000750
1.020017	0.1	-0.006952
1.021683	0.1	-0.010733
1.023350	0.1	-0.010869
1.025017	0.1	-0.008275
1.026683	0.1	-0.005383
1.028350	0.1	-0.003716
1.030017	0.1	-0.002682
1.031683	0.1	-0.001043
1.033350	0.1	0.001243
1.035017	0.1	0.003311
1.036683	0.1	0.004531
1.038350	0.1	0.004778
1.040017	0.1	0.004200
1.041683	0.1	0.003041
1.043350	0.1	0.001565
1.045017	0.1	0.000265
1.046683	0.1	-0.000279
1.048350	0.1	-0.000102
1.050017	0.1	0.000177
1.051683	0.1	0.000363
1.053350	0.1	0.000829
1.055017	0.1	0.001481
1.056683	0.1	0.002454
1.058350	0.1	0.005155
1.060017	0.1	0.009965
1.061683	0.1	0.014491
1.063350	0.1	0.015739
1.065017	0.1	0.012522
1.066683	0.1	0.005555
1.068350	0.1	-0.003157
1.070017	0.1	-0.010584
1.071683	0.1	-0.013979
1.073350	0.1	-0.013253
1.075017	0.1	-0.010664
1.076683	0.1	-0.007912
1.078350	0.1	-0.005099
1.080017	0.1	-0.002272
1.081683	0.1	0.000168
1.083350	0.1	0.002631
1.085017	0.1	0.005714
1.086683	0.1	0.008503
1.088350	0.1	0.009676
1.090017	0.1	0.009527
1.091683	0.1	0.009243
1.093350	0.1	0.009714
1.095017	0.1	0.011278
1.096683	0.1	0.012922
1.098350	0.1	0.012754
1.100017	0.1	0.010268
1.101683	0.1	0.007115
1.103350	0.1	0.005504
1.105017	0.1	0.005909
1.106683	0.1	0.006589
1.108350	0.1	0.005704
1.110017	0.1	0.003325
1.111683	0.1	0.001253
1.113350	0.1	0.001159
1.115017	0.1	0.002552
1.116683	0.1	0.003586
1.118350	0.1	0.003809
1.120017	0.1	0.004028
1.121683	0.1	0.003772
1.123350	0.1	0.002035
1.125017	0.1	-0.000149
1.126683	0.1	-0.001136
1.128350	0.1	-0.001593
1.130017	0.1	-0.003586
1.131683	0.1	-0.007781
1.133350	0.1	-0.012438
1.135017	0.1	-0.014771
1.136683	0.1	-0.013392
1.138350	0.1	-0.009593
1.140017	0.1	-0.005877
1.141683	0.1	-0.003292
1.143350	0.1	-0.001141
1.145017	0.1	0.001001
1.146683	0.1	0.002533
1.148350	0.1	0.002692
1.150017	0.1	0.000829
1.151683	0.1	-0.003250
1.153350	0.1	-0.008503
1.155017	0.1	-0.012787
1.156683	0.1	-0.013676
1.158350	0.1	-0.010170
1.160017	0.1	-0.004489
1.161683	0.1	-0.000088
1.163350	0.1	0.001709
1.165017	0.1	0.000829
1.166683	0.1	-0.003171
1.168350	0.1	-0.009057
1.170017	0.1	-0.013271
1.171683	0.1	-0.013239
1.173350	0.1	-0.009304
1.175017	0.1	-0.003530
1.176683	0.1	0.001709
1.178350	0.1	0.004489
1.180017	0.1	0.004154
1.181683	0.1	0.001858
1.183350	0.1	-0.000307
1.185017	0.1	-0.001602
1.186683	0.1	-0.002952
1.188350	0.1	-0.004647
1.190017	0.1	-0.006184
1.191683	0.1	-0.007772
1.193350	0.1	-0.009369
1.195017	0.1	-0.009350
1.196683	0.1	-0.005863
1.198350	0.1	0.000843
1.200017	0.1	0.008126
1.201683	0.1	0.013281
1.203350	0.1	0.015111
1.205017	0.1	0.013681
1.206683	0.1	0.010650
1.208350	0.1	0.008480
1.210017	0.1	0.007898
1.211683	0.1	0.008070
1.213350	0.1	0.009327
1.215017	0.1	0.013090
1.216683	0.1	0.019353
1.218350	0.1	0.026142
1.220017	0.1	0.031264
1.221683	0.1	0.033588
1.223350	0.1	0.032536
1.225017	0.1	0.027432
1.226683	0.1	0.018422
1.228350	0.1	0.007544
1.230017	0.1	-0.001830
1.231683	0.1	-0.007264
1.233350	0.1	-0.008778
1.235017	0.1	-0.007679
1.236683	0.1	-0.004959
1.238350	0.1	-0.001681
1.240017	0.1	0.000582
1.241683	0.1	0.000838
1.243350	0.1	-0.000321
1.245017	0.1	-0.001695
1.246683	0.1	-0.002799
1.248350	0.1	-0.003171
1.250017	0.1	-0.001299
1.251683	0.1	0.003618
1.253350	0.1	0.009639
1.255017	0.1	0.013756
1.256683	0.1	0.014626
1.258350	0.1	0.012680
1.260017	0.1	0.009155
1.261683	0.1	0.005765
1.263350	0.1	0.003846
1.265017	0.1	0.003497
1.266683	0.1	0.003851
1.268350	0.1	0.004042
1.270017	0.1	0.004168
1.271683	0.1	0.005243
1.273350	0.1	0.007986
1.275017	0.1	0.011944
1.276683	0.1	0.015800
1.278350	0.1	0.018021
1.280017	0.1	0.017388
1.281683	0.1	0.013746
1.283350	0.1	0.008824
1.285017	0.1	0.005295
1.286683	0.1	0.004657
1.288350	0.1	0.006850
1.290017	0.1	0.011087
1.291683	0.1	0.015530
1.293350	0.1	0.017523
1.295017	0.1	0.015777
1.296683	0.1	0.011637
1.298350	0.1	0.007465
1.300017	0.1	0.004270
1.301683	0.1	0.002068
1.303350	0.1	0.001779
1.305017	0.1	0.004005
1.306683	0.1	0.006547
1.308350	0.1	0.005765
1.310017	0.1	0.000480
1.311683	0.1	-0.006850
1.313350	0.1	-0.012810
1.315017	0.1	-0.015576
1.316683	0.1	-0.014687
1.318350	0.1	-0.010198
1.320017	0.1	-0.003153
1.321683	0.1	0.004196
1.323350	0.1	0.010547
1.325017	0.1	0.017928
1.326683	0.1	0.030375
1.328350	0.1	0.050198
1.330017	0.1	0.076145
1.331683	0.1	0.104122
1.333350	0.1	0.129868
1.335017	0.1	0.152420
1.336683	0.1	0.173454
1.338350	0.1	0.192844
1.340017	0.1	0.208016
1.341683	0.1	0.217664
1.343350	0.1	0.222675
1.345017	0.1	0.223569
1.346683	0.1	0.219871
1.348350	0.1	0.211713
1.350017	0.1	0.200276
1.351683	0.1	0.186805
1.353350	0.1	0.171824
1.355017	0.1	0.155899
1.356683	0.1	0.140611
1.358350	0.1	0.127298
1.360017	0.1	0.115498
1.361683	0.1	0.103815
1.363350	0.1	0.091898
1.365017	0.1	0.080825
1.366683	0.1	0.071893
1.368350	0.1	0.065775
1.370017	0.1	0.062562
1.371683	0.1	0.061844
1.373350	0.1	0.062236
1.375017	0.1	0.061654
1.376683	0.1	0.058897
1.378350	0.1	0.054194
1.380017	0.1	0.048000
1.381683	0.1	0.040280
1.383350	0.1	0.031195
1.385017	0.1	0.022114
1.386683	0.1	0.015344
1.388350	0.1	0.012075
1.390017	0.1	0.011208
1.391683	0.1	0.010910
1.393350	0.1	0.010589
1.395017	0.1	0.011134
1.396683	0.1	0.012852
1.398350	0.1	0.013430
1.400017	0.1	0.009318
1.401683	0.1	-0.000875
1.403350	0.1	-0.015241
1.405017	0.1	-0.030226
1.406683	0.1	-0.043046
1.408350	0.1	-0.052601
1.410017	0.1	-0.058613
1.411683	0.1	-0.061281
1.413350	0.1	-0.061481
1.415017	0.1	-0.059945
1.416683	0.1	-0.057137
1.418350	0.1	-0.053765
1.420017	0.1	-0.050631
1.421683	0.1	-0.048545
1.423350	0.1	-0.047749
1.425017	0.1	-0.047577
1.426683	0.1	-0.047549
1.428350	0.1	-0.047726
1.430017	0.1	-0.047702
1.431683	0.1	-0.046385
1.433350	0.1	-0.043488
1.435017	0.1	-0.040079
1.436683	0.1	-0.036871
1.438350	0.1	-0.033160
1.440017	0.1	-0.028061
1.441683	0.1	-0.021858
1.443350	0.1	-0.015828
1.445017	0.1	-0.010687
1.446683	0.1	-0.005914
1.448350	0.1	-0.000866
1.450017	0.1	0.004377
1.451683	0.1	0.009267
1.453350	0.1	0.013062
1.455017	0.1	0.015576
1.456683	0.1	0.018380
1.458350	0.1	0.023455
1.460017	0.1	0.030138
1.461683	0.1	0.035409
1.463350	0.1	0.037341
1.465017	0.1	0.036838
1.466683	0.1	0.036992
1.468350	0.1	0.040904
1.470017	0.1	0.048815
1.471683	0.1	0.057435
1.473350	0.1	0.062850
1.475017	0.1	0.063838
1.476683	0.1	0.062166
1.478350	0.1	0.060215
1.480017	0.1	0.059153
1.481683	0.1	0.058799
1.483350	0.1	0.058450
1.485017	0.1	0.058180
1.486683	0.1	0.058925
1.488350	0.1	0.060955
1.490017	0.1	0.063269
1.491683	0.1	0.064936
1.493350	0.1	0.066287
1.495017	0.1	0.068392
1.496683	0.1	0.071353
1.498350	0.1	0.073817
1.500017	0.1	0.074496
1.501683	0.1	0.073165
1.503350	0.1	0.070352
1.505017	0.1	0.066850
1.506683	0.1	0.063083
1.508350	0.1	0.059572
1.510017	0.1	0.058319
1.511683	0.1	0.061509
1.513350	0.1	0.068513
1.515017	0.1	0.075921
1.516683	0.1	0.080792
1.518350	0.1	0.083148
1.520017	0.1	0.085188
1.521683	0.1	0.089221
1.523350	0.1	0.096662
1.525017	0.1	0.106874
1.526683	0.1	0.117449
1.528350	0.1	0.127037
1.530017	0.1	0.135954
1.531683	0.1	0.144690
1.533350	0.1	0.154004
1.535017	0.1	0.165123
1.536683	0.1	0.178516
1.538350	0.1	0.193524
1.540017	0.1	0.209459
1.541683	0.1	0.225576
1.543350	0.1	0.240356
1.545017	0.1	0.252989
1.546683	0.1	0.264454
1.548350	0.1	0.275373
1.550017	0.1	0.284398
1.551683	0.1	0.289832
1.553350	0.1	0.292263
1.555017	0.1	0.294792
1.556683	0.1	0.300170
1.558350	0.1	0.308971
1.560017	0.1	0.321940
1.561683	0.1	0.341879
1.563350	0.1	0.370680
1.565017	0.1	0.406504
1.566683	0.1	0.445633
1.568350	0.1	0.485824
1.570017	0.1	0.527687
1.571683	0.1	0.573494
1.573350	0.1	0.624666
1.575017	0.1	0.680625
1.576683	0.1	0.739265
1.578350	0.1	0.798381
1.580017	0.1	0.856533
1.581683	0.1	0.911960
1.583350	0.1	0.962242
1.585017	0.1	1.006261
1.586683	0.1	1.044478
1.588350	0.1	1.076711
1.590017	0.1	1.100781
1.591683	0.1	1.113261
1.593350	0.1	1.110923
1.595017	0.1	1.091748
1.596683	0.1	1.055161
1.598350	0.1	1.002611
1.600017	0.1	0.939686
1.601683	0.1	0.878056
1.603350	0.1	0.836034
1.605017	0.1	0.837389
1.606683	0.1	0.906987
1.608350	0.1	1.065778
1.610017	0.1	1.328951
1.611683	0.1	1.704735
1.613350	0.1	2.191435
1.615017	0.1	2.775337
1.616683	0.1	3.432296
1.618350	0.1	4.132180
1.620017	0.1	4.844693
1.621683	0.1	5.545346
1.623350	0.1	6.217714
1.625017	0.1	6.851363
1.626683	0.1	7.439661
1.628350	0.1	7.979022
1.630017	0.1	8.468190
1.631683	0.1	8.907295
1.633350	0.1	9.297156
1.635017	0.1	9.638779
1.636683	0.1	9.933631
1.638350	0.1	10.183519
1.640017	0.1	10.389048
1.641683	0.1	10.548574
1.643350	0.1	10.659513
1.645017	0.1	10.721325
1.646683	0.1	10.737106
1.648350	0.1	10.711397
1.650017	0.1	10.647369
1.651683	0.1	10.547289
1.653350	0.1	10.414347
1.655017	0.1	10.252944
1.656683	0.1	10.067993
1.658350	0.1	9.864457
1.660017	0.1	9.647124
1.661683	0.1	9.420081
1.663350	0.1	9.185830
1.665017	0.1	8.944729
1.666683	0.1	8.696155
1.668350	0.1	8.441014
1.670017	0.1	8.183070
1.671683	0.1	7.926761
1.673350	0.1	7.673716
1.675017	0.1	7.422939
1.676683	0.1	7.174127
1.678350	0.1	6.929277
1.680017	0.1	6.691110
1.681683	0.1	6.460729
1.683350	0.1	6.236988
1.685017	0.1	6.017936
1.686683	0.1	5.802745
1.688350	0.1	5.591465
1.690017	0.1	5.383478
1.691683	0.1	5.177725
1.693350	0.1	4.974245
1.695017	0.1	4.774537
1.696683	0.1	4.580142
1.698350	0.1	4.390702
1.700017	0.1	4.204246
1.701683	0.1	4.019821
1.703350	0.1	3.838614
1.705017	0.1	3.661853
1.706683	0.1	3.488814
1.708350	0.1	3.318079
1.710017	0.1	3.150129
1.711683	0.1	2.987380
1.713350	0.1	2.832050
1.715017	0.1	2.684365
1.716683	0.1	2.543200
1.718350	0.1	2.408251
1.720017	0.1	2.279817
1.721683	0.1	2.156645
1.723350	0.1	2.035853
1.725017	0.1	1.915493
1.726683	0.1	1.796521
1.728350	0.1	1.681591
1.730017	0.1	1.572720
1.731683	0.1	1.470861
1.733350	0.1	1.376695
1.735017	0.1	1.290049
1.736683	0.1	1.209159
1.738350	0.1	1.131920
1.740017	0.1	1.057344
1.741683	0.1	0.985563
1.743350	0.1	0.917064
1.745017	0.1	0.851797
1.746683	0.1	0.789207
1.748350	0.1	0.729654
1.750017	0.1	0.674482
1.751683	0.1	0.624261
1.753350	0.1	0.578198
1.755017	0.1	0.535236
1.756683	0.1	0.494504
1.758350	0.1	0.455272
1.760017	0.1	0.416776
1.761683	0.1	0.377581
1.763350	0.1	0.336231
1.765017	0.1	0.293544
1.766683	0.1	0.253343
1.768350	0.1	0.220099
1.770017	0.1	0.195685
1.771683	0.1	0.178446
1.773350	0.1	0.164821
1.775017	0.1	0.151740
1.776683	0.1	0.137989
1.778350	0.1	0.123587
1.780017	0.1	0.108359
1.781683	0.1	0.091936
1.783350	0.1	0.074240
1.785017	0.1	0.055367
1.786683	0.1	0.035651
1.788350	0.1	0.015856
1.790017	0.1	-0.002808
1.791683	0.1	-0.019013
1.793350	0.1	-0.032349
1.795017	0.1	-0.043791
1.796683	0.1	-0.054566
1.798350	0.1	-0.065127
1.800017	0.1	-0.075269
1.801683	0.1	-0.084629
1.803350	0.1	-0.093053
1.805017	0.1	-0.100760
1.806683	0.1	-0.108071
1.808350	0.1	-0.114962
1.810017	0.1	-0.121044
1.811683	0.1	-0.126008
1.813350	0.1	-0.130231
1.815017	0.1	-0.134166
1.816683	0.1	-0.137337
1.818350	0.1	-0.139279
1.820017	0.1	-0.140760
1.821683	0.1	-0.142697
1.823350	0.1	-0.145123
1.825017	0.1	-0.147768
1.826683	0.1	-0.150078
1.828350	0.1	-0.151498
1.830017	0.1	-0.152835
1.831683	0.1	-0.155792
1.833350	0.1	-0.161026
1.835017	0.1	-0.167708
1.836683	0.1	-0.174441
1.838350	0.1	-0.180318
1.840017	0.1	-0.184844
1.841683	0.1	-0.186688
1.843350	0.1	-0.184164
1.845017	0.1	-0.177445
1.846683	0.1	-0.168905
1.848350	0.1	-0.161193
1.850017	0.1	-0.156034
1.851683	0.1	-0.153887
1.853350	0.1	-0.153272
1.855017	0.1	-0.151363
1.856683	0.1	-0.146185
1.858350	0.1	-0.137547
1.860017	0.1	-0.126162
1.861683	0.1	-0.112960
1.863350	0.1	-0.098599
1.865017	0.1	-0.082846
1.866683	0.1	-0.064750
1.868350	0.1	-0.043199
1.870017	0.1	-0.017420
1.871683	0.1	0.012363
1.873350	0.1	0.044978
1.875017	0.1	0.078846
1.876683	0.1	0.112359
1.878350	0.1	0.144513
1.880017	0.1	0.175913
1.881683	0.1	0.209054
1.883350	0.1	0.246954
1.885017	0.1	0.290778
1.886683	0.1	0.337777
1.888350	0.1	0.382653
1.890017	0.1	0.421712
1.891683	0.1	0.454015
1.893350	0.1	0.479333
1.895017	0.1	0.497582
1.896683	0.1	0.509806
1.898350	0.1	0.518127
1.900017	0.1	0.524558
1.901683	0.1	0.530235
1.903350	0.1	0.535119
1.905017	0.1	0.537951
1.906683	0.1	0.537150
1.908350	0.1	0.532316
1.910017	0.1	0.524535
1.911683	0.1	0.515287
1.913350	0.1	0.505960
1.915017	0.1	0.497685
1.916683	0.1	0.489946
1.918350	0.1	0.480297
1.920017	0.1	0.466988
1.921683	0.1	0.451053
1.923350	0.1	0.434420
1.925017	0.1	0.416646
1.926683	0.1	0.395519
1.928350	0.1	0.370834
1.930017	0.1	0.345884
1.931683	0.1	0.324217
1.933350	0.1	0.306261
1.935017	0.1	0.289953
1.936683	0.1	0.273460
1.938350	0.1	0.256733
1.940017	0.1	0.240994
1.941683	0.1	0.226912
1.943350	0.1	0.213813
1.945017	0.1	0.200742
1.946683	0.1	0.187960
1.948350	0.1	0.176691
1.950017	0.1	0.167219
1.951683	0.1	0.158399
1.953350	0.1	0.148960
1.955017	0.1	0.138734
1.956683	0.1	0.128550
1.958350	0.1	0.118781
1.960017	0.1	0.108220
1.961683	0.1	0.095386
1.963350	0.1	0.080201
1.965017	0.1	0.063917
1.966683	0.1	0.048485
1.968350	0.1	0.035604
1.970017	0.1	0.025490
1.971683	0.1	0.016708
1.973350	0.1	0.007707
1.975017	0.1	-0.001765
1.976683	0.1	-0.010966
1.978350	0.1	-0.019488
1.980017	0.1	-0.028075
1.981683	0.1	-0.037905
1.983350	0.1	-0.049318
1.985017	0.1	-0.061300
1.986683	0.1	-0.071572
1.988350	0.1	-0.077356
1.990017	0.1	-0.078110
1.991683	0.1	-0.077090
1.993350	0.1	-0.078199
1.995017	0.1	-0.082152
1.996683	0.1	-0.087181
1.998350	0.1	-0.092108
2.000017	0.1	-0.097509
2.001683	0.1	-0.104350
2.003350	0.1	-0.112220
2.005017	0.1	-0.119135
2.006683	0.1	-0.123684
2.008350	0.1	-0.127088
2.010017	0.1	-0.132122
2.011683	0.1	-0.140280
2.013350	0.1	-0.150716
2.015017	0.1	-0.161114
2.016683	0.1	-0.169268
2.018350	0.1	-0.174516
2.020017	0.1	-0.177710
2.021683	0.1	-0.179964
2.023350	0.1	-0.182102
2.025017	0.1	-0.185319
2.026683	0.1	-0.191159
2.028350	0.1	-0.199764
2.030017	0.1	-0.209017
2.031683	0.1	-0.216351
2.033350	0.1	-0.220966
2.035017	0.1	-0.223536
2.036683	0.1	-0.224663
2.038350	0.1	-0.224994
2.040017	0.1	-0.225776
2.041683	0.1	-0.228542
2.043350	0.1	-0.234572
2.045017	0.1	-0.243802
2.046683	0.1	-0.253916
2.048350	0.1	-0.261799
2.050017	0.1	-0.266093
2.051683	0.1	-0.267117
2.053350	0.1	-0.264850
2.055017	0.1	-0.259150
2.056683	0.1	-0.252109
2.058350	0.1	-0.247732
2.060017	0.1	-0.248393
2.061683	0.1	-0.252710
2.063350	0.1	-0.257031
2.065017	0.1	-0.259061
2.066683	0.1	-0.260030
2.068350	0.1	-0.262805
2.070017	0.1	-0.268756
2.071683	0.1	-0.277110
2.073350	0.1	-0.285544
2.075017	0.1	-0.290964
2.076683	0.1	-0.291732
2.078350	0.1	-0.289218
2.080017	0.1	-0.285814
2.081683	0.1	-0.282810
2.083350	0.1	-0.281092
2.085017	0.1	-0.281450
2.086683	0.1	-0.283192
2.088350	0.1	-0.284566
2.090017	0.1	-0.284831
2.091683	0.1	-0.284719
2.093350	0.1	-0.285320
2.095017	0.1	-0.287336
2.096683	0.1	-0.290922
2.098350	0.1	-0.295532
2.100017	0.1	-0.299830
2.101683	0.1	-0.302419
2.103350	0.1	-0.302913
2.105017	0.1	-0.301683
2.106683	0.1	-0.299048
2.108350	0.1	-0.295341
2.110017	0.1	-0.291392
2.111683	0.1	-0.287974
2.113350	0.1	-0.284738
2.115017	0.1	-0.281041
2.116683	0.1	-0.277543
2.118350	0.1	-0.275546
2.120017	0.1	-0.275774
2.121683	0.1	-0.277935
2.123350	0.1	-0.280589
2.125017	0.1	-0.281748
2.126683	0.1	-0.279825
2.128350	0.1	-0.274382
2.130017	0.1	-0.266423
2.131683	0.1	-0.257869
2.133350	0.1	-0.250605
2.135017	0.1	-0.245934
2.136683	0.1	-0.244798
2.138350	0.1	-0.247126
2.140017	0.1	-0.250926
2.141683	0.1	-0.253762
2.143350	0.1	-0.254647
2.145017	0.1	-0.253385
2.146683	0.1	-0.249553
2.148350	0.1	-0.243550
2.150017	0.1	-0.237604
2.151683	0.1	-0.234060
2.153350	0.1	-0.232882
2.155017	0.1	-0.232127
2.156683	0.1	-0.230358
2.158350	0.1	-0.227401
2.160017	0.1	-0.223680
2.161683	0.1	-0.219475
2.163350	0.1	-0.214237
2.165017	0.1	-0.206917
2.166683	0.1	-0.197501
2.168350	0.1	-0.187447
2.170017	0.1	-0.178539
2.171683	0.1	-0.172532
2.173350	0.1	-0.170851
2.175017	0.1	-0.173161
2.176683	0.1	-0.176905
2.178350	0.1	-0.178576
2.180017	0.1	-0.175880
2.181683	0.1	-0.169645
2.183350	0.1	-0.163130
2.185017	0.1	-0.158856
2.186683	0.1	-0.156355
2.188350	0.1	-0.152849
2.190017	0.1	-0.146353
2.191683	0.1	-0.137915
2.193350	0.1	-0.130483
2.195017	0.1	-0.126087
2.196683	0.1	-0.124346
2.198350	0.1	-0.123610
2.200017	0.1	-0.122795
2.201683	0.1	-0.121421
2.203350	0.1	-0.118571
2.205017	0.1	-0.113063
2.206683	0.1	-0.104844
2.208350	0.1	-0.095586
2.210017	0.1	-0.087656
2.211683	0.1	-0.082813
2.213350	0.1	-0.081416
2.215017	0.1	-0.082543
2.216683	0.1	-0.085211
2.218350	0.1	-0.089016
2.220017	0.1	-0.093570
2.221683	0.1	-0.097477
2.223350	0.1	-0.098129
2.225017	0.1	-0.093351
2.226683	0.1	-0.083679
2.228350	0.1	-0.072080
2.230017	0.1	-0.061393
2.231683	0.1	-0.052443
2.233350	0.1	-0.044745
2.235017	0.1	-0.038678
2.236683	0.1	-0.035833
2.238350	0.1	-0.036713
2.240017	0.1	-0.039414
2.241683	0.1	-0.041379
2.243350	0.1	-0.041891
2.245017	0.1	-0.042072
2.246683	0.1	-0.043078
2.248350	0.1	-0.045113
2.250017	0.1	-0.047507
2.251683	0.1	-0.049230
2.253350	0.1	-0.049542
2.255017	0.1	-0.047865
2.256683	0.1	-0.043958
2.258350	0.1	-0.038478
2.260017	0.1	-0.032228
2.261683	0.1	-0.025905
2.263350	0.1	-0.020890
2.265017	0.1	-0.018054
2.266683	0.1	-0.016056
2.268350	0.1	-0.013132
2.270017	0.1	-0.009555
2.271683	0.1	-0.007097
2.273350	0.1	-0.006398
2.275017	0.1	-0.005611
2.276683	0.1	-0.002719
2.278350	0.1	0.001122
2.280017	0.1	0.002990
2.281683	0.1	0.002417
2.283350	0.1	0.001881
2.285017	0.1	0.003218
2.286683	0.1	0.005299
2.288350	0.1	0.005811
2.290017	0.1	0.003972
2.291683	0.1	0.001155
2.293350	0.1	-0.000792
2.295017	0.1	-0.001439
2.296683	0.1	-0.001229
2.298350	0.1	0.000224
2.300017	0.1	0.003679
2.301683	0.1	0.008554
2.303350	0.1	0.013136
2.305017	0.1	0.016503
2.306683	0.1	0.019097
2.308350	0.1	0.021160
2.310017	0.1	0.022016
2.311683	0.1	0.021029
2.313350	0.1	0.018170
2.315017	0.1	0.014086
2.316683	0.1	0.010510
2.318350	0.1	0.009788
2.320017	0.1	0.012708
2.321683	0.1	0.017271
2.323350	0.1	0.020349
2.325017	0.1	0.020345
2.326683	0.1	0.017863
2.328350	0.1	0.014137
2.330017	0.1	0.010058
2.331683	0.1	0.006598
2.333350	0.1	0.004484
2.335017	0.1	0.003832
2.336683	0.1	0.004945
2.338350	0.1	0.008531
2.340017	0.1	0.013825
2.341683	0.1	0.017728
2.343350	0.1	0.017541
2.345017	0.1	0.013835
2.346683	0.1	0.009374
2.348350	0.1	0.005993
2.350017	0.1	0.003320
2.351683	0.1	-0.000410
2.353350	0.1	-0.006226
2.355017	0.1	-0.012321
2.356683	0.1	-0.015041
2.358350	0.1	-0.012717
2.360017	0.1	-0.007427
2.361683	0.1	-0.002240
2.363350	0.1	0.001970
2.365017	0.1	0.005960
2.366683	0.1	0.009625
2.368350	0.1	0.011330
2.370017	0.1	0.009239
2.371683	0.1	0.003027
2.373350	0.1	-0.005276
2.375017	0.1	-0.011912
2.376683	0.1	-0.014040
2.378350	0.1	-0.012219
2.380017	0.1	-0.008834
2.381683	0.1	-0.004983
2.383350	0.1	-0.000694
2.385017	0.1	0.003688
2.386683	0.1	0.007297
2.388350	0.1	0.008773
2.390017	0.1	0.007343
2.391683	0.1	0.004708
2.393350	0.1	0.004056
2.395017	0.1	0.006356
2.396683	0.1	0.009141
2.398350	0.1	0.008973
2.400017	0.1	0.004163
2.401683	0.1	-0.003953
2.403350	0.1	-0.011921
2.405017	0.1	-0.017309
2.406683	0.1	-0.021127
2.408350	0.1	-0.025812
2.410017	0.1	-0.031441
2.411683	0.1	-0.036210
2.413350	0.1	-0.039963
2.415017	0.1	-0.044275
2.416683	0.1	-0.049169
2.418350	0.1	-0.051991
2.420017	0.1	-0.050212
2.421683	0.1	-0.043977
2.423350	0.1	-0.035912
2.425017	0.1	-0.029556
2.426683	0.1	-0.027339
2.428350	0.1	-0.028936
2.430017	0.1	-0.031935
2.431683	0.1	-0.034282
2.433350	0.1	-0.035642
2.435017	0.1	-0.036801
2.436683	0.1	-0.038208
2.438350	0.1	-0.039125
2.440017	0.1	-0.038287
2.441683	0.1	-0.035223
2.443350	0.1	-0.030738
2.445017	0.1	-0.026166
2.446683	0.1	-0.022245
2.448350	0.1	-0.019534
2.450017	0.1	-0.019222
2.451683	0.1	-0.021691
2.453350	0.1	-0.025504
2.455017	0.1	-0.028778
2.456683	0.1	-0.030189
2.458350	0.1	-0.029700
2.460017	0.1	-0.029621
2.461683	0.1	-0.032466
2.463350	0.1	-0.037174
2.465017	0.1	-0.039814
2.466683	0.1	-0.038096
2.468350	0.1	-0.032862
2.470017	0.1	-0.026305
2.471683	0.1	-0.020801
2.473350	0.1	-0.018184
2.475017	0.1	-0.019148
2.476683	0.1	-0.023702
2.478350	0.1	-0.031260
2.480017	0.1	-0.039670
2.481683	0.1	-0.045332
2.483350	0.1	-0.046170
2.485017	0.1	-0.044531
2.486683	0.1	-0.044820
2.488350	0.1	-0.048643
2.490017	0.1	-0.053947
2.491683	0.1	-0.057616
2.493350	0.1	-0.057998
2.495017	0.1	-0.055982
2.496683	0.1	-0.053546
2.498350	0.1	-0.051255
2.500017	0.1	-0.047768
2.501683	0.1	-0.041719
2.503350	0.1	-0.034147
2.505017	0.1	-0.028568
2.506683	0.1	-0.027739
2.508350	0.1	-0.030757
2.510017	0.1	-0.033928
2.511683	0.1	-0.034180
2.513350	0.1	-0.031623
2.515017	0.1	-0.028512
2.516683	0.1	-0.026366
2.518350	0.1	-0.025062
2.520017	0.1	-0.023982
2.521683	0.1	-0.022803
2.523350	0.1	-0.021155
2.525017	0.1	-0.018161
2.526683	0.1	-0.013583
2.528350	0.1	-0.009532
2.530017	0.1	-0.008955
2.531683	0.1	-0.012601
2.533350	0.1	-0.018654
2.535017	0.1	-0.024349
2.536683	0.1	-0.027944
2.538350	0.1	-0.029881
2.540017	0.1	-0.031791
2.541683	0.1	-0.034268
2.543350	0.1	-0.036219
2.545017	0.1	-0.036010
2.546683	0.1	-0.033509
2.548350	0.1	-0.030897
2.550017	0.1	-0.030361
2.551683	0.1	-0.031758
2.553350	0.1	-0.033244
2.555017	0.1	-0.033611
2.556683	0.1	-0.033346
2.558350	0.1	-0.033374
2.560017	0.1	-0.033854
2.561683	0.1	-0.034417
2.563350	0.1	-0.034454
2.565017	0.1	-0.033514
2.566683	0.1	-0.031921
2.568350	0.1	-0.030329
2.570017	0.1	-0.028624
2.571683	0.1	-0.026268
2.573350	0.1	-0.023362
2.575017	0.1	-0.020433
2.576683	0.1	-0.018012
2.578350	0.1	-0.016824
2.580017	0.1	-0.016987
2.581683	0.1	-0.017006
2.583350	0.1	-0.014757
2.585017	0.1	-0.009593
2.586683	0.1	-0.003050
2.588350	0.1	0.002733
2.590017	0.1	0.006766
2.591683	0.1	0.008596
2.593350	0.1	0.007176
2.595017	0.1	0.001788
2.596683	0.1	-0.006054
2.598350	0.1	-0.012876
2.600017	0.1	-0.016452
2.601683	0.1	-0.017891
2.603350	0.1	-0.019656
2.605017	0.1	-0.022398
2.606683	0.1	-0.024382
2.608350	0.1	-0.023493
2.610017	0.1	-0.019581
2.611683	0.1	-0.014822
2.613350	0.1	-0.011679
2.615017	0.1	-0.010352
2.616683	0.1	-0.008675
2.618350	0.1	-0.005523
2.620017	0.1	-0.002943
2.621683	0.1	-0.002887
2.623350	0.1	-0.003953
2.625017	0.1	-0.003106
2.626683	0.1	0.000792
2.628350	0.1	0.005946
2.630017	0.1	0.009383
2.631683	0.1	0.009639
2.633350	0.1	0.008000
2.635017	0.1	0.006543
2.636683	0.1	0.005178
2.638350	0.1	0.002207
2.640017	0.1	-0.002463
2.641683	0.1	-0.006445
2.643350	0.1	-0.007516
2.645017	0.1	-0.006040
2.646683	0.1	-0.003777
2.648350	0.1	-0.001276
2.650017	0.1	0.001807
2.651683	0.1	0.005276
2.653350	0.1	0.008959
2.655017	0.1	0.013262
2.656683	0.1	0.017718
2.658350	0.1	0.020163
2.660017	0.1	0.018501
2.661683	0.1	0.012759
2.663350	0.1	0.005094
2.665017	0.1	-0.001471
2.666683	0.1	-0.004144
2.668350	0.1	-0.001602
2.670017	0.1	0.004438
2.671683	0.1	0.009467
2.673350	0.1	0.009723
2.675017	0.1	0.004945
2.676683	0.1	-0.002412
2.678350	0.1	-0.008666
2.680017	0.1	-0.010855
2.681683	0.1	-0.009509
2.683350	0.1	-0.008228
2.685017	0.1	-0.009281
2.686683	0.1	-0.010584
2.688350	0.1	-0.008498
2.690017	0.1	-0.002994
2.691683	0.1	0.001979
2.693350	0.1	0.002841
2.695017	0.1	-0.000335
2.696683	0.1	-0.004140
2.698350	0.1	-0.005271
2.700017	0.1	-0.003874
2.701683	0.1	-0.003045
2.703350	0.1	-0.004997
2.705017	0.1	-0.008433
2.706683	0.1	-0.010137
2.708350	0.1	-0.008298
2.710017	0.1	-0.003423
2.711683	0.1	0.002850
2.713350	0.1	0.008703
2.715017	0.1	0.012540
2.716683	0.1	0.013537
2.718350	0.1	0.012205
2.720017	0.1	0.010212
2.721683	0.1	0.009625
2.723350	0.1	0.011483
2.725017	0.1	0.014212
2.726683	0.1	0.014538
2.728350	0.1	0.010799
2.730017	0.1	0.005169
2.731683	0.1	0.002035
2.733350	0.1	0.003721
2.735017	0.1	0.008140
2.736683	0.1	0.010948
2.738350	0.1	0.009644
2.740017	0.1	0.005164
2.741683	0.1	0.000270
2.743350	0.1	-0.002892
2.745017	0.1	-0.003888
2.746683	0.1	-0.003795
2.748350	0.1	-0.004410
2.750017	0.1	-0.006808
2.751683	0.1	-0.010184
2.753350	0.1	-0.012661
2.755017	0.1	-0.012973
2.756683	0.1	-0.011385
2.758350	0.1	-0.009569
2.760017	0.1	-0.009043
2.761683	0.1	-0.009295
2.763350	0.1	-0.008238
2.765017	0.1	-0.004107
2.766683	0.1	0.003013
2.768350	0.1	0.010370
2.770017	0.1	0.014263
2.771683	0.1	0.014119
2.773350	0.1	0.012987
2.775017	0.1	0.013243
2.776683	0.1	0.014552
2.778350	0.1	0.015940
2.780017	0.1	0.016759
2.781683	0.1	0.015954
2.783350	0.1	0.012792
2.785017	0.1	0.007763
2.786683	0.1	0.001350
2.788350	0.1	-0.006631
2.790017	0.1	-0.015516
2.791683	0.1	-0.022617
2.793350	0.1	-0.024559
2.795017	0.1	-0.020419
2.796683	0.1	-0.012782
2.798350	0.1	-0.004820
2.800017	0.1	0.002184
2.801683	0.1	0.008056
2.803350	0.1	0.012224
2.805017	0.1	0.013434
2.806683	0.1	0.010827
2.808350	0.1	0.005467
2.810017	0.1	0.000275
2.811683	0.1	-0.002282
2.813350	0.1	-0.002012
2.815017	0.1	0.000042
2.816683	0.1	0.003264
2.818350	0.1	0.007004
2.820017	0.1	0.009933
2.821683	0.1	0.011208
2.823350	0.1	0.011250
2.825017	0.1	0.010706
2.826683	0.1	0.009565
2.828350	0.1	0.007655
2.830017	0.1	0.005653
2.831683	0.1	0.004875
2.833350	0.1	0.006063
2.835017	0.1	0.008824
2.836683	0.1	0.012326
2.838350	0.1	0.016037
2.840017	0.1	0.020042
2.841683	0.1	0.024135
2.843350	0.1	0.026631
2.845017	0.1	0.025458
2.846683	0.1	0.020848
2.848350	0.1	0.015846
2.850017	0.1	0.013285
2.851683	0.1	0.012615
2.853350	0.1	0.010584
2.855017	0.1	0.005076
2.856683	0.1	-0.002570
2.858350	0.1	-0.009099
2.860017	0.1	-0.011926
2.861683	0.1	-0.009984
2.863350	0.1	-0.004056
2.865017	0.1	0.003129
2.866683	0.1	0.008582
2.868350	0.1	0.011497
2.870017	0.1	0.013388
2.871683	0.1	0.015930
2.873350	0.1	0.019143
2.875017	0.1	0.021197
2.876683	0.1	0.020131
2.878350	0.1	0.015921
2.880017	0.1	0.010389
2.881683	0.1	0.005518
2.883350	0.1	0.002864
2.885017	0.1	0.003064
2.886683	0.1	0.004750
2.888350	0.1	0.005383
2.890017	0.1	0.004084
2.891683	0.1	0.002445
2.893350	0.1	0.001988
2.895017	0.1	0.002491
2.896683	0.1	0.003129
2.898350	0.1	0.003548
2.900017	0.1	0.003814
2.901683	0.1	0.003749
2.903350	0.1	0.002352
2.905017	0.1	-0.001038
2.906683	0.1	-0.004852
2.908350	0.1	-0.006235
2.910017	0.1	-0.004191
2.911683	0.1	-0.000983
2.913350	0.1	0.000070
2.915017	0.1	-0.002291
2.916683	0.1	-0.006533
2.918350	0.1	-0.009900
2.920017	0.1	-0.010366
2.921683	0.1	-0.007846
2.923350	0.1	-0.003781
2.925017	0.1	0.000098
2.926683	0.1	0.002612
2.928350	0.1	0.003502
2.930017	0.1	0.002929
2.931683	0.1	0.000913
2.933350	0.1	-0.001751
2.935017	0.1	-0.003367
2.936683	0.1	-0.003334
2.938350	0.1	-0.002910
2.940017	0.1	-0.003660
2.941683	0.1	-0.005723
2.943350	0.1	-0.007185
2.945017	0.1	-0.005853
2.946683	0.1	-0.001988
2.948350	0.1	0.002119
2.950017	0.1	0.004969
2.951683	0.1	0.006724
2.953350	0.1	0.007884
2.955017	0.1	0.008140
2.956683	0.1	0.006719
2.958350	0.1	0.003548
2.960017	0.1	-0.000321
2.961683	0.1	-0.003586
2.963350	0.1	-0.005793
2.965017	0.1	-0.007250
2.966683	0.1	-0.007744
2.968350	0.1	-0.006780
2.970017	0.1	-0.005495
2.971683	0.1	-0.005839
2.973350	0.1	-0.007562
2.975017	0.1	-0.008685
2.976683	0.1	-0.008615
2.978350	0.1	-0.009043
2.980017	0.1	-0.011735
2.981683	0.1	-0.016205
2.983350	0.1	-0.020331
2.985017	0.1	-0.022762
2.986683	0.1	-0.023562
2.988350	0.1	-0.023055
2.990017	0.1	-0.021430
2.991683	0.1	-0.019134
2.993350	0.1	-0.016862
2.995017	0.1	-0.015320
2.996683	0.1	-0.014817
2.998350	0.1	-0.014435
3.000017	0.1	-0.012419
3.001683	0.1	-0.007949
3.003350	0.1	-0.001709
3.005017	0.1	0.005248
3.006683	0.1	0.012247
3.008350	0.1	0.018510
3.010017	0.1	0.022510
3.011683	0.1	0.022505
3.013350	0.1	0.018254
3.015017	0.1	0.011716
3.016683	0.1	0.005416
3.018350	0.1	0.000806
3.020017	0.1	-0.001923
3.021683	0.1	-0.003418
3.023350	0.1	-0.004331
3.025017	0.1	-0.004377
3.026683	0.1	-0.002976
3.028350	0.1	-0.001029
3.030017	0.1	-0.000494
3.031683	0.1	-0.002049
3.033350	0.1	-0.004601
3.035017	0.1	-0.006864
3.036683	0.1	-0.008452
3.038350	0.1	-0.009369
3.040017	0.1	-0.009136
3.041683	0.1	-0.006692
3.043350	0.1	-0.001504
3.045017	0.1	0.005062
3.046683	0.1	0.010622
3.048350	0.1	0.014137
3.050017	0.1	0.015604
3.051683	0.1	0.014133
3.053350	0.1	0.008359
3.055017	0.1	-0.001309
3.056683	0.1	-0.011795
3.058350	0.1	-0.019339
3.060017	0.1	-0.022189
3.061683	0.1	-0.020885
3.063350	0.1	-0.017318
3.065017	0.1	-0.014016
3.066683	0.1	-0.012466
3.068350	0.1	-0.012266
3.070017	0.1	-0.012540
3.071683	0.1	-0.012680
3.073350	0.1	-0.011753
3.075017	0.1	-0.009164
3.076683	0.1	-0.006217
3.078350	0.1	-0.005853
3.080017	0.1	-0.009588
3.081683	0.1	-0.015544
3.083350	0.1	-0.020191
3.085017	0.1	-0.020708
3.086683	0.1	-0.016307
3.088350	0.1	-0.008820
3.090017	0.1	-0.001909
3.091683	0.1	0.001499
3.093350	0.1	0.001425
3.095017	0.1	0.000466
3.096683	0.1	0.001024
3.098350	0.1	0.003139
3.100017	0.1	0.005495
3.101683	0.1	0.007427
3.103350	0.1	0.008745
3.105017	0.1	0.009220
3.106683	0.1	0.009029
3.108350	0.1	0.008461
3.110017	0.1	0.007218
3.111683	0.1	0.004875
3.113350	0.1	0.001690
3.115017	0.1	-0.001378
3.116683	0.1	-0.003325
3.118350	0.1	-0.003395
3.120017	0.1	-0.001178
3.121683	0.1	0.002435
3.123350	0.1	0.005430
3.125017	0.1	0.006482
3.126683	0.1	0.005793
3.128350	0.1	0.004414
3.130017	0.1	0.003381
3.131683	0.1	0.003558
3.133350	0.1	0.005714
3.135017	0.1	0.009695
3.136683	0.1	0.013704
3.138350	0.1	0.015423
3.140017	0.1	0.013881
3.141683	0.1	0.009709
3.143350	0.1	0.004279
3.145017	0.1	-0.000461
3.146683	0.1	-0.002482
3.148350	0.1	-0.001937
3.150017	0.1	-0.001318
3.151683	0.1	-0.001807
3.153350	0.1	-0.002058
3.155017	0.1	-0.001001
3.156683	0.1	0.001076
3.158350	0.1	0.003846
3.160017	0.1	0.007050
3.161683	0.1	0.009621
3.163350	0.1	0.010272
3.165017	0.1	0.008689
3.166683	0.1	0.005197
3.168350	0.1	0.000112
3.170017	0.1	-0.006161
3.171683	0.1	-0.012591
3.173350	0.1	-0.017318
3.175017	0.1	-0.018734
3.176683	0.1	-0.017001
3.178350	0.1	-0.013597
3.180017	0.1	-0.009998
3.181683	0.1	-0.007357
3.183350	0.1	-0.006249
3.185017	0.1	-0.006366
3.186683	0.1	-0.007120
3.188350	0.1	-0.008401
3.190017	0.1	-0.010193
3.191683	0.1	-0.011632
3.193350	0.1	-0.011539
3.195017	0.1	-0.010123
3.196683	0.1	-0.008787
3.198350	0.1	-0.008582
3.200017	0.1	-0.009802
3.201683	0.1	-0.012224
3.203350	0.1	-0.014557
3.205017	0.1	-0.014678
3.206683	0.1	-0.011870
3.208350	0.1	-0.007404
3.210017	0.1	-0.002868
3.211683	0.1	0.000386
3.213350	0.1	0.002068
3.215017	0.1	0.003981
3.216683	0.1	0.007576
3.218350	0.1	0.011213
3.220017	0.1	0.011893
3.221683	0.1	0.008587
3.223350	0.1	0.003176
3.225017	0.1	-0.001201
3.226683	0.1	-0.002887
3.228350	0.1	-0.002501
3.230017	0.1	-0.001132
3.231683	0.1	0.001029
3.233350	0.1	0.004279
3.235017	0.1	0.008098
3.236683	0.1	0.010156
3.238350	0.1	0.007953
3.240017	0.1	0.001700
3.241683	0.1	-0.005537
3.243350	0.1	-0.010473
3.245017	0.1	-0.011800
3.246683	0.1	-0.010310
3.248350	0.1	-0.007777
3.250017	0.1	-0.005192
3.251683	0.1	-0.001821
3.253350	0.1	0.003260
3.255017	0.1	0.009509
3.256683	0.1	0.015367
3.258350	0.1	0.019353
3.260017	0.1	0.020727
3.261683	0.1	0.019381
3.263350	0.1	0.015842
3.265017	0.1	0.012135
3.266683	0.1	0.010813
3.268350	0.1	0.012205
3.270017	0.1	0.014077
3.271683	0.1	0.013639
3.273350	0.1	0.009402
3.275017	0.1	0.002258
3.276683	0.1	-0.004661
3.278350	0.1	-0.008037
3.280017	0.1	-0.006426
3.281683	0.1	-0.000335
3.283350	0.1	0.008950
3.285017	0.1	0.019670
3.286683	0.1	0.029369
3.288350	0.1	0.035954
3.290017	0.1	0.038827
3.291683	0.1	0.038678
3.293350	0.1	0.036857
3.295017	0.1	0.035102
3.296683	0.1	0.034524
3.298350	0.1	0.034319
3.300017	0.1	0.032522
3.301683	0.1	0.028592
3.303350	0.1	0.023772
3.305017	0.1	0.019176
3.306683	0.1	0.014720
3.308350	0.1	0.009332
3.310017	0.1	0.001914
3.311683	0.1	-0.006766
3.313350	0.1	-0.013150
3.315017	0.1	-0.013211
3.316683	0.1	-0.006263
3.318350	0.1	0.003921
3.320017	0.1	0.011940
3.321683	0.1	0.014994
3.323350	0.1	0.014585
3.325017	0.1	0.013923
3.326683	0.1	0.014515
3.328350	0.1	0.015753
3.330017	0.1	0.016447
3.331683	0.1	0.016000
3.333350	0.1	0.014780
3.335017	0.1	0.013472
3.336683	0.1	0.011967
3.338350	0.1	0.010049
3.340017	0.1	0.008671
3.341683	0.1	0.009211
3.343350	0.1	0.011935
3.345017	0.1	0.015711
3.346683	0.1	0.018897
3.348350	0.1	0.020345
3.350017	0.1	0.020009
3.351683	0.1	0.018720
3.353350	0.1	0.017025
3.355017	0.1	0.014780
3.356683	0.1	0.012149
3.358350	0.1	0.009793
3.360017	0.1	0.007912
3.361683	0.1	0.006780
3.363350	0.1	0.007604
3.365017	0.1	0.010980
3.366683	0.1	0.015008
3.368350	0.1	0.016703
3.370017	0.1	0.015553
3.371683	0.1	0.014366
3.373350	0.1	0.016149
3.375017	0.1	0.021025
3.376683	0.1	0.025989
3.378350	0.1	0.026696
3.380017	0.1	0.020512
3.381683	0.1	0.009132
3.383350	0.1	-0.002529
3.385017	0.1	-0.010463
3.386683	0.1	-0.013928
3.388350	0.1	-0.013872
3.390017	0.1	-0.011036
3.391683	0.1	-0.005583
3.393350	0.1	0.002366
3.395017	0.1	0.011753
3.396683	0.1	0.020382
3.398350	0.1	0.026110
3.400017	0.1	0.028606
3.401683	0.1	0.029327
3.403350	0.1	0.029579
3.405017	0.1	0.029719
3.406683	0.1	0.029290
3.408350	0.1	0.026510
3.410017	0.1	0.019516
3.411683	0.1	0.008959
3.413350	0.1	-0.001779
3.415017	0.1	-0.008852
3.416683	0.1	-0.010496
3.418350	0.1	-0.008154
3.420017	0.1	-0.004754
3.421683	0.1	-0.002072
3.423350	0.1	-0.000126
3.425017	0.1	0.001662
3.426683	0.1	0.003451
3.428350	0.1	0.004866
3.430017	0.1	0.005839
3.431683	0.1	0.007316
3.433350	0.1	0.010207
3.435017	0.1	0.013765
3.436683	0.1	0.016252
3.438350	0.1	0.016997
3.440017	0.1	0.016568
3.441683	0.1	0.015493
3.443350	0.1	0.013709
3.445017	0.1	0.011339
3.446683	0.1	0.009816
3.448350	0.1	0.011032
3.450017	0.1	0.015483
3.451683	0.1	0.021621
3.453350	0.1	0.026384
3.455017	0.1	0.027134
3.456683	0.1	0.023907
3.458350	0.1	0.019209
3.460017	0.1	0.016163
3.461683	0.1	0.016531
3.463350	0.1	0.019176
3.465017	0.1	0.021099
3.466683	0.1	0.020755
3.468350	0.1	0.018505
3.470017	0.1	0.014463
3.471683	0.1	0.008983
3.473350	0.1	0.003926
3.475017	0.1	0.000927
3.476683	0.1	-0.000596
3.478350	0.1	-0.002403
3.480017	0.1	-0.005108
3.481683	0.1	-0.007255
3.483350	0.1	-0.006692
3.485017	0.1	-0.002985
3.486683	0.1	0.002366
3.488350	0.1	0.008736
3.490017	0.1	0.017760
3.491683	0.1	0.031185
3.493350	0.1	0.048890
3.495017	0.1	0.069486
3.496683	0.1	0.091577
3.498350	0.1	0.113761
3.500017	0.1	0.134399
3.501683	0.1	0.153184
3.503350	0.1	0.172164
3.505017	0.1	0.193599
3.506683	0.1	0.216858
3.508350	0.1	0.237725
3.510017	0.1	0.251378
3.511683	0.1	0.256789
3.513350	0.1	0.257827
3.515017	0.1	0.259373
3.516683	0.1	0.262428
3.518350	0.1	0.264193
3.520017	0.1	0.262684
3.521683	0.1	0.259248
3.523350	0.1	0.256440
3.525017	0.1	0.253986
3.526683	0.1	0.248426
3.528350	0.1	0.237720
3.530017	0.1	0.223811
3.531683	0.1	0.210023
3.533350	0.1	0.198376
3.535017	0.1	0.189324
3.536683	0.1	0.182050
3.538350	0.1	0.175121
3.540017	0.1	0.167903
3.541683	0.1	0.161133
3.543350	0.1	0.155694
3.545017	0.1	0.152024
3.546683	0.1	0.150274
3.548350	0.1	0.149519
3.550017	0.1	0.147452
3.551683	0.1	0.142651
3.553350	0.1	0.136406
3.555017	0.1	0.131084
3.556683	0.1	0.128034
3.558350	0.1	0.127284
3.560017	0.1	0.127424
3.561683	0.1	0.125784
3.563350	0.1	0.120117
3.565017	0.1	0.110646
3.566683	0.1	0.100085
3.568350	0.1	0.091288
3.570017	0.1	0.085142
3.571683	0.1	0.080909
3.573350	0.1	0.077928
3.575017	0.1	0.076620
3.576683	0.1	0.077719
3.578350	0.1	0.080732
3.580017	0.1	0.084033
3.581683	0.1	0.086799
3.583350	0.1	0.090078
3.585017	0.1	0.094674
3.586683	0.1	0.098771
3.588350	0.1	0.099600
3.590017	0.1	0.097128
3.591683	0.1	0.093812
3.593350	0.1	0.091130
3.595017	0.1	0.088154
3.596683	0.1	0.083623
3.598350	0.1	0.077966
3.600017	0.1	0.073179
3.601683	0.1	0.071391
3.603350	0.1	0.072801
3.605017	0.1	0.075088
3.606683	0.1	0.075717
3.608350	0.1	0.073840
3.610017	0.1	0.070184
3.611683	0.1	0.066627
3.613350	0.1	0.065044
3.615017	0.1	0.065793
3.616683	0.1	0.067768
3.618350	0.1	0.069276
3.620017	0.1	0.068923
3.621683	0.1	0.066226
3.623350	0.1	0.061723
3.625017	0.1	0.056829
3.626683	0.1	0.053272
3.628350	0.1	0.051982
3.630017	0.1	0.052652
3.631683	0.1	0.054268
3.633350	0.1	0.055991
3.635017	0.1	0.058035
3.636683	0.1	0.061267
3.638350	0.1	0.065048
3.640017	0.1	0.067456
3.641683	0.1	0.068014
3.643350	0.1	0.068084
3.645017	0.1	0.069067
3.646683	0.1	0.070836
3.648350	0.1	0.071395
3.650017	0.1	0.068517
3.651683	0.1	0.061993
3.653350	0.1	0.054203
3.655017	0.1	0.048787
3.656683	0.1	0.048666
3.658350	0.1	0.054091
3.660017	0.1	0.061491
3.661683	0.1	0.065402
3.663350	0.1	0.062766
3.665017	0.1	0.055246
3.666683	0.1	0.047414
3.668350	0.1	0.042818
3.670017	0.1	0.041998
3.671683	0.1	0.043605
3.673350	0.1	0.046389
3.675017	0.1	0.050236
3.676683	0.1	0.055404
3.678350	0.1	0.060778
3.680017	0.1	0.063786
3.681683	0.1	0.062925
3.683350	0.1	0.059586
3.685017	0.1	0.056596
3.686683	0.1	0.055921
3.688350	0.1	0.057947
3.690017	0.1	0.061146
3.691683	0.1	0.063037
3.693350	0.1	0.062441
3.695017	0.1	0.059786
3.696683	0.1	0.056238
3.698350	0.1	0.053230
3.700017	0.1	0.051367
3.701683	0.1	0.049919
3.703350	0.1	0.048047
3.705017	0.1	0.046059
3.706683	0.1	0.045225
3.708350	0.1	0.046319
3.710017	0.1	0.048787
3.711683	0.1	0.051358
3.713350	0.1	0.052829
3.715017	0.1	0.052457
3.716683	0.1	0.050738
3.718350	0.1	0.049584
3.720017	0.1	0.050305
3.721683	0.1	0.052080
3.723350	0.1	0.053523
3.725017	0.1	0.054426
3.726683	0.1	0.054929
3.728350	0.1	0.054366
3.730017	0.1	0.051996
3.731683	0.1	0.048238
3.733350	0.1	0.044364
3.735017	0.1	0.041244
3.736683	0.1	0.038669
3.738350	0.1	0.036112
3.740017	0.1	0.034198
3.741683	0.1	0.034878
3.743350	0.1	0.039465
3.745017	0.1	0.047069
3.746683	0.1	0.054995
3.748350	0.1	0.060187
3.750017	0.1	0.061323
3.751683	0.1	0.060257
3.753350	0.1	0.060205
3.755017	0.1	0.062492
3.756683	0.1	0.065882
3.758350	0.1	0.068573
3.760017	0.1	0.069416
3.761683	0.1	0.067847
3.763350	0.1	0.064326
3.765017	0.1	0.060722
3.766683	0.1	0.059125
3.768350	0.1	0.059814
3.770017	0.1	0.060988
3.771683	0.1	0.060624
3.773350	0.1	0.057910
3.775017	0.1	0.053220
3.776683	0.1	0.047539
3.778350	0.1	0.041835
3.780017	0.1	0.037183
3.781683	0.1	0.034631
3.783350	0.1	0.034110
3.785017	0.1	0.034524
3.786683	0.1	0.035185
3.788350	0.1	0.036173
3.790017	0.1	0.037677
3.791683	0.1	0.040042
3.793350	0.1	0.043474
3.795017	0.1	0.047055
3.796683	0.1	0.049453
3.798350	0.1	0.050357
3.800017	0.1	0.050436
3.801683	0.1	0.050510
3.803350	0.1	0.051353
3.805017	0.1	0.053952
3.806683	0.1	0.058874
3.808350	0.1	0.065109
3.810017	0.1	0.070543
3.811683	0.1	0.073635
3.813350	0.1	0.074212
3.815017	0.1	0.073379
3.816683	0.1	0.072690
3.818350	0.1	0.072881
3.820017	0.1	0.073402
3.821683	0.1	0.073002
3.823350	0.1	0.070860
3.825017	0.1	0.067609
3.826683	0.1	0.064708
3.828350	0.1	0.062748
3.830017	0.1	0.061016
3.831683	0.1	0.058012
3.833350	0.1	0.052797
3.835017	0.1	0.047204
3.836683	0.1	0.044941
3.838350	0.1	0.047511
3.840017	0.1	0.053071
3.841683	0.1	0.058496
3.843350	0.1	0.061737
3.845017	0.1	0.063372
3.846683	0.1	0.065765
3.848350	0.1	0.070049
3.850017	0.1	0.074673
3.851683	0.1	0.076727
3.853350	0.1	0.074618
3.855017	0.1	0.069612
3.856683	0.1	0.064569
3.858350	0.1	0.061826
3.860017	0.1	0.062473
3.861683	0.1	0.065900
3.863350	0.1	0.069845
3.865017	0.1	0.072285
3.866683	0.1	0.072634
3.868350	0.1	0.070874
3.870017	0.1	0.067344
3.871683	0.1	0.063404
3.873350	0.1	0.060969
3.875017	0.1	0.061155
3.876683	0.1	0.063474
3.878350	0.1	0.066613
3.880017	0.1	0.069402
3.881683	0.1	0.070473
3.883350	0.1	0.068699
3.885017	0.1	0.064811
3.886683	0.1	0.061113
3.888350	0.1	0.059754
3.890017	0.1	0.061472
3.891683	0.1	0.064811
3.893350	0.1	0.066655
3.895017	0.1	0.064541
3.896683	0.1	0.058603
3.898350	0.1	0.051120
3.900017	0.1	0.044783
3.901683	0.1	0.041495
3.903350	0.1	0.042194
3.905017	0.1	0.047116
3.906683	0.1	0.055120
3.908350	0.1	0.063344
3.910017	0.1	0.068611
3.911683	0.1	0.069216
3.913350	0.1	0.065789
3.915017	0.1	0.061202
3.916683	0.1	0.058380
3.918350	0.1	0.057598
3.920017	0.1	0.057253
3.921683	0.1	0.057053
3.923350	0.1	0.058287
3.925017	0.1	0.061700
3.926683	0.1	0.066655
3.928350	0.1	0.071721
3.930017	0.1	0.075372
3.931683	0.1	0.076653
3.933350	0.1	0.075917
3.935017	0.1	0.074832
3.936683	0.1	0.074673
3.938350	0.1	0.074594
3.940017	0.1	0.072829
3.941683	0.1	0.069067
3.943350	0.1	0.064881
3.945017	0.1	0.062194
3.946683	0.1	0.061365
3.948350	0.1	0.060759
3.950017	0.1	0.058762
3.951683	0.1	0.055637
3.953350	0.1	0.053202
3.955017	0.1	0.053206
3.956683	0.1	0.055889
3.958350	0.1	0.059679
3.960017	0.1	0.062608
3.961683	0.1	0.063945
3.963350	0.1	0.064475
3.965017	0.1	0.065197
3.966683	0.1	0.065709
3.968350	0.1	0.064657
3.970017	0.1	0.061812
3.971683	0.1	0.058431
3.973350	0.1	0.055730
3.975017	0.1	0.054003
3.976683	0.1	0.052457
3.978350	0.1	0.050021
3.980017	0.1	0.046976
3.981683	0.1	0.044904
3.983350	0.1	0.045248
3.985017	0.1	0.048527
3.986683	0.1	0.053626
3.988350	0.1	0.057924
3.990017	0.1	0.059586
3.991683	0.1	0.059204
3.993350	0.1	0.058804
3.995017	0.1	0.059884
3.996683	0.1	0.062007
3.998350	0.1	0.063214
4.000017	0.1	0.062496
4.001683	0.1	0.061379
4.003350	0.1	0.062948
4.005017	0.1	0.069700
4.006683	0.1	0.080513
4.008350	0.1	0.090026
4.010017	0.1	0.093458
4.011683	0.1	0.090851
4.013350	0.1	0.085644
4.015017	0.1	0.081053
4.016683	0.1	0.077859
4.018350	0.1	0.075037
4.020017	0.1	0.072117
4.021683	0.1	0.069882
4.023350	0.1	0.069244
4.025017	0.1	0.070650
4.026683	0.1	0.073318
4.028350	0.1	0.075009
4.030017	0.1	0.073775
4.031683	0.1	0.069542
4.033350	0.1	0.064257
4.035017	0.1	0.060718
4.036683	0.1	0.060159
4.038350	0.1	0.061332
4.040017	0.1	0.062250
4.041683	0.1	0.061924
4.043350	0.1	0.060392
4.045017	0.1	0.058217
4.046683	0.1	0.056275
4.048350	0.1	0.055172
4.050017	0.1	0.054329
4.051683	0.1	0.052499
4.053350	0.1	0.049784
4.055017	0.1	0.047861
4.056683	0.1	0.047754
4.058350	0.1	0.048862
4.060017	0.1	0.050431
4.061683	0.1	0.052899
4.063350	0.1	0.056955
4.065017	0.1	0.061998
4.066683	0.1	0.066347
4.068350	0.1	0.068322
4.070017	0.1	0.067228
4.071683	0.1	0.063805
4.073350	0.1	0.059730
4.075017	0.1	0.056438
4.076683	0.1	0.054194
4.078350	0.1	0.052690
4.080017	0.1	0.052289
4.081683	0.1	0.053840
4.083350	0.1	0.057239
4.085017	0.1	0.061118
4.086683	0.1	0.063921
4.088350	0.1	0.064550
4.090017	0.1	0.062431
4.091683	0.1	0.058664
4.093350	0.1	0.056471
4.095017	0.1	0.058599
4.096683	0.1	0.064485
4.098350	0.1	0.070762
4.100017	0.1	0.074222
4.101683	0.1	0.073849
4.103350	0.1	0.070618
4.105017	0.1	0.066366
4.106683	0.1	0.062804
4.108350	0.1	0.061095
4.110017	0.1	0.061877
4.111683	0.1	0.064895
4.113350	0.1	0.068424
4.115017	0.1	0.070008
4.116683	0.1	0.068722
4.118350	0.1	0.066133
4.120017	0.1	0.064806
4.121683	0.1	0.066282
4.123350	0.1	0.069775
4.125017	0.1	0.072685
4.126683	0.1	0.072857
4.128350	0.1	0.070157
4.130017	0.1	0.065984
4.131683	0.1	0.061686
4.133350	0.1	0.057910
4.135017	0.1	0.055158
4.136683	0.1	0.054059
4.138350	0.1	0.055004
4.140017	0.1	0.057979
4.141683	0.1	0.062375
4.143350	0.1	0.066720
4.145017	0.1	0.069202
4.146683	0.1	0.069221
4.148350	0.1	0.068275
4.150017	0.1	0.068629
4.151683	0.1	0.070510
4.153350	0.1	0.071563
4.155017	0.1	0.069696
4.156683	0.1	0.065695
4.158350	0.1	0.062445
4.160017	0.1	0.062026
4.161683	0.1	0.063879
4.163350	0.1	0.065914
4.165017	0.1	0.066655
4.166683	0.1	0.065784
4.168350	0.1	0.063702
4.170017	0.1	0.061425
4.171683	0.1	0.059865
4.173350	0.1	0.058962
4.175017	0.1	0.058156
4.176683	0.1	0.057430
4.178350	0.1	0.057132
4.180017	0.1	0.057798
4.181683	0.1	0.060010
4.183350	0.1	0.063167
4.185017	0.1	0.065644
4.186683	0.1	0.066780
4.188350	0.1	0.067363
4.190017	0.1	0.067968
4.191683	0.1	0.067791
4.193350	0.1	0.065509
4.195017	0.1	0.061151
4.196683	0.1	0.056704
4.198350	0.1	0.054543
4.200017	0.1	0.055502
4.201683	0.1	0.058464
4.203350	0.1	0.061328
4.205017	0.1	0.062725
4.206683	0.1	0.063153
4.208350	0.1	0.064252
4.210017	0.1	0.067125
4.211683	0.1	0.071321
4.213350	0.1	0.075689
4.215017	0.1	0.079656
4.216683	0.1	0.082352
4.218350	0.1	0.082199
4.220017	0.1	0.078664
4.221683	0.1	0.073160
4.223350	0.1	0.068392
4.225017	0.1	0.067232
4.226683	0.1	0.070981
4.228350	0.1	0.077789
4.230017	0.1	0.083097
4.231683	0.1	0.082939
4.233350	0.1	0.077407
4.235017	0.1	0.070091
4.236683	0.1	0.064918
4.238350	0.1	0.063833
4.240017	0.1	0.065942
4.241683	0.1	0.068275
4.243350	0.1	0.068764
4.245017	0.1	0.068261
4.246683	0.1	0.068601
4.248350	0.1	0.069728
4.250017	0.1	0.069933
4.251683	0.1	0.067931
4.253350	0.1	0.064075
4.255017	0.1	0.059581
4.256683	0.1	0.055311
4.258350	0.1	0.052066
4.260017	0.1	0.050743
4.261683	0.1	0.050892
4.263350	0.1	0.050240
4.265017	0.1	0.047502
4.266683	0.1	0.044759
4.268350	0.1	0.045155
4.270017	0.1	0.049602
4.271683	0.1	0.056825
4.273350	0.1	0.064536
4.275017	0.1	0.070203
4.276683	0.1	0.072052
4.278350	0.1	0.069891
4.280017	0.1	0.065570
4.281683	0.1	0.062077
4.283350	0.1	0.061197
4.285017	0.1	0.062375
4.286683	0.1	0.063805
4.288350	0.1	0.064881
4.290017	0.1	0.067400
4.291683	0.1	0.073034
4.293350	0.1	0.080345
4.295017	0.1	0.085547
4.296683	0.1	0.085942
4.298350	0.1	0.082105
4.300017	0.1	0.076629
4.301683	0.1	0.072028
4.303350	0.1	0.070105
4.305017	0.1	0.071060
4.306683	0.1	0.073086
4.308350	0.1	0.074510
4.310017	0.1	0.075819
4.311683	0.1	0.078115
4.313350	0.1	0.080648
4.315017	0.1	0.081477
4.316683	0.1	0.079665
4.318350	0.1	0.075856
4.320017	0.1	0.071363
4.321683	0.1	0.067172
4.323350	0.1	0.063791
4.325017	0.1	0.062077
4.326683	0.1	0.063484
4.328350	0.1	0.068760
4.330017	0.1	0.076620
4.331683	0.1	0.084145
4.333350	0.1	0.088611
4.335017	0.1	0.089160
4.336683	0.1	0.087223
4.338350	0.1	0.085076
4.340017	0.1	0.084280
4.341683	0.1	0.085793
4.343350	0.1	0.090115
4.345017	0.1	0.095740
4.346683	0.1	0.099028
4.348350	0.1	0.097416
4.350017	0.1	0.092168
4.351683	0.1	0.087088
4.353350	0.1	0.085221
4.355017	0.1	0.086296
4.356683	0.1	0.087237
4.358350	0.1	0.085756
4.360017	0.1	0.082632
4.361683	0.1	0.080573
4.363350	0.1	0.081463
4.365017	0.1	0.084220
4.366683	0.1	0.085630
4.368350	0.1	0.083758
4.370017	0.1	0.079428
4.371683	0.1	0.074659
4.373350	0.1	0.071684
4.375017	0.1	0.072578
4.376683	0.1	0.077635
4.378350	0.1	0.084355
4.380017	0.1	0.089384
4.381683	0.1	0.091502
4.383350	0.1	0.092252
4.385017	0.1	0.093407
4.386683	0.1	0.095032
4.388350	0.1	0.096206
4.390017	0.1	0.095707
4.391683	0.1	0.092522
4.393350	0.1	0.087516
4.395017	0.1	0.083507
4.396683	0.1	0.082660
4.398350	0.1	0.084746
4.400017	0.1	0.087954
4.401683	0.1	0.090329
4.403350	0.1	0.090203
4.405017	0.1	0.087083
4.406683	0.1	0.082753
4.408350	0.1	0.080066
4.410017	0.1	0.080164
4.411683	0.1	0.081514
4.413350	0.1	0.081896
4.415017	0.1	0.080676
4.416683	0.1	0.079339
4.418350	0.1	0.079703
4.420017	0.1	0.082171
4.421683	0.1	0.086040
4.423350	0.1	0.090008
4.425017	0.1	0.092224
4.426683	0.1	0.091386
4.428350	0.1	0.087889
4.430017	0.1	0.083772
4.431683	0.1	0.081351
4.433350	0.1	0.081137
4.435017	0.1	0.081453
4.436683	0.1	0.080019
4.438350	0.1	0.075139
4.440017	0.1	0.066846
4.441683	0.1	0.058031
4.443350	0.1	0.053127
4.445017	0.1	0.054548
4.446683	0.1	0.060857
4.448350	0.1	0.068541
4.450017	0.1	0.074683
4.451683	0.1	0.078301
4.453350	0.1	0.080373
4.455017	0.1	0.082208
4.456683	0.1	0.083339
4.458350	0.1	0.082129
4.460017	0.1	0.078557
4.461683	0.1	0.074711
4.463350	0.1	0.072923
4.465017	0.1	0.074240
4.466683	0.1	0.077710
4.468350	0.1	0.080904
4.470017	0.1	0.081877
4.471683	0.1	0.080634
4.473350	0.1	0.078650
4.475017	0.1	0.077290
4.476683	0.1	0.077179
4.478350	0.1	0.078436
4.480017	0.1	0.080159
4.481683	0.1	0.080853
4.483350	0.1	0.080061
4.485017	0.1	0.078646
4.486683	0.1	0.077570
4.488350	0.1	0.076769
4.490017	0.1	0.075498
4.491683	0.1	0.073630
4.493350	0.1	0.071875
4.495017	0.1	0.071349
4.496683	0.1	0.073705
4.498350	0.1	0.080061
4.500017	0.1	0.089244
4.501683	0.1	0.098743
4.503350	0.1	0.106897
4.505017	0.1	0.112606
4.506683	0.1	0.114776
4.508350	0.1	0.113579
4.510017	0.1	0.110404
4.511683	0.1	0.106110
4.513350	0.1	0.101114
4.515017	0.1	0.096108
4.516683	0.1	0.091544
4.518350	0.1	0.087852
4.520017	0.1	0.085919
4.521683	0.1	0.086082
4.523350	0.1	0.087675
4.525017	0.1	0.089798
4.526683	0.1	0.091866
4.528350	0.1	0.093272
4.530017	0.1	0.092937
4.531683	0.1	0.090371
4.533350	0.1	0.086948
4.535017	0.1	0.084657
4.536683	0.1	0.084406
4.538350	0.1	0.086194
4.540017	0.1	0.089649
4.541683	0.1	0.093980
4.543350	0.1	0.098124
4.545017	0.1	0.101398
4.546683	0.1	0.103717
4.548350	0.1	0.105477
4.550017	0.1	0.107107
4.551683	0.1	0.108508
4.553350	0.1	0.109263
4.555017	0.1	0.108657
4.556683	0.1	0.105817
4.558350	0.1	0.100969
4.560017	0.1	0.095777
4.561683	0.1	0.092406
4.563350	0.1	0.092140
4.565017	0.1	0.093984
4.566683	0.1	0.095842
4.568350	0.1	0.097081
4.570017	0.1	0.098231
4.571683	0.1	0.099321
4.573350	0.1	0.099661
4.575017	0.1	0.098548
4.576683	0.1	0.095703
4.578350	0.1	0.091330
4.580017	0.1	0.086492
4.581683	0.1	0.083414
4.583350	0.1	0.084033
4.585017	0.1	0.087880
4.586683	0.1	0.092234
4.588350	0.1	0.094930
4.590017	0.1	0.095856
4.591683	0.1	0.095568
4.593350	0.1	0.094245
4.595017	0.1	0.092285
4.596683	0.1	0.090669
4.598350	0.1	0.090450
4.600017	0.1	0.092126
4.601683	0.1	0.095456
4.603350	0.1	0.099558
4.605017	0.1	0.103260
4.606683	0.1	0.105193
4.608350	0.1	0.104201
4.610017	0.1	0.101272
4.611683	0.1	0.099814
4.613350	0.1	0.102283
4.615017	0.1	0.107619
4.616683	0.1	0.112741
4.618350	0.1	0.115652
4.620017	0.1	0.116937
4.621683	0.1	0.118548
4.623350	0.1	0.121128
4.625017	0.1	0.122772
4.626683	0.1	0.120965
4.628350	0.1	0.115274
4.630017	0.1	0.107554
4.631683	0.1	0.099991
4.633350	0.1	0.094119
4.635017	0.1	0.090781
4.636683	0.1	0.089989
4.638350	0.1	0.091135
4.640017	0.1	0.093789
4.641683	0.1	0.097998
4.643350	0.1	0.102986
4.645017	0.1	0.106664
4.646683	0.1	0.107717
4.648350	0.1	0.107279
4.650017	0.1	0.107880
4.651683	0.1	0.111051
4.653350	0.1	0.116099
4.655017	0.1	0.120774
4.656683	0.1	0.122613
4.658350	0.1	0.120620
4.660017	0.1	0.116290
4.661683	0.1	0.112499
4.663350	0.1	0.111219
4.665017	0.1	0.111731
4.666683	0.1	0.110934
4.668350	0.1	0.106613
4.670017	0.1	0.100341
4.671683	0.1	0.095484
4.673350	0.1	0.093575
4.675017	0.1	0.094087
4.676683	0.1	0.095838
4.678350	0.1	0.097342
4.680017	0.1	0.097696
4.681683	0.1	0.097500
4.683350	0.1	0.097156
4.685017	0.1	0.095381
4.686683	0.1	0.091344
4.688350	0.1	0.086972
4.690017	0.1	0.085793
4.691683	0.1	0.089956
4.693350	0.1	0.098404
4.695017	0.1	0.107391
4.696683	0.1	0.113142
4.698350	0.1	0.114166
4.700017	0.1	0.111558
4.701683	0.1	0.107670
4.703350	0.1	0.104080
4.705017	0.1	0.101016
4.706683	0.1	0.099032
4.708350	0.1	0.099470
4.710017	0.1	0.102068
4.711683	0.1	0.104569
4.713350	0.1	0.105524
4.715017	0.1	0.105128
4.716683	0.1	0.103563
4.718350	0.1	0.100755
4.720017	0.1	0.097225
4.721683	0.1	0.094171
4.723350	0.1	0.092811
4.725017	0.1	0.093067
4.726683	0.1	0.093551
4.728350	0.1	0.093780
4.730017	0.1	0.095000
4.731683	0.1	0.097966
4.733350	0.1	0.101533
4.735017	0.1	0.104276
4.736683	0.1	0.105933
4.738350	0.1	0.106599
4.740017	0.1	0.105961
4.741683	0.1	0.103926
4.743350	0.1	0.101118
4.745017	0.1	0.098320
4.746683	0.1	0.095950
4.748350	0.1	0.094371
4.750017	0.1	0.094231
4.751683	0.1	0.096248
4.753350	0.1	0.100639
4.755017	0.1	0.106194
4.756683	0.1	0.110697
4.758350	0.1	0.113235
4.760017	0.1	0.114674
4.761683	0.1	0.115870
4.763350	0.1	0.116415
4.765017	0.1	0.115396
4.766683	0.1	0.112671
4.768350	0.1	0.109118
4.770017	0.1	0.106092
4.771683	0.1	0.104490
4.773350	0.1	0.103833
4.775017	0.1	0.102874
4.776683	0.1	0.101528
4.778350	0.1	0.101556
4.780017	0.1	0.104252
4.781683	0.1	0.107917
4.783350	0.1	0.108946
4.785017	0.1	0.105896
4.786683	0.1	0.101309
4.788350	0.1	0.099204
4.790017	0.1	0.101379
4.791683	0.1	0.105835
4.793350	0.1	0.109184
4.795017	0.1	0.110040
4.796683	0.1	0.109212
4.798350	0.1	0.108336
4.800017	0.1	0.108872
4.801683	0.1	0.111139
4.803350	0.1	0.113919
4.805017	0.1	0.115014
4.806683	0.1	0.113295
4.808350	0.1	0.110394
4.810017	0.1	0.109114
4.811683	0.1	0.110413
4.813350	0.1	0.112848
4.815017	0.1	0.114730
4.816683	0.1	0.116276
4.818350	0.1	0.119149
4.820017	0.1	0.123712
4.821683	0.1	0.127759
4.823350	0.1	0.128308
4.825017	0.1	0.124145
4.826683	0.1	0.116872
4.828350	0.1	0.110012
4.830017	0.1	0.106511
4.831683	0.1	0.106893
4.833350	0.1	0.109780
4.835017	0.1	0.113859
4.836683	0.1	0.119177
4.838350	0.1	0.126208
4.840017	0.1	0.133277
4.841683	0.1	0.136332
4.843350	0.1	0.132467
4.845017	0.1	0.122837
4.846683	0.1	0.111875
4.848350	0.1	0.104369
4.850017	0.1	0.102995
4.851683	0.1	0.107135
4.853350	0.1	0.113253
4.855017	0.1	0.117798
4.856683	0.1	0.119791
4.858350	0.1	0.119773
4.860017	0.1	0.118418
4.861683	0.1	0.116988
4.863350	0.1	0.116541
4.865017	0.1	0.116583
4.866683	0.1	0.115866
4.868350	0.1	0.113719
4.870017	0.1	0.110697
4.871683	0.1	0.108648
4.873350	0.1	0.109109
4.875017	0.1	0.111908
4.876683	0.1	0.115545
4.878350	0.1	0.118068
4.880017	0.1	0.118334
4.881683	0.1	0.117016
4.883350	0.1	0.115815
4.885017	0.1	0.115894
4.886683	0.1	0.117044
4.888350	0.1	0.118352
4.890017	0.1	0.119307
4.891683	0.1	0.119787
4.893350	0.1	0.119619
4.895017	0.1	0.119330
4.896683	0.1	0.120280
4.898350	0.1	0.122995
4.900017	0.1	0.126064
4.901683	0.1	0.126944
4.903350	0.1	0.123875
4.905017	0.1	0.117980
4.906683	0.1	0.113202
4.908350	0.1	0.112890
4.910017	0.1	0.116685
4.911683	0.1	0.121770
4.913350	0.1	0.126106
4.915017	0.1	0.128825
4.916683	0.1	0.128872
4.918350	0.1	0.125724
4.920017	0.1	0.120904
4.921683	0.1	0.116951
4.923350	0.1	0.115624
4.925017	0.1	0.117100
4.926683	0.1	0.119852
4.928350	0.1	0.121826
4.930017	0.1	0.122092
4.931683	0.1	0.121347
4.933350	0.1	0.121142
4.935017	0.1	0.122399
4.936683	0.1	0.124592
4.938350	0.1	0.125836
4.940017	0.1	0.124183
4.941683	0.1	0.119191
4.943350	0.1	0.112145
4.945017	0.1	0.105617
4.946683	0.1	0.102348
4.948350	0.1	0.103014
4.950017	0.1	0.105361
4.951683	0.1	0.106278
4.953350	0.1	0.105137
4.955017	0.1	0.104364
4.956683	0.1	0.106059
4.958350	0.1	0.109626
4.960017	0.1	0.112597
4.961683	0.1	0.112411
4.963350	0.1	0.108345
4.965017	0.1	0.102613
4.966683	0.1	0.098892
4.968350	0.1	0.099391
4.970017	0.1	0.103526
4.971683	0.1	0.109198
4.973350	0.1	0.114529
4.975017	0.1	0.118590
4.976683	0.1	0.121524
4.978350	0.1	0.123847
4.980017	0.1	0.125333
4.981683	0.1	0.125533
4.983350	0.1	0.125486
4.985017	0.1	0.127400
4.986683	0.1	0.131703
4.988350	0.1	0.135642
4.990017	0.1	0.136071
4.991683	0.1	0.132704
4.993350	0.1	0.127782
4.995017	0.1	0.124057
4.996683	0.1	0.123973
4.998350	0.1	0.128876
5.000017	0.1	0.136886
5.001683	0.1	0.142753
5.003350	0.1	0.141910
5.005017	0.1	0.134115
5.006683	0.1	0.122627
5.008350	0.1	0.111503
5.010017	0.1	0.104043
5.011683	0.1	0.101975
5.013350	0.1	0.104927
5.015017	0.1	0.111093
5.016683	0.1	0.118613
5.018350	0.1	0.126166
5.020017	0.1	0.132257
5.021683	0.1	0.135317
5.023350	0.1	0.134953
5.025017	0.1	0.132597
5.026683	0.1	0.131116
5.028350	0.1	0.132765
5.030017	0.1	0.137021
5.031683	0.1	0.141757
5.033350	0.1	0.146129
5.035017	0.1	0.150157
5.036683	0.1	0.152797
5.038350	0.1	0.152695
5.040017	0.1	0.149752
5.041683	0.1	0.145175
5.043350	0.1	0.141063
5.045017	0.1	0.139414
5.046683	0.1	0.140686
5.048350	0.1	0.143815
5.050017	0.1	0.147079
5.051683	0.1	0.148821
5.053350	0.1	0.148104
5.055017	0.1	0.144835
5.056683	0.1	0.139759
5.058350	0.1	0.134101
5.060017	0.1	0.128620
5.061683	0.1	0.123512
5.063350	0.1	0.119130
5.065017	0.1	0.116415
5.066683	0.1	0.116187
5.068350	0.1	0.117882
5.070017	0.1	0.119540
5.071683	0.1	0.118958
5.073350	0.1	0.115428
5.075017	0.1	0.110981
5.076683	0.1	0.108634
5.078350	0.1	0.109458
5.080017	0.1	0.112629
5.081683	0.1	0.117538
5.083350	0.1	0.124332
5.085017	0.1	0.132155
5.086683	0.1	0.138404
5.088350	0.1	0.140881
5.090017	0.1	0.139950
5.091683	0.1	0.138036
5.093350	0.1	0.136853
5.095017	0.1	0.136024
5.096683	0.1	0.134404
5.098350	0.1	0.131209
5.100017	0.1	0.126567
5.101683	0.1	0.121621
5.103350	0.1	0.117621
5.105017	0.1	0.115186
5.106683	0.1	0.114106
5.108350	0.1	0.113277
5.110017	0.1	0.111377
5.111683	0.1	0.108248
5.113350	0.1	0.105593
5.115017	0.1	0.105887
5.116683	0.1	0.110362
5.118350	0.1	0.118385
5.120017	0.1	0.127871
5.121683	0.1	0.135894
5.123350	0.1	0.140322
5.125017	0.1	0.141575
5.126683	0.1	0.141715
5.128350	0.1	0.141831
5.130017	0.1	0.141128
5.131683	0.1	0.138520
5.133350	0.1	0.134534
5.135017	0.1	0.131312
5.136683	0.1	0.130474
5.138350	0.1	0.131372
5.140017	0.1	0.132071
5.141683	0.1	0.131619
5.143350	0.1	0.130516
5.145017	0.1	0.129789
5.146683	0.1	0.130031
5.148350	0.1	0.131163
5.150017	0.1	0.132727
5.151683	0.1	0.133943
5.153350	0.1	0.134176
5.155017	0.1	0.133603
5.156683	0.1	0.132956
5.158350	0.1	0.133044
5.160017	0.1	0.134450
5.161683	0.1	0.137263
5.163350	0.1	0.140988
5.165017	0.1	0.144448
5.166683	0.1	0.146460
5.168350	0.1	0.146949
5.170017	0.1	0.146767
5.171683	0.1	0.146888
5.173350	0.1	0.147610
5.175017	0.1	0.147917
5.176683	0.1	0.146125
5.178350	0.1	0.142199
5.180017	0.1	0.138455
5.181683	0.1	0.136700
5.183350	0.1	0.136057
5.185017	0.1	0.134734
5.186683	0.1	0.132821
5.188350	0.1	0.131922
5.190017	0.1	0.132206
5.191683	0.1	0.132197
5.193350	0.1	0.131358
5.195017	0.1	0.130446
5.196683	0.1	0.130218
5.198350	0.1	0.131405
5.200017	0.1	0.134734
5.201683	0.1	0.140164
5.203350	0.1	0.146758
5.205017	0.1	0.153231
5.206683	0.1	0.157780
5.208350	0.1	0.158250
5.210017	0.1	0.153701
5.211683	0.1	0.145133
5.213350	0.1	0.134888
5.215017	0.1	0.126320
5.216683	0.1	0.122222
5.218350	0.1	0.122306
5.220017	0.1	0.123540
5.221683	0.1	0.123703
5.223350	0.1	0.123824
5.225017	0.1	0.126753
5.226683	0.1	0.133710
5.228350	0.1	0.142842
5.230017	0.1	0.150613
5.231683	0.1	0.154432
5.233350	0.1	0.154283
5.235017	0.1	0.152006
5.236683	0.1	0.149002
5.238350	0.1	0.144988
5.240017	0.1	0.139535
5.241683	0.1	0.134632
5.243350	0.1	0.133594
5.245017	0.1	0.137067
5.246683	0.1	0.141994
5.248350	0.1	0.144341
5.250017	0.1	0.142017
5.251683	0.1	0.135936
5.253350	0.1	0.129142
5.255017	0.1	0.124983
5.256683	0.1	0.125295
5.258350	0.1	0.129826
5.260017	0.1	0.136611
5.261683	0.1	0.142278
5.263350	0.1	0.143819
5.265017	0.1	0.140988
5.266683	0.1	0.136164
5.268350	0.1	0.132527
5.270017	0.1	0.132392
5.271683	0.1	0.135698
5.273350	0.1	0.140122
5.275017	0.1	0.143489
5.276683	0.1	0.145440
5.278350	0.1	0.146753
5.280017	0.1	0.148015
5.281683	0.1	0.149235
5.283350	0.1	0.150339
5.285017	0.1	0.151237
5.286683	0.1	0.151517
5.288350	0.1	0.150427
5.290017	0.1	0.147070
5.291683	0.1	0.140951
5.293350	0.1	0.133370
5.295017	0.1	0.127787
5.296683	0.1	0.127372
5.298350	0.1	0.131843
5.300017	0.1	0.137920
5.301683	0.1	0.143098
5.303350	0.1	0.147289
5.305017	0.1	0.151084
5.306683	0.1	0.154697
5.308350	0.1	0.158246
5.310017	0.1	0.161203
5.311683	0.1	0.162204
5.313350	0.1	0.160565
5.315017	0.1	0.157133
5.316683	0.1	0.152821
5.318350	0.1	0.147596
5.320017	0.1	0.141491
5.321683	0.1	0.135796
5.323350	0.1	0.132755
5.325017	0.1	0.134129
5.326683	0.1	0.139475
5.328350	0.1	0.145584
5.330017	0.1	0.148825
5.331683	0.1	0.148267
5.333350	0.1	0.145589
5.335017	0.1	0.142446
5.336683	0.1	0.139670
5.338350	0.1	0.138227
5.340017	0.1	0.139303
5.341683	0.1	0.143633
5.343350	0.1	0.150725
5.345017	0.1	0.158604
5.346683	0.1	0.164481
5.348350	0.1	0.165575
5.350017	0.1	0.161077
5.351683	0.1	0.153668
5.353350	0.1	0.147521
5.355017	0.1	0.145193
5.356683	0.1	0.146404
5.358350	0.1	0.148821
5.360017	0.1	0.150469
5.361683	0.1	0.151172
5.363350	0.1	0.151619
5.365017	0.1	0.152234
5.366683	0.1	0.152728
5.368350	0.1	0.151917
5.370017	0.1	0.148793
5.371683	0.1	0.144001
5.373350	0.1	0.139414
5.375017	0.1	0.136546
5.376683	0.1	0.136243
5.378350	0.1	0.138627
5.380017	0.1	0.142348
5.381683	0.1	0.145244
5.383350	0.1	0.146409
5.385017	0.1	0.146539
5.386683	0.1	0.146362
5.388350	0.1	0.146045
5.390017	0.1	0.145584
5.391683	0.1	0.144481
5.393350	0.1	0.141975
5.395017	0.1	0.138772
5.396683	0.1	0.137221
5.398350	0.1	0.138544
5.400017	0.1	0.141566
5.401683	0.1	0.144737
5.403350	0.1	0.147722
5.405017	0.1	0.151363
5.406683	0.1	0.156779
5.408350	0.1	0.163577
5.410017	0.1	0.168965
5.411683	0.1	0.170306
5.413350	0.1	0.168574
5.415017	0.1	0.167196
5.416683	0.1	0.167899
5.418350	0.1	0.169580
5.420017	0.1	0.170600
5.421683	0.1	0.170465
5.423350	0.1	0.169664
5.425017	0.1	0.168793
5.426683	0.1	0.168346
5.428350	0.1	0.168453
5.430017	0.1	0.168150
5.431683	0.1	0.166674
5.433350	0.1	0.165389
5.435017	0.1	0.166125
5.436683	0.1	0.168439
5.438350	0.1	0.170660
5.440017	0.1	0.172006
5.441683	0.1	0.172174
5.443350	0.1	0.171158
5.445017	0.1	0.169869
5.446683	0.1	0.169543
5.448350	0.1	0.170507
5.450017	0.1	0.172276
5.451683	0.1	0.174269
5.453350	0.1	0.175484
5.455017	0.1	0.174390
5.456683	0.1	0.169817
5.458350	0.1	0.161747
5.460017	0.1	0.151978
5.461683	0.1	0.143819
5.463350	0.1	0.140085
5.465017	0.1	0.141449
5.466683	0.1	0.146609
5.468350	0.1	0.153007
5.470017	0.1	0.157845
5.471683	0.1	0.159722
5.473350	0.1	0.159196
5.475017	0.1	0.157594
5.476683	0.1	0.156453
5.478350	0.1	0.157477
5.480017	0.1	0.160974
5.481683	0.1	0.164681
5.483350	0.1	0.165622
5.485017	0.1	0.162879
5.486683	0.1	0.158008
5.488350	0.1	0.153570
5.490017	0.1	0.151773
5.491683	0.1	0.153473
5.493350	0.1	0.157394
5.495017	0.1	0.160737
5.496683	0.1	0.161440
5.498350	0.1	0.159563
5.500017	0.1	0.156271
5.501683	0.1	0.152769
5.503350	0.1	0.150506
5.505017	0.1	0.150772
5.506683	0.1	0.153077
5.508350	0.1	0.155158
5.510017	0.1	0.155433
5.511683	0.1	0.155000
5.513350	0.1	0.156527
5.515017	0.1	0.161054
5.516683	0.1	0.167284
5.518350	0.1	0.173487
5.520017	0.1	0.178185
5.521683	0.1	0.179848
5.523350	0.1	0.177883
5.525017	0.1	0.173608
5.526683	0.1	0.169142
5.528350	0.1	0.165626
5.530017	0.1	0.163033
5.531683	0.1	0.161147
5.533350	0.1	0.160160
5.535017	0.1	0.160476
5.536683	0.1	0.161733
5.538350	0.1	0.162409
5.540017	0.1	0.161133
5.541683	0.1	0.158371
5.543350	0.1	0.155899
5.545017	0.1	0.154516
5.546683	0.1	0.153235
5.548350	0.1	0.150651
5.550017	0.1	0.146898
5.551683	0.1	0.143852
5.553350	0.1	0.143014
5.555017	0.1	0.143829
5.556683	0.1	0.144620
5.558350	0.1	0.144336
5.560017	0.1	0.143577
5.561683	0.1	0.144448
5.563350	0.1	0.148779
5.565017	0.1	0.156588
5.566683	0.1	0.166101
5.568350	0.1	0.174842
5.570017	0.1	0.180686
5.571683	0.1	0.182395
5.573350	0.1	0.179983
5.575017	0.1	0.174805
5.576683	0.1	0.168891
5.578350	0.1	0.163624
5.580017	0.1	0.159093
5.581683	0.1	0.155456
5.583350	0.1	0.154264
5.585017	0.1	0.156653
5.586683	0.1	0.160951
5.588350	0.1	0.163871
5.590017	0.1	0.163494
5.591683	0.1	0.160309
5.593350	0.1	0.156071
5.595017	0.1	0.151899
5.596683	0.1	0.148322
5.598350	0.1	0.146967
5.600017	0.1	0.149822
5.601683	0.1	0.156579
5.603350	0.1	0.164616
5.605017	0.1	0.171536
5.606683	0.1	0.176639
5.608350	0.1	0.180406
5.610017	0.1	0.183280
5.611683	0.1	0.184583
5.613350	0.1	0.183047
5.615017	0.1	0.178851
5.616683	0.1	0.173990
5.618350	0.1	0.170236
5.620017	0.1	0.167754
5.621683	0.1	0.165300
5.623350	0.1	0.161817
5.625017	0.1	0.158078
5.626683	0.1	0.155978
5.628350	0.1	0.155931
5.630017	0.1	0.156336
5.631683	0.1	0.156034
5.633350	0.1	0.155554
5.635017	0.1	0.155787
5.636683	0.1	0.157207
5.638350	0.1	0.159778
5.640017	0.1	0.162725
5.641683	0.1	0.165072
5.643350	0.1	0.166004
5.645017	0.1	0.164742
5.646683	0.1	0.161319
5.648350	0.1	0.157305
5.650017	0.1	0.154958
5.651683	0.1	0.155796
5.653350	0.1	0.159517
5.655017	0.1	0.163745
5.656683	0.1	0.165943
5.658350	0.1	0.165864
5.660017	0.1	0.165449
5.661683	0.1	0.166674
5.663350	0.1	0.169696
5.665017	0.1	0.173226
5.666683	0.1	0.176569
5.668350	0.1	0.179503
5.670017	0.1	0.180402
5.671683	0.1	0.177231
5.673350	0.1	0.169948
5.675017	0.1	0.160835
5.676683	0.1	0.153207
5.678350	0.1	0.149901
5.680017	0.1	0.152136
5.681683	0.1	0.158744
5.683350	0.1	0.166288
5.685017	0.1	0.170930
5.686683	0.1	0.171131
5.688350	0.1	0.168555
5.690017	0.1	0.166269
5.691683	0.1	0.166106
5.693350	0.1	0.168281
5.695017	0.1	0.172239
5.696683	0.1	0.176178
5.698350	0.1	0.177594
5.700017	0.1	0.175661
5.701683	0.1	0.171806
5.703350	0.1	0.167778
5.705017	0.1	0.164504
5.706683	0.1	0.162544
5.708350	0.1	0.162185
5.710017	0.1	0.163103
5.711683	0.1	0.165133
5.713350	0.1	0.169156
5.715017	0.1	0.175745
5.716683	0.1	0.183149
5.718350	0.1	0.187689
5.720017	0.1	0.186069
5.721683	0.1	0.177692
5.723350	0.1	0.165682
5.725017	0.1	0.155349
5.726683	0.1	0.150823
5.728350	0.1	0.152802
5.730017	0.1	0.158548
5.731683	0.1	0.164318
5.733350	0.1	0.168295
5.735017	0.1	0.170977
5.736683	0.1	0.173608
5.738350	0.1	0.176807
5.740017	0.1	0.179675
5.741683	0.1	0.180355
5.743350	0.1	0.178302
5.745017	0.1	0.175657
5.746683	0.1	0.175200
5.748350	0.1	0.177161
5.750017	0.1	0.179107
5.751683	0.1	0.178427
5.753350	0.1	0.174041
5.755017	0.1	0.166371
5.756683	0.1	0.156970
5.758350	0.1	0.147996
5.760017	0.1	0.141733
5.761683	0.1	0.140080
5.763350	0.1	0.142902
5.765017	0.1	0.147321
5.766683	0.1	0.150246
5.768350	0.1	0.151200
5.770017	0.1	0.152015
5.771683	0.1	0.154255
5.773350	0.1	0.157347
5.775017	0.1	0.159042
5.776683	0.1	0.157603
5.778350	0.1	0.154097
5.780017	0.1	0.151987
5.781683	0.1	0.153487
5.783350	0.1	0.156779
5.785017	0.1	0.157952
5.786683	0.1	0.155480
5.788350	0.1	0.151428
5.790017	0.1	0.148830
5.791683	0.1	0.149389
5.793350	0.1	0.153384
5.795017	0.1	0.160257
5.796683	0.1	0.168849
5.798350	0.1	0.177599
5.800017	0.1	0.185166
5.801683	0.1	0.191340
5.803350	0.1	0.196528
5.805017	0.1	0.199899
5.806683	0.1	0.199424
5.808350	0.1	0.194274
5.810017	0.1	0.186223
5.811683	0.1	0.177897
5.813350	0.1	0.170656
5.815017	0.1	0.164974
5.816683	0.1	0.161291
5.818350	0.1	0.159210
5.820017	0.1	0.157468
5.821683	0.1	0.155796
5.823350	0.1	0.155717
5.825017	0.1	0.158586
5.826683	0.1	0.163806
5.828350	0.1	0.169533
5.830017	0.1	0.173640
5.831683	0.1	0.174860
5.833350	0.1	0.173650
5.835017	0.1	0.170944
5.836683	0.1	0.166879
5.838350	0.1	0.161678
5.840017	0.1	0.156527
5.841683	0.1	0.153235
5.843350	0.1	0.152937
5.845017	0.1	0.155121
5.846683	0.1	0.158511
5.848350	0.1	0.162232
5.850017	0.1	0.165603
5.851683	0.1	0.168132
5.853350	0.1	0.170297
5.855017	0.1	0.173114
5.856683	0.1	0.176472
5.858350	0.1	0.178362
5.860017	0.1	0.176416
5.861683	0.1	0.170292
5.863350	0.1	0.162092
5.865017	0.1	0.155303
5.866683	0.1	0.153175
5.868350	0.1	0.156197
5.870017	0.1	0.161692
5.871683	0.1	0.166772
5.873350	0.1	0.170628
5.875017	0.1	0.174143
5.876683	0.1	0.178046
5.878350	0.1	0.181175
5.880017	0.1	0.181505
5.881683	0.1	0.178954
5.883350	0.1	0.175028
5.885017	0.1	0.170786
5.886683	0.1	0.167289
5.888350	0.1	0.165645
5.890017	0.1	0.165673
5.891683	0.1	0.166772
5.893350	0.1	0.169100
5.895017	0.1	0.172630
5.896683	0.1	0.176453
5.898350	0.1	0.179266
5.900017	0.1	0.179978
5.901683	0.1	0.178539
5.903350	0.1	0.176514
5.905017	0.1	0.176048
5.906683	0.1	0.177384
5.908350	0.1	0.178227
5.910017	0.1	0.176532
5.911683	0.1	0.173314
5.913350	0.1	0.171899
5.915017	0.1	0.174381
5.916683	0.1	0.179205
5.918350	0.1	0.182739
5.920017	0.1	0.182553
5.921683	0.1	0.178339
5.923350	0.1	0.171512
5.925017	0.1	0.164565
5.926683	0.1	0.159303
5.928350	0.1	0.155829
5.930017	0.1	0.154045
5.931683	0.1	0.154772
5.933350	0.1	0.158204
5.935017	0.1	0.162721
5.936683	0.1	0.166409
5.938350	0.1	0.168351
5.940017	0.1	0.168402
5.941683	0.1	0.166884
5.943350	0.1	0.164094
5.945017	0.1	0.160183
5.946683	0.1	0.156155
5.948350	0.1	0.154069
5.950017	0.1	0.155387
5.951683	0.1	0.159624
5.953350	0.1	0.164961
5.955017	0.1	0.169598
5.956683	0.1	0.172653
5.958350	0.1	0.174800
5.960017	0.1	0.178022
5.961683	0.1	0.183247
5.963350	0.1	0.188388
5.965017	0.1	0.190046
5.966683	0.1	0.186791
5.968350	0.1	0.180192
5.970017	0.1	0.173184
5.971683	0.1	0.167731
5.973350	0.1	0.163596
5.975017	0.1	0.159671
5.976683	0.1	0.156602
5.978350	0.1	0.156821
5.980017	0.1	0.161515
5.981683	0.1	0.168374
5.983350	0.1	0.173133
5.985017	0.1	0.173431
5.986683	0.1	0.170190
5.988350	0.1	0.166250
5.990017	0.1	0.164835
5.991683	0.1	0.167456
5.993350	0.1	0.172080
5.995017	0.1	0.174921
5.996683	0.1	0.174087
5.998350	0.1	0.170339
6.000017	0.1	0.165519
6.001683	0.1	0.161738
6.003350	0.1	0.160281
6.005017	0.1	0.160392
6.006683	0.1	0.160704
6.008350	0.1	0.161114
6.010017	0.1	0.162004
6.011683	0.1	0.163489
6.013350	0.1	0.165785
6.015017	0.1	0.168178
6.016683	0.1	0.168686
6.018350	0.1	0.166455
6.020017	0.1	0.162767
6.021683	0.1	0.159279
6.023350	0.1	0.156914
6.025017	0.1	0.156057
6.026683	0.1	0.156802
6.028350	0.1	0.159154
6.030017	0.1	0.163116
6.031683	0.1	0.168327
6.033350	0.1	0.173640
6.035017	0.1	0.178320
6.036683	0.1	0.182833
6.038350	0.1	0.187280
6.040017	0.1	0.190116
6.041683	0.1	0.189329
6.043350	0.1	0.184407
6.045017	0.1	0.176928
6.046683	0.1	0.169645
6.048350	0.1	0.165086
6.050017	0.1	0.164639
6.051683	0.1	0.167838
6.053350	0.1	0.172127
6.055017	0.1	0.174632
6.056683	0.1	0.174516
6.058350	0.1	0.173105
6.060017	0.1	0.171680
6.061683	0.1	0.170101
6.063350	0.1	0.167671
6.065017	0.1	0.164360
6.066683	0.1	0.160988
6.068350	0.1	0.158609
6.070017	0.1	0.158274
6.071683	0.1	0.160881
6.073350	0.1	0.165584
6.075017	0.1	0.168937
6.076683	0.1	0.167778
6.078350	0.1	0.162786
6.080017	0.1	0.157896
6.081683	0.1	0.156369
6.083350	0.1	0.158520
6.085017	0.1	0.162669
6.086683	0.1	0.166805
6.088350	0.1	0.169086
6.090017	0.1	0.168588
6.091683	0.1	0.166320
6.093350	0.1	0.164383
6.095017	0.1	0.164141
6.096683	0.1	0.165552
6.098350	0.1	0.167540
6.100017	0.1	0.168895
6.101683	0.1	0.168812
6.103350	0.1	0.167219
6.105017	0.1	0.165156
6.106683	0.1	0.163941
6.108350	0.1	0.164360
6.110017	0.1	0.167051
6.111683	0.1	0.171852
6.113350	0.1	0.176588
6.115017	0.1	0.178074
6.116683	0.1	0.174693
6.118350	0.1	0.167750
6.120017	0.1	0.160765
6.121683	0.1	0.157719
6.123350	0.1	0.160458
6.125017	0.1	0.166865
6.126683	0.1	0.172555
6.128350	0.1	0.174642
6.130017	0.1	0.173175
6.131683	0.1	0.169724
6.133350	0.1	0.166097
6.135017	0.1	0.163615
6.136683	0.1	0.162250
6.138350	0.1	0.161105
6.140017	0.1	0.160025
6.141683	0.1	0.160052
6.143350	0.1	0.162157
6.145017	0.1	0.165813
6.146683	0.1	0.169314
6.148350	0.1	0.171661
6.150017	0.1	0.172905
6.151683	0.1	0.172690
6.153350	0.1	0.170092
6.155017	0.1	0.165789
6.156683	0.1	0.162693
6.158350	0.1	0.163075
6.160017	0.1	0.166399
6.161683	0.1	0.170255
6.163350	0.1	0.172169
6.165017	0.1	0.171340
6.166683	0.1	0.169687
6.168350	0.1	0.170288
6.170017	0.1	0.173720
6.171683	0.1	0.176877
6.173350	0.1	0.176490
6.175017	0.1	0.172765
6.176683	0.1	0.168765
6.178350	0.1	0.167298
6.180017	0.1	0.168895
6.181683	0.1	0.171643
6.183350	0.1	0.172588
6.185017	0.1	0.170236
6.186683	0.1	0.166195
6.188350	0.1	0.163889
6.190017	0.1	0.165370
6.191683	0.1	0.169780
6.193350	0.1	0.174516
6.195017	0.1	0.177193
6.196683	0.1	0.177477
6.198350	0.1	0.176933
6.200017	0.1	0.176746
6.201683	0.1	0.176854
6.203350	0.1	0.176774
6.205017	0.1	0.175601
6.206683	0.1	0.172532
6.208350	0.1	0.168802
6.210017	0.1	0.167354
6.211683	0.1	0.169273
6.213350	0.1	0.172118
6.215017	0.1	0.172565
6.216683	0.1	0.169748
6.218350	0.1	0.165845
6.220017	0.1	0.163540
6.221683	0.1	0.163727
6.223350	0.1	0.166167
6.225017	0.1	0.170176
6.226683	0.1	0.173985
6.228350	0.1	0.176057
6.230017	0.1	0.176546
6.231683	0.1	0.175992
6.233350	0.1	0.174125
6.235017	0.1	0.171312
6.236683	0.1	0.169100
6.238350	0.1	0.168136
6.240017	0.1	0.167936
6.241683	0.1	0.168923
6.243350	0.1	0.171899
6.245017	0.1	0.175522
6.246683	0.1	0.177324
6.248350	0.1	0.176947
6.250017	0.1	0.175997
6.251683	0.1	0.175918
6.253350	0.1	0.176835
6.255017	0.1	0.177445
6.256683	0.1	0.176234
6.258350	0.1	0.173105
6.260017	0.1	0.170278
6.261683	0.1	0.171205
6.263350	0.1	0.177301
6.265017	0.1	0.186060
6.266683	0.1	0.192956
6.268350	0.1	0.195303
6.270017	0.1	0.194251
6.271683	0.1	0.192835
6.273350	0.1	0.193077
6.275017	0.1	0.195424
6.276683	0.1	0.198474
6.278350	0.1	0.199303
6.280017	0.1	0.196500
6.281683	0.1	0.192015
6.283350	0.1	0.188900
6.285017	0.1	0.188630
6.286683	0.1	0.190698
6.288350	0.1	0.193049
6.290017	0.1	0.193096
6.291683	0.1	0.189999
6.293350	0.1	0.185752
6.295017	0.1	0.182744
6.296683	0.1	0.181356
6.298350	0.1	0.180868
6.300017	0.1	0.181361
6.301683	0.1	0.183908
6.303350	0.1	0.189398
6.305017	0.1	0.196537
6.306683	0.1	0.201650
6.308350	0.1	0.202241
6.310017	0.1	0.199694
6.311683	0.1	0.197445
6.313350	0.1	0.197445
6.315017	0.1	0.198977
6.316683	0.1	0.199755
6.318350	0.1	0.198325
6.320017	0.1	0.195447
6.321683	0.1	0.192598
6.323350	0.1	0.190786
6.325017	0.1	0.190767
6.326683	0.1	0.192393
6.328350	0.1	0.194958
6.330017	0.1	0.198209
6.331683	0.1	0.201380
6.333350	0.1	0.202577
6.335017	0.1	0.200416
6.336683	0.1	0.195215
6.338350	0.1	0.188481
6.340017	0.1	0.182712
6.341683	0.1	0.180956
6.343350	0.1	0.185338
6.345017	0.1	0.195256
6.346683	0.1	0.206814
6.348350	0.1	0.214446
6.350017	0.1	0.214200
6.351683	0.1	0.206702
6.353350	0.1	0.197198
6.355017	0.1	0.191536
6.356683	0.1	0.191918
6.358350	0.1	0.196444
6.360017	0.1	0.202050
6.361683	0.1	0.206567
6.363350	0.1	0.209115
6.365017	0.1	0.209990
6.366683	0.1	0.209864
6.368350	0.1	0.209045
6.370017	0.1	0.207787
6.371683	0.1	0.207056
6.373350	0.1	0.208616
6.375017	0.1	0.213543
6.376683	0.1	0.220640
6.378350	0.1	0.226749
6.380017	0.1	0.228384
6.381683	0.1	0.224137
6.383350	0.1	0.215792
6.385017	0.1	0.206269
6.386683	0.1	0.198134
6.388350	0.1	0.193901
6.390017	0.1	0.194935
6.391683	0.1	0.200169
6.393350	0.1	0.206647
6.395017	0.1	0.210889
6.396683	0.1	0.210442
6.398350	0.1	0.205473
6.400017	0.1	0.199224
6.401683	0.1	0.195582
6.403350	0.1	0.195457
6.405017	0.1	0.196691
6.406683	0.1	0.196705
6.408350	0.1	0.194157
6.410017	0.1	0.189533
6.411683	0.1	0.185193
6.413350	0.1	0.183750
6.415017	0.1	0.185859
6.416683	0.1	0.189743
6.418350	0.1	0.192570
6.420017	0.1	0.192411
6.421683	0.1	0.189645
6.423350	0.1	0.186618
6.425017	0.1	0.186036
6.426683	0.1	0.188942
6.428350	0.1	0.193859
6.430017	0.1	0.198609
6.431683	0.1	0.201925
6.433350	0.1	0.202828
6.435017	0.1	0.200775
6.436683	0.1	0.196681
6.438350	0.1	0.192248
6.440017	0.1	0.188313
6.441683	0.1	0.185012
6.443350	0.1	0.182921
6.445017	0.1	0.182530
6.446683	0.1	0.183270
6.448350	0.1	0.183969
6.450017	0.1	0.184127
6.451683	0.1	0.184532
6.453350	0.1	0.185845
6.455017	0.1	0.187247
6.456683	0.1	0.187485
6.458350	0.1	0.186330
6.460017	0.1	0.184476
6.461683	0.1	0.182586
6.463350	0.1	0.180826
6.465017	0.1	0.179466
6.466683	0.1	0.179331
6.468350	0.1	0.180718
6.470017	0.1	0.182814
6.471683	0.1	0.185026
6.473350	0.1	0.187880
6.475017	0.1	0.191871
6.476683	0.1	0.196472
6.478350	0.1	0.201003
6.480017	0.1	0.204714
6.481683	0.1	0.206106
6.483350	0.1	0.204286
6.485017	0.1	0.200225
6.486683	0.1	0.195950
6.488350	0.1	0.193287
6.490017	0.1	0.193161
6.491683	0.1	0.195447
6.493350	0.1	0.198679
6.495017	0.1	0.200258
6.496683	0.1	0.198805
6.498350	0.1	0.195736
6.500017	0.1	0.193291
6.501683	0.1	0.192607
6.503350	0.1	0.193720
6.505017	0.1	0.195303
6.506683	0.1	0.194982
6.508350	0.1	0.191797
6.510017	0.1	0.187904
6.511683	0.1	0.186460
6.513350	0.1	0.188351
6.515017	0.1	0.191811
6.516683	0.1	0.194530
6.518350	0.1	0.195042
6.520017	0.1	0.192756
6.521683	0.1	0.188658
6.523350	0.1	0.185743
6.525017	0.1	0.186511
6.526683	0.1	0.190432
6.528350	0.1	0.195266
6.530017	0.1	0.199168
6.531683	0.1	0.201017
6.533350	0.1	0.200244
6.535017	0.1	0.196937
6.536683	0.1	0.191773
6.538350	0.1	0.185976
6.540017	0.1	0.181375
6.541683	0.1	0.179685
6.543350	0.1	0.181450
6.545017	0.1	0.186083
6.546683	0.1	0.192760
6.548350	0.1	0.200472
6.550017	0.1	0.207298
6.551683	0.1	0.210758
6.553350	0.1	0.209250
6.555017	0.1	0.202782
6.556683	0.1	0.193445
6.558350	0.1	0.185287
6.560017	0.1	0.182027
6.561683	0.1	0.184509
6.563350	0.1	0.191107
6.565017	0.1	0.200057
6.566683	0.1	0.209888
6.568350	0.1	0.218488
6.570017	0.1	0.223671
6.571683	0.1	0.224193
6.573350	0.1	0.220151
6.575017	0.1	0.213585
6.576683	0.1	0.207475
6.578350	0.1	0.203196
6.580017	0.1	0.200314
6.581683	0.1	0.198605
6.583350	0.1	0.198302
6.585017	0.1	0.198949
6.586683	0.1	0.199457
6.588350	0.1	0.199061
6.590017	0.1	0.198013
6.591683	0.1	0.198297
6.593350	0.1	0.202763
6.595017	0.1	0.212113
6.596683	0.1	0.223480
6.598350	0.1	0.232523
6.600017	0.1	0.236230
6.601683	0.1	0.233678
6.603350	0.1	0.225673
6.605017	0.1	0.214605
6.606683	0.1	0.204113
6.608350	0.1	0.197808
6.610017	0.1	0.197589
6.611683	0.1	0.202521
6.613350	0.1	0.209399
6.615017	0.1	0.214786
6.616683	0.1	0.217040
6.618350	0.1	0.217049
6.620017	0.1	0.216779
6.621683	0.1	0.217259
6.623350	0.1	0.218274
6.625017	0.1	0.218754
6.626683	0.1	0.217655
6.628350	0.1	0.214423
6.630017	0.1	0.208621
6.631683	0.1	0.200840
6.633350	0.1	0.193999
6.635017	0.1	0.191494
6.636683	0.1	0.194064
6.638350	0.1	0.199866
6.640017	0.1	0.206316
6.641683	0.1	0.211545
6.643350	0.1	0.215336
6.645017	0.1	0.218595
6.646683	0.1	0.222186
6.648350	0.1	0.226512
6.650017	0.1	0.230907
6.651683	0.1	0.233948
6.653350	0.1	0.235382
6.655017	0.1	0.236393
6.656683	0.1	0.237315
6.658350	0.1	0.236686
6.660017	0.1	0.233632
6.661683	0.1	0.230107
6.663350	0.1	0.229068
6.665017	0.1	0.231070
6.666683	0.1	0.234284
6.668350	0.1	0.236910
6.670017	0.1	0.238563
6.671683	0.1	0.239857
6.673350	0.1	0.240742
6.675017	0.1	0.239909
6.676683	0.1	0.236472
6.678350	0.1	0.231019
6.680017	0.1	0.224835
6.681683	0.1	0.219354
6.683350	0.1	0.216123
6.685017	0.1	0.216537
6.686683	0.1	0.220742
6.688350	0.1	0.226563
6.690017	0.1	0.230935
6.691683	0.1	0.232393
6.693350	0.1	0.231192
6.695017	0.1	0.228640
6.696683	0.1	0.227052
6.698350	0.1	0.228491
6.700017	0.1	0.232989
6.701683	0.1	0.238172
6.703350	0.1	0.240570
6.705017	0.1	0.237864
6.706683	0.1	0.230661
6.708350	0.1	0.222707
6.710017	0.1	0.218395
6.711683	0.1	0.219052
6.713350	0.1	0.222018
6.715017	0.1	0.223159
6.716683	0.1	0.220425
6.718350	0.1	0.215499
6.720017	0.1	0.211773
6.721683	0.1	0.210851
6.723350	0.1	0.211550
6.725017	0.1	0.212211
6.726683	0.1	0.212891
6.728350	0.1	0.214255
6.730017	0.1	0.215196
6.731683	0.1	0.213818
6.733350	0.1	0.210502
6.735017	0.1	0.207713
6.736683	0.1	0.207596
6.738350	0.1	0.211261
6.740017	0.1	0.218465
6.741683	0.1	0.226777
6.743350	0.1	0.232467
6.745017	0.1	0.233399
6.746683	0.1	0.230940
6.748350	0.1	0.228323
6.750017	0.1	0.227764
6.751683	0.1	0.229911
6.753350	0.1	0.233878
6.755017	0.1	0.237217
6.756683	0.1	0.237240
6.758350	0.1	0.232859
6.760017	0.1	0.225380
6.761683	0.1	0.217371
6.763350	0.1	0.210442
6.765017	0.1	0.204640
6.766683	0.1	0.200043
6.768350	0.1	0.197622
6.770017	0.1	0.198241
6.771683	0.1	0.201748
6.773350	0.1	0.206963
6.775017	0.1	0.212528
6.776683	0.1	0.217911
6.778350	0.1	0.223680
6.780017	0.1	0.230502
6.781683	0.1	0.237264
6.783350	0.1	0.241254
6.785017	0.1	0.240817
6.786683	0.1	0.236169
6.788350	0.1	0.228412
6.790017	0.1	0.220002
6.791683	0.1	0.214679
6.793350	0.1	0.214861
6.795017	0.1	0.219559
6.796683	0.1	0.225003
6.798350	0.1	0.227382
6.800017	0.1	0.226158
6.801683	0.1	0.224500
6.803350	0.1	0.225506
6.805017	0.1	0.228719
6.806683	0.1	0.231504
6.808350	0.1	0.232845
6.810017	0.1	0.233529
6.811683	0.1	0.233403
6.813350	0.1	0.231578
6.815017	0.1	0.228588
6.816683	0.1	0.226004
6.818350	0.1	0.224700
6.820017	0.1	0.224342
6.821683	0.1	0.224025
6.823350	0.1	0.223410
6.825017	0.1	0.222977
6.826683	0.1	0.223182
6.828350	0.1	0.223839
6.830017	0.1	0.224300
6.831683	0.1	0.224635
6.833350	0.1	0.226116
6.835017	0.1	0.229445
6.836683	0.1	0.232896
6.838350	0.1	0.233422
6.840017	0.1	0.230116
6.841683	0.1	0.225082
6.843350	0.1	0.220914
6.845017	0.1	0.218875
6.846683	0.1	0.218758
6.848350	0.1	0.219811
6.850017	0.1	0.221902
6.851683	0.1	0.225389
6.853350	0.1	0.230134
6.855017	0.1	0.235280
6.856683	0.1	0.240058
6.858350	0.1	0.244342
6.860017	0.1	0.247830
6.861683	0.1	0.249580
6.863350	0.1	0.249268
6.865017	0.1	0.247927
6.866683	0.1	0.246656
6.868350	0.1	0.245748
6.870017	0.1	0.245222
6.871683	0.1	0.245278
6.873350	0.1	0.246102
6.875017	0.1	0.247266
6.876683	0.1	0.247727
6.878350	0.1	0.247024
6.880017	0.1	0.245650
6.881683	0.1	0.243909
6.883350	0.1	0.241273
6.885017	0.1	0.237124
6.886683	0.1	0.231843
6.888350	0.1	0.227112
6.890017	0.1	0.224733
6.891683	0.1	0.224924
6.893350	0.1	0.225869
6.895017	0.1	0.225394
6.896683	0.1	0.222852
6.898350	0.1	0.219028
6.900017	0.1	0.215312
6.901683	0.1	0.213799
6.903350	0.1	0.216784
6.905017	0.1	0.224491
6.906683	0.1	0.234121
6.908350	0.1	0.241608
6.910017	0.1	0.243997
6.911683	0.1	0.241394
6.913350	0.1	0.237040
6.915017	0.1	0.234214
6.916683	0.1	0.233944
6.918350	0.1	0.236118
6.920017	0.1	0.240235
6.921683	0.1	0.244360
6.923350	0.1	0.245846
6.925017	0.1	0.243252
6.926683	0.1	0.236877
6.928350	0.1	0.228672
6.930017	0.1	0.221743
6.931683	0.1	0.218689
6.933350	0.1	0.219741
6.935017	0.1	0.222749
6.936683	0.1	0.225385
6.938350	0.1	0.228197
6.940017	0.1	0.234451
6.941683	0.1	0.245031
6.943350	0.1	0.255532
6.945017	0.1	0.260393
6.946683	0.1	0.257753
6.948350	0.1	0.249515
6.950017	0.1	0.239159
6.951683	0.1	0.229985
6.953350	0.1	0.224235
6.955017	0.1	0.222828
6.956683	0.1	0.225320
6.958350	0.1	0.230060
6.960017	0.1	0.234619
6.961683	0.1	0.236789
6.963350	0.1	0.235834
6.965017	0.1	0.232705
6.966683	0.1	0.228807
6.968350	0.1	0.224840
6.970017	0.1	0.221161
6.971683	0.1	0.218120
6.973350	0.1	0.215229
6.975017	0.1	0.211638
6.976683	0.1	0.207969
6.978350	0.1	0.206404
6.980017	0.1	0.208821
6.981683	0.1	0.215657
6.983350	0.1	0.226228
6.985017	0.1	0.238675
6.986683	0.1	0.249865
6.988350	0.1	0.256998
6.990017	0.1	0.259355
6.991683	0.1	0.257511
6.993350	0.1	0.252272
6.995017	0.1	0.245194
6.996683	0.1	0.237958
6.998350	0.1	0.231364
7.000017	0.1	0.225971
7.001683	0.1	0.222167
7.003350	0.1	0.219452
7.005017	0.1	0.217031
7.006683	0.1	0.214991
7.008350	0.1	0.214484
7.010017	0.1	0.216528
7.011683	0.1	0.220877
7.013350	0.1	0.226418
7.015017	0.1	0.232109
7.016683	0.1	0.237022
7.018350	0.1	0.240132
7.020017	0.1	0.240821
7.021683	0.1	0.239662
7.023350	0.1	0.238186
7.025017	0.1	0.236947
7.026683	0.1	0.234246
7.028350	0.1	0.228668
7.030017	0.1	0.222316
7.031683	0.1	0.218628
7.033350	0.1	0.218442
7.035017	0.1	0.220449
7.036683	0.1	0.223289
7.038350	0.1	0.225720
7.040017	0.1	0.226428
7.041683	0.1	0.224840
7.043350	0.1	0.221767
7.045017	0.1	0.219159
7.046683	0.1	0.219326
7.048350	0.1	0.223168
7.050017	0.1	0.228761
7.051683	0.1	0.233352
7.053350	0.1	0.236086
7.055017	0.1	0.237222
7.056683	0.1	0.236714
7.058350	0.1	0.234717
7.060017	0.1	0.232072
7.061683	0.1	0.230246
7.063350	0.1	0.230377
7.065017	0.1	0.231899
7.066683	0.1	0.233240
7.068350	0.1	0.233622
7.070017	0.1	0.233515
7.071683	0.1	0.234377
7.073350	0.1	0.237864
7.075017	0.1	0.244193
7.076683	0.1	0.251438
7.078350	0.1	0.257404
7.080017	0.1	0.261408
7.081683	0.1	0.263653
7.083350	0.1	0.264067
7.085017	0.1	0.262544
7.086683	0.1	0.259634
7.088350	0.1	0.256780
7.090017	0.1	0.256156
7.091683	0.1	0.259485
7.093350	0.1	0.266349
7.095017	0.1	0.274088
7.096683	0.1	0.279327
7.098350	0.1	0.279648
7.100017	0.1	0.274871
7.101683	0.1	0.267220
7.103350	0.1	0.260137
7.105017	0.1	0.256281
7.106683	0.1	0.256076
7.108350	0.1	0.258316
7.110017	0.1	0.261720
7.111683	0.1	0.265380
7.113350	0.1	0.268361
7.115017	0.1	0.269427
7.116683	0.1	0.267709
7.118350	0.1	0.263606
7.120017	0.1	0.258666
7.121683	0.1	0.254856
7.123350	0.1	0.253874
7.125017	0.1	0.256007
7.126683	0.1	0.259816
7.128350	0.1	0.263015
7.130017	0.1	0.263802
7.131683	0.1	0.261725
7.133350	0.1	0.257511
7.135017	0.1	0.252645
7.136683	0.1	0.249078
7.138350	0.1	0.247704
7.140017	0.1	0.247383
7.141683	0.1	0.246619
7.143350	0.1	0.244812
7.145017	0.1	0.241436
7.146683	0.1	0.236291
7.148350	0.1	0.230824
7.150017	0.1	0.227690
7.151683	0.1	0.228239
7.153350	0.1	0.231271
7.155017	0.1	0.235047
7.156683	0.1	0.239192
7.158350	0.1	0.244165
7.160017	0.1	0.249883
7.161683	0.1	0.255737
7.163350	0.1	0.261096
7.165017	0.1	0.264631
7.166683	0.1	0.264342
7.168350	0.1	0.259797
7.170017	0.1	0.253236
7.171683	0.1	0.247993
7.173350	0.1	0.246754
7.175017	0.1	0.250307
7.176683	0.1	0.256845
7.178350	0.1	0.262856
7.180017	0.1	0.265250
7.181683	0.1	0.263192
7.183350	0.1	0.258852
7.185017	0.1	0.255909
7.186683	0.1	0.256165
7.188350	0.1	0.258572
7.190017	0.1	0.261664
7.191683	0.1	0.264542
7.193350	0.1	0.266028
7.195017	0.1	0.265297
7.196683	0.1	0.262964
7.198350	0.1	0.261026
7.200017	0.1	0.261590
7.201683	0.1	0.264505
7.203350	0.1	0.267425
7.205017	0.1	0.268547
7.206683	0.1	0.267886
7.208350	0.1	0.266358
7.210017	0.1	0.264454
7.211683	0.1	0.261986
7.213350	0.1	0.259047
7.215017	0.1	0.256659
7.216683	0.1	0.255951
7.218350	0.1	0.256849
7.220017	0.1	0.258368
7.221683	0.1	0.259867
7.223350	0.1	0.261161
7.225017	0.1	0.261883
7.226683	0.1	0.261855
7.228350	0.1	0.261627
7.230017	0.1	0.261939
7.231683	0.1	0.262647
7.233350	0.1	0.262186
7.235017	0.1	0.258870
7.236683	0.1	0.253092
7.238350	0.1	0.247383
7.240017	0.1	0.244435
7.241683	0.1	0.245254
7.243350	0.1	0.248812
7.245017	0.1	0.253217
7.246683	0.1	0.257115
7.248350	0.1	0.259657
7.250017	0.1	0.260244
7.251683	0.1	0.258693
7.253350	0.1	0.255206
7.255017	0.1	0.250526
7.256683	0.1	0.246493
7.258350	0.1	0.245231
7.260017	0.1	0.246749
7.261683	0.1	0.248542
7.263350	0.1	0.248179
7.265017	0.1	0.245441
7.266683	0.1	0.242069
7.268350	0.1	0.240547
7.270017	0.1	0.242675
7.271683	0.1	0.247918
7.273350	0.1	0.253106
7.275017	0.1	0.255117
7.276683	0.1	0.253706
7.278350	0.1	0.250889
7.280017	0.1	0.248575
7.281683	0.1	0.247853
7.283350	0.1	0.249604
7.285017	0.1	0.253799
7.286683	0.1	0.258214
7.288350	0.1	0.259662
7.290017	0.1	0.256929
7.291683	0.1	0.251932
7.293350	0.1	0.247774
7.295017	0.1	0.246209
7.296683	0.1	0.246679
7.298350	0.1	0.246926
7.300017	0.1	0.245189
7.301683	0.1	0.242474
7.303350	0.1	0.241497
7.305017	0.1	0.243327
7.306683	0.1	0.246204
7.308350	0.1	0.248137
7.310017	0.1	0.249641
7.311683	0.1	0.252528
7.313350	0.1	0.256710
7.315017	0.1	0.259900
7.316683	0.1	0.260086
7.318350	0.1	0.257110
7.320017	0.1	0.252440
7.321683	0.1	0.248314
7.323350	0.1	0.246647
7.325017	0.1	0.248072
7.326683	0.1	0.252030
7.328350	0.1	0.257259
7.330017	0.1	0.262144
7.331683	0.1	0.265399
7.333350	0.1	0.266349
7.335017	0.1	0.264882
7.336683	0.1	0.262093
7.338350	0.1	0.260179
7.340017	0.1	0.260700
7.341683	0.1	0.263308
7.343350	0.1	0.266177
7.345017	0.1	0.267630
7.346683	0.1	0.267518
7.348350	0.1	0.266745
7.350017	0.1	0.266177
7.351683	0.1	0.266265
7.353350	0.1	0.266675
7.355017	0.1	0.266433
7.356683	0.1	0.264733
7.358350	0.1	0.261511
7.360017	0.1	0.257767
7.361683	0.1	0.255150
7.363350	0.1	0.254717
7.365017	0.1	0.256314
7.366683	0.1	0.258451
7.368350	0.1	0.258675
7.370017	0.1	0.255490
7.371683	0.1	0.250349
7.373350	0.1	0.246908
7.375017	0.1	0.247494
7.376683	0.1	0.250563
7.378350	0.1	0.252328
7.380017	0.1	0.250461
7.381683	0.1	0.246060
7.383350	0.1	0.242582
7.385017	0.1	0.242381
7.386683	0.1	0.244961
7.388350	0.1	0.249110
7.390017	0.1	0.253925
7.391683	0.1	0.257595
7.393350	0.1	0.258237
7.395017	0.1	0.255955
7.396683	0.1	0.252733
7.398350	0.1	0.250484
7.400017	0.1	0.249865
7.401683	0.1	0.250801
7.403350	0.1	0.253255
7.405017	0.1	0.257217
7.406683	0.1	0.262479
7.408350	0.1	0.268281
7.410017	0.1	0.272966
7.411683	0.1	0.274871
7.413350	0.1	0.273855
7.415017	0.1	0.270871
7.416683	0.1	0.266745
7.418350	0.1	0.262624
7.420017	0.1	0.260198
7.421683	0.1	0.260463
7.423350	0.1	0.262968
7.425017	0.1	0.266409
7.426683	0.1	0.269832
7.428350	0.1	0.273143
7.430017	0.1	0.276333
7.431683	0.1	0.278573
7.433350	0.1	0.278237
7.435017	0.1	0.273571
7.436683	0.1	0.264551
7.438350	0.1	0.254191
7.440017	0.1	0.246959
7.441683	0.1	0.245706
7.443350	0.1	0.249431
7.445017	0.1	0.253939
7.446683	0.1	0.255411
7.448350	0.1	0.253743
7.450017	0.1	0.251979
7.451683	0.1	0.252915
7.453350	0.1	0.256919
7.455017	0.1	0.262046
7.456683	0.1	0.265217
7.458350	0.1	0.264714
7.460017	0.1	0.261753
7.461683	0.1	0.259066
7.463350	0.1	0.258451
7.465017	0.1	0.259783
7.466683	0.1	0.261464
7.468350	0.1	0.261869
7.470017	0.1	0.260598
7.471683	0.1	0.258442
7.473350	0.1	0.256542
7.475017	0.1	0.255429
7.476683	0.1	0.254624
7.478350	0.1	0.253576
7.480017	0.1	0.252873
7.481683	0.1	0.253893
7.483350	0.1	0.256784
7.485017	0.1	0.259471
7.486683	0.1	0.259918
7.488350	0.1	0.258777
7.490017	0.1	0.258083
7.491683	0.1	0.258307
7.493350	0.1	0.258302
7.495017	0.1	0.257296
7.496683	0.1	0.255913
7.498350	0.1	0.255350
7.500017	0.1	0.255844
7.501683	0.1	0.257036
7.503350	0.1	0.259131
7.505017	0.1	0.261986
7.506683	0.1	0.264035
7.508350	0.1	0.263373
7.510017	0.1	0.259429
7.511683	0.1	0.253310
7.513350	0.1	0.246740
7.515017	0.1	0.240924
7.516683	0.1	0.236407
7.518350	0.1	0.233534
7.520017	0.1	0.232738
7.521683	0.1	0.234125
7.523350	0.1	0.237152
7.525017	0.1	0.240868
7.526683	0.1	0.244258
7.528350	0.1	0.246875
7.530017	0.1	0.249133
7.531683	0.1	0.251671
7.533350	0.1	0.255131
7.535017	0.1	0.259294
7.536683	0.1	0.261497
7.538350	0.1	0.258037
7.540017	0.1	0.248337
7.541683	0.1	0.236272
7.543350	0.1	0.226824
7.545017	0.1	0.222581
7.546683	0.1	0.223191
7.548350	0.1	0.226088
7.550017	0.1	0.228407
7.551683	0.1	0.229226
7.553350	0.1	0.229632
7.555017	0.1	0.231527
7.556683	0.1	0.236374
7.558350	0.1	0.244058
7.560017	0.1	0.252584
7.561683	0.1	0.259094
7.563350	0.1	0.261958
7.565017	0.1	0.261618
7.566683	0.1	0.258908
7.568350	0.1	0.254442
7.570017	0.1	0.249450
7.571683	0.1	0.245301
7.573350	0.1	0.242554
7.575017	0.1	0.240854
7.576683	0.1	0.239182
7.578350	0.1	0.237110
7.580017	0.1	0.235960
7.581683	0.1	0.237767
7.583350	0.1	0.242945
7.585017	0.1	0.249632
7.586683	0.1	0.254982
7.588350	0.1	0.257255
7.590017	0.1	0.257073
7.591683	0.1	0.256384
7.593350	0.1	0.256500
7.595017	0.1	0.257357
7.596683	0.1	0.257911
7.598350	0.1	0.257040
7.600017	0.1	0.254191
7.601683	0.1	0.249925
7.603350	0.1	0.246004
7.605017	0.1	0.244249
7.606683	0.1	0.245594
7.608350	0.1	0.249762
7.610017	0.1	0.254558
7.611683	0.1	0.256761
7.613350	0.1	0.255033
7.615017	0.1	0.251252
7.616683	0.1	0.248440
7.618350	0.1	0.247704
7.620017	0.1	0.247601
7.621683	0.1	0.246465
7.623350	0.1	0.244556
7.625017	0.1	0.243639
7.626683	0.1	0.245413
7.628350	0.1	0.250158
7.630017	0.1	0.255695
7.631683	0.1	0.258656
7.633350	0.1	0.257543
7.635017	0.1	0.253520
7.636683	0.1	0.248416
7.638350	0.1	0.243564
7.640017	0.1	0.240183
7.641683	0.1	0.239322
7.643350	0.1	0.240882
7.645017	0.1	0.243289
7.646683	0.1	0.244868
7.648350	0.1	0.245729
7.650017	0.1	0.247746
7.651683	0.1	0.252500
7.653350	0.1	0.259448
7.655017	0.1	0.265818
7.656683	0.1	0.268603
7.658350	0.1	0.266796
7.660017	0.1	0.261972
7.661683	0.1	0.256961
7.663350	0.1	0.253981
7.665017	0.1	0.253776
7.666683	0.1	0.255583
7.668350	0.1	0.257604
7.670017	0.1	0.257846
7.671683	0.1	0.255532
7.673350	0.1	0.252188
7.675017	0.1	0.250344
7.676683	0.1	0.250908
7.678350	0.1	0.252505
7.680017	0.1	0.253180
7.681683	0.1	0.252035
7.683350	0.1	0.249529
7.685017	0.1	0.247313
7.686683	0.1	0.247522
7.688350	0.1	0.250963
7.690017	0.1	0.256044
7.691683	0.1	0.259997
7.693350	0.1	0.260789
7.695017	0.1	0.258074
7.696683	0.1	0.252998
7.698350	0.1	0.247648
7.700017	0.1	0.244826
7.701683	0.1	0.246619
7.703350	0.1	0.251932
7.705017	0.1	0.256645
7.706683	0.1	0.257152
7.708350	0.1	0.253040
7.710017	0.1	0.246684
7.711683	0.1	0.241147
7.713350	0.1	0.237692
7.715017	0.1	0.234786
7.716683	0.1	0.229948
7.718350	0.1	0.222721
7.720017	0.1	0.216104
7.721683	0.1	0.214688
7.723350	0.1	0.220430
7.725017	0.1	0.230838
7.726683	0.1	0.241240
7.728350	0.1	0.247876
7.730017	0.1	0.249483
7.731683	0.1	0.247573
7.733350	0.1	0.245199
7.735017	0.1	0.244626
7.736683	0.1	0.245804
7.738350	0.1	0.247099
7.740017	0.1	0.247154
7.741683	0.1	0.245706
7.743350	0.1	0.243168
7.745017	0.1	0.240346
7.746683	0.1	0.238717
7.748350	0.1	0.239545
7.750017	0.1	0.241874
7.751683	0.1	0.242814
7.753350	0.1	0.240691
7.755017	0.1	0.237119
7.756683	0.1	0.235266
7.758350	0.1	0.236281
7.760017	0.1	0.238433
7.761683	0.1	0.239182
7.763350	0.1	0.236980
7.765017	0.1	0.231676
7.766683	0.1	0.224439
7.768350	0.1	0.217105
7.770017	0.1	0.211443
7.771683	0.1	0.208728
7.773350	0.1	0.209589
7.775017	0.1	0.213827
7.776683	0.1	0.219704
7.778350	0.1	0.224067
7.780017	0.1	0.224784
7.781683	0.1	0.223108
7.783350	0.1	0.222432
7.785017	0.1	0.224342
7.786683	0.1	0.227187
7.788350	0.1	0.228570
7.790017	0.1	0.227881
7.791683	0.1	0.226595
7.793350	0.1	0.227061
7.795017	0.1	0.230293
7.796683	0.1	0.235103
7.798350	0.1	0.240076
7.800017	0.1	0.244784
7.801683	0.1	0.248612
7.803350	0.1	0.250465
7.805017	0.1	0.249967
7.806683	0.1	0.248500
7.808350	0.1	0.248817
7.810017	0.1	0.252053
7.811683	0.1	0.255941
7.813350	0.1	0.256584
7.815017	0.1	0.251466
7.816683	0.1	0.241906
7.818350	0.1	0.232724
7.820017	0.1	0.228318
7.821683	0.1	0.229450
7.823350	0.1	0.233757
7.825017	0.1	0.238353
7.826683	0.1	0.241334
7.828350	0.1	0.242069
7.830017	0.1	0.241641
7.831683	0.1	0.242130
7.833350	0.1	0.244468
7.835017	0.1	0.247327
7.836683	0.1	0.248584
7.838350	0.1	0.247322
7.840017	0.1	0.243988
7.841683	0.1	0.239769
7.843350	0.1	0.236421
7.845017	0.1	0.235247
7.846683	0.1	0.236095
7.848350	0.1	0.237725
7.850017	0.1	0.238856
7.851683	0.1	0.239620
7.853350	0.1	0.241790
7.855017	0.1	0.246712
7.856683	0.1	0.253264
7.858350	0.1	0.258787
7.860017	0.1	0.261986
7.861683	0.1	0.264100
7.863350	0.1	0.266903
7.865017	0.1	0.270107
7.866683	0.1	0.271243
7.868350	0.1	0.268770
7.870017	0.1	0.264184
7.871683	0.1	0.260039
7.873350	0.1	0.257534
7.875017	0.1	0.256966
7.876683	0.1	0.258377
7.878350	0.1	0.260612
7.880017	0.1	0.261264
7.881683	0.1	0.258815
7.883350	0.1	0.254675
7.885017	0.1	0.252188
7.886683	0.1	0.253408
7.888350	0.1	0.257511
7.890017	0.1	0.262102
7.891683	0.1	0.264989
7.893350	0.1	0.265278
7.895017	0.1	0.263890
7.896683	0.1	0.262372
7.898350	0.1	0.261753
7.900017	0.1	0.263085
7.901683	0.1	0.266898
7.903350	0.1	0.271369
7.905017	0.1	0.273255
7.906683	0.1	0.271271
7.908350	0.1	0.267499
7.910017	0.1	0.265352
7.911683	0.1	0.266377
7.913350	0.1	0.269078
7.915017	0.1	0.270605
7.916683	0.1	0.269664
7.918350	0.1	0.267946
7.920017	0.1	0.268240
7.921683	0.1	0.271192
7.923350	0.1	0.274503
7.925017	0.1	0.275392
7.926683	0.1	0.273366
7.928350	0.1	0.270274
7.930017	0.1	0.268351
7.931683	0.1	0.269189
7.933350	0.1	0.273241
7.935017	0.1	0.279085
7.936683	0.1	0.283928
7.938350	0.1	0.285362
7.940017	0.1	0.282922
7.941683	0.1	0.278582
7.943350	0.1	0.275364
7.945017	0.1	0.274973
7.946683	0.1	0.276868
7.948350	0.1	0.279495
7.950017	0.1	0.281911
7.951683	0.1	0.283816
7.953350	0.1	0.284323
7.955017	0.1	0.282195
7.956683	0.1	0.277669
7.958350	0.1	0.272607
7.960017	0.1	0.268533
7.961683	0.1	0.266028
7.963350	0.1	0.265911
7.965017	0.1	0.268989
7.966683	0.1	0.274628
7.968350	0.1	0.280999
7.970017	0.1	0.286177
7.971683	0.1	0.289157
7.973350	0.1	0.290005
7.975017	0.1	0.288864
7.976683	0.1	0.285893
7.978350	0.1	0.281525
7.980017	0.1	0.276105
7.981683	0.1	0.270396
7.983350	0.1	0.266028
7.985017	0.1	0.264137
7.986683	0.1	0.263974
7.988350	0.1	0.263774
7.990017	0.1	0.262936
7.991683	0.1	0.262447
7.993350	0.1	0.263439
7.995017	0.1	0.266409
7.996683	0.1	0.271704
7.998350	0.1	0.279038
8.000017	0.1	0.286149
8.001683	0.1	0.289725
8.003350	0.1	0.288649
8.005017	0.1	0.284566
8.006683	0.1	0.279355
8.008350	0.1	0.274493
8.010017	0.1	0.272123
8.011683	0.1	0.273720
8.013350	0.1	0.277907
8.015017	0.1	0.281734
8.016683	0.1	0.283476
8.018350	0.1	0.283085
8.020017	0.1	0.281311
8.021683	0.1	0.279234
8.023350	0.1	0.277571
8.025017	0.1	0.275904
8.026683	0.1	0.273329
8.028350	0.1	0.270098
8.030017	0.1	0.268328
8.031683	0.1	0.269911
8.033350	0.1	0.273832
8.035017	0.1	0.277325
8.036683	0.1	0.279075
8.038350	0.1	0.279727
8.040017	0.1	0.280128
8.041683	0.1	0.280314
8.043350	0.1	0.279746
8.045017	0.1	0.278247
8.046683	0.1	0.276761
8.048350	0.1	0.276631
8.050017	0.1	0.278326
8.051683	0.1	0.281078
8.053350	0.1	0.283266
8.055017	0.1	0.283821
8.056683	0.1	0.284081
8.058350	0.1	0.286801
8.060017	0.1	0.292198
8.061683	0.1	0.296957
8.063350	0.1	0.297669
8.065017	0.1	0.293599
8.066683	0.1	0.286829
8.068350	0.1	0.280743
8.070017	0.1	0.277720
8.071683	0.1	0.278177
8.073350	0.1	0.281539
8.075017	0.1	0.286638
8.076683	0.1	0.291197
8.078350	0.1	0.293348
8.080017	0.1	0.293683
8.081683	0.1	0.293725
8.083350	0.1	0.293762
8.085017	0.1	0.293055
8.086683	0.1	0.290615
8.088350	0.1	0.286540
8.090017	0.1	0.282531
8.091683	0.1	0.280216
8.093350	0.1	0.279979
8.095017	0.1	0.280952
8.096683	0.1	0.281613
8.098350	0.1	0.281283
8.100017	0.1	0.280659
8.101683	0.1	0.280626
8.103350	0.1	0.281180
8.105017	0.1	0.281674
8.106683	0.1	0.282140
8.108350	0.1	0.283741
8.110017	0.1	0.287066
8.111683	0.1	0.290880
8.113350	0.1	0.293059
8.115017	0.1	0.292524
8.116683	0.1	0.290154
8.118350	0.1	0.287611
8.120017	0.1	0.286205
8.121683	0.1	0.286913
8.123350	0.1	0.289837
8.125017	0.1	0.293762
8.126683	0.1	0.297078
8.128350	0.1	0.298857
8.130017	0.1	0.299541
8.131683	0.1	0.300370
8.133350	0.1	0.301702
8.135017	0.1	0.303113
8.136683	0.1	0.304640
8.138350	0.1	0.306666
8.140017	0.1	0.309213
8.141683	0.1	0.311662
8.143350	0.1	0.312822
8.145017	0.1	0.311430
8.146683	0.1	0.307318
8.148350	0.1	0.301776
8.150017	0.1	0.296659
8.151683	0.1	0.293925
8.153350	0.1	0.295024
8.155017	0.1	0.299281
8.156683	0.1	0.304095
8.158350	0.1	0.307332
8.160017	0.1	0.308920
8.161683	0.1	0.310512
8.163350	0.1	0.313842
8.165017	0.1	0.318880
8.166683	0.1	0.323467
8.168350	0.1	0.325153
8.170017	0.1	0.323225
8.171683	0.1	0.318391
8.173350	0.1	0.311690
8.175017	0.1	0.304305
8.176683	0.1	0.297436
8.178350	0.1	0.291974
8.180017	0.1	0.288174
8.181683	0.1	0.286242
8.183350	0.1	0.287173
8.185017	0.1	0.291378
8.186683	0.1	0.297134
8.188350	0.1	0.302196
8.190017	0.1	0.305832
8.191683	0.1	0.308342
8.193350	0.1	0.309795
8.195017	0.1	0.310335
8.196683	0.1	0.311257
8.198350	0.1	0.313860
8.200017	0.1	0.317073
8.201683	0.1	0.318056
8.203350	0.1	0.315146
8.205017	0.1	0.309134
8.206683	0.1	0.302219
8.208350	0.1	0.296682
8.210017	0.1	0.294186
8.211683	0.1	0.295527
8.213350	0.1	0.300221
8.215017	0.1	0.306475
8.216683	0.1	0.312333
8.218350	0.1	0.316766
8.220017	0.1	0.319700
8.221683	0.1	0.321590
8.223350	0.1	0.322564
8.225017	0.1	0.321292
8.226683	0.1	0.316156
8.228350	0.1	0.307849
8.230017	0.1	0.299076
8.231683	0.1	0.291886
8.233350	0.1	0.286950
8.235017	0.1	0.285101
8.236683	0.1	0.287485
8.238350	0.1	0.293935
8.240017	0.1	0.302182
8.241683	0.1	0.309236
8.243350	0.1	0.313697
8.245017	0.1	0.316147
8.246683	0.1	0.317311
8.248350	0.1	0.316980
8.250017	0.1	0.314582
8.251683	0.1	0.310447
8.253350	0.1	0.306517
8.255017	0.1	0.305278
8.256683	0.1	0.307597
8.258350	0.1	0.311504
8.260017	0.1	0.313246
8.261683	0.1	0.310587
8.263350	0.1	0.304664
8.265017	0.1	0.297753
8.266683	0.1	0.291099
8.268350	0.1	0.285930
8.270017	0.1	0.284538
8.271683	0.1	0.288733
8.273350	0.1	0.297511
8.275017	0.1	0.307122
8.276683	0.1	0.313674
8.278350	0.1	0.315453
8.280017	0.1	0.312729
8.281683	0.1	0.306950
8.283350	0.1	0.300957
8.285017	0.1	0.297846
8.286683	0.1	0.298209
8.288350	0.1	0.299611
8.290017	0.1	0.299350
8.291683	0.1	0.296757
8.293350	0.1	0.292528
8.295017	0.1	0.287462
8.296683	0.1	0.282507
8.298350	0.1	0.279029
8.300017	0.1	0.278647
8.301683	0.1	0.282279
8.303350	0.1	0.289343
8.305017	0.1	0.298093
8.306683	0.1	0.306354
8.308350	0.1	0.312580
8.310017	0.1	0.316352
8.311683	0.1	0.317260
8.313350	0.1	0.314526
8.315017	0.1	0.308314
8.316683	0.1	0.300906
8.318350	0.1	0.295667
8.320017	0.1	0.294298
8.321683	0.1	0.295797
8.323350	0.1	0.297967
8.325017	0.1	0.298731
8.326683	0.1	0.296906
8.328350	0.1	0.293260
8.330017	0.1	0.290438
8.331683	0.1	0.291201
8.333350	0.1	0.296463
8.335017	0.1	0.303998
8.336683	0.1	0.310009
8.338350	0.1	0.312766
8.340017	0.1	0.313520
8.341683	0.1	0.313628
8.343350	0.1	0.312594
8.345017	0.1	0.309418
8.346683	0.1	0.304370
8.348350	0.1	0.298889
8.350017	0.1	0.294978
8.351683	0.1	0.294209
8.353350	0.1	0.296459
8.355017	0.1	0.300305
8.356683	0.1	0.304491
8.358350	0.1	0.308431
8.360017	0.1	0.311639
8.361683	0.1	0.313390
8.363350	0.1	0.313139
8.365017	0.1	0.310550
8.366683	0.1	0.305078
8.368350	0.1	0.296794
8.370017	0.1	0.287783
8.371683	0.1	0.281669
8.373350	0.1	0.281320
8.375017	0.1	0.287136
8.376683	0.1	0.296896
8.378350	0.1	0.306768
8.380017	0.1	0.312943
8.381683	0.1	0.313777
8.383350	0.1	0.310936
8.385017	0.1	0.308021
8.386683	0.1	0.308035
8.388350	0.1	0.311919
8.390017	0.1	0.318699
8.391683	0.1	0.326736
8.393350	0.1	0.334494
8.395017	0.1	0.339965
8.396683	0.1	0.340785
8.398350	0.1	0.336589
8.400017	0.1	0.330065
8.401683	0.1	0.324333
8.403350	0.1	0.320468
8.405017	0.1	0.318331
8.406683	0.1	0.317763
8.408350	0.1	0.317791
8.410017	0.1	0.316785
8.411683	0.1	0.313972
8.413350	0.1	0.309660
8.415017	0.1	0.304361
8.416683	0.1	0.298661
8.418350	0.1	0.293972
8.420017	0.1	0.292119
8.421683	0.1	0.293739
8.423350	0.1	0.297748
8.425017	0.1	0.302163
8.426683	0.1	0.305357
8.428350	0.1	0.307020
8.430017	0.1	0.307723
8.431683	0.1	0.307276
8.433350	0.1	0.304282
8.435017	0.1	0.298400
8.436683	0.1	0.291979
8.438350	0.1	0.287876
8.440017	0.1	0.286968
8.441683	0.1	0.288719
8.443350	0.1	0.292589
8.445017	0.1	0.298098
8.446683	0.1	0.304258
8.448350	0.1	0.309483
8.450017	0.1	0.312026
8.451683	0.1	0.311108
8.453350	0.1	0.308449
8.455017	0.1	0.307644
8.456683	0.1	0.310829
8.458350	0.1	0.316701
8.460017	0.1	0.322154
8.461683	0.1	0.324673
8.463350	0.1	0.322880
8.465017	0.1	0.316715
8.466683	0.1	0.307756
8.468350	0.1	0.298363
8.470017	0.1	0.290284
8.471683	0.1	0.284393
8.473350	0.1	0.281809
8.475017	0.1	0.283816
8.476683	0.1	0.289669
8.478350	0.1	0.295942
8.480017	0.1	0.299681
8.481683	0.1	0.300575
8.483350	0.1	0.299700
8.485017	0.1	0.298577
8.486683	0.1	0.299420
8.488350	0.1	0.304114
8.490017	0.1	0.312384
8.491683	0.1	0.321344
8.493350	0.1	0.327318
8.495017	0.1	0.328347
8.496683	0.1	0.324752
8.498350	0.1	0.317744
8.500017	0.1	0.308915
8.501683	0.1	0.300976
8.503350	0.1	0.296547
8.505017	0.1	0.295783
8.506683	0.1	0.296533
8.508350	0.1	0.296589
8.510017	0.1	0.295285
8.511683	0.1	0.293315
8.513350	0.1	0.291457
8.515017	0.1	0.290261
8.516683	0.1	0.290750
8.518350	0.1	0.293693
8.520017	0.1	0.298186
8.521683	0.1	0.302168
8.523350	0.1	0.303574
8.525017	0.1	0.301246
8.526683	0.1	0.295467
8.528350	0.1	0.288025
8.530017	0.1	0.281683
8.531683	0.1	0.278517
8.533350	0.1	0.278857
8.535017	0.1	0.281944
8.536683	0.1	0.286084
8.538350	0.1	0.288817
8.540017	0.1	0.288519
8.541683	0.1	0.285455
8.543350	0.1	0.281618
8.545017	0.1	0.280128
8.546683	0.1	0.283797
8.548350	0.1	0.293124
8.550017	0.1	0.305362
8.551683	0.1	0.315784
8.553350	0.1	0.320757
8.555017	0.1	0.319793
8.556683	0.1	0.314228
8.558350	0.1	0.305558
8.560017	0.1	0.295779
8.561683	0.1	0.287439
8.563350	0.1	0.282088
8.565017	0.1	0.279360
8.566683	0.1	0.278363
8.568350	0.1	0.279504
8.570017	0.1	0.283769
8.571683	0.1	0.291006
8.573350	0.1	0.299811
8.575017	0.1	0.308044
8.576683	0.1	0.313269
8.578350	0.1	0.314079
8.580017	0.1	0.310824
8.581683	0.1	0.305115
8.583350	0.1	0.299094
8.585017	0.1	0.294270
8.586683	0.1	0.291071
8.588350	0.1	0.289776
8.590017	0.1	0.290610
8.591683	0.1	0.292384
8.593350	0.1	0.292980
8.595017	0.1	0.291714
8.596683	0.1	0.289506
8.598350	0.1	0.287318
8.600017	0.1	0.285571
8.601683	0.1	0.284496
8.603350	0.1	0.284738
8.605017	0.1	0.287574
8.606683	0.1	0.293311
8.608350	0.1	0.300002
8.610017	0.1	0.304733
8.611683	0.1	0.305916
8.613350	0.1	0.304189
8.615017	0.1	0.301707
8.616683	0.1	0.300719
8.618350	0.1	0.302126
8.620017	0.1	0.304896
8.621683	0.1	0.307309
8.623350	0.1	0.308622
8.625017	0.1	0.309208
8.626683	0.1	0.309953
8.628350	0.1	0.311639
8.630017	0.1	0.314303
8.631683	0.1	0.317004
8.633350	0.1	0.318186
8.635017	0.1	0.316449
8.636683	0.1	0.311881
8.638350	0.1	0.307197
8.640017	0.1	0.306112
8.641683	0.1	0.309679
8.643350	0.1	0.315537
8.645017	0.1	0.320212
8.646683	0.1	0.321371
8.648350	0.1	0.319034
8.650017	0.1	0.314843
8.651683	0.1	0.310801
8.653350	0.1	0.308896
8.655017	0.1	0.309879
8.656683	0.1	0.312268
8.658350	0.1	0.313739
8.660017	0.1	0.313409
8.661683	0.1	0.312026
8.663350	0.1	0.310265
8.665017	0.1	0.308319
8.666683	0.1	0.307169
8.668350	0.1	0.308300
8.670017	0.1	0.312147
8.671683	0.1	0.317423
8.673350	0.1	0.321874
8.675017	0.1	0.323332
8.676683	0.1	0.320398
8.678350	0.1	0.313497
8.680017	0.1	0.304859
8.681683	0.1	0.296691
8.683350	0.1	0.290545
8.685017	0.1	0.288100
8.686683	0.1	0.290005
8.688350	0.1	0.294000
8.690017	0.1	0.296254
8.691683	0.1	0.294410
8.693350	0.1	0.288691
8.695017	0.1	0.281017
8.696683	0.1	0.274219
8.698350	0.1	0.271252
8.700017	0.1	0.273804
8.701683	0.1	0.281031
8.703350	0.1	0.289632
8.705017	0.1	0.295648
8.706683	0.1	0.297278
8.708350	0.1	0.295886
8.710017	0.1	0.294195
8.711683	0.1	0.294056
8.713350	0.1	0.295485
8.715017	0.1	0.296985
8.716683	0.1	0.296873
8.718350	0.1	0.294470
8.720017	0.1	0.290293
8.721683	0.1	0.285814
8.723350	0.1	0.283071
8.725017	0.1	0.283187
8.726683	0.1	0.285283
8.728350	0.1	0.287592
8.730017	0.1	0.289408
8.731683	0.1	0.291308
8.733350	0.1	0.293646
8.735017	0.1	0.295923
8.736683	0.1	0.297432
8.738350	0.1	0.297502
8.740017	0.1	0.295574
8.741683	0.1	0.291597
8.743350	0.1	0.286144
8.745017	0.1	0.280840
8.746683	0.1	0.278419
8.748350	0.1	0.280826
8.750017	0.1	0.287141
8.751683	0.1	0.294256
8.753350	0.1	0.299294
8.755017	0.1	0.301213
8.756683	0.1	0.300356
8.758350	0.1	0.297721
8.760017	0.1	0.295276
8.761683	0.1	0.295239
8.763350	0.1	0.297572
8.765017	0.1	0.300100
8.766683	0.1	0.301218
8.768350	0.1	0.300868
8.770017	0.1	0.299769
8.771683	0.1	0.299062
8.773350	0.1	0.299709
8.775017	0.1	0.301762
8.776683	0.1	0.304030
8.778350	0.1	0.304426
8.780017	0.1	0.301623
8.781683	0.1	0.296463
8.783350	0.1	0.291057
8.785017	0.1	0.286992
8.786683	0.1	0.284947
8.788350	0.1	0.285050
8.790017	0.1	0.286396
8.791683	0.1	0.287597
8.793350	0.1	0.288333
8.795017	0.1	0.288989
8.796683	0.1	0.289334
8.798350	0.1	0.289404
8.800017	0.1	0.289865
8.801683	0.1	0.290452
8.803350	0.1	0.290126
8.805017	0.1	0.288798
8.806683	0.1	0.287089
8.808350	0.1	0.285171
8.810017	0.1	0.282712
8.811683	0.1	0.279690
8.813350	0.1	0.277162
8.815017	0.1	0.276817
8.816683	0.1	0.279457
8.818350	0.1	0.284049
8.820017	0.1	0.288500
8.821683	0.1	0.291592
8.823350	0.1	0.293776
8.825017	0.1	0.295630
8.826683	0.1	0.296682
8.828350	0.1	0.296398
8.830017	0.1	0.295336
8.831683	0.1	0.294652
8.833350	0.1	0.294754
8.835017	0.1	0.295434
8.836683	0.1	0.296864
8.838350	0.1	0.298978
8.840017	0.1	0.300561
8.841683	0.1	0.300906
8.843350	0.1	0.301274
8.845017	0.1	0.302857
8.846683	0.1	0.304980
8.848350	0.1	0.306414
8.850017	0.1	0.306312
8.851683	0.1	0.303867
8.853350	0.1	0.299355
8.855017	0.1	0.294778
8.856683	0.1	0.292459
8.858350	0.1	0.293679
8.860017	0.1	0.297707
8.861683	0.1	0.301562
8.863350	0.1	0.302251
8.865017	0.1	0.299560
8.866683	0.1	0.295807
8.868350	0.1	0.293646
8.870017	0.1	0.294428
8.871683	0.1	0.298019
8.873350	0.1	0.303173
8.875017	0.1	0.307946
8.876683	0.1	0.311011
8.878350	0.1	0.312184
8.880017	0.1	0.311262
8.881683	0.1	0.308440
8.883350	0.1	0.305478
8.885017	0.1	0.304338
8.886683	0.1	0.305292
8.888350	0.1	0.306880
8.890017	0.1	0.306913
8.891683	0.1	0.304356
8.893350	0.1	0.300342
8.895017	0.1	0.296310
8.896683	0.1	0.292603
8.898350	0.1	0.290088
8.900017	0.1	0.291103
8.901683	0.1	0.297166
8.903350	0.1	0.306158
8.905017	0.1	0.313222
8.906683	0.1	0.315155
8.908350	0.1	0.313097
8.910017	0.1	0.310610
8.911683	0.1	0.309790
8.913350	0.1	0.310023
8.915017	0.1	0.310363
8.916683	0.1	0.311472
8.918350	0.1	0.314252
8.920017	0.1	0.317814
8.921683	0.1	0.319672
8.923350	0.1	0.318647
8.925017	0.1	0.316408
8.926683	0.1	0.314983
8.928350	0.1	0.314591
8.930017	0.1	0.314191
8.931683	0.1	0.312906
8.933350	0.1	0.310438
8.935017	0.1	0.307127
8.936683	0.1	0.304095
8.938350	0.1	0.302619
8.940017	0.1	0.303485
8.941683	0.1	0.306810
8.943350	0.1	0.311155
8.945017	0.1	0.313730
8.946683	0.1	0.312449
8.948350	0.1	0.307974
8.950017	0.1	0.303821
8.951683	0.1	0.303579
8.953350	0.1	0.307537
8.955017	0.1	0.312482
8.956683	0.1	0.315094
8.958350	0.1	0.315136
8.960017	0.1	0.315113
8.961683	0.1	0.317357
8.963350	0.1	0.321451
8.965017	0.1	0.324296
8.966683	0.1	0.322741
8.968350	0.1	0.315914
8.970017	0.1	0.305846
8.971683	0.1	0.296375
8.973350	0.1	0.290815
8.975017	0.1	0.290251
8.976683	0.1	0.293432
8.978350	0.1	0.297930
8.980017	0.1	0.301348
8.981683	0.1	0.301739
8.983350	0.1	0.298452
8.985017	0.1	0.293287
8.986683	0.1	0.289516
8.988350	0.1	0.289320
8.990017	0.1	0.292826
8.991683	0.1	0.298698
8.993350	0.1	0.304598
8.995017	0.1	0.307937
8.996683	0.1	0.307295
8.998350	0.1	0.303136
9.000017	0.1	0.297450
9.001683	0.1	0.293124
9.003350	0.1	0.292575
9.005017	0.1	0.295877
9.006683	0.1	0.300300
9.008350	0.1	0.302400
9.010017	0.1	0.300789
9.011683	0.1	0.296910
9.013350	0.1	0.293315
9.015017	0.1	0.291527
9.016683	0.1	0.291965
9.018350	0.1	0.295029
9.020017	0.1	0.300352
9.021683	0.1	0.306000
9.023350	0.1	0.310284
9.025017	0.1	0.312952
9.026683	0.1	0.313702
9.028350	0.1	0.311853
9.030017	0.1	0.308212
9.031683	0.1	0.305171
9.033350	0.1	0.304473
9.035017	0.1	0.305506
9.036683	0.1	0.306340
9.038350	0.1	0.305977
9.040017	0.1	0.304305
9.041683	0.1	0.301171
9.043350	0.1	0.297441
9.045017	0.1	0.295131
9.046683	0.1	0.295136
9.048350	0.1	0.295858
9.050017	0.1	0.295006
9.051683	0.1	0.292459
9.053350	0.1	0.290237
9.055017	0.1	0.289953
9.056683	0.1	0.291606
9.058350	0.1	0.294466
9.060017	0.1	0.298209
9.061683	0.1	0.302675
9.063350	0.1	0.306512
9.065017	0.1	0.307648
9.066683	0.1	0.305786
9.068350	0.1	0.302596
9.070017	0.1	0.299588
9.071683	0.1	0.297357
9.073350	0.1	0.296151
9.075017	0.1	0.295467
9.076683	0.1	0.293609
9.078350	0.1	0.289609
9.080017	0.1	0.285045
9.081683	0.1	0.282964
9.083350	0.1	0.285176
9.085017	0.1	0.290140
9.086683	0.1	0.293721
9.088350	0.1	0.292845
9.090017	0.1	0.288291
9.091683	0.1	0.283420
9.093350	0.1	0.280533
9.095017	0.1	0.280086
9.096683	0.1	0.282209
9.098350	0.1	0.286321
9.100017	0.1	0.290321
9.101683	0.1	0.292105
9.103350	0.1	0.291569
9.105017	0.1	0.290675
9.106683	0.1	0.291695
9.108350	0.1	0.295262
9.110017	0.1	0.300133
9.111683	0.1	0.304622
9.113350	0.1	0.308114
9.115017	0.1	0.311551
9.116683	0.1	0.316557
9.118350	0.1	0.323425
9.120017	0.1	0.330373
9.121683	0.1	0.335304
9.123350	0.1	0.337302
9.125017	0.1	0.336198
9.126683	0.1	0.332282
9.128350	0.1	0.326876
9.130017	0.1	0.322070
9.131683	0.1	0.319411
9.133350	0.1	0.318703
9.135017	0.1	0.318526
9.136683	0.1	0.318303
9.138350	0.1	0.318899
9.140017	0.1	0.320612
9.141683	0.1	0.322214
9.143350	0.1	0.322745
9.145017	0.1	0.322815
9.146683	0.1	0.323602
9.148350	0.1	0.325041
9.150017	0.1	0.325548
9.151683	0.1	0.324198
9.153350	0.1	0.322168
9.155017	0.1	0.321339
9.156683	0.1	0.322368
9.158350	0.1	0.324231
9.160017	0.1	0.325413
9.161683	0.1	0.325367
9.163350	0.1	0.324589
9.165017	0.1	0.323816
9.166683	0.1	0.323611
9.168350	0.1	0.324193
9.170017	0.1	0.324938
9.171683	0.1	0.324491
9.173350	0.1	0.322089
9.175017	0.1	0.318582
9.176683	0.1	0.315425
9.178350	0.1	0.313367
9.180017	0.1	0.312948
9.181683	0.1	0.314601
9.183350	0.1	0.317604
9.185017	0.1	0.320668
9.186683	0.1	0.323500
9.188350	0.1	0.326745
9.190017	0.1	0.330871
9.191683	0.1	0.335174
9.193350	0.1	0.337721
9.195017	0.1	0.337302
9.196683	0.1	0.334848
9.198350	0.1	0.332147
9.200017	0.1	0.330731
9.201683	0.1	0.331765
9.203350	0.1	0.335402
9.205017	0.1	0.340589
9.206683	0.1	0.345642
9.208350	0.1	0.348594
9.210017	0.1	0.348035
9.211683	0.1	0.344194
9.213350	0.1	0.338415
9.215017	0.1	0.331877
9.216683	0.1	0.325441
9.218350	0.1	0.319970
9.220017	0.1	0.315891
9.221683	0.1	0.313129
9.223350	0.1	0.311951
9.225017	0.1	0.312962
9.226683	0.1	0.315639
9.228350	0.1	0.318121
9.230017	0.1	0.319174
9.231683	0.1	0.319574
9.233350	0.1	0.320808
9.235017	0.1	0.322447
9.236683	0.1	0.321805
9.238350	0.1	0.317008
9.240017	0.1	0.309492
9.241683	0.1	0.302740
9.243350	0.1	0.299434
9.245017	0.1	0.299793
9.246683	0.1	0.302214
9.248350	0.1	0.305055
9.250017	0.1	0.307471
9.251683	0.1	0.309213
9.253350	0.1	0.310075
9.255017	0.1	0.309828
9.256683	0.1	0.308715
9.258350	0.1	0.308054
9.260017	0.1	0.309781
9.261683	0.1	0.314629
9.263350	0.1	0.320738
9.265017	0.1	0.324589
9.266683	0.1	0.323607
9.268350	0.1	0.317995
9.270017	0.1	0.310098
9.271683	0.1	0.302792
9.273350	0.1	0.298475
9.275017	0.1	0.298247
9.276683	0.1	0.301385
9.278350	0.1	0.306023
9.280017	0.1	0.309832
9.281683	0.1	0.310815
9.283350	0.1	0.309148
9.285017	0.1	0.307220
9.286683	0.1	0.307085
9.288350	0.1	0.309418
9.290017	0.1	0.314135
9.291683	0.1	0.319644
9.293350	0.1	0.322936
9.295017	0.1	0.322075
9.296683	0.1	0.317399
9.298350	0.1	0.310726
9.300017	0.1	0.304678
9.301683	0.1	0.301874
9.303350	0.1	0.303988
9.305017	0.1	0.310629
9.306683	0.1	0.318890
9.308350	0.1	0.324971
9.310017	0.1	0.326633
9.311683	0.1	0.323839
9.313350	0.1	0.317898
9.315017	0.1	0.311015
9.316683	0.1	0.305925
9.318350	0.1	0.304850
9.320017	0.1	0.308729
9.321683	0.1	0.316896
9.323350	0.1	0.326610
9.325017	0.1	0.333884
9.326683	0.1	0.335709
9.328350	0.1	0.331597
9.330017	0.1	0.323565
9.331683	0.1	0.315327
9.333350	0.1	0.310545
9.335017	0.1	0.310605
9.336683	0.1	0.314098
9.338350	0.1	0.318130
9.340017	0.1	0.320002
9.341683	0.1	0.318484
9.343350	0.1	0.315108
9.345017	0.1	0.313260
9.346683	0.1	0.314638
9.348350	0.1	0.318121
9.350017	0.1	0.322098
9.351683	0.1	0.326079
9.353350	0.1	0.330145
9.355017	0.1	0.333493
9.356683	0.1	0.334224
9.358350	0.1	0.331844
9.360017	0.1	0.328738
9.361683	0.1	0.327532
9.363350	0.1	0.328245
9.365017	0.1	0.329278
9.366683	0.1	0.329758
9.368350	0.1	0.329488
9.370017	0.1	0.328259
9.371683	0.1	0.326177
9.373350	0.1	0.323616
9.375017	0.1	0.321087
9.376683	0.1	0.319690
9.378350	0.1	0.320235
9.380017	0.1	0.321930
9.381683	0.1	0.323057
9.383350	0.1	0.322731
9.385017	0.1	0.321572
9.386683	0.1	0.321339
9.388350	0.1	0.323560
9.390017	0.1	0.328049
9.391683	0.1	0.333344
9.393350	0.1	0.338405
9.395017	0.1	0.342620
9.396683	0.1	0.344464
9.398350	0.1	0.342182
9.400017	0.1	0.336617
9.401683	0.1	0.331542
9.403350	0.1	0.330238
9.405017	0.1	0.333167
9.406683	0.1	0.338485
9.408350	0.1	0.343430
9.410017	0.1	0.345991
9.411683	0.1	0.346028
9.413350	0.1	0.344515
9.415017	0.1	0.342103
9.416683	0.1	0.338783
9.418350	0.1	0.334950
9.420017	0.1	0.331756
9.421683	0.1	0.330126
9.423350	0.1	0.330117
9.425017	0.1	0.331025
9.426683	0.1	0.332133
9.428350	0.1	0.333008
9.430017	0.1	0.333185
9.431683	0.1	0.332454
9.433350	0.1	0.331774
9.435017	0.1	0.333055
9.436683	0.1	0.337400
9.438350	0.1	0.343355
9.440017	0.1	0.347802
9.441683	0.1	0.348352
9.443350	0.1	0.344594
9.445017	0.1	0.338024
9.446683	0.1	0.331406
9.448350	0.1	0.327323
9.450017	0.1	0.326782
9.451683	0.1	0.328622
9.453350	0.1	0.330466
9.455017	0.1	0.330871
9.456683	0.1	0.329874
9.458350	0.1	0.327607
9.460017	0.1	0.324333
9.461683	0.1	0.321562
9.463350	0.1	0.321218
9.465017	0.1	0.323816
9.466683	0.1	0.327821
9.468350	0.1	0.330727
9.470017	0.1	0.331346
9.471683	0.1	0.330312
9.473350	0.1	0.329041
9.475017	0.1	0.329548
9.476683	0.1	0.333893
9.478350	0.1	0.342447
9.480017	0.1	0.352920
9.481683	0.1	0.361190
9.483350	0.1	0.363938
9.485017	0.1	0.361260
9.486683	0.1	0.356506
9.488350	0.1	0.353288
9.490017	0.1	0.352687
9.491683	0.1	0.352678
9.493350	0.1	0.350405
9.495017	0.1	0.345027
9.496683	0.1	0.338764
9.498350	0.1	0.335732
9.500017	0.1	0.339141
9.501683	0.1	0.348412
9.503350	0.1	0.358969
9.505017	0.1	0.365651
9.506683	0.1	0.366257
9.508350	0.1	0.361959
9.510017	0.1	0.355882
9.511683	0.1	0.351039
9.513350	0.1	0.348496
9.515017	0.1	0.347933
9.516683	0.1	0.348701
9.518350	0.1	0.349414
9.520017	0.1	0.348394
9.521683	0.1	0.345455
9.523350	0.1	0.342154
9.525017	0.1	0.340114
9.526683	0.1	0.339202
9.528350	0.1	0.337739
9.530017	0.1	0.335351
9.531683	0.1	0.333912
9.533350	0.1	0.335164
9.535017	0.1	0.339295
9.536683	0.1	0.345451
9.538350	0.1	0.351719
9.540017	0.1	0.355826
9.541683	0.1	0.356706
9.543350	0.1	0.355127
9.545017	0.1	0.353032
9.546683	0.1	0.352492
9.548350	0.1	0.354713
9.550017	0.1	0.359258
9.551683	0.1	0.364440
9.553350	0.1	0.368934
9.555017	0.1	0.372999
9.556683	0.1	0.377912
9.558350	0.1	0.384040
9.560017	0.1	0.390396
9.561683	0.1	0.395644
9.563350	0.1	0.398685
9.565017	0.1	0.399570
9.566683	0.1	0.400175
9.568350	0.1	0.402634
9.570017	0.1	0.407510
9.571683	0.1	0.413652
9.573350	0.1	0.418620
9.575017	0.1	0.419822
9.576683	0.1	0.416599
9.578350	0.1	0.411170
9.580017	0.1	0.407314
9.581683	0.1	0.407654
9.583350	0.1	0.412264
9.585017	0.1	0.419379
9.586683	0.1	0.426443
9.588350	0.1	0.431137
9.590017	0.1	0.432585
9.591683	0.1	0.431444
9.593350	0.1	0.428776
9.595017	0.1	0.426043
9.596683	0.1	0.425670
9.598350	0.1	0.429461
9.600017	0.1	0.436730
9.601683	0.1	0.444674
9.603350	0.1	0.450169
9.605017	0.1	0.452059
9.606683	0.1	0.451761
9.608350	0.1	0.451123
9.610017	0.1	0.450867
9.611683	0.1	0.450718
9.613350	0.1	0.449889
9.615017	0.1	0.448432
9.616683	0.1	0.447645
9.618350	0.1	0.448814
9.620017	0.1	0.453200
9.621683	0.1	0.461396
9.623350	0.1	0.470802
9.625017	0.1	0.476688
9.626683	0.1	0.476912
9.628350	0.1	0.473377
9.630017	0.1	0.469135
9.631683	0.1	0.466430
9.633350	0.1	0.466234
9.635017	0.1	0.467598
9.636683	0.1	0.468437
9.638350	0.1	0.467501
9.640017	0.1	0.464865
9.641683	0.1	0.461331
9.643350	0.1	0.458448
9.645017	0.1	0.458416
9.646683	0.1	0.462052
9.648350	0.1	0.467072
9.650017	0.1	0.470132
9.651683	0.1	0.469889
9.653350	0.1	0.467007
9.655017	0.1	0.463119
9.656683	0.1	0.460418
9.658350	0.1	0.460502
9.660017	0.1	0.463254
9.661683	0.1	0.466378
9.663350	0.1	0.466788
9.665017	0.1	0.463896
9.666683	0.1	0.460581
9.668350	0.1	0.460693
9.670017	0.1	0.466192
9.671683	0.1	0.475831
9.673350	0.1	0.485843
9.675017	0.1	0.491603
9.676683	0.1	0.489848
9.678350	0.1	0.481326
9.680017	0.1	0.470844
9.681683	0.1	0.463687
9.683350	0.1	0.462155
9.685017	0.1	0.464991
9.686683	0.1	0.468832
9.688350	0.1	0.470639
9.690017	0.1	0.469694
9.691683	0.1	0.467147
9.693350	0.1	0.464879
9.695017	0.1	0.465335
9.696683	0.1	0.469973
9.698350	0.1	0.477121
9.700017	0.1	0.483296
9.701683	0.1	0.486011
9.703350	0.1	0.484535
9.705017	0.1	0.479398
9.706683	0.1	0.472236
9.708350	0.1	0.465428
9.710017	0.1	0.460581
9.711683	0.1	0.457638
9.713350	0.1	0.455449
9.715017	0.1	0.453196
9.716683	0.1	0.451836
9.718350	0.1	0.453698
9.720017	0.1	0.460283
9.721683	0.1	0.471165
9.723350	0.1	0.484320
9.725017	0.1	0.496632
9.726683	0.1	0.504721
9.728350	0.1	0.506556
9.730017	0.1	0.502877
9.731683	0.1	0.496935
9.733350	0.1	0.492055
9.735017	0.1	0.489424
9.736683	0.1	0.488884
9.738350	0.1	0.490253
9.740017	0.1	0.492679
9.741683	0.1	0.494188
9.743350	0.1	0.493382
9.745017	0.1	0.490681
9.746683	0.1	0.486863
9.748350	0.1	0.481540
9.750017	0.1	0.474332
9.751683	0.1	0.467054
9.753350	0.1	0.463324
9.755017	0.1	0.465834
9.756683	0.1	0.474080
9.758350	0.1	0.484292
9.760017	0.1	0.492139
9.761683	0.1	0.496111
9.763350	0.1	0.497904
9.765017	0.1	0.500246
9.766683	0.1	0.504232
9.768350	0.1	0.507771
9.770017	0.1	0.507231
9.771683	0.1	0.501545
9.773350	0.1	0.493801
9.775017	0.1	0.488395
9.776683	0.1	0.487464
9.778350	0.1	0.489936
9.780017	0.1	0.493093
9.781683	0.1	0.494388
9.783350	0.1	0.492418
9.785017	0.1	0.487654
9.786683	0.1	0.482583
9.788350	0.1	0.480288
9.790017	0.1	0.481992
9.791683	0.1	0.485904
9.793350	0.1	0.488721
9.795017	0.1	0.488474
9.796683	0.1	0.486351
9.798350	0.1	0.485317
9.800017	0.1	0.486984
9.801683	0.1	0.490355
9.803350	0.1	0.493387
9.805017	0.1	0.495268
9.806683	0.1	0.496753
9.808350	0.1	0.498528
9.810017	0.1	0.500074
9.811683	0.1	0.500181
9.813350	0.1	0.498118
9.815017	0.1	0.494672
9.816683	0.1	0.491948
9.818350	0.1	0.491925
9.820017	0.1	0.494332
9.821683	0.1	0.496167
9.823350	0.1	0.494565
9.825017	0.1	0.489843
9.826683	0.1	0.484982
9.828350	0.1	0.482807
9.830017	0.1	0.483994
9.831683	0.1	0.487212
9.833350	0.1	0.490979
9.835017	0.1	0.494956
9.836683	0.1	0.499357
9.838350	0.1	0.503799
9.840017	0.1	0.507347
9.841683	0.1	0.509378
9.843350	0.1	0.509708
9.845017	0.1	0.508362
9.846683	0.1	0.506123
9.848350	0.1	0.504134
9.850017	0.1	0.503352
9.851683	0.1	0.504977
9.853350	0.1	0.509778
9.855017	0.1	0.516544
9.856683	0.1	0.522425
9.858350	0.1	0.524851
9.860017	0.1	0.522882
9.861683	0.1	0.517317
9.863350	0.1	0.510048
9.865017	0.1	0.503501
9.866683	0.1	0.499981
9.868350	0.1	0.500083
9.870017	0.1	0.502076
9.871683	0.1	0.503422
9.873350	0.1	0.502816
9.875017	0.1	0.501317
9.876683	0.1	0.501052
9.878350	0.1	0.502849
9.880017	0.1	0.505424
9.881683	0.1	0.506532
9.883350	0.1	0.505014
9.885017	0.1	0.501643
9.886683	0.1	0.498355
9.888350	0.1	0.497256
9.890017	0.1	0.499245
9.891683	0.1	0.503468
9.893350	0.1	0.507827
9.895017	0.1	0.509801
9.896683	0.1	0.508795
9.898350	0.1	0.507091
9.900017	0.1	0.507459
9.901683	0.1	0.510775
9.903350	0.1	0.515650
9.905017	0.1	0.519468
9.906683	0.1	0.520521
9.908350	0.1	0.519161
9.910017	0.1	0.517038
9.911683	0.1	0.515645
9.913350	0.1	0.515319
9.915017	0.1	0.514966
9.916683	0.1	0.512870
9.918350	0.1	0.508064
9.920017	0.1	0.500912
9.921683	0.1	0.492726
9.923350	0.1	0.485578
9.925017	0.1	0.481484
9.926683	0.1	0.480614
9.928350	0.1	0.481168
9.930017	0.1	0.481065
9.931683	0.1	0.479068
9.933350	0.1	0.475305
9.935017	0.1	0.471193
9.936683	0.1	0.468874
9.938350	0.1	0.470122
9.940017	0.1	0.474812
9.941683	0.1	0.481023
9.943350	0.1	0.487026
9.945017	0.1	0.491869
9.946683	0.1	0.493908
9.948350	0.1	0.490933
9.950017	0.1	0.482835
9.951683	0.1	0.472474
9.953350	0.1	0.463617
9.955017	0.1	0.458704
9.956683	0.1	0.458071
9.958350	0.1	0.460665
9.960017	0.1	0.464772
9.961683	0.1	0.468232
9.963350	0.1	0.469415
9.965017	0.1	0.468232
9.966683	0.1	0.465610
9.968350	0.1	0.462416
9.970017	0.1	0.459542
9.971683	0.1	0.458052
9.973350	0.1	0.458416
9.975017	0.1	0.459938
9.976683	0.1	0.461275
9.978350	0.1	0.461694
9.980017	0.1	0.461922
9.981683	0.1	0.462960
9.983350	0.1	0.464311
9.985017	0.1	0.464651
9.986683	0.1	0.463780
9.988350	0.1	0.462527
9.990017	0.1	0.461312
9.991683	0.1	0.459598
9.993350	0.1	0.456139
9.995017	0.1	0.449885
9.996683	0.1	0.441335
9.998350	0.1	0.432883
10.000017	0.1	0.427170
10.001683	0.1	0.425237
10.003350	0.1	0.426644
10.005017	0.1	0.430169
10.006683	0.1	0.433540
10.008350	0.1	0.434071
10.010017	0.1	0.430839
10.011683	0.1	0.425801
10.013350	0.1	0.422439
10.015017	0.1	0.423235
10.016683	0.1	0.428148
10.018350	0.1	0.435151
10.020017	0.1	0.441745
10.021683	0.1	0.445875
10.023350	0.1	0.445964
10.025017	0.1	0.441582
10.026683	0.1	0.434653
10.028350	0.1	0.428990
10.030017	0.1	0.427561
10.031683	0.1	0.429843
10.033350	0.1	0.432413
10.035017	0.1	0.432730
10.036683	0.1	0.431165
10.038350	0.1	0.429605
10.040017	0.1	0.429684
10.041683	0.1	0.432082
10.043350	0.1	0.436557
10.045017	0.1	0.441936
10.046683	0.1	0.446090
10.048350	0.1	0.446578
10.050017	0.1	0.442010
10.051683	0.1	0.433153
10.053350	0.1	0.423030
10.055017	0.1	0.415132
10.056683	0.1	0.411319
10.058350	0.1	0.411482
10.060017	0.1	0.414215
10.061683	0.1	0.417130
10.063350	0.1	0.418117
10.065017	0.1	0.417000
10.066683	0.1	0.414709
10.068350	0.1	0.412059
10.070017	0.1	0.410508
10.071683	0.1	0.412175
10.073350	0.1	0.417638
10.075017	0.1	0.424427
10.076683	0.1	0.428669
10.078350	0.1	0.428222
10.080017	0.1	0.424162
10.081683	0.1	0.419179
10.083350	0.1	0.415333
10.085017	0.1	0.413246
10.086683	0.1	0.412725
10.088350	0.1	0.413549
10.090017	0.1	0.415198
10.091683	0.1	0.416059
10.093350	0.1	0.414369
10.095017	0.1	0.409791
10.096683	0.1	0.404031
10.098350	0.1	0.400562
10.100017	0.1	0.403151
10.101683	0.1	0.413028
10.103350	0.1	0.426928
10.105017	0.1	0.438830
10.106683	0.1	0.443999
10.108350	0.1	0.441731
10.110017	0.1	0.435254
10.111683	0.1	0.428869
10.113350	0.1	0.425009
10.115017	0.1	0.423612
10.116683	0.1	0.423254
10.118350	0.1	0.422746
10.120017	0.1	0.422043
10.121683	0.1	0.421670
10.123350	0.1	0.421815
10.125017	0.1	0.422071
10.126683	0.1	0.421442
10.128350	0.1	0.419165
10.130017	0.1	0.415957
10.131683	0.1	0.413675
10.133350	0.1	0.413591
10.135017	0.1	0.415798
10.136683	0.1	0.419822
10.138350	0.1	0.424245
10.140017	0.1	0.426834
10.141683	0.1	0.426588
10.143350	0.1	0.424515
10.145017	0.1	0.421521
10.146683	0.1	0.416897
10.148350	0.1	0.409968
10.150017	0.1	0.402811
10.151683	0.1	0.399784
10.153350	0.1	0.403523
10.155017	0.1	0.412217
10.156683	0.1	0.421572
10.158350	0.1	0.428781
10.160017	0.1	0.433610
10.161683	0.1	0.436245
10.163350	0.1	0.435915
10.165017	0.1	0.432227
10.166683	0.1	0.426131
10.168350	0.1	0.419575
10.170017	0.1	0.414825
10.171683	0.1	0.413633
10.173350	0.1	0.416348
10.175017	0.1	0.421274
10.176683	0.1	0.425014
10.178350	0.1	0.424371
10.180017	0.1	0.418345
10.181683	0.1	0.408604
10.183350	0.1	0.398606
10.185017	0.1	0.391821
10.186683	0.1	0.390424
10.188350	0.1	0.395044
10.190017	0.1	0.404064
10.191683	0.1	0.413759
10.193350	0.1	0.420483
10.195017	0.1	0.422816
10.196683	0.1	0.422271
10.198350	0.1	0.421479
10.200017	0.1	0.421498
10.201683	0.1	0.421614
10.203350	0.1	0.420986
10.205017	0.1	0.420068
10.206683	0.1	0.420990
10.208350	0.1	0.425652
10.210017	0.1	0.432949
10.211683	0.1	0.438932
10.213350	0.1	0.439873
10.215017	0.1	0.435375
10.216683	0.1	0.428390
10.218350	0.1	0.422462
10.220017	0.1	0.419603
10.221683	0.1	0.420189
10.223350	0.1	0.424003
10.225017	0.1	0.430411
10.226683	0.1	0.437177
10.228350	0.1	0.440502
10.230017	0.1	0.437517
10.231683	0.1	0.428744
10.233350	0.1	0.417605
10.235017	0.1	0.407994
10.236683	0.1	0.402178
10.238350	0.1	0.400306
10.240017	0.1	0.401367
10.241683	0.1	0.403724
10.243350	0.1	0.405153
10.245017	0.1	0.403658
10.246683	0.1	0.398913
10.248350	0.1	0.393167
10.250017	0.1	0.389977
10.251683	0.1	0.391649
10.253350	0.1	0.398103
10.255017	0.1	0.407323
10.256683	0.1	0.416413
10.258350	0.1	0.422862
10.260017	0.1	0.425819
10.261683	0.1	0.425954
10.263350	0.1	0.423878
10.265017	0.1	0.420259
10.266683	0.1	0.417246
10.268350	0.1	0.417102
10.270017	0.1	0.419724
10.271683	0.1	0.422816
10.273350	0.1	0.423985
10.275017	0.1	0.422676
10.276683	0.1	0.419915
10.278350	0.1	0.416571
10.280017	0.1	0.413554
10.281683	0.1	0.412450
10.283350	0.1	0.414304
10.285017	0.1	0.418271
10.286683	0.1	0.421917
10.288350	0.1	0.423416
10.290017	0.1	0.423789
10.291683	0.1	0.425661
10.293350	0.1	0.429796
10.295017	0.1	0.434457
10.296683	0.1	0.438713
10.298350	0.1	0.444246
10.300017	0.1	0.451836
10.301683	0.1	0.458653
10.303350	0.1	0.461135
10.305017	0.1	0.458574
10.306683	0.1	0.453340
10.308350	0.1	0.449377
10.310017	0.1	0.450020
10.311683	0.1	0.455305
10.313350	0.1	0.461969
10.315017	0.1	0.467557
10.316683	0.1	0.472949
10.318350	0.1	0.480036
10.320017	0.1	0.488772
10.321683	0.1	0.497019
10.323350	0.1	0.502155
10.325017	0.1	0.503464
10.326683	0.1	0.503194
10.328350	0.1	0.504307
10.330017	0.1	0.507766
10.331683	0.1	0.512516
10.333350	0.1	0.517122
10.335017	0.1	0.520912
10.336683	0.1	0.523501
10.338350	0.1	0.524414
10.340017	0.1	0.524684
10.341683	0.1	0.526947
10.343350	0.1	0.532670
10.345017	0.1	0.541219
10.346683	0.1	0.551357
10.348350	0.1	0.562160
10.350017	0.1	0.572931
10.351683	0.1	0.582542
10.353350	0.1	0.589769
10.355017	0.1	0.594752
10.356683	0.1	0.599138
10.358350	0.1	0.604782
10.360017	0.1	0.612820
10.361683	0.1	0.622883
10.363350	0.1	0.633118
10.365017	0.1	0.642026
10.366683	0.1	0.649979
10.368350	0.1	0.658040
10.370017	0.1	0.666119
10.371683	0.1	0.673239
10.373350	0.1	0.679223
10.375017	0.1	0.685668
10.376683	0.1	0.694701
10.378350	0.1	0.706911
10.380017	0.1	0.721733
10.381683	0.1	0.738702
10.383350	0.1	0.756746
10.385017	0.1	0.774087
10.386683	0.1	0.790134
10.388350	0.1	0.805389
10.390017	0.1	0.820039
10.391683	0.1	0.834810
10.393350	0.1	0.851587
10.395017	0.1	0.871401
10.396683	0.1	0.892715
10.398350	0.1	0.912412
10.400017	0.1	0.928785
10.401683	0.1	0.942997
10.403350	0.1	0.956873
10.405017	0.1	0.970508
10.406683	0.1	0.983472
10.408350	0.1	0.996916
10.410017	0.1	1.012860
10.411683	0.1	1.032194
10.413350	0.1	1.053726
10.415017	0.1	1.075314
10.416683	0.1	1.095734
10.418350	0.1	1.114649
10.420017	0.1	1.132144
10.421683	0.1	1.148921
10.423350	0.1	1.165918
10.425017	0.1	1.183972
10.426683	0.1	1.203748
10.428350	0.1	1.224624
10.430017	0.1	1.244517
10.431683	0.1	1.262287
10.433350	0.1	1.279055
10.435017	0.1	1.296364
10.436683	0.1	1.314590
10.438350	0.1	1.333421
10.440017	0.1	1.352839
10.441683	0.1	1.373277
10.443350	0.1	1.395177
10.445017	0.1	1.417748
10.446683	0.1	1.438423
10.448350	0.1	1.454884
10.450017	0.1	1.467215
10.451683	0.1	1.477124
10.453350	0.1	1.486274
10.455017	0.1	1.495960
10.456683	0.1	1.507378
10.458350	0.1	1.521320
10.460017	0.1	1.537129
10.461683	0.1	1.552664
10.463350	0.1	1.566364
10.465017	0.1	1.578629
10.466683	0.1	1.590136
10.468350	0.1	1.599914
10.470017	0.1	1.606089
10.471683	0.1	1.608124
10.473350	0.1	1.607686
10.475017	0.1	1.607216
10.476683	0.1	1.608264
10.478350	0.1	1.610941
10.480017	0.1	1.613870
10.481683	0.1	1.615244
10.483350	0.1	1.615305
10.485017	0.1	1.616692
10.486683	0.1	1.621507
10.488350	0.1	1.629293
10.490017	0.1	1.638164
10.491683	0.1	1.646257
10.493350	0.1	1.651477
10.495017	0.1	1.651971
10.496683	0.1	1.647947
10.498350	0.1	1.642099
10.500017	0.1	1.637605
10.501683	0.1	1.635626
10.503350	0.1	1.634816
10.505017	0.1	1.633614
10.506683	0.1	1.632138
10.508350	0.1	1.631114
10.510017	0.1	1.630164
10.511683	0.1	1.628594
10.513350	0.1	1.626960
10.515017	0.1	1.626522
10.516683	0.1	1.627621
10.518350	0.1	1.629214
10.520017	0.1	1.629954
10.521683	0.1	1.629447
10.523350	0.1	1.628706
10.525017	0.1	1.629251
10.526683	0.1	1.631314
10.528350	0.1	1.633163
10.530017	0.1	1.632739
10.531683	0.1	1.629423
10.533350	0.1	1.624017
10.535017	0.1	1.617707
10.536683	0.1	1.611328
10.538350	0.1	1.605400
10.540017	0.1	1.600990
10.541683	0.1	1.599821
10.543350	0.1	1.603123
10.545017	0.1	1.610625
10.546683	0.1	1.620324
10.548350	0.1	1.629251
10.550017	0.1	1.635063
10.551683	0.1	1.637484
10.553350	0.1	1.638001
10.555017	0.1	1.637843
10.556683	0.1	1.636916
10.558350	0.1	1.634918
10.560017	0.1	1.632390
10.561683	0.1	1.630825
10.563350	0.1	1.631700
10.565017	0.1	1.635188
10.566683	0.1	1.639859
10.568350	0.1	1.643673
10.570017	0.1	1.644716
10.571683	0.1	1.641638
10.573350	0.1	1.634927
10.575017	0.1	1.627672
10.576683	0.1	1.623975
10.578350	0.1	1.626471
10.580017	0.1	1.635063
10.581683	0.1	1.646993
10.583350	0.1	1.657354
10.585017	0.1	1.661312
10.586683	0.1	1.658206
10.588350	0.1	1.651975
10.590017	0.1	1.646224
10.591683	0.1	1.641763
10.593350	0.1	1.639114
10.595017	0.1	1.639486
10.596683	0.1	1.643049
10.598350	0.1	1.648469
10.600017	0.1	1.653689
10.601683	0.1	1.656772
10.603350	0.1	1.657256
10.605017	0.1	1.655980
10.606683	0.1	1.653940
10.608350	0.1	1.652245
10.610017	0.1	1.650993
10.611683	0.1	1.648590
10.613350	0.1	1.644376
10.615017	0.1	1.640306
10.616683	0.1	1.638210
10.618350	0.1	1.637563
10.620017	0.1	1.637051
10.621683	0.1	1.636641
10.623350	0.1	1.637335
10.625017	0.1	1.639659
10.626683	0.1	1.642513
10.628350	0.1	1.643924
10.630017	0.1	1.643430
10.631683	0.1	1.642783
10.633350	0.1	1.643226
10.635017	0.1	1.644101
10.636683	0.1	1.645032
10.638350	0.1	1.646597
10.640017	0.1	1.648278
10.641683	0.1	1.647980
10.643350	0.1	1.643980
10.645017	0.1	1.636301
10.646683	0.1	1.626406
10.648350	0.1	1.616571
10.650017	0.1	1.609526
10.651683	0.1	1.606164
10.653350	0.1	1.603742
10.655017	0.1	1.598625
10.656683	0.1	1.589702
10.658350	0.1	1.578690
10.660017	0.1	1.569046
10.661683	0.1	1.563844
10.663350	0.1	1.563211
10.665017	0.1	1.564138
10.666683	0.1	1.563453
10.668350	0.1	1.560231
10.670017	0.1	1.554447
10.671683	0.1	1.544757
10.673350	0.1	1.529446
10.675017	0.1	1.509339
10.676683	0.1	1.488589
10.678350	0.1	1.472495
10.680017	0.1	1.464188
10.681683	0.1	1.462116
10.683350	0.1	1.460793
10.685017	0.1	1.455578
10.686683	0.1	1.446209
10.688350	0.1	1.435024
10.690017	0.1	1.423876
10.691683	0.1	1.413473
10.693350	0.1	1.403866
10.695017	0.1	1.394441
10.696683	0.1	1.383983
10.698350	0.1	1.371633
10.700017	0.1	1.357724
10.701683	0.1	1.342962
10.703350	0.1	1.327028
10.705017	0.1	1.309323
10.706683	0.1	1.290594
10.708350	0.1	1.272256
10.710017	0.1	1.255064
10.711683	0.1	1.239562
10.713350	0.1	1.226380
10.715017	0.1	1.215530
10.716683	0.1	1.205909
10.718350	0.1	1.195478
10.720017	0.1	1.182174
10.721683	0.1	1.164842
10.723350	0.1	1.143878
10.725017	0.1	1.121187
10.726683	0.1	1.098854
10.728350	0.1	1.078253
10.730017	0.1	1.060423
10.731683	0.1	1.045358
10.733350	0.1	1.030918
10.735017	0.1	1.014834
10.736683	0.1	0.997218
10.738350	0.1	0.979793
10.740017	0.1	0.964012
10.741683	0.1	0.950466
10.743350	0.1	0.938429
10.745017	0.1	0.926200
10.746683	0.1	0.912859
10.748350	0.1	0.898875
10.750017	0.1	0.884836
10.751683	0.1	0.870456
10.753350	0.1	0.855187
10.755017	0.1	0.839266
10.756683	0.1	0.823587
10.758350	0.1	0.808826
10.760017	0.1	0.795275
10.761683	0.1	0.782614
10.763350	0.1	0.769990
10.765017	0.1	0.757389
10.766683	0.1	0.746311
10.768350	0.1	0.738231
10.770017	0.1	0.732965
10.771683	0.1	0.729049
10.773350	0.1	0.724671
10.775017	0.1	0.717877
10.776683	0.1	0.707558
10.778350	0.1	0.695102
10.780017	0.1	0.683698
10.781683	0.1	0.675316
10.783350	0.1	0.669337
10.785017	0.1	0.664080
10.786683	0.1	0.658412
10.788350	0.1	0.651684
10.790017	0.1	0.643595
10.791683	0.1	0.634892
10.793350	0.1	0.627120
10.795017	0.1	0.620936
10.796683	0.1	0.615278
10.798350	0.1	0.608466
10.800017	0.1	0.599702
10.801683	0.1	0.589998
10.803350	0.1	0.581681
10.805017	0.1	0.577089
10.806683	0.1	0.577620
10.808350	0.1	0.582552
10.810017	0.1	0.588633
10.811683	0.1	0.592321
10.813350	0.1	0.591939
10.815017	0.1	0.587218
10.816683	0.1	0.578715
10.818350	0.1	0.568549
10.820017	0.1	0.560181
10.821683	0.1	0.556591
10.823350	0.1	0.557941
10.825017	0.1	0.560647
10.826683	0.1	0.559730
10.828350	0.1	0.552982
10.830017	0.1	0.542710
10.831683	0.1	0.533657
10.833350	0.1	0.529503
10.835017	0.1	0.530649
10.836683	0.1	0.534798
10.838350	0.1	0.539003
10.840017	0.1	0.540945
10.841683	0.1	0.539692
10.843350	0.1	0.536060
10.845017	0.1	0.531757
10.846683	0.1	0.527869
10.848350	0.1	0.524428
10.850017	0.1	0.521308
10.851683	0.1	0.518491
10.853350	0.1	0.515920
10.855017	0.1	0.513881
10.856683	0.1	0.512921
10.858350	0.1	0.513182
10.860017	0.1	0.514248
10.861683	0.1	0.515487
10.863350	0.1	0.516879
10.865017	0.1	0.519557
10.866683	0.1	0.524619
10.868350	0.1	0.531566
10.870017	0.1	0.538197
10.871683	0.1	0.541401
10.873350	0.1	0.538542
10.875017	0.1	0.529108
10.876683	0.1	0.515394
10.878350	0.1	0.501475
10.880017	0.1	0.491645
10.881683	0.1	0.489051
10.883350	0.1	0.494434
10.885017	0.1	0.505280
10.886683	0.1	0.516134
10.888350	0.1	0.521117
10.890017	0.1	0.518006
10.891683	0.1	0.509904
10.893350	0.1	0.502290
10.895017	0.1	0.498910
10.896683	0.1	0.500246
10.898350	0.1	0.504004
10.900017	0.1	0.506626
10.901683	0.1	0.506118
10.903350	0.1	0.503268
10.905017	0.1	0.499724
10.906683	0.1	0.496763
10.908350	0.1	0.495431
10.910017	0.1	0.495771
10.911683	0.1	0.496348
10.913350	0.1	0.495929
10.915017	0.1	0.495105
10.916683	0.1	0.495980
10.918350	0.1	0.500036
10.920017	0.1	0.505974
10.921683	0.1	0.510556
10.923350	0.1	0.512153
10.925017	0.1	0.511804
10.926683	0.1	0.510537
10.928350	0.1	0.508088
10.930017	0.1	0.504707
10.931683	0.1	0.502048
10.933350	0.1	0.501485
10.935017	0.1	0.502546
10.936683	0.1	0.503189
10.938350	0.1	0.502034
10.940017	0.1	0.499981
10.941683	0.1	0.499035
10.943350	0.1	0.499855
10.945017	0.1	0.500749
10.946683	0.1	0.499580
10.948350	0.1	0.496441
10.950017	0.1	0.493098
10.951683	0.1	0.490420
10.953350	0.1	0.488269
10.955017	0.1	0.486709
10.956683	0.1	0.485582
10.958350	0.1	0.484260
10.960017	0.1	0.482434
10.961683	0.1	0.480269
10.963350	0.1	0.478760
10.965017	0.1	0.479473
10.966683	0.1	0.482830
10.968350	0.1	0.487408
10.970017	0.1	0.490644
10.971683	0.1	0.489648
10.973350	0.1	0.483394
10.975017	0.1	0.474444
10.976683	0.1	0.467072
10.978350	0.1	0.463761
10.980017	0.1	0.463878
10.981683	0.1	0.465214
10.983350	0.1	0.466006
10.985017	0.1	0.465796
10.986683	0.1	0.465307
10.988350	0.1	0.465349
10.990017	0.1	0.466267
10.991683	0.1	0.468451
10.993350	0.1	0.472269
10.995017	0.1	0.477312
10.996683	0.1	0.481848
10.998350	0.1	0.483473
11.000017	0.1	0.481112
11.001683	0.1	0.475869
11.003350	0.1	0.470239
11.005017	0.1	0.466732
11.006683	0.1	0.466383
11.008350	0.1	0.468059
11.010017	0.1	0.469801
11.011683	0.1	0.470611
11.013350	0.1	0.470858
11.015017	0.1	0.471626
11.016683	0.1	0.473964
11.018350	0.1	0.477871
11.020017	0.1	0.481601
11.021683	0.1	0.482663
11.023350	0.1	0.480236
11.025017	0.1	0.475678
11.026683	0.1	0.470262
11.028350	0.1	0.463803
11.030017	0.1	0.456194
11.031683	0.1	0.449228
11.033350	0.1	0.445461
11.035017	0.1	0.445461
11.036683	0.1	0.447533
11.038350	0.1	0.450215
11.040017	0.1	0.453657
11.041683	0.1	0.458113
11.043350	0.1	0.462686
11.045017	0.1	0.466309
11.046683	0.1	0.468292
11.048350	0.1	0.468027
11.050017	0.1	0.465671
11.051683	0.1	0.462867
11.053350	0.1	0.461936
11.055017	0.1	0.464036
11.056683	0.1	0.468018
11.058350	0.1	0.471235
11.060017	0.1	0.471431
11.061683	0.1	0.468181
11.063350	0.1	0.462607
11.065017	0.1	0.456059
11.066683	0.1	0.450071
11.068350	0.1	0.446807
11.070017	0.1	0.447524
11.071683	0.1	0.451626
11.073350	0.1	0.457899
11.075017	0.1	0.464614
11.076683	0.1	0.468940
11.078350	0.1	0.468735
11.080017	0.1	0.464832
11.081683	0.1	0.459678
11.083350	0.1	0.454984
11.085017	0.1	0.452050
11.086683	0.1	0.452641
11.088350	0.1	0.457549
11.090017	0.1	0.464972
11.091683	0.1	0.471161
11.093350	0.1	0.473335
11.095017	0.1	0.472153
11.096683	0.1	0.470821
11.098350	0.1	0.471724
11.100017	0.1	0.474555
11.101683	0.1	0.477578
11.103350	0.1	0.479436
11.105017	0.1	0.478909
11.106683	0.1	0.474686
11.108350	0.1	0.466816
11.110017	0.1	0.457396
11.111683	0.1	0.448958
11.113350	0.1	0.443184
11.115017	0.1	0.441563
11.116683	0.1	0.445680
11.118350	0.1	0.455487
11.120017	0.1	0.467720
11.121683	0.1	0.477517
11.123350	0.1	0.481731
11.125017	0.1	0.480283
11.126683	0.1	0.475203
11.128350	0.1	0.469224
11.130017	0.1	0.464739
11.131683	0.1	0.463068
11.133350	0.1	0.464190
11.135017	0.1	0.467072
11.136683	0.1	0.470481
11.138350	0.1	0.473661
11.140017	0.1	0.476120
11.141683	0.1	0.477624
11.143350	0.1	0.478947
11.145017	0.1	0.481023
11.146683	0.1	0.483408
11.148350	0.1	0.484707
11.150017	0.1	0.483221
11.151683	0.1	0.477396
11.153350	0.1	0.467850
11.155017	0.1	0.458108
11.156683	0.1	0.452055
11.158350	0.1	0.451636
11.160017	0.1	0.456781
11.161683	0.1	0.465680
11.163350	0.1	0.475207
11.165017	0.1	0.482770
11.166683	0.1	0.488306
11.168350	0.1	0.493512
11.170017	0.1	0.499352
11.171683	0.1	0.504721
11.173350	0.1	0.507399
11.175017	0.1	0.506230
11.176683	0.1	0.502216
11.178350	0.1	0.497424
11.180017	0.1	0.493638
11.181683	0.1	0.491925
11.183350	0.1	0.492358
11.185017	0.1	0.493564
11.186683	0.1	0.493471
11.188350	0.1	0.491501
11.190017	0.1	0.489247
11.191683	0.1	0.488386
11.193350	0.1	0.489196
11.195017	0.1	0.491277
11.196683	0.1	0.494476
11.198350	0.1	0.498388
11.200017	0.1	0.501368
11.201683	0.1	0.500865
11.203350	0.1	0.495296
11.205017	0.1	0.485517
11.206683	0.1	0.475086
11.208350	0.1	0.469070
11.210017	0.1	0.470551
11.211683	0.1	0.477871
11.213350	0.1	0.486588
11.215017	0.1	0.493308
11.216683	0.1	0.497033
11.218350	0.1	0.498495
11.220017	0.1	0.499166
11.221683	0.1	0.500372
11.223350	0.1	0.502844
11.225017	0.1	0.506286
11.226683	0.1	0.509061
11.228350	0.1	0.509527
11.230017	0.1	0.508078
11.231683	0.1	0.507040
11.233350	0.1	0.508032
11.235017	0.1	0.510332
11.236683	0.1	0.512092
11.238350	0.1	0.512348
11.240017	0.1	0.511827
11.241683	0.1	0.511929
11.243350	0.1	0.513485
11.245017	0.1	0.516614
11.246683	0.1	0.520502
11.248350	0.1	0.523059
11.250017	0.1	0.522099
11.251683	0.1	0.517494
11.253350	0.1	0.511841
11.255017	0.1	0.508404
11.256683	0.1	0.508111
11.258350	0.1	0.508791
11.260017	0.1	0.507724
11.261683	0.1	0.504833
11.263350	0.1	0.502584
11.265017	0.1	0.503366
11.266683	0.1	0.507315
11.268350	0.1	0.511771
11.270017	0.1	0.513103
11.271683	0.1	0.509885
11.273350	0.1	0.504171
11.275017	0.1	0.499431
11.276683	0.1	0.497731
11.278350	0.1	0.498956
11.280017	0.1	0.501676
11.281683	0.1	0.504372
11.283350	0.1	0.506309
11.285017	0.1	0.507124
11.286683	0.1	0.506188
11.288350	0.1	0.503063
11.290017	0.1	0.498677
11.291683	0.1	0.495333
11.293350	0.1	0.494835
11.295017	0.1	0.496665
11.296683	0.1	0.498551
11.298350	0.1	0.498551
11.300017	0.1	0.496381
11.301683	0.1	0.493685
11.303350	0.1	0.493182
11.305017	0.1	0.496064
11.306683	0.1	0.500209
11.308350	0.1	0.501969
11.310017	0.1	0.499538
11.311683	0.1	0.494202
11.313350	0.1	0.488916
11.315017	0.1	0.486486
11.316683	0.1	0.487976
11.318350	0.1	0.491608
11.320017	0.1	0.494444
11.321683	0.1	0.495315
11.323350	0.1	0.495212
11.325017	0.1	0.495627
11.326683	0.1	0.497391
11.328350	0.1	0.500041
11.330017	0.1	0.501950
11.331683	0.1	0.501797
11.333350	0.1	0.499669
11.335017	0.1	0.496591
11.336683	0.1	0.493410
11.338350	0.1	0.490090
11.340017	0.1	0.486341
11.341683	0.1	0.482514
11.343350	0.1	0.479976
11.345017	0.1	0.480819
11.346683	0.1	0.485764
11.348350	0.1	0.492502
11.350017	0.1	0.497759
11.351683	0.1	0.499799
11.353350	0.1	0.497904
11.355017	0.1	0.491883
11.356683	0.1	0.483617
11.358350	0.1	0.477065
11.360017	0.1	0.475273
11.361683	0.1	0.478323
11.363350	0.1	0.484013
11.365017	0.1	0.489675
11.366683	0.1	0.493969
11.368350	0.1	0.497671
11.370017	0.1	0.502011
11.371683	0.1	0.506151
11.373350	0.1	0.507445
11.375017	0.1	0.504423
11.376683	0.1	0.498993
11.378350	0.1	0.495366
11.380017	0.1	0.496400
11.381683	0.1	0.501652
11.383350	0.1	0.508795
11.385017	0.1	0.514775
11.386683	0.1	0.516567
11.388350	0.1	0.513634
11.390017	0.1	0.508605
11.391683	0.1	0.504591
11.393350	0.1	0.502951
11.395017	0.1	0.503701
11.396683	0.1	0.506272
11.398350	0.1	0.509638
11.400017	0.1	0.512893
11.401683	0.1	0.515729
11.403350	0.1	0.517759
11.405017	0.1	0.518248
11.406683	0.1	0.516521
11.408350	0.1	0.512451
11.410017	0.1	0.507357
11.411683	0.1	0.504088
11.413350	0.1	0.504884
11.415017	0.1	0.509298
11.416683	0.1	0.515296
11.418350	0.1	0.521122
11.420017	0.1	0.525094
11.421683	0.1	0.525895
11.423350	0.1	0.523855
11.425017	0.1	0.520446
11.426683	0.1	0.516335
11.428350	0.1	0.511250
11.430017	0.1	0.505154
11.431683	0.1	0.498667
11.433350	0.1	0.493289
11.435017	0.1	0.490998
11.436683	0.1	0.492847
11.438350	0.1	0.498244
11.440017	0.1	0.504875
11.441683	0.1	0.509471
11.443350	0.1	0.510169
11.445017	0.1	0.507790
11.446683	0.1	0.504209
11.448350	0.1	0.500302
11.450017	0.1	0.496330
11.451683	0.1	0.493210
11.453350	0.1	0.491440
11.455017	0.1	0.490034
11.456683	0.1	0.488786
11.458350	0.1	0.489480
11.460017	0.1	0.493163
11.461683	0.1	0.498369
11.463350	0.1	0.502332
11.465017	0.1	0.502742
11.466683	0.1	0.499268
11.468350	0.1	0.493969
11.470017	0.1	0.489512
11.471683	0.1	0.487166
11.473350	0.1	0.486844
11.475017	0.1	0.487897
11.476683	0.1	0.489266
11.478350	0.1	0.490136
11.480017	0.1	0.490304
11.481683	0.1	0.489438
11.483350	0.1	0.487147
11.485017	0.1	0.483920
11.486683	0.1	0.480828
11.488350	0.1	0.478523
11.490017	0.1	0.476767
11.491683	0.1	0.474504
11.493350	0.1	0.470704
11.495017	0.1	0.465442
11.496683	0.1	0.460213
11.498350	0.1	0.457219
11.500017	0.1	0.457894
11.501683	0.1	0.462052
11.503350	0.1	0.467957
11.505017	0.1	0.473121
11.506683	0.1	0.475924
11.508350	0.1	0.476502
11.510017	0.1	0.475715
11.511683	0.1	0.474397
11.513350	0.1	0.473550
11.515017	0.1	0.473498
11.516683	0.1	0.473373
11.518350	0.1	0.472129
11.520017	0.1	0.468944
11.521683	0.1	0.463701
11.523350	0.1	0.457764
11.525017	0.1	0.453093
11.526683	0.1	0.450886
11.528350	0.1	0.451230
11.530017	0.1	0.453382
11.531683	0.1	0.456190
11.533350	0.1	0.458364
11.535017	0.1	0.459114
11.536683	0.1	0.458909
11.538350	0.1	0.458774
11.540017	0.1	0.458639
11.541683	0.1	0.457065
11.543350	0.1	0.453005
11.545017	0.1	0.446872
11.546683	0.1	0.439822
11.548350	0.1	0.432902
11.550017	0.1	0.427319
11.551683	0.1	0.424781
11.553350	0.1	0.426928
11.555017	0.1	0.434113
11.556683	0.1	0.444129
11.558350	0.1	0.452641
11.560017	0.1	0.456232
11.561683	0.1	0.454737
11.563350	0.1	0.450616
11.565017	0.1	0.447342
11.566683	0.1	0.447310
11.568350	0.1	0.449633
11.570017	0.1	0.450816
11.571683	0.1	0.448404
11.573350	0.1	0.443333
11.575017	0.1	0.438495
11.576683	0.1	0.436036
11.578350	0.1	0.436404
11.580017	0.1	0.438993
11.581683	0.1	0.442886
11.583350	0.1	0.447012
11.585017	0.1	0.450443
11.586683	0.1	0.453060
11.588350	0.1	0.454970
11.590017	0.1	0.455817
11.591683	0.1	0.456008
11.593350	0.1	0.457489
11.595017	0.1	0.461061
11.596683	0.1	0.464087
11.598350	0.1	0.463063
11.600017	0.1	0.457368
11.601683	0.1	0.449647
11.603350	0.1	0.443826
11.605017	0.1	0.442639
11.606683	0.1	0.445792
11.608350	0.1	0.450565
11.610017	0.1	0.454690
11.611683	0.1	0.457629
11.613350	0.1	0.459217
11.615017	0.1	0.459077
11.616683	0.1	0.457605
11.618350	0.1	0.456329
11.620017	0.1	0.456637
11.621683	0.1	0.458579
11.623350	0.1	0.460679
11.625017	0.1	0.460804
11.626683	0.1	0.457745
11.628350	0.1	0.452367
11.630017	0.1	0.447412
11.631683	0.1	0.445740
11.633350	0.1	0.448511
11.635017	0.1	0.454858
11.636683	0.1	0.462481
11.638350	0.1	0.468632
11.640017	0.1	0.471948
11.641683	0.1	0.473014
11.643350	0.1	0.472581
11.645017	0.1	0.470774
11.646683	0.1	0.467929
11.648350	0.1	0.464264
11.650017	0.1	0.459435
11.651683	0.1	0.453778
11.653350	0.1	0.448865
11.655017	0.1	0.446406
11.656683	0.1	0.447375
11.658350	0.1	0.450904
11.660017	0.1	0.454485
11.661683	0.1	0.456613
11.663350	0.1	0.457838
11.665017	0.1	0.459328
11.666683	0.1	0.461889
11.668350	0.1	0.465945
11.670017	0.1	0.471249
11.671683	0.1	0.476018
11.673350	0.1	0.477708
11.675017	0.1	0.475249
11.676683	0.1	0.469433
11.678350	0.1	0.462267
11.680017	0.1	0.456781
11.681683	0.1	0.455244
11.683350	0.1	0.456530
11.685017	0.1	0.456576
11.686683	0.1	0.452460
11.688350	0.1	0.445582
11.690017	0.1	0.440506
11.691683	0.1	0.441023
11.693350	0.1	0.447012
11.695017	0.1	0.454518
11.696683	0.1	0.458867
11.698350	0.1	0.457959
11.700017	0.1	0.453270
11.701683	0.1	0.448199
11.703350	0.1	0.445372
11.705017	0.1	0.445270
11.706683	0.1	0.446732
11.708350	0.1	0.448022
11.710017	0.1	0.448050
11.711683	0.1	0.447193
11.713350	0.1	0.446583
11.715017	0.1	0.446751
11.716683	0.1	0.447272
11.718350	0.1	0.447533
11.720017	0.1	0.447743
11.721683	0.1	0.448530
11.723350	0.1	0.449377
11.725017	0.1	0.448627
11.726683	0.1	0.445880
11.728350	0.1	0.442844
11.730017	0.1	0.441363
11.731683	0.1	0.442276
11.733350	0.1	0.445703
11.735017	0.1	0.450467
11.736683	0.1	0.453731
11.738350	0.1	0.453116
11.740017	0.1	0.448604
11.741683	0.1	0.442043
11.743350	0.1	0.435901
11.745017	0.1	0.432120
11.746683	0.1	0.430937
11.748350	0.1	0.431174
11.750017	0.1	0.431668
11.751683	0.1	0.431878
11.753350	0.1	0.431570
11.755017	0.1	0.430793
11.756683	0.1	0.430141
11.758350	0.1	0.430774
11.760017	0.1	0.433591
11.761683	0.1	0.438131
11.763350	0.1	0.442844
11.765017	0.1	0.446453
11.766683	0.1	0.448362
11.768350	0.1	0.448464
11.770017	0.1	0.447286
11.771683	0.1	0.445773
11.773350	0.1	0.444436
11.775017	0.1	0.442863
11.776683	0.1	0.440343
11.778350	0.1	0.437042
11.780017	0.1	0.434187
11.781683	0.1	0.432716
11.783350	0.1	0.432869
11.785017	0.1	0.434988
11.786683	0.1	0.438574
11.788350	0.1	0.440581
11.790017	0.1	0.437475
11.791683	0.1	0.429363
11.793350	0.1	0.420683
11.795017	0.1	0.416720
11.796683	0.1	0.419682
11.798350	0.1	0.428176
11.800017	0.1	0.439184
11.801683	0.1	0.449377
11.803350	0.1	0.456162
11.805017	0.1	0.458285
11.806683	0.1	0.455151
11.808350	0.1	0.447375
11.810017	0.1	0.437857
11.811683	0.1	0.430625
11.813350	0.1	0.428450
11.815017	0.1	0.430923
11.816683	0.1	0.434942
11.818350	0.1	0.437517
11.820017	0.1	0.437400
11.821683	0.1	0.434639
11.823350	0.1	0.430294
11.825017	0.1	0.426322
11.826683	0.1	0.424874
11.828350	0.1	0.427128
11.830017	0.1	0.432259
11.831683	0.1	0.437624
11.833350	0.1	0.440506
11.835017	0.1	0.440124
11.836683	0.1	0.437936
11.838350	0.1	0.436408
11.840017	0.1	0.437554
11.841683	0.1	0.442164
11.843350	0.1	0.449321
11.845017	0.1	0.456064
11.846683	0.1	0.459128
11.848350	0.1	0.457806
11.850017	0.1	0.454099
11.851683	0.1	0.450579
11.853350	0.1	0.448790
11.855017	0.1	0.449121
11.856683	0.1	0.451161
11.858350	0.1	0.453331
11.860017	0.1	0.453359
11.861683	0.1	0.450173
11.863350	0.1	0.444376
11.865017	0.1	0.437535
11.866683	0.1	0.431831
11.868350	0.1	0.429223
11.870017	0.1	0.430434
11.871683	0.1	0.434727
11.873350	0.1	0.440287
11.875017	0.1	0.445470
11.876683	0.1	0.450108
11.878350	0.1	0.454895
11.880017	0.1	0.459589
11.881683	0.1	0.462942
11.883350	0.1	0.463990
11.885017	0.1	0.462518
11.886683	0.1	0.458844
11.888350	0.1	0.453875
11.890017	0.1	0.449619
11.891683	0.1	0.448688
11.893350	0.1	0.451938
11.895017	0.1	0.457428
11.896683	0.1	0.462704
11.898350	0.1	0.466951
11.900017	0.1	0.470695
11.901683	0.1	0.474835
11.903350	0.1	0.480185
11.905017	0.1	0.486779
11.906683	0.1	0.492684
11.908350	0.1	0.494905
11.910017	0.1	0.492875
11.911683	0.1	0.489336
11.913350	0.1	0.487445
11.915017	0.1	0.488143
11.916683	0.1	0.489489
11.918350	0.1	0.488679
11.920017	0.1	0.484879
11.921683	0.1	0.479547
11.923350	0.1	0.474793
11.925017	0.1	0.472097
11.926683	0.1	0.472479
11.928350	0.1	0.476753
11.930017	0.1	0.484297
11.931683	0.1	0.492041
11.933350	0.1	0.496786
11.935017	0.1	0.498281
11.936683	0.1	0.498942
11.938350	0.1	0.501457
11.940017	0.1	0.506570
11.941683	0.1	0.512418
11.943350	0.1	0.516474
11.945017	0.1	0.517615
11.946683	0.1	0.516409
11.948350	0.1	0.514770
11.950017	0.1	0.514756
11.951683	0.1	0.516865
11.953350	0.1	0.519366
11.955017	0.1	0.519678
11.956683	0.1	0.517154
11.958350	0.1	0.513475
11.960017	0.1	0.510174
11.961683	0.1	0.507799
11.963350	0.1	0.507263
11.965017	0.1	0.509452
11.966683	0.1	0.513345
11.968350	0.1	0.516800
11.970017	0.1	0.518844
11.971683	0.1	0.519813
11.973350	0.1	0.520386
11.975017	0.1	0.521499
11.976683	0.1	0.523687
11.978350	0.1	0.526230
11.980017	0.1	0.527538
11.981683	0.1	0.526165
11.983350	0.1	0.521787
11.985017	0.1	0.515739
11.986683	0.1	0.510402
11.988350	0.1	0.507771
11.990017	0.1	0.508260
11.991683	0.1	0.510300
11.993350	0.1	0.511496
11.995017	0.1	0.510588
11.996683	0.1	0.508367
11.998350	0.1	0.507180
12.000017	0.1	0.509103
12.001683	0.1	0.513718
12.003350	0.1	0.518127
12.005017	0.1	0.519538
12.006683	0.1	0.517503
12.008350	0.1	0.513941
12.010017	0.1	0.511734
12.011683	0.1	0.512735
12.013350	0.1	0.516349
12.015017	0.1	0.520363
12.016683	0.1	0.523003
12.018350	0.1	0.523892
12.020017	0.1	0.523971
12.021683	0.1	0.524935
12.023350	0.1	0.527953
12.025017	0.1	0.532484
12.026683	0.1	0.536409
12.028350	0.1	0.537704
12.030017	0.1	0.535948
12.031683	0.1	0.531920
12.033350	0.1	0.526737
12.035017	0.1	0.522397
12.036683	0.1	0.521820
12.038350	0.1	0.526425
12.040017	0.1	0.533685
12.041683	0.1	0.538570
12.043350	0.1	0.537606
12.045017	0.1	0.530933
12.046683	0.1	0.521480
12.048350	0.1	0.513373
12.050017	0.1	0.510085
12.051683	0.1	0.512423
12.053350	0.1	0.518202
12.055017	0.1	0.524633
12.056683	0.1	0.530249
12.058350	0.1	0.534491
12.060017	0.1	0.537224
12.061683	0.1	0.539119
12.063350	0.1	0.541299
12.065017	0.1	0.543934
12.066683	0.1	0.545951
12.068350	0.1	0.546584
12.070017	0.1	0.546225
12.071683	0.1	0.545937
12.073350	0.1	0.547110
12.075017	0.1	0.550807
12.076683	0.1	0.556023
12.078350	0.1	0.559525
12.080017	0.1	0.559087
12.081683	0.1	0.555632
12.083350	0.1	0.551427
12.085017	0.1	0.548083
12.086683	0.1	0.546281
12.088350	0.1	0.545867
12.090017	0.1	0.546286
12.091683	0.1	0.547166
12.093350	0.1	0.548381
12.095017	0.1	0.549732
12.096683	0.1	0.550663
12.098350	0.1	0.551422
12.100017	0.1	0.553941
12.101683	0.1	0.559539
12.103350	0.1	0.566780
12.105017	0.1	0.572391
12.106683	0.1	0.573755
12.108350	0.1	0.571320
12.110017	0.1	0.569350
12.111683	0.1	0.572582
12.113350	0.1	0.581355
12.115017	0.1	0.591394
12.116683	0.1	0.597895
12.118350	0.1	0.599110
12.120017	0.1	0.596503
12.121683	0.1	0.592633
12.123350	0.1	0.589467
12.125017	0.1	0.587888
12.126683	0.1	0.588233
12.128350	0.1	0.590361
12.130017	0.1	0.592852
12.131683	0.1	0.593686
12.133350	0.1	0.591972
12.135017	0.1	0.588326
12.136683	0.1	0.584139
12.138350	0.1	0.581234
12.140017	0.1	0.581522
12.141683	0.1	0.585802
12.143350	0.1	0.592666
12.145017	0.1	0.599544
12.146683	0.1	0.604852
12.148350	0.1	0.608522
12.150017	0.1	0.611022
12.151683	0.1	0.612778
12.153350	0.1	0.614119
12.155017	0.1	0.615078
12.156683	0.1	0.615045
12.158350	0.1	0.612568
12.160017	0.1	0.606487
12.161683	0.1	0.598053
12.163350	0.1	0.591092
12.165017	0.1	0.589355
12.166683	0.1	0.594012
12.168350	0.1	0.603627
12.170017	0.1	0.615930
12.171683	0.1	0.628466
12.173350	0.1	0.638324
12.175017	0.1	0.643306
12.176683	0.1	0.643358
12.178350	0.1	0.640480
12.180017	0.1	0.638017
12.181683	0.1	0.639181
12.183350	0.1	0.644620
12.185017	0.1	0.651954
12.186683	0.1	0.658077
12.188350	0.1	0.661621
12.190017	0.1	0.663307
12.191683	0.1	0.664787
12.193350	0.1	0.667707
12.195017	0.1	0.672275
12.196683	0.1	0.675786
12.198350	0.1	0.675172
12.200017	0.1	0.671316
12.201683	0.1	0.668713
12.203350	0.1	0.670892
12.205017	0.1	0.677477
12.206683	0.1	0.685523
12.208350	0.1	0.691880
12.210017	0.1	0.694520
12.211683	0.1	0.693742
12.213350	0.1	0.691740
12.215017	0.1	0.690604
12.216683	0.1	0.691786
12.218350	0.1	0.696182
12.220017	0.1	0.703470
12.221683	0.1	0.712122
12.223350	0.1	0.720825
12.225017	0.1	0.729249
12.226683	0.1	0.736979
12.228350	0.1	0.743177
12.230017	0.1	0.748001
12.231683	0.1	0.752332
12.233350	0.1	0.755531
12.235017	0.1	0.755759
12.236683	0.1	0.753081
12.238350	0.1	0.750413
12.240017	0.1	0.750665
12.241683	0.1	0.754106
12.243350	0.1	0.759102
12.245017	0.1	0.764397
12.246683	0.1	0.769715
12.248350	0.1	0.774702
12.250017	0.1	0.778893
12.251683	0.1	0.782474
12.253350	0.1	0.785859
12.255017	0.1	0.788881
12.256683	0.1	0.790865
12.258350	0.1	0.791601
12.260017	0.1	0.792271
12.261683	0.1	0.794870
12.263350	0.1	0.800197
12.265017	0.1	0.806884
12.266683	0.1	0.812616
12.268350	0.1	0.816328
12.270017	0.1	0.818893
12.271683	0.1	0.822088
12.273350	0.1	0.827704
12.275017	0.1	0.836020
12.276683	0.1	0.844328
12.278350	0.1	0.849334
12.280017	0.1	0.851043
12.281683	0.1	0.851941
12.283350	0.1	0.853501
12.285017	0.1	0.855490
12.286683	0.1	0.857273
12.288350	0.1	0.857734
12.290017	0.1	0.855685
12.291683	0.1	0.851937
12.293350	0.1	0.849515
12.295017	0.1	0.850796
12.296683	0.1	0.855606
12.298350	0.1	0.862381
12.300017	0.1	0.869804
12.301683	0.1	0.877171
12.303350	0.1	0.884095
12.305017	0.1	0.890307
12.306683	0.1	0.895569
12.308350	0.1	0.899457
12.310017	0.1	0.901367
12.311683	0.1	0.901120
12.313350	0.1	0.898694
12.315017	0.1	0.893711
12.316683	0.1	0.886917
12.318350	0.1	0.881120
12.320017	0.1	0.878843
12.321683	0.1	0.879792
12.323350	0.1	0.881986
12.325017	0.1	0.884109
12.326683	0.1	0.885646
12.328350	0.1	0.886042
12.330017	0.1	0.885110
12.331683	0.1	0.884188
12.333350	0.1	0.885739
12.335017	0.1	0.890843
12.336683	0.1	0.897795
12.338350	0.1	0.903970
12.340017	0.1	0.908123
12.341683	0.1	0.910508
12.343350	0.1	0.911956
12.345017	0.1	0.913623
12.346683	0.1	0.916882
12.348350	0.1	0.922233
12.350017	0.1	0.928161
12.351683	0.1	0.932179
12.353350	0.1	0.932929
12.355017	0.1	0.930754
12.356683	0.1	0.927248
12.358350	0.1	0.924938
12.360017	0.1	0.926252
12.361683	0.1	0.931541
12.363350	0.1	0.938568
12.365017	0.1	0.944389
12.366683	0.1	0.947299
12.368350	0.1	0.947318
12.370017	0.1	0.945968
12.371683	0.1	0.945507
12.373350	0.1	0.947495
12.375017	0.1	0.952217
12.376683	0.1	0.959053
12.378350	0.1	0.966145
12.380017	0.1	0.971137
12.381683	0.1	0.973498
12.383350	0.1	0.974149
12.385017	0.1	0.973442
12.386683	0.1	0.971528
12.388350	0.1	0.969414
12.390017	0.1	0.968548
12.391683	0.1	0.969605
12.393350	0.1	0.971430
12.395017	0.1	0.972124
12.396683	0.1	0.971667
12.398350	0.1	0.971835
12.400017	0.1	0.973544
12.401683	0.1	0.976315
12.403350	0.1	0.979146
12.405017	0.1	0.980459
12.406683	0.1	0.978964
12.408350	0.1	0.975654
12.410017	0.1	0.973558
12.411683	0.1	0.974680
12.413350	0.1	0.977935
12.415017	0.1	0.980725
12.416683	0.1	0.981474
12.418350	0.1	0.979924
12.420017	0.1	0.976259
12.421683	0.1	0.970885
12.423350	0.1	0.965241
12.425017	0.1	0.961930
12.426683	0.1	0.962620
12.428350	0.1	0.966610
12.430017	0.1	0.972147
12.431683	0.1	0.977623
12.433350	0.1	0.981796
12.435017	0.1	0.983980
12.436683	0.1	0.983714
12.438350	0.1	0.980333
12.440017	0.1	0.974005
12.441683	0.1	0.966163
12.443350	0.1	0.958545
12.445017	0.1	0.953199
12.446683	0.1	0.951742
12.448350	0.1	0.952859
12.450017	0.1	0.952953
12.451683	0.1	0.949958
12.453350	0.1	0.945064
12.455017	0.1	0.940817
12.456683	0.1	0.938801
12.458350	0.1	0.939392
12.460017	0.1	0.942331
12.461683	0.1	0.945916
12.463350	0.1	0.947104
12.465017	0.1	0.943877
12.466683	0.1	0.936911
12.468350	0.1	0.928482
12.470017	0.1	0.920128
12.471683	0.1	0.912007
12.473350	0.1	0.904305
12.475017	0.1	0.897958
12.476683	0.1	0.893702
12.478350	0.1	0.891495
12.480017	0.1	0.890614
12.481683	0.1	0.889776
12.483350	0.1	0.888426
12.485017	0.1	0.887592
12.486683	0.1	0.887834
12.488350	0.1	0.887723
12.490017	0.1	0.885483
12.491683	0.1	0.880552
12.493350	0.1	0.873562
12.495017	0.1	0.866344
12.496683	0.1	0.860873
12.498350	0.1	0.857636
12.500017	0.1	0.856277
12.501683	0.1	0.856733
12.503350	0.1	0.858186
12.505017	0.1	0.858437
12.506683	0.1	0.855876
12.508350	0.1	0.851261
12.510017	0.1	0.846819
12.511683	0.1	0.843978
12.513350	0.1	0.842013
12.515017	0.1	0.838661
12.516683	0.1	0.832332
12.518350	0.1	0.823815
12.520017	0.1	0.815792
12.521683	0.1	0.811140
12.523350	0.1	0.810940
12.525017	0.1	0.812975
12.526683	0.1	0.813347
12.528350	0.1	0.810055
12.530017	0.1	0.804346
12.531683	0.1	0.799350
12.533350	0.1	0.797492
12.535017	0.1	0.798302
12.536683	0.1	0.798809
12.538350	0.1	0.796942
12.540017	0.1	0.793296
12.541683	0.1	0.789021
12.543350	0.1	0.784546
12.545017	0.1	0.780812
12.546683	0.1	0.778749
12.548350	0.1	0.777361
12.550017	0.1	0.774288
12.551683	0.1	0.768695
12.553350	0.1	0.761915
12.555017	0.1	0.755354
12.556683	0.1	0.749729
12.558350	0.1	0.746199
12.560017	0.1	0.745803
12.561683	0.1	0.747032
12.563350	0.1	0.745975
12.565017	0.1	0.740117
12.566683	0.1	0.731102
12.568350	0.1	0.723577
12.570017	0.1	0.721561
12.571683	0.1	0.725151
12.573350	0.1	0.730930
12.575017	0.1	0.735377
12.576683	0.1	0.736988
12.578350	0.1	0.735912
12.580017	0.1	0.732942
12.581683	0.1	0.729216
12.583350	0.1	0.726408
12.585017	0.1	0.725854
12.586683	0.1	0.727018
12.588350	0.1	0.728257
12.590017	0.1	0.729244
12.591683	0.1	0.730767
12.593350	0.1	0.732918
12.595017	0.1	0.734958
12.596683	0.1	0.736169
12.598350	0.1	0.736057
12.600017	0.1	0.734311
12.601683	0.1	0.730916
12.603350	0.1	0.725957
12.605017	0.1	0.719852
12.606683	0.1	0.713808
12.608350	0.1	0.709197
12.610017	0.1	0.706525
12.611683	0.1	0.705775
12.613350	0.1	0.707405
12.615017	0.1	0.711330
12.616683	0.1	0.715330
12.618350	0.1	0.716308
12.620017	0.1	0.712886
12.621683	0.1	0.706008
12.623350	0.1	0.698422
12.625017	0.1	0.693663
12.626683	0.1	0.693775
12.628350	0.1	0.697961
12.630017	0.1	0.704373
12.631683	0.1	0.711763
12.633350	0.1	0.718464
12.635017	0.1	0.722255
12.636683	0.1	0.722297
12.638350	0.1	0.719121
12.640017	0.1	0.712993
12.641683	0.1	0.704275
12.643350	0.1	0.694362
12.645017	0.1	0.685290
12.646683	0.1	0.679079
12.648350	0.1	0.676974
12.650017	0.1	0.678739
12.651683	0.1	0.682804
12.653350	0.1	0.687083
12.655017	0.1	0.690036
12.656683	0.1	0.690580
12.658350	0.1	0.687730
12.660017	0.1	0.681630
12.661683	0.1	0.674492
12.663350	0.1	0.669379
12.665017	0.1	0.668224
12.666683	0.1	0.671083
12.668350	0.1	0.676415
12.670017	0.1	0.681751
12.671683	0.1	0.684764
12.673350	0.1	0.684261
12.675017	0.1	0.680336
12.676683	0.1	0.673980
12.678350	0.1	0.666729
12.680017	0.1	0.660508
12.681683	0.1	0.657099
12.683350	0.1	0.657416
12.685017	0.1	0.661258
12.686683	0.1	0.667297
12.688350	0.1	0.673193
12.690017	0.1	0.676652
12.691683	0.1	0.676904
12.693350	0.1	0.675176
12.695017	0.1	0.673966
12.696683	0.1	0.675176
12.698350	0.1	0.678524
12.700017	0.1	0.681584
12.701683	0.1	0.681127
12.703350	0.1	0.675437
12.705017	0.1	0.666017
12.706683	0.1	0.656219
12.708350	0.1	0.648643
12.710017	0.1	0.644028
12.711683	0.1	0.641788
12.713350	0.1	0.641136
12.715017	0.1	0.641653
12.716683	0.1	0.643088
12.718350	0.1	0.644829
12.720017	0.1	0.645453
12.721683	0.1	0.644000
12.723350	0.1	0.642049
12.725017	0.1	0.642305
12.726683	0.1	0.645290
12.728350	0.1	0.649234
12.730017	0.1	0.652340
12.731683	0.1	0.653528
12.733350	0.1	0.652019
12.735017	0.1	0.647553
12.736683	0.1	0.640345
12.738350	0.1	0.631036
12.740017	0.1	0.621532
12.741683	0.1	0.614207
12.743350	0.1	0.609667
12.745017	0.1	0.607162
12.746683	0.1	0.606119
12.748350	0.1	0.605695
12.750017	0.1	0.604694
12.751683	0.1	0.602719
12.753350	0.1	0.600144
12.755017	0.1	0.597648
12.756683	0.1	0.596130
12.758350	0.1	0.596256
12.760017	0.1	0.597779
12.761683	0.1	0.599176
12.763350	0.1	0.598649
12.765017	0.1	0.595651
12.766683	0.1	0.590906
12.768350	0.1	0.586300
12.770017	0.1	0.584605
12.771683	0.1	0.587455
12.773350	0.1	0.593425
12.775017	0.1	0.598850
12.776683	0.1	0.600955
12.778350	0.1	0.599502
12.780017	0.1	0.595581
12.781683	0.1	0.591036
12.783350	0.1	0.588037
12.785017	0.1	0.587124
12.786683	0.1	0.587036
12.788350	0.1	0.586901
12.790017	0.1	0.586947
12.791683	0.1	0.587846
12.793350	0.1	0.590184
12.795017	0.1	0.593294
12.796683	0.1	0.594743
12.798350	0.1	0.592298
12.800017	0.1	0.586277
12.801683	0.1	0.578761
12.803350	0.1	0.571487
12.805017	0.1	0.565918
12.806683	0.1	0.563655
12.808350	0.1	0.564423
12.810017	0.1	0.565411
12.811683	0.1	0.564475
12.813350	0.1	0.562724
12.815017	0.1	0.562859
12.816683	0.1	0.565522
12.818350	0.1	0.568670
12.820017	0.1	0.570468
12.821683	0.1	0.571101
12.823350	0.1	0.571562
12.825017	0.1	0.572107
12.826683	0.1	0.572349
12.828350	0.1	0.572037
12.830017	0.1	0.570952
12.831683	0.1	0.568368
12.833350	0.1	0.563762
12.835017	0.1	0.557997
12.836683	0.1	0.552610
12.838350	0.1	0.548875
12.840017	0.1	0.548107
12.841683	0.1	0.550989
12.843350	0.1	0.556232
12.845017	0.1	0.561685
12.846683	0.1	0.566458
12.848350	0.1	0.570579
12.850017	0.1	0.573881
12.851683	0.1	0.576009
12.853350	0.1	0.576680
12.855017	0.1	0.575841
12.856683	0.1	0.574156
12.858350	0.1	0.572344
12.860017	0.1	0.570710
12.861683	0.1	0.570398
12.863350	0.1	0.572498
12.865017	0.1	0.575380
12.866683	0.1	0.576316
12.868350	0.1	0.574854
12.870017	0.1	0.572260
12.871683	0.1	0.569848
12.873350	0.1	0.568931
12.875017	0.1	0.570389
12.876683	0.1	0.573825
12.878350	0.1	0.577625
12.880017	0.1	0.580270
12.881683	0.1	0.581709
12.883350	0.1	0.582933
12.885017	0.1	0.584456
12.886683	0.1	0.586011
12.888350	0.1	0.587702
12.890017	0.1	0.589881
12.891683	0.1	0.591683
12.893350	0.1	0.591888
12.895017	0.1	0.590906
12.896683	0.1	0.589881
12.898350	0.1	0.588982
12.900017	0.1	0.587506
12.901683	0.1	0.585057
12.903350	0.1	0.581928
12.905017	0.1	0.578319
12.906683	0.1	0.574784
12.908350	0.1	0.573238
12.910017	0.1	0.575446
12.911683	0.1	0.581164
12.913350	0.1	0.588582
12.915017	0.1	0.595632
12.916683	0.1	0.601131
12.918350	0.1	0.604782
12.920017	0.1	0.606356
12.921683	0.1	0.605886
12.923350	0.1	0.604438
12.925017	0.1	0.603818
12.926683	0.1	0.605718
12.928350	0.1	0.610915
12.930017	0.1	0.618179
12.931683	0.1	0.624303
12.933350	0.1	0.626910
12.935017	0.1	0.626571
12.936683	0.1	0.624880
12.938350	0.1	0.622482
12.940017	0.1	0.619758
12.941683	0.1	0.617546
12.943350	0.1	0.616815
12.945017	0.1	0.618240
12.946683	0.1	0.620964
12.948350	0.1	0.622459
12.950017	0.1	0.621043
12.951683	0.1	0.617234
12.953350	0.1	0.612601
12.955017	0.1	0.608661
12.956683	0.1	0.606570
12.958350	0.1	0.606929
12.960017	0.1	0.609281
12.961683	0.1	0.612009
12.963350	0.1	0.613565
12.965017	0.1	0.613709
12.966683	0.1	0.613104
12.968350	0.1	0.611744
12.970017	0.1	0.608731
12.971683	0.1	0.603716
12.973350	0.1	0.597937
12.975017	0.1	0.593220
12.976683	0.1	0.589993
12.978350	0.1	0.587446
12.980017	0.1	0.585658
12.981683	0.1	0.585848
12.983350	0.1	0.588233
12.985017	0.1	0.591469
12.986683	0.1	0.594440
12.988350	0.1	0.597266
12.990017	0.1	0.600549
12.991683	0.1	0.604382
12.993350	0.1	0.607651
12.995017	0.1	0.608410
12.996683	0.1	0.605984
12.998350	0.1	0.602640
13.000017	0.1	0.601951
13.001683	0.1	0.605052
13.003350	0.1	0.609672
13.005017	0.1	0.612778
13.006683	0.1	0.612843
13.008350	0.1	0.609900
13.010017	0.1	0.605406
13.011683	0.1	0.602342
13.013350	0.1	0.603278
13.015017	0.1	0.607641
13.016683	0.1	0.612326
13.018350	0.1	0.614803
13.020017	0.1	0.614533
13.021683	0.1	0.612237
13.023350	0.1	0.608820
13.025017	0.1	0.604899
13.026683	0.1	0.600922
13.028350	0.1	0.597741
13.030017	0.1	0.596396
13.031683	0.1	0.597062
13.033350	0.1	0.599446
13.035017	0.1	0.603618
13.036683	0.1	0.608847
13.038350	0.1	0.613150
13.040017	0.1	0.615264
13.041683	0.1	0.615204
13.043350	0.1	0.613402
13.045017	0.1	0.610813
13.046683	0.1	0.608810
13.048350	0.1	0.608419
13.050017	0.1	0.609956
13.051683	0.1	0.612917
13.053350	0.1	0.616321
13.055017	0.1	0.619488
13.056683	0.1	0.622300
13.058350	0.1	0.624680
13.060017	0.1	0.626296
13.061683	0.1	0.626822
13.063350	0.1	0.626291
13.065017	0.1	0.625211
13.066683	0.1	0.624531
13.068350	0.1	0.625504
13.070017	0.1	0.628703
13.071683	0.1	0.633439
13.073350	0.1	0.638696
13.075017	0.1	0.643726
13.076683	0.1	0.647455
13.078350	0.1	0.648466
13.080017	0.1	0.646361
13.081683	0.1	0.642305
13.083350	0.1	0.637742
13.085017	0.1	0.633369
13.086683	0.1	0.629667
13.088350	0.1	0.627595
13.090017	0.1	0.627963
13.091683	0.1	0.630370
13.093350	0.1	0.633406
13.095017	0.1	0.635730
13.096683	0.1	0.636997
13.098350	0.1	0.638347
13.100017	0.1	0.641528
13.101683	0.1	0.646948
13.103350	0.1	0.653635
13.105017	0.1	0.660350
13.106683	0.1	0.665342
13.108350	0.1	0.666888
13.110017	0.1	0.665407
13.111683	0.1	0.663754
13.113350	0.1	0.665141
13.115017	0.1	0.670161
13.116683	0.1	0.675637
13.118350	0.1	0.677491
13.120017	0.1	0.674925
13.121683	0.1	0.670957
13.123350	0.1	0.669388
13.125017	0.1	0.672271
13.126683	0.1	0.679148
13.128350	0.1	0.687200
13.130017	0.1	0.692904
13.131683	0.1	0.694781
13.133350	0.1	0.694394
13.135017	0.1	0.694329
13.136683	0.1	0.695549
13.138350	0.1	0.697137
13.140017	0.1	0.698175
13.141683	0.1	0.698674
13.143350	0.1	0.698254
13.145017	0.1	0.695866
13.146683	0.1	0.691749
13.148350	0.1	0.687977
13.150017	0.1	0.686795
13.151683	0.1	0.689179
13.153350	0.1	0.694664
13.155017	0.1	0.701789
13.156683	0.1	0.708625
13.158350	0.1	0.713677
13.160017	0.1	0.716513
13.161683	0.1	0.717542
13.163350	0.1	0.717770
13.165017	0.1	0.718338
13.166683	0.1	0.719391
13.168350	0.1	0.719861
13.170017	0.1	0.718953
13.171683	0.1	0.717505
13.173350	0.1	0.717160
13.175017	0.1	0.719354
13.176683	0.1	0.724848
13.178350	0.1	0.732495
13.180017	0.1	0.739470
13.181683	0.1	0.743843
13.183350	0.1	0.745184
13.185017	0.1	0.743186
13.186683	0.1	0.738106
13.188350	0.1	0.731517
13.190017	0.1	0.724932
13.191683	0.1	0.719274
13.193350	0.1	0.715596
13.195017	0.1	0.714366
13.196683	0.1	0.714706
13.198350	0.1	0.715437
13.200017	0.1	0.716276
13.201683	0.1	0.718101
13.203350	0.1	0.722264
13.205017	0.1	0.728453
13.206683	0.1	0.734031
13.208350	0.1	0.736639
13.210017	0.1	0.736238
13.211683	0.1	0.734916
13.213350	0.1	0.735447
13.215017	0.1	0.738930
13.216683	0.1	0.743535
13.218350	0.1	0.746399
13.220017	0.1	0.746390
13.221683	0.1	0.744462
13.223350	0.1	0.742329
13.225017	0.1	0.741654
13.226683	0.1	0.743284
13.228350	0.1	0.746287
13.230017	0.1	0.748588
13.231683	0.1	0.749188
13.233350	0.1	0.748904
13.235017	0.1	0.749137
13.236683	0.1	0.750776
13.238350	0.1	0.753198
13.240017	0.1	0.753463
13.241683	0.1	0.748672
13.243350	0.1	0.739903
13.245017	0.1	0.731945
13.246683	0.1	0.729240
13.248350	0.1	0.733156
13.250017	0.1	0.742087
13.251683	0.1	0.752993
13.253350	0.1	0.763135
13.255017	0.1	0.771135
13.256683	0.1	0.777235
13.258350	0.1	0.782530
13.260017	0.1	0.786902
13.261683	0.1	0.788365
13.263350	0.1	0.785766
13.265017	0.1	0.780802
13.266683	0.1	0.776858
13.268350	0.1	0.776835
13.270017	0.1	0.781934
13.271683	0.1	0.791363
13.273350	0.1	0.803149
13.275017	0.1	0.815126
13.276683	0.1	0.825296
13.278350	0.1	0.833143
13.280017	0.1	0.840663
13.281683	0.1	0.850582
13.283350	0.1	0.863527
13.285017	0.1	0.877148
13.286683	0.1	0.888114
13.288350	0.1	0.895439
13.290017	0.1	0.901106
13.291683	0.1	0.907755
13.293350	0.1	0.916682
13.295017	0.1	0.927802
13.296683	0.1	0.940138
13.298350	0.1	0.953036
13.300017	0.1	0.967570
13.301683	0.1	0.985800
13.303350	0.1	1.008990
13.305017	0.1	1.036990
13.306683	0.1	1.067831
13.308350	0.1	1.098090
13.310017	0.1	1.125322
13.311683	0.1	1.149806
13.313350	0.1	1.173248
13.315017	0.1	1.196535
13.316683	0.1	1.218887
13.318350	0.1	1.239148
13.320017	0.1	1.258035
13.321683	0.1	1.277868
13.323350	0.1	1.301030
13.325017	0.1	1.329551
13.326683	0.1	1.363824
13.328350	0.1	1.400872
13.330017	0.1	1.435932
13.331683	0.1	1.466544
13.333350	0.1	1.494689
13.335017	0.1	1.525036
13.336683	0.1	1.560794
13.338350	0.1	1.601004
13.340017	0.1	1.642420
13.341683	0.1	1.682392
13.343350	0.1	1.719380
13.345017	0.1	1.753266
13.346683	0.1	1.785932
13.348350	0.1	1.821029
13.350017	0.1	1.862394
13.351683	0.1	1.911470
13.353350	0.1	1.966432
13.355017	0.1	2.023978
13.356683	0.1	2.081539
13.358350	0.1	2.138419
13.360017	0.1	2.195574
13.361683	0.1	2.254401
13.363350	0.1	2.315040
13.365017	0.1	2.375743
13.366683	0.1	2.434985
13.368350	0.1	2.493840
13.370017	0.1	2.554627
13.371683	0.1	2.618120
13.373350	0.1	2.684016
13.375017	0.1	2.752980
13.376683	0.1	2.826671
13.378350	0.1	2.905959
13.380017	0.1	2.990342
13.381683	0.1	3.078873
13.383350	0.1	3.169645
13.385017	0.1	3.259107
13.386683	0.1	3.344556
13.388350	0.1	3.426820
13.390017	0.1	3.508707
13.391683	0.1	3.592400
13.393350	0.1	3.679302
13.395017	0.1	3.769817
13.396683	0.1	3.862889
13.398350	0.1	3.957287
13.400017	0.1	4.052441
13.401683	0.1	4.148604
13.403350	0.1	4.246710
13.405017	0.1	4.346771
13.406683	0.1	4.447121
13.408350	0.1	4.546051
13.410017	0.1	4.643765
13.411683	0.1	4.742094
13.413350	0.1	4.842090
13.415017	0.1	4.943144
13.416683	0.1	5.044532
13.418350	0.1	5.146679
13.420017	0.1	5.250569
13.421683	0.1	5.356097
13.423350	0.1	5.461387
13.425017	0.1	5.563642
13.426683	0.1	5.660835
13.428350	0.1	5.752882
13.430017	0.1	5.840780
13.431683	0.1	5.925000
13.433350	0.1	6.005699
13.435017	0.1	6.083772
13.436683	0.1	6.160596
13.438350	0.1	6.237081
13.440017	0.1	6.313059
13.441683	0.1	6.387215
13.443350	0.1	6.457604
13.445017	0.1	6.522927
13.446683	0.1	6.583375
13.448350	0.1	6.640265
13.450017	0.1	6.695143
13.451683	0.1	6.748494
13.453350	0.1	6.798748
13.455017	0.1	6.843861
13.456683	0.1	6.883959
13.458350	0.1	6.921203
13.460017	0.1	6.957278
13.461683	0.1	6.991830
13.463350	0.1	7.023173
13.465017	0.1	7.050475
13.466683	0.1	7.074801
13.468350	0.1	7.097209
13.470017	0.1	7.117228
13.471683	0.1	7.133880
13.473350	0.1	7.146485
13.475017	0.1	7.154765
13.476683	0.1	7.159468
13.478350	0.1	7.162229
13.480017	0.1	7.163505
13.481683	0.1	7.161745
13.483350	0.1	7.156190
13.485017	0.1	7.149070
13.486683	0.1	7.143305
13.488350	0.1	7.139575
13.490017	0.1	7.136343
13.491683	0.1	7.131365
13.493350	0.1	7.123123
13.495017	0.1	7.111244
13.496683	0.1	7.095775
13.498350	0.1	7.076720
13.500017	0.1	7.054210
13.501683	0.1	7.028705
13.503350	0.1	7.001353
13.505017	0.1	6.973702
13.506683	0.1	6.946092
13.508350	0.1	6.916882
13.510017	0.1	6.884262
13.511683	0.1	6.848499
13.513350	0.1	6.811279
13.515017	0.1	6.773449
13.516683	0.1	6.734985
13.518350	0.1	6.695553
13.520017	0.1	6.653881
13.521683	0.1	6.608507
13.523350	0.1	6.559538
13.525017	0.1	6.508362
13.526683	0.1	6.456017
13.528350	0.1	6.402284
13.530017	0.1	6.345846
13.531683	0.1	6.285310
13.533350	0.1	6.220434
13.535017	0.1	6.152294
13.536683	0.1	6.082193
13.538350	0.1	6.010528
13.540017	0.1	5.936734
13.541683	0.1	5.860273
13.543350	0.1	5.781064
13.545017	0.1	5.698786
13.546683	0.1	5.612816
13.548350	0.1	5.522999
13.550017	0.1	5.430104
13.551683	0.1	5.336558
13.553350	0.1	5.245782
13.555017	0.1	5.158884
13.556683	0.1	5.072802
13.558350	0.1	4.983596
13.560017	0.1	4.890598
13.561683	0.1	4.795836
13.563350	0.1	4.700772
13.565017	0.1	4.604636
13.566683	0.1	4.504807
13.568350	0.1	4.398837
13.570017	0.1	4.287586
13.571683	0.1	4.175450
13.573350	0.1	4.066788
13.575017	0.1	3.963187
13.576683	0.1	3.863480
13.578350	0.1	3.765021
13.580017	0.1	3.665970
13.581683	0.1	3.566267
13.583350	0.1	3.466220
13.585017	0.1	3.365637
13.586683	0.1	3.264686
13.588350	0.1	3.164448
13.590017	0.1	3.066873
13.591683	0.1	2.973871
13.593350	0.1	2.884907
13.595017	0.1	2.796468
13.596683	0.1	2.705581
13.598350	0.1	2.612621
13.600017	0.1	2.520327
13.601683	0.1	2.432088
13.603350	0.1	2.350518
13.605017	0.1	2.275323
13.606683	0.1	2.203216
13.608350	0.1	2.130908
13.610017	0.1	2.058274
13.611683	0.1	1.988066
13.613350	0.1	1.922105
13.615017	0.1	1.859292
13.616683	0.1	1.798016
13.618350	0.1	1.738500
13.620017	0.1	1.681470
13.621683	0.1	1.625866
13.623350	0.1	1.569460
13.625017	0.1	1.511872
13.626683	0.1	1.455285
13.628350	0.1	1.401715
13.630017	0.1	1.351484
13.631683	0.1	1.304890
13.633350	0.1	1.263414
13.635017	0.1	1.228275
13.636683	0.1	1.198696
13.638350	0.1	1.172298
13.640017	0.1	1.147287
13.641683	0.1	1.123045
13.643350	0.1	1.098970
13.645017	0.1	1.074593
13.646683	0.1	1.050541
13.648350	0.1	1.027929
13.650017	0.1	1.006559
13.651683	0.1	0.984981
13.653350	0.1	0.962932
13.655017	0.1	0.942270
13.656683	0.1	0.924421
13.658350	0.1	0.908384
13.660017	0.1	0.892482
13.661683	0.1	0.876212
13.663350	0.1	0.860002
13.665017	0.1	0.845115
13.666683	0.1	0.832989
13.668350	0.1	0.823713
13.670017	0.1	0.816435
13.671683	0.1	0.810842
13.673350	0.1	0.806493
13.675017	0.1	0.801906
13.676683	0.1	0.795824
13.678350	0.1	0.788649
13.680017	0.1	0.781296
13.681683	0.1	0.773133
13.683350	0.1	0.762553
13.685017	0.1	0.749463
13.686683	0.1	0.736304
13.688350	0.1	0.726399
13.690017	0.1	0.721780
13.691683	0.1	0.722343
13.693350	0.1	0.725375
13.695017	0.1	0.725985
13.696683	0.1	0.720532
13.698350	0.1	0.709719
13.700017	0.1	0.697593
13.701683	0.1	0.688266
13.703350	0.1	0.683377
13.705017	0.1	0.681691
13.706683	0.1	0.681053
13.708350	0.1	0.680666
13.710017	0.1	0.680471
13.711683	0.1	0.679102
13.713350	0.1	0.674743
13.715017	0.1	0.667530
13.716683	0.1	0.659460
13.718350	0.1	0.652419
13.720017	0.1	0.647209
13.721683	0.1	0.643968
13.723350	0.1	0.642417
13.725017	0.1	0.641770
13.726683	0.1	0.641090
13.728350	0.1	0.639949
13.730017	0.1	0.638394
13.731683	0.1	0.636638
13.733350	0.1	0.635223
13.735017	0.1	0.634585
13.736683	0.1	0.634468
13.738350	0.1	0.634193
13.740017	0.1	0.633080
13.741683	0.1	0.630748
13.743350	0.1	0.627255
13.745017	0.1	0.622761
13.746683	0.1	0.617392
13.748350	0.1	0.611278
13.750017	0.1	0.604638
13.751683	0.1	0.598109
13.753350	0.1	0.593211
13.755017	0.1	0.591958
13.756683	0.1	0.595050
13.758350	0.1	0.600605
13.760017	0.1	0.605518
13.761683	0.1	0.607357
13.763350	0.1	0.605653
13.765017	0.1	0.602244
13.766683	0.1	0.599152
13.768350	0.1	0.596652
13.770017	0.1	0.594635
13.771683	0.1	0.593825
13.773350	0.1	0.594701
13.775017	0.1	0.596414
13.776683	0.1	0.597490
13.778350	0.1	0.597136
13.780017	0.1	0.595567
13.781683	0.1	0.593308
13.783350	0.1	0.590440
13.785017	0.1	0.586812
13.786683	0.1	0.582747
13.788350	0.1	0.578854
13.790017	0.1	0.575045
13.791683	0.1	0.570463
13.793350	0.1	0.565229
13.795017	0.1	0.561522
13.796683	0.1	0.561527
13.798350	0.1	0.564801
13.800017	0.1	0.568293
13.801683	0.1	0.568642
13.803350	0.1	0.565005
13.805017	0.1	0.559702
13.806683	0.1	0.555753
13.808350	0.1	0.554803
13.810017	0.1	0.556693
13.811683	0.1	0.559096
13.813350	0.1	0.558752
13.815017	0.1	0.554859
13.816683	0.1	0.550118
13.818350	0.1	0.547390
13.820017	0.1	0.546658
13.821683	0.1	0.546579
13.823350	0.1	0.547054
13.825017	0.1	0.548614
13.826683	0.1	0.550798
13.828350	0.1	0.552014
13.830017	0.1	0.550784
13.831683	0.1	0.547506
13.833350	0.1	0.543757
13.835017	0.1	0.540200
13.836683	0.1	0.536833
13.838350	0.1	0.534360
13.840017	0.1	0.533406
13.841683	0.1	0.533555
13.843350	0.1	0.534155
13.845017	0.1	0.535031
13.846683	0.1	0.536684
13.848350	0.1	0.540041
13.850017	0.1	0.545229
13.851683	0.1	0.551185
13.853350	0.1	0.556074
13.855017	0.1	0.558053
13.856683	0.1	0.556912
13.858350	0.1	0.554682
13.860017	0.1	0.553755
13.861683	0.1	0.554700
13.863350	0.1	0.556265
13.865017	0.1	0.557154
13.866683	0.1	0.557401
13.868350	0.1	0.557941
13.870017	0.1	0.558589
13.871683	0.1	0.557527
13.873350	0.1	0.553406
13.875017	0.1	0.547366
13.876683	0.1	0.542374
13.878350	0.1	0.540386
13.880017	0.1	0.540297
13.881683	0.1	0.538975
13.883350	0.1	0.534561
13.885017	0.1	0.528279
13.886683	0.1	0.523161
13.888350	0.1	0.522314
13.890017	0.1	0.527599
13.891683	0.1	0.538221
13.893350	0.1	0.550756
13.895017	0.1	0.560717
13.896683	0.1	0.564395
13.898350	0.1	0.560884
13.900017	0.1	0.553066
13.901683	0.1	0.545904
13.903350	0.1	0.543389
13.905017	0.1	0.546449
13.906683	0.1	0.552633
13.908350	0.1	0.558048
13.910017	0.1	0.560363
13.911683	0.1	0.560200
13.913350	0.1	0.560037
13.915017	0.1	0.561718
13.916683	0.1	0.564330
13.918350	0.1	0.564889
13.920017	0.1	0.561639
13.921683	0.1	0.556293
13.923350	0.1	0.552582
13.925017	0.1	0.552777
13.926683	0.1	0.556051
13.928350	0.1	0.560088
13.930017	0.1	0.563310
13.931683	0.1	0.565294
13.933350	0.1	0.566263
13.935017	0.1	0.566631
13.936683	0.1	0.566542
13.938350	0.1	0.566193
13.940017	0.1	0.566230
13.941683	0.1	0.567348
13.943350	0.1	0.569755
13.945017	0.1	0.572684
13.946683	0.1	0.574603
13.948350	0.1	0.574747
13.950017	0.1	0.573355
13.951683	0.1	0.571185
13.953350	0.1	0.569937
13.955017	0.1	0.571129
13.956683	0.1	0.574165
13.958350	0.1	0.577029
13.960017	0.1	0.578528
13.961683	0.1	0.579488
13.963350	0.1	0.581373
13.965017	0.1	0.583841
13.966683	0.1	0.584763
13.968350	0.1	0.582477
13.970017	0.1	0.577425
13.971683	0.1	0.572340
13.973350	0.1	0.570295
13.975017	0.1	0.572624
13.976683	0.1	0.579115
13.978350	0.1	0.588223
13.980017	0.1	0.596750
13.981683	0.1	0.601625
13.983350	0.1	0.602384
13.985017	0.1	0.601476
13.986683	0.1	0.602333
13.988350	0.1	0.606729
13.990017	0.1	0.613206
13.991683	0.1	0.617984
13.993350	0.1	0.618319
13.995017	0.1	0.615139
13.996683	0.1	0.611795
13.998350	0.1	0.610971
14.000017	0.1	0.613122
14.001683	0.1	0.616815
14.003350	0.1	0.619870
14.005017	0.1	0.621043
14.006683	0.1	0.620917
14.008350	0.1	0.620773
14.010017	0.1	0.621267
14.011683	0.1	0.622622
14.013350	0.1	0.624973
14.015017	0.1	0.627800
14.016683	0.1	0.629979
14.018350	0.1	0.631213
14.020017	0.1	0.632447
14.021683	0.1	0.634631
14.023350	0.1	0.637840
14.025017	0.1	0.641560
14.026683	0.1	0.645495
14.028350	0.1	0.649765
14.030017	0.1	0.654049
14.031683	0.1	0.657546
14.033350	0.1	0.660205
14.035017	0.1	0.662645
14.036683	0.1	0.664932
14.038350	0.1	0.666413
14.040017	0.1	0.667083
14.041683	0.1	0.668187
14.043350	0.1	0.670897
14.045017	0.1	0.675172
14.046683	0.1	0.680434
14.048350	0.1	0.686580
14.050017	0.1	0.693034
14.051683	0.1	0.698478
14.053350	0.1	0.702664
14.055017	0.1	0.707069
14.056683	0.1	0.712713
14.058350	0.1	0.718399
14.060017	0.1	0.722045
14.061683	0.1	0.722907
14.063350	0.1	0.722031
14.065017	0.1	0.721449
14.066683	0.1	0.722930
14.068350	0.1	0.727284
14.070017	0.1	0.734325
14.071683	0.1	0.742762
14.073350	0.1	0.750273
14.075017	0.1	0.754721
14.076683	0.1	0.756229
14.078350	0.1	0.757976
14.080017	0.1	0.764024
14.081683	0.1	0.775475
14.083350	0.1	0.789007
14.085017	0.1	0.799713
14.086683	0.1	0.804937
14.088350	0.1	0.805305
14.090017	0.1	0.803149
14.091683	0.1	0.800681
14.093350	0.1	0.799140
14.095017	0.1	0.798809
14.096683	0.1	0.799536
14.098350	0.1	0.801352
14.100017	0.1	0.804914
14.101683	0.1	0.811159
14.103350	0.1	0.820137
14.105017	0.1	0.830642
14.106683	0.1	0.840933
14.108350	0.1	0.849138
14.110017	0.1	0.853678
14.111683	0.1	0.854116
14.113350	0.1	0.851597
14.115017	0.1	0.848295
14.116683	0.1	0.846395
14.118350	0.1	0.847098
14.120017	0.1	0.850088
14.121683	0.1	0.853711
14.123350	0.1	0.856081
14.125017	0.1	0.855927
14.126683	0.1	0.852970
14.128350	0.1	0.848682
14.130017	0.1	0.845944
14.131683	0.1	0.846381
14.133350	0.1	0.848775
14.135017	0.1	0.850912
14.136683	0.1	0.851485
14.138350	0.1	0.849874
14.140017	0.1	0.845613
14.141683	0.1	0.839476
14.143350	0.1	0.834214
14.145017	0.1	0.832556
14.146683	0.1	0.835089
14.148350	0.1	0.840691
14.150017	0.1	0.847490
14.151683	0.1	0.853469
14.153350	0.1	0.857678
14.155017	0.1	0.860649
14.156683	0.1	0.863145
14.158350	0.1	0.865366
14.160017	0.1	0.867364
14.161683	0.1	0.869348
14.163350	0.1	0.871173
14.165017	0.1	0.872244
14.166683	0.1	0.871983
14.168350	0.1	0.869925
14.170017	0.1	0.866079
14.171683	0.1	0.861418
14.173350	0.1	0.856714
14.175017	0.1	0.851317
14.176683	0.1	0.844523
14.178350	0.1	0.837073
14.180017	0.1	0.830065
14.181683	0.1	0.823825
14.183350	0.1	0.818493
14.185017	0.1	0.814749
14.186683	0.1	0.813790
14.188350	0.1	0.816146
14.190017	0.1	0.820104
14.191683	0.1	0.822106
14.193350	0.1	0.819066
14.195017	0.1	0.810516
14.196683	0.1	0.799107
14.198350	0.1	0.788677
14.200017	0.1	0.781566
14.201683	0.1	0.778004
14.203350	0.1	0.776970
14.205017	0.1	0.776672
14.206683	0.1	0.775303
14.208350	0.1	0.772458
14.210017	0.1	0.769366
14.211683	0.1	0.767177
14.213350	0.1	0.765827
14.215017	0.1	0.764509
14.216683	0.1	0.762064
14.218350	0.1	0.756993
14.220017	0.1	0.748322
14.221683	0.1	0.736960
14.223350	0.1	0.725728
14.225017	0.1	0.717435
14.226683	0.1	0.712844
14.228350	0.1	0.710641
14.230017	0.1	0.708546
14.231683	0.1	0.704434
14.233350	0.1	0.697514
14.235017	0.1	0.688862
14.236683	0.1	0.680941
14.238350	0.1	0.676191
14.240017	0.1	0.675051
14.241683	0.1	0.675335
14.243350	0.1	0.673695
14.245017	0.1	0.668252
14.246683	0.1	0.660694
14.248350	0.1	0.655144
14.250017	0.1	0.653858
14.251683	0.1	0.655558
14.253350	0.1	0.658091
14.255017	0.1	0.660429
14.256683	0.1	0.662068
14.258350	0.1	0.662608
14.260017	0.1	0.661840
14.261683	0.1	0.659893
14.263350	0.1	0.657006
14.265017	0.1	0.652657
14.266683	0.1	0.645877
14.268350	0.1	0.636857
14.270017	0.1	0.627511
14.271683	0.1	0.620391
14.273350	0.1	0.616945
14.275017	0.1	0.616582
14.276683	0.1	0.617285
14.278350	0.1	0.616903
14.280017	0.1	0.614114
14.281683	0.1	0.608964
14.283350	0.1	0.602994
14.285017	0.1	0.597923
14.286683	0.1	0.594305
14.288350	0.1	0.592233
14.290017	0.1	0.592144
14.291683	0.1	0.594240
14.293350	0.1	0.597830
14.295017	0.1	0.600745
14.296683	0.1	0.600182
14.298350	0.1	0.595949
14.300017	0.1	0.591213
14.301683	0.1	0.589532
14.303350	0.1	0.592396
14.305017	0.1	0.598519
14.306683	0.1	0.604652
14.308350	0.1	0.608256
14.310017	0.1	0.609341
14.311683	0.1	0.609765
14.313350	0.1	0.611502
14.315017	0.1	0.615553
14.316683	0.1	0.620871
14.318350	0.1	0.624079
14.320017	0.1	0.621616
14.321683	0.1	0.612903
14.323350	0.1	0.600684
14.325017	0.1	0.588964
14.326683	0.1	0.581266
14.328350	0.1	0.579539
14.330017	0.1	0.583413
14.331683	0.1	0.590761
14.333350	0.1	0.598589
14.335017	0.1	0.603595
14.336683	0.1	0.603669
14.338350	0.1	0.599870
14.340017	0.1	0.596079
14.341683	0.1	0.595581
14.343350	0.1	0.598021
14.345017	0.1	0.600745
14.346683	0.1	0.601704
14.348350	0.1	0.599893
14.350017	0.1	0.595469
14.351683	0.1	0.590221
14.353350	0.1	0.586072
14.355017	0.1	0.583623
14.356683	0.1	0.582933
14.358350	0.1	0.584298
14.360017	0.1	0.587553
14.361683	0.1	0.591488
14.363350	0.1	0.594473
14.365017	0.1	0.595888
14.366683	0.1	0.596861
14.368350	0.1	0.598999
14.370017	0.1	0.602473
14.371683	0.1	0.605751
14.373350	0.1	0.607292
14.375017	0.1	0.607097
14.376683	0.1	0.606212
14.378350	0.1	0.604950
14.380017	0.1	0.602650
14.381683	0.1	0.599953
14.383350	0.1	0.599478
14.385017	0.1	0.603241
14.386683	0.1	0.611236
14.388350	0.1	0.622021
14.390017	0.1	0.632806
14.391683	0.1	0.640363
14.393350	0.1	0.643046
14.395017	0.1	0.641840
14.396683	0.1	0.639544
14.398350	0.1	0.638627
14.400017	0.1	0.639902
14.401683	0.1	0.642706
14.403350	0.1	0.645942
14.405017	0.1	0.649616
14.406683	0.1	0.654655
14.408350	0.1	0.660853
14.410017	0.1	0.666697
14.411683	0.1	0.670687
14.413350	0.1	0.671386
14.415017	0.1	0.667833
14.416683	0.1	0.661262
14.418350	0.1	0.655060
14.420017	0.1	0.652373
14.421683	0.1	0.653756
14.423350	0.1	0.657118
14.425017	0.1	0.660275
14.426683	0.1	0.663362
14.428350	0.1	0.668019
14.430017	0.1	0.674459
14.431683	0.1	0.680378
14.433350	0.1	0.683698
14.435017	0.1	0.685211
14.436683	0.1	0.687265
14.438350	0.1	0.691088
14.440017	0.1	0.696750
14.441683	0.1	0.704005
14.443350	0.1	0.711698
14.445017	0.1	0.717747
14.446683	0.1	0.721281
14.448350	0.1	0.723200
14.450017	0.1	0.724760
14.451683	0.1	0.727102
14.453350	0.1	0.731298
14.455017	0.1	0.737901
14.456683	0.1	0.746571
14.458350	0.1	0.756197
14.460017	0.1	0.765785
14.461683	0.1	0.775061
14.463350	0.1	0.784067
14.465017	0.1	0.792737
14.466683	0.1	0.800500
14.468350	0.1	0.806632
14.470017	0.1	0.811946
14.471683	0.1	0.818637
14.473350	0.1	0.827555
14.475017	0.1	0.837711
14.476683	0.1	0.848346
14.478350	0.1	0.859518
14.480017	0.1	0.870940
14.481683	0.1	0.881464
14.483350	0.1	0.889939
14.485017	0.1	0.896603
14.486683	0.1	0.903038
14.488350	0.1	0.911034
14.490017	0.1	0.922568
14.491683	0.1	0.939220
14.493350	0.1	0.960059
14.495017	0.1	0.981693
14.496683	0.1	1.000334
14.498350	0.1	1.013321
14.500017	0.1	1.020706
14.501683	0.1	1.025996
14.503350	0.1	1.033642
14.505017	0.1	1.045680
14.506683	0.1	1.061382
14.508350	0.1	1.079272
14.510017	0.1	1.098127
14.511683	0.1	1.116823
14.513350	0.1	1.134989
14.515017	0.1	1.153918
14.516683	0.1	1.175683
14.518350	0.1	1.201057
14.520017	0.1	1.228713
14.521683	0.1	1.256638
14.523350	0.1	1.283465
14.525017	0.1	1.308164
14.526683	0.1	1.330711
14.528350	0.1	1.353906
14.530017	0.1	1.381673
14.531683	0.1	1.414740
14.533350	0.1	1.450242
14.535017	0.1	1.484612
14.536683	0.1	1.515686
14.538350	0.1	1.543956
14.540017	0.1	1.571993
14.541683	0.1	1.602424
14.543350	0.1	1.636981
14.545017	0.1	1.676064
14.546683	0.1	1.718411
14.548350	0.1	1.761764
14.550017	0.1	1.804088
14.551683	0.1	1.844629
14.553350	0.1	1.884149
14.555017	0.1	1.924364
14.556683	0.1	1.966953
14.558350	0.1	2.012402
14.560017	0.1	2.059522
14.561683	0.1	2.106847
14.563350	0.1	2.154252
14.565017	0.1	2.202620
14.566683	0.1	2.252962
14.568350	0.1	2.305713
14.570017	0.1	2.359613
14.571683	0.1	2.412004
14.573350	0.1	2.461448
14.575017	0.1	2.509085
14.576683	0.1	2.556690
14.578350	0.1	2.604504
14.580017	0.1	2.652165
14.581683	0.1	2.700700
14.583350	0.1	2.752771
14.585017	0.1	2.810680
14.586683	0.1	2.873791
14.588350	0.1	2.938290
14.590017	0.1	2.999431
14.591683	0.1	3.054431
14.593350	0.1	3.104326
14.595017	0.1	3.153156
14.596683	0.1	3.204839
14.598350	0.1	3.260514
14.600017	0.1	3.318409
14.601683	0.1	3.376007
14.603350	0.1	3.431779
14.605017	0.1	3.485261
14.606683	0.1	3.536339
14.608350	0.1	3.584637
14.610017	0.1	3.629988
14.611683	0.1	3.673532
14.613350	0.1	3.716997
14.615017	0.1	3.760559
14.616683	0.1	3.802571
14.618350	0.1	3.841375
14.620017	0.1	3.876477
14.621683	0.1	3.908197
14.623350	0.1	3.937422
14.625017	0.1	3.965660
14.626683	0.1	3.994671
14.628350	0.1	4.026056
14.630017	0.1	4.060525
14.631683	0.1	4.097074
14.633350	0.1	4.132735
14.635017	0.1	4.163375
14.636683	0.1	4.186174
14.638350	0.1	4.201611
14.640017	0.1	4.212121
14.641683	0.1	4.219273
14.643350	0.1	4.223469
14.645017	0.1	4.225238
14.646683	0.1	4.225140
14.648350	0.1	4.223366
14.650017	0.1	4.220377
14.651683	0.1	4.217401
14.653350	0.1	4.215413
14.655017	0.1	4.213359
14.656683	0.1	4.208921
14.658350	0.1	4.201457
14.660017	0.1	4.192204
14.661683	0.1	4.181475
14.663350	0.1	4.167771
14.665017	0.1	4.150234
14.666683	0.1	4.130043
14.668350	0.1	4.108804
14.670017	0.1	4.086806
14.671683	0.1	4.063416
14.673350	0.1	4.038359
14.675017	0.1	4.011896
14.676683	0.1	3.984096
14.678350	0.1	3.955076
14.680017	0.1	3.925813
14.681683	0.1	3.897469
14.683350	0.1	3.869315
14.685017	0.1	3.838222
14.686683	0.1	3.801291
14.688350	0.1	3.758757
14.690017	0.1	3.713355
14.691683	0.1	3.667865
14.693350	0.1	3.624391
14.695017	0.1	3.584460
14.696683	0.1	3.548013
14.698350	0.1	3.512548
14.700017	0.1	3.474825
14.701683	0.1	3.433730
14.703350	0.1	3.390997
14.705017	0.1	3.348952
14.706683	0.1	3.307820
14.708350	0.1	3.265184
14.710017	0.1	3.218683
14.711683	0.1	3.169333
14.713350	0.1	3.121458
14.715017	0.1	3.078547
14.716683	0.1	3.040377
14.718350	0.1	3.004926
14.720017	0.1	2.971063
14.721683	0.1	2.937955
14.723350	0.1	2.903608
14.725017	0.1	2.866602
14.726683	0.1	2.828222
14.728350	0.1	2.791057
14.730017	0.1	2.757022
14.731683	0.1	2.727048
14.733350	0.1	2.700556
14.735017	0.1	2.674921
14.736683	0.1	2.647154
14.738350	0.1	2.616355
14.740017	0.1	2.583819
14.741683	0.1	2.551507
14.743350	0.1	2.521169
14.745017	0.1	2.493868
14.746683	0.1	2.468997
14.748350	0.1	2.444838
14.750017	0.1	2.420489
14.751683	0.1	2.395790
14.753350	0.1	2.370421
14.755017	0.1	2.344563
14.756683	0.1	2.319524
14.758350	0.1	2.297233
14.760017	0.1	2.278816
14.761683	0.1	2.263063
14.763350	0.1	2.246983
14.765017	0.1	2.228767
14.766683	0.1	2.209190
14.768350	0.1	2.189972
14.770017	0.1	2.172315
14.771683	0.1	2.156631
14.773350	0.1	2.142419
14.775017	0.1	2.128603
14.776683	0.1	2.114032
14.778350	0.1	2.097781
14.780017	0.1	2.079722
14.781683	0.1	2.060994
14.783350	0.1	2.043601
14.785017	0.1	2.029147
14.786683	0.1	2.017287
14.788350	0.1	2.005817
14.790017	0.1	1.992797
14.791683	0.1	1.978138
14.793350	0.1	1.963177
14.795017	0.1	1.948690
14.796683	0.1	1.933989
14.798350	0.1	1.918194
14.800017	0.1	1.901626
14.801683	0.1	1.885728
14.803350	0.1	1.871902
14.805017	0.1	1.860475
14.806683	0.1	1.850473
14.808350	0.1	1.840186
14.810017	0.1	1.827832
14.811683	0.1	1.811921
14.813350	0.1	1.791674
14.815017	0.1	1.767594
14.816683	0.1	1.742220
14.818350	0.1	1.719994
14.820017	0.1	1.704604
14.821683	0.1	1.696046
14.823350	0.1	1.691268
14.825017	0.1	1.687082
14.826683	0.1	1.681666
14.828350	0.1	1.674527
14.830017	0.1	1.666732
14.831683	0.1	1.660120
14.833350	0.1	1.655137
14.835017	0.1	1.650406
14.836683	0.1	1.644297
14.838350	0.1	1.635738
14.840017	0.1	1.623551
14.841683	0.1	1.606480
14.843350	0.1	1.584878
14.845017	0.1	1.561581
14.846683	0.1	1.540487
14.848350	0.1	1.524505
14.850017	0.1	1.514177
14.851683	0.1	1.507597
14.853350	0.1	1.501720
14.855017	0.1	1.493692
14.856683	0.1	1.482265
14.858350	0.1	1.468947
14.860017	0.1	1.456845
14.861683	0.1	1.447997
14.863350	0.1	1.441631
14.865017	0.1	1.434372
14.866683	0.1	1.422693
14.868350	0.1	1.405291
14.870017	0.1	1.383768
14.871683	0.1	1.361631
14.873350	0.1	1.341575
14.875017	0.1	1.324201
14.876683	0.1	1.309658
14.878350	0.1	1.298175
14.880017	0.1	1.289048
14.881683	0.1	1.280932
14.883350	0.1	1.272662
14.885017	0.1	1.263688
14.886683	0.1	1.254282
14.888350	0.1	1.245169
14.890017	0.1	1.236396
14.891683	0.1	1.226654
14.893350	0.1	1.214328
14.895017	0.1	1.198808
14.896683	0.1	1.180922
14.898350	0.1	1.163073
14.900017	0.1	1.148200
14.901683	0.1	1.137173
14.903350	0.1	1.128018
14.905017	0.1	1.118220
14.906683	0.1	1.106695
14.908350	0.1	1.094104
14.910017	0.1	1.082076
14.911683	0.1	1.071384
14.913350	0.1	1.061372
14.915017	0.1	1.051268
14.916683	0.1	1.040702
14.918350	0.1	1.029405
14.920017	0.1	1.017181
14.921683	0.1	1.004166
14.923350	0.1	0.991523
14.925017	0.1	0.981237
14.926683	0.1	0.974322
14.928350	0.1	0.970047
14.930017	0.1	0.966592
14.931683	0.1	0.961758
14.933350	0.1	0.954033
14.935017	0.1	0.943779
14.936683	0.1	0.933483
14.938350	0.1	0.926135
14.940017	0.1	0.923052
14.941683	0.1	0.923518
14.943350	0.1	0.926042
14.945017	0.1	0.928687
14.946683	0.1	0.928883
14.948350	0.1	0.924962
14.950017	0.1	0.918000
14.951683	0.1	0.911187
14.953350	0.1	0.907164
14.955017	0.1	0.906335
14.956683	0.1	0.907271
14.958350	0.1	0.907998
14.960017	0.1	0.907634
14.961683	0.1	0.906875
14.963350	0.1	0.906498
14.965017	0.1	0.906480
14.966683	0.1	0.906419
14.968350	0.1	0.905702
14.970017	0.1	0.903844
14.971683	0.1	0.901348
14.973350	0.1	0.899904
14.975017	0.1	0.901199
14.976683	0.1	0.905260
14.978350	0.1	0.910549
14.980017	0.1	0.915383
14.981683	0.1	0.919155
14.983350	0.1	0.922387
14.985017	0.1	0.925632
14.986683	0.1	0.928757
14.988350	0.1	0.931332
14.990017	0.1	0.932673
14.991683	0.1	0.931998
14.993350	0.1	0.929520
14.995017	0.1	0.926838
14.996683	0.1	0.925963
14.998350	0.1	0.928096
15.000017	0.1	0.932897
15.001683	0.1	0.938652
15.003350	0.1	0.943118
15.005017	0.1	0.944766
15.006683	0.1	0.943500
15.008350	0.1	0.940384
15.010017	0.1	0.937390
15.011683	0.1	0.936538
15.013350	0.1	0.937996
15.015017	0.1	0.939611
15.016683	0.1	0.939444
15.018350	0.1	0.938047
15.020017	0.1	0.937819
15.021683	0.1	0.940654
15.023350	0.1	0.946582
15.025017	0.1	0.954005
15.026683	0.1	0.960296
15.028350	0.1	0.963071
15.030017	0.1	0.961735
15.031683	0.1	0.958014
15.033350	0.1	0.955760
15.035017	0.1	0.959137
15.036683	0.1	0.969255
15.038350	0.1	0.982820
15.040017	0.1	0.994941
15.041683	0.1	1.003090
15.043350	0.1	1.007509
15.045017	0.1	1.009554
15.046683	0.1	1.011156
15.048350	0.1	1.013987
15.050017	0.1	1.017922
15.051683	0.1	1.021451
15.053350	0.1	1.023724
15.055017	0.1	1.025689
15.056683	0.1	1.029209
15.058350	0.1	1.034923
15.060017	0.1	1.041349
15.061683	0.1	1.047091
15.063350	0.1	1.053261
15.065017	0.1	1.061880
15.066683	0.1	1.073210
15.068350	0.1	1.085987
15.070017	0.1	1.097992
15.071683	0.1	1.106197
15.073350	0.1	1.108921
15.075017	0.1	1.107953
15.076683	0.1	1.107017
15.078350	0.1	1.108940
15.080017	0.1	1.114900
15.081683	0.1	1.124381
15.083350	0.1	1.135329
15.085017	0.1	1.145699
15.086683	0.1	1.154882
15.088350	0.1	1.163171
15.090017	0.1	1.170677
15.091683	0.1	1.177709
15.093350	0.1	1.185699
15.095017	0.1	1.196400
15.096683	0.1	1.209904
15.098350	0.1	1.224685
15.100017	0.1	1.239590
15.101683	0.1	1.254389
15.103350	0.1	1.268941
15.105017	0.1	1.283013
15.106683	0.1	1.296592
15.108350	0.1	1.309612
15.110017	0.1	1.322096
15.111683	0.1	1.335125
15.113350	0.1	1.350679
15.115017	0.1	1.369263
15.116683	0.1	1.387736
15.118350	0.1	1.401724
15.120017	0.1	1.410739
15.121683	0.1	1.418679
15.123350	0.1	1.429669
15.125017	0.1	1.445441
15.126683	0.1	1.465841
15.128350	0.1	1.489329
15.130017	0.1	1.513311
15.131683	0.1	1.535900
15.133350	0.1	1.557721
15.135017	0.1	1.581335
15.136683	0.1	1.608767
15.138350	0.1	1.639361
15.140017	0.1	1.670336
15.141683	0.1	1.699529
15.143350	0.1	1.726784
15.145017	0.1	1.753154
15.146683	0.1	1.779832
15.148350	0.1	1.807138
15.150017	0.1	1.833984
15.151683	0.1	1.859399
15.153350	0.1	1.884541
15.155017	0.1	1.912173
15.156683	0.1	1.944331
15.158350	0.1	1.980830
15.160017	0.1	2.019634
15.161683	0.1	2.058223
15.163350	0.1	2.094768
15.165017	0.1	2.128636
15.166683	0.1	2.160333
15.168350	0.1	2.191057
15.170017	0.1	2.222531
15.171683	0.1	2.256720
15.173350	0.1	2.294765
15.175017	0.1	2.336125
15.176683	0.1	2.378332
15.178350	0.1	2.418105
15.180017	0.1	2.454426
15.181683	0.1	2.489914
15.183350	0.1	2.528033
15.185017	0.1	2.569705
15.186683	0.1	2.612644
15.188350	0.1	2.653319
15.190017	0.1	2.690079
15.191683	0.1	2.724123
15.193350	0.1	2.757786
15.195017	0.1	2.793111
15.196683	0.1	2.831505
15.198350	0.1	2.873475
15.200017	0.1	2.918225
15.201683	0.1	2.963655
15.203350	0.1	3.007315
15.205017	0.1	3.047171
15.206683	0.1	3.081602
15.208350	0.1	3.110175
15.210017	0.1	3.134632
15.211683	0.1	3.158045
15.213350	0.1	3.182166
15.215017	0.1	3.205910
15.216683	0.1	3.227303
15.218350	0.1	3.246260
15.220017	0.1	3.264262
15.221683	0.1	3.282749
15.223350	0.1	3.303085
15.225017	0.1	3.325781
15.226683	0.1	3.348370
15.228350	0.1	3.366200
15.230017	0.1	3.376375
15.231683	0.1	3.379742
15.233350	0.1	3.379444
15.235017	0.1	3.378703
15.236683	0.1	3.379108
15.238350	0.1	3.379895
15.240017	0.1	3.379220
15.241683	0.1	3.375895
15.243350	0.1	3.369921
15.245017	0.1	3.362019
15.246683	0.1	3.352910
15.248350	0.1	3.343164
15.250017	0.1	3.332929
15.251683	0.1	3.321450
15.253350	0.1	3.307718
15.255017	0.1	3.290880
15.256683	0.1	3.269627
15.258350	0.1	3.243308
15.260017	0.1	3.213501
15.261683	0.1	3.183093
15.263350	0.1	3.154664
15.265017	0.1	3.129249
15.266683	0.1	3.105518
15.268350	0.1	3.080927
15.270017	0.1	3.053704
15.271683	0.1	3.023562
15.273350	0.1	2.991501
15.275017	0.1	2.959152
15.276683	0.1	2.927496
15.278350	0.1	2.895980
15.280017	0.1	2.863412
15.281683	0.1	2.829479
15.283350	0.1	2.795300
15.285017	0.1	2.762903
15.286683	0.1	2.733790
15.288350	0.1	2.707960
15.290017	0.1	2.683438
15.291683	0.1	2.656532
15.293350	0.1	2.624458
15.295017	0.1	2.588169
15.296683	0.1	2.551763
15.298350	0.1	2.519721
15.300017	0.1	2.494063
15.301683	0.1	2.472582
15.303350	0.1	2.450719
15.305017	0.1	2.426114
15.306683	0.1	2.400153
15.308350	0.1	2.376139
15.310017	0.1	2.357699
15.311683	0.1	2.347017
15.313350	0.1	2.342807
15.315017	0.1	2.340646
15.316683	0.1	2.336446
15.318350	0.1	2.330071
15.320017	0.1	2.325117
15.321683	0.1	2.325224
15.323350	0.1	2.331077
15.325017	0.1	2.340707
15.326683	0.1	2.351846
15.328350	0.1	2.363715
15.330017	0.1	2.377126
15.331683	0.1	2.393252
15.333350	0.1	2.413262
15.335017	0.1	2.438733
15.336683	0.1	2.470319
15.338350	0.1	2.506226
15.340017	0.1	2.544117
15.341683	0.1	2.584090
15.343350	0.1	2.628826
15.345017	0.1	2.680719
15.346683	0.1	2.739108
15.348350	0.1	2.800962
15.350017	0.1	2.864269
15.351683	0.1	2.929680
15.353350	0.1	2.999720
15.355017	0.1	3.077528
15.356683	0.1	3.165398
15.358350	0.1	3.263494
15.360017	0.1	3.369413
15.361683	0.1	3.479216
15.363350	0.1	3.589522
15.365017	0.1	3.699865
15.366683	0.1	3.813393
15.368350	0.1	3.934563
15.370017	0.1	4.066243
15.371683	0.1	4.208772
15.373350	0.1	4.360448
15.375017	0.1	4.519061
15.376683	0.1	4.684241
15.378350	0.1	4.857904
15.380017	0.1	5.042055
15.381683	0.1	5.236948
15.383350	0.1	5.441336
15.385017	0.1	5.653915
15.386683	0.1	5.875034
15.388350	0.1	6.106757
15.390017	0.1	6.351578
15.391683	0.1	6.611757
15.393350	0.1	6.888593
15.395017	0.1	7.180972
15.396683	0.1	7.486297
15.398350	0.1	7.803831
15.400017	0.1	8.135973
15.401683	0.1	8.485871
15.403350	0.1	8.855257
15.405017	0.1	9.245002
15.406683	0.1	9.655352
15.408350	0.1	10.085241
15.410017	0.1	10.534171
15.411683	0.1	11.004950
15.413350	0.1	11.502672
15.415017	0.1	12.031179
15.416683	0.1	12.591924
15.418350	0.1	13.185372
15.420017	0.1	13.811761
15.421683	0.1	14.470629
15.423350	0.1	15.160707
15.425017	0.1	15.881327
15.426683	0.1	16.634157
15.428350	0.1	17.423290
15.430017	0.1	18.253750
15.431683	0.1	19.128909
15.433350	0.1	20.049349
15.435017	0.1	21.013971
15.436683	0.1	22.021541
15.438350	0.1	23.072329
15.440017	0.1	24.169181
15.441683	0.1	25.316081
15.443350	0.1	26.515117
15.445017	0.1	27.765203
15.446683	0.1	29.063677
15.448350	0.1	30.408888
15.450017	0.1	31.802184
15.451683	0.1	33.247932
15.453350	0.1	34.750579
15.455017	0.1	36.312235
15.456683	0.1	37.933672
15.458350	0.1	39.615007
15.460017	0.1	41.354708
15.461683	0.1	43.150154
15.463350	0.1	44.999137
15.465017	0.1	46.900702
15.466683	0.1	48.856195
15.468350	0.1	50.869118
15.470017	0.1	52.943062
15.471683	0.1	55.080573
15.473350	0.1	57.282923
15.475017	0.1	59.549343
15.476683	0.1	61.877542
15.478350	0.1	64.266040
15.480017	0.1	66.715418
15.481683	0.1	69.227195
15.483350	0.1	71.802326
15.485017	0.1	74.441852
15.486683	0.1	77.149505
15.488350	0.1	79.932232
15.490017	0.1	82.796547
15.491683	0.1	85.745202
15.493350	0.1	88.778031
15.495017	0.1	91.894642
15.496683	0.1	95.096589
15.498350	0.1	98.389359
15.500017	0.1	101.782247
15.501683	0.1	105.284848
15.503350	0.1	108.904019
15.505017	0.1	112.644192
15.506683	0.1	116.509544
15.508350	0.1	120.505975
15.510017	0.1	124.641317
15.511683	0.1	128.925042
15.513350	0.1	133.367279
15.515017	0.1	137.976767
15.516683	0.1	142.760878
15.518350	0.1	147.727025
15.520017	0.1	152.882920
15.521683	0.1	158.237089
15.523350	0.1	163.799273
15.525017	0.1	169.578819
15.526683	0.1	175.581752
15.528350	0.1	181.809724
15.530017	0.1	188.263059
15.531683	0.1	194.943841
15.533350	0.1	201.853696
15.535017	0.1	208.989112
15.536683	0.1	216.340088
15.538350	0.1	223.893109
15.540017	0.1	231.634542
15.541683	0.1	239.550374
15.543350	0.1	247.623469
15.545017	0.1	255.831578
15.546683	0.1	264.146463
15.548350	0.1	272.534387
15.550017	0.1	280.958722
15.551683	0.1	289.383582
15.553350	0.1	297.776205
15.555017	0.1	306.105367
15.556683	0.1	314.337137
15.558350	0.1	322.432672
15.560017	0.1	330.348877
15.561683	0.1	338.041983
15.563350	0.1	345.473024
15.565017	0.1	352.608539
15.566683	0.1	359.417121
15.568350	0.1	365.868556
15.570017	0.1	371.935345
15.571683	0.1	377.593669
15.573350	0.1	382.822845
15.575017	0.1	387.604596
15.576683	0.1	391.924503
15.578350	0.1	395.774451
15.580017	0.1	399.152488
15.581683	0.1	402.059527
15.583350	0.1	404.496976
15.585017	0.1	406.467715
15.586683	0.1	407.977733
15.588350	0.1	409.035529
15.590017	0.1	409.650919
15.591683	0.1	409.836849
15.593350	0.1	409.612679
15.595017	0.1	409.003026
15.596683	0.1	408.031387
15.598350	0.1	406.715982
15.600017	0.1	405.072938
15.601683	0.1	403.122390
15.603350	0.1	400.889297
15.605017	0.1	398.397488
15.606683	0.1	395.665281
15.608350	0.1	392.707610
15.610017	0.1	389.539097
15.611683	0.1	386.174741
15.613350	0.1	382.629279
15.615017	0.1	378.917191
15.616683	0.1	375.055336
15.618350	0.1	371.063943
15.620017	0.1	366.961742
15.621683	0.1	362.761175
15.623350	0.1	358.468723
15.625017	0.1	354.088438
15.626683	0.1	349.625759
15.628350	0.1	345.089892
15.630017	0.1	340.493014
15.631683	0.1	335.846474
15.633350	0.1	331.158936
15.635017	0.1	326.438463
15.636683	0.1	321.692527
15.638350	0.1	316.924602
15.640017	0.1	312.134568
15.641683	0.1	307.324096
15.643350	0.1	302.498439
15.645017	0.1	297.662700
15.646683	0.1	292.819566
15.648350	0.1	287.971101
15.650017	0.1	283.121192
15.651683	0.1	278.275432
15.653350	0.1	273.438366
15.655017	0.1	268.612351
15.656683	0.1	263.800100
15.658350	0.1	259.006433
15.660017	0.1	254.236236
15.661683	0.1	249.491846
15.663350	0.1	244.771815
15.665017	0.1	240.072212
15.666683	0.1	235.390626
15.668350	0.1	230.729636
15.670017	0.1	226.095706
15.671683	0.1	221.494795
15.673350	0.1	216.929550
15.675017	0.1	212.399969
15.676683	0.1	207.905262
15.678350	0.1	203.445358
15.680017	0.1	199.021576
15.681683	0.1	194.636798
15.683350	0.1	190.295340
15.685017	0.1	186.001696
15.686683	0.1	181.758446
15.688350	0.1	177.565380
15.690017	0.1	173.421353
15.691683	0.1	169.327124
15.693350	0.1	165.285734
15.695017	0.1	161.300390
15.696683	0.1	157.373105
15.698350	0.1	153.505649
15.700017	0.1	149.699822
15.701683	0.1	145.954890
15.703350	0.1	142.266778
15.705017	0.1	138.632208
15.706683	0.1	135.052316
15.708350	0.1	131.531074
15.710017	0.1	128.071089
15.711683	0.1	124.672260
15.713350	0.1	121.334335
15.715017	0.1	118.058915
15.716683	0.1	114.848339
15.718350	0.1	111.703742
15.720017	0.1	108.624892
15.721683	0.1	105.610932
15.723350	0.1	102.661001
15.725017	0.1	99.775046
15.726683	0.1	96.954112
15.728350	0.1	94.199800
15.730017	0.1	91.513386
15.731683	0.1	88.894893
15.733350	0.1	86.342651
15.735017	0.1	83.853705
15.736683	0.1	81.425421
15.738350	0.1	79.057203
15.740017	0.1	76.750401
15.741683	0.1	74.506146
15.743350	0.1	72.324039
15.745017	0.1	70.202518
15.746683	0.1	68.139099
15.748350	0.1	66.130832
15.750017	0.1	64.176284
15.751683	0.1	62.277196
15.753350	0.1	60.436302
15.755017	0.1	58.653653
15.756683	0.1	56.926557
15.758350	0.1	55.252272
15.760017	0.1	53.629954
15.761683	0.1	52.060760
15.763350	0.1	50.545866
15.765017	0.1	49.083871
15.766683	0.1	47.670016
15.768350	0.1	46.298350
15.770017	0.1	44.965511
15.771683	0.1	43.671965
15.773350	0.1	42.419597
15.775017	0.1	41.209161
15.776683	0.1	40.039509
15.778350	0.1	38.908236
15.780017	0.1	37.813531
15.781683	0.1	36.756261
15.783350	0.1	35.739541
15.785017	0.1	34.765271
15.786683	0.1	33.831326
15.788350	0.1	32.932465
15.790017	0.1	32.063583
15.791683	0.1	31.221826
15.793350	0.1	30.406765
15.795017	0.1	29.619397
15.796683	0.1	28.860252
15.798350	0.1	28.128070
15.800017	0.1	27.420884
15.801683	0.1	26.738006
15.803350	0.1	26.079826
15.805017	0.1	25.445893
15.806683	0.1	24.834778
15.808350	0.1	24.245768
15.810017	0.1	23.679249
15.811683	0.1	23.135743
15.813350	0.1	22.614873
15.815017	0.1	22.114171
15.816683	0.1	21.629105
15.818350	0.1	21.156101
15.820017	0.1	20.695585
15.821683	0.1	20.251027
15.823350	0.1	19.824626
15.825017	0.1	19.415123
15.826683	0.1	19.019819
15.828350	0.1	18.636631
15.830017	0.1	18.263967
15.831683	0.1	17.900593
15.833350	0.1	17.546066
15.835017	0.1	17.201426
15.836683	0.1	16.869418
15.838350	0.1	16.552596
15.840017	0.1	16.250513
15.841683	0.1	15.959675
15.843350	0.1	15.676320
15.845017	0.1	15.398883
15.846683	0.1	15.128143
15.848350	0.1	14.865352
15.850017	0.1	14.610374
15.851683	0.1	14.362177
15.853350	0.1	14.120638
15.855017	0.1	13.886662
15.856683	0.1	13.660644
15.858350	0.1	13.441881
15.860017	0.1	13.229470
15.861683	0.1	13.022735
15.863350	0.1	12.820163
15.865017	0.1	12.619980
15.866683	0.1	12.423145
15.868350	0.1	12.233006
15.870017	0.1	12.051342
15.871683	0.1	11.876835
15.873350	0.1	11.706329
15.875017	0.1	11.536749
15.876683	0.1	11.367807
15.878350	0.1	11.202442
15.880017	0.1	11.043046
15.881683	0.1	10.888707
15.883350	0.1	10.736873
15.885017	0.1	10.585766
15.886683	0.1	10.435153
15.888350	0.1	10.285992
15.890017	0.1	10.139905
15.891683	0.1	9.998465
15.893350	0.1	9.862776
15.895017	0.1	9.732973
15.896683	0.1	9.607705
15.898350	0.1	9.485027
15.900017	0.1	9.364388
15.901683	0.1	9.246534
15.903350	0.1	9.131152
15.905017	0.1	9.016395
15.906683	0.1	8.901306
15.908350	0.1	8.787178
15.910017	0.1	8.675926
15.911683	0.1	8.568126
15.913350	0.1	8.463087
15.915017	0.1	8.359705
15.916683	0.1	8.257111
15.918350	0.1	8.155336
15.920017	0.1	8.055260
15.921683	0.1	7.958119
15.923350	0.1	7.864861
15.925017	0.1	7.774862
15.926683	0.1	7.685577
15.928350	0.1	7.594721
15.930017	0.1	7.502618
15.931683	0.1	7.411907
15.933350	0.1	7.325416
15.935017	0.1	7.244083
15.936683	0.1	7.166425
15.938350	0.1	7.090485
15.940017	0.1	7.016053
15.941683	0.1	6.944560
15.943350	0.1	6.877226
15.945017	0.1	6.813230
15.946683	0.1	6.749895
15.948350	0.1	6.685504
15.950017	0.1	6.620921
15.951683	0.1	6.556916
15.953350	0.1	6.491798
15.955017	0.1	6.424240
15.956683	0.1	6.355965
15.958350	0.1	6.290004
15.960017	0.1	6.228373
15.961683	0.1	6.171712
15.963350	0.1	6.119381
15.965017	0.1	6.069969
15.966683	0.1	6.021955
15.968350	0.1	5.973564
15.970017	0.1	5.923160
15.971683	0.1	5.870825
15.973350	0.1	5.818536
15.975017	0.1	5.768514
15.976683	0.1	5.721641
15.978350	0.1	5.676877
15.980017	0.1	5.632266
15.981683	0.1	5.586948
15.983350	0.1	5.541258
15.985017	0.1	5.494854
15.986683	0.1	5.446859
15.988350	0.1	5.398165
15.990017	0.1	5.351207
15.991683	0.1	5.307021
15.993350	0.1	5.264231
15.995017	0.1	5.221111
15.996683	0.1	5.177828
15.998350	0.1	5.136197
16.000017	0.1	5.097040
16.001683	0.1	5.058600
16.003350	0.1	5.018422
16.005017	0.1	4.975484
16.006683	0.1	4.930343
16.008350	0.1	4.884382
16.010017	0.1	4.839092
16.011683	0.1	4.795436
16.013350	0.1	4.753200
16.015017	0.1	4.711091
16.016683	0.1	4.668082
16.018350	0.1	4.624450
16.020017	0.1	4.581306
16.021683	0.1	4.539844
16.023350	0.1	4.500877
16.025017	0.1	4.463638
16.026683	0.1	4.425547
16.028350	0.1	4.384778
16.030017	0.1	4.342557
16.031683	0.1	4.302310
16.033350	0.1	4.266882
16.035017	0.1	4.236135
16.036683	0.1	4.206807
16.038350	0.1	4.175194
16.040017	0.1	4.140059
16.041683	0.1	4.102238
16.043350	0.1	4.062797
16.045017	0.1	4.023281
16.046683	0.1	3.986233
16.048350	0.1	3.953306
16.050017	0.1	3.923713
16.051683	0.1	3.895578
16.053350	0.1	3.867671
16.055017	0.1	3.839377
16.056683	0.1	3.810339
16.058350	0.1	3.781142
16.060017	0.1	3.753216
16.061683	0.1	3.727362
16.063350	0.1	3.703656
16.065017	0.1	3.682082
16.066683	0.1	3.661313
16.068350	0.1	3.638314
16.070017	0.1	3.610980
16.071683	0.1	3.580651
16.073350	0.1	3.551277
16.075017	0.1	3.525908
16.076683	0.1	3.503957
16.078350	0.1	3.482774
16.080017	0.1	3.461475
16.081683	0.1	3.441274
16.083350	0.1	3.422247
16.085017	0.1	3.402145
16.086683	0.1	3.378876
16.088350	0.1	3.353106
16.090017	0.1	3.328095
16.091683	0.1	3.307154
16.093350	0.1	3.291592
16.095017	0.1	3.280398
16.096683	0.1	3.270772
16.098350	0.1	3.259885
16.100017	0.1	3.247047
16.101683	0.1	3.233301
16.103350	0.1	3.219456
16.105017	0.1	3.205501
16.106683	0.1	3.191163
16.108350	0.1	3.176397
16.110017	0.1	3.161966
16.111683	0.1	3.149100
16.113350	0.1	3.137807
16.115017	0.1	3.126082
16.116683	0.1	3.111805
16.118350	0.1	3.094729
16.120017	0.1	3.076214
16.121683	0.1	3.058352
16.123350	0.1	3.043306
16.125017	0.1	3.032107
16.126683	0.1	3.023725
16.128350	0.1	3.015841
16.130017	0.1	3.006323
16.131683	0.1	2.994197
16.133350	0.1	2.979524
16.135017	0.1	2.963115
16.136683	0.1	2.946923
16.138350	0.1	2.933713
16.140017	0.1	2.925568
16.141683	0.1	2.923282
16.143350	0.1	2.926239
16.145017	0.1	2.932088
16.146683	0.1	2.937224
16.148350	0.1	2.938588
16.150017	0.1	2.935324
16.151683	0.1	2.928083
16.153350	0.1	2.917196
16.155017	0.1	2.903109
16.156683	0.1	2.887882
16.158350	0.1	2.874574
16.160017	0.1	2.865074
16.161683	0.1	2.859132
16.163350	0.1	2.855221
16.165017	0.1	2.851789
16.166683	0.1	2.847635
16.168350	0.1	2.842001
16.170017	0.1	2.834764
16.171683	0.1	2.826946
16.173350	0.1	2.820697
16.175017	0.1	2.817605
16.176683	0.1	2.817092
16.178350	0.1	2.817288
16.180017	0.1	2.816790
16.181683	0.1	2.815165
16.183350	0.1	2.812343
16.185017	0.1	2.808268
16.186683	0.1	2.803775
16.188350	0.1	2.801321
16.190017	0.1	2.802922
16.191683	0.1	2.807030
16.193350	0.1	2.809162
16.195017	0.1	2.806503
16.196683	0.1	2.801181
16.198350	0.1	2.798047
16.200017	0.1	2.799644
16.201683	0.1	2.804566
16.203350	0.1	2.810266
16.205017	0.1	2.815449
16.206683	0.1	2.819193
16.208350	0.1	2.820101
16.210017	0.1	2.817418
16.211683	0.1	2.812226
16.213350	0.1	2.807449
16.215017	0.1	2.806806
16.216683	0.1	2.812268
16.218350	0.1	2.821852
16.220017	0.1	2.831249
16.221683	0.1	2.837838
16.223350	0.1	2.841726
16.225017	0.1	2.844143
16.226683	0.1	2.846667
16.228350	0.1	2.850755
16.230017	0.1	2.856497
16.231683	0.1	2.862276
16.233350	0.1	2.866462
16.235017	0.1	2.868962
16.236683	0.1	2.870513
16.238350	0.1	2.871291
16.240017	0.1	2.871030
16.241683	0.1	2.869931
16.243350	0.1	2.868674
16.245017	0.1	2.867486
16.246683	0.1	2.865959
16.248350	0.1	2.863328
16.250017	0.1	2.858969
16.251683	0.1	2.853516
16.253350	0.1	2.849046
16.255017	0.1	2.847374
16.256683	0.1	2.848506
16.258350	0.1	2.850667
16.260017	0.1	2.851831
16.261683	0.1	2.851621
16.263350	0.1	2.851086
16.265017	0.1	2.850816
16.266683	0.1	2.850438
16.268350	0.1	2.849256
16.270017	0.1	2.846369
16.271683	0.1	2.840739
16.273350	0.1	2.831779
16.275017	0.1	2.820049
16.276683	0.1	2.807449
16.278350	0.1	2.796482
16.280017	0.1	2.789050
16.281683	0.1	2.785674
16.283350	0.1	2.785055
16.285017	0.1	2.784603
16.286683	0.1	2.782149
16.288350	0.1	2.776724
16.290017	0.1	2.767905
16.291683	0.1	2.755583
16.293350	0.1	2.740915
16.295017	0.1	2.726703
16.296683	0.1	2.715723
16.298350	0.1	2.709017
16.300017	0.1	2.706205
16.301683	0.1	2.705930
16.303350	0.1	2.705636
16.305017	0.1	2.702759
16.306683	0.1	2.696677
16.308350	0.1	2.688258
16.310017	0.1	2.677650
16.311683	0.1	2.664188
16.313350	0.1	2.649170
16.315017	0.1	2.636807
16.316683	0.1	2.630586
16.318350	0.1	2.629375
16.320017	0.1	2.628318
16.321683	0.1	2.623200
16.323350	0.1	2.613482
16.325017	0.1	2.601920
16.326683	0.1	2.591778
16.328350	0.1	2.584201
16.330017	0.1	2.577533
16.331683	0.1	2.569240
16.333350	0.1	2.558925
16.335017	0.1	2.548932
16.336683	0.1	2.541640
16.338350	0.1	2.537128
16.340017	0.1	2.533356
16.341683	0.1	2.527903
16.343350	0.1	2.519307
16.345017	0.1	2.507190
16.346683	0.1	2.492359
16.348350	0.1	2.477416
16.350017	0.1	2.465630
16.351683	0.1	2.458212
16.353350	0.1	2.453686
16.355017	0.1	2.449905
16.356683	0.1	2.445835
16.358350	0.1	2.441807
16.360017	0.1	2.438691
16.361683	0.1	2.436638
16.363350	0.1	2.434682
16.365017	0.1	2.431702
16.366683	0.1	2.427180
16.368350	0.1	2.421183
16.370017	0.1	2.414063
16.371683	0.1	2.405802
16.373350	0.1	2.395827
16.375017	0.1	2.384069
16.376683	0.1	2.371427
16.378350	0.1	2.359571
16.380017	0.1	2.350356
16.381683	0.1	2.344856
16.383350	0.1	2.343226
16.385017	0.1	2.344376
16.386683	0.1	2.345317
16.388350	0.1	2.343003
16.390017	0.1	2.337000
16.391683	0.1	2.329061
16.393350	0.1	2.320833
16.395017	0.1	2.312786
16.396683	0.1	2.304981
16.398350	0.1	2.297759
16.400017	0.1	2.291524
16.401683	0.1	2.286565
16.403350	0.1	2.283137
16.405017	0.1	2.281182
16.406683	0.1	2.279910
16.408350	0.1	2.278197
16.410017	0.1	2.275244
16.411683	0.1	2.270788
16.413350	0.1	2.265745
16.415017	0.1	2.262476
16.416683	0.1	2.262862
16.418350	0.1	2.265782
16.420017	0.1	2.267603
16.421683	0.1	2.264925
16.423350	0.1	2.256739
16.425017	0.1	2.245554
16.426683	0.1	2.235803
16.428350	0.1	2.229693
16.430017	0.1	2.225749
16.431683	0.1	2.221572
16.433350	0.1	2.216347
16.435017	0.1	2.211179
16.436683	0.1	2.208832
16.438350	0.1	2.211686
16.440017	0.1	2.218876
16.441683	0.1	2.226625
16.443350	0.1	2.230876
16.445017	0.1	2.229274
16.446683	0.1	2.222382
16.448350	0.1	2.213325
16.450017	0.1	2.205926
16.451683	0.1	2.203071
16.453350	0.1	2.205474
16.455017	0.1	2.211388
16.456683	0.1	2.218038
16.458350	0.1	2.223062
16.460017	0.1	2.225419
16.461683	0.1	2.226247
16.463350	0.1	2.227789
16.465017	0.1	2.230927
16.466683	0.1	2.234611
16.468350	0.1	2.237316
16.470017	0.1	2.238713
16.471683	0.1	2.239975
16.473350	0.1	2.242322
16.475017	0.1	2.245740
16.476683	0.1	2.249237
16.478350	0.1	2.251463
16.480017	0.1	2.251286
16.481683	0.1	2.248944
16.483350	0.1	2.246229
16.485017	0.1	2.245288
16.486683	0.1	2.247519
16.488350	0.1	2.253000
16.490017	0.1	2.260143
16.491683	0.1	2.266341
16.493350	0.1	2.269926
16.495017	0.1	2.271053
16.496683	0.1	2.270523
16.498350	0.1	2.269121
16.500017	0.1	2.267770
16.501683	0.1	2.267193
16.503350	0.1	2.268013
16.505017	0.1	2.270848
16.506683	0.1	2.275165
16.508350	0.1	2.279286
16.510017	0.1	2.282821
16.511683	0.1	2.288097
16.513350	0.1	2.297759
16.515017	0.1	2.310956
16.516683	0.1	2.323543
16.518350	0.1	2.331762
16.520017	0.1	2.334756
16.521683	0.1	2.333992
16.523350	0.1	2.331538
16.525017	0.1	2.329792
16.526683	0.1	2.331412
16.528350	0.1	2.337201
16.530017	0.1	2.344768
16.531683	0.1	2.350681
16.533350	0.1	2.353145
16.535017	0.1	2.352786
16.536683	0.1	2.352158
16.538350	0.1	2.354332
16.540017	0.1	2.360647
16.541683	0.1	2.369769
16.543350	0.1	2.379376
16.545017	0.1	2.387776
16.546683	0.1	2.394165
16.548350	0.1	2.398719
16.550017	0.1	2.401960
16.551683	0.1	2.403730
16.553350	0.1	2.403790
16.555017	0.1	2.402933
16.556683	0.1	2.402798
16.558350	0.1	2.405057
16.560017	0.1	2.411283
16.561683	0.1	2.422784
16.563350	0.1	2.439567
16.565017	0.1	2.458808
16.566683	0.1	2.475195
16.568350	0.1	2.484182
16.570017	0.1	2.484974
16.571683	0.1	2.480778
16.573350	0.1	2.476396
16.575017	0.1	2.475139
16.576683	0.1	2.478254
16.578350	0.1	2.486324
16.580017	0.1	2.498948
16.581683	0.1	2.513421
16.583350	0.1	2.525593
16.585017	0.1	2.532965
16.586683	0.1	2.536173
16.588350	0.1	2.537700
16.590017	0.1	2.540150
16.591683	0.1	2.545309
16.593350	0.1	2.553631
16.595017	0.1	2.564383
16.596683	0.1	2.576448
16.598350	0.1	2.588849
16.600017	0.1	2.600621
16.601683	0.1	2.610967
16.603350	0.1	2.620192
16.605017	0.1	2.629454
16.606683	0.1	2.639191
16.608350	0.1	2.648369
16.610017	0.1	2.656044
16.611683	0.1	2.662982
16.613350	0.1	2.671201
16.615017	0.1	2.681962
16.616683	0.1	2.694661
16.618350	0.1	2.707881
16.620017	0.1	2.720756
16.621683	0.1	2.732314
16.623350	0.1	2.740999
16.625017	0.1	2.746312
16.626683	0.1	2.749921
16.628350	0.1	2.755122
16.630017	0.1	2.765087
16.631683	0.1	2.780049
16.633350	0.1	2.796445
16.635017	0.1	2.809856
16.636683	0.1	2.817963
16.638350	0.1	2.821214
16.640017	0.1	2.822103
16.641683	0.1	2.824031
16.643350	0.1	2.829852
16.645017	0.1	2.839956
16.646683	0.1	2.852133
16.648350	0.1	2.863817
16.650017	0.1	2.873563
16.651683	0.1	2.881247
16.653350	0.1	2.888180
16.655017	0.1	2.896287
16.656683	0.1	2.906248
16.658350	0.1	2.916199
16.660017	0.1	2.923044
16.661683	0.1	2.925694
16.663350	0.1	2.926048
16.665017	0.1	2.927072
16.666683	0.1	2.930774
16.668350	0.1	2.937135
16.670017	0.1	2.944381
16.671683	0.1	2.950258
16.673350	0.1	2.953233
16.675017	0.1	2.952972
16.676683	0.1	2.950928
16.678350	0.1	2.950244
16.680017	0.1	2.953755
16.681683	0.1	2.961601
16.683350	0.1	2.971231
16.685017	0.1	2.979422
16.686683	0.1	2.984223
16.688350	0.1	2.985792
16.690017	0.1	2.985643
16.691683	0.1	2.984842
16.693350	0.1	2.983259
16.695017	0.1	2.980470
16.696683	0.1	2.976735
16.698350	0.1	2.972512
16.700017	0.1	2.967794
16.701683	0.1	2.962970
16.703350	0.1	2.959385
16.705017	0.1	2.958346
16.706683	0.1	2.960251
16.708350	0.1	2.964139
16.710017	0.1	2.967482
16.711683	0.1	2.967888
16.713350	0.1	2.965508
16.715017	0.1	2.962691
16.716683	0.1	2.961699
16.718350	0.1	2.962984
16.720017	0.1	2.965070
16.721683	0.1	2.966141
16.723350	0.1	2.965317
16.725017	0.1	2.962481
16.726683	0.1	2.958244
16.728350	0.1	2.953988
16.730017	0.1	2.950933
16.731683	0.1	2.949014
16.733350	0.1	2.946919
16.735017	0.1	2.943408
16.736683	0.1	2.938895
16.738350	0.1	2.935436
16.740017	0.1	2.934001
16.741683	0.1	2.932833
16.743350	0.1	2.930094
16.745017	0.1	2.926621
16.746683	0.1	2.924814
16.748350	0.1	2.925890
16.750017	0.1	2.928828
16.751683	0.1	2.931897
16.753350	0.1	2.934309
16.755017	0.1	2.936083
16.756683	0.1	2.937824
16.758350	0.1	2.940418
16.760017	0.1	2.943813
16.761683	0.1	2.946602
16.763350	0.1	2.947343
16.765017	0.1	2.946169
16.766683	0.1	2.944260
16.768350	0.1	2.942062
16.770017	0.1	2.939152
16.771683	0.1	2.935296
16.773350	0.1	2.930998
16.775017	0.1	2.927361
16.776683	0.1	2.925671
16.778350	0.1	2.926490
16.780017	0.1	2.928888
16.781683	0.1	2.931394
16.783350	0.1	2.933401
16.785017	0.1	2.935133
16.786683	0.1	2.936749
16.788350	0.1	2.938188
16.790017	0.1	2.940139
16.791683	0.1	2.943780
16.793350	0.1	2.948488
16.795017	0.1	2.951603
16.796683	0.1	2.950644
16.798350	0.1	2.944758
16.800017	0.1	2.935245
16.801683	0.1	2.925191
16.803350	0.1	2.917559
16.805017	0.1	2.913629
16.806683	0.1	2.913470
16.808350	0.1	2.916544
16.810017	0.1	2.921247
16.811683	0.1	2.925238
16.813350	0.1	2.926793
16.815017	0.1	2.925545
16.816683	0.1	2.921904
16.818350	0.1	2.916898
16.820017	0.1	2.913084
16.821683	0.1	2.913605
16.823350	0.1	2.919342
16.825017	0.1	2.927957
16.826683	0.1	2.935687
16.828350	0.1	2.940041
16.830017	0.1	2.941340
16.831683	0.1	2.941671
16.833350	0.1	2.942514
16.835017	0.1	2.943738
16.836683	0.1	2.944553
16.838350	0.1	2.944795
16.840017	0.1	2.944875
16.841683	0.1	2.945121
16.843350	0.1	2.945634
16.845017	0.1	2.945513
16.846683	0.1	2.943282
16.848350	0.1	2.939082
16.850017	0.1	2.934774
16.851683	0.1	2.931324
16.853350	0.1	2.927925
16.855017	0.1	2.924120
16.856683	0.1	2.921489
16.858350	0.1	2.922630
16.860017	0.1	2.928860
16.861683	0.1	2.939170
16.863350	0.1	2.950630
16.865017	0.1	2.959343
16.866683	0.1	2.962491
16.868350	0.1	2.960041
16.870017	0.1	2.953964
16.871683	0.1	2.946197
16.873350	0.1	2.938374
16.875017	0.1	2.932609
16.876683	0.1	2.930854
16.878350	0.1	2.933345
16.880017	0.1	2.938807
16.881683	0.1	2.945610
16.883350	0.1	2.952148
16.885017	0.1	2.957094
16.886683	0.1	2.960251
16.888350	0.1	2.962407
16.890017	0.1	2.963892
16.891683	0.1	2.964181
16.893350	0.1	2.963236
16.895017	0.1	2.962332
16.896683	0.1	2.962579
16.898350	0.1	2.963394
16.900017	0.1	2.962756
16.901683	0.1	2.959324
16.903350	0.1	2.954048
16.905017	0.1	2.949536
16.906683	0.1	2.948176
16.908350	0.1	2.950234
16.910017	0.1	2.953438
16.911683	0.1	2.955361
16.913350	0.1	2.955729
16.915017	0.1	2.955543
16.916683	0.1	2.955655
16.918350	0.1	2.957191
16.920017	0.1	2.961140
16.921683	0.1	2.966328
16.923350	0.1	2.969475
16.925017	0.1	2.968251
16.926683	0.1	2.963780
16.928350	0.1	2.959892
16.930017	0.1	2.959818
16.931683	0.1	2.963576
16.933350	0.1	2.968018
16.935017	0.1	2.969638
16.936683	0.1	2.967883
16.938350	0.1	2.965326
16.940017	0.1	2.964661
16.941683	0.1	2.966356
16.943350	0.1	2.968824
16.945017	0.1	2.970272
16.946683	0.1	2.970439
16.948350	0.1	2.970621
16.950017	0.1	2.971878
16.951683	0.1	2.973755
16.953350	0.1	2.975077
16.955017	0.1	2.974938
16.956683	0.1	2.972852
16.958350	0.1	2.969396
16.960017	0.1	2.966453
16.961683	0.1	2.965597
16.963350	0.1	2.966654
16.965017	0.1	2.968474
16.966683	0.1	2.969862
16.968350	0.1	2.969336
16.970017	0.1	2.965527
16.971683	0.1	2.958281
16.973350	0.1	2.948791
16.975017	0.1	2.938686
16.976683	0.1	2.929508
16.978350	0.1	2.922546
16.980017	0.1	2.917792
16.981683	0.1	2.913363
16.983350	0.1	2.907431
16.985017	0.1	2.900655
16.986683	0.1	2.895612
16.988350	0.1	2.894150
16.990017	0.1	2.896339
16.991683	0.1	2.901312
16.993350	0.1	2.907598
16.995017	0.1	2.912497
16.996683	0.1	2.912343
16.998350	0.1	2.904632
17.000017	0.1	2.890294
17.001683	0.1	2.873712
17.003350	0.1	2.860106
17.005017	0.1	2.852133
17.006683	0.1	2.848655
17.008350	0.1	2.846895
17.010017	0.1	2.844515
17.011683	0.1	2.839919
17.013350	0.1	2.832948
17.015017	0.1	2.825670
17.016683	0.1	2.821032
17.018350	0.1	2.820049
17.020017	0.1	2.820683
17.021683	0.1	2.819663
17.023350	0.1	2.814843
17.025017	0.1	2.806005
17.026683	0.1	2.795262
17.028350	0.1	2.786261
17.030017	0.1	2.780445
17.031683	0.1	2.774782
17.033350	0.1	2.765520
17.035017	0.1	2.752906
17.036683	0.1	2.740822
17.038350	0.1	2.732617
17.040017	0.1	2.728282
17.041683	0.1	2.725539
17.043350	0.1	2.722014
17.045017	0.1	2.716328
17.046683	0.1	2.708952
17.048350	0.1	2.701492
17.050017	0.1	2.694195
17.051683	0.1	2.685711
17.053350	0.1	2.675392
17.055017	0.1	2.664439
17.056683	0.1	2.654819
17.058350	0.1	2.647587
17.060017	0.1	2.642763
17.061683	0.1	2.639792
17.063350	0.1	2.637538
17.065017	0.1	2.634963
17.066683	0.1	2.631713
17.068350	0.1	2.627634
17.070017	0.1	2.622781
17.071683	0.1	2.617664
17.073350	0.1	2.612672
17.075017	0.1	2.607298
17.076683	0.1	2.600234
17.078350	0.1	2.590832
17.080017	0.1	2.580485
17.081683	0.1	2.571610
17.083350	0.1	2.565621
17.085017	0.1	2.562562
17.086683	0.1	2.561933
17.088350	0.1	2.562818
17.090017	0.1	2.563326
17.091683	0.1	2.560979
17.093350	0.1	2.554739
17.095017	0.1	2.546376
17.096683	0.1	2.538948
17.098350	0.1	2.534664
17.100017	0.1	2.534119
17.101683	0.1	2.536196
17.103350	0.1	2.538362
17.105017	0.1	2.538050
17.106683	0.1	2.534529
17.108350	0.1	2.529211
17.110017	0.1	2.523912
17.111683	0.1	2.519740
17.113350	0.1	2.517635
17.115017	0.1	2.518510
17.116683	0.1	2.522068
17.118350	0.1	2.526431
17.120017	0.1	2.529565
17.121683	0.1	2.530841
17.123350	0.1	2.531023
17.125017	0.1	2.530720
17.126683	0.1	2.529738
17.128350	0.1	2.528480
17.130017	0.1	2.528657
17.131683	0.1	2.531745
17.133350	0.1	2.537374
17.135017	0.1	2.543740
17.136683	0.1	2.549160
17.138350	0.1	2.553090
17.140017	0.1	2.555614
17.141683	0.1	2.557556
17.143350	0.1	2.561295
17.145017	0.1	2.569649
17.146683	0.1	2.583410
17.148350	0.1	2.599927
17.150017	0.1	2.614572
17.151683	0.1	2.624933
17.153350	0.1	2.632542
17.155017	0.1	2.640211
17.156683	0.1	2.649697
17.158350	0.1	2.661725
17.160017	0.1	2.676276
17.161683	0.1	2.692207
17.163350	0.1	2.707657
17.165017	0.1	2.721748
17.166683	0.1	2.735173
17.168350	0.1	2.748910
17.170017	0.1	2.763141
17.171683	0.1	2.777725
17.173350	0.1	2.793209
17.175017	0.1	2.810359
17.176683	0.1	2.829083
17.178350	0.1	2.849214
17.180017	0.1	2.871603
17.181683	0.1	2.896818
17.183350	0.1	2.923873
17.185017	0.1	2.951431
17.186683	0.1	2.978467
17.188350	0.1	3.003962
17.190017	0.1	3.028037
17.191683	0.1	3.052452
17.193350	0.1	3.078706
17.195017	0.1	3.106752
17.196683	0.1	3.136345
17.198350	0.1	3.168695
17.200017	0.1	3.205603
17.201683	0.1	3.246837
17.203350	0.1	3.289827
17.205017	0.1	3.332738
17.206683	0.1	3.376384
17.208350	0.1	3.422513
17.210017	0.1	3.471933
17.211683	0.1	3.524506
17.213350	0.1	3.579650
17.215017	0.1	3.637252
17.216683	0.1	3.698058
17.218350	0.1	3.762045
17.220017	0.1	3.827042
17.221683	0.1	3.890381
17.223350	0.1	3.952039
17.225017	0.1	4.015220
17.226683	0.1	4.082848
17.228350	0.1	4.154546
17.230017	0.1	4.228004
17.231683	0.1	4.301486
17.233350	0.1	4.374329
17.235017	0.1	4.446385
17.236683	0.1	4.517483
17.238350	0.1	4.588026
17.240017	0.1	4.659914
17.241683	0.1	4.735412
17.243350	0.1	4.815347
17.245017	0.1	4.899050
17.246683	0.1	4.985165
17.248350	0.1	5.072132
17.250017	0.1	5.158251
17.251683	0.1	5.242904
17.253350	0.1	5.327454
17.255017	0.1	5.413797
17.256683	0.1	5.502710
17.258350	0.1	5.593444
17.260017	0.1	5.684053
17.261683	0.1	5.772398
17.263350	0.1	5.857078
17.265017	0.1	5.937940
17.266683	0.1	6.015943
17.268350	0.1	6.092750
17.270017	0.1	6.170534
17.271683	0.1	6.251670
17.273350	0.1	6.337324
17.275017	0.1	6.425646
17.276683	0.1	6.512911
17.278350	0.1	6.596809
17.280017	0.1	6.677811
17.281683	0.1	6.757583
17.283350	0.1	6.837370
17.285017	0.1	6.918092
17.286683	0.1	7.000729
17.288350	0.1	7.085353
17.290017	0.1	7.170578
17.291683	0.1	7.254933
17.293350	0.1	7.338547
17.295017	0.1	7.423018
17.296683	0.1	7.509952
17.298350	0.1	7.600156
17.300017	0.1	7.693493
17.301683	0.1	7.788748
17.303350	0.1	7.884474
17.305017	0.1	7.981178
17.306683	0.1	8.082013
17.308350	0.1	8.190149
17.310017	0.1	8.306238
17.311683	0.1	8.428614
17.313350	0.1	8.554822
17.315017	0.1	8.683233
17.316683	0.1	8.814563
17.318350	0.1	8.951747
17.320017	0.1	9.097629
17.321683	0.1	9.253114
17.323350	0.1	9.416919
17.325017	0.1	9.586522
17.326683	0.1	9.759585
17.328350	0.1	9.935079
17.330017	0.1	10.113916
17.331683	0.1	10.298253
17.333350	0.1	10.488890
17.335017	0.1	10.684123
17.336683	0.1	10.882458
17.338350	0.1	11.085053
17.340017	0.1	11.294335
17.341683	0.1	11.510951
17.343350	0.1	11.732341
17.345017	0.1	11.954140
17.346683	0.1	12.174235
17.348350	0.1	12.394539
17.350017	0.1	12.617591
17.351683	0.1	12.843190
17.353350	0.1	13.069105
17.355017	0.1	13.292898
17.356683	0.1	13.513030
17.358350	0.1	13.729371
17.360017	0.1	13.942970
17.361683	0.1	14.155027
17.363350	0.1	14.365343
17.365017	0.1	14.571426
17.366683	0.1	14.770129
17.368350	0.1	14.960291
17.370017	0.1	15.142728
17.371683	0.1	15.318277
17.373350	0.1	15.486544
17.375017	0.1	15.645465
17.376683	0.1	15.791859
17.378350	0.1	15.923651
17.380017	0.1	16.042064
17.381683	0.1	16.150959
17.383350	0.1	16.253158
17.385017	0.1	16.347673
17.386683	0.1	16.430966
17.388350	0.1	16.500410
17.390017	0.1	16.556163
17.391683	0.1	16.599894
17.393350	0.1	16.632662
17.395017	0.1	16.654441
17.396683	0.1	16.663834
17.398350	0.1	16.658609
17.400017	0.1	16.637864
17.401683	0.1	16.602697
17.403350	0.1	16.555088
17.405017	0.1	16.496917
17.406683	0.1	16.428977
17.408350	0.1	16.350765
17.410017	0.1	16.261535
17.411683	0.1	16.161045
17.413350	0.1	16.049533
17.415017	0.1	15.927865
17.416683	0.1	15.797839
17.418350	0.1	15.661488
17.420017	0.1	15.519527
17.421683	0.1	15.370087
17.423350	0.1	15.209778
17.425017	0.1	15.037283
17.426683	0.1	14.855550
17.428350	0.1	14.669127
17.430017	0.1	14.479929
17.431683	0.1	14.286567
17.433350	0.1	14.086692
17.435017	0.1	13.879607
17.436683	0.1	13.667331
17.438350	0.1	13.453369
17.440017	0.1	13.240110
17.441683	0.1	13.027261
17.443350	0.1	12.813048
17.445017	0.1	12.596049
17.446683	0.1	12.376234
17.448350	0.1	12.154756
17.450017	0.1	11.931928
17.451683	0.1	11.705989
17.453350	0.1	11.475701
17.455017	0.1	11.243518
17.456683	0.1	11.013648
17.458350	0.1	10.787523
17.460017	0.1	10.563415
17.461683	0.1	10.339459
17.463350	0.1	10.115705
17.465017	0.1	9.894138
17.466683	0.1	9.677107
17.468350	0.1	9.465376
17.470017	0.1	9.258031
17.471683	0.1	9.054202
17.473350	0.1	8.853870
17.475017	0.1	8.656997
17.476683	0.1	8.462905
17.478350	0.1	8.270987
17.480017	0.1	8.081524
17.481683	0.1	7.895506
17.483350	0.1	7.714126
17.485017	0.1	7.537855
17.486683	0.1	7.365202
17.488350	0.1	7.193908
17.490017	0.1	7.023821
17.491683	0.1	6.856904
17.493350	0.1	6.695157
17.495017	0.1	6.539603
17.496683	0.1	6.390400
17.498350	0.1	6.246888
17.500017	0.1	6.108037
17.501683	0.1	5.973568
17.503350	0.1	5.843965
17.505017	0.1	5.718968
17.506683	0.1	5.597640
17.508350	0.1	5.480084
17.510017	0.1	5.367077
17.511683	0.1	5.258317
17.513350	0.1	5.152249
17.515017	0.1	5.047214
17.516683	0.1	4.943367
17.518350	0.1	4.843315
17.520017	0.1	4.750285
17.521683	0.1	4.665721
17.523350	0.1	4.587593
17.525017	0.1	4.511462
17.526683	0.1	4.433971
17.528350	0.1	4.354496
17.530017	0.1	4.274766
17.531683	0.1	4.198146
17.533350	0.1	4.127841
17.535017	0.1	4.064711
17.536683	0.1	4.006759
17.538350	0.1	3.950540
17.540017	0.1	3.893827
17.541683	0.1	3.837179
17.543350	0.1	3.782171
17.545017	0.1	3.728829
17.546683	0.1	3.675730
17.548350	0.1	3.621937
17.550017	0.1	3.568195
17.551683	0.1	3.516781
17.553350	0.1	3.469982
17.555017	0.1	3.428306
17.556683	0.1	3.390135
17.558350	0.1	3.352934
17.560017	0.1	3.315592
17.561683	0.1	3.279275
17.563350	0.1	3.245575
17.565017	0.1	3.215042
17.566683	0.1	3.187009
17.568350	0.1	3.159828
17.570017	0.1	3.131251
17.571683	0.1	3.099381
17.573350	0.1	3.064927
17.575017	0.1	3.032032
17.576683	0.1	3.004828
17.578350	0.1	2.983976
17.580017	0.1	2.967049
17.581683	0.1	2.950449
17.583350	0.1	2.931571
17.585017	0.1	2.910513
17.586683	0.1	2.889214
17.588350	0.1	2.869279
17.590017	0.1	2.851435
17.591683	0.1	2.835891
17.593350	0.1	2.821828
17.595017	0.1	2.807393
17.596683	0.1	2.790885
17.598350	0.1	2.771877
17.600017	0.1	2.751704
17.601683	0.1	2.732296
17.603350	0.1	2.714861
17.605017	0.1	2.700225
17.606683	0.1	2.688882
17.608350	0.1	2.680421
17.610017	0.1	2.673985
17.611683	0.1	2.669077
17.613350	0.1	2.665701
17.615017	0.1	2.663587
17.616683	0.1	2.661292
17.618350	0.1	2.656719
17.620017	0.1	2.648826
17.621683	0.1	2.638483
17.623350	0.1	2.627624
17.625017	0.1	2.617822
17.626683	0.1	2.610008
17.628350	0.1	2.604644
17.630017	0.1	2.601333
17.631683	0.1	2.598693
17.633350	0.1	2.595196
17.635017	0.1	2.590134
17.636683	0.1	2.583191
17.638350	0.1	2.573570
17.640017	0.1	2.560564
17.641683	0.1	2.545258
17.643350	0.1	2.531237
17.645017	0.1	2.523018
17.646683	0.1	2.522678
17.648350	0.1	2.528140
17.650017	0.1	2.535400
17.651683	0.1	2.541677
17.653350	0.1	2.545733
17.655017	0.1	2.546683
17.656683	0.1	2.544783
17.658350	0.1	2.542096
17.660017	0.1	2.540080
17.661683	0.1	2.537561
17.663350	0.1	2.532476
17.665017	0.1	2.523996
17.666683	0.1	2.513253
17.668350	0.1	2.503307
17.670017	0.1	2.497528
17.671683	0.1	2.497458
17.673350	0.1	2.502156
17.675017	0.1	2.508899
17.676683	0.1	2.514520
17.678350	0.1	2.516783
17.680017	0.1	2.515768
17.681683	0.1	2.513579
17.683350	0.1	2.512084
17.685017	0.1	2.511605
17.686683	0.1	2.512005
17.688350	0.1	2.513416
17.690017	0.1	2.516103
17.691683	0.1	2.520606
17.693350	0.1	2.526804
17.695017	0.1	2.532848
17.696683	0.1	2.536918
17.698350	0.1	2.539367
17.700017	0.1	2.541761
17.701683	0.1	2.544438
17.703350	0.1	2.546227
17.705017	0.1	2.546511
17.706683	0.1	2.546026
17.708350	0.1	2.545360
17.710017	0.1	2.544834
17.711683	0.1	2.545570
17.713350	0.1	2.548825
17.715017	0.1	2.554958
17.716683	0.1	2.562976
17.718350	0.1	2.570567
17.720017	0.1	2.575903
17.721683	0.1	2.579186
17.723350	0.1	2.581477
17.725017	0.1	2.583093
17.726683	0.1	2.583941
17.728350	0.1	2.584462
17.730017	0.1	2.585389
17.731683	0.1	2.586814
17.733350	0.1	2.588229
17.735017	0.1	2.589328
17.736683	0.1	2.590269
17.738350	0.1	2.591303
17.740017	0.1	2.592183
17.741683	0.1	2.592099
17.743350	0.1	2.591093
17.745017	0.1	2.590502
17.746683	0.1	2.591265
17.748350	0.1	2.593226
17.750017	0.1	2.595531
17.751683	0.1	2.596756
17.753350	0.1	2.595959
17.755017	0.1	2.593109
17.756683	0.1	2.588183
17.758350	0.1	2.581817
17.760017	0.1	2.575996
17.761683	0.1	2.572597
17.763350	0.1	2.571847
17.765017	0.1	2.572020
17.766683	0.1	2.570520
17.768350	0.1	2.566027
17.770017	0.1	2.558948
17.771683	0.1	2.549882
17.773350	0.1	2.538776
17.775017	0.1	2.525500
17.776683	0.1	2.510692
17.778350	0.1	2.495889
17.780017	0.1	2.482664
17.781683	0.1	2.471725
17.783350	0.1	2.463316
17.785017	0.1	2.456945
17.786683	0.1	2.450529
17.788350	0.1	2.441495
17.790017	0.1	2.429113
17.791683	0.1	2.415013
17.793350	0.1	2.401392
17.795017	0.1	2.389201
17.796683	0.1	2.377979
17.798350	0.1	2.366682
17.800017	0.1	2.354719
17.801683	0.1	2.342863
17.803350	0.1	2.332497
17.805017	0.1	2.323980
17.806683	0.1	2.316674
17.808350	0.1	2.309871
17.810017	0.1	2.302560
17.811683	0.1	2.293484
17.813350	0.1	2.282127
17.815017	0.1	2.269233
17.816683	0.1	2.256953
17.818350	0.1	2.248529
17.820017	0.1	2.245731
17.821683	0.1	2.245898
17.823350	0.1	2.243896
17.825017	0.1	2.237144
17.826683	0.1	2.227132
17.828350	0.1	2.217130
17.830017	0.1	2.209535
17.831683	0.1	2.204883
17.833350	0.1	2.202489
17.835017	0.1	2.201661
17.836683	0.1	2.202438
17.838350	0.1	2.204920
17.840017	0.1	2.207705
17.841683	0.1	2.208343
17.843350	0.1	2.206322
17.845017	0.1	2.203775
17.846683	0.1	2.202187
17.848350	0.1	2.200655
17.850017	0.1	2.198215
17.851683	0.1	2.195789
17.853350	0.1	2.195016
17.855017	0.1	2.196701
17.856683	0.1	2.200585
17.858350	0.1	2.205167
17.860017	0.1	2.208333
17.861683	0.1	2.208804
17.863350	0.1	2.206750
17.865017	0.1	2.203691
17.866683	0.1	2.202094
17.868350	0.1	2.203928
17.870017	0.1	2.209623
17.871683	0.1	2.218187
17.873350	0.1	2.227430
17.875017	0.1	2.234322
17.876683	0.1	2.237032
17.878350	0.1	2.237069
17.880017	0.1	2.238406
17.881683	0.1	2.243761
17.883350	0.1	2.252338
17.885017	0.1	2.261153
17.886683	0.1	2.267729
17.888350	0.1	2.271929
17.890017	0.1	2.275994
17.891683	0.1	2.282443
17.893350	0.1	2.292139
17.895017	0.1	2.304297
17.896683	0.1	2.317065
17.898350	0.1	2.328367
17.900017	0.1	2.337522
17.901683	0.1	2.345606
17.903350	0.1	2.353690
17.905017	0.1	2.361913
17.906683	0.1	2.370141
17.908350	0.1	2.378216
17.910017	0.1	2.386076
17.911683	0.1	2.394216
17.913350	0.1	2.402919
17.915017	0.1	2.411488
17.916683	0.1	2.419115
17.918350	0.1	2.425699
17.920017	0.1	2.431516
17.921683	0.1	2.437164
17.923350	0.1	2.444028
17.925017	0.1	2.453099
17.926683	0.1	2.463846
17.928350	0.1	2.475744
17.930017	0.1	2.489090
17.931683	0.1	2.503144
17.933350	0.1	2.515521
17.935017	0.1	2.524471
17.936683	0.1	2.530958
17.938350	0.1	2.538213
17.940017	0.1	2.549682
17.941683	0.1	2.566776
17.943350	0.1	2.587507
17.945017	0.1	2.608285
17.946683	0.1	2.627010
17.948350	0.1	2.642842
17.950017	0.1	2.654581
17.951683	0.1	2.662390
17.953350	0.1	2.669543
17.955017	0.1	2.679881
17.956683	0.1	2.694381
17.958350	0.1	2.711592
17.960017	0.1	2.730093
17.961683	0.1	2.748845
17.963350	0.1	2.766275
17.965017	0.1	2.780636
17.966683	0.1	2.790941
17.968350	0.1	2.797097
17.970017	0.1	2.799858
17.971683	0.1	2.801428
17.973350	0.1	2.805181
17.975017	0.1	2.813162
17.976683	0.1	2.824594
17.978350	0.1	2.837162
17.980017	0.1	2.848748
17.981683	0.1	2.858415
17.983350	0.1	2.866904
17.985017	0.1	2.875458
17.986683	0.1	2.883938
17.988350	0.1	2.890611
17.990017	0.1	2.894183
17.991683	0.1	2.894807
17.993350	0.1	2.893256
17.995017	0.1	2.890644
17.996683	0.1	2.888036
17.998350	0.1	2.885293
18.000017	0.1	2.881251
18.001683	0.1	2.874741
18.003350	0.1	2.865698
18.005017	0.1	2.855994
18.006683	0.1	2.847575
18.008350	0.1	2.839966
18.010017	0.1	2.830764
18.011683	0.1	2.817595
18.013350	0.1	2.799677
18.015017	0.1	2.778913
18.016683	0.1	2.759090
18.018350	0.1	2.743332
18.020017	0.1	2.732188
18.021683	0.1	2.723415
18.023350	0.1	2.713553
18.025017	0.1	2.700593
18.026683	0.1	2.685445
18.028350	0.1	2.670693
18.030017	0.1	2.657850
18.031683	0.1	2.645859
18.033350	0.1	2.632253
18.035017	0.1	2.615415
18.036683	0.1	2.595261
18.038350	0.1	2.572876
18.040017	0.1	2.550357
18.041683	0.1	2.529593
18.043350	0.1	2.510892
18.045017	0.1	2.492974
18.046683	0.1	2.474170
18.048350	0.1	2.454263
18.050017	0.1	2.435464
18.051683	0.1	2.420694
18.053350	0.1	2.410612
18.055017	0.1	2.402724
18.056683	0.1	2.393741
18.058350	0.1	2.382062
18.060017	0.1	2.367971
18.061683	0.1	2.352889
18.063350	0.1	2.338942
18.065017	0.1	2.328055
18.066683	0.1	2.320562
18.068350	0.1	2.314416
18.070017	0.1	2.306481
18.071683	0.1	2.295710
18.073350	0.1	2.284343
18.075017	0.1	2.275635
18.076683	0.1	2.271286
18.078350	0.1	2.270201
18.080017	0.1	2.269102
18.081683	0.1	2.265107
18.083350	0.1	2.258173
18.085017	0.1	2.250574
18.086683	0.1	2.244459
18.088350	0.1	2.240096
18.090017	0.1	2.236422
18.091683	0.1	2.232976
18.093350	0.1	2.230289
18.095017	0.1	2.228464
18.096683	0.1	2.226657
18.098350	0.1	2.224171
18.100017	0.1	2.221065
18.101683	0.1	2.217772
18.103350	0.1	2.214792
18.105017	0.1	2.212231
18.106683	0.1	2.209507
18.108350	0.1	2.205670
18.110017	0.1	2.200068
18.111683	0.1	2.193395
18.113350	0.1	2.187691
18.115017	0.1	2.184520
18.116683	0.1	2.183993
18.118350	0.1	2.185307
18.120017	0.1	2.187104
18.121683	0.1	2.188026
18.123350	0.1	2.187248
18.125017	0.1	2.184021
18.126683	0.1	2.177753
18.128350	0.1	2.169469
18.130017	0.1	2.161372
18.131683	0.1	2.154675
18.133350	0.1	2.149292
18.135017	0.1	2.144855
18.136683	0.1	2.140957
18.138350	0.1	2.137288
18.140017	0.1	2.133958
18.141683	0.1	2.131360
18.143350	0.1	2.129665
18.145017	0.1	2.128119
18.146683	0.1	2.125101
18.148350	0.1	2.119374
18.150017	0.1	2.111262
18.151683	0.1	2.102917
18.153350	0.1	2.096677
18.155017	0.1	2.092761
18.156683	0.1	2.089916
18.158350	0.1	2.087583
18.160017	0.1	2.085920
18.161683	0.1	2.085017
18.163350	0.1	2.085222
18.165017	0.1	2.086721
18.166683	0.1	2.088328
18.168350	0.1	2.087657
18.170017	0.1	2.083010
18.171683	0.1	2.075010
18.173350	0.1	2.066167
18.175017	0.1	2.058866
18.176683	0.1	2.054181
18.178350	0.1	2.051983
18.180017	0.1	2.051182
18.181683	0.1	2.050372
18.183350	0.1	2.048705
18.185017	0.1	2.046120
18.186683	0.1	2.043098
18.188350	0.1	2.039913
18.190017	0.1	2.036141
18.191683	0.1	2.031648
18.193350	0.1	2.027447
18.195017	0.1	2.024621
18.196683	0.1	2.023205
18.198350	0.1	2.022223
18.200017	0.1	2.019713
18.201683	0.1	2.014106
18.203350	0.1	2.006665
18.205017	0.1	2.000541
18.206683	0.1	1.997682
18.208350	0.1	1.997571
18.210017	0.1	1.997710
18.211683	0.1	1.995135
18.213350	0.1	1.988821
18.215017	0.1	1.980588
18.216683	0.1	1.973775
18.218350	0.1	1.971731
18.220017	0.1	1.976308
18.221683	0.1	1.985934
18.223350	0.1	1.995829
18.225017	0.1	2.001394
18.226683	0.1	2.001440
18.228350	0.1	1.998288
18.230017	0.1	1.994809
18.231683	0.1	1.991792
18.233350	0.1	1.988001
18.235017	0.1	1.981771
18.236683	0.1	1.972504
18.238350	0.1	1.961384
18.240017	0.1	1.950888
18.241683	0.1	1.943610
18.243350	0.1	1.940960
18.245017	0.1	1.942124
18.246683	0.1	1.944895
18.248350	0.1	1.947680
18.250017	0.1	1.949882
18.251683	0.1	1.951153
18.253350	0.1	1.951628
18.255017	0.1	1.951586
18.256683	0.1	1.950655
18.258350	0.1	1.948643
18.260017	0.1	1.946162
18.261683	0.1	1.942874
18.263350	0.1	1.937416
18.265017	0.1	1.930050
18.266683	0.1	1.923176
18.268350	0.1	1.919232
18.270017	0.1	1.919381
18.271683	0.1	1.923009
18.273350	0.1	1.927912
18.275017	0.1	1.931665
18.276683	0.1	1.932881
18.278350	0.1	1.931721
18.280017	0.1	1.929575
18.281683	0.1	1.927316
18.283350	0.1	1.924033
18.285017	0.1	1.917928
18.286683	0.1	1.907772
18.288350	0.1	1.894282
18.290017	0.1	1.881374
18.291683	0.1	1.874873
18.293350	0.1	1.878100
18.295017	0.1	1.888704
18.296683	0.1	1.900680
18.298350	0.1	1.909123
18.300017	0.1	1.912485
18.301683	0.1	1.911647
18.303350	0.1	1.908112
18.305017	0.1	1.902566
18.306683	0.1	1.894953
18.308350	0.1	1.886096
18.310017	0.1	1.878482
18.311683	0.1	1.875102
18.313350	0.1	1.877951
18.315017	0.1	1.887158
18.316683	0.1	1.900475
18.318350	0.1	1.914115
18.320017	0.1	1.924378
18.321683	0.1	1.928783
18.323350	0.1	1.927074
18.325017	0.1	1.921486
18.326683	0.1	1.915102
18.328350	0.1	1.909342
18.330017	0.1	1.903605
18.331683	0.1	1.897062
18.333350	0.1	1.890198
18.335017	0.1	1.885095
18.336683	0.1	1.884024
18.338350	0.1	1.887507
18.340017	0.1	1.893966
18.341683	0.1	1.900489
18.343350	0.1	1.903935
18.345017	0.1	1.902524
18.346683	0.1	1.896550
18.348350	0.1	1.888480
18.350017	0.1	1.882552
18.351683	0.1	1.882757
18.353350	0.1	1.889532
18.355017	0.1	1.898920
18.356683	0.1	1.906171
18.358350	0.1	1.909942
18.360017	0.1	1.912457
18.361683	0.1	1.916490
18.363350	0.1	1.922399
18.365017	0.1	1.927805
18.366683	0.1	1.930427
18.368350	0.1	1.930273
18.370017	0.1	1.928587
18.371683	0.1	1.926455
18.373350	0.1	1.924895
18.375017	0.1	1.924564
18.376683	0.1	1.925286
18.378350	0.1	1.926343
18.380017	0.1	1.926734
18.381683	0.1	1.925430
18.383350	0.1	1.922878
18.385017	0.1	1.921044
18.386683	0.1	1.920788
18.388350	0.1	1.920876
18.390017	0.1	1.920024
18.391683	0.1	1.918552
18.393350	0.1	1.918105
18.395017	0.1	1.920015
18.396683	0.1	1.923451
18.398350	0.1	1.926082
18.400017	0.1	1.926506
18.401683	0.1	1.924960
18.403350	0.1	1.922795
18.405017	0.1	1.921807
18.406683	0.1	1.922846
18.408350	0.1	1.924974
18.410017	0.1	1.926650
18.411683	0.1	1.927288
18.413350	0.1	1.927423
18.415017	0.1	1.927735
18.416683	0.1	1.927931
18.418350	0.1	1.927055
18.420017	0.1	1.924909
18.421683	0.1	1.922273
18.423350	0.1	1.919675
18.425017	0.1	1.916536
18.426683	0.1	1.911735
18.428350	0.1	1.904937
18.430017	0.1	1.897090
18.431683	0.1	1.889882
18.433350	0.1	1.885314
18.435017	0.1	1.885137
18.436683	0.1	1.889179
18.438350	0.1	1.894338
18.440017	0.1	1.896815
18.441683	0.1	1.895600
18.443350	0.1	1.892862
18.445017	0.1	1.890999
18.446683	0.1	1.890492
18.448350	0.1	1.890422
18.450017	0.1	1.889761
18.451683	0.1	1.888024
18.453350	0.1	1.885323
18.455017	0.1	1.881933
18.456683	0.1	1.877677
18.458350	0.1	1.872038
18.460017	0.1	1.865192
18.461683	0.1	1.858640
18.463350	0.1	1.854659
18.465017	0.1	1.855013
18.466683	0.1	1.859502
18.468350	0.1	1.865271
18.470017	0.1	1.868433
18.471683	0.1	1.866594
18.473350	0.1	1.860037
18.475017	0.1	1.851483
18.476683	0.1	1.844331
18.478350	0.1	1.839958
18.480017	0.1	1.837169
18.481683	0.1	1.834491
18.483350	0.1	1.831423
18.485017	0.1	1.827269
18.486683	0.1	1.821425
18.488350	0.1	1.815353
18.490017	0.1	1.811739
18.491683	0.1	1.811334
18.493350	0.1	1.812461
18.495017	0.1	1.813453
18.496683	0.1	1.814389
18.498350	0.1	1.816172
18.500017	0.1	1.819227
18.501683	0.1	1.823399
18.503350	0.1	1.828014
18.505017	0.1	1.831730
18.506683	0.1	1.832615
18.508350	0.1	1.829183
18.510017	0.1	1.822012
18.511683	0.1	1.813537
18.513350	0.1	1.806007
18.515017	0.1	1.800191
18.516683	0.1	1.796158
18.518350	0.1	1.794477
18.520017	0.1	1.795283
18.521683	0.1	1.797085
18.523350	0.1	1.797918
18.525017	0.1	1.796363
18.526683	0.1	1.791534
18.528350	0.1	1.784121
18.530017	0.1	1.776400
18.531683	0.1	1.770169
18.533350	0.1	1.765848
18.535017	0.1	1.762472
18.536683	0.1	1.757815
18.538350	0.1	1.750211
18.540017	0.1	1.740139
18.541683	0.1	1.729717
18.543350	0.1	1.721825
18.545017	0.1	1.718905
18.546683	0.1	1.721890
18.548350	0.1	1.729908
18.550017	0.1	1.739706
18.551683	0.1	1.746337
18.553350	0.1	1.746705
18.555017	0.1	1.741853
18.556683	0.1	1.735217
18.558350	0.1	1.730174
18.560017	0.1	1.728865
18.561683	0.1	1.731296
18.563350	0.1	1.735268
18.565017	0.1	1.738276
18.566683	0.1	1.739003
18.568350	0.1	1.737061
18.570017	0.1	1.732614
18.571683	0.1	1.727007
18.573350	0.1	1.722584
18.575017	0.1	1.720968
18.576683	0.1	1.721866
18.578350	0.1	1.723603
18.580017	0.1	1.724274
18.581683	0.1	1.722579
18.583350	0.1	1.719198
18.585017	0.1	1.716730
18.586683	0.1	1.716632
18.588350	0.1	1.717778
18.590017	0.1	1.718593
18.591683	0.1	1.718947
18.593350	0.1	1.719566
18.595017	0.1	1.719892
18.596683	0.1	1.717606
18.598350	0.1	1.711594
18.600017	0.1	1.703934
18.601683	0.1	1.697564
18.603350	0.1	1.693731
18.605017	0.1	1.692432
18.606683	0.1	1.693321
18.608350	0.1	1.695645
18.610017	0.1	1.698248
18.611683	0.1	1.700479
18.613350	0.1	1.702690
18.615017	0.1	1.705335
18.616683	0.1	1.707887
18.618350	0.1	1.709661
18.620017	0.1	1.711315
18.621683	0.1	1.713871
18.623350	0.1	1.716292
18.625017	0.1	1.715613
18.626683	0.1	1.709838
18.628350	0.1	1.700339
18.630017	0.1	1.691189
18.631683	0.1	1.686276
18.633350	0.1	1.686881
18.635017	0.1	1.691049
18.636683	0.1	1.695510
18.638350	0.1	1.698313
18.640017	0.1	1.699189
18.641683	0.1	1.698676
18.643350	0.1	1.698034
18.645017	0.1	1.698993
18.646683	0.1	1.702663
18.648350	0.1	1.708711
18.650017	0.1	1.715710
18.651683	0.1	1.721941
18.653350	0.1	1.726146
18.655017	0.1	1.727757
18.656683	0.1	1.727389
18.658350	0.1	1.726807
18.660017	0.1	1.727571
18.661683	0.1	1.730104
18.663350	0.1	1.734509
18.665017	0.1	1.741140
18.666683	0.1	1.749559
18.668350	0.1	1.758155
18.670017	0.1	1.765592
18.671683	0.1	1.771972
18.673350	0.1	1.778649
18.675017	0.1	1.786351
18.676683	0.1	1.793294
18.678350	0.1	1.797038
18.680017	0.1	1.797765
18.681683	0.1	1.798035
18.683350	0.1	1.800782
18.685017	0.1	1.807911
18.686683	0.1	1.818864
18.688350	0.1	1.830743
18.690017	0.1	1.841029
18.691683	0.1	1.849863
18.693350	0.1	1.859260
18.695017	0.1	1.870519
18.696683	0.1	1.883819
18.698350	0.1	1.899903
18.700017	0.1	1.919698
18.701683	0.1	1.941812
18.703350	0.1	1.962534
18.705017	0.1	1.979275
18.706683	0.1	1.992411
18.708350	0.1	2.004001
18.710017	0.1	2.016295
18.711683	0.1	2.031461
18.713350	0.1	2.051354
18.715017	0.1	2.076067
18.716683	0.1	2.102340
18.718350	0.1	2.125460
18.720017	0.1	2.143811
18.721683	0.1	2.159933
18.723350	0.1	2.177148
18.725017	0.1	2.197367
18.726683	0.1	2.221093
18.728350	0.1	2.247579
18.730017	0.1	2.275850
18.731683	0.1	2.305447
18.733350	0.1	2.335971
18.735017	0.1	2.366668
18.736683	0.1	2.396754
18.738350	0.1	2.426500
18.740017	0.1	2.457472
18.741683	0.1	2.490832
18.743350	0.1	2.526050
18.745017	0.1	2.561957
18.746683	0.1	2.598590
18.748350	0.1	2.637138
18.750017	0.1	2.678377
18.751683	0.1	2.721702
18.753350	0.1	2.765469
18.755017	0.1	2.808054
18.756683	0.1	2.848827
18.758350	0.1	2.888269
18.760017	0.1	2.927734
18.761683	0.1	2.968833
18.763350	0.1	3.012195
18.765017	0.1	3.057439
18.766683	0.1	3.104373
18.768350	0.1	3.152769
18.770017	0.1	3.202274
18.771683	0.1	3.254027
18.773350	0.1	3.310349
18.775017	0.1	3.372165
18.776683	0.1	3.438448
18.778350	0.1	3.507840
18.780017	0.1	3.579357
18.781683	0.1	3.652144
18.783350	0.1	3.726040
18.785017	0.1	3.802138
18.786683	0.1	3.881962
18.788350	0.1	3.966130
18.790017	0.1	4.053842
18.791683	0.1	4.143245
18.793350	0.1	4.232954
18.795017	0.1	4.323348
18.796683	0.1	4.415573
18.798350	0.1	4.510228
18.800017	0.1	4.607569
18.801683	0.1	4.707808
18.803350	0.1	4.811087
18.805017	0.1	4.917453
18.806683	0.1	5.026422
18.808350	0.1	5.137329
18.810017	0.1	5.250396
18.811683	0.1	5.366607
18.813350	0.1	5.486533
18.815017	0.1	5.609980
18.816683	0.1	5.735797
18.818350	0.1	5.861684
18.820017	0.1	5.985047
18.821683	0.1	6.104303
18.823350	0.1	6.219279
18.825017	0.1	6.331368
18.826683	0.1	6.443155
18.828350	0.1	6.556590
18.830017	0.1	6.671064
18.831683	0.1	6.783479
18.833350	0.1	6.890111
18.835017	0.1	6.988719
18.836683	0.1	7.079551
18.838350	0.1	7.163994
18.840017	0.1	7.243133
18.841683	0.1	7.318398
18.843350	0.1	7.391167
18.845017	0.1	7.460373
18.846683	0.1	7.522581
18.848350	0.1	7.575024
18.850017	0.1	7.617120
18.851683	0.1	7.649329
18.853350	0.1	7.672426
18.855017	0.1	7.687723
18.856683	0.1	7.696962
18.858350	0.1	7.701293
18.860017	0.1	7.699747
18.861683	0.1	7.689428
18.863350	0.1	7.668179
18.865017	0.1	7.636189
18.866683	0.1	7.595173
18.868350	0.1	7.547396
18.870017	0.1	7.495186
18.871683	0.1	7.439633
18.873350	0.1	7.379162
18.875017	0.1	7.310607
18.876683	0.1	7.231915
18.878350	0.1	7.143295
18.880017	0.1	7.046284
18.881683	0.1	6.942670
18.883350	0.1	6.834255
18.885017	0.1	6.722719
18.886683	0.1	6.609121
18.888350	0.1	6.493516
18.890017	0.1	6.375350
18.891683	0.1	6.254418
18.893350	0.1	6.131250
18.895017	0.1	6.006714
18.896683	0.1	5.881325
18.898350	0.1	5.754679
18.900017	0.1	5.625677
18.901683	0.1	5.493211
18.903350	0.1	5.357601
18.905017	0.1	5.221609
18.906683	0.1	5.088937
18.908350	0.1	4.962115
18.910017	0.1	4.841778
18.911683	0.1	4.727012
18.913350	0.1	4.616021
18.915017	0.1	4.506935
18.916683	0.1	4.398301
18.918350	0.1	4.289127
18.920017	0.1	4.178672
18.921683	0.1	4.066844
18.923350	0.1	3.954931
18.925017	0.1	3.845417
18.926683	0.1	3.740895
18.928350	0.1	3.642933
18.930017	0.1	3.551440
18.931683	0.1	3.464855
18.933350	0.1	3.381269
18.935017	0.1	3.299564
18.936683	0.1	3.219326
18.938350	0.1	3.140769
18.940017	0.1	3.065774
18.941683	0.1	2.997238
18.943350	0.1	2.935836
18.945017	0.1	2.879486
18.946683	0.1	2.826317
18.948350	0.1	2.775337
18.950017	0.1	2.725073
18.951683	0.1	2.673953
18.953350	0.1	2.621585
18.955017	0.1	2.569212
18.956683	0.1	2.519130
18.958350	0.1	2.473048
18.960017	0.1	2.431157
18.961683	0.1	2.392908
18.963350	0.1	2.357485
18.965017	0.1	2.324339
18.966683	0.1	2.293647
18.968350	0.1	2.265191
18.970017	0.1	2.238071
18.971683	0.1	2.211877
18.973350	0.1	2.186894
18.975017	0.1	2.163420
18.976683	0.1	2.141544
18.978350	0.1	2.121176
18.980017	0.1	2.101492
18.981683	0.1	2.080342
18.983350	0.1	2.056141
18.985017	0.1	2.030712
18.986683	0.1	2.007890
18.988350	0.1	1.989496
18.990017	0.1	1.974441
18.991683	0.1	1.960653
18.993350	0.1	1.946175
18.995017	0.1	1.929514
18.996683	0.1	1.910753
18.998350	0.1	1.891851
19.000017	0.1	1.875251
19.001683	0.1	1.862324
19.003350	0.1	1.852843
19.005017	0.1	1.845472
19.006683	0.1	1.838687
19.008350	0.1	1.830533
19.010017	0.1	1.818389
19.011683	0.1	1.801122
19.013350	0.1	1.781029
19.015017	0.1	1.761978
19.016683	0.1	1.746207
19.018350	0.1	1.734016
19.020017	0.1	1.725289
19.021683	0.1	1.719533
19.023350	0.1	1.715240
19.025017	0.1	1.710821
19.026683	0.1	1.705443
19.028350	0.1	1.698849
19.030017	0.1	1.691459
19.031683	0.1	1.684329
19.033350	0.1	1.678239
19.035017	0.1	1.673126
19.036683	0.1	1.667961
19.038350	0.1	1.661158
19.040017	0.1	1.651938
19.041683	0.1	1.641023
19.043350	0.1	1.629903
19.045017	0.1	1.619989
19.046683	0.1	1.612371
19.048350	0.1	1.607435
19.050017	0.1	1.604054
19.051683	0.1	1.600017
19.053350	0.1	1.594196
19.055017	0.1	1.587411
19.056683	0.1	1.581130
19.058350	0.1	1.576263
19.060017	0.1	1.572622
19.061683	0.1	1.569246
19.063350	0.1	1.565469
19.065017	0.1	1.561372
19.066683	0.1	1.557437
19.068350	0.1	1.554210
19.070017	0.1	1.551835
19.071683	0.1	1.549930
19.073350	0.1	1.548296
19.075017	0.1	1.546699
19.076683	0.1	1.543607
19.078350	0.1	1.537330
19.080017	0.1	1.528342
19.081683	0.1	1.518684
19.083350	0.1	1.510032
19.085017	0.1	1.503304
19.086683	0.1	1.498568
19.088350	0.1	1.495099
19.090017	0.1	1.492314
19.091683	0.1	1.489916
19.093350	0.1	1.487564
19.095017	0.1	1.485287
19.096683	0.1	1.483620
19.098350	0.1	1.482740
19.100017	0.1	1.482167
19.101683	0.1	1.481664
19.103350	0.1	1.480943
19.105017	0.1	1.478600
19.106683	0.1	1.473199
19.108350	0.1	1.465231
19.110017	0.1	1.457315
19.111683	0.1	1.452127
19.113350	0.1	1.450316
19.115017	0.1	1.450870
19.116683	0.1	1.452500
19.118350	0.1	1.454060
19.120017	0.1	1.454731
19.121683	0.1	1.454642
19.123350	0.1	1.455233
19.125017	0.1	1.458009
19.126683	0.1	1.462204
19.128350	0.1	1.464598
19.130017	0.1	1.462479
19.131683	0.1	1.455988
19.133350	0.1	1.447615
19.135017	0.1	1.440505
19.136683	0.1	1.436900
19.138350	0.1	1.437305
19.140017	0.1	1.440523
19.141683	0.1	1.444174
19.143350	0.1	1.445995
19.145017	0.1	1.445124
19.146683	0.1	1.441888
19.148350	0.1	1.437059
19.150017	0.1	1.431433
19.151683	0.1	1.425361
19.153350	0.1	1.418856
19.155017	0.1	1.413021
19.156683	0.1	1.410316
19.158350	0.1	1.411708
19.160017	0.1	1.415252
19.161683	0.1	1.418372
19.163350	0.1	1.419485
19.165017	0.1	1.417892
19.166683	0.1	1.414269
19.168350	0.1	1.410553
19.170017	0.1	1.408486
19.171683	0.1	1.408276
19.173350	0.1	1.408327
19.175017	0.1	1.406316
19.176683	0.1	1.401058
19.178350	0.1	1.393468
19.180017	0.1	1.386018
19.181683	0.1	1.381421
19.183350	0.1	1.381040
19.185017	0.1	1.383820
19.186683	0.1	1.386921
19.188350	0.1	1.388285
19.190017	0.1	1.387857
19.191683	0.1	1.386283
19.193350	0.1	1.384025
19.195017	0.1	1.381775
19.196683	0.1	1.380220
19.198350	0.1	1.379522
19.200017	0.1	1.379480
19.201683	0.1	1.379629
19.203350	0.1	1.379275
19.205017	0.1	1.378129
19.206683	0.1	1.376928
19.208350	0.1	1.376504
19.210017	0.1	1.376467
19.211683	0.1	1.376006
19.213350	0.1	1.375573
19.215017	0.1	1.376490
19.216683	0.1	1.379512
19.218350	0.1	1.383508
19.220017	0.1	1.385184
19.221683	0.1	1.381715
19.223350	0.1	1.373822
19.225017	0.1	1.365403
19.226683	0.1	1.360318
19.228350	0.1	1.359326
19.230017	0.1	1.360085
19.231683	0.1	1.359973
19.233350	0.1	1.357952
19.235017	0.1	1.354199
19.236683	0.1	1.349887
19.238350	0.1	1.346539
19.240017	0.1	1.344676
19.241683	0.1	1.343805
19.243350	0.1	1.343424
19.245017	0.1	1.343745
19.246683	0.1	1.345500
19.248350	0.1	1.348304
19.250017	0.1	1.349864
19.251683	0.1	1.348113
19.253350	0.1	1.343391
19.255017	0.1	1.337798
19.256683	0.1	1.333323
19.258350	0.1	1.331074
19.260017	0.1	1.331284
19.261683	0.1	1.332769
19.263350	0.1	1.332983
19.265017	0.1	1.330185
19.266683	0.1	1.325114
19.268350	0.1	1.320196
19.270017	0.1	1.318036
19.271683	0.1	1.320061
19.273350	0.1	1.325607
19.275017	0.1	1.332047
19.276683	0.1	1.335931
19.278350	0.1	1.335330
19.280017	0.1	1.331824
19.281683	0.1	1.328834
19.283350	0.1	1.327740
19.285017	0.1	1.326776
19.286683	0.1	1.323824
19.288350	0.1	1.319209
19.290017	0.1	1.315232
19.291683	0.1	1.314152
19.293350	0.1	1.317142
19.295017	0.1	1.324094
19.296683	0.1	1.332932
19.298350	0.1	1.339302
19.300017	0.1	1.338935
19.301683	0.1	1.331712
19.303350	0.1	1.322418
19.305017	0.1	1.316043
19.306683	0.1	1.313975
19.308350	0.1	1.315298
19.310017	0.1	1.318678
19.311683	0.1	1.321733
19.313350	0.1	1.321705
19.315017	0.1	1.317882
19.316683	0.1	1.311558
19.318350	0.1	1.304597
19.320017	0.1	1.299414
19.321683	0.1	1.298045
19.323350	0.1	1.299875
19.325017	0.1	1.302506
19.326683	0.1	1.304871
19.328350	0.1	1.307614
19.330017	0.1	1.310944
19.331683	0.1	1.314087
19.333350	0.1	1.317058
19.335017	0.1	1.321286
19.336683	0.1	1.327558
19.338350	0.1	1.334376
19.340017	0.1	1.338539
19.341683	0.1	1.337496
19.343350	0.1	1.331717
19.345017	0.1	1.324140
19.346683	0.1	1.317486
19.348350	0.1	1.313435
19.350017	0.1	1.313658
19.351683	0.1	1.318902
19.353350	0.1	1.326944
19.355017	0.1	1.333524
19.356683	0.1	1.335647
19.358350	0.1	1.333449
19.360017	0.1	1.329733
19.361683	0.1	1.327321
19.363350	0.1	1.326422
19.365017	0.1	1.325682
19.366683	0.1	1.324653
19.368350	0.1	1.324043
19.370017	0.1	1.324825
19.371683	0.1	1.327363
19.373350	0.1	1.330525
19.375017	0.1	1.332173
19.376683	0.1	1.331312
19.378350	0.1	1.329132
19.380017	0.1	1.327447
19.381683	0.1	1.326418
19.383350	0.1	1.324969
19.385017	0.1	1.323526
19.386683	0.1	1.324341
19.388350	0.1	1.328383
19.390017	0.1	1.333589
19.391683	0.1	1.336765
19.393350	0.1	1.336420
19.395017	0.1	1.333482
19.396683	0.1	1.329412
19.398350	0.1	1.324876
19.400017	0.1	1.320564
19.401683	0.1	1.317095
19.403350	0.1	1.313738
19.405017	0.1	1.309426
19.406683	0.1	1.304788
19.408350	0.1	1.301947
19.410017	0.1	1.302934
19.411683	0.1	1.307991
19.413350	0.1	1.314324
19.415017	0.1	1.317319
19.416683	0.1	1.314082
19.418350	0.1	1.306348
19.420017	0.1	1.299703
19.421683	0.1	1.299260
19.423350	0.1	1.305575
19.425017	0.1	1.315074
19.426683	0.1	1.324010
19.428350	0.1	1.331135
19.430017	0.1	1.337258
19.431683	0.1	1.343293
19.433350	0.1	1.349351
19.435017	0.1	1.355126
19.436683	0.1	1.360094
19.438350	0.1	1.363456
19.440017	0.1	1.364555
19.441683	0.1	1.363689
19.443350	0.1	1.362511
19.445017	0.1	1.363396
19.446683	0.1	1.368462
19.448350	0.1	1.378362
19.450017	0.1	1.391256
19.451683	0.1	1.404057
19.453350	0.1	1.415056
19.455017	0.1	1.424635
19.456683	0.1	1.434153
19.458350	0.1	1.444658
19.460017	0.1	1.455755
19.461683	0.1	1.465916
19.463350	0.1	1.473730
19.465017	0.1	1.478726
19.466683	0.1	1.482209
19.468350	0.1	1.486703
19.470017	0.1	1.493925
19.471683	0.1	1.503648
19.473350	0.1	1.514168
19.475017	0.1	1.524058
19.476683	0.1	1.533041
19.478350	0.1	1.541134
19.480017	0.1	1.548026
19.481683	0.1	1.553358
19.483350	0.1	1.557581
19.485017	0.1	1.562643
19.486683	0.1	1.570494
19.488350	0.1	1.580901
19.490017	0.1	1.591658
19.491683	0.1	1.600920
19.493350	0.1	1.608660
19.495017	0.1	1.615826
19.496683	0.1	1.622490
19.498350	0.1	1.627556
19.500017	0.1	1.629819
19.501683	0.1	1.628278
19.503350	0.1	1.622648
19.505017	0.1	1.614601
19.506683	0.1	1.607346
19.508350	0.1	1.603751
19.510017	0.1	1.604697
19.511683	0.1	1.608371
19.513350	0.1	1.610969
19.515017	0.1	1.608697
19.516683	0.1	1.599728
19.518350	0.1	1.585055
19.520017	0.1	1.567765
19.521683	0.1	1.551686
19.523350	0.1	1.539974
19.525017	0.1	1.533497
19.526683	0.1	1.530340
19.528350	0.1	1.527932
19.530017	0.1	1.525115
19.531683	0.1	1.521469
19.533350	0.1	1.516016
19.535017	0.1	1.507467
19.536683	0.1	1.495304
19.538350	0.1	1.480011
19.540017	0.1	1.462279
19.541683	0.1	1.443131
19.543350	0.1	1.425347
19.545017	0.1	1.412206
19.546683	0.1	1.403587
19.548350	0.1	1.395270
19.550017	0.1	1.383112
19.551683	0.1	1.367358
19.553350	0.1	1.351540
19.555017	0.1	1.337901
19.556683	0.1	1.326259
19.558350	0.1	1.315586
19.560017	0.1	1.304774
19.561683	0.1	1.293356
19.563350	0.1	1.282464
19.565017	0.1	1.273728
19.566683	0.1	1.267493
19.568350	0.1	1.263218
19.570017	0.1	1.260340
19.571683	0.1	1.257584
19.573350	0.1	1.253160
19.575017	0.1	1.246412
19.576683	0.1	1.238151
19.578350	0.1	1.229378
19.580017	0.1	1.220950
19.581683	0.1	1.214016
19.583350	0.1	1.209532
19.585017	0.1	1.207259
19.586683	0.1	1.206119
19.588350	0.1	1.204866
19.590017	0.1	1.202547
19.591683	0.1	1.199394
19.593350	0.1	1.196861
19.595017	0.1	1.196228
19.596683	0.1	1.197709
19.598350	0.1	1.200573
19.600017	0.1	1.203916
19.601683	0.1	1.207455
19.603350	0.1	1.211222
19.605017	0.1	1.214473
19.606683	0.1	1.215269
19.608350	0.1	1.211502
19.610017	0.1	1.202845
19.611683	0.1	1.192051
19.613350	0.1	1.183702
19.615017	0.1	1.181103
19.616683	0.1	1.184209
19.618350	0.1	1.189942
19.620017	0.1	1.194300
19.621683	0.1	1.194812
19.623350	0.1	1.191506
19.625017	0.1	1.185737
19.626683	0.1	1.178849
19.628350	0.1	1.172349
19.630017	0.1	1.168344
19.631683	0.1	1.168572
19.633350	0.1	1.172670
19.635017	0.1	1.177811
19.636683	0.1	1.180419
19.638350	0.1	1.178370
19.640017	0.1	1.172200
19.641683	0.1	1.164586
19.643350	0.1	1.158640
19.645017	0.1	1.156218
19.646683	0.1	1.157024
19.648350	0.1	1.159278
19.650017	0.1	1.161643
19.651683	0.1	1.163706
19.653350	0.1	1.165057
19.655017	0.1	1.165173
19.656683	0.1	1.163655
19.658350	0.1	1.160270
19.660017	0.1	1.155110
19.661683	0.1	1.148395
19.663350	0.1	1.140516
19.665017	0.1	1.132805
19.666683	0.1	1.127748
19.668350	0.1	1.127482
19.670017	0.1	1.131361
19.671683	0.1	1.135813
19.673350	0.1	1.137159
19.675017	0.1	1.134090
19.676683	0.1	1.127771
19.678350	0.1	1.120609
19.680017	0.1	1.114910
19.681683	0.1	1.111655
19.683350	0.1	1.110039
19.685017	0.1	1.108162
19.686683	0.1	1.104590
19.688350	0.1	1.099617
19.690017	0.1	1.094993
19.691683	0.1	1.092786
19.693350	0.1	1.094206
19.695017	0.1	1.098616
19.696683	0.1	1.103641
19.698350	0.1	1.106737
19.700017	0.1	1.106393
19.701683	0.1	1.102011
19.703350	0.1	1.094001
19.705017	0.1	1.084763
19.706683	0.1	1.078402
19.708350	0.1	1.077340
19.710017	0.1	1.080208
19.711683	0.1	1.084264
19.713350	0.1	1.087673
19.715017	0.1	1.089163
19.716683	0.1	1.087952
19.718350	0.1	1.084250
19.720017	0.1	1.079477
19.721683	0.1	1.075496
19.723350	0.1	1.072888
19.725017	0.1	1.070495
19.726683	0.1	1.067128
19.728350	0.1	1.063258
19.730017	0.1	1.060897
19.731683	0.1	1.061461
19.733350	0.1	1.064241
19.735017	0.1	1.067817
19.736683	0.1	1.071999
19.738350	0.1	1.077112
19.740017	0.1	1.082220
19.741683	0.1	1.085405
19.743350	0.1	1.085177
19.745017	0.1	1.080879
19.746683	0.1	1.072884
19.748350	0.1	1.063668
19.750017	0.1	1.057084
19.751683	0.1	1.055188
19.753350	0.1	1.056734
19.755017	0.1	1.059277
19.756683	0.1	1.061638
19.758350	0.1	1.063664
19.760017	0.1	1.065233
19.761683	0.1	1.066490
19.763350	0.1	1.067570
19.765017	0.1	1.067622
19.766683	0.1	1.065554
19.768350	0.1	1.061582
19.770017	0.1	1.057070
19.771683	0.1	1.052851
19.773350	0.1	1.048674
19.775017	0.1	1.044492
19.776683	0.1	1.041046
19.778350	0.1	1.039212
19.780017	0.1	1.039719
19.781683	0.1	1.043305
19.783350	0.1	1.050020
19.785017	0.1	1.057703
19.786683	0.1	1.062523
19.788350	0.1	1.062122
19.790017	0.1	1.057289
19.791683	0.1	1.050890
19.793350	0.1	1.045857
19.795017	0.1	1.043552
19.796683	0.1	1.043705
19.798350	0.1	1.045526
19.800017	0.1	1.048259
19.801683	0.1	1.050290
19.803350	0.1	1.048842
19.805017	0.1	1.042136
19.806683	0.1	1.031514
19.808350	0.1	1.020716
19.810017	0.1	1.013540
19.811683	0.1	1.012138
19.813350	0.1	1.016189
19.815017	0.1	1.022886
19.816683	0.1	1.028390
19.818350	0.1	1.029866
19.820017	0.1	1.027044
19.821683	0.1	1.021805
19.823350	0.1	1.015635
19.825017	0.1	1.008841
19.826683	0.1	1.001726
19.828350	0.1	0.994969
19.830017	0.1	0.989628
19.831683	0.1	0.987491
19.833350	0.1	0.989987
19.835017	0.1	0.996422
19.836683	0.1	1.004171
19.838350	0.1	1.009670
19.840017	0.1	1.009619
19.841683	0.1	1.003328
19.843350	0.1	0.993698
19.845017	0.1	0.984659
19.846683	0.1	0.978331
19.848350	0.1	0.974843
19.850017	0.1	0.973511
19.851683	0.1	0.973837
19.853350	0.1	0.975593
19.855017	0.1	0.977679
19.856683	0.1	0.977856
19.858350	0.1	0.975090
19.860017	0.1	0.971416
19.861683	0.1	0.969646
19.863350	0.1	0.970373
19.865017	0.1	0.972166
19.866683	0.1	0.973162
19.868350	0.1	0.972003
19.870017	0.1	0.968589
19.871683	0.1	0.964021
19.873350	0.1	0.959653
19.875017	0.1	0.956147
19.876683	0.1	0.953539
19.878350	0.1	0.952017
19.880017	0.1	0.951500
19.881683	0.1	0.951174
19.883350	0.1	0.950331
19.885017	0.1	0.948696
19.886683	0.1	0.946419
19.888350	0.1	0.943942
19.890017	0.1	0.941735
19.891683	0.1	0.940883
19.893350	0.1	0.942824
19.895017	0.1	0.947611
19.896683	0.1	0.953474
19.898350	0.1	0.957949
19.900017	0.1	0.959374
19.901683	0.1	0.957670
19.903350	0.1	0.953628
19.905017	0.1	0.948482
19.906683	0.1	0.944976
19.908350	0.1	0.946661
19.910017	0.1	0.954750
19.911683	0.1	0.966573
19.913350	0.1	0.977037
19.915017	0.1	0.981772
19.916683	0.1	0.980105
19.918350	0.1	0.974797
19.920017	0.1	0.968869
19.921683	0.1	0.964063
19.923350	0.1	0.961483
19.925017	0.1	0.960957
19.926683	0.1	0.960403
19.928350	0.1	0.957400
19.930017	0.1	0.951425
19.931683	0.1	0.944254
19.933350	0.1	0.938047
19.935017	0.1	0.933628
19.936683	0.1	0.931150
19.938350	0.1	0.930973
19.940017	0.1	0.933269
19.941683	0.1	0.937716
19.943350	0.1	0.943900
19.945017	0.1	0.951048
19.946683	0.1	0.957269
19.948350	0.1	0.960012
19.950017	0.1	0.958056
19.951683	0.1	0.953199
19.953350	0.1	0.949400
19.955017	0.1	0.949735
19.956683	0.1	0.954065
19.958350	0.1	0.959332
19.960017	0.1	0.962429
19.961683	0.1	0.962103
19.963350	0.1	0.958233
19.965017	0.1	0.951160
19.966683	0.1	0.942112
19.968350	0.1	0.933446
19.970017	0.1	0.928012
19.971683	0.1	0.927662
19.973350	0.1	0.932422
19.975017	0.1	0.940785
19.976683	0.1	0.950536
19.978350	0.1	0.959472
19.980017	0.1	0.965544
19.981683	0.1	0.967812
19.983350	0.1	0.967546
19.985017	0.1	0.966922
19.986683	0.1	0.966615
19.988350	0.1	0.965241
19.990017	0.1	0.961106
19.991683	0.1	0.954084
19.993350	0.1	0.945344
19.995017	0.1	0.936128
19.996683	0.1	0.927486
19.998350	0.1	0.920380
20.000017	0.1	0.915695
20.001683	0.1	0.914014
20.003350	0.1	0.915006
20.005017	0.1	0.917660
20.006683	0.1	0.921097
20.008350	0.1	0.924245
20.010017	0.1	0.925735
20.011683	0.1	0.924934
20.013350	0.1	0.922359
20.015017	0.1	0.919173
20.016683	0.1	0.916393
20.018350	0.1	0.914480
20.020017	0.1	0.913511
20.021683	0.1	0.913353
20.023350	0.1	0.913879
20.025017	0.1	0.915136
20.026683	0.1	0.917003
20.028350	0.1	0.919448
20.030017	0.1	0.922740
20.031683	0.1	0.926321
20.033350	0.1	0.928496
20.035017	0.1	0.927793
20.036683	0.1	0.923635
20.038350	0.1	0.916291
20.040017	0.1	0.907346
20.041683	0.1	0.898768
20.043350	0.1	0.891327
20.045017	0.1	0.884989
20.046683	0.1	0.880067
20.048350	0.1	0.876640
20.050017	0.1	0.873809
20.051683	0.1	0.870875
20.053350	0.1	0.868598
20.055017	0.1	0.868328
20.056683	0.1	0.870544
20.058350	0.1	0.874661
20.060017	0.1	0.879359
20.061683	0.1	0.883117
20.063350	0.1	0.884901
20.065017	0.1	0.884342
20.066683	0.1	0.881501
20.068350	0.1	0.876822
20.070017	0.1	0.870428
20.071683	0.1	0.862074
20.073350	0.1	0.853268
20.075017	0.1	0.847178
20.076683	0.1	0.845226
20.078350	0.1	0.846279
20.080017	0.1	0.849380
20.081683	0.1	0.855224
20.083350	0.1	0.864081
20.085017	0.1	0.873627
20.086683	0.1	0.880593
20.088350	0.1	0.883839
20.090017	0.1	0.884500
20.091683	0.1	0.884170
20.093350	0.1	0.883378
20.095017	0.1	0.881325
20.096683	0.1	0.877567
20.098350	0.1	0.873506
20.100017	0.1	0.870745
20.101683	0.1	0.869026
20.103350	0.1	0.867434
20.105017	0.1	0.866321
20.106683	0.1	0.866791
20.108350	0.1	0.869269
20.110017	0.1	0.873297
20.111683	0.1	0.878051
20.113350	0.1	0.882549
20.115017	0.1	0.885674
20.116683	0.1	0.887131
20.118350	0.1	0.888202
20.120017	0.1	0.890484
20.121683	0.1	0.894130
20.123350	0.1	0.897739
20.125017	0.1	0.899783
20.126683	0.1	0.900198
20.128350	0.1	0.899970
20.130017	0.1	0.899448
20.131683	0.1	0.898233
20.133350	0.1	0.896771
20.135017	0.1	0.896440
20.136683	0.1	0.897888
20.138350	0.1	0.900547
20.140017	0.1	0.903578
20.141683	0.1	0.906573
20.143350	0.1	0.909665
20.145017	0.1	0.912831
20.146683	0.1	0.915020
20.148350	0.1	0.915434
20.150017	0.1	0.915253
20.151683	0.1	0.916631
20.153350	0.1	0.920449
20.155017	0.1	0.925516
20.156683	0.1	0.929940
20.158350	0.1	0.933092
20.160017	0.1	0.935588
20.161683	0.1	0.938033
20.163350	0.1	0.940575
20.165017	0.1	0.942973
20.166683	0.1	0.944794
20.168350	0.1	0.946075
20.170017	0.1	0.947756
20.171683	0.1	0.950871
20.173350	0.1	0.955556
20.175017	0.1	0.961553
20.176683	0.1	0.968925
20.178350	0.1	0.977451
20.180017	0.1	0.986429
20.181683	0.1	0.995137
20.183350	0.1	1.002513
20.185017	0.1	1.007323
20.186683	0.1	1.009535
20.188350	0.1	1.010876
20.190017	0.1	1.013721
20.191683	0.1	1.019225
20.193350	0.1	1.026513
20.195017	0.1	1.033815
20.196683	0.1	1.039528
20.198350	0.1	1.042690
20.200017	0.1	1.044082
20.201683	0.1	1.046131
20.203350	0.1	1.050811
20.205017	0.1	1.058131
20.206683	0.1	1.066774
20.208350	0.1	1.074867
20.210017	0.1	1.080143
20.211683	0.1	1.081685
20.213350	0.1	1.081838
20.215017	0.1	1.084409
20.216683	0.1	1.090933
20.218350	0.1	1.099925
20.220017	0.1	1.109173
20.221683	0.1	1.117894
20.223350	0.1	1.126807
20.225017	0.1	1.136032
20.226683	0.1	1.143673
20.228350	0.1	1.147343
20.230017	0.1	1.147031
20.231683	0.1	1.145559
20.233350	0.1	1.145783
20.235017	0.1	1.147981
20.236683	0.1	1.150290
20.238350	0.1	1.150980
20.240017	0.1	1.149913
20.241683	0.1	1.148172
20.243350	0.1	1.147036
20.245017	0.1	1.147566
20.246683	0.1	1.150104
20.248350	0.1	1.153629
20.250017	0.1	1.156349
20.251683	0.1	1.156852
20.253350	0.1	1.154402
20.255017	0.1	1.149280
20.256683	0.1	1.143003
20.258350	0.1	1.137033
20.260017	0.1	1.132074
20.261683	0.1	1.128553
20.263350	0.1	1.126700
20.265017	0.1	1.126253
20.266683	0.1	1.126383
20.268350	0.1	1.125834
20.270017	0.1	1.123324
20.271683	0.1	1.118002
20.273350	0.1	1.110290
20.275017	0.1	1.102430
20.276683	0.1	1.096777
20.278350	0.1	1.093429
20.280017	0.1	1.090206
20.281683	0.1	1.085075
20.283350	0.1	1.077969
20.285017	0.1	1.070085
20.286683	0.1	1.062341
20.288350	0.1	1.054723
20.290017	0.1	1.046686
20.291683	0.1	1.038415
20.293350	0.1	1.031496
20.295017	0.1	1.027742
20.296683	0.1	1.027421
20.298350	0.1	1.028650
20.300017	0.1	1.028269
20.301683	0.1	1.023803
20.303350	0.1	1.015267
20.305017	0.1	1.004860
20.306683	0.1	0.995044
20.308350	0.1	0.987118
20.310017	0.1	0.981200
20.311683	0.1	0.977023
20.313350	0.1	0.974564
20.315017	0.1	0.974000
20.316683	0.1	0.974755
20.318350	0.1	0.975034
20.320017	0.1	0.973246
20.321683	0.1	0.969046
20.323350	0.1	0.963253
20.325017	0.1	0.958103
20.326683	0.1	0.956617
20.328350	0.1	0.960096
20.330017	0.1	0.966652
20.331683	0.1	0.972631
20.333350	0.1	0.974881
20.335017	0.1	0.972510
20.336683	0.1	0.967165
20.338350	0.1	0.961437
20.340017	0.1	0.957800
20.341683	0.1	0.958354
20.343350	0.1	0.963886
20.345017	0.1	0.973018
20.346683	0.1	0.982387
20.348350	0.1	0.987817
20.350017	0.1	0.986923
20.351683	0.1	0.981162
20.353350	0.1	0.974420
20.355017	0.1	0.970247
20.356683	0.1	0.970331
20.358350	0.1	0.974033
20.360017	0.1	0.978773
20.361683	0.1	0.981712
20.363350	0.1	0.981507
20.365017	0.1	0.978806
20.366683	0.1	0.975640
20.368350	0.1	0.974005
20.370017	0.1	0.974112
20.371683	0.1	0.974550
20.373350	0.1	0.974350
20.375017	0.1	0.973982
20.376683	0.1	0.974257
20.378350	0.1	0.975202
20.380017	0.1	0.976594
20.381683	0.1	0.979058
20.383350	0.1	0.983155
20.385017	0.1	0.988138
20.386683	0.1	0.992953
20.388350	0.1	0.997670
20.390017	0.1	1.003081
20.391683	0.1	1.009381
20.393350	0.1	1.015468
20.395017	0.1	1.019025
20.396683	0.1	1.018378
20.398350	0.1	1.014574
20.400017	0.1	1.010601
20.401683	0.1	1.008827
20.403350	0.1	1.010220
20.405017	0.1	1.014723
20.406683	0.1	1.021209
20.408350	0.1	1.028171
20.410017	0.1	1.035007
20.411683	0.1	1.041815
20.413350	0.1	1.048176
20.415017	0.1	1.052944
20.416683	0.1	1.055025
20.418350	0.1	1.053768
20.420017	0.1	1.049051
20.421683	0.1	1.042169
20.423350	0.1	1.035715
20.425017	0.1	1.031253
20.426683	0.1	1.028189
20.428350	0.1	1.025791
20.430017	0.1	1.025032
20.431683	0.1	1.027184
20.433350	0.1	1.031230
20.435017	0.1	1.033698
20.436683	0.1	1.031789
20.438350	0.1	1.026490
20.440017	0.1	1.021470
20.441683	0.1	1.019132
20.443350	0.1	1.019021
20.445017	0.1	1.019528
20.446683	0.1	1.019659
20.448350	0.1	1.019044
20.450017	0.1	1.017749
20.451683	0.1	1.016371
20.453350	0.1	1.015547
20.455017	0.1	1.015579
20.456683	0.1	1.016469
20.458350	0.1	1.017642
20.460017	0.1	1.017703
20.461683	0.1	1.015076
20.463350	0.1	1.009475
20.465017	0.1	1.002220
20.466683	0.1	0.994848
20.468350	0.1	0.988296
20.470017	0.1	0.983304
20.471683	0.1	0.979966
20.473350	0.1	0.977311
20.475017	0.1	0.974862
20.476683	0.1	0.973837
20.478350	0.1	0.975607
20.480017	0.1	0.979714
20.481683	0.1	0.983886
20.483350	0.1	0.985861
20.485017	0.1	0.985162
20.486683	0.1	0.983076
20.488350	0.1	0.981195
20.490017	0.1	0.979686
20.491683	0.1	0.977027
20.493350	0.1	0.972184
20.495017	0.1	0.966243
20.496683	0.1	0.961069
20.498350	0.1	0.957930
20.500017	0.1	0.957255
20.501683	0.1	0.957781
20.503350	0.1	0.956929
20.505017	0.1	0.953069
20.506683	0.1	0.946438
20.508350	0.1	0.938741
20.510017	0.1	0.932743
20.511683	0.1	0.930373
20.513350	0.1	0.930801
20.515017	0.1	0.931351
20.516683	0.1	0.930396
20.518350	0.1	0.928342
20.520017	0.1	0.925707
20.521683	0.1	0.922373
20.523350	0.1	0.919527
20.525017	0.1	0.919574
20.526683	0.1	0.923229
20.528350	0.1	0.928715
20.530017	0.1	0.933250
20.531683	0.1	0.934377
20.533350	0.1	0.931295
20.535017	0.1	0.925320
20.536683	0.1	0.918512
20.538350	0.1	0.912780
20.540017	0.1	0.909921
20.541683	0.1	0.911346
20.543350	0.1	0.917139
20.545017	0.1	0.925628
20.546683	0.1	0.933977
20.548350	0.1	0.939537
20.550017	0.1	0.940789
20.551683	0.1	0.937744
20.553350	0.1	0.932282
20.555017	0.1	0.927192
20.556683	0.1	0.924114
20.558350	0.1	0.923323
20.560017	0.1	0.924468
20.561683	0.1	0.926028
20.563350	0.1	0.925697
20.565017	0.1	0.923024
20.566683	0.1	0.920137
20.568350	0.1	0.919173
20.570017	0.1	0.919956
20.571683	0.1	0.920687
20.573350	0.1	0.920417
20.575017	0.1	0.919551
20.576683	0.1	0.918112
20.578350	0.1	0.915490
20.580017	0.1	0.911485
20.581683	0.1	0.906456
20.583350	0.1	0.901683
20.585017	0.1	0.899462
20.586683	0.1	0.901185
20.588350	0.1	0.905902
20.590017	0.1	0.911439
20.591683	0.1	0.916263
20.593350	0.1	0.920263
20.595017	0.1	0.923709
20.596683	0.1	0.926061
20.598350	0.1	0.927034
20.600017	0.1	0.927774
20.601683	0.1	0.929539
20.603350	0.1	0.932533
20.605017	0.1	0.936305
20.606683	0.1	0.939481
20.608350	0.1	0.939565
20.610017	0.1	0.935029
20.611683	0.1	0.927183
20.613350	0.1	0.919052
20.615017	0.1	0.913050
20.616683	0.1	0.910107
20.618350	0.1	0.910242
20.620017	0.1	0.913092
20.621683	0.1	0.918075
20.623350	0.1	0.924426
20.625017	0.1	0.930629
20.626683	0.1	0.934671
20.628350	0.1	0.936254
20.630017	0.1	0.937548
20.631683	0.1	0.940873
20.633350	0.1	0.946801
20.635017	0.1	0.953977
20.636683	0.1	0.960254
20.638350	0.1	0.964692
20.640017	0.1	0.967998
20.641683	0.1	0.971016
20.643350	0.1	0.973786
20.645017	0.1	0.976236
20.646683	0.1	0.979388
20.648350	0.1	0.984455
20.650017	0.1	0.990429
20.651683	0.1	0.994471
20.653350	0.1	0.994746
20.655017	0.1	0.992245
20.656683	0.1	0.989749
20.658350	0.1	0.988953
20.660017	0.1	0.989405
20.661683	0.1	0.989963
20.663350	0.1	0.990066
20.665017	0.1	0.989945
20.666683	0.1	0.990294
20.668350	0.1	0.991989
20.670017	0.1	0.996375
20.671683	0.1	1.004315
20.673350	0.1	1.014578
20.675017	0.1	1.024590
20.676683	0.1	1.032413
20.678350	0.1	1.037414
20.680017	0.1	1.040138
20.681683	0.1	1.042443
20.683350	0.1	1.046471
20.685017	0.1	1.052991
20.686683	0.1	1.061452
20.688350	0.1	1.070211
20.690017	0.1	1.076935
20.691683	0.1	1.080884
20.693350	0.1	1.083394
20.695017	0.1	1.085410
20.696683	0.1	1.087049
20.698350	0.1	1.089047
20.700017	0.1	1.092651
20.701683	0.1	1.098718
20.703350	0.1	1.107603
20.705017	0.1	1.119385
20.706683	0.1	1.133610
20.708350	0.1	1.148679
20.710017	0.1	1.162053
20.711683	0.1	1.172437
20.713350	0.1	1.180908
20.715017	0.1	1.188940
20.716683	0.1	1.196954
20.718350	0.1	1.205029
20.720017	0.1	1.213234
20.721683	0.1	1.221229
20.723350	0.1	1.228112
20.725017	0.1	1.233383
20.726683	0.1	1.237998
20.728350	0.1	1.242938
20.730017	0.1	1.248335
20.731683	0.1	1.255488
20.733350	0.1	1.266906
20.735017	0.1	1.283614
20.736683	0.1	1.304448
20.738350	0.1	1.327377
20.740017	0.1	1.350218
20.741683	0.1	1.370851
20.743350	0.1	1.387689
20.745017	0.1	1.400039
20.746683	0.1	1.408071
20.748350	0.1	1.412993
20.750017	0.1	1.418018
20.751683	0.1	1.427452
20.753350	0.1	1.443089
20.755017	0.1	1.462842
20.756683	0.1	1.483639
20.758350	0.1	1.503699
20.760017	0.1	1.522023
20.761683	0.1	1.538135
20.763350	0.1	1.552673
20.765017	0.1	1.566801
20.766683	0.1	1.580976
20.768350	0.1	1.594452
20.770017	0.1	1.605819
20.771683	0.1	1.614508
20.773350	0.1	1.621530
20.775017	0.1	1.628334
20.776683	0.1	1.636515
20.778350	0.1	1.648190
20.780017	0.1	1.664259
20.781683	0.1	1.683212
20.783350	0.1	1.702411
20.785017	0.1	1.719208
20.786683	0.1	1.731510
20.788350	0.1	1.739408
20.790017	0.1	1.745638
20.791683	0.1	1.753462
20.793350	0.1	1.764446
20.795017	0.1	1.778002
20.796683	0.1	1.792591
20.798350	0.1	1.807003
20.800017	0.1	1.820279
20.801683	0.1	1.832005
20.803350	0.1	1.843362
20.805017	0.1	1.856554
20.806683	0.1	1.872876
20.808350	0.1	1.891404
20.810017	0.1	1.909379
20.811683	0.1	1.924015
20.813350	0.1	1.934301
20.815017	0.1	1.941659
20.816683	0.1	1.949896
20.818350	0.1	1.963554
20.820017	0.1	1.984807
20.821683	0.1	2.012141
20.823350	0.1	2.041725
20.825017	0.1	2.069585
20.826683	0.1	2.093734
20.828350	0.1	2.115858
20.830017	0.1	2.140286
20.831683	0.1	2.169809
20.833350	0.1	2.203146
20.835017	0.1	2.237041
20.836683	0.1	2.268995
20.838350	0.1	2.298271
20.840017	0.1	2.325773
20.841683	0.1	2.352428
20.843350	0.1	2.378155
20.845017	0.1	2.403171
20.846683	0.1	2.429038
20.848350	0.1	2.457700
20.850017	0.1	2.489593
20.851683	0.1	2.522580
20.853350	0.1	2.553235
20.855017	0.1	2.579833
20.856683	0.1	2.603498
20.858350	0.1	2.626162
20.860017	0.1	2.647862
20.861683	0.1	2.667024
20.863350	0.1	2.682861
20.865017	0.1	2.695494
20.866683	0.1	2.705003
20.868350	0.1	2.712226
20.870017	0.1	2.718889
20.871683	0.1	2.725748
20.873350	0.1	2.731336
20.875017	0.1	2.733259
20.876683	0.1	2.730563
20.878350	0.1	2.724319
20.880017	0.1	2.716137
20.881683	0.1	2.706186
20.883350	0.1	2.692752
20.885017	0.1	2.674116
20.886683	0.1	2.651168
20.888350	0.1	2.627210
20.890017	0.1	2.604784
20.891683	0.1	2.583330
20.893350	0.1	2.559689
20.895017	0.1	2.530837
20.896683	0.1	2.496643
20.898350	0.1	2.459842
20.900017	0.1	2.422957
20.901683	0.1	2.386044
20.903350	0.1	2.348009
20.905017	0.1	2.308986
20.906683	0.1	2.270695
20.908350	0.1	2.234750
20.910017	0.1	2.200804
20.911683	0.1	2.166629
20.913350	0.1	2.130112
20.915017	0.1	2.090563
20.916683	0.1	2.048276
20.918350	0.1	2.004090
20.920017	0.1	1.959209
20.921683	0.1	1.914408
20.923350	0.1	1.870482
20.925017	0.1	1.829155
20.926683	0.1	1.791730
20.928350	0.1	1.757974
20.930017	0.1	1.727254
20.931683	0.1	1.699212
20.933350	0.1	1.673009
20.935017	0.1	1.647142
20.936683	0.1	1.620301
20.938350	0.1	1.592003
20.940017	0.1	1.562894
20.941683	0.1	1.534754
20.943350	0.1	1.509488
20.945017	0.1	1.487602
20.946683	0.1	1.467871
20.948350	0.1	1.448416
20.950017	0.1	1.427941
20.951683	0.1	1.406795
20.953350	0.1	1.387266
20.955017	0.1	1.371186
20.956683	0.1	1.357938
20.958350	0.1	1.346488
20.960017	0.1	1.337109
20.961683	0.1	1.329565
20.963350	0.1	1.321808
20.965017	0.1	1.311637
20.966683	0.1	1.298320
20.968350	0.1	1.282799
20.970017	0.1	1.267395
20.971683	0.1	1.255027
20.973350	0.1	1.247819
20.975017	0.1	1.245942
20.976683	0.1	1.247134
20.978350	0.1	1.247656
20.980017	0.1	1.244335
20.981683	0.1	1.236047
20.983350	0.1	1.224214
20.985017	0.1	1.212261
20.986683	0.1	1.203762
20.988350	0.1	1.200344
20.990017	0.1	1.200680
20.991683	0.1	1.201415
20.993350	0.1	1.199665
20.995017	0.1	1.195027
20.996683	0.1	1.189671
20.998350	0.1	1.186538
21.000017	0.1	1.187134
21.001683	0.1	1.190277
21.003350	0.1	1.192680
21.005017	0.1	1.192242
21.006683	0.1	1.190552
21.008350	0.1	1.190347
21.010017	0.1	1.191902
21.011683	0.1	1.193141
21.013350	0.1	1.191846
21.015017	0.1	1.187464
21.016683	0.1	1.182039
21.018350	0.1	1.178952
21.020017	0.1	1.180349
21.021683	0.1	1.185224
21.023350	0.1	1.189560
21.025017	0.1	1.189229
21.026683	0.1	1.183716
21.028350	0.1	1.176680
21.030017	0.1	1.172437
21.031683	0.1	1.172414
21.033350	0.1	1.174975
21.035017	0.1	1.177723
21.036683	0.1	1.179357
21.038350	0.1	1.180149
21.040017	0.1	1.181527
21.041683	0.1	1.184787
21.043350	0.1	1.189131
21.045017	0.1	1.191548
21.046683	0.1	1.189453
21.048350	0.1	1.183520
21.050017	0.1	1.177723
21.051683	0.1	1.176181
21.053350	0.1	1.179948
21.055017	0.1	1.187199
21.056683	0.1	1.195124
21.058350	0.1	1.201406
21.060017	0.1	1.205788
21.061683	0.1	1.210030
21.063350	0.1	1.215730
21.065017	0.1	1.222407
21.066683	0.1	1.227958
21.068350	0.1	1.231111
21.070017	0.1	1.232340
21.071683	0.1	1.232573
21.073350	0.1	1.232727
21.075017	0.1	1.233607
21.076683	0.1	1.235073
21.078350	0.1	1.236438
21.080017	0.1	1.237611
21.081683	0.1	1.239399
21.083350	0.1	1.242845
21.085017	0.1	1.248214
21.086683	0.1	1.254631
21.088350	0.1	1.261313
21.090017	0.1	1.268936
21.091683	0.1	1.278385
21.093350	0.1	1.289225
21.095017	0.1	1.300597
21.096683	0.1	1.311963
21.098350	0.1	1.322399
21.100017	0.1	1.331437
21.101683	0.1	1.340313
21.103350	0.1	1.349901
21.105017	0.1	1.358576
21.106683	0.1	1.364229
21.108350	0.1	1.367345
21.110017	0.1	1.370558
21.111683	0.1	1.376080
21.113350	0.1	1.384048
21.115017	0.1	1.392378
21.116683	0.1	1.398572
21.118350	0.1	1.402316
21.120017	0.1	1.405892
21.121683	0.1	1.412393
21.123350	0.1	1.423671
21.125017	0.1	1.438898
21.126683	0.1	1.454800
21.128350	0.1	1.467634
21.130017	0.1	1.475033
21.131683	0.1	1.477287
21.133350	0.1	1.477464
21.135017	0.1	1.478847
21.136683	0.1	1.482065
21.138350	0.1	1.485650
21.140017	0.1	1.488402
21.141683	0.1	1.490470
21.143350	0.1	1.492472
21.145017	0.1	1.494093
21.146683	0.1	1.494433
21.148350	0.1	1.493315
21.150017	0.1	1.491504
21.151683	0.1	1.490186
21.153350	0.1	1.490214
21.155017	0.1	1.491122
21.156683	0.1	1.491006
21.158350	0.1	1.488142
21.160017	0.1	1.482870
21.161683	0.1	1.477199
21.163350	0.1	1.472817
21.165017	0.1	1.470032
21.166683	0.1	1.468197
21.168350	0.1	1.466521
21.170017	0.1	1.464547
21.171683	0.1	1.461920
21.173350	0.1	1.457860
21.175017	0.1	1.451387
21.176683	0.1	1.442032
21.178350	0.1	1.430223
21.180017	0.1	1.417128
21.181683	0.1	1.404071
21.183350	0.1	1.392239
21.185017	0.1	1.382739
21.186683	0.1	1.376239
21.188350	0.1	1.372132
21.190017	0.1	1.368439
21.191683	0.1	1.363237
21.193350	0.1	1.356509
21.195017	0.1	1.350301
21.196683	0.1	1.346655
21.198350	0.1	1.345030
21.200017	0.1	1.342334
21.201683	0.1	1.336066
21.203350	0.1	1.327181
21.205017	0.1	1.319074
21.206683	0.1	1.314771
21.208350	0.1	1.315745
21.210017	0.1	1.321468
21.211683	0.1	1.329063
21.213350	0.1	1.335000
21.215017	0.1	1.337472
21.216683	0.1	1.336024
21.218350	0.1	1.330809
21.220017	0.1	1.323870
21.221683	0.1	1.318599
21.223350	0.1	1.316606
21.225017	0.1	1.316415
21.226683	0.1	1.315000
21.228350	0.1	1.310627
21.230017	0.1	1.304592
21.231683	0.1	1.299740
21.233350	0.1	1.297807
21.235017	0.1	1.299279
21.236683	0.1	1.304471
21.238350	0.1	1.312881
21.240017	0.1	1.322189
21.241683	0.1	1.328858
21.243350	0.1	1.330408
21.245017	0.1	1.327461
21.246683	0.1	1.323093
21.248350	0.1	1.320369
21.250017	0.1	1.320406
21.251683	0.1	1.321700
21.253350	0.1	1.321221
21.255017	0.1	1.317146
21.256683	0.1	1.311204
21.258350	0.1	1.307274
21.260017	0.1	1.307772
21.261683	0.1	1.312303
21.263350	0.1	1.317887
21.265017	0.1	1.320210
21.266683	0.1	1.316452
21.268350	0.1	1.306916
21.270017	0.1	1.294478
21.271683	0.1	1.283777
21.273350	0.1	1.279120
21.275017	0.1	1.281365
21.276683	0.1	1.287041
21.278350	0.1	1.290925
21.280017	0.1	1.290003
21.281683	0.1	1.285095
21.283350	0.1	1.278585
21.285017	0.1	1.271619
21.286683	0.1	1.264210
21.288350	0.1	1.257109
21.290017	0.1	1.251842
21.291683	0.1	1.249257
21.293350	0.1	1.249230
21.295017	0.1	1.251055
21.296683	0.1	1.253453
21.298350	0.1	1.254925
21.300017	0.1	1.254631
21.301683	0.1	1.253174
21.303350	0.1	1.252354
21.305017	0.1	1.253556
21.306683	0.1	1.256024
21.308350	0.1	1.257448
21.310017	0.1	1.256298
21.311683	0.1	1.252983
21.313350	0.1	1.248838
21.315017	0.1	1.244866
21.316683	0.1	1.241858
21.318350	0.1	1.240424
21.320017	0.1	1.239986
21.321683	0.1	1.238920
21.323350	0.1	1.236126
21.325017	0.1	1.231688
21.326683	0.1	1.226240
21.328350	0.1	1.220377
21.330017	0.1	1.214300
21.331683	0.1	1.207907
21.333350	0.1	1.202021
21.335017	0.1	1.198691
21.336683	0.1	1.199138
21.338350	0.1	1.202789
21.340017	0.1	1.208568
21.341683	0.1	1.215306
21.343350	0.1	1.221225
21.345017	0.1	1.224694
21.346683	0.1	1.224857
21.348350	0.1	1.220983
21.350017	0.1	1.212452
21.351683	0.1	1.200442
21.353350	0.1	1.188694
21.355017	0.1	1.181052
21.356683	0.1	1.178845
21.358350	0.1	1.180996
21.360017	0.1	1.185155
21.361683	0.1	1.189220
21.363350	0.1	1.192815
21.365017	0.1	1.196060
21.366683	0.1	1.197923
21.368350	0.1	1.197373
21.370017	0.1	1.194766
21.371683	0.1	1.191450
21.373350	0.1	1.188880
21.375017	0.1	1.187874
21.376683	0.1	1.188181
21.378350	0.1	1.188749
21.380017	0.1	1.188912
21.381683	0.1	1.189210
21.383350	0.1	1.190421
21.385017	0.1	1.192759
21.386683	0.1	1.195879
21.388350	0.1	1.198314
21.390017	0.1	1.197858
21.391683	0.1	1.193760
21.393350	0.1	1.187972
21.395017	0.1	1.183264
21.396683	0.1	1.180526
21.398350	0.1	1.179138
21.400017	0.1	1.179003
21.401683	0.1	1.180330
21.403350	0.1	1.182551
21.405017	0.1	1.184950
21.406683	0.1	1.187641
21.408350	0.1	1.191176
21.410017	0.1	1.195646
21.411683	0.1	1.200028
21.413350	0.1	1.202519
21.415017	0.1	1.202477
21.416683	0.1	1.200982
21.418350	0.1	1.199283
21.420017	0.1	1.198379
21.421683	0.1	1.198663
21.423350	0.1	1.198333
21.425017	0.1	1.194370
21.426683	0.1	1.186426
21.428350	0.1	1.177518
21.430017	0.1	1.170370
21.431683	0.1	1.165601
21.433350	0.1	1.163692
21.435017	0.1	1.165951
21.436683	0.1	1.172507
21.438350	0.1	1.181047
21.440017	0.1	1.188796
21.441683	0.1	1.194910
21.443350	0.1	1.199455
21.445017	0.1	1.201443
21.446683	0.1	1.199925
21.448350	0.1	1.195767
21.450017	0.1	1.190640
21.451683	0.1	1.185420
21.453350	0.1	1.180763
21.455017	0.1	1.177308
21.456683	0.1	1.174277
21.458350	0.1	1.169699
21.460017	0.1	1.163129
21.461683	0.1	1.156772
21.463350	0.1	1.152842
21.465017	0.1	1.151180
21.466683	0.1	1.149909
21.468350	0.1	1.146635
21.470017	0.1	1.139902
21.471683	0.1	1.130942
21.473350	0.1	1.122984
21.475017	0.1	1.118695
21.476683	0.1	1.118416
21.478350	0.1	1.119776
21.480017	0.1	1.118896
21.481683	0.1	1.113862
21.483350	0.1	1.106998
21.485017	0.1	1.101457
21.486683	0.1	1.096982
21.488350	0.1	1.091147
21.490017	0.1	1.083207
21.491683	0.1	1.075068
21.493350	0.1	1.069377
21.495017	0.1	1.067589
21.496683	0.1	1.069177
21.498350	0.1	1.071994
21.500017	0.1	1.074057
21.501683	0.1	1.075319
21.503350	0.1	1.077456
21.505017	0.1	1.081633
21.506683	0.1	1.086392
21.508350	0.1	1.088437
21.510017	0.1	1.085894
21.511683	0.1	1.079962
21.513350	0.1	1.073186
21.515017	0.1	1.067403
21.516683	0.1	1.062755
21.518350	0.1	1.057717
21.520017	0.1	1.050960
21.521683	0.1	1.043170
21.523350	0.1	1.036581
21.525017	0.1	1.033475
21.526683	0.1	1.034439
21.528350	0.1	1.037219
21.530017	0.1	1.038099
21.531683	0.1	1.034946
21.533350	0.1	1.028455
21.535017	0.1	1.020334
21.536683	0.1	1.011700
21.538350	0.1	1.003584
21.540017	0.1	0.997442
21.541683	0.1	0.994350
21.543350	0.1	0.993842
21.545017	0.1	0.994252
21.546683	0.1	0.994960
21.548350	0.1	0.997125
21.550017	0.1	1.001065
21.551683	0.1	1.004664
21.553350	0.1	1.005712
21.555017	0.1	1.004459
21.556683	0.1	1.002867
21.558350	0.1	1.002164
21.560017	0.1	1.001782
21.561683	0.1	0.999840
21.563350	0.1	0.994005
21.565017	0.1	0.983276
21.566683	0.1	0.970177
21.568350	0.1	0.959579
21.570017	0.1	0.953949
21.571683	0.1	0.951868
21.573350	0.1	0.951453
21.575017	0.1	0.952426
21.576683	0.1	0.954643
21.578350	0.1	0.957591
21.580017	0.1	0.961330
21.581683	0.1	0.965716
21.583350	0.1	0.969470
21.585017	0.1	0.971667
21.586683	0.1	0.972729
21.588350	0.1	0.973521
21.590017	0.1	0.974895
21.591683	0.1	0.977130
21.593350	0.1	0.979239
21.595017	0.1	0.979761
21.596683	0.1	0.977637
21.598350	0.1	0.972049
21.600017	0.1	0.962941
21.601683	0.1	0.951877
21.603350	0.1	0.941181
21.605017	0.1	0.932431
21.606683	0.1	0.926731
21.608350	0.1	0.925381
21.610017	0.1	0.928771
21.611683	0.1	0.934736
21.613350	0.1	0.939281
21.615017	0.1	0.939840
21.616683	0.1	0.937711
21.618350	0.1	0.936692
21.620017	0.1	0.939816
21.621683	0.1	0.947085
21.623350	0.1	0.955067
21.625017	0.1	0.959090
21.626683	0.1	0.957050
21.628350	0.1	0.951053
21.630017	0.1	0.945111
21.631683	0.1	0.941688
21.633350	0.1	0.941027
21.635017	0.1	0.942131
21.636683	0.1	0.942997
21.638350	0.1	0.941646
21.640017	0.1	0.938131
21.641683	0.1	0.934289
21.643350	0.1	0.931388
21.645017	0.1	0.929623
21.646683	0.1	0.929357
21.648350	0.1	0.930713
21.650017	0.1	0.932598
21.651683	0.1	0.933469
21.653350	0.1	0.932743
21.655017	0.1	0.931257
21.656683	0.1	0.929940
21.658350	0.1	0.928361
21.660017	0.1	0.925679
21.661683	0.1	0.922340
21.663350	0.1	0.919756
21.665017	0.1	0.919304
21.666683	0.1	0.921558
21.668350	0.1	0.925162
21.670017	0.1	0.927895
21.671683	0.1	0.929656
21.673350	0.1	0.932119
21.675017	0.1	0.935933
21.676683	0.1	0.940147
21.678350	0.1	0.943406
21.680017	0.1	0.944566
21.681683	0.1	0.943011
21.683350	0.1	0.938685
21.685017	0.1	0.932249
21.686683	0.1	0.925483
21.688350	0.1	0.921045
21.690017	0.1	0.920598
21.691683	0.1	0.923877
21.693350	0.1	0.930303
21.695017	0.1	0.939281
21.696683	0.1	0.948524
21.698350	0.1	0.954224
21.700017	0.1	0.954121
21.701683	0.1	0.950117
21.703350	0.1	0.946526
21.705017	0.1	0.945907
21.706683	0.1	0.947611
21.708350	0.1	0.949358
21.710017	0.1	0.949814
21.711683	0.1	0.949898
21.713350	0.1	0.950838
21.715017	0.1	0.951975
21.716683	0.1	0.951090
21.718350	0.1	0.946005
21.720017	0.1	0.936538
21.721683	0.1	0.925185
21.723350	0.1	0.915471
21.725017	0.1	0.909930
21.726683	0.1	0.909106
21.728350	0.1	0.911211
21.730017	0.1	0.912687
21.731683	0.1	0.910982
21.733350	0.1	0.907183
21.735017	0.1	0.904668
21.736683	0.1	0.905474
21.738350	0.1	0.908929
21.740017	0.1	0.912733
21.741683	0.1	0.914149
21.743350	0.1	0.911625
21.745017	0.1	0.906428
21.746683	0.1	0.901697
21.748350	0.1	0.899560
21.750017	0.1	0.900067
21.751683	0.1	0.902200
21.753350	0.1	0.904310
21.755017	0.1	0.904836
21.756683	0.1	0.903411
21.758350	0.1	0.900552
21.760017	0.1	0.896850
21.761683	0.1	0.892822
21.763350	0.1	0.888440
21.765017	0.1	0.883117
21.766683	0.1	0.877283
21.768350	0.1	0.872784
21.770017	0.1	0.871224
21.771683	0.1	0.872058
21.773350	0.1	0.872649
21.775017	0.1	0.870731
21.776683	0.1	0.866530
21.778350	0.1	0.862116
21.780017	0.1	0.858754
21.781683	0.1	0.855234
21.783350	0.1	0.849483
21.785017	0.1	0.841296
21.786683	0.1	0.832817
21.788350	0.1	0.826903
21.790017	0.1	0.825049
21.791683	0.1	0.825934
21.793350	0.1	0.826116
21.795017	0.1	0.823266
21.796683	0.1	0.818213
21.798350	0.1	0.813492
21.800017	0.1	0.810893
21.801683	0.1	0.810367
21.803350	0.1	0.810837
21.805017	0.1	0.811699
21.806683	0.1	0.812770
21.808350	0.1	0.813208
21.810017	0.1	0.811531
21.811683	0.1	0.807056
21.813350	0.1	0.800798
21.815017	0.1	0.794521
21.816683	0.1	0.789938
21.818350	0.1	0.788281
21.820017	0.1	0.789715
21.821683	0.1	0.793212
21.823350	0.1	0.796397
21.825017	0.1	0.795992
21.826683	0.1	0.790441
21.828350	0.1	0.782274
21.830017	0.1	0.776416
21.831683	0.1	0.776262
21.833350	0.1	0.781282
21.835017	0.1	0.788537
21.836683	0.1	0.796299
21.838350	0.1	0.804360
21.840017	0.1	0.811000
21.841683	0.1	0.812938
21.843350	0.1	0.808425
21.845017	0.1	0.799387
21.846683	0.1	0.790460
21.848350	0.1	0.785524
21.850017	0.1	0.785263
21.851683	0.1	0.788267
21.853350	0.1	0.793021
21.855017	0.1	0.798772
21.856683	0.1	0.805184
21.858350	0.1	0.811499
21.860017	0.1	0.816397
21.861683	0.1	0.818679
21.863350	0.1	0.817892
21.865017	0.1	0.814800
21.866683	0.1	0.810982
21.868350	0.1	0.807391
21.870017	0.1	0.803904
21.871683	0.1	0.801119
21.873350	0.1	0.801245
21.875017	0.1	0.805934
21.876683	0.1	0.814502
21.878350	0.1	0.824332
21.880017	0.1	0.832314
21.881683	0.1	0.836854
21.883350	0.1	0.838395
21.885017	0.1	0.837925
21.886683	0.1	0.836020
21.888350	0.1	0.833040
21.890017	0.1	0.829664
21.891683	0.1	0.827154
21.893350	0.1	0.826837
21.895017	0.1	0.828803
21.896683	0.1	0.831541
21.898350	0.1	0.833580
21.900017	0.1	0.834772
21.901683	0.1	0.835340
21.903350	0.1	0.835047
21.905017	0.1	0.833832
21.906683	0.1	0.832384
21.908350	0.1	0.831187
21.910017	0.1	0.829576
21.911683	0.1	0.826968
21.913350	0.1	0.823801
21.915017	0.1	0.820621
21.916683	0.1	0.817594
21.918350	0.1	0.814628
21.920017	0.1	0.810795
21.921683	0.1	0.805003
21.923350	0.1	0.798223
21.925017	0.1	0.793375
21.926683	0.1	0.792593
21.928350	0.1	0.795531
21.930017	0.1	0.799811
21.931683	0.1	0.803578
21.933350	0.1	0.806986
21.935017	0.1	0.809906
21.936683	0.1	0.810688
21.938350	0.1	0.808327
21.940017	0.1	0.803806
21.941683	0.1	0.798875
21.943350	0.1	0.794595
21.945017	0.1	0.791433
21.946683	0.1	0.789743
21.948350	0.1	0.789333
21.950017	0.1	0.789589
21.951683	0.1	0.790185
21.953350	0.1	0.791387
21.955017	0.1	0.793627
21.956683	0.1	0.796332
21.958350	0.1	0.797906
21.960017	0.1	0.797515
21.961683	0.1	0.795922
21.963350	0.1	0.794437
21.965017	0.1	0.793575
21.966683	0.1	0.792951
21.968350	0.1	0.792309
21.970017	0.1	0.791727
21.971683	0.1	0.791508
21.973350	0.1	0.792542
21.975017	0.1	0.795284
21.976683	0.1	0.798716
21.978350	0.1	0.801808
21.980017	0.1	0.804751
21.981683	0.1	0.808104
21.983350	0.1	0.811922
21.985017	0.1	0.815410
21.986683	0.1	0.817422
21.988350	0.1	0.817846
21.990017	0.1	0.817799
21.991683	0.1	0.818274
21.993350	0.1	0.819392
21.995017	0.1	0.820574
21.996683	0.1	0.820919
21.998350	0.1	0.820043
22.000017	0.1	0.818637
22.001683	0.1	0.818050
22.003350	0.1	0.819531
22.005017	0.1	0.822921
22.006683	0.1	0.826414
22.008350	0.1	0.828858
22.010017	0.1	0.831150
22.011683	0.1	0.834158
22.013350	0.1	0.837422
22.015017	0.1	0.840942
22.016683	0.1	0.845953
22.018350	0.1	0.853091
22.020017	0.1	0.861031
22.021683	0.1	0.867569
22.023350	0.1	0.871290
22.025017	0.1	0.872463
22.026683	0.1	0.873338
22.028350	0.1	0.876887
22.030017	0.1	0.884086
22.031683	0.1	0.893017
22.033350	0.1	0.901516
22.035017	0.1	0.909502
22.036683	0.1	0.917250
22.038350	0.1	0.924002
22.040017	0.1	0.929814
22.041683	0.1	0.936389
22.043350	0.1	0.945246
22.045017	0.1	0.956045
22.046683	0.1	0.966284
22.048350	0.1	0.973097
22.050017	0.1	0.975979
22.051683	0.1	0.977255
22.053350	0.1	0.979966
22.055017	0.1	0.985977
22.056683	0.1	0.995207
22.058350	0.1	1.005344
22.060017	0.1	1.013442
22.061683	0.1	1.018746
22.063350	0.1	1.023067
22.065017	0.1	1.028469
22.066683	0.1	1.035710
22.068350	0.1	1.044213
22.070017	0.1	1.052604
22.071683	0.1	1.060199
22.073350	0.1	1.067924
22.075017	0.1	1.077102
22.076683	0.1	1.087910
22.078350	0.1	1.098868
22.080017	0.1	1.107515
22.081683	0.1	1.112628
22.083350	0.1	1.115324
22.085017	0.1	1.117103
22.086683	0.1	1.117960
22.088350	0.1	1.116931
22.090017	0.1	1.113298
22.091683	0.1	1.107552
22.093350	0.1	1.102248
22.095017	0.1	1.100861
22.096683	0.1	1.105051
22.098350	0.1	1.113242
22.100017	0.1	1.121317
22.101683	0.1	1.125555
22.103350	0.1	1.125699
22.105017	0.1	1.124092
22.106683	0.1	1.122281
22.108350	0.1	1.120009
22.110017	0.1	1.116917
22.111683	0.1	1.113457
22.113350	0.1	1.110239
22.115017	0.1	1.106793
22.116683	0.1	1.101224
22.118350	0.1	1.091883
22.120017	0.1	1.079026
22.121683	0.1	1.063901
22.123350	0.1	1.047831
22.125017	0.1	1.032483
22.126683	0.1	1.019617
22.128350	0.1	1.010033
22.130017	0.1	1.002969
22.131683	0.1	0.996892
22.133350	0.1	0.991193
22.135017	0.1	0.986876
22.136683	0.1	0.985493
22.138350	0.1	0.987016
22.140017	0.1	0.988618
22.141683	0.1	0.986992
22.143350	0.1	0.982233
22.145017	0.1	0.977437
22.146683	0.1	0.974676
22.148350	0.1	0.973335
22.150017	0.1	0.971830
22.151683	0.1	0.969875
22.153350	0.1	0.968939
22.155017	0.1	0.970257
22.156683	0.1	0.973223
22.158350	0.1	0.976040
22.160017	0.1	0.977498
22.161683	0.1	0.978396
22.163350	0.1	0.980967
22.165017	0.1	0.986326
22.166683	0.1	0.993251
22.168350	0.1	0.999803
22.170017	0.1	1.005693
22.171683	0.1	1.012776
22.173350	0.1	1.022522
22.175017	0.1	1.034406
22.176683	0.1	1.047649
22.178350	0.1	1.062192
22.180017	0.1	1.077419
22.181683	0.1	1.091608
22.183350	0.1	1.102732
22.185017	0.1	1.110258
22.186683	0.1	1.116302
22.188350	0.1	1.123580
22.190017	0.1	1.132949
22.191683	0.1	1.144512
22.193350	0.1	1.158984
22.195017	0.1	1.176372
22.196683	0.1	1.194831
22.198350	0.1	1.212293
22.200017	0.1	1.229108
22.201683	0.1	1.247809
22.203350	0.1	1.269630
22.205017	0.1	1.292727
22.206683	0.1	1.314702
22.208350	0.1	1.335260
22.210017	0.1	1.355950
22.211683	0.1	1.378474
22.213350	0.1	1.402549
22.215017	0.1	1.424807
22.216683	0.1	1.441776
22.218350	0.1	1.454195
22.220017	0.1	1.466786
22.221683	0.1	1.483569
22.223350	0.1	1.504016
22.225017	0.1	1.524366
22.226683	0.1	1.541679
22.228350	0.1	1.555090
22.230017	0.1	1.564906
22.231683	0.1	1.572319
22.233350	0.1	1.579081
22.235017	0.1	1.586517
22.236683	0.1	1.595011
22.238350	0.1	1.603900
22.240017	0.1	1.611211
22.241683	0.1	1.614396
22.243350	0.1	1.612306
22.245017	0.1	1.605824
22.246683	0.1	1.596375
22.248350	0.1	1.585046
22.250017	0.1	1.572822
22.251683	0.1	1.560147
22.253350	0.1	1.547197
22.255017	0.1	1.535225
22.256683	0.1	1.525986
22.258350	0.1	1.519397
22.260017	0.1	1.512668
22.261683	0.1	1.501990
22.263350	0.1	1.485478
22.265017	0.1	1.464663
22.266683	0.1	1.442218
22.268350	0.1	1.418884
22.270017	0.1	1.394032
22.271683	0.1	1.367955
22.273350	0.1	1.342236
22.275017	0.1	1.318506
22.276683	0.1	1.297169
22.278350	0.1	1.277276
22.280017	0.1	1.257411
22.281683	0.1	1.236429
22.283350	0.1	1.214198
22.285017	0.1	1.192749
22.286683	0.1	1.175115
22.288350	0.1	1.162007
22.290017	0.1	1.151119
22.291683	0.1	1.139506
22.293350	0.1	1.125038
22.295017	0.1	1.106490
22.296683	0.1	1.084008
22.298350	0.1	1.059831
22.300017	0.1	1.037535
22.301683	0.1	1.019593
22.303350	0.1	1.005358
22.305017	0.1	0.991900
22.306683	0.1	0.976925
22.308350	0.1	0.960007
22.310017	0.1	0.941837
22.311683	0.1	0.924119
22.313350	0.1	0.909548
22.315017	0.1	0.900226
22.316683	0.1	0.896258
22.318350	0.1	0.896277
22.320017	0.1	0.898745
22.321683	0.1	0.902228
22.323350	0.1	0.905171
22.325017	0.1	0.906512
22.326683	0.1	0.906228
22.328350	0.1	0.904901
22.330017	0.1	0.903113
22.331683	0.1	0.901422
22.333350	0.1	0.900403
22.335017	0.1	0.900161
22.336683	0.1	0.900379
22.338350	0.1	0.901171
22.340017	0.1	0.903592
22.341683	0.1	0.908417
22.343350	0.1	0.914698
22.345017	0.1	0.920412
22.346683	0.1	0.924394
22.348350	0.1	0.926983
22.350017	0.1	0.929176
22.351683	0.1	0.932082
22.353350	0.1	0.936920
22.355017	0.1	0.944361
22.356683	0.1	0.953744
22.358350	0.1	0.963160
22.360017	0.1	0.970564
22.361683	0.1	0.975458
22.363350	0.1	0.979295
22.365017	0.1	0.983942
22.366683	0.1	0.989554
22.368350	0.1	0.994308
22.370017	0.1	0.996916
22.371683	0.1	0.998820
22.373350	0.1	1.002448
22.375017	0.1	1.007798
22.376683	0.1	1.013028
22.378350	0.1	1.017302
22.380017	0.1	1.021186
22.381683	0.1	1.024893
22.383350	0.1	1.027430
22.385017	0.1	1.027905
22.386683	0.1	1.027728
22.388350	0.1	1.029954
22.390017	0.1	1.036027
22.391683	0.1	1.043957
22.393350	0.1	1.049796
22.395017	0.1	1.051067
22.396683	0.1	1.048530
22.398350	0.1	1.044860
22.400017	0.1	1.042630
22.401683	0.1	1.043123
22.403350	0.1	1.046071
22.405017	0.1	1.050360
22.406683	0.1	1.055063
22.408350	0.1	1.060003
22.410017	0.1	1.065587
22.411683	0.1	1.071822
22.413350	0.1	1.077675
22.415017	0.1	1.082276
22.416683	0.1	1.086351
22.418350	0.1	1.091976
22.420017	0.1	1.100502
22.421683	0.1	1.111049
22.423350	0.1	1.121778
22.425017	0.1	1.132311
22.426683	0.1	1.143445
22.428350	0.1	1.155110
22.430017	0.1	1.167315
22.431683	0.1	1.181792
22.433350	0.1	1.199949
22.435017	0.1	1.220540
22.436683	0.1	1.241150
22.438350	0.1	1.260894
22.440017	0.1	1.280555
22.441683	0.1	1.300657
22.443350	0.1	1.320899
22.445017	0.1	1.341258
22.446683	0.1	1.362660
22.448350	0.1	1.386050
22.450017	0.1	1.411536
22.451683	0.1	1.438609
22.453350	0.1	1.466386
22.455017	0.1	1.494307
22.456683	0.1	1.522838
22.458350	0.1	1.552780
22.460017	0.1	1.585153
22.461683	0.1	1.621200
22.463350	0.1	1.661046
22.465017	0.1	1.703505
22.466683	0.1	1.747431
22.468350	0.1	1.791730
22.470017	0.1	1.835180
22.471683	0.1	1.878296
22.473350	0.1	1.923838
22.475017	0.1	1.974152
22.476683	0.1	2.029631
22.478350	0.1	2.089501
22.480017	0.1	2.152044
22.481683	0.1	2.215151
22.483350	0.1	2.278183
22.485017	0.1	2.341862
22.486683	0.1	2.406472
22.488350	0.1	2.471628
22.490017	0.1	2.537412
22.491683	0.1	2.604704
22.493350	0.1	2.674651
22.495017	0.1	2.747886
22.496683	0.1	2.824804
22.498350	0.1	2.906374
22.500017	0.1	2.993513
22.501683	0.1	3.086054
22.503350	0.1	3.183591
22.505017	0.1	3.286316
22.506683	0.1	3.394531
22.508350	0.1	3.508418
22.510017	0.1	3.627744
22.511683	0.1	3.750855
22.513350	0.1	3.875159
22.515017	0.1	3.999653
22.516683	0.1	4.126602
22.518350	0.1	4.259907
22.520017	0.1	4.401868
22.521683	0.1	4.552077
22.523350	0.1	4.708706
22.525017	0.1	4.869918
22.526683	0.1	5.034967
22.528350	0.1	5.204305
22.530017	0.1	5.378039
22.531683	0.1	5.555153
22.533350	0.1	5.734437
22.535017	0.1	5.914858
22.536683	0.1	6.095655
22.538350	0.1	6.276714
22.540017	0.1	6.458675
22.541683	0.1	6.642365
22.543350	0.1	6.827042
22.545017	0.1	7.009283
22.546683	0.1	7.185098
22.548350	0.1	7.353495
22.550017	0.1	7.516714
22.551683	0.1	7.676417
22.553350	0.1	7.831142
22.555017	0.1	7.978501
22.556683	0.1	8.117636
22.558350	0.1	8.248403
22.560017	0.1	8.369843
22.561683	0.1	8.480339
22.563350	0.1	8.578445
22.565017	0.1	8.663558
22.566683	0.1	8.735377
22.568350	0.1	8.792588
22.570017	0.1	8.833106
22.571683	0.1	8.856147
22.573350	0.1	8.863532
22.575017	0.1	8.858088
22.576683	0.1	8.840403
22.578350	0.1	8.808277
22.580017	0.1	8.759713
22.581683	0.1	8.695000
22.583350	0.1	8.615814
22.585017	0.1	8.523995
22.586683	0.1	8.420772
22.588350	0.1	8.306322
22.590017	0.1	8.180803
22.591683	0.1	8.045160
22.593350	0.1	7.899925
22.595017	0.1	7.744576
22.596683	0.1	7.579094
22.598350	0.1	7.404895
22.600017	0.1	7.223184
22.601683	0.1	7.033893
22.603350	0.1	6.837430
22.605017	0.1	6.636381
22.606683	0.1	6.434531
22.608350	0.1	6.234404
22.610017	0.1	6.035888
22.611683	0.1	5.837353
22.613350	0.1	5.637631
22.615017	0.1	5.436759
22.616683	0.1	5.235937
22.618350	0.1	5.036886
22.620017	0.1	4.840549
22.621683	0.1	4.646466
22.623350	0.1	4.454083
22.625017	0.1	4.264377
22.626683	0.1	4.079379
22.628350	0.1	3.900779
22.630017	0.1	3.729379
22.631683	0.1	3.565154
22.633350	0.1	3.407756
22.635017	0.1	3.257031
22.636683	0.1	3.112722
22.638350	0.1	2.974095
22.640017	0.1	2.840664
22.641683	0.1	2.713101
22.643350	0.1	2.592555
22.645017	0.1	2.478762
22.646683	0.1	2.370225
22.648350	0.1	2.266797
22.650017	0.1	2.170186
22.651683	0.1	2.081422
22.653350	0.1	1.999340
22.655017	0.1	1.921561
22.656683	0.1	1.846575
22.658350	0.1	1.775133
22.660017	0.1	1.709037
22.661683	0.1	1.649531
22.663350	0.1	1.597567
22.665017	0.1	1.553427
22.666683	0.1	1.515071
22.668350	0.1	1.478586
22.670017	0.1	1.441441
22.671683	0.1	1.404919
22.673350	0.1	1.372513
22.675017	0.1	1.346357
22.676683	0.1	1.325798
22.678350	0.1	1.308881
22.680017	0.1	1.294157
22.681683	0.1	1.281048
22.683350	0.1	1.269667
22.685017	0.1	1.260736
22.686683	0.1	1.254715
22.688350	0.1	1.250589
22.690017	0.1	1.246845
22.691683	0.1	1.243837
22.693350	0.1	1.243684
22.695017	0.1	1.247530
22.696683	0.1	1.253965
22.698350	0.1	1.260447
22.700017	0.1	1.265449
22.701683	0.1	1.269053
22.703350	0.1	1.272550
22.705017	0.1	1.277705
22.706683	0.1	1.285714
22.708350	0.1	1.296639
22.710017	0.1	1.309388
22.711683	0.1	1.322515
22.713350	0.1	1.335125
22.715017	0.1	1.346958
22.716683	0.1	1.358148
22.718350	0.1	1.368816
22.720017	0.1	1.378837
22.721683	0.1	1.388299
22.723350	0.1	1.397626
22.725017	0.1	1.407112
22.726683	0.1	1.417003
22.728350	0.1	1.427797
22.730017	0.1	1.439271
22.731683	0.1	1.449995
22.733350	0.1	1.459038
22.735017	0.1	1.467178
22.736683	0.1	1.475760
22.738350	0.1	1.485329
22.740017	0.1	1.495103
22.741683	0.1	1.503280
22.743350	0.1	1.508268
22.745017	0.1	1.509804
22.746683	0.1	1.508901
22.748350	0.1	1.506531
22.750017	0.1	1.502829
22.751683	0.1	1.497609
22.753350	0.1	1.490884
22.755017	0.1	1.482996
22.756683	0.1	1.474549
22.758350	0.1	1.465981
22.760017	0.1	1.457194
22.761683	0.1	1.447476
22.763350	0.1	1.435876
22.765017	0.1	1.422097
22.766683	0.1	1.406856
22.768350	0.1	1.390683
22.770017	0.1	1.373175
22.771683	0.1	1.353789
22.773350	0.1	1.332066
22.775017	0.1	1.307600
22.776683	0.1	1.280936
22.778350	0.1	1.253998
22.780017	0.1	1.229541
22.781683	0.1	1.210049
22.783350	0.1	1.195958
22.785017	0.1	1.184731
22.786683	0.1	1.172097
22.788350	0.1	1.154789
22.790017	0.1	1.132521
22.791683	0.1	1.107855
22.793350	0.1	1.084032
22.795017	0.1	1.062872
22.796683	0.1	1.044171
22.798350	0.1	1.026248
22.800017	0.1	1.007472
22.801683	0.1	0.987132
22.803350	0.1	0.965679
22.805017	0.1	0.945334
22.806683	0.1	0.928640
22.808350	0.1	0.915481
22.810017	0.1	0.903406
22.811683	0.1	0.890940
22.813350	0.1	0.878796
22.815017	0.1	0.867555
22.816683	0.1	0.856300
22.818350	0.1	0.844109
22.820017	0.1	0.831238
22.821683	0.1	0.818674
22.823350	0.1	0.807131
22.825017	0.1	0.795866
22.826683	0.1	0.783545
22.828350	0.1	0.770083
22.830017	0.1	0.756467
22.831683	0.1	0.743717
22.833350	0.1	0.732653
22.835017	0.1	0.723964
22.836683	0.1	0.717947
22.838350	0.1	0.713659
22.840017	0.1	0.709570
22.841683	0.1	0.705426
22.843350	0.1	0.701891
22.845017	0.1	0.699293
22.846683	0.1	0.697724
22.848350	0.1	0.696816
22.850017	0.1	0.695549
22.851683	0.1	0.693421
22.853350	0.1	0.691027
22.855017	0.1	0.689500
22.856683	0.1	0.689388
22.858350	0.1	0.689724
22.860017	0.1	0.688685
22.861683	0.1	0.685905
22.863350	0.1	0.683363
22.865017	0.1	0.683423
22.866683	0.1	0.686916
22.868350	0.1	0.692983
22.870017	0.1	0.699251
22.871683	0.1	0.702711
22.873350	0.1	0.701845
22.875017	0.1	0.697235
22.876683	0.1	0.690324
22.878350	0.1	0.682748
22.880017	0.1	0.676778
22.881683	0.1	0.675349
22.883350	0.1	0.679609
22.885017	0.1	0.686469
22.886683	0.1	0.690632
22.888350	0.1	0.688974
22.890017	0.1	0.682687
22.891683	0.1	0.675758
22.893350	0.1	0.671232
22.895017	0.1	0.669137
22.896683	0.1	0.668275
22.898350	0.1	0.668350
22.900017	0.1	0.669071
22.901683	0.1	0.669463
22.903350	0.1	0.668676
22.905017	0.1	0.666734
22.906683	0.1	0.665290
22.908350	0.1	0.667162
22.910017	0.1	0.674166
22.911683	0.1	0.685160
22.913350	0.1	0.696150
22.915017	0.1	0.703032
22.916683	0.1	0.704634
22.918350	0.1	0.702981
22.920017	0.1	0.700713
22.921683	0.1	0.698362
22.923350	0.1	0.695139
22.925017	0.1	0.691782
22.926683	0.1	0.690171
22.928350	0.1	0.690673
22.930017	0.1	0.692219
22.931683	0.1	0.693854
22.933350	0.1	0.694529
22.935017	0.1	0.693346
22.936683	0.1	0.691083
22.938350	0.1	0.689593
22.940017	0.1	0.690259
22.941683	0.1	0.693914
22.943350	0.1	0.700383
22.945017	0.1	0.707782
22.946683	0.1	0.714050
22.948350	0.1	0.718944
22.950017	0.1	0.723158
22.951683	0.1	0.726539
22.953350	0.1	0.728611
22.955017	0.1	0.729864
22.956683	0.1	0.731647
22.958350	0.1	0.734692
22.960017	0.1	0.738148
22.961683	0.1	0.741151
22.963350	0.1	0.744243
22.965017	0.1	0.747782
22.966683	0.1	0.751056
22.968350	0.1	0.753682
22.970017	0.1	0.755414
22.971683	0.1	0.755517
22.973350	0.1	0.754250
22.975017	0.1	0.753221
22.976683	0.1	0.753221
22.978350	0.1	0.754045
22.980017	0.1	0.756197
22.981683	0.1	0.760183
22.983350	0.1	0.764783
22.985017	0.1	0.768332
22.986683	0.1	0.771079
22.988350	0.1	0.774842
22.990017	0.1	0.780453
22.991683	0.1	0.786902
22.993350	0.1	0.792961
22.995017	0.1	0.798055
22.996683	0.1	0.802102
22.998350	0.1	0.805850
23.000017	0.1	0.810362
23.001683	0.1	0.816137
23.003350	0.1	0.823434
23.005017	0.1	0.832542
23.006683	0.1	0.842959
23.008350	0.1	0.853054
23.010017	0.1	0.861823
23.011683	0.1	0.869916
23.013350	0.1	0.878214
23.015017	0.1	0.886838
23.016683	0.1	0.895639
23.018350	0.1	0.904193
23.020017	0.1	0.911639
23.021683	0.1	0.917446
23.023350	0.1	0.922387
23.025017	0.1	0.928161
23.026683	0.1	0.935746
23.028350	0.1	0.944091
23.030017	0.1	0.951313
23.031683	0.1	0.957185
23.033350	0.1	0.963458
23.035017	0.1	0.971761
23.036683	0.1	0.981800
23.038350	0.1	0.991272
23.040017	0.1	0.998038
23.041683	0.1	1.002471
23.043350	0.1	1.006899
23.045017	0.1	1.012245
23.046683	0.1	1.016180
23.048350	0.1	1.015686
23.050017	0.1	1.010895
23.051683	0.1	1.005004
23.053350	0.1	1.000715
23.055017	0.1	0.998080
23.056683	0.1	0.996026
23.058350	0.1	0.994224
23.060017	0.1	0.992818
23.061683	0.1	0.991439
23.063350	0.1	0.989265
23.065017	0.1	0.985768
23.066683	0.1	0.981125
23.068350	0.1	0.975654
23.070017	0.1	0.969158
23.071683	0.1	0.961670
23.073350	0.1	0.954350
23.075017	0.1	0.948007
23.076683	0.1	0.941404
23.078350	0.1	0.932165
23.080017	0.1	0.918917
23.081683	0.1	0.902857
23.083350	0.1	0.887369
23.085017	0.1	0.874950
23.086683	0.1	0.865180
23.088350	0.1	0.856603
23.090017	0.1	0.849077
23.091683	0.1	0.843327
23.093350	0.1	0.839322
23.095017	0.1	0.836561
23.096683	0.1	0.834609
23.098350	0.1	0.831969
23.100017	0.1	0.826670
23.101683	0.1	0.818400
23.103350	0.1	0.807960
23.105017	0.1	0.796113
23.106683	0.1	0.784234
23.108350	0.1	0.774087
23.110017	0.1	0.766311
23.111683	0.1	0.760057
23.113350	0.1	0.754138
23.115017	0.1	0.748006
23.116683	0.1	0.741426
23.118350	0.1	0.734325
23.120017	0.1	0.727014
23.121683	0.1	0.720043
23.123350	0.1	0.713784
23.125017	0.1	0.708294
23.126683	0.1	0.703628
23.128350	0.1	0.700038
23.130017	0.1	0.697593
23.131683	0.1	0.696178
23.133350	0.1	0.695218
23.135017	0.1	0.693183
23.136683	0.1	0.688774
23.138350	0.1	0.682427
23.140017	0.1	0.675796
23.141683	0.1	0.670082
23.143350	0.1	0.665728
23.145017	0.1	0.663055
23.146683	0.1	0.661793
23.148350	0.1	0.660918
23.150017	0.1	0.660354
23.151683	0.1	0.661258
23.153350	0.1	0.663721
23.155017	0.1	0.666371
23.156683	0.1	0.667963
23.158350	0.1	0.667935
23.160017	0.1	0.666794
23.161683	0.1	0.665826
23.163350	0.1	0.665570
23.165017	0.1	0.665025
23.166683	0.1	0.662715
23.168350	0.1	0.658166
23.170017	0.1	0.652466
23.171683	0.1	0.647735
23.173350	0.1	0.645882
23.175017	0.1	0.647693
23.176683	0.1	0.652424
23.178350	0.1	0.658194
23.180017	0.1	0.663102
23.181683	0.1	0.665588
23.183350	0.1	0.664718
23.185017	0.1	0.661104
23.186683	0.1	0.656485
23.188350	0.1	0.652699
23.190017	0.1	0.651283
23.191683	0.1	0.652592
23.193350	0.1	0.655646
23.195017	0.1	0.658827
23.196683	0.1	0.660070
23.198350	0.1	0.658082
23.200017	0.1	0.653877
23.201683	0.1	0.649868
23.203350	0.1	0.647674
23.205017	0.1	0.647549
23.206683	0.1	0.649071
23.208350	0.1	0.651968
23.210017	0.1	0.656242
23.211683	0.1	0.661104
23.213350	0.1	0.663856
23.215017	0.1	0.661551
23.216683	0.1	0.654249
23.218350	0.1	0.645597
23.220017	0.1	0.639772
23.221683	0.1	0.638291
23.223350	0.1	0.639879
23.225017	0.1	0.642426
23.226683	0.1	0.644764
23.228350	0.1	0.646934
23.230017	0.1	0.648987
23.231683	0.1	0.650417
23.233350	0.1	0.650603
23.235017	0.1	0.649244
23.236683	0.1	0.647041
23.238350	0.1	0.645854
23.240017	0.1	0.647013
23.241683	0.1	0.649639
23.243350	0.1	0.651809
23.245017	0.1	0.652540
23.246683	0.1	0.651916
23.248350	0.1	0.650585
23.250017	0.1	0.649053
23.251683	0.1	0.646953
23.253350	0.1	0.643479
23.255017	0.1	0.638962
23.256683	0.1	0.635386
23.258350	0.1	0.634464
23.260017	0.1	0.635483
23.261683	0.1	0.636247
23.263350	0.1	0.635958
23.265017	0.1	0.635935
23.266683	0.1	0.637677
23.268350	0.1	0.641048
23.270017	0.1	0.644294
23.271683	0.1	0.645244
23.273350	0.1	0.642492
23.275017	0.1	0.636419
23.276683	0.1	0.629141
23.278350	0.1	0.622361
23.280017	0.1	0.615926
23.281683	0.1	0.609234
23.283350	0.1	0.602901
23.285017	0.1	0.599031
23.286683	0.1	0.599874
23.288350	0.1	0.605583
23.290017	0.1	0.613658
23.291683	0.1	0.621369
23.293350	0.1	0.627763
23.295017	0.1	0.632661
23.296683	0.1	0.635167
23.298350	0.1	0.634599
23.300017	0.1	0.631898
23.301683	0.1	0.629188
23.303350	0.1	0.628224
23.305017	0.1	0.629495
23.306683	0.1	0.632275
23.308350	0.1	0.635502
23.310017	0.1	0.638356
23.311683	0.1	0.640159
23.313350	0.1	0.640675
23.315017	0.1	0.640070
23.316683	0.1	0.638142
23.318350	0.1	0.634799
23.320017	0.1	0.631209
23.321683	0.1	0.629458
23.323350	0.1	0.630752
23.325017	0.1	0.634138
23.326683	0.1	0.637756
23.328350	0.1	0.640703
23.330017	0.1	0.643204
23.331683	0.1	0.645998
23.333350	0.1	0.649621
23.335017	0.1	0.653667
23.336683	0.1	0.657155
23.338350	0.1	0.659516
23.340017	0.1	0.660946
23.341683	0.1	0.662142
23.343350	0.1	0.663586
23.345017	0.1	0.664992
23.346683	0.1	0.665565
23.348350	0.1	0.664592
23.350017	0.1	0.661802
23.351683	0.1	0.657421
23.353350	0.1	0.652126
23.355017	0.1	0.647260
23.356683	0.1	0.644699
23.358350	0.1	0.645742
23.360017	0.1	0.649816
23.361683	0.1	0.654520
23.363350	0.1	0.657728
23.365017	0.1	0.659428
23.366683	0.1	0.660601
23.368350	0.1	0.661016
23.370017	0.1	0.659442
23.371683	0.1	0.655367
23.373350	0.1	0.649677
23.375017	0.1	0.644634
23.376683	0.1	0.643120
23.378350	0.1	0.646426
23.380017	0.1	0.653076
23.381683	0.1	0.660839
23.383350	0.1	0.668489
23.385017	0.1	0.675144
23.386683	0.1	0.679260
23.388350	0.1	0.679195
23.390017	0.1	0.674757
23.391683	0.1	0.668163
23.393350	0.1	0.662911
23.395017	0.1	0.660946
23.396683	0.1	0.660969
23.398350	0.1	0.660811
23.400017	0.1	0.660829
23.401683	0.1	0.662631
23.403350	0.1	0.666166
23.405017	0.1	0.670324
23.406683	0.1	0.674566
23.408350	0.1	0.678590
23.410017	0.1	0.682352
23.411683	0.1	0.687190
23.413350	0.1	0.694986
23.415017	0.1	0.705146
23.416683	0.1	0.713868
23.418350	0.1	0.717533
23.420017	0.1	0.716373
23.421683	0.1	0.713593
23.423350	0.1	0.711395
23.425017	0.1	0.709579
23.426683	0.1	0.707647
23.428350	0.1	0.706082
23.430017	0.1	0.705901
23.431683	0.1	0.707945
23.433350	0.1	0.711349
23.435017	0.1	0.713309
23.436683	0.1	0.711624
23.438350	0.1	0.706608
23.440017	0.1	0.700396
23.441683	0.1	0.694599
23.443350	0.1	0.688746
23.445017	0.1	0.682543
23.446683	0.1	0.678930
23.448350	0.1	0.681900
23.450017	0.1	0.691400
23.451683	0.1	0.702753
23.453350	0.1	0.711335
23.455017	0.1	0.716224
23.456683	0.1	0.719200
23.458350	0.1	0.721309
23.460017	0.1	0.721551
23.461683	0.1	0.718632
23.463350	0.1	0.712867
23.465017	0.1	0.706390
23.466683	0.1	0.701705
23.468350	0.1	0.699279
23.470017	0.1	0.696830
23.471683	0.1	0.692061
23.473350	0.1	0.685677
23.475017	0.1	0.680708
23.476683	0.1	0.678846
23.478350	0.1	0.678548
23.480017	0.1	0.677551
23.481683	0.1	0.675614
23.483350	0.1	0.673831
23.485017	0.1	0.672671
23.486683	0.1	0.671609
23.488350	0.1	0.669900
23.490017	0.1	0.667064
23.491683	0.1	0.663460
23.493350	0.1	0.660638
23.495017	0.1	0.659744
23.496683	0.1	0.659609
23.498350	0.1	0.658333
23.500017	0.1	0.655963
23.501683	0.1	0.653686
23.503350	0.1	0.652201
23.505017	0.1	0.652405
23.506683	0.1	0.655889
23.508350	0.1	0.662906
23.510017	0.1	0.670715
23.511683	0.1	0.676070
23.513350	0.1	0.678506
23.515017	0.1	0.679255
23.516683	0.1	0.678757
23.518350	0.1	0.676620
23.520017	0.1	0.672629
23.521683	0.1	0.667670
23.523350	0.1	0.663684
23.525017	0.1	0.661928
23.526683	0.1	0.661849
23.528350	0.1	0.662138
23.530017	0.1	0.661975
23.531683	0.1	0.661085
23.533350	0.1	0.659870
23.535017	0.1	0.659931
23.536683	0.1	0.663595
23.538350	0.1	0.671688
23.540017	0.1	0.681817
23.541683	0.1	0.690646
23.543350	0.1	0.697682
23.545017	0.1	0.704480
23.546683	0.1	0.711447
23.548350	0.1	0.718050
23.550017	0.1	0.723903
23.551683	0.1	0.728350
23.553350	0.1	0.731326
23.555017	0.1	0.733826
23.556683	0.1	0.736783
23.558350	0.1	0.740956
23.560017	0.1	0.746981
23.561683	0.1	0.754143
23.563350	0.1	0.760192
23.565017	0.1	0.763820
23.566683	0.1	0.766651
23.568350	0.1	0.771522
23.570017	0.1	0.779405
23.571683	0.1	0.788854
23.573350	0.1	0.797901
23.575017	0.1	0.806255
23.576683	0.1	0.815392
23.578350	0.1	0.826819
23.580017	0.1	0.840989
23.581683	0.1	0.857236
23.583350	0.1	0.874028
23.585017	0.1	0.889548
23.586683	0.1	0.902852
23.588350	0.1	0.915062
23.590017	0.1	0.928733
23.591683	0.1	0.945004
23.593350	0.1	0.962382
23.595017	0.1	0.979034
23.596683	0.1	0.994904
23.598350	0.1	1.011589
23.600017	0.1	1.030816
23.601683	0.1	1.053028
23.603350	0.1	1.077023
23.605017	0.1	1.100833
23.606683	0.1	1.123580
23.608350	0.1	1.146109
23.610017	0.1	1.169657
23.611683	0.1	1.195148
23.613350	0.1	1.222701
23.615017	0.1	1.250957
23.616683	0.1	1.278361
23.618350	0.1	1.305011
23.620017	0.1	1.331968
23.621683	0.1	1.360248
23.623350	0.1	1.390665
23.625017	0.1	1.422749
23.626683	0.1	1.454595
23.628350	0.1	1.485292
23.630017	0.1	1.517045
23.631683	0.1	1.553847
23.633350	0.1	1.597838
23.635017	0.1	1.647426
23.636683	0.1	1.698541
23.638350	0.1	1.747156
23.640017	0.1	1.791450
23.641683	0.1	1.832605
23.643350	0.1	1.873774
23.645017	0.1	1.918143
23.646683	0.1	1.966963
23.648350	0.1	2.018786
23.650017	0.1	2.070894
23.651683	0.1	2.121879
23.653350	0.1	2.173455
23.655017	0.1	2.229158
23.656683	0.1	2.290700
23.658350	0.1	2.356996
23.660017	0.1	2.426179
23.661683	0.1	2.496741
23.663350	0.1	2.567861
23.665017	0.1	2.639922
23.666683	0.1	2.714274
23.668350	0.1	2.792324
23.670017	0.1	2.875021
23.671683	0.1	2.961955
23.673350	0.1	3.050594
23.675017	0.1	3.138464
23.676683	0.1	3.225878
23.678350	0.1	3.315592
23.680017	0.1	3.411127
23.681683	0.1	3.515310
23.683350	0.1	3.628335
23.685017	0.1	3.747190
23.686683	0.1	3.868369
23.688350	0.1	3.990456
23.690017	0.1	4.113587
23.691683	0.1	4.238482
23.693350	0.1	4.366259
23.695017	0.1	4.497408
23.696683	0.1	4.631067
23.698350	0.1	4.766313
23.700017	0.1	4.903069
23.701683	0.1	5.041761
23.703350	0.1	5.183220
23.705017	0.1	5.327985
23.706683	0.1	5.474691
23.708350	0.1	5.620010
23.710017	0.1	5.760579
23.711683	0.1	5.895058
23.713350	0.1	6.024577
23.715017	0.1	6.151544
23.716683	0.1	6.277333
23.718350	0.1	6.400491
23.720017	0.1	6.518094
23.721683	0.1	6.628777
23.723350	0.1	6.733155
23.725017	0.1	6.831726
23.726683	0.1	6.923098
23.728350	0.1	7.004444
23.730017	0.1	7.073618
23.731683	0.1	7.130080
23.733350	0.1	7.174239
23.735017	0.1	7.207114
23.736683	0.1	7.229792
23.738350	0.1	7.241680
23.740017	0.1	7.240307
23.741683	0.1	7.223506
23.743350	0.1	7.191268
23.745017	0.1	7.145414
23.746683	0.1	7.088454
23.748350	0.1	7.023262
23.750017	0.1	6.952356
23.751683	0.1	6.875885
23.753350	0.1	6.791465
23.755017	0.1	6.696768
23.756683	0.1	6.591203
23.758350	0.1	6.475463
23.760017	0.1	6.350572
23.761683	0.1	6.217635
23.763350	0.1	6.077611
23.765017	0.1	5.931095
23.766683	0.1	5.778959
23.768350	0.1	5.622492
23.770017	0.1	5.462370
23.771683	0.1	5.298685
23.773350	0.1	5.131885
23.775017	0.1	4.962417
23.776683	0.1	4.790649
23.778350	0.1	4.618042
23.780017	0.1	4.447540
23.781683	0.1	4.281541
23.783350	0.1	4.119407
23.785017	0.1	3.958591
23.786683	0.1	3.797989
23.788350	0.1	3.639017
23.790017	0.1	3.483989
23.791683	0.1	3.334377
23.793350	0.1	3.190190
23.795017	0.1	3.050584
23.796683	0.1	2.914597
23.798350	0.1	2.781646
23.800017	0.1	2.652355
23.801683	0.1	2.529160
23.803350	0.1	2.414891
23.805017	0.1	2.310267
23.806683	0.1	2.213069
23.808350	0.1	2.119378
23.810017	0.1	2.025883
23.811683	0.1	1.932019
23.813350	0.1	1.840289
23.815017	0.1	1.753806
23.816683	0.1	1.673740
23.818350	0.1	1.599463
23.820017	0.1	1.529902
23.821683	0.1	1.464412
23.823350	0.1	1.403410
23.825017	0.1	1.347968
23.826683	0.1	1.297765
23.828350	0.1	1.250999
23.830017	0.1	1.206398
23.831683	0.1	1.163669
23.833350	0.1	1.123226
23.835017	0.1	1.086313
23.836683	0.1	1.053801
23.838350	0.1	1.025228
23.840017	0.1	0.999724
23.841683	0.1	0.977181
23.843350	0.1	0.958010
23.845017	0.1	0.942172
23.846683	0.1	0.928394
23.848350	0.1	0.914321
23.850017	0.1	0.898326
23.851683	0.1	0.881148
23.853350	0.1	0.864901
23.855017	0.1	0.850535
23.856683	0.1	0.837217
23.858350	0.1	0.823759
23.860017	0.1	0.809883
23.861683	0.1	0.796709
23.863350	0.1	0.786390
23.865017	0.1	0.779922
23.866683	0.1	0.775824
23.868350	0.1	0.772327
23.870017	0.1	0.769654
23.871683	0.1	0.769189
23.873350	0.1	0.771265
23.875017	0.1	0.774171
23.876683	0.1	0.775363
23.878350	0.1	0.773347
23.880017	0.1	0.768439
23.881683	0.1	0.762586
23.883350	0.1	0.758106
23.885017	0.1	0.756113
23.886683	0.1	0.755950
23.888350	0.1	0.755838
23.890017	0.1	0.754166
23.891683	0.1	0.750781
23.893350	0.1	0.746935
23.895017	0.1	0.743787
23.896683	0.1	0.741482
23.898350	0.1	0.739908
23.900017	0.1	0.739228
23.901683	0.1	0.739004
23.903350	0.1	0.738096
23.905017	0.1	0.736020
23.906683	0.1	0.733770
23.908350	0.1	0.732918
23.910017	0.1	0.733812
23.911683	0.1	0.734581
23.913350	0.1	0.732411
23.915017	0.1	0.726385
23.916683	0.1	0.718823
23.918350	0.1	0.713142
23.920017	0.1	0.711097
23.921683	0.1	0.712271
23.923350	0.1	0.714948
23.925017	0.1	0.716620
23.926683	0.1	0.714809
23.928350	0.1	0.708573
23.930017	0.1	0.699209
23.931683	0.1	0.689174
23.933350	0.1	0.680410
23.935017	0.1	0.673416
23.936683	0.1	0.667800
23.938350	0.1	0.663088
23.940017	0.1	0.659009
23.941683	0.1	0.655237
23.943350	0.1	0.651418
23.945017	0.1	0.648326
23.946683	0.1	0.647740
23.948350	0.1	0.650059
23.950017	0.1	0.653621
23.951683	0.1	0.656280
23.953350	0.1	0.656433
23.955017	0.1	0.653625
23.956683	0.1	0.648880
23.958350	0.1	0.644187
23.960017	0.1	0.641118
23.961683	0.1	0.639628
23.963350	0.1	0.638277
23.965017	0.1	0.635819
23.966683	0.1	0.632671
23.968350	0.1	0.630668
23.970017	0.1	0.631162
23.971683	0.1	0.633490
23.973350	0.1	0.635767
23.975017	0.1	0.636508
23.976683	0.1	0.634668
23.978350	0.1	0.630044
23.980017	0.1	0.624368
23.981683	0.1	0.619823
23.983350	0.1	0.616736
23.985017	0.1	0.614310
23.986683	0.1	0.612396
23.988350	0.1	0.611423
23.990017	0.1	0.611669
23.991683	0.1	0.612927
23.993350	0.1	0.614310
23.995017	0.1	0.614598
23.996683	0.1	0.613304
23.998350	0.1	0.611721
24.000017	0.1	0.612275
24.001683	0.1	0.615953
24.003350	0.1	0.621029
24.005017	0.1	0.624931
24.006683	0.1	0.626300
24.008350	0.1	0.624997
24.010017	0.1	0.621337
24.011683	0.1	0.615963
24.013350	0.1	0.610473
24.015017	0.1	0.607478
24.016683	0.1	0.609010
24.018350	0.1	0.614678
24.020017	0.1	0.621490
24.021683	0.1	0.626245
24.023350	0.1	0.628186
24.025017	0.1	0.628061
24.026683	0.1	0.625965
24.028350	0.1	0.621746
24.030017	0.1	0.616251
24.031683	0.1	0.611278
24.033350	0.1	0.608885
24.035017	0.1	0.610631
24.036683	0.1	0.615884
24.038350	0.1	0.621001
24.040017	0.1	0.622454
24.041683	0.1	0.620564
24.043350	0.1	0.618380
24.045017	0.1	0.617700
24.046683	0.1	0.617765
24.048350	0.1	0.617066
24.050017	0.1	0.615385
24.051683	0.1	0.614380
24.053350	0.1	0.615879
24.055017	0.1	0.619777
24.056683	0.1	0.624456
24.058350	0.1	0.628862
24.060017	0.1	0.632834
24.061683	0.1	0.636172
24.063350	0.1	0.638883
24.065017	0.1	0.641239
24.066683	0.1	0.643251
24.068350	0.1	0.645043
24.070017	0.1	0.646831
24.071683	0.1	0.648187
24.073350	0.1	0.648755
24.075017	0.1	0.649006
24.076683	0.1	0.649174
24.078350	0.1	0.649216
24.080017	0.1	0.650254
24.081683	0.1	0.653923
24.083350	0.1	0.660107
24.085017	0.1	0.666440
24.086683	0.1	0.670599
24.088350	0.1	0.673211
24.090017	0.1	0.677011
24.091683	0.1	0.683302
24.093350	0.1	0.690729
24.095017	0.1	0.696401
24.096683	0.1	0.697705
24.098350	0.1	0.694473
24.100017	0.1	0.689821
24.101683	0.1	0.688103
24.103350	0.1	0.691670
24.105017	0.1	0.699405
24.106683	0.1	0.707759
24.108350	0.1	0.712858
24.110017	0.1	0.712704
24.111683	0.1	0.708438
24.113350	0.1	0.703325
24.115017	0.1	0.700401
24.116683	0.1	0.701533
24.118350	0.1	0.707251
24.120017	0.1	0.716173
24.121683	0.1	0.725593
24.123350	0.1	0.733356
24.125017	0.1	0.738362
24.126683	0.1	0.739554
24.128350	0.1	0.736369
24.130017	0.1	0.730944
24.131683	0.1	0.727624
24.133350	0.1	0.728895
24.135017	0.1	0.732816
24.136683	0.1	0.735470
24.138350	0.1	0.735377
24.140017	0.1	0.734306
24.141683	0.1	0.734818
24.143350	0.1	0.738357
24.145017	0.1	0.744401
24.146683	0.1	0.750204
24.148350	0.1	0.752788
24.150017	0.1	0.751889
24.151683	0.1	0.749864
24.153350	0.1	0.749039
24.155017	0.1	0.750404
24.156683	0.1	0.753868
24.158350	0.1	0.758693
24.160017	0.1	0.763759
24.161683	0.1	0.767754
24.163350	0.1	0.770115
24.165017	0.1	0.771484
24.166683	0.1	0.773133
24.168350	0.1	0.776490
24.170017	0.1	0.782497
24.171683	0.1	0.790851
24.173350	0.1	0.800169
24.175017	0.1	0.808723
24.176683	0.1	0.815168
24.178350	0.1	0.819224
24.180017	0.1	0.821743
24.181683	0.1	0.823881
24.183350	0.1	0.826321
24.185017	0.1	0.829026
24.186683	0.1	0.831238
24.188350	0.1	0.831797
24.190017	0.1	0.829967
24.191683	0.1	0.826209
24.193350	0.1	0.821971
24.195017	0.1	0.818921
24.196683	0.1	0.818218
24.198350	0.1	0.820658
24.200017	0.1	0.827033
24.201683	0.1	0.836905
24.203350	0.1	0.847471
24.205017	0.1	0.855643
24.206683	0.1	0.861133
24.208350	0.1	0.866042
24.210017	0.1	0.872039
24.211683	0.1	0.878884
24.213350	0.1	0.885227
24.215017	0.1	0.889814
24.216683	0.1	0.891676
24.218350	0.1	0.890563
24.220017	0.1	0.887443
24.221683	0.1	0.883546
24.223350	0.1	0.879443
24.225017	0.1	0.874833
24.226683	0.1	0.868794
24.228350	0.1	0.861273
24.230017	0.1	0.854074
24.231683	0.1	0.849641
24.233350	0.1	0.849203
24.235017	0.1	0.851690
24.236683	0.1	0.854451
24.238350	0.1	0.855494
24.240017	0.1	0.854605
24.241683	0.1	0.852379
24.243350	0.1	0.849403
24.245017	0.1	0.845804
24.246683	0.1	0.841138
24.248350	0.1	0.835219
24.250017	0.1	0.828314
24.251683	0.1	0.820430
24.253350	0.1	0.811536
24.255017	0.1	0.802013
24.256683	0.1	0.792635
24.258350	0.1	0.784374
24.260017	0.1	0.777883
24.261683	0.1	0.772700
24.263350	0.1	0.767503
24.265017	0.1	0.761277
24.266683	0.1	0.754143
24.268350	0.1	0.747354
24.270017	0.1	0.742446
24.271683	0.1	0.740038
24.273350	0.1	0.739498
24.275017	0.1	0.738725
24.276683	0.1	0.735079
24.278350	0.1	0.727437
24.280017	0.1	0.716401
24.281683	0.1	0.703796
24.283350	0.1	0.692247
24.285017	0.1	0.683032
24.286683	0.1	0.674715
24.288350	0.1	0.665258
24.290017	0.1	0.654534
24.291683	0.1	0.644145
24.293350	0.1	0.635684
24.295017	0.1	0.630366
24.296683	0.1	0.629020
24.298350	0.1	0.631069
24.300017	0.1	0.634440
24.301683	0.1	0.637420
24.303350	0.1	0.639749
24.305017	0.1	0.640997
24.306683	0.1	0.639469
24.308350	0.1	0.633993
24.310017	0.1	0.624750
24.311683	0.1	0.612461
24.313350	0.1	0.598789
24.315017	0.1	0.586449
24.316683	0.1	0.577690
24.318350	0.1	0.573648
24.320017	0.1	0.574640
24.321683	0.1	0.579739
24.323350	0.1	0.586663
24.325017	0.1	0.592396
24.326683	0.1	0.593765
24.328350	0.1	0.589397
24.330017	0.1	0.581364
24.331683	0.1	0.573206
24.333350	0.1	0.567483
24.335017	0.1	0.564829
24.336683	0.1	0.563408
24.338350	0.1	0.560395
24.340017	0.1	0.555045
24.341683	0.1	0.549429
24.343350	0.1	0.546137
24.345017	0.1	0.545802
24.346683	0.1	0.547101
24.348350	0.1	0.549075
24.350017	0.1	0.552130
24.351683	0.1	0.555818
24.353350	0.1	0.557941
24.355017	0.1	0.556987
24.356683	0.1	0.553811
24.358350	0.1	0.550328
24.360017	0.1	0.547948
24.361683	0.1	0.547701
24.363350	0.1	0.550435
24.365017	0.1	0.555660
24.366683	0.1	0.561005
24.368350	0.1	0.563799
24.370017	0.1	0.562812
24.371683	0.1	0.558067
24.373350	0.1	0.550351
24.375017	0.1	0.541671
24.376683	0.1	0.535743
24.378350	0.1	0.536120
24.380017	0.1	0.542616
24.381683	0.1	0.551138
24.383350	0.1	0.557955
24.385017	0.1	0.562235
24.386683	0.1	0.564950
24.388350	0.1	0.567292
24.390017	0.1	0.569583
24.391683	0.1	0.570803
24.393350	0.1	0.569639
24.395017	0.1	0.566086
24.396683	0.1	0.561886
24.398350	0.1	0.559296
24.400017	0.1	0.558957
24.401683	0.1	0.559008
24.403350	0.1	0.557234
24.405017	0.1	0.553713
24.406683	0.1	0.551562
24.408350	0.1	0.554714
24.410017	0.1	0.563832
24.411683	0.1	0.574919
24.413350	0.1	0.582570
24.415017	0.1	0.583972
24.416683	0.1	0.580195
24.418350	0.1	0.574565
24.420017	0.1	0.570016
24.421683	0.1	0.567706
24.423350	0.1	0.567222
24.425017	0.1	0.567832
24.426683	0.1	0.569425
24.428350	0.1	0.571278
24.430017	0.1	0.571217
24.431683	0.1	0.567744
24.433350	0.1	0.562109
24.435017	0.1	0.557303
24.436683	0.1	0.555366
24.438350	0.1	0.556158
24.440017	0.1	0.558314
24.441683	0.1	0.561215
24.443350	0.1	0.565136
24.445017	0.1	0.569755
24.446683	0.1	0.574156
24.448350	0.1	0.578207
24.450017	0.1	0.582351
24.451683	0.1	0.586268
24.453350	0.1	0.588880
24.455017	0.1	0.589588
24.456683	0.1	0.588088
24.458350	0.1	0.584032
24.460017	0.1	0.577844
24.461683	0.1	0.570701
24.463350	0.1	0.563846
24.465017	0.1	0.558528
24.466683	0.1	0.555953
24.468350	0.1	0.557308
24.470017	0.1	0.563078
24.471683	0.1	0.571902
24.473350	0.1	0.581238
24.475017	0.1	0.588675
24.476683	0.1	0.592126
24.478350	0.1	0.590747
24.480017	0.1	0.585909
24.481683	0.1	0.579930
24.483350	0.1	0.574421
24.485017	0.1	0.570300
24.486683	0.1	0.568135
24.488350	0.1	0.567939
24.490017	0.1	0.569364
24.491683	0.1	0.572097
24.493350	0.1	0.575781
24.495017	0.1	0.579548
24.496683	0.1	0.582160
24.498350	0.1	0.582896
24.500017	0.1	0.582365
24.501683	0.1	0.581983
24.503350	0.1	0.582724
24.505017	0.1	0.584796
24.506683	0.1	0.587618
24.508350	0.1	0.590007
24.510017	0.1	0.591157
24.511683	0.1	0.590589
24.513350	0.1	0.587055
24.515017	0.1	0.579534
24.516683	0.1	0.569769
24.518350	0.1	0.562062
24.520017	0.1	0.559492
24.521683	0.1	0.561303
24.523350	0.1	0.564484
24.525017	0.1	0.566924
24.526683	0.1	0.568749
24.528350	0.1	0.571390
24.530017	0.1	0.575352
24.531683	0.1	0.579190
24.533350	0.1	0.580912
24.535017	0.1	0.579823
24.536683	0.1	0.576624
24.538350	0.1	0.572987
24.540017	0.1	0.570887
24.541683	0.1	0.570966
24.543350	0.1	0.571944
24.545017	0.1	0.572619
24.546683	0.1	0.572889
24.548350	0.1	0.572647
24.550017	0.1	0.571460
24.551683	0.1	0.569131
24.553350	0.1	0.565904
24.555017	0.1	0.562449
24.556683	0.1	0.559632
24.558350	0.1	0.558072
24.560017	0.1	0.558426
24.561683	0.1	0.561634
24.563350	0.1	0.567809
24.565017	0.1	0.574756
24.566683	0.1	0.578817
24.568350	0.1	0.578049
24.570017	0.1	0.573853
24.571683	0.1	0.569355
24.573350	0.1	0.566924
24.575017	0.1	0.566836
24.576683	0.1	0.567511
24.578350	0.1	0.567208
24.580017	0.1	0.565690
24.581683	0.1	0.563697
24.583350	0.1	0.561657
24.585017	0.1	0.559627
24.586683	0.1	0.558021
24.588350	0.1	0.557830
24.590017	0.1	0.559399
24.591683	0.1	0.561322
24.593350	0.1	0.561443
24.595017	0.1	0.558887
24.596683	0.1	0.554863
24.598350	0.1	0.551534
24.600017	0.1	0.550486
24.601683	0.1	0.552102
24.603350	0.1	0.555613
24.605017	0.1	0.560186
24.606683	0.1	0.566244
24.608350	0.1	0.574118
24.610017	0.1	0.581951
24.611683	0.1	0.587096
24.613350	0.1	0.588321
24.615017	0.1	0.585620
24.616683	0.1	0.579706
24.618350	0.1	0.572572
24.620017	0.1	0.567092
24.621683	0.1	0.565075
24.623350	0.1	0.565657
24.625017	0.1	0.566128
24.626683	0.1	0.564833
24.628350	0.1	0.562752
24.630017	0.1	0.562393
24.631683	0.1	0.565485
24.633350	0.1	0.571408
24.635017	0.1	0.577969
24.636683	0.1	0.583148
24.638350	0.1	0.585928
24.640017	0.1	0.586393
24.641683	0.1	0.585648
24.643350	0.1	0.585415
24.645017	0.1	0.586943
24.646683	0.1	0.589788
24.648350	0.1	0.592070
24.650017	0.1	0.592363
24.651683	0.1	0.590994
24.653350	0.1	0.589471
24.655017	0.1	0.588698
24.656683	0.1	0.588200
24.658350	0.1	0.587562
24.660017	0.1	0.587166
24.661683	0.1	0.587339
24.663350	0.1	0.588116
24.665017	0.1	0.589476
24.666683	0.1	0.590878
24.668350	0.1	0.591213
24.670017	0.1	0.590137
24.671683	0.1	0.588852
24.673350	0.1	0.588954
24.675017	0.1	0.590989
24.676683	0.1	0.593639
24.678350	0.1	0.594542
24.680017	0.1	0.592587
24.681683	0.1	0.589276
24.683350	0.1	0.587385
24.685017	0.1	0.588051
24.686683	0.1	0.589914
24.688350	0.1	0.591506
24.690017	0.1	0.593076
24.691683	0.1	0.595553
24.693350	0.1	0.598617
24.695017	0.1	0.600601
24.696683	0.1	0.600256
24.698350	0.1	0.597821
24.700017	0.1	0.594864
24.701683	0.1	0.593709
24.703350	0.1	0.595381
24.705017	0.1	0.597364
24.706683	0.1	0.596028
24.708350	0.1	0.591483
24.710017	0.1	0.586864
24.711683	0.1	0.583543
24.713350	0.1	0.580172
24.715017	0.1	0.575921
24.716683	0.1	0.572396
24.718350	0.1	0.571902
24.720017	0.1	0.575124
24.721683	0.1	0.580833
24.723350	0.1	0.586994
24.725017	0.1	0.591842
24.726683	0.1	0.594095
24.728350	0.1	0.592908
24.730017	0.1	0.588535
24.731683	0.1	0.582347
24.733350	0.1	0.575427
24.735017	0.1	0.567962
24.736683	0.1	0.560381
24.738350	0.1	0.554305
24.740017	0.1	0.551678
24.741683	0.1	0.553015
24.743350	0.1	0.556745
24.745017	0.1	0.560614
24.746683	0.1	0.563487
24.748350	0.1	0.565932
24.750017	0.1	0.568908
24.751683	0.1	0.571553
24.753350	0.1	0.571213
24.755017	0.1	0.566603
24.756683	0.1	0.559874
24.758350	0.1	0.555147
24.760017	0.1	0.555264
24.761683	0.1	0.559925
24.763350	0.1	0.566272
24.765017	0.1	0.570933
24.766683	0.1	0.571706
24.768350	0.1	0.568186
24.770017	0.1	0.561848
24.771683	0.1	0.555213
24.773350	0.1	0.550160
24.775017	0.1	0.547608
24.776683	0.1	0.547976
24.778350	0.1	0.550365
24.780017	0.1	0.552498
24.781683	0.1	0.553294
24.783350	0.1	0.554589
24.785017	0.1	0.558761
24.786683	0.1	0.565164
24.788350	0.1	0.570547
24.790017	0.1	0.572302
24.791683	0.1	0.569588
24.793350	0.1	0.562454
24.795017	0.1	0.552237
24.796683	0.1	0.542188
24.798350	0.1	0.535604
24.800017	0.1	0.533722
24.801683	0.1	0.536032
24.803350	0.1	0.541075
24.805017	0.1	0.546421
24.806683	0.1	0.549867
24.808350	0.1	0.550929
24.810017	0.1	0.550598
24.811683	0.1	0.550100
24.813350	0.1	0.549890
24.815017	0.1	0.549774
24.816683	0.1	0.549792
24.818350	0.1	0.550244
24.820017	0.1	0.551417
24.821683	0.1	0.553741
24.823350	0.1	0.557699
24.825017	0.1	0.563343
24.826683	0.1	0.569494
24.828350	0.1	0.574030
24.830017	0.1	0.575865
24.831683	0.1	0.575958
24.833350	0.1	0.576209
24.835017	0.1	0.578226
24.836683	0.1	0.582384
24.838350	0.1	0.587269
24.840017	0.1	0.590649
24.841683	0.1	0.591772
24.843350	0.1	0.592209
24.845017	0.1	0.593914
24.846683	0.1	0.597239
24.848350	0.1	0.601546
24.850017	0.1	0.606393
24.851683	0.1	0.611232
24.853350	0.1	0.615665
24.855017	0.1	0.620526
24.856683	0.1	0.627190
24.858350	0.1	0.635535
24.860017	0.1	0.643469
24.861683	0.1	0.648843
24.863350	0.1	0.651330
24.865017	0.1	0.652457
24.866683	0.1	0.654138
24.868350	0.1	0.656568
24.870017	0.1	0.658152
24.871683	0.1	0.658506
24.873350	0.1	0.660252
24.875017	0.1	0.666790
24.876683	0.1	0.679139
24.878350	0.1	0.695395
24.880017	0.1	0.712583
24.881683	0.1	0.728536
24.883350	0.1	0.742520
24.885017	0.1	0.754949
24.886683	0.1	0.766418
24.888350	0.1	0.776737
24.890017	0.1	0.785375
24.891683	0.1	0.793077
24.893350	0.1	0.801953
24.895017	0.1	0.813864
24.896683	0.1	0.829003
24.898350	0.1	0.845492
24.900017	0.1	0.860617
24.901683	0.1	0.873134
24.903350	0.1	0.884202
24.905017	0.1	0.895946
24.906683	0.1	0.909907
24.908350	0.1	0.926303
24.910017	0.1	0.943742
24.911683	0.1	0.960212
24.913350	0.1	0.974769
24.915017	0.1	0.988389
24.916683	0.1	1.003165
24.918350	0.1	1.020776
24.920017	0.1	1.041060
24.921683	0.1	1.061731
24.923350	0.1	1.080106
24.925017	0.1	1.094961
24.926683	0.1	1.106467
24.928350	0.1	1.115641
24.930017	0.1	1.123981
24.931683	0.1	1.132395
24.933350	0.1	1.141145
24.935017	0.1	1.151022
24.936683	0.1	1.162491
24.938350	0.1	1.173895
24.940017	0.1	1.182659
24.941683	0.1	1.188098
24.943350	0.1	1.192018
24.945017	0.1	1.196968
24.946683	0.1	1.204582
24.948350	0.1	1.213877
24.950017	0.1	1.220936
24.951683	0.1	1.222808
24.953350	0.1	1.220759
24.955017	0.1	1.217988
24.956683	0.1	1.216144
24.958350	0.1	1.214785
24.960017	0.1	1.212265
24.961683	0.1	1.206920
24.963350	0.1	1.197932
24.965017	0.1	1.185681
24.966683	0.1	1.171888
24.968350	0.1	1.158840
24.970017	0.1	1.147743
24.971683	0.1	1.138193
24.973350	0.1	1.128451
24.975017	0.1	1.116344
24.976683	0.1	1.101401
24.978350	0.1	1.085750
24.980017	0.1	1.072264
24.981683	0.1	1.062271
24.983350	0.1	1.054611
24.985017	0.1	1.046611
24.986683	0.1	1.036031
24.988350	0.1	1.022369
24.990017	0.1	1.006811
24.991683	0.1	0.990904
24.993350	0.1	0.975248
24.995017	0.1	0.959993
24.996683	0.1	0.945139
24.998350	0.1	0.929362
25.000017	0.1	0.910917
25.001683	0.1	0.890377
25.003350	0.1	0.870540
25.005017	0.1	0.854060
25.006683	0.1	0.841729
25.008350	0.1	0.832160
25.010017	0.1	0.823233
25.011683	0.1	0.813911
25.013350	0.1	0.804220
25.015017	0.1	0.794129
25.016683	0.1	0.783289
25.018350	0.1	0.771591
25.020017	0.1	0.759144
25.021683	0.1	0.745878
25.023350	0.1	0.732066
25.025017	0.1	0.719288
25.026683	0.1	0.709337
25.028350	0.1	0.702091
25.030017	0.1	0.695954
25.031683	0.1	0.689710
25.033350	0.1	0.682962
25.035017	0.1	0.675484
25.036683	0.1	0.666818
25.038350	0.1	0.657267
25.040017	0.1	0.649258
25.041683	0.1	0.645798
25.043350	0.1	0.646650
25.045017	0.1	0.647400
25.046683	0.1	0.643283
25.048350	0.1	0.633784
25.050017	0.1	0.623111
25.051683	0.1	0.616452
25.053350	0.1	0.615977
25.055017	0.1	0.619953
25.056683	0.1	0.624727
25.058350	0.1	0.627348
25.060017	0.1	0.627446
25.061683	0.1	0.626794
25.063350	0.1	0.626980
25.065017	0.1	0.627921
25.066683	0.1	0.628275
25.068350	0.1	0.626431
25.070017	0.1	0.621355
25.071683	0.1	0.613681
25.073350	0.1	0.605481
25.075017	0.1	0.598873
25.076683	0.1	0.595436
25.078350	0.1	0.595488
25.080017	0.1	0.596875
25.081683	0.1	0.596391
25.083350	0.1	0.592708
25.085017	0.1	0.586682
25.086683	0.1	0.580261
25.088350	0.1	0.575949
25.090017	0.1	0.575571
25.091683	0.1	0.578901
25.093350	0.1	0.584046
25.095017	0.1	0.588680
25.096683	0.1	0.591325
25.098350	0.1	0.592484
25.100017	0.1	0.593867
25.101683	0.1	0.595842
25.103350	0.1	0.597024
25.105017	0.1	0.596163
25.106683	0.1	0.592773
25.108350	0.1	0.587301
25.110017	0.1	0.581662
25.111683	0.1	0.577914
25.113350	0.1	0.576754
25.115017	0.1	0.577699
25.116683	0.1	0.579865
25.118350	0.1	0.582668
25.120017	0.1	0.585797
25.121683	0.1	0.588815
25.123350	0.1	0.591199
25.125017	0.1	0.592223
25.126683	0.1	0.591441
25.128350	0.1	0.589592
25.130017	0.1	0.587851
25.131683	0.1	0.586631
25.133350	0.1	0.585825
25.135017	0.1	0.584889
25.136683	0.1	0.582859
25.138350	0.1	0.579311
25.140017	0.1	0.574919
25.141683	0.1	0.570235
25.143350	0.1	0.564703
25.145017	0.1	0.558612
25.146683	0.1	0.554449
25.148350	0.1	0.554579
25.150017	0.1	0.558868
25.151683	0.1	0.565299
25.153350	0.1	0.571408
25.155017	0.1	0.575134
25.156683	0.1	0.575818
25.158350	0.1	0.574640
25.160017	0.1	0.573061
25.161683	0.1	0.571464
25.163350	0.1	0.569671
25.165017	0.1	0.567716
25.166683	0.1	0.566207
25.168350	0.1	0.566677
25.170017	0.1	0.570524
25.171683	0.1	0.577052
25.173350	0.1	0.583567
25.175017	0.1	0.587669
25.176683	0.1	0.588764
25.178350	0.1	0.587860
25.180017	0.1	0.586659
25.181683	0.1	0.586472
25.183350	0.1	0.587306
25.185017	0.1	0.587739
25.186683	0.1	0.586049
25.188350	0.1	0.581769
25.190017	0.1	0.575841
25.191683	0.1	0.569513
25.193350	0.1	0.564130
25.195017	0.1	0.561490
25.196683	0.1	0.562784
25.198350	0.1	0.567050
25.200017	0.1	0.571911
25.201683	0.1	0.576242
25.203350	0.1	0.581099
25.205017	0.1	0.587627
25.206683	0.1	0.595627
25.208350	0.1	0.604386
25.210017	0.1	0.612871
25.211683	0.1	0.619255
25.213350	0.1	0.622058
25.215017	0.1	0.622123
25.216683	0.1	0.622571
25.218350	0.1	0.626282
25.220017	0.1	0.633220
25.221683	0.1	0.640196
25.223350	0.1	0.643600
25.225017	0.1	0.642594
25.226683	0.1	0.640084
25.228350	0.1	0.640415
25.230017	0.1	0.645476
25.231683	0.1	0.653490
25.233350	0.1	0.661663
25.235017	0.1	0.668983
25.236683	0.1	0.676494
25.238350	0.1	0.685374
25.240017	0.1	0.694972
25.241683	0.1	0.703339
25.243350	0.1	0.709342
25.245017	0.1	0.713482
25.246683	0.1	0.717822
25.248350	0.1	0.725086
25.250017	0.1	0.736108
25.251683	0.1	0.748383
25.253350	0.1	0.757859
25.255017	0.1	0.762371
25.256683	0.1	0.764071
25.258350	0.1	0.768127
25.260017	0.1	0.778069
25.261683	0.1	0.792998
25.263350	0.1	0.809785
25.265017	0.1	0.826875
25.266683	0.1	0.845585
25.268350	0.1	0.867867
25.270017	0.1	0.892770
25.271683	0.1	0.915895
25.273350	0.1	0.932943
25.275017	0.1	0.943439
25.276683	0.1	0.950671
25.278350	0.1	0.958876
25.280017	0.1	0.971607
25.281683	0.1	0.991062
25.283350	0.1	1.016501
25.285017	0.1	1.044273
25.286683	0.1	1.070523
25.288350	0.1	1.092986
25.290017	0.1	1.111194
25.291683	0.1	1.126979
25.293350	0.1	1.143869
25.295017	0.1	1.164400
25.296683	0.1	1.188903
25.298350	0.1	1.216298
25.300017	0.1	1.245085
25.301683	0.1	1.274832
25.303350	0.1	1.306646
25.305017	0.1	1.340988
25.306683	0.1	1.376853
25.308350	0.1	1.413259
25.310017	0.1	1.449580
25.311683	0.1	1.485287
25.313350	0.1	1.520794
25.315017	0.1	1.557339
25.316683	0.1	1.595994
25.318350	0.1	1.637749
25.320017	0.1	1.683589
25.321683	0.1	1.733443
25.323350	0.1	1.785392
25.325017	0.1	1.837132
25.326683	0.1	1.888750
25.328350	0.1	1.942767
25.330017	0.1	2.001398
25.331683	0.1	2.064877
25.333350	0.1	2.131225
25.335017	0.1	2.197209
25.336683	0.1	2.260786
25.338350	0.1	2.322793
25.340017	0.1	2.385932
25.341683	0.1	2.452307
25.343350	0.1	2.521719
25.345017	0.1	2.591852
25.346683	0.1	2.660439
25.348350	0.1	2.727578
25.350017	0.1	2.795211
25.351683	0.1	2.864799
25.353350	0.1	2.936404
25.355017	0.1	3.008600
25.356683	0.1	3.078310
25.358350	0.1	3.141952
25.360017	0.1	3.197980
25.361683	0.1	3.247894
25.363350	0.1	3.294190
25.365017	0.1	3.338461
25.366683	0.1	3.381236
25.368350	0.1	3.422215
25.370017	0.1	3.461204
25.371683	0.1	3.498765
25.373350	0.1	3.534099
25.375017	0.1	3.563855
25.376683	0.1	3.585168
25.378350	0.1	3.598020
25.380017	0.1	3.603953
25.381683	0.1	3.604265
25.383350	0.1	3.599445
25.385017	0.1	3.589606
25.386683	0.1	3.575403
25.388350	0.1	3.557932
25.390017	0.1	3.538025
25.391683	0.1	3.516022
25.393350	0.1	3.491300
25.395017	0.1	3.462378
25.396683	0.1	3.428492
25.398350	0.1	3.390517
25.400017	0.1	3.349553
25.401683	0.1	3.305199
25.403350	0.1	3.256374
25.405017	0.1	3.203261
25.406683	0.1	3.147223
25.408350	0.1	3.089197
25.410017	0.1	3.028661
25.411683	0.1	2.964451
25.413350	0.1	2.897498
25.415017	0.1	2.831761
25.416683	0.1	2.770792
25.418350	0.1	2.714386
25.420017	0.1	2.659317
25.421683	0.1	2.602218
25.423350	0.1	2.541835
25.425017	0.1	2.479851
25.426683	0.1	2.419646
25.428350	0.1	2.363534
25.430017	0.1	2.311170
25.431683	0.1	2.260748
25.433350	0.1	2.211588
25.435017	0.1	2.164873
25.436683	0.1	2.121567
25.438350	0.1	2.080821
25.440017	0.1	2.040737
25.441683	0.1	1.999629
25.443350	0.1	1.957086
25.445017	0.1	1.914385
25.446683	0.1	1.872778
25.448350	0.1	1.831632
25.450017	0.1	1.789718
25.451683	0.1	1.748120
25.453350	0.1	1.710327
25.455017	0.1	1.678928
25.456683	0.1	1.652976
25.458350	0.1	1.628902
25.460017	0.1	1.603612
25.461683	0.1	1.576645
25.463350	0.1	1.549632
25.465017	0.1	1.523858
25.466683	0.1	1.498731
25.468350	0.1	1.472868
25.470017	0.1	1.445836
25.471683	0.1	1.417841
25.473350	0.1	1.389007
25.475017	0.1	1.360211
25.476683	0.1	1.333114
25.478350	0.1	1.307931
25.480017	0.1	1.283223
25.481683	0.1	1.258855
25.483350	0.1	1.236857
25.485017	0.1	1.218803
25.486683	0.1	1.204251
25.488350	0.1	1.191366
25.490017	0.1	1.177983
25.491683	0.1	1.162845
25.493350	0.1	1.146616
25.495017	0.1	1.131492
25.496683	0.1	1.119045
25.498350	0.1	1.109089
25.500017	0.1	1.100991
25.501683	0.1	1.095212
25.503350	0.1	1.092972
25.505017	0.1	1.093848
25.506683	0.1	1.094639
25.508350	0.1	1.091780
25.510017	0.1	1.084376
25.511683	0.1	1.074760
25.513350	0.1	1.066667
25.515017	0.1	1.062965
25.516683	0.1	1.064423
25.518350	0.1	1.069708
25.520017	0.1	1.076213
25.521683	0.1	1.081573
25.523350	0.1	1.084860
25.525017	0.1	1.086495
25.526683	0.1	1.087510
25.528350	0.1	1.089037
25.530017	0.1	1.091771
25.531683	0.1	1.095738
25.533350	0.1	1.101173
25.535017	0.1	1.108586
25.536683	0.1	1.117690
25.538350	0.1	1.127478
25.540017	0.1	1.136707
25.541683	0.1	1.143380
25.543350	0.1	1.145750
25.545017	0.1	1.144460
25.546683	0.1	1.141867
25.548350	0.1	1.139748
25.550017	0.1	1.139403
25.551683	0.1	1.142053
25.553350	0.1	1.147478
25.555017	0.1	1.153504
25.556683	0.1	1.157555
25.558350	0.1	1.158160
25.560017	0.1	1.155725
25.561683	0.1	1.151864
25.563350	0.1	1.147296
25.565017	0.1	1.140977
25.566683	0.1	1.131953
25.568350	0.1	1.121070
25.570017	0.1	1.110444
25.571683	0.1	1.101252
25.573350	0.1	1.092418
25.575017	0.1	1.082039
25.576683	0.1	1.069456
25.578350	0.1	1.054951
25.580017	0.1	1.038490
25.581683	0.1	1.020217
25.583350	0.1	1.000762
25.585017	0.1	0.980454
25.586683	0.1	0.959700
25.588350	0.1	0.939649
25.590017	0.1	0.921446
25.591683	0.1	0.905404
25.593350	0.1	0.891089
25.595017	0.1	0.877720
25.596683	0.1	0.864509
25.598350	0.1	0.850810
25.600017	0.1	0.836048
25.601683	0.1	0.819908
25.603350	0.1	0.802442
25.605017	0.1	0.783955
25.606683	0.1	0.765240
25.608350	0.1	0.747237
25.610017	0.1	0.730357
25.611683	0.1	0.714594
25.613350	0.1	0.700024
25.615017	0.1	0.686985
25.616683	0.1	0.675647
25.618350	0.1	0.665653
25.620017	0.1	0.656662
25.621683	0.1	0.648522
25.623350	0.1	0.640750
25.625017	0.1	0.632727
25.626683	0.1	0.624079
25.628350	0.1	0.614407
25.630017	0.1	0.603539
25.631683	0.1	0.592638
25.633350	0.1	0.583916
25.635017	0.1	0.578896
25.636683	0.1	0.577373
25.638350	0.1	0.577848
25.640017	0.1	0.578314
25.641683	0.1	0.576889
25.643350	0.1	0.572293
25.645017	0.1	0.564763
25.646683	0.1	0.556828
25.648350	0.1	0.551529
25.650017	0.1	0.549080
25.651683	0.1	0.547003
25.653350	0.1	0.543585
25.655017	0.1	0.539520
25.656683	0.1	0.536214
25.658350	0.1	0.534332
25.660017	0.1	0.533825
25.661683	0.1	0.533587
25.663350	0.1	0.531753
25.665017	0.1	0.527981
25.666683	0.1	0.524530
25.668350	0.1	0.523580
25.670017	0.1	0.525028
25.671683	0.1	0.527496
25.673350	0.1	0.529764
25.675017	0.1	0.530877
25.676683	0.1	0.529974
25.678350	0.1	0.527161
25.680017	0.1	0.524116
25.681683	0.1	0.522253
25.683350	0.1	0.520782
25.685017	0.1	0.518253
25.686683	0.1	0.514649
25.688350	0.1	0.511166
25.690017	0.1	0.509708
25.691683	0.1	0.511631
25.693350	0.1	0.516037
25.695017	0.1	0.520432
25.696683	0.1	0.522705
25.698350	0.1	0.522356
25.700017	0.1	0.520898
25.701683	0.1	0.520581
25.703350	0.1	0.522081
25.705017	0.1	0.523804
25.706683	0.1	0.523720
25.708350	0.1	0.521820
25.710017	0.1	0.520237
25.711683	0.1	0.520539
25.713350	0.1	0.521373
25.715017	0.1	0.520297
25.716683	0.1	0.517382
25.718350	0.1	0.514840
25.720017	0.1	0.514505
25.721683	0.1	0.516712
25.723350	0.1	0.519846
25.725017	0.1	0.521545
25.726683	0.1	0.520814
25.728350	0.1	0.518286
25.730017	0.1	0.515571
25.731683	0.1	0.514416
25.733350	0.1	0.515389
25.735017	0.1	0.517652
25.736683	0.1	0.520158
25.738350	0.1	0.522099
25.740017	0.1	0.522300
25.741683	0.1	0.519706
25.743350	0.1	0.514896
25.745017	0.1	0.509890
25.746683	0.1	0.506584
25.748350	0.1	0.505755
25.750017	0.1	0.506816
25.751683	0.1	0.507929
25.753350	0.1	0.507263
25.755017	0.1	0.505378
25.756683	0.1	0.504907
25.758350	0.1	0.507049
25.760017	0.1	0.509834
25.761683	0.1	0.509727
25.763350	0.1	0.504404
25.765017	0.1	0.494844
25.766683	0.1	0.484916
25.768350	0.1	0.478583
25.770017	0.1	0.477657
25.771683	0.1	0.482127
25.773350	0.1	0.490989
25.775017	0.1	0.502001
25.776683	0.1	0.512009
25.778350	0.1	0.518048
25.780017	0.1	0.518737
25.781683	0.1	0.514933
25.783350	0.1	0.508549
25.785017	0.1	0.501312
25.786683	0.1	0.495045
25.788350	0.1	0.491380
25.790017	0.1	0.490723
25.791683	0.1	0.491999
25.793350	0.1	0.493135
25.795017	0.1	0.492465
25.796683	0.1	0.490611
25.798350	0.1	0.489773
25.800017	0.1	0.491119
25.801683	0.1	0.493797
25.803350	0.1	0.495799
25.805017	0.1	0.495571
25.806683	0.1	0.492972
25.808350	0.1	0.488674
25.810017	0.1	0.483384
25.811683	0.1	0.478104
25.813350	0.1	0.474094
25.815017	0.1	0.472018
25.816683	0.1	0.471408
25.818350	0.1	0.471268
25.820017	0.1	0.471123
25.821683	0.1	0.471012
25.823350	0.1	0.470565
25.825017	0.1	0.469270
25.826683	0.1	0.468139
25.828350	0.1	0.469224
25.830017	0.1	0.472846
25.831683	0.1	0.476786
25.833350	0.1	0.478690
25.835017	0.1	0.478434
25.836683	0.1	0.477778
25.838350	0.1	0.478709
25.840017	0.1	0.482197
25.841683	0.1	0.487133
25.843350	0.1	0.490630
25.845017	0.1	0.490542
25.846683	0.1	0.486984
25.848350	0.1	0.481578
25.850017	0.1	0.476292
25.851683	0.1	0.472171
25.853350	0.1	0.468777
25.855017	0.1	0.465508
25.856683	0.1	0.462807
25.858350	0.1	0.461964
25.860017	0.1	0.464651
25.861683	0.1	0.471766
25.863350	0.1	0.481601
25.865017	0.1	0.490230
25.866683	0.1	0.493838
25.868350	0.1	0.490402
25.870017	0.1	0.480996
25.871683	0.1	0.469959
25.873350	0.1	0.461754
25.875017	0.1	0.457899
25.876683	0.1	0.457163
25.878350	0.1	0.457112
25.880017	0.1	0.456474
25.881683	0.1	0.456935
25.883350	0.1	0.460902
25.885017	0.1	0.467813
25.886683	0.1	0.474462
25.888350	0.1	0.478043
25.890017	0.1	0.477759
25.891683	0.1	0.474425
25.893350	0.1	0.469931
25.895017	0.1	0.466798
25.896683	0.1	0.466383
25.898350	0.1	0.467887
25.900017	0.1	0.469647
25.901683	0.1	0.470565
25.903350	0.1	0.470658
25.905017	0.1	0.470765
25.906683	0.1	0.471319
25.908350	0.1	0.472041
25.910017	0.1	0.473051
25.911683	0.1	0.474420
25.913350	0.1	0.474709
25.915017	0.1	0.472479
25.916683	0.1	0.468567
25.918350	0.1	0.465098
25.920017	0.1	0.463324
25.921683	0.1	0.463328
25.923350	0.1	0.464516
25.925017	0.1	0.465908
25.926683	0.1	0.466318
25.928350	0.1	0.464758
25.930017	0.1	0.461480
25.931683	0.1	0.458644
25.933350	0.1	0.458965
25.935017	0.1	0.463729
25.936683	0.1	0.472027
25.938350	0.1	0.481666
25.940017	0.1	0.490793
25.941683	0.1	0.498639
25.943350	0.1	0.505233
25.945017	0.1	0.510551
25.946683	0.1	0.513732
25.948350	0.1	0.513545
25.950017	0.1	0.509750
25.951683	0.1	0.503678
25.953350	0.1	0.497606
25.955017	0.1	0.492963
25.956683	0.1	0.488795
25.958350	0.1	0.483356
25.960017	0.1	0.477196
25.961683	0.1	0.473028
25.963350	0.1	0.473289
25.965017	0.1	0.478677
25.966683	0.1	0.487245
25.968350	0.1	0.494639
25.970017	0.1	0.497065
25.971683	0.1	0.493792
25.973350	0.1	0.486784
25.975017	0.1	0.478677
25.976683	0.1	0.471533
25.978350	0.1	0.467026
25.980017	0.1	0.466653
25.981683	0.1	0.470984
25.983350	0.1	0.478756
25.985017	0.1	0.487501
25.986683	0.1	0.495045
25.988350	0.1	0.499221
25.990017	0.1	0.497638
25.991683	0.1	0.489801
25.993350	0.1	0.478579
25.995017	0.1	0.468772
25.996683	0.1	0.464176
25.998350	0.1	0.465177
26.000017	0.1	0.468879
26.001683	0.1	0.471924
26.003350	0.1	0.473252
26.005017	0.1	0.473782
26.006683	0.1	0.473829
26.008350	0.1	0.472115
26.010017	0.1	0.467482
26.011683	0.1	0.460688
26.013350	0.1	0.454369
26.015017	0.1	0.451398
26.016683	0.1	0.453526
26.018350	0.1	0.460641
26.020017	0.1	0.470192
26.021683	0.1	0.478369
26.023350	0.1	0.482970
26.025017	0.1	0.484791
26.026683	0.1	0.485773
26.028350	0.1	0.486593
26.030017	0.1	0.486518
26.031683	0.1	0.484455
26.033350	0.1	0.480260
26.035017	0.1	0.476311
26.036683	0.1	0.476125
26.038350	0.1	0.480125
26.040017	0.1	0.485037
26.041683	0.1	0.487571
26.043350	0.1	0.486742
26.045017	0.1	0.483412
26.046683	0.1	0.479114
26.048350	0.1	0.475096
26.050017	0.1	0.472078
26.051683	0.1	0.470500
26.053350	0.1	0.470332
26.055017	0.1	0.471300
26.056683	0.1	0.473652
26.058350	0.1	0.478202
26.060017	0.1	0.485126
26.061683	0.1	0.493089
26.063350	0.1	0.500097
26.065017	0.1	0.504619
26.066683	0.1	0.505950
26.068350	0.1	0.504530
26.070017	0.1	0.501662
26.071683	0.1	0.498705
26.073350	0.1	0.496944
26.075017	0.1	0.497666
26.076683	0.1	0.501554
26.078350	0.1	0.508167
26.080017	0.1	0.516251
26.081683	0.1	0.524423
26.083350	0.1	0.531408
26.085017	0.1	0.536330
26.086683	0.1	0.539315
26.088350	0.1	0.541545
26.090017	0.1	0.544540
26.091683	0.1	0.549112
26.093350	0.1	0.554966
26.095017	0.1	0.561359
26.096683	0.1	0.567916
26.098350	0.1	0.574547
26.100017	0.1	0.580456
26.101683	0.1	0.583739
26.103350	0.1	0.583022
26.105017	0.1	0.579064
26.106683	0.1	0.574454
26.108350	0.1	0.571893
26.110017	0.1	0.572377
26.111683	0.1	0.575301
26.113350	0.1	0.580475
26.115017	0.1	0.588750
26.116683	0.1	0.600778
26.118350	0.1	0.615935
26.120017	0.1	0.632061
26.121683	0.1	0.646249
26.123350	0.1	0.656759
26.125017	0.1	0.664024
26.126683	0.1	0.670087
26.128350	0.1	0.676997
26.130017	0.1	0.685290
26.131683	0.1	0.694194
26.133350	0.1	0.703312
26.135017	0.1	0.713360
26.136683	0.1	0.725361
26.138350	0.1	0.739596
26.140017	0.1	0.755168
26.141683	0.1	0.770558
26.143350	0.1	0.784420
26.145017	0.1	0.796258
26.146683	0.1	0.807084
26.148350	0.1	0.819270
26.150017	0.1	0.835084
26.151683	0.1	0.854931
26.153350	0.1	0.877082
26.155017	0.1	0.899453
26.156683	0.1	0.921134
26.158350	0.1	0.942154
26.160017	0.1	0.963248
26.161683	0.1	0.985139
26.163350	0.1	1.006499
26.165017	0.1	1.024627
26.166683	0.1	1.039230
26.168350	0.1	1.053750
26.170017	0.1	1.072222
26.171683	0.1	1.095817
26.173350	0.1	1.122714
26.175017	0.1	1.150728
26.176683	0.1	1.179082
26.178350	0.1	1.208005
26.180017	0.1	1.237821
26.181683	0.1	1.268848
26.183350	0.1	1.301686
26.185017	0.1	1.337598
26.186683	0.1	1.377966
26.188350	0.1	1.422651
26.190017	0.1	1.469436
26.191683	0.1	1.515159
26.193350	0.1	1.556915
26.195017	0.1	1.593432
26.196683	0.1	1.626606
26.198350	0.1	1.661130
26.200017	0.1	1.702085
26.201683	0.1	1.752423
26.203350	0.1	1.812121
26.205017	0.1	1.879260
26.206683	0.1	1.950953
26.208350	0.1	2.023098
26.210017	0.1	2.092081
26.211683	0.1	2.157721
26.213350	0.1	2.222401
26.215017	0.1	2.287817
26.216683	0.1	2.354085
26.218350	0.1	2.420652
26.220017	0.1	2.487260
26.221683	0.1	2.554390
26.223350	0.1	2.622539
26.225017	0.1	2.691248
26.226683	0.1	2.759406
26.228350	0.1	2.826718
26.230017	0.1	2.893587
26.231683	0.1	2.959631
26.233350	0.1	3.023176
26.235017	0.1	3.081928
26.236683	0.1	3.134371
26.238350	0.1	3.180681
26.240017	0.1	3.222511
26.241683	0.1	3.262251
26.243350	0.1	3.301818
26.245017	0.1	3.342298
26.246683	0.1	3.384110
26.248350	0.1	3.425875
26.250017	0.1	3.463929
26.251683	0.1	3.493712
26.253350	0.1	3.511668
26.255017	0.1	3.517056
26.256683	0.1	3.512315
26.258350	0.1	3.501363
26.260017	0.1	3.487510
26.261683	0.1	3.471584
26.263350	0.1	3.451617
26.265017	0.1	3.424631
26.266683	0.1	3.388943
26.268350	0.1	3.345814
26.270017	0.1	3.298852
26.271683	0.1	3.250907
26.273350	0.1	3.202343
26.275017	0.1	3.152234
26.276683	0.1	3.099297
26.278350	0.1	3.041676
26.280017	0.1	2.977769
26.281683	0.1	2.907766
26.283350	0.1	2.834061
26.285017	0.1	2.759891
26.286683	0.1	2.686954
26.288350	0.1	2.614362
26.290017	0.1	2.539731
26.291683	0.1	2.460829
26.293350	0.1	2.377247
26.295017	0.1	2.291147
26.296683	0.1	2.205689
26.298350	0.1	2.122726
26.300017	0.1	2.042805
26.301683	0.1	1.966837
26.303350	0.1	1.895931
26.305017	0.1	1.829346
26.306683	0.1	1.764162
26.308350	0.1	1.697247
26.310017	0.1	1.627575
26.311683	0.1	1.557446
26.313350	0.1	1.490964
26.315017	0.1	1.431066
26.316683	0.1	1.378120
26.318350	0.1	1.330413
26.320017	0.1	1.285393
26.321683	0.1	1.241155
26.323350	0.1	1.197266
26.325017	0.1	1.154593
26.326683	0.1	1.114001
26.328350	0.1	1.075631
26.330017	0.1	1.039417
26.331683	0.1	1.005335
26.333350	0.1	0.973260
26.335017	0.1	0.942401
26.336683	0.1	0.910922
26.338350	0.1	0.877469
26.340017	0.1	0.842949
26.341683	0.1	0.810004
26.343350	0.1	0.781375
26.345017	0.1	0.758562
26.346683	0.1	0.741235
26.348350	0.1	0.727619
26.350017	0.1	0.715386
26.351683	0.1	0.702706
26.353350	0.1	0.689090
26.355017	0.1	0.675656
26.356683	0.1	0.663847
26.358350	0.1	0.653402
26.360017	0.1	0.642231
26.361683	0.1	0.628838
26.363350	0.1	0.614235
26.365017	0.1	0.601141
26.366683	0.1	0.591520
26.368350	0.1	0.585383
26.370017	0.1	0.581695
26.371683	0.1	0.579441
26.373350	0.1	0.577625
26.375017	0.1	0.575059
26.376683	0.1	0.570421
26.378350	0.1	0.563557
26.380017	0.1	0.556773
26.381683	0.1	0.553140
26.383350	0.1	0.553485
26.385017	0.1	0.555273
26.386683	0.1	0.554677
26.388350	0.1	0.550048
26.390017	0.1	0.542770
26.391683	0.1	0.534882
26.393350	0.1	0.527273
26.395017	0.1	0.520530
26.396683	0.1	0.516307
26.398350	0.1	0.516153
26.400017	0.1	0.519366
26.401683	0.1	0.523375
26.403350	0.1	0.525964
26.405017	0.1	0.526626
26.406683	0.1	0.526132
26.408350	0.1	0.525168
26.410017	0.1	0.523180
26.411683	0.1	0.518281
26.413350	0.1	0.509163
26.415017	0.1	0.497727
26.416683	0.1	0.488544
26.418350	0.1	0.485186
26.420017	0.1	0.487980
26.421683	0.1	0.494397
26.423350	0.1	0.500805
26.425017	0.1	0.505643
26.426683	0.1	0.510179
26.428350	0.1	0.514821
26.430017	0.1	0.516842
26.431683	0.1	0.513364
26.433350	0.1	0.505205
26.435017	0.1	0.496688
26.436683	0.1	0.492418
26.438350	0.1	0.493797
26.440017	0.1	0.497927
26.441683	0.1	0.500800
26.443350	0.1	0.501447
26.445017	0.1	0.501275
26.446683	0.1	0.500469
26.448350	0.1	0.497461
26.450017	0.1	0.492074
26.451683	0.1	0.487440
26.453350	0.1	0.487454
26.455017	0.1	0.492427
26.456683	0.1	0.498593
26.458350	0.1	0.501671
26.460017	0.1	0.500078
26.461683	0.1	0.495575
26.463350	0.1	0.491440
26.465017	0.1	0.488968
26.466683	0.1	0.486700
26.468350	0.1	0.483464
26.470017	0.1	0.479883
26.471683	0.1	0.477131
26.473350	0.1	0.476111
26.475017	0.1	0.477140
26.476683	0.1	0.479291
26.478350	0.1	0.480767
26.480017	0.1	0.480609
26.481683	0.1	0.479477
26.483350	0.1	0.478406
26.485017	0.1	0.477494
26.486683	0.1	0.475999
26.488350	0.1	0.473289
26.490017	0.1	0.469550
26.491683	0.1	0.465293
26.493350	0.1	0.460995
26.495017	0.1	0.457428
26.496683	0.1	0.455105
26.498350	0.1	0.453736
26.500017	0.1	0.453223
26.501683	0.1	0.453726
26.503350	0.1	0.454891
26.505017	0.1	0.456418
26.506683	0.1	0.458788
26.508350	0.1	0.462672
26.510017	0.1	0.467929
26.511683	0.1	0.473266
26.513350	0.1	0.477219
26.515017	0.1	0.479007
26.516683	0.1	0.478500
26.518350	0.1	0.476409
26.520017	0.1	0.474062
26.521683	0.1	0.472376
26.523350	0.1	0.471743
26.525017	0.1	0.472204
26.526683	0.1	0.473158
26.528350	0.1	0.473796
26.530017	0.1	0.473727
26.531683	0.1	0.472930
26.533350	0.1	0.471808
26.535017	0.1	0.471231
26.536683	0.1	0.471789
26.538350	0.1	0.472553
26.540017	0.1	0.471668
26.541683	0.1	0.469275
26.543350	0.1	0.468353
26.545017	0.1	0.471612
26.546683	0.1	0.477997
26.548350	0.1	0.483058
26.550017	0.1	0.482984
26.551683	0.1	0.477755
26.553350	0.1	0.470122
26.555017	0.1	0.462467
26.556683	0.1	0.455882
26.558350	0.1	0.451477
26.560017	0.1	0.450555
26.561683	0.1	0.452888
26.563350	0.1	0.456306
26.565017	0.1	0.459016
26.566683	0.1	0.461093
26.568350	0.1	0.463058
26.570017	0.1	0.464399
26.571683	0.1	0.463924
26.573350	0.1	0.460981
26.575017	0.1	0.456674
26.576683	0.1	0.453773
26.578350	0.1	0.454304
26.580017	0.1	0.457256
26.581683	0.1	0.459612
26.583350	0.1	0.459249
26.585017	0.1	0.456343
26.586683	0.1	0.452362
26.588350	0.1	0.448162
26.590017	0.1	0.443528
26.591683	0.1	0.438867
26.593350	0.1	0.436543
26.595017	0.1	0.439002
26.596683	0.1	0.445582
26.598350	0.1	0.452711
26.600017	0.1	0.457452
26.601683	0.1	0.459515
26.603350	0.1	0.459850
26.605017	0.1	0.458709
26.606683	0.1	0.455482
26.608350	0.1	0.450262
26.610017	0.1	0.445354
26.611683	0.1	0.444097
26.613350	0.1	0.447319
26.615017	0.1	0.451938
26.616683	0.1	0.454057
26.618350	0.1	0.453014
26.620017	0.1	0.451808
26.621683	0.1	0.453591
26.623350	0.1	0.458406
26.625017	0.1	0.463896
26.626683	0.1	0.468181
26.628350	0.1	0.470825
26.630017	0.1	0.472148
26.631683	0.1	0.472534
26.633350	0.1	0.472097
26.635017	0.1	0.470835
26.636683	0.1	0.468944
26.638350	0.1	0.466793
26.640017	0.1	0.464767
26.641683	0.1	0.463845
26.643350	0.1	0.465522
26.645017	0.1	0.470039
26.646683	0.1	0.475608
26.648350	0.1	0.480455
26.650017	0.1	0.484246
26.651683	0.1	0.486961
26.653350	0.1	0.488292
26.655017	0.1	0.488493
26.656683	0.1	0.488684
26.658350	0.1	0.490593
26.660017	0.1	0.495478
26.661683	0.1	0.502854
26.663350	0.1	0.510872
26.665017	0.1	0.517694
26.666683	0.1	0.522966
26.668350	0.1	0.528311
26.670017	0.1	0.535171
26.671683	0.1	0.542542
26.673350	0.1	0.548484
26.675017	0.1	0.553378
26.676683	0.1	0.559720
26.678350	0.1	0.569015
26.680017	0.1	0.580330
26.681683	0.1	0.591436
26.683350	0.1	0.600275
26.685017	0.1	0.605807
26.686683	0.1	0.608368
26.688350	0.1	0.609444
26.690017	0.1	0.611092
26.691683	0.1	0.615087
26.693350	0.1	0.621402
26.695017	0.1	0.627926
26.696683	0.1	0.633090
26.698350	0.1	0.637956
26.700017	0.1	0.644685
26.701683	0.1	0.654380
26.703350	0.1	0.666734
26.705017	0.1	0.681076
26.706683	0.1	0.697454
26.708350	0.1	0.715586
26.710017	0.1	0.733435
26.711683	0.1	0.748727
26.713350	0.1	0.761501
26.715017	0.1	0.773892
26.716683	0.1	0.787876
26.718350	0.1	0.804127
26.720017	0.1	0.822721
26.721683	0.1	0.843415
26.723350	0.1	0.864728
26.725017	0.1	0.884300
26.726683	0.1	0.901222
26.728350	0.1	0.917460
26.730017	0.1	0.936044
26.731683	0.1	0.957930
26.733350	0.1	0.981418
26.735017	0.1	1.004087
26.736683	0.1	1.024720
26.738350	0.1	1.043645
26.740017	0.1	1.062411
26.741683	0.1	1.083044
26.743350	0.1	1.106909
26.745017	0.1	1.133927
26.746683	0.1	1.163078
26.748350	0.1	1.193625
26.750017	0.1	1.225951
26.751683	0.1	1.261020
26.753350	0.1	1.298510
26.755017	0.1	1.336462
26.756683	0.1	1.373114
26.758350	0.1	1.408192
26.760017	0.1	1.442959
26.761683	0.1	1.480156
26.763350	0.1	1.522051
26.765017	0.1	1.568254
26.766683	0.1	1.617004
26.768350	0.1	1.667240
26.770017	0.1	1.718970
26.771683	0.1	1.772991
26.773350	0.1	1.829905
26.775017	0.1	1.889118
26.776683	0.1	1.949300
26.778350	0.1	2.009966
26.780017	0.1	2.072575
26.781683	0.1	2.139290
26.783350	0.1	2.210764
26.785017	0.1	2.286145
26.786683	0.1	2.364051
26.788350	0.1	2.442738
26.790017	0.1	2.521100
26.791683	0.1	2.600029
26.793350	0.1	2.681469
26.795017	0.1	2.766903
26.796683	0.1	2.857540
26.798350	0.1	2.953452
26.800017	0.1	3.051716
26.801683	0.1	3.148196
26.803350	0.1	3.242046
26.805017	0.1	3.336230
26.806683	0.1	3.433563
26.808350	0.1	3.534411
26.810017	0.1	3.637597
26.811683	0.1	3.741486
26.813350	0.1	3.843969
26.815017	0.1	3.942363
26.816683	0.1	4.034848
26.818350	0.1	4.123095
26.820017	0.1	4.212209
26.821683	0.1	4.306063
26.823350	0.1	4.403093
26.825017	0.1	4.497082
26.826683	0.1	4.581413
26.828350	0.1	4.652939
26.830017	0.1	4.713140
26.831683	0.1	4.766043
26.833350	0.1	4.814733
26.835017	0.1	4.859581
26.836683	0.1	4.899316
26.838350	0.1	4.932592
26.840017	0.1	4.958133
26.841683	0.1	4.975270
26.843350	0.1	4.984876
26.845017	0.1	4.988681
26.846683	0.1	4.987377
26.848350	0.1	4.980229
26.850017	0.1	4.965882
26.851683	0.1	4.943232
26.853350	0.1	4.912019
26.855017	0.1	4.873187
26.856683	0.1	4.828693
26.858350	0.1	4.780982
26.860017	0.1	4.732246
26.861683	0.1	4.683346
26.863350	0.1	4.633390
26.865017	0.1	4.580375
26.866683	0.1	4.522176
26.868350	0.1	4.457929
26.870017	0.1	4.388741
26.871683	0.1	4.317095
26.873350	0.1	4.246272
26.875017	0.1	4.179445
26.876683	0.1	4.118257
26.878350	0.1	4.062299
26.880017	0.1	4.009451
26.881683	0.1	3.956985
26.883350	0.1	3.903029
26.885017	0.1	3.847526
26.886683	0.1	3.792644
26.888350	0.1	3.742022
26.890017	0.1	3.698454
26.891683	0.1	3.662114
26.893350	0.1	3.630952
26.895017	0.1	3.602207
26.896683	0.1	3.573997
26.898350	0.1	3.546681
26.900017	0.1	3.523203
26.901683	0.1	3.507240
26.903350	0.1	3.500213
26.905017	0.1	3.500008
26.906683	0.1	3.502988
26.908350	0.1	3.506420
26.910017	0.1	3.508781
26.911683	0.1	3.509736
26.913350	0.1	3.510504
26.915017	0.1	3.512613
26.916683	0.1	3.515924
26.918350	0.1	3.519119
26.920017	0.1	3.521922
26.921683	0.1	3.525601
26.923350	0.1	3.531030
26.925017	0.1	3.537284
26.926683	0.1	3.542369
26.928350	0.1	3.544628
26.930017	0.1	3.542653
26.931683	0.1	3.535072
26.933350	0.1	3.521563
26.935017	0.1	3.503463
26.936683	0.1	3.482667
26.938350	0.1	3.460408
26.940017	0.1	3.437032
26.941683	0.1	3.411458
26.943350	0.1	3.380659
26.945017	0.1	3.341874
26.946683	0.1	3.295676
26.948350	0.1	3.245436
26.950017	0.1	3.193831
26.951683	0.1	3.140820
26.953350	0.1	3.084927
26.955017	0.1	3.025508
26.956683	0.1	2.963981
26.958350	0.1	2.903459
26.960017	0.1	2.846150
26.961683	0.1	2.790424
26.963350	0.1	2.731225
26.965017	0.1	2.664025
26.966683	0.1	2.588346
26.968350	0.1	2.507987
26.970017	0.1	2.428289
26.971683	0.1	2.352567
26.973350	0.1	2.280553
26.975017	0.1	2.210420
26.976683	0.1	2.141362
26.978350	0.1	2.073511
26.980017	0.1	2.007196
26.981683	0.1	1.942902
26.983350	0.1	1.880205
26.985017	0.1	1.817206
26.986683	0.1	1.752316
26.988350	0.1	1.686309
26.990017	0.1	1.622117
26.991683	0.1	1.561833
26.993350	0.1	1.504668
26.995017	0.1	1.448980
26.996683	0.1	1.395098
26.998350	0.1	1.345230
27.000017	0.1	1.301426
27.001683	0.1	1.264121
27.003350	0.1	1.231618
27.005017	0.1	1.200838
27.006683	0.1	1.169755
27.008350	0.1	1.138356
27.010017	0.1	1.107375
27.011683	0.1	1.077540
27.013350	0.1	1.049433
27.015017	0.1	1.023971
27.016683	0.1	1.002508
27.018350	0.1	0.985139
27.020017	0.1	0.970233
27.021683	0.1	0.956687
27.023350	0.1	0.944971
27.025017	0.1	0.935467
27.026683	0.1	0.927346
27.028350	0.1	0.919565
27.030017	0.1	0.912310
27.031683	0.1	0.906535
27.033350	0.1	0.901981
27.035017	0.1	0.896296
27.036683	0.1	0.887103
27.038350	0.1	0.874931
27.040017	0.1	0.863639
27.041683	0.1	0.857399
27.043350	0.1	0.857618
27.045017	0.1	0.862828
27.046683	0.1	0.870270
27.048350	0.1	0.877278
27.050017	0.1	0.882265
27.051683	0.1	0.885008
27.053350	0.1	0.886908
27.055017	0.1	0.890652
27.056683	0.1	0.897888
27.058350	0.1	0.908100
27.060017	0.1	0.920496
27.061683	0.1	0.934983
27.063350	0.1	0.951011
27.065017	0.1	0.967490
27.066683	0.1	0.984329
27.068350	0.1	1.002615
27.070017	0.1	1.022085
27.071683	0.1	1.039901
27.073350	0.1	1.053410
27.075017	0.1	1.063189
27.076683	0.1	1.072823
27.078350	0.1	1.086504
27.080017	0.1	1.106863
27.081683	0.1	1.133624
27.083350	0.1	1.163636
27.085017	0.1	1.192512
27.086683	0.1	1.217234
27.088350	0.1	1.238091
27.090017	0.1	1.257919
27.091683	0.1	1.279535
27.093350	0.1	1.304159
27.095017	0.1	1.331470
27.096683	0.1	1.360094
27.098350	0.1	1.388309
27.100017	0.1	1.415163
27.101683	0.1	1.441459
27.103350	0.1	1.469245
27.105017	0.1	1.500188
27.106683	0.1	1.534447
27.108350	0.1	1.570969
27.110017	0.1	1.608315
27.111683	0.1	1.645172
27.113350	0.1	1.681172
27.115017	0.1	1.717573
27.116683	0.1	1.756554
27.118350	0.1	1.799231
27.120017	0.1	1.844666
27.121683	0.1	1.891507
27.123350	0.1	1.939610
27.125017	0.1	1.989189
27.126683	0.1	2.039857
27.128350	0.1	2.091425
27.130017	0.1	2.144407
27.131683	0.1	2.199337
27.133350	0.1	2.256599
27.135017	0.1	2.316688
27.136683	0.1	2.379841
27.138350	0.1	2.445718
27.140017	0.1	2.513495
27.141683	0.1	2.581910
27.143350	0.1	2.650181
27.145017	0.1	2.719122
27.146683	0.1	2.790326
27.148350	0.1	2.864515
27.150017	0.1	2.941811
27.151683	0.1	3.023040
27.153350	0.1	3.109463
27.155017	0.1	3.200816
27.156683	0.1	3.294833
27.158350	0.1	3.389516
27.160017	0.1	3.485573
27.161683	0.1	3.585815
27.163350	0.1	3.692224
27.165017	0.1	3.803903
27.166683	0.1	3.918353
27.168350	0.1	4.034480
27.170017	0.1	4.153950
27.171683	0.1	4.279912
27.173350	0.1	4.414702
27.175017	0.1	4.558377
27.176683	0.1	4.708981
27.178350	0.1	4.864521
27.180017	0.1	5.024681
27.181683	0.1	5.190219
27.183350	0.1	5.361824
27.185017	0.1	5.541267
27.186683	0.1	5.731964
27.188350	0.1	5.935999
27.190017	0.1	6.152247
27.191683	0.1	6.378009
27.193350	0.1	6.611077
27.195017	0.1	6.851195
27.196683	0.1	7.100157
27.198350	0.1	7.360326
27.200017	0.1	7.633637
27.201683	0.1	7.921429
27.203350	0.1	8.223383
27.205017	0.1	8.537294
27.206683	0.1	8.861404
27.208350	0.1	9.196391
27.210017	0.1	9.544203
27.211683	0.1	9.905854
27.213350	0.1	10.280688
27.215017	0.1	10.667010
27.216683	0.1	11.063046
27.218350	0.1	11.467170
27.220017	0.1	11.877753
27.221683	0.1	12.294077
27.223350	0.1	12.717205
27.225017	0.1	13.148612
27.226683	0.1	13.587321
27.228350	0.1	14.028717
27.230017	0.1	14.467398
27.231683	0.1	14.901152
27.233350	0.1	15.330776
27.235017	0.1	15.756805
27.236683	0.1	16.178004
27.238350	0.1	16.591530
27.240017	0.1	16.992711
27.241683	0.1	17.376379
27.243350	0.1	17.739800
27.245017	0.1	18.083020
27.246683	0.1	18.406566
27.248350	0.1	18.709418
27.250017	0.1	18.988242
27.251683	0.1	19.238568
27.253350	0.1	19.456949
27.255017	0.1	19.642054
27.256683	0.1	19.794265
27.258350	0.1	19.914126
27.260017	0.1	20.000590
27.261683	0.1	20.051645
27.263350	0.1	20.066965
27.265017	0.1	20.047929
27.266683	0.1	19.995109
27.268350	0.1	19.908007
27.270017	0.1	19.786675
27.271683	0.1	19.632168
27.273350	0.1	19.445992
27.275017	0.1	19.229227
27.276683	0.1	18.982068
27.278350	0.1	18.704496
27.280017	0.1	18.397090
27.281683	0.1	18.061148
27.283350	0.1	17.699134
27.285017	0.1	17.315000
27.286683	0.1	16.912683
27.288350	0.1	16.494091
27.290017	0.1	16.060006
27.291683	0.1	15.612547
27.293350	0.1	15.155268
27.295017	0.1	14.691032
27.296683	0.1	14.220602
27.298350	0.1	13.743341
27.300017	0.1	13.259202
27.301683	0.1	12.770556
27.303350	0.1	12.281891
27.305017	0.1	11.797734
27.306683	0.1	11.320743
27.308350	0.1	10.852115
27.310017	0.1	10.393071
27.311683	0.1	9.944807
27.313350	0.1	9.507025
27.315017	0.1	9.078449
27.316683	0.1	8.659097
27.318350	0.1	8.251248
27.320017	0.1	7.858551
27.321683	0.1	7.483461
27.323350	0.1	7.124650
27.325017	0.1	6.778422
27.326683	0.1	6.442335
27.328350	0.1	6.116396
27.330017	0.1	5.802708
27.331683	0.1	5.505071
27.333350	0.1	5.226992
27.335017	0.1	4.969095
27.336683	0.1	4.728492
27.338350	0.1	4.500644
27.340017	0.1	4.282175
27.341683	0.1	4.072483
27.343350	0.1	3.872965
27.345017	0.1	3.684480
27.346683	0.1	3.506104
27.348350	0.1	3.336961
27.350017	0.1	3.177254
27.351683	0.1	3.027325
27.353350	0.1	2.887533
27.355017	0.1	2.758065
27.356683	0.1	2.638241
27.358350	0.1	2.527391
27.360017	0.1	2.425225
27.361683	0.1	2.330127
27.363350	0.1	2.239002
27.365017	0.1	2.149777
27.366683	0.1	2.062577
27.368350	0.1	1.978851
27.370017	0.1	1.900345
27.371683	0.1	1.828405
27.373350	0.1	1.763282
27.375017	0.1	1.703948
27.376683	0.1	1.649088
27.378350	0.1	1.597838
27.380017	0.1	1.548603
27.381683	0.1	1.499262
27.383350	0.1	1.449152
27.385017	0.1	1.399186
27.386683	0.1	1.350986
27.388350	0.1	1.307186
27.390017	0.1	1.270133
27.391683	0.1	1.238873
27.393350	0.1	1.209327
27.395017	0.1	1.178104
27.396683	0.1	1.144605
27.398350	0.1	1.110132
27.400017	0.1	1.076725
27.401683	0.1	1.045866
27.403350	0.1	1.017400
27.405017	0.1	0.990308
27.406683	0.1	0.964403
27.408350	0.1	0.940468
27.410017	0.1	0.919001
27.411683	0.1	0.899844
27.413350	0.1	0.882740
27.415017	0.1	0.867504
27.416683	0.1	0.853795
27.418350	0.1	0.840989
27.420017	0.1	0.828197
27.421683	0.1	0.814451
27.423350	0.1	0.798963
27.425017	0.1	0.781878
27.426683	0.1	0.764392
27.428350	0.1	0.747754
27.430017	0.1	0.732755
27.431683	0.1	0.720005
27.433350	0.1	0.709868
27.435017	0.1	0.701686
27.436683	0.1	0.693887
27.438350	0.1	0.686082
27.440017	0.1	0.679875
27.441683	0.1	0.676280
27.443350	0.1	0.674236
27.445017	0.1	0.672196
27.446683	0.1	0.669560
27.448350	0.1	0.666510
27.450017	0.1	0.663875
27.451683	0.1	0.662464
27.453350	0.1	0.661626
27.455017	0.1	0.659497
27.456683	0.1	0.654911
27.458350	0.1	0.647651
27.460017	0.1	0.637751
27.461683	0.1	0.626361
27.463350	0.1	0.616261
27.465017	0.1	0.610398
27.466683	0.1	0.609593
27.468350	0.1	0.611562
27.470017	0.1	0.612950
27.471683	0.1	0.612065
27.473350	0.1	0.609360
27.475017	0.1	0.606203
27.476683	0.1	0.603716
27.478350	0.1	0.602081
27.480017	0.1	0.600833
27.481683	0.1	0.599474
27.483350	0.1	0.597099
27.485017	0.1	0.592968
27.486683	0.1	0.587720
27.488350	0.1	0.582393
27.490017	0.1	0.577243
27.491683	0.1	0.572735
27.493350	0.1	0.570063
27.495017	0.1	0.569751
27.496683	0.1	0.570621
27.498350	0.1	0.570435
27.500017	0.1	0.567548
27.501683	0.1	0.562617
27.503350	0.1	0.558216
27.505017	0.1	0.556004
27.506683	0.1	0.555660
27.508350	0.1	0.556256
27.510017	0.1	0.557504
27.511683	0.1	0.559692
27.513350	0.1	0.562510
27.515017	0.1	0.564349
27.516683	0.1	0.563394
27.518350	0.1	0.559362
27.520017	0.1	0.553960
27.521683	0.1	0.549392
27.523350	0.1	0.546807
27.525017	0.1	0.546095
27.526683	0.1	0.545997
27.528350	0.1	0.544302
27.530017	0.1	0.539338
27.531683	0.1	0.532353
27.533350	0.1	0.527352
27.535017	0.1	0.527338
27.536683	0.1	0.531711
27.538350	0.1	0.537629
27.540017	0.1	0.542700
27.541683	0.1	0.545718
27.543350	0.1	0.545653
27.545017	0.1	0.541308
27.546683	0.1	0.532726
27.548350	0.1	0.522337
27.550017	0.1	0.513536
27.551683	0.1	0.507766
27.553350	0.1	0.503655
27.555017	0.1	0.499277
27.556683	0.1	0.494425
27.558350	0.1	0.490402
27.560017	0.1	0.488302
27.561683	0.1	0.487431
27.563350	0.1	0.485498
27.565017	0.1	0.480912
27.566683	0.1	0.474327
27.568350	0.1	0.468167
27.570017	0.1	0.465531
27.571683	0.1	0.468385
27.573350	0.1	0.475757
27.575017	0.1	0.483682
27.576683	0.1	0.487687
27.578350	0.1	0.486271
27.580017	0.1	0.481331
27.581683	0.1	0.475533
27.583350	0.1	0.470649
27.585017	0.1	0.467235
27.586683	0.1	0.464865
27.588350	0.1	0.462709
27.590017	0.1	0.460083
27.591683	0.1	0.457000
27.593350	0.1	0.453996
27.595017	0.1	0.451421
27.596683	0.1	0.449531
27.598350	0.1	0.448069
27.600017	0.1	0.445922
27.601683	0.1	0.442606
27.603350	0.1	0.439477
27.605017	0.1	0.438322
27.606683	0.1	0.439007
27.608350	0.1	0.439570
27.610017	0.1	0.438388
27.611683	0.1	0.435389
27.613350	0.1	0.431444
27.615017	0.1	0.427663
27.616683	0.1	0.425139
27.618350	0.1	0.424287
27.620017	0.1	0.424632
27.621683	0.1	0.425414
27.623350	0.1	0.425754
27.625017	0.1	0.425302
27.626683	0.1	0.424865
27.628350	0.1	0.424930
27.630017	0.1	0.424730
27.631683	0.1	0.423896
27.633350	0.1	0.423281
27.635017	0.1	0.423416
27.636683	0.1	0.423561
27.638350	0.1	0.422695
27.640017	0.1	0.421051
27.641683	0.1	0.420120
27.643350	0.1	0.420213
27.645017	0.1	0.419286
27.646683	0.1	0.415994
27.648350	0.1	0.412418
27.650017	0.1	0.411817
27.651683	0.1	0.415212
27.653350	0.1	0.421209
27.655017	0.1	0.427323
27.656683	0.1	0.430797
27.658350	0.1	0.429880
27.660017	0.1	0.425354
27.661683	0.1	0.420231
27.663350	0.1	0.417689
27.665017	0.1	0.419160
27.666683	0.1	0.423528
27.668350	0.1	0.427701
27.670017	0.1	0.428618
27.671683	0.1	0.425628
27.673350	0.1	0.420413
27.675017	0.1	0.414820
27.676683	0.1	0.410550
27.678350	0.1	0.409139
27.680017	0.1	0.410154
27.681683	0.1	0.411551
27.683350	0.1	0.412054
27.685017	0.1	0.411640
27.686683	0.1	0.410769
27.688350	0.1	0.410597
27.690017	0.1	0.412911
27.691683	0.1	0.418727
27.693350	0.1	0.426467
27.695017	0.1	0.432399
27.696683	0.1	0.433596
27.698350	0.1	0.430006
27.700017	0.1	0.424264
27.701683	0.1	0.420064
27.703350	0.1	0.419524
27.705017	0.1	0.421670
27.706683	0.1	0.423728
27.708350	0.1	0.423649
27.710017	0.1	0.421461
27.711683	0.1	0.418709
27.713350	0.1	0.417167
27.715017	0.1	0.418099
27.716683	0.1	0.421875
27.718350	0.1	0.427552
27.720017	0.1	0.433074
27.721683	0.1	0.436404
27.723350	0.1	0.437242
27.725017	0.1	0.437861
27.726683	0.1	0.440860
27.728350	0.1	0.446471
27.730017	0.1	0.453512
27.731683	0.1	0.461028
27.733350	0.1	0.467612
27.735017	0.1	0.471291
27.736683	0.1	0.471394
27.738350	0.1	0.469196
27.740017	0.1	0.466760
27.741683	0.1	0.466206
27.743350	0.1	0.468995
27.745017	0.1	0.474663
27.746683	0.1	0.480618
27.748350	0.1	0.483985
27.750017	0.1	0.484027
27.751683	0.1	0.482360
27.753350	0.1	0.480958
27.755017	0.1	0.480292
27.756683	0.1	0.479729
27.758350	0.1	0.479608
27.760017	0.1	0.481205
27.761683	0.1	0.484372
27.763350	0.1	0.486663
27.765017	0.1	0.485620
27.766683	0.1	0.481121
27.768350	0.1	0.475273
27.770017	0.1	0.470956
27.771683	0.1	0.470201
27.773350	0.1	0.472851
27.775017	0.1	0.476921
27.776683	0.1	0.480213
27.778350	0.1	0.481526
27.780017	0.1	0.480711
27.781683	0.1	0.478006
27.783350	0.1	0.474402
27.785017	0.1	0.471487
27.786683	0.1	0.469312
27.788350	0.1	0.466406
27.790017	0.1	0.462565
27.791683	0.1	0.459542
27.793350	0.1	0.459044
27.795017	0.1	0.460981
27.796683	0.1	0.463631
27.798350	0.1	0.464926
27.800017	0.1	0.463184
27.801683	0.1	0.457740
27.803350	0.1	0.449684
27.805017	0.1	0.441382
27.806683	0.1	0.435063
27.808350	0.1	0.431836
27.810017	0.1	0.431575
27.811683	0.1	0.433284
27.813350	0.1	0.435486
27.815017	0.1	0.436590
27.816683	0.1	0.435337
27.818350	0.1	0.431370
27.820017	0.1	0.425703
27.821683	0.1	0.420013
27.823350	0.1	0.415002
27.825017	0.1	0.410359
27.826683	0.1	0.406094
27.828350	0.1	0.403351
27.830017	0.1	0.403682
27.831683	0.1	0.407021
27.833350	0.1	0.410522
27.835017	0.1	0.410476
27.836683	0.1	0.405489
27.838350	0.1	0.397647
27.840017	0.1	0.390746
27.841683	0.1	0.387528
27.843350	0.1	0.388743
27.845017	0.1	0.393647
27.846683	0.1	0.399714
27.848350	0.1	0.403165
27.850017	0.1	0.401922
27.851683	0.1	0.397237
27.853350	0.1	0.392310
27.855017	0.1	0.390098
27.856683	0.1	0.391458
27.858350	0.1	0.394755
27.860017	0.1	0.397763
27.861683	0.1	0.399421
27.863350	0.1	0.399421
27.865017	0.1	0.397605
27.866683	0.1	0.394713
27.868350	0.1	0.392431
27.870017	0.1	0.391807
27.871683	0.1	0.392208
27.873350	0.1	0.392194
27.875017	0.1	0.391318
27.876683	0.1	0.391323
27.878350	0.1	0.394769
27.880017	0.1	0.401810
27.881683	0.1	0.409074
27.883350	0.1	0.412641
27.885017	0.1	0.411575
27.886683	0.1	0.407798
27.888350	0.1	0.403575
27.890017	0.1	0.400203
27.891683	0.1	0.398071
27.893350	0.1	0.397218
27.895017	0.1	0.397819
27.896683	0.1	0.399677
27.898350	0.1	0.401796
27.900017	0.1	0.403146
27.901683	0.1	0.403584
27.903350	0.1	0.403612
27.905017	0.1	0.403379
27.906683	0.1	0.402178
27.908350	0.1	0.398904
27.910017	0.1	0.393614
27.911683	0.1	0.388646
27.913350	0.1	0.387100
27.915017	0.1	0.389819
27.916683	0.1	0.394592
27.918350	0.1	0.398913
27.920017	0.1	0.402075
27.921683	0.1	0.404180
27.923350	0.1	0.404897
27.925017	0.1	0.403561
27.926683	0.1	0.400469
27.928350	0.1	0.397265
27.930017	0.1	0.395076
27.931683	0.1	0.393461
27.933350	0.1	0.391668
27.935017	0.1	0.390038
27.936683	0.1	0.390033
27.938350	0.1	0.392403
27.940017	0.1	0.395407
27.941683	0.1	0.395998
27.943350	0.1	0.392734
27.945017	0.1	0.386620
27.946683	0.1	0.380012
27.948350	0.1	0.375672
27.950017	0.1	0.375593
27.951683	0.1	0.379737
27.953350	0.1	0.386438
27.955017	0.1	0.393493
27.956683	0.1	0.398629
27.958350	0.1	0.400380
27.960017	0.1	0.399258
27.961683	0.1	0.397312
27.963350	0.1	0.396138
27.965017	0.1	0.395882
27.966683	0.1	0.396171
27.968350	0.1	0.396227
27.970017	0.1	0.394653
27.971683	0.1	0.391081
27.973350	0.1	0.386885
27.975017	0.1	0.383421
27.976683	0.1	0.381190
27.978350	0.1	0.380608
27.980017	0.1	0.382294
27.981683	0.1	0.386341
27.983350	0.1	0.391481
27.985017	0.1	0.395346
27.986683	0.1	0.396147
27.988350	0.1	0.393898
27.990017	0.1	0.389717
27.991683	0.1	0.384636
27.993350	0.1	0.379225
27.995017	0.1	0.373381
27.996683	0.1	0.367197
27.998350	0.1	0.362666
28.000017	0.1	0.362964
28.001683	0.1	0.369102
28.003350	0.1	0.378462
28.005017	0.1	0.387500
28.006683	0.1	0.394471
28.008350	0.1	0.399100
28.010017	0.1	0.401679
28.011683	0.1	0.403044
28.013350	0.1	0.403784
28.015017	0.1	0.402969
28.016683	0.1	0.399230
28.018350	0.1	0.393139
28.020017	0.1	0.386778
28.021683	0.1	0.381707
28.023350	0.1	0.379048
28.025017	0.1	0.379677
28.026683	0.1	0.382797
28.028350	0.1	0.385721
28.030017	0.1	0.386257
28.031683	0.1	0.384646
28.033350	0.1	0.382694
28.035017	0.1	0.381833
28.036683	0.1	0.381954
28.038350	0.1	0.381288
28.040017	0.1	0.377768
28.041683	0.1	0.371588
28.043350	0.1	0.365679
28.045017	0.1	0.362904
28.046683	0.1	0.364012
28.048350	0.1	0.368063
28.050017	0.1	0.372799
28.051683	0.1	0.375216
28.053350	0.1	0.373698
28.055017	0.1	0.369675
28.056683	0.1	0.366890
28.058350	0.1	0.368683
28.060017	0.1	0.375686
28.061683	0.1	0.385568
28.063350	0.1	0.394029
28.065017	0.1	0.397265
28.066683	0.1	0.394722
28.068350	0.1	0.388986
28.070017	0.1	0.383426
28.071683	0.1	0.380455
28.073350	0.1	0.380441
28.075017	0.1	0.381563
28.076683	0.1	0.381460
28.078350	0.1	0.378578
28.080017	0.1	0.372031
28.081683	0.1	0.362261
28.083350	0.1	0.352538
28.085017	0.1	0.347849
28.086683	0.1	0.350657
28.088350	0.1	0.358433
28.090017	0.1	0.365954
28.091683	0.1	0.369153
28.093350	0.1	0.367444
28.095017	0.1	0.363914
28.096683	0.1	0.362941
28.098350	0.1	0.366508
28.100017	0.1	0.372678
28.101683	0.1	0.377009
28.103350	0.1	0.375598
28.105017	0.1	0.368063
28.106683	0.1	0.358243
28.108350	0.1	0.351588
28.110017	0.1	0.351132
28.111683	0.1	0.355858
28.113350	0.1	0.362420
28.115017	0.1	0.367686
28.116683	0.1	0.370294
28.118350	0.1	0.370597
28.120017	0.1	0.369586
28.121683	0.1	0.368073
28.123350	0.1	0.365791
28.125017	0.1	0.361013
28.126683	0.1	0.352673
28.128350	0.1	0.343127
28.130017	0.1	0.336696
28.131683	0.1	0.335481
28.133350	0.1	0.338624
28.135017	0.1	0.345223
28.136683	0.1	0.354876
28.138350	0.1	0.365637
28.140017	0.1	0.374699
28.141683	0.1	0.380538
28.143350	0.1	0.382783
28.145017	0.1	0.381516
28.146683	0.1	0.377926
28.148350	0.1	0.374475
28.150017	0.1	0.373106
28.151683	0.1	0.374154
28.153350	0.1	0.377344
28.155017	0.1	0.382084
28.156683	0.1	0.386271
28.158350	0.1	0.386527
28.160017	0.1	0.380990
28.161683	0.1	0.372129
28.163350	0.1	0.365106
28.165017	0.1	0.363188
28.166683	0.1	0.366201
28.168350	0.1	0.371635
28.170017	0.1	0.375789
28.171683	0.1	0.375905
28.173350	0.1	0.372045
28.175017	0.1	0.366447
28.176683	0.1	0.361865
28.178350	0.1	0.360049
28.180017	0.1	0.360738
28.181683	0.1	0.362243
28.183350	0.1	0.362997
28.185017	0.1	0.362047
28.186683	0.1	0.359020
28.188350	0.1	0.354541
28.190017	0.1	0.349954
28.191683	0.1	0.346331
28.193350	0.1	0.344133
28.195017	0.1	0.343472
28.196683	0.1	0.344450
28.198350	0.1	0.347095
28.200017	0.1	0.350582
28.201683	0.1	0.353158
28.203350	0.1	0.353488
28.205017	0.1	0.351942
28.206683	0.1	0.349809
28.208350	0.1	0.347793
28.210017	0.1	0.346606
28.211683	0.1	0.347234
28.213350	0.1	0.350056
28.215017	0.1	0.355626
28.216683	0.1	0.364296
28.218350	0.1	0.373777
28.220017	0.1	0.380557
28.221683	0.1	0.383654
28.223350	0.1	0.384185
28.225017	0.1	0.382885
28.226683	0.1	0.380669
28.228350	0.1	0.379425
28.230017	0.1	0.380250
28.231683	0.1	0.382615
28.233350	0.1	0.385717
28.235017	0.1	0.388636
28.236683	0.1	0.389870
28.238350	0.1	0.388385
28.240017	0.1	0.385353
28.241683	0.1	0.383896
28.243350	0.1	0.386368
28.245017	0.1	0.392171
28.246683	0.1	0.398960
28.248350	0.1	0.405074
28.250017	0.1	0.410406
28.251683	0.1	0.415305
28.253350	0.1	0.419151
28.255017	0.1	0.420329
28.256683	0.1	0.417964
28.258350	0.1	0.413535
28.260017	0.1	0.409689
28.261683	0.1	0.407589
28.263350	0.1	0.406997
28.265017	0.1	0.408068
28.266683	0.1	0.411202
28.268350	0.1	0.416273
28.270017	0.1	0.422788
28.271683	0.1	0.429600
28.273350	0.1	0.435109
28.275017	0.1	0.438560
28.276683	0.1	0.440422
28.278350	0.1	0.441675
28.280017	0.1	0.443216
28.281683	0.1	0.445698
28.283350	0.1	0.449428
28.285017	0.1	0.453722
28.286683	0.1	0.457233
28.288350	0.1	0.459636
28.290017	0.1	0.461638
28.291683	0.1	0.463133
28.293350	0.1	0.463142
28.295017	0.1	0.461438
28.296683	0.1	0.459077
28.298350	0.1	0.457796
28.300017	0.1	0.459081
28.301683	0.1	0.463170
28.303350	0.1	0.469135
28.305017	0.1	0.476069
28.306683	0.1	0.482746
28.308350	0.1	0.486914
28.310017	0.1	0.487254
28.311683	0.1	0.485457
28.313350	0.1	0.484721
28.315017	0.1	0.486942
28.316683	0.1	0.491790
28.318350	0.1	0.497522
28.320017	0.1	0.502355
28.321683	0.1	0.505438
28.323350	0.1	0.507124
28.325017	0.1	0.508311
28.326683	0.1	0.509587
28.328350	0.1	0.511594
28.330017	0.1	0.514975
28.331683	0.1	0.518952
28.333350	0.1	0.522039
28.335017	0.1	0.523874
28.336683	0.1	0.525294
28.338350	0.1	0.528079
28.340017	0.1	0.534020
28.341683	0.1	0.542779
28.343350	0.1	0.551613
28.345017	0.1	0.557047
28.346683	0.1	0.557448
28.348350	0.1	0.555255
28.350017	0.1	0.555199
28.351683	0.1	0.559683
28.353350	0.1	0.566617
28.355017	0.1	0.571371
28.356683	0.1	0.570859
28.358350	0.1	0.565578
28.360017	0.1	0.558188
28.361683	0.1	0.551031
28.363350	0.1	0.545201
28.365017	0.1	0.540856
28.366683	0.1	0.538216
28.368350	0.1	0.538374
28.370017	0.1	0.542444
28.371683	0.1	0.550458
28.373350	0.1	0.560964
28.375017	0.1	0.570738
28.376683	0.1	0.575553
28.378350	0.1	0.572582
28.380017	0.1	0.562929
28.381683	0.1	0.551287
28.383350	0.1	0.541406
28.385017	0.1	0.532963
28.386683	0.1	0.524367
28.388350	0.1	0.516092
28.390017	0.1	0.510006
28.391683	0.1	0.507403
28.393350	0.1	0.508185
28.395017	0.1	0.511017
28.396683	0.1	0.514071
28.398350	0.1	0.515557
28.400017	0.1	0.514113
28.401683	0.1	0.509573
28.403350	0.1	0.503152
28.405017	0.1	0.497024
28.406683	0.1	0.493289
28.408350	0.1	0.491720
28.410017	0.1	0.489471
28.411683	0.1	0.484441
28.413350	0.1	0.477037
28.415017	0.1	0.468898
28.416683	0.1	0.461675
28.418350	0.1	0.456283
28.420017	0.1	0.452031
28.421683	0.1	0.446979
28.423350	0.1	0.440222
28.425017	0.1	0.432860
28.426683	0.1	0.426397
28.428350	0.1	0.421950
28.430017	0.1	0.420222
28.431683	0.1	0.420790
28.433350	0.1	0.421964
28.435017	0.1	0.422155
28.436683	0.1	0.420925
28.438350	0.1	0.418415
28.440017	0.1	0.414159
28.441683	0.1	0.407482
28.443350	0.1	0.399402
28.445017	0.1	0.392580
28.446683	0.1	0.388655
28.448350	0.1	0.387137
28.450017	0.1	0.386769
28.451683	0.1	0.386103
28.453350	0.1	0.383817
28.455017	0.1	0.380296
28.456683	0.1	0.377786
28.458350	0.1	0.377484
28.460017	0.1	0.377814
28.461683	0.1	0.376729
28.463350	0.1	0.374275
28.465017	0.1	0.372254
28.466683	0.1	0.372054
28.468350	0.1	0.373013
28.470017	0.1	0.373255
28.471683	0.1	0.371588
28.473350	0.1	0.368622
28.475017	0.1	0.366587
28.476683	0.1	0.367262
28.478350	0.1	0.369949
28.480017	0.1	0.372473
28.481683	0.1	0.373246
28.483350	0.1	0.371700
28.485017	0.1	0.368240
28.486683	0.1	0.364305
28.488350	0.1	0.361395
28.490017	0.1	0.359612
28.491683	0.1	0.357758
28.493350	0.1	0.355304
28.495017	0.1	0.353572
28.496683	0.1	0.354387
28.498350	0.1	0.358503
28.500017	0.1	0.364929
28.501683	0.1	0.370694
28.503350	0.1	0.373404
28.505017	0.1	0.374005
28.506683	0.1	0.374727
28.508350	0.1	0.375840
28.510017	0.1	0.376096
28.511683	0.1	0.374895
28.513350	0.1	0.372771
28.515017	0.1	0.370378
28.516683	0.1	0.368729
28.518350	0.1	0.369912
28.520017	0.1	0.375705
28.521683	0.1	0.384776
28.523350	0.1	0.392306
28.525017	0.1	0.393842
28.526683	0.1	0.389093
28.528350	0.1	0.381200
28.530017	0.1	0.373647
28.531683	0.1	0.368520
28.533350	0.1	0.366974
28.535017	0.1	0.369810
28.536683	0.1	0.376697
28.538350	0.1	0.385973
28.540017	0.1	0.395840
28.541683	0.1	0.405149
28.543350	0.1	0.413251
28.545017	0.1	0.419728
28.546683	0.1	0.423482
28.548350	0.1	0.422797
28.550017	0.1	0.418392
28.551683	0.1	0.414830
28.553350	0.1	0.416511
28.555017	0.1	0.423738
28.556683	0.1	0.433680
28.558350	0.1	0.443235
28.560017	0.1	0.450183
28.561683	0.1	0.453438
28.563350	0.1	0.453596
28.565017	0.1	0.452925
28.566683	0.1	0.454197
28.568350	0.1	0.459119
28.570017	0.1	0.467533
28.571683	0.1	0.477489
28.573350	0.1	0.486355
28.575017	0.1	0.492604
28.576683	0.1	0.496334
28.578350	0.1	0.498309
28.580017	0.1	0.499999
28.581683	0.1	0.503389
28.583350	0.1	0.509303
28.585017	0.1	0.516954
28.586683	0.1	0.524945
28.588350	0.1	0.531753
28.590017	0.1	0.536037
28.591683	0.1	0.537406
28.593350	0.1	0.536726
28.595017	0.1	0.535552
28.596683	0.1	0.535147
28.598350	0.1	0.535506
28.600017	0.1	0.534933
28.601683	0.1	0.531329
28.603350	0.1	0.524158
28.605017	0.1	0.515110
28.606683	0.1	0.507776
28.608350	0.1	0.505690
28.610017	0.1	0.509028
28.611683	0.1	0.514155
28.613350	0.1	0.516754
28.615017	0.1	0.514761
28.616683	0.1	0.509713
28.618350	0.1	0.505932
28.620017	0.1	0.506598
28.621683	0.1	0.511291
28.623350	0.1	0.517117
28.625017	0.1	0.520539
28.626683	0.1	0.519506
28.628350	0.1	0.514872
28.630017	0.1	0.509582
28.631683	0.1	0.506542
28.633350	0.1	0.506756
28.635017	0.1	0.509275
28.636683	0.1	0.512111
28.638350	0.1	0.513056
28.640017	0.1	0.510900
28.641683	0.1	0.506206
28.643350	0.1	0.500595
28.645017	0.1	0.495538
28.646683	0.1	0.491170
28.648350	0.1	0.486267
28.650017	0.1	0.480148
28.651683	0.1	0.473717
28.653350	0.1	0.468069
28.655017	0.1	0.463566
28.656683	0.1	0.460651
28.658350	0.1	0.459761
28.660017	0.1	0.459938
28.661683	0.1	0.459100
28.663350	0.1	0.456111
28.665017	0.1	0.451985
28.666683	0.1	0.448693
28.668350	0.1	0.447193
28.670017	0.1	0.447198
28.671683	0.1	0.447729
28.673350	0.1	0.447198
28.675017	0.1	0.444367
28.676683	0.1	0.439510
28.678350	0.1	0.434155
28.680017	0.1	0.430164
28.681683	0.1	0.428688
28.683350	0.1	0.429419
28.685017	0.1	0.430816
28.686683	0.1	0.430904
28.688350	0.1	0.428082
28.690017	0.1	0.422671
28.691683	0.1	0.417335
28.693350	0.1	0.414364
28.695017	0.1	0.413107
28.696683	0.1	0.411104
28.698350	0.1	0.407300
28.700017	0.1	0.403393
28.701683	0.1	0.401963
28.703350	0.1	0.404133
28.705017	0.1	0.409628
28.706683	0.1	0.417330
28.708350	0.1	0.424818
28.710017	0.1	0.429680
28.711683	0.1	0.431705
28.713350	0.1	0.432441
28.715017	0.1	0.433107
28.716683	0.1	0.433829
28.718350	0.1	0.433922
28.720017	0.1	0.432334
28.721683	0.1	0.428725
28.723350	0.1	0.424781
28.725017	0.1	0.423444
28.726683	0.1	0.425889
28.728350	0.1	0.430928
28.730017	0.1	0.437200
28.731683	0.1	0.443207
28.733350	0.1	0.446225
28.735017	0.1	0.444455
28.736683	0.1	0.439491
28.738350	0.1	0.435147
28.740017	0.1	0.434397
28.741683	0.1	0.437973
28.743350	0.1	0.444972
28.745017	0.1	0.454024
28.746683	0.1	0.463510
28.748350	0.1	0.471240
28.750017	0.1	0.475352
28.751683	0.1	0.476255
28.753350	0.1	0.477121
28.755017	0.1	0.480996
28.756683	0.1	0.487566
28.758350	0.1	0.494174
28.760017	0.1	0.499198
28.761683	0.1	0.502975
28.763350	0.1	0.507063
28.765017	0.1	0.513149
28.766683	0.1	0.520940
28.768350	0.1	0.528037
28.770017	0.1	0.532507
28.771683	0.1	0.534528
28.773350	0.1	0.535510
28.775017	0.1	0.537047
28.776683	0.1	0.540670
28.778350	0.1	0.547436
28.780017	0.1	0.556549
28.781683	0.1	0.565178
28.783350	0.1	0.571255
28.785017	0.1	0.575669
28.786683	0.1	0.580396
28.788350	0.1	0.586291
28.790017	0.1	0.593951
28.791683	0.1	0.604242
28.793350	0.1	0.616987
28.795017	0.1	0.630673
28.796683	0.1	0.643162
28.798350	0.1	0.652885
28.800017	0.1	0.660187
28.801683	0.1	0.666631
28.803350	0.1	0.672485
28.805017	0.1	0.675800
28.806683	0.1	0.674836
28.808350	0.1	0.670827
28.810017	0.1	0.667307
28.811683	0.1	0.666981
28.813350	0.1	0.669942
28.815017	0.1	0.674468
28.816683	0.1	0.678655
28.818350	0.1	0.681463
28.820017	0.1	0.682506
28.821683	0.1	0.681547
28.823350	0.1	0.678711
28.825017	0.1	0.674599
28.826683	0.1	0.670021
28.828350	0.1	0.665924
28.830017	0.1	0.663195
28.831683	0.1	0.661872
28.833350	0.1	0.660927
28.835017	0.1	0.659102
28.836683	0.1	0.655530
28.838350	0.1	0.649933
28.840017	0.1	0.642161
28.841683	0.1	0.631637
28.843350	0.1	0.618752
28.845017	0.1	0.606086
28.846683	0.1	0.595814
28.848350	0.1	0.587264
28.850017	0.1	0.579162
28.851683	0.1	0.572572
28.853350	0.1	0.569341
28.855017	0.1	0.568796
28.856683	0.1	0.568391
28.858350	0.1	0.566840
28.860017	0.1	0.564717
28.861683	0.1	0.562607
28.863350	0.1	0.559678
28.865017	0.1	0.553904
28.866683	0.1	0.544172
28.868350	0.1	0.532130
28.870017	0.1	0.521080
28.871683	0.1	0.513359
28.873350	0.1	0.509433
28.875017	0.1	0.508344
28.876683	0.1	0.507799
28.878350	0.1	0.505028
28.880017	0.1	0.498970
28.881683	0.1	0.490658
28.883350	0.1	0.481815
28.885017	0.1	0.474765
28.886683	0.1	0.472325
28.888350	0.1	0.475664
28.890017	0.1	0.482663
28.891683	0.1	0.489131
28.893350	0.1	0.491790
28.895017	0.1	0.490407
28.896683	0.1	0.486975
28.898350	0.1	0.483966
28.900017	0.1	0.483822
28.901683	0.1	0.487575
28.903350	0.1	0.493350
28.905017	0.1	0.498081
28.906683	0.1	0.500111
28.908350	0.1	0.499366
28.910017	0.1	0.497396
28.911683	0.1	0.497331
28.913350	0.1	0.502346
28.915017	0.1	0.513769
28.916683	0.1	0.529657
28.918350	0.1	0.545471
28.920017	0.1	0.556973
28.921683	0.1	0.562123
28.923350	0.1	0.561350
28.925017	0.1	0.557466
28.926683	0.1	0.554794
28.928350	0.1	0.556931
28.930017	0.1	0.564624
28.931683	0.1	0.575762
28.933350	0.1	0.587520
28.935017	0.1	0.598202
28.936683	0.1	0.607022
28.938350	0.1	0.613844
28.940017	0.1	0.619851
28.941683	0.1	0.626598
28.943350	0.1	0.634249
28.945017	0.1	0.641877
28.946683	0.1	0.648755
28.948350	0.1	0.654240
28.950017	0.1	0.657625
28.951683	0.1	0.658976
28.953350	0.1	0.658850
28.955017	0.1	0.657309
28.956683	0.1	0.654329
28.958350	0.1	0.651251
28.960017	0.1	0.650650
28.961683	0.1	0.653272
28.963350	0.1	0.656098
28.965017	0.1	0.655241
28.966683	0.1	0.649826
28.968350	0.1	0.642124
28.970017	0.1	0.634948
28.971683	0.1	0.630133
28.973350	0.1	0.629048
28.975017	0.1	0.631912
28.976683	0.1	0.635702
28.978350	0.1	0.634915
28.980017	0.1	0.625961
28.981683	0.1	0.609993
28.983350	0.1	0.590817
28.985017	0.1	0.571958
28.986683	0.1	0.555930
28.988350	0.1	0.543687
28.990017	0.1	0.534290
28.991683	0.1	0.526202
28.993350	0.1	0.518695
28.995017	0.1	0.511734
28.996683	0.1	0.505070
28.998350	0.1	0.497862
29.000017	0.1	0.489675
29.001683	0.1	0.481931
29.003350	0.1	0.477172
29.005017	0.1	0.476418
29.006683	0.1	0.477778
29.008350	0.1	0.477475
29.010017	0.1	0.472697
29.011683	0.1	0.463710
29.013350	0.1	0.452478
29.015017	0.1	0.440744
29.016683	0.1	0.430406
29.018350	0.1	0.423025
29.020017	0.1	0.417777
29.021683	0.1	0.412022
29.023350	0.1	0.404124
29.025017	0.1	0.394899
29.026683	0.1	0.387030
29.028350	0.1	0.382527
29.030017	0.1	0.380627
29.031683	0.1	0.379123
29.033350	0.1	0.376669
29.035017	0.1	0.373297
29.036683	0.1	0.370196
29.038350	0.1	0.369358
29.040017	0.1	0.371845
29.041683	0.1	0.375444
29.043350	0.1	0.375635
29.045017	0.1	0.369903
29.046683	0.1	0.360273
29.048350	0.1	0.351043
29.050017	0.1	0.345111
29.051683	0.1	0.343081
29.053350	0.1	0.344319
29.055017	0.1	0.347076
29.056683	0.1	0.348664
29.058350	0.1	0.347230
29.060017	0.1	0.342969
29.061683	0.1	0.337111
29.063350	0.1	0.331025
29.065017	0.1	0.326475
29.066683	0.1	0.324808
29.068350	0.1	0.325222
29.070017	0.1	0.325036
29.071683	0.1	0.322014
29.073350	0.1	0.316156
29.075017	0.1	0.309786
29.076683	0.1	0.306070
29.078350	0.1	0.306484
29.080017	0.1	0.309567
29.081683	0.1	0.312566
29.083350	0.1	0.313590
29.085017	0.1	0.312421
29.086683	0.1	0.310089
29.088350	0.1	0.307672
29.090017	0.1	0.305879
29.091683	0.1	0.305073
29.093350	0.1	0.305013
29.095017	0.1	0.305455
29.096683	0.1	0.307057
29.098350	0.1	0.310130
29.100017	0.1	0.313022
29.101683	0.1	0.313255
29.103350	0.1	0.310233
29.105017	0.1	0.306522
29.106683	0.1	0.306126
29.108350	0.1	0.311215
29.110017	0.1	0.320342
29.111683	0.1	0.329176
29.113350	0.1	0.333176
29.115017	0.1	0.330536
29.116683	0.1	0.323378
29.118350	0.1	0.315858
29.120017	0.1	0.310419
29.121683	0.1	0.306084
29.123350	0.1	0.300184
29.125017	0.1	0.291415
29.126683	0.1	0.281781
29.128350	0.1	0.275751
29.130017	0.1	0.277124
29.131683	0.1	0.285907
29.133350	0.1	0.297888
29.135017	0.1	0.307513
29.136683	0.1	0.311770
29.138350	0.1	0.311993
29.140017	0.1	0.311788
29.141683	0.1	0.313488
29.143350	0.1	0.317064
29.145017	0.1	0.321190
29.146683	0.1	0.323858
29.148350	0.1	0.322768
29.150017	0.1	0.317697
29.151683	0.1	0.311891
29.153350	0.1	0.308878
29.155017	0.1	0.309106
29.156683	0.1	0.310908
29.158350	0.1	0.313106
29.160017	0.1	0.315602
29.161683	0.1	0.318671
29.163350	0.1	0.322359
29.165017	0.1	0.326084
29.166683	0.1	0.328850
29.168350	0.1	0.330480
29.170017	0.1	0.332212
29.171683	0.1	0.335351
29.173350	0.1	0.339784
29.175017	0.1	0.344478
29.176683	0.1	0.348524
29.178350	0.1	0.350978
29.180017	0.1	0.350890
29.181683	0.1	0.348450
29.183350	0.1	0.345702
29.185017	0.1	0.345395
29.186683	0.1	0.349181
29.188350	0.1	0.356575
29.190017	0.1	0.364729
29.191683	0.1	0.369935
29.193350	0.1	0.370946
29.195017	0.1	0.370098
29.196683	0.1	0.370643
29.198350	0.1	0.373842
29.200017	0.1	0.378997
29.201683	0.1	0.384971
29.203350	0.1	0.390890
29.205017	0.1	0.396022
29.206683	0.1	0.399854
29.208350	0.1	0.402462
29.210017	0.1	0.404054
29.211683	0.1	0.404278
29.213350	0.1	0.403197
29.215017	0.1	0.402774
29.216683	0.1	0.405489
29.218350	0.1	0.411347
29.220017	0.1	0.417815
29.221683	0.1	0.422574
29.223350	0.1	0.424902
29.225017	0.1	0.424702
29.226683	0.1	0.422332
29.228350	0.1	0.419579
29.230017	0.1	0.418494
29.231683	0.1	0.419440
29.233350	0.1	0.420944
29.235017	0.1	0.421228
29.236683	0.1	0.420008
29.238350	0.1	0.418467
29.240017	0.1	0.418159
29.241683	0.1	0.420394
[truncated: 252,098 more chars]
