# Supplementary material for: Fade into you: genetic control of pigmentation patterns in red-flesh apple (Malus domestica)
Source: Front Plant Sci. 2025 Jan 13;15:1462545. doi: 10.3389/fpls.2024.1462545 (PMC11770013; doi:10.3389/fpls.2024.1462545)
Supplement: Supplementary file 4 [file DataSheet1.zip › CR B3UV_VIS_4/CR B3UV_VIS_4.txt]

URL	chrom://thermo-pfav3ojr/ChromeleonLocal/Instrument Data/Vanquish_MS/Dimitri/VALEMA/Pierre/Echantillons 03-04-24.seq/365.smp/UV_VIS_4.channel/UV_VIS_4.chm
Channel	UV_VIS_4

Injection Information:
Data Vault	ChromeleonLocal
Sequence	Echantillons 03-04-24
Name	CR B3
Number	13
Position	B:B4
Comment	colonne SB-AQ MeOH+5%AA
Processing Method	Quantitative
Instrument Method	VALEMA test separation GRAQ 4
Type	Unknown
Status	Finished
Inject Time	4/4/2024 3:01:47 AM +02:00
Volume (µl)	10.0000
Dilution Factor	1.0000
Weight	1.0000

Chromatogram Data Information:
Time Min. (min)	0.001683
Time Max. (min)	47.000017
Data Points	28200
Detector	UV
Generating Data System	Chromeleon 7.3.2.10759
Exporting Data System	Chromeleon 7.3.2.0
Operator	Instrument Controller
Signal Quantity	Absorbance
Signal Unit	mAU
Signal Min.	-7.814919
Signal Max.	29.702219
Channel	UV_VIS_4
Driver Name	VDAD.dll
Channel Type	Evaluation
Min. Step (s)	0.1
Max. Step (s)	0.1
Average Step (s)	0.1

Signal Parameter Information:
Signal Info	WVL:512 nm

Chromatogram Data:
Time (min)	Step (s)	Value (mAU)
0.001683	n.a.	0.000000
0.003350	0.1	0.000028
0.005017	0.1	0.000265
0.006683	0.1	0.001090
0.008350	0.1	0.002687
0.010017	0.1	0.004605
0.011683	0.1	0.006277
0.013350	0.1	0.007683
0.015017	0.1	0.008894
0.016683	0.1	0.009905
0.018350	0.1	0.011334
0.020017	0.1	0.014259
0.021683	0.1	0.018957
0.023350	0.1	0.024354
0.025017	0.1	0.028531
0.026683	0.1	0.029649
0.028350	0.1	0.027041
0.030017	0.1	0.021597
0.031683	0.1	0.015008
0.033350	0.1	0.008778
0.035017	0.1	0.003683
0.036683	0.1	-0.000107
0.038350	0.1	-0.002952
0.040017	0.1	-0.005900
0.041683	0.1	-0.009937
0.043350	0.1	-0.014999
0.045017	0.1	-0.020051
0.046683	0.1	-0.023977
0.048350	0.1	-0.026482
0.050017	0.1	-0.028051
0.051683	0.1	-0.028932
0.053350	0.1	-0.028717
0.055017	0.1	-0.027185
0.056683	0.1	-0.024978
0.058350	0.1	-0.022911
0.060017	0.1	-0.021020
0.061683	0.1	-0.018985
0.063350	0.1	-0.016745
0.065017	0.1	-0.014068
0.066683	0.1	-0.010524
0.068350	0.1	-0.006109
0.070017	0.1	-0.001159
0.071683	0.1	0.003991
0.073350	0.1	0.008624
0.075017	0.1	0.011455
0.076683	0.1	0.011581
0.078350	0.1	0.009136
0.080017	0.1	0.005024
0.081683	0.1	0.000694
0.083350	0.1	-0.002128
0.085017	0.1	-0.002426
0.086683	0.1	-0.000619
0.088350	0.1	0.002426
0.090017	0.1	0.006440
0.091683	0.1	0.011162
0.093350	0.1	0.015525
0.095017	0.1	0.018007
0.096683	0.1	0.017420
0.098350	0.1	0.013332
0.100017	0.1	0.006794
0.101683	0.1	0.000657
0.103350	0.1	-0.002296
0.105017	0.1	-0.001597
0.106683	0.1	0.000978
0.108350	0.1	0.003185
0.110017	0.1	0.003856
0.111683	0.1	0.003264
0.113350	0.1	0.002575
0.115017	0.1	0.002780
0.116683	0.1	0.003809
0.118350	0.1	0.004722
0.120017	0.1	0.004745
0.121683	0.1	0.003753
0.123350	0.1	0.001956
0.125017	0.1	-0.000405
0.126683	0.1	-0.003031
0.128350	0.1	-0.005504
0.130017	0.1	-0.007520
0.131683	0.1	-0.009164
0.133350	0.1	-0.010459
0.135017	0.1	-0.011227
0.136683	0.1	-0.011888
0.138350	0.1	-0.013313
0.140017	0.1	-0.015693
0.141683	0.1	-0.018487
0.143350	0.1	-0.021178
0.145017	0.1	-0.023241
0.146683	0.1	-0.023860
0.148350	0.1	-0.022282
0.150017	0.1	-0.018538
0.151683	0.1	-0.013611
0.153350	0.1	-0.008699
0.155017	0.1	-0.004633
0.156683	0.1	-0.001886
0.158350	0.1	-0.000531
0.160017	0.1	-0.000373
0.161683	0.1	-0.001267
0.163350	0.1	-0.003078
0.165017	0.1	-0.005648
0.166683	0.1	-0.008787
0.168350	0.1	-0.012075
0.170017	0.1	-0.014734
0.171683	0.1	-0.015828
0.173350	0.1	-0.014920
0.175017	0.1	-0.012624
0.176683	0.1	-0.010007
0.178350	0.1	-0.007469
0.180017	0.1	-0.004922
0.181683	0.1	-0.002855
0.183350	0.1	-0.002258
0.185017	0.1	-0.003572
0.186683	0.1	-0.006077
0.188350	0.1	-0.008135
0.190017	0.1	-0.008261
0.191683	0.1	-0.006347
0.193350	0.1	-0.003828
0.195017	0.1	-0.002403
0.196683	0.1	-0.002873
0.198350	0.1	-0.005150
0.200017	0.1	-0.008731
0.201683	0.1	-0.012680
0.203350	0.1	-0.015805
0.205017	0.1	-0.017504
0.206683	0.1	-0.017858
0.208350	0.1	-0.016792
0.210017	0.1	-0.014165
0.211683	0.1	-0.010720
0.213350	0.1	-0.007772
0.215017	0.1	-0.006049
0.216683	0.1	-0.005392
0.218350	0.1	-0.005225
0.220017	0.1	-0.005127
0.221683	0.1	-0.005062
0.223350	0.1	-0.005141
0.225017	0.1	-0.005290
0.226683	0.1	-0.005406
0.228350	0.1	-0.005201
0.230017	0.1	-0.004242
0.231683	0.1	-0.002664
0.233350	0.1	-0.001309
0.235017	0.1	-0.000666
0.236683	0.1	-0.000061
0.238350	0.1	0.001504
0.240017	0.1	0.003958
0.241683	0.1	0.006161
0.243350	0.1	0.007162
0.245017	0.1	0.006719
0.246683	0.1	0.005038
0.248350	0.1	0.002645
0.250017	0.1	0.000368
0.251683	0.1	-0.000922
0.253350	0.1	-0.001071
0.255017	0.1	-0.000922
0.256683	0.1	-0.001430
0.258350	0.1	-0.002715
0.260017	0.1	-0.004196
0.261683	0.1	-0.005285
0.263350	0.1	-0.005872
0.265017	0.1	-0.006151
0.266683	0.1	-0.006300
0.268350	0.1	-0.006394
0.270017	0.1	-0.006435
0.271683	0.1	-0.006347
0.273350	0.1	-0.006258
0.275017	0.1	-0.006845
0.276683	0.1	-0.008713
0.278350	0.1	-0.011753
0.280017	0.1	-0.015246
0.281683	0.1	-0.018086
0.283350	0.1	-0.019339
0.285017	0.1	-0.019125
0.286683	0.1	-0.018501
0.288350	0.1	-0.018068
0.290017	0.1	-0.017472
0.291683	0.1	-0.016382
0.293350	0.1	-0.014929
0.295017	0.1	-0.013160
0.296683	0.1	-0.011111
0.298350	0.1	-0.009378
0.300017	0.1	-0.008610
0.301683	0.1	-0.008587
0.303350	0.1	-0.008512
0.305017	0.1	-0.008098
0.306683	0.1	-0.007646
0.308350	0.1	-0.007283
0.310017	0.1	-0.006747
0.311683	0.1	-0.005919
0.313350	0.1	-0.005220
0.315017	0.1	-0.005309
0.316683	0.1	-0.006324
0.318350	0.1	-0.007553
0.320017	0.1	-0.008098
0.321683	0.1	-0.007716
0.323350	0.1	-0.006803
0.325017	0.1	-0.005648
0.326683	0.1	-0.004023
0.328350	0.1	-0.001770
0.330017	0.1	0.000498
0.331683	0.1	0.001816
0.333350	0.1	0.001783
0.335017	0.1	0.000745
0.336683	0.1	-0.000447
0.338350	0.1	-0.000829
0.340017	0.1	-0.000265
0.341683	0.1	0.000349
0.343350	0.1	0.000130
0.345017	0.1	-0.001169
0.346683	0.1	-0.003460
0.348350	0.1	-0.006184
0.350017	0.1	-0.008089
0.351683	0.1	-0.007991
0.353350	0.1	-0.006035
0.355017	0.1	-0.003651
0.356683	0.1	-0.002091
0.358350	0.1	-0.001295
0.360017	0.1	-0.000643
0.361683	0.1	-0.000116
0.363350	0.1	-0.000214
0.365017	0.1	-0.001146
0.366683	0.1	-0.002505
0.368350	0.1	-0.003851
0.370017	0.1	-0.005136
0.371683	0.1	-0.006305
0.373350	0.1	-0.006603
0.375017	0.1	-0.004992
0.376683	0.1	-0.001690
0.378350	0.1	0.001579
0.380017	0.1	0.003343
0.381683	0.1	0.003558
0.383350	0.1	0.003106
0.385017	0.1	0.002771
0.386683	0.1	0.002552
0.388350	0.1	0.001839
0.390017	0.1	0.000228
0.391683	0.1	-0.001974
0.393350	0.1	-0.003995
0.395017	0.1	-0.005173
0.396683	0.1	-0.005271
0.398350	0.1	-0.004554
0.400017	0.1	-0.003446
0.401683	0.1	-0.002193
0.403350	0.1	-0.000838
0.405017	0.1	0.000549
0.406683	0.1	0.001774
0.408350	0.1	0.002701
0.410017	0.1	0.003614
0.411683	0.1	0.005262
0.413350	0.1	0.008196
0.415017	0.1	0.012247
0.416683	0.1	0.016452
0.418350	0.1	0.019427
0.420017	0.1	0.020177
0.421683	0.1	0.018608
0.423350	0.1	0.015418
0.425017	0.1	0.011898
0.426683	0.1	0.009299
0.428350	0.1	0.008065
0.430017	0.1	0.007735
0.431683	0.1	0.007520
0.433350	0.1	0.006761
0.435017	0.1	0.005253
0.436683	0.1	0.003618
0.438350	0.1	0.003008
0.440017	0.1	0.004144
0.441683	0.1	0.006775
0.443350	0.1	0.009839
0.445017	0.1	0.012023
0.446683	0.1	0.012778
0.448350	0.1	0.012745
0.450017	0.1	0.012764
0.451683	0.1	0.012759
0.453350	0.1	0.012335
0.455017	0.1	0.011739
0.456683	0.1	0.011465
0.458350	0.1	0.011558
0.460017	0.1	0.011846
0.461683	0.1	0.012158
0.463350	0.1	0.012196
0.465017	0.1	0.011576
0.466683	0.1	0.010342
0.468350	0.1	0.009271
0.470017	0.1	0.009271
0.471683	0.1	0.010352
0.473350	0.1	0.011809
0.475017	0.1	0.012936
0.476683	0.1	0.013076
0.478350	0.1	0.011967
0.480017	0.1	0.010286
0.481683	0.1	0.008750
0.483350	0.1	0.007437
0.485017	0.1	0.006249
0.486683	0.1	0.005383
0.488350	0.1	0.005327
0.490017	0.1	0.006268
0.491683	0.1	0.007455
0.493350	0.1	0.007888
0.495017	0.1	0.007367
0.496683	0.1	0.006687
0.498350	0.1	0.006827
0.500017	0.1	0.007665
0.501683	0.1	0.008293
0.503350	0.1	0.008284
0.505017	0.1	0.007702
0.506683	0.1	0.006864
0.508350	0.1	0.006403
0.510017	0.1	0.006696
0.511683	0.1	0.007362
0.513350	0.1	0.007618
0.515017	0.1	0.006999
0.516683	0.1	0.005611
0.518350	0.1	0.004177
0.520017	0.1	0.003721
0.521683	0.1	0.004638
0.523350	0.1	0.006319
0.525017	0.1	0.007786
0.526683	0.1	0.008475
0.528350	0.1	0.008373
0.530017	0.1	0.007409
0.531683	0.1	0.005295
0.533350	0.1	0.002324
0.535017	0.1	-0.000279
0.536683	0.1	-0.001313
0.538350	0.1	-0.000629
0.540017	0.1	0.000736
0.541683	0.1	0.001304
0.543350	0.1	-0.000079
0.545017	0.1	-0.003739
0.546683	0.1	-0.008964
0.548350	0.1	-0.014058
0.550017	0.1	-0.017006
0.551683	0.1	-0.016885
0.553350	0.1	-0.014640
0.555017	0.1	-0.012242
0.556683	0.1	-0.011018
0.558350	0.1	-0.011045
0.560017	0.1	-0.011930
0.561683	0.1	-0.013201
0.563350	0.1	-0.013886
0.565017	0.1	-0.012950
0.566683	0.1	-0.010682
0.568350	0.1	-0.008545
0.570017	0.1	-0.007343
0.571683	0.1	-0.006747
0.573350	0.1	-0.006440
0.575017	0.1	-0.006589
0.576683	0.1	-0.007898
0.578350	0.1	-0.011274
0.580017	0.1	-0.016247
0.581683	0.1	-0.020755
0.583350	0.1	-0.023153
0.585017	0.1	-0.023367
0.586683	0.1	-0.022217
0.588350	0.1	-0.020568
0.590017	0.1	-0.019297
0.591683	0.1	-0.019399
0.593350	0.1	-0.021262
0.595017	0.1	-0.023721
0.596683	0.1	-0.024894
0.598350	0.1	-0.024219
0.600017	0.1	-0.022780
0.601683	0.1	-0.021663
0.603350	0.1	-0.020815
0.605017	0.1	-0.019777
0.606683	0.1	-0.018557
0.608350	0.1	-0.017495
0.610017	0.1	-0.016871
0.611683	0.1	-0.016936
0.613350	0.1	-0.017732
0.615017	0.1	-0.018599
0.616683	0.1	-0.018841
0.618350	0.1	-0.018706
0.620017	0.1	-0.018715
0.621683	0.1	-0.018859
0.623350	0.1	-0.019101
0.625017	0.1	-0.019763
0.626683	0.1	-0.020768
0.628350	0.1	-0.021318
0.630017	0.1	-0.020973
0.631683	0.1	-0.020289
0.633350	0.1	-0.019958
0.635017	0.1	-0.020075
0.636683	0.1	-0.020578
0.638350	0.1	-0.021621
0.640017	0.1	-0.023269
0.641683	0.1	-0.025081
0.643350	0.1	-0.026189
0.645017	0.1	-0.025919
0.646683	0.1	-0.024457
0.648350	0.1	-0.022538
0.650017	0.1	-0.020736
0.651683	0.1	-0.019185
0.653350	0.1	-0.017756
0.655017	0.1	-0.016349
0.656683	0.1	-0.015027
0.658350	0.1	-0.013807
0.660017	0.1	-0.012540
0.661683	0.1	-0.011483
0.663350	0.1	-0.011311
0.665017	0.1	-0.012200
0.666683	0.1	-0.013802
0.668350	0.1	-0.015870
0.670017	0.1	-0.017998
0.671683	0.1	-0.019334
0.673350	0.1	-0.019316
0.675017	0.1	-0.018300
0.676683	0.1	-0.016904
0.678350	0.1	-0.015320
0.680017	0.1	-0.013788
0.681683	0.1	-0.012778
0.683350	0.1	-0.012540
0.685017	0.1	-0.013439
0.686683	0.1	-0.016117
0.688350	0.1	-0.020578
0.690017	0.1	-0.025667
0.691683	0.1	-0.029546
0.693350	0.1	-0.030869
0.695017	0.1	-0.029765
0.696683	0.1	-0.027218
0.698350	0.1	-0.024023
0.700017	0.1	-0.020922
0.701683	0.1	-0.018408
0.703350	0.1	-0.016266
0.705017	0.1	-0.014231
0.706683	0.1	-0.013136
0.708350	0.1	-0.014463
0.710017	0.1	-0.018748
0.711683	0.1	-0.024545
0.713350	0.1	-0.029299
0.715017	0.1	-0.031185
0.716683	0.1	-0.029886
0.718350	0.1	-0.026231
0.720017	0.1	-0.021830
0.721683	0.1	-0.018296
0.723350	0.1	-0.016275
0.725017	0.1	-0.015353
0.726683	0.1	-0.014668
0.728350	0.1	-0.013635
0.730017	0.1	-0.012098
0.731683	0.1	-0.010231
0.733350	0.1	-0.008419
0.735017	0.1	-0.007073
0.736683	0.1	-0.006421
0.738350	0.1	-0.006277
0.740017	0.1	-0.005998
0.741683	0.1	-0.005187
0.743350	0.1	-0.004331
0.745017	0.1	-0.004452
0.746683	0.1	-0.005816
0.748350	0.1	-0.007455
0.750017	0.1	-0.008484
0.751683	0.1	-0.009257
0.753350	0.1	-0.010608
0.755017	0.1	-0.012508
0.756683	0.1	-0.014375
0.758350	0.1	-0.015963
0.760017	0.1	-0.017295
0.761683	0.1	-0.018249
0.763350	0.1	-0.018640
0.765017	0.1	-0.018436
0.766683	0.1	-0.017919
0.768350	0.1	-0.017644
0.770017	0.1	-0.017737
0.771683	0.1	-0.017546
0.773350	0.1	-0.016699
0.775017	0.1	-0.015949
0.776683	0.1	-0.016363
0.778350	0.1	-0.018380
0.780017	0.1	-0.021746
0.781683	0.1	-0.025472
0.783350	0.1	-0.027926
0.785017	0.1	-0.027805
0.786683	0.1	-0.025360
0.788350	0.1	-0.022440
0.790017	0.1	-0.021043
0.791683	0.1	-0.021774
0.793350	0.1	-0.023586
0.795017	0.1	-0.024945
0.796683	0.1	-0.025178
0.798350	0.1	-0.024587
0.800017	0.1	-0.023772
0.801683	0.1	-0.022813
0.803350	0.1	-0.021248
0.805017	0.1	-0.019087
0.806683	0.1	-0.017062
0.808350	0.1	-0.015660
0.810017	0.1	-0.015167
0.811683	0.1	-0.015981
0.813350	0.1	-0.017975
0.815017	0.1	-0.020345
0.816683	0.1	-0.022636
0.818350	0.1	-0.025090
0.820017	0.1	-0.027893
0.821683	0.1	-0.030524
0.823350	0.1	-0.032340
0.825017	0.1	-0.033411
0.826683	0.1	-0.034068
0.828350	0.1	-0.034058
0.830017	0.1	-0.032848
0.831683	0.1	-0.030310
0.833350	0.1	-0.026966
0.835017	0.1	-0.023879
0.836683	0.1	-0.022161
0.838350	0.1	-0.021886
0.840017	0.1	-0.021942
0.841683	0.1	-0.021383
0.843350	0.1	-0.020321
0.845017	0.1	-0.019213
0.846683	0.1	-0.018161
0.848350	0.1	-0.017076
0.850017	0.1	-0.015530
0.851683	0.1	-0.013080
0.853350	0.1	-0.010217
0.855017	0.1	-0.008489
0.856683	0.1	-0.009453
0.858350	0.1	-0.013257
0.860017	0.1	-0.018445
0.861683	0.1	-0.023446
0.863350	0.1	-0.027549
0.865017	0.1	-0.030347
0.866683	0.1	-0.031465
0.868350	0.1	-0.030911
0.870017	0.1	-0.029267
0.871683	0.1	-0.027595
0.873350	0.1	-0.026841
0.875017	0.1	-0.026990
0.876683	0.1	-0.027088
0.878350	0.1	-0.026589
0.880017	0.1	-0.026189
0.881683	0.1	-0.026654
0.883350	0.1	-0.027586
0.885017	0.1	-0.028168
0.886683	0.1	-0.028168
0.888350	0.1	-0.027651
0.890017	0.1	-0.026403
0.891683	0.1	-0.024377
0.893350	0.1	-0.022366
0.895017	0.1	-0.021560
0.896683	0.1	-0.022328
0.898350	0.1	-0.023842
0.900017	0.1	-0.024890
0.901683	0.1	-0.024880
0.903350	0.1	-0.024354
0.905017	0.1	-0.024391
0.906683	0.1	-0.025611
0.908350	0.1	-0.027800
0.910017	0.1	-0.030249
0.911683	0.1	-0.032294
0.913350	0.1	-0.033639
0.915017	0.1	-0.034161
0.916683	0.1	-0.033793
0.918350	0.1	-0.032517
0.920017	0.1	-0.030347
0.921683	0.1	-0.027469
0.923350	0.1	-0.024368
0.925017	0.1	-0.021630
0.926683	0.1	-0.019753
0.928350	0.1	-0.019046
0.930017	0.1	-0.019525
0.931683	0.1	-0.020973
0.933350	0.1	-0.022771
0.935017	0.1	-0.023847
0.936683	0.1	-0.023269
0.938350	0.1	-0.021108
0.940017	0.1	-0.018356
0.941683	0.1	-0.016089
0.943350	0.1	-0.014780
0.945017	0.1	-0.014240
0.946683	0.1	-0.014156
0.948350	0.1	-0.014678
0.950017	0.1	-0.016270
0.951683	0.1	-0.018924
0.953350	0.1	-0.021732
0.955017	0.1	-0.023539
0.956683	0.1	-0.023828
0.958350	0.1	-0.022771
0.960017	0.1	-0.020950
0.961683	0.1	-0.019176
0.963350	0.1	-0.018300
0.965017	0.1	-0.018841
0.966683	0.1	-0.020675
0.968350	0.1	-0.022943
0.970017	0.1	-0.024429
0.971683	0.1	-0.024266
0.973350	0.1	-0.022477
0.975017	0.1	-0.020056
0.976683	0.1	-0.018454
0.978350	0.1	-0.018659
0.980017	0.1	-0.020587
0.981683	0.1	-0.023283
0.983350	0.1	-0.025826
0.985017	0.1	-0.027870
0.986683	0.1	-0.029132
0.988350	0.1	-0.029178
0.990017	0.1	-0.028103
0.991683	0.1	-0.026827
0.993350	0.1	-0.026305
0.995017	0.1	-0.026678
0.996683	0.1	-0.027292
0.998350	0.1	-0.027386
1.000017	0.1	-0.026552
1.001683	0.1	-0.025011
1.003350	0.1	-0.023409
1.005017	0.1	-0.021928
1.006683	0.1	-0.020056
1.008350	0.1	-0.017630
1.010017	0.1	-0.015371
1.011683	0.1	-0.014110
1.013350	0.1	-0.013700
1.015017	0.1	-0.013011
1.016683	0.1	-0.011260
1.018350	0.1	-0.008820
1.020017	0.1	-0.006789
1.021683	0.1	-0.006435
1.023350	0.1	-0.008456
1.025017	0.1	-0.012317
1.026683	0.1	-0.016787
1.028350	0.1	-0.020671
1.030017	0.1	-0.023153
1.031683	0.1	-0.024177
1.033350	0.1	-0.024517
1.035017	0.1	-0.024908
1.036683	0.1	-0.025290
1.038350	0.1	-0.025220
1.040017	0.1	-0.024438
1.041683	0.1	-0.023060
1.043350	0.1	-0.021649
1.045017	0.1	-0.020652
1.046683	0.1	-0.019828
1.048350	0.1	-0.018682
1.050017	0.1	-0.017039
1.051683	0.1	-0.015069
1.053350	0.1	-0.013034
1.055017	0.1	-0.011143
1.056683	0.1	-0.009588
1.058350	0.1	-0.008233
1.060017	0.1	-0.006701
1.061683	0.1	-0.005015
1.063350	0.1	-0.003725
1.065017	0.1	-0.003227
1.066683	0.1	-0.003572
1.068350	0.1	-0.004694
1.070017	0.1	-0.006463
1.071683	0.1	-0.008713
1.073350	0.1	-0.011479
1.075017	0.1	-0.014845
1.076683	0.1	-0.018114
1.078350	0.1	-0.020047
1.080017	0.1	-0.020186
1.081683	0.1	-0.019046
1.083350	0.1	-0.017253
1.085017	0.1	-0.015153
1.086683	0.1	-0.013351
1.088350	0.1	-0.012787
1.090017	0.1	-0.013593
1.091683	0.1	-0.014626
1.093350	0.1	-0.014869
1.095017	0.1	-0.014617
1.096683	0.1	-0.014789
1.098350	0.1	-0.015516
1.100017	0.1	-0.015935
1.101683	0.1	-0.015567
1.103350	0.1	-0.015032
1.105017	0.1	-0.015213
1.106683	0.1	-0.016466
1.108350	0.1	-0.018771
1.110017	0.1	-0.021746
1.111683	0.1	-0.024536
1.113350	0.1	-0.026338
1.115017	0.1	-0.027046
1.116683	0.1	-0.027022
1.118350	0.1	-0.026636
1.120017	0.1	-0.026193
1.121683	0.1	-0.025937
1.123350	0.1	-0.025979
1.125017	0.1	-0.026389
1.126683	0.1	-0.027353
1.128350	0.1	-0.028913
1.130017	0.1	-0.030529
1.131683	0.1	-0.031367
1.133350	0.1	-0.031199
1.135017	0.1	-0.030780
1.136683	0.1	-0.030911
1.138350	0.1	-0.031716
1.140017	0.1	-0.032857
1.141683	0.1	-0.033798
1.143350	0.1	-0.034003
1.145017	0.1	-0.033393
1.146683	0.1	-0.032559
1.148350	0.1	-0.032233
1.150017	0.1	-0.032596
1.151683	0.1	-0.033411
1.153350	0.1	-0.034412
1.155017	0.1	-0.035386
1.156683	0.1	-0.036345
1.158350	0.1	-0.037309
1.160017	0.1	-0.037742
1.161683	0.1	-0.036838
1.163350	0.1	-0.034585
1.165017	0.1	-0.032200
1.166683	0.1	-0.031060
1.168350	0.1	-0.031111
1.170017	0.1	-0.031022
1.171683	0.1	-0.029700
1.173350	0.1	-0.027190
1.175017	0.1	-0.024782
1.176683	0.1	-0.024266
1.178350	0.1	-0.026203
1.180017	0.1	-0.029076
1.181683	0.1	-0.030766
1.183350	0.1	-0.030487
1.185017	0.1	-0.028773
1.186683	0.1	-0.026678
1.188350	0.1	-0.025094
1.190017	0.1	-0.024368
1.191683	0.1	-0.024219
1.193350	0.1	-0.024168
1.195017	0.1	-0.024126
1.196683	0.1	-0.024671
1.198350	0.1	-0.026245
1.200017	0.1	-0.028340
1.201683	0.1	-0.030105
1.203350	0.1	-0.031325
1.205017	0.1	-0.032107
1.206683	0.1	-0.032466
1.208350	0.1	-0.032373
1.210017	0.1	-0.031753
1.211683	0.1	-0.030696
1.213350	0.1	-0.029784
1.215017	0.1	-0.029928
1.216683	0.1	-0.031674
1.218350	0.1	-0.034412
1.220017	0.1	-0.036601
1.221683	0.1	-0.037109
1.223350	0.1	-0.036117
1.225017	0.1	-0.034627
1.226683	0.1	-0.033542
1.228350	0.1	-0.033160
1.230017	0.1	-0.032880
1.231683	0.1	-0.031814
1.233350	0.1	-0.029770
1.235017	0.1	-0.027409
1.236683	0.1	-0.025597
1.238350	0.1	-0.024387
1.240017	0.1	-0.023087
1.241683	0.1	-0.021555
1.243350	0.1	-0.020536
1.245017	0.1	-0.020685
1.246683	0.1	-0.021900
1.248350	0.1	-0.023367
1.250017	0.1	-0.024005
1.251683	0.1	-0.023376
1.253350	0.1	-0.022156
1.255017	0.1	-0.021276
1.256683	0.1	-0.020857
1.258350	0.1	-0.020391
1.260017	0.1	-0.019632
1.261683	0.1	-0.018575
1.263350	0.1	-0.017239
1.265017	0.1	-0.015749
1.266683	0.1	-0.014296
1.268350	0.1	-0.013011
1.270017	0.1	-0.012242
1.271683	0.1	-0.012615
1.273350	0.1	-0.014626
1.275017	0.1	-0.018249
1.276683	0.1	-0.022813
1.278350	0.1	-0.027092
1.280017	0.1	-0.029597
1.281683	0.1	-0.029244
1.283350	0.1	-0.026082
1.285017	0.1	-0.021388
1.286683	0.1	-0.017015
1.288350	0.1	-0.014408
1.290017	0.1	-0.013835
1.291683	0.1	-0.014827
1.293350	0.1	-0.017332
1.295017	0.1	-0.022040
1.296683	0.1	-0.029132
1.298350	0.1	-0.037285
1.300017	0.1	-0.044676
1.301683	0.1	-0.050701
1.303350	0.1	-0.056480
1.305017	0.1	-0.063777
1.306683	0.1	-0.073514
1.308350	0.1	-0.085318
1.310017	0.1	-0.098073
1.311683	0.1	-0.110352
1.313350	0.1	-0.120820
1.315017	0.1	-0.128495
1.316683	0.1	-0.132215
1.318350	0.1	-0.130394
1.320017	0.1	-0.122129
1.321683	0.1	-0.108024
1.323350	0.1	-0.089477
1.325017	0.1	-0.067996
1.326683	0.1	-0.045057
1.328350	0.1	-0.021979
1.330017	0.1	0.000065
1.331683	0.1	0.020228
1.333350	0.1	0.038166
1.335017	0.1	0.053728
1.336683	0.1	0.066762
1.338350	0.1	0.077309
1.340017	0.1	0.085374
1.341683	0.1	0.090539
1.343350	0.1	0.092206
1.345017	0.1	0.090161
1.346683	0.1	0.084946
1.348350	0.1	0.077663
1.350017	0.1	0.068988
1.351683	0.1	0.058683
1.353350	0.1	0.046589
1.355017	0.1	0.033490
1.356683	0.1	0.020824
1.358350	0.1	0.010412
1.360017	0.1	0.003981
1.361683	0.1	0.001779
1.363350	0.1	0.002044
1.365017	0.1	0.002598
1.366683	0.1	0.002156
1.368350	0.1	0.000182
1.370017	0.1	-0.003441
1.371683	0.1	-0.008661
1.373350	0.1	-0.015325
1.375017	0.1	-0.022766
1.376683	0.1	-0.029630
1.378350	0.1	-0.034645
1.380017	0.1	-0.037653
1.381683	0.1	-0.039623
1.383350	0.1	-0.042031
1.385017	0.1	-0.046194
1.386683	0.1	-0.052825
1.388350	0.1	-0.061998
1.390017	0.1	-0.073598
1.391683	0.1	-0.087479
1.393350	0.1	-0.103121
1.395017	0.1	-0.119591
1.396683	0.1	-0.136094
1.398350	0.1	-0.152327
1.400017	0.1	-0.168574
1.401683	0.1	-0.185589
1.403350	0.1	-0.203848
1.405017	0.1	-0.223084
1.406683	0.1	-0.242973
1.408350	0.1	-0.263369
1.410017	0.1	-0.284007
1.411683	0.1	-0.304626
1.413350	0.1	-0.325018
1.415017	0.1	-0.344678
1.416683	0.1	-0.362881
1.418350	0.1	-0.379309
1.420017	0.1	-0.394736
1.421683	0.1	-0.410280
1.423350	0.1	-0.425670
1.425017	0.1	-0.439296
1.426683	0.1	-0.450150
1.428350	0.1	-0.458965
1.430017	0.1	-0.467296
1.431683	0.1	-0.475980
1.433350	0.1	-0.484847
1.435017	0.1	-0.493606
1.436683	0.1	-0.502416
1.438350	0.1	-0.511366
1.440017	0.1	-0.520055
1.441683	0.1	-0.528046
1.443350	0.1	-0.535306
1.445017	0.1	-0.541806
1.446683	0.1	-0.547185
1.448350	0.1	-0.551124
1.450017	0.1	-0.553490
1.451683	0.1	-0.554398
1.453350	0.1	-0.554430
1.455017	0.1	-0.554188
1.456683	0.1	-0.553597
1.458350	0.1	-0.552577
1.460017	0.1	-0.552069
1.461683	0.1	-0.553634
1.463350	0.1	-0.557899
1.465017	0.1	-0.563669
1.466683	0.1	-0.568880
1.468350	0.1	-0.572465
1.470017	0.1	-0.575390
1.471683	0.1	-0.579874
1.473350	0.1	-0.587110
1.475017	0.1	-0.595930
1.476683	0.1	-0.604298
1.478350	0.1	-0.611604
1.480017	0.1	-0.618589
1.481683	0.1	-0.625793
1.483350	0.1	-0.633025
1.485017	0.1	-0.639758
1.486683	0.1	-0.645570
1.488350	0.1	-0.650943
1.490017	0.1	-0.657323
1.491683	0.1	-0.665681
1.493350	0.1	-0.675614
1.495017	0.1	-0.686413
1.496683	0.1	-0.698213
1.498350	0.1	-0.711246
1.500017	0.1	-0.724574
1.501683	0.1	-0.736215
1.503350	0.1	-0.744611
1.505017	0.1	-0.749747
1.506683	0.1	-0.752690
1.508350	0.1	-0.754576
1.510017	0.1	-0.756355
1.511683	0.1	-0.758865
1.513350	0.1	-0.762488
1.515017	0.1	-0.766730
1.516683	0.1	-0.770134
1.518350	0.1	-0.770641
1.520017	0.1	-0.766856
1.521683	0.1	-0.759088
1.523350	0.1	-0.748918
1.525017	0.1	-0.737649
1.526683	0.1	-0.725635
1.528350	0.1	-0.712676
1.530017	0.1	-0.698669
1.531683	0.1	-0.684159
1.533350	0.1	-0.669705
1.535017	0.1	-0.654901
1.536683	0.1	-0.639046
1.538350	0.1	-0.622612
1.540017	0.1	-0.607255
1.541683	0.1	-0.594649
1.543350	0.1	-0.585476
1.545017	0.1	-0.579278
1.546683	0.1	-0.575036
1.548350	0.1	-0.571953
1.550017	0.1	-0.569276
1.551683	0.1	-0.565685
1.553350	0.1	-0.559683
1.555017	0.1	-0.550710
1.556683	0.1	-0.539557
1.558350	0.1	-0.527301
1.560017	0.1	-0.513941
1.561683	0.1	-0.498784
1.563350	0.1	-0.481661
1.565017	0.1	-0.463356
1.566683	0.1	-0.445279
1.568350	0.1	-0.429321
1.570017	0.1	-0.417777
1.571683	0.1	-0.413181
1.573350	0.1	-0.418182
1.575017	0.1	-0.435435
1.576683	0.1	-0.467827
1.578350	0.1	-0.518882
1.580017	0.1	-0.592666
1.581683	0.1	-0.693458
1.583350	0.1	-0.825985
1.585017	0.1	-0.996212
1.586683	0.1	-1.211897
1.588350	0.1	-1.482442
1.590017	0.1	-1.817788
1.591683	0.1	-2.226299
1.593350	0.1	-2.712389
1.595017	0.1	-3.275066
1.596683	0.1	-3.907480
1.598350	0.1	-4.595770
1.600017	0.1	-5.316460
1.601683	0.1	-6.033862
1.603350	0.1	-6.699935
1.605017	0.1	-7.257899
1.606683	0.1	-7.648268
1.608350	0.1	-7.814919
1.610017	0.1	-7.711081
1.611683	0.1	-7.306440
1.613350	0.1	-6.593890
1.615017	0.1	-5.592667
1.616683	0.1	-4.346077
1.618350	0.1	-2.914635
1.620017	0.1	-1.366795
1.621683	0.1	0.229776
1.623350	0.1	1.814775
1.625017	0.1	3.339848
1.626683	0.1	4.771249
1.628350	0.1	6.089131
1.630017	0.1	7.283790
1.631683	0.1	8.351547
1.633350	0.1	9.292159
1.635017	0.1	10.107420
1.636683	0.1	10.800008
1.638350	0.1	11.372697
1.640017	0.1	11.828365
1.641683	0.1	12.170416
1.643350	0.1	12.403480
1.645017	0.1	12.534182
1.646683	0.1	12.571197
1.648350	0.1	12.524403
1.650017	0.1	12.403619
1.651683	0.1	12.218202
1.653350	0.1	11.977684
1.655017	0.1	11.691828
1.656683	0.1	11.369712
1.658350	0.1	11.018999
1.660017	0.1	10.646237
1.661683	0.1	10.257941
1.663350	0.1	9.860834
1.665017	0.1	9.460817
1.666683	0.1	9.062672
1.668350	0.1	8.670553
1.670017	0.1	8.287863
1.671683	0.1	7.916703
1.673350	0.1	7.557995
1.675017	0.1	7.212050
1.676683	0.1	6.878972
1.678350	0.1	6.558951
1.680017	0.1	6.252457
1.681683	0.1	5.959771
1.683350	0.1	5.680192
1.685017	0.1	5.412265
1.686683	0.1	5.154787
1.688350	0.1	4.906715
1.690017	0.1	4.666513
1.691683	0.1	4.432788
1.693350	0.1	4.205126
1.695017	0.1	3.983751
1.696683	0.1	3.768406
1.698350	0.1	3.557643
1.700017	0.1	3.349823
1.701683	0.1	3.144732
1.703350	0.1	2.943664
1.705017	0.1	2.748356
1.706683	0.1	2.560173
1.708350	0.1	2.380055
1.710017	0.1	2.208683
1.711683	0.1	2.046083
1.713350	0.1	1.891283
1.715017	0.1	1.742709
1.716683	0.1	1.599067
1.718350	0.1	1.459992
1.720017	0.1	1.325901
1.721683	0.1	1.197089
1.723350	0.1	1.073121
1.725017	0.1	0.953302
1.726683	0.1	0.837357
1.728350	0.1	0.725356
1.730017	0.1	0.617350
1.731683	0.1	0.513443
1.733350	0.1	0.414029
1.735017	0.1	0.319360
1.736683	0.1	0.229124
1.738350	0.1	0.143233
1.740017	0.1	0.062399
1.741683	0.1	-0.012848
1.743350	0.1	-0.082985
1.745017	0.1	-0.149137
1.746683	0.1	-0.212085
1.748350	0.1	-0.271597
1.750017	0.1	-0.327169
1.751683	0.1	-0.379039
1.753350	0.1	-0.427687
1.755017	0.1	-0.473098
1.756683	0.1	-0.515203
1.758350	0.1	-0.554649
1.760017	0.1	-0.592405
1.761683	0.1	-0.628945
1.763350	0.1	-0.663875
1.765017	0.1	-0.696117
1.766683	0.1	-0.724588
1.768350	0.1	-0.749170
1.770017	0.1	-0.771140
1.771683	0.1	-0.792351
1.773350	0.1	-0.813585
1.775017	0.1	-0.834097
1.776683	0.1	-0.852882
1.778350	0.1	-0.869781
1.780017	0.1	-0.885362
1.781683	0.1	-0.900445
1.783350	0.1	-0.915742
1.785017	0.1	-0.931551
1.786683	0.1	-0.947476
1.788350	0.1	-0.962298
1.790017	0.1	-0.974298
1.791683	0.1	-0.982396
1.793350	0.1	-0.987132
1.795017	0.1	-0.990150
1.796683	0.1	-0.993088
1.798350	0.1	-0.996948
1.800017	0.1	-1.002015
1.801683	0.1	-1.007863
1.803350	0.1	-1.013572
1.805017	0.1	-1.018443
1.806683	0.1	-1.022317
1.808350	0.1	-1.025232
1.810017	0.1	-1.027361
1.811683	0.1	-1.028888
1.813350	0.1	-1.029512
1.815017	0.1	-1.028650
1.816683	0.1	-1.026141
1.818350	0.1	-1.022290
1.820017	0.1	-1.017805
1.821683	0.1	-1.013903
1.823350	0.1	-1.012022
1.825017	0.1	-1.012832
1.826683	0.1	-1.015458
1.828350	0.1	-1.017870
1.830017	0.1	-1.018341
1.831683	0.1	-1.016506
1.833350	0.1	-1.013423
1.835017	0.1	-1.010429
1.836683	0.1	-1.007835
1.838350	0.1	-1.005111
1.840017	0.1	-1.001963
1.841683	0.1	-0.998429
1.843350	0.1	-0.994671
1.845017	0.1	-0.991314
1.846683	0.1	-0.989242
1.848350	0.1	-0.988678
1.850017	0.1	-0.988925
1.851683	0.1	-0.988781
1.853350	0.1	-0.986937
1.855017	0.1	-0.982340
1.856683	0.1	-0.974736
1.858350	0.1	-0.964622
1.860017	0.1	-0.952403
1.861683	0.1	-0.937949
1.863350	0.1	-0.920873
1.865017	0.1	-0.900431
1.866683	0.1	-0.875262
1.868350	0.1	-0.844072
1.870017	0.1	-0.806632
1.871683	0.1	-0.763955
1.873350	0.1	-0.717421
1.875017	0.1	-0.668108
1.876683	0.1	-0.617048
1.878350	0.1	-0.565485
1.880017	0.1	-0.514598
1.881683	0.1	-0.465396
1.883350	0.1	-0.418713
1.885017	0.1	-0.375267
1.886683	0.1	-0.335770
1.888350	0.1	-0.301031
1.890017	0.1	-0.271751
1.891683	0.1	-0.248151
1.893350	0.1	-0.229990
1.895017	0.1	-0.216956
1.896683	0.1	-0.208910
1.898350	0.1	-0.205897
1.900017	0.1	-0.208179
1.901683	0.1	-0.216179
1.903350	0.1	-0.229743
1.905017	0.1	-0.247452
1.906683	0.1	-0.267304
1.908350	0.1	-0.287802
1.910017	0.1	-0.308221
1.911683	0.1	-0.328347
1.913350	0.1	-0.348170
1.915017	0.1	-0.367784
1.916683	0.1	-0.387435
1.918350	0.1	-0.407095
1.920017	0.1	-0.426318
1.921683	0.1	-0.444641
1.923350	0.1	-0.461722
1.925017	0.1	-0.477438
1.926683	0.1	-0.492381
1.928350	0.1	-0.507622
1.930017	0.1	-0.523459
1.931683	0.1	-0.538668
1.933350	0.1	-0.551092
1.935017	0.1	-0.559231
1.936683	0.1	-0.563404
1.938350	0.1	-0.565453
1.940017	0.1	-0.567725
1.941683	0.1	-0.572018
1.943350	0.1	-0.578579
1.945017	0.1	-0.585779
1.946683	0.1	-0.591176
1.948350	0.1	-0.593332
1.950017	0.1	-0.592875
1.951683	0.1	-0.591758
1.953350	0.1	-0.591427
1.955017	0.1	-0.591911
1.956683	0.1	-0.592349
1.958350	0.1	-0.592205
1.960017	0.1	-0.591902
1.961683	0.1	-0.592340
1.963350	0.1	-0.593755
1.965017	0.1	-0.595357
1.966683	0.1	-0.596642
1.968350	0.1	-0.598230
1.970017	0.1	-0.600726
1.971683	0.1	-0.603660
1.973350	0.1	-0.606021
1.975017	0.1	-0.607292
1.976683	0.1	-0.607814
1.978350	0.1	-0.608359
1.980017	0.1	-0.609150
1.981683	0.1	-0.609756
1.983350	0.1	-0.609914
1.985017	0.1	-0.609574
1.986683	0.1	-0.608615
1.988350	0.1	-0.607539
1.990017	0.1	-0.607627
1.991683	0.1	-0.609602
1.993350	0.1	-0.612820
1.995017	0.1	-0.616424
1.996683	0.1	-0.620098
1.998350	0.1	-0.623334
2.000017	0.1	-0.625174
2.001683	0.1	-0.625313
2.003350	0.1	-0.624754
2.005017	0.1	-0.625160
2.006683	0.1	-0.627344
2.008350	0.1	-0.630310
2.010017	0.1	-0.632075
2.011683	0.1	-0.631073
2.013350	0.1	-0.626799
2.015017	0.1	-0.620270
2.016683	0.1	-0.613779
2.018350	0.1	-0.609015
2.020017	0.1	-0.606012
2.021683	0.1	-0.604009
2.023350	0.1	-0.602514
2.025017	0.1	-0.601658
2.026683	0.1	-0.601951
2.028350	0.1	-0.603348
2.030017	0.1	-0.604871
2.031683	0.1	-0.605369
2.033350	0.1	-0.604531
2.035017	0.1	-0.602817
2.036683	0.1	-0.600824
2.038350	0.1	-0.599106
2.040017	0.1	-0.598198
2.041683	0.1	-0.598347
2.043350	0.1	-0.599227
2.045017	0.1	-0.599935
2.046683	0.1	-0.599562
2.048350	0.1	-0.597825
2.050017	0.1	-0.595232
2.051683	0.1	-0.592642
2.053350	0.1	-0.590719
2.055017	0.1	-0.589439
2.056683	0.1	-0.588251
2.058350	0.1	-0.586649
2.060017	0.1	-0.584428
2.061683	0.1	-0.582114
2.063350	0.1	-0.581015
2.065017	0.1	-0.581755
2.066683	0.1	-0.583082
2.068350	0.1	-0.583152
2.070017	0.1	-0.581630
2.071683	0.1	-0.579604
2.073350	0.1	-0.577900
2.075017	0.1	-0.576288
2.076683	0.1	-0.574118
2.078350	0.1	-0.571110
2.080017	0.1	-0.567385
2.081683	0.1	-0.563236
2.083350	0.1	-0.559129
2.085017	0.1	-0.555599
2.086683	0.1	-0.552931
2.088350	0.1	-0.550761
2.090017	0.1	-0.548358
2.091683	0.1	-0.545420
2.093350	0.1	-0.542435
2.095017	0.1	-0.540055
2.096683	0.1	-0.538211
2.098350	0.1	-0.536023
2.100017	0.1	-0.532730
2.101683	0.1	-0.528358
2.103350	0.1	-0.523380
2.105017	0.1	-0.517992
2.106683	0.1	-0.512130
2.108350	0.1	-0.506137
2.110017	0.1	-0.500572
2.111683	0.1	-0.495515
2.113350	0.1	-0.490635
2.115017	0.1	-0.485531
2.116683	0.1	-0.480018
2.118350	0.1	-0.474318
2.120017	0.1	-0.468567
2.121683	0.1	-0.462416
2.123350	0.1	-0.455701
2.125017	0.1	-0.448995
2.126683	0.1	-0.443067
2.128350	0.1	-0.438094
2.130017	0.1	-0.433456
2.131683	0.1	-0.428548
2.133350	0.1	-0.423389
2.135017	0.1	-0.418103
2.136683	0.1	-0.412459
2.138350	0.1	-0.406373
2.140017	0.1	-0.400431
2.141683	0.1	-0.395346
2.143350	0.1	-0.390862
2.145017	0.1	-0.385824
2.146683	0.1	-0.379290
2.148350	0.1	-0.371472
2.150017	0.1	-0.363649
2.151683	0.1	-0.356939
2.153350	0.1	-0.351127
2.155017	0.1	-0.344892
2.156683	0.1	-0.337339
2.158350	0.1	-0.329022
2.160017	0.1	-0.321376
2.161683	0.1	-0.315579
2.163350	0.1	-0.311965
2.165017	0.1	-0.310158
2.166683	0.1	-0.309213
2.168350	0.1	-0.307751
2.170017	0.1	-0.304547
2.171683	0.1	-0.299192
2.173350	0.1	-0.292202
2.175017	0.1	-0.284719
2.176683	0.1	-0.277660
2.178350	0.1	-0.271047
2.180017	0.1	-0.264258
2.181683	0.1	-0.256742
2.183350	0.1	-0.248719
2.185017	0.1	-0.241161
2.186683	0.1	-0.234940
2.188350	0.1	-0.230232
2.190017	0.1	-0.226879
2.191683	0.1	-0.224523
2.193350	0.1	-0.222465
2.195017	0.1	-0.219992
2.196683	0.1	-0.216803
2.198350	0.1	-0.213142
2.200017	0.1	-0.209538
2.201683	0.1	-0.205971
2.203350	0.1	-0.201948
2.205017	0.1	-0.197426
2.206683	0.1	-0.192923
2.208350	0.1	-0.188961
2.210017	0.1	-0.185706
2.211683	0.1	-0.183019
2.213350	0.1	-0.180528
2.215017	0.1	-0.177710
2.216683	0.1	-0.174153
2.218350	0.1	-0.170087
2.220017	0.1	-0.166390
2.221683	0.1	-0.163866
2.223350	0.1	-0.162735
2.225017	0.1	-0.162711
2.226683	0.1	-0.163252
2.228350	0.1	-0.163503
2.230017	0.1	-0.162339
2.231683	0.1	-0.158972
2.233350	0.1	-0.153887
2.235017	0.1	-0.148620
2.236683	0.1	-0.144020
2.238350	0.1	-0.139480
2.240017	0.1	-0.134422
2.241683	0.1	-0.129542
2.243350	0.1	-0.126096
2.245017	0.1	-0.124313
2.246683	0.1	-0.123084
2.248350	0.1	-0.121249
2.250017	0.1	-0.118837
2.251683	0.1	-0.116853
2.253350	0.1	-0.115768
2.255017	0.1	-0.114809
2.256683	0.1	-0.113100
2.258350	0.1	-0.110781
2.260017	0.1	-0.108695
2.261683	0.1	-0.107340
2.263350	0.1	-0.106706
2.265017	0.1	-0.106525
2.266683	0.1	-0.106054
2.268350	0.1	-0.104313
2.270017	0.1	-0.100764
2.271683	0.1	-0.095703
2.273350	0.1	-0.090213
2.275017	0.1	-0.085435
2.276683	0.1	-0.082012
2.278350	0.1	-0.080210
2.280017	0.1	-0.079791
2.281683	0.1	-0.080066
2.283350	0.1	-0.080634
2.285017	0.1	-0.081197
2.286683	0.1	-0.081011
2.288350	0.1	-0.079675
2.290017	0.1	-0.077705
2.291683	0.1	-0.075856
2.293350	0.1	-0.074534
2.295017	0.1	-0.074115
2.296683	0.1	-0.074850
2.298350	0.1	-0.076010
2.300017	0.1	-0.075875
2.301683	0.1	-0.073463
2.303350	0.1	-0.069765
2.305017	0.1	-0.066515
2.306683	0.1	-0.064364
2.308350	0.1	-0.063088
2.310017	0.1	-0.062753
2.311683	0.1	-0.063744
2.313350	0.1	-0.065863
2.315017	0.1	-0.068168
2.316683	0.1	-0.069779
2.318350	0.1	-0.070231
2.320017	0.1	-0.069449
2.321683	0.1	-0.068019
2.323350	0.1	-0.066962
2.325017	0.1	-0.066557
2.326683	0.1	-0.065877
2.328350	0.1	-0.063926
2.330017	0.1	-0.061081
2.331683	0.1	-0.058790
2.333350	0.1	-0.057830
2.335017	0.1	-0.057691
2.336683	0.1	-0.057621
2.338350	0.1	-0.057262
2.340017	0.1	-0.056461
2.341683	0.1	-0.055353
2.343350	0.1	-0.054422
2.345017	0.1	-0.054142
2.346683	0.1	-0.054725
2.348350	0.1	-0.055842
2.350017	0.1	-0.056839
2.351683	0.1	-0.057407
2.353350	0.1	-0.057779
2.355017	0.1	-0.057993
2.356683	0.1	-0.057574
2.358350	0.1	-0.056247
2.360017	0.1	-0.054571
2.361683	0.1	-0.053318
2.363350	0.1	-0.052415
2.365017	0.1	-0.051330
2.366683	0.1	-0.050217
2.368350	0.1	-0.049742
2.370017	0.1	-0.049919
2.371683	0.1	-0.049849
2.373350	0.1	-0.048573
2.375017	0.1	-0.045802
2.376683	0.1	-0.042301
2.378350	0.1	-0.039642
2.380017	0.1	-0.039008
2.381683	0.1	-0.040163
2.383350	0.1	-0.042287
2.385017	0.1	-0.045281
2.386683	0.1	-0.049099
2.388350	0.1	-0.052620
2.390017	0.1	-0.054059
2.391683	0.1	-0.052587
2.393350	0.1	-0.049514
2.395017	0.1	-0.047577
2.396683	0.1	-0.048582
2.398350	0.1	-0.052089
2.400017	0.1	-0.056247
2.401683	0.1	-0.058897
2.403350	0.1	-0.058576
2.405017	0.1	-0.055516
2.406683	0.1	-0.051237
2.408350	0.1	-0.047288
2.410017	0.1	-0.044862
2.411683	0.1	-0.044652
2.413350	0.1	-0.046501
2.415017	0.1	-0.049407
2.416683	0.1	-0.052126
2.418350	0.1	-0.053747
2.420017	0.1	-0.053803
2.421683	0.1	-0.052187
2.423350	0.1	-0.049537
2.425017	0.1	-0.046990
2.426683	0.1	-0.045281
2.428350	0.1	-0.044578
2.430017	0.1	-0.044913
2.431683	0.1	-0.046012
2.433350	0.1	-0.046948
2.435017	0.1	-0.046724
2.436683	0.1	-0.045486
2.438350	0.1	-0.044699
2.440017	0.1	-0.045770
2.441683	0.1	-0.048899
2.443350	0.1	-0.053053
2.445017	0.1	-0.056522
2.446683	0.1	-0.057863
2.448350	0.1	-0.056680
2.450017	0.1	-0.053761
2.451683	0.1	-0.050622
2.453350	0.1	-0.048485
2.455017	0.1	-0.047470
2.456683	0.1	-0.047060
2.458350	0.1	-0.047199
2.460017	0.1	-0.048093
2.461683	0.1	-0.049383
2.463350	0.1	-0.050589
2.465017	0.1	-0.051754
2.466683	0.1	-0.052955
2.468350	0.1	-0.054082
2.470017	0.1	-0.055307
2.471683	0.1	-0.056666
2.473350	0.1	-0.057528
2.475017	0.1	-0.057388
2.476683	0.1	-0.056666
2.478350	0.1	-0.056094
2.480017	0.1	-0.055800
2.481683	0.1	-0.055637
2.483350	0.1	-0.055912
2.485017	0.1	-0.056941
2.486683	0.1	-0.058184
2.488350	0.1	-0.058720
2.490017	0.1	-0.058091
2.491683	0.1	-0.056513
2.493350	0.1	-0.054664
2.495017	0.1	-0.053220
2.496683	0.1	-0.052783
2.498350	0.1	-0.053700
2.500017	0.1	-0.055563
2.501683	0.1	-0.057239
2.503350	0.1	-0.057672
2.505017	0.1	-0.056839
2.506683	0.1	-0.055819
2.508350	0.1	-0.055614
2.510017	0.1	-0.056406
2.511683	0.1	-0.057905
2.513350	0.1	-0.059679
2.515017	0.1	-0.061290
2.516683	0.1	-0.062706
2.518350	0.1	-0.063977
2.520017	0.1	-0.064480
2.521683	0.1	-0.063274
2.523350	0.1	-0.060303
2.525017	0.1	-0.056820
2.526683	0.1	-0.054576
2.528350	0.1	-0.054729
2.530017	0.1	-0.057360
2.531683	0.1	-0.061532
2.533350	0.1	-0.065975
2.535017	0.1	-0.069668
2.536683	0.1	-0.071814
2.538350	0.1	-0.072015
2.540017	0.1	-0.070576
2.541683	0.1	-0.068191
2.543350	0.1	-0.065370
2.545017	0.1	-0.062562
2.546683	0.1	-0.060513
2.548350	0.1	-0.059595
2.550017	0.1	-0.059260
2.551683	0.1	-0.058846
2.553350	0.1	-0.058757
2.555017	0.1	-0.060368
2.556683	0.1	-0.064513
2.558350	0.1	-0.070180
2.560017	0.1	-0.075046
2.561683	0.1	-0.077249
2.563350	0.1	-0.076457
2.565017	0.1	-0.073649
2.566683	0.1	-0.070422
2.568350	0.1	-0.068219
2.570017	0.1	-0.067484
2.571683	0.1	-0.067749
2.573350	0.1	-0.068690
2.575017	0.1	-0.070268
2.576683	0.1	-0.071996
2.578350	0.1	-0.072848
2.580017	0.1	-0.072019
2.581683	0.1	-0.069686
2.583350	0.1	-0.066753
2.585017	0.1	-0.064000
2.586683	0.1	-0.061714
2.588350	0.1	-0.059810
2.590017	0.1	-0.057984
2.591683	0.1	-0.055949
2.593350	0.1	-0.053770
2.595017	0.1	-0.051926
2.596683	0.1	-0.051023
2.598350	0.1	-0.051623
2.600017	0.1	-0.054003
2.601683	0.1	-0.057546
2.603350	0.1	-0.060922
2.605017	0.1	-0.063269
2.606683	0.1	-0.064475
2.608350	0.1	-0.064420
2.610017	0.1	-0.062902
2.611683	0.1	-0.060359
2.613350	0.1	-0.057616
2.615017	0.1	-0.055288
2.616683	0.1	-0.053826
2.618350	0.1	-0.053383
2.620017	0.1	-0.053896
2.621683	0.1	-0.055614
2.623350	0.1	-0.058734
2.625017	0.1	-0.062766
2.626683	0.1	-0.066916
2.628350	0.1	-0.070599
2.630017	0.1	-0.073137
2.631683	0.1	-0.073556
2.633350	0.1	-0.071358
2.635017	0.1	-0.067241
2.636683	0.1	-0.062701
2.638350	0.1	-0.059027
2.640017	0.1	-0.056741
2.641683	0.1	-0.055828
2.643350	0.1	-0.056173
2.645017	0.1	-0.057621
2.646683	0.1	-0.059973
2.648350	0.1	-0.062878
2.650017	0.1	-0.065835
2.651683	0.1	-0.068294
2.653350	0.1	-0.069463
2.655017	0.1	-0.068611
2.656683	0.1	-0.066166
2.658350	0.1	-0.063539
2.660017	0.1	-0.061821
2.661683	0.1	-0.061379
2.663350	0.1	-0.062091
2.665017	0.1	-0.063200
2.666683	0.1	-0.063824
2.668350	0.1	-0.063833
2.670017	0.1	-0.063470
2.671683	0.1	-0.062636
2.673350	0.1	-0.061379
2.675017	0.1	-0.060229
2.676683	0.1	-0.059428
2.678350	0.1	-0.058687
2.680017	0.1	-0.057784
2.681683	0.1	-0.056988
2.683350	0.1	-0.056857
2.685017	0.1	-0.057612
2.686683	0.1	-0.058915
2.688350	0.1	-0.060499
2.690017	0.1	-0.062594
2.691683	0.1	-0.065318
2.693350	0.1	-0.067861
2.695017	0.1	-0.069030
2.696683	0.1	-0.068559
2.698350	0.1	-0.067358
2.700017	0.1	-0.066501
2.701683	0.1	-0.066450
2.703350	0.1	-0.067074
2.705017	0.1	-0.067768
2.706683	0.1	-0.067549
2.708350	0.1	-0.065714
2.710017	0.1	-0.062641
2.711683	0.1	-0.059498
2.713350	0.1	-0.057267
2.715017	0.1	-0.056415
2.716683	0.1	-0.056885
2.718350	0.1	-0.058319
2.720017	0.1	-0.060350
2.721683	0.1	-0.062352
2.723350	0.1	-0.063251
2.725017	0.1	-0.062417
2.726683	0.1	-0.060420
2.728350	0.1	-0.058366
2.730017	0.1	-0.056871
2.731683	0.1	-0.056033
2.733350	0.1	-0.055819
2.735017	0.1	-0.056103
2.736683	0.1	-0.056680
2.738350	0.1	-0.057160
2.740017	0.1	-0.056839
2.741683	0.1	-0.055362
2.743350	0.1	-0.053546
2.745017	0.1	-0.052783
2.746683	0.1	-0.053816
2.748350	0.1	-0.056578
2.750017	0.1	-0.060252
2.751683	0.1	-0.063428
2.753350	0.1	-0.064792
2.755017	0.1	-0.063940
2.756683	0.1	-0.061621
2.758350	0.1	-0.059274
2.760017	0.1	-0.058040
2.761683	0.1	-0.057966
2.763350	0.1	-0.057947
2.765017	0.1	-0.056867
2.766683	0.1	-0.054832
2.768350	0.1	-0.053071
2.770017	0.1	-0.052666
2.771683	0.1	-0.053695
2.773350	0.1	-0.055181
2.775017	0.1	-0.056028
2.776683	0.1	-0.055986
2.778350	0.1	-0.055577
2.780017	0.1	-0.055358
2.781683	0.1	-0.055074
2.783350	0.1	-0.054194
2.785017	0.1	-0.053328
2.786683	0.1	-0.053979
2.788350	0.1	-0.057006
2.790017	0.1	-0.061635
2.791683	0.1	-0.065742
2.793350	0.1	-0.067451
2.795017	0.1	-0.066631
2.796683	0.1	-0.064517
2.798350	0.1	-0.062240
2.800017	0.1	-0.060033
2.801683	0.1	-0.057677
2.803350	0.1	-0.055358
2.805017	0.1	-0.053775
2.806683	0.1	-0.053379
2.808350	0.1	-0.053444
2.810017	0.1	-0.052638
2.811683	0.1	-0.050827
2.813350	0.1	-0.049318
2.815017	0.1	-0.049411
2.816683	0.1	-0.051488
2.818350	0.1	-0.055004
2.820017	0.1	-0.058413
2.821683	0.1	-0.059912
2.823350	0.1	-0.059074
2.825017	0.1	-0.056932
2.826683	0.1	-0.054534
2.828350	0.1	-0.052252
2.830017	0.1	-0.050045
2.831683	0.1	-0.048038
2.833350	0.1	-0.046915
2.835017	0.1	-0.047418
2.836683	0.1	-0.049584
2.838350	0.1	-0.052364
2.840017	0.1	-0.054114
2.841683	0.1	-0.054170
2.843350	0.1	-0.053355
2.845017	0.1	-0.052918
2.846683	0.1	-0.053355
2.848350	0.1	-0.053952
2.850017	0.1	-0.053719
2.851683	0.1	-0.052876
2.853350	0.1	-0.052247
2.855017	0.1	-0.052052
2.856683	0.1	-0.052010
2.858350	0.1	-0.051763
2.860017	0.1	-0.051223
2.861683	0.1	-0.051032
2.863350	0.1	-0.052159
2.865017	0.1	-0.054636
2.866683	0.1	-0.057011
2.868350	0.1	-0.057137
2.870017	0.1	-0.053905
2.871683	0.1	-0.048489
2.873350	0.1	-0.043591
2.875017	0.1	-0.041113
2.876683	0.1	-0.040997
2.878350	0.1	-0.042222
2.880017	0.1	-0.044117
2.881683	0.1	-0.046510
2.883350	0.1	-0.049360
2.885017	0.1	-0.052615
2.886683	0.1	-0.055982
2.888350	0.1	-0.058864
2.890017	0.1	-0.060876
2.891683	0.1	-0.062035
2.893350	0.1	-0.062161
2.895017	0.1	-0.060601
2.896683	0.1	-0.056946
2.898350	0.1	-0.051623
2.900017	0.1	-0.045770
2.901683	0.1	-0.040662
2.903350	0.1	-0.037388
2.905017	0.1	-0.036582
2.906683	0.1	-0.038026
2.908350	0.1	-0.040811
2.910017	0.1	-0.043930
2.911683	0.1	-0.046552
2.913350	0.1	-0.048191
2.915017	0.1	-0.049090
2.916683	0.1	-0.049891
2.918350	0.1	-0.050976
2.920017	0.1	-0.052387
2.921683	0.1	-0.053835
2.923350	0.1	-0.054627
2.925017	0.1	-0.054315
2.926683	0.1	-0.053458
2.928350	0.1	-0.053337
2.930017	0.1	-0.054748
2.931683	0.1	-0.056857
2.933350	0.1	-0.057798
2.935017	0.1	-0.056787
2.936683	0.1	-0.054878
2.938350	0.1	-0.053574
2.940017	0.1	-0.053351
2.941683	0.1	-0.053383
2.943350	0.1	-0.052336
2.945017	0.1	-0.049528
2.946683	0.1	-0.045635
2.948350	0.1	-0.042319
2.950017	0.1	-0.041081
2.951683	0.1	-0.042371
2.953350	0.1	-0.045658
2.955017	0.1	-0.049658
2.956683	0.1	-0.052811
2.958350	0.1	-0.054077
2.960017	0.1	-0.053421
2.961683	0.1	-0.051805
2.963350	0.1	-0.050911
2.965017	0.1	-0.051879
2.966683	0.1	-0.053979
2.968350	0.1	-0.055446
2.970017	0.1	-0.055525
2.971683	0.1	-0.054762
2.973350	0.1	-0.053747
2.975017	0.1	-0.052517
2.976683	0.1	-0.051172
2.978350	0.1	-0.050412
2.980017	0.1	-0.050967
2.981683	0.1	-0.052610
2.983350	0.1	-0.054729
2.985017	0.1	-0.057174
2.986683	0.1	-0.059735
2.988350	0.1	-0.061491
2.990017	0.1	-0.061574
2.991683	0.1	-0.060219
2.993350	0.1	-0.058124
2.995017	0.1	-0.055633
2.996683	0.1	-0.053076
2.998350	0.1	-0.050957
3.000017	0.1	-0.049463
3.001683	0.1	-0.048499
3.003350	0.1	-0.048196
3.005017	0.1	-0.049002
3.006683	0.1	-0.050701
3.008350	0.1	-0.052028
3.010017	0.1	-0.051879
3.011683	0.1	-0.050459
3.013350	0.1	-0.048866
3.015017	0.1	-0.048224
3.016683	0.1	-0.049160
3.018350	0.1	-0.051605
3.020017	0.1	-0.054706
3.021683	0.1	-0.057332
3.023350	0.1	-0.058678
3.025017	0.1	-0.057933
3.026683	0.1	-0.054222
3.028350	0.1	-0.047977
3.030017	0.1	-0.041467
3.031683	0.1	-0.037183
3.033350	0.1	-0.036051
3.035017	0.1	-0.037234
3.036683	0.1	-0.039423
3.038350	0.1	-0.041975
3.040017	0.1	-0.044466
3.041683	0.1	-0.045910
3.043350	0.1	-0.045421
3.045017	0.1	-0.043563
3.046683	0.1	-0.041802
3.048350	0.1	-0.040964
3.050017	0.1	-0.041076
3.051683	0.1	-0.042226
3.053350	0.1	-0.044489
3.055017	0.1	-0.047232
3.056683	0.1	-0.049388
3.058350	0.1	-0.050403
3.060017	0.1	-0.050627
3.061683	0.1	-0.050790
3.063350	0.1	-0.051325
3.065017	0.1	-0.052070
3.066683	0.1	-0.052401
3.068350	0.1	-0.052038
3.070017	0.1	-0.051581
3.071683	0.1	-0.051735
3.073350	0.1	-0.052443
3.075017	0.1	-0.053053
3.076683	0.1	-0.052759
3.078350	0.1	-0.051367
3.080017	0.1	-0.049965
3.081683	0.1	-0.049863
3.083350	0.1	-0.050976
3.085017	0.1	-0.052149
3.086683	0.1	-0.052541
3.088350	0.1	-0.052261
3.090017	0.1	-0.051828
3.091683	0.1	-0.051474
3.093350	0.1	-0.051032
3.095017	0.1	-0.049821
3.096683	0.1	-0.047027
3.098350	0.1	-0.042766
3.100017	0.1	-0.038589
3.101683	0.1	-0.036256
3.103350	0.1	-0.036331
3.105017	0.1	-0.038627
3.106683	0.1	-0.043171
3.108350	0.1	-0.049453
3.110017	0.1	-0.055660
3.111683	0.1	-0.059619
3.113350	0.1	-0.060149
3.115017	0.1	-0.057593
3.116683	0.1	-0.053514
3.118350	0.1	-0.049747
3.120017	0.1	-0.047595
3.121683	0.1	-0.047353
3.123350	0.1	-0.048368
3.125017	0.1	-0.049598
3.126683	0.1	-0.050110
3.128350	0.1	-0.049402
3.130017	0.1	-0.047451
3.131683	0.1	-0.044550
3.133350	0.1	-0.041546
3.135017	0.1	-0.039395
3.136683	0.1	-0.038100
3.138350	0.1	-0.037099
3.140017	0.1	-0.036587
3.141683	0.1	-0.037416
3.143350	0.1	-0.039614
3.145017	0.1	-0.041914
3.146683	0.1	-0.042985
3.148350	0.1	-0.042515
3.150017	0.1	-0.040992
3.151683	0.1	-0.038845
3.153350	0.1	-0.036322
3.155017	0.1	-0.034240
3.156683	0.1	-0.034068
3.158350	0.1	-0.036508
3.160017	0.1	-0.040540
3.161683	0.1	-0.044326
3.163350	0.1	-0.046496
3.165017	0.1	-0.046417
3.166683	0.1	-0.044154
3.168350	0.1	-0.040787
3.170017	0.1	-0.038072
3.171683	0.1	-0.037313
3.173350	0.1	-0.038669
3.175017	0.1	-0.041383
3.176683	0.1	-0.044233
3.178350	0.1	-0.046324
3.180017	0.1	-0.047754
3.181683	0.1	-0.049188
3.183350	0.1	-0.050813
3.185017	0.1	-0.051991
3.186683	0.1	-0.052257
3.188350	0.1	-0.052173
3.190017	0.1	-0.052466
3.191683	0.1	-0.053048
3.193350	0.1	-0.053402
3.195017	0.1	-0.053151
3.196683	0.1	-0.052121
3.198350	0.1	-0.050594
3.200017	0.1	-0.049295
3.201683	0.1	-0.048834
3.203350	0.1	-0.049137
3.205017	0.1	-0.049262
3.206683	0.1	-0.047940
3.208350	0.1	-0.044862
3.210017	0.1	-0.041272
3.211683	0.1	-0.038934
3.213350	0.1	-0.038496
3.215017	0.1	-0.039143
3.216683	0.1	-0.039954
3.218350	0.1	-0.040806
3.220017	0.1	-0.041854
3.221683	0.1	-0.043018
3.223350	0.1	-0.044149
3.225017	0.1	-0.045081
3.226683	0.1	-0.045495
3.228350	0.1	-0.044950
3.230017	0.1	-0.043372
3.231683	0.1	-0.041462
3.233350	0.1	-0.040033
3.235017	0.1	-0.039232
3.236683	0.1	-0.039013
3.238350	0.1	-0.039507
3.240017	0.1	-0.040424
3.241683	0.1	-0.040960
3.243350	0.1	-0.040820
3.245017	0.1	-0.040745
3.246683	0.1	-0.041518
3.248350	0.1	-0.042920
3.250017	0.1	-0.044098
3.251683	0.1	-0.044554
3.253350	0.1	-0.044606
3.255017	0.1	-0.044634
3.256683	0.1	-0.044354
3.258350	0.1	-0.043125
3.260017	0.1	-0.040708
3.261683	0.1	-0.037584
3.263350	0.1	-0.034543
3.265017	0.1	-0.032075
3.266683	0.1	-0.030324
3.268350	0.1	-0.029285
3.270017	0.1	-0.028824
3.271683	0.1	-0.028578
3.273350	0.1	-0.028512
3.275017	0.1	-0.029230
3.276683	0.1	-0.031041
3.278350	0.1	-0.033407
3.280017	0.1	-0.035614
3.281683	0.1	-0.037225
3.283350	0.1	-0.038045
3.285017	0.1	-0.038203
3.286683	0.1	-0.038263
3.288350	0.1	-0.038887
3.290017	0.1	-0.040233
3.291683	0.1	-0.042049
3.293350	0.1	-0.044191
3.295017	0.1	-0.046557
3.296683	0.1	-0.048573
3.298350	0.1	-0.049761
3.300017	0.1	-0.050450
3.301683	0.1	-0.050827
3.303350	0.1	-0.049998
3.305017	0.1	-0.047050
3.306683	0.1	-0.042417
3.308350	0.1	-0.037802
3.310017	0.1	-0.034845
3.311683	0.1	-0.033900
3.313350	0.1	-0.034207
3.315017	0.1	-0.035134
3.316683	0.1	-0.036987
3.318350	0.1	-0.040252
3.320017	0.1	-0.044429
3.321683	0.1	-0.048126
3.323350	0.1	-0.050305
3.325017	0.1	-0.050971
3.326683	0.1	-0.050990
3.328350	0.1	-0.051293
3.330017	0.1	-0.051898
3.331683	0.1	-0.051935
3.333350	0.1	-0.050366
3.335017	0.1	-0.046873
3.336683	0.1	-0.042529
3.338350	0.1	-0.039195
3.340017	0.1	-0.037989
3.341683	0.1	-0.038762
3.343350	0.1	-0.040592
3.345017	0.1	-0.042324
3.346683	0.1	-0.043083
3.348350	0.1	-0.042603
3.350017	0.1	-0.041220
3.351683	0.1	-0.039642
3.353350	0.1	-0.038585
3.355017	0.1	-0.038482
3.356683	0.1	-0.039521
3.358350	0.1	-0.041802
3.360017	0.1	-0.045141
3.361683	0.1	-0.048392
3.363350	0.1	-0.049700
3.365017	0.1	-0.048112
3.366683	0.1	-0.044527
3.368350	0.1	-0.040797
3.370017	0.1	-0.038329
3.371683	0.1	-0.037276
3.373350	0.1	-0.036866
3.375017	0.1	-0.036261
3.376683	0.1	-0.035288
3.378350	0.1	-0.034431
3.380017	0.1	-0.034058
3.381683	0.1	-0.033691
3.383350	0.1	-0.032452
3.385017	0.1	-0.030329
3.386683	0.1	-0.028457
3.388350	0.1	-0.027991
3.390017	0.1	-0.029183
3.391683	0.1	-0.031376
3.393350	0.1	-0.033313
3.395017	0.1	-0.033835
3.396683	0.1	-0.032829
3.398350	0.1	-0.031241
3.400017	0.1	-0.030110
3.401683	0.1	-0.030007
3.403350	0.1	-0.030953
3.405017	0.1	-0.032508
3.406683	0.1	-0.034263
3.408350	0.1	-0.036112
3.410017	0.1	-0.037793
3.411683	0.1	-0.038655
3.413350	0.1	-0.038194
3.415017	0.1	-0.036587
3.416683	0.1	-0.034501
3.418350	0.1	-0.032610
3.420017	0.1	-0.031488
3.421683	0.1	-0.031469
3.423350	0.1	-0.032494
3.425017	0.1	-0.034119
3.426683	0.1	-0.035651
3.428350	0.1	-0.036345
3.430017	0.1	-0.035577
3.431683	0.1	-0.033015
3.433350	0.1	-0.028969
3.435017	0.1	-0.024717
3.436683	0.1	-0.021914
3.438350	0.1	-0.021108
3.440017	0.1	-0.021202
3.441683	0.1	-0.020801
3.443350	0.1	-0.019870
3.445017	0.1	-0.019334
3.446683	0.1	-0.019446
3.448350	0.1	-0.019339
3.450017	0.1	-0.018119
3.451683	0.1	-0.015949
3.453350	0.1	-0.014165
3.455017	0.1	-0.014529
3.456683	0.1	-0.017798
3.458350	0.1	-0.023278
3.460017	0.1	-0.029868
3.461683	0.1	-0.036899
3.463350	0.1	-0.044312
3.465017	0.1	-0.052801
3.466683	0.1	-0.063325
3.468350	0.1	-0.076145
3.470017	0.1	-0.090841
3.471683	0.1	-0.107181
3.473350	0.1	-0.125221
3.475017	0.1	-0.144616
3.476683	0.1	-0.164374
3.478350	0.1	-0.183005
3.480017	0.1	-0.198837
3.481683	0.1	-0.210684
3.483350	0.1	-0.218032
3.485017	0.1	-0.220831
3.486683	0.1	-0.219415
3.488350	0.1	-0.214470
3.490017	0.1	-0.206698
3.491683	0.1	-0.196509
3.493350	0.1	-0.183727
3.495017	0.1	-0.167824
3.496683	0.1	-0.148900
3.498350	0.1	-0.127777
3.500017	0.1	-0.105128
3.501683	0.1	-0.081430
3.503350	0.1	-0.057891
3.505017	0.1	-0.036913
3.506683	0.1	-0.020647
3.508350	0.1	-0.009243
3.510017	0.1	-0.001057
3.511683	0.1	0.005709
3.513350	0.1	0.011870
3.515017	0.1	0.016992
3.516683	0.1	0.020359
3.518350	0.1	0.022128
3.520017	0.1	0.023260
3.521683	0.1	0.024312
3.523350	0.1	0.024834
3.525017	0.1	0.024121
3.526683	0.1	0.022301
3.528350	0.1	0.020512
3.530017	0.1	0.019991
3.531683	0.1	0.020908
3.533350	0.1	0.022301
3.535017	0.1	0.023032
3.536683	0.1	0.022575
3.538350	0.1	0.021290
3.540017	0.1	0.020382
3.541683	0.1	0.021029
3.543350	0.1	0.023255
3.545017	0.1	0.025821
3.546683	0.1	0.027134
3.548350	0.1	0.026566
3.550017	0.1	0.024978
3.551683	0.1	0.023600
3.553350	0.1	0.023074
3.555017	0.1	0.023693
3.556683	0.1	0.025518
3.558350	0.1	0.028191
3.560017	0.1	0.031088
3.561683	0.1	0.033570
3.563350	0.1	0.034892
3.565017	0.1	0.034226
3.566683	0.1	0.031567
3.568350	0.1	0.028173
3.570017	0.1	0.025728
3.571683	0.1	0.025323
3.573350	0.1	0.026813
3.575017	0.1	0.028773
3.576683	0.1	0.029835
3.578350	0.1	0.030138
3.580017	0.1	0.030743
3.581683	0.1	0.032126
3.583350	0.1	0.033737
3.585017	0.1	0.034343
3.586683	0.1	0.032810
3.588350	0.1	0.029067
3.590017	0.1	0.024168
3.591683	0.1	0.019330
3.593350	0.1	0.015288
3.595017	0.1	0.012191
3.596683	0.1	0.009518
3.598350	0.1	0.006757
3.600017	0.1	0.004135
3.601683	0.1	0.002347
3.603350	0.1	0.002044
3.605017	0.1	0.003534
3.606683	0.1	0.006272
3.608350	0.1	0.008992
3.610017	0.1	0.010799
3.611683	0.1	0.011711
3.613350	0.1	0.012065
3.615017	0.1	0.011837
3.616683	0.1	0.010696
3.618350	0.1	0.008498
3.620017	0.1	0.005546
3.621683	0.1	0.002445
3.623350	0.1	-0.000214
3.625017	0.1	-0.002310
3.626683	0.1	-0.004363
3.628350	0.1	-0.006692
3.630017	0.1	-0.008768
3.631683	0.1	-0.009951
3.633350	0.1	-0.010170
3.635017	0.1	-0.009746
3.636683	0.1	-0.009062
3.638350	0.1	-0.008442
3.640017	0.1	-0.007888
3.641683	0.1	-0.006650
3.643350	0.1	-0.003763
3.645017	0.1	0.000815
3.646683	0.1	0.005695
3.648350	0.1	0.008936
3.650017	0.1	0.009350
3.651683	0.1	0.006952
3.653350	0.1	0.002291
3.655017	0.1	-0.003721
3.656683	0.1	-0.009364
3.658350	0.1	-0.012890
3.660017	0.1	-0.014035
3.661683	0.1	-0.013970
3.663350	0.1	-0.013979
3.665017	0.1	-0.014831
3.666683	0.1	-0.016778
3.668350	0.1	-0.019372
3.670017	0.1	-0.021686
3.671683	0.1	-0.023176
3.673350	0.1	-0.023791
3.675017	0.1	-0.023367
3.676683	0.1	-0.021686
3.678350	0.1	-0.019148
3.680017	0.1	-0.016522
3.681683	0.1	-0.014212
3.683350	0.1	-0.012415
3.685017	0.1	-0.011427
3.686683	0.1	-0.011418
3.688350	0.1	-0.012433
3.690017	0.1	-0.014422
3.691683	0.1	-0.016782
3.693350	0.1	-0.018347
3.695017	0.1	-0.018221
3.696683	0.1	-0.016661
3.698350	0.1	-0.014817
3.700017	0.1	-0.013518
3.701683	0.1	-0.012824
3.703350	0.1	-0.012629
3.705017	0.1	-0.012619
3.706683	0.1	-0.012121
3.708350	0.1	-0.010706
3.710017	0.1	-0.008908
3.711683	0.1	-0.007949
3.713350	0.1	-0.008391
3.715017	0.1	-0.009667
3.716683	0.1	-0.010943
3.718350	0.1	-0.011525
3.720017	0.1	-0.010827
3.721683	0.1	-0.008866
3.723350	0.1	-0.006366
3.725017	0.1	-0.004289
3.726683	0.1	-0.003618
3.728350	0.1	-0.004652
3.730017	0.1	-0.006384
3.731683	0.1	-0.007530
3.733350	0.1	-0.007986
3.735017	0.1	-0.008508
3.736683	0.1	-0.009532
3.738350	0.1	-0.010906
3.740017	0.1	-0.012140
3.741683	0.1	-0.012661
3.743350	0.1	-0.012266
3.745017	0.1	-0.011479
3.746683	0.1	-0.011134
3.748350	0.1	-0.011711
3.750017	0.1	-0.012885
3.751683	0.1	-0.013583
3.753350	0.1	-0.012680
3.755017	0.1	-0.009774
3.756683	0.1	-0.005597
3.758350	0.1	-0.001802
3.760017	0.1	-0.000116
3.761683	0.1	-0.001239
3.763350	0.1	-0.004480
3.765017	0.1	-0.008144
3.766683	0.1	-0.010524
3.768350	0.1	-0.010976
3.770017	0.1	-0.010133
3.771683	0.1	-0.008862
3.773350	0.1	-0.007465
3.775017	0.1	-0.005863
3.776683	0.1	-0.003926
3.778350	0.1	-0.001998
3.780017	0.1	-0.000857
3.781683	0.1	-0.000787
3.783350	0.1	-0.001560
3.785017	0.1	-0.003441
3.786683	0.1	-0.006766
3.788350	0.1	-0.010729
3.790017	0.1	-0.013872
3.791683	0.1	-0.015190
3.793350	0.1	-0.014231
3.795017	0.1	-0.010966
3.796683	0.1	-0.005746
3.798350	0.1	0.000368
3.800017	0.1	0.005616
3.801683	0.1	0.008494
3.803350	0.1	0.008312
3.805017	0.1	0.005276
3.806683	0.1	0.000601
3.808350	0.1	-0.003967
3.810017	0.1	-0.006729
3.811683	0.1	-0.006636
3.813350	0.1	-0.004354
3.815017	0.1	-0.002156
3.816683	0.1	-0.001905
3.818350	0.1	-0.003777
3.820017	0.1	-0.007073
3.821683	0.1	-0.010701
3.823350	0.1	-0.012917
3.825017	0.1	-0.012210
3.826683	0.1	-0.008717
3.828350	0.1	-0.004238
3.830017	0.1	-0.000964
3.831683	0.1	-0.000433
3.833350	0.1	-0.002971
3.835017	0.1	-0.007525
3.836683	0.1	-0.012112
3.838350	0.1	-0.014822
3.840017	0.1	-0.015153
3.841683	0.1	-0.014310
3.843350	0.1	-0.013788
3.845017	0.1	-0.014161
3.846683	0.1	-0.015143
3.848350	0.1	-0.016205
3.850017	0.1	-0.016475
3.851683	0.1	-0.014845
3.853350	0.1	-0.010985
3.855017	0.1	-0.005923
3.856683	0.1	-0.001173
3.858350	0.1	0.002398
3.860017	0.1	0.004480
3.861683	0.1	0.004843
3.863350	0.1	0.003502
3.865017	0.1	0.000992
3.866683	0.1	-0.001630
3.868350	0.1	-0.003134
3.870017	0.1	-0.002873
3.871683	0.1	-0.001402
3.873350	0.1	-0.000070
3.875017	0.1	0.000522
3.876683	0.1	0.000959
3.878350	0.1	0.001788
3.880017	0.1	0.002813
3.881683	0.1	0.003534
3.883350	0.1	0.003478
3.885017	0.1	0.002468
3.886683	0.1	0.000750
3.888350	0.1	-0.000992
3.890017	0.1	-0.001579
3.891683	0.1	-0.000037
3.893350	0.1	0.003288
3.895017	0.1	0.006906
3.896683	0.1	0.009513
3.898350	0.1	0.010799
3.900017	0.1	0.011045
3.901683	0.1	0.010524
3.903350	0.1	0.009541
3.905017	0.1	0.008568
3.906683	0.1	0.008023
3.908350	0.1	0.007991
3.910017	0.1	0.008186
3.911683	0.1	0.008293
3.913350	0.1	0.008000
3.915017	0.1	0.007180
3.916683	0.1	0.006063
3.918350	0.1	0.004950
3.920017	0.1	0.004051
3.921683	0.1	0.003534
3.923350	0.1	0.003520
3.925017	0.1	0.003916
3.926683	0.1	0.004172
3.928350	0.1	0.003516
3.930017	0.1	0.001797
3.931683	0.1	-0.000070
3.933350	0.1	-0.000619
3.935017	0.1	0.000661
3.936683	0.1	0.002617
3.938350	0.1	0.003683
3.940017	0.1	0.003153
3.941683	0.1	0.001085
3.943350	0.1	-0.002030
3.945017	0.1	-0.005132
3.946683	0.1	-0.006869
3.948350	0.1	-0.006747
3.950017	0.1	-0.005690
3.951683	0.1	-0.004754
3.953350	0.1	-0.003837
3.955017	0.1	-0.002258
3.956683	0.1	-0.000154
3.958350	0.1	0.001322
3.960017	0.1	0.001257
3.961683	0.1	-0.000047
3.963350	0.1	-0.001499
3.965017	0.1	-0.002254
3.966683	0.1	-0.002137
3.968350	0.1	-0.001322
3.970017	0.1	0.000088
3.971683	0.1	0.002100
3.973350	0.1	0.004321
3.975017	0.1	0.005667
3.976683	0.1	0.005076
3.978350	0.1	0.002654
3.980017	0.1	-0.000126
3.981683	0.1	-0.001555
3.983350	0.1	-0.001052
3.985017	0.1	0.000871
3.986683	0.1	0.003460
3.988350	0.1	0.005895
3.990017	0.1	0.007502
3.991683	0.1	0.008470
3.993350	0.1	0.009676
3.995017	0.1	0.011581
3.996683	0.1	0.013425
3.998350	0.1	0.013867
4.000017	0.1	0.012456
4.001683	0.1	0.010077
4.003350	0.1	0.008047
4.005017	0.1	0.007097
4.006683	0.1	0.006966
4.008350	0.1	0.006468
4.010017	0.1	0.004554
4.011683	0.1	0.001462
4.013350	0.1	-0.001406
4.015017	0.1	-0.002696
4.016683	0.1	-0.002193
4.018350	0.1	-0.001020
4.020017	0.1	-0.000265
4.021683	0.1	0.000293
4.023350	0.1	0.001616
4.025017	0.1	0.004061
4.026683	0.1	0.006994
4.028350	0.1	0.009337
4.030017	0.1	0.010110
4.031683	0.1	0.009187
4.033350	0.1	0.007632
4.035017	0.1	0.006873
4.036683	0.1	0.007604
4.038350	0.1	0.009621
4.040017	0.1	0.012456
4.041683	0.1	0.015642
4.043350	0.1	0.018738
4.045017	0.1	0.021136
4.046683	0.1	0.021905
4.048350	0.1	0.020550
4.050017	0.1	0.017658
4.051683	0.1	0.014110
4.053350	0.1	0.010179
4.055017	0.1	0.005784
4.056683	0.1	0.001327
4.058350	0.1	-0.002161
4.060017	0.1	-0.003744
4.061683	0.1	-0.003194
4.063350	0.1	-0.001215
4.065017	0.1	0.000880
4.066683	0.1	0.002217
4.068350	0.1	0.003176
4.070017	0.1	0.004740
4.071683	0.1	0.007353
4.073350	0.1	0.010510
4.075017	0.1	0.013094
4.076683	0.1	0.013844
4.078350	0.1	0.012093
4.080017	0.1	0.008517
4.081683	0.1	0.004731
4.083350	0.1	0.001928
4.085017	0.1	0.000326
4.086683	0.1	-0.000168
4.088350	0.1	0.000764
4.090017	0.1	0.003460
4.091683	0.1	0.007101
4.093350	0.1	0.009690
4.095017	0.1	0.009886
4.096683	0.1	0.008186
4.098350	0.1	0.005923
4.100017	0.1	0.003707
4.101683	0.1	0.001299
4.103350	0.1	-0.001574
4.105017	0.1	-0.004750
4.106683	0.1	-0.007404
4.108350	0.1	-0.008456
4.110017	0.1	-0.007623
4.111683	0.1	-0.005732
4.113350	0.1	-0.003646
4.115017	0.1	-0.001662
4.116683	0.1	0.000061
4.118350	0.1	0.001183
4.120017	0.1	0.001322
4.121683	0.1	0.000568
4.123350	0.1	-0.000037
4.125017	0.1	0.000652
4.126683	0.1	0.002622
4.128350	0.1	0.004964
4.130017	0.1	0.007097
4.131683	0.1	0.008889
4.133350	0.1	0.010007
4.135017	0.1	0.009942
4.136683	0.1	0.008838
4.138350	0.1	0.007283
4.140017	0.1	0.005593
4.141683	0.1	0.003939
4.143350	0.1	0.002617
4.145017	0.1	0.001858
4.146683	0.1	0.001439
4.148350	0.1	0.000685
4.150017	0.1	-0.000959
4.151683	0.1	-0.003218
4.153350	0.1	-0.004875
4.155017	0.1	-0.004773
4.156683	0.1	-0.002966
4.158350	0.1	-0.000629
4.160017	0.1	0.001197
4.161683	0.1	0.002231
4.163350	0.1	0.002831
4.165017	0.1	0.003581
4.166683	0.1	0.004629
4.168350	0.1	0.005411
4.170017	0.1	0.005178
4.171683	0.1	0.003758
4.173350	0.1	0.001984
4.175017	0.1	0.001290
4.176683	0.1	0.002566
4.178350	0.1	0.005327
4.180017	0.1	0.008079
4.181683	0.1	0.009229
4.183350	0.1	0.007781
4.185017	0.1	0.004154
4.186683	0.1	0.000210
4.188350	0.1	-0.002221
4.190017	0.1	-0.002855
4.191683	0.1	-0.002757
4.193350	0.1	-0.002668
4.195017	0.1	-0.002347
4.196683	0.1	-0.001621
4.198350	0.1	-0.001015
4.200017	0.1	-0.000857
4.201683	0.1	-0.000619
4.203350	0.1	0.000396
4.205017	0.1	0.002254
4.206683	0.1	0.004452
4.208350	0.1	0.006440
4.210017	0.1	0.008014
4.211683	0.1	0.009118
4.213350	0.1	0.009327
4.215017	0.1	0.008233
4.216683	0.1	0.006370
4.218350	0.1	0.004978
4.220017	0.1	0.005024
4.221683	0.1	0.006799
4.223350	0.1	0.009709
4.225017	0.1	0.012391
4.226683	0.1	0.013513
4.228350	0.1	0.012373
4.230017	0.1	0.009122
4.231683	0.1	0.005057
4.233350	0.1	0.001956
4.235017	0.1	0.000983
4.236683	0.1	0.002468
4.238350	0.1	0.005853
4.240017	0.1	0.009374
4.241683	0.1	0.010668
4.243350	0.1	0.008675
4.245017	0.1	0.004647
4.246683	0.1	0.000913
4.248350	0.1	-0.000801
4.250017	0.1	-0.000037
4.251683	0.1	0.002482
4.253350	0.1	0.005551
4.255017	0.1	0.008475
4.256683	0.1	0.011353
4.258350	0.1	0.014412
4.260017	0.1	0.017006
4.261683	0.1	0.017756
4.263350	0.1	0.015898
4.265017	0.1	0.011995
4.266683	0.1	0.007492
4.268350	0.1	0.004182
4.270017	0.1	0.003367
4.271683	0.1	0.004983
4.273350	0.1	0.007832
4.275017	0.1	0.010747
4.276683	0.1	0.013160
4.278350	0.1	0.014845
4.280017	0.1	0.015721
4.281683	0.1	0.015725
4.283350	0.1	0.014910
4.285017	0.1	0.013723
4.286683	0.1	0.013011
4.288350	0.1	0.013602
4.290017	0.1	0.015702
4.291683	0.1	0.018603
4.293350	0.1	0.021099
4.295017	0.1	0.022124
4.296683	0.1	0.021253
4.298350	0.1	0.018985
4.300017	0.1	0.016456
4.301683	0.1	0.014775
4.303350	0.1	0.014338
4.305017	0.1	0.014585
4.306683	0.1	0.014845
4.308350	0.1	0.015274
4.310017	0.1	0.016191
4.311683	0.1	0.017239
4.313350	0.1	0.017835
4.315017	0.1	0.017728
4.316683	0.1	0.017271
4.318350	0.1	0.017234
4.320017	0.1	0.017737
4.321683	0.1	0.017816
4.323350	0.1	0.016657
4.325017	0.1	0.014780
4.326683	0.1	0.013346
4.328350	0.1	0.013025
4.330017	0.1	0.013807
4.331683	0.1	0.015418
4.333350	0.1	0.017351
4.335017	0.1	0.018692
4.336683	0.1	0.018622
4.338350	0.1	0.017020
4.340017	0.1	0.014519
4.341683	0.1	0.012144
4.343350	0.1	0.010757
4.345017	0.1	0.010775
4.346683	0.1	0.012368
4.348350	0.1	0.015385
4.350017	0.1	0.018957
4.351683	0.1	0.021779
4.353350	0.1	0.023129
4.355017	0.1	0.023153
4.356683	0.1	0.022473
4.358350	0.1	0.021993
4.360017	0.1	0.022538
4.361683	0.1	0.023744
4.363350	0.1	0.024079
4.365017	0.1	0.022603
4.366683	0.1	0.020112
4.368350	0.1	0.018151
4.370017	0.1	0.017774
4.371683	0.1	0.019334
4.373350	0.1	0.022482
4.375017	0.1	0.026030
4.376683	0.1	0.028242
4.378350	0.1	0.027930
4.380017	0.1	0.025434
4.381683	0.1	0.022431
4.383350	0.1	0.020782
4.385017	0.1	0.021523
4.386683	0.1	0.024564
4.388350	0.1	0.028685
4.390017	0.1	0.032238
4.391683	0.1	0.034072
4.393350	0.1	0.033998
4.395017	0.1	0.032601
4.396683	0.1	0.030370
4.398350	0.1	0.027255
4.400017	0.1	0.023427
4.401683	0.1	0.019907
4.403350	0.1	0.017937
4.405017	0.1	0.017807
4.406683	0.1	0.018994
4.408350	0.1	0.021169
4.410017	0.1	0.023902
4.411683	0.1	0.026072
4.413350	0.1	0.026706
4.415017	0.1	0.025844
4.416683	0.1	0.024349
4.418350	0.1	0.023055
4.420017	0.1	0.022361
4.421683	0.1	0.022473
4.423350	0.1	0.023670
4.425017	0.1	0.025691
4.426683	0.1	0.027390
4.428350	0.1	0.027665
4.430017	0.1	0.026338
4.431683	0.1	0.024089
4.433350	0.1	0.021942
4.435017	0.1	0.020666
4.436683	0.1	0.020368
4.438350	0.1	0.020820
4.440017	0.1	0.021853
4.441683	0.1	0.023227
4.443350	0.1	0.024359
4.445017	0.1	0.024508
4.446683	0.1	0.023339
4.448350	0.1	0.021057
4.450017	0.1	0.018338
4.451683	0.1	0.016326
4.453350	0.1	0.016089
4.455017	0.1	0.017444
4.456683	0.1	0.018990
4.458350	0.1	0.019716
4.460017	0.1	0.019986
4.461683	0.1	0.020587
4.463350	0.1	0.022012
4.465017	0.1	0.024438
4.466683	0.1	0.027353
4.468350	0.1	0.029723
4.470017	0.1	0.031004
4.471683	0.1	0.031684
4.473350	0.1	0.032634
4.475017	0.1	0.033933
4.476683	0.1	0.034869
4.478350	0.1	0.034934
4.480017	0.1	0.034370
4.481683	0.1	0.033635
4.483350	0.1	0.032717
4.485017	0.1	0.031316
4.486683	0.1	0.029472
4.488350	0.1	0.027395
4.490017	0.1	0.025057
4.491683	0.1	0.022543
4.493350	0.1	0.020610
4.495017	0.1	0.020056
4.496683	0.1	0.020764
4.498350	0.1	0.021784
4.500017	0.1	0.022175
4.501683	0.1	0.021947
4.503350	0.1	0.022170
4.505017	0.1	0.023888
4.506683	0.1	0.027204
4.508350	0.1	0.031195
4.510017	0.1	0.034543
4.511683	0.1	0.036196
4.513350	0.1	0.035740
4.515017	0.1	0.033886
4.516683	0.1	0.032322
4.518350	0.1	0.032289
4.520017	0.1	0.033504
4.521683	0.1	0.034724
4.523350	0.1	0.034883
4.525017	0.1	0.033756
4.526683	0.1	0.031772
4.528350	0.1	0.029216
4.530017	0.1	0.026207
4.531683	0.1	0.023511
4.533350	0.1	0.022161
4.535017	0.1	0.022142
4.536683	0.1	0.022459
4.538350	0.1	0.022454
4.540017	0.1	0.022687
4.541683	0.1	0.023996
4.543350	0.1	0.025979
4.545017	0.1	0.027269
4.546683	0.1	0.027218
4.548350	0.1	0.026496
4.550017	0.1	0.025923
4.551683	0.1	0.025555
4.553350	0.1	0.025383
4.555017	0.1	0.025937
4.556683	0.1	0.027525
4.558350	0.1	0.029537
4.560017	0.1	0.030980
4.561683	0.1	0.031204
4.563350	0.1	0.030142
4.565017	0.1	0.028294
4.566683	0.1	0.026478
4.568350	0.1	0.025267
4.570017	0.1	0.024717
4.571683	0.1	0.024838
4.573350	0.1	0.025625
4.575017	0.1	0.026389
4.576683	0.1	0.025947
4.578350	0.1	0.023986
4.580017	0.1	0.021574
4.581683	0.1	0.019879
4.583350	0.1	0.019320
4.585017	0.1	0.020145
4.586683	0.1	0.022552
4.588350	0.1	0.025756
4.590017	0.1	0.028145
4.591683	0.1	0.028918
4.593350	0.1	0.028857
4.595017	0.1	0.029262
4.596683	0.1	0.030203
4.598350	0.1	0.030412
4.600017	0.1	0.029090
4.601683	0.1	0.027069
4.603350	0.1	0.025881
4.605017	0.1	0.026333
4.606683	0.1	0.028298
4.608350	0.1	0.031432
4.610017	0.1	0.035260
4.611683	0.1	0.038752
4.613350	0.1	0.040610
4.615017	0.1	0.040187
4.616683	0.1	0.038035
4.618350	0.1	0.035414
4.620017	0.1	0.033248
4.621683	0.1	0.031800
4.623350	0.1	0.031241
4.625017	0.1	0.032033
4.626683	0.1	0.034249
4.628350	0.1	0.037211
4.630017	0.1	0.040149
4.631683	0.1	0.042440
4.633350	0.1	0.043297
4.635017	0.1	0.042133
4.636683	0.1	0.039209
4.638350	0.1	0.035698
4.640017	0.1	0.032820
4.641683	0.1	0.030855
4.643350	0.1	0.029178
4.645017	0.1	0.027139
4.646683	0.1	0.024638
4.648350	0.1	0.022342
4.650017	0.1	0.021434
4.651683	0.1	0.022571
4.653350	0.1	0.025104
4.655017	0.1	0.027991
4.656683	0.1	0.030915
4.658350	0.1	0.033919
4.660017	0.1	0.036554
4.661683	0.1	0.038045
4.663350	0.1	0.038235
4.665017	0.1	0.037905
4.666683	0.1	0.037951
4.668350	0.1	0.038706
4.670017	0.1	0.040093
4.671683	0.1	0.041942
4.673350	0.1	0.043851
4.675017	0.1	0.045258
4.676683	0.1	0.045798
4.678350	0.1	0.045253
4.680017	0.1	0.043549
4.681683	0.1	0.041048
4.683350	0.1	0.038315
4.685017	0.1	0.035665
4.686683	0.1	0.033267
4.688350	0.1	0.031530
4.690017	0.1	0.031218
4.691683	0.1	0.032955
4.693350	0.1	0.036340
4.695017	0.1	0.039907
4.696683	0.1	0.042422
4.698350	0.1	0.043651
4.700017	0.1	0.043861
4.701683	0.1	0.043316
4.703350	0.1	0.042189
4.705017	0.1	0.040489
4.706683	0.1	0.038426
4.708350	0.1	0.036857
4.710017	0.1	0.036908
4.711683	0.1	0.038948
4.713350	0.1	0.042017
4.715017	0.1	0.044177
4.716683	0.1	0.043698
4.718350	0.1	0.040457
4.720017	0.1	0.036112
4.721683	0.1	0.032526
4.723350	0.1	0.030361
4.725017	0.1	0.029192
4.726683	0.1	0.028554
4.728350	0.1	0.028540
4.730017	0.1	0.029518
4.731683	0.1	0.031460
4.733350	0.1	0.033630
4.735017	0.1	0.035181
4.736683	0.1	0.036038
4.738350	0.1	0.036769
4.740017	0.1	0.037691
4.741683	0.1	0.038403
4.743350	0.1	0.038114
4.745017	0.1	0.036345
4.746683	0.1	0.033397
4.748350	0.1	0.030184
4.750017	0.1	0.027339
4.751683	0.1	0.024703
4.753350	0.1	0.021774
4.755017	0.1	0.018748
4.756683	0.1	0.016731
4.758350	0.1	0.016522
4.760017	0.1	0.017839
4.761683	0.1	0.019795
4.763350	0.1	0.021784
4.765017	0.1	0.023763
4.766683	0.1	0.025919
4.768350	0.1	0.028345
4.770017	0.1	0.030864
4.771683	0.1	0.032899
4.773350	0.1	0.033905
4.775017	0.1	0.034240
4.776683	0.1	0.035083
4.778350	0.1	0.037369
4.780017	0.1	0.040801
4.781683	0.1	0.043768
4.783350	0.1	0.044638
4.785017	0.1	0.043511
4.786683	0.1	0.042072
4.788350	0.1	0.041551
4.790017	0.1	0.041421
4.791683	0.1	0.040447
4.793350	0.1	0.038696
4.795017	0.1	0.037579
4.796683	0.1	0.038045
4.798350	0.1	0.039735
4.800017	0.1	0.041784
4.801683	0.1	0.043418
4.803350	0.1	0.043884
4.805017	0.1	0.043008
4.806683	0.1	0.041635
4.808350	0.1	0.040876
4.810017	0.1	0.041081
4.811683	0.1	0.041667
4.813350	0.1	0.041714
4.815017	0.1	0.040741
4.816683	0.1	0.039227
4.818350	0.1	0.038254
4.820017	0.1	0.038496
4.821683	0.1	0.039637
4.823350	0.1	0.040852
4.825017	0.1	0.041528
4.826683	0.1	0.041579
4.828350	0.1	0.041462
4.830017	0.1	0.041788
4.831683	0.1	0.042734
4.833350	0.1	0.044117
4.835017	0.1	0.045639
4.836683	0.1	0.046687
4.838350	0.1	0.046301
4.840017	0.1	0.044117
4.841683	0.1	0.040745
4.843350	0.1	0.037085
4.845017	0.1	0.034031
4.846683	0.1	0.032620
4.848350	0.1	0.033528
4.850017	0.1	0.036363
4.851683	0.1	0.040042
4.853350	0.1	0.043442
4.855017	0.1	0.045430
4.856683	0.1	0.045337
4.858350	0.1	0.043614
4.860017	0.1	0.041462
4.861683	0.1	0.039763
4.863350	0.1	0.038547
4.865017	0.1	0.037337
4.866683	0.1	0.035558
4.868350	0.1	0.033225
4.870017	0.1	0.031493
4.871683	0.1	0.031916
4.873350	0.1	0.035125
4.875017	0.1	0.040662
4.876683	0.1	0.047237
4.878350	0.1	0.052606
4.880017	0.1	0.054496
4.881683	0.1	0.052280
4.883350	0.1	0.047241
4.885017	0.1	0.041495
4.886683	0.1	0.037202
4.888350	0.1	0.035944
4.890017	0.1	0.037625
4.891683	0.1	0.040219
4.893350	0.1	0.041593
4.895017	0.1	0.041397
4.896683	0.1	0.040927
4.898350	0.1	0.041570
4.900017	0.1	0.043502
4.901683	0.1	0.045700
4.903350	0.1	0.046948
4.905017	0.1	0.046645
4.906683	0.1	0.045071
4.908350	0.1	0.043269
4.910017	0.1	0.042366
4.911683	0.1	0.042459
4.913350	0.1	0.042547
4.915017	0.1	0.041653
4.916683	0.1	0.039842
4.918350	0.1	0.037961
4.920017	0.1	0.036852
4.921683	0.1	0.036894
4.923350	0.1	0.037900
4.925017	0.1	0.039097
4.926683	0.1	0.039530
4.928350	0.1	0.038771
4.930017	0.1	0.037313
4.931683	0.1	0.036289
4.933350	0.1	0.036797
4.935017	0.1	0.038999
4.936683	0.1	0.041830
4.938350	0.1	0.043875
4.940017	0.1	0.044433
4.941683	0.1	0.043768
4.943350	0.1	0.042771
4.945017	0.1	0.042329
4.946683	0.1	0.042734
4.948350	0.1	0.043730
4.950017	0.1	0.044825
4.951683	0.1	0.045230
4.953350	0.1	0.044149
4.955017	0.1	0.041821
4.956683	0.1	0.039609
4.958350	0.1	0.038436
4.960017	0.1	0.038142
4.961683	0.1	0.038543
4.963350	0.1	0.040024
4.965017	0.1	0.042426
4.966683	0.1	0.044429
4.968350	0.1	0.044592
4.970017	0.1	0.042534
4.971683	0.1	0.039139
4.973350	0.1	0.035833
4.975017	0.1	0.033737
4.976683	0.1	0.033546
4.978350	0.1	0.035022
4.980017	0.1	0.036876
4.981683	0.1	0.038394
4.983350	0.1	0.040238
4.985017	0.1	0.042785
4.986683	0.1	0.045206
4.988350	0.1	0.046534
4.990017	0.1	0.046417
4.991683	0.1	0.045109
4.993350	0.1	0.043553
4.995017	0.1	0.042883
4.996683	0.1	0.043069
4.998350	0.1	0.043088
5.000017	0.1	0.042585
5.001683	0.1	0.042166
5.003350	0.1	0.042371
5.005017	0.1	0.042911
5.006683	0.1	0.042818
5.008350	0.1	0.041570
5.010017	0.1	0.039670
5.011683	0.1	0.038063
5.013350	0.1	0.037435
5.015017	0.1	0.037840
5.016683	0.1	0.038915
5.018350	0.1	0.040461
5.020017	0.1	0.042394
5.021683	0.1	0.044378
5.023350	0.1	0.045933
5.025017	0.1	0.046869
5.026683	0.1	0.047539
5.028350	0.1	0.048480
5.030017	0.1	0.049574
5.031683	0.1	0.049891
5.033350	0.1	0.048541
5.035017	0.1	0.045509
5.036683	0.1	0.041788
5.038350	0.1	0.039097
5.040017	0.1	0.038669
5.041683	0.1	0.040228
5.043350	0.1	0.042669
5.045017	0.1	0.045369
5.046683	0.1	0.048270
5.048350	0.1	0.051348
5.050017	0.1	0.054156
5.051683	0.1	0.055819
5.053350	0.1	0.056187
5.055017	0.1	0.056373
5.056683	0.1	0.057030
5.058350	0.1	0.057532
5.060017	0.1	0.057458
5.061683	0.1	0.057016
5.063350	0.1	0.056163
5.065017	0.1	0.054538
5.066683	0.1	0.052033
5.068350	0.1	0.049071
5.070017	0.1	0.046673
5.071683	0.1	0.046077
5.073350	0.1	0.048154
5.075017	0.1	0.052657
5.076683	0.1	0.058063
5.078350	0.1	0.062678
5.080017	0.1	0.065709
5.081683	0.1	0.067125
5.083350	0.1	0.067106
5.085017	0.1	0.066133
5.086683	0.1	0.064950
5.088350	0.1	0.063935
5.090017	0.1	0.062720
5.091683	0.1	0.060895
5.093350	0.1	0.058445
5.095017	0.1	0.055330
5.096683	0.1	0.051670
5.098350	0.1	0.048592
5.100017	0.1	0.047511
5.101683	0.1	0.048559
5.103350	0.1	0.050645
5.105017	0.1	0.052610
5.106683	0.1	0.053691
5.108350	0.1	0.053653
5.110017	0.1	0.052829
5.111683	0.1	0.051609
5.113350	0.1	0.050063
5.115017	0.1	0.048014
5.116683	0.1	0.045481
5.118350	0.1	0.042859
5.120017	0.1	0.040801
5.121683	0.1	0.040098
5.123350	0.1	0.041262
5.125017	0.1	0.043865
5.126683	0.1	0.046738
5.128350	0.1	0.048811
5.130017	0.1	0.049584
5.131683	0.1	0.049146
5.133350	0.1	0.048047
5.135017	0.1	0.046766
5.136683	0.1	0.045272
5.138350	0.1	0.043283
5.140017	0.1	0.040992
5.141683	0.1	0.039265
5.143350	0.1	0.038724
5.145017	0.1	0.038962
5.146683	0.1	0.039316
5.148350	0.1	0.039828
5.150017	0.1	0.040829
5.151683	0.1	0.042445
5.153350	0.1	0.044620
5.155017	0.1	0.046687
5.156683	0.1	0.047609
5.158350	0.1	0.047204
5.160017	0.1	0.046245
5.161683	0.1	0.045411
5.163350	0.1	0.044927
5.165017	0.1	0.044913
5.166683	0.1	0.045388
5.168350	0.1	0.046315
5.170017	0.1	0.047558
5.171683	0.1	0.048717
5.173350	0.1	0.049598
5.175017	0.1	0.050664
5.176683	0.1	0.052308
5.178350	0.1	0.053979
5.180017	0.1	0.054594
5.181683	0.1	0.053244
5.183350	0.1	0.049616
5.185017	0.1	0.044568
5.186683	0.1	0.040140
5.188350	0.1	0.038235
5.190017	0.1	0.039185
5.191683	0.1	0.041639
5.193350	0.1	0.043814
5.195017	0.1	0.044629
5.196683	0.1	0.043674
5.198350	0.1	0.041025
5.200017	0.1	0.037658
5.201683	0.1	0.035274
5.203350	0.1	0.034845
5.205017	0.1	0.035963
5.206683	0.1	0.037863
5.208350	0.1	0.039819
5.210017	0.1	0.040750
5.211683	0.1	0.040028
5.213350	0.1	0.038333
5.215017	0.1	0.036876
5.216683	0.1	0.036284
5.218350	0.1	0.036592
5.220017	0.1	0.037877
5.221683	0.1	0.040201
5.223350	0.1	0.043041
5.225017	0.1	0.045495
5.226683	0.1	0.046925
5.228350	0.1	0.047204
5.230017	0.1	0.046575
5.231683	0.1	0.045532
5.233350	0.1	0.044443
5.235017	0.1	0.043600
5.236683	0.1	0.043404
5.238350	0.1	0.043972
5.240017	0.1	0.045071
5.241683	0.1	0.046510
5.243350	0.1	0.048014
5.245017	0.1	0.049039
5.246683	0.1	0.049043
5.248350	0.1	0.047940
5.250017	0.1	0.046361
5.251683	0.1	0.045667
5.253350	0.1	0.046850
5.255017	0.1	0.049528
5.256683	0.1	0.052652
5.258350	0.1	0.055614
5.260017	0.1	0.058156
5.261683	0.1	0.059796
5.263350	0.1	0.059810
5.265017	0.1	0.057849
5.266683	0.1	0.054585
5.268350	0.1	0.051353
5.270017	0.1	0.049071
5.271683	0.1	0.047632
5.273350	0.1	0.046319
5.275017	0.1	0.044638
5.276683	0.1	0.042678
5.278350	0.1	0.040759
5.280017	0.1	0.039018
5.281683	0.1	0.037281
5.283350	0.1	0.035660
5.285017	0.1	0.035176
5.286683	0.1	0.036848
5.288350	0.1	0.040196
5.290017	0.1	0.043646
5.291683	0.1	0.045979
5.293350	0.1	0.046836
5.295017	0.1	0.046641
5.296683	0.1	0.046152
5.298350	0.1	0.045756
5.300017	0.1	0.045458
5.301683	0.1	0.045355
5.303350	0.1	0.045691
5.305017	0.1	0.046631
5.306683	0.1	0.048014
5.308350	0.1	0.049504
5.310017	0.1	0.051125
5.311683	0.1	0.053067
5.313350	0.1	0.054948
5.315017	0.1	0.056159
5.316683	0.1	0.056499
5.318350	0.1	0.056126
5.320017	0.1	0.055386
5.321683	0.1	0.054953
5.323350	0.1	0.055595
5.325017	0.1	0.057472
5.326683	0.1	0.059614
5.328350	0.1	0.060559
5.330017	0.1	0.059940
5.331683	0.1	0.058953
5.333350	0.1	0.058804
5.335017	0.1	0.059628
5.336683	0.1	0.061090
5.338350	0.1	0.062939
5.340017	0.1	0.064801
5.341683	0.1	0.065886
5.343350	0.1	0.065458
5.345017	0.1	0.063661
5.346683	0.1	0.061332
5.348350	0.1	0.059456
5.350017	0.1	0.058962
5.351683	0.1	0.060112
5.353350	0.1	0.062110
5.355017	0.1	0.064042
5.356683	0.1	0.065705
5.358350	0.1	0.067144
5.360017	0.1	0.068112
5.361683	0.1	0.068261
5.363350	0.1	0.067288
5.365017	0.1	0.064922
5.366683	0.1	0.061295
5.368350	0.1	0.057169
5.370017	0.1	0.053486
5.371683	0.1	0.050762
5.373350	0.1	0.049220
5.375017	0.1	0.049048
5.376683	0.1	0.050003
5.378350	0.1	0.051362
5.380017	0.1	0.052559
5.381683	0.1	0.053318
5.383350	0.1	0.053402
5.385017	0.1	0.052894
5.386683	0.1	0.052475
5.388350	0.1	0.052862
5.390017	0.1	0.054142
5.391683	0.1	0.055670
5.393350	0.1	0.056145
5.395017	0.1	0.054468
5.396683	0.1	0.050897
5.398350	0.1	0.046939
5.400017	0.1	0.044168
5.401683	0.1	0.043344
5.403350	0.1	0.044387
5.405017	0.1	0.046748
5.406683	0.1	0.049556
5.408350	0.1	0.051893
5.410017	0.1	0.053397
5.411683	0.1	0.054422
5.413350	0.1	0.055390
5.415017	0.1	0.056233
5.416683	0.1	0.056629
5.418350	0.1	0.056806
5.420017	0.1	0.057737
5.421683	0.1	0.060103
5.423350	0.1	0.063363
5.425017	0.1	0.066040
5.426683	0.1	0.067013
5.428350	0.1	0.066631
5.430017	0.1	0.066282
5.431683	0.1	0.066790
5.433350	0.1	0.067786
5.435017	0.1	0.068564
5.436683	0.1	0.068732
5.438350	0.1	0.068126
5.440017	0.1	0.066794
5.441683	0.1	0.065020
5.443350	0.1	0.063227
5.445017	0.1	0.061793
5.446683	0.1	0.060797
5.448350	0.1	0.060215
5.450017	0.1	0.059996
5.451683	0.1	0.059661
5.453350	0.1	0.058585
5.455017	0.1	0.056960
5.456683	0.1	0.055968
5.458350	0.1	0.056718
5.460017	0.1	0.059269
5.461683	0.1	0.062883
5.463350	0.1	0.066678
5.465017	0.1	0.069826
5.466683	0.1	0.071605
5.468350	0.1	0.071670
5.470017	0.1	0.069877
5.471683	0.1	0.066259
5.473350	0.1	0.061737
5.475017	0.1	0.058152
5.476683	0.1	0.056974
5.478350	0.1	0.058226
5.480017	0.1	0.060517
5.481683	0.1	0.062305
5.483350	0.1	0.063055
5.485017	0.1	0.063116
5.486683	0.1	0.063013
5.488350	0.1	0.063111
5.490017	0.1	0.063521
5.491683	0.1	0.064126
5.493350	0.1	0.064974
5.495017	0.1	0.066641
5.496683	0.1	0.069314
5.498350	0.1	0.071833
5.500017	0.1	0.072559
5.501683	0.1	0.071093
5.503350	0.1	0.068727
5.505017	0.1	0.067139
5.506683	0.1	0.066902
5.508350	0.1	0.067609
5.510017	0.1	0.068713
5.511683	0.1	0.069840
5.513350	0.1	0.070990
5.515017	0.1	0.072480
5.516683	0.1	0.074389
5.518350	0.1	0.076308
5.520017	0.1	0.078003
5.521683	0.1	0.079493
5.523350	0.1	0.080131
5.525017	0.1	0.078836
5.526683	0.1	0.075563
5.528350	0.1	0.071772
5.530017	0.1	0.069491
5.531683	0.1	0.069793
5.533350	0.1	0.071889
5.535017	0.1	0.073975
5.536683	0.1	0.075032
5.538350	0.1	0.075344
5.540017	0.1	0.075544
5.541683	0.1	0.075581
5.543350	0.1	0.074701
5.545017	0.1	0.072676
5.546683	0.1	0.070827
5.548350	0.1	0.070720
5.550017	0.1	0.072275
5.551683	0.1	0.074264
5.553350	0.1	0.075921
5.555017	0.1	0.076969
5.556683	0.1	0.076853
5.558350	0.1	0.075353
5.560017	0.1	0.073370
5.561683	0.1	0.072005
5.563350	0.1	0.071218
5.565017	0.1	0.070310
5.566683	0.1	0.069351
5.568350	0.1	0.069165
5.570017	0.1	0.070292
5.571683	0.1	0.072350
5.573350	0.1	0.074282
5.575017	0.1	0.075391
5.576683	0.1	0.076126
5.578350	0.1	0.077416
5.580017	0.1	0.079488
5.581683	0.1	0.081896
5.583350	0.1	0.083963
5.585017	0.1	0.084816
5.586683	0.1	0.083884
5.588350	0.1	0.081682
5.590017	0.1	0.079279
5.591683	0.1	0.077211
5.593350	0.1	0.075563
5.595017	0.1	0.074604
5.596683	0.1	0.074659
5.598350	0.1	0.075814
5.600017	0.1	0.077672
5.601683	0.1	0.079209
5.603350	0.1	0.079237
5.605017	0.1	0.077584
5.606683	0.1	0.075335
5.608350	0.1	0.073533
5.610017	0.1	0.072448
5.611683	0.1	0.071824
5.613350	0.1	0.071307
5.615017	0.1	0.070781
5.616683	0.1	0.070226
5.618350	0.1	0.069444
5.620017	0.1	0.068345
5.621683	0.1	0.067446
5.623350	0.1	0.067735
5.625017	0.1	0.069696
5.626683	0.1	0.072676
5.628350	0.1	0.075465
5.630017	0.1	0.077211
5.631683	0.1	0.077686
5.633350	0.1	0.076955
5.635017	0.1	0.075153
5.636683	0.1	0.072820
5.638350	0.1	0.070971
5.640017	0.1	0.070389
5.641683	0.1	0.070808
5.643350	0.1	0.070916
5.645017	0.1	0.069393
5.646683	0.1	0.066245
5.648350	0.1	0.062785
5.650017	0.1	0.060424
5.651683	0.1	0.059921
5.653350	0.1	0.061421
5.655017	0.1	0.064489
5.656683	0.1	0.068224
5.658350	0.1	0.071828
5.660017	0.1	0.074850
5.661683	0.1	0.076820
5.663350	0.1	0.077263
5.665017	0.1	0.076154
5.666683	0.1	0.074082
5.668350	0.1	0.071637
5.670017	0.1	0.069216
5.671683	0.1	0.067479
5.673350	0.1	0.066832
5.675017	0.1	0.066780
5.676683	0.1	0.066753
5.678350	0.1	0.066906
5.680017	0.1	0.067512
5.681683	0.1	0.068322
5.683350	0.1	0.068797
5.685017	0.1	0.068350
5.686683	0.1	0.066687
5.688350	0.1	0.064466
5.690017	0.1	0.063316
5.691683	0.1	0.064429
5.693350	0.1	0.067223
5.695017	0.1	0.069970
5.696683	0.1	0.071623
5.698350	0.1	0.072401
5.700017	0.1	0.072690
5.701683	0.1	0.072545
5.703350	0.1	0.072350
5.705017	0.1	0.072708
5.706683	0.1	0.073388
5.708350	0.1	0.073295
5.710017	0.1	0.071572
5.711683	0.1	0.068392
5.713350	0.1	0.065137
5.715017	0.1	0.063460
5.716683	0.1	0.063814
5.718350	0.1	0.065542
5.720017	0.1	0.067949
5.721683	0.1	0.070524
5.723350	0.1	0.072648
5.725017	0.1	0.073784
5.726683	0.1	0.073984
5.728350	0.1	0.074012
5.730017	0.1	0.074608
5.731683	0.1	0.075921
5.733350	0.1	0.077588
5.735017	0.1	0.078925
5.736683	0.1	0.079274
5.738350	0.1	0.078413
5.740017	0.1	0.076690
5.741683	0.1	0.074962
5.743350	0.1	0.074059
5.745017	0.1	0.074087
5.746683	0.1	0.074455
5.748350	0.1	0.074669
5.750017	0.1	0.074636
5.751683	0.1	0.074268
5.753350	0.1	0.073430
5.755017	0.1	0.072233
5.756683	0.1	0.070967
5.758350	0.1	0.069905
5.760017	0.1	0.069318
5.761683	0.1	0.069109
5.763350	0.1	0.068783
5.765017	0.1	0.068019
5.766683	0.1	0.067046
5.768350	0.1	0.066417
5.770017	0.1	0.066478
5.771683	0.1	0.067079
5.773350	0.1	0.067684
5.775017	0.1	0.067637
5.776683	0.1	0.066692
5.778350	0.1	0.065346
5.780017	0.1	0.064163
5.781683	0.1	0.062976
5.783350	0.1	0.061295
5.785017	0.1	0.059167
5.786683	0.1	0.057188
5.788350	0.1	0.055912
5.790017	0.1	0.055665
5.791683	0.1	0.056634
5.793350	0.1	0.058748
5.795017	0.1	0.061658
5.796683	0.1	0.064867
5.798350	0.1	0.067679
5.800017	0.1	0.069351
5.801683	0.1	0.069649
5.803350	0.1	0.069435
5.805017	0.1	0.070315
5.806683	0.1	0.073272
5.808350	0.1	0.077630
5.810017	0.1	0.081602
5.811683	0.1	0.083633
5.813350	0.1	0.083251
5.815017	0.1	0.081253
5.816683	0.1	0.079274
5.818350	0.1	0.078487
5.820017	0.1	0.078809
5.821683	0.1	0.079600
5.823350	0.1	0.080522
5.825017	0.1	0.081491
5.826683	0.1	0.082315
5.828350	0.1	0.082715
5.830017	0.1	0.082683
5.831683	0.1	0.082804
5.833350	0.1	0.083758
5.835017	0.1	0.085267
5.836683	0.1	0.086147
5.838350	0.1	0.085491
5.840017	0.1	0.083335
5.841683	0.1	0.080583
5.843350	0.1	0.078473
5.845017	0.1	0.077873
5.846683	0.1	0.078673
5.848350	0.1	0.080070
5.850017	0.1	0.081477
5.851683	0.1	0.082874
5.853350	0.1	0.084378
5.855017	0.1	0.085919
5.856683	0.1	0.087195
5.858350	0.1	0.087922
5.860017	0.1	0.088047
5.861683	0.1	0.087647
5.863350	0.1	0.087027
5.865017	0.1	0.086739
5.866683	0.1	0.087065
5.868350	0.1	0.087679
5.870017	0.1	0.088257
5.871683	0.1	0.089025
5.873350	0.1	0.090194
5.875017	0.1	0.091409
5.876683	0.1	0.092019
5.878350	0.1	0.091307
5.880017	0.1	0.088741
5.881683	0.1	0.084629
5.883350	0.1	0.080355
5.885017	0.1	0.077789
5.886683	0.1	0.078008
5.888350	0.1	0.080462
5.890017	0.1	0.083493
5.891683	0.1	0.085472
5.893350	0.1	0.085752
5.895017	0.1	0.084923
5.896683	0.1	0.083889
5.898350	0.1	0.082962
5.900017	0.1	0.082282
5.901683	0.1	0.082180
5.903350	0.1	0.082771
5.905017	0.1	0.083633
5.906683	0.1	0.084070
5.908350	0.1	0.083908
5.910017	0.1	0.083577
5.911683	0.1	0.083465
5.913350	0.1	0.083633
5.915017	0.1	0.083758
5.916683	0.1	0.083381
5.918350	0.1	0.082627
5.920017	0.1	0.082296
5.921683	0.1	0.083130
5.923350	0.1	0.085104
5.925017	0.1	0.087223
5.926683	0.1	0.088192
5.928350	0.1	0.087610
5.930017	0.1	0.086185
5.931683	0.1	0.084713
5.933350	0.1	0.083381
5.935017	0.1	0.082036
5.936683	0.1	0.080736
5.938350	0.1	0.079940
5.940017	0.1	0.079991
5.941683	0.1	0.080736
5.943350	0.1	0.081700
5.945017	0.1	0.082427
5.946683	0.1	0.082692
5.948350	0.1	0.082459
5.950017	0.1	0.082022
5.951683	0.1	0.082119
5.953350	0.1	0.083093
5.955017	0.1	0.084322
5.956683	0.1	0.085095
5.958350	0.1	0.085458
5.960017	0.1	0.085798
5.961683	0.1	0.085961
5.963350	0.1	0.085756
5.965017	0.1	0.085835
5.966683	0.1	0.086948
5.968350	0.1	0.088736
5.970017	0.1	0.090147
5.971683	0.1	0.090641
5.973350	0.1	0.090287
5.975017	0.1	0.089156
5.976683	0.1	0.087288
5.978350	0.1	0.085076
5.980017	0.1	0.082781
5.981683	0.1	0.079800
5.983350	0.1	0.075763
5.985017	0.1	0.071931
5.986683	0.1	0.070245
5.988350	0.1	0.071386
5.990017	0.1	0.074795
5.991683	0.1	0.079460
5.993350	0.1	0.084015
5.995017	0.1	0.087218
5.996683	0.1	0.088494
5.998350	0.1	0.088061
6.000017	0.1	0.086739
6.001683	0.1	0.085612
6.003350	0.1	0.085542
6.005017	0.1	0.086599
6.006683	0.1	0.088080
6.008350	0.1	0.089202
6.010017	0.1	0.089896
6.011683	0.1	0.091083
6.013350	0.1	0.093635
6.015017	0.1	0.096965
6.016683	0.1	0.099707
6.018350	0.1	0.101156
6.020017	0.1	0.101142
6.021683	0.1	0.099433
6.023350	0.1	0.096080
6.025017	0.1	0.091782
6.026683	0.1	0.087712
6.028350	0.1	0.084676
6.030017	0.1	0.082380
6.031683	0.1	0.080233
6.033350	0.1	0.078711
6.035017	0.1	0.078944
6.036683	0.1	0.081244
6.038350	0.1	0.084327
6.040017	0.1	0.086389
6.041683	0.1	0.086604
6.043350	0.1	0.085593
6.045017	0.1	0.084937
6.046683	0.1	0.086008
6.048350	0.1	0.089169
6.050017	0.1	0.093905
6.051683	0.1	0.099102
6.053350	0.1	0.103288
6.055017	0.1	0.105356
6.056683	0.1	0.105123
6.058350	0.1	0.103000
6.060017	0.1	0.099200
6.061683	0.1	0.093961
6.063350	0.1	0.088373
6.065017	0.1	0.084001
6.066683	0.1	0.081942
6.068350	0.1	0.082524
6.070017	0.1	0.085286
6.071683	0.1	0.088792
6.073350	0.1	0.091176
6.075017	0.1	0.091447
6.076683	0.1	0.090213
6.078350	0.1	0.089239
6.080017	0.1	0.090217
6.081683	0.1	0.093398
6.083350	0.1	0.097482
6.085017	0.1	0.100769
6.086683	0.1	0.101905
6.088350	0.1	0.100094
6.090017	0.1	0.095605
6.091683	0.1	0.089989
6.093350	0.1	0.085249
6.095017	0.1	0.082846
6.096683	0.1	0.083181
6.098350	0.1	0.085430
6.100017	0.1	0.088108
6.101683	0.1	0.090227
6.103350	0.1	0.091763
6.105017	0.1	0.093319
6.106683	0.1	0.095279
6.108350	0.1	0.097323
6.110017	0.1	0.098911
6.111683	0.1	0.100094
6.113350	0.1	0.101491
6.115017	0.1	0.103428
6.116683	0.1	0.105472
6.118350	0.1	0.106962
6.120017	0.1	0.107996
6.121683	0.1	0.109072
6.123350	0.1	0.110175
6.125017	0.1	0.111074
6.126683	0.1	0.111628
6.128350	0.1	0.111479
6.130017	0.1	0.110180
6.131683	0.1	0.107577
6.133350	0.1	0.104099
6.135017	0.1	0.100704
6.136683	0.1	0.098255
6.138350	0.1	0.096969
6.140017	0.1	0.096457
6.141683	0.1	0.096243
6.143350	0.1	0.096140
6.145017	0.1	0.095940
6.146683	0.1	0.095139
6.148350	0.1	0.093449
6.150017	0.1	0.091325
6.151683	0.1	0.089528
6.153350	0.1	0.088257
6.155017	0.1	0.087079
6.156683	0.1	0.085859
6.158350	0.1	0.085044
6.160017	0.1	0.084867
6.161683	0.1	0.085286
6.163350	0.1	0.086357
6.165017	0.1	0.087987
6.166683	0.1	0.089770
6.168350	0.1	0.091339
6.170017	0.1	0.092480
6.171683	0.1	0.092997
6.173350	0.1	0.092709
6.175017	0.1	0.091572
6.176683	0.1	0.089677
6.178350	0.1	0.087670
6.180017	0.1	0.086729
6.181683	0.1	0.087442
6.183350	0.1	0.089421
6.185017	0.1	0.092010
6.186683	0.1	0.094650
6.188350	0.1	0.096792
6.190017	0.1	0.097775
6.191683	0.1	0.097114
6.193350	0.1	0.095204
6.195017	0.1	0.093332
6.196683	0.1	0.092853
6.198350	0.1	0.094092
6.200017	0.1	0.096145
6.201683	0.1	0.097863
6.203350	0.1	0.098660
6.205017	0.1	0.098390
6.206683	0.1	0.097505
6.208350	0.1	0.097016
6.210017	0.1	0.097584
6.211683	0.1	0.099014
6.213350	0.1	0.100760
6.215017	0.1	0.102362
6.216683	0.1	0.103698
6.218350	0.1	0.104816
6.220017	0.1	0.105528
6.221683	0.1	0.105696
6.223350	0.1	0.105551
6.225017	0.1	0.105086
6.226683	0.1	0.103950
6.228350	0.1	0.102283
6.230017	0.1	0.100755
6.231683	0.1	0.100140
6.233350	0.1	0.100946
6.235017	0.1	0.103000
6.236683	0.1	0.105379
6.238350	0.1	0.106995
6.240017	0.1	0.107386
6.241683	0.1	0.107242
6.243350	0.1	0.107605
6.245017	0.1	0.108415
6.246683	0.1	0.108755
6.248350	0.1	0.108131
6.250017	0.1	0.106799
6.251683	0.1	0.105719
6.253350	0.1	0.105854
6.255017	0.1	0.107093
6.256683	0.1	0.108513
6.258350	0.1	0.109309
6.260017	0.1	0.109109
6.261683	0.1	0.108322
6.263350	0.1	0.107992
6.265017	0.1	0.108625
6.266683	0.1	0.109728
6.268350	0.1	0.110646
6.270017	0.1	0.111144
6.271683	0.1	0.111242
6.273350	0.1	0.111014
6.275017	0.1	0.110352
6.276683	0.1	0.109109
6.278350	0.1	0.107568
6.280017	0.1	0.106422
6.281683	0.1	0.106287
6.283350	0.1	0.107256
6.285017	0.1	0.108760
6.286683	0.1	0.109700
6.288350	0.1	0.109277
6.290017	0.1	0.107759
6.291683	0.1	0.106189
6.293350	0.1	0.105561
6.295017	0.1	0.106427
6.296683	0.1	0.108648
6.298350	0.1	0.111251
6.300017	0.1	0.113039
6.301683	0.1	0.113421
6.303350	0.1	0.112830
6.305017	0.1	0.112299
6.306683	0.1	0.112434
6.308350	0.1	0.112904
6.310017	0.1	0.112895
6.311683	0.1	0.112080
6.313350	0.1	0.110874
6.315017	0.1	0.110045
6.316683	0.1	0.110245
6.318350	0.1	0.111326
6.320017	0.1	0.112313
6.321683	0.1	0.112667
6.323350	0.1	0.112690
6.325017	0.1	0.112574
6.326683	0.1	0.112010
6.328350	0.1	0.111074
6.330017	0.1	0.110781
6.331683	0.1	0.112252
6.333350	0.1	0.115391
6.335017	0.1	0.118599
6.336683	0.1	0.120043
6.338350	0.1	0.119167
6.340017	0.1	0.116755
6.341683	0.1	0.114073
6.343350	0.1	0.112243
6.345017	0.1	0.111745
6.346683	0.1	0.112229
6.348350	0.1	0.113030
6.350017	0.1	0.113733
6.351683	0.1	0.114385
6.353350	0.1	0.115321
6.355017	0.1	0.116588
6.356683	0.1	0.117859
6.358350	0.1	0.118804
6.360017	0.1	0.119084
6.361683	0.1	0.118702
6.363350	0.1	0.118404
6.365017	0.1	0.119279
6.366683	0.1	0.121756
6.368350	0.1	0.125165
6.370017	0.1	0.128439
6.371683	0.1	0.130692
6.373350	0.1	0.131070
6.375017	0.1	0.129170
6.376683	0.1	0.125594
6.378350	0.1	0.121351
6.380017	0.1	0.117300
6.381683	0.1	0.114064
6.383350	0.1	0.111987
6.385017	0.1	0.111014
6.386683	0.1	0.110879
6.388350	0.1	0.111163
6.390017	0.1	0.111060
6.391683	0.1	0.109905
6.393350	0.1	0.107861
6.395017	0.1	0.105398
6.396683	0.1	0.102879
6.398350	0.1	0.101156
6.400017	0.1	0.101565
6.401683	0.1	0.104872
6.403350	0.1	0.110413
6.405017	0.1	0.116653
6.406683	0.1	0.122283
6.408350	0.1	0.126367
6.410017	0.1	0.128369
6.411683	0.1	0.128904
6.413350	0.1	0.129528
6.415017	0.1	0.131130
6.416683	0.1	0.132900
6.418350	0.1	0.133310
6.420017	0.1	0.131656
6.421683	0.1	0.128606
6.423350	0.1	0.125458
6.425017	0.1	0.123098
6.426683	0.1	0.121705
6.428350	0.1	0.121193
6.430017	0.1	0.121226
6.431683	0.1	0.121174
6.433350	0.1	0.120825
6.435017	0.1	0.120746
6.436683	0.1	0.121286
6.438350	0.1	0.122027
6.440017	0.1	0.122394
6.441683	0.1	0.121845
6.443350	0.1	0.119880
6.445017	0.1	0.116546
6.446683	0.1	0.112662
6.448350	0.1	0.109468
6.450017	0.1	0.107996
6.451683	0.1	0.108592
6.453350	0.1	0.110744
6.455017	0.1	0.113575
6.456683	0.1	0.116369
6.458350	0.1	0.118315
6.460017	0.1	0.118716
6.461683	0.1	0.117919
6.463350	0.1	0.116988
6.465017	0.1	0.116481
6.466683	0.1	0.116210
6.468350	0.1	0.115922
6.470017	0.1	0.115787
6.471683	0.1	0.116271
6.473350	0.1	0.117589
6.475017	0.1	0.119354
6.476683	0.1	0.120616
6.478350	0.1	0.120420
6.480017	0.1	0.118553
6.481683	0.1	0.115503
6.483350	0.1	0.112113
6.485017	0.1	0.109514
6.486683	0.1	0.108723
6.488350	0.1	0.109854
6.490017	0.1	0.112369
6.491683	0.1	0.115801
6.493350	0.1	0.119451
6.495017	0.1	0.121891
6.496683	0.1	0.121901
6.498350	0.1	0.119866
6.500017	0.1	0.117547
6.501683	0.1	0.116541
6.503350	0.1	0.117235
6.505017	0.1	0.119056
6.506683	0.1	0.121016
6.508350	0.1	0.122231
6.510017	0.1	0.122651
6.511683	0.1	0.123046
6.513350	0.1	0.123889
6.515017	0.1	0.124578
6.516683	0.1	0.124304
6.518350	0.1	0.123316
6.520017	0.1	0.122790
6.521683	0.1	0.123400
6.523350	0.1	0.124695
6.525017	0.1	0.125822
6.526683	0.1	0.126152
6.528350	0.1	0.125314
6.530017	0.1	0.123419
6.531683	0.1	0.121025
6.533350	0.1	0.118650
6.535017	0.1	0.116630
6.536683	0.1	0.115139
6.538350	0.1	0.114082
6.540017	0.1	0.113370
6.541683	0.1	0.113244
6.543350	0.1	0.113687
6.545017	0.1	0.113910
6.546683	0.1	0.113021
6.548350	0.1	0.110934
6.550017	0.1	0.108113
6.551683	0.1	0.105323
6.553350	0.1	0.103828
6.555017	0.1	0.104657
6.556683	0.1	0.107610
6.558350	0.1	0.111526
6.560017	0.1	0.115237
6.561683	0.1	0.118269
6.563350	0.1	0.120997
6.565017	0.1	0.123861
6.566683	0.1	0.126692
6.568350	0.1	0.129049
6.570017	0.1	0.130422
6.571683	0.1	0.130488
6.573350	0.1	0.129384
6.575017	0.1	0.127396
6.576683	0.1	0.124928
6.578350	0.1	0.122883
6.580017	0.1	0.121840
6.581683	0.1	0.121179
6.583350	0.1	0.119922
6.585017	0.1	0.117929
6.586683	0.1	0.115968
6.588350	0.1	0.115200
6.590017	0.1	0.116513
6.591683	0.1	0.119894
6.593350	0.1	0.124276
6.595017	0.1	0.128248
6.596683	0.1	0.130888
6.598350	0.1	0.131885
6.600017	0.1	0.131247
6.601683	0.1	0.129514
6.603350	0.1	0.127684
6.605017	0.1	0.126394
6.606683	0.1	0.125701
6.608350	0.1	0.125668
6.610017	0.1	0.126376
6.611683	0.1	0.127507
6.613350	0.1	0.128648
6.615017	0.1	0.129621
6.616683	0.1	0.130176
6.618350	0.1	0.130208
6.620017	0.1	0.130185
6.621683	0.1	0.130483
6.623350	0.1	0.130618
6.625017	0.1	0.129617
6.626683	0.1	0.127088
6.628350	0.1	0.123563
6.630017	0.1	0.120155
6.631683	0.1	0.117994
6.633350	0.1	0.117403
6.635017	0.1	0.117887
6.636683	0.1	0.118944
6.638350	0.1	0.120150
6.640017	0.1	0.120872
6.641683	0.1	0.120606
6.643350	0.1	0.119577
6.645017	0.1	0.118655
6.646683	0.1	0.118702
6.648350	0.1	0.119973
6.650017	0.1	0.122297
6.651683	0.1	0.125486
6.653350	0.1	0.128997
6.655017	0.1	0.131545
6.656683	0.1	0.131931
6.658350	0.1	0.130027
6.660017	0.1	0.126697
6.661683	0.1	0.123479
6.663350	0.1	0.121952
6.665017	0.1	0.122688
6.666683	0.1	0.124718
6.668350	0.1	0.126250
6.670017	0.1	0.125961
6.671683	0.1	0.123912
6.673350	0.1	0.121435
6.675017	0.1	0.120290
6.676683	0.1	0.121268
6.678350	0.1	0.123521
6.680017	0.1	0.125752
6.681683	0.1	0.127400
6.683350	0.1	0.128523
6.685017	0.1	0.129086
6.686683	0.1	0.128769
6.688350	0.1	0.127093
6.690017	0.1	0.123745
6.691683	0.1	0.119116
6.693350	0.1	0.114669
6.695017	0.1	0.112355
6.696683	0.1	0.113179
6.698350	0.1	0.116485
6.700017	0.1	0.120546
6.701683	0.1	0.123810
6.703350	0.1	0.125519
6.705017	0.1	0.125458
6.706683	0.1	0.123861
6.708350	0.1	0.121538
6.710017	0.1	0.119586
6.711683	0.1	0.118800
6.713350	0.1	0.119014
6.715017	0.1	0.119330
6.716683	0.1	0.119247
6.718350	0.1	0.118976
6.720017	0.1	0.118571
6.721683	0.1	0.117938
6.723350	0.1	0.117496
6.725017	0.1	0.117607
6.726683	0.1	0.117733
6.728350	0.1	0.117007
6.730017	0.1	0.115247
6.731683	0.1	0.113160
6.733350	0.1	0.111787
6.735017	0.1	0.111959
6.736683	0.1	0.113863
6.738350	0.1	0.116555
6.740017	0.1	0.118413
6.741683	0.1	0.118399
6.743350	0.1	0.116532
6.745017	0.1	0.113612
6.746683	0.1	0.111028
6.748350	0.1	0.110096
6.750017	0.1	0.111032
6.751683	0.1	0.112737
6.753350	0.1	0.113896
6.755017	0.1	0.113980
6.756683	0.1	0.113226
6.758350	0.1	0.112038
6.760017	0.1	0.110869
6.761683	0.1	0.110311
6.763350	0.1	0.110851
6.765017	0.1	0.112578
6.766683	0.1	0.114944
6.768350	0.1	0.116867
6.770017	0.1	0.117891
6.771683	0.1	0.118809
6.773350	0.1	0.120457
6.775017	0.1	0.122432
6.776683	0.1	0.123773
6.778350	0.1	0.124262
6.780017	0.1	0.124429
6.781683	0.1	0.124597
6.783350	0.1	0.124685
6.785017	0.1	0.124401
6.786683	0.1	0.123675
6.788350	0.1	0.122832
6.790017	0.1	0.122129
6.791683	0.1	0.121682
6.793350	0.1	0.121663
6.795017	0.1	0.121989
6.796683	0.1	0.122143
6.798350	0.1	0.121524
6.800017	0.1	0.120117
6.801683	0.1	0.118832
6.803350	0.1	0.118734
6.805017	0.1	0.119894
6.806683	0.1	0.121375
6.808350	0.1	0.122157
6.810017	0.1	0.121929
6.811683	0.1	0.121100
6.813350	0.1	0.120187
6.815017	0.1	0.119489
6.816683	0.1	0.119344
6.818350	0.1	0.120238
6.820017	0.1	0.122269
6.821683	0.1	0.124727
6.823350	0.1	0.126502
6.825017	0.1	0.126925
6.826683	0.1	0.126287
6.828350	0.1	0.125603
6.830017	0.1	0.125989
6.831683	0.1	0.128173
6.833350	0.1	0.132220
6.835017	0.1	0.137277
6.836683	0.1	0.141766
6.838350	0.1	0.144322
6.840017	0.1	0.144658
6.841683	0.1	0.143675
6.843350	0.1	0.142697
6.845017	0.1	0.142409
6.846683	0.1	0.142702
6.848350	0.1	0.143065
6.850017	0.1	0.142944
6.851683	0.1	0.141975
6.853350	0.1	0.140159
6.855017	0.1	0.137947
6.856683	0.1	0.136062
6.858350	0.1	0.134809
6.860017	0.1	0.133989
6.861683	0.1	0.133705
6.863350	0.1	0.134385
6.865017	0.1	0.135889
6.866683	0.1	0.137268
6.868350	0.1	0.137659
6.870017	0.1	0.137235
6.871683	0.1	0.137100
6.873350	0.1	0.138232
6.875017	0.1	0.140276
6.876683	0.1	0.141962
6.878350	0.1	0.142623
6.880017	0.1	0.142674
6.881683	0.1	0.142809
6.883350	0.1	0.143503
6.885017	0.1	0.144942
6.886683	0.1	0.146907
6.888350	0.1	0.148732
6.890017	0.1	0.149477
6.891683	0.1	0.148397
6.893350	0.1	0.145826
6.895017	0.1	0.143228
6.896683	0.1	0.141817
6.898350	0.1	0.141752
6.900017	0.1	0.142595
6.901683	0.1	0.143922
6.903350	0.1	0.145356
6.905017	0.1	0.146371
6.906683	0.1	0.146190
6.908350	0.1	0.144062
6.910017	0.1	0.140057
6.911683	0.1	0.135545
6.913350	0.1	0.132355
6.915017	0.1	0.131587
6.916683	0.1	0.133035
6.918350	0.1	0.135344
6.920017	0.1	0.136960
6.921683	0.1	0.137077
6.923350	0.1	0.135675
6.925017	0.1	0.132895
6.926683	0.1	0.128867
6.928350	0.1	0.124234
6.930017	0.1	0.120155
6.931683	0.1	0.117468
6.933350	0.1	0.116178
6.935017	0.1	0.115591
6.936683	0.1	0.115009
6.938350	0.1	0.114632
6.940017	0.1	0.115400
6.941683	0.1	0.117924
6.943350	0.1	0.122166
6.945017	0.1	0.127326
6.946683	0.1	0.131419
6.948350	0.1	0.132346
6.950017	0.1	0.130092
6.951683	0.1	0.126804
6.953350	0.1	0.124755
6.955017	0.1	0.124881
6.956683	0.1	0.126716
6.958350	0.1	0.128960
6.960017	0.1	0.130250
6.961683	0.1	0.129994
6.963350	0.1	0.128490
6.965017	0.1	0.126525
6.966683	0.1	0.124970
6.968350	0.1	0.124304
6.970017	0.1	0.124499
6.971683	0.1	0.125556
6.973350	0.1	0.127694
6.975017	0.1	0.130679
6.976683	0.1	0.133612
6.978350	0.1	0.135647
6.980017	0.1	0.136411
6.981683	0.1	0.135787
6.983350	0.1	0.134027
6.985017	0.1	0.131885
6.986683	0.1	0.130199
6.988350	0.1	0.129342
6.990017	0.1	0.129035
6.991683	0.1	0.128914
6.993350	0.1	0.129268
6.995017	0.1	0.130604
6.996683	0.1	0.132741
6.998350	0.1	0.135051
7.000017	0.1	0.137351
7.001683	0.1	0.140034
7.003350	0.1	0.143251
7.005017	0.1	0.146367
7.006683	0.1	0.148360
7.008350	0.1	0.148369
7.010017	0.1	0.146027
7.011683	0.1	0.141836
7.013350	0.1	0.137347
7.015017	0.1	0.134408
7.016683	0.1	0.133812
7.018350	0.1	0.134776
7.020017	0.1	0.135819
7.021683	0.1	0.136131
7.023350	0.1	0.135913
7.025017	0.1	0.135731
7.026683	0.1	0.136048
7.028350	0.1	0.137039
7.030017	0.1	0.138255
7.031683	0.1	0.138767
7.033350	0.1	0.138097
7.035017	0.1	0.136779
7.036683	0.1	0.135577
7.038350	0.1	0.134213
7.040017	0.1	0.131684
7.041683	0.1	0.127964
7.043350	0.1	0.124429
7.045017	0.1	0.122380
7.046683	0.1	0.121961
7.048350	0.1	0.122762
7.050017	0.1	0.124564
7.051683	0.1	0.127181
7.053350	0.1	0.130222
7.055017	0.1	0.133226
7.056683	0.1	0.135670
7.058350	0.1	0.137351
7.060017	0.1	0.138832
7.061683	0.1	0.140611
7.063350	0.1	0.142050
7.065017	0.1	0.142003
7.066683	0.1	0.140001
7.068350	0.1	0.136462
7.070017	0.1	0.132541
7.071683	0.1	0.129859
7.073350	0.1	0.129687
7.075017	0.1	0.132322
7.076683	0.1	0.136816
7.078350	0.1	0.141189
7.080017	0.1	0.143787
7.081683	0.1	0.144569
7.083350	0.1	0.144495
7.085017	0.1	0.144029
7.086683	0.1	0.143098
7.088350	0.1	0.142250
7.090017	0.1	0.142776
7.091683	0.1	0.145258
7.093350	0.1	0.148616
7.095017	0.1	0.151135
7.096683	0.1	0.152211
7.098350	0.1	0.152751
7.100017	0.1	0.153864
7.101683	0.1	0.155815
7.103350	0.1	0.158334
7.105017	0.1	0.161072
7.106683	0.1	0.163480
7.108350	0.1	0.164844
7.110017	0.1	0.164495
7.111683	0.1	0.162115
7.113350	0.1	0.158129
7.115017	0.1	0.153589
7.116683	0.1	0.149575
7.118350	0.1	0.146874
7.120017	0.1	0.145971
7.121683	0.1	0.146753
7.123350	0.1	0.148257
7.125017	0.1	0.149123
7.126683	0.1	0.148686
7.128350	0.1	0.147582
7.130017	0.1	0.146874
7.131683	0.1	0.146767
7.133350	0.1	0.146539
7.135017	0.1	0.145566
7.136683	0.1	0.144308
7.138350	0.1	0.144169
7.140017	0.1	0.146194
7.141683	0.1	0.149892
7.143350	0.1	0.153538
7.145017	0.1	0.155838
7.146683	0.1	0.156965
7.148350	0.1	0.157622
7.150017	0.1	0.157729
7.151683	0.1	0.156574
7.153350	0.1	0.154087
7.155017	0.1	0.151563
7.156683	0.1	0.150963
7.158350	0.1	0.153081
7.160017	0.1	0.156467
7.161683	0.1	0.158558
7.163350	0.1	0.157836
7.165017	0.1	0.154837
7.166683	0.1	0.151442
7.168350	0.1	0.149817
7.170017	0.1	0.151247
7.171683	0.1	0.155210
7.173350	0.1	0.159363
7.175017	0.1	0.161119
7.176683	0.1	0.159726
7.178350	0.1	0.156621
7.180017	0.1	0.153617
7.181683	0.1	0.151563
7.183350	0.1	0.150693
7.185017	0.1	0.150912
7.186683	0.1	0.151740
7.188350	0.1	0.152695
7.190017	0.1	0.153626
7.191683	0.1	0.154488
7.193350	0.1	0.155340
7.195017	0.1	0.156765
7.196683	0.1	0.159340
7.198350	0.1	0.162343
7.200017	0.1	0.163978
7.201683	0.1	0.163289
7.203350	0.1	0.161217
7.205017	0.1	0.159410
7.206683	0.1	0.158506
7.208350	0.1	0.158013
7.210017	0.1	0.157161
7.211683	0.1	0.155447
7.213350	0.1	0.152695
7.215017	0.1	0.149063
7.216683	0.1	0.145249
7.218350	0.1	0.142381
7.220017	0.1	0.141584
7.221683	0.1	0.143349
7.223350	0.1	0.147154
7.225017	0.1	0.151941
7.226683	0.1	0.156742
7.228350	0.1	0.160779
7.230017	0.1	0.163396
7.231683	0.1	0.164262
7.233350	0.1	0.163512
7.235017	0.1	0.161650
7.236683	0.1	0.159196
7.238350	0.1	0.156173
7.240017	0.1	0.152644
7.241683	0.1	0.149645
7.243350	0.1	0.148434
7.245017	0.1	0.149109
7.246683	0.1	0.150893
7.248350	0.1	0.153435
7.250017	0.1	0.156872
7.251683	0.1	0.160676
7.253350	0.1	0.163335
7.255017	0.1	0.163587
7.256683	0.1	0.161575
7.258350	0.1	0.158343
7.260017	0.1	0.154409
7.261683	0.1	0.149771
7.263350	0.1	0.144797
7.265017	0.1	0.140583
7.266683	0.1	0.138506
7.268350	0.1	0.139442
7.270017	0.1	0.142939
7.271683	0.1	0.147312
7.273350	0.1	0.150828
7.275017	0.1	0.152821
7.276683	0.1	0.153775
7.278350	0.1	0.154544
7.280017	0.1	0.155261
7.281683	0.1	0.155503
7.283350	0.1	0.155391
7.285017	0.1	0.155475
7.286683	0.1	0.155643
7.288350	0.1	0.155107
7.290017	0.1	0.153594
7.291683	0.1	0.152015
7.293350	0.1	0.151950
7.295017	0.1	0.154320
7.296683	0.1	0.158325
7.298350	0.1	0.162106
7.300017	0.1	0.164472
7.301683	0.1	0.165333
7.303350	0.1	0.164937
7.305017	0.1	0.163689
7.306683	0.1	0.162353
7.308350	0.1	0.161743
7.310017	0.1	0.162218
7.311683	0.1	0.163210
7.313350	0.1	0.163363
7.315017	0.1	0.161948
7.316683	0.1	0.159573
7.318350	0.1	0.156951
7.320017	0.1	0.154236
7.321683	0.1	0.151708
7.323350	0.1	0.149817
7.325017	0.1	0.148807
7.326683	0.1	0.148858
7.328350	0.1	0.149892
7.330017	0.1	0.151144
7.331683	0.1	0.151796
7.333350	0.1	0.152080
7.335017	0.1	0.152830
7.336683	0.1	0.154050
7.338350	0.1	0.154977
7.340017	0.1	0.155196
7.341683	0.1	0.154837
7.343350	0.1	0.154362
7.345017	0.1	0.154353
7.346683	0.1	0.154907
7.348350	0.1	0.155517
7.350017	0.1	0.155750
7.351683	0.1	0.155866
7.353350	0.1	0.156867
7.355017	0.1	0.159382
7.356683	0.1	0.162781
7.358350	0.1	0.165724
7.360017	0.1	0.167293
7.361683	0.1	0.167540
7.363350	0.1	0.167135
7.365017	0.1	0.166423
7.366683	0.1	0.165412
7.368350	0.1	0.164472
7.370017	0.1	0.164029
7.371683	0.1	0.163764
7.373350	0.1	0.163056
7.375017	0.1	0.162013
7.376683	0.1	0.161473
7.378350	0.1	0.162050
7.380017	0.1	0.163629
7.381683	0.1	0.165701
7.383350	0.1	0.167624
7.385017	0.1	0.168746
7.386683	0.1	0.168774
7.388350	0.1	0.168011
7.390017	0.1	0.167186
7.391683	0.1	0.166898
7.393350	0.1	0.167252
7.395017	0.1	0.168253
7.396683	0.1	0.170087
7.398350	0.1	0.172541
7.400017	0.1	0.174600
7.401683	0.1	0.175070
7.403350	0.1	0.173310
7.405017	0.1	0.169566
7.406683	0.1	0.165128
7.408350	0.1	0.161715
7.410017	0.1	0.160504
7.411683	0.1	0.161608
7.413350	0.1	0.164025
7.415017	0.1	0.166111
7.416683	0.1	0.166823
7.418350	0.1	0.166534
7.420017	0.1	0.166143
7.421683	0.1	0.166069
7.423350	0.1	0.166288
7.425017	0.1	0.166725
7.426683	0.1	0.167275
7.428350	0.1	0.167675
7.430017	0.1	0.167382
7.431683	0.1	0.165617
7.433350	0.1	0.162143
7.435017	0.1	0.158092
7.436683	0.1	0.155233
7.438350	0.1	0.154525
7.440017	0.1	0.155508
7.441683	0.1	0.156737
7.443350	0.1	0.157007
7.445017	0.1	0.156155
7.446683	0.1	0.155014
7.448350	0.1	0.154735
7.450017	0.1	0.155969
7.451683	0.1	0.158409
7.453350	0.1	0.161026
7.455017	0.1	0.162539
7.456683	0.1	0.162083
7.458350	0.1	0.160174
7.460017	0.1	0.158413
7.461683	0.1	0.157896
7.463350	0.1	0.158460
7.465017	0.1	0.159508
7.466683	0.1	0.160886
7.468350	0.1	0.163079
7.470017	0.1	0.166404
7.471683	0.1	0.170018
7.473350	0.1	0.172299
7.475017	0.1	0.172262
7.476683	0.1	0.170423
7.478350	0.1	0.168304
7.480017	0.1	0.166949
7.481683	0.1	0.166055
7.483350	0.1	0.164965
7.485017	0.1	0.163852
7.486683	0.1	0.163475
7.488350	0.1	0.164066
7.490017	0.1	0.164742
7.491683	0.1	0.164388
7.493350	0.1	0.162874
7.495017	0.1	0.160863
7.496683	0.1	0.159186
7.498350	0.1	0.158679
7.500017	0.1	0.159726
7.501683	0.1	0.161473
7.503350	0.1	0.162097
7.505017	0.1	0.160253
7.506683	0.1	0.156257
7.508350	0.1	0.151801
7.510017	0.1	0.148597
7.511683	0.1	0.147484
7.513350	0.1	0.148467
7.515017	0.1	0.151251
7.516683	0.1	0.155596
7.518350	0.1	0.160965
7.520017	0.1	0.166302
7.521683	0.1	0.170600
7.523350	0.1	0.173314
7.525017	0.1	0.174264
7.526683	0.1	0.173575
7.528350	0.1	0.171759
7.530017	0.1	0.169333
7.531683	0.1	0.166534
7.533350	0.1	0.163284
7.535017	0.1	0.159405
7.536683	0.1	0.155345
7.538350	0.1	0.152192
7.540017	0.1	0.150665
7.541683	0.1	0.150846
7.543350	0.1	0.152704
7.545017	0.1	0.155875
7.546683	0.1	0.159368
7.548350	0.1	0.162050
7.550017	0.1	0.163652
7.551683	0.1	0.164895
7.553350	0.1	0.166357
7.555017	0.1	0.167647
7.556683	0.1	0.168006
7.558350	0.1	0.167009
7.560017	0.1	0.164458
7.561683	0.1	0.160425
7.563350	0.1	0.155820
7.565017	0.1	0.152206
7.566683	0.1	0.150693
7.568350	0.1	0.151270
7.570017	0.1	0.153380
7.571683	0.1	0.156458
7.573350	0.1	0.159508
7.575017	0.1	0.161203
7.576683	0.1	0.161021
7.578350	0.1	0.159703
7.580017	0.1	0.158525
7.581683	0.1	0.158488
7.583350	0.1	0.159866
7.585017	0.1	0.162050
7.586683	0.1	0.163829
7.588350	0.1	0.163908
7.590017	0.1	0.161864
7.591683	0.1	0.158860
7.593350	0.1	0.157016
7.595017	0.1	0.157715
7.596683	0.1	0.160742
7.598350	0.1	0.164523
7.600017	0.1	0.167191
7.601683	0.1	0.168039
7.603350	0.1	0.167908
7.605017	0.1	0.168080
7.606683	0.1	0.169207
7.608350	0.1	0.170977
7.610017	0.1	0.172467
7.611683	0.1	0.172872
7.613350	0.1	0.172062
7.615017	0.1	0.170460
7.616683	0.1	0.168523
7.618350	0.1	0.166367
7.620017	0.1	0.164378
7.621683	0.1	0.163321
7.623350	0.1	0.163461
7.625017	0.1	0.164537
7.626683	0.1	0.166218
7.628350	0.1	0.168039
7.630017	0.1	0.169440
7.631683	0.1	0.170022
7.633350	0.1	0.169519
7.635017	0.1	0.168062
7.636683	0.1	0.166604
7.638350	0.1	0.166367
7.640017	0.1	0.167489
7.641683	0.1	0.168537
7.643350	0.1	0.167666
7.645017	0.1	0.164504
7.646683	0.1	0.160448
7.648350	0.1	0.157487
7.650017	0.1	0.156872
7.651683	0.1	0.158325
7.653350	0.1	0.160616
7.655017	0.1	0.162744
7.656683	0.1	0.163810
7.658350	0.1	0.163121
7.660017	0.1	0.161380
7.661683	0.1	0.160425
7.663350	0.1	0.161673
7.665017	0.1	0.165123
7.666683	0.1	0.169463
7.668350	0.1	0.172937
7.670017	0.1	0.174446
7.671683	0.1	0.174069
7.673350	0.1	0.172546
7.675017	0.1	0.170586
7.676683	0.1	0.168378
7.678350	0.1	0.165724
7.680017	0.1	0.162991
7.681683	0.1	0.161151
7.683350	0.1	0.160690
7.685017	0.1	0.161175
7.686683	0.1	0.161943
7.688350	0.1	0.162586
7.690017	0.1	0.162586
7.691683	0.1	0.161259
7.693350	0.1	0.158553
7.695017	0.1	0.155591
7.696683	0.1	0.154241
7.698350	0.1	0.155643
7.700017	0.1	0.159144
7.701683	0.1	0.162856
7.703350	0.1	0.165119
7.705017	0.1	0.165408
7.706683	0.1	0.164462
7.708350	0.1	0.163577
7.710017	0.1	0.163582
7.711683	0.1	0.164607
7.713350	0.1	0.166683
7.715017	0.1	0.169724
7.716683	0.1	0.172923
7.718350	0.1	0.174986
7.720017	0.1	0.175103
7.721683	0.1	0.173328
7.723350	0.1	0.170306
7.725017	0.1	0.166977
7.726683	0.1	0.164132
7.728350	0.1	0.162227
7.730017	0.1	0.161473
7.731683	0.1	0.161682
7.733350	0.1	0.162171
7.735017	0.1	0.162222
7.736683	0.1	0.161375
7.738350	0.1	0.159563
7.740017	0.1	0.157370
7.741683	0.1	0.155717
7.743350	0.1	0.155098
7.745017	0.1	0.155638
7.746683	0.1	0.157324
7.748350	0.1	0.159596
7.750017	0.1	0.161445
7.751683	0.1	0.162427
7.753350	0.1	0.163061
7.755017	0.1	0.163815
7.756683	0.1	0.164262
7.758350	0.1	0.163638
7.760017	0.1	0.161636
7.761683	0.1	0.158674
7.763350	0.1	0.155685
7.765017	0.1	0.153603
7.766683	0.1	0.153342
7.768350	0.1	0.155610
7.770017	0.1	0.160085
7.771683	0.1	0.165054
7.773350	0.1	0.168397
7.775017	0.1	0.168919
7.776683	0.1	0.166995
7.778350	0.1	0.164099
7.780017	0.1	0.161338
7.781683	0.1	0.158651
7.783350	0.1	0.155838
7.785017	0.1	0.153701
7.786683	0.1	0.153226
7.788350	0.1	0.154288
7.790017	0.1	0.155824
7.791683	0.1	0.157263
7.793350	0.1	0.159205
7.795017	0.1	0.162371
7.796683	0.1	0.166311
7.798350	0.1	0.169822
7.800017	0.1	0.171997
7.801683	0.1	0.172229
7.803350	0.1	0.170344
7.805017	0.1	0.167130
7.806683	0.1	0.164085
7.808350	0.1	0.162306
7.810017	0.1	0.161878
7.811683	0.1	0.162181
7.813350	0.1	0.162618
7.815017	0.1	0.163130
7.816683	0.1	0.164444
7.818350	0.1	0.167293
7.820017	0.1	0.171047
7.821683	0.1	0.174083
7.823350	0.1	0.175494
7.825017	0.1	0.175298
7.826683	0.1	0.173864
7.828350	0.1	0.171880
7.830017	0.1	0.170204
7.831683	0.1	0.169226
7.833350	0.1	0.168704
7.835017	0.1	0.168062
7.836683	0.1	0.166991
7.838350	0.1	0.166115
7.840017	0.1	0.166493
7.841683	0.1	0.168523
7.843350	0.1	0.171717
7.845017	0.1	0.175331
7.846683	0.1	0.178856
7.848350	0.1	0.181859
7.850017	0.1	0.183759
7.851683	0.1	0.184234
7.853350	0.1	0.183415
7.855017	0.1	0.181636
7.856683	0.1	0.179219
7.858350	0.1	0.176751
7.860017	0.1	0.175321
7.861683	0.1	0.175904
7.863350	0.1	0.178483
7.865017	0.1	0.181957
7.866683	0.1	0.184625
7.868350	0.1	0.185040
7.870017	0.1	0.182893
7.871683	0.1	0.179200
7.873350	0.1	0.175503
7.875017	0.1	0.172611
7.876683	0.1	0.170385
7.878350	0.1	0.168546
7.880017	0.1	0.167112
7.881683	0.1	0.166395
7.883350	0.1	0.166958
7.885017	0.1	0.168900
7.886683	0.1	0.171238
7.888350	0.1	0.172560
7.890017	0.1	0.172369
7.891683	0.1	0.171494
7.893350	0.1	0.171140
7.895017	0.1	0.171959
7.896683	0.1	0.173836
7.898350	0.1	0.176076
7.900017	0.1	0.177873
7.901683	0.1	0.178590
7.903350	0.1	0.177664
7.905017	0.1	0.175247
7.906683	0.1	0.172886
7.908350	0.1	0.172243
7.910017	0.1	0.173342
7.911683	0.1	0.174735
7.913350	0.1	0.174930
7.915017	0.1	0.173487
7.916683	0.1	0.171266
7.918350	0.1	0.169924
7.920017	0.1	0.171014
7.921683	0.1	0.174874
7.923350	0.1	0.180085
7.925017	0.1	0.184677
7.926683	0.1	0.187824
7.928350	0.1	0.189897
7.930017	0.1	0.191336
7.931683	0.1	0.192202
7.933350	0.1	0.192486
7.935017	0.1	0.191792
7.936683	0.1	0.189417
7.938350	0.1	0.185445
7.940017	0.1	0.181152
7.941683	0.1	0.178269
7.943350	0.1	0.178195
7.945017	0.1	0.181063
7.946683	0.1	0.185152
7.948350	0.1	0.187927
7.950017	0.1	0.188113
7.951683	0.1	0.186330
7.953350	0.1	0.184062
7.955017	0.1	0.182674
7.956683	0.1	0.182758
7.958350	0.1	0.184109
7.960017	0.1	0.186362
7.961683	0.1	0.189380
7.963350	0.1	0.192854
7.965017	0.1	0.196127
7.966683	0.1	0.198423
7.968350	0.1	0.199038
7.970017	0.1	0.197892
7.971683	0.1	0.195829
7.973350	0.1	0.193529
7.975017	0.1	0.190930
7.976683	0.1	0.188034
7.978350	0.1	0.185296
7.980017	0.1	0.183247
7.981683	0.1	0.182213
7.983350	0.1	0.182465
7.985017	0.1	0.183997
7.986683	0.1	0.185873
7.988350	0.1	0.186772
7.990017	0.1	0.186218
7.991683	0.1	0.184937
7.993350	0.1	0.184244
7.995017	0.1	0.184933
7.996683	0.1	0.186609
7.998350	0.1	0.188351
8.000017	0.1	0.189608
8.001683	0.1	0.190493
8.003350	0.1	0.191452
8.005017	0.1	0.192625
8.006683	0.1	0.193664
8.008350	0.1	0.194060
8.010017	0.1	0.193524
8.011683	0.1	0.192216
8.013350	0.1	0.190716
8.015017	0.1	0.189687
8.016683	0.1	0.189566
8.018350	0.1	0.190279
8.020017	0.1	0.191084
8.021683	0.1	0.190935
8.023350	0.1	0.189180
8.025017	0.1	0.186116
8.026683	0.1	0.183126
8.028350	0.1	0.181813
8.030017	0.1	0.182604
8.031683	0.1	0.184490
8.033350	0.1	0.185990
8.035017	0.1	0.186209
8.036683	0.1	0.185203
8.038350	0.1	0.184011
8.040017	0.1	0.183806
8.041683	0.1	0.184518
8.043350	0.1	0.185259
8.045017	0.1	0.185743
8.046683	0.1	0.186120
8.048350	0.1	0.186292
8.050017	0.1	0.186260
8.051683	0.1	0.186111
8.053350	0.1	0.185315
8.055017	0.1	0.183163
8.056683	0.1	0.179978
8.058350	0.1	0.177142
8.060017	0.1	0.175908
8.061683	0.1	0.176765
8.063350	0.1	0.179368
8.065017	0.1	0.182497
8.066683	0.1	0.184458
8.068350	0.1	0.184216
8.070017	0.1	0.182111
8.071683	0.1	0.179475
8.073350	0.1	0.177808
8.075017	0.1	0.178474
8.076683	0.1	0.182237
8.078350	0.1	0.188230
8.080017	0.1	0.194297
8.081683	0.1	0.198493
8.083350	0.1	0.199974
8.085017	0.1	0.199187
8.086683	0.1	0.197338
8.088350	0.1	0.195396
8.090017	0.1	0.193757
8.091683	0.1	0.192402
8.093350	0.1	0.191098
8.095017	0.1	0.189971
8.096683	0.1	0.189533
8.098350	0.1	0.189599
8.100017	0.1	0.188979
8.101683	0.1	0.186856
8.103350	0.1	0.184015
8.105017	0.1	0.182199
8.106683	0.1	0.182712
8.108350	0.1	0.185729
8.110017	0.1	0.190246
8.111683	0.1	0.194414
8.113350	0.1	0.196868
8.115017	0.1	0.197664
8.116683	0.1	0.197859
8.118350	0.1	0.198595
8.120017	0.1	0.200472
8.121683	0.1	0.203215
8.123350	0.1	0.205780
8.125017	0.1	0.207173
8.126683	0.1	0.207233
8.128350	0.1	0.206623
8.130017	0.1	0.206083
8.131683	0.1	0.205766
8.133350	0.1	0.205156
8.135017	0.1	0.203815
8.136683	0.1	0.202237
8.138350	0.1	0.201701
8.140017	0.1	0.203042
8.141683	0.1	0.205790
8.143350	0.1	0.208500
8.145017	0.1	0.209627
8.146683	0.1	0.208742
8.148350	0.1	0.207191
8.150017	0.1	0.206791
8.151683	0.1	0.207932
8.153350	0.1	0.209538
8.155017	0.1	0.210404
8.156683	0.1	0.210078
8.158350	0.1	0.208700
8.160017	0.1	0.206637
8.161683	0.1	0.204239
8.163350	0.1	0.201873
8.165017	0.1	0.200174
8.166683	0.1	0.199685
8.168350	0.1	0.200165
8.170017	0.1	0.200863
8.171683	0.1	0.201501
8.173350	0.1	0.202558
8.175017	0.1	0.204509
8.176683	0.1	0.207098
8.178350	0.1	0.209631
8.180017	0.1	0.211210
8.181683	0.1	0.210786
8.183350	0.1	0.208286
8.185017	0.1	0.205315
8.186683	0.1	0.203485
8.188350	0.1	0.202698
8.190017	0.1	0.201841
8.191683	0.1	0.200584
8.193350	0.1	0.199662
8.195017	0.1	0.199853
8.196683	0.1	0.201180
8.198350	0.1	0.203033
8.200017	0.1	0.204579
8.201683	0.1	0.205198
8.203350	0.1	0.204751
8.205017	0.1	0.203564
8.206683	0.1	0.202246
8.208350	0.1	0.201436
8.210017	0.1	0.201347
8.211683	0.1	0.201678
8.213350	0.1	0.202027
8.215017	0.1	0.202167
8.216683	0.1	0.202004
8.218350	0.1	0.201501
8.220017	0.1	0.200700
8.221683	0.1	0.199750
8.223350	0.1	0.198781
8.225017	0.1	0.197729
8.226683	0.1	0.196695
8.228350	0.1	0.196225
8.230017	0.1	0.196882
8.231683	0.1	0.198740
8.233350	0.1	0.201180
8.235017	0.1	0.203224
8.236683	0.1	0.204151
8.238350	0.1	0.203853
8.240017	0.1	0.202861
8.241683	0.1	0.202036
8.243350	0.1	0.202046
8.245017	0.1	0.202777
8.246683	0.1	0.203196
8.248350	0.1	0.202269
8.250017	0.1	0.200165
8.251683	0.1	0.198223
8.253350	0.1	0.197547
8.255017	0.1	0.197841
8.256683	0.1	0.197887
8.258350	0.1	0.196802
8.260017	0.1	0.194740
8.261683	0.1	0.192672
8.263350	0.1	0.191648
8.265017	0.1	0.191825
8.266683	0.1	0.192239
8.268350	0.1	0.191745
8.270017	0.1	0.190372
8.271683	0.1	0.189291
8.273350	0.1	0.189249
8.275017	0.1	0.189375
8.276683	0.1	0.188355
8.278350	0.1	0.186549
8.280017	0.1	0.185561
8.281683	0.1	0.186311
8.283350	0.1	0.188546
8.285017	0.1	0.191526
8.286683	0.1	0.194525
8.288350	0.1	0.196779
8.290017	0.1	0.197445
8.291683	0.1	0.196151
8.293350	0.1	0.193454
8.295017	0.1	0.190642
8.296683	0.1	0.189133
8.298350	0.1	0.189631
8.300017	0.1	0.191843
8.301683	0.1	0.194791
8.303350	0.1	0.197599
8.305017	0.1	0.199843
8.306683	0.1	0.201347
8.308350	0.1	0.202265
8.310017	0.1	0.203270
8.311683	0.1	0.205212
8.313350	0.1	0.208337
8.315017	0.1	0.211811
8.316683	0.1	0.214316
8.318350	0.1	0.214898
8.320017	0.1	0.213059
8.321683	0.1	0.209040
8.323350	0.1	0.204341
8.325017	0.1	0.200924
8.326683	0.1	0.199750
8.328350	0.1	0.200816
8.330017	0.1	0.203857
8.331683	0.1	0.208355
8.333350	0.1	0.213091
8.335017	0.1	0.216323
8.336683	0.1	0.217017
8.338350	0.1	0.215764
8.340017	0.1	0.213953
8.341683	0.1	0.212430
8.343350	0.1	0.211536
8.345017	0.1	0.211271
8.346683	0.1	0.211182
8.348350	0.1	0.211219
8.350017	0.1	0.212053
8.351683	0.1	0.213934
8.353350	0.1	0.215909
8.355017	0.1	0.216709
8.356683	0.1	0.216099
8.358350	0.1	0.214987
8.360017	0.1	0.214358
8.361683	0.1	0.214484
8.363350	0.1	0.215182
8.365017	0.1	0.216253
8.366683	0.1	0.217375
8.368350	0.1	0.218316
8.370017	0.1	0.219326
8.371683	0.1	0.220737
8.373350	0.1	0.222176
8.375017	0.1	0.222763
8.376683	0.1	0.221995
8.378350	0.1	0.219978
8.380017	0.1	0.217250
8.381683	0.1	0.214549
8.383350	0.1	0.212351
8.385017	0.1	0.210782
8.386683	0.1	0.210186
8.388350	0.1	0.211261
8.390017	0.1	0.214223
8.391683	0.1	0.218130
8.393350	0.1	0.221585
8.395017	0.1	0.224044
8.396683	0.1	0.225944
8.398350	0.1	0.228025
8.400017	0.1	0.230689
8.401683	0.1	0.233566
8.403350	0.1	0.235597
8.405017	0.1	0.235890
8.406683	0.1	0.234768
8.408350	0.1	0.233385
8.410017	0.1	0.232323
8.411683	0.1	0.231308
8.413350	0.1	0.230079
8.415017	0.1	0.228700
8.416683	0.1	0.227261
8.418350	0.1	0.225762
8.420017	0.1	0.224211
8.421683	0.1	0.222577
8.423350	0.1	0.220872
8.425017	0.1	0.219368
8.426683	0.1	0.218470
8.428350	0.1	0.218241
8.430017	0.1	0.218349
8.431683	0.1	0.218549
8.433350	0.1	0.219210
8.435017	0.1	0.220984
8.436683	0.1	0.223885
8.438350	0.1	0.227164
8.440017	0.1	0.230148
8.441683	0.1	0.232719
8.443350	0.1	0.234703
8.445017	0.1	0.235168
8.446683	0.1	0.232952
8.448350	0.1	0.227876
8.450017	0.1	0.221352
8.451683	0.1	0.216006
8.453350	0.1	0.213892
8.455017	0.1	0.214982
8.456683	0.1	0.217995
8.458350	0.1	0.221827
8.460017	0.1	0.225422
8.461683	0.1	0.227503
8.463350	0.1	0.227038
8.465017	0.1	0.223918
8.466683	0.1	0.219294
8.468350	0.1	0.215070
8.470017	0.1	0.212626
8.471683	0.1	0.212137
8.473350	0.1	0.212905
8.475017	0.1	0.213864
8.476683	0.1	0.214172
8.478350	0.1	0.213701
8.480017	0.1	0.212854
8.481683	0.1	0.212104
8.483350	0.1	0.211690
8.485017	0.1	0.211513
8.486683	0.1	0.211480
8.488350	0.1	0.211773
8.490017	0.1	0.212435
8.491683	0.1	0.213045
8.493350	0.1	0.213273
8.495017	0.1	0.213580
8.496683	0.1	0.214810
8.498350	0.1	0.217166
8.500017	0.1	0.220127
8.501683	0.1	0.223024
8.503350	0.1	0.225306
8.505017	0.1	0.226670
8.506683	0.1	0.227117
8.508350	0.1	0.226949
8.510017	0.1	0.226488
8.511683	0.1	0.225743
8.513350	0.1	0.224817
8.515017	0.1	0.224202
8.516683	0.1	0.224109
8.518350	0.1	0.224151
8.520017	0.1	0.223881
8.521683	0.1	0.222968
8.523350	0.1	0.221152
8.525017	0.1	0.218400
8.526683	0.1	0.215000
8.528350	0.1	0.211517
8.530017	0.1	0.208369
8.531683	0.1	0.205738
8.533350	0.1	0.204002
8.535017	0.1	0.203564
8.536683	0.1	0.204337
8.538350	0.1	0.205743
8.540017	0.1	0.207108
8.541683	0.1	0.208118
8.543350	0.1	0.209175
8.545017	0.1	0.210940
8.546683	0.1	0.213431
8.548350	0.1	0.215648
8.550017	0.1	0.216463
8.551683	0.1	0.216081
8.553350	0.1	0.215829
8.555017	0.1	0.216570
8.556683	0.1	0.218172
8.558350	0.1	0.220011
8.560017	0.1	0.221324
8.561683	0.1	0.221212
8.563350	0.1	0.219089
8.565017	0.1	0.215559
8.566683	0.1	0.212477
8.568350	0.1	0.211378
8.570017	0.1	0.212183
8.571683	0.1	0.213976
8.573350	0.1	0.216044
8.575017	0.1	0.217855
8.576683	0.1	0.218842
8.578350	0.1	0.218549
8.580017	0.1	0.217021
8.581683	0.1	0.215084
8.583350	0.1	0.213962
8.585017	0.1	0.214381
8.586683	0.1	0.216113
8.588350	0.1	0.218279
8.590017	0.1	0.220030
8.591683	0.1	0.220714
8.593350	0.1	0.219825
8.595017	0.1	0.217524
8.596683	0.1	0.215052
8.598350	0.1	0.214158
8.600017	0.1	0.215946
8.601683	0.1	0.219736
8.603350	0.1	0.223452
8.605017	0.1	0.225757
8.606683	0.1	0.227140
8.608350	0.1	0.228868
8.610017	0.1	0.231429
8.611683	0.1	0.234274
8.613350	0.1	0.236700
8.615017	0.1	0.238596
8.616683	0.1	0.240384
8.618350	0.1	0.242349
8.620017	0.1	0.244090
8.621683	0.1	0.244714
8.623350	0.1	0.243830
8.625017	0.1	0.242060
8.626683	0.1	0.240426
8.628350	0.1	0.239634
8.630017	0.1	0.240118
8.631683	0.1	0.241883
8.633350	0.1	0.244062
8.635017	0.1	0.245455
8.636683	0.1	0.245692
8.638350	0.1	0.245194
8.640017	0.1	0.244402
8.641683	0.1	0.243736
8.643350	0.1	0.243611
8.645017	0.1	0.243778
8.646683	0.1	0.243266
8.648350	0.1	0.241357
8.650017	0.1	0.238549
8.651683	0.1	0.236216
8.653350	0.1	0.235294
8.655017	0.1	0.235685
8.656683	0.1	0.236705
8.658350	0.1	0.237483
8.660017	0.1	0.237036
8.661683	0.1	0.234884
8.663350	0.1	0.231946
8.665017	0.1	0.230130
8.666683	0.1	0.230782
8.668350	0.1	0.233813
8.670017	0.1	0.237748
8.671683	0.1	0.240742
8.673350	0.1	0.241958
8.675017	0.1	0.241781
8.676683	0.1	0.241068
8.678350	0.1	0.240337
8.680017	0.1	0.239555
8.681683	0.1	0.238712
8.683350	0.1	0.238181
8.685017	0.1	0.238260
8.686683	0.1	0.238889
8.688350	0.1	0.239694
8.690017	0.1	0.239932
8.691683	0.1	0.238572
8.693350	0.1	0.235089
8.695017	0.1	0.230470
8.696683	0.1	0.226689
8.698350	0.1	0.225035
8.700017	0.1	0.225282
8.701683	0.1	0.226405
8.703350	0.1	0.227611
8.705017	0.1	0.228570
8.706683	0.1	0.229198
8.708350	0.1	0.229552
8.710017	0.1	0.229846
8.711683	0.1	0.230274
8.713350	0.1	0.230740
8.715017	0.1	0.231038
8.716683	0.1	0.231313
8.718350	0.1	0.231904
8.720017	0.1	0.232952
8.721683	0.1	0.234516
8.723350	0.1	0.236579
8.725017	0.1	0.238763
8.726683	0.1	0.240314
8.728350	0.1	0.240523
8.730017	0.1	0.239066
8.731683	0.1	0.236458
8.733350	0.1	0.234246
8.735017	0.1	0.234060
8.736683	0.1	0.236025
8.738350	0.1	0.238679
8.740017	0.1	0.240491
8.741683	0.1	0.240733
8.743350	0.1	0.239420
8.745017	0.1	0.237385
8.746683	0.1	0.235913
8.748350	0.1	0.236044
8.750017	0.1	0.238223
8.751683	0.1	0.241701
8.753350	0.1	0.244235
8.755017	0.1	0.243443
8.756683	0.1	0.238838
8.758350	0.1	0.232342
8.760017	0.1	0.226847
8.761683	0.1	0.224295
8.763350	0.1	0.225031
8.765017	0.1	0.228304
8.766683	0.1	0.232565
8.768350	0.1	0.235927
8.770017	0.1	0.237199
8.771683	0.1	0.236467
8.773350	0.1	0.234689
8.775017	0.1	0.232989
8.776683	0.1	0.232314
8.778350	0.1	0.233157
8.780017	0.1	0.235061
8.781683	0.1	0.236775
8.783350	0.1	0.237031
8.785017	0.1	0.235434
8.786683	0.1	0.232738
8.788350	0.1	0.229995
8.790017	0.1	0.227545
8.791683	0.1	0.225389
8.793350	0.1	0.223666
8.795017	0.1	0.222153
8.796683	0.1	0.220384
8.798350	0.1	0.218689
8.800017	0.1	0.218307
8.801683	0.1	0.219955
8.803350	0.1	0.222861
8.805017	0.1	0.225548
8.806683	0.1	0.226954
8.808350	0.1	0.226670
8.810017	0.1	0.224849
8.811683	0.1	0.222391
8.813350	0.1	0.220574
8.815017	0.1	0.220202
8.816683	0.1	0.221254
8.818350	0.1	0.223201
8.820017	0.1	0.225352
8.821683	0.1	0.227042
8.823350	0.1	0.227890
8.825017	0.1	0.227820
8.826683	0.1	0.226940
8.828350	0.1	0.225827
8.830017	0.1	0.225436
8.831683	0.1	0.226106
8.833350	0.1	0.227094
8.835017	0.1	0.227401
8.836683	0.1	0.226987
8.838350	0.1	0.226717
8.840017	0.1	0.227289
8.841683	0.1	0.229077
8.843350	0.1	0.232309
8.845017	0.1	0.236393
8.846683	0.1	0.239797
8.848350	0.1	0.241185
8.850017	0.1	0.240523
8.851683	0.1	0.239201
8.853350	0.1	0.239029
8.855017	0.1	0.240696
8.856683	0.1	0.243192
8.858350	0.1	0.244584
8.860017	0.1	0.243555
8.861683	0.1	0.240435
8.863350	0.1	0.236919
8.865017	0.1	0.234824
8.866683	0.1	0.234991
8.868350	0.1	0.236952
8.870017	0.1	0.239830
8.871683	0.1	0.243299
8.873350	0.1	0.247504
8.875017	0.1	0.252458
8.876683	0.1	0.257492
8.878350	0.1	0.261297
8.880017	0.1	0.262880
8.881683	0.1	0.262130
8.883350	0.1	0.259690
8.885017	0.1	0.256896
8.886683	0.1	0.255243
8.888350	0.1	0.254945
8.890017	0.1	0.254712
8.891683	0.1	0.253492
8.893350	0.1	0.251494
8.895017	0.1	0.249352
8.896683	0.1	0.247369
8.898350	0.1	0.245664
8.900017	0.1	0.244519
8.901683	0.1	0.244603
8.903350	0.1	0.246842
8.905017	0.1	0.251401
8.906683	0.1	0.256742
8.908350	0.1	0.260347
8.910017	0.1	0.260631
8.911683	0.1	0.258274
8.913350	0.1	0.255657
8.915017	0.1	0.254847
8.916683	0.1	0.256062
8.918350	0.1	0.258051
8.920017	0.1	0.259411
8.921683	0.1	0.259494
8.923350	0.1	0.258894
8.925017	0.1	0.258801
8.926683	0.1	0.259592
8.928350	0.1	0.260486
8.930017	0.1	0.260291
8.931683	0.1	0.258265
8.933350	0.1	0.254395
8.935017	0.1	0.249357
8.936683	0.1	0.244197
8.938350	0.1	0.240202
8.940017	0.1	0.238828
8.941683	0.1	0.240924
8.943350	0.1	0.245515
8.945017	0.1	0.250204
8.946683	0.1	0.253101
8.948350	0.1	0.253972
8.950017	0.1	0.253622
8.951683	0.1	0.252654
8.953350	0.1	0.251243
8.955017	0.1	0.249613
8.956683	0.1	0.247858
8.958350	0.1	0.245743
8.960017	0.1	0.243364
8.961683	0.1	0.241548
8.963350	0.1	0.240984
8.965017	0.1	0.241543
8.966683	0.1	0.242568
8.968350	0.1	0.243285
8.970017	0.1	0.243033
8.971683	0.1	0.241837
8.973350	0.1	0.240626
8.975017	0.1	0.240630
8.976683	0.1	0.242447
8.978350	0.1	0.245604
8.980017	0.1	0.248873
8.981683	0.1	0.251005
8.983350	0.1	0.251699
8.985017	0.1	0.251760
8.986683	0.1	0.251667
8.988350	0.1	0.250749
8.990017	0.1	0.248444
8.991683	0.1	0.245487
8.993350	0.1	0.242922
8.995017	0.1	0.240910
8.996683	0.1	0.239336
8.998350	0.1	0.238372
9.000017	0.1	0.237944
9.001683	0.1	0.237813
9.003350	0.1	0.238204
9.005017	0.1	0.239299
9.006683	0.1	0.240360
9.008350	0.1	0.240384
9.010017	0.1	0.239317
9.011683	0.1	0.238074
9.013350	0.1	0.237534
9.015017	0.1	0.237958
9.016683	0.1	0.239112
9.018350	0.1	0.240584
9.020017	0.1	0.241823
9.021683	0.1	0.242298
9.023350	0.1	0.241785
9.025017	0.1	0.240467
9.026683	0.1	0.238828
9.028350	0.1	0.237413
9.030017	0.1	0.236882
9.031683	0.1	0.237972
9.033350	0.1	0.240710
9.035017	0.1	0.243792
9.036683	0.1	0.245390
9.038350	0.1	0.244556
9.040017	0.1	0.241888
9.041683	0.1	0.239159
9.043350	0.1	0.237999
9.045017	0.1	0.238772
9.046683	0.1	0.240640
9.048350	0.1	0.242195
9.050017	0.1	0.241972
9.051683	0.1	0.239634
9.053350	0.1	0.236803
9.055017	0.1	0.235839
9.056683	0.1	0.237697
9.058350	0.1	0.241292
9.060017	0.1	0.244533
9.061683	0.1	0.246023
9.063350	0.1	0.245925
9.065017	0.1	0.245413
9.066683	0.1	0.245427
9.068350	0.1	0.245799
9.070017	0.1	0.245804
9.071683	0.1	0.245408
9.073350	0.1	0.245115
9.075017	0.1	0.244775
9.076683	0.1	0.243573
9.078350	0.1	0.241501
9.080017	0.1	0.240132
9.081683	0.1	0.241175
9.083350	0.1	0.244421
9.085017	0.1	0.247927
9.086683	0.1	0.250014
9.088350	0.1	0.250442
9.090017	0.1	0.249869
9.091683	0.1	0.249017
9.093350	0.1	0.248449
9.095017	0.1	0.248589
9.096683	0.1	0.249618
9.098350	0.1	0.251285
9.100017	0.1	0.253082
9.101683	0.1	0.254638
9.103350	0.1	0.255853
9.105017	0.1	0.256575
9.106683	0.1	0.256463
9.108350	0.1	0.255443
9.110017	0.1	0.254125
9.111683	0.1	0.253278
9.113350	0.1	0.253483
9.115017	0.1	0.255406
9.116683	0.1	0.259373
9.118350	0.1	0.264728
9.120017	0.1	0.270177
9.121683	0.1	0.274195
9.123350	0.1	0.275332
9.125017	0.1	0.272989
9.126683	0.1	0.267969
9.128350	0.1	0.262232
9.130017	0.1	0.258246
9.131683	0.1	0.257641
9.133350	0.1	0.260230
9.135017	0.1	0.264454
9.136683	0.1	0.268598
9.138350	0.1	0.271522
9.140017	0.1	0.272794
9.141683	0.1	0.272542
9.143350	0.1	0.271196
9.145017	0.1	0.269646
9.146683	0.1	0.269148
9.148350	0.1	0.270335
9.150017	0.1	0.272533
9.151683	0.1	0.274717
9.153350	0.1	0.276836
9.155017	0.1	0.279304
9.156683	0.1	0.281539
9.158350	0.1	0.282223
9.160017	0.1	0.281082
9.161683	0.1	0.279155
9.163350	0.1	0.277371
9.165017	0.1	0.276095
9.166683	0.1	0.275546
9.168350	0.1	0.275541
9.170017	0.1	0.275336
9.171683	0.1	0.274153
9.173350	0.1	0.271765
9.175017	0.1	0.268887
9.176683	0.1	0.266884
9.178350	0.1	0.266582
9.180017	0.1	0.267588
9.181683	0.1	0.269129
9.183350	0.1	0.270796
9.185017	0.1	0.272514
9.186683	0.1	0.274256
9.188350	0.1	0.276021
9.190017	0.1	0.277646
9.191683	0.1	0.278605
9.193350	0.1	0.278475
9.195017	0.1	0.277353
9.196683	0.1	0.275355
9.198350	0.1	0.272384
9.200017	0.1	0.268542
9.201683	0.1	0.264198
9.203350	0.1	0.259979
9.205017	0.1	0.256822
9.206683	0.1	0.255085
9.208350	0.1	0.254251
9.210017	0.1	0.253855
9.211683	0.1	0.254214
9.213350	0.1	0.255932
9.215017	0.1	0.258978
9.216683	0.1	0.262554
9.218350	0.1	0.265627
9.220017	0.1	0.267108
9.221683	0.1	0.266223
9.223350	0.1	0.263248
9.225017	0.1	0.259457
9.226683	0.1	0.256165
9.228350	0.1	0.254256
9.230017	0.1	0.254554
9.231683	0.1	0.257595
9.233350	0.1	0.262698
9.235017	0.1	0.267643
9.236683	0.1	0.269706
9.238350	0.1	0.267611
9.240017	0.1	0.262675
9.241683	0.1	0.257804
9.243350	0.1	0.255480
9.245017	0.1	0.256472
9.246683	0.1	0.259704
9.248350	0.1	0.263248
9.250017	0.1	0.265548
9.251683	0.1	0.266153
9.253350	0.1	0.265338
9.255017	0.1	0.263359
9.256683	0.1	0.260388
9.258350	0.1	0.256938
9.260017	0.1	0.253893
9.261683	0.1	0.251997
9.263350	0.1	0.251457
9.265017	0.1	0.251890
9.266683	0.1	0.252430
9.268350	0.1	0.252007
9.270017	0.1	0.250079
9.271683	0.1	0.247336
9.273350	0.1	0.245329
9.275017	0.1	0.245259
9.276683	0.1	0.247038
9.278350	0.1	0.249427
9.280017	0.1	0.251071
9.281683	0.1	0.251289
9.283350	0.1	0.250363
9.285017	0.1	0.249571
9.286683	0.1	0.250139
9.288350	0.1	0.251820
9.290017	0.1	0.253003
9.291683	0.1	0.252412
9.293350	0.1	0.250242
9.295017	0.1	0.247639
9.296683	0.1	0.245660
9.298350	0.1	0.245050
9.300017	0.1	0.246223
9.301683	0.1	0.248975
9.303350	0.1	0.252305
9.305017	0.1	0.254912
9.306683	0.1	0.256188
9.308350	0.1	0.256291
9.310017	0.1	0.255648
9.311683	0.1	0.255201
9.313350	0.1	0.256109
9.315017	0.1	0.258465
9.316683	0.1	0.261124
9.318350	0.1	0.262982
9.320017	0.1	0.263876
9.321683	0.1	0.264193
9.323350	0.1	0.264319
9.325017	0.1	0.264491
9.326683	0.1	0.264607
9.328350	0.1	0.264384
9.330017	0.1	0.263788
9.331683	0.1	0.263145
9.333350	0.1	0.262908
9.335017	0.1	0.263304
9.336683	0.1	0.264142
9.338350	0.1	0.265092
9.340017	0.1	0.265893
9.341683	0.1	0.266358
9.343350	0.1	0.266237
9.345017	0.1	0.265306
9.346683	0.1	0.263709
9.348350	0.1	0.261986
9.350017	0.1	0.260547
9.351683	0.1	0.259215
9.353350	0.1	0.257576
9.355017	0.1	0.256049
9.356683	0.1	0.255979
9.358350	0.1	0.258130
9.360017	0.1	0.261534
9.361683	0.1	0.264291
9.363350	0.1	0.265171
9.365017	0.1	0.264356
9.366683	0.1	0.262870
9.368350	0.1	0.261711
9.370017	0.1	0.261650
9.371683	0.1	0.263378
9.373350	0.1	0.267192
9.375017	0.1	0.272603
9.376683	0.1	0.278419
9.378350	0.1	0.283355
9.380017	0.1	0.286587
9.381683	0.1	0.287797
9.383350	0.1	0.286968
9.385017	0.1	0.284743
9.386683	0.1	0.282610
9.388350	0.1	0.281711
9.390017	0.1	0.281991
9.391683	0.1	0.283243
9.393350	0.1	0.285394
9.395017	0.1	0.287327
9.396683	0.1	0.287094
9.398350	0.1	0.284025
9.400017	0.1	0.279751
9.401683	0.1	0.276761
9.403350	0.1	0.276477
9.405017	0.1	0.278722
9.406683	0.1	0.282433
9.408350	0.1	0.286433
9.410017	0.1	0.289558
9.411683	0.1	0.290638
9.413350	0.1	0.289190
9.415017	0.1	0.286209
9.416683	0.1	0.283653
9.418350	0.1	0.282777
9.420017	0.1	0.283066
9.421683	0.1	0.283001
9.423350	0.1	0.281683
9.425017	0.1	0.279546
9.426683	0.1	0.277674
9.428350	0.1	0.276724
9.430017	0.1	0.276514
9.431683	0.1	0.276389
9.433350	0.1	0.275807
9.435017	0.1	0.275117
9.436683	0.1	0.275341
9.438350	0.1	0.276654
9.440017	0.1	0.278130
9.441683	0.1	0.278931
9.443350	0.1	0.278889
9.445017	0.1	0.278279
9.446683	0.1	0.277362
9.448350	0.1	0.276119
9.450017	0.1	0.274479
9.451683	0.1	0.272663
9.453350	0.1	0.271280
9.455017	0.1	0.271192
9.456683	0.1	0.272808
9.458350	0.1	0.275313
9.460017	0.1	0.276971
9.461683	0.1	0.276258
9.463350	0.1	0.272766
9.465017	0.1	0.267471
9.466683	0.1	0.262232
9.468350	0.1	0.258931
9.470017	0.1	0.258521
9.471683	0.1	0.260323
9.473350	0.1	0.262712
9.475017	0.1	0.264803
9.476683	0.1	0.266917
9.478350	0.1	0.269287
9.480017	0.1	0.271350
9.481683	0.1	0.272384
9.483350	0.1	0.272067
9.485017	0.1	0.270451
9.486683	0.1	0.268095
9.488350	0.1	0.265948
9.490017	0.1	0.264654
9.491683	0.1	0.264230
9.493350	0.1	0.264412
9.495017	0.1	0.264952
9.496683	0.1	0.265739
9.498350	0.1	0.266787
9.500017	0.1	0.267923
9.501683	0.1	0.268356
9.503350	0.1	0.267038
9.505017	0.1	0.263960
9.506683	0.1	0.260212
9.508350	0.1	0.256905
9.510017	0.1	0.254731
9.511683	0.1	0.253846
9.513350	0.1	0.253520
9.515017	0.1	0.252803
9.516683	0.1	0.251750
9.518350	0.1	0.251452
9.520017	0.1	0.252761
9.521683	0.1	0.255201
9.523350	0.1	0.257585
9.525017	0.1	0.259341
9.526683	0.1	0.260267
9.528350	0.1	0.259946
9.530017	0.1	0.258572
9.531683	0.1	0.257180
9.533350	0.1	0.256207
9.535017	0.1	0.255257
9.536683	0.1	0.254298
9.538350	0.1	0.253855
9.540017	0.1	0.254377
9.541683	0.1	0.256035
9.543350	0.1	0.258517
9.545017	0.1	0.260868
9.546683	0.1	0.262288
9.548350	0.1	0.262917
9.550017	0.1	0.263406
9.551683	0.1	0.264114
9.553350	0.1	0.264901
9.555017	0.1	0.265571
9.556683	0.1	0.266195
9.558350	0.1	0.266973
9.560017	0.1	0.267806
9.561683	0.1	0.268244
9.563350	0.1	0.267751
9.565017	0.1	0.266228
9.566683	0.1	0.264333
9.568350	0.1	0.263075
9.570017	0.1	0.263201
9.571683	0.1	0.264789
9.573350	0.1	0.267066
9.575017	0.1	0.268715
9.576683	0.1	0.268510
9.578350	0.1	0.266023
9.580017	0.1	0.261874
9.581683	0.1	0.257548
9.583350	0.1	0.254731
9.585017	0.1	0.254242
9.586683	0.1	0.255643
9.588350	0.1	0.258181
9.590017	0.1	0.261310
9.591683	0.1	0.264170
9.593350	0.1	0.265962
9.595017	0.1	0.267006
9.596683	0.1	0.268631
9.598350	0.1	0.271783
9.600017	0.1	0.276086
9.601683	0.1	0.280137
9.603350	0.1	0.282442
9.605017	0.1	0.282517
9.606683	0.1	0.281301
9.608350	0.1	0.280342
9.610017	0.1	0.280179
9.611683	0.1	0.280002
9.613350	0.1	0.278843
9.615017	0.1	0.276705
9.616683	0.1	0.274591
9.618350	0.1	0.273758
9.620017	0.1	0.274791
9.621683	0.1	0.277059
9.623350	0.1	0.279089
9.625017	0.1	0.279839
9.626683	0.1	0.279117
9.628350	0.1	0.277371
9.630017	0.1	0.275783
9.631683	0.1	0.275704
9.633350	0.1	0.277334
9.635017	0.1	0.279527
9.636683	0.1	0.280901
9.638350	0.1	0.281017
9.640017	0.1	0.280780
9.641683	0.1	0.281441
9.643350	0.1	0.283280
9.645017	0.1	0.285506
9.646683	0.1	0.287057
9.648350	0.1	0.287192
9.650017	0.1	0.285846
9.651683	0.1	0.283979
9.653350	0.1	0.283374
9.655017	0.1	0.285222
9.656683	0.1	0.288822
9.658350	0.1	0.291909
9.660017	0.1	0.292426
9.661683	0.1	0.290116
9.663350	0.1	0.286624
9.665017	0.1	0.283942
9.666683	0.1	0.282987
9.668350	0.1	0.283667
9.670017	0.1	0.285488
9.671683	0.1	0.287881
9.673350	0.1	0.290205
9.675017	0.1	0.291718
9.676683	0.1	0.291788
9.678350	0.1	0.290512
9.680017	0.1	0.289017
9.681683	0.1	0.288384
9.683350	0.1	0.288668
9.685017	0.1	0.289311
9.686683	0.1	0.289967
9.688350	0.1	0.290507
9.690017	0.1	0.290708
9.691683	0.1	0.290507
9.693350	0.1	0.290517
9.695017	0.1	0.291318
9.696683	0.1	0.292426
9.698350	0.1	0.292812
9.700017	0.1	0.292161
9.701683	0.1	0.290964
9.703350	0.1	0.289548
9.705017	0.1	0.287620
9.706683	0.1	0.285092
9.708350	0.1	0.282712
9.710017	0.1	0.281418
9.711683	0.1	0.281297
9.713350	0.1	0.281483
9.715017	0.1	0.281082
9.716683	0.1	0.279672
9.718350	0.1	0.277213
9.720017	0.1	0.274470
9.721683	0.1	0.273017
9.723350	0.1	0.273883
9.725017	0.1	0.276794
9.726683	0.1	0.281027
9.728350	0.1	0.286172
9.730017	0.1	0.291523
9.731683	0.1	0.295592
9.733350	0.1	0.296831
9.735017	0.1	0.294587
9.736683	0.1	0.289804
9.738350	0.1	0.284491
9.740017	0.1	0.280039
9.741683	0.1	0.276584
9.743350	0.1	0.273683
9.745017	0.1	0.271220
9.746683	0.1	0.269529
9.748350	0.1	0.269017
9.750017	0.1	0.269939
9.751683	0.1	0.272114
9.753350	0.1	0.274531
9.755017	0.1	0.275956
9.756683	0.1	0.276011
9.758350	0.1	0.275122
9.760017	0.1	0.273823
9.761683	0.1	0.272752
9.763350	0.1	0.272789
9.765017	0.1	0.274852
9.766683	0.1	0.279434
9.768350	0.1	0.285967
9.770017	0.1	0.292473
9.771683	0.1	0.296491
9.773350	0.1	0.296822
9.775017	0.1	0.293963
9.776683	0.1	0.289204
9.778350	0.1	0.284067
9.780017	0.1	0.280100
9.781683	0.1	0.278372
9.783350	0.1	0.279075
9.785017	0.1	0.281390
9.786683	0.1	0.283998
9.788350	0.1	0.285911
9.790017	0.1	0.286922
9.791683	0.1	0.287215
9.793350	0.1	0.286908
9.795017	0.1	0.285874
9.796683	0.1	0.283862
9.798350	0.1	0.280673
9.800017	0.1	0.276412
9.801683	0.1	0.272053
9.803350	0.1	0.269092
9.805017	0.1	0.267881
9.806683	0.1	0.267290
9.808350	0.1	0.266484
9.810017	0.1	0.266111
9.811683	0.1	0.267653
9.813350	0.1	0.271662
9.815017	0.1	0.276617
9.816683	0.1	0.280170
9.818350	0.1	0.281176
9.820017	0.1	0.280091
9.821683	0.1	0.278214
9.823350	0.1	0.276873
9.825017	0.1	0.276896
9.826683	0.1	0.278265
9.828350	0.1	0.280272
9.830017	0.1	0.282414
9.831683	0.1	0.284868
9.833350	0.1	0.287541
9.835017	0.1	0.289385
9.836683	0.1	0.289255
9.838350	0.1	0.287215
9.840017	0.1	0.284631
9.841683	0.1	0.282996
9.843350	0.1	0.282610
9.845017	0.1	0.282521
9.846683	0.1	0.281911
9.848350	0.1	0.281301
9.850017	0.1	0.281935
9.851683	0.1	0.283993
9.853350	0.1	0.286181
9.855017	0.1	0.287192
9.856683	0.1	0.286973
9.858350	0.1	0.286461
9.860017	0.1	0.286661
9.861683	0.1	0.287946
9.863350	0.1	0.289972
9.865017	0.1	0.291974
9.866683	0.1	0.293097
9.868350	0.1	0.293013
9.870017	0.1	0.292305
9.871683	0.1	0.292035
9.873350	0.1	0.293232
9.875017	0.1	0.296440
9.876683	0.1	0.301041
9.878350	0.1	0.305315
9.880017	0.1	0.307565
9.881683	0.1	0.307248
9.883350	0.1	0.305208
9.885017	0.1	0.302959
9.886683	0.1	0.301981
9.888350	0.1	0.303085
9.890017	0.1	0.305590
9.891683	0.1	0.307695
9.893350	0.1	0.307988
9.895017	0.1	0.306307
9.896683	0.1	0.303872
9.898350	0.1	0.302629
9.900017	0.1	0.303695
9.901683	0.1	0.306428
9.903350	0.1	0.309362
9.905017	0.1	0.311597
9.906683	0.1	0.312990
9.908350	0.1	0.313604
9.910017	0.1	0.313404
9.911683	0.1	0.312454
9.913350	0.1	0.311206
9.915017	0.1	0.310144
9.916683	0.1	0.309278
9.918350	0.1	0.308654
9.920017	0.1	0.308831
9.921683	0.1	0.310303
9.923350	0.1	0.312990
9.925017	0.1	0.316128
9.926683	0.1	0.318694
9.928350	0.1	0.320217
9.930017	0.1	0.320696
9.931683	0.1	0.319737
9.933350	0.1	0.316799
9.935017	0.1	0.312305
9.936683	0.1	0.307937
9.938350	0.1	0.305572
9.940017	0.1	0.305907
9.941683	0.1	0.308021
9.943350	0.1	0.310177
9.945017	0.1	0.310936
9.946683	0.1	0.309641
9.948350	0.1	0.306717
9.950017	0.1	0.303774
9.951683	0.1	0.302969
9.953350	0.1	0.305371
9.955017	0.1	0.309930
9.956683	0.1	0.314508
9.958350	0.1	0.317274
9.960017	0.1	0.317227
9.961683	0.1	0.314331
9.963350	0.1	0.309371
9.965017	0.1	0.303905
9.966683	0.1	0.300044
9.968350	0.1	0.299346
9.970017	0.1	0.301581
9.971683	0.1	0.304868
9.973350	0.1	0.307141
9.975017	0.1	0.307541
9.976683	0.1	0.306503
9.978350	0.1	0.304980
9.980017	0.1	0.303951
9.981683	0.1	0.304091
9.983350	0.1	0.305614
9.985017	0.1	0.308193
9.986683	0.1	0.310983
9.988350	0.1	0.312943
9.990017	0.1	0.313274
9.991683	0.1	0.311555
9.993350	0.1	0.308040
9.995017	0.1	0.303979
9.996683	0.1	0.301171
9.998350	0.1	0.300803
10.000017	0.1	0.302535
10.001683	0.1	0.304701
10.003350	0.1	0.305721
10.005017	0.1	0.305059
10.006683	0.1	0.302852
10.008350	0.1	0.299490
10.010017	0.1	0.295942
10.011683	0.1	0.293544
10.013350	0.1	0.293208
10.015017	0.1	0.294861
10.016683	0.1	0.297665
10.018350	0.1	0.300398
10.020017	0.1	0.301618
10.021683	0.1	0.300366
10.023350	0.1	0.297320
10.025017	0.1	0.294526
10.026683	0.1	0.293357
10.028350	0.1	0.293534
10.030017	0.1	0.294270
10.031683	0.1	0.295499
10.033350	0.1	0.297269
10.035017	0.1	0.298596
10.036683	0.1	0.298182
10.038350	0.1	0.295886
10.040017	0.1	0.292859
10.041683	0.1	0.290447
10.043350	0.1	0.289027
10.045017	0.1	0.287844
10.046683	0.1	0.286228
10.048350	0.1	0.284291
10.050017	0.1	0.282573
10.051683	0.1	0.282004
10.053350	0.1	0.283727
10.055017	0.1	0.288007
10.056683	0.1	0.293818
10.058350	0.1	0.299788
10.060017	0.1	0.304896
10.061683	0.1	0.308519
10.063350	0.1	0.310200
10.065017	0.1	0.309562
10.066683	0.1	0.306717
10.068350	0.1	0.302768
10.070017	0.1	0.299541
10.071683	0.1	0.298419
10.073350	0.1	0.299392
10.075017	0.1	0.301362
10.076683	0.1	0.302894
10.078350	0.1	0.302838
10.080017	0.1	0.301232
10.081683	0.1	0.299527
10.083350	0.1	0.299341
10.085017	0.1	0.301059
10.086683	0.1	0.303690
10.088350	0.1	0.305949
10.090017	0.1	0.307136
10.091683	0.1	0.306983
10.093350	0.1	0.305655
10.095017	0.1	0.304123
10.096683	0.1	0.303849
10.098350	0.1	0.305753
10.100017	0.1	0.309506
10.101683	0.1	0.313618
10.103350	0.1	0.316235
10.105017	0.1	0.316221
10.106683	0.1	0.313912
10.108350	0.1	0.310838
10.110017	0.1	0.308584
10.111683	0.1	0.307760
10.113350	0.1	0.307788
10.115017	0.1	0.307467
10.116683	0.1	0.306242
10.118350	0.1	0.304878
10.120017	0.1	0.304449
10.121683	0.1	0.304976
10.123350	0.1	0.305506
10.125017	0.1	0.305320
10.126683	0.1	0.304552
10.128350	0.1	0.303867
10.130017	0.1	0.303993
10.131683	0.1	0.305348
10.133350	0.1	0.307867
10.135017	0.1	0.310992
10.136683	0.1	0.313842
10.138350	0.1	0.315704
10.140017	0.1	0.316249
10.141683	0.1	0.315234
10.143350	0.1	0.312822
10.145017	0.1	0.310075
10.146683	0.1	0.308459
10.148350	0.1	0.308752
10.150017	0.1	0.310605
10.151683	0.1	0.313204
10.153350	0.1	0.316161
10.155017	0.1	0.319215
10.156683	0.1	0.321553
10.158350	0.1	0.322317
10.160017	0.1	0.321562
10.161683	0.1	0.320170
10.163350	0.1	0.319122
10.165017	0.1	0.318843
10.166683	0.1	0.318950
10.168350	0.1	0.318955
10.170017	0.1	0.319290
10.171683	0.1	0.320785
10.173350	0.1	0.323388
10.175017	0.1	0.326238
10.176683	0.1	0.328645
10.178350	0.1	0.330480
10.180017	0.1	0.331551
10.181683	0.1	0.330983
10.183350	0.1	0.328012
10.185017	0.1	0.323467
10.186683	0.1	0.319672
10.188350	0.1	0.318582
10.190017	0.1	0.320184
10.191683	0.1	0.322778
10.193350	0.1	0.324300
10.195017	0.1	0.323337
10.196683	0.1	0.319812
10.198350	0.1	0.315197
10.200017	0.1	0.311639
10.201683	0.1	0.310331
10.203350	0.1	0.310959
10.205017	0.1	0.312682
10.206683	0.1	0.314685
10.208350	0.1	0.316058
10.210017	0.1	0.316086
10.211683	0.1	0.315080
10.213350	0.1	0.314196
10.215017	0.1	0.314144
10.216683	0.1	0.314834
10.218350	0.1	0.315970
10.220017	0.1	0.317111
10.221683	0.1	0.317614
10.223350	0.1	0.317348
10.225017	0.1	0.316966
10.226683	0.1	0.316845
10.228350	0.1	0.316487
10.230017	0.1	0.315444
10.231683	0.1	0.313767
10.233350	0.1	0.311625
10.235017	0.1	0.309316
10.236683	0.1	0.307416
10.238350	0.1	0.306680
10.240017	0.1	0.307867
10.241683	0.1	0.310880
10.243350	0.1	0.314494
10.245017	0.1	0.317255
10.246683	0.1	0.318042
10.248350	0.1	0.316333
10.250017	0.1	0.312570
10.251683	0.1	0.308026
10.253350	0.1	0.304189
10.255017	0.1	0.302279
10.256683	0.1	0.302619
10.258350	0.1	0.304463
10.260017	0.1	0.306629
10.261683	0.1	0.308123
10.263350	0.1	0.308463
10.265017	0.1	0.307793
10.266683	0.1	0.306643
10.268350	0.1	0.305679
10.270017	0.1	0.305371
10.271683	0.1	0.305530
10.273350	0.1	0.305143
10.275017	0.1	0.303104
10.276683	0.1	0.299164
10.278350	0.1	0.293893
10.280017	0.1	0.288361
10.281683	0.1	0.284440
10.283350	0.1	0.284133
10.285017	0.1	0.287476
10.286683	0.1	0.292007
10.288350	0.1	0.295038
10.290017	0.1	0.295979
10.291683	0.1	0.296016
10.293350	0.1	0.296254
10.295017	0.1	0.297111
10.296683	0.1	0.298810
10.298350	0.1	0.301488
10.300017	0.1	0.304691
10.301683	0.1	0.307290
10.303350	0.1	0.308263
10.305017	0.1	0.307597
10.306683	0.1	0.305981
10.308350	0.1	0.303821
10.310017	0.1	0.301166
10.311683	0.1	0.298158
10.313350	0.1	0.295113
10.315017	0.1	0.292659
10.316683	0.1	0.291499
10.318350	0.1	0.291700
10.320017	0.1	0.292854
10.321683	0.1	0.294801
10.323350	0.1	0.297590
10.325017	0.1	0.300985
10.326683	0.1	0.304314
10.328350	0.1	0.306666
10.330017	0.1	0.307388
10.331683	0.1	0.306829
10.333350	0.1	0.306373
10.335017	0.1	0.307090
10.336683	0.1	0.308617
10.338350	0.1	0.309721
10.340017	0.1	0.309558
10.341683	0.1	0.308352
10.343350	0.1	0.307201
10.345017	0.1	0.307104
10.346683	0.1	0.308179
10.348350	0.1	0.309888
10.350017	0.1	0.311830
10.351683	0.1	0.313991
10.353350	0.1	0.315905
10.355017	0.1	0.316752
10.356683	0.1	0.316789
10.358350	0.1	0.317227
10.360017	0.1	0.318438
10.361683	0.1	0.319718
10.363350	0.1	0.320422
10.365017	0.1	0.320557
10.366683	0.1	0.320864
10.368350	0.1	0.321986
10.370017	0.1	0.323411
10.371683	0.1	0.324179
10.373350	0.1	0.323984
10.375017	0.1	0.323099
10.376683	0.1	0.321851
10.378350	0.1	0.320375
10.380017	0.1	0.318987
10.381683	0.1	0.318452
10.383350	0.1	0.319188
10.385017	0.1	0.320799
10.386683	0.1	0.322550
10.388350	0.1	0.323881
10.390017	0.1	0.324920
10.391683	0.1	0.326275
10.393350	0.1	0.328259
10.395017	0.1	0.330801
10.396683	0.1	0.333535
10.398350	0.1	0.335900
10.400017	0.1	0.337618
10.401683	0.1	0.338606
10.403350	0.1	0.338685
10.405017	0.1	0.337898
10.406683	0.1	0.336915
10.408350	0.1	0.336715
10.410017	0.1	0.337847
10.411683	0.1	0.339770
10.413350	0.1	0.341190
10.415017	0.1	0.341283
10.416683	0.1	0.340403
10.418350	0.1	0.339444
10.420017	0.1	0.339006
10.421683	0.1	0.339379
10.423350	0.1	0.340608
10.425017	0.1	0.342238
10.426683	0.1	0.343486
10.428350	0.1	0.344031
10.430017	0.1	0.344315
10.431683	0.1	0.344804
10.433350	0.1	0.345372
10.435017	0.1	0.345721
10.436683	0.1	0.345595
10.438350	0.1	0.344887
10.440017	0.1	0.344100
10.441683	0.1	0.344110
10.443350	0.1	0.344971
10.445017	0.1	0.345833
10.446683	0.1	0.346061
10.448350	0.1	0.345712
10.450017	0.1	0.344878
10.451683	0.1	0.343341
10.453350	0.1	0.341078
10.455017	0.1	0.338270
10.456683	0.1	0.334973
10.458350	0.1	0.331434
10.460017	0.1	0.328491
10.461683	0.1	0.326973
10.463350	0.1	0.326955
10.465017	0.1	0.327784
10.466683	0.1	0.328841
10.468350	0.1	0.330168
10.470017	0.1	0.332086
10.471683	0.1	0.334349
10.473350	0.1	0.336012
10.475017	0.1	0.336193
10.476683	0.1	0.334545
10.478350	0.1	0.331122
10.480017	0.1	0.326396
10.481683	0.1	0.321590
10.483350	0.1	0.318382
10.485017	0.1	0.317693
10.486683	0.1	0.318964
10.488350	0.1	0.320985
10.490017	0.1	0.323006
10.491683	0.1	0.324789
10.493350	0.1	0.326093
10.495017	0.1	0.326624
10.496683	0.1	0.326401
10.498350	0.1	0.325460
10.500017	0.1	0.323248
10.501683	0.1	0.319271
10.503350	0.1	0.314210
10.505017	0.1	0.309930
10.506683	0.1	0.308184
10.508350	0.1	0.309316
10.510017	0.1	0.312463
10.511683	0.1	0.316179
10.513350	0.1	0.318862
10.515017	0.1	0.319779
10.516683	0.1	0.319621
10.518350	0.1	0.319649
10.520017	0.1	0.320510
10.521683	0.1	0.321870
10.523350	0.1	0.323262
10.525017	0.1	0.324934
10.526683	0.1	0.327523
10.528350	0.1	0.330703
10.530017	0.1	0.332678
10.531683	0.1	0.331542
10.533350	0.1	0.326969
10.535017	0.1	0.320319
10.536683	0.1	0.313749
10.538350	0.1	0.309604
10.540017	0.1	0.309506
10.541683	0.1	0.312962
10.543350	0.1	0.317581
10.545017	0.1	0.321059
10.546683	0.1	0.322652
10.548350	0.1	0.322782
10.550017	0.1	0.321777
10.551683	0.1	0.319607
10.553350	0.1	0.316370
10.555017	0.1	0.312547
10.556683	0.1	0.309139
10.558350	0.1	0.307471
10.560017	0.1	0.308556
10.561683	0.1	0.312505
10.563350	0.1	0.318261
10.565017	0.1	0.323988
10.566683	0.1	0.327979
10.568350	0.1	0.329451
10.570017	0.1	0.328571
10.571683	0.1	0.325995
10.573350	0.1	0.322517
10.575017	0.1	0.319076
10.576683	0.1	0.316901
10.578350	0.1	0.317036
10.580017	0.1	0.319369
10.581683	0.1	0.322666
10.583350	0.1	0.325730
10.585017	0.1	0.328240
10.586683	0.1	0.330214
10.588350	0.1	0.331346
10.590017	0.1	0.331500
10.591683	0.1	0.331379
10.593350	0.1	0.331849
10.595017	0.1	0.332985
10.596683	0.1	0.334354
10.598350	0.1	0.335560
10.600017	0.1	0.336166
10.601683	0.1	0.335793
10.603350	0.1	0.334405
10.605017	0.1	0.332338
10.606683	0.1	0.330098
10.608350	0.1	0.328040
10.610017	0.1	0.326410
10.611683	0.1	0.325805
10.613350	0.1	0.326950
10.615017	0.1	0.329674
10.616683	0.1	0.332962
10.618350	0.1	0.336100
10.620017	0.1	0.339048
10.621683	0.1	0.341707
10.623350	0.1	0.343700
10.625017	0.1	0.344613
10.626683	0.1	0.344357
10.628350	0.1	0.343635
10.630017	0.1	0.343611
10.631683	0.1	0.344827
10.633350	0.1	0.346689
10.635017	0.1	0.348161
10.636683	0.1	0.348724
10.638350	0.1	0.348645
10.640017	0.1	0.348645
10.641683	0.1	0.349632
10.643350	0.1	0.352166
10.645017	0.1	0.355681
10.646683	0.1	0.358950
10.648350	0.1	0.361302
10.650017	0.1	0.362755
10.651683	0.1	0.363458
10.653350	0.1	0.363416
10.655017	0.1	0.362638
10.656683	0.1	0.361423
10.658350	0.1	0.360180
10.660017	0.1	0.358969
10.661683	0.1	0.357721
10.663350	0.1	0.356585
10.665017	0.1	0.355742
10.666683	0.1	0.355034
10.668350	0.1	0.353996
10.670017	0.1	0.352231
10.671683	0.1	0.350038
10.673350	0.1	0.348720
10.675017	0.1	0.349754
10.676683	0.1	0.353507
10.678350	0.1	0.358927
10.680017	0.1	0.364413
10.681683	0.1	0.368454
10.683350	0.1	0.369884
10.685017	0.1	0.368366
10.686683	0.1	0.364543
10.688350	0.1	0.359667
10.690017	0.1	0.355048
10.691683	0.1	0.351807
10.693350	0.1	0.350820
10.695017	0.1	0.352310
10.696683	0.1	0.355374
10.698350	0.1	0.358410
10.700017	0.1	0.360119
10.701683	0.1	0.359984
10.703350	0.1	0.358191
10.705017	0.1	0.355612
10.706683	0.1	0.353232
10.708350	0.1	0.351211
10.710017	0.1	0.349041
10.711683	0.1	0.346713
10.713350	0.1	0.345157
10.715017	0.1	0.345055
10.716683	0.1	0.345823
10.718350	0.1	0.346247
10.720017	0.1	0.345800
10.721683	0.1	0.344925
10.723350	0.1	0.344370
10.725017	0.1	0.344580
10.726683	0.1	0.345483
10.728350	0.1	0.346689
10.730017	0.1	0.347598
10.731683	0.1	0.347644
10.733350	0.1	0.346559
10.735017	0.1	0.344552
10.736683	0.1	0.342424
10.738350	0.1	0.341032
10.740017	0.1	0.340682
10.741683	0.1	0.341209
10.743350	0.1	0.342401
10.745017	0.1	0.343891
10.746683	0.1	0.344892
10.748350	0.1	0.344603
10.750017	0.1	0.342811
10.751683	0.1	0.339812
10.753350	0.1	0.336259
10.755017	0.1	0.333134
10.756683	0.1	0.331267
10.758350	0.1	0.330708
10.760017	0.1	0.330894
10.761683	0.1	0.331495
10.763350	0.1	0.332552
10.765017	0.1	0.333968
10.766683	0.1	0.335304
10.768350	0.1	0.336315
10.770017	0.1	0.337255
10.771683	0.1	0.338443
10.773350	0.1	0.339793
10.775017	0.1	0.340729
10.776683	0.1	0.340506
10.778350	0.1	0.339127
10.780017	0.1	0.337488
10.781683	0.1	0.336408
10.783350	0.1	0.336054
10.785017	0.1	0.336072
10.786683	0.1	0.335979
10.788350	0.1	0.335756
10.790017	0.1	0.335951
10.791683	0.1	0.336994
10.793350	0.1	0.338606
10.795017	0.1	0.339882
10.796683	0.1	0.340044
10.798350	0.1	0.339164
10.800017	0.1	0.338061
10.801683	0.1	0.337288
10.803350	0.1	0.336817
10.805017	0.1	0.336748
10.806683	0.1	0.337320
10.808350	0.1	0.338196
10.810017	0.1	0.338634
10.811683	0.1	0.338294
10.813350	0.1	0.337427
10.815017	0.1	0.336571
10.816683	0.1	0.336152
10.818350	0.1	0.336212
10.820017	0.1	0.336389
10.821683	0.1	0.336342
10.823350	0.1	0.336259
10.825017	0.1	0.336585
10.826683	0.1	0.336990
10.828350	0.1	0.336589
10.830017	0.1	0.335164
10.831683	0.1	0.333241
10.833350	0.1	0.331360
10.835017	0.1	0.329991
10.836683	0.1	0.329642
10.838350	0.1	0.330596
10.840017	0.1	0.332543
10.841683	0.1	0.334620
10.843350	0.1	0.336235
10.845017	0.1	0.337739
10.846683	0.1	0.339844
10.848350	0.1	0.342503
10.850017	0.1	0.344687
10.851683	0.1	0.345390
10.853350	0.1	0.344622
10.855017	0.1	0.343262
10.856683	0.1	0.342373
10.858350	0.1	0.342680
10.860017	0.1	0.343979
10.861683	0.1	0.345167
10.863350	0.1	0.345493
10.865017	0.1	0.345660
10.866683	0.1	0.347132
10.868350	0.1	0.350340
10.870017	0.1	0.353903
10.871683	0.1	0.355691
10.873350	0.1	0.354717
10.875017	0.1	0.351802
10.876683	0.1	0.348617
10.878350	0.1	0.346689
10.880017	0.1	0.346629
10.881683	0.1	0.347928
10.883350	0.1	0.349763
10.885017	0.1	0.351733
10.886683	0.1	0.353754
10.888350	0.1	0.355518
10.890017	0.1	0.356473
10.891683	0.1	0.356673
10.893350	0.1	0.357158
10.895017	0.1	0.358741
10.896683	0.1	0.360911
10.898350	0.1	0.362159
10.900017	0.1	0.361353
10.901683	0.1	0.358620
10.903350	0.1	0.355081
10.905017	0.1	0.352068
10.906683	0.1	0.350517
10.908350	0.1	0.350731
10.910017	0.1	0.352231
10.911683	0.1	0.353833
10.913350	0.1	0.354373
10.915017	0.1	0.353833
10.916683	0.1	0.353260
10.918350	0.1	0.353428
10.920017	0.1	0.354187
10.921683	0.1	0.355286
10.923350	0.1	0.356818
10.925017	0.1	0.358652
10.926683	0.1	0.359961
10.928350	0.1	0.359970
10.930017	0.1	0.359090
10.931683	0.1	0.358415
10.933350	0.1	0.358154
10.935017	0.1	0.357861
10.936683	0.1	0.357572
10.938350	0.1	0.357716
10.940017	0.1	0.358387
10.941683	0.1	0.359230
10.943350	0.1	0.359961
10.945017	0.1	0.360617
10.946683	0.1	0.360860
10.948350	0.1	0.359872
10.950017	0.1	0.357581
10.951683	0.1	0.355039
10.953350	0.1	0.353251
10.955017	0.1	0.352203
10.956683	0.1	0.351369
10.958350	0.1	0.350648
10.960017	0.1	0.350312
10.961683	0.1	0.350345
10.963350	0.1	0.350447
10.965017	0.1	0.350424
10.966683	0.1	0.350247
10.968350	0.1	0.350010
10.970017	0.1	0.349814
10.971683	0.1	0.349595
10.973350	0.1	0.349190
10.975017	0.1	0.348678
10.976683	0.1	0.348650
10.978350	0.1	0.349618
10.980017	0.1	0.350955
10.981683	0.1	0.351034
10.983350	0.1	0.349064
10.985017	0.1	0.346061
10.986683	0.1	0.343625
10.988350	0.1	0.342550
10.990017	0.1	0.342890
10.991683	0.1	0.344398
10.993350	0.1	0.346499
10.995017	0.1	0.348124
10.996683	0.1	0.348045
10.998350	0.1	0.345847
11.000017	0.1	0.342554
11.001683	0.1	0.340068
11.003350	0.1	0.339486
11.005017	0.1	0.340128
11.006683	0.1	0.340389
11.008350	0.1	0.339304
11.010017	0.1	0.337167
11.011683	0.1	0.335099
11.013350	0.1	0.334000
11.015017	0.1	0.333823
11.016683	0.1	0.334014
11.018350	0.1	0.334233
11.020017	0.1	0.334023
11.021683	0.1	0.332482
11.023350	0.1	0.329395
11.025017	0.1	0.325898
11.026683	0.1	0.323472
11.028350	0.1	0.323113
11.030017	0.1	0.325190
11.031683	0.1	0.329148
11.033350	0.1	0.333572
11.035017	0.1	0.336803
11.036683	0.1	0.337558
11.038350	0.1	0.335388
11.040017	0.1	0.331211
11.041683	0.1	0.327039
11.043350	0.1	0.324431
11.045017	0.1	0.323369
11.046683	0.1	0.322880
11.048350	0.1	0.322401
11.050017	0.1	0.322079
11.051683	0.1	0.321926
11.053350	0.1	0.321749
11.055017	0.1	0.321977
11.056683	0.1	0.323444
11.058350	0.1	0.326252
11.060017	0.1	0.329544
11.061683	0.1	0.332370
11.063350	0.1	0.334359
11.065017	0.1	0.335271
11.066683	0.1	0.334601
11.068350	0.1	0.332519
11.070017	0.1	0.330592
11.071683	0.1	0.330564
11.073350	0.1	0.332789
11.075017	0.1	0.336063
11.076683	0.1	0.338694
11.078350	0.1	0.339528
11.080017	0.1	0.338131
11.081683	0.1	0.334764
11.083350	0.1	0.330610
11.085017	0.1	0.327756
11.086683	0.1	0.327849
11.088350	0.1	0.330578
11.090017	0.1	0.333809
11.091683	0.1	0.335411
11.093350	0.1	0.334890
11.095017	0.1	0.333190
11.096683	0.1	0.331248
11.098350	0.1	0.329637
11.100017	0.1	0.329092
11.101683	0.1	0.330191
11.103350	0.1	0.332892
11.105017	0.1	0.336482
11.106683	0.1	0.339709
11.108350	0.1	0.341344
11.110017	0.1	0.340729
11.111683	0.1	0.338219
11.113350	0.1	0.335351
11.115017	0.1	0.334103
11.116683	0.1	0.335448
11.118350	0.1	0.338932
11.120017	0.1	0.343537
11.121683	0.1	0.348482
11.123350	0.1	0.353199
11.125017	0.1	0.357088
11.126683	0.1	0.359630
11.128350	0.1	0.360506
11.130017	0.1	0.359486
11.131683	0.1	0.356562
11.133350	0.1	0.352473
11.135017	0.1	0.348845
11.136683	0.1	0.347411
11.138350	0.1	0.348845
11.140017	0.1	0.352431
11.141683	0.1	0.356724
11.143350	0.1	0.360324
11.145017	0.1	0.362559
11.146683	0.1	0.363751
11.148350	0.1	0.364785
11.150017	0.1	0.366401
11.151683	0.1	0.368617
11.153350	0.1	0.370881
11.155017	0.1	0.372590
11.156683	0.1	0.373400
11.158350	0.1	0.373102
11.160017	0.1	0.371495
11.161683	0.1	0.368804
11.163350	0.1	0.365949
11.165017	0.1	0.363868
11.166683	0.1	0.362704
11.168350	0.1	0.362210
11.170017	0.1	0.362541
11.171683	0.1	0.364026
11.173350	0.1	0.366382
11.175017	0.1	0.368706
11.176683	0.1	0.370140
11.178350	0.1	0.370354
11.180017	0.1	0.369768
11.181683	0.1	0.369563
11.183350	0.1	0.370629
11.185017	0.1	0.372338
11.186683	0.1	0.373400
11.188350	0.1	0.373321
11.190017	0.1	0.372361
11.191683	0.1	0.371174
11.193350	0.1	0.370620
11.195017	0.1	0.371090
11.196683	0.1	0.372408
11.198350	0.1	0.374438
11.200017	0.1	0.377055
11.201683	0.1	0.379425
11.203350	0.1	0.380343
11.205017	0.1	0.379216
11.206683	0.1	0.376329
11.208350	0.1	0.372482
11.210017	0.1	0.368743
11.211683	0.1	0.365940
11.213350	0.1	0.364436
11.215017	0.1	0.364287
11.216683	0.1	0.365251
11.218350	0.1	0.366974
11.220017	0.1	0.369144
11.221683	0.1	0.371169
11.223350	0.1	0.372222
11.225017	0.1	0.371938
11.226683	0.1	0.370434
11.228350	0.1	0.368087
11.230017	0.1	0.365591
11.231683	0.1	0.363714
11.233350	0.1	0.363127
11.235017	0.1	0.364063
11.236683	0.1	0.365828
11.238350	0.1	0.367262
11.240017	0.1	0.367896
11.241683	0.1	0.368007
11.243350	0.1	0.368156
11.245017	0.1	0.369144
11.246683	0.1	0.371234
11.248350	0.1	0.373153
11.250017	0.1	0.373055
11.251683	0.1	0.370275
11.253350	0.1	0.365549
11.255017	0.1	0.360091
11.256683	0.1	0.354820
11.258350	0.1	0.350326
11.260017	0.1	0.347099
11.261683	0.1	0.345572
11.263350	0.1	0.345572
11.265017	0.1	0.345996
11.266683	0.1	0.345688
11.268350	0.1	0.344603
11.270017	0.1	0.343528
11.271683	0.1	0.343085
11.273350	0.1	0.343472
11.275017	0.1	0.344580
11.276683	0.1	0.345837
11.278350	0.1	0.346634
11.280017	0.1	0.346983
11.281683	0.1	0.347379
11.283350	0.1	0.347919
11.285017	0.1	0.347947
11.286683	0.1	0.346834
11.288350	0.1	0.344934
11.290017	0.1	0.343244
11.291683	0.1	0.342485
11.293350	0.1	0.342871
11.295017	0.1	0.344533
11.296683	0.1	0.347351
11.298350	0.1	0.350429
11.300017	0.1	0.352398
11.301683	0.1	0.352450
11.303350	0.1	0.351095
11.305017	0.1	0.349632
11.306683	0.1	0.348925
11.308350	0.1	0.349218
11.310017	0.1	0.350485
11.311683	0.1	0.352408
11.313350	0.1	0.354471
11.315017	0.1	0.356059
11.316683	0.1	0.356729
11.318350	0.1	0.356687
11.320017	0.1	0.356422
11.321683	0.1	0.356184
11.323350	0.1	0.356217
11.325017	0.1	0.357074
11.326683	0.1	0.359127
11.328350	0.1	0.362145
11.330017	0.1	0.365106
11.331683	0.1	0.366424
11.333350	0.1	0.365297
11.335017	0.1	0.362736
11.336683	0.1	0.360464
11.338350	0.1	0.359439
11.340017	0.1	0.359672
11.341683	0.1	0.360799
11.343350	0.1	0.362843
11.345017	0.1	0.366024
11.346683	0.1	0.369549
11.348350	0.1	0.371896
11.350017	0.1	0.372557
11.351683	0.1	0.372375
11.353350	0.1	0.372189
11.355017	0.1	0.372007
11.356683	0.1	0.371472
11.358350	0.1	0.370569
11.360017	0.1	0.369516
11.361683	0.1	0.368524
11.363350	0.1	0.367807
11.365017	0.1	0.367444
11.366683	0.1	0.367323
11.368350	0.1	0.367602
11.370017	0.1	0.368645
11.371683	0.1	0.370340
11.373350	0.1	0.372035
11.375017	0.1	0.373116
11.376683	0.1	0.373335
11.378350	0.1	0.372929
11.380017	0.1	0.372697
11.381683	0.1	0.373712
11.383350	0.1	0.376529
11.385017	0.1	0.380562
11.386683	0.1	0.384371
11.388350	0.1	0.386667
11.390017	0.1	0.387370
11.391683	0.1	0.387738
11.393350	0.1	0.389041
11.395017	0.1	0.391323
11.396683	0.1	0.393661
11.398350	0.1	0.395072
11.400017	0.1	0.395081
11.401683	0.1	0.394080
11.403350	0.1	0.393149
11.405017	0.1	0.393246
11.406683	0.1	0.394355
11.408350	0.1	0.395365
11.410017	0.1	0.395090
11.411683	0.1	0.393358
11.413350	0.1	0.390764
11.415017	0.1	0.388189
11.416683	0.1	0.386899
11.418350	0.1	0.387928
11.420017	0.1	0.390969
11.421683	0.1	0.394578
11.423350	0.1	0.397493
11.425017	0.1	0.399067
11.426683	0.1	0.398941
11.428350	0.1	0.397144
11.430017	0.1	0.394350
11.431683	0.1	0.391668
11.433350	0.1	0.389935
11.435017	0.1	0.389041
11.436683	0.1	0.388329
11.438350	0.1	0.387630
11.440017	0.1	0.387472
11.441683	0.1	0.388264
11.443350	0.1	0.389754
11.445017	0.1	0.391454
11.446683	0.1	0.393237
11.448350	0.1	0.395086
11.450017	0.1	0.396767
11.451683	0.1	0.398238
11.453350	0.1	0.399989
11.455017	0.1	0.402415
11.456683	0.1	0.404967
11.458350	0.1	0.406182
11.460017	0.1	0.404837
11.461683	0.1	0.400874
11.463350	0.1	0.395207
11.465017	0.1	0.389121
11.466683	0.1	0.383663
11.468350	0.1	0.379542
11.470017	0.1	0.377526
11.471683	0.1	0.378243
11.473350	0.1	0.381512
11.475017	0.1	0.386355
11.476683	0.1	0.391612
11.478350	0.1	0.395910
11.480017	0.1	0.397833
11.481683	0.1	0.397032
11.483350	0.1	0.394676
11.485017	0.1	0.392199
11.486683	0.1	0.390005
11.488350	0.1	0.387821
11.490017	0.1	0.385535
11.491683	0.1	0.383207
11.493350	0.1	0.380864
11.495017	0.1	0.379002
11.496683	0.1	0.378708
11.498350	0.1	0.380529
11.500017	0.1	0.383416
11.501683	0.1	0.385623
11.503350	0.1	0.386466
11.505017	0.1	0.386457
11.506683	0.1	0.385880
11.508350	0.1	0.384417
11.510017	0.1	0.382210
11.511683	0.1	0.380203
11.513350	0.1	0.379370
11.515017	0.1	0.380161
11.516683	0.1	0.382261
11.518350	0.1	0.384492
11.520017	0.1	0.385498
11.521683	0.1	0.384841
11.523350	0.1	0.383258
11.525017	0.1	0.382061
11.526683	0.1	0.382313
11.528350	0.1	0.384152
11.530017	0.1	0.386676
11.531683	0.1	0.388594
11.533350	0.1	0.389116
11.535017	0.1	0.388264
11.536683	0.1	0.386359
11.538350	0.1	0.383658
11.540017	0.1	0.380566
11.541683	0.1	0.377735
11.543350	0.1	0.375598
11.545017	0.1	0.373991
11.546683	0.1	0.372743
11.548350	0.1	0.372333
11.550017	0.1	0.373451
11.551683	0.1	0.376105
11.553350	0.1	0.379351
11.555017	0.1	0.381554
11.556683	0.1	0.381367
11.558350	0.1	0.378704
11.560017	0.1	0.374732
11.561683	0.1	0.371095
11.563350	0.1	0.369041
11.565017	0.1	0.368673
11.566683	0.1	0.368888
11.568350	0.1	0.368347
11.570017	0.1	0.366918
11.571683	0.1	0.365912
11.573350	0.1	0.366825
11.575017	0.1	0.370229
11.576683	0.1	0.375486
11.578350	0.1	0.381069
11.580017	0.1	0.385148
11.581683	0.1	0.386643
11.583350	0.1	0.385800
11.585017	0.1	0.383463
11.586683	0.1	0.380580
11.588350	0.1	0.378741
11.590017	0.1	0.379304
11.591683	0.1	0.382047
11.593350	0.1	0.385577
11.595017	0.1	0.388538
11.596683	0.1	0.389968
11.598350	0.1	0.389358
11.600017	0.1	0.386667
11.601683	0.1	0.382513
11.603350	0.1	0.378378
11.605017	0.1	0.375705
11.606683	0.1	0.374555
11.608350	0.1	0.374014
11.610017	0.1	0.373633
11.611683	0.1	0.373675
11.613350	0.1	0.374415
11.615017	0.1	0.375826
11.616683	0.1	0.377726
11.618350	0.1	0.379817
11.620017	0.1	0.381977
11.621683	0.1	0.384189
11.623350	0.1	0.385898
11.625017	0.1	0.386494
11.626683	0.1	0.386392
11.628350	0.1	0.386881
11.630017	0.1	0.388990
11.631683	0.1	0.392753
11.633350	0.1	0.397279
11.635017	0.1	0.401097
11.636683	0.1	0.402746
11.638350	0.1	0.401740
11.640017	0.1	0.398974
11.641683	0.1	0.395854
11.643350	0.1	0.393507
11.645017	0.1	0.392646
11.646683	0.1	0.393395
11.648350	0.1	0.395402
11.650017	0.1	0.398266
11.651683	0.1	0.401470
11.653350	0.1	0.404380
11.655017	0.1	0.406741
11.656683	0.1	0.408627
11.658350	0.1	0.409782
11.660017	0.1	0.409940
11.661683	0.1	0.409470
11.663350	0.1	0.409046
11.665017	0.1	0.409102
11.666683	0.1	0.409675
11.668350	0.1	0.410727
11.670017	0.1	0.412478
11.671683	0.1	0.414792
11.673350	0.1	0.416567
11.675017	0.1	0.416576
11.676683	0.1	0.414704
11.678350	0.1	0.411863
11.680017	0.1	0.409386
11.681683	0.1	0.408608
11.683350	0.1	0.410024
11.685017	0.1	0.412795
11.686683	0.1	0.415510
11.688350	0.1	0.416925
11.690017	0.1	0.416269
11.691683	0.1	0.413503
11.693350	0.1	0.409363
11.695017	0.1	0.404930
11.696683	0.1	0.401349
11.698350	0.1	0.399812
11.700017	0.1	0.401214
11.701683	0.1	0.405423
11.703350	0.1	0.411114
11.705017	0.1	0.416399
11.706683	0.1	0.419822
11.708350	0.1	0.420874
11.710017	0.1	0.419831
11.711683	0.1	0.417461
11.713350	0.1	0.414695
11.715017	0.1	0.412138
11.716683	0.1	0.410001
11.718350	0.1	0.408217
11.720017	0.1	0.406462
11.721683	0.1	0.404539
11.723350	0.1	0.402629
11.725017	0.1	0.400860
11.726683	0.1	0.399272
11.728350	0.1	0.398098
11.730017	0.1	0.397624
11.731683	0.1	0.397605
11.733350	0.1	0.397330
11.735017	0.1	0.396422
11.736683	0.1	0.395202
11.738350	0.1	0.394173
11.740017	0.1	0.393651
11.741683	0.1	0.393768
11.743350	0.1	0.394387
11.745017	0.1	0.395244
11.746683	0.1	0.396031
11.748350	0.1	0.395970
11.750017	0.1	0.394224
11.751683	0.1	0.391067
11.753350	0.1	0.387779
11.755017	0.1	0.385265
11.756683	0.1	0.383821
11.758350	0.1	0.383961
11.760017	0.1	0.386033
11.761683	0.1	0.389619
11.763350	0.1	0.393880
11.765017	0.1	0.397847
11.766683	0.1	0.400511
11.768350	0.1	0.401437
11.770017	0.1	0.401097
11.771683	0.1	0.400203
11.773350	0.1	0.398937
11.775017	0.1	0.397102
11.776683	0.1	0.394494
11.778350	0.1	0.391454
11.780017	0.1	0.389102
11.781683	0.1	0.388529
11.783350	0.1	0.389749
11.785017	0.1	0.391891
11.786683	0.1	0.393819
11.788350	0.1	0.394718
11.790017	0.1	0.394564
11.791683	0.1	0.393754
11.793350	0.1	0.392259
11.795017	0.1	0.389828
11.796683	0.1	0.387006
11.798350	0.1	0.385037
11.800017	0.1	0.384394
11.801683	0.1	0.384310
11.803350	0.1	0.384022
11.805017	0.1	0.383477
11.806683	0.1	0.382806
11.808350	0.1	0.382145
11.810017	0.1	0.381991
11.811683	0.1	0.382862
11.813350	0.1	0.384576
11.815017	0.1	0.386401
11.816683	0.1	0.387821
11.818350	0.1	0.388934
11.820017	0.1	0.390108
11.821683	0.1	0.391598
11.823350	0.1	0.393507
11.825017	0.1	0.395579
11.826683	0.1	0.397279
11.828350	0.1	0.398261
11.830017	0.1	0.398597
11.831683	0.1	0.398383
11.833350	0.1	0.397591
11.835017	0.1	0.396445
11.836683	0.1	0.395528
11.838350	0.1	0.395281
11.840017	0.1	0.395761
11.841683	0.1	0.396846
11.843350	0.1	0.398327
11.845017	0.1	0.399803
11.846683	0.1	0.400548
11.848350	0.1	0.400026
11.850017	0.1	0.398569
11.851683	0.1	0.397298
11.853350	0.1	0.397637
11.855017	0.1	0.400553
11.856683	0.1	0.405530
11.858350	0.1	0.410676
11.860017	0.1	0.414383
11.861683	0.1	0.416287
11.863350	0.1	0.416660
11.865017	0.1	0.415849
11.866683	0.1	0.414094
11.868350	0.1	0.411654
11.870017	0.1	0.409144
11.871683	0.1	0.407253
11.873350	0.1	0.406131
11.875017	0.1	0.405605
11.876683	0.1	0.405740
11.878350	0.1	0.406862
11.880017	0.1	0.408855
11.881683	0.1	0.410974
11.883350	0.1	0.412716
11.885017	0.1	0.414182
11.886683	0.1	0.415668
11.888350	0.1	0.417270
11.890017	0.1	0.418788
11.891683	0.1	0.419957
11.893350	0.1	0.420688
11.895017	0.1	0.420953
11.896683	0.1	0.420385
11.898350	0.1	0.418690
11.900017	0.1	0.416534
11.901683	0.1	0.415440
11.903350	0.1	0.416650
11.905017	0.1	0.420096
11.906683	0.1	0.424334
11.908350	0.1	0.427598
11.910017	0.1	0.429098
11.911683	0.1	0.429335
11.913350	0.1	0.429368
11.915017	0.1	0.429647
11.916683	0.1	0.429787
11.918350	0.1	0.429372
11.920017	0.1	0.428371
11.921683	0.1	0.426793
11.923350	0.1	0.424865
11.925017	0.1	0.423500
11.926683	0.1	0.423621
11.928350	0.1	0.425256
11.930017	0.1	0.427710
11.931683	0.1	0.430308
11.933350	0.1	0.432795
11.935017	0.1	0.435067
11.936683	0.1	0.436795
11.938350	0.1	0.437777
11.940017	0.1	0.438341
11.941683	0.1	0.438956
11.943350	0.1	0.439677
11.945017	0.1	0.440208
11.946683	0.1	0.440399
11.948350	0.1	0.440534
11.950017	0.1	0.441112
11.951683	0.1	0.442294
11.953350	0.1	0.443524
11.955017	0.1	0.443961
11.956683	0.1	0.443151
11.958350	0.1	0.441237
11.960017	0.1	0.439030
11.961683	0.1	0.437587
11.963350	0.1	0.437493
11.965017	0.1	0.438662
11.966683	0.1	0.440208
11.968350	0.1	0.440869
11.970017	0.1	0.440166
11.971683	0.1	0.438406
11.973350	0.1	0.435798
11.975017	0.1	0.432529
11.976683	0.1	0.428855
11.978350	0.1	0.424869
11.980017	0.1	0.420678
11.981683	0.1	0.416730
11.983350	0.1	0.413880
11.985017	0.1	0.413009
11.986683	0.1	0.414075
11.988350	0.1	0.415989
11.990017	0.1	0.417414
11.991683	0.1	0.417419
11.993350	0.1	0.415849
11.995017	0.1	0.413475
11.996683	0.1	0.411379
11.998350	0.1	0.410234
12.000017	0.1	0.410010
12.001683	0.1	0.410071
12.003350	0.1	0.409889
12.005017	0.1	0.409861
12.006683	0.1	0.410797
12.008350	0.1	0.412716
12.010017	0.1	0.414839
12.011683	0.1	0.416636
12.013350	0.1	0.417801
12.015017	0.1	0.417503
12.016683	0.1	0.415188
12.018350	0.1	0.411780
12.020017	0.1	0.409354
12.021683	0.1	0.409470
12.023350	0.1	0.412259
12.025017	0.1	0.416720
12.026683	0.1	0.421312
12.028350	0.1	0.424632
12.030017	0.1	0.425982
12.031683	0.1	0.425214
12.033350	0.1	0.422765
12.035017	0.1	0.419877
12.036683	0.1	0.417912
12.038350	0.1	0.417046
12.040017	0.1	0.416171
12.041683	0.1	0.414411
12.043350	0.1	0.412138
12.045017	0.1	0.410331
12.046683	0.1	0.409954
12.048350	0.1	0.411575
12.050017	0.1	0.414690
12.051683	0.1	0.417847
12.053350	0.1	0.419891
12.055017	0.1	0.420860
12.056683	0.1	0.421549
12.058350	0.1	0.422494
12.060017	0.1	0.423556
12.061683	0.1	0.424352
12.063350	0.1	0.424590
12.065017	0.1	0.424255
12.066683	0.1	0.423682
12.068350	0.1	0.423193
12.070017	0.1	0.422793
12.071683	0.1	0.422602
12.073350	0.1	0.422983
12.075017	0.1	0.424208
12.076683	0.1	0.426262
12.078350	0.1	0.428604
12.080017	0.1	0.430187
12.081683	0.1	0.430304
12.083350	0.1	0.429116
12.085017	0.1	0.427235
12.086683	0.1	0.425540
12.088350	0.1	0.425209
12.090017	0.1	0.427002
12.091683	0.1	0.430499
12.093350	0.1	0.434630
12.095017	0.1	0.438588
12.096683	0.1	0.441945
12.098350	0.1	0.444287
12.100017	0.1	0.445521
12.101683	0.1	0.446155
12.103350	0.1	0.446527
12.105017	0.1	0.446499
12.106683	0.1	0.446653
12.108350	0.1	0.448511
12.110017	0.1	0.452758
12.111683	0.1	0.458295
12.113350	0.1	0.463347
12.115017	0.1	0.466718
12.116683	0.1	0.467915
12.118350	0.1	0.467142
12.120017	0.1	0.465284
12.121683	0.1	0.463617
12.123350	0.1	0.463319
12.125017	0.1	0.464893
12.126683	0.1	0.467934
12.128350	0.1	0.471645
12.130017	0.1	0.474900
12.131683	0.1	0.476278
12.133350	0.1	0.474975
12.135017	0.1	0.471887
12.136683	0.1	0.469298
12.138350	0.1	0.469191
12.140017	0.1	0.471850
12.141683	0.1	0.476246
12.143350	0.1	0.480930
12.145017	0.1	0.484632
12.146683	0.1	0.486467
12.148350	0.1	0.486113
12.150017	0.1	0.484348
12.151683	0.1	0.482863
12.153350	0.1	0.482951
12.155017	0.1	0.485047
12.156683	0.1	0.488977
12.158350	0.1	0.493792
12.160017	0.1	0.497885
12.161683	0.1	0.500171
12.163350	0.1	0.500632
12.165017	0.1	0.499692
12.166683	0.1	0.497787
12.168350	0.1	0.495701
12.170017	0.1	0.494374
12.171683	0.1	0.494281
12.173350	0.1	0.495533
12.175017	0.1	0.498034
12.176683	0.1	0.501387
12.178350	0.1	0.505089
12.180017	0.1	0.508926
12.181683	0.1	0.512786
12.183350	0.1	0.516512
12.185017	0.1	0.519841
12.186683	0.1	0.522090
12.188350	0.1	0.522505
12.190017	0.1	0.521159
12.191683	0.1	0.518900
12.193350	0.1	0.516525
12.195017	0.1	0.514626
12.196683	0.1	0.513662
12.198350	0.1	0.513918
12.200017	0.1	0.515529
12.201683	0.1	0.518025
12.203350	0.1	0.520218
12.205017	0.1	0.520996
12.206683	0.1	0.520176
12.208350	0.1	0.518728
12.210017	0.1	0.518155
12.211683	0.1	0.519203
12.213350	0.1	0.521457
12.215017	0.1	0.524237
12.216683	0.1	0.527217
12.218350	0.1	0.530179
12.220017	0.1	0.532437
12.221683	0.1	0.533089
12.223350	0.1	0.531860
12.225017	0.1	0.529396
12.226683	0.1	0.526779
12.228350	0.1	0.525042
12.230017	0.1	0.524772
12.231683	0.1	0.525806
12.233350	0.1	0.527389
12.235017	0.1	0.528703
12.236683	0.1	0.529336
12.238350	0.1	0.529592
12.240017	0.1	0.530370
12.241683	0.1	0.532363
12.243350	0.1	0.535222
12.245017	0.1	0.537760
12.246683	0.1	0.539199
12.248350	0.1	0.539632
12.250017	0.1	0.539445
12.251683	0.1	0.539143
12.253350	0.1	0.539469
12.255017	0.1	0.540768
12.256683	0.1	0.542467
12.258350	0.1	0.543748
12.260017	0.1	0.544502
12.261683	0.1	0.545355
12.263350	0.1	0.546998
12.265017	0.1	0.549685
12.266683	0.1	0.552987
12.268350	0.1	0.556037
12.270017	0.1	0.558323
12.271683	0.1	0.560186
12.273350	0.1	0.562090
12.275017	0.1	0.563888
12.276683	0.1	0.565099
12.278350	0.1	0.565448
12.280017	0.1	0.565075
12.281683	0.1	0.564726
12.283350	0.1	0.565341
12.285017	0.1	0.567166
12.286683	0.1	0.569527
12.288350	0.1	0.571301
12.290017	0.1	0.571627
12.291683	0.1	0.570794
12.293350	0.1	0.570309
12.295017	0.1	0.571506
12.296683	0.1	0.574323
12.298350	0.1	0.577662
12.300017	0.1	0.580843
12.301683	0.1	0.584302
12.303350	0.1	0.588349
12.305017	0.1	0.592312
12.306683	0.1	0.595604
12.308350	0.1	0.598393
12.310017	0.1	0.600847
12.311683	0.1	0.602836
12.313350	0.1	0.604428
12.315017	0.1	0.606133
12.316683	0.1	0.608396
12.318350	0.1	0.611264
12.320017	0.1	0.614314
12.321683	0.1	0.616857
12.323350	0.1	0.618631
12.325017	0.1	0.620130
12.326683	0.1	0.621863
12.328350	0.1	0.623907
12.330017	0.1	0.626370
12.331683	0.1	0.629327
12.333350	0.1	0.632410
12.335017	0.1	0.635195
12.336683	0.1	0.637788
12.338350	0.1	0.640508
12.340017	0.1	0.643213
12.341683	0.1	0.645490
12.343350	0.1	0.647325
12.345017	0.1	0.649095
12.346683	0.1	0.651288
12.348350	0.1	0.654510
12.350017	0.1	0.658799
12.351683	0.1	0.663269
12.353350	0.1	0.667078
12.355017	0.1	0.670101
12.356683	0.1	0.672741
12.358350	0.1	0.675693
12.360017	0.1	0.679782
12.361683	0.1	0.685365
12.363350	0.1	0.691679
12.365017	0.1	0.697109
12.366683	0.1	0.700797
12.368350	0.1	0.703325
12.370017	0.1	0.705509
12.371683	0.1	0.707670
12.373350	0.1	0.710068
12.375017	0.1	0.712825
12.376683	0.1	0.715647
12.378350	0.1	0.718194
12.380017	0.1	0.720662
12.381683	0.1	0.723810
12.383350	0.1	0.728215
12.385017	0.1	0.733444
12.386683	0.1	0.738306
12.388350	0.1	0.741845
12.390017	0.1	0.743978
12.391683	0.1	0.745435
12.393350	0.1	0.747023
12.395017	0.1	0.748849
12.396683	0.1	0.750441
12.398350	0.1	0.751591
12.400017	0.1	0.752737
12.401683	0.1	0.754427
12.403350	0.1	0.756900
12.405017	0.1	0.760169
12.406683	0.1	0.764332
12.408350	0.1	0.769640
12.410017	0.1	0.776267
12.411683	0.1	0.783829
12.413350	0.1	0.791396
12.415017	0.1	0.798246
12.416683	0.1	0.804430
12.418350	0.1	0.810092
12.420017	0.1	0.814870
12.421683	0.1	0.818344
12.423350	0.1	0.820667
12.425017	0.1	0.822409
12.426683	0.1	0.824076
12.428350	0.1	0.826009
12.430017	0.1	0.828295
12.431683	0.1	0.830414
12.433350	0.1	0.831587
12.435017	0.1	0.831569
12.436683	0.1	0.830740
12.438350	0.1	0.829892
12.440017	0.1	0.829943
12.441683	0.1	0.831494
12.443350	0.1	0.834404
12.445017	0.1	0.837664
12.446683	0.1	0.840155
12.448350	0.1	0.841715
12.450017	0.1	0.843075
12.451683	0.1	0.844770
12.453350	0.1	0.846786
12.455017	0.1	0.848956
12.456683	0.1	0.851350
12.458350	0.1	0.854074
12.460017	0.1	0.856826
12.461683	0.1	0.858991
12.463350	0.1	0.860211
12.465017	0.1	0.860551
12.466683	0.1	0.860249
12.468350	0.1	0.859457
12.470017	0.1	0.858321
12.471683	0.1	0.857147
12.473350	0.1	0.856165
12.475017	0.1	0.855196
12.476683	0.1	0.853934
12.478350	0.1	0.852295
12.480017	0.1	0.850768
12.481683	0.1	0.850433
12.483350	0.1	0.851755
12.485017	0.1	0.853622
12.486683	0.1	0.854339
12.488350	0.1	0.853175
12.490017	0.1	0.850908
12.491683	0.1	0.848919
12.493350	0.1	0.848118
12.495017	0.1	0.848817
12.496683	0.1	0.850996
12.498350	0.1	0.854391
12.500017	0.1	0.858256
12.501683	0.1	0.861571
12.503350	0.1	0.863541
12.505017	0.1	0.863760
12.506683	0.1	0.862363
12.508350	0.1	0.860202
12.510017	0.1	0.858554
12.511683	0.1	0.858242
12.513350	0.1	0.858903
12.515017	0.1	0.859206
12.516683	0.1	0.858014
12.518350	0.1	0.855657
12.520017	0.1	0.854046
12.521683	0.1	0.854991
12.523350	0.1	0.858381
12.525017	0.1	0.862163
12.526683	0.1	0.864114
12.528350	0.1	0.863490
12.530017	0.1	0.861124
12.531683	0.1	0.858274
12.533350	0.1	0.855401
12.535017	0.1	0.851993
12.536683	0.1	0.847690
12.538350	0.1	0.843159
12.540017	0.1	0.839569
12.541683	0.1	0.837776
12.543350	0.1	0.838134
12.545017	0.1	0.840533
12.546683	0.1	0.844095
12.548350	0.1	0.847140
12.550017	0.1	0.848277
12.551683	0.1	0.847345
12.553350	0.1	0.845110
12.555017	0.1	0.842833
12.556683	0.1	0.841795
12.558350	0.1	0.842409
12.560017	0.1	0.843732
12.561683	0.1	0.844067
12.563350	0.1	0.842363
12.565017	0.1	0.839159
12.566683	0.1	0.836002
12.568350	0.1	0.833943
12.570017	0.1	0.832877
12.571683	0.1	0.832402
12.573350	0.1	0.832346
12.575017	0.1	0.832272
12.576683	0.1	0.831233
12.578350	0.1	0.828644
12.580017	0.1	0.825110
12.581683	0.1	0.822092
12.583350	0.1	0.820514
12.585017	0.1	0.819964
12.586683	0.1	0.819401
12.588350	0.1	0.818027
12.590017	0.1	0.815624
12.591683	0.1	0.812877
12.593350	0.1	0.811019
12.595017	0.1	0.810567
12.596683	0.1	0.810917
12.598350	0.1	0.811112
12.600017	0.1	0.810740
12.601683	0.1	0.810004
12.603350	0.1	0.809347
12.605017	0.1	0.808770
12.606683	0.1	0.807485
12.608350	0.1	0.804868
12.610017	0.1	0.801487
12.611683	0.1	0.798497
12.613350	0.1	0.796593
12.615017	0.1	0.795615
12.616683	0.1	0.794823
12.618350	0.1	0.793226
12.620017	0.1	0.790213
12.621683	0.1	0.786101
12.623350	0.1	0.781934
12.625017	0.1	0.778669
12.626683	0.1	0.776541
12.628350	0.1	0.775163
12.630017	0.1	0.773999
12.631683	0.1	0.772537
12.633350	0.1	0.770614
12.635017	0.1	0.768737
12.636683	0.1	0.767540
12.638350	0.1	0.766627
12.640017	0.1	0.764844
12.641683	0.1	0.761808
12.643350	0.1	0.758213
12.645017	0.1	0.754623
12.646683	0.1	0.750911
12.648350	0.1	0.746860
12.650017	0.1	0.742720
12.651683	0.1	0.738841
12.653350	0.1	0.735288
12.655017	0.1	0.732145
12.656683	0.1	0.729575
12.658350	0.1	0.727512
12.660017	0.1	0.725854
12.661683	0.1	0.724727
12.663350	0.1	0.724387
12.665017	0.1	0.724993
12.666683	0.1	0.726278
12.668350	0.1	0.727535
12.670017	0.1	0.728024
12.671683	0.1	0.727456
12.673350	0.1	0.725826
12.675017	0.1	0.723321
12.676683	0.1	0.720453
12.678350	0.1	0.717724
12.680017	0.1	0.715153
12.681683	0.1	0.712536
12.683350	0.1	0.709933
12.685017	0.1	0.707563
12.686683	0.1	0.705468
12.688350	0.1	0.703447
12.690017	0.1	0.701174
12.691683	0.1	0.698520
12.693350	0.1	0.695768
12.695017	0.1	0.693412
12.696683	0.1	0.691595
12.698350	0.1	0.689649
12.700017	0.1	0.686627
12.701683	0.1	0.682231
12.703350	0.1	0.677034
12.705017	0.1	0.672010
12.706683	0.1	0.667810
12.708350	0.1	0.664438
12.710017	0.1	0.661379
12.711683	0.1	0.658063
12.713350	0.1	0.654501
12.715017	0.1	0.651050
12.716683	0.1	0.647702
12.718350	0.1	0.644121
12.720017	0.1	0.640289
12.721683	0.1	0.636643
12.723350	0.1	0.633658
12.725017	0.1	0.631348
12.726683	0.1	0.629085
12.728350	0.1	0.626054
12.730017	0.1	0.622231
12.731683	0.1	0.618631
12.733350	0.1	0.616345
12.735017	0.1	0.615437
12.736683	0.1	0.614803
12.738350	0.1	0.613160
12.740017	0.1	0.610100
12.741683	0.1	0.606258
12.743350	0.1	0.602654
12.745017	0.1	0.599734
12.746683	0.1	0.597248
12.748350	0.1	0.595110
12.750017	0.1	0.593588
12.751683	0.1	0.592247
12.753350	0.1	0.589835
12.755017	0.1	0.585769
12.756683	0.1	0.580857
12.758350	0.1	0.576177
12.760017	0.1	0.572316
12.761683	0.1	0.569648
12.763350	0.1	0.568442
12.765017	0.1	0.568782
12.766683	0.1	0.570463
12.768350	0.1	0.572447
12.770017	0.1	0.573117
12.771683	0.1	0.571474
12.773350	0.1	0.567744
12.775017	0.1	0.563003
12.776683	0.1	0.558472
12.778350	0.1	0.554826
12.780017	0.1	0.551916
12.781683	0.1	0.548842
12.783350	0.1	0.544735
12.785017	0.1	0.539785
12.786683	0.1	0.535222
12.788350	0.1	0.532279
12.790017	0.1	0.531515
12.791683	0.1	0.532661
12.793350	0.1	0.534644
12.795017	0.1	0.536432
12.796683	0.1	0.537587
12.798350	0.1	0.537643
12.800017	0.1	0.535897
12.801683	0.1	0.532493
12.803350	0.1	0.528549
12.805017	0.1	0.525014
12.806683	0.1	0.522281
12.808350	0.1	0.520744
12.810017	0.1	0.520744
12.811683	0.1	0.521913
12.813350	0.1	0.523375
12.815017	0.1	0.524335
12.816683	0.1	0.524172
12.818350	0.1	0.522509
12.820017	0.1	0.519347
12.821683	0.1	0.515203
12.823350	0.1	0.511254
12.825017	0.1	0.509024
12.826683	0.1	0.509433
12.828350	0.1	0.512195
12.830017	0.1	0.516064
12.831683	0.1	0.519664
12.833350	0.1	0.522495
12.835017	0.1	0.525233
12.836683	0.1	0.528549
12.838350	0.1	0.531827
12.840017	0.1	0.533615
12.841683	0.1	0.533233
12.843350	0.1	0.531282
12.845017	0.1	0.528791
12.846683	0.1	0.526714
12.848350	0.1	0.525755
12.850017	0.1	0.525950
12.851683	0.1	0.526691
12.853350	0.1	0.527478
12.855017	0.1	0.528265
12.856683	0.1	0.529052
12.858350	0.1	0.529722
12.860017	0.1	0.530183
12.861683	0.1	0.530416
12.863350	0.1	0.530477
12.865017	0.1	0.530565
12.866683	0.1	0.530980
12.868350	0.1	0.531683
12.870017	0.1	0.531990
12.871683	0.1	0.531678
12.873350	0.1	0.531934
12.875017	0.1	0.534211
12.876683	0.1	0.538677
12.878350	0.1	0.544400
12.880017	0.1	0.550002
12.881683	0.1	0.554034
12.883350	0.1	0.555734
12.885017	0.1	0.555790
12.886683	0.1	0.555548
12.888350	0.1	0.555683
12.890017	0.1	0.556172
12.891683	0.1	0.556782
12.893350	0.1	0.557052
12.895017	0.1	0.556554
12.896683	0.1	0.555282
12.898350	0.1	0.553480
12.900017	0.1	0.551273
12.901683	0.1	0.548707
12.903350	0.1	0.546211
12.905017	0.1	0.544512
12.906683	0.1	0.543855
12.908350	0.1	0.543860
12.910017	0.1	0.544358
12.911683	0.1	0.545802
12.913350	0.1	0.548530
12.915017	0.1	0.551594
12.916683	0.1	0.553462
12.918350	0.1	0.554072
12.920017	0.1	0.554766
12.921683	0.1	0.556456
12.923350	0.1	0.559189
12.925017	0.1	0.562943
12.926683	0.1	0.567487
12.928350	0.1	0.571664
12.930017	0.1	0.573918
12.931683	0.1	0.573513
12.933350	0.1	0.570840
12.935017	0.1	0.567026
12.936683	0.1	0.563399
12.938350	0.1	0.560852
12.940017	0.1	0.559706
12.941683	0.1	0.559967
12.943350	0.1	0.561541
12.945017	0.1	0.564014
12.946683	0.1	0.566198
12.948350	0.1	0.566854
12.950017	0.1	0.565844
12.951683	0.1	0.564056
12.953350	0.1	0.562528
12.955017	0.1	0.561913
12.956683	0.1	0.561969
12.958350	0.1	0.561704
12.960017	0.1	0.560614
12.961683	0.1	0.558975
12.963350	0.1	0.556689
12.965017	0.1	0.553327
12.966683	0.1	0.549308
12.968350	0.1	0.545611
12.970017	0.1	0.542649
12.971683	0.1	0.540204
12.973350	0.1	0.537913
12.975017	0.1	0.535739
12.976683	0.1	0.534290
12.978350	0.1	0.534221
12.980017	0.1	0.535306
12.981683	0.1	0.536619
12.983350	0.1	0.537527
12.985017	0.1	0.538020
12.986683	0.1	0.538235
12.988350	0.1	0.538072
12.990017	0.1	0.537387
12.991683	0.1	0.535669
12.993350	0.1	0.532297
12.995017	0.1	0.527534
12.996683	0.1	0.522248
12.998350	0.1	0.517145
13.000017	0.1	0.513070
13.001683	0.1	0.510905
13.003350	0.1	0.510532
13.005017	0.1	0.510672
13.006683	0.1	0.510057
13.008350	0.1	0.508609
13.010017	0.1	0.507259
13.011683	0.1	0.506784
13.013350	0.1	0.506956
13.015017	0.1	0.506961
13.016683	0.1	0.506421
13.018350	0.1	0.505964
13.020017	0.1	0.506602
13.021683	0.1	0.508637
13.023350	0.1	0.511166
13.025017	0.1	0.512972
13.026683	0.1	0.513736
13.028350	0.1	0.513680
13.030017	0.1	0.512665
13.031683	0.1	0.510421
13.033350	0.1	0.507263
13.035017	0.1	0.504190
13.036683	0.1	0.502220
13.038350	0.1	0.501643
13.040017	0.1	0.501773
13.041683	0.1	0.501634
13.043350	0.1	0.500972
13.045017	0.1	0.500241
13.046683	0.1	0.499785
13.048350	0.1	0.499538
13.050017	0.1	0.498998
13.051683	0.1	0.497601
13.053350	0.1	0.495678
13.055017	0.1	0.494518
13.056683	0.1	0.495147
13.058350	0.1	0.497359
13.060017	0.1	0.499790
13.061683	0.1	0.500670
13.063350	0.1	0.498984
13.065017	0.1	0.495408
13.066683	0.1	0.491804
13.068350	0.1	0.489508
13.070017	0.1	0.488614
13.071683	0.1	0.488758
13.073350	0.1	0.489699
13.075017	0.1	0.491263
13.076683	0.1	0.493238
13.078350	0.1	0.495110
13.080017	0.1	0.496181
13.081683	0.1	0.495855
13.083350	0.1	0.494025
13.085017	0.1	0.491496
13.086683	0.1	0.489671
13.088350	0.1	0.489526
13.090017	0.1	0.491133
13.091683	0.1	0.493913
13.093350	0.1	0.496721
13.095017	0.1	0.498379
13.096683	0.1	0.498784
13.098350	0.1	0.498877
13.100017	0.1	0.499408
13.101683	0.1	0.500581
13.103350	0.1	0.502570
13.105017	0.1	0.505261
13.106683	0.1	0.508106
13.108350	0.1	0.510672
13.110017	0.1	0.512702
13.111683	0.1	0.513955
13.113350	0.1	0.514579
13.115017	0.1	0.514979
13.116683	0.1	0.515073
13.118350	0.1	0.514630
13.120017	0.1	0.514230
13.121683	0.1	0.514756
13.123350	0.1	0.515920
13.125017	0.1	0.516097
13.126683	0.1	0.514057
13.128350	0.1	0.510416
13.130017	0.1	0.506719
13.131683	0.1	0.503785
13.133350	0.1	0.501769
13.135017	0.1	0.500986
13.136683	0.1	0.501638
13.138350	0.1	0.503408
13.140017	0.1	0.506146
13.141683	0.1	0.510192
13.143350	0.1	0.515394
13.145017	0.1	0.520530
13.146683	0.1	0.524092
13.148350	0.1	0.525154
13.150017	0.1	0.523720
13.151683	0.1	0.520903
13.153350	0.1	0.518230
13.155017	0.1	0.516269
13.156683	0.1	0.514612
13.158350	0.1	0.513340
13.160017	0.1	0.513075
13.161683	0.1	0.513806
13.163350	0.1	0.515031
13.165017	0.1	0.516525
13.166683	0.1	0.518262
13.168350	0.1	0.520074
13.170017	0.1	0.521708
13.171683	0.1	0.523189
13.173350	0.1	0.524907
13.175017	0.1	0.527129
13.176683	0.1	0.529429
13.178350	0.1	0.530859
13.180017	0.1	0.530784
13.181683	0.1	0.529718
13.183350	0.1	0.528940
13.185017	0.1	0.529033
13.186683	0.1	0.529131
13.188350	0.1	0.527981
13.190017	0.1	0.525624
13.191683	0.1	0.523324
13.193350	0.1	0.522193
13.195017	0.1	0.522458
13.196683	0.1	0.523608
13.198350	0.1	0.524749
13.200017	0.1	0.525163
13.201683	0.1	0.525028
13.203350	0.1	0.525014
13.205017	0.1	0.524921
13.206683	0.1	0.523599
13.208350	0.1	0.520642
13.210017	0.1	0.517233
13.211683	0.1	0.515152
13.213350	0.1	0.515459
13.215017	0.1	0.517815
13.216683	0.1	0.520875
13.218350	0.1	0.523115
13.220017	0.1	0.523385
13.221683	0.1	0.521257
13.223350	0.1	0.517191
13.225017	0.1	0.512190
13.226683	0.1	0.507161
13.228350	0.1	0.502756
13.230017	0.1	0.499953
13.231683	0.1	0.499706
13.233350	0.1	0.501485
13.235017	0.1	0.503440
13.236683	0.1	0.504232
13.238350	0.1	0.503878
13.240017	0.1	0.502937
13.241683	0.1	0.501680
13.243350	0.1	0.500409
13.245017	0.1	0.499794
13.246683	0.1	0.499790
13.248350	0.1	0.498951
13.250017	0.1	0.495915
13.251683	0.1	0.490802
13.253350	0.1	0.484809
13.255017	0.1	0.479473
13.256683	0.1	0.476288
13.258350	0.1	0.475929
13.260017	0.1	0.477661
13.261683	0.1	0.479990
13.263350	0.1	0.481866
13.265017	0.1	0.482961
13.266683	0.1	0.483370
13.268350	0.1	0.483571
13.270017	0.1	0.484097
13.271683	0.1	0.484996
13.273350	0.1	0.485475
13.275017	0.1	0.484358
13.276683	0.1	0.481247
13.278350	0.1	0.477014
13.280017	0.1	0.473307
13.281683	0.1	0.471435
13.283350	0.1	0.471524
13.285017	0.1	0.472865
13.286683	0.1	0.474765
13.288350	0.1	0.476525
13.290017	0.1	0.477280
13.291683	0.1	0.476683
13.293350	0.1	0.475203
13.295017	0.1	0.473475
13.296683	0.1	0.472097
13.298350	0.1	0.471645
13.300017	0.1	0.472236
13.301683	0.1	0.473429
13.303350	0.1	0.474630
13.305017	0.1	0.475231
13.306683	0.1	0.474774
13.308350	0.1	0.473573
13.310017	0.1	0.472772
13.311683	0.1	0.473466
13.313350	0.1	0.476013
13.315017	0.1	0.479924
13.316683	0.1	0.483780
13.318350	0.1	0.485843
13.320017	0.1	0.485126
13.321683	0.1	0.482043
13.323350	0.1	0.478206
13.325017	0.1	0.475245
13.326683	0.1	0.473596
13.328350	0.1	0.472590
13.330017	0.1	0.471403
13.331683	0.1	0.470015
13.333350	0.1	0.469098
13.335017	0.1	0.468902
13.336683	0.1	0.469019
13.338350	0.1	0.469298
13.340017	0.1	0.469848
13.341683	0.1	0.470523
13.343350	0.1	0.471277
13.345017	0.1	0.472260
13.346683	0.1	0.473401
13.348350	0.1	0.474239
13.350017	0.1	0.474285
13.351683	0.1	0.473396
13.353350	0.1	0.471892
13.355017	0.1	0.470253
13.356683	0.1	0.469033
13.358350	0.1	0.468763
13.360017	0.1	0.469545
13.361683	0.1	0.470988
13.363350	0.1	0.472642
13.365017	0.1	0.474351
13.366683	0.1	0.476297
13.368350	0.1	0.478579
13.370017	0.1	0.480786
13.371683	0.1	0.482327
13.373350	0.1	0.482975
13.375017	0.1	0.483049
13.376683	0.1	0.483175
13.378350	0.1	0.484148
13.380017	0.1	0.486658
13.381683	0.1	0.490653
13.383350	0.1	0.494919
13.385017	0.1	0.497759
13.386683	0.1	0.498281
13.388350	0.1	0.497019
13.390017	0.1	0.495552
13.391683	0.1	0.495170
13.393350	0.1	0.495748
13.395017	0.1	0.496195
13.396683	0.1	0.495729
13.398350	0.1	0.494611
13.400017	0.1	0.493862
13.401683	0.1	0.494136
13.403350	0.1	0.495273
13.405017	0.1	0.496837
13.406683	0.1	0.498444
13.408350	0.1	0.499822
13.410017	0.1	0.500870
13.411683	0.1	0.501294
13.413350	0.1	0.500595
13.415017	0.1	0.498956
13.416683	0.1	0.497429
13.418350	0.1	0.496935
13.420017	0.1	0.497419
13.421683	0.1	0.498118
13.423350	0.1	0.498416
13.425017	0.1	0.498379
13.426683	0.1	0.498509
13.428350	0.1	0.499263
13.430017	0.1	0.500954
13.431683	0.1	0.503510
13.433350	0.1	0.506188
13.435017	0.1	0.508027
13.436683	0.1	0.508772
13.438350	0.1	0.508935
13.440017	0.1	0.508907
13.441683	0.1	0.508344
13.443350	0.1	0.506928
13.445017	0.1	0.505326
13.446683	0.1	0.504558
13.448350	0.1	0.504777
13.450017	0.1	0.505443
13.451683	0.1	0.506542
13.453350	0.1	0.508586
13.455017	0.1	0.511426
13.456683	0.1	0.513946
13.458350	0.1	0.515198
13.460017	0.1	0.515049
13.461683	0.1	0.513834
13.463350	0.1	0.511906
13.465017	0.1	0.509480
13.466683	0.1	0.506854
13.468350	0.1	0.504632
13.470017	0.1	0.503473
13.471683	0.1	0.503529
13.473350	0.1	0.504446
13.475017	0.1	0.505950
13.476683	0.1	0.507864
13.478350	0.1	0.509396
13.480017	0.1	0.509298
13.481683	0.1	0.506886
13.483350	0.1	0.502630
13.485017	0.1	0.497857
13.486683	0.1	0.493778
13.488350	0.1	0.490607
13.490017	0.1	0.487790
13.491683	0.1	0.484809
13.493350	0.1	0.481838
13.495017	0.1	0.479785
13.496683	0.1	0.479547
13.498350	0.1	0.481266
13.500017	0.1	0.484302
13.501683	0.1	0.487352
13.503350	0.1	0.488898
13.505017	0.1	0.488125
13.506683	0.1	0.485294
13.508350	0.1	0.481107
13.510017	0.1	0.476511
13.511683	0.1	0.472795
13.513350	0.1	0.470714
13.515017	0.1	0.469838
13.516683	0.1	0.469494
13.518350	0.1	0.469438
13.520017	0.1	0.469787
13.521683	0.1	0.470979
13.523350	0.1	0.473377
13.525017	0.1	0.476497
13.526683	0.1	0.478942
13.528350	0.1	0.479477
13.530017	0.1	0.478104
13.531683	0.1	0.475952
13.533350	0.1	0.474183
13.535017	0.1	0.472907
13.536683	0.1	0.471231
13.538350	0.1	0.468912
13.540017	0.1	0.467282
13.541683	0.1	0.467664
13.543350	0.1	0.469391
13.545017	0.1	0.470346
13.546683	0.1	0.469340
13.548350	0.1	0.466886
13.550017	0.1	0.464176
13.551683	0.1	0.462425
13.553350	0.1	0.462406
13.555017	0.1	0.463594
13.556683	0.1	0.464660
13.558350	0.1	0.465009
13.560017	0.1	0.465019
13.561683	0.1	0.464977
13.563350	0.1	0.464674
13.565017	0.1	0.463822
13.566683	0.1	0.462593
13.568350	0.1	0.461410
13.570017	0.1	0.460604
13.571683	0.1	0.460478
13.573350	0.1	0.461047
13.575017	0.1	0.462169
13.576683	0.1	0.464339
13.578350	0.1	0.468381
13.580017	0.1	0.474239
13.581683	0.1	0.480535
13.583350	0.1	0.485107
13.585017	0.1	0.486188
13.586683	0.1	0.483748
13.588350	0.1	0.479822
13.590017	0.1	0.477037
13.591683	0.1	0.476642
13.593350	0.1	0.477824
13.595017	0.1	0.478877
13.596683	0.1	0.478919
13.598350	0.1	0.478667
13.600017	0.1	0.479142
13.601683	0.1	0.479924
13.603350	0.1	0.479496
13.605017	0.1	0.476926
13.606683	0.1	0.472628
13.608350	0.1	0.468185
13.610017	0.1	0.465610
13.611683	0.1	0.465903
13.613350	0.1	0.468618
13.615017	0.1	0.472595
13.616683	0.1	0.476567
13.618350	0.1	0.479291
13.620017	0.1	0.480092
13.621683	0.1	0.479301
13.623350	0.1	0.478025
13.625017	0.1	0.477685
13.626683	0.1	0.479342
13.628350	0.1	0.482793
13.630017	0.1	0.486639
13.631683	0.1	0.489429
13.633350	0.1	0.490779
13.635017	0.1	0.491454
13.636683	0.1	0.492311
13.638350	0.1	0.493461
13.640017	0.1	0.494611
13.641683	0.1	0.495329
13.643350	0.1	0.494905
13.645017	0.1	0.492991
13.646683	0.1	0.490337
13.648350	0.1	0.488218
13.650017	0.1	0.487440
13.651683	0.1	0.487962
13.653350	0.1	0.489294
13.655017	0.1	0.490989
13.656683	0.1	0.492712
13.658350	0.1	0.494462
13.660017	0.1	0.496516
13.661683	0.1	0.498733
13.663350	0.1	0.500511
13.665017	0.1	0.501554
13.666683	0.1	0.502123
13.668350	0.1	0.502532
13.670017	0.1	0.502681
13.671683	0.1	0.502290
13.673350	0.1	0.501475
13.675017	0.1	0.500795
13.676683	0.1	0.501159
13.678350	0.1	0.503389
13.680017	0.1	0.507091
13.681683	0.1	0.510598
13.683350	0.1	0.512744
13.685017	0.1	0.513671
13.686683	0.1	0.514225
13.688350	0.1	0.515319
13.690017	0.1	0.517573
13.691683	0.1	0.520861
13.693350	0.1	0.523860
13.695017	0.1	0.524693
13.696683	0.1	0.522793
13.698350	0.1	0.519520
13.700017	0.1	0.516549
13.701683	0.1	0.514542
13.703350	0.1	0.513503
13.705017	0.1	0.513112
13.706683	0.1	0.512437
13.708350	0.1	0.510556
13.710017	0.1	0.507981
13.711683	0.1	0.506486
13.713350	0.1	0.507324
13.715017	0.1	0.510048
13.716683	0.1	0.513024
13.718350	0.1	0.514872
13.720017	0.1	0.515222
13.721683	0.1	0.514458
13.723350	0.1	0.513028
13.725017	0.1	0.510961
13.726683	0.1	0.508153
13.728350	0.1	0.505182
13.730017	0.1	0.503147
13.731683	0.1	0.502388
13.733350	0.1	0.502151
13.735017	0.1	0.501717
13.736683	0.1	0.501042
13.738350	0.1	0.500097
13.740017	0.1	0.498542
13.741683	0.1	0.496437
13.743350	0.1	0.494793
13.745017	0.1	0.494807
13.746683	0.1	0.496665
13.748350	0.1	0.499175
13.750017	0.1	0.500632
13.751683	0.1	0.500167
13.753350	0.1	0.498425
13.755017	0.1	0.496716
13.756683	0.1	0.495506
13.758350	0.1	0.494495
13.760017	0.1	0.493643
13.761683	0.1	0.492986
13.763350	0.1	0.492046
13.765017	0.1	0.490220
13.766683	0.1	0.487384
13.768350	0.1	0.483929
13.770017	0.1	0.480362
13.771683	0.1	0.477228
13.773350	0.1	0.475235
13.775017	0.1	0.475030
13.776683	0.1	0.476371
13.778350	0.1	0.478104
13.780017	0.1	0.479417
13.781683	0.1	0.480469
13.783350	0.1	0.481256
13.785017	0.1	0.481112
13.786683	0.1	0.479817
13.788350	0.1	0.478290
13.790017	0.1	0.477550
13.791683	0.1	0.477233
13.793350	0.1	0.476330
13.795017	0.1	0.474928
13.796683	0.1	0.474011
13.798350	0.1	0.474062
13.800017	0.1	0.474770
13.801683	0.1	0.475552
13.803350	0.1	0.475897
13.805017	0.1	0.475543
13.806683	0.1	0.474430
13.808350	0.1	0.472688
13.810017	0.1	0.470923
13.811683	0.1	0.470201
13.813350	0.1	0.471170
13.815017	0.1	0.473438
13.816683	0.1	0.475813
13.818350	0.1	0.477051
13.820017	0.1	0.476819
13.821683	0.1	0.476106
13.823350	0.1	0.476348
13.825017	0.1	0.478248
13.826683	0.1	0.481759
13.828350	0.1	0.486327
13.830017	0.1	0.490560
13.831683	0.1	0.493056
13.833350	0.1	0.493615
13.835017	0.1	0.492819
13.836683	0.1	0.490993
13.838350	0.1	0.488297
13.840017	0.1	0.485326
13.841683	0.1	0.482872
13.843350	0.1	0.481345
13.845017	0.1	0.480828
13.846683	0.1	0.481382
13.848350	0.1	0.483021
13.850017	0.1	0.485685
13.851683	0.1	0.489135
13.853350	0.1	0.492716
13.855017	0.1	0.495580
13.856683	0.1	0.497345
13.858350	0.1	0.498532
13.860017	0.1	0.499962
13.861683	0.1	0.501913
13.863350	0.1	0.504302
13.865017	0.1	0.507096
13.866683	0.1	0.510309
13.868350	0.1	0.513638
13.870017	0.1	0.516083
13.871683	0.1	0.516428
13.873350	0.1	0.514491
13.875017	0.1	0.511319
13.876683	0.1	0.508325
13.878350	0.1	0.506323
13.880017	0.1	0.505149
13.881683	0.1	0.504153
13.883350	0.1	0.502882
13.885017	0.1	0.501275
13.886683	0.1	0.499976
13.888350	0.1	0.500106
13.890017	0.1	0.502043
13.891683	0.1	0.504730
13.893350	0.1	0.506775
13.895017	0.1	0.507869
13.896683	0.1	0.508958
13.898350	0.1	0.511091
13.900017	0.1	0.514477
13.901683	0.1	0.518551
13.903350	0.1	0.522393
13.905017	0.1	0.524833
13.906683	0.1	0.524977
13.908350	0.1	0.523212
13.910017	0.1	0.520865
13.911683	0.1	0.518854
13.913350	0.1	0.517578
13.915017	0.1	0.517233
13.916683	0.1	0.517406
13.918350	0.1	0.517238
13.920017	0.1	0.516702
13.921683	0.1	0.516628
13.923350	0.1	0.517303
13.925017	0.1	0.518220
13.926683	0.1	0.519142
13.928350	0.1	0.520335
13.930017	0.1	0.521909
13.931683	0.1	0.523925
13.933350	0.1	0.526458
13.935017	0.1	0.529136
13.936683	0.1	0.531189
13.938350	0.1	0.532083
13.940017	0.1	0.531892
13.941683	0.1	0.531222
13.943350	0.1	0.530710
13.945017	0.1	0.530309
13.946683	0.1	0.529299
13.948350	0.1	0.527208
13.950017	0.1	0.524526
13.951683	0.1	0.522346
13.953350	0.1	0.521578
13.955017	0.1	0.522658
13.956683	0.1	0.525373
13.958350	0.1	0.528716
13.960017	0.1	0.531562
13.961683	0.1	0.533559
13.963350	0.1	0.535222
13.965017	0.1	0.537047
13.966683	0.1	0.538589
13.968350	0.1	0.538668
13.970017	0.1	0.536586
13.971683	0.1	0.533066
13.973350	0.1	0.529601
13.975017	0.1	0.527217
13.976683	0.1	0.525936
13.978350	0.1	0.524968
13.980017	0.1	0.523496
13.981683	0.1	0.521522
13.983350	0.1	0.519804
13.985017	0.1	0.518858
13.986683	0.1	0.518383
13.988350	0.1	0.517778
13.990017	0.1	0.516800
13.991683	0.1	0.515478
13.993350	0.1	0.513587
13.995017	0.1	0.510933
13.996683	0.1	0.508018
13.998350	0.1	0.505727
14.000017	0.1	0.504386
14.001683	0.1	0.503580
14.003350	0.1	0.502933
14.005017	0.1	0.502635
14.006683	0.1	0.502681
14.008350	0.1	0.502397
14.010017	0.1	0.501503
14.011683	0.1	0.500567
14.013350	0.1	0.500209
14.015017	0.1	0.500740
14.016683	0.1	0.502234
14.018350	0.1	0.504302
14.020017	0.1	0.506318
14.021683	0.1	0.507855
14.023350	0.1	0.508758
14.025017	0.1	0.508851
14.026683	0.1	0.508158
14.028350	0.1	0.507166
14.030017	0.1	0.506397
14.031683	0.1	0.505690
14.033350	0.1	0.504418
14.035017	0.1	0.502174
14.036683	0.1	0.499003
14.038350	0.1	0.495464
14.040017	0.1	0.492507
14.041683	0.1	0.490998
14.043350	0.1	0.490970
14.045017	0.1	0.491613
14.046683	0.1	0.492171
14.048350	0.1	0.492544
14.050017	0.1	0.493210
14.051683	0.1	0.494882
14.053350	0.1	0.497806
14.055017	0.1	0.501289
14.056683	0.1	0.504223
14.058350	0.1	0.505471
14.060017	0.1	0.504046
14.061683	0.1	0.500064
14.063350	0.1	0.495217
14.065017	0.1	0.491664
14.066683	0.1	0.490365
14.068350	0.1	0.490695
14.070017	0.1	0.491515
14.071683	0.1	0.491966
14.073350	0.1	0.491403
14.075017	0.1	0.489457
14.076683	0.1	0.486625
14.078350	0.1	0.484111
14.080017	0.1	0.482616
14.081683	0.1	0.481755
14.083350	0.1	0.480968
14.085017	0.1	0.480427
14.086683	0.1	0.480562
14.088350	0.1	0.481275
14.090017	0.1	0.482057
14.091683	0.1	0.482495
14.093350	0.1	0.482616
14.095017	0.1	0.482891
14.096683	0.1	0.483538
14.098350	0.1	0.484530
14.100017	0.1	0.486202
14.101683	0.1	0.488651
14.103350	0.1	0.491058
14.105017	0.1	0.492414
14.106683	0.1	0.492558
14.108350	0.1	0.492274
14.110017	0.1	0.492604
14.111683	0.1	0.494127
14.113350	0.1	0.496609
14.115017	0.1	0.499128
14.116683	0.1	0.500698
14.118350	0.1	0.500884
14.120017	0.1	0.499845
14.121683	0.1	0.497960
14.123350	0.1	0.495901
14.125017	0.1	0.494635
14.126683	0.1	0.494709
14.128350	0.1	0.495734
14.130017	0.1	0.496795
14.131683	0.1	0.497191
14.133350	0.1	0.496753
14.135017	0.1	0.495869
14.136683	0.1	0.495086
14.138350	0.1	0.494765
14.140017	0.1	0.495180
14.141683	0.1	0.496409
14.143350	0.1	0.498369
14.145017	0.1	0.501228
14.146683	0.1	0.505033
14.148350	0.1	0.508958
14.150017	0.1	0.511771
14.151683	0.1	0.512893
14.153350	0.1	0.512660
14.155017	0.1	0.512023
14.156683	0.1	0.512036
14.158350	0.1	0.513159
14.160017	0.1	0.514812
14.161683	0.1	0.515925
14.163350	0.1	0.516125
14.165017	0.1	0.516255
14.166683	0.1	0.517550
14.168350	0.1	0.520479
14.170017	0.1	0.524279
14.171683	0.1	0.527548
14.173350	0.1	0.529308
14.175017	0.1	0.529373
14.176683	0.1	0.528027
14.178350	0.1	0.526072
14.180017	0.1	0.524740
14.181683	0.1	0.525191
14.183350	0.1	0.527776
14.185017	0.1	0.531739
14.186683	0.1	0.535757
14.188350	0.1	0.538924
14.190017	0.1	0.540940
14.191683	0.1	0.541694
14.193350	0.1	0.540921
14.195017	0.1	0.538151
14.196683	0.1	0.533340
14.198350	0.1	0.527697
14.200017	0.1	0.522970
14.201683	0.1	0.520279
14.203350	0.1	0.519902
14.205017	0.1	0.521163
14.206683	0.1	0.522588
14.208350	0.1	0.523152
14.210017	0.1	0.522770
14.211683	0.1	0.521475
14.213350	0.1	0.519101
14.215017	0.1	0.515669
14.216683	0.1	0.511515
14.218350	0.1	0.507371
14.220017	0.1	0.504125
14.221683	0.1	0.502300
14.223350	0.1	0.502188
14.225017	0.1	0.503953
14.226683	0.1	0.507124
14.228350	0.1	0.510449
14.230017	0.1	0.512395
14.231683	0.1	0.512251
14.233350	0.1	0.510737
14.235017	0.1	0.509406
14.236683	0.1	0.509368
14.238350	0.1	0.510779
14.240017	0.1	0.513010
14.241683	0.1	0.514998
14.243350	0.1	0.515589
14.245017	0.1	0.514048
14.246683	0.1	0.510607
14.248350	0.1	0.506542
14.250017	0.1	0.503361
14.251683	0.1	0.501610
14.253350	0.1	0.500376
14.255017	0.1	0.498295
14.256683	0.1	0.495212
14.258350	0.1	0.492171
14.260017	0.1	0.490248
14.261683	0.1	0.490095
14.263350	0.1	0.491957
14.265017	0.1	0.495366
14.266683	0.1	0.498979
14.268350	0.1	0.501238
14.270017	0.1	0.501340
14.271683	0.1	0.499631
14.273350	0.1	0.497098
14.275017	0.1	0.494891
14.276683	0.1	0.493946
14.278350	0.1	0.494183
14.280017	0.1	0.494621
14.281683	0.1	0.494514
14.283350	0.1	0.493852
14.285017	0.1	0.493010
14.286683	0.1	0.492455
14.288350	0.1	0.492651
14.290017	0.1	0.493885
14.291683	0.1	0.495887
14.293350	0.1	0.497536
14.295017	0.1	0.497657
14.296683	0.1	0.496199
14.298350	0.1	0.494006
14.300017	0.1	0.491673
14.301683	0.1	0.489769
14.303350	0.1	0.489168
14.305017	0.1	0.489866
14.306683	0.1	0.490625
14.308350	0.1	0.490565
14.310017	0.1	0.490141
14.311683	0.1	0.490248
14.313350	0.1	0.491040
14.315017	0.1	0.491985
14.316683	0.1	0.492642
14.318350	0.1	0.492991
14.320017	0.1	0.493298
14.321683	0.1	0.493964
14.323350	0.1	0.495333
14.325017	0.1	0.497457
14.326683	0.1	0.500218
14.328350	0.1	0.503496
14.330017	0.1	0.506742
14.331683	0.1	0.509000
14.333350	0.1	0.509829
14.335017	0.1	0.509741
14.336683	0.1	0.509401
14.338350	0.1	0.508945
14.340017	0.1	0.508311
14.341683	0.1	0.507738
14.343350	0.1	0.507478
14.345017	0.1	0.507305
14.346683	0.1	0.506756
14.348350	0.1	0.505853
14.350017	0.1	0.505168
14.351683	0.1	0.505140
14.353350	0.1	0.505904
14.355017	0.1	0.507417
14.356683	0.1	0.509229
14.358350	0.1	0.510532
14.360017	0.1	0.510938
14.361683	0.1	0.510779
14.363350	0.1	0.510733
14.365017	0.1	0.511324
14.366683	0.1	0.512530
14.368350	0.1	0.513848
14.370017	0.1	0.514877
14.371683	0.1	0.515827
14.373350	0.1	0.517284
14.375017	0.1	0.519403
14.376683	0.1	0.521699
14.378350	0.1	0.523441
14.380017	0.1	0.524139
14.381683	0.1	0.523990
14.383350	0.1	0.523655
14.385017	0.1	0.523585
14.386683	0.1	0.523818
14.388350	0.1	0.524065
14.390017	0.1	0.524172
14.391683	0.1	0.524642
14.393350	0.1	0.526323
14.395017	0.1	0.529699
14.396683	0.1	0.534635
14.398350	0.1	0.540628
14.400017	0.1	0.547129
14.401683	0.1	0.553336
14.403350	0.1	0.558123
14.405017	0.1	0.560759
14.406683	0.1	0.561331
14.408350	0.1	0.560284
14.410017	0.1	0.558081
14.411683	0.1	0.555404
14.413350	0.1	0.553089
14.415017	0.1	0.551804
14.416683	0.1	0.551743
14.418350	0.1	0.552619
14.420017	0.1	0.554160
14.421683	0.1	0.556558
14.423350	0.1	0.559739
14.425017	0.1	0.562957
14.426683	0.1	0.565662
14.428350	0.1	0.567934
14.430017	0.1	0.569830
14.431683	0.1	0.571008
14.433350	0.1	0.571008
14.435017	0.1	0.569858
14.436683	0.1	0.568382
14.438350	0.1	0.567660
14.440017	0.1	0.568382
14.441683	0.1	0.570505
14.443350	0.1	0.573145
14.445017	0.1	0.575404
14.446683	0.1	0.577252
14.448350	0.1	0.579129
14.450017	0.1	0.581145
14.451683	0.1	0.582752
14.453350	0.1	0.582873
14.455017	0.1	0.581043
14.456683	0.1	0.578444
14.458350	0.1	0.577210
14.460017	0.1	0.578482
14.461683	0.1	0.581588
14.463350	0.1	0.584968
14.465017	0.1	0.587599
14.466683	0.1	0.589159
14.468350	0.1	0.589578
14.470017	0.1	0.589052
14.471683	0.1	0.588242
14.473350	0.1	0.587692
14.475017	0.1	0.587334
14.476683	0.1	0.587017
14.478350	0.1	0.586845
14.480017	0.1	0.586710
14.481683	0.1	0.586021
14.483350	0.1	0.584093
14.485017	0.1	0.580512
14.486683	0.1	0.575315
14.488350	0.1	0.569653
14.490017	0.1	0.565876
14.491683	0.1	0.565890
14.493350	0.1	0.569508
14.495017	0.1	0.574724
14.496683	0.1	0.579306
14.498350	0.1	0.581960
14.500017	0.1	0.582375
14.501683	0.1	0.581029
14.503350	0.1	0.578989
14.505017	0.1	0.577215
14.506683	0.1	0.575813
14.508350	0.1	0.574263
14.510017	0.1	0.572144
14.511683	0.1	0.569699
14.513350	0.1	0.567748
14.515017	0.1	0.566947
14.516683	0.1	0.567152
14.518350	0.1	0.567865
14.520017	0.1	0.568973
14.521683	0.1	0.570500
14.523350	0.1	0.571827
14.525017	0.1	0.571911
14.526683	0.1	0.570510
14.528350	0.1	0.568829
14.530017	0.1	0.568475
14.531683	0.1	0.569853
14.533350	0.1	0.571795
14.535017	0.1	0.572917
14.536683	0.1	0.572838
14.538350	0.1	0.571948
14.540017	0.1	0.570598
14.541683	0.1	0.568796
14.543350	0.1	0.566505
14.545017	0.1	0.563893
14.546683	0.1	0.561187
14.548350	0.1	0.558626
14.550017	0.1	0.556600
14.551683	0.1	0.555390
14.553350	0.1	0.555031
14.555017	0.1	0.555567
14.556683	0.1	0.557005
14.558350	0.1	0.558887
14.560017	0.1	0.560349
14.561683	0.1	0.560973
14.563350	0.1	0.561238
14.565017	0.1	0.561858
14.566683	0.1	0.562994
14.568350	0.1	0.564423
14.570017	0.1	0.566263
14.571683	0.1	0.568628
14.573350	0.1	0.570668
14.575017	0.1	0.570957
14.576683	0.1	0.568801
14.578350	0.1	0.565001
14.580017	0.1	0.561308
14.581683	0.1	0.559124
14.583350	0.1	0.558756
14.585017	0.1	0.559585
14.586683	0.1	0.560740
14.588350	0.1	0.561625
14.590017	0.1	0.561941
14.591683	0.1	0.561690
14.593350	0.1	0.561317
14.595017	0.1	0.561415
14.596683	0.1	0.562295
14.598350	0.1	0.564097
14.600017	0.1	0.566770
14.601683	0.1	0.569387
14.603350	0.1	0.570361
14.605017	0.1	0.568959
14.606683	0.1	0.566333
14.608350	0.1	0.564735
14.610017	0.1	0.565532
14.611683	0.1	0.568102
14.613350	0.1	0.570910
14.615017	0.1	0.573094
14.616683	0.1	0.574728
14.618350	0.1	0.576209
14.620017	0.1	0.577867
14.621683	0.1	0.579753
14.623350	0.1	0.581639
14.625017	0.1	0.583273
14.626683	0.1	0.584610
14.628350	0.1	0.585909
14.630017	0.1	0.587711
14.631683	0.1	0.590347
14.633350	0.1	0.593290
14.635017	0.1	0.595148
14.636683	0.1	0.594691
14.638350	0.1	0.592009
14.640017	0.1	0.588652
14.641683	0.1	0.586757
14.643350	0.1	0.587688
14.645017	0.1	0.591138
14.646683	0.1	0.595157
14.648350	0.1	0.597439
14.650017	0.1	0.597131
14.651683	0.1	0.595199
14.653350	0.1	0.593159
14.655017	0.1	0.592130
14.656683	0.1	0.592773
14.658350	0.1	0.595129
14.660017	0.1	0.598552
14.661683	0.1	0.602258
14.663350	0.1	0.605849
14.665017	0.1	0.609066
14.666683	0.1	0.611432
14.668350	0.1	0.612414
14.670017	0.1	0.611823
14.671683	0.1	0.609928
14.673350	0.1	0.607464
14.675017	0.1	0.605159
14.676683	0.1	0.603390
14.678350	0.1	0.602533
14.680017	0.1	0.603036
14.681683	0.1	0.604647
14.683350	0.1	0.606333
14.685017	0.1	0.607232
14.686683	0.1	0.607162
14.688350	0.1	0.606584
14.690017	0.1	0.606109
14.691683	0.1	0.605867
14.693350	0.1	0.605569
14.695017	0.1	0.605071
14.696683	0.1	0.604577
14.698350	0.1	0.604466
14.700017	0.1	0.605057
14.701683	0.1	0.606664
14.703350	0.1	0.609332
14.705017	0.1	0.612345
14.706683	0.1	0.614561
14.708350	0.1	0.615343
14.710017	0.1	0.614733
14.711683	0.1	0.613239
14.713350	0.1	0.611604
14.715017	0.1	0.610151
14.716683	0.1	0.608633
14.718350	0.1	0.607013
14.720017	0.1	0.605537
14.721683	0.1	0.604247
14.723350	0.1	0.602822
14.725017	0.1	0.600722
14.726683	0.1	0.597797
14.728350	0.1	0.594826
14.730017	0.1	0.593173
14.731683	0.1	0.593569
14.733350	0.1	0.595464
14.735017	0.1	0.597695
14.736683	0.1	0.599138
14.738350	0.1	0.599138
14.740017	0.1	0.597816
14.741683	0.1	0.595921
14.743350	0.1	0.594328
14.745017	0.1	0.593569
14.746683	0.1	0.593588
14.748350	0.1	0.593839
14.750017	0.1	0.593830
14.751683	0.1	0.593252
14.753350	0.1	0.591897
14.755017	0.1	0.590119
14.756683	0.1	0.589131
14.758350	0.1	0.590044
14.760017	0.1	0.592773
14.761683	0.1	0.596088
14.763350	0.1	0.598510
14.765017	0.1	0.599213
14.766683	0.1	0.598305
14.768350	0.1	0.596540
14.770017	0.1	0.594738
14.771683	0.1	0.593378
14.773350	0.1	0.592358
14.775017	0.1	0.591287
14.776683	0.1	0.589974
14.778350	0.1	0.588354
14.780017	0.1	0.586314
14.781683	0.1	0.583986
14.783350	0.1	0.581997
14.785017	0.1	0.581262
14.786683	0.1	0.582403
14.788350	0.1	0.585164
14.790017	0.1	0.588233
14.791683	0.1	0.590044
14.793350	0.1	0.589890
14.795017	0.1	0.588116
14.796683	0.1	0.585406
14.798350	0.1	0.582398
14.800017	0.1	0.579851
14.801683	0.1	0.578566
14.803350	0.1	0.578864
14.805017	0.1	0.580288
14.806683	0.1	0.581951
14.808350	0.1	0.583241
14.810017	0.1	0.583986
14.811683	0.1	0.584312
14.813350	0.1	0.584703
14.815017	0.1	0.585746
14.816683	0.1	0.587502
14.818350	0.1	0.589308
14.820017	0.1	0.590337
14.821683	0.1	0.590300
14.823350	0.1	0.589765
14.825017	0.1	0.589890
14.826683	0.1	0.591488
14.828350	0.1	0.594216
14.830017	0.1	0.597020
14.831683	0.1	0.599087
14.833350	0.1	0.600172
14.835017	0.1	0.600363
14.836683	0.1	0.599613
14.838350	0.1	0.597909
14.840017	0.1	0.595856
14.841683	0.1	0.594417
14.843350	0.1	0.594235
14.845017	0.1	0.595800
14.846683	0.1	0.599367
14.848350	0.1	0.604172
14.850017	0.1	0.608535
14.851683	0.1	0.611288
14.853350	0.1	0.612750
14.855017	0.1	0.614021
14.856683	0.1	0.615716
14.858350	0.1	0.617499
14.860017	0.1	0.618622
14.861683	0.1	0.618682
14.863350	0.1	0.617639
14.865017	0.1	0.615721
14.866683	0.1	0.613621
14.868350	0.1	0.612000
14.870017	0.1	0.610836
14.871683	0.1	0.609956
14.873350	0.1	0.609984
14.875017	0.1	0.611870
14.876683	0.1	0.615553
14.878350	0.1	0.619800
14.880017	0.1	0.623064
14.881683	0.1	0.624238
14.883350	0.1	0.623157
14.885017	0.1	0.620713
14.886683	0.1	0.618408
14.888350	0.1	0.617728
14.890017	0.1	0.619255
14.891683	0.1	0.622207
14.893350	0.1	0.625299
14.895017	0.1	0.627916
14.896683	0.1	0.630249
14.898350	0.1	0.632624
14.900017	0.1	0.635190
14.901683	0.1	0.637979
14.903350	0.1	0.640946
14.905017	0.1	0.643870
14.906683	0.1	0.646808
14.908350	0.1	0.650571
14.910017	0.1	0.655716
14.911683	0.1	0.661360
14.913350	0.1	0.665863
14.915017	0.1	0.668378
14.916683	0.1	0.669137
14.918350	0.1	0.668499
14.920017	0.1	0.666501
14.921683	0.1	0.663507
14.923350	0.1	0.660708
14.925017	0.1	0.659404
14.926683	0.1	0.660080
14.928350	0.1	0.662324
14.930017	0.1	0.665267
14.931683	0.1	0.668187
14.933350	0.1	0.670869
14.935017	0.1	0.673044
14.936683	0.1	0.674245
14.938350	0.1	0.674701
14.940017	0.1	0.675404
14.941683	0.1	0.677072
14.943350	0.1	0.679530
14.945017	0.1	0.681868
14.946683	0.1	0.683148
14.948350	0.1	0.683316
14.950017	0.1	0.683172
14.951683	0.1	0.683395
14.953350	0.1	0.683754
14.955017	0.1	0.683470
14.956683	0.1	0.682706
14.958350	0.1	0.683083
14.960017	0.1	0.686059
14.961683	0.1	0.691097
14.963350	0.1	0.696024
14.965017	0.1	0.698785
14.966683	0.1	0.698357
14.968350	0.1	0.695093
14.970017	0.1	0.690846
14.971683	0.1	0.687656
14.973350	0.1	0.686380
14.975017	0.1	0.687004
14.976683	0.1	0.689323
14.978350	0.1	0.692671
14.980017	0.1	0.695572
14.981683	0.1	0.696364
14.983350	0.1	0.694534
14.985017	0.1	0.691479
14.986683	0.1	0.689165
14.988350	0.1	0.688075
14.990017	0.1	0.687400
14.991683	0.1	0.686683
14.993350	0.1	0.686189
14.995017	0.1	0.685938
14.996683	0.1	0.685225
14.998350	0.1	0.683269
15.000017	0.1	0.680126
15.001683	0.1	0.676648
15.003350	0.1	0.673626
15.005017	0.1	0.671530
15.006683	0.1	0.670939
15.008350	0.1	0.672173
15.010017	0.1	0.674371
15.011683	0.1	0.676014
15.013350	0.1	0.676089
15.015017	0.1	0.674319
15.016683	0.1	0.671051
15.018350	0.1	0.667316
15.020017	0.1	0.664424
15.021683	0.1	0.663358
15.023350	0.1	0.664094
15.025017	0.1	0.665160
15.026683	0.1	0.664433
15.028350	0.1	0.660857
15.030017	0.1	0.655344
15.031683	0.1	0.650301
15.033350	0.1	0.648168
15.035017	0.1	0.649611
15.036683	0.1	0.653109
15.038350	0.1	0.656410
15.040017	0.1	0.658021
15.041683	0.1	0.657723
15.043350	0.1	0.656461
15.045017	0.1	0.655614
15.046683	0.1	0.655963
15.048350	0.1	0.657570
15.050017	0.1	0.660224
15.051683	0.1	0.663456
15.053350	0.1	0.666436
15.055017	0.1	0.668545
15.056683	0.1	0.669626
15.058350	0.1	0.669677
15.060017	0.1	0.669044
15.061683	0.1	0.668354
15.063350	0.1	0.667660
15.065017	0.1	0.666683
15.066683	0.1	0.665849
15.068350	0.1	0.665993
15.070017	0.1	0.667120
15.071683	0.1	0.668238
15.073350	0.1	0.668238
15.075017	0.1	0.667018
15.076683	0.1	0.665686
15.078350	0.1	0.665383
15.080017	0.1	0.665993
15.081683	0.1	0.666478
15.083350	0.1	0.666380
15.085017	0.1	0.666217
15.086683	0.1	0.666627
15.088350	0.1	0.667889
15.090017	0.1	0.670059
15.091683	0.1	0.672820
15.093350	0.1	0.675451
15.095017	0.1	0.677374
15.096683	0.1	0.678557
15.098350	0.1	0.679260
15.100017	0.1	0.679968
15.101683	0.1	0.681197
15.103350	0.1	0.682762
15.105017	0.1	0.683516
15.106683	0.1	0.682422
15.108350	0.1	0.679833
15.110017	0.1	0.677449
15.111683	0.1	0.676694
15.113350	0.1	0.677714
15.115017	0.1	0.680122
15.116683	0.1	0.683446
15.118350	0.1	0.686808
15.120017	0.1	0.689304
15.121683	0.1	0.691004
15.123350	0.1	0.692811
15.125017	0.1	0.695130
15.126683	0.1	0.697286
15.128350	0.1	0.698683
15.130017	0.1	0.699600
15.131683	0.1	0.700536
15.133350	0.1	0.701705
15.135017	0.1	0.703284
15.136683	0.1	0.705183
15.138350	0.1	0.706939
15.140017	0.1	0.708369
15.141683	0.1	0.709668
15.143350	0.1	0.710655
15.145017	0.1	0.711000
15.146683	0.1	0.711223
15.148350	0.1	0.712383
15.150017	0.1	0.714748
15.151683	0.1	0.717356
15.153350	0.1	0.718930
15.155017	0.1	0.719074
15.156683	0.1	0.718664
15.158350	0.1	0.719009
15.160017	0.1	0.720578
15.161683	0.1	0.722711
15.163350	0.1	0.724620
15.165017	0.1	0.726115
15.166683	0.1	0.727344
15.168350	0.1	0.728439
15.170017	0.1	0.729500
15.171683	0.1	0.730585
15.173350	0.1	0.731489
15.175017	0.1	0.732080
15.176683	0.1	0.732448
15.178350	0.1	0.732383
15.180017	0.1	0.731372
15.181683	0.1	0.729682
15.183350	0.1	0.728583
15.185017	0.1	0.729240
15.186683	0.1	0.731968
15.188350	0.1	0.736224
15.190017	0.1	0.740732
15.191683	0.1	0.744010
15.193350	0.1	0.745570
15.195017	0.1	0.746329
15.196683	0.1	0.747466
15.198350	0.1	0.749142
15.200017	0.1	0.750665
15.201683	0.1	0.751358
15.203350	0.1	0.750995
15.205017	0.1	0.749882
15.206683	0.1	0.748863
15.208350	0.1	0.748644
15.210017	0.1	0.749081
15.211683	0.1	0.749766
15.213350	0.1	0.750418
15.215017	0.1	0.750492
15.216683	0.1	0.749631
15.218350	0.1	0.748355
15.220017	0.1	0.747605
15.221683	0.1	0.747941
15.223350	0.1	0.749216
15.225017	0.1	0.751014
15.226683	0.1	0.753137
15.228350	0.1	0.755354
15.230017	0.1	0.756872
15.231683	0.1	0.756853
15.233350	0.1	0.755731
15.235017	0.1	0.755405
15.236683	0.1	0.757370
15.238350	0.1	0.760946
15.240017	0.1	0.764076
15.241683	0.1	0.765119
15.243350	0.1	0.763577
15.245017	0.1	0.760001
15.246683	0.1	0.755526
15.248350	0.1	0.751303
15.250017	0.1	0.748332
15.251683	0.1	0.747219
15.253350	0.1	0.747796
15.255017	0.1	0.749547
15.256683	0.1	0.752057
15.258350	0.1	0.754511
15.260017	0.1	0.755717
15.261683	0.1	0.754916
15.263350	0.1	0.752029
15.265017	0.1	0.747559
15.266683	0.1	0.742269
15.268350	0.1	0.736788
15.270017	0.1	0.731521
15.271683	0.1	0.726916
15.273350	0.1	0.723484
15.275017	0.1	0.721742
15.276683	0.1	0.721980
15.278350	0.1	0.723591
15.280017	0.1	0.725142
15.281683	0.1	0.725533
15.283350	0.1	0.724969
15.285017	0.1	0.724671
15.286683	0.1	0.725780
15.288350	0.1	0.728415
15.290017	0.1	0.731507
15.291683	0.1	0.733486
15.293350	0.1	0.733496
15.295017	0.1	0.732071
15.296683	0.1	0.730515
15.298350	0.1	0.729738
15.300017	0.1	0.729640
15.301683	0.1	0.729184
15.303350	0.1	0.727391
15.305017	0.1	0.724648
15.306683	0.1	0.722669
15.308350	0.1	0.722809
15.310017	0.1	0.724634
15.311683	0.1	0.726487
15.313350	0.1	0.727326
15.315017	0.1	0.727368
15.316683	0.1	0.727149
15.318350	0.1	0.726976
15.320017	0.1	0.726958
15.321683	0.1	0.726809
15.323350	0.1	0.725966
15.325017	0.1	0.724490
15.326683	0.1	0.723689
15.328350	0.1	0.725230
15.330017	0.1	0.729561
15.331683	0.1	0.735577
15.333350	0.1	0.741458
15.335017	0.1	0.745622
15.336683	0.1	0.747591
15.338350	0.1	0.747889
15.340017	0.1	0.747116
15.341683	0.1	0.745715
15.343350	0.1	0.744318
15.345017	0.1	0.743936
15.346683	0.1	0.745435
15.348350	0.1	0.748467
15.350017	0.1	0.751503
15.351683	0.1	0.753230
15.353350	0.1	0.753528
15.355017	0.1	0.753002
15.356683	0.1	0.752402
15.358350	0.1	0.752578
15.360017	0.1	0.754059
15.361683	0.1	0.756471
15.363350	0.1	0.758744
15.365017	0.1	0.759871
15.366683	0.1	0.759838
15.368350	0.1	0.759722
15.370017	0.1	0.760569
15.371683	0.1	0.762446
15.373350	0.1	0.764541
15.375017	0.1	0.766017
15.376683	0.1	0.767075
15.378350	0.1	0.768821
15.380017	0.1	0.771983
15.381683	0.1	0.776132
15.383350	0.1	0.779950
15.385017	0.1	0.782013
15.386683	0.1	0.781617
15.388350	0.1	0.779345
15.390017	0.1	0.776961
15.391683	0.1	0.776341
15.393350	0.1	0.778073
15.395017	0.1	0.781198
15.396683	0.1	0.784085
15.398350	0.1	0.785687
15.400017	0.1	0.786046
15.401683	0.1	0.785952
15.403350	0.1	0.786344
15.405017	0.1	0.787964
15.406683	0.1	0.791131
15.408350	0.1	0.795233
15.410017	0.1	0.798511
15.411683	0.1	0.799475
15.413350	0.1	0.798521
15.415017	0.1	0.797259
15.416683	0.1	0.796737
15.418350	0.1	0.797082
15.420017	0.1	0.798078
15.421683	0.1	0.799443
15.423350	0.1	0.801235
15.425017	0.1	0.803615
15.426683	0.1	0.806134
15.428350	0.1	0.808490
15.430017	0.1	0.811573
15.431683	0.1	0.816551
15.433350	0.1	0.823326
15.435017	0.1	0.830409
15.436683	0.1	0.836025
15.438350	0.1	0.839257
15.440017	0.1	0.840528
15.441683	0.1	0.841105
15.443350	0.1	0.841706
15.445017	0.1	0.841818
15.446683	0.1	0.840756
15.448350	0.1	0.839233
15.450017	0.1	0.839029
15.451683	0.1	0.841138
15.453350	0.1	0.845087
15.455017	0.1	0.849855
15.456683	0.1	0.854516
15.458350	0.1	0.857995
15.460017	0.1	0.859215
15.461683	0.1	0.858023
15.463350	0.1	0.855806
15.465017	0.1	0.854400
15.466683	0.1	0.854526
15.468350	0.1	0.855648
15.470017	0.1	0.857236
15.471683	0.1	0.859527
15.473350	0.1	0.862982
15.475017	0.1	0.867285
15.476683	0.1	0.871262
15.478350	0.1	0.873879
15.480017	0.1	0.874819
15.481683	0.1	0.874363
15.483350	0.1	0.873343
15.485017	0.1	0.872822
15.486683	0.1	0.873278
15.488350	0.1	0.874470
15.490017	0.1	0.876142
15.491683	0.1	0.878237
15.493350	0.1	0.880640
15.495017	0.1	0.883127
15.496683	0.1	0.885534
15.498350	0.1	0.887732
15.500017	0.1	0.889562
15.501683	0.1	0.890973
15.503350	0.1	0.892049
15.505017	0.1	0.893231
15.506683	0.1	0.895332
15.508350	0.1	0.898754
15.510017	0.1	0.903071
15.511683	0.1	0.907411
15.513350	0.1	0.910941
15.515017	0.1	0.913139
15.516683	0.1	0.914223
15.518350	0.1	0.915150
15.520017	0.1	0.916868
15.521683	0.1	0.919667
15.523350	0.1	0.923192
15.525017	0.1	0.927085
15.526683	0.1	0.930997
15.528350	0.1	0.934433
15.530017	0.1	0.937339
15.531683	0.1	0.940552
15.533350	0.1	0.944766
15.535017	0.1	0.949465
15.536683	0.1	0.953749
15.538350	0.1	0.957754
15.540017	0.1	0.962373
15.541683	0.1	0.967733
15.543350	0.1	0.972855
15.545017	0.1	0.976794
15.546683	0.1	0.979444
15.548350	0.1	0.981367
15.550017	0.1	0.983253
15.551683	0.1	0.985619
15.553350	0.1	0.988836
15.555017	0.1	0.992930
15.556683	0.1	0.997619
15.558350	0.1	1.002564
15.560017	0.1	1.007235
15.561683	0.1	1.010788
15.563350	0.1	1.012571
15.565017	0.1	1.012729
15.566683	0.1	1.012310
15.568350	0.1	1.012771
15.570017	0.1	1.015314
15.571683	0.1	1.019826
15.573350	0.1	1.024427
15.575017	0.1	1.026900
15.576683	0.1	1.026387
15.578350	0.1	1.023430
15.580017	0.1	1.019184
15.581683	0.1	1.014993
15.583350	0.1	1.012147
15.585017	0.1	1.011067
15.586683	0.1	1.010764
15.588350	0.1	1.009833
15.590017	0.1	1.007905
15.591683	0.1	1.005763
15.593350	0.1	1.004320
15.595017	0.1	1.003793
15.596683	0.1	1.003612
15.598350	0.1	1.002834
15.600017	0.1	1.000743
15.601683	0.1	0.997423
15.603350	0.1	0.993637
15.605017	0.1	0.990010
15.606683	0.1	0.986764
15.608350	0.1	0.984147
15.610017	0.1	0.982238
15.611683	0.1	0.980613
15.613350	0.1	0.978746
15.615017	0.1	0.976510
15.616683	0.1	0.974308
15.618350	0.1	0.972636
15.620017	0.1	0.971602
15.621683	0.1	0.970704
15.623350	0.1	0.968939
15.625017	0.1	0.965679
15.626683	0.1	0.961469
15.628350	0.1	0.957539
15.630017	0.1	0.954713
15.631683	0.1	0.953162
15.633350	0.1	0.952873
15.635017	0.1	0.953646
15.636683	0.1	0.954769
15.638350	0.1	0.955397
15.640017	0.1	0.955304
15.641683	0.1	0.954908
15.643350	0.1	0.954582
15.645017	0.1	0.954308
15.646683	0.1	0.953707
15.648350	0.1	0.952296
15.650017	0.1	0.949898
15.651683	0.1	0.946871
15.653350	0.1	0.944044
15.655017	0.1	0.942284
15.656683	0.1	0.941553
15.658350	0.1	0.940850
15.660017	0.1	0.939486
15.661683	0.1	0.937721
15.663350	0.1	0.935923
15.665017	0.1	0.933739
15.666683	0.1	0.930736
15.668350	0.1	0.927118
15.670017	0.1	0.923350
15.671683	0.1	0.919853
15.673350	0.1	0.917213
15.675017	0.1	0.915905
15.676683	0.1	0.915756
15.678350	0.1	0.916366
15.680017	0.1	0.917497
15.681683	0.1	0.918675
15.683350	0.1	0.919313
15.685017	0.1	0.919388
15.686683	0.1	0.919090
15.688350	0.1	0.917935
15.690017	0.1	0.915327
15.691683	0.1	0.911769
15.693350	0.1	0.908459
15.695017	0.1	0.905814
15.696683	0.1	0.903523
15.698350	0.1	0.901660
15.700017	0.1	0.900398
15.701683	0.1	0.899294
15.703350	0.1	0.897744
15.705017	0.1	0.895821
15.706683	0.1	0.894051
15.708350	0.1	0.892873
15.710017	0.1	0.892282
15.711683	0.1	0.891676
15.713350	0.1	0.890228
15.715017	0.1	0.887695
15.716683	0.1	0.884803
15.718350	0.1	0.882405
15.720017	0.1	0.880412
15.721683	0.1	0.878312
15.723350	0.1	0.876240
15.725017	0.1	0.874540
15.726683	0.1	0.872854
15.728350	0.1	0.870572
15.730017	0.1	0.867890
15.731683	0.1	0.865622
15.733350	0.1	0.863862
15.735017	0.1	0.861739
15.736683	0.1	0.858707
15.738350	0.1	0.855378
15.740017	0.1	0.852891
15.741683	0.1	0.851871
15.743350	0.1	0.851806
15.745017	0.1	0.851578
15.746683	0.1	0.851001
15.748350	0.1	0.851019
15.750017	0.1	0.852155
15.751683	0.1	0.853729
15.753350	0.1	0.854540
15.755017	0.1	0.853771
15.756683	0.1	0.851168
15.758350	0.1	0.846735
15.760017	0.1	0.841124
15.761683	0.1	0.836109
15.763350	0.1	0.833375
15.765017	0.1	0.832896
15.766683	0.1	0.833180
15.768350	0.1	0.832770
15.770017	0.1	0.830991
15.771683	0.1	0.828146
15.773350	0.1	0.825292
15.775017	0.1	0.823643
15.776683	0.1	0.824034
15.778350	0.1	0.826335
15.780017	0.1	0.829333
15.781683	0.1	0.831578
15.783350	0.1	0.831964
15.785017	0.1	0.829925
15.786683	0.1	0.825929
15.788350	0.1	0.821394
15.790017	0.1	0.817743
15.791683	0.1	0.815727
15.793350	0.1	0.815443
15.795017	0.1	0.816858
15.796683	0.1	0.819787
15.798350	0.1	0.823480
15.800017	0.1	0.826535
15.801683	0.1	0.827219
15.803350	0.1	0.824751
15.805017	0.1	0.820467
15.806683	0.1	0.816765
15.808350	0.1	0.814861
15.810017	0.1	0.814432
15.811683	0.1	0.814949
15.813350	0.1	0.816290
15.815017	0.1	0.818339
15.816683	0.1	0.820905
15.818350	0.1	0.823857
15.820017	0.1	0.826740
15.821683	0.1	0.828668
15.823350	0.1	0.829240
15.825017	0.1	0.829333
15.826683	0.1	0.830144
15.828350	0.1	0.831885
15.830017	0.1	0.833943
15.831683	0.1	0.835638
15.833350	0.1	0.836714
15.835017	0.1	0.837687
15.836683	0.1	0.839569
15.838350	0.1	0.842991
15.840017	0.1	0.847806
15.841683	0.1	0.853264
15.843350	0.1	0.858125
15.845017	0.1	0.861241
15.846683	0.1	0.862419
15.848350	0.1	0.862330
15.850017	0.1	0.861776
15.851683	0.1	0.861515
15.853350	0.1	0.862046
15.855017	0.1	0.863071
15.856683	0.1	0.863899
15.858350	0.1	0.864551
15.860017	0.1	0.865781
15.861683	0.1	0.868244
15.863350	0.1	0.871895
15.865017	0.1	0.876077
15.866683	0.1	0.880179
15.868350	0.1	0.883904
15.870017	0.1	0.886940
15.871683	0.1	0.888971
15.873350	0.1	0.889795
15.875017	0.1	0.889283
15.876683	0.1	0.887848
15.878350	0.1	0.886731
15.880017	0.1	0.887131
15.881683	0.1	0.889236
15.883350	0.1	0.892621
15.885017	0.1	0.896882
15.886683	0.1	0.901641
15.888350	0.1	0.906377
15.890017	0.1	0.910619
15.891683	0.1	0.914228
15.893350	0.1	0.917376
15.895017	0.1	0.920068
15.896683	0.1	0.921967
15.898350	0.1	0.923024
15.900017	0.1	0.923709
15.901683	0.1	0.924398
15.903350	0.1	0.925232
15.905017	0.1	0.926596
15.906683	0.1	0.929250
15.908350	0.1	0.933898
15.910017	0.1	0.940375
15.911683	0.1	0.947472
15.913350	0.1	0.953679
15.915017	0.1	0.958168
15.916683	0.1	0.961325
15.918350	0.1	0.964398
15.920017	0.1	0.968291
15.921683	0.1	0.972990
15.923350	0.1	0.978066
15.925017	0.1	0.982923
15.926683	0.1	0.986992
15.928350	0.1	0.990317
15.930017	0.1	0.993665
15.931683	0.1	0.997521
15.933350	0.1	1.001321
15.935017	0.1	1.003845
15.936683	0.1	1.004441
15.938350	0.1	1.003738
15.940017	0.1	1.003090
15.941683	0.1	1.003710
15.943350	0.1	1.006150
15.945017	0.1	1.010285
15.946683	0.1	1.015500
15.948350	0.1	1.020711
15.950017	0.1	1.024720
15.951683	0.1	1.027165
15.953350	0.1	1.028790
15.955017	0.1	1.030634
15.956683	0.1	1.033354
15.958350	0.1	1.037107
15.960017	0.1	1.041763
15.961683	0.1	1.047272
15.963350	0.1	1.053629
15.965017	0.1	1.059962
15.966683	0.1	1.064474
15.968350	0.1	1.065731
15.970017	0.1	1.063989
15.971683	0.1	1.061279
15.973350	0.1	1.060050
15.975017	0.1	1.061498
15.976683	0.1	1.065074
15.978350	0.1	1.069163
15.980017	0.1	1.072236
15.981683	0.1	1.073955
15.983350	0.1	1.075231
15.985017	0.1	1.077531
15.986683	0.1	1.081824
15.988350	0.1	1.087887
15.990017	0.1	1.094574
15.991683	0.1	1.100646
15.993350	0.1	1.104982
15.995017	0.1	1.106877
15.996683	0.1	1.106830
15.998350	0.1	1.106686
16.000017	0.1	1.108632
16.001683	0.1	1.113680
16.003350	0.1	1.120884
16.005017	0.1	1.127967
16.006683	0.1	1.132982
16.008350	0.1	1.135450
16.010017	0.1	1.136102
16.011683	0.1	1.136162
16.013350	0.1	1.136796
16.015017	0.1	1.138612
16.016683	0.1	1.141545
16.018350	0.1	1.145173
16.020017	0.1	1.149052
16.021683	0.1	1.153001
16.023350	0.1	1.156935
16.025017	0.1	1.160451
16.026683	0.1	1.162938
16.028350	0.1	1.164279
16.030017	0.1	1.165597
16.031683	0.1	1.168875
16.033350	0.1	1.175432
16.035017	0.1	1.184694
16.036683	0.1	1.194561
16.038350	0.1	1.202864
16.040017	0.1	1.208610
16.041683	0.1	1.212428
16.043350	0.1	1.215814
16.045017	0.1	1.219874
16.046683	0.1	1.224703
16.048350	0.1	1.229644
16.050017	0.1	1.233774
16.051683	0.1	1.236224
16.053350	0.1	1.236489
16.055017	0.1	1.235362
16.056683	0.1	1.235157
16.058350	0.1	1.238245
16.060017	0.1	1.245239
16.061683	0.1	1.254873
16.063350	0.1	1.265039
16.065017	0.1	1.273914
16.066683	0.1	1.281081
16.068350	0.1	1.287567
16.070017	0.1	1.294659
16.071683	0.1	1.303051
16.073350	0.1	1.312932
16.075017	0.1	1.323815
16.076683	0.1	1.334464
16.078350	0.1	1.343600
16.080017	0.1	1.350720
16.081683	0.1	1.356229
16.083350	0.1	1.360821
16.085017	0.1	1.365021
16.086683	0.1	1.369552
16.088350	0.1	1.375102
16.090017	0.1	1.381445
16.091683	0.1	1.387945
16.093350	0.1	1.394758
16.095017	0.1	1.402437
16.096683	0.1	1.410758
16.098350	0.1	1.418572
16.100017	0.1	1.424933
16.101683	0.1	1.430279
16.103350	0.1	1.435983
16.105017	0.1	1.442889
16.106683	0.1	1.451024
16.108350	0.1	1.460332
16.110017	0.1	1.470917
16.111683	0.1	1.482437
16.113350	0.1	1.493753
16.115017	0.1	1.503783
16.116683	0.1	1.512803
16.118350	0.1	1.522074
16.120017	0.1	1.532114
16.121683	0.1	1.541995
16.123350	0.1	1.550554
16.125017	0.1	1.558042
16.126683	0.1	1.565926
16.128350	0.1	1.575025
16.130017	0.1	1.584860
16.131683	0.1	1.594755
16.133350	0.1	1.604571
16.135017	0.1	1.614522
16.136683	0.1	1.624739
16.138350	0.1	1.634927
16.140017	0.1	1.644809
16.141683	0.1	1.654755
16.143350	0.1	1.665493
16.145017	0.1	1.677247
16.146683	0.1	1.689526
16.148350	0.1	1.701578
16.150017	0.1	1.713075
16.151683	0.1	1.724614
16.153350	0.1	1.736963
16.155017	0.1	1.749881
16.156683	0.1	1.762239
16.158350	0.1	1.773234
16.160017	0.1	1.783259
16.161683	0.1	1.793844
16.163350	0.1	1.806049
16.165017	0.1	1.819045
16.166683	0.1	1.831120
16.168350	0.1	1.841793
16.170017	0.1	1.852033
16.171683	0.1	1.863032
16.173350	0.1	1.875353
16.175017	0.1	1.888629
16.176683	0.1	1.901821
16.178350	0.1	1.914110
16.180017	0.1	1.925393
16.181683	0.1	1.936220
16.183350	0.1	1.947666
16.185017	0.1	1.960653
16.186683	0.1	1.975033
16.188350	0.1	1.989817
16.190017	0.1	2.004062
16.191683	0.1	2.017249
16.193350	0.1	2.029329
16.195017	0.1	2.040835
16.196683	0.1	2.052658
16.198350	0.1	2.065436
16.200017	0.1	2.079173
16.201683	0.1	2.093608
16.203350	0.1	2.108766
16.205017	0.1	2.124491
16.206683	0.1	2.139956
16.208350	0.1	2.154419
16.210017	0.1	2.168170
16.211683	0.1	2.182107
16.213350	0.1	2.196515
16.215017	0.1	2.210825
16.216683	0.1	2.224632
16.218350	0.1	2.238206
16.220017	0.1	2.251770
16.221683	0.1	2.265219
16.223350	0.1	2.278630
16.225017	0.1	2.292558
16.226683	0.1	2.307370
16.228350	0.1	2.322719
16.230017	0.1	2.337922
16.231683	0.1	2.352577
16.233350	0.1	2.366756
16.235017	0.1	2.380810
16.236683	0.1	2.395147
16.238350	0.1	2.410249
16.240017	0.1	2.426477
16.241683	0.1	2.443772
16.243350	0.1	2.461812
16.245017	0.1	2.480377
16.246683	0.1	2.499344
16.248350	0.1	2.518143
16.250017	0.1	2.535717
16.251683	0.1	2.551512
16.253350	0.1	2.566092
16.255017	0.1	2.580644
16.256683	0.1	2.596113
16.258350	0.1	2.612630
16.260017	0.1	2.629631
16.261683	0.1	2.646614
16.263350	0.1	2.663489
16.265017	0.1	2.680402
16.266683	0.1	2.697594
16.268350	0.1	2.715155
16.270017	0.1	2.732771
16.271683	0.1	2.750005
16.273350	0.1	2.766945
16.275017	0.1	2.784571
16.276683	0.1	2.803993
16.278350	0.1	2.825288
16.280017	0.1	2.847416
16.281683	0.1	2.869158
16.283350	0.1	2.889852
16.285017	0.1	2.909647
16.286683	0.1	2.929126
16.288350	0.1	2.948781
16.290017	0.1	2.969089
16.291683	0.1	2.990672
16.293350	0.1	3.013643
16.295017	0.1	3.037071
16.296683	0.1	3.059618
16.298350	0.1	3.080675
16.300017	0.1	3.100885
16.301683	0.1	3.121533
16.303350	0.1	3.143325
16.305017	0.1	3.166045
16.306683	0.1	3.188956
16.308350	0.1	3.211354
16.310017	0.1	3.233030
16.311683	0.1	3.254539
16.313350	0.1	3.276607
16.315017	0.1	3.299564
16.316683	0.1	3.323555
16.318350	0.1	3.348715
16.320017	0.1	3.374931
16.321683	0.1	3.401847
16.323350	0.1	3.429200
16.325017	0.1	3.456869
16.326683	0.1	3.484772
16.328350	0.1	3.512665
16.330017	0.1	3.540278
16.331683	0.1	3.567683
16.333350	0.1	3.595208
16.335017	0.1	3.623259
16.336683	0.1	3.651944
16.338350	0.1	3.680768
16.340017	0.1	3.709141
16.341683	0.1	3.736834
16.343350	0.1	3.763698
16.345017	0.1	3.789598
16.346683	0.1	3.815070
16.348350	0.1	3.841203
16.350017	0.1	3.868458
16.351683	0.1	3.896374
16.353350	0.1	3.924607
16.355017	0.1	3.953446
16.356683	0.1	3.983383
16.358350	0.1	4.014415
16.360017	0.1	4.045670
16.361683	0.1	4.075896
16.363350	0.1	4.104683
16.365017	0.1	4.132865
16.366683	0.1	4.161568
16.368350	0.1	4.191175
16.370017	0.1	4.221159
16.371683	0.1	4.250817
16.373350	0.1	4.280130
16.375017	0.1	4.309877
16.376683	0.1	4.341151
16.378350	0.1	4.374622
16.380017	0.1	4.410134
16.381683	0.1	4.446683
16.383350	0.1	4.482791
16.385017	0.1	4.517143
16.386683	0.1	4.549427
16.388350	0.1	4.580645
16.390017	0.1	4.612645
16.391683	0.1	4.646918
16.393350	0.1	4.683286
16.395017	0.1	4.720073
16.396683	0.1	4.755855
16.398350	0.1	4.790612
16.400017	0.1	4.825261
16.401683	0.1	4.860549
16.403350	0.1	4.896773
16.405017	0.1	4.933635
16.406683	0.1	4.970259
16.408350	0.1	5.006338
16.410017	0.1	5.042669
16.411683	0.1	5.080006
16.413350	0.1	5.118498
16.415017	0.1	5.158158
16.416683	0.1	5.198610
16.418350	0.1	5.238689
16.420017	0.1	5.277302
16.421683	0.1	5.314536
16.423350	0.1	5.351240
16.425017	0.1	5.387948
16.426683	0.1	5.424740
16.428350	0.1	5.461718
16.430017	0.1	5.499041
16.431683	0.1	5.536843
16.433350	0.1	5.575381
16.435017	0.1	5.615070
16.436683	0.1	5.655997
16.438350	0.1	5.697436
16.440017	0.1	5.738242
16.441683	0.1	5.778084
16.443350	0.1	5.818009
16.445017	0.1	5.859453
16.446683	0.1	5.902895
16.448350	0.1	5.947547
16.450017	0.1	5.991915
16.451683	0.1	6.034519
16.453350	0.1	6.074826
16.455017	0.1	6.113611
16.456683	0.1	6.152140
16.458350	0.1	6.191419
16.460017	0.1	6.232220
16.461683	0.1	6.275210
16.463350	0.1	6.320346
16.465017	0.1	6.366502
16.466683	0.1	6.412622
16.468350	0.1	6.458382
16.470017	0.1	6.503402
16.471683	0.1	6.547142
16.473350	0.1	6.589666
16.475017	0.1	6.631673
16.476683	0.1	6.673918
16.478350	0.1	6.716764
16.480017	0.1	6.760149
16.481683	0.1	6.804038
16.483350	0.1	6.848574
16.485017	0.1	6.893612
16.486683	0.1	6.938507
16.488350	0.1	6.982880
16.490017	0.1	7.027122
16.491683	0.1	7.072045
16.493350	0.1	7.118429
16.495017	0.1	7.166415
16.496683	0.1	7.215063
16.498350	0.1	7.262933
16.500017	0.1	7.309415
16.501683	0.1	7.355111
16.503350	0.1	7.400718
16.505017	0.1	7.446599
16.506683	0.1	7.493244
16.508350	0.1	7.541007
16.510017	0.1	7.589771
16.511683	0.1	7.639243
16.513350	0.1	7.689032
16.515017	0.1	7.738727
16.516683	0.1	7.788185
16.518350	0.1	7.837750
16.520017	0.1	7.887958
16.521683	0.1	7.939022
16.523350	0.1	7.990971
16.525017	0.1	8.043731
16.526683	0.1	8.096648
16.528350	0.1	8.149003
16.530017	0.1	8.200821
16.531683	0.1	8.252445
16.533350	0.1	8.303914
16.535017	0.1	8.355095
16.536683	0.1	8.406234
16.538350	0.1	8.458346
16.540017	0.1	8.512433
16.541683	0.1	8.568349
16.543350	0.1	8.625048
16.545017	0.1	8.681947
16.546683	0.1	8.739177
16.548350	0.1	8.796607
16.550017	0.1	8.853851
16.551683	0.1	8.910974
16.553350	0.1	8.968087
16.555017	0.1	9.024930
16.556683	0.1	9.081461
16.558350	0.1	9.138235
16.560017	0.1	9.195721
16.561683	0.1	9.254022
16.563350	0.1	9.313417
16.565017	0.1	9.374083
16.566683	0.1	9.435196
16.568350	0.1	9.495392
16.570017	0.1	9.554033
16.571683	0.1	9.611878
16.573350	0.1	9.670444
16.575017	0.1	9.730761
16.576683	0.1	9.792801
16.578350	0.1	9.856042
16.580017	0.1	9.920094
16.581683	0.1	9.984737
16.583350	0.1	10.049865
16.585017	0.1	10.115434
16.586683	0.1	10.181074
16.588350	0.1	10.246187
16.590017	0.1	10.310588
16.591683	0.1	10.374468
16.593350	0.1	10.437975
16.595017	0.1	10.501635
16.596683	0.1	10.566409
16.598350	0.1	10.632672
16.600017	0.1	10.700109
16.601683	0.1	10.768846
16.603350	0.1	10.839561
16.605017	0.1	10.912041
16.606683	0.1	10.984782
16.608350	0.1	11.056219
16.610017	0.1	11.125645
16.611683	0.1	11.193426
16.613350	0.1	11.260854
16.615017	0.1	11.329618
16.616683	0.1	11.401139
16.618350	0.1	11.475584
16.620017	0.1	11.551338
16.621683	0.1	11.625895
16.623350	0.1	11.697607
16.625017	0.1	11.766506
16.626683	0.1	11.833729
16.628350	0.1	11.900775
16.630017	0.1	11.968580
16.631683	0.1	12.037084
16.633350	0.1	12.105722
16.635017	0.1	12.174165
16.636683	0.1	12.242734
16.638350	0.1	12.312308
16.640017	0.1	12.383442
16.641683	0.1	12.455592
16.643350	0.1	12.527634
16.645017	0.1	12.598811
16.646683	0.1	12.668637
16.648350	0.1	12.736619
16.650017	0.1	12.802510
16.651683	0.1	12.866566
16.653350	0.1	12.929393
16.655017	0.1	12.991470
16.656683	0.1	13.052453
16.658350	0.1	13.111220
16.660017	0.1	13.166945
16.661683	0.1	13.219914
16.663350	0.1	13.271091
16.665017	0.1	13.321373
16.666683	0.1	13.371250
16.668350	0.1	13.420857
16.670017	0.1	13.470394
16.671683	0.1	13.520098
16.673350	0.1	13.569365
16.675017	0.1	13.616695
16.676683	0.1	13.661035
16.678350	0.1	13.702647
16.680017	0.1	13.742405
16.681683	0.1	13.780897
16.683350	0.1	13.818070
16.685017	0.1	13.853624
16.686683	0.1	13.887710
16.688350	0.1	13.920884
16.690017	0.1	13.953694
16.691683	0.1	13.986635
16.693350	0.1	14.019273
16.695017	0.1	14.049723
16.696683	0.1	14.076522
16.698350	0.1	14.100447
16.700017	0.1	14.123465
16.701683	0.1	14.146953
16.703350	0.1	14.171563
16.705017	0.1	14.197514
16.706683	0.1	14.224406
16.708350	0.1	14.251289
16.710017	0.1	14.277291
16.711683	0.1	14.302079
16.713350	0.1	14.325497
16.715017	0.1	14.347504
16.716683	0.1	14.368538
16.718350	0.1	14.389516
16.720017	0.1	14.411197
16.721683	0.1	14.433623
16.723350	0.1	14.456236
16.725017	0.1	14.478522
16.726683	0.1	14.500571
16.728350	0.1	14.522998
16.730017	0.1	14.546309
16.731683	0.1	14.570621
16.733350	0.1	14.595725
16.735017	0.1	14.620894
16.736683	0.1	14.645234
16.738350	0.1	14.668484
16.740017	0.1	14.690952
16.741683	0.1	14.712717
16.743350	0.1	14.733602
16.745017	0.1	14.754185
16.746683	0.1	14.775745
16.748350	0.1	14.799181
16.750017	0.1	14.824565
16.751683	0.1	14.851396
16.753350	0.1	14.878702
16.755017	0.1	14.905781
16.756683	0.1	14.932621
16.758350	0.1	14.959052
16.760017	0.1	14.984552
16.761683	0.1	15.009125
16.763350	0.1	15.033376
16.765017	0.1	15.057623
16.766683	0.1	15.081479
16.768350	0.1	15.104357
16.770017	0.1	15.126416
16.771683	0.1	15.148590
16.773350	0.1	15.171766
16.775017	0.1	15.196279
16.776683	0.1	15.221532
16.778350	0.1	15.245951
16.780017	0.1	15.268186
16.781683	0.1	15.288065
16.783350	0.1	15.306119
16.785017	0.1	15.323195
16.786683	0.1	15.340601
16.788350	0.1	15.359940
16.790017	0.1	15.382180
16.791683	0.1	15.406595
16.793350	0.1	15.430874
16.795017	0.1	15.452565
16.796683	0.1	15.470623
16.798350	0.1	15.486018
16.800017	0.1	15.500719
16.801683	0.1	15.516053
16.803350	0.1	15.532244
16.805017	0.1	15.548854
16.806683	0.1	15.565325
16.808350	0.1	15.580943
16.810017	0.1	15.595090
16.811683	0.1	15.608002
16.813350	0.1	15.620538
16.815017	0.1	15.633237
16.816683	0.1	15.646494
16.818350	0.1	15.660701
16.820017	0.1	15.675756
16.821683	0.1	15.690955
16.823350	0.1	15.704925
16.825017	0.1	15.716120
16.826683	0.1	15.724311
16.828350	0.1	15.731156
16.830017	0.1	15.738797
16.831683	0.1	15.748083
16.833350	0.1	15.758192
16.835017	0.1	15.767571
16.836683	0.1	15.775161
16.838350	0.1	15.781126
16.840017	0.1	15.786570
16.841683	0.1	15.792567
16.843350	0.1	15.799808
16.845017	0.1	15.808535
16.846683	0.1	15.817988
16.848350	0.1	15.826239
16.850017	0.1	15.831455
16.851683	0.1	15.833220
16.853350	0.1	15.832465
16.855017	0.1	15.830472
16.856683	0.1	15.828204
16.858350	0.1	15.826654
16.860017	0.1	15.826747
16.861683	0.1	15.828633
16.863350	0.1	15.831268
16.865017	0.1	15.832745
16.866683	0.1	15.831357
16.868350	0.1	15.826863
16.870017	0.1	15.820647
16.871683	0.1	15.814514
16.873350	0.1	15.809289
16.875017	0.1	15.804735
16.876683	0.1	15.800064
16.878350	0.1	15.794188
16.880017	0.1	15.786509
16.881683	0.1	15.777727
16.883350	0.1	15.768828
16.885017	0.1	15.759934
16.886683	0.1	15.750718
16.888350	0.1	15.740972
16.890017	0.1	15.730467
16.891683	0.1	15.719226
16.893350	0.1	15.707822
16.895017	0.1	15.696525
16.896683	0.1	15.684417
16.898350	0.1	15.670308
16.900017	0.1	15.654271
16.901683	0.1	15.637465
16.903350	0.1	15.620780
16.905017	0.1	15.604547
16.906683	0.1	15.588952
16.908350	0.1	15.573725
16.910017	0.1	15.558004
16.911683	0.1	15.541008
16.913350	0.1	15.522442
16.915017	0.1	15.502265
16.916683	0.1	15.480514
16.918350	0.1	15.457496
16.920017	0.1	15.433929
16.921683	0.1	15.410534
16.923350	0.1	15.388001
16.925017	0.1	15.366944
16.926683	0.1	15.346846
16.928350	0.1	15.325956
16.930017	0.1	15.303106
16.931683	0.1	15.278356
16.933350	0.1	15.252014
16.935017	0.1	15.224256
16.936683	0.1	15.195771
16.938350	0.1	15.167724
16.940017	0.1	15.140683
16.941683	0.1	15.113787
16.943350	0.1	15.085256
16.945017	0.1	15.053707
16.946683	0.1	15.019262
16.948350	0.1	14.983281
16.950017	0.1	14.947266
16.951683	0.1	14.912365
16.953350	0.1	14.879182
16.955017	0.1	14.847489
16.956683	0.1	14.816476
16.958350	0.1	14.785049
16.960017	0.1	14.751996
16.961683	0.1	14.716624
16.963350	0.1	14.679167
16.965017	0.1	14.640163
16.966683	0.1	14.600004
16.968350	0.1	14.558984
16.970017	0.1	14.517405
16.971683	0.1	14.475933
16.973350	0.1	14.435528
16.975017	0.1	14.396412
16.976683	0.1	14.357595
16.978350	0.1	14.317739
16.980017	0.1	14.276118
16.981683	0.1	14.232700
16.983350	0.1	14.187791
16.985017	0.1	14.141905
16.986683	0.1	14.096037
16.988350	0.1	14.051376
16.990017	0.1	14.008433
16.991683	0.1	13.966658
16.993350	0.1	13.924711
16.995017	0.1	13.880911
16.996683	0.1	13.833973
16.998350	0.1	13.783942
17.000017	0.1	13.732188
17.001683	0.1	13.680230
17.003350	0.1	13.628444
17.005017	0.1	13.576243
17.006683	0.1	13.523339
17.008350	0.1	13.470356
17.010017	0.1	13.418640
17.011683	0.1	13.369536
17.013350	0.1	13.323119
17.015017	0.1	13.277736
17.016683	0.1	13.231006
17.018350	0.1	13.181125
17.020017	0.1	13.127988
17.021683	0.1	13.073119
17.023350	0.1	13.018069
17.025017	0.1	12.963363
17.026683	0.1	12.908983
17.028350	0.1	12.855041
17.030017	0.1	12.801858
17.031683	0.1	12.749415
17.033350	0.1	12.696977
17.035017	0.1	12.643388
17.036683	0.1	12.587933
17.038350	0.1	12.530810
17.040017	0.1	12.472756
17.041683	0.1	12.414483
17.043350	0.1	12.356755
17.045017	0.1	12.300238
17.046683	0.1	12.244363
17.048350	0.1	12.187292
17.050017	0.1	12.127915
17.051683	0.1	12.067314
17.053350	0.1	12.007770
17.055017	0.1	11.950783
17.056683	0.1	11.895867
17.058350	0.1	11.841184
17.060017	0.1	11.785091
17.061683	0.1	11.726883
17.063350	0.1	11.666836
17.065017	0.1	11.605802
17.066683	0.1	11.544409
17.068350	0.1	11.482770
17.070017	0.1	11.421186
17.071683	0.1	11.360683
17.073350	0.1	11.302195
17.075017	0.1	11.245538
17.076683	0.1	11.189589
17.078350	0.1	11.133142
17.080017	0.1	11.075446
17.081683	0.1	11.016391
17.083350	0.1	10.956638
17.085017	0.1	10.897201
17.086683	0.1	10.838378
17.088350	0.1	10.779384
17.090017	0.1	10.719229
17.091683	0.1	10.657492
17.093350	0.1	10.594674
17.095017	0.1	10.532034
17.096683	0.1	10.470762
17.098350	0.1	10.411218
17.100017	0.1	10.352903
17.101683	0.1	10.294858
17.103350	0.1	10.236190
17.105017	0.1	10.176604
17.106683	0.1	10.116333
17.108350	0.1	10.055769
17.110017	0.1	9.995452
17.111683	0.1	9.935955
17.113350	0.1	9.877658
17.115017	0.1	9.820377
17.116683	0.1	9.763073
17.118350	0.1	9.704246
17.120017	0.1	9.642974
17.121683	0.1	9.579654
17.123350	0.1	9.515770
17.125017	0.1	9.452831
17.126683	0.1	9.391415
17.128350	0.1	9.331135
17.130017	0.1	9.271409
17.131683	0.1	9.212131
17.133350	0.1	9.153481
17.135017	0.1	9.095427
17.136683	0.1	9.037857
17.138350	0.1	8.980711
17.140017	0.1	8.923933
17.141683	0.1	8.867444
17.143350	0.1	8.811397
17.145017	0.1	8.756109
17.146683	0.1	8.701566
17.148350	0.1	8.647102
17.150017	0.1	8.591758
17.151683	0.1	8.534961
17.153350	0.1	8.476707
17.155017	0.1	8.417293
17.156683	0.1	8.357009
17.158350	0.1	8.296478
17.160017	0.1	8.237064
17.161683	0.1	8.179857
17.163350	0.1	8.124714
17.165017	0.1	8.070716
17.166683	0.1	8.016648
17.168350	0.1	7.961551
17.170017	0.1	7.905443
17.171683	0.1	7.848907
17.173350	0.1	7.792520
17.175017	0.1	7.736804
17.176683	0.1	7.682005
17.178350	0.1	7.627769
17.180017	0.1	7.573511
17.181683	0.1	7.518968
17.183350	0.1	7.464229
17.185017	0.1	7.409416
17.186683	0.1	7.354328
17.188350	0.1	7.298691
17.190017	0.1	7.242439
17.191683	0.1	7.185647
17.193350	0.1	7.128716
17.195017	0.1	7.072510
17.196683	0.1	7.017949
17.198350	0.1	6.965208
17.200017	0.1	6.913287
17.201683	0.1	6.860700
17.203350	0.1	6.806878
17.205017	0.1	6.752317
17.206683	0.1	6.697774
17.208350	0.1	6.643985
17.210017	0.1	6.591477
17.211683	0.1	6.540231
17.213350	0.1	6.489665
17.215017	0.1	6.438973
17.216683	0.1	6.387876
17.218350	0.1	6.336700
17.220017	0.1	6.285552
17.221683	0.1	6.234352
17.223350	0.1	6.183367
17.225017	0.1	6.132983
17.226683	0.1	6.083390
17.228350	0.1	6.034784
17.230017	0.1	5.987254
17.231683	0.1	5.940460
17.233350	0.1	5.893726
17.235017	0.1	5.846415
17.236683	0.1	5.798610
17.238350	0.1	5.751234
17.240017	0.1	5.704938
17.241683	0.1	5.659419
17.243350	0.1	5.614161
17.245017	0.1	5.569072
17.246683	0.1	5.524233
17.248350	0.1	5.479488
17.250017	0.1	5.434416
17.251683	0.1	5.388684
17.253350	0.1	5.342327
17.255017	0.1	5.295626
17.256683	0.1	5.248673
17.258350	0.1	5.201437
17.260017	0.1	5.154018
17.261683	0.1	5.106861
17.263350	0.1	5.060802
17.265017	0.1	5.016448
17.266683	0.1	4.973416
17.268350	0.1	4.930822
17.270017	0.1	4.888442
17.271683	0.1	4.846514
17.273350	0.1	4.804819
17.275017	0.1	4.762788
17.276683	0.1	4.720557
17.278350	0.1	4.679086
17.280017	0.1	4.639211
17.281683	0.1	4.600943
17.283350	0.1	4.563686
17.285017	0.1	4.526530
17.286683	0.1	4.488593
17.288350	0.1	4.449622
17.290017	0.1	4.410013
17.291683	0.1	4.370245
17.293350	0.1	4.330636
17.295017	0.1	4.291381
17.296683	0.1	4.252568
17.298350	0.1	4.214202
17.300017	0.1	4.176362
17.301683	0.1	4.139361
17.303350	0.1	4.103542
17.305017	0.1	4.069014
17.306683	0.1	4.035565
17.308350	0.1	4.002592
17.310017	0.1	3.969450
17.311683	0.1	3.935909
17.313350	0.1	3.901999
17.315017	0.1	3.867829
17.316683	0.1	3.833710
17.318350	0.1	3.800141
17.320017	0.1	3.767665
17.321683	0.1	3.736592
17.323350	0.1	3.706845
17.325017	0.1	3.678142
17.326683	0.1	3.650049
17.328350	0.1	3.621890
17.330017	0.1	3.593192
17.331683	0.1	3.564144
17.333350	0.1	3.535203
17.335017	0.1	3.506597
17.336683	0.1	3.478494
17.338350	0.1	3.451118
17.340017	0.1	3.424226
17.341683	0.1	3.396859
17.343350	0.1	3.368366
17.345017	0.1	3.339220
17.346683	0.1	3.310381
17.348350	0.1	3.282432
17.350017	0.1	3.255825
17.351683	0.1	3.231112
17.353350	0.1	3.208201
17.355017	0.1	3.186022
17.356683	0.1	3.163540
17.358350	0.1	3.140578
17.360017	0.1	3.117751
17.361683	0.1	3.095753
17.363350	0.1	3.074645
17.365017	0.1	3.053811
17.366683	0.1	3.032391
17.368350	0.1	3.009825
17.370017	0.1	2.986449
17.371683	0.1	2.963319
17.373350	0.1	2.941079
17.375017	0.1	2.919142
17.376683	0.1	2.896287
17.378350	0.1	2.872287
17.380017	0.1	2.848664
17.381683	0.1	2.827365
17.383350	0.1	2.809139
17.385017	0.1	2.793381
17.386683	0.1	2.778545
17.388350	0.1	2.762824
17.390017	0.1	2.745232
17.391683	0.1	2.726163
17.393350	0.1	2.706540
17.395017	0.1	2.686870
17.396683	0.1	2.667126
17.398350	0.1	2.647433
17.400017	0.1	2.628644
17.401683	0.1	2.611782
17.403350	0.1	2.596821
17.405017	0.1	2.582581
17.406683	0.1	2.567782
17.408350	0.1	2.551777
17.410017	0.1	2.534539
17.411683	0.1	2.516704
17.413350	0.1	2.499311
17.415017	0.1	2.483362
17.416683	0.1	2.469155
17.418350	0.1	2.455795
17.420017	0.1	2.441886
17.421683	0.1	2.426999
17.423350	0.1	2.411990
17.425017	0.1	2.397988
17.426683	0.1	2.385331
17.428350	0.1	2.373294
17.430017	0.1	2.360721
17.431683	0.1	2.346691
17.433350	0.1	2.331063
17.435017	0.1	2.314812
17.436683	0.1	2.299473
17.438350	0.1	2.286118
17.440017	0.1	2.274956
17.441683	0.1	2.265288
17.443350	0.1	2.255677
17.445017	0.1	2.244767
17.446683	0.1	2.232231
17.448350	0.1	2.218671
17.450017	0.1	2.205106
17.451683	0.1	2.192613
17.453350	0.1	2.181754
17.455017	0.1	2.172254
17.456683	0.1	2.163169
17.458350	0.1	2.153311
17.460017	0.1	2.141958
17.461683	0.1	2.129283
17.463350	0.1	2.116114
17.465017	0.1	2.103359
17.466683	0.1	2.091629
17.468350	0.1	2.081404
17.470017	0.1	2.073166
17.471683	0.1	2.066675
17.473350	0.1	2.060435
17.475017	0.1	2.052900
17.476683	0.1	2.043634
17.478350	0.1	2.032956
17.480017	0.1	2.021734
17.481683	0.1	2.011065
17.483350	0.1	2.001207
17.485017	0.1	1.991745
17.486683	0.1	1.982502
17.488350	0.1	1.973431
17.490017	0.1	1.964197
17.491683	0.1	1.954562
17.493350	0.1	1.944718
17.495017	0.1	1.934976
17.496683	0.1	1.925710
17.498350	0.1	1.917533
17.500017	0.1	1.910399
17.501683	0.1	1.902827
17.503350	0.1	1.893411
17.505017	0.1	1.882450
17.506683	0.1	1.871763
17.508350	0.1	1.863306
17.510017	0.1	1.857532
17.511683	0.1	1.853257
17.513350	0.1	1.849136
17.515017	0.1	1.844354
17.516683	0.1	1.838207
17.518350	0.1	1.830230
17.520017	0.1	1.821006
17.521683	0.1	1.812102
17.523350	0.1	1.804708
17.525017	0.1	1.798766
17.526683	0.1	1.793341
17.528350	0.1	1.787627
17.530017	0.1	1.781783
17.531683	0.1	1.776642
17.533350	0.1	1.772470
17.535017	0.1	1.768521
17.536683	0.1	1.763925
17.538350	0.1	1.758365
17.540017	0.1	1.751762
17.541683	0.1	1.744325
17.543350	0.1	1.737038
17.545017	0.1	1.730989
17.546683	0.1	1.726225
17.548350	0.1	1.722346
17.550017	0.1	1.719338
17.551683	0.1	1.716907
17.553350	0.1	1.714206
17.555017	0.1	1.710672
17.556683	0.1	1.706379
17.558350	0.1	1.701405
17.560017	0.1	1.695589
17.561683	0.1	1.689186
17.563350	0.1	1.682914
17.565017	0.1	1.677079
17.566683	0.1	1.671719
17.568350	0.1	1.667035
17.570017	0.1	1.662830
17.571683	0.1	1.658709
17.573350	0.1	1.655025
17.575017	0.1	1.652357
17.576683	0.1	1.650313
17.578350	0.1	1.647882
17.580017	0.1	1.644669
17.581683	0.1	1.641018
17.583350	0.1	1.637475
17.585017	0.1	1.634904
17.586683	0.1	1.633908
17.588350	0.1	1.633638
17.590017	0.1	1.632525
17.591683	0.1	1.630005
17.593350	0.1	1.626504
17.595017	0.1	1.622504
17.596683	0.1	1.618131
17.598350	0.1	1.613442
17.600017	0.1	1.608753
17.601683	0.1	1.604734
17.603350	0.1	1.602257
17.605017	0.1	1.601735
17.606683	0.1	1.602448
17.608350	0.1	1.603127
17.610017	0.1	1.603202
17.611683	0.1	1.603020
17.613350	0.1	1.603039
17.615017	0.1	1.603472
17.616683	0.1	1.604613
17.618350	0.1	1.606555
17.620017	0.1	1.608431
17.621683	0.1	1.608599
17.623350	0.1	1.605856
17.625017	0.1	1.600422
17.626683	0.1	1.593735
17.628350	0.1	1.587421
17.630017	0.1	1.582284
17.631683	0.1	1.578247
17.633350	0.1	1.575253
17.635017	0.1	1.573362
17.636683	0.1	1.572073
17.638350	0.1	1.570741
17.640017	0.1	1.569572
17.641683	0.1	1.569483
17.643350	0.1	1.571109
17.645017	0.1	1.574303
17.646683	0.1	1.578284
17.648350	0.1	1.581842
17.650017	0.1	1.583747
17.651683	0.1	1.583719
17.653350	0.1	1.582596
17.655017	0.1	1.581223
17.656683	0.1	1.579910
17.658350	0.1	1.578485
17.660017	0.1	1.576566
17.661683	0.1	1.574368
17.663350	0.1	1.572878
17.665017	0.1	1.572766
17.666683	0.1	1.573726
17.668350	0.1	1.574829
17.670017	0.1	1.575155
17.671683	0.1	1.574457
17.673350	0.1	1.573437
17.675017	0.1	1.572850
17.676683	0.1	1.572864
17.678350	0.1	1.573600
17.680017	0.1	1.575146
17.681683	0.1	1.576906
17.683350	0.1	1.577879
17.685017	0.1	1.577362
17.686683	0.1	1.575025
17.688350	0.1	1.571085
17.690017	0.1	1.566773
17.691683	0.1	1.563663
17.693350	0.1	1.562214
17.695017	0.1	1.561469
17.696683	0.1	1.559877
17.698350	0.1	1.556296
17.700017	0.1	1.550913
17.701683	0.1	1.545390
17.703350	0.1	1.541665
17.705017	0.1	1.540584
17.706683	0.1	1.541418
17.708350	0.1	1.542447
17.710017	0.1	1.542200
17.711683	0.1	1.540319
17.713350	0.1	1.537716
17.715017	0.1	1.535774
17.716683	0.1	1.534773
17.718350	0.1	1.533777
17.720017	0.1	1.531998
17.721683	0.1	1.529232
17.723350	0.1	1.525683
17.725017	0.1	1.522247
17.726683	0.1	1.519932
17.728350	0.1	1.518708
17.730017	0.1	1.517558
17.731683	0.1	1.515290
17.733350	0.1	1.511248
17.735017	0.1	1.505869
17.736683	0.1	1.500533
17.738350	0.1	1.496207
17.740017	0.1	1.492430
17.741683	0.1	1.488440
17.743350	0.1	1.484435
17.745017	0.1	1.481296
17.746683	0.1	1.479951
17.748350	0.1	1.480603
17.750017	0.1	1.482051
17.751683	0.1	1.482530
17.753350	0.1	1.481269
17.755017	0.1	1.478516
17.756683	0.1	1.474707
17.758350	0.1	1.470498
17.760017	0.1	1.466842
17.761683	0.1	1.464239
17.763350	0.1	1.462172
17.765017	0.1	1.459732
17.766683	0.1	1.456453
17.768350	0.1	1.452644
17.770017	0.1	1.449222
17.771683	0.1	1.447001
17.773350	0.1	1.445650
17.775017	0.1	1.443997
17.776683	0.1	1.441352
17.778350	0.1	1.437878
17.780017	0.1	1.434265
17.781683	0.1	1.431387
17.783350	0.1	1.429622
17.785017	0.1	1.428430
17.786683	0.1	1.426702
17.788350	0.1	1.423554
17.790017	0.1	1.418921
17.791683	0.1	1.413580
17.793350	0.1	1.408462
17.795017	0.1	1.403987
17.796683	0.1	1.400290
17.798350	0.1	1.397296
17.800017	0.1	1.394385
17.801683	0.1	1.391112
17.803350	0.1	1.388136
17.805017	0.1	1.386534
17.806683	0.1	1.386493
17.808350	0.1	1.387075
17.810017	0.1	1.386944
17.811683	0.1	1.385333
17.813350	0.1	1.382339
17.815017	0.1	1.378399
17.816683	0.1	1.373775
17.818350	0.1	1.368807
17.820017	0.1	1.364304
17.821683	0.1	1.361002
17.823350	0.1	1.358707
17.825017	0.1	1.356443
17.826683	0.1	1.353654
17.828350	0.1	1.350986
17.830017	0.1	1.349682
17.831683	0.1	1.350190
17.833350	0.1	1.351531
17.835017	0.1	1.352183
17.836683	0.1	1.351573
17.838350	0.1	1.350460
17.840017	0.1	1.349915
17.841683	0.1	1.350357
17.843350	0.1	1.351484
17.845017	0.1	1.352746
17.846683	0.1	1.353486
17.848350	0.1	1.352797
17.850017	0.1	1.350110
17.851683	0.1	1.346120
17.853350	0.1	1.342320
17.855017	0.1	1.339624
17.856683	0.1	1.337850
17.858350	0.1	1.336513
17.860017	0.1	1.335661
17.861683	0.1	1.335577
17.863350	0.1	1.336387
17.865017	0.1	1.338450
17.866683	0.1	1.342297
17.868350	0.1	1.347456
17.870017	0.1	1.352257
17.871683	0.1	1.355349
17.873350	0.1	1.356690
17.875017	0.1	1.356946
17.876683	0.1	1.356821
17.878350	0.1	1.356881
17.880017	0.1	1.357356
17.881683	0.1	1.357915
17.883350	0.1	1.357817
17.885017	0.1	1.356583
17.886683	0.1	1.354553
17.888350	0.1	1.352760
17.890017	0.1	1.352439
17.891683	0.1	1.354208
17.893350	0.1	1.357505
17.895017	0.1	1.360662
17.896683	0.1	1.362045
17.898350	0.1	1.361333
17.900017	0.1	1.359633
17.901683	0.1	1.358259
17.903350	0.1	1.357603
17.905017	0.1	1.357184
17.906683	0.1	1.356839
17.908350	0.1	1.357053
17.910017	0.1	1.357743
17.911683	0.1	1.357780
17.913350	0.1	1.356378
17.915017	0.1	1.354208
17.916683	0.1	1.352723
17.918350	0.1	1.352699
17.920017	0.1	1.353701
17.921683	0.1	1.354623
17.923350	0.1	1.354613
17.925017	0.1	1.353710
17.926683	0.1	1.352783
17.928350	0.1	1.352564
17.930017	0.1	1.352918
17.931683	0.1	1.353072
17.933350	0.1	1.352164
17.935017	0.1	1.349747
17.936683	0.1	1.346287
17.938350	0.1	1.342623
17.940017	0.1	1.339079
17.941683	0.1	1.335898
17.943350	0.1	1.333873
17.945017	0.1	1.333621
17.946683	0.1	1.334534
17.948350	0.1	1.335032
17.950017	0.1	1.334073
17.951683	0.1	1.332317
17.953350	0.1	1.331302
17.955017	0.1	1.331544
17.956683	0.1	1.332131
17.958350	0.1	1.332001
17.960017	0.1	1.331195
17.961683	0.1	1.330557
17.963350	0.1	1.330380
17.965017	0.1	1.330026
17.966683	0.1	1.328839
17.968350	0.1	1.326706
17.970017	0.1	1.324178
17.971683	0.1	1.322287
17.973350	0.1	1.321579
17.975017	0.1	1.321607
17.976683	0.1	1.321407
17.978350	0.1	1.319968
17.980017	0.1	1.316876
17.981683	0.1	1.312811
17.983350	0.1	1.309002
17.985017	0.1	1.306278
17.986683	0.1	1.304690
17.988350	0.1	1.303796
17.990017	0.1	1.303311
17.991683	0.1	1.303554
17.993350	0.1	1.304727
17.995017	0.1	1.306199
17.996683	0.1	1.307004
17.998350	0.1	1.306520
18.000017	0.1	1.304508
18.001683	0.1	1.301118
18.003350	0.1	1.297025
18.005017	0.1	1.293211
18.006683	0.1	1.290129
18.008350	0.1	1.287353
18.010017	0.1	1.284289
18.011683	0.1	1.280652
18.013350	0.1	1.276373
18.015017	0.1	1.271646
18.016683	0.1	1.267144
18.018350	0.1	1.263595
18.020017	0.1	1.261286
18.021683	0.1	1.260042
18.023350	0.1	1.259246
18.025017	0.1	1.258180
18.026683	0.1	1.256638
18.028350	0.1	1.254799
18.030017	0.1	1.252946
18.031683	0.1	1.251274
18.033350	0.1	1.249490
18.035017	0.1	1.247460
18.036683	0.1	1.246003
18.038350	0.1	1.246082
18.040017	0.1	1.247847
18.041683	0.1	1.250668
18.043350	0.1	1.253327
18.045017	0.1	1.254380
18.046683	0.1	1.253006
18.048350	0.1	1.249588
18.050017	0.1	1.245355
18.051683	0.1	1.241346
18.053350	0.1	1.237923
18.055017	0.1	1.235460
18.056683	0.1	1.234422
18.058350	0.1	1.234286
18.060017	0.1	1.233774
18.061683	0.1	1.232391
18.063350	0.1	1.230668
18.065017	0.1	1.228931
18.066683	0.1	1.226873
18.068350	0.1	1.224307
18.070017	0.1	1.221746
18.071683	0.1	1.220289
18.073350	0.1	1.220554
18.075017	0.1	1.221797
18.076683	0.1	1.222603
18.078350	0.1	1.221811
18.080017	0.1	1.219111
18.081683	0.1	1.215823
18.083350	0.1	1.214384
18.085017	0.1	1.216084
18.086683	0.1	1.219902
18.088350	0.1	1.223497
18.090017	0.1	1.225318
18.091683	0.1	1.225257
18.093350	0.1	1.223786
18.095017	0.1	1.221513
18.096683	0.1	1.219343
18.098350	0.1	1.218184
18.100017	0.1	1.218114
18.101683	0.1	1.218328
18.103350	0.1	1.218067
18.105017	0.1	1.217285
18.106683	0.1	1.216480
18.108350	0.1	1.216326
18.110017	0.1	1.217509
18.111683	0.1	1.220368
18.113350	0.1	1.224545
18.115017	0.1	1.229122
18.116683	0.1	1.233281
18.118350	0.1	1.236508
18.120017	0.1	1.238468
18.121683	0.1	1.239004
18.123350	0.1	1.238082
18.125017	0.1	1.235898
18.126683	0.1	1.233248
18.128350	0.1	1.231111
18.130017	0.1	1.229593
18.131683	0.1	1.228121
18.133350	0.1	1.226505
18.135017	0.1	1.225197
18.136683	0.1	1.224615
18.138350	0.1	1.224801
18.140017	0.1	1.225816
18.141683	0.1	1.227763
18.143350	0.1	1.230347
18.145017	0.1	1.232685
18.146683	0.1	1.233798
18.148350	0.1	1.233653
18.150017	0.1	1.233532
18.151683	0.1	1.234729
18.153350	0.1	1.237136
18.155017	0.1	1.239618
18.156683	0.1	1.241458
18.158350	0.1	1.242673
18.160017	0.1	1.243432
18.161683	0.1	1.244037
18.163350	0.1	1.244969
18.165017	0.1	1.246119
18.166683	0.1	1.246664
18.168350	0.1	1.246021
18.170017	0.1	1.244596
18.171683	0.1	1.243521
18.173350	0.1	1.243670
18.175017	0.1	1.245085
18.176683	0.1	1.247157
18.178350	0.1	1.248783
18.180017	0.1	1.248880
18.181683	0.1	1.247460
18.183350	0.1	1.245760
18.185017	0.1	1.244913
18.186683	0.1	1.244913
18.188350	0.1	1.245053
18.190017	0.1	1.244918
18.191683	0.1	1.244615
18.193350	0.1	1.244303
18.195017	0.1	1.243907
18.196683	0.1	1.242934
18.198350	0.1	1.240773
18.200017	0.1	1.237486
18.201683	0.1	1.233905
18.203350	0.1	1.230696
18.205017	0.1	1.228089
18.206683	0.1	1.226389
18.208350	0.1	1.225802
18.210017	0.1	1.225574
18.211683	0.1	1.224228
18.213350	0.1	1.221015
18.215017	0.1	1.216573
18.216683	0.1	1.212140
18.218350	0.1	1.208577
18.220017	0.1	1.206463
18.221683	0.1	1.206379
18.223350	0.1	1.208368
18.225017	0.1	1.211511
18.226683	0.1	1.214375
18.228350	0.1	1.215977
18.230017	0.1	1.216438
18.231683	0.1	1.216424
18.233350	0.1	1.216098
18.235017	0.1	1.215222
18.236683	0.1	1.213602
18.238350	0.1	1.211027
18.240017	0.1	1.207618
18.241683	0.1	1.204135
18.243350	0.1	1.201630
18.245017	0.1	1.200708
18.246683	0.1	1.200833
18.248350	0.1	1.200507
18.250017	0.1	1.198528
18.251683	0.1	1.194980
18.253350	0.1	1.190696
18.255017	0.1	1.186491
18.256683	0.1	1.183068
18.258350	0.1	1.180684
18.260017	0.1	1.178863
18.261683	0.1	1.176898
18.263350	0.1	1.174910
18.265017	0.1	1.173839
18.266683	0.1	1.174193
18.268350	0.1	1.175497
18.270017	0.1	1.176912
18.271683	0.1	1.177918
18.273350	0.1	1.178547
18.275017	0.1	1.179115
18.276683	0.1	1.179576
18.278350	0.1	1.179413
18.280017	0.1	1.178328
18.281683	0.1	1.176596
18.283350	0.1	1.174412
18.285017	0.1	1.171497
18.286683	0.1	1.167720
18.288350	0.1	1.163720
18.290017	0.1	1.160447
18.291683	0.1	1.158351
18.293350	0.1	1.157229
18.295017	0.1	1.156456
18.296683	0.1	1.155706
18.298350	0.1	1.155487
18.300017	0.1	1.156358
18.301683	0.1	1.157830
18.303350	0.1	1.158435
18.305017	0.1	1.156754
18.306683	0.1	1.152866
18.308350	0.1	1.148568
18.310017	0.1	1.145750
18.311683	0.1	1.145024
18.313350	0.1	1.145778
18.315017	0.1	1.146882
18.316683	0.1	1.147487
18.318350	0.1	1.147604
18.320017	0.1	1.148046
18.321683	0.1	1.149401
18.323350	0.1	1.151455
18.325017	0.1	1.153485
18.326683	0.1	1.154579
18.328350	0.1	1.153834
18.330017	0.1	1.150807
18.331683	0.1	1.146179
18.333350	0.1	1.141825
18.335017	0.1	1.139580
18.336683	0.1	1.139799
18.338350	0.1	1.141224
18.340017	0.1	1.142346
18.341683	0.1	1.142547
18.343350	0.1	1.141988
18.345017	0.1	1.140884
18.346683	0.1	1.139506
18.348350	0.1	1.138430
18.350017	0.1	1.138127
18.351683	0.1	1.138370
18.353350	0.1	1.138663
18.355017	0.1	1.138751
18.356683	0.1	1.138579
18.358350	0.1	1.138463
18.360017	0.1	1.139296
18.361683	0.1	1.141964
18.363350	0.1	1.146402
18.365017	0.1	1.151701
18.366683	0.1	1.156940
18.368350	0.1	1.161587
18.370017	0.1	1.165131
18.371683	0.1	1.166798
18.373350	0.1	1.165890
18.375017	0.1	1.162542
18.376683	0.1	1.157904
18.378350	0.1	1.153480
18.380017	0.1	1.150765
18.381683	0.1	1.151105
18.383350	0.1	1.154672
18.385017	0.1	1.159729
18.386683	0.1	1.163743
18.388350	0.1	1.165522
18.390017	0.1	1.165811
18.391683	0.1	1.165764
18.393350	0.1	1.165573
18.395017	0.1	1.164926
18.396683	0.1	1.163962
18.398350	0.1	1.163213
18.400017	0.1	1.163250
18.401683	0.1	1.164610
18.403350	0.1	1.167571
18.405017	0.1	1.171748
18.406683	0.1	1.175897
18.408350	0.1	1.178649
18.410017	0.1	1.179697
18.411683	0.1	1.179744
18.413350	0.1	1.179525
18.415017	0.1	1.179320
18.416683	0.1	1.179106
18.418350	0.1	1.178570
18.420017	0.1	1.177029
18.421683	0.1	1.174170
18.423350	0.1	1.171236
18.425017	0.1	1.170235
18.426683	0.1	1.171799
18.428350	0.1	1.174682
18.430017	0.1	1.177238
18.431683	0.1	1.178505
18.433350	0.1	1.178016
18.435017	0.1	1.175855
18.436683	0.1	1.173029
18.438350	0.1	1.171073
18.440017	0.1	1.171092
18.441683	0.1	1.172931
18.443350	0.1	1.175632
18.445017	0.1	1.178668
18.446683	0.1	1.182132
18.448350	0.1	1.185467
18.450017	0.1	1.187380
18.451683	0.1	1.187325
18.453350	0.1	1.185932
18.455017	0.1	1.183939
18.456683	0.1	1.181620
18.458350	0.1	1.179036
18.460017	0.1	1.176489
18.461683	0.1	1.174584
18.463350	0.1	1.173625
18.465017	0.1	1.173345
18.466683	0.1	1.173271
18.468350	0.1	1.172815
18.470017	0.1	1.171455
18.471683	0.1	1.169336
18.473350	0.1	1.167431
18.475017	0.1	1.166798
18.476683	0.1	1.167706
18.478350	0.1	1.169527
18.480017	0.1	1.171017
18.481683	0.1	1.170915
18.483350	0.1	1.168903
18.485017	0.1	1.165713
18.486683	0.1	1.161858
18.488350	0.1	1.157280
18.490017	0.1	1.152526
18.491683	0.1	1.148740
18.493350	0.1	1.146463
18.495017	0.1	1.145671
18.496683	0.1	1.146467
18.498350	0.1	1.148740
18.500017	0.1	1.151618
18.501683	0.1	1.153881
18.503350	0.1	1.154607
18.505017	0.1	1.153005
18.506683	0.1	1.148479
18.508350	0.1	1.141536
18.510017	0.1	1.134090
18.511683	0.1	1.128465
18.513350	0.1	1.126099
18.515017	0.1	1.126989
18.516683	0.1	1.129974
18.518350	0.1	1.133452
18.520017	0.1	1.136223
18.521683	0.1	1.137815
18.523350	0.1	1.138216
18.525017	0.1	1.137578
18.526683	0.1	1.136302
18.528350	0.1	1.134579
18.530017	0.1	1.131976
18.531683	0.1	1.128209
18.533350	0.1	1.123762
18.535017	0.1	1.119319
18.536683	0.1	1.115152
18.538350	0.1	1.111319
18.540017	0.1	1.107999
18.541683	0.1	1.105587
18.543350	0.1	1.104479
18.545017	0.1	1.104577
18.546683	0.1	1.105312
18.548350	0.1	1.106192
18.550017	0.1	1.106807
18.551683	0.1	1.106528
18.553350	0.1	1.104800
18.555017	0.1	1.101866
18.556683	0.1	1.098998
18.558350	0.1	1.097680
18.560017	0.1	1.098602
18.561683	0.1	1.101349
18.563350	0.1	1.104674
18.565017	0.1	1.107133
18.566683	0.1	1.107962
18.568350	0.1	1.107501
18.570017	0.1	1.106742
18.571683	0.1	1.106900
18.573350	0.1	1.109019
18.575017	0.1	1.113261
18.576683	0.1	1.118365
18.578350	0.1	1.122300
18.580017	0.1	1.123780
18.581683	0.1	1.123073
18.583350	0.1	1.121173
18.585017	0.1	1.118840
18.586683	0.1	1.116437
18.588350	0.1	1.114481
18.590017	0.1	1.113657
18.591683	0.1	1.114183
18.593350	0.1	1.115641
18.595017	0.1	1.117182
18.596683	0.1	1.117988
18.598350	0.1	1.117913
18.600017	0.1	1.117578
18.601683	0.1	1.117652
18.603350	0.1	1.118430
18.605017	0.1	1.119971
18.606683	0.1	1.121974
18.608350	0.1	1.123613
18.610017	0.1	1.123967
18.611683	0.1	1.122616
18.613350	0.1	1.120176
18.615017	0.1	1.118015
18.616683	0.1	1.117042
18.618350	0.1	1.117056
18.620017	0.1	1.117252
18.621683	0.1	1.117033
18.623350	0.1	1.116451
18.625017	0.1	1.115864
18.626683	0.1	1.115343
18.628350	0.1	1.115040
18.630017	0.1	1.115440
18.631683	0.1	1.116735
18.633350	0.1	1.118728
18.635017	0.1	1.121275
18.636683	0.1	1.124097
18.638350	0.1	1.126467
18.640017	0.1	1.127790
18.641683	0.1	1.128456
18.643350	0.1	1.129680
18.645017	0.1	1.132251
18.646683	0.1	1.135562
18.648350	0.1	1.137643
18.650017	0.1	1.136460
18.651683	0.1	1.132097
18.653350	0.1	1.127068
18.655017	0.1	1.124032
18.656683	0.1	1.123981
18.658350	0.1	1.126262
18.660017	0.1	1.129275
18.661683	0.1	1.131459
18.663350	0.1	1.132279
18.665017	0.1	1.132353
18.666683	0.1	1.132730
18.668350	0.1	1.134099
18.670017	0.1	1.136269
18.671683	0.1	1.138472
18.673350	0.1	1.140074
18.675017	0.1	1.140768
18.676683	0.1	1.140195
18.678350	0.1	1.138025
18.680017	0.1	1.134723
18.681683	0.1	1.131804
18.683350	0.1	1.130863
18.685017	0.1	1.132153
18.686683	0.1	1.134132
18.688350	0.1	1.134779
18.690017	0.1	1.133275
18.691683	0.1	1.130514
18.693350	0.1	1.128162
18.695017	0.1	1.127198
18.696683	0.1	1.127799
18.698350	0.1	1.129899
18.700017	0.1	1.132926
18.701683	0.1	1.135608
18.703350	0.1	1.136726
18.705017	0.1	1.135678
18.706683	0.1	1.132698
18.708350	0.1	1.128828
18.710017	0.1	1.124865
18.711683	0.1	1.120889
18.713350	0.1	1.117270
18.715017	0.1	1.114924
18.716683	0.1	1.114337
18.718350	0.1	1.115231
18.720017	0.1	1.116926
18.721683	0.1	1.118751
18.723350	0.1	1.120400
18.725017	0.1	1.122048
18.726683	0.1	1.124009
18.728350	0.1	1.126230
18.730017	0.1	1.128144
18.731683	0.1	1.128823
18.733350	0.1	1.127748
18.735017	0.1	1.125359
18.736683	0.1	1.122449
18.738350	0.1	1.119366
18.740017	0.1	1.116106
18.741683	0.1	1.112805
18.743350	0.1	1.110258
18.745017	0.1	1.109615
18.746683	0.1	1.111049
18.748350	0.1	1.113126
18.750017	0.1	1.114174
18.751683	0.1	1.113713
18.753350	0.1	1.111878
18.755017	0.1	1.108460
18.756683	0.1	1.103422
18.758350	0.1	1.097848
18.760017	0.1	1.093340
18.761683	0.1	1.090891
18.763350	0.1	1.090816
18.765017	0.1	1.092763
18.766683	0.1	1.095594
18.768350	0.1	1.097801
18.770017	0.1	1.098132
18.771683	0.1	1.096069
18.773350	0.1	1.092013
18.775017	0.1	1.087133
18.776683	0.1	1.082919
18.778350	0.1	1.080488
18.780017	0.1	1.080269
18.781683	0.1	1.082071
18.783350	0.1	1.085028
18.785017	0.1	1.088022
18.786683	0.1	1.090476
18.788350	0.1	1.092539
18.790017	0.1	1.094714
18.791683	0.1	1.097149
18.793350	0.1	1.099315
18.795017	0.1	1.100316
18.796683	0.1	1.099519
18.798350	0.1	1.097331
18.800017	0.1	1.095529
18.801683	0.1	1.096018
18.803350	0.1	1.098993
18.805017	0.1	1.102821
18.806683	0.1	1.105848
18.808350	0.1	1.107999
18.810017	0.1	1.110481
18.811683	0.1	1.114034
18.813350	0.1	1.117811
18.815017	0.1	1.120414
18.816683	0.1	1.121196
18.818350	0.1	1.120511
18.820017	0.1	1.119552
18.821683	0.1	1.119566
18.823350	0.1	1.120940
18.825017	0.1	1.123268
18.826683	0.1	1.126030
18.828350	0.1	1.129131
18.830017	0.1	1.132642
18.831683	0.1	1.136302
18.833350	0.1	1.139636
18.835017	0.1	1.142775
18.836683	0.1	1.146481
18.838350	0.1	1.151431
18.840017	0.1	1.157881
18.841683	0.1	1.165573
18.843350	0.1	1.173462
18.845017	0.1	1.180111
18.846683	0.1	1.185085
18.848350	0.1	1.189280
18.850017	0.1	1.193695
18.851683	0.1	1.198384
18.853350	0.1	1.202691
18.855017	0.1	1.206123
18.856683	0.1	1.209173
18.858350	0.1	1.212899
18.860017	0.1	1.217346
18.861683	0.1	1.221169
18.863350	0.1	1.223413
18.865017	0.1	1.225001
18.866683	0.1	1.228251
18.868350	0.1	1.234985
18.870017	0.1	1.244838
18.871683	0.1	1.255856
18.873350	0.1	1.266212
18.875017	0.1	1.274878
18.876683	0.1	1.281514
18.878350	0.1	1.286399
18.880017	0.1	1.290380
18.881683	0.1	1.294543
18.883350	0.1	1.299293
18.885017	0.1	1.304010
18.886683	0.1	1.307889
18.888350	0.1	1.310529
18.890017	0.1	1.311898
18.891683	0.1	1.312355
18.893350	0.1	1.312536
18.895017	0.1	1.312857
18.896683	0.1	1.313230
18.898350	0.1	1.313528
18.900017	0.1	1.313919
18.901683	0.1	1.314608
18.903350	0.1	1.315642
18.905017	0.1	1.316778
18.906683	0.1	1.317579
18.908350	0.1	1.317789
18.910017	0.1	1.317537
18.911683	0.1	1.317202
18.913350	0.1	1.316993
18.915017	0.1	1.316560
18.916683	0.1	1.314995
18.918350	0.1	1.311214
18.920017	0.1	1.304890
18.921683	0.1	1.296964
18.923350	0.1	1.289113
18.925017	0.1	1.282925
18.926683	0.1	1.279158
18.928350	0.1	1.277104
18.930017	0.1	1.275120
18.931683	0.1	1.272042
18.933350	0.1	1.267758
18.935017	0.1	1.262594
18.936683	0.1	1.256508
18.938350	0.1	1.249262
18.940017	0.1	1.241253
18.941683	0.1	1.233499
18.943350	0.1	1.226477
18.945017	0.1	1.219516
18.946683	0.1	1.211744
18.948350	0.1	1.203073
18.950017	0.1	1.193956
18.951683	0.1	1.184526
18.953350	0.1	1.174556
18.955017	0.1	1.164400
18.956683	0.1	1.155171
18.958350	0.1	1.147245
18.960017	0.1	1.139771
18.961683	0.1	1.131981
18.963350	0.1	1.124172
18.965017	0.1	1.117447
18.966683	0.1	1.112903
18.968350	0.1	1.111054
18.970017	0.1	1.111352
18.971683	0.1	1.112064
18.973350	0.1	1.111175
18.975017	0.1	1.107510
18.976683	0.1	1.100898
18.978350	0.1	1.091906
18.980017	0.1	1.082188
18.981683	0.1	1.074225
18.983350	0.1	1.069587
18.985017	0.1	1.068022
18.986683	0.1	1.068194
18.988350	0.1	1.068362
18.990017	0.1	1.066667
18.991683	0.1	1.062280
18.993350	0.1	1.056148
18.995017	0.1	1.049601
18.996683	0.1	1.042904
18.998350	0.1	1.036231
19.000017	0.1	1.030611
19.001683	0.1	1.026886
19.003350	0.1	1.024888
19.005017	0.1	1.023943
19.006683	0.1	1.023114
19.008350	0.1	1.021163
19.010017	0.1	1.017419
19.011683	0.1	1.012702
19.013350	0.1	1.008785
19.015017	0.1	1.006988
19.016683	0.1	1.007356
19.018350	0.1	1.008664
19.020017	0.1	1.008972
19.021683	0.1	1.006667
19.023350	0.1	1.001279
19.025017	0.1	0.993474
19.026683	0.1	0.984818
19.028350	0.1	0.977018
19.030017	0.1	0.970727
19.031683	0.1	0.965558
19.033350	0.1	0.961171
19.035017	0.1	0.957707
19.036683	0.1	0.955267
19.038350	0.1	0.953618
19.040017	0.1	0.952370
19.041683	0.1	0.951122
19.043350	0.1	0.949749
19.045017	0.1	0.948780
19.046683	0.1	0.948785
19.048350	0.1	0.949581
19.050017	0.1	0.950363
19.051683	0.1	0.950359
19.053350	0.1	0.949344
19.055017	0.1	0.947528
19.056683	0.1	0.944985
19.058350	0.1	0.941581
19.060017	0.1	0.937423
19.061683	0.1	0.933148
19.063350	0.1	0.929595
19.065017	0.1	0.926973
19.066683	0.1	0.924771
19.068350	0.1	0.922754
19.070017	0.1	0.921381
19.071683	0.1	0.920896
19.073350	0.1	0.920868
19.075017	0.1	0.920831
19.076683	0.1	0.920589
19.078350	0.1	0.919802
19.080017	0.1	0.917991
19.081683	0.1	0.914838
19.083350	0.1	0.910475
19.085017	0.1	0.905832
19.086683	0.1	0.902331
19.088350	0.1	0.900934
19.090017	0.1	0.901823
19.091683	0.1	0.904291
19.093350	0.1	0.906764
19.095017	0.1	0.907602
19.096683	0.1	0.906242
19.098350	0.1	0.903485
19.100017	0.1	0.900780
19.101683	0.1	0.899145
19.103350	0.1	0.898731
19.105017	0.1	0.899239
19.106683	0.1	0.900300
19.108350	0.1	0.901744
19.110017	0.1	0.903392
19.111683	0.1	0.904617
19.113350	0.1	0.904859
19.115017	0.1	0.904188
19.116683	0.1	0.902899
19.118350	0.1	0.901115
19.120017	0.1	0.899211
19.121683	0.1	0.897823
19.123350	0.1	0.897306
19.125017	0.1	0.897576
19.126683	0.1	0.898587
19.128350	0.1	0.900431
19.130017	0.1	0.902759
19.131683	0.1	0.904789
19.133350	0.1	0.906060
19.135017	0.1	0.906982
19.136683	0.1	0.908328
19.138350	0.1	0.909981
19.140017	0.1	0.911006
19.141683	0.1	0.911043
19.143350	0.1	0.910596
19.145017	0.1	0.910261
19.146683	0.1	0.910237
19.148350	0.1	0.910750
19.150017	0.1	0.912175
19.151683	0.1	0.914382
19.153350	0.1	0.916491
19.155017	0.1	0.917176
19.156683	0.1	0.915388
19.158350	0.1	0.911132
19.160017	0.1	0.905683
19.161683	0.1	0.901204
19.163350	0.1	0.899611
19.165017	0.1	0.901083
19.166683	0.1	0.904086
19.168350	0.1	0.906885
19.170017	0.1	0.908566
19.171683	0.1	0.908850
19.173350	0.1	0.907565
19.175017	0.1	0.904831
19.176683	0.1	0.901748
19.178350	0.1	0.899890
19.180017	0.1	0.900007
19.181683	0.1	0.901693
19.183350	0.1	0.904156
19.185017	0.1	0.906782
19.186683	0.1	0.908924
19.188350	0.1	0.909707
19.190017	0.1	0.908510
19.191683	0.1	0.905627
19.193350	0.1	0.902344
19.195017	0.1	0.900119
19.196683	0.1	0.899499
19.198350	0.1	0.899867
19.200017	0.1	0.899765
19.201683	0.1	0.897613
19.203350	0.1	0.893199
19.205017	0.1	0.887886
19.206683	0.1	0.883183
19.208350	0.1	0.880039
19.210017	0.1	0.879420
19.211683	0.1	0.881804
19.213350	0.1	0.886093
19.215017	0.1	0.889851
19.216683	0.1	0.891099
19.218350	0.1	0.889809
19.220017	0.1	0.887453
19.221683	0.1	0.885539
19.223350	0.1	0.884901
19.225017	0.1	0.885641
19.226683	0.1	0.886954
19.228350	0.1	0.887606
19.230017	0.1	0.886945
19.231683	0.1	0.885129
19.233350	0.1	0.882652
19.235017	0.1	0.879974
19.236683	0.1	0.877283
19.238350	0.1	0.874782
19.240017	0.1	0.872943
19.241683	0.1	0.871951
19.243350	0.1	0.871210
19.245017	0.1	0.869711
19.246683	0.1	0.866977
19.248350	0.1	0.863299
19.250017	0.1	0.859434
19.251683	0.1	0.856519
19.253350	0.1	0.855280
19.255017	0.1	0.855266
19.256683	0.1	0.855615
19.258350	0.1	0.855858
19.260017	0.1	0.855788
19.261683	0.1	0.855159
19.263350	0.1	0.853669
19.265017	0.1	0.851094
19.266683	0.1	0.847452
19.268350	0.1	0.843355
19.270017	0.1	0.840090
19.271683	0.1	0.838530
19.273350	0.1	0.838237
19.275017	0.1	0.838423
19.276683	0.1	0.838661
19.278350	0.1	0.838405
19.280017	0.1	0.837101
19.281683	0.1	0.834623
19.283350	0.1	0.831103
19.285017	0.1	0.826959
19.286683	0.1	0.823070
19.288350	0.1	0.820244
19.290017	0.1	0.819005
19.291683	0.1	0.819671
19.293350	0.1	0.821883
19.295017	0.1	0.824234
19.296683	0.1	0.824928
19.298350	0.1	0.822954
19.300017	0.1	0.818861
19.301683	0.1	0.814470
19.303350	0.1	0.811610
19.305017	0.1	0.810903
19.306683	0.1	0.811778
19.308350	0.1	0.813399
19.310017	0.1	0.815392
19.311683	0.1	0.817440
19.313350	0.1	0.818912
19.315017	0.1	0.819322
19.316683	0.1	0.818851
19.318350	0.1	0.818013
19.320017	0.1	0.817082
19.321683	0.1	0.816174
19.323350	0.1	0.815447
19.325017	0.1	0.814912
19.326683	0.1	0.814302
19.328350	0.1	0.813226
19.330017	0.1	0.811685
19.331683	0.1	0.810502
19.333350	0.1	0.810795
19.335017	0.1	0.812733
19.336683	0.1	0.815527
19.338350	0.1	0.818614
19.340017	0.1	0.821827
19.341683	0.1	0.824761
19.343350	0.1	0.826828
19.345017	0.1	0.827727
19.346683	0.1	0.827610
19.348350	0.1	0.826893
19.350017	0.1	0.826325
19.351683	0.1	0.826907
19.353350	0.1	0.829059
19.355017	0.1	0.832025
19.356683	0.1	0.834679
19.358350	0.1	0.836356
19.360017	0.1	0.836598
19.361683	0.1	0.835191
19.363350	0.1	0.832588
19.365017	0.1	0.829753
19.366683	0.1	0.827275
19.368350	0.1	0.824905
19.370017	0.1	0.822442
19.371683	0.1	0.820518
19.373350	0.1	0.820230
19.375017	0.1	0.822376
19.376683	0.1	0.826977
19.378350	0.1	0.832723
19.380017	0.1	0.837464
19.381683	0.1	0.839923
19.383350	0.1	0.840421
19.385017	0.1	0.840109
19.386683	0.1	0.840155
19.388350	0.1	0.840924
19.390017	0.1	0.841543
19.391683	0.1	0.840873
19.393350	0.1	0.838693
19.395017	0.1	0.835788
19.396683	0.1	0.833389
19.398350	0.1	0.832281
19.400017	0.1	0.832211
19.401683	0.1	0.832486
19.403350	0.1	0.832849
19.405017	0.1	0.833552
19.406683	0.1	0.834926
19.408350	0.1	0.836882
19.410017	0.1	0.838749
19.411683	0.1	0.839797
19.413350	0.1	0.839867
19.415017	0.1	0.839448
19.416683	0.1	0.839047
19.418350	0.1	0.838609
19.420017	0.1	0.838004
19.421683	0.1	0.837729
19.423350	0.1	0.838242
19.425017	0.1	0.839252
19.426683	0.1	0.840067
19.428350	0.1	0.840235
19.430017	0.1	0.839760
19.431683	0.1	0.838996
19.433350	0.1	0.838195
19.435017	0.1	0.837152
19.436683	0.1	0.835597
19.438350	0.1	0.833613
19.440017	0.1	0.831671
19.441683	0.1	0.830600
19.443350	0.1	0.831084
19.445017	0.1	0.832910
19.446683	0.1	0.834982
19.448350	0.1	0.836039
19.450017	0.1	0.835480
19.451683	0.1	0.833776
19.453350	0.1	0.831839
19.455017	0.1	0.830186
19.456683	0.1	0.829203
19.458350	0.1	0.829343
19.460017	0.1	0.830446
19.461683	0.1	0.831406
19.463350	0.1	0.830768
19.465017	0.1	0.827922
19.466683	0.1	0.823908
19.468350	0.1	0.820877
19.470017	0.1	0.820532
19.471683	0.1	0.822875
19.473350	0.1	0.826074
19.475017	0.1	0.827517
19.476683	0.1	0.825417
19.478350	0.1	0.819834
19.480017	0.1	0.812542
19.481683	0.1	0.806036
19.483350	0.1	0.802120
19.485017	0.1	0.800742
19.486683	0.1	0.800360
19.488350	0.1	0.799396
19.490017	0.1	0.797207
19.491683	0.1	0.793999
19.493350	0.1	0.790525
19.495017	0.1	0.787820
19.496683	0.1	0.786674
19.498350	0.1	0.786916
19.500017	0.1	0.787484
19.501683	0.1	0.787359
19.503350	0.1	0.786250
19.505017	0.1	0.784779
19.506683	0.1	0.783615
19.508350	0.1	0.782516
19.510017	0.1	0.781147
19.511683	0.1	0.780090
19.513350	0.1	0.779969
19.515017	0.1	0.780351
19.516683	0.1	0.780262
19.518350	0.1	0.779028
19.520017	0.1	0.776588
19.521683	0.1	0.773654
19.523350	0.1	0.771242
19.525017	0.1	0.769761
19.526683	0.1	0.768672
19.528350	0.1	0.767326
19.530017	0.1	0.765701
19.531683	0.1	0.764322
19.533350	0.1	0.763405
19.535017	0.1	0.762497
19.536683	0.1	0.761282
19.538350	0.1	0.759838
19.540017	0.1	0.758204
19.541683	0.1	0.756383
19.543350	0.1	0.754693
19.545017	0.1	0.753500
19.546683	0.1	0.752578
19.548350	0.1	0.751340
19.550017	0.1	0.749733
19.551683	0.1	0.748266
19.553350	0.1	0.747470
19.555017	0.1	0.747642
19.556683	0.1	0.748518
19.558350	0.1	0.749053
19.560017	0.1	0.748131
19.561683	0.1	0.745459
19.563350	0.1	0.741598
19.565017	0.1	0.737477
19.566683	0.1	0.733952
19.568350	0.1	0.731358
19.570017	0.1	0.729640
19.571683	0.1	0.728942
19.573350	0.1	0.729631
19.575017	0.1	0.731563
19.576683	0.1	0.734124
19.578350	0.1	0.736816
19.580017	0.1	0.739391
19.581683	0.1	0.741594
19.583350	0.1	0.743028
19.585017	0.1	0.743321
19.586683	0.1	0.742446
19.588350	0.1	0.740900
19.590017	0.1	0.739521
19.591683	0.1	0.738883
19.593350	0.1	0.739023
19.595017	0.1	0.739763
19.596683	0.1	0.741081
19.598350	0.1	0.742762
19.600017	0.1	0.744085
19.601683	0.1	0.744145
19.603350	0.1	0.742483
19.605017	0.1	0.739410
19.606683	0.1	0.736066
19.608350	0.1	0.733677
19.610017	0.1	0.732662
19.611683	0.1	0.732914
19.613350	0.1	0.734427
19.615017	0.1	0.737035
19.616683	0.1	0.740178
19.618350	0.1	0.743116
19.620017	0.1	0.745081
19.621683	0.1	0.745812
19.623350	0.1	0.745989
19.625017	0.1	0.746669
19.626683	0.1	0.748448
19.628350	0.1	0.751228
19.630017	0.1	0.754325
19.631683	0.1	0.756914
19.633350	0.1	0.758227
19.635017	0.1	0.757431
19.636683	0.1	0.753854
19.638350	0.1	0.748006
19.640017	0.1	0.741952
19.641683	0.1	0.738236
19.643350	0.1	0.738185
19.645017	0.1	0.741291
19.646683	0.1	0.746013
19.648350	0.1	0.750832
19.650017	0.1	0.754585
19.651683	0.1	0.756565
19.653350	0.1	0.756951
19.655017	0.1	0.756639
19.656683	0.1	0.756350
19.658350	0.1	0.756118
19.660017	0.1	0.755559
19.661683	0.1	0.754329
19.663350	0.1	0.752234
19.665017	0.1	0.749594
19.666683	0.1	0.747838
19.668350	0.1	0.748532
19.670017	0.1	0.751698
19.671683	0.1	0.755666
19.673350	0.1	0.758371
19.675017	0.1	0.758870
19.676683	0.1	0.757943
19.678350	0.1	0.757435
19.680017	0.1	0.758860
19.681683	0.1	0.762278
19.683350	0.1	0.766413
19.685017	0.1	0.770004
19.686683	0.1	0.772476
19.688350	0.1	0.773333
19.690017	0.1	0.771917
19.691683	0.1	0.768388
19.693350	0.1	0.764127
19.695017	0.1	0.760783
19.696683	0.1	0.758995
19.698350	0.1	0.758204
19.700017	0.1	0.757370
19.701683	0.1	0.755945
19.703350	0.1	0.754022
19.705017	0.1	0.751698
19.706683	0.1	0.749151
19.708350	0.1	0.747368
19.710017	0.1	0.747307
19.711683	0.1	0.748588
19.713350	0.1	0.749901
19.715017	0.1	0.750287
19.716683	0.1	0.749696
19.718350	0.1	0.748886
19.720017	0.1	0.748723
19.721683	0.1	0.749333
19.723350	0.1	0.750013
19.725017	0.1	0.749854
19.726683	0.1	0.748546
19.728350	0.1	0.746557
19.730017	0.1	0.744672
19.731683	0.1	0.743293
19.733350	0.1	0.742278
19.735017	0.1	0.741356
19.736683	0.1	0.740630
19.738350	0.1	0.740662
19.740017	0.1	0.742013
19.741683	0.1	0.744499
19.743350	0.1	0.747065
19.745017	0.1	0.748546
19.746683	0.1	0.748388
19.748350	0.1	0.746702
19.750017	0.1	0.744099
19.751683	0.1	0.741296
19.753350	0.1	0.738660
19.755017	0.1	0.736373
19.756683	0.1	0.734855
19.758350	0.1	0.734394
19.760017	0.1	0.734734
19.761683	0.1	0.735689
19.763350	0.1	0.737780
19.765017	0.1	0.741398
19.766683	0.1	0.745733
19.768350	0.1	0.749477
19.770017	0.1	0.752052
19.771683	0.1	0.753580
19.773350	0.1	0.754492
19.775017	0.1	0.755307
19.776683	0.1	0.756169
19.778350	0.1	0.756816
19.780017	0.1	0.757379
19.781683	0.1	0.758637
19.783350	0.1	0.761179
19.785017	0.1	0.764425
19.786683	0.1	0.766753
19.788350	0.1	0.766991
19.790017	0.1	0.765529
19.791683	0.1	0.763722
19.793350	0.1	0.762679
19.795017	0.1	0.763084
19.796683	0.1	0.765128
19.798350	0.1	0.768015
19.800017	0.1	0.770129
19.801683	0.1	0.770320
19.803350	0.1	0.768825
19.805017	0.1	0.766693
19.806683	0.1	0.764760
19.808350	0.1	0.763731
19.810017	0.1	0.764164
19.811683	0.1	0.765729
19.813350	0.1	0.767056
19.815017	0.1	0.766781
19.816683	0.1	0.764807
19.818350	0.1	0.762260
19.820017	0.1	0.760034
19.821683	0.1	0.758050
19.823350	0.1	0.755698
19.825017	0.1	0.752439
19.826683	0.1	0.748285
19.828350	0.1	0.744131
19.830017	0.1	0.741193
19.831683	0.1	0.740201
19.833350	0.1	0.741044
19.835017	0.1	0.742888
19.836683	0.1	0.744411
19.838350	0.1	0.744350
19.840017	0.1	0.742162
19.841683	0.1	0.738516
19.843350	0.1	0.734827
19.845017	0.1	0.732043
19.846683	0.1	0.730329
19.848350	0.1	0.729514
19.850017	0.1	0.729049
19.851683	0.1	0.728159
19.853350	0.1	0.726548
19.855017	0.1	0.724620
19.856683	0.1	0.723056
19.858350	0.1	0.722404
19.860017	0.1	0.722846
19.861683	0.1	0.724224
19.863350	0.1	0.726241
19.865017	0.1	0.728415
19.866683	0.1	0.729868
19.868350	0.1	0.729393
19.870017	0.1	0.726185
19.871683	0.1	0.720476
19.873350	0.1	0.713430
19.875017	0.1	0.706711
19.876683	0.1	0.701984
19.878350	0.1	0.700126
19.880017	0.1	0.700834
19.881683	0.1	0.703372
19.883350	0.1	0.706878
19.885017	0.1	0.710147
19.886683	0.1	0.711964
19.888350	0.1	0.711796
19.890017	0.1	0.710171
19.891683	0.1	0.708397
19.893350	0.1	0.707549
19.895017	0.1	0.707428
19.896683	0.1	0.706692
19.898350	0.1	0.704271
19.900017	0.1	0.700443
19.901683	0.1	0.696615
19.903350	0.1	0.694194
19.905017	0.1	0.693919
19.906683	0.1	0.695991
19.908350	0.1	0.700061
19.910017	0.1	0.705072
19.911683	0.1	0.709528
19.913350	0.1	0.712327
19.915017	0.1	0.713416
19.916683	0.1	0.713570
19.918350	0.1	0.713738
19.920017	0.1	0.714730
19.921683	0.1	0.716825
19.923350	0.1	0.719465
19.925017	0.1	0.721575
19.926683	0.1	0.722078
19.928350	0.1	0.720615
19.930017	0.1	0.717980
19.931683	0.1	0.715386
19.933350	0.1	0.713337
19.935017	0.1	0.711493
19.936683	0.1	0.709374
19.938350	0.1	0.707302
19.940017	0.1	0.706147
19.941683	0.1	0.706082
19.943350	0.1	0.706338
19.945017	0.1	0.706352
19.946683	0.1	0.706329
19.948350	0.1	0.706743
19.950017	0.1	0.707712
19.951683	0.1	0.708895
19.953350	0.1	0.710087
19.955017	0.1	0.711535
19.956683	0.1	0.713421
19.958350	0.1	0.715503
19.960017	0.1	0.717090
19.961683	0.1	0.717347
19.963350	0.1	0.716057
19.965017	0.1	0.713929
19.966683	0.1	0.711670
19.968350	0.1	0.709286
19.970017	0.1	0.706762
19.971683	0.1	0.704695
19.973350	0.1	0.703582
19.975017	0.1	0.703200
19.976683	0.1	0.702785
19.978350	0.1	0.701435
19.980017	0.1	0.698790
19.981683	0.1	0.695596
19.983350	0.1	0.693081
19.985017	0.1	0.691796
19.986683	0.1	0.691679
19.988350	0.1	0.692583
19.990017	0.1	0.694073
19.991683	0.1	0.695344
19.993350	0.1	0.695749
19.995017	0.1	0.695032
19.996683	0.1	0.693495
19.998350	0.1	0.692131
20.000017	0.1	0.691842
20.001683	0.1	0.692629
20.003350	0.1	0.693919
20.005017	0.1	0.694967
20.006683	0.1	0.694762
20.008350	0.1	0.692513
20.010017	0.1	0.688424
20.011683	0.1	0.683847
20.013350	0.1	0.680666
20.015017	0.1	0.680052
20.016683	0.1	0.681542
20.018350	0.1	0.683605
20.020017	0.1	0.684792
20.021683	0.1	0.684336
20.023350	0.1	0.682264
20.025017	0.1	0.679353
20.026683	0.1	0.676354
20.028350	0.1	0.673332
20.030017	0.1	0.669984
20.031683	0.1	0.666524
20.033350	0.1	0.663931
20.035017	0.1	0.663083
20.036683	0.1	0.663898
20.038350	0.1	0.665430
20.040017	0.1	0.666468
20.041683	0.1	0.666063
20.043350	0.1	0.663935
20.045017	0.1	0.660634
20.046683	0.1	0.657458
20.048350	0.1	0.655819
20.050017	0.1	0.656075
20.051683	0.1	0.657355
20.053350	0.1	0.658664
20.055017	0.1	0.659525
20.056683	0.1	0.659791
20.058350	0.1	0.659591
20.060017	0.1	0.659325
20.061683	0.1	0.659511
20.063350	0.1	0.660587
20.065017	0.1	0.662562
20.066683	0.1	0.664592
20.068350	0.1	0.665346
20.070017	0.1	0.664052
20.071683	0.1	0.661318
20.073350	0.1	0.658869
20.075017	0.1	0.657998
20.076683	0.1	0.658655
20.078350	0.1	0.660159
20.080017	0.1	0.661998
20.081683	0.1	0.663800
20.083350	0.1	0.665165
20.085017	0.1	0.665900
20.086683	0.1	0.666301
20.088350	0.1	0.666780
20.090017	0.1	0.667428
20.091683	0.1	0.667968
20.093350	0.1	0.668135
20.095017	0.1	0.668345
20.096683	0.1	0.669607
20.098350	0.1	0.672466
20.100017	0.1	0.676285
20.101683	0.1	0.679852
20.103350	0.1	0.682645
20.105017	0.1	0.684778
20.106683	0.1	0.686003
20.108350	0.1	0.686022
20.110017	0.1	0.685086
20.111683	0.1	0.683595
20.113350	0.1	0.682054
20.115017	0.1	0.681262
20.116683	0.1	0.681845
20.118350	0.1	0.683763
20.120017	0.1	0.686706
20.121683	0.1	0.690403
20.123350	0.1	0.694674
20.125017	0.1	0.699470
20.126683	0.1	0.704816
20.128350	0.1	0.710436
20.130017	0.1	0.715414
20.131683	0.1	0.718450
20.133350	0.1	0.718688
20.135017	0.1	0.716564
20.136683	0.1	0.714008
20.138350	0.1	0.713174
20.140017	0.1	0.714744
20.141683	0.1	0.717714
20.143350	0.1	0.720900
20.145017	0.1	0.723787
20.146683	0.1	0.726329
20.148350	0.1	0.728918
20.150017	0.1	0.732485
20.151683	0.1	0.737635
20.153350	0.1	0.743773
20.155017	0.1	0.749584
20.156683	0.1	0.753724
20.158350	0.1	0.755182
20.160017	0.1	0.753836
20.161683	0.1	0.750814
20.163350	0.1	0.747605
20.165017	0.1	0.745170
20.166683	0.1	0.744113
20.168350	0.1	0.744951
20.170017	0.1	0.747698
20.171683	0.1	0.751531
20.173350	0.1	0.755144
20.175017	0.1	0.757533
20.176683	0.1	0.758646
20.178350	0.1	0.759279
20.180017	0.1	0.760267
20.181683	0.1	0.761705
20.183350	0.1	0.763154
20.185017	0.1	0.764374
20.186683	0.1	0.765566
20.188350	0.1	0.767205
20.190017	0.1	0.769752
20.191683	0.1	0.773105
20.193350	0.1	0.776537
20.195017	0.1	0.779447
20.196683	0.1	0.781799
20.198350	0.1	0.783764
20.200017	0.1	0.785375
20.201683	0.1	0.786767
20.203350	0.1	0.788183
20.205017	0.1	0.789729
20.206683	0.1	0.791443
20.208350	0.1	0.793319
20.210017	0.1	0.795163
20.211683	0.1	0.796556
20.213350	0.1	0.797180
20.215017	0.1	0.797180
20.216683	0.1	0.796798
20.218350	0.1	0.796048
20.220017	0.1	0.795345
20.221683	0.1	0.795550
20.223350	0.1	0.796812
20.225017	0.1	0.798018
20.226683	0.1	0.797962
20.228350	0.1	0.796327
20.230017	0.1	0.793822
20.231683	0.1	0.791959
20.233350	0.1	0.792369
20.235017	0.1	0.795680
20.236683	0.1	0.800928
20.238350	0.1	0.805962
20.240017	0.1	0.808747
20.241683	0.1	0.808975
20.243350	0.1	0.808020
20.245017	0.1	0.807135
20.246683	0.1	0.806409
20.248350	0.1	0.805245
20.250017	0.1	0.803028
20.251683	0.1	0.799978
20.253350	0.1	0.797724
20.255017	0.1	0.798116
20.256683	0.1	0.801240
20.258350	0.1	0.805198
20.260017	0.1	0.808053
20.261683	0.1	0.809585
20.263350	0.1	0.810763
20.265017	0.1	0.812002
20.266683	0.1	0.812626
20.268350	0.1	0.812137
20.270017	0.1	0.811322
20.271683	0.1	0.811610
20.273350	0.1	0.813757
20.275017	0.1	0.817431
20.276683	0.1	0.821552
20.278350	0.1	0.824826
20.280017	0.1	0.826526
20.281683	0.1	0.826940
20.283350	0.1	0.826926
20.285017	0.1	0.827312
20.286683	0.1	0.828560
20.288350	0.1	0.830721
20.290017	0.1	0.833557
20.291683	0.1	0.836523
20.293350	0.1	0.838819
20.295017	0.1	0.840081
20.296683	0.1	0.840910
20.298350	0.1	0.841967
20.300017	0.1	0.843094
20.301683	0.1	0.844072
20.303350	0.1	0.845399
20.305017	0.1	0.847597
20.306683	0.1	0.850623
20.308350	0.1	0.854214
20.310017	0.1	0.857771
20.311683	0.1	0.860333
20.313350	0.1	0.861827
20.315017	0.1	0.863639
20.316683	0.1	0.867182
20.318350	0.1	0.872617
20.320017	0.1	0.878810
20.321683	0.1	0.884268
20.323350	0.1	0.888091
20.325017	0.1	0.890396
20.326683	0.1	0.892063
20.328350	0.1	0.893679
20.330017	0.1	0.894875
20.331683	0.1	0.895364
20.333350	0.1	0.895769
20.335017	0.1	0.897087
20.336683	0.1	0.899853
20.338350	0.1	0.903858
20.340017	0.1	0.908547
20.341683	0.1	0.913586
20.343350	0.1	0.918722
20.345017	0.1	0.923304
20.346683	0.1	0.926666
20.348350	0.1	0.928962
20.350017	0.1	0.930787
20.351683	0.1	0.932314
20.353350	0.1	0.933683
20.355017	0.1	0.935756
20.356683	0.1	0.939569
20.358350	0.1	0.945204
20.360017	0.1	0.951677
20.361683	0.1	0.957921
20.363350	0.1	0.963649
20.365017	0.1	0.969414
20.366683	0.1	0.975812
20.368350	0.1	0.982387
20.370017	0.1	0.987668
20.371683	0.1	0.990536
20.373350	0.1	0.991081
20.375017	0.1	0.990070
20.376683	0.1	0.988585
20.378350	0.1	0.987980
20.380017	0.1	0.989316
20.381683	0.1	0.992673
20.383350	0.1	0.997363
20.385017	0.1	1.002671
20.386683	0.1	1.008459
20.388350	0.1	1.015360
20.390017	0.1	1.024022
20.391683	0.1	1.033805
20.393350	0.1	1.043002
20.395017	0.1	1.050276
20.396683	0.1	1.055268
20.398350	0.1	1.058350
20.400017	0.1	1.060455
20.401683	0.1	1.062388
20.403350	0.1	1.064274
20.405017	0.1	1.065880
20.406683	0.1	1.067375
20.408350	0.1	1.069577
20.410017	0.1	1.073200
20.411683	0.1	1.078048
20.413350	0.1	1.083394
20.415017	0.1	1.088558
20.416683	0.1	1.093103
20.418350	0.1	1.096986
20.420017	0.1	1.100725
20.421683	0.1	1.105061
20.423350	0.1	1.110290
20.425017	0.1	1.115794
20.426683	0.1	1.120712
20.428350	0.1	1.125126
20.430017	0.1	1.129815
20.431683	0.1	1.135166
20.433350	0.1	1.141112
20.435017	0.1	1.147552
20.436683	0.1	1.154346
20.438350	0.1	1.161140
20.440017	0.1	1.167324
20.441683	0.1	1.172349
20.443350	0.1	1.176028
20.445017	0.1	1.178682
20.446683	0.1	1.180777
20.448350	0.1	1.182226
20.450017	0.1	1.182547
20.451683	0.1	1.182188
20.453350	0.1	1.182780
20.455017	0.1	1.185867
20.456683	0.1	1.191888
20.458350	0.1	1.199795
20.460017	0.1	1.207446
20.461683	0.1	1.213020
20.463350	0.1	1.216303
20.465017	0.1	1.218556
20.466683	0.1	1.221425
20.468350	0.1	1.225681
20.470017	0.1	1.230822
20.471683	0.1	1.235791
20.473350	0.1	1.239991
20.475017	0.1	1.243474
20.476683	0.1	1.246254
20.478350	0.1	1.248121
20.480017	0.1	1.249379
20.481683	0.1	1.251008
20.483350	0.1	1.253854
20.485017	0.1	1.258054
20.486683	0.1	1.263102
20.488350	0.1	1.268280
20.490017	0.1	1.273230
20.491683	0.1	1.278166
20.493350	0.1	1.283479
20.495017	0.1	1.289253
20.496683	0.1	1.295228
20.498350	0.1	1.300918
20.500017	0.1	1.305793
20.501683	0.1	1.309486
20.503350	0.1	1.312038
20.505017	0.1	1.313929
20.506683	0.1	1.315833
20.508350	0.1	1.318324
20.510017	0.1	1.321803
20.511683	0.1	1.326706
20.513350	0.1	1.333361
20.515017	0.1	1.341249
20.516683	0.1	1.348876
20.518350	0.1	1.354706
20.520017	0.1	1.358353
20.521683	0.1	1.360849
20.523350	0.1	1.363656
20.525017	0.1	1.367610
20.526683	0.1	1.372877
20.528350	0.1	1.379251
20.530017	0.1	1.386255
20.531683	0.1	1.393305
20.533350	0.1	1.399731
20.535017	0.1	1.405072
20.536683	0.1	1.409831
20.538350	0.1	1.415028
20.540017	0.1	1.421031
20.541683	0.1	1.427368
20.543350	0.1	1.433347
20.545017	0.1	1.438707
20.546683	0.1	1.443941
20.548350	0.1	1.449594
20.550017	0.1	1.455639
20.551683	0.1	1.462041
20.553350	0.1	1.469292
20.555017	0.1	1.477730
20.556683	0.1	1.486703
20.558350	0.1	1.494805
20.560017	0.1	1.501115
20.561683	0.1	1.506093
20.563350	0.1	1.510847
20.565017	0.1	1.516123
20.566683	0.1	1.522629
20.568350	0.1	1.531364
20.570017	0.1	1.542629
20.571683	0.1	1.555071
20.573350	0.1	1.566689
20.575017	0.1	1.576496
20.576683	0.1	1.584440
20.578350	0.1	1.590680
20.580017	0.1	1.595775
20.581683	0.1	1.600962
20.583350	0.1	1.607458
20.585017	0.1	1.615770
20.586683	0.1	1.625735
20.588350	0.1	1.636837
20.590017	0.1	1.648418
20.591683	0.1	1.659743
20.593350	0.1	1.670192
20.595017	0.1	1.679519
20.596683	0.1	1.687924
20.598350	0.1	1.695915
20.600017	0.1	1.704078
20.601683	0.1	1.712982
20.603350	0.1	1.723273
20.605017	0.1	1.735175
20.606683	0.1	1.747715
20.608350	0.1	1.759124
20.610017	0.1	1.768279
20.611683	0.1	1.775678
20.613350	0.1	1.782863
20.615017	0.1	1.791096
20.616683	0.1	1.800638
20.618350	0.1	1.810882
20.620017	0.1	1.820954
20.621683	0.1	1.830030
20.623350	0.1	1.837518
20.625017	0.1	1.843516
20.626683	0.1	1.848903
20.628350	0.1	1.854901
20.630017	0.1	1.862198
20.631683	0.1	1.870412
20.633350	0.1	1.878748
20.635017	0.1	1.886808
20.636683	0.1	1.894156
20.638350	0.1	1.899870
20.640017	0.1	1.903232
20.641683	0.1	1.904611
20.643350	0.1	1.905560
20.645017	0.1	1.907935
20.646683	0.1	1.912951
20.648350	0.1	1.920811
20.650017	0.1	1.930939
20.651683	0.1	1.942203
20.653350	0.1	1.953244
20.655017	0.1	1.963140
20.656683	0.1	1.971680
20.658350	0.1	1.979126
20.660017	0.1	1.986329
20.661683	0.1	1.994353
20.663350	0.1	2.003433
20.665017	0.1	2.012583
20.666683	0.1	2.020560
20.668350	0.1	2.026670
20.670017	0.1	2.030837
20.671683	0.1	2.033864
20.673350	0.1	2.037287
20.675017	0.1	2.042260
20.676683	0.1	2.048849
20.678350	0.1	2.056435
20.680017	0.1	2.064304
20.681683	0.1	2.071923
20.683350	0.1	2.079289
20.685017	0.1	2.087150
20.686683	0.1	2.096258
20.688350	0.1	2.106372
20.690017	0.1	2.116603
20.691683	0.1	2.126326
20.693350	0.1	2.135010
20.695017	0.1	2.142065
20.696683	0.1	2.147462
20.698350	0.1	2.151919
20.700017	0.1	2.156650
20.701683	0.1	2.162950
20.703350	0.1	2.171430
20.705017	0.1	2.181414
20.706683	0.1	2.191556
20.708350	0.1	2.200636
20.710017	0.1	2.207728
20.711683	0.1	2.212594
20.713350	0.1	2.215989
20.715017	0.1	2.219416
20.716683	0.1	2.224883
20.718350	0.1	2.234043
20.720017	0.1	2.246778
20.721683	0.1	2.260692
20.723350	0.1	2.272679
20.725017	0.1	2.281507
20.726683	0.1	2.288399
20.728350	0.1	2.295347
20.730017	0.1	2.303706
20.731683	0.1	2.313899
20.733350	0.1	2.325159
20.735017	0.1	2.335901
20.736683	0.1	2.345252
20.738350	0.1	2.353815
20.740017	0.1	2.362579
20.741683	0.1	2.371785
20.743350	0.1	2.381075
20.745017	0.1	2.389872
20.746683	0.1	2.397662
20.748350	0.1	2.404437
20.750017	0.1	2.410752
20.751683	0.1	2.417397
20.753350	0.1	2.424926
20.755017	0.1	2.433243
20.756683	0.1	2.441714
20.758350	0.1	2.449937
20.760017	0.1	2.458030
20.761683	0.1	2.466748
20.763350	0.1	2.477462
20.765017	0.1	2.490780
20.766683	0.1	2.505239
20.768350	0.1	2.518310
20.770017	0.1	2.528629
20.771683	0.1	2.536853
20.773350	0.1	2.544685
20.775017	0.1	2.553612
20.776683	0.1	2.564033
20.778350	0.1	2.574921
20.780017	0.1	2.584714
20.781683	0.1	2.592774
20.783350	0.1	2.599810
20.785017	0.1	2.606963
20.786683	0.1	2.614697
20.788350	0.1	2.622814
20.790017	0.1	2.631396
20.791683	0.1	2.640961
20.793350	0.1	2.651857
20.795017	0.1	2.663862
20.796683	0.1	2.676081
20.798350	0.1	2.687443
20.800017	0.1	2.697837
20.801683	0.1	2.708179
20.803350	0.1	2.718833
20.805017	0.1	2.728743
20.806683	0.1	2.736780
20.808350	0.1	2.743299
20.810017	0.1	2.750005
20.811683	0.1	2.758191
20.813350	0.1	2.767397
20.815017	0.1	2.776207
20.816683	0.1	2.784142
20.818350	0.1	2.792138
20.820017	0.1	2.801502
20.821683	0.1	2.812617
20.823350	0.1	2.824850
20.825017	0.1	2.837600
20.826683	0.1	2.850625
20.828350	0.1	2.863295
20.830017	0.1	2.874737
20.831683	0.1	2.884660
20.833350	0.1	2.893847
20.835017	0.1	2.903715
20.836683	0.1	2.915123
20.838350	0.1	2.927771
20.840017	0.1	2.940604
20.841683	0.1	2.952730
20.843350	0.1	2.964176
20.845017	0.1	2.975813
20.846683	0.1	2.988554
20.848350	0.1	3.002477
20.850017	0.1	3.016745
20.851683	0.1	3.030058
20.853350	0.1	3.041327
20.855017	0.1	3.050324
20.856683	0.1	3.057867
20.858350	0.1	3.065360
20.860017	0.1	3.073975
20.861683	0.1	3.084270
20.863350	0.1	3.096145
20.865017	0.1	3.109039
20.866683	0.1	3.122422
20.868350	0.1	3.135973
20.870017	0.1	3.149170
20.871683	0.1	3.161267
20.873350	0.1	3.171908
20.875017	0.1	3.181691
20.876683	0.1	3.192187
20.878350	0.1	3.205179
20.880017	0.1	3.221380
20.881683	0.1	3.239834
20.883350	0.1	3.258279
20.885017	0.1	3.274404
20.886683	0.1	3.287499
20.888350	0.1	3.298633
20.890017	0.1	3.309217
20.891683	0.1	3.319867
20.893350	0.1	3.330498
20.895017	0.1	3.340915
20.896683	0.1	3.351322
20.898350	0.1	3.362503
20.900017	0.1	3.375355
20.901683	0.1	3.389921
20.903350	0.1	3.405078
20.905017	0.1	3.419425
20.906683	0.1	3.432259
20.908350	0.1	3.443672
20.910017	0.1	3.453977
20.911683	0.1	3.463356
20.913350	0.1	3.472092
20.915017	0.1	3.480995
20.916683	0.1	3.491268
20.918350	0.1	3.503677
20.920017	0.1	3.517694
20.921683	0.1	3.531901
20.923350	0.1	3.545419
20.925017	0.1	3.558090
20.926683	0.1	3.569988
20.928350	0.1	3.581406
20.930017	0.1	3.592740
20.931683	0.1	3.604186
20.933350	0.1	3.615511
20.935017	0.1	3.625820
20.936683	0.1	3.634403
20.938350	0.1	3.642095
20.940017	0.1	3.650901
20.941683	0.1	3.662184
20.943350	0.1	3.675688
20.945017	0.1	3.690077
20.946683	0.1	3.704317
20.948350	0.1	3.718529
20.950017	0.1	3.733155
20.951683	0.1	3.747749
20.953350	0.1	3.761519
20.955017	0.1	3.774357
20.956683	0.1	3.786534
20.958350	0.1	3.797817
20.960017	0.1	3.807717
20.961683	0.1	3.816425
20.963350	0.1	3.824839
20.965017	0.1	3.833883
20.966683	0.1	3.843894
20.968350	0.1	3.854362
20.970017	0.1	3.864104
20.971683	0.1	3.872286
20.973350	0.1	3.879550
20.975017	0.1	3.887489
20.976683	0.1	3.896719
20.978350	0.1	3.906460
20.980017	0.1	3.916230
20.981683	0.1	3.926442
20.983350	0.1	3.937618
20.985017	0.1	3.949963
20.986683	0.1	3.963071
20.988350	0.1	3.975839
20.990017	0.1	3.987225
20.991683	0.1	3.997143
20.993350	0.1	4.006596
20.995017	0.1	4.016901
20.996683	0.1	4.028454
20.998350	0.1	4.040282
21.000017	0.1	4.051039
21.001683	0.1	4.060226
21.003350	0.1	4.068348
21.005017	0.1	4.076520
21.006683	0.1	4.085982
21.008350	0.1	4.097209
21.010017	0.1	4.109237
21.011683	0.1	4.120464
21.013350	0.1	4.130341
21.015017	0.1	4.139934
21.016683	0.1	4.150630
21.018350	0.1	4.162635
21.020017	0.1	4.175017
21.021683	0.1	4.186863
21.023350	0.1	4.198183
21.025017	0.1	4.209415
21.026683	0.1	4.220726
21.028350	0.1	4.232014
21.030017	0.1	4.243217
21.031683	0.1	4.254514
21.033350	0.1	4.266109
21.035017	0.1	4.277965
21.036683	0.1	4.289700
21.038350	0.1	4.300992
21.040017	0.1	4.312051
21.041683	0.1	4.323591
21.043350	0.1	4.336233
21.045017	0.1	4.349970
21.046683	0.1	4.364084
21.048350	0.1	4.377468
21.050017	0.1	4.389491
21.051683	0.1	4.400578
21.053350	0.1	4.411275
21.055017	0.1	4.421263
21.056683	0.1	4.430427
21.058350	0.1	4.439745
21.060017	0.1	4.450311
21.061683	0.1	4.462185
21.063350	0.1	4.474581
21.065017	0.1	4.486595
21.066683	0.1	4.497659
21.068350	0.1	4.507750
21.070017	0.1	4.517697
21.071683	0.1	4.529143
21.073350	0.1	4.543341
21.075017	0.1	4.560184
21.076683	0.1	4.578964
21.078350	0.1	4.598913
21.080017	0.1	4.618578
21.081683	0.1	4.636412
21.083350	0.1	4.651952
21.085017	0.1	4.665619
21.086683	0.1	4.678085
21.088350	0.1	4.690313
21.090017	0.1	4.703440
21.091683	0.1	4.718346
21.093350	0.1	4.735338
21.095017	0.1	4.754132
21.096683	0.1	4.774164
21.098350	0.1	4.794886
21.100017	0.1	4.815753
21.101683	0.1	4.836274
21.103350	0.1	4.856153
21.105017	0.1	4.875069
21.106683	0.1	4.892689
21.108350	0.1	4.909066
21.110017	0.1	4.924731
21.111683	0.1	4.940452
21.113350	0.1	4.956955
21.115017	0.1	4.974357
21.116683	0.1	4.991889
21.118350	0.1	5.008876
21.120017	0.1	5.025524
21.121683	0.1	5.042385
21.123350	0.1	5.059931
21.125017	0.1	5.078590
21.126683	0.1	5.098288
21.128350	0.1	5.118051
21.130017	0.1	5.136514
21.131683	0.1	5.153003
21.133350	0.1	5.167639
21.135017	0.1	5.180687
21.136683	0.1	5.192161
21.138350	0.1	5.201912
21.140017	0.1	5.210228
21.141683	0.1	5.218345
21.143350	0.1	5.227458
21.145017	0.1	5.237153
21.146683	0.1	5.245982
21.148350	0.1	5.253227
21.150017	0.1	5.259383
21.151683	0.1	5.265344
21.153350	0.1	5.271542
21.155017	0.1	5.277493
21.156683	0.1	5.282047
21.158350	0.1	5.284301
21.160017	0.1	5.284096
21.161683	0.1	5.281880
21.163350	0.1	5.278420
21.165017	0.1	5.274531
21.166683	0.1	5.270983
21.168350	0.1	5.268632
21.170017	0.1	5.268091
21.171683	0.1	5.269120
21.173350	0.1	5.270937
21.175017	0.1	5.272529
21.176683	0.1	5.272655
21.178350	0.1	5.270601
21.180017	0.1	5.266941
21.181683	0.1	5.262825
21.183350	0.1	5.258820
21.185017	0.1	5.254410
21.186683	0.1	5.248575
21.188350	0.1	5.241036
21.190017	0.1	5.232459
21.191683	0.1	5.223709
21.193350	0.1	5.215616
21.195017	0.1	5.208910
21.196683	0.1	5.203602
21.198350	0.1	5.198889
21.200017	0.1	5.193786
21.201683	0.1	5.187555
21.203350	0.1	5.180254
21.205017	0.1	5.172878
21.206683	0.1	5.166247
21.208350	0.1	5.160640
21.210017	0.1	5.156305
21.211683	0.1	5.152919
21.213350	0.1	5.149427
21.215017	0.1	5.144980
21.216683	0.1	5.139182
21.218350	0.1	5.132146
21.220017	0.1	5.124868
21.221683	0.1	5.118856
21.223350	0.1	5.114973
21.225017	0.1	5.112919
21.226683	0.1	5.111592
21.228350	0.1	5.109697
21.230017	0.1	5.106260
21.231683	0.1	5.101142
21.233350	0.1	5.095392
21.235017	0.1	5.090893
21.236683	0.1	5.089003
21.238350	0.1	5.089189
21.240017	0.1	5.089222
21.241683	0.1	5.086837
21.243350	0.1	5.081487
21.245017	0.1	5.074604
21.246683	0.1	5.068420
21.248350	0.1	5.064434
21.250017	0.1	5.062665
21.251683	0.1	5.062306
21.253350	0.1	5.062800
21.255017	0.1	5.063522
21.256683	0.1	5.063140
21.258350	0.1	5.060658
21.260017	0.1	5.056821
21.261683	0.1	5.053538
21.263350	0.1	5.052011
21.265017	0.1	5.051913
21.266683	0.1	5.052066
21.268350	0.1	5.051512
21.270017	0.1	5.049785
21.271683	0.1	5.046525
21.273350	0.1	5.041556
21.275017	0.1	5.035489
21.276683	0.1	5.029580
21.278350	0.1	5.024713
21.280017	0.1	5.021100
21.281683	0.1	5.018557
21.283350	0.1	5.016439
21.285017	0.1	5.013831
21.286683	0.1	5.010501
21.288350	0.1	5.007111
21.290017	0.1	5.004220
21.291683	0.1	5.001440
21.293350	0.1	4.997714
21.295017	0.1	4.992411
21.296683	0.1	4.985663
21.298350	0.1	4.977994
21.300017	0.1	4.970552
21.301683	0.1	4.965034
21.303350	0.1	4.962152
21.305017	0.1	4.960666
21.306683	0.1	4.958529
21.308350	0.1	4.954678
21.310017	0.1	4.949365
21.311683	0.1	4.942957
21.313350	0.1	4.935535
21.315017	0.1	4.927912
21.316683	0.1	4.921504
21.318350	0.1	4.916750
21.320017	0.1	4.912918
21.321683	0.1	4.909453
21.323350	0.1	4.906389
21.325017	0.1	4.903777
21.326683	0.1	4.901495
21.328350	0.1	4.899413
21.330017	0.1	4.897462
21.331683	0.1	4.895409
21.333350	0.1	4.892489
21.335017	0.1	4.887832
21.336683	0.1	4.881513
21.338350	0.1	4.874268
21.340017	0.1	4.866500
21.341683	0.1	4.858323
21.343350	0.1	4.850323
21.345017	0.1	4.843296
21.346683	0.1	4.837280
21.348350	0.1	4.831543
21.350017	0.1	4.825573
21.351683	0.1	4.819343
21.353350	0.1	4.812842
21.355017	0.1	4.806137
21.356683	0.1	4.799720
21.358350	0.1	4.794123
21.360017	0.1	4.789466
21.361683	0.1	4.785564
21.363350	0.1	4.781960
21.365017	0.1	4.777811
21.366683	0.1	4.772274
21.368350	0.1	4.765093
21.370017	0.1	4.756660
21.371683	0.1	4.747580
21.373350	0.1	4.738332
21.375017	0.1	4.729643
21.376683	0.1	4.722578
21.378350	0.1	4.717251
21.380017	0.1	4.712157
21.381683	0.1	4.705829
21.383350	0.1	4.698378
21.385017	0.1	4.690569
21.386683	0.1	4.682471
21.388350	0.1	4.673908
21.390017	0.1	4.665339
21.391683	0.1	4.657577
21.393350	0.1	4.650890
21.395017	0.1	4.644538
21.396683	0.1	4.637237
21.398350	0.1	4.628035
21.400017	0.1	4.616766
21.401683	0.1	4.604128
21.403350	0.1	4.591560
21.405017	0.1	4.580589
21.406683	0.1	4.571853
21.408350	0.1	4.564663
21.410017	0.1	4.557692
21.411683	0.1	4.550000
21.413350	0.1	4.541385
21.415017	0.1	4.532007
21.416683	0.1	4.522088
21.418350	0.1	4.512053
21.420017	0.1	4.502162
21.421683	0.1	4.491969
21.423350	0.1	4.480691
21.425017	0.1	4.468290
21.426683	0.1	4.455894
21.428350	0.1	4.445128
21.430017	0.1	4.436900
21.431683	0.1	4.430688
21.433350	0.1	4.424760
21.435017	0.1	4.416993
21.436683	0.1	4.406157
21.438350	0.1	4.392932
21.440017	0.1	4.379014
21.441683	0.1	4.365365
21.443350	0.1	4.352136
21.445017	0.1	4.339335
21.446683	0.1	4.326818
21.448350	0.1	4.314072
21.450017	0.1	4.300782
21.451683	0.1	4.287208
21.453350	0.1	4.273723
21.455017	0.1	4.260116
21.456683	0.1	4.245983
21.458350	0.1	4.231492
21.460017	0.1	4.217532
21.461683	0.1	4.204926
21.463350	0.1	4.193564
21.465017	0.1	4.182728
21.466683	0.1	4.171766
21.468350	0.1	4.160143
21.470017	0.1	4.147696
21.471683	0.1	4.135026
21.473350	0.1	4.122839
21.475017	0.1	4.111230
21.476683	0.1	4.099854
21.478350	0.1	4.088278
21.480017	0.1	4.076110
21.481683	0.1	4.063118
21.483350	0.1	4.049069
21.485017	0.1	4.033623
21.486683	0.1	4.016403
21.488350	0.1	3.997651
21.490017	0.1	3.978945
21.491683	0.1	3.962331
21.493350	0.1	3.948524
21.495017	0.1	3.936556
21.496683	0.1	3.924901
21.498350	0.1	3.912724
21.500017	0.1	3.899806
21.501683	0.1	3.885967
21.503350	0.1	3.871364
21.505017	0.1	3.856733
21.506683	0.1	3.842618
21.508350	0.1	3.828728
21.510017	0.1	3.814432
21.511683	0.1	3.799698
21.513350	0.1	3.785323
21.515017	0.1	3.771717
21.516683	0.1	3.757863
21.518350	0.1	3.742240
21.520017	0.1	3.724182
21.521683	0.1	3.704410
21.523350	0.1	3.685080
21.525017	0.1	3.668563
21.526683	0.1	3.655544
21.528350	0.1	3.644791
21.530017	0.1	3.634631
21.531683	0.1	3.624000
21.533350	0.1	3.612177
21.535017	0.1	3.598491
21.536683	0.1	3.582770
21.538350	0.1	3.565508
21.540017	0.1	3.547743
21.541683	0.1	3.530560
21.543350	0.1	3.514178
21.545017	0.1	3.498103
21.546683	0.1	3.482276
21.548350	0.1	3.467156
21.550017	0.1	3.452855
21.551683	0.1	3.438983
21.553350	0.1	3.425283
21.555017	0.1	3.412100
21.556683	0.1	3.399840
21.558350	0.1	3.388384
21.560017	0.1	3.376971
21.561683	0.1	3.364622
21.563350	0.1	3.351071
21.565017	0.1	3.336994
21.566683	0.1	3.323103
21.568350	0.1	3.309734
21.570017	0.1	3.296663
21.571683	0.1	3.282786
21.573350	0.1	3.267019
21.575017	0.1	3.249710
21.576683	0.1	3.232448
21.578350	0.1	3.216709
21.580017	0.1	3.202758
21.581683	0.1	3.189463
21.583350	0.1	3.175433
21.585017	0.1	3.160560
21.586683	0.1	3.146026
21.588350	0.1	3.132680
21.590017	0.1	3.120131
21.591683	0.1	3.107404
21.593350	0.1	3.094077
21.595017	0.1	3.080722
21.596683	0.1	3.068158
21.598350	0.1	3.056619
21.600017	0.1	3.045569
21.601683	0.1	3.034021
21.603350	0.1	3.021238
21.605017	0.1	3.007329
21.606683	0.1	2.993178
21.608350	0.1	2.979813
21.610017	0.1	2.967506
21.611683	0.1	2.955394
21.613350	0.1	2.942276
21.615017	0.1	2.928027
21.616683	0.1	2.913703
21.618350	0.1	2.900339
21.620017	0.1	2.888059
21.621683	0.1	2.876129
21.623350	0.1	2.863784
21.625017	0.1	2.851100
21.626683	0.1	2.838811
21.628350	0.1	2.827505
21.630017	0.1	2.817279
21.631683	0.1	2.807630
21.633350	0.1	2.797395
21.635017	0.1	2.785530
21.636683	0.1	2.772016
21.638350	0.1	2.757721
21.640017	0.1	2.743849
21.641683	0.1	2.731499
21.643350	0.1	2.720980
21.645017	0.1	2.711425
21.646683	0.1	2.701483
21.648350	0.1	2.690135
21.650017	0.1	2.676924
21.651683	0.1	2.662251
21.653350	0.1	2.647447
21.655017	0.1	2.633934
21.656683	0.1	2.622008
21.658350	0.1	2.610665
21.660017	0.1	2.598576
21.661683	0.1	2.585230
21.663350	0.1	2.571307
21.665017	0.1	2.558278
21.666683	0.1	2.547121
21.668350	0.1	2.537062
21.670017	0.1	2.526548
21.671683	0.1	2.515228
21.673350	0.1	2.503777
21.675017	0.1	2.492401
21.676683	0.1	2.480554
21.678350	0.1	2.467530
21.680017	0.1	2.453006
21.681683	0.1	2.437504
21.683350	0.1	2.422151
21.685017	0.1	2.407804
21.686683	0.1	2.394668
21.688350	0.1	2.382598
21.690017	0.1	2.371469
21.691683	0.1	2.361247
21.693350	0.1	2.351594
21.695017	0.1	2.341615
21.696683	0.1	2.330393
21.698350	0.1	2.317601
21.700017	0.1	2.303435
21.701683	0.1	2.288339
21.703350	0.1	2.273223
21.705017	0.1	2.259258
21.706683	0.1	2.246778
21.708350	0.1	2.234895
21.710017	0.1	2.222648
21.711683	0.1	2.210294
21.713350	0.1	2.198941
21.715017	0.1	2.188939
21.716683	0.1	2.179095
21.718350	0.1	2.167672
21.720017	0.1	2.153842
21.721683	0.1	2.138414
21.723350	0.1	2.123807
21.725017	0.1	2.112463
21.726683	0.1	2.104733
21.728350	0.1	2.098600
21.730017	0.1	2.091136
21.731683	0.1	2.080542
21.733350	0.1	2.067583
21.735017	0.1	2.054656
21.736683	0.1	2.043312
21.738350	0.1	2.033147
21.740017	0.1	2.022730
21.741683	0.1	2.010986
21.743350	0.1	1.997789
21.745017	0.1	1.983619
21.746683	0.1	1.969012
21.748350	0.1	1.954515
21.750017	0.1	1.940988
21.751683	0.1	1.929454
21.753350	0.1	1.920252
21.755017	0.1	1.912317
21.756683	0.1	1.903940
21.758350	0.1	1.894245
21.760017	0.1	1.883353
21.761683	0.1	1.871632
21.763350	0.1	1.859604
21.765017	0.1	1.847977
21.766683	0.1	1.836987
21.768350	0.1	1.826002
21.770017	0.1	1.814589
21.771683	0.1	1.803515
21.773350	0.1	1.793914
21.775017	0.1	1.785867
21.776683	0.1	1.778300
21.778350	0.1	1.770165
21.780017	0.1	1.761303
21.781683	0.1	1.751841
21.783350	0.1	1.741825
21.785017	0.1	1.731669
21.786683	0.1	1.721997
21.788350	0.1	1.712833
21.790017	0.1	1.703491
21.791683	0.1	1.693629
21.793350	0.1	1.683976
21.795017	0.1	1.675580
21.796683	0.1	1.668362
21.798350	0.1	1.661042
21.800017	0.1	1.652432
21.801683	0.1	1.642471
21.803350	0.1	1.632185
21.805017	0.1	1.622774
21.806683	0.1	1.614490
21.808350	0.1	1.606741
21.810017	0.1	1.599225
21.811683	0.1	1.592245
21.813350	0.1	1.585730
21.815017	0.1	1.578592
21.816683	0.1	1.569665
21.818350	0.1	1.559271
21.820017	0.1	1.548943
21.821683	0.1	1.539602
21.823350	0.1	1.530680
21.825017	0.1	1.521208
21.826683	0.1	1.511294
21.828350	0.1	1.502139
21.830017	0.1	1.494503
21.831683	0.1	1.487830
21.833350	0.1	1.481050
21.835017	0.1	1.473678
21.836683	0.1	1.466176
21.838350	0.1	1.459341
21.840017	0.1	1.453147
21.841683	0.1	1.446730
21.843350	0.1	1.439494
21.845017	0.1	1.431471
21.846683	0.1	1.423005
21.848350	0.1	1.414637
21.850017	0.1	1.406996
21.851683	0.1	1.400495
21.853350	0.1	1.395349
21.855017	0.1	1.391638
21.856683	0.1	1.388849
21.858350	0.1	1.385747
21.860017	0.1	1.381203
21.861683	0.1	1.375112
21.863350	0.1	1.368430
21.865017	0.1	1.362418
21.866683	0.1	1.357575
21.868350	0.1	1.352979
21.870017	0.1	1.347144
21.871683	0.1	1.339768
21.873350	0.1	1.331968
21.875017	0.1	1.325044
21.876683	0.1	1.319745
21.878350	0.1	1.316122
21.880017	0.1	1.313412
21.881683	0.1	1.310539
21.883350	0.1	1.306799
21.885017	0.1	1.301966
21.886683	0.1	1.296131
21.888350	0.1	1.289519
21.890017	0.1	1.282548
21.891683	0.1	1.275754
21.893350	0.1	1.269337
21.895017	0.1	1.263008
21.896683	0.1	1.256615
21.898350	0.1	1.250878
21.900017	0.1	1.246920
21.901683	0.1	1.244997
21.903350	0.1	1.244149
21.905017	0.1	1.243115
21.906683	0.1	1.241104
21.908350	0.1	1.237858
21.910017	0.1	1.233257
21.911683	0.1	1.227204
21.913350	0.1	1.220084
21.915017	0.1	1.212736
21.916683	0.1	1.205821
21.918350	0.1	1.199692
21.920017	0.1	1.194468
21.921683	0.1	1.189723
21.923350	0.1	1.184805
21.925017	0.1	1.179813
21.926683	0.1	1.175795
21.928350	0.1	1.173657
21.930017	0.1	1.172828
21.931683	0.1	1.171473
21.933350	0.1	1.168242
21.935017	0.1	1.163222
21.936683	0.1	1.157406
21.938350	0.1	1.151622
21.940017	0.1	1.146025
21.941683	0.1	1.140358
21.943350	0.1	1.134370
21.945017	0.1	1.128041
21.946683	0.1	1.121508
21.948350	0.1	1.114849
21.950017	0.1	1.108050
21.951683	0.1	1.101163
21.953350	0.1	1.094616
21.955017	0.1	1.089168
21.956683	0.1	1.084907
21.958350	0.1	1.080725
21.960017	0.1	1.075482
21.961683	0.1	1.069517
21.963350	0.1	1.064497
21.965017	0.1	1.061521
21.966683	0.1	1.059929
21.968350	0.1	1.058076
21.970017	0.1	1.054499
21.971683	0.1	1.048632
21.973350	0.1	1.040944
21.975017	0.1	1.032385
21.976683	0.1	1.024036
21.978350	0.1	1.017307
21.980017	0.1	1.013377
21.981683	0.1	1.011835
21.983350	0.1	1.010909
21.985017	0.1	1.009125
21.986683	0.1	1.005838
21.988350	0.1	1.001032
21.990017	0.1	0.995616
21.991683	0.1	0.990629
21.993350	0.1	0.985763
21.995017	0.1	0.979849
21.996683	0.1	0.972515
21.998350	0.1	0.964738
22.000017	0.1	0.958228
22.001683	0.1	0.954485
22.003350	0.1	0.953753
22.005017	0.1	0.954592
22.006683	0.1	0.954862
22.008350	0.1	0.952957
22.010017	0.1	0.948580
22.011683	0.1	0.942624
22.013350	0.1	0.936370
22.015017	0.1	0.930876
22.016683	0.1	0.926428
22.018350	0.1	0.922480
22.020017	0.1	0.918517
22.021683	0.1	0.914675
22.023350	0.1	0.911490
22.025017	0.1	0.909218
22.026683	0.1	0.907360
22.028350	0.1	0.904938
22.030017	0.1	0.901497
22.031683	0.1	0.897325
22.033350	0.1	0.892971
22.035017	0.1	0.888868
22.036683	0.1	0.885278
22.038350	0.1	0.882447
22.040017	0.1	0.880705
22.041683	0.1	0.879848
22.043350	0.1	0.878857
22.045017	0.1	0.876365
22.046683	0.1	0.871527
22.048350	0.1	0.864761
22.050017	0.1	0.857781
22.051683	0.1	0.852449
22.053350	0.1	0.849636
22.055017	0.1	0.848863
22.056683	0.1	0.848467
22.058350	0.1	0.846609
22.060017	0.1	0.843010
22.061683	0.1	0.839098
22.063350	0.1	0.836295
22.065017	0.1	0.834670
22.066683	0.1	0.833236
22.068350	0.1	0.831145
22.070017	0.1	0.828286
22.071683	0.1	0.824742
22.073350	0.1	0.820318
22.075017	0.1	0.815000
22.076683	0.1	0.809315
22.078350	0.1	0.804132
22.080017	0.1	0.800379
22.081683	0.1	0.798763
22.083350	0.1	0.799280
22.085017	0.1	0.800909
22.086683	0.1	0.802139
22.088350	0.1	0.801776
22.090017	0.1	0.799480
22.091683	0.1	0.795922
22.093350	0.1	0.792453
22.095017	0.1	0.790139
22.096683	0.1	0.789007
22.098350	0.1	0.788243
22.100017	0.1	0.787145
22.101683	0.1	0.785566
22.103350	0.1	0.783540
22.105017	0.1	0.781147
22.106683	0.1	0.778567
22.108350	0.1	0.775978
22.110017	0.1	0.773505
22.111683	0.1	0.771568
22.113350	0.1	0.770963
22.115017	0.1	0.772052
22.116683	0.1	0.774083
22.118350	0.1	0.775661
22.120017	0.1	0.775871
22.121683	0.1	0.774660
22.123350	0.1	0.772369
22.125017	0.1	0.769645
22.126683	0.1	0.767475
22.128350	0.1	0.766162
22.130017	0.1	0.765002
22.131683	0.1	0.763610
22.133350	0.1	0.762399
22.135017	0.1	0.761664
22.136683	0.1	0.761254
22.138350	0.1	0.760732
22.140017	0.1	0.759275
22.141683	0.1	0.756434
22.143350	0.1	0.753300
22.145017	0.1	0.751722
22.146683	0.1	0.752495
22.148350	0.1	0.754967
22.150017	0.1	0.757752
22.151683	0.1	0.759298
22.153350	0.1	0.758735
22.155017	0.1	0.756476
22.156683	0.1	0.753636
22.158350	0.1	0.751251
22.160017	0.1	0.750301
22.161683	0.1	0.751312
22.163350	0.1	0.753319
22.165017	0.1	0.754395
22.166683	0.1	0.753524
22.168350	0.1	0.751312
22.170017	0.1	0.748793
22.171683	0.1	0.746204
22.173350	0.1	0.743372
22.175017	0.1	0.740760
22.176683	0.1	0.739419
22.178350	0.1	0.739782
22.180017	0.1	0.740932
22.181683	0.1	0.741286
22.183350	0.1	0.739899
22.185017	0.1	0.737133
22.186683	0.1	0.734022
22.188350	0.1	0.731046
22.190017	0.1	0.728094
22.191683	0.1	0.725337
22.193350	0.1	0.723582
22.195017	0.1	0.723465
22.196683	0.1	0.724499
22.198350	0.1	0.725291
22.200017	0.1	0.724783
22.201683	0.1	0.722930
22.203350	0.1	0.720201
22.205017	0.1	0.716755
22.206683	0.1	0.712574
22.208350	0.1	0.708438
22.210017	0.1	0.705887
22.211683	0.1	0.705696
22.213350	0.1	0.707144
22.215017	0.1	0.708988
22.216683	0.1	0.710487
22.218350	0.1	0.711507
22.220017	0.1	0.711875
22.221683	0.1	0.711037
22.223350	0.1	0.708587
22.225017	0.1	0.704764
22.226683	0.1	0.700499
22.228350	0.1	0.696937
22.230017	0.1	0.694650
22.231683	0.1	0.693388
22.233350	0.1	0.692555
22.235017	0.1	0.691637
22.236683	0.1	0.690431
22.238350	0.1	0.689290
22.240017	0.1	0.688774
22.241683	0.1	0.688471
22.243350	0.1	0.687153
22.245017	0.1	0.684443
22.246683	0.1	0.681053
22.248350	0.1	0.677425
22.250017	0.1	0.673626
22.251683	0.1	0.670343
22.253350	0.1	0.668662
22.255017	0.1	0.668974
22.256683	0.1	0.670534
22.258350	0.1	0.671707
22.260017	0.1	0.670902
22.261683	0.1	0.667754
22.263350	0.1	0.663381
22.265017	0.1	0.659907
22.266683	0.1	0.659241
22.268350	0.1	0.661477
22.270017	0.1	0.664736
22.271683	0.1	0.666850
22.273350	0.1	0.666836
22.275017	0.1	0.664918
22.276683	0.1	0.661812
22.278350	0.1	0.658380
22.280017	0.1	0.655386
22.281683	0.1	0.653253
22.283350	0.1	0.652219
22.285017	0.1	0.652671
22.286683	0.1	0.654887
22.288350	0.1	0.658548
22.290017	0.1	0.662887
22.291683	0.1	0.667209
22.293350	0.1	0.670999
22.295017	0.1	0.673938
22.296683	0.1	0.675851
22.298350	0.1	0.676536
22.300017	0.1	0.675758
22.301683	0.1	0.673872
22.303350	0.1	0.672145
22.305017	0.1	0.672019
22.306683	0.1	0.674101
22.308350	0.1	0.677821
22.310017	0.1	0.681779
22.311683	0.1	0.684522
22.313350	0.1	0.685290
22.315017	0.1	0.684494
22.316683	0.1	0.683242
22.318350	0.1	0.682692
22.320017	0.1	0.683796
22.321683	0.1	0.686618
22.323350	0.1	0.690022
22.325017	0.1	0.692811
22.326683	0.1	0.694487
22.328350	0.1	0.694962
22.330017	0.1	0.694375
22.331683	0.1	0.693053
22.333350	0.1	0.691274
22.335017	0.1	0.689463
22.336683	0.1	0.688341
22.338350	0.1	0.688205
22.340017	0.1	0.688410
22.341683	0.1	0.688112
22.343350	0.1	0.687274
22.345017	0.1	0.686664
22.346683	0.1	0.686920
22.348350	0.1	0.687772
22.350017	0.1	0.688471
22.351683	0.1	0.688899
22.353350	0.1	0.689696
22.355017	0.1	0.691372
22.356683	0.1	0.693533
22.358350	0.1	0.695037
22.360017	0.1	0.694790
22.361683	0.1	0.692629
22.363350	0.1	0.689607
22.365017	0.1	0.687269
22.366683	0.1	0.686334
22.368350	0.1	0.686217
22.370017	0.1	0.685770
22.371683	0.1	0.684443
22.373350	0.1	0.682473
22.375017	0.1	0.680429
22.376683	0.1	0.678902
22.378350	0.1	0.678049
22.380017	0.1	0.677160
22.381683	0.1	0.675111
22.383350	0.1	0.671647
22.385017	0.1	0.667670
22.386683	0.1	0.664108
22.388350	0.1	0.660932
22.390017	0.1	0.657546
22.391683	0.1	0.653602
22.393350	0.1	0.649272
22.395017	0.1	0.645104
22.396683	0.1	0.641723
22.398350	0.1	0.639409
22.400017	0.1	0.637621
22.401683	0.1	0.635204
22.403350	0.1	0.631530
22.405017	0.1	0.627209
22.406683	0.1	0.623600
22.408350	0.1	0.621662
22.410017	0.1	0.620773
22.411683	0.1	0.618990
22.413350	0.1	0.614980
22.415017	0.1	0.609434
22.416683	0.1	0.604326
22.418350	0.1	0.601211
22.420017	0.1	0.600326
22.421683	0.1	0.600708
22.423350	0.1	0.600661
22.425017	0.1	0.598985
22.426683	0.1	0.596009
22.428350	0.1	0.593201
22.430017	0.1	0.591627
22.431683	0.1	0.591148
22.433350	0.1	0.591106
22.435017	0.1	0.590985
22.436683	0.1	0.590556
22.438350	0.1	0.589988
22.440017	0.1	0.589453
22.441683	0.1	0.588507
22.443350	0.1	0.586533
22.445017	0.1	0.583697
22.446683	0.1	0.580964
22.448350	0.1	0.579297
22.450017	0.1	0.578905
22.451683	0.1	0.579227
22.453350	0.1	0.579553
22.455017	0.1	0.579418
22.456683	0.1	0.578654
22.458350	0.1	0.577550
22.460017	0.1	0.576605
22.461683	0.1	0.576042
22.463350	0.1	0.575576
22.465017	0.1	0.574496
22.466683	0.1	0.572135
22.468350	0.1	0.568531
22.470017	0.1	0.564824
22.471683	0.1	0.562719
22.473350	0.1	0.563101
22.475017	0.1	0.565629
22.476683	0.1	0.569359
22.478350	0.1	0.572945
22.480017	0.1	0.574817
22.481683	0.1	0.574011
22.483350	0.1	0.570896
22.485017	0.1	0.566966
22.486683	0.1	0.563464
22.488350	0.1	0.560810
22.490017	0.1	0.559334
22.491683	0.1	0.559040
22.493350	0.1	0.559320
22.495017	0.1	0.559851
22.496683	0.1	0.560945
22.498350	0.1	0.562523
22.500017	0.1	0.563427
22.501683	0.1	0.562374
22.503350	0.1	0.559185
22.505017	0.1	0.554663
22.506683	0.1	0.549867
22.508350	0.1	0.545871
22.510017	0.1	0.543520
22.511683	0.1	0.542789
22.513350	0.1	0.543012
22.515017	0.1	0.543818
22.516683	0.1	0.544921
22.518350	0.1	0.545587
22.520017	0.1	0.545462
22.521683	0.1	0.544838
22.523350	0.1	0.543827
22.525017	0.1	0.542603
22.526683	0.1	0.541834
22.528350	0.1	0.542011
22.530017	0.1	0.542956
22.531683	0.1	0.544209
22.533350	0.1	0.545359
22.535017	0.1	0.545750
22.536683	0.1	0.544353
22.538350	0.1	0.540614
22.540017	0.1	0.535338
22.541683	0.1	0.530323
22.543350	0.1	0.527031
22.545017	0.1	0.525923
22.546683	0.1	0.526737
22.548350	0.1	0.528884
22.550017	0.1	0.531571
22.551683	0.1	0.533788
22.553350	0.1	0.534584
22.555017	0.1	0.533648
22.556683	0.1	0.531366
22.558350	0.1	0.528246
22.560017	0.1	0.524675
22.561683	0.1	0.521191
22.563350	0.1	0.518099
22.565017	0.1	0.514775
22.566683	0.1	0.510449
22.568350	0.1	0.505508
22.570017	0.1	0.501238
22.571683	0.1	0.498681
22.573350	0.1	0.498150
22.575017	0.1	0.499445
22.576683	0.1	0.501894
22.578350	0.1	0.504428
22.580017	0.1	0.506379
22.581683	0.1	0.507985
22.583350	0.1	0.509508
22.585017	0.1	0.510337
22.586683	0.1	0.509373
22.588350	0.1	0.506341
22.590017	0.1	0.502360
22.591683	0.1	0.499096
22.593350	0.1	0.497676
22.595017	0.1	0.497964
22.596683	0.1	0.498942
22.598350	0.1	0.499734
22.600017	0.1	0.499850
22.601683	0.1	0.498868
22.603350	0.1	0.496558
22.605017	0.1	0.492912
22.606683	0.1	0.488162
22.608350	0.1	0.482989
22.610017	0.1	0.478425
22.611683	0.1	0.475263
22.613350	0.1	0.473685
22.615017	0.1	0.473470
22.616683	0.1	0.474616
22.618350	0.1	0.477396
22.620017	0.1	0.481410
22.621683	0.1	0.485424
22.623350	0.1	0.488446
22.625017	0.1	0.490183
22.626683	0.1	0.490705
22.628350	0.1	0.490188
22.630017	0.1	0.488940
22.631683	0.1	0.487329
22.633350	0.1	0.485610
22.635017	0.1	0.484479
22.636683	0.1	0.485280
22.638350	0.1	0.488753
22.640017	0.1	0.493703
22.641683	0.1	0.497587
22.643350	0.1	0.498691
22.645017	0.1	0.497377
22.646683	0.1	0.495287
22.648350	0.1	0.493992
22.650017	0.1	0.494369
22.651683	0.1	0.496544
22.653350	0.1	0.500171
22.655017	0.1	0.504619
22.656683	0.1	0.508870
22.658350	0.1	0.511673
22.660017	0.1	0.512316
22.661683	0.1	0.510975
22.663350	0.1	0.508470
22.665017	0.1	0.505792
22.666683	0.1	0.503510
22.668350	0.1	0.501610
22.670017	0.1	0.500106
22.671683	0.1	0.499608
22.673350	0.1	0.500772
22.675017	0.1	0.503315
22.676683	0.1	0.506281
22.678350	0.1	0.508940
22.680017	0.1	0.510965
22.681683	0.1	0.512204
22.683350	0.1	0.512660
22.685017	0.1	0.512339
22.686683	0.1	0.511077
22.688350	0.1	0.508958
22.690017	0.1	0.506784
22.691683	0.1	0.505368
22.693350	0.1	0.504642
22.695017	0.1	0.504283
22.696683	0.1	0.504218
22.698350	0.1	0.503855
22.700017	0.1	0.501974
22.701683	0.1	0.498192
22.703350	0.1	0.493694
22.705017	0.1	0.490262
22.706683	0.1	0.489098
22.708350	0.1	0.490411
22.710017	0.1	0.493494
22.711683	0.1	0.496972
22.713350	0.1	0.499403
22.715017	0.1	0.499878
22.716683	0.1	0.498141
22.718350	0.1	0.494602
22.720017	0.1	0.490067
22.721683	0.1	0.485140
22.723350	0.1	0.480493
22.725017	0.1	0.477401
22.726683	0.1	0.476916
22.728350	0.1	0.478593
22.730017	0.1	0.480777
22.731683	0.1	0.482257
22.733350	0.1	0.483063
22.735017	0.1	0.483547
22.736683	0.1	0.483342
22.738350	0.1	0.481643
22.740017	0.1	0.478341
22.741683	0.1	0.474420
22.743350	0.1	0.471282
22.745017	0.1	0.469773
22.746683	0.1	0.469815
22.748350	0.1	0.470649
22.750017	0.1	0.471459
22.751683	0.1	0.471966
22.753350	0.1	0.471985
22.755017	0.1	0.470877
22.756683	0.1	0.468455
22.758350	0.1	0.465447
22.760017	0.1	0.462336
22.761683	0.1	0.458988
22.763350	0.1	0.455566
22.765017	0.1	0.452488
22.766683	0.1	0.449768
22.768350	0.1	0.447226
22.770017	0.1	0.444883
22.771683	0.1	0.442821
22.773350	0.1	0.441144
22.775017	0.1	0.440180
22.776683	0.1	0.440306
22.778350	0.1	0.441549
22.780017	0.1	0.443403
22.781683	0.1	0.444981
22.783350	0.1	0.445470
22.785017	0.1	0.444567
22.786683	0.1	0.442471
22.788350	0.1	0.439817
22.790017	0.1	0.437777
22.791683	0.1	0.437666
22.793350	0.1	0.439808
22.795017	0.1	0.442928
22.796683	0.1	0.445247
22.798350	0.1	0.445894
22.800017	0.1	0.445065
22.801683	0.1	0.443370
22.803350	0.1	0.441452
22.805017	0.1	0.439701
22.806683	0.1	0.437913
22.808350	0.1	0.435933
22.810017	0.1	0.434648
22.811683	0.1	0.435477
22.813350	0.1	0.438741
22.815017	0.1	0.442904
22.816683	0.1	0.445493
22.818350	0.1	0.444930
22.820017	0.1	0.441694
22.821683	0.1	0.437992
22.823350	0.1	0.435989
22.825017	0.1	0.436287
22.826683	0.1	0.438015
22.828350	0.1	0.439822
22.830017	0.1	0.440869
22.831683	0.1	0.441177
22.833350	0.1	0.441349
22.835017	0.1	0.441996
22.836683	0.1	0.443421
22.838350	0.1	0.445335
22.840017	0.1	0.446802
22.841683	0.1	0.446942
22.843350	0.1	0.445489
22.845017	0.1	0.442872
22.846683	0.1	0.440227
22.848350	0.1	0.438644
22.850017	0.1	0.438159
22.851683	0.1	0.438145
22.853350	0.1	0.438183
22.855017	0.1	0.438290
22.856683	0.1	0.438639
22.858350	0.1	0.439174
22.860017	0.1	0.439626
22.861683	0.1	0.440129
22.863350	0.1	0.441312
22.865017	0.1	0.443403
22.866683	0.1	0.445601
22.868350	0.1	0.446788
22.870017	0.1	0.446416
22.871683	0.1	0.444669
22.873350	0.1	0.442369
22.875017	0.1	0.440553
22.876683	0.1	0.440083
22.878350	0.1	0.441526
22.880017	0.1	0.444958
22.881683	0.1	0.449712
22.883350	0.1	0.454667
22.885017	0.1	0.458891
22.886683	0.1	0.462136
22.888350	0.1	0.464730
22.890017	0.1	0.466947
22.891683	0.1	0.468609
22.893350	0.1	0.469196
22.895017	0.1	0.468236
22.896683	0.1	0.465815
22.898350	0.1	0.462839
22.900017	0.1	0.460590
22.901683	0.1	0.459785
22.903350	0.1	0.460078
22.905017	0.1	0.460581
22.906683	0.1	0.460641
22.908350	0.1	0.460399
22.910017	0.1	0.460693
22.911683	0.1	0.462336
22.913350	0.1	0.464930
22.915017	0.1	0.467007
22.916683	0.1	0.467715
22.918350	0.1	0.467761
22.920017	0.1	0.468320
22.921683	0.1	0.469610
22.923350	0.1	0.470760
22.925017	0.1	0.471058
22.926683	0.1	0.470867
22.928350	0.1	0.470700
22.930017	0.1	0.470211
22.931683	0.1	0.468991
22.933350	0.1	0.467659
22.935017	0.1	0.467310
22.936683	0.1	0.467985
22.938350	0.1	0.468423
22.940017	0.1	0.467557
22.941683	0.1	0.465685
22.943350	0.1	0.463789
22.945017	0.1	0.462160
22.946683	0.1	0.460460
22.948350	0.1	0.458914
22.950017	0.1	0.458560
22.951683	0.1	0.460073
22.953350	0.1	0.462858
22.955017	0.1	0.465345
22.956683	0.1	0.466057
22.958350	0.1	0.464441
22.960017	0.1	0.461028
22.961683	0.1	0.457200
22.963350	0.1	0.454709
22.965017	0.1	0.454565
22.966683	0.1	0.456264
22.968350	0.1	0.458322
22.970017	0.1	0.459268
22.971683	0.1	0.458462
22.973350	0.1	0.456441
22.975017	0.1	0.454308
22.976683	0.1	0.452688
22.978350	0.1	0.451398
22.980017	0.1	0.449894
22.981683	0.1	0.447812
22.983350	0.1	0.445079
22.985017	0.1	0.441740
22.986683	0.1	0.438062
22.988350	0.1	0.434797
22.990017	0.1	0.432678
22.991683	0.1	0.431594
22.993350	0.1	0.430727
22.995017	0.1	0.429470
22.996683	0.1	0.427798
22.998350	0.1	0.425819
23.000017	0.1	0.423370
23.001683	0.1	0.420436
23.003350	0.1	0.417838
23.005017	0.1	0.417051
23.006683	0.1	0.418909
23.008350	0.1	0.422657
23.010017	0.1	0.426527
23.011683	0.1	0.429098
23.013350	0.1	0.429852
23.015017	0.1	0.428748
23.016683	0.1	0.425796
23.018350	0.1	0.421493
23.020017	0.1	0.416948
23.021683	0.1	0.413144
23.023350	0.1	0.410955
23.025017	0.1	0.411170
23.026683	0.1	0.413503
23.028350	0.1	0.416711
23.030017	0.1	0.419761
23.031683	0.1	0.422192
23.033350	0.1	0.423733
23.035017	0.1	0.424166
23.036683	0.1	0.423486
23.038350	0.1	0.422136
23.040017	0.1	0.420725
23.041683	0.1	0.419612
23.043350	0.1	0.418862
23.045017	0.1	0.418322
23.046683	0.1	0.417698
23.048350	0.1	0.416827
23.050017	0.1	0.415789
23.051683	0.1	0.414676
23.053350	0.1	0.413181
23.055017	0.1	0.410769
23.056683	0.1	0.407668
23.058350	0.1	0.405083
23.060017	0.1	0.404054
23.061683	0.1	0.404636
23.063350	0.1	0.406001
23.065017	0.1	0.406951
23.066683	0.1	0.406634
23.068350	0.1	0.405130
23.070017	0.1	0.403542
23.071683	0.1	0.403277
23.073350	0.1	0.404818
23.075017	0.1	0.407384
23.076683	0.1	0.409824
23.078350	0.1	0.411612
23.080017	0.1	0.412748
23.081683	0.1	0.413335
23.083350	0.1	0.413577
23.085017	0.1	0.413931
23.086683	0.1	0.414648
23.088350	0.1	0.415393
23.090017	0.1	0.415980
23.091683	0.1	0.416944
23.093350	0.1	0.418667
23.095017	0.1	0.420702
23.096683	0.1	0.422099
23.098350	0.1	0.421912
23.100017	0.1	0.420120
23.101683	0.1	0.417843
23.103350	0.1	0.416217
23.105017	0.1	0.415663
23.106683	0.1	0.416096
23.108350	0.1	0.416860
23.110017	0.1	0.416753
23.111683	0.1	0.414853
23.113350	0.1	0.411295
23.115017	0.1	0.407677
23.116683	0.1	0.406378
23.118350	0.1	0.408362
23.120017	0.1	0.411891
23.121683	0.1	0.414308
23.123350	0.1	0.414373
23.125017	0.1	0.412678
23.126683	0.1	0.410764
23.128350	0.1	0.409945
23.130017	0.1	0.410490
23.131683	0.1	0.411775
23.133350	0.1	0.413228
23.135017	0.1	0.414774
23.136683	0.1	0.416422
23.138350	0.1	0.417898
23.140017	0.1	0.418597
23.141683	0.1	0.418285
23.143350	0.1	0.417298
23.145017	0.1	0.416138
23.146683	0.1	0.415482
23.148350	0.1	0.416012
23.150017	0.1	0.417824
23.151683	0.1	0.420562
23.153350	0.1	0.423803
23.155017	0.1	0.426858
23.156683	0.1	0.428809
23.158350	0.1	0.429344
23.160017	0.1	0.429368
23.161683	0.1	0.429922
23.163350	0.1	0.430588
23.165017	0.1	0.429926
23.166683	0.1	0.427430
23.168350	0.1	0.424138
23.170017	0.1	0.421517
23.171683	0.1	0.420562
23.173350	0.1	0.421763
23.175017	0.1	0.424813
23.176683	0.1	0.428264
23.178350	0.1	0.430210
23.180017	0.1	0.429456
23.181683	0.1	0.425908
23.183350	0.1	0.420408
23.185017	0.1	0.414513
23.186683	0.1	0.410052
23.188350	0.1	0.408394
23.190017	0.1	0.409894
23.191683	0.1	0.413782
23.193350	0.1	0.418648
23.195017	0.1	0.423156
23.196683	0.1	0.426369
23.198350	0.1	0.427733
23.200017	0.1	0.427286
23.201683	0.1	0.425689
23.203350	0.1	0.423444
23.205017	0.1	0.420734
23.206683	0.1	0.418047
23.208350	0.1	0.416161
23.210017	0.1	0.415584
23.211683	0.1	0.416306
23.213350	0.1	0.417577
23.215017	0.1	0.418047
23.216683	0.1	0.416678
23.218350	0.1	0.413796
23.220017	0.1	0.411058
23.221683	0.1	0.409903
23.223350	0.1	0.410206
23.225017	0.1	0.410951
23.226683	0.1	0.411454
23.228350	0.1	0.411477
23.230017	0.1	0.411156
23.231683	0.1	0.410993
23.233350	0.1	0.411221
23.235017	0.1	0.411402
23.236683	0.1	0.411319
23.238350	0.1	0.411398
23.240017	0.1	0.411966
23.241683	0.1	0.412799
23.243350	0.1	0.413544
23.245017	0.1	0.414117
23.246683	0.1	0.414834
23.248350	0.1	0.416194
23.250017	0.1	0.418364
23.251683	0.1	0.420851
23.253350	0.1	0.422914
23.255017	0.1	0.424278
23.256683	0.1	0.425228
23.258350	0.1	0.425959
23.260017	0.1	0.426215
23.261683	0.1	0.425898
23.263350	0.1	0.425442
23.265017	0.1	0.424958
23.266683	0.1	0.423645
23.268350	0.1	0.420772
23.270017	0.1	0.416967
23.271683	0.1	0.413936
23.273350	0.1	0.413051
23.275017	0.1	0.414527
23.276683	0.1	0.417507
23.278350	0.1	0.420446
23.280017	0.1	0.421871
23.281683	0.1	0.421409
23.283350	0.1	0.419975
23.285017	0.1	0.418960
23.286683	0.1	0.419030
23.288350	0.1	0.419724
23.290017	0.1	0.420404
23.291683	0.1	0.421298
23.293350	0.1	0.422862
23.295017	0.1	0.424688
23.296683	0.1	0.425903
23.298350	0.1	0.426415
23.300017	0.1	0.426872
23.301683	0.1	0.427663
23.303350	0.1	0.428697
23.305017	0.1	0.430145
23.306683	0.1	0.432585
23.308350	0.1	0.436194
23.310017	0.1	0.440283
23.311683	0.1	0.443915
23.313350	0.1	0.446546
23.315017	0.1	0.448008
23.316683	0.1	0.448460
23.318350	0.1	0.448381
23.320017	0.1	0.448180
23.321683	0.1	0.447887
23.323350	0.1	0.447617
23.325017	0.1	0.447617
23.326683	0.1	0.447929
23.328350	0.1	0.448837
23.330017	0.1	0.451105
23.331683	0.1	0.455161
23.333350	0.1	0.460418
23.335017	0.1	0.465517
23.336683	0.1	0.469126
23.338350	0.1	0.470611
23.340017	0.1	0.470085
23.341683	0.1	0.468493
23.343350	0.1	0.467463
23.345017	0.1	0.468129
23.346683	0.1	0.469871
23.348350	0.1	0.470886
23.350017	0.1	0.470006
23.351683	0.1	0.467482
23.353350	0.1	0.464385
23.355017	0.1	0.461587
23.356683	0.1	0.458886
23.358350	0.1	0.455533
23.360017	0.1	0.451822
23.361683	0.1	0.448911
23.363350	0.1	0.447542
23.365017	0.1	0.447924
23.366683	0.1	0.449670
23.368350	0.1	0.451514
23.370017	0.1	0.451873
23.371683	0.1	0.450015
23.373350	0.1	0.446686
23.375017	0.1	0.443165
23.376683	0.1	0.439980
23.378350	0.1	0.437233
23.380017	0.1	0.435114
23.381683	0.1	0.433461
23.383350	0.1	0.431766
23.385017	0.1	0.429726
23.386683	0.1	0.427323
23.388350	0.1	0.424716
23.390017	0.1	0.422574
23.391683	0.1	0.422169
23.393350	0.1	0.424371
23.395017	0.1	0.428464
23.396683	0.1	0.432287
23.398350	0.1	0.433843
23.400017	0.1	0.432623
23.401683	0.1	0.429344
23.403350	0.1	0.425340
23.405017	0.1	0.422196
23.406683	0.1	0.420795
23.408350	0.1	0.420557
23.410017	0.1	0.420460
23.411683	0.1	0.420338
23.413350	0.1	0.420357
23.415017	0.1	0.419794
23.416683	0.1	0.417512
23.418350	0.1	0.413219
23.420017	0.1	0.407877
23.421683	0.1	0.403081
23.423350	0.1	0.399658
23.425017	0.1	0.397102
23.426683	0.1	0.395197
23.428350	0.1	0.394699
23.430017	0.1	0.395845
23.431683	0.1	0.397749
23.433350	0.1	0.399328
23.435017	0.1	0.400026
23.436683	0.1	0.400138
23.438350	0.1	0.400404
23.440017	0.1	0.400883
23.441683	0.1	0.400865
23.443350	0.1	0.399915
23.445017	0.1	0.398238
23.446683	0.1	0.396343
23.448350	0.1	0.394839
23.450017	0.1	0.393922
23.451683	0.1	0.393237
23.453350	0.1	0.392515
23.455017	0.1	0.392068
23.456683	0.1	0.392469
23.458350	0.1	0.393428
23.460017	0.1	0.393502
23.461683	0.1	0.391575
23.463350	0.1	0.387984
23.465017	0.1	0.383947
23.466683	0.1	0.380422
23.468350	0.1	0.377507
23.470017	0.1	0.374876
23.471683	0.1	0.372529
23.473350	0.1	0.370801
23.475017	0.1	0.370000
23.476683	0.1	0.370340
23.478350	0.1	0.371900
23.480017	0.1	0.374392
23.481683	0.1	0.377405
23.483350	0.1	0.380673
23.485017	0.1	0.383593
23.486683	0.1	0.385270
23.488350	0.1	0.385465
23.490017	0.1	0.384399
23.491683	0.1	0.382117
23.493350	0.1	0.379002
23.495017	0.1	0.375998
23.496683	0.1	0.373623
23.498350	0.1	0.371174
23.500017	0.1	0.367463
23.501683	0.1	0.362159
23.503350	0.1	0.356371
23.505017	0.1	0.352054
23.506683	0.1	0.350410
23.508350	0.1	0.350741
23.510017	0.1	0.351290
23.511683	0.1	0.350932
23.513350	0.1	0.349917
23.515017	0.1	0.349199
23.516683	0.1	0.349451
23.518350	0.1	0.350559
23.520017	0.1	0.351910
23.521683	0.1	0.353120
23.523350	0.1	0.353991
23.525017	0.1	0.354080
23.526683	0.1	0.353293
23.528350	0.1	0.352170
23.530017	0.1	0.350992
23.531683	0.1	0.349921
23.533350	0.1	0.349702
23.535017	0.1	0.350713
23.536683	0.1	0.352147
23.538350	0.1	0.352859
23.540017	0.1	0.352324
23.541683	0.1	0.350457
23.543350	0.1	0.347230
23.545017	0.1	0.342759
23.546683	0.1	0.337865
23.548350	0.1	0.334033
23.550017	0.1	0.332403
23.551683	0.1	0.333162
23.553350	0.1	0.335807
23.555017	0.1	0.339197
23.556683	0.1	0.341493
23.558350	0.1	0.341060
23.560017	0.1	0.337679
23.561683	0.1	0.332748
23.563350	0.1	0.328296
23.565017	0.1	0.325912
23.566683	0.1	0.326070
23.568350	0.1	0.328147
23.570017	0.1	0.331127
23.571683	0.1	0.334028
23.573350	0.1	0.336035
23.575017	0.1	0.336915
23.576683	0.1	0.337134
23.578350	0.1	0.337395
23.580017	0.1	0.338284
23.581683	0.1	0.340068
23.583350	0.1	0.342173
23.585017	0.1	0.343248
23.586683	0.1	0.342387
23.588350	0.1	0.340207
23.590017	0.1	0.338317
23.591683	0.1	0.337674
23.593350	0.1	0.337614
23.595017	0.1	0.336836
23.596683	0.1	0.334829
23.598350	0.1	0.332384
23.600017	0.1	0.331071
23.601683	0.1	0.331835
23.603350	0.1	0.334308
23.605017	0.1	0.337479
23.606683	0.1	0.340519
23.608350	0.1	0.342936
23.610017	0.1	0.344669
23.611683	0.1	0.345833
23.613350	0.1	0.346345
23.615017	0.1	0.345972
23.616683	0.1	0.344608
23.618350	0.1	0.342336
23.620017	0.1	0.339644
23.621683	0.1	0.337455
23.623350	0.1	0.336557
23.625017	0.1	0.337446
23.626683	0.1	0.340366
23.628350	0.1	0.344673
23.630017	0.1	0.348780
23.631683	0.1	0.351560
23.633350	0.1	0.353297
23.635017	0.1	0.354666
23.636683	0.1	0.355607
23.638350	0.1	0.355565
23.640017	0.1	0.354331
23.641683	0.1	0.352501
23.643350	0.1	0.351002
23.645017	0.1	0.350326
23.646683	0.1	0.350159
23.648350	0.1	0.349684
23.650017	0.1	0.348529
23.651683	0.1	0.347514
23.653350	0.1	0.347993
23.655017	0.1	0.350317
23.656683	0.1	0.353656
23.658350	0.1	0.357060
23.660017	0.1	0.359779
23.661683	0.1	0.361251
23.663350	0.1	0.361591
23.665017	0.1	0.361609
23.666683	0.1	0.362112
23.668350	0.1	0.363425
23.670017	0.1	0.365400
23.671683	0.1	0.367681
23.673350	0.1	0.369758
23.675017	0.1	0.370811
23.676683	0.1	0.370089
23.678350	0.1	0.367733
23.680017	0.1	0.364836
23.681683	0.1	0.362294
23.683350	0.1	0.359858
23.685017	0.1	0.356799
23.686683	0.1	0.353139
23.688350	0.1	0.349749
23.690017	0.1	0.347639
23.691683	0.1	0.347537
23.693350	0.1	0.349646
23.695017	0.1	0.353232
23.696683	0.1	0.356557
23.698350	0.1	0.357730
23.700017	0.1	0.356082
23.701683	0.1	0.352757
23.703350	0.1	0.349525
23.705017	0.1	0.347290
23.706683	0.1	0.345716
23.708350	0.1	0.344357
23.710017	0.1	0.343765
23.711683	0.1	0.344925
23.713350	0.1	0.347756
23.715017	0.1	0.350741
23.716683	0.1	0.352073
23.718350	0.1	0.351281
23.720017	0.1	0.349358
23.721683	0.1	0.347467
23.723350	0.1	0.345949
23.725017	0.1	0.344492
23.726683	0.1	0.342615
23.728350	0.1	0.340347
23.730017	0.1	0.338722
23.731683	0.1	0.338843
23.733350	0.1	0.340380
23.735017	0.1	0.341926
23.736683	0.1	0.342382
23.738350	0.1	0.341302
23.740017	0.1	0.338671
23.741683	0.1	0.335043
23.743350	0.1	0.331602
23.745017	0.1	0.329632
23.746683	0.1	0.329558
23.748350	0.1	0.330494
23.750017	0.1	0.330810
23.751683	0.1	0.329069
23.753350	0.1	0.324934
23.755017	0.1	0.319644
23.756683	0.1	0.315178
23.758350	0.1	0.312701
23.760017	0.1	0.311993
23.761683	0.1	0.311979
23.763350	0.1	0.311462
23.765017	0.1	0.309763
23.766683	0.1	0.307164
23.768350	0.1	0.304761
23.770017	0.1	0.303639
23.771683	0.1	0.304319
23.773350	0.1	0.306559
23.775017	0.1	0.309339
23.776683	0.1	0.311406
23.778350	0.1	0.311905
23.780017	0.1	0.310456
23.781683	0.1	0.307220
23.783350	0.1	0.302927
23.785017	0.1	0.298526
23.786683	0.1	0.295006
23.788350	0.1	0.293283
23.790017	0.1	0.293767
23.791683	0.1	0.296254
23.793350	0.1	0.300142
23.795017	0.1	0.304268
23.796683	0.1	0.307104
23.798350	0.1	0.308002
23.800017	0.1	0.307728
23.801683	0.1	0.307504
23.803350	0.1	0.307858
23.805017	0.1	0.308431
23.806683	0.1	0.308631
23.808350	0.1	0.308258
23.810017	0.1	0.307406
23.811683	0.1	0.306005
23.813350	0.1	0.303993
23.815017	0.1	0.301553
23.816683	0.1	0.298829
23.818350	0.1	0.296007
23.820017	0.1	0.293688
23.821683	0.1	0.292812
23.823350	0.1	0.294079
23.825017	0.1	0.297395
23.826683	0.1	0.301972
23.828350	0.1	0.306899
23.830017	0.1	0.311276
23.831683	0.1	0.314210
23.833350	0.1	0.315276
23.835017	0.1	0.314773
23.836683	0.1	0.313348
23.838350	0.1	0.311672
23.840017	0.1	0.310331
23.841683	0.1	0.309679
23.843350	0.1	0.309669
23.845017	0.1	0.309916
23.846683	0.1	0.309963
23.848350	0.1	0.309790
23.850017	0.1	0.310042
23.851683	0.1	0.311299
23.853350	0.1	0.313255
23.855017	0.1	0.314945
23.856683	0.1	0.315877
23.858350	0.1	0.316463
23.860017	0.1	0.317367
23.861683	0.1	0.318941
23.863350	0.1	0.320952
23.865017	0.1	0.322531
23.866683	0.1	0.323146
23.868350	0.1	0.323416
23.870017	0.1	0.324203
23.871683	0.1	0.325595
23.873350	0.1	0.327118
23.875017	0.1	0.328356
23.876683	0.1	0.329264
23.878350	0.1	0.330186
23.880017	0.1	0.331155
23.881683	0.1	0.331458
23.883350	0.1	0.330494
23.885017	0.1	0.328608
23.886683	0.1	0.326806
23.888350	0.1	0.325986
23.890017	0.1	0.326550
23.891683	0.1	0.328296
23.893350	0.1	0.330214
23.895017	0.1	0.331025
23.896683	0.1	0.330191
23.898350	0.1	0.328142
23.900017	0.1	0.325944
23.901683	0.1	0.324808
23.903350	0.1	0.325521
23.905017	0.1	0.328002
23.906683	0.1	0.330983
23.908350	0.1	0.332706
23.910017	0.1	0.332487
23.911683	0.1	0.331104
23.913350	0.1	0.329786
23.915017	0.1	0.329562
23.916683	0.1	0.330941
23.918350	0.1	0.333418
23.920017	0.1	0.335523
23.921683	0.1	0.335942
23.923350	0.1	0.334708
23.925017	0.1	0.333046
23.926683	0.1	0.332226
23.928350	0.1	0.332720
23.930017	0.1	0.334075
23.931683	0.1	0.335420
23.933350	0.1	0.336245
23.935017	0.1	0.336589
23.936683	0.1	0.336771
23.938350	0.1	0.337185
23.940017	0.1	0.337809
23.941683	0.1	0.338042
23.943350	0.1	0.337306
23.945017	0.1	0.335788
23.946683	0.1	0.334340
23.948350	0.1	0.333991
23.950017	0.1	0.335192
23.951683	0.1	0.336831
23.953350	0.1	0.337050
23.955017	0.1	0.335667
23.956683	0.1	0.334410
23.958350	0.1	0.334620
23.960017	0.1	0.335858
23.961683	0.1	0.336855
23.963350	0.1	0.336678
23.965017	0.1	0.334997
23.966683	0.1	0.332212
23.968350	0.1	0.329320
23.970017	0.1	0.327132
23.971683	0.1	0.325958
23.973350	0.1	0.325851
23.975017	0.1	0.326419
23.976683	0.1	0.326387
23.978350	0.1	0.324366
23.980017	0.1	0.320403
23.981683	0.1	0.315849
23.983350	0.1	0.311849
23.985017	0.1	0.309017
23.986683	0.1	0.308035
23.988350	0.1	0.309222
23.990017	0.1	0.311662
23.991683	0.1	0.313488
23.993350	0.1	0.313628
23.995017	0.1	0.312990
23.996683	0.1	0.313041
23.998350	0.1	0.313781
24.000017	0.1	0.314089
24.001683	0.1	0.313600
24.003350	0.1	0.313199
24.005017	0.1	0.313548
24.006683	0.1	0.314051
24.008350	0.1	0.314009
24.010017	0.1	0.313758
24.011683	0.1	0.314028
24.013350	0.1	0.315011
24.015017	0.1	0.316366
24.016683	0.1	0.317399
24.018350	0.1	0.317325
24.020017	0.1	0.315704
24.021683	0.1	0.312617
24.023350	0.1	0.308608
24.025017	0.1	0.304757
24.026683	0.1	0.302219
24.028350	0.1	0.301544
24.030017	0.1	0.302503
24.031683	0.1	0.304505
24.033350	0.1	0.307090
24.035017	0.1	0.309725
24.036683	0.1	0.311681
24.038350	0.1	0.312692
24.040017	0.1	0.313367
24.041683	0.1	0.314415
24.043350	0.1	0.315928
24.045017	0.1	0.317441
24.046683	0.1	0.318438
24.048350	0.1	0.318643
24.050017	0.1	0.318009
24.051683	0.1	0.316575
24.053350	0.1	0.314564
24.055017	0.1	0.312584
24.056683	0.1	0.311541
24.058350	0.1	0.312203
24.060017	0.1	0.314680
24.061683	0.1	0.318196
24.063350	0.1	0.321120
24.065017	0.1	0.321846
24.066683	0.1	0.319979
24.068350	0.1	0.316468
24.070017	0.1	0.312603
24.071683	0.1	0.309213
24.073350	0.1	0.306913
24.075017	0.1	0.306298
24.076683	0.1	0.307234
24.078350	0.1	0.308850
24.080017	0.1	0.310391
24.081683	0.1	0.311467
24.083350	0.1	0.311946
24.085017	0.1	0.311974
24.086683	0.1	0.311811
24.088350	0.1	0.311919
24.090017	0.1	0.312887
24.091683	0.1	0.314857
24.093350	0.1	0.317502
24.095017	0.1	0.320519
24.096683	0.1	0.323611
24.098350	0.1	0.326410
24.100017	0.1	0.328985
24.101683	0.1	0.331877
24.103350	0.1	0.335271
24.105017	0.1	0.338587
24.106683	0.1	0.340892
24.108350	0.1	0.341567
24.110017	0.1	0.341116
24.111683	0.1	0.340645
24.113350	0.1	0.340585
24.115017	0.1	0.340957
24.116683	0.1	0.341884
24.118350	0.1	0.342890
24.120017	0.1	0.343113
24.121683	0.1	0.342415
24.123350	0.1	0.341451
24.125017	0.1	0.340813
24.126683	0.1	0.340799
24.128350	0.1	0.341386
24.130017	0.1	0.341977
24.131683	0.1	0.341679
24.133350	0.1	0.340068
24.135017	0.1	0.337646
24.136683	0.1	0.335551
24.138350	0.1	0.334373
24.140017	0.1	0.333535
24.141683	0.1	0.332468
24.143350	0.1	0.331569
24.145017	0.1	0.331234
24.146683	0.1	0.331006
24.148350	0.1	0.330401
24.150017	0.1	0.329455
24.151683	0.1	0.328184
24.153350	0.1	0.326457
24.155017	0.1	0.324063
24.156683	0.1	0.321073
24.158350	0.1	0.318568
24.160017	0.1	0.318000
24.161683	0.1	0.319644
24.163350	0.1	0.322494
24.165017	0.1	0.325227
24.166683	0.1	0.326792
24.168350	0.1	0.326261
24.170017	0.1	0.322992
24.171683	0.1	0.317525
24.173350	0.1	0.311849
24.175017	0.1	0.308286
24.176683	0.1	0.307960
24.178350	0.1	0.310079
24.180017	0.1	0.312692
24.181683	0.1	0.314135
24.183350	0.1	0.313953
24.185017	0.1	0.312570
24.186683	0.1	0.310373
24.188350	0.1	0.307444
24.190017	0.1	0.304254
24.191683	0.1	0.301809
24.193350	0.1	0.300705
24.195017	0.1	0.300636
24.196683	0.1	0.300864
24.198350	0.1	0.300440
24.200017	0.1	0.298219
24.201683	0.1	0.293790
24.203350	0.1	0.288235
24.205017	0.1	0.283266
24.206683	0.1	0.279997
24.208350	0.1	0.278507
24.210017	0.1	0.277865
24.211683	0.1	0.277101
24.213350	0.1	0.276281
24.215017	0.1	0.275970
24.216683	0.1	0.276212
24.218350	0.1	0.276240
24.220017	0.1	0.274922
24.221683	0.1	0.271681
24.223350	0.1	0.267150
24.225017	0.1	0.262810
24.226683	0.1	0.259764
24.228350	0.1	0.257958
24.230017	0.1	0.256877
24.231683	0.1	0.256272
24.233350	0.1	0.255783
24.235017	0.1	0.255019
24.236683	0.1	0.254423
24.238350	0.1	0.255005
24.240017	0.1	0.257269
24.241683	0.1	0.260519
24.243350	0.1	0.263029
24.245017	0.1	0.263415
24.246683	0.1	0.261981
24.248350	0.1	0.260151
24.250017	0.1	0.258964
24.251683	0.1	0.258624
24.253350	0.1	0.258870
24.255017	0.1	0.259196
24.256683	0.1	0.259047
24.258350	0.1	0.258549
24.260017	0.1	0.258731
24.261683	0.1	0.260225
24.263350	0.1	0.261972
24.265017	0.1	0.262065
24.266683	0.1	0.259853
24.268350	0.1	0.256766
24.270017	0.1	0.255024
24.271683	0.1	0.255671
24.273350	0.1	0.257576
24.275017	0.1	0.258368
24.276683	0.1	0.256370
24.278350	0.1	0.251606
24.280017	0.1	0.245566
24.281683	0.1	0.240379
24.283350	0.1	0.237855
24.285017	0.1	0.238717
24.286683	0.1	0.242158
24.288350	0.1	0.246181
24.290017	0.1	0.248798
24.291683	0.1	0.249166
24.293350	0.1	0.247811
24.295017	0.1	0.246069
24.296683	0.1	0.245241
24.298350	0.1	0.245790
24.300017	0.1	0.247252
24.301683	0.1	0.248710
24.303350	0.1	0.249213
24.305017	0.1	0.248100
24.306683	0.1	0.245385
24.308350	0.1	0.241846
24.310017	0.1	0.238935
24.311683	0.1	0.238051
24.313350	0.1	0.239098
24.315017	0.1	0.240603
24.316683	0.1	0.241869
24.318350	0.1	0.243681
24.320017	0.1	0.247005
24.321683	0.1	0.252002
24.323350	0.1	0.257827
24.325017	0.1	0.262479
24.326683	0.1	0.263723
24.328350	0.1	0.261064
24.330017	0.1	0.256202
24.331683	0.1	0.251420
24.333350	0.1	0.248016
24.335017	0.1	0.246125
24.336683	0.1	0.245529
24.338350	0.1	0.246144
24.340017	0.1	0.247341
24.341683	0.1	0.247769
24.343350	0.1	0.247005
24.345017	0.1	0.246316
24.346683	0.1	0.246963
24.348350	0.1	0.248733
24.350017	0.1	0.250493
24.351683	0.1	0.251443
24.353350	0.1	0.251611
24.355017	0.1	0.251429
24.356683	0.1	0.251266
24.358350	0.1	0.251178
24.360017	0.1	0.250870
24.361683	0.1	0.250372
24.363350	0.1	0.250279
24.365017	0.1	0.250726
24.366683	0.1	0.250898
24.368350	0.1	0.250009
24.370017	0.1	0.248062
24.371683	0.1	0.245548
24.373350	0.1	0.243210
24.375017	0.1	0.242027
24.376683	0.1	0.242777
24.378350	0.1	0.245464
24.380017	0.1	0.249110
24.381683	0.1	0.252188
24.383350	0.1	0.253702
24.385017	0.1	0.253925
24.386683	0.1	0.253748
24.388350	0.1	0.253520
24.390017	0.1	0.253231
24.391683	0.1	0.252901
24.393350	0.1	0.252444
24.395017	0.1	0.252142
24.396683	0.1	0.253096
24.398350	0.1	0.255979
24.400017	0.1	0.259914
24.401683	0.1	0.263350
24.403350	0.1	0.265404
24.405017	0.1	0.266149
24.406683	0.1	0.266186
24.408350	0.1	0.265930
24.410017	0.1	0.265441
24.411683	0.1	0.264901
24.413350	0.1	0.264654
24.415017	0.1	0.265036
24.416683	0.1	0.266274
24.418350	0.1	0.268095
24.420017	0.1	0.269422
24.421683	0.1	0.269026
24.423350	0.1	0.266661
24.425017	0.1	0.263378
24.426683	0.1	0.260645
24.428350	0.1	0.259322
24.430017	0.1	0.259359
24.431683	0.1	0.260179
24.433350	0.1	0.261362
24.435017	0.1	0.262680
24.436683	0.1	0.263727
24.438350	0.1	0.264002
24.440017	0.1	0.263215
24.441683	0.1	0.261399
24.443350	0.1	0.258931
24.445017	0.1	0.256402
24.446683	0.1	0.254526
24.448350	0.1	0.253837
24.450017	0.1	0.254312
24.451683	0.1	0.255685
24.453350	0.1	0.257813
24.455017	0.1	0.260095
24.456683	0.1	0.261399
24.458350	0.1	0.260891
24.460017	0.1	0.258842
24.461683	0.1	0.256300
24.463350	0.1	0.253953
24.465017	0.1	0.251886
24.466683	0.1	0.250363
24.468350	0.1	0.249902
24.470017	0.1	0.250493
24.471683	0.1	0.251457
24.473350	0.1	0.252156
24.475017	0.1	0.252319
24.476683	0.1	0.251648
24.478350	0.1	0.249674
24.480017	0.1	0.246344
24.481683	0.1	0.242516
24.483350	0.1	0.239378
24.485017	0.1	0.237604
24.486683	0.1	0.237157
24.488350	0.1	0.237711
24.490017	0.1	0.238880
24.491683	0.1	0.240179
24.493350	0.1	0.240831
24.495017	0.1	0.240067
24.496683	0.1	0.237944
24.498350	0.1	0.235587
24.500017	0.1	0.234116
24.501683	0.1	0.233776
24.503350	0.1	0.234498
24.505017	0.1	0.236318
24.506683	0.1	0.238786
24.508350	0.1	0.240719
24.510017	0.1	0.240966
24.511683	0.1	0.239005
24.513350	0.1	0.235057
24.515017	0.1	0.230139
24.516683	0.1	0.225664
24.518350	0.1	0.223005
24.520017	0.1	0.223131
24.521683	0.1	0.225622
24.523350	0.1	0.228747
24.525017	0.1	0.231173
24.526683	0.1	0.232840
24.528350	0.1	0.234284
24.530017	0.1	0.235932
24.531683	0.1	0.237427
24.533350	0.1	0.237352
24.535017	0.1	0.234628
24.536683	0.1	0.229902
24.538350	0.1	0.225147
24.540017	0.1	0.222460
24.541683	0.1	0.223033
24.543350	0.1	0.226274
24.545017	0.1	0.230339
24.546683	0.1	0.233594
24.548350	0.1	0.235061
24.550017	0.1	0.234176
24.551683	0.1	0.231029
24.553350	0.1	0.226218
24.555017	0.1	0.220365
24.556683	0.1	0.214656
24.558350	0.1	0.211317
24.560017	0.1	0.212081
24.561683	0.1	0.216435
24.563350	0.1	0.221934
24.565017	0.1	0.225860
24.566683	0.1	0.226717
24.568350	0.1	0.225129
24.570017	0.1	0.223210
24.571683	0.1	0.222661
24.573350	0.1	0.223764
24.575017	0.1	0.226130
24.576683	0.1	0.229352
24.578350	0.1	0.232803
24.580017	0.1	0.235727
24.581683	0.1	0.237823
24.583350	0.1	0.239336
24.585017	0.1	0.240542
24.586683	0.1	0.241078
24.588350	0.1	0.240155
24.590017	0.1	0.237562
24.591683	0.1	0.233967
24.593350	0.1	0.230558
24.595017	0.1	0.228533
24.596683	0.1	0.228379
24.598350	0.1	0.229538
24.600017	0.1	0.231089
24.601683	0.1	0.232318
24.603350	0.1	0.232714
24.605017	0.1	0.232151
24.606683	0.1	0.231033
24.608350	0.1	0.230167
24.610017	0.1	0.230428
24.611683	0.1	0.232179
24.613350	0.1	0.234838
24.615017	0.1	0.237287
24.616683	0.1	0.238521
24.618350	0.1	0.238204
24.620017	0.1	0.236942
24.621683	0.1	0.235722
24.623350	0.1	0.234856
24.625017	0.1	0.233892
24.626683	0.1	0.232304
24.628350	0.1	0.230134
24.630017	0.1	0.228100
24.631683	0.1	0.227005
24.633350	0.1	0.227136
24.635017	0.1	0.228179
24.636683	0.1	0.229762
24.638350	0.1	0.231755
24.640017	0.1	0.233911
24.641683	0.1	0.235806
24.643350	0.1	0.237203
24.645017	0.1	0.238153
24.646683	0.1	0.238847
24.648350	0.1	0.239708
24.650017	0.1	0.241362
24.651683	0.1	0.243746
24.653350	0.1	0.245678
24.655017	0.1	0.245883
24.656683	0.1	0.244356
24.658350	0.1	0.242381
24.660017	0.1	0.241459
24.661683	0.1	0.242032
24.663350	0.1	0.243103
24.665017	0.1	0.243210
24.666683	0.1	0.241585
24.668350	0.1	0.238875
24.670017	0.1	0.236859
24.671683	0.1	0.236845
24.673350	0.1	0.238558
24.675017	0.1	0.240537
24.676683	0.1	0.241213
24.678350	0.1	0.240095
24.680017	0.1	0.237972
24.681683	0.1	0.235811
24.683350	0.1	0.234116
24.685017	0.1	0.233096
24.686683	0.1	0.232938
24.688350	0.1	0.233715
24.690017	0.1	0.235261
24.691683	0.1	0.237087
24.693350	0.1	0.238479
24.695017	0.1	0.238973
24.696683	0.1	0.238731
24.698350	0.1	0.238395
24.700017	0.1	0.238582
24.701683	0.1	0.239275
24.703350	0.1	0.239913
24.705017	0.1	0.240081
24.706683	0.1	0.239783
24.708350	0.1	0.239108
24.710017	0.1	0.238102
24.711683	0.1	0.236877
24.713350	0.1	0.235299
24.715017	0.1	0.232919
24.716683	0.1	0.229678
24.718350	0.1	0.226256
24.720017	0.1	0.223634
24.721683	0.1	0.222307
24.723350	0.1	0.221804
24.725017	0.1	0.221292
24.726683	0.1	0.220737
24.728350	0.1	0.220574
24.730017	0.1	0.220602
24.731683	0.1	0.220481
24.733350	0.1	0.220644
24.735017	0.1	0.221711
24.736683	0.1	0.223471
24.738350	0.1	0.225031
24.740017	0.1	0.225720
24.741683	0.1	0.225492
24.743350	0.1	0.224351
24.745017	0.1	0.222302
24.746683	0.1	0.219769
24.748350	0.1	0.217631
24.750017	0.1	0.216695
24.751683	0.1	0.216956
24.753350	0.1	0.217478
24.755017	0.1	0.217129
24.756683	0.1	0.215680
24.758350	0.1	0.214269
24.760017	0.1	0.214442
24.761683	0.1	0.216425
24.763350	0.1	0.218889
24.765017	0.1	0.220356
24.766683	0.1	0.220393
24.768350	0.1	0.219485
24.770017	0.1	0.218232
24.771683	0.1	0.216975
24.773350	0.1	0.216295
24.775017	0.1	0.217156
24.776683	0.1	0.220095
24.778350	0.1	0.224821
24.780017	0.1	0.230214
24.781683	0.1	0.234209
24.783350	0.1	0.234763
24.785017	0.1	0.231536
24.786683	0.1	0.226037
24.788350	0.1	0.220235
24.790017	0.1	0.215210
24.791683	0.1	0.210889
24.793350	0.1	0.206861
24.795017	0.1	0.203373
24.796683	0.1	0.201282
24.798350	0.1	0.201003
24.800017	0.1	0.201808
24.801683	0.1	0.202381
24.803350	0.1	0.201804
24.805017	0.1	0.200025
24.806683	0.1	0.197743
24.808350	0.1	0.195736
24.810017	0.1	0.194348
24.811683	0.1	0.193776
24.813350	0.1	0.194437
24.815017	0.1	0.196449
24.816683	0.1	0.199131
24.818350	0.1	0.201305
24.820017	0.1	0.201971
24.821683	0.1	0.200993
24.823350	0.1	0.199224
24.825017	0.1	0.197953
24.826683	0.1	0.198097
24.828350	0.1	0.199503
24.830017	0.1	0.200849
24.831683	0.1	0.200723
24.833350	0.1	0.198954
24.835017	0.1	0.196607
24.836683	0.1	0.194949
24.838350	0.1	0.194665
24.840017	0.1	0.195648
24.841683	0.1	0.197347
24.843350	0.1	0.199536
24.845017	0.1	0.202348
24.846683	0.1	0.205450
24.848350	0.1	0.207690
24.850017	0.1	0.207936
24.851683	0.1	0.205985
24.853350	0.1	0.202665
24.855017	0.1	0.199336
24.856683	0.1	0.197273
24.858350	0.1	0.196965
24.860017	0.1	0.197827
24.861683	0.1	0.198740
24.863350	0.1	0.199010
24.865017	0.1	0.198851
24.866683	0.1	0.198754
24.868350	0.1	0.198781
24.870017	0.1	0.198898
24.871683	0.1	0.199350
24.873350	0.1	0.200365
24.875017	0.1	0.201571
24.876683	0.1	0.202283
24.878350	0.1	0.202344
24.880017	0.1	0.202078
24.881683	0.1	0.201650
24.883350	0.1	0.201203
24.885017	0.1	0.201138
24.886683	0.1	0.201799
24.888350	0.1	0.202935
24.890017	0.1	0.203638
24.891683	0.1	0.203294
24.893350	0.1	0.202428
24.895017	0.1	0.202227
24.896683	0.1	0.203392
24.898350	0.1	0.205571
24.900017	0.1	0.207848
24.901683	0.1	0.209529
24.903350	0.1	0.210665
24.905017	0.1	0.211978
24.906683	0.1	0.213757
24.908350	0.1	0.215191
24.910017	0.1	0.215359
24.911683	0.1	0.214162
24.913350	0.1	0.212025
24.915017	0.1	0.209687
24.916683	0.1	0.208179
24.918350	0.1	0.208123
24.920017	0.1	0.209156
24.921683	0.1	0.210237
24.923350	0.1	0.210246
24.925017	0.1	0.208616
24.926683	0.1	0.205599
24.928350	0.1	0.202265
24.930017	0.1	0.200253
24.931683	0.1	0.200798
24.933350	0.1	0.203913
24.935017	0.1	0.208430
24.936683	0.1	0.212486
24.938350	0.1	0.214595
24.940017	0.1	0.214865
24.941683	0.1	0.214269
24.943350	0.1	0.213133
24.945017	0.1	0.211289
24.946683	0.1	0.209063
24.948350	0.1	0.207191
24.950017	0.1	0.206069
24.951683	0.1	0.205566
24.953350	0.1	0.205678
24.955017	0.1	0.206809
24.956683	0.1	0.209115
24.958350	0.1	0.211913
24.960017	0.1	0.214092
24.961683	0.1	0.214893
24.963350	0.1	0.214502
24.965017	0.1	0.213645
24.966683	0.1	0.212695
24.968350	0.1	0.211825
24.970017	0.1	0.211517
24.971683	0.1	0.211960
24.973350	0.1	0.212705
24.975017	0.1	0.213301
24.976683	0.1	0.213371
24.978350	0.1	0.212416
24.980017	0.1	0.210344
24.981683	0.1	0.207638
24.983350	0.1	0.204770
24.985017	0.1	0.202134
24.986683	0.1	0.200230
24.988350	0.1	0.199177
24.990017	0.1	0.198698
24.991683	0.1	0.198628
24.993350	0.1	0.198726
24.995017	0.1	0.198120
24.996683	0.1	0.195536
24.998350	0.1	0.190795
25.000017	0.1	0.185878
25.001683	0.1	0.183540
25.003350	0.1	0.184919
25.005017	0.1	0.189161
25.006683	0.1	0.194581
25.008350	0.1	0.199298
25.010017	0.1	0.201538
25.011683	0.1	0.200556
25.013350	0.1	0.197319
25.015017	0.1	0.193641
25.016683	0.1	0.190651
25.018350	0.1	0.188346
25.020017	0.1	0.186120
25.021683	0.1	0.183666
25.023350	0.1	0.181380
25.025017	0.1	0.180067
25.026683	0.1	0.180542
25.028350	0.1	0.183117
25.030017	0.1	0.186884
25.031683	0.1	0.189967
25.033350	0.1	0.190688
25.035017	0.1	0.188611
25.036683	0.1	0.184695
25.038350	0.1	0.180528
25.040017	0.1	0.177426
25.041683	0.1	0.175918
25.043350	0.1	0.175894
25.045017	0.1	0.176881
25.046683	0.1	0.178213
25.048350	0.1	0.179163
25.050017	0.1	0.179233
25.051683	0.1	0.178572
25.053350	0.1	0.177994
25.055017	0.1	0.178344
25.056683	0.1	0.179955
25.058350	0.1	0.182614
25.060017	0.1	0.185962
25.061683	0.1	0.189883
25.063350	0.1	0.194097
25.065017	0.1	0.197552
25.066683	0.1	0.199066
25.068350	0.1	0.198269
25.070017	0.1	0.195606
25.071683	0.1	0.191643
25.073350	0.1	0.186958
25.075017	0.1	0.182344
25.076683	0.1	0.178516
25.078350	0.1	0.175689
25.080017	0.1	0.173720
25.081683	0.1	0.172458
25.083350	0.1	0.172067
25.085017	0.1	0.172807
25.086683	0.1	0.174786
25.088350	0.1	0.178032
25.090017	0.1	0.182153
25.091683	0.1	0.186046
25.093350	0.1	0.188672
25.095017	0.1	0.190116
25.096683	0.1	0.191331
25.098350	0.1	0.192751
25.100017	0.1	0.193599
25.101683	0.1	0.192621
25.103350	0.1	0.189431
25.105017	0.1	0.185096
25.106683	0.1	0.181203
25.108350	0.1	0.178656
25.110017	0.1	0.177328
25.111683	0.1	0.176295
25.113350	0.1	0.174805
25.115017	0.1	0.173417
25.116683	0.1	0.173342
25.118350	0.1	0.175028
25.120017	0.1	0.177743
25.121683	0.1	0.180332
25.123350	0.1	0.181952
25.125017	0.1	0.182041
25.126683	0.1	0.180495
25.128350	0.1	0.177976
25.130017	0.1	0.175582
25.131683	0.1	0.174036
25.133350	0.1	0.173477
25.135017	0.1	0.173794
25.136683	0.1	0.174772
25.138350	0.1	0.176108
25.140017	0.1	0.177161
25.141683	0.1	0.177063
25.143350	0.1	0.175559
25.145017	0.1	0.173515
25.146683	0.1	0.172099
25.148350	0.1	0.171806
25.150017	0.1	0.172341
25.151683	0.1	0.172835
25.153350	0.1	0.172290
25.155017	0.1	0.170413
25.156683	0.1	0.168053
25.158350	0.1	0.166474
25.160017	0.1	0.166250
25.161683	0.1	0.167033
25.163350	0.1	0.168215
25.165017	0.1	0.169463
25.166683	0.1	0.170558
25.168350	0.1	0.171056
25.170017	0.1	0.170311
25.171683	0.1	0.167876
25.173350	0.1	0.164174
25.175017	0.1	0.160751
25.176683	0.1	0.159191
25.178350	0.1	0.159885
25.180017	0.1	0.161976
25.181683	0.1	0.164118
25.183350	0.1	0.165240
25.185017	0.1	0.164961
25.186683	0.1	0.163428
25.188350	0.1	0.160960
25.190017	0.1	0.158325
25.191683	0.1	0.156830
25.193350	0.1	0.157398
25.195017	0.1	0.159945
25.196683	0.1	0.163727
25.198350	0.1	0.167568
25.200017	0.1	0.169836
25.201683	0.1	0.169347
25.203350	0.1	0.166646
25.205017	0.1	0.163838
25.206683	0.1	0.162898
25.208350	0.1	0.164281
25.210017	0.1	0.166870
25.211683	0.1	0.169030
25.213350	0.1	0.169831
25.215017	0.1	0.169273
25.216683	0.1	0.167703
25.218350	0.1	0.165277
25.220017	0.1	0.162036
25.221683	0.1	0.158143
25.223350	0.1	0.153920
25.225017	0.1	0.150148
25.226683	0.1	0.148104
25.228350	0.1	0.148634
25.230017	0.1	0.151326
25.231683	0.1	0.154683
25.233350	0.1	0.156965
25.235017	0.1	0.157016
25.236683	0.1	0.154343
25.238350	0.1	0.149212
25.240017	0.1	0.142897
25.241683	0.1	0.137147
25.243350	0.1	0.133277
25.245017	0.1	0.131824
25.246683	0.1	0.132862
25.248350	0.1	0.136266
25.250017	0.1	0.141240
25.251683	0.1	0.145817
25.253350	0.1	0.147838
25.255017	0.1	0.146450
25.256683	0.1	0.142595
25.258350	0.1	0.138236
25.260017	0.1	0.134944
25.261683	0.1	0.132970
25.263350	0.1	0.131619
25.265017	0.1	0.130329
25.266683	0.1	0.129202
25.268350	0.1	0.128862
25.270017	0.1	0.129715
25.271683	0.1	0.131456
25.273350	0.1	0.133510
25.275017	0.1	0.135545
25.276683	0.1	0.137505
25.278350	0.1	0.139438
25.280017	0.1	0.141319
25.281683	0.1	0.142893
25.283350	0.1	0.143782
25.285017	0.1	0.143768
25.286683	0.1	0.142837
25.288350	0.1	0.141114
25.290017	0.1	0.138767
25.291683	0.1	0.135782
25.293350	0.1	0.132178
25.295017	0.1	0.128797
25.296683	0.1	0.127200
25.298350	0.1	0.128308
25.300017	0.1	0.131475
25.301683	0.1	0.135028
25.303350	0.1	0.137552
25.305017	0.1	0.138753
25.306683	0.1	0.139344
25.308350	0.1	0.140220
25.310017	0.1	0.141291
25.311683	0.1	0.141272
25.313350	0.1	0.139107
25.315017	0.1	0.135428
25.316683	0.1	0.132099
25.318350	0.1	0.130520
25.320017	0.1	0.130492
25.321683	0.1	0.130781
25.323350	0.1	0.130385
25.325017	0.1	0.129067
25.326683	0.1	0.127484
25.328350	0.1	0.126781
25.330017	0.1	0.127782
25.331683	0.1	0.130492
25.333350	0.1	0.134143
25.335017	0.1	0.137393
25.336683	0.1	0.138930
25.338350	0.1	0.138278
25.340017	0.1	0.136266
25.341683	0.1	0.134311
25.343350	0.1	0.133063
25.345017	0.1	0.132029
25.346683	0.1	0.130665
25.348350	0.1	0.129421
25.350017	0.1	0.129356
25.351683	0.1	0.131014
25.353350	0.1	0.134152
25.355017	0.1	0.137910
25.356683	0.1	0.140914
25.358350	0.1	0.141845
25.360017	0.1	0.140467
25.361683	0.1	0.137910
25.363350	0.1	0.135722
25.365017	0.1	0.134669
25.366683	0.1	0.134525
25.368350	0.1	0.134730
25.370017	0.1	0.135126
25.371683	0.1	0.136001
25.373350	0.1	0.137240
25.375017	0.1	0.137757
25.376683	0.1	0.136676
25.378350	0.1	0.134539
25.380017	0.1	0.132895
25.381683	0.1	0.133081
25.383350	0.1	0.135410
25.385017	0.1	0.139051
25.386683	0.1	0.142860
25.388350	0.1	0.146199
25.390017	0.1	0.148746
25.391683	0.1	0.150269
25.393350	0.1	0.150730
25.395017	0.1	0.150222
25.396683	0.1	0.148993
25.398350	0.1	0.147438
25.400017	0.1	0.145840
25.401683	0.1	0.144388
25.403350	0.1	0.143452
25.405017	0.1	0.143349
25.406683	0.1	0.144155
25.408350	0.1	0.145892
25.410017	0.1	0.148420
25.411683	0.1	0.151326
25.413350	0.1	0.154213
25.415017	0.1	0.156830
25.416683	0.1	0.159033
25.418350	0.1	0.160648
25.420017	0.1	0.161389
25.421683	0.1	0.160825
25.423350	0.1	0.158744
25.425017	0.1	0.155810
25.426683	0.1	0.153305
25.428350	0.1	0.151917
25.430017	0.1	0.151289
25.431683	0.1	0.150767
25.433350	0.1	0.150017
25.435017	0.1	0.148988
25.436683	0.1	0.147591
25.438350	0.1	0.145738
25.440017	0.1	0.143689
25.441683	0.1	0.142381
25.443350	0.1	0.143256
25.445017	0.1	0.147196
25.446683	0.1	0.153417
25.448350	0.1	0.159601
25.450017	0.1	0.163447
25.451683	0.1	0.164113
25.453350	0.1	0.162381
25.455017	0.1	0.159563
25.456683	0.1	0.156634
25.458350	0.1	0.154302
25.460017	0.1	0.153184
25.461683	0.1	0.153533
25.463350	0.1	0.155116
25.465017	0.1	0.157380
25.466683	0.1	0.159470
25.468350	0.1	0.160607
25.470017	0.1	0.160583
25.471683	0.1	0.159563
25.473350	0.1	0.157887
25.475017	0.1	0.156551
25.476683	0.1	0.156583
25.478350	0.1	0.157594
25.480017	0.1	0.158069
25.481683	0.1	0.157421
25.483350	0.1	0.156472
25.485017	0.1	0.155950
25.486683	0.1	0.155866
25.488350	0.1	0.156313
25.490017	0.1	0.157519
25.491683	0.1	0.159387
25.493350	0.1	0.161473
25.495017	0.1	0.163270
25.496683	0.1	0.164476
25.498350	0.1	0.165049
25.500017	0.1	0.164923
25.501683	0.1	0.164164
25.503350	0.1	0.163307
25.505017	0.1	0.162707
25.506683	0.1	0.161831
25.508350	0.1	0.160015
25.510017	0.1	0.157375
25.511683	0.1	0.154627
25.513350	0.1	0.152490
25.515017	0.1	0.151475
25.516683	0.1	0.152076
25.518350	0.1	0.154413
25.520017	0.1	0.157650
25.521683	0.1	0.160355
25.523350	0.1	0.161645
25.525017	0.1	0.161887
25.526683	0.1	0.162264
25.528350	0.1	0.163368
25.530017	0.1	0.164462
25.531683	0.1	0.164569
25.533350	0.1	0.163727
25.535017	0.1	0.162958
25.536683	0.1	0.163522
25.538350	0.1	0.165887
25.540017	0.1	0.169063
25.541683	0.1	0.171084
25.543350	0.1	0.170595
25.545017	0.1	0.167894
25.546683	0.1	0.164495
25.548350	0.1	0.162059
25.550017	0.1	0.161594
25.551683	0.1	0.162553
25.553350	0.1	0.163047
25.555017	0.1	0.161813
25.556683	0.1	0.159796
25.558350	0.1	0.159331
25.560017	0.1	0.161720
25.561683	0.1	0.166004
25.563350	0.1	0.170129
25.565017	0.1	0.172597
25.566683	0.1	0.172807
25.568350	0.1	0.170874
25.570017	0.1	0.167750
25.571683	0.1	0.164811
25.573350	0.1	0.162949
25.575017	0.1	0.162222
25.576683	0.1	0.162153
25.578350	0.1	0.162525
25.580017	0.1	0.163610
25.581683	0.1	0.165100
25.583350	0.1	0.165734
25.585017	0.1	0.164541
25.586683	0.1	0.161701
25.588350	0.1	0.158260
25.590017	0.1	0.155722
25.591683	0.1	0.155331
25.593350	0.1	0.157044
25.595017	0.1	0.159787
25.596683	0.1	0.162525
25.598350	0.1	0.164541
25.600017	0.1	0.165254
25.601683	0.1	0.164607
25.603350	0.1	0.163461
25.605017	0.1	0.163191
25.606683	0.1	0.164500
25.608350	0.1	0.166763
25.610017	0.1	0.168798
25.611683	0.1	0.169850
25.613350	0.1	0.169892
25.615017	0.1	0.169640
25.616683	0.1	0.169720
25.618350	0.1	0.169631
25.620017	0.1	0.168746
25.621683	0.1	0.167675
25.623350	0.1	0.167396
25.625017	0.1	0.167866
25.626683	0.1	0.168416
25.628350	0.1	0.168486
25.630017	0.1	0.167531
25.631683	0.1	0.165305
25.633350	0.1	0.162576
25.635017	0.1	0.160499
25.636683	0.1	0.159326
25.638350	0.1	0.158325
25.640017	0.1	0.156695
25.641683	0.1	0.154357
25.643350	0.1	0.152146
25.645017	0.1	0.151359
25.646683	0.1	0.152769
25.648350	0.1	0.155950
25.650017	0.1	0.159810
25.651683	0.1	0.163433
25.653350	0.1	0.166357
25.655017	0.1	0.168565
25.656683	0.1	0.170018
25.658350	0.1	0.170306
25.660017	0.1	0.169161
25.661683	0.1	0.167037
25.663350	0.1	0.164895
25.665017	0.1	0.163540
25.666683	0.1	0.163047
25.668350	0.1	0.162702
25.670017	0.1	0.161515
25.671683	0.1	0.158683
25.673350	0.1	0.154213
25.675017	0.1	0.149258
25.676683	0.1	0.145715
25.678350	0.1	0.145063
25.680017	0.1	0.147140
25.681683	0.1	0.150208
25.683350	0.1	0.152406
25.685017	0.1	0.152718
25.686683	0.1	0.151042
25.688350	0.1	0.148285
25.690017	0.1	0.145766
25.691683	0.1	0.144048
25.693350	0.1	0.142786
25.695017	0.1	0.141491
25.696683	0.1	0.140220
25.698350	0.1	0.139694
25.700017	0.1	0.140490
25.701683	0.1	0.142423
25.703350	0.1	0.144704
25.705017	0.1	0.146367
25.706683	0.1	0.146856
25.708350	0.1	0.146125
25.710017	0.1	0.144471
25.711683	0.1	0.142702
25.713350	0.1	0.141622
25.715017	0.1	0.141170
25.716683	0.1	0.140769
25.718350	0.1	0.140248
25.720017	0.1	0.139605
25.721683	0.1	0.138390
25.723350	0.1	0.136099
25.725017	0.1	0.133063
25.726683	0.1	0.130311
25.728350	0.1	0.128509
25.730017	0.1	0.127433
25.731683	0.1	0.126548
25.733350	0.1	0.125468
25.735017	0.1	0.124071
25.736683	0.1	0.122488
25.738350	0.1	0.120648
25.740017	0.1	0.118278
25.741683	0.1	0.115726
25.743350	0.1	0.113999
25.745017	0.1	0.113682
25.746683	0.1	0.114227
25.748350	0.1	0.114199
25.750017	0.1	0.112518
25.751683	0.1	0.109845
25.753350	0.1	0.108066
25.755017	0.1	0.108262
25.756683	0.1	0.109775
25.758350	0.1	0.111237
25.760017	0.1	0.111875
25.761683	0.1	0.111768
25.763350	0.1	0.111293
25.765017	0.1	0.110534
25.766683	0.1	0.109407
25.768350	0.1	0.108164
25.770017	0.1	0.107037
25.771683	0.1	0.105533
25.773350	0.1	0.103032
25.775017	0.1	0.100024
25.776683	0.1	0.097989
25.778350	0.1	0.098022
25.780017	0.1	0.100010
25.781683	0.1	0.103004
25.783350	0.1	0.105998
25.785017	0.1	0.108154
25.786683	0.1	0.109002
25.788350	0.1	0.108718
25.790017	0.1	0.107451
25.791683	0.1	0.104904
25.793350	0.1	0.101230
25.795017	0.1	0.097696
25.796683	0.1	0.095624
25.798350	0.1	0.095451
25.800017	0.1	0.096830
25.801683	0.1	0.099074
25.803350	0.1	0.101407
25.805017	0.1	0.103046
25.806683	0.1	0.103442
25.808350	0.1	0.102762
25.810017	0.1	0.101589
25.811683	0.1	0.100168
25.813350	0.1	0.098771
25.815017	0.1	0.097686
25.816683	0.1	0.096634
25.818350	0.1	0.095326
25.820017	0.1	0.094278
25.821683	0.1	0.094101
25.823350	0.1	0.094692
25.825017	0.1	0.096061
25.826683	0.1	0.098762
25.828350	0.1	0.103004
25.830017	0.1	0.108015
25.831683	0.1	0.112462
25.833350	0.1	0.115251
25.835017	0.1	0.115964
25.836683	0.1	0.114487
25.838350	0.1	0.110711
25.840017	0.1	0.105035
25.841683	0.1	0.098995
25.843350	0.1	0.094315
25.845017	0.1	0.091670
25.846683	0.1	0.090934
25.848350	0.1	0.091735
25.850017	0.1	0.093696
25.851683	0.1	0.096783
25.853350	0.1	0.100997
25.855017	0.1	0.105607
25.856683	0.1	0.109202
25.858350	0.1	0.110688
25.860017	0.1	0.110040
25.861683	0.1	0.108294
25.863350	0.1	0.106730
25.865017	0.1	0.105985
25.866683	0.1	0.105924
25.868350	0.1	0.105975
25.870017	0.1	0.105794
25.871683	0.1	0.105631
25.873350	0.1	0.105458
25.875017	0.1	0.104420
25.876683	0.1	0.101859
25.878350	0.1	0.098189
25.880017	0.1	0.094688
25.881683	0.1	0.092848
25.883350	0.1	0.093486
25.885017	0.1	0.095912
25.886683	0.1	0.098208
25.888350	0.1	0.098697
25.890017	0.1	0.097239
25.891683	0.1	0.095246
25.893350	0.1	0.094678
25.895017	0.1	0.096546
25.896683	0.1	0.100192
25.898350	0.1	0.104127
25.900017	0.1	0.107079
25.901683	0.1	0.108364
25.903350	0.1	0.108127
25.905017	0.1	0.107228
25.906683	0.1	0.106366
25.908350	0.1	0.105319
25.910017	0.1	0.103475
25.911683	0.1	0.101030
25.913350	0.1	0.099158
25.915017	0.1	0.098962
25.916683	0.1	0.100597
25.918350	0.1	0.103349
25.920017	0.1	0.106418
25.921683	0.1	0.109146
25.923350	0.1	0.110944
25.925017	0.1	0.111321
25.926683	0.1	0.109863
25.928350	0.1	0.106613
25.930017	0.1	0.102855
25.931683	0.1	0.100601
25.933350	0.1	0.100913
25.935017	0.1	0.102958
25.936683	0.1	0.104639
25.938350	0.1	0.104546
25.940017	0.1	0.103167
25.941683	0.1	0.101780
25.943350	0.1	0.100993
25.945017	0.1	0.100420
25.946683	0.1	0.099121
25.948350	0.1	0.096504
25.950017	0.1	0.093048
25.951683	0.1	0.089952
25.953350	0.1	0.088061
25.955017	0.1	0.087260
25.956683	0.1	0.086888
25.958350	0.1	0.086715
25.960017	0.1	0.087311
25.961683	0.1	0.089169
25.963350	0.1	0.091908
25.965017	0.1	0.094413
25.966683	0.1	0.095577
25.968350	0.1	0.095027
25.970017	0.1	0.093286
25.971683	0.1	0.091223
25.973350	0.1	0.089691
25.975017	0.1	0.089533
25.976683	0.1	0.091079
25.978350	0.1	0.093612
25.980017	0.1	0.095633
25.981683	0.1	0.095884
25.983350	0.1	0.094282
25.985017	0.1	0.092094
25.986683	0.1	0.090809
25.988350	0.1	0.090585
25.990017	0.1	0.090306
25.991683	0.1	0.088960
25.993350	0.1	0.086664
25.995017	0.1	0.084448
25.996683	0.1	0.082944
25.998350	0.1	0.081942
26.000017	0.1	0.081700
26.001683	0.1	0.083293
26.003350	0.1	0.086953
26.005017	0.1	0.091339
26.006683	0.1	0.094413
26.008350	0.1	0.094352
26.010017	0.1	0.090594
26.011683	0.1	0.084727
26.013350	0.1	0.079484
26.015017	0.1	0.076676
26.016683	0.1	0.076368
26.018350	0.1	0.077258
26.020017	0.1	0.077710
26.021683	0.1	0.077151
26.023350	0.1	0.076634
26.025017	0.1	0.077588
26.026683	0.1	0.080145
26.028350	0.1	0.082972
26.030017	0.1	0.084578
26.031683	0.1	0.084569
26.033350	0.1	0.083884
26.035017	0.1	0.083656
26.036683	0.1	0.083996
26.038350	0.1	0.084159
26.040017	0.1	0.083367
26.041683	0.1	0.081449
26.043350	0.1	0.079339
26.045017	0.1	0.078627
26.046683	0.1	0.079791
26.048350	0.1	0.081328
26.050017	0.1	0.081151
26.051683	0.1	0.078636
26.053350	0.1	0.074962
26.055017	0.1	0.071591
26.056683	0.1	0.069286
26.058350	0.1	0.068657
26.060017	0.1	0.070101
26.061683	0.1	0.073062
26.063350	0.1	0.076718
26.065017	0.1	0.080755
26.066683	0.1	0.084946
26.068350	0.1	0.088830
26.070017	0.1	0.091693
26.071683	0.1	0.092695
26.073350	0.1	0.091186
26.075017	0.1	0.087172
26.076683	0.1	0.081426
26.078350	0.1	0.075269
26.080017	0.1	0.070431
26.081683	0.1	0.068271
26.083350	0.1	0.068652
26.085017	0.1	0.069994
26.086683	0.1	0.070697
26.088350	0.1	0.070338
26.090017	0.1	0.069528
26.091683	0.1	0.068969
26.093350	0.1	0.068811
26.095017	0.1	0.068564
26.096683	0.1	0.067810
26.098350	0.1	0.066920
26.100017	0.1	0.066562
26.101683	0.1	0.066822
26.103350	0.1	0.067507
26.105017	0.1	0.068662
26.106683	0.1	0.070059
26.108350	0.1	0.071018
26.110017	0.1	0.071269
26.111683	0.1	0.071307
26.113350	0.1	0.071409
26.115017	0.1	0.071223
26.116683	0.1	0.070422
26.118350	0.1	0.068825
26.120017	0.1	0.066198
26.121683	0.1	0.062846
26.123350	0.1	0.059814
26.125017	0.1	0.057914
26.126683	0.1	0.057234
26.128350	0.1	0.057709
26.130017	0.1	0.059567
26.131683	0.1	0.062739
26.133350	0.1	0.066119
26.135017	0.1	0.068452
26.136683	0.1	0.069728
26.138350	0.1	0.070645
26.140017	0.1	0.071162
26.141683	0.1	0.070739
26.143350	0.1	0.069188
26.145017	0.1	0.066650
26.146683	0.1	0.063535
26.148350	0.1	0.060452
26.150017	0.1	0.057966
26.151683	0.1	0.056322
26.153350	0.1	0.055395
26.155017	0.1	0.055279
26.156683	0.1	0.056745
26.158350	0.1	0.060415
26.160017	0.1	0.065514
26.161683	0.1	0.070180
26.163350	0.1	0.073006
26.165017	0.1	0.073845
26.166683	0.1	0.073379
26.168350	0.1	0.072364
26.170017	0.1	0.071116
26.171683	0.1	0.069477
26.173350	0.1	0.067260
26.175017	0.1	0.064787
26.176683	0.1	0.062776
26.178350	0.1	0.061938
26.180017	0.1	0.062496
26.181683	0.1	0.063893
26.183350	0.1	0.065072
26.185017	0.1	0.065374
26.186683	0.1	0.065104
26.188350	0.1	0.064801
26.190017	0.1	0.064522
26.191683	0.1	0.064275
26.193350	0.1	0.064382
26.195017	0.1	0.064843
26.196683	0.1	0.065211
26.198350	0.1	0.065318
26.200017	0.1	0.065356
26.201683	0.1	0.065509
26.203350	0.1	0.065672
26.205017	0.1	0.065272
26.206683	0.1	0.063726
26.208350	0.1	0.061085
26.210017	0.1	0.057975
26.211683	0.1	0.055060
26.213350	0.1	0.052778
26.215017	0.1	0.051223
26.216683	0.1	0.050459
26.218350	0.1	0.050766
26.220017	0.1	0.052112
26.221683	0.1	0.053509
26.223350	0.1	0.053686
26.225017	0.1	0.052359
26.226683	0.1	0.050394
26.228350	0.1	0.048885
26.230017	0.1	0.048219
26.231683	0.1	0.048224
26.233350	0.1	0.048880
26.235017	0.1	0.049979
26.236683	0.1	0.050687
26.238350	0.1	0.050440
26.240017	0.1	0.049518
26.241683	0.1	0.048550
26.243350	0.1	0.048093
26.245017	0.1	0.048270
26.246683	0.1	0.048452
26.248350	0.1	0.047917
26.250017	0.1	0.046925
26.251683	0.1	0.046664
26.253350	0.1	0.047884
26.255017	0.1	0.050198
26.256683	0.1	0.052922
26.258350	0.1	0.055567
26.260017	0.1	0.057518
26.261683	0.1	0.058305
26.263350	0.1	0.057933
26.265017	0.1	0.056406
26.266683	0.1	0.053653
26.268350	0.1	0.050133
26.270017	0.1	0.047022
26.271683	0.1	0.045490
26.273350	0.1	0.045910
26.275017	0.1	0.047805
26.276683	0.1	0.050347
26.278350	0.1	0.052750
26.280017	0.1	0.054305
26.281683	0.1	0.054515
26.283350	0.1	0.053421
26.285017	0.1	0.051614
26.286683	0.1	0.049574
26.288350	0.1	0.047446
26.290017	0.1	0.045644
26.291683	0.1	0.044755
26.293350	0.1	0.044852
26.295017	0.1	0.045625
26.296683	0.1	0.046887
26.298350	0.1	0.048508
26.300017	0.1	0.049993
26.301683	0.1	0.050506
26.303350	0.1	0.049425
26.305017	0.1	0.046878
26.306683	0.1	0.043884
26.308350	0.1	0.041970
26.310017	0.1	0.042142
26.311683	0.1	0.044219
26.313350	0.1	0.047279
26.315017	0.1	0.050096
26.316683	0.1	0.051479
26.318350	0.1	0.050999
26.320017	0.1	0.049169
26.321683	0.1	0.046846
26.323350	0.1	0.045076
26.325017	0.1	0.044634
26.326683	0.1	0.045090
26.328350	0.1	0.045323
26.330017	0.1	0.044913
26.331683	0.1	0.044289
26.333350	0.1	0.044000
26.335017	0.1	0.044359
26.336683	0.1	0.045397
26.338350	0.1	0.046808
26.340017	0.1	0.048061
26.341683	0.1	0.048722
26.343350	0.1	0.048461
26.345017	0.1	0.046864
26.346683	0.1	0.043586
26.348350	0.1	0.039148
26.350017	0.1	0.035232
26.351683	0.1	0.033607
26.353350	0.1	0.034771
26.355017	0.1	0.037644
26.356683	0.1	0.040485
26.358350	0.1	0.042003
26.360017	0.1	0.041937
26.361683	0.1	0.040787
26.363350	0.1	0.039134
26.365017	0.1	0.037467
26.366683	0.1	0.036405
26.368350	0.1	0.036503
26.370017	0.1	0.037556
26.371683	0.1	0.038808
26.373350	0.1	0.039921
26.375017	0.1	0.041169
26.376683	0.1	0.042859
26.378350	0.1	0.044708
26.380017	0.1	0.045775
26.381683	0.1	0.045220
26.383350	0.1	0.042939
26.385017	0.1	0.039362
26.386683	0.1	0.035246
26.388350	0.1	0.031763
26.390017	0.1	0.030166
26.391683	0.1	0.030855
26.393350	0.1	0.032801
26.395017	0.1	0.034547
26.396683	0.1	0.035670
26.398350	0.1	0.036596
26.400017	0.1	0.037570
26.401683	0.1	0.038259
26.403350	0.1	0.038166
26.405017	0.1	0.037486
26.406683	0.1	0.037421
26.408350	0.1	0.039130
26.410017	0.1	0.042608
26.411683	0.1	0.046627
26.413350	0.1	0.049444
26.415017	0.1	0.050012
26.416683	0.1	0.048783
26.418350	0.1	0.046971
26.420017	0.1	0.045518
26.421683	0.1	0.044699
26.423350	0.1	0.044308
26.425017	0.1	0.043940
26.426683	0.1	0.042981
26.428350	0.1	0.040904
26.430017	0.1	0.038184
26.431683	0.1	0.035968
26.433350	0.1	0.035032
26.435017	0.1	0.035614
26.436683	0.1	0.037379
26.438350	0.1	0.039176
26.440017	0.1	0.040010
26.441683	0.1	0.039930
26.443350	0.1	0.039483
26.445017	0.1	0.039134
26.446683	0.1	0.039157
26.448350	0.1	0.039516
26.450017	0.1	0.039935
26.451683	0.1	0.040312
26.453350	0.1	0.040862
26.455017	0.1	0.041518
26.456683	0.1	0.041458
26.458350	0.1	0.039837
26.460017	0.1	0.036824
26.461683	0.1	0.033579
26.463350	0.1	0.031237
26.465017	0.1	0.030096
26.466683	0.1	0.029583
26.468350	0.1	0.028918
26.470017	0.1	0.028089
26.471683	0.1	0.028051
26.473350	0.1	0.029360
26.475017	0.1	0.031306
26.476683	0.1	0.032731
26.478350	0.1	0.033053
26.480017	0.1	0.032485
26.481683	0.1	0.031712
26.483350	0.1	0.031157
26.485017	0.1	0.030627
26.486683	0.1	0.029821
26.488350	0.1	0.028759
26.490017	0.1	0.027325
26.491683	0.1	0.025439
26.493350	0.1	0.024093
26.495017	0.1	0.024578
26.496683	0.1	0.026813
26.498350	0.1	0.029723
26.500017	0.1	0.032429
26.501683	0.1	0.034473
26.503350	0.1	0.035590
26.505017	0.1	0.035539
26.506683	0.1	0.034063
26.508350	0.1	0.031269
26.510017	0.1	0.027749
26.511683	0.1	0.024107
26.513350	0.1	0.020573
26.515017	0.1	0.017197
26.516683	0.1	0.014510
26.518350	0.1	0.013742
26.520017	0.1	0.015781
26.521683	0.1	0.020065
26.523350	0.1	0.024913
26.525017	0.1	0.028610
26.526683	0.1	0.030473
26.528350	0.1	0.031055
26.530017	0.1	0.031167
26.531683	0.1	0.031181
26.533350	0.1	0.031209
26.535017	0.1	0.031283
26.536683	0.1	0.031423
26.538350	0.1	0.031507
26.540017	0.1	0.031008
26.541683	0.1	0.029705
26.543350	0.1	0.028233
26.545017	0.1	0.026980
26.546683	0.1	0.025327
26.548350	0.1	0.022706
26.550017	0.1	0.019553
26.551683	0.1	0.017099
26.553350	0.1	0.016298
26.555017	0.1	0.016941
26.556683	0.1	0.018105
26.558350	0.1	0.019115
26.560017	0.1	0.019846
26.561683	0.1	0.020387
26.563350	0.1	0.020610
26.565017	0.1	0.020303
26.566683	0.1	0.019609
26.568350	0.1	0.018976
26.570017	0.1	0.018631
26.571683	0.1	0.018645
26.573350	0.1	0.019609
26.575017	0.1	0.022086
26.576683	0.1	0.025467
26.578350	0.1	0.028438
26.580017	0.1	0.030431
26.581683	0.1	0.031888
26.583350	0.1	0.033430
26.585017	0.1	0.035102
26.586683	0.1	0.036359
26.588350	0.1	0.036727
26.590017	0.1	0.036224
26.591683	0.1	0.034817
26.593350	0.1	0.032294
26.595017	0.1	0.029043
26.596683	0.1	0.025830
26.598350	0.1	0.022934
26.600017	0.1	0.020214
26.601683	0.1	0.017532
26.603350	0.1	0.015041
26.605017	0.1	0.013364
26.606683	0.1	0.013062
26.608350	0.1	0.013891
26.610017	0.1	0.015008
26.611683	0.1	0.015800
26.613350	0.1	0.016401
26.615017	0.1	0.017229
26.616683	0.1	0.018119
26.618350	0.1	0.018557
26.620017	0.1	0.018543
26.621683	0.1	0.018398
26.623350	0.1	0.018156
26.625017	0.1	0.017681
26.626683	0.1	0.017225
26.628350	0.1	0.017397
26.630017	0.1	0.018678
26.631683	0.1	0.020699
26.633350	0.1	0.022030
26.635017	0.1	0.021188
26.636683	0.1	0.018012
26.638350	0.1	0.013853
26.640017	0.1	0.010338
26.641683	0.1	0.008224
26.643350	0.1	0.007311
26.645017	0.1	0.007083
26.646683	0.1	0.007376
26.648350	0.1	0.008540
26.650017	0.1	0.010836
26.651683	0.1	0.013770
26.653350	0.1	0.016554
26.655017	0.1	0.018794
26.656683	0.1	0.020317
26.658350	0.1	0.020866
26.660017	0.1	0.020307
26.661683	0.1	0.018673
26.663350	0.1	0.016228
26.665017	0.1	0.013784
26.666683	0.1	0.012331
26.668350	0.1	0.012089
26.670017	0.1	0.011995
26.671683	0.1	0.010836
26.673350	0.1	0.008973
26.675017	0.1	0.008070
26.676683	0.1	0.009034
26.678350	0.1	0.011218
26.680017	0.1	0.013425
26.681683	0.1	0.014887
26.683350	0.1	0.015399
26.685017	0.1	0.014957
26.686683	0.1	0.013663
26.688350	0.1	0.012126
26.690017	0.1	0.011302
26.691683	0.1	0.011688
26.693350	0.1	0.013090
26.695017	0.1	0.014957
26.696683	0.1	0.016447
26.698350	0.1	0.016624
26.700017	0.1	0.015041
26.701683	0.1	0.011688
26.703350	0.1	0.007018
26.705017	0.1	0.002454
26.706683	0.1	-0.000019
26.708350	0.1	0.000931
26.710017	0.1	0.005057
26.711683	0.1	0.010319
26.713350	0.1	0.014273
26.715017	0.1	0.016079
26.716683	0.1	0.016680
26.718350	0.1	0.017225
26.720017	0.1	0.017923
26.721683	0.1	0.018086
26.723350	0.1	0.016722
26.725017	0.1	0.013332
26.726683	0.1	0.008564
26.728350	0.1	0.003972
26.730017	0.1	0.001006
26.731683	0.1	0.000196
26.733350	0.1	0.001313
26.735017	0.1	0.003818
26.736683	0.1	0.006906
26.738350	0.1	0.009695
26.740017	0.1	0.011674
26.741683	0.1	0.012750
26.743350	0.1	0.012973
26.745017	0.1	0.012578
26.746683	0.1	0.011972
26.748350	0.1	0.011376
26.750017	0.1	0.010338
26.751683	0.1	0.008130
26.753350	0.1	0.004838
26.755017	0.1	0.001686
26.756683	0.1	0.000028
26.758350	0.1	0.000345
26.760017	0.1	0.002300
26.761683	0.1	0.005220
26.763350	0.1	0.008019
26.765017	0.1	0.009504
26.766683	0.1	0.009267
26.768350	0.1	0.007558
26.770017	0.1	0.004754
26.771683	0.1	0.001621
26.773350	0.1	-0.000698
26.775017	0.1	-0.001481
26.776683	0.1	-0.000587
26.778350	0.1	0.001923
26.780017	0.1	0.005644
26.781683	0.1	0.009499
26.783350	0.1	0.012214
26.785017	0.1	0.013034
26.786683	0.1	0.011842
26.788350	0.1	0.008978
26.790017	0.1	0.005295
26.791683	0.1	0.001872
26.793350	0.1	-0.000657
26.795017	0.1	-0.002207
26.796683	0.1	-0.002771
26.798350	0.1	-0.002380
26.800017	0.1	-0.001537
26.801683	0.1	-0.001201
26.803350	0.1	-0.001793
26.805017	0.1	-0.002510
26.806683	0.1	-0.002100
26.808350	0.1	-0.000354
26.810017	0.1	0.001653
26.811683	0.1	0.002598
26.813350	0.1	0.001700
26.815017	0.1	-0.000894
26.816683	0.1	-0.003953
26.818350	0.1	-0.006263
26.820017	0.1	-0.007679
26.821683	0.1	-0.008489
26.823350	0.1	-0.008834
26.825017	0.1	-0.009281
26.826683	0.1	-0.010771
26.828350	0.1	-0.013416
26.830017	0.1	-0.015832
26.831683	0.1	-0.016042
26.833350	0.1	-0.013276
26.835017	0.1	-0.008740
26.836683	0.1	-0.004526
26.838350	0.1	-0.002151
26.840017	0.1	-0.001630
26.841683	0.1	-0.001607
26.843350	0.1	-0.000838
26.845017	0.1	0.000633
26.846683	0.1	0.002054
26.848350	0.1	0.003111
26.850017	0.1	0.004200
26.851683	0.1	0.005700
26.853350	0.1	0.007199
26.855017	0.1	0.007665
26.856683	0.1	0.006426
26.858350	0.1	0.003893
26.860017	0.1	0.001229
26.861683	0.1	-0.000861
26.863350	0.1	-0.002738
26.865017	0.1	-0.004945
26.866683	0.1	-0.007246
26.868350	0.1	-0.008834
26.870017	0.1	-0.009132
26.871683	0.1	-0.008298
26.873350	0.1	-0.006957
26.875017	0.1	-0.005560
26.876683	0.1	-0.003967
26.878350	0.1	-0.002123
26.880017	0.1	-0.000703
26.881683	0.1	-0.000442
26.883350	0.1	-0.001541
26.885017	0.1	-0.004163
26.886683	0.1	-0.008238
26.888350	0.1	-0.012578
26.890017	0.1	-0.015330
26.891683	0.1	-0.015725
26.893350	0.1	-0.014608
26.895017	0.1	-0.013201
26.896683	0.1	-0.011995
26.898350	0.1	-0.010962
26.900017	0.1	-0.010207
26.901683	0.1	-0.010012
26.903350	0.1	-0.010352
26.905017	0.1	-0.010831
26.906683	0.1	-0.011236
26.908350	0.1	-0.011926
26.910017	0.1	-0.013304
26.911683	0.1	-0.015162
26.913350	0.1	-0.016564
26.915017	0.1	-0.016610
26.916683	0.1	-0.015306
26.918350	0.1	-0.013527
26.920017	0.1	-0.012289
26.921683	0.1	-0.012233
26.923350	0.1	-0.013546
26.925017	0.1	-0.016075
26.926683	0.1	-0.019418
26.928350	0.1	-0.023008
26.930017	0.1	-0.026352
26.931683	0.1	-0.029011
26.933350	0.1	-0.030324
26.935017	0.1	-0.030291
26.936683	0.1	-0.030124
26.938350	0.1	-0.030594
26.940017	0.1	-0.030929
26.941683	0.1	-0.030259
26.943350	0.1	-0.028820
26.945017	0.1	-0.027190
26.946683	0.1	-0.025500
26.948350	0.1	-0.024000
26.950017	0.1	-0.023283
26.951683	0.1	-0.023535
26.953350	0.1	-0.024084
26.955017	0.1	-0.024205
26.956683	0.1	-0.023958
26.958350	0.1	-0.024065
26.960017	0.1	-0.025188
26.961683	0.1	-0.027311
26.963350	0.1	-0.029397
26.965017	0.1	-0.030189
26.966683	0.1	-0.029490
26.968350	0.1	-0.028191
26.970017	0.1	-0.027576
26.971683	0.1	-0.028573
26.973350	0.1	-0.030994
26.975017	0.1	-0.033621
26.976683	0.1	-0.035297
26.978350	0.1	-0.035753
26.980017	0.1	-0.035400
26.981683	0.1	-0.034734
26.983350	0.1	-0.034142
26.985017	0.1	-0.034142
26.986683	0.1	-0.035134
26.988350	0.1	-0.036550
26.990017	0.1	-0.037113
26.991683	0.1	-0.036382
26.993350	0.1	-0.035269
26.995017	0.1	-0.034948
26.996683	0.1	-0.035851
26.998350	0.1	-0.037556
27.000017	0.1	-0.039032
27.001683	0.1	-0.039474
27.003350	0.1	-0.039213
27.005017	0.1	-0.039372
27.006683	0.1	-0.040676
27.008350	0.1	-0.042780
27.010017	0.1	-0.044610
27.011683	0.1	-0.045449
27.013350	0.1	-0.045621
27.015017	0.1	-0.045840
27.016683	0.1	-0.046259
27.018350	0.1	-0.046622
27.020017	0.1	-0.046887
27.021683	0.1	-0.046967
27.023350	0.1	-0.046305
27.025017	0.1	-0.044275
27.026683	0.1	-0.041006
27.028350	0.1	-0.037649
27.030017	0.1	-0.035879
27.031683	0.1	-0.036610
27.033350	0.1	-0.039223
27.035017	0.1	-0.042347
27.036683	0.1	-0.045034
27.038350	0.1	-0.046948
27.040017	0.1	-0.047865
27.041683	0.1	-0.047595
27.043350	0.1	-0.046380
27.045017	0.1	-0.044592
27.046683	0.1	-0.042384
27.048350	0.1	-0.039912
27.050017	0.1	-0.037542
27.051683	0.1	-0.035651
27.053350	0.1	-0.034501
27.055017	0.1	-0.034324
27.056683	0.1	-0.035367
27.058350	0.1	-0.037528
27.060017	0.1	-0.040112
27.061683	0.1	-0.042403
27.063350	0.1	-0.044191
27.065017	0.1	-0.045300
27.066683	0.1	-0.045332
27.068350	0.1	-0.044331
27.070017	0.1	-0.042897
27.071683	0.1	-0.041383
27.073350	0.1	-0.039777
27.075017	0.1	-0.038086
27.076683	0.1	-0.036261
27.078350	0.1	-0.034487
27.080017	0.1	-0.033439
27.081683	0.1	-0.033574
27.083350	0.1	-0.034622
27.085017	0.1	-0.036051
27.086683	0.1	-0.037299
27.088350	0.1	-0.037644
27.090017	0.1	-0.036876
27.091683	0.1	-0.035940
27.093350	0.1	-0.036177
27.095017	0.1	-0.038212
27.096683	0.1	-0.041910
27.098350	0.1	-0.046752
27.100017	0.1	-0.051823
27.101683	0.1	-0.055609
27.103350	0.1	-0.056666
27.105017	0.1	-0.054790
27.106683	0.1	-0.051241
27.108350	0.1	-0.047768
27.110017	0.1	-0.045598
27.111683	0.1	-0.045137
27.113350	0.1	-0.045965
27.115017	0.1	-0.047134
27.116683	0.1	-0.047842
27.118350	0.1	-0.048168
27.120017	0.1	-0.048750
27.121683	0.1	-0.049504
27.123350	0.1	-0.049397
27.125017	0.1	-0.047768
27.126683	0.1	-0.044983
27.128350	0.1	-0.041914
27.130017	0.1	-0.039395
27.131683	0.1	-0.038170
27.133350	0.1	-0.038659
27.135017	0.1	-0.040727
27.136683	0.1	-0.043903
27.138350	0.1	-0.047716
27.140017	0.1	-0.051646
27.141683	0.1	-0.054985
27.143350	0.1	-0.057016
27.145017	0.1	-0.057672
27.146683	0.1	-0.057849
27.148350	0.1	-0.058506
27.150017	0.1	-0.059702
27.151683	0.1	-0.060899
27.153350	0.1	-0.061812
27.155017	0.1	-0.062487
27.156683	0.1	-0.062655
27.158350	0.1	-0.061807
27.160017	0.1	-0.059986
27.161683	0.1	-0.057803
27.163350	0.1	-0.055851
27.165017	0.1	-0.054557
27.166683	0.1	-0.054250
27.168350	0.1	-0.055297
27.170017	0.1	-0.058119
27.171683	0.1	-0.062454
27.173350	0.1	-0.066655
27.175017	0.1	-0.068909
27.176683	0.1	-0.068960
27.178350	0.1	-0.067493
27.180017	0.1	-0.064871
27.181683	0.1	-0.061370
27.183350	0.1	-0.057588
27.185017	0.1	-0.054166
27.186683	0.1	-0.051628
27.188350	0.1	-0.050385
27.190017	0.1	-0.050501
27.191683	0.1	-0.051609
27.193350	0.1	-0.053220
27.195017	0.1	-0.054915
27.196683	0.1	-0.056457
27.198350	0.1	-0.057830
27.200017	0.1	-0.058729
27.201683	0.1	-0.058440
27.203350	0.1	-0.056974
27.205017	0.1	-0.055437
27.206683	0.1	-0.054743
27.208350	0.1	-0.054808
27.210017	0.1	-0.054995
27.211683	0.1	-0.054580
27.213350	0.1	-0.053104
27.215017	0.1	-0.050846
27.216683	0.1	-0.049099
27.218350	0.1	-0.049146
27.220017	0.1	-0.050832
27.221683	0.1	-0.052839
27.223350	0.1	-0.053975
27.225017	0.1	-0.053933
27.226683	0.1	-0.053262
27.228350	0.1	-0.052657
27.230017	0.1	-0.052312
27.231683	0.1	-0.051772
27.233350	0.1	-0.050352
27.235017	0.1	-0.048149
27.236683	0.1	-0.046194
27.238350	0.1	-0.045323
27.240017	0.1	-0.045677
27.241683	0.1	-0.047060
27.243350	0.1	-0.048918
27.245017	0.1	-0.050417
27.246683	0.1	-0.050962
27.248350	0.1	-0.050464
27.250017	0.1	-0.049309
27.251683	0.1	-0.048154
27.253350	0.1	-0.047581
27.255017	0.1	-0.047679
27.256683	0.1	-0.048126
27.258350	0.1	-0.048671
27.260017	0.1	-0.049174
27.261683	0.1	-0.049407
27.263350	0.1	-0.049602
27.265017	0.1	-0.050371
27.266683	0.1	-0.051330
27.268350	0.1	-0.051446
27.270017	0.1	-0.050836
27.271683	0.1	-0.050403
27.273350	0.1	-0.050506
27.275017	0.1	-0.051204
27.276683	0.1	-0.052499
27.278350	0.1	-0.054012
27.280017	0.1	-0.055414
27.281683	0.1	-0.056922
27.283350	0.1	-0.058664
27.285017	0.1	-0.060140
27.286683	0.1	-0.060764
27.288350	0.1	-0.060443
27.290017	0.1	-0.059535
27.291683	0.1	-0.058343
27.293350	0.1	-0.057044
27.295017	0.1	-0.055931
27.296683	0.1	-0.055372
27.298350	0.1	-0.055530
27.300017	0.1	-0.056243
27.301683	0.1	-0.057318
27.303350	0.1	-0.058534
27.305017	0.1	-0.059283
27.306683	0.1	-0.058915
27.308350	0.1	-0.057695
27.310017	0.1	-0.056815
27.311683	0.1	-0.057500
27.313350	0.1	-0.060070
27.315017	0.1	-0.063702
27.316683	0.1	-0.066943
27.318350	0.1	-0.068597
27.320017	0.1	-0.068373
27.321683	0.1	-0.066888
27.323350	0.1	-0.065481
27.325017	0.1	-0.065737
27.326683	0.1	-0.068308
27.328350	0.1	-0.071852
27.330017	0.1	-0.073868
27.331683	0.1	-0.072974
27.333350	0.1	-0.070073
27.335017	0.1	-0.067204
27.336683	0.1	-0.065565
27.338350	0.1	-0.064899
27.340017	0.1	-0.064489
27.341683	0.1	-0.063996
27.343350	0.1	-0.063307
27.345017	0.1	-0.062543
27.346683	0.1	-0.062208
27.348350	0.1	-0.062939
27.350017	0.1	-0.064862
27.351683	0.1	-0.067451
27.353350	0.1	-0.069928
27.355017	0.1	-0.071470
27.356683	0.1	-0.071609
27.358350	0.1	-0.070883
27.360017	0.1	-0.070436
27.361683	0.1	-0.070664
27.363350	0.1	-0.070808
27.365017	0.1	-0.069998
27.366683	0.1	-0.068177
27.368350	0.1	-0.065858
27.370017	0.1	-0.063838
27.371683	0.1	-0.063269
27.373350	0.1	-0.064867
27.375017	0.1	-0.067898
27.376683	0.1	-0.070725
27.378350	0.1	-0.072420
27.380017	0.1	-0.073439
27.381683	0.1	-0.074506
27.383350	0.1	-0.075512
27.385017	0.1	-0.075982
27.386683	0.1	-0.075717
27.388350	0.1	-0.074725
27.390017	0.1	-0.073067
27.391683	0.1	-0.070841
27.393350	0.1	-0.068261
27.395017	0.1	-0.065719
27.396683	0.1	-0.063521
27.398350	0.1	-0.061677
27.400017	0.1	-0.060322
27.401683	0.1	-0.059861
27.403350	0.1	-0.060769
27.405017	0.1	-0.063358
27.406683	0.1	-0.067381
27.408350	0.1	-0.071940
27.410017	0.1	-0.076136
27.411683	0.1	-0.079200
27.413350	0.1	-0.080392
27.415017	0.1	-0.079540
27.416683	0.1	-0.077351
27.418350	0.1	-0.075083
27.420017	0.1	-0.073723
27.421683	0.1	-0.073323
27.423350	0.1	-0.073477
27.425017	0.1	-0.073905
27.426683	0.1	-0.074380
27.428350	0.1	-0.074767
27.430017	0.1	-0.075269
27.431683	0.1	-0.076103
27.433350	0.1	-0.077183
27.435017	0.1	-0.078245
27.436683	0.1	-0.078990
27.438350	0.1	-0.079274
27.440017	0.1	-0.079214
27.441683	0.1	-0.079051
27.443350	0.1	-0.079055
27.445017	0.1	-0.079521
27.446683	0.1	-0.080494
27.448350	0.1	-0.081481
27.450017	0.1	-0.081789
27.451683	0.1	-0.081090
27.453350	0.1	-0.079414
27.455017	0.1	-0.077169
27.456683	0.1	-0.075274
27.458350	0.1	-0.074878
27.460017	0.1	-0.076541
27.461683	0.1	-0.079488
27.463350	0.1	-0.082329
27.465017	0.1	-0.084508
27.466683	0.1	-0.086031
27.468350	0.1	-0.086459
27.470017	0.1	-0.085370
27.471683	0.1	-0.082916
27.473350	0.1	-0.079381
27.475017	0.1	-0.074934
27.476683	0.1	-0.070236
27.478350	0.1	-0.066506
27.480017	0.1	-0.064778
27.481683	0.1	-0.065435
27.483350	0.1	-0.068266
27.485017	0.1	-0.072680
27.486683	0.1	-0.077584
27.488350	0.1	-0.081807
27.490017	0.1	-0.084941
27.491683	0.1	-0.087377
27.493350	0.1	-0.089640
27.495017	0.1	-0.091912
27.496683	0.1	-0.093970
27.498350	0.1	-0.095395
27.500017	0.1	-0.095689
27.501683	0.1	-0.094501
27.503350	0.1	-0.091838
27.505017	0.1	-0.088261
27.506683	0.1	-0.084932
27.508350	0.1	-0.083065
27.510017	0.1	-0.082916
27.511683	0.1	-0.083605
27.513350	0.1	-0.084024
27.515017	0.1	-0.083414
27.516683	0.1	-0.081570
27.518350	0.1	-0.079251
27.520017	0.1	-0.077817
27.521683	0.1	-0.078157
27.523350	0.1	-0.080150
27.525017	0.1	-0.082860
27.526683	0.1	-0.085160
27.528350	0.1	-0.086315
27.530017	0.1	-0.086068
27.531683	0.1	-0.084634
27.533350	0.1	-0.082441
27.535017	0.1	-0.079977
27.536683	0.1	-0.078012
27.538350	0.1	-0.077342
27.540017	0.1	-0.078492
27.541683	0.1	-0.081477
27.543350	0.1	-0.085635
27.545017	0.1	-0.090185
27.546683	0.1	-0.094641
27.548350	0.1	-0.098343
27.550017	0.1	-0.100313
27.551683	0.1	-0.100038
27.553350	0.1	-0.098199
27.555017	0.1	-0.096285
27.556683	0.1	-0.095526
27.558350	0.1	-0.096024
27.560017	0.1	-0.096811
27.561683	0.1	-0.096988
27.563350	0.1	-0.096606
27.565017	0.1	-0.096359
27.566683	0.1	-0.096462
27.568350	0.1	-0.096536
27.570017	0.1	-0.096713
27.571683	0.1	-0.097631
27.573350	0.1	-0.099167
27.575017	0.1	-0.100350
27.576683	0.1	-0.100401
27.578350	0.1	-0.099340
27.580017	0.1	-0.097882
27.581683	0.1	-0.097151
27.583350	0.1	-0.097975
27.585017	0.1	-0.100364
27.586683	0.1	-0.103558
27.588350	0.1	-0.106255
27.590017	0.1	-0.107163
27.591683	0.1	-0.105859
27.593350	0.1	-0.102920
27.595017	0.1	-0.099330
27.596683	0.1	-0.096196
27.598350	0.1	-0.094585
27.600017	0.1	-0.095055
27.601683	0.1	-0.097384
27.603350	0.1	-0.100620
27.605017	0.1	-0.103638
27.606683	0.1	-0.105710
27.608350	0.1	-0.106529
27.610017	0.1	-0.105905
27.611683	0.1	-0.103875
27.613350	0.1	-0.101216
27.615017	0.1	-0.099214
27.616683	0.1	-0.098501
27.618350	0.1	-0.098739
27.620017	0.1	-0.099470
27.621683	0.1	-0.100695
27.623350	0.1	-0.102692
27.625017	0.1	-0.105519
27.626683	0.1	-0.108727
27.628350	0.1	-0.111507
27.630017	0.1	-0.112844
27.631683	0.1	-0.112006
27.633350	0.1	-0.109337
27.635017	0.1	-0.106175
27.636683	0.1	-0.103610
27.638350	0.1	-0.101910
27.640017	0.1	-0.101244
27.641683	0.1	-0.102106
27.643350	0.1	-0.104588
27.645017	0.1	-0.107586
27.646683	0.1	-0.109226
27.648350	0.1	-0.108355
27.650017	0.1	-0.105468
27.651683	0.1	-0.102292
27.653350	0.1	-0.100690
27.655017	0.1	-0.101454
27.656683	0.1	-0.103703
27.658350	0.1	-0.105766
27.660017	0.1	-0.106674
27.661683	0.1	-0.106464
27.663350	0.1	-0.105519
27.665017	0.1	-0.104411
27.666683	0.1	-0.103815
27.668350	0.1	-0.104080
27.670017	0.1	-0.105221
27.671683	0.1	-0.107326
27.673350	0.1	-0.110241
27.675017	0.1	-0.113016
27.676683	0.1	-0.114255
27.678350	0.1	-0.113421
27.680017	0.1	-0.111414
27.681683	0.1	-0.109365
27.683350	0.1	-0.107344
27.685017	0.1	-0.105086
27.686683	0.1	-0.103274
27.688350	0.1	-0.102911
27.690017	0.1	-0.103717
27.691683	0.1	-0.104588
27.693350	0.1	-0.105128
27.695017	0.1	-0.105817
27.696683	0.1	-0.107214
27.698350	0.1	-0.109347
27.700017	0.1	-0.111526
27.701683	0.1	-0.112783
27.703350	0.1	-0.112699
27.705017	0.1	-0.111675
27.706683	0.1	-0.110427
27.708350	0.1	-0.109421
27.710017	0.1	-0.108527
27.711683	0.1	-0.107428
27.713350	0.1	-0.106134
27.715017	0.1	-0.104848
27.716683	0.1	-0.103791
27.718350	0.1	-0.103097
27.720017	0.1	-0.102757
27.721683	0.1	-0.102869
27.723350	0.1	-0.103675
27.725017	0.1	-0.105263
27.726683	0.1	-0.107652
27.728350	0.1	-0.110921
27.730017	0.1	-0.114841
27.731683	0.1	-0.118590
27.733350	0.1	-0.121142
27.735017	0.1	-0.122013
27.736683	0.1	-0.121281
27.738350	0.1	-0.119382
27.740017	0.1	-0.117300
27.741683	0.1	-0.116336
27.743350	0.1	-0.116932
27.745017	0.1	-0.118357
27.746683	0.1	-0.119628
27.748350	0.1	-0.120406
27.750017	0.1	-0.121058
27.751683	0.1	-0.122176
27.753350	0.1	-0.123931
27.755017	0.1	-0.125817
27.756683	0.1	-0.126907
27.758350	0.1	-0.126497
27.760017	0.1	-0.124723
27.761683	0.1	-0.122604
27.763350	0.1	-0.121319
27.765017	0.1	-0.121212
27.766683	0.1	-0.121542
27.768350	0.1	-0.121337
27.770017	0.1	-0.120597
27.771683	0.1	-0.120318
27.773350	0.1	-0.121370
27.775017	0.1	-0.123796
27.776683	0.1	-0.127167
27.778350	0.1	-0.130874
27.780017	0.1	-0.134096
27.781683	0.1	-0.135885
27.783350	0.1	-0.135549
27.785017	0.1	-0.133384
27.786683	0.1	-0.130855
27.788350	0.1	-0.129617
27.790017	0.1	-0.130069
27.791683	0.1	-0.130967
27.793350	0.1	-0.130790
27.795017	0.1	-0.129258
27.796683	0.1	-0.127363
27.798350	0.1	-0.126082
27.800017	0.1	-0.125542
27.801683	0.1	-0.125547
27.803350	0.1	-0.126222
27.805017	0.1	-0.127782
27.806683	0.1	-0.129980
27.808350	0.1	-0.132052
27.810017	0.1	-0.133216
27.811683	0.1	-0.133254
27.813350	0.1	-0.132252
27.815017	0.1	-0.130138
27.816683	0.1	-0.126981
27.818350	0.1	-0.123410
27.820017	0.1	-0.120588
27.821683	0.1	-0.119717
27.823350	0.1	-0.120923
27.825017	0.1	-0.123000
27.826683	0.1	-0.124769
27.828350	0.1	-0.125975
27.830017	0.1	-0.126674
27.831683	0.1	-0.126809
27.833350	0.1	-0.126064
27.835017	0.1	-0.123968
27.836683	0.1	-0.120802
27.838350	0.1	-0.117924
27.840017	0.1	-0.116774
27.841683	0.1	-0.117719
27.843350	0.1	-0.119642
27.845017	0.1	-0.120909
27.846683	0.1	-0.120914
27.848350	0.1	-0.120313
27.850017	0.1	-0.120061
27.851683	0.1	-0.120816
27.853350	0.1	-0.122809
27.855017	0.1	-0.125626
27.856683	0.1	-0.128294
27.858350	0.1	-0.130101
27.860017	0.1	-0.131298
27.861683	0.1	-0.132509
27.863350	0.1	-0.133924
27.865017	0.1	-0.135056
27.866683	0.1	-0.135130
27.868350	0.1	-0.134213
27.870017	0.1	-0.133589
27.871683	0.1	-0.134329
27.873350	0.1	-0.136243
27.875017	0.1	-0.138488
27.876683	0.1	-0.140229
27.878350	0.1	-0.140863
27.880017	0.1	-0.140448
27.881683	0.1	-0.139941
27.883350	0.1	-0.140360
27.885017	0.1	-0.141663
27.886683	0.1	-0.142544
27.888350	0.1	-0.141645
27.890017	0.1	-0.138930
27.891683	0.1	-0.135689
27.893350	0.1	-0.133482
27.895017	0.1	-0.132723
27.896683	0.1	-0.132620
27.898350	0.1	-0.132569
27.900017	0.1	-0.132662
27.901683	0.1	-0.132993
27.903350	0.1	-0.133403
27.905017	0.1	-0.133701
27.906683	0.1	-0.133794
27.908350	0.1	-0.133761
27.910017	0.1	-0.133724
27.911683	0.1	-0.133715
27.913350	0.1	-0.133626
27.915017	0.1	-0.133263
27.916683	0.1	-0.132690
27.918350	0.1	-0.132448
27.920017	0.1	-0.132690
27.921683	0.1	-0.132532
27.923350	0.1	-0.131060
27.925017	0.1	-0.128713
27.926683	0.1	-0.126921
27.928350	0.1	-0.126529
27.930017	0.1	-0.127126
27.931683	0.1	-0.127940
27.933350	0.1	-0.128751
27.935017	0.1	-0.129729
27.936683	0.1	-0.131298
27.938350	0.1	-0.134031
27.940017	0.1	-0.137715
27.941683	0.1	-0.141039
27.943350	0.1	-0.143112
27.945017	0.1	-0.144248
27.946683	0.1	-0.144835
27.948350	0.1	-0.144937
27.950017	0.1	-0.144900
27.951683	0.1	-0.145198
27.953350	0.1	-0.145924
27.955017	0.1	-0.146679
27.956683	0.1	-0.146884
27.958350	0.1	-0.145957
27.960017	0.1	-0.143447
27.961683	0.1	-0.139754
27.963350	0.1	-0.136332
27.965017	0.1	-0.134609
27.966683	0.1	-0.135233
27.968350	0.1	-0.138008
27.970017	0.1	-0.141808
27.971683	0.1	-0.144998
27.973350	0.1	-0.146399
27.975017	0.1	-0.145696
27.976683	0.1	-0.143428
27.978350	0.1	-0.140965
27.980017	0.1	-0.139796
27.981683	0.1	-0.140397
27.983350	0.1	-0.142162
27.985017	0.1	-0.144215
27.986683	0.1	-0.145901
27.988350	0.1	-0.147065
27.990017	0.1	-0.148294
27.991683	0.1	-0.150166
27.993350	0.1	-0.152290
27.995017	0.1	-0.153501
27.996683	0.1	-0.152858
27.998350	0.1	-0.150562
28.000017	0.1	-0.147964
28.001683	0.1	-0.146609
28.003350	0.1	-0.147130
28.005017	0.1	-0.149077
28.006683	0.1	-0.151298
28.008350	0.1	-0.152378
28.010017	0.1	-0.151452
28.011683	0.1	-0.148667
28.013350	0.1	-0.144881
28.015017	0.1	-0.140895
28.016683	0.1	-0.137072
28.018350	0.1	-0.133608
28.020017	0.1	-0.130716
28.021683	0.1	-0.128672
28.023350	0.1	-0.127973
28.025017	0.1	-0.129142
28.026683	0.1	-0.131866
28.028350	0.1	-0.134730
28.030017	0.1	-0.136318
28.031683	0.1	-0.136504
28.033350	0.1	-0.136360
28.035017	0.1	-0.136853
28.036683	0.1	-0.137943
28.038350	0.1	-0.138967
28.040017	0.1	-0.139899
28.041683	0.1	-0.141500
28.043350	0.1	-0.144141
28.045017	0.1	-0.147144
28.046683	0.1	-0.149505
28.048350	0.1	-0.150716
28.050017	0.1	-0.150730
28.051683	0.1	-0.149668
28.053350	0.1	-0.148243
28.055017	0.1	-0.147708
28.056683	0.1	-0.148672
28.058350	0.1	-0.150702
28.060017	0.1	-0.153081
28.061683	0.1	-0.155256
28.063350	0.1	-0.156723
28.065017	0.1	-0.157156
28.066683	0.1	-0.156593
28.068350	0.1	-0.155107
28.070017	0.1	-0.152434
28.071683	0.1	-0.148648
28.073350	0.1	-0.144788
28.075017	0.1	-0.142101
28.076683	0.1	-0.140821
28.078350	0.1	-0.140537
28.080017	0.1	-0.141165
28.081683	0.1	-0.142665
28.083350	0.1	-0.144728
28.085017	0.1	-0.147047
28.086683	0.1	-0.149189
28.088350	0.1	-0.150427
28.090017	0.1	-0.150329
28.091683	0.1	-0.149515
28.093350	0.1	-0.149594
28.095017	0.1	-0.151875
28.096683	0.1	-0.155871
28.098350	0.1	-0.159661
28.100017	0.1	-0.161771
28.101683	0.1	-0.162264
28.103350	0.1	-0.162139
28.105017	0.1	-0.162022
28.106683	0.1	-0.161580
28.108350	0.1	-0.160099
28.110017	0.1	-0.157598
28.111683	0.1	-0.155126
28.113350	0.1	-0.153701
28.115017	0.1	-0.153356
28.116683	0.1	-0.153743
28.118350	0.1	-0.154828
28.120017	0.1	-0.156532
28.121683	0.1	-0.158320
28.123350	0.1	-0.159605
28.125017	0.1	-0.160360
28.126683	0.1	-0.160919
28.128350	0.1	-0.161035
28.130017	0.1	-0.159773
28.131683	0.1	-0.156774
28.133350	0.1	-0.153016
28.135017	0.1	-0.149976
28.136683	0.1	-0.148378
28.138350	0.1	-0.147885
28.140017	0.1	-0.147847
28.141683	0.1	-0.148085
28.143350	0.1	-0.148965
28.145017	0.1	-0.150809
28.146683	0.1	-0.153380
28.148350	0.1	-0.155666
28.150017	0.1	-0.156467
28.151683	0.1	-0.155293
28.153350	0.1	-0.152611
28.155017	0.1	-0.149501
28.156683	0.1	-0.147158
28.158350	0.1	-0.146329
28.160017	0.1	-0.147000
28.161683	0.1	-0.148588
28.163350	0.1	-0.150357
28.165017	0.1	-0.151852
28.166683	0.1	-0.153040
28.168350	0.1	-0.154069
28.170017	0.1	-0.154963
28.171683	0.1	-0.155917
28.173350	0.1	-0.157487
28.175017	0.1	-0.159885
28.176683	0.1	-0.162176
28.178350	0.1	-0.162628
28.180017	0.1	-0.160364
28.181683	0.1	-0.156783
28.183350	0.1	-0.154381
28.185017	0.1	-0.154199
28.186683	0.1	-0.155382
28.188350	0.1	-0.156476
28.190017	0.1	-0.156518
28.191683	0.1	-0.155475
28.193350	0.1	-0.154190
28.195017	0.1	-0.154134
28.196683	0.1	-0.156411
28.198350	0.1	-0.160392
28.200017	0.1	-0.164229
28.201683	0.1	-0.166674
28.203350	0.1	-0.167661
28.205017	0.1	-0.167922
28.206683	0.1	-0.168518
28.208350	0.1	-0.170162
28.210017	0.1	-0.172723
28.211683	0.1	-0.175447
28.213350	0.1	-0.177734
28.215017	0.1	-0.179554
28.216683	0.1	-0.181152
28.218350	0.1	-0.182213
28.220017	0.1	-0.181845
28.221683	0.1	-0.179587
28.223350	0.1	-0.175796
28.225017	0.1	-0.171149
28.226683	0.1	-0.166600
28.228350	0.1	-0.163191
28.230017	0.1	-0.161375
28.231683	0.1	-0.161184
28.233350	0.1	-0.162739
28.235017	0.1	-0.165696
28.236683	0.1	-0.168807
28.238350	0.1	-0.170642
28.240017	0.1	-0.170269
28.241683	0.1	-0.167927
28.243350	0.1	-0.165454
28.245017	0.1	-0.164770
28.246683	0.1	-0.165952
28.248350	0.1	-0.167801
28.250017	0.1	-0.169203
28.251683	0.1	-0.169314
28.253350	0.1	-0.167829
28.255017	0.1	-0.165552
28.256683	0.1	-0.163838
28.258350	0.1	-0.163405
28.260017	0.1	-0.163983
28.261683	0.1	-0.164593
28.263350	0.1	-0.164299
28.265017	0.1	-0.163298
28.266683	0.1	-0.162707
28.268350	0.1	-0.163373
28.270017	0.1	-0.165086
28.271683	0.1	-0.166744
28.273350	0.1	-0.167484
28.275017	0.1	-0.167591
28.276683	0.1	-0.168094
28.278350	0.1	-0.169785
28.280017	0.1	-0.172723
28.281683	0.1	-0.176313
28.283350	0.1	-0.179578
28.285017	0.1	-0.181613
28.286683	0.1	-0.182050
28.288350	0.1	-0.180877
28.290017	0.1	-0.178441
28.291683	0.1	-0.175755
28.293350	0.1	-0.173850
28.295017	0.1	-0.172942
28.296683	0.1	-0.172840
28.298350	0.1	-0.173519
28.300017	0.1	-0.174562
28.301683	0.1	-0.175042
28.303350	0.1	-0.174618
28.305017	0.1	-0.173692
28.306683	0.1	-0.172560
28.308350	0.1	-0.171247
28.310017	0.1	-0.169994
28.311683	0.1	-0.169226
28.313350	0.1	-0.168965
28.315017	0.1	-0.168681
28.316683	0.1	-0.168020
28.318350	0.1	-0.167429
28.320017	0.1	-0.167438
28.321683	0.1	-0.167838
28.323350	0.1	-0.168043
28.325017	0.1	-0.167806
28.326683	0.1	-0.167433
28.328350	0.1	-0.167484
28.330017	0.1	-0.168150
28.331683	0.1	-0.168965
28.333350	0.1	-0.169454
28.335017	0.1	-0.169668
28.336683	0.1	-0.169659
28.338350	0.1	-0.168961
28.340017	0.1	-0.166912
28.341683	0.1	-0.163494
28.343350	0.1	-0.159922
28.345017	0.1	-0.158129
28.346683	0.1	-0.159112
28.348350	0.1	-0.161915
28.350017	0.1	-0.164788
28.351683	0.1	-0.167023
28.353350	0.1	-0.169124
28.355017	0.1	-0.171489
28.356683	0.1	-0.173640
28.358350	0.1	-0.174628
28.360017	0.1	-0.173897
28.361683	0.1	-0.171578
28.363350	0.1	-0.168192
28.365017	0.1	-0.164881
28.366683	0.1	-0.163121
28.368350	0.1	-0.163396
28.370017	0.1	-0.165049
28.371683	0.1	-0.167475
28.373350	0.1	-0.170488
28.375017	0.1	-0.173668
28.376683	0.1	-0.176216
28.378350	0.1	-0.177394
28.380017	0.1	-0.176807
28.381683	0.1	-0.174758
28.383350	0.1	-0.172597
28.385017	0.1	-0.171950
28.386683	0.1	-0.173459
28.388350	0.1	-0.176341
28.390017	0.1	-0.179014
28.391683	0.1	-0.180420
28.393350	0.1	-0.180858
28.395017	0.1	-0.181012
28.396683	0.1	-0.180830
28.398350	0.1	-0.180225
28.400017	0.1	-0.179927
28.401683	0.1	-0.180472
28.403350	0.1	-0.181329
28.405017	0.1	-0.181762
28.406683	0.1	-0.181701
28.408350	0.1	-0.181547
28.410017	0.1	-0.181627
28.411683	0.1	-0.182004
28.413350	0.1	-0.182516
28.415017	0.1	-0.182930
28.416683	0.1	-0.183168
28.418350	0.1	-0.183363
28.420017	0.1	-0.183620
28.421683	0.1	-0.183959
28.423350	0.1	-0.184737
28.425017	0.1	-0.186362
28.426683	0.1	-0.188421
28.428350	0.1	-0.189822
28.430017	0.1	-0.189780
28.431683	0.1	-0.188290
28.433350	0.1	-0.186069
28.435017	0.1	-0.184309
28.436683	0.1	-0.184230
28.438350	0.1	-0.186348
28.440017	0.1	-0.189873
28.441683	0.1	-0.193119
28.443350	0.1	-0.194819
28.445017	0.1	-0.194744
28.446683	0.1	-0.193659
28.448350	0.1	-0.192509
28.450017	0.1	-0.191326
28.451683	0.1	-0.189408
28.453350	0.1	-0.186702
28.455017	0.1	-0.184318
28.456683	0.1	-0.183717
28.458350	0.1	-0.185450
28.460017	0.1	-0.188672
28.461683	0.1	-0.191974
28.463350	0.1	-0.194185
28.465017	0.1	-0.194451
28.466683	0.1	-0.192616
28.468350	0.1	-0.189855
28.470017	0.1	-0.188043
28.471683	0.1	-0.188365
28.473350	0.1	-0.190465
28.475017	0.1	-0.193031
28.476683	0.1	-0.195177
28.478350	0.1	-0.196663
28.480017	0.1	-0.197385
28.481683	0.1	-0.197478
28.483350	0.1	-0.197636
28.485017	0.1	-0.198488
28.486683	0.1	-0.199415
28.488350	0.1	-0.199080
28.490017	0.1	-0.197133
28.491683	0.1	-0.194432
28.493350	0.1	-0.192127
28.495017	0.1	-0.191191
28.496683	0.1	-0.192071
28.498350	0.1	-0.194260
28.500017	0.1	-0.196667
28.501683	0.1	-0.198497
28.503350	0.1	-0.199522
28.505017	0.1	-0.200090
28.506683	0.1	-0.201100
28.508350	0.1	-0.203052
28.510017	0.1	-0.205515
28.511683	0.1	-0.207834
28.513350	0.1	-0.209636
28.515017	0.1	-0.210488
28.516683	0.1	-0.209827
28.518350	0.1	-0.207657
28.520017	0.1	-0.205068
28.521683	0.1	-0.203438
28.523350	0.1	-0.203154
28.525017	0.1	-0.203447
28.526683	0.1	-0.203387
28.528350	0.1	-0.202605
28.530017	0.1	-0.201198
28.531683	0.1	-0.199638
28.533350	0.1	-0.198698
28.535017	0.1	-0.198986
28.536683	0.1	-0.200663
28.538350	0.1	-0.203592
28.540017	0.1	-0.207243
28.541683	0.1	-0.210381
28.543350	0.1	-0.211522
28.545017	0.1	-0.210223
28.546683	0.1	-0.207634
28.548350	0.1	-0.205212
28.550017	0.1	-0.203522
28.551683	0.1	-0.202483
28.553350	0.1	-0.201860
28.555017	0.1	-0.201762
28.556683	0.1	-0.202777
28.558350	0.1	-0.204844
28.560017	0.1	-0.206651
28.561683	0.1	-0.207145
28.563350	0.1	-0.206837
28.565017	0.1	-0.206996
28.566683	0.1	-0.207894
28.568350	0.1	-0.208667
28.570017	0.1	-0.208765
28.571683	0.1	-0.208663
28.573350	0.1	-0.208970
28.575017	0.1	-0.209743
28.576683	0.1	-0.210609
28.578350	0.1	-0.211173
28.580017	0.1	-0.211261
28.581683	0.1	-0.210912
28.583350	0.1	-0.210153
28.585017	0.1	-0.208966
28.586683	0.1	-0.207513
28.588350	0.1	-0.206186
28.590017	0.1	-0.205138
28.591683	0.1	-0.204085
28.593350	0.1	-0.202814
28.595017	0.1	-0.201343
28.596683	0.1	-0.199703
28.598350	0.1	-0.198139
28.600017	0.1	-0.197529
28.601683	0.1	-0.198646
28.603350	0.1	-0.201287
28.605017	0.1	-0.204551
28.606683	0.1	-0.207415
28.608350	0.1	-0.209054
28.610017	0.1	-0.209231
28.611683	0.1	-0.208532
28.613350	0.1	-0.208188
28.615017	0.1	-0.209291
28.616683	0.1	-0.211857
28.618350	0.1	-0.214642
28.620017	0.1	-0.216132
28.621683	0.1	-0.215955
28.623350	0.1	-0.215177
28.625017	0.1	-0.215173
28.626683	0.1	-0.216211
28.628350	0.1	-0.217333
28.630017	0.1	-0.217292
28.631683	0.1	-0.215452
28.633350	0.1	-0.212304
28.635017	0.1	-0.209315
28.636683	0.1	-0.207829
28.638350	0.1	-0.208183
28.640017	0.1	-0.209780
28.641683	0.1	-0.211848
28.643350	0.1	-0.214130
28.645017	0.1	-0.216891
28.646683	0.1	-0.220379
28.648350	0.1	-0.224141
28.650017	0.1	-0.227042
28.651683	0.1	-0.227955
28.653350	0.1	-0.226293
28.655017	0.1	-0.222283
28.656683	0.1	-0.217091
28.658350	0.1	-0.212337
28.660017	0.1	-0.209189
28.661683	0.1	-0.207922
28.663350	0.1	-0.208109
28.665017	0.1	-0.208905
28.666683	0.1	-0.209617
28.668350	0.1	-0.210283
28.670017	0.1	-0.211275
28.671683	0.1	-0.212900
28.673350	0.1	-0.215597
28.675017	0.1	-0.219378
28.676683	0.1	-0.223229
28.678350	0.1	-0.225906
28.680017	0.1	-0.226856
28.681683	0.1	-0.226153
28.683350	0.1	-0.224439
28.685017	0.1	-0.222814
28.686683	0.1	-0.221930
28.688350	0.1	-0.221655
28.690017	0.1	-0.221827
28.691683	0.1	-0.222269
28.693350	0.1	-0.222395
28.695017	0.1	-0.222013
28.696683	0.1	-0.221883
28.698350	0.1	-0.222600
28.700017	0.1	-0.223680
28.701683	0.1	-0.224337
28.703350	0.1	-0.224360
28.705017	0.1	-0.223937
28.706683	0.1	-0.223452
28.708350	0.1	-0.223625
28.710017	0.1	-0.225161
28.711683	0.1	-0.228002
28.713350	0.1	-0.231126
28.715017	0.1	-0.233515
28.716683	0.1	-0.234828
28.718350	0.1	-0.234926
28.720017	0.1	-0.233524
28.721683	0.1	-0.230479
28.723350	0.1	-0.226060
28.725017	0.1	-0.221026
28.726683	0.1	-0.216677
28.728350	0.1	-0.214465
28.730017	0.1	-0.215434
28.731683	0.1	-0.219424
28.733350	0.1	-0.225087
28.735017	0.1	-0.230917
28.736683	0.1	-0.235746
28.738350	0.1	-0.238693
28.740017	0.1	-0.239462
28.741683	0.1	-0.238498
28.743350	0.1	-0.236789
28.745017	0.1	-0.235373
28.746683	0.1	-0.234949
28.748350	0.1	-0.235648
28.750017	0.1	-0.236868
28.751683	0.1	-0.237697
28.753350	0.1	-0.237706
28.755017	0.1	-0.236989
28.756683	0.1	-0.235783
28.758350	0.1	-0.234479
28.760017	0.1	-0.233552
28.761683	0.1	-0.233059
28.763350	0.1	-0.232435
28.765017	0.1	-0.231178
28.766683	0.1	-0.229571
28.768350	0.1	-0.228388
28.770017	0.1	-0.228165
28.771683	0.1	-0.228873
28.773350	0.1	-0.229874
28.775017	0.1	-0.230181
28.776683	0.1	-0.229310
28.778350	0.1	-0.227811
28.780017	0.1	-0.226679
28.781683	0.1	-0.226418
28.783350	0.1	-0.226940
28.785017	0.1	-0.227867
28.786683	0.1	-0.228882
28.788350	0.1	-0.229920
28.790017	0.1	-0.230786
28.791683	0.1	-0.231070
28.793350	0.1	-0.230889
28.795017	0.1	-0.230870
28.796683	0.1	-0.231331
28.798350	0.1	-0.232081
28.800017	0.1	-0.232817
28.801683	0.1	-0.233320
28.803350	0.1	-0.233548
28.805017	0.1	-0.233590
28.806683	0.1	-0.233403
28.808350	0.1	-0.232826
28.810017	0.1	-0.232109
28.811683	0.1	-0.232132
28.813350	0.1	-0.233329
28.815017	0.1	-0.234991
28.816683	0.1	-0.235955
28.818350	0.1	-0.235559
28.820017	0.1	-0.233911
28.821683	0.1	-0.231746
28.823350	0.1	-0.229999
28.825017	0.1	-0.229534
28.826683	0.1	-0.230824
28.828350	0.1	-0.233422
28.830017	0.1	-0.236207
28.831683	0.1	-0.238330
28.833350	0.1	-0.239229
28.835017	0.1	-0.238074
28.836683	0.1	-0.234484
28.838350	0.1	-0.230093
28.840017	0.1	-0.227937
28.841683	0.1	-0.229832
28.843350	0.1	-0.234903
28.845017	0.1	-0.240821
28.846683	0.1	-0.245608
28.848350	0.1	-0.248267
28.850017	0.1	-0.248724
28.851683	0.1	-0.247597
28.853350	0.1	-0.245785
28.855017	0.1	-0.244370
28.856683	0.1	-0.244332
28.858350	0.1	-0.245776
28.860017	0.1	-0.248128
28.861683	0.1	-0.250693
28.863350	0.1	-0.252649
28.865017	0.1	-0.253120
28.866683	0.1	-0.251695
28.868350	0.1	-0.248682
28.870017	0.1	-0.245008
28.871683	0.1	-0.241878
28.873350	0.1	-0.240277
28.875017	0.1	-0.240584
28.876683	0.1	-0.242577
28.878350	0.1	-0.245487
28.880017	0.1	-0.247979
28.881683	0.1	-0.248649
28.883350	0.1	-0.247061
28.885017	0.1	-0.244058
28.886683	0.1	-0.241050
28.888350	0.1	-0.239233
28.890017	0.1	-0.239075
28.891683	0.1	-0.240197
28.893350	0.1	-0.241944
28.895017	0.1	-0.243783
28.896683	0.1	-0.245371
28.898350	0.1	-0.246572
28.900017	0.1	-0.247206
28.901683	0.1	-0.247075
28.903350	0.1	-0.246409
28.905017	0.1	-0.245669
28.906683	0.1	-0.245045
28.908350	0.1	-0.244775
28.910017	0.1	-0.245320
28.911683	0.1	-0.246568
28.913350	0.1	-0.247536
28.915017	0.1	-0.247452
28.916683	0.1	-0.246773
28.918350	0.1	-0.246954
28.920017	0.1	-0.249175
28.921683	0.1	-0.253236
28.923350	0.1	-0.257604
28.925017	0.1	-0.260496
28.926683	0.1	-0.260877
28.928350	0.1	-0.258833
28.930017	0.1	-0.255462
28.931683	0.1	-0.252570
28.933350	0.1	-0.251560
28.935017	0.1	-0.252221
28.936683	0.1	-0.253245
28.938350	0.1	-0.253688
28.940017	0.1	-0.253273
28.941683	0.1	-0.251899
28.943350	0.1	-0.249669
28.945017	0.1	-0.247522
28.946683	0.1	-0.246903
28.948350	0.1	-0.248435
28.950017	0.1	-0.251415
28.951683	0.1	-0.254628
28.953350	0.1	-0.257259
28.955017	0.1	-0.259005
28.956683	0.1	-0.259522
28.958350	0.1	-0.258363
28.960017	0.1	-0.255802
28.961683	0.1	-0.253292
28.963350	0.1	-0.252277
28.965017	0.1	-0.252747
28.966683	0.1	-0.253841
28.968350	0.1	-0.255159
28.970017	0.1	-0.256784
28.971683	0.1	-0.258437
28.973350	0.1	-0.259257
28.975017	0.1	-0.258801
28.976683	0.1	-0.257818
28.978350	0.1	-0.257334
28.980017	0.1	-0.257660
28.981683	0.1	-0.258507
28.983350	0.1	-0.259364
28.985017	0.1	-0.259732
28.986683	0.1	-0.259299
28.988350	0.1	-0.258088
28.990017	0.1	-0.256253
28.991683	0.1	-0.254055
28.993350	0.1	-0.252291
28.995017	0.1	-0.251853
28.996683	0.1	-0.252891
28.998350	0.1	-0.255071
29.000017	0.1	-0.257776
29.001683	0.1	-0.259764
29.003350	0.1	-0.259723
29.005017	0.1	-0.257646
29.006683	0.1	-0.255094
29.008350	0.1	-0.253674
29.010017	0.1	-0.253785
29.011683	0.1	-0.254880
29.013350	0.1	-0.256160
29.015017	0.1	-0.256831
29.016683	0.1	-0.256319
29.018350	0.1	-0.254959
29.020017	0.1	-0.254218
29.021683	0.1	-0.255550
29.023350	0.1	-0.259248
29.025017	0.1	-0.264323
29.026683	0.1	-0.269134
29.028350	0.1	-0.272379
29.030017	0.1	-0.273818
29.031683	0.1	-0.273986
29.033350	0.1	-0.273427
29.035017	0.1	-0.272337
29.036683	0.1	-0.270735
29.038350	0.1	-0.268896
29.040017	0.1	-0.267485
29.041683	0.1	-0.267080
29.043350	0.1	-0.267746
29.045017	0.1	-0.269208
29.046683	0.1	-0.270796
29.048350	0.1	-0.271495
29.050017	0.1	-0.270512
29.051683	0.1	-0.268095
29.053350	0.1	-0.265776
29.055017	0.1	-0.265362
29.056683	0.1	-0.267415
29.058350	0.1	-0.270908
29.060017	0.1	-0.274293
29.061683	0.1	-0.276631
29.063350	0.1	-0.277669
29.065017	0.1	-0.277576
29.066683	0.1	-0.277031
29.068350	0.1	-0.276994
29.070017	0.1	-0.277762
[truncated: 256,587 more chars]
