# Supplementary material for: Fade into you: genetic control of pigmentation patterns in red-flesh apple (Malus domestica)
Source: Front Plant Sci. 2025 Jan 13;15:1462545. doi: 10.3389/fpls.2024.1462545 (PMC11770013; doi:10.3389/fpls.2024.1462545)
Supplement: Supplementary file 4 [file DataSheet1.zip › CR C1EXT250NM/CR C1EXT250NM.txt]

URL	chrom://thermo-pfav3ojr/ChromeleonLocal/Instrument Data/Vanquish_MS/Dimitri/VALEMA/Pierre/Echantillons 03-04-24.seq/100.smp/EXT250NM.channel/EXT250NM.chm
Channel	EXT250NM

Injection Information:
Data Vault	ChromeleonLocal
Sequence	Echantillons 03-04-24
Name	CR C1
Number	3
Position	B:A3
Comment	colonne SB-AQ MeOH+5%AA
Processing Method	Quantitative
Instrument Method	VALEMA test separation GRAQ 4
Type	Unknown
Status	Finished
Inject Time	4/3/2024 6:56:55 PM +02:00
Volume (µl)	10.0000
Dilution Factor	1.0000
Weight	1.0000

Chromatogram Data Information:
Time Min. (min)	0.001683
Time Max. (min)	47.000017
Data Points	28200
Detector	UV
Generating Data System	Chromeleon 7.3.2.10759
Exporting Data System	Chromeleon 7.3.2.0
Operator	Administrator
Signal Quantity	Absorbance
Signal Unit	mAU
Signal Min.	-0.617325
Signal Max.	454.573360
Channel	EXT250NM
Driver Name	VDAD.dll
Channel Type	Evaluation
Min. Step (s)	0.1
Max. Step (s)	0.1
Average Step (s)	0.1

Signal Parameter Information:
Signal Info	WVL:250 nm

Chromatogram Data:
Time (min)	Step (s)	Value (mAU)
0.001683	n.a.	0.000000
0.003350	0.1	-0.000119
0.005017	0.1	-0.000894
0.006683	0.1	-0.003159
0.008350	0.1	-0.007629
0.010017	0.1	-0.013649
0.011683	0.1	-0.019431
0.013350	0.1	-0.023425
0.015017	0.1	-0.025272
0.016683	0.1	-0.025928
0.018350	0.1	-0.026524
0.020017	0.1	-0.027657
0.021683	0.1	-0.028729
0.023350	0.1	-0.028968
0.025017	0.1	-0.028133
0.026683	0.1	-0.026643
0.028350	0.1	-0.024736
0.030017	0.1	-0.022531
0.031683	0.1	-0.020385
0.033350	0.1	-0.018895
0.035017	0.1	-0.018477
0.036683	0.1	-0.018716
0.038350	0.1	-0.018418
0.040017	0.1	-0.016928
0.041683	0.1	-0.014424
0.043350	0.1	-0.011861
0.045017	0.1	-0.009716
0.046683	0.1	-0.008285
0.048350	0.1	-0.007689
0.050017	0.1	-0.008166
0.051683	0.1	-0.009120
0.053350	0.1	-0.009298
0.055017	0.1	-0.007808
0.056683	0.1	-0.004530
0.058350	0.1	-0.000715
0.060017	0.1	0.002503
0.061683	0.1	0.004590
0.063350	0.1	0.006080
0.065017	0.1	0.007451
0.066683	0.1	0.008404
0.068350	0.1	0.008464
0.070017	0.1	0.007689
0.071683	0.1	0.006497
0.073350	0.1	0.005126
0.075017	0.1	0.003815
0.076683	0.1	0.002980
0.078350	0.1	0.002801
0.080017	0.1	0.003338
0.081683	0.1	0.004411
0.083350	0.1	0.005662
0.085017	0.1	0.006557
0.086683	0.1	0.006258
0.088350	0.1	0.003994
0.090017	0.1	0.000000
0.091683	0.1	-0.004113
0.093350	0.1	-0.006795
0.095017	0.1	-0.007689
0.096683	0.1	-0.007987
0.098350	0.1	-0.008643
0.100017	0.1	-0.009596
0.101683	0.1	-0.010133
0.103350	0.1	-0.010312
0.105017	0.1	-0.010490
0.106683	0.1	-0.010133
0.108350	0.1	-0.007808
0.110017	0.1	-0.003457
0.111683	0.1	0.001132
0.113350	0.1	0.003815
0.115017	0.1	0.004411
0.116683	0.1	0.003994
0.118350	0.1	0.003397
0.120017	0.1	0.002146
0.121683	0.1	-0.000060
0.123350	0.1	-0.002444
0.125017	0.1	-0.004351
0.126683	0.1	-0.005960
0.128350	0.1	-0.007510
0.130017	0.1	-0.008285
0.131683	0.1	-0.006974
0.133350	0.1	-0.003040
0.135017	0.1	0.002325
0.136683	0.1	0.006914
0.138350	0.1	0.009298
0.140017	0.1	0.009835
0.141683	0.1	0.009060
0.143350	0.1	0.007272
0.145017	0.1	0.004947
0.146683	0.1	0.002921
0.148350	0.1	0.001371
0.150017	0.1	-0.000060
0.151683	0.1	-0.001788
0.153350	0.1	-0.003695
0.155017	0.1	-0.004947
0.156683	0.1	-0.004888
0.158350	0.1	-0.003994
0.160017	0.1	-0.003695
0.161683	0.1	-0.004888
0.163350	0.1	-0.007033
0.165017	0.1	-0.008702
0.166683	0.1	-0.009120
0.168350	0.1	-0.008404
0.170017	0.1	-0.006557
0.171683	0.1	-0.003159
0.173350	0.1	0.001729
0.175017	0.1	0.007033
0.176683	0.1	0.010610
0.178350	0.1	0.010908
0.180017	0.1	0.008106
0.181683	0.1	0.003636
0.183350	0.1	-0.001192
0.185017	0.1	-0.005782
0.186683	0.1	-0.009477
0.188350	0.1	-0.011861
0.190017	0.1	-0.013351
0.191683	0.1	-0.014663
0.193350	0.1	-0.016153
0.195017	0.1	-0.017822
0.196683	0.1	-0.018716
0.198350	0.1	-0.018120
0.200017	0.1	-0.015914
0.201683	0.1	-0.012875
0.203350	0.1	-0.010014
0.205017	0.1	-0.008047
0.206683	0.1	-0.006676
0.208350	0.1	-0.005543
0.210017	0.1	-0.004590
0.211683	0.1	-0.003934
0.213350	0.1	-0.003815
0.215017	0.1	-0.004411
0.216683	0.1	-0.005007
0.218350	0.1	-0.004232
0.220017	0.1	-0.002444
0.221683	0.1	-0.001371
0.223350	0.1	-0.002265
0.225017	0.1	-0.005066
0.226683	0.1	-0.009179
0.228350	0.1	-0.013530
0.230017	0.1	-0.016749
0.231683	0.1	-0.018060
0.233350	0.1	-0.018001
0.235017	0.1	-0.017643
0.236683	0.1	-0.017822
0.238350	0.1	-0.018954
0.240017	0.1	-0.020921
0.241683	0.1	-0.023127
0.243350	0.1	-0.024438
0.245017	0.1	-0.023305
0.246683	0.1	-0.019073
0.248350	0.1	-0.013351
0.250017	0.1	-0.008881
0.251683	0.1	-0.006974
0.253350	0.1	-0.006855
0.255017	0.1	-0.007093
0.256683	0.1	-0.006914
0.258350	0.1	-0.005841
0.260017	0.1	-0.003636
0.261683	0.1	-0.001192
0.263350	0.1	0.000060
0.265017	0.1	-0.000954
0.266683	0.1	-0.004172
0.268350	0.1	-0.008881
0.270017	0.1	-0.013947
0.271683	0.1	-0.018060
0.273350	0.1	-0.019968
0.275017	0.1	-0.018895
0.276683	0.1	-0.015497
0.278350	0.1	-0.011086
0.280017	0.1	-0.006855
0.281683	0.1	-0.003278
0.283350	0.1	-0.001073
0.285017	0.1	-0.001013
0.286683	0.1	-0.002742
0.288350	0.1	-0.005186
0.290017	0.1	-0.007749
0.291683	0.1	-0.010669
0.293350	0.1	-0.014365
0.295017	0.1	-0.018358
0.296683	0.1	-0.021100
0.298350	0.1	-0.021994
0.300017	0.1	-0.021160
0.301683	0.1	-0.018895
0.303350	0.1	-0.015795
0.305017	0.1	-0.013173
0.306683	0.1	-0.012040
0.308350	0.1	-0.012159
0.310017	0.1	-0.012398
0.311683	0.1	-0.012040
0.313350	0.1	-0.010788
0.315017	0.1	-0.008821
0.316683	0.1	-0.007093
0.318350	0.1	-0.007391
0.320017	0.1	-0.010431
0.321683	0.1	-0.015497
0.323350	0.1	-0.020742
0.325017	0.1	-0.024438
0.326683	0.1	-0.025868
0.328350	0.1	-0.025272
0.330017	0.1	-0.022948
0.331683	0.1	-0.019670
0.333350	0.1	-0.016451
0.335017	0.1	-0.013888
0.336683	0.1	-0.012100
0.338350	0.1	-0.010908
0.340017	0.1	-0.010252
0.341683	0.1	-0.010312
0.343350	0.1	-0.010788
0.345017	0.1	-0.011086
0.346683	0.1	-0.010610
0.348350	0.1	-0.009954
0.350017	0.1	-0.010073
0.351683	0.1	-0.011742
0.353350	0.1	-0.014782
0.355017	0.1	-0.018537
0.356683	0.1	-0.022411
0.358350	0.1	-0.025690
0.360017	0.1	-0.027120
0.361683	0.1	-0.025332
0.363350	0.1	-0.020862
0.365017	0.1	-0.016093
0.366683	0.1	-0.013530
0.368350	0.1	-0.014067
0.370017	0.1	-0.016749
0.371683	0.1	-0.019610
0.373350	0.1	-0.021040
0.375017	0.1	-0.021160
0.376683	0.1	-0.020921
0.378350	0.1	-0.020981
0.380017	0.1	-0.020802
0.381683	0.1	-0.019908
0.383350	0.1	-0.018835
0.385017	0.1	-0.018120
0.386683	0.1	-0.017583
0.388350	0.1	-0.016391
0.390017	0.1	-0.014126
0.391683	0.1	-0.011623
0.393350	0.1	-0.009775
0.395017	0.1	-0.009179
0.396683	0.1	-0.009358
0.398350	0.1	-0.009835
0.400017	0.1	-0.010431
0.401683	0.1	-0.011683
0.403350	0.1	-0.014365
0.405017	0.1	-0.018537
0.406683	0.1	-0.023067
0.408350	0.1	-0.026107
0.410017	0.1	-0.026584
0.411683	0.1	-0.024974
0.413350	0.1	-0.022888
0.415017	0.1	-0.021338
0.416683	0.1	-0.020742
0.418350	0.1	-0.021458
0.420017	0.1	-0.024319
0.421683	0.1	-0.029266
0.423350	0.1	-0.034630
0.425017	0.1	-0.037491
0.426683	0.1	-0.036120
0.428350	0.1	-0.030816
0.430017	0.1	-0.023842
0.431683	0.1	-0.018597
0.433350	0.1	-0.017226
0.435017	0.1	-0.018835
0.436683	0.1	-0.020802
0.438350	0.1	-0.021398
0.440017	0.1	-0.020444
0.441683	0.1	-0.018775
0.443350	0.1	-0.017107
0.445017	0.1	-0.015497
0.446683	0.1	-0.014246
0.448350	0.1	-0.014305
0.450017	0.1	-0.016689
0.451683	0.1	-0.022113
0.453350	0.1	-0.029504
0.455017	0.1	-0.035942
0.456683	0.1	-0.039399
0.458350	0.1	-0.039876
0.460017	0.1	-0.038683
0.461683	0.1	-0.036657
0.463350	0.1	-0.034213
0.465017	0.1	-0.031710
0.466683	0.1	-0.029743
0.468350	0.1	-0.028372
0.470017	0.1	-0.026464
0.471683	0.1	-0.023067
0.473350	0.1	-0.019133
0.475017	0.1	-0.016212
0.476683	0.1	-0.015318
0.478350	0.1	-0.016987
0.480017	0.1	-0.020862
0.481683	0.1	-0.025570
0.483350	0.1	-0.029564
0.485017	0.1	-0.031829
0.486683	0.1	-0.031829
0.488350	0.1	-0.029266
0.490017	0.1	-0.025451
0.491683	0.1	-0.022769
0.493350	0.1	-0.023127
0.495017	0.1	-0.026107
0.496683	0.1	-0.029862
0.498350	0.1	-0.032365
0.500017	0.1	-0.032902
0.501683	0.1	-0.032246
0.503350	0.1	-0.031710
0.505017	0.1	-0.031590
0.506683	0.1	-0.031114
0.508350	0.1	-0.029385
0.510017	0.1	-0.026405
0.511683	0.1	-0.022888
0.513350	0.1	-0.019610
0.515017	0.1	-0.016987
0.516683	0.1	-0.015199
0.518350	0.1	-0.013590
0.520017	0.1	-0.011504
0.521683	0.1	-0.009477
0.523350	0.1	-0.009239
0.525017	0.1	-0.011921
0.526683	0.1	-0.017226
0.528350	0.1	-0.023961
0.530017	0.1	-0.030398
0.531683	0.1	-0.035048
0.533350	0.1	-0.037074
0.535017	0.1	-0.036240
0.536683	0.1	-0.033557
0.538350	0.1	-0.030518
0.540017	0.1	-0.028193
0.541683	0.1	-0.026584
0.543350	0.1	-0.026107
0.545017	0.1	-0.027537
0.546683	0.1	-0.030458
0.548350	0.1	-0.033438
0.550017	0.1	-0.035048
0.551683	0.1	-0.035107
0.553350	0.1	-0.033855
0.555017	0.1	-0.031829
0.556683	0.1	-0.029802
0.558350	0.1	-0.028312
0.560017	0.1	-0.027537
0.561683	0.1	-0.027418
0.563350	0.1	-0.027597
0.565017	0.1	-0.028074
0.566683	0.1	-0.028729
0.568350	0.1	-0.029325
0.570017	0.1	-0.029325
0.571683	0.1	-0.028491
0.573350	0.1	-0.027120
0.575017	0.1	-0.025988
0.576683	0.1	-0.025988
0.578350	0.1	-0.027776
0.580017	0.1	-0.031114
0.581683	0.1	-0.034571
0.583350	0.1	-0.036120
0.585017	0.1	-0.035346
0.586683	0.1	-0.032961
0.588350	0.1	-0.029385
0.590017	0.1	-0.025094
0.591683	0.1	-0.021398
0.593350	0.1	-0.019491
0.595017	0.1	-0.019729
0.596683	0.1	-0.021935
0.598350	0.1	-0.025094
0.600017	0.1	-0.027537
0.601683	0.1	-0.028253
0.603350	0.1	-0.028312
0.605017	0.1	-0.029325
0.606683	0.1	-0.031471
0.608350	0.1	-0.033259
0.610017	0.1	-0.033498
0.611683	0.1	-0.032961
0.613350	0.1	-0.033319
0.615017	0.1	-0.034988
0.616683	0.1	-0.037134
0.618350	0.1	-0.038624
0.620017	0.1	-0.038683
0.621683	0.1	-0.037313
0.623350	0.1	-0.034988
0.625017	0.1	-0.032365
0.626683	0.1	-0.029624
0.628350	0.1	-0.027359
0.630017	0.1	-0.026524
0.631683	0.1	-0.027776
0.633350	0.1	-0.030696
0.635017	0.1	-0.033736
0.636683	0.1	-0.035465
0.638350	0.1	-0.035286
0.640017	0.1	-0.033796
0.641683	0.1	-0.032127
0.643350	0.1	-0.031233
0.645017	0.1	-0.031054
0.646683	0.1	-0.031471
0.648350	0.1	-0.032306
0.650017	0.1	-0.033796
0.651683	0.1	-0.036061
0.653350	0.1	-0.038385
0.655017	0.1	-0.039458
0.656683	0.1	-0.038266
0.658350	0.1	-0.035346
0.660017	0.1	-0.032425
0.661683	0.1	-0.031173
0.663350	0.1	-0.031888
0.665017	0.1	-0.033617
0.666683	0.1	-0.035465
0.668350	0.1	-0.037134
0.670017	0.1	-0.038505
0.671683	0.1	-0.039220
0.673350	0.1	-0.039101
0.675017	0.1	-0.038385
0.676683	0.1	-0.037193
0.678350	0.1	-0.035822
0.680017	0.1	-0.034213
0.681683	0.1	-0.032663
0.683350	0.1	-0.032365
0.685017	0.1	-0.034153
0.686683	0.1	-0.037670
0.688350	0.1	-0.041604
0.690017	0.1	-0.045002
0.691683	0.1	-0.047565
0.693350	0.1	-0.048816
0.695017	0.1	-0.048578
0.696683	0.1	-0.046730
0.698350	0.1	-0.043690
0.700017	0.1	-0.040591
0.701683	0.1	-0.038147
0.703350	0.1	-0.036776
0.705017	0.1	-0.036716
0.706683	0.1	-0.037670
0.708350	0.1	-0.039220
0.710017	0.1	-0.040948
0.711683	0.1	-0.042677
0.713350	0.1	-0.044167
0.715017	0.1	-0.045180
0.716683	0.1	-0.045359
0.718350	0.1	-0.045002
0.720017	0.1	-0.044703
0.721683	0.1	-0.044346
0.723350	0.1	-0.043631
0.725017	0.1	-0.042319
0.726683	0.1	-0.041246
0.728350	0.1	-0.041723
0.730017	0.1	-0.044048
0.731683	0.1	-0.046849
0.733350	0.1	-0.047863
0.735017	0.1	-0.045955
0.736683	0.1	-0.042260
0.738350	0.1	-0.039220
0.740017	0.1	-0.037849
0.741683	0.1	-0.037014
0.743350	0.1	-0.035346
0.745017	0.1	-0.032842
0.746683	0.1	-0.030696
0.748350	0.1	-0.029922
0.750017	0.1	-0.031114
0.751683	0.1	-0.033498
0.753350	0.1	-0.035524
0.755017	0.1	-0.036359
0.756683	0.1	-0.036120
0.758350	0.1	-0.035524
0.760017	0.1	-0.035107
0.761683	0.1	-0.035286
0.763350	0.1	-0.036418
0.765017	0.1	-0.039041
0.766683	0.1	-0.043213
0.768350	0.1	-0.048220
0.770017	0.1	-0.052452
0.771683	0.1	-0.054240
0.773350	0.1	-0.052750
0.775017	0.1	-0.048876
0.776683	0.1	-0.044703
0.778350	0.1	-0.041842
0.780017	0.1	-0.040770
0.781683	0.1	-0.041306
0.783350	0.1	-0.043273
0.785017	0.1	-0.046372
0.786683	0.1	-0.049472
0.788350	0.1	-0.051498
0.790017	0.1	-0.051439
0.791683	0.1	-0.049114
0.793350	0.1	-0.045776
0.795017	0.1	-0.042856
0.796683	0.1	-0.041485
0.798350	0.1	-0.041783
0.800017	0.1	-0.043094
0.801683	0.1	-0.044703
0.803350	0.1	-0.046372
0.805017	0.1	-0.048876
0.806683	0.1	-0.052333
0.808350	0.1	-0.055909
0.810017	0.1	-0.058651
0.811683	0.1	-0.060380
0.813350	0.1	-0.060618
0.815017	0.1	-0.058889
0.816683	0.1	-0.055552
0.818350	0.1	-0.051737
0.820017	0.1	-0.048399
0.821683	0.1	-0.045598
0.823350	0.1	-0.043392
0.825017	0.1	-0.042021
0.826683	0.1	-0.041068
0.828350	0.1	-0.040054
0.830017	0.1	-0.038803
0.831683	0.1	-0.037789
0.833350	0.1	-0.037670
0.835017	0.1	-0.038803
0.836683	0.1	-0.040948
0.838350	0.1	-0.043392
0.840017	0.1	-0.045776
0.841683	0.1	-0.048101
0.843350	0.1	-0.050128
0.845017	0.1	-0.051796
0.846683	0.1	-0.053644
0.848350	0.1	-0.055790
0.850017	0.1	-0.058115
0.851683	0.1	-0.060499
0.853350	0.1	-0.062108
0.855017	0.1	-0.061750
0.856683	0.1	-0.059187
0.858350	0.1	-0.055730
0.860017	0.1	-0.052691
0.861683	0.1	-0.050068
0.863350	0.1	-0.047803
0.865017	0.1	-0.046730
0.866683	0.1	-0.047266
0.868350	0.1	-0.048935
0.870017	0.1	-0.051558
0.871683	0.1	-0.055134
0.873350	0.1	-0.058472
0.875017	0.1	-0.060141
0.876683	0.1	-0.060201
0.878350	0.1	-0.060141
0.880017	0.1	-0.061095
0.881683	0.1	-0.062406
0.883350	0.1	-0.062406
0.885017	0.1	-0.060201
0.886683	0.1	-0.056386
0.888350	0.1	-0.051916
0.890017	0.1	-0.048041
0.891683	0.1	-0.045836
0.893350	0.1	-0.045717
0.895017	0.1	-0.047088
0.896683	0.1	-0.049531
0.898350	0.1	-0.052989
0.900017	0.1	-0.056326
0.901683	0.1	-0.057995
0.903350	0.1	-0.057817
0.905017	0.1	-0.056505
0.906683	0.1	-0.054479
0.908350	0.1	-0.051975
0.910017	0.1	-0.049472
0.911683	0.1	-0.047207
0.913350	0.1	-0.045121
0.915017	0.1	-0.044167
0.916683	0.1	-0.044525
0.918350	0.1	-0.045359
0.920017	0.1	-0.046074
0.921683	0.1	-0.047028
0.923350	0.1	-0.048339
0.925017	0.1	-0.049531
0.926683	0.1	-0.050008
0.928350	0.1	-0.049472
0.930017	0.1	-0.047922
0.931683	0.1	-0.046134
0.933350	0.1	-0.044584
0.935017	0.1	-0.043631
0.936683	0.1	-0.043392
0.938350	0.1	-0.044227
0.940017	0.1	-0.046372
0.941683	0.1	-0.049651
0.943350	0.1	-0.053883
0.945017	0.1	-0.058234
0.946683	0.1	-0.060737
0.948350	0.1	-0.059903
0.950017	0.1	-0.056267
0.951683	0.1	-0.051975
0.953350	0.1	-0.048876
0.955017	0.1	-0.047088
0.956683	0.1	-0.046253
0.958350	0.1	-0.046313
0.960017	0.1	-0.047266
0.961683	0.1	-0.048518
0.963350	0.1	-0.049889
0.965017	0.1	-0.052035
0.966683	0.1	-0.054955
0.968350	0.1	-0.057757
0.970017	0.1	-0.059068
0.971683	0.1	-0.058115
0.973350	0.1	-0.055373
0.975017	0.1	-0.052035
0.976683	0.1	-0.049889
0.978350	0.1	-0.050128
0.980017	0.1	-0.052571
0.981683	0.1	-0.055194
0.983350	0.1	-0.056148
0.985017	0.1	-0.055790
0.986683	0.1	-0.055671
0.988350	0.1	-0.056386
0.990017	0.1	-0.057399
0.991683	0.1	-0.058174
0.993350	0.1	-0.058591
0.995017	0.1	-0.058949
0.996683	0.1	-0.059366
0.998350	0.1	-0.059545
1.000017	0.1	-0.059187
1.001683	0.1	-0.058472
1.003350	0.1	-0.058174
1.005017	0.1	-0.058889
1.006683	0.1	-0.060618
1.008350	0.1	-0.062406
1.010017	0.1	-0.062644
1.011683	0.1	-0.060260
1.013350	0.1	-0.056088
1.015017	0.1	-0.052750
1.016683	0.1	-0.052571
1.018350	0.1	-0.055254
1.020017	0.1	-0.058830
1.021683	0.1	-0.061572
1.023350	0.1	-0.063181
1.025017	0.1	-0.064015
1.026683	0.1	-0.064373
1.028350	0.1	-0.064433
1.030017	0.1	-0.064731
1.031683	0.1	-0.065684
1.033350	0.1	-0.066817
1.035017	0.1	-0.067413
1.036683	0.1	-0.067413
1.038350	0.1	-0.067115
1.040017	0.1	-0.066996
1.041683	0.1	-0.066578
1.043350	0.1	-0.065207
1.045017	0.1	-0.063479
1.046683	0.1	-0.062764
1.048350	0.1	-0.062943
1.050017	0.1	-0.062764
1.051683	0.1	-0.060976
1.053350	0.1	-0.057757
1.055017	0.1	-0.054657
1.056683	0.1	-0.054240
1.058350	0.1	-0.057578
1.060017	0.1	-0.062943
1.061683	0.1	-0.066996
1.063350	0.1	-0.067890
1.065017	0.1	-0.066280
1.066683	0.1	-0.064075
1.068350	0.1	-0.062406
1.070017	0.1	-0.061154
1.071683	0.1	-0.059962
1.073350	0.1	-0.059068
1.075017	0.1	-0.058651
1.076683	0.1	-0.058651
1.078350	0.1	-0.058830
1.080017	0.1	-0.058830
1.081683	0.1	-0.059009
1.083350	0.1	-0.059903
1.085017	0.1	-0.062048
1.086683	0.1	-0.065267
1.088350	0.1	-0.068665
1.090017	0.1	-0.070989
1.091683	0.1	-0.071824
1.093350	0.1	-0.072300
1.095017	0.1	-0.072837
1.096683	0.1	-0.072539
1.098350	0.1	-0.070810
1.100017	0.1	-0.067890
1.101683	0.1	-0.064790
1.103350	0.1	-0.062168
1.105017	0.1	-0.060320
1.106683	0.1	-0.058889
1.108350	0.1	-0.057280
1.110017	0.1	-0.056267
1.111683	0.1	-0.056803
1.113350	0.1	-0.059009
1.115017	0.1	-0.061870
1.116683	0.1	-0.064552
1.118350	0.1	-0.066817
1.120017	0.1	-0.068486
1.121683	0.1	-0.069380
1.123350	0.1	-0.068903
1.125017	0.1	-0.067413
1.126683	0.1	-0.065982
1.128350	0.1	-0.065863
1.130017	0.1	-0.067472
1.131683	0.1	-0.069797
1.133350	0.1	-0.071228
1.135017	0.1	-0.071228
1.136683	0.1	-0.070512
1.138350	0.1	-0.069380
1.140017	0.1	-0.067174
1.141683	0.1	-0.063300
1.143350	0.1	-0.058293
1.145017	0.1	-0.053704
1.146683	0.1	-0.051141
1.148350	0.1	-0.050962
1.150017	0.1	-0.052631
1.151683	0.1	-0.055492
1.153350	0.1	-0.058949
1.155017	0.1	-0.062048
1.156683	0.1	-0.064373
1.158350	0.1	-0.065207
1.160017	0.1	-0.063896
1.161683	0.1	-0.061154
1.163350	0.1	-0.058353
1.165017	0.1	-0.056684
1.166683	0.1	-0.056744
1.168350	0.1	-0.058353
1.170017	0.1	-0.060022
1.171683	0.1	-0.060022
1.173350	0.1	-0.058353
1.175017	0.1	-0.056446
1.176683	0.1	-0.055611
1.178350	0.1	-0.056505
1.180017	0.1	-0.058770
1.181683	0.1	-0.061393
1.183350	0.1	-0.063062
1.185017	0.1	-0.063598
1.186683	0.1	-0.063658
1.188350	0.1	-0.063896
1.190017	0.1	-0.064373
1.191683	0.1	-0.065267
1.193350	0.1	-0.066876
1.195017	0.1	-0.069559
1.196683	0.1	-0.073612
1.198350	0.1	-0.078738
1.200017	0.1	-0.083268
1.201683	0.1	-0.085592
1.203350	0.1	-0.085235
1.205017	0.1	-0.083387
1.206683	0.1	-0.081480
1.208350	0.1	-0.080287
1.210017	0.1	-0.079930
1.211683	0.1	-0.080287
1.213350	0.1	-0.080943
1.215017	0.1	-0.081599
1.216683	0.1	-0.082731
1.218350	0.1	-0.084579
1.220017	0.1	-0.086725
1.221683	0.1	-0.087678
1.223350	0.1	-0.086188
1.225017	0.1	-0.082076
1.226683	0.1	-0.076890
1.228350	0.1	-0.073135
1.230017	0.1	-0.072658
1.231683	0.1	-0.075400
1.233350	0.1	-0.079572
1.235017	0.1	-0.083268
1.236683	0.1	-0.084937
1.238350	0.1	-0.084460
1.240017	0.1	-0.083208
1.241683	0.1	-0.082612
1.243350	0.1	-0.083327
1.245017	0.1	-0.085294
1.246683	0.1	-0.087380
1.248350	0.1	-0.088334
1.250017	0.1	-0.087559
1.251683	0.1	-0.085473
1.253350	0.1	-0.083327
1.255017	0.1	-0.082374
1.256683	0.1	-0.083625
1.258350	0.1	-0.087440
1.260017	0.1	-0.093102
1.261683	0.1	-0.098944
1.263350	0.1	-0.102639
1.265017	0.1	-0.102699
1.266683	0.1	-0.100434
1.268350	0.1	-0.098765
1.270017	0.1	-0.099480
1.271683	0.1	-0.101864
1.273350	0.1	-0.104368
1.275017	0.1	-0.105560
1.276683	0.1	-0.104606
1.278350	0.1	-0.101924
1.280017	0.1	-0.098884
1.281683	0.1	-0.096560
1.283350	0.1	-0.095308
1.285017	0.1	-0.094473
1.286683	0.1	-0.093400
1.288350	0.1	-0.092268
1.290017	0.1	-0.091970
1.291683	0.1	-0.093043
1.293350	0.1	-0.094473
1.295017	0.1	-0.093997
1.296683	0.1	-0.090718
1.298350	0.1	-0.085950
1.300017	0.1	-0.081420
1.301683	0.1	-0.078082
1.303350	0.1	-0.075579
1.305017	0.1	-0.072002
1.306683	0.1	-0.065565
1.308350	0.1	-0.056267
1.310017	0.1	-0.045478
1.311683	0.1	-0.035107
1.313350	0.1	-0.026643
1.315017	0.1	-0.020683
1.316683	0.1	-0.016868
1.318350	0.1	-0.014603
1.320017	0.1	-0.014246
1.321683	0.1	-0.016034
1.323350	0.1	-0.019908
1.325017	0.1	-0.025809
1.326683	0.1	-0.034451
1.328350	0.1	-0.045717
1.330017	0.1	-0.058174
1.331683	0.1	-0.069797
1.333350	0.1	-0.079870
1.335017	0.1	-0.089228
1.336683	0.1	-0.098705
1.338350	0.1	-0.107408
1.340017	0.1	-0.112772
1.341683	0.1	-0.113785
1.343350	0.1	-0.111580
1.345017	0.1	-0.108898
1.346683	0.1	-0.108421
1.348350	0.1	-0.111699
1.350017	0.1	-0.118971
1.351683	0.1	-0.129163
1.353350	0.1	-0.140667
1.355017	0.1	-0.152767
1.356683	0.1	-0.165164
1.358350	0.1	-0.176847
1.360017	0.1	-0.185728
1.361683	0.1	-0.190735
1.363350	0.1	-0.192523
1.365017	0.1	-0.192463
1.366683	0.1	-0.192225
1.368350	0.1	-0.193357
1.370017	0.1	-0.197113
1.371683	0.1	-0.202656
1.373350	0.1	-0.207424
1.375017	0.1	-0.209034
1.376683	0.1	-0.206888
1.378350	0.1	-0.202477
1.380017	0.1	-0.198007
1.381683	0.1	-0.194252
1.383350	0.1	-0.190794
1.385017	0.1	-0.187159
1.386683	0.1	-0.184178
1.388350	0.1	-0.182748
1.390017	0.1	-0.182748
1.391683	0.1	-0.182807
1.393350	0.1	-0.182033
1.395017	0.1	-0.180781
1.396683	0.1	-0.179529
1.398350	0.1	-0.178099
1.400017	0.1	-0.176251
1.401683	0.1	-0.174165
1.403350	0.1	-0.172079
1.405017	0.1	-0.170589
1.406683	0.1	-0.171006
1.408350	0.1	-0.174701
1.410017	0.1	-0.181735
1.411683	0.1	-0.190556
1.413350	0.1	-0.199854
1.415017	0.1	-0.208914
1.416683	0.1	-0.217319
1.418350	0.1	-0.223994
1.420017	0.1	-0.227928
1.421683	0.1	-0.229239
1.423350	0.1	-0.229359
1.425017	0.1	-0.229836
1.426683	0.1	-0.230789
1.428350	0.1	-0.231266
1.430017	0.1	-0.230372
1.431683	0.1	-0.228107
1.433350	0.1	-0.224829
1.435017	0.1	-0.220776
1.436683	0.1	-0.215769
1.438350	0.1	-0.209212
1.440017	0.1	-0.200629
1.441683	0.1	-0.190496
1.443350	0.1	-0.180066
1.445017	0.1	-0.169814
1.446683	0.1	-0.158787
1.448350	0.1	-0.145853
1.450017	0.1	-0.131369
1.451683	0.1	-0.116527
1.453350	0.1	-0.102162
1.455017	0.1	-0.088334
1.456683	0.1	-0.074327
1.458350	0.1	-0.059068
1.460017	0.1	-0.041425
1.461683	0.1	-0.020921
1.463350	0.1	0.002086
1.465017	0.1	0.026166
1.466683	0.1	0.049531
1.468350	0.1	0.071168
1.470017	0.1	0.091612
1.471683	0.1	0.112176
1.473350	0.1	0.133514
1.475017	0.1	0.155568
1.476683	0.1	0.177801
1.478350	0.1	0.199854
1.480017	0.1	0.221431
1.481683	0.1	0.242174
1.483350	0.1	0.262260
1.485017	0.1	0.281692
1.486683	0.1	0.299752
1.488350	0.1	0.316024
1.490017	0.1	0.331044
1.491683	0.1	0.345707
1.493350	0.1	0.360429
1.495017	0.1	0.374734
1.496683	0.1	0.388861
1.498350	0.1	0.403762
1.500017	0.1	0.420272
1.501683	0.1	0.438213
1.503350	0.1	0.457108
1.505017	0.1	0.476480
1.506683	0.1	0.495017
1.508350	0.1	0.511646
1.510017	0.1	0.526130
1.511683	0.1	0.539124
1.513350	0.1	0.551939
1.515017	0.1	0.565469
1.516683	0.1	0.580549
1.518350	0.1	0.598013
1.520017	0.1	0.617921
1.521683	0.1	0.639260
1.523350	0.1	0.660658
1.525017	0.1	0.682056
1.526683	0.1	0.703931
1.528350	0.1	0.726521
1.530017	0.1	0.749826
1.531683	0.1	0.773847
1.533350	0.1	0.798821
1.535017	0.1	0.825107
1.536683	0.1	0.853658
1.538350	0.1	0.885367
1.540017	0.1	0.920951
1.541683	0.1	0.960887
1.543350	0.1	1.005173
1.545017	0.1	1.052141
1.546683	0.1	1.099169
1.548350	0.1	1.144707
1.550017	0.1	1.188994
1.551683	0.1	1.233399
1.553350	0.1	1.279652
1.555017	0.1	1.329422
1.556683	0.1	1.383722
1.558350	0.1	1.443923
1.560017	0.1	1.512468
1.561683	0.1	1.591861
1.563350	0.1	1.683056
1.565017	0.1	1.786411
1.566683	0.1	1.902998
1.568350	0.1	2.035320
1.570017	0.1	2.187431
1.571683	0.1	2.363444
1.573350	0.1	2.566159
1.575017	0.1	2.797842
1.576683	0.1	3.060758
1.578350	0.1	3.357411
1.580017	0.1	3.689826
1.581683	0.1	4.058302
1.583350	0.1	4.460573
1.585017	0.1	4.893363
1.586683	0.1	5.353749
1.588350	0.1	5.839706
1.590017	0.1	6.347239
1.591683	0.1	6.869495
1.593350	0.1	7.399559
1.595017	0.1	7.932544
1.596683	0.1	8.465291
1.598350	0.1	8.995355
1.600017	0.1	9.519339
1.601683	0.1	10.031999
1.603350	0.1	10.526777
1.605017	0.1	10.998548
1.606683	0.1	11.443556
1.608350	0.1	11.859239
1.610017	0.1	12.244583
1.611683	0.1	12.599409
1.613350	0.1	12.923897
1.615017	0.1	13.217569
1.616683	0.1	13.479114
1.618350	0.1	13.705254
1.620017	0.1	13.891400
1.621683	0.1	14.031530
1.623350	0.1	14.118553
1.625017	0.1	14.144839
1.626683	0.1	14.104486
1.628350	0.1	13.995231
1.630017	0.1	13.818801
1.631683	0.1	13.579548
1.633350	0.1	13.283254
1.635017	0.1	12.937249
1.636683	0.1	12.550772
1.638350	0.1	12.135149
1.640017	0.1	11.703253
1.641683	0.1	11.269093
1.643350	0.1	10.848106
1.645017	0.1	10.456682
1.646683	0.1	10.110915
1.648350	0.1	9.823621
1.650017	0.1	9.603382
1.651683	0.1	9.456039
1.653350	0.1	9.385348
1.655017	0.1	9.392262
1.656683	0.1	9.474874
1.658350	0.1	9.628475
1.660017	0.1	9.846569
1.661683	0.1	10.120929
1.663350	0.1	10.442675
1.665017	0.1	10.802389
1.666683	0.1	11.189342
1.668350	0.1	11.591972
1.670017	0.1	11.998595
1.671683	0.1	12.398423
1.673350	0.1	12.781621
1.675017	0.1	13.140739
1.676683	0.1	13.471127
1.678350	0.1	13.770402
1.680017	0.1	14.036656
1.681683	0.1	14.267267
1.683350	0.1	14.460326
1.685017	0.1	14.615417
1.686683	0.1	14.734150
1.688350	0.1	14.819444
1.690017	0.1	14.874757
1.691683	0.1	14.903546
1.693350	0.1	14.909149
1.695017	0.1	14.894367
1.696683	0.1	14.861763
1.698350	0.1	14.813543
1.700017	0.1	14.752329
1.701683	0.1	14.682055
1.703350	0.1	14.605881
1.705017	0.1	14.525951
1.706683	0.1	14.443220
1.708350	0.1	14.358521
1.710017	0.1	14.273287
1.711683	0.1	14.189006
1.713350	0.1	14.106751
1.715017	0.1	14.027000
1.716683	0.1	13.950587
1.718350	0.1	13.878823
1.720017	0.1	13.812006
1.721683	0.1	13.749123
1.723350	0.1	13.688446
1.725017	0.1	13.628901
1.726683	0.1	13.569833
1.728350	0.1	13.510943
1.730017	0.1	13.452888
1.731683	0.1	13.397158
1.733350	0.1	13.344289
1.735017	0.1	13.293565
1.736683	0.1	13.243914
1.738350	0.1	13.194621
1.740017	0.1	13.145388
1.741683	0.1	13.096155
1.743350	0.1	13.046504
1.745017	0.1	12.995482
1.746683	0.1	12.942732
1.748350	0.1	12.889565
1.750017	0.1	12.838066
1.751683	0.1	12.790204
1.753350	0.1	12.746275
1.755017	0.1	12.704075
1.756683	0.1	12.660862
1.758350	0.1	12.615622
1.760017	0.1	12.569488
1.761683	0.1	12.523175
1.763350	0.1	12.476505
1.765017	0.1	12.429655
1.766683	0.1	12.383760
1.768350	0.1	12.339712
1.770017	0.1	12.297214
1.771683	0.1	12.255729
1.773350	0.1	12.215257
1.775017	0.1	12.175143
1.776683	0.1	12.134016
1.778350	0.1	12.091399
1.780017	0.1	12.048066
1.781683	0.1	12.005866
1.783350	0.1	11.966229
1.785017	0.1	11.929334
1.786683	0.1	11.893571
1.788350	0.1	11.857033
1.790017	0.1	11.819661
1.791683	0.1	11.783183
1.793350	0.1	11.748851
1.795017	0.1	11.716545
1.796683	0.1	11.685491
1.798350	0.1	11.655033
1.800017	0.1	11.625231
1.801683	0.1	11.596382
1.803350	0.1	11.568547
1.805017	0.1	11.541129
1.806683	0.1	11.513770
1.808350	0.1	11.487246
1.810017	0.1	11.463226
1.811683	0.1	11.442841
1.813350	0.1	11.425913
1.815017	0.1	11.411548
1.816683	0.1	11.397958
1.818350	0.1	11.383653
1.820017	0.1	11.368037
1.821683	0.1	11.350692
1.823350	0.1	11.331499
1.825017	0.1	11.310518
1.826683	0.1	11.287988
1.828350	0.1	11.264265
1.830017	0.1	11.240304
1.831683	0.1	11.217178
1.833350	0.1	11.195481
1.835017	0.1	11.175395
1.836683	0.1	11.156679
1.838350	0.1	11.138797
1.840017	0.1	11.120439
1.841683	0.1	11.099756
1.843350	0.1	11.076272
1.845017	0.1	11.051477
1.846683	0.1	11.028052
1.848350	0.1	11.007965
1.850017	0.1	10.992349
1.851683	0.1	10.981262
1.853350	0.1	10.974348
1.855017	0.1	10.970832
1.856683	0.1	10.971070
1.858350	0.1	10.976256
1.860017	0.1	10.987521
1.861683	0.1	11.005521
1.863350	0.1	11.029721
1.865017	0.1	11.059046
1.866683	0.1	11.093200
1.868350	0.1	11.133373
1.870017	0.1	11.180342
1.871683	0.1	11.233807
1.873350	0.1	11.292935
1.875017	0.1	11.356176
1.876683	0.1	11.421622
1.878350	0.1	11.488319
1.880017	0.1	11.557043
1.881683	0.1	11.629344
1.883350	0.1	11.706472
1.885017	0.1	11.788905
1.886683	0.1	11.876643
1.888350	0.1	11.969448
1.890017	0.1	12.067438
1.891683	0.1	12.171388
1.893350	0.1	12.281180
1.895017	0.1	12.395025
1.896683	0.1	12.509764
1.898350	0.1	12.622536
1.900017	0.1	12.731553
1.901683	0.1	12.836695
1.903350	0.1	12.939096
1.905017	0.1	13.040067
1.906683	0.1	13.140024
1.908350	0.1	13.237835
1.910017	0.1	13.332249
1.911683	0.1	13.423086
1.913350	0.1	13.511122
1.915017	0.1	13.596416
1.916683	0.1	13.678194
1.918350	0.1	13.755382
1.920017	0.1	13.827444
1.921683	0.1	13.894618
1.923350	0.1	13.957084
1.925017	0.1	14.014841
1.926683	0.1	14.068664
1.928350	0.1	14.119566
1.930017	0.1	14.167488
1.931683	0.1	14.212192
1.933350	0.1	14.253617
1.935017	0.1	14.292122
1.936683	0.1	14.327706
1.938350	0.1	14.361084
1.940017	0.1	14.392734
1.941683	0.1	14.422418
1.943350	0.1	14.448942
1.945017	0.1	14.471591
1.946683	0.1	14.490546
1.948350	0.1	14.506877
1.950017	0.1	14.521361
1.951683	0.1	14.533819
1.953350	0.1	14.543475
1.955017	0.1	14.549554
1.956683	0.1	14.551700
1.958350	0.1	14.549673
1.960017	0.1	14.544369
1.961683	0.1	14.537872
1.963350	0.1	14.531852
1.965017	0.1	14.526130
1.966683	0.1	14.519812
1.968350	0.1	14.512301
1.970017	0.1	14.503241
1.971683	0.1	14.492274
1.973350	0.1	14.479459
1.975017	0.1	14.465035
1.976683	0.1	14.448942
1.978350	0.1	14.430703
1.980017	0.1	14.409901
1.981683	0.1	14.386595
1.983350	0.1	14.361621
1.985017	0.1	14.335752
1.986683	0.1	14.308573
1.988350	0.1	14.279843
1.990017	0.1	14.250160
1.991683	0.1	14.220119
1.993350	0.1	14.190198
1.995017	0.1	14.160753
1.996683	0.1	14.131249
1.998350	0.1	14.100850
2.000017	0.1	14.068664
2.001683	0.1	14.033974
2.003350	0.1	13.996483
2.005017	0.1	13.956428
2.006683	0.1	13.914944
2.008350	0.1	13.873459
2.010017	0.1	13.833106
2.011683	0.1	13.794185
2.013350	0.1	13.756455
2.015017	0.1	13.719023
2.016683	0.1	13.680936
2.018350	0.1	13.641656
2.020017	0.1	13.601244
2.021683	0.1	13.560534
2.023350	0.1	13.520301
2.025017	0.1	13.480604
2.026683	0.1	13.440312
2.028350	0.1	13.398290
2.030017	0.1	13.354243
2.031683	0.1	13.308347
2.033350	0.1	13.261438
2.035017	0.1	13.214649
2.036683	0.1	13.168515
2.038350	0.1	13.122917
2.040017	0.1	13.077677
2.041683	0.1	13.032795
2.043350	0.1	12.987614
2.045017	0.1	12.941838
2.046683	0.1	12.896121
2.048350	0.1	12.851477
2.050017	0.1	12.807966
2.051683	0.1	12.763978
2.053350	0.1	12.717486
2.055017	0.1	12.668074
2.056683	0.1	12.616993
2.058350	0.1	12.565614
2.060017	0.1	12.514652
2.061683	0.1	12.464226
2.063350	0.1	12.414397
2.065017	0.1	12.365163
2.066683	0.1	12.316764
2.068350	0.1	12.269915
2.070017	0.1	12.224079
2.071683	0.1	12.177766
2.073350	0.1	12.130202
2.075017	0.1	12.081683
2.076683	0.1	12.032569
2.078350	0.1	11.983038
2.080017	0.1	11.932970
2.081683	0.1	11.881829
2.083350	0.1	11.830092
2.085017	0.1	11.779071
2.086683	0.1	11.729956
2.088350	0.1	11.682392
2.090017	0.1	11.634827
2.091683	0.1	11.586190
2.093350	0.1	11.537135
2.095017	0.1	11.489094
2.096683	0.1	11.441828
2.098350	0.1	11.394084
2.100017	0.1	11.345268
2.101683	0.1	11.296392
2.103350	0.1	11.248053
2.105017	0.1	11.200011
2.106683	0.1	11.151672
2.108350	0.1	11.103154
2.110017	0.1	11.054993
2.111683	0.1	11.007250
2.113350	0.1	10.959328
2.115017	0.1	10.911227
2.116683	0.1	10.864080
2.118350	0.1	10.819078
2.120017	0.1	10.775924
2.121683	0.1	10.732890
2.123350	0.1	10.688306
2.125017	0.1	10.642052
2.126683	0.1	10.594130
2.128350	0.1	10.544181
2.130017	0.1	10.492743
2.131683	0.1	10.441363
2.133350	0.1	10.391951
2.135017	0.1	10.345162
2.136683	0.1	10.300697
2.138350	0.1	10.257722
2.140017	0.1	10.215402
2.141683	0.1	10.172964
2.143350	0.1	10.129870
2.145017	0.1	10.086001
2.146683	0.1	10.041297
2.148350	0.1	9.996772
2.150017	0.1	9.953976
2.151683	0.1	9.913087
2.153350	0.1	9.872139
2.155017	0.1	9.829224
2.156683	0.1	9.784341
2.158350	0.1	9.738863
2.160017	0.1	9.693683
2.161683	0.1	9.649754
2.163350	0.1	9.607971
2.165017	0.1	9.568453
2.166683	0.1	9.530008
2.168350	0.1	9.490908
2.170017	0.1	9.449781
2.171683	0.1	9.406686
2.173350	0.1	9.362579
2.175017	0.1	9.318054
2.176683	0.1	9.272934
2.178350	0.1	9.227098
2.180017	0.1	9.180725
2.181683	0.1	9.134353
2.183350	0.1	9.088159
2.185017	0.1	9.042323
2.186683	0.1	8.997858
2.188350	0.1	8.955539
2.190017	0.1	8.915127
2.191683	0.1	8.875549
2.193350	0.1	8.836091
2.195017	0.1	8.795620
2.196683	0.1	8.753419
2.198350	0.1	8.710087
2.200017	0.1	8.667291
2.201683	0.1	8.625746
2.203350	0.1	8.585096
2.205017	0.1	8.544148
2.206683	0.1	8.501947
2.208350	0.1	8.457959
2.210017	0.1	8.412481
2.211683	0.1	8.366585
2.213350	0.1	8.321286
2.215017	0.1	8.277178
2.216683	0.1	8.234263
2.218350	0.1	8.192778
2.220017	0.1	8.152664
2.221683	0.1	8.112967
2.223350	0.1	8.072079
2.225017	0.1	8.028567
2.226683	0.1	7.982433
2.228350	0.1	7.935346
2.230017	0.1	7.889271
2.231683	0.1	7.845164
2.233350	0.1	7.802845
2.235017	0.1	7.761837
2.236683	0.1	7.721425
2.238350	0.1	7.681191
2.240017	0.1	7.640899
2.241683	0.1	7.600010
2.243350	0.1	7.557810
2.245017	0.1	7.514120
2.246683	0.1	7.469535
2.248350	0.1	7.425189
2.250017	0.1	7.381857
2.251683	0.1	7.339359
2.253350	0.1	7.296622
2.255017	0.1	7.252813
2.256683	0.1	7.207692
2.258350	0.1	7.162869
2.260017	0.1	7.120192
2.261683	0.1	7.080317
2.263350	0.1	7.042408
2.265017	0.1	7.004977
2.266683	0.1	6.966711
2.268350	0.1	6.927133
2.270017	0.1	6.886304
2.271683	0.1	6.844521
2.273350	0.1	6.801725
2.275017	0.1	6.758333
2.276683	0.1	6.715596
2.278350	0.1	6.673694
2.280017	0.1	6.631554
2.281683	0.1	6.588221
2.283350	0.1	6.543637
2.285017	0.1	6.497860
2.286683	0.1	6.452442
2.288350	0.1	6.410122
2.290017	0.1	6.373048
2.291683	0.1	6.340802
2.293350	0.1	6.309927
2.295017	0.1	6.276548
2.296683	0.1	6.239474
2.298350	0.1	6.200672
2.300017	0.1	6.162584
2.301683	0.1	6.125868
2.303350	0.1	6.089807
2.305017	0.1	6.053627
2.306683	0.1	6.017030
2.308350	0.1	5.980075
2.310017	0.1	5.942762
2.311683	0.1	5.905867
2.313350	0.1	5.870343
2.315017	0.1	5.836785
2.316683	0.1	5.804837
2.318350	0.1	5.774200
2.320017	0.1	5.743862
2.321683	0.1	5.712569
2.323350	0.1	5.679250
2.325017	0.1	5.644024
2.326683	0.1	5.607546
2.328350	0.1	5.570591
2.330017	0.1	5.533994
2.331683	0.1	5.498529
2.333350	0.1	5.463839
2.335017	0.1	5.429089
2.336683	0.1	5.394519
2.338350	0.1	5.361855
2.340017	0.1	5.332113
2.341683	0.1	5.304754
2.343350	0.1	5.279005
2.345017	0.1	5.253792
2.346683	0.1	5.227447
2.348350	0.1	5.198717
2.350017	0.1	5.167425
2.351683	0.1	5.134225
2.353350	0.1	5.099595
2.355017	0.1	5.063892
2.356683	0.1	5.028010
2.358350	0.1	4.993916
2.360017	0.1	4.962623
2.361683	0.1	4.933179
2.363350	0.1	4.902959
2.365017	0.1	4.869938
2.366683	0.1	4.834056
2.368350	0.1	4.797340
2.370017	0.1	4.762054
2.371683	0.1	4.728794
2.373350	0.1	4.696667
2.375017	0.1	4.664839
2.376683	0.1	4.633248
2.378350	0.1	4.602254
2.380017	0.1	4.571796
2.381683	0.1	4.541099
2.383350	0.1	4.509568
2.385017	0.1	4.477144
2.386683	0.1	4.443944
2.388350	0.1	4.409850
2.390017	0.1	4.374683
2.391683	0.1	4.338265
2.393350	0.1	4.301191
2.395017	0.1	4.264415
2.396683	0.1	4.228831
2.398350	0.1	4.194796
2.400017	0.1	4.162312
2.401683	0.1	4.131854
2.403350	0.1	4.103661
2.405017	0.1	4.076779
2.406683	0.1	4.049659
2.408350	0.1	4.020512
2.410017	0.1	3.988147
2.411683	0.1	3.953159
2.413350	0.1	3.917575
2.415017	0.1	3.883064
2.416683	0.1	3.849685
2.418350	0.1	3.817082
2.420017	0.1	3.785014
2.421683	0.1	3.753007
2.423350	0.1	3.720641
2.425017	0.1	3.687680
2.426683	0.1	3.654480
2.428350	0.1	3.621221
2.430017	0.1	3.587902
2.431683	0.1	3.554344
2.433350	0.1	3.520668
2.435017	0.1	3.487289
2.436683	0.1	3.454626
2.438350	0.1	3.422260
2.440017	0.1	3.389836
2.441683	0.1	3.358126
2.443350	0.1	3.328085
2.445017	0.1	3.299833
2.446683	0.1	3.272951
2.448350	0.1	3.246486
2.450017	0.1	3.219843
2.451683	0.1	3.193259
2.453350	0.1	3.166914
2.455017	0.1	3.139734
2.456683	0.1	3.110051
2.458350	0.1	3.078044
2.460017	0.1	3.045321
2.461683	0.1	3.013194
2.463350	0.1	2.982378
2.465017	0.1	2.953649
2.466683	0.1	2.927065
2.468350	0.1	2.901256
2.470017	0.1	2.874613
2.471683	0.1	2.846658
2.473350	0.1	2.818346
2.475017	0.1	2.790630
2.476683	0.1	2.763868
2.478350	0.1	2.737403
2.480017	0.1	2.710998
2.481683	0.1	2.685011
2.483350	0.1	2.659679
2.485017	0.1	2.634883
2.486683	0.1	2.609909
2.488350	0.1	2.583921
2.490017	0.1	2.557218
2.491683	0.1	2.530158
2.493350	0.1	2.502799
2.495017	0.1	2.475083
2.496683	0.1	2.447724
2.498350	0.1	2.421320
2.500017	0.1	2.396226
2.501683	0.1	2.372205
2.503350	0.1	2.349198
2.505017	0.1	2.327800
2.506683	0.1	2.307713
2.508350	0.1	2.287865
2.510017	0.1	2.267480
2.511683	0.1	2.246738
2.513350	0.1	2.225995
2.515017	0.1	2.205312
2.516683	0.1	2.184093
2.518350	0.1	2.162457
2.520017	0.1	2.141237
2.521683	0.1	2.120555
2.523350	0.1	2.099157
2.525017	0.1	2.075791
2.526683	0.1	2.050936
2.528350	0.1	2.026796
2.530017	0.1	2.004504
2.531683	0.1	1.983762
2.533350	0.1	1.963675
2.535017	0.1	1.944006
2.536683	0.1	1.925230
2.538350	0.1	1.908004
2.540017	0.1	1.891852
2.541683	0.1	1.875818
2.543350	0.1	1.858950
2.545017	0.1	1.840830
2.546683	0.1	1.822114
2.548350	0.1	1.803935
2.550017	0.1	1.787007
2.551683	0.1	1.771152
2.553350	0.1	1.755834
2.555017	0.1	1.741231
2.556683	0.1	1.727998
2.558350	0.1	1.716197
2.560017	0.1	1.704395
2.561683	0.1	1.691163
2.563350	0.1	1.675964
2.565017	0.1	1.659036
2.566683	0.1	1.641274
2.568350	0.1	1.623452
2.570017	0.1	1.605868
2.571683	0.1	1.589060
2.573350	0.1	1.574814
2.575017	0.1	1.564741
2.576683	0.1	1.558364
2.578350	0.1	1.552820
2.580017	0.1	1.544476
2.581683	0.1	1.531899
2.583350	0.1	1.516759
2.585017	0.1	1.501322
2.586683	0.1	1.487076
2.588350	0.1	1.474738
2.590017	0.1	1.464188
2.591683	0.1	1.453936
2.593350	0.1	1.442552
2.595017	0.1	1.430333
2.596683	0.1	1.418531
2.598350	0.1	1.407445
2.600017	0.1	1.396120
2.601683	0.1	1.383841
2.603350	0.1	1.371205
2.605017	0.1	1.359701
2.606683	0.1	1.350343
2.608350	0.1	1.342893
2.610017	0.1	1.335502
2.611683	0.1	1.327157
2.613350	0.1	1.318872
2.615017	0.1	1.311600
2.616683	0.1	1.305103
2.618350	0.1	1.298189
2.620017	0.1	1.290679
2.621683	0.1	1.282513
2.623350	0.1	1.273930
2.625017	0.1	1.266003
2.626683	0.1	1.259804
2.628350	0.1	1.255333
2.630017	0.1	1.251102
2.631683	0.1	1.245558
2.633350	0.1	1.237989
2.635017	0.1	1.228750
2.636683	0.1	1.218855
2.638350	0.1	1.209259
2.640017	0.1	1.200020
2.641683	0.1	1.191497
2.643350	0.1	1.183808
2.645017	0.1	1.176894
2.646683	0.1	1.170635
2.648350	0.1	1.165450
2.650017	0.1	1.161754
2.651683	0.1	1.159191
2.653350	0.1	1.156867
2.655017	0.1	1.154423
2.656683	0.1	1.152158
2.658350	0.1	1.149595
2.660017	0.1	1.145780
2.661683	0.1	1.140595
2.663350	0.1	1.134634
2.665017	0.1	1.129210
2.666683	0.1	1.125217
2.668350	0.1	1.122117
2.670017	0.1	1.118481
2.671683	0.1	1.114011
2.673350	0.1	1.110256
2.675017	0.1	1.108229
2.676683	0.1	1.107097
2.678350	0.1	1.105428
2.680017	0.1	1.102269
2.681683	0.1	1.097739
2.683350	0.1	1.092255
2.685017	0.1	1.085520
2.686683	0.1	1.077652
2.688350	0.1	1.069903
2.690017	0.1	1.063645
2.691683	0.1	1.059234
2.693350	0.1	1.055777
2.695017	0.1	1.052022
2.696683	0.1	1.047731
2.698350	0.1	1.044273
2.700017	0.1	1.043797
2.701683	0.1	1.046956
2.703350	0.1	1.051366
2.705017	0.1	1.053989
2.706683	0.1	1.052976
2.708350	0.1	1.049161
2.710017	0.1	1.044154
2.711683	0.1	1.038909
2.713350	0.1	1.034021
2.715017	0.1	1.030624
2.716683	0.1	1.029253
2.718350	0.1	1.029134
2.720017	0.1	1.028419
2.721683	0.1	1.026511
2.723350	0.1	1.024425
2.725017	0.1	1.023471
2.726683	0.1	1.023948
2.728350	0.1	1.025081
2.730017	0.1	1.025915
2.731683	0.1	1.026154
2.733350	0.1	1.025677
2.735017	0.1	1.024664
2.736683	0.1	1.023352
2.738350	0.1	1.021802
2.740017	0.1	1.020193
2.741683	0.1	1.018524
2.743350	0.1	1.016975
2.745017	0.1	1.016140
2.746683	0.1	1.017451
2.748350	0.1	1.020849
2.750017	0.1	1.024008
2.751683	0.1	1.024365
2.753350	0.1	1.021206
2.755017	0.1	1.016080
2.756683	0.1	1.011610
2.758350	0.1	1.009584
2.760017	0.1	1.010358
2.761683	0.1	1.012743
2.763350	0.1	1.015723
2.765017	0.1	1.019001
2.766683	0.1	1.022339
2.768350	0.1	1.025438
2.770017	0.1	1.027942
2.771683	0.1	1.029313
2.773350	0.1	1.029432
2.775017	0.1	1.028001
2.776683	0.1	1.025498
2.778350	0.1	1.023114
2.780017	0.1	1.022041
2.781683	0.1	1.022577
2.783350	0.1	1.024067
2.785017	0.1	1.025260
2.786683	0.1	1.025498
2.788350	0.1	1.025200
2.790017	0.1	1.025379
2.791683	0.1	1.026392
2.793350	0.1	1.027644
2.795017	0.1	1.027882
2.796683	0.1	1.026928
2.798350	0.1	1.025915
2.800017	0.1	1.026213
2.801683	0.1	1.028240
2.803350	0.1	1.031697
2.805017	0.1	1.035929
2.806683	0.1	1.039743
2.808350	0.1	1.041234
2.810017	0.1	1.039207
2.811683	0.1	1.034498
2.813350	0.1	1.029909
2.815017	0.1	1.028240
2.816683	0.1	1.030564
2.818350	0.1	1.035452
2.820017	0.1	1.040936
2.821683	0.1	1.045406
2.823350	0.1	1.047850
2.825017	0.1	1.048267
2.826683	0.1	1.048267
2.828350	0.1	1.049578
2.830017	0.1	1.052737
2.831683	0.1	1.056194
2.833350	0.1	1.058221
2.835017	0.1	1.059055
2.836683	0.1	1.060724
2.838350	0.1	1.064062
2.840017	0.1	1.067758
2.841683	0.1	1.070201
2.843350	0.1	1.071811
2.845017	0.1	1.074195
2.846683	0.1	1.077414
2.848350	0.1	1.080036
2.850017	0.1	1.081348
2.851683	0.1	1.082242
2.853350	0.1	1.083374
2.855017	0.1	1.084566
2.856683	0.1	1.085162
2.858350	0.1	1.085281
2.860017	0.1	1.084805
2.861683	0.1	1.083791
2.863350	0.1	1.083434
2.865017	0.1	1.084924
2.866683	0.1	1.088023
2.868350	0.1	1.091480
2.870017	0.1	1.093924
2.871683	0.1	1.094759
2.873350	0.1	1.094520
2.875017	0.1	1.093924
2.876683	0.1	1.093566
2.878350	0.1	1.093626
2.880017	0.1	1.094401
2.881683	0.1	1.096129
2.883350	0.1	1.099110
2.885017	0.1	1.102984
2.886683	0.1	1.106381
2.888350	0.1	1.108050
2.890017	0.1	1.107693
2.891683	0.1	1.106024
2.893350	0.1	1.104593
2.895017	0.1	1.104593
2.896683	0.1	1.105785
2.898350	0.1	1.107812
2.900017	0.1	1.110733
2.901683	0.1	1.114309
2.903350	0.1	1.117349
2.905017	0.1	1.118124
2.906683	0.1	1.116097
2.908350	0.1	1.112163
2.910017	0.1	1.108229
2.911683	0.1	1.105309
2.913350	0.1	1.102626
2.915017	0.1	1.099646
2.916683	0.1	1.097798
2.918350	0.1	1.098454
2.920017	0.1	1.100957
2.921683	0.1	1.103818
2.923350	0.1	1.106203
2.925017	0.1	1.107693
2.926683	0.1	1.108229
2.928350	0.1	1.107693
2.930017	0.1	1.106560
2.931683	0.1	1.105487
2.933350	0.1	1.104593
2.935017	0.1	1.103878
2.936683	0.1	1.103342
2.938350	0.1	1.102984
2.940017	0.1	1.102805
2.941683	0.1	1.102269
2.943350	0.1	1.100540
2.945017	0.1	1.097262
2.946683	0.1	1.093030
2.948350	0.1	1.088917
2.950017	0.1	1.086056
2.951683	0.1	1.084805
2.953350	0.1	1.084328
2.955017	0.1	1.083851
2.956683	0.1	1.083195
2.958350	0.1	1.082957
2.960017	0.1	1.083076
2.961683	0.1	1.082957
2.963350	0.1	1.081586
2.965017	0.1	1.079142
2.966683	0.1	1.076996
2.968350	0.1	1.076222
2.970017	0.1	1.077116
2.971683	0.1	1.078665
2.973350	0.1	1.079559
2.975017	0.1	1.079023
2.976683	0.1	1.077414
2.978350	0.1	1.075983
2.980017	0.1	1.075089
2.981683	0.1	1.074314
2.983350	0.1	1.073480
2.985017	0.1	1.072645
2.986683	0.1	1.071930
2.988350	0.1	1.071334
2.990017	0.1	1.070261
2.991683	0.1	1.068294
2.993350	0.1	1.065552
2.995017	0.1	1.062989
2.996683	0.1	1.061380
2.998350	0.1	1.060724
3.000017	0.1	1.060546
3.001683	0.1	1.060069
3.003350	0.1	1.058459
3.005017	0.1	1.055479
3.006683	0.1	1.051784
3.008350	0.1	1.048505
3.010017	0.1	1.046062
3.011683	0.1	1.044691
3.013350	0.1	1.045048
3.015017	0.1	1.047254
3.016683	0.1	1.050115
3.018350	0.1	1.051545
3.020017	0.1	1.049995
3.021683	0.1	1.045466
3.023350	0.1	1.039565
3.025017	0.1	1.033843
3.026683	0.1	1.029790
3.028350	0.1	1.027942
3.030017	0.1	1.027703
3.031683	0.1	1.028001
3.033350	0.1	1.028299
3.035017	0.1	1.028538
3.036683	0.1	1.028299
3.038350	0.1	1.027167
3.040017	0.1	1.025260
3.041683	0.1	1.022518
3.043350	0.1	1.018524
3.045017	0.1	1.013339
3.046683	0.1	1.007795
3.048350	0.1	1.003206
3.050017	0.1	0.999630
3.051683	0.1	0.996947
3.053350	0.1	0.995398
3.055017	0.1	0.995517
3.056683	0.1	0.997424
3.058350	0.1	1.000464
3.060017	0.1	1.002729
3.061683	0.1	1.002908
3.063350	0.1	1.001120
3.065017	0.1	0.997484
3.066683	0.1	0.992835
3.068350	0.1	0.988603
3.070017	0.1	0.986278
3.071683	0.1	0.985563
3.073350	0.1	0.985086
3.075017	0.1	0.984252
3.076683	0.1	0.983417
3.078350	0.1	0.983119
3.080017	0.1	0.983000
3.081683	0.1	0.982285
3.083350	0.1	0.980198
3.085017	0.1	0.976563
3.086683	0.1	0.972331
3.088350	0.1	0.968635
3.090017	0.1	0.966013
3.091683	0.1	0.963271
3.093350	0.1	0.959337
3.095017	0.1	0.954390
3.096683	0.1	0.949800
3.098350	0.1	0.946343
3.100017	0.1	0.943780
3.101683	0.1	0.941277
3.103350	0.1	0.937998
3.105017	0.1	0.934303
3.106683	0.1	0.931382
3.108350	0.1	0.930250
3.110017	0.1	0.930607
3.111683	0.1	0.931263
3.113350	0.1	0.931323
3.115017	0.1	0.929833
3.116683	0.1	0.926852
3.118350	0.1	0.923514
3.120017	0.1	0.920892
3.121683	0.1	0.919521
3.123350	0.1	0.918806
3.125017	0.1	0.917912
3.126683	0.1	0.915885
3.128350	0.1	0.912428
3.130017	0.1	0.907719
3.131683	0.1	0.902057
3.133350	0.1	0.896037
3.135017	0.1	0.891030
3.136683	0.1	0.887930
3.138350	0.1	0.886798
3.140017	0.1	0.887036
3.141683	0.1	0.886738
3.143350	0.1	0.883341
3.145017	0.1	0.876010
3.146683	0.1	0.866890
3.148350	0.1	0.859022
3.150017	0.1	0.853837
3.151683	0.1	0.850976
3.153350	0.1	0.849724
3.155017	0.1	0.850201
3.156683	0.1	0.852466
3.158350	0.1	0.855386
3.160017	0.1	0.856578
3.161683	0.1	0.854671
3.163350	0.1	0.850380
3.165017	0.1	0.846088
3.166683	0.1	0.843048
3.168350	0.1	0.840902
3.170017	0.1	0.838757
3.171683	0.1	0.836194
3.173350	0.1	0.833333
3.175017	0.1	0.830233
3.176683	0.1	0.826418
3.178350	0.1	0.821412
3.180017	0.1	0.815094
3.181683	0.1	0.808537
3.183350	0.1	0.803590
3.185017	0.1	0.801206
3.186683	0.1	0.800669
3.188350	0.1	0.800669
3.190017	0.1	0.800252
3.191683	0.1	0.798881
3.193350	0.1	0.796437
3.195017	0.1	0.792921
3.196683	0.1	0.788510
3.198350	0.1	0.784040
3.200017	0.1	0.780582
3.201683	0.1	0.777960
3.203350	0.1	0.775099
3.205017	0.1	0.771523
3.206683	0.1	0.767469
3.208350	0.1	0.764072
3.210017	0.1	0.762761
3.211683	0.1	0.764370
3.213350	0.1	0.767708
3.215017	0.1	0.770271
3.216683	0.1	0.770092
3.218350	0.1	0.766456
3.220017	0.1	0.760138
3.221683	0.1	0.752926
3.223350	0.1	0.746310
3.225017	0.1	0.741124
3.226683	0.1	0.737369
3.228350	0.1	0.734985
3.230017	0.1	0.733793
3.231683	0.1	0.733197
3.233350	0.1	0.731528
3.235017	0.1	0.727058
3.236683	0.1	0.720024
3.238350	0.1	0.711799
3.240017	0.1	0.703692
3.241683	0.1	0.696182
3.243350	0.1	0.689805
3.245017	0.1	0.685155
3.246683	0.1	0.682354
3.248350	0.1	0.680268
3.250017	0.1	0.677943
3.251683	0.1	0.675678
3.253350	0.1	0.673950
3.255017	0.1	0.672579
3.256683	0.1	0.671029
3.258350	0.1	0.669420
3.260017	0.1	0.667632
3.261683	0.1	0.665188
3.263350	0.1	0.661552
3.265017	0.1	0.656843
3.266683	0.1	0.651777
3.268350	0.1	0.646532
3.270017	0.1	0.640988
3.271683	0.1	0.635326
3.273350	0.1	0.629485
3.275017	0.1	0.623345
3.276683	0.1	0.617743
3.278350	0.1	0.614405
3.280017	0.1	0.614584
3.281683	0.1	0.617802
3.283350	0.1	0.621975
3.285017	0.1	0.624955
3.286683	0.1	0.625014
3.288350	0.1	0.621855
3.290017	0.1	0.616729
3.291683	0.1	0.611365
3.293350	0.1	0.607073
3.295017	0.1	0.604510
3.296683	0.1	0.603080
3.298350	0.1	0.601232
3.300017	0.1	0.597477
3.301683	0.1	0.592172
3.303350	0.1	0.587046
3.305017	0.1	0.584126
3.306683	0.1	0.584006
3.308350	0.1	0.585496
3.310017	0.1	0.585675
3.311683	0.1	0.582337
3.313350	0.1	0.576139
3.315017	0.1	0.568807
3.316683	0.1	0.561059
3.318350	0.1	0.552833
3.320017	0.1	0.544965
3.321683	0.1	0.538409
3.323350	0.1	0.533462
3.325017	0.1	0.529587
3.326683	0.1	0.526547
3.328350	0.1	0.524521
3.330017	0.1	0.523806
3.331683	0.1	0.523686
3.333350	0.1	0.522435
3.335017	0.1	0.519216
3.336683	0.1	0.514448
3.338350	0.1	0.508845
3.340017	0.1	0.502944
3.341683	0.1	0.497341
3.343350	0.1	0.492513
3.345017	0.1	0.488162
3.346683	0.1	0.483990
3.348350	0.1	0.480592
3.350017	0.1	0.478327
3.351683	0.1	0.476956
3.353350	0.1	0.475884
3.355017	0.1	0.473917
3.356683	0.1	0.470102
3.358350	0.1	0.465035
3.360017	0.1	0.460327
3.361683	0.1	0.457704
3.363350	0.1	0.457764
3.365017	0.1	0.459194
3.366683	0.1	0.459790
3.368350	0.1	0.458658
3.370017	0.1	0.455976
3.371683	0.1	0.451922
3.373350	0.1	0.446558
3.375017	0.1	0.440776
3.376683	0.1	0.436246
3.378350	0.1	0.434279
3.380017	0.1	0.434995
3.381683	0.1	0.437021
3.383350	0.1	0.438631
3.385017	0.1	0.438333
3.386683	0.1	0.436008
3.388350	0.1	0.432730
3.390017	0.1	0.429153
3.391683	0.1	0.425518
3.393350	0.1	0.421882
3.395017	0.1	0.418663
3.396683	0.1	0.415921
3.398350	0.1	0.412941
3.400017	0.1	0.409305
3.401683	0.1	0.405371
3.403350	0.1	0.401497
3.405017	0.1	0.397265
3.406683	0.1	0.392139
3.408350	0.1	0.386834
3.410017	0.1	0.382960
3.411683	0.1	0.381410
3.413350	0.1	0.381112
3.415017	0.1	0.380516
3.416683	0.1	0.379324
3.418350	0.1	0.378191
3.420017	0.1	0.377476
3.421683	0.1	0.376523
3.423350	0.1	0.374556
3.425017	0.1	0.370622
3.426683	0.1	0.364721
3.428350	0.1	0.357449
3.430017	0.1	0.350177
3.431683	0.1	0.344038
3.433350	0.1	0.339508
3.435017	0.1	0.336468
3.436683	0.1	0.334978
3.438350	0.1	0.335276
3.440017	0.1	0.336647
3.441683	0.1	0.338137
3.443350	0.1	0.339448
3.445017	0.1	0.340402
3.446683	0.1	0.340402
3.448350	0.1	0.338852
3.450017	0.1	0.335813
3.451683	0.1	0.332356
3.453350	0.1	0.329793
3.455017	0.1	0.328541
3.456683	0.1	0.328481
3.458350	0.1	0.329375
3.460017	0.1	0.330925
3.461683	0.1	0.332952
3.463350	0.1	0.335991
3.465017	0.1	0.340521
3.466683	0.1	0.346601
3.468350	0.1	0.354767
3.470017	0.1	0.365615
3.471683	0.1	0.379264
3.473350	0.1	0.394106
3.475017	0.1	0.408471
3.476683	0.1	0.421762
3.478350	0.1	0.434041
3.480017	0.1	0.444651
3.481683	0.1	0.452518
3.483350	0.1	0.456989
3.485017	0.1	0.458300
3.486683	0.1	0.457406
3.488350	0.1	0.454783
3.490017	0.1	0.450075
3.491683	0.1	0.442505
3.493350	0.1	0.432074
3.495017	0.1	0.420511
3.496683	0.1	0.410438
3.498350	0.1	0.403821
3.500017	0.1	0.400484
3.501683	0.1	0.398755
3.503350	0.1	0.396848
3.505017	0.1	0.394762
3.506683	0.1	0.394046
3.508350	0.1	0.396192
3.510017	0.1	0.401557
3.511683	0.1	0.409722
3.513350	0.1	0.420928
3.515017	0.1	0.435352
3.516683	0.1	0.452340
3.518350	0.1	0.470877
3.520017	0.1	0.489473
3.521683	0.1	0.506759
3.523350	0.1	0.521660
3.525017	0.1	0.534236
3.526683	0.1	0.545025
3.528350	0.1	0.555337
3.530017	0.1	0.566006
3.531683	0.1	0.576615
3.533350	0.1	0.585258
3.535017	0.1	0.591099
3.536683	0.1	0.594735
3.538350	0.1	0.597060
3.540017	0.1	0.598848
3.541683	0.1	0.601172
3.543350	0.1	0.605106
3.545017	0.1	0.611246
3.546683	0.1	0.618160
3.548350	0.1	0.624061
3.550017	0.1	0.627995
3.551683	0.1	0.630677
3.553350	0.1	0.633001
3.555017	0.1	0.635386
3.556683	0.1	0.637174
3.558350	0.1	0.637353
3.560017	0.1	0.635982
3.561683	0.1	0.634372
3.563350	0.1	0.634611
3.565017	0.1	0.638306
3.566683	0.1	0.644743
3.568350	0.1	0.651777
3.570017	0.1	0.656843
3.571683	0.1	0.658035
3.573350	0.1	0.655115
3.575017	0.1	0.650108
3.576683	0.1	0.645697
3.578350	0.1	0.643969
3.580017	0.1	0.645042
3.581683	0.1	0.647903
3.583350	0.1	0.651062
3.585017	0.1	0.653684
3.586683	0.1	0.654936
3.588350	0.1	0.654340
3.590017	0.1	0.651896
3.591683	0.1	0.648022
3.593350	0.1	0.642777
3.595017	0.1	0.636935
3.596683	0.1	0.632465
3.598350	0.1	0.630856
3.600017	0.1	0.632346
3.601683	0.1	0.635564
3.603350	0.1	0.638545
3.605017	0.1	0.639916
3.606683	0.1	0.639558
3.608350	0.1	0.637949
3.610017	0.1	0.635922
3.611683	0.1	0.634491
3.613350	0.1	0.634134
3.615017	0.1	0.634134
3.616683	0.1	0.632823
3.618350	0.1	0.629187
3.620017	0.1	0.623941
3.621683	0.1	0.618875
3.623350	0.1	0.615239
3.625017	0.1	0.613153
3.626683	0.1	0.612497
3.628350	0.1	0.613034
3.630017	0.1	0.614286
3.631683	0.1	0.614822
3.633350	0.1	0.613987
3.635017	0.1	0.612438
3.636683	0.1	0.610888
3.638350	0.1	0.609577
3.640017	0.1	0.608861
3.641683	0.1	0.608921
3.643350	0.1	0.609756
3.645017	0.1	0.611067
3.646683	0.1	0.612259
3.648350	0.1	0.612378
3.650017	0.1	0.610530
3.651683	0.1	0.606656
3.653350	0.1	0.601828
3.655017	0.1	0.597537
3.656683	0.1	0.594258
3.658350	0.1	0.591636
3.660017	0.1	0.589132
3.661683	0.1	0.586331
3.663350	0.1	0.583530
3.665017	0.1	0.581503
3.666683	0.1	0.580609
3.668350	0.1	0.580311
3.670017	0.1	0.580072
3.671683	0.1	0.579894
3.673350	0.1	0.579476
3.675017	0.1	0.578463
3.676683	0.1	0.576854
3.678350	0.1	0.575364
3.680017	0.1	0.574470
3.681683	0.1	0.574231
3.683350	0.1	0.574470
3.685017	0.1	0.574470
3.686683	0.1	0.573516
3.688350	0.1	0.571728
3.690017	0.1	0.569999
3.691683	0.1	0.569046
3.693350	0.1	0.569165
3.695017	0.1	0.570059
3.696683	0.1	0.571191
3.698350	0.1	0.571787
3.700017	0.1	0.571072
3.701683	0.1	0.568807
3.703350	0.1	0.565231
3.705017	0.1	0.560999
3.706683	0.1	0.557184
3.708350	0.1	0.554860
3.710017	0.1	0.554085
3.711683	0.1	0.554383
3.713350	0.1	0.554979
3.715017	0.1	0.554979
3.716683	0.1	0.554085
3.718350	0.1	0.552535
3.720017	0.1	0.551164
3.721683	0.1	0.550747
3.723350	0.1	0.551820
3.725017	0.1	0.553787
3.726683	0.1	0.555456
3.728350	0.1	0.555813
3.730017	0.1	0.554562
3.731683	0.1	0.551760
3.733350	0.1	0.548065
3.735017	0.1	0.544727
3.736683	0.1	0.542760
3.738350	0.1	0.542641
3.740017	0.1	0.544131
3.741683	0.1	0.545979
3.743350	0.1	0.547230
3.745017	0.1	0.547469
3.746683	0.1	0.546932
3.748350	0.1	0.545979
3.750017	0.1	0.544488
3.751683	0.1	0.542045
3.753350	0.1	0.539005
3.755017	0.1	0.536740
3.756683	0.1	0.536382
3.758350	0.1	0.537932
3.760017	0.1	0.539780
3.761683	0.1	0.539959
3.763350	0.1	0.537872
3.765017	0.1	0.534833
3.766683	0.1	0.532031
3.768350	0.1	0.529528
3.770017	0.1	0.526786
3.771683	0.1	0.523865
3.773350	0.1	0.521123
3.775017	0.1	0.519156
3.776683	0.1	0.518024
3.778350	0.1	0.517130
3.780017	0.1	0.515699
3.781683	0.1	0.513732
3.783350	0.1	0.511467
3.785017	0.1	0.509918
3.786683	0.1	0.509679
3.788350	0.1	0.510871
3.790017	0.1	0.512660
3.791683	0.1	0.514388
3.793350	0.1	0.515044
3.795017	0.1	0.513494
3.796683	0.1	0.509620
3.798350	0.1	0.504255
3.800017	0.1	0.499070
3.801683	0.1	0.495136
3.803350	0.1	0.493169
3.805017	0.1	0.493169
3.806683	0.1	0.494361
3.808350	0.1	0.495017
3.810017	0.1	0.493765
3.811683	0.1	0.491440
3.813350	0.1	0.489056
3.815017	0.1	0.486553
3.816683	0.1	0.482976
3.818350	0.1	0.478089
3.820017	0.1	0.473082
3.821683	0.1	0.469029
3.823350	0.1	0.466049
3.825017	0.1	0.464022
3.826683	0.1	0.463009
3.828350	0.1	0.463069
3.830017	0.1	0.463903
3.831683	0.1	0.464976
3.833350	0.1	0.466049
3.835017	0.1	0.466943
3.836683	0.1	0.466883
3.838350	0.1	0.465035
3.840017	0.1	0.461459
3.841683	0.1	0.457168
3.843350	0.1	0.453651
3.845017	0.1	0.452101
3.846683	0.1	0.452876
3.848350	0.1	0.455022
3.850017	0.1	0.457227
3.851683	0.1	0.458479
3.853350	0.1	0.457764
3.855017	0.1	0.454605
3.856683	0.1	0.449538
3.858350	0.1	0.444114
3.860017	0.1	0.439644
3.861683	0.1	0.436962
3.863350	0.1	0.436127
3.865017	0.1	0.436068
3.866683	0.1	0.435948
3.868350	0.1	0.435710
3.870017	0.1	0.435233
3.871683	0.1	0.433981
3.873350	0.1	0.431895
3.875017	0.1	0.429511
3.876683	0.1	0.427365
3.878350	0.1	0.425398
3.880017	0.1	0.423074
3.881683	0.1	0.419676
3.883350	0.1	0.415564
3.885017	0.1	0.411630
3.886683	0.1	0.408411
3.888350	0.1	0.405610
3.890017	0.1	0.402689
3.891683	0.1	0.399888
3.893350	0.1	0.398219
3.895017	0.1	0.397861
3.896683	0.1	0.398040
3.898350	0.1	0.397086
3.900017	0.1	0.393689
3.901683	0.1	0.388145
3.903350	0.1	0.382185
3.905017	0.1	0.377595
3.906683	0.1	0.374913
3.908350	0.1	0.373423
3.910017	0.1	0.372827
3.911683	0.1	0.373065
3.913350	0.1	0.373781
3.915017	0.1	0.374317
3.916683	0.1	0.373840
3.918350	0.1	0.372589
3.920017	0.1	0.371277
3.921683	0.1	0.370264
3.923350	0.1	0.369370
3.925017	0.1	0.368416
3.926683	0.1	0.367463
3.928350	0.1	0.366747
3.930017	0.1	0.366628
3.931683	0.1	0.366926
3.933350	0.1	0.366628
3.935017	0.1	0.364721
3.936683	0.1	0.360966
3.938350	0.1	0.355959
3.940017	0.1	0.350654
3.941683	0.1	0.346065
3.943350	0.1	0.343680
3.945017	0.1	0.344276
3.946683	0.1	0.347018
3.948350	0.1	0.349522
3.950017	0.1	0.349879
3.951683	0.1	0.347793
3.953350	0.1	0.344574
3.955017	0.1	0.341892
3.956683	0.1	0.340641
3.958350	0.1	0.340343
3.960017	0.1	0.340641
3.961683	0.1	0.341177
3.963350	0.1	0.341535
3.965017	0.1	0.340760
3.966683	0.1	0.338554
3.968350	0.1	0.335515
3.970017	0.1	0.332773
3.971683	0.1	0.331283
3.973350	0.1	0.331402
3.975017	0.1	0.332654
3.976683	0.1	0.334084
3.978350	0.1	0.334561
3.980017	0.1	0.333190
3.981683	0.1	0.329614
3.983350	0.1	0.324368
3.985017	0.1	0.318646
3.986683	0.1	0.313997
3.988350	0.1	0.311315
3.990017	0.1	0.309944
3.991683	0.1	0.308275
3.993350	0.1	0.305474
3.995017	0.1	0.302255
3.996683	0.1	0.299811
3.998350	0.1	0.299037
4.000017	0.1	0.299811
4.001683	0.1	0.301719
4.003350	0.1	0.304341
4.005017	0.1	0.307024
4.006683	0.1	0.308275
4.008350	0.1	0.306845
4.010017	0.1	0.302553
4.011683	0.1	0.296295
4.013350	0.1	0.289023
4.015017	0.1	0.281930
4.016683	0.1	0.276208
4.018350	0.1	0.272274
4.020017	0.1	0.269711
4.021683	0.1	0.268102
4.023350	0.1	0.267446
4.025017	0.1	0.267923
4.026683	0.1	0.269532
4.028350	0.1	0.271559
4.030017	0.1	0.273049
4.031683	0.1	0.273883
4.033350	0.1	0.274301
4.035017	0.1	0.274241
4.036683	0.1	0.273883
4.038350	0.1	0.273287
4.040017	0.1	0.272155
4.041683	0.1	0.269771
4.043350	0.1	0.265956
4.045017	0.1	0.261784
4.046683	0.1	0.258625
4.048350	0.1	0.256658
4.050017	0.1	0.254989
4.051683	0.1	0.252962
4.053350	0.1	0.250340
4.055017	0.1	0.247896
4.056683	0.1	0.246584
4.058350	0.1	0.246346
4.060017	0.1	0.245869
4.061683	0.1	0.244677
4.063350	0.1	0.243425
4.065017	0.1	0.243008
4.066683	0.1	0.243366
4.068350	0.1	0.243366
4.070017	0.1	0.242412
4.071683	0.1	0.241041
4.073350	0.1	0.239849
4.075017	0.1	0.238359
4.076683	0.1	0.236392
4.078350	0.1	0.234306
4.080017	0.1	0.233114
4.081683	0.1	0.232756
4.083350	0.1	0.232935
4.085017	0.1	0.233352
4.086683	0.1	0.233471
4.088350	0.1	0.232339
4.090017	0.1	0.228941
4.091683	0.1	0.223637
4.093350	0.1	0.218093
4.095017	0.1	0.214100
4.096683	0.1	0.212908
4.098350	0.1	0.213802
4.100017	0.1	0.214994
4.101683	0.1	0.215173
4.103350	0.1	0.214696
4.105017	0.1	0.213742
4.106683	0.1	0.212431
4.108350	0.1	0.211000
4.110017	0.1	0.209451
4.111683	0.1	0.207424
4.113350	0.1	0.205159
4.115017	0.1	0.203848
4.116683	0.1	0.204325
4.118350	0.1	0.206530
4.120017	0.1	0.209510
4.121683	0.1	0.211656
4.123350	0.1	0.211298
4.125017	0.1	0.207961
4.126683	0.1	0.203311
4.128350	0.1	0.199974
4.130017	0.1	0.199258
4.131683	0.1	0.200391
4.133350	0.1	0.201345
4.135017	0.1	0.200570
4.136683	0.1	0.197411
4.138350	0.1	0.192583
4.140017	0.1	0.187397
4.141683	0.1	0.182927
4.143350	0.1	0.179768
4.145017	0.1	0.177920
4.146683	0.1	0.177145
4.148350	0.1	0.177205
4.150017	0.1	0.178456
4.151683	0.1	0.180602
4.153350	0.1	0.182450
4.155017	0.1	0.183105
4.156683	0.1	0.182331
4.158350	0.1	0.180125
4.160017	0.1	0.176251
4.161683	0.1	0.171244
4.163350	0.1	0.166774
4.165017	0.1	0.164270
4.166683	0.1	0.163794
4.168350	0.1	0.164509
4.170017	0.1	0.165820
4.171683	0.1	0.166893
4.173350	0.1	0.166476
4.175017	0.1	0.164032
4.176683	0.1	0.160456
4.178350	0.1	0.157118
4.180017	0.1	0.154972
4.181683	0.1	0.154078
4.183350	0.1	0.154376
4.185017	0.1	0.155568
4.186683	0.1	0.156820
4.188350	0.1	0.156999
4.190017	0.1	0.155628
4.191683	0.1	0.153363
4.193350	0.1	0.151277
4.195017	0.1	0.150323
4.196683	0.1	0.151217
4.198350	0.1	0.152886
4.200017	0.1	0.153542
4.201683	0.1	0.152588
4.203350	0.1	0.151217
4.205017	0.1	0.150919
4.206683	0.1	0.152349
4.208350	0.1	0.154734
4.210017	0.1	0.156105
4.211683	0.1	0.154853
4.213350	0.1	0.150681
4.215017	0.1	0.144780
4.216683	0.1	0.139236
4.218350	0.1	0.136435
4.220017	0.1	0.136495
4.221683	0.1	0.137329
4.223350	0.1	0.136793
4.225017	0.1	0.134766
4.226683	0.1	0.132382
4.228350	0.1	0.129879
4.230017	0.1	0.126481
4.231683	0.1	0.121951
4.233350	0.1	0.117004
4.235017	0.1	0.113249
4.236683	0.1	0.111938
4.238350	0.1	0.113070
4.240017	0.1	0.116229
4.241683	0.1	0.121117
4.243350	0.1	0.126779
4.245017	0.1	0.131607
4.246683	0.1	0.134468
4.248350	0.1	0.135183
4.250017	0.1	0.134230
4.251683	0.1	0.132144
4.253350	0.1	0.129402
4.255017	0.1	0.126183
4.256683	0.1	0.122547
4.258350	0.1	0.118136
4.260017	0.1	0.113130
4.261683	0.1	0.109017
4.263350	0.1	0.106931
4.265017	0.1	0.106931
4.266683	0.1	0.108004
4.268350	0.1	0.108600
4.270017	0.1	0.107229
4.271683	0.1	0.103652
4.273350	0.1	0.099540
4.275017	0.1	0.096917
4.276683	0.1	0.096560
4.278350	0.1	0.097394
4.280017	0.1	0.098109
4.281683	0.1	0.097871
4.283350	0.1	0.097275
4.285017	0.1	0.097513
4.286683	0.1	0.099301
4.288350	0.1	0.101924
4.290017	0.1	0.104547
4.291683	0.1	0.106931
4.293350	0.1	0.108480
4.295017	0.1	0.107825
4.296683	0.1	0.105202
4.298350	0.1	0.102162
4.300017	0.1	0.099838
4.301683	0.1	0.098705
4.303350	0.1	0.098646
4.305017	0.1	0.099301
4.306683	0.1	0.100076
4.308350	0.1	0.100315
4.310017	0.1	0.099838
4.311683	0.1	0.098884
4.313350	0.1	0.097990
4.315017	0.1	0.097394
4.316683	0.1	0.096619
4.318350	0.1	0.094771
4.320017	0.1	0.092089
4.321683	0.1	0.089288
4.323350	0.1	0.087023
4.325017	0.1	0.086248
4.326683	0.1	0.087559
4.328350	0.1	0.090420
4.330017	0.1	0.093520
4.331683	0.1	0.095785
4.333350	0.1	0.096560
4.335017	0.1	0.095487
4.336683	0.1	0.092983
4.338350	0.1	0.090420
4.340017	0.1	0.089407
4.341683	0.1	0.089884
4.343350	0.1	0.090480
4.345017	0.1	0.090301
4.346683	0.1	0.089526
4.348350	0.1	0.088751
4.350017	0.1	0.088573
4.351683	0.1	0.089645
4.353350	0.1	0.091732
4.355017	0.1	0.093579
4.356683	0.1	0.094473
4.358350	0.1	0.094831
4.360017	0.1	0.094712
4.361683	0.1	0.093400
4.363350	0.1	0.091314
4.365017	0.1	0.089526
4.366683	0.1	0.088573
4.368350	0.1	0.088453
4.370017	0.1	0.089109
4.371683	0.1	0.090778
4.373350	0.1	0.093162
4.375017	0.1	0.095427
4.376683	0.1	0.096977
4.378350	0.1	0.097990
4.380017	0.1	0.099301
4.381683	0.1	0.100851
4.383350	0.1	0.102103
4.385017	0.1	0.102699
4.386683	0.1	0.102878
4.388350	0.1	0.102818
4.390017	0.1	0.102758
4.391683	0.1	0.103593
4.393350	0.1	0.106573
4.395017	0.1	0.111878
4.396683	0.1	0.117362
4.398350	0.1	0.120640
4.400017	0.1	0.121057
4.401683	0.1	0.119507
4.403350	0.1	0.117004
4.405017	0.1	0.114024
4.406683	0.1	0.110745
4.408350	0.1	0.107110
4.410017	0.1	0.104010
4.411683	0.1	0.103533
4.413350	0.1	0.106394
4.415017	0.1	0.111580
4.416683	0.1	0.117719
4.418350	0.1	0.123382
4.420017	0.1	0.126958
4.421683	0.1	0.127614
4.423350	0.1	0.126302
4.425017	0.1	0.124395
4.426683	0.1	0.122905
4.428350	0.1	0.122011
4.430017	0.1	0.121355
4.431683	0.1	0.120938
4.433350	0.1	0.121057
4.435017	0.1	0.121832
4.436683	0.1	0.122190
4.438350	0.1	0.120938
4.440017	0.1	0.118494
4.441683	0.1	0.116229
4.443350	0.1	0.115097
4.445017	0.1	0.114858
4.446683	0.1	0.114977
4.448350	0.1	0.115037
4.450017	0.1	0.115275
4.451683	0.1	0.115693
4.453350	0.1	0.115991
4.455017	0.1	0.115931
4.456683	0.1	0.115216
4.458350	0.1	0.113904
4.460017	0.1	0.112951
4.461683	0.1	0.113308
4.463350	0.1	0.114262
4.465017	0.1	0.114501
4.466683	0.1	0.113964
4.468350	0.1	0.113428
4.470017	0.1	0.113487
4.471683	0.1	0.113904
4.473350	0.1	0.114203
4.475017	0.1	0.114143
4.476683	0.1	0.114262
4.478350	0.1	0.115395
4.480017	0.1	0.117302
4.481683	0.1	0.119090
4.483350	0.1	0.119984
4.485017	0.1	0.119865
4.486683	0.1	0.119448
4.488350	0.1	0.119388
4.490017	0.1	0.119507
4.491683	0.1	0.118792
4.493350	0.1	0.116825
4.495017	0.1	0.114560
4.496683	0.1	0.112534
4.498350	0.1	0.110567
4.500017	0.1	0.108778
4.501683	0.1	0.107467
4.503350	0.1	0.106514
4.505017	0.1	0.105858
4.506683	0.1	0.105619
4.508350	0.1	0.106156
4.510017	0.1	0.107467
4.511683	0.1	0.108898
4.513350	0.1	0.109375
4.515017	0.1	0.108838
4.516683	0.1	0.108063
4.518350	0.1	0.107586
4.520017	0.1	0.107169
4.521683	0.1	0.106573
4.523350	0.1	0.106156
4.525017	0.1	0.106275
4.526683	0.1	0.107408
4.528350	0.1	0.109673
4.530017	0.1	0.112772
4.531683	0.1	0.115931
4.533350	0.1	0.118434
4.535017	0.1	0.119030
4.536683	0.1	0.116646
4.538350	0.1	0.112236
4.540017	0.1	0.108659
4.541683	0.1	0.108421
4.543350	0.1	0.110865
4.545017	0.1	0.113904
4.546683	0.1	0.115335
4.548350	0.1	0.113964
4.550017	0.1	0.109971
4.551683	0.1	0.105202
4.553350	0.1	0.101924
4.555017	0.1	0.101089
4.556683	0.1	0.101864
4.558350	0.1	0.102699
4.560017	0.1	0.102580
4.561683	0.1	0.101447
4.563350	0.1	0.099361
4.565017	0.1	0.097096
4.566683	0.1	0.096023
4.568350	0.1	0.097334
4.570017	0.1	0.100613
4.571683	0.1	0.104308
4.573350	0.1	0.106931
4.575017	0.1	0.107706
4.576683	0.1	0.106633
4.578350	0.1	0.104427
4.580017	0.1	0.102520
4.581683	0.1	0.101388
4.583350	0.1	0.100553
4.585017	0.1	0.099182
4.586683	0.1	0.097156
4.588350	0.1	0.095069
4.590017	0.1	0.093699
4.591683	0.1	0.093579
4.593350	0.1	0.095308
4.595017	0.1	0.098646
4.596683	0.1	0.101984
4.598350	0.1	0.103891
4.600017	0.1	0.103593
4.601683	0.1	0.101566
4.603350	0.1	0.099361
4.605017	0.1	0.098109
4.606683	0.1	0.098109
4.608350	0.1	0.099480
4.610017	0.1	0.101388
4.611683	0.1	0.103056
4.613350	0.1	0.104427
4.615017	0.1	0.106096
4.616683	0.1	0.108778
4.618350	0.1	0.112653
4.620017	0.1	0.116467
4.621683	0.1	0.118196
4.623350	0.1	0.117064
4.625017	0.1	0.114024
4.626683	0.1	0.110507
4.628350	0.1	0.107408
4.630017	0.1	0.104725
4.631683	0.1	0.102401
4.633350	0.1	0.100493
4.635017	0.1	0.099540
4.636683	0.1	0.099540
4.638350	0.1	0.100613
4.640017	0.1	0.103116
4.641683	0.1	0.106752
4.643350	0.1	0.109971
4.645017	0.1	0.111580
4.646683	0.1	0.111640
4.648350	0.1	0.110388
4.650017	0.1	0.107765
4.651683	0.1	0.104308
4.653350	0.1	0.101149
4.655017	0.1	0.099778
4.656683	0.1	0.101149
4.658350	0.1	0.104845
4.660017	0.1	0.108778
4.661683	0.1	0.110805
4.663350	0.1	0.110209
4.665017	0.1	0.107050
4.666683	0.1	0.101864
4.668350	0.1	0.096202
4.670017	0.1	0.092506
4.671683	0.1	0.092685
4.673350	0.1	0.096321
4.675017	0.1	0.101030
4.676683	0.1	0.104487
4.678350	0.1	0.106752
4.680017	0.1	0.109315
4.681683	0.1	0.113130
4.683350	0.1	0.117362
4.685017	0.1	0.120282
4.686683	0.1	0.121057
4.688350	0.1	0.120223
4.690017	0.1	0.118732
4.691683	0.1	0.117779
4.693350	0.1	0.118256
4.695017	0.1	0.119507
4.696683	0.1	0.119448
4.698350	0.1	0.116467
4.700017	0.1	0.111043
4.701683	0.1	0.105739
4.703350	0.1	0.102520
4.705017	0.1	0.101328
4.706683	0.1	0.100672
4.708350	0.1	0.099480
4.710017	0.1	0.097454
4.711683	0.1	0.095069
4.713350	0.1	0.093341
4.715017	0.1	0.092685
4.716683	0.1	0.092745
4.718350	0.1	0.093222
4.720017	0.1	0.094414
4.721683	0.1	0.096977
4.723350	0.1	0.100732
4.725017	0.1	0.104427
4.726683	0.1	0.106633
4.728350	0.1	0.106752
4.730017	0.1	0.105321
4.731683	0.1	0.103772
4.733350	0.1	0.103712
4.735017	0.1	0.105262
4.736683	0.1	0.107110
4.738350	0.1	0.107884
4.740017	0.1	0.107050
4.741683	0.1	0.105023
4.743350	0.1	0.102341
4.745017	0.1	0.099897
4.746683	0.1	0.098646
4.748350	0.1	0.099242
4.750017	0.1	0.101507
4.751683	0.1	0.104189
4.753350	0.1	0.106573
4.755017	0.1	0.108421
4.756683	0.1	0.109196
4.758350	0.1	0.108600
4.760017	0.1	0.107765
4.761683	0.1	0.108361
4.763350	0.1	0.110686
4.765017	0.1	0.113368
4.766683	0.1	0.115335
4.768350	0.1	0.116467
4.770017	0.1	0.116646
4.771683	0.1	0.115454
4.773350	0.1	0.112832
4.775017	0.1	0.109673
4.776683	0.1	0.106752
4.778350	0.1	0.104308
4.780017	0.1	0.102878
4.781683	0.1	0.103772
4.783350	0.1	0.107646
4.785017	0.1	0.113487
4.786683	0.1	0.119627
4.788350	0.1	0.124633
4.790017	0.1	0.128508
4.791683	0.1	0.132501
4.793350	0.1	0.137270
4.795017	0.1	0.141323
4.796683	0.1	0.142872
4.798350	0.1	0.141740
4.800017	0.1	0.138998
4.801683	0.1	0.135779
4.803350	0.1	0.132799
4.805017	0.1	0.130773
4.806683	0.1	0.129879
4.808350	0.1	0.129342
4.810017	0.1	0.127614
4.811683	0.1	0.123858
4.813350	0.1	0.119150
4.815017	0.1	0.115454
4.816683	0.1	0.113428
4.818350	0.1	0.112712
4.820017	0.1	0.112474
4.821683	0.1	0.112355
4.823350	0.1	0.112772
4.825017	0.1	0.114739
4.826683	0.1	0.118613
4.828350	0.1	0.123918
4.830017	0.1	0.129759
4.831683	0.1	0.134945
4.833350	0.1	0.138283
4.835017	0.1	0.138640
4.836683	0.1	0.135899
4.838350	0.1	0.131428
4.840017	0.1	0.127554
4.841683	0.1	0.125885
4.843350	0.1	0.126421
4.845017	0.1	0.127673
4.846683	0.1	0.128031
4.848350	0.1	0.127077
4.850017	0.1	0.125587
4.851683	0.1	0.125349
4.853350	0.1	0.127614
4.855017	0.1	0.132322
4.856683	0.1	0.137627
4.858350	0.1	0.141084
4.860017	0.1	0.141203
4.861683	0.1	0.138402
4.863350	0.1	0.134349
4.865017	0.1	0.130653
4.866683	0.1	0.128567
4.868350	0.1	0.128806
4.870017	0.1	0.131071
4.871683	0.1	0.133634
4.873350	0.1	0.134230
4.875017	0.1	0.132382
4.876683	0.1	0.129521
4.878350	0.1	0.127494
4.880017	0.1	0.126958
4.881683	0.1	0.127316
4.883350	0.1	0.127971
4.885017	0.1	0.128627
4.886683	0.1	0.129163
4.888350	0.1	0.129640
4.890017	0.1	0.130832
4.891683	0.1	0.132799
4.893350	0.1	0.134885
4.895017	0.1	0.136495
4.896683	0.1	0.137270
4.898350	0.1	0.137091
4.900017	0.1	0.136375
4.901683	0.1	0.135839
4.903350	0.1	0.135958
4.905017	0.1	0.136316
4.906683	0.1	0.136554
4.908350	0.1	0.136614
4.910017	0.1	0.136077
4.911683	0.1	0.134647
4.913350	0.1	0.132680
4.915017	0.1	0.131071
4.916683	0.1	0.129938
4.918350	0.1	0.128865
4.920017	0.1	0.127971
4.921683	0.1	0.128031
4.923350	0.1	0.129998
4.925017	0.1	0.134170
4.926683	0.1	0.139833
4.928350	0.1	0.145197
4.930017	0.1	0.148892
4.931683	0.1	0.150561
4.933350	0.1	0.150263
4.935017	0.1	0.147700
4.936683	0.1	0.142932
4.938350	0.1	0.137389
4.940017	0.1	0.133753
4.941683	0.1	0.133932
4.943350	0.1	0.137448
4.945017	0.1	0.142574
4.946683	0.1	0.147402
4.948350	0.1	0.151277
4.950017	0.1	0.154078
4.951683	0.1	0.155866
4.953350	0.1	0.156701
4.955017	0.1	0.157177
4.956683	0.1	0.157654
4.958350	0.1	0.158548
4.960017	0.1	0.160038
4.961683	0.1	0.161827
4.963350	0.1	0.163317
4.965017	0.1	0.164330
4.966683	0.1	0.164926
4.968350	0.1	0.165105
4.970017	0.1	0.164807
4.971683	0.1	0.163972
4.973350	0.1	0.162601
4.975017	0.1	0.161111
4.976683	0.1	0.160992
4.978350	0.1	0.163257
4.980017	0.1	0.167847
4.981683	0.1	0.173926
4.983350	0.1	0.180602
4.985017	0.1	0.187218
4.986683	0.1	0.192940
4.988350	0.1	0.196576
4.990017	0.1	0.197589
4.991683	0.1	0.197113
4.993350	0.1	0.197113
4.995017	0.1	0.199199
4.996683	0.1	0.203490
4.998350	0.1	0.208735
5.000017	0.1	0.212967
5.001683	0.1	0.215173
5.003350	0.1	0.215173
5.005017	0.1	0.213385
5.006683	0.1	0.210047
5.008350	0.1	0.206411
5.010017	0.1	0.204146
5.011683	0.1	0.205040
5.013350	0.1	0.209570
5.015017	0.1	0.216424
5.016683	0.1	0.223398
5.018350	0.1	0.229538
5.020017	0.1	0.234902
5.021683	0.1	0.239074
5.023350	0.1	0.241041
5.025017	0.1	0.240624
5.026683	0.1	0.239193
5.028350	0.1	0.238121
5.030017	0.1	0.238001
5.031683	0.1	0.238955
5.033350	0.1	0.241041
5.035017	0.1	0.243902
5.036683	0.1	0.247002
5.038350	0.1	0.249982
5.040017	0.1	0.252008
5.041683	0.1	0.252724
5.043350	0.1	0.253022
5.045017	0.1	0.254095
5.046683	0.1	0.256360
5.048350	0.1	0.259757
5.050017	0.1	0.264466
5.051683	0.1	0.269771
5.053350	0.1	0.274181
5.055017	0.1	0.276804
5.056683	0.1	0.278234
5.058350	0.1	0.279725
5.060017	0.1	0.282168
5.061683	0.1	0.285089
5.063350	0.1	0.288010
5.065017	0.1	0.291109
5.066683	0.1	0.294805
5.068350	0.1	0.298858
5.070017	0.1	0.303149
5.071683	0.1	0.307620
5.073350	0.1	0.312090
5.075017	0.1	0.315726
5.076683	0.1	0.318170
5.078350	0.1	0.318944
5.080017	0.1	0.317991
5.081683	0.1	0.316024
5.083350	0.1	0.314236
5.085017	0.1	0.313461
5.086683	0.1	0.313699
5.088350	0.1	0.314713
5.090017	0.1	0.316799
5.091683	0.1	0.320017
5.093350	0.1	0.323892
5.095017	0.1	0.327408
5.096683	0.1	0.330091
5.098350	0.1	0.332117
5.100017	0.1	0.333965
5.101683	0.1	0.335932
5.103350	0.1	0.338137
5.105017	0.1	0.340760
5.106683	0.1	0.343263
5.108350	0.1	0.344694
5.110017	0.1	0.344694
5.111683	0.1	0.343978
5.113350	0.1	0.343680
5.115017	0.1	0.344634
5.116683	0.1	0.347495
5.118350	0.1	0.351548
5.120017	0.1	0.355303
5.121683	0.1	0.357866
5.123350	0.1	0.359893
5.125017	0.1	0.361919
5.126683	0.1	0.363708
5.128350	0.1	0.364721
5.130017	0.1	0.365436
5.131683	0.1	0.367105
5.133350	0.1	0.370979
5.135017	0.1	0.377119
5.136683	0.1	0.384390
5.138350	0.1	0.391960
5.140017	0.1	0.399649
5.141683	0.1	0.407398
5.143350	0.1	0.414372
5.145017	0.1	0.419915
5.146683	0.1	0.424206
5.148350	0.1	0.427783
5.150017	0.1	0.431418
5.151683	0.1	0.435829
5.153350	0.1	0.441253
5.155017	0.1	0.446916
5.156683	0.1	0.451803
5.158350	0.1	0.456035
5.160017	0.1	0.460148
5.161683	0.1	0.464559
5.163350	0.1	0.469387
5.165017	0.1	0.474811
5.166683	0.1	0.481129
5.168350	0.1	0.488281
5.170017	0.1	0.495970
5.171683	0.1	0.503898
5.173350	0.1	0.511646
5.175017	0.1	0.519514
5.176683	0.1	0.527978
5.178350	0.1	0.536382
5.180017	0.1	0.543952
5.181683	0.1	0.550568
5.183350	0.1	0.556290
5.185017	0.1	0.560880
5.186683	0.1	0.564814
5.188350	0.1	0.569105
5.190017	0.1	0.574648
5.191683	0.1	0.581443
5.193350	0.1	0.588298
5.195017	0.1	0.594378
5.196683	0.1	0.600040
5.198350	0.1	0.605941
5.200017	0.1	0.612021
5.201683	0.1	0.617504
5.203350	0.1	0.622630
5.205017	0.1	0.628412
5.206683	0.1	0.635266
5.208350	0.1	0.641406
5.210017	0.1	0.644863
5.211683	0.1	0.645518
5.213350	0.1	0.645161
5.215017	0.1	0.646234
5.216683	0.1	0.649810
5.218350	0.1	0.655711
5.220017	0.1	0.663281
5.221683	0.1	0.671744
5.223350	0.1	0.679672
5.225017	0.1	0.685394
5.226683	0.1	0.688016
5.228350	0.1	0.688255
5.230017	0.1	0.687659
5.231683	0.1	0.687003
5.233350	0.1	0.686407
5.235017	0.1	0.686407
5.236683	0.1	0.687718
5.238350	0.1	0.690579
5.240017	0.1	0.694513
5.241683	0.1	0.698507
5.243350	0.1	0.701428
5.245017	0.1	0.702798
5.246683	0.1	0.703633
5.248350	0.1	0.705302
5.250017	0.1	0.708699
5.251683	0.1	0.713289
5.253350	0.1	0.717104
5.255017	0.1	0.718176
5.256683	0.1	0.716686
5.258350	0.1	0.714839
5.260017	0.1	0.714362
5.261683	0.1	0.715435
5.263350	0.1	0.717163
5.265017	0.1	0.719249
5.266683	0.1	0.722110
5.268350	0.1	0.725925
5.270017	0.1	0.730038
5.271683	0.1	0.732899
5.273350	0.1	0.733435
5.275017	0.1	0.732303
5.276683	0.1	0.730455
5.278350	0.1	0.728309
5.280017	0.1	0.726223
5.281683	0.1	0.724733
5.283350	0.1	0.723600
5.285017	0.1	0.721932
5.286683	0.1	0.719190
5.288350	0.1	0.716031
5.290017	0.1	0.713348
5.291683	0.1	0.711858
5.293350	0.1	0.712097
5.295017	0.1	0.714243
5.296683	0.1	0.717759
5.298350	0.1	0.721335
5.300017	0.1	0.724137
5.301683	0.1	0.725746
5.303350	0.1	0.726342
5.305017	0.1	0.726402
5.306683	0.1	0.725985
5.308350	0.1	0.725210
5.310017	0.1	0.724077
5.311683	0.1	0.723243
5.313350	0.1	0.723183
5.315017	0.1	0.723481
5.316683	0.1	0.723124
5.318350	0.1	0.722826
5.320017	0.1	0.723600
5.321683	0.1	0.725389
5.323350	0.1	0.727117
5.325017	0.1	0.728190
5.326683	0.1	0.729322
5.328350	0.1	0.730693
5.330017	0.1	0.731707
5.331683	0.1	0.731647
5.333350	0.1	0.730038
5.335017	0.1	0.727177
5.336683	0.1	0.724077
5.338350	0.1	0.722408
5.340017	0.1	0.722766
5.341683	0.1	0.724673
5.343350	0.1	0.726998
5.345017	0.1	0.729263
5.346683	0.1	0.731111
5.348350	0.1	0.731468
5.350017	0.1	0.729263
5.351683	0.1	0.726223
5.353350	0.1	0.725627
5.355017	0.1	0.728786
5.356683	0.1	0.733852
5.358350	0.1	0.737846
5.360017	0.1	0.738800
5.361683	0.1	0.736475
5.363350	0.1	0.732064
5.365017	0.1	0.727356
5.366683	0.1	0.723779
5.368350	0.1	0.721932
5.370017	0.1	0.721932
5.371683	0.1	0.723362
5.373350	0.1	0.725329
5.375017	0.1	0.726521
5.376683	0.1	0.725865
5.378350	0.1	0.723779
5.380017	0.1	0.721633
5.381683	0.1	0.720918
5.383350	0.1	0.722051
5.385017	0.1	0.724018
5.386683	0.1	0.725269
5.388350	0.1	0.724554
5.390017	0.1	0.721812
5.391683	0.1	0.717998
5.393350	0.1	0.715017
5.395017	0.1	0.714541
5.396683	0.1	0.717163
5.398350	0.1	0.721574
5.400017	0.1	0.725508
5.401683	0.1	0.727177
5.403350	0.1	0.725746
5.405017	0.1	0.721514
5.406683	0.1	0.715554
5.408350	0.1	0.709832
5.410017	0.1	0.706136
5.411683	0.1	0.705004
5.413350	0.1	0.706017
5.415017	0.1	0.708163
5.416683	0.1	0.710249
5.418350	0.1	0.711560
5.420017	0.1	0.711620
5.421683	0.1	0.710845
5.423350	0.1	0.709891
5.425017	0.1	0.708997
5.426683	0.1	0.708640
5.428350	0.1	0.709415
5.430017	0.1	0.711143
5.431683	0.1	0.713408
5.433350	0.1	0.715375
5.435017	0.1	0.716567
5.436683	0.1	0.717163
5.438350	0.1	0.717640
5.440017	0.1	0.718057
5.441683	0.1	0.718117
5.443350	0.1	0.717759
5.445017	0.1	0.716925
5.446683	0.1	0.715435
5.448350	0.1	0.713587
5.450017	0.1	0.711858
5.451683	0.1	0.710845
5.453350	0.1	0.710547
5.455017	0.1	0.710249
5.456683	0.1	0.709057
5.458350	0.1	0.706911
5.460017	0.1	0.704587
5.461683	0.1	0.702620
5.463350	0.1	0.702024
5.465017	0.1	0.703871
5.466683	0.1	0.707328
5.468350	0.1	0.710487
5.470017	0.1	0.711799
5.471683	0.1	0.710487
5.473350	0.1	0.706971
5.475017	0.1	0.702858
5.476683	0.1	0.699520
5.478350	0.1	0.698030
5.480017	0.1	0.699103
5.481683	0.1	0.701845
5.483350	0.1	0.704467
5.485017	0.1	0.705659
5.486683	0.1	0.705481
5.488350	0.1	0.704348
5.490017	0.1	0.702560
5.491683	0.1	0.701249
5.493350	0.1	0.700712
5.495017	0.1	0.700295
5.496683	0.1	0.699341
5.498350	0.1	0.698507
5.500017	0.1	0.698507
5.501683	0.1	0.699163
5.503350	0.1	0.699937
5.505017	0.1	0.700772
5.506683	0.1	0.702024
5.508350	0.1	0.703633
5.510017	0.1	0.705540
5.511683	0.1	0.707805
5.513350	0.1	0.710011
5.515017	0.1	0.711680
5.516683	0.1	0.712574
5.518350	0.1	0.712693
5.520017	0.1	0.712454
5.521683	0.1	0.712931
5.523350	0.1	0.714839
5.525017	0.1	0.717402
5.526683	0.1	0.719309
5.528350	0.1	0.720203
5.530017	0.1	0.720561
5.531683	0.1	0.720680
5.533350	0.1	0.720263
5.535017	0.1	0.719190
5.536683	0.1	0.717342
5.538350	0.1	0.714362
5.540017	0.1	0.710785
5.541683	0.1	0.707805
5.543350	0.1	0.706017
5.545017	0.1	0.705242
5.546683	0.1	0.705421
5.548350	0.1	0.706554
5.550017	0.1	0.708163
5.551683	0.1	0.710130
5.553350	0.1	0.711918
5.555017	0.1	0.712395
5.556683	0.1	0.711083
5.558350	0.1	0.708699
5.560017	0.1	0.706792
5.561683	0.1	0.705957
5.563350	0.1	0.705957
5.565017	0.1	0.705898
5.566683	0.1	0.705719
5.568350	0.1	0.706315
5.570017	0.1	0.708342
5.571683	0.1	0.711322
5.573350	0.1	0.714183
5.575017	0.1	0.717044
5.576683	0.1	0.720084
5.578350	0.1	0.723124
5.580017	0.1	0.725746
5.581683	0.1	0.727713
5.583350	0.1	0.728130
5.585017	0.1	0.725091
5.586683	0.1	0.718117
5.588350	0.1	0.709653
5.590017	0.1	0.702739
5.591683	0.1	0.698388
5.593350	0.1	0.696361
5.595017	0.1	0.695825
5.596683	0.1	0.695884
5.598350	0.1	0.696302
5.600017	0.1	0.697494
5.601683	0.1	0.699639
5.603350	0.1	0.701785
5.605017	0.1	0.703096
5.606683	0.1	0.703454
5.608350	0.1	0.702798
5.610017	0.1	0.701487
5.611683	0.1	0.700593
5.613350	0.1	0.700831
5.615017	0.1	0.701726
5.616683	0.1	0.702441
5.618350	0.1	0.702143
5.620017	0.1	0.700355
5.621683	0.1	0.697374
5.623350	0.1	0.694156
5.625017	0.1	0.691772
5.626683	0.1	0.690877
5.628350	0.1	0.691533
5.630017	0.1	0.692964
5.631683	0.1	0.694394
5.633350	0.1	0.694990
5.635017	0.1	0.694871
5.636683	0.1	0.695169
5.638350	0.1	0.696421
5.640017	0.1	0.697911
5.641683	0.1	0.698566
5.643350	0.1	0.698209
5.645017	0.1	0.696957
5.646683	0.1	0.695229
5.648350	0.1	0.693917
5.650017	0.1	0.693977
5.651683	0.1	0.695109
5.653350	0.1	0.696540
5.655017	0.1	0.697553
5.656683	0.1	0.698090
5.658350	0.1	0.698090
5.660017	0.1	0.698030
5.661683	0.1	0.698268
5.663350	0.1	0.698984
5.665017	0.1	0.699759
5.666683	0.1	0.699997
5.668350	0.1	0.699580
5.670017	0.1	0.698626
5.671683	0.1	0.697494
5.673350	0.1	0.696302
5.675017	0.1	0.695109
5.676683	0.1	0.694394
5.678350	0.1	0.694633
5.680017	0.1	0.694990
5.681683	0.1	0.694156
5.683350	0.1	0.691891
5.685017	0.1	0.689447
5.686683	0.1	0.687659
5.688350	0.1	0.686526
5.690017	0.1	0.686109
5.691683	0.1	0.686407
5.693350	0.1	0.686705
5.695017	0.1	0.685871
5.696683	0.1	0.683367
5.698350	0.1	0.679851
5.700017	0.1	0.676215
5.701683	0.1	0.672996
5.703350	0.1	0.670016
5.705017	0.1	0.666916
5.706683	0.1	0.664175
5.708350	0.1	0.663221
5.710017	0.1	0.664949
5.711683	0.1	0.668109
5.713350	0.1	0.670075
5.715017	0.1	0.669479
5.716683	0.1	0.666916
5.718350	0.1	0.664234
5.720017	0.1	0.662804
5.721683	0.1	0.663221
5.723350	0.1	0.664890
5.725017	0.1	0.666857
5.726683	0.1	0.668585
5.728350	0.1	0.669420
5.730017	0.1	0.668824
5.731683	0.1	0.666499
5.733350	0.1	0.663042
5.735017	0.1	0.659287
5.736683	0.1	0.655890
5.738350	0.1	0.653088
5.740017	0.1	0.650764
5.741683	0.1	0.648677
5.743350	0.1	0.647247
5.745017	0.1	0.647187
5.746683	0.1	0.648737
5.748350	0.1	0.651300
5.750017	0.1	0.653923
5.751683	0.1	0.656009
5.753350	0.1	0.657439
5.755017	0.1	0.658095
5.756683	0.1	0.657499
5.758350	0.1	0.655055
5.760017	0.1	0.651538
5.761683	0.1	0.648499
5.763350	0.1	0.647366
5.765017	0.1	0.647962
5.766683	0.1	0.649095
5.768350	0.1	0.649333
5.770017	0.1	0.647545
5.771683	0.1	0.643611
5.773350	0.1	0.638902
5.775017	0.1	0.635207
5.776683	0.1	0.633597
5.778350	0.1	0.634134
5.780017	0.1	0.635624
5.781683	0.1	0.636280
5.783350	0.1	0.635147
5.785017	0.1	0.633001
5.786683	0.1	0.631213
5.788350	0.1	0.629962
5.790017	0.1	0.629008
5.791683	0.1	0.628948
5.793350	0.1	0.630260
5.795017	0.1	0.632107
5.796683	0.1	0.633001
5.798350	0.1	0.632942
5.800017	0.1	0.632167
5.801683	0.1	0.630736
5.803350	0.1	0.629067
5.805017	0.1	0.627637
5.806683	0.1	0.626504
5.808350	0.1	0.625551
5.810017	0.1	0.624597
5.811683	0.1	0.623763
5.813350	0.1	0.623584
5.815017	0.1	0.624180
5.816683	0.1	0.624955
5.818350	0.1	0.624418
5.820017	0.1	0.622094
5.821683	0.1	0.619352
5.823350	0.1	0.618041
5.825017	0.1	0.618517
5.826683	0.1	0.619590
5.828350	0.1	0.619948
5.830017	0.1	0.619173
5.831683	0.1	0.617921
5.833350	0.1	0.616610
5.835017	0.1	0.615120
5.836683	0.1	0.613093
5.838350	0.1	0.610232
5.840017	0.1	0.607431
5.841683	0.1	0.605524
5.843350	0.1	0.604689
5.845017	0.1	0.604570
5.846683	0.1	0.605106
5.848350	0.1	0.606656
5.850017	0.1	0.609338
5.851683	0.1	0.612199
5.853350	0.1	0.613987
5.855017	0.1	0.614226
5.856683	0.1	0.613391
5.858350	0.1	0.611782
5.860017	0.1	0.608921
5.861683	0.1	0.604570
5.863350	0.1	0.599861
5.865017	0.1	0.596404
5.866683	0.1	0.595152
5.868350	0.1	0.595808
5.870017	0.1	0.596881
5.871683	0.1	0.596941
5.873350	0.1	0.595927
5.875017	0.1	0.595272
5.876683	0.1	0.595510
5.878350	0.1	0.595510
5.880017	0.1	0.594199
5.881683	0.1	0.592053
5.883350	0.1	0.590324
5.885017	0.1	0.589490
5.886683	0.1	0.589490
5.888350	0.1	0.590324
5.890017	0.1	0.591457
5.891683	0.1	0.592351
5.893350	0.1	0.592828
5.895017	0.1	0.592470
5.896683	0.1	0.591159
5.898350	0.1	0.589013
5.900017	0.1	0.587285
5.901683	0.1	0.586808
5.903350	0.1	0.587344
5.905017	0.1	0.587463
5.906683	0.1	0.585556
5.908350	0.1	0.581861
5.910017	0.1	0.577986
5.911683	0.1	0.575185
5.913350	0.1	0.573933
5.915017	0.1	0.574470
5.916683	0.1	0.576913
5.918350	0.1	0.580549
5.920017	0.1	0.583947
5.921683	0.1	0.586033
5.923350	0.1	0.586093
5.925017	0.1	0.583887
5.926683	0.1	0.579417
5.928350	0.1	0.573099
5.930017	0.1	0.565529
5.931683	0.1	0.557542
5.933350	0.1	0.550211
5.935017	0.1	0.545025
5.936683	0.1	0.542641
5.938350	0.1	0.542164
5.940017	0.1	0.542045
5.941683	0.1	0.541925
5.943350	0.1	0.541687
5.945017	0.1	0.541031
5.946683	0.1	0.539720
5.948350	0.1	0.538707
5.950017	0.1	0.538707
5.951683	0.1	0.539303
5.953350	0.1	0.539064
5.955017	0.1	0.537038
5.956683	0.1	0.532806
5.958350	0.1	0.526488
5.960017	0.1	0.519037
5.961683	0.1	0.512660
5.963350	0.1	0.509799
5.965017	0.1	0.510812
5.966683	0.1	0.514209
5.968350	0.1	0.518441
5.970017	0.1	0.522494
5.971683	0.1	0.525177
5.973350	0.1	0.525057
5.975017	0.1	0.521302
5.976683	0.1	0.514388
5.978350	0.1	0.505924
5.980017	0.1	0.498414
5.981683	0.1	0.493705
5.983350	0.1	0.491917
5.985017	0.1	0.491977
5.986683	0.1	0.492871
5.988350	0.1	0.493050
5.990017	0.1	0.491142
5.991683	0.1	0.487149
5.993350	0.1	0.482500
5.995017	0.1	0.478685
5.996683	0.1	0.476420
5.998350	0.1	0.475824
6.000017	0.1	0.476539
6.001683	0.1	0.477791
6.003350	0.1	0.478625
6.005017	0.1	0.478327
6.006683	0.1	0.476539
6.008350	0.1	0.473082
6.010017	0.1	0.468373
6.011683	0.1	0.463486
6.013350	0.1	0.459671
6.015017	0.1	0.457048
6.016683	0.1	0.454485
6.018350	0.1	0.450909
6.020017	0.1	0.446379
6.021683	0.1	0.442386
6.023350	0.1	0.439763
6.025017	0.1	0.437319
6.026683	0.1	0.433683
6.028350	0.1	0.428617
6.030017	0.1	0.423074
6.031683	0.1	0.418425
6.033350	0.1	0.415862
6.035017	0.1	0.415802
6.036683	0.1	0.417650
6.038350	0.1	0.419855
6.040017	0.1	0.420868
6.041683	0.1	0.419855
6.043350	0.1	0.416875
6.045017	0.1	0.412405
6.046683	0.1	0.407040
6.048350	0.1	0.401735
6.050017	0.1	0.397146
6.051683	0.1	0.393868
6.053350	0.1	0.391722
6.055017	0.1	0.390232
6.056683	0.1	0.389993
6.058350	0.1	0.391841
6.060017	0.1	0.395298
6.061683	0.1	0.398636
6.063350	0.1	0.399947
6.065017	0.1	0.398517
6.066683	0.1	0.395656
6.068350	0.1	0.392556
6.070017	0.1	0.389040
6.071683	0.1	0.384629
6.073350	0.1	0.380158
6.075017	0.1	0.376761
6.076683	0.1	0.374496
6.078350	0.1	0.372589
6.080017	0.1	0.371277
6.081683	0.1	0.370920
6.083350	0.1	0.371754
6.085017	0.1	0.373125
6.086683	0.1	0.374317
6.088350	0.1	0.374615
6.090017	0.1	0.373065
6.091683	0.1	0.369787
6.093350	0.1	0.366151
6.095017	0.1	0.363588
6.096683	0.1	0.362575
6.098350	0.1	0.362694
6.100017	0.1	0.363410
6.101683	0.1	0.364482
6.103350	0.1	0.365615
6.105017	0.1	0.366807
6.106683	0.1	0.367403
6.108350	0.1	0.366807
6.110017	0.1	0.364423
6.111683	0.1	0.360549
6.113350	0.1	0.355780
6.115017	0.1	0.351489
6.116683	0.1	0.348806
6.118350	0.1	0.348210
6.120017	0.1	0.348806
6.121683	0.1	0.349343
6.123350	0.1	0.348866
6.125017	0.1	0.346899
6.126683	0.1	0.343978
6.128350	0.1	0.340998
6.130017	0.1	0.339329
6.131683	0.1	0.339568
6.133350	0.1	0.341356
6.135017	0.1	0.343859
6.136683	0.1	0.346720
6.138350	0.1	0.349760
6.140017	0.1	0.352800
6.141683	0.1	0.354707
6.143350	0.1	0.354171
6.145017	0.1	0.350595
6.146683	0.1	0.344813
6.148350	0.1	0.338614
6.150017	0.1	0.333905
6.151683	0.1	0.331461
6.153350	0.1	0.331163
6.155017	0.1	0.331938
6.156683	0.1	0.332892
6.158350	0.1	0.333369
6.160017	0.1	0.333011
6.161683	0.1	0.331640
6.163350	0.1	0.329018
6.165017	0.1	0.325680
6.166683	0.1	0.323534
6.168350	0.1	0.324309
6.170017	0.1	0.327885
6.171683	0.1	0.332057
6.173350	0.1	0.334919
6.175017	0.1	0.336826
6.176683	0.1	0.339091
6.178350	0.1	0.341833
6.180017	0.1	0.343800
6.181683	0.1	0.343680
6.183350	0.1	0.341237
6.185017	0.1	0.337303
6.186683	0.1	0.333428
6.188350	0.1	0.331402
6.190017	0.1	0.332415
6.191683	0.1	0.335991
6.193350	0.1	0.340521
6.195017	0.1	0.344574
6.196683	0.1	0.347316
6.198350	0.1	0.348568
6.200017	0.1	0.348568
6.201683	0.1	0.347734
6.203350	0.1	0.346661
6.205017	0.1	0.345826
6.206683	0.1	0.345051
6.208350	0.1	0.343561
6.210017	0.1	0.340879
6.211683	0.1	0.337064
6.213350	0.1	0.333369
6.215017	0.1	0.331163
6.216683	0.1	0.331879
6.218350	0.1	0.335872
6.220017	0.1	0.341892
6.221683	0.1	0.347495
6.223350	0.1	0.350654
6.225017	0.1	0.350177
6.226683	0.1	0.347018
6.228350	0.1	0.343144
6.230017	0.1	0.340164
6.231683	0.1	0.338912
6.233350	0.1	0.338912
6.235017	0.1	0.339091
6.236683	0.1	0.338614
6.238350	0.1	0.337720
6.240017	0.1	0.337005
6.241683	0.1	0.337183
6.243350	0.1	0.338435
6.245017	0.1	0.340939
6.246683	0.1	0.344336
6.248350	0.1	0.347435
6.250017	0.1	0.348866
6.251683	0.1	0.348687
6.253350	0.1	0.348449
6.255017	0.1	0.349820
6.256683	0.1	0.353634
6.258350	0.1	0.359178
6.260017	0.1	0.364900
6.261683	0.1	0.369012
6.263350	0.1	0.370324
6.265017	0.1	0.368476
6.266683	0.1	0.364184
6.268350	0.1	0.359118
6.270017	0.1	0.354528
6.271683	0.1	0.350595
6.273350	0.1	0.347793
6.275017	0.1	0.346839
6.276683	0.1	0.348270
6.278350	0.1	0.352144
6.280017	0.1	0.358224
6.281683	0.1	0.364959
6.283350	0.1	0.371099
6.285017	0.1	0.376582
6.286683	0.1	0.382125
6.288350	0.1	0.387728
6.290017	0.1	0.392556
6.291683	0.1	0.395179
6.293350	0.1	0.395119
6.295017	0.1	0.393391
6.296683	0.1	0.391424
6.298350	0.1	0.390768
6.300017	0.1	0.391543
6.301683	0.1	0.392556
6.303350	0.1	0.392377
6.305017	0.1	0.390828
6.306683	0.1	0.389099
6.308350	0.1	0.389159
6.310017	0.1	0.392437
6.311683	0.1	0.398755
6.313350	0.1	0.405610
6.315017	0.1	0.410378
6.316683	0.1	0.412822
6.318350	0.1	0.414729
6.320017	0.1	0.417769
6.321683	0.1	0.422299
6.323350	0.1	0.427365
6.325017	0.1	0.432193
6.326683	0.1	0.436664
6.328350	0.1	0.440896
6.330017	0.1	0.444889
6.331683	0.1	0.448465
6.333350	0.1	0.451326
6.335017	0.1	0.454009
6.336683	0.1	0.457346
6.338350	0.1	0.461698
6.340017	0.1	0.466704
6.341683	0.1	0.472069
6.343350	0.1	0.477493
6.345017	0.1	0.482619
6.346683	0.1	0.487208
6.348350	0.1	0.491738
6.350017	0.1	0.497222
6.351683	0.1	0.504017
6.353350	0.1	0.511289
6.355017	0.1	0.518143
6.356683	0.1	0.524819
6.358350	0.1	0.531912
6.360017	0.1	0.539243
6.361683	0.1	0.545919
6.363350	0.1	0.551403
6.365017	0.1	0.556231
6.366683	0.1	0.561655
6.368350	0.1	0.568688
6.370017	0.1	0.577569
6.371683	0.1	0.588000
6.373350	0.1	0.599563
6.375017	0.1	0.611424
6.376683	0.1	0.622571
6.378350	0.1	0.633001
6.380017	0.1	0.643432
6.381683	0.1	0.653625
6.383350	0.1	0.662863
6.385017	0.1	0.671029
6.386683	0.1	0.678718
6.388350	0.1	0.686646
6.390017	0.1	0.694692
6.391683	0.1	0.702798
6.393350	0.1	0.711441
6.395017	0.1	0.720620
6.396683	0.1	0.729501
6.398350	0.1	0.737548
6.400017	0.1	0.745118
6.401683	0.1	0.753105
6.403350	0.1	0.761688
6.405017	0.1	0.769675
6.406683	0.1	0.776768
6.408350	0.1	0.784516
6.410017	0.1	0.795066
6.411683	0.1	0.808895
6.413350	0.1	0.824571
6.415017	0.1	0.840545
6.416683	0.1	0.855923
6.418350	0.1	0.870466
6.420017	0.1	0.883222
6.421683	0.1	0.893176
6.423350	0.1	0.899673
6.425017	0.1	0.903785
6.426683	0.1	0.907898
6.428350	0.1	0.913918
6.430017	0.1	0.921845
6.431683	0.1	0.930250
6.433350	0.1	0.937462
6.435017	0.1	0.943124
6.436683	0.1	0.948668
6.438350	0.1	0.955701
6.440017	0.1	0.964642
6.441683	0.1	0.974238
6.443350	0.1	0.983417
6.445017	0.1	0.991643
6.446683	0.1	0.998259
6.448350	0.1	1.002908
6.450017	0.1	1.006007
6.451683	0.1	1.008213
6.453350	0.1	1.010299
6.455017	0.1	1.012921
6.456683	0.1	1.015961
6.458350	0.1	1.017869
6.460017	0.1	1.017153
6.461683	0.1	1.013815
6.463350	0.1	1.010001
6.465017	0.1	1.007974
6.466683	0.1	1.008213
6.468350	0.1	1.009166
6.470017	0.1	1.009166
6.471683	0.1	1.007915
6.473350	0.1	1.006305
6.475017	0.1	1.005054
6.476683	0.1	1.004160
6.478350	0.1	1.003027
6.480017	0.1	1.001060
6.481683	0.1	0.998676
6.483350	0.1	0.997186
6.485017	0.1	0.998318
6.486683	0.1	1.002967
6.488350	0.1	1.009941
6.490017	0.1	1.016080
6.491683	0.1	1.018226
6.493350	0.1	1.015842
6.495017	0.1	1.011431
6.496683	0.1	1.007736
6.498350	0.1	1.005948
6.500017	0.1	1.006365
6.501683	0.1	1.008511
6.503350	0.1	1.011729
6.505017	0.1	1.014650
6.506683	0.1	1.015365
6.508350	0.1	1.012802
6.510017	0.1	1.007199
6.511683	0.1	1.000106
6.513350	0.1	0.993550
6.515017	0.1	0.989139
6.516683	0.1	0.987232
6.518350	0.1	0.987172
6.520017	0.1	0.988007
6.521683	0.1	0.989139
6.523350	0.1	0.990391
6.525017	0.1	0.991643
6.526683	0.1	0.992715
6.528350	0.1	0.993133
6.530017	0.1	0.992060
6.531683	0.1	0.989020
6.533350	0.1	0.984728
6.535017	0.1	0.980079
6.536683	0.1	0.976384
6.538350	0.1	0.975013
6.540017	0.1	0.977099
6.541683	0.1	0.982404
6.543350	0.1	0.988722
6.545017	0.1	0.993490
6.546683	0.1	0.995278
6.548350	0.1	0.994265
6.550017	0.1	0.990927
6.551683	0.1	0.985324
6.553350	0.1	0.978410
6.555017	0.1	0.972033
6.556683	0.1	0.968516
6.558350	0.1	0.968874
6.560017	0.1	0.971854
6.561683	0.1	0.975013
6.563350	0.1	0.977039
6.565017	0.1	0.978231
6.566683	0.1	0.979424
6.568350	0.1	0.981212
6.570017	0.1	0.982702
6.571683	0.1	0.982642
6.573350	0.1	0.980675
6.575017	0.1	0.978291
6.576683	0.1	0.977159
6.578350	0.1	0.977278
6.580017	0.1	0.977397
6.581683	0.1	0.976741
6.583350	0.1	0.975549
6.585017	0.1	0.974357
6.586683	0.1	0.974059
6.588350	0.1	0.975549
6.590017	0.1	0.979245
6.591683	0.1	0.984848
6.593350	0.1	0.990927
6.595017	0.1	0.995874
6.596683	0.1	0.998318
6.598350	0.1	0.998437
6.600017	0.1	0.997007
6.601683	0.1	0.994742
6.603350	0.1	0.992477
6.605017	0.1	0.990868
6.606683	0.1	0.989854
6.608350	0.1	0.988782
6.610017	0.1	0.987411
6.611683	0.1	0.986636
6.613350	0.1	0.988066
6.615017	0.1	0.992119
6.616683	0.1	0.997424
6.618350	0.1	1.002252
6.620017	0.1	1.005650
6.621683	0.1	1.008034
6.623350	0.1	1.009762
6.625017	0.1	1.010716
6.626683	0.1	1.010716
6.628350	0.1	1.010001
6.630017	0.1	1.008689
6.631683	0.1	1.006901
6.633350	0.1	1.005113
6.635017	0.1	1.004100
6.636683	0.1	1.003921
6.638350	0.1	1.003861
6.640017	0.1	1.003563
6.641683	0.1	1.003683
6.643350	0.1	1.004994
6.645017	0.1	1.007676
6.646683	0.1	1.011133
6.648350	0.1	1.014829
6.650017	0.1	1.018703
6.651683	0.1	1.022399
6.653350	0.1	1.025200
6.655017	0.1	1.026690
6.656683	0.1	1.026988
6.658350	0.1	1.026869
6.660017	0.1	1.027584
6.661683	0.1	1.029790
6.663350	0.1	1.033545
6.665017	0.1	1.038432
6.666683	0.1	1.043081
6.668350	0.1	1.045823
6.670017	0.1	1.046121
6.671683	0.1	1.044750
6.673350	0.1	1.043499
6.675017	0.1	1.043677
6.676683	0.1	1.045585
6.678350	0.1	1.048803
6.680017	0.1	1.052857
6.681683	0.1	1.056969
6.683350	0.1	1.060605
6.685017	0.1	1.063883
6.686683	0.1	1.066685
6.688350	0.1	1.068711
6.690017	0.1	1.069605
6.691683	0.1	1.069665
6.693350	0.1	1.069248
6.695017	0.1	1.069009
6.696683	0.1	1.069903
6.698350	0.1	1.071751
6.700017	0.1	1.073659
6.701683	0.1	1.075029
6.703350	0.1	1.076400
6.705017	0.1	1.078010
6.706683	0.1	1.079321
6.708350	0.1	1.079798
6.710017	0.1	1.080155
6.711683	0.1	1.081407
6.713350	0.1	1.083195
6.715017	0.1	1.084507
6.716683	0.1	1.084983
6.718350	0.1	1.085758
6.720017	0.1	1.087666
6.721683	0.1	1.089990
6.723350	0.1	1.091600
6.725017	0.1	1.092076
6.726683	0.1	1.092076
6.728350	0.1	1.092136
6.730017	0.1	1.092553
6.731683	0.1	1.092970
6.733350	0.1	1.093030
6.735017	0.1	1.092911
6.736683	0.1	1.093268
6.738350	0.1	1.094699
6.740017	0.1	1.096428
6.741683	0.1	1.097143
6.743350	0.1	1.096129
6.745017	0.1	1.093328
6.746683	0.1	1.089275
6.748350	0.1	1.085281
6.750017	0.1	1.083016
6.751683	0.1	1.083314
6.753350	0.1	1.085103
6.755017	0.1	1.086772
6.756683	0.1	1.087427
6.758350	0.1	1.088202
6.760017	0.1	1.090586
6.761683	0.1	1.094580
6.763350	0.1	1.098931
6.765017	0.1	1.102507
6.766683	0.1	1.104236
6.768350	0.1	1.103282
6.770017	0.1	1.100063
6.771683	0.1	1.095653
6.773350	0.1	1.092196
6.775017	0.1	1.091600
6.776683	0.1	1.093865
6.778350	0.1	1.096964
6.780017	0.1	1.099289
6.781683	0.1	1.100540
6.783350	0.1	1.101375
6.785017	0.1	1.102328
6.786683	0.1	1.103222
6.788350	0.1	1.103044
6.790017	0.1	1.101315
6.791683	0.1	1.099050
6.793350	0.1	1.098096
6.795017	0.1	1.099289
6.796683	0.1	1.101375
6.798350	0.1	1.102686
6.800017	0.1	1.102567
6.801683	0.1	1.101673
6.803350	0.1	1.101196
6.805017	0.1	1.101494
6.806683	0.1	1.101971
6.808350	0.1	1.102269
6.810017	0.1	1.102567
6.811683	0.1	1.102984
6.813350	0.1	1.103461
6.815017	0.1	1.103461
6.816683	0.1	1.103103
6.818350	0.1	1.103103
6.820017	0.1	1.103640
6.821683	0.1	1.104057
6.823350	0.1	1.103401
6.825017	0.1	1.101494
6.826683	0.1	1.098871
6.828350	0.1	1.096487
6.830017	0.1	1.095355
6.831683	0.1	1.096308
6.833350	0.1	1.099527
6.835017	0.1	1.104593
6.836683	0.1	1.110435
6.838350	0.1	1.114845
6.840017	0.1	1.115799
6.841683	0.1	1.112700
6.843350	0.1	1.106739
6.845017	0.1	1.100540
6.846683	0.1	1.096666
6.848350	0.1	1.095712
6.850017	0.1	1.096010
6.851683	0.1	1.096129
6.853350	0.1	1.096189
6.855017	0.1	1.096129
6.856683	0.1	1.095355
6.858350	0.1	1.094103
6.860017	0.1	1.093924
6.861683	0.1	1.095891
6.863350	0.1	1.099050
6.865017	0.1	1.101434
6.866683	0.1	1.101732
6.868350	0.1	1.100302
6.870017	0.1	1.097739
6.871683	0.1	1.094043
6.873350	0.1	1.089692
6.875017	0.1	1.086116
6.876683	0.1	1.084745
6.878350	0.1	1.085937
6.880017	0.1	1.088202
6.881683	0.1	1.089990
6.883350	0.1	1.091123
6.885017	0.1	1.092017
6.886683	0.1	1.091957
6.888350	0.1	1.090467
6.890017	0.1	1.088858
6.891683	0.1	1.088560
6.893350	0.1	1.089692
6.895017	0.1	1.091600
6.896683	0.1	1.093805
6.898350	0.1	1.096547
6.900017	0.1	1.099467
6.901683	0.1	1.101315
6.903350	0.1	1.101136
6.905017	0.1	1.099169
6.906683	0.1	1.096428
6.908350	0.1	1.093268
6.910017	0.1	1.089752
6.911683	0.1	1.086533
6.913350	0.1	1.084566
6.915017	0.1	1.083970
6.916683	0.1	1.084030
6.918350	0.1	1.084328
6.920017	0.1	1.084387
6.921683	0.1	1.084209
6.923350	0.1	1.084089
6.925017	0.1	1.084268
6.926683	0.1	1.085222
6.928350	0.1	1.087368
6.930017	0.1	1.090467
6.931683	0.1	1.093268
6.933350	0.1	1.094401
6.935017	0.1	1.093030
6.936683	0.1	1.089752
6.938350	0.1	1.085997
6.940017	0.1	1.083136
6.941683	0.1	1.082122
6.943350	0.1	1.083136
6.945017	0.1	1.085222
6.946683	0.1	1.087070
6.948350	0.1	1.088560
6.950017	0.1	1.089811
6.951683	0.1	1.090765
6.953350	0.1	1.090944
6.955017	0.1	1.090169
6.956683	0.1	1.088739
6.958350	0.1	1.087785
6.960017	0.1	1.088202
6.961683	0.1	1.089871
6.963350	0.1	1.091421
6.965017	0.1	1.091778
6.966683	0.1	1.091123
6.968350	0.1	1.090169
6.970017	0.1	1.089215
6.971683	0.1	1.088798
6.973350	0.1	1.089454
6.975017	0.1	1.091242
6.976683	0.1	1.092851
6.978350	0.1	1.092613
6.980017	0.1	1.090527
6.981683	0.1	1.088083
6.983350	0.1	1.086295
6.985017	0.1	1.084745
6.986683	0.1	1.082778
6.988350	0.1	1.080751
6.990017	0.1	1.079321
6.991683	0.1	1.078367
6.993350	0.1	1.077414
6.995017	0.1	1.076341
6.996683	0.1	1.075208
6.998350	0.1	1.074016
7.000017	0.1	1.073539
7.001683	0.1	1.074135
7.003350	0.1	1.075089
7.005017	0.1	1.075268
7.006683	0.1	1.074612
7.008350	0.1	1.073599
7.010017	0.1	1.072526
7.011683	0.1	1.070976
7.013350	0.1	1.068533
7.015017	0.1	1.065254
7.016683	0.1	1.061499
7.018350	0.1	1.057386
7.020017	0.1	1.052737
7.021683	0.1	1.047909
7.023350	0.1	1.044095
7.025017	0.1	1.042783
7.026683	0.1	1.044571
7.028350	0.1	1.047909
7.030017	0.1	1.049459
7.031683	0.1	1.047313
7.033350	0.1	1.042128
7.035017	0.1	1.035690
7.036683	0.1	1.029432
7.038350	0.1	1.024187
7.040017	0.1	1.019955
7.041683	0.1	1.015961
7.043350	0.1	1.011789
7.045017	0.1	1.007259
7.046683	0.1	1.002371
7.048350	0.1	0.997245
7.050017	0.1	0.992060
7.051683	0.1	0.987411
7.053350	0.1	0.983477
7.055017	0.1	0.979841
7.056683	0.1	0.976384
7.058350	0.1	0.972927
7.060017	0.1	0.968576
7.061683	0.1	0.963211
7.063350	0.1	0.957847
7.065017	0.1	0.953972
7.066683	0.1	0.951886
7.068350	0.1	0.950396
7.070017	0.1	0.948608
7.071683	0.1	0.945985
7.073350	0.1	0.941992
7.075017	0.1	0.936389
7.076683	0.1	0.930369
7.078350	0.1	0.924945
7.080017	0.1	0.919998
7.081683	0.1	0.914991
7.083350	0.1	0.909746
7.085017	0.1	0.904679
7.086683	0.1	0.900507
7.088350	0.1	0.897825
7.090017	0.1	0.896215
7.091683	0.1	0.895321
7.093350	0.1	0.894785
7.095017	0.1	0.894308
7.096683	0.1	0.892937
7.098350	0.1	0.890374
7.100017	0.1	0.886738
7.101683	0.1	0.881672
7.103350	0.1	0.874460
7.105017	0.1	0.865459
7.106683	0.1	0.856459
7.108350	0.1	0.849247
7.110017	0.1	0.845254
7.111683	0.1	0.844300
7.113350	0.1	0.844955
7.115017	0.1	0.845373
7.116683	0.1	0.844181
7.118350	0.1	0.841320
7.120017	0.1	0.836968
7.121683	0.1	0.831544
7.123350	0.1	0.826001
7.125017	0.1	0.822067
7.126683	0.1	0.820994
7.128350	0.1	0.821769
7.130017	0.1	0.821888
7.131683	0.1	0.819802
7.133350	0.1	0.815690
7.135017	0.1	0.810564
7.136683	0.1	0.804961
7.138350	0.1	0.799596
7.140017	0.1	0.795662
7.141683	0.1	0.794292
7.143350	0.1	0.795782
7.145017	0.1	0.799477
7.146683	0.1	0.803590
7.148350	0.1	0.806093
7.150017	0.1	0.805914
7.151683	0.1	0.803292
7.153350	0.1	0.799477
7.155017	0.1	0.795782
7.156683	0.1	0.792205
7.158350	0.1	0.787973
7.160017	0.1	0.782847
7.161683	0.1	0.777841
7.163350	0.1	0.774324
7.165017	0.1	0.773609
7.166683	0.1	0.775576
7.168350	0.1	0.778616
7.170017	0.1	0.780463
7.171683	0.1	0.780344
7.173350	0.1	0.779033
7.175017	0.1	0.778019
7.176683	0.1	0.778496
7.178350	0.1	0.780106
7.180017	0.1	0.781596
7.181683	0.1	0.782669
7.183350	0.1	0.784218
7.185017	0.1	0.786483
7.186683	0.1	0.788987
7.188350	0.1	0.791311
7.190017	0.1	0.793874
7.191683	0.1	0.796020
7.193350	0.1	0.796139
7.195017	0.1	0.793457
7.196683	0.1	0.789285
7.198350	0.1	0.786185
7.200017	0.1	0.786185
7.201683	0.1	0.789344
7.203350	0.1	0.794470
7.205017	0.1	0.799894
7.206683	0.1	0.804186
7.208350	0.1	0.806630
7.210017	0.1	0.807285
7.211683	0.1	0.806630
7.213350	0.1	0.805914
7.215017	0.1	0.806570
7.216683	0.1	0.809431
7.218350	0.1	0.813663
7.220017	0.1	0.817597
7.221683	0.1	0.820100
7.223350	0.1	0.821352
7.225017	0.1	0.822187
7.226683	0.1	0.822425
7.228350	0.1	0.821650
7.230017	0.1	0.820458
7.231683	0.1	0.820339
7.233350	0.1	0.822067
7.235017	0.1	0.825107
7.236683	0.1	0.828385
7.238350	0.1	0.830770
7.240017	0.1	0.831723
7.241683	0.1	0.831723
7.243350	0.1	0.831425
7.245017	0.1	0.831306
7.246683	0.1	0.831127
7.248350	0.1	0.830829
7.250017	0.1	0.830531
7.251683	0.1	0.830174
7.253350	0.1	0.829637
7.255017	0.1	0.828862
7.256683	0.1	0.828266
7.258350	0.1	0.828505
7.260017	0.1	0.829399
7.261683	0.1	0.830114
7.263350	0.1	0.830412
7.265017	0.1	0.830591
7.266683	0.1	0.831306
7.268350	0.1	0.832379
7.270017	0.1	0.833452
7.271683	0.1	0.834405
7.273350	0.1	0.835657
7.275017	0.1	0.837326
7.276683	0.1	0.838995
7.278350	0.1	0.840068
7.280017	0.1	0.840187
7.281683	0.1	0.838935
7.283350	0.1	0.836432
7.285017	0.1	0.833213
7.286683	0.1	0.830114
7.288350	0.1	0.827491
7.290017	0.1	0.825524
7.291683	0.1	0.824571
7.293350	0.1	0.825107
7.295017	0.1	0.827491
7.296683	0.1	0.831604
7.298350	0.1	0.836849
7.300017	0.1	0.842094
7.301683	0.1	0.845969
7.303350	0.1	0.847757
7.305017	0.1	0.847936
7.306683	0.1	0.846803
7.308350	0.1	0.844240
7.310017	0.1	0.841022
7.311683	0.1	0.839353
7.313350	0.1	0.841439
7.315017	0.1	0.847757
7.316683	0.1	0.856340
7.318350	0.1	0.864565
7.320017	0.1	0.870884
7.321683	0.1	0.874996
7.323350	0.1	0.876486
7.325017	0.1	0.874877
7.326683	0.1	0.871062
7.328350	0.1	0.867307
7.330017	0.1	0.864923
7.331683	0.1	0.864208
7.333350	0.1	0.864148
7.335017	0.1	0.863671
7.336683	0.1	0.862658
7.338350	0.1	0.861287
7.340017	0.1	0.858784
7.341683	0.1	0.854194
7.343350	0.1	0.847042
7.345017	0.1	0.838161
7.346683	0.1	0.829339
7.348350	0.1	0.822544
7.350017	0.1	0.819325
7.351683	0.1	0.819325
7.353350	0.1	0.820756
7.355017	0.1	0.822008
7.356683	0.1	0.822902
7.358350	0.1	0.823557
7.360017	0.1	0.824034
7.361683	0.1	0.824928
7.363350	0.1	0.826538
7.365017	0.1	0.828624
7.366683	0.1	0.830352
7.368350	0.1	0.830889
7.370017	0.1	0.829697
7.371683	0.1	0.826597
7.373350	0.1	0.822902
7.375017	0.1	0.820279
7.376683	0.1	0.820220
7.378350	0.1	0.822783
7.380017	0.1	0.826716
7.381683	0.1	0.830054
7.383350	0.1	0.831723
7.385017	0.1	0.832140
7.386683	0.1	0.832081
7.388350	0.1	0.831366
7.390017	0.1	0.829339
7.391683	0.1	0.825703
7.393350	0.1	0.821590
7.395017	0.1	0.818491
7.396683	0.1	0.817120
7.398350	0.1	0.817180
7.400017	0.1	0.817835
7.401683	0.1	0.818431
7.403350	0.1	0.818610
7.405017	0.1	0.818610
7.406683	0.1	0.819445
7.408350	0.1	0.821412
7.410017	0.1	0.823796
7.411683	0.1	0.825822
7.413350	0.1	0.827611
7.415017	0.1	0.829935
7.416683	0.1	0.832260
7.418350	0.1	0.833511
7.420017	0.1	0.833035
7.421683	0.1	0.831366
7.423350	0.1	0.829160
7.425017	0.1	0.826836
7.426683	0.1	0.824332
7.428350	0.1	0.821948
7.430017	0.1	0.820339
7.431683	0.1	0.819385
7.433350	0.1	0.817835
7.435017	0.1	0.814498
7.436683	0.1	0.809312
7.438350	0.1	0.803888
7.440017	0.1	0.800371
7.441683	0.1	0.799954
7.443350	0.1	0.802159
7.445017	0.1	0.805855
7.446683	0.1	0.809908
7.448350	0.1	0.813544
7.450017	0.1	0.816226
7.451683	0.1	0.817299
7.453350	0.1	0.816524
7.455017	0.1	0.814378
7.456683	0.1	0.811517
7.458350	0.1	0.808656
7.460017	0.1	0.806570
7.461683	0.1	0.805795
7.463350	0.1	0.806093
7.465017	0.1	0.806987
7.466683	0.1	0.808239
7.468350	0.1	0.809550
7.470017	0.1	0.810802
7.471683	0.1	0.811875
7.473350	0.1	0.812709
7.475017	0.1	0.813007
7.476683	0.1	0.813007
7.478350	0.1	0.813544
7.480017	0.1	0.814498
7.481683	0.1	0.814855
7.483350	0.1	0.813842
7.485017	0.1	0.812054
7.486683	0.1	0.810742
7.488350	0.1	0.810623
7.490017	0.1	0.810683
7.491683	0.1	0.809789
7.493350	0.1	0.807405
7.495017	0.1	0.804126
7.496683	0.1	0.800729
7.498350	0.1	0.797868
7.500017	0.1	0.796437
7.501683	0.1	0.797093
7.503350	0.1	0.799775
7.505017	0.1	0.803232
7.506683	0.1	0.806332
7.508350	0.1	0.808060
7.510017	0.1	0.807762
7.511683	0.1	0.805020
7.513350	0.1	0.800788
7.515017	0.1	0.796735
7.516683	0.1	0.794411
7.518350	0.1	0.793695
7.520017	0.1	0.793636
7.521683	0.1	0.793636
7.523350	0.1	0.793934
7.525017	0.1	0.794768
7.526683	0.1	0.795662
7.528350	0.1	0.796557
7.530017	0.1	0.797451
7.531683	0.1	0.798643
7.533350	0.1	0.800192
7.535017	0.1	0.801623
7.536683	0.1	0.801683
7.538350	0.1	0.799656
7.540017	0.1	0.796139
7.541683	0.1	0.792325
7.543350	0.1	0.789821
7.545017	0.1	0.789404
7.546683	0.1	0.790358
7.548350	0.1	0.791192
7.550017	0.1	0.791967
7.551683	0.1	0.793099
7.553350	0.1	0.793934
7.555017	0.1	0.793219
7.556683	0.1	0.791252
7.558350	0.1	0.789225
7.560017	0.1	0.788212
7.561683	0.1	0.789464
7.563350	0.1	0.793874
7.565017	0.1	0.800490
7.566683	0.1	0.806749
7.568350	0.1	0.810683
7.570017	0.1	0.811935
7.571683	0.1	0.811160
7.573350	0.1	0.808835
7.575017	0.1	0.805497
7.576683	0.1	0.802755
7.578350	0.1	0.801981
7.580017	0.1	0.803173
7.581683	0.1	0.805318
7.583350	0.1	0.807226
7.585017	0.1	0.808001
7.586683	0.1	0.807285
7.588350	0.1	0.805318
7.590017	0.1	0.803292
7.591683	0.1	0.802159
7.593350	0.1	0.802040
7.595017	0.1	0.801563
7.596683	0.1	0.799596
7.598350	0.1	0.796318
7.600017	0.1	0.792980
7.601683	0.1	0.791311
7.603350	0.1	0.792086
7.605017	0.1	0.794470
7.606683	0.1	0.796735
7.608350	0.1	0.797510
7.610017	0.1	0.796735
7.611683	0.1	0.794530
7.613350	0.1	0.790656
7.615017	0.1	0.785530
7.616683	0.1	0.780940
7.618350	0.1	0.779033
7.620017	0.1	0.780284
7.621683	0.1	0.783801
7.623350	0.1	0.787795
7.625017	0.1	0.791013
7.626683	0.1	0.793278
7.628350	0.1	0.794590
7.630017	0.1	0.794768
7.631683	0.1	0.794232
7.633350	0.1	0.793994
7.635017	0.1	0.794828
7.636683	0.1	0.796318
7.638350	0.1	0.797689
7.640017	0.1	0.797927
7.641683	0.1	0.796437
7.643350	0.1	0.793755
7.645017	0.1	0.791013
7.646683	0.1	0.789106
7.648350	0.1	0.788450
7.650017	0.1	0.789225
7.651683	0.1	0.790715
7.653350	0.1	0.791729
7.655017	0.1	0.791729
7.656683	0.1	0.791132
7.658350	0.1	0.791013
7.660017	0.1	0.791729
7.661683	0.1	0.792682
7.663350	0.1	0.793278
7.665017	0.1	0.793099
7.666683	0.1	0.792384
7.668350	0.1	0.791609
7.670017	0.1	0.791132
7.671683	0.1	0.791669
7.673350	0.1	0.793815
7.675017	0.1	0.797033
7.676683	0.1	0.800014
7.678350	0.1	0.801206
7.680017	0.1	0.799954
7.681683	0.1	0.797212
7.683350	0.1	0.794888
7.685017	0.1	0.793994
7.686683	0.1	0.794172
7.688350	0.1	0.794530
7.690017	0.1	0.795603
7.691683	0.1	0.798583
7.693350	0.1	0.803471
7.695017	0.1	0.808775
7.696683	0.1	0.813007
7.698350	0.1	0.815690
7.700017	0.1	0.817478
7.701683	0.1	0.819147
7.703350	0.1	0.820696
7.705017	0.1	0.821531
7.706683	0.1	0.821233
7.708350	0.1	0.819624
7.710017	0.1	0.817299
7.711683	0.1	0.815570
7.713350	0.1	0.814915
7.715017	0.1	0.814676
7.716683	0.1	0.814319
7.718350	0.1	0.813603
7.720017	0.1	0.812352
7.721683	0.1	0.810921
7.723350	0.1	0.810683
7.725017	0.1	0.812590
7.726683	0.1	0.815868
7.728350	0.1	0.818849
7.730017	0.1	0.820577
7.731683	0.1	0.821233
7.733350	0.1	0.821650
7.735017	0.1	0.822663
7.736683	0.1	0.823975
7.738350	0.1	0.824988
7.740017	0.1	0.825226
7.741683	0.1	0.825405
7.743350	0.1	0.826240
7.745017	0.1	0.827909
7.746683	0.1	0.829101
7.748350	0.1	0.828922
7.750017	0.1	0.827730
7.751683	0.1	0.826240
7.753350	0.1	0.824630
7.755017	0.1	0.822902
7.756683	0.1	0.821292
7.758350	0.1	0.819624
7.760017	0.1	0.817478
7.761683	0.1	0.814140
7.763350	0.1	0.809789
7.765017	0.1	0.805378
7.766683	0.1	0.802219
7.768350	0.1	0.801146
7.770017	0.1	0.801325
7.771683	0.1	0.801086
7.773350	0.1	0.799537
7.775017	0.1	0.797212
7.776683	0.1	0.795305
7.778350	0.1	0.794947
7.780017	0.1	0.796497
7.781683	0.1	0.799477
7.783350	0.1	0.802398
7.785017	0.1	0.803947
7.786683	0.1	0.804126
7.788350	0.1	0.804067
7.790017	0.1	0.804305
7.791683	0.1	0.803649
7.793350	0.1	0.800490
7.795017	0.1	0.795066
7.796683	0.1	0.789464
7.798350	0.1	0.786305
7.800017	0.1	0.786006
7.801683	0.1	0.786424
7.803350	0.1	0.784755
7.805017	0.1	0.780404
7.806683	0.1	0.774860
7.808350	0.1	0.770092
7.810017	0.1	0.767231
7.811683	0.1	0.766456
7.813350	0.1	0.766993
7.815017	0.1	0.768542
7.816683	0.1	0.770569
7.818350	0.1	0.772059
7.820017	0.1	0.772655
7.821683	0.1	0.772595
7.823350	0.1	0.772178
7.825017	0.1	0.771284
7.826683	0.1	0.769794
7.828350	0.1	0.768065
7.830017	0.1	0.767052
7.831683	0.1	0.767589
7.833350	0.1	0.769138
7.835017	0.1	0.770211
7.836683	0.1	0.769913
7.838350	0.1	0.768125
7.840017	0.1	0.765383
7.841683	0.1	0.763059
7.843350	0.1	0.762224
7.845017	0.1	0.763178
7.846683	0.1	0.764847
7.848350	0.1	0.766039
7.850017	0.1	0.766277
7.851683	0.1	0.765383
7.853350	0.1	0.763893
7.855017	0.1	0.762284
7.856683	0.1	0.761092
7.858350	0.1	0.760078
7.860017	0.1	0.758886
7.861683	0.1	0.758350
7.863350	0.1	0.759602
7.865017	0.1	0.762343
7.866683	0.1	0.765622
7.868350	0.1	0.768244
7.870017	0.1	0.769436
7.871683	0.1	0.768900
7.873350	0.1	0.767350
7.875017	0.1	0.765860
7.876683	0.1	0.765741
7.878350	0.1	0.767469
7.880017	0.1	0.769556
7.881683	0.1	0.769436
7.883350	0.1	0.765741
7.885017	0.1	0.760257
7.886683	0.1	0.756502
7.888350	0.1	0.756919
7.890017	0.1	0.760973
7.891683	0.1	0.766158
7.893350	0.1	0.769496
7.895017	0.1	0.769615
7.896683	0.1	0.767231
7.898350	0.1	0.764489
7.900017	0.1	0.762939
7.901683	0.1	0.762522
7.903350	0.1	0.762880
7.905017	0.1	0.764072
7.906683	0.1	0.766337
7.908350	0.1	0.769556
7.910017	0.1	0.772834
7.911683	0.1	0.774980
7.913350	0.1	0.775039
7.915017	0.1	0.772834
7.916683	0.1	0.769973
7.918350	0.1	0.768602
7.920017	0.1	0.769079
7.921683	0.1	0.770211
7.923350	0.1	0.770986
7.925017	0.1	0.771105
7.926683	0.1	0.770211
7.928350	0.1	0.768185
7.930017	0.1	0.765562
7.931683	0.1	0.763059
7.933350	0.1	0.761271
7.935017	0.1	0.760555
7.936683	0.1	0.761211
7.938350	0.1	0.763118
7.940017	0.1	0.764847
7.941683	0.1	0.764489
7.943350	0.1	0.761151
7.945017	0.1	0.756264
7.946683	0.1	0.751913
7.948350	0.1	0.748694
7.950017	0.1	0.746369
7.951683	0.1	0.745118
7.953350	0.1	0.745297
7.955017	0.1	0.746608
7.956683	0.1	0.748456
7.958350	0.1	0.750423
7.960017	0.1	0.752330
7.961683	0.1	0.754058
7.963350	0.1	0.755906
7.965017	0.1	0.758052
7.966683	0.1	0.760436
7.968350	0.1	0.762045
7.970017	0.1	0.761688
7.971683	0.1	0.759125
7.973350	0.1	0.755608
7.975017	0.1	0.752568
7.976683	0.1	0.750780
7.978350	0.1	0.750363
7.980017	0.1	0.751495
7.981683	0.1	0.754237
7.983350	0.1	0.758588
7.985017	0.1	0.763774
7.986683	0.1	0.768542
7.988350	0.1	0.771284
7.990017	0.1	0.770986
7.991683	0.1	0.767350
7.993350	0.1	0.761509
7.995017	0.1	0.755608
7.996683	0.1	0.751913
7.998350	0.1	0.751078
8.000017	0.1	0.752151
8.001683	0.1	0.753522
8.003350	0.1	0.754058
8.005017	0.1	0.753820
8.006683	0.1	0.753582
8.008350	0.1	0.753999
8.010017	0.1	0.755370
8.011683	0.1	0.757456
8.013350	0.1	0.759482
8.015017	0.1	0.760675
8.016683	0.1	0.761390
8.018350	0.1	0.762522
8.020017	0.1	0.764549
8.021683	0.1	0.766635
8.023350	0.1	0.767350
8.025017	0.1	0.765562
8.026683	0.1	0.761807
8.028350	0.1	0.758052
8.030017	0.1	0.756383
8.031683	0.1	0.758112
8.033350	0.1	0.762761
8.035017	0.1	0.767708
8.036683	0.1	0.770509
8.038350	0.1	0.770509
8.040017	0.1	0.768960
8.041683	0.1	0.767112
8.043350	0.1	0.765204
8.045017	0.1	0.763059
8.046683	0.1	0.760794
8.048350	0.1	0.759065
8.050017	0.1	0.758529
8.051683	0.1	0.758886
8.053350	0.1	0.758827
8.055017	0.1	0.757396
8.056683	0.1	0.754893
8.058350	0.1	0.751734
8.060017	0.1	0.748217
8.061683	0.1	0.745654
8.063350	0.1	0.745475
8.065017	0.1	0.748515
8.066683	0.1	0.754237
8.068350	0.1	0.760078
8.070017	0.1	0.762939
8.071683	0.1	0.761867
8.073350	0.1	0.758588
8.075017	0.1	0.755429
8.076683	0.1	0.753939
8.078350	0.1	0.754654
8.080017	0.1	0.757039
8.081683	0.1	0.760138
8.083350	0.1	0.762880
8.085017	0.1	0.764430
8.086683	0.1	0.764549
8.088350	0.1	0.763714
8.090017	0.1	0.762820
8.091683	0.1	0.762939
8.093350	0.1	0.764430
8.095017	0.1	0.766575
8.096683	0.1	0.767767
8.098350	0.1	0.767410
8.100017	0.1	0.765979
8.101683	0.1	0.764847
8.103350	0.1	0.765085
8.105017	0.1	0.766933
8.106683	0.1	0.769079
8.108350	0.1	0.769675
8.110017	0.1	0.768065
8.111683	0.1	0.765264
8.113350	0.1	0.762641
8.115017	0.1	0.760973
8.116683	0.1	0.760496
8.118350	0.1	0.761271
8.120017	0.1	0.762761
8.121683	0.1	0.764191
8.123350	0.1	0.765085
8.125017	0.1	0.765383
8.126683	0.1	0.765443
8.128350	0.1	0.765741
8.130017	0.1	0.767350
8.131683	0.1	0.770628
8.133350	0.1	0.774562
8.135017	0.1	0.777900
8.136683	0.1	0.779986
8.138350	0.1	0.780404
8.140017	0.1	0.778437
8.141683	0.1	0.773370
8.143350	0.1	0.766575
8.145017	0.1	0.761092
8.146683	0.1	0.759363
8.148350	0.1	0.761390
8.150017	0.1	0.765085
8.151683	0.1	0.768483
8.153350	0.1	0.771105
8.155017	0.1	0.773609
8.156683	0.1	0.775933
8.158350	0.1	0.777185
8.160017	0.1	0.775874
8.161683	0.1	0.772297
8.163350	0.1	0.768185
8.165017	0.1	0.765443
8.166683	0.1	0.764072
8.168350	0.1	0.763238
8.170017	0.1	0.762820
8.171683	0.1	0.763297
8.173350	0.1	0.764966
8.175017	0.1	0.767469
8.176683	0.1	0.770390
8.178350	0.1	0.773370
8.180017	0.1	0.776231
8.181683	0.1	0.778675
8.183350	0.1	0.779986
8.185017	0.1	0.779927
8.186683	0.1	0.779808
8.188350	0.1	0.781238
8.190017	0.1	0.783861
8.191683	0.1	0.786066
8.193350	0.1	0.786960
8.195017	0.1	0.786901
8.196683	0.1	0.786483
8.198350	0.1	0.786185
8.200017	0.1	0.785947
8.201683	0.1	0.785708
8.203350	0.1	0.786006
8.205017	0.1	0.788093
8.206683	0.1	0.792265
8.208350	0.1	0.797927
8.210017	0.1	0.803828
8.211683	0.1	0.808954
8.213350	0.1	0.812948
8.215017	0.1	0.816464
8.216683	0.1	0.820220
8.218350	0.1	0.824630
8.220017	0.1	0.829339
8.221683	0.1	0.833213
8.223350	0.1	0.834823
8.225017	0.1	0.834048
8.226683	0.1	0.833333
8.228350	0.1	0.835538
8.230017	0.1	0.840426
8.231683	0.1	0.845373
8.233350	0.1	0.848293
8.235017	0.1	0.849128
8.236683	0.1	0.848830
8.238350	0.1	0.848711
8.240017	0.1	0.850022
8.241683	0.1	0.853002
8.243350	0.1	0.857294
8.245017	0.1	0.862539
8.246683	0.1	0.868440
8.248350	0.1	0.874579
8.250017	0.1	0.880539
8.251683	0.1	0.886202
8.253350	0.1	0.891328
8.255017	0.1	0.895500
8.256683	0.1	0.897765
8.258350	0.1	0.897288
8.260017	0.1	0.894785
8.261683	0.1	0.892460
8.263350	0.1	0.892282
8.265017	0.1	0.894845
8.266683	0.1	0.899434
8.268350	0.1	0.905156
8.270017	0.1	0.911534
8.271683	0.1	0.918210
8.273350	0.1	0.924885
8.275017	0.1	0.930607
8.276683	0.1	0.934660
8.278350	0.1	0.936866
8.280017	0.1	0.937879
8.281683	0.1	0.938833
8.283350	0.1	0.940263
8.285017	0.1	0.942111
8.286683	0.1	0.944138
8.288350	0.1	0.946224
8.290017	0.1	0.948012
8.291683	0.1	0.949323
8.293350	0.1	0.950515
8.295017	0.1	0.951946
8.296683	0.1	0.954151
8.298350	0.1	0.958085
8.300017	0.1	0.963569
8.301683	0.1	0.968516
8.303350	0.1	0.971019
8.305017	0.1	0.970960
8.306683	0.1	0.969112
8.308350	0.1	0.966191
8.310017	0.1	0.962973
8.311683	0.1	0.960529
8.313350	0.1	0.960231
8.315017	0.1	0.962257
8.316683	0.1	0.965715
8.318350	0.1	0.969172
8.320017	0.1	0.971079
8.321683	0.1	0.970185
8.323350	0.1	0.967085
8.325017	0.1	0.963867
8.326683	0.1	0.961959
8.328350	0.1	0.961840
8.330017	0.1	0.963748
8.331683	0.1	0.966668
8.333350	0.1	0.968814
8.335017	0.1	0.968516
8.336683	0.1	0.965655
8.338350	0.1	0.961840
8.340017	0.1	0.958979
8.341683	0.1	0.958502
8.343350	0.1	0.960290
8.345017	0.1	0.963211
8.346683	0.1	0.964940
8.348350	0.1	0.964165
8.350017	0.1	0.961483
8.351683	0.1	0.958324
8.353350	0.1	0.955463
8.355017	0.1	0.953376
8.356683	0.1	0.952303
8.358350	0.1	0.951350
8.360017	0.1	0.949800
8.361683	0.1	0.947952
8.363350	0.1	0.946403
8.365017	0.1	0.945151
8.366683	0.1	0.944078
8.368350	0.1	0.943661
8.370017	0.1	0.944257
8.371683	0.1	0.945449
8.373350	0.1	0.946343
8.375017	0.1	0.946403
8.376683	0.1	0.946164
8.378350	0.1	0.946283
8.380017	0.1	0.947237
8.381683	0.1	0.948787
8.383350	0.1	0.950217
8.385017	0.1	0.950158
8.386683	0.1	0.947774
8.388350	0.1	0.943601
8.390017	0.1	0.939012
8.391683	0.1	0.935197
8.393350	0.1	0.932753
8.395017	0.1	0.931740
8.396683	0.1	0.931144
8.398350	0.1	0.929296
8.400017	0.1	0.925541
8.401683	0.1	0.921071
8.403350	0.1	0.917614
8.405017	0.1	0.915647
8.406683	0.1	0.914335
8.408350	0.1	0.913501
8.410017	0.1	0.914276
8.411683	0.1	0.917256
8.413350	0.1	0.921845
8.415017	0.1	0.926793
8.416683	0.1	0.930667
8.418350	0.1	0.932515
8.420017	0.1	0.932872
8.421683	0.1	0.933349
8.423350	0.1	0.935197
8.425017	0.1	0.938118
8.426683	0.1	0.940800
8.428350	0.1	0.942409
8.430017	0.1	0.942886
8.431683	0.1	0.942707
8.433350	0.1	0.942171
8.435017	0.1	0.941336
8.436683	0.1	0.940323
8.438350	0.1	0.939727
8.440017	0.1	0.940085
8.441683	0.1	0.941873
8.443350	0.1	0.944376
8.445017	0.1	0.946105
8.446683	0.1	0.946164
8.448350	0.1	0.945509
8.450017	0.1	0.945866
8.451683	0.1	0.947833
8.453350	0.1	0.950635
8.455017	0.1	0.952840
8.456683	0.1	0.953853
8.458350	0.1	0.953734
8.460017	0.1	0.953257
8.461683	0.1	0.953615
8.463350	0.1	0.955105
8.465017	0.1	0.956833
8.466683	0.1	0.957727
8.468350	0.1	0.957251
8.470017	0.1	0.955522
8.471683	0.1	0.953436
8.473350	0.1	0.951946
8.475017	0.1	0.951231
8.476683	0.1	0.950992
8.478350	0.1	0.950694
8.480017	0.1	0.950158
8.481683	0.1	0.949681
8.483350	0.1	0.950217
8.485017	0.1	0.952542
8.486683	0.1	0.955939
8.488350	0.1	0.959158
8.490017	0.1	0.961363
8.491683	0.1	0.962257
8.493350	0.1	0.962138
8.495017	0.1	0.961959
8.496683	0.1	0.962257
8.498350	0.1	0.963092
8.500017	0.1	0.963748
8.501683	0.1	0.964284
8.503350	0.1	0.965118
8.505017	0.1	0.967324
8.506683	0.1	0.971258
8.508350	0.1	0.975668
8.510017	0.1	0.979126
8.511683	0.1	0.980735
8.513350	0.1	0.980973
8.515017	0.1	0.981033
8.516683	0.1	0.982225
8.518350	0.1	0.984252
8.520017	0.1	0.985682
8.521683	0.1	0.985384
8.523350	0.1	0.983000
8.525017	0.1	0.980198
8.526683	0.1	0.979960
8.528350	0.1	0.983596
8.530017	0.1	0.989854
8.531683	0.1	0.996292
8.533350	0.1	1.001000
8.535017	0.1	1.002669
8.536683	0.1	1.001239
8.538350	0.1	0.999034
8.540017	0.1	0.999034
8.541683	0.1	1.002669
8.543350	0.1	1.008451
8.545017	0.1	1.013577
8.546683	0.1	1.017034
8.548350	0.1	1.019955
8.550017	0.1	1.023650
8.551683	0.1	1.028180
8.553350	0.1	1.032353
8.555017	0.1	1.035214
8.556683	0.1	1.035750
8.558350	0.1	1.033127
8.560017	0.1	1.028001
8.561683	0.1	1.022399
8.563350	0.1	1.018286
8.565017	0.1	1.016855
8.566683	0.1	1.019061
8.568350	0.1	1.024962
8.570017	0.1	1.032710
8.571683	0.1	1.039147
8.573350	0.1	1.042306
8.575017	0.1	1.042903
8.576683	0.1	1.043320
8.578350	0.1	1.045466
8.580017	0.1	1.049101
8.581683	0.1	1.052558
8.583350	0.1	1.054347
8.585017	0.1	1.054108
8.586683	0.1	1.052797
8.588350	0.1	1.051784
8.590017	0.1	1.051843
8.591683	0.1	1.052737
8.593350	0.1	1.054049
8.595017	0.1	1.055896
8.596683	0.1	1.058638
8.598350	0.1	1.061559
8.600017	0.1	1.063764
8.601683	0.1	1.065016
8.603350	0.1	1.065850
8.605017	0.1	1.066744
8.606683	0.1	1.067579
8.608350	0.1	1.067877
8.610017	0.1	1.067102
8.611683	0.1	1.065850
8.613350	0.1	1.065254
8.615017	0.1	1.066089
8.616683	0.1	1.067579
8.618350	0.1	1.067996
8.620017	0.1	1.066506
8.621683	0.1	1.064062
8.623350	0.1	1.061916
8.625017	0.1	1.060724
8.626683	0.1	1.060307
8.628350	0.1	1.059651
8.630017	0.1	1.056850
8.631683	0.1	1.051605
8.633350	0.1	1.045764
8.635017	0.1	1.041830
8.636683	0.1	1.040757
8.638350	0.1	1.041472
8.640017	0.1	1.041949
8.641683	0.1	1.040876
8.643350	0.1	1.038551
8.645017	0.1	1.036704
8.646683	0.1	1.036286
8.648350	0.1	1.036525
8.650017	0.1	1.036525
8.651683	0.1	1.035929
8.653350	0.1	1.034916
8.655017	0.1	1.033008
8.656683	0.1	1.029611
8.658350	0.1	1.025260
8.660017	0.1	1.021624
8.661683	0.1	1.019716
8.663350	0.1	1.019120
8.665017	0.1	1.018822
8.666683	0.1	1.017988
8.668350	0.1	1.015902
8.670017	0.1	1.012504
8.671683	0.1	1.008213
8.673350	0.1	1.003623
8.675017	0.1	0.998735
8.676683	0.1	0.993609
8.678350	0.1	0.988126
8.680017	0.1	0.982344
8.681683	0.1	0.977159
8.683350	0.1	0.973225
8.685017	0.1	0.970006
8.686683	0.1	0.966251
8.688350	0.1	0.962198
8.690017	0.1	0.958502
8.691683	0.1	0.955582
8.693350	0.1	0.953019
8.695017	0.1	0.950515
8.696683	0.1	0.947833
8.698350	0.1	0.944674
8.700017	0.1	0.940800
8.701683	0.1	0.936627
8.703350	0.1	0.933349
8.705017	0.1	0.931442
8.706683	0.1	0.930011
8.708350	0.1	0.927270
8.710017	0.1	0.922561
8.711683	0.1	0.916660
8.713350	0.1	0.911653
8.715017	0.1	0.909329
8.716683	0.1	0.909805
8.718350	0.1	0.911474
8.720017	0.1	0.912607
8.721683	0.1	0.912666
8.723350	0.1	0.911057
8.725017	0.1	0.907362
8.726683	0.1	0.902593
8.728350	0.1	0.898480
8.730017	0.1	0.896096
8.731683	0.1	0.895023
8.733350	0.1	0.894487
8.735017	0.1	0.894010
8.736683	0.1	0.892878
8.738350	0.1	0.890374
8.740017	0.1	0.886500
8.741683	0.1	0.882626
8.743350	0.1	0.879884
8.745017	0.1	0.877738
8.746683	0.1	0.875473
8.748350	0.1	0.873089
8.750017	0.1	0.871360
8.751683	0.1	0.870466
8.753350	0.1	0.869513
8.755017	0.1	0.867307
8.756683	0.1	0.863671
8.758350	0.1	0.859380
8.760017	0.1	0.855565
8.761683	0.1	0.852883
8.763350	0.1	0.850976
8.765017	0.1	0.849187
8.766683	0.1	0.847459
8.768350	0.1	0.846684
8.770017	0.1	0.847399
8.771683	0.1	0.849307
8.773350	0.1	0.851750
8.775017	0.1	0.854433
8.776683	0.1	0.857115
8.778350	0.1	0.859559
8.780017	0.1	0.862241
8.781683	0.1	0.865698
8.783350	0.1	0.869691
8.785017	0.1	0.873387
8.786683	0.1	0.875413
8.788350	0.1	0.874817
8.790017	0.1	0.871539
8.791683	0.1	0.867009
8.793350	0.1	0.863612
8.795017	0.1	0.863254
8.796683	0.1	0.865817
8.798350	0.1	0.869274
8.800017	0.1	0.871599
8.801683	0.1	0.872135
8.803350	0.1	0.872076
8.805017	0.1	0.872850
8.806683	0.1	0.875473
8.808350	0.1	0.879407
8.810017	0.1	0.882804
8.811683	0.1	0.883877
8.813350	0.1	0.881970
8.815017	0.1	0.878573
8.816683	0.1	0.875592
8.818350	0.1	0.874043
8.820017	0.1	0.873447
8.821683	0.1	0.872493
8.823350	0.1	0.870168
8.825017	0.1	0.867009
8.826683	0.1	0.864744
8.828350	0.1	0.864744
8.830017	0.1	0.867128
8.831683	0.1	0.871241
8.833350	0.1	0.876188
8.835017	0.1	0.881255
8.836683	0.1	0.886142
8.838350	0.1	0.891328
8.840017	0.1	0.896514
8.841683	0.1	0.900149
8.843350	0.1	0.900626
8.845017	0.1	0.898063
8.846683	0.1	0.894249
8.848350	0.1	0.891447
8.850017	0.1	0.890851
8.851683	0.1	0.892520
8.853350	0.1	0.895441
8.855017	0.1	0.898182
8.856683	0.1	0.899851
8.858350	0.1	0.900507
8.860017	0.1	0.900149
8.861683	0.1	0.898600
8.863350	0.1	0.896096
8.865017	0.1	0.894606
8.866683	0.1	0.896454
8.868350	0.1	0.901818
8.870017	0.1	0.908494
8.871683	0.1	0.913858
8.873350	0.1	0.917077
8.875017	0.1	0.918865
8.876683	0.1	0.920296
8.878350	0.1	0.921726
8.880017	0.1	0.923336
8.881683	0.1	0.925183
8.883350	0.1	0.926733
8.885017	0.1	0.927270
8.886683	0.1	0.926852
8.888350	0.1	0.926316
8.890017	0.1	0.926912
8.891683	0.1	0.929177
8.893350	0.1	0.933111
8.895017	0.1	0.938177
8.896683	0.1	0.943899
8.898350	0.1	0.950098
8.900017	0.1	0.956595
8.901683	0.1	0.962436
8.903350	0.1	0.966251
8.905017	0.1	0.967681
8.906683	0.1	0.967562
8.908350	0.1	0.966966
8.910017	0.1	0.966609
8.911683	0.1	0.966132
8.913350	0.1	0.965595
8.915017	0.1	0.965416
8.916683	0.1	0.966132
8.918350	0.1	0.967443
8.920017	0.1	0.969172
8.921683	0.1	0.971437
8.923350	0.1	0.974298
8.925017	0.1	0.976741
8.926683	0.1	0.977695
8.928350	0.1	0.977337
8.930017	0.1	0.976801
8.931683	0.1	0.976861
8.933350	0.1	0.977397
8.935017	0.1	0.977397
8.936683	0.1	0.976503
8.938350	0.1	0.974894
8.940017	0.1	0.972986
8.941683	0.1	0.971496
8.943350	0.1	0.970960
8.945017	0.1	0.971437
8.946683	0.1	0.972629
8.948350	0.1	0.974476
8.950017	0.1	0.977397
8.951683	0.1	0.981867
8.953350	0.1	0.986874
8.955017	0.1	0.990510
8.956683	0.1	0.991166
8.958350	0.1	0.988960
8.960017	0.1	0.985444
8.961683	0.1	0.981748
8.963350	0.1	0.977337
8.965017	0.1	0.971556
8.966683	0.1	0.965476
8.968350	0.1	0.961304
8.970017	0.1	0.960469
8.971683	0.1	0.962973
8.973350	0.1	0.967324
8.975017	0.1	0.971615
8.976683	0.1	0.974119
8.978350	0.1	0.974298
8.980017	0.1	0.973165
8.981683	0.1	0.971735
8.983350	0.1	0.969768
8.985017	0.1	0.966728
8.986683	0.1	0.963271
8.988350	0.1	0.960589
8.990017	0.1	0.959694
8.991683	0.1	0.960708
8.993350	0.1	0.963152
8.995017	0.1	0.966191
8.996683	0.1	0.968695
8.998350	0.1	0.969708
9.000017	0.1	0.969350
9.001683	0.1	0.967741
9.003350	0.1	0.965655
9.005017	0.1	0.963926
9.006683	0.1	0.963390
9.008350	0.1	0.964046
9.010017	0.1	0.965595
9.011683	0.1	0.967383
9.013350	0.1	0.968695
9.015017	0.1	0.968874
9.016683	0.1	0.967741
9.018350	0.1	0.965893
9.020017	0.1	0.964582
9.021683	0.1	0.964344
9.023350	0.1	0.964940
9.025017	0.1	0.966013
9.026683	0.1	0.967264
9.028350	0.1	0.967622
9.030017	0.1	0.965595
9.031683	0.1	0.961483
9.033350	0.1	0.957251
9.035017	0.1	0.954747
9.036683	0.1	0.953853
9.038350	0.1	0.953317
9.040017	0.1	0.952363
9.041683	0.1	0.951052
9.043350	0.1	0.949919
9.045017	0.1	0.949025
9.046683	0.1	0.948250
9.048350	0.1	0.947475
9.050017	0.1	0.947416
9.051683	0.1	0.949204
9.053350	0.1	0.953376
9.055017	0.1	0.958860
9.056683	0.1	0.964105
9.058350	0.1	0.968278
9.060017	0.1	0.970841
9.061683	0.1	0.971317
9.063350	0.1	0.969648
9.065017	0.1	0.966668
9.066683	0.1	0.963628
9.068350	0.1	0.961423
9.070017	0.1	0.960529
9.071683	0.1	0.961244
9.073350	0.1	0.963628
9.075017	0.1	0.967324
9.076683	0.1	0.971139
9.078350	0.1	0.973105
9.080017	0.1	0.972748
9.081683	0.1	0.971735
9.083350	0.1	0.971735
9.085017	0.1	0.972569
9.086683	0.1	0.972629
9.088350	0.1	0.971019
9.090017	0.1	0.968576
9.091683	0.1	0.967026
9.093350	0.1	0.967383
9.095017	0.1	0.969291
9.096683	0.1	0.971437
9.098350	0.1	0.972927
9.100017	0.1	0.973880
9.101683	0.1	0.974715
9.103350	0.1	0.975311
9.105017	0.1	0.974774
9.106683	0.1	0.972450
9.108350	0.1	0.968695
9.110017	0.1	0.965059
9.111683	0.1	0.962794
9.113350	0.1	0.962138
9.115017	0.1	0.962138
9.116683	0.1	0.961602
9.118350	0.1	0.960112
9.120017	0.1	0.958264
9.121683	0.1	0.956953
9.123350	0.1	0.956476
9.125017	0.1	0.955999
9.126683	0.1	0.954807
9.128350	0.1	0.952482
9.130017	0.1	0.948966
9.131683	0.1	0.944853
9.133350	0.1	0.940740
9.135017	0.1	0.937402
9.136683	0.1	0.936091
9.138350	0.1	0.937104
9.140017	0.1	0.939369
9.141683	0.1	0.941575
9.143350	0.1	0.943422
9.145017	0.1	0.945032
9.146683	0.1	0.946045
9.148350	0.1	0.946164
9.150017	0.1	0.945687
9.151683	0.1	0.945330
9.153350	0.1	0.945330
9.155017	0.1	0.945449
9.156683	0.1	0.945509
9.158350	0.1	0.946105
9.160017	0.1	0.947297
9.161683	0.1	0.948131
9.163350	0.1	0.946760
9.165017	0.1	0.942588
9.166683	0.1	0.936985
9.168350	0.1	0.932396
9.170017	0.1	0.930846
9.171683	0.1	0.932396
9.173350	0.1	0.935257
9.175017	0.1	0.937283
9.176683	0.1	0.937462
9.178350	0.1	0.935674
9.180017	0.1	0.932515
9.181683	0.1	0.929296
9.183350	0.1	0.927031
9.185017	0.1	0.925899
9.186683	0.1	0.925958
9.188350	0.1	0.927687
9.190017	0.1	0.930607
9.191683	0.1	0.933170
9.193350	0.1	0.933945
9.195017	0.1	0.932455
9.196683	0.1	0.929296
9.198350	0.1	0.925422
9.200017	0.1	0.922084
9.201683	0.1	0.921130
9.203350	0.1	0.922740
9.205017	0.1	0.925064
9.206683	0.1	0.925481
9.208350	0.1	0.923276
9.210017	0.1	0.920057
9.211683	0.1	0.918210
9.213350	0.1	0.918865
9.215017	0.1	0.920713
9.216683	0.1	0.921845
9.218350	0.1	0.921905
9.220017	0.1	0.922024
9.221683	0.1	0.923276
9.223350	0.1	0.925243
9.225017	0.1	0.926375
9.226683	0.1	0.925481
9.228350	0.1	0.922978
9.230017	0.1	0.920177
9.231683	0.1	0.918210
9.233350	0.1	0.916958
9.235017	0.1	0.916123
9.236683	0.1	0.916004
9.238350	0.1	0.916660
9.240017	0.1	0.917792
9.241683	0.1	0.919342
9.243350	0.1	0.920832
9.245017	0.1	0.921190
9.246683	0.1	0.919640
9.248350	0.1	0.916600
9.250017	0.1	0.913441
9.251683	0.1	0.911474
9.253350	0.1	0.910640
9.255017	0.1	0.910163
9.256683	0.1	0.908554
9.258350	0.1	0.904620
9.260017	0.1	0.898659
9.261683	0.1	0.892639
9.263350	0.1	0.888825
9.265017	0.1	0.888407
9.266683	0.1	0.890911
9.268350	0.1	0.894785
9.270017	0.1	0.898600
9.271683	0.1	0.901401
9.273350	0.1	0.903249
9.275017	0.1	0.904739
9.276683	0.1	0.905693
9.278350	0.1	0.905216
9.280017	0.1	0.903070
9.281683	0.1	0.900388
9.283350	0.1	0.898361
9.285017	0.1	0.896871
9.286683	0.1	0.895441
9.288350	0.1	0.894249
9.290017	0.1	0.893533
9.291683	0.1	0.893056
9.293350	0.1	0.892580
9.295017	0.1	0.892103
9.296683	0.1	0.892162
9.298350	0.1	0.892699
9.300017	0.1	0.893235
9.301683	0.1	0.893295
9.303350	0.1	0.892878
9.305017	0.1	0.892282
9.306683	0.1	0.892043
9.308350	0.1	0.892282
9.310017	0.1	0.892222
9.311683	0.1	0.890791
9.313350	0.1	0.887334
9.315017	0.1	0.882268
9.316683	0.1	0.877857
9.318350	0.1	0.876844
9.320017	0.1	0.880480
9.321683	0.1	0.887573
9.323350	0.1	0.895679
9.325017	0.1	0.902116
9.326683	0.1	0.906289
9.328350	0.1	0.909150
9.330017	0.1	0.911534
9.331683	0.1	0.913739
9.333350	0.1	0.915825
9.335017	0.1	0.917614
9.336683	0.1	0.918984
9.338350	0.1	0.920057
9.340017	0.1	0.920951
9.341683	0.1	0.921309
9.343350	0.1	0.921011
9.345017	0.1	0.920475
9.346683	0.1	0.920057
9.348350	0.1	0.919342
9.350017	0.1	0.917792
9.351683	0.1	0.915885
9.353350	0.1	0.915051
9.355017	0.1	0.916541
9.356683	0.1	0.920296
9.358350	0.1	0.924647
9.360017	0.1	0.927687
9.361683	0.1	0.929475
9.363350	0.1	0.931084
9.365017	0.1	0.933468
9.366683	0.1	0.936389
9.368350	0.1	0.938952
9.370017	0.1	0.940323
9.371683	0.1	0.940323
9.373350	0.1	0.939846
9.375017	0.1	0.939667
9.376683	0.1	0.940085
9.378350	0.1	0.941217
9.380017	0.1	0.943303
9.381683	0.1	0.946045
9.383350	0.1	0.948906
9.385017	0.1	0.951290
9.386683	0.1	0.953138
9.388350	0.1	0.954568
9.390017	0.1	0.955641
9.391683	0.1	0.956714
9.393350	0.1	0.958502
9.395017	0.1	0.961185
9.396683	0.1	0.964105
9.398350	0.1	0.966430
9.400017	0.1	0.967979
9.401683	0.1	0.969112
9.403350	0.1	0.970721
9.405017	0.1	0.972986
9.406683	0.1	0.975192
9.408350	0.1	0.976265
9.410017	0.1	0.975549
9.411683	0.1	0.973523
9.413350	0.1	0.971317
9.415017	0.1	0.970185
9.416683	0.1	0.970483
9.418350	0.1	0.971675
9.420017	0.1	0.972867
9.421683	0.1	0.973761
9.423350	0.1	0.974655
9.425017	0.1	0.975847
9.426683	0.1	0.977099
9.428350	0.1	0.978589
9.430017	0.1	0.980198
9.431683	0.1	0.981569
9.433350	0.1	0.982225
9.435017	0.1	0.982165
9.436683	0.1	0.981808
9.438350	0.1	0.981510
9.440017	0.1	0.981450
9.441683	0.1	0.981808
9.443350	0.1	0.982881
9.445017	0.1	0.984907
9.446683	0.1	0.987172
9.448350	0.1	0.988722
9.450017	0.1	0.988722
9.451683	0.1	0.986755
9.453350	0.1	0.982761
9.455017	0.1	0.978053
9.456683	0.1	0.974834
9.458350	0.1	0.974596
9.460017	0.1	0.976801
9.461683	0.1	0.980318
9.463350	0.1	0.984848
9.465017	0.1	0.990212
9.466683	0.1	0.995398
9.468350	0.1	0.999034
9.470017	0.1	1.000464
9.471683	0.1	0.999808
9.473350	0.1	0.998199
9.475017	0.1	0.996232
9.476683	0.1	0.993848
9.478350	0.1	0.991166
9.480017	0.1	0.988662
9.481683	0.1	0.987232
9.483350	0.1	0.987291
9.485017	0.1	0.988424
9.486683	0.1	0.989556
9.488350	0.1	0.989676
9.490017	0.1	0.988901
9.491683	0.1	0.988305
9.493350	0.1	0.988185
9.495017	0.1	0.987828
9.496683	0.1	0.986695
9.498350	0.1	0.985801
9.500017	0.1	0.986636
9.501683	0.1	0.989020
9.503350	0.1	0.991345
9.505017	0.1	0.992537
9.506683	0.1	0.992715
9.508350	0.1	0.992656
9.510017	0.1	0.992775
9.511683	0.1	0.992775
9.513350	0.1	0.992119
9.515017	0.1	0.990868
9.516683	0.1	0.990152
9.518350	0.1	0.990748
9.520017	0.1	0.992060
9.521683	0.1	0.992656
9.523350	0.1	0.991523
9.525017	0.1	0.989378
9.526683	0.1	0.988007
9.528350	0.1	0.988782
9.530017	0.1	0.991941
9.531683	0.1	0.997126
9.533350	0.1	1.003802
9.535017	0.1	1.010716
9.536683	0.1	1.016617
9.538350	0.1	1.020730
9.540017	0.1	1.023114
9.541683	0.1	1.023829
9.543350	0.1	1.022518
9.545017	0.1	1.019716
9.546683	0.1	1.016736
9.548350	0.1	1.015067
9.550017	0.1	1.015306
9.551683	0.1	1.017273
9.553350	0.1	1.020670
9.555017	0.1	1.025140
9.556683	0.1	1.030147
9.558350	0.1	1.034975
9.560017	0.1	1.038849
9.561683	0.1	1.041472
9.563350	0.1	1.042485
9.565017	0.1	1.041830
9.566683	0.1	1.040101
9.568350	0.1	1.038075
9.570017	0.1	1.035810
9.571683	0.1	1.033247
9.573350	0.1	1.031101
9.575017	0.1	1.030624
9.576683	0.1	1.032412
9.578350	0.1	1.036167
9.580017	0.1	1.041055
9.581683	0.1	1.046479
9.583350	0.1	1.052082
9.585017	0.1	1.058042
9.586683	0.1	1.064420
9.588350	0.1	1.070619
9.590017	0.1	1.075804
9.591683	0.1	1.079738
9.593350	0.1	1.082957
9.595017	0.1	1.085937
9.596683	0.1	1.088798
9.598350	0.1	1.091421
9.600017	0.1	1.093149
9.601683	0.1	1.094163
9.603350	0.1	1.094937
9.605017	0.1	1.095831
9.606683	0.1	1.096606
9.608350	0.1	1.096964
9.610017	0.1	1.097202
9.611683	0.1	1.097739
9.613350	0.1	1.099527
9.615017	0.1	1.103222
9.616683	0.1	1.108587
9.618350	0.1	1.114488
9.620017	0.1	1.120091
9.621683	0.1	1.124978
9.623350	0.1	1.128316
9.625017	0.1	1.129747
9.626683	0.1	1.129568
9.628350	0.1	1.128912
9.630017	0.1	1.128852
9.631683	0.1	1.129866
9.633350	0.1	1.131356
9.635017	0.1	1.132131
9.636683	0.1	1.131833
9.638350	0.1	1.131713
9.640017	0.1	1.132667
9.641683	0.1	1.134157
9.643350	0.1	1.134813
9.645017	0.1	1.134455
9.646683	0.1	1.134217
9.648350	0.1	1.134574
9.650017	0.1	1.134813
9.651683	0.1	1.133502
9.653350	0.1	1.130283
9.655017	0.1	1.125991
9.656683	0.1	1.122296
9.658350	0.1	1.120389
9.660017	0.1	1.119793
9.661683	0.1	1.119137
9.663350	0.1	1.118302
9.665017	0.1	1.118183
9.666683	0.1	1.119375
9.668350	0.1	1.121700
9.670017	0.1	1.124382
9.671683	0.1	1.126528
9.673350	0.1	1.127780
9.675017	0.1	1.128435
9.676683	0.1	1.128733
9.678350	0.1	1.128554
9.680017	0.1	1.127601
9.681683	0.1	1.125753
9.683350	0.1	1.122534
9.685017	0.1	1.117885
9.686683	0.1	1.112759
9.688350	0.1	1.108408
9.690017	0.1	1.106203
9.691683	0.1	1.106560
9.693350	0.1	1.108527
9.695017	0.1	1.110971
9.696683	0.1	1.113534
9.698350	0.1	1.116753
9.700017	0.1	1.120448
9.701683	0.1	1.123369
9.703350	0.1	1.123905
9.705017	0.1	1.121759
9.706683	0.1	1.118243
9.708350	0.1	1.114905
9.710017	0.1	1.112938
9.711683	0.1	1.112700
9.713350	0.1	1.114428
9.715017	0.1	1.118124
9.716683	0.1	1.123369
9.718350	0.1	1.128972
9.720017	0.1	1.133204
9.721683	0.1	1.134753
9.723350	0.1	1.133442
9.725017	0.1	1.130164
9.726683	0.1	1.126349
9.728350	0.1	1.122832
9.730017	0.1	1.119435
9.731683	0.1	1.116455
9.733350	0.1	1.114369
9.735017	0.1	1.112521
9.736683	0.1	1.109898
9.738350	0.1	1.107097
9.740017	0.1	1.106083
9.741683	0.1	1.107991
9.743350	0.1	1.111507
9.745017	0.1	1.114607
9.746683	0.1	1.116693
9.748350	0.1	1.119077
9.750017	0.1	1.122832
9.751683	0.1	1.127541
9.753350	0.1	1.131594
9.755017	0.1	1.133442
9.756683	0.1	1.132846
9.758350	0.1	1.131058
9.760017	0.1	1.130343
9.761683	0.1	1.131892
9.763350	0.1	1.134634
9.765017	0.1	1.136482
9.766683	0.1	1.136184
9.768350	0.1	1.134396
9.770017	0.1	1.132667
9.771683	0.1	1.132071
9.773350	0.1	1.132548
9.775017	0.1	1.133323
9.776683	0.1	1.133561
9.778350	0.1	1.132965
9.780017	0.1	1.131237
9.781683	0.1	1.128078
9.783350	0.1	1.124322
9.785017	0.1	1.121461
9.786683	0.1	1.120269
9.788350	0.1	1.120031
9.790017	0.1	1.119852
9.791683	0.1	1.119495
9.793350	0.1	1.119733
9.795017	0.1	1.121640
9.796683	0.1	1.125395
9.798350	0.1	1.130402
9.800017	0.1	1.135588
9.801683	0.1	1.139522
9.803350	0.1	1.141429
9.805017	0.1	1.141667
9.806683	0.1	1.141191
9.808350	0.1	1.140893
9.810017	0.1	1.140595
9.811683	0.1	1.139581
9.813350	0.1	1.137614
9.815017	0.1	1.135767
9.816683	0.1	1.135111
9.818350	0.1	1.136065
9.820017	0.1	1.137376
9.821683	0.1	1.137912
9.823350	0.1	1.137912
9.825017	0.1	1.137912
9.826683	0.1	1.137495
9.828350	0.1	1.136839
9.830017	0.1	1.137436
9.831683	0.1	1.139760
9.833350	0.1	1.142502
9.835017	0.1	1.144528
9.836683	0.1	1.146197
9.838350	0.1	1.147866
9.840017	0.1	1.149178
9.841683	0.1	1.149714
9.843350	0.1	1.149595
9.845017	0.1	1.149416
9.846683	0.1	1.150072
9.848350	0.1	1.151562
9.850017	0.1	1.152873
9.851683	0.1	1.153290
9.853350	0.1	1.152992
9.855017	0.1	1.152635
9.856683	0.1	1.152217
9.858350	0.1	1.150787
9.860017	0.1	1.147807
9.861683	0.1	1.144171
9.863350	0.1	1.141548
9.865017	0.1	1.141071
9.866683	0.1	1.142383
9.868350	0.1	1.145303
9.870017	0.1	1.149535
9.871683	0.1	1.153946
9.873350	0.1	1.156986
9.875017	0.1	1.157999
9.876683	0.1	1.157165
9.878350	0.1	1.155675
9.880017	0.1	1.154840
9.881683	0.1	1.155019
9.883350	0.1	1.155138
9.885017	0.1	1.153886
9.886683	0.1	1.150966
9.888350	0.1	1.147688
9.890017	0.1	1.145542
9.891683	0.1	1.145184
9.893350	0.1	1.145840
9.895017	0.1	1.146078
9.896683	0.1	1.145005
9.898350	0.1	1.142979
9.900017	0.1	1.141191
9.901683	0.1	1.140356
9.903350	0.1	1.140893
9.905017	0.1	1.142979
9.906683	0.1	1.145899
9.908350	0.1	1.147747
9.910017	0.1	1.146793
9.911683	0.1	1.143098
9.913350	0.1	1.138508
9.915017	0.1	1.134455
9.916683	0.1	1.131654
9.918350	0.1	1.130343
9.920017	0.1	1.130343
9.921683	0.1	1.131058
9.923350	0.1	1.131892
9.925017	0.1	1.132369
9.926683	0.1	1.132786
9.928350	0.1	1.133204
9.930017	0.1	1.133263
9.931683	0.1	1.132786
9.933350	0.1	1.132369
9.935017	0.1	1.133144
9.936683	0.1	1.135588
9.938350	0.1	1.139700
9.940017	0.1	1.144767
9.941683	0.1	1.149356
9.943350	0.1	1.151919
9.945017	0.1	1.152158
9.946683	0.1	1.150131
9.948350	0.1	1.146257
9.950017	0.1	1.141608
9.951683	0.1	1.137734
9.953350	0.1	1.135290
9.955017	0.1	1.133740
9.956683	0.1	1.131892
9.958350	0.1	1.129389
9.960017	0.1	1.126349
9.961683	0.1	1.123250
9.963350	0.1	1.120687
9.965017	0.1	1.118660
9.966683	0.1	1.116753
9.968350	0.1	1.114726
9.970017	0.1	1.113057
9.971683	0.1	1.112580
9.973350	0.1	1.113713
9.975017	0.1	1.116276
9.976683	0.1	1.119495
9.978350	0.1	1.121759
9.980017	0.1	1.121223
9.981683	0.1	1.117349
9.983350	0.1	1.111567
9.985017	0.1	1.105964
9.986683	0.1	1.101852
9.988350	0.1	1.099169
9.990017	0.1	1.097024
9.991683	0.1	1.095593
9.993350	0.1	1.095593
9.995017	0.1	1.096964
9.996683	0.1	1.098156
9.998350	0.1	1.097620
10.000017	0.1	1.095414
10.001683	0.1	1.093447
10.003350	0.1	1.092911
10.005017	0.1	1.093447
10.006683	0.1	1.093745
10.008350	0.1	1.093388
10.010017	0.1	1.092196
10.011683	0.1	1.089871
10.013350	0.1	1.086950
10.015017	0.1	1.084268
10.016683	0.1	1.081944
10.018350	0.1	1.079798
10.020017	0.1	1.077890
10.021683	0.1	1.076937
10.023350	0.1	1.077652
10.025017	0.1	1.079857
10.026683	0.1	1.082182
10.028350	0.1	1.082838
10.030017	0.1	1.080930
10.031683	0.1	1.076996
10.033350	0.1	1.072168
10.035017	0.1	1.067162
10.036683	0.1	1.062572
10.038350	0.1	1.059234
10.040017	0.1	1.058102
10.041683	0.1	1.058698
10.043350	0.1	1.059949
10.045017	0.1	1.061499
10.046683	0.1	1.063168
10.048350	0.1	1.064301
10.050017	0.1	1.064062
10.051683	0.1	1.062572
10.053350	0.1	1.060665
10.055017	0.1	1.058936
10.056683	0.1	1.057684
10.058350	0.1	1.056075
10.060017	0.1	1.053274
10.061683	0.1	1.049221
10.063350	0.1	1.045644
10.065017	0.1	1.044154
10.066683	0.1	1.045168
10.068350	0.1	1.048625
10.070017	0.1	1.054406
10.071683	0.1	1.061499
10.073350	0.1	1.067698
10.075017	0.1	1.071155
10.076683	0.1	1.071453
10.078350	0.1	1.069248
10.080017	0.1	1.065552
10.081683	0.1	1.061142
10.083350	0.1	1.057267
10.085017	0.1	1.054764
10.086683	0.1	1.053870
10.088350	0.1	1.054049
10.090017	0.1	1.054883
10.091683	0.1	1.055658
10.093350	0.1	1.055896
10.095017	0.1	1.055002
10.096683	0.1	1.052797
10.098350	0.1	1.049757
10.100017	0.1	1.046956
10.101683	0.1	1.045823
10.103350	0.1	1.047075
10.105017	0.1	1.050174
10.106683	0.1	1.053870
10.108350	0.1	1.056671
10.110017	0.1	1.057208
10.111683	0.1	1.054943
10.113350	0.1	1.051009
10.115017	0.1	1.048029
10.116683	0.1	1.047671
10.118350	0.1	1.049399
10.120017	0.1	1.051605
10.121683	0.1	1.052678
10.123350	0.1	1.051366
10.125017	0.1	1.047611
10.126683	0.1	1.043320
10.128350	0.1	1.040697
10.130017	0.1	1.040518
10.131683	0.1	1.041532
10.133350	0.1	1.042128
10.135017	0.1	1.041591
10.136683	0.1	1.040697
10.138350	0.1	1.040459
10.140017	0.1	1.041770
10.141683	0.1	1.044333
10.143350	0.1	1.046300
10.145017	0.1	1.046062
10.146683	0.1	1.044393
10.148350	0.1	1.043201
10.150017	0.1	1.043320
10.151683	0.1	1.043916
10.153350	0.1	1.043856
10.155017	0.1	1.043081
10.156683	0.1	1.042187
10.158350	0.1	1.041889
10.160017	0.1	1.042247
10.161683	0.1	1.042664
10.163350	0.1	1.043141
10.165017	0.1	1.044154
10.166683	0.1	1.045883
10.168350	0.1	1.048088
10.170017	0.1	1.050472
10.171683	0.1	1.052022
10.173350	0.1	1.052082
10.175017	0.1	1.050949
10.176683	0.1	1.050234
10.178350	0.1	1.051486
10.180017	0.1	1.054406
10.181683	0.1	1.057148
10.183350	0.1	1.058161
10.185017	0.1	1.057208
10.186683	0.1	1.055121
10.188350	0.1	1.052916
10.190017	0.1	1.051068
10.191683	0.1	1.049459
10.193350	0.1	1.047790
10.195017	0.1	1.045883
10.196683	0.1	1.043975
10.198350	0.1	1.042426
10.200017	0.1	1.041472
10.201683	0.1	1.041293
10.203350	0.1	1.042366
10.205017	0.1	1.044989
10.206683	0.1	1.048625
10.208350	0.1	1.051188
10.210017	0.1	1.050770
10.211683	0.1	1.047194
10.213350	0.1	1.042068
10.215017	0.1	1.037896
10.216683	0.1	1.036644
10.218350	0.1	1.038373
10.220017	0.1	1.041174
10.221683	0.1	1.043081
10.223350	0.1	1.043379
10.225017	0.1	1.042128
10.226683	0.1	1.039803
10.228350	0.1	1.036882
10.230017	0.1	1.034379
10.231683	0.1	1.033664
10.233350	0.1	1.035273
10.235017	0.1	1.037657
10.236683	0.1	1.039207
10.238350	0.1	1.039684
10.240017	0.1	1.040220
10.241683	0.1	1.041353
10.243350	0.1	1.042843
10.245017	0.1	1.043916
10.246683	0.1	1.043737
10.248350	0.1	1.042485
10.250017	0.1	1.041055
10.251683	0.1	1.040399
10.253350	0.1	1.040638
10.255017	0.1	1.040757
10.256683	0.1	1.039863
10.258350	0.1	1.038432
10.260017	0.1	1.037777
10.261683	0.1	1.038134
10.263350	0.1	1.038909
10.265017	0.1	1.040280
10.266683	0.1	1.042903
10.268350	0.1	1.047134
10.270017	0.1	1.052022
10.271683	0.1	1.056075
10.273350	0.1	1.058996
10.275017	0.1	1.061022
10.276683	0.1	1.062274
10.278350	0.1	1.062453
10.280017	0.1	1.061380
10.281683	0.1	1.059651
10.283350	0.1	1.058638
10.285017	0.1	1.058996
10.286683	0.1	1.059830
10.288350	0.1	1.059353
10.290017	0.1	1.056790
10.291683	0.1	1.053214
10.293350	0.1	1.050711
10.295017	0.1	1.051009
10.296683	0.1	1.054406
10.298350	0.1	1.059711
10.300017	0.1	1.064837
10.301683	0.1	1.068175
10.303350	0.1	1.069069
10.305017	0.1	1.068473
10.306683	0.1	1.067877
10.308350	0.1	1.068235
10.310017	0.1	1.069903
10.311683	0.1	1.073241
10.313350	0.1	1.077890
10.315017	0.1	1.082897
10.316683	0.1	1.087546
10.318350	0.1	1.091957
10.320017	0.1	1.096249
10.321683	0.1	1.100063
10.323350	0.1	1.103044
10.325017	0.1	1.104891
10.326683	0.1	1.105309
10.328350	0.1	1.104951
10.330017	0.1	1.105666
10.331683	0.1	1.108289
10.333350	0.1	1.111925
10.335017	0.1	1.114845
10.336683	0.1	1.116037
10.338350	0.1	1.115739
10.340017	0.1	1.115739
10.341683	0.1	1.117289
10.343350	0.1	1.120567
10.345017	0.1	1.125097
10.346683	0.1	1.130462
10.348350	0.1	1.136124
10.350017	0.1	1.141429
10.351683	0.1	1.146615
10.353350	0.1	1.152515
10.355017	0.1	1.159906
10.356683	0.1	1.168311
10.358350	0.1	1.175523
10.360017	0.1	1.179636
10.361683	0.1	1.181066
10.363350	0.1	1.182497
10.365017	0.1	1.186729
10.366683	0.1	1.194000
10.368350	0.1	1.202405
10.370017	0.1	1.210153
10.371683	0.1	1.216829
10.373350	0.1	1.223326
10.375017	0.1	1.230359
10.376683	0.1	1.237750
10.378350	0.1	1.244664
10.380017	0.1	1.250565
10.381683	0.1	1.256287
10.383350	0.1	1.263022
10.385017	0.1	1.271248
10.386683	0.1	1.280129
10.388350	0.1	1.287997
10.390017	0.1	1.294315
10.391683	0.1	1.300097
10.393350	0.1	1.307190
10.395017	0.1	1.317203
10.396683	0.1	1.330197
10.398350	0.1	1.344681
10.400017	0.1	1.359165
10.401683	0.1	1.372635
10.403350	0.1	1.384676
10.405017	0.1	1.395583
10.406683	0.1	1.406312
10.408350	0.1	1.417339
10.410017	0.1	1.429200
10.411683	0.1	1.442254
10.413350	0.1	1.455963
10.415017	0.1	1.469433
10.416683	0.1	1.482308
10.418350	0.1	1.494944
10.420017	0.1	1.507461
10.421683	0.1	1.520217
10.423350	0.1	1.533389
10.425017	0.1	1.547098
10.426683	0.1	1.560986
10.428350	0.1	1.574695
10.430017	0.1	1.588464
10.431683	0.1	1.603246
10.433350	0.1	1.619816
10.435017	0.1	1.638055
10.436683	0.1	1.656830
10.438350	0.1	1.674950
10.440017	0.1	1.692057
10.441683	0.1	1.708686
10.443350	0.1	1.725614
10.445017	0.1	1.743496
10.446683	0.1	1.762867
10.448350	0.1	1.783133
10.450017	0.1	1.802862
10.451683	0.1	1.821101
10.453350	0.1	1.837909
10.455017	0.1	1.853764
10.456683	0.1	1.869261
10.458350	0.1	1.885295
10.460017	0.1	1.902640
10.461683	0.1	1.921177
10.463350	0.1	1.940489
10.465017	0.1	1.960278
10.466683	0.1	1.980066
10.468350	0.1	1.998305
10.470017	0.1	2.013266
10.471683	0.1	2.025068
10.473350	0.1	2.035678
10.475017	0.1	2.046824
10.476683	0.1	2.058685
10.478350	0.1	2.070725
10.480017	0.1	2.082586
10.481683	0.1	2.094090
10.483350	0.1	2.105355
10.485017	0.1	2.115965
10.486683	0.1	2.125025
10.488350	0.1	2.132893
10.490017	0.1	2.140820
10.491683	0.1	2.149642
10.493350	0.1	2.159238
10.495017	0.1	2.169013
10.496683	0.1	2.178848
10.498350	0.1	2.189458
10.500017	0.1	2.201617
10.501683	0.1	2.215326
10.503350	0.1	2.228797
10.505017	0.1	2.239943
10.506683	0.1	2.248287
10.508350	0.1	2.254665
10.510017	0.1	2.259374
10.511683	0.1	2.262771
10.513350	0.1	2.266050
10.515017	0.1	2.270043
10.516683	0.1	2.274871
10.518350	0.1	2.281070
10.520017	0.1	2.289534
10.521683	0.1	2.300322
10.523350	0.1	2.312362
10.525017	0.1	2.323389
10.526683	0.1	2.331436
10.528350	0.1	2.336264
10.530017	0.1	2.339482
10.531683	0.1	2.342463
10.533350	0.1	2.345979
10.535017	0.1	2.350450
10.536683	0.1	2.355933
10.538350	0.1	2.361059
10.540017	0.1	2.364397
10.541683	0.1	2.366007
10.543350	0.1	2.367020
10.545017	0.1	2.368152
10.546683	0.1	2.370179
10.548350	0.1	2.373994
10.550017	0.1	2.380014
10.551683	0.1	2.387822
10.553350	0.1	2.395928
10.555017	0.1	2.402663
10.556683	0.1	2.407015
10.558350	0.1	2.409041
10.560017	0.1	2.409756
10.561683	0.1	2.410352
10.563350	0.1	2.411366
10.565017	0.1	2.413154
10.566683	0.1	2.416015
10.568350	0.1	2.419830
10.570017	0.1	2.424419
10.571683	0.1	2.428889
10.573350	0.1	2.432466
10.575017	0.1	2.435744
10.576683	0.1	2.439380
10.578350	0.1	2.443135
10.580017	0.1	2.445340
10.581683	0.1	2.444863
10.583350	0.1	2.442479
10.585017	0.1	2.440274
10.586683	0.1	2.439499
10.588350	0.1	2.439559
10.590017	0.1	2.439439
10.591683	0.1	2.438545
10.593350	0.1	2.436757
10.595017	0.1	2.434909
10.596683	0.1	2.434075
10.598350	0.1	2.435029
10.600017	0.1	2.437294
10.601683	0.1	2.440155
10.603350	0.1	2.443016
10.605017	0.1	2.445161
10.606683	0.1	2.445877
10.608350	0.1	2.445281
10.610017	0.1	2.444744
10.611683	0.1	2.446175
10.613350	0.1	2.449930
10.615017	0.1	2.454817
10.616683	0.1	2.459169
10.618350	0.1	2.462030
10.620017	0.1	2.463281
10.621683	0.1	2.463222
10.623350	0.1	2.462328
10.625017	0.1	2.461136
10.626683	0.1	2.460003
10.628350	0.1	2.458871
10.630017	0.1	2.457738
10.631683	0.1	2.456844
10.633350	0.1	2.456129
10.635017	0.1	2.455473
10.636683	0.1	2.454817
10.638350	0.1	2.454639
10.640017	0.1	2.455771
10.641683	0.1	2.458632
10.643350	0.1	2.462208
10.645017	0.1	2.465010
10.646683	0.1	2.466619
10.648350	0.1	2.467573
10.650017	0.1	2.468288
10.651683	0.1	2.468646
10.653350	0.1	2.468228
10.655017	0.1	2.467215
10.656683	0.1	2.466083
10.658350	0.1	2.465069
10.660017	0.1	2.464593
10.661683	0.1	2.464891
10.663350	0.1	2.465606
10.665017	0.1	2.466083
10.666683	0.1	2.466202
10.668350	0.1	2.465725
10.670017	0.1	2.464473
10.671683	0.1	2.462328
10.673350	0.1	2.459586
10.675017	0.1	2.456069
10.676683	0.1	2.450586
10.678350	0.1	2.443135
10.680017	0.1	2.435327
10.681683	0.1	2.429128
10.683350	0.1	2.424777
10.685017	0.1	2.421081
10.686683	0.1	2.417267
10.688350	0.1	2.414286
10.690017	0.1	2.413035
10.691683	0.1	2.412915
10.693350	0.1	2.412617
10.695017	0.1	2.411246
10.696683	0.1	2.408385
10.698350	0.1	2.404273
10.700017	0.1	2.399147
10.701683	0.1	2.393067
10.703350	0.1	2.385855
10.705017	0.1	2.377868
10.706683	0.1	2.369404
10.708350	0.1	2.360702
10.710017	0.1	2.351999
10.711683	0.1	2.343774
10.713350	0.1	2.336443
10.715017	0.1	2.329648
10.716683	0.1	2.322734
10.718350	0.1	2.315343
10.720017	0.1	2.307773
10.721683	0.1	2.299965
10.723350	0.1	2.291560
10.725017	0.1	2.282679
10.726683	0.1	2.273917
10.728350	0.1	2.265811
10.730017	0.1	2.258480
10.731683	0.1	2.251625
10.733350	0.1	2.243817
10.735017	0.1	2.233207
10.736683	0.1	2.219319
10.738350	0.1	2.203524
10.740017	0.1	2.187789
10.741683	0.1	2.173305
10.743350	0.1	2.159536
10.745017	0.1	2.145469
10.746683	0.1	2.130568
10.748350	0.1	2.115965
10.750017	0.1	2.103329
10.751683	0.1	2.093077
10.753350	0.1	2.084255
10.755017	0.1	2.075076
10.756683	0.1	2.065122
10.758350	0.1	2.055168
10.760017	0.1	2.045810
10.761683	0.1	2.036691
10.763350	0.1	2.027214
10.765017	0.1	2.017319
10.766683	0.1	2.006233
10.768350	0.1	1.993179
10.770017	0.1	1.978397
10.771683	0.1	1.962781
10.773350	0.1	1.947403
10.775017	0.1	1.933813
10.776683	0.1	1.923084
10.778350	0.1	1.914978
10.780017	0.1	1.907945
10.781683	0.1	1.900256
10.783350	0.1	1.891554
10.785017	0.1	1.882553
10.786683	0.1	1.873016
10.788350	0.1	1.861811
10.790017	0.1	1.848579
10.791683	0.1	1.834154
10.793350	0.1	1.819849
10.795017	0.1	1.806855
10.796683	0.1	1.795173
10.798350	0.1	1.783729
10.800017	0.1	1.771987
10.801683	0.1	1.760781
10.803350	0.1	1.750589
10.805017	0.1	1.741052
10.806683	0.1	1.731992
10.808350	0.1	1.723886
10.810017	0.1	1.716912
10.811683	0.1	1.710355
10.813350	0.1	1.702845
10.815017	0.1	1.693428
10.816683	0.1	1.682401
10.818350	0.1	1.671493
10.820017	0.1	1.662552
10.821683	0.1	1.656056
10.823350	0.1	1.650274
10.825017	0.1	1.643419
10.826683	0.1	1.635432
10.828350	0.1	1.627803
10.830017	0.1	1.621842
10.831683	0.1	1.617909
10.833350	0.1	1.615107
10.835017	0.1	1.611710
10.836683	0.1	1.605988
10.838350	0.1	1.597941
10.840017	0.1	1.589000
10.841683	0.1	1.580238
10.843350	0.1	1.571775
10.845017	0.1	1.563847
10.846683	0.1	1.557171
10.848350	0.1	1.551747
10.850017	0.1	1.546443
10.851683	0.1	1.540125
10.853350	0.1	1.532853
10.855017	0.1	1.525998
10.856683	0.1	1.520515
10.858350	0.1	1.515627
10.860017	0.1	1.509965
10.861683	0.1	1.502752
10.863350	0.1	1.494825
10.865017	0.1	1.488149
10.866683	0.1	1.484752
10.868350	0.1	1.484871
10.870017	0.1	1.486838
10.871683	0.1	1.487851
10.873350	0.1	1.486123
10.875017	0.1	1.482010
10.876683	0.1	1.477122
10.878350	0.1	1.472771
10.880017	0.1	1.469374
10.881683	0.1	1.466513
10.883350	0.1	1.463652
10.885017	0.1	1.460493
10.886683	0.1	1.457989
10.888350	0.1	1.456618
10.890017	0.1	1.455605
10.891683	0.1	1.453757
10.893350	0.1	1.450598
10.895017	0.1	1.446843
10.896683	0.1	1.443982
10.898350	0.1	1.442671
10.900017	0.1	1.442850
10.901683	0.1	1.444042
10.903350	0.1	1.445949
10.905017	0.1	1.448095
10.906683	0.1	1.450062
10.908350	0.1	1.451612
10.910017	0.1	1.452148
10.911683	0.1	1.450777
10.913350	0.1	1.447201
10.915017	0.1	1.442432
10.916683	0.1	1.438320
10.918350	0.1	1.436412
10.920017	0.1	1.436889
10.921683	0.1	1.438558
10.923350	0.1	1.439810
10.925017	0.1	1.439214
10.926683	0.1	1.436889
10.928350	0.1	1.433730
10.930017	0.1	1.430333
10.931683	0.1	1.427353
10.933350	0.1	1.425922
10.935017	0.1	1.427174
10.936683	0.1	1.430392
10.938350	0.1	1.433551
10.940017	0.1	1.435518
10.941683	0.1	1.437128
10.943350	0.1	1.438856
10.945017	0.1	1.440287
10.946683	0.1	1.440466
10.948350	0.1	1.438797
10.950017	0.1	1.435161
10.951683	0.1	1.430273
10.953350	0.1	1.425564
10.955017	0.1	1.421928
10.956683	0.1	1.419485
10.958350	0.1	1.417875
10.960017	0.1	1.417041
10.961683	0.1	1.417041
10.963350	0.1	1.417637
10.965017	0.1	1.418173
10.966683	0.1	1.417399
10.968350	0.1	1.415014
10.970017	0.1	1.411975
10.971683	0.1	1.409412
10.973350	0.1	1.407445
10.975017	0.1	1.406074
10.976683	0.1	1.405597
10.978350	0.1	1.405954
10.980017	0.1	1.406610
10.981683	0.1	1.406849
10.983350	0.1	1.406014
10.985017	0.1	1.403689
10.986683	0.1	1.400411
10.988350	0.1	1.397193
10.990017	0.1	1.395404
10.991683	0.1	1.396298
10.993350	0.1	1.399934
10.995017	0.1	1.404524
10.996683	0.1	1.407445
10.998350	0.1	1.406789
11.000017	0.1	1.403272
11.001683	0.1	1.399636
11.003350	0.1	1.397967
11.005017	0.1	1.398385
11.006683	0.1	1.399517
11.008350	0.1	1.399815
11.010017	0.1	1.398325
11.011683	0.1	1.395345
11.013350	0.1	1.392424
11.015017	0.1	1.390874
11.016683	0.1	1.390576
11.018350	0.1	1.390576
11.020017	0.1	1.390755
11.021683	0.1	1.391411
11.023350	0.1	1.392663
11.025017	0.1	1.394808
11.026683	0.1	1.397967
11.028350	0.1	1.401842
11.030017	0.1	1.406372
11.031683	0.1	1.411080
11.033350	0.1	1.414776
11.035017	0.1	1.415908
11.036683	0.1	1.414120
11.038350	0.1	1.410484
11.040017	0.1	1.406908
11.041683	0.1	1.404584
11.043350	0.1	1.403630
11.045017	0.1	1.404226
11.046683	0.1	1.406431
11.048350	0.1	1.409948
11.050017	0.1	1.413584
11.051683	0.1	1.416624
11.053350	0.1	1.418591
11.055017	0.1	1.419306
11.056683	0.1	1.418769
11.058350	0.1	1.418114
11.060017	0.1	1.418889
11.061683	0.1	1.421869
11.063350	0.1	1.426041
11.065017	0.1	1.429260
11.066683	0.1	1.430035
11.068350	0.1	1.428425
11.070017	0.1	1.427114
11.071683	0.1	1.428604
11.073350	0.1	1.433313
11.075017	0.1	1.439571
11.076683	0.1	1.445472
11.078350	0.1	1.449287
11.080017	0.1	1.449466
11.081683	0.1	1.445711
11.083350	0.1	1.439810
11.085017	0.1	1.434863
11.086683	0.1	1.432955
11.088350	0.1	1.434088
11.090017	0.1	1.436234
11.091683	0.1	1.437843
11.093350	0.1	1.439333
11.095017	0.1	1.442552
11.096683	0.1	1.449287
11.098350	0.1	1.459479
11.100017	0.1	1.470983
11.101683	0.1	1.480997
11.103350	0.1	1.488090
11.105017	0.1	1.492441
11.106683	0.1	1.494408
11.108350	0.1	1.494289
11.110017	0.1	1.493573
11.111683	0.1	1.493931
11.113350	0.1	1.495838
11.115017	0.1	1.498282
11.116683	0.1	1.499713
11.118350	0.1	1.499534
11.120017	0.1	1.498938
11.121683	0.1	1.499474
11.123350	0.1	1.502454
11.125017	0.1	1.507700
11.126683	0.1	1.513541
11.128350	0.1	1.517892
11.130017	0.1	1.520038
11.131683	0.1	1.520693
11.133350	0.1	1.521289
11.135017	0.1	1.523972
11.136683	0.1	1.529813
11.138350	0.1	1.537621
11.140017	0.1	1.544833
11.141683	0.1	1.549482
11.143350	0.1	1.551092
11.145017	0.1	1.550794
11.146683	0.1	1.549721
11.148350	0.1	1.548469
11.150017	0.1	1.547575
11.151683	0.1	1.547575
11.153350	0.1	1.547933
11.155017	0.1	1.547873
11.156683	0.1	1.547933
11.158350	0.1	1.549482
11.160017	0.1	1.553357
11.161683	0.1	1.558840
11.163350	0.1	1.564205
11.165017	0.1	1.567721
11.166683	0.1	1.568973
11.168350	0.1	1.568794
11.170017	0.1	1.568437
11.171683	0.1	1.568258
11.173350	0.1	1.568198
11.175017	0.1	1.568377
11.176683	0.1	1.569212
11.178350	0.1	1.571059
11.180017	0.1	1.573920
11.181683	0.1	1.577795
11.183350	0.1	1.581907
11.185017	0.1	1.585305
11.186683	0.1	1.588106
11.188350	0.1	1.590908
11.190017	0.1	1.593649
11.191683	0.1	1.595736
11.193350	0.1	1.596749
11.195017	0.1	1.596928
11.196683	0.1	1.596868
11.198350	0.1	1.597047
11.200017	0.1	1.597941
11.201683	0.1	1.600504
11.203350	0.1	1.605272
11.205017	0.1	1.611829
11.206683	0.1	1.618624
11.208350	0.1	1.623631
11.210017	0.1	1.625896
11.211683	0.1	1.625955
11.213350	0.1	1.625061
11.215017	0.1	1.624286
11.216683	0.1	1.623929
11.218350	0.1	1.624048
11.220017	0.1	1.624704
11.221683	0.1	1.625896
11.223350	0.1	1.627624
11.225017	0.1	1.630128
11.226683	0.1	1.633465
11.228350	0.1	1.637042
11.230017	0.1	1.640439
11.231683	0.1	1.644075
11.233350	0.1	1.648426
11.235017	0.1	1.653373
11.236683	0.1	1.657486
11.238350	0.1	1.659036
11.240017	0.1	1.657844
11.241683	0.1	1.654804
11.243350	0.1	1.651526
11.245017	0.1	1.649261
11.246683	0.1	1.648903
11.248350	0.1	1.650334
11.250017	0.1	1.653075
11.251683	0.1	1.656711
11.253350	0.1	1.661301
11.255017	0.1	1.666248
11.256683	0.1	1.670778
11.258350	0.1	1.674116
11.260017	0.1	1.676381
11.261683	0.1	1.678407
11.263350	0.1	1.680613
11.265017	0.1	1.683056
11.266683	0.1	1.685143
11.268350	0.1	1.685798
11.270017	0.1	1.684129
11.271683	0.1	1.680255
11.273350	0.1	1.675010
11.275017	0.1	1.669407
11.276683	0.1	1.665235
11.278350	0.1	1.664162
11.280017	0.1	1.666904
11.281683	0.1	1.672685
11.283350	0.1	1.679838
11.285017	0.1	1.686871
11.286683	0.1	1.692116
11.288350	0.1	1.694679
11.290017	0.1	1.694799
11.291683	0.1	1.693368
11.293350	0.1	1.691163
11.295017	0.1	1.688719
11.296683	0.1	1.686812
11.298350	0.1	1.685917
11.300017	0.1	1.685679
11.301683	0.1	1.684666
11.303350	0.1	1.681924
11.305017	0.1	1.678228
11.306683	0.1	1.674950
11.308350	0.1	1.673162
11.310017	0.1	1.673043
11.311683	0.1	1.674056
11.313350	0.1	1.675427
11.315017	0.1	1.676738
11.316683	0.1	1.678288
11.318350	0.1	1.680076
11.320017	0.1	1.681566
11.321683	0.1	1.681984
11.323350	0.1	1.681626
11.325017	0.1	1.681328
11.326683	0.1	1.681209
11.328350	0.1	1.680195
11.330017	0.1	1.677156
11.331683	0.1	1.672268
11.333350	0.1	1.667023
11.335017	0.1	1.663447
11.336683	0.1	1.662910
11.338350	0.1	1.665354
11.340017	0.1	1.669705
11.341683	0.1	1.674235
11.343350	0.1	1.677632
11.345017	0.1	1.679719
11.346683	0.1	1.680315
11.348350	0.1	1.678944
11.350017	0.1	1.676381
11.351683	0.1	1.675069
11.353350	0.1	1.676917
11.355017	0.1	1.681328
11.356683	0.1	1.685858
11.358350	0.1	1.688898
11.360017	0.1	1.690447
11.361683	0.1	1.691282
11.363350	0.1	1.692057
11.365017	0.1	1.693189
11.366683	0.1	1.694739
11.368350	0.1	1.696706
11.370017	0.1	1.698732
11.371683	0.1	1.700759
11.373350	0.1	1.703501
11.375017	0.1	1.707018
11.376683	0.1	1.710117
11.378350	0.1	1.711309
11.380017	0.1	1.710236
11.381683	0.1	1.708150
11.383350	0.1	1.706898
11.385017	0.1	1.707792
11.386683	0.1	1.710832
11.388350	0.1	1.714945
11.390017	0.1	1.719534
11.391683	0.1	1.724899
11.393350	0.1	1.731038
11.395017	0.1	1.737058
11.396683	0.1	1.742125
11.398350	0.1	1.746237
11.400017	0.1	1.750290
11.401683	0.1	1.754642
11.403350	0.1	1.758397
11.405017	0.1	1.760781
11.406683	0.1	1.762092
11.408350	0.1	1.763582
11.410017	0.1	1.766443
11.411683	0.1	1.770675
11.413350	0.1	1.775265
11.415017	0.1	1.779795
11.416683	0.1	1.784682
11.418350	0.1	1.789808
11.420017	0.1	1.793981
11.421683	0.1	1.796007
11.423350	0.1	1.796067
11.425017	0.1	1.795650
11.426683	0.1	1.796067
11.428350	0.1	1.796901
11.430017	0.1	1.796901
11.431683	0.1	1.795650
11.433350	0.1	1.794636
11.435017	0.1	1.795769
11.436683	0.1	1.799166
11.438350	0.1	1.803279
11.440017	0.1	1.806855
11.441683	0.1	1.809180
11.443350	0.1	1.809538
11.445017	0.1	1.807809
11.446683	0.1	1.805008
11.448350	0.1	1.803219
11.450017	0.1	1.803279
11.451683	0.1	1.804233
11.453350	0.1	1.805186
11.455017	0.1	1.806498
11.456683	0.1	1.808703
11.458350	0.1	1.811087
11.460017	0.1	1.811624
11.461683	0.1	1.809180
11.463350	0.1	1.805425
11.465017	0.1	1.802921
11.466683	0.1	1.803100
11.468350	0.1	1.805186
11.470017	0.1	1.807809
11.471683	0.1	1.810193
11.473350	0.1	1.812458
11.475017	0.1	1.815140
11.476683	0.1	1.818597
11.478350	0.1	1.822412
11.480017	0.1	1.825690
11.481683	0.1	1.827121
11.483350	0.1	1.825571
11.485017	0.1	1.821399
11.486683	0.1	1.816094
11.488350	0.1	1.811266
11.490017	0.1	1.808167
11.491683	0.1	1.807094
11.493350	0.1	1.807571
11.495017	0.1	1.808941
11.496683	0.1	1.810432
11.498350	0.1	1.811385
11.500017	0.1	1.811981
11.501683	0.1	1.812816
11.503350	0.1	1.814485
11.505017	0.1	1.817167
11.506683	0.1	1.820564
11.508350	0.1	1.824141
11.510017	0.1	1.827419
11.511683	0.1	1.830399
11.513350	0.1	1.833558
11.515017	0.1	1.836658
11.516683	0.1	1.838684
11.518350	0.1	1.838863
11.520017	0.1	1.837731
11.521683	0.1	1.835823
11.523350	0.1	1.833439
11.525017	0.1	1.830876
11.526683	0.1	1.827836
11.528350	0.1	1.824021
11.530017	0.1	1.819730
11.531683	0.1	1.815736
11.533350	0.1	1.812995
11.535017	0.1	1.812339
11.536683	0.1	1.814306
11.538350	0.1	1.818299
11.540017	0.1	1.822710
11.541683	0.1	1.825392
11.543350	0.1	1.825035
11.545017	0.1	1.821458
11.546683	0.1	1.815319
11.548350	0.1	1.808405
11.550017	0.1	1.803100
11.551683	0.1	1.800656
11.553350	0.1	1.800299
11.555017	0.1	1.800299
11.556683	0.1	1.799405
11.558350	0.1	1.797080
11.560017	0.1	1.794040
11.561683	0.1	1.791000
11.563350	0.1	1.788378
11.565017	0.1	1.785696
11.566683	0.1	1.781941
11.568350	0.1	1.776993
11.570017	0.1	1.771689
11.571683	0.1	1.766563
11.573350	0.1	1.761794
11.575017	0.1	1.757264
11.576683	0.1	1.753569
11.578350	0.1	1.751840
11.580017	0.1	1.752019
11.581683	0.1	1.752496
11.583350	0.1	1.751065
11.585017	0.1	1.746595
11.586683	0.1	1.739144
11.588350	0.1	1.729310
11.590017	0.1	1.718342
11.591683	0.1	1.707852
11.593350	0.1	1.699925
11.595017	0.1	1.695275
11.596683	0.1	1.693070
11.598350	0.1	1.691163
11.600017	0.1	1.688004
11.601683	0.1	1.683414
11.603350	0.1	1.677990
11.605017	0.1	1.671910
11.606683	0.1	1.664877
11.608350	0.1	1.656830
11.610017	0.1	1.648426
11.611683	0.1	1.640618
11.613350	0.1	1.633942
11.615017	0.1	1.628161
11.616683	0.1	1.623094
11.618350	0.1	1.618624
11.620017	0.1	1.614094
11.621683	0.1	1.608431
11.623350	0.1	1.601040
11.625017	0.1	1.592577
11.626683	0.1	1.584292
11.628350	0.1	1.577258
11.630017	0.1	1.571834
11.631683	0.1	1.567364
11.633350	0.1	1.563549
11.635017	0.1	1.560867
11.636683	0.1	1.559615
11.638350	0.1	1.558483
11.640017	0.1	1.555979
11.641683	0.1	1.551509
11.643350	0.1	1.545191
11.645017	0.1	1.537323
11.646683	0.1	1.529336
11.648350	0.1	1.523018
11.650017	0.1	1.519203
11.651683	0.1	1.516819
11.653350	0.1	1.514971
11.655017	0.1	1.513362
11.656683	0.1	1.511812
11.658350	0.1	1.509726
11.660017	0.1	1.506746
11.661683	0.1	1.502693
11.663350	0.1	1.498044
11.665017	0.1	1.493394
11.666683	0.1	1.488865
11.668350	0.1	1.484275
11.670017	0.1	1.480043
11.671683	0.1	1.476705
11.673350	0.1	1.474500
11.675017	0.1	1.472294
11.676683	0.1	1.469195
11.678350	0.1	1.465023
11.680017	0.1	1.460373
11.681683	0.1	1.456022
11.683350	0.1	1.452267
11.685017	0.1	1.448512
11.686683	0.1	1.443744
11.688350	0.1	1.437962
11.690017	0.1	1.432359
11.691683	0.1	1.428008
11.693350	0.1	1.425088
11.695017	0.1	1.423717
11.696683	0.1	1.424015
11.698350	0.1	1.425684
11.700017	0.1	1.428068
11.701683	0.1	1.430333
11.703350	0.1	1.431465
11.705017	0.1	1.431048
11.706683	0.1	1.429081
11.708350	0.1	1.425505
11.710017	0.1	1.421273
11.711683	0.1	1.417935
11.713350	0.1	1.416206
11.715017	0.1	1.415610
11.716683	0.1	1.415372
11.718350	0.1	1.414657
11.720017	0.1	1.412451
11.721683	0.1	1.408756
11.723350	0.1	1.404762
11.725017	0.1	1.402140
11.726683	0.1	1.401544
11.728350	0.1	1.402140
11.730017	0.1	1.402676
11.731683	0.1	1.402140
11.733350	0.1	1.400411
11.735017	0.1	1.397252
11.736683	0.1	1.392543
11.738350	0.1	1.386583
11.740017	0.1	1.380742
11.741683	0.1	1.376689
11.743350	0.1	1.375437
11.745017	0.1	1.376748
11.746683	0.1	1.379371
11.748350	0.1	1.381755
11.750017	0.1	1.382768
11.751683	0.1	1.381993
11.753350	0.1	1.379728
11.755017	0.1	1.376629
11.756683	0.1	1.374006
11.758350	0.1	1.372755
11.760017	0.1	1.372993
11.761683	0.1	1.373828
11.763350	0.1	1.374483
11.765017	0.1	1.374424
11.766683	0.1	1.374066
11.768350	0.1	1.373708
11.770017	0.1	1.373231
11.771683	0.1	1.372576
11.773350	0.1	1.372039
11.775017	0.1	1.371861
11.776683	0.1	1.372337
11.778350	0.1	1.373708
11.780017	0.1	1.375616
11.781683	0.1	1.376629
11.783350	0.1	1.375020
11.785017	0.1	1.370251
11.786683	0.1	1.363874
11.788350	0.1	1.358569
11.790017	0.1	1.356185
11.791683	0.1	1.356900
11.793350	0.1	1.359761
11.795017	0.1	1.363397
11.796683	0.1	1.366556
11.798350	0.1	1.368642
11.800017	0.1	1.369655
11.801683	0.1	1.369894
11.803350	0.1	1.369298
11.805017	0.1	1.367867
11.806683	0.1	1.366198
11.808350	0.1	1.365304
11.810017	0.1	1.365423
11.811683	0.1	1.365662
11.813350	0.1	1.365125
11.815017	0.1	1.363754
11.816683	0.1	1.362085
11.818350	0.1	1.360774
11.820017	0.1	1.360059
11.821683	0.1	1.359940
11.823350	0.1	1.360118
11.825017	0.1	1.360357
11.826683	0.1	1.361311
11.828350	0.1	1.363576
11.830017	0.1	1.367033
11.831683	0.1	1.370907
11.833350	0.1	1.374364
11.835017	0.1	1.376450
11.836683	0.1	1.376331
11.838350	0.1	1.373887
11.840017	0.1	1.369596
11.841683	0.1	1.364648
11.843350	0.1	1.360476
11.845017	0.1	1.358450
11.846683	0.1	1.358986
11.848350	0.1	1.361966
11.850017	0.1	1.366794
11.851683	0.1	1.372457
11.853350	0.1	1.377285
11.855017	0.1	1.380324
11.856683	0.1	1.381755
11.858350	0.1	1.382291
11.860017	0.1	1.381755
11.861683	0.1	1.379609
11.863350	0.1	1.376569
11.865017	0.1	1.374364
11.866683	0.1	1.374245
11.868350	0.1	1.375735
11.870017	0.1	1.378000
11.871683	0.1	1.380861
11.873350	0.1	1.383960
11.875017	0.1	1.387060
11.876683	0.1	1.390100
11.878350	0.1	1.392901
11.880017	0.1	1.395583
11.881683	0.1	1.398623
11.883350	0.1	1.402617
11.885017	0.1	1.406849
11.886683	0.1	1.409769
11.888350	0.1	1.411259
11.890017	0.1	1.412153
11.891683	0.1	1.412630
11.893350	0.1	1.412928
11.895017	0.1	1.414001
11.896683	0.1	1.416326
11.898350	0.1	1.419365
11.900017	0.1	1.422286
11.901683	0.1	1.424551
11.903350	0.1	1.425445
11.905017	0.1	1.425266
11.906683	0.1	1.425445
11.908350	0.1	1.427293
11.910017	0.1	1.430035
11.911683	0.1	1.432180
11.913350	0.1	1.433134
11.915017	0.1	1.433671
11.916683	0.1	1.435161
11.918350	0.1	1.438260
11.920017	0.1	1.442015
11.921683	0.1	1.444519
11.923350	0.1	1.445055
11.925017	0.1	1.444817
11.926683	0.1	1.445234
11.928350	0.1	1.446784
11.930017	0.1	1.449525
11.931683	0.1	1.453281
11.933350	0.1	1.456916
11.935017	0.1	1.459360
11.936683	0.1	1.461148
11.938350	0.1	1.463294
11.940017	0.1	1.465976
11.941683	0.1	1.468659
11.943350	0.1	1.470924
11.945017	0.1	1.473069
11.946683	0.1	1.475632
11.948350	0.1	1.479507
11.950017	0.1	1.484752
11.951683	0.1	1.490951
11.953350	0.1	1.497626
11.955017	0.1	1.503825
11.956683	0.1	1.508474
11.958350	0.1	1.510680
11.960017	0.1	1.510382
11.961683	0.1	1.508474
11.963350	0.1	1.506448
11.965017	0.1	1.505494
11.966683	0.1	1.506031
11.968350	0.1	1.507938
11.970017	0.1	1.510680
11.971683	0.1	1.513839
11.973350	0.1	1.517534
11.975017	0.1	1.521587
11.976683	0.1	1.525700
11.978350	0.1	1.529753
11.980017	0.1	1.533985
11.981683	0.1	1.538932
11.983350	0.1	1.544833
11.985017	0.1	1.551330
11.986683	0.1	1.557171
11.988350	0.1	1.560927
11.990017	0.1	1.562178
11.991683	0.1	1.562774
11.993350	0.1	1.564741
11.995017	0.1	1.568735
11.996683	0.1	1.574218
11.998350	0.1	1.581013
12.000017	0.1	1.589239
12.001683	0.1	1.598299
12.003350	0.1	1.607001
12.005017	0.1	1.613975
12.006683	0.1	1.618624
12.008350	0.1	1.621544
12.010017	0.1	1.623988
12.011683	0.1	1.627207
12.013350	0.1	1.632154
12.015017	0.1	1.638889
12.016683	0.1	1.646757
12.018350	0.1	1.655400
12.020017	0.1	1.664579
12.021683	0.1	1.673639
12.023350	0.1	1.680970
12.025017	0.1	1.685619
12.026683	0.1	1.688421
12.028350	0.1	1.691938
12.030017	0.1	1.698196
12.031683	0.1	1.706958
12.033350	0.1	1.716554
12.035017	0.1	1.726151
12.036683	0.1	1.735687
12.038350	0.1	1.744688
12.040017	0.1	1.752734
12.041683	0.1	1.759946
12.043350	0.1	1.767397
12.045017	0.1	1.775742
12.046683	0.1	1.784682
12.048350	0.1	1.793444
12.050017	0.1	1.802445
12.051683	0.1	1.812875
12.053350	0.1	1.825154
12.055017	0.1	1.838029
12.056683	0.1	1.849413
12.058350	0.1	1.858711
12.060017	0.1	1.866698
12.061683	0.1	1.874507
12.063350	0.1	1.882196
12.065017	0.1	1.889706
12.066683	0.1	1.897097
12.068350	0.1	1.905441
12.070017	0.1	1.915872
12.071683	0.1	1.927972
12.073350	0.1	1.939476
12.075017	0.1	1.948655
12.076683	0.1	1.956225
12.078350	0.1	1.964569
12.080017	0.1	1.975417
12.081683	0.1	1.987994
12.083350	0.1	2.000153
12.085017	0.1	2.010524
12.086683	0.1	2.019405
12.088350	0.1	2.027810
12.090017	0.1	2.036333
12.091683	0.1	2.044678
12.093350	0.1	2.051950
12.095017	0.1	2.058387
12.096683	0.1	2.065480
12.098350	0.1	2.074421
12.100017	0.1	2.084732
12.101683	0.1	2.095044
12.103350	0.1	2.104521
12.105017	0.1	2.113700
12.106683	0.1	2.123356
12.108350	0.1	2.132654
12.110017	0.1	2.139568
12.111683	0.1	2.143562
12.113350	0.1	2.146959
12.115017	0.1	2.152264
12.116683	0.1	2.159357
12.118350	0.1	2.166748
12.120017	0.1	2.173484
12.121683	0.1	2.179682
12.123350	0.1	2.185285
12.125017	0.1	2.190709
12.126683	0.1	2.196729
12.128350	0.1	2.203763
12.130017	0.1	2.210796
12.131683	0.1	2.215803
12.133350	0.1	2.217591
12.135017	0.1	2.217114
12.136683	0.1	2.216697
12.138350	0.1	2.218068
12.140017	0.1	2.221763
12.141683	0.1	2.226710
12.143350	0.1	2.231777
12.145017	0.1	2.236545
12.146683	0.1	2.241314
12.148350	0.1	2.245844
12.150017	0.1	2.249897
12.151683	0.1	2.252996
12.153350	0.1	2.254248
12.155017	0.1	2.253354
12.156683	0.1	2.251685
12.158350	0.1	2.251029
12.160017	0.1	2.251387
12.161683	0.1	2.251566
12.163350	0.1	2.250672
12.165017	0.1	2.248705
12.166683	0.1	2.246440
12.168350	0.1	2.245367
12.170017	0.1	2.246499
12.171683	0.1	2.249181
12.173350	0.1	2.251566
12.175017	0.1	2.252400
12.176683	0.1	2.251685
12.178350	0.1	2.249777
12.180017	0.1	2.246916
12.181683	0.1	2.243221
12.183350	0.1	2.239108
12.185017	0.1	2.235174
12.186683	0.1	2.232432
12.188350	0.1	2.231300
12.190017	0.1	2.230764
12.191683	0.1	2.228975
12.193350	0.1	2.225220
12.195017	0.1	2.220035
12.196683	0.1	2.214670
12.198350	0.1	2.210438
12.200017	0.1	2.207458
12.201683	0.1	2.204657
12.203350	0.1	2.201498
12.205017	0.1	2.198637
12.206683	0.1	2.196670
12.208350	0.1	2.194882
12.210017	0.1	2.191961
12.211683	0.1	2.187014
12.213350	0.1	2.180338
12.215017	0.1	2.172768
12.216683	0.1	2.165198
12.218350	0.1	2.158821
12.220017	0.1	2.154589
12.221683	0.1	2.152562
12.223350	0.1	2.152085
12.225017	0.1	2.152503
12.226683	0.1	2.153039
12.228350	0.1	2.153099
12.230017	0.1	2.152681
12.231683	0.1	2.151609
12.233350	0.1	2.149463
12.235017	0.1	2.146363
12.236683	0.1	2.142966
12.238350	0.1	2.139926
12.240017	0.1	2.137542
12.241683	0.1	2.135515
12.243350	0.1	2.133489
12.245017	0.1	2.131343
12.246683	0.1	2.129793
12.248350	0.1	2.129734
12.250017	0.1	2.130985
12.251683	0.1	2.132416
12.253350	0.1	2.133489
12.255017	0.1	2.133846
12.256683	0.1	2.133131
12.258350	0.1	2.131105
12.260017	0.1	2.128780
12.261683	0.1	2.127767
12.263350	0.1	2.128959
12.265017	0.1	2.131999
12.266683	0.1	2.136171
12.268350	0.1	2.140582
12.270017	0.1	2.144337
12.271683	0.1	2.147257
12.273350	0.1	2.150059
12.275017	0.1	2.153337
12.276683	0.1	2.156913
12.278350	0.1	2.159953
12.280017	0.1	2.161324
12.281683	0.1	2.160847
12.283350	0.1	2.159417
12.285017	0.1	2.158463
12.286683	0.1	2.159059
12.288350	0.1	2.161801
12.290017	0.1	2.166033
12.291683	0.1	2.169669
12.293350	0.1	2.171636
12.295017	0.1	2.172709
12.296683	0.1	2.174497
12.298350	0.1	2.178550
12.300017	0.1	2.185285
12.301683	0.1	2.194047
12.303350	0.1	2.203345
12.305017	0.1	2.212465
12.306683	0.1	2.221525
12.308350	0.1	2.230346
12.310017	0.1	2.237857
12.311683	0.1	2.243102
12.313350	0.1	2.246916
12.315017	0.1	2.251029
12.316683	0.1	2.256334
12.318350	0.1	2.261996
12.320017	0.1	2.265930
12.321683	0.1	2.267838
12.323350	0.1	2.269805
12.325017	0.1	2.274394
12.326683	0.1	2.281964
12.328350	0.1	2.290547
12.330017	0.1	2.297998
12.331683	0.1	2.303362
12.333350	0.1	2.307236
12.335017	0.1	2.310872
12.336683	0.1	2.314389
12.338350	0.1	2.317488
12.340017	0.1	2.320886
12.341683	0.1	2.326131
12.343350	0.1	2.333701
12.345017	0.1	2.342999
12.346683	0.1	2.353192
12.348350	0.1	2.364457
12.350017	0.1	2.376437
12.351683	0.1	2.387524
12.353350	0.1	2.396703
12.355017	0.1	2.404690
12.356683	0.1	2.412975
12.358350	0.1	2.422035
12.360017	0.1	2.431691
12.361683	0.1	2.441704
12.363350	0.1	2.450764
12.365017	0.1	2.457261
12.366683	0.1	2.461314
12.368350	0.1	2.464354
12.370017	0.1	2.468228
12.371683	0.1	2.475083
12.373350	0.1	2.485573
12.375017	0.1	2.498150
12.376683	0.1	2.510548
12.378350	0.1	2.521217
12.380017	0.1	2.529681
12.381683	0.1	2.536059
12.383350	0.1	2.540827
12.385017	0.1	2.544582
12.386683	0.1	2.547681
12.388350	0.1	2.551317
12.390017	0.1	2.557516
12.391683	0.1	2.567828
12.393350	0.1	2.581597
12.395017	0.1	2.596915
12.396683	0.1	2.611935
12.398350	0.1	2.625287
12.400017	0.1	2.636552
12.401683	0.1	2.645791
12.403350	0.1	2.653539
12.405017	0.1	2.660513
12.406683	0.1	2.667427
12.408350	0.1	2.674699
12.410017	0.1	2.682030
12.411683	0.1	2.689243
12.413350	0.1	2.697110
12.415017	0.1	2.706111
12.416683	0.1	2.715588
12.418350	0.1	2.724528
12.420017	0.1	2.733350
12.421683	0.1	2.742589
12.423350	0.1	2.751529
12.425017	0.1	2.759338
12.426683	0.1	2.765358
12.428350	0.1	2.769768
12.430017	0.1	2.772987
12.431683	0.1	2.776027
12.433350	0.1	2.780080
12.435017	0.1	2.786398
12.436683	0.1	2.795458
12.438350	0.1	2.806246
12.440017	0.1	2.816498
12.441683	0.1	2.824247
12.443350	0.1	2.829850
12.445017	0.1	2.835572
12.446683	0.1	2.842844
12.448350	0.1	2.851129
12.450017	0.1	2.859175
12.451683	0.1	2.866686
12.453350	0.1	2.873719
12.455017	0.1	2.880871
12.456683	0.1	2.888501
12.458350	0.1	2.896547
12.460017	0.1	2.903938
12.461683	0.1	2.909899
12.463350	0.1	2.914548
12.465017	0.1	2.918244
12.466683	0.1	2.921343
12.468350	0.1	2.924860
12.470017	0.1	2.930403
12.471683	0.1	2.938688
12.473350	0.1	2.948582
12.475017	0.1	2.958954
12.476683	0.1	2.968729
12.478350	0.1	2.976954
12.480017	0.1	2.982974
12.481683	0.1	2.987266
12.483350	0.1	2.991080
12.485017	0.1	2.995551
12.486683	0.1	3.001213
12.488350	0.1	3.007353
12.490017	0.1	3.012479
12.491683	0.1	3.015518
12.493350	0.1	3.016174
12.495017	0.1	3.014744
12.496683	0.1	3.011406
12.498350	0.1	3.006935
12.500017	0.1	3.003240
12.501683	0.1	3.002465
12.503350	0.1	3.004909
12.505017	0.1	3.008425
12.506683	0.1	3.010690
12.508350	0.1	3.010869
12.510017	0.1	3.010035
12.511683	0.1	3.009141
12.513350	0.1	3.008664
12.515017	0.1	3.008664
12.516683	0.1	3.008783
12.518350	0.1	3.008783
12.520017	0.1	3.008127
12.521683	0.1	3.007174
12.523350	0.1	3.006876
12.525017	0.1	3.007949
12.526683	0.1	3.009916
12.528350	0.1	3.011167
12.530017	0.1	3.010273
12.531683	0.1	3.006637
12.533350	0.1	3.000736
12.535017	0.1	2.993405
12.536683	0.1	2.985299
12.538350	0.1	2.977133
12.540017	0.1	2.969921
12.541683	0.1	2.964735
12.543350	0.1	2.961755
12.545017	0.1	2.960026
12.546683	0.1	2.957881
12.548350	0.1	2.954602
12.550017	0.1	2.951205
12.551683	0.1	2.948523
12.553350	0.1	2.946258
12.555017	0.1	2.943754
12.556683	0.1	2.940357
12.558350	0.1	2.935946
12.560017	0.1	2.931059
12.561683	0.1	2.926648
12.563350	0.1	2.922714
12.565017	0.1	2.918661
12.566683	0.1	2.914012
12.568350	0.1	2.909124
12.570017	0.1	2.904356
12.571683	0.1	2.899170
12.573350	0.1	2.892435
12.575017	0.1	2.883613
12.576683	0.1	2.873242
12.578350	0.1	2.863109
12.580017	0.1	2.855122
12.581683	0.1	2.850115
12.583350	0.1	2.846897
12.585017	0.1	2.843499
12.586683	0.1	2.839029
12.588350	0.1	2.833963
12.590017	0.1	2.829075
12.591683	0.1	2.824187
12.593350	0.1	2.818763
12.595017	0.1	2.812863
12.596683	0.1	2.807319
12.598350	0.1	2.802849
12.600017	0.1	2.799690
12.601683	0.1	2.797365
12.603350	0.1	2.795279
12.605017	0.1	2.792776
12.606683	0.1	2.789080
12.608350	0.1	2.783775
12.610017	0.1	2.777517
12.611683	0.1	2.770901
12.613350	0.1	2.763629
12.615017	0.1	2.754808
12.616683	0.1	2.745092
12.618350	0.1	2.735913
12.620017	0.1	2.728522
12.621683	0.1	2.723217
12.623350	0.1	2.719879
12.625017	0.1	2.718032
12.626683	0.1	2.716601
12.628350	0.1	2.714574
12.630017	0.1	2.710879
12.631683	0.1	2.704621
12.633350	0.1	2.695799
12.635017	0.1	2.685964
12.636683	0.1	2.677441
12.638350	0.1	2.671242
12.640017	0.1	2.666891
12.641683	0.1	2.663195
12.643350	0.1	2.659202
12.645017	0.1	2.654493
12.646683	0.1	2.648413
12.648350	0.1	2.639771
12.650017	0.1	2.628386
12.651683	0.1	2.615094
12.653350	0.1	2.601683
12.655017	0.1	2.590239
12.656683	0.1	2.582073
12.658350	0.1	2.576709
12.660017	0.1	2.572417
12.661683	0.1	2.567589
12.663350	0.1	2.561450
12.665017	0.1	2.554178
12.666683	0.1	2.546370
12.668350	0.1	2.538562
12.670017	0.1	2.530694
12.671683	0.1	2.523422
12.673350	0.1	2.517283
12.675017	0.1	2.511859
12.676683	0.1	2.505839
12.678350	0.1	2.498329
12.680017	0.1	2.489209
12.681683	0.1	2.478659
12.683350	0.1	2.467632
12.685017	0.1	2.458036
12.686683	0.1	2.451182
12.688350	0.1	2.446532
12.690017	0.1	2.442181
12.691683	0.1	2.437174
12.693350	0.1	2.431870
12.695017	0.1	2.426505
12.696683	0.1	2.420306
12.698350	0.1	2.412856
12.700017	0.1	2.404332
12.701683	0.1	2.395570
12.703350	0.1	2.387464
12.705017	0.1	2.379954
12.706683	0.1	2.373099
12.708350	0.1	2.367079
12.710017	0.1	2.362669
12.711683	0.1	2.360046
12.713350	0.1	2.358139
12.715017	0.1	2.355576
12.716683	0.1	2.352297
12.718350	0.1	2.349258
12.720017	0.1	2.346933
12.721683	0.1	2.344489
12.723350	0.1	2.339959
12.725017	0.1	2.331793
12.726683	0.1	2.320349
12.728350	0.1	2.308607
12.730017	0.1	2.300084
12.731683	0.1	2.296329
12.733350	0.1	2.295852
12.735017	0.1	2.296269
12.736683	0.1	2.295852
12.738350	0.1	2.294004
12.740017	0.1	2.290726
12.741683	0.1	2.286494
12.743350	0.1	2.282262
12.745017	0.1	2.279043
12.746683	0.1	2.277494
12.748350	0.1	2.276778
12.750017	0.1	2.275705
12.751683	0.1	2.273917
12.753350	0.1	2.272010
12.755017	0.1	2.269685
12.756683	0.1	2.266288
12.758350	0.1	2.262235
12.760017	0.1	2.259076
12.761683	0.1	2.258122
12.763350	0.1	2.259314
12.765017	0.1	2.262354
12.766683	0.1	2.265871
12.768350	0.1	2.268076
12.770017	0.1	2.267838
12.771683	0.1	2.265692
12.773350	0.1	2.263188
12.775017	0.1	2.261579
12.776683	0.1	2.261520
12.778350	0.1	2.262533
12.780017	0.1	2.263188
12.781683	0.1	2.262652
12.783350	0.1	2.261281
12.785017	0.1	2.259612
12.786683	0.1	2.257764
12.788350	0.1	2.255499
12.790017	0.1	2.253175
12.791683	0.1	2.251446
12.793350	0.1	2.251029
12.795017	0.1	2.252877
12.796683	0.1	2.257943
12.798350	0.1	2.265930
12.800017	0.1	2.275527
12.801683	0.1	2.284885
12.803350	0.1	2.292633
12.805017	0.1	2.298474
12.806683	0.1	2.302706
12.808350	0.1	2.305627
12.810017	0.1	2.306998
12.811683	0.1	2.307117
12.813350	0.1	2.307058
12.815017	0.1	2.308130
12.816683	0.1	2.310991
12.818350	0.1	2.315402
12.820017	0.1	2.320469
12.821683	0.1	2.325535
12.823350	0.1	2.330184
12.825017	0.1	2.333701
12.826683	0.1	2.336085
12.828350	0.1	2.338827
12.830017	0.1	2.343476
12.831683	0.1	2.350807
12.833350	0.1	2.359986
12.835017	0.1	2.369166
12.836683	0.1	2.376557
12.838350	0.1	2.382159
12.840017	0.1	2.387047
12.841683	0.1	2.392769
12.843350	0.1	2.399922
12.845017	0.1	2.407789
12.846683	0.1	2.415657
12.848350	0.1	2.423585
12.850017	0.1	2.432168
12.851683	0.1	2.441645
12.853350	0.1	2.451480
12.855017	0.1	2.460420
12.856683	0.1	2.467692
12.858350	0.1	2.473712
12.860017	0.1	2.480149
12.861683	0.1	2.488434
12.863350	0.1	2.498448
12.865017	0.1	2.509058
12.866683	0.1	2.519667
12.868350	0.1	2.530992
12.870017	0.1	2.543509
12.871683	0.1	2.556443
12.873350	0.1	2.568484
12.875017	0.1	2.579332
12.876683	0.1	2.589882
12.878350	0.1	2.601624
12.880017	0.1	2.615929
12.881683	0.1	2.632380
12.883350	0.1	2.649427
12.885017	0.1	2.665281
12.886683	0.1	2.679169
12.888350	0.1	2.691806
12.890017	0.1	2.704740
12.891683	0.1	2.718389
12.893350	0.1	2.732039
12.895017	0.1	2.745509
12.896683	0.1	2.759576
12.898350	0.1	2.774716
12.900017	0.1	2.790988
12.901683	0.1	2.807677
12.903350	0.1	2.823830
12.905017	0.1	2.838671
12.906683	0.1	2.852857
12.908350	0.1	2.869070
12.910017	0.1	2.889097
12.911683	0.1	2.911568
12.913350	0.1	2.932608
12.915017	0.1	2.949596
12.916683	0.1	2.963007
12.918350	0.1	2.974808
12.920017	0.1	2.986670
12.921683	0.1	2.999544
12.923350	0.1	3.013611
12.925017	0.1	3.028274
12.926683	0.1	3.043115
12.928350	0.1	3.059328
12.930017	0.1	3.077626
12.931683	0.1	3.096461
12.933350	0.1	3.112734
12.935017	0.1	3.124356
12.936683	0.1	3.131569
12.938350	0.1	3.136397
12.940017	0.1	3.140927
12.941683	0.1	3.146410
12.943350	0.1	3.153444
12.945017	0.1	3.162444
12.946683	0.1	3.173053
12.948350	0.1	3.183425
12.950017	0.1	3.192008
12.951683	0.1	3.198385
12.953350	0.1	3.203094
12.955017	0.1	3.206909
12.956683	0.1	3.210604
12.958350	0.1	3.214598
12.960017	0.1	3.218651
12.961683	0.1	3.222645
12.963350	0.1	3.226698
12.965017	0.1	3.229976
12.966683	0.1	3.231704
12.968350	0.1	3.232300
12.970017	0.1	3.232479
12.971683	0.1	3.232062
12.973350	0.1	3.231108
12.975017	0.1	3.230572
12.976683	0.1	3.231049
12.978350	0.1	3.232002
12.980017	0.1	3.232658
12.981683	0.1	3.232897
12.983350	0.1	3.233552
12.985017	0.1	3.235281
12.986683	0.1	3.237605
12.988350	0.1	3.239572
12.990017	0.1	3.240287
12.991683	0.1	3.238797
12.993350	0.1	3.234685
12.995017	0.1	3.229141
12.996683	0.1	3.224194
12.998350	0.1	3.220320
13.000017	0.1	3.216148
13.001683	0.1	3.210664
13.003350	0.1	3.204644
13.005017	0.1	3.199876
13.006683	0.1	3.197015
13.008350	0.1	3.194928
13.010017	0.1	3.191590
13.011683	0.1	3.185153
13.013350	0.1	3.175616
13.015017	0.1	3.164470
13.016683	0.1	3.153265
13.018350	0.1	3.142834
13.020017	0.1	3.133655
13.021683	0.1	3.125489
13.023350	0.1	3.117979
13.025017	0.1	3.110886
13.026683	0.1	3.103197
13.028350	0.1	3.093660
13.030017	0.1	3.081799
13.031683	0.1	3.067970
13.033350	0.1	3.053427
13.035017	0.1	3.039301
13.036683	0.1	3.025174
13.038350	0.1	3.009975
13.040017	0.1	2.993167
13.041683	0.1	2.975404
13.043350	0.1	2.957702
13.045017	0.1	2.940357
13.046683	0.1	2.922774
13.048350	0.1	2.903760
13.050017	0.1	2.882660
13.051683	0.1	2.860129
13.053350	0.1	2.837837
13.055017	0.1	2.816498
13.056683	0.1	2.796054
13.058350	0.1	2.776385
13.060017	0.1	2.757371
13.061683	0.1	2.738476
13.063350	0.1	2.719402
13.065017	0.1	2.700508
13.066683	0.1	2.681732
13.068350	0.1	2.662897
13.070017	0.1	2.643705
13.071683	0.1	2.623737
13.073350	0.1	2.602339
13.075017	0.1	2.579987
13.076683	0.1	2.558530
13.078350	0.1	2.539635
13.080017	0.1	2.523482
13.081683	0.1	2.508640
13.083350	0.1	2.494037
13.085017	0.1	2.479255
13.086683	0.1	2.464473
13.088350	0.1	2.449930
13.090017	0.1	2.436161
13.091683	0.1	2.423525
13.093350	0.1	2.412021
13.095017	0.1	2.401471
13.096683	0.1	2.391219
13.098350	0.1	2.380788
13.100017	0.1	2.369881
13.101683	0.1	2.358496
13.103350	0.1	2.346814
13.105017	0.1	2.335429
13.106683	0.1	2.325773
13.108350	0.1	2.319098
13.110017	0.1	2.315223
13.111683	0.1	2.312780
13.113350	0.1	2.310336
13.115017	0.1	2.307177
13.116683	0.1	2.303124
13.118350	0.1	2.298176
13.120017	0.1	2.293050
13.121683	0.1	2.289236
13.123350	0.1	2.287388
13.125017	0.1	2.286732
13.126683	0.1	2.285600
13.128350	0.1	2.283573
13.130017	0.1	2.281547
13.131683	0.1	2.280653
13.133350	0.1	2.280712
13.135017	0.1	2.281547
13.136683	0.1	2.282858
13.138350	0.1	2.283752
13.140017	0.1	2.282918
13.141683	0.1	2.280295
13.143350	0.1	2.276957
13.145017	0.1	2.274275
13.146683	0.1	2.273500
13.148350	0.1	2.275705
13.150017	0.1	2.280831
13.151683	0.1	2.287746
13.153350	0.1	2.294958
13.155017	0.1	2.301276
13.156683	0.1	2.305567
13.158350	0.1	2.307594
13.160017	0.1	2.307773
13.161683	0.1	2.306879
13.163350	0.1	2.306163
13.165017	0.1	2.306998
13.166683	0.1	2.309859
13.168350	0.1	2.313376
13.170017	0.1	2.316535
13.171683	0.1	2.320230
13.173350	0.1	2.325773
13.175017	0.1	2.333462
13.176683	0.1	2.342343
13.178350	0.1	2.350867
13.180017	0.1	2.356589
13.181683	0.1	2.358318
13.183350	0.1	2.356947
13.185017	0.1	2.354682
13.186683	0.1	2.353609
13.188350	0.1	2.354980
13.190017	0.1	2.359331
13.191683	0.1	2.365828
13.193350	0.1	2.372921
13.195017	0.1	2.379358
13.196683	0.1	2.385259
13.198350	0.1	2.391696
13.200017	0.1	2.398908
13.201683	0.1	2.405226
13.203350	0.1	2.408445
13.205017	0.1	2.408862
13.206683	0.1	2.409220
13.208350	0.1	2.411962
13.210017	0.1	2.417088
13.211683	0.1	2.422631
13.213350	0.1	2.427220
13.215017	0.1	2.431452
13.216683	0.1	2.436638
13.218350	0.1	2.443731
13.220017	0.1	2.451778
13.221683	0.1	2.458930
13.223350	0.1	2.463997
13.225017	0.1	2.467632
13.226683	0.1	2.470672
13.228350	0.1	2.473533
13.230017	0.1	2.476692
13.231683	0.1	2.480686
13.233350	0.1	2.485752
13.235017	0.1	2.491295
13.236683	0.1	2.496302
13.238350	0.1	2.500117
13.240017	0.1	2.502740
13.241683	0.1	2.504587
13.243350	0.1	2.506793
13.245017	0.1	2.510846
13.246683	0.1	2.517402
13.248350	0.1	2.525270
13.250017	0.1	2.532602
13.251683	0.1	2.538443
13.253350	0.1	2.542496
13.255017	0.1	2.545297
13.256683	0.1	2.547503
13.258350	0.1	2.549589
13.260017	0.1	2.551556
13.261683	0.1	2.554119
13.263350	0.1	2.557814
13.265017	0.1	2.562523
13.266683	0.1	2.567470
13.268350	0.1	2.571225
13.270017	0.1	2.572835
13.271683	0.1	2.572596
13.273350	0.1	2.571821
13.275017	0.1	2.571881
13.276683	0.1	2.573252
13.278350	0.1	2.575696
13.280017	0.1	2.578616
13.281683	0.1	2.581835
13.283350	0.1	2.585590
13.285017	0.1	2.589345
13.286683	0.1	2.592206
13.288350	0.1	2.594292
13.290017	0.1	2.596378
13.291683	0.1	2.598882
13.293350	0.1	2.601803
13.295017	0.1	2.604604
13.296683	0.1	2.607465
13.298350	0.1	2.610445
13.300017	0.1	2.613902
13.301683	0.1	2.618075
13.303350	0.1	2.623320
13.305017	0.1	2.629161
13.306683	0.1	2.634704
13.308350	0.1	2.639711
13.310017	0.1	2.644658
13.311683	0.1	2.650023
13.313350	0.1	2.655685
13.315017	0.1	2.661824
13.316683	0.1	2.668679
13.318350	0.1	2.676368
13.320017	0.1	2.684117
13.321683	0.1	2.690971
13.323350	0.1	2.696574
13.325017	0.1	2.700985
13.326683	0.1	2.704382
13.328350	0.1	2.706826
13.330017	0.1	2.708972
13.331683	0.1	2.712310
13.333350	0.1	2.718210
13.335017	0.1	2.726257
13.336683	0.1	2.735078
13.338350	0.1	2.743781
13.340017	0.1	2.752662
13.341683	0.1	2.762139
13.343350	0.1	2.771974
13.345017	0.1	2.781809
13.346683	0.1	2.792001
13.348350	0.1	2.803087
13.350017	0.1	2.815545
13.351683	0.1	2.828837
13.353350	0.1	2.842188
13.355017	0.1	2.855182
13.356683	0.1	2.868354
13.358350	0.1	2.882600
13.360017	0.1	2.897382
13.361683	0.1	2.910912
13.363350	0.1	2.922058
13.365017	0.1	2.931476
13.366683	0.1	2.941430
13.368350	0.1	2.953887
13.370017	0.1	2.969027
13.371683	0.1	2.986133
13.373350	0.1	3.003776
13.375017	0.1	3.020644
13.376683	0.1	3.036440
13.378350	0.1	3.052294
13.380017	0.1	3.069699
13.381683	0.1	3.089190
13.383350	0.1	3.110349
13.385017	0.1	3.133059
13.386683	0.1	3.156960
13.388350	0.1	3.181100
13.390017	0.1	3.204405
13.391683	0.1	3.226757
13.393350	0.1	3.249288
13.395017	0.1	3.273666
13.396683	0.1	3.300727
13.398350	0.1	3.329992
13.400017	0.1	3.360450
13.401683	0.1	3.392279
13.403350	0.1	3.426135
13.405017	0.1	3.461242
13.406683	0.1	3.495574
13.408350	0.1	3.527582
13.410017	0.1	3.557801
13.411683	0.1	3.588498
13.413350	0.1	3.621578
13.415017	0.1	3.657162
13.416683	0.1	3.694594
13.418350	0.1	3.733218
13.420017	0.1	3.772617
13.421683	0.1	3.811896
13.423350	0.1	3.849745
13.425017	0.1	3.885925
13.426683	0.1	3.921569
13.428350	0.1	3.958166
13.430017	0.1	3.996492
13.431683	0.1	4.036188
13.433350	0.1	4.075706
13.435017	0.1	4.113913
13.436683	0.1	4.150927
13.438350	0.1	4.187763
13.440017	0.1	4.224956
13.441683	0.1	4.262626
13.443350	0.1	4.300475
13.445017	0.1	4.337967
13.446683	0.1	4.374922
13.448350	0.1	4.410744
13.450017	0.1	4.445315
13.451683	0.1	4.478693
13.453350	0.1	4.512012
13.455017	0.1	4.546047
13.456683	0.1	4.580975
13.458350	0.1	4.615844
13.460017	0.1	4.649461
13.461683	0.1	4.680693
13.463350	0.1	4.708529
13.465017	0.1	4.732311
13.466683	0.1	4.752279
13.468350	0.1	4.769504
13.470017	0.1	4.785896
13.471683	0.1	4.802883
13.473350	0.1	4.821599
13.475017	0.1	4.842043
13.476683	0.1	4.862786
13.478350	0.1	4.882098
13.480017	0.1	4.899025
13.481683	0.1	4.913569
13.483350	0.1	4.926384
13.485017	0.1	4.938186
13.486683	0.1	4.949212
13.488350	0.1	4.958809
13.490017	0.1	4.966140
13.491683	0.1	4.970849
13.493350	0.1	4.973769
13.495017	0.1	4.975975
13.496683	0.1	4.977823
13.498350	0.1	4.979372
13.500017	0.1	4.981458
13.501683	0.1	4.984260
13.503350	0.1	4.986227
13.505017	0.1	4.985869
13.506683	0.1	4.983187
13.508350	0.1	4.979492
13.510017	0.1	4.975915
13.511683	0.1	4.972637
13.513350	0.1	4.969061
13.515017	0.1	4.964888
13.516683	0.1	4.960239
13.518350	0.1	4.955948
13.520017	0.1	4.951835
13.521683	0.1	4.946888
13.523350	0.1	4.940212
13.525017	0.1	4.931212
13.526683	0.1	4.919410
13.528350	0.1	4.905403
13.530017	0.1	4.890919
13.531683	0.1	4.877687
13.533350	0.1	4.865885
13.535017	0.1	4.854381
13.536683	0.1	4.842282
13.538350	0.1	4.829705
13.540017	0.1	4.817188
13.541683	0.1	4.804075
13.543350	0.1	4.788876
13.545017	0.1	4.770994
13.546683	0.1	4.751325
13.548350	0.1	4.730940
13.550017	0.1	4.710555
13.551683	0.1	4.690647
13.553350	0.1	4.670739
13.555017	0.1	4.649759
13.556683	0.1	4.626751
13.558350	0.1	4.601240
13.560017	0.1	4.573465
13.561683	0.1	4.544556
13.563350	0.1	4.515469
13.565017	0.1	4.486263
13.566683	0.1	4.456461
13.568350	0.1	4.425884
13.570017	0.1	4.395068
13.571683	0.1	4.364670
13.573350	0.1	4.334390
13.575017	0.1	4.303277
13.576683	0.1	4.270554
13.578350	0.1	4.236281
13.580017	0.1	4.200995
13.581683	0.1	4.165888
13.583350	0.1	4.131794
13.585017	0.1	4.098356
13.586683	0.1	4.063607
13.588350	0.1	4.026652
13.590017	0.1	3.987968
13.591683	0.1	3.948748
13.593350	0.1	3.910005
13.595017	0.1	3.872752
13.596683	0.1	3.836811
13.598350	0.1	3.801525
13.600017	0.1	3.766358
13.601683	0.1	3.730595
13.603350	0.1	3.693521
13.605017	0.1	3.655374
13.606683	0.1	3.616989
13.608350	0.1	3.579617
13.610017	0.1	3.544212
13.611683	0.1	3.511131
13.613350	0.1	3.479541
13.615017	0.1	3.447890
13.616683	0.1	3.415346
13.618350	0.1	3.381849
13.620017	0.1	3.347695
13.621683	0.1	3.312528
13.623350	0.1	3.277004
13.625017	0.1	3.242970
13.626683	0.1	3.211796
13.628350	0.1	3.182948
13.630017	0.1	3.154934
13.631683	0.1	3.126919
13.633350	0.1	3.098548
13.635017	0.1	3.070355
13.636683	0.1	3.043771
13.638350	0.1	3.020108
13.640017	0.1	2.998710
13.641683	0.1	2.978981
13.643350	0.1	2.961099
13.645017	0.1	2.945662
13.646683	0.1	2.932370
13.648350	0.1	2.920151
13.650017	0.1	2.907515
13.651683	0.1	2.893627
13.653350	0.1	2.878666
13.655017	0.1	2.863467
13.656683	0.1	2.848327
13.658350	0.1	2.833605
13.660017	0.1	2.819896
13.661683	0.1	2.808094
13.663350	0.1	2.798259
13.665017	0.1	2.789796
13.666683	0.1	2.781809
13.668350	0.1	2.773702
13.670017	0.1	2.765477
13.671683	0.1	2.757371
13.673350	0.1	2.748609
13.675017	0.1	2.738476
13.676683	0.1	2.727449
13.678350	0.1	2.717257
13.680017	0.1	2.709091
13.681683	0.1	2.703190
13.683350	0.1	2.699733
13.685017	0.1	2.698481
13.686683	0.1	2.698720
13.688350	0.1	2.699316
13.690017	0.1	2.698958
13.691683	0.1	2.696872
13.693350	0.1	2.692759
13.695017	0.1	2.686858
13.696683	0.1	2.680481
13.698350	0.1	2.674759
13.700017	0.1	2.669931
13.701683	0.1	2.665460
13.703350	0.1	2.661467
13.705017	0.1	2.659202
13.706683	0.1	2.659261
13.708350	0.1	2.661050
13.710017	0.1	2.663315
13.711683	0.1	2.664447
13.713350	0.1	2.663672
13.715017	0.1	2.661288
13.716683	0.1	2.658129
13.718350	0.1	2.655149
13.720017	0.1	2.652884
13.721683	0.1	2.651930
13.723350	0.1	2.652645
13.725017	0.1	2.655149
13.726683	0.1	2.658844
13.728350	0.1	2.662122
13.730017	0.1	2.663791
13.731683	0.1	2.663970
13.733350	0.1	2.663553
13.735017	0.1	2.662957
13.736683	0.1	2.662122
13.738350	0.1	2.660752
13.740017	0.1	2.658129
13.741683	0.1	2.654612
13.743350	0.1	2.651632
13.745017	0.1	2.650440
13.746683	0.1	2.651334
13.748350	0.1	2.653659
13.750017	0.1	2.656818
13.751683	0.1	2.660275
13.753350	0.1	2.663732
13.755017	0.1	2.666891
13.756683	0.1	2.669394
13.758350	0.1	2.671361
13.760017	0.1	2.673388
13.761683	0.1	2.675891
13.763350	0.1	2.678991
13.765017	0.1	2.682686
13.766683	0.1	2.686799
13.768350	0.1	2.690733
13.770017	0.1	2.693951
13.771683	0.1	2.696395
13.773350	0.1	2.698243
13.775017	0.1	2.699912
13.776683	0.1	2.701759
13.778350	0.1	2.703965
13.780017	0.1	2.706409
13.781683	0.1	2.708852
13.783350	0.1	2.711415
13.785017	0.1	2.714098
13.786683	0.1	2.716363
13.788350	0.1	2.718032
13.790017	0.1	2.719283
13.791683	0.1	2.720654
13.793350	0.1	2.722740
13.795017	0.1	2.726436
13.796683	0.1	2.731741
13.798350	0.1	2.737761
13.800017	0.1	2.743602
13.801683	0.1	2.749443
13.803350	0.1	2.755881
13.805017	0.1	2.762973
13.806683	0.1	2.769768
13.808350	0.1	2.775610
13.810017	0.1	2.780736
13.811683	0.1	2.785921
13.813350	0.1	2.791286
13.815017	0.1	2.796948
13.816683	0.1	2.803266
13.818350	0.1	2.810657
13.820017	0.1	2.818108
13.821683	0.1	2.824009
13.823350	0.1	2.827346
13.825017	0.1	2.828419
13.826683	0.1	2.828539
13.828350	0.1	2.829373
13.830017	0.1	2.832115
13.831683	0.1	2.836883
13.833350	0.1	2.842963
13.835017	0.1	2.849102
13.836683	0.1	2.855122
13.838350	0.1	2.861440
13.840017	0.1	2.868235
13.841683	0.1	2.874375
13.843350	0.1	2.878487
13.845017	0.1	2.880871
13.846683	0.1	2.883256
13.848350	0.1	2.887070
13.850017	0.1	2.892494
13.851683	0.1	2.898753
13.853350	0.1	2.904952
13.855017	0.1	2.910495
13.856683	0.1	2.915204
13.858350	0.1	2.919078
13.860017	0.1	2.922774
13.861683	0.1	2.927423
13.863350	0.1	2.933800
13.865017	0.1	2.941013
13.866683	0.1	2.947688
13.868350	0.1	2.952576
13.870017	0.1	2.955616
13.871683	0.1	2.957702
13.873350	0.1	2.960444
13.875017	0.1	2.964378
13.876683	0.1	2.968908
13.878350	0.1	2.973437
13.880017	0.1	2.977669
13.881683	0.1	2.981067
13.883350	0.1	2.982676
13.885017	0.1	2.982676
13.886683	0.1	2.982676
13.888350	0.1	2.983988
13.890017	0.1	2.986312
13.891683	0.1	2.988637
13.893350	0.1	2.990544
13.895017	0.1	2.992451
13.896683	0.1	2.994538
13.898350	0.1	2.996385
13.900017	0.1	2.996922
13.901683	0.1	2.996445
13.903350	0.1	2.996683
13.905017	0.1	2.998471
13.906683	0.1	3.001213
13.908350	0.1	3.004372
13.910017	0.1	3.007949
13.911683	0.1	3.011167
13.913350	0.1	3.013194
13.915017	0.1	3.013969
13.916683	0.1	3.014445
13.918350	0.1	3.016055
13.920017	0.1	3.019214
13.921683	0.1	3.023088
13.923350	0.1	3.026128
13.925017	0.1	3.027678
13.926683	0.1	3.027857
13.928350	0.1	3.027022
13.930017	0.1	3.025770
13.931683	0.1	3.024876
13.933350	0.1	3.025055
13.935017	0.1	3.026545
13.936683	0.1	3.028751
13.938350	0.1	3.030658
13.940017	0.1	3.032029
13.941683	0.1	3.032923
13.943350	0.1	3.032923
13.945017	0.1	3.031254
13.946683	0.1	3.028035
13.948350	0.1	3.024578
13.950017	0.1	3.022134
13.951683	0.1	3.020823
13.953350	0.1	3.020168
13.955017	0.1	3.020287
13.956683	0.1	3.021598
13.958350	0.1	3.023625
13.960017	0.1	3.025651
13.961683	0.1	3.027201
13.963350	0.1	3.028393
13.965017	0.1	3.029585
13.966683	0.1	3.031433
13.968350	0.1	3.034294
13.970017	0.1	3.037930
13.971683	0.1	3.041625
13.973350	0.1	3.045082
13.975017	0.1	3.048182
13.976683	0.1	3.051102
13.978350	0.1	3.054142
13.980017	0.1	3.057420
13.981683	0.1	3.060639
13.983350	0.1	3.062844
13.985017	0.1	3.063321
13.986683	0.1	3.062308
13.988350	0.1	3.061414
13.990017	0.1	3.062010
13.991683	0.1	3.064454
13.993350	0.1	3.068447
13.995017	0.1	3.073394
13.996683	0.1	3.077924
13.998350	0.1	3.080368
14.000017	0.1	3.080011
14.001683	0.1	3.077984
14.003350	0.1	3.076017
14.005017	0.1	3.075540
14.006683	0.1	3.076971
14.008350	0.1	3.079951
14.010017	0.1	3.083468
14.011683	0.1	3.086806
14.013350	0.1	3.089726
14.015017	0.1	3.092468
14.016683	0.1	3.095091
14.018350	0.1	3.097773
14.020017	0.1	3.101111
14.021683	0.1	3.105700
14.023350	0.1	3.111422
14.025017	0.1	3.117860
14.026683	0.1	3.124356
14.028350	0.1	3.130436
14.030017	0.1	3.135801
14.031683	0.1	3.140331
14.033350	0.1	3.144205
14.035017	0.1	3.148318
14.036683	0.1	3.153742
14.038350	0.1	3.160656
14.040017	0.1	3.168166
14.041683	0.1	3.175020
14.043350	0.1	3.180802
14.045017	0.1	3.185988
14.046683	0.1	3.191650
14.048350	0.1	3.198624
14.050017	0.1	3.207565
14.051683	0.1	3.217995
14.053350	0.1	3.229022
14.055017	0.1	3.239691
14.056683	0.1	3.249943
14.058350	0.1	3.260017
14.060017	0.1	3.269732
14.061683	0.1	3.278613
14.063350	0.1	3.287018
14.065017	0.1	3.295481
14.066683	0.1	3.304482
14.068350	0.1	3.313720
14.070017	0.1	3.322661
14.071683	0.1	3.330589
14.073350	0.1	3.337026
14.075017	0.1	3.342033
14.076683	0.1	3.346324
14.078350	0.1	3.351391
14.080017	0.1	3.358305
14.081683	0.1	3.366828
14.083350	0.1	3.376246
14.085017	0.1	3.385961
14.086683	0.1	3.396571
14.088350	0.1	3.408790
14.090017	0.1	3.422201
14.091683	0.1	3.435552
14.093350	0.1	3.447771
14.095017	0.1	3.458619
14.096683	0.1	3.469289
14.098350	0.1	3.480911
14.100017	0.1	3.493369
14.101683	0.1	3.506363
14.103350	0.1	3.520251
14.105017	0.1	3.534854
14.106683	0.1	3.548444
14.108350	0.1	3.558994
14.110017	0.1	3.566265
14.111683	0.1	3.571213
14.113350	0.1	3.575266
14.115017	0.1	3.580332
14.116683	0.1	3.587723
14.118350	0.1	3.597617
14.120017	0.1	3.609300
14.121683	0.1	3.621161
14.123350	0.1	3.632248
14.125017	0.1	3.642321
14.126683	0.1	3.651679
14.128350	0.1	3.661275
14.130017	0.1	3.672660
14.131683	0.1	3.686249
14.133350	0.1	3.700733
14.135017	0.1	3.713668
14.136683	0.1	3.724158
14.138350	0.1	3.733039
14.140017	0.1	3.741741
14.141683	0.1	3.751159
14.143350	0.1	3.761411
14.145017	0.1	3.772259
14.146683	0.1	3.782869
14.148350	0.1	3.791869
14.150017	0.1	3.798664
14.151683	0.1	3.804386
14.153350	0.1	3.811360
14.155017	0.1	3.821254
14.156683	0.1	3.833235
14.158350	0.1	3.845453
14.160017	0.1	3.856659
14.161683	0.1	3.866136
14.163350	0.1	3.873766
14.165017	0.1	3.879965
14.166683	0.1	3.885389
14.168350	0.1	3.890693
14.170017	0.1	3.896177
14.171683	0.1	3.902793
14.173350	0.1	3.911436
14.175017	0.1	3.921688
14.176683	0.1	3.931701
14.178350	0.1	3.940404
14.180017	0.1	3.947914
14.181683	0.1	3.954351
14.183350	0.1	3.959120
14.185017	0.1	3.961683
14.186683	0.1	3.961861
14.188350	0.1	3.960371
14.190017	0.1	3.958702
14.191683	0.1	3.958762
14.193350	0.1	3.962100
14.195017	0.1	3.969133
14.196683	0.1	3.978670
14.198350	0.1	3.988862
14.200017	0.1	3.998459
14.201683	0.1	4.006505
14.203350	0.1	4.011691
14.205017	0.1	4.012704
14.206683	0.1	4.010141
14.208350	0.1	4.005254
14.210017	0.1	3.998757
14.211683	0.1	3.991962
14.213350	0.1	3.987134
14.215017	0.1	3.985942
14.216683	0.1	3.988087
14.218350	0.1	3.991544
14.220017	0.1	3.994406
14.221683	0.1	3.996432
14.223350	0.1	3.998339
14.225017	0.1	3.999889
14.226683	0.1	4.000783
14.228350	0.1	4.001618
14.230017	0.1	4.002810
14.231683	0.1	4.003704
14.233350	0.1	4.002810
14.235017	0.1	3.998876
14.236683	0.1	3.991962
14.238350	0.1	3.983855
14.240017	0.1	3.977239
14.241683	0.1	3.973663
14.243350	0.1	3.972411
14.245017	0.1	3.971577
14.246683	0.1	3.970862
14.248350	0.1	3.970742
14.250017	0.1	3.971756
14.251683	0.1	3.973246
14.253350	0.1	3.973842
14.255017	0.1	3.972948
14.256683	0.1	3.971040
14.258350	0.1	3.969074
14.260017	0.1	3.968179
14.261683	0.1	3.968597
14.263350	0.1	3.969550
14.265017	0.1	3.969193
14.266683	0.1	3.966391
14.268350	0.1	3.961265
14.270017	0.1	3.955126
14.271683	0.1	3.949881
14.273350	0.1	3.947377
14.275017	0.1	3.948510
14.276683	0.1	3.952086
14.278350	0.1	3.955901
14.280017	0.1	3.958702
14.281683	0.1	3.961027
14.283350	0.1	3.963113
14.285017	0.1	3.964544
14.286683	0.1	3.964484
14.288350	0.1	3.962994
14.290017	0.1	3.961742
14.291683	0.1	3.962279
14.293350	0.1	3.964544
14.295017	0.1	3.967822
14.296683	0.1	3.971339
14.298350	0.1	3.974498
14.300017	0.1	3.976763
14.301683	0.1	3.977478
14.303350	0.1	3.976166
14.305017	0.1	3.973425
14.306683	0.1	3.970504
14.308350	0.1	3.968954
14.310017	0.1	3.969968
14.311683	0.1	3.973365
14.313350	0.1	3.978014
14.315017	0.1	3.982783
14.316683	0.1	3.987313
14.318350	0.1	3.991425
14.320017	0.1	3.994823
14.321683	0.1	3.997326
14.323350	0.1	3.998995
14.325017	0.1	4.000306
14.326683	0.1	4.001916
14.328350	0.1	4.004479
14.330017	0.1	4.007876
14.331683	0.1	4.011512
14.333350	0.1	4.014671
14.335017	0.1	4.016578
14.336683	0.1	4.017174
14.338350	0.1	4.017055
14.340017	0.1	4.016698
14.341683	0.1	4.016876
14.343350	0.1	4.018784
14.345017	0.1	4.023552
14.346683	0.1	4.030347
14.348350	0.1	4.037082
14.350017	0.1	4.042149
14.351683	0.1	4.045785
14.353350	0.1	4.049063
14.355017	0.1	4.052639
14.356683	0.1	4.056037
14.358350	0.1	4.059196
14.360017	0.1	4.062772
14.361683	0.1	4.066825
14.363350	0.1	4.070699
14.365017	0.1	4.074395
14.366683	0.1	4.078269
14.368350	0.1	4.082501
14.370017	0.1	4.087150
14.371683	0.1	4.092694
14.373350	0.1	4.099787
14.375017	0.1	4.108608
14.376683	0.1	4.118622
14.378350	0.1	4.129291
14.380017	0.1	4.140318
14.381683	0.1	4.151166
14.383350	0.1	4.161000
14.385017	0.1	4.169107
14.386683	0.1	4.175902
14.388350	0.1	4.182875
14.390017	0.1	4.191399
14.391683	0.1	4.201591
14.393350	0.1	4.211962
14.395017	0.1	4.221380
14.396683	0.1	4.230082
14.398350	0.1	4.239261
14.400017	0.1	4.249633
14.401683	0.1	4.260719
14.403350	0.1	4.271031
14.405017	0.1	4.279435
14.406683	0.1	4.286587
14.408350	0.1	4.295349
14.410017	0.1	4.307986
14.411683	0.1	4.323781
14.413350	0.1	4.339993
14.415017	0.1	4.354239
14.416683	0.1	4.365981
14.418350	0.1	4.375637
14.420017	0.1	4.384041
14.421683	0.1	4.392684
14.423350	0.1	4.403234
14.425017	0.1	4.416168
14.426683	0.1	4.430831
14.428350	0.1	4.446209
14.430017	0.1	4.461289
14.431683	0.1	4.475475
14.433350	0.1	4.488766
14.435017	0.1	4.501164
14.436683	0.1	4.512191
14.438350	0.1	4.521907
14.440017	0.1	4.531443
14.441683	0.1	4.542351
14.443350	0.1	4.554987
14.445017	0.1	4.568517
14.446683	0.1	4.581988
14.448350	0.1	4.594624
14.450017	0.1	4.605413
14.451683	0.1	4.614651
14.453350	0.1	4.623592
14.455017	0.1	4.633427
14.456683	0.1	4.644513
14.458350	0.1	4.656911
14.460017	0.1	4.670322
14.461683	0.1	4.684031
14.463350	0.1	4.697264
14.465017	0.1	4.709959
14.466683	0.1	4.722238
14.468350	0.1	4.734338
14.470017	0.1	4.745901
14.471683	0.1	4.756868
14.473350	0.1	4.767239
14.475017	0.1	4.777432
14.476683	0.1	4.787982
14.478350	0.1	4.799485
14.480017	0.1	4.811526
14.481683	0.1	4.823566
14.483350	0.1	4.835785
14.485017	0.1	4.848481
14.486683	0.1	4.861772
14.488350	0.1	4.876316
14.490017	0.1	4.892707
14.491683	0.1	4.910231
14.493350	0.1	4.927218
14.495017	0.1	4.943013
14.496683	0.1	4.958690
14.498350	0.1	4.976154
14.500017	0.1	4.995704
14.501683	0.1	5.015910
14.503350	0.1	5.035281
14.505017	0.1	5.053699
14.506683	0.1	5.071938
14.508350	0.1	5.090535
14.510017	0.1	5.109728
14.511683	0.1	5.129278
14.513350	0.1	5.149424
14.515017	0.1	5.171061
14.516683	0.1	5.195201
14.518350	0.1	5.222082
14.520017	0.1	5.251170
14.521683	0.1	5.281687
14.523350	0.1	5.313039
14.525017	0.1	5.344749
14.526683	0.1	5.376399
14.528350	0.1	5.408109
14.530017	0.1	5.440355
14.531683	0.1	5.473435
14.533350	0.1	5.507827
14.535017	0.1	5.543411
14.536683	0.1	5.579651
14.538350	0.1	5.616784
14.540017	0.1	5.656422
14.541683	0.1	5.700231
14.543350	0.1	5.748272
14.545017	0.1	5.799055
14.546683	0.1	5.850375
14.548350	0.1	5.900622
14.550017	0.1	5.949378
14.551683	0.1	5.997539
14.553350	0.1	6.046296
14.555017	0.1	6.097258
14.556683	0.1	6.151140
14.558350	0.1	6.208122
14.560017	0.1	6.268204
14.561683	0.1	6.332100
14.563350	0.1	6.399811
14.565017	0.1	6.470383
14.566683	0.1	6.541968
14.568350	0.1	6.613613
14.570017	0.1	6.685436
14.571683	0.1	6.758333
14.573350	0.1	6.832958
14.575017	0.1	6.909848
14.576683	0.1	6.989301
14.578350	0.1	7.071495
14.580017	0.1	7.156551
14.581683	0.1	7.244766
14.583350	0.1	7.335663
14.585017	0.1	7.428349
14.586683	0.1	7.521451
14.588350	0.1	7.614315
14.590017	0.1	7.707298
14.591683	0.1	7.801295
14.593350	0.1	7.897318
14.595017	0.1	7.995248
14.596683	0.1	8.094371
14.598350	0.1	8.194149
14.600017	0.1	8.294285
14.601683	0.1	8.394659
14.603350	0.1	8.495689
14.605017	0.1	8.597613
14.606683	0.1	8.699537
14.608350	0.1	8.800328
14.610017	0.1	8.899808
14.611683	0.1	8.997977
14.613350	0.1	9.095133
14.615017	0.1	9.191335
14.616683	0.1	9.286404
14.618350	0.1	9.380460
14.620017	0.1	9.474040
14.621683	0.1	9.567321
14.623350	0.1	9.659887
14.625017	0.1	9.751201
14.626683	0.1	9.840608
14.628350	0.1	9.927273
14.630017	0.1	10.010005
14.631683	0.1	10.087610
14.633350	0.1	10.159851
14.635017	0.1	10.227740
14.636683	0.1	10.292948
14.638350	0.1	10.356963
14.640017	0.1	10.420085
14.641683	0.1	10.481120
14.643350	0.1	10.538221
14.645017	0.1	10.590912
14.646683	0.1	10.639549
14.648350	0.1	10.684610
14.650017	0.1	10.726035
14.651683	0.1	10.764361
14.653350	0.1	10.800422
14.655017	0.1	10.833860
14.656683	0.1	10.863126
14.658350	0.1	10.887266
14.660017	0.1	10.906697
14.661683	0.1	10.922671
14.663350	0.1	10.936559
14.665017	0.1	10.948897
14.666683	0.1	10.958791
14.668350	0.1	10.964275
14.670017	0.1	10.963321
14.671683	0.1	10.955036
14.673350	0.1	10.940433
14.675017	0.1	10.921181
14.676683	0.1	10.898412
14.678350	0.1	10.872842
14.680017	0.1	10.845364
14.681683	0.1	10.817171
14.683350	0.1	10.788620
14.685017	0.1	10.758818
14.686683	0.1	10.726214
14.688350	0.1	10.689498
14.690017	0.1	10.649145
14.691683	0.1	10.607064
14.693350	0.1	10.564447
14.695017	0.1	10.520459
14.696683	0.1	10.473967
14.698350	0.1	10.424913
14.700017	0.1	10.373712
14.701683	0.1	10.321320
14.703350	0.1	10.269046
14.705017	0.1	10.218204
14.706683	0.1	10.168315
14.708350	0.1	10.117114
14.710017	0.1	10.063589
14.711683	0.1	10.008515
14.713350	0.1	9.953321
14.715017	0.1	9.898902
14.716683	0.1	9.846390
14.718350	0.1	9.796560
14.720017	0.1	9.749234
14.721683	0.1	9.703816
14.723350	0.1	9.659947
14.725017	0.1	9.617568
14.726683	0.1	9.576917
14.728350	0.1	9.538234
14.730017	0.1	9.501398
14.731683	0.1	9.466291
14.733350	0.1	9.432853
14.735017	0.1	9.401560
14.736683	0.1	9.373248
14.738350	0.1	9.349228
14.740017	0.1	9.330392
14.741683	0.1	9.316743
14.743350	0.1	9.307743
14.745017	0.1	9.302199
14.746683	0.1	9.298921
14.748350	0.1	9.297491
14.750017	0.1	9.298385
14.751683	0.1	9.302438
14.753350	0.1	9.309590
14.755017	0.1	9.319187
14.756683	0.1	9.331048
14.758350	0.1	9.346188
14.760017	0.1	9.365380
14.761683	0.1	9.387911
14.763350	0.1	9.412587
14.765017	0.1	9.438933
14.766683	0.1	9.467364
14.768350	0.1	9.498239
14.770017	0.1	9.531439
14.771683	0.1	9.566606
14.773350	0.1	9.603263
14.775017	0.1	9.640754
14.776683	0.1	9.678484
14.778350	0.1	9.715975
14.780017	0.1	9.752870
14.781683	0.1	9.788812
14.783350	0.1	9.822786
14.785017	0.1	9.853662
14.786683	0.1	9.881378
14.788350	0.1	9.907425
14.790017	0.1	9.934128
14.791683	0.1	9.962559
14.793350	0.1	9.992660
14.795017	0.1	10.022939
14.796683	0.1	10.051966
14.798350	0.1	10.078848
14.800017	0.1	10.103346
14.801683	0.1	10.125757
14.803350	0.1	10.146142
14.805017	0.1	10.163248
14.806683	0.1	10.176182
14.808350	0.1	10.185838
14.810017	0.1	10.193706
14.811683	0.1	10.199845
14.813350	0.1	10.203481
14.815017	0.1	10.204614
14.816683	0.1	10.204137
14.818350	0.1	10.203243
14.820017	0.1	10.201812
14.821683	0.1	10.198832
14.823350	0.1	10.193408
14.825017	0.1	10.184885
14.826683	0.1	10.173083
14.828350	0.1	10.158361
14.830017	0.1	10.141433
14.831683	0.1	10.122955
14.833350	0.1	10.103346
14.835017	0.1	10.082484
14.836683	0.1	10.060013
14.838350	0.1	10.036350
14.840017	0.1	10.012329
14.841683	0.1	9.988130
14.843350	0.1	9.962857
14.845017	0.1	9.935380
14.846683	0.1	9.905577
14.848350	0.1	9.874702
14.850017	0.1	9.843708
14.851683	0.1	9.812773
14.853350	0.1	9.781659
14.855017	0.1	9.750307
14.856683	0.1	9.719134
14.858350	0.1	9.688557
14.860017	0.1	9.658754
14.861683	0.1	9.629727
14.863350	0.1	9.600998
14.865017	0.1	9.571374
14.866683	0.1	9.539724
14.868350	0.1	9.505869
14.870017	0.1	9.470702
14.871683	0.1	9.434820
14.873350	0.1	9.397984
14.875017	0.1	9.359718
14.876683	0.1	9.320379
14.878350	0.1	9.280146
14.880017	0.1	9.239197
14.881683	0.1	9.197832
14.883350	0.1	9.157122
14.885017	0.1	9.117663
14.886683	0.1	9.078444
14.888350	0.1	9.038151
14.890017	0.1	8.996547
14.891683	0.1	8.955122
14.893350	0.1	8.915484
14.895017	0.1	8.878351
14.896683	0.1	8.842826
14.898350	0.1	8.807481
14.900017	0.1	8.771003
14.901683	0.1	8.732975
14.903350	0.1	8.694113
14.905017	0.1	8.655966
14.906683	0.1	8.619965
14.908350	0.1	8.586050
14.910017	0.1	8.552969
14.911683	0.1	8.520425
14.913350	0.1	8.489371
14.915017	0.1	8.460463
14.916683	0.1	8.433283
14.918350	0.1	8.406759
14.920017	0.1	8.380592
14.921683	0.1	8.355201
14.923350	0.1	8.331001
14.925017	0.1	8.308769
14.926683	0.1	8.288563
14.928350	0.1	8.270205
14.930017	0.1	8.253754
14.931683	0.1	8.239210
14.933350	0.1	8.226455
14.935017	0.1	8.215964
14.936683	0.1	8.208335
14.938350	0.1	8.204401
14.940017	0.1	8.204163
14.941683	0.1	8.207381
14.943350	0.1	8.213819
14.945017	0.1	8.223057
14.946683	0.1	8.233786
14.948350	0.1	8.244992
14.950017	0.1	8.257330
14.951683	0.1	8.271993
14.953350	0.1	8.289159
14.955017	0.1	8.308173
14.956683	0.1	8.328856
14.958350	0.1	8.351625
14.960017	0.1	8.376956
14.961683	0.1	8.405269
14.963350	0.1	8.436442
14.965017	0.1	8.469523
14.966683	0.1	8.503020
14.968350	0.1	8.537114
14.970017	0.1	8.573294
14.971683	0.1	8.612633
14.973350	0.1	8.655131
14.975017	0.1	8.700252
14.976683	0.1	8.747101
14.978350	0.1	8.794308
14.980017	0.1	8.840919
14.981683	0.1	8.887113
14.983350	0.1	8.933604
14.985017	0.1	8.980156
14.986683	0.1	9.026349
14.988350	0.1	9.072125
14.990017	0.1	9.117842
14.991683	0.1	9.163082
14.993350	0.1	9.206951
14.995017	0.1	9.249151
14.996683	0.1	9.290815
14.998350	0.1	9.333253
15.000017	0.1	9.376705
15.001683	0.1	9.420038
15.003350	0.1	9.462417
15.005017	0.1	9.503782
15.006683	0.1	9.543896
15.008350	0.1	9.581149
15.010017	0.1	9.613872
15.011683	0.1	9.642602
15.013350	0.1	9.670377
15.015017	0.1	9.700001
15.016683	0.1	9.732128
15.018350	0.1	9.764970
15.020017	0.1	9.795607
15.021683	0.1	9.822190
15.023350	0.1	9.844840
15.025017	0.1	9.864510
15.026683	0.1	9.882093
15.028350	0.1	9.898663
15.030017	0.1	9.914399
15.031683	0.1	9.928048
15.033350	0.1	9.938181
15.035017	0.1	9.944916
15.036683	0.1	9.949566
15.038350	0.1	9.953023
15.040017	0.1	9.955228
15.041683	0.1	9.956301
15.043350	0.1	9.956599
15.045017	0.1	9.956003
15.046683	0.1	9.954215
15.048350	0.1	9.951175
15.050017	0.1	9.947122
15.051683	0.1	9.942353
15.053350	0.1	9.937466
15.055017	0.1	9.932340
15.056683	0.1	9.925962
15.058350	0.1	9.917558
15.060017	0.1	9.907842
15.061683	0.1	9.897829
15.063350	0.1	9.887398
15.065017	0.1	9.875775
15.066683	0.1	9.862483
15.068350	0.1	9.847701
15.070017	0.1	9.832204
15.071683	0.1	9.817362
15.073350	0.1	9.804071
15.075017	0.1	9.791792
15.076683	0.1	9.779037
15.078350	0.1	9.764851
15.080017	0.1	9.748459
15.081683	0.1	9.730161
15.083350	0.1	9.711862
15.085017	0.1	9.695292
15.086683	0.1	9.680749
15.088350	0.1	9.668053
15.090017	0.1	9.657205
15.091683	0.1	9.648145
15.093350	0.1	9.640694
15.095017	0.1	9.635091
15.096683	0.1	9.631336
15.098350	0.1	9.628833
15.100017	0.1	9.626508
15.101683	0.1	9.623826
15.103350	0.1	9.621025
15.105017	0.1	9.619237
15.106683	0.1	9.619117
15.108350	0.1	9.620488
15.110017	0.1	9.623588
15.111683	0.1	9.628356
15.113350	0.1	9.634197
15.115017	0.1	9.641469
15.116683	0.1	9.650887
15.118350	0.1	9.662808
15.120017	0.1	9.677053
15.121683	0.1	9.693742
15.123350	0.1	9.712995
15.125017	0.1	9.734274
15.126683	0.1	9.757817
15.128350	0.1	9.783388
15.130017	0.1	9.809971
15.131683	0.1	9.837032
15.133350	0.1	9.864987
15.135017	0.1	9.894133
15.136683	0.1	9.924114
15.138350	0.1	9.954870
15.140017	0.1	9.987116
15.141683	0.1	10.022104
15.143350	0.1	10.061086
15.145017	0.1	10.104597
15.146683	0.1	10.152162
15.148350	0.1	10.202468
15.150017	0.1	10.253966
15.151683	0.1	10.306478
15.153350	0.1	10.360778
15.155017	0.1	10.417462
15.156683	0.1	10.476649
15.158350	0.1	10.537565
15.160017	0.1	10.599316
15.161683	0.1	10.661305
15.163350	0.1	10.724188
15.165017	0.1	10.789455
15.166683	0.1	10.858238
15.168350	0.1	10.929824
15.170017	0.1	11.002482
15.171683	0.1	11.075974
15.173350	0.1	11.150718
15.175017	0.1	11.227132
15.176683	0.1	11.305392
15.178350	0.1	11.385740
15.180017	0.1	11.467696
15.181683	0.1	11.550427
15.183350	0.1	11.633695
15.185017	0.1	11.717320
15.186683	0.1	11.801065
15.188350	0.1	11.884750
15.190017	0.1	11.968017
15.191683	0.1	12.051225
15.193350	0.1	12.135864
15.195017	0.1	12.223304
15.196683	0.1	12.312711
15.198350	0.1	12.401939
15.200017	0.1	12.490333
15.201683	0.1	12.578190
15.203350	0.1	12.665094
15.205017	0.1	12.750269
15.206683	0.1	12.834013
15.208350	0.1	12.916268
15.210017	0.1	12.996078
15.211683	0.1	13.072432
15.213350	0.1	13.145746
15.215017	0.1	13.217867
15.216683	0.1	13.290048
15.218350	0.1	13.361812
15.220017	0.1	13.431013
15.221683	0.1	13.496161
15.223350	0.1	13.557018
15.225017	0.1	13.613940
15.226683	0.1	13.667405
15.228350	0.1	13.717771
15.230017	0.1	13.765396
15.231683	0.1	13.810397
15.233350	0.1	13.852299
15.235017	0.1	13.890446
15.236683	0.1	13.924480
15.238350	0.1	13.954223
15.240017	0.1	13.979674
15.241683	0.1	14.001430
15.243350	0.1	14.020027
15.245017	0.1	14.036120
15.246683	0.1	14.049471
15.248350	0.1	14.059246
15.250017	0.1	14.064313
15.251683	0.1	14.063717
15.253350	0.1	14.057637
15.255017	0.1	14.047147
15.256683	0.1	14.033676
15.258350	0.1	14.018894
15.260017	0.1	14.003814
15.261683	0.1	13.988257
15.263350	0.1	13.970734
15.265017	0.1	13.949395
15.266683	0.1	13.923705
15.268350	0.1	13.894261
15.270017	0.1	13.861597
15.271683	0.1	13.826013
15.273350	0.1	13.787628
15.275017	0.1	13.745786
15.276683	0.1	13.700426
15.278350	0.1	13.652624
15.280017	0.1	13.604165
15.281683	0.1	13.556183
15.283350	0.1	13.508678
15.285017	0.1	13.460935
15.286683	0.1	13.412000
15.288350	0.1	13.361514
15.290017	0.1	13.309480
15.291683	0.1	13.256491
15.293350	0.1	13.203502
15.295017	0.1	13.150633
15.296683	0.1	13.097704
15.298350	0.1	13.043881
15.300017	0.1	12.988985
15.301683	0.1	12.934209
15.303350	0.1	12.882114
15.305017	0.1	12.834252
15.306683	0.1	12.789906
15.308350	0.1	12.747587
15.310017	0.1	12.706340
15.311683	0.1	12.665511
15.313350	0.1	12.624443
15.315017	0.1	12.582958
15.316683	0.1	12.541712
15.318350	0.1	12.501360
15.320017	0.1	12.462915
15.321683	0.1	12.427688
15.323350	0.1	12.396694
15.325017	0.1	12.370408
15.326683	0.1	12.348831
15.328350	0.1	12.331606
15.330017	0.1	12.318373
15.331683	0.1	12.309254
15.333350	0.1	12.303949
15.335017	0.1	12.301267
15.336683	0.1	12.300194
15.338350	0.1	12.300850
15.340017	0.1	12.304247
15.341683	0.1	12.311221
15.343350	0.1	12.322188
15.345017	0.1	12.336970
15.346683	0.1	12.355865
15.348350	0.1	12.379707
15.350017	0.1	12.409151
15.351683	0.1	12.444437
15.353350	0.1	12.485326
15.355017	0.1	12.531520
15.356683	0.1	12.582184
15.358350	0.1	12.637318
15.360017	0.1	12.697340
15.361683	0.1	12.762070
15.363350	0.1	12.830795
15.365017	0.1	12.903155
15.366683	0.1	12.979449
15.368350	0.1	13.060094
15.370017	0.1	13.145030
15.371683	0.1	13.234020
15.373350	0.1	13.327361
15.375017	0.1	13.426245
15.376683	0.1	13.531328
15.378350	0.1	13.642133
15.380017	0.1	13.757110
15.381683	0.1	13.875903
15.383350	0.1	13.999880
15.385017	0.1	14.131606
15.386683	0.1	14.271737
15.388350	0.1	14.419735
15.390017	0.1	14.575303
15.391683	0.1	14.738263
15.393350	0.1	14.907599
15.395017	0.1	15.082420
15.396683	0.1	15.263856
15.398350	0.1	15.454472
15.400017	0.1	15.656949
15.401683	0.1	15.872301
15.403350	0.1	16.099752
15.405017	0.1	16.337575
15.406683	0.1	16.584755
15.408350	0.1	16.842068
15.410017	0.1	17.111064
15.411683	0.1	17.393232
15.413350	0.1	17.689229
15.415017	0.1	17.999412
15.416683	0.1	18.324734
15.418350	0.1	18.667103
15.420017	0.1	19.028307
15.421683	0.1	19.409479
15.423350	0.1	19.811572
15.425017	0.1	20.235420
15.426683	0.1	20.681204
15.428350	0.1	21.149458
15.430017	0.1	21.641494
15.431683	0.1	22.159399
15.433350	0.1	22.705020
15.435017	0.1	23.279549
15.436683	0.1	23.884179
15.438350	0.1	24.520220
15.440017	0.1	25.188865
15.441683	0.1	25.891604
15.443350	0.1	26.630046
15.445017	0.1	27.405144
15.446683	0.1	28.218271
15.448350	0.1	29.071273
15.450017	0.1	29.966475
15.451683	0.1	30.906202
15.453350	0.1	31.892123
15.455017	0.1	32.925548
15.456683	0.1	34.007730
15.458350	0.1	35.140099
15.460017	0.1	36.323371
15.461683	0.1	37.558379
15.463350	0.1	38.846674
15.465017	0.1	40.189447
15.466683	0.1	41.588369
15.468350	0.1	43.045404
15.470017	0.1	44.562044
15.471683	0.1	46.138468
15.473350	0.1	47.775391
15.475017	0.1	49.474123
15.476683	0.1	51.235977
15.478350	0.1	53.062025
15.480017	0.1	54.953400
15.481683	0.1	56.911174
15.483350	0.1	58.936599
15.485017	0.1	61.031226
15.486683	0.1	63.195828
15.488350	0.1	65.430466
15.490017	0.1	67.735497
15.491683	0.1	70.111935
15.493350	0.1	72.561626
15.495017	0.1	75.086896
15.496683	0.1	77.690129
15.498350	0.1	80.372994
15.500017	0.1	83.136742
15.501683	0.1	85.982745
15.503350	0.1	88.913327
15.505017	0.1	91.931647
15.506683	0.1	95.040029
15.508350	0.1	98.240024
15.510017	0.1	101.533955
15.511683	0.1	104.924923
15.513350	0.1	108.416206
15.515017	0.1	112.011559
15.516683	0.1	115.715570
15.518350	0.1	119.533904
15.520017	0.1	123.472996
15.521683	0.1	127.538867
15.523350	0.1	131.737777
15.525017	0.1	136.076160
15.526683	0.1	140.561231
15.528350	0.1	145.200798
15.530017	0.1	150.002906
15.531683	0.1	154.975185
15.533350	0.1	160.125146
15.535017	0.1	165.460954
15.536683	0.1	170.990954
15.538350	0.1	176.722060
15.540017	0.1	182.659220
15.541683	0.1	188.807976
15.543350	0.1	195.176017
15.545017	0.1	201.771271
15.546683	0.1	208.598328
15.548350	0.1	215.657426
15.550017	0.1	222.946001
15.551683	0.1	230.459108
15.553350	0.1	238.189354
15.555017	0.1	246.127441
15.556683	0.1	254.262999
15.558350	0.1	262.583987
15.560017	0.1	271.074013
15.561683	0.1	279.711323
15.563350	0.1	288.470762
15.565017	0.1	297.325569
15.566683	0.1	306.247253
15.568350	0.1	315.203328
15.570017	0.1	324.158032
15.571683	0.1	333.075305
15.573350	0.1	341.920217
15.575017	0.1	350.656530
15.576683	0.1	359.246275
15.578350	0.1	367.650650
15.580017	0.1	375.830673
15.581683	0.1	383.747183
15.583350	0.1	391.362750
15.585017	0.1	398.644113
15.586683	0.1	405.561293
15.588350	0.1	412.086452
15.590017	0.1	418.194140
15.591683	0.1	423.862900
15.593350	0.1	429.075326
15.595017	0.1	433.817591
15.596683	0.1	438.077893
15.598350	0.1	441.846278
15.600017	0.1	445.116725
15.601683	0.1	447.889712
15.603350	0.1	450.171497
15.605017	0.1	451.970366
15.606683	0.1	453.295675
15.608350	0.1	454.158870
15.610017	0.1	454.573360
15.611683	0.1	454.554048
15.613350	0.1	454.116848
15.615017	0.1	453.277853
15.616683	0.1	452.054528
15.618350	0.1	450.466183
15.620017	0.1	448.534217
15.621683	0.1	446.280923
15.623350	0.1	443.729010
15.625017	0.1	440.900173
15.626683	0.1	437.814083
15.628350	0.1	434.488740
15.630017	0.1	430.941905
15.631683	0.1	427.191879
15.633350	0.1	423.256720
15.635017	0.1	419.152940
15.636683	0.1	414.894427
15.638350	0.1	410.492743
15.640017	0.1	405.959332
15.641683	0.1	401.307011
15.643350	0.1	396.549487
15.645017	0.1	391.700410
15.646683	0.1	386.772775
15.648350	0.1	381.778025
15.650017	0.1	376.724862
15.651683	0.1	371.618949
15.653350	0.1	366.464279
15.655017	0.1	361.265562
15.656683	0.1	356.029353
15.658350	0.1	350.763401
15.660017	0.1	345.475098
15.661683	0.1	340.171059
15.663350	0.1	334.857186
15.665017	0.1	329.539378
15.666683	0.1	324.222405
15.668350	0.1	318.909545
15.670017	0.1	313.602466
15.671683	0.1	308.301646
15.673350	0.1	303.007442
15.675017	0.1	297.722059
15.676683	0.1	292.450565
15.678350	0.1	287.198441
15.680017	0.1	281.969266
15.681683	0.1	276.765065
15.683350	0.1	271.587865
15.685017	0.1	266.440467
15.686683	0.1	261.325792
15.688350	0.1	256.247118
15.690017	0.1	251.207188
15.691683	0.1	246.207133
15.693350	0.1	241.247430
15.695017	0.1	236.330046
15.696683	0.1	231.458261
15.698350	0.1	226.635648
15.700017	0.1	221.864416
15.701683	0.1	217.145694
15.703350	0.1	212.480200
15.705017	0.1	207.869423
15.706683	0.1	203.314913
15.708350	0.1	198.817444
15.710017	0.1	194.376897
15.711683	0.1	189.992678
15.713350	0.1	185.665678
15.715017	0.1	181.399118
15.716683	0.1	177.197646
15.718350	0.1	173.064838
15.720017	0.1	169.001709
15.721683	0.1	165.007065
15.723350	0.1	161.080132
15.725017	0.1	157.221505
15.726683	0.1	153.432378
15.728350	0.1	149.713466
15.730017	0.1	146.065244
15.731683	0.1	142.489203
15.733350	0.1	138.987907
15.735017	0.1	135.562666
15.736683	0.1	132.211335
15.738350	0.1	128.930636
15.740017	0.1	125.719018
15.741683	0.1	122.577377
15.743350	0.1	119.507380
15.745017	0.1	116.509802
15.746683	0.1	113.584704
15.748350	0.1	110.732383
15.750017	0.1	107.953674
15.751683	0.1	105.248458
15.753350	0.1	102.615541
15.755017	0.1	100.052959
15.756683	0.1	97.559160
15.758350	0.1	95.132893
15.760017	0.1	92.772966
15.761683	0.1	90.478485
15.763350	0.1	88.248735
15.765017	0.1	86.083596
15.766683	0.1	83.983307
15.768350	0.1	81.947749
15.770017	0.1	79.975908
15.771683	0.1	78.066413
15.773350	0.1	76.217417
15.775017	0.1	74.427073
15.776683	0.1	72.693889
15.778350	0.1	71.016375
15.780017	0.1	69.392983
15.781683	0.1	67.822401
15.783350	0.1	66.303376
15.785017	0.1	64.835552
15.786683	0.1	63.418273
15.788350	0.1	62.050406
15.790017	0.1	60.730878
15.791683	0.1	59.458975
15.793350	0.1	58.233324
15.795017	0.1	57.052079
15.796683	0.1	55.913034
15.798350	0.1	54.814282
15.800017	0.1	53.754154
15.801683	0.1	52.731040
15.803350	0.1	51.743272
15.805017	0.1	50.790611
15.806683	0.1	49.873653
15.808350	0.1	48.992756
15.810017	0.1	48.146489
15.811683	0.1	47.332528
15.813350	0.1	46.548906
15.815017	0.1	45.794371
15.816683	0.1	45.067969
15.818350	0.1	44.368806
15.820017	0.1	43.695691
15.821683	0.1	43.048027
15.823350	0.1	42.425337
15.825017	0.1	41.827264
15.826683	0.1	41.253092
15.828350	0.1	40.701749
15.830017	0.1	40.171924
15.831683	0.1	39.662006
15.833350	0.1	39.169671
15.835017	0.1	38.693192
15.836683	0.1	38.232210
15.838350	0.1	37.788036
15.840017	0.1	37.362876
15.841683	0.1	36.958458
15.843350	0.1	36.574366
15.845017	0.1	36.207738
15.846683	0.1	35.855057
15.848350	0.1	35.514297
15.850017	0.1	35.184982
15.851683	0.1	34.866931
15.853350	0.1	34.560027
15.855017	0.1	34.263792
15.856683	0.1	33.977332
15.858350	0.1	33.700289
15.860017	0.1	33.433141
15.861683	0.1	33.176364
15.863350	0.1	32.930317
15.865017	0.1	32.694699
15.866683	0.1	32.467963
15.868350	0.1	32.248916
15.870017	0.1	32.037320
15.871683	0.1	31.833412
15.873350	0.1	31.637074
15.875017	0.1	31.448187
15.876683	0.1	31.266214
15.878350	0.1	31.090559
15.880017	0.1	30.920388
15.881683	0.1	30.755581
15.883350	0.1	30.596795
15.885017	0.1	30.444505
15.886683	0.1	30.298414
15.888350	0.1	30.157806
15.890017	0.1	30.022027
15.891683	0.1	29.890479
15.893350	0.1	29.762508
15.895017	0.1	29.638113
15.896683	0.1	29.517772
15.898350	0.1	29.402198
15.900017	0.1	29.291393
15.901683	0.1	29.184522
15.903350	0.1	29.081108
15.905017	0.1	28.981389
15.906683	0.1	28.885783
15.908350	0.1	28.793694
15.910017	0.1	28.704287
15.911683	0.1	28.618159
15.913350	0.1	28.536798
15.915017	0.1	28.461577
15.916683	0.1	28.392197
15.918350	0.1	28.326751
15.920017	0.1	28.262975
15.921683	0.1	28.199615
15.923350	0.1	28.135838
15.925017	0.1	28.071882
15.926683	0.1	28.009595
15.928350	0.1	27.951421
15.930017	0.1	27.899029
15.931683	0.1	27.852060
15.933350	0.1	27.808787
15.935017	0.1	27.767362
15.936683	0.1	27.726354
15.938350	0.1	27.685167
15.940017	0.1	27.644219
15.941683	0.1	27.604284
15.943350	0.1	27.565660
15.945017	0.1	27.528705
15.946683	0.1	27.494969
15.948350	0.1	27.466299
15.950017	0.1	27.443709
15.951683	0.1	27.426423
15.953350	0.1	27.413131
15.955017	0.1	27.402939
15.956683	0.1	27.394356
15.958350	0.1	27.385296
15.960017	0.1	27.374806
15.961683	0.1	27.363660
15.963350	0.1	27.353110
15.965017	0.1	27.344228
15.966683	0.1	27.337732
15.968350	0.1	27.334155
15.970017	0.1	27.333559
15.971683	0.1	27.335407
15.973350	0.1	27.339162
15.975017	0.1	27.345123
15.976683	0.1	27.353646
15.978350	0.1	27.364434
15.980017	0.1	27.376653
15.981683	0.1	27.389945
15.983350	0.1	27.404906
15.985017	0.1	27.422966
15.986683	0.1	27.444782
15.988350	0.1	27.469517
15.990017	0.1	27.495445
15.991683	0.1	27.521135
15.993350	0.1	27.546348
15.995017	0.1	27.572037
15.996683	0.1	27.598979
15.998350	0.1	27.627172
16.000017	0.1	27.656438
16.001683	0.1	27.687432
16.003350	0.1	27.721585
16.005017	0.1	27.759613
16.006683	0.1	27.800323
16.008350	0.1	27.841748
16.010017	0.1	27.882518
16.011683	0.1	27.922215
16.013350	0.1	27.961315
16.015017	0.1	28.000774
16.016683	0.1	28.041662
16.018350	0.1	28.084518
16.020017	0.1	28.129699
16.021683	0.1	28.177799
16.023350	0.1	28.229059
16.025017	0.1	28.282465
16.026683	0.1	28.336348
16.028350	0.1	28.389158
16.030017	0.1	28.440716
16.031683	0.1	28.491976
16.033350	0.1	28.543772
16.035017	0.1	28.596045
16.036683	0.1	28.648140
16.038350	0.1	28.699936
16.040017	0.1	28.751494
16.041683	0.1	28.803052
16.043350	0.1	28.854610
16.045017	0.1	28.905691
16.046683	0.1	28.955759
16.048350	0.1	29.004814
16.050017	0.1	29.053571
16.051683	0.1	29.102983
16.053350	0.1	29.152633
16.055017	0.1	29.200436
16.056683	0.1	29.244663
16.058350	0.1	29.285015
16.060017	0.1	29.322328
16.061683	0.1	29.357673
16.063350	0.1	29.391887
16.065017	0.1	29.424967
16.066683	0.1	29.456319
16.068350	0.1	29.486002
16.070017	0.1	29.514791
16.071683	0.1	29.543163
16.073350	0.1	29.570283
16.075017	0.1	29.594423
16.076683	0.1	29.614629
16.078350	0.1	29.631855
16.080017	0.1	29.647769
16.081683	0.1	29.663445
16.083350	0.1	29.678406
16.085017	0.1	29.691460
16.086683	0.1	29.701652
16.088350	0.1	29.708864
16.090017	0.1	29.713513
16.091683	0.1	29.716195
16.093350	0.1	29.716851
16.095017	0.1	29.714407
16.096683	0.1	29.708089
16.098350	0.1	29.698433
16.100017	0.1	29.687168
16.101683	0.1	29.676916
16.103350	0.1	29.669525
16.105017	0.1	29.664578
16.106683	0.1	29.660107
16.108350	0.1	29.654147
16.110017	0.1	29.646041
16.111683	0.1	29.636087
16.113350	0.1	29.625596
16.115017	0.1	29.615642
16.116683	0.1	29.606284
16.118350	0.1	29.597165
16.120017	0.1	29.588820
16.121683	0.1	29.581906
16.123350	0.1	29.576005
16.125017	0.1	29.570224
16.126683	0.1	29.563727
16.128350	0.1	29.556634
16.130017	0.1	29.550793
16.131683	0.1	29.548468
16.133350	0.1	29.551269
16.135017	0.1	29.559018
16.136683	0.1	29.569210
16.138350	0.1	29.578926
16.140017	0.1	29.587271
16.141683	0.1	29.595615
16.143350	0.1	29.605748
16.145017	0.1	29.618444
16.146683	0.1	29.634418
16.148350	0.1	29.654147
16.150017	0.1	29.677214
16.151683	0.1	29.702308
16.153350	0.1	29.728534
16.155017	0.1	29.755952
16.156683	0.1	29.784502
16.158350	0.1	29.814245
16.160017	0.1	29.845240
16.161683	0.1	29.877486
16.163350	0.1	29.911758
16.165017	0.1	29.949369
16.166683	0.1	29.990615
16.168350	0.1	30.034067
16.170017	0.1	30.078711
16.171683	0.1	30.124547
16.173350	0.1	30.171039
16.175017	0.1	30.217947
16.176683	0.1	30.266108
16.178350	0.1	30.316712
16.180017	0.1	30.369939
16.181683	0.1	30.424597
16.183350	0.1	30.479612
16.185017	0.1	30.534567
16.186683	0.1	30.589046
16.188350	0.1	30.642988
16.190017	0.1	30.696871
16.191683	0.1	30.751588
16.193350	0.1	30.808689
16.195017	0.1	30.869307
16.196683	0.1	30.932905
16.198350	0.1	30.997934
16.200017	0.1	31.063559
16.201683	0.1	31.130018
16.203350	0.1	31.197609
16.205017	0.1	31.267347
16.206683	0.1	31.339528
16.208350	0.1	31.413497
16.210017	0.1	31.487765
16.211683	0.1	31.561257
16.213350	0.1	31.632902
16.215017	0.1	31.701865
16.216683	0.1	31.767549
16.218350	0.1	31.829955
16.220017	0.1	31.890454
16.221683	0.1	31.951072
16.223350	0.1	32.013299
16.225017	0.1	32.078149
16.226683	0.1	32.146337
16.228350	0.1	32.217862
16.230017	0.1	32.292130
16.231683	0.1	32.369139
16.233350	0.1	32.448890
16.235017	0.1	32.530906
16.236683	0.1	32.613339
16.238350	0.1	32.694044
16.240017	0.1	32.771947
16.241683	0.1	32.847049
16.243350	0.1	32.920363
16.245017	0.1	32.992484
16.246683	0.1	33.063056
16.248350	0.1	33.132138
16.250017	0.1	33.201100
16.251683	0.1	33.271613
16.253350	0.1	33.344092
16.255017	0.1	33.418240
16.256683	0.1	33.493700
16.258350	0.1	33.570470
16.260017	0.1	33.648195
16.261683	0.1	33.726158
16.263350	0.1	33.803346
16.265017	0.1	33.878984
16.266683	0.1	33.953132
16.268350	0.1	34.026148
16.270017	0.1	34.098210
16.271683	0.1	34.168782
16.273350	0.1	34.237804
16.275017	0.1	34.306647
16.276683	0.1	34.376921
16.278350	0.1	34.449281
16.280017	0.1	34.523966
16.281683	0.1	34.600379
16.283350	0.1	34.677448
16.285017	0.1	34.754219
16.286683	0.1	34.829797
16.288350	0.1	34.903767
16.290017	0.1	34.976604
16.291683	0.1	35.049500
16.293350	0.1	35.122754
16.295017	0.1	35.196366
16.296683	0.1	35.270276
16.298350	0.1	35.343828
16.300017	0.1	35.416367
16.301683	0.1	35.488012
16.303350	0.1	35.559358
16.305017	0.1	35.630526
16.306683	0.1	35.701992
16.308350	0.1	35.774233
16.310017	0.1	35.847726
16.311683	0.1	35.922827
16.313350	0.1	35.999539
16.315017	0.1	36.077561
16.316683	0.1	36.156537
16.318350	0.1	36.235752
16.320017	0.1	36.314490
16.321683	0.1	36.392751
16.323350	0.1	36.471131
16.325017	0.1	36.550345
16.326683	0.1	36.631169
16.328350	0.1	36.713483
16.330017	0.1	36.796274
16.331683	0.1	36.878588
16.333350	0.1	36.959770
16.335017	0.1	37.039580
16.336683	0.1	37.118914
16.338350	0.1	37.199380
16.340017	0.1	37.281992
16.341683	0.1	37.366571
16.343350	0.1	37.451985
16.345017	0.1	37.537219
16.346683	0.1	37.621560
16.348350	0.1	37.704470
16.350017	0.1	37.786009
16.351683	0.1	37.867668
16.353350	0.1	37.951233
16.355017	0.1	38.037183
16.356683	0.1	38.124266
16.358350	0.1	38.210990
16.360017	0.1	38.297596
16.361683	0.1	38.385215
16.363350	0.1	38.474681
16.365017	0.1	38.565698
16.366683	0.1	38.657489
16.368350	0.1	38.748982
16.370017	0.1	38.838985
16.371683	0.1	38.926604
16.373350	0.1	39.012136
16.375017	0.1	39.096715
16.376683	0.1	39.181890
16.378350	0.1	39.268556
16.380017	0.1	39.356353
16.381683	0.1	39.444807
16.383350	0.1	39.534631
16.385017	0.1	39.627316
16.386683	0.1	39.723220
16.388350	0.1	39.820673
16.390017	0.1	39.917829
16.391683	0.1	40.014091
16.393350	0.1	40.109696
16.395017	0.1	40.204825
16.396683	0.1	40.299239
16.398350	0.1	40.392818
16.400017	0.1	40.485861
16.401683	0.1	40.578606
16.403350	0.1	40.671291
16.405017	0.1	40.764096
16.406683	0.1	40.857556
16.408350	0.1	40.951910
16.410017	0.1	41.046860
16.411683	0.1	41.142168
16.413350	0.1	41.238489
16.415017	0.1	41.336896
16.416683	0.1	41.437569
16.418350	0.1	41.539493
16.420017	0.1	41.641417
16.421683	0.1	41.742923
16.423350	0.1	41.844668
16.425017	0.1	41.946950
16.426683	0.1	42.049232
16.428350	0.1	42.150619
16.430017	0.1	42.251172
16.431683	0.1	42.351844
16.433350	0.1	42.453768
16.435017	0.1	42.557779
16.436683	0.1	42.663756
16.438350	0.1	42.771342
16.440017	0.1	42.879703
16.441683	0.1	42.988362
16.443350	0.1	43.096903
16.445017	0.1	43.205085
16.446683	0.1	43.312373
16.448350	0.1	43.418350
16.450017	0.1	43.522897
16.451683	0.1	43.626549
16.453350	0.1	43.729904
16.455017	0.1	43.833378
16.456683	0.1	43.937507
16.458350	0.1	44.043305
16.460017	0.1	44.151368
16.461683	0.1	44.261458
16.463350	0.1	44.373336
16.465017	0.1	44.486883
16.466683	0.1	44.601264
16.468350	0.1	44.714573
16.470017	0.1	44.825497
16.471683	0.1	44.934454
16.473350	0.1	45.043650
16.475017	0.1	45.155409
16.476683	0.1	45.271042
16.478350	0.1	45.389595
16.480017	0.1	45.509043
16.481683	0.1	45.627656
16.483350	0.1	45.744541
16.485017	0.1	45.859161
16.486683	0.1	45.971694
16.488350	0.1	46.084168
16.490017	0.1	46.198967
16.491683	0.1	46.316805
16.493350	0.1	46.436611
16.495017	0.1	46.557072
16.496683	0.1	46.677294
16.498350	0.1	46.796801
16.500017	0.1	46.916190
16.501683	0.1	47.036353
16.503350	0.1	47.157529
16.505017	0.1	47.279778
16.506683	0.1	47.403696
16.508350	0.1	47.529581
16.510017	0.1	47.657493
16.511683	0.1	47.787490
16.513350	0.1	47.920409
16.515017	0.1	48.056307
16.516683	0.1	48.194173
16.518350	0.1	48.332038
16.520017	0.1	48.468175
16.521683	0.1	48.603299
16.523350	0.1	48.739973
16.525017	0.1	48.879924
16.526683	0.1	49.022976
16.528350	0.1	49.167159
16.530017	0.1	49.310687
16.531683	0.1	49.453858
16.533350	0.1	49.598637
16.535017	0.1	49.747470
16.536683	0.1	49.901786
16.538350	0.1	50.061408
16.540017	0.1	50.225142
16.541683	0.1	50.391439
16.543350	0.1	50.558868
16.545017	0.1	50.726536
16.546683	0.1	50.894025
16.548350	0.1	51.061574
16.550017	0.1	51.230434
16.551683	0.1	51.402631
16.553350	0.1	51.579478
16.555017	0.1	51.760617
16.556683	0.1	51.945034
16.558350	0.1	52.131716
16.560017	0.1	52.320603
16.561683	0.1	52.512172
16.563350	0.1	52.706781
16.565017	0.1	52.904132
16.566683	0.1	53.103927
16.568350	0.1	53.306464
16.570017	0.1	53.512338
16.571683	0.1	53.721610
16.573350	0.1	53.933683
16.575017	0.1	54.148737
16.576683	0.1	54.367069
16.578350	0.1	54.588798
16.580017	0.1	54.813806
16.581683	0.1	55.042449
16.583350	0.1	55.275920
16.585017	0.1	55.514935
16.586683	0.1	55.758301
16.588350	0.1	56.003932
16.590017	0.1	56.251172
16.591683	0.1	56.501332
16.593350	0.1	56.756261
16.595017	0.1	57.017270
16.596683	0.1	57.284478
16.598350	0.1	57.557527
16.600017	0.1	57.836059
16.601683	0.1	58.119837
16.603350	0.1	58.409098
16.605017	0.1	58.704201
16.606683	0.1	59.005741
16.608350	0.1	59.314791
16.610017	0.1	59.632245
16.611683	0.1	59.957865
16.613350	0.1	60.291473
16.615017	0.1	60.633127
16.616683	0.1	60.982529
16.618350	0.1	61.338846
16.620017	0.1	61.702315
16.621683	0.1	62.073711
16.623350	0.1	62.453393
16.625017	0.1	62.840883
16.626683	0.1	63.236121
16.628350	0.1	63.639168
16.630017	0.1	64.049367
16.631683	0.1	64.465288
16.633350	0.1	64.885859
16.635017	0.1	65.310899
16.636683	0.1	65.741424
16.638350	0.1	66.178624
16.640017	0.1	66.621546
16.641683	0.1	67.066435
16.643350	0.1	67.509238
16.645017	0.1	67.948524
16.646683	0.1	68.384830
16.648350	0.1	68.818633
16.650017	0.1	69.249455
16.651683	0.1	69.675688
16.653350	0.1	70.095364
16.655017	0.1	70.507054
16.656683	0.1	70.909206
16.658350	0.1	71.298902
16.660017	0.1	71.673040
16.661683	0.1	72.029953
16.663350	0.1	72.369043
16.665017	0.1	72.689955
16.666683	0.1	72.992568
16.668350	0.1	73.276107
16.670017	0.1	73.538248
16.671683	0.1	73.775475
16.673350	0.1	73.985521
16.675017	0.1	74.168388
16.676683	0.1	74.324970
16.678350	0.1	74.455623
16.680017	0.1	74.560289
16.681683	0.1	74.638848
16.683350	0.1	74.692075
16.685017	0.1	74.721162
16.686683	0.1	74.726467
16.688350	0.1	74.708287
16.690017	0.1	74.666624
16.691683	0.1	74.601178
16.693350	0.1	74.512009
16.695017	0.1	74.400191
16.696683	0.1	74.266915
16.698350	0.1	74.113373
16.700017	0.1	73.941116
16.701683	0.1	73.752229
16.703350	0.1	73.548500
16.705017	0.1	73.332016
16.706683	0.1	73.105638
16.708350	0.1	72.872941
16.710017	0.1	72.636549
16.711683	0.1	72.396700
16.713350	0.1	72.152738
16.715017	0.1	71.904604
16.716683	0.1	71.653966
16.718350	0.1	71.403806
16.720017	0.1	71.156446
16.721683	0.1	70.913021
16.723350	0.1	70.673708
16.725017	0.1	70.439641
16.726683	0.1	70.212845
16.728350	0.1	69.994752
16.730017	0.1	69.785718
16.731683	0.1	69.585268
16.733350	0.1	69.393520
16.735017	0.1	69.211189
16.736683	0.1	69.039230
16.738350	0.1	68.877999
16.740017	0.1	68.727378
16.741683	0.1	68.586950
16.743350	0.1	68.456237
16.745017	0.1	68.335239
16.746683	0.1	68.224673
16.748350	0.1	68.125788
16.750017	0.1	68.039719
16.751683	0.1	67.967002
16.753350	0.1	67.907635
16.755017	0.1	67.860727
16.756683	0.1	67.824547
16.758350	0.1	67.796711
16.760017	0.1	67.775552
16.761683	0.1	67.760114
16.763350	0.1	67.749802
16.765017	0.1	67.744796
16.766683	0.1	67.746107
16.768350	0.1	67.754869
16.770017	0.1	67.771916
16.771683	0.1	67.797665
16.773350	0.1	67.831043
16.775017	0.1	67.870144
16.776683	0.1	67.913059
16.778350	0.1	67.959313
16.780017	0.1	68.009500
16.781683	0.1	68.063800
16.783350	0.1	68.121616
16.785017	0.1	68.182532
16.786683	0.1	68.247144
16.788350	0.1	68.316225
16.790017	0.1	68.389956
16.791683	0.1	68.467860
16.793350	0.1	68.548922
16.795017	0.1	68.631892
16.796683	0.1	68.716590
16.798350	0.1	68.803732
16.800017	0.1	68.893198
16.801683	0.1	68.984155
16.803350	0.1	69.075708
16.805017	0.1	69.167559
16.806683	0.1	69.260005
16.808350	0.1	69.354061
16.810017	0.1	69.450979
16.811683	0.1	69.550578
16.813350	0.1	69.651369
16.815017	0.1	69.752042
16.816683	0.1	69.852952
16.818350	0.1	69.955592
16.820017	0.1	70.060675
16.821683	0.1	70.167546
16.823350	0.1	70.275013
16.825017	0.1	70.382122
16.826683	0.1	70.488815
16.828350	0.1	70.596342
16.830017	0.1	70.705418
16.831683	0.1	70.815925
16.833350	0.1	70.927267
16.835017	0.1	71.038548
16.836683	0.1	71.149234
16.838350	0.1	71.259741
16.840017	0.1	71.371977
16.841683	0.1	71.487729
16.843350	0.1	71.606819
16.845017	0.1	71.727340
16.846683	0.1	71.847682
16.848350	0.1	71.968262
16.850017	0.1	72.089796
16.851683	0.1	72.212283
16.853350	0.1	72.334830
16.855017	0.1	72.457199
16.856683	0.1	72.579925
16.858350	0.1	72.703425
16.860017	0.1	72.827820
16.861683	0.1	72.952513
16.863350	0.1	73.076908
16.865017	0.1	73.200647
16.866683	0.1	73.324565
16.868350	0.1	73.450451
16.870017	0.1	73.579137
16.871683	0.1	73.710088
16.873350	0.1	73.841636
16.875017	0.1	73.971991
16.876683	0.1	74.099843
16.878350	0.1	74.226265
16.880017	0.1	74.353521
16.881683	0.1	74.483220
16.883350	0.1	74.614708
16.885017	0.1	74.746494
16.886683	0.1	74.877982
16.888350	0.1	75.009231
16.890017	0.1	75.140183
16.891683	0.1	75.270955
16.893350	0.1	75.401787
16.895017	0.1	75.532918
16.896683	0.1	75.664704
16.898350	0.1	75.798099
16.900017	0.1	75.933640
16.901683	0.1	76.070790
16.903350	0.1	76.208715
16.905017	0.1	76.346581
16.906683	0.1	76.482539
16.908350	0.1	76.614146
16.910017	0.1	76.740448
16.911683	0.1	76.863770
16.913350	0.1	76.987033
16.915017	0.1	77.111249
16.916683	0.1	77.236299
16.918350	0.1	77.362482
16.920017	0.1	77.490394
16.921683	0.1	77.620213
16.923350	0.1	77.751999
16.925017	0.1	77.884202
16.926683	0.1	78.013604
16.928350	0.1	78.137343
16.930017	0.1	78.255479
16.931683	0.1	78.370874
16.933350	0.1	78.487043
16.935017	0.1	78.605597
16.936683	0.1	78.725760
16.938350	0.1	78.845386
16.940017	0.1	78.962390
16.941683	0.1	79.076116
16.943350	0.1	79.187219
16.945017	0.1	79.296355
16.946683	0.1	79.402690
16.948350	0.1	79.504971
16.950017	0.1	79.603140
16.951683	0.1	79.699342
16.953350	0.1	79.797153
16.955017	0.1	79.899137
16.956683	0.1	80.004458
16.958350	0.1	80.109601
16.960017	0.1	80.210691
16.961683	0.1	80.306535
16.963350	0.1	80.398743
16.965017	0.1	80.489581
16.966683	0.1	80.579762
16.968350	0.1	80.669050
16.970017	0.1	80.756788
16.971683	0.1	80.842559
16.973350	0.1	80.926542
16.975017	0.1	81.009750
16.976683	0.1	81.092660
16.978350	0.1	81.175153
16.980017	0.1	81.256991
16.981683	0.1	81.338112
16.983350	0.1	81.418161
16.985017	0.1	81.496244
16.986683	0.1	81.571226
16.988350	0.1	81.642931
16.990017	0.1	81.712489
16.991683	0.1	81.782048
16.993350	0.1	81.853275
16.995017	0.1	81.926947
16.996683	0.1	82.003002
16.998350	0.1	82.079594
17.000017	0.1	82.154398
17.001683	0.1	82.225685
17.003350	0.1	82.293515
17.005017	0.1	82.358008
17.006683	0.1	82.420056
17.008350	0.1	82.481389
17.010017	0.1	82.543497
17.011683	0.1	82.607036
17.013350	0.1	82.672839
17.015017	0.1	82.741742
17.016683	0.1	82.813804
17.018350	0.1	82.888310
17.020017	0.1	82.963889
17.021683	0.1	83.039229
17.023350	0.1	83.112841
17.025017	0.1	83.182936
17.026683	0.1	83.248859
17.028350	0.1	83.312338
17.030017	0.1	83.376234
17.031683	0.1	83.441680
17.033350	0.1	83.508258
17.035017	0.1	83.575611
17.036683	0.1	83.643322
17.038350	0.1	83.711570
17.040017	0.1	83.781307
17.041683	0.1	83.853190
17.043350	0.1	83.927100
17.045017	0.1	84.002977
17.046683	0.1	84.080045
17.048350	0.1	84.156697
17.050017	0.1	84.232216
17.051683	0.1	84.307139
17.053350	0.1	84.381824
17.055017	0.1	84.455674
17.056683	0.1	84.528511
17.058350	0.1	84.601288
17.060017	0.1	84.674661
17.061683	0.1	84.749465
17.063350	0.1	84.826236
17.065017	0.1	84.904676
17.066683	0.1	84.983652
17.068350	0.1	85.062390
17.070017	0.1	85.140829
17.071683	0.1	85.219150
17.073350	0.1	85.297172
17.075017	0.1	85.374897
17.076683	0.1	85.452383
17.078350	0.1	85.529392
17.080017	0.1	85.605746
17.081683	0.1	85.681980
17.083350	0.1	85.759108
17.085017	0.1	85.837906
17.086683	0.1	85.918551
17.088350	0.1	86.001461
17.090017	0.1	86.087351
17.091683	0.1	86.176162
17.093350	0.1	86.266821
17.095017	0.1	86.357360
17.096683	0.1	86.446052
17.098350	0.1	86.531823
17.100017	0.1	86.614674
17.101683	0.1	86.695378
17.103350	0.1	86.775666
17.105017	0.1	86.857562
17.106683	0.1	86.941486
17.108350	0.1	87.026482
17.110017	0.1	87.111299
17.111683	0.1	87.196176
17.113350	0.1	87.282722
17.115017	0.1	87.372964
17.116683	0.1	87.467854
17.118350	0.1	87.565725
17.120017	0.1	87.662821
17.121683	0.1	87.755626
17.123350	0.1	87.843543
17.125017	0.1	87.929671
17.126683	0.1	88.017529
17.128350	0.1	88.108008
17.130017	0.1	88.199561
17.131683	0.1	88.291293
17.133350	0.1	88.384276
17.135017	0.1	88.480180
17.136683	0.1	88.578945
17.138350	0.1	88.678783
17.140017	0.1	88.778263
17.141683	0.1	88.876789
17.143350	0.1	88.973945
17.145017	0.1	89.070623
17.146683	0.1	89.168733
17.148350	0.1	89.268749
17.150017	0.1	89.369839
17.151683	0.1	89.471644
17.153350	0.1	89.574223
17.155017	0.1	89.677280
17.156683	0.1	89.780217
17.158350	0.1	89.881902
17.160017	0.1	89.981442
17.161683	0.1	90.078121
17.163350	0.1	90.170746
17.165017	0.1	90.258961
17.166683	0.1	90.344136
17.168350	0.1	90.428298
17.170017	0.1	90.511745
17.171683	0.1	90.593761
17.173350	0.1	90.674287
17.175017	0.1	90.754395
17.176683	0.1	90.835279
17.178350	0.1	90.918189
17.180017	0.1	91.005033
17.181683	0.1	91.096585
17.183350	0.1	91.191416
17.185017	0.1	91.286307
17.186683	0.1	91.377562
17.188350	0.1	91.463094
17.190017	0.1	91.543859
17.191683	0.1	91.622596
17.193350	0.1	91.702049
17.195017	0.1	91.784244
17.196683	0.1	91.869717
17.198350	0.1	91.957694
17.200017	0.1	92.046624
17.201683	0.1	92.134958
17.203350	0.1	92.221444
17.205017	0.1	92.305904
17.206683	0.1	92.389172
17.208350	0.1	92.472082
17.210017	0.1	92.555111
17.211683	0.1	92.638796
17.213350	0.1	92.723137
17.215017	0.1	92.807596
17.216683	0.1	92.892474
17.218350	0.1	92.978662
17.220017	0.1	93.067115
17.221683	0.1	93.158906
17.223350	0.1	93.254095
17.225017	0.1	93.351727
17.226683	0.1	93.450135
17.228350	0.1	93.547886
17.230017	0.1	93.644744
17.231683	0.1	93.741780
17.233350	0.1	93.840783
17.235017	0.1	93.942290
17.236683	0.1	94.045347
17.238350	0.1	94.148761
17.240017	0.1	94.253248
17.241683	0.1	94.359702
17.243350	0.1	94.467050
17.245017	0.1	94.573563
17.246683	0.1	94.679659
17.248350	0.1	94.787544
17.250017	0.1	94.899422
17.251683	0.1	95.016247
17.253350	0.1	95.137185
17.255017	0.1	95.260268
17.256683	0.1	95.383352
17.258350	0.1	95.505661
17.260017	0.1	95.628088
17.261683	0.1	95.752483
17.263350	0.1	95.879799
17.265017	0.1	96.009856
17.266683	0.1	96.141702
17.268350	0.1	96.274978
17.270017	0.1	96.409625
17.271683	0.1	96.546060
17.273350	0.1	96.684342
17.275017	0.1	96.823162
17.276683	0.1	96.961087
17.278350	0.1	97.098654
17.280017	0.1	97.238189
17.281683	0.1	97.381717
17.283350	0.1	97.529954
17.285017	0.1	97.682184
17.286683	0.1	97.836798
17.288350	0.1	97.992903
17.290017	0.1	98.150438
17.291683	0.1	98.308211
17.293350	0.1	98.464614
17.295017	0.1	98.619229
17.296683	0.1	98.773247
17.298350	0.1	98.928696
17.300017	0.1	99.086946
17.301683	0.1	99.248117
17.303350	0.1	99.410242
17.305017	0.1	99.570936
17.306683	0.1	99.729782
17.308350	0.1	99.888450
17.310017	0.1	100.048429
17.311683	0.1	100.210494
17.313350	0.1	100.374883
17.315017	0.1	100.542074
17.316683	0.1	100.713021
17.318350	0.1	100.888854
17.320017	0.1	101.070410
17.321683	0.1	101.258105
17.323350	0.1	101.451522
17.325017	0.1	101.649946
17.326683	0.1	101.853317
17.328350	0.1	102.061993
17.330017	0.1	102.276033
17.331683	0.1	102.494782
17.333350	0.1	102.717525
17.335017	0.1	102.944559
17.336683	0.1	103.177315
17.338350	0.1	103.416985
17.340017	0.1	103.663868
17.341683	0.1	103.917366
17.343350	0.1	104.176170
17.345017	0.1	104.438848
17.346683	0.1	104.704505
17.348350	0.1	104.972905
17.350017	0.1	105.243749
17.351683	0.1	105.517632
17.353350	0.1	105.796701
17.355017	0.1	106.082982
17.356683	0.1	106.376893
17.358350	0.1	106.677658
17.360017	0.1	106.984026
17.361683	0.1	107.294387
17.363350	0.1	107.606417
17.365017	0.1	107.918507
17.366683	0.1	108.230299
17.368350	0.1	108.542151
17.370017	0.1	108.855075
17.371683	0.1	109.169788
17.373350	0.1	109.486706
17.375017	0.1	109.805769
17.376683	0.1	110.126383
17.378350	0.1	110.447056
17.380017	0.1	110.765762
17.381683	0.1	111.079759
17.383350	0.1	111.387140
17.385017	0.1	111.687726
17.386683	0.1	111.982531
17.388350	0.1	112.272508
17.390017	0.1	112.558014
17.391683	0.1	112.838811
17.393350	0.1	113.113768
17.395017	0.1	113.380677
17.396683	0.1	113.637097
17.398350	0.1	113.881476
17.400017	0.1	114.114947
17.401683	0.1	114.339716
17.403350	0.1	114.555902
17.405017	0.1	114.761061
17.406683	0.1	114.952511
17.408350	0.1	115.129478
17.410017	0.1	115.294404
17.411683	0.1	115.450210
17.413350	0.1	115.597195
17.415017	0.1	115.733034
17.416683	0.1	115.856058
17.418350	0.1	115.966744
17.420017	0.1	116.066105
17.421683	0.1	116.154260
17.423350	0.1	116.230614
17.425017	0.1	116.294451
17.426683	0.1	116.345889
17.428350	0.1	116.386122
17.430017	0.1	116.416819
17.431683	0.1	116.439528
17.433350	0.1	116.454370
17.435017	0.1	116.460390
17.436683	0.1	116.455681
17.438350	0.1	116.438813
17.440017	0.1	116.410441
17.441683	0.1	116.372831
17.443350	0.1	116.327829
17.445017	0.1	116.276092
17.446683	0.1	116.217501
17.448350	0.1	116.151638
17.450017	0.1	116.078563
17.451683	0.1	115.999110
17.453350	0.1	115.915127
17.455017	0.1	115.827746
17.456683	0.1	115.736849
17.458350	0.1	115.641660
17.460017	0.1	115.542001
17.461683	0.1	115.438111
17.463350	0.1	115.330882
17.465017	0.1	115.221567
17.466683	0.1	115.110523
17.468350	0.1	114.997394
17.470017	0.1	114.882118
17.471683	0.1	114.766068
17.473350	0.1	114.650554
17.475017	0.1	114.535875
17.476683	0.1	114.421434
17.478350	0.1	114.307053
17.480017	0.1	114.192552
17.481683	0.1	114.077277
17.483350	0.1	113.960929
17.485017	0.1	113.844282
17.486683	0.1	113.728590
17.488350	0.1	113.615281
17.490017	0.1	113.505847
17.491683	0.1	113.400287
17.493350	0.1	113.296754
17.495017	0.1	113.193340
17.496683	0.1	113.089866
17.498350	0.1	112.987525
17.500017	0.1	112.888701
17.501683	0.1	112.795479
17.503350	0.1	112.708277
17.505017	0.1	112.625486
17.506683	0.1	112.545616
17.508350	0.1	112.467951
17.510017	0.1	112.392015
17.511683	0.1	112.318046
17.513350	0.1	112.246878
17.515017	0.1	112.178332
17.516683	0.1	112.111575
17.518350	0.1	112.047560
17.520017	0.1	111.988134
17.521683	0.1	111.933774
17.523350	0.1	111.882932
17.525017	0.1	111.833817
17.526683	0.1	111.785418
17.528350	0.1	111.737675
17.530017	0.1	111.691243
17.531683	0.1	111.647374
17.533350	0.1	111.606724
17.535017	0.1	111.569888
17.536683	0.1	111.537880
17.538350	0.1	111.510820
17.540017	0.1	111.486918
17.541683	0.1	111.464567
17.543350	0.1	111.444122
17.545017	0.1	111.427373
17.546683	0.1	111.415393
17.548350	0.1	111.406571
17.550017	0.1	111.398167
17.551683	0.1	111.388571
17.553350	0.1	111.378974
17.555017	0.1	111.372179
17.556683	0.1	111.370511
17.558350	0.1	111.374623
17.560017	0.1	111.383802
17.561683	0.1	111.395604
17.563350	0.1	111.407048
17.565017	0.1	111.416347
17.566683	0.1	111.424393
17.568350	0.1	111.433870
17.570017	0.1	111.447162
17.571683	0.1	111.465401
17.573350	0.1	111.488826
17.575017	0.1	111.516840
17.576683	0.1	111.547536
17.578350	0.1	111.578948
17.580017	0.1	111.610658
17.581683	0.1	111.643738
17.583350	0.1	111.679203
17.585017	0.1	111.717410
17.586683	0.1	111.758656
17.588350	0.1	111.802763
17.590017	0.1	111.848897
17.591683	0.1	111.895449
17.593350	0.1	111.940867
17.595017	0.1	111.985332
17.596683	0.1	112.031049
17.598350	0.1	112.079806
17.600017	0.1	112.131722
17.601683	0.1	112.185902
17.603350	0.1	112.241752
17.605017	0.1	112.298197
17.606683	0.1	112.354524
17.608350	0.1	112.411327
17.610017	0.1	112.469978
17.611683	0.1	112.531549
17.613350	0.1	112.595923
17.615017	0.1	112.661726
17.616683	0.1	112.727172
17.618350	0.1	112.792201
17.620017	0.1	112.858243
17.621683	0.1	112.926490
17.623350	0.1	112.996645
17.625017	0.1	113.067574
17.626683	0.1	113.137788
17.628350	0.1	113.206334
17.630017	0.1	113.272733
17.631683	0.1	113.337047
17.633350	0.1	113.400049
17.635017	0.1	113.462574
17.636683	0.1	113.525517
17.638350	0.1	113.589413
17.640017	0.1	113.653905
17.641683	0.1	113.718159
17.643350	0.1	113.780803
17.645017	0.1	113.841064
17.646683	0.1	113.899119
17.648350	0.1	113.955385
17.650017	0.1	114.010043
17.651683	0.1	114.062972
17.653350	0.1	114.114530
17.655017	0.1	114.165015
17.656683	0.1	114.214546
17.658350	0.1	114.263303
17.660017	0.1	114.311523
17.661683	0.1	114.358730
17.663350	0.1	114.403255
17.665017	0.1	114.444263
17.666683	0.1	114.482290
17.668350	0.1	114.518053
17.670017	0.1	114.552087
17.671683	0.1	114.584870
17.673350	0.1	114.616699
17.675017	0.1	114.647276
17.676683	0.1	114.676184
17.678350	0.1	114.703424
17.680017	0.1	114.728696
17.681683	0.1	114.752001
17.683350	0.1	114.773876
17.685017	0.1	114.794678
17.686683	0.1	114.813871
17.688350	0.1	114.829666
17.690017	0.1	114.841230
17.691683	0.1	114.849038
17.693350	0.1	114.854462
17.695017	0.1	114.858753
17.696683	0.1	114.862389
17.698350	0.1	114.864714
17.700017	0.1	114.865310
17.701683	0.1	114.864714
17.703350	0.1	114.864237
17.705017	0.1	114.863879
17.706683	0.1	114.862449
17.708350	0.1	114.858932
17.710017	0.1	114.853031
17.711683	0.1	114.844567
17.713350	0.1	114.833302
17.715017	0.1	114.819712
17.716683	0.1	114.804632
17.718350	0.1	114.789135
17.720017	0.1	114.774592
17.721683	0.1	114.761538
17.723350	0.1	114.748962
17.725017	0.1	114.735372
17.726683	0.1	114.720113
17.728350	0.1	114.703900
17.730017	0.1	114.687509
17.731683	0.1	114.671237
17.733350	0.1	114.654965
17.735017	0.1	114.638395
17.736683	0.1	114.621586
17.738350	0.1	114.604599
17.740017	0.1	114.586897
17.741683	0.1	114.567823
17.743350	0.1	114.546902
17.745017	0.1	114.523656
17.746683	0.1	114.498264
17.748350	0.1	114.472217
17.750017	0.1	114.447660
17.751683	0.1	114.426083
17.753350	0.1	114.407487
17.755017	0.1	114.390738
17.756683	0.1	114.374287
17.758350	0.1	114.357240
17.760017	0.1	114.339239
17.761683	0.1	114.319451
17.763350	0.1	114.297456
17.765017	0.1	114.273555
17.766683	0.1	114.248759
17.768350	0.1	114.223785
17.770017	0.1	114.198513
17.771683	0.1	114.172227
17.773350	0.1	114.144451
17.775017	0.1	114.116377
17.776683	0.1	114.090330
17.778350	0.1	114.067919
17.780017	0.1	114.049084
17.781683	0.1	114.032573
17.783350	0.1	114.017076
17.785017	0.1	114.001579
17.786683	0.1	113.986022
17.788350	0.1	113.970823
17.790017	0.1	113.956399
17.791683	0.1	113.943226
17.793350	0.1	113.931305
17.795017	0.1	113.920695
17.796683	0.1	113.911397
17.798350	0.1	113.903589
17.800017	0.1	113.897032
17.801683	0.1	113.890833
17.803350	0.1	113.884396
17.805017	0.1	113.878197
17.806683	0.1	113.872833
17.808350	0.1	113.867886
17.810017	0.1	113.863237
17.811683	0.1	113.859124
17.813350	0.1	113.854951
17.815017	0.1	113.849468
17.816683	0.1	113.843448
17.818350	0.1	113.839633
17.820017	0.1	113.839931
17.821683	0.1	113.844163
17.823350	0.1	113.851018
17.825017	0.1	113.859124
17.826683	0.1	113.867290
17.828350	0.1	113.874800
17.830017	0.1	113.881476
17.831683	0.1	113.887436
17.833350	0.1	113.893814
17.835017	0.1	113.902397
17.836683	0.1	113.914020
17.838350	0.1	113.928384
17.840017	0.1	113.944478
17.841683	0.1	113.960511
17.843350	0.1	113.974816
17.845017	0.1	113.987333
17.846683	0.1	113.999314
17.848350	0.1	114.012844
17.850017	0.1	114.029414
17.851683	0.1	114.049620
17.853350	0.1	114.072628
17.855017	0.1	114.096112
17.856683	0.1	114.117748
17.858350	0.1	114.136941
17.860017	0.1	114.155061
17.861683	0.1	114.174254
17.863350	0.1	114.196188
17.865017	0.1	114.220924
17.866683	0.1	114.247090
17.868350	0.1	114.272124
17.870017	0.1	114.294536
17.871683	0.1	114.315159
17.873350	0.1	114.335842
17.875017	0.1	114.357478
17.876683	0.1	114.380009
17.878350	0.1	114.403076
17.880017	0.1	114.426202
17.881683	0.1	114.448435
17.883350	0.1	114.468820
17.885017	0.1	114.487357
17.886683	0.1	114.504761
17.888350	0.1	114.521212
17.890017	0.1	114.537365
17.891683	0.1	114.554174
17.893350	0.1	114.572472
17.895017	0.1	114.591486
17.896683	0.1	114.609010
17.898350	0.1	114.622838
17.900017	0.1	114.632494
17.901683	0.1	114.639229
17.903350	0.1	114.645250
17.905017	0.1	114.652342
17.906683	0.1	114.660091
17.908350	0.1	114.666588
17.910017	0.1	114.670760
17.911683	0.1	114.672966
17.913350	0.1	114.672846
17.915017	0.1	114.668972
17.916683	0.1	114.660389
17.918350	0.1	114.647753
17.920017	0.1	114.632554
17.921683	0.1	114.616222
17.923350	0.1	114.599056
17.925017	0.1	114.580936
17.926683	0.1	114.561624
17.928350	0.1	114.540941
17.930017	0.1	114.518947
17.931683	0.1	114.495821
17.933350	0.1	114.471800
17.935017	0.1	114.446110
17.936683	0.1	114.417619
17.938350	0.1	114.385314
17.940017	0.1	114.349193
17.941683	0.1	114.310331
17.943350	0.1	114.270932
17.945017	0.1	114.232487
17.946683	0.1	114.194579
17.948350	0.1	114.155836
17.950017	0.1	114.115364
17.951683	0.1	114.072628
17.953350	0.1	114.027209
17.955017	0.1	113.979168
17.956683	0.1	113.929577
17.958350	0.1	113.879211
17.960017	0.1	113.827951
17.961683	0.1	113.775439
17.963350	0.1	113.721556
17.965017	0.1	113.666422
17.966683	0.1	113.610274
17.968350	0.1	113.553769
17.970017	0.1	113.497920
17.971683	0.1	113.443322
17.973350	0.1	113.389320
17.975017	0.1	113.334364
17.976683	0.1	113.276429
17.978350	0.1	113.214440
17.980017	0.1	113.148815
17.981683	0.1	113.081104
17.983350	0.1	113.013453
17.985017	0.1	112.947888
17.986683	0.1	112.884767
17.988350	0.1	112.822182
17.990017	0.1	112.757988
17.991683	0.1	112.690932
17.993350	0.1	112.621553
17.995017	0.1	112.551994
17.996683	0.1	112.483925
17.998350	0.1	112.417109
18.000017	0.1	112.350113
18.001683	0.1	112.281866
18.003350	0.1	112.212188
18.005017	0.1	112.141974
18.006683	0.1	112.072296
18.008350	0.1	112.003512
18.010017	0.1	111.934847
18.011683	0.1	111.865289
18.013350	0.1	111.793763
18.015017	0.1	111.719317
18.016683	0.1	111.641592
18.018350	0.1	111.561484
18.020017	0.1	111.480243
18.021683	0.1	111.398584
18.023350	0.1	111.317641
18.025017	0.1	111.238963
18.026683	0.1	111.162669
18.028350	0.1	111.087150
18.030017	0.1	111.010439
18.031683	0.1	110.931463
18.033350	0.1	110.850460
18.035017	0.1	110.768623
18.036683	0.1	110.686786
18.038350	0.1	110.605366
18.040017	0.1	110.524780
18.041683	0.1	110.446221
18.043350	0.1	110.370762
18.045017	0.1	110.298342
18.046683	0.1	110.227234
18.048350	0.1	110.155291
18.050017	0.1	110.081739
18.051683	0.1	110.007233
18.053350	0.1	109.932727
18.055017	0.1	109.858102
18.056683	0.1	109.782345
18.058350	0.1	109.705216
18.060017	0.1	109.627969
18.061683	0.1	109.552628
18.063350	0.1	109.480090
18.065017	0.1	109.409339
18.066683	0.1	109.338886
18.068350	0.1	109.267837
18.070017	0.1	109.196848
18.071683	0.1	109.126932
18.073350	0.1	109.058327
18.075017	0.1	108.989901
18.076683	0.1	108.920104
18.078350	0.1	108.848340
18.080017	0.1	108.775861
18.081683	0.1	108.703679
18.083350	0.1	108.631617
18.085017	0.1	108.558602
18.086683	0.1	108.484513
18.088350	0.1	108.409948
18.090017	0.1	108.335025
18.091683	0.1	108.259148
18.093350	0.1	108.182079
18.095017	0.1	108.104057
18.096683	0.1	108.025021
18.098350	0.1	107.944793
18.100017	0.1	107.862896
18.101683	0.1	107.778913
18.103350	0.1	107.692844
18.105017	0.1	107.605285
18.106683	0.1	107.517130
18.108350	0.1	107.428557
18.110017	0.1	107.338375
18.111683	0.1	107.244915
18.113350	0.1	107.147581
18.115017	0.1	107.046968
18.116683	0.1	106.944448
18.118350	0.1	106.841690
18.120017	0.1	106.739825
18.121683	0.1	106.638080
18.123350	0.1	106.534130
18.125017	0.1	106.426484
18.126683	0.1	106.316275
18.128350	0.1	106.205589
18.130017	0.1	106.095082
18.131683	0.1	105.984396
18.133350	0.1	105.873055
18.135017	0.1	105.760521
18.136683	0.1	105.646259
18.138350	0.1	105.530268
18.140017	0.1	105.412668
18.141683	0.1	105.293638
18.143350	0.1	105.173952
18.145017	0.1	105.053550
18.146683	0.1	104.931659
18.148350	0.1	104.808516
18.150017	0.1	104.686266
18.151683	0.1	104.566700
18.153350	0.1	104.448980
18.155017	0.1	104.330725
18.156683	0.1	104.210443
18.158350	0.1	104.088253
18.160017	0.1	103.964812
18.161683	0.1	103.840775
18.163350	0.1	103.717512
18.165017	0.1	103.596693
18.166683	0.1	103.478736
18.168350	0.1	103.362686
18.170017	0.1	103.247470
18.171683	0.1	103.132194
18.173350	0.1	103.016442
18.175017	0.1	102.900630
18.176683	0.1	102.785295
18.178350	0.1	102.670199
18.180017	0.1	102.554447
18.181683	0.1	102.437085
18.183350	0.1	102.318651
18.185017	0.1	102.201408
18.186683	0.1	102.088279
18.188350	0.1	101.980037
18.190017	0.1	101.875132
18.191683	0.1	101.771659
18.193350	0.1	101.668364
18.195017	0.1	101.563877
18.196683	0.1	101.457483
18.198350	0.1	101.349956
18.200017	0.1	101.243085
18.201683	0.1	101.138002
18.203350	0.1	101.034766
18.205017	0.1	100.932604
18.206683	0.1	100.830203
18.208350	0.1	100.726730
18.210017	0.1	100.622839
18.211683	0.1	100.520200
18.213350	0.1	100.420779
18.215017	0.1	100.325888
18.216683	0.1	100.235170
18.218350	0.1	100.147074
18.220017	0.1	100.059694
18.221683	0.1	99.971360
18.223350	0.1	99.881893
18.225017	0.1	99.792486
18.226683	0.1	99.704212
18.228350	0.1	99.616533
18.230017	0.1	99.528140
18.231683	0.1	99.439090
18.233350	0.1	99.350935
18.235017	0.1	99.264628
18.236683	0.1	99.180585
18.238350	0.1	99.099046
18.240017	0.1	99.020249
18.241683	0.1	98.943835
18.243350	0.1	98.868674
18.245017	0.1	98.793632
18.246683	0.1	98.718530
18.248350	0.1	98.644084
18.250017	0.1	98.570472
18.251683	0.1	98.497218
18.253350	0.1	98.424023
18.255017	0.1	98.351186
18.256683	0.1	98.279124
18.258350	0.1	98.207480
18.260017	0.1	98.136312
18.261683	0.1	98.066634
18.263350	0.1	98.000055
18.265017	0.1	97.937292
18.266683	0.1	97.877627
18.268350	0.1	97.819692
18.270017	0.1	97.762054
18.271683	0.1	97.704834
18.273350	0.1	97.649044
18.275017	0.1	97.595578
18.276683	0.1	97.544020
18.278350	0.1	97.493178
18.280017	0.1	97.442275
18.281683	0.1	97.391611
18.283350	0.1	97.342259
18.285017	0.1	97.295707
18.286683	0.1	97.252732
18.288350	0.1	97.213512
18.290017	0.1	97.177929
18.291683	0.1	97.145682
18.293350	0.1	97.115701
18.295017	0.1	97.086972
18.296683	0.1	97.059136
18.298350	0.1	97.032851
18.300017	0.1	97.009188
18.301683	0.1	96.988624
18.303350	0.1	96.970326
18.305017	0.1	96.953279
18.306683	0.1	96.937424
18.308350	0.1	96.923715
18.310017	0.1	96.913522
18.311683	0.1	96.907919
18.313350	0.1	96.907383
18.315017	0.1	96.911198
18.316683	0.1	96.918052
18.318350	0.1	96.927172
18.320017	0.1	96.938556
18.321683	0.1	96.951729
18.323350	0.1	96.964961
18.325017	0.1	96.977120
18.326683	0.1	96.988207
18.328350	0.1	96.999353
18.330017	0.1	97.012406
18.331683	0.1	97.028977
18.333350	0.1	97.049242
18.335017	0.1	97.072071
18.336683	0.1	97.096211
18.338350	0.1	97.120529
18.340017	0.1	97.144550
18.341683	0.1	97.167617
18.343350	0.1	97.189194
18.345017	0.1	97.207910
18.346683	0.1	97.222394
18.348350	0.1	97.232765
18.350017	0.1	97.240692
18.351683	0.1	97.247904
18.353350	0.1	97.254878
18.355017	0.1	97.261017
18.356683	0.1	97.265190
18.358350	0.1	97.265488
18.360017	0.1	97.260243
18.361683	0.1	97.247845
18.363350	0.1	97.227043
18.365017	0.1	97.197836
18.366683	0.1	97.161358
18.368350	0.1	97.118920
18.370017	0.1	97.072011
18.371683	0.1	97.022062
18.373350	0.1	96.969133
18.375017	0.1	96.912390
18.376683	0.1	96.850282
18.378350	0.1	96.780246
18.380017	0.1	96.699899
18.381683	0.1	96.609360
18.383350	0.1	96.510654
18.385017	0.1	96.405393
18.386683	0.1	96.293574
18.388350	0.1	96.175557
18.390017	0.1	96.052116
18.391683	0.1	95.923906
18.393350	0.1	95.791584
18.395017	0.1	95.656401
18.396683	0.1	95.519429
18.398350	0.1	95.380610
18.400017	0.1	95.238572
18.401683	0.1	95.091706
18.403350	0.1	94.940012
18.405017	0.1	94.784504
18.406683	0.1	94.625359
18.408350	0.1	94.461447
18.410017	0.1	94.292527
18.411683	0.1	94.120270
18.413350	0.1	93.947237
18.415017	0.1	93.774920
18.416683	0.1	93.603438
18.418350	0.1	93.433088
18.420017	0.1	93.264585
18.421683	0.1	93.097990
18.423350	0.1	92.932826
18.425017	0.1	92.769509
18.426683	0.1	92.609053
18.428350	0.1	92.450743
18.430017	0.1	92.292910
18.431683	0.1	92.134064
18.433350	0.1	91.974204
18.435017	0.1	91.814941
18.436683	0.1	91.658359
18.438350	0.1	91.505831
18.440017	0.1	91.356700
18.441683	0.1	91.209238
18.443350	0.1	91.062432
18.445017	0.1	90.916639
18.446683	0.1	90.773111
18.448350	0.1	90.632027
18.450017	0.1	90.492373
18.451683	0.1	90.353912
18.453350	0.1	90.217178
18.455017	0.1	90.083008
18.456683	0.1	89.951103
18.458350	0.1	89.820629
18.460017	0.1	89.690095
18.461683	0.1	89.558726
18.463350	0.1	89.427655
18.465017	0.1	89.298492
18.466683	0.1	89.172071
18.468350	0.1	89.047437
18.470017	0.1	88.922923
18.471683	0.1	88.797217
18.473350	0.1	88.670259
18.475017	0.1	88.542645
18.476683	0.1	88.415032
18.478350	0.1	88.288253
18.480017	0.1	88.163143
18.481683	0.1	88.039403
18.483350	0.1	87.916201
18.485017	0.1	87.793475
18.486683	0.1	87.671702
18.488350	0.1	87.550765
18.490017	0.1	87.429767
18.491683	0.1	87.307697
18.493350	0.1	87.184494
18.495017	0.1	87.060814
18.496683	0.1	86.936479
18.498350	0.1	86.810654
18.500017	0.1	86.682980
18.501683	0.1	86.554294
18.503350	0.1	86.425846
18.505017	0.1	86.298769
18.506683	0.1	86.173540
18.508350	0.1	86.050039
18.510017	0.1	85.928028
18.511683	0.1	85.807925
18.513350	0.1	85.689609
18.515017	0.1	85.571652
18.516683	0.1	85.451548
18.518350	0.1	85.327809
18.520017	0.1	85.201149
18.521683	0.1	85.073893
18.523350	0.1	84.947710
18.525017	0.1	84.822839
18.526683	0.1	84.698682
18.528350	0.1	84.574824
18.530017	0.1	84.451144
18.531683	0.1	84.327464
18.533350	0.1	84.204023
18.535017	0.1	84.080940
18.536683	0.1	83.958452
18.538350	0.1	83.836382
18.540017	0.1	83.714729
18.541683	0.1	83.593433
18.543350	0.1	83.473091
18.545017	0.1	83.354657
18.546683	0.1	83.237832
18.548350	0.1	83.120947
18.550017	0.1	83.002691
18.551683	0.1	82.883482
18.553350	0.1	82.765525
18.555017	0.1	82.650190
18.556683	0.1	82.537000
18.558350	0.1	82.424288
18.560017	0.1	82.310920
18.561683	0.1	82.197015
18.563350	0.1	82.082455
18.565017	0.1	81.967836
18.566683	0.1	81.854825
18.568350	0.1	81.745629
18.570017	0.1	81.640785
18.571683	0.1	81.538622
18.573350	0.1	81.436520
18.575017	0.1	81.333225
18.576683	0.1	81.228619
18.578350	0.1	81.123297
18.580017	0.1	81.018155
18.581683	0.1	80.913668
18.583350	0.1	80.809300
18.585017	0.1	80.704992
18.586683	0.1	80.601041
18.588350	0.1	80.497270
18.590017	0.1	80.392664
18.591683	0.1	80.287104
18.593350	0.1	80.181723
18.595017	0.1	80.077891
18.596683	0.1	79.976087
18.598350	0.1	79.874580
18.600017	0.1	79.771166
18.601683	0.1	79.665248
18.603350	0.1	79.557066
18.605017	0.1	79.446917
18.606683	0.1	79.335456
18.608350	0.1	79.223876
18.610017	0.1	79.113250
18.611683	0.1	79.004352
18.613350	0.1	78.897004
18.615017	0.1	78.789596
18.616683	0.1	78.680699
18.618350	0.1	78.570549
18.620017	0.1	78.459744
18.621683	0.1	78.347449
18.623350	0.1	78.232651
18.625017	0.1	78.115468
18.626683	0.1	77.997510
18.628350	0.1	77.880506
18.630017	0.1	77.765112
18.631683	0.1	77.650671
18.633350	0.1	77.535693
18.635017	0.1	77.419405
18.636683	0.1	77.301924
18.638350	0.1	77.183788
18.640017	0.1	77.065353
18.641683	0.1	76.947098
18.643350	0.1	76.829319
18.645017	0.1	76.712732
18.646683	0.1	76.597039
18.648350	0.1	76.480930
18.650017	0.1	76.363449
18.651683	0.1	76.245789
18.653350	0.1	76.129501
18.655017	0.1	76.014941
18.656683	0.1	75.901215
18.658350	0.1	75.787310
18.660017	0.1	75.672929
18.661683	0.1	75.558607
18.663350	0.1	75.444524
18.665017	0.1	75.330500
18.666683	0.1	75.216119
18.668350	0.1	75.101618
18.670017	0.1	74.987833
18.671683	0.1	74.876074
18.673350	0.1	74.767236
18.675017	0.1	74.660782
18.676683	0.1	74.555819
18.678350	0.1	74.452226
18.680017	0.1	74.350063
18.681683	0.1	74.248140
18.683350	0.1	74.144606
18.685017	0.1	74.037914
18.686683	0.1	73.928122
18.688350	0.1	73.817377
18.690017	0.1	73.708598
18.691683	0.1	73.603336
18.693350	0.1	73.500995
18.695017	0.1	73.399071
18.696683	0.1	73.295121
18.698350	0.1	73.188250
18.700017	0.1	73.079412
18.701683	0.1	72.971110
18.703350	0.1	72.866623
18.705017	0.1	72.767500
18.706683	0.1	72.672193
18.708350	0.1	72.577719
18.710017	0.1	72.482292
18.711683	0.1	72.385375
18.713350	0.1	72.287206
18.715017	0.1	72.188203
18.716683	0.1	72.088961
18.718350	0.1	71.989719
18.720017	0.1	71.890716
18.721683	0.1	71.792309
18.723350	0.1	71.695272
18.725017	0.1	71.600561
18.726683	0.1	71.507697
18.728350	0.1	71.415011
18.730017	0.1	71.321372
18.731683	0.1	71.226661
18.733350	0.1	71.130995
18.735017	0.1	71.035211
18.736683	0.1	70.940856
18.738350	0.1	70.849125
18.740017	0.1	70.759479
18.741683	0.1	70.670788
18.743350	0.1	70.582156
18.745017	0.1	70.492510
18.746683	0.1	70.401554
18.748350	0.1	70.309941
18.750017	0.1	70.219640
18.751683	0.1	70.132915
18.753350	0.1	70.049946
18.755017	0.1	69.968466
18.756683	0.1	69.886629
18.758350	0.1	69.804375
18.760017	0.1	69.722359
18.761683	0.1	69.640819
18.763350	0.1	69.559757
18.765017	0.1	69.478933
18.766683	0.1	69.399182
18.768350	0.1	69.322173
18.770017	0.1	69.249157
18.771683	0.1	69.179956
18.773350	0.1	69.113199
18.775017	0.1	69.047276
18.776683	0.1	68.980936
18.778350	0.1	68.914239
18.780017	0.1	68.847720
18.781683	0.1	68.782095
18.783350	0.1	68.718497
18.785017	0.1	68.658535
18.786683	0.1	68.603460
18.788350	0.1	68.553452
18.790017	0.1	68.508212
18.791683	0.1	68.466906
18.793350	0.1	68.428163
18.795017	0.1	68.390791
18.796683	0.1	68.354193
18.798350	0.1	68.319206
18.800017	0.1	68.287496
18.801683	0.1	68.259720
18.803350	0.1	68.235461
18.805017	0.1	68.214301
18.806683	0.1	68.195884
18.808350	0.1	68.180267
18.810017	0.1	68.169002
18.811683	0.1	68.163995
18.813350	0.1	68.165545
18.815017	0.1	68.172936
18.816683	0.1	68.185632
18.818350	0.1	68.203096
18.820017	0.1	68.224375
18.821683	0.1	68.248514
18.823350	0.1	68.275217
18.825017	0.1	68.304722
18.826683	0.1	68.337445
18.828350	0.1	68.374459
18.830017	0.1	68.416659
18.831683	0.1	68.464820
18.833350	0.1	68.519120
18.835017	0.1	68.579380
18.836683	0.1	68.645064
18.838350	0.1	68.715398
18.840017	0.1	68.789546
18.841683	0.1	68.866674
18.843350	0.1	68.945889
18.845017	0.1	69.026415
18.846683	0.1	69.108013
18.848350	0.1	69.191281
18.850017	0.1	69.276814
18.851683	0.1	69.365625
18.853350	0.1	69.459085
18.855017	0.1	69.557611
18.856683	0.1	69.660012
18.858350	0.1	69.763843
18.860017	0.1	69.866959
18.861683	0.1	69.968347
18.863350	0.1	70.068125
18.865017	0.1	70.166950
18.866683	0.1	70.264165
18.868350	0.1	70.357625
18.870017	0.1	70.444707
18.871683	0.1	70.523803
18.873350	0.1	70.594851
18.875017	0.1	70.657973
18.876683	0.1	70.712809
18.878350	0.1	70.759360
18.880017	0.1	70.797984
18.881683	0.1	70.827846
18.883350	0.1	70.847754
18.885017	0.1	70.856635
18.886683	0.1	70.853893
18.888350	0.1	70.839230
18.890017	0.1	70.811991
18.891683	0.1	70.770447
18.893350	0.1	70.712630
18.895017	0.1	70.638065
18.896683	0.1	70.547227
18.898350	0.1	70.439879
18.900017	0.1	70.315186
18.901683	0.1	70.173268
18.903350	0.1	70.015077
18.905017	0.1	69.841270
18.906683	0.1	69.651787
18.908350	0.1	69.445674
18.910017	0.1	69.222156
18.911683	0.1	68.982188
18.913350	0.1	68.728153
18.915017	0.1	68.462137
18.916683	0.1	68.184976
18.918350	0.1	67.896728
18.920017	0.1	67.597691
18.921683	0.1	67.288701
18.923350	0.1	66.971127
18.925017	0.1	66.647116
18.926683	0.1	66.318754
18.928350	0.1	65.986339
18.930017	0.1	65.648917
18.931683	0.1	65.306071
18.933350	0.1	64.958755
18.935017	0.1	64.609710
18.936683	0.1	64.262334
18.938350	0.1	63.918654
18.940017	0.1	63.578550
18.941683	0.1	63.240949
18.943350	0.1	62.905077
18.945017	0.1	62.570993
18.946683	0.1	62.239829
18.948350	0.1	61.913852
18.950017	0.1	61.595324
18.951683	0.1	61.285082
18.953350	0.1	60.982946
18.955017	0.1	60.688976
18.956683	0.1	60.404304
18.958350	0.1	60.130361
18.960017	0.1	59.866313
18.961683	0.1	59.609596
18.963350	0.1	59.357945
18.965017	0.1	59.111241
18.966683	0.1	58.870796
18.968350	0.1	58.638099
18.970017	0.1	58.413390
18.971683	0.1	58.196071
18.973350	0.1	57.985369
18.975017	0.1	57.781342
18.976683	0.1	57.584647
18.978350	0.1	57.394866
18.980017	0.1	57.210806
18.981683	0.1	57.031694
18.983350	0.1	56.857947
18.985017	0.1	56.690100
18.986683	0.1	56.528214
18.988350	0.1	56.371513
18.990017	0.1	56.218806
18.991683	0.1	56.069497
18.993350	0.1	55.923286
18.995017	0.1	55.779758
18.996683	0.1	55.639330
18.998350	0.1	55.502776
19.000017	0.1	55.370453
19.001683	0.1	55.242005
19.003350	0.1	55.116359
19.005017	0.1	54.992023
19.006683	0.1	54.867748
19.008350	0.1	54.743472
19.010017	0.1	54.619614
19.011683	0.1	54.497066
19.013350	0.1	54.376605
19.015017	0.1	54.258529
19.016683	0.1	54.142300
19.018350	0.1	54.027441
19.020017	0.1	53.914908
19.021683	0.1	53.806010
19.023350	0.1	53.700331
19.025017	0.1	53.595188
19.026683	0.1	53.488139
19.028350	0.1	53.378943
19.030017	0.1	53.269091
19.031683	0.1	53.160551
19.033350	0.1	53.054515
19.035017	0.1	52.951339
19.036683	0.1	52.850846
19.038350	0.1	52.752438
19.040017	0.1	52.654866
19.041683	0.1	52.556160
19.043350	0.1	52.455250
19.045017	0.1	52.352372
19.046683	0.1	52.248660
19.048350	0.1	52.145901
19.050017	0.1	52.045885
19.051683	0.1	51.949504
19.053350	0.1	51.856759
19.055017	0.1	51.767054
19.056683	0.1	51.679257
19.058350	0.1	51.591638
19.060017	0.1	51.503065
19.061683	0.1	51.412824
19.063350	0.1	51.321450
19.065017	0.1	51.230255
19.066683	0.1	51.140609
19.068350	0.1	51.052752
19.070017	0.1	50.965312
19.071683	0.1	50.876859
19.073350	0.1	50.787631
19.075017	0.1	50.699356
19.076683	0.1	50.612929
19.078350	0.1	50.527814
19.080017	0.1	50.444070
19.081683	0.1	50.362471
19.083350	0.1	50.283137
19.085017	0.1	50.204697
19.086683	0.1	50.125363
19.088350	0.1	50.043586
19.090017	0.1	49.959424
19.091683	0.1	49.874607
19.093350	0.1	49.790326
19.095017	0.1	49.706581
19.096683	0.1	49.623194
19.098350	0.1	49.540463
19.100017	0.1	49.459282
19.101683	0.1	49.380603
19.103350	0.1	49.304131
19.105017	0.1	49.228850
19.106683	0.1	49.154106
19.108350	0.1	49.080017
19.110017	0.1	49.006823
19.111683	0.1	48.934224
19.113350	0.1	48.861507
19.115017	0.1	48.788193
19.116683	0.1	48.714343
19.118350	0.1	48.640314
19.120017	0.1	48.566940
19.121683	0.1	48.495594
19.123350	0.1	48.427108
19.125017	0.1	48.360291
19.126683	0.1	48.292580
19.128350	0.1	48.222485
19.130017	0.1	48.150900
19.131683	0.1	48.080149
19.133350	0.1	48.012319
19.135017	0.1	47.947708
19.136683	0.1	47.885063
19.138350	0.1	47.822240
19.140017	0.1	47.757211
19.141683	0.1	47.689262
19.143350	0.1	47.619584
19.145017	0.1	47.550323
19.146683	0.1	47.482732
19.148350	0.1	47.417167
19.150017	0.1	47.353211
19.151683	0.1	47.290209
19.153350	0.1	47.227385
19.155017	0.1	47.164979
19.156683	0.1	47.103646
19.158350	0.1	47.042730
19.160017	0.1	46.980861
19.161683	0.1	46.917262
19.163350	0.1	46.852413
19.165017	0.1	46.788040
19.166683	0.1	46.725872
19.168350	0.1	46.666267
19.170017	0.1	46.609166
19.171683	0.1	46.554568
19.173350	0.1	46.501639
19.175017	0.1	46.448174
19.176683	0.1	46.391967
19.178350	0.1	46.331587
19.180017	0.1	46.267095
19.181683	0.1	46.199682
19.183350	0.1	46.131018
19.185017	0.1	46.061936
19.186683	0.1	45.992496
19.188350	0.1	45.922222
19.190017	0.1	45.851531
19.191683	0.1	45.781734
19.193350	0.1	45.713785
19.195017	0.1	45.647266
19.196683	0.1	45.580330
19.198350	0.1	45.511427
19.200017	0.1	45.440319
19.201683	0.1	45.367065
19.203350	0.1	45.291844
19.205017	0.1	45.214775
19.206683	0.1	45.136514
19.208350	0.1	45.057955
19.210017	0.1	44.979277
19.211683	0.1	44.899824
19.213350	0.1	44.818464
19.215017	0.1	44.735554
19.216683	0.1	44.652226
19.218350	0.1	44.568899
19.220017	0.1	44.484022
19.221683	0.1	44.396522
19.223350	0.1	44.307235
19.225017	0.1	44.217947
19.226683	0.1	44.129613
19.228350	0.1	44.042053
19.230017	0.1	43.955150
19.231683	0.1	43.868664
19.233350	0.1	43.781760
19.235017	0.1	43.693485
19.236683	0.1	43.603661
19.238350	0.1	43.513003
19.240017	0.1	43.422404
19.241683	0.1	43.332043
19.243350	0.1	43.241325
19.245017	0.1	43.149355
19.246683	0.1	43.056252
19.248350	0.1	42.963507
19.250017	0.1	42.872372
19.251683	0.1	42.782250
19.253350	0.1	42.691889
19.255017	0.1	42.600098
19.256683	0.1	42.506161
19.258350	0.1	42.410853
19.260017	0.1	42.316022
19.261683	0.1	42.223873
19.263350	0.1	42.135658
19.265017	0.1	42.051258
19.266683	0.1	41.969004
19.268350	0.1	41.886451
19.270017	0.1	41.802051
19.271683	0.1	41.716399
19.273350	0.1	41.631284
19.275017	0.1	41.547659
19.276683	0.1	41.464808
19.278350	0.1	41.382613
19.280017	0.1	41.301670
19.281683	0.1	41.222336
19.283350	0.1	41.144552
19.285017	0.1	41.068020
19.286683	0.1	40.992620
19.288350	0.1	40.918293
19.290017	0.1	40.844860
19.291683	0.1	40.771725
19.293350	0.1	40.697756
19.295017	0.1	40.622296
19.296683	0.1	40.545466
19.298350	0.1	40.468099
19.300017	0.1	40.391030
19.301683	0.1	40.314915
19.303350	0.1	40.240052
19.305017	0.1	40.166917
19.306683	0.1	40.095987
19.308350	0.1	40.027204
19.310017	0.1	39.959552
19.311683	0.1	39.892437
19.313350	0.1	39.826574
19.315017	0.1	39.762559
19.316683	0.1	39.699259
19.318350	0.1	39.634409
19.320017	0.1	39.566936
19.321683	0.1	39.497974
19.323350	0.1	39.429071
19.325017	0.1	39.360704
19.326683	0.1	39.293172
19.328350	0.1	39.227011
19.330017	0.1	39.162042
19.331683	0.1	39.097550
19.333350	0.1	39.032581
19.335017	0.1	38.967314
19.336683	0.1	38.902583
19.338350	0.1	38.839521
19.340017	0.1	38.778427
19.341683	0.1	38.719060
19.343350	0.1	38.661303
19.345017	0.1	38.604441
19.346683	0.1	38.547578
19.348350	0.1	38.490298
19.350017	0.1	38.432958
19.351683	0.1	38.376095
19.353350	0.1	38.319232
19.355017	0.1	38.261177
19.356683	0.1	38.201275
19.358350	0.1	38.140597
19.360017	0.1	38.079741
19.361683	0.1	38.018467
19.363350	0.1	37.957134
19.365017	0.1	37.897172
19.366683	0.1	37.839832
19.368350	0.1	37.784638
19.370017	0.1	37.729683
19.371683	0.1	37.673297
19.373350	0.1	37.615242
19.375017	0.1	37.556054
19.376683	0.1	37.496450
19.378350	0.1	37.437262
19.380017	0.1	37.379327
19.381683	0.1	37.322762
19.383350	0.1	37.267270
19.385017	0.1	37.212016
19.386683	0.1	37.156465
19.388350	0.1	37.101152
19.390017	0.1	37.046733
19.391683	0.1	36.992731
19.393350	0.1	36.937895
19.395017	0.1	36.881330
19.396683	0.1	36.823394
19.398350	0.1	36.765339
19.400017	0.1	36.708059
19.401683	0.1	36.651435
19.403350	0.1	36.595585
19.405017	0.1	36.541345
19.406683	0.1	36.489191
19.408350	0.1	36.438229
19.410017	0.1	36.387148
19.411683	0.1	36.334576
19.413350	0.1	36.279382
19.415017	0.1	36.222222
19.416683	0.1	36.165240
19.418350	0.1	36.109807
19.420017	0.1	36.055448
19.421683	0.1	36.000731
19.423350	0.1	35.944464
19.425017	0.1	35.886409
19.426683	0.1	35.826745
19.428350	0.1	35.766723
19.430017	0.1	35.707834
19.431683	0.1	35.650673
19.433350	0.1	35.595777
19.435017	0.1	35.543980
19.436683	0.1	35.494568
19.438350	0.1	35.445037
19.440017	0.1	35.393419
19.441683	0.1	35.340073
19.443350	0.1	35.286250
19.445017	0.1	35.233679
19.446683	0.1	35.183372
19.448350	0.1	35.135450
19.450017	0.1	35.088660
19.451683	0.1	35.041811
19.453350	0.1	34.993710
19.455017	0.1	34.943583
19.456683	0.1	34.890952
19.458350	0.1	34.836294
19.460017	0.1	34.781696
19.461683	0.1	34.729662
19.463350	0.1	34.680667
19.465017	0.1	34.632148
19.466683	0.1	34.581425
19.468350	0.1	34.528138
19.470017	0.1	34.474375
19.471683	0.1	34.423055
19.473350	0.1	34.375431
19.475017	0.1	34.329953
19.476683	0.1	34.283878
19.478350	0.1	34.235658
19.480017	0.1	34.185531
19.481683	0.1	34.135284
19.483350	0.1	34.086766
19.485017	0.1	34.040572
19.486683	0.1	33.995154
19.488350	0.1	33.948066
19.490017	0.1	33.898117
19.491683	0.1	33.845963
19.493350	0.1	33.793034
19.495017	0.1	33.741238
19.496683	0.1	33.691468
19.498350	0.1	33.643307
19.500017	0.1	33.595504
19.501683	0.1	33.547523
19.503350	0.1	33.499302
19.505017	0.1	33.450725
19.506683	0.1	33.401134
19.508350	0.1	33.349933
19.510017	0.1	33.296825
19.511683	0.1	33.242228
19.513350	0.1	33.186736
19.515017	0.1	33.130648
19.516683	0.1	33.073785
19.518350	0.1	33.015790
19.520017	0.1	32.956125
19.521683	0.1	32.894554
19.523350	0.1	32.832386
19.525017	0.1	32.771053
19.526683	0.1	32.710971
19.528350	0.1	32.651546
19.530017	0.1	32.592954
19.531683	0.1	32.535257
19.533350	0.1	32.477440
19.535017	0.1	32.418372
19.536683	0.1	32.357873
19.538350	0.1	32.296063
19.540017	0.1	32.232763
19.541683	0.1	32.167913
19.543350	0.1	32.102348
19.545017	0.1	32.037200
19.546683	0.1	31.973304
19.548350	0.1	31.910481
19.550017	0.1	31.848552
19.551683	0.1	31.787338
19.553350	0.1	31.727197
19.555017	0.1	31.668784
19.556683	0.1	31.611266
19.558350	0.1	31.552734
19.560017	0.1	31.492176
19.561683	0.1	31.430187
19.563350	0.1	31.367900
19.565017	0.1	31.306328
19.566683	0.1	31.246187
19.568350	0.1	31.187596
19.570017	0.1	31.130435
19.571683	0.1	31.075658
19.573350	0.1	31.024160
19.575017	0.1	30.975880
19.576683	0.1	30.928912
19.578350	0.1	30.880632
19.580017	0.1	30.829610
19.581683	0.1	30.776920
19.583350	0.1	30.724468
19.585017	0.1	30.673029
19.586683	0.1	30.622425
19.588350	0.1	30.572237
19.590017	0.1	30.522587
19.591683	0.1	30.474426
19.593350	0.1	30.429127
19.595017	0.1	30.386986
19.596683	0.1	30.346991
19.598350	0.1	30.308070
19.600017	0.1	30.269625
19.601683	0.1	30.231895
19.603350	0.1	30.195655
19.605017	0.1	30.160608
19.606683	0.1	30.125679
19.608350	0.1	30.089917
19.610017	0.1	30.053081
19.611683	0.1	30.015649
19.613350	0.1	29.978098
19.615017	0.1	29.940011
19.616683	0.1	29.900374
19.618350	0.1	29.859068
19.620017	0.1	29.817047
19.621683	0.1	29.776158
19.623350	0.1	29.737772
19.625017	0.1	29.702129
19.626683	0.1	29.669108
19.628350	0.1	29.637696
19.630017	0.1	29.605748
19.631683	0.1	29.571237
19.633350	0.1	29.533924
19.635017	0.1	29.494943
19.636683	0.1	29.454948
19.638350	0.1	29.413285
19.640017	0.1	29.369654
19.641683	0.1	29.325010
19.643350	0.1	29.281499
19.645017	0.1	29.240670
19.646683	0.1	29.202940
19.648350	0.1	29.166819
19.650017	0.1	29.130461
19.651683	0.1	29.092552
19.653350	0.1	29.053213
19.655017	0.1	29.013159
19.656683	0.1	28.972508
19.658350	0.1	28.931500
19.660017	0.1	28.890790
19.661683	0.1	28.851213
19.663350	0.1	28.811874
19.665017	0.1	28.770687
19.666683	0.1	28.727116
19.668350	0.1	28.682770
19.670017	0.1	28.639437
19.671683	0.1	28.597237
19.673350	0.1	28.555276
19.675017	0.1	28.512718
19.676683	0.1	28.469445
19.678350	0.1	28.426232
19.680017	0.1	28.383734
19.681683	0.1	28.342010
19.683350	0.1	28.300347
19.685017	0.1	28.258027
19.686683	0.1	28.216006
19.688350	0.1	28.175713
19.690017	0.1	28.137507
19.691683	0.1	28.100790
19.693350	0.1	28.065027
19.695017	0.1	28.029086
19.696683	0.1	27.992310
19.698350	0.1	27.955295
19.700017	0.1	27.918579
19.701683	0.1	27.881922
19.703350	0.1	27.845027
19.705017	0.1	27.808608
19.706683	0.1	27.773263
19.708350	0.1	27.739109
19.710017	0.1	27.706506
19.711683	0.1	27.675213
19.713350	0.1	27.644219
19.715017	0.1	27.611913
19.716683	0.1	27.577700
19.718350	0.1	27.542533
19.720017	0.1	27.507784
19.721683	0.1	27.474226
19.723350	0.1	27.441742
19.725017	0.1	27.409794
19.726683	0.1	27.378918
19.728350	0.1	27.350010
19.730017	0.1	27.323426
19.731683	0.1	27.297916
19.733350	0.1	27.272405
19.735017	0.1	27.247013
19.736683	0.1	27.222516
19.738350	0.1	27.199032
19.740017	0.1	27.175965
19.741683	0.1	27.152898
19.743350	0.1	27.130427
19.745017	0.1	27.108671
19.746683	0.1	27.086975
19.748350	0.1	27.065398
19.750017	0.1	27.045013
19.751683	0.1	27.026893
19.753350	0.1	27.011098
19.755017	0.1	26.996614
19.756683	0.1	26.982190
19.758350	0.1	26.966633
19.760017	0.1	26.950242
19.761683	0.1	26.934745
19.763350	0.1	26.922228
19.765017	0.1	26.914181
19.766683	0.1	26.911320
19.768350	0.1	26.911856
19.770017	0.1	26.912214
19.771683	0.1	26.910009
19.773350	0.1	26.905896
19.775017	0.1	26.902022
19.776683	0.1	26.900114
19.778350	0.1	26.900770
19.780017	0.1	26.903631
19.781683	0.1	26.907744
19.783350	0.1	26.911916
19.785017	0.1	26.915075
19.786683	0.1	26.916744
19.788350	0.1	26.917519
19.790017	0.1	26.918115
19.791683	0.1	26.918890
19.793350	0.1	26.920320
19.795017	0.1	26.922406
19.796683	0.1	26.924254
19.798350	0.1	26.924969
19.800017	0.1	26.924731
19.801683	0.1	26.924135
19.803350	0.1	26.921870
19.805017	0.1	26.915909
19.806683	0.1	26.904704
19.808350	0.1	26.888670
19.810017	0.1	26.869001
19.811683	0.1	26.846112
19.813350	0.1	26.819052
19.815017	0.1	26.787163
19.816683	0.1	26.751401
19.818350	0.1	26.713373
19.820017	0.1	26.673199
19.821683	0.1	26.630344
19.823350	0.1	26.584329
19.825017	0.1	26.534678
19.826683	0.1	26.481570
19.828350	0.1	26.425840
19.830017	0.1	26.368083
19.831683	0.1	26.308240
19.833350	0.1	26.246013
19.835017	0.1	26.181103
19.836683	0.1	26.113571
19.838350	0.1	26.044013
19.840017	0.1	25.973083
19.841683	0.1	25.900544
19.843350	0.1	25.826098
19.845017	0.1	25.749983
19.846683	0.1	25.672616
19.848350	0.1	25.594772
19.850017	0.1	25.517823
19.851683	0.1	25.443019
19.853350	0.1	25.370182
19.855017	0.1	25.298359
19.856683	0.1	25.227131
19.858350	0.1	25.156499
19.860017	0.1	25.085987
19.861683	0.1	25.015475
19.863350	0.1	24.945559
19.865017	0.1	24.877013
19.866683	0.1	24.810316
19.868350	0.1	24.745764
19.870017	0.1	24.683358
19.871683	0.1	24.623276
19.873350	0.1	24.565400
19.875017	0.1	24.509133
19.876683	0.1	24.453820
19.878350	0.1	24.399044
19.880017	0.1	24.344982
19.881683	0.1	24.291994
19.883350	0.1	24.240734
19.885017	0.1	24.191441
19.886683	0.1	24.144234
19.888350	0.1	24.098875
19.890017	0.1	24.054827
19.891683	0.1	24.011911
19.893350	0.1	23.970188
19.895017	0.1	23.929776
19.896683	0.1	23.891093
19.898350	0.1	23.855092
19.900017	0.1	23.821892
19.901683	0.1	23.790122
19.903350	0.1	23.758413
19.905017	0.1	23.725630
19.906683	0.1	23.691179
19.908350	0.1	23.656250
19.910017	0.1	23.622991
19.911683	0.1	23.592712
19.913350	0.1	23.564459
19.915017	0.1	23.536445
19.916683	0.1	23.508252
19.918350	0.1	23.480059
19.920017	0.1	23.452105
19.921683	0.1	23.424210
19.923350	0.1	23.396493
19.925017	0.1	23.369135
19.926683	0.1	23.342313
19.928350	0.1	23.315431
19.930017	0.1	23.287894
19.931683	0.1	23.259939
19.933350	0.1	23.232640
19.935017	0.1	23.207070
19.936683	0.1	23.183764
19.938350	0.1	23.162545
19.940017	0.1	23.142578
19.941683	0.1	23.122729
19.943350	0.1	23.101272
19.945017	0.1	23.077072
19.946683	0.1	23.050369
19.948350	0.1	23.023070
19.950017	0.1	22.997619
19.951683	0.1	22.975387
19.953350	0.1	22.956194
19.955017	0.1	22.938491
19.956683	0.1	22.920133
19.958350	0.1	22.899093
19.960017	0.1	22.873999
19.961683	0.1	22.844912
19.963350	0.1	22.813620
19.965017	0.1	22.782864
19.966683	0.1	22.754551
19.968350	0.1	22.729160
19.970017	0.1	22.706570
19.971683	0.1	22.686542
19.973350	0.1	22.668363
19.975017	0.1	22.650184
19.976683	0.1	22.630812
19.978350	0.1	22.610129
19.980017	0.1	22.588195
19.981683	0.1	22.565247
19.983350	0.1	22.541942
19.985017	0.1	22.518338
19.986683	0.1	22.493721
19.988350	0.1	22.467197
19.990017	0.1	22.439064
19.991683	0.1	22.410573
19.993350	0.1	22.383155
19.995017	0.1	22.357584
19.996683	0.1	22.333683
19.998350	0.1	22.310616
20.000017	0.1	22.287251
20.001683	0.1	22.262873
20.003350	0.1	22.237123
20.005017	0.1	22.209944
20.006683	0.1	22.181333
20.008350	0.1	22.151293
20.010017	0.1	22.120596
20.011683	0.1	22.090317
20.013350	0.1	22.061409
20.015017	0.1	22.034527
20.016683	0.1	22.009314
20.018350	0.1	21.983684
20.020017	0.1	21.955253
20.021683	0.1	21.923961
20.023350	0.1	21.891774
20.025017	0.1	21.861078
20.026683	0.1	21.832467
20.028350	0.1	21.805467
20.030017	0.1	21.779002
20.031683	0.1	21.751882
20.033350	0.1	21.723331
20.035017	0.1	21.693648
20.036683	0.1	21.664204
20.038350	0.1	21.635832
20.040017	0.1	21.607877
20.041683	0.1	21.579326
20.043350	0.1	21.549941
20.045017	0.1	21.520079
20.046683	0.1	21.490277
20.048350	0.1	21.461309
20.050017	0.1	21.432699
20.051683	0.1	21.403314
20.053350	0.1	21.372737
20.055017	0.1	21.341981
20.056683	0.1	21.312596
20.058350	0.1	21.285297
20.060017	0.1	21.260024
20.061683	0.1	21.236242
20.063350	0.1	21.213235
20.065017	0.1	21.189870
20.066683	0.1	21.164776
20.068350	0.1	21.137358
20.070017	0.1	21.108927
20.071683	0.1	21.082045
20.073350	0.1	21.058739
20.075017	0.1	21.039010
20.076683	0.1	21.020950
20.078350	0.1	21.002294
20.080017	0.1	20.981611
20.081683	0.1	20.958842
20.083350	0.1	20.935417
20.085017	0.1	20.913006
20.086683	0.1	20.891966
20.088350	0.1	20.871760
20.090017	0.1	20.851494
20.091683	0.1	20.831050
20.093350	0.1	20.810665
20.095017	0.1	20.790399
20.096683	0.1	20.770730
20.098350	0.1	20.751954
20.100017	0.1	20.734073
20.101683	0.1	20.717622
20.103350	0.1	20.703377
20.105017	0.1	20.690442
20.106683	0.1	20.676972
20.108350	0.1	20.662130
20.110017	0.1	20.646633
20.111683	0.1	20.631195
20.113350	0.1	20.615996
20.115017	0.1	20.600916
20.116683	0.1	20.585717
20.118350	0.1	20.570041
20.120017	0.1	20.553411
20.121683	0.1	20.536007
20.123350	0.1	20.518841
20.125017	0.1	20.502986
20.126683	0.1	20.488502
20.128350	0.1	20.474972
20.130017	0.1	20.461620
20.131683	0.1	20.448149
20.133350	0.1	20.435275
20.135017	0.1	20.423652
20.136683	0.1	20.413102
20.138350	0.1	20.402075
20.140017	0.1	20.389498
20.141683	0.1	20.375432
20.143350	0.1	20.360531
20.145017	0.1	20.345570
20.146683	0.1	20.332218
20.148350	0.1	20.321490
20.150017	0.1	20.312907
20.151683	0.1	20.304741
20.153350	0.1	20.295323
20.155017	0.1	20.283521
20.156683	0.1	20.269276
20.158350	0.1	20.253838
20.160017	0.1	20.239414
20.161683	0.1	20.227076
20.163350	0.1	20.216407
20.165017	0.1	20.205916
20.166683	0.1	20.194293
20.168350	0.1	20.181478
20.170017	0.1	20.168484
20.171683	0.1	20.156504
20.173350	0.1	20.145954
20.175017	0.1	20.136238
20.176683	0.1	20.127059
20.178350	0.1	20.118178
20.180017	0.1	20.109714
20.181683	0.1	20.101846
20.183350	0.1	20.094098
20.185017	0.1	20.086111
20.186683	0.1	20.077707
20.188350	0.1	20.068945
20.190017	0.1	20.059587
20.191683	0.1	20.050229
20.193350	0.1	20.041825
20.195017	0.1	20.035208
20.196683	0.1	20.029784
20.198350	0.1	20.024003
20.200017	0.1	20.016731
20.201683	0.1	20.007612
20.203350	0.1	19.996883
20.205017	0.1	19.985379
20.206683	0.1	19.974352
20.208350	0.1	19.964756
20.210017	0.1	19.957544
20.211683	0.1	19.953133
20.213350	0.1	19.950749
20.215017	0.1	19.948961
20.216683	0.1	19.946696
20.218350	0.1	19.943596
20.220017	0.1	19.939364
20.221683	0.1	19.933761
20.223350	0.1	19.927622
20.225017	0.1	19.922258
20.226683	0.1	19.917907
20.228350	0.1	19.913555
20.230017	0.1	19.908072
20.231683	0.1	19.901217
20.233350	0.1	19.892873
20.235017	0.1	19.882144
20.236683	0.1	19.868017
20.238350	0.1	19.850672
20.240017	0.1	19.831778
20.241683	0.1	19.813658
20.243350	0.1	19.797922
20.245017	0.1	19.785227
20.246683	0.1	19.775153
20.248350	0.1	19.765557
20.250017	0.1	19.753278
20.251683	0.1	19.737066
20.253350	0.1	19.717933
20.255017	0.1	19.697489
20.256683	0.1	19.676090
20.258350	0.1	19.652368
20.260017	0.1	19.625963
20.261683	0.1	19.599141
20.263350	0.1	19.574524
20.265017	0.1	19.552470
20.266683	0.1	19.531430
20.268350	0.1	19.509555
20.270017	0.1	19.485475
20.271683	0.1	19.458533
20.273350	0.1	19.428731
20.275017	0.1	19.396843
20.276683	0.1	19.363524
20.278350	0.1	19.328893
20.280017	0.1	19.293607
20.281683	0.1	19.259573
20.283350	0.1	19.228638
20.285017	0.1	19.201101
20.286683	0.1	19.175173
20.288350	0.1	19.148530
20.290017	0.1	19.120218
20.291683	0.1	19.091369
20.293350	0.1	19.062937
20.295017	0.1	19.034327
20.296683	0.1	19.004227
20.298350	0.1	18.972815
20.300017	0.1	18.941642
20.301683	0.1	18.911661
20.303350	0.1	18.882097
20.305017	0.1	18.852295
20.306683	0.1	18.823088
20.308350	0.1	18.795968
20.310017	0.1	18.771530
20.311683	0.1	18.749477
20.313350	0.1	18.728555
20.315017	0.1	18.707157
20.316683	0.1	18.683911
20.318350	0.1	18.658520
20.320017	0.1	18.630983
20.321683	0.1	18.601776
20.323350	0.1	18.572451
20.325017	0.1	18.544615
20.326683	0.1	18.519462
20.328350	0.1	18.497409
20.330017	0.1	18.478156
20.331683	0.1	18.459977
20.333350	0.1	18.440665
20.335017	0.1	18.419148
20.336683	0.1	18.395365
20.338350	0.1	18.370033
20.340017	0.1	18.344821
20.341683	0.1	18.320979
20.343350	0.1	18.298806
20.345017	0.1	18.277765
20.346683	0.1	18.257619
20.348350	0.1	18.238903
20.350017	0.1	18.221975
20.351683	0.1	18.206121
20.353350	0.1	18.189789
20.355017	0.1	18.171669
20.356683	0.1	18.152119
20.358350	0.1	18.132509
20.360017	0.1	18.114031
20.361683	0.1	18.096865
20.363350	0.1	18.080414
20.365017	0.1	18.064679
20.366683	0.1	18.049956
20.368350	0.1	18.036069
20.370017	0.1	18.021823
20.371683	0.1	18.005670
20.373350	0.1	17.987550
20.375017	0.1	17.969192
20.376683	0.1	17.952562
20.378350	0.1	17.937542
20.380017	0.1	17.922045
20.381683	0.1	17.904521
20.383350	0.1	17.885269
20.385017	0.1	17.865897
20.386683	0.1	17.848195
20.388350	0.1	17.833472
20.390017	0.1	17.821671
20.391683	0.1	17.810584
20.393350	0.1	17.797054
20.395017	0.1	17.779649
20.396683	0.1	17.759741
20.398350	0.1	17.740251
20.400017	0.1	17.723621
20.401683	0.1	17.711223
20.403350	0.1	17.702759
20.405017	0.1	17.696680
20.406683	0.1	17.691136
20.408350	0.1	17.684699
20.410017	0.1	17.676593
20.411683	0.1	17.666103
20.413350	0.1	17.652930
20.415017	0.1	17.638327
20.416683	0.1	17.624498
20.418350	0.1	17.613233
20.420017	0.1	17.605067
20.421683	0.1	17.598570
20.423350	0.1	17.591716
20.425017	0.1	17.583192
20.426683	0.1	17.572881
20.428350	0.1	17.560662
20.430017	0.1	17.546238
20.431683	0.1	17.530025
20.433350	0.1	17.513574
20.435017	0.1	17.498077
20.436683	0.1	17.483414
20.438350	0.1	17.469109
20.440017	0.1	17.455638
20.441683	0.1	17.442466
20.443350	0.1	17.428220
20.445017	0.1	17.412783
20.446683	0.1	17.397882
20.448350	0.1	17.385126
20.450017	0.1	17.374695
20.451683	0.1	17.365337
20.453350	0.1	17.355324
20.455017	0.1	17.343403
20.456683	0.1	17.330111
20.458350	0.1	17.316521
20.460017	0.1	17.302633
20.461683	0.1	17.287792
20.463350	0.1	17.272235
20.465017	0.1	17.256976
20.466683	0.1	17.242433
20.468350	0.1	17.228485
20.470017	0.1	17.214001
20.471683	0.1	17.198087
20.473350	0.1	17.181338
20.475017	0.1	17.165304
20.476683	0.1	17.151297
20.478350	0.1	17.139436
20.480017	0.1	17.128945
20.481683	0.1	17.117978
20.483350	0.1	17.104865
20.485017	0.1	17.089666
20.486683	0.1	17.073573
20.488350	0.1	17.057599
20.490017	0.1	17.041446
20.491683	0.1	17.025531
20.493350	0.1	17.010749
20.495017	0.1	16.996802
20.496683	0.1	16.982974
20.498350	0.1	16.969265
20.500017	0.1	16.956450
20.501683	0.1	16.945959
20.503350	0.1	16.938687
20.505017	0.1	16.933621
20.506683	0.1	16.928078
20.508350	0.1	16.920568
20.510017	0.1	16.911686
20.511683	0.1	16.903044
20.513350	0.1	16.896070
20.515017	0.1	16.891123
20.516683	0.1	16.887606
20.518350	0.1	16.884686
20.520017	0.1	16.881288
20.521683	0.1	16.875864
20.523350	0.1	16.867758
20.525017	0.1	16.858340
20.526683	0.1	16.850234
20.528350	0.1	16.844750
20.530017	0.1	16.841293
20.531683	0.1	16.838313
20.533350	0.1	16.835333
20.535017	0.1	16.832353
20.536683	0.1	16.829551
20.538350	0.1	16.827584
20.540017	0.1	16.827286
20.541683	0.1	16.828478
20.543350	0.1	16.830207
20.545017	0.1	16.832174
20.546683	0.1	16.835333
20.548350	0.1	16.840578
20.550017	0.1	16.847910
20.551683	0.1	16.856433
20.553350	0.1	16.865314
20.555017	0.1	16.874910
20.556683	0.1	16.886056
20.558350	0.1	16.898812
20.560017	0.1	16.912104
20.561683	0.1	16.925336
20.563350	0.1	16.939105
20.565017	0.1	16.954244
20.566683	0.1	16.970337
20.568350	0.1	16.986610
20.570017	0.1	17.002762
20.571683	0.1	17.019988
20.573350	0.1	17.039598
20.575017	0.1	17.062009
20.576683	0.1	17.085851
20.578350	0.1	17.109753
20.580017	0.1	17.134191
20.581683	0.1	17.160715
20.583350	0.1	17.190100
20.585017	0.1	17.222167
20.586683	0.1	17.256380
20.588350	0.1	17.292024
20.590017	0.1	17.327965
20.591683	0.1	17.364026
20.593350	0.1	17.400981
20.595017	0.1	17.439605
20.596683	0.1	17.479778
20.598350	0.1	17.520846
20.600017	0.1	17.561854
20.601683	0.1	17.602206
20.603350	0.1	17.642022
20.605017	0.1	17.680944
20.606683	0.1	17.717720
20.608350	0.1	17.751278
20.610017	0.1	17.781378
20.611683	0.1	17.808558
20.613350	0.1	17.833711
20.615017	0.1	17.857731
20.616683	0.1	17.879964
20.618350	0.1	17.898978
20.620017	0.1	17.913700
20.621683	0.1	17.924429
20.623350	0.1	17.931999
20.625017	0.1	17.936767
20.626683	0.1	17.938019
20.628350	0.1	17.935039
20.630017	0.1	17.927528
20.631683	0.1	17.915667
20.633350	0.1	17.899395
20.635017	0.1	17.878235
20.636683	0.1	17.852307
20.638350	0.1	17.821671
20.640017	0.1	17.786742
20.641683	0.1	17.748476
20.643350	0.1	17.708839
20.645017	0.1	17.668785
20.646683	0.1	17.627479
20.648350	0.1	17.583848
20.650017	0.1	17.536999
20.651683	0.1	17.485977
20.653350	0.1	17.430426
20.655017	0.1	17.371179
20.656683	0.1	17.310024
20.658350	0.1	17.249108
20.660017	0.1	17.189623
20.661683	0.1	17.131449
20.663350	0.1	17.073811
20.665017	0.1	17.017485
20.666683	0.1	16.964019
20.668350	0.1	16.913773
20.670017	0.1	16.865552
20.671683	0.1	16.817809
20.673350	0.1	16.770006
20.675017	0.1	16.721965
20.676683	0.1	16.674281
20.678350	0.1	16.628266
20.680017	0.1	16.585351
20.681683	0.1	16.546072
20.683350	0.1	16.509653
20.685017	0.1	16.475142
20.686683	0.1	16.442300
20.688350	0.1	16.411723
20.690017	0.1	16.383530
20.691683	0.1	16.357542
20.693350	0.1	16.333998
20.695017	0.1	16.312898
20.696683	0.1	16.293586
20.698350	0.1	16.275466
20.700017	0.1	16.258360
20.701683	0.1	16.241909
20.703350	0.1	16.226233
20.705017	0.1	16.211749
20.706683	0.1	16.198696
20.708350	0.1	16.187430
20.710017	0.1	16.178192
20.711683	0.1	16.171754
20.713350	0.1	16.168417
20.715017	0.1	16.167642
20.716683	0.1	16.168774
20.718350	0.1	16.170860
20.720017	0.1	16.172589
20.721683	0.1	16.172768
20.723350	0.1	16.171397
20.725017	0.1	16.168774
20.726683	0.1	16.164959
20.728350	0.1	16.160847
20.730017	0.1	16.158820
20.731683	0.1	16.160310
20.733350	0.1	16.164721
20.735017	0.1	16.171039
20.736683	0.1	16.178907
20.738350	0.1	16.188205
20.740017	0.1	16.198278
20.741683	0.1	16.208411
20.743350	0.1	16.218306
20.745017	0.1	16.228319
20.746683	0.1	16.239227
20.748350	0.1	16.250850
20.750017	0.1	16.262890
20.751683	0.1	16.275466
20.753350	0.1	16.289354
20.755017	0.1	16.304971
20.756683	0.1	16.321243
20.758350	0.1	16.336502
20.760017	0.1	16.350270
20.761683	0.1	16.363145
20.763350	0.1	16.376139
20.765017	0.1	16.390205
20.766683	0.1	16.405703
20.768350	0.1	16.421379
20.770017	0.1	16.435624
20.771683	0.1	16.448320
20.773350	0.1	16.460837
20.775017	0.1	16.474486
20.776683	0.1	16.489805
20.778350	0.1	16.505958
20.780017	0.1	16.520799
20.781683	0.1	16.533018
20.783350	0.1	16.542257
20.785017	0.1	16.549707
20.786683	0.1	16.557575
20.788350	0.1	16.567470
20.790017	0.1	16.579569
20.791683	0.1	16.592384
20.793350	0.1	16.604007
20.795017	0.1	16.613663
20.796683	0.1	16.622127
20.798350	0.1	16.630889
20.800017	0.1	16.640962
20.801683	0.1	16.652585
20.803350	0.1	16.664089
20.805017	0.1	16.672791
20.806683	0.1	16.676606
20.808350	0.1	16.676189
20.810017	0.1	16.674162
20.811683	0.1	16.673626
20.813350	0.1	16.676606
20.815017	0.1	16.683401
20.816683	0.1	16.692878
20.818350	0.1	16.703011
20.820017	0.1	16.712309
20.821683	0.1	16.720832
20.823350	0.1	16.729237
20.825017	0.1	16.737522
20.826683	0.1	16.745568
20.828350	0.1	16.754032
20.830017	0.1	16.764046
20.831683	0.1	16.776086
20.833350	0.1	16.789914
20.835017	0.1	16.805113
20.836683	0.1	16.820909
20.838350	0.1	16.836942
20.840017	0.1	16.853512
20.841683	0.1	16.870917
20.843350	0.1	16.888917
20.845017	0.1	16.906978
20.846683	0.1	16.924263
20.848350	0.1	16.940416
20.850017	0.1	16.955377
20.851683	0.1	16.969980
20.853350	0.1	16.985477
20.855017	0.1	17.003299
20.856683	0.1	17.023624
20.858350	0.1	17.044962
20.860017	0.1	17.065168
20.861683	0.1	17.082573
20.863350	0.1	17.096699
20.865017	0.1	17.108322
20.866683	0.1	17.118217
20.868350	0.1	17.126919
20.870017	0.1	17.135502
20.871683	0.1	17.144681
20.873350	0.1	17.154277
20.875017	0.1	17.163457
20.876683	0.1	17.171384
20.878350	0.1	17.177583
20.880017	0.1	17.180980
20.881683	0.1	17.180027
20.883350	0.1	17.174007
20.885017	0.1	17.163695
20.886683	0.1	17.150284
20.888350	0.1	17.135085
20.890017	0.1	17.118753
20.891683	0.1	17.101050
20.893350	0.1	17.081619
20.895017	0.1	17.060638
20.896683	0.1	17.038466
20.898350	0.1	17.014624
20.900017	0.1	16.988278
20.901683	0.1	16.959430
20.903350	0.1	16.928733
20.905017	0.1	16.897441
20.906683	0.1	16.866208
20.908350	0.1	16.834498
20.910017	0.1	16.801299
20.911683	0.1	16.765834
20.913350	0.1	16.728164
20.915017	0.1	16.688825
20.916683	0.1	16.648353
20.918350	0.1	16.607822
20.920017	0.1	16.568543
20.921683	0.1	16.531170
20.923350	0.1	16.495288
20.925017	0.1	16.459943
20.926683	0.1	16.424776
20.928350	0.1	16.389609
20.930017	0.1	16.355098
20.931683	0.1	16.322077
20.933350	0.1	16.290904
20.935017	0.1	16.261221
20.936683	0.1	16.231895
20.938350	0.1	16.202332
20.940017	0.1	16.172112
20.941683	0.1	16.141177
20.943350	0.1	16.110779
20.945017	0.1	16.083182
20.946683	0.1	16.059459
20.948350	0.1	16.038896
20.950017	0.1	16.019882
20.951683	0.1	16.001345
20.953350	0.1	15.983344
20.955017	0.1	15.966476
20.956683	0.1	15.951277
20.958350	0.1	15.937568
20.960017	0.1	15.924633
20.961683	0.1	15.911282
20.963350	0.1	15.896381
20.965017	0.1	15.880168
20.966683	0.1	15.864612
20.968350	0.1	15.851320
20.970017	0.1	15.840353
20.971683	0.1	15.831233
20.973350	0.1	15.822829
20.975017	0.1	15.813650
20.976683	0.1	15.802742
20.978350	0.1	15.790583
20.980017	0.1	15.778662
20.981683	0.1	15.768291
20.983350	0.1	15.760005
20.985017	0.1	15.753926
20.986683	0.1	15.749575
20.988350	0.1	15.746177
20.990017	0.1	15.742780
20.991683	0.1	15.738429
20.993350	0.1	15.732945
20.995017	0.1	15.726865
20.996683	0.1	15.721262
20.998350	0.1	15.716792
21.000017	0.1	15.713633
21.001683	0.1	15.712083
21.003350	0.1	15.712083
21.005017	0.1	15.712918
21.006683	0.1	15.713514
21.008350	0.1	15.713454
21.010017	0.1	15.712620
21.011683	0.1	15.710653
21.013350	0.1	15.707673
21.015017	0.1	15.704514
21.016683	0.1	15.702487
21.018350	0.1	15.702845
21.020017	0.1	15.706004
21.021683	0.1	15.709997
21.023350	0.1	15.711845
21.025017	0.1	15.710236
21.026683	0.1	15.706480
21.028350	0.1	15.703023
21.030017	0.1	15.700818
21.031683	0.1	15.699864
21.033350	0.1	15.699626
21.035017	0.1	15.700520
21.036683	0.1	15.703441
21.038350	0.1	15.708805
21.040017	0.1	15.715421
21.041683	0.1	15.720905
21.043350	0.1	15.722991
21.045017	0.1	15.721084
21.046683	0.1	15.717269
21.048350	0.1	15.714825
21.050017	0.1	15.715719
21.051683	0.1	15.719653
21.053350	0.1	15.725316
21.055017	0.1	15.731276
21.056683	0.1	15.736462
21.058350	0.1	15.740276
21.060017	0.1	15.743316
21.061683	0.1	15.746714
21.063350	0.1	15.751661
21.065017	0.1	15.758694
21.066683	0.1	15.767039
21.068350	0.1	15.776039
21.070017	0.1	15.785695
21.071683	0.1	15.795828
21.073350	0.1	15.805722
21.075017	0.1	15.814186
21.076683	0.1	15.820087
21.078350	0.1	15.823842
21.080017	0.1	15.827418
21.081683	0.1	15.833140
21.083350	0.1	15.841604
21.085017	0.1	15.851499
21.086683	0.1	15.861512
21.088350	0.1	15.871049
21.090017	0.1	15.880168
21.091683	0.1	15.889169
21.093350	0.1	15.898348
21.095017	0.1	15.908361
21.096683	0.1	15.919806
21.098350	0.1	15.932740
21.100017	0.1	15.946628
21.101683	0.1	15.961469
21.103350	0.1	15.977860
21.105017	0.1	15.995801
21.106683	0.1	16.014577
21.108350	0.1	16.033174
21.110017	0.1	16.050459
21.111683	0.1	16.066195
21.113350	0.1	16.081215
21.115017	0.1	16.096951
21.116683	0.1	16.114236
21.118350	0.1	16.132713
21.120017	0.1	16.151072
21.121683	0.1	16.168595
21.123350	0.1	16.185940
21.125017	0.1	16.203106
21.126683	0.1	16.219319
21.128350	0.1	16.234518
21.130017	0.1	16.249538
21.131683	0.1	16.264499
21.133350	0.1	16.279043
21.135017	0.1	16.292513
21.136683	0.1	16.303779
21.138350	0.1	16.311706
21.140017	0.1	16.316534
21.141683	0.1	16.320230
21.143350	0.1	16.325356
21.145017	0.1	16.332449
21.146683	0.1	16.339541
21.148350	0.1	16.344310
21.150017	0.1	16.346634
21.151683	0.1	16.347648
21.153350	0.1	16.347886
21.155017	0.1	16.347528
21.156683	0.1	16.346456
21.158350	0.1	16.343773
21.160017	0.1	16.338528
21.161683	0.1	16.330422
21.163350	0.1	16.320110
21.165017	0.1	16.308785
21.166683	0.1	16.296984
21.168350	0.1	16.284228
21.170017	0.1	16.269864
21.171683	0.1	16.253711
21.173350	0.1	16.236008
21.175017	0.1	16.217233
21.176683	0.1	16.197921
21.178350	0.1	16.178192
21.180017	0.1	16.158999
21.181683	0.1	16.141356
21.183350	0.1	16.125799
21.185017	0.1	16.111375
21.186683	0.1	16.096235
21.188350	0.1	16.079069
21.190017	0.1	16.059936
21.191683	0.1	16.040088
21.193350	0.1	16.020418
21.195017	0.1	16.001404
21.196683	0.1	15.983404
21.198350	0.1	15.966595
21.200017	0.1	15.950621
21.201683	0.1	15.934707
21.203350	0.1	15.917839
21.205017	0.1	15.899182
21.206683	0.1	15.879215
21.208350	0.1	15.859426
21.210017	0.1	15.841545
21.211683	0.1	15.825928
21.213350	0.1	15.811563
21.215017	0.1	15.798093
21.216683	0.1	15.786172
21.218350	0.1	15.776337
21.220017	0.1	15.767754
21.221683	0.1	15.758992
21.223350	0.1	15.748859
21.225017	0.1	15.736998
21.226683	0.1	15.724243
21.228350	0.1	15.712620
21.230017	0.1	15.703262
21.231683	0.1	15.696169
21.233350	0.1	15.690745
21.235017	0.1	15.686632
21.236683	0.1	15.683056
21.238350	0.1	15.679301
21.240017	0.1	15.674532
21.241683	0.1	15.668512
21.243350	0.1	15.662492
21.245017	0.1	15.657426
21.246683	0.1	15.653730
21.248350	0.1	15.650750
21.250017	0.1	15.647710
21.251683	0.1	15.643776
21.253350	0.1	15.638293
21.255017	0.1	15.630306
21.256683	0.1	15.619458
21.258350	0.1	15.607179
21.260017	0.1	15.596271
21.261683	0.1	15.588582
21.263350	0.1	15.583516
21.265017	0.1	15.578211
21.266683	0.1	15.570522
21.268350	0.1	15.560807
21.270017	0.1	15.550674
21.271683	0.1	15.541078
21.273350	0.1	15.531660
21.275017	0.1	15.521706
21.276683	0.1	15.511394
21.278350	0.1	15.500964
21.280017	0.1	15.490712
21.281683	0.1	15.480221
21.283350	0.1	15.469016
21.285017	0.1	15.457154
21.286683	0.1	15.445054
21.288350	0.1	15.433372
21.290017	0.1	15.422405
21.291683	0.1	15.412034
21.293350	0.1	15.401484
21.295017	0.1	15.389563
21.296683	0.1	15.376271
21.298350	0.1	15.362383
21.300017	0.1	15.348733
21.301683	0.1	15.335740
21.303350	0.1	15.323342
21.305017	0.1	15.310765
21.306683	0.1	15.297295
21.308350	0.1	15.282513
21.310017	0.1	15.266598
21.311683	0.1	15.250505
21.313350	0.1	15.235485
21.315017	0.1	15.221716
21.316683	0.1	15.208901
21.318350	0.1	15.196384
21.320017	0.1	15.184105
21.321683	0.1	15.171886
21.323350	0.1	15.159369
21.325017	0.1	15.146495
21.326683	0.1	15.133799
21.328350	0.1	15.122593
21.330017	0.1	15.113593
21.331683	0.1	15.105785
21.333350	0.1	15.096665
21.335017	0.1	15.084625
21.336683	0.1	15.070022
21.338350	0.1	15.054286
21.340017	0.1	15.039147
21.341683	0.1	15.025378
21.343350	0.1	15.012682
21.345017	0.1	15.000165
21.346683	0.1	14.987768
21.348350	0.1	14.976145
21.350017	0.1	14.966668
21.351683	0.1	14.960349
21.353350	0.1	14.955700
21.355017	0.1	14.950097
21.356683	0.1	14.941991
21.358350	0.1	14.931978
21.360017	0.1	14.921308
21.361683	0.1	14.911414
21.363350	0.1	14.903069
21.365017	0.1	14.895917
21.366683	0.1	14.889539
21.368350	0.1	14.883340
21.370017	0.1	14.876605
21.371683	0.1	14.869095
21.373350	0.1	14.861823
21.375017	0.1	14.855922
21.376683	0.1	14.851333
21.378350	0.1	14.847160
21.380017	0.1	14.842034
21.381683	0.1	14.835061
21.383350	0.1	14.826299
21.385017	0.1	14.817120
21.386683	0.1	14.808834
21.388350	0.1	14.801742
21.390017	0.1	14.795662
21.391683	0.1	14.789880
21.393350	0.1	14.783681
21.395017	0.1	14.777125
21.396683	0.1	14.770330
21.398350	0.1	14.763058
21.400017	0.1	14.754892
21.401683	0.1	14.746428
21.403350	0.1	14.739037
21.405017	0.1	14.733554
21.406683	0.1	14.729620
21.408350	0.1	14.726461
21.410017	0.1	14.723302
21.411683	0.1	14.718951
21.413350	0.1	14.712156
21.415017	0.1	14.703096
21.416683	0.1	14.693738
21.418350	0.1	14.686585
21.420017	0.1	14.682651
21.421683	0.1	14.680863
21.423350	0.1	14.679135
21.425017	0.1	14.675439
21.426683	0.1	14.668883
21.428350	0.1	14.660061
21.430017	0.1	14.650763
21.431683	0.1	14.643134
21.433350	0.1	14.638425
21.435017	0.1	14.636219
21.436683	0.1	14.634252
21.438350	0.1	14.630438
21.440017	0.1	14.624418
21.441683	0.1	14.617802
21.443350	0.1	14.612139
21.445017	0.1	14.608026
21.446683	0.1	14.604569
21.448350	0.1	14.599980
21.450017	0.1	14.593125
21.451683	0.1	14.584244
21.453350	0.1	14.574171
21.455017	0.1	14.563323
21.456683	0.1	14.551223
21.458350	0.1	14.537395
21.460017	0.1	14.521957
21.461683	0.1	14.505864
21.463350	0.1	14.490128
21.465017	0.1	14.474750
21.466683	0.1	14.459492
21.468350	0.1	14.443875
21.470017	0.1	14.427663
21.471683	0.1	14.411570
21.473350	0.1	14.396668
21.475017	0.1	14.383138
21.476683	0.1	14.370025
21.478350	0.1	14.356078
21.480017	0.1	14.340580
21.481683	0.1	14.323772
21.483350	0.1	14.305771
21.485017	0.1	14.285684
21.486683	0.1	14.262617
21.488350	0.1	14.236987
21.490017	0.1	14.210821
21.491683	0.1	14.186443
21.493350	0.1	14.165402
21.495017	0.1	14.147521
21.496683	0.1	14.131189
21.498350	0.1	14.114440
21.500017	0.1	14.096082
21.501683	0.1	14.075697
21.503350	0.1	14.053644
21.505017	0.1	14.030398
21.506683	0.1	14.006079
21.508350	0.1	13.980807
21.510017	0.1	13.955057
21.511683	0.1	13.929726
21.513350	0.1	13.906301
21.515017	0.1	13.885916
21.516683	0.1	13.868690
21.518350	0.1	13.853968
21.520017	0.1	13.840319
21.521683	0.1	13.826133
21.523350	0.1	13.810159
21.525017	0.1	13.792575
21.526683	0.1	13.774157
21.528350	0.1	13.755859
21.530017	0.1	13.738216
21.531683	0.1	13.721646
21.533350	0.1	13.706685
21.535017	0.1	13.693393
21.536683	0.1	13.680459
21.538350	0.1	13.666571
21.540017	0.1	13.651074
21.541683	0.1	13.634325
21.543350	0.1	13.617755
21.545017	0.1	13.603032
21.546683	0.1	13.591171
21.548350	0.1	13.582409
21.550017	0.1	13.576866
21.551683	0.1	13.574184
21.553350	0.1	13.573230
21.555017	0.1	13.572157
21.556683	0.1	13.568879
21.558350	0.1	13.561667
21.560017	0.1	13.550521
21.561683	0.1	13.537467
21.563350	0.1	13.525189
21.565017	0.1	13.515056
21.566683	0.1	13.506234
21.568350	0.1	13.497234
21.570017	0.1	13.486923
21.571683	0.1	13.474406
21.573350	0.1	13.459326
21.575017	0.1	13.442279
21.576683	0.1	13.424636
21.578350	0.1	13.407350
21.580017	0.1	13.391674
21.581683	0.1	13.378561
21.583350	0.1	13.368131
21.585017	0.1	13.360203
21.586683	0.1	13.354123
21.588350	0.1	13.349057
21.590017	0.1	13.344348
21.591683	0.1	13.339878
21.593350	0.1	13.335884
21.595017	0.1	13.331652
21.596683	0.1	13.326050
21.598350	0.1	13.319195
21.600017	0.1	13.312579
21.601683	0.1	13.306917
21.603350	0.1	13.301850
21.605017	0.1	13.297022
21.606683	0.1	13.293029
21.608350	0.1	13.289631
21.610017	0.1	13.285459
21.611683	0.1	13.279558
21.613350	0.1	13.272644
21.615017	0.1	13.266445
21.616683	0.1	13.262153
21.618350	0.1	13.259173
21.620017	0.1	13.256610
21.621683	0.1	13.254464
21.623350	0.1	13.252736
21.625017	0.1	13.251007
21.626683	0.1	13.248802
21.628350	0.1	13.246239
21.630017	0.1	13.243855
21.631683	0.1	13.241590
21.633350	0.1	13.239504
21.635017	0.1	13.237716
21.636683	0.1	13.237120
21.638350	0.1	13.238073
21.640017	0.1	13.239683
21.641683	0.1	13.240517
21.643350	0.1	13.239444
21.645017	0.1	13.237060
21.646683	0.1	13.234557
21.648350	0.1	13.232768
21.650017	0.1	13.231576
21.651683	0.1	13.230980
21.653350	0.1	13.230682
21.655017	0.1	13.230205
21.656683	0.1	13.230027
21.658350	0.1	13.230861
21.660017	0.1	13.232828
21.661683	0.1	13.235153
21.663350	0.1	13.237596
21.665017	0.1	13.240517
21.666683	0.1	13.244153
21.668350	0.1	13.248444
21.670017	0.1	13.253690
21.671683	0.1	13.260425
21.673350	0.1	13.268472
21.675017	0.1	13.276220
21.676683	0.1	13.282538
21.678350	0.1	13.287783
21.680017	0.1	13.293506
21.681683	0.1	13.301016
21.683350	0.1	13.310314
21.685017	0.1	13.321102
21.686683	0.1	13.333023
21.688350	0.1	13.346077
21.690017	0.1	13.360501
21.691683	0.1	13.375998
21.693350	0.1	13.392211
21.695017	0.1	13.408483
21.696683	0.1	13.423920
21.698350	0.1	13.437928
21.700017	0.1	13.450623
21.701683	0.1	13.463736
21.703350	0.1	13.479353
21.705017	0.1	13.497771
21.706683	0.1	13.517679
21.708350	0.1	13.537467
21.710017	0.1	13.556481
21.711683	0.1	13.574661
21.713350	0.1	13.592363
21.715017	0.1	13.610066
21.716683	0.1	13.627828
21.718350	0.1	13.645531
21.720017	0.1	13.663472
21.721683	0.1	13.681830
21.723350	0.1	13.699950
21.725017	0.1	13.716043
21.726683	0.1	13.728381
21.728350	0.1	13.737441
21.730017	0.1	13.744295
21.731683	0.1	13.749541
21.733350	0.1	13.753713
21.735017	0.1	13.756812
21.736683	0.1	13.758303
21.738350	0.1	13.757051
21.740017	0.1	13.752342
21.741683	0.1	13.743819
21.743350	0.1	13.731182
21.745017	0.1	13.714553
21.746683	0.1	13.694347
21.748350	0.1	13.671518
21.750017	0.1	13.646603
21.751683	0.1	13.619305
21.753350	0.1	13.589741
21.755017	0.1	13.559223
21.756683	0.1	13.529361
21.758350	0.1	13.500095
21.760017	0.1	13.469876
21.761683	0.1	13.436974
21.763350	0.1	13.400257
21.765017	0.1	13.359845
21.766683	0.1	13.316334
21.768350	0.1	13.270319
21.770017	0.1	13.221920
21.771683	0.1	13.172091
21.773350	0.1	13.121963
21.775017	0.1	13.071955
21.776683	0.1	13.021828
21.778350	0.1	12.972475
21.780017	0.1	12.925030
21.781683	0.1	12.879253
21.783350	0.1	12.833715
21.785017	0.1	12.787283
21.786683	0.1	12.739600
21.788350	0.1	12.690008
21.790017	0.1	12.638629
21.791683	0.1	12.587548
21.793350	0.1	12.540282
21.795017	0.1	12.497783
21.796683	0.1	12.458146
21.798350	0.1	12.418986
21.800017	0.1	12.379707
21.801683	0.1	12.340785
21.803350	0.1	12.302280
21.805017	0.1	12.264133
21.806683	0.1	12.227059
21.808350	0.1	12.191892
21.810017	0.1	12.159289
21.811683	0.1	12.129308
21.813350	0.1	12.101591
21.815017	0.1	12.075365
21.816683	0.1	12.049318
21.818350	0.1	12.022436
21.820017	0.1	11.995137
21.821683	0.1	11.968911
21.823350	0.1	11.945189
21.825017	0.1	11.923612
21.826683	0.1	11.903227
21.828350	0.1	11.884094
21.830017	0.1	11.866689
21.831683	0.1	11.851252
21.833350	0.1	11.837781
21.835017	0.1	11.825324
21.836683	0.1	11.812986
21.838350	0.1	11.800588
21.840017	0.1	11.788607
21.841683	0.1	11.776984
21.843350	0.1	11.765242
21.845017	0.1	11.752785
21.846683	0.1	11.740208
21.848350	0.1	11.728943
21.850017	0.1	11.719704
21.851683	0.1	11.711896
21.853350	0.1	11.704326
21.855017	0.1	11.696220
21.856683	0.1	11.687995
21.858350	0.1	11.680067
21.860017	0.1	11.672199
21.861683	0.1	11.663378
21.863350	0.1	11.653245
21.865017	0.1	11.642695
21.866683	0.1	11.633218
21.868350	0.1	11.625827
21.870017	0.1	11.620820
21.871683	0.1	11.617959
21.873350	0.1	11.617065
21.875017	0.1	11.617304
21.876683	0.1	11.616827
21.878350	0.1	11.614204
21.880017	0.1	11.609853
21.881683	0.1	11.605025
21.883350	0.1	11.600018
21.885017	0.1	11.594177
21.886683	0.1	11.586726
21.888350	0.1	11.578084
21.890017	0.1	11.569441
21.891683	0.1	11.561812
21.893350	0.1	11.555613
21.895017	0.1	11.551321
21.896683	0.1	11.549056
21.898350	0.1	11.548401
21.900017	0.1	11.548758
21.901683	0.1	11.550010
21.903350	0.1	11.551262
21.905017	0.1	11.551083
21.906683	0.1	11.548520
21.908350	0.1	11.543811
21.910017	0.1	11.537612
21.911683	0.1	11.530042
21.913350	0.1	11.520744
21.915017	0.1	11.510075
21.916683	0.1	11.499644
21.918350	0.1	11.491717
21.920017	0.1	11.487962
21.921683	0.1	11.487783
21.923350	0.1	11.488319
21.925017	0.1	11.487127
21.926683	0.1	11.483730
21.928350	0.1	11.479378
21.930017	0.1	11.475623
21.931683	0.1	11.472822
21.933350	0.1	11.470080
21.935017	0.1	11.465967
21.936683	0.1	11.459590
21.938350	0.1	11.451066
21.940017	0.1	11.441410
21.941683	0.1	11.432052
21.943350	0.1	11.424006
21.945017	0.1	11.417807
21.946683	0.1	11.413873
21.948350	0.1	11.411966
21.950017	0.1	11.410833
21.951683	0.1	11.408091
21.953350	0.1	11.402190
21.955017	0.1	11.393429
21.956683	0.1	11.383951
21.958350	0.1	11.376203
21.960017	0.1	11.371256
21.961683	0.1	11.368693
21.963350	0.1	11.367381
21.965017	0.1	11.366070
21.966683	0.1	11.363924
21.968350	0.1	11.361361
21.970017	0.1	11.358858
21.971683	0.1	11.356354
21.973350	0.1	11.354030
21.975017	0.1	11.352361
21.976683	0.1	11.350990
21.978350	0.1	11.349023
21.980017	0.1	11.345566
21.981683	0.1	11.340202
21.983350	0.1	11.332870
21.985017	0.1	11.323453
21.986683	0.1	11.312843
21.988350	0.1	11.303008
21.990017	0.1	11.295856
21.991683	0.1	11.291862
21.993350	0.1	11.289895
21.995017	0.1	11.288882
21.996683	0.1	11.287988
21.998350	0.1	11.286975
22.000017	0.1	11.285902
22.001683	0.1	11.284650
22.003350	0.1	11.282981
22.005017	0.1	11.281074
22.006683	0.1	11.279286
22.008350	0.1	11.277259
22.010017	0.1	11.274696
22.011683	0.1	11.272014
22.013350	0.1	11.270464
22.015017	0.1	11.270941
22.016683	0.1	11.272789
22.018350	0.1	11.273802
22.020017	0.1	11.272193
22.021683	0.1	11.268378
22.023350	0.1	11.264206
22.025017	0.1	11.261166
22.026683	0.1	11.259080
22.028350	0.1	11.257888
22.030017	0.1	11.258484
22.031683	0.1	11.261643
22.033350	0.1	11.266709
22.035017	0.1	11.272193
22.036683	0.1	11.277021
22.038350	0.1	11.280776
22.040017	0.1	11.283875
22.041683	0.1	11.287451
22.043350	0.1	11.291743
22.045017	0.1	11.295856
22.046683	0.1	11.298717
22.048350	0.1	11.300684
22.050017	0.1	11.302770
22.051683	0.1	11.306406
22.053350	0.1	11.312485
22.055017	0.1	11.321367
22.056683	0.1	11.332155
22.058350	0.1	11.343718
22.060017	0.1	11.355282
22.061683	0.1	11.365951
22.063350	0.1	11.374951
22.065017	0.1	11.382223
22.066683	0.1	11.388422
22.068350	0.1	11.394323
22.070017	0.1	11.401118
22.071683	0.1	11.409701
22.073350	0.1	11.419893
22.075017	0.1	11.430026
22.076683	0.1	11.439026
22.078350	0.1	11.446596
22.080017	0.1	11.453450
22.081683	0.1	11.460961
22.083350	0.1	11.470497
22.085017	0.1	11.482418
22.086683	0.1	11.495531
22.088350	0.1	11.508287
22.090017	0.1	11.519612
22.091683	0.1	11.529208
22.093350	0.1	11.536301
22.095017	0.1	11.540294
22.096683	0.1	11.540354
22.098350	0.1	11.536420
22.100017	0.1	11.529923
22.101683	0.1	11.523188
22.103350	0.1	11.518181
22.105017	0.1	11.515141
22.106683	0.1	11.512578
22.108350	0.1	11.508227
22.110017	0.1	11.500717
22.111683	0.1	11.490465
22.113350	0.1	11.478723
22.115017	0.1	11.466981
22.116683	0.1	11.456311
22.118350	0.1	11.445821
22.120017	0.1	11.434139
22.121683	0.1	11.421145
22.123350	0.1	11.408091
22.125017	0.1	11.395336
22.126683	0.1	11.382223
22.128350	0.1	11.367977
22.130017	0.1	11.352599
22.131683	0.1	11.336148
22.133350	0.1	11.317850
22.135017	0.1	11.297227
22.136683	0.1	11.274577
22.138350	0.1	11.251033
22.140017	0.1	11.227847
22.141683	0.1	11.205733
22.143350	0.1	11.184633
22.145017	0.1	11.164427
22.146683	0.1	11.145414
22.148350	0.1	11.127413
22.150017	0.1	11.110187
22.151683	0.1	11.094094
22.153350	0.1	11.079670
22.155017	0.1	11.066914
22.156683	0.1	11.054636
22.158350	0.1	11.042119
22.160017	0.1	11.029483
22.161683	0.1	11.017562
22.163350	0.1	11.007310
22.165017	0.1	10.998727
22.166683	0.1	10.990382
22.168350	0.1	10.980905
22.170017	0.1	10.970295
22.171683	0.1	10.959984
22.173350	0.1	10.950864
22.175017	0.1	10.943413
22.176683	0.1	10.937453
22.178350	0.1	10.932565
22.180017	0.1	10.928751
22.181683	0.1	10.926247
22.183350	0.1	10.924698
22.185017	0.1	10.923804
22.186683	0.1	10.923744
22.188350	0.1	10.924876
22.190017	0.1	10.926188
22.191683	0.1	10.926068
22.193350	0.1	10.924042
22.195017	0.1	10.921419
22.196683	0.1	10.920048
22.198350	0.1	10.920942
22.200017	0.1	10.923267
22.201683	0.1	10.925711
22.203350	0.1	10.927976
22.205017	0.1	10.930360
22.206683	0.1	10.933042
22.208350	0.1	10.936022
22.210017	0.1	10.939718
22.211683	0.1	10.944784
22.213350	0.1	10.951341
22.215017	0.1	10.958732
22.216683	0.1	10.966242
22.218350	0.1	10.972977
22.220017	0.1	10.977925
22.221683	0.1	10.980190
22.223350	0.1	10.980190
22.225017	0.1	10.978997
22.226683	0.1	10.977805
22.228350	0.1	10.977328
22.230017	0.1	10.977984
22.231683	0.1	10.979653
22.233350	0.1	10.981501
22.235017	0.1	10.983170
22.236683	0.1	10.985673
22.238350	0.1	10.990203
22.240017	0.1	10.996402
22.241683	0.1	11.002362
22.243350	0.1	11.006118
22.245017	0.1	11.006594
22.246683	0.1	11.003853
22.248350	0.1	10.998309
22.250017	0.1	10.990620
22.251683	0.1	10.981978
22.253350	0.1	10.973514
22.255017	0.1	10.965765
22.256683	0.1	10.957897
22.258350	0.1	10.949374
22.260017	0.1	10.940731
22.261683	0.1	10.932983
22.263350	0.1	10.926486
22.265017	0.1	10.921181
22.266683	0.1	10.916591
22.268350	0.1	10.912002
22.270017	0.1	10.907293
22.271683	0.1	10.902823
22.273350	0.1	10.898531
22.275017	0.1	10.893346
22.276683	0.1	10.886551
22.278350	0.1	10.878146
22.280017	0.1	10.868431
22.281683	0.1	10.857464
22.283350	0.1	10.845960
22.285017	0.1	10.834814
22.286683	0.1	10.824800
22.288350	0.1	10.816158
22.290017	0.1	10.808588
22.291683	0.1	10.801554
22.293350	0.1	10.794581
22.295017	0.1	10.787249
22.296683	0.1	10.779083
22.298350	0.1	10.769845
22.300017	0.1	10.760129
22.301683	0.1	10.750950
22.303350	0.1	10.743142
22.305017	0.1	10.737003
22.306683	0.1	10.732592
22.308350	0.1	10.729314
22.310017	0.1	10.726691
22.311683	0.1	10.724247
22.313350	0.1	10.721982
22.315017	0.1	10.720432
22.316683	0.1	10.720373
22.318350	0.1	10.721386
22.320017	0.1	10.722399
22.321683	0.1	10.722876
22.323350	0.1	10.723413
22.325017	0.1	10.725022
22.326683	0.1	10.727585
22.328350	0.1	10.730208
22.330017	0.1	10.732294
22.331683	0.1	10.734082
22.333350	0.1	10.735930
22.335017	0.1	10.738075
22.336683	0.1	10.741294
22.338350	0.1	10.745645
22.340017	0.1	10.750831
22.341683	0.1	10.756314
22.343350	0.1	10.761977
22.345017	0.1	10.767818
22.346683	0.1	10.773421
22.348350	0.1	10.778726
22.350017	0.1	10.783852
22.351683	0.1	10.789216
22.353350	0.1	10.795415
22.355017	0.1	10.802687
22.356683	0.1	10.810972
22.358350	0.1	10.819793
22.360017	0.1	10.829449
22.361683	0.1	10.840119
22.363350	0.1	10.851145
22.365017	0.1	10.862053
22.366683	0.1	10.873914
22.368350	0.1	10.887922
22.370017	0.1	10.903419
22.371683	0.1	10.918737
22.373350	0.1	10.932565
22.375017	0.1	10.944308
22.376683	0.1	10.954142
22.378350	0.1	10.963262
22.380017	0.1	10.973573
22.381683	0.1	10.986031
22.383350	0.1	11.000515
22.385017	0.1	11.016489
22.386683	0.1	11.033893
22.388350	0.1	11.052728
22.390017	0.1	11.071981
22.391683	0.1	11.090160
22.393350	0.1	11.106432
22.395017	0.1	11.121512
22.396683	0.1	11.137367
22.398350	0.1	11.155487
22.400017	0.1	11.176170
22.401683	0.1	11.198819
22.403350	0.1	11.222244
22.405017	0.1	11.244298
22.406683	0.1	11.263610
22.408350	0.1	11.280657
22.410017	0.1	11.297048
22.411683	0.1	11.314274
22.413350	0.1	11.332215
22.415017	0.1	11.349142
22.416683	0.1	11.364520
22.418350	0.1	11.379958
22.420017	0.1	11.397184
22.421683	0.1	11.415542
22.423350	0.1	11.432768
22.425017	0.1	11.447430
22.426683	0.1	11.459947
22.428350	0.1	11.471749
22.430017	0.1	11.484445
22.431683	0.1	11.498333
22.433350	0.1	11.512876
22.435017	0.1	11.527777
22.436683	0.1	11.543155
22.438350	0.1	11.558772
22.440017	0.1	11.574507
22.441683	0.1	11.590362
22.443350	0.1	11.606873
22.445017	0.1	11.624695
22.446683	0.1	11.644304
22.448350	0.1	11.665345
22.450017	0.1	11.686207
22.451683	0.1	11.705638
22.453350	0.1	11.724175
22.455017	0.1	11.743904
22.456683	0.1	11.766256
22.458350	0.1	11.791230
22.460017	0.1	11.818290
22.461683	0.1	11.846960
22.463350	0.1	11.877180
22.465017	0.1	11.909009
22.466683	0.1	11.942805
22.468350	0.1	11.978508
22.470017	0.1	12.015463
22.471683	0.1	12.053133
22.473350	0.1	12.091816
22.475017	0.1	12.132884
22.476683	0.1	12.178005
22.478350	0.1	12.227238
22.480017	0.1	12.279630
22.481683	0.1	12.334944
22.483350	0.1	12.393654
22.485017	0.1	12.455583
22.486683	0.1	12.519658
22.488350	0.1	12.585521
22.490017	0.1	12.654782
22.491683	0.1	12.729586
22.493350	0.1	12.810589
22.495017	0.1	12.896777
22.496683	0.1	12.987018
22.498350	0.1	13.080717
22.500017	0.1	13.178349
22.501683	0.1	13.280810
22.503350	0.1	13.388635
22.505017	0.1	13.501526
22.506683	0.1	13.619305
22.508350	0.1	13.742865
22.510017	0.1	13.873399
22.511683	0.1	14.011324
22.513350	0.1	14.155210
22.515017	0.1	14.304102
22.516683	0.1	14.458776
22.518350	0.1	14.620841
22.520017	0.1	14.791490
22.521683	0.1	14.971734
22.523350	0.1	15.161694
22.525017	0.1	15.360595
22.526683	0.1	15.567184
22.528350	0.1	15.780509
22.530017	0.1	16.000749
22.531683	0.1	16.229034
22.533350	0.1	16.465903
22.535017	0.1	16.710700
22.536683	0.1	16.961933
22.538350	0.1	17.218710
22.540017	0.1	17.479957
22.541683	0.1	17.744900
22.543350	0.1	18.012942
22.545017	0.1	18.283130
22.546683	0.1	18.554867
22.548350	0.1	18.827439
22.550017	0.1	19.099714
22.551683	0.1	19.370199
22.553350	0.1	19.638003
22.555017	0.1	19.902648
22.556683	0.1	20.163060
22.558350	0.1	20.417274
22.560017	0.1	20.662905
22.561683	0.1	20.897867
22.563350	0.1	21.120251
22.565017	0.1	21.328391
22.566683	0.1	21.520854
22.568350	0.1	21.696688
22.570017	0.1	21.855475
22.571683	0.1	21.996857
22.573350	0.1	22.119404
22.575017	0.1	22.221507
22.576683	0.1	22.302390
22.578350	0.1	22.361697
22.580017	0.1	22.398831
22.581683	0.1	22.412480
22.583350	0.1	22.401871
22.585017	0.1	22.367479
22.586683	0.1	22.310616
22.588350	0.1	22.231938
22.590017	0.1	22.130848
22.591683	0.1	22.007228
22.593350	0.1	21.862627
22.595017	0.1	21.698893
22.596683	0.1	21.516742
22.598350	0.1	21.315278
22.600017	0.1	21.093906
22.601683	0.1	20.854296
22.603350	0.1	20.599903
22.605017	0.1	20.334066
22.606683	0.1	20.058573
22.608350	0.1	19.774438
22.610017	0.1	19.482673
22.611683	0.1	19.184531
22.613350	0.1	18.880309
22.615017	0.1	18.569709
22.616683	0.1	18.253983
22.618350	0.1	17.936708
22.620017	0.1	17.620505
22.621683	0.1	17.305018
22.623350	0.1	16.989411
22.625017	0.1	16.675116
22.626683	0.1	16.365469
22.628350	0.1	16.063214
22.630017	0.1	15.769661
22.631683	0.1	15.485168
22.633350	0.1	15.208364
22.635017	0.1	14.937104
22.636683	0.1	14.670611
22.638350	0.1	14.410377
22.640017	0.1	14.158965
22.641683	0.1	13.918162
22.643350	0.1	13.688863
22.645017	0.1	13.471485
22.646683	0.1	13.265789
22.648350	0.1	13.070584
22.650017	0.1	12.884558
22.651683	0.1	12.706877
22.653350	0.1	12.537540
22.655017	0.1	12.376607
22.656683	0.1	12.223960
22.658350	0.1	12.079955
22.660017	0.1	11.946202
22.661683	0.1	11.824132
22.663350	0.1	11.713207
22.665017	0.1	11.611641
22.666683	0.1	11.517823
22.668350	0.1	11.431576
22.670017	0.1	11.352838
22.671683	0.1	11.281849
22.673350	0.1	11.218489
22.675017	0.1	11.162341
22.676683	0.1	11.112512
22.678350	0.1	11.067749
22.680017	0.1	11.026264
22.681683	0.1	10.986865
22.683350	0.1	10.949851
22.685017	0.1	10.916532
22.686683	0.1	10.887564
22.688350	0.1	10.863126
22.690017	0.1	10.843278
22.691683	0.1	10.828615
22.693350	0.1	10.819674
22.695017	0.1	10.815979
22.696683	0.1	10.816456
22.698350	0.1	10.819913
22.700017	0.1	10.825456
22.701683	0.1	10.832191
22.703350	0.1	10.839284
22.705017	0.1	10.845960
22.706683	0.1	10.853053
22.708350	0.1	10.862411
22.710017	0.1	10.874808
22.711683	0.1	10.889769
22.713350	0.1	10.907174
22.715017	0.1	10.926843
22.716683	0.1	10.947824
22.718350	0.1	10.968805
22.720017	0.1	10.989249
22.721683	0.1	11.009873
22.723350	0.1	11.031807
22.725017	0.1	11.055530
22.726683	0.1	11.080743
22.728350	0.1	11.106849
22.730017	0.1	11.132837
22.731683	0.1	11.157036
22.733350	0.1	11.178315
22.735017	0.1	11.196435
22.736683	0.1	11.211932
22.738350	0.1	11.225880
22.740017	0.1	11.239649
22.741683	0.1	11.254132
22.743350	0.1	11.269212
22.745017	0.1	11.284769
22.746683	0.1	11.300326
22.748350	0.1	11.315287
22.750017	0.1	11.329354
22.751683	0.1	11.342824
22.753350	0.1	11.355103
22.755017	0.1	11.364222
22.756683	0.1	11.368037
22.758350	0.1	11.365236
22.760017	0.1	11.356533
22.761683	0.1	11.344493
22.763350	0.1	11.332215
22.765017	0.1	11.321426
22.766683	0.1	11.311472
22.768350	0.1	11.300326
22.770017	0.1	11.286259
22.771683	0.1	11.268736
22.773350	0.1	11.247934
22.775017	0.1	11.224449
22.776683	0.1	11.198164
22.778350	0.1	11.168481
22.780017	0.1	11.135579
22.781683	0.1	11.100949
22.783350	0.1	11.065841
22.785017	0.1	11.030853
22.786683	0.1	10.995806
22.788350	0.1	10.960341
22.790017	0.1	10.924102
22.791683	0.1	10.886968
22.793350	0.1	10.849298
22.795017	0.1	10.811449
22.796683	0.1	10.773540
22.798350	0.1	10.736049
22.800017	0.1	10.699213
22.801683	0.1	10.662854
22.803350	0.1	10.626555
22.805017	0.1	10.590673
22.806683	0.1	10.555447
22.808350	0.1	10.520638
22.810017	0.1	10.485948
22.811683	0.1	10.451556
22.813350	0.1	10.418416
22.815017	0.1	10.387421
22.816683	0.1	10.358692
22.818350	0.1	10.331989
22.820017	0.1	10.307968
22.821683	0.1	10.286570
22.823350	0.1	10.266185
22.825017	0.1	10.245205
22.826683	0.1	10.223091
22.828350	0.1	10.200263
22.830017	0.1	10.177255
22.831683	0.1	10.154546
22.833350	0.1	10.132552
22.835017	0.1	10.111631
22.836683	0.1	10.092795
22.838350	0.1	10.077000
22.840017	0.1	10.064126
22.841683	0.1	10.053039
22.843350	0.1	10.042430
22.845017	0.1	10.031522
22.846683	0.1	10.020197
22.848350	0.1	10.009409
22.850017	0.1	10.001243
22.851683	0.1	9.996951
22.853350	0.1	9.995640
22.855017	0.1	9.994209
22.856683	0.1	9.989739
22.858350	0.1	9.981812
22.860017	0.1	9.972454
22.861683	0.1	9.964347
22.863350	0.1	9.958745
22.865017	0.1	9.955228
22.866683	0.1	9.952605
22.868350	0.1	9.949685
22.870017	0.1	9.945870
22.871683	0.1	9.940982
22.873350	0.1	9.935022
22.875017	0.1	9.928346
22.876683	0.1	9.921790
22.878350	0.1	9.916783
22.880017	0.1	9.913982
22.881683	0.1	9.912551
22.883350	0.1	9.911001
22.885017	0.1	9.908915
22.886683	0.1	9.907187
22.888350	0.1	9.907127
22.890017	0.1	9.908617
22.891683	0.1	9.910584
22.893350	0.1	9.912432
22.895017	0.1	9.914041
22.896683	0.1	9.914935
22.898350	0.1	9.914160
22.900017	0.1	9.911478
22.901683	0.1	9.907485
22.903350	0.1	9.903134
22.905017	0.1	9.899200
22.906683	0.1	9.896279
22.908350	0.1	9.893954
22.910017	0.1	9.891272
22.911683	0.1	9.887756
22.913350	0.1	9.884477
22.915017	0.1	9.883106
22.916683	0.1	9.884120
22.918350	0.1	9.886027
22.920017	0.1	9.887398
22.921683	0.1	9.889007
22.923350	0.1	9.892583
22.925017	0.1	9.898067
22.926683	0.1	9.902955
22.928350	0.1	9.904802
22.930017	0.1	9.903730
22.931683	0.1	9.901643
22.933350	0.1	9.900749
22.935017	0.1	9.901584
22.936683	0.1	9.903491
22.938350	0.1	9.905518
22.940017	0.1	9.906769
22.941683	0.1	9.906829
22.943350	0.1	9.905756
22.945017	0.1	9.904326
22.946683	0.1	9.903432
22.948350	0.1	9.903432
22.950017	0.1	9.903968
22.951683	0.1	9.904922
22.953350	0.1	9.906650
22.955017	0.1	9.909988
22.956683	0.1	9.916008
22.958350	0.1	9.924591
22.960017	0.1	9.934128
22.961683	0.1	9.942413
22.963350	0.1	9.947539
22.965017	0.1	9.949268
22.966683	0.1	9.949089
22.968350	0.1	9.948731
22.970017	0.1	9.949744
22.971683	0.1	9.953201
22.973350	0.1	9.958864
22.975017	0.1	9.965480
22.976683	0.1	9.972573
22.978350	0.1	9.980620
22.980017	0.1	9.990276
22.981683	0.1	10.001422
22.983350	0.1	10.012389
22.985017	0.1	10.021032
22.986683	0.1	10.027409
22.988350	0.1	10.033012
22.990017	0.1	10.039390
22.991683	0.1	10.046781
22.993350	0.1	10.055125
22.995017	0.1	10.064602
22.996683	0.1	10.075391
22.998350	0.1	10.086775
23.000017	0.1	10.097147
23.001683	0.1	10.106028
23.003350	0.1	10.114492
23.005017	0.1	10.123850
23.006683	0.1	10.134340
23.008350	0.1	10.145128
23.010017	0.1	10.155440
23.011683	0.1	10.164858
23.013350	0.1	10.174096
23.015017	0.1	10.184289
23.016683	0.1	10.196388
23.018350	0.1	10.210515
23.020017	0.1	10.226727
23.021683	0.1	10.244787
23.023350	0.1	10.264159
23.025017	0.1	10.283530
23.026683	0.1	10.302008
23.028350	0.1	10.318638
23.030017	0.1	10.332704
23.031683	0.1	10.344446
23.033350	0.1	10.355414
23.035017	0.1	10.367454
23.036683	0.1	10.381580
23.038350	0.1	10.396958
23.040017	0.1	10.412217
23.041683	0.1	10.426462
23.043350	0.1	10.439277
23.045017	0.1	10.450483
23.046683	0.1	10.460020
23.048350	0.1	10.468364
23.050017	0.1	10.476173
23.051683	0.1	10.483683
23.053350	0.1	10.490299
23.055017	0.1	10.494948
23.056683	0.1	10.496796
23.058350	0.1	10.496438
23.060017	0.1	10.495783
23.061683	0.1	10.496677
23.063350	0.1	10.499895
23.065017	0.1	10.504902
23.066683	0.1	10.510207
23.068350	0.1	10.514141
23.070017	0.1	10.516525
23.071683	0.1	10.517598
23.073350	0.1	10.516704
23.075017	0.1	10.512472
23.076683	0.1	10.505737
23.078350	0.1	10.498524
23.080017	0.1	10.491551
23.081683	0.1	10.483981
23.083350	0.1	10.475338
23.085017	0.1	10.466457
23.086683	0.1	10.458232
23.088350	0.1	10.451019
23.090017	0.1	10.444105
23.091683	0.1	10.436774
23.093350	0.1	10.428787
23.095017	0.1	10.420979
23.096683	0.1	10.414303
23.098350	0.1	10.408879
23.100017	0.1	10.403753
23.101683	0.1	10.397673
23.103350	0.1	10.390223
23.105017	0.1	10.382236
23.106683	0.1	10.375083
23.108350	0.1	10.369421
23.110017	0.1	10.365546
23.111683	0.1	10.363162
23.113350	0.1	10.361136
23.115017	0.1	10.358632
23.116683	0.1	10.355414
23.118350	0.1	10.352076
23.120017	0.1	10.349155
23.121683	0.1	10.346115
23.123350	0.1	10.341526
23.125017	0.1	10.335208
23.126683	0.1	10.328413
23.128350	0.1	10.322691
23.130017	0.1	10.318936
23.131683	0.1	10.317863
23.133350	0.1	10.319472
23.135017	0.1	10.321379
23.136683	0.1	10.320664
23.138350	0.1	10.316790
23.140017	0.1	10.311962
23.141683	0.1	10.308386
23.143350	0.1	10.306419
23.145017	0.1	10.305882
23.146683	0.1	10.306776
23.148350	0.1	10.308803
23.150017	0.1	10.310352
23.151683	0.1	10.310591
23.153350	0.1	10.310054
23.155017	0.1	10.309041
23.156683	0.1	10.306955
23.158350	0.1	10.302425
23.160017	0.1	10.294915
23.161683	0.1	10.285617
23.163350	0.1	10.276735
23.165017	0.1	10.270119
23.166683	0.1	10.265947
23.168350	0.1	10.263682
23.170017	0.1	10.262311
23.171683	0.1	10.260463
23.173350	0.1	10.256291
23.175017	0.1	10.248781
23.176683	0.1	10.239244
23.178350	0.1	10.230065
23.180017	0.1	10.222734
23.181683	0.1	10.216535
23.183350	0.1	10.209978
23.185017	0.1	10.202230
23.186683	0.1	10.193170
23.188350	0.1	10.183097
23.190017	0.1	10.172368
23.191683	0.1	10.161877
23.193350	0.1	10.152400
23.195017	0.1	10.143936
23.196683	0.1	10.136009
23.198350	0.1	10.128618
23.200017	0.1	10.121704
23.201683	0.1	10.115028
23.203350	0.1	10.108591
23.205017	0.1	10.102332
23.206683	0.1	10.095835
23.208350	0.1	10.088444
23.210017	0.1	10.079742
23.211683	0.1	10.069907
23.213350	0.1	10.058761
23.215017	0.1	10.046125
23.216683	0.1	10.032476
23.218350	0.1	10.018409
23.220017	0.1	10.004879
23.221683	0.1	9.993375
23.223350	0.1	9.984673
23.225017	0.1	9.978235
23.226683	0.1	9.972692
23.228350	0.1	9.966851
23.230017	0.1	9.960116
23.231683	0.1	9.952248
23.233350	0.1	9.942771
23.235017	0.1	9.932221
23.236683	0.1	9.921492
23.238350	0.1	9.911240
23.240017	0.1	9.901822
23.241683	0.1	9.893537
23.243350	0.1	9.886504
23.245017	0.1	9.881199
23.246683	0.1	9.878278
23.248350	0.1	9.877563
23.250017	0.1	9.877504
23.251683	0.1	9.876371
23.253350	0.1	9.873510
23.255017	0.1	9.869457
23.256683	0.1	9.865404
23.258350	0.1	9.862185
23.260017	0.1	9.860159
23.261683	0.1	9.859026
23.263350	0.1	9.857953
23.265017	0.1	9.856403
23.266683	0.1	9.853781
23.268350	0.1	9.850085
23.270017	0.1	9.846509
23.271683	0.1	9.844483
23.273350	0.1	9.844125
23.275017	0.1	9.844840
23.276683	0.1	9.845019
23.278350	0.1	9.843529
23.280017	0.1	9.840787
23.281683	0.1	9.837568
23.283350	0.1	9.833873
23.285017	0.1	9.830237
23.286683	0.1	9.828389
23.288350	0.1	9.828866
23.290017	0.1	9.829820
23.291683	0.1	9.829701
23.293350	0.1	9.828687
23.295017	0.1	9.828210
23.296683	0.1	9.829045
23.298350	0.1	9.830773
23.300017	0.1	9.832204
23.301683	0.1	9.832323
23.303350	0.1	9.830952
23.305017	0.1	9.828687
23.306683	0.1	9.826065
23.308350	0.1	9.823919
23.310017	0.1	9.822488
23.311683	0.1	9.821058
23.313350	0.1	9.818793
23.315017	0.1	9.815872
23.316683	0.1	9.813130
23.318350	0.1	9.811402
23.320017	0.1	9.810389
23.321683	0.1	9.809256
23.323350	0.1	9.807826
23.325017	0.1	9.806634
23.326683	0.1	9.805740
23.328350	0.1	9.805143
23.330017	0.1	9.804547
23.331683	0.1	9.803653
23.333350	0.1	9.802104
23.335017	0.1	9.800375
23.336683	0.1	9.798825
23.338350	0.1	9.797752
23.340017	0.1	9.796858
23.341683	0.1	9.795607
23.343350	0.1	9.793938
23.345017	0.1	9.792269
23.346683	0.1	9.790898
23.348350	0.1	9.789527
23.350017	0.1	9.787262
23.351683	0.1	9.784163
23.353350	0.1	9.781361
23.355017	0.1	9.779990
23.356683	0.1	9.779633
23.358350	0.1	9.778798
23.360017	0.1	9.776593
23.361683	0.1	9.773493
23.363350	0.1	9.770334
23.365017	0.1	9.767891
23.366683	0.1	9.767056
23.368350	0.1	9.768189
23.370017	0.1	9.770692
23.371683	0.1	9.773255
23.373350	0.1	9.774745
23.375017	0.1	9.774805
23.376683	0.1	9.773434
23.378350	0.1	9.771169
23.380017	0.1	9.768427
23.381683	0.1	9.765268
23.383350	0.1	9.761751
23.385017	0.1	9.758115
23.386683	0.1	9.754301
23.388350	0.1	9.750367
23.390017	0.1	9.746552
23.391683	0.1	9.743989
23.393350	0.1	9.744168
23.395017	0.1	9.747625
23.396683	0.1	9.752930
23.398350	0.1	9.758175
23.400017	0.1	9.761870
23.401683	0.1	9.763301
23.403350	0.1	9.762288
23.405017	0.1	9.759129
23.406683	0.1	9.755314
23.408350	0.1	9.752393
23.410017	0.1	9.751142
23.411683	0.1	9.751380
23.413350	0.1	9.752989
23.415017	0.1	9.755791
23.416683	0.1	9.759188
23.418350	0.1	9.761572
23.420017	0.1	9.761632
23.421683	0.1	9.759009
23.423350	0.1	9.755016
23.425017	0.1	9.752095
23.426683	0.1	9.751797
23.428350	0.1	9.754301
23.430017	0.1	9.758294
23.431683	0.1	9.762228
23.433350	0.1	9.765387
23.435017	0.1	9.767712
23.436683	0.1	9.769023
23.438350	0.1	9.768665
23.440017	0.1	9.765924
23.441683	0.1	9.760261
23.443350	0.1	9.752989
23.445017	0.1	9.747148
23.446683	0.1	9.745598
23.448350	0.1	9.748817
23.450017	0.1	9.754539
23.451683	0.1	9.760082
23.453350	0.1	9.763659
23.455017	0.1	9.765089
23.456683	0.1	9.764910
23.458350	0.1	9.763480
23.460017	0.1	9.761632
23.461683	0.1	9.760619
23.463350	0.1	9.760976
23.465017	0.1	9.761930
23.466683	0.1	9.762467
23.468350	0.1	9.762288
23.470017	0.1	9.762288
23.471683	0.1	9.763182
23.473350	0.1	9.764255
23.475017	0.1	9.764016
23.476683	0.1	9.761870
23.478350	0.1	9.758592
23.480017	0.1	9.755493
23.481683	0.1	9.752989
23.483350	0.1	9.750188
23.485017	0.1	9.745718
23.486683	0.1	9.739638
23.488350	0.1	9.733439
23.490017	0.1	9.728194
23.491683	0.1	9.723783
23.493350	0.1	9.720207
23.495017	0.1	9.717882
23.496683	0.1	9.716988
23.498350	0.1	9.717644
23.500017	0.1	9.719611
23.501683	0.1	9.722353
23.503350	0.1	9.725094
23.505017	0.1	9.726942
23.506683	0.1	9.726942
23.508350	0.1	9.724200
23.510017	0.1	9.719313
23.511683	0.1	9.714187
23.513350	0.1	9.710789
23.515017	0.1	9.710074
23.516683	0.1	9.711981
23.518350	0.1	9.715438
23.520017	0.1	9.718001
23.521683	0.1	9.717763
23.523350	0.1	9.714544
23.525017	0.1	9.709776
23.526683	0.1	9.705425
23.528350	0.1	9.702385
23.530017	0.1	9.700418
23.531683	0.1	9.699166
23.533350	0.1	9.699643
23.535017	0.1	9.703041
23.536683	0.1	9.709180
23.538350	0.1	9.715617
23.540017	0.1	9.719790
23.541683	0.1	9.721280
23.543350	0.1	9.721161
23.545017	0.1	9.720445
23.546683	0.1	9.719015
23.548350	0.1	9.717227
23.550017	0.1	9.716571
23.551683	0.1	9.719015
23.553350	0.1	9.725094
23.555017	0.1	9.733260
23.556683	0.1	9.741307
23.558350	0.1	9.748102
23.560017	0.1	9.753943
23.561683	0.1	9.760023
23.563350	0.1	9.766937
23.565017	0.1	9.774745
23.566683	0.1	9.782851
23.568350	0.1	9.790838
23.570017	0.1	9.798647
23.571683	0.1	9.806753
23.573350	0.1	9.815276
23.575017	0.1	9.824515
23.576683	0.1	9.835065
23.578350	0.1	9.847403
23.580017	0.1	9.860874
23.581683	0.1	9.873927
23.583350	0.1	9.885252
23.585017	0.1	9.895504
23.586683	0.1	9.906412
23.588350	0.1	9.920002
23.590017	0.1	9.937347
23.591683	0.1	9.957672
23.593350	0.1	9.979487
23.595017	0.1	10.001720
23.596683	0.1	10.024191
23.598350	0.1	10.047377
23.600017	0.1	10.071219
23.601683	0.1	10.095180
23.603350	0.1	10.118604
23.605017	0.1	10.141433
23.606683	0.1	10.164798
23.608350	0.1	10.190666
23.610017	0.1	10.219992
23.611683	0.1	10.252298
23.613350	0.1	10.286630
23.615017	0.1	10.322631
23.616683	0.1	10.359705
23.618350	0.1	10.397256
23.620017	0.1	10.435641
23.621683	0.1	10.475755
23.623350	0.1	10.518134
23.625017	0.1	10.562838
23.626683	0.1	10.610462
23.628350	0.1	10.661424
23.630017	0.1	10.714591
23.631683	0.1	10.768116
23.633350	0.1	10.821164
23.635017	0.1	10.874212
23.636683	0.1	10.928214
23.638350	0.1	10.984243
23.640017	0.1	11.042774
23.641683	0.1	11.103988
23.643350	0.1	11.167765
23.645017	0.1	11.234701
23.646683	0.1	11.305333
23.648350	0.1	11.379481
23.650017	0.1	11.455715
23.651683	0.1	11.531831
23.653350	0.1	11.606813
23.655017	0.1	11.681498
23.656683	0.1	11.758328
23.658350	0.1	11.838914
23.660017	0.1	11.923493
23.661683	0.1	12.011469
23.663350	0.1	12.102545
23.665017	0.1	12.197197
23.666683	0.1	12.297095
23.668350	0.1	12.403370
23.670017	0.1	12.514830
23.671683	0.1	12.629391
23.673350	0.1	12.746096
23.675017	0.1	12.865902
23.676683	0.1	12.990416
23.678350	0.1	13.120712
23.680017	0.1	13.256431
23.681683	0.1	13.397098
23.683350	0.1	13.543547
23.685017	0.1	13.696493
23.686683	0.1	13.855518
23.688350	0.1	14.019550
23.690017	0.1	14.188290
23.691683	0.1	14.362873
23.693350	0.1	14.545144
23.695017	0.1	14.735759
23.696683	0.1	14.934123
23.698350	0.1	15.138746
23.700017	0.1	15.348435
23.701683	0.1	15.562893
23.703350	0.1	15.782953
23.705017	0.1	16.008736
23.706683	0.1	16.238929
23.708350	0.1	16.472400
23.710017	0.1	16.709388
23.711683	0.1	16.951145
23.713350	0.1	17.198981
23.715017	0.1	17.452777
23.716683	0.1	17.710270
23.718350	0.1	17.967762
23.720017	0.1	18.221439
23.721683	0.1	18.468619
23.723350	0.1	18.708588
23.725017	0.1	18.942357
23.726683	0.1	19.170881
23.728350	0.1	19.393266
23.730017	0.1	19.606413
23.731683	0.1	19.807340
23.733350	0.1	19.994797
23.735017	0.1	20.168604
23.736683	0.1	20.328642
23.738350	0.1	20.474316
23.740017	0.1	20.604492
23.741683	0.1	20.717622
23.743350	0.1	20.812215
23.745017	0.1	20.886303
23.746683	0.1	20.938100
23.748350	0.1	20.966948
23.750017	0.1	20.973326
23.751683	0.1	20.958365
23.753350	0.1	20.923318
23.755017	0.1	20.869316
23.756683	0.1	20.796658
23.758350	0.1	20.705105
23.760017	0.1	20.593704
23.761683	0.1	20.461799
23.763350	0.1	20.309926
23.765017	0.1	20.140470
23.766683	0.1	19.955875
23.768350	0.1	19.757451
23.770017	0.1	19.545020
23.771683	0.1	19.318165
23.773350	0.1	19.077362
23.775017	0.1	18.824340
23.776683	0.1	18.561603
23.778350	0.1	18.291534
23.780017	0.1	18.015445
23.781683	0.1	17.733396
23.783350	0.1	17.445267
23.785017	0.1	17.152310
23.786683	0.1	16.857029
23.788350	0.1	16.562522
23.790017	0.1	16.271473
23.791683	0.1	15.985430
23.793350	0.1	15.704096
23.795017	0.1	15.426398
23.796683	0.1	15.152336
23.798350	0.1	14.883161
23.800017	0.1	14.620543
23.801683	0.1	14.365972
23.803350	0.1	14.119805
23.805017	0.1	13.880850
23.806683	0.1	13.647319
23.808350	0.1	13.419152
23.810017	0.1	13.197840
23.811683	0.1	12.985290
23.813350	0.1	12.781919
23.815017	0.1	12.587429
23.816683	0.1	12.402058
23.818350	0.1	12.226702
23.820017	0.1	12.061954
23.821683	0.1	11.907280
23.823350	0.1	11.761487
23.825017	0.1	11.622847
23.826683	0.1	11.490167
23.828350	0.1	11.363388
23.830017	0.1	11.243582
23.831683	0.1	11.131705
23.833350	0.1	11.027814
23.835017	0.1	10.930896
23.836683	0.1	10.839642
23.838350	0.1	10.754288
23.840017	0.1	10.675550
23.841683	0.1	10.603130
23.843350	0.1	10.535896
23.845017	0.1	10.473371
23.846683	0.1	10.416091
23.848350	0.1	10.364354
23.850017	0.1	10.317088
23.851683	0.1	10.272146
23.853350	0.1	10.227800
23.855017	0.1	10.184587
23.856683	0.1	10.144055
23.858350	0.1	10.106862
23.860017	0.1	10.072828
23.861683	0.1	10.041357
23.863350	0.1	10.011852
23.865017	0.1	9.983898
23.866683	0.1	9.957255
23.868350	0.1	9.930730
23.870017	0.1	9.903491
23.871683	0.1	9.876609
23.873350	0.1	9.852887
23.875017	0.1	9.834052
23.876683	0.1	9.819866
23.878350	0.1	9.808899
23.880017	0.1	9.799600
23.881683	0.1	9.790302
23.883350	0.1	9.780110
23.885017	0.1	9.768904
23.886683	0.1	9.757281
23.888350	0.1	9.745777
23.890017	0.1	9.734393
23.891683	0.1	9.722770
23.893350	0.1	9.711147
23.895017	0.1	9.700478
23.896683	0.1	9.692073
23.898350	0.1	9.686351
23.900017	0.1	9.682417
23.901683	0.1	9.678543
23.903350	0.1	9.673596
23.905017	0.1	9.667874
23.906683	0.1	9.662033
23.908350	0.1	9.656191
23.910017	0.1	9.650112
23.911683	0.1	9.643734
23.913350	0.1	9.637356
23.915017	0.1	9.631515
23.916683	0.1	9.627283
23.918350	0.1	9.625257
23.920017	0.1	9.624780
23.921683	0.1	9.624601
23.923350	0.1	9.623588
23.925017	0.1	9.621382
23.926683	0.1	9.617925
23.928350	0.1	9.613336
23.930017	0.1	9.608090
23.931683	0.1	9.602905
23.933350	0.1	9.598494
23.935017	0.1	9.595335
23.936683	0.1	9.593428
23.938350	0.1	9.591997
23.940017	0.1	9.589613
23.941683	0.1	9.585560
23.943350	0.1	9.580851
23.945017	0.1	9.576679
23.946683	0.1	9.572983
23.948350	0.1	9.569407
23.950017	0.1	9.566486
23.951683	0.1	9.564519
23.953350	0.1	9.562791
23.955017	0.1	9.560884
23.956683	0.1	9.559155
23.958350	0.1	9.557605
23.960017	0.1	9.555579
23.961683	0.1	9.553016
23.963350	0.1	9.551049
23.965017	0.1	9.550870
23.966683	0.1	9.552658
23.968350	0.1	9.555519
23.970017	0.1	9.557844
23.971683	0.1	9.558678
23.973350	0.1	9.557844
23.975017	0.1	9.555281
23.976683	0.1	9.551108
23.978350	0.1	9.546102
23.980017	0.1	9.541274
23.981683	0.1	9.537638
23.983350	0.1	9.535492
23.985017	0.1	9.534360
23.986683	0.1	9.533287
23.988350	0.1	9.531677
23.990017	0.1	9.529889
23.991683	0.1	9.528757
23.993350	0.1	9.528578
23.995017	0.1	9.528459
23.996683	0.1	9.527207
23.998350	0.1	9.525598
24.000017	0.1	9.525598
24.001683	0.1	9.528101
24.003350	0.1	9.531856
24.005017	0.1	9.534956
24.006683	0.1	9.536386
24.008350	0.1	9.536267
24.010017	0.1	9.535075
24.011683	0.1	9.533823
24.013350	0.1	9.533406
24.015017	0.1	9.534300
24.016683	0.1	9.536565
24.018350	0.1	9.539724
24.020017	0.1	9.542645
24.021683	0.1	9.544135
24.023350	0.1	9.543479
24.025017	0.1	9.540558
24.026683	0.1	9.536028
24.028350	0.1	9.531081
24.030017	0.1	9.527207
24.031683	0.1	9.525836
24.033350	0.1	9.527505
24.035017	0.1	9.531141
24.036683	0.1	9.535134
24.038350	0.1	9.538889
24.040017	0.1	9.541751
24.041683	0.1	9.542943
24.043350	0.1	9.542049
24.045017	0.1	9.539486
24.046683	0.1	9.536028
24.048350	0.1	9.533167
24.050017	0.1	9.533048
24.051683	0.1	9.536625
24.053350	0.1	9.542406
24.055017	0.1	9.548188
24.056683	0.1	9.552479
24.058350	0.1	9.555102
24.060017	0.1	9.556413
24.061683	0.1	9.556950
24.063350	0.1	9.557367
24.065017	0.1	9.558321
24.066683	0.1	9.560109
24.068350	0.1	9.561897
24.070017	0.1	9.562553
24.071683	0.1	9.562016
24.073350	0.1	9.561897
24.075017	0.1	9.563983
24.076683	0.1	9.568811
24.078350	0.1	9.576083
24.080017	0.1	9.584487
24.081683	0.1	9.591699
24.083350	0.1	9.596170
24.085017	0.1	9.598017
24.086683	0.1	9.598673
24.088350	0.1	9.599269
24.090017	0.1	9.599746
24.091683	0.1	9.599984
24.093350	0.1	9.600044
24.095017	0.1	9.600401
24.096683	0.1	9.601713
24.098350	0.1	9.604991
24.100017	0.1	9.611726
24.101683	0.1	9.622634
24.103350	0.1	9.636045
24.105017	0.1	9.648562
24.106683	0.1	9.657503
24.108350	0.1	9.662510
24.110017	0.1	9.664775
24.111683	0.1	9.665549
24.113350	0.1	9.665788
24.115017	0.1	9.666384
24.116683	0.1	9.667039
24.118350	0.1	9.667039
24.120017	0.1	9.666205
24.121683	0.1	9.665251
24.123350	0.1	9.664476
24.125017	0.1	9.664238
24.126683	0.1	9.665132
24.128350	0.1	9.666861
24.130017	0.1	9.668947
24.131683	0.1	9.671867
24.133350	0.1	9.675980
24.135017	0.1	9.680153
24.136683	0.1	9.682239
24.138350	0.1	9.681345
24.140017	0.1	9.679020
24.141683	0.1	9.677888
24.143350	0.1	9.679199
24.145017	0.1	9.681941
24.146683	0.1	9.684802
24.148350	0.1	9.687245
24.150017	0.1	9.688676
24.151683	0.1	9.689272
24.153350	0.1	9.689689
24.155017	0.1	9.689928
24.156683	0.1	9.688974
24.158350	0.1	9.685755
24.160017	0.1	9.681106
24.161683	0.1	9.677172
24.163350	0.1	9.676457
24.165017	0.1	9.680033
24.166683	0.1	9.687424
24.168350	0.1	9.696127
24.170017	0.1	9.702683
24.171683	0.1	9.704888
24.173350	0.1	9.703637
24.175017	0.1	9.701789
24.176683	0.1	9.701491
24.178350	0.1	9.702921
24.180017	0.1	9.704888
24.181683	0.1	9.706021
24.183350	0.1	9.706081
24.185017	0.1	9.705842
24.186683	0.1	9.705961
24.188350	0.1	9.706379
24.190017	0.1	9.706796
24.191683	0.1	9.707213
24.193350	0.1	9.707928
24.195017	0.1	9.709001
24.196683	0.1	9.709895
24.198350	0.1	9.710730
24.200017	0.1	9.712458
24.201683	0.1	9.714902
24.203350	0.1	9.717346
24.205017	0.1	9.719611
24.206683	0.1	9.722293
24.208350	0.1	9.725810
24.210017	0.1	9.730340
24.211683	0.1	9.735883
24.213350	0.1	9.741724
24.215017	0.1	9.746850
24.216683	0.1	9.751261
24.218350	0.1	9.755254
24.220017	0.1	9.758831
24.221683	0.1	9.761870
24.223350	0.1	9.764672
24.225017	0.1	9.767295
24.226683	0.1	9.769619
24.228350	0.1	9.771169
24.230017	0.1	9.771824
24.231683	0.1	9.772003
24.233350	0.1	9.772480
24.235017	0.1	9.774447
24.236683	0.1	9.778321
24.238350	0.1	9.782494
24.240017	0.1	9.784878
24.241683	0.1	9.785116
24.243350	0.1	9.783686
24.245017	0.1	9.780944
24.246683	0.1	9.777964
24.248350	0.1	9.775818
24.250017	0.1	9.774328
24.251683	0.1	9.773136
24.253350	0.1	9.772778
24.255017	0.1	9.773255
24.256683	0.1	9.774149
24.258350	0.1	9.774626
24.260017	0.1	9.773970
24.261683	0.1	9.771586
24.263350	0.1	9.766579
24.265017	0.1	9.758235
24.266683	0.1	9.746671
24.268350	0.1	9.733976
24.270017	0.1	9.723306
24.271683	0.1	9.716154
24.273350	0.1	9.711683
24.275017	0.1	9.708644
24.276683	0.1	9.706259
24.278350	0.1	9.703875
24.280017	0.1	9.700358
24.281683	0.1	9.694875
24.283350	0.1	9.687603
24.285017	0.1	9.679378
24.286683	0.1	9.671271
24.288350	0.1	9.663582
24.290017	0.1	9.656251
24.291683	0.1	9.649873
24.293350	0.1	9.645284
24.295017	0.1	9.642661
24.296683	0.1	9.640635
24.298350	0.1	9.637297
24.300017	0.1	9.632052
24.301683	0.1	9.625674
24.303350	0.1	9.618879
24.305017	0.1	9.611726
24.306683	0.1	9.603978
24.308350	0.1	9.595931
24.310017	0.1	9.588004
24.311683	0.1	9.580911
24.313350	0.1	9.575070
24.315017	0.1	9.570003
24.316683	0.1	9.564639
24.318350	0.1	9.558738
24.320017	0.1	9.553075
24.321683	0.1	9.548724
24.323350	0.1	9.545863
24.325017	0.1	9.544135
24.326683	0.1	9.542823
24.328350	0.1	9.541810
24.330017	0.1	9.540976
24.331683	0.1	9.539962
24.333350	0.1	9.538174
24.335017	0.1	9.535671
24.336683	0.1	9.533227
24.338350	0.1	9.531201
24.340017	0.1	9.529114
24.341683	0.1	9.527147
24.343350	0.1	9.525657
24.345017	0.1	9.523988
24.346683	0.1	9.521187
24.348350	0.1	9.516895
24.350017	0.1	9.512187
24.351683	0.1	9.508491
24.353350	0.1	9.506405
24.355017	0.1	9.505749
24.356683	0.1	9.506405
24.358350	0.1	9.508372
24.360017	0.1	9.511293
24.361683	0.1	9.514213
24.363350	0.1	9.516180
24.365017	0.1	9.516419
24.366683	0.1	9.514928
24.368350	0.1	9.512306
24.370017	0.1	9.509922
24.371683	0.1	9.509028
24.373350	0.1	9.510279
24.375017	0.1	9.513498
24.376683	0.1	9.517015
24.378350	0.1	9.518922
24.380017	0.1	9.519458
24.381683	0.1	9.520174
24.383350	0.1	9.521783
24.385017	0.1	9.523273
24.386683	0.1	9.522737
24.388350	0.1	9.519697
24.390017	0.1	9.516001
24.391683	0.1	9.514332
24.393350	0.1	9.515942
24.395017	0.1	9.519697
24.396683	0.1	9.523094
24.398350	0.1	9.524048
24.400017	0.1	9.522856
24.401683	0.1	9.521366
24.403350	0.1	9.521664
24.405017	0.1	9.524525
24.406683	0.1	9.529353
24.408350	0.1	9.535015
24.410017	0.1	9.539843
24.411683	0.1	9.542347
24.413350	0.1	9.541751
24.415017	0.1	9.538711
24.416683	0.1	9.535134
24.418350	0.1	9.533644
24.420017	0.1	9.535492
24.421683	0.1	9.539903
24.423350	0.1	9.544075
24.425017	0.1	9.545625
24.426683	0.1	9.543896
24.428350	0.1	9.540022
24.430017	0.1	9.536207
24.431683	0.1	9.534479
24.433350	0.1	9.535015
24.435017	0.1	9.536148
24.436683	0.1	9.536148
24.438350	0.1	9.535254
24.440017	0.1	9.534717
24.441683	0.1	9.535552
24.443350	0.1	9.538115
24.445017	0.1	9.542049
24.446683	0.1	9.546161
24.448350	0.1	9.549857
24.450017	0.1	9.553373
24.451683	0.1	9.556532
24.453350	0.1	9.558499
24.455017	0.1	9.559036
24.456683	0.1	9.559751
24.458350	0.1	9.562255
24.460017	0.1	9.566844
24.461683	0.1	9.571910
24.463350	0.1	9.575844
24.465017	0.1	9.578169
24.466683	0.1	9.579361
24.468350	0.1	9.580613
24.470017	0.1	9.583057
24.471683	0.1	9.587348
24.473350	0.1	9.592712
24.475017	0.1	9.597481
24.476683	0.1	9.599984
24.478350	0.1	9.600223
24.480017	0.1	9.599507
24.481683	0.1	9.598673
24.483350	0.1	9.598017
24.485017	0.1	9.598733
24.486683	0.1	9.602011
24.488350	0.1	9.607733
24.490017	0.1	9.615005
24.491683	0.1	9.621800
24.493350	0.1	9.625793
24.495017	0.1	9.626330
24.496683	0.1	9.624839
24.498350	0.1	9.622515
24.500017	0.1	9.619415
24.501683	0.1	9.616376
24.503350	0.1	9.615064
24.505017	0.1	9.615958
24.506683	0.1	9.617687
24.508350	0.1	9.618521
24.510017	0.1	9.618283
24.511683	0.1	9.617627
24.513350	0.1	9.617210
24.515017	0.1	9.616852
24.516683	0.1	9.615481
24.518350	0.1	9.612322
24.520017	0.1	9.607971
24.521683	0.1	9.604216
24.523350	0.1	9.603084
24.525017	0.1	9.605051
24.526683	0.1	9.608567
24.528350	0.1	9.611548
24.530017	0.1	9.612263
24.531683	0.1	9.609938
24.533350	0.1	9.605170
24.535017	0.1	9.598911
24.536683	0.1	9.592474
24.538350	0.1	9.587586
24.540017	0.1	9.585858
24.541683	0.1	9.587169
24.543350	0.1	9.590090
24.545017	0.1	9.593130
24.546683	0.1	9.594679
24.548350	0.1	9.594024
24.550017	0.1	9.591640
24.551683	0.1	9.589434
24.553350	0.1	9.588957
24.555017	0.1	9.590507
24.556683	0.1	9.593309
24.558350	0.1	9.596766
24.560017	0.1	9.600521
24.561683	0.1	9.604335
24.563350	0.1	9.607792
24.565017	0.1	9.610534
24.566683	0.1	9.613038
24.568350	0.1	9.615839
24.570017	0.1	9.618342
24.571683	0.1	9.619892
24.573350	0.1	9.619356
24.575017	0.1	9.616078
24.576683	0.1	9.610236
24.578350	0.1	9.603501
24.580017	0.1	9.597719
24.581683	0.1	9.594322
24.583350	0.1	9.593368
24.585017	0.1	9.594381
24.586683	0.1	9.597004
24.588350	0.1	9.600938
24.590017	0.1	9.605229
24.591683	0.1	9.608329
24.593350	0.1	9.609819
24.595017	0.1	9.610475
24.596683	0.1	9.610773
24.598350	0.1	9.610415
24.600017	0.1	9.609581
24.601683	0.1	9.609998
24.603350	0.1	9.613097
24.605017	0.1	9.617746
24.606683	0.1	9.621323
24.608350	0.1	9.621740
24.610017	0.1	9.619654
24.611683	0.1	9.617150
24.613350	0.1	9.616078
24.615017	0.1	9.616852
24.616683	0.1	9.618581
24.618350	0.1	9.620846
24.620017	0.1	9.623647
24.621683	0.1	9.626747
24.623350	0.1	9.629369
24.625017	0.1	9.630859
24.626683	0.1	9.630740
24.628350	0.1	9.629369
24.630017	0.1	9.627462
24.631683	0.1	9.625674
24.633350	0.1	9.624303
24.635017	0.1	9.623707
24.636683	0.1	9.624959
24.638350	0.1	9.628356
24.640017	0.1	9.632588
24.641683	0.1	9.636164
24.643350	0.1	9.638072
24.645017	0.1	9.638191
24.646683	0.1	9.637058
24.648350	0.1	9.635628
24.650017	0.1	9.634197
24.651683	0.1	9.632648
24.653350	0.1	9.630740
24.655017	0.1	9.629548
24.656683	0.1	9.630740
24.658350	0.1	9.635389
24.660017	0.1	9.642840
24.661683	0.1	9.651185
24.663350	0.1	9.657860
24.665017	0.1	9.661019
24.666683	0.1	9.661139
24.668350	0.1	9.659947
24.670017	0.1	9.658456
24.671683	0.1	9.656668
24.673350	0.1	9.654761
24.675017	0.1	9.653628
24.676683	0.1	9.654105
24.678350	0.1	9.655953
24.680017	0.1	9.658278
24.681683	0.1	9.659827
24.683350	0.1	9.659768
24.685017	0.1	9.658039
24.686683	0.1	9.656430
24.688350	0.1	9.656311
24.690017	0.1	9.657264
24.691683	0.1	9.657860
24.693350	0.1	9.657562
24.695017	0.1	9.656609
24.696683	0.1	9.654523
24.698350	0.1	9.651185
24.700017	0.1	9.647787
24.701683	0.1	9.646118
24.703350	0.1	9.647012
24.705017	0.1	9.649218
24.706683	0.1	9.650410
24.708350	0.1	9.648860
24.710017	0.1	9.645284
24.711683	0.1	9.641767
24.713350	0.1	9.639741
24.715017	0.1	9.639741
24.716683	0.1	9.642900
24.718350	0.1	9.649993
24.720017	0.1	9.659410
24.721683	0.1	9.668232
24.723350	0.1	9.674728
24.725017	0.1	9.678484
24.726683	0.1	9.679318
24.728350	0.1	9.677232
24.730017	0.1	9.672821
24.731683	0.1	9.667338
24.733350	0.1	9.662629
24.735017	0.1	9.660006
24.736683	0.1	9.658695
24.738350	0.1	9.656728
24.740017	0.1	9.652973
24.741683	0.1	9.648502
24.743350	0.1	9.645939
24.745017	0.1	9.646357
24.746683	0.1	9.648979
24.748350	0.1	9.652258
24.750017	0.1	9.655417
24.751683	0.1	9.658337
24.753350	0.1	9.660483
24.755017	0.1	9.661198
24.756683	0.1	9.660781
24.758350	0.1	9.660662
24.760017	0.1	9.661913
24.761683	0.1	9.664536
24.763350	0.1	9.667934
24.765017	0.1	9.671271
24.766683	0.1	9.673536
24.768350	0.1	9.674728
24.770017	0.1	9.675682
24.771683	0.1	9.677053
24.773350	0.1	9.678722
24.775017	0.1	9.680570
24.776683	0.1	9.682298
24.778350	0.1	9.683252
24.780017	0.1	9.682835
24.781683	0.1	9.681285
24.783350	0.1	9.679318
24.785017	0.1	9.677947
24.786683	0.1	9.678424
24.788350	0.1	9.681047
24.790017	0.1	9.685159
24.791683	0.1	9.689332
24.793350	0.1	9.691775
24.795017	0.1	9.691716
24.796683	0.1	9.689510
24.798350	0.1	9.686411
24.800017	0.1	9.683967
24.801683	0.1	9.683490
24.803350	0.1	9.685159
24.805017	0.1	9.687603
24.806683	0.1	9.689570
24.808350	0.1	9.690762
24.810017	0.1	9.691954
24.811683	0.1	9.694279
24.813350	0.1	9.698094
24.815017	0.1	9.702802
24.816683	0.1	9.706975
24.818350	0.1	9.709418
24.820017	0.1	9.710253
24.821683	0.1	9.710789
24.823350	0.1	9.711326
24.825017	0.1	9.711981
24.826683	0.1	9.712697
24.828350	0.1	9.713233
24.830017	0.1	9.713710
24.831683	0.1	9.715081
24.833350	0.1	9.718001
24.835017	0.1	9.721578
24.836683	0.1	9.725333
24.838350	0.1	9.728969
24.840017	0.1	9.732366
24.841683	0.1	9.735227
24.843350	0.1	9.737433
24.845017	0.1	9.739042
24.846683	0.1	9.739876
24.848350	0.1	9.739876
24.850017	0.1	9.739042
24.851683	0.1	9.738088
24.853350	0.1	9.737790
24.855017	0.1	9.738505
24.856683	0.1	9.740651
24.858350	0.1	9.744228
24.860017	0.1	9.748519
24.861683	0.1	9.751857
24.863350	0.1	9.753943
24.865017	0.1	9.755970
24.866683	0.1	9.758950
24.868350	0.1	9.762765
24.870017	0.1	9.767533
24.871683	0.1	9.774745
24.873350	0.1	9.785593
24.875017	0.1	9.799183
24.876683	0.1	9.812475
24.878350	0.1	9.823323
24.880017	0.1	9.831966
24.881683	0.1	9.839893
24.883350	0.1	9.848476
24.885017	0.1	9.857655
24.886683	0.1	9.867430
24.888350	0.1	9.878159
24.890017	0.1	9.889603
24.891683	0.1	9.900690
24.893350	0.1	9.910465
24.895017	0.1	9.919882
24.896683	0.1	9.931088
24.898350	0.1	9.945691
24.900017	0.1	9.963334
24.901683	0.1	9.982885
24.903350	0.1	10.003031
24.905017	0.1	10.022700
24.906683	0.1	10.041535
24.908350	0.1	10.059834
24.910017	0.1	10.078192
24.911683	0.1	10.096551
24.913350	0.1	10.114074
24.915017	0.1	10.130048
24.916683	0.1	10.145665
24.918350	0.1	10.163665
24.920017	0.1	10.185660
24.921683	0.1	10.210634
24.923350	0.1	10.235966
24.925017	0.1	10.259271
24.926683	0.1	10.279537
24.928350	0.1	10.297180
24.930017	0.1	10.313869
24.931683	0.1	10.331035
24.933350	0.1	10.348917
24.935017	0.1	10.366917
24.936683	0.1	10.384560
24.938350	0.1	10.401071
24.940017	0.1	10.415257
24.941683	0.1	10.426641
24.943350	0.1	10.436357
24.945017	0.1	10.446728
24.946683	0.1	10.458530
24.948350	0.1	10.470391
24.950017	0.1	10.480464
24.951683	0.1	10.487438
24.953350	0.1	10.490716
24.955017	0.1	10.490716
24.956683	0.1	10.488272
24.958350	0.1	10.484398
24.960017	0.1	10.479689
24.961683	0.1	10.474265
24.963350	0.1	10.467888
24.965017	0.1	10.460318
24.966683	0.1	10.451139
24.968350	0.1	10.440350
24.970017	0.1	10.428072
24.971683	0.1	10.414303
24.973350	0.1	10.398865
24.975017	0.1	10.382057
24.976683	0.1	10.365129
24.978350	0.1	10.349930
24.980017	0.1	10.336877
24.981683	0.1	10.324121
24.983350	0.1	10.309697
24.985017	0.1	10.292948
24.986683	0.1	10.274351
24.988350	0.1	10.254682
24.990017	0.1	10.233701
24.991683	0.1	10.210992
24.993350	0.1	10.187328
24.995017	0.1	10.164738
24.996683	0.1	10.144890
24.998350	0.1	10.127605
25.000017	0.1	10.111154
25.001683	0.1	10.093392
25.003350	0.1	10.073841
25.005017	0.1	10.053754
25.006683	0.1	10.034443
25.008350	0.1	10.016800
25.010017	0.1	10.001124
25.011683	0.1	9.987832
25.013350	0.1	9.976924
25.015017	0.1	9.967328
25.016683	0.1	9.957433
25.018350	0.1	9.946466
25.020017	0.1	9.934903
25.021683	0.1	9.923161
25.023350	0.1	9.910524
25.025017	0.1	9.896339
25.026683	0.1	9.881378
25.028350	0.1	9.867669
25.030017	0.1	9.856344
25.031683	0.1	9.847344
25.033350	0.1	9.839714
25.035017	0.1	9.832502
25.036683	0.1	9.824873
25.038350	0.1	9.816647
25.040017	0.1	9.808541
25.041683	0.1	9.801925
25.043350	0.1	9.797216
25.045017	0.1	9.793580
25.046683	0.1	9.789110
25.048350	0.1	9.782255
25.050017	0.1	9.772957
25.051683	0.1	9.763122
25.053350	0.1	9.755076
25.055017	0.1	9.749950
25.056683	0.1	9.747267
25.058350	0.1	9.745837
25.060017	0.1	9.743572
25.061683	0.1	9.738565
25.063350	0.1	9.731293
25.065017	0.1	9.724498
25.066683	0.1	9.720803
25.068350	0.1	9.720684
25.070017	0.1	9.722472
25.071683	0.1	9.724081
25.073350	0.1	9.724320
25.075017	0.1	9.722949
25.076683	0.1	9.720922
25.078350	0.1	9.719611
25.080017	0.1	9.720028
25.081683	0.1	9.721816
25.083350	0.1	9.723366
25.085017	0.1	9.723306
25.086683	0.1	9.721161
25.088350	0.1	9.717882
25.090017	0.1	9.714664
25.091683	0.1	9.712637
25.093350	0.1	9.712518
25.095017	0.1	9.714544
25.096683	0.1	9.718598
25.098350	0.1	9.723545
25.100017	0.1	9.728015
25.101683	0.1	9.730638
25.103350	0.1	9.730578
25.105017	0.1	9.728492
25.106683	0.1	9.725869
25.108350	0.1	9.723604
25.110017	0.1	9.721876
25.111683	0.1	9.720624
25.113350	0.1	9.720386
25.115017	0.1	9.721399
25.116683	0.1	9.722889
25.118350	0.1	9.723962
25.120017	0.1	9.724379
25.121683	0.1	9.724618
25.123350	0.1	9.725035
25.125017	0.1	9.725392
25.126683	0.1	9.726048
25.128350	0.1	9.727598
25.130017	0.1	9.730042
25.131683	0.1	9.731591
25.133350	0.1	9.730578
25.135017	0.1	9.726763
25.136683	0.1	9.721339
25.138350	0.1	9.715975
25.140017	0.1	9.711803
25.141683	0.1	9.709299
25.143350	0.1	9.707928
25.145017	0.1	9.706975
25.146683	0.1	9.705723
25.148350	0.1	9.704471
25.150017	0.1	9.703935
25.151683	0.1	9.704471
25.153350	0.1	9.705663
25.155017	0.1	9.707094
25.156683	0.1	9.708405
25.158350	0.1	9.709180
25.160017	0.1	9.709359
25.161683	0.1	9.708524
25.163350	0.1	9.706200
25.165017	0.1	9.702683
25.166683	0.1	9.698928
25.168350	0.1	9.695590
25.170017	0.1	9.693444
25.171683	0.1	9.693206
25.173350	0.1	9.695590
25.175017	0.1	9.699762
25.176683	0.1	9.703816
25.178350	0.1	9.706081
25.180017	0.1	9.706498
25.181683	0.1	9.705842
25.183350	0.1	9.705008
25.185017	0.1	9.704173
25.186683	0.1	9.703875
25.188350	0.1	9.704173
25.190017	0.1	9.705008
25.191683	0.1	9.706677
25.193350	0.1	9.709657
25.195017	0.1	9.713352
25.196683	0.1	9.716511
25.198350	0.1	9.718419
25.200017	0.1	9.719790
25.201683	0.1	9.721459
25.203350	0.1	9.723187
25.205017	0.1	9.724320
25.206683	0.1	9.724856
25.208350	0.1	9.724618
25.210017	0.1	9.724200
25.211683	0.1	9.725214
25.213350	0.1	9.728909
25.215017	0.1	9.735048
25.216683	0.1	9.741963
25.218350	0.1	9.748042
25.220017	0.1	9.752393
25.221683	0.1	9.755135
25.223350	0.1	9.757162
25.225017	0.1	9.759844
25.226683	0.1	9.763837
25.228350	0.1	9.768963
25.230017	0.1	9.774209
25.231683	0.1	9.778739
25.233350	0.1	9.782196
25.235017	0.1	9.785176
25.236683	0.1	9.788931
25.238350	0.1	9.794951
25.240017	0.1	9.803236
25.241683	0.1	9.812058
25.243350	0.1	9.819270
25.245017	0.1	9.825469
25.246683	0.1	9.833098
25.248350	0.1	9.843708
25.250017	0.1	9.856284
25.251683	0.1	9.868742
25.253350	0.1	9.880365
25.255017	0.1	9.891511
25.256683	0.1	9.902537
25.258350	0.1	9.913087
25.260017	0.1	9.922505
25.261683	0.1	9.930969
25.263350	0.1	9.940148
25.265017	0.1	9.951175
25.266683	0.1	9.964109
25.268350	0.1	9.977937
25.270017	0.1	9.992183
25.271683	0.1	10.006846
25.273350	0.1	10.022164
25.275017	0.1	10.038496
25.276683	0.1	10.056019
25.278350	0.1	10.074318
25.280017	0.1	10.092378
25.281683	0.1	10.109485
25.283350	0.1	10.126293
25.285017	0.1	10.144354
25.286683	0.1	10.164023
25.288350	0.1	10.183991
25.290017	0.1	10.202587
25.291683	0.1	10.219396
25.293350	0.1	10.235131
25.295017	0.1	10.250927
25.296683	0.1	10.267854
25.298350	0.1	10.285676
25.300017	0.1	10.303260
25.301683	0.1	10.320306
25.303350	0.1	10.337890
25.305017	0.1	10.357738
25.306683	0.1	10.380746
25.308350	0.1	10.406793
25.310017	0.1	10.434867
25.311683	0.1	10.463715
25.313350	0.1	10.492743
25.315017	0.1	10.522247
25.316683	0.1	10.552765
25.318350	0.1	10.584057
25.320017	0.1	10.615528
25.321683	0.1	10.646523
25.323350	0.1	10.676742
25.325017	0.1	10.705829
25.326683	0.1	10.734142
25.328350	0.1	10.763765
25.330017	0.1	10.796846
25.331683	0.1	10.834397
25.333350	0.1	10.876299
25.335017	0.1	10.921956
25.336683	0.1	10.970176
25.338350	0.1	11.019767
25.340017	0.1	11.069954
25.341683	0.1	11.120320
25.343350	0.1	11.171044
25.345017	0.1	11.222423
25.346683	0.1	11.274696
25.348350	0.1	11.328698
25.350017	0.1	11.385740
25.351683	0.1	11.446417
25.353350	0.1	11.510373
25.355017	0.1	11.575938
25.356683	0.1	11.641086
25.358350	0.1	11.705340
25.360017	0.1	11.770249
25.361683	0.1	11.838079
25.363350	0.1	11.910618
25.365017	0.1	11.987389
25.366683	0.1	12.065709
25.368350	0.1	12.142719
25.370017	0.1	12.216926
25.371683	0.1	12.287737
25.373350	0.1	12.354673
25.375017	0.1	12.417794
25.376683	0.1	12.477160
25.378350	0.1	12.532712
25.380017	0.1	12.584747
25.381683	0.1	12.633622
25.383350	0.1	12.678684
25.385017	0.1	12.718678
25.386683	0.1	12.752176
25.388350	0.1	12.778819
25.390017	0.1	12.799681
25.391683	0.1	12.816370
25.393350	0.1	12.830556
25.395017	0.1	12.842716
25.396683	0.1	12.852431
25.398350	0.1	12.857915
25.400017	0.1	12.857378
25.401683	0.1	12.849510
25.403350	0.1	12.834609
25.405017	0.1	12.813927
25.406683	0.1	12.789131
25.408350	0.1	12.760998
25.410017	0.1	12.729705
25.411683	0.1	12.694300
25.413350	0.1	12.653173
25.415017	0.1	12.605847
25.416683	0.1	12.553335
25.418350	0.1	12.497426
25.420017	0.1	12.439788
25.421683	0.1	12.380839
25.423350	0.1	12.319446
25.425017	0.1	12.254895
25.426683	0.1	12.187899
25.428350	0.1	12.120367
25.430017	0.1	12.053431
25.431683	0.1	11.987150
25.433350	0.1	11.921287
25.435017	0.1	11.856020
25.436683	0.1	11.791051
25.438350	0.1	11.725605
25.440017	0.1	11.659384
25.441683	0.1	11.592985
25.443350	0.1	11.527360
25.445017	0.1	11.462808
25.446683	0.1	11.398853
25.448350	0.1	11.335314
25.450017	0.1	11.272550
25.451683	0.1	11.211992
25.453350	0.1	11.154772
25.455017	0.1	11.101366
25.456683	0.1	11.051119
25.458350	0.1	11.002660
25.460017	0.1	10.955036
25.461683	0.1	10.908306
25.463350	0.1	10.863126
25.465017	0.1	10.819853
25.466683	0.1	10.778130
25.468350	0.1	10.737420
25.470017	0.1	10.697961
25.471683	0.1	10.660053
25.473350	0.1	10.624231
25.475017	0.1	10.590971
25.476683	0.1	10.560632
25.478350	0.1	10.531963
25.480017	0.1	10.503412
25.481683	0.1	10.474563
25.483350	0.1	10.445655
25.485017	0.1	10.416628
25.486683	0.1	10.387123
25.488350	0.1	10.358215
25.490017	0.1	10.331691
25.491683	0.1	10.308743
25.493350	0.1	10.288597
25.495017	0.1	10.269464
25.496683	0.1	10.249675
25.498350	0.1	10.228575
25.500017	0.1	10.206760
25.501683	0.1	10.185004
25.503350	0.1	10.163665
25.505017	0.1	10.143459
25.506683	0.1	10.125399
25.508350	0.1	10.110200
25.510017	0.1	10.097504
25.511683	0.1	10.086299
25.513350	0.1	10.076047
25.515017	0.1	10.066510
25.516683	0.1	10.057212
25.518350	0.1	10.047436
25.520017	0.1	10.036588
25.521683	0.1	10.024906
25.523350	0.1	10.014296
25.525017	0.1	10.006846
25.526683	0.1	10.002792
25.528350	0.1	10.000349
25.530017	0.1	9.996713
25.531683	0.1	9.990395
25.533350	0.1	9.981633
25.535017	0.1	9.972394
25.536683	0.1	9.965122
25.538350	0.1	9.961188
25.540017	0.1	9.959758
25.541683	0.1	9.959281
25.543350	0.1	9.958745
25.545017	0.1	9.957493
25.546683	0.1	9.954870
25.548350	0.1	9.950877
25.550017	0.1	9.946168
25.551683	0.1	9.941579
25.553350	0.1	9.937645
25.555017	0.1	9.934128
25.556683	0.1	9.930909
25.558350	0.1	9.928525
25.560017	0.1	9.926856
25.561683	0.1	9.924532
25.563350	0.1	9.920836
25.565017	0.1	9.916425
25.566683	0.1	9.911955
25.568350	0.1	9.907663
25.570017	0.1	9.903610
25.571683	0.1	9.899319
25.573350	0.1	9.893835
25.575017	0.1	9.886981
25.576683	0.1	9.880245
25.578350	0.1	9.875477
25.580017	0.1	9.873033
25.581683	0.1	9.871305
25.583350	0.1	9.868384
25.585017	0.1	9.863198
25.586683	0.1	9.856046
25.588350	0.1	9.847761
25.590017	0.1	9.839059
25.591683	0.1	9.830535
25.593350	0.1	9.822846
25.595017	0.1	9.816647
25.596683	0.1	9.811998
25.598350	0.1	9.809018
25.600017	0.1	9.807766
25.601683	0.1	9.807587
25.603350	0.1	9.807766
25.605017	0.1	9.807408
25.606683	0.1	9.805024
25.608350	0.1	9.799719
25.610017	0.1	9.792865
25.611683	0.1	9.786726
25.613350	0.1	9.781898
25.615017	0.1	9.777547
25.616683	0.1	9.772540
25.618350	0.1	9.767116
25.620017	0.1	9.762467
25.621683	0.1	9.759069
25.623350	0.1	9.756327
25.625017	0.1	9.753764
25.626683	0.1	9.751022
25.628350	0.1	9.747327
25.630017	0.1	9.742499
25.631683	0.1	9.737254
25.633350	0.1	9.732843
25.635017	0.1	9.729863
25.636683	0.1	9.728551
25.638350	0.1	9.728671
25.640017	0.1	9.729446
25.641683	0.1	9.730638
25.643350	0.1	9.732187
25.645017	0.1	9.733379
25.646683	0.1	9.733797
25.648350	0.1	9.733320
25.650017	0.1	9.732247
25.651683	0.1	9.730638
25.653350	0.1	9.729267
25.655017	0.1	9.729624
25.656683	0.1	9.732724
25.658350	0.1	9.737552
25.660017	0.1	9.742082
25.661683	0.1	9.745300
25.663350	0.1	9.747387
25.665017	0.1	9.748340
25.666683	0.1	9.748281
25.668350	0.1	9.747387
25.670017	0.1	9.745956
25.671683	0.1	9.743393
25.673350	0.1	9.739102
25.675017	0.1	9.733737
25.676683	0.1	9.729028
25.678350	0.1	9.726346
25.680017	0.1	9.725810
25.681683	0.1	9.726644
25.683350	0.1	9.727955
25.685017	0.1	9.729207
25.686683	0.1	9.730518
25.688350	0.1	9.732366
25.690017	0.1	9.735287
25.691683	0.1	9.739459
25.693350	0.1	9.744466
25.695017	0.1	9.749652
25.696683	0.1	9.754241
25.698350	0.1	9.757937
25.700017	0.1	9.760678
25.701683	0.1	9.762765
25.703350	0.1	9.763897
25.705017	0.1	9.763539
25.706683	0.1	9.761274
25.708350	0.1	9.757639
25.710017	0.1	9.754658
25.711683	0.1	9.754122
25.713350	0.1	9.756148
25.715017	0.1	9.759486
25.716683	0.1	9.762586
25.718350	0.1	9.764791
25.720017	0.1	9.765924
25.721683	0.1	9.766460
25.723350	0.1	9.766877
25.725017	0.1	9.766937
25.726683	0.1	9.765745
25.728350	0.1	9.763361
25.730017	0.1	9.761215
25.731683	0.1	9.761036
25.733350	0.1	9.763599
25.735017	0.1	9.768367
25.736683	0.1	9.774149
25.738350	0.1	9.779454
25.740017	0.1	9.782911
25.741683	0.1	9.784222
25.743350	0.1	9.783865
25.745017	0.1	9.782434
25.746683	0.1	9.779931
25.748350	0.1	9.776533
25.750017	0.1	9.772540
25.751683	0.1	9.768785
25.753350	0.1	9.766281
25.755017	0.1	9.765864
25.756683	0.1	9.767056
25.758350	0.1	9.768248
25.760017	0.1	9.768129
25.761683	0.1	9.766758
25.763350	0.1	9.765030
25.765017	0.1	9.763659
25.766683	0.1	9.763122
25.768350	0.1	9.763897
25.770017	0.1	9.766520
25.771683	0.1	9.771348
25.773350	0.1	9.777129
25.775017	0.1	9.781361
25.776683	0.1	9.781838
25.778350	0.1	9.777904
25.780017	0.1	9.770394
25.781683	0.1	9.761394
25.783350	0.1	9.753764
25.785017	0.1	9.750188
25.786683	0.1	9.751380
25.788350	0.1	9.755850
25.790017	0.1	9.761215
25.791683	0.1	9.765685
25.793350	0.1	9.767891
25.795017	0.1	9.767831
25.796683	0.1	9.766400
25.798350	0.1	9.764374
25.800017	0.1	9.762288
25.801683	0.1	9.760440
25.803350	0.1	9.758771
25.805017	0.1	9.756744
25.806683	0.1	9.754539
25.808350	0.1	9.752930
25.810017	0.1	9.752632
25.811683	0.1	9.753824
25.813350	0.1	9.755552
25.815017	0.1	9.756804
25.816683	0.1	9.756327
25.818350	0.1	9.753883
25.820017	0.1	9.750069
25.821683	0.1	9.745658
25.823350	0.1	9.741128
25.825017	0.1	9.737969
25.826683	0.1	9.737611
25.828350	0.1	9.740055
25.830017	0.1	9.743929
25.831683	0.1	9.747387
25.833350	0.1	9.748698
25.835017	0.1	9.747685
25.836683	0.1	9.745598
25.838350	0.1	9.744168
25.840017	0.1	9.744645
25.841683	0.1	9.746969
25.843350	0.1	9.749950
25.845017	0.1	9.752393
25.846683	0.1	9.753585
25.848350	0.1	9.753287
25.850017	0.1	9.751976
25.851683	0.1	9.750665
25.853350	0.1	9.750009
25.855017	0.1	9.749711
25.856683	0.1	9.749950
25.858350	0.1	9.751499
25.860017	0.1	9.754658
25.861683	0.1	9.758115
25.863350	0.1	9.760321
25.865017	0.1	9.760976
25.866683	0.1	9.761632
25.868350	0.1	9.762765
25.870017	0.1	9.763778
25.871683	0.1	9.763480
25.873350	0.1	9.761990
25.875017	0.1	9.760261
25.876683	0.1	9.759546
25.878350	0.1	9.759427
25.880017	0.1	9.759188
25.881683	0.1	9.759009
25.883350	0.1	9.759188
25.885017	0.1	9.759606
25.886683	0.1	9.759665
25.888350	0.1	9.759546
25.890017	0.1	9.759844
25.891683	0.1	9.760976
25.893350	0.1	9.762765
25.895017	0.1	9.765208
25.896683	0.1	9.769023
25.898350	0.1	9.774566
25.900017	0.1	9.780050
25.901683	0.1	9.783090
25.903350	0.1	9.783149
25.905017	0.1	9.781659
25.906683	0.1	9.780348
25.908350	0.1	9.779752
25.910017	0.1	9.779096
25.911683	0.1	9.778321
25.913350	0.1	9.778083
25.915017	0.1	9.778858
25.916683	0.1	9.780527
25.918350	0.1	9.782613
25.920017	0.1	9.784222
25.921683	0.1	9.785057
25.923350	0.1	9.785474
25.925017	0.1	9.785474
25.926683	0.1	9.784580
25.928350	0.1	9.783269
25.930017	0.1	9.783388
25.931683	0.1	9.787381
25.933350	0.1	9.795666
25.935017	0.1	9.806157
25.936683	0.1	9.815813
25.938350	0.1	9.822965
25.940017	0.1	9.827555
25.941683	0.1	9.830177
25.943350	0.1	9.831012
25.945017	0.1	9.829760
25.946683	0.1	9.826124
25.948350	0.1	9.820581
25.950017	0.1	9.814621
25.951683	0.1	9.810389
25.953350	0.1	9.809137
25.955017	0.1	9.810448
25.956683	0.1	9.813011
25.958350	0.1	9.815097
25.960017	0.1	9.816290
25.961683	0.1	9.817899
25.963350	0.1	9.821177
25.965017	0.1	9.825647
25.966683	0.1	9.829760
25.968350	0.1	9.832800
25.970017	0.1	9.835065
25.971683	0.1	9.836913
25.973350	0.1	9.837986
25.975017	0.1	9.837866
25.976683	0.1	9.836972
25.978350	0.1	9.836674
25.980017	0.1	9.837986
25.981683	0.1	9.840370
25.983350	0.1	9.842039
25.985017	0.1	9.841741
25.986683	0.1	9.839595
25.988350	0.1	9.837211
25.990017	0.1	9.835601
25.991683	0.1	9.834827
25.993350	0.1	9.834648
25.995017	0.1	9.834588
25.996683	0.1	9.834469
25.998350	0.1	9.834707
26.000017	0.1	9.835482
26.001683	0.1	9.836257
26.003350	0.1	9.835959
26.005017	0.1	9.834886
26.006683	0.1	9.833634
26.008350	0.1	9.832800
26.010017	0.1	9.832562
26.011683	0.1	9.832979
26.013350	0.1	9.833515
26.015017	0.1	9.833634
26.016683	0.1	9.833575
26.018350	0.1	9.833456
26.020017	0.1	9.832919
26.021683	0.1	9.831846
26.023350	0.1	9.830475
26.025017	0.1	9.828628
26.026683	0.1	9.825886
26.028350	0.1	9.822190
26.030017	0.1	9.818078
26.031683	0.1	9.814442
26.033350	0.1	9.812534
26.035017	0.1	9.813011
26.036683	0.1	9.815634
26.038350	0.1	9.819449
26.040017	0.1	9.822906
26.041683	0.1	9.824575
26.043350	0.1	9.823859
26.045017	0.1	9.821416
26.046683	0.1	9.818316
26.048350	0.1	9.816111
26.050017	0.1	9.815992
26.051683	0.1	9.817839
26.053350	0.1	9.819687
26.055017	0.1	9.819866
26.056683	0.1	9.818614
26.058350	0.1	9.817124
26.060017	0.1	9.816290
26.061683	0.1	9.817064
26.063350	0.1	9.819985
26.065017	0.1	9.824873
26.066683	0.1	9.830595
26.068350	0.1	9.835899
26.070017	0.1	9.839655
26.071683	0.1	9.840429
26.073350	0.1	9.837509
26.075017	0.1	9.831966
26.076683	0.1	9.826899
26.078350	0.1	9.825230
26.080017	0.1	9.827734
26.081683	0.1	9.833098
26.083350	0.1	9.838403
26.085017	0.1	9.841383
26.086683	0.1	9.841860
26.088350	0.1	9.841145
26.090017	0.1	9.840489
26.091683	0.1	9.840489
26.093350	0.1	9.841502
26.095017	0.1	9.844185
26.096683	0.1	9.849370
26.098350	0.1	9.856701
26.100017	0.1	9.864867
26.101683	0.1	9.872914
26.103350	0.1	9.880901
26.105017	0.1	9.888411
26.106683	0.1	9.893776
26.108350	0.1	9.895862
26.110017	0.1	9.895981
26.111683	0.1	9.896994
26.113350	0.1	9.900630
26.115017	0.1	9.906412
26.116683	0.1	9.912372
26.118350	0.1	9.917200
26.120017	0.1	9.920538
26.121683	0.1	9.922565
26.123350	0.1	9.924472
26.125017	0.1	9.928704
26.126683	0.1	9.936274
26.128350	0.1	9.946228
26.130017	0.1	9.956360
26.131683	0.1	9.964526
26.133350	0.1	9.970487
26.135017	0.1	9.975613
26.136683	0.1	9.981275
26.138350	0.1	9.988130
26.140017	0.1	9.995342
26.141683	0.1	10.001839
26.143350	0.1	10.007442
26.145017	0.1	10.013223
26.146683	0.1	10.020972
26.148350	0.1	10.031641
26.150017	0.1	10.044456
26.151683	0.1	10.057271
26.153350	0.1	10.067881
26.155017	0.1	10.075212
26.156683	0.1	10.080159
26.158350	0.1	10.084928
26.160017	0.1	10.091663
26.161683	0.1	10.101319
26.163350	0.1	10.113061
26.165017	0.1	10.125816
26.166683	0.1	10.139406
26.168350	0.1	10.154367
26.170017	0.1	10.171235
26.171683	0.1	10.189176
26.173350	0.1	10.206700
26.175017	0.1	10.222734
26.176683	0.1	10.236562
26.178350	0.1	10.248185
26.180017	0.1	10.258735
26.181683	0.1	10.270119
26.183350	0.1	10.283590
26.185017	0.1	10.300041
26.186683	0.1	10.320128
26.188350	0.1	10.343433
26.190017	0.1	10.368705
26.191683	0.1	10.394276
26.193350	0.1	10.418833
26.195017	0.1	10.441900
26.196683	0.1	10.464013
26.198350	0.1	10.486901
26.200017	0.1	10.512889
26.201683	0.1	10.542870
26.203350	0.1	10.575474
26.205017	0.1	10.608018
26.206683	0.1	10.638893
26.208350	0.1	10.668874
26.210017	0.1	10.700524
26.211683	0.1	10.735691
26.213350	0.1	10.774196
26.215017	0.1	10.814369
26.216683	0.1	10.854662
26.218350	0.1	10.894180
26.220017	0.1	10.932267
26.221683	0.1	10.969163
26.223350	0.1	11.006833
26.225017	0.1	11.047960
26.226683	0.1	11.094094
26.228350	0.1	11.144460
26.230017	0.1	11.197091
26.231683	0.1	11.250020
26.233350	0.1	11.302531
26.235017	0.1	11.354805
26.236683	0.1	11.406959
26.238350	0.1	11.459172
26.240017	0.1	11.512042
26.241683	0.1	11.566163
26.243350	0.1	11.620522
26.245017	0.1	11.673630
26.246683	0.1	11.724652
26.248350	0.1	11.773468
26.250017	0.1	11.820496
26.251683	0.1	11.866034
26.253350	0.1	11.910380
26.255017	0.1	11.953951
26.256683	0.1	11.997104
26.258350	0.1	12.039364
26.260017	0.1	12.079359
26.261683	0.1	12.115896
26.263350	0.1	12.148441
26.265017	0.1	12.176395
26.266683	0.1	12.198568
26.268350	0.1	12.214781
26.270017	0.1	12.225807
26.271683	0.1	12.233079
26.273350	0.1	12.237609
26.275017	0.1	12.239457
26.276683	0.1	12.237669
26.278350	0.1	12.230814
26.280017	0.1	12.218297
26.281683	0.1	12.200833
26.283350	0.1	12.179852
26.285017	0.1	12.156130
26.286683	0.1	12.129844
26.288350	0.1	12.100995
26.290017	0.1	12.068928
26.291683	0.1	12.032450
26.293350	0.1	11.990965
26.295017	0.1	11.945070
26.296683	0.1	11.896671
26.298350	0.1	11.847556
26.300017	0.1	11.798323
26.301683	0.1	11.747897
26.303350	0.1	11.694730
26.305017	0.1	11.638463
26.306683	0.1	11.579455
26.308350	0.1	11.517704
26.310017	0.1	11.453689
26.311683	0.1	11.389554
26.313350	0.1	11.328281
26.315017	0.1	11.270822
26.316683	0.1	11.215926
26.318350	0.1	11.161805
26.320017	0.1	11.107624
26.321683	0.1	11.053563
26.323350	0.1	11.000515
26.325017	0.1	10.948778
26.326683	0.1	10.897995
26.328350	0.1	10.848225
26.330017	0.1	10.799945
26.331683	0.1	10.753573
26.333350	0.1	10.708869
26.335017	0.1	10.665298
26.336683	0.1	10.622502
26.338350	0.1	10.581017
26.340017	0.1	10.542334
26.341683	0.1	10.507763
26.343350	0.1	10.476947
26.345017	0.1	10.448158
26.346683	0.1	10.419787
26.348350	0.1	10.391713
26.350017	0.1	10.364712
26.351683	0.1	10.339499
26.353350	0.1	10.316075
26.355017	0.1	10.294378
26.356683	0.1	10.274292
26.358350	0.1	10.254682
26.360017	0.1	10.234595
26.361683	0.1	10.213793
26.363350	0.1	10.193170
26.365017	0.1	10.174513
26.366683	0.1	10.159732
26.368350	0.1	10.149062
26.370017	0.1	10.141075
26.371683	0.1	10.133923
26.373350	0.1	10.126472
26.375017	0.1	10.118127
26.376683	0.1	10.108710
26.378350	0.1	10.099412
26.380017	0.1	10.091901
26.381683	0.1	10.086954
26.383350	0.1	10.083676
26.385017	0.1	10.080696
26.386683	0.1	10.077239
26.388350	0.1	10.073126
26.390017	0.1	10.068536
26.391683	0.1	10.064006
26.393350	0.1	10.059536
26.395017	0.1	10.055245
26.396683	0.1	10.050774
26.398350	0.1	10.045767
26.400017	0.1	10.040522
26.401683	0.1	10.035873
26.403350	0.1	10.032714
26.405017	0.1	10.030926
26.406683	0.1	10.030270
26.408350	0.1	10.030032
26.410017	0.1	10.029138
26.411683	0.1	10.027052
26.413350	0.1	10.023952
26.415017	0.1	10.020257
26.416683	0.1	10.015727
26.418350	0.1	10.010481
26.420017	0.1	10.005296
26.421683	0.1	10.001302
26.423350	0.1	9.998799
26.425017	0.1	9.997130
26.426683	0.1	9.995223
26.428350	0.1	9.992600
26.430017	0.1	9.989262
26.431683	0.1	9.985626
26.433350	0.1	9.982050
26.435017	0.1	9.978712
26.436683	0.1	9.975553
26.438350	0.1	9.973169
26.440017	0.1	9.972335
26.441683	0.1	9.972931
26.443350	0.1	9.972633
26.445017	0.1	9.969116
26.446683	0.1	9.962202
26.448350	0.1	9.953738
26.450017	0.1	9.946049
26.451683	0.1	9.940744
26.453350	0.1	9.937823
26.455017	0.1	9.936035
26.456683	0.1	9.934366
26.458350	0.1	9.932876
26.460017	0.1	9.932340
26.461683	0.1	9.933055
26.463350	0.1	9.934962
26.465017	0.1	9.937466
26.466683	0.1	9.939373
26.468350	0.1	9.939373
26.470017	0.1	9.937168
26.471683	0.1	9.933949
26.473350	0.1	9.931446
26.475017	0.1	9.930611
26.476683	0.1	9.931207
26.478350	0.1	9.932221
26.480017	0.1	9.932340
26.481683	0.1	9.931625
26.483350	0.1	9.931386
26.485017	0.1	9.932340
26.486683	0.1	9.933830
26.488350	0.1	9.934307
26.490017	0.1	9.932757
26.491683	0.1	9.929360
26.493350	0.1	9.925068
26.495017	0.1	9.921015
26.496683	0.1	9.917737
26.498350	0.1	9.915233
26.500017	0.1	9.913505
26.501683	0.1	9.913028
26.503350	0.1	9.914280
26.505017	0.1	9.917498
26.506683	0.1	9.922147
26.508350	0.1	9.926916
26.510017	0.1	9.929956
26.511683	0.1	9.929658
26.513350	0.1	9.925962
26.515017	0.1	9.921373
26.516683	0.1	9.918512
26.518350	0.1	9.917975
26.520017	0.1	9.918810
26.521683	0.1	9.919942
26.523350	0.1	9.921075
26.525017	0.1	9.921790
26.526683	0.1	9.921134
26.528350	0.1	9.919346
26.530017	0.1	9.917856
26.531683	0.1	9.917915
26.533350	0.1	9.918929
26.535017	0.1	9.918929
26.536683	0.1	9.916843
26.538350	0.1	9.913207
26.540017	0.1	9.910107
26.541683	0.1	9.908856
26.543350	0.1	9.909213
26.545017	0.1	9.909928
26.546683	0.1	9.910405
26.548350	0.1	9.910584
26.550017	0.1	9.911001
26.551683	0.1	9.911955
26.553350	0.1	9.913147
26.555017	0.1	9.913922
26.556683	0.1	9.914041
26.558350	0.1	9.913803
26.560017	0.1	9.913386
26.561683	0.1	9.912611
26.563350	0.1	9.911776
26.565017	0.1	9.911240
26.566683	0.1	9.910882
26.568350	0.1	9.910048
26.570017	0.1	9.908200
26.571683	0.1	9.905697
26.573350	0.1	9.903491
26.575017	0.1	9.902657
26.576683	0.1	9.903372
26.578350	0.1	9.904087
26.580017	0.1	9.903491
26.581683	0.1	9.901345
26.583350	0.1	9.899140
26.585017	0.1	9.899021
26.586683	0.1	9.901584
26.588350	0.1	9.904683
26.590017	0.1	9.905935
26.591683	0.1	9.904802
26.593350	0.1	9.902537
26.595017	0.1	9.900630
26.596683	0.1	9.900153
26.598350	0.1	9.901763
26.600017	0.1	9.905875
26.601683	0.1	9.911836
26.603350	0.1	9.918273
26.605017	0.1	9.923638
26.606683	0.1	9.926618
26.608350	0.1	9.926916
26.610017	0.1	9.925783
26.611683	0.1	9.924234
26.613350	0.1	9.922267
26.615017	0.1	9.920359
26.616683	0.1	9.918929
26.618350	0.1	9.917498
26.620017	0.1	9.916127
26.621683	0.1	9.915352
26.623350	0.1	9.915412
26.625017	0.1	9.916127
26.626683	0.1	9.917200
26.628350	0.1	9.918631
26.630017	0.1	9.920836
26.631683	0.1	9.924174
26.633350	0.1	9.928406
26.635017	0.1	9.933174
26.636683	0.1	9.938002
26.638350	0.1	9.942353
26.640017	0.1	9.945691
26.641683	0.1	9.947837
26.643350	0.1	9.948910
26.645017	0.1	9.949268
26.646683	0.1	9.949625
26.648350	0.1	9.950162
26.650017	0.1	9.951056
26.651683	0.1	9.952605
26.653350	0.1	9.954513
26.655017	0.1	9.956420
26.656683	0.1	9.957791
26.658350	0.1	9.958745
26.660017	0.1	9.959996
26.661683	0.1	9.962619
26.663350	0.1	9.966732
26.665017	0.1	9.971798
26.666683	0.1	9.977341
26.668350	0.1	9.983540
26.670017	0.1	9.990216
26.671683	0.1	9.996832
26.673350	0.1	10.002733
26.675017	0.1	10.007561
26.676683	0.1	10.011435
26.678350	0.1	10.015369
26.680017	0.1	10.020555
26.681683	0.1	10.027826
26.683350	0.1	10.036946
26.685017	0.1	10.046304
26.686683	0.1	10.053635
26.688350	0.1	10.058284
26.690017	0.1	10.061086
26.691683	0.1	10.063410
26.693350	0.1	10.066152
26.695017	0.1	10.069430
26.696683	0.1	10.073662
26.698350	0.1	10.079980
26.700017	0.1	10.088981
26.701683	0.1	10.099233
26.703350	0.1	10.108173
26.705017	0.1	10.114670
26.706683	0.1	10.119260
26.708350	0.1	10.123015
26.710017	0.1	10.126711
26.711683	0.1	10.130883
26.713350	0.1	10.136188
26.715017	0.1	10.143221
26.716683	0.1	10.152281
26.718350	0.1	10.162950
26.720017	0.1	10.174752
26.721683	0.1	10.187865
26.723350	0.1	10.202468
26.725017	0.1	10.217667
26.726683	0.1	10.232092
26.728350	0.1	10.245443
26.730017	0.1	10.258318
26.731683	0.1	10.271013
26.733350	0.1	10.283948
26.735017	0.1	10.297657
26.736683	0.1	10.312021
26.738350	0.1	10.326028
26.740017	0.1	10.339380
26.741683	0.1	10.353029
26.743350	0.1	10.367931
26.745017	0.1	10.384441
26.746683	0.1	10.401905
26.748350	0.1	10.420025
26.750017	0.1	10.438741
26.751683	0.1	10.457993
26.753350	0.1	10.477663
26.755017	0.1	10.497809
26.756683	0.1	10.518611
26.758350	0.1	10.539771
26.760017	0.1	10.561228
26.761683	0.1	10.582746
26.763350	0.1	10.603488
26.765017	0.1	10.623038
26.766683	0.1	10.642768
26.768350	0.1	10.664702
26.770017	0.1	10.689676
26.771683	0.1	10.717095
26.773350	0.1	10.746658
26.775017	0.1	10.778368
26.776683	0.1	10.811806
26.778350	0.1	10.845721
26.780017	0.1	10.879040
26.781683	0.1	10.911823
26.783350	0.1	10.944784
26.785017	0.1	10.978580
26.786683	0.1	11.013628
26.788350	0.1	11.050583
26.790017	0.1	11.089743
26.791683	0.1	11.131406
26.793350	0.1	11.176110
26.795017	0.1	11.224032
26.796683	0.1	11.274338
26.798350	0.1	11.326016
26.800017	0.1	11.378587
26.801683	0.1	11.432291
26.803350	0.1	11.487365
26.805017	0.1	11.543871
26.806683	0.1	11.602343
26.808350	0.1	11.663199
26.810017	0.1	11.727036
26.811683	0.1	11.794329
26.813350	0.1	11.865378
26.815017	0.1	11.939467
26.816683	0.1	12.015641
26.818350	0.1	12.093306
26.820017	0.1	12.171806
26.821683	0.1	12.250663
26.823350	0.1	12.329281
26.825017	0.1	12.406886
26.826683	0.1	12.482584
26.828350	0.1	12.555958
26.830017	0.1	12.627662
26.831683	0.1	12.698711
26.833350	0.1	12.769879
26.835017	0.1	12.841285
26.836683	0.1	12.912989
26.838350	0.1	12.985111
26.840017	0.1	13.056279
26.841683	0.1	13.124109
26.843350	0.1	13.187350
26.845017	0.1	13.246060
26.846683	0.1	13.300598
26.848350	0.1	13.351322
26.850017	0.1	13.398589
26.851683	0.1	13.442696
26.853350	0.1	13.483704
26.855017	0.1	13.520778
26.856683	0.1	13.552667
26.858350	0.1	13.577820
26.860017	0.1	13.595343
26.861683	0.1	13.605059
26.863350	0.1	13.606728
26.865017	0.1	13.600529
26.866683	0.1	13.587893
26.868350	0.1	13.570846
26.870017	0.1	13.550700
26.871683	0.1	13.528229
26.873350	0.1	13.503850
26.875017	0.1	13.477088
26.876683	0.1	13.446809
26.878350	0.1	13.411940
26.880017	0.1	13.371647
26.881683	0.1	13.326646
26.883350	0.1	13.279081
26.885017	0.1	13.231159
26.886683	0.1	13.183356
26.888350	0.1	13.134898
26.890017	0.1	13.085187
26.891683	0.1	13.034404
26.893350	0.1	12.983144
26.895017	0.1	12.931825
26.896683	0.1	12.880922
26.898350	0.1	12.830258
26.900017	0.1	12.779952
26.901683	0.1	12.731911
26.903350	0.1	12.688518
26.905017	0.1	12.650252
26.906683	0.1	12.615324
26.908350	0.1	12.581945
26.910017	0.1	12.549878
26.911683	0.1	12.520254
26.913350	0.1	12.493909
26.915017	0.1	12.470902
26.916683	0.1	12.451351
26.918350	0.1	12.434960
26.920017	0.1	12.420774
26.921683	0.1	12.408198
26.923350	0.1	12.398423
26.925017	0.1	12.392581
26.926683	0.1	12.390555
26.928350	0.1	12.391091
26.930017	0.1	12.392760
26.931683	0.1	12.394191
26.933350	0.1	12.395383
26.935017	0.1	12.397767
26.936683	0.1	12.402535
26.938350	0.1	12.409271
26.940017	0.1	12.416483
26.941683	0.1	12.422860
26.943350	0.1	12.427986
26.945017	0.1	12.432218
26.946683	0.1	12.436093
26.948350	0.1	12.440086
26.950017	0.1	12.443007
26.951683	0.1	12.442768
26.953350	0.1	12.437762
26.955017	0.1	12.428046
26.956683	0.1	12.414814
26.958350	0.1	12.399019
26.960017	0.1	12.380899
26.961683	0.1	12.360037
26.963350	0.1	12.336195
26.965017	0.1	12.309671
26.966683	0.1	12.280823
26.968350	0.1	12.249947
26.970017	0.1	12.217224
26.971683	0.1	12.182534
26.973350	0.1	12.144686
26.975017	0.1	12.102307
26.976683	0.1	12.054504
26.978350	0.1	12.001634
26.980017	0.1	11.945010
26.981683	0.1	11.887313
26.983350	0.1	11.831284
26.985017	0.1	11.777580
26.986683	0.1	11.724890
26.988350	0.1	11.671723
26.990017	0.1	11.617959
26.991683	0.1	11.563659
26.993350	0.1	11.508823
26.995017	0.1	11.454344
26.996683	0.1	11.400760
26.998350	0.1	11.348010
27.000017	0.1	11.296333
27.001683	0.1	11.246145
27.003350	0.1	11.197448
27.005017	0.1	11.149586
27.006683	0.1	11.101962
27.008350	0.1	11.054218
27.010017	0.1	11.007369
27.011683	0.1	10.963321
27.013350	0.1	10.923625
27.015017	0.1	10.887623
27.016683	0.1	10.853410
27.018350	0.1	10.819436
27.020017	0.1	10.785640
27.021683	0.1	10.752738
27.023350	0.1	10.720969
27.025017	0.1	10.690451
27.026683	0.1	10.661543
27.028350	0.1	10.634900
27.030017	0.1	10.610700
27.031683	0.1	10.588825
27.033350	0.1	10.569215
27.035017	0.1	10.550917
27.036683	0.1	10.532916
27.038350	0.1	10.515512
27.040017	0.1	10.500670
27.041683	0.1	10.489762
27.043350	0.1	10.482193
27.045017	0.1	10.475875
27.046683	0.1	10.469139
27.048350	0.1	10.461450
27.050017	0.1	10.452927
27.051683	0.1	10.443748
27.053350	0.1	10.434807
27.055017	0.1	10.427893
27.056683	0.1	10.425032
27.058350	0.1	10.426820
27.060017	0.1	10.432542
27.061683	0.1	10.440231
27.063350	0.1	10.447562
27.065017	0.1	10.453106
27.066683	0.1	10.457338
27.068350	0.1	10.461689
27.070017	0.1	10.466636
27.071683	0.1	10.472239
27.073350	0.1	10.478974
27.075017	0.1	10.487617
27.076683	0.1	10.498226
27.078350	0.1	10.509551
27.080017	0.1	10.520101
27.081683	0.1	10.529042
27.083350	0.1	10.536731
27.085017	0.1	10.544062
27.086683	0.1	10.552169
27.088350	0.1	10.561944
27.090017	0.1	10.573388
27.091683	0.1	10.586858
27.093350	0.1	10.602773
27.095017	0.1	10.620893
27.096683	0.1	10.640264
27.098350	0.1	10.660172
27.100017	0.1	10.680497
27.101683	0.1	10.700644
27.103350	0.1	10.720134
27.105017	0.1	10.739208
27.106683	0.1	10.758937
27.108350	0.1	10.780335
27.110017	0.1	10.803223
27.111683	0.1	10.826886
27.113350	0.1	10.850788
27.115017	0.1	10.874868
27.116683	0.1	10.899604
27.118350	0.1	10.926128
27.120017	0.1	10.955275
27.121683	0.1	10.987521
27.123350	0.1	11.022628
27.125017	0.1	11.060179
27.126683	0.1	11.099339
27.128350	0.1	11.139036
27.130017	0.1	11.178554
27.131683	0.1	11.218310
27.133350	0.1	11.258186
27.135017	0.1	11.297405
27.136683	0.1	11.336029
27.138350	0.1	11.375130
27.140017	0.1	11.416317
27.141683	0.1	11.460543
27.143350	0.1	11.507691
27.145017	0.1	11.557759
27.146683	0.1	11.611224
27.148350	0.1	11.667908
27.150017	0.1	11.726320
27.151683	0.1	11.785389
27.153350	0.1	11.845351
27.155017	0.1	11.907280
27.156683	0.1	11.971832
27.158350	0.1	12.039006
27.160017	0.1	12.107731
27.161683	0.1	12.176693
27.163350	0.1	12.245358
27.165017	0.1	12.313784
27.166683	0.1	12.382508
27.168350	0.1	12.453497
27.170017	0.1	12.529612
27.171683	0.1	12.612344
27.173350	0.1	12.700558
27.175017	0.1	12.791634
27.176683	0.1	12.883187
27.178350	0.1	12.974263
27.180017	0.1	13.065875
27.181683	0.1	13.159276
27.183350	0.1	13.255001
27.185017	0.1	13.353229
27.186683	0.1	13.454796
27.188350	0.1	13.560475
27.190017	0.1	13.670863
27.191683	0.1	13.786496
27.193350	0.1	13.906718
27.195017	0.1	14.030279
27.196683	0.1	14.157296
27.198350	0.1	14.289797
27.200017	0.1	14.429630
27.201683	0.1	14.576794
27.203350	0.1	14.730276
27.205017	0.1	14.888884
27.206683	0.1	15.052200
27.208350	0.1	15.220643
27.210017	0.1	15.394987
27.211683	0.1	15.576006
27.213350	0.1	15.765310
27.215017	0.1	15.964926
27.216683	0.1	16.176225
27.218350	0.1	16.399206
27.220017	0.1	16.632737
27.221683	0.1	16.874791
27.223350	0.1	17.125012
27.225017	0.1	17.384471
27.226683	0.1	17.654718
27.228350	0.1	17.936052
27.230017	0.1	18.227757
27.231683	0.1	18.529059
27.233350	0.1	18.838645
27.235017	0.1	19.155444
27.236683	0.1	19.479157
27.238350	0.1	19.810261
27.240017	0.1	20.148815
27.241683	0.1	20.493568
27.243350	0.1	20.842017
27.245017	0.1	21.192194
27.246683	0.1	21.543266
27.248350	0.1	21.895529
27.250017	0.1	22.249044
27.251683	0.1	22.602261
27.253350	0.1	22.952200
27.255017	0.1	23.295642
27.256683	0.1	23.629786
27.258350	0.1	23.952545
27.260017	0.1	24.262847
27.261683	0.1	24.559142
27.263350	0.1	24.839522
27.265017	0.1	25.102974
27.266683	0.1	25.348665
27.268350	0.1	25.575401
27.270017	0.1	25.781156
27.271683	0.1	25.963487
27.273350	0.1	26.120307
27.275017	0.1	26.250722
27.276683	0.1	26.354434
27.278350	0.1	26.431145
27.280017	0.1	26.480319
27.281683	0.1	26.501180
27.283350	0.1	26.492538
27.285017	0.1	26.453556
27.286683	0.1	26.384355
27.288350	0.1	26.286127
27.290017	0.1	26.160182
27.291683	0.1	26.007892
27.293350	0.1	25.830330
27.295017	0.1	25.628211
27.296683	0.1	25.401415
27.298350	0.1	25.149824
27.300017	0.1	24.873973
27.301683	0.1	24.576129
27.303350	0.1	24.258794
27.305017	0.1	23.924293
27.306683	0.1	23.574831
27.308350	0.1	23.213150
27.310017	0.1	22.842170
27.311683	0.1	22.463800
27.313350	0.1	22.079529
27.315017	0.1	21.691145
27.316683	0.1	21.300079
27.318350	0.1	20.906986
27.320017	0.1	20.511628
27.321683	0.1	20.114006
27.323350	0.1	19.715608
27.325017	0.1	19.319714
27.326683	0.1	18.929661
27.328350	0.1	18.547119
27.330017	0.1	18.172980
27.331683	0.1	17.808140
27.333350	0.1	17.453016
27.335017	0.1	17.106951
27.336683	0.1	16.770125
27.338350	0.1	16.443790
27.340017	0.1	16.129137
27.341683	0.1	15.826047
27.343350	0.1	15.534283
27.345017	0.1	15.253843
27.346683	0.1	14.985085
27.348350	0.1	14.729024
27.350017	0.1	14.486791
27.351683	0.1	14.258386
27.353350	0.1	14.042080
27.355017	0.1	13.836146
27.356683	0.1	13.639630
27.358350	0.1	13.451994
27.360017	0.1	13.272703
27.361683	0.1	13.101698
27.363350	0.1	12.940050
27.365017	0.1	12.789310
27.366683	0.1	12.650014
27.368350	0.1	12.521745
27.370017	0.1	12.402535
27.371683	0.1	12.289584
27.373350	0.1	12.180508
27.375017	0.1	12.074590
27.376683	0.1	11.972607
27.378350	0.1	11.876226
27.380017	0.1	11.786402
27.381683	0.1	11.703015
27.383350	0.1	11.625648
27.385017	0.1	11.553169
27.386683	0.1	11.484266
27.388350	0.1	11.418999
27.390017	0.1	11.357785
27.391683	0.1	11.300088
27.393350	0.1	11.245371
27.395017	0.1	11.194051
27.396683	0.1	11.146844
27.398350	0.1	11.102617
27.400017	0.1	11.058570
27.401683	0.1	11.013032
27.403350	0.1	10.967136
27.405017	0.1	10.923982
27.406683	0.1	10.886789
27.408350	0.1	10.856212
27.410017	0.1	10.829986
27.411683	0.1	10.805190
27.413350	0.1	10.779620
27.415017	0.1	10.752738
27.416683	0.1	10.724962
27.418350	0.1	10.697842
27.420017	0.1	10.673345
27.421683	0.1	10.652364
27.423350	0.1	10.634304
27.425017	0.1	10.617674
27.426683	0.1	10.600925
27.428350	0.1	10.583223
27.430017	0.1	10.565401
27.431683	0.1	10.549188
27.433350	0.1	10.535837
27.435017	0.1	10.524750
27.436683	0.1	10.514320
27.438350	0.1	10.503472
27.440017	0.1	10.492802
27.441683	0.1	10.483325
27.443350	0.1	10.474504
27.445017	0.1	10.465503
27.446683	0.1	10.456622
27.448350	0.1	10.448814
27.450017	0.1	10.441840
27.451683	0.1	10.434747
27.453350	0.1	10.427297
27.455017	0.1	10.419787
27.456683	0.1	10.412574
27.458350	0.1	10.405541
27.460017	0.1	10.399163
27.461683	0.1	10.393978
27.463350	0.1	10.390103
27.465017	0.1	10.386766
27.466683	0.1	10.383428
27.468350	0.1	10.380090
27.470017	0.1	10.377467
27.471683	0.1	10.376156
27.473350	0.1	10.376335
27.475017	0.1	10.377706
27.476683	0.1	10.379792
27.478350	0.1	10.382295
27.480017	0.1	10.385514
27.481683	0.1	10.388792
27.483350	0.1	10.390461
27.485017	0.1	10.389567
27.486683	0.1	10.386170
27.488350	0.1	10.381044
27.490017	0.1	10.375202
27.491683	0.1	10.369599
27.493350	0.1	10.364354
27.495017	0.1	10.359407
27.496683	0.1	10.354937
27.498350	0.1	10.351539
27.500017	0.1	10.349274
27.501683	0.1	10.348082
27.503350	0.1	10.347605
27.505017	0.1	10.346890
27.506683	0.1	10.344566
27.508350	0.1	10.340274
27.510017	0.1	10.335088
27.511683	0.1	10.330797
27.513350	0.1	10.327817
27.515017	0.1	10.325552
27.516683	0.1	10.323406
27.518350	0.1	10.321797
27.520017	0.1	10.321439
27.521683	0.1	10.322035
27.523350	0.1	10.323048
27.525017	0.1	10.324479
27.526683	0.1	10.326625
27.528350	0.1	10.329128
27.530017	0.1	10.331035
27.531683	0.1	10.331989
27.533350	0.1	10.332227
27.535017	0.1	10.332406
27.536683	0.1	10.333121
27.538350	0.1	10.334850
27.540017	0.1	10.336996
27.541683	0.1	10.337532
27.543350	0.1	10.335029
27.545017	0.1	10.330082
27.546683	0.1	10.324598
27.548350	0.1	10.320366
27.550017	0.1	10.318220
27.551683	0.1	10.317863
27.553350	0.1	10.318220
27.555017	0.1	10.318280
27.556683	0.1	10.317565
27.558350	0.1	10.315776
27.560017	0.1	10.313392
27.561683	0.1	10.311485
27.563350	0.1	10.310710
27.565017	0.1	10.310472
27.566683	0.1	10.309458
27.568350	0.1	10.307134
27.570017	0.1	10.303975
27.571683	0.1	10.301233
27.573350	0.1	10.299862
27.575017	0.1	10.299683
27.576683	0.1	10.299564
27.578350	0.1	10.298432
27.580017	0.1	10.296703
27.581683	0.1	10.295869
27.583350	0.1	10.297061
27.585017	0.1	10.299564
27.586683	0.1	10.301471
27.588350	0.1	10.301471
27.590017	0.1	10.299564
27.591683	0.1	10.296405
27.593350	0.1	10.293544
27.595017	0.1	10.292471
27.596683	0.1	10.293425
27.598350	0.1	10.295511
27.600017	0.1	10.297359
27.601683	0.1	10.298134
27.603350	0.1	10.297895
27.605017	0.1	10.297299
27.606683	0.1	10.296524
27.608350	0.1	10.295332
27.610017	0.1	10.293723
27.611683	0.1	10.292173
27.613350	0.1	10.291815
27.615017	0.1	10.293484
27.616683	0.1	10.297180
27.618350	0.1	10.302067
27.620017	0.1	10.306776
27.621683	0.1	10.310054
27.623350	0.1	10.312021
27.625017	0.1	10.313392
27.626683	0.1	10.313929
27.628350	0.1	10.312260
27.630017	0.1	10.307611
27.631683	0.1	10.300756
27.633350	0.1	10.293842
27.635017	0.1	10.288656
27.636683	0.1	10.285795
27.638350	0.1	10.285259
27.640017	0.1	10.285855
27.641683	0.1	10.286153
27.643350	0.1	10.285915
27.645017	0.1	10.286153
27.646683	0.1	10.287405
27.648350	0.1	10.289074
27.650017	0.1	10.290206
27.651683	0.1	10.290802
27.653350	0.1	10.291935
27.655017	0.1	10.294617
27.656683	0.1	10.298908
27.658350	0.1	10.303677
27.660017	0.1	10.307432
27.661683	0.1	10.309160
27.663350	0.1	10.308624
27.665017	0.1	10.306955
27.666683	0.1	10.305644
27.668350	0.1	10.305405
27.670017	0.1	10.305465
27.671683	0.1	10.304809
27.673350	0.1	10.303498
27.675017	0.1	10.302604
27.676683	0.1	10.302961
27.678350	0.1	10.304928
27.680017	0.1	10.307909
27.681683	0.1	10.310531
27.683350	0.1	10.311843
27.685017	0.1	10.311604
27.686683	0.1	10.310114
27.688350	0.1	10.307849
27.690017	0.1	10.305465
27.691683	0.1	10.303796
27.693350	0.1	10.302842
27.695017	0.1	10.302306
27.696683	0.1	10.302306
27.698350	0.1	10.304094
27.700017	0.1	10.308505
27.701683	0.1	10.314882
27.703350	0.1	10.321320
27.705017	0.1	10.326088
27.706683	0.1	10.329247
27.708350	0.1	10.331512
27.710017	0.1	10.332645
27.711683	0.1	10.331691
27.713350	0.1	10.328770
27.715017	0.1	10.325790
27.716683	0.1	10.325373
27.718350	0.1	10.328532
27.720017	0.1	10.333121
27.721683	0.1	10.336400
27.723350	0.1	10.337592
27.725017	0.1	10.337711
27.726683	0.1	10.337711
27.728350	0.1	10.338307
27.730017	0.1	10.339440
27.731683	0.1	10.341347
27.733350	0.1	10.343910
27.735017	0.1	10.346532
27.736683	0.1	10.348619
27.738350	0.1	10.350168
27.740017	0.1	10.351599
27.741683	0.1	10.353327
27.743350	0.1	10.355414
27.745017	0.1	10.358453
27.746683	0.1	10.362864
27.748350	0.1	10.367752
27.750017	0.1	10.371686
27.751683	0.1	10.374249
27.753350	0.1	10.376335
27.755017	0.1	10.379077
27.756683	0.1	10.382534
27.758350	0.1	10.385872
27.760017	0.1	10.388554
27.761683	0.1	10.391355
27.763350	0.1	10.395408
27.765017	0.1	10.400415
27.766683	0.1	10.405005
27.768350	0.1	10.407925
27.770017	0.1	10.409237
27.771683	0.1	10.409654
27.773350	0.1	10.410131
27.775017	0.1	10.410369
27.776683	0.1	10.409892
27.778350	0.1	10.408700
27.780017	0.1	10.406495
27.781683	0.1	10.402859
27.783350	0.1	10.398925
27.785017	0.1	10.397494
27.786683	0.1	10.399879
27.788350	0.1	10.405183
27.790017	0.1	10.411442
27.791683	0.1	10.417045
27.793350	0.1	10.421277
27.795017	0.1	10.424317
27.796683	0.1	10.426999
27.798350	0.1	10.429681
27.800017	0.1	10.432780
27.801683	0.1	10.436357
27.803350	0.1	10.440052
27.805017	0.1	10.442675
27.806683	0.1	10.442973
27.808350	0.1	10.440946
27.810017	0.1	10.437787
27.811683	0.1	10.435403
27.813350	0.1	10.434867
27.815017	0.1	10.435463
27.816683	0.1	10.435939
27.818350	0.1	10.435165
27.820017	0.1	10.431946
27.821683	0.1	10.425866
27.823350	0.1	10.418595
27.825017	0.1	10.412634
27.826683	0.1	10.409594
27.828350	0.1	10.409058
27.830017	0.1	10.409594
27.831683	0.1	10.410369
27.833350	0.1	10.411442
27.835017	0.1	10.413111
27.836683	0.1	10.414422
27.838350	0.1	10.414124
27.840017	0.1	10.411740
27.841683	0.1	10.408462
27.843350	0.1	10.405660
27.845017	0.1	10.404766
27.846683	0.1	10.405899
27.848350	0.1	10.407627
27.850017	0.1	10.407568
27.851683	0.1	10.404409
27.853350	0.1	10.399044
27.855017	0.1	10.393680
27.856683	0.1	10.390044
27.858350	0.1	10.388554
27.860017	0.1	10.388613
27.861683	0.1	10.389150
27.863350	0.1	10.389269
27.865017	0.1	10.389329
27.866683	0.1	10.389865
27.868350	0.1	10.390878
27.870017	0.1	10.391534
27.871683	0.1	10.391355
27.873350	0.1	10.390461
27.875017	0.1	10.388971
27.876683	0.1	10.386825
27.878350	0.1	10.384441
27.880017	0.1	10.382534
27.881683	0.1	10.381640
27.883350	0.1	10.381222
27.885017	0.1	10.380507
27.886683	0.1	10.379673
27.888350	0.1	10.379613
27.890017	0.1	10.380984
27.891683	0.1	10.383189
27.893350	0.1	10.384739
27.895017	0.1	10.384083
27.896683	0.1	10.381520
27.898350	0.1	10.378361
27.900017	0.1	10.376394
27.901683	0.1	10.376275
27.903350	0.1	10.377348
27.905017	0.1	10.378838
27.906683	0.1	10.381461
27.908350	0.1	10.386170
27.910017	0.1	10.392011
27.911683	0.1	10.396183
27.913350	0.1	10.397077
27.915017	0.1	10.395885
27.916683	0.1	10.394633
27.918350	0.1	10.394037
27.920017	0.1	10.393382
27.921683	0.1	10.392607
27.923350	0.1	10.392786
27.925017	0.1	10.394514
27.926683	0.1	10.396839
27.928350	0.1	10.398985
27.930017	0.1	10.400892
27.931683	0.1	10.402501
27.933350	0.1	10.403634
27.935017	0.1	10.404587
27.936683	0.1	10.406554
27.938350	0.1	10.409773
27.940017	0.1	10.412872
27.941683	0.1	10.414601
27.943350	0.1	10.414959
27.945017	0.1	10.415376
27.946683	0.1	10.417104
27.948350	0.1	10.420621
27.950017	0.1	10.425389
27.951683	0.1	10.430456
27.953350	0.1	10.434151
27.955017	0.1	10.435463
27.956683	0.1	10.434449
27.958350	0.1	10.432304
27.960017	0.1	10.430396
27.961683	0.1	10.429860
27.963350	0.1	10.431231
27.965017	0.1	10.434092
27.966683	0.1	10.437728
27.968350	0.1	10.441304
27.970017	0.1	10.443867
27.971683	0.1	10.445178
27.973350	0.1	10.446251
27.975017	0.1	10.448039
27.976683	0.1	10.450602
27.978350	0.1	10.453702
27.980017	0.1	10.457338
27.981683	0.1	10.461808
27.983350	0.1	10.466517
27.985017	0.1	10.470272
27.986683	0.1	10.472239
27.988350	0.1	10.472716
27.990017	0.1	10.473192
27.991683	0.1	10.474861
27.993350	0.1	10.477901
27.995017	0.1	10.481477
27.996683	0.1	10.484517
27.998350	0.1	10.485888
28.000017	0.1	10.484994
28.001683	0.1	10.482491
28.003350	0.1	10.480464
28.005017	0.1	10.481179
28.006683	0.1	10.485113
28.008350	0.1	10.490299
28.010017	0.1	10.494948
28.011683	0.1	10.499061
28.013350	0.1	10.503054
28.015017	0.1	10.506929
28.016683	0.1	10.510147
28.018350	0.1	10.512055
28.020017	0.1	10.512114
28.021683	0.1	10.511041
28.023350	0.1	10.510505
28.025017	0.1	10.511518
28.026683	0.1	10.513724
28.028350	0.1	10.515988
28.030017	0.1	10.517479
28.031683	0.1	10.518015
28.033350	0.1	10.518492
28.035017	0.1	10.520757
28.036683	0.1	10.526300
28.038350	0.1	10.534824
28.040017	0.1	10.544122
28.041683	0.1	10.551811
28.043350	0.1	10.556758
28.045017	0.1	10.559261
28.046683	0.1	10.559619
28.048350	0.1	10.558367
28.050017	0.1	10.557116
28.051683	0.1	10.557891
28.053350	0.1	10.561526
28.055017	0.1	10.566772
28.056683	0.1	10.571957
28.058350	0.1	10.576249
28.060017	0.1	10.579527
28.061683	0.1	10.581732
28.063350	0.1	10.583103
28.065017	0.1	10.584355
28.066683	0.1	10.586203
28.068350	0.1	10.588229
28.070017	0.1	10.589719
28.071683	0.1	10.590554
28.073350	0.1	10.591329
28.075017	0.1	10.593415
28.076683	0.1	10.598183
28.078350	0.1	10.605276
28.080017	0.1	10.612429
28.081683	0.1	10.617555
28.083350	0.1	10.619939
28.085017	0.1	10.619760
28.086683	0.1	10.617912
28.088350	0.1	10.615707
28.090017	0.1	10.614098
28.091683	0.1	10.613621
28.093350	0.1	10.614932
28.095017	0.1	10.618568
28.096683	0.1	10.623515
28.098350	0.1	10.627926
28.100017	0.1	10.630310
28.101683	0.1	10.630847
28.103350	0.1	10.631085
28.105017	0.1	10.632694
28.106683	0.1	10.635734
28.108350	0.1	10.639668
28.110017	0.1	10.644556
28.111683	0.1	10.650159
28.113350	0.1	10.655344
28.115017	0.1	10.658682
28.116683	0.1	10.659695
28.118350	0.1	10.659159
28.120017	0.1	10.658742
28.121683	0.1	10.659815
28.123350	0.1	10.662914
28.125017	0.1	10.667027
28.126683	0.1	10.670663
28.128350	0.1	10.672689
28.130017	0.1	10.672749
28.131683	0.1	10.671259
28.133350	0.1	10.668934
28.135017	0.1	10.666550
28.136683	0.1	10.664881
28.138350	0.1	10.665239
28.140017	0.1	10.668338
28.141683	0.1	10.672451
28.143350	0.1	10.675014
28.145017	0.1	10.674418
28.146683	0.1	10.671199
28.148350	0.1	10.667027
28.150017	0.1	10.663570
28.151683	0.1	10.661722
28.153350	0.1	10.661364
28.155017	0.1	10.661841
28.156683	0.1	10.662556
28.158350	0.1	10.662735
28.160017	0.1	10.662079
28.161683	0.1	10.661185
28.163350	0.1	10.661185
28.165017	0.1	10.661960
28.166683	0.1	10.662735
28.168350	0.1	10.662556
28.170017	0.1	10.660709
28.171683	0.1	10.656238
28.173350	0.1	10.649264
28.175017	0.1	10.641575
28.176683	0.1	10.634781
28.178350	0.1	10.629535
28.180017	0.1	10.626138
28.181683	0.1	10.625184
28.183350	0.1	10.625959
28.185017	0.1	10.626376
28.186683	0.1	10.625005
28.188350	0.1	10.622323
28.190017	0.1	10.619522
28.191683	0.1	10.617138
28.193350	0.1	10.615171
28.195017	0.1	10.613681
28.196683	0.1	10.612727
28.198350	0.1	10.612012
28.200017	0.1	10.611356
28.201683	0.1	10.610641
28.203350	0.1	10.609627
28.205017	0.1	10.607422
28.206683	0.1	10.603130
28.208350	0.1	10.597349
28.210017	0.1	10.591686
28.211683	0.1	10.587097
28.213350	0.1	10.583163
28.215017	0.1	10.579408
28.216683	0.1	10.576010
28.218350	0.1	10.574043
28.220017	0.1	10.574461
28.221683	0.1	10.577143
28.223350	0.1	10.581256
28.225017	0.1	10.585666
28.226683	0.1	10.589243
28.228350	0.1	10.590733
28.230017	0.1	10.589541
28.231683	0.1	10.586143
28.233350	0.1	10.581732
28.235017	0.1	10.577441
28.236683	0.1	10.573924
28.238350	0.1	10.571004
28.240017	0.1	10.568739
28.241683	0.1	10.567725
28.243350	0.1	10.567666
28.245017	0.1	10.568083
28.246683	0.1	10.568560
28.248350	0.1	10.569037
28.250017	0.1	10.569335
28.251683	0.1	10.569573
28.253350	0.1	10.570408
28.255017	0.1	10.572076
28.256683	0.1	10.574520
28.258350	0.1	10.576785
28.260017	0.1	10.578037
28.261683	0.1	10.577381
28.263350	0.1	10.575116
28.265017	0.1	10.572315
28.266683	0.1	10.570050
28.268350	0.1	10.568977
28.270017	0.1	10.569513
28.271683	0.1	10.571600
28.273350	0.1	10.574699
28.275017	0.1	10.577679
28.276683	0.1	10.579706
28.278350	0.1	10.581256
28.280017	0.1	10.583759
28.281683	0.1	10.587931
28.283350	0.1	10.592461
28.285017	0.1	10.595859
28.286683	0.1	10.597826
28.288350	0.1	10.599256
28.290017	0.1	10.600508
28.291683	0.1	10.600866
28.293350	0.1	10.599971
28.295017	0.1	10.598839
28.296683	0.1	10.598601
28.298350	0.1	10.599793
28.300017	0.1	10.601581
28.301683	0.1	10.603190
28.303350	0.1	10.604561
28.305017	0.1	10.606588
28.306683	0.1	10.609508
28.308350	0.1	10.613084
28.310017	0.1	10.616542
28.311683	0.1	10.619760
28.313350	0.1	10.622860
28.315017	0.1	10.625184
28.316683	0.1	10.625899
28.318350	0.1	10.625125
28.320017	0.1	10.623992
28.321683	0.1	10.623694
28.323350	0.1	10.624290
28.325017	0.1	10.624409
28.326683	0.1	10.622979
28.328350	0.1	10.620416
28.330017	0.1	10.618985
28.331683	0.1	10.620237
28.333350	0.1	10.623813
28.335017	0.1	10.628105
28.336683	0.1	10.632516
28.338350	0.1	10.636926
28.340017	0.1	10.641099
28.341683	0.1	10.644556
28.343350	0.1	10.647238
28.345017	0.1	10.649324
28.346683	0.1	10.651649
28.348350	0.1	10.655046
28.350017	0.1	10.659636
28.351683	0.1	10.665239
28.353350	0.1	10.671616
28.355017	0.1	10.678352
28.356683	0.1	10.684610
28.358350	0.1	10.688723
28.360017	0.1	10.690094
28.361683	0.1	10.689259
28.363350	0.1	10.686994
28.365017	0.1	10.684193
28.366683	0.1	10.681511
28.368350	0.1	10.679365
28.370017	0.1	10.678173
28.371683	0.1	10.678650
28.373350	0.1	10.681272
28.375017	0.1	10.685385
28.376683	0.1	10.690153
28.378350	0.1	10.694683
28.380017	0.1	10.698438
28.381683	0.1	10.700644
28.383350	0.1	10.701180
28.385017	0.1	10.700405
28.386683	0.1	10.699213
28.388350	0.1	10.698200
28.390017	0.1	10.697425
28.391683	0.1	10.696531
28.393350	0.1	10.695577
28.395017	0.1	10.694981
28.396683	0.1	10.695041
28.398350	0.1	10.694862
28.400017	0.1	10.693730
28.401683	0.1	10.691941
28.403350	0.1	10.689617
28.405017	0.1	10.686279
28.406683	0.1	10.681987
28.408350	0.1	10.678411
28.410017	0.1	10.676265
28.411683	0.1	10.674775
28.413350	0.1	10.673464
28.415017	0.1	10.673643
28.416683	0.1	10.676623
28.418350	0.1	10.681689
28.420017	0.1	10.686219
28.421683	0.1	10.687590
28.423350	0.1	10.684312
28.425017	0.1	10.676504
28.426683	0.1	10.665775
28.428350	0.1	10.655404
28.430017	0.1	10.648430
28.431683	0.1	10.645748
28.433350	0.1	10.646046
28.435017	0.1	10.647476
28.436683	0.1	10.648966
28.438350	0.1	10.650278
28.440017	0.1	10.651529
28.441683	0.1	10.652722
28.443350	0.1	10.653496
28.445017	0.1	10.653794
28.446683	0.1	10.653854
28.448350	0.1	10.653258
28.450017	0.1	10.651172
28.451683	0.1	10.646642
28.453350	0.1	10.639907
28.455017	0.1	10.632218
28.456683	0.1	10.625482
28.458350	0.1	10.621310
28.460017	0.1	10.620058
28.461683	0.1	10.621250
28.463350	0.1	10.623336
28.465017	0.1	10.624290
28.466683	0.1	10.622621
28.468350	0.1	10.618628
28.470017	0.1	10.613740
28.471683	0.1	10.609151
28.473350	0.1	10.605336
28.475017	0.1	10.602534
28.476683	0.1	10.601104
28.478350	0.1	10.601104
28.480017	0.1	10.602654
28.481683	0.1	10.604740
28.483350	0.1	10.605574
28.485017	0.1	10.604501
28.486683	0.1	10.602475
28.488350	0.1	10.600210
28.490017	0.1	10.598064
28.491683	0.1	10.597051
28.493350	0.1	10.598124
28.495017	0.1	10.601402
28.496683	0.1	10.605813
28.498350	0.1	10.609806
28.500017	0.1	10.612131
28.501683	0.1	10.612548
28.503350	0.1	10.611833
28.505017	0.1	10.610581
28.506683	0.1	10.608674
28.508350	0.1	10.605753
28.510017	0.1	10.602236
28.511683	0.1	10.599971
28.513350	0.1	10.600448
28.515017	0.1	10.602952
28.516683	0.1	10.605217
28.518350	0.1	10.605634
28.520017	0.1	10.604323
28.521683	0.1	10.602117
28.523350	0.1	10.599971
28.525017	0.1	10.599077
28.526683	0.1	10.600508
28.528350	0.1	10.604025
28.530017	0.1	10.607839
28.531683	0.1	10.609627
28.533350	0.1	10.608376
28.535017	0.1	10.605753
28.536683	0.1	10.603905
28.538350	0.1	10.603369
28.540017	0.1	10.603607
28.541683	0.1	10.604740
28.543350	0.1	10.607660
28.545017	0.1	10.611892
28.546683	0.1	10.615647
28.548350	0.1	10.617614
28.550017	0.1	10.618628
28.551683	0.1	10.620177
28.553350	0.1	10.622800
28.555017	0.1	10.625899
28.556683	0.1	10.628284
28.558350	0.1	10.629059
28.560017	0.1	10.628403
28.561683	0.1	10.627866
28.563350	0.1	10.628880
28.565017	0.1	10.631204
28.566683	0.1	10.634125
28.568350	0.1	10.636748
28.570017	0.1	10.638893
28.571683	0.1	10.641575
28.573350	0.1	10.646225
28.575017	0.1	10.653496
28.576683	0.1	10.662914
28.578350	0.1	10.673464
28.580017	0.1	10.683358
28.581683	0.1	10.690332
28.583350	0.1	10.693312
28.585017	0.1	10.693432
28.586683	0.1	10.693610
28.588350	0.1	10.696829
28.590017	0.1	10.704697
28.591683	0.1	10.715902
28.593350	0.1	10.727466
28.595017	0.1	10.736526
28.596683	0.1	10.742069
28.598350	0.1	10.745168
28.600017	0.1	10.748268
28.601683	0.1	10.753275
28.603350	0.1	10.761142
28.605017	0.1	10.771156
28.606683	0.1	10.781468
28.608350	0.1	10.790051
28.610017	0.1	10.796250
28.611683	0.1	10.800660
28.613350	0.1	10.804773
28.615017	0.1	10.810018
28.616683	0.1	10.816456
28.618350	0.1	10.823608
28.620017	0.1	10.831237
28.621683	0.1	10.839344
28.623350	0.1	10.848284
28.625017	0.1	10.859013
28.626683	0.1	10.872186
28.628350	0.1	10.887087
28.630017	0.1	10.901929
28.631683	0.1	10.915578
28.633350	0.1	10.928512
28.635017	0.1	10.942102
28.636683	0.1	10.957182
28.638350	0.1	10.973454
28.640017	0.1	10.989905
28.641683	0.1	11.006475
28.643350	0.1	11.023701
28.645017	0.1	11.042238
28.646683	0.1	11.062682
28.648350	0.1	11.085869
28.650017	0.1	11.112273
28.651683	0.1	11.141241
28.653350	0.1	11.171878
28.655017	0.1	11.203051
28.656683	0.1	11.234046
28.658350	0.1	11.265100
28.660017	0.1	11.297465
28.661683	0.1	11.332453
28.663350	0.1	11.370481
28.665017	0.1	11.410595
28.666683	0.1	11.451364
28.668350	0.1	11.492730
28.670017	0.1	11.536003
28.671683	0.1	11.582792
28.673350	0.1	11.633456
28.675017	0.1	11.687995
28.676683	0.1	11.746169
28.678350	0.1	11.807323
28.680017	0.1	11.870743
28.681683	0.1	11.936785
28.683350	0.1	12.006462
28.685017	0.1	12.080551
28.686683	0.1	12.159229
28.688350	0.1	12.241901
28.690017	0.1	12.327791
28.691683	0.1	12.416364
28.693350	0.1	12.507499
28.695017	0.1	12.601019
28.696683	0.1	12.697042
28.698350	0.1	12.796224
28.700017	0.1	12.899698
28.701683	0.1	13.008953
28.703350	0.1	13.124884
28.705017	0.1	13.247789
28.706683	0.1	13.377488
28.708350	0.1	13.512672
28.710017	0.1	13.651133
28.711683	0.1	13.791741
28.713350	0.1	13.935924
28.715017	0.1	14.085770
28.716683	0.1	14.241637
28.718350	0.1	14.402688
28.720017	0.1	14.568449
28.721683	0.1	14.739335
28.723350	0.1	14.916123
28.725017	0.1	15.098990
28.726683	0.1	15.287579
28.728350	0.1	15.480936
[truncated: 260,792 more chars]
