# Supplementary material for: Fade into you: genetic control of pigmentation patterns in red-flesh apple (Malus domestica)
Source: Front Plant Sci. 2025 Jan 13;15:1462545. doi: 10.3389/fpls.2024.1462545 (PMC11770013; doi:10.3389/fpls.2024.1462545)
Supplement: Supplementary file 4 [file DataSheet1.zip › CR C1EXT284NM/CR C1EXT284NM.txt]

URL	chrom://thermo-pfav3ojr/ChromeleonLocal/Instrument Data/Vanquish_MS/Dimitri/VALEMA/Pierre/Echantillons 03-04-24.seq/100.smp/EXT284NM.channel/EXT284NM.chm
Channel	EXT284NM

Injection Information:
Data Vault	ChromeleonLocal
Sequence	Echantillons 03-04-24
Name	CR C1
Number	3
Position	B:A3
Comment	colonne SB-AQ MeOH+5%AA
Processing Method	Quantitative
Instrument Method	VALEMA test separation GRAQ 4
Type	Unknown
Status	Finished
Inject Time	4/3/2024 6:56:55 PM +02:00
Volume (µl)	10.0000
Dilution Factor	1.0000
Weight	1.0000

Chromatogram Data Information:
Time Min. (min)	0.001683
Time Max. (min)	47.000017
Data Points	28200
Detector	UV
Generating Data System	Chromeleon 7.3.2.10759
Exporting Data System	Chromeleon 7.3.2.0
Operator	Administrator
Signal Quantity	Absorbance
Signal Unit	mAU
Signal Min.	-1.265466
Signal Max.	477.443485
Channel	EXT284NM
Driver Name	VDAD.dll
Channel Type	Evaluation
Min. Step (s)	0.1
Max. Step (s)	0.1
Average Step (s)	0.1

Signal Parameter Information:
Signal Info	WVL:284 nm

Chromatogram Data:
Time (min)	Step (s)	Value (mAU)
0.001683	n.a.	0.000000
0.003350	0.1	0.000000
0.005017	0.1	-0.000060
0.006683	0.1	0.000119
0.008350	0.1	0.001669
0.010017	0.1	0.005007
0.011683	0.1	0.008762
0.013350	0.1	0.010610
0.015017	0.1	0.009477
0.016683	0.1	0.006199
0.018350	0.1	0.002623
0.020017	0.1	0.000298
0.021683	0.1	-0.000477
0.023350	0.1	-0.000894
0.025017	0.1	-0.002205
0.026683	0.1	-0.003815
0.028350	0.1	-0.004172
0.030017	0.1	-0.002384
0.031683	0.1	0.000119
0.033350	0.1	0.001192
0.035017	0.1	-0.000238
0.036683	0.1	-0.003994
0.038350	0.1	-0.008702
0.040017	0.1	-0.011742
0.041683	0.1	-0.011444
0.043350	0.1	-0.008285
0.045017	0.1	-0.004470
0.046683	0.1	-0.001788
0.048350	0.1	-0.001073
0.050017	0.1	-0.002623
0.051683	0.1	-0.006020
0.053350	0.1	-0.009954
0.055017	0.1	-0.012934
0.056683	0.1	-0.014067
0.058350	0.1	-0.013709
0.060017	0.1	-0.012100
0.061683	0.1	-0.009358
0.063350	0.1	-0.005543
0.065017	0.1	-0.001669
0.066683	0.1	0.001132
0.068350	0.1	0.002623
0.070017	0.1	0.003219
0.071683	0.1	0.003338
0.073350	0.1	0.002503
0.075017	0.1	0.000000
0.076683	0.1	-0.003994
0.078350	0.1	-0.007391
0.080017	0.1	-0.008285
0.081683	0.1	-0.006318
0.083350	0.1	-0.002205
0.085017	0.1	0.002801
0.086683	0.1	0.007331
0.088350	0.1	0.009894
0.090017	0.1	0.009537
0.091683	0.1	0.006378
0.093350	0.1	0.001132
0.095017	0.1	-0.006258
0.096683	0.1	-0.015318
0.098350	0.1	-0.023127
0.100017	0.1	-0.026166
0.101683	0.1	-0.024259
0.103350	0.1	-0.019848
0.105017	0.1	-0.014365
0.106683	0.1	-0.008523
0.108350	0.1	-0.003517
0.110017	0.1	-0.000596
0.111683	0.1	0.000119
0.113350	0.1	-0.000715
0.115017	0.1	-0.002205
0.116683	0.1	-0.003159
0.118350	0.1	-0.002265
0.120017	0.1	0.000298
0.121683	0.1	0.003040
0.123350	0.1	0.004709
0.125017	0.1	0.005484
0.126683	0.1	0.006318
0.128350	0.1	0.007570
0.130017	0.1	0.008404
0.131683	0.1	0.008106
0.133350	0.1	0.007033
0.135017	0.1	0.005722
0.136683	0.1	0.004470
0.138350	0.1	0.003517
0.140017	0.1	0.002801
0.141683	0.1	0.001967
0.143350	0.1	0.001073
0.145017	0.1	-0.000060
0.146683	0.1	-0.001490
0.148350	0.1	-0.003159
0.150017	0.1	-0.004351
0.151683	0.1	-0.003695
0.153350	0.1	-0.000715
0.155017	0.1	0.003099
0.156683	0.1	0.005782
0.158350	0.1	0.006497
0.160017	0.1	0.005841
0.161683	0.1	0.004768
0.163350	0.1	0.002742
0.165017	0.1	-0.000834
0.166683	0.1	-0.004411
0.168350	0.1	-0.005782
0.170017	0.1	-0.005305
0.171683	0.1	-0.004888
0.173350	0.1	-0.005782
0.175017	0.1	-0.007808
0.176683	0.1	-0.010669
0.178350	0.1	-0.014186
0.180017	0.1	-0.017941
0.181683	0.1	-0.021100
0.183350	0.1	-0.022769
0.185017	0.1	-0.022590
0.186683	0.1	-0.020862
0.188350	0.1	-0.018120
0.190017	0.1	-0.015259
0.191683	0.1	-0.013113
0.193350	0.1	-0.011563
0.195017	0.1	-0.010073
0.196683	0.1	-0.008464
0.198350	0.1	-0.006378
0.200017	0.1	-0.003338
0.201683	0.1	-0.000119
0.203350	0.1	0.001013
0.205017	0.1	-0.001132
0.206683	0.1	-0.005782
0.208350	0.1	-0.011027
0.210017	0.1	-0.015497
0.211683	0.1	-0.018716
0.213350	0.1	-0.020444
0.215017	0.1	-0.019968
0.216683	0.1	-0.017583
0.218350	0.1	-0.014901
0.220017	0.1	-0.012994
0.221683	0.1	-0.011027
0.223350	0.1	-0.007093
0.225017	0.1	-0.000954
0.226683	0.1	0.005066
0.228350	0.1	0.007510
0.230017	0.1	0.004411
0.231683	0.1	-0.003040
0.233350	0.1	-0.011325
0.235017	0.1	-0.016987
0.236683	0.1	-0.018179
0.238350	0.1	-0.015736
0.240017	0.1	-0.012398
0.241683	0.1	-0.011027
0.243350	0.1	-0.012159
0.245017	0.1	-0.014365
0.246683	0.1	-0.016093
0.248350	0.1	-0.016153
0.250017	0.1	-0.014305
0.251683	0.1	-0.011384
0.253350	0.1	-0.008941
0.255017	0.1	-0.008285
0.256683	0.1	-0.009418
0.258350	0.1	-0.011027
0.260017	0.1	-0.011742
0.261683	0.1	-0.010610
0.263350	0.1	-0.007391
0.265017	0.1	-0.002801
0.266683	0.1	0.001252
0.268350	0.1	0.002623
0.270017	0.1	0.000834
0.271683	0.1	-0.002623
0.273350	0.1	-0.005305
0.275017	0.1	-0.005364
0.276683	0.1	-0.003219
0.278350	0.1	0.000119
0.280017	0.1	0.003278
0.281683	0.1	0.004530
0.283350	0.1	0.002444
0.285017	0.1	-0.001788
0.286683	0.1	-0.006020
0.288350	0.1	-0.009179
0.290017	0.1	-0.011563
0.291683	0.1	-0.013411
0.293350	0.1	-0.015378
0.295017	0.1	-0.018835
0.296683	0.1	-0.024080
0.298350	0.1	-0.029504
0.300017	0.1	-0.032663
0.301683	0.1	-0.031531
0.303350	0.1	-0.025868
0.305017	0.1	-0.018299
0.306683	0.1	-0.012577
0.308350	0.1	-0.011563
0.310017	0.1	-0.015318
0.311683	0.1	-0.021517
0.313350	0.1	-0.027835
0.315017	0.1	-0.033557
0.316683	0.1	-0.037670
0.318350	0.1	-0.039160
0.320017	0.1	-0.037551
0.321683	0.1	-0.033498
0.323350	0.1	-0.028610
0.325017	0.1	-0.024676
0.326683	0.1	-0.022650
0.328350	0.1	-0.021994
0.330017	0.1	-0.021994
0.331683	0.1	-0.022531
0.333350	0.1	-0.023365
0.335017	0.1	-0.023127
0.336683	0.1	-0.021160
0.338350	0.1	-0.018418
0.340017	0.1	-0.016689
0.341683	0.1	-0.017047
0.343350	0.1	-0.019550
0.345017	0.1	-0.023365
0.346683	0.1	-0.027478
0.348350	0.1	-0.030398
0.350017	0.1	-0.030398
0.351683	0.1	-0.026524
0.353350	0.1	-0.019968
0.355017	0.1	-0.013709
0.356683	0.1	-0.010312
0.358350	0.1	-0.010312
0.360017	0.1	-0.012279
0.361683	0.1	-0.014901
0.363350	0.1	-0.017583
0.365017	0.1	-0.019789
0.366683	0.1	-0.020683
0.368350	0.1	-0.019372
0.370017	0.1	-0.016034
0.371683	0.1	-0.011921
0.373350	0.1	-0.008821
0.375017	0.1	-0.008345
0.376683	0.1	-0.011027
0.378350	0.1	-0.016153
0.380017	0.1	-0.022113
0.381683	0.1	-0.027716
0.383350	0.1	-0.031948
0.385017	0.1	-0.033677
0.386683	0.1	-0.032783
0.388350	0.1	-0.030637
0.390017	0.1	-0.028968
0.391683	0.1	-0.028849
0.393350	0.1	-0.030100
0.395017	0.1	-0.031114
0.396683	0.1	-0.029624
0.398350	0.1	-0.024676
0.400017	0.1	-0.017226
0.401683	0.1	-0.009716
0.403350	0.1	-0.005186
0.405017	0.1	-0.004947
0.406683	0.1	-0.007689
0.408350	0.1	-0.011206
0.410017	0.1	-0.014067
0.411683	0.1	-0.015438
0.413350	0.1	-0.014663
0.415017	0.1	-0.011981
0.416683	0.1	-0.008464
0.418350	0.1	-0.005245
0.420017	0.1	-0.003040
0.421683	0.1	-0.001967
0.423350	0.1	-0.001609
0.425017	0.1	-0.001907
0.426683	0.1	-0.003755
0.428350	0.1	-0.007868
0.430017	0.1	-0.013649
0.431683	0.1	-0.020087
0.433350	0.1	-0.026166
0.435017	0.1	-0.030458
0.436683	0.1	-0.031650
0.438350	0.1	-0.030041
0.440017	0.1	-0.027418
0.441683	0.1	-0.025332
0.443350	0.1	-0.023723
0.445017	0.1	-0.021398
0.446683	0.1	-0.017881
0.448350	0.1	-0.013709
0.450017	0.1	-0.010431
0.451683	0.1	-0.009239
0.453350	0.1	-0.010431
0.455017	0.1	-0.012875
0.456683	0.1	-0.014842
0.458350	0.1	-0.015378
0.460017	0.1	-0.015259
0.461683	0.1	-0.015616
0.463350	0.1	-0.016928
0.465017	0.1	-0.017405
0.466683	0.1	-0.014722
0.468350	0.1	-0.009596
0.470017	0.1	-0.005960
0.471683	0.1	-0.006437
0.473350	0.1	-0.010073
0.475017	0.1	-0.014246
0.476683	0.1	-0.016987
0.478350	0.1	-0.017881
0.480017	0.1	-0.017703
0.481683	0.1	-0.017107
0.483350	0.1	-0.016391
0.485017	0.1	-0.016510
0.486683	0.1	-0.018716
0.488350	0.1	-0.023305
0.490017	0.1	-0.028789
0.491683	0.1	-0.033200
0.493350	0.1	-0.034750
0.495017	0.1	-0.031829
0.496683	0.1	-0.025034
0.498350	0.1	-0.017345
0.500017	0.1	-0.012279
0.501683	0.1	-0.011444
0.503350	0.1	-0.014186
0.505017	0.1	-0.018120
0.506683	0.1	-0.020146
0.508350	0.1	-0.018895
0.510017	0.1	-0.015438
0.511683	0.1	-0.012517
0.513350	0.1	-0.012517
0.515017	0.1	-0.015795
0.516683	0.1	-0.020623
0.518350	0.1	-0.024140
0.520017	0.1	-0.024378
0.521683	0.1	-0.021219
0.523350	0.1	-0.016451
0.525017	0.1	-0.012934
0.526683	0.1	-0.012696
0.528350	0.1	-0.015736
0.530017	0.1	-0.020206
0.531683	0.1	-0.024199
0.533350	0.1	-0.026941
0.535017	0.1	-0.028968
0.536683	0.1	-0.030100
0.538350	0.1	-0.029087
0.540017	0.1	-0.025034
0.541683	0.1	-0.018716
0.543350	0.1	-0.012457
0.545017	0.1	-0.009298
0.546683	0.1	-0.011921
0.548350	0.1	-0.020504
0.550017	0.1	-0.031471
0.551683	0.1	-0.039995
0.553350	0.1	-0.044405
0.555017	0.1	-0.045598
0.556683	0.1	-0.044584
0.558350	0.1	-0.041425
0.560017	0.1	-0.036716
0.561683	0.1	-0.031650
0.563350	0.1	-0.027120
0.565017	0.1	-0.023425
0.566683	0.1	-0.020742
0.568350	0.1	-0.019491
0.570017	0.1	-0.019848
0.571683	0.1	-0.021279
0.573350	0.1	-0.023246
0.575017	0.1	-0.025809
0.576683	0.1	-0.028849
0.578350	0.1	-0.030756
0.580017	0.1	-0.029981
0.581683	0.1	-0.026882
0.583350	0.1	-0.023544
0.585017	0.1	-0.022292
0.586683	0.1	-0.023425
0.588350	0.1	-0.025809
0.590017	0.1	-0.027597
0.591683	0.1	-0.027657
0.593350	0.1	-0.026226
0.595017	0.1	-0.024676
0.596683	0.1	-0.024855
0.598350	0.1	-0.027716
0.600017	0.1	-0.032842
0.601683	0.1	-0.038683
0.603350	0.1	-0.043511
0.605017	0.1	-0.046313
0.606683	0.1	-0.046909
0.608350	0.1	-0.045538
0.610017	0.1	-0.042796
0.611683	0.1	-0.039399
0.613350	0.1	-0.036478
0.615017	0.1	-0.035048
0.616683	0.1	-0.035167
0.618350	0.1	-0.036120
0.620017	0.1	-0.037849
0.621683	0.1	-0.040054
0.623350	0.1	-0.041783
0.625017	0.1	-0.042558
0.626683	0.1	-0.043213
0.628350	0.1	-0.044465
0.630017	0.1	-0.046015
0.631683	0.1	-0.046790
0.633350	0.1	-0.046134
0.635017	0.1	-0.043750
0.636683	0.1	-0.038564
0.638350	0.1	-0.030220
0.640017	0.1	-0.020981
0.641683	0.1	-0.014424
0.643350	0.1	-0.012279
0.645017	0.1	-0.013530
0.646683	0.1	-0.016630
0.648350	0.1	-0.020981
0.650017	0.1	-0.026107
0.651683	0.1	-0.031173
0.653350	0.1	-0.035465
0.655017	0.1	-0.039339
0.656683	0.1	-0.042915
0.658350	0.1	-0.045657
0.660017	0.1	-0.047505
0.661683	0.1	-0.048339
0.663350	0.1	-0.047088
0.665017	0.1	-0.043035
0.666683	0.1	-0.037014
0.668350	0.1	-0.030816
0.670017	0.1	-0.025749
0.671683	0.1	-0.022471
0.673350	0.1	-0.021100
0.675017	0.1	-0.022054
0.676683	0.1	-0.024736
0.678350	0.1	-0.027895
0.680017	0.1	-0.030279
0.681683	0.1	-0.031888
0.683350	0.1	-0.033438
0.685017	0.1	-0.035524
0.686683	0.1	-0.037849
0.688350	0.1	-0.039577
0.690017	0.1	-0.039756
0.691683	0.1	-0.038207
0.693350	0.1	-0.035048
0.695017	0.1	-0.030577
0.696683	0.1	-0.024736
0.698350	0.1	-0.017703
0.700017	0.1	-0.010431
0.701683	0.1	-0.004947
0.703350	0.1	-0.003338
0.705017	0.1	-0.007093
0.706683	0.1	-0.015140
0.708350	0.1	-0.024080
0.710017	0.1	-0.030816
0.711683	0.1	-0.034034
0.713350	0.1	-0.034571
0.715017	0.1	-0.034511
0.716683	0.1	-0.035822
0.718350	0.1	-0.038683
0.720017	0.1	-0.042081
0.721683	0.1	-0.044703
0.723350	0.1	-0.045359
0.725017	0.1	-0.043035
0.726683	0.1	-0.037789
0.728350	0.1	-0.031710
0.730017	0.1	-0.027418
0.731683	0.1	-0.026464
0.733350	0.1	-0.028789
0.735017	0.1	-0.034094
0.736683	0.1	-0.041068
0.738350	0.1	-0.047684
0.740017	0.1	-0.051856
0.741683	0.1	-0.052631
0.743350	0.1	-0.050068
0.745017	0.1	-0.045359
0.746683	0.1	-0.039697
0.748350	0.1	-0.034451
0.750017	0.1	-0.030577
0.751683	0.1	-0.028551
0.753350	0.1	-0.028908
0.755017	0.1	-0.031471
0.756683	0.1	-0.034451
0.758350	0.1	-0.035167
0.760017	0.1	-0.032544
0.761683	0.1	-0.028074
0.763350	0.1	-0.024676
0.765017	0.1	-0.024021
0.766683	0.1	-0.026226
0.768350	0.1	-0.030041
0.770017	0.1	-0.033915
0.771683	0.1	-0.036836
0.773350	0.1	-0.039339
0.775017	0.1	-0.041783
0.776683	0.1	-0.043333
0.778350	0.1	-0.042737
0.780017	0.1	-0.040293
0.781683	0.1	-0.038087
0.783350	0.1	-0.037909
0.785017	0.1	-0.038624
0.786683	0.1	-0.038028
0.788350	0.1	-0.035942
0.790017	0.1	-0.033617
0.791683	0.1	-0.031114
0.793350	0.1	-0.028431
0.795017	0.1	-0.026345
0.796683	0.1	-0.025511
0.798350	0.1	-0.025988
0.800017	0.1	-0.027776
0.801683	0.1	-0.030875
0.803350	0.1	-0.034690
0.805017	0.1	-0.037253
0.806683	0.1	-0.037134
0.808350	0.1	-0.035226
0.810017	0.1	-0.033915
0.811683	0.1	-0.033617
0.813350	0.1	-0.032663
0.815017	0.1	-0.030398
0.816683	0.1	-0.028551
0.818350	0.1	-0.029922
0.820017	0.1	-0.034809
0.821683	0.1	-0.041068
0.823350	0.1	-0.045717
0.825017	0.1	-0.046968
0.826683	0.1	-0.044525
0.828350	0.1	-0.039577
0.830017	0.1	-0.034571
0.831683	0.1	-0.032067
0.833350	0.1	-0.033319
0.835017	0.1	-0.036597
0.836683	0.1	-0.039041
0.838350	0.1	-0.039101
0.840017	0.1	-0.036895
0.841683	0.1	-0.033021
0.843350	0.1	-0.028253
0.845017	0.1	-0.024021
0.846683	0.1	-0.022471
0.848350	0.1	-0.024140
0.850017	0.1	-0.027597
0.851683	0.1	-0.031292
0.853350	0.1	-0.035226
0.855017	0.1	-0.039756
0.856683	0.1	-0.044405
0.858350	0.1	-0.048518
0.860017	0.1	-0.051796
0.861683	0.1	-0.053704
0.863350	0.1	-0.053823
0.865017	0.1	-0.053465
0.866683	0.1	-0.054538
0.868350	0.1	-0.057161
0.870017	0.1	-0.059366
0.871683	0.1	-0.059307
0.873350	0.1	-0.057042
0.875017	0.1	-0.053942
0.876683	0.1	-0.051141
0.878350	0.1	-0.049293
0.880017	0.1	-0.048697
0.881683	0.1	-0.049055
0.883350	0.1	-0.049353
0.885017	0.1	-0.047743
0.886683	0.1	-0.043571
0.888350	0.1	-0.038505
0.890017	0.1	-0.035346
0.891683	0.1	-0.035822
0.893350	0.1	-0.039041
0.895017	0.1	-0.042260
0.896683	0.1	-0.043690
0.898350	0.1	-0.043809
0.900017	0.1	-0.044107
0.901683	0.1	-0.044763
0.903350	0.1	-0.045419
0.905017	0.1	-0.045776
0.906683	0.1	-0.046074
0.908350	0.1	-0.046670
0.910017	0.1	-0.047147
0.911683	0.1	-0.046968
0.913350	0.1	-0.045776
0.915017	0.1	-0.043809
0.916683	0.1	-0.042081
0.918350	0.1	-0.041544
0.920017	0.1	-0.041723
0.921683	0.1	-0.041664
0.923350	0.1	-0.041008
0.925017	0.1	-0.040710
0.926683	0.1	-0.041902
0.928350	0.1	-0.044584
0.930017	0.1	-0.047326
0.931683	0.1	-0.048101
0.933350	0.1	-0.046015
0.935017	0.1	-0.042856
0.936683	0.1	-0.040829
0.938350	0.1	-0.040174
0.940017	0.1	-0.039458
0.941683	0.1	-0.037611
0.943350	0.1	-0.035286
0.945017	0.1	-0.034332
0.946683	0.1	-0.035942
0.948350	0.1	-0.039876
0.950017	0.1	-0.044465
0.951683	0.1	-0.048161
0.953350	0.1	-0.050247
0.955017	0.1	-0.050843
0.956683	0.1	-0.051022
0.958350	0.1	-0.051439
0.960017	0.1	-0.051439
0.961683	0.1	-0.049949
0.963350	0.1	-0.047982
0.965017	0.1	-0.047386
0.966683	0.1	-0.048399
0.968350	0.1	-0.049174
0.970017	0.1	-0.048637
0.971683	0.1	-0.046790
0.973350	0.1	-0.044227
0.975017	0.1	-0.041723
0.976683	0.1	-0.040233
0.978350	0.1	-0.040352
0.980017	0.1	-0.043035
0.981683	0.1	-0.048757
0.983350	0.1	-0.055850
0.985017	0.1	-0.061154
0.986683	0.1	-0.062525
0.988350	0.1	-0.060081
0.990017	0.1	-0.055313
0.991683	0.1	-0.050604
0.993350	0.1	-0.047147
0.995017	0.1	-0.044823
0.996683	0.1	-0.042319
0.998350	0.1	-0.038803
1.000017	0.1	-0.034988
1.001683	0.1	-0.032842
1.003350	0.1	-0.033557
1.005017	0.1	-0.037432
1.006683	0.1	-0.043452
1.008350	0.1	-0.050068
1.010017	0.1	-0.056088
1.011683	0.1	-0.060737
1.013350	0.1	-0.063419
1.015017	0.1	-0.064135
1.016683	0.1	-0.063658
1.018350	0.1	-0.062466
1.020017	0.1	-0.060141
1.021683	0.1	-0.055671
1.023350	0.1	-0.049233
1.025017	0.1	-0.042617
1.026683	0.1	-0.038087
1.028350	0.1	-0.036597
1.030017	0.1	-0.036538
1.031683	0.1	-0.036418
1.033350	0.1	-0.036955
1.035017	0.1	-0.039101
1.036683	0.1	-0.042260
1.038350	0.1	-0.045598
1.040017	0.1	-0.048578
1.041683	0.1	-0.050724
1.043350	0.1	-0.052214
1.045017	0.1	-0.053167
1.046683	0.1	-0.053763
1.048350	0.1	-0.053406
1.050017	0.1	-0.051260
1.051683	0.1	-0.047386
1.053350	0.1	-0.043690
1.055017	0.1	-0.042439
1.056683	0.1	-0.044405
1.058350	0.1	-0.047982
1.060017	0.1	-0.051022
1.061683	0.1	-0.053406
1.063350	0.1	-0.055432
1.065017	0.1	-0.056267
1.066683	0.1	-0.054717
1.068350	0.1	-0.051498
1.070017	0.1	-0.048816
1.071683	0.1	-0.047743
1.073350	0.1	-0.047386
1.075017	0.1	-0.046492
1.076683	0.1	-0.045002
1.078350	0.1	-0.043988
1.080017	0.1	-0.044942
1.081683	0.1	-0.047982
1.083350	0.1	-0.051618
1.085017	0.1	-0.054121
1.086683	0.1	-0.055254
1.088350	0.1	-0.055373
1.090017	0.1	-0.054359
1.091683	0.1	-0.052869
1.093350	0.1	-0.051975
1.095017	0.1	-0.052094
1.096683	0.1	-0.053108
1.098350	0.1	-0.055075
1.100017	0.1	-0.058174
1.101683	0.1	-0.061810
1.103350	0.1	-0.064790
1.105017	0.1	-0.066161
1.106683	0.1	-0.065207
1.108350	0.1	-0.061691
1.110017	0.1	-0.056505
1.111683	0.1	-0.051677
1.113350	0.1	-0.048935
1.115017	0.1	-0.048459
1.116683	0.1	-0.049412
1.118350	0.1	-0.051081
1.120017	0.1	-0.052750
1.121683	0.1	-0.053942
1.123350	0.1	-0.054657
1.125017	0.1	-0.055432
1.126683	0.1	-0.056386
1.128350	0.1	-0.057340
1.130017	0.1	-0.058115
1.131683	0.1	-0.058949
1.133350	0.1	-0.060022
1.135017	0.1	-0.061393
1.136683	0.1	-0.062048
1.138350	0.1	-0.060380
1.140017	0.1	-0.056505
1.141683	0.1	-0.053108
1.143350	0.1	-0.052452
1.145017	0.1	-0.054181
1.146683	0.1	-0.055969
1.148350	0.1	-0.054896
1.150017	0.1	-0.050187
1.151683	0.1	-0.043809
1.153350	0.1	-0.038743
1.155017	0.1	-0.036180
1.156683	0.1	-0.035882
1.158350	0.1	-0.038087
1.160017	0.1	-0.042915
1.161683	0.1	-0.049114
1.163350	0.1	-0.054479
1.165017	0.1	-0.056803
1.166683	0.1	-0.055313
1.168350	0.1	-0.051141
1.170017	0.1	-0.045300
1.171683	0.1	-0.037849
1.173350	0.1	-0.029862
1.175017	0.1	-0.024438
1.176683	0.1	-0.023782
1.178350	0.1	-0.027657
1.180017	0.1	-0.033796
1.181683	0.1	-0.040174
1.183350	0.1	-0.045359
1.185017	0.1	-0.048220
1.186683	0.1	-0.047624
1.188350	0.1	-0.043213
1.190017	0.1	-0.036359
1.191683	0.1	-0.028670
1.193350	0.1	-0.021636
1.195017	0.1	-0.016987
1.196683	0.1	-0.016987
1.198350	0.1	-0.022173
1.200017	0.1	-0.029922
1.201683	0.1	-0.036538
1.203350	0.1	-0.040770
1.205017	0.1	-0.043750
1.206683	0.1	-0.046492
1.208350	0.1	-0.048637
1.210017	0.1	-0.049293
1.211683	0.1	-0.048697
1.213350	0.1	-0.048220
1.215017	0.1	-0.048757
1.216683	0.1	-0.050008
1.218350	0.1	-0.051200
1.220017	0.1	-0.051975
1.221683	0.1	-0.052810
1.223350	0.1	-0.053763
1.225017	0.1	-0.054121
1.226683	0.1	-0.053108
1.228350	0.1	-0.050068
1.230017	0.1	-0.045300
1.231683	0.1	-0.039876
1.233350	0.1	-0.035286
1.235017	0.1	-0.032842
1.236683	0.1	-0.033438
1.238350	0.1	-0.037134
1.240017	0.1	-0.042021
1.241683	0.1	-0.045598
1.243350	0.1	-0.046313
1.245017	0.1	-0.044644
1.246683	0.1	-0.042260
1.248350	0.1	-0.040233
1.250017	0.1	-0.037789
1.251683	0.1	-0.033975
1.253350	0.1	-0.029564
1.255017	0.1	-0.026226
1.256683	0.1	-0.024199
1.258350	0.1	-0.022292
1.260017	0.1	-0.019610
1.261683	0.1	-0.016570
1.263350	0.1	-0.014663
1.265017	0.1	-0.015557
1.266683	0.1	-0.019491
1.268350	0.1	-0.025511
1.270017	0.1	-0.032425
1.271683	0.1	-0.038564
1.273350	0.1	-0.042021
1.275017	0.1	-0.042677
1.276683	0.1	-0.041842
1.278350	0.1	-0.041306
1.280017	0.1	-0.042975
1.281683	0.1	-0.047266
1.283350	0.1	-0.051975
1.285017	0.1	-0.054240
1.286683	0.1	-0.052452
1.288350	0.1	-0.046968
1.290017	0.1	-0.040054
1.291683	0.1	-0.034928
1.293350	0.1	-0.033617
1.295017	0.1	-0.036061
1.296683	0.1	-0.040650
1.298350	0.1	-0.044703
1.300017	0.1	-0.046074
1.301683	0.1	-0.044644
1.303350	0.1	-0.042081
1.305017	0.1	-0.039399
1.306683	0.1	-0.036836
1.308350	0.1	-0.034571
1.310017	0.1	-0.032544
1.311683	0.1	-0.030160
1.313350	0.1	-0.027478
1.315017	0.1	-0.025272
1.316683	0.1	-0.024796
1.318350	0.1	-0.027120
1.320017	0.1	-0.032961
1.321683	0.1	-0.040531
1.323350	0.1	-0.046670
1.325017	0.1	-0.049531
1.326683	0.1	-0.049412
1.328350	0.1	-0.047743
1.330017	0.1	-0.045896
1.331683	0.1	-0.044107
1.333350	0.1	-0.041962
1.335017	0.1	-0.039458
1.336683	0.1	-0.036716
1.338350	0.1	-0.033796
1.340017	0.1	-0.030875
1.341683	0.1	-0.027478
1.343350	0.1	-0.023425
1.345017	0.1	-0.018895
1.346683	0.1	-0.013709
1.348350	0.1	-0.007510
1.350017	0.1	-0.000834
1.351683	0.1	0.004351
1.353350	0.1	0.005603
1.355017	0.1	0.001907
1.356683	0.1	-0.005722
1.358350	0.1	-0.014961
1.360017	0.1	-0.023365
1.361683	0.1	-0.029385
1.363350	0.1	-0.032842
1.365017	0.1	-0.034809
1.366683	0.1	-0.036597
1.368350	0.1	-0.038266
1.370017	0.1	-0.039399
1.371683	0.1	-0.039876
1.373350	0.1	-0.040293
1.375017	0.1	-0.041187
1.376683	0.1	-0.042260
1.378350	0.1	-0.042081
1.380017	0.1	-0.039279
1.381683	0.1	-0.034809
1.383350	0.1	-0.030875
1.385017	0.1	-0.028968
1.386683	0.1	-0.028908
1.388350	0.1	-0.030339
1.390017	0.1	-0.032842
1.391683	0.1	-0.035346
1.393350	0.1	-0.036538
1.395017	0.1	-0.035763
1.396683	0.1	-0.033855
1.398350	0.1	-0.032783
1.400017	0.1	-0.033140
1.401683	0.1	-0.032842
1.403350	0.1	-0.030220
1.405017	0.1	-0.025570
1.406683	0.1	-0.018835
1.408350	0.1	-0.009418
1.410017	0.1	0.002205
1.411683	0.1	0.014722
1.413350	0.1	0.027478
1.415017	0.1	0.041723
1.416683	0.1	0.059545
1.418350	0.1	0.081897
1.420017	0.1	0.107884
1.421683	0.1	0.135183
1.423350	0.1	0.162661
1.425017	0.1	0.191569
1.426683	0.1	0.224769
1.428350	0.1	0.263751
1.430017	0.1	0.307560
1.431683	0.1	0.353634
1.433350	0.1	0.399351
1.435017	0.1	0.443757
1.436683	0.1	0.488222
1.438350	0.1	0.534713
1.440017	0.1	0.583947
1.441683	0.1	0.635982
1.443350	0.1	0.690937
1.445017	0.1	0.748873
1.446683	0.1	0.808895
1.448350	0.1	0.869811
1.450017	0.1	0.930607
1.451683	0.1	0.991046
1.453350	0.1	1.051247
1.455017	0.1	1.111448
1.456683	0.1	1.171649
1.458350	0.1	1.231730
1.460017	0.1	1.292050
1.461683	0.1	1.353026
1.463350	0.1	1.415432
1.465017	0.1	1.479268
1.466683	0.1	1.543641
1.468350	0.1	1.608133
1.470017	0.1	1.672328
1.471683	0.1	1.735211
1.473350	0.1	1.795352
1.475017	0.1	1.852810
1.476683	0.1	1.908720
1.478350	0.1	1.964212
1.480017	0.1	2.020717
1.481683	0.1	2.080798
1.483350	0.1	2.144873
1.485017	0.1	2.209425
1.486683	0.1	2.270460
1.488350	0.1	2.326965
1.490017	0.1	2.380550
1.491683	0.1	2.433479
1.493350	0.1	2.487481
1.495017	0.1	2.543271
1.496683	0.1	2.600551
1.498350	0.1	2.658785
1.500017	0.1	2.718032
1.501683	0.1	2.778113
1.503350	0.1	2.837777
1.505017	0.1	2.895415
1.506683	0.1	2.950847
1.508350	0.1	3.004670
1.510017	0.1	3.057897
1.511683	0.1	3.111839
1.513350	0.1	3.167987
1.515017	0.1	3.226102
1.516683	0.1	3.284931
1.518350	0.1	3.343344
1.520017	0.1	3.401697
1.521683	0.1	3.461361
1.523350	0.1	3.522635
1.525017	0.1	3.583908
1.526683	0.1	3.643215
1.528350	0.1	3.700078
1.530017	0.1	3.755093
1.531683	0.1	3.808975
1.533350	0.1	3.862858
1.535017	0.1	3.918529
1.536683	0.1	3.976584
1.538350	0.1	4.034937
1.540017	0.1	4.090011
1.541683	0.1	4.139722
1.543350	0.1	4.184485
1.545017	0.1	4.227102
1.546683	0.1	4.269839
1.548350	0.1	4.312873
1.550017	0.1	4.354954
1.551683	0.1	4.395545
1.553350	0.1	4.435003
1.555017	0.1	4.474163
1.556683	0.1	4.513562
1.558350	0.1	4.553616
1.560017	0.1	4.594446
1.561683	0.1	4.636169
1.563350	0.1	4.679203
1.565017	0.1	4.724801
1.566683	0.1	4.774452
1.568350	0.1	4.829943
1.570017	0.1	4.893303
1.571683	0.1	4.965246
1.573350	0.1	5.045533
1.575017	0.1	5.133212
1.576683	0.1	5.227685
1.578350	0.1	5.328536
1.580017	0.1	5.435884
1.581683	0.1	5.550266
1.583350	0.1	5.671442
1.585017	0.1	5.798340
1.586683	0.1	5.931139
1.588350	0.1	6.070197
1.590017	0.1	6.215155
1.591683	0.1	6.364108
1.593350	0.1	6.513775
1.595017	0.1	6.660879
1.596683	0.1	6.804109
1.598350	0.1	6.943524
1.600017	0.1	7.078171
1.601683	0.1	7.205785
1.603350	0.1	7.325292
1.605017	0.1	7.437230
1.606683	0.1	7.542789
1.608350	0.1	7.643879
1.610017	0.1	7.742465
1.611683	0.1	7.839859
1.613350	0.1	7.937074
1.615017	0.1	8.035422
1.616683	0.1	8.135081
1.618350	0.1	8.233727
1.620017	0.1	8.325398
1.621683	0.1	8.401752
1.623350	0.1	8.454860
1.625017	0.1	8.477867
1.626683	0.1	8.464575
1.628350	0.1	8.410454
1.630017	0.1	8.313954
1.631683	0.1	8.177042
1.633350	0.1	8.004010
1.635017	0.1	7.800997
1.636683	0.1	7.574857
1.638350	0.1	7.332564
1.640017	0.1	7.081151
1.641683	0.1	6.828368
1.643350	0.1	6.582022
1.645017	0.1	6.349743
1.646683	0.1	6.137848
1.648350	0.1	5.950988
1.650017	0.1	5.792320
1.651683	0.1	5.664111
1.653350	0.1	5.566895
1.655017	0.1	5.499482
1.656683	0.1	5.459965
1.658350	0.1	5.445958
1.660017	0.1	5.454660
1.661683	0.1	5.481601
1.663350	0.1	5.521238
1.665017	0.1	5.569399
1.666683	0.1	5.624056
1.668350	0.1	5.683303
1.670017	0.1	5.743564
1.671683	0.1	5.800903
1.673350	0.1	5.852580
1.675017	0.1	5.897463
1.676683	0.1	5.935252
1.678350	0.1	5.966008
1.680017	0.1	5.990088
1.681683	0.1	6.006956
1.683350	0.1	6.016493
1.685017	0.1	6.019533
1.686683	0.1	6.016970
1.688350	0.1	6.008447
1.690017	0.1	5.992949
1.691683	0.1	5.969882
1.693350	0.1	5.939305
1.695017	0.1	5.902291
1.696683	0.1	5.860210
1.698350	0.1	5.814314
1.700017	0.1	5.765915
1.701683	0.1	5.715728
1.703350	0.1	5.663395
1.705017	0.1	5.608380
1.706683	0.1	5.550266
1.708350	0.1	5.488456
1.710017	0.1	5.423844
1.711683	0.1	5.359650
1.713350	0.1	5.299747
1.715017	0.1	5.245686
1.716683	0.1	5.196810
1.718350	0.1	5.151511
1.720017	0.1	5.107582
1.721683	0.1	5.063892
1.723350	0.1	5.020500
1.725017	0.1	4.978299
1.726683	0.1	4.937530
1.728350	0.1	4.899264
1.730017	0.1	4.864753
1.731683	0.1	4.833639
1.733350	0.1	4.803658
1.735017	0.1	4.771948
1.736683	0.1	4.737675
1.738350	0.1	4.702509
1.740017	0.1	4.668594
1.741683	0.1	4.637063
1.743350	0.1	4.608751
1.745017	0.1	4.583657
1.746683	0.1	4.560769
1.748350	0.1	4.538298
1.750017	0.1	4.515052
1.751683	0.1	4.491985
1.753350	0.1	4.471004
1.755017	0.1	4.453481
1.756683	0.1	4.439354
1.758350	0.1	4.427552
1.760017	0.1	4.415989
1.761683	0.1	4.402042
1.763350	0.1	4.384578
1.765017	0.1	4.364789
1.766683	0.1	4.345298
1.768350	0.1	4.328490
1.770017	0.1	4.315734
1.771683	0.1	4.306674
1.773350	0.1	4.299164
1.775017	0.1	4.291356
1.776683	0.1	4.282415
1.778350	0.1	4.272163
1.780017	0.1	4.261256
1.781683	0.1	4.250825
1.783350	0.1	4.240990
1.785017	0.1	4.230321
1.786683	0.1	4.218102
1.788350	0.1	4.204631
1.790017	0.1	4.190207
1.791683	0.1	4.175604
1.793350	0.1	4.161656
1.795017	0.1	4.148901
1.796683	0.1	4.137337
1.798350	0.1	4.125953
1.800017	0.1	4.113794
1.801683	0.1	4.101217
1.803350	0.1	4.087746
1.805017	0.1	4.071832
1.806683	0.1	4.052937
1.808350	0.1	4.032076
1.810017	0.1	4.010618
1.811683	0.1	3.990174
1.813350	0.1	3.971994
1.815017	0.1	3.956557
1.816683	0.1	3.943503
1.818350	0.1	3.932357
1.820017	0.1	3.922105
1.821683	0.1	3.911555
1.823350	0.1	3.899932
1.825017	0.1	3.887117
1.826683	0.1	3.873289
1.828350	0.1	3.858626
1.830017	0.1	3.842831
1.831683	0.1	3.826201
1.833350	0.1	3.810048
1.835017	0.1	3.794968
1.836683	0.1	3.780723
1.838350	0.1	3.767133
1.840017	0.1	3.754497
1.841683	0.1	3.742874
1.843350	0.1	3.731489
1.845017	0.1	3.719032
1.846683	0.1	3.704310
1.848350	0.1	3.688038
1.850017	0.1	3.672064
1.851683	0.1	3.657997
1.853350	0.1	3.645301
1.855017	0.1	3.632546
1.856683	0.1	3.619552
1.858350	0.1	3.607214
1.860017	0.1	3.596425
1.861683	0.1	3.587127
1.863350	0.1	3.578246
1.865017	0.1	3.568590
1.866683	0.1	3.557384
1.868350	0.1	3.543616
1.870017	0.1	3.526390
1.871683	0.1	3.506363
1.873350	0.1	3.485680
1.875017	0.1	3.466308
1.876683	0.1	3.448129
1.878350	0.1	3.429830
1.880017	0.1	3.410340
1.881683	0.1	3.389538
1.883350	0.1	3.367126
1.885017	0.1	3.342986
1.886683	0.1	3.316939
1.888350	0.1	3.290773
1.890017	0.1	3.267706
1.891683	0.1	3.250182
1.893350	0.1	3.237307
1.895017	0.1	3.225506
1.896683	0.1	3.210902
1.898350	0.1	3.191590
1.900017	0.1	3.167987
1.901683	0.1	3.142536
1.903350	0.1	3.117740
1.905017	0.1	3.094375
1.906683	0.1	3.071606
1.908350	0.1	3.047884
1.910017	0.1	3.022492
1.911683	0.1	2.995789
1.913350	0.1	2.968788
1.915017	0.1	2.942026
1.916683	0.1	2.915383
1.918350	0.1	2.888978
1.920017	0.1	2.862930
1.921683	0.1	2.836585
1.923350	0.1	2.810240
1.925017	0.1	2.785146
1.926683	0.1	2.761781
1.928350	0.1	2.738834
1.930017	0.1	2.714813
1.931683	0.1	2.690017
1.933350	0.1	2.665818
1.935017	0.1	2.643407
1.936683	0.1	2.622843
1.938350	0.1	2.603829
1.940017	0.1	2.586067
1.941683	0.1	2.569020
1.943350	0.1	2.551556
1.945017	0.1	2.532721
1.946683	0.1	2.512694
1.948350	0.1	2.492726
1.950017	0.1	2.473891
1.951683	0.1	2.456665
1.953350	0.1	2.440989
1.955017	0.1	2.426386
1.956683	0.1	2.412677
1.958350	0.1	2.399683
1.960017	0.1	2.387524
1.961683	0.1	2.375603
1.963350	0.1	2.362967
1.965017	0.1	2.348721
1.966683	0.1	2.332688
1.968350	0.1	2.315641
1.970017	0.1	2.299011
1.971683	0.1	2.284169
1.973350	0.1	2.271652
1.975017	0.1	2.261043
1.976683	0.1	2.250850
1.978350	0.1	2.239704
1.980017	0.1	2.227128
1.981683	0.1	2.213478
1.983350	0.1	2.198577
1.985017	0.1	2.182782
1.986683	0.1	2.167285
1.988350	0.1	2.152920
1.990017	0.1	2.140701
1.991683	0.1	2.131283
1.993350	0.1	2.123535
1.995017	0.1	2.114594
1.996683	0.1	2.103150
1.998350	0.1	2.090693
2.000017	0.1	2.079070
2.001683	0.1	2.068937
2.003350	0.1	2.059639
2.005017	0.1	2.050579
2.006683	0.1	2.041876
2.008350	0.1	2.032995
2.010017	0.1	2.022743
2.011683	0.1	2.011299
2.013350	0.1	2.000690
2.015017	0.1	1.992166
2.016683	0.1	1.985490
2.018350	0.1	1.979351
2.020017	0.1	1.972675
2.021683	0.1	1.965046
2.023350	0.1	1.956642
2.025017	0.1	1.947999
2.026683	0.1	1.939714
2.028350	0.1	1.932621
2.030017	0.1	1.927257
2.031683	0.1	1.923859
2.033350	0.1	1.921654
2.035017	0.1	1.919270
2.036683	0.1	1.916111
2.038350	0.1	1.912654
2.040017	0.1	1.909137
2.041683	0.1	1.905739
2.043350	0.1	1.902878
2.045017	0.1	1.901031
2.046683	0.1	1.899779
2.048350	0.1	1.898110
2.050017	0.1	1.895130
2.051683	0.1	1.890421
2.053350	0.1	1.884282
2.055017	0.1	1.878202
2.056683	0.1	1.873553
2.058350	0.1	1.870573
2.060017	0.1	1.867950
2.061683	0.1	1.863599
2.063350	0.1	1.856268
2.065017	0.1	1.846135
2.066683	0.1	1.834214
2.068350	0.1	1.821697
2.070017	0.1	1.809836
2.071683	0.1	1.799524
2.073350	0.1	1.791597
2.075017	0.1	1.786053
2.076683	0.1	1.781941
2.078350	0.1	1.777709
2.080017	0.1	1.771987
2.081683	0.1	1.764715
2.083350	0.1	1.756787
2.085017	0.1	1.749218
2.086683	0.1	1.742125
2.088350	0.1	1.735270
2.090017	0.1	1.728714
2.091683	0.1	1.722872
2.093350	0.1	1.717568
2.095017	0.1	1.711667
2.096683	0.1	1.704455
2.098350	0.1	1.696408
2.100017	0.1	1.687646
2.101683	0.1	1.677275
2.103350	0.1	1.665175
2.105017	0.1	1.652598
2.106683	0.1	1.640916
2.108350	0.1	1.630724
2.110017	0.1	1.621187
2.111683	0.1	1.611412
2.113350	0.1	1.601935
2.115017	0.1	1.594126
2.116683	0.1	1.588464
2.118350	0.1	1.583696
2.120017	0.1	1.577914
2.121683	0.1	1.570225
2.123350	0.1	1.560927
2.125017	0.1	1.551092
2.126683	0.1	1.541019
2.128350	0.1	1.530588
2.130017	0.1	1.520276
2.131683	0.1	1.510918
2.133350	0.1	1.503289
2.135017	0.1	1.497567
2.136683	0.1	1.493394
2.138350	0.1	1.489341
2.140017	0.1	1.483739
2.141683	0.1	1.475871
2.143350	0.1	1.465917
2.145017	0.1	1.453757
2.146683	0.1	1.439691
2.148350	0.1	1.424968
2.150017	0.1	1.412332
2.151683	0.1	1.402974
2.153350	0.1	1.396477
2.155017	0.1	1.391590
2.156683	0.1	1.387060
2.158350	0.1	1.381636
2.160017	0.1	1.374364
2.161683	0.1	1.365125
2.163350	0.1	1.355708
2.165017	0.1	1.348078
2.166683	0.1	1.342416
2.168350	0.1	1.337469
2.170017	0.1	1.331687
2.171683	0.1	1.324177
2.173350	0.1	1.314879
2.175017	0.1	1.304746
2.176683	0.1	1.295149
2.178350	0.1	1.286805
2.180017	0.1	1.278699
2.181683	0.1	1.269817
2.183350	0.1	1.260758
2.185017	0.1	1.253247
2.186683	0.1	1.247525
2.188350	0.1	1.242280
2.190017	0.1	1.235962
2.191683	0.1	1.228750
2.193350	0.1	1.222313
2.195017	0.1	1.217306
2.196683	0.1	1.212955
2.198350	0.1	1.208901
2.200017	0.1	1.204968
2.201683	0.1	1.200557
2.203350	0.1	1.193881
2.205017	0.1	1.183689
2.206683	0.1	1.171172
2.208350	0.1	1.159847
2.210017	0.1	1.151919
2.211683	0.1	1.146197
2.213350	0.1	1.140416
2.215017	0.1	1.133800
2.216683	0.1	1.127064
2.218350	0.1	1.120687
2.220017	0.1	1.114607
2.221683	0.1	1.107991
2.223350	0.1	1.100898
2.225017	0.1	1.093865
2.226683	0.1	1.087308
2.228350	0.1	1.080692
2.230017	0.1	1.073539
2.231683	0.1	1.065791
2.233350	0.1	1.057684
2.235017	0.1	1.049042
2.236683	0.1	1.039684
2.238350	0.1	1.030028
2.240017	0.1	1.021266
2.241683	0.1	1.014352
2.243350	0.1	1.009584
2.245017	0.1	1.006782
2.246683	0.1	1.006007
2.248350	0.1	1.007199
2.250017	0.1	1.009941
2.251683	0.1	1.012802
2.253350	0.1	1.013279
2.255017	0.1	1.009405
2.256683	0.1	1.001477
2.258350	0.1	0.992656
2.260017	0.1	0.985920
2.261683	0.1	0.981867
2.263350	0.1	0.979066
2.265017	0.1	0.975907
2.266683	0.1	0.970602
2.268350	0.1	0.961959
2.270017	0.1	0.949860
2.271683	0.1	0.936568
2.273350	0.1	0.925243
2.275017	0.1	0.917971
2.276683	0.1	0.914693
2.278350	0.1	0.913918
2.280017	0.1	0.914156
2.281683	0.1	0.913858
2.283350	0.1	0.911892
2.285017	0.1	0.907838
2.286683	0.1	0.902295
2.288350	0.1	0.896275
2.290017	0.1	0.890553
2.291683	0.1	0.885546
2.293350	0.1	0.881255
2.295017	0.1	0.877440
2.296683	0.1	0.874102
2.298350	0.1	0.871062
2.300017	0.1	0.868440
2.301683	0.1	0.866473
2.303350	0.1	0.865102
2.305017	0.1	0.863254
2.306683	0.1	0.860333
2.308350	0.1	0.856221
2.310017	0.1	0.851691
2.311683	0.1	0.847817
2.313350	0.1	0.845850
2.315017	0.1	0.845432
2.316683	0.1	0.843763
2.318350	0.1	0.838697
2.320017	0.1	0.830591
2.321683	0.1	0.822187
2.323350	0.1	0.815868
2.325017	0.1	0.812352
2.326683	0.1	0.811279
2.328350	0.1	0.812531
2.330017	0.1	0.815332
2.331683	0.1	0.817597
2.333350	0.1	0.817418
2.335017	0.1	0.815213
2.336683	0.1	0.813186
2.338350	0.1	0.812590
2.340017	0.1	0.812233
2.341683	0.1	0.810325
2.343350	0.1	0.806987
2.345017	0.1	0.804007
2.346683	0.1	0.803173
2.348350	0.1	0.804842
2.350017	0.1	0.808239
2.351683	0.1	0.812233
2.353350	0.1	0.815690
2.355017	0.1	0.816524
2.356683	0.1	0.812769
2.358350	0.1	0.804901
2.360017	0.1	0.795722
2.361683	0.1	0.787795
2.363350	0.1	0.782371
2.365017	0.1	0.779629
2.366683	0.1	0.779510
2.368350	0.1	0.781417
2.370017	0.1	0.784695
2.371683	0.1	0.788868
2.373350	0.1	0.792801
2.375017	0.1	0.794768
2.376683	0.1	0.793219
2.378350	0.1	0.787795
2.380017	0.1	0.779808
2.381683	0.1	0.771463
2.383350	0.1	0.764489
2.385017	0.1	0.759125
2.386683	0.1	0.754774
2.388350	0.1	0.750423
2.390017	0.1	0.745058
2.391683	0.1	0.738680
2.393350	0.1	0.733495
2.395017	0.1	0.731587
2.396683	0.1	0.732899
2.398350	0.1	0.736117
2.400017	0.1	0.739694
2.401683	0.1	0.742078
2.403350	0.1	0.741482
2.405017	0.1	0.737190
2.406683	0.1	0.729859
2.408350	0.1	0.721037
2.410017	0.1	0.712514
2.411683	0.1	0.706196
2.413350	0.1	0.703514
2.415017	0.1	0.704110
2.416683	0.1	0.705719
2.418350	0.1	0.705719
2.420017	0.1	0.702560
2.421683	0.1	0.697434
2.423350	0.1	0.692546
2.425017	0.1	0.688493
2.426683	0.1	0.683904
2.428350	0.1	0.677884
2.430017	0.1	0.671089
2.431683	0.1	0.664413
2.433350	0.1	0.658810
2.435017	0.1	0.654995
2.436683	0.1	0.653505
2.438350	0.1	0.654280
2.440017	0.1	0.655949
2.441683	0.1	0.656605
2.443350	0.1	0.654638
2.445017	0.1	0.649989
2.446683	0.1	0.644624
2.448350	0.1	0.640631
2.450017	0.1	0.637770
2.451683	0.1	0.634790
2.453350	0.1	0.632405
2.455017	0.1	0.633240
2.456683	0.1	0.638127
2.458350	0.1	0.644743
2.460017	0.1	0.649929
2.461683	0.1	0.651956
2.463350	0.1	0.650048
2.465017	0.1	0.644922
2.466683	0.1	0.638723
2.468350	0.1	0.633359
2.470017	0.1	0.629306
2.471683	0.1	0.625670
2.473350	0.1	0.621617
2.475017	0.1	0.616550
2.476683	0.1	0.610530
2.478350	0.1	0.604808
2.480017	0.1	0.601471
2.481683	0.1	0.601530
2.483350	0.1	0.604570
2.485017	0.1	0.607967
2.486683	0.1	0.608385
2.488350	0.1	0.604451
2.490017	0.1	0.597596
2.491683	0.1	0.590920
2.493350	0.1	0.587046
2.495017	0.1	0.587106
2.496683	0.1	0.590086
2.498350	0.1	0.592530
2.500017	0.1	0.590980
2.501683	0.1	0.584364
2.503350	0.1	0.574768
2.505017	0.1	0.565469
2.506683	0.1	0.558734
2.508350	0.1	0.554383
2.510017	0.1	0.550568
2.511683	0.1	0.545323
2.513350	0.1	0.537992
2.515017	0.1	0.529707
2.516683	0.1	0.522375
2.518350	0.1	0.517249
2.520017	0.1	0.515580
2.521683	0.1	0.518918
2.523350	0.1	0.526607
2.525017	0.1	0.535488
2.526683	0.1	0.542522
2.528350	0.1	0.546575
2.530017	0.1	0.547648
2.531683	0.1	0.545800
2.533350	0.1	0.541627
2.535017	0.1	0.536263
2.536683	0.1	0.530958
2.538350	0.1	0.526130
2.540017	0.1	0.521004
2.541683	0.1	0.514686
2.543350	0.1	0.508547
2.545017	0.1	0.505924
2.546683	0.1	0.507474
2.548350	0.1	0.510454
2.550017	0.1	0.511646
2.551683	0.1	0.510335
2.553350	0.1	0.507534
2.555017	0.1	0.503659
2.556683	0.1	0.498891
2.558350	0.1	0.494599
2.560017	0.1	0.491619
2.561683	0.1	0.488758
2.563350	0.1	0.484824
2.565017	0.1	0.480294
2.566683	0.1	0.476897
2.568350	0.1	0.476301
2.570017	0.1	0.478566
2.571683	0.1	0.482440
2.573350	0.1	0.486493
2.575017	0.1	0.489473
2.576683	0.1	0.490546
2.578350	0.1	0.489712
2.580017	0.1	0.487685
2.581683	0.1	0.484765
2.583350	0.1	0.480771
2.585017	0.1	0.476182
2.586683	0.1	0.472307
2.588350	0.1	0.469744
2.590017	0.1	0.468135
2.591683	0.1	0.466704
2.593350	0.1	0.465691
2.595017	0.1	0.465989
2.596683	0.1	0.468075
2.598350	0.1	0.470698
2.600017	0.1	0.471532
2.601683	0.1	0.469565
2.603350	0.1	0.466347
2.605017	0.1	0.463128
2.606683	0.1	0.459015
2.608350	0.1	0.453115
2.610017	0.1	0.446439
2.611683	0.1	0.440896
2.613350	0.1	0.437379
2.615017	0.1	0.436306
2.616683	0.1	0.437558
2.618350	0.1	0.439882
2.620017	0.1	0.441670
2.621683	0.1	0.442386
2.623350	0.1	0.442505
2.625017	0.1	0.442266
2.626683	0.1	0.441670
2.628350	0.1	0.440598
2.630017	0.1	0.439227
2.631683	0.1	0.437975
2.633350	0.1	0.437737
2.635017	0.1	0.438809
2.636683	0.1	0.439942
2.638350	0.1	0.439405
2.640017	0.1	0.437081
2.641683	0.1	0.434279
2.643350	0.1	0.432313
2.645017	0.1	0.431597
2.646683	0.1	0.432074
2.648350	0.1	0.432849
2.650017	0.1	0.432193
2.651683	0.1	0.428915
2.653350	0.1	0.422955
2.655017	0.1	0.415444
2.656683	0.1	0.407875
2.658350	0.1	0.401974
2.660017	0.1	0.399113
2.661683	0.1	0.399530
2.663350	0.1	0.402451
2.665017	0.1	0.406146
2.666683	0.1	0.409067
2.668350	0.1	0.410855
2.670017	0.1	0.412107
2.671683	0.1	0.413716
2.673350	0.1	0.417173
2.675017	0.1	0.422478
2.676683	0.1	0.426531
2.678350	0.1	0.425816
2.680017	0.1	0.419676
2.681683	0.1	0.410914
2.683350	0.1	0.403345
2.685017	0.1	0.399113
2.686683	0.1	0.397623
2.688350	0.1	0.397146
2.690017	0.1	0.397265
2.691683	0.1	0.398576
2.693350	0.1	0.401020
2.695017	0.1	0.403881
2.696683	0.1	0.407219
2.698350	0.1	0.410855
2.700017	0.1	0.413060
2.701683	0.1	0.412226
2.703350	0.1	0.408411
2.705017	0.1	0.402868
2.706683	0.1	0.396967
2.708350	0.1	0.391960
2.710017	0.1	0.388801
2.711683	0.1	0.388026
2.713350	0.1	0.388980
2.715017	0.1	0.390828
2.716683	0.1	0.393689
2.718350	0.1	0.397205
2.720017	0.1	0.400007
2.721683	0.1	0.400841
2.723350	0.1	0.399828
2.725017	0.1	0.397623
2.726683	0.1	0.394344
2.728350	0.1	0.389636
2.730017	0.1	0.384450
2.731683	0.1	0.380754
2.733350	0.1	0.379860
2.735017	0.1	0.381887
2.736683	0.1	0.385702
2.738350	0.1	0.389040
2.740017	0.1	0.390291
2.741683	0.1	0.390053
2.743350	0.1	0.389934
2.745017	0.1	0.390649
2.746683	0.1	0.391841
2.748350	0.1	0.392735
2.750017	0.1	0.393093
2.751683	0.1	0.392556
2.753350	0.1	0.390291
2.755017	0.1	0.386834
2.756683	0.1	0.384092
2.758350	0.1	0.384092
2.760017	0.1	0.387371
2.761683	0.1	0.392914
2.763350	0.1	0.398755
2.765017	0.1	0.403345
2.766683	0.1	0.405908
2.768350	0.1	0.406742
2.770017	0.1	0.406504
2.771683	0.1	0.405788
2.773350	0.1	0.404775
2.775017	0.1	0.403762
2.776683	0.1	0.402808
2.778350	0.1	0.401139
2.780017	0.1	0.398040
2.781683	0.1	0.393391
2.783350	0.1	0.387073
2.785017	0.1	0.379443
2.786683	0.1	0.371635
2.788350	0.1	0.364602
2.790017	0.1	0.359356
2.791683	0.1	0.356913
2.793350	0.1	0.357509
2.795017	0.1	0.360191
2.796683	0.1	0.363886
2.798350	0.1	0.368834
2.800017	0.1	0.375271
2.801683	0.1	0.382543
2.803350	0.1	0.389278
2.805017	0.1	0.394166
2.806683	0.1	0.396848
2.808350	0.1	0.397146
2.810017	0.1	0.394523
2.811683	0.1	0.389516
2.813350	0.1	0.384808
2.815017	0.1	0.383377
2.816683	0.1	0.385761
2.818350	0.1	0.390112
2.820017	0.1	0.394702
2.821683	0.1	0.397921
2.823350	0.1	0.398457
2.825017	0.1	0.395894
2.826683	0.1	0.391364
2.828350	0.1	0.386775
2.830017	0.1	0.383794
2.831683	0.1	0.383019
2.833350	0.1	0.383914
2.835017	0.1	0.385404
2.836683	0.1	0.386477
2.838350	0.1	0.385880
2.840017	0.1	0.382543
2.841683	0.1	0.377059
2.843350	0.1	0.371039
2.845017	0.1	0.365853
2.846683	0.1	0.362813
2.848350	0.1	0.362754
2.850017	0.1	0.365794
2.851683	0.1	0.371337
2.853350	0.1	0.378251
2.855017	0.1	0.385344
2.856683	0.1	0.391901
2.858350	0.1	0.397563
2.860017	0.1	0.401437
2.861683	0.1	0.403225
2.863350	0.1	0.402927
2.865017	0.1	0.400662
2.866683	0.1	0.397027
2.868350	0.1	0.392556
2.870017	0.1	0.388205
2.871683	0.1	0.385404
2.873350	0.1	0.385165
2.875017	0.1	0.387609
2.876683	0.1	0.392258
2.878350	0.1	0.397563
2.880017	0.1	0.401676
2.881683	0.1	0.403106
2.883350	0.1	0.402093
2.885017	0.1	0.400543
2.886683	0.1	0.400722
2.888350	0.1	0.403166
2.890017	0.1	0.406206
2.891683	0.1	0.407636
2.893350	0.1	0.406563
2.895017	0.1	0.403106
2.896683	0.1	0.398159
2.898350	0.1	0.393629
2.900017	0.1	0.391305
2.901683	0.1	0.391722
2.903350	0.1	0.394166
2.905017	0.1	0.397027
2.906683	0.1	0.398636
2.908350	0.1	0.398397
2.910017	0.1	0.397563
2.911683	0.1	0.398934
2.913350	0.1	0.403762
2.915017	0.1	0.409961
2.916683	0.1	0.414431
2.918350	0.1	0.416338
2.920017	0.1	0.417888
2.921683	0.1	0.420451
2.923350	0.1	0.423491
2.925017	0.1	0.426471
2.926683	0.1	0.429273
2.928350	0.1	0.431240
2.930017	0.1	0.431418
2.931683	0.1	0.430048
2.933350	0.1	0.428021
2.935017	0.1	0.425816
2.936683	0.1	0.423610
2.938350	0.1	0.421464
2.940017	0.1	0.419199
2.941683	0.1	0.417292
2.943350	0.1	0.415981
2.945017	0.1	0.414848
2.946683	0.1	0.413477
2.948350	0.1	0.412524
2.950017	0.1	0.412405
2.951683	0.1	0.412226
2.953350	0.1	0.411332
2.955017	0.1	0.411093
2.956683	0.1	0.413120
2.958350	0.1	0.416338
2.960017	0.1	0.417709
2.961683	0.1	0.415623
2.963350	0.1	0.411809
2.965017	0.1	0.408530
2.966683	0.1	0.406802
2.968350	0.1	0.406861
2.970017	0.1	0.408471
2.971683	0.1	0.410199
2.973350	0.1	0.409961
2.975017	0.1	0.406742
2.976683	0.1	0.402510
2.978350	0.1	0.399888
2.980017	0.1	0.399351
2.981683	0.1	0.399172
2.983350	0.1	0.397742
2.985017	0.1	0.394762
2.986683	0.1	0.391066
2.988350	0.1	0.387847
2.990017	0.1	0.385225
2.991683	0.1	0.382364
2.993350	0.1	0.379145
2.995017	0.1	0.376523
2.996683	0.1	0.375628
2.998350	0.1	0.377536
3.000017	0.1	0.382066
3.001683	0.1	0.387073
3.003350	0.1	0.390291
3.005017	0.1	0.391305
3.006683	0.1	0.390589
3.008350	0.1	0.387967
3.010017	0.1	0.383556
3.011683	0.1	0.378847
3.013350	0.1	0.375628
3.015017	0.1	0.374436
3.016683	0.1	0.374675
3.018350	0.1	0.375628
3.020017	0.1	0.376105
3.021683	0.1	0.375628
3.023350	0.1	0.375092
3.025017	0.1	0.375628
3.026683	0.1	0.377536
3.028350	0.1	0.379980
3.030017	0.1	0.381291
3.031683	0.1	0.380218
3.033350	0.1	0.377715
3.035017	0.1	0.375927
3.036683	0.1	0.375330
3.038350	0.1	0.374675
3.040017	0.1	0.373662
3.041683	0.1	0.373900
3.043350	0.1	0.376582
3.045017	0.1	0.380874
3.046683	0.1	0.385165
3.048350	0.1	0.388265
3.050017	0.1	0.389278
3.051683	0.1	0.387311
3.053350	0.1	0.382543
3.055017	0.1	0.376761
3.056683	0.1	0.372112
3.058350	0.1	0.369430
3.060017	0.1	0.368774
3.061683	0.1	0.370204
3.063350	0.1	0.373065
3.065017	0.1	0.375867
3.066683	0.1	0.377357
3.068350	0.1	0.376940
3.070017	0.1	0.375092
3.071683	0.1	0.373125
3.073350	0.1	0.372171
3.075017	0.1	0.372410
3.076683	0.1	0.372887
3.078350	0.1	0.373483
3.080017	0.1	0.374138
3.081683	0.1	0.374079
3.083350	0.1	0.372708
3.085017	0.1	0.370443
3.086683	0.1	0.369251
3.088350	0.1	0.370264
3.090017	0.1	0.372350
3.091683	0.1	0.373065
3.093350	0.1	0.371933
3.095017	0.1	0.370502
3.096683	0.1	0.369668
3.098350	0.1	0.369251
3.100017	0.1	0.369072
3.101683	0.1	0.370085
3.103350	0.1	0.372052
3.105017	0.1	0.373304
3.106683	0.1	0.371873
3.108350	0.1	0.368238
3.110017	0.1	0.364423
3.111683	0.1	0.362158
3.113350	0.1	0.362277
3.115017	0.1	0.365257
3.116683	0.1	0.370681
3.118350	0.1	0.376046
3.120017	0.1	0.378072
3.121683	0.1	0.374675
3.123350	0.1	0.367284
3.125017	0.1	0.359774
3.126683	0.1	0.355303
3.128350	0.1	0.354409
3.130017	0.1	0.355780
3.131683	0.1	0.358343
3.133350	0.1	0.360906
3.135017	0.1	0.361621
3.136683	0.1	0.359476
3.138350	0.1	0.355363
3.140017	0.1	0.351965
3.141683	0.1	0.351250
3.143350	0.1	0.353217
3.145017	0.1	0.356913
3.146683	0.1	0.361025
3.148350	0.1	0.364184
3.150017	0.1	0.366092
3.151683	0.1	0.367045
3.153350	0.1	0.366867
3.155017	0.1	0.365138
3.156683	0.1	0.362277
3.158350	0.1	0.358462
3.160017	0.1	0.353277
3.161683	0.1	0.346959
3.163350	0.1	0.340998
3.165017	0.1	0.337660
3.166683	0.1	0.338614
3.168350	0.1	0.343144
3.170017	0.1	0.348747
3.171683	0.1	0.352681
3.173350	0.1	0.352681
3.175017	0.1	0.348091
3.176683	0.1	0.339746
3.178350	0.1	0.329793
3.180017	0.1	0.321627
3.181683	0.1	0.318110
3.183350	0.1	0.319839
3.185017	0.1	0.324547
3.186683	0.1	0.329673
3.188350	0.1	0.333726
3.190017	0.1	0.335753
3.191683	0.1	0.335157
3.193350	0.1	0.332117
3.195017	0.1	0.327468
3.196683	0.1	0.322878
3.198350	0.1	0.320375
3.200017	0.1	0.320673
3.201683	0.1	0.322461
3.203350	0.1	0.324011
3.205017	0.1	0.323892
3.206683	0.1	0.321388
3.208350	0.1	0.317276
3.210017	0.1	0.312984
3.211683	0.1	0.309229
3.213350	0.1	0.305891
3.215017	0.1	0.302911
3.216683	0.1	0.300109
3.218350	0.1	0.297844
3.220017	0.1	0.296950
3.221683	0.1	0.298381
3.223350	0.1	0.302434
3.225017	0.1	0.307977
3.226683	0.1	0.313520
3.228350	0.1	0.317633
3.230017	0.1	0.318885
3.231683	0.1	0.316679
3.233350	0.1	0.311434
3.235017	0.1	0.304699
3.236683	0.1	0.297964
3.238350	0.1	0.291646
3.240017	0.1	0.285983
3.241683	0.1	0.282109
3.243350	0.1	0.280738
3.245017	0.1	0.280857
3.246683	0.1	0.280380
3.248350	0.1	0.277698
3.250017	0.1	0.273049
3.251683	0.1	0.268817
3.253350	0.1	0.267267
3.255017	0.1	0.268281
3.256683	0.1	0.269651
3.258350	0.1	0.270128
3.260017	0.1	0.271082
3.261683	0.1	0.274003
3.263350	0.1	0.278294
3.265017	0.1	0.282407
3.266683	0.1	0.285864
3.268350	0.1	0.288725
3.270017	0.1	0.290573
3.271683	0.1	0.290573
3.273350	0.1	0.288427
3.275017	0.1	0.284374
3.276683	0.1	0.279248
3.278350	0.1	0.274122
3.280017	0.1	0.270545
3.281683	0.1	0.269651
3.283350	0.1	0.270605
3.285017	0.1	0.270844
3.286683	0.1	0.268340
3.288350	0.1	0.263333
3.290017	0.1	0.257492
3.291683	0.1	0.252843
3.293350	0.1	0.250757
3.295017	0.1	0.251472
3.296683	0.1	0.254631
3.298350	0.1	0.258684
3.300017	0.1	0.261247
3.301683	0.1	0.259876
3.303350	0.1	0.254452
3.305017	0.1	0.247538
3.306683	0.1	0.242054
3.308350	0.1	0.238836
3.310017	0.1	0.236750
3.311683	0.1	0.234187
3.313350	0.1	0.231862
3.315017	0.1	0.231445
3.316683	0.1	0.234187
3.318350	0.1	0.239909
3.320017	0.1	0.247478
3.321683	0.1	0.254273
3.323350	0.1	0.256956
3.325017	0.1	0.254393
3.326683	0.1	0.249088
3.328350	0.1	0.244260
3.330017	0.1	0.240862
3.331683	0.1	0.238419
3.333350	0.1	0.237048
3.335017	0.1	0.236690
3.336683	0.1	0.236392
3.338350	0.1	0.235736
3.340017	0.1	0.234902
3.341683	0.1	0.233054
3.343350	0.1	0.229299
3.345017	0.1	0.224054
3.346683	0.1	0.218034
3.348350	0.1	0.212014
3.350017	0.1	0.207424
3.351683	0.1	0.205576
3.353350	0.1	0.206649
3.355017	0.1	0.209272
3.356683	0.1	0.212014
3.358350	0.1	0.213385
3.360017	0.1	0.212967
3.361683	0.1	0.211656
3.363350	0.1	0.210643
3.365017	0.1	0.209510
3.366683	0.1	0.206649
3.368350	0.1	0.201643
3.370017	0.1	0.195742
3.371683	0.1	0.190675
3.373350	0.1	0.187874
3.375017	0.1	0.188410
3.376683	0.1	0.191867
3.378350	0.1	0.196099
3.380017	0.1	0.199318
3.381683	0.1	0.201225
3.383350	0.1	0.202596
3.385017	0.1	0.204206
3.386683	0.1	0.205696
3.388350	0.1	0.205815
3.390017	0.1	0.203788
3.391683	0.1	0.200510
3.393350	0.1	0.197351
3.395017	0.1	0.194907
3.396683	0.1	0.193357
3.398350	0.1	0.192642
3.400017	0.1	0.192881
3.401683	0.1	0.194490
3.403350	0.1	0.198066
3.405017	0.1	0.202596
3.406683	0.1	0.205100
3.408350	0.1	0.203490
3.410017	0.1	0.198960
3.411683	0.1	0.194132
3.413350	0.1	0.190258
3.415017	0.1	0.187159
3.416683	0.1	0.185072
3.418350	0.1	0.185192
3.420017	0.1	0.187635
3.421683	0.1	0.190198
3.423350	0.1	0.190139
3.425017	0.1	0.186920
3.426683	0.1	0.181675
3.428350	0.1	0.175774
3.430017	0.1	0.170589
3.431683	0.1	0.168204
3.433350	0.1	0.170469
3.435017	0.1	0.176370
3.436683	0.1	0.182688
3.438350	0.1	0.186682
3.440017	0.1	0.187039
3.441683	0.1	0.184059
3.443350	0.1	0.179470
3.445017	0.1	0.175178
3.446683	0.1	0.172436
3.448350	0.1	0.171840
3.450017	0.1	0.173509
3.451683	0.1	0.176728
3.453350	0.1	0.180006
3.455017	0.1	0.182390
3.456683	0.1	0.184059
3.458350	0.1	0.184894
3.460017	0.1	0.184596
3.461683	0.1	0.184119
3.463350	0.1	0.185609
3.465017	0.1	0.191450
3.466683	0.1	0.201702
3.468350	0.1	0.213504
3.470017	0.1	0.223219
3.471683	0.1	0.229538
3.473350	0.1	0.233889
3.475017	0.1	0.238478
3.476683	0.1	0.243843
3.478350	0.1	0.248671
3.480017	0.1	0.250936
3.481683	0.1	0.250578
3.483350	0.1	0.249982
3.485017	0.1	0.251591
3.486683	0.1	0.255525
3.488350	0.1	0.259280
3.490017	0.1	0.260234
3.491683	0.1	0.257194
3.493350	0.1	0.250876
3.495017	0.1	0.243247
3.496683	0.1	0.236630
3.498350	0.1	0.232041
3.500017	0.1	0.229001
3.501683	0.1	0.226617
3.503350	0.1	0.225067
3.505017	0.1	0.225365
3.506683	0.1	0.228286
3.508350	0.1	0.233114
3.510017	0.1	0.237644
3.511683	0.1	0.240684
3.513350	0.1	0.242412
3.515017	0.1	0.243008
3.516683	0.1	0.241935
3.518350	0.1	0.239551
3.520017	0.1	0.237048
3.521683	0.1	0.235438
3.523350	0.1	0.234306
3.525017	0.1	0.232637
3.526683	0.1	0.230432
3.528350	0.1	0.228405
3.530017	0.1	0.226796
3.531683	0.1	0.225425
3.533350	0.1	0.223815
3.535017	0.1	0.220716
3.536683	0.1	0.214517
3.538350	0.1	0.204504
3.540017	0.1	0.191927
3.541683	0.1	0.180006
3.543350	0.1	0.171542
3.545017	0.1	0.166595
3.546683	0.1	0.163138
3.548350	0.1	0.160635
3.550017	0.1	0.160217
3.551683	0.1	0.162125
3.553350	0.1	0.164688
3.555017	0.1	0.166893
3.556683	0.1	0.168264
3.558350	0.1	0.168145
3.560017	0.1	0.166297
3.561683	0.1	0.162721
3.563350	0.1	0.157535
3.565017	0.1	0.150979
3.566683	0.1	0.144541
3.568350	0.1	0.140548
3.570017	0.1	0.140250
3.571683	0.1	0.143051
3.573350	0.1	0.147164
3.575017	0.1	0.150442
3.576683	0.1	0.152051
3.578350	0.1	0.152469
3.580017	0.1	0.152349
3.581683	0.1	0.152111
3.583350	0.1	0.151873
3.585017	0.1	0.151813
3.586683	0.1	0.151217
3.588350	0.1	0.148654
3.590017	0.1	0.143588
3.591683	0.1	0.136912
3.593350	0.1	0.130951
3.595017	0.1	0.127673
3.596683	0.1	0.127852
3.598350	0.1	0.130177
3.600017	0.1	0.132620
3.601683	0.1	0.133634
3.603350	0.1	0.132620
3.605017	0.1	0.129163
3.606683	0.1	0.124156
3.608350	0.1	0.119984
3.610017	0.1	0.118673
3.611683	0.1	0.120282
3.613350	0.1	0.123441
3.615017	0.1	0.126719
3.616683	0.1	0.129282
3.618350	0.1	0.130236
3.620017	0.1	0.128329
3.621683	0.1	0.123978
3.623350	0.1	0.119329
3.625017	0.1	0.116289
3.626683	0.1	0.115156
3.628350	0.1	0.115514
3.630017	0.1	0.116706
3.631683	0.1	0.117838
3.633350	0.1	0.117958
3.635017	0.1	0.117481
3.636683	0.1	0.117421
3.638350	0.1	0.118136
3.640017	0.1	0.118613
3.641683	0.1	0.117898
3.643350	0.1	0.116050
3.645017	0.1	0.114799
3.646683	0.1	0.114918
3.648350	0.1	0.115752
3.650017	0.1	0.116408
3.651683	0.1	0.117362
3.653350	0.1	0.118673
3.655017	0.1	0.119507
3.656683	0.1	0.119209
3.658350	0.1	0.117898
3.660017	0.1	0.116110
3.661683	0.1	0.113308
3.663350	0.1	0.109136
3.665017	0.1	0.104308
3.666683	0.1	0.100255
3.668350	0.1	0.097632
3.670017	0.1	0.095665
3.671683	0.1	0.093162
3.673350	0.1	0.089824
3.675017	0.1	0.086725
3.676683	0.1	0.085711
3.678350	0.1	0.086963
3.680017	0.1	0.088692
3.681683	0.1	0.089109
3.683350	0.1	0.088274
3.685017	0.1	0.087023
3.686683	0.1	0.086308
3.688350	0.1	0.086427
3.690017	0.1	0.087321
3.691683	0.1	0.088453
3.693350	0.1	0.089467
3.695017	0.1	0.090539
3.696683	0.1	0.091791
3.698350	0.1	0.092626
3.700017	0.1	0.093043
3.701683	0.1	0.094056
3.703350	0.1	0.096798
3.705017	0.1	0.101626
3.706683	0.1	0.108063
3.708350	0.1	0.114679
3.710017	0.1	0.119388
3.711683	0.1	0.120878
3.713350	0.1	0.119627
3.715017	0.1	0.117123
3.716683	0.1	0.115573
3.718350	0.1	0.115871
3.720017	0.1	0.116885
3.721683	0.1	0.117242
3.723350	0.1	0.116408
3.725017	0.1	0.113487
3.726683	0.1	0.108361
3.728350	0.1	0.102758
3.730017	0.1	0.098407
3.731683	0.1	0.096440
3.733350	0.1	0.096977
3.735017	0.1	0.099301
3.736683	0.1	0.101149
3.738350	0.1	0.101268
3.740017	0.1	0.100136
3.741683	0.1	0.098765
3.743350	0.1	0.097990
3.745017	0.1	0.098109
3.746683	0.1	0.098825
3.748350	0.1	0.099659
3.750017	0.1	0.100374
3.751683	0.1	0.100732
3.753350	0.1	0.100374
3.755017	0.1	0.100076
3.756683	0.1	0.101268
3.758350	0.1	0.104427
3.760017	0.1	0.108302
3.761683	0.1	0.110805
3.763350	0.1	0.110865
3.765017	0.1	0.109375
3.766683	0.1	0.108302
3.768350	0.1	0.108600
3.770017	0.1	0.110030
3.771683	0.1	0.111520
3.773350	0.1	0.111818
3.775017	0.1	0.110328
3.776683	0.1	0.108302
3.778350	0.1	0.107229
3.780017	0.1	0.107169
3.781683	0.1	0.108004
3.783350	0.1	0.110567
3.785017	0.1	0.115514
3.786683	0.1	0.121772
3.788350	0.1	0.127494
3.790017	0.1	0.131369
3.791683	0.1	0.132918
3.793350	0.1	0.132918
3.795017	0.1	0.132680
3.796683	0.1	0.132263
3.798350	0.1	0.130773
3.800017	0.1	0.127912
3.801683	0.1	0.123918
3.803350	0.1	0.118732
3.805017	0.1	0.112951
3.806683	0.1	0.108004
3.808350	0.1	0.105441
3.810017	0.1	0.105560
3.811683	0.1	0.106692
3.813350	0.1	0.107944
3.815017	0.1	0.110447
3.816683	0.1	0.114501
3.818350	0.1	0.118673
3.820017	0.1	0.121534
3.821683	0.1	0.123858
3.823350	0.1	0.126779
3.825017	0.1	0.130415
3.826683	0.1	0.133812
3.828350	0.1	0.135601
3.830017	0.1	0.134587
3.831683	0.1	0.130653
3.833350	0.1	0.125110
3.835017	0.1	0.120223
3.836683	0.1	0.117183
3.838350	0.1	0.115514
3.840017	0.1	0.114501
3.841683	0.1	0.114024
3.843350	0.1	0.112593
3.845017	0.1	0.108302
3.846683	0.1	0.101805
3.848350	0.1	0.096738
3.850017	0.1	0.095963
3.851683	0.1	0.099838
3.853350	0.1	0.106394
3.855017	0.1	0.112712
3.856683	0.1	0.115871
3.858350	0.1	0.114203
3.860017	0.1	0.109017
3.861683	0.1	0.103176
3.863350	0.1	0.098288
3.865017	0.1	0.095248
3.866683	0.1	0.094414
3.868350	0.1	0.095606
3.870017	0.1	0.098050
3.871683	0.1	0.100851
3.873350	0.1	0.103176
3.875017	0.1	0.105500
3.876683	0.1	0.109255
3.878350	0.1	0.114024
3.880017	0.1	0.117600
3.881683	0.1	0.118375
3.883350	0.1	0.117183
3.885017	0.1	0.116289
3.886683	0.1	0.116467
3.888350	0.1	0.116825
3.890017	0.1	0.115812
3.891683	0.1	0.112534
3.893350	0.1	0.107408
3.895017	0.1	0.102460
3.896683	0.1	0.099599
3.898350	0.1	0.098467
3.900017	0.1	0.097990
3.901683	0.1	0.098467
3.903350	0.1	0.099957
3.905017	0.1	0.101566
3.906683	0.1	0.102520
3.908350	0.1	0.103414
3.910017	0.1	0.104666
3.911683	0.1	0.105381
3.913350	0.1	0.105143
3.915017	0.1	0.104547
3.916683	0.1	0.103831
3.918350	0.1	0.102520
3.920017	0.1	0.100255
3.921683	0.1	0.096977
3.923350	0.1	0.092924
3.925017	0.1	0.088632
3.926683	0.1	0.085115
3.928350	0.1	0.083029
3.930017	0.1	0.081539
3.931683	0.1	0.079930
3.933350	0.1	0.078380
3.935017	0.1	0.077486
3.936683	0.1	0.077903
3.938350	0.1	0.080407
3.940017	0.1	0.085354
3.941683	0.1	0.092268
3.943350	0.1	0.099242
3.945017	0.1	0.103414
3.946683	0.1	0.103295
3.948350	0.1	0.099421
3.950017	0.1	0.094533
3.951683	0.1	0.091612
3.953350	0.1	0.092030
3.955017	0.1	0.094593
3.956683	0.1	0.096977
3.958350	0.1	0.097275
3.960017	0.1	0.095963
3.961683	0.1	0.094950
3.963350	0.1	0.095546
3.965017	0.1	0.096083
3.966683	0.1	0.094652
3.968350	0.1	0.091851
3.970017	0.1	0.089884
3.971683	0.1	0.089109
3.973350	0.1	0.088036
3.975017	0.1	0.085652
3.976683	0.1	0.082970
3.978350	0.1	0.081956
3.980017	0.1	0.082672
3.981683	0.1	0.084102
3.983350	0.1	0.085711
3.985017	0.1	0.087321
3.986683	0.1	0.088036
3.988350	0.1	0.086308
3.990017	0.1	0.082076
3.991683	0.1	0.077844
3.993350	0.1	0.076294
3.995017	0.1	0.077486
3.996683	0.1	0.080168
3.998350	0.1	0.083864
4.000017	0.1	0.088215
4.001683	0.1	0.092030
4.003350	0.1	0.094295
4.005017	0.1	0.094354
4.006683	0.1	0.092328
4.008350	0.1	0.088871
4.010017	0.1	0.085235
4.011683	0.1	0.081539
4.013350	0.1	0.076771
4.015017	0.1	0.070333
4.016683	0.1	0.063181
4.018350	0.1	0.057518
4.020017	0.1	0.054896
4.021683	0.1	0.055254
4.023350	0.1	0.057817
4.025017	0.1	0.061393
4.026683	0.1	0.064015
4.028350	0.1	0.064135
4.030017	0.1	0.062048
4.031683	0.1	0.059426
4.033350	0.1	0.057399
4.035017	0.1	0.056565
4.036683	0.1	0.057399
4.038350	0.1	0.059843
4.040017	0.1	0.062943
4.041683	0.1	0.065207
4.043350	0.1	0.066459
4.045017	0.1	0.067949
4.046683	0.1	0.070453
4.048350	0.1	0.072956
4.050017	0.1	0.074089
4.051683	0.1	0.073433
4.053350	0.1	0.071585
4.055017	0.1	0.068963
4.056683	0.1	0.066042
4.058350	0.1	0.063658
4.060017	0.1	0.062644
4.061683	0.1	0.062823
4.063350	0.1	0.063479
4.065017	0.1	0.064254
4.066683	0.1	0.064611
4.068350	0.1	0.064254
4.070017	0.1	0.063777
4.071683	0.1	0.064671
4.073350	0.1	0.066817
4.075017	0.1	0.068843
4.076683	0.1	0.070035
4.078350	0.1	0.070095
4.080017	0.1	0.068426
4.081683	0.1	0.065207
4.083350	0.1	0.061631
4.085017	0.1	0.058651
4.086683	0.1	0.056207
4.088350	0.1	0.054121
4.090017	0.1	0.052869
4.091683	0.1	0.052810
4.093350	0.1	0.054181
4.095017	0.1	0.056684
4.096683	0.1	0.059783
4.098350	0.1	0.062943
4.100017	0.1	0.065267
4.101683	0.1	0.066817
4.103350	0.1	0.068784
4.105017	0.1	0.072718
4.106683	0.1	0.078082
4.108350	0.1	0.082552
4.110017	0.1	0.084460
4.111683	0.1	0.083625
4.113350	0.1	0.080287
4.115017	0.1	0.074446
4.116683	0.1	0.066102
4.118350	0.1	0.056267
4.120017	0.1	0.046551
4.121683	0.1	0.038445
4.123350	0.1	0.033140
4.125017	0.1	0.031948
4.126683	0.1	0.035286
4.128350	0.1	0.040889
4.130017	0.1	0.045359
4.131683	0.1	0.046730
4.133350	0.1	0.045121
4.135017	0.1	0.041544
4.136683	0.1	0.037313
4.138350	0.1	0.034213
4.140017	0.1	0.033557
4.141683	0.1	0.035405
4.143350	0.1	0.038683
4.145017	0.1	0.041962
4.146683	0.1	0.044286
4.148350	0.1	0.046492
4.150017	0.1	0.050008
4.151683	0.1	0.054002
4.153350	0.1	0.056148
4.155017	0.1	0.055671
4.156683	0.1	0.053406
4.158350	0.1	0.050068
4.160017	0.1	0.046432
4.161683	0.1	0.043571
4.163350	0.1	0.042081
4.165017	0.1	0.040948
4.166683	0.1	0.038803
4.168350	0.1	0.035822
4.170017	0.1	0.033259
4.171683	0.1	0.031829
4.173350	0.1	0.031471
4.175017	0.1	0.032187
4.176683	0.1	0.034451
4.178350	0.1	0.037849
4.180017	0.1	0.041127
4.181683	0.1	0.042379
4.183350	0.1	0.040770
4.185017	0.1	0.036538
4.186683	0.1	0.031233
4.188350	0.1	0.027359
4.190017	0.1	0.026286
4.191683	0.1	0.027359
4.193350	0.1	0.029325
4.195017	0.1	0.031471
4.196683	0.1	0.033021
4.198350	0.1	0.033200
4.200017	0.1	0.032067
4.201683	0.1	0.030100
4.203350	0.1	0.027955
4.205017	0.1	0.027180
4.206683	0.1	0.028789
4.208350	0.1	0.032306
4.210017	0.1	0.035942
4.211683	0.1	0.038564
4.213350	0.1	0.039697
4.215017	0.1	0.039160
4.216683	0.1	0.037253
4.218350	0.1	0.034988
4.220017	0.1	0.033975
4.221683	0.1	0.035405
4.223350	0.1	0.038862
4.225017	0.1	0.042558
4.226683	0.1	0.044942
4.228350	0.1	0.045717
4.230017	0.1	0.045896
4.231683	0.1	0.046551
4.233350	0.1	0.047505
4.235017	0.1	0.047445
4.236683	0.1	0.045300
4.238350	0.1	0.041664
4.240017	0.1	0.037789
4.241683	0.1	0.034750
4.243350	0.1	0.033438
4.245017	0.1	0.034273
4.246683	0.1	0.036299
4.248350	0.1	0.037313
4.250017	0.1	0.035405
4.251683	0.1	0.030398
4.253350	0.1	0.023961
4.255017	0.1	0.018060
4.256683	0.1	0.014007
4.258350	0.1	0.012159
4.260017	0.1	0.011802
4.261683	0.1	0.011742
4.263350	0.1	0.011921
4.265017	0.1	0.014007
4.266683	0.1	0.019491
4.268350	0.1	0.026703
4.270017	0.1	0.031471
4.271683	0.1	0.031114
4.273350	0.1	0.026166
4.275017	0.1	0.019789
4.276683	0.1	0.015557
4.278350	0.1	0.015020
4.280017	0.1	0.018060
4.281683	0.1	0.023365
4.283350	0.1	0.028729
4.285017	0.1	0.031948
4.286683	0.1	0.032306
4.288350	0.1	0.030994
4.290017	0.1	0.029564
4.291683	0.1	0.028193
4.293350	0.1	0.026941
4.295017	0.1	0.026107
4.296683	0.1	0.025332
4.298350	0.1	0.023544
4.300017	0.1	0.020325
4.301683	0.1	0.016868
4.303350	0.1	0.014722
4.305017	0.1	0.014603
4.306683	0.1	0.016451
4.308350	0.1	0.020444
4.310017	0.1	0.025928
4.311683	0.1	0.031173
4.313350	0.1	0.034034
4.315017	0.1	0.033498
4.316683	0.1	0.029862
4.318350	0.1	0.023603
4.320017	0.1	0.016153
4.321683	0.1	0.009775
4.323350	0.1	0.006378
4.325017	0.1	0.006080
4.326683	0.1	0.008106
4.328350	0.1	0.011683
4.330017	0.1	0.016153
4.331683	0.1	0.020206
4.333350	0.1	0.022054
4.335017	0.1	0.020981
4.336683	0.1	0.018597
4.338350	0.1	0.017941
4.340017	0.1	0.021160
4.341683	0.1	0.027299
4.343350	0.1	0.034034
4.345017	0.1	0.039220
4.346683	0.1	0.041544
4.348350	0.1	0.040352
4.350017	0.1	0.036776
4.351683	0.1	0.033438
4.353350	0.1	0.032365
4.355017	0.1	0.032663
4.356683	0.1	0.032425
4.358350	0.1	0.031710
4.360017	0.1	0.032187
4.361683	0.1	0.034988
4.363350	0.1	0.038683
4.365017	0.1	0.041246
4.366683	0.1	0.041366
4.368350	0.1	0.038862
4.370017	0.1	0.034153
4.371683	0.1	0.028610
4.373350	0.1	0.024796
4.375017	0.1	0.024021
4.376683	0.1	0.025451
4.378350	0.1	0.028014
4.380017	0.1	0.031054
4.381683	0.1	0.034451
4.383350	0.1	0.038266
4.385017	0.1	0.041842
4.386683	0.1	0.043750
4.388350	0.1	0.042677
4.390017	0.1	0.039637
4.391683	0.1	0.036955
4.393350	0.1	0.036597
4.395017	0.1	0.039220
4.396683	0.1	0.043809
4.398350	0.1	0.048101
4.400017	0.1	0.050604
4.401683	0.1	0.051320
4.403350	0.1	0.050306
4.405017	0.1	0.046909
4.406683	0.1	0.042081
4.408350	0.1	0.037730
4.410017	0.1	0.034034
4.411683	0.1	0.030100
4.413350	0.1	0.025690
4.415017	0.1	0.021815
4.416683	0.1	0.019908
4.418350	0.1	0.021219
4.420017	0.1	0.026464
4.421683	0.1	0.034630
4.423350	0.1	0.043154
4.425017	0.1	0.049949
4.426683	0.1	0.054419
4.428350	0.1	0.057518
4.430017	0.1	0.059187
4.431683	0.1	0.058532
4.433350	0.1	0.055194
4.435017	0.1	0.050664
4.436683	0.1	0.047863
4.438350	0.1	0.048637
4.440017	0.1	0.051975
4.441683	0.1	0.055254
4.443350	0.1	0.057459
4.445017	0.1	0.059426
4.446683	0.1	0.061810
4.448350	0.1	0.063419
4.450017	0.1	0.063479
4.451683	0.1	0.062287
4.453350	0.1	0.060976
4.455017	0.1	0.059187
4.456683	0.1	0.055313
4.458350	0.1	0.048578
4.460017	0.1	0.040948
4.461683	0.1	0.035107
4.463350	0.1	0.032365
4.465017	0.1	0.032008
4.466683	0.1	0.033319
4.468350	0.1	0.037014
4.470017	0.1	0.044048
4.471683	0.1	0.053287
4.473350	0.1	0.061393
4.475017	0.1	0.065148
4.476683	0.1	0.064492
4.478350	0.1	0.062287
4.480017	0.1	0.060797
4.481683	0.1	0.060141
4.483350	0.1	0.059664
4.485017	0.1	0.058472
4.486683	0.1	0.055432
4.488350	0.1	0.050485
4.490017	0.1	0.045180
4.491683	0.1	0.041246
4.493350	0.1	0.039637
4.495017	0.1	0.039816
4.496683	0.1	0.039577
4.498350	0.1	0.037253
4.500017	0.1	0.033438
4.501683	0.1	0.030994
4.503350	0.1	0.032246
4.505017	0.1	0.037134
4.506683	0.1	0.042915
4.508350	0.1	0.047266
4.510017	0.1	0.049412
4.511683	0.1	0.049710
4.513350	0.1	0.048757
4.515017	0.1	0.046670
4.516683	0.1	0.043094
4.518350	0.1	0.038028
4.520017	0.1	0.032067
4.521683	0.1	0.026584
4.523350	0.1	0.022829
4.525017	0.1	0.020921
4.526683	0.1	0.020266
4.528350	0.1	0.020981
4.530017	0.1	0.022948
4.531683	0.1	0.025034
4.533350	0.1	0.025570
4.535017	0.1	0.023842
4.536683	0.1	0.020802
4.538350	0.1	0.018656
4.540017	0.1	0.018597
4.541683	0.1	0.020564
4.543350	0.1	0.023901
4.545017	0.1	0.027359
4.546683	0.1	0.029743
4.548350	0.1	0.031352
4.550017	0.1	0.034034
4.551683	0.1	0.038624
4.553350	0.1	0.043392
4.555017	0.1	0.046432
4.556683	0.1	0.047147
4.558350	0.1	0.045836
4.560017	0.1	0.043213
4.561683	0.1	0.040412
4.563350	0.1	0.038087
4.565017	0.1	0.035405
4.566683	0.1	0.031531
4.568350	0.1	0.027359
4.570017	0.1	0.025153
4.571683	0.1	0.026405
4.573350	0.1	0.030637
4.575017	0.1	0.035107
4.576683	0.1	0.037014
4.578350	0.1	0.036001
4.580017	0.1	0.033557
4.581683	0.1	0.031233
4.583350	0.1	0.029027
4.585017	0.1	0.025213
4.586683	0.1	0.018656
4.588350	0.1	0.011086
4.590017	0.1	0.005662
4.591683	0.1	0.004947
4.593350	0.1	0.008702
4.595017	0.1	0.014424
4.596683	0.1	0.019670
4.598350	0.1	0.023842
4.600017	0.1	0.027776
4.601683	0.1	0.031531
4.603350	0.1	0.033557
4.605017	0.1	0.032187
4.606683	0.1	0.027835
4.608350	0.1	0.023305
4.610017	0.1	0.021398
4.611683	0.1	0.022054
4.613350	0.1	0.023186
4.615017	0.1	0.023425
4.616683	0.1	0.023425
4.618350	0.1	0.024617
4.620017	0.1	0.027478
4.621683	0.1	0.030935
4.623350	0.1	0.033736
4.625017	0.1	0.035524
4.626683	0.1	0.036836
4.628350	0.1	0.037849
4.630017	0.1	0.038266
4.631683	0.1	0.037014
4.633350	0.1	0.032961
4.635017	0.1	0.026286
4.636683	0.1	0.018775
4.638350	0.1	0.012636
4.640017	0.1	0.009358
4.641683	0.1	0.009716
4.643350	0.1	0.013113
4.645017	0.1	0.018179
4.646683	0.1	0.023901
4.648350	0.1	0.029266
4.650017	0.1	0.034153
4.651683	0.1	0.038743
4.653350	0.1	0.042617
4.655017	0.1	0.044584
4.656683	0.1	0.043929
4.658350	0.1	0.040531
4.660017	0.1	0.035286
4.661683	0.1	0.029445
4.663350	0.1	0.024796
4.665017	0.1	0.022411
4.666683	0.1	0.021994
4.668350	0.1	0.022590
4.670017	0.1	0.023663
4.671683	0.1	0.024855
4.673350	0.1	0.025570
4.675017	0.1	0.025749
4.676683	0.1	0.025511
4.678350	0.1	0.024617
4.680017	0.1	0.022829
4.681683	0.1	0.021279
4.683350	0.1	0.021040
4.685017	0.1	0.021219
4.686683	0.1	0.020087
4.688350	0.1	0.016749
4.690017	0.1	0.011504
4.691683	0.1	0.006199
4.693350	0.1	0.002444
4.695017	0.1	0.000596
4.696683	0.1	-0.000358
4.698350	0.1	-0.000298
4.700017	0.1	0.002205
4.701683	0.1	0.007868
4.703350	0.1	0.014365
4.705017	0.1	0.018299
4.706683	0.1	0.018477
4.708350	0.1	0.016510
4.710017	0.1	0.014365
4.711683	0.1	0.012815
4.713350	0.1	0.012100
4.715017	0.1	0.012755
4.716683	0.1	0.014544
4.718350	0.1	0.016689
4.720017	0.1	0.018775
4.721683	0.1	0.020206
4.723350	0.1	0.020623
4.725017	0.1	0.020683
4.726683	0.1	0.020862
4.728350	0.1	0.021040
4.730017	0.1	0.020742
4.731683	0.1	0.019789
4.733350	0.1	0.018656
4.735017	0.1	0.018239
4.736683	0.1	0.019252
4.738350	0.1	0.020564
4.740017	0.1	0.020742
4.741683	0.1	0.019550
4.743350	0.1	0.017881
4.745017	0.1	0.016391
4.746683	0.1	0.014842
4.748350	0.1	0.013471
4.750017	0.1	0.013113
4.751683	0.1	0.014126
4.753350	0.1	0.015497
4.755017	0.1	0.016451
4.756683	0.1	0.017464
4.758350	0.1	0.020444
4.760017	0.1	0.025928
4.761683	0.1	0.031888
4.763350	0.1	0.035226
4.765017	0.1	0.034451
4.766683	0.1	0.030637
4.768350	0.1	0.026107
4.770017	0.1	0.023544
4.771683	0.1	0.023961
4.773350	0.1	0.026166
4.775017	0.1	0.027716
4.776683	0.1	0.027001
4.778350	0.1	0.024617
4.780017	0.1	0.022292
4.781683	0.1	0.021100
4.783350	0.1	0.021279
4.785017	0.1	0.022590
4.786683	0.1	0.024855
4.788350	0.1	0.027478
4.790017	0.1	0.028849
4.791683	0.1	0.027657
4.793350	0.1	0.024498
4.795017	0.1	0.021398
4.796683	0.1	0.019908
4.798350	0.1	0.019550
4.800017	0.1	0.019193
4.801683	0.1	0.018597
4.803350	0.1	0.018775
4.805017	0.1	0.020444
4.806683	0.1	0.023603
4.808350	0.1	0.028551
4.810017	0.1	0.035107
4.811683	0.1	0.041664
4.813350	0.1	0.046194
4.815017	0.1	0.048280
4.816683	0.1	0.048757
4.818350	0.1	0.047982
4.820017	0.1	0.044703
4.821683	0.1	0.038326
4.823350	0.1	0.030518
4.825017	0.1	0.024140
4.826683	0.1	0.020981
4.828350	0.1	0.020862
4.830017	0.1	0.023067
4.831683	0.1	0.026405
4.833350	0.1	0.029027
4.835017	0.1	0.029862
4.836683	0.1	0.029266
4.838350	0.1	0.027716
4.840017	0.1	0.025094
4.841683	0.1	0.021636
4.843350	0.1	0.018239
4.845017	0.1	0.015438
4.846683	0.1	0.013411
4.848350	0.1	0.012219
4.850017	0.1	0.012219
4.851683	0.1	0.013649
4.853350	0.1	0.016391
4.855017	0.1	0.019729
4.856683	0.1	0.022352
4.858350	0.1	0.023484
4.860017	0.1	0.023961
4.861683	0.1	0.025511
4.863350	0.1	0.028789
4.865017	0.1	0.032842
4.866683	0.1	0.035644
4.868350	0.1	0.035226
4.870017	0.1	0.031292
4.871683	0.1	0.024796
4.873350	0.1	0.018358
4.875017	0.1	0.015020
4.876683	0.1	0.015974
4.878350	0.1	0.019431
4.880017	0.1	0.022531
4.881683	0.1	0.023544
4.883350	0.1	0.023603
4.885017	0.1	0.024557
4.886683	0.1	0.027299
4.888350	0.1	0.031173
4.890017	0.1	0.035107
4.891683	0.1	0.038564
4.893350	0.1	0.041008
4.895017	0.1	0.041783
4.896683	0.1	0.040948
4.898350	0.1	0.039279
4.900017	0.1	0.037611
4.901683	0.1	0.036240
4.903350	0.1	0.035167
4.905017	0.1	0.034451
4.906683	0.1	0.035226
4.908350	0.1	0.038326
4.910017	0.1	0.043988
4.911683	0.1	0.052094
4.913350	0.1	0.062823
4.915017	0.1	0.075698
4.916683	0.1	0.088036
4.918350	0.1	0.096381
4.920017	0.1	0.099421
4.921683	0.1	0.098884
4.923350	0.1	0.097036
4.925017	0.1	0.095546
4.926683	0.1	0.095606
4.928350	0.1	0.097871
4.930017	0.1	0.101984
4.931683	0.1	0.107288
4.933350	0.1	0.112772
4.935017	0.1	0.116825
4.936683	0.1	0.119209
4.938350	0.1	0.121057
4.940017	0.1	0.123441
4.941683	0.1	0.127137
4.943350	0.1	0.131845
4.945017	0.1	0.136495
4.946683	0.1	0.140846
4.948350	0.1	0.145674
4.950017	0.1	0.151932
4.951683	0.1	0.159323
4.953350	0.1	0.167191
4.955017	0.1	0.175595
4.956683	0.1	0.184953
4.958350	0.1	0.194550
4.960017	0.1	0.203013
4.961683	0.1	0.209808
4.963350	0.1	0.215530
4.965017	0.1	0.221849
4.966683	0.1	0.230014
4.968350	0.1	0.240743
4.970017	0.1	0.254273
4.971683	0.1	0.270307
4.973350	0.1	0.287056
4.975017	0.1	0.301301
4.976683	0.1	0.310957
4.978350	0.1	0.316978
4.980017	0.1	0.322223
4.981683	0.1	0.328541
4.983350	0.1	0.336289
4.985017	0.1	0.345707
4.986683	0.1	0.357091
4.988350	0.1	0.370860
4.990017	0.1	0.387192
4.991683	0.1	0.404954
4.993350	0.1	0.422239
4.995017	0.1	0.437677
4.996683	0.1	0.451148
4.998350	0.1	0.463009
5.000017	0.1	0.474155
5.001683	0.1	0.486195
5.003350	0.1	0.501514
5.005017	0.1	0.520885
5.006683	0.1	0.543118
5.008350	0.1	0.565350
5.010017	0.1	0.584722
5.011683	0.1	0.599980
5.013350	0.1	0.612199
5.015017	0.1	0.623822
5.016683	0.1	0.636041
5.018350	0.1	0.649035
5.020017	0.1	0.662684
5.021683	0.1	0.676334
5.023350	0.1	0.689864
5.025017	0.1	0.703037
5.026683	0.1	0.715435
5.028350	0.1	0.726998
5.030017	0.1	0.738502
5.031683	0.1	0.750899
5.033350	0.1	0.764787
5.035017	0.1	0.780344
5.036683	0.1	0.796199
5.038350	0.1	0.810087
5.040017	0.1	0.820577
5.041683	0.1	0.828564
5.043350	0.1	0.836194
5.045017	0.1	0.845075
5.046683	0.1	0.855804
5.048350	0.1	0.867963
5.050017	0.1	0.880241
5.051683	0.1	0.891089
5.053350	0.1	0.900030
5.055017	0.1	0.907302
5.056683	0.1	0.913620
5.058350	0.1	0.920296
5.060017	0.1	0.928938
5.061683	0.1	0.940204
5.063350	0.1	0.953078
5.065017	0.1	0.964284
5.066683	0.1	0.971496
5.068350	0.1	0.975072
5.070017	0.1	0.977039
5.071683	0.1	0.979662
5.073350	0.1	0.984371
5.075017	0.1	0.990927
5.076683	0.1	0.997782
5.078350	0.1	1.003504
5.080017	0.1	1.007795
5.081683	0.1	1.010776
5.083350	0.1	1.012862
5.085017	0.1	1.013756
5.086683	0.1	1.013041
5.088350	0.1	1.011133
5.090017	0.1	1.010299
5.091683	0.1	1.012504
5.093350	0.1	1.017034
5.095017	0.1	1.021266
5.096683	0.1	1.023650
5.098350	0.1	1.024783
5.100017	0.1	1.025438
5.101683	0.1	1.026094
5.103350	0.1	1.027703
5.105017	0.1	1.031697
5.106683	0.1	1.039505
5.108350	0.1	1.050055
5.110017	0.1	1.059711
5.111683	0.1	1.064539
5.113350	0.1	1.063109
5.115017	0.1	1.057625
5.116683	0.1	1.052439
5.118350	0.1	1.050294
5.120017	0.1	1.050770
5.121683	0.1	1.052082
5.123350	0.1	1.053333
5.125017	0.1	1.055360
5.126683	0.1	1.059353
5.128350	0.1	1.064301
5.130017	0.1	1.067698
5.131683	0.1	1.068652
5.133350	0.1	1.068771
5.135017	0.1	1.069605
5.136683	0.1	1.070798
5.138350	0.1	1.070619
5.140017	0.1	1.069009
5.141683	0.1	1.067340
5.143350	0.1	1.066506
5.145017	0.1	1.066029
5.146683	0.1	1.066387
5.148350	0.1	1.069009
5.150017	0.1	1.074433
5.151683	0.1	1.081228
5.153350	0.1	1.086831
5.155017	0.1	1.089573
5.156683	0.1	1.089692
5.158350	0.1	1.088679
5.160017	0.1	1.087964
5.161683	0.1	1.087129
5.163350	0.1	1.085639
5.165017	0.1	1.083970
5.166683	0.1	1.082957
5.168350	0.1	1.083136
5.170017	0.1	1.084566
5.171683	0.1	1.086950
5.173350	0.1	1.089931
5.175017	0.1	1.093090
5.176683	0.1	1.095533
5.178350	0.1	1.097143
5.180017	0.1	1.098573
5.181683	0.1	1.099944
5.183350	0.1	1.100421
5.185017	0.1	1.099825
5.186683	0.1	1.099229
5.188350	0.1	1.100421
5.190017	0.1	1.103520
5.191683	0.1	1.107335
5.193350	0.1	1.111090
5.195017	0.1	1.114965
5.196683	0.1	1.119018
5.198350	0.1	1.122952
5.200017	0.1	1.126289
5.201683	0.1	1.127899
5.203350	0.1	1.126647
5.205017	0.1	1.122892
5.206683	0.1	1.118660
5.208350	0.1	1.116693
5.210017	0.1	1.119316
5.211683	0.1	1.125991
5.213350	0.1	1.133680
5.215017	0.1	1.139104
5.216683	0.1	1.141906
5.218350	0.1	1.143217
5.220017	0.1	1.143277
5.221683	0.1	1.141429
5.223350	0.1	1.137912
5.225017	0.1	1.133382
5.226683	0.1	1.128376
5.228350	0.1	1.122832
5.230017	0.1	1.117468
5.231683	0.1	1.114369
5.233350	0.1	1.114488
5.235017	0.1	1.116872
5.236683	0.1	1.120508
5.238350	0.1	1.124978
5.240017	0.1	1.129210
5.241683	0.1	1.131952
5.243350	0.1	1.132310
5.245017	0.1	1.130521
5.246683	0.1	1.127839
5.248350	0.1	1.126528
5.250017	0.1	1.127958
5.251683	0.1	1.130819
5.253350	0.1	1.132608
5.255017	0.1	1.132846
5.256683	0.1	1.132667
5.258350	0.1	1.132369
5.260017	0.1	1.131713
5.261683	0.1	1.130641
5.263350	0.1	1.129925
5.265017	0.1	1.130104
5.266683	0.1	1.130998
5.268350	0.1	1.131773
5.270017	0.1	1.132310
5.271683	0.1	1.133442
5.273350	0.1	1.135707
5.275017	0.1	1.138270
5.276683	0.1	1.140118
5.278350	0.1	1.141310
5.280017	0.1	1.142800
5.281683	0.1	1.145065
5.283350	0.1	1.146674
5.285017	0.1	1.145721
5.286683	0.1	1.142204
5.288350	0.1	1.138687
5.290017	0.1	1.137614
5.291683	0.1	1.139641
5.293350	0.1	1.143873
5.295017	0.1	1.149535
5.296683	0.1	1.155257
5.298350	0.1	1.159012
5.300017	0.1	1.159132
5.301683	0.1	1.155555
5.303350	0.1	1.150191
5.305017	0.1	1.146078
5.306683	0.1	1.145482
5.308350	0.1	1.148641
5.310017	0.1	1.153112
5.311683	0.1	1.155853
5.313350	0.1	1.155734
5.315017	0.1	1.154363
5.316683	0.1	1.153529
5.318350	0.1	1.153886
5.320017	0.1	1.155496
5.321683	0.1	1.157880
5.323350	0.1	1.159251
5.325017	0.1	1.158416
5.326683	0.1	1.155913
5.328350	0.1	1.153290
5.330017	0.1	1.151800
5.331683	0.1	1.152039
5.333350	0.1	1.154125
5.335017	0.1	1.157522
5.336683	0.1	1.161575
5.338350	0.1	1.165688
5.340017	0.1	1.169264
5.341683	0.1	1.171351
5.343350	0.1	1.170337
5.345017	0.1	1.165390
5.346683	0.1	1.157761
5.348350	0.1	1.150072
5.350017	0.1	1.144946
5.351683	0.1	1.143575
5.353350	0.1	1.144648
5.355017	0.1	1.144826
5.356683	0.1	1.142502
5.358350	0.1	1.138687
5.360017	0.1	1.134753
5.361683	0.1	1.131833
5.363350	0.1	1.130879
5.365017	0.1	1.133323
5.366683	0.1	1.139343
5.368350	0.1	1.146972
5.370017	0.1	1.152933
5.371683	0.1	1.155317
5.373350	0.1	1.153946
5.375017	0.1	1.150251
5.376683	0.1	1.146197
5.378350	0.1	1.143217
5.380017	0.1	1.141369
5.381683	0.1	1.139760
5.383350	0.1	1.137316
5.385017	0.1	1.133740
5.386683	0.1	1.129925
5.388350	0.1	1.127899
5.390017	0.1	1.129210
5.391683	0.1	1.133740
5.393350	0.1	1.139700
5.395017	0.1	1.144588
5.396683	0.1	1.146436
5.398350	0.1	1.144946
5.400017	0.1	1.141906
5.401683	0.1	1.139402
5.403350	0.1	1.138091
5.405017	0.1	1.137197
5.406683	0.1	1.135290
5.408350	0.1	1.131535
5.410017	0.1	1.126707
5.411683	0.1	1.122952
5.413350	0.1	1.121461
5.415017	0.1	1.121461
5.416683	0.1	1.121938
5.418350	0.1	1.122773
5.420017	0.1	1.123488
5.421683	0.1	1.123548
5.423350	0.1	1.123667
5.425017	0.1	1.125038
5.426683	0.1	1.127064
5.428350	0.1	1.127601
5.430017	0.1	1.125693
5.431683	0.1	1.122236
5.433350	0.1	1.118481
5.435017	0.1	1.115382
5.436683	0.1	1.114309
5.438350	0.1	1.115382
5.440017	0.1	1.116335
5.441683	0.1	1.114845
5.443350	0.1	1.111090
5.445017	0.1	1.107514
5.446683	0.1	1.105964
5.448350	0.1	1.105964
5.450017	0.1	1.106083
5.451683	0.1	1.106203
5.453350	0.1	1.107097
5.455017	0.1	1.108646
5.456683	0.1	1.109719
5.458350	0.1	1.109839
5.460017	0.1	1.110017
5.461683	0.1	1.110613
5.463350	0.1	1.110256
5.465017	0.1	1.107752
5.466683	0.1	1.103818
5.468350	0.1	1.101732
5.470017	0.1	1.103699
5.471683	0.1	1.108766
5.473350	0.1	1.113117
5.475017	0.1	1.113296
5.476683	0.1	1.108766
5.478350	0.1	1.101554
5.480017	0.1	1.094580
5.481683	0.1	1.089931
5.483350	0.1	1.087964
5.485017	0.1	1.086772
5.486683	0.1	1.083851
5.488350	0.1	1.078665
5.490017	0.1	1.073420
5.491683	0.1	1.070738
5.493350	0.1	1.071513
5.495017	0.1	1.074493
5.496683	0.1	1.077235
5.498350	0.1	1.078487
5.500017	0.1	1.078129
5.501683	0.1	1.077175
5.503350	0.1	1.076877
5.505017	0.1	1.077652
5.506683	0.1	1.078308
5.508350	0.1	1.077354
5.510017	0.1	1.074255
5.511683	0.1	1.069367
5.513350	0.1	1.063943
5.515017	0.1	1.059771
5.516683	0.1	1.057983
5.518350	0.1	1.058281
5.520017	0.1	1.058579
5.521683	0.1	1.056433
5.523350	0.1	1.051366
5.525017	0.1	1.045287
5.526683	0.1	1.041293
5.528350	0.1	1.041472
5.530017	0.1	1.045466
5.531683	0.1	1.051247
5.533350	0.1	1.056135
5.535017	0.1	1.059115
5.536683	0.1	1.061201
5.538350	0.1	1.063407
5.540017	0.1	1.066029
5.541683	0.1	1.068175
5.543350	0.1	1.068354
5.545017	0.1	1.066208
5.546683	0.1	1.062810
5.548350	0.1	1.059413
5.550017	0.1	1.055837
5.551683	0.1	1.051486
5.553350	0.1	1.046896
5.555017	0.1	1.042306
5.556683	0.1	1.037359
5.558350	0.1	1.031697
5.560017	0.1	1.025915
5.561683	0.1	1.021326
5.563350	0.1	1.019001
5.565017	0.1	1.018345
5.566683	0.1	1.017869
5.568350	0.1	1.016855
5.570017	0.1	1.015902
5.571683	0.1	1.015544
5.573350	0.1	1.014769
5.575017	0.1	1.012147
5.576683	0.1	1.007736
5.578350	0.1	1.003027
5.580017	0.1	0.998020
5.581683	0.1	0.992477
5.583350	0.1	0.987828
5.585017	0.1	0.986099
5.586683	0.1	0.987113
5.588350	0.1	0.989020
5.590017	0.1	0.990510
5.591683	0.1	0.991166
5.593350	0.1	0.990450
5.595017	0.1	0.988007
5.596683	0.1	0.985086
5.598350	0.1	0.984192
5.600017	0.1	0.986278
5.601683	0.1	0.989616
5.603350	0.1	0.991702
5.605017	0.1	0.991345
5.606683	0.1	0.989258
5.608350	0.1	0.986278
5.610017	0.1	0.982165
5.611683	0.1	0.976622
5.613350	0.1	0.969708
5.615017	0.1	0.961781
5.616683	0.1	0.953555
5.618350	0.1	0.946641
5.620017	0.1	0.942469
5.621683	0.1	0.941932
5.623350	0.1	0.944495
5.625017	0.1	0.948548
5.626683	0.1	0.951827
5.628350	0.1	0.952125
5.630017	0.1	0.948191
5.631683	0.1	0.941217
5.633350	0.1	0.933409
5.635017	0.1	0.926256
5.636683	0.1	0.919819
5.638350	0.1	0.914216
5.640017	0.1	0.909269
5.641683	0.1	0.904262
5.643350	0.1	0.899494
5.645017	0.1	0.896812
5.646683	0.1	0.896812
5.648350	0.1	0.897408
5.650017	0.1	0.895977
5.651683	0.1	0.891328
5.653350	0.1	0.884533
5.655017	0.1	0.877261
5.656683	0.1	0.870347
5.658350	0.1	0.864625
5.660017	0.1	0.860691
5.661683	0.1	0.859320
5.663350	0.1	0.860930
5.665017	0.1	0.864625
5.666683	0.1	0.867903
5.668350	0.1	0.868440
5.670017	0.1	0.865758
5.671683	0.1	0.860274
5.673350	0.1	0.853479
5.675017	0.1	0.847340
5.676683	0.1	0.843465
5.678350	0.1	0.842154
5.680017	0.1	0.841975
5.681683	0.1	0.840187
5.683350	0.1	0.833809
5.685017	0.1	0.822067
5.686683	0.1	0.807583
5.688350	0.1	0.795066
5.690017	0.1	0.786960
5.691683	0.1	0.782490
5.693350	0.1	0.779808
5.695017	0.1	0.778198
5.696683	0.1	0.777602
5.698350	0.1	0.777364
5.700017	0.1	0.776947
5.701683	0.1	0.775933
5.703350	0.1	0.774264
5.705017	0.1	0.771880
5.706683	0.1	0.769079
5.708350	0.1	0.765562
5.710017	0.1	0.760794
5.711683	0.1	0.754952
5.713350	0.1	0.749111
5.715017	0.1	0.743032
5.716683	0.1	0.735760
5.718350	0.1	0.727773
5.720017	0.1	0.719965
5.721683	0.1	0.712156
5.723350	0.1	0.703871
5.725017	0.1	0.695050
5.726683	0.1	0.686407
5.728350	0.1	0.679672
5.730017	0.1	0.676632
5.731683	0.1	0.677347
5.733350	0.1	0.679851
5.735017	0.1	0.681162
5.736683	0.1	0.679135
5.738350	0.1	0.673115
5.740017	0.1	0.663757
5.741683	0.1	0.651956
5.743350	0.1	0.638664
5.745017	0.1	0.624597
5.746683	0.1	0.611126
5.748350	0.1	0.599802
5.750017	0.1	0.592172
5.751683	0.1	0.588238
5.753350	0.1	0.586629
5.755017	0.1	0.586212
5.756683	0.1	0.586689
5.758350	0.1	0.587165
5.760017	0.1	0.586152
5.761683	0.1	0.582755
5.763350	0.1	0.576913
5.765017	0.1	0.568986
5.766683	0.1	0.559568
5.768350	0.1	0.549793
5.770017	0.1	0.541151
5.771683	0.1	0.534713
5.773350	0.1	0.529766
5.775017	0.1	0.524819
5.776683	0.1	0.519514
5.778350	0.1	0.514984
5.780017	0.1	0.511885
5.781683	0.1	0.509322
5.783350	0.1	0.505507
5.785017	0.1	0.500202
5.786683	0.1	0.494659
5.788350	0.1	0.490069
5.790017	0.1	0.485897
5.791683	0.1	0.481308
5.793350	0.1	0.476658
5.795017	0.1	0.472784
5.796683	0.1	0.469089
5.798350	0.1	0.464201
5.800017	0.1	0.457644
5.801683	0.1	0.449836
5.803350	0.1	0.442028
5.805017	0.1	0.436008
5.806683	0.1	0.432789
5.808350	0.1	0.431180
5.810017	0.1	0.429332
5.811683	0.1	0.427067
5.813350	0.1	0.424922
5.815017	0.1	0.422418
5.816683	0.1	0.418007
5.818350	0.1	0.411093
5.820017	0.1	0.402749
5.821683	0.1	0.395358
5.823350	0.1	0.391245
5.825017	0.1	0.391483
5.826683	0.1	0.394881
5.828350	0.1	0.398397
5.830017	0.1	0.399470
5.831683	0.1	0.397980
5.833350	0.1	0.394821
5.835017	0.1	0.390172
5.836683	0.1	0.383854
5.838350	0.1	0.376821
5.840017	0.1	0.371277
5.841683	0.1	0.368178
5.843350	0.1	0.366151
5.845017	0.1	0.362873
5.846683	0.1	0.357628
5.848350	0.1	0.351667
5.850017	0.1	0.346482
5.851683	0.1	0.342906
5.853350	0.1	0.340581
5.855017	0.1	0.338852
5.856683	0.1	0.337601
5.858350	0.1	0.336885
5.860017	0.1	0.337124
5.861683	0.1	0.337482
5.863350	0.1	0.335693
5.865017	0.1	0.330269
5.866683	0.1	0.322700
5.868350	0.1	0.315845
5.870017	0.1	0.311077
5.871683	0.1	0.307977
5.873350	0.1	0.305653
5.875017	0.1	0.303924
5.876683	0.1	0.302792
5.878350	0.1	0.301659
5.880017	0.1	0.299752
5.881683	0.1	0.297487
5.883350	0.1	0.296414
5.885017	0.1	0.297487
5.886683	0.1	0.300169
5.888350	0.1	0.302613
5.890017	0.1	0.303626
5.891683	0.1	0.303030
5.893350	0.1	0.301421
5.895017	0.1	0.298977
5.896683	0.1	0.295758
5.898350	0.1	0.292420
5.900017	0.1	0.290334
5.901683	0.1	0.290334
5.903350	0.1	0.291288
5.905017	0.1	0.290990
5.906683	0.1	0.288010
5.908350	0.1	0.282943
5.910017	0.1	0.277877
5.911683	0.1	0.274301
5.913350	0.1	0.272393
5.915017	0.1	0.271499
5.916683	0.1	0.270784
5.918350	0.1	0.269830
5.920017	0.1	0.268161
5.921683	0.1	0.265658
5.923350	0.1	0.262618
5.925017	0.1	0.259221
5.926683	0.1	0.255942
5.928350	0.1	0.253737
5.930017	0.1	0.252724
5.931683	0.1	0.251830
5.933350	0.1	0.249147
5.935017	0.1	0.244558
5.936683	0.1	0.240266
5.938350	0.1	0.239670
5.940017	0.1	0.244439
5.941683	0.1	0.253081
5.943350	0.1	0.261962
5.945017	0.1	0.267088
5.946683	0.1	0.266850
5.948350	0.1	0.262678
5.950017	0.1	0.257254
5.951683	0.1	0.252247
5.953350	0.1	0.247657
5.955017	0.1	0.243545
5.956683	0.1	0.240386
5.958350	0.1	0.237942
5.960017	0.1	0.235558
5.961683	0.1	0.233293
5.963350	0.1	0.231862
5.965017	0.1	0.231266
5.966683	0.1	0.231147
5.968350	0.1	0.231981
5.970017	0.1	0.233889
5.971683	0.1	0.236213
5.973350	0.1	0.238419
5.975017	0.1	0.239909
5.976683	0.1	0.239253
5.978350	0.1	0.234962
5.980017	0.1	0.227451
5.981683	0.1	0.219941
5.983350	0.1	0.216126
5.985017	0.1	0.217319
5.986683	0.1	0.221312
5.988350	0.1	0.225067
5.990017	0.1	0.226378
5.991683	0.1	0.224888
5.993350	0.1	0.221074
5.995017	0.1	0.215888
5.996683	0.1	0.210285
5.998350	0.1	0.205219
6.000017	0.1	0.202000
6.001683	0.1	0.200510
6.003350	0.1	0.199497
6.005017	0.1	0.198424
6.006683	0.1	0.197589
6.008350	0.1	0.197053
6.010017	0.1	0.195980
6.011683	0.1	0.194430
6.013350	0.1	0.193894
6.015017	0.1	0.195563
6.016683	0.1	0.199139
6.018350	0.1	0.202715
6.020017	0.1	0.203848
6.021683	0.1	0.201166
6.023350	0.1	0.195742
6.025017	0.1	0.190437
6.026683	0.1	0.187933
6.028350	0.1	0.189364
6.030017	0.1	0.194490
6.031683	0.1	0.201225
6.033350	0.1	0.206471
6.035017	0.1	0.207603
6.036683	0.1	0.203967
6.038350	0.1	0.197887
6.040017	0.1	0.193179
6.041683	0.1	0.191391
6.043350	0.1	0.191450
6.045017	0.1	0.191391
6.046683	0.1	0.190198
6.048350	0.1	0.187516
6.050017	0.1	0.183046
6.051683	0.1	0.177383
6.053350	0.1	0.172138
6.055017	0.1	0.168860
6.056683	0.1	0.167966
6.058350	0.1	0.168741
6.060017	0.1	0.169992
6.061683	0.1	0.171065
6.063350	0.1	0.172019
6.065017	0.1	0.173688
6.066683	0.1	0.176430
6.068350	0.1	0.179589
6.070017	0.1	0.181735
6.071683	0.1	0.181675
6.073350	0.1	0.179231
6.075017	0.1	0.175834
6.076683	0.1	0.173450
6.078350	0.1	0.173330
6.080017	0.1	0.174940
6.081683	0.1	0.176489
6.083350	0.1	0.176430
6.085017	0.1	0.174701
6.086683	0.1	0.172734
6.088350	0.1	0.171781
6.090017	0.1	0.170946
6.091683	0.1	0.169754
6.093350	0.1	0.168741
6.095017	0.1	0.168681
6.096683	0.1	0.169516
6.098350	0.1	0.170827
6.100017	0.1	0.172436
6.101683	0.1	0.174463
6.103350	0.1	0.177860
6.105017	0.1	0.183344
6.106683	0.1	0.190198
6.108350	0.1	0.196874
6.110017	0.1	0.201881
6.111683	0.1	0.204563
6.113350	0.1	0.204802
6.115017	0.1	0.202239
6.116683	0.1	0.196636
6.118350	0.1	0.189424
6.120017	0.1	0.183523
6.121683	0.1	0.181079
6.123350	0.1	0.182211
6.125017	0.1	0.185490
6.126683	0.1	0.188947
6.128350	0.1	0.190556
6.130017	0.1	0.188649
6.131683	0.1	0.183165
6.133350	0.1	0.176370
6.135017	0.1	0.171006
6.136683	0.1	0.168383
6.138350	0.1	0.167787
6.140017	0.1	0.167668
6.141683	0.1	0.166714
6.143350	0.1	0.165164
6.145017	0.1	0.164092
6.146683	0.1	0.163853
6.148350	0.1	0.164330
6.150017	0.1	0.164866
6.151683	0.1	0.164747
6.153350	0.1	0.164330
6.155017	0.1	0.165045
6.156683	0.1	0.168026
6.158350	0.1	0.172913
6.160017	0.1	0.178039
6.161683	0.1	0.181854
6.163350	0.1	0.182748
6.165017	0.1	0.179529
6.166683	0.1	0.172794
6.168350	0.1	0.164509
6.170017	0.1	0.156701
6.171683	0.1	0.150740
6.173350	0.1	0.147939
6.175017	0.1	0.149190
6.176683	0.1	0.153661
6.178350	0.1	0.158906
6.180017	0.1	0.162840
6.181683	0.1	0.164747
6.183350	0.1	0.165284
6.185017	0.1	0.165761
6.186683	0.1	0.165880
6.188350	0.1	0.164330
6.190017	0.1	0.161111
6.191683	0.1	0.157416
6.193350	0.1	0.154257
6.195017	0.1	0.151873
6.196683	0.1	0.150621
6.198350	0.1	0.150025
6.200017	0.1	0.149727
6.201683	0.1	0.150144
6.203350	0.1	0.151932
6.205017	0.1	0.155330
6.206683	0.1	0.159383
6.208350	0.1	0.163078
6.210017	0.1	0.165522
6.211683	0.1	0.166535
6.213350	0.1	0.166476
6.215017	0.1	0.166059
6.216683	0.1	0.165105
6.218350	0.1	0.163555
6.220017	0.1	0.161648
6.221683	0.1	0.159800
6.223350	0.1	0.158548
6.225017	0.1	0.158727
6.226683	0.1	0.161171
6.228350	0.1	0.164688
6.230017	0.1	0.166953
6.231683	0.1	0.166655
6.233350	0.1	0.164330
6.235017	0.1	0.160992
6.236683	0.1	0.157774
6.238350	0.1	0.155985
6.240017	0.1	0.156879
6.241683	0.1	0.160992
6.243350	0.1	0.167370
6.245017	0.1	0.173748
6.246683	0.1	0.177324
6.248350	0.1	0.176489
6.250017	0.1	0.171602
6.251683	0.1	0.164986
6.253350	0.1	0.158548
6.255017	0.1	0.152648
6.256683	0.1	0.147104
6.258350	0.1	0.142694
6.260017	0.1	0.140369
6.261683	0.1	0.139833
6.263350	0.1	0.140965
6.265017	0.1	0.144541
6.266683	0.1	0.151634
6.268350	0.1	0.160933
6.270017	0.1	0.169575
6.271683	0.1	0.175416
6.273350	0.1	0.178337
6.275017	0.1	0.178158
6.276683	0.1	0.173748
6.278350	0.1	0.165343
6.280017	0.1	0.155509
6.281683	0.1	0.148058
6.283350	0.1	0.145912
6.285017	0.1	0.149131
6.286683	0.1	0.154972
6.288350	0.1	0.160635
6.290017	0.1	0.164330
6.291683	0.1	0.165880
6.293350	0.1	0.166237
6.295017	0.1	0.166774
6.296683	0.1	0.167787
6.298350	0.1	0.168622
6.300017	0.1	0.168443
6.301683	0.1	0.167072
6.303350	0.1	0.164986
6.305017	0.1	0.162780
6.306683	0.1	0.160337
6.308350	0.1	0.157535
6.310017	0.1	0.154316
6.311683	0.1	0.150800
6.313350	0.1	0.147045
6.315017	0.1	0.143886
6.316683	0.1	0.142932
6.318350	0.1	0.145614
6.320017	0.1	0.151038
6.321683	0.1	0.155807
6.323350	0.1	0.157416
6.325017	0.1	0.156105
6.326683	0.1	0.152588
6.328350	0.1	0.147283
6.330017	0.1	0.141561
6.331683	0.1	0.138640
6.333350	0.1	0.140727
6.335017	0.1	0.147760
6.336683	0.1	0.157297
6.338350	0.1	0.166535
6.340017	0.1	0.173569
6.341683	0.1	0.177979
6.343350	0.1	0.180542
6.345017	0.1	0.181913
6.346683	0.1	0.182629
6.348350	0.1	0.183165
6.350017	0.1	0.183105
6.351683	0.1	0.181854
6.353350	0.1	0.179112
6.355017	0.1	0.175118
6.356683	0.1	0.169873
6.358350	0.1	0.163555
6.360017	0.1	0.157058
6.361683	0.1	0.151753
6.363350	0.1	0.148535
6.365017	0.1	0.147820
6.366683	0.1	0.150025
6.368350	0.1	0.154316
6.370017	0.1	0.158668
6.371683	0.1	0.161409
6.373350	0.1	0.162900
6.375017	0.1	0.164688
6.376683	0.1	0.167370
6.378350	0.1	0.169992
6.380017	0.1	0.171483
6.381683	0.1	0.171423
6.383350	0.1	0.169456
6.385017	0.1	0.166595
6.386683	0.1	0.165284
6.388350	0.1	0.166953
6.390017	0.1	0.170529
6.391683	0.1	0.173509
6.393350	0.1	0.174165
6.395017	0.1	0.172436
6.396683	0.1	0.169992
6.398350	0.1	0.167966
6.400017	0.1	0.166655
6.401683	0.1	0.165880
6.403350	0.1	0.166237
6.405017	0.1	0.167489
6.406683	0.1	0.168383
6.408350	0.1	0.168383
6.410017	0.1	0.168204
6.411683	0.1	0.167966
6.413350	0.1	0.166476
6.415017	0.1	0.164151
6.416683	0.1	0.163853
6.418350	0.1	0.167489
6.420017	0.1	0.173748
6.421683	0.1	0.179708
6.423350	0.1	0.183582
6.425017	0.1	0.184476
6.426683	0.1	0.182331
6.428350	0.1	0.178754
6.430017	0.1	0.176072
6.431683	0.1	0.175476
6.433350	0.1	0.176787
6.435017	0.1	0.179112
6.436683	0.1	0.182033
6.438350	0.1	0.184774
6.440017	0.1	0.185847
6.441683	0.1	0.184000
6.443350	0.1	0.180125
6.445017	0.1	0.176370
6.446683	0.1	0.173509
6.448350	0.1	0.170469
6.450017	0.1	0.166476
6.451683	0.1	0.162423
6.453350	0.1	0.159919
6.455017	0.1	0.159800
6.456683	0.1	0.161707
6.458350	0.1	0.164568
6.460017	0.1	0.166833
6.461683	0.1	0.167727
6.463350	0.1	0.167191
6.465017	0.1	0.165999
6.466683	0.1	0.165403
6.468350	0.1	0.166714
6.470017	0.1	0.169992
6.471683	0.1	0.173390
6.473350	0.1	0.174582
6.475017	0.1	0.172257
6.476683	0.1	0.167429
6.478350	0.1	0.162601
6.480017	0.1	0.160337
6.481683	0.1	0.161827
6.483350	0.1	0.165343
6.485017	0.1	0.168145
6.486683	0.1	0.168622
6.488350	0.1	0.166774
6.490017	0.1	0.163496
6.491683	0.1	0.160217
6.493350	0.1	0.157654
6.495017	0.1	0.155389
6.496683	0.1	0.153363
6.498350	0.1	0.152946
6.500017	0.1	0.155687
6.501683	0.1	0.160456
6.503350	0.1	0.165343
6.505017	0.1	0.169873
6.506683	0.1	0.174344
6.508350	0.1	0.178635
6.510017	0.1	0.181973
6.511683	0.1	0.183880
6.513350	0.1	0.184596
6.515017	0.1	0.185907
6.516683	0.1	0.189245
6.518350	0.1	0.193715
6.520017	0.1	0.197411
6.521683	0.1	0.199497
6.523350	0.1	0.200093
6.525017	0.1	0.199318
6.526683	0.1	0.197470
6.528350	0.1	0.195324
6.530017	0.1	0.193715
6.531683	0.1	0.193834
6.533350	0.1	0.196099
6.535017	0.1	0.199854
6.536683	0.1	0.203729
6.538350	0.1	0.206649
6.540017	0.1	0.208259
6.541683	0.1	0.207961
6.543350	0.1	0.205040
6.545017	0.1	0.199616
6.546683	0.1	0.193357
6.548350	0.1	0.188291
6.550017	0.1	0.185311
6.551683	0.1	0.184953
6.553350	0.1	0.187218
6.555017	0.1	0.190914
6.556683	0.1	0.194550
6.558350	0.1	0.197291
6.560017	0.1	0.199199
6.561683	0.1	0.200391
6.563350	0.1	0.199914
6.565017	0.1	0.196815
6.566683	0.1	0.191510
6.568350	0.1	0.186086
6.570017	0.1	0.183702
6.571683	0.1	0.186026
6.573350	0.1	0.191748
6.575017	0.1	0.197768
6.576683	0.1	0.202417
6.578350	0.1	0.205815
6.580017	0.1	0.209034
6.581683	0.1	0.212729
6.583350	0.1	0.217140
6.585017	0.1	0.221849
6.586683	0.1	0.225425
6.588350	0.1	0.226617
6.590017	0.1	0.224650
6.591683	0.1	0.220001
6.593350	0.1	0.214875
6.595017	0.1	0.212014
6.596683	0.1	0.212193
6.598350	0.1	0.214279
6.600017	0.1	0.216723
6.601683	0.1	0.218987
6.603350	0.1	0.221372
6.605017	0.1	0.223458
6.606683	0.1	0.223994
6.608350	0.1	0.222445
6.610017	0.1	0.220776
6.611683	0.1	0.220954
6.613350	0.1	0.223041
6.615017	0.1	0.225604
6.616683	0.1	0.227571
6.618350	0.1	0.228286
6.620017	0.1	0.228107
6.621683	0.1	0.227690
6.623350	0.1	0.227690
6.625017	0.1	0.228405
6.626683	0.1	0.230730
6.628350	0.1	0.234902
6.630017	0.1	0.239730
6.631683	0.1	0.243187
6.633350	0.1	0.243962
6.635017	0.1	0.242472
6.636683	0.1	0.240386
6.638350	0.1	0.239670
6.640017	0.1	0.240922
6.641683	0.1	0.243783
6.643350	0.1	0.247478
6.645017	0.1	0.251770
6.646683	0.1	0.256300
6.648350	0.1	0.259757
6.650017	0.1	0.260353
6.651683	0.1	0.257730
6.653350	0.1	0.253379
6.655017	0.1	0.250041
6.656683	0.1	0.249386
6.658350	0.1	0.251174
6.660017	0.1	0.253499
6.661683	0.1	0.254452
6.663350	0.1	0.253320
6.665017	0.1	0.250757
6.666683	0.1	0.247657
6.668350	0.1	0.244141
6.670017	0.1	0.241041
6.671683	0.1	0.240028
6.673350	0.1	0.241876
6.675017	0.1	0.245333
6.676683	0.1	0.247955
6.678350	0.1	0.247896
6.680017	0.1	0.245810
6.681683	0.1	0.243664
6.683350	0.1	0.242651
6.685017	0.1	0.243247
6.686683	0.1	0.245810
6.688350	0.1	0.250101
6.690017	0.1	0.254273
6.691683	0.1	0.255823
6.693350	0.1	0.254393
6.695017	0.1	0.251472
6.696683	0.1	0.248492
6.698350	0.1	0.246227
6.700017	0.1	0.244975
6.701683	0.1	0.244975
6.703350	0.1	0.245810
6.705017	0.1	0.246942
6.706683	0.1	0.248790
6.708350	0.1	0.251949
6.710017	0.1	0.255942
6.711683	0.1	0.258625
6.713350	0.1	0.258625
6.715017	0.1	0.257671
6.716683	0.1	0.258327
6.718350	0.1	0.260532
6.720017	0.1	0.262141
6.721683	0.1	0.262082
6.723350	0.1	0.260055
6.725017	0.1	0.256300
6.726683	0.1	0.251710
6.728350	0.1	0.247657
6.730017	0.1	0.245333
6.731683	0.1	0.244677
6.733350	0.1	0.244260
6.735017	0.1	0.243604
6.736683	0.1	0.244439
6.738350	0.1	0.248194
6.740017	0.1	0.253558
6.741683	0.1	0.258207
6.743350	0.1	0.261068
6.745017	0.1	0.261784
6.746683	0.1	0.260592
6.748350	0.1	0.258803
6.750017	0.1	0.258207
6.751683	0.1	0.259101
6.753350	0.1	0.259876
6.755017	0.1	0.258327
6.756683	0.1	0.254095
6.758350	0.1	0.248969
6.760017	0.1	0.244856
6.761683	0.1	0.243068
6.763350	0.1	0.243664
6.765017	0.1	0.245690
6.766683	0.1	0.247359
6.768350	0.1	0.247478
6.770017	0.1	0.246227
6.771683	0.1	0.244558
6.773350	0.1	0.243008
6.775017	0.1	0.241220
6.776683	0.1	0.238776
6.778350	0.1	0.236392
6.780017	0.1	0.235736
6.781683	0.1	0.238001
6.783350	0.1	0.242233
6.785017	0.1	0.245452
6.786683	0.1	0.244915
6.788350	0.1	0.240505
6.790017	0.1	0.234485
6.791683	0.1	0.229597
6.793350	0.1	0.227451
6.795017	0.1	0.227988
6.796683	0.1	0.230134
6.798350	0.1	0.232995
6.800017	0.1	0.236213
6.801683	0.1	0.239313
6.803350	0.1	0.241458
6.805017	0.1	0.241697
6.806683	0.1	0.239670
6.808350	0.1	0.236332
6.810017	0.1	0.232637
6.811683	0.1	0.228882
6.813350	0.1	0.225604
6.815017	0.1	0.224173
6.816683	0.1	0.225961
6.818350	0.1	0.230968
6.820017	0.1	0.237882
6.821683	0.1	0.244141
6.823350	0.1	0.247180
6.825017	0.1	0.245988
6.826683	0.1	0.241637
6.828350	0.1	0.236094
6.830017	0.1	0.230491
6.831683	0.1	0.225604
6.833350	0.1	0.222683
6.835017	0.1	0.222564
6.836683	0.1	0.224769
6.838350	0.1	0.227749
6.840017	0.1	0.230730
6.841683	0.1	0.234008
6.843350	0.1	0.238299
6.845017	0.1	0.242412
6.846683	0.1	0.244439
6.848350	0.1	0.243306
6.850017	0.1	0.240147
6.851683	0.1	0.236869
6.853350	0.1	0.234962
6.855017	0.1	0.234604
6.856683	0.1	0.235021
6.858350	0.1	0.234902
6.860017	0.1	0.233471
6.861683	0.1	0.230253
6.863350	0.1	0.225425
6.865017	0.1	0.221252
6.866683	0.1	0.221372
6.868350	0.1	0.227273
6.870017	0.1	0.236511
6.871683	0.1	0.244617
6.873350	0.1	0.247955
6.875017	0.1	0.245571
6.876683	0.1	0.238836
6.878350	0.1	0.229836
6.880017	0.1	0.220478
6.881683	0.1	0.212491
6.883350	0.1	0.207841
6.885017	0.1	0.207603
6.886683	0.1	0.211298
6.888350	0.1	0.216961
6.890017	0.1	0.221610
6.891683	0.1	0.222683
6.893350	0.1	0.219643
6.895017	0.1	0.214279
6.896683	0.1	0.209153
6.898350	0.1	0.205696
6.900017	0.1	0.203669
6.901683	0.1	0.202656
6.903350	0.1	0.202537
6.905017	0.1	0.202775
6.906683	0.1	0.202537
6.908350	0.1	0.201404
6.910017	0.1	0.199854
6.911683	0.1	0.198364
6.913350	0.1	0.196934
6.915017	0.1	0.195980
6.916683	0.1	0.195801
6.918350	0.1	0.196338
6.920017	0.1	0.196993
6.921683	0.1	0.197411
6.923350	0.1	0.197709
6.925017	0.1	0.198364
6.926683	0.1	0.199735
6.928350	0.1	0.201583
6.930017	0.1	0.203133
6.931683	0.1	0.203431
6.933350	0.1	0.202239
6.935017	0.1	0.199974
6.936683	0.1	0.196874
6.938350	0.1	0.193357
6.940017	0.1	0.189900
6.941683	0.1	0.187278
6.943350	0.1	0.186443
6.945017	0.1	0.187755
6.946683	0.1	0.190556
6.948350	0.1	0.193656
6.950017	0.1	0.196040
6.951683	0.1	0.196934
6.953350	0.1	0.196219
6.955017	0.1	0.194788
6.956683	0.1	0.193536
6.958350	0.1	0.193775
6.960017	0.1	0.196219
6.961683	0.1	0.199616
6.963350	0.1	0.201643
6.965017	0.1	0.201345
6.966683	0.1	0.200212
6.968350	0.1	0.200748
6.970017	0.1	0.203550
6.971683	0.1	0.207126
6.973350	0.1	0.209689
6.975017	0.1	0.210285
6.976683	0.1	0.208914
6.978350	0.1	0.206172
6.980017	0.1	0.203013
6.981683	0.1	0.200808
6.983350	0.1	0.201225
6.985017	0.1	0.204861
6.986683	0.1	0.209630
6.988350	0.1	0.211895
6.990017	0.1	0.209570
6.991683	0.1	0.203848
6.993350	0.1	0.197589
6.995017	0.1	0.192881
6.996683	0.1	0.190198
6.998350	0.1	0.189602
7.000017	0.1	0.191569
7.001683	0.1	0.196517
7.003350	0.1	0.203311
7.005017	0.1	0.209808
7.006683	0.1	0.214458
7.008350	0.1	0.217199
7.010017	0.1	0.218391
7.011683	0.1	0.218153
7.013350	0.1	0.216365
7.015017	0.1	0.213683
7.016683	0.1	0.211239
7.018350	0.1	0.210226
7.020017	0.1	0.210762
7.021683	0.1	0.211716
7.023350	0.1	0.212312
7.025017	0.1	0.212491
7.026683	0.1	0.212133
7.028350	0.1	0.211060
7.030017	0.1	0.209868
7.031683	0.1	0.208914
7.033350	0.1	0.208199
7.035017	0.1	0.208139
7.036683	0.1	0.209630
7.038350	0.1	0.212908
7.040017	0.1	0.216544
7.041683	0.1	0.218332
7.043350	0.1	0.217676
7.045017	0.1	0.215769
7.046683	0.1	0.214219
7.048350	0.1	0.213504
7.050017	0.1	0.213027
7.051683	0.1	0.212193
7.053350	0.1	0.211000
7.055017	0.1	0.209928
7.056683	0.1	0.208437
7.058350	0.1	0.207126
7.060017	0.1	0.207067
7.061683	0.1	0.208676
7.063350	0.1	0.211179
7.065017	0.1	0.213504
7.066683	0.1	0.214458
7.068350	0.1	0.213861
7.070017	0.1	0.212371
7.071683	0.1	0.210166
7.073350	0.1	0.207365
7.075017	0.1	0.204563
7.076683	0.1	0.202358
7.078350	0.1	0.200927
7.080017	0.1	0.200450
7.081683	0.1	0.200689
7.083350	0.1	0.201523
7.085017	0.1	0.202894
7.086683	0.1	0.204146
7.088350	0.1	0.204027
7.090017	0.1	0.202596
7.091683	0.1	0.201643
7.093350	0.1	0.202715
7.095017	0.1	0.204563
7.096683	0.1	0.204742
7.098350	0.1	0.201941
7.100017	0.1	0.197768
7.101683	0.1	0.195146
7.103350	0.1	0.195861
7.105017	0.1	0.200033
7.106683	0.1	0.206411
7.108350	0.1	0.212371
7.110017	0.1	0.215232
7.111683	0.1	0.213861
7.113350	0.1	0.209987
7.115017	0.1	0.205696
7.116683	0.1	0.201643
7.118350	0.1	0.197351
7.120017	0.1	0.193715
7.121683	0.1	0.192404
7.123350	0.1	0.194550
7.125017	0.1	0.199199
7.126683	0.1	0.204206
7.128350	0.1	0.207663
7.130017	0.1	0.208914
7.131683	0.1	0.208139
7.133350	0.1	0.206053
7.135017	0.1	0.203967
7.136683	0.1	0.202715
7.138350	0.1	0.202298
7.140017	0.1	0.202179
7.141683	0.1	0.202179
7.143350	0.1	0.202477
7.145017	0.1	0.202715
7.146683	0.1	0.202417
7.148350	0.1	0.201941
7.150017	0.1	0.201464
7.151683	0.1	0.200570
7.153350	0.1	0.199616
7.155017	0.1	0.200033
7.156683	0.1	0.202537
7.158350	0.1	0.206471
7.160017	0.1	0.210822
7.161683	0.1	0.215232
7.163350	0.1	0.219286
7.165017	0.1	0.222743
7.166683	0.1	0.224948
7.168350	0.1	0.225902
7.170017	0.1	0.226617
7.171683	0.1	0.228405
7.173350	0.1	0.231385
7.175017	0.1	0.234664
7.176683	0.1	0.236809
7.178350	0.1	0.236988
7.180017	0.1	0.235915
7.181683	0.1	0.234604
7.183350	0.1	0.232458
7.185017	0.1	0.228584
7.186683	0.1	0.223935
7.188350	0.1	0.220776
7.190017	0.1	0.220120
7.191683	0.1	0.220656
7.193350	0.1	0.220418
7.195017	0.1	0.219941
7.196683	0.1	0.222147
7.198350	0.1	0.228822
7.200017	0.1	0.238836
7.201683	0.1	0.249028
7.203350	0.1	0.257015
7.205017	0.1	0.262618
7.206683	0.1	0.266433
7.208350	0.1	0.268459
7.210017	0.1	0.269175
7.211683	0.1	0.269294
7.213350	0.1	0.269353
7.215017	0.1	0.269175
7.216683	0.1	0.268459
7.218350	0.1	0.266612
7.220017	0.1	0.263989
7.221683	0.1	0.261724
7.223350	0.1	0.261009
7.225017	0.1	0.261426
7.226683	0.1	0.262141
7.228350	0.1	0.262499
7.230017	0.1	0.262558
7.231683	0.1	0.262380
7.233350	0.1	0.261724
7.235017	0.1	0.260890
7.236683	0.1	0.260413
7.238350	0.1	0.261009
7.240017	0.1	0.263572
7.241683	0.1	0.268519
7.243350	0.1	0.274837
7.245017	0.1	0.280797
7.246683	0.1	0.285387
7.248350	0.1	0.288606
7.250017	0.1	0.290930
7.251683	0.1	0.292897
7.253350	0.1	0.294566
7.255017	0.1	0.295043
7.256683	0.1	0.293851
7.258350	0.1	0.291944
7.260017	0.1	0.290692
7.261683	0.1	0.290513
7.263350	0.1	0.291288
7.265017	0.1	0.292480
7.266683	0.1	0.293255
7.268350	0.1	0.293434
7.270017	0.1	0.293314
7.271683	0.1	0.292420
7.273350	0.1	0.290334
7.275017	0.1	0.288546
7.276683	0.1	0.288844
7.278350	0.1	0.291169
7.280017	0.1	0.293612
7.281683	0.1	0.294447
7.283350	0.1	0.293136
7.285017	0.1	0.289738
7.286683	0.1	0.284612
7.288350	0.1	0.279367
7.290017	0.1	0.275254
7.291683	0.1	0.271678
7.293350	0.1	0.267565
7.295017	0.1	0.262856
7.296683	0.1	0.258386
7.298350	0.1	0.256002
7.300017	0.1	0.256777
7.301683	0.1	0.259817
7.303350	0.1	0.263035
7.305017	0.1	0.264764
7.306683	0.1	0.265300
7.308350	0.1	0.266910
7.310017	0.1	0.271082
7.311683	0.1	0.277102
7.313350	0.1	0.283778
7.315017	0.1	0.290573
7.316683	0.1	0.297844
7.318350	0.1	0.304639
7.320017	0.1	0.309110
7.321683	0.1	0.310540
7.323350	0.1	0.310361
7.325017	0.1	0.310481
7.326683	0.1	0.311613
7.328350	0.1	0.313044
7.330017	0.1	0.313759
7.331683	0.1	0.313222
7.333350	0.1	0.311136
7.335017	0.1	0.307560
7.336683	0.1	0.303328
7.338350	0.1	0.298858
7.340017	0.1	0.293016
7.341683	0.1	0.285387
7.343350	0.1	0.277042
7.345017	0.1	0.269413
7.346683	0.1	0.262916
7.348350	0.1	0.257313
7.350017	0.1	0.252783
7.351683	0.1	0.250220
7.353350	0.1	0.250340
7.355017	0.1	0.252366
7.356683	0.1	0.254035
7.358350	0.1	0.253558
7.360017	0.1	0.251174
7.361683	0.1	0.247777
7.363350	0.1	0.244617
7.365017	0.1	0.243187
7.366683	0.1	0.244260
7.368350	0.1	0.247538
7.370017	0.1	0.251651
7.371683	0.1	0.254810
7.373350	0.1	0.256658
7.375017	0.1	0.258565
7.376683	0.1	0.261545
7.378350	0.1	0.265002
7.380017	0.1	0.267744
7.381683	0.1	0.268579
7.383350	0.1	0.266314
7.385017	0.1	0.261247
7.386683	0.1	0.255644
7.388350	0.1	0.251770
7.390017	0.1	0.249743
7.391683	0.1	0.248373
7.393350	0.1	0.246942
7.395017	0.1	0.245690
7.396683	0.1	0.245571
7.398350	0.1	0.247121
7.400017	0.1	0.249803
7.401683	0.1	0.251889
7.403350	0.1	0.252068
7.405017	0.1	0.250697
7.406683	0.1	0.248492
7.408350	0.1	0.246108
7.410017	0.1	0.244439
7.411683	0.1	0.244021
7.413350	0.1	0.245273
7.415017	0.1	0.248134
7.416683	0.1	0.251234
7.418350	0.1	0.252426
7.420017	0.1	0.250518
7.421683	0.1	0.246763
7.423350	0.1	0.243604
7.425017	0.1	0.242651
7.426683	0.1	0.243962
7.428350	0.1	0.246286
7.430017	0.1	0.248551
7.431683	0.1	0.250459
7.433350	0.1	0.252426
7.435017	0.1	0.254571
7.436683	0.1	0.255883
7.438350	0.1	0.256062
7.440017	0.1	0.255704
7.441683	0.1	0.256062
7.443350	0.1	0.257492
7.445017	0.1	0.258684
7.446683	0.1	0.257909
7.448350	0.1	0.254035
7.450017	0.1	0.247955
7.451683	0.1	0.241935
7.453350	0.1	0.238597
7.455017	0.1	0.239015
7.456683	0.1	0.242531
7.458350	0.1	0.247955
7.460017	0.1	0.253439
7.461683	0.1	0.256479
7.463350	0.1	0.256121
7.465017	0.1	0.253618
7.466683	0.1	0.250936
7.468350	0.1	0.248015
7.470017	0.1	0.243545
7.471683	0.1	0.236750
7.473350	0.1	0.229120
7.475017	0.1	0.223577
7.476683	0.1	0.221610
7.478350	0.1	0.222802
7.480017	0.1	0.225902
7.481683	0.1	0.229299
7.483350	0.1	0.231743
7.485017	0.1	0.233591
7.486683	0.1	0.236630
7.488350	0.1	0.241399
7.490017	0.1	0.247002
7.491683	0.1	0.251770
7.493350	0.1	0.253856
7.495017	0.1	0.252247
7.496683	0.1	0.248015
7.498350	0.1	0.243068
7.500017	0.1	0.238776
7.501683	0.1	0.235677
7.503350	0.1	0.234067
7.505017	0.1	0.234127
7.506683	0.1	0.235558
7.508350	0.1	0.237465
7.510017	0.1	0.238419
7.511683	0.1	0.237227
7.513350	0.1	0.234604
7.515017	0.1	0.232101
7.516683	0.1	0.230432
7.518350	0.1	0.228882
7.520017	0.1	0.227869
7.521683	0.1	0.229061
7.523350	0.1	0.232637
7.525017	0.1	0.235975
7.526683	0.1	0.235975
7.528350	0.1	0.232637
7.530017	0.1	0.229001
7.531683	0.1	0.227809
7.533350	0.1	0.229359
7.535017	0.1	0.232458
7.536683	0.1	0.235736
7.538350	0.1	0.237882
7.540017	0.1	0.238121
7.541683	0.1	0.236869
7.543350	0.1	0.235081
7.545017	0.1	0.233710
7.546683	0.1	0.233114
7.548350	0.1	0.232935
7.550017	0.1	0.232995
7.551683	0.1	0.233829
7.553350	0.1	0.234902
7.555017	0.1	0.235260
7.556683	0.1	0.234365
7.558350	0.1	0.232101
7.560017	0.1	0.229120
7.561683	0.1	0.226855
7.563350	0.1	0.226557
7.565017	0.1	0.228107
7.566683	0.1	0.230014
7.568350	0.1	0.230730
7.570017	0.1	0.230610
7.571683	0.1	0.230849
7.573350	0.1	0.231743
7.575017	0.1	0.232637
7.576683	0.1	0.234008
7.578350	0.1	0.236690
7.580017	0.1	0.240088
7.581683	0.1	0.242651
7.583350	0.1	0.243843
7.585017	0.1	0.243366
7.586683	0.1	0.241220
7.588350	0.1	0.238359
7.590017	0.1	0.236154
7.591683	0.1	0.235975
7.593350	0.1	0.238299
7.595017	0.1	0.242472
7.596683	0.1	0.247002
7.598350	0.1	0.250578
7.600017	0.1	0.253081
7.601683	0.1	0.255167
7.603350	0.1	0.256836
7.605017	0.1	0.256717
7.606683	0.1	0.253618
7.608350	0.1	0.248373
7.610017	0.1	0.242591
7.611683	0.1	0.237823
7.613350	0.1	0.235260
7.615017	0.1	0.234723
7.616683	0.1	0.235260
7.618350	0.1	0.235915
7.620017	0.1	0.236452
7.621683	0.1	0.237227
7.623350	0.1	0.239193
7.625017	0.1	0.242710
7.626683	0.1	0.247300
7.628350	0.1	0.252306
7.630017	0.1	0.256836
7.631683	0.1	0.259995
7.633350	0.1	0.260651
7.635017	0.1	0.258029
7.636683	0.1	0.252724
7.638350	0.1	0.247300
7.640017	0.1	0.243545
7.641683	0.1	0.241578
7.643350	0.1	0.241160
7.645017	0.1	0.241816
7.646683	0.1	0.243187
7.648350	0.1	0.245392
7.650017	0.1	0.249326
7.651683	0.1	0.255704
7.653350	0.1	0.264347
7.655017	0.1	0.274062
7.656683	0.1	0.283122
7.658350	0.1	0.289798
7.660017	0.1	0.292540
7.661683	0.1	0.291228
7.663350	0.1	0.287592
7.665017	0.1	0.284970
7.666683	0.1	0.285923
7.668350	0.1	0.289857
7.670017	0.1	0.294149
7.671683	0.1	0.296772
7.673350	0.1	0.296533
7.675017	0.1	0.293016
7.676683	0.1	0.287056
7.678350	0.1	0.280619
7.680017	0.1	0.276268
7.681683	0.1	0.275671
7.683350	0.1	0.279248
7.685017	0.1	0.286102
7.686683	0.1	0.293970
7.688350	0.1	0.300169
7.690017	0.1	0.303447
7.691683	0.1	0.304461
7.693350	0.1	0.305116
7.695017	0.1	0.307560
7.696683	0.1	0.313044
7.698350	0.1	0.321507
7.700017	0.1	0.331819
7.701683	0.1	0.342369
7.703350	0.1	0.351608
7.705017	0.1	0.358582
7.706683	0.1	0.362992
7.708350	0.1	0.365675
7.710017	0.1	0.368476
7.711683	0.1	0.372469
7.713350	0.1	0.376940
7.715017	0.1	0.380754
7.716683	0.1	0.383914
7.718350	0.1	0.387013
7.720017	0.1	0.390351
7.721683	0.1	0.393987
7.723350	0.1	0.397265
7.725017	0.1	0.399470
7.726683	0.1	0.399768
7.728350	0.1	0.398457
7.730017	0.1	0.396490
7.731683	0.1	0.394464
7.733350	0.1	0.393748
7.735017	0.1	0.395834
7.736683	0.1	0.400543
7.738350	0.1	0.404954
7.740017	0.1	0.406921
7.741683	0.1	0.407100
7.743350	0.1	0.408113
7.745017	0.1	0.411093
7.746683	0.1	0.415087
7.748350	0.1	0.418544
7.750017	0.1	0.420690
7.751683	0.1	0.421524
7.753350	0.1	0.421524
7.755017	0.1	0.421107
7.756683	0.1	0.420034
7.758350	0.1	0.417233
7.760017	0.1	0.412703
7.761683	0.1	0.408113
7.763350	0.1	0.404716
7.765017	0.1	0.402153
7.766683	0.1	0.399590
7.768350	0.1	0.397265
7.770017	0.1	0.396073
7.771683	0.1	0.397086
7.773350	0.1	0.400186
7.775017	0.1	0.403881
7.776683	0.1	0.406027
7.778350	0.1	0.405550
7.780017	0.1	0.402629
7.781683	0.1	0.397801
7.783350	0.1	0.392377
7.785017	0.1	0.387609
7.786683	0.1	0.384092
7.788350	0.1	0.381172
7.790017	0.1	0.378132
7.791683	0.1	0.374973
7.793350	0.1	0.372350
7.795017	0.1	0.370860
7.796683	0.1	0.370383
7.798350	0.1	0.370324
7.800017	0.1	0.370264
7.801683	0.1	0.369966
7.803350	0.1	0.368834
7.805017	0.1	0.366569
7.806683	0.1	0.363886
7.808350	0.1	0.362098
7.810017	0.1	0.361621
7.811683	0.1	0.361204
7.813350	0.1	0.358999
7.815017	0.1	0.354409
7.816683	0.1	0.348926
7.818350	0.1	0.345051
7.820017	0.1	0.344634
7.821683	0.1	0.346661
7.823350	0.1	0.348389
7.825017	0.1	0.347614
7.826683	0.1	0.344515
7.828350	0.1	0.340223
7.830017	0.1	0.336528
7.831683	0.1	0.335455
7.833350	0.1	0.337839
7.835017	0.1	0.342429
7.836683	0.1	0.347018
7.838350	0.1	0.349641
7.840017	0.1	0.349462
7.841683	0.1	0.347078
7.843350	0.1	0.343740
7.845017	0.1	0.341475
7.846683	0.1	0.342131
7.848350	0.1	0.346482
7.850017	0.1	0.352800
7.851683	0.1	0.358105
7.853350	0.1	0.360191
7.855017	0.1	0.358641
7.856683	0.1	0.354886
7.858350	0.1	0.350416
7.860017	0.1	0.346303
7.861683	0.1	0.343263
7.863350	0.1	0.341356
7.865017	0.1	0.340223
7.866683	0.1	0.339866
7.868350	0.1	0.340700
7.870017	0.1	0.342906
7.871683	0.1	0.346422
7.873350	0.1	0.349998
7.875017	0.1	0.352025
7.876683	0.1	0.352025
7.878350	0.1	0.350535
7.880017	0.1	0.348449
7.881683	0.1	0.346303
7.883350	0.1	0.345409
7.885017	0.1	0.347257
7.886683	0.1	0.351489
7.888350	0.1	0.355661
7.890017	0.1	0.358343
7.891683	0.1	0.359893
7.893350	0.1	0.361264
7.895017	0.1	0.363231
7.896683	0.1	0.365496
7.898350	0.1	0.366151
7.900017	0.1	0.363290
7.901683	0.1	0.357091
7.903350	0.1	0.349939
7.905017	0.1	0.343561
7.906683	0.1	0.339329
7.908350	0.1	0.338674
7.910017	0.1	0.342190
7.911683	0.1	0.348926
7.913350	0.1	0.356495
7.915017	0.1	0.363350
7.916683	0.1	0.369728
7.918350	0.1	0.376284
7.920017	0.1	0.382781
7.921683	0.1	0.388205
7.923350	0.1	0.390530
7.925017	0.1	0.388622
7.926683	0.1	0.382304
7.928350	0.1	0.373662
7.930017	0.1	0.366569
7.931683	0.1	0.363886
7.933350	0.1	0.364542
7.935017	0.1	0.364959
7.936683	0.1	0.362992
7.938350	0.1	0.360310
7.940017	0.1	0.359774
7.941683	0.1	0.362635
7.943350	0.1	0.367939
7.945017	0.1	0.373125
7.946683	0.1	0.376523
7.948350	0.1	0.378311
7.950017	0.1	0.379920
7.951683	0.1	0.382602
7.953350	0.1	0.386059
7.955017	0.1	0.388801
7.956683	0.1	0.389755
7.958350	0.1	0.389218
7.960017	0.1	0.387907
7.961683	0.1	0.386357
7.963350	0.1	0.385463
7.965017	0.1	0.386477
7.966683	0.1	0.389576
7.968350	0.1	0.392973
7.970017	0.1	0.394762
7.971683	0.1	0.395060
7.973350	0.1	0.394881
7.975017	0.1	0.395000
7.976683	0.1	0.396848
7.978350	0.1	0.402212
7.980017	0.1	0.410020
7.981683	0.1	0.416994
7.983350	0.1	0.419915
7.985017	0.1	0.417769
7.986683	0.1	0.411570
7.988350	0.1	0.403941
7.990017	0.1	0.397503
7.991683	0.1	0.392854
7.993350	0.1	0.389397
7.995017	0.1	0.387073
7.996683	0.1	0.387073
7.998350	0.1	0.390470
8.000017	0.1	0.396431
8.001683	0.1	0.402868
8.003350	0.1	0.408113
8.005017	0.1	0.412166
8.006683	0.1	0.414789
8.008350	0.1	0.415623
8.010017	0.1	0.414968
8.011683	0.1	0.413835
8.013350	0.1	0.413656
8.015017	0.1	0.415266
8.016683	0.1	0.417769
8.018350	0.1	0.419796
8.020017	0.1	0.421464
8.021683	0.1	0.423610
8.023350	0.1	0.425637
8.025017	0.1	0.426173
8.026683	0.1	0.424802
8.028350	0.1	0.422716
8.030017	0.1	0.423014
8.031683	0.1	0.427961
8.033350	0.1	0.436962
8.035017	0.1	0.446975
8.036683	0.1	0.454962
8.038350	0.1	0.458837
8.040017	0.1	0.457823
8.041683	0.1	0.452280
8.043350	0.1	0.444233
8.045017	0.1	0.436842
8.046683	0.1	0.431895
8.048350	0.1	0.428259
8.050017	0.1	0.424147
8.051683	0.1	0.419676
8.053350	0.1	0.416935
8.055017	0.1	0.416994
8.056683	0.1	0.418842
8.058350	0.1	0.420153
8.060017	0.1	0.419438
8.061683	0.1	0.416517
8.063350	0.1	0.412405
8.065017	0.1	0.408590
8.066683	0.1	0.407100
8.068350	0.1	0.409067
8.070017	0.1	0.412405
8.071683	0.1	0.413597
8.073350	0.1	0.411630
8.075017	0.1	0.408530
8.076683	0.1	0.406623
8.078350	0.1	0.407398
8.080017	0.1	0.410438
8.081683	0.1	0.414193
8.083350	0.1	0.417173
8.085017	0.1	0.418544
8.086683	0.1	0.417769
8.088350	0.1	0.414491
8.090017	0.1	0.408888
8.091683	0.1	0.402451
8.093350	0.1	0.397742
8.095017	0.1	0.396669
8.096683	0.1	0.399530
8.098350	0.1	0.404477
8.100017	0.1	0.409365
8.101683	0.1	0.412762
8.103350	0.1	0.414133
8.105017	0.1	0.413299
8.106683	0.1	0.410795
8.108350	0.1	0.408530
8.110017	0.1	0.408411
8.111683	0.1	0.410557
8.113350	0.1	0.412822
8.115017	0.1	0.412345
8.116683	0.1	0.408232
8.118350	0.1	0.402331
8.120017	0.1	0.396848
8.121683	0.1	0.392318
8.123350	0.1	0.388622
8.125017	0.1	0.386000
8.126683	0.1	0.385940
8.128350	0.1	0.389218
8.130017	0.1	0.394762
8.131683	0.1	0.399768
8.133350	0.1	0.401557
8.135017	0.1	0.399530
8.136683	0.1	0.395834
8.138350	0.1	0.393033
8.140017	0.1	0.391960
8.141683	0.1	0.391781
8.143350	0.1	0.391305
8.145017	0.1	0.389874
8.146683	0.1	0.386953
8.148350	0.1	0.383377
8.150017	0.1	0.381291
8.151683	0.1	0.382006
8.153350	0.1	0.385165
8.155017	0.1	0.388563
8.156683	0.1	0.390053
8.158350	0.1	0.389576
8.160017	0.1	0.388205
8.161683	0.1	0.385880
8.163350	0.1	0.382423
8.165017	0.1	0.378966
8.166683	0.1	0.377178
8.168350	0.1	0.376344
8.170017	0.1	0.374615
8.171683	0.1	0.371754
8.173350	0.1	0.368297
8.175017	0.1	0.364780
8.176683	0.1	0.362515
8.178350	0.1	0.362933
8.180017	0.1	0.366211
8.181683	0.1	0.370443
8.183350	0.1	0.373304
8.185017	0.1	0.373960
8.186683	0.1	0.373244
8.188350	0.1	0.372171
8.190017	0.1	0.371516
8.191683	0.1	0.371933
8.193350	0.1	0.374138
8.195017	0.1	0.377655
8.196683	0.1	0.380754
8.198350	0.1	0.381589
8.200017	0.1	0.380337
8.201683	0.1	0.378907
8.203350	0.1	0.378668
8.205017	0.1	0.379384
8.206683	0.1	0.379562
8.208350	0.1	0.378311
8.210017	0.1	0.375748
8.211683	0.1	0.371456
8.213350	0.1	0.365078
8.215017	0.1	0.357807
8.216683	0.1	0.352442
8.218350	0.1	0.350893
8.220017	0.1	0.352561
8.221683	0.1	0.355065
8.223350	0.1	0.357330
8.225017	0.1	0.359535
8.226683	0.1	0.361502
8.228350	0.1	0.362456
8.230017	0.1	0.361741
8.231683	0.1	0.359952
8.233350	0.1	0.359178
8.235017	0.1	0.362217
8.236683	0.1	0.369847
8.238350	0.1	0.379980
8.240017	0.1	0.389934
8.241683	0.1	0.398219
8.243350	0.1	0.404000
8.245017	0.1	0.405788
8.246683	0.1	0.403166
8.248350	0.1	0.397801
8.250017	0.1	0.392199
8.251683	0.1	0.388026
8.253350	0.1	0.385642
8.255017	0.1	0.384450
8.256683	0.1	0.383496
8.258350	0.1	0.382125
8.260017	0.1	0.380397
8.261683	0.1	0.378609
8.263350	0.1	0.377774
8.265017	0.1	0.379860
8.266683	0.1	0.385106
8.268350	0.1	0.391245
8.270017	0.1	0.395656
8.271683	0.1	0.397980
8.273350	0.1	0.399709
8.275017	0.1	0.402153
8.276683	0.1	0.406384
8.278350	0.1	0.412405
8.280017	0.1	0.418901
8.281683	0.1	0.423670
8.283350	0.1	0.425279
8.285017	0.1	0.424385
8.286683	0.1	0.422835
8.288350	0.1	0.422061
8.290017	0.1	0.421405
8.291683	0.1	0.419974
8.293350	0.1	0.418067
8.295017	0.1	0.416458
8.296683	0.1	0.415266
8.298350	0.1	0.414073
8.300017	0.1	0.412941
8.301683	0.1	0.412822
8.303350	0.1	0.413954
8.305017	0.1	0.415385
8.306683	0.1	0.415564
8.308350	0.1	0.414670
8.310017	0.1	0.414610
8.311683	0.1	0.415802
8.313350	0.1	0.416100
8.315017	0.1	0.413656
8.316683	0.1	0.409246
8.318350	0.1	0.405908
8.320017	0.1	0.406265
8.321683	0.1	0.409901
8.323350	0.1	0.413656
8.325017	0.1	0.414848
8.326683	0.1	0.412822
8.328350	0.1	0.408530
8.330017	0.1	0.403285
8.331683	0.1	0.398397
8.333350	0.1	0.394881
8.335017	0.1	0.392675
8.336683	0.1	0.391126
8.338350	0.1	0.389397
8.340017	0.1	0.386894
8.341683	0.1	0.384092
8.343350	0.1	0.382304
8.345017	0.1	0.382364
8.346683	0.1	0.383675
8.348350	0.1	0.384331
8.350017	0.1	0.382602
8.351683	0.1	0.377953
8.353350	0.1	0.371456
8.355017	0.1	0.365376
8.356683	0.1	0.361681
8.358350	0.1	0.360549
8.360017	0.1	0.361025
8.361683	0.1	0.361562
8.363350	0.1	0.361025
8.365017	0.1	0.358522
8.366683	0.1	0.354350
8.368350	0.1	0.349760
8.370017	0.1	0.346661
8.371683	0.1	0.345886
8.373350	0.1	0.346720
8.375017	0.1	0.347316
8.376683	0.1	0.347257
8.378350	0.1	0.347734
8.380017	0.1	0.350237
8.381683	0.1	0.353932
8.383350	0.1	0.356078
8.385017	0.1	0.354528
8.386683	0.1	0.349522
8.388350	0.1	0.342965
8.390017	0.1	0.336647
8.391683	0.1	0.332415
8.393350	0.1	0.330865
8.395017	0.1	0.330746
8.396683	0.1	0.330150
8.398350	0.1	0.328004
8.400017	0.1	0.324905
8.401683	0.1	0.321865
8.403350	0.1	0.319898
8.405017	0.1	0.318706
8.406683	0.1	0.317872
8.408350	0.1	0.317931
8.410017	0.1	0.319898
8.411683	0.1	0.323594
8.413350	0.1	0.327468
8.415017	0.1	0.330389
8.416683	0.1	0.332356
8.418350	0.1	0.334024
8.420017	0.1	0.335276
8.421683	0.1	0.335634
8.423350	0.1	0.334799
8.425017	0.1	0.332832
8.426683	0.1	0.330210
8.428350	0.1	0.327408
8.430017	0.1	0.324249
8.431683	0.1	0.319839
8.433350	0.1	0.314176
8.435017	0.1	0.308871
8.436683	0.1	0.306189
8.438350	0.1	0.306249
8.440017	0.1	0.307024
8.441683	0.1	0.307083
8.443350	0.1	0.307322
8.445017	0.1	0.308633
8.446683	0.1	0.310063
8.448350	0.1	0.310123
8.450017	0.1	0.307858
8.451683	0.1	0.302374
8.453350	0.1	0.293970
8.455017	0.1	0.284791
8.456683	0.1	0.276983
8.458350	0.1	0.271797
8.460017	0.1	0.269890
8.461683	0.1	0.271261
8.463350	0.1	0.274777
8.465017	0.1	0.279069
8.466683	0.1	0.283301
8.468350	0.1	0.286996
8.470017	0.1	0.289857
8.471683	0.1	0.290990
8.473350	0.1	0.289559
8.475017	0.1	0.286698
8.476683	0.1	0.284910
8.478350	0.1	0.285506
8.480017	0.1	0.287592
8.481683	0.1	0.289500
8.483350	0.1	0.289798
8.485017	0.1	0.288486
8.486683	0.1	0.286877
8.488350	0.1	0.286400
8.490017	0.1	0.286877
8.491683	0.1	0.287890
8.493350	0.1	0.289857
8.495017	0.1	0.293493
8.496683	0.1	0.299096
8.498350	0.1	0.305533
8.500017	0.1	0.310481
8.501683	0.1	0.312448
8.503350	0.1	0.311852
8.505017	0.1	0.309527
8.506683	0.1	0.306547
8.508350	0.1	0.303924
8.510017	0.1	0.302076
8.511683	0.1	0.300109
8.513350	0.1	0.297785
8.515017	0.1	0.296295
8.516683	0.1	0.296950
8.518350	0.1	0.299692
8.520017	0.1	0.303090
8.521683	0.1	0.305533
8.523350	0.1	0.305772
8.525017	0.1	0.303566
8.526683	0.1	0.299871
8.528350	0.1	0.296593
8.530017	0.1	0.294864
8.531683	0.1	0.294566
8.533350	0.1	0.295222
8.535017	0.1	0.297129
8.536683	0.1	0.300884
8.538350	0.1	0.306070
8.540017	0.1	0.310540
8.541683	0.1	0.312746
8.543350	0.1	0.312805
8.545017	0.1	0.312209
8.546683	0.1	0.311852
8.548350	0.1	0.312269
8.550017	0.1	0.313997
8.551683	0.1	0.317454
8.553350	0.1	0.321925
8.555017	0.1	0.325799
8.556683	0.1	0.328004
8.558350	0.1	0.328124
8.560017	0.1	0.326037
8.561683	0.1	0.322700
8.563350	0.1	0.319898
8.565017	0.1	0.318229
8.566683	0.1	0.316143
8.568350	0.1	0.312805
8.570017	0.1	0.309885
8.571683	0.1	0.309289
8.573350	0.1	0.311196
8.575017	0.1	0.313997
8.576683	0.1	0.316262
8.578350	0.1	0.317752
8.580017	0.1	0.319123
8.581683	0.1	0.320911
8.583350	0.1	0.323236
8.585017	0.1	0.325322
8.586683	0.1	0.326693
8.588350	0.1	0.327468
8.590017	0.1	0.328898
8.591683	0.1	0.331640
8.593350	0.1	0.334740
8.595017	0.1	0.337064
8.596683	0.1	0.338852
8.598350	0.1	0.342011
8.600017	0.1	0.346839
8.601683	0.1	0.351131
8.603350	0.1	0.352085
8.605017	0.1	0.349045
8.606683	0.1	0.343263
8.608350	0.1	0.337005
8.610017	0.1	0.332236
8.611683	0.1	0.329673
8.613350	0.1	0.328422
8.615017	0.1	0.327051
8.616683	0.1	0.325322
8.618350	0.1	0.323892
8.620017	0.1	0.323057
8.621683	0.1	0.321090
8.623350	0.1	0.316918
8.625017	0.1	0.312328
8.626683	0.1	0.310361
8.628350	0.1	0.311553
8.630017	0.1	0.313997
8.631683	0.1	0.316083
8.633350	0.1	0.317276
8.635017	0.1	0.317156
8.636683	0.1	0.316143
8.638350	0.1	0.315547
8.640017	0.1	0.316620
8.641683	0.1	0.318348
8.643350	0.1	0.318348
8.645017	0.1	0.316143
8.646683	0.1	0.312865
8.648350	0.1	0.308931
8.650017	0.1	0.304520
8.651683	0.1	0.300884
8.653350	0.1	0.298977
8.655017	0.1	0.297546
8.656683	0.1	0.295103
8.658350	0.1	0.291824
8.660017	0.1	0.289083
8.661683	0.1	0.287831
8.663350	0.1	0.288010
8.665017	0.1	0.288427
8.666683	0.1	0.287592
8.668350	0.1	0.284374
8.670017	0.1	0.278831
8.671683	0.1	0.271499
8.673350	0.1	0.263691
8.675017	0.1	0.256538
8.676683	0.1	0.250459
8.678350	0.1	0.245035
8.680017	0.1	0.240386
8.681683	0.1	0.237107
8.683350	0.1	0.234544
8.685017	0.1	0.231683
8.686683	0.1	0.228524
8.688350	0.1	0.226617
8.690017	0.1	0.226855
8.691683	0.1	0.228643
8.693350	0.1	0.230432
8.695017	0.1	0.230849
8.696683	0.1	0.229657
8.698350	0.1	0.226915
8.700017	0.1	0.222504
8.701683	0.1	0.216663
8.703350	0.1	0.211000
8.705017	0.1	0.206888
8.706683	0.1	0.204265
8.708350	0.1	0.202060
8.710017	0.1	0.198603
8.711683	0.1	0.193238
8.713350	0.1	0.187337
8.715017	0.1	0.182986
8.716683	0.1	0.180662
8.718350	0.1	0.179291
8.720017	0.1	0.177979
8.721683	0.1	0.176549
8.723350	0.1	0.174761
8.725017	0.1	0.172973
8.726683	0.1	0.172436
8.728350	0.1	0.173867
8.730017	0.1	0.176251
8.731683	0.1	0.177562
8.733350	0.1	0.176549
8.735017	0.1	0.173330
8.736683	0.1	0.168383
8.738350	0.1	0.162780
8.740017	0.1	0.158191
8.741683	0.1	0.155985
8.743350	0.1	0.155628
8.745017	0.1	0.154912
8.746683	0.1	0.151932
8.748350	0.1	0.146925
8.750017	0.1	0.141203
8.751683	0.1	0.136316
8.753350	0.1	0.133753
8.755017	0.1	0.134230
8.756683	0.1	0.136375
8.758350	0.1	0.137031
8.760017	0.1	0.134528
8.761683	0.1	0.129938
8.763350	0.1	0.126064
8.765017	0.1	0.124991
8.766683	0.1	0.126123
8.768350	0.1	0.127316
8.770017	0.1	0.128031
8.771683	0.1	0.129759
8.773350	0.1	0.133872
8.775017	0.1	0.140011
8.776683	0.1	0.146329
8.778350	0.1	0.151038
8.780017	0.1	0.153542
8.781683	0.1	0.154138
8.783350	0.1	0.153005
8.785017	0.1	0.150383
8.786683	0.1	0.147343
8.788350	0.1	0.145018
8.790017	0.1	0.143945
8.791683	0.1	0.144184
8.793350	0.1	0.145674
8.795017	0.1	0.147820
8.796683	0.1	0.150263
8.798350	0.1	0.153065
8.800017	0.1	0.156343
8.801683	0.1	0.159562
8.803350	0.1	0.162065
8.805017	0.1	0.163436
8.806683	0.1	0.162780
8.808350	0.1	0.159979
8.810017	0.1	0.156403
8.811683	0.1	0.153661
8.813350	0.1	0.152469
8.815017	0.1	0.151813
8.816683	0.1	0.150919
8.818350	0.1	0.150681
8.820017	0.1	0.152528
8.821683	0.1	0.155866
8.823350	0.1	0.158429
8.825017	0.1	0.158489
8.826683	0.1	0.156283
8.828350	0.1	0.153303
8.830017	0.1	0.150442
8.831683	0.1	0.148058
8.833350	0.1	0.146985
8.835017	0.1	0.148118
8.836683	0.1	0.151277
8.838350	0.1	0.155270
8.840017	0.1	0.159502
8.841683	0.1	0.164032
8.843350	0.1	0.168264
8.845017	0.1	0.171244
8.846683	0.1	0.172257
8.848350	0.1	0.170469
8.850017	0.1	0.166059
8.851683	0.1	0.160694
8.853350	0.1	0.157297
8.855017	0.1	0.157058
8.856683	0.1	0.159621
8.858350	0.1	0.163496
8.860017	0.1	0.167191
8.861683	0.1	0.170708
8.863350	0.1	0.174701
8.865017	0.1	0.178933
8.866683	0.1	0.182986
8.868350	0.1	0.187039
8.870017	0.1	0.191808
8.871683	0.1	0.196397
8.873350	0.1	0.198543
8.875017	0.1	0.197411
8.876683	0.1	0.194252
8.878350	0.1	0.191391
8.880017	0.1	0.190437
8.881683	0.1	0.191689
8.883350	0.1	0.194013
8.885017	0.1	0.196338
8.886683	0.1	0.197768
8.888350	0.1	0.197172
8.890017	0.1	0.194669
8.891683	0.1	0.192463
8.893350	0.1	0.193298
8.895017	0.1	0.197411
8.896683	0.1	0.202239
8.898350	0.1	0.205219
8.900017	0.1	0.205934
8.901683	0.1	0.205576
8.903350	0.1	0.204980
8.905017	0.1	0.205159
8.906683	0.1	0.206471
8.908350	0.1	0.208437
8.910017	0.1	0.209808
8.911683	0.1	0.210047
8.913350	0.1	0.209510
8.915017	0.1	0.208855
8.916683	0.1	0.208378
8.918350	0.1	0.209212
8.920017	0.1	0.212193
8.921683	0.1	0.217497
8.923350	0.1	0.225067
8.925017	0.1	0.233948
8.926683	0.1	0.242174
8.928350	0.1	0.247598
8.930017	0.1	0.249386
8.931683	0.1	0.247717
8.933350	0.1	0.243783
8.935017	0.1	0.239670
8.936683	0.1	0.237763
8.938350	0.1	0.239670
8.940017	0.1	0.244498
8.941683	0.1	0.249326
8.943350	0.1	0.251472
8.945017	0.1	0.250220
8.946683	0.1	0.245750
8.948350	0.1	0.238717
8.950017	0.1	0.230372
8.951683	0.1	0.223160
8.953350	0.1	0.219643
8.955017	0.1	0.220239
8.956683	0.1	0.223160
8.958350	0.1	0.226855
8.960017	0.1	0.230968
8.961683	0.1	0.235558
8.963350	0.1	0.239611
8.965017	0.1	0.241876
8.966683	0.1	0.241816
8.968350	0.1	0.239670
8.970017	0.1	0.235796
8.971683	0.1	0.230968
8.973350	0.1	0.226676
8.975017	0.1	0.224710
8.976683	0.1	0.225365
8.978350	0.1	0.228047
8.980017	0.1	0.231504
8.981683	0.1	0.234246
8.983350	0.1	0.235558
8.985017	0.1	0.235975
8.986683	0.1	0.236571
8.988350	0.1	0.236928
8.990017	0.1	0.235200
8.991683	0.1	0.230908
8.993350	0.1	0.226259
8.995017	0.1	0.223756
8.996683	0.1	0.223458
8.998350	0.1	0.223339
9.000017	0.1	0.222027
9.001683	0.1	0.219107
9.003350	0.1	0.215292
9.005017	0.1	0.211895
9.006683	0.1	0.210762
9.008350	0.1	0.212908
9.010017	0.1	0.217080
9.011683	0.1	0.220418
9.013350	0.1	0.220537
9.015017	0.1	0.217557
9.016683	0.1	0.212848
9.018350	0.1	0.207782
9.020017	0.1	0.203133
9.021683	0.1	0.199914
9.023350	0.1	0.198782
9.025017	0.1	0.199676
9.026683	0.1	0.201821
9.028350	0.1	0.204265
9.030017	0.1	0.206828
9.031683	0.1	0.209570
9.033350	0.1	0.212491
9.035017	0.1	0.215411
9.036683	0.1	0.218749
9.038350	0.1	0.222445
9.040017	0.1	0.225425
9.041683	0.1	0.226438
9.043350	0.1	0.224888
9.045017	0.1	0.220716
9.046683	0.1	0.213921
9.048350	0.1	0.205815
9.050017	0.1	0.198960
9.051683	0.1	0.195801
9.053350	0.1	0.196993
9.055017	0.1	0.201881
9.056683	0.1	0.208080
9.058350	0.1	0.212371
9.060017	0.1	0.212967
9.061683	0.1	0.211239
9.063350	0.1	0.209451
9.065017	0.1	0.208914
9.066683	0.1	0.209808
9.068350	0.1	0.211358
9.070017	0.1	0.212371
9.071683	0.1	0.211835
9.073350	0.1	0.209987
9.075017	0.1	0.207424
9.076683	0.1	0.204623
9.078350	0.1	0.201464
9.080017	0.1	0.197828
9.081683	0.1	0.193894
9.083350	0.1	0.190556
9.085017	0.1	0.188828
9.086683	0.1	0.189185
9.088350	0.1	0.191212
9.090017	0.1	0.193536
9.091683	0.1	0.194728
9.093350	0.1	0.194311
9.095017	0.1	0.193059
9.096683	0.1	0.192046
9.098350	0.1	0.191689
9.100017	0.1	0.192046
9.101683	0.1	0.193179
9.103350	0.1	0.195265
9.105017	0.1	0.197530
9.106683	0.1	0.199854
9.108350	0.1	0.203669
9.110017	0.1	0.209570
9.111683	0.1	0.215590
9.113350	0.1	0.219345
9.115017	0.1	0.220120
9.116683	0.1	0.218153
9.118350	0.1	0.213683
9.120017	0.1	0.207424
9.121683	0.1	0.200391
9.123350	0.1	0.194013
9.125017	0.1	0.190139
9.126683	0.1	0.189364
9.128350	0.1	0.190914
9.130017	0.1	0.193357
9.131683	0.1	0.194848
9.133350	0.1	0.193954
9.135017	0.1	0.191093
9.136683	0.1	0.188291
9.138350	0.1	0.187159
9.140017	0.1	0.187397
9.141683	0.1	0.188351
9.143350	0.1	0.189602
9.145017	0.1	0.190914
9.146683	0.1	0.190973
9.148350	0.1	0.188589
9.150017	0.1	0.184119
9.151683	0.1	0.179410
9.153350	0.1	0.176430
9.155017	0.1	0.175953
9.156683	0.1	0.176847
9.158350	0.1	0.176847
9.160017	0.1	0.175118
9.161683	0.1	0.172317
9.163350	0.1	0.169277
9.165017	0.1	0.166059
9.166683	0.1	0.162959
9.168350	0.1	0.160754
9.170017	0.1	0.160038
9.171683	0.1	0.161231
9.173350	0.1	0.163734
9.175017	0.1	0.166595
9.176683	0.1	0.169218
9.178350	0.1	0.171304
9.180017	0.1	0.172675
9.181683	0.1	0.172913
9.183350	0.1	0.170887
9.185017	0.1	0.165582
9.186683	0.1	0.158250
9.188350	0.1	0.151396
9.190017	0.1	0.147164
9.191683	0.1	0.146627
9.193350	0.1	0.149488
9.195017	0.1	0.154316
9.196683	0.1	0.158906
9.198350	0.1	0.161231
9.200017	0.1	0.161409
9.201683	0.1	0.161588
9.203350	0.1	0.163376
9.205017	0.1	0.166774
9.206683	0.1	0.170589
9.208350	0.1	0.173211
9.210017	0.1	0.172794
9.211683	0.1	0.169575
9.213350	0.1	0.165999
9.215017	0.1	0.163734
9.216683	0.1	0.162423
9.218350	0.1	0.161231
9.220017	0.1	0.159919
9.221683	0.1	0.158131
9.223350	0.1	0.155807
9.225017	0.1	0.153601
9.226683	0.1	0.152171
9.228350	0.1	0.152230
9.230017	0.1	0.154316
9.231683	0.1	0.157475
9.233350	0.1	0.159860
9.235017	0.1	0.159919
9.236683	0.1	0.157654
9.238350	0.1	0.154018
9.240017	0.1	0.150621
9.241683	0.1	0.148833
9.243350	0.1	0.149071
9.245017	0.1	0.150502
9.246683	0.1	0.152648
9.248350	0.1	0.155509
9.250017	0.1	0.158787
9.251683	0.1	0.161231
9.253350	0.1	0.162065
9.255017	0.1	0.161588
9.256683	0.1	0.160873
9.258350	0.1	0.160813
9.260017	0.1	0.161171
9.261683	0.1	0.160456
9.263350	0.1	0.157774
9.265017	0.1	0.153363
9.266683	0.1	0.147998
9.268350	0.1	0.142097
9.270017	0.1	0.136614
9.271683	0.1	0.133216
9.273350	0.1	0.133097
9.275017	0.1	0.135541
9.276683	0.1	0.138164
9.278350	0.1	0.138879
9.280017	0.1	0.137270
9.281683	0.1	0.134826
9.283350	0.1	0.133276
9.285017	0.1	0.132978
9.286683	0.1	0.133038
9.288350	0.1	0.133336
9.290017	0.1	0.134707
9.291683	0.1	0.137627
9.293350	0.1	0.141323
9.295017	0.1	0.144362
9.296683	0.1	0.146091
9.298350	0.1	0.146985
9.300017	0.1	0.147939
9.301683	0.1	0.148654
9.303350	0.1	0.148177
9.305017	0.1	0.146151
9.306683	0.1	0.143111
9.308350	0.1	0.140011
9.310017	0.1	0.137448
9.311683	0.1	0.135899
9.313350	0.1	0.135124
9.315017	0.1	0.134945
9.316683	0.1	0.135481
9.318350	0.1	0.137031
9.320017	0.1	0.139713
9.321683	0.1	0.143945
9.323350	0.1	0.149727
9.325017	0.1	0.156283
9.326683	0.1	0.162005
9.328350	0.1	0.165463
9.330017	0.1	0.165939
9.331683	0.1	0.163913
9.333350	0.1	0.161350
9.335017	0.1	0.160456
9.336683	0.1	0.162482
9.338350	0.1	0.166059
9.340017	0.1	0.168622
9.341683	0.1	0.168979
9.343350	0.1	0.168026
9.345017	0.1	0.166535
9.346683	0.1	0.165701
9.348350	0.1	0.167072
9.350017	0.1	0.171244
9.351683	0.1	0.176966
9.353350	0.1	0.181913
9.355017	0.1	0.184953
9.356683	0.1	0.186980
9.358350	0.1	0.189066
9.360017	0.1	0.190735
9.361683	0.1	0.191689
9.363350	0.1	0.192583
9.365017	0.1	0.193477
9.366683	0.1	0.193417
9.368350	0.1	0.192165
9.370017	0.1	0.191450
9.371683	0.1	0.192702
9.373350	0.1	0.195205
9.375017	0.1	0.196934
9.376683	0.1	0.197768
9.378350	0.1	0.199497
9.380017	0.1	0.203490
9.381683	0.1	0.209093
9.383350	0.1	0.214458
9.385017	0.1	0.217915
9.386683	0.1	0.219286
9.388350	0.1	0.219643
9.390017	0.1	0.220716
9.391683	0.1	0.223398
9.393350	0.1	0.227571
9.395017	0.1	0.232816
9.396683	0.1	0.237942
9.398350	0.1	0.240982
9.400017	0.1	0.240028
9.401683	0.1	0.235379
9.403350	0.1	0.229776
9.405017	0.1	0.226021
9.406683	0.1	0.223994
9.408350	0.1	0.221789
9.410017	0.1	0.218689
9.411683	0.1	0.215650
9.413350	0.1	0.214100
9.415017	0.1	0.213861
9.416683	0.1	0.213921
9.418350	0.1	0.214338
9.420017	0.1	0.216067
9.421683	0.1	0.219464
9.423350	0.1	0.223160
9.425017	0.1	0.225544
9.426683	0.1	0.226259
9.428350	0.1	0.225663
9.430017	0.1	0.224113
9.431683	0.1	0.222266
9.433350	0.1	0.220716
9.435017	0.1	0.220001
9.436683	0.1	0.219941
9.438350	0.1	0.220001
9.440017	0.1	0.219286
9.441683	0.1	0.217378
9.443350	0.1	0.213921
9.445017	0.1	0.208676
9.446683	0.1	0.201881
9.448350	0.1	0.195026
9.450017	0.1	0.190735
9.451683	0.1	0.191391
9.453350	0.1	0.196993
9.455017	0.1	0.204921
9.456683	0.1	0.212193
9.458350	0.1	0.217497
9.460017	0.1	0.220776
9.461683	0.1	0.222087
9.463350	0.1	0.222027
9.465017	0.1	0.221610
9.466683	0.1	0.220895
9.468350	0.1	0.220180
9.470017	0.1	0.220001
9.471683	0.1	0.220299
9.473350	0.1	0.219464
9.475017	0.1	0.216484
9.476683	0.1	0.211716
9.478350	0.1	0.206351
9.480017	0.1	0.201583
9.481683	0.1	0.198424
9.483350	0.1	0.197887
9.485017	0.1	0.199795
9.486683	0.1	0.202239
9.488350	0.1	0.203550
9.490017	0.1	0.203967
9.491683	0.1	0.204802
9.493350	0.1	0.207067
9.495017	0.1	0.210881
9.496683	0.1	0.215411
9.498350	0.1	0.219524
9.500017	0.1	0.221849
9.501683	0.1	0.221670
9.503350	0.1	0.219524
9.505017	0.1	0.216901
9.506683	0.1	0.214994
9.508350	0.1	0.214160
9.510017	0.1	0.214398
9.511683	0.1	0.215590
9.513350	0.1	0.217021
9.515017	0.1	0.217676
9.516683	0.1	0.216901
9.518350	0.1	0.214398
9.520017	0.1	0.210881
9.521683	0.1	0.208497
9.523350	0.1	0.209630
9.525017	0.1	0.214517
9.526683	0.1	0.220776
9.528350	0.1	0.226319
9.530017	0.1	0.231028
9.531683	0.1	0.236213
9.533350	0.1	0.241935
9.535017	0.1	0.246584
9.536683	0.1	0.249326
9.538350	0.1	0.250697
9.540017	0.1	0.251234
9.541683	0.1	0.251710
9.543350	0.1	0.253201
9.545017	0.1	0.255287
9.546683	0.1	0.257075
9.548350	0.1	0.258029
9.550017	0.1	0.259101
9.551683	0.1	0.261068
9.553350	0.1	0.263512
9.555017	0.1	0.265002
9.556683	0.1	0.264823
9.558350	0.1	0.263572
9.560017	0.1	0.262320
9.561683	0.1	0.261784
9.563350	0.1	0.261843
9.565017	0.1	0.261903
9.566683	0.1	0.261784
9.568350	0.1	0.261784
9.570017	0.1	0.262260
9.571683	0.1	0.263929
9.573350	0.1	0.267506
9.575017	0.1	0.272393
9.576683	0.1	0.276864
9.578350	0.1	0.279963
9.580017	0.1	0.282109
9.581683	0.1	0.284016
9.583350	0.1	0.285804
9.585017	0.1	0.288010
9.586683	0.1	0.290990
9.588350	0.1	0.294387
9.590017	0.1	0.297844
9.591683	0.1	0.302613
9.593350	0.1	0.309765
9.595017	0.1	0.318706
9.596683	0.1	0.326455
9.598350	0.1	0.330150
9.600017	0.1	0.330269
9.601683	0.1	0.329852
9.603350	0.1	0.331223
9.605017	0.1	0.333786
9.606683	0.1	0.335395
9.608350	0.1	0.335515
9.610017	0.1	0.335634
9.611683	0.1	0.337482
9.613350	0.1	0.341237
9.615017	0.1	0.345945
9.616683	0.1	0.350654
9.618350	0.1	0.354171
9.620017	0.1	0.355124
9.621683	0.1	0.352681
9.623350	0.1	0.347853
9.625017	0.1	0.342786
9.626683	0.1	0.339866
9.628350	0.1	0.339925
9.630017	0.1	0.342071
9.631683	0.1	0.344634
9.633350	0.1	0.346959
9.635017	0.1	0.348747
9.636683	0.1	0.349820
9.638350	0.1	0.349939
9.640017	0.1	0.349402
9.641683	0.1	0.348866
9.643350	0.1	0.348330
9.645017	0.1	0.348032
9.646683	0.1	0.348747
9.648350	0.1	0.350833
9.650017	0.1	0.353873
9.651683	0.1	0.358045
9.653350	0.1	0.363231
9.655017	0.1	0.367939
9.656683	0.1	0.370741
9.658350	0.1	0.370979
9.660017	0.1	0.368416
9.661683	0.1	0.364006
9.663350	0.1	0.359774
9.665017	0.1	0.357032
9.666683	0.1	0.355542
9.668350	0.1	0.354350
9.670017	0.1	0.353038
9.671683	0.1	0.352204
9.673350	0.1	0.352442
9.675017	0.1	0.353217
9.676683	0.1	0.353336
9.678350	0.1	0.352085
9.680017	0.1	0.349045
9.681683	0.1	0.344455
9.683350	0.1	0.340343
9.685017	0.1	0.339031
9.686683	0.1	0.341356
9.688350	0.1	0.346839
9.690017	0.1	0.353277
9.691683	0.1	0.357986
9.693350	0.1	0.358582
9.695017	0.1	0.353992
9.696683	0.1	0.345111
9.698350	0.1	0.334442
9.700017	0.1	0.325084
9.701683	0.1	0.319123
9.703350	0.1	0.316560
9.705017	0.1	0.315845
9.706683	0.1	0.315487
9.708350	0.1	0.314891
9.710017	0.1	0.314832
9.711683	0.1	0.316560
9.713350	0.1	0.319779
9.715017	0.1	0.323117
9.716683	0.1	0.325322
9.718350	0.1	0.325203
9.720017	0.1	0.322878
9.721683	0.1	0.319839
9.723350	0.1	0.317276
9.725017	0.1	0.314832
9.726683	0.1	0.311613
9.728350	0.1	0.307381
9.730017	0.1	0.303030
9.731683	0.1	0.299633
9.733350	0.1	0.297546
9.735017	0.1	0.296175
9.736683	0.1	0.295222
9.738350	0.1	0.295222
9.740017	0.1	0.296295
9.741683	0.1	0.297904
9.743350	0.1	0.298977
9.745017	0.1	0.298977
9.746683	0.1	0.298500
9.748350	0.1	0.298977
9.750017	0.1	0.301600
9.751683	0.1	0.305414
9.753350	0.1	0.308394
9.755017	0.1	0.309706
9.756683	0.1	0.310779
9.758350	0.1	0.313401
9.760017	0.1	0.317097
9.761683	0.1	0.319183
9.763350	0.1	0.318050
9.765017	0.1	0.314534
9.766683	0.1	0.310302
9.768350	0.1	0.306368
9.770017	0.1	0.303328
9.771683	0.1	0.301242
9.773350	0.1	0.299275
9.775017	0.1	0.295937
9.776683	0.1	0.291169
9.778350	0.1	0.287235
9.780017	0.1	0.287116
9.781683	0.1	0.291646
9.783350	0.1	0.299037
9.785017	0.1	0.306904
9.786683	0.1	0.313759
9.788350	0.1	0.318885
9.790017	0.1	0.321805
9.791683	0.1	0.322282
9.793350	0.1	0.320435
9.795017	0.1	0.316978
9.796683	0.1	0.313461
9.798350	0.1	0.311553
9.800017	0.1	0.311732
9.801683	0.1	0.312686
9.803350	0.1	0.312865
9.805017	0.1	0.312209
9.806683	0.1	0.312209
9.808350	0.1	0.314176
9.810017	0.1	0.317097
9.811683	0.1	0.319123
9.813350	0.1	0.319302
9.815017	0.1	0.318050
9.816683	0.1	0.316262
9.818350	0.1	0.315249
9.820017	0.1	0.316024
9.821683	0.1	0.318468
9.823350	0.1	0.321150
9.825017	0.1	0.322461
9.826683	0.1	0.322104
9.828350	0.1	0.321150
9.830017	0.1	0.321269
9.831683	0.1	0.323057
9.833350	0.1	0.325978
9.835017	0.1	0.329435
9.836683	0.1	0.332892
9.838350	0.1	0.335336
9.840017	0.1	0.336647
9.841683	0.1	0.337243
9.843350	0.1	0.338137
9.845017	0.1	0.339568
9.846683	0.1	0.340343
9.848350	0.1	0.339568
9.850017	0.1	0.338018
9.851683	0.1	0.336170
9.853350	0.1	0.333488
9.855017	0.1	0.329733
9.856683	0.1	0.325620
9.858350	0.1	0.322759
9.860017	0.1	0.322938
9.861683	0.1	0.325799
9.863350	0.1	0.329137
9.865017	0.1	0.330329
9.866683	0.1	0.329018
9.868350	0.1	0.327051
9.870017	0.1	0.327230
9.871683	0.1	0.329971
9.873350	0.1	0.333369
9.875017	0.1	0.334978
9.876683	0.1	0.334620
9.878350	0.1	0.333667
9.880017	0.1	0.333726
9.881683	0.1	0.334799
9.883350	0.1	0.335276
9.885017	0.1	0.334024
9.886683	0.1	0.331521
9.888350	0.1	0.328779
9.890017	0.1	0.325918
9.891683	0.1	0.322580
9.893350	0.1	0.319600
9.895017	0.1	0.318050
9.896683	0.1	0.317872
9.898350	0.1	0.318348
9.900017	0.1	0.319958
9.901683	0.1	0.323296
9.903350	0.1	0.326991
9.905017	0.1	0.329018
9.906683	0.1	0.328124
9.908350	0.1	0.324488
9.910017	0.1	0.319958
9.911683	0.1	0.316381
9.913350	0.1	0.314176
9.915017	0.1	0.313580
9.916683	0.1	0.314891
9.918350	0.1	0.317454
9.920017	0.1	0.320017
9.921683	0.1	0.321507
9.923350	0.1	0.320971
9.925017	0.1	0.317812
9.926683	0.1	0.312567
9.928350	0.1	0.306606
9.930017	0.1	0.301361
9.931683	0.1	0.297129
9.933350	0.1	0.293672
9.935017	0.1	0.290930
9.936683	0.1	0.289261
9.938350	0.1	0.288129
9.940017	0.1	0.285864
9.941683	0.1	0.281513
9.943350	0.1	0.276327
9.945017	0.1	0.272870
9.946683	0.1	0.272930
9.948350	0.1	0.275850
9.950017	0.1	0.279248
9.951683	0.1	0.281215
9.953350	0.1	0.281096
9.955017	0.1	0.280023
9.956683	0.1	0.280023
9.958350	0.1	0.282049
9.960017	0.1	0.285387
9.961683	0.1	0.288248
9.963350	0.1	0.289142
9.965017	0.1	0.286341
9.966683	0.1	0.279009
9.968350	0.1	0.268400
9.970017	0.1	0.257969
9.971683	0.1	0.251293
9.973350	0.1	0.249386
9.975017	0.1	0.250340
9.976683	0.1	0.250936
9.978350	0.1	0.249505
9.980017	0.1	0.246704
9.981683	0.1	0.244021
9.983350	0.1	0.242114
9.985017	0.1	0.240326
9.986683	0.1	0.238121
9.988350	0.1	0.236452
9.990017	0.1	0.236332
9.991683	0.1	0.237763
9.993350	0.1	0.239849
9.995017	0.1	0.241816
9.996683	0.1	0.243247
9.998350	0.1	0.244796
10.000017	0.1	0.246882
10.001683	0.1	0.248730
10.003350	0.1	0.249684
10.005017	0.1	0.249863
10.006683	0.1	0.249982
10.008350	0.1	0.249982
10.010017	0.1	0.248492
10.011683	0.1	0.244975
10.013350	0.1	0.240982
10.015017	0.1	0.238180
10.016683	0.1	0.236511
10.018350	0.1	0.235379
10.020017	0.1	0.234842
10.021683	0.1	0.234485
10.023350	0.1	0.233412
10.025017	0.1	0.231802
10.026683	0.1	0.230134
10.028350	0.1	0.227869
10.030017	0.1	0.225544
10.031683	0.1	0.224710
10.033350	0.1	0.225961
10.035017	0.1	0.228167
10.036683	0.1	0.230014
10.038350	0.1	0.231206
10.040017	0.1	0.231862
10.041683	0.1	0.232160
10.043350	0.1	0.232577
10.045017	0.1	0.233293
10.046683	0.1	0.233889
10.048350	0.1	0.233710
10.050017	0.1	0.233173
10.051683	0.1	0.233829
10.053350	0.1	0.237227
10.055017	0.1	0.243187
10.056683	0.1	0.249624
10.058350	0.1	0.254214
10.060017	0.1	0.255466
10.061683	0.1	0.253439
10.063350	0.1	0.248969
10.065017	0.1	0.242770
10.066683	0.1	0.235796
10.068350	0.1	0.230372
10.070017	0.1	0.228286
10.071683	0.1	0.229061
10.073350	0.1	0.230789
10.075017	0.1	0.231683
10.076683	0.1	0.231922
10.078350	0.1	0.233054
10.080017	0.1	0.236094
10.081683	0.1	0.240684
10.083350	0.1	0.245631
10.085017	0.1	0.249863
10.086683	0.1	0.252664
10.088350	0.1	0.254571
10.090017	0.1	0.255466
10.091683	0.1	0.254095
10.093350	0.1	0.249803
10.095017	0.1	0.244319
10.096683	0.1	0.240505
10.098350	0.1	0.239253
10.100017	0.1	0.239968
10.101683	0.1	0.241578
10.103350	0.1	0.242949
10.105017	0.1	0.243008
10.106683	0.1	0.241220
10.108350	0.1	0.237942
10.110017	0.1	0.233889
10.111683	0.1	0.230312
10.113350	0.1	0.228465
10.115017	0.1	0.228643
10.116683	0.1	0.230253
10.118350	0.1	0.232101
10.120017	0.1	0.234008
10.121683	0.1	0.236452
10.123350	0.1	0.239253
10.125017	0.1	0.241995
10.126683	0.1	0.244081
10.128350	0.1	0.245035
10.130017	0.1	0.243902
10.131683	0.1	0.239909
10.133350	0.1	0.234664
10.135017	0.1	0.231802
10.136683	0.1	0.234246
10.138350	0.1	0.241339
10.140017	0.1	0.250041
10.141683	0.1	0.256360
10.143350	0.1	0.257432
10.145017	0.1	0.253022
10.146683	0.1	0.244915
10.148350	0.1	0.236213
10.150017	0.1	0.229418
10.151683	0.1	0.225127
10.153350	0.1	0.222445
10.155017	0.1	0.220835
10.156683	0.1	0.220656
10.158350	0.1	0.222743
10.160017	0.1	0.227690
10.161683	0.1	0.234067
10.163350	0.1	0.239074
10.165017	0.1	0.241160
10.166683	0.1	0.240922
10.168350	0.1	0.238597
10.170017	0.1	0.234306
10.171683	0.1	0.229657
10.173350	0.1	0.226975
10.175017	0.1	0.227332
10.176683	0.1	0.229776
10.178350	0.1	0.232339
10.180017	0.1	0.233054
10.181683	0.1	0.231862
10.183350	0.1	0.230730
10.185017	0.1	0.231743
10.186683	0.1	0.235200
10.188350	0.1	0.239432
10.190017	0.1	0.242114
10.191683	0.1	0.241339
10.193350	0.1	0.236690
10.195017	0.1	0.229716
10.196683	0.1	0.223458
10.198350	0.1	0.220537
10.200017	0.1	0.220776
10.201683	0.1	0.221968
10.203350	0.1	0.222445
10.205017	0.1	0.222027
10.206683	0.1	0.220954
10.208350	0.1	0.218630
10.210017	0.1	0.215292
10.211683	0.1	0.212133
10.213350	0.1	0.210285
10.215017	0.1	0.209928
10.216683	0.1	0.210524
10.218350	0.1	0.210226
10.220017	0.1	0.207722
10.221683	0.1	0.203908
10.223350	0.1	0.200689
10.225017	0.1	0.198603
10.226683	0.1	0.197351
10.228350	0.1	0.197530
10.230017	0.1	0.200093
10.231683	0.1	0.205278
10.233350	0.1	0.212014
10.235017	0.1	0.218451
10.236683	0.1	0.223279
10.238350	0.1	0.225067
10.240017	0.1	0.223458
10.241683	0.1	0.220656
10.243350	0.1	0.220120
10.245017	0.1	0.222802
10.246683	0.1	0.226617
10.248350	0.1	0.229597
10.250017	0.1	0.231802
10.251683	0.1	0.233471
10.253350	0.1	0.234365
10.255017	0.1	0.234067
10.256683	0.1	0.233173
10.258350	0.1	0.232458
10.260017	0.1	0.232041
10.261683	0.1	0.231326
10.263350	0.1	0.230253
10.265017	0.1	0.229001
10.266683	0.1	0.227928
10.268350	0.1	0.227273
10.270017	0.1	0.227213
10.271683	0.1	0.228167
10.273350	0.1	0.230491
10.275017	0.1	0.233591
10.276683	0.1	0.236332
10.278350	0.1	0.238657
10.280017	0.1	0.241101
10.281683	0.1	0.243843
10.283350	0.1	0.245690
10.285017	0.1	0.245392
10.286683	0.1	0.242770
10.288350	0.1	0.239730
10.290017	0.1	0.238657
10.291683	0.1	0.240326
10.293350	0.1	0.243485
10.295017	0.1	0.246644
10.296683	0.1	0.249088
10.298350	0.1	0.250518
10.300017	0.1	0.250578
10.301683	0.1	0.249982
10.303350	0.1	0.249684
10.305017	0.1	0.250280
10.306683	0.1	0.251412
10.308350	0.1	0.252664
10.310017	0.1	0.253320
10.311683	0.1	0.252485
10.313350	0.1	0.249088
10.315017	0.1	0.243306
10.316683	0.1	0.237227
10.318350	0.1	0.234246
10.320017	0.1	0.236392
10.321683	0.1	0.242829
10.323350	0.1	0.251889
10.325017	0.1	0.262380
10.326683	0.1	0.272572
10.328350	0.1	0.279903
10.330017	0.1	0.283182
10.331683	0.1	0.283599
10.333350	0.1	0.283301
10.335017	0.1	0.283539
10.336683	0.1	0.284493
10.338350	0.1	0.286460
10.340017	0.1	0.289917
10.341683	0.1	0.294805
10.343350	0.1	0.300467
10.345017	0.1	0.306487
10.346683	0.1	0.312448
10.348350	0.1	0.317276
10.350017	0.1	0.319779
10.351683	0.1	0.320077
10.353350	0.1	0.319958
10.355017	0.1	0.321448
10.356683	0.1	0.325859
10.358350	0.1	0.333786
10.360017	0.1	0.343680
10.361683	0.1	0.352800
10.363350	0.1	0.359714
10.365017	0.1	0.364840
10.366683	0.1	0.369072
10.368350	0.1	0.374377
10.370017	0.1	0.382304
10.371683	0.1	0.392258
10.373350	0.1	0.402212
10.375017	0.1	0.410497
10.376683	0.1	0.416040
10.378350	0.1	0.419140
10.380017	0.1	0.421524
10.381683	0.1	0.425160
10.383350	0.1	0.431359
10.385017	0.1	0.439525
10.386683	0.1	0.448167
10.388350	0.1	0.455618
10.390017	0.1	0.461519
10.391683	0.1	0.467181
10.393350	0.1	0.474632
10.395017	0.1	0.485182
10.396683	0.1	0.498712
10.398350	0.1	0.513613
10.400017	0.1	0.527859
10.401683	0.1	0.540733
10.403350	0.1	0.553250
10.405017	0.1	0.566483
10.406683	0.1	0.579655
10.408350	0.1	0.591993
10.410017	0.1	0.603616
10.411683	0.1	0.614286
10.413350	0.1	0.623822
10.415017	0.1	0.633359
10.416683	0.1	0.644743
10.418350	0.1	0.658810
10.420017	0.1	0.674188
10.421683	0.1	0.688970
10.423350	0.1	0.702262
10.425017	0.1	0.714958
10.426683	0.1	0.728846
10.428350	0.1	0.744760
10.430017	0.1	0.762463
10.431683	0.1	0.781000
10.433350	0.1	0.800014
10.435017	0.1	0.818968
10.436683	0.1	0.837386
10.438350	0.1	0.854909
10.440017	0.1	0.871599
10.441683	0.1	0.887871
10.443350	0.1	0.903606
10.445017	0.1	0.918627
10.446683	0.1	0.933170
10.448350	0.1	0.948012
10.450017	0.1	0.963509
10.451683	0.1	0.978947
10.453350	0.1	0.994325
10.455017	0.1	1.010895
10.456683	0.1	1.029968
10.458350	0.1	1.052201
10.460017	0.1	1.076102
10.461683	0.1	1.098394
10.463350	0.1	1.116514
10.465017	0.1	1.130104
10.466683	0.1	1.140416
10.468350	0.1	1.149297
10.470017	0.1	1.157999
10.471683	0.1	1.167178
10.473350	0.1	1.177490
10.475017	0.1	1.188576
10.476683	0.1	1.199067
10.478350	0.1	1.208782
10.480017	0.1	1.218975
10.481683	0.1	1.230717
10.483350	0.1	1.242995
10.485017	0.1	1.253784
10.486683	0.1	1.261294
10.488350	0.1	1.265466
10.490017	0.1	1.267850
10.491683	0.1	1.270354
10.493350	0.1	1.275122
10.495017	0.1	1.283825
10.496683	0.1	1.295805
10.498350	0.1	1.308680
10.500017	0.1	1.320183
10.501683	0.1	1.329422
10.503350	0.1	1.336038
10.505017	0.1	1.340270
10.506683	0.1	1.343370
10.508350	0.1	1.346111
10.510017	0.1	1.348734
10.511683	0.1	1.351118
10.513350	0.1	1.352668
10.515017	0.1	1.353204
10.516683	0.1	1.353443
10.518350	0.1	1.354933
10.520017	0.1	1.357973
10.521683	0.1	1.361013
10.523350	0.1	1.362443
10.525017	0.1	1.362622
10.526683	0.1	1.363814
10.528350	0.1	1.366794
10.530017	0.1	1.370072
10.531683	0.1	1.372218
10.533350	0.1	1.373053
10.535017	0.1	1.373530
10.536683	0.1	1.374602
10.538350	0.1	1.377225
10.540017	0.1	1.381755
10.541683	0.1	1.386702
10.543350	0.1	1.389921
10.545017	0.1	1.390517
10.546683	0.1	1.389921
10.548350	0.1	1.389265
10.550017	0.1	1.388669
10.551683	0.1	1.388252
10.553350	0.1	1.389265
10.555017	0.1	1.393139
10.556683	0.1	1.399994
10.558350	0.1	1.408279
10.560017	0.1	1.415610
10.561683	0.1	1.420379
10.563350	0.1	1.421690
10.565017	0.1	1.419067
10.566683	0.1	1.413763
10.568350	0.1	1.407981
10.570017	0.1	1.403689
10.571683	0.1	1.402021
10.573350	0.1	1.403034
10.575017	0.1	1.405776
10.576683	0.1	1.409769
10.578350	0.1	1.414895
10.580017	0.1	1.420140
10.581683	0.1	1.423836
10.583350	0.1	1.425088
10.585017	0.1	1.424313
10.586683	0.1	1.423001
10.588350	0.1	1.423121
10.590017	0.1	1.425564
10.591683	0.1	1.428902
10.593350	0.1	1.430929
10.595017	0.1	1.431584
10.596683	0.1	1.432538
10.598350	0.1	1.434803
10.600017	0.1	1.437903
10.601683	0.1	1.440585
10.603350	0.1	1.441896
10.605017	0.1	1.442015
10.606683	0.1	1.442015
10.608350	0.1	1.442492
10.610017	0.1	1.443684
10.611683	0.1	1.444817
10.613350	0.1	1.444936
10.615017	0.1	1.444042
10.616683	0.1	1.443446
10.618350	0.1	1.444399
10.620017	0.1	1.447260
10.621683	0.1	1.451552
10.623350	0.1	1.456440
10.625017	0.1	1.460791
10.626683	0.1	1.464188
10.628350	0.1	1.467288
10.630017	0.1	1.469731
10.631683	0.1	1.469910
10.633350	0.1	1.467705
10.635017	0.1	1.464546
10.636683	0.1	1.462162
10.638350	0.1	1.460731
10.640017	0.1	1.458943
10.641683	0.1	1.456320
10.643350	0.1	1.454234
10.645017	0.1	1.453519
10.646683	0.1	1.453877
10.648350	0.1	1.454651
10.650017	0.1	1.455724
10.651683	0.1	1.456857
10.653350	0.1	1.457036
10.655017	0.1	1.455367
10.656683	0.1	1.452446
10.658350	0.1	1.450181
10.660017	0.1	1.450062
10.661683	0.1	1.452148
10.663350	0.1	1.454771
10.665017	0.1	1.456142
10.666683	0.1	1.454949
10.668350	0.1	1.451671
10.670017	0.1	1.447976
10.671683	0.1	1.445174
10.673350	0.1	1.442611
10.675017	0.1	1.438797
10.676683	0.1	1.433194
10.678350	0.1	1.426518
10.680017	0.1	1.420081
10.681683	0.1	1.415014
10.683350	0.1	1.411855
10.685017	0.1	1.410663
10.686683	0.1	1.410782
10.688350	0.1	1.410961
10.690017	0.1	1.409948
10.691683	0.1	1.407445
10.693350	0.1	1.403749
10.695017	0.1	1.399577
10.696683	0.1	1.395404
10.698350	0.1	1.390517
10.700017	0.1	1.383364
10.701683	0.1	1.373410
10.703350	0.1	1.361013
10.705017	0.1	1.347244
10.706683	0.1	1.333833
10.708350	0.1	1.322985
10.710017	0.1	1.315534
10.711683	0.1	1.310170
10.713350	0.1	1.305282
10.715017	0.1	1.299858
10.716683	0.1	1.292348
10.718350	0.1	1.281977
10.720017	0.1	1.269817
10.721683	0.1	1.257420
10.723350	0.1	1.245797
10.725017	0.1	1.235366
10.726683	0.1	1.227379
10.728350	0.1	1.223207
10.730017	0.1	1.221955
10.731683	0.1	1.221061
10.733350	0.1	1.217544
10.735017	0.1	1.209200
10.736683	0.1	1.195550
10.738350	0.1	1.178205
10.740017	0.1	1.159191
10.741683	0.1	1.139224
10.743350	0.1	1.119852
10.745017	0.1	1.103699
10.746683	0.1	1.092196
10.748350	0.1	1.084805
10.750017	0.1	1.079023
10.751683	0.1	1.072407
10.753350	0.1	1.063824
10.755017	0.1	1.053751
10.756683	0.1	1.042605
10.758350	0.1	1.030266
10.760017	0.1	1.017034
10.761683	0.1	1.004040
10.763350	0.1	0.991762
10.765017	0.1	0.978887
10.766683	0.1	0.963628
10.768350	0.1	0.946283
10.770017	0.1	0.929654
10.771683	0.1	0.916362
10.773350	0.1	0.906348
10.775017	0.1	0.898182
10.776683	0.1	0.890791
10.778350	0.1	0.882864
10.780017	0.1	0.873745
10.781683	0.1	0.864267
10.783350	0.1	0.856221
10.785017	0.1	0.850141
10.786683	0.1	0.845432
10.788350	0.1	0.841141
10.790017	0.1	0.835836
10.791683	0.1	0.828385
10.793350	0.1	0.818729
10.795017	0.1	0.807524
10.796683	0.1	0.795245
10.798350	0.1	0.783026
10.800017	0.1	0.772357
10.801683	0.1	0.763714
10.803350	0.1	0.756204
10.805017	0.1	0.748456
10.806683	0.1	0.739157
10.808350	0.1	0.728548
10.810017	0.1	0.717819
10.811683	0.1	0.708759
10.813350	0.1	0.702739
10.815017	0.1	0.699639
10.816683	0.1	0.698030
10.818350	0.1	0.696838
10.820017	0.1	0.696063
10.821683	0.1	0.696302
10.823350	0.1	0.697851
10.825017	0.1	0.699461
10.826683	0.1	0.698865
10.828350	0.1	0.695288
10.830017	0.1	0.690460
10.831683	0.1	0.686824
10.833350	0.1	0.685334
10.835017	0.1	0.685811
10.836683	0.1	0.686944
10.838350	0.1	0.687242
10.840017	0.1	0.685692
10.841683	0.1	0.683248
10.843350	0.1	0.681520
10.845017	0.1	0.680625
10.846683	0.1	0.679791
10.848350	0.1	0.678361
10.850017	0.1	0.676930
10.851683	0.1	0.676692
10.853350	0.1	0.677466
10.855017	0.1	0.677705
10.856683	0.1	0.676632
10.858350	0.1	0.674367
10.860017	0.1	0.670850
10.861683	0.1	0.665903
10.863350	0.1	0.660420
10.865017	0.1	0.656307
10.866683	0.1	0.654519
10.868350	0.1	0.654101
10.870017	0.1	0.653744
10.871683	0.1	0.653148
10.873350	0.1	0.653267
10.875017	0.1	0.654876
10.876683	0.1	0.657916
10.878350	0.1	0.661314
10.880017	0.1	0.663817
10.881683	0.1	0.665724
10.883350	0.1	0.668466
10.885017	0.1	0.672281
10.886683	0.1	0.675619
10.888350	0.1	0.676692
10.890017	0.1	0.675261
10.891683	0.1	0.673115
10.893350	0.1	0.672579
10.895017	0.1	0.674188
10.896683	0.1	0.677228
10.898350	0.1	0.680685
10.900017	0.1	0.684202
10.901683	0.1	0.687063
10.903350	0.1	0.689030
10.905017	0.1	0.690281
10.906683	0.1	0.691593
10.908350	0.1	0.694037
10.910017	0.1	0.697851
10.911683	0.1	0.702083
10.913350	0.1	0.705957
10.915017	0.1	0.709236
10.916683	0.1	0.711620
10.918350	0.1	0.713170
10.920017	0.1	0.714660
10.921683	0.1	0.717580
10.923350	0.1	0.723958
10.925017	0.1	0.733316
10.926683	0.1	0.742137
10.928350	0.1	0.747025
10.930017	0.1	0.747025
10.931683	0.1	0.743747
10.933350	0.1	0.739694
10.935017	0.1	0.736415
10.936683	0.1	0.734448
10.938350	0.1	0.733733
10.940017	0.1	0.734329
10.941683	0.1	0.736415
10.943350	0.1	0.739098
10.945017	0.1	0.741184
10.946683	0.1	0.741839
10.948350	0.1	0.740409
10.950017	0.1	0.736773
10.951683	0.1	0.731945
10.953350	0.1	0.727475
10.955017	0.1	0.724316
10.956683	0.1	0.723004
10.958350	0.1	0.723302
10.960017	0.1	0.723958
10.961683	0.1	0.724077
10.963350	0.1	0.723898
10.965017	0.1	0.724316
10.966683	0.1	0.725269
10.968350	0.1	0.725329
10.970017	0.1	0.723183
10.971683	0.1	0.719667
10.973350	0.1	0.716686
10.975017	0.1	0.715256
10.976683	0.1	0.714898
10.978350	0.1	0.715613
10.980017	0.1	0.717640
10.981683	0.1	0.720143
10.983350	0.1	0.720501
10.985017	0.1	0.717461
10.986683	0.1	0.712454
10.988350	0.1	0.708044
10.990017	0.1	0.705719
10.991683	0.1	0.705481
10.993350	0.1	0.705957
10.995017	0.1	0.704765
10.996683	0.1	0.701070
10.998350	0.1	0.696600
11.000017	0.1	0.693381
11.001683	0.1	0.692487
11.003350	0.1	0.693977
11.005017	0.1	0.697553
11.006683	0.1	0.701666
11.008350	0.1	0.704467
11.010017	0.1	0.705183
11.011683	0.1	0.704467
11.013350	0.1	0.703514
11.015017	0.1	0.703633
11.016683	0.1	0.705540
11.018350	0.1	0.708520
11.020017	0.1	0.710964
11.021683	0.1	0.710964
11.023350	0.1	0.708342
11.025017	0.1	0.704289
11.026683	0.1	0.700772
11.028350	0.1	0.698686
11.030017	0.1	0.697792
11.031683	0.1	0.697434
11.033350	0.1	0.697434
11.035017	0.1	0.698626
11.036683	0.1	0.702322
11.038350	0.1	0.708103
11.040017	0.1	0.713944
11.041683	0.1	0.717044
11.043350	0.1	0.716209
11.045017	0.1	0.713527
11.046683	0.1	0.712335
11.048350	0.1	0.713944
11.050017	0.1	0.716150
11.051683	0.1	0.716507
11.053350	0.1	0.714183
11.055017	0.1	0.710070
11.056683	0.1	0.705659
11.058350	0.1	0.701845
11.060017	0.1	0.699699
11.061683	0.1	0.700057
11.063350	0.1	0.702262
11.065017	0.1	0.704289
11.066683	0.1	0.705123
11.068350	0.1	0.706136
11.070017	0.1	0.709951
11.071683	0.1	0.718236
11.073350	0.1	0.729740
11.075017	0.1	0.740886
11.076683	0.1	0.748932
11.078350	0.1	0.753880
11.080017	0.1	0.757098
11.081683	0.1	0.758886
11.083350	0.1	0.759065
11.085017	0.1	0.758171
11.086683	0.1	0.757337
11.088350	0.1	0.757456
11.090017	0.1	0.758112
11.091683	0.1	0.758410
11.093350	0.1	0.758290
11.095017	0.1	0.758052
11.096683	0.1	0.758171
11.098350	0.1	0.759363
11.100017	0.1	0.761926
11.101683	0.1	0.765026
11.103350	0.1	0.767231
11.105017	0.1	0.767350
11.106683	0.1	0.765979
11.108350	0.1	0.764906
11.110017	0.1	0.764906
11.111683	0.1	0.765502
11.113350	0.1	0.766993
11.115017	0.1	0.770748
11.116683	0.1	0.776708
11.118350	0.1	0.781775
11.120017	0.1	0.782907
11.121683	0.1	0.779808
11.123350	0.1	0.773847
11.125017	0.1	0.767589
11.126683	0.1	0.763416
11.128350	0.1	0.763238
11.130017	0.1	0.767648
11.131683	0.1	0.774562
11.133350	0.1	0.780582
11.135017	0.1	0.783205
11.136683	0.1	0.782669
11.138350	0.1	0.780404
11.140017	0.1	0.778019
11.141683	0.1	0.776291
11.143350	0.1	0.775576
11.145017	0.1	0.775635
11.146683	0.1	0.775933
11.148350	0.1	0.775695
11.150017	0.1	0.773490
11.151683	0.1	0.768900
11.153350	0.1	0.763238
11.155017	0.1	0.758410
11.156683	0.1	0.755250
11.158350	0.1	0.753164
11.160017	0.1	0.750899
11.161683	0.1	0.747323
11.163350	0.1	0.742912
11.165017	0.1	0.738978
11.166683	0.1	0.736892
11.168350	0.1	0.737608
11.170017	0.1	0.741482
11.171683	0.1	0.747383
11.173350	0.1	0.753164
11.175017	0.1	0.756621
11.176683	0.1	0.757039
11.178350	0.1	0.754416
11.180017	0.1	0.749052
11.181683	0.1	0.742316
11.183350	0.1	0.736475
11.185017	0.1	0.732958
11.186683	0.1	0.731051
11.188350	0.1	0.729024
11.190017	0.1	0.726044
11.191683	0.1	0.722528
11.193350	0.1	0.720143
11.195017	0.1	0.720322
11.196683	0.1	0.723362
11.198350	0.1	0.728250
11.200017	0.1	0.733256
11.201683	0.1	0.736415
11.203350	0.1	0.736177
11.205017	0.1	0.733078
11.206683	0.1	0.729501
11.208350	0.1	0.728488
11.210017	0.1	0.730753
11.211683	0.1	0.735045
11.213350	0.1	0.739396
11.215017	0.1	0.741601
11.216683	0.1	0.740647
11.218350	0.1	0.737071
11.220017	0.1	0.733078
11.221683	0.1	0.731707
11.223350	0.1	0.735521
11.225017	0.1	0.743747
11.226683	0.1	0.752687
11.228350	0.1	0.759125
11.230017	0.1	0.762582
11.231683	0.1	0.764370
11.233350	0.1	0.764906
11.235017	0.1	0.763416
11.236683	0.1	0.759721
11.238350	0.1	0.756264
11.240017	0.1	0.755668
11.241683	0.1	0.757992
11.243350	0.1	0.760675
11.245017	0.1	0.761926
11.246683	0.1	0.761569
11.248350	0.1	0.760376
11.250017	0.1	0.758469
11.251683	0.1	0.755906
11.253350	0.1	0.752449
11.255017	0.1	0.748873
11.256683	0.1	0.746787
11.258350	0.1	0.746787
11.260017	0.1	0.747621
11.261683	0.1	0.748098
11.263350	0.1	0.748158
11.265017	0.1	0.747979
11.266683	0.1	0.748038
11.268350	0.1	0.749230
11.270017	0.1	0.751495
11.271683	0.1	0.752986
11.273350	0.1	0.752449
11.275017	0.1	0.751138
11.276683	0.1	0.751138
11.278350	0.1	0.752628
11.280017	0.1	0.754297
11.281683	0.1	0.755370
11.283350	0.1	0.755489
11.285017	0.1	0.754058
11.286683	0.1	0.750363
11.288350	0.1	0.744998
11.290017	0.1	0.739813
11.291683	0.1	0.736952
11.293350	0.1	0.737667
11.295017	0.1	0.740945
11.296683	0.1	0.744462
11.298350	0.1	0.747144
11.300017	0.1	0.749588
11.301683	0.1	0.751734
11.303350	0.1	0.752211
11.305017	0.1	0.750363
11.306683	0.1	0.747502
11.308350	0.1	0.745118
11.310017	0.1	0.743151
11.311683	0.1	0.740051
11.313350	0.1	0.735521
11.315017	0.1	0.730693
11.316683	0.1	0.727117
11.318350	0.1	0.725389
11.320017	0.1	0.725210
11.321683	0.1	0.725508
11.323350	0.1	0.725150
11.325017	0.1	0.723839
11.326683	0.1	0.721455
11.328350	0.1	0.717163
11.330017	0.1	0.710666
11.331683	0.1	0.703752
11.333350	0.1	0.698924
11.335017	0.1	0.696898
11.336683	0.1	0.696480
11.338350	0.1	0.696778
11.340017	0.1	0.697494
11.341683	0.1	0.697970
11.343350	0.1	0.697970
11.345017	0.1	0.697851
11.346683	0.1	0.698030
11.348350	0.1	0.698686
11.350017	0.1	0.700176
11.351683	0.1	0.703096
11.353350	0.1	0.706852
11.355017	0.1	0.709593
11.356683	0.1	0.709891
11.358350	0.1	0.707746
11.360017	0.1	0.704348
11.361683	0.1	0.700414
11.363350	0.1	0.695407
11.365017	0.1	0.689149
11.366683	0.1	0.682712
11.368350	0.1	0.677645
11.370017	0.1	0.675142
11.371683	0.1	0.676274
11.373350	0.1	0.681222
11.375017	0.1	0.688314
11.376683	0.1	0.694871
11.378350	0.1	0.699461
11.380017	0.1	0.702441
11.381683	0.1	0.704944
11.383350	0.1	0.706375
11.385017	0.1	0.705063
11.386683	0.1	0.701368
11.388350	0.1	0.696898
11.390017	0.1	0.693321
11.391683	0.1	0.691533
11.393350	0.1	0.692189
11.395017	0.1	0.695288
11.396683	0.1	0.699699
11.398350	0.1	0.703931
11.400017	0.1	0.706673
11.401683	0.1	0.707567
11.403350	0.1	0.708282
11.405017	0.1	0.711203
11.406683	0.1	0.716627
11.408350	0.1	0.722051
11.410017	0.1	0.724852
11.411683	0.1	0.724018
11.413350	0.1	0.720799
11.415017	0.1	0.717163
11.416683	0.1	0.714600
11.418350	0.1	0.712752
11.420017	0.1	0.710428
11.421683	0.1	0.707328
11.423350	0.1	0.704527
11.425017	0.1	0.703692
11.426683	0.1	0.706017
11.428350	0.1	0.711978
11.430017	0.1	0.720441
11.431683	0.1	0.728667
11.433350	0.1	0.734270
11.435017	0.1	0.736117
11.436683	0.1	0.734687
11.438350	0.1	0.732482
11.440017	0.1	0.732064
11.441683	0.1	0.734091
11.443350	0.1	0.737309
11.445017	0.1	0.740349
11.446683	0.1	0.742614
11.448350	0.1	0.742912
11.450017	0.1	0.740469
11.451683	0.1	0.736296
11.453350	0.1	0.731945
11.455017	0.1	0.728250
11.456683	0.1	0.725150
11.458350	0.1	0.722051
11.460017	0.1	0.718594
11.461683	0.1	0.715673
11.463350	0.1	0.714183
11.465017	0.1	0.713944
11.466683	0.1	0.714064
11.468350	0.1	0.713527
11.470017	0.1	0.711978
11.471683	0.1	0.710011
11.473350	0.1	0.708818
11.475017	0.1	0.708580
11.476683	0.1	0.709713
11.478350	0.1	0.713110
11.480017	0.1	0.718892
11.481683	0.1	0.725210
11.483350	0.1	0.729740
11.485017	0.1	0.731647
11.486683	0.1	0.731528
11.488350	0.1	0.730217
11.490017	0.1	0.728011
11.491683	0.1	0.724435
11.493350	0.1	0.720441
11.495017	0.1	0.718594
11.496683	0.1	0.720680
11.498350	0.1	0.725567
11.500017	0.1	0.730336
11.501683	0.1	0.732660
11.503350	0.1	0.731945
11.505017	0.1	0.729203
11.506683	0.1	0.726044
11.508350	0.1	0.724375
11.510017	0.1	0.724971
11.511683	0.1	0.725806
11.513350	0.1	0.724077
11.515017	0.1	0.720024
11.516683	0.1	0.716865
11.518350	0.1	0.717223
11.520017	0.1	0.719845
11.521683	0.1	0.721216
11.523350	0.1	0.718594
11.525017	0.1	0.713110
11.526683	0.1	0.708938
11.528350	0.1	0.709355
11.530017	0.1	0.713766
11.531683	0.1	0.719309
11.533350	0.1	0.723958
11.535017	0.1	0.727356
11.536683	0.1	0.728965
11.538350	0.1	0.727236
11.540017	0.1	0.721455
11.541683	0.1	0.713468
11.543350	0.1	0.706136
11.545017	0.1	0.701010
11.546683	0.1	0.697970
11.548350	0.1	0.696540
11.550017	0.1	0.696540
11.551683	0.1	0.697494
11.553350	0.1	0.698209
11.555017	0.1	0.696600
11.556683	0.1	0.691593
11.558350	0.1	0.684500
11.560017	0.1	0.677824
11.561683	0.1	0.673592
11.563350	0.1	0.672042
11.565017	0.1	0.671268
11.566683	0.1	0.669360
11.568350	0.1	0.666797
11.570017	0.1	0.664711
11.571683	0.1	0.662804
11.573350	0.1	0.660241
11.575017	0.1	0.656843
11.576683	0.1	0.652552
11.578350	0.1	0.647128
11.580017	0.1	0.641048
11.581683	0.1	0.635326
11.583350	0.1	0.630796
11.585017	0.1	0.626862
11.586683	0.1	0.622273
11.588350	0.1	0.616670
11.590017	0.1	0.610530
11.591683	0.1	0.604093
11.593350	0.1	0.597894
11.595017	0.1	0.593126
11.596683	0.1	0.590146
11.598350	0.1	0.587583
11.600017	0.1	0.583887
11.601683	0.1	0.578642
11.603350	0.1	0.572562
11.605017	0.1	0.566602
11.606683	0.1	0.560343
11.608350	0.1	0.552893
11.610017	0.1	0.544429
11.611683	0.1	0.536799
11.613350	0.1	0.531912
11.615017	0.1	0.529885
11.616683	0.1	0.529587
11.618350	0.1	0.529468
11.620017	0.1	0.528574
11.621683	0.1	0.526547
11.623350	0.1	0.522792
11.625017	0.1	0.516772
11.626683	0.1	0.509203
11.628350	0.1	0.501096
11.630017	0.1	0.492930
11.631683	0.1	0.485182
11.633350	0.1	0.478983
11.635017	0.1	0.475287
11.636683	0.1	0.474215
11.638350	0.1	0.475943
11.640017	0.1	0.479758
11.641683	0.1	0.483692
11.643350	0.1	0.484943
11.645017	0.1	0.481367
11.646683	0.1	0.473499
11.648350	0.1	0.464320
11.650017	0.1	0.457168
11.651683	0.1	0.453949
11.653350	0.1	0.454307
11.655017	0.1	0.456393
11.656683	0.1	0.458062
11.658350	0.1	0.458241
11.660017	0.1	0.456870
11.661683	0.1	0.454426
11.663350	0.1	0.451148
11.665017	0.1	0.446618
11.666683	0.1	0.440538
11.668350	0.1	0.433505
11.670017	0.1	0.427127
11.671683	0.1	0.422776
11.673350	0.1	0.420928
11.675017	0.1	0.420511
11.676683	0.1	0.419736
11.678350	0.1	0.418723
11.680017	0.1	0.418663
11.681683	0.1	0.419319
11.683350	0.1	0.418365
11.685017	0.1	0.414908
11.686683	0.1	0.410795
11.688350	0.1	0.407338
11.690017	0.1	0.403881
11.691683	0.1	0.399828
11.693350	0.1	0.395656
11.695017	0.1	0.391424
11.696683	0.1	0.386179
11.698350	0.1	0.380158
11.700017	0.1	0.374794
11.701683	0.1	0.371218
11.703350	0.1	0.369668
11.705017	0.1	0.369728
11.706683	0.1	0.369847
11.708350	0.1	0.368595
11.710017	0.1	0.365555
11.711683	0.1	0.361025
11.713350	0.1	0.356257
11.715017	0.1	0.352263
11.716683	0.1	0.348568
11.718350	0.1	0.344455
11.720017	0.1	0.341058
11.721683	0.1	0.340104
11.723350	0.1	0.341833
11.725017	0.1	0.345051
11.726683	0.1	0.349045
11.728350	0.1	0.353396
11.730017	0.1	0.356972
11.731683	0.1	0.357687
11.733350	0.1	0.354171
11.735017	0.1	0.347078
11.736683	0.1	0.338972
11.738350	0.1	0.333011
11.740017	0.1	0.330746
11.741683	0.1	0.331402
11.743350	0.1	0.332594
11.745017	0.1	0.332236
11.746683	0.1	0.330210
11.748350	0.1	0.327647
11.750017	0.1	0.325143
11.751683	0.1	0.322878
11.753350	0.1	0.321150
11.755017	0.1	0.320673
11.756683	0.1	0.321686
11.758350	0.1	0.323534
11.760017	0.1	0.324607
11.761683	0.1	0.323713
11.763350	0.1	0.320613
11.765017	0.1	0.315964
11.766683	0.1	0.310659
11.768350	0.1	0.305116
11.770017	0.1	0.299454
11.771683	0.1	0.293434
11.773350	0.1	0.287354
11.775017	0.1	0.281811
11.776683	0.1	0.278115
11.778350	0.1	0.277817
11.780017	0.1	0.281513
11.781683	0.1	0.288725
11.783350	0.1	0.297785
11.785017	0.1	0.306249
11.786683	0.1	0.312567
11.788350	0.1	0.315964
11.790017	0.1	0.316441
11.791683	0.1	0.314713
11.793350	0.1	0.312448
11.795017	0.1	0.311613
11.796683	0.1	0.312328
11.798350	0.1	0.313282
11.800017	0.1	0.313997
11.801683	0.1	0.316024
11.803350	0.1	0.320196
11.805017	0.1	0.324786
11.806683	0.1	0.327110
11.808350	0.1	0.325680
11.810017	0.1	0.320673
11.811683	0.1	0.314355
11.813350	0.1	0.309587
11.815017	0.1	0.308037
11.816683	0.1	0.309348
11.818350	0.1	0.312269
11.820017	0.1	0.315189
11.821683	0.1	0.316739
11.823350	0.1	0.316620
11.825017	0.1	0.315666
11.826683	0.1	0.314534
11.828350	0.1	0.313580
11.830017	0.1	0.313282
11.831683	0.1	0.314236
11.833350	0.1	0.316978
11.835017	0.1	0.321805
11.836683	0.1	0.327766
11.838350	0.1	0.333071
11.840017	0.1	0.335813
11.841683	0.1	0.336051
11.843350	0.1	0.335872
11.845017	0.1	0.336945
11.846683	0.1	0.339150
11.848350	0.1	0.341654
11.850017	0.1	0.344038
11.851683	0.1	0.346065
11.853350	0.1	0.347376
11.855017	0.1	0.347912
11.856683	0.1	0.348032
11.858350	0.1	0.348568
11.860017	0.1	0.349462
11.861683	0.1	0.349939
11.863350	0.1	0.349760
11.865017	0.1	0.349164
11.866683	0.1	0.348389
11.868350	0.1	0.347912
11.870017	0.1	0.348389
11.871683	0.1	0.351429
11.873350	0.1	0.358582
11.875017	0.1	0.369668
11.876683	0.1	0.382364
11.878350	0.1	0.393629
11.880017	0.1	0.400722
11.881683	0.1	0.402451
11.883350	0.1	0.399947
11.885017	0.1	0.395894
11.886683	0.1	0.392795
11.888350	0.1	0.392973
11.890017	0.1	0.396967
11.891683	0.1	0.402689
11.893350	0.1	0.406384
11.895017	0.1	0.406683
11.896683	0.1	0.405908
11.898350	0.1	0.407696
11.900017	0.1	0.413835
11.901683	0.1	0.423670
11.903350	0.1	0.435233
11.905017	0.1	0.446379
11.906683	0.1	0.456035
11.908350	0.1	0.464499
11.910017	0.1	0.471592
11.911683	0.1	0.476182
11.913350	0.1	0.477910
11.915017	0.1	0.477374
11.916683	0.1	0.474691
11.918350	0.1	0.469565
11.920017	0.1	0.463367
11.921683	0.1	0.458241
11.923350	0.1	0.456572
11.925017	0.1	0.459492
11.926683	0.1	0.466406
11.928350	0.1	0.475645
11.930017	0.1	0.485837
11.931683	0.1	0.495136
11.933350	0.1	0.501990
11.935017	0.1	0.506818
11.936683	0.1	0.511289
11.938350	0.1	0.517070
11.940017	0.1	0.524938
11.941683	0.1	0.534534
11.943350	0.1	0.543833
11.945017	0.1	0.551045
11.946683	0.1	0.556231
11.948350	0.1	0.560939
11.950017	0.1	0.566900
11.951683	0.1	0.575244
11.953350	0.1	0.585973
11.955017	0.1	0.597298
11.956683	0.1	0.606597
11.958350	0.1	0.613213
11.960017	0.1	0.618458
11.961683	0.1	0.623941
11.963350	0.1	0.630379
11.965017	0.1	0.637591
11.966683	0.1	0.645578
11.968350	0.1	0.654161
11.970017	0.1	0.662327
11.971683	0.1	0.668109
11.973350	0.1	0.669777
11.975017	0.1	0.667632
11.976683	0.1	0.664473
11.978350	0.1	0.663638
11.980017	0.1	0.666142
11.981683	0.1	0.672102
11.983350	0.1	0.681818
11.985017	0.1	0.694811
11.986683	0.1	0.709057
11.988350	0.1	0.722945
11.990017	0.1	0.735462
11.991683	0.1	0.746250
11.993350	0.1	0.755310
11.995017	0.1	0.762880
11.996683	0.1	0.769734
11.998350	0.1	0.776768
12.000017	0.1	0.784695
12.001683	0.1	0.793636
12.003350	0.1	0.803411
12.005017	0.1	0.813425
12.006683	0.1	0.822961
12.008350	0.1	0.831366
12.010017	0.1	0.838280
12.011683	0.1	0.844717
12.013350	0.1	0.852168
12.015017	0.1	0.861108
12.016683	0.1	0.870526
12.018350	0.1	0.879347
12.020017	0.1	0.887811
12.021683	0.1	0.896275
12.023350	0.1	0.904620
12.025017	0.1	0.912666
12.026683	0.1	0.921249
12.028350	0.1	0.931382
12.030017	0.1	0.943005
12.031683	0.1	0.955701
12.033350	0.1	0.970066
12.035017	0.1	0.986517
12.036683	0.1	1.004398
12.038350	0.1	1.021922
12.040017	0.1	1.036644
12.041683	0.1	1.047015
12.043350	0.1	1.053512
12.045017	0.1	1.058102
12.046683	0.1	1.062572
12.048350	0.1	1.067340
12.050017	0.1	1.072943
12.051683	0.1	1.080751
12.053350	0.1	1.091421
12.055017	0.1	1.104236
12.056683	0.1	1.118362
12.058350	0.1	1.133800
12.060017	0.1	1.149297
12.061683	0.1	1.162827
12.063350	0.1	1.173198
12.065017	0.1	1.181603
12.066683	0.1	1.190662
12.068350	0.1	1.201928
12.070017	0.1	1.215637
12.071683	0.1	1.230002
12.073350	0.1	1.242936
12.075017	0.1	1.252890
12.076683	0.1	1.260281
12.078350	0.1	1.266837
12.080017	0.1	1.274645
12.081683	0.1	1.284838
12.083350	0.1	1.297414
12.085017	0.1	1.311541
12.086683	0.1	1.325250
12.088350	0.1	1.336217
12.090017	0.1	1.343489
12.091683	0.1	1.348019
12.093350	0.1	1.351595
12.095017	0.1	1.356304
12.096683	0.1	1.363695
12.098350	0.1	1.374364
12.100017	0.1	1.387358
12.101683	0.1	1.400352
12.103350	0.1	1.411080
12.105017	0.1	1.419067
12.106683	0.1	1.425207
12.108350	0.1	1.430154
12.110017	0.1	1.433432
12.111683	0.1	1.434922
12.113350	0.1	1.435995
12.115017	0.1	1.438618
12.116683	0.1	1.443446
12.118350	0.1	1.449168
12.120017	0.1	1.453459
12.121683	0.1	1.455724
12.123350	0.1	1.457036
12.125017	0.1	1.458168
12.126683	0.1	1.458407
12.128350	0.1	1.457334
12.130017	0.1	1.455367
12.131683	0.1	1.453638
12.133350	0.1	1.453638
12.135017	0.1	1.456797
12.136683	0.1	1.462996
12.138350	0.1	1.470029
12.140017	0.1	1.475453
12.141683	0.1	1.478255
12.143350	0.1	1.479149
12.145017	0.1	1.479268
12.146683	0.1	1.478851
12.148350	0.1	1.477540
12.150017	0.1	1.475573
12.151683	0.1	1.474083
12.153350	0.1	1.473427
12.155017	0.1	1.472950
12.156683	0.1	1.471281
12.158350	0.1	1.466692
12.160017	0.1	1.458287
12.161683	0.1	1.448155
12.163350	0.1	1.440048
12.165017	0.1	1.436591
12.166683	0.1	1.436532
12.168350	0.1	1.437306
12.170017	0.1	1.437426
12.171683	0.1	1.436889
12.173350	0.1	1.435697
12.175017	0.1	1.433969
12.176683	0.1	1.431942
12.178350	0.1	1.430214
12.180017	0.1	1.429379
12.181683	0.1	1.429379
12.183350	0.1	1.429200
12.185017	0.1	1.427651
12.186683	0.1	1.423657
12.188350	0.1	1.417577
12.190017	0.1	1.411021
12.191683	0.1	1.405656
12.193350	0.1	1.400888
12.195017	0.1	1.395345
12.196683	0.1	1.388848
12.198350	0.1	1.382768
12.200017	0.1	1.378656
12.201683	0.1	1.377285
12.203350	0.1	1.377761
12.205017	0.1	1.378179
12.206683	0.1	1.377285
12.208350	0.1	1.375318
12.210017	0.1	1.372218
12.211683	0.1	1.367807
12.213350	0.1	1.362741
12.215017	0.1	1.358152
12.216683	0.1	1.354694
12.218350	0.1	1.352429
12.220017	0.1	1.351535
12.221683	0.1	1.351595
12.223350	0.1	1.351714
12.225017	0.1	1.351059
12.226683	0.1	1.349211
12.228350	0.1	1.345933
12.230017	0.1	1.340866
12.231683	0.1	1.334667
12.233350	0.1	1.328886
12.235017	0.1	1.325667
12.236683	0.1	1.326561
12.238350	0.1	1.331747
12.240017	0.1	1.339018
12.241683	0.1	1.345694
12.243350	0.1	1.350582
12.245017	0.1	1.353145
12.246683	0.1	1.352549
12.248350	0.1	1.349151
12.250017	0.1	1.345158
12.251683	0.1	1.343012
12.253350	0.1	1.344025
12.255017	0.1	1.348376
12.256683	0.1	1.355648
12.258350	0.1	1.365542
12.260017	0.1	1.377583
12.261683	0.1	1.390636
12.263350	0.1	1.403213
12.265017	0.1	1.413465
12.266683	0.1	1.420081
12.268350	0.1	1.423597
12.270017	0.1	1.426339
12.271683	0.1	1.431167
12.273350	0.1	1.439869
12.275017	0.1	1.452148
12.276683	0.1	1.465738
12.278350	0.1	1.478434
12.280017	0.1	1.488924
12.281683	0.1	1.497209
12.283350	0.1	1.504183
12.285017	0.1	1.510441
12.286683	0.1	1.516581
12.288350	0.1	1.523554
12.290017	0.1	1.532734
12.291683	0.1	1.545191
12.293350	0.1	1.561523
12.295017	0.1	1.580715
12.296683	0.1	1.599968
12.298350	0.1	1.617253
12.300017	0.1	1.631916
12.301683	0.1	1.644850
12.303350	0.1	1.657546
12.305017	0.1	1.671493
12.306683	0.1	1.686871
12.308350	0.1	1.702130
12.310017	0.1	1.715899
12.311683	0.1	1.728356
12.313350	0.1	1.740694
12.315017	0.1	1.753330
12.316683	0.1	1.766026
12.318350	0.1	1.779258
12.320017	0.1	1.794398
12.321683	0.1	1.811624
12.323350	0.1	1.829684
12.325017	0.1	1.848102
12.326683	0.1	1.867712
12.328350	0.1	1.887679
12.330017	0.1	1.905382
12.331683	0.1	1.918674
12.333350	0.1	1.928628
12.335017	0.1	1.938582
12.336683	0.1	1.951337
12.338350	0.1	1.967669
12.340017	0.1	1.987338
12.341683	0.1	2.008438
12.343350	0.1	2.027810
12.345017	0.1	2.044141
12.346683	0.1	2.058506
12.348350	0.1	2.072811
12.350017	0.1	2.087951
12.351683	0.1	2.103865
12.353350	0.1	2.120376
12.355017	0.1	2.137244
12.356683	0.1	2.155066
12.358350	0.1	2.174080
12.360017	0.1	2.194107
12.361683	0.1	2.214730
12.363350	0.1	2.234995
12.365017	0.1	2.254725
12.366683	0.1	2.274811
12.368350	0.1	2.295733
12.370017	0.1	2.316535
12.371683	0.1	2.336323
12.373350	0.1	2.355993
12.375017	0.1	2.377272
12.376683	0.1	2.400458
12.378350	0.1	2.424359
12.380017	0.1	2.447307
12.381683	0.1	2.468646
12.383350	0.1	2.489507
12.385017	0.1	2.511621
12.386683	0.1	2.535641
12.388350	0.1	2.560437
12.390017	0.1	2.583444
12.391683	0.1	2.602995
12.393350	0.1	2.619684
12.395017	0.1	2.635300
12.396683	0.1	2.651096
12.398350	0.1	2.667844
12.400017	0.1	2.686322
12.401683	0.1	2.706587
12.403350	0.1	2.727509
12.405017	0.1	2.748311
12.406683	0.1	2.769292
12.408350	0.1	2.790690
12.410017	0.1	2.812326
12.411683	0.1	2.833784
12.413350	0.1	2.854586
12.415017	0.1	2.874494
12.416683	0.1	2.894104
12.418350	0.1	2.914906
12.420017	0.1	2.937675
12.421683	0.1	2.961815
12.423350	0.1	2.985656
12.425017	0.1	3.008068
12.426683	0.1	3.029406
12.428350	0.1	3.051281
12.430017	0.1	3.075481
12.431683	0.1	3.102660
12.433350	0.1	3.131688
12.435017	0.1	3.161252
12.436683	0.1	3.191292
12.438350	0.1	3.221631
12.440017	0.1	3.250718
12.441683	0.1	3.278017
12.443350	0.1	3.305137
12.445017	0.1	3.333688
12.446683	0.1	3.363192
12.448350	0.1	3.392101
12.450017	0.1	3.418982
12.451683	0.1	3.443480
12.453350	0.1	3.465891
12.455017	0.1	3.487170
12.456683	0.1	3.508508
12.458350	0.1	3.530562
12.460017	0.1	3.552616
12.461683	0.1	3.573477
12.463350	0.1	3.592134
12.465017	0.1	3.609419
12.466683	0.1	3.627897
12.468350	0.1	3.649950
12.470017	0.1	3.675461
12.471683	0.1	3.703058
12.473350	0.1	3.730715
12.475017	0.1	3.755450
12.476683	0.1	3.773988
12.478350	0.1	3.785670
12.480017	0.1	3.793180
12.481683	0.1	3.801167
12.483350	0.1	3.813505
12.485017	0.1	3.830970
12.486683	0.1	3.850818
12.488350	0.1	3.869295
12.490017	0.1	3.884316
12.491683	0.1	3.895700
12.493350	0.1	3.904522
12.495017	0.1	3.912091
12.496683	0.1	3.919184
12.498350	0.1	3.926337
12.500017	0.1	3.933311
12.501683	0.1	3.939271
12.503350	0.1	3.943742
12.505017	0.1	3.946781
12.506683	0.1	3.948570
12.508350	0.1	3.948689
12.510017	0.1	3.947318
12.511683	0.1	3.945232
12.513350	0.1	3.943444
12.515017	0.1	3.942490
12.516683	0.1	3.942073
12.518350	0.1	3.940940
12.520017	0.1	3.937602
12.521683	0.1	3.930986
12.523350	0.1	3.921509
12.525017	0.1	3.911555
12.526683	0.1	3.904641
12.528350	0.1	3.902078
12.530017	0.1	3.901124
12.531683	0.1	3.898740
12.533350	0.1	3.894091
12.535017	0.1	3.888667
12.536683	0.1	3.883124
12.538350	0.1	3.876746
12.540017	0.1	3.868401
12.541683	0.1	3.857970
12.543350	0.1	3.846705
12.545017	0.1	3.836632
12.546683	0.1	3.828764
12.548350	0.1	3.822088
12.550017	0.1	3.814996
12.551683	0.1	3.807128
12.553350	0.1	3.799319
12.555017	0.1	3.793299
12.556683	0.1	3.789902
12.558350	0.1	3.788293
12.560017	0.1	3.786922
12.561683	0.1	3.785134
12.563350	0.1	3.782332
12.565017	0.1	3.777445
12.566683	0.1	3.769279
12.568350	0.1	3.758252
12.570017	0.1	3.746212
12.571683	0.1	3.735900
12.573350	0.1	3.728867
12.575017	0.1	3.724516
12.576683	0.1	3.720880
12.578350	0.1	3.715992
12.580017	0.1	3.708840
12.581683	0.1	3.699362
12.583350	0.1	3.688932
12.585017	0.1	3.679931
12.586683	0.1	3.673911
12.588350	0.1	3.670514
12.590017	0.1	3.667951
12.591683	0.1	3.664553
12.593350	0.1	3.659427
12.595017	0.1	3.651858
12.596683	0.1	3.641308
12.598350	0.1	3.628969
12.600017	0.1	3.617108
12.601683	0.1	3.607571
12.603350	0.1	3.600300
12.605017	0.1	3.593445
12.606683	0.1	3.585100
12.608350	0.1	3.574491
12.610017	0.1	3.561974
12.611683	0.1	3.548146
12.613350	0.1	3.533304
12.615017	0.1	3.517449
12.616683	0.1	3.500521
12.618350	0.1	3.483474
12.620017	0.1	3.468216
12.621683	0.1	3.455401
12.623350	0.1	3.443659
12.625017	0.1	3.430784
12.626683	0.1	3.414929
12.628350	0.1	3.396392
12.630017	0.1	3.376544
12.631683	0.1	3.355801
12.633350	0.1	3.333807
12.635017	0.1	3.311157
12.636683	0.1	3.290355
12.638350	0.1	3.273070
12.640017	0.1	3.257096
12.641683	0.1	3.238499
12.643350	0.1	3.216207
12.645017	0.1	3.192067
12.646683	0.1	3.167212
12.648350	0.1	3.141165
12.650017	0.1	3.113806
12.651683	0.1	3.085494
12.653350	0.1	3.057063
12.655017	0.1	3.029227
12.656683	0.1	3.002942
12.658350	0.1	2.978862
12.660017	0.1	2.956391
12.661683	0.1	2.934158
12.663350	0.1	2.910912
12.665017	0.1	2.885640
12.666683	0.1	2.857924
12.668350	0.1	2.828777
12.670017	0.1	2.799869
12.671683	0.1	2.771855
12.673350	0.1	2.744675
12.675017	0.1	2.718985
12.676683	0.1	2.694786
12.678350	0.1	2.670288
12.680017	0.1	2.644003
12.681683	0.1	2.616108
12.683350	0.1	2.587557
12.685017	0.1	2.558649
12.686683	0.1	2.528429
12.688350	0.1	2.496362
12.690017	0.1	2.463102
12.691683	0.1	2.430141
12.693350	0.1	2.398908
12.695017	0.1	2.370417
12.696683	0.1	2.345681
12.698350	0.1	2.324999
12.700017	0.1	2.307058
12.701683	0.1	2.289355
12.703350	0.1	2.269387
12.705017	0.1	2.245903
12.706683	0.1	2.220214
12.708350	0.1	2.194584
12.710017	0.1	2.171099
12.711683	0.1	2.150238
12.713350	0.1	2.130807
12.715017	0.1	2.110660
12.716683	0.1	2.088606
12.718350	0.1	2.064824
12.720017	0.1	2.040446
12.721683	0.1	2.016902
12.723350	0.1	1.995862
12.725017	0.1	1.977861
12.726683	0.1	1.960993
12.728350	0.1	1.942873
12.730017	0.1	1.923323
12.731683	0.1	1.904249
12.733350	0.1	1.886904
12.735017	0.1	1.870811
12.736683	0.1	1.855016
12.738350	0.1	1.839221
12.740017	0.1	1.822829
12.741683	0.1	1.804292
12.743350	0.1	1.783371
12.745017	0.1	1.761735
12.746683	0.1	1.741827
12.748350	0.1	1.724780
12.750017	0.1	1.710177
12.751683	0.1	1.697064
12.753350	0.1	1.684725
12.755017	0.1	1.671910
12.756683	0.1	1.657009
12.758350	0.1	1.639128
12.760017	0.1	1.619160
12.761683	0.1	1.599074
12.763350	0.1	1.581133
12.765017	0.1	1.566589
12.766683	0.1	1.554549
12.768350	0.1	1.543820
12.770017	0.1	1.534402
12.771683	0.1	1.526713
12.773350	0.1	1.520395
12.775017	0.1	1.514733
12.776683	0.1	1.508892
12.778350	0.1	1.502037
12.780017	0.1	1.492977
12.781683	0.1	1.481652
12.783350	0.1	1.468837
12.785017	0.1	1.455665
12.786683	0.1	1.443327
12.788350	0.1	1.433075
12.790017	0.1	1.425862
12.791683	0.1	1.420915
12.793350	0.1	1.416802
12.795017	0.1	1.412690
12.796683	0.1	1.408517
12.798350	0.1	1.404345
12.800017	0.1	1.400292
12.801683	0.1	1.396358
12.803350	0.1	1.392245
12.805017	0.1	1.387656
12.806683	0.1	1.382947
12.808350	0.1	1.379073
12.810017	0.1	1.376510
12.811683	0.1	1.374662
12.813350	0.1	1.371801
12.815017	0.1	1.367986
12.816683	0.1	1.365423
12.818350	0.1	1.366854
12.820017	0.1	1.372576
12.821683	0.1	1.380384
12.823350	0.1	1.387835
12.825017	0.1	1.394272
12.826683	0.1	1.399577
12.828350	0.1	1.403451
12.830017	0.1	1.405776
12.831683	0.1	1.407743
12.833350	0.1	1.411200
12.835017	0.1	1.416624
12.836683	0.1	1.422882
12.838350	0.1	1.428545
12.840017	0.1	1.433551
12.841683	0.1	1.439631
12.843350	0.1	1.447857
12.845017	0.1	1.457453
12.846683	0.1	1.466811
12.848350	0.1	1.475573
12.850017	0.1	1.483977
12.851683	0.1	1.491845
12.853350	0.1	1.499534
12.855017	0.1	1.508117
12.856683	0.1	1.518369
12.858350	0.1	1.530409
12.860017	0.1	1.543701
12.861683	0.1	1.557767
12.863350	0.1	1.571775
12.865017	0.1	1.584649
12.866683	0.1	1.595557
12.868350	0.1	1.604855
12.870017	0.1	1.613498
12.871683	0.1	1.622677
12.873350	0.1	1.632869
12.875017	0.1	1.643896
12.876683	0.1	1.654983
12.878350	0.1	1.665652
12.880017	0.1	1.676381
12.881683	0.1	1.688004
12.883350	0.1	1.700044
12.885017	0.1	1.711607
12.886683	0.1	1.722992
12.888350	0.1	1.734793
12.890017	0.1	1.746953
12.891683	0.1	1.758933
12.893350	0.1	1.771271
12.895017	0.1	1.784384
12.896683	0.1	1.798034
12.898350	0.1	1.811147
12.900017	0.1	1.821637
12.901683	0.1	1.828194
12.903350	0.1	1.832903
12.905017	0.1	1.839399
12.906683	0.1	1.849771
12.908350	0.1	1.863480
12.910017	0.1	1.877904
12.911683	0.1	1.890004
12.913350	0.1	1.898825
12.915017	0.1	1.906276
12.916683	0.1	1.914621
12.918350	0.1	1.923800
12.920017	0.1	1.931727
12.921683	0.1	1.938045
12.923350	0.1	1.943886
12.925017	0.1	1.949668
12.926683	0.1	1.955271
12.928350	0.1	1.961112
12.930017	0.1	1.967490
12.931683	0.1	1.973808
12.933350	0.1	1.978874
12.935017	0.1	1.982272
12.936683	0.1	1.985133
12.938350	0.1	1.988828
12.940017	0.1	1.993358
12.941683	0.1	1.997888
12.943350	0.1	2.001703
12.945017	0.1	2.003789
12.946683	0.1	2.002716
12.948350	0.1	1.998305
12.950017	0.1	1.992703
12.951683	0.1	1.988709
12.953350	0.1	1.987755
12.955017	0.1	1.989842
12.956683	0.1	1.994014
12.958350	0.1	1.998842
12.960017	0.1	2.002061
12.961683	0.1	2.002239
12.963350	0.1	1.999378
12.965017	0.1	1.994372
12.966683	0.1	1.988709
12.968350	0.1	1.983941
12.970017	0.1	1.980543
12.971683	0.1	1.977563
12.973350	0.1	1.974821
12.975017	0.1	1.972258
12.976683	0.1	1.969457
12.978350	0.1	1.965582
12.980017	0.1	1.960695
12.981683	0.1	1.955330
12.983350	0.1	1.949966
12.985017	0.1	1.944780
12.986683	0.1	1.939774
12.988350	0.1	1.934886
12.990017	0.1	1.930356
12.991683	0.1	1.926541
12.993350	0.1	1.922906
12.995017	0.1	1.918137
12.996683	0.1	1.911879
12.998350	0.1	1.905143
13.000017	0.1	1.899243
13.001683	0.1	1.894891
13.003350	0.1	1.891494
13.005017	0.1	1.887441
13.006683	0.1	1.881540
13.008350	0.1	1.873613
13.010017	0.1	1.864016
13.011683	0.1	1.852691
13.013350	0.1	1.839042
13.015017	0.1	1.822889
13.016683	0.1	1.805067
13.018350	0.1	1.786411
13.020017	0.1	1.767337
13.021683	0.1	1.748920
13.023350	0.1	1.733661
13.025017	0.1	1.723588
13.026683	0.1	1.718223
13.028350	0.1	1.714528
13.030017	0.1	1.709461
13.031683	0.1	1.702130
13.033350	0.1	1.692534
13.035017	0.1	1.679599
13.036683	0.1	1.661658
13.038350	0.1	1.638591
13.040017	0.1	1.612783
13.041683	0.1	1.587391
13.043350	0.1	1.564026
13.045017	0.1	1.542270
13.046683	0.1	1.521289
13.048350	0.1	1.501143
13.050017	0.1	1.482964
13.051683	0.1	1.467407
13.053350	0.1	1.454055
13.055017	0.1	1.441181
13.056683	0.1	1.427293
13.058350	0.1	1.412094
13.060017	0.1	1.395643
13.061683	0.1	1.377940
13.063350	0.1	1.358986
13.065017	0.1	1.339674
13.066683	0.1	1.321495
13.068350	0.1	1.305342
13.070017	0.1	1.290798
13.071683	0.1	1.277030
13.073350	0.1	1.263380
13.075017	0.1	1.249075
13.076683	0.1	1.233697
13.078350	0.1	1.217246
13.080017	0.1	1.200616
13.081683	0.1	1.184762
13.083350	0.1	1.170039
13.085017	0.1	1.156390
13.086683	0.1	1.143038
13.088350	0.1	1.128972
13.090017	0.1	1.114190
13.091683	0.1	1.100600
13.093350	0.1	1.089990
13.095017	0.1	1.081646
13.096683	0.1	1.074433
13.098350	0.1	1.067877
13.100017	0.1	1.061678
13.101683	0.1	1.054943
13.103350	0.1	1.048446
13.105017	0.1	1.043916
13.106683	0.1	1.041532
13.108350	0.1	1.039743
13.110017	0.1	1.037121
13.111683	0.1	1.033664
13.113350	0.1	1.029491
13.115017	0.1	1.024306
13.116683	0.1	1.018524
13.118350	0.1	1.014233
13.120017	0.1	1.012743
13.121683	0.1	1.013160
13.123350	0.1	1.013756
13.125017	0.1	1.013875
13.126683	0.1	1.013577
13.128350	0.1	1.012445
13.130017	0.1	1.009524
13.131683	0.1	1.005113
13.133350	0.1	1.000404
13.135017	0.1	0.996351
13.136683	0.1	0.993609
13.138350	0.1	0.992954
13.140017	0.1	0.994802
13.141683	0.1	0.998676
13.143350	0.1	1.003325
13.145017	0.1	1.007795
13.146683	0.1	1.012147
13.148350	0.1	1.017034
13.150017	0.1	1.022816
13.151683	0.1	1.029134
13.153350	0.1	1.035154
13.155017	0.1	1.039863
13.156683	0.1	1.042306
13.158350	0.1	1.042426
13.160017	0.1	1.040816
13.161683	0.1	1.038373
13.163350	0.1	1.035929
13.165017	0.1	1.034498
13.166683	0.1	1.034260
13.168350	0.1	1.034617
13.170017	0.1	1.035571
13.171683	0.1	1.038015
13.173350	0.1	1.042426
13.175017	0.1	1.048565
13.176683	0.1	1.055598
13.178350	0.1	1.061857
13.180017	0.1	1.065552
13.181683	0.1	1.066744
13.183350	0.1	1.067221
13.185017	0.1	1.068533
13.186683	0.1	1.071036
13.188350	0.1	1.074672
13.190017	0.1	1.078725
13.191683	0.1	1.082063
13.193350	0.1	1.083493
13.195017	0.1	1.082718
13.196683	0.1	1.080394
13.198350	0.1	1.078367
13.200017	0.1	1.078725
13.201683	0.1	1.081824
13.203350	0.1	1.086950
13.205017	0.1	1.093328
13.206683	0.1	1.100063
13.208350	0.1	1.105607
13.210017	0.1	1.109243
13.211683	0.1	1.111209
13.213350	0.1	1.112640
13.215017	0.1	1.114965
13.216683	0.1	1.119912
13.218350	0.1	1.128018
13.220017	0.1	1.137853
13.221683	0.1	1.147211
13.223350	0.1	1.154006
13.225017	0.1	1.157105
13.226683	0.1	1.156569
13.228350	0.1	1.153708
13.230017	0.1	1.150370
13.231683	0.1	1.148284
13.233350	0.1	1.149356
13.235017	0.1	1.154125
13.236683	0.1	1.161516
13.238350	0.1	1.170039
13.240017	0.1	1.178801
13.241683	0.1	1.187623
13.243350	0.1	1.196504
13.245017	0.1	1.204789
13.246683	0.1	1.211703
13.248350	0.1	1.215994
13.250017	0.1	1.216948
13.251683	0.1	1.215458
13.253350	0.1	1.214266
13.255017	0.1	1.216173
13.256683	0.1	1.221895
13.258350	0.1	1.230776
13.260017	0.1	1.241207
13.261683	0.1	1.251519
13.263350	0.1	1.260519
13.265017	0.1	1.268447
13.266683	0.1	1.277089
13.268350	0.1	1.287997
13.270017	0.1	1.300633
13.271683	0.1	1.313806
13.273350	0.1	1.327276
13.275017	0.1	1.341701
13.276683	0.1	1.358032
13.278350	0.1	1.376748
13.280017	0.1	1.396477
13.281683	0.1	1.414836
13.283350	0.1	1.430869
13.285017	0.1	1.446068
13.286683	0.1	1.462042
13.288350	0.1	1.479030
13.290017	0.1	1.496732
13.291683	0.1	1.516044
13.293350	0.1	1.538396
13.295017	0.1	1.563907
13.296683	0.1	1.591921
13.298350	0.1	1.621366
13.300017	0.1	1.650989
13.301683	0.1	1.680195
13.303350	0.1	1.710594
13.305017	0.1	1.744509
13.306683	0.1	1.782179
13.308350	0.1	1.823008
13.310017	0.1	1.866520
13.311683	0.1	1.911998
13.313350	0.1	1.958370
13.315017	0.1	2.005220
13.316683	0.1	2.052963
13.318350	0.1	2.101362
13.320017	0.1	2.149880
13.321683	0.1	2.198279
13.323350	0.1	2.247751
13.325017	0.1	2.299845
13.326683	0.1	2.355516
13.328350	0.1	2.414584
13.330017	0.1	2.476692
13.331683	0.1	2.541661
13.333350	0.1	2.608597
13.335017	0.1	2.676904
13.336683	0.1	2.746701
13.338350	0.1	2.817929
13.340017	0.1	2.890945
13.341683	0.1	2.967000
13.343350	0.1	3.047586
13.345017	0.1	3.132761
13.346683	0.1	3.221333
13.348350	0.1	3.311515
13.350017	0.1	3.401935
13.351683	0.1	3.492832
13.353350	0.1	3.585220
13.355017	0.1	3.679037
13.356683	0.1	3.773988
13.358350	0.1	3.870905
13.360017	0.1	3.971339
13.361683	0.1	4.076183
13.363350	0.1	4.185081
13.365017	0.1	4.297436
13.366683	0.1	4.413784
13.368350	0.1	4.535318
13.370017	0.1	4.661978
13.371683	0.1	4.793644
13.373350	0.1	4.930914
13.375017	0.1	5.073965
13.376683	0.1	5.221367
13.378350	0.1	5.371392
13.380017	0.1	5.523444
13.381683	0.1	5.678058
13.383350	0.1	5.835891
13.385017	0.1	5.997122
13.386683	0.1	6.162286
13.388350	0.1	6.333411
13.390017	0.1	6.511689
13.391683	0.1	6.697596
13.393350	0.1	6.890715
13.395017	0.1	7.089794
13.396683	0.1	7.293046
13.398350	0.1	7.499457
13.400017	0.1	7.708848
13.401683	0.1	7.921160
13.403350	0.1	8.136392
13.405017	0.1	8.355797
13.406683	0.1	8.581341
13.408350	0.1	8.814514
13.410017	0.1	9.055436
13.411683	0.1	9.302736
13.413350	0.1	9.554804
13.415017	0.1	9.809852
13.416683	0.1	10.066987
13.418350	0.1	10.327280
13.420017	0.1	10.592938
13.421683	0.1	10.864080
13.423350	0.1	11.138201
13.425017	0.1	11.413456
13.426683	0.1	11.689723
13.428350	0.1	11.967302
13.430017	0.1	12.245417
13.431683	0.1	12.523235
13.433350	0.1	12.799741
13.435017	0.1	13.073445
13.436683	0.1	13.344169
13.438350	0.1	13.613523
13.440017	0.1	13.882459
13.441683	0.1	14.149667
13.443350	0.1	14.412762
13.445017	0.1	14.670731
13.446683	0.1	14.924408
13.448350	0.1	15.174926
13.450017	0.1	15.422226
13.451683	0.1	15.665294
13.453350	0.1	15.901924
13.455017	0.1	16.129554
13.456683	0.1	16.346098
13.458350	0.1	16.550602
13.460017	0.1	16.744257
13.461683	0.1	16.930402
13.463350	0.1	17.111600
13.465017	0.1	17.287673
13.466683	0.1	17.456056
13.468350	0.1	17.614604
13.470017	0.1	17.763258
13.471683	0.1	17.902971
13.473350	0.1	18.034340
13.475017	0.1	18.157483
13.476683	0.1	18.272043
13.478350	0.1	18.377305
13.480017	0.1	18.473149
13.481683	0.1	18.560172
13.483350	0.1	18.639029
13.485017	0.1	18.710257
13.486683	0.1	18.774451
13.488350	0.1	18.831910
13.490017	0.1	18.882514
13.491683	0.1	18.925310
13.493350	0.1	18.959285
13.495017	0.1	18.983961
13.496683	0.1	19.000114
13.498350	0.1	19.010128
13.500017	0.1	19.016565
13.501683	0.1	19.020618
13.503350	0.1	19.021572
13.505017	0.1	19.017876
13.506683	0.1	19.008101
13.508350	0.1	18.990220
13.510017	0.1	18.962325
13.511683	0.1	18.924893
13.513350	0.1	18.881560
13.515017	0.1	18.835546
13.516683	0.1	18.787504
13.518350	0.1	18.735946
13.520017	0.1	18.679799
13.521683	0.1	18.619360
13.523350	0.1	18.556000
13.525017	0.1	18.490435
13.526683	0.1	18.422009
13.528350	0.1	18.349291
13.530017	0.1	18.270076
13.531683	0.1	18.182696
13.533350	0.1	18.086315
13.535017	0.1	17.980577
13.536683	0.1	17.866911
13.538350	0.1	17.748417
13.540017	0.1	17.628373
13.541683	0.1	17.508031
13.543350	0.1	17.385603
13.545017	0.1	17.257215
13.546683	0.1	17.119349
13.548350	0.1	16.971053
13.550017	0.1	16.814054
13.551683	0.1	16.651155
13.553350	0.1	16.484202
13.555017	0.1	16.313256
13.556683	0.1	16.136588
13.558350	0.1	15.952886
13.560017	0.1	15.762509
13.561683	0.1	15.566410
13.563350	0.1	15.365602
13.565017	0.1	15.160383
13.566683	0.1	14.950217
13.568350	0.1	14.733911
13.570017	0.1	14.510215
13.571683	0.1	14.279188
13.573350	0.1	14.042617
13.575017	0.1	13.802291
13.576683	0.1	13.557971
13.578350	0.1	13.307870
13.580017	0.1	13.051034
13.581683	0.1	12.788177
13.583350	0.1	12.520612
13.585017	0.1	12.249828
13.586683	0.1	11.977018
13.588350	0.1	11.702181
13.590017	0.1	11.425079
13.591683	0.1	11.146486
13.593350	0.1	10.866762
13.595017	0.1	10.586024
13.596683	0.1	10.304154
13.598350	0.1	10.021270
13.600017	0.1	9.738267
13.601683	0.1	9.457589
13.603350	0.1	9.181500
13.605017	0.1	8.910776
13.606683	0.1	8.644999
13.608350	0.1	8.382738
13.610017	0.1	8.122385
13.611683	0.1	7.862330
13.613350	0.1	7.601977
13.615017	0.1	7.342875
13.616683	0.1	7.088662
13.618350	0.1	6.842852
13.620017	0.1	6.606222
13.621683	0.1	6.376863
13.623350	0.1	6.152392
13.625017	0.1	5.932212
13.626683	0.1	5.716741
13.628350	0.1	5.506158
13.630017	0.1	5.300463
13.631683	0.1	5.100549
13.633350	0.1	4.908562
13.635017	0.1	4.725695
13.636683	0.1	4.550815
13.638350	0.1	4.381776
13.640017	0.1	4.217088
13.641683	0.1	4.057050
13.643350	0.1	3.903687
13.645017	0.1	3.758967
13.646683	0.1	3.623665
13.648350	0.1	3.496468
13.650017	0.1	3.374815
13.651683	0.1	3.256440
13.653350	0.1	3.140629
13.655017	0.1	3.028095
13.656683	0.1	2.919734
13.658350	0.1	2.816439
13.660017	0.1	2.718926
13.661683	0.1	2.627611
13.663350	0.1	2.541900
13.665017	0.1	2.461314
13.666683	0.1	2.385855
13.668350	0.1	2.315402
13.670017	0.1	2.249539
13.671683	0.1	2.187908
13.673350	0.1	2.129793
13.675017	0.1	2.074540
13.676683	0.1	2.022267
13.678350	0.1	1.972556
13.680017	0.1	1.924932
13.681683	0.1	1.879811
13.683350	0.1	1.838863
13.685017	0.1	1.802445
13.686683	0.1	1.767874
13.688350	0.1	1.732290
13.690017	0.1	1.695275
13.691683	0.1	1.659155
13.693350	0.1	1.627565
13.695017	0.1	1.602173
13.696683	0.1	1.580536
13.698350	0.1	1.558840
13.700017	0.1	1.535237
13.701683	0.1	1.510620
13.703350	0.1	1.486838
13.705017	0.1	1.464725
13.706683	0.1	1.443803
13.708350	0.1	1.423717
13.710017	0.1	1.405001
13.711683	0.1	1.388073
13.713350	0.1	1.372755
13.715017	0.1	1.359046
13.716683	0.1	1.347065
13.718350	0.1	1.336515
13.720017	0.1	1.326561
13.721683	0.1	1.315773
13.723350	0.1	1.302958
13.725017	0.1	1.287878
13.726683	0.1	1.272142
13.728350	0.1	1.257956
13.730017	0.1	1.246989
13.731683	0.1	1.239836
13.733350	0.1	1.235783
13.735017	0.1	1.233399
13.736683	0.1	1.231909
13.738350	0.1	1.229942
13.740017	0.1	1.225352
13.741683	0.1	1.217067
13.743350	0.1	1.206100
13.745017	0.1	1.194656
13.746683	0.1	1.185656
13.748350	0.1	1.181305
13.750017	0.1	1.181305
13.751683	0.1	1.183510
13.753350	0.1	1.185179
13.755017	0.1	1.184225
13.756683	0.1	1.179993
13.758350	0.1	1.172960
13.760017	0.1	1.164496
13.761683	0.1	1.156271
13.763350	0.1	1.149535
13.765017	0.1	1.144886
13.766683	0.1	1.141965
13.768350	0.1	1.139820
13.770017	0.1	1.137853
13.771683	0.1	1.136422
13.773350	0.1	1.135826
13.775017	0.1	1.135111
13.776683	0.1	1.133502
13.778350	0.1	1.131356
13.780017	0.1	1.130164
13.781683	0.1	1.130223
13.783350	0.1	1.130641
13.785017	0.1	1.130045
13.786683	0.1	1.127422
13.788350	0.1	1.122654
13.790017	0.1	1.117408
13.791683	0.1	1.114607
13.793350	0.1	1.115859
13.795017	0.1	1.119554
13.796683	0.1	1.123071
13.798350	0.1	1.125097
13.800017	0.1	1.126528
13.801683	0.1	1.129210
13.803350	0.1	1.133263
13.805017	0.1	1.136959
13.806683	0.1	1.138806
13.808350	0.1	1.138330
13.810017	0.1	1.135707
13.811683	0.1	1.132310
13.813350	0.1	1.130641
13.815017	0.1	1.132131
13.816683	0.1	1.135826
13.818350	0.1	1.140177
13.820017	0.1	1.144588
13.821683	0.1	1.148880
13.823350	0.1	1.152396
13.825017	0.1	1.153946
13.826683	0.1	1.152575
13.828350	0.1	1.149237
13.830017	0.1	1.146019
13.831683	0.1	1.144826
13.833350	0.1	1.146138
13.835017	0.1	1.149535
13.836683	0.1	1.154006
13.838350	0.1	1.159072
13.840017	0.1	1.164854
13.841683	0.1	1.171231
13.843350	0.1	1.176715
13.845017	0.1	1.179934
13.846683	0.1	1.180887
13.848350	0.1	1.180947
13.850017	0.1	1.180649
13.851683	0.1	1.179516
13.853350	0.1	1.178145
13.855017	0.1	1.178920
13.856683	0.1	1.183927
13.858350	0.1	1.192391
13.860017	0.1	1.201272
13.861683	0.1	1.208425
13.863350	0.1	1.213193
13.865017	0.1	1.216054
13.866683	0.1	1.217067
13.868350	0.1	1.215875
13.870017	0.1	1.212478
13.871683	0.1	1.208305
13.873350	0.1	1.204729
13.875017	0.1	1.202464
13.876683	0.1	1.201511
13.878350	0.1	1.201391
13.880017	0.1	1.201928
13.881683	0.1	1.203060
13.883350	0.1	1.204908
13.885017	0.1	1.208127
13.886683	0.1	1.213372
13.888350	0.1	1.220167
13.890017	0.1	1.227140
13.891683	0.1	1.233280
13.893350	0.1	1.238108
13.895017	0.1	1.241148
13.896683	0.1	1.242101
13.898350	0.1	1.241386
13.900017	0.1	1.240432
13.901683	0.1	1.240194
13.903350	0.1	1.240313
13.905017	0.1	1.240969
13.906683	0.1	1.243472
13.908350	0.1	1.248658
13.910017	0.1	1.255095
13.911683	0.1	1.260221
13.913350	0.1	1.262486
13.915017	0.1	1.262426
13.916683	0.1	1.261771
13.918350	0.1	1.262009
13.920017	0.1	1.263499
13.921683	0.1	1.266241
13.923350	0.1	1.270235
13.925017	0.1	1.275897
13.926683	0.1	1.282215
13.928350	0.1	1.286447
13.930017	0.1	1.286984
13.931683	0.1	1.285195
13.933350	0.1	1.283646
13.935017	0.1	1.283944
13.936683	0.1	1.286149
13.938350	0.1	1.289487
13.940017	0.1	1.293540
13.941683	0.1	1.298487
13.943350	0.1	1.304030
13.945017	0.1	1.309037
13.946683	0.1	1.312614
13.948350	0.1	1.314879
13.950017	0.1	1.316845
13.951683	0.1	1.319349
13.953350	0.1	1.322270
13.955017	0.1	1.324833
13.956683	0.1	1.327097
13.958350	0.1	1.329899
13.960017	0.1	1.333654
13.961683	0.1	1.338542
13.963350	0.1	1.345337
13.965017	0.1	1.353860
13.966683	0.1	1.362383
13.968350	0.1	1.368940
13.970017	0.1	1.373053
13.971683	0.1	1.375198
13.973350	0.1	1.377046
13.975017	0.1	1.380205
13.976683	0.1	1.385093
13.978350	0.1	1.390815
13.980017	0.1	1.396477
13.981683	0.1	1.401842
13.983350	0.1	1.406670
13.985017	0.1	1.410425
13.986683	0.1	1.413107
13.988350	0.1	1.416087
13.990017	0.1	1.421273
13.991683	0.1	1.429796
13.993350	0.1	1.441896
13.995017	0.1	1.456440
13.996683	0.1	1.470924
13.998350	0.1	1.483440
14.000017	0.1	1.494289
14.001683	0.1	1.504362
14.003350	0.1	1.513124
14.005017	0.1	1.519919
14.006683	0.1	1.525998
14.008350	0.1	1.533151
14.010017	0.1	1.542330
14.011683	0.1	1.552522
14.013350	0.1	1.562357
14.015017	0.1	1.571715
14.016683	0.1	1.582444
14.018350	0.1	1.596511
14.020017	0.1	1.614332
14.021683	0.1	1.634777
14.023350	0.1	1.656294
14.025017	0.1	1.676917
14.026683	0.1	1.694560
14.028350	0.1	1.708150
14.030017	0.1	1.718879
14.031683	0.1	1.729190
14.033350	0.1	1.741707
14.035017	0.1	1.758397
14.036683	0.1	1.779497
14.038350	0.1	1.802981
14.040017	0.1	1.826048
14.041683	0.1	1.847625
14.043350	0.1	1.868427
14.045017	0.1	1.889169
14.046683	0.1	1.909673
14.048350	0.1	1.929879
14.050017	0.1	1.950145
14.051683	0.1	1.971245
14.053350	0.1	1.994312
14.055017	0.1	2.019942
14.056683	0.1	2.048373
14.058350	0.1	2.079368
14.060017	0.1	2.112270
14.061683	0.1	2.145469
14.063350	0.1	2.177000
14.065017	0.1	2.206445
14.066683	0.1	2.235651
14.068350	0.1	2.266944
14.070017	0.1	2.300441
14.071683	0.1	2.334118
14.073350	0.1	2.366662
14.075017	0.1	2.398014
14.076683	0.1	2.428830
14.078350	0.1	2.459288
14.080017	0.1	2.489329
14.081683	0.1	2.518952
14.083350	0.1	2.548516
14.085017	0.1	2.579153
14.086683	0.1	2.611816
14.088350	0.1	2.646208
14.090017	0.1	2.680957
14.091683	0.1	2.714515
14.093350	0.1	2.745748
14.095017	0.1	2.774477
14.096683	0.1	2.802313
14.098350	0.1	2.832353
14.100017	0.1	2.866447
14.101683	0.1	2.903521
14.103350	0.1	2.940357
14.105017	0.1	2.973736
14.106683	0.1	3.001929
14.108350	0.1	3.026486
14.110017	0.1	3.050924
14.111683	0.1	3.078282
14.113350	0.1	3.109217
14.115017	0.1	3.142655
14.116683	0.1	3.176868
14.118350	0.1	3.209472
14.120017	0.1	3.238261
14.121683	0.1	3.263176
14.123350	0.1	3.286421
14.125017	0.1	3.309846
14.126683	0.1	3.332973
14.128350	0.1	3.353894
14.130017	0.1	3.372550
14.131683	0.1	3.390730
14.133350	0.1	3.410161
14.135017	0.1	3.430486
14.136683	0.1	3.450573
14.138350	0.1	3.469765
14.140017	0.1	3.487826
14.141683	0.1	3.504336
14.143350	0.1	3.518820
14.145017	0.1	3.531099
14.146683	0.1	3.542006
14.148350	0.1	3.552616
14.150017	0.1	3.563941
14.151683	0.1	3.575683
14.153350	0.1	3.586412
14.155017	0.1	3.595114
14.156683	0.1	3.601432
14.158350	0.1	3.605604
14.160017	0.1	3.608227
14.161683	0.1	3.610254
14.163350	0.1	3.612101
14.165017	0.1	3.613532
14.166683	0.1	3.615141
14.168350	0.1	3.617704
14.170017	0.1	3.620446
14.171683	0.1	3.621936
14.173350	0.1	3.622055
14.175017	0.1	3.621996
14.176683	0.1	3.621876
14.178350	0.1	3.620744
14.180017	0.1	3.617525
14.181683	0.1	3.612042
14.183350	0.1	3.604710
14.185017	0.1	3.596008
14.186683	0.1	3.586412
14.188350	0.1	3.575742
14.190017	0.1	3.563464
14.191683	0.1	3.549576
14.193350	0.1	3.535211
14.195017	0.1	3.521145
14.196683	0.1	3.507197
14.198350	0.1	3.493011
14.200017	0.1	3.478646
14.201683	0.1	3.464639
14.203350	0.1	3.450990
14.205017	0.1	3.436864
14.206683	0.1	3.421426
14.208350	0.1	3.405154
14.210017	0.1	3.388345
14.211683	0.1	3.370285
14.213350	0.1	3.349543
14.215017	0.1	3.326774
14.216683	0.1	3.303528
14.218350	0.1	3.279746
14.220017	0.1	3.253460
14.221683	0.1	3.224015
14.223350	0.1	3.193319
14.225017	0.1	3.163338
14.226683	0.1	3.135145
14.228350	0.1	3.109873
14.230017	0.1	3.087521
14.231683	0.1	3.065586
14.233350	0.1	3.040850
14.235017	0.1	3.012002
14.236683	0.1	2.979934
14.238350	0.1	2.946735
14.240017	0.1	2.915204
14.241683	0.1	2.887368
14.243350	0.1	2.862632
14.245017	0.1	2.838969
14.246683	0.1	2.814949
14.248350	0.1	2.789140
14.250017	0.1	2.761603
14.251683	0.1	2.734780
14.253350	0.1	2.710700
14.255017	0.1	2.688050
14.256683	0.1	2.663851
14.258350	0.1	2.637088
14.260017	0.1	2.609134
14.261683	0.1	2.582014
14.263350	0.1	2.556563
14.265017	0.1	2.532244
14.266683	0.1	2.508760
14.268350	0.1	2.487064
14.270017	0.1	2.468348
14.271683	0.1	2.452552
14.273350	0.1	2.437890
14.275017	0.1	2.422691
14.276683	0.1	2.406478
14.278350	0.1	2.389193
14.280017	0.1	2.370298
14.281683	0.1	2.349675
14.283350	0.1	2.328515
14.285017	0.1	2.308667
14.286683	0.1	2.291858
14.288350	0.1	2.277792
14.290017	0.1	2.263785
14.291683	0.1	2.247870
14.293350	0.1	2.231300
14.295017	0.1	2.216995
14.296683	0.1	2.206087
14.298350	0.1	2.197504
14.300017	0.1	2.189815
14.301683	0.1	2.182663
14.303350	0.1	2.175868
14.305017	0.1	2.169252
14.306683	0.1	2.162933
14.308350	0.1	2.156913
14.310017	0.1	2.151370
14.311683	0.1	2.146781
14.313350	0.1	2.142787
14.315017	0.1	2.138019
14.316683	0.1	2.130866
14.318350	0.1	2.121329
14.320017	0.1	2.111435
14.321683	0.1	2.102852
14.323350	0.1	2.095521
14.325017	0.1	2.088726
14.326683	0.1	2.082527
14.328350	0.1	2.078593
14.330017	0.1	2.078056
14.331683	0.1	2.080083
14.333350	0.1	2.082288
14.335017	0.1	2.082288
14.336683	0.1	2.079070
14.338350	0.1	2.073288
14.340017	0.1	2.066195
14.341683	0.1	2.059221
14.343350	0.1	2.054453
14.345017	0.1	2.054155
14.346683	0.1	2.058745
14.348350	0.1	2.066434
14.350017	0.1	2.073884
14.351683	0.1	2.078474
14.353350	0.1	2.079070
14.355017	0.1	2.076328
14.356683	0.1	2.072632
14.358350	0.1	2.070487
14.360017	0.1	2.070427
14.361683	0.1	2.071381
14.363350	0.1	2.072990
14.365017	0.1	2.075851
14.366683	0.1	2.079427
14.368350	0.1	2.082884
14.370017	0.1	2.086759
14.371683	0.1	2.092302
14.373350	0.1	2.098978
14.375017	0.1	2.104998
14.376683	0.1	2.108812
14.378350	0.1	2.110303
14.380017	0.1	2.111495
14.381683	0.1	2.114356
14.383350	0.1	2.119541
14.385017	0.1	2.126873
14.386683	0.1	2.135694
14.388350	0.1	2.144456
14.390017	0.1	2.151668
14.391683	0.1	2.157092
14.393350	0.1	2.161861
14.395017	0.1	2.166987
14.396683	0.1	2.173066
14.398350	0.1	2.181173
14.400017	0.1	2.192259
14.401683	0.1	2.205849
14.403350	0.1	2.220094
14.405017	0.1	2.233327
14.406683	0.1	2.245128
14.408350	0.1	2.255917
14.410017	0.1	2.265632
14.411683	0.1	2.273679
14.413350	0.1	2.280235
14.415017	0.1	2.287328
14.416683	0.1	2.296627
14.418350	0.1	2.307832
14.420017	0.1	2.319336
14.421683	0.1	2.329648
14.423350	0.1	2.338767
14.425017	0.1	2.347946
14.426683	0.1	2.358437
14.428350	0.1	2.370536
14.430017	0.1	2.383471
14.431683	0.1	2.395630
14.433350	0.1	2.405346
14.435017	0.1	2.411842
14.436683	0.1	2.415478
14.438350	0.1	2.417326
14.440017	0.1	2.419114
14.441683	0.1	2.422214
14.443350	0.1	2.427459
14.445017	0.1	2.435565
14.446683	0.1	2.447069
14.448350	0.1	2.461314
14.450017	0.1	2.476812
14.451683	0.1	2.492011
14.453350	0.1	2.505243
14.455017	0.1	2.515018
14.456683	0.1	2.520502
14.458350	0.1	2.522886
14.460017	0.1	2.523840
14.461683	0.1	2.525091
14.463350	0.1	2.528608
14.465017	0.1	2.536774
14.466683	0.1	2.549946
14.468350	0.1	2.565444
14.470017	0.1	2.579451
14.471683	0.1	2.589822
14.473350	0.1	2.597034
14.475017	0.1	2.603293
14.476683	0.1	2.610803
14.478350	0.1	2.619922
14.480017	0.1	2.629399
14.481683	0.1	2.638996
14.483350	0.1	2.649248
14.485017	0.1	2.660155
14.486683	0.1	2.671719
14.488350	0.1	2.684891
14.490017	0.1	2.700150
14.491683	0.1	2.716303
14.493350	0.1	2.731145
14.495017	0.1	2.744198
14.496683	0.1	2.756536
14.498350	0.1	2.769768
14.500017	0.1	2.784848
14.501683	0.1	2.802253
14.503350	0.1	2.821446
14.505017	0.1	2.841354
14.506683	0.1	2.861858
14.508350	0.1	2.883792
14.510017	0.1	2.907813
14.511683	0.1	2.934098
14.513350	0.1	2.962411
14.515017	0.1	2.991319
14.516683	0.1	3.019512
14.518350	0.1	3.047288
14.520017	0.1	3.076434
14.521683	0.1	3.107965
14.523350	0.1	3.141701
14.525017	0.1	3.176987
14.526683	0.1	3.212631
14.528350	0.1	3.247380
14.530017	0.1	3.280461
14.531683	0.1	3.312886
14.533350	0.1	3.347337
14.535017	0.1	3.385842
14.536683	0.1	3.428936
14.538350	0.1	3.476858
14.540017	0.1	3.529966
14.541683	0.1	3.587723
14.543350	0.1	3.648639
14.545017	0.1	3.711105
14.546683	0.1	3.773749
14.548350	0.1	3.835142
14.550017	0.1	3.894329
14.551683	0.1	3.952682
14.553350	0.1	4.012466
14.555017	0.1	4.075349
14.556683	0.1	4.141152
14.558350	0.1	4.208982
14.560017	0.1	4.278302
14.561683	0.1	4.350305
14.563350	0.1	4.427135
14.565017	0.1	4.509628
14.566683	0.1	4.596293
14.568350	0.1	4.685045
14.570017	0.1	4.774690
14.571683	0.1	4.864216
14.573350	0.1	4.952848
14.575017	0.1	5.041719
14.576683	0.1	5.133629
14.578350	0.1	5.230546
14.580017	0.1	5.333007
14.581683	0.1	5.440653
14.583350	0.1	5.553305
14.585017	0.1	5.670607
14.586683	0.1	5.791188
14.588350	0.1	5.912006
14.590017	0.1	6.030679
14.591683	0.1	6.147623
14.593350	0.1	6.265343
14.595017	0.1	6.386161
14.596683	0.1	6.510318
14.598350	0.1	6.636322
14.600017	0.1	6.761909
14.601683	0.1	6.885708
14.603350	0.1	7.008434
14.605017	0.1	7.131815
14.606683	0.1	7.257104
14.608350	0.1	7.384599
14.610017	0.1	7.514120
14.611683	0.1	7.645190
14.613350	0.1	7.777274
14.615017	0.1	7.909954
14.616683	0.1	8.041919
14.618350	0.1	8.170903
14.620017	0.1	8.295596
14.621683	0.1	8.415819
14.623350	0.1	8.531452
14.625017	0.1	8.642257
14.626683	0.1	8.749068
14.628350	0.1	8.853794
14.630017	0.1	8.958579
14.631683	0.1	9.064913
14.633350	0.1	9.172738
14.635017	0.1	9.279669
14.636683	0.1	9.382427
14.638350	0.1	9.478987
14.640017	0.1	9.569288
14.641683	0.1	9.654165
14.643350	0.1	9.734929
14.645017	0.1	9.812952
14.646683	0.1	9.888828
14.648350	0.1	9.961904
14.650017	0.1	10.030926
14.651683	0.1	10.095478
14.653350	0.1	10.156334
14.655017	0.1	10.214925
14.656683	0.1	10.271490
14.658350	0.1	10.325075
14.660017	0.1	10.374725
14.661683	0.1	10.420323
14.663350	0.1	10.461748
14.665017	0.1	10.497809
14.666683	0.1	10.527850
14.668350	0.1	10.553420
14.670017	0.1	10.577262
14.671683	0.1	10.600508
14.673350	0.1	10.622323
14.675017	0.1	10.641874
14.676683	0.1	10.658622
14.678350	0.1	10.671855
14.680017	0.1	10.681153
14.681683	0.1	10.686637
14.683350	0.1	10.688723
14.685017	0.1	10.687888
14.686683	0.1	10.684193
14.688350	0.1	10.679007
14.690017	0.1	10.675491
14.691683	0.1	10.676325
14.693350	0.1	10.680974
14.695017	0.1	10.687233
14.696683	0.1	10.692776
14.698350	0.1	10.696054
14.700017	0.1	10.696829
14.701683	0.1	10.696889
14.703350	0.1	10.698915
14.705017	0.1	10.704876
14.706683	0.1	10.715128
14.708350	0.1	10.729254
14.710017	0.1	10.746480
14.711683	0.1	10.766864
14.713350	0.1	10.792077
14.715017	0.1	10.824681
14.716683	0.1	10.865629
14.718350	0.1	10.913492
14.720017	0.1	10.966719
14.721683	0.1	11.024893
14.723350	0.1	11.088074
14.725017	0.1	11.156798
14.726683	0.1	11.231721
14.728350	0.1	11.313558
14.730017	0.1	11.402667
14.731683	0.1	11.499465
14.733350	0.1	11.604846
14.735017	0.1	11.720300
14.736683	0.1	11.847556
14.738350	0.1	11.987568
14.740017	0.1	12.140334
14.741683	0.1	12.304307
14.743350	0.1	12.476743
14.745017	0.1	12.656093
14.746683	0.1	12.842894
14.748350	0.1	13.038636
14.750017	0.1	13.244034
14.751683	0.1	13.458908
14.753350	0.1	13.682605
14.755017	0.1	13.914526
14.756683	0.1	14.153958
14.758350	0.1	14.399947
14.760017	0.1	14.652491
14.761683	0.1	14.911951
14.763350	0.1	15.178443
14.765017	0.1	15.450479
14.766683	0.1	15.726031
14.768350	0.1	16.003133
14.770017	0.1	16.279996
14.771683	0.1	16.555668
14.773350	0.1	16.829909
14.775017	0.1	17.103017
14.776683	0.1	17.374695
14.778350	0.1	17.644228
14.780017	0.1	17.911078
14.781683	0.1	18.175245
14.783350	0.1	18.435599
14.785017	0.1	18.688859
14.786683	0.1	18.930615
14.788350	0.1	19.157470
14.790017	0.1	19.369186
14.791683	0.1	19.568385
14.793350	0.1	19.757510
14.795017	0.1	19.937636
14.796683	0.1	20.107986
14.798350	0.1	20.266832
14.800017	0.1	20.412446
14.801683	0.1	20.544113
14.803350	0.1	20.661892
14.805017	0.1	20.766021
14.806683	0.1	20.856561
14.808350	0.1	20.933033
14.810017	0.1	20.995499
14.811683	0.1	21.044792
14.813350	0.1	21.081508
14.815017	0.1	21.105708
14.816683	0.1	21.117569
14.818350	0.1	21.117688
14.820017	0.1	21.106840
14.821683	0.1	21.086396
14.823350	0.1	21.057786
14.825017	0.1	21.020891
14.826683	0.1	20.974160
14.828350	0.1	20.916761
14.830017	0.1	20.849587
14.831683	0.1	20.774306
14.833350	0.1	20.693184
14.835017	0.1	20.608903
14.836683	0.1	20.522655
14.838350	0.1	20.433964
14.840017	0.1	20.341636
14.841683	0.1	20.244361
14.843350	0.1	20.141424
14.845017	0.1	20.033182
14.846683	0.1	19.920648
14.848350	0.1	19.804538
14.850017	0.1	19.684733
14.851683	0.1	19.561173
14.853350	0.1	19.434811
14.855017	0.1	19.307495
14.856683	0.1	19.180180
14.858350	0.1	19.051374
14.860017	0.1	18.918992
14.861683	0.1	18.783332
14.863350	0.1	18.645466
14.865017	0.1	18.504144
14.866683	0.1	18.355907
14.868350	0.1	18.198312
14.870017	0.1	18.031956
14.871683	0.1	17.859043
14.873350	0.1	17.682494
14.875017	0.1	17.504276
14.876683	0.1	17.325343
14.878350	0.1	17.145396
14.880017	0.1	16.963125
14.881683	0.1	16.777576
14.883350	0.1	16.588391
14.885017	0.1	16.395510
14.886683	0.1	16.199113
14.888350	0.1	15.999497
14.890017	0.1	15.795828
14.891683	0.1	15.586854
14.893350	0.1	15.372814
14.895017	0.1	15.154243
14.896683	0.1	14.931084
14.898350	0.1	14.703990
14.900017	0.1	14.474452
14.901683	0.1	14.244080
14.903350	0.1	14.013947
14.905017	0.1	13.783933
14.906683	0.1	13.553739
14.908350	0.1	13.323785
14.910017	0.1	13.095558
14.911683	0.1	12.870551
14.913350	0.1	12.649179
14.915017	0.1	12.430549
14.916683	0.1	12.213350
14.918350	0.1	11.997522
14.920017	0.1	11.784375
14.921683	0.1	11.576176
14.923350	0.1	11.375309
14.925017	0.1	11.182607
14.926683	0.1	10.998011
14.928350	0.1	10.820687
14.930017	0.1	10.649563
14.931683	0.1	10.485054
14.933350	0.1	10.329664
14.935017	0.1	10.185302
14.936683	0.1	10.051489
14.938350	0.1	9.926260
14.940017	0.1	9.808541
14.941683	0.1	9.699047
14.943350	0.1	9.599567
14.945017	0.1	9.511591
14.946683	0.1	9.436489
14.948350	0.1	9.374679
14.950017	0.1	9.324611
14.951683	0.1	9.283364
14.953350	0.1	9.248436
14.955017	0.1	9.219885
14.956683	0.1	9.199620
14.958350	0.1	9.189189
14.960017	0.1	9.188116
14.961683	0.1	9.195030
14.963350	0.1	9.209216
14.965017	0.1	9.231210
14.966683	0.1	9.262622
14.968350	0.1	9.304584
14.970017	0.1	9.355605
14.971683	0.1	9.413839
14.973350	0.1	9.478212
14.975017	0.1	9.548009
14.976683	0.1	9.622634
14.978350	0.1	9.701849
14.980017	0.1	9.785593
14.981683	0.1	9.873391
14.983350	0.1	9.963930
14.985017	0.1	10.055125
14.986683	0.1	10.146022
14.988350	0.1	10.237635
14.990017	0.1	10.332049
14.991683	0.1	10.429979
14.993350	0.1	10.528982
14.995017	0.1	10.625423
14.996683	0.1	10.717512
14.998350	0.1	10.806263
15.000017	0.1	10.893405
15.001683	0.1	10.980011
15.003350	0.1	11.065782
15.005017	0.1	11.149228
15.006683	0.1	11.228741
15.008350	0.1	11.302949
15.010017	0.1	11.370242
15.011683	0.1	11.430383
15.013350	0.1	11.484802
15.015017	0.1	11.535407
15.016683	0.1	11.583567
15.018350	0.1	11.629344
15.020017	0.1	11.671544
15.021683	0.1	11.709035
15.023350	0.1	11.740864
15.025017	0.1	11.766136
15.026683	0.1	11.785508
15.028350	0.1	11.799992
15.030017	0.1	11.809529
15.031683	0.1	11.813224
15.033350	0.1	11.810601
15.035017	0.1	11.802138
15.036683	0.1	11.789263
15.038350	0.1	11.772216
15.040017	0.1	11.750103
15.041683	0.1	11.722446
15.043350	0.1	11.690081
15.045017	0.1	11.653364
15.046683	0.1	11.612356
15.048350	0.1	11.567116
15.050017	0.1	11.517883
15.051683	0.1	11.465193
15.053350	0.1	11.409343
15.055017	0.1	11.350275
15.056683	0.1	11.287630
15.058350	0.1	11.221111
15.060017	0.1	11.150480
15.061683	0.1	11.075915
15.063350	0.1	10.998488
15.065017	0.1	10.919214
15.066683	0.1	10.838688
15.068350	0.1	10.756434
15.070017	0.1	10.671497
15.071683	0.1	10.583699
15.073350	0.1	10.494531
15.075017	0.1	10.404766
15.076683	0.1	10.313571
15.078350	0.1	10.219098
15.080017	0.1	10.120810
15.081683	0.1	10.020137
15.083350	0.1	9.919823
15.085017	0.1	9.821356
15.086683	0.1	9.724916
15.088350	0.1	9.630323
15.090017	0.1	9.537638
15.091683	0.1	9.446323
15.093350	0.1	9.355188
15.095017	0.1	9.263218
15.096683	0.1	9.170533
15.098350	0.1	9.078444
15.100017	0.1	8.987845
15.101683	0.1	8.898616
15.103350	0.1	8.810401
15.105017	0.1	8.723856
15.106683	0.1	8.640528
15.108350	0.1	8.561731
15.110017	0.1	8.488060
15.111683	0.1	8.418799
15.113350	0.1	8.352459
15.115017	0.1	8.287848
15.116683	0.1	8.225084
15.118350	0.1	8.165241
15.120017	0.1	8.109153
15.121683	0.1	8.056641
15.123350	0.1	8.007885
15.125017	0.1	7.963777
15.126683	0.1	7.925511
15.128350	0.1	7.893086
15.130017	0.1	7.864595
15.131683	0.1	7.838428
15.133350	0.1	7.815183
15.135017	0.1	7.796109
15.136683	0.1	7.781506
15.138350	0.1	7.771492
15.140017	0.1	7.765890
15.141683	0.1	7.764161
15.143350	0.1	7.765174
15.145017	0.1	7.768214
15.146683	0.1	7.773102
15.148350	0.1	7.780552
15.150017	0.1	7.791818
15.151683	0.1	7.807553
15.153350	0.1	7.827163
15.155017	0.1	7.848680
15.156683	0.1	7.869483
15.158350	0.1	7.888139
15.160017	0.1	7.906974
15.161683	0.1	7.930220
15.163350	0.1	7.960618
15.165017	0.1	7.998288
15.166683	0.1	8.041442
15.168350	0.1	8.088112
15.170017	0.1	8.136750
15.171683	0.1	8.186102
15.173350	0.1	8.235753
15.175017	0.1	8.285702
15.176683	0.1	8.336008
15.178350	0.1	8.386612
15.180017	0.1	8.437098
15.181683	0.1	8.487285
15.183350	0.1	8.537889
15.185017	0.1	8.590580
15.186683	0.1	8.646548
15.188350	0.1	8.705855
15.190017	0.1	8.768321
15.191683	0.1	8.832753
15.193350	0.1	8.898080
15.195017	0.1	8.963407
15.196683	0.1	9.028078
15.198350	0.1	9.092033
15.200017	0.1	9.155810
15.201683	0.1	9.219111
15.203350	0.1	9.280563
15.205017	0.1	9.339333
15.206683	0.1	9.396554
15.208350	0.1	9.453476
15.210017	0.1	9.509743
15.211683	0.1	9.564341
15.213350	0.1	9.617925
15.215017	0.1	9.671093
15.216683	0.1	9.722770
15.218350	0.1	9.770394
15.220017	0.1	9.812117
15.221683	0.1	9.848595
15.223350	0.1	9.882331
15.225017	0.1	9.915412
15.226683	0.1	9.948314
15.228350	0.1	9.979129
15.230017	0.1	10.005773
15.231683	0.1	10.027648
15.233350	0.1	10.045827
15.235017	0.1	10.061741
15.236683	0.1	10.075033
15.238350	0.1	10.084570
15.240017	0.1	10.089934
15.241683	0.1	10.091603
15.243350	0.1	10.090232
15.245017	0.1	10.086775
15.246683	0.1	10.081292
15.248350	0.1	10.072709
15.250017	0.1	10.058344
15.251683	0.1	10.036529
15.253350	0.1	10.008395
15.255017	0.1	9.976566
15.256683	0.1	9.942830
15.258350	0.1	9.907902
15.260017	0.1	9.872199
15.261683	0.1	9.835780
15.263350	0.1	9.797693
15.265017	0.1	9.756685
15.266683	0.1	9.712339
15.268350	0.1	9.665967
15.270017	0.1	9.620309
15.271683	0.1	9.577215
15.273350	0.1	9.535075
15.275017	0.1	9.489716
15.276683	0.1	9.437681
15.278350	0.1	9.378374
15.280017	0.1	9.314120
15.281683	0.1	9.248198
15.283350	0.1	9.182215
15.285017	0.1	9.115816
15.286683	0.1	9.048641
15.288350	0.1	8.982063
15.290017	0.1	8.918286
15.291683	0.1	8.857728
15.293350	0.1	8.797646
15.295017	0.1	8.734227
15.296683	0.1	8.665741
15.298350	0.1	8.593619
15.300017	0.1	8.520902
15.301683	0.1	8.450687
15.303350	0.1	8.385599
15.305017	0.1	8.326471
15.306683	0.1	8.271516
15.308350	0.1	8.217216
15.310017	0.1	8.160532
15.311683	0.1	8.100152
15.313350	0.1	8.037806
15.315017	0.1	7.977009
15.316683	0.1	7.920921
15.318350	0.1	7.871449
15.320017	0.1	7.829011
15.321683	0.1	7.792652
15.323350	0.1	7.761419
15.325017	0.1	7.734120
15.326683	0.1	7.708073
15.328350	0.1	7.680119
15.330017	0.1	7.649661
15.331683	0.1	7.619739
15.333350	0.1	7.594109
15.335017	0.1	7.574797
15.336683	0.1	7.561982
15.338350	0.1	7.554055
15.340017	0.1	7.549704
15.341683	0.1	7.549048
15.343350	0.1	7.552445
15.345017	0.1	7.559717
15.346683	0.1	7.571340
15.348350	0.1	7.588387
15.350017	0.1	7.610739
15.351683	0.1	7.637084
15.353350	0.1	7.667125
15.355017	0.1	7.701278
15.356683	0.1	7.739664
15.358350	0.1	7.781506
15.360017	0.1	7.825554
15.361683	0.1	7.872165
15.363350	0.1	7.923544
15.365017	0.1	7.980943
15.366683	0.1	8.043767
15.368350	0.1	8.110583
15.370017	0.1	8.180023
15.371683	0.1	8.252323
15.373350	0.1	8.328677
15.375017	0.1	8.409620
15.376683	0.1	8.495093
15.378350	0.1	8.586228
15.380017	0.1	8.684278
15.381683	0.1	8.788825
15.383350	0.1	8.898676
15.385017	0.1	9.014011
15.386683	0.1	9.136499
15.388350	0.1	9.267092
15.390017	0.1	9.405971
15.391683	0.1	9.553075
15.393350	0.1	9.707749
15.395017	0.1	9.869099
15.396683	0.1	10.036588
15.398350	0.1	10.211051
15.400017	0.1	10.394395
15.401683	0.1	10.588527
15.403350	0.1	10.794283
15.405017	0.1	11.010945
15.406683	0.1	11.238039
15.408350	0.1	11.476815
15.410017	0.1	11.729062
15.411683	0.1	11.995555
15.413350	0.1	12.276173
15.415017	0.1	12.570442
15.416683	0.1	12.878776
15.418350	0.1	13.203085
15.420017	0.1	13.545752
15.421683	0.1	13.908387
15.423350	0.1	14.291943
15.425017	0.1	14.698447
15.426683	0.1	15.130640
15.428350	0.1	15.589715
15.430017	0.1	16.074539
15.431683	0.1	16.583324
15.433350	0.1	17.114938
15.435017	0.1	17.670454
15.436683	0.1	18.253685
15.438350	0.1	18.869222
15.440017	0.1	19.520701
15.441683	0.1	20.211161
15.443350	0.1	20.942749
15.445017	0.1	21.716417
15.446683	0.1	22.532166
15.448350	0.1	23.389996
15.450017	0.1	24.290563
15.451683	0.1	25.235714
15.453350	0.1	26.227893
15.455017	0.1	27.268531
15.456683	0.1	28.358342
15.458350	0.1	29.499175
15.460017	0.1	30.693175
15.461683	0.1	31.942250
15.463350	0.1	33.247532
15.465017	0.1	34.609499
15.466683	0.1	36.028805
15.468350	0.1	37.506761
15.470017	0.1	39.045515
15.471683	0.1	40.646913
15.473350	0.1	42.312923
15.475017	0.1	44.045391
15.476683	0.1	45.845511
15.478350	0.1	47.714415
15.480017	0.1	49.652937
15.481683	0.1	51.661494
15.483350	0.1	53.740326
15.485017	0.1	55.890385
15.486683	0.1	58.112982
15.488350	0.1	60.409669
15.490017	0.1	62.782291
15.491683	0.1	65.232340
15.493350	0.1	67.761306
15.495017	0.1	70.371096
15.496683	0.1	73.062901
15.498350	0.1	75.836842
15.500017	0.1	78.693275
15.501683	0.1	81.633096
15.503350	0.1	84.658389
15.505017	0.1	87.773149
15.506683	0.1	90.981966
15.508350	0.1	94.289666
15.510017	0.1	97.700721
15.511683	0.1	101.219004
15.513350	0.1	104.848451
15.515017	0.1	108.593947
15.516683	0.1	112.460203
15.518350	0.1	116.450615
15.520017	0.1	120.569654
15.521683	0.1	124.825187
15.523350	0.1	129.226215
15.525017	0.1	133.780070
15.526683	0.1	138.492414
15.528350	0.1	143.369683
15.530017	0.1	148.420879
15.531683	0.1	153.656849
15.533350	0.1	159.089515
15.535017	0.1	164.729367
15.536683	0.1	170.584927
15.538350	0.1	176.663528
15.540017	0.1	182.972084
15.541683	0.1	189.516258
15.543350	0.1	196.301174
15.545017	0.1	203.332794
15.546683	0.1	210.617138
15.548350	0.1	218.157304
15.550017	0.1	225.951983
15.551683	0.1	233.996405
15.553350	0.1	242.283836
15.555017	0.1	250.806764
15.556683	0.1	259.555832
15.558350	0.1	268.517153
15.560017	0.1	277.669625
15.561683	0.1	286.986726
15.563350	0.1	296.439248
15.565017	0.1	305.997032
15.566683	0.1	315.629322
15.568350	0.1	325.304110
15.570017	0.1	334.986289
15.571683	0.1	344.636342
15.573350	0.1	354.212365
15.575017	0.1	363.673530
15.576683	0.1	372.979604
15.578350	0.1	382.088922
15.580017	0.1	390.957677
15.581683	0.1	399.542534
15.583350	0.1	407.803500
15.585017	0.1	415.704752
15.586683	0.1	423.213686
15.588350	0.1	430.301215
15.590017	0.1	436.943557
15.591683	0.1	443.120685
15.593350	0.1	448.813942
15.595017	0.1	454.004315
15.596683	0.1	458.675591
15.598350	0.1	462.818114
15.600017	0.1	466.430215
15.601683	0.1	469.515709
15.603350	0.1	472.081570
15.605017	0.1	474.137215
15.606683	0.1	475.692360
15.608350	0.1	476.755171
15.610017	0.1	477.334289
15.611683	0.1	477.443485
15.613350	0.1	477.103917
15.615017	0.1	476.340143
15.616683	0.1	475.173859
15.618350	0.1	473.623423
15.620017	0.1	471.707134
15.621683	0.1	469.446031
15.623350	0.1	466.863720
15.625017	0.1	463.984756
15.626683	0.1	460.830895
15.628350	0.1	457.420853
15.630017	0.1	453.772333
15.631683	0.1	449.903277
15.633350	0.1	445.831683
15.635017	0.1	441.575494
15.636683	0.1	437.152531
15.638350	0.1	432.577457
15.640017	0.1	427.862908
15.641683	0.1	423.021878
15.643350	0.1	418.068195
15.645017	0.1	413.014139
15.646683	0.1	407.869900
15.648350	0.1	402.644003
15.650017	0.1	397.343719
15.651683	0.1	391.976976
15.653350	0.1	386.554503
15.655017	0.1	381.088101
15.656683	0.1	375.587665
15.658350	0.1	370.059631
15.660017	0.1	364.506922
15.661683	0.1	358.931265
15.663350	0.1	353.335998
15.665017	0.1	347.726664
15.666683	0.1	342.108389
15.668350	0.1	336.484095
15.670017	0.1	330.856224
15.671683	0.1	325.228591
15.673350	0.1	319.606919
15.675017	0.1	313.997705
15.676683	0.1	308.406431
15.678350	0.1	302.836198
15.680017	0.1	297.286886
15.681683	0.1	291.757959
15.683350	0.1	286.252218
15.685017	0.1	280.774789
15.686683	0.1	275.329725
15.688350	0.1	269.918577
15.690017	0.1	264.542178
15.691683	0.1	259.202973
15.693350	0.1	253.904775
15.695017	0.1	248.652473
15.696683	0.1	243.450418
15.698350	0.1	238.301113
15.700017	0.1	233.204796
15.701683	0.1	228.161229
15.703350	0.1	223.170175
15.705017	0.1	218.230976
15.706683	0.1	213.344169
15.708350	0.1	208.512140
15.710017	0.1	203.738284
15.711683	0.1	199.025464
15.713350	0.1	194.376242
15.715017	0.1	189.791631
15.716683	0.1	185.271572
15.718350	0.1	180.816959
15.720017	0.1	176.430057
15.721683	0.1	172.113906
15.723350	0.1	167.871962
15.725017	0.1	163.705955
15.726683	0.1	159.615586
15.728350	0.1	155.599484
15.730017	0.1	151.656696
15.731683	0.1	147.786149
15.733350	0.1	143.987247
15.735017	0.1	140.259930
15.736683	0.1	136.604734
15.738350	0.1	133.023151
15.740017	0.1	129.516192
15.741683	0.1	126.084752
15.743350	0.1	122.731037
15.745017	0.1	119.457252
15.746683	0.1	116.263516
15.748350	0.1	113.148994
15.750017	0.1	110.113091
15.751683	0.1	107.155151
15.753350	0.1	104.272729
15.755017	0.1	101.462609
15.756683	0.1	98.722762
15.758350	0.1	96.054083
15.760017	0.1	93.458420
15.761683	0.1	90.936785
15.763350	0.1	88.489001
15.765017	0.1	86.112862
15.766683	0.1	83.804791
15.768350	0.1	81.562464
15.770017	0.1	79.384928
15.771683	0.1	77.272003
15.773350	0.1	75.224166
15.775017	0.1	73.242132
15.776683	0.1	71.325545
15.778350	0.1	69.472436
15.780017	0.1	67.680482
15.781683	0.1	65.947239
15.783350	0.1	64.270441
15.785017	0.1	62.647883
15.786683	0.1	61.077360
15.788350	0.1	59.557441
15.790017	0.1	58.087948
15.791683	0.1	56.669596
15.793350	0.1	55.302504
15.795017	0.1	53.984884
15.796683	0.1	52.713517
15.798350	0.1	51.485363
15.800017	0.1	50.298873
15.801683	0.1	49.153808
15.803350	0.1	48.050764
15.805017	0.1	46.989086
15.806683	0.1	45.967105
15.808350	0.1	44.983092
15.810017	0.1	44.035437
15.811683	0.1	43.122354
15.813350	0.1	42.242232
15.815017	0.1	41.393223
15.816683	0.1	40.574255
15.818350	0.1	39.785089
15.820017	0.1	39.025369
15.821683	0.1	38.294377
15.823350	0.1	37.591281
15.825017	0.1	36.914947
15.826683	0.1	36.264720
15.828350	0.1	35.640063
15.830017	0.1	35.039487
15.831683	0.1	34.461739
15.833350	0.1	33.905508
15.835017	0.1	33.369722
15.836683	0.1	32.852711
15.838350	0.1	32.352509
15.840017	0.1	31.867566
15.841683	0.1	31.398358
15.843350	0.1	30.946018
15.845017	0.1	30.511441
15.846683	0.1	30.095281
15.848350	0.1	29.698314
15.850017	0.1	29.319765
15.851683	0.1	28.957071
15.853350	0.1	28.606834
15.855017	0.1	28.266789
15.856683	0.1	27.936937
15.858350	0.1	27.618112
15.860017	0.1	27.310731
15.861683	0.1	27.014019
15.863350	0.1	26.727916
15.865017	0.1	26.452901
15.866683	0.1	26.188137
15.868350	0.1	25.931956
15.870017	0.1	25.683583
15.871683	0.1	25.443377
15.873350	0.1	25.211693
15.875017	0.1	24.988355
15.876683	0.1	24.772944
15.878350	0.1	24.565221
15.880017	0.1	24.364771
15.881683	0.1	24.170281
15.883350	0.1	23.980202
15.885017	0.1	23.793997
15.886683	0.1	23.613276
15.888350	0.1	23.440184
15.890017	0.1	23.275019
15.891683	0.1	23.116709
15.893350	0.1	22.963704
15.895017	0.1	22.815348
15.896683	0.1	22.672118
15.898350	0.1	22.534670
15.900017	0.1	22.403301
15.901683	0.1	22.277416
15.903350	0.1	22.155525
15.905017	0.1	22.036077
15.906683	0.1	21.919252
15.908350	0.1	21.806122
15.910017	0.1	21.697821
15.911683	0.1	21.594704
15.913350	0.1	21.497132
15.915017	0.1	21.404804
15.916683	0.1	21.317304
15.918350	0.1	21.234454
15.920017	0.1	21.155299
15.921683	0.1	21.078051
15.923350	0.1	21.001042
15.925017	0.1	20.923675
15.926683	0.1	20.847083
15.928350	0.1	20.773531
15.930017	0.1	20.704688
15.931683	0.1	20.640374
15.933350	0.1	20.579816
15.935017	0.1	20.522536
15.936683	0.1	20.468475
15.938350	0.1	20.417453
15.940017	0.1	20.368518
15.941683	0.1	20.320536
15.943350	0.1	20.274104
15.945017	0.1	20.231427
15.946683	0.1	20.193578
15.948350	0.1	20.161511
15.950017	0.1	20.136596
15.951683	0.1	20.118893
15.953350	0.1	20.107330
15.955017	0.1	20.099820
15.956683	0.1	20.094038
15.958350	0.1	20.088257
15.960017	0.1	20.082356
15.961683	0.1	20.077111
15.963350	0.1	20.073057
15.965017	0.1	20.070554
15.966683	0.1	20.070852
15.968350	0.1	20.075859
15.970017	0.1	20.086886
15.971683	0.1	20.103873
15.973350	0.1	20.125390
15.975017	0.1	20.149530
15.976683	0.1	20.174385
15.978350	0.1	20.198525
15.980017	0.1	20.223082
15.981683	0.1	20.251335
15.983350	0.1	20.285548
15.985017	0.1	20.324649
15.986683	0.1	20.366253
15.988350	0.1	20.409645
15.990017	0.1	20.455123
15.991683	0.1	20.502211
15.993350	0.1	20.549656
15.995017	0.1	20.595671
15.996683	0.1	20.639182
15.998350	0.1	20.680250
16.000017	0.1	20.720185
16.001683	0.1	20.760478
16.003350	0.1	20.801545
16.005017	0.1	20.842732
16.006683	0.1	20.884277
16.008350	0.1	20.927252
16.010017	0.1	20.971776
16.011683	0.1	21.015705
16.013350	0.1	21.056773
16.015017	0.1	21.094323
16.016683	0.1	21.129550
16.018350	0.1	21.163703
16.020017	0.1	21.196784
16.021683	0.1	21.228136
16.023350	0.1	21.256448
16.025017	0.1	21.280707
16.026683	0.1	21.299304
16.028350	0.1	21.311463
16.030017	0.1	21.317841
16.031683	0.1	21.319808
16.033350	0.1	21.318735
16.035017	0.1	21.316410
16.036683	0.1	21.314205
16.038350	0.1	21.312298
16.040017	0.1	21.310390
16.041683	0.1	21.308602
16.043350	0.1	21.305920
16.045017	0.1	21.299483
16.046683	0.1	21.287681
16.048350	0.1	21.271647
16.050017	0.1	21.253110
16.051683	0.1	21.232845
16.053350	0.1	21.211029
16.055017	0.1	21.188856
16.056683	0.1	21.167280
16.058350	0.1	21.145285
16.060017	0.1	21.121026
16.061683	0.1	21.093549
16.063350	0.1	21.062614
16.065017	0.1	21.028699
16.066683	0.1	20.991982
16.068350	0.1	20.952345
16.070017	0.1	20.909668
16.071683	0.1	20.864190
16.073350	0.1	20.816864
16.075017	0.1	20.769955
16.076683	0.1	20.724834
16.078350	0.1	20.680667
16.080017	0.1	20.636083
16.081683	0.1	20.591081
16.083350	0.1	20.545424
16.085017	0.1	20.498158
16.086683	0.1	20.449461
16.088350	0.1	20.399691
16.090017	0.1	20.347894
16.091683	0.1	20.292105
16.093350	0.1	20.230950
16.095017	0.1	20.164849
16.096683	0.1	20.095707
16.098350	0.1	20.026268
16.100017	0.1	19.958318
16.101683	0.1	19.892098
16.103350	0.1	19.827307
16.105017	0.1	19.764305
16.106683	0.1	19.703509
16.108350	0.1	19.644440
16.110017	0.1	19.586564
16.111683	0.1	19.529761
16.113350	0.1	19.473315
16.115017	0.1	19.416631
16.116683	0.1	19.359769
16.118350	0.1	19.303323
16.120017	0.1	19.247116
16.121683	0.1	19.190193
16.123350	0.1	19.131721
16.125017	0.1	19.071222
16.126683	0.1	19.009949
16.128350	0.1	18.951596
16.130017	0.1	18.899382
16.131683	0.1	18.853010
16.133350	0.1	18.810452
16.135017	0.1	18.770279
16.136683	0.1	18.731178
16.138350	0.1	18.693031
16.140017	0.1	18.657268
16.141683	0.1	18.626035
16.143350	0.1	18.599631
16.145017	0.1	18.576146
16.146683	0.1	18.553139
16.148350	0.1	18.530072
16.150017	0.1	18.508316
16.151683	0.1	18.489839
16.153350	0.1	18.476308
16.155017	0.1	18.468321
16.156683	0.1	18.464209
16.158350	0.1	18.461348
16.160017	0.1	18.458367
16.161683	0.1	18.455626
16.163350	0.1	18.454076
16.165017	0.1	18.454136
16.166683	0.1	18.455804
16.168350	0.1	18.458367
16.170017	0.1	18.461288
16.171683	0.1	18.465341
16.173350	0.1	18.472553
16.175017	0.1	18.484117
16.176683	0.1	18.498958
16.178350	0.1	18.515111
16.180017	0.1	18.532277
16.181683	0.1	18.551530
16.183350	0.1	18.572928
16.185017	0.1	18.595399
16.186683	0.1	18.618227
16.188350	0.1	18.641652
16.190017	0.1	18.666924
16.191683	0.1	18.695475
16.193350	0.1	18.727661
16.195017	0.1	18.761994
16.196683	0.1	18.796922
16.198350	0.1	18.831731
16.200017	0.1	18.867077
16.201683	0.1	18.904329
16.203350	0.1	18.944324
16.205017	0.1	18.986405
16.206683	0.1	19.028665
16.208350	0.1	19.069613
16.210017	0.1	19.109191
16.211683	0.1	19.147576
16.213350	0.1	19.185008
16.215017	0.1	19.221963
16.216683	0.1	19.260050
16.218350	0.1	19.301058
16.220017	0.1	19.344867
16.221683	0.1	19.390048
16.223350	0.1	19.436122
16.225017	0.1	19.484104
16.226683	0.1	19.534351
16.228350	0.1	19.585253
16.230017	0.1	19.635261
16.231683	0.1	19.684197
16.233350	0.1	19.733609
16.235017	0.1	19.784869
16.236683	0.1	19.837857
16.238350	0.1	19.891144
16.240017	0.1	19.943656
16.241683	0.1	19.995214
16.243350	0.1	20.045699
16.245017	0.1	20.094992
16.246683	0.1	20.143391
16.248350	0.1	20.192267
16.250017	0.1	20.243348
16.251683	0.1	20.297707
16.253350	0.1	20.355881
16.255017	0.1	20.416619
16.256683	0.1	20.476819
16.258350	0.1	20.533801
16.260017	0.1	20.587088
16.261683	0.1	20.637752
16.263350	0.1	20.687283
16.265017	0.1	20.736755
16.266683	0.1	20.786525
16.268350	0.1	20.836593
16.270017	0.1	20.887257
16.271683	0.1	20.938696
16.273350	0.1	20.991148
16.275017	0.1	21.045090
16.276683	0.1	21.100820
16.278350	0.1	21.157683
16.280017	0.1	21.213354
16.281683	0.1	21.265568
16.283350	0.1	21.313669
16.285017	0.1	21.359028
16.286683	0.1	21.403612
16.288350	0.1	21.449269
16.290017	0.1	21.497489
16.291683	0.1	21.549107
16.293350	0.1	21.603288
16.295017	0.1	21.657349
16.296683	0.1	21.708728
16.298350	0.1	21.756770
16.300017	0.1	21.802844
16.301683	0.1	21.848620
16.303350	0.1	21.894814
16.305017	0.1	21.941067
16.306683	0.1	21.986963
16.308350	0.1	22.032799
16.310017	0.1	22.079171
16.311683	0.1	22.125961
16.313350	0.1	22.173227
16.315017	0.1	22.221984
16.316683	0.1	22.272946
16.318350	0.1	22.324981
16.320017	0.1	22.376598
16.321683	0.1	22.427560
16.323350	0.1	22.478701
16.325017	0.1	22.531094
16.326683	0.1	22.585036
16.328350	0.1	22.639753
16.330017	0.1	22.693039
16.331683	0.1	22.743346
16.333350	0.1	22.791625
16.335017	0.1	22.840799
16.336683	0.1	22.892655
16.338350	0.1	22.947015
16.340017	0.1	23.002984
16.341683	0.1	23.059370
16.343350	0.1	23.115040
16.345017	0.1	23.169400
16.346683	0.1	23.223163
16.348350	0.1	23.277046
16.350017	0.1	23.331584
16.351683	0.1	23.387135
16.353350	0.1	23.443641
16.355017	0.1	23.500086
16.356683	0.1	23.555578
16.358350	0.1	23.610951
16.360017	0.1	23.667933
16.361683	0.1	23.727538
16.363350	0.1	23.789467
16.365017	0.1	23.852350
16.366683	0.1	23.914577
16.368350	0.1	23.974957
16.370017	0.1	24.034323
16.371683	0.1	24.094464
16.373350	0.1	24.155320
16.375017	0.1	24.215402
16.376683	0.1	24.274768
16.378350	0.1	24.334849
16.380017	0.1	24.395944
16.381683	0.1	24.456860
16.383350	0.1	24.516942
16.385017	0.1	24.577023
16.386683	0.1	24.639072
16.388350	0.1	24.705411
16.390017	0.1	24.776460
16.391683	0.1	24.849416
16.393350	0.1	24.920584
16.395017	0.1	24.988295
16.396683	0.1	25.053383
16.398350	0.1	25.118054
16.400017	0.1	25.183560
16.401683	0.1	25.250138
16.403350	0.1	25.317730
16.405017	0.1	25.386454
16.406683	0.1	25.456490
16.408350	0.1	25.528492
16.410017	0.1	25.603356
16.411683	0.1	25.680722
16.413350	0.1	25.758804
16.415017	0.1	25.836410
16.416683	0.1	25.913598
16.418350	0.1	25.991382
16.420017	0.1	26.071192
16.421683	0.1	26.154639
16.423350	0.1	26.241662
16.425017	0.1	26.330532
16.426683	0.1	26.419224
16.428350	0.1	26.505889
16.430017	0.1	26.588561
16.431683	0.1	26.666226
16.433350	0.1	26.740553
16.435017	0.1	26.815774
16.436683	0.1	26.895584
16.438350	0.1	26.980640
16.440017	0.1	27.068915
16.441683	0.1	27.158202
16.443350	0.1	27.247252
16.445017	0.1	27.335467
16.446683	0.1	27.422072
16.448350	0.1	27.506115
16.450017	0.1	27.587475
16.451683	0.1	27.667584
16.453350	0.1	27.748348
16.455017	0.1	27.830602
16.456683	0.1	27.913989
16.458350	0.1	27.998866
16.460017	0.1	28.085830
16.461683	0.1	28.174819
16.463350	0.1	28.264703
16.465017	0.1	28.355004
16.466683	0.1	28.445603
16.468350	0.1	28.535666
16.470017	0.1	28.624298
16.471683	0.1	28.711917
16.473350	0.1	28.799953
16.475017	0.1	28.889837
16.476683	0.1	28.982522
16.478350	0.1	29.077472
16.480017	0.1	29.173614
16.481683	0.1	29.269995
16.483350	0.1	29.366912
16.485017	0.1	29.465081
16.486683	0.1	29.564084
16.488350	0.1	29.662551
16.490017	0.1	29.760124
16.491683	0.1	29.857578
16.493350	0.1	29.955150
16.495017	0.1	30.052604
16.496683	0.1	30.150058
16.498350	0.1	30.247929
16.500017	0.1	30.346574
16.501683	0.1	30.446114
16.503350	0.1	30.546488
16.505017	0.1	30.647578
16.506683	0.1	30.750276
16.508350	0.1	30.855538
16.510017	0.1	30.962350
16.511683	0.1	31.068804
16.513350	0.1	31.174364
16.515017	0.1	31.280519
16.516683	0.1	31.388165
16.518350	0.1	31.496944
16.520017	0.1	31.605901
16.521683	0.1	31.715037
16.523350	0.1	31.825664
16.525017	0.1	31.938972
16.526683	0.1	32.054903
16.528350	0.1	32.172801
16.530017	0.1	32.292606
16.531683	0.1	32.414915
16.533350	0.1	32.539787
16.535017	0.1	32.666506
16.536683	0.1	32.793583
16.538350	0.1	32.919945
16.540017	0.1	33.045413
16.541683	0.1	33.171298
16.543350	0.1	33.298554
16.545017	0.1	33.428015
16.546683	0.1	33.560338
16.548350	0.1	33.696236
16.550017	0.1	33.836367
16.551683	0.1	33.980193
16.553350	0.1	34.126343
16.555017	0.1	34.274163
16.556683	0.1	34.423055
16.558350	0.1	34.571650
16.560017	0.1	34.718933
16.561683	0.1	34.865858
16.563350	0.1	35.014512
16.565017	0.1	35.166266
16.566683	0.1	35.321297
16.568350	0.1	35.478952
16.570017	0.1	35.638454
16.571683	0.1	35.797717
16.573350	0.1	35.954537
16.575017	0.1	36.108436
16.576683	0.1	36.261143
16.578350	0.1	36.415221
16.580017	0.1	36.572578
16.581683	0.1	36.733570
16.583350	0.1	36.897542
16.585017	0.1	37.064137
16.586683	0.1	37.232401
16.588350	0.1	37.401321
16.590017	0.1	37.570598
16.591683	0.1	37.741425
16.593350	0.1	37.916245
16.595017	0.1	38.096669
16.596683	0.1	38.282397
16.598350	0.1	38.471165
16.600017	0.1	38.660946
16.601683	0.1	38.851621
16.603350	0.1	39.044204
16.605017	0.1	39.239230
16.606683	0.1	39.436223
16.608350	0.1	39.634886
16.610017	0.1	39.835217
16.611683	0.1	40.036979
16.613350	0.1	40.240469
16.615017	0.1	40.446820
16.616683	0.1	40.657702
16.618350	0.1	40.873947
16.620017	0.1	41.094902
16.621683	0.1	41.319492
16.623350	0.1	41.547718
16.625017	0.1	41.781011
16.626683	0.1	42.020383
16.628350	0.1	42.264941
16.630017	0.1	42.511406
16.631683	0.1	42.756322
16.633350	0.1	42.999032
16.635017	0.1	43.242040
16.636683	0.1	43.488147
16.638350	0.1	43.738427
16.640017	0.1	43.992105
16.641683	0.1	44.246855
16.643350	0.1	44.500652
16.645017	0.1	44.753495
16.646683	0.1	45.005801
16.648350	0.1	45.257333
16.650017	0.1	45.506420
16.651683	0.1	45.750800
16.653350	0.1	45.988860
16.655017	0.1	46.220186
16.656683	0.1	46.444836
16.658350	0.1	46.662691
16.660017	0.1	46.874109
16.661683	0.1	47.079566
16.663350	0.1	47.279122
16.665017	0.1	47.472361
16.666683	0.1	47.659102
16.668350	0.1	47.839227
16.670017	0.1	48.010591
16.671683	0.1	48.168602
16.673350	0.1	48.310104
16.675017	0.1	48.435870
16.676683	0.1	48.548523
16.678350	0.1	48.650029
16.680017	0.1	48.740628
16.681683	0.1	48.819366
16.683350	0.1	48.885170
16.685017	0.1	48.938277
16.686683	0.1	48.978928
16.688350	0.1	49.007299
16.690017	0.1	49.024168
16.691683	0.1	49.031082
16.693350	0.1	49.029294
16.695017	0.1	49.018982
16.696683	0.1	49.000028
16.698350	0.1	48.971716
16.700017	0.1	48.933390
16.701683	0.1	48.884872
16.703350	0.1	48.826757
16.705017	0.1	48.759523
16.706683	0.1	48.683944
16.708350	0.1	48.602465
16.710017	0.1	48.518482
16.711683	0.1	48.434797
16.713350	0.1	48.352423
16.715017	0.1	48.270228
16.716683	0.1	48.186841
16.718350	0.1	48.102322
16.720017	0.1	48.017684
16.721683	0.1	47.933224
16.723350	0.1	47.849658
16.725017	0.1	47.768774
16.726683	0.1	47.691467
16.728350	0.1	47.616425
16.730017	0.1	47.542336
16.731683	0.1	47.469440
16.733350	0.1	47.399881
16.735017	0.1	47.335031
16.736683	0.1	47.274473
16.738350	0.1	47.217312
16.740017	0.1	47.164443
16.741683	0.1	47.118667
16.743350	0.1	47.082725
16.745017	0.1	47.057214
16.746683	0.1	47.039214
16.748350	0.1	47.024312
16.750017	0.1	47.009948
16.751683	0.1	46.996537
16.753350	0.1	46.986583
16.755017	0.1	46.982232
16.756683	0.1	46.983900
16.758350	0.1	46.990219
16.760017	0.1	46.999875
16.761683	0.1	47.012392
16.763350	0.1	47.027591
16.765017	0.1	47.044816
16.766683	0.1	47.063175
16.768350	0.1	47.082487
16.770017	0.1	47.103467
16.771683	0.1	47.126892
16.773350	0.1	47.153357
16.775017	0.1	47.184053
16.776683	0.1	47.219816
16.778350	0.1	47.259870
16.780017	0.1	47.302010
16.781683	0.1	47.345164
16.783350	0.1	47.389987
16.785017	0.1	47.436717
16.786683	0.1	47.484580
16.788350	0.1	47.532919
16.790017	0.1	47.581854
16.791683	0.1	47.632220
16.793350	0.1	47.684374
16.795017	0.1	47.738138
16.796683	0.1	47.792676
16.798350	0.1	47.847512
16.800017	0.1	47.901931
16.801683	0.1	47.955397
16.803350	0.1	48.007432
16.805017	0.1	48.057797
16.806683	0.1	48.107508
16.808350	0.1	48.158529
16.810017	0.1	48.211518
16.811683	0.1	48.265400
16.813350	0.1	48.320058
16.815017	0.1	48.376682
16.816683	0.1	48.436525
16.818350	0.1	48.498931
16.820017	0.1	48.561159
16.821683	0.1	48.620585
16.823350	0.1	48.676792
16.825017	0.1	48.731926
16.826683	0.1	48.787835
16.828350	0.1	48.845413
16.830017	0.1	48.905018
16.831683	0.1	48.966113
16.833350	0.1	49.026373
16.835017	0.1	49.084189
16.836683	0.1	49.140814
16.838350	0.1	49.198928
16.840017	0.1	49.259725
16.841683	0.1	49.322191
16.843350	0.1	49.384716
16.845017	0.1	49.445990
16.846683	0.1	49.505833
16.848350	0.1	49.564841
16.850017	0.1	49.623135
16.851683	0.1	49.680534
16.853350	0.1	49.736980
16.855017	0.1	49.793068
16.856683	0.1	49.849930
16.858350	0.1	49.908462
16.860017	0.1	49.968961
16.861683	0.1	50.030890
16.863350	0.1	50.092879
16.865017	0.1	50.153974
16.866683	0.1	50.214532
16.868350	0.1	50.275925
16.870017	0.1	50.338390
16.871683	0.1	50.400737
16.873350	0.1	50.461534
16.875017	0.1	50.519827
16.876683	0.1	50.576332
16.878350	0.1	50.632539
16.880017	0.1	50.689164
16.881683	0.1	50.745252
16.883350	0.1	50.799730
16.885017	0.1	50.852540
16.886683	0.1	50.904635
16.888350	0.1	50.957206
16.890017	0.1	51.011267
16.891683	0.1	51.067236
16.893350	0.1	51.125053
16.895017	0.1	51.184717
16.896683	0.1	51.246646
16.898350	0.1	51.310363
16.900017	0.1	51.373187
16.901683	0.1	51.432195
16.903350	0.1	51.486316
16.905017	0.1	51.535788
16.906683	0.1	51.581803
16.908350	0.1	51.626447
16.910017	0.1	51.672521
16.911683	0.1	51.721159
16.913350	0.1	51.771525
16.915017	0.1	51.822069
16.916683	0.1	51.872137
16.918350	0.1	51.921252
16.920017	0.1	51.969233
16.921683	0.1	52.016202
16.923350	0.1	52.063051
16.925017	0.1	52.110258
16.926683	0.1	52.157703
16.928350	0.1	52.205327
16.930017	0.1	52.252832
16.931683	0.1	52.297774
16.933350	0.1	52.337173
16.935017	0.1	52.371028
16.936683	0.1	52.402023
16.938350	0.1	52.432183
16.940017	0.1	52.462223
16.941683	0.1	52.492622
16.943350	0.1	52.523795
16.945017	0.1	52.555624
16.946683	0.1	52.587393
16.948350	0.1	52.618864
16.950017	0.1	52.650097
16.951683	0.1	52.679959
16.953350	0.1	52.707854
16.955017	0.1	52.734676
16.956683	0.1	52.761915
16.958350	0.1	52.789572
16.960017	0.1	52.815381
16.961683	0.1	52.836064
16.963350	0.1	52.850190
16.965017	0.1	52.859488
16.966683	0.1	52.867714
16.968350	0.1	52.877847
16.970017	0.1	52.889708
16.971683	0.1	52.901212
16.973350	0.1	52.911046
16.975017	0.1	52.919808
16.976683	0.1	52.928809
16.978350	0.1	52.938941
16.980017	0.1	52.950683
16.981683	0.1	52.963200
16.983350	0.1	52.973870
16.985017	0.1	52.979770
16.986683	0.1	52.980307
16.988350	0.1	52.977446
16.990017	0.1	52.974346
16.991683	0.1	52.973691
16.993350	0.1	52.975598
16.995017	0.1	52.977088
16.996683	0.1	52.975479
16.998350	0.1	52.971485
17.000017	0.1	52.967790
17.001683	0.1	52.965763
17.003350	0.1	52.964392
17.005017	0.1	52.962306
17.006683	0.1	52.959505
17.008350	0.1	52.956703
17.010017	0.1	52.954021
17.011683	0.1	52.950147
17.013350	0.1	52.943412
17.015017	0.1	52.932862
17.016683	0.1	52.919391
17.018350	0.1	52.905265
17.020017	0.1	52.893701
17.021683	0.1	52.886906
17.023350	0.1	52.884105
17.025017	0.1	52.882138
17.026683	0.1	52.878085
17.028350	0.1	52.871290
17.030017	0.1	52.862647
17.031683	0.1	52.852157
17.033350	0.1	52.839580
17.035017	0.1	52.825454
17.036683	0.1	52.811745
17.038350	0.1	52.801195
17.040017	0.1	52.795533
17.041683	0.1	52.793566
17.043350	0.1	52.791718
17.045017	0.1	52.787247
17.046683	0.1	52.779976
17.048350	0.1	52.770618
17.050017	0.1	52.759889
17.051683	0.1	52.748445
17.053350	0.1	52.737358
17.055017	0.1	52.727166
17.056683	0.1	52.717629
17.058350	0.1	52.708033
17.060017	0.1	52.697066
17.061683	0.1	52.684072
17.063350	0.1	52.670184
17.065017	0.1	52.658203
17.066683	0.1	52.650336
17.068350	0.1	52.646342
17.070017	0.1	52.643660
17.071683	0.1	52.639666
17.073350	0.1	52.633885
17.075017	0.1	52.627209
17.076683	0.1	52.619639
17.078350	0.1	52.610400
17.080017	0.1	52.599433
17.081683	0.1	52.588645
17.083350	0.1	52.580181
17.085017	0.1	52.574220
17.086683	0.1	52.569631
17.088350	0.1	52.565697
17.090017	0.1	52.562300
17.091683	0.1	52.558783
17.093350	0.1	52.553776
17.095017	0.1	52.546385
17.096683	0.1	52.537921
17.098350	0.1	52.531782
17.100017	0.1	52.530232
17.101683	0.1	52.533093
17.103350	0.1	52.538279
17.105017	0.1	52.543047
17.106683	0.1	52.545133
17.108350	0.1	52.543286
17.110017	0.1	52.537802
17.111683	0.1	52.529577
17.113350	0.1	52.519980
17.115017	0.1	52.510742
17.116683	0.1	52.503827
17.118350	0.1	52.499595
17.120017	0.1	52.497867
17.121683	0.1	52.499297
17.123350	0.1	52.504125
17.125017	0.1	52.511278
17.126683	0.1	52.519623
17.128350	0.1	52.528742
17.130017	0.1	52.538517
17.131683	0.1	52.548590
17.133350	0.1	52.558068
17.135017	0.1	52.566293
17.136683	0.1	52.573505
17.138350	0.1	52.580598
17.140017	0.1	52.588466
17.141683	0.1	52.597407
17.143350	0.1	52.606884
17.145017	0.1	52.616123
17.146683	0.1	52.625838
17.148350	0.1	52.638713
17.150017	0.1	52.657905
17.151683	0.1	52.683237
17.153350	0.1	52.710894
17.155017	0.1	52.736941
17.156683	0.1	52.760366
17.158350	0.1	52.782002
17.160017	0.1	52.802029
17.161683	0.1	52.820328
17.163350	0.1	52.837315
17.165017	0.1	52.853945
17.166683	0.1	52.869919
17.168350	0.1	52.884105
17.170017	0.1	52.895966
17.171683	0.1	52.906516
17.173350	0.1	52.917901
17.175017	0.1	52.932206
17.176683	0.1	52.950862
17.178350	0.1	52.974048
17.180017	0.1	53.000334
17.181683	0.1	53.027097
17.183350	0.1	53.052786
17.185017	0.1	53.078237
17.186683	0.1	53.105298
17.188350	0.1	53.135458
17.190017	0.1	53.169730
17.191683	0.1	53.209189
17.193350	0.1	53.252521
17.195017	0.1	53.296808
17.196683	0.1	53.339961
17.198350	0.1	53.382877
17.200017	0.1	53.427163
17.201683	0.1	53.474310
17.203350	0.1	53.525391
17.205017	0.1	53.581479
17.206683	0.1	53.642574
17.208350	0.1	53.708318
17.210017	0.1	53.778413
17.211683	0.1	53.853038
17.213350	0.1	53.932432
17.215017	0.1	54.016713
17.216683	0.1	54.105762
17.218350	0.1	54.198984
17.220017	0.1	54.296020
17.221683	0.1	54.397050
17.223350	0.1	54.502312
17.225017	0.1	54.611805
17.226683	0.1	54.726365
17.228350	0.1	54.847244
17.230017	0.1	54.974559
17.231683	0.1	55.107597
17.233350	0.1	55.245522
17.235017	0.1	55.388335
17.236683	0.1	55.537466
17.238350	0.1	55.694405
17.240017	0.1	55.859450
17.241683	0.1	56.032661
17.243350	0.1	56.214455
17.245017	0.1	56.405548
17.246683	0.1	56.606773
17.248350	0.1	56.817773
17.250017	0.1	57.037536
17.251683	0.1	57.265583
17.253350	0.1	57.502154
17.255017	0.1	57.747904
17.256683	0.1	58.003846
17.258350	0.1	58.270756
17.260017	0.1	58.547858
17.261683	0.1	58.833543
17.263350	0.1	59.127573
17.265017	0.1	59.431437
17.266683	0.1	59.745971
17.268350	0.1	60.070757
17.270017	0.1	60.405496
17.271683	0.1	60.750965
17.273350	0.1	61.108533
17.275017	0.1	61.479453
17.276683	0.1	61.864141
17.278350	0.1	62.262539
17.280017	0.1	62.674765
17.281683	0.1	63.100580
17.283350	0.1	63.539688
17.285017	0.1	63.992683
17.286683	0.1	64.461116
17.288350	0.1	64.945404
17.290017	0.1	65.443341
17.291683	0.1	65.952067
17.293350	0.1	66.469673
17.295017	0.1	66.995804
17.296683	0.1	67.531888
17.298350	0.1	68.081502
17.300017	0.1	68.648819
17.301683	0.1	69.235508
17.303350	0.1	69.840078
17.305017	0.1	70.460205
17.306683	0.1	71.094696
17.308350	0.1	71.743791
17.310017	0.1	72.408084
17.311683	0.1	73.088233
17.313350	0.1	73.785309
17.315017	0.1	74.501638
17.316683	0.1	75.239603
17.318350	0.1	76.000159
17.320017	0.1	76.783840
17.321683	0.1	77.591901
17.323350	0.1	78.426008
17.325017	0.1	79.285924
17.326683	0.1	80.169265
17.328350	0.1	81.074421
17.330017	0.1	82.002645
17.331683	0.1	82.955663
17.333350	0.1	83.933418
17.335017	0.1	84.936803
17.336683	0.1	85.968678
17.338350	0.1	87.031191
17.340017	0.1	88.123923
17.341683	0.1	89.245205
17.343350	0.1	90.394025
17.345017	0.1	91.570621
17.346683	0.1	92.776662
17.348350	0.1	94.014054
17.350017	0.1	95.282381
17.351683	0.1	96.578306
17.353350	0.1	97.897476
17.355017	0.1	99.236494
17.356683	0.1	100.594527
17.358350	0.1	101.971513
17.360017	0.1	103.367156
17.361683	0.1	104.780323
17.363350	0.1	106.208986
17.365017	0.1	107.649869
17.366683	0.1	109.099812
17.368350	0.1	110.555834
17.370017	0.1	112.014956
17.371683	0.1	113.473780
17.373350	0.1	114.928312
17.375017	0.1	116.375513
17.376683	0.1	117.812760
17.378350	0.1	119.236596
17.380017	0.1	120.642788
17.381683	0.1	122.027106
17.383350	0.1	123.385556
17.385017	0.1	124.713726
17.386683	0.1	126.007207
17.388350	0.1	127.262242
17.390017	0.1	128.475495
17.391683	0.1	129.643686
17.393350	0.1	130.763837
17.395017	0.1	131.832429
17.396683	0.1	132.845171
17.398350	0.1	133.798667
17.400017	0.1	134.692141
17.401683	0.1	135.524579
17.403350	0.1	136.292585
17.405017	0.1	136.991688
17.406683	0.1	137.619027
17.408350	0.1	138.174184
17.410017	0.1	138.656863
17.411683	0.1	139.066704
17.413350	0.1	139.404067
17.415017	0.1	139.669427
17.416683	0.1	139.861413
17.418350	0.1	139.978298
17.420017	0.1	140.020558
17.421683	0.1	139.990636
17.423350	0.1	139.889606
17.425017	0.1	139.716514
17.426683	0.1	139.471658
17.428350	0.1	139.157423
17.430017	0.1	138.776847
17.431683	0.1	138.331600
17.433350	0.1	137.822100
17.435017	0.1	137.250074
17.436683	0.1	136.618920
17.438350	0.1	135.932394
17.440017	0.1	135.193416
17.441683	0.1	134.404846
17.443350	0.1	133.569070
17.445017	0.1	132.687517
17.446683	0.1	131.761380
17.448350	0.1	130.792924
17.450017	0.1	129.785069
17.451683	0.1	128.739663
17.453350	0.1	127.657898
17.455017	0.1	126.543172
17.456683	0.1	125.400372
17.458350	0.1	124.232955
17.460017	0.1	123.042472
17.461683	0.1	121.830709
17.463350	0.1	120.599933
17.465017	0.1	119.353540
17.466683	0.1	118.095524
17.468350	0.1	116.829819
17.470017	0.1	115.559048
17.471683	0.1	114.283986
17.473350	0.1	113.004512
17.475017	0.1	111.721224
17.476683	0.1	110.436565
17.478350	0.1	109.153218
17.480017	0.1	107.873744
17.481683	0.1	106.600410
17.483350	0.1	105.335540
17.485017	0.1	104.080802
17.486683	0.1	102.837688
17.488350	0.1	101.608342
17.490017	0.1	100.395805
17.491683	0.1	99.202043
17.493350	0.1	98.026878
17.495017	0.1	96.868700
17.496683	0.1	95.726615
17.498350	0.1	94.602590
17.500017	0.1	93.500799
17.501683	0.1	92.424339
17.503350	0.1	91.373449
17.505017	0.1	90.346401
17.506683	0.1	89.342421
17.508350	0.1	88.362937
17.510017	0.1	87.410157
17.511683	0.1	86.484735
17.513350	0.1	85.586255
17.515017	0.1	84.713285
17.516683	0.1	83.863681
17.518350	0.1	83.036308
17.520017	0.1	82.231228
17.521683	0.1	81.449156
17.523350	0.1	80.690329
17.525017	0.1	79.954569
17.526683	0.1	79.242294
17.528350	0.1	78.554397
17.530017	0.1	77.891712
17.531683	0.1	77.253942
17.533350	0.1	76.639657
17.535017	0.1	76.047067
17.536683	0.1	75.474744
17.538350	0.1	74.921612
17.540017	0.1	74.387734
17.541683	0.1	73.874359
17.543350	0.1	73.382918
17.545017	0.1	72.913234
17.546683	0.1	72.462921
17.548350	0.1	72.028641
17.550017	0.1	71.608250
17.551683	0.1	71.200613
17.553350	0.1	70.805852
17.555017	0.1	70.424442
17.556683	0.1	70.056741
17.558350	0.1	69.703345
17.560017	0.1	69.365267
17.561683	0.1	69.042329
17.563350	0.1	68.732445
17.565017	0.1	68.433885
17.566683	0.1	68.147246
17.568350	0.1	67.874078
17.570017	0.1	67.614679
17.571683	0.1	67.367677
17.573350	0.1	67.131345
17.575017	0.1	66.905324
17.576683	0.1	66.690628
17.578350	0.1	66.487257
17.580017	0.1	66.293244
17.581683	0.1	66.106621
17.583350	0.1	65.927092
17.585017	0.1	65.755550
17.586683	0.1	65.592054
17.588350	0.1	65.435473
17.590017	0.1	65.285329
17.591683	0.1	65.142635
17.593350	0.1	65.008048
17.595017	0.1	64.880315
17.596683	0.1	64.757828
17.598350	0.1	64.640347
17.600017	0.1	64.528410
17.601683	0.1	64.422254
17.603350	0.1	64.322356
17.605017	0.1	64.228598
17.606683	0.1	64.140204
17.608350	0.1	64.056758
17.610017	0.1	63.978735
17.611683	0.1	63.906793
17.613350	0.1	63.841049
17.615017	0.1	63.782457
17.616683	0.1	63.731734
17.618350	0.1	63.687567
17.620017	0.1	63.646320
17.621683	0.1	63.604359
17.623350	0.1	63.560490
17.625017	0.1	63.516561
17.626683	0.1	63.475017
17.628350	0.1	63.437048
17.630017	0.1	63.403014
17.631683	0.1	63.372795
17.633350	0.1	63.345496
17.635017	0.1	63.320521
17.636683	0.1	63.297097
17.638350	0.1	63.273314
17.640017	0.1	63.247625
17.641683	0.1	63.220922
17.643350	0.1	63.195828
17.645017	0.1	63.174848
17.646683	0.1	63.157920
17.648350	0.1	63.142780
17.650017	0.1	63.126866
17.651683	0.1	63.109342
17.653350	0.1	63.090447
17.655017	0.1	63.070659
17.656683	0.1	63.051108
17.658350	0.1	63.032631
17.660017	0.1	63.014988
17.661683	0.1	62.997226
17.663350	0.1	62.979225
17.665017	0.1	62.961999
17.666683	0.1	62.945846
17.668350	0.1	62.930111
17.670017	0.1	62.913600
17.671683	0.1	62.896077
17.673350	0.1	62.878076
17.675017	0.1	62.860075
17.676683	0.1	62.842611
17.678350	0.1	62.825505
17.680017	0.1	62.807385
17.681683	0.1	62.787119
17.683350	0.1	62.765423
17.685017	0.1	62.743489
17.686683	0.1	62.720183
17.688350	0.1	62.693302
17.690017	0.1	62.663201
17.691683	0.1	62.633101
17.693350	0.1	62.605444
17.695017	0.1	62.580708
17.696683	0.1	62.558893
17.698350	0.1	62.540177
17.700017	0.1	62.523965
17.701683	0.1	62.507812
17.703350	0.1	62.489513
17.705017	0.1	62.468354
17.706683	0.1	62.444035
17.708350	0.1	62.416438
17.710017	0.1	62.386695
17.711683	0.1	62.356893
17.713350	0.1	62.328700
17.715017	0.1	62.302176
17.716683	0.1	62.275950
17.718350	0.1	62.248591
17.720017	0.1	62.219921
17.721683	0.1	62.191490
17.723350	0.1	62.164966
17.725017	0.1	62.139872
17.726683	0.1	62.114481
17.728350	0.1	62.087957
17.730017	0.1	62.061135
17.731683	0.1	62.035982
17.733350	0.1	62.013868
17.735017	0.1	61.993901
17.736683	0.1	61.973158
17.738350	0.1	61.949793
17.740017	0.1	61.925057
17.741683	0.1	61.900679
17.743350	0.1	61.876837
17.745017	0.1	61.851803
17.746683	0.1	61.824683
17.748350	0.1	61.796430
17.750017	0.1	61.768655
17.751683	0.1	61.743084
17.753350	0.1	61.721448
17.755017	0.1	61.703924
17.756683	0.1	61.688248
17.758350	0.1	61.671201
17.760017	0.1	61.650816
17.761683	0.1	61.626557
17.763350	0.1	61.599199
17.765017	0.1	61.570171
17.766683	0.1	61.541025
17.768350	0.1	61.514024
17.770017	0.1	61.491433
17.771683	0.1	61.473373
17.773350	0.1	61.457280
17.775017	0.1	61.440233
17.776683	0.1	61.421636
17.778350	0.1	61.402325
17.780017	0.1	61.382715
17.781683	0.1	61.362568
17.783350	0.1	61.341766
17.785017	0.1	61.319951
17.786683	0.1	61.297778
17.788350	0.1	61.276976
17.790017	0.1	61.258856
17.791683	0.1	61.242465
17.793350	0.1	61.225597
17.795017	0.1	61.207715
17.796683	0.1	61.190132
17.798350	0.1	61.174575
17.800017	0.1	61.161701
17.801683	0.1	61.149660
17.803350	0.1	61.136190
17.805017	0.1	61.121408
17.806683	0.1	61.107639
17.808350	0.1	61.096672
17.810017	0.1	61.088685
17.811683	0.1	61.082009
17.813350	0.1	61.074201
17.815017	0.1	61.064485
17.816683	0.1	61.053995
17.818350	0.1	61.043743
17.820017	0.1	61.033610
17.821683	0.1	61.024014
17.823350	0.1	61.015431
17.825017	0.1	61.008517
17.826683	0.1	61.003987
17.828350	0.1	61.001722
17.830017	0.1	61.000291
17.831683	0.1	60.998265
17.833350	0.1	60.996119
17.835017	0.1	60.996417
17.836683	0.1	61.000947
17.838350	0.1	61.008576
17.840017	0.1	61.016980
17.841683	0.1	61.024669
17.843350	0.1	61.031107
17.845017	0.1	61.036292
17.846683	0.1	61.040942
17.848350	0.1	61.045591
17.850017	0.1	61.050419
17.851683	0.1	61.056022
17.853350	0.1	61.063711
17.855017	0.1	61.073724
17.856683	0.1	61.085049
17.858350	0.1	61.097208
17.860017	0.1	61.110977
17.861683	0.1	61.127845
17.863350	0.1	61.148349
17.865017	0.1	61.171535
17.866683	0.1	61.195437
17.868350	0.1	61.218146
17.870017	0.1	61.237935
17.871683	0.1	61.254207
17.873350	0.1	61.267976
17.875017	0.1	61.281864
17.876683	0.1	61.298374
17.878350	0.1	61.318520
17.880017	0.1	61.341707
17.881683	0.1	61.365250
17.883350	0.1	61.386052
17.885017	0.1	61.402682
17.886683	0.1	61.415736
17.888350	0.1	61.427060
17.890017	0.1	61.438683
17.891683	0.1	61.451558
17.893350	0.1	61.465744
17.895017	0.1	61.480883
17.896683	0.1	61.496500
17.898350	0.1	61.512057
17.900017	0.1	61.526898
17.901683	0.1	61.541323
17.903350	0.1	61.555508
17.905017	0.1	61.569277
17.906683	0.1	61.582748
17.908350	0.1	61.596397
17.910017	0.1	61.609987
17.911683	0.1	61.622325
17.913350	0.1	61.632458
17.915017	0.1	61.639789
17.916683	0.1	61.644677
17.918350	0.1	61.647896
17.920017	0.1	61.649803
17.921683	0.1	61.650399
17.923350	0.1	61.649863
17.925017	0.1	61.648253
17.926683	0.1	61.646108
17.928350	0.1	61.644260
17.930017	0.1	61.642293
17.931683	0.1	61.638657
17.933350	0.1	61.632875
17.935017	0.1	61.625604
17.936683	0.1	61.617736
17.938350	0.1	61.609153
17.940017	0.1	61.599258
17.941683	0.1	61.587933
17.943350	0.1	61.574999
17.945017	0.1	61.560217
17.946683	0.1	61.543886
17.948350	0.1	61.525945
17.950017	0.1	61.505202
17.951683	0.1	61.480943
17.953350	0.1	61.454896
17.955017	0.1	61.429981
17.956683	0.1	61.408464
17.958350	0.1	61.390702
17.960017	0.1	61.374310
17.961683	0.1	61.356191
17.963350	0.1	61.334614
17.965017	0.1	61.310295
17.966683	0.1	61.285142
17.968350	0.1	61.260942
17.970017	0.1	61.238531
17.971683	0.1	61.217252
17.973350	0.1	61.195318
17.975017	0.1	61.171535
17.976683	0.1	61.145905
17.978350	0.1	61.119083
17.980017	0.1	61.091486
17.981683	0.1	61.062876
17.983350	0.1	61.032716
17.985017	0.1	61.001126
17.986683	0.1	60.968999
17.988350	0.1	60.936693
17.990017	0.1	60.903374
17.991683	0.1	60.867790
17.993350	0.1	60.829762
17.995017	0.1	60.790840
17.996683	0.1	60.753111
17.998350	0.1	60.717825
18.000017	0.1	60.684506
18.001683	0.1	60.651127
18.003350	0.1	60.615364
18.005017	0.1	60.577039
18.006683	0.1	60.537819
18.008350	0.1	60.498599
18.010017	0.1	60.458664
18.011683	0.1	60.417715
18.013350	0.1	60.375694
18.015017	0.1	60.332540
18.016683	0.1	60.288671
18.018350	0.1	60.244385
18.020017	0.1	60.199980
18.021683	0.1	60.155693
18.023350	0.1	60.111407
18.025017	0.1	60.066525
18.026683	0.1	60.020570
18.028350	0.1	59.973899
18.030017	0.1	59.927050
18.031683	0.1	59.879962
18.033350	0.1	59.832398
18.035017	0.1	59.784952
18.036683	0.1	59.737865
18.038350	0.1	59.690002
18.040017	0.1	59.640650
18.041683	0.1	59.590105
18.043350	0.1	59.538785
18.045017	0.1	59.487108
18.046683	0.1	59.435550
18.048350	0.1	59.383932
18.050017	0.1	59.332076
18.051683	0.1	59.280220
18.053350	0.1	59.228603
18.055017	0.1	59.177819
18.056683	0.1	59.128944
18.058350	0.1	59.082452
18.060017	0.1	59.037152
18.061683	0.1	58.990899
18.063350	0.1	58.942798
18.065017	0.1	58.893505
18.066683	0.1	58.843795
18.068350	0.1	58.794383
18.070017	0.1	58.746043
18.071683	0.1	58.699135
18.073350	0.1	58.653060
18.075017	0.1	58.607403
18.076683	0.1	58.561925
18.078350	0.1	58.515671
18.080017	0.1	58.467272
18.081683	0.1	58.416012
18.083350	0.1	58.362726
18.085017	0.1	58.309320
18.086683	0.1	58.256808
18.088350	0.1	58.204535
18.090017	0.1	58.151785
18.091683	0.1	58.098141
18.093350	0.1	58.042351
18.095017	0.1	57.983640
18.096683	0.1	57.923142
18.098350	0.1	57.863001
18.100017	0.1	57.804230
18.101683	0.1	57.746056
18.103350	0.1	57.687286
18.105017	0.1	57.627324
18.106683	0.1	57.566408
18.108350	0.1	57.503823
18.110017	0.1	57.438556
18.111683	0.1	57.371024
18.113350	0.1	57.303015
18.115017	0.1	57.235900
18.116683	0.1	57.169262
18.118350	0.1	57.101730
18.120017	0.1	57.031694
18.121683	0.1	56.959454
18.123350	0.1	56.887034
18.125017	0.1	56.815866
18.126683	0.1	56.745294
18.128350	0.1	56.673411
18.130017	0.1	56.598726
18.131683	0.1	56.521479
18.133350	0.1	56.443873
18.135017	0.1	56.368235
18.136683	0.1	56.295219
18.138350	0.1	56.223932
18.140017	0.1	56.152109
18.141683	0.1	56.078378
18.143350	0.1	56.002978
18.145017	0.1	55.926922
18.146683	0.1	55.851761
18.148350	0.1	55.779043
18.150017	0.1	55.708829
18.151683	0.1	55.639151
18.153350	0.1	55.567566
18.155017	0.1	55.493358
18.156683	0.1	55.417541
18.158350	0.1	55.342439
18.160017	0.1	55.269602
18.161683	0.1	55.198375
18.163350	0.1	55.126313
18.165017	0.1	55.052463
18.166683	0.1	54.977480
18.168350	0.1	54.902378
18.170017	0.1	54.827872
18.171683	0.1	54.754499
18.173350	0.1	54.681781
18.175017	0.1	54.608646
18.176683	0.1	54.534856
18.178350	0.1	54.460886
18.180017	0.1	54.387394
18.181683	0.1	54.315034
18.183350	0.1	54.243925
18.185017	0.1	54.174009
18.186683	0.1	54.104987
18.188350	0.1	54.036561
18.190017	0.1	53.968552
18.191683	0.1	53.900364
18.193350	0.1	53.831581
18.195017	0.1	53.762022
18.196683	0.1	53.691510
18.198350	0.1	53.619209
18.200017	0.1	53.545240
18.201683	0.1	53.470674
18.203350	0.1	53.397837
18.205017	0.1	53.328338
18.206683	0.1	53.261820
18.208350	0.1	53.196791
18.210017	0.1	53.132299
18.211683	0.1	53.067807
18.213350	0.1	53.002897
18.215017	0.1	52.937272
18.216683	0.1	52.870873
18.218350	0.1	52.804056
18.220017	0.1	52.737895
18.221683	0.1	52.673879
18.223350	0.1	52.612129
18.225017	0.1	52.550617
18.226683	0.1	52.487317
18.228350	0.1	52.422646
18.230017	0.1	52.358452
18.231683	0.1	52.296165
18.233350	0.1	52.236024
18.235017	0.1	52.177969
18.236683	0.1	52.121702
18.238350	0.1	52.065733
18.240017	0.1	52.008572
18.241683	0.1	51.949802
18.243350	0.1	51.890555
18.245017	0.1	51.832739
18.246683	0.1	51.777127
18.248350	0.1	51.723543
18.250017	0.1	51.671806
18.251683	0.1	51.621917
18.253350	0.1	51.573160
18.255017	0.1	51.524106
18.256683	0.1	51.473561
18.258350	0.1	51.421169
18.260017	0.1	51.368001
18.261683	0.1	51.316086
18.263350	0.1	51.267091
18.265017	0.1	51.221612
18.266683	0.1	51.179233
18.268350	0.1	51.138225
18.270017	0.1	51.096681
18.271683	0.1	51.053050
18.273350	0.1	51.006797
18.275017	0.1	50.958517
18.276683	0.1	50.908688
18.278350	0.1	50.858322
18.280017	0.1	50.809386
18.281683	0.1	50.763550
18.283350	0.1	50.721529
18.285017	0.1	50.683263
18.286683	0.1	50.648096
18.288350	0.1	50.614360
18.290017	0.1	50.580385
18.291683	0.1	50.545040
18.293350	0.1	50.507847
18.295017	0.1	50.468805
18.296683	0.1	50.428870
18.298350	0.1	50.389054
18.300017	0.1	50.349656
18.301683	0.1	50.311151
18.303350	0.1	50.274912
18.305017	0.1	50.242725
18.306683	0.1	50.214770
18.308350	0.1	50.188723
18.310017	0.1	50.161901
18.311683	0.1	50.133291
18.313350	0.1	50.104621
18.315017	0.1	50.078037
18.316683	0.1	50.053778
18.318350	0.1	50.031009
18.320017	0.1	50.009015
18.321683	0.1	49.986544
18.323350	0.1	49.961153
18.325017	0.1	49.931470
18.326683	0.1	49.898747
18.328350	0.1	49.865249
18.330017	0.1	49.833718
18.331683	0.1	49.806955
18.333350	0.1	49.786094
18.335017	0.1	49.769524
18.336683	0.1	49.754801
18.338350	0.1	49.740735
18.340017	0.1	49.726430
18.341683	0.1	49.710277
18.343350	0.1	49.691501
18.345017	0.1	49.671116
18.346683	0.1	49.650910
18.348350	0.1	49.631420
18.350017	0.1	49.612704
18.351683	0.1	49.594942
18.353350	0.1	49.578610
18.355017	0.1	49.562636
18.356683	0.1	49.544576
18.358350	0.1	49.522760
18.360017	0.1	49.498561
18.361683	0.1	49.474540
18.363350	0.1	49.452129
18.365017	0.1	49.430194
18.366683	0.1	49.407008
18.368350	0.1	49.382034
18.370017	0.1	49.356225
18.371683	0.1	49.330595
18.373350	0.1	49.305442
18.375017	0.1	49.281242
18.376683	0.1	49.258593
18.378350	0.1	49.236479
18.380017	0.1	49.212339
18.381683	0.1	49.184802
18.383350	0.1	49.154404
18.385017	0.1	49.122277
18.386683	0.1	49.089733
18.388350	0.1	49.057248
18.390017	0.1	49.024108
18.391683	0.1	48.989537
18.393350	0.1	48.953536
18.395017	0.1	48.916820
18.396683	0.1	48.880699
18.398350	0.1	48.846605
18.400017	0.1	48.814419
18.401683	0.1	48.781577
18.403350	0.1	48.745814
18.405017	0.1	48.707309
18.406683	0.1	48.667374
18.408350	0.1	48.626247
18.410017	0.1	48.583093
18.411683	0.1	48.537853
18.413350	0.1	48.492256
18.415017	0.1	48.447612
18.416683	0.1	48.403564
18.418350	0.1	48.359159
18.420017	0.1	48.313799
18.421683	0.1	48.268142
18.423350	0.1	48.224571
18.425017	0.1	48.185292
18.426683	0.1	48.149648
18.428350	0.1	48.114660
18.430017	0.1	48.076454
18.431683	0.1	48.033062
18.433350	0.1	47.985080
18.435017	0.1	47.934833
18.436683	0.1	47.884109
18.438350	0.1	47.833803
18.440017	0.1	47.784510
18.441683	0.1	47.735873
18.443350	0.1	47.685924
18.445017	0.1	47.633591
18.446683	0.1	47.579589
18.448350	0.1	47.525468
18.450017	0.1	47.471347
18.451683	0.1	47.416690
18.453350	0.1	47.361913
18.455017	0.1	47.308567
18.456683	0.1	47.257128
18.458350	0.1	47.206107
18.460017	0.1	47.153655
18.461683	0.1	47.098937
18.463350	0.1	47.041955
18.465017	0.1	46.983364
18.466683	0.1	46.924177
18.468350	0.1	46.864274
18.470017	0.1	46.802762
18.471683	0.1	46.739104
18.473350	0.1	46.674135
18.475017	0.1	46.609881
18.476683	0.1	46.547773
18.478350	0.1	46.487632
18.480017	0.1	46.428147
18.481683	0.1	46.367469
18.483350	0.1	46.305480
18.485017	0.1	46.243670
18.486683	0.1	46.182874
18.488350	0.1	46.122077
18.490017	0.1	46.060148
18.491683	0.1	45.997265
18.493350	0.1	45.933369
18.495017	0.1	45.867327
18.496683	0.1	45.797887
18.498350	0.1	45.725348
18.500017	0.1	45.652631
18.501683	0.1	45.582714
18.503350	0.1	45.516076
18.505017	0.1	45.449975
18.506683	0.1	45.381906
18.508350	0.1	45.311573
18.510017	0.1	45.239809
18.511683	0.1	45.167687
18.513350	0.1	45.097056
18.515017	0.1	45.029822
18.516683	0.1	44.966700
18.518350	0.1	44.906261
18.520017	0.1	44.845405
18.521683	0.1	44.781986
18.523350	0.1	44.716301
18.525017	0.1	44.648948
18.526683	0.1	44.580820
18.528350	0.1	44.512930
18.530017	0.1	44.445815
18.531683	0.1	44.378939
18.533350	0.1	44.310870
18.535017	0.1	44.240597
18.536683	0.1	44.168892
18.538350	0.1	44.098022
18.540017	0.1	44.029715
18.541683	0.1	43.963733
18.543350	0.1	43.898585
18.545017	0.1	43.833199
18.546683	0.1	43.767991
18.548350	0.1	43.704095
18.550017	0.1	43.642047
18.551683	0.1	43.580773
18.553350	0.1	43.518963
18.555017	0.1	43.456021
18.556683	0.1	43.392840
18.558350	0.1	43.331387
18.560017	0.1	43.272438
18.561683	0.1	43.215218
18.563350	0.1	43.157997
18.565017	0.1	43.099227
18.566683	0.1	43.037954
18.568350	0.1	42.974892
18.570017	0.1	42.912247
18.571683	0.1	42.851987
18.573350	0.1	42.794647
18.575017	0.1	42.739930
18.576683	0.1	42.686823
18.578350	0.1	42.633596
18.580017	0.1	42.578879
18.581683	0.1	42.523089
18.583350	0.1	42.467060
18.585017	0.1	42.410376
18.586683	0.1	42.352798
18.588350	0.1	42.295041
18.590017	0.1	42.237642
18.591683	0.1	42.180421
18.593350	0.1	42.123082
18.595017	0.1	42.065504
18.596683	0.1	42.007270
18.598350	0.1	41.947725
18.600017	0.1	41.886749
18.601683	0.1	41.825714
18.603350	0.1	41.766288
18.605017	0.1	41.709187
18.606683	0.1	41.653755
18.608350	0.1	41.599097
18.610017	0.1	41.544559
18.611683	0.1	41.488769
18.613350	0.1	41.429701
18.615017	0.1	41.367474
18.616683	0.1	41.304531
18.618350	0.1	41.242900
18.620017	0.1	41.182222
18.621683	0.1	41.120174
18.623350	0.1	41.054609
18.625017	0.1	40.986004
18.626683	0.1	40.917399
18.628350	0.1	40.852370
18.630017	0.1	40.792170
18.631683	0.1	40.735903
18.633350	0.1	40.681424
18.635017	0.1	40.626886
18.636683	0.1	40.571334
18.638350	0.1	40.515187
18.640017	0.1	40.459337
18.641683	0.1	40.404084
18.643350	0.1	40.348055
18.645017	0.1	40.289524
18.646683	0.1	40.227833
18.648350	0.1	40.164056
18.650017	0.1	40.100636
18.651683	0.1	40.040197
18.653350	0.1	39.984288
18.655017	0.1	39.932492
18.656683	0.1	39.883378
18.658350	0.1	39.834919
18.660017	0.1	39.786162
18.661683	0.1	39.736750
18.663350	0.1	39.687278
18.665017	0.1	39.638760
18.666683	0.1	39.591434
18.668350	0.1	39.544346
18.670017	0.1	39.497199
18.671683	0.1	39.451125
18.673350	0.1	39.407256
18.675017	0.1	39.366486
18.676683	0.1	39.328637
18.678350	0.1	39.292397
18.680017	0.1	39.257171
18.681683	0.1	39.224091
18.683350	0.1	39.194348
18.685017	0.1	39.168122
18.686683	0.1	39.144876
18.688350	0.1	39.123299
18.690017	0.1	39.101067
18.691683	0.1	39.075973
18.693350	0.1	39.047601
18.695017	0.1	39.018037
18.696683	0.1	38.991871
18.698350	0.1	38.973572
18.700017	0.1	38.963678
18.701683	0.1	38.958611
18.703350	0.1	38.955333
18.705017	0.1	38.953307
18.706683	0.1	38.953247
18.708350	0.1	38.955274
18.710017	0.1	38.958492
18.711683	0.1	38.961770
18.713350	0.1	38.966002
18.715017	0.1	38.974168
18.716683	0.1	38.987758
18.718350	0.1	39.005759
18.720017	0.1	39.027097
18.721683	0.1	39.052787
18.723350	0.1	39.083602
18.725017	0.1	39.118888
18.726683	0.1	39.156976
18.728350	0.1	39.196494
18.730017	0.1	39.237502
18.731683	0.1	39.280536
18.733350	0.1	39.326253
18.735017	0.1	39.375844
18.736683	0.1	39.431217
18.738350	0.1	39.493682
18.740017	0.1	39.563003
18.741683	0.1	39.637032
18.743350	0.1	39.713564
18.745017	0.1	39.792421
18.746683	0.1	39.875033
18.748350	0.1	39.962592
18.750017	0.1	40.055456
18.751683	0.1	40.153267
18.753350	0.1	40.255191
18.755017	0.1	40.360930
18.756683	0.1	40.471258
18.758350	0.1	40.586295
18.760017	0.1	40.705624
18.761683	0.1	40.830495
18.763350	0.1	40.963652
18.765017	0.1	41.107359
18.766683	0.1	41.261735
18.768350	0.1	41.424813
18.770017	0.1	41.594448
18.771683	0.1	41.769269
18.773350	0.1	41.949513
18.775017	0.1	42.136195
18.776683	0.1	42.330148
18.778350	0.1	42.531493
18.780017	0.1	42.740526
18.781683	0.1	42.958381
18.783350	0.1	43.185952
18.785017	0.1	43.423119
18.786683	0.1	43.670478
18.788350	0.1	43.928566
18.790017	0.1	44.197502
18.791683	0.1	44.477525
18.793350	0.1	44.769826
18.795017	0.1	45.075419
18.796683	0.1	45.394662
18.798350	0.1	45.726123
18.800017	0.1	46.067837
18.801683	0.1	46.419504
18.803350	0.1	46.783033
18.805017	0.1	47.160628
18.806683	0.1	47.553781
18.808350	0.1	47.964159
18.810017	0.1	48.393133
18.811683	0.1	48.839810
18.813350	0.1	49.301687
18.815017	0.1	49.776974
18.816683	0.1	50.265613
18.818350	0.1	50.767008
18.820017	0.1	51.280323
18.821683	0.1	51.805261
18.823350	0.1	52.343252
18.825017	0.1	52.896205
18.826683	0.1	53.463879
18.828350	0.1	54.043058
18.830017	0.1	54.629150
18.831683	0.1	55.218283
18.833350	0.1	55.809263
18.835017	0.1	56.401554
18.836683	0.1	56.993667
18.838350	0.1	57.582978
18.840017	0.1	58.167461
18.841683	0.1	58.745626
18.843350	0.1	59.315804
18.845017	0.1	59.876028
18.846683	0.1	60.424451
18.848350	0.1	60.958389
18.850017	0.1	61.474744
18.851683	0.1	61.971430
18.853350	0.1	62.447015
18.855017	0.1	62.899057
18.856683	0.1	63.324217
18.858350	0.1	63.719038
18.860017	0.1	64.079944
18.861683	0.1	64.403776
18.863350	0.1	64.689282
18.865017	0.1	64.936821
18.866683	0.1	65.146271
18.868350	0.1	65.315906
18.870017	0.1	65.442983
18.871683	0.1	65.525118
18.873350	0.1	65.562014
18.875017	0.1	65.554980
18.876683	0.1	65.505449
18.878350	0.1	65.413598
18.880017	0.1	65.279130
18.881683	0.1	65.102104
18.883350	0.1	64.882640
18.885017	0.1	64.620737
18.886683	0.1	64.316813
18.888350	0.1	63.971642
18.890017	0.1	63.585822
18.891683	0.1	63.161258
18.893350	0.1	62.700335
18.895017	0.1	62.205199
18.896683	0.1	61.677936
18.898350	0.1	61.120871
18.900017	0.1	60.536984
18.901683	0.1	59.929672
18.903350	0.1	59.301380
18.905017	0.1	58.652762
18.906683	0.1	57.983879
18.908350	0.1	57.296399
18.910017	0.1	56.593243
18.911683	0.1	55.877212
18.913350	0.1	55.151287
18.915017	0.1	54.418686
18.916683	0.1	53.682211
18.918350	0.1	52.943054
18.920017	0.1	52.201274
18.921683	0.1	51.457825
18.923350	0.1	50.715569
18.925017	0.1	49.977902
18.926683	0.1	49.246970
18.928350	0.1	48.523250
18.930017	0.1	47.806623
18.931683	0.1	47.098222
18.933350	0.1	46.400371
18.935017	0.1	45.715275
18.936683	0.1	45.044663
18.938350	0.1	44.389906
18.940017	0.1	43.752017
18.941683	0.1	43.131354
18.943350	0.1	42.527857
18.945017	0.1	41.941168
18.946683	0.1	41.370394
18.948350	0.1	40.815535
18.950017	0.1	40.277901
18.951683	0.1	39.759221
18.953350	0.1	39.260867
18.955017	0.1	38.783433
18.956683	0.1	38.326564
18.958350	0.1	37.888768
18.960017	0.1	37.468495
18.961683	0.1	37.064018
18.963350	0.1	36.672535
18.965017	0.1	36.292019
18.966683	0.1	35.923066
18.968350	0.1	35.568239
18.970017	0.1	35.229506
18.971683	0.1	34.906449
18.973350	0.1	34.597101
18.975017	0.1	34.300151
18.976683	0.1	34.015419
18.978350	0.1	33.743026
18.980017	0.1	33.483150
18.981683	0.1	33.236029
18.983350	0.1	33.001902
18.985017	0.1	32.780351
18.986683	0.1	32.569470
18.988350	0.1	32.366755
18.990017	0.1	32.170119
18.991683	0.1	31.978371
18.993350	0.1	31.792225
18.995017	0.1	31.613292
18.996683	0.1	31.442704
18.998350	0.1	31.280221
19.000017	0.1	31.124474
19.001683	0.1	30.973377
19.003350	0.1	30.825378
19.005017	0.1	30.680539
19.006683	0.1	30.540528
19.008350	0.1	30.406954
19.010017	0.1	30.279698
19.011683	0.1	30.156853
19.013350	0.1	30.037107
19.015017	0.1	29.920520
19.016683	0.1	29.807987
19.018350	0.1	29.698850
19.020017	0.1	29.591801
19.021683	0.1	29.486122
19.023350	0.1	29.382350
19.025017	0.1	29.281618
19.026683	0.1	29.184582
19.028350	0.1	29.091479
19.030017	0.1	29.001953
19.031683	0.1	28.914990
19.033350	0.1	28.829397
19.035017	0.1	28.745117
19.036683	0.1	28.662862
19.038350	0.1	28.581800
19.040017	0.1	28.500201
19.041683	0.1	28.417827
19.043350	0.1	28.336467
19.045017	0.1	28.256954
19.046683	0.1	28.178932
19.048350	0.1	28.103174
19.050017	0.1	28.031589
19.051683	0.1	27.964832
19.053350	0.1	27.901115
19.055017	0.1	27.837576
19.056683	0.1	27.772965
19.058350	0.1	27.708234
19.060017	0.1	27.644040
19.061683	0.1	27.579905
19.063350	0.1	27.514817
19.065017	0.1	27.448596
19.066683	0.1	27.382077
19.068350	0.1	27.315857
19.070017	0.1	27.249695
19.071683	0.1	27.183832
19.073350	0.1	27.119936
19.075017	0.1	27.060868
19.076683	0.1	27.008297
19.078350	0.1	26.960911
19.080017	0.1	26.914717
19.081683	0.1	26.864947
19.083350	0.1	26.808621
19.085017	0.1	26.746275
19.086683	0.1	26.681961
19.088350	0.1	26.619853
19.090017	0.1	26.562037
19.091683	0.1	26.508094
19.093350	0.1	26.457490
19.095017	0.1	26.409389
19.096683	0.1	26.361288
19.098350	0.1	26.309671
19.100017	0.1	26.253583
19.101683	0.1	26.195230
19.103350	0.1	26.136459
19.105017	0.1	26.077987
19.106683	0.1	26.021423
19.108350	0.1	25.967540
19.110017	0.1	25.915267
19.111683	0.1	25.863649
19.113350	0.1	25.813760
19.115017	0.1	25.766672
19.116683	0.1	25.722386
19.118350	0.1	25.679888
19.120017	0.1	25.637867
19.121683	0.1	25.595547
19.123350	0.1	25.553884
19.125017	0.1	25.514545
19.126683	0.1	25.477590
19.128350	0.1	25.440575
19.130017	0.1	25.401177
19.131683	0.1	25.360049
19.133350	0.1	25.319459
19.135017	0.1	25.280835
19.136683	0.1	25.243463
19.138350	0.1	25.206448
19.140017	0.1	25.169553
19.141683	0.1	25.133313
19.143350	0.1	25.098623
19.145017	0.1	25.065424
19.146683	0.1	25.033237
19.148350	0.1	25.000991
19.150017	0.1	24.967612
19.151683	0.1	24.932982
19.153350	0.1	24.898233
19.155017	0.1	24.865152
19.156683	0.1	24.835528
19.158350	0.1	24.809660
19.160017	0.1	24.786176
19.161683	0.1	24.763109
19.163350	0.1	24.739267
19.165017	0.1	24.714412
19.166683	0.1	24.689020
19.168350	0.1	24.663092
19.170017	0.1	24.635376
19.171683	0.1	24.605454
19.173350	0.1	24.575295
19.175017	0.1	24.546625
19.176683	0.1	24.518909
19.178350	0.1	24.490358
19.180017	0.1	24.459960
19.181683	0.1	24.427833
19.183350	0.1	24.394692
19.185017	0.1	24.361671
19.186683	0.1	24.329723
19.188350	0.1	24.299027
19.190017	0.1	24.268331
19.191683	0.1	24.235906
19.193350	0.1	24.201395
19.195017	0.1	24.165572
19.196683	0.1	24.129094
19.198350	0.1	24.091245
19.200017	0.1	24.051370
19.201683	0.1	24.009527
19.203350	0.1	23.966612
19.205017	0.1	23.923995
19.206683	0.1	23.881675
19.208350	0.1	23.838104
19.210017	0.1	23.791553
19.211683	0.1	23.741902
19.213350	0.1	23.690881
19.215017	0.1	23.639978
19.216683	0.1	23.588718
19.218350	0.1	23.535670
19.220017	0.1	23.480476
19.221683	0.1	23.424210
19.223350	0.1	23.368896
19.225017	0.1	23.315550
19.226683	0.1	23.263158
19.228350	0.1	23.209096
19.230017	0.1	23.151757
19.231683	0.1	23.090781
19.233350	0.1	23.027183
19.235017	0.1	22.962333
19.236683	0.1	22.897245
19.238350	0.1	22.831918
19.240017	0.1	22.766055
19.241683	0.1	22.699894
19.243350	0.1	22.634090
19.245017	0.1	22.569479
19.246683	0.1	22.506596
19.248350	0.1	22.445263
19.250017	0.1	22.385658
19.251683	0.1	22.327365
19.253350	0.1	22.270085
19.255017	0.1	22.214056
19.256683	0.1	22.159459
19.258350	0.1	22.104741
19.260017	0.1	22.047700
19.261683	0.1	21.987738
19.263350	0.1	21.926106
19.265017	0.1	21.864773
19.266683	0.1	21.805109
19.268350	0.1	21.747412
19.270017	0.1	21.690370
19.271683	0.1	21.632434
19.273350	0.1	21.573187
19.275017	0.1	21.514179
19.276683	0.1	21.457077
19.278350	0.1	21.402360
19.280017	0.1	21.348776
19.281683	0.1	21.295608
19.283350	0.1	21.243514
19.285017	0.1	21.192731
19.286683	0.1	21.142603
19.288350	0.1	21.092714
19.290017	0.1	21.043719
19.291683	0.1	20.996333
19.293350	0.1	20.950915
19.295017	0.1	20.906390
19.296683	0.1	20.861210
19.298350	0.1	20.814956
19.300017	0.1	20.768226
19.301683	0.1	20.721318
19.303350	0.1	20.674468
19.305017	0.1	20.627857
19.306683	0.1	20.581843
19.308350	0.1	20.536364
19.310017	0.1	20.491780
19.311683	0.1	20.448328
19.313350	0.1	20.405055
19.315017	0.1	20.360411
19.316683	0.1	20.314993
19.318350	0.1	20.271064
19.320017	0.1	20.230533
19.321683	0.1	20.193995
19.323350	0.1	20.160795
19.325017	0.1	20.129026
19.326683	0.1	20.095469
19.328350	0.1	20.058335
19.330017	0.1	20.018877
19.331683	0.1	19.980253
19.333350	0.1	19.944490
19.335017	0.1	19.910992
19.336683	0.1	19.877375
19.338350	0.1	19.841195
19.340017	0.1	19.801141
19.341683	0.1	19.757928
19.343350	0.1	19.713582
19.345017	0.1	19.670368
19.346683	0.1	19.630433
19.348350	0.1	19.595445
19.350017	0.1	19.564987
19.351683	0.1	19.537390
19.353350	0.1	19.510926
19.355017	0.1	19.484163
19.356683	0.1	19.455792
19.358350	0.1	19.425989
19.360017	0.1	19.396366
19.361683	0.1	19.367994
19.363350	0.1	19.339622
19.365017	0.1	19.308270
19.366683	0.1	19.272448
19.368350	0.1	19.233347
19.370017	0.1	19.193948
19.371683	0.1	19.157351
19.373350	0.1	19.124986
19.375017	0.1	19.096674
19.376683	0.1	19.071163
19.378350	0.1	19.045831
19.380017	0.1	19.018413
19.381683	0.1	18.988610
19.383350	0.1	18.957080
19.385017	0.1	18.924714
19.386683	0.1	18.892468
19.388350	0.1	18.861295
19.390017	0.1	18.831552
19.391683	0.1	18.802346
19.393350	0.1	18.771948
19.395017	0.1	18.740119
19.396683	0.1	18.708469
19.398350	0.1	18.678964
19.400017	0.1	18.652202
19.401683	0.1	18.626929
19.403350	0.1	18.600644
19.405017	0.1	18.571497
19.406683	0.1	18.539549
19.408350	0.1	18.506349
19.410017	0.1	18.474759
19.411683	0.1	18.446506
19.413350	0.1	18.420995
19.415017	0.1	18.395961
19.416683	0.1	18.369318
19.418350	0.1	18.340887
19.420017	0.1	18.311859
19.421683	0.1	18.284322
19.423350	0.1	18.259884
19.425017	0.1	18.237473
19.426683	0.1	18.213750
19.428350	0.1	18.186988
19.430017	0.1	18.158556
19.431683	0.1	18.129827
19.433350	0.1	18.100740
19.435017	0.1	18.070758
19.436683	0.1	18.040062
19.438350	0.1	18.009664
19.440017	0.1	17.980517
19.441683	0.1	17.952264
19.443350	0.1	17.923773
19.445017	0.1	17.894865
19.446683	0.1	17.866911
19.448350	0.1	17.840804
19.450017	0.1	17.816008
19.451683	0.1	17.791153
19.453350	0.1	17.765642
19.455017	0.1	17.739833
19.456683	0.1	17.714800
19.458350	0.1	17.690838
19.460017	0.1	17.667891
19.461683	0.1	17.646671
19.463350	0.1	17.627896
19.465017	0.1	17.611385
19.466683	0.1	17.595352
19.468350	0.1	17.577351
19.470017	0.1	17.555774
19.471683	0.1	17.531038
19.473350	0.1	17.505349
19.475017	0.1	17.480553
19.476683	0.1	17.457248
19.478350	0.1	17.435075
19.480017	0.1	17.413319
19.481683	0.1	17.391504
19.483350	0.1	17.370225
19.485017	0.1	17.350019
19.486683	0.1	17.331005
19.488350	0.1	17.312647
19.490017	0.1	17.294229
19.491683	0.1	17.275096
19.493350	0.1	17.254830
19.495017	0.1	17.233373
19.496683	0.1	17.211557
19.498350	0.1	17.189861
19.500017	0.1	17.168702
19.501683	0.1	17.148913
19.503350	0.1	17.129839
19.505017	0.1	17.109037
19.506683	0.1	17.084778
19.508350	0.1	17.057241
19.510017	0.1	17.027319
19.511683	0.1	16.995967
19.513350	0.1	16.963781
19.515017	0.1	16.930641
19.516683	0.1	16.896308
19.518350	0.1	16.861023
19.520017	0.1	16.825439
19.521683	0.1	16.790629
19.523350	0.1	16.757370
19.525017	0.1	16.725601
19.526683	0.1	16.694249
19.528350	0.1	16.661645
19.530017	0.1	16.626478
19.531683	0.1	16.588152
19.533350	0.1	16.546370
19.535017	0.1	16.501785
19.536683	0.1	16.456367
19.538350	0.1	16.412736
19.540017	0.1	16.372562
19.541683	0.1	16.335488
19.543350	0.1	16.300143
19.545017	0.1	16.265214
19.546683	0.1	16.229452
19.548350	0.1	16.191841
19.550017	0.1	16.152442
19.551683	0.1	16.112209
19.553350	0.1	16.073228
19.555017	0.1	16.037405
19.556683	0.1	16.004444
19.558350	0.1	15.972496
19.560017	0.1	15.939594
19.561683	0.1	15.904428
19.563350	0.1	15.866400
19.565017	0.1	15.826047
19.566683	0.1	15.785159
19.568350	0.1	15.746535
19.570017	0.1	15.712501
19.571683	0.1	15.683115
19.573350	0.1	15.657307
19.575017	0.1	15.633703
19.576683	0.1	15.609921
19.578350	0.1	15.583993
19.580017	0.1	15.555621
19.581683	0.1	15.525342
19.583350	0.1	15.493990
19.585017	0.1	15.463830
19.586683	0.1	15.438081
19.588350	0.1	15.418113
19.590017	0.1	15.403212
19.591683	0.1	15.392245
19.593350	0.1	15.384317
19.595017	0.1	15.377642
19.596683	0.1	15.369595
19.598350	0.1	15.358866
19.600017	0.1	15.346111
19.601683	0.1	15.332879
19.603350	0.1	15.320302
19.605017	0.1	15.308739
19.606683	0.1	15.297473
19.608350	0.1	15.285254
19.610017	0.1	15.271605
19.611683	0.1	15.257777
19.613350	0.1	15.244902
19.615017	0.1	15.232147
19.616683	0.1	15.218378
19.618350	0.1	15.203834
19.620017	0.1	15.190364
19.621683	0.1	15.179516
19.623350	0.1	15.170992
19.625017	0.1	15.162290
19.626683	0.1	15.150667
19.628350	0.1	15.135885
19.630017	0.1	15.119077
19.631683	0.1	15.101374
19.633350	0.1	15.083195
19.635017	0.1	15.064598
19.636683	0.1	15.045942
19.638350	0.1	15.027762
19.640017	0.1	15.009762
19.641683	0.1	14.990569
19.643350	0.1	14.968933
19.645017	0.1	14.944614
19.646683	0.1	14.917971
19.648350	0.1	14.888586
19.650017	0.1	14.856995
19.651683	0.1	14.824868
19.653350	0.1	14.793755
19.655017	0.1	14.763952
19.656683	0.1	14.734567
19.658350	0.1	14.704109
19.660017	0.1	14.671029
19.661683	0.1	14.635027
19.663350	0.1	14.597536
19.665017	0.1	14.560045
19.666683	0.1	14.522673
19.668350	0.1	14.484526
19.670017	0.1	14.445544
19.671683	0.1	14.406801
19.673350	0.1	14.369846
19.675017	0.1	14.335335
19.676683	0.1	14.303268
19.678350	0.1	14.271975
19.680017	0.1	14.239372
19.681683	0.1	14.204682
19.683350	0.1	14.168740
19.685017	0.1	14.133156
19.686683	0.1	14.099778
19.688350	0.1	14.069379
19.690017	0.1	14.040590
19.691683	0.1	14.011622
19.693350	0.1	13.981522
19.695017	0.1	13.949991
19.696683	0.1	13.917268
19.698350	0.1	13.884486
19.700017	0.1	13.853014
19.701683	0.1	13.823331
19.703350	0.1	13.795436
19.705017	0.1	13.768912
19.706683	0.1	13.742567
19.708350	0.1	13.715566
19.710017	0.1	13.688506
19.711683	0.1	13.663054
19.713350	0.1	13.639809
19.715017	0.1	13.617218
19.716683	0.1	13.593675
19.718350	0.1	13.569952
19.720017	0.1	13.548375
19.721683	0.1	13.530076
19.723350	0.1	13.514400
19.725017	0.1	13.498724
19.726683	0.1	13.480783
19.728350	0.1	13.460518
19.730017	0.1	13.440848
19.731683	0.1	13.423980
19.733350	0.1	13.409258
19.735017	0.1	13.394655
19.736683	0.1	13.379992
19.738350	0.1	13.366283
19.740017	0.1	13.354243
19.741683	0.1	13.343752
19.743350	0.1	13.333441
19.745017	0.1	13.321639
19.746683	0.1	13.307870
19.748350	0.1	13.292790
19.750017	0.1	13.277293
19.751683	0.1	13.261617
19.753350	0.1	13.246775
19.755017	0.1	13.234020
19.756683	0.1	13.224185
19.758350	0.1	13.216914
19.760017	0.1	13.211370
19.761683	0.1	13.206185
19.763350	0.1	13.200701
19.765017	0.1	13.195396
19.766683	0.1	13.192118
19.768350	0.1	13.191224
19.770017	0.1	13.190986
19.771683	0.1	13.189257
19.773350	0.1	13.184906
19.775017	0.1	13.178111
19.776683	0.1	13.170482
19.778350	0.1	13.164879
19.780017	0.1	13.162852
19.781683	0.1	13.163865
19.783350	0.1	13.165952
19.785017	0.1	13.167442
19.786683	0.1	13.167382
19.788350	0.1	13.166250
19.790017	0.1	13.165594
19.791683	0.1	13.165773
19.793350	0.1	13.165952
19.795017	0.1	13.165832
19.796683	0.1	13.165832
19.798350	0.1	13.165773
19.800017	0.1	13.164759
19.801683	0.1	13.161839
19.803350	0.1	13.156892
19.805017	0.1	13.150037
19.806683	0.1	13.140560
19.808350	0.1	13.127685
19.810017	0.1	13.111652
19.811683	0.1	13.093651
19.813350	0.1	13.075174
19.815017	0.1	13.056696
19.816683	0.1	13.037802
19.818350	0.1	13.018311
19.820017	0.1	12.999178
19.821683	0.1	12.981356
19.823350	0.1	12.963832
19.825017	0.1	12.943626
19.826683	0.1	12.919308
19.828350	0.1	12.891591
19.830017	0.1	12.861193
19.831683	0.1	12.827278
19.833350	0.1	12.789727
19.835017	0.1	12.750626
19.836683	0.1	12.712539
19.838350	0.1	12.676478
19.840017	0.1	12.641311
19.841683	0.1	12.605608
19.843350	0.1	12.567879
19.845017	0.1	12.526990
19.846683	0.1	12.483419
19.848350	0.1	12.439311
19.850017	0.1	12.396992
19.851683	0.1	12.356699
19.853350	0.1	12.317599
19.855017	0.1	12.279273
19.856683	0.1	12.241722
19.858350	0.1	12.204469
19.860017	0.1	12.167514
19.861683	0.1	12.131453
19.863350	0.1	12.096585
19.865017	0.1	12.062848
19.866683	0.1	12.030185
19.868350	0.1	11.998475
19.870017	0.1	11.967123
19.871683	0.1	11.936069
19.873350	0.1	11.905790
19.875017	0.1	11.877239
19.876683	0.1	11.849881
19.878350	0.1	11.821688
19.880017	0.1	11.790515
19.881683	0.1	11.756600
19.883350	0.1	11.722863
19.885017	0.1	11.692405
19.886683	0.1	11.665166
19.888350	0.1	11.638344
19.890017	0.1	11.610151
19.891683	0.1	11.581302
19.893350	0.1	11.553467
19.895017	0.1	11.527837
19.896683	0.1	11.505664
19.898350	0.1	11.488081
19.900017	0.1	11.475027
19.901683	0.1	11.464239
19.903350	0.1	11.452318
19.905017	0.1	11.437000
19.906683	0.1	11.418284
19.908350	0.1	11.398197
19.910017	0.1	11.378468
19.911683	0.1	11.359513
19.913350	0.1	11.341096
19.915017	0.1	11.323095
19.916683	0.1	11.305392
19.918350	0.1	11.287809
19.920017	0.1	11.271358
19.921683	0.1	11.257470
19.923350	0.1	11.245490
19.925017	0.1	11.233032
19.926683	0.1	11.218608
19.928350	0.1	11.203051
19.930017	0.1	11.188806
19.931683	0.1	11.177540
19.933350	0.1	11.168719
19.935017	0.1	11.161149
19.936683	0.1	11.154056
19.938350	0.1	11.146606
19.940017	0.1	11.138023
19.941683	0.1	11.127890
19.943350	0.1	11.116803
19.945017	0.1	11.106313
19.946683	0.1	11.097372
19.948350	0.1	11.088432
19.950017	0.1	11.077643
19.951683	0.1	11.065543
19.953350	0.1	11.053622
19.955017	0.1	11.042178
19.956683	0.1	11.030079
19.958350	0.1	11.016250
19.960017	0.1	11.001707
19.961683	0.1	10.988892
19.963350	0.1	10.979295
19.965017	0.1	10.972083
19.966683	0.1	10.965408
19.968350	0.1	10.958076
19.970017	0.1	10.950387
19.971683	0.1	10.942758
19.973350	0.1	10.933936
19.975017	0.1	10.922254
19.976683	0.1	10.907889
19.978350	0.1	10.892571
19.980017	0.1	10.878266
19.981683	0.1	10.865987
19.983350	0.1	10.855377
19.985017	0.1	10.845721
19.986683	0.1	10.837317
19.988350	0.1	10.830880
19.990017	0.1	10.825098
19.991683	0.1	10.817350
19.993350	0.1	10.805786
19.995017	0.1	10.791302
19.996683	0.1	10.776401
19.998350	0.1	10.762335
20.000017	0.1	10.748923
20.001683	0.1	10.735334
20.003350	0.1	10.721148
20.005017	0.1	10.706068
20.006683	0.1	10.690094
20.008350	0.1	10.673524
20.010017	0.1	10.656715
20.011683	0.1	10.639489
20.013350	0.1	10.620773
20.015017	0.1	10.600210
20.016683	0.1	10.578871
20.018350	0.1	10.558069
20.020017	0.1	10.538042
20.021683	0.1	10.518730
20.023350	0.1	10.500789
20.025017	0.1	10.484398
20.026683	0.1	10.467888
20.028350	0.1	10.449112
20.030017	0.1	10.427952
20.031683	0.1	10.406316
20.033350	0.1	10.385931
20.035017	0.1	10.366500
20.036683	0.1	10.346473
20.038350	0.1	10.324538
20.040017	0.1	10.300458
20.041683	0.1	10.275365
20.043350	0.1	10.251582
20.045017	0.1	10.230303
20.046683	0.1	10.211766
20.048350	0.1	10.195554
20.050017	0.1	10.180534
20.051683	0.1	10.164917
20.053350	0.1	10.147751
20.055017	0.1	10.130346
20.056683	0.1	10.115266
20.058350	0.1	10.103167
20.060017	0.1	10.091901
20.061683	0.1	10.078431
20.063350	0.1	10.060549
20.065017	0.1	10.038436
20.066683	0.1	10.015250
20.068350	0.1	9.995223
20.070017	0.1	9.980083
20.071683	0.1	9.969116
20.073350	0.1	9.960354
20.075017	0.1	9.951354
20.076683	0.1	9.940386
20.078350	0.1	9.927750
20.080017	0.1	9.914637
20.081683	0.1	9.902180
20.083350	0.1	9.891272
20.085017	0.1	9.882570
20.086683	0.1	9.875894
20.088350	0.1	9.870113
20.090017	0.1	9.863794
20.091683	0.1	9.855986
20.093350	0.1	9.847284
20.095017	0.1	9.839476
20.096683	0.1	9.834469
20.098350	0.1	9.832383
20.100017	0.1	9.831727
20.101683	0.1	9.830893
20.103350	0.1	9.828926
20.105017	0.1	9.825886
20.106683	0.1	9.823084
20.108350	0.1	9.821892
20.110017	0.1	9.822310
20.111683	0.1	9.823621
20.113350	0.1	9.825051
20.115017	0.1	9.825290
20.116683	0.1	9.823740
20.118350	0.1	9.821416
20.120017	0.1	9.820223
20.121683	0.1	9.821416
20.123350	0.1	9.824753
20.125017	0.1	9.828449
20.126683	0.1	9.830595
20.128350	0.1	9.831370
20.130017	0.1	9.833038
20.131683	0.1	9.837926
20.133350	0.1	9.847165
20.135017	0.1	9.860337
20.136683	0.1	9.875954
20.138350	0.1	9.892345
20.140017	0.1	9.908081
20.141683	0.1	9.921671
20.143350	0.1	9.932161
20.145017	0.1	9.940982
20.146683	0.1	9.951175
20.148350	0.1	9.964526
20.150017	0.1	9.980202
20.151683	0.1	9.996474
20.153350	0.1	10.013402
20.155017	0.1	10.032774
20.156683	0.1	10.055483
20.158350	0.1	10.079682
20.160017	0.1	10.103047
20.161683	0.1	10.124624
20.163350	0.1	10.144711
20.165017	0.1	10.164023
20.166683	0.1	10.183931
20.168350	0.1	10.205508
20.170017	0.1	10.229409
20.171683	0.1	10.256589
20.173350	0.1	10.288060
20.175017	0.1	10.322929
20.176683	0.1	10.359705
20.178350	0.1	10.397614
20.180017	0.1	10.437012
20.181683	0.1	10.479332
20.183350	0.1	10.525585
20.185017	0.1	10.575355
20.186683	0.1	10.626376
20.188350	0.1	10.676146
20.190017	0.1	10.723651
20.191683	0.1	10.770739
20.193350	0.1	10.820807
20.195017	0.1	10.875583
20.196683	0.1	10.934592
20.198350	0.1	10.996819
20.200017	0.1	11.061431
20.201683	0.1	11.127890
20.203350	0.1	11.195481
20.205017	0.1	11.263908
20.206683	0.1	11.332930
20.208350	0.1	11.402310
20.210017	0.1	11.471809
20.211683	0.1	11.542202
20.213350	0.1	11.615575
20.215017	0.1	11.692644
20.216683	0.1	11.771918
20.218350	0.1	11.851609
20.220017	0.1	11.930764
20.221683	0.1	12.008191
20.223350	0.1	12.082160
20.225017	0.1	12.150527
20.226683	0.1	12.212694
20.228350	0.1	12.269557
20.230017	0.1	12.322129
20.231683	0.1	12.369931
20.233350	0.1	12.411953
20.235017	0.1	12.448312
20.236683	0.1	12.479842
20.238350	0.1	12.506843
20.240017	0.1	12.529135
20.241683	0.1	12.545408
20.243350	0.1	12.553812
20.245017	0.1	12.553752
20.246683	0.1	12.546898
20.248350	0.1	12.534738
20.250017	0.1	12.516380
20.251683	0.1	12.489558
20.253350	0.1	12.453140
20.255017	0.1	12.407840
20.256683	0.1	12.355209
20.258350	0.1	12.296618
20.260017	0.1	12.232304
20.261683	0.1	12.161017
20.263350	0.1	12.081624
20.265017	0.1	11.994363
20.266683	0.1	11.900128
20.268350	0.1	11.800409
20.270017	0.1	11.697174
20.271683	0.1	11.592031
20.273350	0.1	11.485697
20.275017	0.1	11.378468
20.276683	0.1	11.271060
20.278350	0.1	11.164427
20.280017	0.1	11.058570
20.281683	0.1	10.952473
20.283350	0.1	10.845721
20.285017	0.1	10.738969
20.286683	0.1	10.633410
20.288350	0.1	10.530234
20.290017	0.1	10.429800
20.291683	0.1	10.331274
20.293350	0.1	10.233164
20.295017	0.1	10.134459
20.296683	0.1	10.035813
20.298350	0.1	9.939194
20.300017	0.1	9.846032
20.301683	0.1	9.757043
20.303350	0.1	9.673000
20.305017	0.1	9.594560
20.306683	0.1	9.521485
20.308350	0.1	9.452820
20.310017	0.1	9.387792
20.311683	0.1	9.326757
20.313350	0.1	9.270430
20.315017	0.1	9.217561
20.316683	0.1	9.165168
20.318350	0.1	9.111643
20.320017	0.1	9.058118
20.321683	0.1	9.007454
20.323350	0.1	8.962989
20.325017	0.1	8.926452
20.326683	0.1	8.897305
20.328350	0.1	8.873880
20.330017	0.1	8.854092
20.331683	0.1	8.835376
20.333350	0.1	8.816004
20.335017	0.1	8.795560
20.336683	0.1	8.774043
20.338350	0.1	8.751751
20.340017	0.1	8.729399
20.341683	0.1	8.707881
20.343350	0.1	8.688510
20.345017	0.1	8.673311
20.346683	0.1	8.662880
20.348350	0.1	8.654416
20.350017	0.1	8.643747
20.351683	0.1	8.629025
20.353350	0.1	8.612156
20.355017	0.1	8.595408
20.356683	0.1	8.579791
20.358350	0.1	8.565665
20.360017	0.1	8.553982
20.361683	0.1	8.545280
20.363350	0.1	8.538843
20.365017	0.1	8.533896
20.366683	0.1	8.530677
20.368350	0.1	8.528710
20.370017	0.1	8.526862
20.371683	0.1	8.524895
20.373350	0.1	8.523286
20.375017	0.1	8.522273
20.376683	0.1	8.521498
20.378350	0.1	8.520604
20.380017	0.1	8.519173
20.381683	0.1	8.517385
20.383350	0.1	8.515716
20.385017	0.1	8.514941
20.386683	0.1	8.516074
20.388350	0.1	8.520365
20.390017	0.1	8.527756
20.391683	0.1	8.536220
20.393350	0.1	8.543551
20.395017	0.1	8.549035
20.396683	0.1	8.552611
20.398350	0.1	8.553863
20.400017	0.1	8.552969
20.401683	0.1	8.551300
20.403350	0.1	8.550883
20.405017	0.1	8.553148
20.406683	0.1	8.557857
20.408350	0.1	8.564175
20.410017	0.1	8.571208
20.411683	0.1	8.578003
20.413350	0.1	8.583367
20.415017	0.1	8.587599
20.416683	0.1	8.592010
20.418350	0.1	8.597196
20.420017	0.1	8.602858
20.421683	0.1	8.608878
20.423350	0.1	8.615017
20.425017	0.1	8.621812
20.426683	0.1	8.630872
20.428350	0.1	8.642376
20.430017	0.1	8.653582
20.431683	0.1	8.660973
20.433350	0.1	8.664191
20.435017	0.1	8.665920
20.436683	0.1	8.668364
20.438350	0.1	8.671761
20.440017	0.1	8.675278
20.441683	0.1	8.677602
20.443350	0.1	8.678973
20.445017	0.1	8.680761
20.446683	0.1	8.683980
20.448350	0.1	8.688033
20.450017	0.1	8.691967
20.451683	0.1	8.694768
20.453350	0.1	8.695484
20.455017	0.1	8.693517
20.456683	0.1	8.688868
20.458350	0.1	8.683086
20.460017	0.1	8.678139
20.461683	0.1	8.675278
20.463350	0.1	8.673907
20.465017	0.1	8.673072
20.466683	0.1	8.671403
20.468350	0.1	8.667231
20.470017	0.1	8.659363
20.471683	0.1	8.648992
20.473350	0.1	8.638680
20.475017	0.1	8.629978
20.476683	0.1	8.622528
20.478350	0.1	8.615375
20.480017	0.1	8.607448
20.481683	0.1	8.598149
20.483350	0.1	8.586407
20.485017	0.1	8.571685
20.486683	0.1	8.555115
20.488350	0.1	8.538843
20.490017	0.1	8.525372
20.491683	0.1	8.515478
20.493350	0.1	8.508325
20.495017	0.1	8.501590
20.496683	0.1	8.493126
20.498350	0.1	8.481384
20.500017	0.1	8.466244
20.501683	0.1	8.448303
20.503350	0.1	8.428932
20.505017	0.1	8.409977
20.506683	0.1	8.392931
20.508350	0.1	8.378685
20.510017	0.1	8.368254
20.511683	0.1	8.362592
20.513350	0.1	8.360625
20.515017	0.1	8.360208
20.516683	0.1	8.359433
20.518350	0.1	8.357525
20.520017	0.1	8.354426
20.521683	0.1	8.350373
20.523350	0.1	8.344412
20.525017	0.1	8.335948
20.526683	0.1	8.326710
20.528350	0.1	8.319676
20.530017	0.1	8.316935
20.531683	0.1	8.317888
20.533350	0.1	8.320451
20.535017	0.1	8.323193
20.536683	0.1	8.325756
20.538350	0.1	8.327663
20.540017	0.1	8.329452
20.541683	0.1	8.332789
20.543350	0.1	8.338750
20.545017	0.1	8.346677
20.546683	0.1	8.355320
20.548350	0.1	8.364320
20.550017	0.1	8.372903
20.551683	0.1	8.379698
20.553350	0.1	8.384586
20.555017	0.1	8.388401
20.556683	0.1	8.391858
20.558350	0.1	8.395374
20.560017	0.1	8.400322
20.561683	0.1	8.408249
20.563350	0.1	8.418441
20.565017	0.1	8.428872
20.566683	0.1	8.438349
20.568350	0.1	8.447350
20.570017	0.1	8.457184
20.571683	0.1	8.469582
20.573350	0.1	8.485497
20.575017	0.1	8.503438
20.576683	0.1	8.521081
20.578350	0.1	8.537055
20.580017	0.1	8.551240
20.581683	0.1	8.564592
20.583350	0.1	8.578599
20.585017	0.1	8.594513
20.586683	0.1	8.612693
20.588350	0.1	8.631826
20.590017	0.1	8.650959
20.591683	0.1	8.670152
20.593350	0.1	8.689404
20.595017	0.1	8.708299
20.596683	0.1	8.726478
20.598350	0.1	8.744479
20.600017	0.1	8.763016
20.601683	0.1	8.783043
20.603350	0.1	8.804739
20.605017	0.1	8.827687
20.606683	0.1	8.850515
20.608350	0.1	8.872212
20.610017	0.1	8.891643
20.611683	0.1	8.908570
20.613350	0.1	8.923650
20.615017	0.1	8.937538
20.616683	0.1	8.950532
20.618350	0.1	8.962513
20.620017	0.1	8.973659
20.621683	0.1	8.985282
20.623350	0.1	8.998156
20.625017	0.1	9.011150
20.626683	0.1	9.021819
20.628350	0.1	9.028137
20.630017	0.1	9.029270
20.631683	0.1	9.025992
20.633350	0.1	9.020746
20.635017	0.1	9.016276
20.636683	0.1	9.013475
20.638350	0.1	9.010912
20.640017	0.1	9.006560
20.641683	0.1	8.998573
20.643350	0.1	8.986474
20.645017	0.1	8.972467
20.646683	0.1	8.958996
20.648350	0.1	8.947015
20.650017	0.1	8.936942
20.651683	0.1	8.928955
20.653350	0.1	8.922339
20.655017	0.1	8.915783
20.656683	0.1	8.907795
20.658350	0.1	8.897901
20.660017	0.1	8.885801
20.661683	0.1	8.871615
20.663350	0.1	8.856476
20.665017	0.1	8.842826
20.666683	0.1	8.832455
20.668350	0.1	8.825481
20.670017	0.1	8.820296
20.671683	0.1	8.814991
20.673350	0.1	8.808733
20.675017	0.1	8.801938
20.676683	0.1	8.795918
20.678350	0.1	8.791388
20.680017	0.1	8.788646
20.681683	0.1	8.787871
20.683350	0.1	8.788884
20.685017	0.1	8.790196
20.686683	0.1	8.789838
20.688350	0.1	8.788586
20.690017	0.1	8.789242
20.691683	0.1	8.794129
20.693350	0.1	8.803547
20.695017	0.1	8.815289
20.696683	0.1	8.826972
20.698350	0.1	8.837879
20.700017	0.1	8.848727
20.701683	0.1	8.860827
20.703350	0.1	8.874953
20.705017	0.1	8.890272
20.706683	0.1	8.904458
20.708350	0.1	8.915902
20.710017	0.1	8.925796
20.711683	0.1	8.936942
20.713350	0.1	8.951605
20.715017	0.1	8.970440
20.716683	0.1	8.992792
20.718350	0.1	9.017587
20.720017	0.1	9.043754
20.721683	0.1	9.070337
20.723350	0.1	9.096504
20.725017	0.1	9.121657
20.726683	0.1	9.145916
20.728350	0.1	9.169639
20.730017	0.1	9.193540
20.731683	0.1	9.218634
20.733350	0.1	9.245217
20.735017	0.1	9.272636
20.736683	0.1	9.300411
20.738350	0.1	9.328962
20.740017	0.1	9.359241
20.741683	0.1	9.392143
20.743350	0.1	9.428025
20.745017	0.1	9.466351
20.746683	0.1	9.505511
20.748350	0.1	9.544015
20.750017	0.1	9.582043
20.751683	0.1	9.621144
20.753350	0.1	9.662212
20.755017	0.1	9.704471
20.756683	0.1	9.746791
20.758350	0.1	9.788812
20.760017	0.1	9.830893
20.761683	0.1	9.873450
20.763350	0.1	9.917081
20.765017	0.1	9.962023
20.766683	0.1	10.007382
20.768350	0.1	10.051907
20.770017	0.1	10.094882
20.771683	0.1	10.136009
20.773350	0.1	10.175467
20.775017	0.1	10.213495
20.776683	0.1	10.250331
20.778350	0.1	10.286928
20.780017	0.1	10.324300
20.781683	0.1	10.362149
20.783350	0.1	10.398627
20.785017	0.1	10.431469
20.786683	0.1	10.460079
20.788350	0.1	10.486007
20.790017	0.1	10.511935
20.791683	0.1	10.538459
20.793350	0.1	10.563195
20.795017	0.1	10.583759
20.796683	0.1	10.599673
20.798350	0.1	10.612131
20.800017	0.1	10.622204
20.801683	0.1	10.630608
20.803350	0.1	10.638476
20.805017	0.1	10.645867
20.806683	0.1	10.651291
20.808350	0.1	10.654212
20.810017	0.1	10.656417
20.811683	0.1	10.659934
20.813350	0.1	10.664642
20.815017	0.1	10.667802
20.816683	0.1	10.667086
20.818350	0.1	10.663152
20.820017	0.1	10.658503
20.821683	0.1	10.654212
20.823350	0.1	10.650635
20.825017	0.1	10.648728
20.826683	0.1	10.649801
20.828350	0.1	10.654033
20.830017	0.1	10.660053
20.831683	0.1	10.666311
20.833350	0.1	10.671974
20.835017	0.1	10.676742
20.836683	0.1	10.680020
20.838350	0.1	10.681153
20.840017	0.1	10.681511
20.841683	0.1	10.684014
20.843350	0.1	10.691167
20.845017	0.1	10.703505
20.846683	0.1	10.719777
20.848350	0.1	10.737003
20.850017	0.1	10.752083
20.851683	0.1	10.763944
20.853350	0.1	10.773957
20.855017	0.1	10.783911
20.856683	0.1	10.794402
20.858350	0.1	10.805846
20.860017	0.1	10.818005
20.861683	0.1	10.830284
20.863350	0.1	10.843099
20.865017	0.1	10.857642
20.866683	0.1	10.874093
20.868350	0.1	10.890067
20.870017	0.1	10.902525
20.871683	0.1	10.910810
20.873350	0.1	10.917247
20.875017	0.1	10.923863
20.876683	0.1	10.930777
20.878350	0.1	10.937691
20.880017	0.1	10.944606
20.881683	0.1	10.950268
20.883350	0.1	10.953367
20.885017	0.1	10.952533
20.886683	0.1	10.946096
20.888350	0.1	10.932446
20.890017	0.1	10.912061
20.891683	0.1	10.886729
20.893350	0.1	10.859192
20.895017	0.1	10.832370
20.896683	0.1	10.807694
20.898350	0.1	10.784269
20.900017	0.1	10.759652
20.901683	0.1	10.731400
20.903350	0.1	10.698677
20.905017	0.1	10.662914
20.906683	0.1	10.626496
20.908350	0.1	10.591210
20.910017	0.1	10.557235
20.911683	0.1	10.524154
20.913350	0.1	10.492147
20.915017	0.1	10.460735
20.916683	0.1	10.428489
20.918350	0.1	10.395528
20.920017	0.1	10.362864
20.921683	0.1	10.330260
20.923350	0.1	10.296584
20.925017	0.1	10.262013
20.926683	0.1	10.227740
20.928350	0.1	10.194004
20.930017	0.1	10.159791
20.931683	0.1	10.124386
20.933350	0.1	10.088087
20.935017	0.1	10.051966
20.936683	0.1	10.017217
20.938350	0.1	9.984673
20.940017	0.1	9.954334
20.941683	0.1	9.925962
20.943350	0.1	9.899915
20.945017	0.1	9.876729
20.946683	0.1	9.855867
20.948350	0.1	9.835005
20.950017	0.1	9.811938
20.951683	0.1	9.786308
20.953350	0.1	9.760023
20.955017	0.1	9.735883
20.956683	0.1	9.715915
20.958350	0.1	9.700716
20.960017	0.1	9.689451
20.961683	0.1	9.680391
20.963350	0.1	9.671987
20.965017	0.1	9.664298
20.966683	0.1	9.658158
20.968350	0.1	9.653450
20.970017	0.1	9.649277
20.971683	0.1	9.644449
20.973350	0.1	9.638846
20.975017	0.1	9.633780
20.976683	0.1	9.630800
20.978350	0.1	9.630263
20.980017	0.1	9.631754
20.981683	0.1	9.634615
20.983350	0.1	9.637833
20.985017	0.1	9.641052
20.986683	0.1	9.644807
20.988350	0.1	9.649158
20.990017	0.1	9.652556
20.991683	0.1	9.653330
20.993350	0.1	9.652019
20.995017	0.1	9.651185
20.996683	0.1	9.652615
20.998350	0.1	9.656728
21.000017	0.1	9.663046
21.001683	0.1	9.670616
21.003350	0.1	9.677888
21.005017	0.1	9.683729
21.006683	0.1	9.689332
21.008350	0.1	9.697438
21.010017	0.1	9.709716
21.011683	0.1	9.725214
21.013350	0.1	9.741843
21.015017	0.1	9.758473
21.016683	0.1	9.775103
21.018350	0.1	9.791136
21.020017	0.1	9.804905
21.021683	0.1	9.815872
21.023350	0.1	9.825647
21.025017	0.1	9.836496
21.026683	0.1	9.849966
21.028350	0.1	9.866298
21.030017	0.1	9.884954
21.031683	0.1	9.905041
21.033350	0.1	9.925604
21.035017	0.1	9.944976
21.036683	0.1	9.960950
21.038350	0.1	9.972990
21.040017	0.1	9.983421
21.041683	0.1	9.995402
21.043350	0.1	10.010601
21.045017	0.1	10.028661
21.046683	0.1	10.048390
21.048350	0.1	10.068775
21.050017	0.1	10.089577
21.051683	0.1	10.110915
21.053350	0.1	10.133029
21.055017	0.1	10.156096
21.056683	0.1	10.180414
21.058350	0.1	10.205746
21.060017	0.1	10.231317
21.061683	0.1	10.256231
21.063350	0.1	10.280431
21.065017	0.1	10.304809
21.066683	0.1	10.330499
21.068350	0.1	10.358334
21.070017	0.1	10.388554
21.071683	0.1	10.420502
21.073350	0.1	10.452748
21.075017	0.1	10.483802
21.076683	0.1	10.513545
21.078350	0.1	10.543705
21.080017	0.1	10.575951
21.081683	0.1	10.609806
21.083350	0.1	10.644019
21.085017	0.1	10.678948
21.086683	0.1	10.716558
21.088350	0.1	10.758997
21.090017	0.1	10.806263
21.091683	0.1	10.856093
21.093350	0.1	10.905922
21.095017	0.1	10.954381
21.096683	0.1	11.001409
21.098350	0.1	11.048198
21.100017	0.1	11.096895
21.101683	0.1	11.149347
21.103350	0.1	11.206628
21.105017	0.1	11.268914
21.106683	0.1	11.334718
21.108350	0.1	11.400760
21.110017	0.1	11.464358
21.111683	0.1	11.524678
21.113350	0.1	11.582137
21.115017	0.1	11.637510
21.116683	0.1	11.692227
21.118350	0.1	11.747421
21.120017	0.1	11.801899
21.121683	0.1	11.854232
21.123350	0.1	11.905075
21.125017	0.1	11.956812
21.126683	0.1	12.011111
21.128350	0.1	12.067378
21.130017	0.1	12.122870
21.131683	0.1	12.174845
21.133350	0.1	12.222470
21.135017	0.1	12.265981
21.136683	0.1	12.305082
21.138350	0.1	12.339175
21.140017	0.1	12.369455
21.141683	0.1	12.397826
21.143350	0.1	12.423993
21.145017	0.1	12.445510
21.146683	0.1	12.459875
21.148350	0.1	12.466253
21.150017	0.1	12.466789
21.151683	0.1	12.464822
21.153350	0.1	12.462080
21.155017	0.1	12.458087
21.156683	0.1	12.451173
21.158350	0.1	12.439550
21.160017	0.1	12.421907
21.161683	0.1	12.398423
21.163350	0.1	12.370766
21.165017	0.1	12.340964
21.166683	0.1	12.309969
21.168350	0.1	12.276829
21.170017	0.1	12.239695
21.171683	0.1	12.197555
21.173350	0.1	12.151719
21.175017	0.1	12.105525
21.176683	0.1	12.061001
21.178350	0.1	12.017787
21.180017	0.1	11.975110
21.181683	0.1	11.932851
21.183350	0.1	11.890710
21.185017	0.1	11.848331
21.186683	0.1	11.805714
21.188350	0.1	11.763097
21.190017	0.1	11.721135
21.191683	0.1	11.680604
21.193350	0.1	11.642099
21.195017	0.1	11.606575
21.196683	0.1	11.575461
21.198350	0.1	11.549056
21.200017	0.1	11.525512
21.201683	0.1	11.502684
21.203350	0.1	11.479736
21.205017	0.1	11.457086
21.206683	0.1	11.435629
21.208350	0.1	11.416257
21.210017	0.1	11.398912
21.211683	0.1	11.383236
21.213350	0.1	11.370600
21.215017	0.1	11.363447
21.216683	0.1	11.362613
21.218350	0.1	11.366547
21.220017	0.1	11.373044
21.221683	0.1	11.380077
21.223350	0.1	11.386216
21.225017	0.1	11.391700
21.226683	0.1	11.398614
21.228350	0.1	11.408926
21.230017	0.1	11.421443
21.231683	0.1	11.433542
21.233350	0.1	11.443973
21.235017	0.1	11.453689
21.236683	0.1	11.464656
21.238350	0.1	11.478484
21.240017	0.1	11.495233
21.241683	0.1	11.513770
21.243350	0.1	11.532665
21.245017	0.1	11.550308
21.246683	0.1	11.565865
21.248350	0.1	11.579455
21.250017	0.1	11.590541
21.251683	0.1	11.597515
21.253350	0.1	11.599541
21.255017	0.1	11.598051
21.256683	0.1	11.595607
21.258350	0.1	11.593879
21.260017	0.1	11.592806
21.261683	0.1	11.591018
21.263350	0.1	11.586786
21.265017	0.1	11.578918
21.266683	0.1	11.567295
21.268350	0.1	11.551679
21.270017	0.1	11.531652
21.271683	0.1	11.507452
21.273350	0.1	11.480332
21.275017	0.1	11.452020
21.276683	0.1	11.423052
21.278350	0.1	11.392475
21.280017	0.1	11.358977
21.281683	0.1	11.321843
21.283350	0.1	11.281789
21.285017	0.1	11.239589
21.286683	0.1	11.195958
21.288350	0.1	11.152030
21.290017	0.1	11.108816
21.291683	0.1	11.066080
21.293350	0.1	11.023045
21.295017	0.1	10.979057
21.296683	0.1	10.933102
21.298350	0.1	10.884584
21.300017	0.1	10.833860
21.301683	0.1	10.782839
21.303350	0.1	10.734857
21.305017	0.1	10.692359
21.306683	0.1	10.655463
21.308350	0.1	10.621548
21.310017	0.1	10.586620
21.311683	0.1	10.546983
21.313350	0.1	10.501743
21.315017	0.1	10.453880
21.316683	0.1	10.408343
21.318350	0.1	10.368050
21.320017	0.1	10.332585
21.321683	0.1	10.299445
21.323350	0.1	10.267020
21.325017	0.1	10.235489
21.326683	0.1	10.205567
21.328350	0.1	10.176838
21.330017	0.1	10.147989
21.331683	0.1	10.118604
21.333350	0.1	10.089219
21.335017	0.1	10.060907
21.336683	0.1	10.034681
21.338350	0.1	10.011256
21.340017	0.1	9.989679
21.341683	0.1	9.967983
21.343350	0.1	9.945095
21.345017	0.1	9.921909
21.346683	0.1	9.899557
21.348350	0.1	9.877623
21.350017	0.1	9.855152
21.351683	0.1	9.832323
21.353350	0.1	9.810687
21.355017	0.1	9.791136
21.356683	0.1	9.773434
21.358350	0.1	9.757519
21.360017	0.1	9.743810
21.361683	0.1	9.732307
21.363350	0.1	9.722174
21.365017	0.1	9.712637
21.366683	0.1	9.703160
21.368350	0.1	9.692908
21.370017	0.1	9.681225
21.371683	0.1	9.669304
21.373350	0.1	9.658993
21.375017	0.1	9.650231
21.376683	0.1	9.640515
21.378350	0.1	9.627820
21.380017	0.1	9.612322
21.381683	0.1	9.597064
21.383350	0.1	9.584725
21.385017	0.1	9.575546
21.386683	0.1	9.568394
21.388350	0.1	9.562791
21.390017	0.1	9.558499
21.391683	0.1	9.554208
21.393350	0.1	9.548307
21.395017	0.1	9.540082
21.396683	0.1	9.529055
21.398350	0.1	9.515286
21.400017	0.1	9.500027
21.401683	0.1	9.484888
21.403350	0.1	9.471000
21.405017	0.1	9.459138
21.406683	0.1	9.449781
21.408350	0.1	9.442568
21.410017	0.1	9.435714
21.411683	0.1	9.427727
21.413350	0.1	9.418071
21.415017	0.1	9.407223
21.416683	0.1	9.396673
21.418350	0.1	9.388090
21.420017	0.1	9.381354
21.421683	0.1	9.374261
21.423350	0.1	9.364307
21.425017	0.1	9.350241
21.426683	0.1	9.332598
21.428350	0.1	9.313703
21.430017	0.1	9.295881
21.431683	0.1	9.280325
21.433350	0.1	9.267331
21.435017	0.1	9.256602
21.436683	0.1	9.247423
21.438350	0.1	9.238959
21.440017	0.1	9.229899
21.441683	0.1	9.218813
21.443350	0.1	9.204984
21.445017	0.1	9.187699
21.446683	0.1	9.166539
21.448350	0.1	9.142578
21.450017	0.1	9.118736
21.451683	0.1	9.096802
21.453350	0.1	9.076596
21.455017	0.1	9.056628
21.456683	0.1	9.035826
21.458350	0.1	9.013832
21.460017	0.1	8.991123
21.461683	0.1	8.969009
21.463350	0.1	8.948505
21.465017	0.1	8.929492
21.466683	0.1	8.910895
21.468350	0.1	8.890927
21.470017	0.1	8.868278
21.471683	0.1	8.843482
21.473350	0.1	8.818389
21.475017	0.1	8.794487
21.476683	0.1	8.772195
21.478350	0.1	8.751154
21.480017	0.1	8.731187
21.481683	0.1	8.711577
21.483350	0.1	8.690775
21.485017	0.1	8.667231
21.486683	0.1	8.641303
21.488350	0.1	8.614421
21.490017	0.1	8.586705
21.491683	0.1	8.557916
21.493350	0.1	8.529306
21.495017	0.1	8.502365
21.496683	0.1	8.477331
21.498350	0.1	8.453668
21.500017	0.1	8.431316
21.501683	0.1	8.410097
21.503350	0.1	8.389593
21.505017	0.1	8.369864
21.506683	0.1	8.350671
21.508350	0.1	8.331359
21.510017	0.1	8.311093
21.511683	0.1	8.289934
21.513350	0.1	8.268416
21.515017	0.1	8.246184
21.516683	0.1	8.222044
21.518350	0.1	8.196116
21.520017	0.1	8.170784
21.521683	0.1	8.148671
21.523350	0.1	8.130193
21.525017	0.1	8.114338
21.526683	0.1	8.100093
21.528350	0.1	8.086086
21.530017	0.1	8.070648
21.531683	0.1	8.053661
21.533350	0.1	8.036256
21.535017	0.1	8.019031
21.536683	0.1	8.001090
21.538350	0.1	7.982016
21.540017	0.1	7.962525
21.541683	0.1	7.943392
21.543350	0.1	7.924915
21.545017	0.1	7.907510
21.546683	0.1	7.891119
21.548350	0.1	7.875860
21.550017	0.1	7.863045
21.551683	0.1	7.854522
21.553350	0.1	7.849992
21.555017	0.1	7.846952
21.556683	0.1	7.842422
21.558350	0.1	7.834733
21.560017	0.1	7.823527
21.561683	0.1	7.809878
21.563350	0.1	7.795752
21.565017	0.1	7.781923
21.566683	0.1	7.767618
21.568350	0.1	7.751763
21.570017	0.1	7.733822
21.571683	0.1	7.714272
21.573350	0.1	7.694424
21.575017	0.1	7.675946
21.576683	0.1	7.659793
21.578350	0.1	7.645607
21.580017	0.1	7.632018
21.581683	0.1	7.618070
21.583350	0.1	7.604480
21.585017	0.1	7.591844
21.586683	0.1	7.578791
21.588350	0.1	7.563234
21.590017	0.1	7.545114
21.591683	0.1	7.527233
21.593350	0.1	7.513166
21.595017	0.1	7.503629
21.596683	0.1	7.496596
21.598350	0.1	7.489384
21.600017	0.1	7.480324
21.601683	0.1	7.469655
21.603350	0.1	7.459105
21.605017	0.1	7.450343
21.606683	0.1	7.443190
21.608350	0.1	7.435918
21.610017	0.1	7.427693
21.611683	0.1	7.419050
21.613350	0.1	7.410109
21.615017	0.1	7.400096
21.616683	0.1	7.388950
21.618350	0.1	7.377685
21.620017	0.1	7.366360
21.621683	0.1	7.354320
21.623350	0.1	7.341803
21.625017	0.1	7.330358
21.626683	0.1	7.321477
21.628350	0.1	7.315219
21.630017	0.1	7.310629
21.631683	0.1	7.307411
21.633350	0.1	7.306517
21.635017	0.1	7.308603
21.636683	0.1	7.312894
21.638350	0.1	7.317007
21.640017	0.1	7.318616
21.641683	0.1	7.316649
21.643350	0.1	7.311881
21.645017	0.1	7.306517
21.646683	0.1	7.301987
21.648350	0.1	7.298172
21.650017	0.1	7.294715
21.651683	0.1	7.291794
21.653350	0.1	7.289410
21.655017	0.1	7.287682
21.656683	0.1	7.286191
21.658350	0.1	7.284940
21.660017	0.1	7.284880
21.661683	0.1	7.287443
21.663350	0.1	7.292867
21.665017	0.1	7.299662
21.666683	0.1	7.305801
21.668350	0.1	7.310451
21.670017	0.1	7.313788
21.671683	0.1	7.316530
21.673350	0.1	7.319272
21.675017	0.1	7.322252
21.676683	0.1	7.325650
21.678350	0.1	7.330776
21.680017	0.1	7.338763
21.681683	0.1	7.349253
21.683350	0.1	7.361293
21.685017	0.1	7.373989
21.686683	0.1	7.387400
21.688350	0.1	7.402540
21.690017	0.1	7.419944
21.691683	0.1	7.439316
21.693350	0.1	7.460833
21.695017	0.1	7.484496
21.696683	0.1	7.509411
21.698350	0.1	7.533789
21.700017	0.1	7.556558
21.701683	0.1	7.578552
21.703350	0.1	7.601440
21.705017	0.1	7.626176
21.706683	0.1	7.652045
21.708350	0.1	7.676959
21.710017	0.1	7.699430
21.711683	0.1	7.719577
21.713350	0.1	7.738591
21.715017	0.1	7.758320
21.716683	0.1	7.780552
21.718350	0.1	7.805288
21.720017	0.1	7.830263
21.721683	0.1	7.852793
21.723350	0.1	7.870973
21.725017	0.1	7.884145
21.726683	0.1	7.892788
21.728350	0.1	7.898570
21.730017	0.1	7.902146
21.731683	0.1	7.902980
21.733350	0.1	7.900358
21.735017	0.1	7.894397
21.736683	0.1	7.885397
21.738350	0.1	7.873893
21.740017	0.1	7.859648
21.741683	0.1	7.841945
21.743350	0.1	7.820130
21.745017	0.1	7.794500
21.746683	0.1	7.766486
21.748350	0.1	7.737339
21.750017	0.1	7.706225
21.751683	0.1	7.670880
21.753350	0.1	7.629812
21.755017	0.1	7.583440
21.756683	0.1	7.532955
21.758350	0.1	7.479966
21.760017	0.1	7.426143
21.761683	0.1	7.371963
21.763350	0.1	7.316709
21.765017	0.1	7.259250
21.766683	0.1	7.199526
21.768350	0.1	7.138193
21.770017	0.1	7.075608
21.771683	0.1	7.012189
21.773350	0.1	6.948948
21.775017	0.1	6.886244
21.776683	0.1	6.823719
21.778350	0.1	6.760836
21.780017	0.1	6.697953
21.781683	0.1	6.635011
21.783350	0.1	6.571591
21.785017	0.1	6.507636
21.786683	0.1	6.444872
21.788350	0.1	6.385565
21.790017	0.1	6.330789
21.791683	0.1	6.279827
21.793350	0.1	6.231070
21.795017	0.1	6.182492
21.796683	0.1	6.132484
21.798350	0.1	6.080687
21.800017	0.1	6.028951
21.801683	0.1	5.979658
21.803350	0.1	5.933285
21.805017	0.1	5.888701
21.806683	0.1	5.845309
21.808350	0.1	5.804062
21.810017	0.1	5.766273
21.811683	0.1	5.732119
21.813350	0.1	5.700767
21.815017	0.1	5.670786
21.816683	0.1	5.640924
21.818350	0.1	5.610824
21.820017	0.1	5.580902
21.821683	0.1	5.551875
21.823350	0.1	5.523682
21.825017	0.1	5.496443
21.826683	0.1	5.470693
21.828350	0.1	5.447746
21.830017	0.1	5.428911
21.831683	0.1	5.414903
21.833350	0.1	5.404711
21.835017	0.1	5.396307
21.836683	0.1	5.387605
21.838350	0.1	5.376816
21.840017	0.1	5.362690
21.841683	0.1	5.344808
21.843350	0.1	5.323768
21.845017	0.1	5.302012
21.846683	0.1	5.282760
21.848350	0.1	5.268038
21.850017	0.1	5.257726
21.851683	0.1	5.249799
21.853350	0.1	5.242527
21.855017	0.1	5.235970
21.856683	0.1	5.230725
21.858350	0.1	5.226195
21.860017	0.1	5.220831
21.861683	0.1	5.213201
21.863350	0.1	5.202890
21.865017	0.1	5.191028
21.866683	0.1	5.179346
21.868350	0.1	5.168557
21.870017	0.1	5.158544
21.871683	0.1	5.149365
21.873350	0.1	5.141795
21.875017	0.1	5.135775
21.876683	0.1	5.130053
21.878350	0.1	5.123496
21.880017	0.1	5.115688
21.881683	0.1	5.107284
21.883350	0.1	5.100310
21.885017	0.1	5.096257
21.886683	0.1	5.094827
21.888350	0.1	5.095303
21.890017	0.1	5.096495
21.891683	0.1	5.095959
21.893350	0.1	5.091489
21.895017	0.1	5.083621
21.896683	0.1	5.075157
21.898350	0.1	5.068004
21.900017	0.1	5.061567
21.901683	0.1	5.054772
21.903350	0.1	5.048037
21.905017	0.1	5.042434
21.906683	0.1	5.037666
21.908350	0.1	5.032897
21.910017	0.1	5.027950
21.911683	0.1	5.022645
21.913350	0.1	5.016387
21.915017	0.1	5.009115
21.916683	0.1	5.001664
21.918350	0.1	4.995406
21.920017	0.1	4.990995
21.921683	0.1	4.987955
21.923350	0.1	4.985035
21.925017	0.1	4.981280
21.926683	0.1	4.976571
21.928350	0.1	4.971743
21.930017	0.1	4.967332
21.931683	0.1	4.963696
21.933350	0.1	4.961253
21.935017	0.1	4.959941
21.936683	0.1	4.958332
21.938350	0.1	4.954696
21.940017	0.1	4.947722
21.941683	0.1	4.936815
21.943350	0.1	4.922867
21.945017	0.1	4.909039
21.946683	0.1	4.898846
21.948350	0.1	4.892826
21.950017	0.1	4.889190
21.951683	0.1	4.886806
21.953350	0.1	4.885495
21.955017	0.1	4.884422
21.956683	0.1	4.882217
21.958350	0.1	4.877806
21.960017	0.1	4.871786
21.961683	0.1	4.866243
21.963350	0.1	4.862964
21.965017	0.1	4.861415
21.966683	0.1	4.858733
21.968350	0.1	4.853070
21.970017	0.1	4.845023
21.971683	0.1	4.836560
21.973350	0.1	4.828871
21.975017	0.1	4.822076
21.976683	0.1	4.815340
21.978350	0.1	4.808843
21.980017	0.1	4.803598
21.981683	0.1	4.799843
21.983350	0.1	4.796446
21.985017	0.1	4.791916
21.986683	0.1	4.786134
21.988350	0.1	4.780591
21.990017	0.1	4.776836
21.991683	0.1	4.774511
21.993350	0.1	4.771769
21.995017	0.1	4.767657
21.996683	0.1	4.763186
21.998350	0.1	4.759908
22.000017	0.1	4.759312
22.001683	0.1	4.762054
22.003350	0.1	4.767478
22.005017	0.1	4.773081
22.006683	0.1	4.776717
22.008350	0.1	4.778028
22.010017	0.1	4.777909
22.011683	0.1	4.777909
22.013350	0.1	4.779399
22.015017	0.1	4.781604
22.016683	0.1	4.783333
22.018350	0.1	4.785121
22.020017	0.1	4.787982
22.021683	0.1	4.791439
22.023350	0.1	4.794598
22.025017	0.1	4.797936
22.026683	0.1	4.803121
22.028350	0.1	4.810453
22.030017	0.1	4.818559
22.031683	0.1	4.826010
22.033350	0.1	4.832328
22.035017	0.1	4.838348
22.036683	0.1	4.845083
22.038350	0.1	4.851997
22.040017	0.1	4.856825
22.041683	0.1	4.859090
22.043350	0.1	4.860878
22.045017	0.1	4.864276
22.046683	0.1	4.870296
22.048350	0.1	4.879892
22.050017	0.1	4.892886
22.051683	0.1	4.907728
22.053350	0.1	4.922569
22.055017	0.1	4.936993
22.056683	0.1	4.951716
22.058350	0.1	4.967928
22.060017	0.1	4.986406
22.061683	0.1	5.007267
22.063350	0.1	5.029917
22.065017	0.1	5.052924
22.066683	0.1	5.074740
22.068350	0.1	5.094290
22.070017	0.1	5.111158
22.071683	0.1	5.126298
22.073350	0.1	5.141497
22.075017	0.1	5.158067
22.076683	0.1	5.176604
22.078350	0.1	5.196274
22.080017	0.1	5.215764
22.081683	0.1	5.234778
22.083350	0.1	5.253852
22.085017	0.1	5.273640
22.086683	0.1	5.293012
22.088350	0.1	5.308867
22.090017	0.1	5.318642
22.091683	0.1	5.323887
22.093350	0.1	5.328536
22.095017	0.1	5.335391
22.096683	0.1	5.344570
22.098350	0.1	5.354703
22.100017	0.1	5.364478
22.101683	0.1	5.373180
22.103350	0.1	5.380452
22.105017	0.1	5.385876
22.106683	0.1	5.388797
22.108350	0.1	5.387664
22.110017	0.1	5.381048
22.111683	0.1	5.369127
22.113350	0.1	5.353690
22.115017	0.1	5.337417
22.116683	0.1	5.321801
22.118350	0.1	5.306304
22.120017	0.1	5.289138
22.121683	0.1	5.269766
22.123350	0.1	5.249083
22.125017	0.1	5.228103
22.126683	0.1	5.206466
22.128350	0.1	5.182445
22.130017	0.1	5.155564
22.131683	0.1	5.127311
22.133350	0.1	5.099714
22.135017	0.1	5.073786
22.136683	0.1	5.049944
22.138350	0.1	5.028308
22.140017	0.1	5.007148
22.141683	0.1	4.984320
22.143350	0.1	4.959703
22.145017	0.1	4.935146
22.146683	0.1	4.911781
22.148350	0.1	4.890144
22.150017	0.1	4.870832
22.151683	0.1	4.853189
22.153350	0.1	4.835427
22.155017	0.1	4.815936
22.156683	0.1	4.794956
22.158350	0.1	4.774571
22.160017	0.1	4.757285
22.161683	0.1	4.744172
22.163350	0.1	4.734218
22.165017	0.1	4.725695
22.166683	0.1	4.717946
22.168350	0.1	4.711747
22.170017	0.1	4.707992
22.171683	0.1	4.706562
22.173350	0.1	4.707337
22.175017	0.1	4.709602
22.176683	0.1	4.711807
22.178350	0.1	4.712940
22.180017	0.1	4.713536
22.181683	0.1	4.715562
22.183350	0.1	4.720569
22.185017	0.1	4.728794
22.186683	0.1	4.739166
22.188350	0.1	4.750967
22.190017	0.1	4.763544
22.191683	0.1	4.775167
22.193350	0.1	4.784823
22.195017	0.1	4.794300
22.196683	0.1	4.806817
22.198350	0.1	4.824281
22.200017	0.1	4.846692
22.201683	0.1	4.872799
22.203350	0.1	4.900396
22.205017	0.1	4.926920
22.206683	0.1	4.950226
22.208350	0.1	4.969895
22.210017	0.1	4.986763
22.211683	0.1	5.002857
22.213350	0.1	5.020917
22.215017	0.1	5.043209
22.216683	0.1	5.069793
22.218350	0.1	5.097568
22.220017	0.1	5.123020
22.221683	0.1	5.144298
22.223350	0.1	5.162120
22.225017	0.1	5.177677
22.226683	0.1	5.191744
22.228350	0.1	5.204618
22.230017	0.1	5.216897
22.231683	0.1	5.229175
22.233350	0.1	5.241514
22.235017	0.1	5.253852
22.236683	0.1	5.266249
22.238350	0.1	5.278051
22.240017	0.1	5.287826
22.241683	0.1	5.293906
22.243350	0.1	5.295992
22.245017	0.1	5.294383
22.246683	0.1	5.289674
22.248350	0.1	5.281627
22.250017	0.1	5.270243
22.251683	0.1	5.257011
22.253350	0.1	5.243421
22.255017	0.1	5.229414
22.256683	0.1	5.213499
22.258350	0.1	5.194485
22.260017	0.1	5.172134
22.261683	0.1	5.146861
22.263350	0.1	5.120516
22.265017	0.1	5.095423
22.266683	0.1	5.071581
22.268350	0.1	5.046308
22.270017	0.1	5.017340
22.271683	0.1	4.985035
22.273350	0.1	4.950583
22.275017	0.1	4.914224
22.276683	0.1	4.876077
22.278350	0.1	4.837096
22.280017	0.1	4.799366
22.281683	0.1	4.764080
22.283350	0.1	4.730881
22.285017	0.1	4.698158
22.286683	0.1	4.664302
22.288350	0.1	4.629016
22.290017	0.1	4.593134
22.291683	0.1	4.558146
22.293350	0.1	4.525185
22.295017	0.1	4.494310
22.296683	0.1	4.464746
22.298350	0.1	4.435241
22.300017	0.1	4.404784
22.301683	0.1	4.374683
22.303350	0.1	4.347980
22.305017	0.1	4.326821
22.306683	0.1	4.310847
22.308350	0.1	4.297555
22.310017	0.1	4.284501
22.311683	0.1	4.269958
22.313350	0.1	4.253090
22.315017	0.1	4.234493
22.316683	0.1	4.216492
22.318350	0.1	4.201889
22.320017	0.1	4.191816
22.321683	0.1	4.185438
22.323350	0.1	4.180849
22.325017	0.1	4.176498
22.326683	0.1	4.172206
22.328350	0.1	4.168749
22.330017	0.1	4.165530
22.331683	0.1	4.161477
22.333350	0.1	4.158259
22.335017	0.1	4.159332
22.336683	0.1	4.166126
22.338350	0.1	4.176736
22.340017	0.1	4.188240
22.341683	0.1	4.199267
22.343350	0.1	4.210294
22.345017	0.1	4.222632
22.346683	0.1	4.237294
22.348350	0.1	4.254937
22.350017	0.1	4.275203
22.351683	0.1	4.296303
22.353350	0.1	4.317105
22.355017	0.1	4.337013
22.356683	0.1	4.355133
22.358350	0.1	4.370928
22.360017	0.1	4.385889
22.361683	0.1	4.403651
22.363350	0.1	4.427076
22.365017	0.1	4.455924
22.366683	0.1	4.488826
22.368350	0.1	4.525185
22.370017	0.1	4.564643
22.371683	0.1	4.605532
22.373350	0.1	4.646659
22.375017	0.1	4.688561
22.376683	0.1	4.731775
22.378350	0.1	4.776359
22.380017	0.1	4.822314
22.381683	0.1	4.871011
22.383350	0.1	4.924774
22.385017	0.1	4.984856
22.386683	0.1	5.050361
22.388350	0.1	5.118609
22.390017	0.1	5.187512
22.391683	0.1	5.256951
22.393350	0.1	5.328477
22.395017	0.1	5.403161
22.396683	0.1	5.480707
22.398350	0.1	5.560935
22.400017	0.1	5.645216
22.401683	0.1	5.734504
22.403350	0.1	5.828500
22.405017	0.1	5.927146
22.406683	0.1	6.030798
22.408350	0.1	6.139398
22.410017	0.1	6.252468
22.411683	0.1	6.369532
22.413350	0.1	6.490648
22.415017	0.1	6.615997
22.416683	0.1	6.745756
22.418350	0.1	6.880761
22.420017	0.1	7.022381
22.421683	0.1	7.172704
22.423350	0.1	7.333219
22.425017	0.1	7.503331
22.426683	0.1	7.680476
22.428350	0.1	7.862330
22.430017	0.1	8.048296
22.431683	0.1	8.239925
22.433350	0.1	8.439363
22.435017	0.1	8.648277
22.436683	0.1	8.868278
22.438350	0.1	9.100259
22.440017	0.1	9.343505
22.441683	0.1	9.597362
22.443350	0.1	9.861708
22.445017	0.1	10.136605
22.446683	0.1	10.422171
22.448350	0.1	10.719240
22.450017	0.1	11.028708
22.451683	0.1	11.351288
22.453350	0.1	11.687160
22.455017	0.1	12.035907
22.456683	0.1	12.397350
22.458350	0.1	12.772799
22.460017	0.1	13.164402
22.461683	0.1	13.573290
22.463350	0.1	13.998688
22.465017	0.1	14.440537
22.466683	0.1	14.900089
22.468350	0.1	15.377940
22.470017	0.1	15.873552
22.471683	0.1	16.387523
22.473350	0.1	16.921700
22.475017	0.1	17.477215
22.476683	0.1	18.054367
22.478350	0.1	18.653632
22.480017	0.1	19.276084
22.481683	0.1	19.922556
22.483350	0.1	20.592154
22.485017	0.1	21.283568
22.486683	0.1	21.996738
22.488350	0.1	22.733213
22.490017	0.1	23.495079
22.491683	0.1	24.285497
22.493350	0.1	25.108577
22.495017	0.1	25.967659
22.496683	0.1	26.863636
22.498350	0.1	27.796568
22.500017	0.1	28.767230
22.501683	0.1	29.777707
22.503350	0.1	30.830385
22.505017	0.1	31.926813
22.506683	0.1	33.068301
22.508350	0.1	34.256818
22.510017	0.1	35.495164
22.511683	0.1	36.785962
22.513350	0.1	38.132193
22.515017	0.1	39.538982
22.516683	0.1	41.012349
22.518350	0.1	42.555752
22.520017	0.1	44.168356
22.521683	0.1	45.847597
22.523350	0.1	47.591689
22.525017	0.1	49.400452
22.526683	0.1	51.274958
22.528350	0.1	53.216997
22.530017	0.1	55.227164
22.531683	0.1	57.304088
22.533350	0.1	59.444550
22.535017	0.1	61.644498
22.536683	0.1	63.899998
22.538350	0.1	66.208486
22.540017	0.1	68.567757
22.541683	0.1	70.973103
22.543350	0.1	73.414390
22.545017	0.1	75.878088
22.546683	0.1	78.351681
22.548350	0.1	80.825989
22.550017	0.1	83.293741
22.551683	0.1	85.745578
22.553350	0.1	88.168626
22.555017	0.1	90.548163
22.556683	0.1	92.870420
22.558350	0.1	95.123774
22.560017	0.1	97.296840
22.561683	0.1	99.376267
22.563350	0.1	101.346856
22.565017	0.1	103.194720
22.566683	0.1	104.908949
22.568350	0.1	106.480545
22.570017	0.1	107.899255
22.571683	0.1	109.152562
22.573350	0.1	110.228247
22.575017	0.1	111.116654
22.576683	0.1	111.811406
22.578350	0.1	112.309105
22.580017	0.1	112.607724
22.581683	0.1	112.704761
22.583350	0.1	112.597532
22.585017	0.1	112.283952
22.586683	0.1	111.763246
22.588350	0.1	111.037559
22.590017	0.1	110.112316
22.591683	0.1	108.994848
22.593350	0.1	107.692367
22.595017	0.1	106.211251
22.596683	0.1	104.559011
22.598350	0.1	102.745837
22.600017	0.1	100.784844
22.601683	0.1	98.689383
22.603350	0.1	96.471792
22.605017	0.1	94.142562
22.606683	0.1	91.711169
22.608350	0.1	89.187270
22.610017	0.1	86.582308
22.611683	0.1	83.909517
22.613350	0.1	81.183081
22.615017	0.1	78.416829
22.616683	0.1	75.624709
22.618350	0.1	72.820072
22.620017	0.1	70.014898
22.621683	0.1	67.219559
22.623350	0.1	64.443234
22.625017	0.1	61.694983
22.626683	0.1	58.984581
22.628350	0.1	56.322995
22.630017	0.1	53.719703
22.631683	0.1	51.181260
22.633350	0.1	48.711482
22.635017	0.1	46.312752
22.636683	0.1	43.987634
22.638350	0.1	41.738691
22.640017	0.1	39.568963
22.641683	0.1	37.482622
22.643350	0.1	35.484137
22.645017	0.1	33.576908
22.646683	0.1	31.762423
22.648350	0.1	30.040087
22.650017	0.1	28.407695
22.651683	0.1	26.863219
22.653350	0.1	25.405587
22.655017	0.1	24.033965
22.656683	0.1	22.746862
22.658350	0.1	21.542491
22.660017	0.1	20.418645
22.661683	0.1	19.373120
22.663350	0.1	18.404068
22.665017	0.1	17.509104
22.666683	0.1	16.684235
22.668350	0.1	15.925349
22.670017	0.1	15.229643
22.671683	0.1	14.595092
22.673350	0.1	14.019192
22.675017	0.1	13.499559
22.676683	0.1	13.033212
22.678350	0.1	12.615860
22.680017	0.1	12.242318
22.681683	0.1	11.908592
22.683350	0.1	11.612476
22.685017	0.1	11.354209
22.686683	0.1	11.134864
22.688350	0.1	10.953844
22.690017	0.1	10.808469
22.691683	0.1	10.695160
22.693350	0.1	10.610521
22.695017	0.1	10.552049
22.696683	0.1	10.518611
22.698350	0.1	10.509849
22.700017	0.1	10.524214
22.701683	0.1	10.559321
22.703350	0.1	10.613919
22.705017	0.1	10.686815
22.706683	0.1	10.776103
22.708350	0.1	10.881305
22.710017	0.1	11.003733
22.711683	0.1	11.143327
22.713350	0.1	11.296929
22.715017	0.1	11.461020
22.716683	0.1	11.633397
22.718350	0.1	11.813284
22.720017	0.1	11.999787
22.721683	0.1	12.191296
22.723350	0.1	12.386084
22.725017	0.1	12.582720
22.726683	0.1	12.779833
22.728350	0.1	12.977005
22.730017	0.1	13.174415
22.731683	0.1	13.371111
22.733350	0.1	13.564826
22.735017	0.1	13.752879
22.736683	0.1	13.934017
22.738350	0.1	14.108182
22.740017	0.1	14.274717
22.741683	0.1	14.431060
22.743350	0.1	14.574469
22.745017	0.1	14.703394
22.746683	0.1	14.816941
22.748350	0.1	14.914335
22.750017	0.1	14.994384
22.751683	0.1	15.056313
22.753350	0.1	15.099884
22.755017	0.1	15.124978
22.756683	0.1	15.131296
22.758350	0.1	15.118898
22.760017	0.1	15.088082
22.761683	0.1	15.038134
22.763350	0.1	14.967383
22.765017	0.1	14.874638
22.766683	0.1	14.759601
22.768350	0.1	14.623643
22.770017	0.1	14.469207
22.771683	0.1	14.298678
22.773350	0.1	14.114023
22.775017	0.1	13.917030
22.776683	0.1	13.707221
22.778350	0.1	13.482095
22.780017	0.1	13.240577
22.781683	0.1	12.984753
22.783350	0.1	12.718380
22.785017	0.1	12.445033
22.786683	0.1	12.166382
22.788350	0.1	11.882604
22.790017	0.1	11.593164
22.791683	0.1	11.298240
22.793350	0.1	10.999144
22.795017	0.1	10.698081
22.796683	0.1	10.397494
22.798350	0.1	10.099471
22.800017	0.1	9.805859
22.801683	0.1	9.517491
22.803350	0.1	9.234906
22.805017	0.1	8.958281
22.806683	0.1	8.686901
22.808350	0.1	8.419931
22.810017	0.1	8.158148
22.811683	0.1	7.902682
22.813350	0.1	7.654369
22.815017	0.1	7.413447
22.816683	0.1	7.179916
22.818350	0.1	6.954432
22.820017	0.1	6.739259
22.821683	0.1	6.537021
22.823350	0.1	6.348849
22.825017	0.1	6.173492
22.826683	0.1	6.008208
22.828350	0.1	5.851031
22.830017	0.1	5.700410
22.831683	0.1	5.554974
22.833350	0.1	5.415023
22.835017	0.1	5.282581
22.836683	0.1	5.159557
22.838350	0.1	5.046308
22.840017	0.1	4.942179
22.841683	0.1	4.845798
22.843350	0.1	4.756451
22.845017	0.1	4.673541
22.846683	0.1	4.595757
22.848350	0.1	4.521489
22.850017	0.1	4.450739
22.851683	0.1	4.385114
22.853350	0.1	4.326880
22.855017	0.1	4.277289
22.856683	0.1	4.234910
22.858350	0.1	4.196346
22.860017	0.1	4.158199
22.861683	0.1	4.120231
22.863350	0.1	4.084826
22.865017	0.1	4.053712
22.866683	0.1	4.026234
22.868350	0.1	4.001379
22.870017	0.1	3.978312
22.871683	0.1	3.955603
22.873350	0.1	3.931582
22.875017	0.1	3.906250
22.876683	0.1	3.881693
22.878350	0.1	3.860414
22.880017	0.1	3.843427
22.881683	0.1	3.830672
22.883350	0.1	3.820837
22.885017	0.1	3.812552
22.886683	0.1	3.804565
22.888350	0.1	3.795505
22.890017	0.1	3.784120
22.891683	0.1	3.770650
22.893350	0.1	3.757417
22.895017	0.1	3.746629
22.896683	0.1	3.739238
22.898350	0.1	3.734887
22.900017	0.1	3.732324
22.901683	0.1	3.730238
22.903350	0.1	3.728569
22.905017	0.1	3.728509
22.906683	0.1	3.731132
22.908350	0.1	3.736079
22.910017	0.1	3.741682
22.911683	0.1	3.745616
22.913350	0.1	3.746987
22.915017	0.1	3.747106
22.916683	0.1	3.746987
22.918350	0.1	3.746450
22.920017	0.1	3.745079
22.921683	0.1	3.743291
22.923350	0.1	3.742337
22.925017	0.1	3.744006
22.926683	0.1	3.749967
22.928350	0.1	3.760457
22.930017	0.1	3.774345
22.931683	0.1	3.789962
22.933350	0.1	3.806174
22.935017	0.1	3.821969
22.936683	0.1	3.836811
22.938350	0.1	3.850818
22.940017	0.1	3.864646
22.941683	0.1	3.878534
22.943350	0.1	3.892660
22.945017	0.1	3.907502
22.946683	0.1	3.923238
22.948350	0.1	3.939152
22.950017	0.1	3.955543
22.951683	0.1	3.973902
22.953350	0.1	3.995180
22.955017	0.1	4.018426
22.956683	0.1	4.041493
22.958350	0.1	4.063130
22.960017	0.1	4.083991
22.961683	0.1	4.105389
22.963350	0.1	4.128516
22.965017	0.1	4.154384
22.966683	0.1	4.183531
22.968350	0.1	4.215777
22.970017	0.1	4.251361
22.971683	0.1	4.290343
22.973350	0.1	4.331649
22.975017	0.1	4.373014
22.976683	0.1	4.413128
22.978350	0.1	4.452408
22.980017	0.1	4.491985
22.981683	0.1	4.532814
22.983350	0.1	4.575491
22.985017	0.1	4.620612
22.986683	0.1	4.668832
22.988350	0.1	4.721225
22.990017	0.1	4.778803
22.991683	0.1	4.840732
22.993350	0.1	4.904568
22.995017	0.1	4.967630
22.996683	0.1	5.029202
22.998350	0.1	5.090773
23.000017	0.1	5.155683
23.001683	0.1	5.226612
23.003350	0.1	5.303741
23.005017	0.1	5.385042
23.006683	0.1	5.468071
23.008350	0.1	5.551696
23.010017	0.1	5.636633
23.011683	0.1	5.723775
23.013350	0.1	5.813361
23.015017	0.1	5.905211
23.016683	0.1	5.998493
23.018350	0.1	6.092787
23.020017	0.1	6.188572
23.021683	0.1	6.287039
23.023350	0.1	6.388307
23.025017	0.1	6.490887
23.026683	0.1	6.593764
23.028350	0.1	6.696582
23.030017	0.1	6.799460
23.031683	0.1	6.902278
23.033350	0.1	7.004559
23.035017	0.1	7.105232
23.036683	0.1	7.203281
23.038350	0.1	7.297039
23.040017	0.1	7.384599
23.041683	0.1	7.464767
23.043350	0.1	7.537961
23.045017	0.1	7.605017
23.046683	0.1	7.666529
23.048350	0.1	7.723332
23.050017	0.1	7.775784
23.051683	0.1	7.822276
23.053350	0.1	7.859469
23.055017	0.1	7.884562
23.056683	0.1	7.897616
23.058350	0.1	7.901192
23.060017	0.1	7.897974
23.061683	0.1	7.888973
23.063350	0.1	7.873118
23.065017	0.1	7.848204
23.066683	0.1	7.812918
23.068350	0.1	7.766843
23.070017	0.1	7.710219
23.071683	0.1	7.644833
23.073350	0.1	7.573307
23.075017	0.1	7.496775
23.076683	0.1	7.414580
23.078350	0.1	7.325769
23.080017	0.1	7.230938
23.081683	0.1	7.131160
23.083350	0.1	7.026017
23.085017	0.1	6.914318
23.086683	0.1	6.796480
23.088350	0.1	6.674946
23.090017	0.1	6.551981
23.091683	0.1	6.428242
23.093350	0.1	6.303430
23.095017	0.1	6.177307
23.096683	0.1	6.050289
23.098350	0.1	5.924642
23.100017	0.1	5.802811
23.101683	0.1	5.685747
23.103350	0.1	5.572260
23.105017	0.1	5.460680
23.106683	0.1	5.350292
23.108350	0.1	5.241156
23.110017	0.1	5.133272
23.111683	0.1	5.026460
23.113350	0.1	4.921258
23.115017	0.1	4.819811
23.116683	0.1	4.724443
23.118350	0.1	4.635155
23.120017	0.1	4.549563
23.121683	0.1	4.466117
23.123350	0.1	4.385412
23.125017	0.1	4.308880
23.126683	0.1	4.238189
23.128350	0.1	4.174173
23.130017	0.1	4.116774
23.131683	0.1	4.064858
23.133350	0.1	4.016698
23.135017	0.1	3.971339
23.136683	0.1	3.928364
23.138350	0.1	3.887058
23.140017	0.1	3.847301
23.141683	0.1	3.809571
23.143350	0.1	3.774584
23.145017	0.1	3.741980
23.146683	0.1	3.710926
23.148350	0.1	3.680945
23.150017	0.1	3.652334
23.151683	0.1	3.625870
23.153350	0.1	3.602326
23.155017	0.1	3.582061
23.156683	0.1	3.564954
23.158350	0.1	3.551185
23.160017	0.1	3.541231
23.161683	0.1	3.534436
23.163350	0.1	3.528834
23.165017	0.1	3.522456
23.166683	0.1	3.513932
23.168350	0.1	3.502727
23.170017	0.1	3.489673
23.171683	0.1	3.476858
23.173350	0.1	3.465831
23.175017	0.1	3.456950
23.176683	0.1	3.449917
23.178350	0.1	3.444195
23.180017	0.1	3.439069
23.181683	0.1	3.434062
23.183350	0.1	3.428698
23.185017	0.1	3.422857
23.186683	0.1	3.417134
23.188350	0.1	3.412426
23.190017	0.1	3.409088
23.191683	0.1	3.406882
23.193350	0.1	3.406048
23.195017	0.1	3.407300
23.196683	0.1	3.410518
23.198350	0.1	3.414333
23.200017	0.1	3.416717
23.201683	0.1	3.416419
23.203350	0.1	3.413737
23.205017	0.1	3.409684
23.206683	0.1	3.405690
23.208350	0.1	3.402412
23.210017	0.1	3.398359
23.211683	0.1	3.391743
23.213350	0.1	3.382385
23.215017	0.1	3.372491
23.216683	0.1	3.364206
23.218350	0.1	3.358484
23.220017	0.1	3.355324
23.221683	0.1	3.353954
23.223350	0.1	3.352702
23.225017	0.1	3.350496
23.226683	0.1	3.347874
23.228350	0.1	3.345251
23.230017	0.1	3.342211
23.231683	0.1	3.339350
23.233350	0.1	3.338099
23.235017	0.1	3.338933
23.236683	0.1	3.340721
23.238350	0.1	3.342450
23.240017	0.1	3.343821
23.241683	0.1	3.344536
23.243350	0.1	3.344238
23.245017	0.1	3.343225
23.246683	0.1	3.342927
23.248350	0.1	3.345430
23.250017	0.1	3.351748
23.251683	0.1	3.360868
23.253350	0.1	3.371000
23.255017	0.1	3.379882
23.256683	0.1	3.385842
23.258350	0.1	3.389001
23.260017	0.1	3.390253
23.261683	0.1	3.390968
23.263350	0.1	3.393471
23.265017	0.1	3.399492
23.266683	0.1	3.407657
23.268350	0.1	3.414989
23.270017	0.1	3.419638
23.271683	0.1	3.421366
23.273350	0.1	3.421247
23.275017	0.1	3.420890
23.276683	0.1	3.422141
23.278350	0.1	3.425837
23.280017	0.1	3.431678
23.281683	0.1	3.439307
23.283350	0.1	3.449559
23.285017	0.1	3.462792
23.286683	0.1	3.476382
23.288350	0.1	3.486514
23.290017	0.1	3.491879
23.291683	0.1	3.494263
23.293350	0.1	3.495872
23.295017	0.1	3.498554
23.296683	0.1	3.503323
23.298350	0.1	3.509581
23.300017	0.1	3.515005
23.301683	0.1	3.517866
23.303350	0.1	3.518343
23.305017	0.1	3.518105
23.306683	0.1	3.518462
23.308350	0.1	3.519416
23.310017	0.1	3.519953
23.311683	0.1	3.518045
23.313350	0.1	3.512621
23.315017	0.1	3.504873
23.316683	0.1	3.497064
23.318350	0.1	3.490925
23.320017	0.1	3.487349
23.321683	0.1	3.486216
23.323350	0.1	3.485620
23.325017	0.1	3.482878
23.326683	0.1	3.476203
23.328350	0.1	3.466070
23.330017	0.1	3.454685
23.331683	0.1	3.444731
23.333350	0.1	3.437519
23.335017	0.1	3.432155
23.336683	0.1	3.426731
23.338350	0.1	3.420472
23.340017	0.1	3.413916
23.341683	0.1	3.407896
23.343350	0.1	3.402412
23.345017	0.1	3.396869
23.346683	0.1	3.391385
23.348350	0.1	3.387094
23.350017	0.1	3.383935
23.351683	0.1	3.379822
23.353350	0.1	3.372848
23.355017	0.1	3.363371
23.356683	0.1	3.353894
23.358350	0.1	3.346503
23.360017	0.1	3.341258
23.361683	0.1	3.337562
23.363350	0.1	3.335178
23.365017	0.1	3.334344
23.366683	0.1	3.334761
23.368350	0.1	3.335297
23.370017	0.1	3.335059
23.371683	0.1	3.333867
23.373350	0.1	3.331721
23.375017	0.1	3.328920
23.376683	0.1	3.326416
23.378350	0.1	3.325105
23.380017	0.1	3.325284
23.381683	0.1	3.327251
23.383350	0.1	3.331483
23.385017	0.1	3.337622
23.386683	0.1	3.343761
23.388350	0.1	3.348291
23.390017	0.1	3.351450
23.391683	0.1	3.354550
23.393350	0.1	3.357768
23.395017	0.1	3.359974
23.396683	0.1	3.360331
23.398350	0.1	3.360152
23.400017	0.1	3.362000
23.401683	0.1	3.367663
23.403350	0.1	3.376484
23.405017	0.1	3.386080
23.406683	0.1	3.394485
23.408350	0.1	3.401339
23.410017	0.1	3.407538
23.411683	0.1	3.414095
23.413350	0.1	3.421009
23.415017	0.1	3.427983
23.416683	0.1	3.435731
23.418350	0.1	3.445029
23.420017	0.1	3.455639
23.421683	0.1	3.465831
23.423350	0.1	3.474474
23.425017	0.1	3.481865
23.426683	0.1	3.488362
23.428350	0.1	3.494263
23.430017	0.1	3.499747
23.431683	0.1	3.504634
23.433350	0.1	3.509462
23.435017	0.1	3.515840
23.436683	0.1	3.524244
23.438350	0.1	3.533066
23.440017	0.1	3.539980
23.441683	0.1	3.543556
23.443350	0.1	3.543914
23.445017	0.1	3.542006
23.446683	0.1	3.539086
23.448350	0.1	3.535986
23.450017	0.1	3.533840
23.451683	0.1	3.533304
23.453350	0.1	3.534317
23.455017	0.1	3.535807
23.456683	0.1	3.536582
23.458350	0.1	3.535867
23.460017	0.1	3.532827
23.461683	0.1	3.526986
23.463350	0.1	3.518403
23.465017	0.1	3.507853
23.466683	0.1	3.495753
23.468350	0.1	3.482640
23.470017	0.1	3.469229
23.471683	0.1	3.456354
23.473350	0.1	3.444553
23.475017	0.1	3.433764
23.476683	0.1	3.422737
23.478350	0.1	3.409565
23.480017	0.1	3.394187
23.481683	0.1	3.378868
23.483350	0.1	3.366113
23.485017	0.1	3.356695
23.486683	0.1	3.350318
23.488350	0.1	3.345907
23.490017	0.1	3.341317
23.491683	0.1	3.335059
23.493350	0.1	3.327668
23.495017	0.1	3.321588
23.496683	0.1	3.317833
23.498350	0.1	3.314793
23.500017	0.1	3.309906
23.501683	0.1	3.302992
23.503350	0.1	3.297150
23.505017	0.1	3.295779
23.506683	0.1	3.298879
23.508350	0.1	3.303528
23.510017	0.1	3.307283
23.511683	0.1	3.310144
23.513350	0.1	3.313422
23.515017	0.1	3.318072
23.516683	0.1	3.324390
23.518350	0.1	3.333092
23.520017	0.1	3.344476
23.521683	0.1	3.357530
23.523350	0.1	3.371418
23.525017	0.1	3.386140
23.526683	0.1	3.401399
23.528350	0.1	3.417134
23.530017	0.1	3.434599
23.531683	0.1	3.454924
23.533350	0.1	3.478289
23.535017	0.1	3.504098
23.536683	0.1	3.531397
23.538350	0.1	3.559470
23.540017	0.1	3.588200
23.541683	0.1	3.618539
23.543350	0.1	3.652454
23.545017	0.1	3.691435
23.546683	0.1	3.734827
23.548350	0.1	3.780604
23.550017	0.1	3.827811
23.551683	0.1	3.876925
23.553350	0.1	3.928483
23.555017	0.1	3.983081
23.556683	0.1	4.040420
23.558350	0.1	4.099429
23.560017	0.1	4.159034
23.561683	0.1	4.219830
23.563350	0.1	4.284501
23.565017	0.1	4.355788
23.566683	0.1	4.434705
23.568350	0.1	4.519522
23.570017	0.1	4.607439
23.571683	0.1	4.697025
23.573350	0.1	4.789472
23.575017	0.1	4.887164
23.576683	0.1	4.992426
23.578350	0.1	5.105377
23.580017	0.1	5.223990
23.581683	0.1	5.346775
23.583350	0.1	5.474687
23.585017	0.1	5.609513
23.586683	0.1	5.752087
23.588350	0.1	5.902291
23.590017	0.1	6.059349
23.591683	0.1	6.222487
23.593350	0.1	6.392181
23.595017	0.1	6.570459
23.596683	0.1	6.759584
23.598350	0.1	6.961227
23.600017	0.1	7.175744
23.601683	0.1	7.402480
23.603350	0.1	7.639766
23.605017	0.1	7.885635
23.606683	0.1	8.139730
23.608350	0.1	8.403421
23.610017	0.1	8.679092
23.611683	0.1	8.967817
23.613350	0.1	9.269000
23.615017	0.1	9.581626
23.616683	0.1	9.905756
23.618350	0.1	10.242522
23.620017	0.1	10.592819
23.621683	0.1	10.957719
23.623350	0.1	11.339367
23.625017	0.1	11.738122
23.626683	0.1	12.151421
23.628350	0.1	12.576700
23.630017	0.1	13.015033
23.631683	0.1	13.470114
23.633350	0.1	13.944150
23.635017	0.1	14.437080
23.636683	0.1	14.947534
23.638350	0.1	15.474559
23.640017	0.1	16.017140
23.641683	0.1	16.574563
23.643350	0.1	17.147542
23.645017	0.1	17.738582
23.646683	0.1	18.350721
23.648350	0.1	18.985809
23.650017	0.1	19.644262
23.651683	0.1	20.324768
23.653350	0.1	21.025063
23.655017	0.1	21.743478
23.656683	0.1	22.481502
23.658350	0.1	23.243786
23.660017	0.1	24.035336
23.661683	0.1	24.858476
23.663350	0.1	25.713147
23.665017	0.1	26.598276
23.666683	0.1	27.512016
23.668350	0.1	28.453352
23.670017	0.1	29.424669
23.671683	0.1	30.431153
23.673350	0.1	31.476917
23.675017	0.1	32.564046
23.676683	0.1	33.694985
23.678350	0.1	34.872534
23.680017	0.1	36.097946
23.681683	0.1	37.371280
23.683350	0.1	38.693490
23.685017	0.1	40.066841
23.686683	0.1	41.494432
23.688350	0.1	42.979839
23.690017	0.1	44.525984
23.691683	0.1	46.133461
23.693350	0.1	47.801617
23.695017	0.1	49.529257
23.696683	0.1	51.315489
23.698350	0.1	53.159717
23.700017	0.1	55.061522
23.701683	0.1	57.020727
23.703350	0.1	59.035901
23.705017	0.1	61.103824
23.706683	0.1	63.220207
23.708350	0.1	65.380696
23.710017	0.1	67.580704
23.711683	0.1	69.814090
23.713350	0.1	72.071974
23.715017	0.1	74.343626
23.716683	0.1	76.618736
23.718350	0.1	78.887885
23.720017	0.1	81.141417
23.721683	0.1	83.369737
23.723350	0.1	85.562711
23.725017	0.1	87.708359
23.726683	0.1	89.793330
23.728350	0.1	91.804629
23.730017	0.1	93.729680
23.731683	0.1	95.555609
23.733350	0.1	97.270793
23.735017	0.1	98.865396
23.736683	0.1	100.329763
23.738350	0.1	101.652211
23.740017	0.1	102.820879
23.741683	0.1	103.825933
23.743350	0.1	104.659385
23.745017	0.1	105.312711
23.746683	0.1	105.778224
23.748350	0.1	106.051690
23.750017	0.1	106.132752
23.751683	0.1	106.021828
23.753350	0.1	105.718977
23.755017	0.1	105.224973
23.756683	0.1	104.541070
23.758350	0.1	103.668636
23.760017	0.1	102.610296
23.761683	0.1	101.371056
23.763350	0.1	99.957830
23.765017	0.1	98.379856
23.766683	0.1	96.649056
23.768350	0.1	94.779557
23.770017	0.1	92.784351
23.771683	0.1	90.673035
23.773350	0.1	88.453477
23.775017	0.1	86.135512
23.776683	0.1	83.731656
23.778350	0.1	81.254487
23.780017	0.1	78.715150
23.781683	0.1	76.124553
23.783350	0.1	73.493664
23.785017	0.1	70.833270
23.786683	0.1	68.155054
23.788350	0.1	65.473024
23.790017	0.1	62.801126
23.791683	0.1	60.150031
23.793350	0.1	57.527069
23.795017	0.1	54.938856
23.796683	0.1	52.392844
23.798350	0.1	49.896482
23.800017	0.1	47.456744
23.801683	0.1	45.078578
23.803350	0.1	42.765501
23.805017	0.1	40.521147
23.806683	0.1	38.350286
23.808350	0.1	36.258163
23.810017	0.1	34.248294
23.811683	0.1	32.321932
23.813350	0.1	30.479791
23.815017	0.1	28.722169
23.816683	0.1	27.048768
23.818350	0.1	25.458397
23.820017	0.1	23.948492
23.821683	0.1	22.516371
23.823350	0.1	21.160902
23.825017	0.1	19.881846
23.826683	0.1	18.678845
23.828350	0.1	17.550827
23.830017	0.1	16.495706
23.831683	0.1	15.511394
23.833350	0.1	14.595331
23.835017	0.1	13.743163
23.836683	0.1	12.948931
23.838350	0.1	12.207568
23.840017	0.1	11.515976
23.841683	0.1	10.872782
23.843350	0.1	10.277570
23.845017	0.1	9.729028
23.846683	0.1	9.225309
23.848350	0.1	8.764089
23.850017	0.1	8.341909
23.851683	0.1	7.954181
23.853350	0.1	7.596851
23.855017	0.1	7.267416
23.856683	0.1	6.964446
23.858350	0.1	6.686867
23.860017	0.1	6.434620
23.861683	0.1	6.207288
23.863350	0.1	6.003321
23.865017	0.1	5.819142
23.866683	0.1	5.650461
23.868350	0.1	5.493522
23.870017	0.1	5.346716
23.871683	0.1	5.210042
23.873350	0.1	5.083740
23.875017	0.1	4.967273
23.876683	0.1	4.859567
23.878350	0.1	4.760206
23.880017	0.1	4.669547
23.881683	0.1	4.588306
23.883350	0.1	4.516244
23.885017	0.1	4.451692
23.886683	0.1	4.392565
23.888350	0.1	4.337728
23.890017	0.1	4.287482
23.891683	0.1	4.242778
23.893350	0.1	4.203379
23.895017	0.1	4.167736
23.896683	0.1	4.133642
23.898350	0.1	4.099190
23.900017	0.1	4.064262
23.901683	0.1	4.029751
23.903350	0.1	3.996372
23.905017	0.1	3.964365
23.906683	0.1	3.934622
23.908350	0.1	3.907800
23.910017	0.1	3.884137
23.911683	0.1	3.862977
23.913350	0.1	3.842712
23.915017	0.1	3.821194
23.916683	0.1	3.797055
23.918350	0.1	3.770828
23.920017	0.1	3.744424
23.921683	0.1	3.719926
23.923350	0.1	3.698647
23.925017	0.1	3.681064
23.926683	0.1	3.666640
23.928350	0.1	3.653467
23.930017	0.1	3.638208
23.931683	0.1	3.618002
23.933350	0.1	3.592849
23.935017	0.1	3.565371
23.936683	0.1	3.538788
23.938350	0.1	3.515303
23.940017	0.1	3.496647
23.941683	0.1	3.483176
23.943350	0.1	3.473819
23.945017	0.1	3.465414
23.946683	0.1	3.455162
23.948350	0.1	3.442645
23.950017	0.1	3.428161
23.951683	0.1	3.411293
23.953350	0.1	3.391981
23.955017	0.1	3.372014
23.956683	0.1	3.353894
23.958350	0.1	3.339052
23.960017	0.1	3.328026
23.961683	0.1	3.319264
23.963350	0.1	3.309488
23.965017	0.1	3.296256
23.966683	0.1	3.281057
23.968350	0.1	3.267765
23.970017	0.1	3.258944
23.971683	0.1	3.253460
23.973350	0.1	3.247500
23.975017	0.1	3.237605
23.976683	0.1	3.223181
23.978350	0.1	3.206730
23.980017	0.1	3.192425
23.981683	0.1	3.183007
23.983350	0.1	3.177524
23.985017	0.1	3.173351
23.986683	0.1	3.169179
23.988350	0.1	3.164411
23.990017	0.1	3.158331
23.991683	0.1	3.150702
23.993350	0.1	3.142834
23.995017	0.1	3.135503
23.996683	0.1	3.127694
23.998350	0.1	3.118694
24.000017	0.1	3.109634
24.001683	0.1	3.102720
24.003350	0.1	3.098309
24.005017	0.1	3.094554
24.006683	0.1	3.089130
24.008350	0.1	3.081203
24.010017	0.1	3.072083
24.011683	0.1	3.063798
24.013350	0.1	3.057897
24.015017	0.1	3.054440
24.016683	0.1	3.052950
24.018350	0.1	3.053367
24.020017	0.1	3.055513
24.021683	0.1	3.057361
24.023350	0.1	3.056228
24.025017	0.1	3.050506
24.026683	0.1	3.041148
24.028350	0.1	3.031075
24.030017	0.1	3.023088
24.031683	0.1	3.017962
24.033350	0.1	3.015816
24.035017	0.1	3.016353
24.036683	0.1	3.018499
24.038350	0.1	3.020406
24.040017	0.1	3.021121
24.041683	0.1	3.019989
24.043350	0.1	3.016174
24.045017	0.1	3.009916
24.046683	0.1	3.002286
24.048350	0.1	2.994359
24.050017	0.1	2.987325
24.051683	0.1	2.982021
24.053350	0.1	2.978504
24.055017	0.1	2.976716
24.056683	0.1	2.976895
24.058350	0.1	2.978742
24.060017	0.1	2.982080
24.061683	0.1	2.987564
24.063350	0.1	2.996624
24.065017	0.1	3.009141
24.066683	0.1	3.022611
24.068350	0.1	3.033698
24.070017	0.1	3.041029
24.071683	0.1	3.045142
24.073350	0.1	3.046870
24.075017	0.1	3.046990
24.076683	0.1	3.046632
24.078350	0.1	3.046334
24.080017	0.1	3.045857
24.081683	0.1	3.045380
24.083350	0.1	3.046334
24.085017	0.1	3.049970
24.086683	0.1	3.055215
24.088350	0.1	3.060401
24.090017	0.1	3.065527
24.091683	0.1	3.071487
24.093350	0.1	3.078103
24.095017	0.1	3.085256
24.096683	0.1	3.092945
24.098350	0.1	3.100872
24.100017	0.1	3.107786
24.101683	0.1	3.112972
24.103350	0.1	3.116667
24.105017	0.1	3.120005
24.106683	0.1	3.124595
24.108350	0.1	3.130973
24.110017	0.1	3.137827
24.111683	0.1	3.143668
24.113350	0.1	3.147304
24.115017	0.1	3.147721
24.116683	0.1	3.145039
24.118350	0.1	3.141225
24.120017	0.1	3.138721
24.121683	0.1	3.138483
24.123350	0.1	3.139615
24.125017	0.1	3.139973
24.126683	0.1	3.138304
24.128350	0.1	3.135681
24.130017	0.1	3.133476
24.131683	0.1	3.131867
24.133350	0.1	3.130496
24.135017	0.1	3.129482
24.136683	0.1	3.128529
24.138350	0.1	3.127516
24.140017	0.1	3.127814
24.141683	0.1	3.130615
24.143350	0.1	3.135503
24.145017	0.1	3.141225
24.146683	0.1	3.146589
24.148350	0.1	3.149748
24.150017	0.1	3.148258
24.151683	0.1	3.141821
24.153350	0.1	3.132522
24.155017	0.1	3.124118
24.156683	0.1	3.119290
24.158350	0.1	3.118396
24.160017	0.1	3.119827
24.161683	0.1	3.121674
24.163350	0.1	3.122390
24.165017	0.1	3.121317
24.166683	0.1	3.118098
24.168350	0.1	3.112316
24.170017	0.1	3.104449
24.171683	0.1	3.096760
24.173350	0.1	3.091634
24.175017	0.1	3.090203
24.176683	0.1	3.092706
24.178350	0.1	3.098607
24.180017	0.1	3.105819
24.181683	0.1	3.111899
24.183350	0.1	3.115773
24.185017	0.1	3.117204
24.186683	0.1	3.116548
24.188350	0.1	3.115237
24.190017	0.1	3.115297
24.191683	0.1	3.118038
24.193350	0.1	3.123343
24.195017	0.1	3.129840
24.196683	0.1	3.136218
24.198350	0.1	3.141701
24.200017	0.1	3.145993
24.201683	0.1	3.149271
24.203350	0.1	3.152728
24.205017	0.1	3.158570
24.206683	0.1	3.167510
24.208350	0.1	3.177703
24.210017	0.1	3.186524
24.211683	0.1	3.193498
24.213350	0.1	3.200770
24.215017	0.1	3.210247
24.216683	0.1	3.221333
24.218350	0.1	3.231764
24.220017	0.1	3.240943
24.221683	0.1	3.249943
24.223350	0.1	3.260017
24.225017	0.1	3.271759
24.226683	0.1	3.285527
24.228350	0.1	3.300846
24.230017	0.1	3.316164
24.231683	0.1	3.329992
24.233350	0.1	3.342271
24.235017	0.1	3.353954
24.236683	0.1	3.366411
24.238350	0.1	3.380180
24.240017	0.1	3.394664
24.241683	0.1	3.407836
24.243350	0.1	3.419101
24.245017	0.1	3.430367
24.246683	0.1	3.443539
24.248350	0.1	3.458560
24.250017	0.1	3.473640
24.251683	0.1	3.486693
24.253350	0.1	3.496230
24.255017	0.1	3.502846
24.256683	0.1	3.508806
24.258350	0.1	3.515542
24.260017	0.1	3.522337
24.261683	0.1	3.526807
24.263350	0.1	3.527284
24.265017	0.1	3.524423
24.266683	0.1	3.520072
24.268350	0.1	3.514469
24.270017	0.1	3.506482
24.271683	0.1	3.496587
24.273350	0.1	3.486932
24.275017	0.1	3.478766
24.276683	0.1	3.471375
24.278350	0.1	3.463805
24.280017	0.1	3.454924
24.281683	0.1	3.444553
24.283350	0.1	3.433287
24.285017	0.1	3.421366
24.286683	0.1	3.408373
24.288350	0.1	3.393054
24.290017	0.1	3.375292
24.291683	0.1	3.356040
24.293350	0.1	3.336668
24.295017	0.1	3.317952
24.296683	0.1	3.299713
24.298350	0.1	3.280997
24.300017	0.1	3.260553
24.301683	0.1	3.238797
24.303350	0.1	3.217220
24.305017	0.1	3.196240
24.306683	0.1	3.174544
24.308350	0.1	3.150761
24.310017	0.1	3.125727
24.311683	0.1	3.100753
24.313350	0.1	3.075123
24.315017	0.1	3.047705
24.316683	0.1	3.020466
24.318350	0.1	2.997518
24.320017	0.1	2.980292
24.321683	0.1	2.966166
24.323350	0.1	2.951682
24.325017	0.1	2.935946
24.326683	0.1	2.919555
24.328350	0.1	2.903044
24.330017	0.1	2.886832
24.331683	0.1	2.871752
24.333350	0.1	2.858222
24.335017	0.1	2.846599
24.336683	0.1	2.838195
24.338350	0.1	2.833128
24.340017	0.1	2.829313
24.341683	0.1	2.823949
24.343350	0.1	2.816439
24.345017	0.1	2.808154
24.346683	0.1	2.800405
24.348350	0.1	2.792776
24.350017	0.1	2.784252
24.351683	0.1	2.774000
24.353350	0.1	2.762437
24.355017	0.1	2.751589
24.356683	0.1	2.743125
24.358350	0.1	2.736926
24.360017	0.1	2.731562
24.361683	0.1	2.726615
24.363350	0.1	2.723277
24.365017	0.1	2.722502
24.366683	0.1	2.723396
24.368350	0.1	2.723515
24.370017	0.1	2.720535
24.371683	0.1	2.714574
24.373350	0.1	2.707422
24.375017	0.1	2.700031
24.376683	0.1	2.692759
24.378350	0.1	2.686739
24.380017	0.1	2.683342
24.381683	0.1	2.683401
24.383350	0.1	2.686858
24.385017	0.1	2.691925
24.386683	0.1	2.695799
24.388350	0.1	2.696276
24.390017	0.1	2.693296
24.391683	0.1	2.688229
24.393350	0.1	2.683222
24.395017	0.1	2.679885
24.396683	0.1	2.677977
24.398350	0.1	2.676547
24.400017	0.1	2.675891
24.401683	0.1	2.677620
24.403350	0.1	2.682984
24.405017	0.1	2.691150
24.406683	0.1	2.699435
24.408350	0.1	2.705276
24.410017	0.1	2.707720
24.411683	0.1	2.707303
24.413350	0.1	2.705455
24.415017	0.1	2.703905
24.416683	0.1	2.703309
24.418350	0.1	2.703309
24.420017	0.1	2.704144
24.421683	0.1	2.706170
24.423350	0.1	2.708376
24.425017	0.1	2.709031
24.426683	0.1	2.707243
24.428350	0.1	2.703369
24.430017	0.1	2.699673
24.431683	0.1	2.698720
24.433350	0.1	2.701044
24.435017	0.1	2.705336
24.436683	0.1	2.710283
24.438350	0.1	2.714276
24.440017	0.1	2.715707
24.441683	0.1	2.714098
24.443350	0.1	2.710462
24.445017	0.1	2.707184
24.446683	0.1	2.706111
24.448350	0.1	2.708554
24.450017	0.1	2.714396
24.451683	0.1	2.722621
24.453350	0.1	2.731025
24.455017	0.1	2.737463
24.456683	0.1	2.741456
24.458350	0.1	2.743721
24.460017	0.1	2.745629
24.461683	0.1	2.747774
24.463350	0.1	2.750278
24.465017	0.1	2.752125
24.466683	0.1	2.752364
24.468350	0.1	2.751351
24.470017	0.1	2.751172
24.471683	0.1	2.752721
24.473350	0.1	2.754986
24.475017	0.1	2.756417
24.476683	0.1	2.756119
24.478350	0.1	2.754033
24.480017	0.1	2.751053
24.481683	0.1	2.749205
24.483350	0.1	2.750576
24.485017	0.1	2.755225
24.486683	0.1	2.760530
24.488350	0.1	2.764344
24.490017	0.1	2.766311
24.491683	0.1	2.766669
24.493350	0.1	2.765238
24.495017	0.1	2.762318
24.496683	0.1	2.759159
24.498350	0.1	2.757669
24.500017	0.1	2.759278
24.501683	0.1	2.764464
24.503350	0.1	2.771735
24.505017	0.1	2.778113
24.506683	0.1	2.780795
24.508350	0.1	2.779842
24.510017	0.1	2.777755
24.511683	0.1	2.777457
24.513350	0.1	2.779603
24.515017	0.1	2.782643
24.516683	0.1	2.784670
24.518350	0.1	2.784908
24.520017	0.1	2.783835
24.521683	0.1	2.782405
24.523350	0.1	2.782166
24.525017	0.1	2.784193
24.526683	0.1	2.787590
24.528350	0.1	2.790451
24.530017	0.1	2.791643
24.531683	0.1	2.790272
24.533350	0.1	2.786100
24.535017	0.1	2.780259
24.536683	0.1	2.775610
24.538350	0.1	2.774179
24.540017	0.1	2.775192
24.541683	0.1	2.776444
24.543350	0.1	2.776563
24.545017	0.1	2.775431
24.546683	0.1	2.772391
24.548350	0.1	2.766550
24.550017	0.1	2.758801
24.551683	0.1	2.752006
24.553350	0.1	2.748668
24.555017	0.1	2.749503
24.556683	0.1	2.753377
24.558350	0.1	2.758205
24.560017	0.1	2.761424
24.561683	0.1	2.761305
24.563350	0.1	2.757907
24.565017	0.1	2.753079
24.566683	0.1	2.748668
24.568350	0.1	2.744973
24.570017	0.1	2.741158
24.571683	0.1	2.736688
24.573350	0.1	2.732337
24.575017	0.1	2.728939
24.576683	0.1	2.726376
24.578350	0.1	2.723754
24.580017	0.1	2.721310
24.581683	0.1	2.720595
24.583350	0.1	2.722144
24.585017	0.1	2.724648
24.586683	0.1	2.726734
24.588350	0.1	2.727449
24.590017	0.1	2.726615
24.591683	0.1	2.724648
24.593350	0.1	2.722323
24.595017	0.1	2.720714
24.596683	0.1	2.720475
24.598350	0.1	2.720773
24.600017	0.1	2.720773
24.601683	0.1	2.721310
24.603350	0.1	2.723754
24.605017	0.1	2.727688
24.606683	0.1	2.731621
24.608350	0.1	2.734065
24.610017	0.1	2.734244
24.611683	0.1	2.731919
24.613350	0.1	2.728343
24.615017	0.1	2.725780
24.616683	0.1	2.725542
24.618350	0.1	2.726972
24.620017	0.1	2.728701
24.621683	0.1	2.730251
24.623350	0.1	2.732515
24.625017	0.1	2.735973
24.626683	0.1	2.740622
24.628350	0.1	2.746701
24.630017	0.1	2.753973
24.631683	0.1	2.761424
24.633350	0.1	2.767980
24.635017	0.1	2.773106
24.636683	0.1	2.777219
24.638350	0.1	2.780557
24.640017	0.1	2.783477
24.641683	0.1	2.786219
24.643350	0.1	2.788901
24.645017	0.1	2.791643
24.646683	0.1	2.793968
24.648350	0.1	2.795220
24.650017	0.1	2.796114
24.651683	0.1	2.799153
24.653350	0.1	2.805710
24.655017	0.1	2.814591
24.656683	0.1	2.823472
24.658350	0.1	2.829850
24.660017	0.1	2.832830
24.661683	0.1	2.834201
24.663350	0.1	2.837122
24.665017	0.1	2.842724
24.666683	0.1	2.850294
24.668350	0.1	2.858818
24.670017	0.1	2.867699
24.671683	0.1	2.876818
24.673350	0.1	2.886415
24.675017	0.1	2.895713
24.676683	0.1	2.903104
24.678350	0.1	2.907753
24.680017	0.1	2.910972
24.681683	0.1	2.915740
24.683350	0.1	2.924442
24.685017	0.1	2.936602
24.686683	0.1	2.949476
24.688350	0.1	2.959669
24.690017	0.1	2.965808
24.691683	0.1	2.968669
24.693350	0.1	2.969861
24.695017	0.1	2.970517
24.696683	0.1	2.970278
24.698350	0.1	2.968788
24.700017	0.1	2.966762
24.701683	0.1	2.965808
24.703350	0.1	2.967298
24.705017	0.1	2.971292
24.706683	0.1	2.976239
24.708350	0.1	2.980054
24.710017	0.1	2.981603
24.711683	0.1	2.980709
24.713350	0.1	2.977550
24.715017	0.1	2.972663
24.716683	0.1	2.967000
24.718350	0.1	2.961397
24.720017	0.1	2.956331
24.721683	0.1	2.951384
24.723350	0.1	2.945423
24.725017	0.1	2.937436
24.726683	0.1	2.928138
24.728350	0.1	2.919376
24.730017	0.1	2.912164
24.731683	0.1	2.906919
24.733350	0.1	2.903402
24.735017	0.1	2.900422
24.736683	0.1	2.896667
24.738350	0.1	2.891362
24.740017	0.1	2.884507
24.741683	0.1	2.876938
24.743350	0.1	2.869785
24.745017	0.1	2.863527
24.746683	0.1	2.857626
24.748350	0.1	2.850712
24.750017	0.1	2.841830
24.751683	0.1	2.830863
24.753350	0.1	2.818763
24.755017	0.1	2.807081
24.756683	0.1	2.797246
24.758350	0.1	2.789855
24.760017	0.1	2.785444
24.761683	0.1	2.784133
24.763350	0.1	2.784670
24.765017	0.1	2.784968
24.766683	0.1	2.783656
24.768350	0.1	2.780199
24.770017	0.1	2.774298
24.771683	0.1	2.766371
24.773350	0.1	2.758205
24.775017	0.1	2.751112
24.776683	0.1	2.745152
24.778350	0.1	2.740860
24.780017	0.1	2.739430
24.781683	0.1	2.741277
24.783350	0.1	2.745092
24.785017	0.1	2.748192
24.786683	0.1	2.748132
24.788350	0.1	2.744317
24.790017	0.1	2.737701
24.791683	0.1	2.729595
24.793350	0.1	2.721250
24.795017	0.1	2.713621
24.796683	0.1	2.707243
24.798350	0.1	2.702952
24.800017	0.1	2.701104
24.801683	0.1	2.700448
24.803350	0.1	2.699137
24.805017	0.1	2.696574
24.806683	0.1	2.693653
24.808350	0.1	2.691746
24.810017	0.1	2.691806
24.811683	0.1	2.693236
24.813350	0.1	2.694726
24.815017	0.1	2.695084
24.816683	0.1	2.693415
24.818350	0.1	2.689302
24.820017	0.1	2.683699
24.821683	0.1	2.677798
24.823350	0.1	2.672255
24.825017	0.1	2.667427
24.826683	0.1	2.664328
24.828350	0.1	2.665103
24.830017	0.1	2.671063
24.831683	0.1	2.679944
24.833350	0.1	2.687097
24.835017	0.1	2.689958
24.836683	0.1	2.689779
24.838350	0.1	2.689541
24.840017	0.1	2.690554
24.841683	0.1	2.691507
24.843350	0.1	2.691448
24.845017	0.1	2.690673
24.846683	0.1	2.689183
24.848350	0.1	2.687156
24.850017	0.1	2.686024
24.851683	0.1	2.687156
24.853350	0.1	2.689839
24.855017	0.1	2.692580
24.856683	0.1	2.694667
24.858350	0.1	2.696276
24.860017	0.1	2.697706
24.861683	0.1	2.699435
24.863350	0.1	2.702534
24.865017	0.1	2.708256
24.866683	0.1	2.715945
24.868350	0.1	2.723396
24.870017	0.1	2.728284
24.871683	0.1	2.730310
24.873350	0.1	2.731443
24.875017	0.1	2.734721
24.876683	0.1	2.741456
24.878350	0.1	2.750993
24.880017	0.1	2.762199
24.881683	0.1	2.774418
24.883350	0.1	2.787769
24.885017	0.1	2.801657
24.886683	0.1	2.815008
24.888350	0.1	2.827048
24.890017	0.1	2.838910
24.891683	0.1	2.852559
24.893350	0.1	2.869129
24.895017	0.1	2.887726
24.896683	0.1	2.906442
24.898350	0.1	2.923548
24.900017	0.1	2.938330
24.901683	0.1	2.951443
24.903350	0.1	2.965331
24.905017	0.1	2.981961
24.906683	0.1	3.001273
24.908350	0.1	3.021240
24.910017	0.1	3.039479
24.911683	0.1	3.055453
24.913350	0.1	3.071368
24.915017	0.1	3.089607
24.916683	0.1	3.110707
24.918350	0.1	3.133774
24.920017	0.1	3.157437
24.921683	0.1	3.180802
24.923350	0.1	3.203869
24.925017	0.1	3.227592
24.926683	0.1	3.252566
24.928350	0.1	3.278136
24.930017	0.1	3.302276
24.931683	0.1	3.322602
24.933350	0.1	3.338576
24.935017	0.1	3.352225
24.936683	0.1	3.365398
24.938350	0.1	3.379345
24.940017	0.1	3.395736
24.941683	0.1	3.415585
24.943350	0.1	3.437758
24.945017	0.1	3.458798
24.946683	0.1	3.475547
24.948350	0.1	3.486574
24.950017	0.1	3.492952
24.951683	0.1	3.496886
24.953350	0.1	3.499925
24.955017	0.1	3.502488
24.956683	0.1	3.504694
24.958350	0.1	3.506899
24.960017	0.1	3.510058
24.961683	0.1	3.514528
24.963350	0.1	3.518760
24.965017	0.1	3.519774
24.966683	0.1	3.515661
24.968350	0.1	3.506601
24.970017	0.1	3.494740
24.971683	0.1	3.482282
24.973350	0.1	3.469885
24.975017	0.1	3.457487
24.976683	0.1	3.444076
24.978350	0.1	3.428340
24.980017	0.1	3.409624
24.981683	0.1	3.388345
24.983350	0.1	3.365815
24.985017	0.1	3.343404
24.986683	0.1	3.322542
24.988350	0.1	3.303707
24.990017	0.1	3.286302
24.991683	0.1	3.268480
24.993350	0.1	3.248573
24.995017	0.1	3.226042
24.996683	0.1	3.201604
24.998350	0.1	3.175676
25.000017	0.1	3.148973
25.001683	0.1	3.123164
25.003350	0.1	3.100157
25.005017	0.1	3.080487
25.006683	0.1	3.063202
25.008350	0.1	3.046394
25.010017	0.1	3.027916
25.011683	0.1	3.006339
25.013350	0.1	2.982021
25.015017	0.1	2.956867
25.016683	0.1	2.933204
25.018350	0.1	2.912343
25.020017	0.1	2.894223
25.021683	0.1	2.878189
25.023350	0.1	2.863586
25.025017	0.1	2.850473
25.026683	0.1	2.838910
25.028350	0.1	2.827883
25.030017	0.1	2.815545
25.031683	0.1	2.800644
25.033350	0.1	2.783299
25.035017	0.1	2.765656
25.036683	0.1	2.749622
25.038350	0.1	2.735913
25.040017	0.1	2.724290
25.041683	0.1	2.713800
25.043350	0.1	2.702475
25.045017	0.1	2.689421
25.046683	0.1	2.675533
25.048350	0.1	2.662480
25.050017	0.1	2.651036
25.051683	0.1	2.640724
25.053350	0.1	2.630651
25.055017	0.1	2.620638
25.056683	0.1	2.611160
25.058350	0.1	2.602339
25.060017	0.1	2.593935
25.061683	0.1	2.586126
25.063350	0.1	2.580106
25.065017	0.1	2.576590
25.066683	0.1	2.575457
25.068350	0.1	2.575755
25.070017	0.1	2.576828
25.071683	0.1	2.577782
25.073350	0.1	2.577245
25.075017	0.1	2.573967
25.076683	0.1	2.568305
25.078350	0.1	2.562106
25.080017	0.1	2.557218
25.081683	0.1	2.554238
25.083350	0.1	2.553106
25.085017	0.1	2.553225
25.086683	0.1	2.552748
25.088350	0.1	2.549887
25.090017	0.1	2.544344
25.091683	0.1	2.537966
25.093350	0.1	2.533913
25.095017	0.1	2.533972
25.096683	0.1	2.537608
25.098350	0.1	2.543032
25.100017	0.1	2.548278
25.101683	0.1	2.552092
25.103350	0.1	2.554417
25.105017	0.1	2.556682
25.106683	0.1	2.559960
25.108350	0.1	2.563715
25.110017	0.1	2.566636
25.111683	0.1	2.567828
25.113350	0.1	2.568424
25.115017	0.1	2.570152
25.116683	0.1	2.573371
25.118350	0.1	2.577067
25.120017	0.1	2.580226
25.121683	0.1	2.581775
25.123350	0.1	2.581120
25.125017	0.1	2.578557
25.126683	0.1	2.574861
25.128350	0.1	2.570808
25.130017	0.1	2.566993
25.131683	0.1	2.564669
25.133350	0.1	2.564252
25.135017	0.1	2.564907
25.136683	0.1	2.565086
25.138350	0.1	2.563715
25.140017	0.1	2.560914
25.141683	0.1	2.557755
25.143350	0.1	2.555251
25.145017	0.1	2.554119
25.146683	0.1	2.554655
25.148350	0.1	2.555967
25.150017	0.1	2.556086
25.151683	0.1	2.554000
25.153350	0.1	2.550304
25.155017	0.1	2.546787
25.156683	0.1	2.545357
25.158350	0.1	2.547145
25.160017	0.1	2.551794
25.161683	0.1	2.556980
25.163350	0.1	2.559900
25.165017	0.1	2.559602
25.166683	0.1	2.556503
25.168350	0.1	2.551556
25.170017	0.1	2.546072
25.171683	0.1	2.542198
25.173350	0.1	2.541244
25.175017	0.1	2.542496
25.176683	0.1	2.543688
25.178350	0.1	2.542734
25.180017	0.1	2.539396
25.181683	0.1	2.535463
25.183350	0.1	2.533019
25.185017	0.1	2.532661
25.186683	0.1	2.533913
25.188350	0.1	2.535880
25.190017	0.1	2.538383
25.191683	0.1	2.541840
25.193350	0.1	2.546609
25.195017	0.1	2.552509
25.196683	0.1	2.559543
25.198350	0.1	2.566993
25.200017	0.1	2.573550
25.201683	0.1	2.578497
25.203350	0.1	2.583206
25.205017	0.1	2.590120
25.206683	0.1	2.599657
25.208350	0.1	2.609909
25.210017	0.1	2.617955
25.211683	0.1	2.622843
25.213350	0.1	2.625346
25.215017	0.1	2.626658
25.216683	0.1	2.627552
25.218350	0.1	2.628803
25.220017	0.1	2.630711
25.221683	0.1	2.633512
25.223350	0.1	2.637804
25.225017	0.1	2.643526
25.226683	0.1	2.649367
25.228350	0.1	2.653897
25.230017	0.1	2.656877
25.231683	0.1	2.659500
25.233350	0.1	2.663434
25.235017	0.1	2.669335
25.236683	0.1	2.676606
25.238350	0.1	2.684474
25.240017	0.1	2.693176
25.241683	0.1	2.703667
25.243350	0.1	2.716363
25.245017	0.1	2.730370
25.246683	0.1	2.744138
25.248350	0.1	2.756417
25.250017	0.1	2.766609
25.251683	0.1	2.774894
25.253350	0.1	2.782107
25.255017	0.1	2.789855
25.256683	0.1	2.798855
25.258350	0.1	2.808571
25.260017	0.1	2.818287
25.261683	0.1	2.828300
25.263350	0.1	2.840042
25.265017	0.1	2.855659
25.266683	0.1	2.875626
25.268350	0.1	2.897501
25.270017	0.1	2.918601
25.271683	0.1	2.938211
25.273350	0.1	2.956987
25.275017	0.1	2.975106
25.276683	0.1	2.991438
25.278350	0.1	3.004730
25.280017	0.1	3.014744
25.281683	0.1	3.022254
25.283350	0.1	3.029764
25.285017	0.1	3.039360
25.286683	0.1	3.051758
25.288350	0.1	3.066778
25.290017	0.1	3.083885
25.291683	0.1	3.102362
25.293350	0.1	3.121615
25.295017	0.1	3.141463
25.296683	0.1	3.161311
25.298350	0.1	3.180325
25.300017	0.1	3.197491
25.301683	0.1	3.212035
25.303350	0.1	3.224433
25.305017	0.1	3.236234
25.306683	0.1	3.248096
25.308350	0.1	3.258944
25.310017	0.1	3.267110
25.311683	0.1	3.272057
25.313350	0.1	3.275514
25.315017	0.1	3.279329
25.316683	0.1	3.283918
25.318350	0.1	3.289104
25.320017	0.1	3.294826
25.321683	0.1	3.300905
25.323350	0.1	3.306747
25.325017	0.1	3.311873
25.326683	0.1	3.316045
25.328350	0.1	3.319383
25.330017	0.1	3.322840
25.331683	0.1	3.327131
25.333350	0.1	3.331721
25.335017	0.1	3.336013
25.336683	0.1	3.341079
25.338350	0.1	3.348470
25.340017	0.1	3.358782
25.341683	0.1	3.371179
25.343350	0.1	3.383994
25.345017	0.1	3.395319
25.346683	0.1	3.404379
25.348350	0.1	3.411532
25.350017	0.1	3.418327
25.351683	0.1	3.426790
25.353350	0.1	3.438890
25.355017	0.1	3.455341
25.356683	0.1	3.475607
25.358350	0.1	3.498376
25.360017	0.1	3.521979
25.361683	0.1	3.545165
25.363350	0.1	3.567219
25.365017	0.1	3.588140
25.366683	0.1	3.608763
25.368350	0.1	3.630221
25.370017	0.1	3.652573
25.371683	0.1	3.674329
25.373350	0.1	3.694177
25.375017	0.1	3.711820
25.376683	0.1	3.728330
25.378350	0.1	3.744185
25.380017	0.1	3.759086
25.381683	0.1	3.772259
25.383350	0.1	3.783167
25.385017	0.1	3.791213
25.386683	0.1	3.796756
25.388350	0.1	3.800869
25.390017	0.1	3.804267
25.391683	0.1	3.807366
25.393350	0.1	3.810346
25.395017	0.1	3.812373
25.396683	0.1	3.812790
25.398350	0.1	3.811658
25.400017	0.1	3.808737
25.401683	0.1	3.803134
25.403350	0.1	3.794492
25.405017	0.1	3.783703
25.406683	0.1	3.771901
25.408350	0.1	3.759504
25.410017	0.1	3.746152
25.411683	0.1	3.731191
25.413350	0.1	3.714323
25.415017	0.1	3.695488
25.416683	0.1	3.673852
25.418350	0.1	3.647804
25.420017	0.1	3.617168
25.421683	0.1	3.584683
25.423350	0.1	3.553927
25.425017	0.1	3.526032
25.426683	0.1	3.499866
25.428350	0.1	3.473878
25.430017	0.1	3.447592
25.431683	0.1	3.421724
25.433350	0.1	3.396571
25.435017	0.1	3.371775
25.436683	0.1	3.346741
25.438350	0.1	3.321052
25.440017	0.1	3.293991
25.441683	0.1	3.266335
25.443350	0.1	3.240287
25.445017	0.1	3.216505
25.446683	0.1	3.192306
25.448350	0.1	3.165841
25.450017	0.1	3.138662
25.451683	0.1	3.113806
25.453350	0.1	3.092349
25.455017	0.1	3.073216
25.456683	0.1	3.054619
25.458350	0.1	3.035367
25.460017	0.1	3.015697
25.461683	0.1	2.996445
25.463350	0.1	2.977312
25.465017	0.1	2.956987
25.466683	0.1	2.934694
25.468350	0.1	2.910674
25.470017	0.1	2.887070
25.471683	0.1	2.866209
25.473350	0.1	2.849460
25.475017	0.1	2.837062
25.476683	0.1	2.828896
25.478350	0.1	2.824068
25.480017	0.1	2.819657
25.481683	0.1	2.812922
25.483350	0.1	2.802491
25.485017	0.1	2.788723
25.486683	0.1	2.773464
25.488350	0.1	2.759695
25.490017	0.1	2.749443
25.491683	0.1	2.742291
25.493350	0.1	2.735794
25.495017	0.1	2.727330
25.496683	0.1	2.716661
25.498350	0.1	2.705813
25.500017	0.1	2.696633
25.501683	0.1	2.688825
25.503350	0.1	2.681732
25.505017	0.1	2.674878
25.506683	0.1	2.667606
25.508350	0.1	2.659321
25.510017	0.1	2.650500
25.511683	0.1	2.642453
25.513350	0.1	2.635718
25.515017	0.1	2.630592
25.516683	0.1	2.626717
25.518350	0.1	2.623618
25.520017	0.1	2.621055
25.521683	0.1	2.618551
25.523350	0.1	2.614558
25.525017	0.1	2.607405
25.526683	0.1	2.597749
25.528350	0.1	2.587319
25.530017	0.1	2.577901
25.531683	0.1	2.570689
25.533350	0.1	2.566397
25.535017	0.1	2.565503
25.536683	0.1	2.568185
25.538350	0.1	2.573133
25.540017	0.1	2.578080
25.541683	0.1	2.581299
25.543350	0.1	2.582312
25.545017	0.1	2.581477
25.546683	0.1	2.579749
25.548350	0.1	2.577424
25.550017	0.1	2.573729
25.551683	0.1	2.568960
25.553350	0.1	2.564192
25.555017	0.1	2.560020
25.556683	0.1	2.556145
25.558350	0.1	2.552748
25.560017	0.1	2.550066
25.561683	0.1	2.547801
25.563350	0.1	2.545893
25.565017	0.1	2.544701
25.566683	0.1	2.543688
25.568350	0.1	2.540827
25.570017	0.1	2.535343
25.571683	0.1	2.529025
25.573350	0.1	2.523244
25.575017	0.1	2.517641
25.576683	0.1	2.511740
25.578350	0.1	2.506077
25.580017	0.1	2.500713
25.581683	0.1	2.494991
25.583350	0.1	2.489209
25.585017	0.1	2.484262
25.586683	0.1	2.481222
25.588350	0.1	2.480388
25.590017	0.1	2.480686
25.591683	0.1	2.480269
25.593350	0.1	2.477944
25.595017	0.1	2.473354
25.596683	0.1	2.466619
25.598350	0.1	2.458513
25.600017	0.1	2.450168
25.601683	0.1	2.442956
25.603350	0.1	2.437651
25.605017	0.1	2.433658
25.606683	0.1	2.430499
25.608350	0.1	2.428830
25.610017	0.1	2.429009
25.611683	0.1	2.430022
25.613350	0.1	2.430320
25.615017	0.1	2.428711
25.616683	0.1	2.425254
25.618350	0.1	2.421022
25.620017	0.1	2.417207
25.621683	0.1	2.413809
25.623350	0.1	2.409876
25.625017	0.1	2.405822
25.626683	0.1	2.403557
25.628350	0.1	2.404034
25.630017	0.1	2.405703
25.631683	0.1	2.405942
25.633350	0.1	2.403200
25.635017	0.1	2.397835
25.636683	0.1	2.391935
25.638350	0.1	2.387881
25.640017	0.1	2.386809
25.641683	0.1	2.388537
25.643350	0.1	2.391398
25.645017	0.1	2.392829
25.646683	0.1	2.391219
25.648350	0.1	2.387643
25.650017	0.1	2.384544
25.651683	0.1	2.383888
25.653350	0.1	2.385795
25.655017	0.1	2.387881
25.656683	0.1	2.388537
25.658350	0.1	2.388179
25.660017	0.1	2.387405
25.661683	0.1	2.385914
25.663350	0.1	2.383471
25.665017	0.1	2.380431
25.666683	0.1	2.377093
25.668350	0.1	2.373338
25.670017	0.1	2.369464
25.671683	0.1	2.365947
25.673350	0.1	2.363742
25.675017	0.1	2.363265
25.676683	0.1	2.364636
25.678350	0.1	2.367258
25.680017	0.1	2.369285
25.681683	0.1	2.369404
25.683350	0.1	2.367318
25.685017	0.1	2.363742
25.686683	0.1	2.360106
25.688350	0.1	2.357483
25.690017	0.1	2.356649
25.691683	0.1	2.357841
25.693350	0.1	2.360642
25.695017	0.1	2.364159
25.696683	0.1	2.368152
25.698350	0.1	2.372861
25.700017	0.1	2.377451
25.701683	0.1	2.380729
25.703350	0.1	2.382636
25.705017	0.1	2.383590
25.706683	0.1	2.383351
25.708350	0.1	2.382517
25.710017	0.1	2.382517
25.711683	0.1	2.383828
25.713350	0.1	2.385318
25.715017	0.1	2.385557
25.716683	0.1	2.385140
25.718350	0.1	2.386332
25.720017	0.1	2.389848
25.721683	0.1	2.393723
25.723350	0.1	2.395630
25.725017	0.1	2.395272
25.726683	0.1	2.393365
25.728350	0.1	2.390266
25.730017	0.1	2.386630
25.731683	0.1	2.384067
25.733350	0.1	2.383709
25.735017	0.1	2.385318
25.736683	0.1	2.388001
25.738350	0.1	2.391935
25.740017	0.1	2.397955
25.741683	0.1	2.406001
25.743350	0.1	2.414286
25.745017	0.1	2.420247
25.746683	0.1	2.422333
25.748350	0.1	2.420843
25.750017	0.1	2.417445
25.751683	0.1	2.413511
25.753350	0.1	2.410293
25.755017	0.1	2.408028
25.756683	0.1	2.405524
25.758350	0.1	2.401233
25.760017	0.1	2.395392
25.761683	0.1	2.389372
25.763350	0.1	2.383948
25.765017	0.1	2.379298
25.766683	0.1	2.375603
25.768350	0.1	2.372980
25.770017	0.1	2.371311
25.771683	0.1	2.370954
25.773350	0.1	2.372503
25.775017	0.1	2.375603
25.776683	0.1	2.378285
25.778350	0.1	2.378881
25.780017	0.1	2.376676
25.781683	0.1	2.372027
25.783350	0.1	2.366364
25.785017	0.1	2.361894
25.786683	0.1	2.359748
25.788350	0.1	2.359033
25.790017	0.1	2.357960
25.791683	0.1	2.355397
25.793350	0.1	2.352059
25.795017	0.1	2.349198
25.796683	0.1	2.346575
25.798350	0.1	2.342999
25.800017	0.1	2.338946
25.801683	0.1	2.336681
25.803350	0.1	2.337396
25.805017	0.1	2.339721
25.806683	0.1	2.341211
25.808350	0.1	2.341092
25.810017	0.1	2.339065
25.811683	0.1	2.335251
25.813350	0.1	2.330780
25.815017	0.1	2.327681
25.816683	0.1	2.326787
25.818350	0.1	2.328038
25.820017	0.1	2.331495
25.821683	0.1	2.336681
25.823350	0.1	2.342045
25.825017	0.1	2.346277
25.826683	0.1	2.348304
25.828350	0.1	2.346635
25.830017	0.1	2.340853
25.831683	0.1	2.332688
25.833350	0.1	2.325118
25.835017	0.1	2.320409
25.836683	0.1	2.318561
25.838350	0.1	2.318323
25.840017	0.1	2.319098
25.841683	0.1	2.321482
25.843350	0.1	2.325773
25.845017	0.1	2.330899
25.846683	0.1	2.334297
25.848350	0.1	2.334297
25.850017	0.1	2.331376
25.851683	0.1	2.326846
25.853350	0.1	2.321780
25.855017	0.1	2.316833
25.856683	0.1	2.312422
25.858350	0.1	2.308667
25.860017	0.1	2.305329
25.861683	0.1	2.302110
25.863350	0.1	2.299190
25.865017	0.1	2.297402
25.866683	0.1	2.297342
25.868350	0.1	2.299607
25.870017	0.1	2.305091
25.871683	0.1	2.313256
25.873350	0.1	2.321959
25.875017	0.1	2.329171
25.876683	0.1	2.333582
25.878350	0.1	2.333522
25.880017	0.1	2.328694
25.881683	0.1	2.321184
25.883350	0.1	2.314329
25.885017	0.1	2.309263
25.886683	0.1	2.305806
25.888350	0.1	2.304256
25.890017	0.1	2.305150
25.891683	0.1	2.307356
25.893350	0.1	2.308548
25.895017	0.1	2.307832
25.896683	0.1	2.306640
25.898350	0.1	2.306163
25.900017	0.1	2.305687
25.901683	0.1	2.303839
25.903350	0.1	2.300739
25.905017	0.1	2.297819
25.906683	0.1	2.296090
25.908350	0.1	2.295256
25.910017	0.1	2.294541
25.911683	0.1	2.293468
25.913350	0.1	2.292395
25.915017	0.1	2.292633
25.916683	0.1	2.295852
25.918350	0.1	2.302408
25.920017	0.1	2.310813
25.921683	0.1	2.318204
25.923350	0.1	2.322197
25.925017	0.1	2.322316
25.926683	0.1	2.320051
25.928350	0.1	2.317190
25.930017	0.1	2.314985
25.931683	0.1	2.314448
25.933350	0.1	2.316535
25.935017	0.1	2.321422
25.936683	0.1	2.327442
25.938350	0.1	2.332270
25.940017	0.1	2.334714
25.941683	0.1	2.334476
25.943350	0.1	2.331853
25.945017	0.1	2.328158
25.946683	0.1	2.323866
25.948350	0.1	2.318740
25.950017	0.1	2.313912
25.951683	0.1	2.312541
25.953350	0.1	2.316535
25.955017	0.1	2.324581
25.956683	0.1	2.332568
25.958350	0.1	2.336919
25.960017	0.1	2.337337
25.961683	0.1	2.336085
25.963350	0.1	2.335906
25.965017	0.1	2.337694
25.966683	0.1	2.340317
25.968350	0.1	2.342224
25.970017	0.1	2.343238
25.971683	0.1	2.344310
25.973350	0.1	2.346456
25.975017	0.1	2.349317
25.976683	0.1	2.351344
25.978350	0.1	2.350927
25.980017	0.1	2.347827
25.981683	0.1	2.342999
25.983350	0.1	2.337754
25.985017	0.1	2.333224
25.986683	0.1	2.330482
25.988350	0.1	2.330601
25.990017	0.1	2.333760
25.991683	0.1	2.338588
25.993350	0.1	2.342761
25.995017	0.1	2.344489
25.996683	0.1	2.343893
25.998350	0.1	2.342940
26.000017	0.1	2.343297
26.001683	0.1	2.344966
26.003350	0.1	2.346277
26.005017	0.1	2.346575
26.006683	0.1	2.346218
26.008350	0.1	2.345503
26.010017	0.1	2.344549
26.011683	0.1	2.343595
26.013350	0.1	2.341986
26.015017	0.1	2.338648
26.016683	0.1	2.334297
26.018350	0.1	2.330780
26.020017	0.1	2.329111
26.021683	0.1	2.328813
26.023350	0.1	2.328873
26.025017	0.1	2.328336
26.026683	0.1	2.326608
26.028350	0.1	2.323687
26.030017	0.1	2.320349
26.031683	0.1	2.317608
26.033350	0.1	2.316117
26.035017	0.1	2.315402
26.036683	0.1	2.314150
26.038350	0.1	2.310813
26.040017	0.1	2.305627
26.041683	0.1	2.300620
26.043350	0.1	2.298057
26.045017	0.1	2.299428
26.046683	0.1	2.303779
26.048350	0.1	2.308548
26.050017	0.1	2.312422
26.051683	0.1	2.316475
26.053350	0.1	2.321363
26.055017	0.1	2.325356
26.056683	0.1	2.325475
26.058350	0.1	2.320945
26.060017	0.1	2.313495
26.061683	0.1	2.306283
26.063350	0.1	2.302766
26.065017	0.1	2.304673
26.066683	0.1	2.310276
26.068350	0.1	2.317011
26.070017	0.1	2.323568
26.071683	0.1	2.329230
26.073350	0.1	2.332509
26.075017	0.1	2.332091
26.076683	0.1	2.328336
26.078350	0.1	2.323330
26.080017	0.1	2.319992
26.081683	0.1	2.319813
26.083350	0.1	2.322257
26.085017	0.1	2.325833
26.086683	0.1	2.328873
26.088350	0.1	2.330542
26.090017	0.1	2.330840
26.091683	0.1	2.329528
26.093350	0.1	2.326608
26.095017	0.1	2.323508
26.096683	0.1	2.322257
26.098350	0.1	2.323508
26.100017	0.1	2.326906
26.101683	0.1	2.331197
26.103350	0.1	2.335251
26.105017	0.1	2.338648
26.106683	0.1	2.341688
26.108350	0.1	2.344668
26.110017	0.1	2.347887
26.111683	0.1	2.351821
26.113350	0.1	2.356947
26.115017	0.1	2.362847
26.116683	0.1	2.367616
26.118350	0.1	2.368629
26.120017	0.1	2.365530
26.121683	0.1	2.360404
26.123350	0.1	2.356112
26.125017	0.1	2.354741
26.126683	0.1	2.356947
26.128350	0.1	2.361000
26.130017	0.1	2.363801
26.131683	0.1	2.364040
26.133350	0.1	2.362847
26.135017	0.1	2.362132
26.136683	0.1	2.362728
26.138350	0.1	2.364993
26.140017	0.1	2.368987
26.141683	0.1	2.374947
26.143350	0.1	2.382517
26.145017	0.1	2.390564
26.146683	0.1	2.397180
26.148350	0.1	2.401531
26.150017	0.1	2.404273
26.151683	0.1	2.406061
26.153350	0.1	2.407015
26.155017	0.1	2.407372
26.156683	0.1	2.407253
26.158350	0.1	2.407074
26.160017	0.1	2.407909
26.161683	0.1	2.411068
26.163350	0.1	2.417326
26.165017	0.1	2.426922
26.166683	0.1	2.439320
26.168350	0.1	2.452850
26.170017	0.1	2.464652
26.171683	0.1	2.472460
26.173350	0.1	2.476156
26.175017	0.1	2.477229
26.176683	0.1	2.477646
26.178350	0.1	2.478421
26.180017	0.1	2.479434
26.181683	0.1	2.479792
26.183350	0.1	2.479494
26.185017	0.1	2.480090
26.186683	0.1	2.484799
26.188350	0.1	2.495945
26.190017	0.1	2.513170
26.191683	0.1	2.533734
26.193350	0.1	2.554119
26.195017	0.1	2.571285
26.196683	0.1	2.583027
26.198350	0.1	2.589762
26.200017	0.1	2.595484
26.201683	0.1	2.604544
26.203350	0.1	2.617538
26.205017	0.1	2.631784
26.206683	0.1	2.644658
26.208350	0.1	2.655029
26.210017	0.1	2.663672
26.211683	0.1	2.672613
26.213350	0.1	2.683520
26.215017	0.1	2.696157
26.216683	0.1	2.709687
26.218350	0.1	2.723694
26.220017	0.1	2.736986
26.221683	0.1	2.749264
26.223350	0.1	2.762377
26.225017	0.1	2.779186
26.226683	0.1	2.800942
26.228350	0.1	2.826452
26.230017	0.1	2.853394
26.231683	0.1	2.879620
26.233350	0.1	2.904177
26.235017	0.1	2.927780
26.236683	0.1	2.951920
26.238350	0.1	2.976656
26.240017	0.1	3.000677
26.241683	0.1	3.022909
26.243350	0.1	3.043711
26.245017	0.1	3.064394
26.246683	0.1	3.085554
26.248350	0.1	3.106594
26.250017	0.1	3.126562
26.251683	0.1	3.145695
26.253350	0.1	3.164232
26.255017	0.1	3.181935
26.256683	0.1	3.199160
26.258350	0.1	3.216028
26.260017	0.1	3.232062
26.261683	0.1	3.246963
26.263350	0.1	3.261447
26.265017	0.1	3.276587
26.266683	0.1	3.291786
26.268350	0.1	3.305972
26.270017	0.1	3.318131
26.271683	0.1	3.326357
26.273350	0.1	3.328562
26.275017	0.1	3.324926
26.276683	0.1	3.317595
26.278350	0.1	3.308475
26.280017	0.1	3.298402
26.281683	0.1	3.288090
26.283350	0.1	3.278971
26.285017	0.1	3.271818
26.286683	0.1	3.265441
26.288350	0.1	3.256917
26.290017	0.1	3.243804
26.291683	0.1	3.225565
26.293350	0.1	3.204048
26.295017	0.1	3.182888
26.296683	0.1	3.164530
26.298350	0.1	3.149092
26.300017	0.1	3.134549
26.301683	0.1	3.118277
26.303350	0.1	3.098428
26.305017	0.1	3.074944
26.306683	0.1	3.049374
26.308350	0.1	3.023625
26.310017	0.1	2.999366
26.311683	0.1	2.976835
26.313350	0.1	2.954126
26.315017	0.1	2.928794
26.316683	0.1	2.900481
26.318350	0.1	2.870619
26.320017	0.1	2.840340
26.321683	0.1	2.810002
26.323350	0.1	2.780438
26.325017	0.1	2.753318
26.326683	0.1	2.730370
26.328350	0.1	2.711833
26.330017	0.1	2.696097
26.331683	0.1	2.681315
26.333350	0.1	2.665639
26.335017	0.1	2.647698
26.336683	0.1	2.627134
26.338350	0.1	2.605558
26.340017	0.1	2.585411
26.341683	0.1	2.568722
26.343350	0.1	2.555728
26.345017	0.1	2.544940
26.346683	0.1	2.534449
26.348350	0.1	2.523899
26.350017	0.1	2.513588
26.351683	0.1	2.502263
26.353350	0.1	2.488375
26.355017	0.1	2.471984
26.356683	0.1	2.455294
26.358350	0.1	2.440035
26.360017	0.1	2.426863
26.361683	0.1	2.416194
26.363350	0.1	2.408028
26.365017	0.1	2.401292
26.366683	0.1	2.394378
26.368350	0.1	2.386809
26.370017	0.1	2.379298
26.371683	0.1	2.372444
26.373350	0.1	2.366483
26.375017	0.1	2.361357
26.376683	0.1	2.356768
26.378350	0.1	2.352893
26.380017	0.1	2.349496
26.381683	0.1	2.345681
26.383350	0.1	2.340257
26.385017	0.1	2.332866
26.386683	0.1	2.324164
26.388350	0.1	2.315700
26.390017	0.1	2.308965
26.391683	0.1	2.304435
26.393350	0.1	2.301157
26.395017	0.1	2.297223
26.396683	0.1	2.291620
26.398350	0.1	2.285659
26.400017	0.1	2.281726
26.401683	0.1	2.280653
26.403350	0.1	2.281666
26.405017	0.1	2.283692
26.406683	0.1	2.285898
26.408350	0.1	2.287269
26.410017	0.1	2.286613
26.411683	0.1	2.283156
26.413350	0.1	2.277851
26.415017	0.1	2.272189
26.416683	0.1	2.267301
26.418350	0.1	2.263606
26.420017	0.1	2.261758
26.421683	0.1	2.262235
26.423350	0.1	2.264440
26.425017	0.1	2.266526
26.426683	0.1	2.266824
26.428350	0.1	2.264559
26.430017	0.1	2.259910
26.431683	0.1	2.254546
26.433350	0.1	2.250493
26.435017	0.1	2.248705
26.436683	0.1	2.248883
26.438350	0.1	2.250612
26.440017	0.1	2.253056
26.441683	0.1	2.254784
26.443350	0.1	2.254784
26.445017	0.1	2.253175
26.446683	0.1	2.250672
26.448350	0.1	2.247751
26.450017	0.1	2.244115
26.451683	0.1	2.239764
26.453350	0.1	2.235770
26.455017	0.1	2.233029
26.456683	0.1	2.231240
26.458350	0.1	2.229869
26.460017	0.1	2.229095
26.461683	0.1	2.229333
26.463350	0.1	2.229273
26.465017	0.1	2.227366
26.466683	0.1	2.223969
26.468350	0.1	2.220690
26.470017	0.1	2.219021
26.471683	0.1	2.219916
26.473350	0.1	2.223849
26.475017	0.1	2.230168
26.476683	0.1	2.237082
26.478350	0.1	2.242208
26.480017	0.1	2.244234
26.481683	0.1	2.243996
26.483350	0.1	2.242804
26.485017	0.1	2.241314
26.486683	0.1	2.239883
26.488350	0.1	2.238870
26.490017	0.1	2.238453
26.491683	0.1	2.238512
26.493350	0.1	2.239466
26.495017	0.1	2.241314
26.496683	0.1	2.243340
26.498350	0.1	2.244294
26.500017	0.1	2.243221
26.501683	0.1	2.240420
26.503350	0.1	2.237022
26.505017	0.1	2.233923
26.506683	0.1	2.230942
26.508350	0.1	2.227843
26.510017	0.1	2.224982
26.511683	0.1	2.223075
26.513350	0.1	2.221942
26.515017	0.1	2.220929
26.516683	0.1	2.219439
26.518350	0.1	2.218247
26.520017	0.1	2.217710
26.521683	0.1	2.217531
26.523350	0.1	2.217353
26.525017	0.1	2.216995
26.526683	0.1	2.216280
26.528350	0.1	2.215028
26.530017	0.1	2.213240
26.531683	0.1	2.211273
26.533350	0.1	2.209485
26.535017	0.1	2.208173
26.536683	0.1	2.207518
26.538350	0.1	2.207697
26.540017	0.1	2.208531
26.541683	0.1	2.209664
26.543350	0.1	2.211034
26.545017	0.1	2.213061
26.546683	0.1	2.216458
26.548350	0.1	2.221584
26.550017	0.1	2.226949
26.551683	0.1	2.229810
26.553350	0.1	2.228439
26.555017	0.1	2.224207
26.556683	0.1	2.220035
26.558350	0.1	2.217591
26.560017	0.1	2.216637
26.561683	0.1	2.216280
26.563350	0.1	2.215564
26.565017	0.1	2.214491
26.566683	0.1	2.214015
26.568350	0.1	2.214253
26.570017	0.1	2.214551
26.571683	0.1	2.214372
26.573350	0.1	2.213538
26.575017	0.1	2.212048
26.576683	0.1	2.210319
26.578350	0.1	2.208889
26.580017	0.1	2.207875
26.581683	0.1	2.207518
26.583350	0.1	2.207995
26.585017	0.1	2.208889
26.586683	0.1	2.209067
26.588350	0.1	2.208233
26.590017	0.1	2.207637
26.591683	0.1	2.208054
26.593350	0.1	2.208948
26.595017	0.1	2.209306
26.596683	0.1	2.209246
26.598350	0.1	2.208948
26.600017	0.1	2.207995
26.601683	0.1	2.205849
26.603350	0.1	2.202749
26.605017	0.1	2.199769
26.606683	0.1	2.197921
26.608350	0.1	2.197623
26.610017	0.1	2.198637
26.611683	0.1	2.200842
26.613350	0.1	2.204478
26.615017	0.1	2.209187
26.616683	0.1	2.213419
26.618350	0.1	2.214909
26.620017	0.1	2.212823
26.621683	0.1	2.209067
26.623350	0.1	2.206385
26.625017	0.1	2.205908
26.626683	0.1	2.207279
26.628350	0.1	2.210319
26.630017	0.1	2.215266
26.631683	0.1	2.221942
26.633350	0.1	2.229333
26.635017	0.1	2.235651
26.636683	0.1	2.239645
26.638350	0.1	2.241194
26.640017	0.1	2.240896
26.641683	0.1	2.239347
26.643350	0.1	2.237797
26.645017	0.1	2.237916
26.646683	0.1	2.240241
26.648350	0.1	2.243400
26.650017	0.1	2.245546
26.651683	0.1	2.245724
26.653350	0.1	2.244055
26.655017	0.1	2.240598
26.656683	0.1	2.235770
26.658350	0.1	2.230346
26.660017	0.1	2.225459
26.661683	0.1	2.222121
26.663350	0.1	2.220988
26.665017	0.1	2.222300
26.666683	0.1	2.226353
26.668350	0.1	2.232790
26.670017	0.1	2.240241
26.671683	0.1	2.247572
26.673350	0.1	2.255321
26.675017	0.1	2.263844
26.676683	0.1	2.271474
26.678350	0.1	2.275705
26.680017	0.1	2.275884
26.681683	0.1	2.273202
26.683350	0.1	2.269745
26.685017	0.1	2.267122
26.686683	0.1	2.266288
26.688350	0.1	2.267540
26.690017	0.1	2.270341
26.691683	0.1	2.274513
26.693350	0.1	2.281129
26.695017	0.1	2.290368
26.696683	0.1	2.299547
26.698350	0.1	2.304971
26.700017	0.1	2.305627
26.701683	0.1	2.303481
26.703350	0.1	2.301395
26.705017	0.1	2.301276
26.706683	0.1	2.303183
26.708350	0.1	2.306581
26.710017	0.1	2.311945
26.711683	0.1	2.320051
26.713350	0.1	2.329886
26.715017	0.1	2.339184
26.716683	0.1	2.347231
26.718350	0.1	2.355397
26.720017	0.1	2.365291
26.721683	0.1	2.376855
26.723350	0.1	2.388597
26.725017	0.1	2.399147
26.726683	0.1	2.407968
26.728350	0.1	2.415061
26.730017	0.1	2.421022
26.731683	0.1	2.426863
26.733350	0.1	2.433181
26.735017	0.1	2.439916
26.736683	0.1	2.447128
26.738350	0.1	2.454877
26.740017	0.1	2.463281
26.741683	0.1	2.472818
26.743350	0.1	2.483189
26.745017	0.1	2.494157
26.746683	0.1	2.505422
26.748350	0.1	2.516747
26.750017	0.1	2.528131
26.751683	0.1	2.540112
26.753350	0.1	2.554000
26.755017	0.1	2.571225
26.756683	0.1	2.591849
26.758350	0.1	2.613425
26.760017	0.1	2.633035
26.761683	0.1	2.649844
26.763350	0.1	2.664864
26.765017	0.1	2.678812
26.766683	0.1	2.692580
26.768350	0.1	2.707660
26.770017	0.1	2.724886
26.771683	0.1	2.743900
26.773350	0.1	2.764404
26.775017	0.1	2.785921
26.776683	0.1	2.807558
26.778350	0.1	2.827943
26.780017	0.1	2.846480
26.781683	0.1	2.864063
26.783350	0.1	2.883017
26.785017	0.1	2.905369
26.786683	0.1	2.931059
26.788350	0.1	2.958298
26.790017	0.1	2.985895
26.791683	0.1	3.013909
26.793350	0.1	3.043652
26.795017	0.1	3.076136
26.796683	0.1	3.111959
26.798350	0.1	3.150523
26.800017	0.1	3.190518
26.801683	0.1	3.230214
26.803350	0.1	3.268600
26.805017	0.1	3.305376
26.806683	0.1	3.340841
26.808350	0.1	3.375948
26.810017	0.1	3.412783
26.811683	0.1	3.453553
26.813350	0.1	3.499031
26.815017	0.1	3.547430
26.816683	0.1	3.596246
26.818350	0.1	3.644467
26.820017	0.1	3.692806
26.821683	0.1	3.740430
26.823350	0.1	3.786028
26.825017	0.1	3.829956
26.826683	0.1	3.874719
26.828350	0.1	3.921986
26.830017	0.1	3.970981
26.831683	0.1	4.019320
26.833350	0.1	4.065335
26.835017	0.1	4.109621
26.836683	0.1	4.153133
26.838350	0.1	4.195631
26.840017	0.1	4.235626
26.841683	0.1	4.272342
26.843350	0.1	4.305840
26.845017	0.1	4.336477
26.846683	0.1	4.364729
26.848350	0.1	4.391372
26.850017	0.1	4.417062
26.851683	0.1	4.441083
26.853350	0.1	4.461527
26.855017	0.1	4.476667
26.856683	0.1	4.485846
26.858350	0.1	4.490137
26.860017	0.1	4.491270
26.861683	0.1	4.490733
26.863350	0.1	4.488409
26.865017	0.1	4.482806
26.866683	0.1	4.473090
26.868350	0.1	4.459679
26.870017	0.1	4.443169
26.871683	0.1	4.423023
26.873350	0.1	4.397929
26.875017	0.1	4.368305
26.876683	0.1	4.336179
26.878350	0.1	4.304707
26.880017	0.1	4.275739
26.881683	0.1	4.248142
26.883350	0.1	4.217446
26.885017	0.1	4.179836
26.886683	0.1	4.135549
26.888350	0.1	4.088283
26.890017	0.1	4.041791
26.891683	0.1	3.997684
26.893350	0.1	3.955126
26.895017	0.1	3.912211
26.896683	0.1	3.868222
26.898350	0.1	3.824055
26.900017	0.1	3.781140
26.901683	0.1	3.740549
26.903350	0.1	3.702462
26.905017	0.1	3.666580
26.906683	0.1	3.633559
26.908350	0.1	3.604233
26.910017	0.1	3.578186
26.911683	0.1	3.554106
26.913350	0.1	3.530383
26.915017	0.1	3.505528
26.916683	0.1	3.479183
26.918350	0.1	3.453076
26.920017	0.1	3.429413
26.921683	0.1	3.409088
26.923350	0.1	3.392101
26.925017	0.1	3.378272
26.926683	0.1	3.367067
26.928350	0.1	3.358007
26.930017	0.1	3.350556
26.931683	0.1	3.343821
26.933350	0.1	3.336251
26.935017	0.1	3.327310
26.936683	0.1	3.318012
26.938350	0.1	3.309846
26.940017	0.1	3.303647
26.941683	0.1	3.299117
26.943350	0.1	3.295243
26.945017	0.1	3.291726
26.946683	0.1	3.288627
26.948350	0.1	3.285229
26.950017	0.1	3.279984
26.951683	0.1	3.271461
26.953350	0.1	3.259897
26.955017	0.1	3.246904
26.956683	0.1	3.234327
26.958350	0.1	3.223241
26.960017	0.1	3.213108
26.961683	0.1	3.202319
26.963350	0.1	3.189922
26.965017	0.1	3.176272
26.966683	0.1	3.161669
26.968350	0.1	3.145755
26.970017	0.1	3.129542
26.971683	0.1	3.114879
26.973350	0.1	3.102780
26.975017	0.1	3.091753
26.976683	0.1	3.078342
26.978350	0.1	3.059447
26.980017	0.1	3.034771
26.981683	0.1	3.006816
26.983350	0.1	2.978027
26.985017	0.1	2.949834
26.986683	0.1	2.923608
26.988350	0.1	2.900362
26.990017	0.1	2.879679
26.991683	0.1	2.861381
26.993350	0.1	2.844393
26.995017	0.1	2.825737
26.996683	0.1	2.803147
26.998350	0.1	2.776563
27.000017	0.1	2.747715
27.001683	0.1	2.718687
27.003350	0.1	2.691090
27.005017	0.1	2.666593
27.006683	0.1	2.646327
27.008350	0.1	2.629578
27.010017	0.1	2.613843
27.011683	0.1	2.596796
27.013350	0.1	2.578139
27.015017	0.1	2.559364
27.016683	0.1	2.542675
27.018350	0.1	2.529740
27.020017	0.1	2.520085
27.021683	0.1	2.512336
27.023350	0.1	2.505362
27.025017	0.1	2.498329
27.026683	0.1	2.490401
27.028350	0.1	2.481222
27.030017	0.1	2.471030
27.031683	0.1	2.460063
27.033350	0.1	2.448678
27.035017	0.1	2.437771
27.036683	0.1	2.428889
27.038350	0.1	2.423585
27.040017	0.1	2.422631
27.041683	0.1	2.424479
27.043350	0.1	2.426684
27.045017	0.1	2.427578
27.046683	0.1	2.427042
27.048350	0.1	2.425552
27.050017	0.1	2.423108
27.051683	0.1	2.420306
27.053350	0.1	2.417326
27.055017	0.1	2.413750
27.056683	0.1	2.409279
27.058350	0.1	2.405167
27.060017	0.1	2.402544
27.061683	0.1	2.400875
27.063350	0.1	2.399624
27.065017	0.1	2.399445
27.066683	0.1	2.402246
27.068350	0.1	2.409518
27.070017	0.1	2.420604
27.071683	0.1	2.433002
27.073350	0.1	2.443671
27.075017	0.1	2.450764
27.076683	0.1	2.453983
27.078350	0.1	2.453864
27.080017	0.1	2.451837
27.081683	0.1	2.449989
27.083350	0.1	2.450586
27.085017	0.1	2.455056
27.086683	0.1	2.463102
27.088350	0.1	2.472580
27.090017	0.1	2.481401
27.091683	0.1	2.489388
27.093350	0.1	2.497971
27.095017	0.1	2.507568
27.096683	0.1	2.516866
27.098350	0.1	2.524138
27.100017	0.1	2.528608
27.101683	0.1	2.531469
27.103350	0.1	2.534211
27.105017	0.1	2.537370
27.106683	0.1	2.541304
27.108350	0.1	2.547205
27.110017	0.1	2.556205
27.111683	0.1	2.567828
27.113350	0.1	2.581000
27.115017	0.1	2.595484
27.116683	0.1	2.611518
27.118350	0.1	2.627671
27.120017	0.1	2.641916
27.121683	0.1	2.652824
27.123350	0.1	2.660453
27.125017	0.1	2.666772
27.126683	0.1	2.675116
27.128350	0.1	2.687633
27.130017	0.1	2.703965
27.131683	0.1	2.722204
27.133350	0.1	2.740979
27.135017	0.1	2.759457
27.136683	0.1	2.776802
27.138350	0.1	2.793789
27.140017	0.1	2.812088
27.141683	0.1	2.832771
27.143350	0.1	2.855003
27.145017	0.1	2.877295
27.146683	0.1	2.898932
27.148350	0.1	2.920330
27.150017	0.1	2.942383
27.151683	0.1	2.965093
27.153350	0.1	2.987981
27.155017	0.1	3.011167
27.156683	0.1	3.035605
27.158350	0.1	3.062964
27.160017	0.1	3.094197
27.161683	0.1	3.128588
27.163350	0.1	3.163874
27.165017	0.1	3.197611
27.166683	0.1	3.229022
27.168350	0.1	3.258765
27.170017	0.1	3.287852
27.171683	0.1	3.317833
27.173350	0.1	3.350318
27.175017	0.1	3.386259
27.176683	0.1	3.425002
27.178350	0.1	3.465355
27.180017	0.1	3.506720
27.181683	0.1	3.549993
27.183350	0.1	3.596544
27.185017	0.1	3.645599
27.186683	0.1	3.694952
27.188350	0.1	3.742755
27.190017	0.1	3.789127
27.191683	0.1	3.835559
27.193350	0.1	3.884137
27.195017	0.1	3.936589
27.196683	0.1	3.993571
27.198350	0.1	4.054308
27.200017	0.1	4.117131
27.201683	0.1	4.181206
27.203350	0.1	4.246772
27.205017	0.1	4.315436
27.206683	0.1	4.388452
27.208350	0.1	4.465461
27.210017	0.1	4.545510
27.211683	0.1	4.629016
27.213350	0.1	4.717708
27.215017	0.1	4.813016
27.216683	0.1	4.914701
27.218350	0.1	5.021215
27.220017	0.1	5.131126
27.221683	0.1	5.244255
27.223350	0.1	5.360604
27.225017	0.1	5.479455
27.226683	0.1	5.599976
27.228350	0.1	5.722285
27.230017	0.1	5.847693
27.231683	0.1	5.977989
27.233350	0.1	6.114662
27.235017	0.1	6.257356
27.236683	0.1	6.403745
27.238350	0.1	6.551922
27.240017	0.1	6.701887
27.241683	0.1	6.854654
27.243350	0.1	7.010580
27.245017	0.1	7.169724
27.246683	0.1	7.332027
27.248350	0.1	7.497251
27.250017	0.1	7.664502
27.251683	0.1	7.832349
27.253350	0.1	7.998527
27.255017	0.1	8.161068
27.256683	0.1	8.319378
27.258350	0.1	8.473456
27.260017	0.1	8.622766
27.261683	0.1	8.765817
27.263350	0.1	8.901358
27.265017	0.1	9.029747
27.266683	0.1	9.151817
27.268350	0.1	9.267331
27.270017	0.1	9.374559
27.271683	0.1	9.472430
27.273350	0.1	9.560943
27.275017	0.1	9.640575
27.276683	0.1	9.711683
27.278350	0.1	9.774209
27.280017	0.1	9.827853
27.281683	0.1	9.871483
27.283350	0.1	9.903789
27.285017	0.1	9.924591
27.286683	0.1	9.934128
27.288350	0.1	9.932459
27.290017	0.1	9.919048
27.291683	0.1	9.894610
27.293350	0.1	9.860933
27.295017	0.1	9.819449
27.296683	0.1	9.770811
27.298350	0.1	9.714842
27.300017	0.1	9.651304
27.301683	0.1	9.579957
27.303350	0.1	9.501517
27.305017	0.1	9.416938
27.306683	0.1	9.327233
27.308350	0.1	9.233714
27.310017	0.1	9.137869
27.311683	0.1	9.041429
27.313350	0.1	8.945704
27.315017	0.1	8.851171
27.316683	0.1	8.757771
27.318350	0.1	8.665860
27.320017	0.1	8.575440
27.321683	0.1	8.485437
27.323350	0.1	8.395136
27.325017	0.1	8.305610
27.326683	0.1	8.218647
27.328350	0.1	8.135319
27.330017	0.1	8.056164
27.331683	0.1	7.980884
27.333350	0.1	7.907570
27.335017	0.1	7.834554
27.336683	0.1	7.761896
27.338350	0.1	7.690251
27.340017	0.1	7.619560
27.341683	0.1	7.549823
27.343350	0.1	7.481575
27.345017	0.1	7.415414
27.346683	0.1	7.351101
27.348350	0.1	7.287980
27.350017	0.1	7.225097
27.351683	0.1	7.161498
27.353350	0.1	7.096827
27.355017	0.1	7.032037
27.356683	0.1	6.967426
27.358350	0.1	6.901205
27.360017	0.1	6.831348
27.361683	0.1	6.757677
27.363350	0.1	6.681741
27.365017	0.1	6.605328
27.366683	0.1	6.529391
27.368350	0.1	6.453097
27.370017	0.1	6.374360
27.371683	0.1	6.290973
27.373350	0.1	6.202162
27.375017	0.1	6.108761
27.376683	0.1	6.012380
27.378350	0.1	5.914331
27.380017	0.1	5.813957
27.381683	0.1	5.709946
27.383350	0.1	5.601287
27.385017	0.1	5.488396
27.386683	0.1	5.372763
27.388350	0.1	5.257011
27.390017	0.1	5.143583
27.391683	0.1	5.032957
27.393350	0.1	4.924059
27.395017	0.1	4.815936
27.396683	0.1	4.707575
27.398350	0.1	4.597843
27.400017	0.1	4.486442
27.401683	0.1	4.373908
27.403350	0.1	4.260898
27.405017	0.1	4.148424
27.406683	0.1	4.038930
27.408350	0.1	3.935099
27.410017	0.1	3.838063
27.411683	0.1	3.747165
27.413350	0.1	3.660321
27.415017	0.1	3.575385
27.416683	0.1	3.491163
27.418350	0.1	3.406763
27.420017	0.1	3.321350
27.421683	0.1	3.236056
27.423350	0.1	3.153980
27.425017	0.1	3.078401
27.426683	0.1	3.011167
27.428350	0.1	2.952099
27.430017	0.1	2.899409
27.431683	0.1	2.850413
27.433350	0.1	2.802670
27.435017	0.1	2.755582
27.436683	0.1	2.710521
27.438350	0.1	2.668977
27.440017	0.1	2.630890
27.441683	0.1	2.595008
27.443350	0.1	2.560437
27.445017	0.1	2.527654
27.446683	0.1	2.497494
27.448350	0.1	2.469897
27.450017	0.1	2.444327
27.451683	0.1	2.421200
27.453350	0.1	2.401114
27.455017	0.1	2.382457
27.456683	0.1	2.362430
27.458350	0.1	2.340078
27.460017	0.1	2.316833
27.461683	0.1	2.295494
27.463350	0.1	2.278745
27.465017	0.1	2.267480
27.466683	0.1	2.260506
27.468350	0.1	2.255738
27.470017	0.1	2.251685
27.471683	0.1	2.248287
27.473350	0.1	2.246201
27.475017	0.1	2.245188
27.476683	0.1	2.243877
27.478350	0.1	2.241194
27.480017	0.1	2.237320
27.481683	0.1	2.233684
27.483350	0.1	2.231836
27.485017	0.1	2.232432
27.486683	0.1	2.233982
27.488350	0.1	2.233863
27.490017	0.1	2.229691
27.491683	0.1	2.221227
27.493350	0.1	2.210379
27.495017	0.1	2.200306
27.496683	0.1	2.193689
27.498350	0.1	2.191126
27.500017	0.1	2.191067
27.501683	0.1	2.190888
27.503350	0.1	2.188385
27.505017	0.1	2.182961
27.506683	0.1	2.175868
27.508350	0.1	2.169550
27.510017	0.1	2.166331
27.511683	0.1	2.167106
27.513350	0.1	2.170622
27.515017	0.1	2.174139
27.516683	0.1	2.175391
27.518350	0.1	2.173722
27.520017	0.1	2.169907
27.521683	0.1	2.165020
27.523350	0.1	2.160013
27.525017	0.1	2.156079
27.526683	0.1	2.153337
27.528350	0.1	2.151489
27.530017	0.1	2.151191
27.531683	0.1	2.153814
27.533350	0.1	2.159059
27.535017	0.1	2.165020
27.536683	0.1	2.170384
27.538350	0.1	2.174735
27.540017	0.1	2.178371
27.541683	0.1	2.181649
27.543350	0.1	2.183795
27.545017	0.1	2.183855
27.546683	0.1	2.182245
27.548350	0.1	2.180338
27.550017	0.1	2.178669
27.551683	0.1	2.176643
27.553350	0.1	2.173901
27.555017	0.1	2.170682
27.556683	0.1	2.167821
27.558350	0.1	2.165914
27.560017	0.1	2.165377
27.561683	0.1	2.165973
27.563350	0.1	2.167225
27.565017	0.1	2.168417
27.566683	0.1	2.168656
27.568350	0.1	2.167344
27.570017	0.1	2.164424
27.571683	0.1	2.160669
27.573350	0.1	2.156913
27.575017	0.1	2.153814
27.576683	0.1	2.151728
27.578350	0.1	2.150297
27.580017	0.1	2.149105
27.581683	0.1	2.148152
27.583350	0.1	2.148092
27.585017	0.1	2.148986
27.586683	0.1	2.149701
27.588350	0.1	2.149224
27.590017	0.1	2.148152
27.591683	0.1	2.147675
27.593350	0.1	2.148450
27.595017	0.1	2.149880
27.596683	0.1	2.151072
27.598350	0.1	2.151787
27.600017	0.1	2.152801
27.601683	0.1	2.154470
27.603350	0.1	2.155900
27.605017	0.1	2.155960
27.606683	0.1	2.154291
27.608350	0.1	2.151907
27.610017	0.1	2.149999
27.611683	0.1	2.148926
27.613350	0.1	2.147854
27.615017	0.1	2.146363
27.616683	0.1	2.144814
27.618350	0.1	2.143324
27.620017	0.1	2.140999
27.621683	0.1	2.136827
27.623350	0.1	2.131343
27.625017	0.1	2.126634
27.626683	0.1	2.124190
27.628350	0.1	2.123058
27.630017	0.1	2.121866
27.631683	0.1	2.120793
27.633350	0.1	2.120793
27.635017	0.1	2.122402
27.636683	0.1	2.124965
27.638350	0.1	2.127469
27.640017	0.1	2.128661
27.641683	0.1	2.127886
27.643350	0.1	2.125859
27.645017	0.1	2.123296
27.646683	0.1	2.120376
27.648350	0.1	2.117098
27.650017	0.1	2.114415
27.651683	0.1	2.113044
27.653350	0.1	2.113104
27.655017	0.1	2.114296
27.656683	0.1	2.116442
27.658350	0.1	2.119422
27.660017	0.1	2.122760
27.661683	0.1	2.125383
27.663350	0.1	2.126455
27.665017	0.1	2.125979
27.666683	0.1	2.124667
27.668350	0.1	2.123058
27.670017	0.1	2.120912
27.671683	0.1	2.117515
27.673350	0.1	2.112985
27.675017	0.1	2.108574
27.676683	0.1	2.105057
27.678350	0.1	2.102077
27.680017	0.1	2.099097
27.681683	0.1	2.095878
27.683350	0.1	2.092540
27.685017	0.1	2.090216
27.686683	0.1	2.090573
27.688350	0.1	2.094388
27.690017	0.1	2.100587
27.691683	0.1	2.107322
27.693350	0.1	2.113223
27.695017	0.1	2.118349
27.696683	0.1	2.122939
27.698350	0.1	2.126694
27.700017	0.1	2.128661
27.701683	0.1	2.128303
27.703350	0.1	2.126098
27.705017	0.1	2.122939
27.706683	0.1	2.120793
27.708350	0.1	2.121389
27.710017	0.1	2.125025
27.711683	0.1	2.130211
27.713350	0.1	2.135158
27.715017	0.1	2.138615
27.716683	0.1	2.140701
27.718350	0.1	2.142608
27.720017	0.1	2.145291
27.721683	0.1	2.147555
27.723350	0.1	2.148390
27.725017	0.1	2.148092
27.726683	0.1	2.147436
27.728350	0.1	2.146721
27.730017	0.1	2.146185
27.731683	0.1	2.147377
27.733350	0.1	2.152622
27.735017	0.1	2.162933
27.736683	0.1	2.175748
27.738350	0.1	2.187014
27.740017	0.1	2.194345
27.741683	0.1	2.197802
27.743350	0.1	2.199173
27.745017	0.1	2.200008
27.746683	0.1	2.200902
27.748350	0.1	2.202153
27.750017	0.1	2.204299
27.751683	0.1	2.207279
27.753350	0.1	2.210438
27.755017	0.1	2.212584
27.756683	0.1	2.213299
27.758350	0.1	2.212823
27.760017	0.1	2.212405
27.761683	0.1	2.213478
27.763350	0.1	2.216756
27.765017	0.1	2.222180
27.766683	0.1	2.228975
27.768350	0.1	2.235890
27.770017	0.1	2.241671
27.771683	0.1	2.246082
27.773350	0.1	2.249897
27.775017	0.1	2.253533
27.776683	0.1	2.257109
27.778350	0.1	2.261043
27.780017	0.1	2.265751
27.781683	0.1	2.271056
27.783350	0.1	2.275765
27.785017	0.1	2.278268
27.786683	0.1	2.277732
27.788350	0.1	2.275109
27.790017	0.1	2.272546
27.791683	0.1	2.270877
27.793350	0.1	2.269864
27.795017	0.1	2.269387
27.796683	0.1	2.269626
27.798350	0.1	2.269864
27.800017	0.1	2.268314
27.801683	0.1	2.264142
27.803350	0.1	2.258062
27.805017	0.1	2.251387
27.806683	0.1	2.245367
27.808350	0.1	2.240658
27.810017	0.1	2.237260
27.811683	0.1	2.234757
27.813350	0.1	2.232313
27.815017	0.1	2.229393
27.816683	0.1	2.225757
27.818350	0.1	2.221525
27.820017	0.1	2.217293
27.821683	0.1	2.213657
27.823350	0.1	2.210617
27.825017	0.1	2.207935
27.826683	0.1	2.205432
27.828350	0.1	2.202392
27.830017	0.1	2.198279
27.831683	0.1	2.193630
27.833350	0.1	2.189934
27.835017	0.1	2.187967
27.836683	0.1	2.186835
27.838350	0.1	2.184749
27.840017	0.1	2.181351
27.841683	0.1	2.177358
27.843350	0.1	2.173007
27.845017	0.1	2.168000
27.846683	0.1	2.162993
27.848350	0.1	2.159596
27.850017	0.1	2.158463
27.851683	0.1	2.158463
27.853350	0.1	2.157211
27.855017	0.1	2.153337
27.856683	0.1	2.147854
27.858350	0.1	2.143085
27.860017	0.1	2.140999
27.861683	0.1	2.141774
27.863350	0.1	2.143443
27.865017	0.1	2.142966
27.866683	0.1	2.138734
27.868350	0.1	2.131879
27.870017	0.1	2.125204
27.871683	0.1	2.121031
27.873350	0.1	2.120018
27.875017	0.1	2.121806
27.876683	0.1	2.125740
27.878350	0.1	2.130568
27.880017	0.1	2.134979
27.881683	0.1	2.137840
27.883350	0.1	2.138376
27.885017	0.1	2.136827
27.886683	0.1	2.134800
27.888350	0.1	2.134204
27.890017	0.1	2.136231
27.891683	0.1	2.140463
27.893350	0.1	2.144754
27.895017	0.1	2.146304
27.896683	0.1	2.144158
27.898350	0.1	2.140582
27.900017	0.1	2.139509
27.901683	0.1	2.143145
27.903350	0.1	2.150715
27.905017	0.1	2.159417
27.906683	0.1	2.167106
27.908350	0.1	2.172709
27.910017	0.1	2.175510
27.911683	0.1	2.175570
27.913350	0.1	2.174139
27.915017	0.1	2.172530
27.916683	0.1	2.170980
27.918350	0.1	2.169371
27.920017	0.1	2.168119
27.921683	0.1	2.168119
27.923350	0.1	2.170265
27.925017	0.1	2.174199
27.926683	0.1	2.178729
27.928350	0.1	2.182305
27.930017	0.1	2.183020
27.931683	0.1	2.180040
27.933350	0.1	2.174318
27.935017	0.1	2.168536
27.936683	0.1	2.165139
27.938350	0.1	2.164304
27.940017	0.1	2.164364
27.941683	0.1	2.163410
27.943350	0.1	2.161086
27.945017	0.1	2.157807
27.946683	0.1	2.153754
27.948350	0.1	2.149582
27.950017	0.1	2.146542
27.951683	0.1	2.145708
27.953350	0.1	2.147138
27.955017	0.1	2.150417
27.956683	0.1	2.154410
27.958350	0.1	2.157629
27.960017	0.1	2.159000
27.961683	0.1	2.158642
27.963350	0.1	2.157390
27.965017	0.1	2.155960
27.966683	0.1	2.154648
27.968350	0.1	2.153039
27.970017	0.1	2.151132
27.971683	0.1	2.149344
27.973350	0.1	2.147317
27.975017	0.1	2.143860
27.976683	0.1	2.137840
27.978350	0.1	2.130568
27.980017	0.1	2.125085
27.981683	0.1	2.123356
27.983350	0.1	2.124667
27.985017	0.1	2.127826
27.986683	0.1	2.132416
27.988350	0.1	2.137959
27.990017	0.1	2.143264
27.991683	0.1	2.146721
27.993350	0.1	2.147496
27.995017	0.1	2.145589
27.996683	0.1	2.141774
27.998350	0.1	2.137363
28.000017	0.1	2.133966
28.001683	0.1	2.133131
28.003350	0.1	2.134919
28.005017	0.1	2.139032
28.006683	0.1	2.146006
28.008350	0.1	2.156437
28.010017	0.1	2.168715
28.011683	0.1	2.178908
28.013350	0.1	2.183497
28.015017	0.1	2.181769
28.016683	0.1	2.175152
28.018350	0.1	2.167046
28.020017	0.1	2.160907
28.021683	0.1	2.157867
28.023350	0.1	2.157390
28.025017	0.1	2.159476
28.026683	0.1	2.165079
28.028350	0.1	2.173841
28.030017	0.1	2.183259
28.031683	0.1	2.191067
28.033350	0.1	2.197504
28.035017	0.1	2.203465
28.036683	0.1	2.208531
28.038350	0.1	2.211571
28.040017	0.1	2.213419
28.041683	0.1	2.215564
28.043350	0.1	2.218366
28.045017	0.1	2.221882
28.046683	0.1	2.227187
28.048350	0.1	2.234578
28.050017	0.1	2.242088
28.051683	0.1	2.247095
28.053350	0.1	2.248168
28.055017	0.1	2.246022
28.056683	0.1	2.243161
28.058350	0.1	2.242148
28.060017	0.1	2.243221
28.061683	0.1	2.244294
28.063350	0.1	2.243757
28.065017	0.1	2.241850
28.066683	0.1	2.239823
28.068350	0.1	2.239049
28.070017	0.1	2.240360
28.071683	0.1	2.243996
28.073350	0.1	2.248705
28.075017	0.1	2.252340
28.076683	0.1	2.253294
28.078350	0.1	2.251923
28.080017	0.1	2.249539
28.081683	0.1	2.247572
28.083350	0.1	2.247453
28.085017	0.1	2.249897
28.086683	0.1	2.254188
28.088350	0.1	2.258778
28.090017	0.1	2.262473
28.091683	0.1	2.264381
28.093350	0.1	2.264023
28.095017	0.1	2.261222
28.096683	0.1	2.256870
28.098350	0.1	2.253056
28.100017	0.1	2.251327
28.101683	0.1	2.252460
28.103350	0.1	2.256155
28.105017	0.1	2.261520
28.106683	0.1	2.267003
28.108350	0.1	2.270460
28.110017	0.1	2.270579
28.111683	0.1	2.267659
28.113350	0.1	2.263069
28.115017	0.1	2.258361
28.116683	0.1	2.255142
28.118350	0.1	2.254367
28.120017	0.1	2.255261
28.121683	0.1	2.255976
28.123350	0.1	2.255619
28.125017	0.1	2.253950
28.126683	0.1	2.251148
28.128350	0.1	2.247989
28.130017	0.1	2.246201
28.131683	0.1	2.247095
28.133350	0.1	2.250373
28.135017	0.1	2.253950
28.136683	0.1	2.256155
28.138350	0.1	2.257347
28.140017	0.1	2.258599
28.141683	0.1	2.260327
28.143350	0.1	2.262652
28.145017	0.1	2.264679
28.146683	0.1	2.265275
28.148350	0.1	2.263606
28.150017	0.1	2.259612
28.151683	0.1	2.253652
28.153350	0.1	2.247214
28.155017	0.1	2.241850
28.156683	0.1	2.238929
28.158350	0.1	2.239227
28.160017	0.1	2.242148
28.161683	0.1	2.246082
28.163350	0.1	2.249599
28.165017	0.1	2.251744
28.166683	0.1	2.251089
28.168350	0.1	2.246618
28.170017	0.1	2.239049
28.171683	0.1	2.230406
28.173350	0.1	2.222717
28.175017	0.1	2.217174
28.176683	0.1	2.213836
28.178350	0.1	2.212346
28.180017	0.1	2.212644
28.181683	0.1	2.213717
28.183350	0.1	2.214253
28.185017	0.1	2.214015
28.186683	0.1	2.213359
28.188350	0.1	2.212227
28.190017	0.1	2.210021
28.191683	0.1	2.206743
28.193350	0.1	2.202928
28.195017	0.1	2.199769
28.196683	0.1	2.198577
28.198350	0.1	2.199650
28.200017	0.1	2.201855
28.201683	0.1	2.203643
28.203350	0.1	2.203524
28.205017	0.1	2.200663
28.206683	0.1	2.195120
28.208350	0.1	2.187610
28.210017	0.1	2.178967
28.211683	0.1	2.169907
28.213350	0.1	2.161622
28.215017	0.1	2.155602
28.216683	0.1	2.152443
28.218350	0.1	2.151609
28.220017	0.1	2.152205
28.221683	0.1	2.153576
28.223350	0.1	2.155543
28.225017	0.1	2.158225
28.226683	0.1	2.161622
28.228350	0.1	2.165616
28.230017	0.1	2.170384
28.231683	0.1	2.175570
28.233350	0.1	2.179623
28.235017	0.1	2.180755
28.236683	0.1	2.178490
28.238350	0.1	2.174139
28.240017	0.1	2.169252
28.241683	0.1	2.164483
28.243350	0.1	2.159715
28.245017	0.1	2.154887
28.246683	0.1	2.150238
28.248350	0.1	2.146840
28.250017	0.1	2.145827
28.251683	0.1	2.146661
28.253350	0.1	2.147019
28.255017	0.1	2.145529
28.256683	0.1	2.143562
28.258350	0.1	2.143502
28.260017	0.1	2.145589
28.261683	0.1	2.148867
28.263350	0.1	2.152443
28.265017	0.1	2.155244
28.266683	0.1	2.156198
28.268350	0.1	2.155185
28.270017	0.1	2.153933
28.271683	0.1	2.154231
28.273350	0.1	2.156496
28.275017	0.1	2.160192
28.276683	0.1	2.164364
28.278350	0.1	2.167642
28.280017	0.1	2.168417
28.281683	0.1	2.166569
28.283350	0.1	2.163887
28.285017	0.1	2.162635
28.286683	0.1	2.164185
28.288350	0.1	2.168536
28.290017	0.1	2.174616
28.291683	0.1	2.181232
28.293350	0.1	2.187014
28.295017	0.1	2.191723
28.296683	0.1	2.196372
28.298350	0.1	2.202332
28.300017	0.1	2.210021
28.301683	0.1	2.218783
28.303350	0.1	2.227605
28.305017	0.1	2.234578
28.306683	0.1	2.238214
28.308350	0.1	2.238810
28.310017	0.1	2.238453
28.311683	0.1	2.239347
28.313350	0.1	2.242327
28.315017	0.1	2.247214
28.316683	0.1	2.252638
28.318350	0.1	2.256990
28.320017	0.1	2.259791
28.321683	0.1	2.262414
28.323350	0.1	2.266169
28.325017	0.1	2.271652
28.326683	0.1	2.278209
28.328350	0.1	2.284825
28.330017	0.1	2.290666
28.331683	0.1	2.295673
28.333350	0.1	2.300263
28.335017	0.1	2.305269
28.336683	0.1	2.311587
28.338350	0.1	2.318800
28.340017	0.1	2.325118
28.341683	0.1	2.330005
28.343350	0.1	2.335727
28.345017	0.1	2.345145
28.346683	0.1	2.358198
28.348350	0.1	2.372027
28.350017	0.1	2.382338
28.351683	0.1	2.385974
28.353350	0.1	2.383351
28.355017	0.1	2.377510
28.356683	0.1	2.371729
28.358350	0.1	2.368570
28.360017	0.1	2.370358
28.361683	0.1	2.377629
28.363350	0.1	2.388001
28.365017	0.1	2.396941
28.366683	0.1	2.401054
28.368350	0.1	2.399743
28.370017	0.1	2.395213
28.371683	0.1	2.389848
28.373350	0.1	2.385557
28.375017	0.1	2.383471
28.376683	0.1	2.383709
28.378350	0.1	2.385855
28.380017	0.1	2.388954
28.381683	0.1	2.391517
28.383350	0.1	2.391458
28.385017	0.1	2.388001
28.386683	0.1	2.382875
28.388350	0.1	2.377689
28.390017	0.1	2.372801
28.391683	0.1	2.368391
28.393350	0.1	2.364695
28.395017	0.1	2.360940
28.396683	0.1	2.355695
28.398350	0.1	2.348960
28.400017	0.1	2.341688
28.401683	0.1	2.334476
28.403350	0.1	2.326787
28.405017	0.1	2.318740
28.406683	0.1	2.310932
28.408350	0.1	2.303541
28.410017	0.1	2.296567
28.411683	0.1	2.289415
28.413350	0.1	2.281368
28.415017	0.1	2.272368
28.416683	0.1	2.263129
28.418350	0.1	2.254546
28.420017	0.1	2.246976
28.421683	0.1	2.239823
28.423350	0.1	2.231717
28.425017	0.1	2.222538
28.426683	0.1	2.214134
28.428350	0.1	2.208114
28.430017	0.1	2.204836
28.431683	0.1	2.203167
28.433350	0.1	2.200842
28.435017	0.1	2.196133
28.436683	0.1	2.189160
28.438350	0.1	2.181471
28.440017	0.1	2.174914
28.441683	0.1	2.170861
28.443350	0.1	2.169073
28.445017	0.1	2.167523
28.446683	0.1	2.163828
28.448350	0.1	2.157033
28.450017	0.1	2.147913
28.451683	0.1	2.138138
28.453350	0.1	2.129674
28.455017	0.1	2.123118
28.456683	0.1	2.117694
28.458350	0.1	2.111852
28.460017	0.1	2.104521
28.461683	0.1	2.096057
28.463350	0.1	2.088547
28.465017	0.1	2.084136
28.466683	0.1	2.082944
28.468350	0.1	2.083957
28.470017	0.1	2.085745
28.471683	0.1	2.086461
28.473350	0.1	2.084315
28.475017	0.1	2.079308
28.476683	0.1	2.074301
28.478350	0.1	2.071977
28.480017	0.1	2.072334
28.481683	0.1	2.073646
28.483350	0.1	2.073825
28.485017	0.1	2.072394
28.486683	0.1	2.070725
28.488350	0.1	2.070546
28.490017	0.1	2.071917
28.491683	0.1	2.074063
28.493350	0.1	2.076447
28.495017	0.1	2.078354
28.496683	0.1	2.079308
28.498350	0.1	2.079785
28.500017	0.1	2.080202
28.501683	0.1	2.080917
28.503350	0.1	2.081573
28.505017	0.1	2.080381
28.506683	0.1	2.075434
28.508350	0.1	2.067447
28.510017	0.1	2.059162
28.511683	0.1	2.052307
28.513350	0.1	2.048254
28.515017	0.1	2.049387
28.516683	0.1	2.057016
28.518350	0.1	2.068579
28.520017	0.1	2.079427
28.521683	0.1	2.086103
28.523350	0.1	2.087414
28.525017	0.1	2.084851
28.526683	0.1	2.081096
28.528350	0.1	2.078414
28.530017	0.1	2.077758
28.531683	0.1	2.078772
28.533350	0.1	2.080321
28.535017	0.1	2.081573
28.536683	0.1	2.082288
28.538350	0.1	2.082765
28.540017	0.1	2.083480
28.541683	0.1	2.084792
28.543350	0.1	2.088070
28.545017	0.1	2.095699
28.546683	0.1	2.107680
28.548350	0.1	2.120733
28.550017	0.1	2.131283
28.551683	0.1	2.137959
28.553350	0.1	2.141237
28.555017	0.1	2.141476
28.556683	0.1	2.139390
28.558350	0.1	2.137005
28.560017	0.1	2.137423
28.561683	0.1	2.143264
28.563350	0.1	2.154231
28.565017	0.1	2.167165
28.566683	0.1	2.178252
28.568350	0.1	2.185762
28.570017	0.1	2.190948
28.571683	0.1	2.196849
28.573350	0.1	2.205908
28.575017	0.1	2.216995
28.576683	0.1	2.226353
28.578350	0.1	2.231062
28.580017	0.1	2.231896
28.581683	0.1	2.232313
28.583350	0.1	2.234638
28.585017	0.1	2.239406
28.586683	0.1	2.246738
28.588350	0.1	2.256215
28.590017	0.1	2.266944
28.591683	0.1	2.278566
28.593350	0.1	2.291381
28.595017	0.1	2.304733
28.596683	0.1	2.316058
28.598350	0.1	2.324283
28.600017	0.1	2.331615
28.601683	0.1	2.341688
28.603350	0.1	2.356172
28.605017	0.1	2.373338
28.606683	0.1	2.390444
28.608350	0.1	2.405644
28.610017	0.1	2.418578
28.611683	0.1	2.429366
28.613350	0.1	2.438009
28.615017	0.1	2.444625
28.616683	0.1	2.449989
28.618350	0.1	2.455652
28.620017	0.1	2.462566
28.621683	0.1	2.470195
28.623350	0.1	2.477586
28.625017	0.1	2.484620
28.626683	0.1	2.490699
28.628350	0.1	2.496064
28.630017	0.1	2.502561
28.631683	0.1	2.512098
28.633350	0.1	2.525091
28.635017	0.1	2.540648
28.636683	0.1	2.556920
28.638350	0.1	2.571285
28.640017	0.1	2.581835
28.641683	0.1	2.589047
28.643350	0.1	2.595604
28.645017	0.1	2.604962
28.646683	0.1	2.619624
28.648350	0.1	2.639592
28.650017	0.1	2.662182
28.651683	0.1	2.683103
28.653350	0.1	2.699554
28.655017	0.1	2.711177
28.656683	0.1	2.720177
28.658350	0.1	2.729476
28.660017	0.1	2.740801
28.661683	0.1	2.753794
28.663350	0.1	2.767921
28.665017	0.1	2.782405
28.666683	0.1	2.796412
28.668350	0.1	2.809525
28.670017	0.1	2.822161
28.671683	0.1	2.835095
28.673350	0.1	2.849698
28.675017	0.1	2.866388
28.676683	0.1	2.884865
28.678350	0.1	2.905011
28.680017	0.1	2.926946
28.681683	0.1	2.949655
28.683350	0.1	2.972126
28.685017	0.1	2.994478
28.686683	0.1	3.017426
28.688350	0.1	3.042221
28.690017	0.1	3.069580
28.691683	0.1	3.098726
28.693350	0.1	3.127635
28.695017	0.1	3.155410
28.696683	0.1	3.182709
28.698350	0.1	3.209710
28.700017	0.1	3.236115
28.701683	0.1	3.262818
28.703350	0.1	3.291547
28.705017	0.1	3.323198
28.706683	0.1	3.358007
28.708350	0.1	3.396034
28.710017	0.1	3.436923
28.711683	0.1	3.479660
28.713350	0.1	3.524065
28.715017	0.1	3.571570
28.716683	0.1	3.623367
28.718350	0.1	3.678262
28.720017	0.1	3.734052
28.721683	0.1	3.789902
28.723350	0.1	3.846228
28.725017	0.1	3.904522
28.726683	0.1	3.965736
28.728350	0.1	4.030109
28.730017	0.1	4.097462
28.731683	0.1	4.167378
28.733350	0.1	4.238844
28.735017	0.1	4.311741
28.736683	0.1	4.387379
28.738350	0.1	4.468143
28.740017	0.1	4.555166
28.741683	0.1	4.647255
28.743350	0.1	4.741192
28.745017	0.1	4.833758
28.746683	0.1	4.923821
28.748350	0.1	5.013705
28.750017	0.1	5.107344
28.751683	0.1	5.207122
28.753350	0.1	5.312920
28.755017	0.1	5.424381
28.756683	0.1	5.541206
28.758350	0.1	5.662084
28.760017	0.1	5.785048
28.761683	0.1	5.908311
28.763350	0.1	6.030500
28.765017	0.1	6.151915
28.766683	0.1	6.273687
28.768350	0.1	6.396890
28.770017	0.1	6.522596
28.771683	0.1	6.652415
28.773350	0.1	6.787539
28.775017	0.1	6.928981
28.776683	0.1	7.077098
28.778350	0.1	7.231832
28.780017	0.1	7.392407
28.781683	0.1	7.557333
28.783350	0.1	7.725060
28.785017	0.1	7.895470
28.786683	0.1	8.069516
28.788350	0.1	8.248568
28.790017	0.1	8.433462
28.791683	0.1	8.624197
28.793350	0.1	8.820355
28.795017	0.1	9.023071
28.796683	0.1	9.233952
28.798350	0.1	9.453893
28.800017	0.1	9.682298
28.801683	0.1	9.917617
28.803350	0.1	10.158659
28.805017	0.1	10.404766
28.806683	0.1	10.656357
28.808350	0.1	10.915161
28.810017	0.1	11.181772
28.811683	0.1	11.454821
28.813350	0.1	11.732221
28.815017	0.1	12.012542
28.816683	0.1	12.294412
28.818350	0.1	12.576342
28.820017	0.1	12.856842
28.821683	0.1	13.135076
28.823350	0.1	13.410211
28.825017	0.1	13.681770
28.826683	0.1	13.949574
28.828350	0.1	14.213563
28.830017	0.1	14.471889
28.831683	0.1	14.721156
28.833350	0.1	14.958740
28.835017	0.1	15.182794
28.836683	0.1	15.391947
28.838350	0.1	15.585960
28.840017	0.1	15.764774
28.841683	0.1	15.927018
28.843350	0.1	16.070188
28.845017	0.1	16.191722
28.846683	0.1	16.289414
28.848350	0.1	16.361893
28.850017	0.1	16.409160
28.851683	0.1	16.433061
28.853350	0.1	16.436101
28.855017	0.1	16.419054
28.856683	0.1	16.380013
28.858350	0.1	16.316951
28.860017	0.1	16.228796
28.861683	0.1	16.114713
28.863350	0.1	15.974105
28.865017	0.1	15.807034
28.866683	0.1	15.614987
28.868350	0.1	15.400411
28.870017	0.1	15.165509
28.871683	0.1	14.911891
28.873350	0.1	14.641643
28.875017	0.1	14.357627
28.876683	0.1	14.062882
28.878350	0.1	13.758899
28.880017	0.1	13.444842
28.881683	0.1	13.118387
28.883350	0.1	12.778521
28.885017	0.1	12.426139
28.886683	0.1	12.064696
28.888350	0.1	11.699141
28.890017	0.1	11.333109
28.891683	0.1	10.967792
28.893350	0.1	10.603309
28.895017	0.1	10.239423
28.896683	0.1	9.876609
28.898350	0.1	9.516419
28.900017	0.1	9.162009
28.901683	0.1	8.816958
28.903350	0.1	8.482576
28.905017	0.1	8.157373
28.906683	0.1	7.838786
28.908350	0.1	7.525325
28.910017	0.1	7.218063
28.911683	0.1	6.919742
28.913350	0.1	6.632746
28.915017	0.1	6.358326
28.916683	0.1	6.095708
28.918350	0.1	5.843342
28.920017	0.1	5.601287
28.921683	0.1	5.371571
28.923350	0.1	5.156040
28.925017	0.1	4.954458
28.926683	0.1	4.765392
28.928350	0.1	4.587353
28.930017	0.1	4.419089
28.931683	0.1	4.258931
28.933350	0.1	4.105389
28.935017	0.1	3.958404
28.936683	0.1	3.819645
28.938350	0.1	3.691256
28.940017	0.1	3.575206
28.941683	0.1	3.471494
28.943350	0.1	3.377795
28.945017	0.1	3.291130
28.946683	0.1	3.209472
28.948350	0.1	3.131986
28.950017	0.1	3.058732
28.951683	0.1	2.990186
28.953350	0.1	2.926111
28.955017	0.1	2.866507
28.956683	0.1	2.812267
28.958350	0.1	2.764583
28.960017	0.1	2.723396
28.961683	0.1	2.686799
28.963350	0.1	2.652526
28.965017	0.1	2.619445
28.966683	0.1	2.588093
28.968350	0.1	2.560198
28.970017	0.1	2.536833
28.971683	0.1	2.517581
28.973350	0.1	2.501011
28.975017	0.1	2.485991
28.976683	0.1	2.472282
28.978350	0.1	2.460420
28.980017	0.1	2.451599
28.981683	0.1	2.445460
[truncated: 249,248 more chars]
