# Supplementary material for: Fade into you: genetic control of pigmentation patterns in red-flesh apple (Malus domestica)
Source: Front Plant Sci. 2025 Jan 13;15:1462545. doi: 10.3389/fpls.2024.1462545 (PMC11770013; doi:10.3389/fpls.2024.1462545)
Supplement: Supplementary file 4 [file DataSheet1.zip › CR C1EXT325NM/CR C1EXT325NM.txt]

URL	chrom://thermo-pfav3ojr/ChromeleonLocal/Instrument Data/Vanquish_MS/Dimitri/VALEMA/Pierre/Echantillons 03-04-24.seq/100.smp/EXT325NM.channel/EXT325NM.chm
Channel	EXT325NM

Injection Information:
Data Vault	ChromeleonLocal
Sequence	Echantillons 03-04-24
Name	CR C1
Number	3
Position	B:A3
Comment	colonne SB-AQ MeOH+5%AA
Processing Method	Quantitative
Instrument Method	VALEMA test separation GRAQ 4
Type	Unknown
Status	Finished
Inject Time	4/3/2024 6:56:55 PM +02:00
Volume (µl)	10.0000
Dilution Factor	1.0000
Weight	1.0000

Chromatogram Data Information:
Time Min. (min)	0.001683
Time Max. (min)	47.000017
Data Points	28200
Detector	UV
Generating Data System	Chromeleon 7.3.2.10759
Exporting Data System	Chromeleon 7.3.2.0
Operator	Administrator
Signal Quantity	Absorbance
Signal Unit	mAU
Signal Min.	-4.649878
Signal Max.	805.201221
Channel	EXT325NM
Driver Name	VDAD.dll
Channel Type	Evaluation
Min. Step (s)	0.1
Max. Step (s)	0.1
Average Step (s)	0.1

Signal Parameter Information:
Signal Info	WVL:325 nm

Chromatogram Data:
Time (min)	Step (s)	Value (mAU)
0.001683	n.a.	0.000000
0.003350	0.1	-0.000179
0.005017	0.1	-0.001073
0.006683	0.1	-0.003040
0.008350	0.1	-0.004768
0.010017	0.1	-0.004947
0.011683	0.1	-0.003457
0.013350	0.1	-0.001013
0.015017	0.1	0.002265
0.016683	0.1	0.005662
0.018350	0.1	0.007570
0.020017	0.1	0.006735
0.021683	0.1	0.003636
0.023350	0.1	-0.000358
0.025017	0.1	-0.004172
0.026683	0.1	-0.007272
0.028350	0.1	-0.009835
0.030017	0.1	-0.012457
0.031683	0.1	-0.014603
0.033350	0.1	-0.015140
0.035017	0.1	-0.014842
0.036683	0.1	-0.014842
0.038350	0.1	-0.015140
0.040017	0.1	-0.015974
0.041683	0.1	-0.018477
0.043350	0.1	-0.022173
0.045017	0.1	-0.024855
0.046683	0.1	-0.024915
0.048350	0.1	-0.022411
0.050017	0.1	-0.018895
0.051683	0.1	-0.016689
0.053350	0.1	-0.016809
0.055017	0.1	-0.017762
0.056683	0.1	-0.016570
0.058350	0.1	-0.011504
0.060017	0.1	-0.004113
0.061683	0.1	0.001311
0.063350	0.1	0.002503
0.065017	0.1	0.000298
0.066683	0.1	-0.003278
0.068350	0.1	-0.006437
0.070017	0.1	-0.007987
0.071683	0.1	-0.007808
0.073350	0.1	-0.006378
0.075017	0.1	-0.003219
0.076683	0.1	0.002503
0.078350	0.1	0.009358
0.080017	0.1	0.014782
0.081683	0.1	0.017464
0.083350	0.1	0.017643
0.085017	0.1	0.015676
0.086683	0.1	0.012040
0.088350	0.1	0.007689
0.090017	0.1	0.003517
0.091683	0.1	0.000060
0.093350	0.1	-0.001907
0.095017	0.1	-0.001311
0.096683	0.1	0.002265
0.098350	0.1	0.007331
0.100017	0.1	0.011265
0.101683	0.1	0.012994
0.103350	0.1	0.013053
0.105017	0.1	0.012100
0.106683	0.1	0.009894
0.108350	0.1	0.006735
0.110017	0.1	0.003099
0.111683	0.1	-0.000179
0.113350	0.1	-0.001967
0.115017	0.1	-0.001311
0.116683	0.1	0.001371
0.118350	0.1	0.005364
0.120017	0.1	0.009835
0.121683	0.1	0.013053
0.123350	0.1	0.013113
0.125017	0.1	0.010371
0.126683	0.1	0.007272
0.128350	0.1	0.005722
0.130017	0.1	0.005424
0.131683	0.1	0.004828
0.133350	0.1	0.002682
0.135017	0.1	-0.000656
0.136683	0.1	-0.003636
0.138350	0.1	-0.005484
0.140017	0.1	-0.006318
0.141683	0.1	-0.005960
0.143350	0.1	-0.004649
0.145017	0.1	-0.003278
0.146683	0.1	-0.002742
0.148350	0.1	-0.002980
0.150017	0.1	-0.003755
0.151683	0.1	-0.004411
0.153350	0.1	-0.003815
0.155017	0.1	-0.000715
0.156683	0.1	0.004709
0.158350	0.1	0.011384
0.160017	0.1	0.017703
0.161683	0.1	0.022054
0.163350	0.1	0.022769
0.165017	0.1	0.019491
0.166683	0.1	0.013411
0.168350	0.1	0.006557
0.170017	0.1	0.001252
0.171683	0.1	-0.001073
0.173350	0.1	-0.000656
0.175017	0.1	0.001192
0.176683	0.1	0.003278
0.178350	0.1	0.005007
0.180017	0.1	0.005782
0.181683	0.1	0.005782
0.183350	0.1	0.005424
0.185017	0.1	0.004709
0.186683	0.1	0.003397
0.188350	0.1	0.001848
0.190017	0.1	0.000298
0.191683	0.1	-0.000596
0.193350	0.1	-0.000358
0.195017	0.1	0.001013
0.196683	0.1	0.002801
0.198350	0.1	0.004411
0.200017	0.1	0.005960
0.201683	0.1	0.008225
0.203350	0.1	0.011206
0.205017	0.1	0.014007
0.206683	0.1	0.014961
0.208350	0.1	0.013888
0.210017	0.1	0.012279
0.211683	0.1	0.011504
0.213350	0.1	0.011683
0.215017	0.1	0.011921
0.216683	0.1	0.011623
0.218350	0.1	0.010848
0.220017	0.1	0.009418
0.221683	0.1	0.006795
0.223350	0.1	0.003695
0.225017	0.1	0.001669
0.226683	0.1	0.000954
0.228350	0.1	0.000238
0.230017	0.1	-0.001669
0.231683	0.1	-0.003874
0.233350	0.1	-0.004709
0.235017	0.1	-0.004113
0.236683	0.1	-0.003159
0.238350	0.1	-0.002861
0.240017	0.1	-0.003040
0.241683	0.1	-0.002503
0.243350	0.1	-0.000119
0.245017	0.1	0.003934
0.246683	0.1	0.008643
0.248350	0.1	0.013351
0.250017	0.1	0.018239
0.251683	0.1	0.023127
0.253350	0.1	0.027120
0.255017	0.1	0.029385
0.256683	0.1	0.029385
0.258350	0.1	0.026405
0.260017	0.1	0.020146
0.261683	0.1	0.012636
0.263350	0.1	0.007093
0.265017	0.1	0.005066
0.266683	0.1	0.005603
0.268350	0.1	0.006318
0.270017	0.1	0.005186
0.271683	0.1	0.002801
0.273350	0.1	0.001013
0.275017	0.1	0.000715
0.276683	0.1	0.001252
0.278350	0.1	0.001431
0.280017	0.1	0.000954
0.281683	0.1	0.000715
0.283350	0.1	0.001550
0.285017	0.1	0.002742
0.286683	0.1	0.001311
0.288350	0.1	-0.003874
0.290017	0.1	-0.009835
0.291683	0.1	-0.013113
0.293350	0.1	-0.013649
0.295017	0.1	-0.013053
0.296683	0.1	-0.011623
0.298350	0.1	-0.008941
0.300017	0.1	-0.005901
0.301683	0.1	-0.005305
0.303350	0.1	-0.008345
0.305017	0.1	-0.012517
0.306683	0.1	-0.014365
0.308350	0.1	-0.013292
0.310017	0.1	-0.011027
0.311683	0.1	-0.009060
0.313350	0.1	-0.007689
0.315017	0.1	-0.006735
0.316683	0.1	-0.005901
0.318350	0.1	-0.005305
0.320017	0.1	-0.005186
0.321683	0.1	-0.005662
0.323350	0.1	-0.006795
0.325017	0.1	-0.008583
0.326683	0.1	-0.010252
0.328350	0.1	-0.010550
0.330017	0.1	-0.009179
0.331683	0.1	-0.007212
0.333350	0.1	-0.004649
0.335017	0.1	-0.000596
0.336683	0.1	0.005424
0.338350	0.1	0.012398
0.340017	0.1	0.017822
0.341683	0.1	0.018001
0.343350	0.1	0.011325
0.345017	0.1	0.000119
0.346683	0.1	-0.010729
0.348350	0.1	-0.017166
0.350017	0.1	-0.017762
0.351683	0.1	-0.013947
0.353350	0.1	-0.008464
0.355017	0.1	-0.003576
0.356683	0.1	0.000119
0.358350	0.1	0.002742
0.360017	0.1	0.004828
0.361683	0.1	0.006735
0.363350	0.1	0.008106
0.365017	0.1	0.007570
0.366683	0.1	0.004470
0.368350	0.1	0.000477
0.370017	0.1	-0.001550
0.371683	0.1	-0.000060
0.373350	0.1	0.003815
0.375017	0.1	0.007093
0.376683	0.1	0.006735
0.378350	0.1	0.001729
0.380017	0.1	-0.005603
0.381683	0.1	-0.012398
0.383350	0.1	-0.017703
0.385017	0.1	-0.020921
0.386683	0.1	-0.020385
0.388350	0.1	-0.015497
0.390017	0.1	-0.008047
0.391683	0.1	-0.001788
0.393350	0.1	-0.000179
0.395017	0.1	-0.004053
0.396683	0.1	-0.010431
0.398350	0.1	-0.014961
0.400017	0.1	-0.015080
0.401683	0.1	-0.011683
0.403350	0.1	-0.007033
0.405017	0.1	-0.002980
0.406683	0.1	-0.000894
0.408350	0.1	-0.001431
0.410017	0.1	-0.003576
0.411683	0.1	-0.005662
0.413350	0.1	-0.006974
0.415017	0.1	-0.007331
0.416683	0.1	-0.006378
0.418350	0.1	-0.002563
0.420017	0.1	0.005066
0.421683	0.1	0.014484
0.423350	0.1	0.021815
0.425017	0.1	0.024498
0.426683	0.1	0.022531
0.428350	0.1	0.018418
0.430017	0.1	0.014603
0.431683	0.1	0.011504
0.433350	0.1	0.009239
0.435017	0.1	0.008821
0.436683	0.1	0.010788
0.438350	0.1	0.014484
0.440017	0.1	0.018537
0.441683	0.1	0.021398
0.443350	0.1	0.021756
0.445017	0.1	0.019968
0.446683	0.1	0.018001
0.448350	0.1	0.017703
0.450017	0.1	0.018716
0.451683	0.1	0.019252
0.453350	0.1	0.017464
0.455017	0.1	0.012696
0.456683	0.1	0.005722
0.458350	0.1	-0.000596
0.460017	0.1	-0.003040
0.461683	0.1	-0.001132
0.463350	0.1	0.002563
0.465017	0.1	0.005424
0.466683	0.1	0.006318
0.468350	0.1	0.005960
0.470017	0.1	0.005245
0.471683	0.1	0.004470
0.473350	0.1	0.003576
0.475017	0.1	0.002801
0.476683	0.1	0.002921
0.478350	0.1	0.005066
0.480017	0.1	0.009060
0.481683	0.1	0.013709
0.483350	0.1	0.017524
0.485017	0.1	0.018775
0.486683	0.1	0.016391
0.488350	0.1	0.010669
0.490017	0.1	0.003636
0.491683	0.1	-0.001669
0.493350	0.1	-0.002682
0.495017	0.1	0.001252
0.496683	0.1	0.007272
0.498350	0.1	0.011623
0.500017	0.1	0.011981
0.501683	0.1	0.009120
0.503350	0.1	0.006199
0.505017	0.1	0.006258
0.506683	0.1	0.009954
0.508350	0.1	0.015140
0.510017	0.1	0.019073
0.511683	0.1	0.019491
0.513350	0.1	0.015736
0.515017	0.1	0.008523
0.516683	0.1	-0.000536
0.518350	0.1	-0.009060
0.520017	0.1	-0.013947
0.521683	0.1	-0.013053
0.523350	0.1	-0.008106
0.525017	0.1	-0.003457
0.526683	0.1	-0.001907
0.528350	0.1	-0.002801
0.530017	0.1	-0.004172
0.531683	0.1	-0.005305
0.533350	0.1	-0.006676
0.535017	0.1	-0.007510
0.536683	0.1	-0.005782
0.538350	0.1	-0.000596
0.540017	0.1	0.005662
0.541683	0.1	0.009418
0.543350	0.1	0.009120
0.545017	0.1	0.005424
0.546683	0.1	-0.000179
0.548350	0.1	-0.006080
0.550017	0.1	-0.010908
0.551683	0.1	-0.013769
0.553350	0.1	-0.013888
0.555017	0.1	-0.011742
0.556683	0.1	-0.009716
0.558350	0.1	-0.010133
0.560017	0.1	-0.011861
0.561683	0.1	-0.011563
0.563350	0.1	-0.007868
0.565017	0.1	-0.002801
0.566683	0.1	0.000775
0.568350	0.1	0.001669
0.570017	0.1	0.000298
0.571683	0.1	-0.001788
0.573350	0.1	-0.003278
0.575017	0.1	-0.004053
0.576683	0.1	-0.004530
0.578350	0.1	-0.004232
0.580017	0.1	-0.002444
0.581683	0.1	0.000894
0.583350	0.1	0.004351
0.585017	0.1	0.005841
0.586683	0.1	0.003815
0.588350	0.1	-0.001729
0.590017	0.1	-0.009120
0.591683	0.1	-0.015676
0.593350	0.1	-0.018954
0.595017	0.1	-0.018299
0.596683	0.1	-0.015497
0.598350	0.1	-0.013292
0.600017	0.1	-0.012994
0.601683	0.1	-0.013351
0.603350	0.1	-0.012398
0.605017	0.1	-0.009835
0.606683	0.1	-0.007272
0.608350	0.1	-0.006080
0.610017	0.1	-0.006080
0.611683	0.1	-0.006258
0.613350	0.1	-0.006378
0.615017	0.1	-0.007331
0.616683	0.1	-0.008821
0.618350	0.1	-0.009596
0.620017	0.1	-0.009418
0.621683	0.1	-0.009239
0.623350	0.1	-0.010312
0.625017	0.1	-0.012875
0.626683	0.1	-0.017047
0.628350	0.1	-0.022888
0.630017	0.1	-0.029445
0.631683	0.1	-0.034869
0.633350	0.1	-0.036836
0.635017	0.1	-0.034034
0.636683	0.1	-0.027299
0.638350	0.1	-0.019073
0.640017	0.1	-0.011563
0.641683	0.1	-0.005484
0.643350	0.1	-0.001550
0.645017	0.1	-0.000417
0.646683	0.1	-0.001907
0.648350	0.1	-0.005126
0.650017	0.1	-0.009477
0.651683	0.1	-0.014842
0.653350	0.1	-0.020802
0.655017	0.1	-0.026047
0.656683	0.1	-0.029206
0.658350	0.1	-0.030220
0.660017	0.1	-0.030041
0.661683	0.1	-0.029206
0.663350	0.1	-0.027955
0.665017	0.1	-0.027716
0.666683	0.1	-0.029445
0.668350	0.1	-0.032008
0.670017	0.1	-0.033319
0.671683	0.1	-0.031710
0.673350	0.1	-0.026882
0.675017	0.1	-0.020564
0.676683	0.1	-0.015736
0.678350	0.1	-0.014484
0.680017	0.1	-0.016689
0.681683	0.1	-0.021577
0.683350	0.1	-0.028491
0.685017	0.1	-0.036240
0.686683	0.1	-0.041842
0.688350	0.1	-0.042856
0.690017	0.1	-0.039279
0.691683	0.1	-0.034392
0.693350	0.1	-0.031412
0.695017	0.1	-0.031292
0.696683	0.1	-0.031769
0.698350	0.1	-0.029743
0.700017	0.1	-0.023961
0.701683	0.1	-0.016570
0.703350	0.1	-0.011206
0.705017	0.1	-0.010073
0.706683	0.1	-0.012636
0.708350	0.1	-0.015795
0.710017	0.1	-0.016630
0.711683	0.1	-0.014782
0.713350	0.1	-0.012279
0.715017	0.1	-0.010371
0.716683	0.1	-0.008285
0.718350	0.1	-0.004828
0.720017	0.1	0.000060
0.721683	0.1	0.004888
0.723350	0.1	0.008106
0.725017	0.1	0.008881
0.726683	0.1	0.006080
0.728350	0.1	-0.000834
0.730017	0.1	-0.010133
0.731683	0.1	-0.018418
0.733350	0.1	-0.022471
0.735017	0.1	-0.021160
0.736683	0.1	-0.015914
0.738350	0.1	-0.010550
0.740017	0.1	-0.007510
0.741683	0.1	-0.006557
0.743350	0.1	-0.006557
0.745017	0.1	-0.007689
0.746683	0.1	-0.009894
0.748350	0.1	-0.012100
0.750017	0.1	-0.013053
0.751683	0.1	-0.012875
0.753350	0.1	-0.013411
0.755017	0.1	-0.015438
0.756683	0.1	-0.017703
0.758350	0.1	-0.018060
0.760017	0.1	-0.016928
0.761683	0.1	-0.016332
0.763350	0.1	-0.017226
0.765017	0.1	-0.018001
0.766683	0.1	-0.017107
0.768350	0.1	-0.014663
0.770017	0.1	-0.012457
0.771683	0.1	-0.011861
0.773350	0.1	-0.012696
0.775017	0.1	-0.013888
0.776683	0.1	-0.014603
0.778350	0.1	-0.015378
0.780017	0.1	-0.017166
0.781683	0.1	-0.020027
0.783350	0.1	-0.022948
0.785017	0.1	-0.024676
0.786683	0.1	-0.023961
0.788350	0.1	-0.020623
0.790017	0.1	-0.016451
0.791683	0.1	-0.013709
0.793350	0.1	-0.013292
0.795017	0.1	-0.014961
0.796683	0.1	-0.018358
0.798350	0.1	-0.023007
0.800017	0.1	-0.027537
0.801683	0.1	-0.030816
0.803350	0.1	-0.032961
0.805017	0.1	-0.034094
0.806683	0.1	-0.033617
0.808350	0.1	-0.030935
0.810017	0.1	-0.027061
0.811683	0.1	-0.023961
0.813350	0.1	-0.022888
0.815017	0.1	-0.023067
0.816683	0.1	-0.022292
0.818350	0.1	-0.019729
0.820017	0.1	-0.017166
0.821683	0.1	-0.016928
0.823350	0.1	-0.019014
0.825017	0.1	-0.021994
0.826683	0.1	-0.025690
0.828350	0.1	-0.030875
0.830017	0.1	-0.036716
0.831683	0.1	-0.040770
0.833350	0.1	-0.041068
0.835017	0.1	-0.037253
0.836683	0.1	-0.030220
0.838350	0.1	-0.021160
0.840017	0.1	-0.010252
0.841683	0.1	0.002444
0.843350	0.1	0.015020
0.845017	0.1	0.023901
0.846683	0.1	0.026047
0.848350	0.1	0.021100
0.850017	0.1	0.011742
0.851683	0.1	0.001848
0.853350	0.1	-0.005782
0.855017	0.1	-0.010788
0.856683	0.1	-0.014186
0.858350	0.1	-0.016630
0.860017	0.1	-0.018179
0.861683	0.1	-0.019073
0.863350	0.1	-0.019312
0.865017	0.1	-0.018895
0.866683	0.1	-0.019848
0.868350	0.1	-0.024438
0.870017	0.1	-0.031412
0.871683	0.1	-0.036299
0.873350	0.1	-0.036299
0.875017	0.1	-0.032604
0.876683	0.1	-0.027895
0.878350	0.1	-0.023425
0.880017	0.1	-0.019729
0.881683	0.1	-0.016570
0.883350	0.1	-0.013888
0.885017	0.1	-0.012279
0.886683	0.1	-0.012577
0.888350	0.1	-0.015378
0.890017	0.1	-0.019670
0.891683	0.1	-0.023305
0.893350	0.1	-0.024498
0.895017	0.1	-0.023365
0.896683	0.1	-0.021219
0.898350	0.1	-0.018775
0.900017	0.1	-0.016332
0.901683	0.1	-0.014663
0.903350	0.1	-0.014722
0.905017	0.1	-0.016510
0.906683	0.1	-0.018537
0.908350	0.1	-0.019431
0.910017	0.1	-0.019729
0.911683	0.1	-0.019252
0.913350	0.1	-0.017345
0.915017	0.1	-0.015020
0.916683	0.1	-0.014305
0.918350	0.1	-0.015259
0.920017	0.1	-0.016510
0.921683	0.1	-0.016689
0.923350	0.1	-0.015914
0.925017	0.1	-0.015438
0.926683	0.1	-0.016749
0.928350	0.1	-0.020087
0.930017	0.1	-0.023365
0.931683	0.1	-0.024259
0.933350	0.1	-0.021935
0.935017	0.1	-0.017226
0.936683	0.1	-0.011861
0.938350	0.1	-0.008047
0.940017	0.1	-0.007272
0.941683	0.1	-0.008941
0.943350	0.1	-0.011027
0.945017	0.1	-0.011802
0.946683	0.1	-0.012040
0.948350	0.1	-0.013947
0.950017	0.1	-0.017703
0.951683	0.1	-0.021279
0.953350	0.1	-0.022888
0.955017	0.1	-0.022471
0.956683	0.1	-0.021517
0.958350	0.1	-0.021100
0.960017	0.1	-0.021160
0.961683	0.1	-0.021577
0.963350	0.1	-0.022411
0.965017	0.1	-0.022650
0.966683	0.1	-0.021160
0.968350	0.1	-0.018895
0.970017	0.1	-0.017822
0.971683	0.1	-0.018060
0.973350	0.1	-0.018239
0.975017	0.1	-0.017285
0.976683	0.1	-0.014663
0.978350	0.1	-0.011206
0.980017	0.1	-0.009358
0.981683	0.1	-0.010550
0.983350	0.1	-0.013471
0.985017	0.1	-0.015736
0.986683	0.1	-0.015736
0.988350	0.1	-0.012934
0.990017	0.1	-0.007749
0.991683	0.1	-0.002444
0.993350	0.1	-0.000119
0.995017	0.1	-0.001788
0.996683	0.1	-0.005960
0.998350	0.1	-0.010073
1.000017	0.1	-0.012338
1.001683	0.1	-0.012755
1.003350	0.1	-0.012755
1.005017	0.1	-0.014067
1.006683	0.1	-0.017464
1.008350	0.1	-0.021994
1.010017	0.1	-0.026226
1.011683	0.1	-0.029325
1.013350	0.1	-0.030756
1.015017	0.1	-0.030935
1.016683	0.1	-0.030696
1.018350	0.1	-0.030518
1.020017	0.1	-0.029743
1.021683	0.1	-0.027716
1.023350	0.1	-0.024736
1.025017	0.1	-0.021935
1.026683	0.1	-0.021040
1.028350	0.1	-0.022769
1.030017	0.1	-0.026345
1.031683	0.1	-0.029325
1.033350	0.1	-0.028789
1.035017	0.1	-0.023186
1.036683	0.1	-0.014424
1.038350	0.1	-0.006080
1.040017	0.1	-0.000954
1.041683	0.1	0.000536
1.043350	0.1	-0.000715
1.045017	0.1	-0.003874
1.046683	0.1	-0.008285
1.048350	0.1	-0.012577
1.050017	0.1	-0.015438
1.051683	0.1	-0.016332
1.053350	0.1	-0.015438
1.055017	0.1	-0.013232
1.056683	0.1	-0.010073
1.058350	0.1	-0.006676
1.060017	0.1	-0.003994
1.061683	0.1	-0.003040
1.063350	0.1	-0.004292
1.065017	0.1	-0.008285
1.066683	0.1	-0.016034
1.068350	0.1	-0.026882
1.070017	0.1	-0.037491
1.071683	0.1	-0.044346
1.073350	0.1	-0.046611
1.075017	0.1	-0.045896
1.076683	0.1	-0.043929
1.078350	0.1	-0.041068
1.080017	0.1	-0.036836
1.081683	0.1	-0.031531
1.083350	0.1	-0.026584
1.085017	0.1	-0.023842
1.086683	0.1	-0.024080
1.088350	0.1	-0.027061
1.090017	0.1	-0.032604
1.091683	0.1	-0.039458
1.093350	0.1	-0.044823
1.095017	0.1	-0.046492
1.096683	0.1	-0.045478
1.098350	0.1	-0.043809
1.100017	0.1	-0.041246
1.101683	0.1	-0.036359
1.103350	0.1	-0.030041
1.105017	0.1	-0.024676
1.106683	0.1	-0.021398
1.108350	0.1	-0.019431
1.110017	0.1	-0.018239
1.111683	0.1	-0.018120
1.113350	0.1	-0.018775
1.115017	0.1	-0.018656
1.116683	0.1	-0.016272
1.118350	0.1	-0.011623
1.120017	0.1	-0.006258
1.121683	0.1	-0.002205
1.123350	0.1	-0.001252
1.125017	0.1	-0.004530
1.126683	0.1	-0.011027
1.128350	0.1	-0.018418
1.130017	0.1	-0.025213
1.131683	0.1	-0.031531
1.133350	0.1	-0.036597
1.135017	0.1	-0.037730
1.136683	0.1	-0.033796
1.138350	0.1	-0.026643
1.140017	0.1	-0.019252
1.141683	0.1	-0.013769
1.143350	0.1	-0.011206
1.145017	0.1	-0.012040
1.146683	0.1	-0.015736
1.148350	0.1	-0.020623
1.150017	0.1	-0.024796
1.151683	0.1	-0.026286
1.153350	0.1	-0.023603
1.155017	0.1	-0.017166
1.156683	0.1	-0.009894
1.158350	0.1	-0.005722
1.160017	0.1	-0.006497
1.161683	0.1	-0.011444
1.163350	0.1	-0.018716
1.165017	0.1	-0.026822
1.166683	0.1	-0.034153
1.168350	0.1	-0.038743
1.170017	0.1	-0.038624
1.171683	0.1	-0.033498
1.173350	0.1	-0.025153
1.175017	0.1	-0.017226
1.176683	0.1	-0.013411
1.178350	0.1	-0.014305
1.180017	0.1	-0.017762
1.181683	0.1	-0.021398
1.183350	0.1	-0.024378
1.185017	0.1	-0.026464
1.186683	0.1	-0.028014
1.188350	0.1	-0.029624
1.190017	0.1	-0.031531
1.191683	0.1	-0.033081
1.193350	0.1	-0.033617
1.195017	0.1	-0.032485
1.196683	0.1	-0.028908
1.198350	0.1	-0.023246
1.200017	0.1	-0.017226
1.201683	0.1	-0.012577
1.203350	0.1	-0.009954
1.205017	0.1	-0.009239
1.206683	0.1	-0.008941
1.208350	0.1	-0.007689
1.210017	0.1	-0.006557
1.211683	0.1	-0.007033
1.213350	0.1	-0.008702
1.215017	0.1	-0.010014
1.216683	0.1	-0.010669
1.218350	0.1	-0.011444
1.220017	0.1	-0.012398
1.221683	0.1	-0.012457
1.223350	0.1	-0.010371
1.225017	0.1	-0.006258
1.226683	0.1	-0.002205
1.228350	0.1	-0.001132
1.230017	0.1	-0.003576
1.231683	0.1	-0.007391
1.233350	0.1	-0.011027
1.235017	0.1	-0.014603
1.236683	0.1	-0.016868
1.238350	0.1	-0.015616
1.240017	0.1	-0.010610
1.241683	0.1	-0.004113
1.243350	0.1	0.001073
1.245017	0.1	0.003517
1.246683	0.1	0.002623
1.248350	0.1	-0.001431
1.250017	0.1	-0.007272
1.251683	0.1	-0.013590
1.253350	0.1	-0.019848
1.255017	0.1	-0.025153
1.256683	0.1	-0.028491
1.258350	0.1	-0.029206
1.260017	0.1	-0.027478
1.261683	0.1	-0.023842
1.263350	0.1	-0.019908
1.265017	0.1	-0.017166
1.266683	0.1	-0.015616
1.268350	0.1	-0.014603
1.270017	0.1	-0.013828
1.271683	0.1	-0.013292
1.273350	0.1	-0.013053
1.275017	0.1	-0.013590
1.276683	0.1	-0.014782
1.278350	0.1	-0.016093
1.280017	0.1	-0.016630
1.281683	0.1	-0.015855
1.283350	0.1	-0.013471
1.285017	0.1	-0.010669
1.286683	0.1	-0.009298
1.288350	0.1	-0.010550
1.290017	0.1	-0.013053
1.291683	0.1	-0.014365
1.293350	0.1	-0.013292
1.295017	0.1	-0.010967
1.296683	0.1	-0.009477
1.298350	0.1	-0.009596
1.300017	0.1	-0.010610
1.301683	0.1	-0.012338
1.303350	0.1	-0.015795
1.305017	0.1	-0.021517
1.306683	0.1	-0.028610
1.308350	0.1	-0.035167
1.310017	0.1	-0.038743
1.311683	0.1	-0.037432
1.313350	0.1	-0.031471
1.315017	0.1	-0.024080
1.316683	0.1	-0.018060
1.318350	0.1	-0.013947
1.320017	0.1	-0.009954
1.321683	0.1	-0.003338
1.323350	0.1	0.007749
1.325017	0.1	0.022471
1.326683	0.1	0.038505
1.328350	0.1	0.055015
1.330017	0.1	0.072598
1.331683	0.1	0.091851
1.333350	0.1	0.111878
1.335017	0.1	0.130653
1.336683	0.1	0.147223
1.338350	0.1	0.161707
1.340017	0.1	0.173628
1.341683	0.1	0.181019
1.343350	0.1	0.182986
1.345017	0.1	0.181019
1.346683	0.1	0.177562
1.348350	0.1	0.173867
1.350017	0.1	0.169575
1.351683	0.1	0.163257
1.353350	0.1	0.154257
1.355017	0.1	0.143051
1.356683	0.1	0.129998
1.358350	0.1	0.114262
1.360017	0.1	0.096679
1.361683	0.1	0.079989
1.363350	0.1	0.066519
1.365017	0.1	0.056505
1.366683	0.1	0.050008
1.368350	0.1	0.046372
1.370017	0.1	0.043333
1.371683	0.1	0.038505
1.373350	0.1	0.030577
1.375017	0.1	0.020087
1.376683	0.1	0.008881
1.378350	0.1	-0.000834
1.380017	0.1	-0.008404
1.381683	0.1	-0.014365
1.383350	0.1	-0.019252
1.385017	0.1	-0.022590
1.386683	0.1	-0.023603
1.388350	0.1	-0.022471
1.390017	0.1	-0.019908
1.391683	0.1	-0.016510
1.393350	0.1	-0.013351
1.395017	0.1	-0.011325
1.396683	0.1	-0.010669
1.398350	0.1	-0.012100
1.400017	0.1	-0.016272
1.401683	0.1	-0.023007
1.403350	0.1	-0.031710
1.405017	0.1	-0.041306
1.406683	0.1	-0.050128
1.408350	0.1	-0.055909
1.410017	0.1	-0.057220
1.411683	0.1	-0.055075
1.413350	0.1	-0.051796
1.415017	0.1	-0.048459
1.416683	0.1	-0.045061
1.418350	0.1	-0.041842
1.420017	0.1	-0.038564
1.421683	0.1	-0.033677
1.423350	0.1	-0.026047
1.425017	0.1	-0.016987
1.426683	0.1	-0.009537
1.428350	0.1	-0.005066
1.430017	0.1	-0.001907
1.431683	0.1	0.001848
1.433350	0.1	0.006557
1.435017	0.1	0.012398
1.436683	0.1	0.020564
1.438350	0.1	0.032365
1.440017	0.1	0.047445
1.441683	0.1	0.064075
1.443350	0.1	0.080466
1.445017	0.1	0.095129
1.446683	0.1	0.106215
1.448350	0.1	0.111699
1.450017	0.1	0.112116
1.451683	0.1	0.110984
1.453350	0.1	0.111341
1.455017	0.1	0.114322
1.456683	0.1	0.119388
1.458350	0.1	0.125468
1.460017	0.1	0.131726
1.461683	0.1	0.137627
1.463350	0.1	0.142574
1.465017	0.1	0.146925
1.466683	0.1	0.151515
1.468350	0.1	0.156999
1.470017	0.1	0.163317
1.471683	0.1	0.169694
1.473350	0.1	0.175059
1.475017	0.1	0.178695
1.476683	0.1	0.180841
1.478350	0.1	0.181973
1.480017	0.1	0.182211
1.481683	0.1	0.181615
1.483350	0.1	0.180662
1.485017	0.1	0.179827
1.486683	0.1	0.178754
1.488350	0.1	0.177085
1.490017	0.1	0.176311
1.491683	0.1	0.178814
1.493350	0.1	0.185192
1.495017	0.1	0.193775
1.496683	0.1	0.202119
1.498350	0.1	0.208199
1.500017	0.1	0.211298
1.501683	0.1	0.212252
1.503350	0.1	0.211775
1.505017	0.1	0.209928
1.506683	0.1	0.207543
1.508350	0.1	0.206351
1.510017	0.1	0.208497
1.511683	0.1	0.215530
1.513350	0.1	0.227988
1.515017	0.1	0.245035
1.516683	0.1	0.264406
1.518350	0.1	0.283182
1.520017	0.1	0.299037
1.521683	0.1	0.310838
1.523350	0.1	0.319004
1.525017	0.1	0.324070
1.526683	0.1	0.326335
1.528350	0.1	0.327170
1.530017	0.1	0.329316
1.531683	0.1	0.335336
1.533350	0.1	0.346243
1.535017	0.1	0.360549
1.536683	0.1	0.374854
1.538350	0.1	0.386059
1.540017	0.1	0.392675
1.541683	0.1	0.394821
1.543350	0.1	0.393927
1.545017	0.1	0.392079
1.546683	0.1	0.391066
1.548350	0.1	0.392795
1.550017	0.1	0.399411
1.551683	0.1	0.411272
1.553350	0.1	0.425518
1.555017	0.1	0.437975
1.556683	0.1	0.445426
1.558350	0.1	0.446737
1.560017	0.1	0.443578
1.561683	0.1	0.440002
1.563350	0.1	0.441015
1.565017	0.1	0.450134
1.566683	0.1	0.467181
1.568350	0.1	0.490189
1.570017	0.1	0.517011
1.571683	0.1	0.546038
1.573350	0.1	0.575304
1.575017	0.1	0.602961
1.576683	0.1	0.627995
1.578350	0.1	0.650525
1.580017	0.1	0.672102
1.581683	0.1	0.694633
1.583350	0.1	0.719070
1.585017	0.1	0.744879
1.586683	0.1	0.771344
1.588350	0.1	0.799239
1.590017	0.1	0.829637
1.591683	0.1	0.861585
1.593350	0.1	0.891566
1.595017	0.1	0.917316
1.596683	0.1	0.939846
1.598350	0.1	0.961363
1.600017	0.1	0.982761
1.601683	0.1	1.004398
1.603350	0.1	1.028359
1.605017	0.1	1.060128
1.606683	0.1	1.107633
1.608350	0.1	1.179457
1.610017	0.1	1.284659
1.611683	0.1	1.431644
1.613350	0.1	1.625836
1.615017	0.1	1.868546
1.616683	0.1	2.159178
1.618350	0.1	2.495647
1.620017	0.1	2.872884
1.621683	0.1	3.280401
1.623350	0.1	3.704727
1.625017	0.1	4.133106
1.626683	0.1	4.554510
1.628350	0.1	4.958690
1.630017	0.1	5.336404
1.631683	0.1	5.682886
1.633350	0.1	5.999506
1.635017	0.1	6.289840
1.636683	0.1	6.555617
1.638350	0.1	6.796122
1.640017	0.1	7.009328
1.641683	0.1	7.194341
1.643350	0.1	7.352293
1.645017	0.1	7.485152
1.646683	0.1	7.593930
1.648350	0.1	7.678152
1.650017	0.1	7.736862
1.651683	0.1	7.769883
1.653350	0.1	7.777155
1.655017	0.1	7.758916
1.656683	0.1	7.716358
1.658350	0.1	7.652760
1.660017	0.1	7.571102
1.661683	0.1	7.473052
1.663350	0.1	7.360161
1.665017	0.1	7.234633
1.666683	0.1	7.099450
1.668350	0.1	6.958068
1.670017	0.1	6.813229
1.671683	0.1	6.666482
1.673350	0.1	6.518126
1.675017	0.1	6.366790
1.676683	0.1	6.211043
1.678350	0.1	6.051302
1.680017	0.1	5.889416
1.681683	0.1	5.727113
1.683350	0.1	5.564630
1.685017	0.1	5.401969
1.686683	0.1	5.239308
1.688350	0.1	5.076945
1.690017	0.1	4.914344
1.691683	0.1	4.750133
1.693350	0.1	4.582703
1.695017	0.1	4.411459
1.696683	0.1	4.237890
1.698350	0.1	4.064083
1.700017	0.1	3.891945
1.701683	0.1	3.722847
1.703350	0.1	3.557563
1.705017	0.1	3.395975
1.706683	0.1	3.237248
1.708350	0.1	3.079891
1.710017	0.1	2.923727
1.711683	0.1	2.770901
1.713350	0.1	2.623856
1.715017	0.1	2.482593
1.716683	0.1	2.345443
1.718350	0.1	2.211988
1.720017	0.1	2.083182
1.721683	0.1	1.960635
1.723350	0.1	1.844943
1.725017	0.1	1.735091
1.726683	0.1	1.630008
1.728350	0.1	1.529098
1.730017	0.1	1.432061
1.731683	0.1	1.339018
1.733350	0.1	1.250386
1.735017	0.1	1.165569
1.736683	0.1	1.083195
1.738350	0.1	1.003683
1.740017	0.1	0.928998
1.741683	0.1	0.860632
1.743350	0.1	0.797749
1.745017	0.1	0.738680
1.746683	0.1	0.681698
1.748350	0.1	0.624955
1.750017	0.1	0.567853
1.751683	0.1	0.512838
1.753350	0.1	0.464320
1.755017	0.1	0.424266
1.756683	0.1	0.391305
1.758350	0.1	0.362873
1.760017	0.1	0.337183
1.761683	0.1	0.313103
1.763350	0.1	0.289977
1.765017	0.1	0.267088
1.766683	0.1	0.243545
1.768350	0.1	0.218868
1.770017	0.1	0.192940
1.771683	0.1	0.165761
1.773350	0.1	0.138640
1.775017	0.1	0.114083
1.776683	0.1	0.093877
1.778350	0.1	0.078559
1.780017	0.1	0.068128
1.781683	0.1	0.061870
1.783350	0.1	0.057578
1.785017	0.1	0.052929
1.786683	0.1	0.046968
1.788350	0.1	0.039160
1.790017	0.1	0.028849
1.791683	0.1	0.015974
1.793350	0.1	0.001907
1.795017	0.1	-0.011325
1.796683	0.1	-0.022352
1.798350	0.1	-0.031769
1.800017	0.1	-0.041127
1.801683	0.1	-0.051379
1.803350	0.1	-0.062704
1.805017	0.1	-0.074267
1.806683	0.1	-0.084102
1.808350	0.1	-0.090480
1.810017	0.1	-0.092983
1.811683	0.1	-0.092387
1.813350	0.1	-0.090241
1.815017	0.1	-0.088036
1.816683	0.1	-0.087202
1.818350	0.1	-0.088811
1.820017	0.1	-0.093699
1.821683	0.1	-0.101686
1.823350	0.1	-0.111163
1.825017	0.1	-0.119627
1.826683	0.1	-0.124812
1.828350	0.1	-0.126600
1.830017	0.1	-0.126719
1.831683	0.1	-0.127137
1.833350	0.1	-0.128627
1.835017	0.1	-0.131011
1.836683	0.1	-0.134289
1.838350	0.1	-0.138342
1.840017	0.1	-0.141919
1.841683	0.1	-0.142574
1.843350	0.1	-0.139654
1.845017	0.1	-0.134945
1.846683	0.1	-0.130415
1.848350	0.1	-0.125885
1.850017	0.1	-0.119388
1.851683	0.1	-0.109673
1.853350	0.1	-0.097156
1.855017	0.1	-0.084043
1.856683	0.1	-0.072420
1.858350	0.1	-0.063360
1.860017	0.1	-0.056684
1.861683	0.1	-0.050306
1.863350	0.1	-0.041485
1.865017	0.1	-0.028670
1.866683	0.1	-0.011384
1.868350	0.1	0.010788
1.870017	0.1	0.038087
1.871683	0.1	0.069559
1.873350	0.1	0.104487
1.875017	0.1	0.142992
1.876683	0.1	0.184834
1.878350	0.1	0.228941
1.880017	0.1	0.273645
1.881683	0.1	0.317574
1.883350	0.1	0.359714
1.885017	0.1	0.399292
1.886683	0.1	0.435948
1.888350	0.1	0.470161
1.890017	0.1	0.502408
1.891683	0.1	0.533283
1.893350	0.1	0.562787
1.895017	0.1	0.590920
1.896683	0.1	0.617862
1.898350	0.1	0.643969
1.900017	0.1	0.668109
1.901683	0.1	0.687838
1.903350	0.1	0.700772
1.905017	0.1	0.705838
1.906683	0.1	0.704348
1.908350	0.1	0.698507
1.910017	0.1	0.689983
1.911683	0.1	0.680149
1.913350	0.1	0.670195
1.915017	0.1	0.660300
1.916683	0.1	0.649750
1.918350	0.1	0.637472
1.920017	0.1	0.623405
1.921683	0.1	0.609040
1.923350	0.1	0.595033
1.925017	0.1	0.579894
1.926683	0.1	0.561476
1.928350	0.1	0.539601
1.930017	0.1	0.515878
1.931683	0.1	0.492096
1.933350	0.1	0.468969
1.935017	0.1	0.446618
1.936683	0.1	0.424683
1.938350	0.1	0.403106
1.940017	0.1	0.382364
1.941683	0.1	0.363290
1.943350	0.1	0.346780
1.945017	0.1	0.332594
1.946683	0.1	0.318646
1.948350	0.1	0.302374
1.950017	0.1	0.282764
1.951683	0.1	0.261843
1.953350	0.1	0.242531
1.955017	0.1	0.225961
1.956683	0.1	0.212252
1.958350	0.1	0.201941
1.960017	0.1	0.195920
1.961683	0.1	0.193596
1.963350	0.1	0.192165
1.965017	0.1	0.188470
1.966683	0.1	0.180960
1.968350	0.1	0.170231
1.970017	0.1	0.158191
1.971683	0.1	0.146687
1.973350	0.1	0.136375
1.975017	0.1	0.125945
1.976683	0.1	0.113487
1.978350	0.1	0.098169
1.980017	0.1	0.081003
1.981683	0.1	0.065267
1.983350	0.1	0.054002
1.985017	0.1	0.047147
1.986683	0.1	0.042856
1.988350	0.1	0.040948
1.990017	0.1	0.042081
1.991683	0.1	0.044167
1.993350	0.1	0.043750
1.995017	0.1	0.039577
1.996683	0.1	0.032246
1.998350	0.1	0.021994
2.000017	0.1	0.009179
2.001683	0.1	-0.005007
2.003350	0.1	-0.018299
2.005017	0.1	-0.028849
2.006683	0.1	-0.036836
2.008350	0.1	-0.043869
2.010017	0.1	-0.051022
2.011683	0.1	-0.058591
2.013350	0.1	-0.066996
2.015017	0.1	-0.076175
2.016683	0.1	-0.084817
2.018350	0.1	-0.090837
2.020017	0.1	-0.093281
2.021683	0.1	-0.093043
2.023350	0.1	-0.092447
2.025017	0.1	-0.093162
2.026683	0.1	-0.094473
2.028350	0.1	-0.094414
2.030017	0.1	-0.091791
2.031683	0.1	-0.087976
2.033350	0.1	-0.086010
2.035017	0.1	-0.088751
2.036683	0.1	-0.096202
2.038350	0.1	-0.105143
2.040017	0.1	-0.111759
2.041683	0.1	-0.113964
2.043350	0.1	-0.113010
2.045017	0.1	-0.112295
2.046683	0.1	-0.114024
2.048350	0.1	-0.118315
2.050017	0.1	-0.123978
2.051683	0.1	-0.129104
2.053350	0.1	-0.131488
2.055017	0.1	-0.130296
2.056683	0.1	-0.126481
2.058350	0.1	-0.122011
2.060017	0.1	-0.119030
2.061683	0.1	-0.119448
2.063350	0.1	-0.122786
2.065017	0.1	-0.126660
2.066683	0.1	-0.129342
2.068350	0.1	-0.130832
2.070017	0.1	-0.132442
2.071683	0.1	-0.136018
2.073350	0.1	-0.143170
2.075017	0.1	-0.153065
2.076683	0.1	-0.162125
2.078350	0.1	-0.167370
2.080017	0.1	-0.168204
2.081683	0.1	-0.165880
2.083350	0.1	-0.162482
2.085017	0.1	-0.160158
2.086683	0.1	-0.160217
2.088350	0.1	-0.162184
2.090017	0.1	-0.164509
2.091683	0.1	-0.166655
2.093350	0.1	-0.169158
2.095017	0.1	-0.172138
2.096683	0.1	-0.174403
2.098350	0.1	-0.175178
2.100017	0.1	-0.174761
2.101683	0.1	-0.174165
2.103350	0.1	-0.174224
2.105017	0.1	-0.175178
2.106683	0.1	-0.176549
2.108350	0.1	-0.176489
2.110017	0.1	-0.173152
2.111683	0.1	-0.166237
2.113350	0.1	-0.157952
2.115017	0.1	-0.151634
2.116683	0.1	-0.148475
2.118350	0.1	-0.147104
2.120017	0.1	-0.145912
2.121683	0.1	-0.144780
2.123350	0.1	-0.144064
2.125017	0.1	-0.144601
2.126683	0.1	-0.146925
2.128350	0.1	-0.150204
2.130017	0.1	-0.152886
2.131683	0.1	-0.154555
2.133350	0.1	-0.156581
2.135017	0.1	-0.159502
2.136683	0.1	-0.161946
2.138350	0.1	-0.161767
2.140017	0.1	-0.158131
2.141683	0.1	-0.152469
2.143350	0.1	-0.147104
2.145017	0.1	-0.143051
2.146683	0.1	-0.140131
2.148350	0.1	-0.137150
2.150017	0.1	-0.132978
2.151683	0.1	-0.128150
2.153350	0.1	-0.124514
2.155017	0.1	-0.123501
2.156683	0.1	-0.124514
2.158350	0.1	-0.125229
2.160017	0.1	-0.123620
2.161683	0.1	-0.119269
2.163350	0.1	-0.112295
2.165017	0.1	-0.104308
2.166683	0.1	-0.098109
2.168350	0.1	-0.095487
2.170017	0.1	-0.096142
2.171683	0.1	-0.098050
2.173350	0.1	-0.098884
2.175017	0.1	-0.097036
2.176683	0.1	-0.092328
2.178350	0.1	-0.085771
2.180017	0.1	-0.078380
2.181683	0.1	-0.070274
2.183350	0.1	-0.061691
2.185017	0.1	-0.054359
2.186683	0.1	-0.049949
2.188350	0.1	-0.048459
2.190017	0.1	-0.048697
2.191683	0.1	-0.048757
2.193350	0.1	-0.047863
2.195017	0.1	-0.047147
2.196683	0.1	-0.047207
2.198350	0.1	-0.046194
2.200017	0.1	-0.042737
2.201683	0.1	-0.037313
2.203350	0.1	-0.031590
2.205017	0.1	-0.026286
2.206683	0.1	-0.020027
2.208350	0.1	-0.011921
2.210017	0.1	-0.004292
2.211683	0.1	-0.001013
2.213350	0.1	-0.002682
2.215017	0.1	-0.005662
2.216683	0.1	-0.006676
2.218350	0.1	-0.005662
2.220017	0.1	-0.003219
2.221683	0.1	0.000060
2.223350	0.1	0.004053
2.225017	0.1	0.007987
2.226683	0.1	0.010967
2.228350	0.1	0.012159
2.230017	0.1	0.011683
2.231683	0.1	0.011027
2.233350	0.1	0.012457
2.235017	0.1	0.017583
2.236683	0.1	0.024796
2.238350	0.1	0.030816
2.240017	0.1	0.034332
2.241683	0.1	0.035882
2.243350	0.1	0.036120
2.245017	0.1	0.035107
2.246683	0.1	0.033855
2.248350	0.1	0.034273
2.250017	0.1	0.037432
2.251683	0.1	0.043213
2.253350	0.1	0.050247
2.255017	0.1	0.056446
2.256683	0.1	0.060022
2.258350	0.1	0.061035
2.260017	0.1	0.061095
2.261683	0.1	0.060856
2.263350	0.1	0.059783
2.265017	0.1	0.057340
2.266683	0.1	0.053346
2.268350	0.1	0.048757
2.270017	0.1	0.045359
2.271683	0.1	0.044823
2.273350	0.1	0.046849
2.275017	0.1	0.049710
2.276683	0.1	0.052333
2.278350	0.1	0.054538
2.280017	0.1	0.055969
2.281683	0.1	0.055730
2.283350	0.1	0.053823
2.285017	0.1	0.052214
2.286683	0.1	0.053108
2.288350	0.1	0.056267
2.290017	0.1	0.059009
2.291683	0.1	0.059545
2.293350	0.1	0.058293
2.295017	0.1	0.056744
2.296683	0.1	0.055730
2.298350	0.1	0.054777
2.300017	0.1	0.052989
2.301683	0.1	0.050366
2.303350	0.1	0.047803
2.305017	0.1	0.046134
2.306683	0.1	0.045717
2.308350	0.1	0.046492
2.310017	0.1	0.047743
2.311683	0.1	0.049174
2.313350	0.1	0.050187
2.315017	0.1	0.050426
2.316683	0.1	0.050724
2.318350	0.1	0.052154
2.320017	0.1	0.055075
2.321683	0.1	0.059009
2.323350	0.1	0.061870
2.325017	0.1	0.061452
2.326683	0.1	0.058055
2.328350	0.1	0.054598
2.330017	0.1	0.053346
2.331683	0.1	0.054359
2.333350	0.1	0.055969
2.335017	0.1	0.055850
2.336683	0.1	0.052631
2.338350	0.1	0.047147
2.340017	0.1	0.041425
2.341683	0.1	0.036716
2.343350	0.1	0.033617
2.345017	0.1	0.032306
2.346683	0.1	0.032067
2.348350	0.1	0.032485
2.350017	0.1	0.033379
2.351683	0.1	0.034571
2.353350	0.1	0.035882
2.355017	0.1	0.036418
2.356683	0.1	0.035644
2.358350	0.1	0.034332
2.360017	0.1	0.033319
2.361683	0.1	0.032306
2.363350	0.1	0.030875
2.365017	0.1	0.028908
2.366683	0.1	0.026226
2.368350	0.1	0.023365
2.370017	0.1	0.021458
2.371683	0.1	0.020981
2.373350	0.1	0.021100
2.375017	0.1	0.020802
2.376683	0.1	0.019848
2.378350	0.1	0.019789
2.380017	0.1	0.021338
2.381683	0.1	0.023067
2.383350	0.1	0.022948
2.385017	0.1	0.020564
2.386683	0.1	0.017345
2.388350	0.1	0.014842
2.390017	0.1	0.013173
2.391683	0.1	0.012338
2.393350	0.1	0.012338
2.395017	0.1	0.012815
2.396683	0.1	0.012577
2.398350	0.1	0.010550
2.400017	0.1	0.006855
2.401683	0.1	0.001609
2.403350	0.1	-0.004828
2.405017	0.1	-0.011384
2.406683	0.1	-0.016272
2.408350	0.1	-0.017345
2.410017	0.1	-0.013947
2.411683	0.1	-0.008523
2.413350	0.1	-0.005186
2.415017	0.1	-0.006199
2.416683	0.1	-0.010252
2.418350	0.1	-0.014305
2.420017	0.1	-0.015676
2.421683	0.1	-0.013173
2.423350	0.1	-0.007868
2.425017	0.1	-0.003099
2.426683	0.1	-0.001907
2.428350	0.1	-0.004888
2.430017	0.1	-0.009239
2.431683	0.1	-0.012457
2.433350	0.1	-0.014961
2.435017	0.1	-0.019014
2.436683	0.1	-0.024736
2.438350	0.1	-0.030041
2.440017	0.1	-0.032961
2.441683	0.1	-0.033259
2.443350	0.1	-0.031829
2.445017	0.1	-0.029683
2.446683	0.1	-0.027955
2.448350	0.1	-0.027180
2.450017	0.1	-0.026941
2.451683	0.1	-0.025809
2.453350	0.1	-0.023603
2.455017	0.1	-0.021696
2.456683	0.1	-0.022233
2.458350	0.1	-0.027001
2.460017	0.1	-0.035763
2.461683	0.1	-0.046611
2.463350	0.1	-0.057161
2.465017	0.1	-0.064790
2.466683	0.1	-0.067294
2.468350	0.1	-0.064075
2.470017	0.1	-0.056863
2.471683	0.1	-0.048161
2.473350	0.1	-0.040591
2.475017	0.1	-0.035942
2.476683	0.1	-0.034928
2.478350	0.1	-0.037134
2.480017	0.1	-0.041485
2.481683	0.1	-0.046134
2.483350	0.1	-0.048935
2.485017	0.1	-0.048995
2.486683	0.1	-0.047743
2.488350	0.1	-0.047088
2.490017	0.1	-0.047565
2.491683	0.1	-0.048816
2.493350	0.1	-0.050545
2.495017	0.1	-0.051975
2.496683	0.1	-0.052512
2.498350	0.1	-0.052750
2.500017	0.1	-0.053287
2.501683	0.1	-0.053883
2.503350	0.1	-0.053346
2.505017	0.1	-0.051022
2.506683	0.1	-0.047982
2.508350	0.1	-0.046015
2.510017	0.1	-0.046432
2.511683	0.1	-0.048339
2.513350	0.1	-0.049591
2.515017	0.1	-0.048637
2.516683	0.1	-0.045180
2.518350	0.1	-0.040412
2.520017	0.1	-0.035882
2.521683	0.1	-0.033021
2.523350	0.1	-0.033379
2.525017	0.1	-0.037611
2.526683	0.1	-0.044942
2.528350	0.1	-0.053108
2.530017	0.1	-0.059545
2.531683	0.1	-0.063241
2.533350	0.1	-0.065029
2.535017	0.1	-0.066400
2.536683	0.1	-0.067949
2.538350	0.1	-0.068784
2.540017	0.1	-0.067472
2.541683	0.1	-0.064135
2.543350	0.1	-0.060678
2.545017	0.1	-0.059247
2.546683	0.1	-0.060201
2.548350	0.1	-0.061750
2.550017	0.1	-0.062048
2.551683	0.1	-0.061274
2.553350	0.1	-0.060499
2.555017	0.1	-0.060678
2.556683	0.1	-0.060916
2.558350	0.1	-0.059962
2.560017	0.1	-0.057399
2.561683	0.1	-0.053644
2.563350	0.1	-0.049531
2.565017	0.1	-0.046432
2.566683	0.1	-0.045657
2.568350	0.1	-0.047982
2.570017	0.1	-0.052333
2.571683	0.1	-0.056505
2.573350	0.1	-0.059068
2.575017	0.1	-0.059426
2.576683	0.1	-0.057697
2.578350	0.1	-0.055373
2.580017	0.1	-0.054657
2.581683	0.1	-0.056863
2.583350	0.1	-0.060618
2.585017	0.1	-0.063360
2.586683	0.1	-0.063002
2.588350	0.1	-0.059068
2.590017	0.1	-0.053167
2.591683	0.1	-0.047803
2.593350	0.1	-0.045002
2.595017	0.1	-0.045896
2.596683	0.1	-0.049412
2.598350	0.1	-0.052333
2.600017	0.1	-0.051916
2.601683	0.1	-0.048399
2.603350	0.1	-0.043809
2.605017	0.1	-0.040352
2.606683	0.1	-0.039518
2.608350	0.1	-0.042021
2.610017	0.1	-0.047088
2.611683	0.1	-0.053287
2.613350	0.1	-0.058532
2.615017	0.1	-0.060618
2.616683	0.1	-0.058413
2.618350	0.1	-0.053167
2.620017	0.1	-0.047982
2.621683	0.1	-0.045419
2.623350	0.1	-0.046194
2.625017	0.1	-0.048876
2.626683	0.1	-0.051498
2.628350	0.1	-0.053585
2.630017	0.1	-0.056267
2.631683	0.1	-0.060201
2.633350	0.1	-0.064254
2.635017	0.1	-0.065982
2.636683	0.1	-0.064075
2.638350	0.1	-0.059187
2.640017	0.1	-0.053346
2.641683	0.1	-0.048935
2.643350	0.1	-0.047266
2.645017	0.1	-0.047922
2.646683	0.1	-0.049472
2.648350	0.1	-0.050664
2.650017	0.1	-0.051618
2.651683	0.1	-0.052750
2.653350	0.1	-0.053644
2.655017	0.1	-0.053167
2.656683	0.1	-0.051677
2.658350	0.1	-0.050485
2.660017	0.1	-0.050306
2.661683	0.1	-0.050783
2.663350	0.1	-0.051618
2.665017	0.1	-0.052512
2.666683	0.1	-0.052810
2.668350	0.1	-0.051916
2.670017	0.1	-0.048995
2.671683	0.1	-0.043750
2.673350	0.1	-0.037611
2.675017	0.1	-0.033796
2.676683	0.1	-0.034392
2.678350	0.1	-0.039160
2.680017	0.1	-0.045896
2.681683	0.1	-0.051618
2.683350	0.1	-0.053823
2.685017	0.1	-0.052214
2.686683	0.1	-0.047386
2.688350	0.1	-0.039279
2.690017	0.1	-0.028491
2.691683	0.1	-0.018656
2.693350	0.1	-0.014663
2.695017	0.1	-0.017881
2.696683	0.1	-0.025332
2.698350	0.1	-0.032306
2.700017	0.1	-0.035346
2.701683	0.1	-0.033498
2.703350	0.1	-0.028789
2.705017	0.1	-0.024080
2.706683	0.1	-0.021398
2.708350	0.1	-0.021994
2.710017	0.1	-0.026345
2.711683	0.1	-0.033081
2.713350	0.1	-0.039399
2.715017	0.1	-0.041902
2.716683	0.1	-0.039756
2.718350	0.1	-0.035524
2.720017	0.1	-0.032485
2.721683	0.1	-0.032246
2.723350	0.1	-0.034750
2.725017	0.1	-0.037789
2.726683	0.1	-0.038147
2.728350	0.1	-0.034511
2.730017	0.1	-0.027776
2.731683	0.1	-0.020564
2.733350	0.1	-0.016034
2.735017	0.1	-0.016809
2.736683	0.1	-0.023067
2.738350	0.1	-0.031948
2.740017	0.1	-0.039041
2.741683	0.1	-0.041723
2.743350	0.1	-0.040054
2.745017	0.1	-0.036001
2.746683	0.1	-0.032127
2.748350	0.1	-0.030160
2.750017	0.1	-0.030279
2.751683	0.1	-0.031233
2.753350	0.1	-0.031054
2.755017	0.1	-0.028849
2.756683	0.1	-0.025034
2.758350	0.1	-0.020862
2.760017	0.1	-0.017583
2.761683	0.1	-0.016153
2.763350	0.1	-0.017107
2.765017	0.1	-0.019670
2.766683	0.1	-0.022709
2.768350	0.1	-0.026345
2.770017	0.1	-0.030577
2.771683	0.1	-0.033736
2.773350	0.1	-0.034213
2.775017	0.1	-0.032604
2.776683	0.1	-0.030577
2.778350	0.1	-0.028491
2.780017	0.1	-0.025392
2.781683	0.1	-0.020981
2.783350	0.1	-0.015676
2.785017	0.1	-0.010312
2.786683	0.1	-0.007272
2.788350	0.1	-0.008583
2.790017	0.1	-0.012994
2.791683	0.1	-0.017941
2.793350	0.1	-0.021160
2.795017	0.1	-0.021160
2.796683	0.1	-0.018358
2.798350	0.1	-0.014365
2.800017	0.1	-0.010490
2.801683	0.1	-0.007451
2.803350	0.1	-0.005662
2.805017	0.1	-0.004888
2.806683	0.1	-0.004768
2.808350	0.1	-0.005245
2.810017	0.1	-0.006497
2.811683	0.1	-0.007808
2.813350	0.1	-0.007629
2.815017	0.1	-0.004768
2.816683	0.1	0.000656
2.818350	0.1	0.006318
2.820017	0.1	0.008404
2.821683	0.1	0.003815
2.823350	0.1	-0.006199
2.825017	0.1	-0.016749
2.826683	0.1	-0.023007
2.828350	0.1	-0.023067
2.830017	0.1	-0.018179
2.831683	0.1	-0.011861
2.833350	0.1	-0.006795
2.835017	0.1	-0.003278
2.836683	0.1	-0.000536
2.838350	0.1	0.000775
2.840017	0.1	-0.000656
2.841683	0.1	-0.004292
2.843350	0.1	-0.008285
2.845017	0.1	-0.011444
2.846683	0.1	-0.013769
2.848350	0.1	-0.015557
2.850017	0.1	-0.016689
2.851683	0.1	-0.016391
2.853350	0.1	-0.013888
2.855017	0.1	-0.009298
2.856683	0.1	-0.003576
2.858350	0.1	0.001967
2.860017	0.1	0.006497
2.861683	0.1	0.009954
2.863350	0.1	0.011861
2.865017	0.1	0.010848
2.866683	0.1	0.006795
2.868350	0.1	0.001132
2.870017	0.1	-0.003755
2.871683	0.1	-0.005901
2.873350	0.1	-0.004530
2.875017	0.1	-0.000954
2.876683	0.1	0.001669
2.878350	0.1	0.000775
2.880017	0.1	-0.003457
2.881683	0.1	-0.008941
2.883350	0.1	-0.013411
2.885017	0.1	-0.015736
2.886683	0.1	-0.015616
2.888350	0.1	-0.013411
2.890017	0.1	-0.009894
2.891683	0.1	-0.006080
2.893350	0.1	-0.003517
2.895017	0.1	-0.003397
2.896683	0.1	-0.005662
2.898350	0.1	-0.008821
2.900017	0.1	-0.010252
2.901683	0.1	-0.008345
2.903350	0.1	-0.004172
2.905017	0.1	0.000119
2.906683	0.1	0.003159
2.908350	0.1	0.004411
2.910017	0.1	0.004828
2.911683	0.1	0.006080
2.913350	0.1	0.008881
2.915017	0.1	0.011504
2.916683	0.1	0.010908
2.918350	0.1	0.005543
2.920017	0.1	-0.003219
2.921683	0.1	-0.011683
2.923350	0.1	-0.016987
2.925017	0.1	-0.017703
2.926683	0.1	-0.014067
2.928350	0.1	-0.007510
2.930017	0.1	-0.000060
2.931683	0.1	0.006735
2.933350	0.1	0.011623
2.935017	0.1	0.013530
2.936683	0.1	0.011683
2.938350	0.1	0.006855
2.940017	0.1	0.001729
2.941683	0.1	-0.001013
2.943350	0.1	-0.001311
2.945017	0.1	0.000298
2.946683	0.1	0.003338
2.948350	0.1	0.006378
2.950017	0.1	0.007689
2.951683	0.1	0.006616
2.953350	0.1	0.003994
2.955017	0.1	0.000775
2.956683	0.1	-0.003457
2.958350	0.1	-0.010133
2.960017	0.1	-0.019312
2.961683	0.1	-0.027537
2.963350	0.1	-0.030339
2.965017	0.1	-0.026762
2.966683	0.1	-0.020325
2.968350	0.1	-0.015497
2.970017	0.1	-0.013649
2.971683	0.1	-0.013232
2.973350	0.1	-0.012934
2.975017	0.1	-0.011981
2.976683	0.1	-0.010490
2.978350	0.1	-0.009418
2.980017	0.1	-0.009537
2.981683	0.1	-0.009716
2.983350	0.1	-0.008464
2.985017	0.1	-0.005841
2.986683	0.1	-0.003278
2.988350	0.1	-0.001013
2.990017	0.1	0.002325
2.991683	0.1	0.007689
2.993350	0.1	0.014007
2.995017	0.1	0.018477
2.996683	0.1	0.019133
2.998350	0.1	0.016093
3.000017	0.1	0.010669
3.001683	0.1	0.004649
3.003350	0.1	-0.000775
3.005017	0.1	-0.005066
3.006683	0.1	-0.007689
3.008350	0.1	-0.008106
3.010017	0.1	-0.007033
3.011683	0.1	-0.006318
3.013350	0.1	-0.007391
3.015017	0.1	-0.009239
3.016683	0.1	-0.010073
3.018350	0.1	-0.009298
3.020017	0.1	-0.007927
3.021683	0.1	-0.007451
3.023350	0.1	-0.007987
3.025017	0.1	-0.008464
3.026683	0.1	-0.008225
3.028350	0.1	-0.007093
3.030017	0.1	-0.005484
3.031683	0.1	-0.004709
3.033350	0.1	-0.006735
3.035017	0.1	-0.012338
3.036683	0.1	-0.020146
3.038350	0.1	-0.027597
3.040017	0.1	-0.032485
3.041683	0.1	-0.034034
3.043350	0.1	-0.032067
3.045017	0.1	-0.026703
3.046683	0.1	-0.018120
3.048350	0.1	-0.008047
3.050017	0.1	0.000894
3.051683	0.1	0.007093
3.053350	0.1	0.010133
3.055017	0.1	0.009716
3.056683	0.1	0.005603
3.058350	0.1	-0.000894
3.060017	0.1	-0.007033
3.061683	0.1	-0.010252
3.063350	0.1	-0.010729
3.065017	0.1	-0.010252
3.066683	0.1	-0.010431
3.068350	0.1	-0.011325
3.070017	0.1	-0.011981
3.071683	0.1	-0.010610
3.073350	0.1	-0.005543
3.075017	0.1	0.002921
3.076683	0.1	0.011563
3.078350	0.1	0.016093
3.080017	0.1	0.015438
3.081683	0.1	0.011742
3.083350	0.1	0.008464
3.085017	0.1	0.007033
3.086683	0.1	0.005782
3.088350	0.1	0.002444
3.090017	0.1	-0.003338
3.091683	0.1	-0.009120
3.093350	0.1	-0.012338
3.095017	0.1	-0.012994
3.096683	0.1	-0.012577
3.098350	0.1	-0.012159
3.100017	0.1	-0.011265
3.101683	0.1	-0.009239
3.103350	0.1	-0.006855
3.105017	0.1	-0.005960
3.106683	0.1	-0.007570
3.108350	0.1	-0.011683
3.110017	0.1	-0.016749
3.111683	0.1	-0.020325
3.113350	0.1	-0.021100
3.115017	0.1	-0.019491
3.116683	0.1	-0.016928
3.118350	0.1	-0.014842
3.120017	0.1	-0.013709
3.121683	0.1	-0.013292
3.123350	0.1	-0.013173
3.125017	0.1	-0.012875
3.126683	0.1	-0.011563
3.128350	0.1	-0.008583
3.130017	0.1	-0.004709
3.131683	0.1	-0.002027
3.133350	0.1	-0.002205
3.135017	0.1	-0.005543
3.136683	0.1	-0.011623
3.138350	0.1	-0.018418
3.140017	0.1	-0.022769
3.141683	0.1	-0.022411
3.143350	0.1	-0.017703
3.145017	0.1	-0.010967
3.146683	0.1	-0.005186
3.148350	0.1	-0.002921
3.150017	0.1	-0.005126
3.151683	0.1	-0.010371
3.153350	0.1	-0.015676
3.155017	0.1	-0.018775
3.156683	0.1	-0.018775
3.158350	0.1	-0.016093
3.160017	0.1	-0.012815
3.161683	0.1	-0.011265
3.163350	0.1	-0.011265
3.165017	0.1	-0.011086
3.166683	0.1	-0.010371
3.168350	0.1	-0.010192
3.170017	0.1	-0.010669
3.171683	0.1	-0.011265
3.173350	0.1	-0.011921
3.175017	0.1	-0.012279
3.176683	0.1	-0.010967
3.178350	0.1	-0.007927
3.180017	0.1	-0.004351
3.181683	0.1	-0.001848
3.183350	0.1	-0.001252
3.185017	0.1	-0.002801
3.186683	0.1	-0.005960
3.188350	0.1	-0.010967
3.190017	0.1	-0.018239
3.191683	0.1	-0.025392
3.193350	0.1	-0.028491
3.195017	0.1	-0.026703
3.196683	0.1	-0.023603
3.198350	0.1	-0.023127
3.200017	0.1	-0.025809
3.201683	0.1	-0.029385
3.203350	0.1	-0.031173
3.205017	0.1	-0.029743
3.206683	0.1	-0.025451
3.208350	0.1	-0.020027
3.210017	0.1	-0.015318
3.211683	0.1	-0.012398
3.213350	0.1	-0.012219
3.215017	0.1	-0.015080
3.216683	0.1	-0.020325
3.218350	0.1	-0.026107
3.220017	0.1	-0.030339
3.221683	0.1	-0.031173
3.223350	0.1	-0.028074
3.225017	0.1	-0.022233
3.226683	0.1	-0.016034
3.228350	0.1	-0.011563
3.230017	0.1	-0.009596
3.231683	0.1	-0.009358
3.233350	0.1	-0.009298
3.235017	0.1	-0.009000
3.236683	0.1	-0.009477
3.238350	0.1	-0.011683
3.240017	0.1	-0.015140
3.241683	0.1	-0.018418
3.243350	0.1	-0.020683
3.245017	0.1	-0.021398
3.246683	0.1	-0.021040
3.248350	0.1	-0.021517
3.250017	0.1	-0.023484
3.251683	0.1	-0.025153
3.253350	0.1	-0.024080
3.255017	0.1	-0.019550
3.256683	0.1	-0.013292
3.258350	0.1	-0.008643
3.260017	0.1	-0.008404
3.261683	0.1	-0.012517
3.263350	0.1	-0.018418
3.265017	0.1	-0.023961
3.266683	0.1	-0.027835
3.268350	0.1	-0.028849
3.270017	0.1	-0.025809
3.271683	0.1	-0.019193
3.273350	0.1	-0.011206
3.275017	0.1	-0.003695
3.276683	0.1	0.001848
3.278350	0.1	0.003934
3.280017	0.1	0.001431
3.281683	0.1	-0.004828
3.283350	0.1	-0.012100
3.285017	0.1	-0.018120
3.286683	0.1	-0.022113
3.288350	0.1	-0.024378
3.290017	0.1	-0.025570
3.291683	0.1	-0.026584
3.293350	0.1	-0.027895
3.295017	0.1	-0.029802
3.296683	0.1	-0.032544
3.298350	0.1	-0.035584
3.300017	0.1	-0.037551
3.301683	0.1	-0.037551
3.303350	0.1	-0.036418
3.305017	0.1	-0.035763
3.306683	0.1	-0.035465
3.308350	0.1	-0.034213
3.310017	0.1	-0.031471
3.311683	0.1	-0.027657
3.313350	0.1	-0.023365
3.315017	0.1	-0.018895
3.316683	0.1	-0.014663
3.318350	0.1	-0.011861
3.320017	0.1	-0.011146
3.321683	0.1	-0.011802
3.323350	0.1	-0.013232
3.325017	0.1	-0.015914
3.326683	0.1	-0.018835
3.328350	0.1	-0.019610
3.330017	0.1	-0.016987
3.331683	0.1	-0.012875
3.333350	0.1	-0.009298
3.335017	0.1	-0.006914
3.336683	0.1	-0.006199
3.338350	0.1	-0.007153
3.340017	0.1	-0.008941
3.341683	0.1	-0.011086
3.343350	0.1	-0.013411
3.345017	0.1	-0.015438
3.346683	0.1	-0.016987
3.348350	0.1	-0.018060
3.350017	0.1	-0.019014
3.351683	0.1	-0.020385
3.353350	0.1	-0.022292
3.355017	0.1	-0.023961
3.356683	0.1	-0.024498
3.358350	0.1	-0.023723
3.360017	0.1	-0.022173
3.361683	0.1	-0.020206
3.363350	0.1	-0.018597
3.365017	0.1	-0.018358
3.366683	0.1	-0.019431
3.368350	0.1	-0.020504
3.370017	0.1	-0.021100
3.371683	0.1	-0.022829
3.373350	0.1	-0.026643
3.375017	0.1	-0.030816
3.376683	0.1	-0.033140
3.378350	0.1	-0.032604
3.380017	0.1	-0.029266
3.381683	0.1	-0.023901
3.383350	0.1	-0.018239
3.385017	0.1	-0.014305
3.386683	0.1	-0.012577
3.388350	0.1	-0.012279
3.390017	0.1	-0.012159
3.391683	0.1	-0.011861
3.393350	0.1	-0.012040
3.395017	0.1	-0.013590
3.396683	0.1	-0.016570
3.398350	0.1	-0.019491
3.400017	0.1	-0.020683
3.401683	0.1	-0.019431
3.403350	0.1	-0.017047
3.405017	0.1	-0.015020
3.406683	0.1	-0.014126
3.408350	0.1	-0.014186
3.410017	0.1	-0.014663
3.411683	0.1	-0.015199
3.413350	0.1	-0.015795
3.415017	0.1	-0.016809
3.416683	0.1	-0.018299
3.418350	0.1	-0.019610
3.420017	0.1	-0.020087
3.421683	0.1	-0.019968
3.423350	0.1	-0.020206
3.425017	0.1	-0.021994
3.426683	0.1	-0.025511
3.428350	0.1	-0.029802
3.430017	0.1	-0.033259
3.431683	0.1	-0.034869
3.433350	0.1	-0.034750
3.435017	0.1	-0.033557
3.436683	0.1	-0.032187
3.438350	0.1	-0.032008
3.440017	0.1	-0.033438
3.441683	0.1	-0.035763
3.443350	0.1	-0.038147
3.445017	0.1	-0.039935
3.446683	0.1	-0.040054
3.448350	0.1	-0.037432
3.450017	0.1	-0.032067
3.451683	0.1	-0.024974
3.453350	0.1	-0.017643
3.455017	0.1	-0.011742
3.456683	0.1	-0.008821
3.458350	0.1	-0.009358
3.460017	0.1	-0.012398
3.461683	0.1	-0.015974
3.463350	0.1	-0.018179
3.465017	0.1	-0.018418
3.466683	0.1	-0.017524
3.468350	0.1	-0.015676
3.470017	0.1	-0.011802
3.471683	0.1	-0.005662
3.473350	0.1	0.000358
3.475017	0.1	0.003397
3.476683	0.1	0.002861
3.478350	0.1	0.000238
3.480017	0.1	-0.003338
3.481683	0.1	-0.007272
3.483350	0.1	-0.010490
3.485017	0.1	-0.011444
3.486683	0.1	-0.008941
3.488350	0.1	-0.003219
3.490017	0.1	0.004351
3.491683	0.1	0.012934
3.493350	0.1	0.024259
3.495017	0.1	0.041068
3.496683	0.1	0.063717
3.498350	0.1	0.089824
3.500017	0.1	0.116527
3.501683	0.1	0.141799
3.503350	0.1	0.165939
3.505017	0.1	0.190198
3.506683	0.1	0.214934
3.508350	0.1	0.239015
3.510017	0.1	0.260115
3.511683	0.1	0.275671
3.513350	0.1	0.284910
3.515017	0.1	0.288963
3.516683	0.1	0.289679
3.518350	0.1	0.287652
3.520017	0.1	0.283182
3.521683	0.1	0.277102
3.523350	0.1	0.270545
3.525017	0.1	0.264287
3.526683	0.1	0.257850
3.528350	0.1	0.250459
3.530017	0.1	0.240922
3.531683	0.1	0.227690
3.533350	0.1	0.209928
3.535017	0.1	0.189960
3.536683	0.1	0.172377
3.538350	0.1	0.160813
3.540017	0.1	0.155032
3.541683	0.1	0.151455
3.543350	0.1	0.146031
3.545017	0.1	0.137389
3.546683	0.1	0.127852
3.548350	0.1	0.120342
3.550017	0.1	0.115693
3.551683	0.1	0.112057
3.553350	0.1	0.108063
3.555017	0.1	0.104010
3.556683	0.1	0.099838
3.558350	0.1	0.095010
3.560017	0.1	0.089824
3.561683	0.1	0.085652
3.563350	0.1	0.083685
3.565017	0.1	0.084996
3.566683	0.1	0.089049
3.568350	0.1	0.092924
3.570017	0.1	0.093639
3.571683	0.1	0.091076
3.573350	0.1	0.086546
3.575017	0.1	0.081301
3.576683	0.1	0.076532
3.578350	0.1	0.072956
3.580017	0.1	0.069916
3.581683	0.1	0.065565
3.583350	0.1	0.058830
3.585017	0.1	0.050843
3.586683	0.1	0.043511
3.588350	0.1	0.037551
3.590017	0.1	0.032067
3.591683	0.1	0.027359
3.593350	0.1	0.024796
3.595017	0.1	0.024974
3.596683	0.1	0.027299
3.598350	0.1	0.030458
3.600017	0.1	0.033021
3.601683	0.1	0.033975
3.603350	0.1	0.032783
3.605017	0.1	0.030458
3.606683	0.1	0.029087
3.608350	0.1	0.029624
3.610017	0.1	0.031292
3.611683	0.1	0.032723
3.613350	0.1	0.033140
3.615017	0.1	0.032783
3.616683	0.1	0.033498
3.618350	0.1	0.037909
3.620017	0.1	0.046551
3.621683	0.1	0.056386
3.623350	0.1	0.063121
3.625017	0.1	0.064194
3.626683	0.1	0.059724
3.628350	0.1	0.051796
3.630017	0.1	0.043094
3.631683	0.1	0.034809
3.633350	0.1	0.027597
3.635017	0.1	0.022829
3.636683	0.1	0.021160
3.638350	0.1	0.021338
3.640017	0.1	0.021100
3.641683	0.1	0.018775
3.643350	0.1	0.015140
3.645017	0.1	0.012755
3.646683	0.1	0.013292
3.648350	0.1	0.016034
3.650017	0.1	0.018597
3.651683	0.1	0.019312
3.653350	0.1	0.018358
3.655017	0.1	0.017226
3.656683	0.1	0.017464
3.658350	0.1	0.020087
3.660017	0.1	0.024557
3.661683	0.1	0.028849
3.663350	0.1	0.031233
3.665017	0.1	0.031531
3.666683	0.1	0.030518
3.668350	0.1	0.029027
3.670017	0.1	0.027120
3.671683	0.1	0.024319
3.673350	0.1	0.020623
3.675017	0.1	0.017345
3.676683	0.1	0.016451
3.678350	0.1	0.018179
3.680017	0.1	0.021458
3.681683	0.1	0.025511
3.683350	0.1	0.029802
3.685017	0.1	0.034034
3.686683	0.1	0.037372
3.688350	0.1	0.038028
3.690017	0.1	0.034213
3.691683	0.1	0.027299
3.693350	0.1	0.021160
3.695017	0.1	0.018597
3.696683	0.1	0.019073
3.698350	0.1	0.020325
3.700017	0.1	0.021636
3.701683	0.1	0.023663
3.703350	0.1	0.026941
3.705017	0.1	0.030875
3.706683	0.1	0.034451
3.708350	0.1	0.037909
3.710017	0.1	0.042498
3.711683	0.1	0.046968
3.713350	0.1	0.047803
3.715017	0.1	0.043452
3.716683	0.1	0.036716
3.718350	0.1	0.031590
3.720017	0.1	0.030100
3.721683	0.1	0.032365
3.723350	0.1	0.036716
3.725017	0.1	0.041187
3.726683	0.1	0.044465
3.728350	0.1	0.046372
3.730017	0.1	0.047326
3.731683	0.1	0.047147
3.733350	0.1	0.045002
3.735017	0.1	0.040114
3.736683	0.1	0.032425
3.738350	0.1	0.023305
3.740017	0.1	0.015020
3.741683	0.1	0.008762
3.743350	0.1	0.004351
3.745017	0.1	0.002682
3.746683	0.1	0.005126
3.748350	0.1	0.011206
3.750017	0.1	0.018299
3.751683	0.1	0.024259
3.753350	0.1	0.028551
3.755017	0.1	0.030279
3.756683	0.1	0.028849
3.758350	0.1	0.025153
3.760017	0.1	0.021517
3.761683	0.1	0.020206
3.763350	0.1	0.022233
3.765017	0.1	0.026524
3.766683	0.1	0.030816
3.768350	0.1	0.032783
3.770017	0.1	0.030935
3.771683	0.1	0.026107
3.773350	0.1	0.021100
3.775017	0.1	0.019252
3.776683	0.1	0.022352
3.778350	0.1	0.029385
3.780017	0.1	0.038087
3.781683	0.1	0.046492
3.783350	0.1	0.051916
3.785017	0.1	0.051916
3.786683	0.1	0.046551
3.788350	0.1	0.038087
3.790017	0.1	0.029266
3.791683	0.1	0.021577
3.793350	0.1	0.015020
3.795017	0.1	0.009239
3.796683	0.1	0.005901
3.798350	0.1	0.007570
3.800017	0.1	0.013888
3.801683	0.1	0.020862
3.803350	0.1	0.024676
3.805017	0.1	0.023901
3.806683	0.1	0.019908
3.808350	0.1	0.015020
3.810017	0.1	0.011325
3.811683	0.1	0.010431
3.813350	0.1	0.012040
3.815017	0.1	0.014067
3.816683	0.1	0.015199
3.818350	0.1	0.015914
3.820017	0.1	0.016034
3.821683	0.1	0.014365
3.823350	0.1	0.010014
3.825017	0.1	0.003517
3.826683	0.1	-0.002444
3.828350	0.1	-0.004053
3.830017	0.1	0.000954
3.831683	0.1	0.010490
3.833350	0.1	0.019193
3.835017	0.1	0.022531
3.836683	0.1	0.020325
3.838350	0.1	0.015795
3.840017	0.1	0.013232
3.841683	0.1	0.014782
3.843350	0.1	0.019014
3.845017	0.1	0.022650
3.846683	0.1	0.023365
3.848350	0.1	0.021696
3.850017	0.1	0.019968
3.851683	0.1	0.020444
3.853350	0.1	0.023663
3.855017	0.1	0.028491
3.856683	0.1	0.032604
3.858350	0.1	0.034988
3.860017	0.1	0.035465
3.861683	0.1	0.034034
3.863350	0.1	0.031531
3.865017	0.1	0.030279
3.866683	0.1	0.032067
3.868350	0.1	0.035882
3.870017	0.1	0.038683
3.871683	0.1	0.037730
3.873350	0.1	0.033379
3.875017	0.1	0.027835
3.876683	0.1	0.023127
3.878350	0.1	0.020206
3.880017	0.1	0.019670
3.881683	0.1	0.021756
3.883350	0.1	0.025690
3.885017	0.1	0.029981
3.886683	0.1	0.033021
3.888350	0.1	0.034392
3.890017	0.1	0.034988
3.891683	0.1	0.035107
3.893350	0.1	0.034571
3.895017	0.1	0.033259
3.896683	0.1	0.030875
3.898350	0.1	0.026882
3.900017	0.1	0.021756
3.901683	0.1	0.017047
3.903350	0.1	0.014484
3.905017	0.1	0.015020
3.906683	0.1	0.018895
3.908350	0.1	0.024557
3.910017	0.1	0.029266
3.911683	0.1	0.031292
3.913350	0.1	0.030935
3.915017	0.1	0.029266
3.916683	0.1	0.027299
3.918350	0.1	0.026703
3.920017	0.1	0.028431
3.921683	0.1	0.032127
3.923350	0.1	0.036240
3.925017	0.1	0.038505
3.926683	0.1	0.037849
3.928350	0.1	0.034988
3.930017	0.1	0.030696
3.931683	0.1	0.025153
3.933350	0.1	0.019014
3.935017	0.1	0.014484
3.936683	0.1	0.013709
3.938350	0.1	0.016093
3.940017	0.1	0.020087
3.941683	0.1	0.024617
3.943350	0.1	0.028908
3.945017	0.1	0.032246
3.946683	0.1	0.034273
3.948350	0.1	0.034332
3.950017	0.1	0.032306
3.951683	0.1	0.028849
3.953350	0.1	0.024796
3.955017	0.1	0.021398
3.956683	0.1	0.020206
3.958350	0.1	0.021398
3.960017	0.1	0.022948
3.961683	0.1	0.023067
3.963350	0.1	0.021875
3.965017	0.1	0.020802
3.966683	0.1	0.021100
3.968350	0.1	0.024498
3.970017	0.1	0.031650
3.971683	0.1	0.040531
3.973350	0.1	0.046968
3.975017	0.1	0.048518
3.976683	0.1	0.045836
3.978350	0.1	0.040948
3.980017	0.1	0.035286
3.981683	0.1	0.028551
3.983350	0.1	0.020146
3.985017	0.1	0.011206
3.986683	0.1	0.004172
3.988350	0.1	0.000656
3.990017	0.1	0.000834
3.991683	0.1	0.004351
3.993350	0.1	0.010312
3.995017	0.1	0.016510
3.996683	0.1	0.020385
3.998350	0.1	0.022054
4.000017	0.1	0.023365
4.001683	0.1	0.025451
4.003350	0.1	0.027478
4.005017	0.1	0.028193
4.006683	0.1	0.027120
4.008350	0.1	0.025034
4.010017	0.1	0.023127
4.011683	0.1	0.022590
4.013350	0.1	0.024199
4.015017	0.1	0.027478
4.016683	0.1	0.030160
4.018350	0.1	0.030637
4.020017	0.1	0.029027
4.021683	0.1	0.026703
4.023350	0.1	0.024199
4.025017	0.1	0.021815
4.026683	0.1	0.020206
4.028350	0.1	0.019372
4.030017	0.1	0.018239
4.031683	0.1	0.015855
4.033350	0.1	0.012875
4.035017	0.1	0.010550
4.036683	0.1	0.009716
4.038350	0.1	0.010610
4.040017	0.1	0.012875
4.041683	0.1	0.015199
4.043350	0.1	0.015795
4.045017	0.1	0.013173
4.046683	0.1	0.007868
4.048350	0.1	0.002623
4.050017	0.1	0.000536
4.051683	0.1	0.001848
4.053350	0.1	0.004828
4.055017	0.1	0.007212
4.056683	0.1	0.007451
4.058350	0.1	0.006139
4.060017	0.1	0.005424
4.061683	0.1	0.007093
4.063350	0.1	0.010550
4.065017	0.1	0.013471
4.066683	0.1	0.014186
4.068350	0.1	0.012755
4.070017	0.1	0.010431
4.071683	0.1	0.007570
4.073350	0.1	0.004709
4.075017	0.1	0.003099
4.076683	0.1	0.004351
4.078350	0.1	0.008166
4.080017	0.1	0.012159
4.081683	0.1	0.013053
4.083350	0.1	0.009894
4.085017	0.1	0.004411
4.086683	0.1	-0.000358
4.088350	0.1	-0.002265
4.090017	0.1	-0.001550
4.091683	0.1	0.000000
4.093350	0.1	0.001729
4.095017	0.1	0.004590
4.096683	0.1	0.009000
4.098350	0.1	0.014365
4.100017	0.1	0.019729
4.101683	0.1	0.023603
4.103350	0.1	0.024259
4.105017	0.1	0.021100
4.106683	0.1	0.015557
4.108350	0.1	0.010490
4.110017	0.1	0.007510
4.111683	0.1	0.006616
4.113350	0.1	0.007093
4.115017	0.1	0.007749
4.116683	0.1	0.007987
4.118350	0.1	0.007868
4.120017	0.1	0.007451
4.121683	0.1	0.007689
4.123350	0.1	0.010312
4.125017	0.1	0.015676
4.126683	0.1	0.022292
4.128350	0.1	0.027120
4.130017	0.1	0.027597
4.131683	0.1	0.024021
4.133350	0.1	0.019133
4.135017	0.1	0.016928
4.136683	0.1	0.020266
4.138350	0.1	0.029027
4.140017	0.1	0.039041
4.141683	0.1	0.044882
4.143350	0.1	0.043929
4.145017	0.1	0.037432
4.146683	0.1	0.028849
4.148350	0.1	0.021636
4.150017	0.1	0.017226
4.151683	0.1	0.014842
4.153350	0.1	0.012815
4.155017	0.1	0.010848
4.156683	0.1	0.008523
4.158350	0.1	0.004649
4.160017	0.1	-0.000954
4.161683	0.1	-0.006020
4.163350	0.1	-0.007451
4.165017	0.1	-0.005543
4.166683	0.1	-0.003397
4.168350	0.1	-0.003099
4.170017	0.1	-0.003636
4.171683	0.1	-0.002921
4.173350	0.1	-0.000298
4.175017	0.1	0.002801
4.176683	0.1	0.004947
4.178350	0.1	0.006616
4.180017	0.1	0.009179
4.181683	0.1	0.013351
4.183350	0.1	0.018537
4.185017	0.1	0.023186
4.186683	0.1	0.025868
4.188350	0.1	0.025988
4.190017	0.1	0.023663
4.191683	0.1	0.019610
4.193350	0.1	0.014782
4.195017	0.1	0.009954
4.196683	0.1	0.006199
4.198350	0.1	0.004828
4.200017	0.1	0.006318
4.201683	0.1	0.010490
4.203350	0.1	0.016093
4.205017	0.1	0.021160
4.206683	0.1	0.024080
4.208350	0.1	0.023961
4.210017	0.1	0.021219
4.211683	0.1	0.018060
4.213350	0.1	0.016332
4.215017	0.1	0.015199
4.216683	0.1	0.012815
4.218350	0.1	0.009358
4.220017	0.1	0.007212
4.221683	0.1	0.008285
4.223350	0.1	0.012398
4.225017	0.1	0.017643
4.226683	0.1	0.021875
4.228350	0.1	0.023603
4.230017	0.1	0.022769
4.231683	0.1	0.020564
4.233350	0.1	0.018001
4.235017	0.1	0.014961
4.236683	0.1	0.011265
4.238350	0.1	0.007689
4.240017	0.1	0.005007
4.241683	0.1	0.003576
4.243350	0.1	0.003934
4.245017	0.1	0.006080
4.246683	0.1	0.008762
4.248350	0.1	0.010252
4.250017	0.1	0.009537
4.251683	0.1	0.006437
4.253350	0.1	0.002444
4.255017	0.1	0.000179
4.256683	0.1	0.001371
4.258350	0.1	0.005424
4.260017	0.1	0.011146
4.261683	0.1	0.016689
4.263350	0.1	0.020027
4.265017	0.1	0.020504
4.266683	0.1	0.018597
4.268350	0.1	0.014842
4.270017	0.1	0.010252
4.271683	0.1	0.006378
4.273350	0.1	0.004411
4.275017	0.1	0.005186
4.276683	0.1	0.008345
4.278350	0.1	0.012457
4.280017	0.1	0.015795
4.281683	0.1	0.017047
4.283350	0.1	0.016332
4.285017	0.1	0.015140
4.286683	0.1	0.015080
4.288350	0.1	0.017405
4.290017	0.1	0.021279
4.291683	0.1	0.024021
4.293350	0.1	0.024021
4.295017	0.1	0.021756
4.296683	0.1	0.017405
4.298350	0.1	0.010610
4.300017	0.1	0.002444
4.301683	0.1	-0.004768
4.303350	0.1	-0.009537
4.305017	0.1	-0.012100
4.306683	0.1	-0.012457
4.308350	0.1	-0.010133
4.310017	0.1	-0.004828
4.311683	0.1	0.003695
4.313350	0.1	0.014663
4.315017	0.1	0.025332
4.316683	0.1	0.032961
4.318350	0.1	0.036478
4.320017	0.1	0.036180
4.321683	0.1	0.032842
4.323350	0.1	0.027716
4.325017	0.1	0.022829
4.326683	0.1	0.019968
4.328350	0.1	0.018835
4.330017	0.1	0.017524
4.331683	0.1	0.015736
4.333350	0.1	0.015736
4.335017	0.1	0.019133
4.336683	0.1	0.024438
4.338350	0.1	0.029087
4.340017	0.1	0.031292
4.341683	0.1	0.030875
4.343350	0.1	0.028193
4.345017	0.1	0.024140
4.346683	0.1	0.019550
4.348350	0.1	0.014484
4.350017	0.1	0.008821
4.351683	0.1	0.003636
4.353350	0.1	-0.000238
4.355017	0.1	-0.003457
4.356683	0.1	-0.007153
4.358350	0.1	-0.010908
4.360017	0.1	-0.012755
4.361683	0.1	-0.011563
4.363350	0.1	-0.007689
4.365017	0.1	-0.001907
4.366683	0.1	0.004768
4.368350	0.1	0.010669
4.370017	0.1	0.014067
4.371683	0.1	0.014782
4.373350	0.1	0.014126
4.375017	0.1	0.012815
4.376683	0.1	0.010610
4.378350	0.1	0.007689
4.380017	0.1	0.004411
4.381683	0.1	0.001967
4.383350	0.1	0.001907
4.385017	0.1	0.004232
4.386683	0.1	0.007331
4.388350	0.1	0.010014
4.390017	0.1	0.011444
4.391683	0.1	0.011146
4.393350	0.1	0.009477
4.395017	0.1	0.007272
4.396683	0.1	0.005782
4.398350	0.1	0.005782
4.400017	0.1	0.006914
4.401683	0.1	0.008166
4.403350	0.1	0.009000
4.405017	0.1	0.009179
4.406683	0.1	0.009239
4.408350	0.1	0.009775
4.410017	0.1	0.010371
4.411683	0.1	0.009775
4.413350	0.1	0.007272
4.415017	0.1	0.003636
4.416683	0.1	0.000834
4.418350	0.1	-0.000119
4.420017	0.1	0.000477
4.421683	0.1	0.001907
4.423350	0.1	0.003159
4.425017	0.1	0.003636
4.426683	0.1	0.003994
4.428350	0.1	0.005245
4.430017	0.1	0.007927
4.431683	0.1	0.011981
4.433350	0.1	0.016272
4.435017	0.1	0.019372
4.436683	0.1	0.020921
4.438350	0.1	0.020862
4.440017	0.1	0.018954
4.441683	0.1	0.015140
4.443350	0.1	0.010014
4.445017	0.1	0.004351
4.446683	0.1	-0.000417
4.448350	0.1	-0.002444
4.450017	0.1	-0.000298
4.451683	0.1	0.005960
4.453350	0.1	0.013769
4.455017	0.1	0.019133
4.456683	0.1	0.020385
4.458350	0.1	0.018835
4.460017	0.1	0.017047
4.461683	0.1	0.016034
4.463350	0.1	0.014484
4.465017	0.1	0.010848
4.466683	0.1	0.004947
4.468350	0.1	-0.001192
4.470017	0.1	-0.005722
4.471683	0.1	-0.008285
4.473350	0.1	-0.009120
4.475017	0.1	-0.008106
4.476683	0.1	-0.005603
4.478350	0.1	-0.002086
4.480017	0.1	0.002384
4.481683	0.1	0.007689
4.483350	0.1	0.013173
4.485017	0.1	0.018358
4.486683	0.1	0.023603
4.488350	0.1	0.029027
4.490017	0.1	0.033081
4.491683	0.1	0.033915
4.493350	0.1	0.032067
4.495017	0.1	0.029504
4.496683	0.1	0.027418
4.498350	0.1	0.025094
4.500017	0.1	0.021160
4.501683	0.1	0.015914
4.503350	0.1	0.011504
4.505017	0.1	0.009537
4.506683	0.1	0.009775
4.508350	0.1	0.011444
4.510017	0.1	0.013947
4.511683	0.1	0.016212
4.513350	0.1	0.017166
4.515017	0.1	0.016689
4.516683	0.1	0.015259
4.518350	0.1	0.013113
4.520017	0.1	0.010550
4.521683	0.1	0.008821
4.523350	0.1	0.008941
4.525017	0.1	0.010550
4.526683	0.1	0.012457
4.528350	0.1	0.013947
4.530017	0.1	0.015259
4.531683	0.1	0.016987
4.533350	0.1	0.019312
4.535017	0.1	0.021577
4.536683	0.1	0.022233
4.538350	0.1	0.020266
4.540017	0.1	0.016510
4.541683	0.1	0.013113
4.543350	0.1	0.012338
4.545017	0.1	0.015318
4.546683	0.1	0.020623
4.548350	0.1	0.024080
4.550017	0.1	0.022352
4.551683	0.1	0.015795
4.553350	0.1	0.007153
4.555017	0.1	-0.000060
4.556683	0.1	-0.003099
4.558350	0.1	-0.001311
4.560017	0.1	0.003636
4.561683	0.1	0.009239
4.563350	0.1	0.013411
4.565017	0.1	0.015378
4.566683	0.1	0.014722
4.568350	0.1	0.011384
4.570017	0.1	0.006735
4.571683	0.1	0.004351
4.573350	0.1	0.006199
4.575017	0.1	0.010550
4.576683	0.1	0.014186
4.578350	0.1	0.015736
4.580017	0.1	0.016809
4.581683	0.1	0.019372
4.583350	0.1	0.023365
4.585017	0.1	0.027716
4.586683	0.1	0.032008
4.588350	0.1	0.036538
4.590017	0.1	0.041187
4.591683	0.1	0.044942
4.593350	0.1	0.046551
4.595017	0.1	0.045240
4.596683	0.1	0.042081
4.598350	0.1	0.039041
4.600017	0.1	0.036776
4.601683	0.1	0.034928
4.603350	0.1	0.033021
4.605017	0.1	0.030518
4.606683	0.1	0.027239
4.608350	0.1	0.024378
4.610017	0.1	0.024319
4.611683	0.1	0.028431
4.613350	0.1	0.035286
4.615017	0.1	0.041008
4.616683	0.1	0.042439
4.618350	0.1	0.039637
4.620017	0.1	0.035346
4.621683	0.1	0.031769
4.623350	0.1	0.029206
4.625017	0.1	0.027120
4.626683	0.1	0.025928
4.628350	0.1	0.026762
4.630017	0.1	0.029325
4.631683	0.1	0.032187
4.633350	0.1	0.034630
4.635017	0.1	0.035822
4.636683	0.1	0.034809
4.638350	0.1	0.031590
4.640017	0.1	0.027597
4.641683	0.1	0.024617
4.643350	0.1	0.023544
4.645017	0.1	0.023663
4.646683	0.1	0.024080
4.648350	0.1	0.024974
4.650017	0.1	0.026524
4.651683	0.1	0.027418
4.653350	0.1	0.026047
4.655017	0.1	0.023246
4.656683	0.1	0.020862
4.658350	0.1	0.018597
4.660017	0.1	0.014365
4.661683	0.1	0.007331
4.663350	0.1	-0.000477
4.665017	0.1	-0.005603
4.666683	0.1	-0.004888
4.668350	0.1	0.001967
4.670017	0.1	0.011683
4.671683	0.1	0.018775
4.673350	0.1	0.020266
4.675017	0.1	0.017762
4.676683	0.1	0.015020
4.678350	0.1	0.014603
4.680017	0.1	0.017345
4.681683	0.1	0.022769
4.683350	0.1	0.029445
4.685017	0.1	0.035465
4.686683	0.1	0.039697
4.688350	0.1	0.042498
4.690017	0.1	0.043809
4.691683	0.1	0.042498
4.693350	0.1	0.037909
4.695017	0.1	0.031948
4.696683	0.1	0.027478
4.698350	0.1	0.025749
4.700017	0.1	0.025868
4.701683	0.1	0.026047
4.703350	0.1	0.024796
4.705017	0.1	0.021935
4.706683	0.1	0.018656
4.708350	0.1	0.016093
4.710017	0.1	0.014007
4.711683	0.1	0.011802
4.713350	0.1	0.009537
4.715017	0.1	0.007212
4.716683	0.1	0.004292
4.718350	0.1	0.001132
4.720017	0.1	-0.000477
4.721683	0.1	0.001371
4.723350	0.1	0.007570
4.725017	0.1	0.016510
4.726683	0.1	0.024796
4.728350	0.1	0.029147
4.730017	0.1	0.028312
4.731683	0.1	0.023365
4.733350	0.1	0.016868
4.735017	0.1	0.011206
4.736683	0.1	0.006795
4.738350	0.1	0.003576
4.740017	0.1	0.002563
4.741683	0.1	0.005066
4.743350	0.1	0.010967
4.745017	0.1	0.019372
4.746683	0.1	0.028253
4.748350	0.1	0.035882
4.750017	0.1	0.042140
4.751683	0.1	0.047624
4.753350	0.1	0.051796
4.755017	0.1	0.053525
4.756683	0.1	0.052094
4.758350	0.1	0.048399
4.760017	0.1	0.044405
4.761683	0.1	0.041783
4.763350	0.1	0.041187
4.765017	0.1	0.041783
4.766683	0.1	0.041962
4.768350	0.1	0.041306
4.770017	0.1	0.041485
4.771683	0.1	0.043809
4.773350	0.1	0.047803
4.775017	0.1	0.051379
4.776683	0.1	0.052869
4.778350	0.1	0.051677
4.780017	0.1	0.048757
4.781683	0.1	0.046074
4.783350	0.1	0.044286
4.785017	0.1	0.041962
4.786683	0.1	0.038326
4.788350	0.1	0.033975
4.790017	0.1	0.029981
4.791683	0.1	0.027001
4.793350	0.1	0.024915
4.795017	0.1	0.023305
4.796683	0.1	0.022709
4.798350	0.1	0.023484
4.800017	0.1	0.025272
4.801683	0.1	0.027120
4.803350	0.1	0.028193
4.805017	0.1	0.027895
4.806683	0.1	0.026226
4.808350	0.1	0.023305
4.810017	0.1	0.020206
4.811683	0.1	0.018775
4.813350	0.1	0.020206
4.815017	0.1	0.023782
4.816683	0.1	0.026941
4.818350	0.1	0.027895
4.820017	0.1	0.026762
4.821683	0.1	0.024676
4.823350	0.1	0.022113
4.825017	0.1	0.019252
4.826683	0.1	0.017285
4.828350	0.1	0.017822
4.830017	0.1	0.021935
4.831683	0.1	0.029206
4.833350	0.1	0.037432
4.835017	0.1	0.043392
4.836683	0.1	0.044227
4.838350	0.1	0.039399
4.840017	0.1	0.031292
4.841683	0.1	0.024199
4.843350	0.1	0.021517
4.845017	0.1	0.023544
4.846683	0.1	0.028908
4.848350	0.1	0.035524
4.850017	0.1	0.040889
4.851683	0.1	0.043213
4.853350	0.1	0.042975
4.855017	0.1	0.041902
4.856683	0.1	0.041068
4.858350	0.1	0.040829
4.860017	0.1	0.041008
4.861683	0.1	0.041425
4.863350	0.1	0.042081
4.865017	0.1	0.043213
4.866683	0.1	0.045061
4.868350	0.1	0.047028
4.870017	0.1	0.048399
4.871683	0.1	0.048995
4.873350	0.1	0.049591
4.875017	0.1	0.050902
4.876683	0.1	0.052392
4.878350	0.1	0.052512
4.880017	0.1	0.049829
4.881683	0.1	0.044227
4.883350	0.1	0.037432
4.885017	0.1	0.032306
4.886683	0.1	0.030875
4.888350	0.1	0.032485
4.890017	0.1	0.034153
4.891683	0.1	0.033796
4.893350	0.1	0.032485
4.895017	0.1	0.032485
4.896683	0.1	0.033677
4.898350	0.1	0.033736
4.900017	0.1	0.031173
4.901683	0.1	0.027061
4.903350	0.1	0.024080
4.905017	0.1	0.024259
4.906683	0.1	0.026643
4.908350	0.1	0.028849
4.910017	0.1	0.030577
4.911683	0.1	0.034213
4.913350	0.1	0.040770
4.915017	0.1	0.048637
4.916683	0.1	0.054359
4.918350	0.1	0.054598
4.920017	0.1	0.048399
4.921683	0.1	0.038505
4.923350	0.1	0.029385
4.925017	0.1	0.024021
4.926683	0.1	0.022411
4.928350	0.1	0.023127
4.930017	0.1	0.025094
4.931683	0.1	0.027657
4.933350	0.1	0.029683
4.935017	0.1	0.030279
4.936683	0.1	0.029922
4.938350	0.1	0.031054
4.940017	0.1	0.034750
4.941683	0.1	0.039220
4.943350	0.1	0.041902
4.945017	0.1	0.042081
4.946683	0.1	0.041068
4.948350	0.1	0.040174
4.950017	0.1	0.039458
4.951683	0.1	0.038803
4.953350	0.1	0.038683
4.955017	0.1	0.039637
4.956683	0.1	0.041604
4.958350	0.1	0.043869
4.960017	0.1	0.045002
4.961683	0.1	0.044107
4.963350	0.1	0.042617
4.965017	0.1	0.042558
4.966683	0.1	0.045121
4.968350	0.1	0.050604
4.970017	0.1	0.057757
4.971683	0.1	0.062346
4.973350	0.1	0.060678
4.975017	0.1	0.053525
4.976683	0.1	0.044882
4.978350	0.1	0.037372
4.980017	0.1	0.031114
4.981683	0.1	0.026286
4.983350	0.1	0.024199
4.985017	0.1	0.025690
4.986683	0.1	0.030279
4.988350	0.1	0.036597
4.990017	0.1	0.042856
4.991683	0.1	0.047684
4.993350	0.1	0.049710
4.995017	0.1	0.048697
4.996683	0.1	0.046074
4.998350	0.1	0.043631
5.000017	0.1	0.042021
5.001683	0.1	0.040710
5.003350	0.1	0.040114
5.005017	0.1	0.042021
5.006683	0.1	0.047207
5.008350	0.1	0.054240
5.010017	0.1	0.060976
5.011683	0.1	0.065982
5.013350	0.1	0.068545
5.015017	0.1	0.069082
5.016683	0.1	0.068605
5.018350	0.1	0.067413
5.020017	0.1	0.064850
5.021683	0.1	0.060916
5.023350	0.1	0.057459
5.025017	0.1	0.056267
5.026683	0.1	0.058293
5.028350	0.1	0.062764
5.030017	0.1	0.067472
5.031683	0.1	0.070035
5.033350	0.1	0.070155
5.035017	0.1	0.068963
5.036683	0.1	0.067115
5.038350	0.1	0.063777
5.040017	0.1	0.057817
5.041683	0.1	0.049651
5.043350	0.1	0.041246
5.045017	0.1	0.035882
5.046683	0.1	0.036240
5.048350	0.1	0.042379
5.050017	0.1	0.051081
5.051683	0.1	0.058413
5.053350	0.1	0.062287
5.055017	0.1	0.063479
5.056683	0.1	0.064552
5.058350	0.1	0.067532
5.060017	0.1	0.072777
5.061683	0.1	0.079632
5.063350	0.1	0.086725
5.065017	0.1	0.092447
5.066683	0.1	0.095487
5.068350	0.1	0.095367
5.070017	0.1	0.092745
5.071683	0.1	0.088334
5.073350	0.1	0.083327
5.075017	0.1	0.079334
5.076683	0.1	0.077784
5.078350	0.1	0.078738
5.080017	0.1	0.081301
5.081683	0.1	0.084281
5.083350	0.1	0.087738
5.085017	0.1	0.091791
5.086683	0.1	0.095367
5.088350	0.1	0.097394
5.090017	0.1	0.097036
5.091683	0.1	0.093937
5.093350	0.1	0.088036
5.095017	0.1	0.080943
5.096683	0.1	0.075758
5.098350	0.1	0.075221
5.100017	0.1	0.079751
5.101683	0.1	0.087082
5.103350	0.1	0.093281
5.105017	0.1	0.096142
5.106683	0.1	0.096142
5.108350	0.1	0.094533
5.110017	0.1	0.091672
5.111683	0.1	0.088632
5.113350	0.1	0.086904
5.115017	0.1	0.086844
5.116683	0.1	0.088096
5.118350	0.1	0.089884
5.120017	0.1	0.090837
5.121683	0.1	0.089824
5.123350	0.1	0.087082
5.125017	0.1	0.083208
5.126683	0.1	0.078738
5.128350	0.1	0.074446
5.130017	0.1	0.071049
5.131683	0.1	0.069320
5.133350	0.1	0.069678
5.135017	0.1	0.071943
5.136683	0.1	0.075281
5.138350	0.1	0.079155
5.140017	0.1	0.083327
5.141683	0.1	0.087678
5.143350	0.1	0.092089
5.145017	0.1	0.095487
5.146683	0.1	0.096679
5.148350	0.1	0.094831
5.150017	0.1	0.090539
5.151683	0.1	0.085771
5.153350	0.1	0.082731
5.155017	0.1	0.082314
5.156683	0.1	0.083625
5.158350	0.1	0.085175
5.160017	0.1	0.085890
5.161683	0.1	0.085652
5.163350	0.1	0.085056
5.165017	0.1	0.084579
5.166683	0.1	0.084162
5.168350	0.1	0.084341
5.170017	0.1	0.086308
5.171683	0.1	0.090539
5.173350	0.1	0.095427
5.175017	0.1	0.098526
5.176683	0.1	0.097692
5.178350	0.1	0.092268
5.180017	0.1	0.084102
5.181683	0.1	0.076592
5.183350	0.1	0.073433
5.185017	0.1	0.076771
5.186683	0.1	0.085473
5.188350	0.1	0.095069
5.190017	0.1	0.101030
5.191683	0.1	0.101805
5.193350	0.1	0.098288
5.195017	0.1	0.092566
5.196683	0.1	0.086963
5.198350	0.1	0.082850
5.200017	0.1	0.080466
5.201683	0.1	0.079572
5.203350	0.1	0.079632
5.205017	0.1	0.080347
5.206683	0.1	0.081956
5.208350	0.1	0.084102
5.210017	0.1	0.086427
5.211683	0.1	0.089467
5.213350	0.1	0.094831
5.215017	0.1	0.102758
5.216683	0.1	0.111520
5.218350	0.1	0.119030
5.220017	0.1	0.124216
5.221683	0.1	0.125945
5.223350	0.1	0.123084
5.225017	0.1	0.115812
5.226683	0.1	0.105977
5.228350	0.1	0.096798
5.230017	0.1	0.090301
5.231683	0.1	0.085652
5.233350	0.1	0.081718
5.235017	0.1	0.079036
5.236683	0.1	0.078499
5.238350	0.1	0.079632
5.240017	0.1	0.081241
5.241683	0.1	0.083029
5.243350	0.1	0.085771
5.245017	0.1	0.090241
5.246683	0.1	0.096142
5.248350	0.1	0.101924
5.250017	0.1	0.105143
5.251683	0.1	0.103891
5.253350	0.1	0.098586
5.255017	0.1	0.091255
5.256683	0.1	0.084281
5.258350	0.1	0.078678
5.260017	0.1	0.074565
5.261683	0.1	0.072062
5.263350	0.1	0.072718
5.265017	0.1	0.077963
5.266683	0.1	0.086129
5.268350	0.1	0.093281
5.270017	0.1	0.096500
5.271683	0.1	0.095844
5.273350	0.1	0.092864
5.275017	0.1	0.089467
5.276683	0.1	0.087202
5.278350	0.1	0.086546
5.280017	0.1	0.086308
5.281683	0.1	0.085175
5.283350	0.1	0.083327
5.285017	0.1	0.081897
5.286683	0.1	0.082016
5.288350	0.1	0.084102
5.290017	0.1	0.088096
5.291683	0.1	0.093520
5.293350	0.1	0.098884
5.295017	0.1	0.101745
5.296683	0.1	0.100732
5.298350	0.1	0.096738
5.300017	0.1	0.091970
5.301683	0.1	0.088632
5.303350	0.1	0.087500
5.305017	0.1	0.087857
5.306683	0.1	0.088751
5.308350	0.1	0.090063
5.310017	0.1	0.092328
5.311683	0.1	0.095904
5.313350	0.1	0.100553
5.315017	0.1	0.106037
5.316683	0.1	0.111461
5.318350	0.1	0.115097
5.320017	0.1	0.115991
5.321683	0.1	0.114977
5.323350	0.1	0.112832
5.325017	0.1	0.110209
5.326683	0.1	0.107944
5.328350	0.1	0.107050
5.330017	0.1	0.109017
5.331683	0.1	0.114143
5.333350	0.1	0.120461
5.335017	0.1	0.125170
5.336683	0.1	0.126958
5.338350	0.1	0.126660
5.340017	0.1	0.126541
5.341683	0.1	0.127554
5.343350	0.1	0.128806
5.345017	0.1	0.129461
5.346683	0.1	0.129879
5.348350	0.1	0.130117
5.350017	0.1	0.129342
5.351683	0.1	0.126600
5.353350	0.1	0.121415
5.355017	0.1	0.114441
5.356683	0.1	0.107646
5.358350	0.1	0.102401
5.360017	0.1	0.098526
5.361683	0.1	0.095665
5.363350	0.1	0.093937
5.365017	0.1	0.093818
5.366683	0.1	0.095427
5.368350	0.1	0.098944
5.370017	0.1	0.103652
5.371683	0.1	0.108242
5.373350	0.1	0.111163
5.375017	0.1	0.111580
5.376683	0.1	0.110269
5.378350	0.1	0.108957
5.380017	0.1	0.108957
5.381683	0.1	0.109613
5.383350	0.1	0.109851
5.385017	0.1	0.109613
5.386683	0.1	0.109851
5.388350	0.1	0.111163
5.390017	0.1	0.112832
5.391683	0.1	0.114143
5.393350	0.1	0.114977
5.395017	0.1	0.115514
5.396683	0.1	0.116229
5.398350	0.1	0.117302
5.400017	0.1	0.118911
5.401683	0.1	0.120521
5.403350	0.1	0.121117
5.405017	0.1	0.120401
5.406683	0.1	0.118971
5.408350	0.1	0.117660
5.410017	0.1	0.116825
5.411683	0.1	0.116229
5.413350	0.1	0.116587
5.415017	0.1	0.119627
5.416683	0.1	0.125706
5.418350	0.1	0.132680
5.420017	0.1	0.137389
5.421683	0.1	0.137746
5.423350	0.1	0.133991
5.425017	0.1	0.128269
5.426683	0.1	0.122786
5.428350	0.1	0.119269
5.430017	0.1	0.119627
5.431683	0.1	0.125349
5.433350	0.1	0.135720
5.435017	0.1	0.146747
5.436683	0.1	0.152886
5.438350	0.1	0.151098
5.440017	0.1	0.143111
5.441683	0.1	0.133932
5.443350	0.1	0.127971
5.445017	0.1	0.127256
5.446683	0.1	0.130892
5.448350	0.1	0.136316
5.450017	0.1	0.140786
5.451683	0.1	0.142634
5.453350	0.1	0.141859
5.455017	0.1	0.138819
5.456683	0.1	0.134110
5.458350	0.1	0.128984
5.460017	0.1	0.125349
5.461683	0.1	0.123441
5.463350	0.1	0.122190
5.465017	0.1	0.121117
5.466683	0.1	0.120401
5.468350	0.1	0.119925
5.470017	0.1	0.118673
5.471683	0.1	0.116766
5.473350	0.1	0.115931
5.475017	0.1	0.117540
5.476683	0.1	0.120938
5.478350	0.1	0.124514
5.480017	0.1	0.127077
5.481683	0.1	0.128090
5.483350	0.1	0.127614
5.485017	0.1	0.125170
5.486683	0.1	0.120759
5.488350	0.1	0.116229
5.490017	0.1	0.114024
5.491683	0.1	0.114560
5.493350	0.1	0.116229
5.495017	0.1	0.117660
5.496683	0.1	0.118017
5.498350	0.1	0.117183
5.500017	0.1	0.115454
5.501683	0.1	0.114024
5.503350	0.1	0.114024
5.505017	0.1	0.115454
5.506683	0.1	0.117421
5.508350	0.1	0.119627
5.510017	0.1	0.122845
5.511683	0.1	0.127494
5.513350	0.1	0.132442
5.515017	0.1	0.135660
5.516683	0.1	0.136375
5.518350	0.1	0.135064
5.520017	0.1	0.132084
5.521683	0.1	0.127435
5.523350	0.1	0.121772
5.525017	0.1	0.116766
5.526683	0.1	0.114441
5.528350	0.1	0.114977
5.530017	0.1	0.116944
5.531683	0.1	0.118017
5.533350	0.1	0.116825
5.535017	0.1	0.114262
5.536683	0.1	0.112712
5.538350	0.1	0.112951
5.540017	0.1	0.113368
5.541683	0.1	0.112116
5.543350	0.1	0.109494
5.545017	0.1	0.107706
5.546683	0.1	0.108361
5.548350	0.1	0.110745
5.550017	0.1	0.113726
5.551683	0.1	0.116527
5.553350	0.1	0.118494
5.555017	0.1	0.119030
5.556683	0.1	0.118673
5.558350	0.1	0.119030
5.560017	0.1	0.121176
5.561683	0.1	0.125825
5.563350	0.1	0.132859
5.565017	0.1	0.140250
5.566683	0.1	0.145018
5.568350	0.1	0.145853
5.570017	0.1	0.143945
5.571683	0.1	0.141442
5.573350	0.1	0.140727
5.575017	0.1	0.143170
5.576683	0.1	0.147164
5.578350	0.1	0.149727
5.580017	0.1	0.149608
5.581683	0.1	0.146985
5.583350	0.1	0.141501
5.585017	0.1	0.133038
5.586683	0.1	0.123024
5.588350	0.1	0.114203
5.590017	0.1	0.110209
5.591683	0.1	0.113189
5.593350	0.1	0.121236
5.595017	0.1	0.129700
5.596683	0.1	0.135720
5.598350	0.1	0.138879
5.600017	0.1	0.139654
5.601683	0.1	0.138581
5.603350	0.1	0.136316
5.605017	0.1	0.133634
5.606683	0.1	0.131130
5.608350	0.1	0.129938
5.610017	0.1	0.130832
5.611683	0.1	0.132978
5.613350	0.1	0.135064
5.615017	0.1	0.136495
5.616683	0.1	0.137448
5.618350	0.1	0.138521
5.620017	0.1	0.139892
5.621683	0.1	0.141501
5.623350	0.1	0.143051
5.625017	0.1	0.144959
5.626683	0.1	0.146627
5.628350	0.1	0.146031
5.630017	0.1	0.141263
5.631683	0.1	0.132382
5.633350	0.1	0.121415
5.635017	0.1	0.111341
5.636683	0.1	0.104666
5.638350	0.1	0.102282
5.640017	0.1	0.104249
5.641683	0.1	0.109673
5.643350	0.1	0.116825
5.645017	0.1	0.123858
5.646683	0.1	0.129819
5.648350	0.1	0.133634
5.650017	0.1	0.133634
5.651683	0.1	0.128984
5.653350	0.1	0.120521
5.655017	0.1	0.110447
5.656683	0.1	0.102401
5.658350	0.1	0.099599
5.660017	0.1	0.102520
5.661683	0.1	0.108480
5.663350	0.1	0.115633
5.665017	0.1	0.123620
5.666683	0.1	0.132084
5.668350	0.1	0.138342
5.670017	0.1	0.139356
5.671683	0.1	0.133812
5.673350	0.1	0.123978
5.675017	0.1	0.115037
5.676683	0.1	0.111103
5.678350	0.1	0.112712
5.680017	0.1	0.117362
5.681683	0.1	0.122130
5.683350	0.1	0.125170
5.685017	0.1	0.125229
5.686683	0.1	0.122011
5.688350	0.1	0.116706
5.690017	0.1	0.111759
5.691683	0.1	0.108540
5.693350	0.1	0.106573
5.695017	0.1	0.104725
5.696683	0.1	0.103414
5.698350	0.1	0.104189
5.700017	0.1	0.107884
5.701683	0.1	0.112832
5.703350	0.1	0.116110
5.705017	0.1	0.116050
5.706683	0.1	0.114441
5.708350	0.1	0.114679
5.710017	0.1	0.118196
5.711683	0.1	0.123143
5.713350	0.1	0.127137
5.715017	0.1	0.128627
5.716683	0.1	0.127196
5.718350	0.1	0.123084
5.720017	0.1	0.117421
5.721683	0.1	0.112534
5.723350	0.1	0.110149
5.725017	0.1	0.109971
5.726683	0.1	0.109673
5.728350	0.1	0.107527
5.730017	0.1	0.104666
5.731683	0.1	0.103593
5.733350	0.1	0.105381
5.735017	0.1	0.108480
5.736683	0.1	0.111103
5.738350	0.1	0.112534
5.740017	0.1	0.112951
5.741683	0.1	0.112593
5.743350	0.1	0.112116
5.745017	0.1	0.111699
5.746683	0.1	0.110030
5.748350	0.1	0.105977
5.750017	0.1	0.100613
5.751683	0.1	0.096798
5.753350	0.1	0.095963
5.755017	0.1	0.097096
5.756683	0.1	0.098050
5.758350	0.1	0.098228
5.760017	0.1	0.099778
5.761683	0.1	0.104725
5.763350	0.1	0.112772
5.765017	0.1	0.121653
5.766683	0.1	0.128329
5.768350	0.1	0.129998
5.770017	0.1	0.125408
5.771683	0.1	0.116766
5.773350	0.1	0.109017
5.775017	0.1	0.105977
5.776683	0.1	0.108063
5.778350	0.1	0.112355
5.780017	0.1	0.116169
5.781683	0.1	0.118673
5.783350	0.1	0.119448
5.785017	0.1	0.116885
5.786683	0.1	0.110686
5.788350	0.1	0.103652
5.790017	0.1	0.098526
5.791683	0.1	0.095606
5.793350	0.1	0.093281
5.795017	0.1	0.091612
5.796683	0.1	0.092328
5.798350	0.1	0.095904
5.800017	0.1	0.100374
5.801683	0.1	0.103295
5.803350	0.1	0.103295
5.805017	0.1	0.100195
5.806683	0.1	0.095189
5.808350	0.1	0.090718
5.810017	0.1	0.088930
5.811683	0.1	0.089884
5.813350	0.1	0.092089
5.815017	0.1	0.094235
5.816683	0.1	0.095606
5.818350	0.1	0.095904
5.820017	0.1	0.095546
5.821683	0.1	0.095248
5.823350	0.1	0.095129
5.825017	0.1	0.094950
5.826683	0.1	0.095785
5.828350	0.1	0.098705
5.830017	0.1	0.101864
5.831683	0.1	0.102937
5.833350	0.1	0.101209
5.835017	0.1	0.096917
5.836683	0.1	0.090301
5.838350	0.1	0.083804
5.840017	0.1	0.081241
5.841683	0.1	0.084579
5.843350	0.1	0.092030
5.845017	0.1	0.099123
5.846683	0.1	0.101507
5.848350	0.1	0.098467
5.850017	0.1	0.093639
5.851683	0.1	0.091612
5.853350	0.1	0.093937
5.855017	0.1	0.098765
5.856683	0.1	0.103116
5.858350	0.1	0.104725
5.860017	0.1	0.103652
5.861683	0.1	0.102758
5.863350	0.1	0.105739
5.865017	0.1	0.114143
5.866683	0.1	0.125468
5.868350	0.1	0.134707
5.870017	0.1	0.137627
5.871683	0.1	0.133872
5.873350	0.1	0.126064
5.875017	0.1	0.117719
5.876683	0.1	0.111341
5.878350	0.1	0.108063
5.880017	0.1	0.107288
5.881683	0.1	0.107229
5.883350	0.1	0.106156
5.885017	0.1	0.103951
5.886683	0.1	0.101984
5.888350	0.1	0.100791
5.890017	0.1	0.099421
5.891683	0.1	0.097215
5.893350	0.1	0.095725
5.895017	0.1	0.096798
5.896683	0.1	0.099897
5.898350	0.1	0.102937
5.900017	0.1	0.104070
5.901683	0.1	0.103295
5.903350	0.1	0.102282
5.905017	0.1	0.101745
5.906683	0.1	0.101447
5.908350	0.1	0.101805
5.910017	0.1	0.102937
5.911683	0.1	0.103772
5.913350	0.1	0.102878
5.915017	0.1	0.100255
5.916683	0.1	0.098169
5.918350	0.1	0.099003
5.920017	0.1	0.102580
5.921683	0.1	0.106037
5.923350	0.1	0.106514
5.925017	0.1	0.103056
5.926683	0.1	0.097156
5.928350	0.1	0.091016
5.930017	0.1	0.086129
5.931683	0.1	0.083089
5.933350	0.1	0.082254
5.935017	0.1	0.083983
5.936683	0.1	0.088513
5.938350	0.1	0.094950
5.940017	0.1	0.101089
5.941683	0.1	0.104487
5.943350	0.1	0.104427
5.945017	0.1	0.102997
5.946683	0.1	0.102937
5.948350	0.1	0.104845
5.950017	0.1	0.107169
5.951683	0.1	0.108838
5.953350	0.1	0.109315
5.955017	0.1	0.108361
5.956683	0.1	0.105977
5.958350	0.1	0.102460
5.960017	0.1	0.098765
5.961683	0.1	0.096679
5.963350	0.1	0.097811
5.965017	0.1	0.101864
5.966683	0.1	0.106812
5.968350	0.1	0.110686
5.970017	0.1	0.111699
5.971683	0.1	0.109553
5.973350	0.1	0.105917
5.975017	0.1	0.103235
5.976683	0.1	0.101924
5.978350	0.1	0.099957
5.980017	0.1	0.095606
5.981683	0.1	0.090718
5.983350	0.1	0.089049
5.985017	0.1	0.092149
5.986683	0.1	0.098169
5.988350	0.1	0.103891
5.990017	0.1	0.107110
5.991683	0.1	0.106931
5.993350	0.1	0.103712
5.995017	0.1	0.098884
5.996683	0.1	0.093699
5.998350	0.1	0.089109
6.000017	0.1	0.086188
6.001683	0.1	0.084341
6.003350	0.1	0.081360
6.005017	0.1	0.076354
6.006683	0.1	0.070751
6.008350	0.1	0.066102
6.010017	0.1	0.063181
6.011683	0.1	0.063241
6.013350	0.1	0.067890
6.015017	0.1	0.076473
6.016683	0.1	0.085294
6.018350	0.1	0.090957
6.020017	0.1	0.092506
6.021683	0.1	0.091314
6.023350	0.1	0.089943
6.025017	0.1	0.090599
6.026683	0.1	0.093877
6.028350	0.1	0.098467
6.030017	0.1	0.101388
6.031683	0.1	0.100493
6.033350	0.1	0.096321
6.035017	0.1	0.090957
6.036683	0.1	0.085473
6.038350	0.1	0.080884
6.040017	0.1	0.078499
6.041683	0.1	0.079572
6.043350	0.1	0.083387
6.045017	0.1	0.087380
6.046683	0.1	0.089586
6.048350	0.1	0.090241
6.050017	0.1	0.090003
6.051683	0.1	0.088871
6.053350	0.1	0.087500
6.055017	0.1	0.086606
6.056683	0.1	0.086784
6.058350	0.1	0.087738
6.060017	0.1	0.088215
6.061683	0.1	0.086904
6.063350	0.1	0.084162
6.065017	0.1	0.081718
6.066683	0.1	0.079989
6.068350	0.1	0.078797
6.070017	0.1	0.079334
6.071683	0.1	0.083148
6.073350	0.1	0.089109
6.075017	0.1	0.093758
6.076683	0.1	0.095308
6.078350	0.1	0.095248
6.080017	0.1	0.096202
6.081683	0.1	0.098407
6.083350	0.1	0.099838
6.085017	0.1	0.098825
6.086683	0.1	0.095725
6.088350	0.1	0.092149
6.090017	0.1	0.089169
6.091683	0.1	0.086844
6.093350	0.1	0.084639
6.095017	0.1	0.082850
6.096683	0.1	0.082433
6.098350	0.1	0.083685
6.100017	0.1	0.085711
6.101683	0.1	0.086904
6.103350	0.1	0.086129
6.105017	0.1	0.083804
6.106683	0.1	0.081122
6.108350	0.1	0.079870
6.110017	0.1	0.081062
6.111683	0.1	0.084043
6.113350	0.1	0.087261
6.115017	0.1	0.090003
6.116683	0.1	0.092387
6.118350	0.1	0.093818
6.120017	0.1	0.093043
6.121683	0.1	0.089824
6.123350	0.1	0.085413
6.125017	0.1	0.081241
6.126683	0.1	0.077844
6.128350	0.1	0.075102
6.130017	0.1	0.073791
6.131683	0.1	0.074625
6.133350	0.1	0.077367
6.135017	0.1	0.081182
6.136683	0.1	0.085473
6.138350	0.1	0.090420
6.140017	0.1	0.095665
6.141683	0.1	0.099421
6.143350	0.1	0.100732
6.145017	0.1	0.100851
6.146683	0.1	0.100970
6.148350	0.1	0.100076
6.150017	0.1	0.097513
6.151683	0.1	0.094891
6.153350	0.1	0.093460
6.155017	0.1	0.092208
6.156683	0.1	0.090301
6.158350	0.1	0.089049
6.160017	0.1	0.089824
6.161683	0.1	0.092328
6.163350	0.1	0.095606
6.165017	0.1	0.099063
6.166683	0.1	0.102758
6.168350	0.1	0.107169
6.170017	0.1	0.112057
6.171683	0.1	0.115514
6.173350	0.1	0.114977
6.175017	0.1	0.109851
6.176683	0.1	0.101924
6.178350	0.1	0.093758
6.180017	0.1	0.086606
6.181683	0.1	0.081420
6.183350	0.1	0.079632
6.185017	0.1	0.081897
6.186683	0.1	0.086606
6.188350	0.1	0.091553
6.190017	0.1	0.095487
6.191683	0.1	0.098109
6.193350	0.1	0.099719
6.195017	0.1	0.100374
6.196683	0.1	0.099421
6.198350	0.1	0.096858
6.200017	0.1	0.093877
6.201683	0.1	0.091970
6.203350	0.1	0.091612
6.205017	0.1	0.091493
6.206683	0.1	0.090122
6.208350	0.1	0.087321
6.210017	0.1	0.084400
6.211683	0.1	0.082970
6.213350	0.1	0.083745
6.215017	0.1	0.086188
6.216683	0.1	0.089705
6.218350	0.1	0.093937
6.220017	0.1	0.098884
6.221683	0.1	0.103831
6.223350	0.1	0.107825
6.225017	0.1	0.109494
6.226683	0.1	0.107408
6.228350	0.1	0.101924
6.230017	0.1	0.095308
6.231683	0.1	0.090122
6.233350	0.1	0.088573
6.235017	0.1	0.092506
6.236683	0.1	0.101149
6.238350	0.1	0.110865
6.240017	0.1	0.117481
6.241683	0.1	0.118136
6.243350	0.1	0.112534
6.245017	0.1	0.104070
6.246683	0.1	0.097275
6.248350	0.1	0.094116
6.250017	0.1	0.093579
6.251683	0.1	0.094473
6.253350	0.1	0.097096
6.255017	0.1	0.101745
6.256683	0.1	0.106692
6.258350	0.1	0.109255
6.260017	0.1	0.108957
6.261683	0.1	0.106752
6.263350	0.1	0.104010
6.265017	0.1	0.101268
6.266683	0.1	0.098169
6.268350	0.1	0.094295
6.270017	0.1	0.089645
6.271683	0.1	0.084460
6.273350	0.1	0.079155
6.275017	0.1	0.074744
6.276683	0.1	0.072896
6.278350	0.1	0.074089
6.280017	0.1	0.076413
6.281683	0.1	0.077724
6.283350	0.1	0.078082
6.285017	0.1	0.079274
6.286683	0.1	0.081837
6.288350	0.1	0.084579
6.290017	0.1	0.086367
6.291683	0.1	0.087202
6.293350	0.1	0.087082
6.295017	0.1	0.086308
6.296683	0.1	0.085473
6.298350	0.1	0.084996
6.300017	0.1	0.084877
6.301683	0.1	0.084043
6.303350	0.1	0.081003
6.305017	0.1	0.075519
6.306683	0.1	0.068605
6.308350	0.1	0.062287
6.310017	0.1	0.058770
6.311683	0.1	0.058949
6.313350	0.1	0.061810
6.315017	0.1	0.066459
6.316683	0.1	0.073195
6.318350	0.1	0.082135
6.320017	0.1	0.092387
6.321683	0.1	0.101626
6.323350	0.1	0.107825
6.325017	0.1	0.111520
6.326683	0.1	0.115097
6.328350	0.1	0.118792
6.330017	0.1	0.120640
6.331683	0.1	0.118732
6.333350	0.1	0.113368
6.335017	0.1	0.106394
6.336683	0.1	0.099659
6.338350	0.1	0.094593
6.340017	0.1	0.092804
6.341683	0.1	0.095367
6.343350	0.1	0.100970
6.345017	0.1	0.106335
6.346683	0.1	0.109136
6.348350	0.1	0.109375
6.350017	0.1	0.108421
6.351683	0.1	0.108242
6.353350	0.1	0.110984
6.355017	0.1	0.116706
6.356683	0.1	0.122607
6.358350	0.1	0.126123
6.360017	0.1	0.127256
6.361683	0.1	0.126839
6.363350	0.1	0.124753
6.365017	0.1	0.120640
6.366683	0.1	0.115156
6.368350	0.1	0.110209
6.370017	0.1	0.108004
6.371683	0.1	0.109196
6.373350	0.1	0.112593
6.375017	0.1	0.116467
6.376683	0.1	0.119150
6.378350	0.1	0.119567
6.380017	0.1	0.118196
6.381683	0.1	0.116467
6.383350	0.1	0.115097
6.385017	0.1	0.114024
6.386683	0.1	0.113010
6.388350	0.1	0.112355
6.390017	0.1	0.113070
6.391683	0.1	0.116169
6.393350	0.1	0.120044
6.395017	0.1	0.121832
6.396683	0.1	0.120819
6.398350	0.1	0.119269
6.400017	0.1	0.119150
6.401683	0.1	0.121057
6.403350	0.1	0.124455
6.405017	0.1	0.128627
6.406683	0.1	0.132382
6.408350	0.1	0.134349
6.410017	0.1	0.132978
6.411683	0.1	0.128865
6.413350	0.1	0.124216
6.415017	0.1	0.119925
6.416683	0.1	0.116169
6.418350	0.1	0.113606
6.420017	0.1	0.113070
6.421683	0.1	0.114560
6.423350	0.1	0.117481
6.425017	0.1	0.120878
6.426683	0.1	0.124097
6.428350	0.1	0.126898
6.430017	0.1	0.128210
6.431683	0.1	0.126660
6.433350	0.1	0.122309
6.435017	0.1	0.116646
6.436683	0.1	0.111103
6.438350	0.1	0.107110
6.440017	0.1	0.106156
6.441683	0.1	0.109017
6.443350	0.1	0.115156
6.445017	0.1	0.122488
6.446683	0.1	0.128210
6.448350	0.1	0.129938
6.450017	0.1	0.127137
6.451683	0.1	0.121415
6.453350	0.1	0.115514
6.455017	0.1	0.111699
6.456683	0.1	0.110388
6.458350	0.1	0.110149
6.460017	0.1	0.109911
6.461683	0.1	0.109911
6.463350	0.1	0.111520
6.465017	0.1	0.114858
6.466683	0.1	0.118852
6.468350	0.1	0.122011
6.470017	0.1	0.122726
6.471683	0.1	0.120521
6.473350	0.1	0.117421
6.475017	0.1	0.115514
6.476683	0.1	0.114799
6.478350	0.1	0.113904
6.480017	0.1	0.112295
6.481683	0.1	0.110805
6.483350	0.1	0.110328
6.485017	0.1	0.110149
6.486683	0.1	0.108898
6.488350	0.1	0.106692
6.490017	0.1	0.104547
6.491683	0.1	0.102162
6.493350	0.1	0.098705
6.495017	0.1	0.095010
6.496683	0.1	0.093162
6.498350	0.1	0.094950
6.500017	0.1	0.100613
6.501683	0.1	0.108659
6.503350	0.1	0.116944
6.505017	0.1	0.122845
6.506683	0.1	0.125468
6.508350	0.1	0.125706
6.510017	0.1	0.124037
6.511683	0.1	0.120521
6.513350	0.1	0.116944
6.515017	0.1	0.116408
6.516683	0.1	0.119567
6.518350	0.1	0.123203
6.520017	0.1	0.123680
6.521683	0.1	0.119865
6.523350	0.1	0.113606
6.525017	0.1	0.106812
6.526683	0.1	0.101328
6.528350	0.1	0.098467
6.530017	0.1	0.098050
6.531683	0.1	0.099003
6.533350	0.1	0.101447
6.535017	0.1	0.106096
6.536683	0.1	0.111759
6.538350	0.1	0.115693
6.540017	0.1	0.116348
6.541683	0.1	0.114381
6.543350	0.1	0.111640
6.545017	0.1	0.109673
6.546683	0.1	0.108421
6.548350	0.1	0.106275
6.550017	0.1	0.102222
6.551683	0.1	0.098050
6.553350	0.1	0.096798
6.555017	0.1	0.098944
6.556683	0.1	0.102401
6.558350	0.1	0.105560
6.560017	0.1	0.108063
6.561683	0.1	0.110328
6.563350	0.1	0.113010
6.565017	0.1	0.117004
6.566683	0.1	0.122607
6.568350	0.1	0.128269
6.570017	0.1	0.131965
6.571683	0.1	0.132918
6.573350	0.1	0.131667
6.575017	0.1	0.129223
6.576683	0.1	0.126779
6.578350	0.1	0.125289
6.580017	0.1	0.124991
6.581683	0.1	0.124693
6.583350	0.1	0.122964
6.585017	0.1	0.119627
6.586683	0.1	0.115812
6.588350	0.1	0.113189
6.590017	0.1	0.113487
6.591683	0.1	0.117421
6.593350	0.1	0.124633
6.595017	0.1	0.133455
6.596683	0.1	0.141799
6.598350	0.1	0.146985
6.600017	0.1	0.146925
6.601683	0.1	0.141621
6.603350	0.1	0.133574
6.605017	0.1	0.126839
6.606683	0.1	0.124872
6.608350	0.1	0.128984
6.610017	0.1	0.138044
6.611683	0.1	0.149548
6.613350	0.1	0.159800
6.615017	0.1	0.166774
6.616683	0.1	0.171185
6.618350	0.1	0.173986
6.620017	0.1	0.175357
6.621683	0.1	0.175416
6.623350	0.1	0.175238
6.625017	0.1	0.176132
6.626683	0.1	0.178337
6.628350	0.1	0.180721
6.630017	0.1	0.181794
6.631683	0.1	0.181437
6.633350	0.1	0.181079
6.635017	0.1	0.182629
6.636683	0.1	0.186503
6.638350	0.1	0.191629
6.640017	0.1	0.196993
6.641683	0.1	0.201404
6.643350	0.1	0.203133
6.645017	0.1	0.200391
6.646683	0.1	0.193954
6.648350	0.1	0.187278
6.650017	0.1	0.184834
6.651683	0.1	0.188708
6.653350	0.1	0.196934
6.655017	0.1	0.205815
6.656683	0.1	0.213265
6.658350	0.1	0.218570
6.660017	0.1	0.221491
6.661683	0.1	0.222266
6.663350	0.1	0.221014
6.665017	0.1	0.218451
6.666683	0.1	0.215828
6.668350	0.1	0.214398
6.670017	0.1	0.215292
6.671683	0.1	0.218809
6.673350	0.1	0.224054
6.675017	0.1	0.229955
6.676683	0.1	0.236154
6.678350	0.1	0.242353
6.680017	0.1	0.247717
6.681683	0.1	0.250876
6.683350	0.1	0.252068
6.685017	0.1	0.253558
6.686683	0.1	0.257194
6.688350	0.1	0.262201
6.690017	0.1	0.265718
6.691683	0.1	0.266135
6.693350	0.1	0.264883
6.695017	0.1	0.264645
6.696683	0.1	0.266850
6.698350	0.1	0.270367
6.700017	0.1	0.273049
6.701683	0.1	0.274122
6.703350	0.1	0.274181
6.705017	0.1	0.274122
6.706683	0.1	0.275731
6.708350	0.1	0.280440
6.710017	0.1	0.287414
6.711683	0.1	0.292897
6.713350	0.1	0.293076
6.715017	0.1	0.287831
6.716683	0.1	0.280261
6.718350	0.1	0.273049
6.720017	0.1	0.267565
6.721683	0.1	0.265658
6.723350	0.1	0.269175
6.725017	0.1	0.277042
6.726683	0.1	0.286281
6.728350	0.1	0.293791
6.730017	0.1	0.297964
6.731683	0.1	0.298202
6.733350	0.1	0.294626
6.735017	0.1	0.289440
6.736683	0.1	0.285447
6.738350	0.1	0.284255
6.740017	0.1	0.285208
6.741683	0.1	0.286400
6.743350	0.1	0.286281
6.745017	0.1	0.284314
6.746683	0.1	0.281215
6.748350	0.1	0.279367
6.750017	0.1	0.280321
6.751683	0.1	0.283360
6.753350	0.1	0.286043
6.755017	0.1	0.287235
6.756683	0.1	0.286818
6.758350	0.1	0.284612
6.760017	0.1	0.280499
6.761683	0.1	0.275493
6.763350	0.1	0.272572
6.765017	0.1	0.274122
6.766683	0.1	0.279307
6.768350	0.1	0.285804
6.770017	0.1	0.291109
6.771683	0.1	0.293195
6.773350	0.1	0.292182
6.775017	0.1	0.290513
6.776683	0.1	0.290334
6.778350	0.1	0.292122
6.780017	0.1	0.295341
6.781683	0.1	0.298798
6.783350	0.1	0.300467
6.785017	0.1	0.298560
6.786683	0.1	0.292838
6.788350	0.1	0.284374
6.790017	0.1	0.275493
6.791683	0.1	0.268757
6.793350	0.1	0.265896
6.795017	0.1	0.267267
6.796683	0.1	0.271380
6.798350	0.1	0.275612
6.800017	0.1	0.277579
6.801683	0.1	0.276446
6.803350	0.1	0.272691
6.805017	0.1	0.267982
6.806683	0.1	0.263989
6.808350	0.1	0.261843
6.810017	0.1	0.261843
6.811683	0.1	0.263691
6.813350	0.1	0.266552
6.815017	0.1	0.269532
6.816683	0.1	0.271916
6.818350	0.1	0.273526
6.820017	0.1	0.275016
6.821683	0.1	0.277281
6.823350	0.1	0.280082
6.825017	0.1	0.281632
6.826683	0.1	0.280082
6.828350	0.1	0.275791
6.830017	0.1	0.270784
6.831683	0.1	0.267804
6.833350	0.1	0.268877
6.835017	0.1	0.274241
6.836683	0.1	0.281870
6.838350	0.1	0.289142
6.840017	0.1	0.294209
6.841683	0.1	0.296474
6.843350	0.1	0.296533
6.845017	0.1	0.295162
6.846683	0.1	0.292301
6.848350	0.1	0.288069
6.850017	0.1	0.283659
6.851683	0.1	0.280261
6.853350	0.1	0.278294
6.855017	0.1	0.278771
6.856683	0.1	0.282168
6.858350	0.1	0.287235
6.860017	0.1	0.292361
6.861683	0.1	0.296950
6.863350	0.1	0.300705
6.865017	0.1	0.302732
6.866683	0.1	0.302434
6.868350	0.1	0.300229
6.870017	0.1	0.297368
6.871683	0.1	0.294507
6.873350	0.1	0.292003
6.875017	0.1	0.290096
6.876683	0.1	0.289142
6.878350	0.1	0.289977
6.880017	0.1	0.293136
6.881683	0.1	0.297248
6.883350	0.1	0.300109
6.885017	0.1	0.300527
6.886683	0.1	0.298560
6.888350	0.1	0.294328
6.890017	0.1	0.287890
6.891683	0.1	0.280738
6.893350	0.1	0.275314
6.895017	0.1	0.273407
6.896683	0.1	0.275075
6.898350	0.1	0.278294
6.900017	0.1	0.280499
6.901683	0.1	0.281274
6.903350	0.1	0.282347
6.905017	0.1	0.285506
6.906683	0.1	0.290573
6.908350	0.1	0.295937
6.910017	0.1	0.300646
6.911683	0.1	0.304639
6.913350	0.1	0.307024
6.915017	0.1	0.305951
6.916683	0.1	0.300646
6.918350	0.1	0.292003
6.920017	0.1	0.282407
6.921683	0.1	0.274837
6.923350	0.1	0.271380
6.925017	0.1	0.272751
6.926683	0.1	0.278056
6.928350	0.1	0.284314
6.930017	0.1	0.288665
6.931683	0.1	0.289679
6.933350	0.1	0.287950
6.935017	0.1	0.284612
6.936683	0.1	0.280917
6.938350	0.1	0.277281
6.940017	0.1	0.272870
6.941683	0.1	0.267744
6.943350	0.1	0.263453
6.945017	0.1	0.262141
6.946683	0.1	0.264406
6.948350	0.1	0.268936
6.950017	0.1	0.273645
6.951683	0.1	0.277221
6.953350	0.1	0.279188
6.955017	0.1	0.279665
6.956683	0.1	0.279188
6.958350	0.1	0.279009
6.960017	0.1	0.280142
6.961683	0.1	0.282466
6.963350	0.1	0.284851
6.965017	0.1	0.286102
6.966683	0.1	0.285923
6.968350	0.1	0.285268
6.970017	0.1	0.284314
6.971683	0.1	0.282764
6.973350	0.1	0.280678
6.975017	0.1	0.278413
6.976683	0.1	0.276506
6.978350	0.1	0.276685
6.980017	0.1	0.280082
6.981683	0.1	0.284731
6.983350	0.1	0.287831
6.985017	0.1	0.288486
6.986683	0.1	0.288367
6.988350	0.1	0.289559
6.990017	0.1	0.292063
6.991683	0.1	0.293851
6.993350	0.1	0.293672
6.995017	0.1	0.292182
6.996683	0.1	0.290751
6.998350	0.1	0.289857
7.000017	0.1	0.289798
7.001683	0.1	0.290453
7.003350	0.1	0.290811
7.005017	0.1	0.289142
7.006683	0.1	0.285447
7.008350	0.1	0.282049
7.010017	0.1	0.281036
7.011683	0.1	0.282824
7.013350	0.1	0.286937
7.015017	0.1	0.291884
7.016683	0.1	0.295162
7.018350	0.1	0.294566
7.020017	0.1	0.290275
7.021683	0.1	0.284672
7.023350	0.1	0.280976
7.025017	0.1	0.281513
7.026683	0.1	0.285566
7.028350	0.1	0.290513
7.030017	0.1	0.293732
7.031683	0.1	0.293970
7.033350	0.1	0.291109
7.035017	0.1	0.285923
7.036683	0.1	0.279963
7.038350	0.1	0.274777
7.040017	0.1	0.271618
7.041683	0.1	0.271499
7.043350	0.1	0.274837
7.045017	0.1	0.280380
7.046683	0.1	0.285327
7.048350	0.1	0.287056
7.050017	0.1	0.284731
7.051683	0.1	0.280380
7.053350	0.1	0.276208
7.055017	0.1	0.273585
7.056683	0.1	0.272810
7.058350	0.1	0.274658
7.060017	0.1	0.280082
7.061683	0.1	0.288606
7.063350	0.1	0.298321
7.065017	0.1	0.306547
7.066683	0.1	0.310600
7.068350	0.1	0.308633
7.070017	0.1	0.301719
7.071683	0.1	0.292897
7.073350	0.1	0.284851
7.075017	0.1	0.278711
7.076683	0.1	0.274718
7.078350	0.1	0.273049
7.080017	0.1	0.273108
7.081683	0.1	0.273705
7.083350	0.1	0.274122
7.085017	0.1	0.274420
7.086683	0.1	0.275075
7.088350	0.1	0.276268
7.090017	0.1	0.277638
7.091683	0.1	0.278652
7.093350	0.1	0.279188
7.095017	0.1	0.279963
7.096683	0.1	0.281811
7.098350	0.1	0.284851
7.100017	0.1	0.288486
7.101683	0.1	0.291824
7.103350	0.1	0.294089
7.105017	0.1	0.294507
7.106683	0.1	0.292003
7.108350	0.1	0.287235
7.110017	0.1	0.283062
7.111683	0.1	0.282049
7.113350	0.1	0.284433
7.115017	0.1	0.288606
7.116683	0.1	0.292659
7.118350	0.1	0.294685
7.120017	0.1	0.293434
7.121683	0.1	0.289977
7.123350	0.1	0.287235
7.125017	0.1	0.287473
7.126683	0.1	0.290275
7.128350	0.1	0.293612
7.130017	0.1	0.295818
7.131683	0.1	0.296414
7.133350	0.1	0.295699
7.135017	0.1	0.294030
7.136683	0.1	0.291884
7.138350	0.1	0.290155
7.140017	0.1	0.289857
7.141683	0.1	0.292242
7.143350	0.1	0.297189
7.145017	0.1	0.302553
7.146683	0.1	0.305831
7.148350	0.1	0.307500
7.150017	0.1	0.310361
7.151683	0.1	0.315249
7.153350	0.1	0.319481
7.155017	0.1	0.320256
7.156683	0.1	0.316560
7.158350	0.1	0.309408
7.160017	0.1	0.301480
7.161683	0.1	0.296175
7.163350	0.1	0.295103
7.165017	0.1	0.297129
7.166683	0.1	0.300527
7.168350	0.1	0.304103
7.170017	0.1	0.307202
7.171683	0.1	0.309467
7.173350	0.1	0.310361
7.175017	0.1	0.309765
7.176683	0.1	0.308752
7.178350	0.1	0.308871
7.180017	0.1	0.310779
7.181683	0.1	0.313044
7.183350	0.1	0.313520
7.185017	0.1	0.311911
7.186683	0.1	0.309169
7.188350	0.1	0.305951
7.190017	0.1	0.302315
7.191683	0.1	0.299156
7.193350	0.1	0.297248
7.195017	0.1	0.296354
7.196683	0.1	0.295997
7.198350	0.1	0.295520
7.200017	0.1	0.294924
7.201683	0.1	0.295639
7.203350	0.1	0.299215
7.205017	0.1	0.304580
7.206683	0.1	0.308752
7.208350	0.1	0.310540
7.210017	0.1	0.310659
7.211683	0.1	0.309765
7.213350	0.1	0.307858
7.215017	0.1	0.305057
7.216683	0.1	0.301540
7.218350	0.1	0.297606
7.220017	0.1	0.293136
7.221683	0.1	0.289023
7.223350	0.1	0.286102
7.225017	0.1	0.284076
7.226683	0.1	0.282228
7.228350	0.1	0.281572
7.230017	0.1	0.283301
7.231683	0.1	0.287712
7.233350	0.1	0.293434
7.235017	0.1	0.298917
7.236683	0.1	0.302672
7.238350	0.1	0.303805
7.240017	0.1	0.301361
7.241683	0.1	0.295818
7.243350	0.1	0.289679
7.245017	0.1	0.284910
7.246683	0.1	0.282049
7.248350	0.1	0.281215
7.250017	0.1	0.282824
7.251683	0.1	0.285685
7.253350	0.1	0.287235
7.255017	0.1	0.285685
7.256683	0.1	0.281632
7.258350	0.1	0.276983
7.260017	0.1	0.273108
7.261683	0.1	0.270486
7.263350	0.1	0.268996
7.265017	0.1	0.267804
7.266683	0.1	0.266254
7.268350	0.1	0.263989
7.270017	0.1	0.261545
7.271683	0.1	0.259936
7.273350	0.1	0.260472
7.275017	0.1	0.263751
7.276683	0.1	0.268757
7.278350	0.1	0.273645
7.280017	0.1	0.276983
7.281683	0.1	0.277817
7.283350	0.1	0.276268
7.285017	0.1	0.273645
7.286683	0.1	0.271440
7.288350	0.1	0.270188
7.290017	0.1	0.269175
7.291683	0.1	0.267684
7.293350	0.1	0.265479
7.295017	0.1	0.262856
7.296683	0.1	0.260949
7.298350	0.1	0.260234
7.300017	0.1	0.259399
7.301683	0.1	0.256717
7.303350	0.1	0.252485
7.305017	0.1	0.248969
7.306683	0.1	0.248969
7.308350	0.1	0.253558
7.310017	0.1	0.261605
7.311683	0.1	0.271380
7.313350	0.1	0.280678
7.315017	0.1	0.287354
7.316683	0.1	0.290751
7.318350	0.1	0.291348
7.320017	0.1	0.290036
7.321683	0.1	0.287771
7.323350	0.1	0.285745
7.325017	0.1	0.284851
7.326683	0.1	0.285208
7.328350	0.1	0.286937
7.330017	0.1	0.289559
7.331683	0.1	0.291228
7.333350	0.1	0.289440
7.335017	0.1	0.283360
7.336683	0.1	0.274181
7.338350	0.1	0.264525
7.340017	0.1	0.256658
7.341683	0.1	0.251472
7.343350	0.1	0.248551
7.345017	0.1	0.246584
7.346683	0.1	0.244319
7.348350	0.1	0.241160
7.350017	0.1	0.236452
7.351683	0.1	0.229538
7.353350	0.1	0.221610
7.355017	0.1	0.216126
7.356683	0.1	0.215530
7.358350	0.1	0.218809
7.360017	0.1	0.223100
7.361683	0.1	0.226557
7.363350	0.1	0.227809
7.365017	0.1	0.226140
7.366683	0.1	0.223160
7.368350	0.1	0.221729
7.370017	0.1	0.222981
7.371683	0.1	0.226259
7.373350	0.1	0.230372
7.375017	0.1	0.234425
7.376683	0.1	0.238121
7.378350	0.1	0.240982
7.380017	0.1	0.242174
7.381683	0.1	0.240743
7.383350	0.1	0.236690
7.385017	0.1	0.231981
7.386683	0.1	0.229895
7.388350	0.1	0.232160
7.390017	0.1	0.236571
7.391683	0.1	0.239015
7.393350	0.1	0.237167
7.395017	0.1	0.231564
7.396683	0.1	0.224888
7.398350	0.1	0.220478
7.400017	0.1	0.220358
7.401683	0.1	0.223041
7.403350	0.1	0.224888
7.405017	0.1	0.223279
7.406683	0.1	0.218511
7.408350	0.1	0.212908
7.410017	0.1	0.208437
7.411683	0.1	0.205636
7.413350	0.1	0.203908
7.415017	0.1	0.202358
7.416683	0.1	0.200927
7.418350	0.1	0.200391
7.420017	0.1	0.201643
7.421683	0.1	0.204504
7.423350	0.1	0.207603
7.425017	0.1	0.210285
7.426683	0.1	0.212550
7.428350	0.1	0.214219
7.430017	0.1	0.214219
7.431683	0.1	0.212431
7.433350	0.1	0.210643
7.435017	0.1	0.210643
7.436683	0.1	0.211537
7.438350	0.1	0.211298
7.440017	0.1	0.208914
7.441683	0.1	0.205636
7.443350	0.1	0.203431
7.445017	0.1	0.202715
7.446683	0.1	0.202477
7.448350	0.1	0.202239
7.450017	0.1	0.202358
7.451683	0.1	0.202894
7.453350	0.1	0.203311
7.455017	0.1	0.203609
7.456683	0.1	0.204742
7.458350	0.1	0.206769
7.460017	0.1	0.207305
7.461683	0.1	0.203252
7.463350	0.1	0.194788
7.465017	0.1	0.185609
7.466683	0.1	0.179589
7.468350	0.1	0.178754
7.470017	0.1	0.183225
7.471683	0.1	0.190616
7.473350	0.1	0.197470
7.475017	0.1	0.201404
7.476683	0.1	0.202477
7.478350	0.1	0.202894
7.480017	0.1	0.204206
7.481683	0.1	0.206232
7.483350	0.1	0.207305
7.485017	0.1	0.205755
7.486683	0.1	0.201464
7.488350	0.1	0.195444
7.490017	0.1	0.188589
7.491683	0.1	0.182331
7.493350	0.1	0.178933
7.495017	0.1	0.180423
7.496683	0.1	0.185967
7.498350	0.1	0.191808
7.500017	0.1	0.195265
7.501683	0.1	0.196219
7.503350	0.1	0.195742
7.505017	0.1	0.194550
7.506683	0.1	0.192940
7.508350	0.1	0.191212
7.510017	0.1	0.189483
7.511683	0.1	0.187933
7.513350	0.1	0.187516
7.515017	0.1	0.188589
7.516683	0.1	0.190079
7.518350	0.1	0.190318
7.520017	0.1	0.188589
7.521683	0.1	0.186384
7.523350	0.1	0.185549
7.525017	0.1	0.186920
7.526683	0.1	0.189364
7.528350	0.1	0.191033
7.530017	0.1	0.190973
7.531683	0.1	0.189424
7.533350	0.1	0.187099
7.535017	0.1	0.184596
7.536683	0.1	0.183165
7.538350	0.1	0.183761
7.540017	0.1	0.185847
7.541683	0.1	0.187516
7.543350	0.1	0.187695
7.545017	0.1	0.186980
7.546683	0.1	0.185967
7.548350	0.1	0.185192
7.550017	0.1	0.185132
7.551683	0.1	0.185072
7.553350	0.1	0.184536
7.555017	0.1	0.184655
7.556683	0.1	0.187337
7.558350	0.1	0.192940
7.560017	0.1	0.199974
7.561683	0.1	0.205934
7.563350	0.1	0.208914
7.565017	0.1	0.208139
7.566683	0.1	0.205457
7.568350	0.1	0.203967
7.570017	0.1	0.205040
7.571683	0.1	0.207305
7.573350	0.1	0.208974
7.575017	0.1	0.208974
7.576683	0.1	0.206888
7.578350	0.1	0.203431
7.580017	0.1	0.200748
7.581683	0.1	0.200689
7.583350	0.1	0.203192
7.585017	0.1	0.206888
7.586683	0.1	0.210643
7.588350	0.1	0.214100
7.590017	0.1	0.217259
7.591683	0.1	0.219882
7.593350	0.1	0.221074
7.595017	0.1	0.219107
7.596683	0.1	0.213206
7.598350	0.1	0.204206
7.600017	0.1	0.195384
7.601683	0.1	0.189900
7.603350	0.1	0.188768
7.605017	0.1	0.190675
7.606683	0.1	0.194430
7.608350	0.1	0.199080
7.610017	0.1	0.203013
7.611683	0.1	0.205874
7.613350	0.1	0.208795
7.615017	0.1	0.212133
7.616683	0.1	0.214875
7.618350	0.1	0.215530
7.620017	0.1	0.213504
7.621683	0.1	0.209928
7.623350	0.1	0.206649
7.625017	0.1	0.204682
7.626683	0.1	0.203669
7.628350	0.1	0.202954
7.630017	0.1	0.203073
7.631683	0.1	0.204980
7.633350	0.1	0.207961
7.635017	0.1	0.210583
7.636683	0.1	0.212252
7.638350	0.1	0.213087
7.640017	0.1	0.213802
7.641683	0.1	0.214398
7.643350	0.1	0.214219
7.645017	0.1	0.213563
7.646683	0.1	0.213325
7.648350	0.1	0.213265
7.650017	0.1	0.213087
7.651683	0.1	0.213325
7.653350	0.1	0.213802
7.655017	0.1	0.213206
7.656683	0.1	0.210822
7.658350	0.1	0.207067
7.660017	0.1	0.204146
7.661683	0.1	0.204086
7.663350	0.1	0.206828
7.665017	0.1	0.210285
7.666683	0.1	0.211656
7.668350	0.1	0.209928
7.670017	0.1	0.206411
7.671683	0.1	0.202835
7.673350	0.1	0.199139
7.675017	0.1	0.195146
7.676683	0.1	0.191927
7.678350	0.1	0.191033
7.680017	0.1	0.192702
7.681683	0.1	0.195682
7.683350	0.1	0.197768
7.685017	0.1	0.197709
7.686683	0.1	0.197053
7.688350	0.1	0.198126
7.690017	0.1	0.200570
7.691683	0.1	0.201345
7.693350	0.1	0.198424
7.695017	0.1	0.192523
7.696683	0.1	0.186205
7.698350	0.1	0.182092
7.700017	0.1	0.182390
7.701683	0.1	0.187099
7.703350	0.1	0.194371
7.705017	0.1	0.201583
7.706683	0.1	0.207424
7.708350	0.1	0.211120
7.710017	0.1	0.212133
7.711683	0.1	0.210106
7.713350	0.1	0.205815
7.715017	0.1	0.200510
7.716683	0.1	0.195503
7.718350	0.1	0.192285
7.720017	0.1	0.192344
7.721683	0.1	0.196338
7.723350	0.1	0.203967
7.725017	0.1	0.213802
7.726683	0.1	0.222981
7.728350	0.1	0.228286
7.730017	0.1	0.228226
7.731683	0.1	0.223875
7.733350	0.1	0.216961
7.735017	0.1	0.208855
7.736683	0.1	0.200689
7.738350	0.1	0.193834
7.740017	0.1	0.188947
7.741683	0.1	0.186443
7.743350	0.1	0.185907
7.745017	0.1	0.185132
7.746683	0.1	0.182509
7.748350	0.1	0.179231
7.750017	0.1	0.177741
7.751683	0.1	0.178456
7.753350	0.1	0.179291
7.755017	0.1	0.178516
7.756683	0.1	0.176728
7.758350	0.1	0.175834
7.760017	0.1	0.176609
7.761683	0.1	0.177920
7.763350	0.1	0.177622
7.765017	0.1	0.173926
7.766683	0.1	0.167131
7.768350	0.1	0.159860
7.770017	0.1	0.155568
7.771683	0.1	0.155687
7.773350	0.1	0.158608
7.775017	0.1	0.162005
7.776683	0.1	0.165582
7.778350	0.1	0.170290
7.780017	0.1	0.176728
7.781683	0.1	0.183821
7.783350	0.1	0.189602
7.785017	0.1	0.192940
7.786683	0.1	0.194132
7.788350	0.1	0.194371
7.790017	0.1	0.194907
7.791683	0.1	0.195861
7.793350	0.1	0.196517
7.795017	0.1	0.196457
7.796683	0.1	0.195384
7.798350	0.1	0.192165
7.800017	0.1	0.186682
7.801683	0.1	0.180841
7.803350	0.1	0.177205
7.805017	0.1	0.176668
7.806683	0.1	0.178158
7.808350	0.1	0.180066
7.810017	0.1	0.181794
7.811683	0.1	0.183344
7.813350	0.1	0.185490
7.815017	0.1	0.188410
7.816683	0.1	0.191271
7.818350	0.1	0.193059
7.820017	0.1	0.193656
7.821683	0.1	0.194252
7.823350	0.1	0.196099
7.825017	0.1	0.198960
7.826683	0.1	0.200927
7.828350	0.1	0.201046
7.830017	0.1	0.199676
7.831683	0.1	0.197470
7.833350	0.1	0.195026
7.835017	0.1	0.193179
7.836683	0.1	0.192702
7.838350	0.1	0.193834
7.840017	0.1	0.195622
7.841683	0.1	0.196993
7.843350	0.1	0.197411
7.845017	0.1	0.196695
7.846683	0.1	0.194967
7.848350	0.1	0.193179
7.850017	0.1	0.192702
7.851683	0.1	0.194430
7.853350	0.1	0.197291
7.855017	0.1	0.200212
7.856683	0.1	0.202775
7.858350	0.1	0.204980
7.860017	0.1	0.206053
7.861683	0.1	0.204682
7.863350	0.1	0.200987
7.865017	0.1	0.195622
7.866683	0.1	0.189483
7.868350	0.1	0.183463
7.870017	0.1	0.178635
7.871683	0.1	0.175416
7.873350	0.1	0.174344
7.875017	0.1	0.176311
7.876683	0.1	0.182748
7.878350	0.1	0.194848
7.880017	0.1	0.211298
7.881683	0.1	0.227451
7.883350	0.1	0.238478
7.885017	0.1	0.242472
7.886683	0.1	0.240862
7.888350	0.1	0.236273
7.890017	0.1	0.230670
7.891683	0.1	0.225663
7.893350	0.1	0.222683
7.895017	0.1	0.221491
7.896683	0.1	0.220895
7.898350	0.1	0.219882
7.900017	0.1	0.218213
7.901683	0.1	0.217557
7.903350	0.1	0.219941
7.905017	0.1	0.226140
7.906683	0.1	0.234783
7.908350	0.1	0.243485
7.910017	0.1	0.249624
7.911683	0.1	0.252008
7.913350	0.1	0.251234
7.915017	0.1	0.249028
7.916683	0.1	0.246942
7.918350	0.1	0.246882
7.920017	0.1	0.250876
7.921683	0.1	0.259161
7.923350	0.1	0.268579
7.925017	0.1	0.275254
7.926683	0.1	0.277996
7.928350	0.1	0.277996
7.930017	0.1	0.276804
7.931683	0.1	0.274718
7.933350	0.1	0.272036
7.935017	0.1	0.269353
7.936683	0.1	0.266790
7.938350	0.1	0.264704
7.940017	0.1	0.263035
7.941683	0.1	0.262260
7.943350	0.1	0.263274
7.945017	0.1	0.266433
7.946683	0.1	0.271678
7.948350	0.1	0.278711
7.950017	0.1	0.286698
7.951683	0.1	0.293970
7.953350	0.1	0.298679
7.955017	0.1	0.299633
7.956683	0.1	0.297129
7.958350	0.1	0.293314
7.960017	0.1	0.291884
7.961683	0.1	0.295043
7.963350	0.1	0.301600
7.965017	0.1	0.309050
7.966683	0.1	0.314951
7.968350	0.1	0.317454
7.970017	0.1	0.315905
7.971683	0.1	0.311553
7.973350	0.1	0.306606
7.975017	0.1	0.303268
7.976683	0.1	0.302672
7.978350	0.1	0.304818
7.980017	0.1	0.309467
7.981683	0.1	0.316083
7.983350	0.1	0.322759
7.985017	0.1	0.328124
7.986683	0.1	0.332415
7.988350	0.1	0.336051
7.990017	0.1	0.338614
7.991683	0.1	0.340223
7.993350	0.1	0.340819
7.995017	0.1	0.339866
7.996683	0.1	0.337660
7.998350	0.1	0.335515
8.000017	0.1	0.334144
8.001683	0.1	0.333488
8.003350	0.1	0.333905
8.005017	0.1	0.335574
8.006683	0.1	0.337780
8.008350	0.1	0.339329
8.010017	0.1	0.339031
8.011683	0.1	0.336468
8.013350	0.1	0.332654
8.015017	0.1	0.329554
8.016683	0.1	0.329554
8.018350	0.1	0.334024
8.020017	0.1	0.341833
8.021683	0.1	0.349581
8.023350	0.1	0.354052
8.025017	0.1	0.354290
8.026683	0.1	0.350535
8.028350	0.1	0.343978
8.030017	0.1	0.336826
8.031683	0.1	0.331819
8.033350	0.1	0.330687
8.035017	0.1	0.332952
8.036683	0.1	0.336289
8.038350	0.1	0.339746
8.040017	0.1	0.343502
8.041683	0.1	0.347137
8.043350	0.1	0.349760
8.045017	0.1	0.351846
8.046683	0.1	0.354409
8.048350	0.1	0.358105
8.050017	0.1	0.362158
8.051683	0.1	0.365376
8.053350	0.1	0.366926
8.055017	0.1	0.365973
8.056683	0.1	0.362575
8.058350	0.1	0.358820
8.060017	0.1	0.356436
8.061683	0.1	0.355780
8.063350	0.1	0.356674
8.065017	0.1	0.358462
8.066683	0.1	0.359476
8.068350	0.1	0.358403
8.070017	0.1	0.355542
8.071683	0.1	0.352263
8.073350	0.1	0.349760
8.075017	0.1	0.348687
8.076683	0.1	0.348747
8.078350	0.1	0.349402
8.080017	0.1	0.349760
8.081683	0.1	0.349641
8.083350	0.1	0.348926
8.085017	0.1	0.348330
8.086683	0.1	0.349224
8.088350	0.1	0.352085
8.090017	0.1	0.355721
8.091683	0.1	0.358343
8.093350	0.1	0.358522
8.095017	0.1	0.356436
8.096683	0.1	0.354052
8.098350	0.1	0.353038
8.100017	0.1	0.353515
8.101683	0.1	0.354111
8.103350	0.1	0.353575
8.105017	0.1	0.351608
8.106683	0.1	0.348628
8.108350	0.1	0.345945
8.110017	0.1	0.344813
8.111683	0.1	0.345588
8.113350	0.1	0.348389
8.115017	0.1	0.352800
8.116683	0.1	0.357509
8.118350	0.1	0.360549
8.120017	0.1	0.361145
8.121683	0.1	0.360489
8.123350	0.1	0.361204
8.125017	0.1	0.365019
8.126683	0.1	0.370204
8.128350	0.1	0.372589
8.130017	0.1	0.371158
8.131683	0.1	0.367999
8.133350	0.1	0.364482
8.135017	0.1	0.360429
8.136683	0.1	0.355899
8.138350	0.1	0.351906
8.140017	0.1	0.350416
8.141683	0.1	0.352621
8.143350	0.1	0.357807
8.145017	0.1	0.364006
8.146683	0.1	0.368893
8.148350	0.1	0.371337
8.150017	0.1	0.372887
8.151683	0.1	0.375152
8.153350	0.1	0.376642
8.155017	0.1	0.374615
8.156683	0.1	0.368595
8.158350	0.1	0.360787
8.160017	0.1	0.354588
8.161683	0.1	0.352383
8.163350	0.1	0.354052
8.165017	0.1	0.357747
8.166683	0.1	0.362277
8.168350	0.1	0.367641
8.170017	0.1	0.372887
8.171683	0.1	0.377178
8.173350	0.1	0.380516
8.175017	0.1	0.382841
8.176683	0.1	0.383198
8.178350	0.1	0.379622
8.180017	0.1	0.372648
8.181683	0.1	0.366628
8.183350	0.1	0.365794
8.185017	0.1	0.369847
8.186683	0.1	0.375271
8.188350	0.1	0.379086
8.190017	0.1	0.379920
8.191683	0.1	0.377417
8.193350	0.1	0.371516
8.195017	0.1	0.362515
8.196683	0.1	0.351787
8.198350	0.1	0.342429
8.200017	0.1	0.337422
8.201683	0.1	0.337124
8.203350	0.1	0.339389
8.205017	0.1	0.341713
8.206683	0.1	0.342429
8.208350	0.1	0.341475
8.210017	0.1	0.340343
8.211683	0.1	0.340521
8.213350	0.1	0.342131
8.215017	0.1	0.344872
8.216683	0.1	0.348568
8.218350	0.1	0.352919
8.220017	0.1	0.357091
8.221683	0.1	0.360668
8.223350	0.1	0.363469
8.225017	0.1	0.365257
8.226683	0.1	0.366330
8.228350	0.1	0.366926
8.230017	0.1	0.366390
8.231683	0.1	0.364065
8.233350	0.1	0.360250
8.235017	0.1	0.355780
8.236683	0.1	0.351846
8.238350	0.1	0.349104
8.240017	0.1	0.348032
8.241683	0.1	0.348926
8.243350	0.1	0.351667
8.245017	0.1	0.354946
8.246683	0.1	0.358641
8.248350	0.1	0.363588
8.250017	0.1	0.368893
8.251683	0.1	0.372350
8.253350	0.1	0.373244
8.255017	0.1	0.371873
8.256683	0.1	0.368476
8.258350	0.1	0.363231
8.260017	0.1	0.356615
8.261683	0.1	0.349402
8.263350	0.1	0.342667
8.265017	0.1	0.337124
8.266683	0.1	0.333965
8.268350	0.1	0.334144
8.270017	0.1	0.336409
8.271683	0.1	0.339031
8.273350	0.1	0.342369
8.275017	0.1	0.347435
8.276683	0.1	0.354290
8.278350	0.1	0.361562
8.280017	0.1	0.366986
8.281683	0.1	0.368357
8.283350	0.1	0.364423
8.285017	0.1	0.355184
8.286683	0.1	0.342608
8.288350	0.1	0.330687
8.290017	0.1	0.323892
8.291683	0.1	0.324011
8.293350	0.1	0.329018
8.295017	0.1	0.335634
8.296683	0.1	0.341833
8.298350	0.1	0.346482
8.300017	0.1	0.349164
8.301683	0.1	0.349581
8.303350	0.1	0.348091
8.305017	0.1	0.346065
8.306683	0.1	0.345469
8.308350	0.1	0.347614
8.310017	0.1	0.351250
8.311683	0.1	0.353932
8.313350	0.1	0.355005
8.315017	0.1	0.355780
8.316683	0.1	0.357747
8.318350	0.1	0.361025
8.320017	0.1	0.364661
8.321683	0.1	0.366569
8.323350	0.1	0.365317
8.325017	0.1	0.362158
8.326683	0.1	0.359535
8.328350	0.1	0.358582
8.330017	0.1	0.359237
8.331683	0.1	0.359595
8.333350	0.1	0.356317
8.335017	0.1	0.348091
8.336683	0.1	0.338018
8.338350	0.1	0.330329
8.340017	0.1	0.327110
8.341683	0.1	0.328004
8.343350	0.1	0.332057
8.345017	0.1	0.338674
8.346683	0.1	0.346601
8.348350	0.1	0.352919
8.350017	0.1	0.354350
8.351683	0.1	0.350416
8.353350	0.1	0.344157
8.355017	0.1	0.338674
8.356683	0.1	0.335932
8.358350	0.1	0.336468
8.360017	0.1	0.339389
8.361683	0.1	0.342846
8.363350	0.1	0.344515
8.365017	0.1	0.343740
8.366683	0.1	0.342011
8.368350	0.1	0.341654
8.370017	0.1	0.343084
8.371683	0.1	0.344634
8.373350	0.1	0.344336
8.375017	0.1	0.342250
8.376683	0.1	0.340104
8.378350	0.1	0.339627
8.380017	0.1	0.340700
8.381683	0.1	0.341773
8.383350	0.1	0.341773
8.385017	0.1	0.340819
8.386683	0.1	0.339925
8.388350	0.1	0.339687
8.390017	0.1	0.339270
8.391683	0.1	0.338078
8.393350	0.1	0.336826
8.395017	0.1	0.336647
8.396683	0.1	0.337601
8.398350	0.1	0.338733
8.400017	0.1	0.338435
8.401683	0.1	0.335574
8.403350	0.1	0.330985
8.405017	0.1	0.327110
8.406683	0.1	0.325739
8.408350	0.1	0.326872
8.410017	0.1	0.329733
8.411683	0.1	0.333488
8.413350	0.1	0.337243
8.415017	0.1	0.340223
8.416683	0.1	0.342071
8.418350	0.1	0.342667
8.420017	0.1	0.342429
8.421683	0.1	0.342727
8.423350	0.1	0.344574
8.425017	0.1	0.346839
8.426683	0.1	0.347793
8.428350	0.1	0.347137
8.430017	0.1	0.346184
8.431683	0.1	0.345707
8.433350	0.1	0.345111
8.435017	0.1	0.343502
8.436683	0.1	0.340998
8.438350	0.1	0.338852
8.440017	0.1	0.338793
8.441683	0.1	0.341117
8.443350	0.1	0.343740
8.445017	0.1	0.343621
8.446683	0.1	0.338733
8.448350	0.1	0.329196
8.450017	0.1	0.317156
8.451683	0.1	0.305533
8.453350	0.1	0.296116
8.455017	0.1	0.290096
8.456683	0.1	0.288546
8.458350	0.1	0.291705
8.460017	0.1	0.297844
8.461683	0.1	0.304163
8.463350	0.1	0.309110
8.465017	0.1	0.312984
8.466683	0.1	0.315964
8.468350	0.1	0.317812
8.470017	0.1	0.318050
8.471683	0.1	0.315845
8.473350	0.1	0.310302
8.475017	0.1	0.300586
8.476683	0.1	0.287831
8.478350	0.1	0.275552
8.480017	0.1	0.267208
8.481683	0.1	0.264525
8.483350	0.1	0.267029
8.485017	0.1	0.272334
8.486683	0.1	0.276804
8.488350	0.1	0.278533
8.490017	0.1	0.278056
8.491683	0.1	0.277698
8.493350	0.1	0.280499
8.495017	0.1	0.287712
8.496683	0.1	0.297010
8.498350	0.1	0.303924
8.500017	0.1	0.305653
8.501683	0.1	0.302613
8.503350	0.1	0.295997
8.505017	0.1	0.286222
8.506683	0.1	0.274837
8.508350	0.1	0.265539
8.510017	0.1	0.261784
8.511683	0.1	0.263631
8.513350	0.1	0.268400
8.515017	0.1	0.272572
8.516683	0.1	0.273585
8.518350	0.1	0.270963
8.520017	0.1	0.266016
8.521683	0.1	0.260651
8.523350	0.1	0.257015
8.525017	0.1	0.256717
8.526683	0.1	0.259221
8.528350	0.1	0.262618
8.530017	0.1	0.265121
8.531683	0.1	0.266075
8.533350	0.1	0.265479
8.535017	0.1	0.263572
8.536683	0.1	0.260174
8.538350	0.1	0.254810
8.540017	0.1	0.247300
8.541683	0.1	0.238836
8.543350	0.1	0.231206
8.545017	0.1	0.225663
8.546683	0.1	0.222087
8.548350	0.1	0.220120
8.550017	0.1	0.219643
8.551683	0.1	0.220001
8.553350	0.1	0.220120
8.555017	0.1	0.221014
8.556683	0.1	0.224888
8.558350	0.1	0.232101
8.560017	0.1	0.240505
8.561683	0.1	0.248253
8.563350	0.1	0.255167
8.565017	0.1	0.261009
8.566683	0.1	0.264406
8.568350	0.1	0.264585
8.570017	0.1	0.262558
8.571683	0.1	0.260115
8.573350	0.1	0.257969
8.575017	0.1	0.256121
8.576683	0.1	0.255644
8.578350	0.1	0.257611
8.580017	0.1	0.261426
8.581683	0.1	0.264883
8.583350	0.1	0.265598
8.585017	0.1	0.262618
8.586683	0.1	0.257611
8.588350	0.1	0.252664
8.590017	0.1	0.248849
8.591683	0.1	0.247240
8.593350	0.1	0.248432
8.595017	0.1	0.250459
8.596683	0.1	0.250638
8.598350	0.1	0.248373
8.600017	0.1	0.245869
8.601683	0.1	0.245452
8.603350	0.1	0.247538
8.605017	0.1	0.250876
8.606683	0.1	0.253499
8.608350	0.1	0.254095
8.610017	0.1	0.253320
8.611683	0.1	0.252724
8.613350	0.1	0.253677
8.615017	0.1	0.255883
8.616683	0.1	0.257552
8.618350	0.1	0.256181
8.620017	0.1	0.251174
8.621683	0.1	0.244677
8.623350	0.1	0.239432
8.625017	0.1	0.236928
8.626683	0.1	0.237048
8.628350	0.1	0.238180
8.630017	0.1	0.238478
8.631683	0.1	0.238478
8.633350	0.1	0.240445
8.635017	0.1	0.245035
8.636683	0.1	0.250340
8.638350	0.1	0.253499
8.640017	0.1	0.253558
8.641683	0.1	0.251174
8.643350	0.1	0.247598
8.645017	0.1	0.243545
8.646683	0.1	0.240207
8.648350	0.1	0.238776
8.650017	0.1	0.239253
8.651683	0.1	0.240564
8.653350	0.1	0.241339
8.655017	0.1	0.240386
8.656683	0.1	0.237048
8.658350	0.1	0.232875
8.660017	0.1	0.230968
8.661683	0.1	0.232577
8.663350	0.1	0.235736
8.665017	0.1	0.238061
8.666683	0.1	0.238955
8.668350	0.1	0.237942
8.670017	0.1	0.234485
8.671683	0.1	0.229538
8.673350	0.1	0.226259
8.675017	0.1	0.226915
8.676683	0.1	0.230610
8.678350	0.1	0.235081
8.680017	0.1	0.238121
8.681683	0.1	0.237703
8.683350	0.1	0.233769
8.685017	0.1	0.228882
8.686683	0.1	0.225484
8.688350	0.1	0.224233
8.690017	0.1	0.225246
8.691683	0.1	0.228763
8.693350	0.1	0.233412
8.695017	0.1	0.236571
8.696683	0.1	0.235617
8.698350	0.1	0.229776
8.700017	0.1	0.221193
8.701683	0.1	0.213206
8.703350	0.1	0.208974
8.705017	0.1	0.209928
8.706683	0.1	0.214994
8.708350	0.1	0.221550
8.710017	0.1	0.227213
8.711683	0.1	0.230730
8.713350	0.1	0.232101
8.715017	0.1	0.232041
8.716683	0.1	0.231266
8.718350	0.1	0.229776
8.720017	0.1	0.226855
8.721683	0.1	0.222206
8.723350	0.1	0.216663
8.725017	0.1	0.211298
8.726683	0.1	0.206411
8.728350	0.1	0.202119
8.730017	0.1	0.199199
8.731683	0.1	0.199437
8.733350	0.1	0.203311
8.735017	0.1	0.209212
8.736683	0.1	0.214696
8.738350	0.1	0.218153
8.740017	0.1	0.219226
8.741683	0.1	0.218213
8.743350	0.1	0.215590
8.745017	0.1	0.212252
8.746683	0.1	0.210285
8.748350	0.1	0.210524
8.750017	0.1	0.211775
8.751683	0.1	0.213027
8.753350	0.1	0.214219
8.755017	0.1	0.214994
8.756683	0.1	0.215113
8.758350	0.1	0.214517
8.760017	0.1	0.212967
8.761683	0.1	0.210345
8.763350	0.1	0.207841
8.765017	0.1	0.206888
8.766683	0.1	0.207305
8.768350	0.1	0.206888
8.770017	0.1	0.204027
8.771683	0.1	0.199020
8.773350	0.1	0.193775
8.775017	0.1	0.190437
8.776683	0.1	0.190675
8.778350	0.1	0.195444
8.780017	0.1	0.204861
8.781683	0.1	0.216424
8.783350	0.1	0.225067
8.785017	0.1	0.227094
8.786683	0.1	0.222683
8.788350	0.1	0.214338
8.790017	0.1	0.204623
8.791683	0.1	0.195622
8.793350	0.1	0.189185
8.795017	0.1	0.185967
8.796683	0.1	0.185490
8.798350	0.1	0.186622
8.800017	0.1	0.188589
8.801683	0.1	0.192285
8.803350	0.1	0.198782
8.805017	0.1	0.206947
8.806683	0.1	0.214398
8.808350	0.1	0.219405
8.810017	0.1	0.221312
8.811683	0.1	0.220656
8.813350	0.1	0.218153
8.815017	0.1	0.213802
8.816683	0.1	0.207961
8.818350	0.1	0.201643
8.820017	0.1	0.195742
8.821683	0.1	0.190318
8.823350	0.1	0.186086
8.825017	0.1	0.183642
8.826683	0.1	0.183165
8.828350	0.1	0.184774
8.830017	0.1	0.188887
8.831683	0.1	0.195146
8.833350	0.1	0.201762
8.835017	0.1	0.206530
8.836683	0.1	0.208557
8.838350	0.1	0.208616
8.840017	0.1	0.207722
8.841683	0.1	0.205636
8.843350	0.1	0.202537
8.845017	0.1	0.200272
8.846683	0.1	0.200212
8.848350	0.1	0.201345
8.850017	0.1	0.201702
8.851683	0.1	0.201166
8.853350	0.1	0.201404
8.855017	0.1	0.203550
8.856683	0.1	0.206709
8.858350	0.1	0.209570
8.860017	0.1	0.211477
8.861683	0.1	0.211954
8.863350	0.1	0.210941
8.865017	0.1	0.209093
8.866683	0.1	0.208318
8.868350	0.1	0.210643
8.870017	0.1	0.215650
8.871683	0.1	0.220180
8.873350	0.1	0.220776
8.875017	0.1	0.217140
8.876683	0.1	0.212014
8.878350	0.1	0.207543
8.880017	0.1	0.203609
8.881683	0.1	0.199914
8.883350	0.1	0.197947
8.885017	0.1	0.199139
8.886683	0.1	0.203431
8.888350	0.1	0.209868
8.890017	0.1	0.216901
8.891683	0.1	0.222683
8.893350	0.1	0.226259
8.895017	0.1	0.227571
8.896683	0.1	0.226617
8.898350	0.1	0.224531
8.900017	0.1	0.223458
8.901683	0.1	0.224352
8.903350	0.1	0.225186
8.905017	0.1	0.222564
8.906683	0.1	0.215828
8.908350	0.1	0.207484
8.910017	0.1	0.201404
8.911683	0.1	0.199974
8.913350	0.1	0.203192
8.915017	0.1	0.209212
8.916683	0.1	0.215352
8.918350	0.1	0.220239
8.920017	0.1	0.223577
8.921683	0.1	0.224948
8.923350	0.1	0.223100
8.925017	0.1	0.217855
8.926683	0.1	0.210881
8.928350	0.1	0.204861
8.930017	0.1	0.202239
8.931683	0.1	0.204146
8.933350	0.1	0.208914
8.935017	0.1	0.212967
8.936683	0.1	0.213981
8.938350	0.1	0.211716
8.940017	0.1	0.207663
8.941683	0.1	0.204742
8.943350	0.1	0.205815
8.945017	0.1	0.211477
8.946683	0.1	0.219762
8.948350	0.1	0.228584
8.950017	0.1	0.236213
8.951683	0.1	0.240445
8.953350	0.1	0.240326
8.955017	0.1	0.236332
8.956683	0.1	0.229895
8.958350	0.1	0.221908
8.960017	0.1	0.213385
8.961683	0.1	0.205517
8.963350	0.1	0.199378
8.965017	0.1	0.196278
8.966683	0.1	0.196338
8.968350	0.1	0.197649
8.970017	0.1	0.197470
8.971683	0.1	0.195324
8.973350	0.1	0.193119
8.975017	0.1	0.192404
8.976683	0.1	0.192940
8.978350	0.1	0.194609
8.980017	0.1	0.197172
8.981683	0.1	0.200212
8.983350	0.1	0.203431
8.985017	0.1	0.206530
8.986683	0.1	0.208616
8.988350	0.1	0.208855
8.990017	0.1	0.207484
8.991683	0.1	0.205517
8.993350	0.1	0.202656
8.995017	0.1	0.198305
8.996683	0.1	0.192702
8.998350	0.1	0.186563
9.000017	0.1	0.181317
9.001683	0.1	0.178874
9.003350	0.1	0.180364
9.005017	0.1	0.185311
9.006683	0.1	0.191569
9.008350	0.1	0.195980
9.010017	0.1	0.196338
9.011683	0.1	0.193954
9.013350	0.1	0.191629
9.015017	0.1	0.191331
9.016683	0.1	0.194192
9.018350	0.1	0.199854
9.020017	0.1	0.205815
9.021683	0.1	0.209332
9.023350	0.1	0.209868
9.025017	0.1	0.209570
9.026683	0.1	0.210762
9.028350	0.1	0.213563
9.030017	0.1	0.216007
9.031683	0.1	0.216007
9.033350	0.1	0.213802
9.035017	0.1	0.211060
9.036683	0.1	0.209749
9.038350	0.1	0.210941
9.040017	0.1	0.214636
9.041683	0.1	0.219822
9.043350	0.1	0.224471
9.045017	0.1	0.226796
9.046683	0.1	0.226140
9.048350	0.1	0.223756
9.050017	0.1	0.221491
9.051683	0.1	0.220239
9.053350	0.1	0.218987
9.055017	0.1	0.216901
9.056683	0.1	0.214636
9.058350	0.1	0.213206
9.060017	0.1	0.212252
9.061683	0.1	0.210047
9.063350	0.1	0.205755
9.065017	0.1	0.201404
9.066683	0.1	0.200093
9.068350	0.1	0.201881
9.070017	0.1	0.204623
9.071683	0.1	0.206351
9.073350	0.1	0.206649
9.075017	0.1	0.206351
9.076683	0.1	0.207722
9.078350	0.1	0.211835
9.080017	0.1	0.216246
9.081683	0.1	0.217319
9.083350	0.1	0.214398
9.085017	0.1	0.210345
9.086683	0.1	0.207782
9.088350	0.1	0.207961
9.090017	0.1	0.211597
9.091683	0.1	0.218034
9.093350	0.1	0.224590
9.095017	0.1	0.228405
9.096683	0.1	0.228345
9.098350	0.1	0.225544
9.100017	0.1	0.222266
9.101683	0.1	0.219703
9.103350	0.1	0.217497
9.105017	0.1	0.215709
9.106683	0.1	0.215113
9.108350	0.1	0.216365
9.110017	0.1	0.220239
9.111683	0.1	0.227153
9.113350	0.1	0.235558
9.115017	0.1	0.241697
9.116683	0.1	0.242054
9.118350	0.1	0.236511
9.120017	0.1	0.228286
9.121683	0.1	0.221372
9.123350	0.1	0.217497
9.125017	0.1	0.216424
9.126683	0.1	0.217021
9.128350	0.1	0.218272
9.130017	0.1	0.218928
9.131683	0.1	0.218153
9.133350	0.1	0.216842
9.135017	0.1	0.216603
9.136683	0.1	0.218391
9.138350	0.1	0.221252
9.140017	0.1	0.223577
9.141683	0.1	0.225067
9.143350	0.1	0.226557
9.145017	0.1	0.228941
9.146683	0.1	0.232339
9.148350	0.1	0.237048
9.150017	0.1	0.242531
9.151683	0.1	0.247121
9.153350	0.1	0.248790
9.155017	0.1	0.247240
9.156683	0.1	0.243723
9.158350	0.1	0.240147
9.160017	0.1	0.238121
9.161683	0.1	0.238657
9.163350	0.1	0.240743
9.165017	0.1	0.241458
9.166683	0.1	0.238955
9.168350	0.1	0.234604
9.170017	0.1	0.231326
9.171683	0.1	0.230193
9.173350	0.1	0.229478
9.175017	0.1	0.227034
9.176683	0.1	0.223696
9.178350	0.1	0.222683
9.180017	0.1	0.225782
9.181683	0.1	0.231087
9.183350	0.1	0.234664
9.185017	0.1	0.233471
9.186683	0.1	0.228584
9.188350	0.1	0.223577
9.190017	0.1	0.220299
9.191683	0.1	0.218034
9.193350	0.1	0.215769
9.195017	0.1	0.214219
9.196683	0.1	0.214815
9.198350	0.1	0.218153
9.200017	0.1	0.223935
9.201683	0.1	0.231504
9.203350	0.1	0.239909
9.205017	0.1	0.247359
9.206683	0.1	0.252545
9.208350	0.1	0.254869
9.210017	0.1	0.254095
9.211683	0.1	0.250518
9.213350	0.1	0.244319
9.215017	0.1	0.235975
9.216683	0.1	0.227034
9.218350	0.1	0.220239
9.220017	0.1	0.218630
9.221683	0.1	0.223279
9.223350	0.1	0.232339
9.225017	0.1	0.241637
9.226683	0.1	0.247777
9.228350	0.1	0.250340
9.230017	0.1	0.249982
9.231683	0.1	0.246465
9.233350	0.1	0.240088
9.235017	0.1	0.232577
9.236683	0.1	0.226378
9.238350	0.1	0.223219
9.240017	0.1	0.223815
9.241683	0.1	0.227392
9.243350	0.1	0.231624
9.245017	0.1	0.233173
9.246683	0.1	0.230789
9.248350	0.1	0.226200
9.250017	0.1	0.221610
9.251683	0.1	0.217557
9.253350	0.1	0.214398
9.255017	0.1	0.212789
9.256683	0.1	0.212789
9.258350	0.1	0.214517
9.260017	0.1	0.218391
9.261683	0.1	0.223339
9.263350	0.1	0.226319
9.265017	0.1	0.225306
9.266683	0.1	0.221312
9.268350	0.1	0.217438
9.270017	0.1	0.215948
9.271683	0.1	0.217736
9.273350	0.1	0.223100
9.275017	0.1	0.231504
9.276683	0.1	0.240803
9.278350	0.1	0.248194
9.280017	0.1	0.252366
9.281683	0.1	0.253499
9.283350	0.1	0.252664
9.285017	0.1	0.251234
9.286683	0.1	0.250220
9.288350	0.1	0.249803
9.290017	0.1	0.249326
9.291683	0.1	0.247538
9.293350	0.1	0.243783
9.295017	0.1	0.239790
9.296683	0.1	0.238180
9.298350	0.1	0.239193
9.300017	0.1	0.240982
9.301683	0.1	0.241637
9.303350	0.1	0.240445
9.305017	0.1	0.237763
9.306683	0.1	0.234008
9.308350	0.1	0.230312
9.310017	0.1	0.229478
9.311683	0.1	0.233293
9.313350	0.1	0.240564
9.315017	0.1	0.247955
9.316683	0.1	0.252903
9.318350	0.1	0.253856
9.320017	0.1	0.250220
9.321683	0.1	0.243485
9.323350	0.1	0.237465
9.325017	0.1	0.235379
9.326683	0.1	0.237644
9.328350	0.1	0.242114
9.330017	0.1	0.246704
9.331683	0.1	0.249922
9.333350	0.1	0.251293
9.335017	0.1	0.251174
9.336683	0.1	0.249684
9.338350	0.1	0.246584
9.340017	0.1	0.242114
9.341683	0.1	0.237644
9.343350	0.1	0.234604
9.345017	0.1	0.232995
9.346683	0.1	0.232577
9.348350	0.1	0.233591
9.350017	0.1	0.236392
9.351683	0.1	0.240445
9.353350	0.1	0.244200
9.355017	0.1	0.246286
9.356683	0.1	0.247180
9.358350	0.1	0.247955
9.360017	0.1	0.249207
9.361683	0.1	0.251055
9.363350	0.1	0.253320
9.365017	0.1	0.255466
9.366683	0.1	0.257075
9.368350	0.1	0.257492
9.370017	0.1	0.256658
9.371683	0.1	0.255525
9.373350	0.1	0.256062
9.375017	0.1	0.259578
9.376683	0.1	0.264943
9.378350	0.1	0.269473
9.380017	0.1	0.272036
9.381683	0.1	0.273943
9.383350	0.1	0.275970
9.385017	0.1	0.277281
9.386683	0.1	0.276685
9.388350	0.1	0.274003
9.390017	0.1	0.270188
9.391683	0.1	0.267267
9.393350	0.1	0.267148
9.395017	0.1	0.270605
9.396683	0.1	0.276744
9.398350	0.1	0.283718
9.400017	0.1	0.289083
9.401683	0.1	0.290692
9.403350	0.1	0.287592
9.405017	0.1	0.281215
9.406683	0.1	0.274658
9.408350	0.1	0.269949
9.410017	0.1	0.267208
9.411683	0.1	0.265539
9.413350	0.1	0.264943
9.415017	0.1	0.266492
9.416683	0.1	0.270486
9.418350	0.1	0.274956
9.420017	0.1	0.277758
9.421683	0.1	0.278592
9.423350	0.1	0.279248
9.425017	0.1	0.282228
9.426683	0.1	0.287890
9.428350	0.1	0.293255
9.430017	0.1	0.294447
9.431683	0.1	0.290155
9.433350	0.1	0.282109
9.435017	0.1	0.273764
9.436683	0.1	0.267982
9.438350	0.1	0.266016
9.440017	0.1	0.267804
9.441683	0.1	0.271797
9.443350	0.1	0.275910
9.445017	0.1	0.279009
9.446683	0.1	0.281572
9.448350	0.1	0.284493
9.450017	0.1	0.287235
9.451683	0.1	0.288367
9.453350	0.1	0.287414
9.455017	0.1	0.285566
9.456683	0.1	0.284731
9.458350	0.1	0.285089
9.460017	0.1	0.285327
9.461683	0.1	0.284433
9.463350	0.1	0.282764
9.465017	0.1	0.280380
9.466683	0.1	0.277400
9.468350	0.1	0.274837
9.470017	0.1	0.274122
9.471683	0.1	0.275552
9.473350	0.1	0.278771
9.475017	0.1	0.283182
9.476683	0.1	0.288010
9.478350	0.1	0.291765
9.480017	0.1	0.293136
9.481683	0.1	0.291348
9.483350	0.1	0.286818
9.485017	0.1	0.280380
9.486683	0.1	0.273883
9.488350	0.1	0.270069
9.490017	0.1	0.270724
9.491683	0.1	0.274777
9.493350	0.1	0.279129
9.495017	0.1	0.280976
9.496683	0.1	0.279844
9.498350	0.1	0.277400
9.500017	0.1	0.275552
9.501683	0.1	0.275195
9.503350	0.1	0.276625
9.505017	0.1	0.279725
9.506683	0.1	0.283718
9.508350	0.1	0.287771
9.510017	0.1	0.291944
9.511683	0.1	0.296593
9.513350	0.1	0.302315
9.515017	0.1	0.308990
9.516683	0.1	0.314832
9.518350	0.1	0.317395
9.520017	0.1	0.316322
9.521683	0.1	0.313878
9.523350	0.1	0.312686
9.525017	0.1	0.313997
9.526683	0.1	0.317156
9.528350	0.1	0.319958
9.530017	0.1	0.320256
9.531683	0.1	0.318527
9.533350	0.1	0.317395
9.535017	0.1	0.319004
9.536683	0.1	0.323117
9.538350	0.1	0.327349
9.540017	0.1	0.329673
9.541683	0.1	0.330687
9.543350	0.1	0.331998
9.545017	0.1	0.333905
9.546683	0.1	0.335455
9.548350	0.1	0.336230
9.550017	0.1	0.337422
9.551683	0.1	0.340164
9.553350	0.1	0.344336
9.555017	0.1	0.348926
9.556683	0.1	0.352860
9.558350	0.1	0.355303
9.560017	0.1	0.355899
9.561683	0.1	0.355840
9.563350	0.1	0.357807
9.565017	0.1	0.362813
9.566683	0.1	0.369608
9.568350	0.1	0.377059
9.570017	0.1	0.384271
9.571683	0.1	0.389040
9.573350	0.1	0.390351
9.575017	0.1	0.390649
9.576683	0.1	0.393510
9.578350	0.1	0.400066
9.580017	0.1	0.408947
9.581683	0.1	0.418723
9.583350	0.1	0.428677
9.585017	0.1	0.438631
9.586683	0.1	0.447989
9.588350	0.1	0.455916
9.590017	0.1	0.462472
9.591683	0.1	0.468552
9.593350	0.1	0.474513
9.595017	0.1	0.479281
9.596683	0.1	0.481665
9.598350	0.1	0.481129
9.600017	0.1	0.478327
9.601683	0.1	0.475109
9.603350	0.1	0.473559
9.605017	0.1	0.474334
9.606683	0.1	0.477314
9.608350	0.1	0.483096
9.610017	0.1	0.492513
9.611683	0.1	0.504375
9.613350	0.1	0.515819
9.615017	0.1	0.524998
9.616683	0.1	0.531912
9.618350	0.1	0.537097
9.620017	0.1	0.541389
9.621683	0.1	0.545859
9.623350	0.1	0.551581
9.625017	0.1	0.558257
9.626683	0.1	0.563324
9.628350	0.1	0.563860
9.630017	0.1	0.558972
9.631683	0.1	0.550747
9.633350	0.1	0.542700
9.635017	0.1	0.538111
9.636683	0.1	0.537872
9.638350	0.1	0.541389
9.640017	0.1	0.547707
9.641683	0.1	0.555277
9.643350	0.1	0.561416
9.645017	0.1	0.564694
9.646683	0.1	0.566006
9.648350	0.1	0.567436
9.650017	0.1	0.570715
9.651683	0.1	0.576377
9.653350	0.1	0.583231
9.655017	0.1	0.588954
9.656683	0.1	0.591159
9.658350	0.1	0.589669
9.660017	0.1	0.586331
9.661683	0.1	0.583291
9.663350	0.1	0.580668
9.665017	0.1	0.578404
9.666683	0.1	0.576973
9.668350	0.1	0.577390
9.670017	0.1	0.580370
9.671683	0.1	0.585675
9.673350	0.1	0.591934
9.675017	0.1	0.596285
9.676683	0.1	0.596464
9.678350	0.1	0.592709
9.680017	0.1	0.587761
9.681683	0.1	0.584543
9.683350	0.1	0.584960
9.685017	0.1	0.588119
9.686683	0.1	0.590742
9.688350	0.1	0.590205
9.690017	0.1	0.587225
9.691683	0.1	0.584126
9.693350	0.1	0.582218
9.695017	0.1	0.581503
9.696683	0.1	0.581324
9.698350	0.1	0.581503
9.700017	0.1	0.582635
9.701683	0.1	0.584483
9.703350	0.1	0.585258
9.705017	0.1	0.583828
9.706683	0.1	0.580668
9.708350	0.1	0.577271
9.710017	0.1	0.575423
9.711683	0.1	0.576198
9.713350	0.1	0.579715
9.715017	0.1	0.584960
9.716683	0.1	0.590205
9.718350	0.1	0.593782
9.720017	0.1	0.594974
9.721683	0.1	0.594676
9.723350	0.1	0.594437
9.725017	0.1	0.594795
9.726683	0.1	0.594318
9.728350	0.1	0.592232
9.730017	0.1	0.590146
9.731683	0.1	0.590503
9.733350	0.1	0.594020
9.735017	0.1	0.599384
9.736683	0.1	0.604451
9.738350	0.1	0.608027
9.740017	0.1	0.609696
9.741683	0.1	0.608861
9.743350	0.1	0.604928
9.745017	0.1	0.598490
9.746683	0.1	0.592232
9.748350	0.1	0.589311
9.750017	0.1	0.590622
9.751683	0.1	0.595033
9.753350	0.1	0.600517
9.755017	0.1	0.605404
9.756683	0.1	0.609160
9.758350	0.1	0.612497
9.760017	0.1	0.615597
9.761683	0.1	0.617564
9.763350	0.1	0.617743
9.765017	0.1	0.617087
9.766683	0.1	0.617743
9.768350	0.1	0.620842
9.770017	0.1	0.625789
9.771683	0.1	0.630915
9.773350	0.1	0.634491
9.775017	0.1	0.635326
9.776683	0.1	0.633180
9.778350	0.1	0.629008
9.780017	0.1	0.624716
9.781683	0.1	0.621259
9.783350	0.1	0.617981
9.785017	0.1	0.614584
9.786683	0.1	0.612021
9.788350	0.1	0.611246
9.790017	0.1	0.611603
9.791683	0.1	0.612259
9.793350	0.1	0.613749
9.795017	0.1	0.617623
9.796683	0.1	0.623822
9.798350	0.1	0.630915
9.800017	0.1	0.636756
9.801683	0.1	0.639498
9.803350	0.1	0.639200
9.805017	0.1	0.637889
9.806683	0.1	0.637710
9.808350	0.1	0.638723
9.810017	0.1	0.639737
9.811683	0.1	0.640929
9.813350	0.1	0.643015
9.815017	0.1	0.646293
9.816683	0.1	0.649452
9.818350	0.1	0.650764
9.820017	0.1	0.649095
9.821683	0.1	0.644565
9.823350	0.1	0.638545
9.825017	0.1	0.634015
9.826683	0.1	0.634491
9.828350	0.1	0.641048
9.830017	0.1	0.651360
9.831683	0.1	0.661314
9.833350	0.1	0.667095
9.835017	0.1	0.667334
9.836683	0.1	0.663877
9.838350	0.1	0.659883
9.840017	0.1	0.657260
9.841683	0.1	0.655830
9.843350	0.1	0.654280
9.845017	0.1	0.651300
9.846683	0.1	0.646770
9.848350	0.1	0.641942
9.850017	0.1	0.638664
9.851683	0.1	0.636816
9.853350	0.1	0.635445
9.855017	0.1	0.634015
9.856683	0.1	0.632405
9.858350	0.1	0.630856
9.860017	0.1	0.630617
9.861683	0.1	0.632763
9.863350	0.1	0.637174
9.865017	0.1	0.642777
9.866683	0.1	0.648916
9.868350	0.1	0.654936
9.870017	0.1	0.659108
9.871683	0.1	0.659466
9.873350	0.1	0.656247
9.875017	0.1	0.652075
9.876683	0.1	0.649512
9.878350	0.1	0.648916
9.880017	0.1	0.648856
9.881683	0.1	0.647664
9.883350	0.1	0.644147
9.885017	0.1	0.639021
9.886683	0.1	0.634491
9.888350	0.1	0.632167
9.890017	0.1	0.631094
9.891683	0.1	0.628889
9.893350	0.1	0.624895
9.895017	0.1	0.620425
9.896683	0.1	0.617445
9.898350	0.1	0.616133
9.900017	0.1	0.614882
9.901683	0.1	0.613153
9.903350	0.1	0.612378
9.905017	0.1	0.613630
9.906683	0.1	0.616193
9.908350	0.1	0.618577
9.910017	0.1	0.619590
9.911683	0.1	0.618339
9.913350	0.1	0.613987
9.915017	0.1	0.606775
9.916683	0.1	0.597537
9.918350	0.1	0.587165
9.920017	0.1	0.577509
9.921683	0.1	0.571132
9.923350	0.1	0.569940
9.925017	0.1	0.573874
9.926683	0.1	0.580847
9.928350	0.1	0.586987
9.930017	0.1	0.589728
9.931683	0.1	0.589252
9.933350	0.1	0.586748
9.935017	0.1	0.583351
9.936683	0.1	0.580132
9.938350	0.1	0.577927
9.940017	0.1	0.576198
9.941683	0.1	0.574648
9.943350	0.1	0.573337
9.945017	0.1	0.571489
9.946683	0.1	0.568450
9.948350	0.1	0.564814
9.950017	0.1	0.561833
9.951683	0.1	0.559688
9.953350	0.1	0.557721
9.955017	0.1	0.555575
9.956683	0.1	0.552774
9.958350	0.1	0.549674
9.960017	0.1	0.547290
9.961683	0.1	0.546396
9.963350	0.1	0.546515
9.965017	0.1	0.546455
9.966683	0.1	0.545800
9.968350	0.1	0.544548
9.970017	0.1	0.542760
9.971683	0.1	0.540078
9.973350	0.1	0.536799
9.975017	0.1	0.533521
9.976683	0.1	0.530541
9.978350	0.1	0.527561
9.980017	0.1	0.524998
9.981683	0.1	0.523090
9.983350	0.1	0.521481
9.985017	0.1	0.519931
9.986683	0.1	0.518978
9.988350	0.1	0.519514
9.990017	0.1	0.520945
9.991683	0.1	0.521898
9.993350	0.1	0.521481
9.995017	0.1	0.519455
9.996683	0.1	0.515640
9.998350	0.1	0.509977
10.000017	0.1	0.502408
10.001683	0.1	0.494123
10.003350	0.1	0.486970
10.005017	0.1	0.482559
10.006683	0.1	0.482082
10.008350	0.1	0.484943
10.010017	0.1	0.489116
10.011683	0.1	0.492752
10.013350	0.1	0.494123
10.015017	0.1	0.492513
10.016683	0.1	0.488639
10.018350	0.1	0.483990
10.020017	0.1	0.479877
10.021683	0.1	0.476837
10.023350	0.1	0.474572
10.025017	0.1	0.473380
10.026683	0.1	0.473917
10.028350	0.1	0.475943
10.030017	0.1	0.477731
10.031683	0.1	0.478148
10.033350	0.1	0.477791
10.035017	0.1	0.477672
10.036683	0.1	0.478029
10.038350	0.1	0.478268
10.040017	0.1	0.478208
10.041683	0.1	0.478268
10.043350	0.1	0.478148
10.045017	0.1	0.477433
10.046683	0.1	0.477433
10.048350	0.1	0.479460
10.050017	0.1	0.482976
10.051683	0.1	0.485718
10.053350	0.1	0.485897
10.055017	0.1	0.482857
10.056683	0.1	0.478208
10.058350	0.1	0.475109
10.060017	0.1	0.475943
10.061683	0.1	0.480711
10.063350	0.1	0.487506
10.065017	0.1	0.492752
10.066683	0.1	0.493586
10.068350	0.1	0.490606
10.070017	0.1	0.486553
10.071683	0.1	0.483811
10.073350	0.1	0.482142
10.075017	0.1	0.480413
10.076683	0.1	0.478685
10.078350	0.1	0.479102
10.080017	0.1	0.482738
10.081683	0.1	0.488877
10.083350	0.1	0.495970
10.085017	0.1	0.503302
10.086683	0.1	0.509143
10.088350	0.1	0.511110
10.090017	0.1	0.508547
10.091683	0.1	0.502288
10.093350	0.1	0.493288
10.095017	0.1	0.482500
10.096683	0.1	0.472248
10.098350	0.1	0.465691
10.100017	0.1	0.463903
10.101683	0.1	0.464737
10.103350	0.1	0.465751
10.105017	0.1	0.466108
10.106683	0.1	0.466108
10.108350	0.1	0.466287
10.110017	0.1	0.467002
10.111683	0.1	0.468016
10.113350	0.1	0.469387
10.115017	0.1	0.470936
10.116683	0.1	0.471056
10.118350	0.1	0.468195
10.120017	0.1	0.463188
10.121683	0.1	0.458598
10.123350	0.1	0.455976
10.125017	0.1	0.455439
10.126683	0.1	0.456214
10.128350	0.1	0.456929
10.130017	0.1	0.456512
10.131683	0.1	0.454247
10.133350	0.1	0.449955
10.135017	0.1	0.445128
10.136683	0.1	0.442743
10.138350	0.1	0.444949
10.140017	0.1	0.451744
10.141683	0.1	0.461161
10.143350	0.1	0.470340
10.145017	0.1	0.476122
10.146683	0.1	0.476539
10.148350	0.1	0.471890
10.150017	0.1	0.465095
10.151683	0.1	0.459313
10.153350	0.1	0.455737
10.155017	0.1	0.453293
10.156683	0.1	0.450492
10.158350	0.1	0.447094
10.160017	0.1	0.444233
10.161683	0.1	0.443518
10.163350	0.1	0.446022
10.165017	0.1	0.451088
10.166683	0.1	0.456274
10.168350	0.1	0.459075
10.170017	0.1	0.458896
10.171683	0.1	0.456512
10.173350	0.1	0.453591
10.175017	0.1	0.451803
10.176683	0.1	0.452220
10.178350	0.1	0.455380
10.180017	0.1	0.460804
10.181683	0.1	0.466287
10.183350	0.1	0.468075
10.185017	0.1	0.465512
10.186683	0.1	0.461459
10.188350	0.1	0.458419
10.190017	0.1	0.456929
10.191683	0.1	0.457406
10.193350	0.1	0.460327
10.195017	0.1	0.464857
10.196683	0.1	0.467837
10.198350	0.1	0.466466
10.200017	0.1	0.460506
10.201683	0.1	0.452161
10.203350	0.1	0.443637
10.205017	0.1	0.436485
10.206683	0.1	0.432253
10.208350	0.1	0.431657
10.210017	0.1	0.434518
10.211683	0.1	0.439644
10.213350	0.1	0.445664
10.215017	0.1	0.451207
10.216683	0.1	0.454545
10.218350	0.1	0.454664
10.220017	0.1	0.453353
10.221683	0.1	0.453413
10.223350	0.1	0.455737
10.225017	0.1	0.459492
10.226683	0.1	0.463963
10.228350	0.1	0.467479
10.230017	0.1	0.468373
10.231683	0.1	0.466347
10.233350	0.1	0.462949
10.235017	0.1	0.459492
10.236683	0.1	0.455737
10.238350	0.1	0.451028
10.240017	0.1	0.445008
10.241683	0.1	0.438035
10.243350	0.1	0.431538
10.245017	0.1	0.427663
10.246683	0.1	0.428259
10.248350	0.1	0.434101
10.250017	0.1	0.442863
10.251683	0.1	0.451386
10.253350	0.1	0.458241
10.255017	0.1	0.462890
10.256683	0.1	0.464559
10.258350	0.1	0.462294
10.260017	0.1	0.456393
10.261683	0.1	0.448763
10.263350	0.1	0.441551
10.265017	0.1	0.435948
10.266683	0.1	0.432372
10.268350	0.1	0.429988
10.270017	0.1	0.427723
10.271683	0.1	0.426412
10.273350	0.1	0.427485
10.275017	0.1	0.431299
10.276683	0.1	0.436723
10.278350	0.1	0.442386
10.280017	0.1	0.447094
10.281683	0.1	0.450611
10.283350	0.1	0.453115
10.285017	0.1	0.454426
10.286683	0.1	0.454187
10.288350	0.1	0.452161
10.290017	0.1	0.448823
10.291683	0.1	0.445366
10.293350	0.1	0.443816
10.295017	0.1	0.445426
10.296683	0.1	0.449777
10.298350	0.1	0.455320
10.300017	0.1	0.459611
10.301683	0.1	0.461459
10.303350	0.1	0.462055
10.305017	0.1	0.463426
10.306683	0.1	0.466108
10.308350	0.1	0.469029
10.310017	0.1	0.471175
10.311683	0.1	0.472963
10.313350	0.1	0.475884
10.315017	0.1	0.480473
10.316683	0.1	0.485718
10.318350	0.1	0.489235
10.320017	0.1	0.489414
10.321683	0.1	0.487208
10.323350	0.1	0.486016
10.325017	0.1	0.488639
10.326683	0.1	0.494778
10.328350	0.1	0.502110
10.330017	0.1	0.508249
10.331683	0.1	0.511885
10.333350	0.1	0.512898
10.335017	0.1	0.512540
10.336683	0.1	0.513315
10.338350	0.1	0.517011
10.340017	0.1	0.523210
10.341683	0.1	0.531495
10.343350	0.1	0.542402
10.345017	0.1	0.555277
10.346683	0.1	0.568092
10.348350	0.1	0.580132
10.350017	0.1	0.591636
10.351683	0.1	0.601471
10.353350	0.1	0.607491
10.355017	0.1	0.608444
10.356683	0.1	0.605881
10.358350	0.1	0.604034
10.360017	0.1	0.607073
10.361683	0.1	0.616252
10.363350	0.1	0.629425
10.365017	0.1	0.643134
10.366683	0.1	0.656188
10.368350	0.1	0.669658
10.370017	0.1	0.683844
10.371683	0.1	0.696838
10.373350	0.1	0.706971
10.375017	0.1	0.714719
10.376683	0.1	0.721753
10.378350	0.1	0.729382
10.380017	0.1	0.737488
10.381683	0.1	0.745356
10.383350	0.1	0.753284
10.385017	0.1	0.762761
10.386683	0.1	0.774384
10.388350	0.1	0.787616
10.390017	0.1	0.801623
10.391683	0.1	0.815213
10.393350	0.1	0.827372
10.395017	0.1	0.838578
10.396683	0.1	0.851393
10.398350	0.1	0.868499
10.400017	0.1	0.889719
10.401683	0.1	0.913382
10.403350	0.1	0.937462
10.405017	0.1	0.960052
10.406683	0.1	0.979483
10.408350	0.1	0.994802
10.410017	0.1	1.007021
10.411683	0.1	1.018345
10.413350	0.1	1.030624
10.415017	0.1	1.045048
10.416683	0.1	1.062572
10.418350	0.1	1.083851
10.420017	0.1	1.108408
10.421683	0.1	1.135409
10.423350	0.1	1.165092
10.425017	0.1	1.197517
10.426683	0.1	1.230538
10.428350	0.1	1.260519
10.430017	0.1	1.285493
10.431683	0.1	1.305997
10.433350	0.1	1.324356
10.435017	0.1	1.343548
10.436683	0.1	1.365960
10.438350	0.1	1.392007
10.440017	0.1	1.420856
10.441683	0.1	1.451254
10.443350	0.1	1.480877
10.445017	0.1	1.507700
10.446683	0.1	1.532257
10.448350	0.1	1.556218
10.450017	0.1	1.580179
10.451683	0.1	1.603484
10.453350	0.1	1.626313
10.455017	0.1	1.649261
10.456683	0.1	1.672268
10.458350	0.1	1.694441
10.460017	0.1	1.715541
10.461683	0.1	1.735628
10.463350	0.1	1.754820
10.465017	0.1	1.773834
10.466683	0.1	1.794815
10.468350	0.1	1.818776
10.470017	0.1	1.842976
10.471683	0.1	1.863241
10.473350	0.1	1.878202
10.475017	0.1	1.890302
10.476683	0.1	1.902700
10.478350	0.1	1.917124
10.480017	0.1	1.933694
10.481683	0.1	1.951039
10.483350	0.1	1.967490
10.485017	0.1	1.982153
10.486683	0.1	1.994014
10.488350	0.1	2.002418
10.490017	0.1	2.007485
10.491683	0.1	2.010882
10.493350	0.1	2.014339
10.495017	0.1	2.019465
10.496683	0.1	2.026439
10.498350	0.1	2.033651
10.500017	0.1	2.039909
10.501683	0.1	2.046168
10.503350	0.1	2.053857
10.505017	0.1	2.062321
10.506683	0.1	2.068639
10.508350	0.1	2.071262
10.510017	0.1	2.071500
10.511683	0.1	2.070844
10.513350	0.1	2.069593
10.515017	0.1	2.068222
10.516683	0.1	2.067268
10.518350	0.1	2.066434
10.520017	0.1	2.064943
10.521683	0.1	2.061904
10.523350	0.1	2.055645
10.525017	0.1	2.045035
10.526683	0.1	2.030552
10.528350	0.1	2.014935
10.530017	0.1	2.002478
10.531683	0.1	1.996696
10.533350	0.1	1.997769
10.535017	0.1	2.002418
10.536683	0.1	2.006948
10.538350	0.1	2.009452
10.540017	0.1	2.010703
10.541683	0.1	2.012611
10.543350	0.1	2.015412
10.545017	0.1	2.017975
10.546683	0.1	2.018988
10.548350	0.1	2.018273
10.550017	0.1	2.016485
10.551683	0.1	2.015054
10.553350	0.1	2.015114
10.555017	0.1	2.017081
10.556683	0.1	2.020061
10.558350	0.1	2.022267
10.560017	0.1	2.022922
10.561683	0.1	2.022684
10.563350	0.1	2.021790
10.565017	0.1	2.019584
10.566683	0.1	2.015591
10.568350	0.1	2.010286
10.570017	0.1	2.005458
10.571683	0.1	2.003431
10.573350	0.1	2.005100
10.575017	0.1	2.009273
10.576683	0.1	2.014697
10.578350	0.1	2.020419
10.580017	0.1	2.025962
10.581683	0.1	2.030730
10.583350	0.1	2.034426
10.585017	0.1	2.037287
10.586683	0.1	2.039790
10.588350	0.1	2.041340
10.590017	0.1	2.041400
10.591683	0.1	2.040804
10.593350	0.1	2.041161
10.595017	0.1	2.043784
10.596683	0.1	2.048552
10.598350	0.1	2.054036
10.600017	0.1	2.058089
10.601683	0.1	2.059221
10.603350	0.1	2.057135
10.605017	0.1	2.052665
10.606683	0.1	2.047598
10.608350	0.1	2.044261
10.610017	0.1	2.043843
10.611683	0.1	2.045751
10.613350	0.1	2.047777
10.615017	0.1	2.048493
10.616683	0.1	2.048195
10.618350	0.1	2.047062
10.620017	0.1	2.044559
10.621683	0.1	2.041340
10.623350	0.1	2.039492
10.625017	0.1	2.040684
10.626683	0.1	2.044916
10.628350	0.1	2.050758
10.630017	0.1	2.055943
10.631683	0.1	2.058745
10.633350	0.1	2.059281
10.635017	0.1	2.058923
10.636683	0.1	2.058506
10.638350	0.1	2.058327
10.640017	0.1	2.057910
10.641683	0.1	2.056658
10.643350	0.1	2.053619
10.645017	0.1	2.048433
10.646683	0.1	2.041459
10.648350	0.1	2.034426
10.650017	0.1	2.030194
10.651683	0.1	2.030134
10.653350	0.1	2.032817
10.655017	0.1	2.035260
10.656683	0.1	2.034605
10.658350	0.1	2.029598
10.660017	0.1	2.021372
10.661683	0.1	2.012789
10.663350	0.1	2.007187
10.665017	0.1	2.005994
10.666683	0.1	2.006650
10.668350	0.1	2.005220
10.670017	0.1	2.000272
10.671683	0.1	1.992762
10.673350	0.1	1.983106
10.675017	0.1	1.970887
10.676683	0.1	1.957059
10.678350	0.1	1.943588
10.680017	0.1	1.931429
10.681683	0.1	1.919985
10.683350	0.1	1.908481
10.685017	0.1	1.896978
10.686683	0.1	1.886428
10.688350	0.1	1.877964
10.690017	0.1	1.871288
10.691683	0.1	1.864672
10.693350	0.1	1.856387
10.695017	0.1	1.846492
10.696683	0.1	1.835585
10.698350	0.1	1.823604
10.700017	0.1	1.810372
10.701683	0.1	1.795411
10.703350	0.1	1.778424
10.705017	0.1	1.759589
10.706683	0.1	1.739562
10.708350	0.1	1.719594
10.710017	0.1	1.701295
10.711683	0.1	1.685083
10.713350	0.1	1.670003
10.715017	0.1	1.654744
10.716683	0.1	1.639009
10.718350	0.1	1.623154
10.720017	0.1	1.606941
10.721683	0.1	1.589358
10.723350	0.1	1.569629
10.725017	0.1	1.547754
10.726683	0.1	1.524508
10.728350	0.1	1.501739
10.730017	0.1	1.481652
10.731683	0.1	1.464605
10.733350	0.1	1.449347
10.735017	0.1	1.434326
10.736683	0.1	1.418650
10.738350	0.1	1.401603
10.740017	0.1	1.381755
10.741683	0.1	1.357973
10.743350	0.1	1.331151
10.745017	0.1	1.304090
10.746683	0.1	1.280189
10.748350	0.1	1.260340
10.750017	0.1	1.242638
10.751683	0.1	1.223862
10.753350	0.1	1.202405
10.755017	0.1	1.179159
10.756683	0.1	1.156092
10.758350	0.1	1.135111
10.760017	0.1	1.117110
10.761683	0.1	1.100898
10.763350	0.1	1.084507
10.765017	0.1	1.067281
10.766683	0.1	1.049995
10.768350	0.1	1.032710
10.770017	0.1	1.015067
10.771683	0.1	0.998199
10.773350	0.1	0.984132
10.775017	0.1	0.972509
10.776683	0.1	0.960529
10.778350	0.1	0.946164
10.780017	0.1	0.930011
10.781683	0.1	0.913918
10.783350	0.1	0.898302
10.785017	0.1	0.882089
10.786683	0.1	0.865281
10.788350	0.1	0.849485
10.790017	0.1	0.836670
10.791683	0.1	0.826538
10.793350	0.1	0.816524
10.795017	0.1	0.804484
10.796683	0.1	0.791311
10.798350	0.1	0.779629
10.800017	0.1	0.770807
10.801683	0.1	0.763536
10.803350	0.1	0.754952
10.805017	0.1	0.742972
10.806683	0.1	0.727475
10.808350	0.1	0.711441
10.810017	0.1	0.698745
10.811683	0.1	0.691176
10.813350	0.1	0.687659
10.815017	0.1	0.684917
10.816683	0.1	0.679612
10.818350	0.1	0.670493
10.820017	0.1	0.659525
10.821683	0.1	0.650048
10.823350	0.1	0.644267
10.825017	0.1	0.642836
10.826683	0.1	0.644863
10.828350	0.1	0.648737
10.830017	0.1	0.652492
10.831683	0.1	0.654459
10.833350	0.1	0.653446
10.835017	0.1	0.649393
10.836683	0.1	0.643671
10.838350	0.1	0.637472
10.840017	0.1	0.630856
10.841683	0.1	0.623763
10.843350	0.1	0.617325
10.845017	0.1	0.613093
10.846683	0.1	0.611067
10.848350	0.1	0.609160
10.850017	0.1	0.605226
10.851683	0.1	0.598967
10.853350	0.1	0.593185
10.855017	0.1	0.590920
10.856683	0.1	0.593364
10.858350	0.1	0.599384
10.860017	0.1	0.606298
10.861683	0.1	0.611663
10.863350	0.1	0.614405
10.865017	0.1	0.614524
10.866683	0.1	0.612974
10.868350	0.1	0.611305
10.870017	0.1	0.611007
10.871683	0.1	0.612676
10.873350	0.1	0.615895
10.875017	0.1	0.619173
10.876683	0.1	0.621140
10.878350	0.1	0.621080
10.880017	0.1	0.618637
10.881683	0.1	0.613809
10.883350	0.1	0.607908
10.885017	0.1	0.603259
10.886683	0.1	0.601411
10.888350	0.1	0.602663
10.890017	0.1	0.606000
10.891683	0.1	0.610590
10.893350	0.1	0.616550
10.895017	0.1	0.624239
10.896683	0.1	0.633121
10.898350	0.1	0.642240
10.900017	0.1	0.649989
10.901683	0.1	0.655472
10.903350	0.1	0.658631
10.905017	0.1	0.659525
10.906683	0.1	0.658333
10.908350	0.1	0.656426
10.910017	0.1	0.655711
10.911683	0.1	0.657618
10.913350	0.1	0.662148
10.915017	0.1	0.668883
10.916683	0.1	0.676751
10.918350	0.1	0.683904
10.920017	0.1	0.687957
10.921683	0.1	0.686586
10.923350	0.1	0.679672
10.925017	0.1	0.670373
10.926683	0.1	0.663579
10.928350	0.1	0.662923
10.930017	0.1	0.667393
10.931683	0.1	0.672519
10.933350	0.1	0.675142
10.935017	0.1	0.676096
10.936683	0.1	0.677288
10.938350	0.1	0.679016
10.940017	0.1	0.680327
10.941683	0.1	0.679374
10.943350	0.1	0.675857
10.945017	0.1	0.671208
10.946683	0.1	0.666499
10.948350	0.1	0.662208
10.950017	0.1	0.659764
10.951683	0.1	0.660956
10.953350	0.1	0.665963
10.955017	0.1	0.672936
10.956683	0.1	0.678361
10.958350	0.1	0.679612
10.960017	0.1	0.676274
10.961683	0.1	0.670135
10.963350	0.1	0.664771
10.965017	0.1	0.662565
10.966683	0.1	0.662029
10.968350	0.1	0.659466
10.970017	0.1	0.653744
10.971683	0.1	0.647605
10.973350	0.1	0.644147
10.975017	0.1	0.644267
10.976683	0.1	0.647366
10.978350	0.1	0.653207
10.980017	0.1	0.660241
10.981683	0.1	0.664711
10.983350	0.1	0.663817
10.985017	0.1	0.657558
10.986683	0.1	0.648320
10.988350	0.1	0.639558
10.990017	0.1	0.634372
10.991683	0.1	0.633359
10.993350	0.1	0.635386
10.995017	0.1	0.638247
10.996683	0.1	0.639617
10.998350	0.1	0.638425
11.000017	0.1	0.635088
11.001683	0.1	0.631630
11.003350	0.1	0.630140
11.005017	0.1	0.630736
11.006683	0.1	0.631511
11.008350	0.1	0.630736
11.010017	0.1	0.629187
11.011683	0.1	0.628352
11.013350	0.1	0.628054
11.015017	0.1	0.626743
11.016683	0.1	0.624180
11.018350	0.1	0.622034
11.020017	0.1	0.622153
11.021683	0.1	0.623882
11.023350	0.1	0.624299
11.025017	0.1	0.621557
11.026683	0.1	0.617147
11.028350	0.1	0.614882
11.030017	0.1	0.617325
11.031683	0.1	0.623703
11.033350	0.1	0.630796
11.035017	0.1	0.635624
11.036683	0.1	0.636637
11.038350	0.1	0.633538
11.040017	0.1	0.627160
11.041683	0.1	0.619054
11.043350	0.1	0.611365
11.045017	0.1	0.606179
11.046683	0.1	0.604332
11.048350	0.1	0.605345
11.050017	0.1	0.608325
11.051683	0.1	0.612557
11.053350	0.1	0.616908
11.055017	0.1	0.619710
11.056683	0.1	0.619829
11.058350	0.1	0.616789
11.060017	0.1	0.611186
11.061683	0.1	0.604749
11.063350	0.1	0.599623
11.065017	0.1	0.596702
11.066683	0.1	0.595808
11.068350	0.1	0.596106
11.070017	0.1	0.597417
11.071683	0.1	0.600278
11.073350	0.1	0.605106
11.075017	0.1	0.612259
11.076683	0.1	0.620842
11.078350	0.1	0.628471
11.080017	0.1	0.632525
11.081683	0.1	0.632465
11.083350	0.1	0.629306
11.085017	0.1	0.624657
11.086683	0.1	0.619948
11.088350	0.1	0.616312
11.090017	0.1	0.614464
11.091683	0.1	0.615180
11.093350	0.1	0.618279
11.095017	0.1	0.621796
11.096683	0.1	0.624239
11.098350	0.1	0.626206
11.100017	0.1	0.629067
11.101683	0.1	0.632465
11.103350	0.1	0.634790
11.105017	0.1	0.633955
11.106683	0.1	0.628412
11.108350	0.1	0.618339
11.110017	0.1	0.606418
11.111683	0.1	0.596464
11.113350	0.1	0.591219
11.115017	0.1	0.590682
11.116683	0.1	0.593185
11.118350	0.1	0.597298
11.120017	0.1	0.601590
11.121683	0.1	0.604630
11.123350	0.1	0.605762
11.125017	0.1	0.604451
11.126683	0.1	0.600278
11.128350	0.1	0.594378
11.130017	0.1	0.589550
11.131683	0.1	0.588596
11.133350	0.1	0.591636
11.135017	0.1	0.595808
11.136683	0.1	0.598371
11.138350	0.1	0.599206
11.140017	0.1	0.599563
11.141683	0.1	0.600398
11.143350	0.1	0.602067
11.145017	0.1	0.603735
11.146683	0.1	0.604272
11.148350	0.1	0.602305
11.150017	0.1	0.598073
11.151683	0.1	0.593782
11.153350	0.1	0.591755
11.155017	0.1	0.592172
11.156683	0.1	0.593722
11.158350	0.1	0.595152
11.160017	0.1	0.595272
11.161683	0.1	0.593960
11.163350	0.1	0.591695
11.165017	0.1	0.588954
11.166683	0.1	0.585318
11.168350	0.1	0.580847
11.170017	0.1	0.575960
11.171683	0.1	0.570715
11.173350	0.1	0.565589
11.175017	0.1	0.562668
11.176683	0.1	0.564754
11.178350	0.1	0.572085
11.180017	0.1	0.581503
11.181683	0.1	0.589907
11.183350	0.1	0.596345
11.185017	0.1	0.601351
11.186683	0.1	0.604928
11.188350	0.1	0.606060
11.190017	0.1	0.604510
11.191683	0.1	0.601471
11.193350	0.1	0.598133
11.195017	0.1	0.595033
11.196683	0.1	0.591993
11.198350	0.1	0.588238
11.200017	0.1	0.583231
11.201683	0.1	0.578284
11.203350	0.1	0.576019
11.205017	0.1	0.577092
11.206683	0.1	0.580072
11.208350	0.1	0.583470
11.210017	0.1	0.586510
11.211683	0.1	0.588775
11.213350	0.1	0.589848
11.215017	0.1	0.589132
11.216683	0.1	0.586689
11.218350	0.1	0.583291
11.220017	0.1	0.579476
11.221683	0.1	0.575900
11.223350	0.1	0.573337
11.225017	0.1	0.572920
11.226683	0.1	0.576019
11.228350	0.1	0.583530
11.230017	0.1	0.594378
11.231683	0.1	0.605762
11.233350	0.1	0.614882
11.235017	0.1	0.619471
11.236683	0.1	0.618339
11.238350	0.1	0.613689
11.240017	0.1	0.609875
11.241683	0.1	0.608921
11.243350	0.1	0.609279
11.245017	0.1	0.608623
11.246683	0.1	0.606954
11.248350	0.1	0.606537
11.250017	0.1	0.608921
11.251683	0.1	0.612199
11.253350	0.1	0.614286
11.255017	0.1	0.615597
11.256683	0.1	0.617623
11.258350	0.1	0.620902
11.260017	0.1	0.625253
11.261683	0.1	0.631511
11.263350	0.1	0.639260
11.265017	0.1	0.645697
11.266683	0.1	0.647903
11.268350	0.1	0.645876
11.270017	0.1	0.641346
11.271683	0.1	0.635326
11.273350	0.1	0.628591
11.275017	0.1	0.621796
11.276683	0.1	0.615895
11.278350	0.1	0.611723
11.280017	0.1	0.608683
11.281683	0.1	0.605643
11.283350	0.1	0.602365
11.285017	0.1	0.600338
11.286683	0.1	0.601411
11.288350	0.1	0.606358
11.290017	0.1	0.613689
11.291683	0.1	0.620484
11.293350	0.1	0.624120
11.295017	0.1	0.623584
11.296683	0.1	0.619710
11.298350	0.1	0.613749
11.300017	0.1	0.606298
11.301683	0.1	0.597954
11.303350	0.1	0.590384
11.305017	0.1	0.585914
11.306683	0.1	0.586748
11.308350	0.1	0.593543
11.310017	0.1	0.604510
11.311683	0.1	0.614941
11.313350	0.1	0.620782
11.315017	0.1	0.621617
11.316683	0.1	0.619173
11.318350	0.1	0.614524
11.320017	0.1	0.608146
11.321683	0.1	0.601172
11.323350	0.1	0.595272
11.325017	0.1	0.591278
11.326683	0.1	0.589490
11.328350	0.1	0.590622
11.330017	0.1	0.594616
11.331683	0.1	0.599384
11.333350	0.1	0.602663
11.335017	0.1	0.602841
11.336683	0.1	0.599980
11.338350	0.1	0.595510
11.340017	0.1	0.591576
11.341683	0.1	0.590086
11.343350	0.1	0.591338
11.345017	0.1	0.594139
11.346683	0.1	0.596702
11.348350	0.1	0.598073
11.350017	0.1	0.598550
11.351683	0.1	0.599265
11.353350	0.1	0.600755
11.355017	0.1	0.602126
11.356683	0.1	0.601351
11.358350	0.1	0.596464
11.360017	0.1	0.586748
11.361683	0.1	0.573456
11.363350	0.1	0.559568
11.365017	0.1	0.548601
11.366683	0.1	0.543714
11.368350	0.1	0.546455
11.370017	0.1	0.556231
11.371683	0.1	0.570595
11.373350	0.1	0.585735
11.375017	0.1	0.597298
11.376683	0.1	0.602067
11.378350	0.1	0.599265
11.380017	0.1	0.590980
11.381683	0.1	0.580847
11.383350	0.1	0.572622
11.385017	0.1	0.568450
11.386683	0.1	0.567853
11.388350	0.1	0.568569
11.390017	0.1	0.568748
11.391683	0.1	0.568688
11.393350	0.1	0.569224
11.395017	0.1	0.569582
11.396683	0.1	0.568152
11.398350	0.1	0.564694
11.400017	0.1	0.560999
11.401683	0.1	0.558794
11.403350	0.1	0.558317
11.405017	0.1	0.558734
11.406683	0.1	0.559211
11.408350	0.1	0.558496
11.410017	0.1	0.556469
11.411683	0.1	0.554323
11.413350	0.1	0.553429
11.415017	0.1	0.553370
11.416683	0.1	0.552833
11.418350	0.1	0.552058
11.420017	0.1	0.552952
11.421683	0.1	0.557005
11.423350	0.1	0.563026
11.425017	0.1	0.567973
11.426683	0.1	0.569403
11.428350	0.1	0.566900
11.430017	0.1	0.561476
11.431683	0.1	0.555456
11.433350	0.1	0.551820
11.435017	0.1	0.551522
11.436683	0.1	0.553012
11.438350	0.1	0.554144
11.440017	0.1	0.553906
11.441683	0.1	0.551403
11.443350	0.1	0.546455
11.445017	0.1	0.540495
11.446683	0.1	0.536263
11.448350	0.1	0.535190
11.450017	0.1	0.536978
11.451683	0.1	0.540018
11.453350	0.1	0.542581
11.455017	0.1	0.544250
11.456683	0.1	0.544310
11.458350	0.1	0.541747
11.460017	0.1	0.536799
11.461683	0.1	0.531614
11.463350	0.1	0.528336
11.465017	0.1	0.526726
11.466683	0.1	0.525475
11.468350	0.1	0.523567
11.470017	0.1	0.520587
11.471683	0.1	0.516713
11.473350	0.1	0.513434
11.475017	0.1	0.511766
11.476683	0.1	0.511110
11.478350	0.1	0.510454
11.480017	0.1	0.509977
11.481683	0.1	0.511348
11.483350	0.1	0.516236
11.485017	0.1	0.523627
11.486683	0.1	0.529885
11.488350	0.1	0.531554
11.490017	0.1	0.527680
11.491683	0.1	0.519455
11.493350	0.1	0.509262
11.495017	0.1	0.499487
11.496683	0.1	0.492394
11.498350	0.1	0.489414
11.500017	0.1	0.490367
11.501683	0.1	0.493169
11.503350	0.1	0.495315
11.505017	0.1	0.495195
11.506683	0.1	0.492692
11.508350	0.1	0.488997
11.510017	0.1	0.485480
11.511683	0.1	0.482738
11.513350	0.1	0.480473
11.515017	0.1	0.477672
11.516683	0.1	0.473499
11.518350	0.1	0.468195
11.520017	0.1	0.462532
11.521683	0.1	0.457227
11.523350	0.1	0.452936
11.525017	0.1	0.449359
11.526683	0.1	0.446320
11.528350	0.1	0.444770
11.530017	0.1	0.446022
11.531683	0.1	0.449896
11.533350	0.1	0.454783
11.535017	0.1	0.459015
11.536683	0.1	0.461578
11.538350	0.1	0.461876
11.540017	0.1	0.458777
11.541683	0.1	0.452399
11.543350	0.1	0.445247
11.545017	0.1	0.440538
11.546683	0.1	0.438988
11.548350	0.1	0.438511
11.550017	0.1	0.437856
11.551683	0.1	0.437796
11.553350	0.1	0.439107
11.555017	0.1	0.441074
11.556683	0.1	0.441372
11.558350	0.1	0.438213
11.560017	0.1	0.432313
11.561683	0.1	0.426590
11.563350	0.1	0.423253
11.565017	0.1	0.422001
11.566683	0.1	0.420511
11.568350	0.1	0.417769
11.570017	0.1	0.415146
11.571683	0.1	0.414670
11.573350	0.1	0.416636
11.575017	0.1	0.419676
11.576683	0.1	0.421762
11.578350	0.1	0.421703
11.580017	0.1	0.419259
11.581683	0.1	0.415623
11.583350	0.1	0.413060
11.585017	0.1	0.412524
11.586683	0.1	0.412941
11.588350	0.1	0.412524
11.590017	0.1	0.410676
11.591683	0.1	0.407696
11.593350	0.1	0.404418
11.595017	0.1	0.402033
11.596683	0.1	0.401020
11.598350	0.1	0.401020
11.600017	0.1	0.401199
11.601683	0.1	0.400782
11.603350	0.1	0.399113
11.605017	0.1	0.396490
11.606683	0.1	0.393987
11.608350	0.1	0.393391
11.610017	0.1	0.395954
11.611683	0.1	0.401199
11.613350	0.1	0.406683
11.615017	0.1	0.409901
11.616683	0.1	0.410020
11.618350	0.1	0.407934
11.620017	0.1	0.405312
11.621683	0.1	0.403285
11.623350	0.1	0.401318
11.625017	0.1	0.398457
11.626683	0.1	0.396013
11.628350	0.1	0.397325
11.630017	0.1	0.403166
11.631683	0.1	0.410855
11.633350	0.1	0.417113
11.635017	0.1	0.420392
11.636683	0.1	0.421703
11.638350	0.1	0.423491
11.640017	0.1	0.426412
11.641683	0.1	0.428259
11.643350	0.1	0.427127
11.645017	0.1	0.424027
11.646683	0.1	0.421047
11.648350	0.1	0.418425
11.650017	0.1	0.415027
11.651683	0.1	0.410557
11.653350	0.1	0.406444
11.655017	0.1	0.404656
11.656683	0.1	0.406384
11.658350	0.1	0.411093
11.660017	0.1	0.417173
11.661683	0.1	0.422835
11.663350	0.1	0.426710
11.665017	0.1	0.427961
11.666683	0.1	0.426948
11.668350	0.1	0.424504
11.670017	0.1	0.421882
11.671683	0.1	0.419915
11.673350	0.1	0.418782
11.675017	0.1	0.418425
11.676683	0.1	0.418186
11.678350	0.1	0.416875
11.680017	0.1	0.413716
11.681683	0.1	0.409722
11.683350	0.1	0.406623
11.685017	0.1	0.405550
11.686683	0.1	0.406146
11.688350	0.1	0.407100
11.690017	0.1	0.407398
11.691683	0.1	0.407100
11.693350	0.1	0.406504
11.695017	0.1	0.405431
11.696683	0.1	0.403583
11.698350	0.1	0.401497
11.700017	0.1	0.399470
11.701683	0.1	0.397682
11.703350	0.1	0.396073
11.705017	0.1	0.395179
11.706683	0.1	0.395358
11.708350	0.1	0.396132
11.710017	0.1	0.396252
11.711683	0.1	0.394046
11.713350	0.1	0.390232
11.715017	0.1	0.387907
11.716683	0.1	0.389278
11.718350	0.1	0.393808
11.720017	0.1	0.399411
11.721683	0.1	0.403821
11.723350	0.1	0.405431
11.725017	0.1	0.404656
11.726683	0.1	0.402689
11.728350	0.1	0.399768
11.730017	0.1	0.395477
11.731683	0.1	0.390649
11.733350	0.1	0.386477
11.735017	0.1	0.383437
11.736683	0.1	0.380993
11.738350	0.1	0.378907
11.740017	0.1	0.376999
11.741683	0.1	0.374496
11.743350	0.1	0.370502
11.745017	0.1	0.365734
11.746683	0.1	0.362217
11.748350	0.1	0.361204
11.750017	0.1	0.362575
11.751683	0.1	0.365436
11.753350	0.1	0.368178
11.755017	0.1	0.368893
11.756683	0.1	0.367463
11.758350	0.1	0.365675
11.760017	0.1	0.365615
11.761683	0.1	0.367820
11.763350	0.1	0.371218
11.765017	0.1	0.374258
11.766683	0.1	0.375509
11.768350	0.1	0.374258
11.770017	0.1	0.371158
11.771683	0.1	0.367701
11.773350	0.1	0.365138
11.775017	0.1	0.363469
11.776683	0.1	0.362158
11.778350	0.1	0.360608
11.780017	0.1	0.358522
11.781683	0.1	0.356615
11.783350	0.1	0.356376
11.785017	0.1	0.358999
11.786683	0.1	0.363529
11.788350	0.1	0.366509
11.790017	0.1	0.366032
11.791683	0.1	0.363529
11.793350	0.1	0.361025
11.795017	0.1	0.359416
11.796683	0.1	0.359416
11.798350	0.1	0.361860
11.800017	0.1	0.366271
11.801683	0.1	0.369847
11.803350	0.1	0.370383
11.805017	0.1	0.367761
11.806683	0.1	0.363767
11.808350	0.1	0.360608
11.810017	0.1	0.359535
11.811683	0.1	0.360966
11.813350	0.1	0.364363
11.815017	0.1	0.367582
11.816683	0.1	0.367820
11.818350	0.1	0.363827
11.820017	0.1	0.357270
11.821683	0.1	0.351846
11.823350	0.1	0.350595
11.825017	0.1	0.354469
11.826683	0.1	0.361621
11.828350	0.1	0.369370
11.830017	0.1	0.375807
11.831683	0.1	0.379622
11.833350	0.1	0.380516
11.835017	0.1	0.380039
11.836683	0.1	0.380158
11.838350	0.1	0.381589
11.840017	0.1	0.383794
11.841683	0.1	0.386238
11.843350	0.1	0.387371
11.845017	0.1	0.385344
11.846683	0.1	0.380337
11.848350	0.1	0.375569
11.850017	0.1	0.374496
11.851683	0.1	0.377715
11.853350	0.1	0.382900
11.855017	0.1	0.387609
11.856683	0.1	0.390232
11.858350	0.1	0.390589
11.860017	0.1	0.388861
11.861683	0.1	0.385344
11.863350	0.1	0.381529
11.865017	0.1	0.379384
11.866683	0.1	0.380039
11.868350	0.1	0.383019
11.870017	0.1	0.387549
11.871683	0.1	0.393212
11.873350	0.1	0.399292
11.875017	0.1	0.404358
11.876683	0.1	0.406921
11.878350	0.1	0.405908
11.880017	0.1	0.401735
11.881683	0.1	0.395715
11.883350	0.1	0.389874
11.885017	0.1	0.386834
11.886683	0.1	0.388384
11.888350	0.1	0.394166
11.890017	0.1	0.401199
11.891683	0.1	0.406981
11.893350	0.1	0.410795
11.895017	0.1	0.413179
11.896683	0.1	0.414908
11.898350	0.1	0.416517
11.900017	0.1	0.417709
11.901683	0.1	0.417888
11.903350	0.1	0.417829
11.905017	0.1	0.418305
11.906683	0.1	0.419974
11.908350	0.1	0.423133
11.910017	0.1	0.427961
11.911683	0.1	0.433803
11.913350	0.1	0.440002
11.915017	0.1	0.445366
11.916683	0.1	0.448227
11.918350	0.1	0.447869
11.920017	0.1	0.446022
11.921683	0.1	0.444889
11.923350	0.1	0.444889
11.925017	0.1	0.444174
11.926683	0.1	0.441492
11.928350	0.1	0.437677
11.930017	0.1	0.435293
11.931683	0.1	0.436604
11.933350	0.1	0.442565
11.935017	0.1	0.451446
11.936683	0.1	0.459433
11.938350	0.1	0.464439
11.940017	0.1	0.466764
11.941683	0.1	0.467360
11.943350	0.1	0.466466
11.945017	0.1	0.464678
11.946683	0.1	0.463545
11.948350	0.1	0.464499
11.950017	0.1	0.467837
11.951683	0.1	0.472903
11.953350	0.1	0.478625
11.955017	0.1	0.484109
11.956683	0.1	0.488460
11.958350	0.1	0.490010
11.960017	0.1	0.487864
11.961683	0.1	0.483036
11.963350	0.1	0.477731
11.965017	0.1	0.474513
11.966683	0.1	0.474632
11.968350	0.1	0.477672
11.970017	0.1	0.482023
11.971683	0.1	0.486136
11.973350	0.1	0.489056
11.975017	0.1	0.491083
11.976683	0.1	0.493646
11.978350	0.1	0.497937
11.980017	0.1	0.503004
11.981683	0.1	0.506401
11.983350	0.1	0.506163
11.985017	0.1	0.503182
11.986683	0.1	0.500321
11.988350	0.1	0.500262
11.990017	0.1	0.504434
11.991683	0.1	0.511706
11.993350	0.1	0.518858
11.995017	0.1	0.522852
11.996683	0.1	0.523329
11.998350	0.1	0.522375
12.000017	0.1	0.522018
12.001683	0.1	0.523269
12.003350	0.1	0.527322
12.005017	0.1	0.534177
12.006683	0.1	0.541508
12.008350	0.1	0.546038
12.010017	0.1	0.546694
12.011683	0.1	0.544429
12.013350	0.1	0.541329
12.015017	0.1	0.540376
12.016683	0.1	0.543296
12.018350	0.1	0.549674
12.020017	0.1	0.557303
12.021683	0.1	0.564039
12.023350	0.1	0.568748
12.025017	0.1	0.571609
12.026683	0.1	0.572860
12.028350	0.1	0.573039
12.030017	0.1	0.573278
12.031683	0.1	0.574946
12.033350	0.1	0.578046
12.035017	0.1	0.580311
12.036683	0.1	0.579119
12.038350	0.1	0.574291
12.040017	0.1	0.568688
12.041683	0.1	0.566185
12.043350	0.1	0.568032
12.045017	0.1	0.572264
12.046683	0.1	0.576913
12.048350	0.1	0.581205
12.050017	0.1	0.585318
12.051683	0.1	0.589609
12.053350	0.1	0.593424
12.055017	0.1	0.595033
12.056683	0.1	0.593543
12.058350	0.1	0.591040
12.060017	0.1	0.590503
12.061683	0.1	0.593066
12.063350	0.1	0.597656
12.065017	0.1	0.602782
12.066683	0.1	0.607967
12.068350	0.1	0.613213
12.070017	0.1	0.617743
12.071683	0.1	0.620961
12.073350	0.1	0.622392
12.075017	0.1	0.622213
12.076683	0.1	0.622630
12.078350	0.1	0.627101
12.080017	0.1	0.636637
12.081683	0.1	0.648677
12.083350	0.1	0.659645
12.085017	0.1	0.667393
12.086683	0.1	0.671446
12.088350	0.1	0.671566
12.090017	0.1	0.667512
12.091683	0.1	0.660718
12.093350	0.1	0.654578
12.095017	0.1	0.652254
12.096683	0.1	0.654638
12.098350	0.1	0.660896
12.100017	0.1	0.668764
12.101683	0.1	0.675619
12.103350	0.1	0.679433
12.105017	0.1	0.680685
12.106683	0.1	0.681579
12.108350	0.1	0.684440
12.110017	0.1	0.689030
12.111683	0.1	0.693083
12.113350	0.1	0.695229
12.115017	0.1	0.696123
12.116683	0.1	0.696659
12.118350	0.1	0.698149
12.120017	0.1	0.702858
12.121683	0.1	0.711858
12.123350	0.1	0.723124
12.125017	0.1	0.733197
12.126683	0.1	0.739992
12.128350	0.1	0.743389
12.130017	0.1	0.744700
12.131683	0.1	0.746131
12.133350	0.1	0.750423
12.135017	0.1	0.758827
12.136683	0.1	0.768483
12.138350	0.1	0.774443
12.140017	0.1	0.774086
12.141683	0.1	0.768304
12.143350	0.1	0.759840
12.145017	0.1	0.751734
12.146683	0.1	0.747025
12.148350	0.1	0.747025
12.150017	0.1	0.750482
12.151683	0.1	0.754952
12.153350	0.1	0.758708
12.155017	0.1	0.761867
12.156683	0.1	0.765681
12.158350	0.1	0.771225
12.160017	0.1	0.777841
12.161683	0.1	0.784755
12.163350	0.1	0.792623
12.165017	0.1	0.801325
12.166683	0.1	0.808895
12.168350	0.1	0.813484
12.170017	0.1	0.815570
12.171683	0.1	0.816822
12.173350	0.1	0.817776
12.175017	0.1	0.818908
12.176683	0.1	0.821769
12.178350	0.1	0.827134
12.180017	0.1	0.833392
12.181683	0.1	0.838995
12.183350	0.1	0.843942
12.185017	0.1	0.848949
12.186683	0.1	0.854492
12.188350	0.1	0.861347
12.190017	0.1	0.870645
12.191683	0.1	0.881791
12.193350	0.1	0.891507
12.195017	0.1	0.897229
12.196683	0.1	0.899315
12.198350	0.1	0.900209
12.200017	0.1	0.901759
12.201683	0.1	0.904083
12.203350	0.1	0.907600
12.205017	0.1	0.913560
12.206683	0.1	0.922084
12.208350	0.1	0.930846
12.210017	0.1	0.937045
12.211683	0.1	0.940859
12.213350	0.1	0.944912
12.215017	0.1	0.951350
12.216683	0.1	0.960350
12.218350	0.1	0.970841
12.220017	0.1	0.981033
12.221683	0.1	0.989616
12.223350	0.1	0.996888
12.225017	0.1	1.003325
12.226683	0.1	1.009107
12.228350	0.1	1.014412
12.230017	0.1	1.020193
12.231683	0.1	1.026511
12.233350	0.1	1.032293
12.235017	0.1	1.037002
12.236683	0.1	1.043141
12.238350	0.1	1.054406
12.240017	0.1	1.070738
12.241683	0.1	1.087844
12.243350	0.1	1.101732
12.245017	0.1	1.111627
12.246683	0.1	1.119196
12.248350	0.1	1.126528
12.250017	0.1	1.134694
12.251683	0.1	1.143277
12.253350	0.1	1.152277
12.255017	0.1	1.162589
12.256683	0.1	1.174688
12.258350	0.1	1.187205
12.260017	0.1	1.198709
12.261683	0.1	1.209319
12.263350	0.1	1.220524
12.265017	0.1	1.232386
12.266683	0.1	1.242697
12.268350	0.1	1.249731
12.270017	0.1	1.255155
12.271683	0.1	1.262188
12.273350	0.1	1.272142
12.275017	0.1	1.283944
12.276683	0.1	1.296282
12.278350	0.1	1.308262
12.280017	0.1	1.319826
12.281683	0.1	1.332223
12.283350	0.1	1.346469
12.285017	0.1	1.361907
12.286683	0.1	1.377523
12.288350	0.1	1.393378
12.290017	0.1	1.409710
12.291683	0.1	1.425982
12.293350	0.1	1.440704
12.295017	0.1	1.452625
12.296683	0.1	1.462460
12.298350	0.1	1.471937
12.300017	0.1	1.482427
12.301683	0.1	1.494348
12.303350	0.1	1.507282
12.305017	0.1	1.519859
12.306683	0.1	1.531541
12.308350	0.1	1.542330
12.310017	0.1	1.552761
12.311683	0.1	1.563490
12.313350	0.1	1.574934
12.315017	0.1	1.586497
12.316683	0.1	1.596987
12.318350	0.1	1.606226
12.320017	0.1	1.614273
12.321683	0.1	1.620412
12.323350	0.1	1.625180
12.325017	0.1	1.630843
12.326683	0.1	1.639605
12.328350	0.1	1.651585
12.330017	0.1	1.664460
12.331683	0.1	1.675427
12.333350	0.1	1.683712
12.335017	0.1	1.690626
12.336683	0.1	1.698971
12.338350	0.1	1.710773
12.340017	0.1	1.724899
12.341683	0.1	1.737714
12.343350	0.1	1.746059
12.345017	0.1	1.749814
12.346683	0.1	1.751363
12.348350	0.1	1.753271
12.350017	0.1	1.756609
12.351683	0.1	1.760125
12.353350	0.1	1.763165
12.355017	0.1	1.766980
12.356683	0.1	1.774728
12.358350	0.1	1.788557
12.360017	0.1	1.806498
12.361683	0.1	1.823366
12.363350	0.1	1.835406
12.365017	0.1	1.842201
12.366683	0.1	1.844823
12.368350	0.1	1.845420
12.370017	0.1	1.846194
12.371683	0.1	1.848757
12.373350	0.1	1.853466
12.375017	0.1	1.860082
12.376683	0.1	1.868069
12.378350	0.1	1.876950
12.380017	0.1	1.886726
12.381683	0.1	1.896381
12.383350	0.1	1.904369
12.385017	0.1	1.909971
12.386683	0.1	1.912654
12.388350	0.1	1.912356
12.390017	0.1	1.910269
12.391683	0.1	1.908898
12.393350	0.1	1.909912
12.395017	0.1	1.913190
12.396683	0.1	1.917601
12.398350	0.1	1.921952
12.400017	0.1	1.924574
12.401683	0.1	1.924336
12.403350	0.1	1.922131
12.405017	0.1	1.919270
12.406683	0.1	1.916230
12.408350	0.1	1.913130
12.410017	0.1	1.911223
12.411683	0.1	1.912892
12.413350	0.1	1.919985
12.415017	0.1	1.931131
12.416683	0.1	1.942635
12.418350	0.1	1.951277
12.420017	0.1	1.955986
12.421683	0.1	1.957178
12.423350	0.1	1.955569
12.425017	0.1	1.953185
12.426683	0.1	1.953006
12.428350	0.1	1.955927
12.430017	0.1	1.959384
12.431683	0.1	1.960635
12.433350	0.1	1.960158
12.435017	0.1	1.960874
12.436683	0.1	1.964867
12.438350	0.1	1.970768
12.440017	0.1	1.974225
12.441683	0.1	1.971245
12.443350	0.1	1.962543
12.445017	0.1	1.952410
12.446683	0.1	1.944900
12.448350	0.1	1.940847
12.450017	0.1	1.939595
12.451683	0.1	1.940847
12.453350	0.1	1.944900
12.455017	0.1	1.951277
12.456683	0.1	1.958192
12.458350	0.1	1.963139
12.460017	0.1	1.963794
12.461683	0.1	1.959503
12.463350	0.1	1.951873
12.465017	0.1	1.944482
12.466683	0.1	1.940012
12.468350	0.1	1.937688
12.470017	0.1	1.935125
12.471683	0.1	1.931608
12.473350	0.1	1.928449
12.475017	0.1	1.926422
12.476683	0.1	1.924634
12.478350	0.1	1.921833
12.480017	0.1	1.917780
12.481683	0.1	1.913548
12.483350	0.1	1.909614
12.485017	0.1	1.904369
12.486683	0.1	1.896680
12.488350	0.1	1.887977
12.490017	0.1	1.880884
12.491683	0.1	1.876176
12.493350	0.1	1.872063
12.495017	0.1	1.866400
12.496683	0.1	1.858473
12.498350	0.1	1.849532
12.500017	0.1	1.841009
12.501683	0.1	1.833797
12.503350	0.1	1.828313
12.505017	0.1	1.824379
12.506683	0.1	1.820684
12.508350	0.1	1.814842
12.510017	0.1	1.804412
12.511683	0.1	1.788735
12.513350	0.1	1.768768
12.515017	0.1	1.747489
12.516683	0.1	1.729190
12.518350	0.1	1.716793
12.520017	0.1	1.709283
12.521683	0.1	1.703620
12.523350	0.1	1.697838
12.525017	0.1	1.691878
12.526683	0.1	1.686871
12.528350	0.1	1.683176
12.530017	0.1	1.678884
12.531683	0.1	1.671553
12.533350	0.1	1.660109
12.535017	0.1	1.645684
12.536683	0.1	1.631498
12.538350	0.1	1.619876
12.540017	0.1	1.610398
12.541683	0.1	1.600802
12.543350	0.1	1.590133
12.545017	0.1	1.580060
12.546683	0.1	1.573145
12.548350	0.1	1.569629
12.550017	0.1	1.566649
12.551683	0.1	1.561105
12.553350	0.1	1.551569
12.555017	0.1	1.539290
12.556683	0.1	1.527310
12.558350	0.1	1.518786
12.560017	0.1	1.513422
12.561683	0.1	1.507938
12.563350	0.1	1.499951
12.565017	0.1	1.489997
12.566683	0.1	1.479685
12.568350	0.1	1.470625
12.570017	0.1	1.463950
12.571683	0.1	1.460016
12.573350	0.1	1.458645
12.575017	0.1	1.458347
12.576683	0.1	1.456797
12.578350	0.1	1.452565
12.580017	0.1	1.446903
12.581683	0.1	1.441777
12.583350	0.1	1.437008
12.585017	0.1	1.431346
12.586683	0.1	1.424253
12.588350	0.1	1.417339
12.590017	0.1	1.413524
12.591683	0.1	1.413643
12.593350	0.1	1.415849
12.595017	0.1	1.417577
12.596683	0.1	1.417399
12.598350	0.1	1.415432
12.600017	0.1	1.412332
12.601683	0.1	1.407981
12.603350	0.1	1.401305
12.605017	0.1	1.391888
12.606683	0.1	1.381219
12.608350	0.1	1.372099
12.610017	0.1	1.366437
12.611683	0.1	1.364708
12.613350	0.1	1.366854
12.615017	0.1	1.372695
12.616683	0.1	1.380563
12.618350	0.1	1.386762
12.620017	0.1	1.387954
12.621683	0.1	1.383424
12.623350	0.1	1.374602
12.625017	0.1	1.364470
12.626683	0.1	1.355052
12.628350	0.1	1.346588
12.630017	0.1	1.338422
12.631683	0.1	1.330257
12.633350	0.1	1.321733
12.635017	0.1	1.312792
12.636683	0.1	1.304209
12.638350	0.1	1.296878
12.640017	0.1	1.291037
12.641683	0.1	1.286566
12.643350	0.1	1.283050
12.645017	0.1	1.279235
12.646683	0.1	1.274526
12.648350	0.1	1.268566
12.650017	0.1	1.261652
12.651683	0.1	1.254976
12.653350	0.1	1.249909
12.655017	0.1	1.246929
12.656683	0.1	1.245499
12.658350	0.1	1.244247
12.660017	0.1	1.242220
12.661683	0.1	1.239479
12.663350	0.1	1.236618
12.665017	0.1	1.234829
12.666683	0.1	1.233995
12.668350	0.1	1.232028
12.670017	0.1	1.227975
12.671683	0.1	1.222193
12.673350	0.1	1.215816
12.675017	0.1	1.209736
12.676683	0.1	1.203716
12.678350	0.1	1.195967
12.680017	0.1	1.184821
12.681683	0.1	1.170755
12.683350	0.1	1.156509
12.685017	0.1	1.144528
12.686683	0.1	1.135290
12.688350	0.1	1.128674
12.690017	0.1	1.125693
12.691683	0.1	1.126289
12.693350	0.1	1.128733
12.695017	0.1	1.130641
12.696683	0.1	1.130283
12.698350	0.1	1.126409
12.700017	0.1	1.118898
12.701683	0.1	1.109004
12.703350	0.1	1.098692
12.705017	0.1	1.088739
12.706683	0.1	1.078785
12.708350	0.1	1.069129
12.710017	0.1	1.061559
12.711683	0.1	1.055837
12.713350	0.1	1.049578
12.715017	0.1	1.041353
12.716683	0.1	1.032233
12.718350	0.1	1.024067
12.720017	0.1	1.017332
12.721683	0.1	1.011610
12.723350	0.1	1.006484
12.725017	0.1	1.001835
12.726683	0.1	0.998020
12.728350	0.1	0.994682
12.730017	0.1	0.991166
12.731683	0.1	0.987232
12.733350	0.1	0.983894
12.735017	0.1	0.981927
12.736683	0.1	0.980437
12.738350	0.1	0.977278
12.740017	0.1	0.971556
12.741683	0.1	0.964284
12.743350	0.1	0.955820
12.745017	0.1	0.945509
12.746683	0.1	0.933945
12.748350	0.1	0.923574
12.750017	0.1	0.915825
12.751683	0.1	0.908971
12.753350	0.1	0.900924
12.755017	0.1	0.891507
12.756683	0.1	0.881672
12.758350	0.1	0.872314
12.760017	0.1	0.864804
12.761683	0.1	0.860453
12.763350	0.1	0.858963
12.765017	0.1	0.858128
12.766683	0.1	0.855327
12.768350	0.1	0.849664
12.770017	0.1	0.842273
12.771683	0.1	0.835002
12.773350	0.1	0.828981
12.775017	0.1	0.823677
12.776683	0.1	0.817716
12.778350	0.1	0.811279
12.780017	0.1	0.805736
12.781683	0.1	0.802159
12.783350	0.1	0.799775
12.785017	0.1	0.797272
12.786683	0.1	0.794232
12.788350	0.1	0.790894
12.790017	0.1	0.786960
12.791683	0.1	0.781775
12.793350	0.1	0.775218
12.795017	0.1	0.767887
12.796683	0.1	0.760615
12.798350	0.1	0.753701
12.800017	0.1	0.747204
12.801683	0.1	0.741124
12.803350	0.1	0.735581
12.805017	0.1	0.730813
12.806683	0.1	0.726998
12.808350	0.1	0.724077
12.810017	0.1	0.721932
12.811683	0.1	0.720143
12.813350	0.1	0.717878
12.815017	0.1	0.714898
12.816683	0.1	0.712872
12.818350	0.1	0.713170
12.820017	0.1	0.715017
12.821683	0.1	0.715911
12.823350	0.1	0.714243
12.825017	0.1	0.710011
12.826683	0.1	0.704169
12.828350	0.1	0.697732
12.830017	0.1	0.692606
12.831683	0.1	0.690997
12.833350	0.1	0.693560
12.835017	0.1	0.698507
12.836683	0.1	0.702858
12.838350	0.1	0.704169
12.840017	0.1	0.702381
12.841683	0.1	0.699163
12.843350	0.1	0.695288
12.845017	0.1	0.690460
12.846683	0.1	0.684500
12.848350	0.1	0.678599
12.850017	0.1	0.674486
12.851683	0.1	0.673056
12.853350	0.1	0.673473
12.855017	0.1	0.674486
12.856683	0.1	0.675440
12.858350	0.1	0.676334
12.860017	0.1	0.677228
12.861683	0.1	0.678420
12.863350	0.1	0.680268
12.865017	0.1	0.681520
12.866683	0.1	0.680149
12.868350	0.1	0.675499
12.870017	0.1	0.669360
12.871683	0.1	0.664055
12.873350	0.1	0.661135
12.875017	0.1	0.661552
12.876683	0.1	0.665426
12.878350	0.1	0.671327
12.880017	0.1	0.676930
12.881683	0.1	0.680387
12.883350	0.1	0.681102
12.885017	0.1	0.680327
12.886683	0.1	0.680506
12.888350	0.1	0.683367
12.890017	0.1	0.687778
12.891683	0.1	0.690222
12.893350	0.1	0.687957
12.895017	0.1	0.680924
12.896683	0.1	0.671387
12.898350	0.1	0.662208
12.900017	0.1	0.654876
12.901683	0.1	0.649333
12.903350	0.1	0.645816
12.905017	0.1	0.645757
12.906683	0.1	0.649810
12.908350	0.1	0.656307
12.910017	0.1	0.662744
12.911683	0.1	0.668287
12.913350	0.1	0.672638
12.915017	0.1	0.675082
12.916683	0.1	0.675499
12.918350	0.1	0.674188
12.920017	0.1	0.672102
12.921683	0.1	0.670731
12.923350	0.1	0.670970
12.925017	0.1	0.672817
12.926683	0.1	0.675976
12.928350	0.1	0.680506
12.930017	0.1	0.685930
12.931683	0.1	0.690639
12.933350	0.1	0.692606
12.935017	0.1	0.691712
12.936683	0.1	0.688672
12.938350	0.1	0.684083
12.940017	0.1	0.678778
12.941683	0.1	0.674307
12.943350	0.1	0.671744
12.945017	0.1	0.670791
12.946683	0.1	0.670791
12.948350	0.1	0.672102
12.950017	0.1	0.675798
12.951683	0.1	0.682235
12.953350	0.1	0.689566
12.955017	0.1	0.694096
12.956683	0.1	0.693679
12.958350	0.1	0.689030
12.960017	0.1	0.682175
12.961683	0.1	0.674605
12.963350	0.1	0.667989
12.965017	0.1	0.663936
12.966683	0.1	0.663042
12.968350	0.1	0.664711
12.970017	0.1	0.667393
12.971683	0.1	0.668824
12.973350	0.1	0.667214
12.975017	0.1	0.662923
12.976683	0.1	0.658155
12.978350	0.1	0.655413
12.980017	0.1	0.656605
12.981683	0.1	0.662446
12.983350	0.1	0.670970
12.985017	0.1	0.677824
12.986683	0.1	0.679135
12.988350	0.1	0.674903
12.990017	0.1	0.668526
12.991683	0.1	0.663400
12.993350	0.1	0.660658
12.995017	0.1	0.659823
12.996683	0.1	0.660539
12.998350	0.1	0.662625
13.000017	0.1	0.665724
13.001683	0.1	0.669122
13.003350	0.1	0.672221
13.005017	0.1	0.673950
13.006683	0.1	0.673711
13.008350	0.1	0.671208
13.010017	0.1	0.666857
13.011683	0.1	0.662088
13.013350	0.1	0.658393
13.015017	0.1	0.656128
13.016683	0.1	0.654638
13.018350	0.1	0.653207
13.020017	0.1	0.652373
13.021683	0.1	0.653923
13.023350	0.1	0.657797
13.025017	0.1	0.660837
13.026683	0.1	0.660002
13.028350	0.1	0.655830
13.030017	0.1	0.652194
13.031683	0.1	0.652909
13.033350	0.1	0.658035
13.035017	0.1	0.664413
13.036683	0.1	0.669241
13.038350	0.1	0.671625
13.040017	0.1	0.671923
13.041683	0.1	0.671387
13.043350	0.1	0.671506
13.045017	0.1	0.673115
13.046683	0.1	0.675857
13.048350	0.1	0.678539
13.050017	0.1	0.679255
13.051683	0.1	0.677109
13.053350	0.1	0.673473
13.055017	0.1	0.671744
13.056683	0.1	0.673890
13.058350	0.1	0.678539
13.060017	0.1	0.683367
13.061683	0.1	0.687718
13.063350	0.1	0.691354
13.065017	0.1	0.693440
13.066683	0.1	0.693321
13.068350	0.1	0.691950
13.070017	0.1	0.690401
13.071683	0.1	0.689149
13.073350	0.1	0.688314
13.075017	0.1	0.688493
13.076683	0.1	0.691235
13.078350	0.1	0.697315
13.080017	0.1	0.704587
13.081683	0.1	0.709653
13.083350	0.1	0.711322
13.085017	0.1	0.711143
13.086683	0.1	0.711143
13.088350	0.1	0.712037
13.090017	0.1	0.714064
13.091683	0.1	0.718415
13.093350	0.1	0.726402
13.095017	0.1	0.737488
13.096683	0.1	0.749350
13.098350	0.1	0.759423
13.100017	0.1	0.766397
13.101683	0.1	0.770271
13.103350	0.1	0.772834
13.105017	0.1	0.776708
13.106683	0.1	0.783384
13.108350	0.1	0.791490
13.110017	0.1	0.798345
13.111683	0.1	0.803232
13.113350	0.1	0.807762
13.115017	0.1	0.813663
13.116683	0.1	0.820816
13.118350	0.1	0.827909
13.120017	0.1	0.833988
13.121683	0.1	0.838220
13.123350	0.1	0.840366
13.125017	0.1	0.842154
13.126683	0.1	0.845373
13.128350	0.1	0.849545
13.130017	0.1	0.852823
13.131683	0.1	0.855327
13.133350	0.1	0.858486
13.135017	0.1	0.862122
13.136683	0.1	0.865161
13.138350	0.1	0.867367
13.140017	0.1	0.869513
13.141683	0.1	0.872672
13.143350	0.1	0.878096
13.145017	0.1	0.886142
13.146683	0.1	0.895441
13.148350	0.1	0.903606
13.150017	0.1	0.908852
13.151683	0.1	0.909865
13.153350	0.1	0.907183
13.155017	0.1	0.904143
13.156683	0.1	0.904679
13.158350	0.1	0.909984
13.160017	0.1	0.918508
13.161683	0.1	0.927150
13.163350	0.1	0.932574
13.165017	0.1	0.933111
13.166683	0.1	0.929833
13.168350	0.1	0.926077
13.170017	0.1	0.925601
13.171683	0.1	0.930011
13.173350	0.1	0.937760
13.175017	0.1	0.946283
13.176683	0.1	0.954092
13.178350	0.1	0.961244
13.180017	0.1	0.967622
13.181683	0.1	0.972152
13.183350	0.1	0.974655
13.185017	0.1	0.975728
13.186683	0.1	0.975728
13.188350	0.1	0.975132
13.190017	0.1	0.974178
13.191683	0.1	0.973105
13.193350	0.1	0.972331
13.195017	0.1	0.971794
13.196683	0.1	0.971377
13.198350	0.1	0.971019
13.200017	0.1	0.970841
13.201683	0.1	0.970781
13.203350	0.1	0.971139
13.205017	0.1	0.972629
13.206683	0.1	0.975370
13.208350	0.1	0.978708
13.210017	0.1	0.982404
13.211683	0.1	0.986457
13.213350	0.1	0.990391
13.215017	0.1	0.993729
13.216683	0.1	0.996351
13.218350	0.1	0.998139
13.220017	0.1	0.998974
13.221683	0.1	0.999332
13.223350	0.1	1.000583
13.225017	0.1	1.004160
13.226683	0.1	1.010478
13.228350	0.1	1.017869
13.230017	0.1	1.023889
13.231683	0.1	1.027525
13.233350	0.1	1.029313
13.235017	0.1	1.029551
13.236683	0.1	1.028121
13.238350	0.1	1.025260
13.240017	0.1	1.022339
13.241683	0.1	1.022041
13.243350	0.1	1.027286
13.245017	0.1	1.038909
13.246683	0.1	1.054823
13.248350	0.1	1.071692
13.250017	0.1	1.087308
13.251683	0.1	1.100957
13.253350	0.1	1.112282
13.255017	0.1	1.121640
13.256683	0.1	1.129806
13.258350	0.1	1.137018
13.260017	0.1	1.144111
13.261683	0.1	1.153350
13.263350	0.1	1.166403
13.265017	0.1	1.182616
13.266683	0.1	1.200438
13.268350	0.1	1.219571
13.270017	0.1	1.241505
13.271683	0.1	1.267076
13.273350	0.1	1.295328
13.275017	0.1	1.324356
13.276683	0.1	1.353264
13.278350	0.1	1.381934
13.280017	0.1	1.410127
13.281683	0.1	1.438260
13.283350	0.1	1.467526
13.285017	0.1	1.498938
13.286683	0.1	1.533091
13.288350	0.1	1.570582
13.290017	0.1	1.611889
13.291683	0.1	1.657844
13.293350	0.1	1.708448
13.295017	0.1	1.761437
13.296683	0.1	1.813352
13.298350	0.1	1.862466
13.300017	0.1	1.910150
13.301683	0.1	1.959860
13.303350	0.1	2.015710
13.305017	0.1	2.080381
13.306683	0.1	2.152980
13.308350	0.1	2.229869
13.310017	0.1	2.307654
13.311683	0.1	2.384305
13.313350	0.1	2.459109
13.315017	0.1	2.532780
13.316683	0.1	2.607882
13.318350	0.1	2.688408
13.320017	0.1	2.777577
13.321683	0.1	2.875090
13.323350	0.1	2.977193
13.325017	0.1	3.079593
13.326683	0.1	3.181398
13.328350	0.1	3.285408
13.330017	0.1	3.394664
13.331683	0.1	3.509879
13.333350	0.1	3.629804
13.335017	0.1	3.752947
13.336683	0.1	3.878832
13.338350	0.1	4.008174
13.340017	0.1	4.142642
13.341683	0.1	4.284263
13.343350	0.1	4.434169
13.345017	0.1	4.590452
13.346683	0.1	4.748822
13.348350	0.1	4.906357
13.350017	0.1	5.064369
13.351683	0.1	5.226374
13.353350	0.1	5.395592
13.355017	0.1	5.573154
13.356683	0.1	5.758524
13.358350	0.1	5.949915
13.360017	0.1	6.145180
13.361683	0.1	6.343902
13.363350	0.1	6.547451
13.365017	0.1	6.757617
13.366683	0.1	6.974340
13.368350	0.1	7.196844
13.370017	0.1	7.425070
13.371683	0.1	7.660330
13.373350	0.1	7.903159
13.375017	0.1	8.153439
13.376683	0.1	8.410991
13.378350	0.1	8.675159
13.380017	0.1	8.944691
13.381683	0.1	9.219468
13.383350	0.1	9.501041
13.385017	0.1	9.791375
13.386683	0.1	10.092557
13.388350	0.1	10.406376
13.390017	0.1	10.732413
13.391683	0.1	11.067153
13.393350	0.1	11.407138
13.395017	0.1	11.752666
13.396683	0.1	12.107790
13.398350	0.1	12.474895
13.400017	0.1	12.852193
13.401683	0.1	13.235927
13.403350	0.1	13.625325
13.405017	0.1	14.023126
13.406683	0.1	14.432789
13.408350	0.1	14.855445
13.410017	0.1	15.289486
13.411683	0.1	15.732707
13.413350	0.1	16.184033
13.415017	0.1	16.642810
13.416683	0.1	17.108084
13.418350	0.1	17.579378
13.420017	0.1	18.057169
13.421683	0.1	18.540026
13.423350	0.1	19.024910
13.425017	0.1	19.510509
13.426683	0.1	19.997956
13.428350	0.1	20.488383
13.430017	0.1	20.981075
13.431683	0.1	21.474482
13.433350	0.1	21.967532
13.435017	0.1	22.460402
13.436683	0.1	22.953273
13.438350	0.1	23.444475
13.440017	0.1	23.931147
13.441683	0.1	24.411143
13.443350	0.1	24.883629
13.445017	0.1	25.347950
13.446683	0.1	25.803448
13.448350	0.1	26.249112
13.450017	0.1	26.683273
13.451683	0.1	27.103903
13.453350	0.1	27.509691
13.455017	0.1	27.901532
13.456683	0.1	28.281214
13.458350	0.1	28.649272
13.460017	0.1	29.005112
13.461683	0.1	29.348316
13.463350	0.1	29.678346
13.465017	0.1	29.993595
13.466683	0.1	30.292036
13.468350	0.1	30.572953
13.470017	0.1	30.836286
13.471683	0.1	31.080784
13.473350	0.1	31.305553
13.475017	0.1	31.511368
13.476683	0.1	31.700673
13.478350	0.1	31.874837
13.480017	0.1	32.033088
13.481683	0.1	32.175126
13.483350	0.1	32.302799
13.485017	0.1	32.418551
13.486683	0.1	32.523634
13.488350	0.1	32.618048
13.490017	0.1	32.701673
13.491683	0.1	32.774152
13.493350	0.1	32.833578
13.495017	0.1	32.877566
13.496683	0.1	32.905998
13.498350	0.1	32.921376
13.500017	0.1	32.925965
13.501683	0.1	32.920780
13.503350	0.1	32.905819
13.505017	0.1	32.880845
13.506683	0.1	32.846632
13.508350	0.1	32.804253
13.510017	0.1	32.753827
13.511683	0.1	32.694342
13.513350	0.1	32.624902
13.515017	0.1	32.546045
13.516683	0.1	32.458844
13.518350	0.1	32.363953
13.520017	0.1	32.261195
13.521683	0.1	32.150390
13.523350	0.1	32.031359
13.525017	0.1	31.903507
13.526683	0.1	31.766893
13.528350	0.1	31.622352
13.530017	0.1	31.470897
13.531683	0.1	31.312050
13.533350	0.1	31.144084
13.535017	0.1	30.964734
13.536683	0.1	30.772807
13.538350	0.1	30.568900
13.540017	0.1	30.354740
13.541683	0.1	30.131580
13.543350	0.1	29.899063
13.545017	0.1	29.656293
13.546683	0.1	29.402854
13.548350	0.1	29.139103
13.550017	0.1	28.865041
13.551683	0.1	28.579892
13.553350	0.1	28.282823
13.555017	0.1	27.973713
13.556683	0.1	27.651490
13.558350	0.1	27.314963
13.560017	0.1	26.964606
13.561683	0.1	26.601495
13.563350	0.1	26.227535
13.565017	0.1	25.845708
13.566683	0.1	25.457861
13.568350	0.1	25.063576
13.570017	0.1	24.660946
13.571683	0.1	24.247707
13.573350	0.1	23.822786
13.575017	0.1	23.385824
13.576683	0.1	22.937597
13.578350	0.1	22.479893
13.580017	0.1	22.014440
13.581683	0.1	21.541835
13.583350	0.1	21.062554
13.585017	0.1	20.577730
13.586683	0.1	20.088495
13.588350	0.1	19.595922
13.590017	0.1	19.101561
13.591683	0.1	18.606962
13.593350	0.1	18.113435
13.595017	0.1	17.622055
13.596683	0.1	17.132641
13.598350	0.1	16.643466
13.600017	0.1	16.152502
13.601683	0.1	15.658558
13.603350	0.1	15.162528
13.605017	0.1	14.667035
13.606683	0.1	14.174462
13.608350	0.1	13.686419
13.610017	0.1	13.204993
13.611683	0.1	12.732983
13.613350	0.1	12.272180
13.615017	0.1	11.823357
13.616683	0.1	11.385620
13.618350	0.1	10.957421
13.620017	0.1	10.537744
13.621683	0.1	10.127187
13.623350	0.1	9.726346
13.625017	0.1	9.334922
13.626683	0.1	8.952737
13.628350	0.1	8.580328
13.630017	0.1	8.219302
13.631683	0.1	7.871211
13.633350	0.1	7.536531
13.635017	0.1	7.214070
13.636683	0.1	6.902337
13.638350	0.1	6.600440
13.640017	0.1	6.308496
13.641683	0.1	6.027818
13.643350	0.1	5.760134
13.645017	0.1	5.505443
13.646683	0.1	5.261898
13.648350	0.1	5.027533
13.650017	0.1	4.801452
13.651683	0.1	4.584372
13.653350	0.1	4.378081
13.655017	0.1	4.183531
13.656683	0.1	4.000604
13.658350	0.1	3.828347
13.660017	0.1	3.665269
13.661683	0.1	3.510595
13.663350	0.1	3.364742
13.665017	0.1	3.227949
13.666683	0.1	3.099084
13.668350	0.1	2.976537
13.670017	0.1	2.858818
13.671683	0.1	2.745509
13.673350	0.1	2.637446
13.675017	0.1	2.536416
13.676683	0.1	2.443671
13.678350	0.1	2.358258
13.680017	0.1	2.277374
13.681683	0.1	2.198100
13.683350	0.1	2.119839
13.685017	0.1	2.043367
13.686683	0.1	1.970291
13.688350	0.1	1.902282
13.690017	0.1	1.840294
13.691683	0.1	1.784742
13.693350	0.1	1.735926
13.695017	0.1	1.693726
13.696683	0.1	1.656771
13.698350	0.1	1.622379
13.700017	0.1	1.587927
13.701683	0.1	1.551688
13.703350	0.1	1.513124
13.705017	0.1	1.473248
13.706683	0.1	1.434386
13.708350	0.1	1.398504
13.710017	0.1	1.366198
13.711683	0.1	1.336753
13.713350	0.1	1.309633
13.715017	0.1	1.284838
13.716683	0.1	1.261830
13.718350	0.1	1.239955
13.720017	0.1	1.219153
13.721683	0.1	1.200318
13.723350	0.1	1.183987
13.725017	0.1	1.168847
13.726683	0.1	1.152277
13.728350	0.1	1.133204
13.730017	0.1	1.112521
13.731683	0.1	1.090884
13.733350	0.1	1.069069
13.735017	0.1	1.049101
13.736683	0.1	1.033187
13.738350	0.1	1.021624
13.740017	0.1	1.013637
13.741683	0.1	1.007974
13.743350	0.1	1.002669
13.745017	0.1	0.995755
13.746683	0.1	0.986457
13.748350	0.1	0.974476
13.750017	0.1	0.959814
13.751683	0.1	0.942886
13.753350	0.1	0.925124
13.755017	0.1	0.907958
13.756683	0.1	0.892580
13.758350	0.1	0.879288
13.760017	0.1	0.867188
13.761683	0.1	0.855088
13.763350	0.1	0.843406
13.765017	0.1	0.833035
13.766683	0.1	0.824750
13.768350	0.1	0.819385
13.770017	0.1	0.817359
13.771683	0.1	0.817716
13.773350	0.1	0.818729
13.775017	0.1	0.818729
13.776683	0.1	0.817120
13.778350	0.1	0.813603
13.780017	0.1	0.807762
13.781683	0.1	0.799060
13.783350	0.1	0.787497
13.785017	0.1	0.774741
13.786683	0.1	0.763357
13.788350	0.1	0.754833
13.790017	0.1	0.749290
13.791683	0.1	0.745952
13.793350	0.1	0.743866
13.795017	0.1	0.741541
13.796683	0.1	0.737846
13.798350	0.1	0.732601
13.800017	0.1	0.726700
13.801683	0.1	0.720799
13.803350	0.1	0.714541
13.805017	0.1	0.707030
13.806683	0.1	0.697792
13.808350	0.1	0.687420
13.810017	0.1	0.677407
13.811683	0.1	0.669837
13.813350	0.1	0.666261
13.815017	0.1	0.665426
13.816683	0.1	0.663996
13.818350	0.1	0.660956
13.820017	0.1	0.658572
13.821683	0.1	0.658810
13.823350	0.1	0.661254
13.825017	0.1	0.664830
13.826683	0.1	0.667930
13.828350	0.1	0.668287
13.830017	0.1	0.664473
13.831683	0.1	0.657439
13.833350	0.1	0.650287
13.835017	0.1	0.644982
13.836683	0.1	0.641346
13.838350	0.1	0.638783
13.840017	0.1	0.636756
13.841683	0.1	0.634432
13.843350	0.1	0.631452
13.845017	0.1	0.628114
13.846683	0.1	0.624836
13.848350	0.1	0.621617
13.850017	0.1	0.618577
13.851683	0.1	0.615537
13.853350	0.1	0.611365
13.855017	0.1	0.605226
13.856683	0.1	0.598192
13.858350	0.1	0.591576
13.860017	0.1	0.586331
13.861683	0.1	0.583291
13.863350	0.1	0.583589
13.865017	0.1	0.587225
13.866683	0.1	0.592530
13.868350	0.1	0.597179
13.870017	0.1	0.599623
13.871683	0.1	0.599444
13.873350	0.1	0.597596
13.875017	0.1	0.595212
13.876683	0.1	0.593126
13.878350	0.1	0.592053
13.880017	0.1	0.591815
13.881683	0.1	0.590801
13.883350	0.1	0.587761
13.885017	0.1	0.583589
13.886683	0.1	0.581205
13.888350	0.1	0.582933
13.890017	0.1	0.588894
13.891683	0.1	0.597060
13.893350	0.1	0.604510
13.895017	0.1	0.608861
13.896683	0.1	0.609696
13.898350	0.1	0.608802
13.900017	0.1	0.607312
13.901683	0.1	0.604928
13.903350	0.1	0.601649
13.905017	0.1	0.599027
13.906683	0.1	0.598192
13.908350	0.1	0.598133
13.910017	0.1	0.597537
13.911683	0.1	0.595927
13.913350	0.1	0.593245
13.915017	0.1	0.589550
13.916683	0.1	0.585377
13.918350	0.1	0.582695
13.920017	0.1	0.583410
13.921683	0.1	0.587463
13.923350	0.1	0.592709
13.925017	0.1	0.596881
13.926683	0.1	0.599742
13.928350	0.1	0.602722
13.930017	0.1	0.607431
13.931683	0.1	0.613749
13.933350	0.1	0.619829
13.935017	0.1	0.623286
13.936683	0.1	0.623584
13.938350	0.1	0.622213
13.940017	0.1	0.621200
13.941683	0.1	0.621617
13.943350	0.1	0.623643
13.945017	0.1	0.627101
13.946683	0.1	0.631392
13.948350	0.1	0.635564
13.950017	0.1	0.639260
13.951683	0.1	0.642359
13.953350	0.1	0.644684
13.955017	0.1	0.645936
13.956683	0.1	0.646889
13.958350	0.1	0.648499
13.960017	0.1	0.650764
13.961683	0.1	0.652969
13.963350	0.1	0.654995
13.965017	0.1	0.658095
13.966683	0.1	0.663638
13.968350	0.1	0.672519
13.970017	0.1	0.683308
13.971683	0.1	0.692308
13.973350	0.1	0.696778
13.975017	0.1	0.697613
13.976683	0.1	0.697911
13.978350	0.1	0.699937
13.980017	0.1	0.704587
13.981683	0.1	0.711083
13.983350	0.1	0.717819
13.985017	0.1	0.723958
13.986683	0.1	0.730455
13.988350	0.1	0.738442
13.990017	0.1	0.748575
13.991683	0.1	0.760376
13.993350	0.1	0.772893
13.995017	0.1	0.785112
13.996683	0.1	0.796199
13.998350	0.1	0.806034
14.000017	0.1	0.814855
14.001683	0.1	0.823021
14.003350	0.1	0.831127
14.005017	0.1	0.841379
14.006683	0.1	0.855327
14.008350	0.1	0.871897
14.010017	0.1	0.888944
14.011683	0.1	0.904441
14.013350	0.1	0.916660
14.015017	0.1	0.925243
14.016683	0.1	0.932097
14.018350	0.1	0.940800
14.020017	0.1	0.953257
14.021683	0.1	0.969231
14.023350	0.1	0.988066
14.025017	0.1	1.008213
14.026683	0.1	1.027465
14.028350	0.1	1.044989
14.030017	0.1	1.063049
14.031683	0.1	1.084745
14.033350	0.1	1.110435
14.035017	0.1	1.136601
14.036683	0.1	1.159608
14.038350	0.1	1.178861
14.040017	0.1	1.195431
14.041683	0.1	1.211107
14.043350	0.1	1.228094
14.045017	0.1	1.248837
14.046683	0.1	1.274526
14.048350	0.1	1.304627
14.050017	0.1	1.336992
14.051683	0.1	1.369238
14.053350	0.1	1.398861
14.055017	0.1	1.424849
14.056683	0.1	1.448453
14.058350	0.1	1.472414
14.060017	0.1	1.498342
14.061683	0.1	1.526475
14.063350	0.1	1.556695
14.065017	0.1	1.588583
14.066683	0.1	1.621485
14.068350	0.1	1.655281
14.070017	0.1	1.690388
14.071683	0.1	1.726449
14.073350	0.1	1.762509
14.075017	0.1	1.797557
14.076683	0.1	1.830816
14.078350	0.1	1.862824
14.080017	0.1	1.895189
14.081683	0.1	1.928926
14.083350	0.1	1.963794
14.085017	0.1	1.999736
14.086683	0.1	2.037525
14.088350	0.1	2.077341
14.090017	0.1	2.116978
14.091683	0.1	2.153337
14.093350	0.1	2.185702
14.095017	0.1	2.216458
14.096683	0.1	2.248705
14.098350	0.1	2.283514
14.100017	0.1	2.319634
14.101683	0.1	2.354741
14.103350	0.1	2.387345
14.105017	0.1	2.417922
14.106683	0.1	2.448261
14.108350	0.1	2.480447
14.110017	0.1	2.515435
14.111683	0.1	2.551973
14.113350	0.1	2.586663
14.115017	0.1	2.615869
14.116683	0.1	2.638400
14.118350	0.1	2.657473
14.120017	0.1	2.677500
14.121683	0.1	2.701163
14.123350	0.1	2.728105
14.125017	0.1	2.755940
14.126683	0.1	2.781391
14.128350	0.1	2.802074
14.130017	0.1	2.818823
14.131683	0.1	2.834320
14.133350	0.1	2.850831
14.135017	0.1	2.869666
14.136683	0.1	2.890229
14.138350	0.1	2.910137
14.140017	0.1	2.926946
14.141683	0.1	2.939999
14.143350	0.1	2.949655
14.145017	0.1	2.956569
14.146683	0.1	2.962232
14.148350	0.1	2.968073
14.150017	0.1	2.973974
14.151683	0.1	2.979100
14.153350	0.1	2.983630
14.155017	0.1	2.987385
14.156683	0.1	2.990067
14.158350	0.1	2.991736
14.160017	0.1	2.992392
14.161683	0.1	2.991080
14.163350	0.1	2.986610
14.165017	0.1	2.978742
14.166683	0.1	2.969384
14.168350	0.1	2.961278
14.170017	0.1	2.955914
14.171683	0.1	2.952814
14.173350	0.1	2.950669
14.175017	0.1	2.948225
14.176683	0.1	2.943874
14.178350	0.1	2.935291
14.180017	0.1	2.920628
14.181683	0.1	2.900422
14.183350	0.1	2.877414
14.185017	0.1	2.854586
14.186683	0.1	2.833724
14.188350	0.1	2.814651
14.190017	0.1	2.796114
14.191683	0.1	2.776742
14.193350	0.1	2.756298
14.195017	0.1	2.735138
14.196683	0.1	2.713263
14.198350	0.1	2.690613
14.200017	0.1	2.667308
14.201683	0.1	2.643168
14.203350	0.1	2.617538
14.205017	0.1	2.591133
14.206683	0.1	2.566219
14.208350	0.1	2.543867
14.210017	0.1	2.522290
14.211683	0.1	2.499163
14.213350	0.1	2.473831
14.215017	0.1	2.446473
14.216683	0.1	2.417088
14.218350	0.1	2.385736
14.220017	0.1	2.352059
14.221683	0.1	2.315402
14.223350	0.1	2.276123
14.225017	0.1	2.235890
14.226683	0.1	2.196908
14.228350	0.1	2.159774
14.230017	0.1	2.123296
14.231683	0.1	2.085805
14.233350	0.1	2.046585
14.235017	0.1	2.005994
14.236683	0.1	1.965404
14.238350	0.1	1.926780
14.240017	0.1	1.891494
14.241683	0.1	1.859307
14.243350	0.1	1.828253
14.245017	0.1	1.795888
14.246683	0.1	1.760244
14.248350	0.1	1.722336
14.250017	0.1	1.685858
14.251683	0.1	1.653433
14.253350	0.1	1.623750
14.255017	0.1	1.593232
14.256683	0.1	1.559854
14.258350	0.1	1.524508
14.260017	0.1	1.488865
14.261683	0.1	1.454353
14.263350	0.1	1.421928
14.265017	0.1	1.392305
14.266683	0.1	1.365662
14.268350	0.1	1.340687
14.270017	0.1	1.315534
14.271683	0.1	1.289129
14.273350	0.1	1.261830
14.275017	0.1	1.235306
14.276683	0.1	1.211166
14.278350	0.1	1.189113
14.280017	0.1	1.168251
14.281683	0.1	1.148224
14.283350	0.1	1.128733
14.285017	0.1	1.109123
14.286683	0.1	1.089871
14.288350	0.1	1.072168
14.290017	0.1	1.055718
14.291683	0.1	1.038969
14.293350	0.1	1.021862
14.295017	0.1	1.006246
14.296683	0.1	0.993192
14.298350	0.1	0.982046
14.300017	0.1	0.971437
14.301683	0.1	0.959694
14.303350	0.1	0.945211
14.305017	0.1	0.928581
14.306683	0.1	0.913143
14.308350	0.1	0.902057
14.310017	0.1	0.895679
14.311683	0.1	0.891864
14.313350	0.1	0.888765
14.315017	0.1	0.885904
14.316683	0.1	0.882030
14.318350	0.1	0.875056
14.320017	0.1	0.864446
14.321683	0.1	0.851870
14.323350	0.1	0.840485
14.325017	0.1	0.832498
14.326683	0.1	0.828028
14.328350	0.1	0.826240
14.330017	0.1	0.827134
14.331683	0.1	0.830114
14.333350	0.1	0.832737
14.335017	0.1	0.832975
14.336683	0.1	0.830650
14.338350	0.1	0.827372
14.340017	0.1	0.824809
14.341683	0.1	0.823319
14.343350	0.1	0.822127
14.345017	0.1	0.820100
14.346683	0.1	0.816762
14.348350	0.1	0.811935
14.350017	0.1	0.805676
14.351683	0.1	0.799060
14.353350	0.1	0.793994
14.355017	0.1	0.791729
14.356683	0.1	0.791848
14.358350	0.1	0.792980
14.360017	0.1	0.793159
14.361683	0.1	0.792027
14.363350	0.1	0.791311
14.365017	0.1	0.793040
14.366683	0.1	0.796974
14.368350	0.1	0.800848
14.370017	0.1	0.802815
14.371683	0.1	0.802636
14.373350	0.1	0.801325
14.375017	0.1	0.801027
14.376683	0.1	0.803649
14.378350	0.1	0.809968
14.380017	0.1	0.818551
14.381683	0.1	0.826180
14.383350	0.1	0.829339
14.385017	0.1	0.826657
14.386683	0.1	0.820458
14.388350	0.1	0.814617
14.390017	0.1	0.812054
14.391683	0.1	0.813007
14.393350	0.1	0.817239
14.395017	0.1	0.825167
14.396683	0.1	0.836551
14.398350	0.1	0.848651
14.400017	0.1	0.856817
14.401683	0.1	0.858665
14.403350	0.1	0.855982
14.405017	0.1	0.852943
14.406683	0.1	0.852525
14.408350	0.1	0.855744
14.410017	0.1	0.862122
14.411683	0.1	0.869155
14.413350	0.1	0.873983
14.415017	0.1	0.875950
14.416683	0.1	0.876963
14.418350	0.1	0.879586
14.420017	0.1	0.884593
14.421683	0.1	0.891209
14.423350	0.1	0.898361
14.425017	0.1	0.905335
14.426683	0.1	0.910401
14.428350	0.1	0.912130
14.430017	0.1	0.911176
14.431683	0.1	0.910223
14.433350	0.1	0.911236
14.435017	0.1	0.913620
14.436683	0.1	0.916183
14.438350	0.1	0.919163
14.440017	0.1	0.923872
14.441683	0.1	0.930727
14.443350	0.1	0.937760
14.445017	0.1	0.942588
14.446683	0.1	0.944972
14.448350	0.1	0.946760
14.450017	0.1	0.949860
14.451683	0.1	0.954926
14.453350	0.1	0.962198
14.455017	0.1	0.970781
14.456683	0.1	0.979185
14.458350	0.1	0.986695
14.460017	0.1	0.994146
14.461683	0.1	1.002252
14.463350	0.1	1.011670
14.465017	0.1	1.022875
14.466683	0.1	1.035690
14.468350	0.1	1.048207
14.470017	0.1	1.057744
14.471683	0.1	1.062632
14.473350	0.1	1.063466
14.475017	0.1	1.063764
14.476683	0.1	1.067877
14.478350	0.1	1.078427
14.480017	0.1	1.095057
14.481683	0.1	1.115859
14.483350	0.1	1.137793
14.485017	0.1	1.158416
14.486683	0.1	1.177013
14.488350	0.1	1.194000
14.490017	0.1	1.210511
14.491683	0.1	1.227737
14.493350	0.1	1.245737
14.495017	0.1	1.264453
14.496683	0.1	1.283586
14.498350	0.1	1.302838
14.500017	0.1	1.321614
14.501683	0.1	1.340509
14.503350	0.1	1.360893
14.505017	0.1	1.384080
14.506683	0.1	1.410246
14.508350	0.1	1.439869
14.510017	0.1	1.473308
14.511683	0.1	1.508832
14.513350	0.1	1.543999
14.515017	0.1	1.578450
14.516683	0.1	1.613557
14.518350	0.1	1.650691
14.520017	0.1	1.689971
14.521683	0.1	1.730621
14.523350	0.1	1.772165
14.525017	0.1	1.814723
14.526683	0.1	1.859069
14.528350	0.1	1.905620
14.530017	0.1	1.954377
14.531683	0.1	2.004564
14.533350	0.1	2.055705
14.535017	0.1	2.108634
14.536683	0.1	2.164781
14.538350	0.1	2.224147
14.540017	0.1	2.285242
14.541683	0.1	2.346218
14.543350	0.1	2.406001
14.545017	0.1	2.465010
14.546683	0.1	2.525509
14.548350	0.1	2.588988
14.550017	0.1	2.655029
14.551683	0.1	2.723217
14.553350	0.1	2.793372
14.555017	0.1	2.865434
14.556683	0.1	2.940238
14.558350	0.1	3.018975
14.560017	0.1	3.101826
14.561683	0.1	3.187418
14.563350	0.1	3.275335
14.565017	0.1	3.365576
14.566683	0.1	3.457487
14.568350	0.1	3.550291
14.570017	0.1	3.644109
14.571683	0.1	3.740609
14.573350	0.1	3.841639
14.575017	0.1	3.947318
14.576683	0.1	4.056275
14.578350	0.1	4.167378
14.580017	0.1	4.280329
14.581683	0.1	4.395128
14.583350	0.1	4.512251
14.585017	0.1	4.630924
14.586683	0.1	4.749358
14.588350	0.1	4.867196
14.590017	0.1	4.985988
14.591683	0.1	5.107165
14.593350	0.1	5.230129
14.595017	0.1	5.352319
14.596683	0.1	5.471707
14.598350	0.1	5.588591
14.600017	0.1	5.705715
14.601683	0.1	5.826056
14.603350	0.1	5.950570
14.605017	0.1	6.077946
14.606683	0.1	6.206394
14.608350	0.1	6.334186
14.610017	0.1	6.459535
14.611683	0.1	6.580651
14.613350	0.1	6.697238
14.615017	0.1	6.811202
14.616683	0.1	6.925345
14.618350	0.1	7.040739
14.620017	0.1	7.156253
14.621683	0.1	7.270098
14.623350	0.1	7.380248
14.625017	0.1	7.484913
14.626683	0.1	7.584393
14.628350	0.1	7.680476
14.630017	0.1	7.774652
14.631683	0.1	7.866979
14.633350	0.1	7.956207
14.635017	0.1	8.040727
14.636683	0.1	8.119107
14.638350	0.1	8.191586
14.640017	0.1	8.259655
14.641683	0.1	8.325220
14.643350	0.1	8.388520
14.645017	0.1	8.448720
14.646683	0.1	8.504451
14.648350	0.1	8.555294
14.650017	0.1	8.602322
14.651683	0.1	8.646966
14.653350	0.1	8.689523
14.655017	0.1	8.728743
14.656683	0.1	8.763254
14.658350	0.1	8.792222
14.660017	0.1	8.815110
14.661683	0.1	8.831204
14.663350	0.1	8.840800
14.665017	0.1	8.845032
14.666683	0.1	8.844793
14.668350	0.1	8.839608
14.670017	0.1	8.828521
14.671683	0.1	8.810878
14.673350	0.1	8.787454
14.675017	0.1	8.760751
14.676683	0.1	8.733810
14.678350	0.1	8.708299
14.680017	0.1	8.682967
14.681683	0.1	8.654297
14.683350	0.1	8.618415
14.685017	0.1	8.573473
14.686683	0.1	8.520783
14.688350	0.1	8.462787
14.690017	0.1	8.402229
14.691683	0.1	8.341551
14.693350	0.1	8.281589
14.695017	0.1	8.221090
14.696683	0.1	8.157909
14.698350	0.1	8.090556
14.700017	0.1	8.019209
14.701683	0.1	7.945896
14.703350	0.1	7.872820
14.705017	0.1	7.800818
14.706683	0.1	7.730484
14.708350	0.1	7.662178
14.710017	0.1	7.595540
14.711683	0.1	7.528902
14.713350	0.1	7.460714
14.715017	0.1	7.389427
14.716683	0.1	7.315100
14.718350	0.1	7.240117
14.720017	0.1	7.167995
14.721683	0.1	7.100583
14.723350	0.1	7.036925
14.725017	0.1	6.974936
14.726683	0.1	6.912589
14.728350	0.1	6.849170
14.730017	0.1	6.785691
14.731683	0.1	6.724179
14.733350	0.1	6.667018
14.735017	0.1	6.616593
14.736683	0.1	6.573975
14.738350	0.1	6.538272
14.740017	0.1	6.507397
14.741683	0.1	6.479383
14.743350	0.1	6.452501
14.745017	0.1	6.424904
14.746683	0.1	6.395042
14.748350	0.1	6.363392
14.750017	0.1	6.333292
14.751683	0.1	6.308616
14.753350	0.1	6.291032
14.755017	0.1	6.279469
14.756683	0.1	6.271959
14.758350	0.1	6.266356
14.760017	0.1	6.261230
14.761683	0.1	6.256521
14.763350	0.1	6.253183
14.765017	0.1	6.252230
14.766683	0.1	6.254614
14.768350	0.1	6.260813
14.770017	0.1	6.270290
14.771683	0.1	6.281138
14.773350	0.1	6.291390
14.775017	0.1	6.301284
14.776683	0.1	6.312013
14.778350	0.1	6.323636
14.780017	0.1	6.335378
14.781683	0.1	6.347895
14.783350	0.1	6.361723
14.785017	0.1	6.375552
14.786683	0.1	6.387055
14.788350	0.1	6.394685
14.790017	0.1	6.398142
14.791683	0.1	6.397844
14.793350	0.1	6.394446
14.795017	0.1	6.389618
14.796683	0.1	6.385029
14.798350	0.1	6.381095
14.800017	0.1	6.377161
14.801683	0.1	6.372154
14.803350	0.1	6.364286
14.805017	0.1	6.353021
14.806683	0.1	6.338895
14.808350	0.1	6.322384
14.810017	0.1	6.303251
14.811683	0.1	6.281853
14.813350	0.1	6.259025
14.815017	0.1	6.235242
14.816683	0.1	6.210387
14.818350	0.1	6.183982
14.820017	0.1	6.155253
14.821683	0.1	6.123066
14.823350	0.1	6.087304
14.825017	0.1	6.049455
14.826683	0.1	6.011069
14.828350	0.1	5.972743
14.830017	0.1	5.934239
14.831683	0.1	5.894542
14.833350	0.1	5.852282
14.835017	0.1	5.806923
14.836683	0.1	5.759418
14.838350	0.1	5.711913
14.840017	0.1	5.667210
14.841683	0.1	5.626977
14.843350	0.1	5.589247
14.845017	0.1	5.549252
14.846683	0.1	5.503714
14.848350	0.1	5.452574
14.850017	0.1	5.398214
14.851683	0.1	5.342782
14.853350	0.1	5.287350
14.855017	0.1	5.232692
14.856683	0.1	5.180061
14.858350	0.1	5.129516
14.860017	0.1	5.079031
14.861683	0.1	5.025745
14.863350	0.1	4.968345
14.865017	0.1	4.909218
14.866683	0.1	4.851520
14.868350	0.1	4.795969
14.870017	0.1	4.741967
14.871683	0.1	4.689038
14.873350	0.1	4.636348
14.875017	0.1	4.581988
14.876683	0.1	4.523993
14.878350	0.1	4.461110
14.880017	0.1	4.393578
14.881683	0.1	4.322887
14.883350	0.1	4.251361
14.885017	0.1	4.180789
14.886683	0.1	4.112184
14.888350	0.1	4.045964
14.890017	0.1	3.981650
14.891683	0.1	3.918588
14.893350	0.1	3.855646
14.895017	0.1	3.790081
14.896683	0.1	3.719449
14.898350	0.1	3.644169
14.900017	0.1	3.567279
14.901683	0.1	3.491163
14.903350	0.1	3.415942
14.905017	0.1	3.341258
14.906683	0.1	3.268004
14.908350	0.1	3.197849
14.910017	0.1	3.131092
14.911683	0.1	3.067017
14.913350	0.1	3.005147
14.915017	0.1	2.943456
14.916683	0.1	2.878308
14.918350	0.1	2.807498
14.920017	0.1	2.732515
14.921683	0.1	2.657533
14.923350	0.1	2.586603
14.925017	0.1	2.521038
14.926683	0.1	2.459288
14.928350	0.1	2.399206
14.930017	0.1	2.339721
14.931683	0.1	2.281308
14.933350	0.1	2.225399
14.935017	0.1	2.174318
14.936683	0.1	2.129555
14.938350	0.1	2.089679
14.940017	0.1	2.051115
14.941683	0.1	2.011240
14.943350	0.1	1.969516
14.945017	0.1	1.926959
14.946683	0.1	1.884997
14.948350	0.1	1.845181
14.950017	0.1	1.807809
14.951683	0.1	1.772046
14.953350	0.1	1.737714
14.955017	0.1	1.706302
14.956683	0.1	1.679599
14.958350	0.1	1.657307
14.960017	0.1	1.636326
14.961683	0.1	1.612783
14.963350	0.1	1.584947
14.965017	0.1	1.553714
14.966683	0.1	1.522243
14.968350	0.1	1.494587
14.970017	0.1	1.473188
14.971683	0.1	1.457632
14.973350	0.1	1.445770
14.975017	0.1	1.435578
14.976683	0.1	1.425684
14.978350	0.1	1.415491
14.980017	0.1	1.404405
14.981683	0.1	1.391471
14.983350	0.1	1.376271
14.985017	0.1	1.361013
14.986683	0.1	1.348555
14.988350	0.1	1.339853
14.990017	0.1	1.334190
14.991683	0.1	1.330316
14.993350	0.1	1.326263
14.995017	0.1	1.321316
14.996683	0.1	1.317203
14.998350	0.1	1.315713
15.000017	0.1	1.317024
15.001683	0.1	1.319170
15.003350	0.1	1.319766
15.005017	0.1	1.318812
15.006683	0.1	1.318872
15.008350	0.1	1.321435
15.010017	0.1	1.325667
15.011683	0.1	1.330495
15.013350	0.1	1.334608
15.015017	0.1	1.336038
15.016683	0.1	1.333356
15.018350	0.1	1.327097
15.020017	0.1	1.319587
15.021683	0.1	1.313567
15.023350	0.1	1.310468
15.025017	0.1	1.311123
15.026683	0.1	1.316190
15.028350	0.1	1.324773
15.030017	0.1	1.333118
15.031683	0.1	1.337886
15.033350	0.1	1.339316
15.035017	0.1	1.339912
15.036683	0.1	1.340747
15.038350	0.1	1.341879
15.040017	0.1	1.344740
15.041683	0.1	1.351357
15.043350	0.1	1.362145
15.045017	0.1	1.375198
15.046683	0.1	1.388431
15.048350	0.1	1.401484
15.050017	0.1	1.414776
15.051683	0.1	1.427472
15.053350	0.1	1.439214
15.055017	0.1	1.450837
15.056683	0.1	1.462579
15.058350	0.1	1.473367
15.060017	0.1	1.482785
15.061683	0.1	1.491606
15.063350	0.1	1.501381
15.065017	0.1	1.512826
15.066683	0.1	1.524508
15.068350	0.1	1.534402
15.070017	0.1	1.541674
15.071683	0.1	1.548052
15.073350	0.1	1.556397
15.075017	0.1	1.568496
15.076683	0.1	1.583934
15.078350	0.1	1.600921
15.080017	0.1	1.617611
15.081683	0.1	1.632869
15.083350	0.1	1.646876
15.085017	0.1	1.661420
15.086683	0.1	1.678705
15.088350	0.1	1.699567
15.090017	0.1	1.722396
15.091683	0.1	1.745582
15.093350	0.1	1.768649
15.095017	0.1	1.791239
15.096683	0.1	1.812816
15.098350	0.1	1.833916
15.100017	0.1	1.856864
15.101683	0.1	1.883805
15.103350	0.1	1.914382
15.105017	0.1	1.946151
15.106683	0.1	1.976669
15.108350	0.1	2.004445
15.110017	0.1	2.029240
15.111683	0.1	2.053380
15.113350	0.1	2.079964
15.115017	0.1	2.110362
15.116683	0.1	2.144814
15.118350	0.1	2.183199
15.120017	0.1	2.224445
15.121683	0.1	2.266705
15.123350	0.1	2.308965
15.125017	0.1	2.352059
15.126683	0.1	2.397418
15.128350	0.1	2.443850
15.130017	0.1	2.487779
15.131683	0.1	2.526224
15.133350	0.1	2.560795
15.135017	0.1	2.596080
15.136683	0.1	2.635896
15.138350	0.1	2.681375
15.140017	0.1	2.731681
15.141683	0.1	2.785564
15.143350	0.1	2.841413
15.145017	0.1	2.897322
15.146683	0.1	2.951682
15.148350	0.1	3.004134
15.150017	0.1	3.055930
15.151683	0.1	3.109276
15.153350	0.1	3.165424
15.155017	0.1	3.224194
15.156683	0.1	3.284574
15.158350	0.1	3.346265
15.160017	0.1	3.410161
15.161683	0.1	3.477335
15.163350	0.1	3.547728
15.165017	0.1	3.621161
15.166683	0.1	3.697396
15.168350	0.1	3.775060
15.170017	0.1	3.852785
15.171683	0.1	3.931046
15.173350	0.1	4.011393
15.175017	0.1	4.094720
15.176683	0.1	4.179538
15.178350	0.1	4.263222
15.180017	0.1	4.345835
15.181683	0.1	4.429579
15.183350	0.1	4.515767
15.185017	0.1	4.603386
15.186683	0.1	4.690647
15.188350	0.1	4.776776
15.190017	0.1	4.862488
15.191683	0.1	4.949570
15.193350	0.1	5.039513
15.195017	0.1	5.132437
15.196683	0.1	5.225897
15.198350	0.1	5.316615
15.200017	0.1	5.402804
15.201683	0.1	5.484879
15.203350	0.1	5.563856
15.205017	0.1	5.640865
15.206683	0.1	5.717397
15.208350	0.1	5.794347
15.210017	0.1	5.870402
15.211683	0.1	5.943895
15.213350	0.1	6.014586
15.215017	0.1	6.082774
15.216683	0.1	6.148458
15.218350	0.1	6.211520
15.220017	0.1	6.272018
15.221683	0.1	6.329894
15.223350	0.1	6.385208
15.225017	0.1	6.437779
15.226683	0.1	6.485880
15.228350	0.1	6.527841
15.230017	0.1	6.563902
15.231683	0.1	6.594599
15.233350	0.1	6.620348
15.235017	0.1	6.641627
15.236683	0.1	6.658435
15.238350	0.1	6.669581
15.240017	0.1	6.676019
15.241683	0.1	6.680489
15.243350	0.1	6.684900
15.245017	0.1	6.689132
15.246683	0.1	6.690979
15.248350	0.1	6.687463
15.250017	0.1	6.676734
15.251683	0.1	6.658495
15.253350	0.1	6.632924
15.255017	0.1	6.600261
15.256683	0.1	6.561697
15.258350	0.1	6.519378
15.260017	0.1	6.475330
15.261683	0.1	6.430090
15.263350	0.1	6.383300
15.265017	0.1	6.334305
15.266683	0.1	6.282092
15.268350	0.1	6.225586
15.270017	0.1	6.164670
15.271683	0.1	6.101311
15.273350	0.1	6.036461
15.275017	0.1	5.968273
15.276683	0.1	5.895079
15.278350	0.1	5.819679
15.280017	0.1	5.746365
15.281683	0.1	5.676687
15.283350	0.1	5.607605
15.285017	0.1	5.534649
15.286683	0.1	5.455315
15.288350	0.1	5.371690
15.290017	0.1	5.287528
15.291683	0.1	5.204976
15.293350	0.1	5.123377
15.295017	0.1	5.039990
15.296683	0.1	4.952431
15.298350	0.1	4.861117
15.300017	0.1	4.768908
15.301683	0.1	4.679740
15.303350	0.1	4.595936
15.305017	0.1	4.517138
15.306683	0.1	4.441679
15.308350	0.1	4.368484
15.310017	0.1	4.297018
15.311683	0.1	4.226864
15.313350	0.1	4.157484
15.315017	0.1	4.088283
15.316683	0.1	4.019678
15.318350	0.1	3.953755
15.320017	0.1	3.892064
15.321683	0.1	3.834605
15.323350	0.1	3.781438
15.325017	0.1	3.732562
15.326683	0.1	3.687859
15.328350	0.1	3.647924
15.330017	0.1	3.613591
15.331683	0.1	3.585041
15.333350	0.1	3.561914
15.335017	0.1	3.543198
15.336683	0.1	3.527999
15.338350	0.1	3.515840
15.340017	0.1	3.507674
15.341683	0.1	3.505290
15.343350	0.1	3.509402
15.345017	0.1	3.518641
15.346683	0.1	3.532708
15.348350	0.1	3.554046
15.350017	0.1	3.585875
15.351683	0.1	3.629267
15.353350	0.1	3.682018
15.355017	0.1	3.740013
15.356683	0.1	3.800094
15.358350	0.1	3.862024
15.360017	0.1	3.928244
15.361683	0.1	4.002095
15.363350	0.1	4.085362
15.365017	0.1	4.178286
15.366683	0.1	4.279793
15.368350	0.1	4.388452
15.370017	0.1	4.504502
15.371683	0.1	4.629791
15.373350	0.1	4.766405
15.375017	0.1	4.915595
15.376683	0.1	5.076170
15.378350	0.1	5.245865
15.380017	0.1	5.423963
15.381683	0.1	5.612374
15.383350	0.1	5.813003
15.385017	0.1	6.025374
15.386683	0.1	6.248296
15.388350	0.1	6.481886
15.390017	0.1	6.727875
15.391683	0.1	6.987393
15.393350	0.1	7.260979
15.395017	0.1	7.549644
15.396683	0.1	7.855475
15.398350	0.1	8.179963
15.400017	0.1	8.523047
15.401683	0.1	8.883238
15.403350	0.1	9.259046
15.405017	0.1	9.650887
15.406683	0.1	10.062039
15.408350	0.1	10.496617
15.410017	0.1	10.958255
15.411683	0.1	11.448324
15.413350	0.1	11.967064
15.415017	0.1	12.514354
15.416683	0.1	13.090909
15.418350	0.1	13.698042
15.420017	0.1	14.338077
15.421683	0.1	15.013576
15.423350	0.1	15.727044
15.425017	0.1	16.480924
15.426683	0.1	17.277301
15.428350	0.1	18.117906
15.430017	0.1	19.004227
15.431683	0.1	19.937814
15.433350	0.1	20.920695
15.435017	0.1	21.956087
15.436683	0.1	23.047985
15.438350	0.1	24.200143
15.440017	0.1	25.416316
15.441683	0.1	26.699485
15.443350	0.1	28.050365
15.445017	0.1	29.468717
15.446683	0.1	30.955793
15.448350	0.1	32.515230
15.450017	0.1	34.151437
15.451683	0.1	35.868170
15.453350	0.1	37.668350
15.455017	0.1	39.554241
15.456683	0.1	41.527631
15.458350	0.1	43.590250
15.460017	0.1	45.744601
15.461683	0.1	47.993246
15.463350	0.1	50.338331
15.465017	0.1	52.782241
15.466683	0.1	55.327717
15.468350	0.1	57.977382
15.470017	0.1	60.733024
15.471683	0.1	63.594941
15.473350	0.1	66.563014
15.475017	0.1	69.638137
15.476683	0.1	72.822158
15.478350	0.1	76.117639
15.480017	0.1	79.527085
15.481683	0.1	83.052402
15.483350	0.1	86.694544
15.485017	0.1	90.453630
15.486683	0.1	94.330197
15.488350	0.1	98.326033
15.490017	0.1	102.444297
15.491683	0.1	106.688446
15.493350	0.1	111.060984
15.495017	0.1	115.562744
15.496683	0.1	120.194561
15.498350	0.1	124.960251
15.500017	0.1	129.864998
15.501683	0.1	134.913214
15.503350	0.1	140.108773
15.505017	0.1	145.456740
15.506683	0.1	150.962719
15.508350	0.1	156.630049
15.510017	0.1	162.460933
15.511683	0.1	168.459545
15.513350	0.1	174.633931
15.515017	0.1	180.994283
15.516683	0.1	187.551152
15.518350	0.1	194.315028
15.520017	0.1	201.297116
15.521683	0.1	208.510829
15.523350	0.1	215.970648
15.525017	0.1	223.690583
15.526683	0.1	231.684281
15.528350	0.1	239.966586
15.530017	0.1	248.554960
15.531683	0.1	257.467464
15.533350	0.1	266.719000
15.535017	0.1	276.321428
15.536683	0.1	286.287146
15.538350	0.1	296.630639
15.540017	0.1	307.365436
15.541683	0.1	318.503041
15.543350	0.1	330.055555
15.545017	0.1	342.035493
15.546683	0.1	354.452393
15.548350	0.1	367.310248
15.550017	0.1	380.607389
15.551683	0.1	394.336188
15.553350	0.1	408.482576
15.555017	0.1	423.025812
15.556683	0.1	437.940564
15.558350	0.1	453.199652
15.560017	0.1	468.771784
15.561683	0.1	484.618693
15.563350	0.1	500.696391
15.565017	0.1	516.956420
15.566683	0.1	533.342334
15.568350	0.1	549.788329
15.570017	0.1	566.225443
15.571683	0.1	582.585608
15.573350	0.1	598.801768
15.575017	0.1	614.810146
15.576683	0.1	630.550839
15.578350	0.1	645.960966
15.580017	0.1	660.968760
15.581683	0.1	675.496678
15.583350	0.1	689.470153
15.585017	0.1	702.820522
15.586683	0.1	715.481562
15.588350	0.1	727.394565
15.590017	0.1	738.520070
15.591683	0.1	748.835370
15.593350	0.1	758.320973
15.595017	0.1	766.953574
15.596683	0.1	774.709688
15.598350	0.1	781.573223
15.600017	0.1	787.541675
15.601683	0.1	792.622435
15.603350	0.1	796.824086
15.605017	0.1	800.155389
15.606683	0.1	802.632380
15.608350	0.1	804.279912
15.610017	0.1	805.126775
15.611683	0.1	805.201221
15.613350	0.1	804.528165
15.615017	0.1	803.131032
15.616683	0.1	801.036108
15.618350	0.1	798.277008
15.620017	0.1	794.895816
15.621683	0.1	790.938663
15.623350	0.1	786.445665
15.625017	0.1	781.449186
15.626683	0.1	775.981294
15.628350	0.1	770.078824
15.630017	0.1	763.779745
15.631683	0.1	757.116601
15.633350	0.1	750.116274
15.635017	0.1	742.805942
15.636683	0.1	735.213204
15.638350	0.1	727.363630
15.640017	0.1	719.280882
15.641683	0.1	710.986120
15.643350	0.1	702.495855
15.645017	0.1	693.826717
15.646683	0.1	684.999507
15.648350	0.1	676.036398
15.650017	0.1	666.956584
15.651683	0.1	657.774786
15.653350	0.1	648.503461
15.655017	0.1	639.154353
15.656683	0.1	629.738428
15.658350	0.1	620.265521
15.660017	0.1	610.744334
15.661683	0.1	601.184166
15.663350	0.1	591.595625
15.665017	0.1	581.986939
15.666683	0.1	572.362636
15.668350	0.1	562.728796
15.670017	0.1	553.095672
15.671683	0.1	543.472740
15.673350	0.1	533.865186
15.675017	0.1	524.274380
15.676683	0.1	514.701159
15.678350	0.1	505.148858
15.680017	0.1	495.623916
15.681683	0.1	486.135750
15.683350	0.1	476.694672
15.685017	0.1	467.306940
15.686683	0.1	457.973269
15.688350	0.1	448.693958
15.690017	0.1	439.473953
15.691683	0.1	430.319991
15.693350	0.1	421.237255
15.695017	0.1	412.229384
15.696683	0.1	403.300131
15.698350	0.1	394.454980
15.700017	0.1	385.700547
15.701683	0.1	377.040707
15.703350	0.1	368.474505
15.705017	0.1	360.000274
15.706683	0.1	351.619503
15.708350	0.1	343.336126
15.710017	0.1	335.154792
15.711683	0.1	327.080865
15.713350	0.1	319.119532
15.715017	0.1	311.274547
15.716683	0.1	303.547281
15.718350	0.1	295.936900
15.720017	0.1	288.440304
15.721683	0.1	281.055467
15.723350	0.1	273.785965
15.725017	0.1	266.639129
15.726683	0.1	259.620026
15.728350	0.1	252.729133
15.730017	0.1	245.966032
15.731683	0.1	239.331439
15.733350	0.1	232.826366
15.735017	0.1	226.452305
15.736683	0.1	220.209373
15.738350	0.1	214.095307
15.740017	0.1	208.108676
15.741683	0.1	202.251983
15.743350	0.1	196.527970
15.745017	0.1	190.936398
15.746683	0.1	185.474228
15.748350	0.1	180.139552
15.750017	0.1	174.932967
15.751683	0.1	169.855843
15.753350	0.1	164.908657
15.755017	0.1	160.091350
15.756683	0.1	155.403146
15.758350	0.1	150.841960
15.760017	0.1	146.405169
15.761683	0.1	142.090150
15.763350	0.1	137.894877
15.765017	0.1	133.818932
15.766683	0.1	129.861720
15.768350	0.1	126.020677
15.770017	0.1	122.292407
15.771683	0.1	118.675001
15.773350	0.1	115.168400
15.775017	0.1	111.772723
15.776683	0.1	108.486003
15.778350	0.1	105.303711
15.780017	0.1	102.220541
15.781683	0.1	99.233514
15.783350	0.1	96.342212
15.785017	0.1	93.546217
15.786683	0.1	90.843802
15.788350	0.1	88.232582
15.790017	0.1	85.710769
15.791683	0.1	83.275979
15.793350	0.1	80.924575
15.795017	0.1	78.651969
15.796683	0.1	76.455240
15.798350	0.1	74.333791
15.800017	0.1	72.287325
15.801683	0.1	70.313517
15.803350	0.1	68.408434
15.805017	0.1	66.568081
15.806683	0.1	64.789836
15.808350	0.1	63.072804
15.810017	0.1	61.415557
15.811683	0.1	59.816364
15.813350	0.1	58.274213
15.815017	0.1	56.788448
15.816683	0.1	55.357758
15.818350	0.1	53.980473
15.820017	0.1	52.655342
15.821683	0.1	51.380757
15.823350	0.1	50.153378
15.825017	0.1	48.969331
15.826683	0.1	47.825935
15.828350	0.1	46.722236
15.830017	0.1	45.658174
15.831683	0.1	44.633808
15.833350	0.1	43.647828
15.835017	0.1	42.697730
15.836683	0.1	41.780892
15.838350	0.1	40.895047
15.840017	0.1	40.037575
15.841683	0.1	39.206507
15.843350	0.1	38.402262
15.845017	0.1	37.627044
15.846683	0.1	36.881270
15.848350	0.1	36.161425
15.850017	0.1	35.462978
15.851683	0.1	34.783842
15.853350	0.1	34.124436
15.855017	0.1	33.485593
15.856683	0.1	32.867314
15.858350	0.1	32.269003
15.860017	0.1	31.690301
15.861683	0.1	31.131031
15.863350	0.1	30.590476
15.865017	0.1	30.067744
15.866683	0.1	29.561760
15.868350	0.1	29.071273
15.870017	0.1	28.595568
15.871683	0.1	28.133692
15.873350	0.1	27.684452
15.875017	0.1	27.247788
15.876683	0.1	26.823701
15.878350	0.1	26.412191
15.880017	0.1	26.013316
15.881683	0.1	25.627138
15.883350	0.1	25.252165
15.885017	0.1	24.885775
15.886683	0.1	24.526478
15.888350	0.1	24.174453
15.890017	0.1	23.829700
15.891683	0.1	23.492278
15.893350	0.1	23.162605
15.895017	0.1	22.841097
15.896683	0.1	22.528232
15.898350	0.1	22.223832
15.900017	0.1	21.928073
15.901683	0.1	21.641137
15.903350	0.1	21.362604
15.905017	0.1	21.091105
15.906683	0.1	20.825506
15.908350	0.1	20.565213
15.910017	0.1	20.309926
15.911683	0.1	20.059468
15.913350	0.1	19.813598
15.915017	0.1	19.572378
15.916683	0.1	19.336404
15.918350	0.1	19.106568
15.920017	0.1	18.883229
15.921683	0.1	18.665851
15.923350	0.1	18.453420
15.925017	0.1	18.244446
15.926683	0.1	18.038214
15.928350	0.1	17.837585
15.930017	0.1	17.647148
15.931683	0.1	17.467917
15.933350	0.1	17.295421
15.935017	0.1	17.123819
15.936683	0.1	16.950906
15.938350	0.1	16.779185
15.940017	0.1	16.611637
15.941683	0.1	16.449512
15.943350	0.1	16.293050
15.945017	0.1	16.142608
15.946683	0.1	15.998782
15.948350	0.1	15.861989
15.950017	0.1	15.731634
15.951683	0.1	15.607000
15.953350	0.1	15.487970
15.955017	0.1	15.373827
15.956683	0.1	15.262426
15.958350	0.1	15.151263
15.960017	0.1	15.039266
15.961683	0.1	14.926911
15.963350	0.1	14.816166
15.965017	0.1	14.710606
15.966683	0.1	14.613272
15.968350	0.1	14.524163
15.970017	0.1	14.441014
15.971683	0.1	14.361204
15.973350	0.1	14.283300
15.975017	0.1	14.207960
15.976683	0.1	14.136136
15.978350	0.1	14.066935
15.980017	0.1	13.999821
15.981683	0.1	13.935328
15.983350	0.1	13.873459
15.985017	0.1	13.813318
15.986683	0.1	13.754547
15.988350	0.1	13.696910
15.990017	0.1	13.639510
15.991683	0.1	13.581515
15.993350	0.1	13.522626
15.995017	0.1	13.462425
15.996683	0.1	13.401330
15.998350	0.1	13.341487
16.000017	0.1	13.283909
16.001683	0.1	13.225854
16.003350	0.1	13.163925
16.005017	0.1	13.097466
16.006683	0.1	13.027430
16.008350	0.1	12.955547
16.010017	0.1	12.883604
16.011683	0.1	12.812854
16.013350	0.1	12.742520
16.015017	0.1	12.670041
16.016683	0.1	12.592436
16.018350	0.1	12.508333
16.020017	0.1	12.418092
16.021683	0.1	12.322307
16.023350	0.1	12.220979
16.025017	0.1	12.115062
16.026683	0.1	12.006284
16.028350	0.1	11.895777
16.030017	0.1	11.783601
16.031683	0.1	11.669160
16.033350	0.1	11.550964
16.035017	0.1	11.427999
16.036683	0.1	11.300922
16.038350	0.1	11.171759
16.040017	0.1	11.041821
16.041683	0.1	10.911227
16.043350	0.1	10.780097
16.045017	0.1	10.649205
16.046683	0.1	10.518730
16.048350	0.1	10.387779
16.050017	0.1	10.255635
16.051683	0.1	10.122598
16.053350	0.1	9.989322
16.055017	0.1	9.855390
16.056683	0.1	9.719790
16.058350	0.1	9.582818
16.060017	0.1	9.446860
16.061683	0.1	9.314001
16.063350	0.1	9.184063
16.065017	0.1	9.055377
16.066683	0.1	8.927465
16.068350	0.1	8.802116
16.070017	0.1	8.681417
16.071683	0.1	8.566976
16.073350	0.1	8.459449
16.075017	0.1	8.357585
16.076683	0.1	8.258701
16.078350	0.1	8.161068
16.080017	0.1	8.063436
16.081683	0.1	7.964314
16.083350	0.1	7.863105
16.085017	0.1	7.761777
16.086683	0.1	7.662714
16.088350	0.1	7.567585
16.090017	0.1	7.477761
16.091683	0.1	7.395089
16.093350	0.1	7.319391
16.095017	0.1	7.247150
16.096683	0.1	7.174313
16.098350	0.1	7.100940
16.100017	0.1	7.030547
16.101683	0.1	6.965280
16.103350	0.1	6.903828
16.105017	0.1	6.843627
16.106683	0.1	6.783545
16.108350	0.1	6.724477
16.110017	0.1	6.667734
16.111683	0.1	6.614447
16.113350	0.1	6.564498
16.115017	0.1	6.516099
16.116683	0.1	6.467700
16.118350	0.1	6.419242
16.120017	0.1	6.371916
16.121683	0.1	6.326914
16.123350	0.1	6.284595
16.125017	0.1	6.244064
16.126683	0.1	6.204367
16.128350	0.1	6.165147
16.130017	0.1	6.125749
16.131683	0.1	6.085933
16.133350	0.1	6.047428
16.135017	0.1	6.013275
16.136683	0.1	5.985141
16.138350	0.1	5.960644
16.140017	0.1	5.934656
16.141683	0.1	5.903364
16.143350	0.1	5.866945
16.145017	0.1	5.827964
16.146683	0.1	5.790055
16.148350	0.1	5.756379
16.150017	0.1	5.727232
16.151683	0.1	5.700767
16.153350	0.1	5.675674
16.155017	0.1	5.652726
16.156683	0.1	5.632520
16.158350	0.1	5.614579
16.160017	0.1	5.596817
16.161683	0.1	5.576194
16.163350	0.1	5.551696
16.165017	0.1	5.524814
16.166683	0.1	5.497337
16.168350	0.1	5.470336
16.170017	0.1	5.445361
16.171683	0.1	5.423487
16.173350	0.1	5.403996
16.175017	0.1	5.386114
16.176683	0.1	5.370021
16.178350	0.1	5.357325
16.180017	0.1	5.348802
16.181683	0.1	5.343139
16.183350	0.1	5.337179
16.185017	0.1	5.328179
16.186683	0.1	5.315245
16.188350	0.1	5.299926
16.190017	0.1	5.284727
16.191683	0.1	5.271018
16.193350	0.1	5.258322
16.195017	0.1	5.245865
16.196683	0.1	5.234063
16.198350	0.1	5.223692
16.200017	0.1	5.214989
16.201683	0.1	5.208254
16.203350	0.1	5.204022
16.205017	0.1	5.201698
16.206683	0.1	5.199254
16.208350	0.1	5.195260
16.210017	0.1	5.190969
16.211683	0.1	5.189181
16.213350	0.1	5.190373
16.215017	0.1	5.192876
16.216683	0.1	5.194784
16.218350	0.1	5.195082
16.220017	0.1	5.193591
16.221683	0.1	5.191505
16.223350	0.1	5.191326
16.225017	0.1	5.195260
16.226683	0.1	5.204439
16.228350	0.1	5.218149
16.230017	0.1	5.234182
16.231683	0.1	5.249620
16.233350	0.1	5.261541
16.235017	0.1	5.269111
16.236683	0.1	5.274356
16.238350	0.1	5.280733
16.240017	0.1	5.289793
16.241683	0.1	5.299509
16.243350	0.1	5.306959
16.245017	0.1	5.311549
16.246683	0.1	5.315125
16.248350	0.1	5.319596
16.250017	0.1	5.325437
16.251683	0.1	5.332709
16.253350	0.1	5.341828
16.255017	0.1	5.352915
16.256683	0.1	5.364597
16.258350	0.1	5.374730
16.260017	0.1	5.382359
16.261683	0.1	5.387545
16.263350	0.1	5.390525
16.265017	0.1	5.392313
16.266683	0.1	5.394817
16.268350	0.1	5.399943
16.270017	0.1	5.407572
16.271683	0.1	5.415500
16.273350	0.1	5.421222
16.275017	0.1	5.423785
16.276683	0.1	5.423189
16.278350	0.1	5.419255
16.280017	0.1	5.411446
16.281683	0.1	5.400658
16.283350	0.1	5.389095
16.285017	0.1	5.378485
16.286683	0.1	5.368829
16.288350	0.1	5.359114
16.290017	0.1	5.349696
16.291683	0.1	5.342305
16.293350	0.1	5.336941
16.295017	0.1	5.331159
16.296683	0.1	5.323291
16.298350	0.1	5.313218
16.300017	0.1	5.300641
16.301683	0.1	5.284667
16.303350	0.1	5.265296
16.305017	0.1	5.243779
16.306683	0.1	5.221308
16.308350	0.1	5.198956
16.310017	0.1	5.178035
16.311683	0.1	5.159378
16.313350	0.1	5.143047
16.315017	0.1	5.127669
16.316683	0.1	5.110860
16.318350	0.1	5.091012
16.320017	0.1	5.069018
16.321683	0.1	5.047024
16.323350	0.1	5.026102
16.325017	0.1	5.005658
16.326683	0.1	4.984677
16.328350	0.1	4.962683
16.330017	0.1	4.939616
16.331683	0.1	4.916430
16.333350	0.1	4.893601
16.335017	0.1	4.869819
16.336683	0.1	4.843891
16.338350	0.1	4.816234
16.340017	0.1	4.788459
16.341683	0.1	4.760385
16.343350	0.1	4.730821
16.345017	0.1	4.700899
16.346683	0.1	4.673422
16.348350	0.1	4.648865
16.350017	0.1	4.623771
16.351683	0.1	4.594565
16.353350	0.1	4.560828
16.355017	0.1	4.525721
16.356683	0.1	4.494190
16.358350	0.1	4.469812
16.360017	0.1	4.451871
16.361683	0.1	4.435778
16.363350	0.1	4.416645
16.365017	0.1	4.392028
16.366683	0.1	4.362583
16.368350	0.1	4.331053
16.370017	0.1	4.299045
16.371683	0.1	4.267454
16.373350	0.1	4.238069
16.375017	0.1	4.211545
16.376683	0.1	4.185677
16.378350	0.1	4.158139
16.380017	0.1	4.128635
16.381683	0.1	4.098952
16.383350	0.1	4.071832
16.385017	0.1	4.048527
16.386683	0.1	4.028201
16.388350	0.1	4.009187
16.390017	0.1	3.990829
16.391683	0.1	3.972709
16.393350	0.1	3.954649
16.395017	0.1	3.936589
16.396683	0.1	3.918112
16.398350	0.1	3.898204
16.400017	0.1	3.876150
16.401683	0.1	3.852666
16.403350	0.1	3.829539
16.405017	0.1	3.808320
16.406683	0.1	3.789544
16.408350	0.1	3.772676
16.410017	0.1	3.756941
16.411683	0.1	3.742755
16.413350	0.1	3.730595
16.415017	0.1	3.719509
16.416683	0.1	3.707290
16.418350	0.1	3.692746
16.420017	0.1	3.677011
16.421683	0.1	3.662229
16.423350	0.1	3.649056
16.425017	0.1	3.636241
16.426683	0.1	3.623486
16.428350	0.1	3.612459
16.430017	0.1	3.604353
16.431683	0.1	3.598631
16.433350	0.1	3.594220
16.435017	0.1	3.589988
16.436683	0.1	3.585756
16.438350	0.1	3.581345
16.440017	0.1	3.576279
16.441683	0.1	3.570736
16.443350	0.1	3.564954
16.445017	0.1	3.558159
16.446683	0.1	3.549099
16.448350	0.1	3.537894
16.450017	0.1	3.525794
16.451683	0.1	3.514111
16.453350	0.1	3.504217
16.455017	0.1	3.496766
16.456683	0.1	3.491342
16.458350	0.1	3.486574
16.460017	0.1	3.481329
16.461683	0.1	3.475666
16.463350	0.1	3.470600
16.465017	0.1	3.466964
16.466683	0.1	3.464222
16.468350	0.1	3.460884
16.470017	0.1	3.457070
16.471683	0.1	3.454507
16.473350	0.1	3.453672
16.475017	0.1	3.452480
16.476683	0.1	3.450275
16.478350	0.1	3.449977
16.480017	0.1	3.453970
16.481683	0.1	3.460348
16.483350	0.1	3.465831
16.485017	0.1	3.469348
16.486683	0.1	3.470183
16.488350	0.1	3.467560
16.490017	0.1	3.461540
16.491683	0.1	3.453315
16.493350	0.1	3.445506
16.495017	0.1	3.441572
16.496683	0.1	3.443539
16.498350	0.1	3.449440
16.500017	0.1	3.455520
16.501683	0.1	3.459215
16.503350	0.1	3.461123
16.505017	0.1	3.463328
16.506683	0.1	3.467679
16.508350	0.1	3.473878
16.510017	0.1	3.480852
16.511683	0.1	3.487110
16.513350	0.1	3.490806
16.515017	0.1	3.490806
16.516683	0.1	3.488481
16.518350	0.1	3.487051
16.520017	0.1	3.489495
16.521683	0.1	3.496051
16.523350	0.1	3.504217
16.525017	0.1	3.511012
16.526683	0.1	3.515721
16.528350	0.1	3.519535
16.530017	0.1	3.523767
16.531683	0.1	3.528714
16.533350	0.1	3.533483
16.535017	0.1	3.537297
16.536683	0.1	3.539682
16.538350	0.1	3.541291
16.540017	0.1	3.542781
16.541683	0.1	3.544092
16.543350	0.1	3.545642
16.545017	0.1	3.548801
16.546683	0.1	3.554821
16.548350	0.1	3.563702
16.550017	0.1	3.574074
16.551683	0.1	3.584206
16.553350	0.1	3.592372
16.555017	0.1	3.598869
16.556683	0.1	3.605783
16.558350	0.1	3.614307
16.560017	0.1	3.622711
16.561683	0.1	3.628195
16.563350	0.1	3.630281
16.565017	0.1	3.630281
16.566683	0.1	3.629625
16.568350	0.1	3.629685
16.570017	0.1	3.632486
16.571683	0.1	3.638923
16.573350	0.1	3.647387
16.575017	0.1	3.655136
16.576683	0.1	3.660679
16.578350	0.1	3.664971
16.580017	0.1	3.670275
16.581683	0.1	3.678501
16.583350	0.1	3.689766
16.585017	0.1	3.702760
16.586683	0.1	3.716469
16.588350	0.1	3.730893
16.590017	0.1	3.746510
16.591683	0.1	3.763199
16.593350	0.1	3.780604
16.595017	0.1	3.798127
16.596683	0.1	3.814817
16.598350	0.1	3.829241
16.600017	0.1	3.840327
16.601683	0.1	3.847897
16.603350	0.1	3.852070
16.605017	0.1	3.854871
16.606683	0.1	3.860176
16.608350	0.1	3.870845
16.610017	0.1	3.886223
16.611683	0.1	3.903032
16.613350	0.1	3.917516
16.615017	0.1	3.928423
16.616683	0.1	3.937245
16.618350	0.1	3.946483
16.620017	0.1	3.957451
16.621683	0.1	3.969968
16.623350	0.1	3.983617
16.625017	0.1	3.998161
16.626683	0.1	4.012823
16.628350	0.1	4.026175
16.630017	0.1	4.037619
16.631683	0.1	4.047632
16.633350	0.1	4.057825
16.635017	0.1	4.069865
16.636683	0.1	4.084528
16.638350	0.1	4.100740
16.640017	0.1	4.117072
16.641683	0.1	4.132748
16.643350	0.1	4.148066
16.645017	0.1	4.163981
16.646683	0.1	4.181385
16.648350	0.1	4.199982
16.650017	0.1	4.218221
16.651683	0.1	4.234970
16.653350	0.1	4.249811
16.655017	0.1	4.262090
16.656683	0.1	4.271746
16.658350	0.1	4.279971
16.660017	0.1	4.288674
16.661683	0.1	4.299104
16.663350	0.1	4.311323
16.665017	0.1	4.324079
16.666683	0.1	4.336059
16.668350	0.1	4.346848
16.670017	0.1	4.356444
16.671683	0.1	4.364789
16.673350	0.1	4.371107
16.675017	0.1	4.375339
16.676683	0.1	4.379392
16.678350	0.1	4.385591
16.680017	0.1	4.394651
16.681683	0.1	4.405499
16.683350	0.1	4.415930
16.685017	0.1	4.423857
16.686683	0.1	4.428029
16.688350	0.1	4.429221
16.690017	0.1	4.429043
16.691683	0.1	4.428804
16.693350	0.1	4.428804
16.695017	0.1	4.428983
16.696683	0.1	4.429460
16.698350	0.1	4.430533
16.700017	0.1	4.431784
16.701683	0.1	4.432500
16.703350	0.1	4.432023
16.705017	0.1	4.430533
16.706683	0.1	4.427791
16.708350	0.1	4.423201
16.710017	0.1	4.416526
16.711683	0.1	4.408539
16.713350	0.1	4.399956
16.715017	0.1	4.392267
16.716683	0.1	4.386604
16.718350	0.1	4.382789
16.720017	0.1	4.378796
16.721683	0.1	4.373193
16.723350	0.1	4.365981
16.725017	0.1	4.357696
16.726683	0.1	4.349292
16.728350	0.1	4.342079
16.730017	0.1	4.337132
16.731683	0.1	4.333794
16.733350	0.1	4.329026
16.735017	0.1	4.320801
16.736683	0.1	4.309833
16.738350	0.1	4.298270
16.740017	0.1	4.287899
16.741683	0.1	4.280448
16.743350	0.1	4.277885
16.745017	0.1	4.281283
16.746683	0.1	4.288495
16.748350	0.1	4.295230
16.750017	0.1	4.297555
16.751683	0.1	4.293263
16.753350	0.1	4.282773
16.755017	0.1	4.269839
16.756683	0.1	4.258633
16.758350	0.1	4.250348
16.760017	0.1	4.243970
16.761683	0.1	4.238725
16.763350	0.1	4.235089
16.765017	0.1	4.232764
16.766683	0.1	4.230321
16.768350	0.1	4.225970
16.770017	0.1	4.220009
16.771683	0.1	4.213929
16.773350	0.1	4.209101
16.775017	0.1	4.205227
16.776683	0.1	4.201353
16.778350	0.1	4.197181
16.780017	0.1	4.192531
16.781683	0.1	4.187107
16.783350	0.1	4.182160
16.785017	0.1	4.179895
16.786683	0.1	4.180432
16.788350	0.1	4.182041
16.790017	0.1	4.183114
16.791683	0.1	4.182399
16.793350	0.1	4.179120
16.795017	0.1	4.173339
16.796683	0.1	4.166782
16.798350	0.1	4.162550
16.800017	0.1	4.162669
16.801683	0.1	4.166425
16.803350	0.1	4.171431
16.805017	0.1	4.175127
16.806683	0.1	4.176438
16.808350	0.1	4.176319
16.810017	0.1	4.175544
16.811683	0.1	4.173458
16.813350	0.1	4.168809
16.815017	0.1	4.162073
16.816683	0.1	4.155398
16.818350	0.1	4.150927
16.820017	0.1	4.149020
16.821683	0.1	4.149556
16.823350	0.1	4.152656
16.825017	0.1	4.157365
16.826683	0.1	4.161835
16.828350	0.1	4.164279
16.830017	0.1	4.164517
16.831683	0.1	4.163921
16.833350	0.1	4.163683
16.835017	0.1	4.163325
16.836683	0.1	4.161716
16.838350	0.1	4.158676
16.840017	0.1	4.154623
16.841683	0.1	4.150391
16.843350	0.1	4.146755
16.845017	0.1	4.143775
16.846683	0.1	4.141212
16.848350	0.1	4.139841
16.850017	0.1	4.140139
16.851683	0.1	4.140497
16.853350	0.1	4.139006
16.855017	0.1	4.135311
16.856683	0.1	4.129827
16.858350	0.1	4.123211
16.860017	0.1	4.116833
16.861683	0.1	4.112244
16.863350	0.1	4.110456
16.865017	0.1	4.111767
16.866683	0.1	4.115045
16.868350	0.1	4.117966
16.870017	0.1	4.117728
16.871683	0.1	4.112959
16.873350	0.1	4.104674
16.875017	0.1	4.095137
16.876683	0.1	4.085720
16.878350	0.1	4.077196
16.880017	0.1	4.070282
16.881683	0.1	4.065752
16.883350	0.1	4.063547
16.885017	0.1	4.063010
16.886683	0.1	4.062891
16.888350	0.1	4.061938
16.890017	0.1	4.059434
16.891683	0.1	4.054070
16.893350	0.1	4.045785
16.895017	0.1	4.036963
16.896683	0.1	4.031182
16.898350	0.1	4.029870
16.900017	0.1	4.030228
16.901683	0.1	4.028321
16.903350	0.1	4.022897
16.905017	0.1	4.016459
16.906683	0.1	4.011989
16.908350	0.1	4.010976
16.910017	0.1	4.012585
16.911683	0.1	4.014552
16.913350	0.1	4.015029
16.915017	0.1	4.014254
16.916683	0.1	4.013658
16.918350	0.1	4.013896
16.920017	0.1	4.014790
16.921683	0.1	4.015029
16.923350	0.1	4.013419
16.925017	0.1	4.009724
16.926683	0.1	4.004121
16.928350	0.1	3.997207
16.930017	0.1	3.990472
16.931683	0.1	3.985763
16.933350	0.1	3.983498
16.935017	0.1	3.982902
16.936683	0.1	3.982127
16.938350	0.1	3.979266
16.940017	0.1	3.973425
16.941683	0.1	3.965676
16.943350	0.1	3.958464
16.945017	0.1	3.953040
16.946683	0.1	3.949046
16.948350	0.1	3.945649
16.950017	0.1	3.942251
16.951683	0.1	3.938437
16.953350	0.1	3.934384
16.955017	0.1	3.931463
16.956683	0.1	3.931642
16.958350	0.1	3.935576
16.960017	0.1	3.941119
16.961683	0.1	3.944457
16.963350	0.1	3.942669
16.965017	0.1	3.935635
16.966683	0.1	3.926218
16.968350	0.1	3.917754
16.970017	0.1	3.911734
16.971683	0.1	3.907025
16.973350	0.1	3.901482
16.975017	0.1	3.894091
16.976683	0.1	3.886700
16.978350	0.1	3.882468
16.980017	0.1	3.883004
16.981683	0.1	3.886700
16.983350	0.1	3.890276
16.985017	0.1	3.890991
16.986683	0.1	3.887475
16.988350	0.1	3.879309
16.990017	0.1	3.867805
16.991683	0.1	3.855288
16.993350	0.1	3.844500
16.995017	0.1	3.837347
16.996683	0.1	3.833533
16.998350	0.1	3.830135
17.000017	0.1	3.824711
17.001683	0.1	3.817618
17.003350	0.1	3.811717
17.005017	0.1	3.808320
17.006683	0.1	3.805697
17.008350	0.1	3.800571
17.010017	0.1	3.791392
17.011683	0.1	3.779769
17.013350	0.1	3.768325
17.015017	0.1	3.758431
17.016683	0.1	3.750086
17.018350	0.1	3.742516
17.020017	0.1	3.735423
17.021683	0.1	3.728986
17.023350	0.1	3.722370
17.025017	0.1	3.713250
17.026683	0.1	3.700972
17.028350	0.1	3.687561
17.030017	0.1	3.675163
17.031683	0.1	3.663242
17.033350	0.1	3.650129
17.035017	0.1	3.635764
17.036683	0.1	3.621578
17.038350	0.1	3.609538
17.040017	0.1	3.600359
17.041683	0.1	3.592670
17.043350	0.1	3.585279
17.045017	0.1	3.578842
17.046683	0.1	3.573597
17.048350	0.1	3.567577
17.050017	0.1	3.558398
17.051683	0.1	3.545106
17.053350	0.1	3.527701
17.055017	0.1	3.507853
17.056683	0.1	3.488541
17.058350	0.1	3.472090
17.060017	0.1	3.459275
17.061683	0.1	3.450215
17.063350	0.1	3.443957
17.065017	0.1	3.438056
17.066683	0.1	3.431022
17.068350	0.1	3.423393
17.070017	0.1	3.415585
17.071683	0.1	3.406227
17.073350	0.1	3.394127
17.075017	0.1	3.379822
17.076683	0.1	3.364682
17.078350	0.1	3.349006
17.080017	0.1	3.333390
17.081683	0.1	3.319085
17.083350	0.1	3.307462
17.085017	0.1	3.298462
17.086683	0.1	3.290653
17.088350	0.1	3.283978
17.090017	0.1	3.279209
17.091683	0.1	3.275514
17.093350	0.1	3.270567
17.095017	0.1	3.262758
17.096683	0.1	3.252924
17.098350	0.1	3.243149
17.100017	0.1	3.235042
17.101683	0.1	3.228009
17.103350	0.1	3.220201
17.105017	0.1	3.210068
17.106683	0.1	3.197193
17.108350	0.1	3.183067
17.110017	0.1	3.171146
17.111683	0.1	3.165126
17.113350	0.1	3.165901
17.115017	0.1	3.171087
17.116683	0.1	3.176511
17.118350	0.1	3.178597
17.120017	0.1	3.177107
17.121683	0.1	3.174424
17.123350	0.1	3.171742
17.125017	0.1	3.168106
17.126683	0.1	3.162682
17.128350	0.1	3.155947
17.130017	0.1	3.148973
17.131683	0.1	3.142953
17.133350	0.1	3.138483
17.135017	0.1	3.136456
17.136683	0.1	3.137827
17.138350	0.1	3.143072
17.140017	0.1	3.151238
17.141683	0.1	3.161073
17.143350	0.1	3.172815
17.145017	0.1	3.187537
17.146683	0.1	3.204882
17.148350	0.1	3.222943
17.150017	0.1	3.240764
17.151683	0.1	3.258646
17.153350	0.1	3.276825
17.155017	0.1	3.295362
17.156683	0.1	3.314853
17.158350	0.1	3.334761
17.160017	0.1	3.352940
17.161683	0.1	3.368557
17.163350	0.1	3.382862
17.165017	0.1	3.397167
17.166683	0.1	3.411591
17.168350	0.1	3.426254
17.170017	0.1	3.442824
17.171683	0.1	3.462613
17.173350	0.1	3.485501
17.175017	0.1	3.511250
17.176683	0.1	3.540933
17.178350	0.1	3.576160
17.180017	0.1	3.617466
17.181683	0.1	3.664077
17.183350	0.1	3.714204
17.185017	0.1	3.765285
17.186683	0.1	3.815532
17.188350	0.1	3.864646
17.190017	0.1	3.914058
17.191683	0.1	3.965616
17.193350	0.1	4.020632
17.195017	0.1	4.078865
17.196683	0.1	4.139781
17.198350	0.1	4.204512
17.200017	0.1	4.276335
17.201683	0.1	4.357875
17.203350	0.1	4.448533
17.205017	0.1	4.545749
17.206683	0.1	4.647315
17.208350	0.1	4.752338
17.210017	0.1	4.861415
17.211683	0.1	4.974902
17.213350	0.1	5.092621
17.215017	0.1	5.214155
17.216683	0.1	5.340100
17.218350	0.1	5.471766
17.220017	0.1	5.610288
17.221683	0.1	5.755723
17.223350	0.1	5.908072
17.225017	0.1	6.067157
17.226683	0.1	6.232560
17.228350	0.1	6.404221
17.230017	0.1	6.583453
17.231683	0.1	6.772101
17.233350	0.1	6.970525
17.235017	0.1	7.178426
17.236683	0.1	7.395149
17.238350	0.1	7.620514
17.240017	0.1	7.854581
17.241683	0.1	8.098364
17.243350	0.1	8.353711
17.245017	0.1	8.622170
17.246683	0.1	8.902371
17.248350	0.1	9.191573
17.250017	0.1	9.489298
17.251683	0.1	9.797633
17.253350	0.1	10.118783
17.255017	0.1	10.452748
17.256683	0.1	10.796667
17.258350	0.1	11.147679
17.260017	0.1	11.506141
17.261683	0.1	11.875094
17.263350	0.1	12.257219
17.265017	0.1	12.652875
17.266683	0.1	13.061345
17.268350	0.1	13.483108
17.270017	0.1	13.919831
17.271683	0.1	14.372528
17.273350	0.1	14.839889
17.275017	0.1	15.319050
17.276683	0.1	15.808285
17.278350	0.1	16.307772
17.280017	0.1	16.819120
17.281683	0.1	17.343582
17.283350	0.1	17.881812
17.285017	0.1	18.434704
17.286683	0.1	19.002677
17.288350	0.1	19.585551
17.290017	0.1	20.182253
17.291683	0.1	20.792187
17.293350	0.1	21.415533
17.295017	0.1	22.053183
17.296683	0.1	22.704841
17.298350	0.1	23.369910
17.300017	0.1	24.049462
17.301683	0.1	24.745466
17.303350	0.1	25.458814
17.305017	0.1	26.189746
17.306683	0.1	26.939751
17.308350	0.1	27.710737
17.310017	0.1	28.503360
17.311683	0.1	29.316189
17.313350	0.1	30.148508
17.315017	0.1	31.001272
17.316683	0.1	31.875731
17.318350	0.1	32.773258
17.320017	0.1	33.695581
17.321683	0.1	34.645977
17.323350	0.1	35.627606
17.325017	0.1	36.641779
17.326683	0.1	37.687960
17.328350	0.1	38.765552
17.330017	0.1	39.874794
17.331683	0.1	41.015806
17.333350	0.1	42.187097
17.335017	0.1	43.386700
17.336683	0.1	44.614973
17.338350	0.1	45.875194
17.340017	0.1	47.172490
17.341683	0.1	48.511270
17.343350	0.1	49.892846
17.345017	0.1	51.313701
17.346683	0.1	52.768472
17.348350	0.1	54.253999
17.350017	0.1	55.770579
17.351683	0.1	57.319048
17.353350	0.1	58.898750
17.355017	0.1	60.507659
17.356683	0.1	62.143151
17.358350	0.1	63.804630
17.360017	0.1	65.493170
17.361683	0.1	67.207460
17.363350	0.1	68.942491
17.365017	0.1	70.692663
17.366683	0.1	72.452907
17.368350	0.1	74.218576
17.370017	0.1	75.986330
17.371683	0.1	77.753191
17.373350	0.1	79.515462
17.375017	0.1	81.269329
17.376683	0.1	83.010678
17.378350	0.1	84.735399
17.380017	0.1	86.438184
17.381683	0.1	88.111823
17.383350	0.1	89.748328
17.385017	0.1	91.342753
17.386683	0.1	92.892474
17.388350	0.1	94.393855
17.390017	0.1	95.842010
17.391683	0.1	97.231871
17.393350	0.1	98.559445
17.395017	0.1	99.822289
17.396683	0.1	101.017958
17.398350	0.1	102.143294
17.400017	0.1	103.193408
17.401683	0.1	104.162461
17.403350	0.1	105.046636
17.405017	0.1	105.846292
17.406683	0.1	106.563634
17.408350	0.1	107.198543
17.410017	0.1	107.747084
17.411683	0.1	108.204490
17.413350	0.1	108.567244
17.415017	0.1	108.833856
17.416683	0.1	109.005100
17.418350	0.1	109.082884
17.420017	0.1	109.069592
17.421683	0.1	108.967370
17.423350	0.1	108.777470
17.425017	0.1	108.499235
17.426683	0.1	108.131594
17.428350	0.1	107.675380
17.430017	0.1	107.133872
17.431683	0.1	106.511301
17.433350	0.1	105.811662
17.435017	0.1	105.038530
17.436683	0.1	104.193217
17.438350	0.1	103.275305
17.440017	0.1	102.285868
17.441683	0.1	101.229733
17.443350	0.1	100.114590
17.445017	0.1	98.947591
17.446683	0.1	97.732431
17.448350	0.1	96.469348
17.450017	0.1	95.157569
17.451683	0.1	93.797093
17.453350	0.1	92.390006
17.455017	0.1	90.940421
17.456683	0.1	89.454120
17.458350	0.1	87.937658
17.460017	0.1	86.395984
17.461683	0.1	84.830647
17.463350	0.1	83.240752
17.465017	0.1	81.627255
17.466683	0.1	79.994445
17.468350	0.1	78.347866
17.470017	0.1	76.691394
17.471683	0.1	75.027411
17.473350	0.1	73.359077
17.475017	0.1	71.689968
17.476683	0.1	70.022528
17.478350	0.1	68.358008
17.480017	0.1	66.697721
17.481683	0.1	65.043274
17.483350	0.1	63.397531
17.485017	0.1	61.764482
17.486683	0.1	60.148839
17.488350	0.1	58.555547
17.490017	0.1	56.987349
17.491683	0.1	55.444065
17.493350	0.1	53.924266
17.495017	0.1	52.426103
17.496683	0.1	50.948861
17.498350	0.1	49.493912
17.500017	0.1	48.063818
17.501683	0.1	46.660426
17.503350	0.1	45.285645
17.505017	0.1	43.941977
17.506683	0.1	42.631331
17.508350	0.1	41.354480
17.510017	0.1	40.111783
17.511683	0.1	38.903000
17.513350	0.1	37.727358
17.515017	0.1	36.584022
17.516683	0.1	35.472157
17.518350	0.1	34.390273
17.520017	0.1	33.336641
17.521683	0.1	32.310488
17.523350	0.1	31.312944
17.525017	0.1	30.346634
17.526683	0.1	29.413285
17.528350	0.1	28.512837
17.530017	0.1	27.644159
17.531683	0.1	26.806356
17.533350	0.1	25.998177
17.535017	0.1	25.218131
17.536683	0.1	24.464847
17.538350	0.1	23.738207
17.540017	0.1	23.037614
17.541683	0.1	22.361459
17.543350	0.1	21.707834
17.545017	0.1	21.076144
17.546683	0.1	20.467700
17.548350	0.1	19.884647
17.550017	0.1	19.327105
17.551683	0.1	18.792750
17.553350	0.1	18.278421
17.555017	0.1	17.781318
17.556683	0.1	17.299534
17.558350	0.1	16.832770
17.560017	0.1	16.381682
17.561683	0.1	15.946449
17.563350	0.1	15.525878
17.565017	0.1	15.119911
17.566683	0.1	14.730991
17.568350	0.1	14.361084
17.570017	0.1	14.008761
17.571683	0.1	13.670565
17.573350	0.1	13.343812
17.575017	0.1	13.026715
17.576683	0.1	12.719811
17.578350	0.1	12.425125
17.580017	0.1	12.143374
17.581683	0.1	11.873306
17.583350	0.1	11.613250
17.585017	0.1	11.362076
17.586683	0.1	11.119366
17.588350	0.1	10.884584
17.590017	0.1	10.657192
17.591683	0.1	10.437012
17.593350	0.1	10.225237
17.595017	0.1	10.023416
17.596683	0.1	9.831429
17.598350	0.1	9.647489
17.600017	0.1	9.470106
17.601683	0.1	9.299160
17.603350	0.1	9.135366
17.605017	0.1	8.977831
17.606683	0.1	8.824587
17.608350	0.1	8.675337
17.610017	0.1	8.531273
17.611683	0.1	8.393467
17.613350	0.1	8.261502
17.615017	0.1	8.134008
17.616683	0.1	8.009494
17.618350	0.1	7.886827
17.620017	0.1	7.766307
17.621683	0.1	7.650078
17.623350	0.1	7.539988
17.625017	0.1	7.436693
17.626683	0.1	7.340074
17.628350	0.1	7.248640
17.630017	0.1	7.159949
17.631683	0.1	7.072390
17.633350	0.1	6.985665
17.635017	0.1	6.900490
17.636683	0.1	6.818116
17.638350	0.1	6.739617
17.640017	0.1	6.664753
17.641683	0.1	6.592334
17.643350	0.1	6.520689
17.645017	0.1	6.448269
17.646683	0.1	6.374419
17.648350	0.1	6.300033
17.650017	0.1	6.227553
17.651683	0.1	6.159544
17.653350	0.1	6.097317
17.655017	0.1	6.040097
17.656683	0.1	5.985499
17.658350	0.1	5.931557
17.660017	0.1	5.878210
17.661683	0.1	5.826712
17.663350	0.1	5.777538
17.665017	0.1	5.731345
17.666683	0.1	5.689025
17.668350	0.1	5.650103
17.670017	0.1	5.612016
17.671683	0.1	5.571902
17.673350	0.1	5.528510
17.675017	0.1	5.482853
17.676683	0.1	5.437374
17.678350	0.1	5.393744
17.680017	0.1	5.351603
17.681683	0.1	5.310655
17.683350	0.1	5.272091
17.685017	0.1	5.237282
17.686683	0.1	5.205810
17.688350	0.1	5.176485
17.690017	0.1	5.148471
17.691683	0.1	5.120576
17.693350	0.1	5.091429
17.695017	0.1	5.059839
17.696683	0.1	5.025566
17.698350	0.1	4.991234
17.700017	0.1	4.960478
17.701683	0.1	4.934311
17.703350	0.1	4.911959
17.705017	0.1	4.893005
17.706683	0.1	4.876554
17.708350	0.1	4.860282
17.710017	0.1	4.842222
17.711683	0.1	4.821897
17.713350	0.1	4.800082
17.715017	0.1	4.777909
17.716683	0.1	4.757881
17.718350	0.1	4.741490
17.720017	0.1	4.728198
17.721683	0.1	4.716814
17.723350	0.1	4.706383
17.725017	0.1	4.695237
17.726683	0.1	4.682243
17.728350	0.1	4.667759
17.730017	0.1	4.653037
17.731683	0.1	4.638970
17.733350	0.1	4.624963
17.735017	0.1	4.609764
17.736683	0.1	4.593194
17.738350	0.1	4.575670
17.740017	0.1	4.558325
17.741683	0.1	4.542768
17.743350	0.1	4.530013
17.745017	0.1	4.519403
17.746683	0.1	4.509747
17.748350	0.1	4.500330
17.750017	0.1	4.490674
17.751683	0.1	4.480303
17.753350	0.1	4.468501
17.755017	0.1	4.454911
17.756683	0.1	4.439354
17.758350	0.1	4.422486
17.760017	0.1	4.406095
17.761683	0.1	4.390538
17.763350	0.1	4.374564
17.765017	0.1	4.357577
17.766683	0.1	4.340410
17.768350	0.1	4.323125
17.770017	0.1	4.305065
17.771683	0.1	4.285991
17.773350	0.1	4.265607
17.775017	0.1	4.242838
17.776683	0.1	4.216552
17.778350	0.1	4.187525
17.780017	0.1	4.158318
17.781683	0.1	4.131913
17.783350	0.1	4.109681
17.785017	0.1	4.090488
17.786683	0.1	4.071117
17.788350	0.1	4.048705
17.790017	0.1	4.021883
17.791683	0.1	3.991187
17.793350	0.1	3.958166
17.795017	0.1	3.925026
17.796683	0.1	3.895045
17.798350	0.1	3.869891
17.800017	0.1	3.848553
17.801683	0.1	3.829241
17.803350	0.1	3.810764
17.805017	0.1	3.792703
17.806683	0.1	3.774166
17.808350	0.1	3.753960
17.810017	0.1	3.730715
17.811683	0.1	3.704548
17.813350	0.1	3.676772
17.815017	0.1	3.649235
17.816683	0.1	3.623665
17.818350	0.1	3.600538
17.820017	0.1	3.579498
17.821683	0.1	3.559649
17.823350	0.1	3.540457
17.825017	0.1	3.521979
17.826683	0.1	3.504217
17.828350	0.1	3.486395
17.830017	0.1	3.468335
17.831683	0.1	3.451109
17.833350	0.1	3.434181
17.835017	0.1	3.415227
17.836683	0.1	3.393650
17.838350	0.1	3.371358
17.840017	0.1	3.350437
17.841683	0.1	3.331542
17.843350	0.1	3.314495
17.845017	0.1	3.299117
17.846683	0.1	3.285349
17.848350	0.1	3.273308
17.850017	0.1	3.263176
17.851683	0.1	3.254414
17.853350	0.1	3.246486
17.855017	0.1	3.239155
17.856683	0.1	3.232241
17.858350	0.1	3.225386
17.860017	0.1	3.218651
17.861683	0.1	3.212571
17.863350	0.1	3.208339
17.865017	0.1	3.206134
17.866683	0.1	3.204584
17.868350	0.1	3.202975
17.870017	0.1	3.202260
17.871683	0.1	3.203571
17.873350	0.1	3.206015
17.875017	0.1	3.208399
17.876683	0.1	3.210604
17.878350	0.1	3.212869
17.880017	0.1	3.214836
17.881683	0.1	3.216267
17.883350	0.1	3.216982
17.885017	0.1	3.216148
17.886683	0.1	3.213883
17.888350	0.1	3.211975
17.890017	0.1	3.212035
17.891683	0.1	3.214240
17.893350	0.1	3.218532
17.895017	0.1	3.225625
17.896683	0.1	3.235460
17.898350	0.1	3.247023
17.900017	0.1	3.260017
17.901683	0.1	3.275514
17.903350	0.1	3.293872
17.905017	0.1	3.312707
17.906683	0.1	3.328800
17.908350	0.1	3.340662
17.910017	0.1	3.349662
17.911683	0.1	3.358662
17.913350	0.1	3.369391
17.915017	0.1	3.381729
17.916683	0.1	3.395438
17.918350	0.1	3.410936
17.920017	0.1	3.428579
17.921683	0.1	3.448904
17.923350	0.1	3.471375
17.925017	0.1	3.494561
17.926683	0.1	3.517270
17.928350	0.1	3.539205
17.930017	0.1	3.560126
17.931683	0.1	3.580094
17.933350	0.1	3.599942
17.935017	0.1	3.620029
17.936683	0.1	3.639937
17.938350	0.1	3.659845
17.940017	0.1	3.681123
17.941683	0.1	3.704548
17.943350	0.1	3.729820
17.945017	0.1	3.756821
17.946683	0.1	3.785968
17.948350	0.1	3.817082
17.950017	0.1	3.849387
17.951683	0.1	3.881574
17.953350	0.1	3.912628
17.955017	0.1	3.942609
17.956683	0.1	3.972590
17.958350	0.1	4.003525
17.960017	0.1	4.035652
17.961683	0.1	4.069388
17.963350	0.1	4.105628
17.965017	0.1	4.143536
17.966683	0.1	4.180968
17.968350	0.1	4.216075
17.970017	0.1	4.248619
17.971683	0.1	4.279673
17.973350	0.1	4.311025
17.975017	0.1	4.344464
17.976683	0.1	4.380584
17.978350	0.1	4.418493
17.980017	0.1	4.456461
17.981683	0.1	4.492998
17.983350	0.1	4.527450
17.985017	0.1	4.560888
17.986683	0.1	4.594386
17.988350	0.1	4.626811
17.990017	0.1	4.655719
17.991683	0.1	4.680395
17.993350	0.1	4.702032
17.995017	0.1	4.721642
17.996683	0.1	4.739702
17.998350	0.1	4.757405
18.000017	0.1	4.775644
18.001683	0.1	4.793763
18.003350	0.1	4.810393
18.005017	0.1	4.823983
18.006683	0.1	4.832506
18.008350	0.1	4.834891
18.010017	0.1	4.832328
18.011683	0.1	4.826248
18.013350	0.1	4.816354
18.015017	0.1	4.802287
18.016683	0.1	4.785121
18.018350	0.1	4.765988
18.020017	0.1	4.745007
18.021683	0.1	4.722834
18.023350	0.1	4.700423
18.025017	0.1	4.676461
18.026683	0.1	4.648090
18.028350	0.1	4.614055
18.030017	0.1	4.576266
18.031683	0.1	4.537642
18.033350	0.1	4.499913
18.035017	0.1	4.462779
18.036683	0.1	4.424095
18.038350	0.1	4.381776
18.040017	0.1	4.335165
18.041683	0.1	4.284561
18.043350	0.1	4.229784
18.045017	0.1	4.171252
18.046683	0.1	4.110873
18.048350	0.1	4.051984
18.050017	0.1	3.996670
18.051683	0.1	3.944516
18.053350	0.1	3.893793
18.055017	0.1	3.843427
18.056683	0.1	3.794790
18.058350	0.1	3.749550
18.060017	0.1	3.706873
18.061683	0.1	3.663481
18.063350	0.1	3.616929
18.065017	0.1	3.567875
18.066683	0.1	3.519237
18.068350	0.1	3.473580
18.070017	0.1	3.430784
18.071683	0.1	3.388465
18.073350	0.1	3.344774
18.075017	0.1	3.299654
18.076683	0.1	3.254533
18.078350	0.1	3.212333
18.080017	0.1	3.175676
18.081683	0.1	3.144860
18.083350	0.1	3.118396
18.085017	0.1	3.095806
18.086683	0.1	3.076017
18.088350	0.1	3.055871
18.090017	0.1	3.031790
18.091683	0.1	3.003121
18.093350	0.1	2.972245
18.095017	0.1	2.942681
18.096683	0.1	2.916336
18.098350	0.1	2.892614
18.100017	0.1	2.870202
18.101683	0.1	2.849102
18.103350	0.1	2.830565
18.105017	0.1	2.815008
18.106683	0.1	2.801180
18.108350	0.1	2.787292
18.110017	0.1	2.772391
18.111683	0.1	2.756417
18.113350	0.1	2.740383
18.115017	0.1	2.725065
18.116683	0.1	2.709747
18.118350	0.1	2.693892
18.120017	0.1	2.678096
18.121683	0.1	2.663970
18.123350	0.1	2.652049
18.125017	0.1	2.641082
18.126683	0.1	2.629876
18.128350	0.1	2.618849
18.130017	0.1	2.608180
18.131683	0.1	2.596498
18.133350	0.1	2.582967
18.135017	0.1	2.568901
18.136683	0.1	2.555847
18.138350	0.1	2.543211
18.140017	0.1	2.529442
18.141683	0.1	2.514482
18.143350	0.1	2.499104
18.145017	0.1	2.483606
18.146683	0.1	2.469361
18.148350	0.1	2.458155
18.150017	0.1	2.450287
18.151683	0.1	2.443671
18.153350	0.1	2.436519
18.155017	0.1	2.428711
18.156683	0.1	2.421200
18.158350	0.1	2.414644
18.160017	0.1	2.409816
18.161683	0.1	2.408266
18.163350	0.1	2.409041
18.165017	0.1	2.408087
18.166683	0.1	2.402187
18.168350	0.1	2.391756
18.170017	0.1	2.378345
18.171683	0.1	2.362728
18.173350	0.1	2.345860
18.175017	0.1	2.329588
18.176683	0.1	2.316475
18.178350	0.1	2.308130
18.180017	0.1	2.304018
18.181683	0.1	2.302110
18.183350	0.1	2.300203
18.185017	0.1	2.297163
18.186683	0.1	2.292335
18.188350	0.1	2.286077
18.190017	0.1	2.279341
18.191683	0.1	2.273381
18.193350	0.1	2.269268
18.195017	0.1	2.266705
18.196683	0.1	2.263367
18.198350	0.1	2.256990
18.200017	0.1	2.247334
18.201683	0.1	2.236724
18.203350	0.1	2.228618
18.205017	0.1	2.224147
18.206683	0.1	2.221704
18.208350	0.1	2.219260
18.210017	0.1	2.214909
18.211683	0.1	2.207637
18.213350	0.1	2.198279
18.215017	0.1	2.188206
18.216683	0.1	2.178550
18.218350	0.1	2.169907
18.220017	0.1	2.162278
18.221683	0.1	2.155244
18.223350	0.1	2.148509
18.225017	0.1	2.143145
18.226683	0.1	2.141059
18.228350	0.1	2.142847
18.230017	0.1	2.146900
18.231683	0.1	2.150238
18.233350	0.1	2.150476
18.235017	0.1	2.146840
18.236683	0.1	2.140343
18.238350	0.1	2.132595
18.240017	0.1	2.125263
18.241683	0.1	2.119601
18.243350	0.1	2.115667
18.245017	0.1	2.113164
18.246683	0.1	2.112448
18.248350	0.1	2.113223
18.250017	0.1	2.113760
18.251683	0.1	2.111912
18.253350	0.1	2.107382
18.255017	0.1	2.101362
18.256683	0.1	2.095223
18.258350	0.1	2.089501
18.260017	0.1	2.084494
18.261683	0.1	2.080858
18.263350	0.1	2.079010
18.265017	0.1	2.078056
18.266683	0.1	2.076984
18.268350	0.1	2.075613
18.270017	0.1	2.074361
18.271683	0.1	2.073586
18.273350	0.1	2.071977
18.275017	0.1	2.067447
18.276683	0.1	2.060473
18.278350	0.1	2.054274
18.280017	0.1	2.051115
18.281683	0.1	2.050102
18.283350	0.1	2.049327
18.285017	0.1	2.048731
18.286683	0.1	2.048612
18.288350	0.1	2.048373
18.290017	0.1	2.047241
18.291683	0.1	2.045691
18.293350	0.1	2.044976
18.295017	0.1	2.045572
18.296683	0.1	2.045870
18.298350	0.1	2.043247
18.300017	0.1	2.036512
18.301683	0.1	2.026916
18.303350	0.1	2.016604
18.305017	0.1	2.007008
18.306683	0.1	1.998484
18.308350	0.1	1.991451
18.310017	0.1	1.986742
18.311683	0.1	1.985431
18.313350	0.1	1.987755
18.315017	0.1	1.993060
18.316683	0.1	1.999378
18.318350	0.1	2.004087
18.320017	0.1	2.005696
18.321683	0.1	2.004683
18.323350	0.1	2.002418
18.325017	0.1	2.001107
18.326683	0.1	2.002835
18.328350	0.1	2.007127
18.330017	0.1	2.011120
18.331683	0.1	2.013028
18.333350	0.1	2.013624
18.335017	0.1	2.013385
18.336683	0.1	2.011836
18.338350	0.1	2.008498
18.340017	0.1	2.004385
18.341683	0.1	2.001882
18.343350	0.1	2.003133
18.345017	0.1	2.008736
18.346683	0.1	2.016842
18.348350	0.1	2.023757
18.350017	0.1	2.027393
18.351683	0.1	2.028525
18.353350	0.1	2.028644
18.355017	0.1	2.027750
18.356683	0.1	2.025843
18.358350	0.1	2.023816
18.360017	0.1	2.022445
18.361683	0.1	2.020419
18.363350	0.1	2.016485
18.365017	0.1	2.011478
18.366683	0.1	2.007485
18.368350	0.1	2.006292
18.370017	0.1	2.007902
18.371683	0.1	2.010882
18.373350	0.1	2.014101
18.375017	0.1	2.017439
18.376683	0.1	2.020359
18.378350	0.1	2.021849
18.380017	0.1	2.021372
18.381683	0.1	2.019167
18.383350	0.1	2.016425
18.385017	0.1	2.014756
18.386683	0.1	2.014995
18.388350	0.1	2.016544
18.390017	0.1	2.017558
18.391683	0.1	2.016842
18.393350	0.1	2.014995
18.395017	0.1	2.013207
18.396683	0.1	2.012313
18.398350	0.1	2.012670
18.400017	0.1	2.013683
18.401683	0.1	2.013743
18.403350	0.1	2.011418
18.405017	0.1	2.006948
18.406683	0.1	2.002478
18.408350	0.1	2.000511
18.410017	0.1	2.001703
18.411683	0.1	2.003849
18.413350	0.1	2.004326
18.415017	0.1	2.002001
18.416683	0.1	1.996398
18.418350	0.1	1.987636
18.420017	0.1	1.977384
18.421683	0.1	1.968801
18.423350	0.1	1.964569
18.425017	0.1	1.964629
18.426683	0.1	1.966179
18.428350	0.1	1.965404
18.430017	0.1	1.959622
18.431683	0.1	1.949251
18.433350	0.1	1.937568
18.435017	0.1	1.929045
18.436683	0.1	1.926720
18.438350	0.1	1.930714
18.440017	0.1	1.938522
18.441683	0.1	1.946509
18.443350	0.1	1.951516
18.445017	0.1	1.951754
18.446683	0.1	1.947582
18.448350	0.1	1.941204
18.450017	0.1	1.934469
18.451683	0.1	1.928389
18.453350	0.1	1.924038
18.455017	0.1	1.922071
18.456683	0.1	1.921177
18.458350	0.1	1.919329
18.460017	0.1	1.915813
18.461683	0.1	1.911521
18.463350	0.1	1.907885
18.465017	0.1	1.905680
18.466683	0.1	1.904845
18.468350	0.1	1.904130
18.470017	0.1	1.902640
18.471683	0.1	1.900494
18.473350	0.1	1.897872
18.475017	0.1	1.895368
18.476683	0.1	1.894176
18.478350	0.1	1.894415
18.480017	0.1	1.895011
18.481683	0.1	1.895309
18.483350	0.1	1.896024
18.485017	0.1	1.897872
18.486683	0.1	1.899123
18.488350	0.1	1.897395
18.490017	0.1	1.892686
18.491683	0.1	1.887500
18.493350	0.1	1.884163
18.495017	0.1	1.882553
18.496683	0.1	1.881123
18.498350	0.1	1.879096
18.500017	0.1	1.876652
18.501683	0.1	1.873613
18.503350	0.1	1.869738
18.505017	0.1	1.866222
18.506683	0.1	1.864970
18.508350	0.1	1.866341
18.510017	0.1	1.869261
18.511683	0.1	1.873016
18.513350	0.1	1.877427
18.515017	0.1	1.881600
18.516683	0.1	1.884461
18.518350	0.1	1.884818
18.520017	0.1	1.881361
18.521683	0.1	1.873911
18.523350	0.1	1.865268
18.525017	0.1	1.859605
18.526683	0.1	1.858652
18.528350	0.1	1.860023
18.530017	0.1	1.860082
18.531683	0.1	1.857162
18.533350	0.1	1.851976
18.535017	0.1	1.846552
18.536683	0.1	1.843095
18.538350	0.1	1.841307
18.540017	0.1	1.839101
18.541683	0.1	1.835346
18.543350	0.1	1.830220
18.545017	0.1	1.823843
18.546683	0.1	1.816869
18.548350	0.1	1.811445
18.550017	0.1	1.810134
18.551683	0.1	1.814008
18.553350	0.1	1.820862
18.555017	0.1	1.826882
18.556683	0.1	1.829386
18.558350	0.1	1.827180
18.560017	0.1	1.820564
18.561683	0.1	1.812160
18.563350	0.1	1.805902
18.565017	0.1	1.804233
18.566683	0.1	1.806975
18.568350	0.1	1.812935
18.570017	0.1	1.820445
18.571683	0.1	1.827240
18.573350	0.1	1.831174
18.575017	0.1	1.831889
18.576683	0.1	1.830757
18.578350	0.1	1.830161
18.580017	0.1	1.831293
18.581683	0.1	1.832903
18.583350	0.1	1.832366
18.585017	0.1	1.828551
18.586683	0.1	1.822710
18.588350	0.1	1.818121
18.590017	0.1	1.818121
18.591683	0.1	1.823068
18.593350	0.1	1.830161
18.595017	0.1	1.835764
18.596683	0.1	1.838207
18.598350	0.1	1.838386
18.600017	0.1	1.838327
18.601683	0.1	1.839280
18.603350	0.1	1.840830
18.605017	0.1	1.841664
18.606683	0.1	1.841188
18.608350	0.1	1.839936
18.610017	0.1	1.838863
18.611683	0.1	1.838505
18.613350	0.1	1.838625
18.615017	0.1	1.838684
18.616683	0.1	1.838982
18.618350	0.1	1.839876
18.620017	0.1	1.840949
18.621683	0.1	1.841903
18.623350	0.1	1.842797
18.625017	0.1	1.844227
18.626683	0.1	1.846850
18.628350	0.1	1.850903
18.630017	0.1	1.855433
18.631683	0.1	1.858413
18.633350	0.1	1.858890
18.635017	0.1	1.857698
18.636683	0.1	1.856923
18.638350	0.1	1.858771
18.640017	0.1	1.864731
18.641683	0.1	1.874685
18.643350	0.1	1.887202
18.645017	0.1	1.900256
18.646683	0.1	1.911640
18.648350	0.1	1.920819
18.650017	0.1	1.928866
18.651683	0.1	1.937270
18.653350	0.1	1.946092
18.655017	0.1	1.954138
18.656683	0.1	1.960695
18.658350	0.1	1.965940
18.660017	0.1	1.971305
18.661683	0.1	1.979351
18.663350	0.1	1.991630
18.665017	0.1	2.007485
18.666683	0.1	2.025604
18.668350	0.1	2.045274
18.670017	0.1	2.066016
18.671683	0.1	2.088487
18.673350	0.1	2.113462
18.675017	0.1	2.141237
18.676683	0.1	2.170742
18.678350	0.1	2.200663
18.680017	0.1	2.230287
18.681683	0.1	2.260924
18.683350	0.1	2.294660
18.685017	0.1	2.331853
18.686683	0.1	2.370954
18.688350	0.1	2.410472
18.690017	0.1	2.451062
18.691683	0.1	2.495051
18.693350	0.1	2.544224
18.695017	0.1	2.598107
18.696683	0.1	2.655149
18.698350	0.1	2.714336
18.700017	0.1	2.774954
18.701683	0.1	2.835691
18.703350	0.1	2.895594
18.705017	0.1	2.954900
18.706683	0.1	3.015876
18.708350	0.1	3.082395
18.710017	0.1	3.156960
18.711683	0.1	3.239393
18.713350	0.1	3.328085
18.715017	0.1	3.422320
18.716683	0.1	3.521741
18.718350	0.1	3.624976
18.720017	0.1	3.729522
18.721683	0.1	3.833473
18.723350	0.1	3.937423
18.725017	0.1	4.043699
18.726683	0.1	4.154802
18.728350	0.1	4.272163
18.730017	0.1	4.396796
18.731683	0.1	4.528761
18.733350	0.1	4.666806
18.735017	0.1	4.809320
18.736683	0.1	4.955709
18.738350	0.1	5.106926
18.740017	0.1	5.263448
18.741683	0.1	5.424500
18.743350	0.1	5.589605
18.745017	0.1	5.760312
18.746683	0.1	5.939305
18.748350	0.1	6.127417
18.750017	0.1	6.323278
18.751683	0.1	6.525577
18.753350	0.1	6.734014
18.755017	0.1	6.948948
18.756683	0.1	7.171512
18.758350	0.1	7.402957
18.760017	0.1	7.643044
18.761683	0.1	7.889867
18.763350	0.1	8.141637
18.765017	0.1	8.398831
18.766683	0.1	8.664251
18.768350	0.1	8.939684
18.770017	0.1	9.224713
18.771683	0.1	9.518386
18.773350	0.1	9.820879
18.775017	0.1	10.133088
18.776683	0.1	10.455728
18.778350	0.1	10.789097
18.780017	0.1	11.132539
18.781683	0.1	11.485041
18.783350	0.1	11.846305
18.785017	0.1	12.217999
18.786683	0.1	12.603343
18.788350	0.1	13.005853
18.790017	0.1	13.427020
18.791683	0.1	13.865233
18.793350	0.1	14.317692
18.795017	0.1	14.781774
18.796683	0.1	15.256525
18.798350	0.1	15.743197
18.800017	0.1	16.245366
18.801683	0.1	16.766907
18.803350	0.1	17.309249
18.805017	0.1	17.870785
18.806683	0.1	18.449248
18.808350	0.1	19.044341
18.810017	0.1	19.657434
18.811683	0.1	20.288826
18.813350	0.1	20.937742
18.815017	0.1	21.603526
18.816683	0.1	22.286655
18.818350	0.1	22.987606
18.820017	0.1	23.705484
18.821683	0.1	24.438263
18.823350	0.1	25.184871
18.825017	0.1	25.945427
18.826683	0.1	26.719631
18.828350	0.1	27.505161
18.830017	0.1	28.298201
18.831683	0.1	29.094757
18.833350	0.1	29.891731
18.835017	0.1	30.687930
18.836683	0.1	31.482341
18.838350	0.1	32.272698
18.840017	0.1	33.055665
18.841683	0.1	33.828380
18.843350	0.1	34.588577
18.845017	0.1	35.332920
18.846683	0.1	36.055627
18.848350	0.1	36.751630
18.850017	0.1	37.418606
18.851683	0.1	38.055839
18.853350	0.1	38.661005
18.855017	0.1	39.229932
18.856683	0.1	39.758267
18.858350	0.1	40.243092
18.860017	0.1	40.682795
18.861683	0.1	41.077139
18.863350	0.1	41.424754
18.865017	0.1	41.721883
18.866683	0.1	41.964593
18.868350	0.1	42.151334
18.870017	0.1	42.281988
18.871683	0.1	42.356315
18.873350	0.1	42.372825
18.875017	0.1	42.329373
18.876683	0.1	42.226019
18.878350	0.1	42.066338
18.880017	0.1	41.854563
18.881683	0.1	41.593077
18.883350	0.1	41.282895
18.885017	0.1	40.923836
18.886683	0.1	40.514591
18.888350	0.1	40.054562
18.890017	0.1	39.545836
18.891683	0.1	38.992526
18.893350	0.1	38.399162
18.895017	0.1	37.770154
18.896683	0.1	37.109496
18.898350	0.1	36.419036
18.900017	0.1	35.699250
18.901683	0.1	34.952881
18.903350	0.1	34.183623
18.905017	0.1	33.394875
18.906683	0.1	32.590510
18.908350	0.1	31.775178
18.910017	0.1	30.952038
18.911683	0.1	30.122163
18.913350	0.1	29.286446
18.915017	0.1	28.447034
18.916683	0.1	27.606191
18.918350	0.1	26.766063
18.920017	0.1	25.928737
18.921683	0.1	25.096895
18.923350	0.1	24.273457
18.925017	0.1	23.462237
18.926683	0.1	22.666575
18.928350	0.1	21.887363
18.930017	0.1	21.123470
18.931683	0.1	20.374478
18.933350	0.1	19.641520
18.935017	0.1	18.925549
18.936683	0.1	18.227638
18.938350	0.1	17.549814
18.940017	0.1	16.894043
18.941683	0.1	16.260625
18.943350	0.1	15.649498
18.945017	0.1	15.060724
18.946683	0.1	14.493168
18.948350	0.1	13.945104
18.950017	0.1	13.415337
18.951683	0.1	12.904466
18.953350	0.1	12.413324
18.955017	0.1	11.942447
18.956683	0.1	11.492313
18.958350	0.1	11.062742
18.960017	0.1	10.652841
18.961683	0.1	10.262550
18.963350	0.1	9.893120
18.965017	0.1	9.544373
18.966683	0.1	9.213687
18.968350	0.1	8.897782
18.970017	0.1	8.594275
18.971683	0.1	8.302033
18.973350	0.1	8.020819
18.975017	0.1	7.751167
18.976683	0.1	7.494331
18.978350	0.1	7.251800
18.980017	0.1	7.023871
18.981683	0.1	6.809831
18.983350	0.1	6.608367
18.985017	0.1	6.417692
18.986683	0.1	6.236434
18.988350	0.1	6.063819
18.990017	0.1	5.899191
18.991683	0.1	5.741656
18.993350	0.1	5.590320
18.995017	0.1	5.443812
18.996683	0.1	5.301237
18.998350	0.1	5.162597
19.000017	0.1	5.028844
19.001683	0.1	4.902721
19.003350	0.1	4.787207
19.005017	0.1	4.682660
19.006683	0.1	4.585982
19.008350	0.1	4.493118
19.010017	0.1	4.400492
19.011683	0.1	4.307270
19.013350	0.1	4.216910
19.015017	0.1	4.133582
19.016683	0.1	4.058540
19.018350	0.1	3.989578
19.020017	0.1	3.923476
19.021683	0.1	3.858209
19.023350	0.1	3.793597
19.025017	0.1	3.729880
19.026683	0.1	3.667593
19.028350	0.1	3.606796
19.030017	0.1	3.546775
19.031683	0.1	3.486574
19.033350	0.1	3.426790
19.035017	0.1	3.370583
19.036683	0.1	3.320933
19.038350	0.1	3.277540
19.040017	0.1	3.237784
19.041683	0.1	3.199101
19.043350	0.1	3.160715
19.045017	0.1	3.123462
19.046683	0.1	3.087759
19.048350	0.1	3.053367
19.050017	0.1	3.019929
19.051683	0.1	2.986849
19.053350	0.1	2.953530
19.055017	0.1	2.919674
19.056683	0.1	2.885461
19.058350	0.1	2.851665
19.060017	0.1	2.819598
19.061683	0.1	2.790153
19.063350	0.1	2.762973
19.065017	0.1	2.737641
19.066683	0.1	2.713382
19.068350	0.1	2.689183
19.070017	0.1	2.664685
19.071683	0.1	2.640844
19.073350	0.1	2.618611
19.075017	0.1	2.597094
19.076683	0.1	2.575100
19.078350	0.1	2.552807
19.080017	0.1	2.531350
19.081683	0.1	2.511323
19.083350	0.1	2.492845
19.085017	0.1	2.475977
19.086683	0.1	2.460957
19.088350	0.1	2.447784
19.090017	0.1	2.436042
19.091683	0.1	2.425194
19.093350	0.1	2.414405
19.095017	0.1	2.402365
19.096683	0.1	2.387703
19.098350	0.1	2.370060
19.100017	0.1	2.351046
19.101683	0.1	2.333760
19.103350	0.1	2.320707
19.105017	0.1	2.311528
19.106683	0.1	2.304435
19.108350	0.1	2.297282
19.110017	0.1	2.287030
19.111683	0.1	2.271474
19.113350	0.1	2.251625
19.115017	0.1	2.230823
19.116683	0.1	2.211928
19.118350	0.1	2.195776
19.120017	0.1	2.182245
19.121683	0.1	2.171159
19.123350	0.1	2.161563
19.125017	0.1	2.152383
19.126683	0.1	2.142906
19.128350	0.1	2.133429
19.130017	0.1	2.124906
19.131683	0.1	2.118349
19.133350	0.1	2.113223
19.135017	0.1	2.107620
19.136683	0.1	2.099991
19.138350	0.1	2.090037
19.140017	0.1	2.078533
19.141683	0.1	2.066493
19.143350	0.1	2.054870
19.145017	0.1	2.044559
19.146683	0.1	2.035976
19.148350	0.1	2.027869
19.150017	0.1	2.018452
19.151683	0.1	2.007842
19.153350	0.1	1.997769
19.155017	0.1	1.989544
19.156683	0.1	1.982629
19.158350	0.1	1.975536
19.160017	0.1	1.966655
19.161683	0.1	1.955867
19.163350	0.1	1.945019
19.165017	0.1	1.937032
19.166683	0.1	1.933575
19.168350	0.1	1.934648
19.170017	0.1	1.939416
19.171683	0.1	1.945675
19.173350	0.1	1.949251
19.175017	0.1	1.946211
19.176683	0.1	1.935005
19.178350	0.1	1.917184
19.180017	0.1	1.897156
19.181683	0.1	1.879692
19.183350	0.1	1.867831
19.185017	0.1	1.862407
19.186683	0.1	1.862168
19.188350	0.1	1.863599
19.190017	0.1	1.862526
19.191683	0.1	1.856744
19.193350	0.1	1.847625
19.195017	0.1	1.837850
19.196683	0.1	1.829386
19.198350	0.1	1.821935
19.200017	0.1	1.814127
19.201683	0.1	1.805246
19.203350	0.1	1.795650
19.205017	0.1	1.785100
19.206683	0.1	1.774252
19.208350	0.1	1.765251
19.210017	0.1	1.760423
19.211683	0.1	1.759887
19.213350	0.1	1.761139
19.215017	0.1	1.760364
19.216683	0.1	1.754761
19.218350	0.1	1.743853
19.220017	0.1	1.730025
19.221683	0.1	1.717746
19.223350	0.1	1.710594
19.225017	0.1	1.708627
19.226683	0.1	1.709223
19.228350	0.1	1.709759
19.230017	0.1	1.708508
19.231683	0.1	1.704335
19.233350	0.1	1.696527
19.235017	0.1	1.685500
19.236683	0.1	1.672864
19.238350	0.1	1.660764
19.240017	0.1	1.650214
19.241683	0.1	1.640856
19.243350	0.1	1.632512
19.245017	0.1	1.624823
19.246683	0.1	1.617670
19.248350	0.1	1.611590
19.250017	0.1	1.606882
19.251683	0.1	1.601994
19.253350	0.1	1.595080
19.255017	0.1	1.586080
19.256683	0.1	1.577020
19.258350	0.1	1.569867
19.260017	0.1	1.565516
19.261683	0.1	1.563609
19.263350	0.1	1.563072
19.265017	0.1	1.562774
19.266683	0.1	1.561821
19.268350	0.1	1.559556
19.270017	0.1	1.556635
19.271683	0.1	1.553476
19.273350	0.1	1.549780
19.275017	0.1	1.545429
19.276683	0.1	1.540840
19.278350	0.1	1.535714
19.280017	0.1	1.529336
19.281683	0.1	1.521170
19.283350	0.1	1.511872
19.285017	0.1	1.502693
19.286683	0.1	1.495481
19.288350	0.1	1.491726
19.290017	0.1	1.491726
19.291683	0.1	1.494110
19.293350	0.1	1.496375
19.295017	0.1	1.495659
19.296683	0.1	1.490831
19.298350	0.1	1.483977
19.300017	0.1	1.478732
19.301683	0.1	1.476884
19.303350	0.1	1.476765
19.305017	0.1	1.475096
19.306683	0.1	1.470149
19.308350	0.1	1.463533
19.310017	0.1	1.458585
19.311683	0.1	1.456559
19.313350	0.1	1.455665
19.315017	0.1	1.453340
19.316683	0.1	1.449585
19.318350	0.1	1.446843
19.320017	0.1	1.448035
19.321683	0.1	1.453817
19.323350	0.1	1.462102
19.325017	0.1	1.469612
19.326683	0.1	1.473725
19.328350	0.1	1.474381
19.330017	0.1	1.473069
19.331683	0.1	1.469910
19.333350	0.1	1.464188
19.335017	0.1	1.456261
19.336683	0.1	1.447618
19.338350	0.1	1.439393
19.340017	0.1	1.431763
19.341683	0.1	1.425445
19.343350	0.1	1.422942
19.345017	0.1	1.425684
19.346683	0.1	1.431763
19.348350	0.1	1.437306
19.350017	0.1	1.440704
19.351683	0.1	1.442611
19.353350	0.1	1.442611
19.355017	0.1	1.439154
19.356683	0.1	1.432240
19.358350	0.1	1.423955
19.360017	0.1	1.417339
19.361683	0.1	1.415074
19.363350	0.1	1.417697
19.365017	0.1	1.422525
19.366683	0.1	1.425147
19.368350	0.1	1.423121
19.370017	0.1	1.418233
19.371683	0.1	1.414239
19.373350	0.1	1.413107
19.375017	0.1	1.413941
19.376683	0.1	1.414657
19.378350	0.1	1.413345
19.380017	0.1	1.409352
19.381683	0.1	1.403153
19.383350	0.1	1.396060
19.385017	0.1	1.390219
19.386683	0.1	1.387775
19.388350	0.1	1.389086
19.390017	0.1	1.393020
19.391683	0.1	1.398087
19.393350	0.1	1.401723
19.395017	0.1	1.401484
19.396683	0.1	1.397193
19.398350	0.1	1.391590
19.400017	0.1	1.388073
19.401683	0.1	1.388550
19.403350	0.1	1.392245
19.405017	0.1	1.397073
19.406683	0.1	1.401305
19.408350	0.1	1.403809
19.410017	0.1	1.403809
19.411683	0.1	1.402497
19.413350	0.1	1.401544
19.415017	0.1	1.401723
19.416683	0.1	1.402915
19.418350	0.1	1.404882
19.420017	0.1	1.407445
19.421683	0.1	1.410723
19.423350	0.1	1.413882
19.425017	0.1	1.415789
19.426683	0.1	1.415551
19.428350	0.1	1.413167
19.430017	0.1	1.409292
19.431683	0.1	1.405954
19.433350	0.1	1.405597
19.435017	0.1	1.409292
19.436683	0.1	1.415849
19.438350	0.1	1.423299
19.440017	0.1	1.431465
19.441683	0.1	1.441360
19.443350	0.1	1.453042
19.445017	0.1	1.465082
19.446683	0.1	1.475215
19.448350	0.1	1.482308
19.450017	0.1	1.486957
19.451683	0.1	1.491010
19.453350	0.1	1.496911
19.455017	0.1	1.506031
19.456683	0.1	1.518071
19.458350	0.1	1.530588
19.460017	0.1	1.540899
19.461683	0.1	1.548827
19.463350	0.1	1.556277
19.465017	0.1	1.564503
19.466683	0.1	1.573145
19.468350	0.1	1.581669
19.470017	0.1	1.590073
19.471683	0.1	1.599133
19.473350	0.1	1.609922
19.475017	0.1	1.623213
19.476683	0.1	1.639307
19.478350	0.1	1.657546
19.480017	0.1	1.676738
19.481683	0.1	1.695693
19.483350	0.1	1.712859
19.485017	0.1	1.726747
19.486683	0.1	1.737774
19.488350	0.1	1.748502
19.490017	0.1	1.761496
19.491683	0.1	1.776517
19.493350	0.1	1.791120
19.495017	0.1	1.803279
19.496683	0.1	1.813471
19.498350	0.1	1.823485
19.500017	0.1	1.834631
19.501683	0.1	1.846910
19.503350	0.1	1.858950
19.505017	0.1	1.869202
19.506683	0.1	1.877606
19.508350	0.1	1.884997
19.510017	0.1	1.891375
19.511683	0.1	1.895547
19.513350	0.1	1.896203
19.515017	0.1	1.893997
19.516683	0.1	1.891315
19.518350	0.1	1.890063
19.520017	0.1	1.889110
19.521683	0.1	1.885474
19.523350	0.1	1.877070
19.525017	0.1	1.864135
19.526683	0.1	1.849711
19.528350	0.1	1.836777
19.530017	0.1	1.825392
19.531683	0.1	1.812875
19.533350	0.1	1.797021
19.535017	0.1	1.777947
19.536683	0.1	1.757503
19.538350	0.1	1.737952
19.540017	0.1	1.721025
19.541683	0.1	1.706004
19.543350	0.1	1.690269
19.545017	0.1	1.671374
19.546683	0.1	1.649499
19.548350	0.1	1.627028
19.550017	0.1	1.606166
19.551683	0.1	1.587033
19.553350	0.1	1.568258
19.555017	0.1	1.548946
19.556683	0.1	1.529873
19.558350	0.1	1.512766
19.560017	0.1	1.498282
19.561683	0.1	1.485586
19.563350	0.1	1.472771
19.565017	0.1	1.457751
19.566683	0.1	1.439273
19.568350	0.1	1.418352
19.570017	0.1	1.397014
19.571683	0.1	1.376152
19.573350	0.1	1.356542
19.575017	0.1	1.339912
19.576683	0.1	1.327694
19.578350	0.1	1.319647
19.580017	0.1	1.314044
19.581683	0.1	1.308560
19.583350	0.1	1.301169
19.585017	0.1	1.291752
19.586683	0.1	1.282573
19.588350	0.1	1.276612
19.590017	0.1	1.275837
19.591683	0.1	1.280129
19.593350	0.1	1.287401
19.595017	0.1	1.294494
19.596683	0.1	1.299560
19.598350	0.1	1.302242
19.600017	0.1	1.302958
19.601683	0.1	1.302958
19.603350	0.1	1.303554
19.605017	0.1	1.304746
19.606683	0.1	1.305580
19.608350	0.1	1.306772
19.610017	0.1	1.309812
19.611683	0.1	1.314342
19.613350	0.1	1.317859
19.615017	0.1	1.317561
19.616683	0.1	1.312792
19.618350	0.1	1.306236
19.620017	0.1	1.301408
19.621683	0.1	1.300097
19.623350	0.1	1.302302
19.625017	0.1	1.306593
19.626683	0.1	1.310587
19.628350	0.1	1.312554
19.630017	0.1	1.312256
19.631683	0.1	1.310349
19.633350	0.1	1.307666
19.635017	0.1	1.304865
19.636683	0.1	1.302004
19.638350	0.1	1.298845
19.640017	0.1	1.295984
19.641683	0.1	1.293898
19.643350	0.1	1.291275
19.645017	0.1	1.287460
19.646683	0.1	1.283586
19.648350	0.1	1.280606
19.650017	0.1	1.278162
19.651683	0.1	1.276553
19.653350	0.1	1.276553
19.655017	0.1	1.278043
19.656683	0.1	1.278937
19.658350	0.1	1.277208
19.660017	0.1	1.272082
19.661683	0.1	1.264155
19.663350	0.1	1.254141
19.665017	0.1	1.242638
19.666683	0.1	1.230300
19.668350	0.1	1.218379
19.670017	0.1	1.209080
19.671683	0.1	1.203895
19.673350	0.1	1.200795
19.675017	0.1	1.196146
19.676683	0.1	1.189590
19.678350	0.1	1.184106
19.680017	0.1	1.182020
19.681683	0.1	1.182854
19.683350	0.1	1.184166
19.685017	0.1	1.183510
19.686683	0.1	1.179755
19.688350	0.1	1.173258
19.690017	0.1	1.165032
19.691683	0.1	1.155973
19.693350	0.1	1.146913
19.695017	0.1	1.138270
19.696683	0.1	1.129925
19.698350	0.1	1.121759
19.700017	0.1	1.113355
19.701683	0.1	1.104415
19.703350	0.1	1.096010
19.705017	0.1	1.090407
19.706683	0.1	1.088202
19.708350	0.1	1.087666
19.710017	0.1	1.086891
19.711683	0.1	1.085162
19.713350	0.1	1.082242
19.715017	0.1	1.078904
19.716683	0.1	1.076341
19.718350	0.1	1.074851
19.720017	0.1	1.073361
19.721683	0.1	1.070857
19.723350	0.1	1.067638
19.725017	0.1	1.064539
19.726683	0.1	1.061440
19.728350	0.1	1.058579
19.730017	0.1	1.057029
19.731683	0.1	1.057327
19.733350	0.1	1.059771
19.735017	0.1	1.064837
19.736683	0.1	1.072407
19.738350	0.1	1.080453
19.740017	0.1	1.085699
19.741683	0.1	1.086176
19.743350	0.1	1.082301
19.745017	0.1	1.075924
19.746683	0.1	1.068294
19.748350	0.1	1.059949
19.750017	0.1	1.051784
19.751683	0.1	1.045704
19.753350	0.1	1.043797
19.755017	0.1	1.045883
19.756683	0.1	1.050890
19.758350	0.1	1.058340
19.760017	0.1	1.067221
19.761683	0.1	1.074910
19.763350	0.1	1.078785
19.765017	0.1	1.077592
19.766683	0.1	1.072407
19.768350	0.1	1.066089
19.770017	0.1	1.061380
19.771683	0.1	1.059890
19.773350	0.1	1.062095
19.775017	0.1	1.066923
19.776683	0.1	1.071692
19.778350	0.1	1.074314
19.780017	0.1	1.074910
19.781683	0.1	1.074731
19.783350	0.1	1.074255
19.785017	0.1	1.072884
19.786683	0.1	1.070023
19.788350	0.1	1.066089
19.790017	0.1	1.062334
19.791683	0.1	1.059711
19.793350	0.1	1.058936
19.795017	0.1	1.060546
19.796683	0.1	1.064181
19.798350	0.1	1.068235
19.800017	0.1	1.070321
19.801683	0.1	1.068950
19.803350	0.1	1.065373
19.805017	0.1	1.063049
19.806683	0.1	1.063585
19.808350	0.1	1.065075
19.810017	0.1	1.064420
19.811683	0.1	1.060069
19.813350	0.1	1.052916
19.815017	0.1	1.045287
19.816683	0.1	1.039207
19.818350	0.1	1.035571
19.820017	0.1	1.033783
19.821683	0.1	1.032412
19.823350	0.1	1.030088
19.825017	0.1	1.026332
19.826683	0.1	1.021683
19.828350	0.1	1.016021
19.830017	0.1	1.009107
19.831683	0.1	1.002431
19.833350	0.1	0.998676
19.835017	0.1	0.998557
19.836683	0.1	0.999689
19.838350	0.1	0.998437
19.840017	0.1	0.993311
19.841683	0.1	0.985563
19.843350	0.1	0.977457
19.845017	0.1	0.971258
19.846683	0.1	0.968695
19.848350	0.1	0.970244
19.850017	0.1	0.975370
19.851683	0.1	0.982523
19.853350	0.1	0.988603
19.855017	0.1	0.989676
19.856683	0.1	0.984132
19.858350	0.1	0.974357
19.860017	0.1	0.965357
19.861683	0.1	0.959873
19.863350	0.1	0.956774
19.865017	0.1	0.953436
19.866683	0.1	0.949144
19.868350	0.1	0.944316
19.870017	0.1	0.940323
19.871683	0.1	0.939131
19.873350	0.1	0.941992
19.875017	0.1	0.947058
19.876683	0.1	0.950396
19.878350	0.1	0.949204
19.880017	0.1	0.944257
19.881683	0.1	0.938296
19.883350	0.1	0.933826
19.885017	0.1	0.932396
19.886683	0.1	0.934243
19.888350	0.1	0.937581
19.890017	0.1	0.940442
19.891683	0.1	0.942230
19.893350	0.1	0.943840
19.895017	0.1	0.946641
19.896683	0.1	0.950992
19.898350	0.1	0.955641
19.900017	0.1	0.957906
19.901683	0.1	0.956595
19.903350	0.1	0.951946
19.905017	0.1	0.944793
19.906683	0.1	0.936151
19.908350	0.1	0.926793
19.910017	0.1	0.917256
19.911683	0.1	0.908792
19.913350	0.1	0.904143
19.915017	0.1	0.905752
19.916683	0.1	0.913143
19.918350	0.1	0.922740
19.920017	0.1	0.930905
19.921683	0.1	0.935674
19.923350	0.1	0.937045
19.925017	0.1	0.936270
19.926683	0.1	0.936031
19.928350	0.1	0.938475
19.930017	0.1	0.944316
19.931683	0.1	0.952244
19.933350	0.1	0.959039
19.935017	0.1	0.961363
19.936683	0.1	0.958920
19.938350	0.1	0.954270
19.940017	0.1	0.950158
19.941683	0.1	0.946879
19.943350	0.1	0.943363
19.945017	0.1	0.939608
19.946683	0.1	0.937343
19.948350	0.1	0.936747
19.950017	0.1	0.935376
19.951683	0.1	0.932157
19.953350	0.1	0.929713
19.955017	0.1	0.930786
19.956683	0.1	0.935078
19.958350	0.1	0.940085
19.960017	0.1	0.943482
19.961683	0.1	0.944674
19.963350	0.1	0.944197
19.965017	0.1	0.943005
19.966683	0.1	0.941694
19.968350	0.1	0.940800
19.970017	0.1	0.940263
19.971683	0.1	0.939786
19.973350	0.1	0.940204
19.975017	0.1	0.942767
19.976683	0.1	0.946999
19.978350	0.1	0.950277
19.980017	0.1	0.950277
19.981683	0.1	0.946522
19.983350	0.1	0.939965
19.985017	0.1	0.931501
19.986683	0.1	0.922740
19.988350	0.1	0.915825
19.990017	0.1	0.912666
19.991683	0.1	0.914276
19.993350	0.1	0.919402
19.995017	0.1	0.925601
19.996683	0.1	0.930369
19.998350	0.1	0.932396
20.000017	0.1	0.930488
20.001683	0.1	0.924468
20.003350	0.1	0.915587
20.005017	0.1	0.905156
20.006683	0.1	0.893712
20.008350	0.1	0.882208
20.010017	0.1	0.872970
20.011683	0.1	0.868261
20.013350	0.1	0.868619
20.015017	0.1	0.871837
20.016683	0.1	0.874996
20.018350	0.1	0.877619
20.020017	0.1	0.880301
20.021683	0.1	0.881553
20.023350	0.1	0.880003
20.025017	0.1	0.877380
20.026683	0.1	0.877082
20.028350	0.1	0.880241
20.030017	0.1	0.884950
20.031683	0.1	0.888169
20.033350	0.1	0.887811
20.035017	0.1	0.883460
20.036683	0.1	0.876308
20.038350	0.1	0.867903
20.040017	0.1	0.859857
20.041683	0.1	0.853956
20.043350	0.1	0.851870
20.045017	0.1	0.854731
20.046683	0.1	0.861824
20.048350	0.1	0.870228
20.050017	0.1	0.875950
20.051683	0.1	0.875950
20.053350	0.1	0.869751
20.055017	0.1	0.859499
20.056683	0.1	0.848711
20.058350	0.1	0.840008
20.060017	0.1	0.835061
20.061683	0.1	0.834644
20.063350	0.1	0.837684
20.065017	0.1	0.840545
20.066683	0.1	0.840187
20.068350	0.1	0.836909
20.070017	0.1	0.833690
20.071683	0.1	0.832915
20.073350	0.1	0.834942
20.075017	0.1	0.838995
20.076683	0.1	0.844359
20.078350	0.1	0.850022
20.080017	0.1	0.854790
20.081683	0.1	0.858128
20.083350	0.1	0.859499
20.085017	0.1	0.858426
20.086683	0.1	0.855744
20.088350	0.1	0.853300
20.090017	0.1	0.851333
20.091683	0.1	0.848770
20.093350	0.1	0.845492
20.095017	0.1	0.842571
20.096683	0.1	0.841856
20.098350	0.1	0.845313
20.100017	0.1	0.853241
20.101683	0.1	0.863493
20.103350	0.1	0.872910
20.105017	0.1	0.878215
20.106683	0.1	0.879049
20.108350	0.1	0.878632
20.110017	0.1	0.880480
20.111683	0.1	0.885069
20.113350	0.1	0.889897
20.115017	0.1	0.892818
20.116683	0.1	0.892878
20.118350	0.1	0.890374
20.120017	0.1	0.886500
20.121683	0.1	0.883639
20.123350	0.1	0.883520
20.125017	0.1	0.886262
20.126683	0.1	0.890851
20.128350	0.1	0.896752
20.130017	0.1	0.903070
20.131683	0.1	0.908852
20.133350	0.1	0.913918
20.135017	0.1	0.918984
20.136683	0.1	0.924468
20.138350	0.1	0.931025
20.140017	0.1	0.938892
20.141683	0.1	0.947416
20.143350	0.1	0.955582
20.145017	0.1	0.962973
20.146683	0.1	0.970244
20.148350	0.1	0.978887
20.150017	0.1	0.989616
20.151683	0.1	1.001239
20.153350	0.1	1.012325
20.155017	0.1	1.023233
20.156683	0.1	1.034498
20.158350	0.1	1.045525
20.160017	0.1	1.055420
20.161683	0.1	1.063645
20.163350	0.1	1.069546
20.165017	0.1	1.073122
20.166683	0.1	1.075506
20.168350	0.1	1.078665
20.170017	0.1	1.083553
20.171683	0.1	1.090288
20.173350	0.1	1.098633
20.175017	0.1	1.108289
20.176683	0.1	1.118720
20.178350	0.1	1.129329
20.180017	0.1	1.139879
20.181683	0.1	1.150608
20.183350	0.1	1.162410
20.185017	0.1	1.176536
20.186683	0.1	1.193881
20.188350	0.1	1.213610
20.190017	0.1	1.233459
20.191683	0.1	1.251221
20.193350	0.1	1.266897
20.195017	0.1	1.282513
20.196683	0.1	1.299203
20.198350	0.1	1.316905
20.200017	0.1	1.335919
20.201683	0.1	1.356065
20.203350	0.1	1.376212
20.205017	0.1	1.395524
20.206683	0.1	1.414955
20.208350	0.1	1.436234
20.210017	0.1	1.460254
20.211683	0.1	1.487255
20.213350	0.1	1.516163
20.215017	0.1	1.544535
20.216683	0.1	1.569927
20.218350	0.1	1.591504
20.220017	0.1	1.609385
20.221683	0.1	1.624346
20.223350	0.1	1.637757
20.225017	0.1	1.650751
20.226683	0.1	1.663506
20.228350	0.1	1.676202
20.230017	0.1	1.689851
20.231683	0.1	1.704872
20.233350	0.1	1.720369
20.235017	0.1	1.734495
20.236683	0.1	1.745939
20.238350	0.1	1.754403
20.240017	0.1	1.760304
20.241683	0.1	1.764596
20.243350	0.1	1.767993
20.245017	0.1	1.771033
20.246683	0.1	1.774192
20.248350	0.1	1.777530
20.250017	0.1	1.780748
20.251683	0.1	1.783669
20.253350	0.1	1.784980
20.255017	0.1	1.782477
20.256683	0.1	1.774669
20.258350	0.1	1.761973
20.260017	0.1	1.745701
20.261683	0.1	1.726866
20.263350	0.1	1.706004
20.265017	0.1	1.684487
20.266683	0.1	1.663864
20.268350	0.1	1.644611
20.270017	0.1	1.625180
20.271683	0.1	1.604438
20.273350	0.1	1.583219
20.275017	0.1	1.563013
20.276683	0.1	1.544595
20.278350	0.1	1.527429
20.280017	0.1	1.509905
20.281683	0.1	1.489520
20.283350	0.1	1.464605
20.285017	0.1	1.436651
20.286683	0.1	1.408994
20.288350	0.1	1.383603
20.290017	0.1	1.359761
20.291683	0.1	1.336098
20.293350	0.1	1.313090
20.295017	0.1	1.292646
20.296683	0.1	1.276195
20.298350	0.1	1.262665
20.300017	0.1	1.249075
20.301683	0.1	1.232922
20.303350	0.1	1.213253
20.305017	0.1	1.191318
20.306683	0.1	1.169324
20.308350	0.1	1.149118
20.310017	0.1	1.132011
20.311683	0.1	1.118183
20.313350	0.1	1.106620
20.315017	0.1	1.096964
20.316683	0.1	1.089752
20.318350	0.1	1.085401
20.320017	0.1	1.083374
20.321683	0.1	1.082778
20.323350	0.1	1.082540
20.325017	0.1	1.082301
20.326683	0.1	1.080871
20.328350	0.1	1.075864
20.330017	0.1	1.066268
20.331683	0.1	1.053631
20.333350	0.1	1.040399
20.335017	0.1	1.028776
20.336683	0.1	1.020432
20.338350	0.1	1.016200
20.340017	0.1	1.014829
20.341683	0.1	1.013994
20.343350	0.1	1.012921
20.345017	0.1	1.012743
20.346683	0.1	1.013815
20.348350	0.1	1.014173
20.350017	0.1	1.012325
20.351683	0.1	1.009584
20.353350	0.1	1.007915
20.355017	0.1	1.007557
20.356683	0.1	1.007080
20.358350	0.1	1.005292
20.360017	0.1	1.002550
20.361683	0.1	1.001000
20.363350	0.1	1.002669
20.365017	0.1	1.008213
20.366683	0.1	1.016498
20.368350	0.1	1.025260
20.370017	0.1	1.032353
20.371683	0.1	1.036704
20.373350	0.1	1.038373
20.375017	0.1	1.038015
20.376683	0.1	1.036763
20.378350	0.1	1.035631
20.380017	0.1	1.035869
20.381683	0.1	1.039565
20.383350	0.1	1.047611
20.385017	0.1	1.058877
20.386683	0.1	1.071155
20.388350	0.1	1.082838
20.390017	0.1	1.092434
20.391683	0.1	1.099348
20.393350	0.1	1.104951
20.395017	0.1	1.112282
20.396683	0.1	1.122832
20.398350	0.1	1.135588
20.400017	0.1	1.148045
20.401683	0.1	1.157045
20.403350	0.1	1.160562
20.405017	0.1	1.159251
20.406683	0.1	1.156151
20.408350	0.1	1.155078
20.410017	0.1	1.158595
20.411683	0.1	1.166940
20.413350	0.1	1.178324
20.415017	0.1	1.189947
20.416683	0.1	1.199901
20.418350	0.1	1.207590
20.420017	0.1	1.213193
20.421683	0.1	1.217425
20.423350	0.1	1.220644
20.425017	0.1	1.222730
20.426683	0.1	1.223564
20.428350	0.1	1.223445
20.430017	0.1	1.222968
20.431683	0.1	1.222313
20.433350	0.1	1.221061
20.435017	0.1	1.218557
20.436683	0.1	1.214385
20.438350	0.1	1.209438
20.440017	0.1	1.205683
20.441683	0.1	1.204610
20.443350	0.1	1.205921
20.445017	0.1	1.207471
20.446683	0.1	1.207650
20.448350	0.1	1.206756
20.450017	0.1	1.205981
20.451683	0.1	1.206279
20.453350	0.1	1.207352
20.455017	0.1	1.207948
20.456683	0.1	1.206100
20.458350	0.1	1.200259
20.460017	0.1	1.189530
20.461683	0.1	1.174271
20.463350	0.1	1.157105
20.465017	0.1	1.141787
20.466683	0.1	1.130819
20.468350	0.1	1.124024
20.470017	0.1	1.120031
20.471683	0.1	1.116872
20.473350	0.1	1.112878
20.475017	0.1	1.106978
20.476683	0.1	1.099229
20.478350	0.1	1.090109
20.480017	0.1	1.080990
20.481683	0.1	1.072347
20.483350	0.1	1.063109
20.485017	0.1	1.051307
20.486683	0.1	1.036644
20.488350	0.1	1.021504
20.490017	0.1	1.009047
20.491683	0.1	1.000226
20.493350	0.1	0.994504
20.495017	0.1	0.990450
20.496683	0.1	0.987113
20.498350	0.1	0.983775
20.500017	0.1	0.979364
20.501683	0.1	0.972509
20.503350	0.1	0.963628
20.505017	0.1	0.955463
20.506683	0.1	0.950575
20.508350	0.1	0.948370
20.510017	0.1	0.946522
20.511683	0.1	0.943542
20.513350	0.1	0.939369
20.515017	0.1	0.933170
20.516683	0.1	0.924110
20.518350	0.1	0.913382
20.520017	0.1	0.903845
20.521683	0.1	0.896514
20.523350	0.1	0.890374
20.525017	0.1	0.885785
20.526683	0.1	0.884235
20.528350	0.1	0.886262
20.530017	0.1	0.890970
20.531683	0.1	0.896871
20.533350	0.1	0.901997
20.535017	0.1	0.905216
20.536683	0.1	0.905514
20.538350	0.1	0.902355
20.540017	0.1	0.896394
20.541683	0.1	0.889242
20.543350	0.1	0.882566
20.545017	0.1	0.877678
20.546683	0.1	0.875711
20.548350	0.1	0.876904
20.550017	0.1	0.880122
20.551683	0.1	0.882566
20.553350	0.1	0.881195
20.555017	0.1	0.875771
20.556683	0.1	0.869274
20.558350	0.1	0.865698
20.560017	0.1	0.866473
20.561683	0.1	0.870407
20.563350	0.1	0.875711
20.565017	0.1	0.881851
20.566683	0.1	0.888407
20.568350	0.1	0.894070
20.570017	0.1	0.896812
20.571683	0.1	0.895619
20.573350	0.1	0.891328
20.575017	0.1	0.885129
20.576683	0.1	0.878155
20.578350	0.1	0.872195
20.580017	0.1	0.869930
20.581683	0.1	0.873089
20.583350	0.1	0.880957
20.585017	0.1	0.890136
20.586683	0.1	0.897169
20.588350	0.1	0.900984
20.590017	0.1	0.902712
20.591683	0.1	0.903845
20.593350	0.1	0.905216
20.595017	0.1	0.906110
20.596683	0.1	0.905156
20.598350	0.1	0.902236
20.600017	0.1	0.899136
20.601683	0.1	0.898182
20.603350	0.1	0.900865
20.605017	0.1	0.907242
20.606683	0.1	0.916302
20.608350	0.1	0.925899
20.610017	0.1	0.934482
20.611683	0.1	0.942230
20.613350	0.1	0.950456
20.615017	0.1	0.959277
20.616683	0.1	0.967383
20.618350	0.1	0.973761
20.620017	0.1	0.978589
20.621683	0.1	0.982583
20.623350	0.1	0.985920
20.625017	0.1	0.988245
20.626683	0.1	0.989854
20.628350	0.1	0.991106
20.630017	0.1	0.991583
20.631683	0.1	0.990987
20.633350	0.1	0.990808
20.635017	0.1	0.993192
20.636683	0.1	0.998020
20.638350	0.1	1.003444
20.640017	0.1	1.008153
20.641683	0.1	1.012623
20.643350	0.1	1.019001
20.645017	0.1	1.029134
20.646683	0.1	1.042783
20.648350	0.1	1.057684
20.650017	0.1	1.071155
20.651683	0.1	1.081050
20.653350	0.1	1.086891
20.655017	0.1	1.090229
20.656683	0.1	1.093686
20.658350	0.1	1.099825
20.660017	0.1	1.110494
20.661683	0.1	1.125753
20.663350	0.1	1.144469
20.665017	0.1	1.164317
20.666683	0.1	1.182258
20.668350	0.1	1.197040
20.670017	0.1	1.209498
20.671683	0.1	1.220942
20.673350	0.1	1.232028
20.675017	0.1	1.243770
20.676683	0.1	1.257241
20.678350	0.1	1.273871
20.680017	0.1	1.294196
20.681683	0.1	1.316786
20.683350	0.1	1.339316
20.685017	0.1	1.359940
20.686683	0.1	1.378298
20.688350	0.1	1.396120
20.690017	0.1	1.416206
20.691683	0.1	1.440525
20.693350	0.1	1.468957
20.695017	0.1	1.498580
20.696683	0.1	1.525879
20.698350	0.1	1.549542
20.700017	0.1	1.570523
20.701683	0.1	1.590550
20.703350	0.1	1.611471
20.705017	0.1	1.634359
20.706683	0.1	1.659274
20.708350	0.1	1.686633
20.710017	0.1	1.717627
20.711683	0.1	1.753271
20.713350	0.1	1.792193
20.715017	0.1	1.830816
20.716683	0.1	1.866579
20.718350	0.1	1.899600
20.720017	0.1	1.932383
20.721683	0.1	1.967311
20.723350	0.1	2.005220
20.725017	0.1	2.045035
20.726683	0.1	2.085209
20.728350	0.1	2.125263
20.730017	0.1	2.166093
20.731683	0.1	2.209365
20.733350	0.1	2.256096
20.735017	0.1	2.305806
20.736683	0.1	2.356649
20.738350	0.1	2.407432
20.740017	0.1	2.458811
20.741683	0.1	2.512813
20.743350	0.1	2.571702
20.745017	0.1	2.635479
20.746683	0.1	2.701223
20.748350	0.1	2.764821
20.750017	0.1	2.825082
20.751683	0.1	2.883017
20.753350	0.1	2.939940
20.755017	0.1	2.997577
20.756683	0.1	3.057480
20.758350	0.1	3.119528
20.760017	0.1	3.182829
20.761683	0.1	3.246367
20.763350	0.1	3.309846
20.765017	0.1	3.373981
20.766683	0.1	3.440023
20.768350	0.1	3.507614
20.770017	0.1	3.575087
20.771683	0.1	3.641188
20.773350	0.1	3.705859
20.775017	0.1	3.769696
20.776683	0.1	3.833056
20.778350	0.1	3.895581
20.780017	0.1	3.956080
20.781683	0.1	4.012645
20.783350	0.1	4.063845
20.785017	0.1	4.109264
20.786683	0.1	4.149556
20.788350	0.1	4.186213
20.790017	0.1	4.219592
20.791683	0.1	4.248798
20.793350	0.1	4.273951
20.795017	0.1	4.296124
20.796683	0.1	4.315734
20.798350	0.1	4.331589
20.800017	0.1	4.342973
20.801683	0.1	4.350782
20.803350	0.1	4.356504
20.805017	0.1	4.362464
20.806683	0.1	4.371166
20.808350	0.1	4.382193
20.810017	0.1	4.391015
20.811683	0.1	4.393220
20.813350	0.1	4.389286
20.815017	0.1	4.383266
20.816683	0.1	4.378736
20.818350	0.1	4.376054
20.820017	0.1	4.373968
20.821683	0.1	4.371166
20.823350	0.1	4.367233
20.825017	0.1	4.361987
20.826683	0.1	4.355610
20.828350	0.1	4.348815
20.830017	0.1	4.342795
20.831683	0.1	4.338920
20.833350	0.1	4.337669
20.835017	0.1	4.338622
20.836683	0.1	4.341066
20.838350	0.1	4.345000
20.840017	0.1	4.350961
20.841683	0.1	4.360020
20.843350	0.1	4.372716
20.845017	0.1	4.388988
20.846683	0.1	4.409433
20.848350	0.1	4.434109
20.850017	0.1	4.460573
20.851683	0.1	4.486084
20.853350	0.1	4.510582
20.855017	0.1	4.535556
20.856683	0.1	4.560828
20.858350	0.1	4.584253
20.860017	0.1	4.604161
20.861683	0.1	4.620314
20.863350	0.1	4.632950
20.865017	0.1	4.642248
20.866683	0.1	4.648805
20.868350	0.1	4.653752
20.870017	0.1	4.657865
20.871683	0.1	4.661978
20.873350	0.1	4.666567
20.875017	0.1	4.670441
20.876683	0.1	4.670918
20.878350	0.1	4.665554
20.880017	0.1	4.653752
20.881683	0.1	4.636646
20.883350	0.1	4.616082
20.885017	0.1	4.593432
20.886683	0.1	4.569054
20.888350	0.1	4.541219
20.890017	0.1	4.507184
20.891683	0.1	4.464507
20.893350	0.1	4.413188
20.895017	0.1	4.355729
20.896683	0.1	4.295230
20.898350	0.1	4.233897
20.900017	0.1	4.172504
20.901683	0.1	4.110456
20.903350	0.1	4.046023
20.905017	0.1	3.977657
20.906683	0.1	3.904701
20.908350	0.1	3.827453
20.910017	0.1	3.746510
20.911683	0.1	3.663242
20.913350	0.1	3.579676
20.915017	0.1	3.497124
20.916683	0.1	3.416121
20.918350	0.1	3.337503
20.920017	0.1	3.261626
20.921683	0.1	3.187180
20.923350	0.1	3.112138
20.925017	0.1	3.035486
20.926683	0.1	2.957225
20.928350	0.1	2.877653
20.930017	0.1	2.797604
20.931683	0.1	2.717734
20.933350	0.1	2.638221
20.935017	0.1	2.560139
20.936683	0.1	2.486169
20.938350	0.1	2.418518
20.940017	0.1	2.356410
20.941683	0.1	2.296984
20.943350	0.1	2.237022
20.945017	0.1	2.175570
20.946683	0.1	2.114177
20.948350	0.1	2.055884
20.950017	0.1	2.002955
20.951683	0.1	1.955211
20.953350	0.1	1.911163
20.955017	0.1	1.869977
20.956683	0.1	1.831353
20.958350	0.1	1.794577
20.960017	0.1	1.758695
20.961683	0.1	1.723945
20.963350	0.1	1.690269
20.965017	0.1	1.656056
20.966683	0.1	1.619876
20.968350	0.1	1.583278
20.970017	0.1	1.550078
20.971683	0.1	1.523793
20.973350	0.1	1.505077
20.975017	0.1	1.490653
20.976683	0.1	1.475751
20.978350	0.1	1.458705
20.980017	0.1	1.441300
20.981683	0.1	1.424849
20.983350	0.1	1.408637
20.985017	0.1	1.391947
20.986683	0.1	1.375198
20.988350	0.1	1.359284
20.990017	0.1	1.345337
20.991683	0.1	1.335263
20.993350	0.1	1.330555
20.995017	0.1	1.330137
20.996683	0.1	1.330793
20.998350	0.1	1.328945
21.000017	0.1	1.323640
21.001683	0.1	1.317024
21.003350	0.1	1.311123
21.005017	0.1	1.305640
21.006683	0.1	1.300156
21.008350	0.1	1.295924
21.010017	0.1	1.294315
21.011683	0.1	1.294017
21.013350	0.1	1.291990
21.015017	0.1	1.286745
21.016683	0.1	1.279175
21.018350	0.1	1.271427
21.020017	0.1	1.265526
21.021683	0.1	1.262069
21.023350	0.1	1.260519
21.025017	0.1	1.261115
21.026683	0.1	1.265585
21.028350	0.1	1.274467
21.030017	0.1	1.285255
21.031683	0.1	1.293659
21.033350	0.1	1.297116
21.035017	0.1	1.296043
21.036683	0.1	1.292229
21.038350	0.1	1.287162
21.040017	0.1	1.281619
21.041683	0.1	1.276434
21.043350	0.1	1.272321
21.045017	0.1	1.270473
21.046683	0.1	1.271606
21.048350	0.1	1.275599
21.050017	0.1	1.281679
21.051683	0.1	1.288354
21.053350	0.1	1.294375
21.055017	0.1	1.299739
21.056683	0.1	1.305342
21.058350	0.1	1.311600
21.060017	0.1	1.318693
21.061683	0.1	1.326203
21.063350	0.1	1.332402
21.065017	0.1	1.336396
21.066683	0.1	1.339316
21.068350	0.1	1.342833
21.070017	0.1	1.347542
21.071683	0.1	1.352966
21.073350	0.1	1.359105
21.075017	0.1	1.366019
21.076683	0.1	1.372755
21.078350	0.1	1.378477
21.080017	0.1	1.384080
21.081683	0.1	1.390457
21.083350	0.1	1.397312
21.085017	0.1	1.403570
21.086683	0.1	1.410306
21.088350	0.1	1.419485
21.090017	0.1	1.432180
21.091683	0.1	1.447558
21.093350	0.1	1.464129
21.095017	0.1	1.480997
21.096683	0.1	1.497686
21.098350	0.1	1.513362
21.100017	0.1	1.526594
21.101683	0.1	1.537860
21.103350	0.1	1.549900
21.105017	0.1	1.565158
21.106683	0.1	1.583874
21.108350	0.1	1.605034
21.110017	0.1	1.627386
21.111683	0.1	1.649618
21.113350	0.1	1.670480
21.115017	0.1	1.689196
21.116683	0.1	1.705885
21.118350	0.1	1.720905
21.120017	0.1	1.734495
21.121683	0.1	1.745999
21.123350	0.1	1.755357
21.125017	0.1	1.762748
21.126683	0.1	1.768768
21.128350	0.1	1.775324
21.130017	0.1	1.784980
21.131683	0.1	1.798630
21.133350	0.1	1.815021
21.135017	0.1	1.832187
21.136683	0.1	1.848400
21.138350	0.1	1.861572
21.140017	0.1	1.870573
21.141683	0.1	1.875877
21.143350	0.1	1.879931
21.145017	0.1	1.885474
21.146683	0.1	1.893163
21.148350	0.1	1.900017
21.150017	0.1	1.902223
21.151683	0.1	1.898885
21.153350	0.1	1.892507
21.155017	0.1	1.886666
21.156683	0.1	1.883447
21.158350	0.1	1.881600
21.160017	0.1	1.878142
21.161683	0.1	1.871765
21.163350	0.1	1.863480
21.165017	0.1	1.854181
21.166683	0.1	1.844049
21.168350	0.1	1.833558
21.170017	0.1	1.823127
21.171683	0.1	1.812160
21.173350	0.1	1.798987
21.175017	0.1	1.782358
21.176683	0.1	1.762748
21.178350	0.1	1.741707
21.180017	0.1	1.721621
21.181683	0.1	1.705170
21.183350	0.1	1.693726
21.185017	0.1	1.686812
21.186683	0.1	1.683354
21.188350	0.1	1.681507
21.190017	0.1	1.677632
21.191683	0.1	1.669049
21.193350	0.1	1.656115
21.195017	0.1	1.641870
21.196683	0.1	1.629949
21.198350	0.1	1.622379
21.200017	0.1	1.618028
21.201683	0.1	1.614034
21.203350	0.1	1.608789
21.205017	0.1	1.602173
21.206683	0.1	1.594722
21.208350	0.1	1.588285
21.210017	0.1	1.584828
21.211683	0.1	1.584053
21.213350	0.1	1.583874
21.215017	0.1	1.582801
21.216683	0.1	1.581133
21.218350	0.1	1.579642
21.220017	0.1	1.578748
21.221683	0.1	1.578510
21.223350	0.1	1.578629
21.225017	0.1	1.578748
21.226683	0.1	1.579523
21.228350	0.1	1.582265
21.230017	0.1	1.586497
21.231683	0.1	1.590908
21.233350	0.1	1.595080
21.235017	0.1	1.599252
21.236683	0.1	1.603484
21.238350	0.1	1.608253
21.240017	0.1	1.613855
21.241683	0.1	1.619816
21.243350	0.1	1.624704
21.245017	0.1	1.627386
21.246683	0.1	1.627207
21.248350	0.1	1.624346
21.250017	0.1	1.619697
21.251683	0.1	1.615584
21.253350	0.1	1.614630
21.255017	0.1	1.616120
21.256683	0.1	1.617015
21.258350	0.1	1.615465
21.260017	0.1	1.612008
21.261683	0.1	1.607478
21.263350	0.1	1.602650
21.265017	0.1	1.598120
21.266683	0.1	1.594424
21.268350	0.1	1.591802
21.270017	0.1	1.590312
21.271683	0.1	1.590014
21.273350	0.1	1.591086
21.275017	0.1	1.592875
21.276683	0.1	1.592577
21.278350	0.1	1.587451
21.280017	0.1	1.576960
21.281683	0.1	1.562536
21.283350	0.1	1.546264
21.285017	0.1	1.530051
21.286683	0.1	1.515985
21.288350	0.1	1.506090
21.290017	0.1	1.501381
21.291683	0.1	1.500249
21.293350	0.1	1.498938
21.295017	0.1	1.494765
21.296683	0.1	1.487911
21.298350	0.1	1.480103
21.300017	0.1	1.472354
21.301683	0.1	1.464784
21.303350	0.1	1.457512
21.305017	0.1	1.450360
21.306683	0.1	1.442611
21.308350	0.1	1.434326
21.310017	0.1	1.426220
21.311683	0.1	1.418233
21.313350	0.1	1.409888
21.315017	0.1	1.401723
21.316683	0.1	1.393974
21.318350	0.1	1.385629
21.320017	0.1	1.376391
21.321683	0.1	1.366973
21.323350	0.1	1.358807
21.325017	0.1	1.352787
21.326683	0.1	1.348853
21.328350	0.1	1.345933
21.330017	0.1	1.342416
21.331683	0.1	1.337707
21.333350	0.1	1.333594
21.335017	0.1	1.332283
21.336683	0.1	1.333594
21.338350	0.1	1.335323
21.340017	0.1	1.335263
21.341683	0.1	1.332998
21.343350	0.1	1.328766
21.345017	0.1	1.322985
21.346683	0.1	1.317501
21.348350	0.1	1.314819
21.350017	0.1	1.315653
21.351683	0.1	1.318038
21.353350	0.1	1.320124
21.355017	0.1	1.321912
21.356683	0.1	1.324773
21.358350	0.1	1.329362
21.360017	0.1	1.335383
21.361683	0.1	1.341879
21.363350	0.1	1.347780
21.365017	0.1	1.352787
21.366683	0.1	1.356900
21.368350	0.1	1.360118
21.370017	0.1	1.362503
21.371683	0.1	1.363695
21.373350	0.1	1.363635
21.375017	0.1	1.363337
21.376683	0.1	1.364112
21.378350	0.1	1.365900
21.380017	0.1	1.366854
21.381683	0.1	1.366019
21.383350	0.1	1.364231
21.385017	0.1	1.363218
21.386683	0.1	1.364529
21.388350	0.1	1.369536
21.390017	0.1	1.378715
21.391683	0.1	1.390159
21.393350	0.1	1.401126
21.395017	0.1	1.409829
21.396683	0.1	1.415789
21.398350	0.1	1.419008
21.400017	0.1	1.420140
21.401683	0.1	1.420796
21.403350	0.1	1.422227
21.405017	0.1	1.424253
21.406683	0.1	1.425922
21.408350	0.1	1.427293
21.410017	0.1	1.429558
21.411683	0.1	1.432777
21.413350	0.1	1.435816
21.415017	0.1	1.438022
21.416683	0.1	1.439154
21.418350	0.1	1.439154
21.420017	0.1	1.438856
21.421683	0.1	1.440346
21.423350	0.1	1.445115
21.425017	0.1	1.451731
21.426683	0.1	1.456857
21.428350	0.1	1.457870
21.430017	0.1	1.455188
21.431683	0.1	1.450658
21.433350	0.1	1.445174
21.435017	0.1	1.439154
21.436683	0.1	1.433671
21.438350	0.1	1.429439
21.440017	0.1	1.425743
21.441683	0.1	1.420677
21.443350	0.1	1.412988
21.445017	0.1	1.402855
21.446683	0.1	1.391232
21.448350	0.1	1.379430
21.450017	0.1	1.369774
21.451683	0.1	1.363754
21.453350	0.1	1.360297
21.455017	0.1	1.356840
21.456683	0.1	1.351655
21.458350	0.1	1.344800
21.460017	0.1	1.337528
21.461683	0.1	1.330793
21.463350	0.1	1.324773
21.465017	0.1	1.318872
21.466683	0.1	1.313150
21.468350	0.1	1.308322
21.470017	0.1	1.304746
21.471683	0.1	1.301289
21.473350	0.1	1.295030
21.475017	0.1	1.283586
21.476683	0.1	1.267731
21.478350	0.1	1.250804
21.480017	0.1	1.235724
21.481683	0.1	1.222730
21.483350	0.1	1.211047
21.485017	0.1	1.200199
21.486683	0.1	1.190305
21.488350	0.1	1.182139
21.490017	0.1	1.176238
21.491683	0.1	1.171708
21.493350	0.1	1.166105
21.495017	0.1	1.157045
21.496683	0.1	1.144528
21.498350	0.1	1.129866
21.500017	0.1	1.115322
21.501683	0.1	1.103163
21.503350	0.1	1.094937
21.505017	0.1	1.091659
21.506683	0.1	1.093090
21.508350	0.1	1.096785
21.510017	0.1	1.099169
21.511683	0.1	1.097798
21.513350	0.1	1.091838
21.515017	0.1	1.082182
21.516683	0.1	1.070559
21.518350	0.1	1.059055
21.520017	0.1	1.049995
21.521683	0.1	1.044989
21.523350	0.1	1.043975
21.525017	0.1	1.045466
21.526683	0.1	1.047850
21.528350	0.1	1.049519
21.530017	0.1	1.049280
21.531683	0.1	1.046002
21.533350	0.1	1.039386
21.535017	0.1	1.030088
21.536683	0.1	1.019955
21.538350	0.1	1.011610
21.540017	0.1	1.007021
21.541683	0.1	1.004696
21.543350	0.1	1.000702
21.545017	0.1	0.993252
21.546683	0.1	0.985146
21.548350	0.1	0.979781
21.550017	0.1	0.978649
21.551683	0.1	0.981808
21.553350	0.1	0.988603
21.555017	0.1	0.998378
21.556683	0.1	1.009822
21.558350	0.1	1.020253
21.560017	0.1	1.026511
21.561683	0.1	1.026452
21.563350	0.1	1.019120
21.565017	0.1	1.005411
21.566683	0.1	0.988841
21.568350	0.1	0.974357
21.570017	0.1	0.965297
21.571683	0.1	0.961959
21.573350	0.1	0.961721
21.575017	0.1	0.960589
21.576683	0.1	0.955701
21.578350	0.1	0.948072
21.580017	0.1	0.940979
21.581683	0.1	0.936449
21.583350	0.1	0.933945
21.585017	0.1	0.931561
21.586683	0.1	0.928283
21.588350	0.1	0.924826
21.590017	0.1	0.922620
21.591683	0.1	0.922322
21.593350	0.1	0.923395
21.595017	0.1	0.924170
21.596683	0.1	0.922799
21.598350	0.1	0.918448
21.600017	0.1	0.911832
21.601683	0.1	0.904083
21.603350	0.1	0.896752
21.605017	0.1	0.890911
21.606683	0.1	0.886679
21.608350	0.1	0.883520
21.610017	0.1	0.881612
21.611683	0.1	0.881910
21.613350	0.1	0.884116
21.615017	0.1	0.885844
21.616683	0.1	0.884712
21.618350	0.1	0.880480
21.620017	0.1	0.875533
21.621683	0.1	0.872731
21.623350	0.1	0.872672
21.625017	0.1	0.873983
21.626683	0.1	0.875890
21.628350	0.1	0.878453
21.630017	0.1	0.881970
21.631683	0.1	0.886321
21.633350	0.1	0.890732
21.635017	0.1	0.894070
21.636683	0.1	0.895858
21.638350	0.1	0.896394
21.640017	0.1	0.894904
21.641683	0.1	0.891388
21.643350	0.1	0.887334
21.645017	0.1	0.885129
21.646683	0.1	0.885844
21.648350	0.1	0.888228
21.650017	0.1	0.891089
21.651683	0.1	0.893593
21.653350	0.1	0.894725
21.655017	0.1	0.893712
21.656683	0.1	0.891268
21.658350	0.1	0.888705
21.660017	0.1	0.887573
21.661683	0.1	0.889301
21.663350	0.1	0.894129
21.665017	0.1	0.900328
21.666683	0.1	0.905573
21.668350	0.1	0.908077
21.670017	0.1	0.908136
21.671683	0.1	0.907362
21.673350	0.1	0.906050
21.675017	0.1	0.903726
21.676683	0.1	0.901461
21.678350	0.1	0.901640
21.680017	0.1	0.905395
21.681683	0.1	0.911593
21.683350	0.1	0.917614
21.685017	0.1	0.920832
21.686683	0.1	0.920117
21.688350	0.1	0.915408
21.690017	0.1	0.907481
21.691683	0.1	0.899196
21.693350	0.1	0.894249
21.695017	0.1	0.894070
21.696683	0.1	0.896990
21.698350	0.1	0.901520
21.700017	0.1	0.907898
21.701683	0.1	0.916958
21.703350	0.1	0.927925
21.705017	0.1	0.939012
21.706683	0.1	0.948906
21.708350	0.1	0.956833
21.710017	0.1	0.962853
21.711683	0.1	0.967681
21.713350	0.1	0.971556
21.715017	0.1	0.974119
21.716683	0.1	0.975609
21.718350	0.1	0.976980
21.720017	0.1	0.978351
21.721683	0.1	0.979304
21.723350	0.1	0.979900
21.725017	0.1	0.980437
21.726683	0.1	0.980675
21.728350	0.1	0.980318
21.730017	0.1	0.980079
21.731683	0.1	0.980437
21.733350	0.1	0.980914
21.735017	0.1	0.981510
21.736683	0.1	0.983417
21.738350	0.1	0.987887
21.740017	0.1	0.993967
21.741683	0.1	0.998735
21.743350	0.1	0.999451
21.745017	0.1	0.995100
21.746683	0.1	0.986934
21.748350	0.1	0.977337
21.750017	0.1	0.967562
21.751683	0.1	0.958145
21.753350	0.1	0.950158
21.755017	0.1	0.945568
21.756683	0.1	0.945091
21.758350	0.1	0.947356
21.760017	0.1	0.950038
21.761683	0.1	0.951469
21.763350	0.1	0.950813
21.765017	0.1	0.947356
21.766683	0.1	0.940263
21.768350	0.1	0.930071
21.770017	0.1	0.919282
21.771683	0.1	0.910342
21.773350	0.1	0.903666
21.775017	0.1	0.898898
21.776683	0.1	0.895679
21.778350	0.1	0.893712
21.780017	0.1	0.891745
21.781683	0.1	0.887930
21.783350	0.1	0.881255
21.785017	0.1	0.871837
21.786683	0.1	0.860632
21.788350	0.1	0.849605
21.790017	0.1	0.840545
21.791683	0.1	0.834346
21.793350	0.1	0.830293
21.795017	0.1	0.826418
21.796683	0.1	0.820875
21.798350	0.1	0.814378
21.800017	0.1	0.809193
21.801683	0.1	0.806928
21.803350	0.1	0.807345
21.805017	0.1	0.808716
21.806683	0.1	0.808477
21.808350	0.1	0.805140
21.810017	0.1	0.799060
21.811683	0.1	0.790656
21.813350	0.1	0.779569
21.815017	0.1	0.766099
21.816683	0.1	0.752509
21.818350	0.1	0.741780
21.820017	0.1	0.736117
21.821683	0.1	0.735164
21.823350	0.1	0.735700
21.825017	0.1	0.734329
21.826683	0.1	0.729740
21.828350	0.1	0.723660
21.830017	0.1	0.719547
21.831683	0.1	0.720024
21.833350	0.1	0.724673
21.835017	0.1	0.731230
21.836683	0.1	0.736952
21.838350	0.1	0.740230
21.840017	0.1	0.741422
21.841683	0.1	0.741839
21.843350	0.1	0.742376
21.845017	0.1	0.742257
21.846683	0.1	0.740528
21.848350	0.1	0.737309
21.850017	0.1	0.733435
21.851683	0.1	0.730336
21.853350	0.1	0.729322
21.855017	0.1	0.730276
21.856683	0.1	0.731587
21.858350	0.1	0.731826
21.860017	0.1	0.730991
21.861683	0.1	0.730455
21.863350	0.1	0.731945
21.865017	0.1	0.735521
21.866683	0.1	0.739694
21.868350	0.1	0.743687
21.870017	0.1	0.747263
21.871683	0.1	0.749886
21.873350	0.1	0.751495
21.875017	0.1	0.753224
21.876683	0.1	0.755489
21.878350	0.1	0.757158
21.880017	0.1	0.757456
21.881683	0.1	0.756979
21.883350	0.1	0.757098
21.885017	0.1	0.758886
21.886683	0.1	0.762403
21.888350	0.1	0.766635
21.890017	0.1	0.770390
21.891683	0.1	0.774086
21.893350	0.1	0.779092
21.895017	0.1	0.786185
21.896683	0.1	0.794232
21.898350	0.1	0.801563
21.900017	0.1	0.806630
21.901683	0.1	0.809073
21.903350	0.1	0.809312
21.905017	0.1	0.808179
21.906683	0.1	0.806809
21.908350	0.1	0.806868
21.910017	0.1	0.809372
21.911683	0.1	0.813365
21.913350	0.1	0.817239
21.915017	0.1	0.820577
21.916683	0.1	0.824153
21.918350	0.1	0.827968
21.920017	0.1	0.830352
21.921683	0.1	0.829458
21.923350	0.1	0.825107
21.925017	0.1	0.818849
21.926683	0.1	0.813186
21.928350	0.1	0.810444
21.930017	0.1	0.811458
21.931683	0.1	0.814498
21.933350	0.1	0.817299
21.935017	0.1	0.818431
21.936683	0.1	0.817299
21.938350	0.1	0.814021
21.940017	0.1	0.809848
21.941683	0.1	0.806391
21.943350	0.1	0.804484
21.945017	0.1	0.803411
21.946683	0.1	0.801027
21.948350	0.1	0.796616
21.950017	0.1	0.791967
21.951683	0.1	0.788987
21.953350	0.1	0.788152
21.955017	0.1	0.789821
21.956683	0.1	0.795066
21.958350	0.1	0.804365
21.960017	0.1	0.815392
21.961683	0.1	0.824451
21.963350	0.1	0.828922
21.965017	0.1	0.829041
21.966683	0.1	0.827611
21.968350	0.1	0.827730
21.970017	0.1	0.830114
21.971683	0.1	0.833273
21.973350	0.1	0.835478
21.975017	0.1	0.836313
21.976683	0.1	0.836134
21.978350	0.1	0.835538
21.980017	0.1	0.835657
21.981683	0.1	0.837386
21.983350	0.1	0.840902
21.985017	0.1	0.846148
21.986683	0.1	0.853837
21.988350	0.1	0.864089
21.990017	0.1	0.874996
21.991683	0.1	0.884891
21.993350	0.1	0.893712
21.995017	0.1	0.902414
21.996683	0.1	0.911295
21.998350	0.1	0.920236
22.000017	0.1	0.929296
22.001683	0.1	0.939667
22.003350	0.1	0.952423
22.005017	0.1	0.966966
22.006683	0.1	0.980973
22.008350	0.1	0.992298
22.010017	0.1	1.000702
22.011683	0.1	1.008391
22.013350	0.1	1.017928
22.015017	0.1	1.030386
22.016683	0.1	1.044989
22.018350	0.1	1.060307
22.020017	0.1	1.075745
22.021683	0.1	1.090944
22.023350	0.1	1.105487
22.025017	0.1	1.119137
22.026683	0.1	1.133025
22.028350	0.1	1.147986
22.030017	0.1	1.164079
22.031683	0.1	1.180947
22.033350	0.1	1.199663
22.035017	0.1	1.221538
22.036683	0.1	1.245856
22.038350	0.1	1.271248
22.040017	0.1	1.297355
22.041683	0.1	1.323700
22.043350	0.1	1.348734
22.045017	0.1	1.372516
22.046683	0.1	1.396418
22.048350	0.1	1.421630
22.050017	0.1	1.448810
22.051683	0.1	1.478970
22.053350	0.1	1.511812
22.055017	0.1	1.544893
22.056683	0.1	1.576483
22.058350	0.1	1.607359
22.060017	0.1	1.639187
22.061683	0.1	1.672745
22.063350	0.1	1.707852
22.065017	0.1	1.743376
22.066683	0.1	1.778364
22.068350	0.1	1.813710
22.070017	0.1	1.851440
22.071683	0.1	1.892209
22.073350	0.1	1.934052
22.075017	0.1	1.974821
22.076683	0.1	2.014876
22.078350	0.1	2.055705
22.080017	0.1	2.097845
22.081683	0.1	2.139866
22.083350	0.1	2.179742
22.085017	0.1	2.215922
22.086683	0.1	2.247989
22.088350	0.1	2.277434
22.090017	0.1	2.306461
22.091683	0.1	2.336145
22.093350	0.1	2.365172
22.095017	0.1	2.391517
22.096683	0.1	2.414167
22.098350	0.1	2.433419
22.100017	0.1	2.449215
22.101683	0.1	2.461910
22.103350	0.1	2.473474
22.105017	0.1	2.485335
22.106683	0.1	2.497375
22.108350	0.1	2.508104
22.110017	0.1	2.514780
22.111683	0.1	2.514124
22.113350	0.1	2.505958
22.115017	0.1	2.494455
22.116683	0.1	2.483905
22.118350	0.1	2.474368
22.120017	0.1	2.462149
22.121683	0.1	2.444148
22.123350	0.1	2.420008
22.125017	0.1	2.391815
22.126683	0.1	2.362728
22.128350	0.1	2.335370
22.130017	0.1	2.310515
22.131683	0.1	2.287150
22.133350	0.1	2.263904
22.135017	0.1	2.239943
22.136683	0.1	2.215147
22.138350	0.1	2.189100
22.140017	0.1	2.161205
22.141683	0.1	2.131820
22.143350	0.1	2.102792
22.145017	0.1	2.076388
22.146683	0.1	2.053499
22.148350	0.1	2.033174
22.150017	0.1	2.013624
22.151683	0.1	1.993716
22.153350	0.1	1.974642
22.155017	0.1	1.959026
22.156683	0.1	1.949072
22.158350	0.1	1.944125
22.160017	0.1	1.941562
22.161683	0.1	1.939178
22.163350	0.1	1.937091
22.165017	0.1	1.937151
22.166683	0.1	1.940549
22.168350	0.1	1.947463
22.170017	0.1	1.959741
22.171683	0.1	1.979888
22.173350	0.1	2.007783
22.175017	0.1	2.040148
22.176683	0.1	2.073825
22.178350	0.1	2.107680
22.180017	0.1	2.141774
22.181683	0.1	2.176464
22.183350	0.1	2.213478
22.185017	0.1	2.255857
22.186683	0.1	2.305269
22.188350	0.1	2.360702
22.190017	0.1	2.420366
22.191683	0.1	2.483368
22.193350	0.1	2.549648
22.195017	0.1	2.618730
22.196683	0.1	2.689123
22.198350	0.1	2.760649
22.200017	0.1	2.835095
22.201683	0.1	2.914071
22.203350	0.1	2.996803
22.205017	0.1	3.080607
22.206683	0.1	3.163874
22.208350	0.1	3.246367
22.210017	0.1	3.329039
22.211683	0.1	3.413916
22.213350	0.1	3.502190
22.215017	0.1	3.592134
22.216683	0.1	3.680349
22.218350	0.1	3.765226
22.220017	0.1	3.846646
22.221683	0.1	3.925205
22.223350	0.1	4.001677
22.225017	0.1	4.076481
22.226683	0.1	4.149497
22.228350	0.1	4.219592
22.230017	0.1	4.285097
22.231683	0.1	4.344225
22.233350	0.1	4.396856
22.235017	0.1	4.444182
22.236683	0.1	4.486382
22.238350	0.1	4.521370
22.240017	0.1	4.547894
22.241683	0.1	4.567862
22.243350	0.1	4.584432
22.245017	0.1	4.598320
22.246683	0.1	4.607320
22.248350	0.1	4.607559
22.250017	0.1	4.595518
22.251683	0.1	4.569471
22.253350	0.1	4.530788
22.255017	0.1	4.483819
22.256683	0.1	4.432857
22.258350	0.1	4.379750
22.260017	0.1	4.323125
22.261683	0.1	4.260123
22.263350	0.1	4.188478
22.265017	0.1	4.108489
22.266683	0.1	4.022718
22.268350	0.1	3.933966
22.270017	0.1	3.843189
22.271683	0.1	3.750086
22.273350	0.1	3.653527
22.275017	0.1	3.552854
22.276683	0.1	3.448308
22.278350	0.1	3.339946
22.280017	0.1	3.227890
22.281683	0.1	3.113687
22.283350	0.1	3.000021
22.285017	0.1	2.889157
22.286683	0.1	2.782762
22.288350	0.1	2.681494
22.290017	0.1	2.583802
22.291683	0.1	2.487004
22.293350	0.1	2.389789
22.295017	0.1	2.292991
22.296683	0.1	2.197743
22.298350	0.1	2.104998
22.300017	0.1	2.015114
22.301683	0.1	1.928032
22.303350	0.1	1.843572
22.305017	0.1	1.762509
22.306683	0.1	1.685679
22.308350	0.1	1.613855
22.310017	0.1	1.548410
22.311683	0.1	1.490951
22.313350	0.1	1.440585
22.315017	0.1	1.393020
22.316683	0.1	1.343906
22.318350	0.1	1.291990
22.320017	0.1	1.239061
22.321683	0.1	1.187801
22.323350	0.1	1.140952
22.325017	0.1	1.100004
22.326683	0.1	1.065195
22.328350	0.1	1.035750
22.330017	0.1	1.010120
22.331683	0.1	0.986636
22.333350	0.1	0.964165
22.335017	0.1	0.943244
22.336683	0.1	0.925958
22.338350	0.1	0.913799
22.340017	0.1	0.905573
22.341683	0.1	0.898123
22.343350	0.1	0.889361
22.345017	0.1	0.880361
22.346683	0.1	0.873864
22.348350	0.1	0.871658
22.350017	0.1	0.873566
22.351683	0.1	0.877559
22.353350	0.1	0.881076
22.355017	0.1	0.882804
22.356683	0.1	0.882566
22.358350	0.1	0.880659
22.360017	0.1	0.878573
22.361683	0.1	0.878513
22.363350	0.1	0.881255
22.365017	0.1	0.886202
22.366683	0.1	0.892222
22.368350	0.1	0.898659
22.370017	0.1	0.905871
22.371683	0.1	0.914931
22.373350	0.1	0.926554
22.375017	0.1	0.940323
22.376683	0.1	0.954807
22.378350	0.1	0.968158
22.380017	0.1	0.980973
22.381683	0.1	0.996649
22.383350	0.1	1.017034
22.385017	0.1	1.041472
22.386683	0.1	1.068533
22.388350	0.1	1.095831
22.390017	0.1	1.120865
22.391683	0.1	1.143336
22.393350	0.1	1.164854
22.395017	0.1	1.186550
22.396683	0.1	1.208246
22.398350	0.1	1.230359
22.400017	0.1	1.253784
22.401683	0.1	1.279235
22.403350	0.1	1.306653
22.405017	0.1	1.335740
22.406683	0.1	1.366735
22.408350	0.1	1.400530
22.410017	0.1	1.437783
22.411683	0.1	1.478136
22.413350	0.1	1.520395
22.415017	0.1	1.561999
22.416683	0.1	1.600325
22.418350	0.1	1.635134
22.420017	0.1	1.668930
22.421683	0.1	1.704514
22.423350	0.1	1.743078
22.425017	0.1	1.784265
22.426683	0.1	1.826823
22.428350	0.1	1.869500
22.430017	0.1	1.911640
22.431683	0.1	1.953423
22.433350	0.1	1.997113
22.435017	0.1	2.045691
22.436683	0.1	2.099633
22.438350	0.1	2.156794
22.440017	0.1	2.215505
22.441683	0.1	2.276719
22.443350	0.1	2.341986
22.445017	0.1	2.410412
22.446683	0.1	2.479017
22.448350	0.1	2.546668
22.450017	0.1	2.614618
22.451683	0.1	2.684534
22.453350	0.1	2.758563
22.455017	0.1	2.840161
22.456683	0.1	2.931357
22.458350	0.1	3.030360
22.460017	0.1	3.132761
22.461683	0.1	3.235161
22.463350	0.1	3.337085
22.465017	0.1	3.440321
22.466683	0.1	3.547371
22.468350	0.1	3.660321
22.470017	0.1	3.780246
22.471683	0.1	3.907204
22.473350	0.1	4.040122
22.475017	0.1	4.177749
22.476683	0.1	4.318953
22.478350	0.1	4.463196
22.480017	0.1	4.611016
22.481683	0.1	4.764319
22.483350	0.1	4.925132
22.485017	0.1	5.094707
22.486683	0.1	5.272806
22.488350	0.1	5.457938
22.490017	0.1	5.648434
22.491683	0.1	5.844415
22.493350	0.1	6.047190
22.495017	0.1	6.258011
22.496683	0.1	6.478131
22.498350	0.1	6.708622
22.500017	0.1	6.949902
22.501683	0.1	7.202566
22.503350	0.1	7.467449
22.505017	0.1	7.744074
22.506683	0.1	8.030773
22.508350	0.1	8.327127
22.510017	0.1	8.635104
22.511683	0.1	8.958519
22.513350	0.1	9.300829
22.515017	0.1	9.662569
22.516683	0.1	10.041357
22.518350	0.1	10.433555
22.520017	0.1	10.837317
22.521683	0.1	11.253536
22.523350	0.1	11.684240
22.525017	0.1	12.131572
22.526683	0.1	12.597442
22.528350	0.1	13.082982
22.530017	0.1	13.587714
22.531683	0.1	14.110745
22.533350	0.1	14.651538
22.535017	0.1	15.208841
22.536683	0.1	15.780271
22.538350	0.1	16.363622
22.540017	0.1	16.958118
22.541683	0.1	17.562450
22.543350	0.1	18.174471
22.545017	0.1	18.791975
22.546683	0.1	19.413413
22.548350	0.1	20.035983
22.550017	0.1	20.655633
22.551683	0.1	21.267952
22.553350	0.1	21.870316
22.555017	0.1	22.461654
22.556683	0.1	23.039760
22.558350	0.1	23.600759
22.560017	0.1	24.140419
22.561683	0.1	24.655820
22.563350	0.1	25.144221
22.565017	0.1	25.602283
22.566683	0.1	26.026072
22.568350	0.1	26.412012
22.570017	0.1	26.757182
22.571683	0.1	27.059616
22.573350	0.1	27.317406
22.575017	0.1	27.527274
22.576683	0.1	27.687670
22.578350	0.1	27.799370
22.580017	0.1	27.862849
22.581683	0.1	27.876856
22.583350	0.1	27.840080
22.585017	0.1	27.751149
22.586683	0.1	27.609410
22.588350	0.1	27.415873
22.590017	0.1	27.173521
22.591683	0.1	26.885094
22.593350	0.1	26.551367
22.595017	0.1	26.173236
22.596683	0.1	25.752486
22.598350	0.1	25.291385
22.600017	0.1	24.792434
22.601683	0.1	24.258675
22.603350	0.1	23.694040
22.605017	0.1	23.102941
22.606683	0.1	22.488893
22.608350	0.1	21.854164
22.610017	0.1	21.200658
22.611683	0.1	20.530940
22.613350	0.1	19.848050
22.615017	0.1	19.156100
22.616683	0.1	18.459619
22.618350	0.1	17.761589
22.620017	0.1	17.062784
22.621683	0.1	16.363920
22.623350	0.1	15.667439
22.625017	0.1	14.977158
22.626683	0.1	14.297069
22.628350	0.1	13.630570
22.630017	0.1	12.979866
22.631683	0.1	12.346686
22.633350	0.1	11.731745
22.635017	0.1	11.135340
22.636683	0.1	10.558308
22.638350	0.1	10.002018
22.640017	0.1	9.467602
22.641683	0.1	8.955360
22.643350	0.1	8.464993
22.645017	0.1	7.996142
22.646683	0.1	7.548333
22.648350	0.1	7.121921
22.650017	0.1	6.718636
22.651683	0.1	6.339789
22.653350	0.1	5.985320
22.655017	0.1	5.653739
22.656683	0.1	5.342782
22.658350	0.1	5.049408
22.660017	0.1	4.771889
22.661683	0.1	4.511714
22.663350	0.1	4.271627
22.665017	0.1	4.052878
22.666683	0.1	3.854633
22.668350	0.1	3.674031
22.670017	0.1	3.507436
22.671683	0.1	3.352523
22.673350	0.1	3.209472
22.675017	0.1	3.079772
22.676683	0.1	2.965391
22.678350	0.1	2.865911
22.680017	0.1	2.778292
22.681683	0.1	2.699554
22.683350	0.1	2.629638
22.685017	0.1	2.569378
22.686683	0.1	2.518594
22.688350	0.1	2.476156
22.690017	0.1	2.441585
22.691683	0.1	2.415359
22.693350	0.1	2.397597
22.695017	0.1	2.388001
22.696683	0.1	2.385199
22.698350	0.1	2.386987
22.700017	0.1	2.391815
22.701683	0.1	2.399683
22.703350	0.1	2.411425
22.705017	0.1	2.428115
22.706683	0.1	2.450943
22.708350	0.1	2.480626
22.710017	0.1	2.516568
22.711683	0.1	2.556443
22.713350	0.1	2.596677
22.715017	0.1	2.634525
22.716683	0.1	2.670944
22.718350	0.1	2.709687
22.720017	0.1	2.753616
22.721683	0.1	2.802849
22.723350	0.1	2.856136
22.725017	0.1	2.912283
22.726683	0.1	2.969325
22.728350	0.1	3.024399
22.730017	0.1	3.076077
22.731683	0.1	3.126383
22.733350	0.1	3.178060
22.735017	0.1	3.231168
22.736683	0.1	3.283084
22.738350	0.1	3.331781
22.740017	0.1	3.375828
22.741683	0.1	3.414691
22.743350	0.1	3.447890
22.745017	0.1	3.475368
22.746683	0.1	3.497482
22.748350	0.1	3.514707
22.750017	0.1	3.528238
22.751683	0.1	3.541291
22.753350	0.1	3.556192
22.755017	0.1	3.570795
22.756683	0.1	3.579915
22.758350	0.1	3.580094
22.760017	0.1	3.571570
22.761683	0.1	3.556729
22.763350	0.1	3.538132
22.765017	0.1	3.517330
22.766683	0.1	3.493846
22.768350	0.1	3.465295
22.770017	0.1	3.429830
22.771683	0.1	3.387392
22.773350	0.1	3.338874
22.775017	0.1	3.285051
22.776683	0.1	3.226578
22.778350	0.1	3.164411
22.780017	0.1	3.099084
22.781683	0.1	3.030479
22.783350	0.1	2.958417
22.785017	0.1	2.883613
22.786683	0.1	2.807439
22.788350	0.1	2.730608
22.790017	0.1	2.653778
22.791683	0.1	2.577782
22.793350	0.1	2.503455
22.795017	0.1	2.431154
22.796683	0.1	2.360642
22.798350	0.1	2.290964
22.800017	0.1	2.221227
22.801683	0.1	2.150595
22.803350	0.1	2.078295
22.805017	0.1	2.003968
22.806683	0.1	1.927972
22.808350	0.1	1.852632
22.810017	0.1	1.781821
22.811683	0.1	1.717270
22.813350	0.1	1.657188
22.815017	0.1	1.598358
22.816683	0.1	1.539528
22.818350	0.1	1.481891
22.820017	0.1	1.427233
22.821683	0.1	1.376093
22.823350	0.1	1.328290
22.825017	0.1	1.282215
22.826683	0.1	1.236260
22.828350	0.1	1.191259
22.830017	0.1	1.150310
22.831683	0.1	1.114786
22.833350	0.1	1.082718
22.835017	0.1	1.051366
22.836683	0.1	1.019597
22.838350	0.1	0.987530
22.840017	0.1	0.955761
22.841683	0.1	0.925779
22.843350	0.1	0.899971
22.845017	0.1	0.879943
22.846683	0.1	0.865161
22.848350	0.1	0.853300
22.850017	0.1	0.842333
22.851683	0.1	0.832200
22.853350	0.1	0.823140
22.855017	0.1	0.814319
22.856683	0.1	0.803828
22.858350	0.1	0.790834
22.860017	0.1	0.776768
22.861683	0.1	0.764549
22.863350	0.1	0.755668
22.865017	0.1	0.747919
22.866683	0.1	0.738263
22.868350	0.1	0.725567
22.870017	0.1	0.711083
22.871683	0.1	0.696898
22.873350	0.1	0.684917
22.875017	0.1	0.676513
22.876683	0.1	0.673115
22.878350	0.1	0.675678
22.880017	0.1	0.683129
22.881683	0.1	0.691474
22.883350	0.1	0.697076
22.885017	0.1	0.699282
22.886683	0.1	0.698745
22.888350	0.1	0.695288
22.890017	0.1	0.688255
22.891683	0.1	0.678420
22.893350	0.1	0.668943
22.895017	0.1	0.663161
22.896683	0.1	0.662983
22.898350	0.1	0.667810
22.900017	0.1	0.676334
22.901683	0.1	0.686228
22.903350	0.1	0.694335
22.905017	0.1	0.698626
22.906683	0.1	0.700057
22.908350	0.1	0.701308
22.910017	0.1	0.704706
22.911683	0.1	0.709415
22.913350	0.1	0.712574
22.915017	0.1	0.712752
22.916683	0.1	0.711799
22.918350	0.1	0.712097
22.920017	0.1	0.714243
22.921683	0.1	0.717580
22.923350	0.1	0.721872
22.925017	0.1	0.727356
22.926683	0.1	0.734031
22.928350	0.1	0.741601
22.930017	0.1	0.749052
22.931683	0.1	0.754893
22.933350	0.1	0.758588
22.935017	0.1	0.759959
22.936683	0.1	0.758827
22.938350	0.1	0.755906
22.940017	0.1	0.753403
22.941683	0.1	0.753939
22.943350	0.1	0.758529
22.945017	0.1	0.766516
22.946683	0.1	0.777185
22.948350	0.1	0.790179
22.950017	0.1	0.805199
22.951683	0.1	0.820458
22.953350	0.1	0.833511
22.955017	0.1	0.842571
22.956683	0.1	0.847280
22.958350	0.1	0.849068
22.960017	0.1	0.849903
22.961683	0.1	0.850976
22.963350	0.1	0.852943
22.965017	0.1	0.857055
22.966683	0.1	0.864983
22.968350	0.1	0.877440
22.970017	0.1	0.893593
22.971683	0.1	0.911176
22.973350	0.1	0.927448
22.975017	0.1	0.941038
22.976683	0.1	0.952900
22.978350	0.1	0.963748
22.980017	0.1	0.973642
22.981683	0.1	0.983596
22.983350	0.1	0.995636
22.985017	0.1	1.011312
22.986683	0.1	1.031041
22.988350	0.1	1.054049
22.990017	0.1	1.079559
22.991683	0.1	1.107216
22.993350	0.1	1.135469
22.995017	0.1	1.161635
22.996683	0.1	1.184285
22.998350	0.1	1.204372
23.000017	0.1	1.223266
23.001683	0.1	1.241565
23.003350	0.1	1.259863
23.005017	0.1	1.278341
23.006683	0.1	1.296520
23.008350	0.1	1.314163
23.010017	0.1	1.332223
23.011683	0.1	1.352310
23.013350	0.1	1.375675
23.015017	0.1	1.401663
23.016683	0.1	1.427710
23.018350	0.1	1.451612
23.020017	0.1	1.473546
23.021683	0.1	1.495838
23.023350	0.1	1.519859
23.025017	0.1	1.544833
23.026683	0.1	1.569331
23.028350	0.1	1.593351
23.030017	0.1	1.617432
23.031683	0.1	1.641631
23.033350	0.1	1.664996
23.035017	0.1	1.686394
23.036683	0.1	1.705468
23.038350	0.1	1.723111
23.040017	0.1	1.740217
23.041683	0.1	1.756609
23.043350	0.1	1.770377
23.045017	0.1	1.779378
23.046683	0.1	1.783729
23.048350	0.1	1.787126
23.050017	0.1	1.793563
23.051683	0.1	1.803815
23.053350	0.1	1.815498
23.055017	0.1	1.824916
23.056683	0.1	1.828313
23.058350	0.1	1.824617
23.060017	0.1	1.816154
23.061683	0.1	1.806438
23.063350	0.1	1.795590
23.065017	0.1	1.781345
23.066683	0.1	1.763344
23.068350	0.1	1.743853
23.070017	0.1	1.724303
23.071683	0.1	1.704216
23.073350	0.1	1.682639
23.075017	0.1	1.659513
23.076683	0.1	1.635611
23.078350	0.1	1.611710
23.080017	0.1	1.588106
23.081683	0.1	1.563788
23.083350	0.1	1.536906
23.085017	0.1	1.505852
23.086683	0.1	1.471460
23.088350	0.1	1.436353
23.090017	0.1	1.402855
23.091683	0.1	1.371920
23.093350	0.1	1.343131
23.095017	0.1	1.315177
23.096683	0.1	1.286388
23.098350	0.1	1.256764
23.100017	0.1	1.227260
23.101683	0.1	1.198530
23.103350	0.1	1.170576
23.105017	0.1	1.142919
23.106683	0.1	1.115143
23.108350	0.1	1.088023
23.110017	0.1	1.063049
23.111683	0.1	1.040638
23.113350	0.1	1.019359
23.115017	0.1	0.997067
23.116683	0.1	0.972390
23.118350	0.1	0.946343
23.120017	0.1	0.921845
23.121683	0.1	0.901878
23.123350	0.1	0.886977
23.125017	0.1	0.874519
23.126683	0.1	0.862181
23.128350	0.1	0.849783
23.130017	0.1	0.838518
23.131683	0.1	0.829279
23.133350	0.1	0.822485
23.135017	0.1	0.818133
23.136683	0.1	0.815988
23.138350	0.1	0.814438
23.140017	0.1	0.810385
23.141683	0.1	0.802219
23.143350	0.1	0.791132
23.145017	0.1	0.779212
23.146683	0.1	0.768006
23.148350	0.1	0.758827
23.150017	0.1	0.752747
23.151683	0.1	0.749826
23.153350	0.1	0.749171
23.155017	0.1	0.750124
23.156683	0.1	0.751674
23.158350	0.1	0.752270
23.160017	0.1	0.750899
23.161683	0.1	0.747442
23.163350	0.1	0.742555
23.165017	0.1	0.737846
23.166683	0.1	0.735641
23.168350	0.1	0.737608
23.170017	0.1	0.742972
23.171683	0.1	0.748396
23.173350	0.1	0.750124
23.175017	0.1	0.747383
23.176683	0.1	0.741422
23.178350	0.1	0.734091
23.180017	0.1	0.727296
23.181683	0.1	0.723124
23.183350	0.1	0.722647
23.185017	0.1	0.724852
23.186683	0.1	0.727177
23.188350	0.1	0.727415
23.190017	0.1	0.725448
23.191683	0.1	0.722885
23.193350	0.1	0.722110
23.195017	0.1	0.723183
23.196683	0.1	0.723660
23.198350	0.1	0.722051
23.200017	0.1	0.719011
23.201683	0.1	0.716269
23.203350	0.1	0.714779
23.205017	0.1	0.713646
23.206683	0.1	0.711262
23.208350	0.1	0.707030
23.210017	0.1	0.701189
23.211683	0.1	0.693500
23.213350	0.1	0.683487
23.215017	0.1	0.671089
23.216683	0.1	0.656664
23.218350	0.1	0.640988
23.220017	0.1	0.626564
23.221683	0.1	0.615895
23.223350	0.1	0.610352
23.225017	0.1	0.610352
23.226683	0.1	0.615358
23.228350	0.1	0.624359
23.230017	0.1	0.635624
23.231683	0.1	0.645936
23.233350	0.1	0.651836
23.235017	0.1	0.651896
23.236683	0.1	0.647664
23.238350	0.1	0.640333
23.240017	0.1	0.629962
23.241683	0.1	0.618279
23.243350	0.1	0.609577
23.245017	0.1	0.606895
23.246683	0.1	0.609279
23.248350	0.1	0.612736
23.250017	0.1	0.614286
23.251683	0.1	0.614047
23.253350	0.1	0.613391
23.255017	0.1	0.612915
23.256683	0.1	0.612378
23.258350	0.1	0.611246
23.260017	0.1	0.609577
23.261683	0.1	0.608265
23.263350	0.1	0.608504
23.265017	0.1	0.610530
23.266683	0.1	0.612736
23.268350	0.1	0.613630
23.270017	0.1	0.614226
23.271683	0.1	0.617027
23.273350	0.1	0.622392
23.275017	0.1	0.628650
23.276683	0.1	0.633180
23.278350	0.1	0.633359
23.280017	0.1	0.628710
23.281683	0.1	0.621676
23.283350	0.1	0.615954
23.285017	0.1	0.614703
23.286683	0.1	0.618875
23.288350	0.1	0.626802
23.290017	0.1	0.635684
23.291683	0.1	0.643253
23.293350	0.1	0.647605
23.295017	0.1	0.647247
23.296683	0.1	0.642896
23.298350	0.1	0.638187
23.300017	0.1	0.636816
23.301683	0.1	0.639379
23.303350	0.1	0.644207
23.305017	0.1	0.649273
23.306683	0.1	0.652909
23.308350	0.1	0.655115
23.310017	0.1	0.657737
23.311683	0.1	0.663281
23.313350	0.1	0.673294
23.315017	0.1	0.686467
23.316683	0.1	0.699341
23.318350	0.1	0.708342
23.320017	0.1	0.711560
23.321683	0.1	0.710070
23.323350	0.1	0.706971
23.325017	0.1	0.704289
23.326683	0.1	0.701845
23.328350	0.1	0.698030
23.330017	0.1	0.692427
23.331683	0.1	0.685334
23.333350	0.1	0.677288
23.335017	0.1	0.668883
23.336683	0.1	0.662088
23.338350	0.1	0.659466
23.340017	0.1	0.662684
23.341683	0.1	0.670910
23.343350	0.1	0.681460
23.345017	0.1	0.690341
23.346683	0.1	0.694215
23.348350	0.1	0.692308
23.350017	0.1	0.686348
23.351683	0.1	0.678837
23.353350	0.1	0.671923
23.355017	0.1	0.667334
23.356683	0.1	0.664711
23.358350	0.1	0.661552
23.360017	0.1	0.656009
23.361683	0.1	0.648141
23.363350	0.1	0.639677
23.365017	0.1	0.633121
23.366683	0.1	0.630558
23.368350	0.1	0.631332
23.370017	0.1	0.632763
23.371683	0.1	0.632584
23.373350	0.1	0.630438
23.375017	0.1	0.626981
23.376683	0.1	0.623763
23.378350	0.1	0.622094
23.380017	0.1	0.621259
23.381683	0.1	0.619948
23.383350	0.1	0.617981
23.385017	0.1	0.615656
23.386683	0.1	0.612736
23.388350	0.1	0.609279
23.390017	0.1	0.605881
23.391683	0.1	0.603437
23.393350	0.1	0.602603
23.395017	0.1	0.603378
23.396683	0.1	0.605047
23.398350	0.1	0.606120
23.400017	0.1	0.604630
23.401683	0.1	0.599504
23.403350	0.1	0.592232
23.405017	0.1	0.586391
23.406683	0.1	0.585079
23.408350	0.1	0.588357
23.410017	0.1	0.593245
23.411683	0.1	0.595987
23.413350	0.1	0.595272
23.415017	0.1	0.592828
23.416683	0.1	0.591457
23.418350	0.1	0.593483
23.420017	0.1	0.599325
23.421683	0.1	0.606358
23.423350	0.1	0.610471
23.425017	0.1	0.610292
23.426683	0.1	0.607908
23.428350	0.1	0.605583
23.430017	0.1	0.604868
23.431683	0.1	0.606418
23.433350	0.1	0.610352
23.435017	0.1	0.615060
23.436683	0.1	0.618815
23.438350	0.1	0.620961
23.440017	0.1	0.621915
23.441683	0.1	0.621438
23.443350	0.1	0.618875
23.445017	0.1	0.614047
23.446683	0.1	0.608504
23.448350	0.1	0.606179
23.450017	0.1	0.609934
23.451683	0.1	0.619113
23.453350	0.1	0.630021
23.455017	0.1	0.638843
23.456683	0.1	0.642300
23.458350	0.1	0.639796
23.460017	0.1	0.633895
23.461683	0.1	0.628114
23.463350	0.1	0.623703
23.465017	0.1	0.619710
23.466683	0.1	0.616312
23.468350	0.1	0.614643
23.470017	0.1	0.615001
23.471683	0.1	0.616491
23.473350	0.1	0.618517
23.475017	0.1	0.619888
23.476683	0.1	0.618756
23.478350	0.1	0.614107
23.480017	0.1	0.607193
23.481683	0.1	0.601411
23.483350	0.1	0.599563
23.485017	0.1	0.601053
23.486683	0.1	0.602365
23.488350	0.1	0.600874
23.490017	0.1	0.597000
23.491683	0.1	0.592113
23.493350	0.1	0.587344
23.495017	0.1	0.583589
23.496683	0.1	0.581980
23.498350	0.1	0.582695
23.500017	0.1	0.584126
23.501683	0.1	0.584543
23.503350	0.1	0.583291
23.505017	0.1	0.581622
23.506683	0.1	0.581920
23.508350	0.1	0.585437
23.510017	0.1	0.591636
23.511683	0.1	0.598788
23.513350	0.1	0.604987
23.515017	0.1	0.609279
23.516683	0.1	0.612617
23.518350	0.1	0.616849
23.520017	0.1	0.622809
23.521683	0.1	0.629902
23.523350	0.1	0.636816
23.525017	0.1	0.642836
23.526683	0.1	0.648141
23.528350	0.1	0.652671
23.530017	0.1	0.656188
23.531683	0.1	0.659168
23.533350	0.1	0.661790
23.535017	0.1	0.663400
23.536683	0.1	0.663519
23.538350	0.1	0.663102
23.540017	0.1	0.664055
23.541683	0.1	0.668168
23.543350	0.1	0.676870
23.545017	0.1	0.690818
23.546683	0.1	0.707626
23.548350	0.1	0.723302
23.550017	0.1	0.735819
23.551683	0.1	0.746906
23.553350	0.1	0.759125
23.555017	0.1	0.772357
23.556683	0.1	0.785351
23.558350	0.1	0.798821
23.560017	0.1	0.814974
23.561683	0.1	0.834584
23.563350	0.1	0.857174
23.565017	0.1	0.881970
23.566683	0.1	0.907540
23.568350	0.1	0.932097
23.570017	0.1	0.954747
23.571683	0.1	0.976324
23.573350	0.1	0.998437
23.575017	0.1	1.021981
23.576683	0.1	1.047850
23.578350	0.1	1.077294
23.580017	0.1	1.111567
23.581683	0.1	1.150608
23.583350	0.1	1.192451
23.585017	0.1	1.234293
23.586683	0.1	1.274288
23.588350	0.1	1.312554
23.590017	0.1	1.350343
23.591683	0.1	1.389742
23.593350	0.1	1.432359
23.595017	0.1	1.479328
23.596683	0.1	1.529515
23.598350	0.1	1.580656
23.600017	0.1	1.631200
23.601683	0.1	1.681984
23.603350	0.1	1.735270
23.605017	0.1	1.793504
23.606683	0.1	1.858473
23.608350	0.1	1.930595
23.610017	0.1	2.008140
23.611683	0.1	2.087414
23.613350	0.1	2.165914
23.615017	0.1	2.244234
23.616683	0.1	2.324700
23.618350	0.1	2.409816
23.620017	0.1	2.501071
23.621683	0.1	2.597690
23.623350	0.1	2.697587
23.625017	0.1	2.798796
23.626683	0.1	2.901077
23.628350	0.1	3.006578
23.630017	0.1	3.118277
23.631683	0.1	3.236771
23.633350	0.1	3.359676
23.635017	0.1	3.484249
23.636683	0.1	3.610850
23.638350	0.1	3.741801
23.640017	0.1	3.878594
23.641683	0.1	4.021406
23.643350	0.1	4.170001
23.645017	0.1	4.323185
23.646683	0.1	4.480064
23.648350	0.1	4.640818
23.650017	0.1	4.805088
23.651683	0.1	4.971922
23.653350	0.1	5.140901
23.655017	0.1	5.313397
23.656683	0.1	5.492211
23.658350	0.1	5.680085
23.660017	0.1	5.878330
23.661683	0.1	6.086171
23.663350	0.1	6.301880
23.665017	0.1	6.523908
23.666683	0.1	6.751836
23.668350	0.1	6.987513
23.670017	0.1	7.233918
23.671683	0.1	7.492662
23.673350	0.1	7.762969
23.675017	0.1	8.043349
23.676683	0.1	8.332134
23.678350	0.1	8.627773
23.680017	0.1	8.930326
23.681683	0.1	9.242118
23.683350	0.1	9.565712
23.685017	0.1	9.902657
23.686683	0.1	10.254384
23.688350	0.1	10.622800
23.690017	0.1	11.008979
23.691683	0.1	11.413336
23.693350	0.1	11.835159
23.695017	0.1	12.272299
23.696683	0.1	12.723268
23.698350	0.1	13.187767
23.700017	0.1	13.665796
23.701683	0.1	14.155866
23.703350	0.1	14.656485
23.705017	0.1	15.168251
23.706683	0.1	15.692712
23.708350	0.1	16.229809
23.710017	0.1	16.777874
23.711683	0.1	17.334403
23.713350	0.1	17.896415
23.715017	0.1	18.461407
23.716683	0.1	19.028128
23.718350	0.1	19.595207
23.720017	0.1	20.159425
23.721683	0.1	20.714999
23.723350	0.1	21.256150
23.725017	0.1	21.780075
23.726683	0.1	22.286595
23.728350	0.1	22.775413
23.730017	0.1	23.244204
23.731683	0.1	23.689331
23.733350	0.1	24.106623
23.735017	0.1	24.492623
23.736683	0.1	24.845482
23.738350	0.1	25.163712
23.740017	0.1	25.444092
23.741683	0.1	25.683583
23.743350	0.1	25.880636
23.745017	0.1	26.033582
23.746683	0.1	26.139738
23.748350	0.1	26.196899
23.750017	0.1	26.205243
23.751683	0.1	26.165785
23.753350	0.1	26.078107
23.755017	0.1	25.940539
23.756683	0.1	25.752665
23.758350	0.1	25.516810
23.760017	0.1	25.236370
23.761683	0.1	24.914624
23.763350	0.1	24.553777
23.765017	0.1	24.154903
23.766683	0.1	23.719074
23.768350	0.1	23.248435
23.770017	0.1	22.744836
23.771683	0.1	22.209944
23.773350	0.1	21.646620
23.775017	0.1	21.060468
23.776683	0.1	20.457329
23.778350	0.1	19.840540
23.780017	0.1	19.210817
23.781683	0.1	18.568934
23.783350	0.1	17.916561
23.785017	0.1	17.256321
23.786683	0.1	16.591550
23.788350	0.1	15.925706
23.790017	0.1	15.262545
23.791683	0.1	14.605821
23.793350	0.1	13.958217
23.795017	0.1	13.321400
23.796683	0.1	12.695969
23.798350	0.1	12.082399
23.800017	0.1	11.482001
23.801683	0.1	10.896922
23.803350	0.1	10.329724
23.805017	0.1	9.782732
23.806683	0.1	9.256602
23.808350	0.1	8.751035
23.810017	0.1	8.264959
23.811683	0.1	7.797063
23.813350	0.1	7.346631
23.815017	0.1	6.914735
23.816683	0.1	6.502986
23.818350	0.1	6.111741
23.820017	0.1	5.740643
23.821683	0.1	5.389750
23.823350	0.1	5.058945
23.825017	0.1	4.747153
23.826683	0.1	4.453004
23.828350	0.1	4.176259
23.830017	0.1	3.917992
23.831683	0.1	3.678978
23.833350	0.1	3.457785
23.835017	0.1	3.251732
23.836683	0.1	3.058851
23.838350	0.1	2.879143
23.840017	0.1	2.712846
23.841683	0.1	2.558768
23.843350	0.1	2.415121
23.845017	0.1	2.280057
23.846683	0.1	2.153456
23.848350	0.1	2.036929
23.850017	0.1	1.932263
23.851683	0.1	1.838744
23.853350	0.1	1.753807
23.855017	0.1	1.675964
23.856683	0.1	1.604736
23.858350	0.1	1.539767
23.860017	0.1	1.479805
23.861683	0.1	1.423001
23.863350	0.1	1.367807
23.865017	0.1	1.313806
23.866683	0.1	1.262784
23.868350	0.1	1.217008
23.870017	0.1	1.177132
23.871683	0.1	1.141787
23.873350	0.1	1.109123
23.875017	0.1	1.078487
23.876683	0.1	1.050413
23.878350	0.1	1.025200
23.880017	0.1	1.002610
23.881683	0.1	0.982642
23.883350	0.1	0.966191
23.885017	0.1	0.954092
23.886683	0.1	0.945270
23.888350	0.1	0.936747
23.890017	0.1	0.924945
23.891683	0.1	0.908375
23.893350	0.1	0.888586
23.895017	0.1	0.868142
23.896683	0.1	0.848830
23.898350	0.1	0.832140
23.900017	0.1	0.819266
23.901683	0.1	0.810564
23.903350	0.1	0.805140
23.905017	0.1	0.801623
23.906683	0.1	0.799477
23.908350	0.1	0.798643
23.910017	0.1	0.798702
23.911683	0.1	0.799239
23.913350	0.1	0.799537
23.915017	0.1	0.798225
23.916683	0.1	0.793457
23.918350	0.1	0.784099
23.920017	0.1	0.770628
23.921683	0.1	0.754416
23.923350	0.1	0.737190
23.925017	0.1	0.721455
23.926683	0.1	0.709772
23.928350	0.1	0.702679
23.930017	0.1	0.698388
23.931683	0.1	0.694215
23.933350	0.1	0.688732
23.935017	0.1	0.682354
23.936683	0.1	0.676215
23.938350	0.1	0.671387
23.940017	0.1	0.667632
23.941683	0.1	0.663161
23.943350	0.1	0.656784
23.945017	0.1	0.649869
23.946683	0.1	0.644922
23.948350	0.1	0.642777
23.950017	0.1	0.641763
23.951683	0.1	0.639737
23.953350	0.1	0.636101
23.955017	0.1	0.631750
23.956683	0.1	0.627041
23.958350	0.1	0.621617
23.960017	0.1	0.615239
23.961683	0.1	0.608385
23.963350	0.1	0.601709
23.965017	0.1	0.595510
23.966683	0.1	0.590563
23.968350	0.1	0.588894
23.970017	0.1	0.591755
23.971683	0.1	0.597715
23.973350	0.1	0.603378
23.975017	0.1	0.606358
23.976683	0.1	0.606358
23.978350	0.1	0.604153
23.980017	0.1	0.600696
23.981683	0.1	0.596762
23.983350	0.1	0.592649
23.985017	0.1	0.587821
23.986683	0.1	0.581741
23.988350	0.1	0.574112
23.990017	0.1	0.565946
23.991683	0.1	0.559032
23.993350	0.1	0.554621
23.995017	0.1	0.552416
23.996683	0.1	0.550687
23.998350	0.1	0.547707
24.000017	0.1	0.543535
24.001683	0.1	0.539303
24.003350	0.1	0.536561
24.005017	0.1	0.536621
24.006683	0.1	0.539482
24.008350	0.1	0.543654
24.010017	0.1	0.548065
24.011683	0.1	0.553489
24.013350	0.1	0.560820
24.015017	0.1	0.569046
24.016683	0.1	0.575900
24.018350	0.1	0.581145
24.020017	0.1	0.585914
24.021683	0.1	0.590920
24.023350	0.1	0.596106
24.025017	0.1	0.600815
24.026683	0.1	0.604391
24.028350	0.1	0.606179
24.030017	0.1	0.606358
24.031683	0.1	0.605524
24.033350	0.1	0.603974
24.035017	0.1	0.602961
24.036683	0.1	0.603914
24.038350	0.1	0.607312
24.040017	0.1	0.610888
24.041683	0.1	0.611842
24.043350	0.1	0.610113
24.045017	0.1	0.608385
24.046683	0.1	0.609934
24.048350	0.1	0.615716
24.050017	0.1	0.623465
24.051683	0.1	0.629485
24.053350	0.1	0.632823
24.055017	0.1	0.635862
24.056683	0.1	0.641167
24.058350	0.1	0.648320
24.060017	0.1	0.655532
24.061683	0.1	0.661314
24.063350	0.1	0.665724
24.065017	0.1	0.669956
24.066683	0.1	0.676870
24.068350	0.1	0.689030
24.070017	0.1	0.705659
24.071683	0.1	0.722945
24.073350	0.1	0.737786
24.075017	0.1	0.750065
24.076683	0.1	0.759780
24.078350	0.1	0.766039
24.080017	0.1	0.768840
24.081683	0.1	0.770569
24.083350	0.1	0.773072
24.085017	0.1	0.776708
24.086683	0.1	0.782073
24.088350	0.1	0.790894
24.090017	0.1	0.803649
24.091683	0.1	0.819027
24.093350	0.1	0.835478
24.095017	0.1	0.851929
24.096683	0.1	0.867069
24.098350	0.1	0.879824
24.100017	0.1	0.890493
24.101683	0.1	0.899851
24.103350	0.1	0.909030
24.105017	0.1	0.919581
24.106683	0.1	0.932396
24.108350	0.1	0.946581
24.110017	0.1	0.959814
24.111683	0.1	0.970185
24.113350	0.1	0.977099
24.115017	0.1	0.980496
24.116683	0.1	0.980139
24.118350	0.1	0.975668
24.120017	0.1	0.968814
24.121683	0.1	0.962675
24.123350	0.1	0.959754
24.125017	0.1	0.960410
24.126683	0.1	0.963092
24.128350	0.1	0.965715
24.130017	0.1	0.967145
24.131683	0.1	0.969052
24.133350	0.1	0.974059
24.135017	0.1	0.982404
24.136683	0.1	0.990212
24.138350	0.1	0.992596
24.140017	0.1	0.987411
24.141683	0.1	0.976265
24.143350	0.1	0.962853
24.145017	0.1	0.950992
24.146683	0.1	0.943005
24.148350	0.1	0.938714
24.150017	0.1	0.936329
24.151683	0.1	0.934184
24.153350	0.1	0.932097
24.155017	0.1	0.930369
24.156683	0.1	0.928700
24.158350	0.1	0.926971
24.160017	0.1	0.925720
24.161683	0.1	0.925124
24.163350	0.1	0.923932
24.165017	0.1	0.921488
24.166683	0.1	0.918329
24.168350	0.1	0.914693
24.170017	0.1	0.909627
24.171683	0.1	0.902772
24.173350	0.1	0.896633
24.175017	0.1	0.895143
24.176683	0.1	0.900567
24.178350	0.1	0.911415
24.180017	0.1	0.923216
24.181683	0.1	0.931561
24.183350	0.1	0.935376
24.185017	0.1	0.936508
24.186683	0.1	0.937104
24.188350	0.1	0.937879
24.190017	0.1	0.938118
24.191683	0.1	0.937939
24.193350	0.1	0.938952
24.195017	0.1	0.942290
24.196683	0.1	0.946879
24.198350	0.1	0.950754
24.200017	0.1	0.953555
24.201683	0.1	0.956714
24.203350	0.1	0.962138
24.205017	0.1	0.970244
24.206683	0.1	0.979722
24.208350	0.1	0.987947
24.210017	0.1	0.993788
24.211683	0.1	0.998914
24.213350	0.1	1.005411
24.215017	0.1	1.013994
24.216683	0.1	1.024842
24.218350	0.1	1.037777
24.220017	0.1	1.052857
24.221683	0.1	1.069784
24.223350	0.1	1.087844
24.225017	0.1	1.105845
24.226683	0.1	1.123071
24.228350	0.1	1.138926
24.230017	0.1	1.153112
24.231683	0.1	1.166642
24.233350	0.1	1.181722
24.235017	0.1	1.199067
24.236683	0.1	1.217127
24.238350	0.1	1.233578
24.240017	0.1	1.246989
24.241683	0.1	1.256824
24.243350	0.1	1.264870
24.245017	0.1	1.274049
24.246683	0.1	1.286328
24.248350	0.1	1.301289
24.250017	0.1	1.316309
24.251683	0.1	1.329601
24.253350	0.1	1.341343
24.255017	0.1	1.352847
24.256683	0.1	1.364887
24.258350	0.1	1.377344
24.260017	0.1	1.389623
24.261683	0.1	1.401663
24.263350	0.1	1.413047
24.265017	0.1	1.421809
24.266683	0.1	1.425743
24.268350	0.1	1.424730
24.270017	0.1	1.420975
24.271683	0.1	1.416504
24.273350	0.1	1.411140
24.275017	0.1	1.403034
24.276683	0.1	1.391292
24.278350	0.1	1.376867
24.280017	0.1	1.361370
24.281683	0.1	1.346290
24.283350	0.1	1.332879
24.285017	0.1	1.321375
24.286683	0.1	1.311541
24.288350	0.1	1.302481
24.290017	0.1	1.292408
24.291683	0.1	1.278758
24.293350	0.1	1.259565
24.295017	0.1	1.235545
24.296683	0.1	1.209855
24.298350	0.1	1.185060
24.300017	0.1	1.161277
24.301683	0.1	1.137018
24.303350	0.1	1.111806
24.305017	0.1	1.085997
24.306683	0.1	1.059771
24.308350	0.1	1.032114
24.310017	0.1	1.001954
24.311683	0.1	0.969410
24.313350	0.1	0.935733
24.315017	0.1	0.903666
24.316683	0.1	0.876308
24.318350	0.1	0.854313
24.320017	0.1	0.835896
24.321683	0.1	0.819325
24.323350	0.1	0.803351
24.325017	0.1	0.786483
24.326683	0.1	0.767708
24.328350	0.1	0.747204
24.330017	0.1	0.726283
24.331683	0.1	0.706196
24.333350	0.1	0.687778
24.335017	0.1	0.671208
24.336683	0.1	0.656426
24.338350	0.1	0.642538
24.340017	0.1	0.628293
24.341683	0.1	0.613391
24.343350	0.1	0.598908
24.345017	0.1	0.586510
24.346683	0.1	0.576794
24.348350	0.1	0.568926
24.350017	0.1	0.561476
24.351683	0.1	0.552654
24.353350	0.1	0.541270
24.355017	0.1	0.527859
24.356683	0.1	0.515163
24.358350	0.1	0.505209
24.360017	0.1	0.497997
24.361683	0.1	0.492632
24.363350	0.1	0.488699
24.365017	0.1	0.485480
24.366683	0.1	0.482202
24.368350	0.1	0.478923
24.370017	0.1	0.476956
24.371683	0.1	0.477374
24.373350	0.1	0.479519
24.375017	0.1	0.481129
24.376683	0.1	0.479877
24.378350	0.1	0.475228
24.380017	0.1	0.469089
24.381683	0.1	0.464320
24.383350	0.1	0.462234
24.385017	0.1	0.461400
24.386683	0.1	0.459552
24.388350	0.1	0.455856
24.390017	0.1	0.450969
24.391683	0.1	0.445545
24.393350	0.1	0.439525
24.395017	0.1	0.433385
24.396683	0.1	0.429153
24.398350	0.1	0.429094
24.400017	0.1	0.433624
24.401683	0.1	0.440836
24.403350	0.1	0.447750
24.405017	0.1	0.451922
24.406683	0.1	0.452161
24.408350	0.1	0.449419
24.410017	0.1	0.445962
24.411683	0.1	0.443578
24.413350	0.1	0.443459
24.415017	0.1	0.446141
24.416683	0.1	0.450552
24.418350	0.1	0.454426
24.420017	0.1	0.456154
24.421683	0.1	0.456929
24.423350	0.1	0.459373
24.425017	0.1	0.463903
24.426683	0.1	0.468791
24.428350	0.1	0.472665
24.430017	0.1	0.474811
24.431683	0.1	0.475049
24.433350	0.1	0.473619
24.435017	0.1	0.471473
24.436683	0.1	0.470042
24.438350	0.1	0.469565
24.440017	0.1	0.469327
24.441683	0.1	0.468195
24.443350	0.1	0.465810
24.445017	0.1	0.462711
24.446683	0.1	0.459850
24.448350	0.1	0.458300
24.450017	0.1	0.458837
24.451683	0.1	0.461638
24.453350	0.1	0.466228
24.455017	0.1	0.471652
24.456683	0.1	0.477791
24.458350	0.1	0.485539
24.460017	0.1	0.494838
24.461683	0.1	0.503361
24.463350	0.1	0.508606
24.465017	0.1	0.509501
24.466683	0.1	0.507057
24.468350	0.1	0.503957
24.470017	0.1	0.503123
24.471683	0.1	0.504911
24.473350	0.1	0.507176
24.475017	0.1	0.507176
24.476683	0.1	0.503719
24.478350	0.1	0.497818
24.480017	0.1	0.491798
24.481683	0.1	0.487149
24.483350	0.1	0.484169
24.485017	0.1	0.483036
24.486683	0.1	0.484049
24.488350	0.1	0.487745
24.490017	0.1	0.494778
24.491683	0.1	0.504911
24.493350	0.1	0.515163
24.495017	0.1	0.521302
24.496683	0.1	0.521123
24.498350	0.1	0.516176
24.500017	0.1	0.509679
24.501683	0.1	0.503838
24.503350	0.1	0.500023
24.505017	0.1	0.499845
24.506683	0.1	0.503480
24.508350	0.1	0.508547
24.510017	0.1	0.511587
24.511683	0.1	0.511527
24.513350	0.1	0.510156
24.515017	0.1	0.509501
24.516683	0.1	0.510037
24.518350	0.1	0.510931
24.520017	0.1	0.511646
24.521683	0.1	0.512302
24.523350	0.1	0.513792
24.525017	0.1	0.516832
24.526683	0.1	0.520527
24.528350	0.1	0.522137
24.530017	0.1	0.519693
24.531683	0.1	0.513315
24.533350	0.1	0.505328
24.535017	0.1	0.498474
24.536683	0.1	0.494421
24.538350	0.1	0.492990
24.540017	0.1	0.493228
24.541683	0.1	0.494421
24.543350	0.1	0.495672
24.545017	0.1	0.496209
24.546683	0.1	0.496447
24.548350	0.1	0.497580
24.550017	0.1	0.498891
24.551683	0.1	0.497997
24.553350	0.1	0.493586
24.555017	0.1	0.487328
24.556683	0.1	0.481784
24.558350	0.1	0.478387
24.560017	0.1	0.476122
24.561683	0.1	0.473440
24.563350	0.1	0.470996
24.565017	0.1	0.471056
24.566683	0.1	0.474095
24.568350	0.1	0.477791
24.570017	0.1	0.479341
24.571683	0.1	0.478089
24.573350	0.1	0.475705
24.575017	0.1	0.474334
24.576683	0.1	0.473857
24.578350	0.1	0.472426
24.580017	0.1	0.468910
24.581683	0.1	0.464559
24.583350	0.1	0.461817
24.585017	0.1	0.461400
24.586683	0.1	0.462055
24.588350	0.1	0.461936
24.590017	0.1	0.460327
24.591683	0.1	0.457644
24.593350	0.1	0.454664
24.595017	0.1	0.451744
24.596683	0.1	0.449240
24.598350	0.1	0.447810
24.600017	0.1	0.448585
24.601683	0.1	0.452042
24.603350	0.1	0.457168
24.605017	0.1	0.461936
24.606683	0.1	0.465333
24.608350	0.1	0.467241
24.610017	0.1	0.467300
24.611683	0.1	0.465512
24.613350	0.1	0.463307
24.615017	0.1	0.462532
24.616683	0.1	0.463665
24.618350	0.1	0.465095
24.620017	0.1	0.465512
24.621683	0.1	0.465333
24.623350	0.1	0.465632
24.625017	0.1	0.466228
24.626683	0.1	0.466585
24.628350	0.1	0.466943
24.630017	0.1	0.468135
24.631683	0.1	0.470161
24.633350	0.1	0.471592
24.635017	0.1	0.470519
24.636683	0.1	0.466406
24.638350	0.1	0.460744
24.640017	0.1	0.456095
24.641683	0.1	0.454128
24.643350	0.1	0.454962
24.645017	0.1	0.457406
24.646683	0.1	0.459611
24.648350	0.1	0.461161
24.650017	0.1	0.463426
24.651683	0.1	0.466287
24.653350	0.1	0.466883
24.655017	0.1	0.463843
24.656683	0.1	0.458837
24.658350	0.1	0.454605
24.660017	0.1	0.453293
24.661683	0.1	0.455678
24.663350	0.1	0.461340
24.665017	0.1	0.469089
24.666683	0.1	0.476897
24.668350	0.1	0.481844
24.670017	0.1	0.483274
24.671683	0.1	0.483632
24.673350	0.1	0.485897
24.675017	0.1	0.491917
24.676683	0.1	0.500977
24.678350	0.1	0.509441
24.680017	0.1	0.512779
24.681683	0.1	0.509679
24.683350	0.1	0.502586
24.685017	0.1	0.495255
24.686683	0.1	0.490785
24.688350	0.1	0.490010
24.690017	0.1	0.492990
24.691683	0.1	0.499368
24.693350	0.1	0.507176
24.695017	0.1	0.512481
24.696683	0.1	0.512660
24.698350	0.1	0.508726
24.700017	0.1	0.504136
24.701683	0.1	0.501812
24.703350	0.1	0.501037
24.705017	0.1	0.499308
24.706683	0.1	0.496030
24.708350	0.1	0.492513
24.710017	0.1	0.489950
24.711683	0.1	0.489354
24.713350	0.1	0.490546
24.715017	0.1	0.492096
24.716683	0.1	0.492573
24.718350	0.1	0.491321
24.720017	0.1	0.489235
24.721683	0.1	0.488043
24.723350	0.1	0.488699
24.725017	0.1	0.489533
24.726683	0.1	0.488281
24.728350	0.1	0.484347
24.730017	0.1	0.478625
24.731683	0.1	0.472665
24.733350	0.1	0.468314
24.735017	0.1	0.466883
24.736683	0.1	0.467062
24.738350	0.1	0.465930
24.740017	0.1	0.461817
24.741683	0.1	0.455856
24.743350	0.1	0.450313
24.745017	0.1	0.446796
24.746683	0.1	0.445724
24.748350	0.1	0.446737
24.750017	0.1	0.447750
24.751683	0.1	0.446141
24.753350	0.1	0.441670
24.755017	0.1	0.436664
24.756683	0.1	0.433385
24.758350	0.1	0.432372
24.760017	0.1	0.433505
24.761683	0.1	0.437140
24.763350	0.1	0.442386
24.765017	0.1	0.447035
24.766683	0.1	0.448823
24.768350	0.1	0.447273
24.770017	0.1	0.443518
24.771683	0.1	0.440240
24.773350	0.1	0.439107
24.775017	0.1	0.439048
24.776683	0.1	0.437260
24.778350	0.1	0.433385
24.780017	0.1	0.429630
24.781683	0.1	0.428915
24.783350	0.1	0.432074
24.785017	0.1	0.437200
24.786683	0.1	0.441492
24.788350	0.1	0.442863
24.790017	0.1	0.441194
24.791683	0.1	0.437200
24.793350	0.1	0.432134
24.795017	0.1	0.427365
24.796683	0.1	0.422835
24.798350	0.1	0.417650
24.800017	0.1	0.412166
24.801683	0.1	0.408828
24.803350	0.1	0.409126
24.805017	0.1	0.412881
24.806683	0.1	0.419617
24.808350	0.1	0.428915
24.810017	0.1	0.439942
24.811683	0.1	0.451684
24.813350	0.1	0.461996
24.815017	0.1	0.468493
24.816683	0.1	0.471175
24.818350	0.1	0.472248
24.820017	0.1	0.473261
24.821683	0.1	0.473917
24.823350	0.1	0.473440
24.825017	0.1	0.472844
24.826683	0.1	0.474155
24.828350	0.1	0.477672
24.830017	0.1	0.482261
24.831683	0.1	0.486851
24.833350	0.1	0.491142
24.835017	0.1	0.495374
24.836683	0.1	0.499845
24.838350	0.1	0.504494
24.840017	0.1	0.509799
24.841683	0.1	0.516653
24.843350	0.1	0.524700
24.845017	0.1	0.532329
24.846683	0.1	0.538409
24.848350	0.1	0.542998
24.850017	0.1	0.546992
24.851683	0.1	0.551224
24.853350	0.1	0.556767
24.855017	0.1	0.564754
24.856683	0.1	0.575960
24.858350	0.1	0.590444
24.860017	0.1	0.607550
24.861683	0.1	0.625491
24.863350	0.1	0.642777
24.865017	0.1	0.659287
24.866683	0.1	0.675857
24.868350	0.1	0.692964
24.870017	0.1	0.709772
24.871683	0.1	0.726223
24.873350	0.1	0.742734
24.875017	0.1	0.760078
24.876683	0.1	0.778496
24.878350	0.1	0.797689
24.880017	0.1	0.817180
24.881683	0.1	0.837147
24.883350	0.1	0.858545
24.885017	0.1	0.881851
24.886683	0.1	0.907540
24.888350	0.1	0.936389
24.890017	0.1	0.968516
24.891683	0.1	1.001716
24.893350	0.1	1.033425
24.895017	0.1	1.063168
24.896683	0.1	1.092196
24.898350	0.1	1.121759
24.900017	0.1	1.152217
24.901683	0.1	1.183570
24.903350	0.1	1.215696
24.905017	0.1	1.248896
24.906683	0.1	1.284361
24.908350	0.1	1.323640
24.910017	0.1	1.367092
24.911683	0.1	1.413584
24.913350	0.1	1.461089
24.915017	0.1	1.507759
24.916683	0.1	1.552582
24.918350	0.1	1.596630
24.920017	0.1	1.641452
24.921683	0.1	1.686752
24.923350	0.1	1.730919
24.925017	0.1	1.772583
24.926683	0.1	1.812577
24.928350	0.1	1.853168
24.930017	0.1	1.895785
24.931683	0.1	1.939595
24.933350	0.1	1.983106
24.935017	0.1	2.025247
24.936683	0.1	2.065718
24.938350	0.1	2.105177
24.940017	0.1	2.144158
24.941683	0.1	2.181232
24.943350	0.1	2.214491
24.945017	0.1	2.243281
24.946683	0.1	2.268136
24.948350	0.1	2.290487
24.950017	0.1	2.311409
24.951683	0.1	2.330244
24.953350	0.1	2.345204
24.955017	0.1	2.355755
24.956683	0.1	2.362907
24.958350	0.1	2.367854
24.960017	0.1	2.370954
24.961683	0.1	2.372027
24.963350	0.1	2.371311
24.965017	0.1	2.369106
24.966683	0.1	2.363742
24.968350	0.1	2.353370
24.970017	0.1	2.339125
24.971683	0.1	2.323449
24.973350	0.1	2.307117
24.975017	0.1	2.289772
24.976683	0.1	2.271414
24.978350	0.1	2.251625
24.980017	0.1	2.228975
24.981683	0.1	2.201855
24.983350	0.1	2.169669
24.985017	0.1	2.133072
24.986683	0.1	2.092838
24.988350	0.1	2.049387
24.990017	0.1	2.003372
24.991683	0.1	1.956344
24.993350	0.1	1.910687
24.995017	0.1	1.868129
24.996683	0.1	1.829267
24.998350	0.1	1.793385
25.000017	0.1	1.758874
25.001683	0.1	1.723290
25.003350	0.1	1.683712
25.005017	0.1	1.638532
25.006683	0.1	1.589298
25.008350	0.1	1.539350
25.010017	0.1	1.491249
25.011683	0.1	1.445770
25.013350	0.1	1.402438
25.015017	0.1	1.360476
25.016683	0.1	1.319110
25.018350	0.1	1.277328
25.020017	0.1	1.235128
25.021683	0.1	1.194477
25.023350	0.1	1.157880
25.025017	0.1	1.125515
25.026683	0.1	1.095176
25.028350	0.1	1.064599
25.030017	0.1	1.032829
25.031683	0.1	1.000941
25.033350	0.1	0.970542
25.035017	0.1	0.942767
25.036683	0.1	0.916839
25.038350	0.1	0.891149
25.040017	0.1	0.865102
25.041683	0.1	0.839531
25.043350	0.1	0.815392
25.045017	0.1	0.792027
25.046683	0.1	0.768304
25.048350	0.1	0.744283
25.050017	0.1	0.720322
25.051683	0.1	0.697017
25.053350	0.1	0.675559
25.055017	0.1	0.657260
25.056683	0.1	0.642538
25.058350	0.1	0.631332
25.060017	0.1	0.623107
25.061683	0.1	0.615895
25.063350	0.1	0.607252
25.065017	0.1	0.595272
25.066683	0.1	0.579953
25.068350	0.1	0.563562
25.070017	0.1	0.549793
25.071683	0.1	0.540078
25.073350	0.1	0.533581
25.075017	0.1	0.528991
25.076683	0.1	0.526428
25.078350	0.1	0.526428
25.080017	0.1	0.528812
25.081683	0.1	0.531793
25.083350	0.1	0.532270
25.085017	0.1	0.528276
25.086683	0.1	0.520051
25.088350	0.1	0.509441
25.090017	0.1	0.498593
25.091683	0.1	0.489295
25.093350	0.1	0.482738
25.095017	0.1	0.479937
25.096683	0.1	0.481546
25.098350	0.1	0.486970
25.100017	0.1	0.493288
25.101683	0.1	0.497282
25.103350	0.1	0.497282
25.105017	0.1	0.493825
25.106683	0.1	0.489175
25.108350	0.1	0.486255
25.110017	0.1	0.487447
25.111683	0.1	0.492692
25.113350	0.1	0.499964
25.115017	0.1	0.506759
25.116683	0.1	0.510991
25.118350	0.1	0.511467
25.120017	0.1	0.508487
25.121683	0.1	0.503957
25.123350	0.1	0.500798
25.125017	0.1	0.500500
25.126683	0.1	0.502348
25.128350	0.1	0.504732
25.130017	0.1	0.507295
25.131683	0.1	0.510752
25.133350	0.1	0.515103
25.135017	0.1	0.518560
25.136683	0.1	0.519156
25.138350	0.1	0.516117
25.140017	0.1	0.509977
25.141683	0.1	0.501692
25.143350	0.1	0.492334
25.145017	0.1	0.483632
25.146683	0.1	0.477731
25.148350	0.1	0.476182
25.150017	0.1	0.478327
25.151683	0.1	0.482202
25.153350	0.1	0.486553
25.155017	0.1	0.490785
25.156683	0.1	0.494182
25.158350	0.1	0.496149
25.160017	0.1	0.496805
25.161683	0.1	0.496864
25.163350	0.1	0.497401
25.165017	0.1	0.499129
25.166683	0.1	0.500917
25.168350	0.1	0.500441
25.170017	0.1	0.496984
25.171683	0.1	0.491262
25.173350	0.1	0.485122
25.175017	0.1	0.480413
25.176683	0.1	0.478089
25.178350	0.1	0.477552
25.180017	0.1	0.477314
25.181683	0.1	0.477374
25.183350	0.1	0.478923
25.185017	0.1	0.481963
25.186683	0.1	0.485361
25.188350	0.1	0.488937
25.190017	0.1	0.493169
25.191683	0.1	0.497162
25.193350	0.1	0.498772
25.195017	0.1	0.496745
25.196683	0.1	0.492394
25.198350	0.1	0.489235
25.200017	0.1	0.490546
25.201683	0.1	0.497401
25.203350	0.1	0.508368
25.205017	0.1	0.520349
25.206683	0.1	0.529349
25.208350	0.1	0.531971
25.210017	0.1	0.528395
25.211683	0.1	0.522733
25.213350	0.1	0.519872
25.215017	0.1	0.521541
25.216683	0.1	0.525415
25.218350	0.1	0.528574
25.220017	0.1	0.530481
25.221683	0.1	0.532866
25.223350	0.1	0.536740
25.225017	0.1	0.541866
25.226683	0.1	0.547469
25.228350	0.1	0.553012
25.230017	0.1	0.558257
25.231683	0.1	0.562966
25.233350	0.1	0.567257
25.235017	0.1	0.571549
25.236683	0.1	0.575960
25.238350	0.1	0.579774
25.240017	0.1	0.583053
25.241683	0.1	0.587225
25.243350	0.1	0.593185
25.245017	0.1	0.599444
25.246683	0.1	0.604451
25.248350	0.1	0.608623
25.250017	0.1	0.613153
25.251683	0.1	0.618875
25.253350	0.1	0.626087
25.255017	0.1	0.635326
25.256683	0.1	0.647008
25.258350	0.1	0.661135
25.260017	0.1	0.675380
25.261683	0.1	0.686467
25.263350	0.1	0.693739
25.265017	0.1	0.700176
25.266683	0.1	0.708938
25.268350	0.1	0.721097
25.270017	0.1	0.736356
25.271683	0.1	0.754535
25.273350	0.1	0.775814
25.275017	0.1	0.799000
25.276683	0.1	0.821352
25.278350	0.1	0.840306
25.280017	0.1	0.855446
25.281683	0.1	0.868082
25.283350	0.1	0.879943
25.285017	0.1	0.892818
25.286683	0.1	0.908136
25.288350	0.1	0.925899
25.290017	0.1	0.945091
25.291683	0.1	0.963688
25.293350	0.1	0.979662
25.295017	0.1	0.991762
25.296683	0.1	1.000941
25.298350	0.1	1.010120
25.300017	0.1	1.022637
25.301683	0.1	1.039684
25.303350	0.1	1.059592
25.305017	0.1	1.079440
25.306683	0.1	1.096487
25.308350	0.1	1.110494
25.310017	0.1	1.123428
25.311683	0.1	1.137436
25.313350	0.1	1.152873
25.315017	0.1	1.167953
25.316683	0.1	1.181781
25.318350	0.1	1.195192
25.320017	0.1	1.209378
25.321683	0.1	1.224935
25.323350	0.1	1.242578
25.325017	0.1	1.262844
25.326683	0.1	1.284301
25.328350	0.1	1.303971
25.330017	0.1	1.320422
25.331683	0.1	1.335323
25.333350	0.1	1.350999
25.335017	0.1	1.369357
25.336683	0.1	1.391590
25.338350	0.1	1.417577
25.340017	0.1	1.446247
25.341683	0.1	1.476109
25.343350	0.1	1.505494
25.345017	0.1	1.532734
25.346683	0.1	1.556993
25.348350	0.1	1.578689
25.350017	0.1	1.600981
25.351683	0.1	1.628101
25.353350	0.1	1.661956
25.355017	0.1	1.701295
25.356683	0.1	1.743138
25.358350	0.1	1.786113
25.360017	0.1	1.830101
25.361683	0.1	1.875579
25.363350	0.1	1.921713
25.365017	0.1	1.966715
25.366683	0.1	2.008736
25.368350	0.1	2.046764
25.370017	0.1	2.081216
25.371683	0.1	2.113760
25.373350	0.1	2.146900
25.375017	0.1	2.181173
25.376683	0.1	2.214790
25.378350	0.1	2.245426
25.380017	0.1	2.272666
25.381683	0.1	2.297759
25.383350	0.1	2.322376
25.385017	0.1	2.347767
25.386683	0.1	2.373159
25.388350	0.1	2.395153
25.390017	0.1	2.411306
25.391683	0.1	2.421796
25.393350	0.1	2.427936
25.395017	0.1	2.430618
25.396683	0.1	2.430320
25.398350	0.1	2.426326
25.400017	0.1	2.417743
25.401683	0.1	2.404690
25.403350	0.1	2.388358
25.405017	0.1	2.369285
25.406683	0.1	2.348066
25.408350	0.1	2.326071
25.410017	0.1	2.304673
25.411683	0.1	2.283573
25.413350	0.1	2.261520
25.415017	0.1	2.237439
25.416683	0.1	2.210140
25.418350	0.1	2.178371
25.420017	0.1	2.142847
25.421683	0.1	2.105653
25.423350	0.1	2.067626
25.425017	0.1	2.028048
25.426683	0.1	1.986623
25.428350	0.1	1.943886
25.430017	0.1	1.900017
25.431683	0.1	1.854837
25.433350	0.1	1.808882
25.435017	0.1	1.763582
25.436683	0.1	1.719773
25.438350	0.1	1.677096
25.440017	0.1	1.635611
25.441683	0.1	1.596630
25.443350	0.1	1.561225
25.445017	0.1	1.527429
25.446683	0.1	1.491487
25.448350	0.1	1.451671
25.450017	0.1	1.409590
25.451683	0.1	1.368165
25.453350	0.1	1.329303
25.455017	0.1	1.293957
25.456683	0.1	1.263380
25.458350	0.1	1.237869
25.460017	0.1	1.215696
25.461683	0.1	1.194358
25.463350	0.1	1.172721
25.465017	0.1	1.150191
25.466683	0.1	1.126289
25.468350	0.1	1.101613
25.470017	0.1	1.077533
25.471683	0.1	1.054645
25.473350	0.1	1.031697
25.475017	0.1	1.007438
25.476683	0.1	0.982344
25.478350	0.1	0.957787
25.480017	0.1	0.934780
25.481683	0.1	0.913680
25.483350	0.1	0.894249
25.485017	0.1	0.876010
25.486683	0.1	0.858843
25.488350	0.1	0.842750
25.490017	0.1	0.828564
25.491683	0.1	0.817061
25.493350	0.1	0.808418
25.495017	0.1	0.801742
25.496683	0.1	0.795901
25.498350	0.1	0.789344
25.500017	0.1	0.780582
25.501683	0.1	0.768960
25.503350	0.1	0.756025
25.505017	0.1	0.744820
25.506683	0.1	0.736594
25.508350	0.1	0.730455
25.510017	0.1	0.725210
25.511683	0.1	0.720620
25.513350	0.1	0.716984
25.515017	0.1	0.713468
25.516683	0.1	0.708580
25.518350	0.1	0.702143
25.520017	0.1	0.695169
25.521683	0.1	0.689328
25.523350	0.1	0.685632
25.525017	0.1	0.684857
25.526683	0.1	0.687838
25.528350	0.1	0.694990
25.530017	0.1	0.704646
25.531683	0.1	0.713706
25.533350	0.1	0.719369
25.535017	0.1	0.720859
25.536683	0.1	0.719309
25.538350	0.1	0.717282
25.540017	0.1	0.716567
25.541683	0.1	0.717044
25.543350	0.1	0.718057
25.545017	0.1	0.719726
25.546683	0.1	0.722170
25.548350	0.1	0.724733
25.550017	0.1	0.726461
25.551683	0.1	0.726223
25.553350	0.1	0.723124
25.555017	0.1	0.717640
25.556683	0.1	0.711083
25.558350	0.1	0.705063
25.560017	0.1	0.700414
25.561683	0.1	0.696898
25.563350	0.1	0.693619
25.565017	0.1	0.689983
25.566683	0.1	0.686050
25.568350	0.1	0.681579
25.570017	0.1	0.676215
25.571683	0.1	0.670195
25.573350	0.1	0.663996
25.575017	0.1	0.657499
25.576683	0.1	0.649750
25.578350	0.1	0.639975
25.580017	0.1	0.629067
25.581683	0.1	0.618815
25.583350	0.1	0.610471
25.585017	0.1	0.603557
25.586683	0.1	0.597060
25.588350	0.1	0.589848
25.590017	0.1	0.581503
25.591683	0.1	0.571966
25.593350	0.1	0.562072
25.595017	0.1	0.553370
25.596683	0.1	0.545740
25.598350	0.1	0.537038
25.600017	0.1	0.526130
25.601683	0.1	0.515163
25.603350	0.1	0.506938
25.605017	0.1	0.501335
25.606683	0.1	0.495970
25.608350	0.1	0.489175
25.610017	0.1	0.480711
25.611683	0.1	0.471056
25.613350	0.1	0.461102
25.615017	0.1	0.452697
25.616683	0.1	0.446677
25.618350	0.1	0.442386
25.620017	0.1	0.438511
25.621683	0.1	0.434279
25.623350	0.1	0.429213
25.625017	0.1	0.423670
25.626683	0.1	0.418305
25.628350	0.1	0.414073
25.630017	0.1	0.412881
25.631683	0.1	0.416517
25.633350	0.1	0.423670
25.635017	0.1	0.430226
25.636683	0.1	0.432611
25.638350	0.1	0.429690
25.640017	0.1	0.423372
25.641683	0.1	0.417113
25.643350	0.1	0.413239
25.645017	0.1	0.411749
25.646683	0.1	0.410974
25.648350	0.1	0.408947
25.650017	0.1	0.404298
25.651683	0.1	0.397265
25.653350	0.1	0.389516
25.655017	0.1	0.384271
25.656683	0.1	0.383616
25.658350	0.1	0.386775
25.660017	0.1	0.390887
25.661683	0.1	0.392973
25.663350	0.1	0.391901
25.665017	0.1	0.388443
25.666683	0.1	0.384271
25.668350	0.1	0.380814
25.670017	0.1	0.379205
25.671683	0.1	0.379860
25.673350	0.1	0.382900
25.675017	0.1	0.387311
25.676683	0.1	0.391722
25.678350	0.1	0.394523
25.680017	0.1	0.394642
25.681683	0.1	0.392139
25.683350	0.1	0.388742
25.685017	0.1	0.386059
25.686683	0.1	0.384986
25.688350	0.1	0.385940
25.690017	0.1	0.388801
25.691683	0.1	0.392437
25.693350	0.1	0.395179
25.695017	0.1	0.396252
25.696683	0.1	0.396252
25.698350	0.1	0.395954
25.700017	0.1	0.394642
25.701683	0.1	0.392199
25.703350	0.1	0.390232
25.705017	0.1	0.390649
25.706683	0.1	0.393987
25.708350	0.1	0.399649
25.710017	0.1	0.405788
25.711683	0.1	0.410736
25.713350	0.1	0.413656
25.715017	0.1	0.414729
25.716683	0.1	0.414670
25.718350	0.1	0.414252
25.720017	0.1	0.413716
25.721683	0.1	0.412643
25.723350	0.1	0.409901
25.725017	0.1	0.405133
25.726683	0.1	0.399172
25.728350	0.1	0.393689
25.730017	0.1	0.390232
25.731683	0.1	0.389516
25.733350	0.1	0.392020
25.735017	0.1	0.397623
25.736683	0.1	0.404418
25.738350	0.1	0.409126
25.740017	0.1	0.409603
25.741683	0.1	0.405967
25.743350	0.1	0.399649
25.745017	0.1	0.392556
25.746683	0.1	0.386596
25.748350	0.1	0.382543
25.750017	0.1	0.380754
25.751683	0.1	0.381827
25.753350	0.1	0.385404
25.755017	0.1	0.389218
25.756683	0.1	0.391424
25.758350	0.1	0.392139
25.760017	0.1	0.392675
25.761683	0.1	0.394404
25.763350	0.1	0.397205
25.765017	0.1	0.400066
25.766683	0.1	0.401497
25.768350	0.1	0.401437
25.770017	0.1	0.401258
25.771683	0.1	0.401735
25.773350	0.1	0.401378
25.775017	0.1	0.397742
25.776683	0.1	0.389457
25.778350	0.1	0.377417
25.780017	0.1	0.363767
25.781683	0.1	0.351727
25.783350	0.1	0.343978
25.785017	0.1	0.340819
25.786683	0.1	0.340462
25.788350	0.1	0.341415
25.790017	0.1	0.343323
25.791683	0.1	0.345707
25.793350	0.1	0.346541
25.795017	0.1	0.344157
25.796683	0.1	0.339150
25.798350	0.1	0.333548
25.800017	0.1	0.329494
25.801683	0.1	0.327945
25.803350	0.1	0.328720
25.805017	0.1	0.331581
25.806683	0.1	0.335574
25.808350	0.1	0.338256
25.810017	0.1	0.337005
25.811683	0.1	0.331521
25.813350	0.1	0.324249
25.815017	0.1	0.318468
25.816683	0.1	0.316262
25.818350	0.1	0.317991
25.820017	0.1	0.323355
25.821683	0.1	0.331283
25.823350	0.1	0.340104
25.825017	0.1	0.347734
25.826683	0.1	0.351191
25.828350	0.1	0.347972
25.830017	0.1	0.339031
25.831683	0.1	0.328183
25.833350	0.1	0.319183
25.835017	0.1	0.313818
25.836683	0.1	0.313282
25.838350	0.1	0.317872
25.840017	0.1	0.325501
25.841683	0.1	0.331998
25.843350	0.1	0.334501
25.845017	0.1	0.332892
25.846683	0.1	0.328779
25.848350	0.1	0.323772
25.850017	0.1	0.318885
25.851683	0.1	0.314832
25.853350	0.1	0.313103
25.855017	0.1	0.314891
25.856683	0.1	0.319362
25.858350	0.1	0.324130
25.860017	0.1	0.327587
25.861683	0.1	0.329554
25.863350	0.1	0.329912
25.865017	0.1	0.328481
25.866683	0.1	0.325859
25.868350	0.1	0.322700
25.870017	0.1	0.319183
25.871683	0.1	0.314832
25.873350	0.1	0.309289
25.875017	0.1	0.303209
25.876683	0.1	0.297546
25.878350	0.1	0.293314
25.880017	0.1	0.291228
25.881683	0.1	0.291705
25.883350	0.1	0.294328
25.885017	0.1	0.298202
25.886683	0.1	0.302613
25.888350	0.1	0.307202
25.890017	0.1	0.311852
25.891683	0.1	0.316262
25.893350	0.1	0.319064
25.895017	0.1	0.318468
25.896683	0.1	0.315130
25.898350	0.1	0.312507
25.900017	0.1	0.313461
25.901683	0.1	0.317991
25.903350	0.1	0.324368
25.905017	0.1	0.331223
25.906683	0.1	0.337660
25.908350	0.1	0.341713
25.910017	0.1	0.341237
25.911683	0.1	0.335932
25.913350	0.1	0.327647
25.915017	0.1	0.318468
25.916683	0.1	0.309706
25.918350	0.1	0.301838
25.920017	0.1	0.295281
25.921683	0.1	0.290811
25.923350	0.1	0.289857
25.925017	0.1	0.292897
25.926683	0.1	0.298083
25.928350	0.1	0.302613
25.930017	0.1	0.304937
25.931683	0.1	0.304878
25.933350	0.1	0.303268
25.935017	0.1	0.301600
25.936683	0.1	0.301957
25.938350	0.1	0.305414
25.940017	0.1	0.310123
25.941683	0.1	0.313282
25.943350	0.1	0.314057
25.945017	0.1	0.313699
25.946683	0.1	0.314236
25.948350	0.1	0.316739
25.950017	0.1	0.320375
25.951683	0.1	0.323236
25.953350	0.1	0.324607
25.955017	0.1	0.324130
25.956683	0.1	0.321388
25.958350	0.1	0.317276
25.960017	0.1	0.313878
25.961683	0.1	0.312150
25.963350	0.1	0.311196
25.965017	0.1	0.310659
25.966683	0.1	0.311732
25.968350	0.1	0.313938
25.970017	0.1	0.315368
25.971683	0.1	0.315189
25.973350	0.1	0.314295
25.975017	0.1	0.313640
25.976683	0.1	0.313520
25.978350	0.1	0.314772
25.980017	0.1	0.318587
25.981683	0.1	0.325441
25.983350	0.1	0.333846
25.985017	0.1	0.340402
25.986683	0.1	0.342309
25.988350	0.1	0.339568
25.990017	0.1	0.335097
25.991683	0.1	0.331581
25.993350	0.1	0.329614
25.995017	0.1	0.329077
25.996683	0.1	0.329793
25.998350	0.1	0.331521
26.000017	0.1	0.333548
26.001683	0.1	0.334919
26.003350	0.1	0.334680
26.005017	0.1	0.332057
26.006683	0.1	0.326931
26.008350	0.1	0.320971
26.010017	0.1	0.316262
26.011683	0.1	0.313818
26.013350	0.1	0.312865
26.015017	0.1	0.312567
26.016683	0.1	0.312448
26.018350	0.1	0.312030
26.020017	0.1	0.309885
26.021683	0.1	0.305355
26.023350	0.1	0.300229
26.025017	0.1	0.296772
26.026683	0.1	0.295460
26.028350	0.1	0.295699
26.030017	0.1	0.297606
26.031683	0.1	0.301600
26.033350	0.1	0.306904
26.035017	0.1	0.312448
26.036683	0.1	0.317991
26.038350	0.1	0.323355
26.040017	0.1	0.326931
26.041683	0.1	0.327051
26.043350	0.1	0.324607
26.045017	0.1	0.321269
26.046683	0.1	0.317574
26.048350	0.1	0.313759
26.050017	0.1	0.311077
26.051683	0.1	0.310421
26.053350	0.1	0.311255
26.055017	0.1	0.312388
26.056683	0.1	0.313759
26.058350	0.1	0.316024
26.060017	0.1	0.319123
26.061683	0.1	0.321805
26.063350	0.1	0.323236
26.065017	0.1	0.324011
26.066683	0.1	0.325203
26.068350	0.1	0.327170
26.070017	0.1	0.328779
26.071683	0.1	0.328720
26.073350	0.1	0.327289
26.075017	0.1	0.327110
26.076683	0.1	0.329852
26.078350	0.1	0.334084
26.080017	0.1	0.337183
26.081683	0.1	0.337482
26.083350	0.1	0.335515
26.085017	0.1	0.333190
26.086683	0.1	0.333548
26.088350	0.1	0.337958
26.090017	0.1	0.345230
26.091683	0.1	0.353754
26.093350	0.1	0.362575
26.095017	0.1	0.369847
26.096683	0.1	0.372887
26.098350	0.1	0.370443
26.100017	0.1	0.364423
26.101683	0.1	0.358284
26.103350	0.1	0.353575
26.105017	0.1	0.350714
26.106683	0.1	0.350595
26.108350	0.1	0.354409
26.110017	0.1	0.361860
26.111683	0.1	0.370562
26.113350	0.1	0.377238
26.115017	0.1	0.379264
26.116683	0.1	0.376463
26.118350	0.1	0.372052
26.120017	0.1	0.369906
26.121683	0.1	0.370979
26.123350	0.1	0.373840
26.125017	0.1	0.378191
26.126683	0.1	0.384569
26.128350	0.1	0.392020
26.130017	0.1	0.399113
26.131683	0.1	0.404954
26.133350	0.1	0.409246
26.135017	0.1	0.412226
26.136683	0.1	0.414491
26.138350	0.1	0.417531
26.140017	0.1	0.422597
26.141683	0.1	0.428915
26.143350	0.1	0.433981
26.145017	0.1	0.435770
26.146683	0.1	0.434279
26.148350	0.1	0.432074
26.150017	0.1	0.432253
26.151683	0.1	0.436366
26.153350	0.1	0.443995
26.155017	0.1	0.453472
26.156683	0.1	0.463247
26.158350	0.1	0.471771
26.160017	0.1	0.479162
26.161683	0.1	0.487566
26.163350	0.1	0.498951
26.165017	0.1	0.512421
26.166683	0.1	0.524938
26.168350	0.1	0.534296
26.170017	0.1	0.540555
26.171683	0.1	0.545919
26.173350	0.1	0.553429
26.175017	0.1	0.564039
26.176683	0.1	0.576377
26.178350	0.1	0.589013
26.180017	0.1	0.600636
26.181683	0.1	0.610530
26.183350	0.1	0.619829
26.185017	0.1	0.631034
26.186683	0.1	0.645578
26.188350	0.1	0.662208
26.190017	0.1	0.678420
26.191683	0.1	0.692725
26.193350	0.1	0.705600
26.195017	0.1	0.718594
26.196683	0.1	0.732780
26.198350	0.1	0.747800
26.200017	0.1	0.762701
26.201683	0.1	0.776768
26.203350	0.1	0.791073
26.205017	0.1	0.807583
26.206683	0.1	0.827968
26.208350	0.1	0.851989
26.210017	0.1	0.877082
26.211683	0.1	0.900388
26.213350	0.1	0.921488
26.215017	0.1	0.941873
26.216683	0.1	0.964224
26.218350	0.1	0.990212
26.220017	0.1	1.019359
26.221683	0.1	1.049459
26.223350	0.1	1.079500
26.225017	0.1	1.109839
26.226683	0.1	1.141012
26.228350	0.1	1.172304
26.230017	0.1	1.202941
26.231683	0.1	1.233101
26.233350	0.1	1.263797
26.235017	0.1	1.294911
26.236683	0.1	1.324833
26.238350	0.1	1.353145
26.240017	0.1	1.381934
26.241683	0.1	1.413286
26.243350	0.1	1.448512
26.245017	0.1	1.487553
26.246683	0.1	1.528919
26.248350	0.1	1.570165
26.250017	0.1	1.608729
26.251683	0.1	1.642645
26.253350	0.1	1.671851
26.255017	0.1	1.698136
26.256683	0.1	1.723886
26.258350	0.1	1.750827
26.260017	0.1	1.778782
26.261683	0.1	1.805902
26.263350	0.1	1.830340
26.265017	0.1	1.851142
26.266683	0.1	1.867354
26.268350	0.1	1.877606
26.270017	0.1	1.881838
26.271683	0.1	1.881957
26.273350	0.1	1.880169
26.275017	0.1	1.877010
26.276683	0.1	1.872420
26.278350	0.1	1.866639
26.280017	0.1	1.859367
26.281683	0.1	1.848698
26.283350	0.1	1.832605
26.285017	0.1	1.811266
26.286683	0.1	1.787484
26.288350	0.1	1.764298
26.290017	0.1	1.742363
26.291683	0.1	1.720190
26.293350	0.1	1.695454
26.295017	0.1	1.666784
26.296683	0.1	1.635432
26.298350	0.1	1.603246
26.300017	0.1	1.570761
26.301683	0.1	1.536787
26.303350	0.1	1.500487
26.305017	0.1	1.462340
26.306683	0.1	1.423419
26.308350	0.1	1.384437
26.310017	0.1	1.346171
26.311683	0.1	1.309872
26.313350	0.1	1.275599
26.315017	0.1	1.241624
26.316683	0.1	1.205027
26.318350	0.1	1.163840
26.320017	0.1	1.118660
26.321683	0.1	1.072526
26.323350	0.1	1.029074
26.325017	0.1	0.990272
26.326683	0.1	0.955820
26.328350	0.1	0.924170
26.330017	0.1	0.893951
26.331683	0.1	0.864804
26.333350	0.1	0.836492
26.335017	0.1	0.808775
26.336683	0.1	0.781417
26.338350	0.1	0.754476
26.340017	0.1	0.728190
26.341683	0.1	0.702679
26.343350	0.1	0.679016
26.345017	0.1	0.658512
26.346683	0.1	0.640631
26.348350	0.1	0.622928
26.350017	0.1	0.603795
26.351683	0.1	0.583231
26.353350	0.1	0.562549
26.355017	0.1	0.543475
26.356683	0.1	0.527382
26.358350	0.1	0.514865
26.360017	0.1	0.504911
26.361683	0.1	0.494599
26.363350	0.1	0.481665
26.365017	0.1	0.466287
26.366683	0.1	0.449955
26.368350	0.1	0.434220
26.370017	0.1	0.420213
26.371683	0.1	0.408947
26.373350	0.1	0.401020
26.375017	0.1	0.395894
26.376683	0.1	0.392377
26.378350	0.1	0.390291
26.380017	0.1	0.390291
26.381683	0.1	0.392020
26.383350	0.1	0.393808
26.385017	0.1	0.394106
26.386683	0.1	0.391841
26.388350	0.1	0.387073
26.390017	0.1	0.380993
26.391683	0.1	0.375688
26.393350	0.1	0.372767
26.395017	0.1	0.371873
26.396683	0.1	0.371039
26.398350	0.1	0.367999
26.400017	0.1	0.361800
26.401683	0.1	0.354052
26.403350	0.1	0.347495
26.405017	0.1	0.343561
26.406683	0.1	0.342369
26.408350	0.1	0.343800
26.410017	0.1	0.346661
26.411683	0.1	0.348628
26.413350	0.1	0.348091
26.415017	0.1	0.346005
26.416683	0.1	0.343919
26.418350	0.1	0.342429
26.420017	0.1	0.340760
26.421683	0.1	0.337541
26.423350	0.1	0.332117
26.425017	0.1	0.325501
26.426683	0.1	0.319541
26.428350	0.1	0.316024
26.430017	0.1	0.315309
26.431683	0.1	0.316203
26.433350	0.1	0.316381
26.435017	0.1	0.314891
26.436683	0.1	0.313044
26.438350	0.1	0.312150
26.440017	0.1	0.312507
26.441683	0.1	0.314951
26.443350	0.1	0.319064
26.445017	0.1	0.322878
26.446683	0.1	0.325263
26.448350	0.1	0.326753
26.450017	0.1	0.328600
26.451683	0.1	0.331223
26.453350	0.1	0.334263
26.455017	0.1	0.337243
26.456683	0.1	0.340402
26.458350	0.1	0.344038
26.460017	0.1	0.347197
26.461683	0.1	0.348628
26.463350	0.1	0.347674
26.465017	0.1	0.344336
26.466683	0.1	0.339508
26.468350	0.1	0.335038
26.470017	0.1	0.332296
26.471683	0.1	0.331581
26.473350	0.1	0.332177
26.475017	0.1	0.332713
26.476683	0.1	0.332177
26.478350	0.1	0.330627
26.480017	0.1	0.329196
26.481683	0.1	0.329316
26.483350	0.1	0.331044
26.485017	0.1	0.332594
26.486683	0.1	0.332236
26.488350	0.1	0.330925
26.490017	0.1	0.329912
26.491683	0.1	0.329077
26.493350	0.1	0.327468
26.495017	0.1	0.325322
26.496683	0.1	0.323951
26.498350	0.1	0.324070
26.500017	0.1	0.324845
26.501683	0.1	0.325084
26.503350	0.1	0.324368
26.505017	0.1	0.322998
26.506683	0.1	0.321925
26.508350	0.1	0.321984
26.510017	0.1	0.322938
26.511683	0.1	0.323057
26.513350	0.1	0.320077
26.515017	0.1	0.313222
26.516683	0.1	0.304580
26.518350	0.1	0.298440
26.520017	0.1	0.298798
26.521683	0.1	0.306308
26.523350	0.1	0.318110
26.525017	0.1	0.330508
26.526683	0.1	0.340402
26.528350	0.1	0.345588
26.530017	0.1	0.345588
26.531683	0.1	0.341296
26.533350	0.1	0.333667
26.535017	0.1	0.324011
26.536683	0.1	0.313818
26.538350	0.1	0.303924
26.540017	0.1	0.295043
26.541683	0.1	0.288725
26.543350	0.1	0.286996
26.545017	0.1	0.290573
26.546683	0.1	0.297904
26.548350	0.1	0.306368
26.550017	0.1	0.313401
26.551683	0.1	0.317693
26.553350	0.1	0.319541
26.555017	0.1	0.320256
26.556683	0.1	0.320554
26.558350	0.1	0.320315
26.560017	0.1	0.319004
26.561683	0.1	0.316918
26.563350	0.1	0.315785
26.565017	0.1	0.316858
26.566683	0.1	0.318646
26.568350	0.1	0.318587
26.570017	0.1	0.316620
26.571683	0.1	0.315249
26.573350	0.1	0.315964
26.575017	0.1	0.317752
26.576683	0.1	0.318348
26.578350	0.1	0.315785
26.580017	0.1	0.309944
26.581683	0.1	0.302076
26.583350	0.1	0.295222
26.585017	0.1	0.293314
26.586683	0.1	0.297785
26.588350	0.1	0.306606
26.590017	0.1	0.315607
26.591683	0.1	0.320554
26.593350	0.1	0.319302
26.595017	0.1	0.312805
26.596683	0.1	0.303507
26.598350	0.1	0.293970
26.600017	0.1	0.287473
26.601683	0.1	0.286818
26.603350	0.1	0.292003
26.605017	0.1	0.300407
26.606683	0.1	0.308037
26.608350	0.1	0.312090
26.610017	0.1	0.312448
26.611683	0.1	0.310719
26.613350	0.1	0.309110
26.615017	0.1	0.309229
26.616683	0.1	0.311077
26.618350	0.1	0.313103
26.620017	0.1	0.313818
26.621683	0.1	0.313342
26.623350	0.1	0.312746
26.625017	0.1	0.312448
26.626683	0.1	0.311613
26.628350	0.1	0.309765
26.630017	0.1	0.306368
26.631683	0.1	0.301600
26.633350	0.1	0.297666
26.635017	0.1	0.297964
26.636683	0.1	0.303626
26.638350	0.1	0.311315
26.640017	0.1	0.316560
26.641683	0.1	0.317514
26.643350	0.1	0.315666
26.645017	0.1	0.313878
26.646683	0.1	0.313580
26.648350	0.1	0.314355
26.650017	0.1	0.315189
26.651683	0.1	0.315964
26.653350	0.1	0.317216
26.655017	0.1	0.319302
26.656683	0.1	0.321627
26.658350	0.1	0.324070
26.660017	0.1	0.327408
26.661683	0.1	0.332177
26.663350	0.1	0.338256
26.665017	0.1	0.344098
26.666683	0.1	0.347495
26.668350	0.1	0.347435
26.670017	0.1	0.345230
26.671683	0.1	0.343800
26.673350	0.1	0.344574
26.675017	0.1	0.346899
26.676683	0.1	0.349998
26.678350	0.1	0.354171
26.680017	0.1	0.360012
26.681683	0.1	0.367224
26.683350	0.1	0.374556
26.685017	0.1	0.380278
26.686683	0.1	0.383317
26.688350	0.1	0.383854
26.690017	0.1	0.383735
26.691683	0.1	0.385046
26.693350	0.1	0.388980
26.695017	0.1	0.395834
26.696683	0.1	0.404775
26.698350	0.1	0.413954
26.700017	0.1	0.421226
26.701683	0.1	0.426531
26.703350	0.1	0.431418
26.705017	0.1	0.437021
26.706683	0.1	0.442922
26.708350	0.1	0.448585
26.710017	0.1	0.454307
26.711683	0.1	0.460565
26.713350	0.1	0.467241
26.715017	0.1	0.474274
26.716683	0.1	0.482321
26.718350	0.1	0.492096
26.720017	0.1	0.502825
26.721683	0.1	0.513077
26.723350	0.1	0.522614
26.725017	0.1	0.532150
26.726683	0.1	0.541925
26.728350	0.1	0.551760
26.730017	0.1	0.562131
26.731683	0.1	0.573576
26.733350	0.1	0.585496
26.735017	0.1	0.596345
26.736683	0.1	0.605106
26.738350	0.1	0.612736
26.740017	0.1	0.621378
26.741683	0.1	0.631988
26.743350	0.1	0.644386
26.745017	0.1	0.657916
26.746683	0.1	0.672281
26.748350	0.1	0.687122
26.750017	0.1	0.701785
26.751683	0.1	0.715375
26.753350	0.1	0.727594
26.755017	0.1	0.739157
26.756683	0.1	0.752151
26.758350	0.1	0.768840
26.760017	0.1	0.790536
26.761683	0.1	0.816703
26.763350	0.1	0.845611
26.765017	0.1	0.874937
26.766683	0.1	0.903249
26.768350	0.1	0.930309
26.770017	0.1	0.956595
26.771683	0.1	0.983179
26.773350	0.1	1.010776
26.775017	0.1	1.038969
26.776683	0.1	1.066268
26.778350	0.1	1.091659
26.780017	0.1	1.116335
26.781683	0.1	1.143098
26.783350	0.1	1.173854
26.785017	0.1	1.207650
26.786683	0.1	1.243174
26.788350	0.1	1.280665
26.790017	0.1	1.321077
26.791683	0.1	1.364172
26.793350	0.1	1.408458
26.795017	0.1	1.452208
26.796683	0.1	1.494467
26.798350	0.1	1.536191
26.800017	0.1	1.580119
26.801683	0.1	1.628876
26.803350	0.1	1.682937
26.805017	0.1	1.740873
26.806683	0.1	1.800597
26.808350	0.1	1.859665
26.810017	0.1	1.916647
26.811683	0.1	1.971364
26.813350	0.1	2.024531
26.815017	0.1	2.077460
26.816683	0.1	2.132177
26.818350	0.1	2.190292
26.820017	0.1	2.252042
26.821683	0.1	2.316356
26.823350	0.1	2.381504
26.825017	0.1	2.445817
26.826683	0.1	2.507746
26.828350	0.1	2.566457
26.830017	0.1	2.622187
26.831683	0.1	2.675951
26.833350	0.1	2.729178
26.835017	0.1	2.782762
26.836683	0.1	2.837062
26.838350	0.1	2.891898
26.840017	0.1	2.946317
26.841683	0.1	2.998054
26.843350	0.1	3.044427
26.845017	0.1	3.083468
26.846683	0.1	3.115714
26.848350	0.1	3.143490
26.850017	0.1	3.169000
26.851683	0.1	3.193796
26.853350	0.1	3.219009
26.855017	0.1	3.243864
26.856683	0.1	3.266037
26.858350	0.1	3.282190
26.860017	0.1	3.289223
26.861683	0.1	3.285766
26.863350	0.1	3.273249
26.865017	0.1	3.254116
26.866683	0.1	3.231108
26.868350	0.1	3.207267
26.870017	0.1	3.183842
26.871683	0.1	3.160119
26.873350	0.1	3.134787
26.875017	0.1	3.106296
26.876683	0.1	3.073216
26.878350	0.1	3.034711
26.880017	0.1	2.991736
26.881683	0.1	2.946019
26.883350	0.1	2.898693
26.885017	0.1	2.849400
26.886683	0.1	2.798498
26.888350	0.1	2.748490
26.890017	0.1	2.700865
26.891683	0.1	2.653957
26.893350	0.1	2.604962
26.895017	0.1	2.552986
26.896683	0.1	2.499223
26.898350	0.1	2.445936
26.900017	0.1	2.394736
26.901683	0.1	2.346516
26.903350	0.1	2.302051
26.905017	0.1	2.261400
26.906683	0.1	2.224445
26.908350	0.1	2.191126
26.910017	0.1	2.161384
26.911683	0.1	2.133787
26.913350	0.1	2.106369
26.915017	0.1	2.078116
26.916683	0.1	2.049267
26.918350	0.1	2.021432
26.920017	0.1	1.996338
26.921683	0.1	1.974642
26.923350	0.1	1.957059
26.925017	0.1	1.944900
26.926683	0.1	1.938582
26.928350	0.1	1.936376
26.930017	0.1	1.934886
26.931683	0.1	1.931071
26.933350	0.1	1.924932
26.935017	0.1	1.919687
26.936683	0.1	1.918197
26.938350	0.1	1.920164
26.940017	0.1	1.923025
26.941683	0.1	1.924157
26.943350	0.1	1.922608
26.945017	0.1	1.919031
26.946683	0.1	1.914740
26.948350	0.1	1.910448
26.950017	0.1	1.905859
26.951683	0.1	1.901090
26.953350	0.1	1.896083
26.955017	0.1	1.890302
26.956683	0.1	1.882851
26.958350	0.1	1.872838
26.960017	0.1	1.859248
26.961683	0.1	1.840890
26.963350	0.1	1.816750
26.965017	0.1	1.787365
26.966683	0.1	1.755536
26.968350	0.1	1.724839
26.970017	0.1	1.697779
26.971683	0.1	1.675665
26.973350	0.1	1.657069
26.975017	0.1	1.637817
26.976683	0.1	1.614213
26.978350	0.1	1.585901
26.980017	0.1	1.554489
26.981683	0.1	1.521528
26.983350	0.1	1.488090
26.985017	0.1	1.454771
26.986683	0.1	1.421094
26.988350	0.1	1.386821
26.990017	0.1	1.352429
26.991683	0.1	1.318634
26.993350	0.1	1.286149
26.995017	0.1	1.255810
26.996683	0.1	1.227617
26.998350	0.1	1.200080
27.000017	0.1	1.171291
27.001683	0.1	1.140356
27.003350	0.1	1.107276
27.005017	0.1	1.073122
27.006683	0.1	1.039565
27.008350	0.1	1.008213
27.010017	0.1	0.980020
27.011683	0.1	0.954449
27.013350	0.1	0.930071
27.015017	0.1	0.905693
27.016683	0.1	0.880539
27.018350	0.1	0.854313
27.020017	0.1	0.828385
27.021683	0.1	0.806153
27.023350	0.1	0.790417
27.025017	0.1	0.780940
27.026683	0.1	0.775218
27.028350	0.1	0.769913
27.030017	0.1	0.761509
27.031683	0.1	0.747979
27.033350	0.1	0.730932
27.035017	0.1	0.714302
27.036683	0.1	0.701010
27.038350	0.1	0.691772
27.040017	0.1	0.685692
27.041683	0.1	0.680804
27.043350	0.1	0.675082
27.045017	0.1	0.668585
27.046683	0.1	0.662506
27.048350	0.1	0.657320
27.050017	0.1	0.652432
27.051683	0.1	0.647366
27.053350	0.1	0.643075
27.055017	0.1	0.640988
27.056683	0.1	0.641227
27.058350	0.1	0.642717
27.060017	0.1	0.644267
27.061683	0.1	0.645340
27.063350	0.1	0.646234
27.065017	0.1	0.648439
27.066683	0.1	0.653744
27.068350	0.1	0.663161
27.070017	0.1	0.675499
27.071683	0.1	0.687480
27.073350	0.1	0.696480
27.075017	0.1	0.702322
27.076683	0.1	0.706613
27.078350	0.1	0.710249
27.080017	0.1	0.713050
27.081683	0.1	0.715435
27.083350	0.1	0.718355
27.085017	0.1	0.722230
27.086683	0.1	0.726998
27.088350	0.1	0.732720
27.090017	0.1	0.739813
27.091683	0.1	0.748575
27.093350	0.1	0.758529
27.095017	0.1	0.768840
27.096683	0.1	0.779986
27.098350	0.1	0.793219
27.100017	0.1	0.807881
27.101683	0.1	0.821352
27.103350	0.1	0.832200
27.105017	0.1	0.841737
27.106683	0.1	0.852406
27.108350	0.1	0.865221
27.110017	0.1	0.879765
27.111683	0.1	0.895023
27.113350	0.1	0.910819
27.115017	0.1	0.927031
27.116683	0.1	0.942230
27.118350	0.1	0.954926
27.120017	0.1	0.965774
27.121683	0.1	0.976861
27.123350	0.1	0.989795
27.125017	0.1	1.005292
27.126683	0.1	1.023948
27.128350	0.1	1.045168
27.130017	0.1	1.067519
27.131683	0.1	1.090527
27.133350	0.1	1.115263
27.135017	0.1	1.141310
27.136683	0.1	1.166403
27.138350	0.1	1.189292
27.140017	0.1	1.210809
27.141683	0.1	1.232326
27.143350	0.1	1.254737
27.145017	0.1	1.278460
27.146683	0.1	1.303852
27.148350	0.1	1.332402
27.150017	0.1	1.366079
27.151683	0.1	1.404166
27.153350	0.1	1.443625
27.155017	0.1	1.483321
27.156683	0.1	1.524568
27.158350	0.1	1.568318
27.160017	0.1	1.614213
27.161683	0.1	1.661003
27.163350	0.1	1.706243
27.165017	0.1	1.747847
27.166683	0.1	1.786530
27.168350	0.1	1.826048
27.170017	0.1	1.870751
27.171683	0.1	1.921654
27.173350	0.1	1.976609
27.175017	0.1	2.032876
27.176683	0.1	2.089262
27.178350	0.1	2.146244
27.180017	0.1	2.204895
27.181683	0.1	2.266467
27.183350	0.1	2.331913
27.185017	0.1	2.401590
27.186683	0.1	2.474904
27.188350	0.1	2.550900
27.190017	0.1	2.628863
27.191683	0.1	2.709508
27.193350	0.1	2.794087
27.195017	0.1	2.882719
27.196683	0.1	2.973914
27.198350	0.1	3.066778
27.200017	0.1	3.161907
27.201683	0.1	3.260195
27.203350	0.1	3.361821
27.205017	0.1	3.466487
27.206683	0.1	3.574372
27.208350	0.1	3.687561
27.210017	0.1	3.809631
27.211683	0.1	3.943146
27.213350	0.1	4.087508
27.215017	0.1	4.239381
27.216683	0.1	4.395962
27.218350	0.1	4.556656
27.220017	0.1	4.722238
27.221683	0.1	4.893661
27.223350	0.1	5.071640
27.225017	0.1	5.257070
27.226683	0.1	5.451322
27.228350	0.1	5.655349
27.230017	0.1	5.868554
27.231683	0.1	6.089211
27.233350	0.1	6.317199
27.235017	0.1	6.553233
27.236683	0.1	6.796778
27.238350	0.1	7.044912
27.240017	0.1	7.293761
27.241683	0.1	7.541240
27.243350	0.1	7.787407
27.245017	0.1	8.034111
27.246683	0.1	8.283854
27.248350	0.1	8.537949
27.250017	0.1	8.794904
27.251683	0.1	9.050966
27.253350	0.1	9.301961
27.255017	0.1	9.546877
27.256683	0.1	9.787322
27.258350	0.1	10.024131
27.260017	0.1	10.255814
27.261683	0.1	10.481239
27.263350	0.1	10.700107
27.265017	0.1	10.910512
27.266683	0.1	11.108578
27.268350	0.1	11.291207
27.270017	0.1	11.457742
27.271683	0.1	11.609495
27.273350	0.1	11.748434
27.275017	0.1	11.874319
27.276683	0.1	11.984945
27.278350	0.1	12.077749
27.280017	0.1	12.151421
27.281683	0.1	12.206019
27.283350	0.1	12.244046
27.285017	0.1	12.268484
27.286683	0.1	12.279571
27.288350	0.1	12.275935
27.290017	0.1	12.256444
27.291683	0.1	12.221277
27.293350	0.1	12.172223
27.295017	0.1	12.110830
27.296683	0.1	12.036741
27.298350	0.1	11.948229
27.300017	0.1	11.844576
27.301683	0.1	11.726857
27.303350	0.1	11.598469
27.305017	0.1	11.464120
27.306683	0.1	11.326850
27.308350	0.1	11.188210
27.310017	0.1	11.049212
27.311683	0.1	10.910750
27.313350	0.1	10.772944
27.315017	0.1	10.634781
27.316683	0.1	10.495485
27.318350	0.1	10.355831
27.320017	0.1	10.217488
27.321683	0.1	10.082186
27.323350	0.1	9.951592
27.325017	0.1	9.826542
27.326683	0.1	9.706319
27.328350	0.1	9.589673
27.330017	0.1	9.476305
27.331683	0.1	9.366870
27.333350	0.1	9.261013
27.335017	0.1	9.157777
27.336683	0.1	9.057761
27.338350	0.1	8.962691
27.340017	0.1	8.873284
27.341683	0.1	8.787811
27.343350	0.1	8.704007
27.345017	0.1	8.620859
27.346683	0.1	8.538068
27.348350	0.1	8.455635
27.350017	0.1	8.373142
27.351683	0.1	8.289755
27.353350	0.1	8.204699
27.355017	0.1	8.116484
27.356683	0.1	8.022845
27.358350	0.1	7.922531
27.360017	0.1	7.816673
27.361683	0.1	7.707417
27.363350	0.1	7.596076
27.365017	0.1	7.481993
27.366683	0.1	7.363856
27.368350	0.1	7.240057
27.370017	0.1	7.109106
27.371683	0.1	6.970406
27.373350	0.1	6.825328
27.375017	0.1	6.675661
27.376683	0.1	6.522239
27.378350	0.1	6.366074
27.380017	0.1	6.208122
27.381683	0.1	6.047547
27.383350	0.1	5.882562
27.385017	0.1	5.712927
27.386683	0.1	5.539775
27.388350	0.1	5.363763
27.390017	0.1	5.185306
27.391683	0.1	5.004466
27.393350	0.1	4.819989
27.395017	0.1	4.631520
27.396683	0.1	4.441560
27.398350	0.1	4.253745
27.400017	0.1	4.070163
27.401683	0.1	3.890813
27.403350	0.1	3.715575
27.405017	0.1	3.544927
27.406683	0.1	3.379345
27.408350	0.1	3.219247
27.410017	0.1	3.065288
27.411683	0.1	2.916873
27.413350	0.1	2.771616
27.415017	0.1	2.627194
27.416683	0.1	2.484143
27.418350	0.1	2.345085
27.420017	0.1	2.212465
27.421683	0.1	2.086401
27.423350	0.1	1.966536
27.425017	0.1	1.852334
27.426683	0.1	1.744211
27.428350	0.1	1.642704
27.430017	0.1	1.547992
27.431683	0.1	1.459241
27.433350	0.1	1.375556
27.435017	0.1	1.297295
27.436683	0.1	1.225293
27.438350	0.1	1.159430
27.440017	0.1	1.098812
27.441683	0.1	1.042664
27.443350	0.1	0.989139
27.445017	0.1	0.936031
27.446683	0.1	0.882924
27.448350	0.1	0.832379
27.450017	0.1	0.787735
27.451683	0.1	0.751019
27.453350	0.1	0.721574
27.455017	0.1	0.697315
27.456683	0.1	0.676215
27.458350	0.1	0.655651
27.460017	0.1	0.632882
27.461683	0.1	0.606716
27.463350	0.1	0.579298
27.465017	0.1	0.554442
27.466683	0.1	0.534296
27.468350	0.1	0.518262
27.470017	0.1	0.505090
27.471683	0.1	0.494242
27.473350	0.1	0.485659
27.475017	0.1	0.479102
27.476683	0.1	0.474572
27.478350	0.1	0.471830
27.480017	0.1	0.469744
27.481683	0.1	0.467241
27.483350	0.1	0.464201
27.485017	0.1	0.460148
27.486683	0.1	0.454247
27.488350	0.1	0.446379
27.490017	0.1	0.436664
27.491683	0.1	0.425875
27.493350	0.1	0.415444
27.495017	0.1	0.406504
27.496683	0.1	0.399649
27.498350	0.1	0.395000
27.500017	0.1	0.391364
27.501683	0.1	0.386596
27.503350	0.1	0.380099
27.505017	0.1	0.374138
27.506683	0.1	0.370920
27.508350	0.1	0.369966
27.510017	0.1	0.369132
27.511683	0.1	0.367403
27.513350	0.1	0.365376
27.515017	0.1	0.364125
27.516683	0.1	0.363886
27.518350	0.1	0.364423
27.520017	0.1	0.365257
27.521683	0.1	0.366032
27.523350	0.1	0.365973
27.525017	0.1	0.363886
27.526683	0.1	0.359476
27.528350	0.1	0.353694
27.530017	0.1	0.347555
27.531683	0.1	0.341177
27.533350	0.1	0.334501
27.535017	0.1	0.327766
27.536683	0.1	0.322580
27.538350	0.1	0.320971
27.540017	0.1	0.323415
27.541683	0.1	0.327587
27.543350	0.1	0.330865
27.545017	0.1	0.332594
27.546683	0.1	0.333309
27.548350	0.1	0.332475
27.550017	0.1	0.330389
27.551683	0.1	0.329077
27.553350	0.1	0.330508
27.555017	0.1	0.334263
27.556683	0.1	0.337482
27.558350	0.1	0.337958
27.560017	0.1	0.336051
27.561683	0.1	0.334024
27.563350	0.1	0.333846
27.565017	0.1	0.335932
27.566683	0.1	0.339270
27.568350	0.1	0.342906
27.570017	0.1	0.345886
27.571683	0.1	0.346959
27.573350	0.1	0.345051
27.575017	0.1	0.340700
27.576683	0.1	0.335455
27.578350	0.1	0.330448
27.580017	0.1	0.325799
27.581683	0.1	0.321984
27.583350	0.1	0.319958
27.585017	0.1	0.320494
27.586683	0.1	0.322819
27.588350	0.1	0.325799
27.590017	0.1	0.329256
27.591683	0.1	0.332892
27.593350	0.1	0.334978
27.595017	0.1	0.333726
27.596683	0.1	0.329256
27.598350	0.1	0.323355
27.600017	0.1	0.317872
27.601683	0.1	0.314176
27.603350	0.1	0.311792
27.605017	0.1	0.309050
27.606683	0.1	0.305295
27.608350	0.1	0.301421
27.610017	0.1	0.297666
27.611683	0.1	0.293911
27.613350	0.1	0.290334
27.615017	0.1	0.288427
27.616683	0.1	0.289798
27.618350	0.1	0.295639
27.620017	0.1	0.305295
27.621683	0.1	0.316322
27.623350	0.1	0.324368
27.625017	0.1	0.325978
27.626683	0.1	0.321388
27.628350	0.1	0.313878
27.630017	0.1	0.306129
27.631683	0.1	0.299215
27.633350	0.1	0.293374
27.635017	0.1	0.288665
27.636683	0.1	0.284910
27.638350	0.1	0.282705
27.640017	0.1	0.282407
27.641683	0.1	0.283539
27.643350	0.1	0.285566
27.645017	0.1	0.288188
27.646683	0.1	0.290394
27.648350	0.1	0.291586
27.650017	0.1	0.291824
27.651683	0.1	0.291228
27.653350	0.1	0.289321
27.655017	0.1	0.286341
27.656683	0.1	0.283539
27.658350	0.1	0.281632
27.660017	0.1	0.280499
27.661683	0.1	0.280142
27.663350	0.1	0.281572
27.665017	0.1	0.285149
27.666683	0.1	0.289381
27.668350	0.1	0.292480
27.670017	0.1	0.294149
27.671683	0.1	0.294745
27.673350	0.1	0.294745
27.675017	0.1	0.293791
27.676683	0.1	0.291705
27.678350	0.1	0.288904
27.680017	0.1	0.285685
27.681683	0.1	0.283182
27.683350	0.1	0.282943
27.685017	0.1	0.285804
27.686683	0.1	0.290811
27.688350	0.1	0.296533
27.690017	0.1	0.301540
27.691683	0.1	0.305295
27.693350	0.1	0.308216
27.695017	0.1	0.310779
27.696683	0.1	0.312746
27.698350	0.1	0.313520
27.700017	0.1	0.312567
27.701683	0.1	0.310838
27.703350	0.1	0.310242
27.705017	0.1	0.312030
27.706683	0.1	0.315368
27.708350	0.1	0.318527
27.710017	0.1	0.320435
27.711683	0.1	0.321150
27.713350	0.1	0.321567
27.715017	0.1	0.323296
27.716683	0.1	0.327110
27.718350	0.1	0.331998
27.720017	0.1	0.336170
27.721683	0.1	0.339329
27.723350	0.1	0.343025
27.725017	0.1	0.347316
27.726683	0.1	0.350356
27.728350	0.1	0.351012
27.730017	0.1	0.350952
27.731683	0.1	0.353217
27.733350	0.1	0.359297
27.735017	0.1	0.367820
27.736683	0.1	0.376344
27.738350	0.1	0.383496
27.740017	0.1	0.389278
27.741683	0.1	0.394821
27.743350	0.1	0.401735
27.745017	0.1	0.410557
27.746683	0.1	0.420153
27.748350	0.1	0.429630
27.750017	0.1	0.438869
27.751683	0.1	0.448227
27.753350	0.1	0.458002
27.755017	0.1	0.468671
27.756683	0.1	0.479579
27.758350	0.1	0.488699
27.760017	0.1	0.494421
27.761683	0.1	0.497162
27.763350	0.1	0.498593
27.765017	0.1	0.499845
27.766683	0.1	0.501573
27.768350	0.1	0.504613
27.770017	0.1	0.509858
27.771683	0.1	0.516713
27.773350	0.1	0.523686
27.775017	0.1	0.529349
27.776683	0.1	0.532806
27.778350	0.1	0.533640
27.780017	0.1	0.532985
27.781683	0.1	0.532508
27.783350	0.1	0.532925
27.785017	0.1	0.533879
27.786683	0.1	0.534475
27.788350	0.1	0.534475
27.790017	0.1	0.533462
27.791683	0.1	0.530183
27.793350	0.1	0.524044
27.795017	0.1	0.517130
27.796683	0.1	0.513136
27.798350	0.1	0.513852
27.800017	0.1	0.518382
27.801683	0.1	0.524640
27.803350	0.1	0.530660
27.805017	0.1	0.534654
27.806683	0.1	0.535131
27.808350	0.1	0.530422
27.810017	0.1	0.519574
27.811683	0.1	0.504375
27.813350	0.1	0.488877
27.815017	0.1	0.475764
27.816683	0.1	0.463843
27.818350	0.1	0.450671
27.820017	0.1	0.436246
27.821683	0.1	0.423193
27.823350	0.1	0.413299
27.825017	0.1	0.405729
27.826683	0.1	0.399351
27.828350	0.1	0.394464
27.830017	0.1	0.392258
27.831683	0.1	0.392318
27.833350	0.1	0.391841
27.835017	0.1	0.387788
27.836683	0.1	0.380039
27.838350	0.1	0.370324
27.840017	0.1	0.359833
27.841683	0.1	0.349164
27.843350	0.1	0.339985
27.845017	0.1	0.334978
27.846683	0.1	0.335515
27.848350	0.1	0.339687
27.850017	0.1	0.344217
27.851683	0.1	0.346899
27.853350	0.1	0.347316
27.855017	0.1	0.344992
27.856683	0.1	0.339448
27.858350	0.1	0.331759
27.860017	0.1	0.324726
27.861683	0.1	0.321269
27.863350	0.1	0.321627
27.865017	0.1	0.323117
27.866683	0.1	0.321984
27.868350	0.1	0.316322
27.870017	0.1	0.308156
27.871683	0.1	0.301242
27.873350	0.1	0.297606
27.875017	0.1	0.297248
27.876683	0.1	0.299335
27.878350	0.1	0.302494
27.880017	0.1	0.305116
27.881683	0.1	0.306666
27.883350	0.1	0.307560
27.885017	0.1	0.308037
27.886683	0.1	0.308275
27.888350	0.1	0.308633
27.890017	0.1	0.309050
27.891683	0.1	0.309169
27.893350	0.1	0.309944
27.895017	0.1	0.312150
27.896683	0.1	0.314772
27.898350	0.1	0.317156
27.900017	0.1	0.320673
27.901683	0.1	0.325620
27.903350	0.1	0.329733
27.905017	0.1	0.331581
27.906683	0.1	0.333190
27.908350	0.1	0.337541
27.910017	0.1	0.344574
27.911683	0.1	0.351369
27.913350	0.1	0.355542
27.915017	0.1	0.356734
27.916683	0.1	0.355601
27.918350	0.1	0.352144
27.920017	0.1	0.346839
27.921683	0.1	0.341177
27.923350	0.1	0.336528
27.925017	0.1	0.332952
27.926683	0.1	0.330210
27.928350	0.1	0.329614
27.930017	0.1	0.332177
27.931683	0.1	0.336468
27.933350	0.1	0.339389
27.935017	0.1	0.339031
27.936683	0.1	0.335634
27.938350	0.1	0.330806
27.940017	0.1	0.325620
27.941683	0.1	0.320077
27.943350	0.1	0.314295
27.945017	0.1	0.309169
27.946683	0.1	0.305891
27.948350	0.1	0.304461
27.950017	0.1	0.304103
27.951683	0.1	0.304639
27.953350	0.1	0.306308
27.955017	0.1	0.308573
27.956683	0.1	0.310123
27.958350	0.1	0.310183
27.960017	0.1	0.309527
27.961683	0.1	0.309289
27.963350	0.1	0.310004
27.965017	0.1	0.311255
27.966683	0.1	0.312209
27.968350	0.1	0.312626
27.970017	0.1	0.313342
27.971683	0.1	0.315130
27.973350	0.1	0.317752
27.975017	0.1	0.319898
27.976683	0.1	0.319362
27.978350	0.1	0.315189
27.980017	0.1	0.309348
27.981683	0.1	0.304520
27.983350	0.1	0.301182
27.985017	0.1	0.298619
27.986683	0.1	0.296652
27.988350	0.1	0.295222
27.990017	0.1	0.294745
27.991683	0.1	0.295758
27.993350	0.1	0.298560
27.995017	0.1	0.302851
27.996683	0.1	0.307739
27.998350	0.1	0.311673
28.000017	0.1	0.313520
28.001683	0.1	0.313222
28.003350	0.1	0.311553
28.005017	0.1	0.309408
28.006683	0.1	0.307381
28.008350	0.1	0.306368
28.010017	0.1	0.307620
28.011683	0.1	0.311613
28.013350	0.1	0.317991
28.015017	0.1	0.325680
28.016683	0.1	0.333726
28.018350	0.1	0.341356
28.020017	0.1	0.347137
28.021683	0.1	0.348568
28.023350	0.1	0.343919
28.025017	0.1	0.334561
28.026683	0.1	0.325382
28.028350	0.1	0.320852
28.030017	0.1	0.321627
28.031683	0.1	0.325382
28.033350	0.1	0.329375
28.035017	0.1	0.331342
28.036683	0.1	0.330627
28.038350	0.1	0.328779
28.040017	0.1	0.328600
28.041683	0.1	0.331342
28.043350	0.1	0.335097
28.045017	0.1	0.337482
28.046683	0.1	0.338376
28.048350	0.1	0.339866
28.050017	0.1	0.344038
28.051683	0.1	0.351906
28.053350	0.1	0.361562
28.055017	0.1	0.369489
28.056683	0.1	0.373364
28.058350	0.1	0.373542
28.060017	0.1	0.371337
28.061683	0.1	0.367403
28.063350	0.1	0.363171
28.065017	0.1	0.361383
28.066683	0.1	0.363648
28.068350	0.1	0.368118
28.070017	0.1	0.371277
28.071683	0.1	0.370562
28.073350	0.1	0.364900
28.075017	0.1	0.355721
28.076683	0.1	0.346303
28.078350	0.1	0.339329
28.080017	0.1	0.335336
28.081683	0.1	0.334024
28.083350	0.1	0.334978
28.085017	0.1	0.336707
28.086683	0.1	0.337660
28.088350	0.1	0.337243
28.090017	0.1	0.335813
28.091683	0.1	0.333786
28.093350	0.1	0.330687
28.095017	0.1	0.325859
28.096683	0.1	0.320137
28.098350	0.1	0.315428
28.100017	0.1	0.312567
28.101683	0.1	0.310719
28.103350	0.1	0.309169
28.105017	0.1	0.306904
28.106683	0.1	0.302970
28.108350	0.1	0.298142
28.110017	0.1	0.294983
28.111683	0.1	0.293911
28.113350	0.1	0.292122
28.115017	0.1	0.287354
28.116683	0.1	0.281036
28.118350	0.1	0.276148
28.120017	0.1	0.273287
28.121683	0.1	0.271082
28.123350	0.1	0.268400
28.125017	0.1	0.265539
28.126683	0.1	0.263631
28.128350	0.1	0.264108
28.130017	0.1	0.267386
28.131683	0.1	0.272334
28.133350	0.1	0.276506
28.135017	0.1	0.277340
28.136683	0.1	0.274003
28.138350	0.1	0.267446
28.140017	0.1	0.259876
28.141683	0.1	0.254154
28.143350	0.1	0.252604
28.145017	0.1	0.254989
28.146683	0.1	0.258863
28.148350	0.1	0.261307
28.150017	0.1	0.260532
28.151683	0.1	0.257075
28.153350	0.1	0.252545
28.155017	0.1	0.247896
28.156683	0.1	0.244081
28.158350	0.1	0.242472
28.160017	0.1	0.244737
28.161683	0.1	0.250518
28.163350	0.1	0.256896
28.165017	0.1	0.261247
28.166683	0.1	0.262916
28.168350	0.1	0.262737
28.170017	0.1	0.261486
28.171683	0.1	0.259638
28.173350	0.1	0.257313
28.175017	0.1	0.255227
28.176683	0.1	0.253975
28.178350	0.1	0.253260
28.180017	0.1	0.251949
28.181683	0.1	0.249505
28.183350	0.1	0.246704
28.185017	0.1	0.244677
28.186683	0.1	0.244081
28.188350	0.1	0.245094
28.190017	0.1	0.248313
28.191683	0.1	0.253677
28.193350	0.1	0.260115
28.195017	0.1	0.266135
28.196683	0.1	0.270903
28.198350	0.1	0.274301
28.200017	0.1	0.275910
28.201683	0.1	0.275016
28.203350	0.1	0.271738
28.205017	0.1	0.266790
28.206683	0.1	0.261784
28.208350	0.1	0.258267
28.210017	0.1	0.256240
28.211683	0.1	0.255287
28.213350	0.1	0.255167
28.215017	0.1	0.255823
28.216683	0.1	0.256598
28.218350	0.1	0.257492
28.220017	0.1	0.259578
28.221683	0.1	0.264287
28.223350	0.1	0.272334
28.225017	0.1	0.282705
28.226683	0.1	0.293136
28.228350	0.1	0.300825
28.230017	0.1	0.304103
28.231683	0.1	0.303626
28.233350	0.1	0.301063
28.235017	0.1	0.297189
28.236683	0.1	0.293016
28.238350	0.1	0.290692
28.240017	0.1	0.291884
28.241683	0.1	0.294983
28.243350	0.1	0.296891
28.245017	0.1	0.296593
28.246683	0.1	0.296891
28.248350	0.1	0.300407
28.250017	0.1	0.306845
28.251683	0.1	0.313580
28.253350	0.1	0.318289
28.255017	0.1	0.320077
28.256683	0.1	0.319898
28.258350	0.1	0.319779
28.260017	0.1	0.321388
28.261683	0.1	0.325382
28.263350	0.1	0.330806
28.265017	0.1	0.335991
28.266683	0.1	0.340343
28.268350	0.1	0.344872
28.270017	0.1	0.350952
28.271683	0.1	0.358820
28.273350	0.1	0.367761
28.275017	0.1	0.377178
28.276683	0.1	0.386298
28.278350	0.1	0.393033
28.280017	0.1	0.396490
28.281683	0.1	0.398934
28.283350	0.1	0.403345
28.285017	0.1	0.409901
28.286683	0.1	0.416040
28.288350	0.1	0.420511
28.290017	0.1	0.424385
28.291683	0.1	0.429273
28.293350	0.1	0.435829
28.295017	0.1	0.444293
28.296683	0.1	0.454068
28.298350	0.1	0.464678
28.300017	0.1	0.475407
28.301683	0.1	0.484705
28.303350	0.1	0.490487
28.305017	0.1	0.492215
28.306683	0.1	0.492811
28.308350	0.1	0.496805
28.310017	0.1	0.506401
28.311683	0.1	0.519633
28.313350	0.1	0.533223
28.315017	0.1	0.545144
28.316683	0.1	0.554860
28.318350	0.1	0.562072
28.320017	0.1	0.567317
28.321683	0.1	0.571311
28.323350	0.1	0.574708
28.325017	0.1	0.578642
28.326683	0.1	0.585020
28.328350	0.1	0.595033
28.330017	0.1	0.607073
28.331683	0.1	0.618756
28.333350	0.1	0.629604
28.335017	0.1	0.640750
28.336683	0.1	0.652134
28.338350	0.1	0.662565
28.340017	0.1	0.672042
28.341683	0.1	0.681818
28.343350	0.1	0.692248
28.345017	0.1	0.702500
28.346683	0.1	0.711918
28.348350	0.1	0.719845
28.350017	0.1	0.726223
28.351683	0.1	0.732005
28.353350	0.1	0.738800
28.355017	0.1	0.747502
28.356683	0.1	0.757337
28.358350	0.1	0.766873
28.360017	0.1	0.774741
28.361683	0.1	0.779271
28.363350	0.1	0.779748
28.365017	0.1	0.777245
28.366683	0.1	0.773549
28.368350	0.1	0.769675
28.370017	0.1	0.765801
28.371683	0.1	0.762105
28.373350	0.1	0.758946
28.375017	0.1	0.757635
28.376683	0.1	0.758827
28.378350	0.1	0.760853
28.380017	0.1	0.762105
28.381683	0.1	0.762761
28.383350	0.1	0.762701
28.385017	0.1	0.761271
28.386683	0.1	0.757933
28.388350	0.1	0.752687
28.390017	0.1	0.745535
28.391683	0.1	0.736594
28.393350	0.1	0.726759
28.395017	0.1	0.717223
28.396683	0.1	0.708103
28.398350	0.1	0.697792
28.400017	0.1	0.685513
28.401683	0.1	0.672102
28.403350	0.1	0.658989
28.405017	0.1	0.646532
28.406683	0.1	0.635147
28.408350	0.1	0.625074
28.410017	0.1	0.615418
28.411683	0.1	0.604630
28.413350	0.1	0.591636
28.415017	0.1	0.576854
28.416683	0.1	0.561655
28.418350	0.1	0.547111
28.420017	0.1	0.533640
28.421683	0.1	0.521719
28.423350	0.1	0.512362
28.425017	0.1	0.505924
28.426683	0.1	0.501394
28.428350	0.1	0.497460
28.430017	0.1	0.493526
28.431683	0.1	0.489295
28.433350	0.1	0.484347
28.435017	0.1	0.476956
28.436683	0.1	0.465751
28.438350	0.1	0.450909
28.440017	0.1	0.434697
28.441683	0.1	0.419438
28.443350	0.1	0.406146
28.445017	0.1	0.394464
28.446683	0.1	0.383556
28.448350	0.1	0.373483
28.450017	0.1	0.364780
28.451683	0.1	0.357330
28.453350	0.1	0.350535
28.455017	0.1	0.343442
28.456683	0.1	0.336945
28.458350	0.1	0.333071
28.460017	0.1	0.331879
28.461683	0.1	0.330389
28.463350	0.1	0.326514
28.465017	0.1	0.320196
28.466683	0.1	0.312507
28.468350	0.1	0.304818
28.470017	0.1	0.298679
28.471683	0.1	0.295043
28.473350	0.1	0.293076
28.475017	0.1	0.290751
28.476683	0.1	0.285983
28.478350	0.1	0.278711
28.480017	0.1	0.270665
28.481683	0.1	0.263810
28.483350	0.1	0.259161
28.485017	0.1	0.256658
28.486683	0.1	0.255346
28.488350	0.1	0.254631
28.490017	0.1	0.255466
28.491683	0.1	0.257730
28.493350	0.1	0.258744
28.495017	0.1	0.255764
28.496683	0.1	0.249982
28.498350	0.1	0.245214
28.500017	0.1	0.243902
28.501683	0.1	0.245512
28.503350	0.1	0.247002
28.505017	0.1	0.245929
28.506683	0.1	0.242949
28.508350	0.1	0.241041
28.510017	0.1	0.242174
28.511683	0.1	0.245452
28.513350	0.1	0.249028
28.515017	0.1	0.251651
28.516683	0.1	0.253618
28.518350	0.1	0.255227
28.520017	0.1	0.256121
28.521683	0.1	0.255406
28.523350	0.1	0.253379
28.525017	0.1	0.251293
28.526683	0.1	0.250041
28.528350	0.1	0.249505
28.530017	0.1	0.249147
28.531683	0.1	0.248134
28.533350	0.1	0.245810
28.535017	0.1	0.242949
28.536683	0.1	0.241995
28.538350	0.1	0.245452
28.540017	0.1	0.253022
28.541683	0.1	0.261784
28.543350	0.1	0.269651
28.545017	0.1	0.276089
28.546683	0.1	0.281394
28.548350	0.1	0.286281
28.550017	0.1	0.291705
28.551683	0.1	0.297785
28.553350	0.1	0.304163
28.555017	0.1	0.310123
28.556683	0.1	0.314474
28.558350	0.1	0.316799
28.560017	0.1	0.318110
28.561683	0.1	0.320137
28.563350	0.1	0.324607
28.565017	0.1	0.331044
28.566683	0.1	0.337124
28.568350	0.1	0.341356
28.570017	0.1	0.344813
28.571683	0.1	0.349224
28.573350	0.1	0.355005
28.575017	0.1	0.361502
28.576683	0.1	0.368774
28.578350	0.1	0.377178
28.580017	0.1	0.387013
28.581683	0.1	0.398159
28.583350	0.1	0.409842
28.585017	0.1	0.420272
28.586683	0.1	0.427783
28.588350	0.1	0.432014
28.590017	0.1	0.434399
28.591683	0.1	0.437439
28.593350	0.1	0.443637
28.595017	0.1	0.453770
28.596683	0.1	0.465632
28.598350	0.1	0.476122
28.600017	0.1	0.484526
28.601683	0.1	0.492096
28.603350	0.1	0.500321
28.605017	0.1	0.510156
28.606683	0.1	0.521660
28.608350	0.1	0.533581
28.610017	0.1	0.544667
28.611683	0.1	0.554144
28.613350	0.1	0.561476
28.615017	0.1	0.567198
28.616683	0.1	0.572622
28.618350	0.1	0.578105
28.620017	0.1	0.582576
28.621683	0.1	0.585556
28.623350	0.1	0.587642
28.625017	0.1	0.588834
28.626683	0.1	0.589311
28.628350	0.1	0.590682
28.630017	0.1	0.595212
28.631683	0.1	0.603616
28.633350	0.1	0.614166
28.635017	0.1	0.623822
28.636683	0.1	0.630796
28.638350	0.1	0.634670
28.640017	0.1	0.635743
28.641683	0.1	0.635147
28.643350	0.1	0.635326
28.645017	0.1	0.637829
28.646683	0.1	0.642419
28.648350	0.1	0.647962
28.650017	0.1	0.654280
28.651683	0.1	0.661433
28.653350	0.1	0.668824
28.655017	0.1	0.675380
28.656683	0.1	0.680149
28.658350	0.1	0.682712
28.660017	0.1	0.683844
28.661683	0.1	0.685215
28.663350	0.1	0.687957
28.665017	0.1	0.691116
28.666683	0.1	0.693381
28.668350	0.1	0.694931
28.670017	0.1	0.696600
28.671683	0.1	0.699461
28.673350	0.1	0.704408
28.675017	0.1	0.711024
28.676683	0.1	0.717402
28.678350	0.1	0.721991
28.680017	0.1	0.724852
28.681683	0.1	0.726402
28.683350	0.1	0.726223
28.685017	0.1	0.724495
28.686683	0.1	0.722230
28.688350	0.1	0.721157
28.690017	0.1	0.723124
28.691683	0.1	0.728905
28.693350	0.1	0.737727
28.695017	0.1	0.747979
28.696683	0.1	0.756979
28.698350	0.1	0.761628
28.700017	0.1	0.760436
28.701683	0.1	0.755370
28.703350	0.1	0.750542
28.705017	0.1	0.748754
28.706683	0.1	0.750363
28.708350	0.1	0.753939
28.710017	0.1	0.758171
28.711683	0.1	0.762582
28.713350	0.1	0.768304
28.715017	0.1	0.777125
28.716683	0.1	0.790000
28.718350	0.1	0.806272
28.720017	0.1	0.824511
28.721683	0.1	0.843883
28.723350	0.1	0.862777
28.725017	0.1	0.879228
28.726683	0.1	0.892699
28.728350	0.1	0.904679
28.730017	0.1	0.917077
28.731683	0.1	0.930846
28.733350	0.1	0.946283
28.735017	0.1	0.963867
28.736683	0.1	0.984311
28.738350	0.1	1.007140
28.740017	0.1	1.030326
28.741683	0.1	1.052558
28.743350	0.1	1.074433
28.745017	0.1	1.098096
28.746683	0.1	1.124680
28.748350	0.1	1.153350
28.750017	0.1	1.182318
28.751683	0.1	1.210332
28.753350	0.1	1.237392
28.755017	0.1	1.264870
28.756683	0.1	1.294077
28.758350	0.1	1.325786
28.760017	0.1	1.360416
28.761683	0.1	1.398444
28.763350	0.1	1.439869
28.765017	0.1	1.482904
28.766683	0.1	1.525045
28.768350	0.1	1.564443
28.770017	0.1	1.602113
28.771683	0.1	1.640916
28.773350	0.1	1.682758
28.775017	0.1	1.726866
28.776683	0.1	1.771271
28.778350	0.1	1.815021
28.780017	0.1	1.859307
28.781683	0.1	1.906991
28.783350	0.1	1.960516
28.785017	0.1	2.019048
28.786683	0.1	2.078891
28.788350	0.1	2.137005
28.790017	0.1	2.193391
28.791683	0.1	2.249003
28.793350	0.1	2.305329
28.795017	0.1	2.364040
28.796683	0.1	2.426922
28.798350	0.1	2.494574
28.800017	0.1	2.566636
28.801683	0.1	2.641499
28.803350	0.1	2.716839
28.805017	0.1	2.790630
28.806683	0.1	2.862632
28.808350	0.1	2.935112
28.810017	0.1	3.012061
28.811683	0.1	3.095687
28.813350	0.1	3.184200
28.815017	0.1	3.273428
28.816683	0.1	3.359676
28.818350	0.1	3.441394
28.820017	0.1	3.519535
28.821683	0.1	3.597558
28.823350	0.1	3.678501
28.825017	0.1	3.762663
28.826683	0.1	3.848493
28.828350	0.1	3.933907
28.830017	0.1	4.016340
28.831683	0.1	4.094005
28.833350	0.1	4.167259
28.835017	0.1	4.237592
28.836683	0.1	4.305363
28.838350	0.1	4.367769
28.840017	0.1	4.421294
28.841683	0.1	4.464627
28.843350	0.1	4.499257
28.845017	0.1	4.528165
28.846683	0.1	4.554451
28.848350	0.1	4.579187
28.850017	0.1	4.599929
28.851683	0.1	4.612565
28.853350	0.1	4.614711
28.855017	0.1	4.605651
28.856683	0.1	4.585862
28.858350	0.1	4.557193
28.860017	0.1	4.522324
28.861683	0.1	4.482150
28.863350	0.1	4.435838
28.865017	0.1	4.382909
28.866683	0.1	4.324615
28.868350	0.1	4.261852
28.870017	0.1	4.194737
28.871683	0.1	4.123152
28.873350	0.1	4.047692
28.875017	0.1	3.968895
28.876683	0.1	3.885925
28.878350	0.1	3.797055
28.880017	0.1	3.701031
28.881683	0.1	3.597498
28.883350	0.1	3.488302
28.885017	0.1	3.376842
28.886683	0.1	3.265977
28.888350	0.1	3.157139
28.890017	0.1	3.050685
28.891683	0.1	2.945483
28.893350	0.1	2.839506
28.895017	0.1	2.731741
28.896683	0.1	2.622068
28.898350	0.1	2.511144
28.900017	0.1	2.400577
28.901683	0.1	2.292931
28.903350	0.1	2.190232
28.905017	0.1	2.093077
28.906683	0.1	2.000928
28.908350	0.1	1.911998
28.910017	0.1	1.824498
28.911683	0.1	1.738250
28.913350	0.1	1.653910
28.915017	0.1	1.571655
28.916683	0.1	1.491368
28.918350	0.1	1.413345
28.920017	0.1	1.338065
28.921683	0.1	1.265645
28.923350	0.1	1.196742
28.925017	0.1	1.134217
28.926683	0.1	1.081348
28.928350	0.1	1.038134
28.930017	0.1	1.000941
28.931683	0.1	0.965715
28.933350	0.1	0.930369
28.935017	0.1	0.894666
28.936683	0.1	0.859439
28.938350	0.1	0.825346
28.940017	0.1	0.792682
28.941683	0.1	0.761986
28.943350	0.1	0.734687
28.945017	0.1	0.712097
28.946683	0.1	0.694037
28.948350	0.1	0.679076
28.950017	0.1	0.665069
28.951683	0.1	0.650466
28.953350	0.1	0.635624
28.955017	0.1	0.621855
28.956683	0.1	0.609517
28.958350	0.1	0.598311
28.960017	0.1	0.588179
28.961683	0.1	0.579178
28.963350	0.1	0.570893
28.965017	0.1	0.563204
28.966683	0.1	0.555813
28.968350	0.1	0.549078
28.970017	0.1	0.544131
28.971683	0.1	0.542462
28.973350	0.1	0.543892
28.975017	0.1	0.546634
28.976683	0.1	0.547826
28.978350	0.1	0.545442
28.980017	0.1	0.540733
28.981683	0.1	0.537336
28.983350	0.1	0.538349
28.985017	0.1	0.543475
28.986683	0.1	0.549078
28.988350	0.1	0.552475
28.990017	0.1	0.553846
28.991683	0.1	0.554144
28.993350	0.1	0.553072
28.995017	0.1	0.550270
28.996683	0.1	0.546336
28.998350	0.1	0.541568
29.000017	0.1	0.535667
29.001683	0.1	0.528574
29.003350	0.1	0.521362
29.005017	0.1	0.515044
29.006683	0.1	0.509620
29.008350	0.1	0.504434
29.010017	0.1	0.499070
29.011683	0.1	0.494242
29.013350	0.1	0.491500
29.015017	0.1	0.491440
29.016683	0.1	0.493050
29.018350	0.1	0.493109
29.020017	0.1	0.488281
29.021683	0.1	0.477910
29.023350	0.1	0.464499
29.025017	0.1	0.450671
29.026683	0.1	0.437617
29.028350	0.1	0.425994
29.030017	0.1	0.416696
29.031683	0.1	0.411153
29.033350	0.1	0.409246
29.035017	0.1	0.409067
29.036683	0.1	0.408828
29.038350	0.1	0.407636
29.040017	0.1	0.405192
29.041683	0.1	0.401199
29.043350	0.1	0.395000
29.045017	0.1	0.386894
29.046683	0.1	0.377536
29.048350	0.1	0.367880
29.050017	0.1	0.359356
29.051683	0.1	0.353456
29.053350	0.1	0.350416
29.055017	0.1	0.349164
29.056683	0.1	0.348330
29.058350	0.1	0.347376
29.060017	0.1	0.346303
29.061683	0.1	0.344038
29.063350	0.1	0.338316
29.065017	0.1	0.328064
29.066683	0.1	0.315249
29.068350	0.1	0.303507
29.070017	0.1	0.295639
29.071683	0.1	0.292182
29.073350	0.1	0.291884
29.075017	0.1	0.292718
29.076683	0.1	0.292540
29.078350	0.1	0.289857
29.080017	0.1	0.284433
29.081683	0.1	0.277102
29.083350	0.1	0.269711
29.085017	0.1	0.264883
29.086683	0.1	0.264049
29.088350	0.1	0.266135
29.090017	0.1	0.268281
29.091683	0.1	0.268102
29.093350	0.1	0.264585
29.095017	0.1	0.258923
29.096683	0.1	0.254035
29.098350	0.1	0.251710
29.100017	0.1	0.251472
29.101683	0.1	0.253081
29.103350	0.1	0.256777
29.105017	0.1	0.261664
29.106683	0.1	0.265658
29.108350	0.1	0.267386
29.110017	0.1	0.266016
29.111683	0.1	0.261605
29.113350	0.1	0.255644
29.115017	0.1	0.250459
29.116683	0.1	0.247359
29.118350	0.1	0.246704
29.120017	0.1	0.248313
29.121683	0.1	0.252366
29.123350	0.1	0.258386
29.125017	0.1	0.264823
29.126683	0.1	0.269711
29.128350	0.1	0.272214
29.130017	0.1	0.272751
29.131683	0.1	0.272095
29.133350	0.1	0.270903
29.135017	0.1	0.270128
29.136683	0.1	0.270844
29.138350	0.1	0.272214
29.140017	0.1	0.272095
29.141683	0.1	0.269651
29.143350	0.1	0.265837
29.145017	0.1	0.262082
29.146683	0.1	0.258505
29.148350	0.1	0.255287
[truncated: 253,871 more chars]
