# Supplementary material for: Fade into you: genetic control of pigmentation patterns in red-flesh apple (Malus domestica)
Source: Front Plant Sci. 2025 Jan 13;15:1462545. doi: 10.3389/fpls.2024.1462545 (PMC11770013; doi:10.3389/fpls.2024.1462545)
Supplement: Supplementary file 4 [file DataSheet1.zip › CR C1UV_VIS_1/CR C1UV_VIS_1.txt]

URL	chrom://thermo-pfav3ojr/ChromeleonLocal/Instrument Data/Vanquish_MS/Dimitri/VALEMA/Pierre/Echantillons 03-04-24.seq/100.smp/UV_VIS_1.channel/UV_VIS_1.chm
Channel	UV_VIS_1

Injection Information:
Data Vault	ChromeleonLocal
Sequence	Echantillons 03-04-24
Name	CR C1
Number	3
Position	B:A3
Comment	colonne SB-AQ MeOH+5%AA
Processing Method	Quantitative
Instrument Method	VALEMA test separation GRAQ 4
Type	Unknown
Status	Finished
Inject Time	4/3/2024 6:56:55 PM +02:00
Volume (µl)	10.0000
Dilution Factor	1.0000
Weight	1.0000

Chromatogram Data Information:
Time Min. (min)	0.001683
Time Max. (min)	47.000017
Data Points	28200
Detector	UV
Generating Data System	Chromeleon 7.3.2.10759
Exporting Data System	Chromeleon 7.3.2.0
Operator	Instrument Controller
Signal Quantity	Absorbance
Signal Unit	mAU
Signal Min.	-0.968776
Signal Max.	398.226902
Channel	UV_VIS_1
Driver Name	VDAD.dll
Channel Type	Evaluation
Min. Step (s)	0.1
Max. Step (s)	0.1
Average Step (s)	0.1

Signal Parameter Information:
Signal Info	WVL:279 nm

Chromatogram Data:
Time (min)	Step (s)	Value (mAU)
0.001683	n.a.	0.000000
0.003350	0.1	0.000061
0.005017	0.1	0.000340
0.006683	0.1	0.001034
0.008350	0.1	0.002128
0.010017	0.1	0.002724
0.011683	0.1	0.000917
0.013350	0.1	-0.003916
0.015017	0.1	-0.009313
0.016683	0.1	-0.011907
0.018350	0.1	-0.010501
0.020017	0.1	-0.006049
0.021683	0.1	-0.000126
0.023350	0.1	0.005532
0.025017	0.1	0.009201
0.026683	0.1	0.010198
0.028350	0.1	0.009816
0.030017	0.1	0.009839
0.031683	0.1	0.010412
0.033350	0.1	0.010962
0.035017	0.1	0.011479
0.036683	0.1	0.011185
0.038350	0.1	0.008657
0.040017	0.1	0.003907
0.041683	0.1	-0.001700
0.043350	0.1	-0.006859
0.045017	0.1	-0.010766
0.046683	0.1	-0.013108
0.048350	0.1	-0.013625
0.050017	0.1	-0.011777
0.051683	0.1	-0.007171
0.053350	0.1	0.000237
0.055017	0.1	0.009956
0.056683	0.1	0.020112
0.058350	0.1	0.027963
0.060017	0.1	0.031888
0.061683	0.1	0.031833
0.063350	0.1	0.028275
0.065017	0.1	0.022505
0.066683	0.1	0.016713
0.068350	0.1	0.012382
0.070017	0.1	0.009667
0.071683	0.1	0.008075
0.073350	0.1	0.006864
0.075017	0.1	0.005444
0.076683	0.1	0.003739
0.078350	0.1	0.002217
0.080017	0.1	0.001648
0.081683	0.1	0.002333
0.083350	0.1	0.003288
0.085017	0.1	0.002882
0.086683	0.1	0.000712
0.088350	0.1	-0.001774
0.090017	0.1	-0.002664
0.091683	0.1	-0.001201
0.093350	0.1	0.002026
0.095017	0.1	0.005732
0.096683	0.1	0.008480
0.098350	0.1	0.009439
0.100017	0.1	0.008950
0.101683	0.1	0.007758
0.103350	0.1	0.006170
0.105017	0.1	0.004256
0.106683	0.1	0.002277
0.108350	0.1	0.000247
0.110017	0.1	-0.002277
0.111683	0.1	-0.005378
0.113350	0.1	-0.008512
0.115017	0.1	-0.010757
0.116683	0.1	-0.011367
0.118350	0.1	-0.010254
0.120017	0.1	-0.007469
0.121683	0.1	-0.003083
0.123350	0.1	0.001811
0.125017	0.1	0.005472
0.126683	0.1	0.007111
0.128350	0.1	0.007185
0.130017	0.1	0.006729
0.131683	0.1	0.006831
0.133350	0.1	0.007660
0.135017	0.1	0.007814
0.136683	0.1	0.005844
0.138350	0.1	0.002240
0.140017	0.1	-0.000922
0.141683	0.1	-0.001737
0.143350	0.1	0.000391
0.145017	0.1	0.004489
0.146683	0.1	0.008456
0.148350	0.1	0.009830
0.150017	0.1	0.006836
0.151683	0.1	0.000172
0.153350	0.1	-0.006715
0.155017	0.1	-0.010515
0.156683	0.1	-0.010203
0.158350	0.1	-0.006645
0.160017	0.1	-0.002109
0.161683	0.1	0.000638
0.163350	0.1	-0.000042
0.165017	0.1	-0.003926
0.166683	0.1	-0.008894
0.168350	0.1	-0.011842
0.170017	0.1	-0.011316
0.171683	0.1	-0.008927
0.173350	0.1	-0.007525
0.175017	0.1	-0.008675
0.176683	0.1	-0.011632
0.178350	0.1	-0.014510
0.180017	0.1	-0.016200
0.181683	0.1	-0.016517
0.183350	0.1	-0.015525
0.185017	0.1	-0.013472
0.186683	0.1	-0.010533
0.188350	0.1	-0.006962
0.190017	0.1	-0.003832
0.191683	0.1	-0.002733
0.193350	0.1	-0.004112
0.195017	0.1	-0.006198
0.196683	0.1	-0.006407
0.198350	0.1	-0.004089
0.200017	0.1	-0.001346
0.201683	0.1	-0.000708
0.203350	0.1	-0.002985
0.205017	0.1	-0.007381
0.206683	0.1	-0.012075
0.208350	0.1	-0.014491
0.210017	0.1	-0.012759
0.211683	0.1	-0.007711
0.213350	0.1	-0.002403
0.215017	0.1	0.000196
0.216683	0.1	-0.001374
0.218350	0.1	-0.006482
0.220017	0.1	-0.012498
0.221683	0.1	-0.016387
0.223350	0.1	-0.016638
0.225017	0.1	-0.013718
0.226683	0.1	-0.009281
0.228350	0.1	-0.005574
0.230017	0.1	-0.004410
0.231683	0.1	-0.005849
0.233350	0.1	-0.008391
0.235017	0.1	-0.010449
0.236683	0.1	-0.011460
0.238350	0.1	-0.012219
0.240017	0.1	-0.014147
0.241683	0.1	-0.017532
0.243350	0.1	-0.020699
0.245017	0.1	-0.021793
0.246683	0.1	-0.020573
0.248350	0.1	-0.018496
0.250017	0.1	-0.017779
0.251683	0.1	-0.019651
0.253350	0.1	-0.023269
0.255017	0.1	-0.026668
0.256683	0.1	-0.028303
0.258350	0.1	-0.027381
0.260017	0.1	-0.024079
0.261683	0.1	-0.019833
0.263350	0.1	-0.016368
0.265017	0.1	-0.014547
0.266683	0.1	-0.014426
0.268350	0.1	-0.015744
0.270017	0.1	-0.017560
0.271683	0.1	-0.018259
0.273350	0.1	-0.016806
0.275017	0.1	-0.013728
0.276683	0.1	-0.010808
0.278350	0.1	-0.009579
0.280017	0.1	-0.010249
0.281683	0.1	-0.012121
0.283350	0.1	-0.014226
0.285017	0.1	-0.015730
0.286683	0.1	-0.016196
0.288350	0.1	-0.015562
0.290017	0.1	-0.014137
0.291683	0.1	-0.012615
0.293350	0.1	-0.011576
0.295017	0.1	-0.010771
0.296683	0.1	-0.009080
0.298350	0.1	-0.005998
0.300017	0.1	-0.003176
0.301683	0.1	-0.003488
0.303350	0.1	-0.008419
0.305017	0.1	-0.016498
0.306683	0.1	-0.024037
0.308350	0.1	-0.027879
0.310017	0.1	-0.027162
0.311683	0.1	-0.022617
0.313350	0.1	-0.015972
0.315017	0.1	-0.009593
0.316683	0.1	-0.005499
0.318350	0.1	-0.004661
0.320017	0.1	-0.006892
0.321683	0.1	-0.010855
0.323350	0.1	-0.014426
0.325017	0.1	-0.016247
0.326683	0.1	-0.016978
0.328350	0.1	-0.018151
0.330017	0.1	-0.020359
0.331683	0.1	-0.022352
0.333350	0.1	-0.021802
0.335017	0.1	-0.017867
0.336683	0.1	-0.012619
0.338350	0.1	-0.009020
0.340017	0.1	-0.008722
0.341683	0.1	-0.012019
0.343350	0.1	-0.017923
0.345017	0.1	-0.024107
0.346683	0.1	-0.028289
0.348350	0.1	-0.029695
0.350017	0.1	-0.028699
0.351683	0.1	-0.026175
0.353350	0.1	-0.023507
0.355017	0.1	-0.021891
0.356683	0.1	-0.021355
0.358350	0.1	-0.021229
0.360017	0.1	-0.021090
0.361683	0.1	-0.020573
0.363350	0.1	-0.019725
0.365017	0.1	-0.019562
0.366683	0.1	-0.020522
0.368350	0.1	-0.021071
0.370017	0.1	-0.019693
0.371683	0.1	-0.017211
0.373350	0.1	-0.016131
0.375017	0.1	-0.017867
0.376683	0.1	-0.021015
0.378350	0.1	-0.022813
0.380017	0.1	-0.021975
0.381683	0.1	-0.019334
0.383350	0.1	-0.016233
0.385017	0.1	-0.013439
0.386683	0.1	-0.011236
0.388350	0.1	-0.010012
0.390017	0.1	-0.010440
0.391683	0.1	-0.012801
0.393350	0.1	-0.016368
0.395017	0.1	-0.019716
0.396683	0.1	-0.021914
0.398350	0.1	-0.023129
0.400017	0.1	-0.023954
0.401683	0.1	-0.024764
0.403350	0.1	-0.025756
0.405017	0.1	-0.026370
0.406683	0.1	-0.024852
0.408350	0.1	-0.019674
0.410017	0.1	-0.011697
0.411683	0.1	-0.003907
0.413350	0.1	0.001076
0.415017	0.1	0.002459
0.416683	0.1	0.000927
0.418350	0.1	-0.002151
0.420017	0.1	-0.005700
0.421683	0.1	-0.009271
0.423350	0.1	-0.012489
0.425017	0.1	-0.014920
0.426683	0.1	-0.016722
0.428350	0.1	-0.018822
0.430017	0.1	-0.021434
0.431683	0.1	-0.023153
0.433350	0.1	-0.022468
0.435017	0.1	-0.019060
0.436683	0.1	-0.013555
0.438350	0.1	-0.007353
0.440017	0.1	-0.002463
0.441683	0.1	-0.000522
0.443350	0.1	-0.001886
0.445017	0.1	-0.005956
0.446683	0.1	-0.011525
0.448350	0.1	-0.016913
0.450017	0.1	-0.020685
0.451683	0.1	-0.022482
0.453350	0.1	-0.023087
0.455017	0.1	-0.023888
0.456683	0.1	-0.025835
0.458350	0.1	-0.028554
0.460017	0.1	-0.030431
0.461683	0.1	-0.029439
0.463350	0.1	-0.024820
0.465017	0.1	-0.018319
0.466683	0.1	-0.012899
0.468350	0.1	-0.010296
0.470017	0.1	-0.010063
0.471683	0.1	-0.010701
0.473350	0.1	-0.011744
0.475017	0.1	-0.014007
0.476683	0.1	-0.017826
0.478350	0.1	-0.022585
0.480017	0.1	-0.027101
0.481683	0.1	-0.029253
0.483350	0.1	-0.027046
0.485017	0.1	-0.020782
0.486683	0.1	-0.013146
0.488350	0.1	-0.007637
0.490017	0.1	-0.006654
0.491683	0.1	-0.009690
0.493350	0.1	-0.014333
0.495017	0.1	-0.019078
0.496683	0.1	-0.023446
0.498350	0.1	-0.026710
0.500017	0.1	-0.028443
0.501683	0.1	-0.028913
0.503350	0.1	-0.029020
0.505017	0.1	-0.030263
0.506683	0.1	-0.032787
0.508350	0.1	-0.034044
0.510017	0.1	-0.031753
0.511683	0.1	-0.027088
0.513350	0.1	-0.023381
0.515017	0.1	-0.022771
0.516683	0.1	-0.024741
0.518350	0.1	-0.027278
0.520017	0.1	-0.028727
0.521683	0.1	-0.028340
0.523350	0.1	-0.026030
0.525017	0.1	-0.022477
0.526683	0.1	-0.019297
0.528350	0.1	-0.018165
0.530017	0.1	-0.019209
0.531683	0.1	-0.020880
0.533350	0.1	-0.021933
0.535017	0.1	-0.022715
0.536683	0.1	-0.024182
0.538350	0.1	-0.026398
0.540017	0.1	-0.028615
0.541683	0.1	-0.029975
0.543350	0.1	-0.029593
0.545017	0.1	-0.027511
0.546683	0.1	-0.025816
0.548350	0.1	-0.026654
0.550017	0.1	-0.029667
0.551683	0.1	-0.032708
0.553350	0.1	-0.034338
0.555017	0.1	-0.035148
0.556683	0.1	-0.036494
0.558350	0.1	-0.038603
0.560017	0.1	-0.040871
0.561683	0.1	-0.042608
0.563350	0.1	-0.042855
0.565017	0.1	-0.040689
0.566683	0.1	-0.036075
0.568350	0.1	-0.030128
0.570017	0.1	-0.024633
0.571683	0.1	-0.021039
0.573350	0.1	-0.019628
0.575017	0.1	-0.019944
0.576683	0.1	-0.021327
0.578350	0.1	-0.022524
0.580017	0.1	-0.022138
0.581683	0.1	-0.020126
0.583350	0.1	-0.017793
0.585017	0.1	-0.016452
0.586683	0.1	-0.016787
0.588350	0.1	-0.018682
0.590017	0.1	-0.020876
0.591683	0.1	-0.021360
0.593350	0.1	-0.019320
0.595017	0.1	-0.016433
0.596683	0.1	-0.015413
0.598350	0.1	-0.017462
0.600017	0.1	-0.021691
0.601683	0.1	-0.026291
0.603350	0.1	-0.029826
0.605017	0.1	-0.031437
0.606683	0.1	-0.030515
0.608350	0.1	-0.027302
0.610017	0.1	-0.023553
0.611683	0.1	-0.021150
0.613350	0.1	-0.020950
0.615017	0.1	-0.023358
0.616683	0.1	-0.028033
0.618350	0.1	-0.033104
0.620017	0.1	-0.036312
0.621683	0.1	-0.036438
0.623350	0.1	-0.033486
0.625017	0.1	-0.028647
0.626683	0.1	-0.023674
0.628350	0.1	-0.019711
0.630017	0.1	-0.017374
0.631683	0.1	-0.017006
0.633350	0.1	-0.018212
0.635017	0.1	-0.020307
0.636683	0.1	-0.023204
0.638350	0.1	-0.026962
0.640017	0.1	-0.031064
0.641683	0.1	-0.034720
0.643350	0.1	-0.036974
0.645017	0.1	-0.036513
0.646683	0.1	-0.032666
0.648350	0.1	-0.026589
0.650017	0.1	-0.020522
0.651683	0.1	-0.015842
0.653350	0.1	-0.012815
0.655017	0.1	-0.012023
0.656683	0.1	-0.014226
0.658350	0.1	-0.019134
0.660017	0.1	-0.025686
0.661683	0.1	-0.032708
0.663350	0.1	-0.038934
0.665017	0.1	-0.043381
0.666683	0.1	-0.045942
0.668350	0.1	-0.047120
0.670017	0.1	-0.047283
0.671683	0.1	-0.046552
0.673350	0.1	-0.045374
0.675017	0.1	-0.044210
0.676683	0.1	-0.042762
0.678350	0.1	-0.040275
0.680017	0.1	-0.036592
0.681683	0.1	-0.032745
0.683350	0.1	-0.030445
0.685017	0.1	-0.030552
0.686683	0.1	-0.032256
0.688350	0.1	-0.033854
0.690017	0.1	-0.033877
0.691683	0.1	-0.031921
0.693350	0.1	-0.028927
0.695017	0.1	-0.026235
0.696683	0.1	-0.024186
0.698350	0.1	-0.022622
0.700017	0.1	-0.021961
0.701683	0.1	-0.022403
0.703350	0.1	-0.023269
0.705017	0.1	-0.024200
0.706683	0.1	-0.025504
0.708350	0.1	-0.027306
0.710017	0.1	-0.029593
0.711683	0.1	-0.032578
0.713350	0.1	-0.036373
0.715017	0.1	-0.040508
0.716683	0.1	-0.044075
0.718350	0.1	-0.046380
0.720017	0.1	-0.047386
0.721683	0.1	-0.047656
0.723350	0.1	-0.047227
0.725017	0.1	-0.044913
0.726683	0.1	-0.040038
0.728350	0.1	-0.034063
0.730017	0.1	-0.029569
0.731683	0.1	-0.028363
0.733350	0.1	-0.030310
0.735017	0.1	-0.033537
0.736683	0.1	-0.036093
0.738350	0.1	-0.037197
0.740017	0.1	-0.036699
0.741683	0.1	-0.034277
0.743350	0.1	-0.029802
0.745017	0.1	-0.024536
0.746683	0.1	-0.021132
0.748350	0.1	-0.021863
0.750017	0.1	-0.026971
0.751683	0.1	-0.034375
0.753350	0.1	-0.041258
0.755017	0.1	-0.046454
0.756683	0.1	-0.050212
0.758350	0.1	-0.051963
0.760017	0.1	-0.050436
0.761683	0.1	-0.046180
0.763350	0.1	-0.041835
0.765017	0.1	-0.039265
0.766683	0.1	-0.037779
0.768350	0.1	-0.035847
0.770017	0.1	-0.033672
0.771683	0.1	-0.033113
0.773350	0.1	-0.035036
0.775017	0.1	-0.037877
0.776683	0.1	-0.039670
0.778350	0.1	-0.040615
0.780017	0.1	-0.042384
0.781683	0.1	-0.045411
0.783350	0.1	-0.048261
0.785017	0.1	-0.049677
0.786683	0.1	-0.049681
0.788350	0.1	-0.048811
0.790017	0.1	-0.047460
0.791683	0.1	-0.045663
0.793350	0.1	-0.043022
0.795017	0.1	-0.039255
0.796683	0.1	-0.035265
0.798350	0.1	-0.033034
0.800017	0.1	-0.033476
0.801683	0.1	-0.035386
0.803350	0.1	-0.037211
0.805017	0.1	-0.038827
0.806683	0.1	-0.041020
0.808350	0.1	-0.043362
0.810017	0.1	-0.043502
0.811683	0.1	-0.040079
0.813350	0.1	-0.034999
0.815017	0.1	-0.031656
0.816683	0.1	-0.032242
0.818350	0.1	-0.036922
0.820017	0.1	-0.044168
0.821683	0.1	-0.051348
0.823350	0.1	-0.055744
0.825017	0.1	-0.056080
0.826683	0.1	-0.052643
0.828350	0.1	-0.046249
0.830017	0.1	-0.038454
0.831683	0.1	-0.031679
0.833350	0.1	-0.027479
0.835017	0.1	-0.025821
0.836683	0.1	-0.026287
0.838350	0.1	-0.028387
0.840017	0.1	-0.031102
0.841683	0.1	-0.033528
0.843350	0.1	-0.035362
0.845017	0.1	-0.036126
0.846683	0.1	-0.035171
0.848350	0.1	-0.032960
0.850017	0.1	-0.031251
0.851683	0.1	-0.031521
0.853350	0.1	-0.033607
0.855017	0.1	-0.036233
0.856683	0.1	-0.038338
0.858350	0.1	-0.039716
0.860017	0.1	-0.041123
0.861683	0.1	-0.043446
0.863350	0.1	-0.046398
0.865017	0.1	-0.048424
0.866683	0.1	-0.047851
0.868350	0.1	-0.043944
0.870017	0.1	-0.037798
0.871683	0.1	-0.032345
0.873350	0.1	-0.030217
0.875017	0.1	-0.031525
0.876683	0.1	-0.034356
0.878350	0.1	-0.037095
0.880017	0.1	-0.039497
0.881683	0.1	-0.041462
0.883350	0.1	-0.042198
0.885017	0.1	-0.041272
0.886683	0.1	-0.039586
0.888350	0.1	-0.038538
0.890017	0.1	-0.038492
0.891683	0.1	-0.039157
0.893350	0.1	-0.040312
0.895017	0.1	-0.041043
0.896683	0.1	-0.040065
0.898350	0.1	-0.037174
0.900017	0.1	-0.033136
0.901683	0.1	-0.028457
0.903350	0.1	-0.023511
0.905017	0.1	-0.019455
0.906683	0.1	-0.017332
0.908350	0.1	-0.016619
0.910017	0.1	-0.016140
0.911683	0.1	-0.015865
0.913350	0.1	-0.016931
0.915017	0.1	-0.020307
0.916683	0.1	-0.025863
0.918350	0.1	-0.032317
0.920017	0.1	-0.038045
0.921683	0.1	-0.041854
0.923350	0.1	-0.043102
0.925017	0.1	-0.041635
0.926683	0.1	-0.037691
0.928350	0.1	-0.032145
0.930017	0.1	-0.026808
0.931683	0.1	-0.023595
0.933350	0.1	-0.023553
0.935017	0.1	-0.026575
0.936683	0.1	-0.030929
0.938350	0.1	-0.033914
0.940017	0.1	-0.034128
0.941683	0.1	-0.032382
0.943350	0.1	-0.030580
0.945017	0.1	-0.030422
0.946683	0.1	-0.032834
0.948350	0.1	-0.037691
0.950017	0.1	-0.043442
0.951683	0.1	-0.047795
0.953350	0.1	-0.049183
0.955017	0.1	-0.047847
0.956683	0.1	-0.045663
0.958350	0.1	-0.044587
0.960017	0.1	-0.045346
0.961683	0.1	-0.047553
0.963350	0.1	-0.049961
0.965017	0.1	-0.050715
0.966683	0.1	-0.048629
0.968350	0.1	-0.044606
0.970017	0.1	-0.041127
0.971683	0.1	-0.039875
0.973350	0.1	-0.040620
0.975017	0.1	-0.042645
0.976683	0.1	-0.045584
0.978350	0.1	-0.048480
0.980017	0.1	-0.049821
0.981683	0.1	-0.049011
0.983350	0.1	-0.046920
0.985017	0.1	-0.044778
0.986683	0.1	-0.043116
0.988350	0.1	-0.041947
0.990017	0.1	-0.041341
0.991683	0.1	-0.041365
0.993350	0.1	-0.041598
0.995017	0.1	-0.041337
0.996683	0.1	-0.040554
0.998350	0.1	-0.039884
1.000017	0.1	-0.039963
1.001683	0.1	-0.041258
1.003350	0.1	-0.043348
1.005017	0.1	-0.044545
1.006683	0.1	-0.043665
1.008350	0.1	-0.041905
1.010017	0.1	-0.041714
1.011683	0.1	-0.044033
1.013350	0.1	-0.047544
1.015017	0.1	-0.050385
1.016683	0.1	-0.051884
1.018350	0.1	-0.052587
1.020017	0.1	-0.052918
1.021683	0.1	-0.052829
1.023350	0.1	-0.052266
1.025017	0.1	-0.051172
1.026683	0.1	-0.049626
1.028350	0.1	-0.048336
1.030017	0.1	-0.048326
1.031683	0.1	-0.049789
1.033350	0.1	-0.051931
1.035017	0.1	-0.054156
1.036683	0.1	-0.056238
1.038350	0.1	-0.057160
1.040017	0.1	-0.055190
1.041683	0.1	-0.049863
1.043350	0.1	-0.043102
1.045017	0.1	-0.037765
1.046683	0.1	-0.035241
1.048350	0.1	-0.035055
1.050017	0.1	-0.036340
1.051683	0.1	-0.038645
1.053350	0.1	-0.041625
1.055017	0.1	-0.044974
1.056683	0.1	-0.048797
1.058350	0.1	-0.053458
1.060017	0.1	-0.058603
1.061683	0.1	-0.062613
1.063350	0.1	-0.063432
1.065017	0.1	-0.060326
1.066683	0.1	-0.054827
1.068350	0.1	-0.049570
1.070017	0.1	-0.046310
1.071683	0.1	-0.045155
1.073350	0.1	-0.045118
1.075017	0.1	-0.045081
1.076683	0.1	-0.044643
1.078350	0.1	-0.044261
1.080017	0.1	-0.044149
1.081683	0.1	-0.043460
1.083350	0.1	-0.041192
1.085017	0.1	-0.037747
1.086683	0.1	-0.035018
1.088350	0.1	-0.034976
1.090017	0.1	-0.038454
1.091683	0.1	-0.044545
1.093350	0.1	-0.050683
1.095017	0.1	-0.054114
1.096683	0.1	-0.053779
1.098350	0.1	-0.051013
1.100017	0.1	-0.048447
1.101683	0.1	-0.047567
1.103350	0.1	-0.048052
1.105017	0.1	-0.049220
1.106683	0.1	-0.050277
1.108350	0.1	-0.049844
1.110017	0.1	-0.047078
1.111683	0.1	-0.042608
1.113350	0.1	-0.037928
1.115017	0.1	-0.034608
1.116683	0.1	-0.033779
1.118350	0.1	-0.035497
1.120017	0.1	-0.038808
1.121683	0.1	-0.043064
1.123350	0.1	-0.048140
1.125017	0.1	-0.053514
1.126683	0.1	-0.058436
1.128350	0.1	-0.062445
1.130017	0.1	-0.064853
1.131683	0.1	-0.064820
1.133350	0.1	-0.062389
1.135017	0.1	-0.059139
1.136683	0.1	-0.057248
1.138350	0.1	-0.057588
1.140017	0.1	-0.059181
1.141683	0.1	-0.060345
1.143350	0.1	-0.059861
1.145017	0.1	-0.057113
1.146683	0.1	-0.052173
1.148350	0.1	-0.045979
1.150017	0.1	-0.039879
1.151683	0.1	-0.035637
1.153350	0.1	-0.035041
1.155017	0.1	-0.038287
1.156683	0.1	-0.043781
1.158350	0.1	-0.049705
1.160017	0.1	-0.054808
1.161683	0.1	-0.058287
1.163350	0.1	-0.059353
1.165017	0.1	-0.057393
1.166683	0.1	-0.052731
1.168350	0.1	-0.046925
1.170017	0.1	-0.042142
1.171683	0.1	-0.040149
1.173350	0.1	-0.041467
1.175017	0.1	-0.044834
1.176683	0.1	-0.048014
1.178350	0.1	-0.049691
1.180017	0.1	-0.049821
1.181683	0.1	-0.048643
1.183350	0.1	-0.046543
1.185017	0.1	-0.044261
1.186683	0.1	-0.042818
1.188350	0.1	-0.043125
1.190017	0.1	-0.045290
1.191683	0.1	-0.048345
1.193350	0.1	-0.050813
1.195017	0.1	-0.051381
1.196683	0.1	-0.049565
1.198350	0.1	-0.046138
1.200017	0.1	-0.042608
1.201683	0.1	-0.040233
1.203350	0.1	-0.039604
1.205017	0.1	-0.040769
1.206683	0.1	-0.043293
1.208350	0.1	-0.045937
1.210017	0.1	-0.047069
1.211683	0.1	-0.046520
1.213350	0.1	-0.045863
1.215017	0.1	-0.046440
1.216683	0.1	-0.048340
1.218350	0.1	-0.051120
1.220017	0.1	-0.054026
1.221683	0.1	-0.055772
1.223350	0.1	-0.055605
1.225017	0.1	-0.054119
1.226683	0.1	-0.052145
1.228350	0.1	-0.050068
1.230017	0.1	-0.048052
1.231683	0.1	-0.046128
1.233350	0.1	-0.044559
1.235017	0.1	-0.043660
1.236683	0.1	-0.043046
1.238350	0.1	-0.042440
1.240017	0.1	-0.042352
1.241683	0.1	-0.043297
1.243350	0.1	-0.045588
1.245017	0.1	-0.048946
1.246683	0.1	-0.052159
1.248350	0.1	-0.054040
1.250017	0.1	-0.054240
1.251683	0.1	-0.053025
1.253350	0.1	-0.051451
1.255017	0.1	-0.051213
1.256683	0.1	-0.053342
1.258350	0.1	-0.056946
1.260017	0.1	-0.059637
1.261683	0.1	-0.059735
1.263350	0.1	-0.057998
1.265017	0.1	-0.056443
1.266683	0.1	-0.056135
1.268350	0.1	-0.057090
1.270017	0.1	-0.059316
1.271683	0.1	-0.062273
1.273350	0.1	-0.064401
1.275017	0.1	-0.064573
1.276683	0.1	-0.062757
1.278350	0.1	-0.059363
1.280017	0.1	-0.054757
1.281683	0.1	-0.049230
1.283350	0.1	-0.043553
1.285017	0.1	-0.039674
1.286683	0.1	-0.039474
1.288350	0.1	-0.042468
1.290017	0.1	-0.045663
1.291683	0.1	-0.046315
1.293350	0.1	-0.044135
1.295017	0.1	-0.040354
1.296683	0.1	-0.036000
1.298350	0.1	-0.031739
1.300017	0.1	-0.027916
1.301683	0.1	-0.024219
1.303350	0.1	-0.020559
1.305017	0.1	-0.017858
1.306683	0.1	-0.016894
1.308350	0.1	-0.017555
1.310017	0.1	-0.020070
1.311683	0.1	-0.025053
1.313350	0.1	-0.031726
1.315017	0.1	-0.038156
1.316683	0.1	-0.043777
1.318350	0.1	-0.049523
1.320017	0.1	-0.055451
1.321683	0.1	-0.060261
1.323350	0.1	-0.063032
1.325017	0.1	-0.063959
1.326683	0.1	-0.064070
1.328350	0.1	-0.064783
1.330017	0.1	-0.066366
1.331683	0.1	-0.067335
1.333350	0.1	-0.066161
1.335017	0.1	-0.062338
1.336683	0.1	-0.056187
1.338350	0.1	-0.048815
1.340017	0.1	-0.041327
1.341683	0.1	-0.034254
1.343350	0.1	-0.028117
1.345017	0.1	-0.023451
1.346683	0.1	-0.020294
1.348350	0.1	-0.018696
1.350017	0.1	-0.019153
1.351683	0.1	-0.021588
1.353350	0.1	-0.024778
1.355017	0.1	-0.027665
1.356683	0.1	-0.030231
1.358350	0.1	-0.032997
1.360017	0.1	-0.036368
1.361683	0.1	-0.039986
1.363350	0.1	-0.042925
1.365017	0.1	-0.044634
1.366683	0.1	-0.045341
1.368350	0.1	-0.045747
1.370017	0.1	-0.046343
1.371683	0.1	-0.046925
1.373350	0.1	-0.047097
1.375017	0.1	-0.047390
1.376683	0.1	-0.049109
1.378350	0.1	-0.052643
1.380017	0.1	-0.056988
1.381683	0.1	-0.061044
1.383350	0.1	-0.064033
1.385017	0.1	-0.064927
1.386683	0.1	-0.063102
1.388350	0.1	-0.059344
1.390017	0.1	-0.055092
1.391683	0.1	-0.051116
1.393350	0.1	-0.047330
1.395017	0.1	-0.043306
1.396683	0.1	-0.038547
1.398350	0.1	-0.033211
1.400017	0.1	-0.028606
1.401683	0.1	-0.026231
1.403350	0.1	-0.026184
1.405017	0.1	-0.026394
1.406683	0.1	-0.023847
1.408350	0.1	-0.017080
1.410017	0.1	-0.006929
1.411683	0.1	0.005295
1.413350	0.1	0.019320
1.415017	0.1	0.035400
1.416683	0.1	0.053328
1.418350	0.1	0.072704
1.420017	0.1	0.093877
1.421683	0.1	0.117617
1.423350	0.1	0.143996
1.425017	0.1	0.172509
1.426683	0.1	0.203080
1.428350	0.1	0.236733
1.430017	0.1	0.274898
1.431683	0.1	0.318023
1.433350	0.1	0.365111
1.435017	0.1	0.414625
1.436683	0.1	0.465531
1.438350	0.1	0.517257
1.440017	0.1	0.569113
1.441683	0.1	0.621136
1.443350	0.1	0.674543
1.445017	0.1	0.730464
1.446683	0.1	0.788872
1.448350	0.1	0.848542
1.450017	0.1	0.908095
1.451683	0.1	0.967230
1.453350	0.1	1.026839
1.455017	0.1	1.088376
1.456683	0.1	1.152474
1.458350	0.1	1.218002
1.460017	0.1	1.282995
1.461683	0.1	1.346427
1.463350	0.1	1.408495
1.465017	0.1	1.470102
1.466683	0.1	1.532743
1.468350	0.1	1.597297
1.470017	0.1	1.662448
1.471683	0.1	1.726025
1.473350	0.1	1.787543
1.475017	0.1	1.847702
1.476683	0.1	1.906888
1.478350	0.1	1.965645
1.480017	0.1	2.024733
1.481683	0.1	2.084118
1.483350	0.1	2.143374
1.485017	0.1	2.202247
1.486683	0.1	2.260394
1.488350	0.1	2.317727
1.490017	0.1	2.374980
1.491683	0.1	2.432815
1.493350	0.1	2.490636
1.495017	0.1	2.547186
1.496683	0.1	2.602390
1.498350	0.1	2.658060
1.500017	0.1	2.716365
1.501683	0.1	2.777791
1.503350	0.1	2.840911
1.505017	0.1	2.903957
1.506683	0.1	2.965652
1.508350	0.1	3.024712
1.510017	0.1	3.080312
1.511683	0.1	3.133169
1.513350	0.1	3.185323
1.515017	0.1	3.238698
1.516683	0.1	3.293734
1.518350	0.1	3.349856
1.520017	0.1	3.407029
1.521683	0.1	3.465968
1.523350	0.1	3.527100
1.525017	0.1	3.590300
1.526683	0.1	3.655199
1.528350	0.1	3.721020
1.530017	0.1	3.786180
1.531683	0.1	3.848695
1.533350	0.1	3.907233
1.535017	0.1	3.961618
1.536683	0.1	4.012454
1.538350	0.1	4.061144
1.540017	0.1	4.109675
1.541683	0.1	4.159804
1.543350	0.1	4.212558
1.545017	0.1	4.267916
1.546683	0.1	4.324238
1.548350	0.1	4.378967
1.550017	0.1	4.430232
1.551683	0.1	4.477696
1.553350	0.1	4.522493
1.555017	0.1	4.566484
1.556683	0.1	4.611234
1.558350	0.1	4.657982
1.560017	0.1	4.708120
1.561683	0.1	4.762947
1.563350	0.1	4.823008
1.565017	0.1	4.887944
1.566683	0.1	4.957411
1.568350	0.1	5.032332
1.570017	0.1	5.114893
1.571683	0.1	5.207332
1.573350	0.1	5.310844
1.575017	0.1	5.425336
1.576683	0.1	5.550301
1.578350	0.1	5.685864
1.580017	0.1	5.832580
1.581683	0.1	5.990304
1.583350	0.1	6.158128
1.585017	0.1	6.335513
1.586683	0.1	6.522099
1.588350	0.1	6.715977
1.590017	0.1	6.913310
1.591683	0.1	7.109633
1.593350	0.1	7.301257
1.595017	0.1	7.486069
1.596683	0.1	7.663341
1.598350	0.1	7.833042
1.600017	0.1	7.994934
1.601683	0.1	8.147717
1.603350	0.1	8.289884
1.605017	0.1	8.421177
1.606683	0.1	8.542235
1.608350	0.1	8.653724
1.610017	0.1	8.757138
1.611683	0.1	8.855606
1.613350	0.1	8.952017
1.615017	0.1	9.046891
1.616683	0.1	9.139124
1.618350	0.1	9.226720
1.620017	0.1	9.305100
1.621683	0.1	9.366102
1.623350	0.1	9.399564
1.625017	0.1	9.395392
1.626683	0.1	9.344998
1.628350	0.1	9.243218
1.630017	0.1	9.089513
1.631683	0.1	8.887360
1.633350	0.1	8.642976
1.635017	0.1	8.363486
1.636683	0.1	8.055996
1.638350	0.1	7.728562
1.640017	0.1	7.390380
1.641683	0.1	7.050582
1.643350	0.1	6.718342
1.645017	0.1	6.404044
1.646683	0.1	6.118338
1.648350	0.1	5.869460
1.650017	0.1	5.661957
1.651683	0.1	5.496792
1.653350	0.1	5.372060
1.655017	0.1	5.284618
1.656683	0.1	5.231583
1.658350	0.1	5.210745
1.660017	0.1	5.220016
1.661683	0.1	5.256175
1.663350	0.1	5.314271
1.665017	0.1	5.388563
1.666683	0.1	5.473578
1.668350	0.1	5.564615
1.670017	0.1	5.657906
1.671683	0.1	5.750442
1.673350	0.1	5.839681
1.675017	0.1	5.923621
1.676683	0.1	6.000702
1.678350	0.1	6.069606
1.680017	0.1	6.129853
1.681683	0.1	6.182007
1.683350	0.1	6.226515
1.685017	0.1	6.263228
1.686683	0.1	6.291983
1.688350	0.1	6.312393
1.690017	0.1	6.323657
1.691683	0.1	6.325901
1.693350	0.1	6.321240
1.695017	0.1	6.312318
1.696683	0.1	6.299592
1.698350	0.1	6.281296
1.700017	0.1	6.256262
1.701683	0.1	6.225212
1.703350	0.1	6.189612
1.705017	0.1	6.150985
1.706683	0.1	6.110608
1.708350	0.1	6.069075
1.710017	0.1	6.026132
1.711683	0.1	5.981126
1.713350	0.1	5.934304
1.715017	0.1	5.887672
1.716683	0.1	5.843728
1.718350	0.1	5.803802
1.720017	0.1	5.767858
1.721683	0.1	5.734833
1.723350	0.1	5.703182
1.725017	0.1	5.671508
1.726683	0.1	5.639032
1.728350	0.1	5.606133
1.730017	0.1	5.574487
1.731683	0.1	5.545667
1.733350	0.1	5.519432
1.735017	0.1	5.494324
1.736683	0.1	5.469513
1.738350	0.1	5.445224
1.740017	0.1	5.422067
1.741683	0.1	5.400479
1.743350	0.1	5.380344
1.745017	0.1	5.361047
1.746683	0.1	5.341987
1.748350	0.1	5.322979
1.750017	0.1	5.304553
1.751683	0.1	5.287710
1.753350	0.1	5.272785
1.755017	0.1	5.258713
1.756683	0.1	5.243784
1.758350	0.1	5.227053
1.760017	0.1	5.209195
1.761683	0.1	5.191979
1.763350	0.1	5.176845
1.765017	0.1	5.163983
1.766683	0.1	5.152645
1.768350	0.1	5.141785
1.770017	0.1	5.130735
1.771683	0.1	5.119606
1.773350	0.1	5.109119
1.775017	0.1	5.100109
1.776683	0.1	5.092490
1.778350	0.1	5.084570
1.780017	0.1	5.074153
1.781683	0.1	5.060406
1.783350	0.1	5.044308
1.785017	0.1	5.027093
1.786683	0.1	5.009086
1.788350	0.1	4.991018
1.790017	0.1	4.974594
1.791683	0.1	4.960923
1.793350	0.1	4.949491
1.795017	0.1	4.939088
1.796683	0.1	4.928894
1.798350	0.1	4.918594
1.800017	0.1	4.908084
1.801683	0.1	4.897169
1.803350	0.1	4.885453
1.805017	0.1	4.872950
1.806683	0.1	4.860098
1.808350	0.1	4.846957
1.810017	0.1	4.833429
1.811683	0.1	4.819743
1.813350	0.1	4.805913
1.815017	0.1	4.791771
1.816683	0.1	4.777201
1.818350	0.1	4.761904
1.820017	0.1	4.745987
1.821683	0.1	4.730308
1.823350	0.1	4.715729
1.825017	0.1	4.701950
1.826683	0.1	4.687612
1.828350	0.1	4.671942
1.830017	0.1	4.655565
1.831683	0.1	4.639919
1.833350	0.1	4.626163
1.835017	0.1	4.613949
1.836683	0.1	4.601688
1.838350	0.1	4.588384
1.840017	0.1	4.574382
1.841683	0.1	4.560072
1.843350	0.1	4.544803
1.845017	0.1	4.527760
1.846683	0.1	4.509208
1.848350	0.1	4.490158
1.850017	0.1	4.471936
1.851683	0.1	4.455978
1.853350	0.1	4.442586
1.855017	0.1	4.430139
1.856683	0.1	4.416965
1.858350	0.1	4.402976
1.860017	0.1	4.388639
1.861683	0.1	4.373775
1.863350	0.1	4.357928
1.865017	0.1	4.340615
1.866683	0.1	4.320713
1.868350	0.1	4.296876
1.870017	0.1	4.268661
1.871683	0.1	4.237094
1.873350	0.1	4.204218
1.875017	0.1	4.171957
1.876683	0.1	4.141233
1.878350	0.1	4.111901
1.880017	0.1	4.083142
1.881683	0.1	4.054294
1.883350	0.1	4.025390
1.885017	0.1	3.996845
1.886683	0.1	3.969250
1.888350	0.1	3.943336
1.890017	0.1	3.919289
1.891683	0.1	3.896062
1.893350	0.1	3.871946
1.895017	0.1	3.845650
1.896683	0.1	3.816984
1.898350	0.1	3.786725
1.900017	0.1	3.756424
1.901683	0.1	3.728014
1.903350	0.1	3.702468
1.905017	0.1	3.678729
1.906683	0.1	3.654240
1.908350	0.1	3.626691
1.910017	0.1	3.595464
1.911683	0.1	3.561694
1.913350	0.1	3.527813
1.915017	0.1	3.496772
1.916683	0.1	3.470141
1.918350	0.1	3.447086
1.920017	0.1	3.425349
1.921683	0.1	3.402443
1.923350	0.1	3.376710
1.925017	0.1	3.348235
1.926683	0.1	3.318745
1.928350	0.1	3.290558
1.930017	0.1	3.265440
1.931683	0.1	3.243689
1.933350	0.1	3.223829
1.935017	0.1	3.203764
1.936683	0.1	3.182585
1.938350	0.1	3.160657
1.940017	0.1	3.138240
1.941683	0.1	3.114599
1.943350	0.1	3.088899
1.945017	0.1	3.061849
1.946683	0.1	3.035455
1.948350	0.1	3.011357
1.950017	0.1	2.990034
1.951683	0.1	2.971492
1.953350	0.1	2.955687
1.955017	0.1	2.942001
1.956683	0.1	2.929522
1.958350	0.1	2.917796
1.960017	0.1	2.906192
1.961683	0.1	2.893158
1.963350	0.1	2.877512
1.965017	0.1	2.860227
1.966683	0.1	2.843826
1.968350	0.1	2.829940
1.970017	0.1	2.817898
1.971683	0.1	2.805572
1.973350	0.1	2.791472
1.975017	0.1	2.775630
1.976683	0.1	2.758708
1.978350	0.1	2.741460
1.980017	0.1	2.724640
1.981683	0.1	2.708714
1.983350	0.1	2.694232
1.985017	0.1	2.681534
1.986683	0.1	2.669897
1.988350	0.1	2.657943
1.990017	0.1	2.644742
1.991683	0.1	2.630563
1.993350	0.1	2.616555
1.995017	0.1	2.603652
1.996683	0.1	2.592211
1.998350	0.1	2.582446
2.000017	0.1	2.574334
2.001683	0.1	2.567493
2.003350	0.1	2.561477
2.005017	0.1	2.555712
2.006683	0.1	2.548993
2.008350	0.1	2.539721
2.010017	0.1	2.526953
2.011683	0.1	2.511255
2.013350	0.1	2.494953
2.015017	0.1	2.481216
2.016683	0.1	2.472079
2.018350	0.1	2.467157
2.020017	0.1	2.464512
2.021683	0.1	2.462547
2.023350	0.1	2.460424
2.025017	0.1	2.457523
2.026683	0.1	2.453486
2.028350	0.1	2.448228
2.030017	0.1	2.441378
2.031683	0.1	2.432666
2.033350	0.1	2.422794
2.035017	0.1	2.413187
2.036683	0.1	2.404950
2.038350	0.1	2.398277
2.040017	0.1	2.392726
2.041683	0.1	2.387739
2.043350	0.1	2.382719
2.045017	0.1	2.377150
2.046683	0.1	2.370924
2.048350	0.1	2.364228
2.050017	0.1	2.357452
2.051683	0.1	2.350807
2.053350	0.1	2.344241
2.055017	0.1	2.338081
2.056683	0.1	2.332684
2.058350	0.1	2.327878
2.060017	0.1	2.323180
2.061683	0.1	2.318351
2.063350	0.1	2.313401
2.065017	0.1	2.307938
2.066683	0.1	2.301279
2.068350	0.1	2.293587
2.070017	0.1	2.285773
2.071683	0.1	2.278192
2.073350	0.1	2.270509
2.075017	0.1	2.262625
2.076683	0.1	2.254494
2.078350	0.1	2.245340
2.080017	0.1	2.234499
2.081683	0.1	2.222504
2.083350	0.1	2.210168
2.085017	0.1	2.197223
2.086683	0.1	2.183057
2.088350	0.1	2.168189
2.090017	0.1	2.154056
2.091683	0.1	2.141772
2.093350	0.1	2.131625
2.095017	0.1	2.123476
2.096683	0.1	2.116873
2.098350	0.1	2.110624
2.100017	0.1	2.103252
2.101683	0.1	2.093692
2.103350	0.1	2.081566
2.105017	0.1	2.067885
2.106683	0.1	2.054959
2.108350	0.1	2.044393
2.110017	0.1	2.035466
2.111683	0.1	2.026125
2.113350	0.1	2.015228
2.115017	0.1	2.003429
2.116683	0.1	1.992476
2.118350	0.1	1.984015
2.120017	0.1	1.977999
2.121683	0.1	1.972564
2.123350	0.1	1.965612
2.125017	0.1	1.955656
2.126683	0.1	1.941705
2.128350	0.1	1.924317
2.130017	0.1	1.906604
2.131683	0.1	1.892247
2.133350	0.1	1.882650
2.135017	0.1	1.876191
2.136683	0.1	1.869644
2.138350	0.1	1.860429
2.140017	0.1	1.848186
2.141683	0.1	1.834542
2.143350	0.1	1.821644
2.145017	0.1	1.810272
2.146683	0.1	1.799343
2.148350	0.1	1.787692
2.150017	0.1	1.776046
2.151683	0.1	1.766370
2.153350	0.1	1.759371
2.155017	0.1	1.753918
2.156683	0.1	1.748730
2.158350	0.1	1.742761
2.160017	0.1	1.734775
2.161683	0.1	1.724488
2.163350	0.1	1.713010
2.165017	0.1	1.701545
2.166683	0.1	1.690411
2.168350	0.1	1.679021
2.170017	0.1	1.667063
2.171683	0.1	1.655500
2.173350	0.1	1.645335
2.175017	0.1	1.636161
2.176683	0.1	1.626681
2.178350	0.1	1.616175
2.180017	0.1	1.605283
2.181683	0.1	1.595439
2.183350	0.1	1.587081
2.185017	0.1	1.579048
2.186683	0.1	1.570466
2.188350	0.1	1.561837
2.190017	0.1	1.554135
2.191683	0.1	1.547686
2.193350	0.1	1.541497
2.195017	0.1	1.533767
2.196683	0.1	1.523811
2.198350	0.1	1.512594
2.200017	0.1	1.501446
2.201683	0.1	1.491206
2.203350	0.1	1.481939
2.205017	0.1	1.472649
2.206683	0.1	1.462018
2.208350	0.1	1.449836
2.210017	0.1	1.437091
2.211683	0.1	1.424951
2.213350	0.1	1.414134
2.215017	0.1	1.404663
2.216683	0.1	1.396360
2.218350	0.1	1.389296
2.220017	0.1	1.383550
2.221683	0.1	1.378520
2.223350	0.1	1.372877
2.225017	0.1	1.365831
2.226683	0.1	1.357468
2.228350	0.1	1.347954
2.230017	0.1	1.337719
2.231683	0.1	1.327815
2.233350	0.1	1.319475
2.235017	0.1	1.313575
2.236683	0.1	1.309724
2.238350	0.1	1.305975
2.240017	0.1	1.300415
2.241683	0.1	1.292680
2.243350	0.1	1.283777
2.245017	0.1	1.275074
2.246683	0.1	1.267311
2.248350	0.1	1.260270
2.250017	0.1	1.253616
2.251683	0.1	1.247157
2.253350	0.1	1.239777
2.255017	0.1	1.229797
2.256683	0.1	1.217304
2.258350	0.1	1.204708
2.260017	0.1	1.194249
2.261683	0.1	1.186393
2.263350	0.1	1.181029
2.265017	0.1	1.177960
2.266683	0.1	1.176065
2.268350	0.1	1.173913
2.270017	0.1	1.170784
2.271683	0.1	1.166309
2.273350	0.1	1.160088
2.275017	0.1	1.151930
2.276683	0.1	1.141946
2.278350	0.1	1.130803
2.280017	0.1	1.120153
2.281683	0.1	1.111967
2.283350	0.1	1.106914
2.285017	0.1	1.103724
2.286683	0.1	1.100432
2.288350	0.1	1.096129
2.290017	0.1	1.091291
2.291683	0.1	1.086826
2.293350	0.1	1.083347
2.295017	0.1	1.080674
2.296683	0.1	1.077778
2.298350	0.1	1.073922
2.300017	0.1	1.069377
2.301683	0.1	1.064688
2.303350	0.1	1.060232
2.305017	0.1	1.056311
2.306683	0.1	1.052669
2.308350	0.1	1.048911
2.310017	0.1	1.045577
2.311683	0.1	1.043486
2.313350	0.1	1.042797
2.315017	0.1	1.043291
2.316683	0.1	1.044404
2.318350	0.1	1.045186
2.320017	0.1	1.045140
2.321683	0.1	1.044762
2.323350	0.1	1.044776
2.325017	0.1	1.045102
2.326683	0.1	1.044949
2.328350	0.1	1.043244
2.330017	0.1	1.039188
2.331683	0.1	1.033116
2.333350	0.1	1.026173
2.335017	0.1	1.019607
2.336683	0.1	1.015123
2.338350	0.1	1.014252
2.340017	0.1	1.016902
2.341683	0.1	1.021335
2.343350	0.1	1.025395
2.345017	0.1	1.027700
2.346683	0.1	1.027621
2.348350	0.1	1.024795
2.350017	0.1	1.019463
2.351683	0.1	1.012995
2.353350	0.1	1.007412
2.355017	0.1	1.004040
2.356683	0.1	1.002811
2.358350	0.1	1.002830
2.360017	0.1	1.002960
2.361683	0.1	1.002550
2.363350	0.1	1.001600
2.365017	0.1	0.999398
2.366683	0.1	0.994452
2.368350	0.1	0.986564
2.370017	0.1	0.977833
2.371683	0.1	0.971355
2.373350	0.1	0.969409
2.375017	0.1	0.972347
2.376683	0.1	0.978257
2.378350	0.1	0.983761
2.380017	0.1	0.985903
2.381683	0.1	0.983742
2.383350	0.1	0.978406
2.385017	0.1	0.971849
2.386683	0.1	0.965465
2.388350	0.1	0.959653
2.390017	0.1	0.954256
2.391683	0.1	0.949018
2.393350	0.1	0.943951
2.395017	0.1	0.939984
2.396683	0.1	0.938587
2.398350	0.1	0.939919
2.400017	0.1	0.942699
2.401683	0.1	0.946028
2.403350	0.1	0.949716
2.405017	0.1	0.953120
2.406683	0.1	0.954797
2.408350	0.1	0.953358
2.410017	0.1	0.948557
2.411683	0.1	0.940906
2.413350	0.1	0.931043
2.415017	0.1	0.920668
2.416683	0.1	0.912314
2.418350	0.1	0.907062
2.420017	0.1	0.903811
2.421683	0.1	0.900850
2.423350	0.1	0.897311
2.425017	0.1	0.892864
2.426683	0.1	0.887052
2.428350	0.1	0.880123
2.430017	0.1	0.873655
2.431683	0.1	0.869292
2.433350	0.1	0.867634
2.435017	0.1	0.868421
2.436683	0.1	0.870652
2.438350	0.1	0.872836
2.440017	0.1	0.873785
2.441683	0.1	0.873180
2.443350	0.1	0.871168
2.445017	0.1	0.867578
2.446683	0.1	0.861995
2.448350	0.1	0.855103
2.450017	0.1	0.848551
2.451683	0.1	0.843266
2.453350	0.1	0.839024
2.455017	0.1	0.835159
2.456683	0.1	0.831350
2.458350	0.1	0.827764
2.460017	0.1	0.824425
2.461683	0.1	0.821156
2.463350	0.1	0.818372
2.465017	0.1	0.816700
2.466683	0.1	0.815550
2.468350	0.1	0.813194
2.470017	0.1	0.808742
2.471683	0.1	0.803489
2.473350	0.1	0.799834
2.475017	0.1	0.798935
2.476683	0.1	0.799992
2.478350	0.1	0.801380
2.480017	0.1	0.801794
2.481683	0.1	0.800784
2.483350	0.1	0.798511
2.485017	0.1	0.795266
2.486683	0.1	0.791186
2.488350	0.1	0.786269
2.490017	0.1	0.780816
2.491683	0.1	0.775652
2.493350	0.1	0.771517
2.495017	0.1	0.768220
2.496683	0.1	0.764783
2.498350	0.1	0.760267
2.500017	0.1	0.754325
2.501683	0.1	0.747195
2.503350	0.1	0.739936
2.505017	0.1	0.734720
2.506683	0.1	0.733649
2.508350	0.1	0.736536
2.510017	0.1	0.740890
2.511683	0.1	0.744010
2.513350	0.1	0.743866
2.515017	0.1	0.739307
2.516683	0.1	0.731219
2.518350	0.1	0.722441
2.520017	0.1	0.715433
2.521683	0.1	0.710702
2.523350	0.1	0.707763
2.525017	0.1	0.706352
2.526683	0.1	0.706231
2.528350	0.1	0.707181
2.530017	0.1	0.709044
2.531683	0.1	0.711060
2.533350	0.1	0.711912
2.535017	0.1	0.710813
2.536683	0.1	0.707880
2.538350	0.1	0.703721
2.540017	0.1	0.699186
2.541683	0.1	0.695386
2.543350	0.1	0.693104
2.545017	0.1	0.691819
2.546683	0.1	0.689994
2.548350	0.1	0.686422
2.550017	0.1	0.681067
2.551683	0.1	0.674804
2.553350	0.1	0.668773
2.555017	0.1	0.664336
2.556683	0.1	0.662929
2.558350	0.1	0.664690
2.560017	0.1	0.667525
2.561683	0.1	0.668736
2.563350	0.1	0.667484
2.565017	0.1	0.664811
2.566683	0.1	0.661789
2.568350	0.1	0.658915
2.570017	0.1	0.656554
2.571683	0.1	0.655507
2.573350	0.1	0.657067
2.575017	0.1	0.661043
2.576683	0.1	0.664433
2.578350	0.1	0.663791
2.580017	0.1	0.658133
2.581683	0.1	0.649728
2.583350	0.1	0.642748
2.585017	0.1	0.639851
2.586683	0.1	0.639791
2.588350	0.1	0.639549
2.590017	0.1	0.637826
2.591683	0.1	0.635302
2.593350	0.1	0.632638
2.595017	0.1	0.629234
2.596683	0.1	0.624103
2.598350	0.1	0.617374
2.600017	0.1	0.610575
2.601683	0.1	0.605956
2.603350	0.1	0.605211
2.605017	0.1	0.608140
2.606683	0.1	0.612694
2.608350	0.1	0.616401
2.610017	0.1	0.618203
2.611683	0.1	0.618529
2.613350	0.1	0.617686
2.615017	0.1	0.615222
2.616683	0.1	0.610463
2.618350	0.1	0.603530
2.620017	0.1	0.596102
2.621683	0.1	0.589984
2.623350	0.1	0.585513
2.625017	0.1	0.582342
2.626683	0.1	0.580666
2.628350	0.1	0.580847
2.630017	0.1	0.582519
2.631683	0.1	0.584326
2.633350	0.1	0.584787
2.635017	0.1	0.583008
2.636683	0.1	0.578770
2.638350	0.1	0.573024
2.640017	0.1	0.568074
2.641683	0.1	0.566076
2.643350	0.1	0.567352
2.645017	0.1	0.570635
2.646683	0.1	0.574645
2.648350	0.1	0.578351
2.650017	0.1	0.580275
2.651683	0.1	0.579124
2.653350	0.1	0.575064
2.655017	0.1	0.569993
2.656683	0.1	0.566323
2.658350	0.1	0.565010
2.660017	0.1	0.565359
2.661683	0.1	0.566463
2.663350	0.1	0.567990
2.665017	0.1	0.569904
2.666683	0.1	0.571301
2.668350	0.1	0.570305
2.670017	0.1	0.566039
2.671683	0.1	0.559632
2.673350	0.1	0.552987
2.675017	0.1	0.547641
2.676683	0.1	0.544349
2.678350	0.1	0.543613
2.680017	0.1	0.546048
2.681683	0.1	0.551003
2.683350	0.1	0.556130
2.685017	0.1	0.559394
2.686683	0.1	0.560102
2.688350	0.1	0.558305
2.690017	0.1	0.554756
2.691683	0.1	0.550728
2.693350	0.1	0.547185
2.695017	0.1	0.544204
2.696683	0.1	0.541117
2.698350	0.1	0.537555
2.700017	0.1	0.533876
2.701683	0.1	0.530370
2.703350	0.1	0.527250
2.705017	0.1	0.525122
2.706683	0.1	0.524307
2.708350	0.1	0.524302
2.710017	0.1	0.524838
2.711683	0.1	0.526365
2.713350	0.1	0.529070
2.715017	0.1	0.532633
2.716683	0.1	0.536875
2.718350	0.1	0.541173
2.720017	0.1	0.543878
2.721683	0.1	0.543776
2.723350	0.1	0.541378
2.725017	0.1	0.538090
2.726683	0.1	0.535413
2.728350	0.1	0.534444
2.730017	0.1	0.534970
2.731683	0.1	0.535999
2.733350	0.1	0.536940
2.735017	0.1	0.537676
2.736683	0.1	0.538449
2.738350	0.1	0.539348
2.740017	0.1	0.539962
2.741683	0.1	0.539990
2.743350	0.1	0.539841
2.745017	0.1	0.539836
2.746683	0.1	0.539133
2.748350	0.1	0.536935
2.750017	0.1	0.534188
2.751683	0.1	0.532628
2.753350	0.1	0.532824
2.755017	0.1	0.533881
2.756683	0.1	0.534086
2.758350	0.1	0.532018
2.760017	0.1	0.528032
2.761683	0.1	0.524251
2.763350	0.1	0.522682
2.765017	0.1	0.523585
2.766683	0.1	0.525322
2.768350	0.1	0.526174
2.770017	0.1	0.526397
2.771683	0.1	0.527063
2.773350	0.1	0.527939
2.775017	0.1	0.528027
2.776683	0.1	0.526812
2.778350	0.1	0.524218
2.780017	0.1	0.520353
2.781683	0.1	0.516176
2.783350	0.1	0.513340
2.785017	0.1	0.512456
2.786683	0.1	0.512581
2.788350	0.1	0.512898
2.790017	0.1	0.513662
2.791683	0.1	0.515115
2.793350	0.1	0.516609
2.795017	0.1	0.517471
2.796683	0.1	0.518071
2.798350	0.1	0.519278
2.800017	0.1	0.521163
2.801683	0.1	0.522747
2.803350	0.1	0.522910
2.805017	0.1	0.521177
2.806683	0.1	0.517420
2.808350	0.1	0.511901
2.810017	0.1	0.505983
2.811683	0.1	0.501215
2.813350	0.1	0.497852
2.815017	0.1	0.495715
2.816683	0.1	0.495273
2.818350	0.1	0.496791
2.820017	0.1	0.499771
2.821683	0.1	0.503273
2.823350	0.1	0.506300
2.825017	0.1	0.508279
2.826683	0.1	0.509503
2.828350	0.1	0.510965
2.830017	0.1	0.513475
2.831683	0.1	0.516707
2.833350	0.1	0.519590
2.835017	0.1	0.521704
2.836683	0.1	0.523077
2.838350	0.1	0.523119
2.840017	0.1	0.520935
2.841683	0.1	0.516390
2.843350	0.1	0.510500
2.845017	0.1	0.504800
2.846683	0.1	0.500563
2.848350	0.1	0.498481
2.850017	0.1	0.498607
2.851683	0.1	0.500465
2.853350	0.1	0.503086
2.855017	0.1	0.505061
2.856683	0.1	0.505564
2.858350	0.1	0.504903
2.860017	0.1	0.504032
2.861683	0.1	0.503981
2.863350	0.1	0.505373
2.865017	0.1	0.507846
2.866683	0.1	0.510649
2.868350	0.1	0.513741
2.870017	0.1	0.517662
2.871683	0.1	0.522514
2.873350	0.1	0.527748
2.875017	0.1	0.532740
2.876683	0.1	0.537010
2.878350	0.1	0.539673
2.880017	0.1	0.539967
2.881683	0.1	0.538989
2.883350	0.1	0.539380
2.885017	0.1	0.542402
2.886683	0.1	0.546700
2.888350	0.1	0.549923
2.890017	0.1	0.550486
2.891683	0.1	0.548181
2.893350	0.1	0.544395
2.895017	0.1	0.541592
2.896683	0.1	0.541317
2.898350	0.1	0.542989
2.900017	0.1	0.544898
2.901683	0.1	0.546002
2.903350	0.1	0.546570
2.905017	0.1	0.546947
2.906683	0.1	0.546752
2.908350	0.1	0.546128
2.910017	0.1	0.546565
2.911683	0.1	0.549410
2.913350	0.1	0.554030
2.915017	0.1	0.557830
2.916683	0.1	0.558295
2.918350	0.1	0.554980
2.920017	0.1	0.549513
2.921683	0.1	0.543981
2.923350	0.1	0.539734
2.925017	0.1	0.537550
2.926683	0.1	0.537722
2.928350	0.1	0.539799
2.930017	0.1	0.542547
2.931683	0.1	0.544176
2.933350	0.1	0.543492
2.935017	0.1	0.541164
2.936683	0.1	0.538933
2.938350	0.1	0.538044
2.940017	0.1	0.538640
2.941683	0.1	0.540302
2.943350	0.1	0.543064
2.945017	0.1	0.546915
2.946683	0.1	0.550444
2.948350	0.1	0.551590
2.950017	0.1	0.549564
2.951683	0.1	0.545676
2.953350	0.1	0.542505
2.955017	0.1	0.541685
2.956683	0.1	0.542989
2.958350	0.1	0.545722
2.960017	0.1	0.549657
2.961683	0.1	0.553946
2.963350	0.1	0.556423
2.965017	0.1	0.555082
2.966683	0.1	0.549988
2.968350	0.1	0.543320
2.970017	0.1	0.537611
2.971683	0.1	0.534127
2.973350	0.1	0.533317
2.975017	0.1	0.535310
2.976683	0.1	0.539282
2.978350	0.1	0.543636
2.980017	0.1	0.547362
2.981683	0.1	0.550444
2.983350	0.1	0.552759
2.985017	0.1	0.552763
2.986683	0.1	0.548209
2.988350	0.1	0.538728
2.990017	0.1	0.527045
2.991683	0.1	0.517252
2.993350	0.1	0.511934
2.995017	0.1	0.511436
2.996683	0.1	0.514654
2.998350	0.1	0.519231
3.000017	0.1	0.522891
3.001683	0.1	0.525312
3.003350	0.1	0.527562
3.005017	0.1	0.530048
3.006683	0.1	0.532041
3.008350	0.1	0.532898
3.010017	0.1	0.532707
3.011683	0.1	0.532027
3.013350	0.1	0.531510
3.015017	0.1	0.530896
3.016683	0.1	0.529159
3.018350	0.1	0.526463
3.020017	0.1	0.524684
3.021683	0.1	0.525415
3.023350	0.1	0.528274
3.025017	0.1	0.531436
3.026683	0.1	0.533522
3.028350	0.1	0.534337
3.030017	0.1	0.534062
3.031683	0.1	0.532577
3.033350	0.1	0.529676
3.035017	0.1	0.525764
3.036683	0.1	0.522123
3.038350	0.1	0.520237
3.040017	0.1	0.520190
3.041683	0.1	0.520018
3.043350	0.1	0.517671
3.045017	0.1	0.512926
3.046683	0.1	0.506686
3.048350	0.1	0.500092
3.050017	0.1	0.494570
3.051683	0.1	0.491124
3.053350	0.1	0.489652
3.055017	0.1	0.489387
3.056683	0.1	0.489615
3.058350	0.1	0.490439
3.060017	0.1	0.492884
3.061683	0.1	0.497741
3.063350	0.1	0.504367
3.065017	0.1	0.510616
3.066683	0.1	0.514374
3.068350	0.1	0.515147
3.070017	0.1	0.513741
3.071683	0.1	0.511804
3.073350	0.1	0.511138
3.075017	0.1	0.512181
3.076683	0.1	0.513936
3.078350	0.1	0.514924
3.080017	0.1	0.514109
3.081683	0.1	0.511478
3.083350	0.1	0.507184
3.085017	0.1	0.501438
3.086683	0.1	0.495627
3.088350	0.1	0.491911
3.090017	0.1	0.491408
3.091683	0.1	0.493471
3.093350	0.1	0.496525
3.095017	0.1	0.499478
3.096683	0.1	0.502076
3.098350	0.1	0.504209
3.100017	0.1	0.505187
3.101683	0.1	0.503664
3.103350	0.1	0.498942
3.105017	0.1	0.492651
3.106683	0.1	0.487724
3.108350	0.1	0.486071
3.110017	0.1	0.487701
3.111683	0.1	0.490882
3.113350	0.1	0.493433
3.115017	0.1	0.494430
3.116683	0.1	0.494276
3.118350	0.1	0.493554
3.120017	0.1	0.492167
3.121683	0.1	0.489932
3.123350	0.1	0.487226
3.125017	0.1	0.484721
3.126683	0.1	0.483156
3.128350	0.1	0.483175
3.130017	0.1	0.484572
3.131683	0.1	0.486220
3.133350	0.1	0.486947
3.135017	0.1	0.486155
3.136683	0.1	0.483952
3.138350	0.1	0.481261
3.140017	0.1	0.479375
3.141683	0.1	0.478830
3.143350	0.1	0.478760
3.145017	0.1	0.477862
3.146683	0.1	0.475408
3.148350	0.1	0.471310
3.150017	0.1	0.466197
3.151683	0.1	0.461657
3.153350	0.1	0.459165
3.155017	0.1	0.458746
3.156683	0.1	0.459417
3.158350	0.1	0.460506
3.160017	0.1	0.461778
3.161683	0.1	0.462648
3.163350	0.1	0.462458
3.165017	0.1	0.461531
3.166683	0.1	0.461135
3.168350	0.1	0.462295
3.170017	0.1	0.464688
3.171683	0.1	0.466662
3.173350	0.1	0.466313
3.175017	0.1	0.462751
3.176683	0.1	0.456586
3.178350	0.1	0.449494
3.180017	0.1	0.443412
3.181683	0.1	0.439789
3.183350	0.1	0.438760
3.185017	0.1	0.438993
3.186683	0.1	0.438788
3.188350	0.1	0.437433
3.190017	0.1	0.435594
3.191683	0.1	0.434523
3.193350	0.1	0.434569
3.195017	0.1	0.434797
3.196683	0.1	0.434471
3.198350	0.1	0.433833
3.200017	0.1	0.432977
3.201683	0.1	0.431035
3.203350	0.1	0.427342
3.205017	0.1	0.422834
3.206683	0.1	0.419491
3.208350	0.1	0.418588
3.210017	0.1	0.420292
3.211683	0.1	0.424339
3.213350	0.1	0.429777
3.215017	0.1	0.435035
3.216683	0.1	0.439170
3.218350	0.1	0.441694
3.220017	0.1	0.441265
3.221683	0.1	0.436716
3.223350	0.1	0.428366
3.225017	0.1	0.417638
3.226683	0.1	0.406853
3.228350	0.1	0.398234
3.230017	0.1	0.392548
3.231683	0.1	0.390061
3.233350	0.1	0.391258
3.235017	0.1	0.395426
3.236683	0.1	0.400338
3.238350	0.1	0.403961
3.240017	0.1	0.405353
3.241683	0.1	0.404124
3.243350	0.1	0.400469
3.245017	0.1	0.395691
3.246683	0.1	0.391761
3.248350	0.1	0.390247
3.250017	0.1	0.391300
3.251683	0.1	0.393367
3.253350	0.1	0.394555
3.255017	0.1	0.394327
3.256683	0.1	0.393558
3.258350	0.1	0.393293
3.260017	0.1	0.393186
3.261683	0.1	0.391481
3.263350	0.1	0.387090
3.265017	0.1	0.381195
3.266683	0.1	0.376450
3.268350	0.1	0.374611
3.270017	0.1	0.374638
3.271683	0.1	0.373530
3.273350	0.1	0.369269
3.275017	0.1	0.362541
3.276683	0.1	0.355393
3.278350	0.1	0.349297
3.280017	0.1	0.344804
3.281683	0.1	0.341935
3.283350	0.1	0.340817
3.285017	0.1	0.341660
3.286683	0.1	0.343998
3.288350	0.1	0.346461
3.290017	0.1	0.347598
3.291683	0.1	0.346857
3.293350	0.1	0.344953
3.295017	0.1	0.343067
3.296683	0.1	0.341283
3.298350	0.1	0.338699
3.300017	0.1	0.335667
3.301683	0.1	0.333795
3.303350	0.1	0.333199
3.305017	0.1	0.332161
3.306683	0.1	0.329600
3.308350	0.1	0.326717
3.310017	0.1	0.325977
3.311683	0.1	0.328650
3.313350	0.1	0.333483
3.315017	0.1	0.337814
3.316683	0.1	0.339658
3.318350	0.1	0.338294
3.320017	0.1	0.333404
3.321683	0.1	0.325297
3.323350	0.1	0.315644
3.325017	0.1	0.306647
3.326683	0.1	0.300035
3.328350	0.1	0.296924
3.330017	0.1	0.296868
3.331683	0.1	0.297013
3.333350	0.1	0.294070
3.335017	0.1	0.287164
3.336683	0.1	0.278540
3.338350	0.1	0.272160
3.340017	0.1	0.270931
3.341683	0.1	0.274591
3.343350	0.1	0.280375
3.345017	0.1	0.285227
3.346683	0.1	0.287457
3.348350	0.1	0.287187
3.350017	0.1	0.285585
3.351683	0.1	0.283592
3.353350	0.1	0.281525
3.355017	0.1	0.279662
3.356683	0.1	0.278815
3.358350	0.1	0.279834
3.360017	0.1	0.282153
3.361683	0.1	0.283560
3.363350	0.1	0.282149
3.365017	0.1	0.278079
3.366683	0.1	0.273050
3.368350	0.1	0.268095
3.370017	0.1	0.262954
3.371683	0.1	0.258018
3.373350	0.1	0.254852
3.375017	0.1	0.254405
3.376683	0.1	0.255825
3.378350	0.1	0.257045
3.380017	0.1	0.256770
3.381683	0.1	0.255452
3.383350	0.1	0.254158
3.385017	0.1	0.253660
3.386683	0.1	0.254405
3.388350	0.1	0.256193
3.390017	0.1	0.258265
3.391683	0.1	0.259895
3.393350	0.1	0.260663
3.395017	0.1	0.260682
3.396683	0.1	0.260859
3.398350	0.1	0.262102
3.400017	0.1	0.264179
3.401683	0.1	0.265571
3.403350	0.1	0.264752
3.405017	0.1	0.261408
3.406683	0.1	0.255993
3.408350	0.1	0.249231
3.410017	0.1	0.242358
3.411683	0.1	0.236807
3.413350	0.1	0.233855
3.415017	0.1	0.234181
3.416683	0.1	0.237129
3.418350	0.1	0.241147
3.420017	0.1	0.244421
3.421683	0.1	0.244877
3.423350	0.1	0.241483
3.425017	0.1	0.235965
3.426683	0.1	0.231792
3.428350	0.1	0.231001
3.430017	0.1	0.232840
3.431683	0.1	0.235224
3.433350	0.1	0.236146
3.435017	0.1	0.234446
3.436683	0.1	0.230586
3.438350	0.1	0.226116
3.440017	0.1	0.222498
3.441683	0.1	0.220798
3.443350	0.1	0.221515
3.445017	0.1	0.224370
3.446683	0.1	0.228500
3.448350	0.1	0.232719
3.450017	0.1	0.236020
3.451683	0.1	0.237972
3.453350	0.1	0.238600
3.455017	0.1	0.237781
3.456683	0.1	0.235136
3.458350	0.1	0.231583
3.460017	0.1	0.229995
3.461683	0.1	0.232994
3.463350	0.1	0.240188
3.465017	0.1	0.248980
3.466683	0.1	0.257748
3.468350	0.1	0.266549
3.470017	0.1	0.275373
3.471683	0.1	0.283034
3.473350	0.1	0.287956
3.475017	0.1	0.289734
3.476683	0.1	0.289371
3.478350	0.1	0.288403
3.480017	0.1	0.288044
3.481683	0.1	0.288822
3.483350	0.1	0.290591
3.485017	0.1	0.292654
3.486683	0.1	0.294191
3.488350	0.1	0.294591
3.490017	0.1	0.293502
3.491683	0.1	0.290875
3.493350	0.1	0.286866
3.495017	0.1	0.282121
3.496683	0.1	0.277986
3.498350	0.1	0.275057
3.500017	0.1	0.272193
3.501683	0.1	0.268202
3.503350	0.1	0.263434
3.505017	0.1	0.259429
3.506683	0.1	0.257553
3.508350	0.1	0.258018
3.510017	0.1	0.260253
3.511683	0.1	0.263401
3.513350	0.1	0.266214
3.515017	0.1	0.267266
3.516683	0.1	0.265799
3.518350	0.1	0.261981
3.520017	0.1	0.256831
3.521683	0.1	0.252090
3.523350	0.1	0.248803
3.525017	0.1	0.246326
3.526683	0.1	0.243825
3.528350	0.1	0.241240
3.530017	0.1	0.238740
3.531683	0.1	0.236765
3.533350	0.1	0.235769
3.535017	0.1	0.235271
3.536683	0.1	0.233566
3.538350	0.1	0.228961
3.540017	0.1	0.221496
3.541683	0.1	0.212584
3.543350	0.1	0.203499
3.545017	0.1	0.195554
3.546683	0.1	0.190670
3.548350	0.1	0.189743
3.550017	0.1	0.191568
3.551683	0.1	0.194670
3.553350	0.1	0.198060
3.555017	0.1	0.199755
3.556683	0.1	0.197496
3.558350	0.1	0.191415
3.560017	0.1	0.184085
3.561683	0.1	0.177966
3.563350	0.1	0.173678
3.565017	0.1	0.170334
3.566683	0.1	0.166665
3.568350	0.1	0.161743
3.570017	0.1	0.155433
3.571683	0.1	0.148760
3.573350	0.1	0.143563
3.575017	0.1	0.141202
3.576683	0.1	0.141733
3.578350	0.1	0.144322
3.580017	0.1	0.147964
3.581683	0.1	0.152267
3.583350	0.1	0.157119
3.585017	0.1	0.161668
3.586683	0.1	0.164541
3.588350	0.1	0.164919
3.590017	0.1	0.162786
3.591683	0.1	0.158581
3.593350	0.1	0.153389
3.595017	0.1	0.149175
3.596683	0.1	0.147545
3.598350	0.1	0.148602
3.600017	0.1	0.151675
3.601683	0.1	0.156239
3.603350	0.1	0.161701
3.605017	0.1	0.167130
3.606683	0.1	0.171424
3.608350	0.1	0.173496
3.610017	0.1	0.172770
3.611683	0.1	0.169924
3.613350	0.1	0.167084
3.615017	0.1	0.165901
3.616683	0.1	0.165571
3.618350	0.1	0.164476
3.620017	0.1	0.162679
3.621683	0.1	0.161082
3.623350	0.1	0.159559
3.625017	0.1	0.157040
3.626683	0.1	0.153021
3.628350	0.1	0.148583
3.630017	0.1	0.145626
3.631683	0.1	0.144681
3.633350	0.1	0.144229
3.635017	0.1	0.143056
3.636683	0.1	0.142148
3.638350	0.1	0.143014
3.640017	0.1	0.145747
3.641683	0.1	0.149291
3.643350	0.1	0.152169
3.645017	0.1	0.153310
3.646683	0.1	0.152746
3.648350	0.1	0.150953
3.650017	0.1	0.148010
3.651683	0.1	0.143433
3.653350	0.1	0.136760
3.655017	0.1	0.128797
3.656683	0.1	0.121668
3.658350	0.1	0.117305
3.660017	0.1	0.116350
3.661683	0.1	0.118138
3.663350	0.1	0.121193
3.665017	0.1	0.124113
3.666683	0.1	0.126404
3.668350	0.1	0.128257
3.670017	0.1	0.129398
3.671683	0.1	0.128904
3.673350	0.1	0.126380
3.675017	0.1	0.122734
3.676683	0.1	0.119568
3.678350	0.1	0.117961
3.680017	0.1	0.117612
3.681683	0.1	0.117011
3.683350	0.1	0.115288
3.685017	0.1	0.113542
3.686683	0.1	0.113463
3.688350	0.1	0.115470
3.690017	0.1	0.118585
3.691683	0.1	0.121552
3.693350	0.1	0.123917
3.695017	0.1	0.125580
3.696683	0.1	0.125594
3.698350	0.1	0.122944
3.700017	0.1	0.118571
3.701683	0.1	0.115349
3.703350	0.1	0.115344
3.705017	0.1	0.117868
3.706683	0.1	0.120569
3.708350	0.1	0.122082
3.710017	0.1	0.123298
3.711683	0.1	0.125677
3.713350	0.1	0.128625
3.715017	0.1	0.130236
3.716683	0.1	0.130110
3.718350	0.1	0.130078
3.720017	0.1	0.132169
3.721683	0.1	0.135885
3.723350	0.1	0.138530
3.725017	0.1	0.138530
3.726683	0.1	0.136653
3.728350	0.1	0.134194
3.730017	0.1	0.131936
3.731683	0.1	0.130520
3.733350	0.1	0.130045
3.735017	0.1	0.129687
3.736683	0.1	0.128723
3.738350	0.1	0.127759
3.740017	0.1	0.128150
3.741683	0.1	0.130455
3.743350	0.1	0.133924
3.745017	0.1	0.137356
3.746683	0.1	0.140062
3.748350	0.1	0.141836
3.750017	0.1	0.142176
3.751683	0.1	0.140215
3.753350	0.1	0.135861
3.755017	0.1	0.130204
3.756683	0.1	0.124509
3.758350	0.1	0.119791
3.760017	0.1	0.117435
3.761683	0.1	0.118585
3.763350	0.1	0.122748
3.765017	0.1	0.128211
3.766683	0.1	0.133165
3.768350	0.1	0.136150
3.770017	0.1	0.136560
3.771683	0.1	0.134571
3.773350	0.1	0.130581
3.775017	0.1	0.125887
3.776683	0.1	0.122902
3.778350	0.1	0.123149
3.780017	0.1	0.125454
3.781683	0.1	0.127046
3.783350	0.1	0.126618
3.785017	0.1	0.125375
3.786683	0.1	0.125137
3.788350	0.1	0.126748
3.790017	0.1	0.130460
3.791683	0.1	0.135824
3.793350	0.1	0.141119
3.795017	0.1	0.144206
3.796683	0.1	0.144183
3.798350	0.1	0.141985
3.800017	0.1	0.139489
3.801683	0.1	0.138148
3.803350	0.1	0.138083
3.805017	0.1	0.138157
3.806683	0.1	0.137361
3.808350	0.1	0.135754
3.810017	0.1	0.133775
3.811683	0.1	0.131498
3.813350	0.1	0.128760
3.815017	0.1	0.125598
3.816683	0.1	0.122474
3.818350	0.1	0.120732
3.820017	0.1	0.122143
3.821683	0.1	0.126627
3.823350	0.1	0.131777
3.825017	0.1	0.135587
3.826683	0.1	0.137086
3.828350	0.1	0.135377
3.830017	0.1	0.131018
3.831683	0.1	0.126655
3.833350	0.1	0.124346
3.835017	0.1	0.123805
3.836683	0.1	0.123926
3.838350	0.1	0.124522
3.840017	0.1	0.125999
3.841683	0.1	0.128727
3.843350	0.1	0.132769
3.845017	0.1	0.136797
3.846683	0.1	0.138436
3.848350	0.1	0.137058
3.850017	0.1	0.134655
3.851683	0.1	0.133384
3.853350	0.1	0.133566
3.855017	0.1	0.134371
3.856683	0.1	0.135712
3.858350	0.1	0.137957
3.860017	0.1	0.140062
3.861683	0.1	0.140127
3.863350	0.1	0.137365
3.865017	0.1	0.131992
3.866683	0.1	0.124653
3.868350	0.1	0.116918
3.870017	0.1	0.110962
3.871683	0.1	0.108224
3.873350	0.1	0.109002
3.875017	0.1	0.112774
3.876683	0.1	0.118031
3.878350	0.1	0.122576
3.880017	0.1	0.124988
3.881683	0.1	0.125715
3.883350	0.1	0.125878
3.885017	0.1	0.125724
3.886683	0.1	0.125067
3.888350	0.1	0.124373
3.890017	0.1	0.124169
3.891683	0.1	0.124043
3.893350	0.1	0.122916
3.895017	0.1	0.120047
3.896683	0.1	0.115805
3.898350	0.1	0.111181
3.900017	0.1	0.106781
3.901683	0.1	0.103083
3.903350	0.1	0.100834
3.905017	0.1	0.099880
3.906683	0.1	0.098995
3.908350	0.1	0.097649
3.910017	0.1	0.096839
3.911683	0.1	0.098282
3.913350	0.1	0.102958
3.915017	0.1	0.109687
3.916683	0.1	0.115745
3.918350	0.1	0.119535
3.920017	0.1	0.122124
3.921683	0.1	0.125463
3.923350	0.1	0.129486
3.925017	0.1	0.131954
3.926683	0.1	0.130818
3.928350	0.1	0.125971
3.930017	0.1	0.119139
3.931683	0.1	0.112574
3.933350	0.1	0.107763
3.935017	0.1	0.104955
3.936683	0.1	0.103344
3.938350	0.1	0.101659
3.940017	0.1	0.098911
3.941683	0.1	0.095083
3.943350	0.1	0.091312
3.945017	0.1	0.089174
3.946683	0.1	0.089821
3.948350	0.1	0.093197
3.950017	0.1	0.097952
3.951683	0.1	0.102329
3.953350	0.1	0.105104
3.955017	0.1	0.106017
3.956683	0.1	0.105500
3.958350	0.1	0.103903
3.960017	0.1	0.101067
3.961683	0.1	0.096667
3.963350	0.1	0.091158
3.965017	0.1	0.085928
3.966683	0.1	0.081938
3.968350	0.1	0.079279
3.970017	0.1	0.078348
3.971683	0.1	0.079800
3.973350	0.1	0.083507
3.975017	0.1	0.088853
3.976683	0.1	0.095181
3.978350	0.1	0.101123
3.980017	0.1	0.104480
3.981683	0.1	0.103838
3.983350	0.1	0.100010
3.985017	0.1	0.095298
3.986683	0.1	0.091819
3.988350	0.1	0.090515
3.990017	0.1	0.091135
3.991683	0.1	0.092895
3.993350	0.1	0.094622
3.995017	0.1	0.095097
3.996683	0.1	0.093989
3.998350	0.1	0.091800
4.000017	0.1	0.089006
4.001683	0.1	0.086236
4.003350	0.1	0.084261
4.005017	0.1	0.083372
4.006683	0.1	0.083707
4.008350	0.1	0.085528
4.010017	0.1	0.088331
4.011683	0.1	0.090492
4.013350	0.1	0.090250
4.015017	0.1	0.087419
4.016683	0.1	0.083856
4.018350	0.1	0.081393
4.020017	0.1	0.080005
4.021683	0.1	0.078627
4.023350	0.1	0.076885
4.025017	0.1	0.075889
4.026683	0.1	0.077421
4.028350	0.1	0.081901
4.030017	0.1	0.087703
4.031683	0.1	0.092741
4.033350	0.1	0.095540
4.035017	0.1	0.095475
4.036683	0.1	0.093272
4.038350	0.1	0.090068
4.040017	0.1	0.086068
4.041683	0.1	0.081453
4.043350	0.1	0.077393
4.045017	0.1	0.074953
4.046683	0.1	0.074310
4.048350	0.1	0.075502
4.050017	0.1	0.078394
4.051683	0.1	0.081672
4.053350	0.1	0.083647
4.055017	0.1	0.084033
4.056683	0.1	0.083633
4.058350	0.1	0.083065
4.060017	0.1	0.082748
4.061683	0.1	0.083377
4.063350	0.1	0.085495
4.065017	0.1	0.088429
4.066683	0.1	0.090511
4.068350	0.1	0.090478
4.070017	0.1	0.088220
4.071683	0.1	0.084601
4.073350	0.1	0.080597
4.075017	0.1	0.076466
4.076683	0.1	0.072094
4.078350	0.1	0.067400
4.080017	0.1	0.062203
4.081683	0.1	0.056666
4.083350	0.1	0.051819
4.085017	0.1	0.048708
4.086683	0.1	0.047302
4.088350	0.1	0.046850
4.090017	0.1	0.047088
4.091683	0.1	0.048173
4.093350	0.1	0.049453
4.095017	0.1	0.049504
4.096683	0.1	0.048405
4.098350	0.1	0.048322
4.100017	0.1	0.050687
4.101683	0.1	0.054701
4.103350	0.1	0.058771
4.105017	0.1	0.062138
4.106683	0.1	0.065183
4.108350	0.1	0.068517
4.110017	0.1	0.071619
4.111683	0.1	0.072946
4.113350	0.1	0.071349
4.115017	0.1	0.067395
4.116683	0.1	0.063502
4.118350	0.1	0.061989
4.120017	0.1	0.063004
4.121683	0.1	0.064527
4.123350	0.1	0.064257
4.125017	0.1	0.061747
4.126683	0.1	0.058645
4.128350	0.1	0.057141
4.130017	0.1	0.058338
4.131683	0.1	0.061514
4.133350	0.1	0.065016
4.135017	0.1	0.067465
4.136683	0.1	0.068056
4.138350	0.1	0.066832
4.140017	0.1	0.063945
4.141683	0.1	0.059032
4.143350	0.1	0.052592
4.145017	0.1	0.046557
4.146683	0.1	0.042873
4.148350	0.1	0.042808
4.150017	0.1	0.046669
4.151683	0.1	0.052932
4.153350	0.1	0.058287
4.155017	0.1	0.059670
4.156683	0.1	0.056769
4.158350	0.1	0.051982
4.160017	0.1	0.048289
4.161683	0.1	0.047660
4.163350	0.1	0.050515
4.165017	0.1	0.055805
4.166683	0.1	0.061681
4.168350	0.1	0.065989
4.170017	0.1	0.066967
4.171683	0.1	0.065095
4.173350	0.1	0.062962
4.175017	0.1	0.061826
4.176683	0.1	0.059996
4.178350	0.1	0.055549
4.180017	0.1	0.049393
4.181683	0.1	0.044559
4.183350	0.1	0.043358
4.185017	0.1	0.046082
4.186683	0.1	0.051060
4.188350	0.1	0.055260
4.190017	0.1	0.056266
4.191683	0.1	0.053709
4.193350	0.1	0.048866
4.195017	0.1	0.043926
4.196683	0.1	0.040913
4.198350	0.1	0.040918
4.200017	0.1	0.044154
4.201683	0.1	0.049635
4.203350	0.1	0.055116
4.205017	0.1	0.058208
4.206683	0.1	0.057989
4.208350	0.1	0.055800
4.210017	0.1	0.054063
4.211683	0.1	0.054133
4.213350	0.1	0.055707
4.215017	0.1	0.057803
4.216683	0.1	0.059349
4.218350	0.1	0.059442
4.220017	0.1	0.057663
4.221683	0.1	0.054552
4.223350	0.1	0.051428
4.225017	0.1	0.049043
4.226683	0.1	0.046957
4.228350	0.1	0.044396
4.230017	0.1	0.041202
4.231683	0.1	0.038054
4.233350	0.1	0.035698
4.235017	0.1	0.034277
4.236683	0.1	0.033812
4.238350	0.1	0.034431
4.240017	0.1	0.035516
4.241683	0.1	0.035530
4.243350	0.1	0.033402
4.245017	0.1	0.029616
4.246683	0.1	0.025360
4.248350	0.1	0.021383
4.250017	0.1	0.018221
4.251683	0.1	0.016559
4.253350	0.1	0.016573
4.255017	0.1	0.017742
4.256683	0.1	0.019753
4.258350	0.1	0.022715
4.260017	0.1	0.026347
4.261683	0.1	0.030408
4.263350	0.1	0.035018
4.265017	0.1	0.039758
4.266683	0.1	0.043730
4.268350	0.1	0.046287
4.270017	0.1	0.047283
4.271683	0.1	0.047036
4.273350	0.1	0.045784
4.275017	0.1	0.043712
4.276683	0.1	0.041788
4.278350	0.1	0.041109
4.280017	0.1	0.041523
4.281683	0.1	0.041849
4.283350	0.1	0.041164
4.285017	0.1	0.039791
4.286683	0.1	0.038734
4.288350	0.1	0.037923
4.290017	0.1	0.036634
4.291683	0.1	0.035083
4.293350	0.1	0.033602
4.295017	0.1	0.031507
4.296683	0.1	0.028405
4.298350	0.1	0.025085
4.300017	0.1	0.022827
4.301683	0.1	0.022710
4.303350	0.1	0.025053
4.305017	0.1	0.029509
4.306683	0.1	0.035004
4.308350	0.1	0.039362
4.310017	0.1	0.040606
4.311683	0.1	0.038831
4.313350	0.1	0.036079
4.315017	0.1	0.034547
4.316683	0.1	0.034971
4.318350	0.1	0.036843
4.320017	0.1	0.039632
4.321683	0.1	0.042664
4.323350	0.1	0.045081
4.325017	0.1	0.046585
4.326683	0.1	0.047255
4.328350	0.1	0.047423
4.330017	0.1	0.047628
4.331683	0.1	0.047800
4.333350	0.1	0.047032
4.335017	0.1	0.044880
4.336683	0.1	0.042347
4.338350	0.1	0.040582
4.340017	0.1	0.039292
4.341683	0.1	0.037584
4.343350	0.1	0.035628
4.345017	0.1	0.034240
4.346683	0.1	0.033951
4.348350	0.1	0.034682
4.350017	0.1	0.035493
4.351683	0.1	0.035730
4.353350	0.1	0.035879
4.355017	0.1	0.036010
4.356683	0.1	0.035265
4.358350	0.1	0.033644
4.360017	0.1	0.032284
4.361683	0.1	0.032256
4.363350	0.1	0.033905
4.365017	0.1	0.036540
4.366683	0.1	0.038780
4.368350	0.1	0.039744
4.370017	0.1	0.039744
4.371683	0.1	0.039809
4.373350	0.1	0.040405
4.375017	0.1	0.041276
4.376683	0.1	0.042724
4.378350	0.1	0.045639
4.380017	0.1	0.050226
4.381683	0.1	0.055535
4.383350	0.1	0.060094
4.385017	0.1	0.062445
4.386683	0.1	0.061942
4.388350	0.1	0.059144
4.390017	0.1	0.055651
4.391683	0.1	0.053300
4.393350	0.1	0.052783
4.395017	0.1	0.053546
4.396683	0.1	0.054776
4.398350	0.1	0.055339
4.400017	0.1	0.054054
4.401683	0.1	0.050822
4.403350	0.1	0.046780
4.405017	0.1	0.043809
4.406683	0.1	0.043698
4.408350	0.1	0.046729
4.410017	0.1	0.051456
4.411683	0.1	0.056052
4.413350	0.1	0.059777
4.415017	0.1	0.063153
4.416683	0.1	0.067316
4.418350	0.1	0.073011
4.420017	0.1	0.079283
4.421683	0.1	0.083237
4.423350	0.1	0.082236
4.425017	0.1	0.076541
4.426683	0.1	0.069318
4.428350	0.1	0.063889
4.430017	0.1	0.060922
4.431683	0.1	0.058580
4.433350	0.1	0.055274
4.435017	0.1	0.051674
4.436683	0.1	0.050021
4.438350	0.1	0.051926
4.440017	0.1	0.056946
4.441683	0.1	0.062860
4.443350	0.1	0.067144
4.445017	0.1	0.068853
4.446683	0.1	0.069221
4.448350	0.1	0.070026
4.450017	0.1	0.071377
4.451683	0.1	0.071474
4.453350	0.1	0.068923
4.455017	0.1	0.064499
4.456683	0.1	0.060480
4.458350	0.1	0.058855
4.460017	0.1	0.059917
4.461683	0.1	0.062110
4.463350	0.1	0.063628
4.465017	0.1	0.063814
4.466683	0.1	0.062785
4.468350	0.1	0.061062
4.470017	0.1	0.059768
4.471683	0.1	0.059702
4.473350	0.1	0.060322
4.475017	0.1	0.060517
4.476683	0.1	0.060019
4.478350	0.1	0.059423
4.480017	0.1	0.059642
4.481683	0.1	0.061290
4.483350	0.1	0.063800
4.485017	0.1	0.065393
4.486683	0.1	0.064471
4.488350	0.1	0.061011
4.490017	0.1	0.056461
4.491683	0.1	0.052573
4.493350	0.1	0.050701
4.495017	0.1	0.051088
4.496683	0.1	0.052345
4.498350	0.1	0.052890
4.500017	0.1	0.052652
4.501683	0.1	0.052694
4.503350	0.1	0.053360
4.505017	0.1	0.053444
4.506683	0.1	0.051525
4.508350	0.1	0.047931
4.510017	0.1	0.044820
4.511683	0.1	0.044163
4.513350	0.1	0.046254
4.515017	0.1	0.049910
4.516683	0.1	0.053486
4.518350	0.1	0.055642
4.520017	0.1	0.055670
4.521683	0.1	0.053644
4.523350	0.1	0.050166
4.525017	0.1	0.046222
4.526683	0.1	0.043614
4.528350	0.1	0.044019
4.530017	0.1	0.046720
4.531683	0.1	0.048694
4.533350	0.1	0.047828
4.535017	0.1	0.045137
4.536683	0.1	0.043218
4.538350	0.1	0.043469
4.540017	0.1	0.045896
4.541683	0.1	0.050012
4.543350	0.1	0.054515
4.545017	0.1	0.057481
4.546683	0.1	0.058007
4.548350	0.1	0.056801
4.550017	0.1	0.054589
4.551683	0.1	0.051507
4.553350	0.1	0.048247
4.555017	0.1	0.045616
4.556683	0.1	0.043600
4.558350	0.1	0.041989
4.560017	0.1	0.040866
4.561683	0.1	0.040326
4.563350	0.1	0.040196
4.565017	0.1	0.040010
4.566683	0.1	0.039241
4.568350	0.1	0.037793
4.570017	0.1	0.036475
4.571683	0.1	0.036238
4.573350	0.1	0.036843
4.575017	0.1	0.036932
4.576683	0.1	0.035814
4.578350	0.1	0.034790
4.580017	0.1	0.035441
4.581683	0.1	0.037355
4.583350	0.1	0.039060
4.585017	0.1	0.040149
4.586683	0.1	0.041248
4.588350	0.1	0.042724
4.590017	0.1	0.044345
4.591683	0.1	0.045877
4.593350	0.1	0.047237
4.595017	0.1	0.048215
4.596683	0.1	0.048545
4.598350	0.1	0.048284
4.600017	0.1	0.047660
4.601683	0.1	0.046887
4.603350	0.1	0.046622
4.605017	0.1	0.047251
4.606683	0.1	0.047740
4.608350	0.1	0.047237
4.610017	0.1	0.046520
4.611683	0.1	0.046245
4.613350	0.1	0.045984
4.615017	0.1	0.045719
4.616683	0.1	0.045965
4.618350	0.1	0.046259
4.620017	0.1	0.045472
4.621683	0.1	0.043488
4.623350	0.1	0.040829
4.625017	0.1	0.037299
4.626683	0.1	0.032838
4.628350	0.1	0.028801
4.630017	0.1	0.026817
4.631683	0.1	0.027209
4.633350	0.1	0.029393
4.635017	0.1	0.032638
4.636683	0.1	0.035916
4.638350	0.1	0.038212
4.640017	0.1	0.039325
4.641683	0.1	0.039665
4.643350	0.1	0.039437
4.645017	0.1	0.038384
4.646683	0.1	0.036438
4.648350	0.1	0.033942
4.650017	0.1	0.031204
4.651683	0.1	0.028769
4.653350	0.1	0.027739
4.655017	0.1	0.028890
4.656683	0.1	0.031628
4.658350	0.1	0.034398
4.660017	0.1	0.036587
4.661683	0.1	0.038799
4.663350	0.1	0.040629
4.665017	0.1	0.040075
4.666683	0.1	0.036038
4.668350	0.1	0.030091
4.670017	0.1	0.025518
4.671683	0.1	0.024550
4.673350	0.1	0.026408
4.675017	0.1	0.028661
4.676683	0.1	0.030072
4.678350	0.1	0.031414
4.680017	0.1	0.034156
4.681683	0.1	0.038999
4.683350	0.1	0.045155
4.685017	0.1	0.050613
4.686683	0.1	0.053248
4.688350	0.1	0.052126
4.690017	0.1	0.048154
4.691683	0.1	0.043511
4.693350	0.1	0.039930
4.695017	0.1	0.037579
4.696683	0.1	0.035944
4.698350	0.1	0.035064
4.700017	0.1	0.035088
4.701683	0.1	0.035521
4.703350	0.1	0.035958
4.705017	0.1	0.036024
4.706683	0.1	0.034617
4.708350	0.1	0.030822
4.710017	0.1	0.025169
4.711683	0.1	0.019474
4.713350	0.1	0.015679
4.715017	0.1	0.014980
4.716683	0.1	0.017509
4.718350	0.1	0.022226
4.720017	0.1	0.027837
4.721683	0.1	0.033877
4.723350	0.1	0.039935
4.725017	0.1	0.044559
4.726683	0.1	0.046180
4.728350	0.1	0.044685
4.730017	0.1	0.041258
4.731683	0.1	0.037206
4.733350	0.1	0.034003
4.735017	0.1	0.033276
4.736683	0.1	0.035069
4.738350	0.1	0.037239
4.740017	0.1	0.037719
4.741683	0.1	0.036284
4.743350	0.1	0.034035
4.745017	0.1	0.032308
4.746683	0.1	0.031930
4.748350	0.1	0.032745
4.750017	0.1	0.033933
4.751683	0.1	0.034953
4.753350	0.1	0.035791
4.755017	0.1	0.036363
4.756683	0.1	0.036578
4.758350	0.1	0.036759
4.760017	0.1	0.037453
4.761683	0.1	0.038762
4.763350	0.1	0.040000
4.765017	0.1	0.039916
4.766683	0.1	0.037481
4.768350	0.1	0.033383
4.770017	0.1	0.029942
4.771683	0.1	0.029034
4.773350	0.1	0.030980
4.775017	0.1	0.034994
4.776683	0.1	0.039865
4.778350	0.1	0.044303
4.780017	0.1	0.047246
4.781683	0.1	0.048415
4.783350	0.1	0.048340
4.785017	0.1	0.047903
4.786683	0.1	0.047656
4.788350	0.1	0.047376
4.790017	0.1	0.046594
4.791683	0.1	0.045095
4.793350	0.1	0.042818
4.795017	0.1	0.040364
4.796683	0.1	0.039097
4.798350	0.1	0.040010
4.800017	0.1	0.042464
4.801683	0.1	0.044326
4.803350	0.1	0.044084
4.805017	0.1	0.042175
4.806683	0.1	0.039469
4.808350	0.1	0.035805
4.810017	0.1	0.030771
4.811683	0.1	0.025220
4.813350	0.1	0.020950
4.815017	0.1	0.019125
4.816683	0.1	0.020009
4.818350	0.1	0.023227
4.820017	0.1	0.027567
4.821683	0.1	0.031637
4.823350	0.1	0.034561
4.825017	0.1	0.036089
4.826683	0.1	0.036424
4.828350	0.1	0.035707
4.830017	0.1	0.033979
4.831683	0.1	0.031982
4.833350	0.1	0.031628
4.835017	0.1	0.034529
4.836683	0.1	0.040098
4.838350	0.1	0.045602
4.840017	0.1	0.048033
4.841683	0.1	0.046464
4.843350	0.1	0.042506
4.845017	0.1	0.038375
4.846683	0.1	0.035344
4.848350	0.1	0.033821
4.850017	0.1	0.033705
4.851683	0.1	0.034827
4.853350	0.1	0.037001
4.855017	0.1	0.039558
4.856683	0.1	0.041574
4.858350	0.1	0.042757
4.860017	0.1	0.043623
4.861683	0.1	0.044783
4.863350	0.1	0.046538
4.865017	0.1	0.048992
4.866683	0.1	0.051898
4.868350	0.1	0.054911
4.870017	0.1	0.058156
4.871683	0.1	0.061351
4.873350	0.1	0.063209
4.875017	0.1	0.063069
4.876683	0.1	0.061686
4.878350	0.1	0.060103
4.880017	0.1	0.059055
4.881683	0.1	0.058687
4.883350	0.1	0.058054
4.885017	0.1	0.055954
4.886683	0.1	0.052443
4.888350	0.1	0.048964
4.890017	0.1	0.046827
4.891683	0.1	0.045965
4.893350	0.1	0.045504
4.895017	0.1	0.045127
4.896683	0.1	0.045691
4.898350	0.1	0.048582
4.900017	0.1	0.054431
4.901683	0.1	0.061942
4.903350	0.1	0.068233
4.905017	0.1	0.070822
4.906683	0.1	0.069658
4.908350	0.1	0.067423
4.910017	0.1	0.067502
4.911683	0.1	0.071223
4.913350	0.1	0.077621
4.915017	0.1	0.085067
4.916683	0.1	0.092057
4.918350	0.1	0.097505
4.920017	0.1	0.101118
4.921683	0.1	0.103074
4.923350	0.1	0.103875
4.925017	0.1	0.104378
4.926683	0.1	0.105184
4.928350	0.1	0.106413
4.930017	0.1	0.108145
4.931683	0.1	0.110525
4.933350	0.1	0.113370
4.935017	0.1	0.115922
4.936683	0.1	0.117584
4.938350	0.1	0.119070
4.940017	0.1	0.122110
4.941683	0.1	0.127950
4.943350	0.1	0.136695
4.945017	0.1	0.147419
4.946683	0.1	0.158655
4.948350	0.1	0.169659
4.950017	0.1	0.180672
4.951683	0.1	0.191559
4.953350	0.1	0.201315
4.955017	0.1	0.208896
4.956683	0.1	0.213520
4.958350	0.1	0.214921
4.960017	0.1	0.214297
4.961683	0.1	0.213990
4.963350	0.1	0.216044
4.965017	0.1	0.221627
4.966683	0.1	0.230866
4.968350	0.1	0.242684
4.970017	0.1	0.255094
4.971683	0.1	0.266368
4.973350	0.1	0.276333
4.975017	0.1	0.285907
4.976683	0.1	0.295616
4.978350	0.1	0.305139
4.980017	0.1	0.313721
4.981683	0.1	0.321046
4.983350	0.1	0.328226
4.985017	0.1	0.337432
4.986683	0.1	0.350079
4.988350	0.1	0.366191
4.990017	0.1	0.385582
4.991683	0.1	0.407775
4.993350	0.1	0.430397
4.995017	0.1	0.449833
4.996683	0.1	0.464018
4.998350	0.1	0.473349
5.000017	0.1	0.479934
5.001683	0.1	0.486537
5.003350	0.1	0.494579
5.005017	0.1	0.503184
5.006683	0.1	0.511170
5.008350	0.1	0.519291
5.010017	0.1	0.529778
5.011683	0.1	0.543650
5.013350	0.1	0.559515
5.015017	0.1	0.575446
5.016683	0.1	0.590789
5.018350	0.1	0.605960
5.020017	0.1	0.621574
5.021683	0.1	0.638235
5.023350	0.1	0.656331
5.025017	0.1	0.674571
5.026683	0.1	0.690208
5.028350	0.1	0.701766
5.030017	0.1	0.710138
5.031683	0.1	0.717272
5.033350	0.1	0.725170
5.035017	0.1	0.735307
5.036683	0.1	0.747996
5.038350	0.1	0.762679
5.040017	0.1	0.779093
5.041683	0.1	0.797017
5.043350	0.1	0.814381
5.045017	0.1	0.827801
5.046683	0.1	0.835671
5.048350	0.1	0.839694
5.050017	0.1	0.843708
5.051683	0.1	0.851061
5.053350	0.1	0.862414
5.055017	0.1	0.876128
5.056683	0.1	0.889888
5.058350	0.1	0.901129
5.060017	0.1	0.908137
5.061683	0.1	0.911974
5.063350	0.1	0.915504
5.065017	0.1	0.920515
5.066683	0.1	0.926619
5.068350	0.1	0.932822
5.070017	0.1	0.938913
5.071683	0.1	0.944873
5.073350	0.1	0.950042
5.075017	0.1	0.953395
5.076683	0.1	0.954368
5.078350	0.1	0.953623
5.080017	0.1	0.952985
5.081683	0.1	0.954568
5.083350	0.1	0.959607
5.085017	0.1	0.967281
5.086683	0.1	0.975151
5.088350	0.1	0.981214
5.090017	0.1	0.985241
5.091683	0.1	0.988394
5.093350	0.1	0.991728
5.095017	0.1	0.995626
5.096683	0.1	1.000315
5.098350	0.1	1.005642
5.100017	0.1	1.010969
5.101683	0.1	1.016087
5.103350	0.1	1.021121
5.105017	0.1	1.025437
5.106683	0.1	1.027677
5.108350	0.1	1.026872
5.110017	0.1	1.023212
5.111683	0.1	1.017903
5.113350	0.1	1.012734
5.115017	0.1	1.009591
5.116683	0.1	1.009791
5.118350	0.1	1.013363
5.120017	0.1	1.018560
5.121683	0.1	1.022634
5.123350	0.1	1.024469
5.125017	0.1	1.025074
5.126683	0.1	1.025456
5.128350	0.1	1.026173
5.130017	0.1	1.028320
5.131683	0.1	1.032855
5.133350	0.1	1.038820
5.135017	0.1	1.043458
5.136683	0.1	1.044935
5.138350	0.1	1.044092
5.140017	0.1	1.043007
5.141683	0.1	1.042909
5.143350	0.1	1.043915
5.145017	0.1	1.045605
5.146683	0.1	1.047370
5.148350	0.1	1.048567
5.150017	0.1	1.048665
5.151683	0.1	1.047817
5.153350	0.1	1.047268
5.155017	0.1	1.048003
5.156683	0.1	1.049344
5.158350	0.1	1.049624
5.160017	0.1	1.047826
5.161683	0.1	1.044818
5.163350	0.1	1.043025
5.165017	0.1	1.044730
5.166683	0.1	1.050639
5.168350	0.1	1.059580
5.170017	0.1	1.069191
5.171683	0.1	1.077275
5.173350	0.1	1.083175
5.175017	0.1	1.087645
5.176683	0.1	1.091198
5.178350	0.1	1.093396
5.180017	0.1	1.094011
5.181683	0.1	1.094155
5.183350	0.1	1.095682
5.185017	0.1	1.099128
5.186683	0.1	1.102816
5.188350	0.1	1.104563
5.190017	0.1	1.103966
5.191683	0.1	1.102509
5.193350	0.1	1.101913
5.195017	0.1	1.103189
5.196683	0.1	1.106784
5.198350	0.1	1.112144
5.200017	0.1	1.117499
5.201683	0.1	1.121568
5.203350	0.1	1.124903
5.205017	0.1	1.128209
5.206683	0.1	1.130807
5.208350	0.1	1.131874
5.210017	0.1	1.131743
5.211683	0.1	1.131101
5.213350	0.1	1.129601
5.215017	0.1	1.126388
5.216683	0.1	1.122192
5.218350	0.1	1.119594
5.220017	0.1	1.120721
5.221683	0.1	1.125443
5.223350	0.1	1.132009
5.225017	0.1	1.138272
5.226683	0.1	1.142579
5.228350	0.1	1.145052
5.230017	0.1	1.146961
5.231683	0.1	1.148246
5.233350	0.1	1.147562
5.235017	0.1	1.144833
5.236683	0.1	1.141392
5.238350	0.1	1.138109
5.240017	0.1	1.135147
5.241683	0.1	1.133066
5.243350	0.1	1.132893
5.245017	0.1	1.134612
5.246683	0.1	1.136637
5.248350	0.1	1.137345
5.250017	0.1	1.136633
5.251683	0.1	1.136195
5.253350	0.1	1.138537
5.255017	0.1	1.144488
5.256683	0.1	1.151874
5.258350	0.1	1.157657
5.260017	0.1	1.160624
5.261683	0.1	1.161187
5.263350	0.1	1.160637
5.265017	0.1	1.160908
5.266683	0.1	1.162896
5.268350	0.1	1.165373
5.270017	0.1	1.166584
5.271683	0.1	1.165932
5.273350	0.1	1.164395
5.275017	0.1	1.163990
5.276683	0.1	1.165909
5.278350	0.1	1.169317
5.280017	0.1	1.172246
5.281683	0.1	1.173024
5.283350	0.1	1.171250
5.285017	0.1	1.167944
5.286683	0.1	1.164987
5.288350	0.1	1.164083
5.290017	0.1	1.165485
5.291683	0.1	1.167697
5.293350	0.1	1.169010
5.295017	0.1	1.168782
5.296683	0.1	1.167208
5.298350	0.1	1.164889
5.300017	0.1	1.163082
5.301683	0.1	1.163236
5.303350	0.1	1.165601
5.305017	0.1	1.168973
5.306683	0.1	1.171795
5.308350	0.1	1.173089
5.310017	0.1	1.172740
5.311683	0.1	1.170877
5.313350	0.1	1.167995
5.315017	0.1	1.165681
5.316683	0.1	1.165345
5.318350	0.1	1.166458
5.320017	0.1	1.167418
5.321683	0.1	1.167236
5.323350	0.1	1.166309
5.325017	0.1	1.165941
5.326683	0.1	1.167161
5.328350	0.1	1.169965
5.330017	0.1	1.173490
5.331683	0.1	1.176428
5.333350	0.1	1.177276
5.335017	0.1	1.175110
5.336683	0.1	1.170770
5.338350	0.1	1.166798
5.340017	0.1	1.165280
5.341683	0.1	1.166263
5.343350	0.1	1.168773
5.345017	0.1	1.172316
5.346683	0.1	1.176749
5.348350	0.1	1.180875
5.350017	0.1	1.182412
5.351683	0.1	1.179990
5.353350	0.1	1.174249
5.355017	0.1	1.167185
5.356683	0.1	1.160838
5.358350	0.1	1.156596
5.360017	0.1	1.155254
5.361683	0.1	1.156237
5.363350	0.1	1.157206
5.365017	0.1	1.156102
5.366683	0.1	1.152973
5.368350	0.1	1.149192
5.370017	0.1	1.146109
5.371683	0.1	1.144451
5.373350	0.1	1.143808
5.375017	0.1	1.143273
5.376683	0.1	1.142430
5.378350	0.1	1.141862
5.380017	0.1	1.142821
5.381683	0.1	1.145466
5.383350	0.1	1.147944
5.385017	0.1	1.148367
5.386683	0.1	1.146668
5.388350	0.1	1.143906
5.390017	0.1	1.141098
5.391683	0.1	1.139515
5.393350	0.1	1.140372
5.395017	0.1	1.142835
5.396683	0.1	1.143953
5.398350	0.1	1.141662
5.400017	0.1	1.136642
5.401683	0.1	1.131180
5.403350	0.1	1.127506
5.405017	0.1	1.126495
5.406683	0.1	1.127045
5.408350	0.1	1.127371
5.410017	0.1	1.126812
5.411683	0.1	1.126039
5.413350	0.1	1.125769
5.415017	0.1	1.125415
5.416683	0.1	1.123291
5.418350	0.1	1.119114
5.420017	0.1	1.115245
5.421683	0.1	1.113955
5.423350	0.1	1.115063
5.425017	0.1	1.116912
5.426683	0.1	1.117755
5.428350	0.1	1.116530
5.430017	0.1	1.113792
5.431683	0.1	1.111445
5.433350	0.1	1.110942
5.435017	0.1	1.112139
5.436683	0.1	1.114192
5.438350	0.1	1.116637
5.440017	0.1	1.119007
5.441683	0.1	1.120456
5.443350	0.1	1.120046
5.445017	0.1	1.117545
5.446683	0.1	1.114341
5.448350	0.1	1.112847
5.450017	0.1	1.114514
5.451683	0.1	1.118756
5.453350	0.1	1.123380
5.455017	0.1	1.125680
5.456683	0.1	1.124321
5.458350	0.1	1.120758
5.460017	0.1	1.118015
5.461683	0.1	1.117443
5.463350	0.1	1.117485
5.465017	0.1	1.116022
5.466683	0.1	1.112898
5.468350	0.1	1.109531
5.470017	0.1	1.107291
5.471683	0.1	1.106719
5.473350	0.1	1.107412
5.475017	0.1	1.108143
5.476683	0.1	1.107757
5.478350	0.1	1.106313
5.480017	0.1	1.104455
5.481683	0.1	1.101694
5.483350	0.1	1.096847
5.485017	0.1	1.090490
5.486683	0.1	1.085191
5.488350	0.1	1.082774
5.490017	0.1	1.082551
5.491683	0.1	1.082374
5.493350	0.1	1.080893
5.495017	0.1	1.078509
5.496683	0.1	1.076236
5.498350	0.1	1.074420
5.500017	0.1	1.072781
5.501683	0.1	1.071175
5.503350	0.1	1.070253
5.505017	0.1	1.071589
5.506683	0.1	1.076600
5.508350	0.1	1.084637
5.510017	0.1	1.092916
5.511683	0.1	1.098472
5.513350	0.1	1.099952
5.515017	0.1	1.097992
5.516683	0.1	1.094025
5.518350	0.1	1.089466
5.520017	0.1	1.086039
5.521683	0.1	1.084725
5.523350	0.1	1.083887
5.525017	0.1	1.080879
5.526683	0.1	1.075533
5.528350	0.1	1.070094
5.530017	0.1	1.066364
5.531683	0.1	1.064418
5.533350	0.1	1.063654
5.535017	0.1	1.063761
5.536683	0.1	1.064311
5.538350	0.1	1.064688
5.540017	0.1	1.064725
5.541683	0.1	1.064427
5.543350	0.1	1.062946
5.545017	0.1	1.058634
5.546683	0.1	1.051067
5.548350	0.1	1.042173
5.550017	0.1	1.034667
5.551683	0.1	1.030555
5.553350	0.1	1.030941
5.555017	0.1	1.035640
5.556683	0.1	1.042522
5.558350	0.1	1.048027
5.560017	0.1	1.048874
5.561683	0.1	1.044362
5.563350	0.1	1.037326
5.565017	0.1	1.031589
5.566683	0.1	1.028525
5.568350	0.1	1.027291
5.570017	0.1	1.027356
5.571683	0.1	1.028795
5.573350	0.1	1.030993
5.575017	0.1	1.032567
5.576683	0.1	1.031957
5.578350	0.1	1.028273
5.580017	0.1	1.022052
5.581683	0.1	1.015370
5.583350	0.1	1.010755
5.585017	0.1	1.009111
5.586683	0.1	1.009437
5.588350	0.1	1.010550
5.590017	0.1	1.012036
5.591683	0.1	1.013884
5.593350	0.1	1.015938
5.595017	0.1	1.017665
5.596683	0.1	1.018248
5.598350	0.1	1.016785
5.600017	0.1	1.012729
5.601683	0.1	1.006713
5.603350	0.1	1.000459
5.605017	0.1	0.995169
5.606683	0.1	0.990718
5.608350	0.1	0.986536
5.610017	0.1	0.982541
5.611683	0.1	0.979463
5.613350	0.1	0.977977
5.615017	0.1	0.977181
5.616683	0.1	0.975402
5.618350	0.1	0.972738
5.620017	0.1	0.970829
5.621683	0.1	0.970401
5.623350	0.1	0.970745
5.625017	0.1	0.970690
5.626683	0.1	0.968892
5.628350	0.1	0.964454
5.630017	0.1	0.957707
5.631683	0.1	0.949982
5.633350	0.1	0.942713
5.635017	0.1	0.936794
5.636683	0.1	0.932589
5.638350	0.1	0.930191
5.640017	0.1	0.929688
5.641683	0.1	0.930890
5.643350	0.1	0.932575
5.645017	0.1	0.933227
5.646683	0.1	0.932380
5.648350	0.1	0.930019
5.650017	0.1	0.926098
5.651683	0.1	0.921208
5.653350	0.1	0.916165
5.655017	0.1	0.910941
5.656683	0.1	0.904799
5.658350	0.1	0.897432
5.660017	0.1	0.889720
5.661683	0.1	0.883238
5.663350	0.1	0.879052
5.665017	0.1	0.877110
5.666683	0.1	0.876281
5.668350	0.1	0.874805
5.670017	0.1	0.871271
5.671683	0.1	0.865590
5.673350	0.1	0.859103
5.675017	0.1	0.854135
5.676683	0.1	0.852775
5.678350	0.1	0.854991
5.680017	0.1	0.858423
5.681683	0.1	0.860426
5.683350	0.1	0.859699
5.685017	0.1	0.856151
5.686683	0.1	0.850447
5.688350	0.1	0.844258
5.690017	0.1	0.839923
5.691683	0.1	0.838442
5.693350	0.1	0.838367
5.695017	0.1	0.836998
5.696683	0.1	0.832523
5.698350	0.1	0.825515
5.700017	0.1	0.817981
5.701683	0.1	0.810875
5.703350	0.1	0.803345
5.705017	0.1	0.794479
5.706683	0.1	0.784649
5.708350	0.1	0.774679
5.710017	0.1	0.765170
5.711683	0.1	0.757268
5.713350	0.1	0.752527
5.715017	0.1	0.751512
5.716683	0.1	0.753109
5.718350	0.1	0.754837
5.720017	0.1	0.754045
5.721683	0.1	0.749445
5.723350	0.1	0.741384
5.725017	0.1	0.731554
5.726683	0.1	0.722283
5.728350	0.1	0.715391
5.730017	0.1	0.711414
5.731683	0.1	0.709305
5.733350	0.1	0.707507
5.735017	0.1	0.705374
5.736683	0.1	0.702599
5.738350	0.1	0.698380
5.740017	0.1	0.692443
5.741683	0.1	0.685756
5.743350	0.1	0.679283
5.745017	0.1	0.672750
5.746683	0.1	0.665765
5.748350	0.1	0.659134
5.750017	0.1	0.653616
5.751683	0.1	0.648950
5.753350	0.1	0.644736
5.755017	0.1	0.641160
5.756683	0.1	0.638491
5.758350	0.1	0.636303
5.760017	0.1	0.633178
5.761683	0.1	0.627455
5.763350	0.1	0.618869
5.765017	0.1	0.608955
5.766683	0.1	0.599222
5.768350	0.1	0.590063
5.770017	0.1	0.581923
5.771683	0.1	0.576130
5.773350	0.1	0.573648
5.775017	0.1	0.573299
5.776683	0.1	0.572298
5.778350	0.1	0.568791
5.780017	0.1	0.562975
5.781683	0.1	0.555823
5.783350	0.1	0.548046
5.785017	0.1	0.540558
5.786683	0.1	0.534575
5.788350	0.1	0.530696
5.790017	0.1	0.528642
5.791683	0.1	0.527729
5.793350	0.1	0.527236
5.795017	0.1	0.526127
5.796683	0.1	0.523017
5.798350	0.1	0.517252
5.800017	0.1	0.509480
5.801683	0.1	0.501312
5.803350	0.1	0.494397
5.805017	0.1	0.489359
5.806683	0.1	0.485801
5.808350	0.1	0.483189
5.810017	0.1	0.481321
5.811683	0.1	0.480413
5.813350	0.1	0.480413
5.815017	0.1	0.480260
5.816683	0.1	0.478928
5.818350	0.1	0.476511
5.820017	0.1	0.473177
5.821683	0.1	0.468325
5.823350	0.1	0.461601
5.825017	0.1	0.453945
5.826683	0.1	0.446825
5.828350	0.1	0.440557
5.830017	0.1	0.434103
5.831683	0.1	0.426676
5.833350	0.1	0.418974
5.835017	0.1	0.412953
5.836683	0.1	0.410220
5.838350	0.1	0.410797
5.840017	0.1	0.412865
5.841683	0.1	0.413842
5.843350	0.1	0.412539
5.845017	0.1	0.409633
5.846683	0.1	0.405908
5.848350	0.1	0.401642
5.850017	0.1	0.397260
5.851683	0.1	0.393153
5.853350	0.1	0.389526
5.855017	0.1	0.386573
5.856683	0.1	0.384436
5.858350	0.1	0.383104
5.860017	0.1	0.381931
5.861683	0.1	0.379649
5.863350	0.1	0.375188
5.865017	0.1	0.368217
5.866683	0.1	0.359784
5.868350	0.1	0.352492
5.870017	0.1	0.348776
5.871683	0.1	0.349120
5.873350	0.1	0.351728
5.875017	0.1	0.353749
5.876683	0.1	0.353553
5.878350	0.1	0.351565
5.880017	0.1	0.348692
5.881683	0.1	0.345516
5.883350	0.1	0.343067
5.885017	0.1	0.342745
5.886683	0.1	0.345134
5.888350	0.1	0.349185
5.890017	0.1	0.352496
5.891683	0.1	0.352701
5.893350	0.1	0.349139
5.895017	0.1	0.343481
5.896683	0.1	0.338051
5.898350	0.1	0.333791
5.900017	0.1	0.331011
5.901683	0.1	0.330475
5.903350	0.1	0.332426
5.905017	0.1	0.335560
5.906683	0.1	0.337763
5.908350	0.1	0.337800
5.910017	0.1	0.335746
5.911683	0.1	0.332333
5.913350	0.1	0.328547
5.915017	0.1	0.325362
5.916683	0.1	0.323453
5.918350	0.1	0.322904
5.920017	0.1	0.322908
5.921683	0.1	0.321972
5.923350	0.1	0.319057
5.925017	0.1	0.314750
5.926683	0.1	0.311141
5.928350	0.1	0.310005
5.930017	0.1	0.311122
5.931683	0.1	0.312803
5.933350	0.1	0.313544
5.935017	0.1	0.313087
5.936683	0.1	0.312352
5.938350	0.1	0.312151
5.940017	0.1	0.312282
5.941683	0.1	0.312766
5.943350	0.1	0.314536
5.945017	0.1	0.317744
5.946683	0.1	0.321162
5.948350	0.1	0.323146
5.950017	0.1	0.322270
5.951683	0.1	0.318103
5.953350	0.1	0.312021
5.955017	0.1	0.306154
5.956683	0.1	0.301292
5.958350	0.1	0.296701
5.960017	0.1	0.291918
5.961683	0.1	0.287700
5.963350	0.1	0.285204
5.965017	0.1	0.284566
5.966683	0.1	0.284077
5.968350	0.1	0.281478
5.970017	0.1	0.276677
5.971683	0.1	0.272207
5.973350	0.1	0.270708
5.975017	0.1	0.272719
5.976683	0.1	0.276230
5.978350	0.1	0.278107
5.980017	0.1	0.276691
5.981683	0.1	0.272887
5.983350	0.1	0.268812
5.985017	0.1	0.265948
5.986683	0.1	0.264742
5.988350	0.1	0.265413
5.990017	0.1	0.267918
5.991683	0.1	0.271732
5.993350	0.1	0.276235
5.995017	0.1	0.279821
5.996683	0.1	0.279611
5.998350	0.1	0.274256
6.000017	0.1	0.265711
6.001683	0.1	0.256980
6.003350	0.1	0.249622
6.005017	0.1	0.243927
6.006683	0.1	0.240053
6.008350	0.1	0.238586
6.010017	0.1	0.239816
6.011683	0.1	0.242884
6.013350	0.1	0.246316
6.015017	0.1	0.249143
6.016683	0.1	0.251224
6.018350	0.1	0.252393
6.020017	0.1	0.252007
6.021683	0.1	0.249720
6.023350	0.1	0.246107
6.025017	0.1	0.242190
6.026683	0.1	0.238894
6.028350	0.1	0.236654
6.030017	0.1	0.235257
6.031683	0.1	0.234307
6.033350	0.1	0.233585
6.035017	0.1	0.232421
6.036683	0.1	0.229715
6.038350	0.1	0.225278
6.040017	0.1	0.220565
6.041683	0.1	0.217655
6.043350	0.1	0.217324
6.045017	0.1	0.218437
6.046683	0.1	0.219103
6.048350	0.1	0.218237
6.050017	0.1	0.215955
6.051683	0.1	0.212849
6.053350	0.1	0.209822
6.055017	0.1	0.207969
6.056683	0.1	0.207527
6.058350	0.1	0.207722
6.060017	0.1	0.208016
6.061683	0.1	0.208565
6.063350	0.1	0.209976
6.065017	0.1	0.213059
6.066683	0.1	0.217971
6.068350	0.1	0.223103
6.070017	0.1	0.225981
6.071683	0.1	0.225645
6.073350	0.1	0.223191
6.075017	0.1	0.220360
6.076683	0.1	0.218302
6.078350	0.1	0.217003
6.080017	0.1	0.215881
6.081683	0.1	0.214619
6.083350	0.1	0.212751
6.085017	0.1	0.209627
6.086683	0.1	0.205650
6.088350	0.1	0.202004
6.090017	0.1	0.199149
6.091683	0.1	0.197398
6.093350	0.1	0.198008
6.095017	0.1	0.201813
6.096683	0.1	0.207685
6.098350	0.1	0.213608
6.100017	0.1	0.218097
6.101683	0.1	0.220030
6.103350	0.1	0.218898
6.105017	0.1	0.215331
6.106683	0.1	0.210432
6.108350	0.1	0.204775
6.110017	0.1	0.198437
6.111683	0.1	0.192011
6.113350	0.1	0.186889
6.115017	0.1	0.184164
6.116683	0.1	0.183932
6.118350	0.1	0.185161
6.120017	0.1	0.185515
6.121683	0.1	0.182996
6.123350	0.1	0.178027
6.125017	0.1	0.172784
6.126683	0.1	0.169557
6.128350	0.1	0.169999
6.130017	0.1	0.174143
6.131683	0.1	0.179419
6.133350	0.1	0.182060
6.135017	0.1	0.180486
6.136683	0.1	0.176937
6.138350	0.1	0.175000
6.140017	0.1	0.175843
6.141683	0.1	0.177827
6.143350	0.1	0.179429
6.145017	0.1	0.180579
6.146683	0.1	0.181305
6.148350	0.1	0.181394
6.150017	0.1	0.181175
6.151683	0.1	0.181193
6.153350	0.1	0.181263
6.155017	0.1	0.180732
6.156683	0.1	0.179554
6.158350	0.1	0.178539
6.160017	0.1	0.178521
6.161683	0.1	0.179056
6.163350	0.1	0.178097
6.165017	0.1	0.174218
6.166683	0.1	0.169287
6.168350	0.1	0.166679
6.170017	0.1	0.167228
6.171683	0.1	0.168909
6.173350	0.1	0.169640
6.175017	0.1	0.168742
6.176683	0.1	0.166246
6.178350	0.1	0.161952
6.180017	0.1	0.155722
6.181683	0.1	0.148914
6.183350	0.1	0.144532
6.185017	0.1	0.144891
6.186683	0.1	0.149827
6.188350	0.1	0.157217
6.190017	0.1	0.164444
6.191683	0.1	0.169808
6.193350	0.1	0.173296
6.195017	0.1	0.175955
6.196683	0.1	0.178358
6.198350	0.1	0.180146
6.200017	0.1	0.181212
6.201683	0.1	0.182232
6.203350	0.1	0.183629
6.205017	0.1	0.184882
6.206683	0.1	0.185231
6.208350	0.1	0.184267
6.210017	0.1	0.181566
6.211683	0.1	0.176742
6.213350	0.1	0.170101
6.215017	0.1	0.163326
6.216683	0.1	0.158926
6.218350	0.1	0.158092
6.220017	0.1	0.159135
6.221683	0.1	0.159517
6.223350	0.1	0.159163
6.225017	0.1	0.159866
6.226683	0.1	0.162278
6.228350	0.1	0.165380
6.230017	0.1	0.167973
6.231683	0.1	0.170129
6.233350	0.1	0.173161
6.235017	0.1	0.177622
6.236683	0.1	0.182409
6.238350	0.1	0.185990
6.240017	0.1	0.187424
6.241683	0.1	0.186544
6.243350	0.1	0.184202
6.245017	0.1	0.182129
6.246683	0.1	0.181724
6.248350	0.1	0.182628
6.250017	0.1	0.182963
6.251683	0.1	0.181873
6.253350	0.1	0.180858
6.255017	0.1	0.181361
6.256683	0.1	0.182791
6.258350	0.1	0.183894
6.260017	0.1	0.184248
6.261683	0.1	0.184355
6.263350	0.1	0.185487
6.265017	0.1	0.188705
6.266683	0.1	0.193529
6.268350	0.1	0.197995
6.270017	0.1	0.199927
6.271683	0.1	0.198088
6.273350	0.1	0.192830
6.275017	0.1	0.185706
6.276683	0.1	0.177990
6.278350	0.1	0.170046
6.280017	0.1	0.162809
6.281683	0.1	0.158329
6.283350	0.1	0.158008
6.285017	0.1	0.161412
6.286683	0.1	0.166576
6.288350	0.1	0.170432
6.290017	0.1	0.170618
6.291683	0.1	0.167829
6.293350	0.1	0.164961
6.295017	0.1	0.164066
6.296683	0.1	0.165617
6.298350	0.1	0.169277
6.300017	0.1	0.174022
6.301683	0.1	0.178679
6.303350	0.1	0.182739
6.305017	0.1	0.185962
6.306683	0.1	0.187685
6.308350	0.1	0.187149
6.310017	0.1	0.184411
6.311683	0.1	0.180434
6.313350	0.1	0.175978
6.315017	0.1	0.171219
6.316683	0.1	0.166539
6.318350	0.1	0.162558
6.320017	0.1	0.159848
6.321683	0.1	0.159126
6.323350	0.1	0.160444
6.325017	0.1	0.162818
6.326683	0.1	0.165775
6.328350	0.1	0.169715
6.330017	0.1	0.174502
6.331683	0.1	0.179047
6.333350	0.1	0.181976
6.335017	0.1	0.182544
6.336683	0.1	0.181128
6.338350	0.1	0.178707
6.340017	0.1	0.176169
6.341683	0.1	0.174167
6.343350	0.1	0.172863
6.345017	0.1	0.171931
6.346683	0.1	0.170679
6.348350	0.1	0.168309
6.350017	0.1	0.164788
6.351683	0.1	0.161468
6.353350	0.1	0.160057
6.355017	0.1	0.160979
6.356683	0.1	0.163754
6.358350	0.1	0.168006
6.360017	0.1	0.173198
6.361683	0.1	0.178483
6.363350	0.1	0.183014
6.365017	0.1	0.185962
6.366683	0.1	0.186851
6.368350	0.1	0.185766
6.370017	0.1	0.182828
6.371683	0.1	0.178218
6.373350	0.1	0.172965
6.375017	0.1	0.169086
6.376683	0.1	0.168746
6.378350	0.1	0.172849
6.380017	0.1	0.179824
6.381683	0.1	0.186455
6.383350	0.1	0.190358
6.385017	0.1	0.191466
6.386683	0.1	0.191336
6.388350	0.1	0.191145
6.390017	0.1	0.190986
6.391683	0.1	0.191368
6.393350	0.1	0.193845
6.395017	0.1	0.199038
6.396683	0.1	0.205026
6.398350	0.1	0.209291
6.400017	0.1	0.211261
6.401683	0.1	0.212281
6.403350	0.1	0.214018
6.405017	0.1	0.217021
6.406683	0.1	0.220090
6.408350	0.1	0.221166
6.410017	0.1	0.219392
6.411683	0.1	0.215843
6.413350	0.1	0.212654
6.415017	0.1	0.211922
6.416683	0.1	0.214609
6.418350	0.1	0.220160
6.420017	0.1	0.227098
6.421683	0.1	0.233464
6.423350	0.1	0.237357
6.425017	0.1	0.238186
6.426683	0.1	0.237222
6.428350	0.1	0.236435
6.430017	0.1	0.236351
6.431683	0.1	0.235788
6.433350	0.1	0.233841
6.435017	0.1	0.231280
6.436683	0.1	0.229604
6.438350	0.1	0.229594
6.440017	0.1	0.231229
6.441683	0.1	0.233408
6.443350	0.1	0.233706
6.445017	0.1	0.230530
6.446683	0.1	0.225240
6.448350	0.1	0.220542
6.450017	0.1	0.218251
6.451683	0.1	0.219224
6.453350	0.1	0.223112
6.455017	0.1	0.227592
6.456683	0.1	0.229855
6.458350	0.1	0.229175
6.460017	0.1	0.226800
6.461683	0.1	0.224141
6.463350	0.1	0.222092
6.465017	0.1	0.221161
6.466683	0.1	0.221725
6.468350	0.1	0.224225
6.470017	0.1	0.228165
6.471683	0.1	0.231606
6.473350	0.1	0.232714
6.475017	0.1	0.231331
6.476683	0.1	0.229008
6.478350	0.1	0.227839
6.480017	0.1	0.228947
6.481683	0.1	0.231792
6.483350	0.1	0.234460
6.485017	0.1	0.234521
6.486683	0.1	0.230800
6.488350	0.1	0.224570
6.490017	0.1	0.218418
6.491683	0.1	0.214092
6.493350	0.1	0.211466
6.495017	0.1	0.210088
6.496683	0.1	0.210772
6.498350	0.1	0.214023
6.500017	0.1	0.218255
6.501683	0.1	0.221478
6.503350	0.1	0.223145
6.505017	0.1	0.223462
6.506683	0.1	0.222377
6.508350	0.1	0.219727
6.510017	0.1	0.215690
6.511683	0.1	0.211331
6.513350	0.1	0.208733
6.515017	0.1	0.209976
6.516683	0.1	0.215303
6.518350	0.1	0.222120
6.520017	0.1	0.226595
6.521683	0.1	0.226693
6.523350	0.1	0.223378
6.525017	0.1	0.219489
6.526683	0.1	0.217715
6.528350	0.1	0.218954
6.530017	0.1	0.221981
6.531683	0.1	0.225101
6.533350	0.1	0.228053
6.535017	0.1	0.231569
6.536683	0.1	0.235499
6.538350	0.1	0.238460
6.540017	0.1	0.239853
6.541683	0.1	0.241012
6.543350	0.1	0.243094
6.545017	0.1	0.245073
6.546683	0.1	0.244956
6.548350	0.1	0.242312
6.550017	0.1	0.238926
6.551683	0.1	0.236989
6.553350	0.1	0.237273
6.555017	0.1	0.239247
6.556683	0.1	0.241976
6.558350	0.1	0.244323
6.560017	0.1	0.245273
6.561683	0.1	0.244738
6.563350	0.1	0.243699
6.565017	0.1	0.242996
6.566683	0.1	0.242223
6.568350	0.1	0.240454
6.570017	0.1	0.237729
6.571683	0.1	0.235252
6.573350	0.1	0.234726
6.575017	0.1	0.237548
6.576683	0.1	0.242917
6.578350	0.1	0.247383
6.580017	0.1	0.248291
6.581683	0.1	0.246535
6.583350	0.1	0.244817
6.585017	0.1	0.245138
6.586683	0.1	0.248016
6.588350	0.1	0.252607
6.590017	0.1	0.257534
6.591683	0.1	0.261776
6.593350	0.1	0.264705
6.595017	0.1	0.266097
6.596683	0.1	0.266335
6.598350	0.1	0.265976
6.600017	0.1	0.265334
6.601683	0.1	0.264482
6.603350	0.1	0.263546
6.605017	0.1	0.262843
6.606683	0.1	0.262540
6.608350	0.1	0.262386
6.610017	0.1	0.261953
6.611683	0.1	0.261120
6.613350	0.1	0.260356
6.615017	0.1	0.260393
6.616683	0.1	0.261418
6.618350	0.1	0.263159
6.620017	0.1	0.265590
6.621683	0.1	0.268947
6.623350	0.1	0.272729
6.625017	0.1	0.275448
6.626683	0.1	0.276035
6.628350	0.1	0.274461
6.630017	0.1	0.271504
6.631683	0.1	0.268864
6.633350	0.1	0.268021
6.635017	0.1	0.268896
6.636683	0.1	0.270540
6.638350	0.1	0.271620
6.640017	0.1	0.270563
6.641683	0.1	0.267262
6.643350	0.1	0.263853
6.645017	0.1	0.262689
6.646683	0.1	0.264565
6.648350	0.1	0.269297
6.650017	0.1	0.276039
6.651683	0.1	0.282847
6.653350	0.1	0.288049
6.655017	0.1	0.291620
6.656683	0.1	0.293548
6.658350	0.1	0.292687
6.660017	0.1	0.288715
6.661683	0.1	0.283662
6.663350	0.1	0.280254
6.665017	0.1	0.279364
6.666683	0.1	0.279984
6.668350	0.1	0.280747
6.670017	0.1	0.281073
6.671683	0.1	0.281413
6.673350	0.1	0.282661
6.675017	0.1	0.285120
6.676683	0.1	0.287634
6.678350	0.1	0.288342
6.680017	0.1	0.286908
6.681683	0.1	0.285059
6.683350	0.1	0.284547
6.685017	0.1	0.285716
6.686683	0.1	0.287471
6.688350	0.1	0.287984
6.690017	0.1	0.286140
6.691683	0.1	0.282056
6.693350	0.1	0.276617
6.695017	0.1	0.271583
6.696683	0.1	0.269297
6.698350	0.1	0.271047
6.700017	0.1	0.275732
6.701683	0.1	0.280556
6.703350	0.1	0.283029
6.705017	0.1	0.282768
6.706683	0.1	0.281557
6.708350	0.1	0.281045
6.710017	0.1	0.281190
6.711683	0.1	0.281520
6.713350	0.1	0.282456
6.715017	0.1	0.284431
6.716683	0.1	0.286931
6.718350	0.1	0.289357
6.720017	0.1	0.291993
6.721683	0.1	0.295015
6.723350	0.1	0.297329
6.725017	0.1	0.297497
6.726683	0.1	0.295779
6.728350	0.1	0.294140
6.730017	0.1	0.294042
6.731683	0.1	0.295104
6.733350	0.1	0.295802
6.735017	0.1	0.295346
6.736683	0.1	0.295090
6.738350	0.1	0.297143
6.740017	0.1	0.301511
6.741683	0.1	0.305716
6.743350	0.1	0.307607
6.745017	0.1	0.307802
6.746683	0.1	0.308035
6.748350	0.1	0.308249
6.750017	0.1	0.307281
6.751683	0.1	0.305013
6.753350	0.1	0.302214
6.755017	0.1	0.299476
6.756683	0.1	0.297432
6.758350	0.1	0.296747
6.760017	0.1	0.297171
6.761683	0.1	0.297367
6.763350	0.1	0.296361
6.765017	0.1	0.294405
6.766683	0.1	0.292282
6.768350	0.1	0.290540
6.770017	0.1	0.289520
6.771683	0.1	0.289800
6.773350	0.1	0.292035
6.775017	0.1	0.295714
6.776683	0.1	0.299211
6.778350	0.1	0.301446
6.780017	0.1	0.302466
6.781683	0.1	0.303062
6.783350	0.1	0.303830
6.785017	0.1	0.304026
6.786683	0.1	0.302130
6.788350	0.1	0.297986
6.790017	0.1	0.293120
6.791683	0.1	0.289110
6.793350	0.1	0.286708
6.795017	0.1	0.285576
6.796683	0.1	0.284440
6.798350	0.1	0.282610
6.800017	0.1	0.280840
6.801683	0.1	0.280123
6.803350	0.1	0.280687
6.805017	0.1	0.281874
6.806683	0.1	0.282531
6.808350	0.1	0.282289
6.810017	0.1	0.282056
6.811683	0.1	0.282605
6.813350	0.1	0.283299
6.815017	0.1	0.282722
6.816683	0.1	0.280053
6.818350	0.1	0.276091
6.820017	0.1	0.273571
6.821683	0.1	0.274945
6.823350	0.1	0.279355
6.825017	0.1	0.283844
6.826683	0.1	0.286731
6.828350	0.1	0.288133
6.830017	0.1	0.289152
6.831683	0.1	0.291546
6.833350	0.1	0.295765
6.835017	0.1	0.299560
6.836683	0.1	0.300263
6.838350	0.1	0.297581
6.840017	0.1	0.293171
6.841683	0.1	0.288449
6.843350	0.1	0.283448
6.845017	0.1	0.277711
6.846683	0.1	0.271453
6.848350	0.1	0.265548
6.850017	0.1	0.261031
6.851683	0.1	0.258503
6.853350	0.1	0.257655
6.855017	0.1	0.257767
6.856683	0.1	0.259150
6.858350	0.1	0.263429
6.860017	0.1	0.270954
6.861683	0.1	0.279052
6.863350	0.1	0.284263
6.865017	0.1	0.285329
6.866683	0.1	0.283327
6.868350	0.1	0.280184
6.870017	0.1	0.277665
6.871683	0.1	0.276668
6.873350	0.1	0.277045
6.875017	0.1	0.277949
6.876683	0.1	0.278056
6.878350	0.1	0.276226
6.880017	0.1	0.272878
6.881683	0.1	0.270028
6.883350	0.1	0.269213
6.885017	0.1	0.269865
6.886683	0.1	0.270205
6.888350	0.1	0.268812
6.890017	0.1	0.265227
6.891683	0.1	0.260193
6.893350	0.1	0.255625
6.895017	0.1	0.253464
6.896683	0.1	0.254181
6.898350	0.1	0.256491
6.900017	0.1	0.258712
6.901683	0.1	0.259955
6.903350	0.1	0.259806
6.905017	0.1	0.257641
6.906683	0.1	0.253660
6.908350	0.1	0.249729
6.910017	0.1	0.247685
6.911683	0.1	0.247294
6.913350	0.1	0.246703
6.915017	0.1	0.244677
6.916683	0.1	0.242200
6.918350	0.1	0.241706
6.920017	0.1	0.244458
6.921683	0.1	0.248905
6.923350	0.1	0.252249
6.925017	0.1	0.253087
6.926683	0.1	0.251825
6.928350	0.1	0.249366
6.930017	0.1	0.246409
6.931683	0.1	0.243862
6.933350	0.1	0.242922
6.935017	0.1	0.243951
6.936683	0.1	0.245762
6.938350	0.1	0.246414
6.940017	0.1	0.244933
6.941683	0.1	0.242158
6.943350	0.1	0.239704
6.945017	0.1	0.238330
6.946683	0.1	0.237552
6.948350	0.1	0.237068
6.950017	0.1	0.237715
6.951683	0.1	0.240207
6.953350	0.1	0.243471
6.955017	0.1	0.245143
6.956683	0.1	0.244039
6.958350	0.1	0.241520
6.960017	0.1	0.239769
6.961683	0.1	0.239620
6.963350	0.1	0.240370
6.965017	0.1	0.240966
6.966683	0.1	0.240877
6.968350	0.1	0.240281
6.970017	0.1	0.239778
6.971683	0.1	0.240016
6.973350	0.1	0.241310
6.975017	0.1	0.243182
6.976683	0.1	0.244421
6.978350	0.1	0.244272
6.980017	0.1	0.243206
6.981683	0.1	0.242093
6.983350	0.1	0.241050
6.985017	0.1	0.239718
6.986683	0.1	0.238172
6.988350	0.1	0.237008
6.990017	0.1	0.236626
6.991683	0.1	0.236924
6.993350	0.1	0.237599
6.995017	0.1	0.238279
6.996683	0.1	0.238232
6.998350	0.1	0.236826
7.000017	0.1	0.234647
7.001683	0.1	0.233161
7.003350	0.1	0.232882
7.005017	0.1	0.233012
7.006683	0.1	0.233008
7.008350	0.1	0.233436
7.010017	0.1	0.235103
7.011683	0.1	0.237888
7.013350	0.1	0.240682
7.015017	0.1	0.242149
7.016683	0.1	0.241902
7.018350	0.1	0.241213
7.020017	0.1	0.241920
7.021683	0.1	0.244486
7.023350	0.1	0.247462
7.025017	0.1	0.248859
7.026683	0.1	0.248007
7.028350	0.1	0.246372
7.030017	0.1	0.246158
7.031683	0.1	0.247895
7.033350	0.1	0.249958
7.035017	0.1	0.250270
7.036683	0.1	0.247601
7.038350	0.1	0.241818
7.040017	0.1	0.234335
7.041683	0.1	0.227443
7.043350	0.1	0.222824
7.045017	0.1	0.221217
7.046683	0.1	0.222749
7.048350	0.1	0.226842
7.050017	0.1	0.232398
7.051683	0.1	0.237804
7.053350	0.1	0.241189
7.055017	0.1	0.241683
7.056683	0.1	0.240095
7.058350	0.1	0.237771
7.060017	0.1	0.235690
7.061683	0.1	0.234451
7.063350	0.1	0.233795
7.065017	0.1	0.232672
7.066683	0.1	0.230726
7.068350	0.1	0.228877
7.070017	0.1	0.227918
7.071683	0.1	0.227327
7.073350	0.1	0.226242
7.075017	0.1	0.224574
7.076683	0.1	0.222879
7.078350	0.1	0.222018
7.080017	0.1	0.222679
7.081683	0.1	0.224519
7.083350	0.1	0.226144
7.085017	0.1	0.226228
7.086683	0.1	0.224547
7.088350	0.1	0.222260
7.090017	0.1	0.220914
7.091683	0.1	0.221175
7.093350	0.1	0.223061
7.095017	0.1	0.226418
7.096683	0.1	0.230530
7.098350	0.1	0.234102
7.100017	0.1	0.235974
7.101683	0.1	0.235988
7.103350	0.1	0.234935
7.105017	0.1	0.233678
7.106683	0.1	0.232789
7.108350	0.1	0.232342
7.110017	0.1	0.232109
7.111683	0.1	0.231764
7.113350	0.1	0.230470
7.115017	0.1	0.227597
7.116683	0.1	0.223597
7.118350	0.1	0.219508
7.120017	0.1	0.216174
7.121683	0.1	0.214311
7.123350	0.1	0.214619
7.125017	0.1	0.216947
7.126683	0.1	0.220202
7.128350	0.1	0.223657
7.130017	0.1	0.227187
7.131683	0.1	0.230172
7.133350	0.1	0.231387
7.135017	0.1	0.230167
7.136683	0.1	0.227066
7.138350	0.1	0.223462
7.140017	0.1	0.220966
7.141683	0.1	0.220826
7.143350	0.1	0.223313
7.145017	0.1	0.227876
7.146683	0.1	0.233739
7.148350	0.1	0.240137
7.150017	0.1	0.246135
7.151683	0.1	0.250549
7.153350	0.1	0.252323
7.155017	0.1	0.251252
7.156683	0.1	0.248668
7.158350	0.1	0.247159
7.160017	0.1	0.248724
7.161683	0.1	0.253175
7.163350	0.1	0.258503
7.165017	0.1	0.262382
7.166683	0.1	0.263411
7.168350	0.1	0.261278
7.170017	0.1	0.256458
7.171683	0.1	0.250344
7.173350	0.1	0.245236
7.175017	0.1	0.243187
7.176683	0.1	0.244607
7.178350	0.1	0.248244
7.180017	0.1	0.252295
7.181683	0.1	0.255364
7.183350	0.1	0.257101
7.185017	0.1	0.258074
7.186683	0.1	0.258726
7.188350	0.1	0.259033
7.190017	0.1	0.259220
7.191683	0.1	0.259960
7.193350	0.1	0.261907
7.195017	0.1	0.265292
7.196683	0.1	0.269772
7.198350	0.1	0.274293
7.200017	0.1	0.277590
7.201683	0.1	0.279136
7.203350	0.1	0.279257
7.205017	0.1	0.278489
7.206683	0.1	0.277474
7.208350	0.1	0.277110
7.210017	0.1	0.278107
7.211683	0.1	0.280798
7.213350	0.1	0.285450
7.215017	0.1	0.291807
7.216683	0.1	0.298712
7.218350	0.1	0.305017
7.220017	0.1	0.310051
7.221683	0.1	0.313050
7.223350	0.1	0.313632
7.225017	0.1	0.313018
7.226683	0.1	0.313264
7.228350	0.1	0.314810
7.230017	0.1	0.316026
7.231683	0.1	0.315709
7.233350	0.1	0.314554
7.235017	0.1	0.313590
7.236683	0.1	0.313469
7.238350	0.1	0.315378
7.240017	0.1	0.319779
7.241683	0.1	0.324813
7.243350	0.1	0.328426
7.245017	0.1	0.330890
7.246683	0.1	0.333642
7.248350	0.1	0.336510
7.250017	0.1	0.337502
7.251683	0.1	0.335537
7.253350	0.1	0.332040
7.255017	0.1	0.329204
7.256683	0.1	0.327895
7.258350	0.1	0.327639
7.260017	0.1	0.327784
7.261683	0.1	0.327989
7.263350	0.1	0.327877
7.265017	0.1	0.327216
7.266683	0.1	0.326736
7.268350	0.1	0.327579
7.270017	0.1	0.330061
7.271683	0.1	0.333409
7.273350	0.1	0.336198
7.275017	0.1	0.336911
7.276683	0.1	0.334657
7.278350	0.1	0.330023
7.280017	0.1	0.325064
7.281683	0.1	0.321777
7.283350	0.1	0.320417
7.285017	0.1	0.320147
7.286683	0.1	0.320794
7.288350	0.1	0.322452
7.290017	0.1	0.324510
7.291683	0.1	0.326135
7.293350	0.1	0.326792
7.295017	0.1	0.326559
7.296683	0.1	0.326019
7.298350	0.1	0.325660
7.300017	0.1	0.325860
7.301683	0.1	0.326675
7.303350	0.1	0.326806
7.305017	0.1	0.324063
7.306683	0.1	0.317972
7.308350	0.1	0.311425
7.310017	0.1	0.308733
7.311683	0.1	0.311923
7.313350	0.1	0.319839
7.315017	0.1	0.330363
7.316683	0.1	0.341791
7.318350	0.1	0.352710
7.320017	0.1	0.361972
7.321683	0.1	0.368748
7.323350	0.1	0.372543
7.325017	0.1	0.373647
7.326683	0.1	0.373456
7.328350	0.1	0.373493
7.330017	0.1	0.373670
7.331683	0.1	0.372170
7.333350	0.1	0.367640
7.335017	0.1	0.360510
7.336683	0.1	0.351742
7.338350	0.1	0.341958
7.340017	0.1	0.332599
7.341683	0.1	0.326177
7.343350	0.1	0.324105
7.345017	0.1	0.325129
7.346683	0.1	0.326452
7.348350	0.1	0.325651
7.350017	0.1	0.321707
7.351683	0.1	0.315430
7.353350	0.1	0.308882
7.355017	0.1	0.304068
7.356683	0.1	0.301953
7.358350	0.1	0.302261
7.360017	0.1	0.303602
7.361683	0.1	0.303928
7.363350	0.1	0.301814
7.365017	0.1	0.297888
7.366683	0.1	0.293967
7.368350	0.1	0.291201
7.370017	0.1	0.289618
7.371683	0.1	0.289106
7.373350	0.1	0.290535
7.375017	0.1	0.295169
7.376683	0.1	0.302438
7.378350	0.1	0.309548
7.380017	0.1	0.313623
7.381683	0.1	0.313353
7.383350	0.1	0.309106
7.385017	0.1	0.302447
7.386683	0.1	0.295150
7.388350	0.1	0.288882
7.390017	0.1	0.285180
7.391683	0.1	0.284719
7.393350	0.1	0.287178
7.395017	0.1	0.291644
7.396683	0.1	0.296393
7.398350	0.1	0.299159
7.400017	0.1	0.298838
7.401683	0.1	0.296352
7.403350	0.1	0.293567
7.405017	0.1	0.292058
7.406683	0.1	0.292710
7.408350	0.1	0.295420
7.410017	0.1	0.298782
7.411683	0.1	0.300971
7.413350	0.1	0.301534
7.415017	0.1	0.301404
7.416683	0.1	0.301385
7.418350	0.1	0.301939
7.420017	0.1	0.303164
7.421683	0.1	0.304333
7.423350	0.1	0.304524
7.425017	0.1	0.303821
7.426683	0.1	0.303248
7.428350	0.1	0.303811
7.430017	0.1	0.305544
7.431683	0.1	0.307439
7.433350	0.1	0.308114
7.435017	0.1	0.306414
7.436683	0.1	0.302461
7.438350	0.1	0.298037
7.440017	0.1	0.295080
7.441683	0.1	0.294195
7.443350	0.1	0.294824
7.445017	0.1	0.296254
7.446683	0.1	0.298130
7.448350	0.1	0.299923
7.450017	0.1	0.300561
7.451683	0.1	0.299294
7.453350	0.1	0.297013
7.455017	0.1	0.295951
7.456683	0.1	0.297581
7.458350	0.1	0.301329
7.460017	0.1	0.305003
7.461683	0.1	0.306307
7.463350	0.1	0.304328
7.465017	0.1	0.300142
7.466683	0.1	0.295923
7.468350	0.1	0.293069
7.470017	0.1	0.291597
7.471683	0.1	0.291136
7.473350	0.1	0.291462
7.475017	0.1	0.292133
7.476683	0.1	0.292226
7.478350	0.1	0.290722
7.480017	0.1	0.287755
7.481683	0.1	0.284999
7.483350	0.1	0.283876
7.485017	0.1	0.283769
7.486683	0.1	0.283252
7.488350	0.1	0.282591
7.490017	0.1	0.283513
7.491683	0.1	0.286503
7.493350	0.1	0.289353
7.495017	0.1	0.289115
7.496683	0.1	0.285306
7.498350	0.1	0.280626
7.500017	0.1	0.278768
7.501683	0.1	0.281194
7.503350	0.1	0.285939
7.505017	0.1	0.289939
7.506683	0.1	0.292030
7.508350	0.1	0.293041
7.510017	0.1	0.293879
7.511683	0.1	0.294396
7.513350	0.1	0.293897
7.515017	0.1	0.292277
7.516683	0.1	0.290233
7.518350	0.1	0.288635
7.520017	0.1	0.287979
7.521683	0.1	0.287876
7.523350	0.1	0.287076
7.525017	0.1	0.284957
7.526683	0.1	0.282680
7.528350	0.1	0.282414
7.530017	0.1	0.285422
7.531683	0.1	0.290750
7.533350	0.1	0.296291
7.535017	0.1	0.300701
7.536683	0.1	0.303504
7.538350	0.1	0.304705
7.540017	0.1	0.304976
7.541683	0.1	0.304803
7.543350	0.1	0.303267
7.545017	0.1	0.298913
7.546683	0.1	0.292021
7.548350	0.1	0.285171
7.550017	0.1	0.281250
7.551683	0.1	0.281446
7.553350	0.1	0.284640
7.555017	0.1	0.288035
7.556683	0.1	0.288379
7.558350	0.1	0.283928
7.560017	0.1	0.276752
7.561683	0.1	0.271793
7.563350	0.1	0.271988
7.565017	0.1	0.275942
7.566683	0.1	0.280733
7.568350	0.1	0.284994
7.570017	0.1	0.288594
7.571683	0.1	0.290987
7.573350	0.1	0.291569
7.575017	0.1	0.291076
7.576683	0.1	0.290866
7.578350	0.1	0.291276
7.580017	0.1	0.291676
7.581683	0.1	0.291960
7.583350	0.1	0.293027
7.585017	0.1	0.295425
7.586683	0.1	0.298172
7.588350	0.1	0.299802
7.590017	0.1	0.300114
7.591683	0.1	0.299914
7.593350	0.1	0.299728
7.595017	0.1	0.299225
7.596683	0.1	0.297599
7.598350	0.1	0.294610
7.600017	0.1	0.291034
7.601683	0.1	0.288272
7.603350	0.1	0.287620
7.605017	0.1	0.289143
7.606683	0.1	0.291504
7.608350	0.1	0.293162
7.610017	0.1	0.292887
7.611683	0.1	0.290130
7.613350	0.1	0.286270
7.615017	0.1	0.284207
7.616683	0.1	0.285753
7.618350	0.1	0.290019
7.620017	0.1	0.294540
7.621683	0.1	0.296989
7.623350	0.1	0.296338
7.625017	0.1	0.293902
7.626683	0.1	0.292282
7.628350	0.1	0.292612
7.630017	0.1	0.294354
7.631683	0.1	0.296887
7.633350	0.1	0.299853
7.635017	0.1	0.302596
7.636683	0.1	0.303783
7.638350	0.1	0.302582
7.640017	0.1	0.300109
7.641683	0.1	0.298480
7.643350	0.1	0.299406
7.645017	0.1	0.303355
7.646683	0.1	0.308361
7.648350	0.1	0.311336
7.650017	0.1	0.311472
7.651683	0.1	0.310685
7.653350	0.1	0.311383
7.655017	0.1	0.314536
7.656683	0.1	0.318983
7.658350	0.1	0.322675
7.660017	0.1	0.324510
7.661683	0.1	0.324785
7.663350	0.1	0.324752
7.665017	0.1	0.325451
7.666683	0.1	0.326987
7.668350	0.1	0.329181
7.670017	0.1	0.332110
7.671683	0.1	0.335951
7.673350	0.1	0.340431
7.675017	0.1	0.345013
7.676683	0.1	0.349702
7.678350	0.1	0.354219
7.680017	0.1	0.356985
7.681683	0.1	0.357032
7.683350	0.1	0.355355
7.685017	0.1	0.353460
7.686683	0.1	0.352734
7.688350	0.1	0.354638
7.690017	0.1	0.359844
7.691683	0.1	0.367803
7.693350	0.1	0.376934
7.695017	0.1	0.385153
7.696683	0.1	0.391379
7.698350	0.1	0.396119
7.700017	0.1	0.400417
7.701683	0.1	0.405051
7.703350	0.1	0.410215
7.705017	0.1	0.415412
7.706683	0.1	0.420078
7.708350	0.1	0.424143
7.710017	0.1	0.427756
7.711683	0.1	0.431021
7.713350	0.1	0.433950
7.715017	0.1	0.436786
7.716683	0.1	0.440041
7.718350	0.1	0.443710
7.720017	0.1	0.447142
7.721683	0.1	0.449982
7.723350	0.1	0.452562
7.725017	0.1	0.455454
7.726683	0.1	0.458541
7.728350	0.1	0.460828
7.730017	0.1	0.461820
7.731683	0.1	0.462388
7.733350	0.1	0.463459
7.735017	0.1	0.464609
7.736683	0.1	0.464534
7.738350	0.1	0.462923
7.740017	0.1	0.461019
7.741683	0.1	0.459966
7.743350	0.1	0.459701
7.745017	0.1	0.459873
7.746683	0.1	0.460879
7.748350	0.1	0.463468
7.750017	0.1	0.467272
7.751683	0.1	0.470546
7.753350	0.1	0.471943
7.755017	0.1	0.471263
7.756683	0.1	0.468763
7.758350	0.1	0.465671
7.760017	0.1	0.464325
7.761683	0.1	0.466127
7.763350	0.1	0.469899
7.765017	0.1	0.472777
7.766683	0.1	0.472590
7.768350	0.1	0.469191
7.770017	0.1	0.464185
7.771683	0.1	0.459943
7.773350	0.1	0.457540
7.775017	0.1	0.455496
7.776683	0.1	0.451775
7.778350	0.1	0.446388
7.780017	0.1	0.441163
7.781683	0.1	0.437819
7.783350	0.1	0.436581
7.785017	0.1	0.436432
7.786683	0.1	0.436618
7.788350	0.1	0.437354
7.790017	0.1	0.438350
7.791683	0.1	0.437601
7.793350	0.1	0.433163
7.795017	0.1	0.425433
7.796683	0.1	0.417023
7.798350	0.1	0.411361
7.800017	0.1	0.410867
7.801683	0.1	0.414969
7.803350	0.1	0.420273
7.805017	0.1	0.423375
7.806683	0.1	0.423184
7.808350	0.1	0.420827
7.810017	0.1	0.417894
7.811683	0.1	0.415142
7.813350	0.1	0.412478
7.815017	0.1	0.409991
7.816683	0.1	0.408166
7.818350	0.1	0.406806
7.820017	0.1	0.405074
7.821683	0.1	0.402899
7.823350	0.1	0.401265
7.825017	0.1	0.401270
7.826683	0.1	0.403048
7.828350	0.1	0.405437
7.830017	0.1	0.406969
7.831683	0.1	0.407035
7.833350	0.1	0.406173
7.835017	0.1	0.405367
7.836683	0.1	0.405246
7.838350	0.1	0.405721
7.840017	0.1	0.405898
7.841683	0.1	0.404627
7.843350	0.1	0.401586
7.845017	0.1	0.397745
7.846683	0.1	0.394830
7.848350	0.1	0.394066
7.850017	0.1	0.395062
7.851683	0.1	0.395807
7.853350	0.1	0.394220
7.855017	0.1	0.389689
7.856683	0.1	0.383789
7.858350	0.1	0.379155
7.860017	0.1	0.377018
7.861683	0.1	0.376822
7.863350	0.1	0.378015
7.865017	0.1	0.380483
7.866683	0.1	0.383635
7.868350	0.1	0.386317
7.870017	0.1	0.387621
7.871683	0.1	0.387435
7.873350	0.1	0.386606
7.875017	0.1	0.386629
7.876683	0.1	0.388362
7.878350	0.1	0.390727
7.880017	0.1	0.391519
7.881683	0.1	0.390131
7.883350	0.1	0.388036
7.885017	0.1	0.386392
7.886683	0.1	0.385339
7.888350	0.1	0.385158
7.890017	0.1	0.386466
7.891683	0.1	0.389162
7.893350	0.1	0.391998
7.895017	0.1	0.393619
7.896683	0.1	0.393544
7.898350	0.1	0.392152
7.900017	0.1	0.390648
7.901683	0.1	0.390434
7.903350	0.1	0.391742
7.905017	0.1	0.393414
7.906683	0.1	0.394420
7.908350	0.1	0.395193
7.910017	0.1	0.396669
7.911683	0.1	0.398704
7.913350	0.1	0.400590
7.915017	0.1	0.402103
7.916683	0.1	0.403156
7.918350	0.1	0.403626
7.920017	0.1	0.403663
7.921683	0.1	0.403551
7.923350	0.1	0.403370
7.925017	0.1	0.402764
7.926683	0.1	0.401530
7.928350	0.1	0.400087
7.930017	0.1	0.398741
7.931683	0.1	0.397544
7.933350	0.1	0.397125
7.935017	0.1	0.398639
7.936683	0.1	0.402760
7.938350	0.1	0.408548
7.940017	0.1	0.413903
7.941683	0.1	0.417186
7.943350	0.1	0.417754
7.945017	0.1	0.416031
7.946683	0.1	0.413582
7.948350	0.1	0.412110
7.950017	0.1	0.412143
7.951683	0.1	0.412730
7.953350	0.1	0.412329
7.955017	0.1	0.410373
7.956683	0.1	0.408050
7.958350	0.1	0.407035
7.960017	0.1	0.407649
7.961683	0.1	0.409111
7.963350	0.1	0.410662
7.965017	0.1	0.411551
7.966683	0.1	0.411482
7.968350	0.1	0.411286
7.970017	0.1	0.411994
7.971683	0.1	0.413698
7.973350	0.1	0.415905
7.975017	0.1	0.418518
7.976683	0.1	0.421647
7.978350	0.1	0.424557
7.980017	0.1	0.426159
7.981683	0.1	0.427156
7.983350	0.1	0.430164
7.985017	0.1	0.436646
7.986683	0.1	0.444753
7.988350	0.1	0.451296
7.990017	0.1	0.454760
7.991683	0.1	0.455570
7.993350	0.1	0.454406
7.995017	0.1	0.451016
7.996683	0.1	0.445410
7.998350	0.1	0.439631
8.000017	0.1	0.436706
8.001683	0.1	0.437521
8.003350	0.1	0.440101
8.005017	0.1	0.442057
8.006683	0.1	0.442821
8.008350	0.1	0.443389
8.010017	0.1	0.444632
8.011683	0.1	0.446374
8.013350	0.1	0.448003
8.015017	0.1	0.449000
8.016683	0.1	0.448907
8.018350	0.1	0.447668
8.020017	0.1	0.445880
8.021683	0.1	0.444627
8.023350	0.1	0.445154
8.025017	0.1	0.447547
8.026683	0.1	0.450071
8.028350	0.1	0.451035
8.030017	0.1	0.450457
8.031683	0.1	0.449298
8.033350	0.1	0.447831
8.035017	0.1	0.445377
8.036683	0.1	0.441354
8.038350	0.1	0.436213
8.040017	0.1	0.431351
8.041683	0.1	0.428767
8.043350	0.1	0.430057
8.045017	0.1	0.434709
8.046683	0.1	0.439826
8.048350	0.1	0.442420
8.050017	0.1	0.441764
8.051683	0.1	0.439016
8.053350	0.1	0.435575
8.055017	0.1	0.432446
8.056683	0.1	0.430224
8.058350	0.1	0.429023
8.060017	0.1	0.428869
8.061683	0.1	0.430034
8.063350	0.1	0.432283
8.065017	0.1	0.434513
8.066683	0.1	0.436013
8.068350	0.1	0.437303
8.070017	0.1	0.438816
8.071683	0.1	0.439803
8.073350	0.1	0.439663
8.075017	0.1	0.439105
8.076683	0.1	0.438588
8.078350	0.1	0.437368
8.080017	0.1	0.435300
8.081683	0.1	0.433614
8.083350	0.1	0.433037
8.085017	0.1	0.432902
8.086683	0.1	0.432241
8.088350	0.1	0.430881
8.090017	0.1	0.429335
8.091683	0.1	0.428059
8.093350	0.1	0.427477
8.095017	0.1	0.428529
8.096683	0.1	0.432013
8.098350	0.1	0.437126
8.100017	0.1	0.441736
8.101683	0.1	0.444120
8.103350	0.1	0.443766
8.105017	0.1	0.440869
8.106683	0.1	0.436106
8.108350	0.1	0.430495
8.110017	0.1	0.425288
8.111683	0.1	0.421773
8.113350	0.1	0.420804
8.115017	0.1	0.422457
8.116683	0.1	0.425898
8.118350	0.1	0.429708
8.120017	0.1	0.432492
8.121683	0.1	0.433172
8.123350	0.1	0.431282
8.125017	0.1	0.427142
8.126683	0.1	0.421843
8.128350	0.1	0.417260
8.130017	0.1	0.414969
8.131683	0.1	0.414858
8.133350	0.1	0.415915
8.135017	0.1	0.417135
8.136683	0.1	0.416669
8.138350	0.1	0.412492
8.140017	0.1	0.404930
8.141683	0.1	0.397079
8.143350	0.1	0.392394
8.145017	0.1	0.392292
8.146683	0.1	0.395700
8.148350	0.1	0.400278
8.150017	0.1	0.404115
8.151683	0.1	0.407100
8.153350	0.1	0.410588
8.155017	0.1	0.415007
8.156683	0.1	0.418797
8.158350	0.1	0.419798
8.160017	0.1	0.416823
8.161683	0.1	0.410611
8.163350	0.1	0.403356
8.165017	0.1	0.397014
8.166683	0.1	0.392781
8.168350	0.1	0.391044
8.170017	0.1	0.390555
8.171683	0.1	0.388934
8.173350	0.1	0.385339
8.175017	0.1	0.381563
8.176683	0.1	0.379467
8.178350	0.1	0.378764
8.180017	0.1	0.378578
8.181683	0.1	0.378606
8.183350	0.1	0.378075
8.185017	0.1	0.376254
8.186683	0.1	0.373935
8.188350	0.1	0.372543
8.190017	0.1	0.372254
8.191683	0.1	0.371695
8.193350	0.1	0.369367
8.195017	0.1	0.365251
8.196683	0.1	0.361349
8.198350	0.1	0.360394
8.200017	0.1	0.363300
8.201683	0.1	0.368310
8.203350	0.1	0.372501
8.205017	0.1	0.373870
8.206683	0.1	0.372268
8.208350	0.1	0.368590
8.210017	0.1	0.363863
8.211683	0.1	0.359733
8.213350	0.1	0.357972
8.215017	0.1	0.358843
8.216683	0.1	0.361199
8.218350	0.1	0.364166
8.220017	0.1	0.367519
8.221683	0.1	0.370792
8.223350	0.1	0.373307
8.225017	0.1	0.375235
8.226683	0.1	0.377209
8.228350	0.1	0.379006
8.230017	0.1	0.379421
8.231683	0.1	0.377307
8.233350	0.1	0.373223
8.235017	0.1	0.369744
8.236683	0.1	0.369065
8.238350	0.1	0.371346
8.240017	0.1	0.375728
8.241683	0.1	0.381144
8.243350	0.1	0.385805
8.245017	0.1	0.387700
8.246683	0.1	0.386843
8.248350	0.1	0.385717
8.250017	0.1	0.386951
8.251683	0.1	0.391393
8.253350	0.1	0.397558
8.255017	0.1	0.402927
8.256683	0.1	0.406080
8.258350	0.1	0.406881
8.260017	0.1	0.405884
8.261683	0.1	0.404520
8.263350	0.1	0.404795
8.265017	0.1	0.407617
8.266683	0.1	0.411789
8.268350	0.1	0.415300
8.270017	0.1	0.417246
8.271683	0.1	0.418099
8.273350	0.1	0.418141
8.275017	0.1	0.417004
8.276683	0.1	0.414718
8.278350	0.1	0.411794
8.280017	0.1	0.409018
8.281683	0.1	0.407887
8.283350	0.1	0.409693
8.285017	0.1	0.413777
8.286683	0.1	0.417721
8.288350	0.1	0.419375
8.290017	0.1	0.418494
8.291683	0.1	0.416595
8.293350	0.1	0.415165
8.295017	0.1	0.414262
8.296683	0.1	0.412902
8.298350	0.1	0.410392
8.300017	0.1	0.407328
8.301683	0.1	0.405218
8.303350	0.1	0.404911
8.305017	0.1	0.406061
8.306683	0.1	0.408730
8.308350	0.1	0.413628
8.310017	0.1	0.419966
8.311683	0.1	0.425112
8.313350	0.1	0.426909
8.315017	0.1	0.425032
8.316683	0.1	0.420315
8.318350	0.1	0.413777
8.320017	0.1	0.406243
8.321683	0.1	0.398955
8.323350	0.1	0.393912
8.325017	0.1	0.392604
8.326683	0.1	0.394303
8.328350	0.1	0.396478
8.330017	0.1	0.396888
8.331683	0.1	0.394825
8.333350	0.1	0.391002
8.335017	0.1	0.386899
8.336683	0.1	0.383994
8.338350	0.1	0.382802
8.340017	0.1	0.382285
8.341683	0.1	0.381004
8.343350	0.1	0.378368
8.345017	0.1	0.374601
8.346683	0.1	0.370336
8.348350	0.1	0.365963
8.350017	0.1	0.361474
8.351683	0.1	0.357167
8.353350	0.1	0.354028
8.355017	0.1	0.353088
8.356683	0.1	0.354480
8.358350	0.1	0.357670
8.360017	0.1	0.361879
8.361683	0.1	0.365735
8.363350	0.1	0.367714
8.365017	0.1	0.367425
8.366683	0.1	0.365954
8.368350	0.1	0.364948
8.370017	0.1	0.365102
8.371683	0.1	0.365460
8.373350	0.1	0.364450
8.375017	0.1	0.361097
8.376683	0.1	0.355551
8.378350	0.1	0.349632
8.380017	0.1	0.345972
8.381683	0.1	0.345833
8.383350	0.1	0.348398
8.385017	0.1	0.351877
8.386683	0.1	0.354769
8.388350	0.1	0.356478
8.390017	0.1	0.356743
8.391683	0.1	0.355016
8.393350	0.1	0.350834
8.395017	0.1	0.344212
8.396683	0.1	0.336072
8.398350	0.1	0.328356
8.400017	0.1	0.322997
8.401683	0.1	0.320817
8.403350	0.1	0.321446
8.405017	0.1	0.323798
8.406683	0.1	0.326908
8.408350	0.1	0.330657
8.410017	0.1	0.335262
8.411683	0.1	0.340021
8.413350	0.1	0.343472
8.415017	0.1	0.344920
8.416683	0.1	0.344827
8.418350	0.1	0.343658
8.420017	0.1	0.341353
8.421683	0.1	0.337949
8.423350	0.1	0.334098
8.425017	0.1	0.330862
8.426683	0.1	0.329078
8.428350	0.1	0.328859
8.430017	0.1	0.329711
8.431683	0.1	0.331136
8.433350	0.1	0.332678
8.435017	0.1	0.333609
8.436683	0.1	0.333367
8.438350	0.1	0.332235
8.440017	0.1	0.331034
8.441683	0.1	0.330308
8.443350	0.1	0.330210
8.445017	0.1	0.330829
8.446683	0.1	0.332287
8.448350	0.1	0.334289
8.450017	0.1	0.336044
8.451683	0.1	0.337106
8.453350	0.1	0.337646
8.455017	0.1	0.337344
8.456683	0.1	0.335039
8.458350	0.1	0.330112
8.460017	0.1	0.323425
8.461683	0.1	0.316571
8.463350	0.1	0.310712
8.465017	0.1	0.306531
8.466683	0.1	0.304496
8.468350	0.1	0.304789
8.470017	0.1	0.307066
8.471683	0.1	0.310116
8.473350	0.1	0.312547
8.475017	0.1	0.314396
8.476683	0.1	0.316557
8.478350	0.1	0.318415
8.480017	0.1	0.318275
8.481683	0.1	0.315891
8.483350	0.1	0.312622
8.485017	0.1	0.309632
8.486683	0.1	0.307504
8.488350	0.1	0.307118
8.490017	0.1	0.309199
8.491683	0.1	0.313129
8.493350	0.1	0.317036
8.495017	0.1	0.319071
8.496683	0.1	0.319025
8.498350	0.1	0.318573
8.500017	0.1	0.318848
8.501683	0.1	0.319234
8.503350	0.1	0.319402
8.505017	0.1	0.320235
8.506683	0.1	0.321809
8.508350	0.1	0.322913
8.510017	0.1	0.323211
8.511683	0.1	0.324016
8.513350	0.1	0.326470
8.515017	0.1	0.330093
8.516683	0.1	0.333474
8.518350	0.1	0.335141
8.520017	0.1	0.334051
8.521683	0.1	0.330750
8.523350	0.1	0.327541
8.525017	0.1	0.326731
8.526683	0.1	0.328925
8.528350	0.1	0.332752
8.530017	0.1	0.336096
8.531683	0.1	0.337609
8.533350	0.1	0.336985
8.535017	0.1	0.334671
8.536683	0.1	0.331835
8.538350	0.1	0.329823
8.540017	0.1	0.329381
8.541683	0.1	0.330745
8.543350	0.1	0.333604
8.545017	0.1	0.336780
8.546683	0.1	0.338983
8.548350	0.1	0.339849
8.550017	0.1	0.339802
8.551683	0.1	0.339425
8.553350	0.1	0.338964
8.555017	0.1	0.338191
8.556683	0.1	0.336701
8.558350	0.1	0.334485
8.560017	0.1	0.332319
8.561683	0.1	0.331365
8.563350	0.1	0.332240
8.565017	0.1	0.334959
8.566683	0.1	0.339439
8.568350	0.1	0.345167
8.570017	0.1	0.350950
8.571683	0.1	0.355677
8.573350	0.1	0.358946
8.575017	0.1	0.361027
8.576683	0.1	0.362517
8.578350	0.1	0.363742
8.580017	0.1	0.364659
8.581683	0.1	0.364990
8.583350	0.1	0.363691
8.585017	0.1	0.359728
8.586683	0.1	0.353763
8.588350	0.1	0.348296
8.590017	0.1	0.345791
8.591683	0.1	0.346522
8.593350	0.1	0.348901
8.595017	0.1	0.351691
8.596683	0.1	0.354722
8.598350	0.1	0.358177
8.600017	0.1	0.362261
8.601683	0.1	0.366862
8.603350	0.1	0.370732
8.605017	0.1	0.372012
8.606683	0.1	0.369889
8.608350	0.1	0.364925
8.610017	0.1	0.358880
8.611683	0.1	0.354480
8.613350	0.1	0.353777
8.615017	0.1	0.356543
8.616683	0.1	0.361209
8.618350	0.1	0.366569
8.620017	0.1	0.371584
8.621683	0.1	0.374890
8.623350	0.1	0.375607
8.625017	0.1	0.374066
8.626683	0.1	0.371481
8.628350	0.1	0.368874
8.630017	0.1	0.366033
8.631683	0.1	0.362117
8.633350	0.1	0.357064
8.635017	0.1	0.351742
8.636683	0.1	0.347020
8.638350	0.1	0.342936
8.640017	0.1	0.338983
8.641683	0.1	0.335309
8.643350	0.1	0.332589
8.645017	0.1	0.330652
8.646683	0.1	0.328552
8.648350	0.1	0.325898
8.650017	0.1	0.323509
8.651683	0.1	0.322736
8.653350	0.1	0.324221
8.655017	0.1	0.326885
8.656683	0.1	0.328505
8.658350	0.1	0.327681
8.660017	0.1	0.324999
8.661683	0.1	0.321954
8.663350	0.1	0.319332
8.665017	0.1	0.316943
8.666683	0.1	0.314158
8.668350	0.1	0.310284
8.670017	0.1	0.304738
8.671683	0.1	0.297567
8.673350	0.1	0.289734
8.675017	0.1	0.282573
8.676683	0.1	0.277096
8.678350	0.1	0.273408
8.680017	0.1	0.270605
8.681683	0.1	0.267257
8.683350	0.1	0.262461
8.685017	0.1	0.256808
8.686683	0.1	0.251839
8.688350	0.1	0.248933
8.690017	0.1	0.248952
8.691683	0.1	0.251485
8.693350	0.1	0.254293
8.695017	0.1	0.254940
8.696683	0.1	0.252752
8.698350	0.1	0.248961
8.700017	0.1	0.245762
8.701683	0.1	0.244775
8.703350	0.1	0.245855
8.705017	0.1	0.247806
8.706683	0.1	0.249413
8.708350	0.1	0.249282
8.710017	0.1	0.246372
8.711683	0.1	0.241078
8.713350	0.1	0.234894
8.715017	0.1	0.229254
8.716683	0.1	0.224998
8.718350	0.1	0.222740
8.720017	0.1	0.223089
8.721683	0.1	0.225534
8.723350	0.1	0.227960
8.725017	0.1	0.228235
8.726683	0.1	0.225701
8.728350	0.1	0.221147
8.730017	0.1	0.216044
8.731683	0.1	0.211932
8.733350	0.1	0.209780
8.735017	0.1	0.209184
8.736683	0.1	0.208677
8.738350	0.1	0.207112
8.740017	0.1	0.204360
8.741683	0.1	0.201198
8.743350	0.1	0.198605
8.745017	0.1	0.197133
8.746683	0.1	0.196649
8.748350	0.1	0.196369
8.750017	0.1	0.195689
8.751683	0.1	0.194730
8.753350	0.1	0.193641
8.755017	0.1	0.192132
8.756683	0.1	0.190027
8.758350	0.1	0.187508
8.760017	0.1	0.184500
8.761683	0.1	0.180593
8.763350	0.1	0.176122
8.765017	0.1	0.172420
8.766683	0.1	0.170972
8.768350	0.1	0.172807
8.770017	0.1	0.177673
8.771683	0.1	0.183382
8.773350	0.1	0.187359
8.775017	0.1	0.188970
8.776683	0.1	0.189315
8.778350	0.1	0.189296
8.780017	0.1	0.188556
8.781683	0.1	0.185752
8.783350	0.1	0.180323
8.785017	0.1	0.173962
8.786683	0.1	0.169640
8.788350	0.1	0.168988
8.790017	0.1	0.171098
8.791683	0.1	0.173664
8.793350	0.1	0.174763
8.795017	0.1	0.173552
8.796683	0.1	0.170488
8.798350	0.1	0.167633
8.800017	0.1	0.167419
8.801683	0.1	0.170139
8.803350	0.1	0.174167
8.805017	0.1	0.178237
8.806683	0.1	0.181966
8.808350	0.1	0.184849
8.810017	0.1	0.186134
8.811683	0.1	0.185343
8.813350	0.1	0.182809
8.815017	0.1	0.179331
8.816683	0.1	0.175196
8.818350	0.1	0.170427
8.820017	0.1	0.166153
8.821683	0.1	0.164495
8.823350	0.1	0.166749
8.825017	0.1	0.172011
8.826683	0.1	0.177464
8.828350	0.1	0.180476
8.830017	0.1	0.180947
8.831683	0.1	0.180705
8.833350	0.1	0.180821
8.835017	0.1	0.180989
8.836683	0.1	0.181338
8.838350	0.1	0.183173
8.840017	0.1	0.187242
8.841683	0.1	0.192551
8.843350	0.1	0.197380
8.845017	0.1	0.200579
8.846683	0.1	0.201510
8.848350	0.1	0.200323
8.850017	0.1	0.198493
8.851683	0.1	0.197738
8.853350	0.1	0.198404
8.855017	0.1	0.199392
8.856683	0.1	0.199685
8.858350	0.1	0.199717
8.860017	0.1	0.200798
8.861683	0.1	0.203406
8.863350	0.1	0.206707
8.865017	0.1	0.209664
8.866683	0.1	0.211997
8.868350	0.1	0.214255
8.870017	0.1	0.216975
8.871683	0.1	0.219988
8.873350	0.1	0.223173
8.875017	0.1	0.226833
8.876683	0.1	0.230540
8.878350	0.1	0.232952
8.880017	0.1	0.233059
8.881683	0.1	0.230945
8.883350	0.1	0.227871
8.885017	0.1	0.225739
8.886683	0.1	0.226190
8.888350	0.1	0.229510
8.890017	0.1	0.234013
8.891683	0.1	0.237408
8.893350	0.1	0.238321
8.895017	0.1	0.237012
8.896683	0.1	0.235336
8.898350	0.1	0.234968
8.900017	0.1	0.236281
8.901683	0.1	0.239420
8.903350	0.1	0.244551
8.905017	0.1	0.250801
8.906683	0.1	0.256519
8.908350	0.1	0.260803
8.910017	0.1	0.264025
8.911683	0.1	0.266624
8.913350	0.1	0.267928
8.915017	0.1	0.266964
8.916683	0.1	0.264249
8.918350	0.1	0.261716
8.920017	0.1	0.260435
8.921683	0.1	0.259774
8.923350	0.1	0.259234
8.925017	0.1	0.259266
8.926683	0.1	0.259969
8.928350	0.1	0.261040
8.930017	0.1	0.262866
8.931683	0.1	0.265762
8.933350	0.1	0.268817
8.935017	0.1	0.270382
8.936683	0.1	0.269040
8.938350	0.1	0.264747
8.940017	0.1	0.259452
8.941683	0.1	0.255597
8.943350	0.1	0.253925
8.945017	0.1	0.253962
8.946683	0.1	0.255909
8.948350	0.1	0.260118
8.950017	0.1	0.265413
8.951683	0.1	0.269781
8.953350	0.1	0.272305
8.955017	0.1	0.273311
8.956683	0.1	0.273162
8.958350	0.1	0.272174
8.960017	0.1	0.271238
8.961683	0.1	0.271429
8.963350	0.1	0.272850
8.965017	0.1	0.273990
8.966683	0.1	0.272915
8.968350	0.1	0.269087
8.970017	0.1	0.263355
8.971683	0.1	0.256705
8.973350	0.1	0.250102
8.975017	0.1	0.245157
8.976683	0.1	0.243289
8.978350	0.1	0.244565
8.980017	0.1	0.248286
8.981683	0.1	0.253441
8.983350	0.1	0.258377
8.985017	0.1	0.261604
8.986683	0.1	0.262428
8.988350	0.1	0.260840
8.990017	0.1	0.257599
8.991683	0.1	0.254260
8.993350	0.1	0.252556
8.995017	0.1	0.252663
8.996683	0.1	0.252440
8.998350	0.1	0.249613
9.000017	0.1	0.244202
9.001683	0.1	0.238335
9.003350	0.1	0.234335
9.005017	0.1	0.232998
9.006683	0.1	0.233571
9.008350	0.1	0.235001
9.010017	0.1	0.236528
9.011683	0.1	0.237059
9.013350	0.1	0.235257
9.015017	0.1	0.230921
9.016683	0.1	0.225906
9.018350	0.1	0.223462
9.020017	0.1	0.225827
9.021683	0.1	0.232104
9.023350	0.1	0.239336
9.025017	0.1	0.245017
9.026683	0.1	0.247937
9.028350	0.1	0.248193
9.030017	0.1	0.246987
9.031683	0.1	0.245422
9.033350	0.1	0.243634
9.035017	0.1	0.241469
9.036683	0.1	0.239182
9.038350	0.1	0.237171
9.040017	0.1	0.235634
9.041683	0.1	0.234456
9.043350	0.1	0.233096
9.045017	0.1	0.230763
9.046683	0.1	0.227778
9.048350	0.1	0.226400
9.050017	0.1	0.228737
9.051683	0.1	0.234353
9.053350	0.1	0.240724
9.055017	0.1	0.245334
9.056683	0.1	0.247038
9.058350	0.1	0.246074
9.060017	0.1	0.243736
9.061683	0.1	0.241734
9.063350	0.1	0.240966
9.065017	0.1	0.240873
9.066683	0.1	0.240039
9.068350	0.1	0.237375
9.070017	0.1	0.233017
9.071683	0.1	0.228412
9.073350	0.1	0.225580
9.075017	0.1	0.225655
9.076683	0.1	0.227545
9.078350	0.1	0.228933
9.080017	0.1	0.228630
9.081683	0.1	0.227066
9.083350	0.1	0.225445
9.085017	0.1	0.225124
9.086683	0.1	0.226418
9.088350	0.1	0.228216
9.090017	0.1	0.229618
9.091683	0.1	0.231005
9.093350	0.1	0.232984
9.095017	0.1	0.234623
9.096683	0.1	0.233976
9.098350	0.1	0.230297
9.100017	0.1	0.224477
9.101683	0.1	0.218470
9.103350	0.1	0.214828
9.105017	0.1	0.215280
9.106683	0.1	0.219080
9.108350	0.1	0.223434
9.110017	0.1	0.225725
9.111683	0.1	0.225049
9.113350	0.1	0.222330
9.115017	0.1	0.219699
9.116683	0.1	0.219294
9.118350	0.1	0.221431
9.120017	0.1	0.224346
9.121683	0.1	0.226279
9.123350	0.1	0.226921
9.125017	0.1	0.226749
9.126683	0.1	0.225836
9.128350	0.1	0.224030
9.130017	0.1	0.221608
9.131683	0.1	0.218810
9.133350	0.1	0.215317
9.135017	0.1	0.211215
9.136683	0.1	0.207736
9.138350	0.1	0.205832
9.140017	0.1	0.204872
9.141683	0.1	0.203876
9.143350	0.1	0.202688
9.145017	0.1	0.201804
9.146683	0.1	0.202148
9.148350	0.1	0.204495
9.150017	0.1	0.208574
9.151683	0.1	0.213329
9.153350	0.1	0.217548
9.155017	0.1	0.219992
9.156683	0.1	0.219727
9.158350	0.1	0.216598
9.160017	0.1	0.211331
9.161683	0.1	0.205520
9.163350	0.1	0.200816
9.165017	0.1	0.197929
9.166683	0.1	0.196602
9.168350	0.1	0.196351
9.170017	0.1	0.196835
9.171683	0.1	0.197249
9.173350	0.1	0.196244
9.175017	0.1	0.193315
9.176683	0.1	0.189794
9.178350	0.1	0.187876
9.180017	0.1	0.189040
9.181683	0.1	0.192998
9.183350	0.1	0.197561
9.185017	0.1	0.200295
9.186683	0.1	0.200779
9.188350	0.1	0.200672
9.190017	0.1	0.201613
9.191683	0.1	0.203368
9.193350	0.1	0.204020
9.195017	0.1	0.201832
9.196683	0.1	0.196807
9.198350	0.1	0.190581
9.200017	0.1	0.185203
9.201683	0.1	0.182148
9.203350	0.1	0.181645
9.205017	0.1	0.183107
9.206683	0.1	0.186423
9.208350	0.1	0.191531
9.210017	0.1	0.196816
9.211683	0.1	0.199429
9.213350	0.1	0.197450
9.215017	0.1	0.191219
9.216683	0.1	0.183000
9.218350	0.1	0.175945
9.220017	0.1	0.172523
9.221683	0.1	0.172933
9.223350	0.1	0.175019
9.225017	0.1	0.175969
9.226683	0.1	0.174600
9.228350	0.1	0.172206
9.230017	0.1	0.171117
9.231683	0.1	0.172416
9.233350	0.1	0.175117
9.235017	0.1	0.177654
9.236683	0.1	0.179368
9.238350	0.1	0.180299
9.240017	0.1	0.180677
9.241683	0.1	0.180951
9.243350	0.1	0.181189
9.245017	0.1	0.180341
9.246683	0.1	0.177571
9.248350	0.1	0.173836
9.250017	0.1	0.170995
9.251683	0.1	0.170101
9.253350	0.1	0.171019
9.255017	0.1	0.173319
9.256683	0.1	0.177301
9.258350	0.1	0.182525
9.260017	0.1	0.186549
9.261683	0.1	0.187261
9.263350	0.1	0.184914
9.265017	0.1	0.180881
9.266683	0.1	0.176015
9.268350	0.1	0.170525
9.270017	0.1	0.164849
9.271683	0.1	0.159899
9.273350	0.1	0.156336
9.275017	0.1	0.154371
9.276683	0.1	0.154180
9.278350	0.1	0.155647
9.280017	0.1	0.157519
9.281683	0.1	0.157878
9.283350	0.1	0.156253
9.285017	0.1	0.154134
9.286683	0.1	0.153147
9.288350	0.1	0.153594
9.290017	0.1	0.154939
9.291683	0.1	0.156607
9.293350	0.1	0.158236
9.295017	0.1	0.159801
9.296683	0.1	0.161547
9.298350	0.1	0.163643
9.300017	0.1	0.165612
9.301683	0.1	0.166264
9.303350	0.1	0.164998
9.305017	0.1	0.162688
9.306683	0.1	0.160863
9.308350	0.1	0.160206
9.310017	0.1	0.160169
9.311683	0.1	0.159494
9.313350	0.1	0.157356
9.315017	0.1	0.154483
9.316683	0.1	0.152541
9.318350	0.1	0.152946
9.320017	0.1	0.156453
9.321683	0.1	0.162483
9.323350	0.1	0.168835
9.325017	0.1	0.173198
9.326683	0.1	0.175056
9.328350	0.1	0.175806
9.330017	0.1	0.176826
9.331683	0.1	0.178427
9.333350	0.1	0.180621
9.335017	0.1	0.183871
9.336683	0.1	0.188663
9.338350	0.1	0.194623
9.340017	0.1	0.200244
9.341683	0.1	0.203722
9.343350	0.1	0.204006
9.345017	0.1	0.201534
9.346683	0.1	0.198190
9.348350	0.1	0.195657
9.350017	0.1	0.193655
9.351683	0.1	0.190968
9.353350	0.1	0.187815
9.355017	0.1	0.185757
9.356683	0.1	0.185943
9.358350	0.1	0.188900
9.360017	0.1	0.195028
9.361683	0.1	0.203955
9.363350	0.1	0.213985
9.365017	0.1	0.223280
9.366683	0.1	0.230772
9.368350	0.1	0.235713
9.370017	0.1	0.237483
9.371683	0.1	0.235946
9.373350	0.1	0.231629
9.375017	0.1	0.226256
9.376683	0.1	0.222563
9.378350	0.1	0.222167
9.380017	0.1	0.223876
9.381683	0.1	0.225622
9.383350	0.1	0.227150
9.385017	0.1	0.229087
9.386683	0.1	0.231205
9.388350	0.1	0.232947
9.390017	0.1	0.234195
9.391683	0.1	0.234889
9.393350	0.1	0.234530
9.395017	0.1	0.232724
9.396683	0.1	0.230386
9.398350	0.1	0.229147
9.400017	0.1	0.229324
9.401683	0.1	0.229822
9.403350	0.1	0.229701
9.405017	0.1	0.229082
9.406683	0.1	0.228914
9.408350	0.1	0.230148
9.410017	0.1	0.233189
9.411683	0.1	0.237916
9.413350	0.1	0.243187
9.415017	0.1	0.247038
9.416683	0.1	0.248351
9.418350	0.1	0.247741
9.420017	0.1	0.246391
9.421683	0.1	0.244495
9.423350	0.1	0.241906
9.425017	0.1	0.239615
9.426683	0.1	0.239057
9.428350	0.1	0.240589
9.430017	0.1	0.243038
9.431683	0.1	0.244309
9.433350	0.1	0.243341
9.435017	0.1	0.241343
9.436683	0.1	0.240193
9.438350	0.1	0.240188
9.440017	0.1	0.240467
9.441683	0.1	0.240663
9.443350	0.1	0.241078
9.445017	0.1	0.241916
9.446683	0.1	0.243015
9.448350	0.1	0.244076
9.450017	0.1	0.244621
9.451683	0.1	0.243983
9.453350	0.1	0.241785
9.455017	0.1	0.238651
9.456683	0.1	0.236332
9.458350	0.1	0.236239
9.460017	0.1	0.238470
9.461683	0.1	0.242270
9.463350	0.1	0.246055
9.465017	0.1	0.247918
9.466683	0.1	0.247536
9.468350	0.1	0.246423
9.470017	0.1	0.245688
9.471683	0.1	0.244551
9.473350	0.1	0.241753
9.475017	0.1	0.237501
9.476683	0.1	0.233557
9.478350	0.1	0.231909
9.480017	0.1	0.233306
9.481683	0.1	0.237101
9.483350	0.1	0.242088
9.485017	0.1	0.246824
9.486683	0.1	0.249860
9.488350	0.1	0.250335
9.490017	0.1	0.248370
9.491683	0.1	0.245702
9.493350	0.1	0.245161
9.495017	0.1	0.247848
9.496683	0.1	0.251583
9.498350	0.1	0.253632
9.500017	0.1	0.253678
9.501683	0.1	0.253245
9.503350	0.1	0.253189
9.505017	0.1	0.252663
9.506683	0.1	0.250302
9.508350	0.1	0.246186
9.510017	0.1	0.242130
9.511683	0.1	0.240318
9.513350	0.1	0.241664
9.515017	0.1	0.245050
9.516683	0.1	0.248523
9.518350	0.1	0.251154
9.520017	0.1	0.252989
9.521683	0.1	0.253860
9.523350	0.1	0.253380
9.525017	0.1	0.252048
9.526683	0.1	0.251518
9.528350	0.1	0.253213
9.530017	0.1	0.256775
9.531683	0.1	0.260198
9.533350	0.1	0.261911
9.535017	0.1	0.262423
9.536683	0.1	0.263155
9.538350	0.1	0.264691
9.540017	0.1	0.266549
9.541683	0.1	0.267792
9.543350	0.1	0.267946
9.545017	0.1	0.267504
9.546683	0.1	0.267066
9.548350	0.1	0.266782
9.550017	0.1	0.267210
9.551683	0.1	0.269171
9.553350	0.1	0.272286
9.555017	0.1	0.275052
9.556683	0.1	0.276626
9.558350	0.1	0.277078
9.560017	0.1	0.276756
9.561683	0.1	0.276403
9.563350	0.1	0.276910
9.565017	0.1	0.278521
9.566683	0.1	0.280612
9.568350	0.1	0.282521
9.570017	0.1	0.283942
9.571683	0.1	0.284035
9.573350	0.1	0.282084
9.575017	0.1	0.279355
9.576683	0.1	0.278549
9.578350	0.1	0.281008
9.580017	0.1	0.285706
9.581683	0.1	0.291266
9.583350	0.1	0.297567
9.585017	0.1	0.304785
9.586683	0.1	0.312324
9.588350	0.1	0.318992
9.590017	0.1	0.323765
9.591683	0.1	0.326536
9.593350	0.1	0.327900
9.595017	0.1	0.328529
9.596683	0.1	0.329036
9.598350	0.1	0.330000
9.600017	0.1	0.332189
9.601683	0.1	0.336254
9.603350	0.1	0.342014
9.605017	0.1	0.348589
9.606683	0.1	0.354210
9.608350	0.1	0.356389
9.610017	0.1	0.353931
9.611683	0.1	0.348231
9.613350	0.1	0.342098
9.615017	0.1	0.338107
9.616683	0.1	0.337590
9.618350	0.1	0.340282
9.620017	0.1	0.344887
9.621683	0.1	0.349847
9.623350	0.1	0.353274
9.625017	0.1	0.353600
9.626683	0.1	0.351472
9.628350	0.1	0.349637
9.630017	0.1	0.350252
9.631683	0.1	0.353334
9.633350	0.1	0.357293
9.635017	0.1	0.360152
9.636683	0.1	0.360985
9.638350	0.1	0.360273
9.640017	0.1	0.358564
9.641683	0.1	0.356338
9.643350	0.1	0.354755
9.645017	0.1	0.354988
9.646683	0.1	0.356892
9.648350	0.1	0.358829
9.650017	0.1	0.359598
9.651683	0.1	0.359872
9.653350	0.1	0.360240
9.655017	0.1	0.359546
9.656683	0.1	0.356929
9.658350	0.1	0.353572
9.660017	0.1	0.351281
9.661683	0.1	0.350373
9.663350	0.1	0.349903
9.665017	0.1	0.349334
9.666683	0.1	0.348971
9.668350	0.1	0.349367
9.670017	0.1	0.350759
9.671683	0.1	0.352594
9.673350	0.1	0.353460
9.675017	0.1	0.352026
9.676683	0.1	0.347910
9.678350	0.1	0.341488
9.680017	0.1	0.333684
9.681683	0.1	0.326186
9.683350	0.1	0.320985
9.685017	0.1	0.319500
9.686683	0.1	0.322037
9.688350	0.1	0.327793
9.690017	0.1	0.335006
9.691683	0.1	0.341032
9.693350	0.1	0.343611
9.695017	0.1	0.342457
9.696683	0.1	0.339118
9.698350	0.1	0.336007
9.700017	0.1	0.334992
9.701683	0.1	0.335863
9.703350	0.1	0.337157
9.705017	0.1	0.338061
9.706683	0.1	0.338298
9.708350	0.1	0.337274
9.710017	0.1	0.334294
9.711683	0.1	0.329553
9.713350	0.1	0.324310
9.715017	0.1	0.319565
9.716683	0.1	0.315332
9.718350	0.1	0.311430
9.720017	0.1	0.308324
9.721683	0.1	0.307444
9.723350	0.1	0.310047
9.725017	0.1	0.314885
9.726683	0.1	0.318713
9.728350	0.1	0.319537
9.730017	0.1	0.317520
9.731683	0.1	0.313846
9.733350	0.1	0.309893
9.735017	0.1	0.306764
9.736683	0.1	0.305162
9.738350	0.1	0.305376
9.740017	0.1	0.307062
9.741683	0.1	0.309055
9.743350	0.1	0.309702
9.745017	0.1	0.308142
9.746683	0.1	0.304938
9.748350	0.1	0.301013
9.750017	0.1	0.297287
9.751683	0.1	0.295471
9.753350	0.1	0.297483
9.755017	0.1	0.303490
9.756683	0.1	0.311066
9.758350	0.1	0.317008
9.760017	0.1	0.319863
9.761683	0.1	0.320375
9.763350	0.1	0.320063
9.765017	0.1	0.319546
9.766683	0.1	0.318326
9.768350	0.1	0.315350
9.770017	0.1	0.309646
9.771683	0.1	0.302135
9.773350	0.1	0.296226
9.775017	0.1	0.294875
9.776683	0.1	0.297856
9.778350	0.1	0.302852
9.780017	0.1	0.308342
9.781683	0.1	0.313953
9.783350	0.1	0.318675
9.785017	0.1	0.320701
9.786683	0.1	0.319309
9.788350	0.1	0.315942
9.790017	0.1	0.312775
9.791683	0.1	0.310983
9.793350	0.1	0.310643
9.795017	0.1	0.311197
9.796683	0.1	0.311728
9.798350	0.1	0.311709
9.800017	0.1	0.311481
9.801683	0.1	0.311201
9.803350	0.1	0.310126
9.805017	0.1	0.307932
9.806683	0.1	0.305627
9.808350	0.1	0.304594
9.810017	0.1	0.305804
9.811683	0.1	0.309572
9.813350	0.1	0.314787
9.815017	0.1	0.319351
9.816683	0.1	0.322103
9.818350	0.1	0.323271
9.820017	0.1	0.323397
9.821683	0.1	0.323057
9.823350	0.1	0.323011
9.825017	0.1	0.323835
9.826683	0.1	0.325711
9.828350	0.1	0.328543
9.830017	0.1	0.331900
9.831683	0.1	0.335011
9.833350	0.1	0.336803
9.835017	0.1	0.336356
9.836683	0.1	0.333614
9.838350	0.1	0.329339
9.840017	0.1	0.324524
9.841683	0.1	0.320468
9.843350	0.1	0.318801
9.845017	0.1	0.319993
9.846683	0.1	0.322508
9.848350	0.1	0.324389
9.850017	0.1	0.324333
9.851683	0.1	0.321800
9.853350	0.1	0.317888
9.855017	0.1	0.315020
9.856683	0.1	0.314619
9.858350	0.1	0.315830
9.860017	0.1	0.316664
9.861683	0.1	0.315835
9.863350	0.1	0.313660
9.865017	0.1	0.311453
9.866683	0.1	0.310261
9.868350	0.1	0.310098
9.870017	0.1	0.310186
9.871683	0.1	0.309679
9.873350	0.1	0.308431
9.875017	0.1	0.306647
9.876683	0.1	0.304221
9.878350	0.1	0.301721
9.880017	0.1	0.300808
9.881683	0.1	0.302121
9.883350	0.1	0.303998
9.885017	0.1	0.304598
9.886683	0.1	0.304109
9.888350	0.1	0.303825
9.890017	0.1	0.304012
9.891683	0.1	0.304384
9.893350	0.1	0.305437
9.895017	0.1	0.307672
9.896683	0.1	0.310363
9.898350	0.1	0.312277
9.900017	0.1	0.313101
9.901683	0.1	0.313120
9.903350	0.1	0.311979
9.905017	0.1	0.309129
9.906683	0.1	0.305162
9.908350	0.1	0.301497
9.910017	0.1	0.298689
9.911683	0.1	0.296109
9.913350	0.1	0.293297
9.915017	0.1	0.290731
9.916683	0.1	0.289273
9.918350	0.1	0.289371
9.920017	0.1	0.290824
9.921683	0.1	0.293101
9.923350	0.1	0.295253
9.925017	0.1	0.296184
9.926683	0.1	0.295546
9.928350	0.1	0.294200
9.930017	0.1	0.293502
9.931683	0.1	0.293767
9.933350	0.1	0.294019
9.935017	0.1	0.293544
9.936683	0.1	0.292398
9.938350	0.1	0.290996
9.940017	0.1	0.290102
9.941683	0.1	0.290293
9.943350	0.1	0.291336
9.945017	0.1	0.292175
9.946683	0.1	0.291597
9.948350	0.1	0.289264
9.950017	0.1	0.285660
9.951683	0.1	0.281408
9.953350	0.1	0.277315
9.955017	0.1	0.274503
9.956683	0.1	0.273986
9.958350	0.1	0.276086
9.960017	0.1	0.279970
9.961683	0.1	0.283788
9.963350	0.1	0.285879
9.965017	0.1	0.285916
9.966683	0.1	0.284710
9.968350	0.1	0.283234
9.970017	0.1	0.282023
9.971683	0.1	0.281185
9.973350	0.1	0.280570
9.975017	0.1	0.279523
9.976683	0.1	0.276985
9.978350	0.1	0.272603
9.980017	0.1	0.267415
9.981683	0.1	0.263010
9.983350	0.1	0.260635
9.985017	0.1	0.260794
9.986683	0.1	0.263122
9.988350	0.1	0.266386
9.990017	0.1	0.268831
9.991683	0.1	0.269003
9.993350	0.1	0.266666
9.995017	0.1	0.262996
9.996683	0.1	0.259909
9.998350	0.1	0.258721
10.000017	0.1	0.259294
10.001683	0.1	0.260570
10.003350	0.1	0.261688
10.005017	0.1	0.262531
10.006683	0.1	0.263299
10.008350	0.1	0.263364
10.010017	0.1	0.261385
10.011683	0.1	0.257362
10.013350	0.1	0.253250
10.015017	0.1	0.250940
10.016683	0.1	0.251196
10.018350	0.1	0.253785
10.020017	0.1	0.257255
10.021683	0.1	0.259448
10.023350	0.1	0.258880
10.025017	0.1	0.255485
10.026683	0.1	0.250787
10.028350	0.1	0.247331
10.030017	0.1	0.246973
10.031683	0.1	0.249464
10.033350	0.1	0.252817
10.035017	0.1	0.254861
10.036683	0.1	0.254493
10.038350	0.1	0.251802
10.040017	0.1	0.247424
10.041683	0.1	0.241892
10.043350	0.1	0.236169
10.045017	0.1	0.232086
10.046683	0.1	0.231108
10.048350	0.1	0.233110
10.050017	0.1	0.236491
10.051683	0.1	0.239192
10.053350	0.1	0.240160
10.055017	0.1	0.239909
10.056683	0.1	0.239671
10.058350	0.1	0.240272
10.060017	0.1	0.241990
10.061683	0.1	0.244984
10.063350	0.1	0.248877
10.065017	0.1	0.252230
10.066683	0.1	0.253143
10.068350	0.1	0.250633
10.070017	0.1	0.245897
10.071683	0.1	0.241720
10.073350	0.1	0.239960
10.075017	0.1	0.240635
10.076683	0.1	0.243373
10.078350	0.1	0.247941
10.080017	0.1	0.253068
10.081683	0.1	0.256593
10.083350	0.1	0.257157
10.085017	0.1	0.254870
10.086683	0.1	0.251117
10.088350	0.1	0.248277
10.090017	0.1	0.248603
10.091683	0.1	0.252593
10.093350	0.1	0.258614
10.095017	0.1	0.264207
10.096683	0.1	0.267448
10.098350	0.1	0.267201
10.100017	0.1	0.263336
10.101683	0.1	0.257343
10.103350	0.1	0.251899
10.105017	0.1	0.249031
10.106683	0.1	0.248700
10.108350	0.1	0.249268
10.110017	0.1	0.249315
10.111683	0.1	0.249026
10.113350	0.1	0.249720
10.115017	0.1	0.252104
10.116683	0.1	0.255266
10.118350	0.1	0.257376
10.120017	0.1	0.257017
10.121683	0.1	0.254116
10.123350	0.1	0.249571
10.125017	0.1	0.244584
10.126683	0.1	0.240370
10.128350	0.1	0.237739
10.130017	0.1	0.237427
10.131683	0.1	0.240272
10.133350	0.1	0.245590
10.135017	0.1	0.250549
10.136683	0.1	0.252440
10.138350	0.1	0.250805
10.140017	0.1	0.247015
10.141683	0.1	0.242726
10.143350	0.1	0.239252
10.145017	0.1	0.237119
10.146683	0.1	0.235871
10.148350	0.1	0.234921
10.150017	0.1	0.233888
10.151683	0.1	0.232579
10.153350	0.1	0.231527
10.155017	0.1	0.231760
10.156683	0.1	0.233278
10.158350	0.1	0.234614
10.160017	0.1	0.234535
10.161683	0.1	0.233226
10.163350	0.1	0.231592
10.165017	0.1	0.230260
10.166683	0.1	0.229622
10.168350	0.1	0.229827
10.170017	0.1	0.230810
10.171683	0.1	0.232472
10.173350	0.1	0.235131
10.175017	0.1	0.239704
10.176683	0.1	0.246712
10.178350	0.1	0.254950
10.180017	0.1	0.261911
10.181683	0.1	0.265427
10.183350	0.1	0.265148
10.185017	0.1	0.262633
10.186683	0.1	0.259876
10.188350	0.1	0.257790
10.190017	0.1	0.255983
10.191683	0.1	0.253753
10.193350	0.1	0.250912
10.195017	0.1	0.247532
10.196683	0.1	0.243396
10.198350	0.1	0.238563
10.200017	0.1	0.234409
10.201683	0.1	0.232649
10.203350	0.1	0.233389
10.205017	0.1	0.235331
10.206683	0.1	0.236961
10.208350	0.1	0.237152
10.210017	0.1	0.235918
10.211683	0.1	0.234623
10.213350	0.1	0.234647
10.215017	0.1	0.236426
10.216683	0.1	0.239564
10.218350	0.1	0.243187
10.220017	0.1	0.246284
10.221683	0.1	0.248211
10.223350	0.1	0.249282
10.225017	0.1	0.250414
10.226683	0.1	0.251555
10.228350	0.1	0.251532
10.230017	0.1	0.249734
10.231683	0.1	0.246842
10.233350	0.1	0.243555
10.235017	0.1	0.239909
10.236683	0.1	0.236351
10.238350	0.1	0.233944
10.240017	0.1	0.233334
10.241683	0.1	0.234325
10.243350	0.1	0.236179
10.245017	0.1	0.238111
10.246683	0.1	0.239508
10.248350	0.1	0.239708
10.250017	0.1	0.238428
10.251683	0.1	0.236137
10.253350	0.1	0.233687
10.255017	0.1	0.232044
10.256683	0.1	0.232025
10.258350	0.1	0.233883
10.260017	0.1	0.236933
10.261683	0.1	0.239792
10.263350	0.1	0.241911
10.265017	0.1	0.243885
10.266683	0.1	0.245632
10.268350	0.1	0.246288
10.270017	0.1	0.245916
10.271683	0.1	0.245157
10.273350	0.1	0.244034
10.275017	0.1	0.242838
10.276683	0.1	0.242614
10.278350	0.1	0.244165
10.280017	0.1	0.247601
10.281683	0.1	0.252221
10.283350	0.1	0.256542
10.285017	0.1	0.259327
10.286683	0.1	0.260291
10.288350	0.1	0.260058
10.290017	0.1	0.259578
10.291683	0.1	0.259262
10.293350	0.1	0.259052
10.295017	0.1	0.258912
10.296683	0.1	0.258787
10.298350	0.1	0.258768
10.300017	0.1	0.259504
10.301683	0.1	0.261501
10.303350	0.1	0.264244
10.305017	0.1	0.266815
10.306683	0.1	0.268905
10.308350	0.1	0.270349
10.310017	0.1	0.270251
10.311683	0.1	0.268621
10.313350	0.1	0.267369
10.315017	0.1	0.267723
10.316683	0.1	0.269194
10.318350	0.1	0.271276
10.320017	0.1	0.273846
10.321683	0.1	0.276538
10.323350	0.1	0.279327
10.325017	0.1	0.283211
10.326683	0.1	0.288766
10.328350	0.1	0.294405
10.330017	0.1	0.298074
10.331683	0.1	0.299625
10.333350	0.1	0.300216
10.335017	0.1	0.300743
10.336683	0.1	0.301660
10.338350	0.1	0.303555
10.340017	0.1	0.307243
10.341683	0.1	0.312659
10.343350	0.1	0.318233
10.345017	0.1	0.322447
10.346683	0.1	0.324920
10.348350	0.1	0.325786
10.350017	0.1	0.325651
10.351683	0.1	0.326294
10.353350	0.1	0.329856
10.355017	0.1	0.336869
10.356683	0.1	0.345302
10.358350	0.1	0.352049
10.360017	0.1	0.355351
10.361683	0.1	0.355686
10.363350	0.1	0.355211
10.365017	0.1	0.356170
10.366683	0.1	0.358862
10.368350	0.1	0.361861
10.370017	0.1	0.364687
10.371683	0.1	0.368697
10.373350	0.1	0.375346
10.375017	0.1	0.385004
10.376683	0.1	0.396571
10.378350	0.1	0.407393
10.380017	0.1	0.414704
10.381683	0.1	0.418024
10.383350	0.1	0.419654
10.385017	0.1	0.422383
10.386683	0.1	0.427072
10.388350	0.1	0.432595
10.390017	0.1	0.437940
10.391683	0.1	0.443617
10.393350	0.1	0.450802
10.395017	0.1	0.459794
10.396683	0.1	0.469629
10.398350	0.1	0.479259
10.400017	0.1	0.488474
10.401683	0.1	0.497522
10.403350	0.1	0.506779
10.405017	0.1	0.516926
10.406683	0.1	0.528777
10.408350	0.1	0.542691
10.410017	0.1	0.557820
10.411683	0.1	0.572014
10.413350	0.1	0.583287
10.415017	0.1	0.591548
10.416683	0.1	0.598277
10.418350	0.1	0.605127
10.420017	0.1	0.613495
10.421683	0.1	0.624219
10.423350	0.1	0.637062
10.425017	0.1	0.651227
10.426683	0.1	0.666892
10.428350	0.1	0.684881
10.430017	0.1	0.704681
10.431683	0.1	0.724341
10.433350	0.1	0.741971
10.435017	0.1	0.756462
10.436683	0.1	0.767959
10.438350	0.1	0.778199
10.440017	0.1	0.789547
10.441683	0.1	0.803075
10.443350	0.1	0.817971
10.445017	0.1	0.832602
10.446683	0.1	0.846013
10.448350	0.1	0.858917
10.450017	0.1	0.872579
10.451683	0.1	0.886736
10.453350	0.1	0.900067
10.455017	0.1	0.912766
10.456683	0.1	0.926908
10.458350	0.1	0.943569
10.460017	0.1	0.961418
10.461683	0.1	0.978648
10.463350	0.1	0.994224
10.465017	0.1	1.007388
10.466683	0.1	1.017964
10.468350	0.1	1.026867
10.470017	0.1	1.035328
10.471683	0.1	1.044474
10.473350	0.1	1.055002
10.475017	0.1	1.066760
10.476683	0.1	1.079212
10.478350	0.1	1.091501
10.480017	0.1	1.102202
10.481683	0.1	1.110043
10.483350	0.1	1.114439
10.485017	0.1	1.116325
10.486683	0.1	1.118714
10.488350	0.1	1.124437
10.490017	0.1	1.133480
10.491683	0.1	1.144041
10.493350	0.1	1.154840
10.495017	0.1	1.164782
10.496683	0.1	1.172824
10.498350	0.1	1.179241
10.500017	0.1	1.185099
10.501683	0.1	1.190524
10.503350	0.1	1.195092
10.505017	0.1	1.198864
10.506683	0.1	1.202021
10.508350	0.1	1.204852
10.510017	0.1	1.208126
10.511683	0.1	1.211935
10.513350	0.1	1.214887
10.515017	0.1	1.216005
10.516683	0.1	1.216135
10.518350	0.1	1.216549
10.520017	0.1	1.217527
10.521683	0.1	1.218603
10.523350	0.1	1.219283
10.525017	0.1	1.219697
10.526683	0.1	1.220205
10.528350	0.1	1.220363
10.530017	0.1	1.219367
10.531683	0.1	1.217290
10.533350	0.1	1.215171
10.535017	0.1	1.214398
10.536683	0.1	1.216447
10.538350	0.1	1.221951
10.540017	0.1	1.229197
10.541683	0.1	1.235115
10.543350	0.1	1.238384
10.545017	0.1	1.239986
10.546683	0.1	1.240992
10.548350	0.1	1.241630
10.550017	0.1	1.242212
10.551683	0.1	1.243665
10.553350	0.1	1.246566
10.555017	0.1	1.250040
10.556683	0.1	1.252363
10.558350	0.1	1.252238
10.560017	0.1	1.249458
10.561683	0.1	1.245146
10.563350	0.1	1.241504
10.565017	0.1	1.240391
10.566683	0.1	1.241756
10.568350	0.1	1.244387
10.570017	0.1	1.248000
10.571683	0.1	1.252848
10.573350	0.1	1.258077
10.575017	0.1	1.262296
10.576683	0.1	1.264834
10.578350	0.1	1.265849
10.580017	0.1	1.265728
10.581683	0.1	1.264461
10.583350	0.1	1.262370
10.585017	0.1	1.261085
10.586683	0.1	1.262487
10.588350	0.1	1.266939
10.590017	0.1	1.272806
10.591683	0.1	1.277970
10.593350	0.1	1.281616
10.595017	0.1	1.284597
10.596683	0.1	1.288303
10.598350	0.1	1.293086
10.600017	0.1	1.297654
10.601683	0.1	1.300434
10.603350	0.1	1.301221
10.605017	0.1	1.301407
10.606683	0.1	1.302916
10.608350	0.1	1.306534
10.610017	0.1	1.310967
10.611683	0.1	1.313854
10.613350	0.1	1.313705
10.615017	0.1	1.310962
10.616683	0.1	1.306934
10.618350	0.1	1.302566
10.620017	0.1	1.298906
10.621683	0.1	1.297332
10.623350	0.1	1.298524
10.625017	0.1	1.302194
10.626683	0.1	1.307544
10.628350	0.1	1.313132
10.630017	0.1	1.317472
10.631683	0.1	1.319982
10.633350	0.1	1.320681
10.635017	0.1	1.320154
10.636683	0.1	1.319679
10.638350	0.1	1.319912
10.640017	0.1	1.320401
10.641683	0.1	1.320657
10.643350	0.1	1.320639
10.645017	0.1	1.320569
10.646683	0.1	1.320294
10.648350	0.1	1.319074
10.650017	0.1	1.317291
10.651683	0.1	1.317160
10.653350	0.1	1.320057
10.655017	0.1	1.324220
10.656683	0.1	1.326189
10.658350	0.1	1.323707
10.660017	0.1	1.317109
10.661683	0.1	1.308834
10.663350	0.1	1.301640
10.665017	0.1	1.297295
10.666683	0.1	1.296159
10.668350	0.1	1.297221
10.670017	0.1	1.299316
10.671683	0.1	1.301738
10.673350	0.1	1.303288
10.675017	0.1	1.302278
10.676683	0.1	1.298124
10.678350	0.1	1.292261
10.680017	0.1	1.286953
10.681683	0.1	1.283693
10.683350	0.1	1.282692
10.685017	0.1	1.282981
10.686683	0.1	1.282906
10.688350	0.1	1.281076
10.690017	0.1	1.277081
10.691683	0.1	1.271181
10.693350	0.1	1.264187
10.695017	0.1	1.257528
10.696683	0.1	1.252247
10.698350	0.1	1.248089
10.700017	0.1	1.244373
10.701683	0.1	1.241020
10.703350	0.1	1.238296
10.705017	0.1	1.236205
10.706683	0.1	1.234412
10.708350	0.1	1.232321
10.710017	0.1	1.228647
10.711683	0.1	1.221877
10.713350	0.1	1.212168
10.715017	0.1	1.201881
10.716683	0.1	1.193457
10.718350	0.1	1.187464
10.720017	0.1	1.182556
10.721683	0.1	1.177103
10.723350	0.1	1.170523
10.725017	0.1	1.162714
10.726683	0.1	1.153187
10.728350	0.1	1.142169
10.730017	0.1	1.130817
10.731683	0.1	1.119631
10.733350	0.1	1.108134
10.735017	0.1	1.096269
10.736683	0.1	1.084590
10.738350	0.1	1.073242
10.740017	0.1	1.061843
10.741683	0.1	1.050322
10.743350	0.1	1.039035
10.745017	0.1	1.028460
10.746683	0.1	1.019407
10.748350	0.1	1.012771
10.750017	0.1	1.008343
10.751683	0.1	1.004091
10.753350	0.1	0.997637
10.755017	0.1	0.988268
10.756683	0.1	0.977260
10.758350	0.1	0.966541
10.760017	0.1	0.957167
10.761683	0.1	0.948682
10.763350	0.1	0.940203
10.765017	0.1	0.931984
10.766683	0.1	0.924645
10.768350	0.1	0.917451
10.770017	0.1	0.909274
10.771683	0.1	0.900258
10.773350	0.1	0.890926
10.775017	0.1	0.880975
10.776683	0.1	0.870549
10.778350	0.1	0.861329
10.780017	0.1	0.854782
10.781683	0.1	0.850419
10.783350	0.1	0.846433
10.785017	0.1	0.841301
10.786683	0.1	0.834740
10.788350	0.1	0.827094
10.790017	0.1	0.818786
10.791683	0.1	0.810414
10.793350	0.1	0.802190
10.795017	0.1	0.793561
10.796683	0.1	0.783699
10.798350	0.1	0.772476
10.800017	0.1	0.760946
10.801683	0.1	0.750711
10.803350	0.1	0.743186
10.805017	0.1	0.739302
10.806683	0.1	0.738697
10.808350	0.1	0.739624
10.810017	0.1	0.740564
10.811683	0.1	0.741412
10.813350	0.1	0.742567
10.815017	0.1	0.742972
10.816683	0.1	0.740164
10.818350	0.1	0.733123
10.820017	0.1	0.723605
10.821683	0.1	0.714180
10.823350	0.1	0.706217
10.825017	0.1	0.699824
10.826683	0.1	0.694809
10.828350	0.1	0.691386
10.830017	0.1	0.690036
10.831683	0.1	0.690981
10.833350	0.1	0.693956
10.835017	0.1	0.697896
10.836683	0.1	0.700848
10.838350	0.1	0.701174
10.840017	0.1	0.698892
10.841683	0.1	0.695125
10.843350	0.1	0.690916
10.845017	0.1	0.686971
10.846683	0.1	0.683698
10.848350	0.1	0.681267
10.850017	0.1	0.679740
10.851683	0.1	0.679204
10.853350	0.1	0.679498
10.855017	0.1	0.679744
10.856683	0.1	0.679069
10.858350	0.1	0.677952
10.860017	0.1	0.677928
10.861683	0.1	0.679959
10.863350	0.1	0.683479
10.865017	0.1	0.687307
10.866683	0.1	0.691009
10.868350	0.1	0.694753
10.870017	0.1	0.698320
10.871683	0.1	0.701114
10.873350	0.1	0.702930
10.875017	0.1	0.704005
10.876683	0.1	0.704471
10.878350	0.1	0.704704
10.880017	0.1	0.705835
10.881683	0.1	0.708788
10.883350	0.1	0.712625
10.885017	0.1	0.714557
10.886683	0.1	0.713086
10.888350	0.1	0.710557
10.890017	0.1	0.710972
10.891683	0.1	0.715633
10.893350	0.1	0.722432
10.895017	0.1	0.728630
10.896683	0.1	0.732830
10.898350	0.1	0.734753
10.900017	0.1	0.734958
10.901683	0.1	0.735004
10.903350	0.1	0.736816
10.905017	0.1	0.741268
10.906683	0.1	0.747493
10.908350	0.1	0.753566
10.910017	0.1	0.757924
10.911683	0.1	0.760392
10.913350	0.1	0.762045
10.915017	0.1	0.764322
10.916683	0.1	0.767643
10.918350	0.1	0.770893
10.920017	0.1	0.773086
10.921683	0.1	0.774763
10.923350	0.1	0.777007
10.925017	0.1	0.779829
10.926683	0.1	0.782008
10.928350	0.1	0.782004
10.930017	0.1	0.779307
10.931683	0.1	0.775428
10.933350	0.1	0.772807
10.935017	0.1	0.772336
10.936683	0.1	0.772942
10.938350	0.1	0.773342
10.940017	0.1	0.773137
10.941683	0.1	0.772676
10.943350	0.1	0.772607
10.945017	0.1	0.773137
10.946683	0.1	0.773901
10.948350	0.1	0.774539
10.950017	0.1	0.774865
10.951683	0.1	0.774446
10.953350	0.1	0.772555
10.955017	0.1	0.768770
10.956683	0.1	0.763675
10.958350	0.1	0.758669
10.960017	0.1	0.755219
10.961683	0.1	0.754506
10.963350	0.1	0.756886
10.965017	0.1	0.761067
10.966683	0.1	0.764369
10.968350	0.1	0.764634
10.970017	0.1	0.762120
10.971683	0.1	0.758586
10.973350	0.1	0.755307
10.975017	0.1	0.752714
10.976683	0.1	0.750753
10.978350	0.1	0.749109
10.980017	0.1	0.747931
10.981683	0.1	0.747642
10.983350	0.1	0.747605
10.985017	0.1	0.746073
10.986683	0.1	0.741915
10.988350	0.1	0.735736
10.990017	0.1	0.729319
10.991683	0.1	0.724564
10.993350	0.1	0.722618
10.995017	0.1	0.723237
10.996683	0.1	0.725291
10.998350	0.1	0.728215
11.000017	0.1	0.732667
11.001683	0.1	0.739265
11.003350	0.1	0.746935
11.005017	0.1	0.753226
11.006683	0.1	0.756108
11.008350	0.1	0.755023
11.010017	0.1	0.751247
11.011683	0.1	0.746925
11.013350	0.1	0.743261
11.015017	0.1	0.740173
11.016683	0.1	0.737300
11.018350	0.1	0.734497
11.020017	0.1	0.732406
11.021683	0.1	0.732285
11.023350	0.1	0.734511
11.025017	0.1	0.738022
11.026683	0.1	0.741361
11.028350	0.1	0.743368
11.030017	0.1	0.742916
11.031683	0.1	0.738930
11.033350	0.1	0.731628
11.035017	0.1	0.723405
11.036683	0.1	0.717919
11.038350	0.1	0.718087
11.040017	0.1	0.724369
11.041683	0.1	0.734106
11.043350	0.1	0.743223
11.045017	0.1	0.749123
11.046683	0.1	0.751917
11.048350	0.1	0.753580
11.050017	0.1	0.755680
11.051683	0.1	0.757729
11.053350	0.1	0.758474
11.055017	0.1	0.757882
11.056683	0.1	0.757277
11.058350	0.1	0.758064
11.060017	0.1	0.760532
11.061683	0.1	0.763801
11.063350	0.1	0.766646
11.065017	0.1	0.768569
11.066683	0.1	0.770013
11.068350	0.1	0.771657
11.070017	0.1	0.773910
11.071683	0.1	0.776602
11.073350	0.1	0.779354
11.075017	0.1	0.782162
11.076683	0.1	0.784602
11.078350	0.1	0.785678
11.080017	0.1	0.785426
11.081683	0.1	0.784928
11.083350	0.1	0.784327
11.085017	0.1	0.783303
11.086683	0.1	0.782870
11.088350	0.1	0.784332
11.090017	0.1	0.787703
11.091683	0.1	0.791894
11.093350	0.1	0.795461
11.095017	0.1	0.797785
11.096683	0.1	0.799675
11.098350	0.1	0.802102
11.100017	0.1	0.804830
11.101683	0.1	0.806944
11.103350	0.1	0.808132
11.105017	0.1	0.808821
11.106683	0.1	0.809389
11.108350	0.1	0.809804
11.110017	0.1	0.810307
11.111683	0.1	0.811899
11.113350	0.1	0.815270
11.115017	0.1	0.819508
11.116683	0.1	0.822935
11.118350	0.1	0.824700
11.120017	0.1	0.825003
11.121683	0.1	0.824141
11.123350	0.1	0.822139
11.125017	0.1	0.819652
11.126683	0.1	0.817697
11.128350	0.1	0.815643
11.130017	0.1	0.811988
11.131683	0.1	0.807298
11.133350	0.1	0.804011
11.135017	0.1	0.803475
11.136683	0.1	0.805245
11.138350	0.1	0.808528
11.140017	0.1	0.812239
11.141683	0.1	0.815028
11.143350	0.1	0.816630
11.145017	0.1	0.817608
11.146683	0.1	0.817813
11.148350	0.1	0.816528
11.150017	0.1	0.813329
11.151683	0.1	0.808337
11.153350	0.1	0.802665
11.155017	0.1	0.798274
11.156683	0.1	0.796309
11.158350	0.1	0.796071
11.160017	0.1	0.796141
11.161683	0.1	0.795354
11.163350	0.1	0.793030
11.165017	0.1	0.789985
11.166683	0.1	0.788155
11.168350	0.1	0.788067
11.170017	0.1	0.787941
11.171683	0.1	0.785999
11.173350	0.1	0.781990
11.175017	0.1	0.776611
11.176683	0.1	0.770930
11.178350	0.1	0.766004
11.180017	0.1	0.762539
11.181683	0.1	0.761151
11.183350	0.1	0.762269
11.185017	0.1	0.765128
11.186683	0.1	0.767997
11.188350	0.1	0.769608
11.190017	0.1	0.769780
11.191683	0.1	0.769286
11.193350	0.1	0.769296
11.195017	0.1	0.770087
11.196683	0.1	0.770777
11.198350	0.1	0.770646
11.200017	0.1	0.769724
11.201683	0.1	0.768560
11.203350	0.1	0.768127
11.205017	0.1	0.769179
11.206683	0.1	0.771591
11.208350	0.1	0.774665
11.210017	0.1	0.777617
11.211683	0.1	0.779484
11.213350	0.1	0.779284
11.215017	0.1	0.776891
11.216683	0.1	0.773640
11.218350	0.1	0.771596
11.220017	0.1	0.771969
11.221683	0.1	0.774115
11.223350	0.1	0.776029
11.225017	0.1	0.776043
11.226683	0.1	0.774418
11.228350	0.1	0.772821
11.230017	0.1	0.772476
11.231683	0.1	0.773608
11.233350	0.1	0.775862
11.235017	0.1	0.778474
11.236683	0.1	0.780532
11.238350	0.1	0.781440
11.240017	0.1	0.781394
11.241683	0.1	0.781473
11.243350	0.1	0.783056
11.245017	0.1	0.786656
11.246683	0.1	0.791210
11.248350	0.1	0.794712
11.250017	0.1	0.795922
11.251683	0.1	0.794912
11.253350	0.1	0.792034
11.255017	0.1	0.787918
11.256683	0.1	0.784430
11.258350	0.1	0.783927
11.260017	0.1	0.787191
11.261683	0.1	0.792709
11.263350	0.1	0.798055
11.265017	0.1	0.801235
11.266683	0.1	0.801007
11.268350	0.1	0.797245
11.270017	0.1	0.791335
11.271683	0.1	0.785510
11.273350	0.1	0.781589
11.275017	0.1	0.780281
11.276683	0.1	0.780858
11.278350	0.1	0.781710
11.280017	0.1	0.781617
11.281683	0.1	0.780355
11.283350	0.1	0.778688
11.285017	0.1	0.778041
11.286683	0.1	0.779480
11.288350	0.1	0.782926
11.290017	0.1	0.787079
11.291683	0.1	0.790022
11.293350	0.1	0.790153
11.295017	0.1	0.786795
11.296683	0.1	0.780681
11.298350	0.1	0.773994
11.300017	0.1	0.768951
11.301683	0.1	0.766125
11.303350	0.1	0.764863
11.305017	0.1	0.764634
11.306683	0.1	0.765221
11.308350	0.1	0.766204
11.310017	0.1	0.766497
11.311683	0.1	0.764737
11.313350	0.1	0.760918
11.315017	0.1	0.756676
11.316683	0.1	0.753859
11.318350	0.1	0.753510
11.320017	0.1	0.755200
11.321683	0.1	0.756844
11.323350	0.1	0.756262
11.325017	0.1	0.753119
11.326683	0.1	0.749067
11.328350	0.1	0.746218
11.330017	0.1	0.745044
11.331683	0.1	0.743922
11.333350	0.1	0.741254
11.335017	0.1	0.737258
11.336683	0.1	0.733403
11.338350	0.1	0.730925
11.340017	0.1	0.729975
11.341683	0.1	0.730068
11.343350	0.1	0.731098
11.345017	0.1	0.732974
11.346683	0.1	0.734795
11.348350	0.1	0.735540
11.350017	0.1	0.735051
11.351683	0.1	0.733645
11.353350	0.1	0.731624
11.355017	0.1	0.729230
11.356683	0.1	0.726376
11.358350	0.1	0.723340
11.360017	0.1	0.721416
11.361683	0.1	0.721514
11.363350	0.1	0.723167
11.365017	0.1	0.725645
11.366683	0.1	0.728481
11.368350	0.1	0.730576
11.370017	0.1	0.730352
11.371683	0.1	0.727256
11.373350	0.1	0.722436
11.375017	0.1	0.718245
11.376683	0.1	0.716560
11.378350	0.1	0.717188
11.380017	0.1	0.718846
11.381683	0.1	0.720778
11.383350	0.1	0.722711
11.385017	0.1	0.724383
11.386683	0.1	0.725626
11.388350	0.1	0.726553
11.390017	0.1	0.727437
11.391683	0.1	0.728387
11.393350	0.1	0.729230
11.395017	0.1	0.729305
11.396683	0.1	0.727405
11.398350	0.1	0.722837
11.400017	0.1	0.716788
11.401683	0.1	0.712289
11.403350	0.1	0.711828
11.405017	0.1	0.715069
11.406683	0.1	0.719572
11.408350	0.1	0.723405
11.410017	0.1	0.726245
11.411683	0.1	0.728476
11.413350	0.1	0.730129
11.415017	0.1	0.730762
11.416683	0.1	0.730054
11.418350	0.1	0.728662
11.420017	0.1	0.728373
11.421683	0.1	0.730674
11.423350	0.1	0.734907
11.425017	0.1	0.738092
11.426683	0.1	0.737212
11.428350	0.1	0.732155
11.430017	0.1	0.726101
11.431683	0.1	0.722772
11.433350	0.1	0.723801
11.435017	0.1	0.728266
11.436683	0.1	0.733961
11.438350	0.1	0.739121
11.440017	0.1	0.743060
11.441683	0.1	0.745645
11.443350	0.1	0.746837
11.445017	0.1	0.746618
11.446683	0.1	0.745356
11.448350	0.1	0.744397
11.450017	0.1	0.745370
11.451683	0.1	0.748024
11.453350	0.1	0.749952
11.455017	0.1	0.748932
11.456683	0.1	0.744439
11.458350	0.1	0.737216
11.460017	0.1	0.728779
11.461683	0.1	0.721379
11.463350	0.1	0.717449
11.465017	0.1	0.718213
11.466683	0.1	0.722846
11.468350	0.1	0.728699
11.470017	0.1	0.732583
11.471683	0.1	0.732918
11.473350	0.1	0.730450
11.475017	0.1	0.726902
11.476683	0.1	0.724234
11.478350	0.1	0.724536
11.480017	0.1	0.728276
11.481683	0.1	0.733160
11.483350	0.1	0.736332
11.485017	0.1	0.737454
11.486683	0.1	0.738148
11.488350	0.1	0.739191
11.490017	0.1	0.739982
11.491683	0.1	0.739531
11.493350	0.1	0.737468
11.495017	0.1	0.734855
11.496683	0.1	0.733435
11.498350	0.1	0.734264
11.500017	0.1	0.737486
11.501683	0.1	0.742627
11.503350	0.1	0.748085
11.505017	0.1	0.751144
11.506683	0.1	0.749822
11.508350	0.1	0.744755
11.510017	0.1	0.738576
11.511683	0.1	0.733789
11.513350	0.1	0.731559
11.515017	0.1	0.731405
11.516683	0.1	0.731647
11.518350	0.1	0.731153
11.520017	0.1	0.730250
11.521683	0.1	0.729584
11.523350	0.1	0.729174
11.525017	0.1	0.728406
11.526683	0.1	0.726208
11.528350	0.1	0.722450
11.530017	0.1	0.719181
11.531683	0.1	0.718455
11.533350	0.1	0.719861
11.535017	0.1	0.721971
11.536683	0.1	0.724252
11.538350	0.1	0.726860
11.540017	0.1	0.729575
11.541683	0.1	0.731270
11.543350	0.1	0.730599
11.545017	0.1	0.727256
11.546683	0.1	0.722380
11.548350	0.1	0.717938
11.550017	0.1	0.715470
11.551683	0.1	0.715256
11.553350	0.1	0.716425
11.555017	0.1	0.717496
11.556683	0.1	0.717035
11.558350	0.1	0.714296
11.560017	0.1	0.710068
11.561683	0.1	0.706427
11.563350	0.1	0.704941
11.565017	0.1	0.705509
11.566683	0.1	0.706939
11.568350	0.1	0.707433
11.570017	0.1	0.705351
11.571683	0.1	0.700881
11.573350	0.1	0.695926
11.575017	0.1	0.691987
11.576683	0.1	0.689202
11.578350	0.1	0.687088
11.580017	0.1	0.685239
11.581683	0.1	0.683097
11.583350	0.1	0.679865
11.585017	0.1	0.675400
11.586683	0.1	0.670580
11.588350	0.1	0.666110
11.590017	0.1	0.661351
11.591683	0.1	0.655334
11.593350	0.1	0.648345
11.595017	0.1	0.641397
11.596683	0.1	0.634775
11.598350	0.1	0.628484
11.600017	0.1	0.623148
11.601683	0.1	0.619194
11.603350	0.1	0.616033
11.605017	0.1	0.612643
11.606683	0.1	0.607939
11.608350	0.1	0.601299
11.610017	0.1	0.593513
11.611683	0.1	0.585965
11.613350	0.1	0.578975
11.615017	0.1	0.572246
11.616683	0.1	0.566114
11.618350	0.1	0.561122
11.620017	0.1	0.556847
11.621683	0.1	0.552228
11.623350	0.1	0.546784
11.625017	0.1	0.540833
11.626683	0.1	0.535101
11.628350	0.1	0.530356
11.630017	0.1	0.527170
11.631683	0.1	0.525895
11.633350	0.1	0.526896
11.635017	0.1	0.530295
11.636683	0.1	0.534854
11.638350	0.1	0.538058
11.640017	0.1	0.538132
11.641683	0.1	0.534840
11.643350	0.1	0.528488
11.645017	0.1	0.519915
11.646683	0.1	0.511254
11.648350	0.1	0.504931
11.650017	0.1	0.501270
11.651683	0.1	0.497964
11.653350	0.1	0.492586
11.655017	0.1	0.485438
11.656683	0.1	0.478830
11.658350	0.1	0.474257
11.660017	0.1	0.471468
11.661683	0.1	0.469433
11.663350	0.1	0.467356
11.665017	0.1	0.464926
11.666683	0.1	0.462392
11.668350	0.1	0.460618
11.670017	0.1	0.460227
11.671683	0.1	0.460725
11.673350	0.1	0.460739
11.675017	0.1	0.459002
11.676683	0.1	0.455254
11.678350	0.1	0.450243
11.680017	0.1	0.445214
11.681683	0.1	0.441405
11.683350	0.1	0.439747
11.685017	0.1	0.440544
11.686683	0.1	0.442713
11.688350	0.1	0.443668
11.690017	0.1	0.441018
11.691683	0.1	0.434369
11.693350	0.1	0.425256
11.695017	0.1	0.416068
11.696683	0.1	0.409139
11.698350	0.1	0.405693
11.700017	0.1	0.405121
11.701683	0.1	0.405884
11.703350	0.1	0.407030
11.705017	0.1	0.408073
11.706683	0.1	0.408245
11.708350	0.1	0.406811
11.710017	0.1	0.403970
11.711683	0.1	0.400655
11.713350	0.1	0.397433
11.715017	0.1	0.394383
11.716683	0.1	0.391696
11.718350	0.1	0.389898
11.720017	0.1	0.389987
11.721683	0.1	0.392771
11.723350	0.1	0.397391
11.725017	0.1	0.401284
11.726683	0.1	0.401987
11.728350	0.1	0.398606
11.730017	0.1	0.391765
11.731683	0.1	0.382857
11.733350	0.1	0.373521
11.735017	0.1	0.365092
11.736683	0.1	0.357917
11.738350	0.1	0.352170
11.740017	0.1	0.349125
11.741683	0.1	0.349614
11.743350	0.1	0.352398
11.745017	0.1	0.355854
11.746683	0.1	0.359258
11.748350	0.1	0.361660
11.750017	0.1	0.361917
11.751683	0.1	0.359863
11.753350	0.1	0.356105
11.755017	0.1	0.351360
11.756683	0.1	0.346769
11.758350	0.1	0.343756
11.760017	0.1	0.343076
11.761683	0.1	0.344422
11.763350	0.1	0.347267
11.765017	0.1	0.351286
11.766683	0.1	0.355365
11.768350	0.1	0.357954
11.770017	0.1	0.358820
11.771683	0.1	0.358592
11.773350	0.1	0.357190
11.775017	0.1	0.354582
11.776683	0.1	0.351812
11.778350	0.1	0.349944
11.780017	0.1	0.349316
11.781683	0.1	0.349972
11.783350	0.1	0.351463
11.785017	0.1	0.352156
11.786683	0.1	0.350452
11.788350	0.1	0.346927
11.790017	0.1	0.344040
11.791683	0.1	0.343621
11.793350	0.1	0.345544
11.795017	0.1	0.348724
11.796683	0.1	0.352459
11.798350	0.1	0.356371
11.800017	0.1	0.359672
11.801683	0.1	0.361423
11.803350	0.1	0.361642
11.805017	0.1	0.361814
11.806683	0.1	0.363369
11.808350	0.1	0.366033
11.810017	0.1	0.368748
11.811683	0.1	0.370904
11.813350	0.1	0.372087
11.815017	0.1	0.371919
11.816683	0.1	0.370545
11.818350	0.1	0.368492
11.820017	0.1	0.365968
11.821683	0.1	0.363020
11.823350	0.1	0.360333
11.825017	0.1	0.358857
11.826683	0.1	0.358913
11.828350	0.1	0.359896
11.830017	0.1	0.360692
11.831683	0.1	0.360478
11.833350	0.1	0.358894
11.835017	0.1	0.356054
11.836683	0.1	0.352827
11.838350	0.1	0.350550
11.840017	0.1	0.350079
11.841683	0.1	0.351570
11.843350	0.1	0.355225
11.845017	0.1	0.360841
11.846683	0.1	0.366727
11.848350	0.1	0.371123
11.850017	0.1	0.374299
11.851683	0.1	0.377367
11.853350	0.1	0.380077
11.855017	0.1	0.381502
11.856683	0.1	0.381614
11.858350	0.1	0.380813
11.860017	0.1	0.379453
11.861683	0.1	0.378629
11.863350	0.1	0.380003
11.865017	0.1	0.384604
11.866683	0.1	0.391975
11.868350	0.1	0.399947
11.870017	0.1	0.405731
11.871683	0.1	0.407794
11.873350	0.1	0.406625
11.875017	0.1	0.403947
11.876683	0.1	0.401069
11.878350	0.1	0.397977
11.880017	0.1	0.394457
11.881683	0.1	0.391975
11.883350	0.1	0.393600
11.885017	0.1	0.401214
11.886683	0.1	0.412972
11.888350	0.1	0.424390
11.890017	0.1	0.431803
11.891683	0.1	0.434192
11.893350	0.1	0.432590
11.895017	0.1	0.429121
11.896683	0.1	0.426588
11.898350	0.1	0.427444
11.900017	0.1	0.432623
11.901683	0.1	0.441312
11.903350	0.1	0.451333
11.905017	0.1	0.460176
11.906683	0.1	0.466495
11.908350	0.1	0.470425
11.910017	0.1	0.472870
11.911683	0.1	0.475175
11.913350	0.1	0.478798
11.915017	0.1	0.484362
11.916683	0.1	0.491086
11.918350	0.1	0.497648
11.920017	0.1	0.503510
11.921683	0.1	0.508442
11.923350	0.1	0.511701
11.925017	0.1	0.512502
11.926683	0.1	0.510449
11.928350	0.1	0.506085
11.930017	0.1	0.501778
11.931683	0.1	0.500730
11.933350	0.1	0.504553
11.935017	0.1	0.512488
11.936683	0.1	0.522644
11.938350	0.1	0.533513
11.940017	0.1	0.544167
11.941683	0.1	0.553806
11.943350	0.1	0.562407
11.945017	0.1	0.570631
11.946683	0.1	0.577928
11.948350	0.1	0.582864
11.950017	0.1	0.585769
11.951683	0.1	0.588773
11.953350	0.1	0.593443
11.955017	0.1	0.599981
11.956683	0.1	0.608000
11.958350	0.1	0.616731
11.960017	0.1	0.625006
11.961683	0.1	0.631735
11.963350	0.1	0.636373
11.965017	0.1	0.639060
11.966683	0.1	0.640955
11.968350	0.1	0.643958
11.970017	0.1	0.649416
11.971683	0.1	0.657500
11.973350	0.1	0.667386
11.975017	0.1	0.677397
11.976683	0.1	0.685886
11.978350	0.1	0.692136
11.980017	0.1	0.696192
11.981683	0.1	0.698799
11.983350	0.1	0.701360
11.985017	0.1	0.705132
11.986683	0.1	0.710795
11.988350	0.1	0.718855
11.990017	0.1	0.729887
11.991683	0.1	0.743838
11.993350	0.1	0.759237
11.995017	0.1	0.773720
11.996683	0.1	0.785454
11.998350	0.1	0.794628
12.000017	0.1	0.802814
12.001683	0.1	0.810488
12.003350	0.1	0.816220
12.005017	0.1	0.818777
12.006683	0.1	0.819108
12.008350	0.1	0.819704
12.010017	0.1	0.822553
12.011683	0.1	0.828202
12.013350	0.1	0.836272
12.015017	0.1	0.846297
12.016683	0.1	0.857883
12.018350	0.1	0.870111
12.020017	0.1	0.881967
12.021683	0.1	0.893706
12.023350	0.1	0.906466
12.025017	0.1	0.920263
12.026683	0.1	0.933721
12.028350	0.1	0.945758
12.030017	0.1	0.956315
12.031683	0.1	0.965721
12.033350	0.1	0.974587
12.035017	0.1	0.983709
12.036683	0.1	0.993791
12.038350	0.1	1.005330
12.040017	0.1	1.018187
12.041683	0.1	1.031719
12.043350	0.1	1.045810
12.045017	0.1	1.060930
12.046683	0.1	1.076949
12.048350	0.1	1.092926
12.050017	0.1	1.107948
12.051683	0.1	1.121270
12.053350	0.1	1.132102
12.055017	0.1	1.140377
12.056683	0.1	1.147515
12.058350	0.1	1.155594
12.060017	0.1	1.165844
12.061683	0.1	1.178277
12.063350	0.1	1.191958
12.065017	0.1	1.205076
12.066683	0.1	1.215637
12.068350	0.1	1.223092
12.070017	0.1	1.228922
12.071683	0.1	1.235236
12.073350	0.1	1.243404
12.075017	0.1	1.254268
12.076683	0.1	1.268578
12.078350	0.1	1.286329
12.080017	0.1	1.305942
12.081683	0.1	1.324369
12.083350	0.1	1.338697
12.085017	0.1	1.348229
12.086683	0.1	1.354916
12.088350	0.1	1.361445
12.090017	0.1	1.368895
12.091683	0.1	1.376802
12.093350	0.1	1.384527
12.095017	0.1	1.391480
12.096683	0.1	1.397338
12.098350	0.1	1.402870
12.100017	0.1	1.409566
12.101683	0.1	1.418055
12.103350	0.1	1.427098
12.105017	0.1	1.435159
12.106683	0.1	1.442344
12.108350	0.1	1.449417
12.110017	0.1	1.456076
12.111683	0.1	1.461385
12.113350	0.1	1.465301
12.115017	0.1	1.469008
12.116683	0.1	1.473320
12.118350	0.1	1.477972
12.120017	0.1	1.482917
12.121683	0.1	1.488668
12.123350	0.1	1.495378
12.125017	0.1	1.502638
12.126683	0.1	1.509544
12.128350	0.1	1.514447
12.130017	0.1	1.515681
12.131683	0.1	1.512845
12.133350	0.1	1.506787
12.135017	0.1	1.498875
12.136683	0.1	1.490894
12.138350	0.1	1.484528
12.140017	0.1	1.480398
12.141683	0.1	1.478442
12.143350	0.1	1.478666
12.145017	0.1	1.480603
12.146683	0.1	1.483206
12.148350	0.1	1.485841
12.150017	0.1	1.488593
12.151683	0.1	1.491662
12.153350	0.1	1.495047
12.155017	0.1	1.498028
12.156683	0.1	1.498885
12.158350	0.1	1.496449
12.160017	0.1	1.491876
12.161683	0.1	1.487765
12.163350	0.1	1.485902
12.165017	0.1	1.486149
12.166683	0.1	1.487168
12.168350	0.1	1.487620
12.170017	0.1	1.486354
12.171683	0.1	1.482824
12.173350	0.1	1.477748
12.175017	0.1	1.472500
12.176683	0.1	1.468258
12.178350	0.1	1.465376
12.180017	0.1	1.462973
12.181683	0.1	1.459909
12.183350	0.1	1.455704
12.185017	0.1	1.450311
12.186683	0.1	1.443978
12.188350	0.1	1.437236
12.190017	0.1	1.430609
12.191683	0.1	1.424090
12.193350	0.1	1.417599
12.195017	0.1	1.412127
12.196683	0.1	1.409054
12.198350	0.1	1.408197
12.200017	0.1	1.407322
12.201683	0.1	1.403857
12.203350	0.1	1.397156
12.205017	0.1	1.388411
12.206683	0.1	1.379270
12.208350	0.1	1.371405
12.210017	0.1	1.366073
12.211683	0.1	1.363410
12.213350	0.1	1.362511
12.215017	0.1	1.361994
12.216683	0.1	1.360602
12.218350	0.1	1.357496
12.220017	0.1	1.352103
12.221683	0.1	1.344723
12.223350	0.1	1.336830
12.225017	0.1	1.329547
12.226683	0.1	1.322590
12.228350	0.1	1.315675
12.230017	0.1	1.309845
12.231683	0.1	1.306697
12.233350	0.1	1.306576
12.235017	0.1	1.308257
12.236683	0.1	1.310585
12.238350	0.1	1.313235
12.240017	0.1	1.315936
12.241683	0.1	1.318152
12.243350	0.1	1.319759
12.245017	0.1	1.321039
12.246683	0.1	1.322064
12.248350	0.1	1.322725
12.250017	0.1	1.323055
12.251683	0.1	1.323242
12.253350	0.1	1.323805
12.255017	0.1	1.325449
12.256683	0.1	1.328527
12.258350	0.1	1.332960
12.260017	0.1	1.338241
12.261683	0.1	1.343451
12.263350	0.1	1.347838
12.265017	0.1	1.351349
12.266683	0.1	1.355056
12.268350	0.1	1.360900
12.270017	0.1	1.369980
12.271683	0.1	1.381109
12.273350	0.1	1.391815
12.275017	0.1	1.400588
12.276683	0.1	1.407592
12.278350	0.1	1.413678
12.280017	0.1	1.419694
12.281683	0.1	1.426549
12.283350	0.1	1.435219
12.285017	0.1	1.445916
12.286683	0.1	1.457436
12.288350	0.1	1.467979
12.290017	0.1	1.476738
12.291683	0.1	1.484677
12.293350	0.1	1.493157
12.295017	0.1	1.502167
12.296683	0.1	1.510796
12.298350	0.1	1.518750
12.300017	0.1	1.527425
12.301683	0.1	1.539267
12.303350	0.1	1.555262
12.305017	0.1	1.573777
12.306683	0.1	1.592040
12.308350	0.1	1.608115
12.310017	0.1	1.621754
12.311683	0.1	1.633810
12.313350	0.1	1.645642
12.315017	0.1	1.658853
12.316683	0.1	1.674462
12.318350	0.1	1.692353
12.320017	0.1	1.711296
12.321683	0.1	1.729364
12.323350	0.1	1.745052
12.325017	0.1	1.758393
12.326683	0.1	1.770598
12.328350	0.1	1.782519
12.330017	0.1	1.794007
12.331683	0.1	1.805080
12.333350	0.1	1.816819
12.335017	0.1	1.830468
12.336683	0.1	1.846189
12.338350	0.1	1.863083
12.340017	0.1	1.880168
12.341683	0.1	1.896922
12.343350	0.1	1.913067
12.345017	0.1	1.928639
12.346683	0.1	1.944434
12.348350	0.1	1.961798
12.350017	0.1	1.981724
12.351683	0.1	2.003741
12.353350	0.1	2.025850
12.355017	0.1	2.046088
12.356683	0.1	2.064058
12.358350	0.1	2.080798
12.360017	0.1	2.097748
12.361683	0.1	2.115886
12.363350	0.1	2.135048
12.365017	0.1	2.154410
12.366683	0.1	2.173097
12.368350	0.1	2.190047
12.370017	0.1	2.205097
12.371683	0.1	2.220073
12.373350	0.1	2.236706
12.375017	0.1	2.254453
12.376683	0.1	2.271826
12.378350	0.1	2.288702
12.380017	0.1	2.306062
12.381683	0.1	2.324563
12.383350	0.1	2.343957
12.385017	0.1	2.363496
12.386683	0.1	2.382929
12.388350	0.1	2.402919
12.390017	0.1	2.424098
12.391683	0.1	2.445900
12.393350	0.1	2.466547
12.395017	0.1	2.484662
12.396683	0.1	2.501295
12.398350	0.1	2.519069
12.400017	0.1	2.538837
12.401683	0.1	2.558669
12.403350	0.1	2.576411
12.405017	0.1	2.591806
12.406683	0.1	2.606297
12.408350	0.1	2.621687
12.410017	0.1	2.639126
12.411683	0.1	2.659019
12.413350	0.1	2.681352
12.415017	0.1	2.705711
12.416683	0.1	2.731066
12.418350	0.1	2.756603
12.420017	0.1	2.782927
12.421683	0.1	2.810853
12.423350	0.1	2.839216
12.425017	0.1	2.865437
12.426683	0.1	2.888408
12.428350	0.1	2.909563
12.430017	0.1	2.930854
12.431683	0.1	2.953592
12.433350	0.1	2.978602
12.435017	0.1	3.005336
12.436683	0.1	3.032107
12.438350	0.1	3.057979
12.440017	0.1	3.082748
12.441683	0.1	3.105979
12.443350	0.1	3.127716
12.445017	0.1	3.149211
12.446683	0.1	3.172001
12.448350	0.1	3.196676
12.450017	0.1	3.222455
12.451683	0.1	3.247624
12.453350	0.1	3.271094
12.455017	0.1	3.293660
12.456683	0.1	3.316840
12.458350	0.1	3.341110
12.460017	0.1	3.366079
12.461683	0.1	3.391667
12.463350	0.1	3.418140
12.465017	0.1	3.444846
12.466683	0.1	3.469754
12.468350	0.1	3.490965
12.470017	0.1	3.508478
12.471683	0.1	3.524194
12.473350	0.1	3.540646
12.475017	0.1	3.559850
12.476683	0.1	3.582328
12.478350	0.1	3.606332
12.480017	0.1	3.628219
12.481683	0.1	3.644582
12.483350	0.1	3.654780
12.485017	0.1	3.661434
12.486683	0.1	3.668359
12.488350	0.1	3.677313
12.490017	0.1	3.686994
12.491683	0.1	3.695739
12.493350	0.1	3.703432
12.495017	0.1	3.710482
12.496683	0.1	3.717300
12.498350	0.1	3.724606
12.500017	0.1	3.732541
12.501683	0.1	3.739716
12.503350	0.1	3.744042
12.505017	0.1	3.745039
12.506683	0.1	3.745062
12.508350	0.1	3.747111
12.510017	0.1	3.751414
12.511683	0.1	3.755232
12.513350	0.1	3.755926
12.515017	0.1	3.753421
12.516683	0.1	3.749775
12.518350	0.1	3.746897
12.520017	0.1	3.745011
12.521683	0.1	3.742827
12.523350	0.1	3.738906
12.525017	0.1	3.733258
12.526683	0.1	3.727758
12.528350	0.1	3.724778
12.530017	0.1	3.724908
12.531683	0.1	3.725919
12.533350	0.1	3.724424
12.535017	0.1	3.718664
12.536683	0.1	3.709453
12.538350	0.1	3.699027
12.540017	0.1	3.689458
12.541683	0.1	3.681863
12.543350	0.1	3.676447
12.545017	0.1	3.672405
12.546683	0.1	3.668237
12.548350	0.1	3.662491
12.550017	0.1	3.654170
12.551683	0.1	3.643669
12.553350	0.1	3.633238
12.555017	0.1	3.625052
12.556683	0.1	3.619404
12.558350	0.1	3.615045
12.560017	0.1	3.610351
12.561683	0.1	3.604484
12.563350	0.1	3.598114
12.565017	0.1	3.592800
12.566683	0.1	3.589354
12.568350	0.1	3.586710
12.570017	0.1	3.582858
12.571683	0.1	3.576768
12.573350	0.1	3.568809
12.575017	0.1	3.560223
12.576683	0.1	3.552870
12.578350	0.1	3.547864
12.580017	0.1	3.544157
12.581683	0.1	3.539859
12.583350	0.1	3.534369
12.585017	0.1	3.528288
12.586683	0.1	3.522094
12.588350	0.1	3.515431
12.590017	0.1	3.507831
12.591683	0.1	3.500106
12.593350	0.1	3.493587
12.595017	0.1	3.488008
12.596683	0.1	3.481847
12.598350	0.1	3.474811
12.600017	0.1	3.468371
12.601683	0.1	3.463263
12.603350	0.1	3.458289
12.605017	0.1	3.451840
12.606683	0.1	3.442955
12.608350	0.1	3.431435
12.610017	0.1	3.418317
12.611683	0.1	3.405344
12.613350	0.1	3.393204
12.615017	0.1	3.380994
12.616683	0.1	3.367257
12.618350	0.1	3.351215
12.620017	0.1	3.333390
12.621683	0.1	3.315159
12.623350	0.1	3.297944
12.625017	0.1	3.282810
12.626683	0.1	3.270037
12.628350	0.1	3.258009
12.630017	0.1	3.243317
12.631683	0.1	3.223890
12.633350	0.1	3.201254
12.635017	0.1	3.178716
12.636683	0.1	3.158259
12.638350	0.1	3.139623
12.640017	0.1	3.120969
12.641683	0.1	3.100196
12.643350	0.1	3.076447
12.645017	0.1	3.050091
12.646683	0.1	3.021751
12.648350	0.1	2.992963
12.650017	0.1	2.966290
12.651683	0.1	2.942826
12.653350	0.1	2.921047
12.655017	0.1	2.898951
12.656683	0.1	2.875910
12.658350	0.1	2.852269
12.660017	0.1	2.827826
12.661683	0.1	2.801432
12.663350	0.1	2.772463
12.665017	0.1	2.741981
12.666683	0.1	2.711862
12.668350	0.1	2.683578
12.670017	0.1	2.657799
12.671683	0.1	2.634265
12.673350	0.1	2.612136
12.675017	0.1	2.590166
12.676683	0.1	2.566800
12.678350	0.1	2.541142
12.680017	0.1	2.513672
12.681683	0.1	2.485509
12.683350	0.1	2.457984
12.685017	0.1	2.432717
12.686683	0.1	2.410808
12.688350	0.1	2.391594
12.690017	0.1	2.372446
12.691683	0.1	2.350900
12.693350	0.1	2.326504
12.695017	0.1	2.299692
12.696683	0.1	2.270741
12.698350	0.1	2.240916
12.700017	0.1	2.212585
12.701683	0.1	2.187472
12.703350	0.1	2.165814
12.705017	0.1	2.146782
12.706683	0.1	2.129111
12.708350	0.1	2.111760
12.710017	0.1	2.094065
12.711683	0.1	2.075550
12.713350	0.1	2.055918
12.715017	0.1	2.034963
12.716683	0.1	2.012784
12.718350	0.1	1.990059
12.720017	0.1	1.967703
12.721683	0.1	1.946636
12.723350	0.1	1.928001
12.725017	0.1	1.912387
12.726683	0.1	1.898957
12.728350	0.1	1.886049
12.730017	0.1	1.872494
12.731683	0.1	1.858231
12.733350	0.1	1.843730
12.735017	0.1	1.829020
12.736683	0.1	1.813546
12.738350	0.1	1.796950
12.740017	0.1	1.779902
12.741683	0.1	1.763660
12.743350	0.1	1.748512
12.745017	0.1	1.733904
12.746683	0.1	1.719813
12.748350	0.1	1.706704
12.750017	0.1	1.694597
12.751683	0.1	1.682821
12.753350	0.1	1.670090
12.755017	0.1	1.654834
12.756683	0.1	1.636655
12.758350	0.1	1.617344
12.760017	0.1	1.599560
12.761683	0.1	1.585158
12.763350	0.1	1.574908
12.765017	0.1	1.568343
12.766683	0.1	1.563784
12.768350	0.1	1.559453
12.770017	0.1	1.554284
12.771683	0.1	1.548021
12.773350	0.1	1.541199
12.775017	0.1	1.534414
12.776683	0.1	1.527346
12.778350	0.1	1.518703
12.780017	0.1	1.507336
12.781683	0.1	1.493865
12.783350	0.1	1.481124
12.785017	0.1	1.471788
12.786683	0.1	1.465911
12.788350	0.1	1.461310
12.790017	0.1	1.455722
12.791683	0.1	1.448398
12.793350	0.1	1.440221
12.795017	0.1	1.432933
12.796683	0.1	1.428076
12.798350	0.1	1.425943
12.800017	0.1	1.425464
12.801683	0.1	1.425734
12.803350	0.1	1.427094
12.805017	0.1	1.429743
12.806683	0.1	1.432351
12.808350	0.1	1.433198
12.810017	0.1	1.432109
12.811683	0.1	1.430563
12.813350	0.1	1.429957
12.815017	0.1	1.430730
12.816683	0.1	1.432896
12.818350	0.1	1.436225
12.820017	0.1	1.440393
12.821683	0.1	1.445818
12.823350	0.1	1.453189
12.825017	0.1	1.461711
12.826683	0.1	1.468970
12.828350	0.1	1.473129
12.830017	0.1	1.474754
12.831683	0.1	1.476086
12.833350	0.1	1.478898
12.835017	0.1	1.483765
12.836683	0.1	1.491560
12.838350	0.1	1.503895
12.840017	0.1	1.520943
12.841683	0.1	1.540291
12.843350	0.1	1.558959
12.845017	0.1	1.575639
12.846683	0.1	1.590303
12.848350	0.1	1.602634
12.850017	0.1	1.612073
12.851683	0.1	1.619104
12.853350	0.1	1.625502
12.855017	0.1	1.633172
12.856683	0.1	1.643058
12.858350	0.1	1.654923
12.860017	0.1	1.667929
12.861683	0.1	1.681461
12.863350	0.1	1.695612
12.865017	0.1	1.711166
12.866683	0.1	1.728572
12.868350	0.1	1.746635
12.870017	0.1	1.763059
12.871683	0.1	1.776423
12.873350	0.1	1.787553
12.875017	0.1	1.798919
12.876683	0.1	1.812377
12.878350	0.1	1.827558
12.880017	0.1	1.842650
12.881683	0.1	1.856382
12.883350	0.1	1.869169
12.885017	0.1	1.882422
12.886683	0.1	1.897044
12.888350	0.1	1.912881
12.890017	0.1	1.929244
12.891683	0.1	1.945207
12.893350	0.1	1.960071
12.895017	0.1	1.974017
12.896683	0.1	1.987852
12.898350	0.1	2.002916
12.900017	0.1	2.020644
12.901683	0.1	2.040472
12.903350	0.1	2.059205
12.905017	0.1	2.073995
12.906683	0.1	2.085115
12.908350	0.1	2.095061
12.910017	0.1	2.105804
12.911683	0.1	2.118163
12.913350	0.1	2.132556
12.915017	0.1	2.148207
12.916683	0.1	2.162806
12.918350	0.1	2.174554
12.920017	0.1	2.183658
12.921683	0.1	2.191444
12.923350	0.1	2.199137
12.925017	0.1	2.207304
12.926683	0.1	2.215961
12.928350	0.1	2.225400
12.930017	0.1	2.236096
12.931683	0.1	2.247258
12.933350	0.1	2.257042
12.935017	0.1	2.264665
12.936683	0.1	2.271133
12.938350	0.1	2.277512
12.940017	0.1	2.283794
12.941683	0.1	2.289638
12.943350	0.1	2.295370
12.945017	0.1	2.301564
12.946683	0.1	2.307403
12.948350	0.1	2.310830
12.950017	0.1	2.310849
12.951683	0.1	2.308120
12.953350	0.1	2.303650
12.955017	0.1	2.298686
12.956683	0.1	2.295319
12.958350	0.1	2.295333
12.960017	0.1	2.298546
12.961683	0.1	2.303072
12.963350	0.1	2.306537
12.965017	0.1	2.307100
12.966683	0.1	2.304064
12.968350	0.1	2.297824
12.970017	0.1	2.289950
12.971683	0.1	2.283067
12.973350	0.1	2.279407
12.975017	0.1	2.279137
12.976683	0.1	2.280255
12.978350	0.1	2.280409
12.980017	0.1	2.278807
12.981683	0.1	2.275738
12.983350	0.1	2.271016
12.985017	0.1	2.264190
12.986683	0.1	2.255873
12.988350	0.1	2.247551
12.990017	0.1	2.240343
12.991683	0.1	2.234485
12.993350	0.1	2.229610
12.995017	0.1	2.224743
12.996683	0.1	2.218466
12.998350	0.1	2.209907
13.000017	0.1	2.199635
13.001683	0.1	2.189032
13.003350	0.1	2.179029
13.005017	0.1	2.169507
13.006683	0.1	2.159779
13.008350	0.1	2.149893
13.010017	0.1	2.140687
13.011683	0.1	2.132175
13.013350	0.1	2.122908
13.015017	0.1	2.111462
13.016683	0.1	2.097879
13.018350	0.1	2.083094
13.020017	0.1	2.067476
13.021683	0.1	2.051052
13.023350	0.1	2.034195
13.025017	0.1	2.016807
13.026683	0.1	1.998208
13.028350	0.1	1.978213
13.030017	0.1	1.957393
13.031683	0.1	1.936438
13.033350	0.1	1.915968
13.035017	0.1	1.896401
13.036683	0.1	1.877449
13.038350	0.1	1.857914
13.040017	0.1	1.836568
13.041683	0.1	1.813341
13.043350	0.1	1.789471
13.045017	0.1	1.766640
13.046683	0.1	1.745820
13.048350	0.1	1.726616
13.050017	0.1	1.707589
13.051683	0.1	1.687105
13.053350	0.1	1.664436
13.055017	0.1	1.640562
13.056683	0.1	1.616990
13.058350	0.1	1.593754
13.060017	0.1	1.569977
13.061683	0.1	1.545646
13.063350	0.1	1.521488
13.065017	0.1	1.498563
13.066683	0.1	1.477976
13.068350	0.1	1.459708
13.070017	0.1	1.442675
13.071683	0.1	1.425566
13.073350	0.1	1.407112
13.075017	0.1	1.386795
13.076683	0.1	1.364979
13.078350	0.1	1.342385
13.080017	0.1	1.320187
13.081683	0.1	1.299703
13.083350	0.1	1.281346
13.085017	0.1	1.264163
13.086683	0.1	1.246664
13.088350	0.1	1.228293
13.090017	0.1	1.209918
13.091683	0.1	1.193029
13.093350	0.1	1.178836
13.095017	0.1	1.167739
13.096683	0.1	1.159124
13.098350	0.1	1.151846
13.100017	0.1	1.145322
13.101683	0.1	1.139324
13.103350	0.1	1.132665
13.105017	0.1	1.123464
13.106683	0.1	1.111333
13.108350	0.1	1.098230
13.110017	0.1	1.086565
13.111683	0.1	1.077312
13.113350	0.1	1.070276
13.115017	0.1	1.064949
13.116683	0.1	1.060730
13.118350	0.1	1.057377
13.120017	0.1	1.055016
13.121683	0.1	1.053405
13.123350	0.1	1.051710
13.125017	0.1	1.049070
13.126683	0.1	1.045833
13.128350	0.1	1.043887
13.130017	0.1	1.044553
13.131683	0.1	1.046299
13.133350	0.1	1.045633
13.135017	0.1	1.040706
13.136683	0.1	1.033642
13.138350	0.1	1.028613
13.140017	0.1	1.027700
13.141683	0.1	1.029433
13.143350	0.1	1.031565
13.145017	0.1	1.033889
13.146683	0.1	1.037610
13.148350	0.1	1.043230
13.150017	0.1	1.049768
13.151683	0.1	1.055761
13.153350	0.1	1.060315
13.155017	0.1	1.063216
13.156683	0.1	1.064613
13.158350	0.1	1.064884
13.160017	0.1	1.064558
13.161683	0.1	1.064423
13.163350	0.1	1.065568
13.165017	0.1	1.068306
13.166683	0.1	1.071175
13.168350	0.1	1.072437
13.170017	0.1	1.071873
13.171683	0.1	1.070318
13.173350	0.1	1.068697
13.175017	0.1	1.067906
13.176683	0.1	1.068478
13.178350	0.1	1.070118
13.180017	0.1	1.072404
13.181683	0.1	1.075952
13.183350	0.1	1.081438
13.185017	0.1	1.088008
13.186683	0.1	1.094379
13.188350	0.1	1.100311
13.190017	0.1	1.105983
13.191683	0.1	1.111017
13.193350	0.1	1.114928
13.195017	0.1	1.117839
13.196683	0.1	1.120181
13.198350	0.1	1.121783
13.200017	0.1	1.122071
13.201683	0.1	1.121312
13.203350	0.1	1.120903
13.205017	0.1	1.122104
13.206683	0.1	1.125280
13.208350	0.1	1.130244
13.210017	0.1	1.136428
13.211683	0.1	1.142588
13.213350	0.1	1.147348
13.215017	0.1	1.150412
13.216683	0.1	1.152731
13.218350	0.1	1.155585
13.220017	0.1	1.159562
13.221683	0.1	1.163920
13.223350	0.1	1.167124
13.225017	0.1	1.168768
13.226683	0.1	1.170216
13.228350	0.1	1.172875
13.230017	0.1	1.176996
13.231683	0.1	1.182077
13.233350	0.1	1.187562
13.235017	0.1	1.193346
13.236683	0.1	1.199567
13.238350	0.1	1.205504
13.240017	0.1	1.209746
13.241683	0.1	1.211590
13.243350	0.1	1.211665
13.245017	0.1	1.211478
13.246683	0.1	1.212405
13.248350	0.1	1.215022
13.250017	0.1	1.219292
13.251683	0.1	1.225001
13.253350	0.1	1.231912
13.255017	0.1	1.239590
13.256683	0.1	1.247446
13.258350	0.1	1.255195
13.260017	0.1	1.262878
13.261683	0.1	1.270501
13.263350	0.1	1.277928
13.265017	0.1	1.284969
13.266683	0.1	1.292075
13.268350	0.1	1.300601
13.270017	0.1	1.311530
13.271683	0.1	1.324727
13.273350	0.1	1.339614
13.275017	0.1	1.355363
13.276683	0.1	1.370581
13.278350	0.1	1.383866
13.280017	0.1	1.395079
13.281683	0.1	1.406167
13.283350	0.1	1.419727
13.285017	0.1	1.436514
13.286683	0.1	1.455010
13.288350	0.1	1.473329
13.290017	0.1	1.490749
13.291683	0.1	1.507699
13.293350	0.1	1.525437
13.295017	0.1	1.545278
13.296683	0.1	1.567248
13.298350	0.1	1.589968
13.300017	0.1	1.612282
13.301683	0.1	1.634662
13.303350	0.1	1.658807
13.305017	0.1	1.686099
13.306683	0.1	1.716777
13.308350	0.1	1.750258
13.310017	0.1	1.785415
13.311683	0.1	1.820945
13.313350	0.1	1.855791
13.315017	0.1	1.889626
13.316683	0.1	1.923526
13.318350	0.1	1.959498
13.320017	0.1	1.998995
13.321683	0.1	2.041939
13.323350	0.1	2.086982
13.325017	0.1	2.132775
13.326683	0.1	2.178680
13.328350	0.1	2.224701
13.330017	0.1	2.271701
13.331683	0.1	2.321289
13.333350	0.1	2.374379
13.335017	0.1	2.430528
13.336683	0.1	2.489393
13.338350	0.1	2.551088
13.340017	0.1	2.614781
13.341683	0.1	2.678698
13.343350	0.1	2.742372
13.345017	0.1	2.807132
13.346683	0.1	2.874024
13.348350	0.1	2.943282
13.350017	0.1	3.015418
13.351683	0.1	3.091232
13.353350	0.1	3.170762
13.355017	0.1	3.252993
13.356683	0.1	3.336417
13.358350	0.1	3.419961
13.360017	0.1	3.504334
13.361683	0.1	3.591711
13.363350	0.1	3.683358
13.365017	0.1	3.779014
13.366683	0.1	3.878358
13.368350	0.1	3.981194
13.370017	0.1	4.087193
13.371683	0.1	4.196437
13.373350	0.1	4.309169
13.375017	0.1	4.424728
13.376683	0.1	4.542014
13.378350	0.1	4.661051
13.380017	0.1	4.782956
13.381683	0.1	4.908470
13.383350	0.1	5.037286
13.385017	0.1	5.169166
13.386683	0.1	5.304967
13.388350	0.1	5.445625
13.390017	0.1	5.591214
13.391683	0.1	5.741580
13.393350	0.1	5.896632
13.395017	0.1	6.056065
13.396683	0.1	6.219507
13.398350	0.1	6.386638
13.400017	0.1	6.557214
13.401683	0.1	6.731143
13.403350	0.1	6.908430
13.405017	0.1	7.089418
13.406683	0.1	7.275394
13.408350	0.1	7.468131
13.410017	0.1	7.668217
13.411683	0.1	7.873825
13.413350	0.1	8.081929
13.415017	0.1	8.290932
13.416683	0.1	8.501331
13.418350	0.1	8.714041
13.420017	0.1	8.929237
13.421683	0.1	9.146854
13.423350	0.1	9.367294
13.425017	0.1	9.591123
13.426683	0.1	9.818403
13.428350	0.1	10.048519
13.430017	0.1	10.280260
13.431683	0.1	10.512057
13.433350	0.1	10.742010
13.435017	0.1	10.968270
13.436683	0.1	11.190372
13.438350	0.1	11.409749
13.440017	0.1	11.628116
13.441683	0.1	11.846107
13.443350	0.1	12.064045
13.445017	0.1	12.282142
13.446683	0.1	12.498968
13.448350	0.1	12.711114
13.450017	0.1	12.914892
13.451683	0.1	13.108137
13.453350	0.1	13.291542
13.455017	0.1	13.468307
13.456683	0.1	13.641310
13.458350	0.1	13.810876
13.460017	0.1	13.975720
13.461683	0.1	14.134781
13.463350	0.1	14.287778
13.465017	0.1	14.434904
13.466683	0.1	14.576097
13.468350	0.1	14.710156
13.470017	0.1	14.835200
13.471683	0.1	14.949986
13.473350	0.1	15.054424
13.475017	0.1	15.150020
13.476683	0.1	15.239529
13.478350	0.1	15.324894
13.480017	0.1	15.405845
13.481683	0.1	15.480975
13.483350	0.1	15.549380
13.485017	0.1	15.610727
13.486683	0.1	15.664613
13.488350	0.1	15.711160
13.490017	0.1	15.750988
13.491683	0.1	15.784162
13.493350	0.1	15.810328
13.495017	0.1	15.830090
13.496683	0.1	15.845397
13.498350	0.1	15.858049
13.500017	0.1	15.868107
13.501683	0.1	15.874174
13.503350	0.1	15.874575
13.505017	0.1	15.868405
13.506683	0.1	15.855827
13.508350	0.1	15.837164
13.510017	0.1	15.812442
13.511683	0.1	15.782197
13.513350	0.1	15.747999
13.515017	0.1	15.711836
13.516683	0.1	15.674862
13.518350	0.1	15.636394
13.520017	0.1	15.594414
13.521683	0.1	15.547378
13.523350	0.1	15.495336
13.525017	0.1	15.439075
13.526683	0.1	15.379037
13.528350	0.1	15.315493
13.530017	0.1	15.248964
13.531683	0.1	15.180088
13.533350	0.1	15.108674
13.535017	0.1	15.032687
13.536683	0.1	14.949273
13.538350	0.1	14.857212
13.540017	0.1	14.757365
13.541683	0.1	14.651464
13.543350	0.1	14.541419
13.545017	0.1	14.428189
13.546683	0.1	14.311094
13.548350	0.1	14.189379
13.550017	0.1	14.063241
13.551683	0.1	13.932837
13.553350	0.1	13.798033
13.555017	0.1	13.658688
13.556683	0.1	13.514604
13.558350	0.1	13.366113
13.560017	0.1	13.213791
13.561683	0.1	13.057301
13.563350	0.1	12.895977
13.565017	0.1	12.729592
13.566683	0.1	12.557600
13.568350	0.1	12.378800
13.570017	0.1	12.192433
13.571683	0.1	11.999081
13.573350	0.1	11.800043
13.575017	0.1	11.596563
13.576683	0.1	11.389977
13.578350	0.1	11.181203
13.580017	0.1	10.969555
13.581683	0.1	10.753623
13.583350	0.1	10.533449
13.585017	0.1	10.310723
13.586683	0.1	10.086778
13.588350	0.1	9.861542
13.590017	0.1	9.634579
13.591683	0.1	9.406349
13.593350	0.1	9.177993
13.595017	0.1	8.949959
13.596683	0.1	8.722045
13.598350	0.1	8.494793
13.600017	0.1	8.268994
13.601683	0.1	8.044261
13.603350	0.1	7.819314
13.605017	0.1	7.593748
13.606683	0.1	7.369206
13.608350	0.1	7.148334
13.610017	0.1	6.932705
13.611683	0.1	6.722091
13.613350	0.1	6.514946
13.615017	0.1	6.309329
13.616683	0.1	6.104507
13.618350	0.1	5.902117
13.620017	0.1	5.704383
13.621683	0.1	5.511376
13.623350	0.1	5.321843
13.625017	0.1	5.135620
13.626683	0.1	4.953700
13.628350	0.1	4.777354
13.630017	0.1	4.607355
13.631683	0.1	4.443647
13.633350	0.1	4.286412
13.635017	0.1	4.136059
13.636683	0.1	3.991304
13.638350	0.1	3.849482
13.640017	0.1	3.709542
13.641683	0.1	3.573243
13.643350	0.1	3.443519
13.645017	0.1	3.322377
13.646683	0.1	3.209892
13.648350	0.1	3.104871
13.650017	0.1	3.005927
13.651683	0.1	2.911431
13.653350	0.1	2.819737
13.655017	0.1	2.729981
13.656683	0.1	2.642223
13.658350	0.1	2.557323
13.660017	0.1	2.476498
13.661683	0.1	2.400521
13.663350	0.1	2.329284
13.665017	0.1	2.262481
13.666683	0.1	2.200194
13.668350	0.1	2.142270
13.670017	0.1	2.088151
13.671683	0.1	2.037622
13.673350	0.1	1.990260
13.675017	0.1	1.944988
13.676683	0.1	1.901393
13.678350	0.1	1.859940
13.680017	0.1	1.820647
13.681683	0.1	1.782868
13.683350	0.1	1.746160
13.685017	0.1	1.711077
13.686683	0.1	1.678728
13.688350	0.1	1.649279
13.690017	0.1	1.621568
13.691683	0.1	1.594438
13.693350	0.1	1.568343
13.695017	0.1	1.545250
13.696683	0.1	1.526433
13.698350	0.1	1.510475
13.700017	0.1	1.494526
13.701683	0.1	1.477171
13.703350	0.1	1.459122
13.705017	0.1	1.442004
13.706683	0.1	1.427168
13.708350	0.1	1.414418
13.710017	0.1	1.402032
13.711683	0.1	1.388756
13.713350	0.1	1.374511
13.715017	0.1	1.359191
13.716683	0.1	1.342460
13.718350	0.1	1.324993
13.720017	0.1	1.308764
13.721683	0.1	1.295707
13.723350	0.1	1.286450
13.725017	0.1	1.280247
13.726683	0.1	1.275851
13.728350	0.1	1.272294
13.730017	0.1	1.268750
13.731683	0.1	1.263912
13.733350	0.1	1.256643
13.735017	0.1	1.247702
13.736683	0.1	1.239511
13.738350	0.1	1.233635
13.740017	0.1	1.229434
13.741683	0.1	1.225402
13.743350	0.1	1.220834
13.745017	0.1	1.216182
13.746683	0.1	1.212144
13.748350	0.1	1.208754
13.750017	0.1	1.205700
13.751683	0.1	1.203185
13.753350	0.1	1.201648
13.755017	0.1	1.200796
13.756683	0.1	1.200037
13.758350	0.1	1.199157
13.760017	0.1	1.197811
13.761683	0.1	1.195096
13.763350	0.1	1.190505
13.765017	0.1	1.185113
13.766683	0.1	1.181071
13.768350	0.1	1.179310
13.770017	0.1	1.178873
13.771683	0.1	1.178649
13.773350	0.1	1.178407
13.775017	0.1	1.178258
13.776683	0.1	1.178207
13.778350	0.1	1.177993
13.780017	0.1	1.177355
13.781683	0.1	1.176475
13.783350	0.1	1.175576
13.785017	0.1	1.174798
13.786683	0.1	1.174640
13.788350	0.1	1.175478
13.790017	0.1	1.176805
13.791683	0.1	1.177480
13.793350	0.1	1.176810
13.795017	0.1	1.175404
13.796683	0.1	1.174738
13.798350	0.1	1.175627
13.800017	0.1	1.177746
13.801683	0.1	1.180768
13.803350	0.1	1.184656
13.805017	0.1	1.188586
13.806683	0.1	1.191050
13.808350	0.1	1.191129
13.810017	0.1	1.188973
13.811683	0.1	1.185383
13.813350	0.1	1.181569
13.815017	0.1	1.179068
13.816683	0.1	1.179324
13.818350	0.1	1.182985
13.820017	0.1	1.189508
13.821683	0.1	1.197555
13.823350	0.1	1.205518
13.825017	0.1	1.212033
13.826683	0.1	1.216577
13.828350	0.1	1.219595
13.830017	0.1	1.221704
13.831683	0.1	1.223041
13.833350	0.1	1.223655
13.835017	0.1	1.224028
13.836683	0.1	1.224773
13.838350	0.1	1.225942
13.840017	0.1	1.227045
13.841683	0.1	1.227548
13.843350	0.1	1.227250
13.845017	0.1	1.226412
13.846683	0.1	1.225662
13.848350	0.1	1.225905
13.850017	0.1	1.228168
13.851683	0.1	1.232782
13.853350	0.1	1.238682
13.855017	0.1	1.244210
13.856683	0.1	1.248186
13.858350	0.1	1.250161
13.860017	0.1	1.250291
13.861683	0.1	1.249500
13.863350	0.1	1.249323
13.865017	0.1	1.251032
13.866683	0.1	1.254790
13.868350	0.1	1.259907
13.870017	0.1	1.265751
13.871683	0.1	1.271777
13.873350	0.1	1.276946
13.875017	0.1	1.280052
13.876683	0.1	1.280801
13.878350	0.1	1.280275
13.880017	0.1	1.280522
13.881683	0.1	1.283372
13.883350	0.1	1.288978
13.885017	0.1	1.295493
13.886683	0.1	1.300424
13.888350	0.1	1.302199
13.890017	0.1	1.300792
13.891683	0.1	1.297416
13.893350	0.1	1.294105
13.895017	0.1	1.293039
13.896683	0.1	1.295037
13.898350	0.1	1.298673
13.900017	0.1	1.301658
13.901683	0.1	1.303321
13.903350	0.1	1.304657
13.905017	0.1	1.306147
13.906683	0.1	1.307335
13.908350	0.1	1.308210
13.910017	0.1	1.309076
13.911683	0.1	1.310213
13.913350	0.1	1.312825
13.915017	0.1	1.318348
13.916683	0.1	1.326529
13.918350	0.1	1.335270
13.920017	0.1	1.342157
13.921683	0.1	1.345766
13.923350	0.1	1.345775
13.925017	0.1	1.342744
13.926683	0.1	1.338427
13.928350	0.1	1.335153
13.930017	0.1	1.334557
13.931683	0.1	1.337263
13.933350	0.1	1.342637
13.935017	0.1	1.348630
13.936683	0.1	1.353389
13.938350	0.1	1.357170
13.940017	0.1	1.361370
13.941683	0.1	1.365938
13.943350	0.1	1.369882
13.945017	0.1	1.373459
13.946683	0.1	1.377342
13.948350	0.1	1.380667
13.950017	0.1	1.382199
13.951683	0.1	1.382609
13.953350	0.1	1.383694
13.955017	0.1	1.386269
13.956683	0.1	1.390143
13.958350	0.1	1.394805
13.960017	0.1	1.399661
13.961683	0.1	1.404472
13.963350	0.1	1.409273
13.965017	0.1	1.414083
13.966683	0.1	1.419098
13.968350	0.1	1.424407
13.970017	0.1	1.429352
13.971683	0.1	1.433087
13.973350	0.1	1.435890
13.975017	0.1	1.439070
13.976683	0.1	1.443522
13.978350	0.1	1.448565
13.980017	0.1	1.452197
13.981683	0.1	1.453352
13.983350	0.1	1.453911
13.985017	0.1	1.456798
13.986683	0.1	1.462079
13.988350	0.1	1.467508
13.990017	0.1	1.472770
13.991683	0.1	1.480095
13.993350	0.1	1.490833
13.995017	0.1	1.503960
13.996683	0.1	1.517371
13.998350	0.1	1.529241
14.000017	0.1	1.538638
14.001683	0.1	1.545944
14.003350	0.1	1.553125
14.005017	0.1	1.562326
14.006683	0.1	1.573600
14.008350	0.1	1.585013
14.010017	0.1	1.594885
14.011683	0.1	1.603263
14.013350	0.1	1.611770
14.015017	0.1	1.621922
14.016683	0.1	1.633256
14.018350	0.1	1.644203
14.020017	0.1	1.654397
14.021683	0.1	1.664506
14.023350	0.1	1.674891
14.025017	0.1	1.685563
14.026683	0.1	1.696800
14.028350	0.1	1.709382
14.030017	0.1	1.723850
14.031683	0.1	1.739617
14.033350	0.1	1.755380
14.035017	0.1	1.770128
14.036683	0.1	1.783730
14.038350	0.1	1.796870
14.040017	0.1	1.810668
14.041683	0.1	1.826566
14.043350	0.1	1.845895
14.045017	0.1	1.869160
14.046683	0.1	1.895791
14.048350	0.1	1.924401
14.050017	0.1	1.952886
14.051683	0.1	1.978474
14.053350	0.1	1.998809
14.055017	0.1	2.013664
14.056683	0.1	2.025058
14.058350	0.1	2.036155
14.060017	0.1	2.049999
14.061683	0.1	2.068044
14.063350	0.1	2.089739
14.065017	0.1	2.114051
14.066683	0.1	2.141055
14.068350	0.1	2.171644
14.070017	0.1	2.205539
14.071683	0.1	2.240636
14.073350	0.1	2.274676
14.075017	0.1	2.306704
14.076683	0.1	2.336605
14.078350	0.1	2.364744
14.080017	0.1	2.392479
14.081683	0.1	2.421429
14.083350	0.1	2.451460
14.085017	0.1	2.481057
14.086683	0.1	2.509416
14.088350	0.1	2.536834
14.090017	0.1	2.563731
14.091683	0.1	2.590143
14.093350	0.1	2.615871
14.095017	0.1	2.641049
14.096683	0.1	2.666437
14.098350	0.1	2.693050
14.100017	0.1	2.721529
14.101683	0.1	2.751760
14.103350	0.1	2.783351
14.105017	0.1	2.816017
14.106683	0.1	2.849069
14.108350	0.1	2.880972
14.110017	0.1	2.910020
14.111683	0.1	2.935953
14.113350	0.1	2.960414
14.115017	0.1	2.985476
14.116683	0.1	3.012409
14.118350	0.1	3.041350
14.120017	0.1	3.071250
14.121683	0.1	3.100228
14.123350	0.1	3.126590
14.125017	0.1	3.149807
14.126683	0.1	3.170162
14.128350	0.1	3.187750
14.130017	0.1	3.202558
14.131683	0.1	3.215312
14.133350	0.1	3.227657
14.135017	0.1	3.240984
14.136683	0.1	3.255093
14.138350	0.1	3.268691
14.140017	0.1	3.281259
14.141683	0.1	3.293254
14.143350	0.1	3.304845
14.145017	0.1	3.315955
14.146683	0.1	3.327206
14.148350	0.1	3.339415
14.150017	0.1	3.352272
14.151683	0.1	3.364794
14.153350	0.1	3.376394
14.155017	0.1	3.386703
14.156683	0.1	3.395281
14.158350	0.1	3.401716
14.160017	0.1	3.405963
14.161683	0.1	3.409144
14.163350	0.1	3.413479
14.165017	0.1	3.420212
14.166683	0.1	3.427807
14.168350	0.1	3.433172
14.170017	0.1	3.434466
14.171683	0.1	3.432254
14.173350	0.1	3.428790
14.175017	0.1	3.426704
14.176683	0.1	3.427290
14.178350	0.1	3.429395
14.180017	0.1	3.430303
14.181683	0.1	3.427751
14.183350	0.1	3.421516
14.185017	0.1	3.413139
14.186683	0.1	3.404100
14.188350	0.1	3.395127
14.190017	0.1	3.386829
14.191683	0.1	3.379518
14.193350	0.1	3.372636
14.195017	0.1	3.364966
14.196683	0.1	3.355248
14.198350	0.1	3.343285
14.200017	0.1	3.329967
14.201683	0.1	3.315611
14.203350	0.1	3.299564
14.205017	0.1	3.282027
14.206683	0.1	3.264751
14.208350	0.1	3.249384
14.210017	0.1	3.235703
14.211683	0.1	3.221752
14.213350	0.1	3.205687
14.215017	0.1	3.186851
14.216683	0.1	3.165235
14.218350	0.1	3.141793
14.220017	0.1	3.118641
14.221683	0.1	3.097076
14.223350	0.1	3.076647
14.225017	0.1	3.056480
14.226683	0.1	3.036144
14.228350	0.1	3.015557
14.230017	0.1	2.994714
14.231683	0.1	2.973517
14.233350	0.1	2.951496
14.235017	0.1	2.927715
14.236683	0.1	2.901712
14.238350	0.1	2.874616
14.240017	0.1	2.848827
14.241683	0.1	2.826336
14.243350	0.1	2.807225
14.245017	0.1	2.789348
14.246683	0.1	2.769837
14.248350	0.1	2.747616
14.250017	0.1	2.724067
14.251683	0.1	2.700952
14.253350	0.1	2.678223
14.255017	0.1	2.654572
14.256683	0.1	2.629566
14.258350	0.1	2.604416
14.260017	0.1	2.580867
14.261683	0.1	2.560029
14.263350	0.1	2.541835
14.265017	0.1	2.525137
14.266683	0.1	2.508257
14.268350	0.1	2.490073
14.270017	0.1	2.471106
14.271683	0.1	2.453066
14.273350	0.1	2.436764
14.275017	0.1	2.421453
14.276683	0.1	2.406482
14.278350	0.1	2.391995
14.280017	0.1	2.377769
14.281683	0.1	2.363208
14.283350	0.1	2.348502
14.285017	0.1	2.334304
14.286683	0.1	2.320712
14.288350	0.1	2.307114
14.290017	0.1	2.293042
14.291683	0.1	2.279365
14.293350	0.1	2.267910
14.295017	0.1	2.259477
14.296683	0.1	2.253177
14.298350	0.1	2.247421
14.300017	0.1	2.241000
14.301683	0.1	2.233880
14.303350	0.1	2.227379
14.305017	0.1	2.222545
14.306683	0.1	2.218289
14.308350	0.1	2.212538
14.310017	0.1	2.204943
14.311683	0.1	2.196822
14.313350	0.1	2.189139
14.315017	0.1	2.181628
14.316683	0.1	2.173572
14.318350	0.1	2.165432
14.320017	0.1	2.159378
14.321683	0.1	2.157027
14.323350	0.1	2.157227
14.325017	0.1	2.157511
14.326683	0.1	2.156673
14.328350	0.1	2.154997
14.330017	0.1	2.153488
14.331683	0.1	2.153520
14.333350	0.1	2.155434
14.335017	0.1	2.158009
14.336683	0.1	2.160165
14.338350	0.1	2.161390
14.340017	0.1	2.161167
14.341683	0.1	2.159495
14.343350	0.1	2.157153
14.345017	0.1	2.155094
14.346683	0.1	2.153846
14.348350	0.1	2.153101
14.350017	0.1	2.152105
14.351683	0.1	2.150377
14.353350	0.1	2.147970
14.355017	0.1	2.145767
14.356683	0.1	2.144868
14.358350	0.1	2.145451
14.360017	0.1	2.146950
14.361683	0.1	2.149092
14.363350	0.1	2.152058
14.365017	0.1	2.156026
14.366683	0.1	2.161204
14.368350	0.1	2.167947
14.370017	0.1	2.175663
14.371683	0.1	2.182918
14.373350	0.1	2.188748
14.375017	0.1	2.192156
14.376683	0.1	2.191677
14.378350	0.1	2.187393
14.380017	0.1	2.182326
14.381683	0.1	2.180594
14.383350	0.1	2.184431
14.385017	0.1	2.193199
14.386683	0.1	2.204538
14.388350	0.1	2.215919
14.390017	0.1	2.225442
14.391683	0.1	2.232594
14.393350	0.1	2.238662
14.395017	0.1	2.245391
14.396683	0.1	2.253256
14.398350	0.1	2.261973
14.400017	0.1	2.271631
14.401683	0.1	2.281843
14.403350	0.1	2.291300
14.405017	0.1	2.299319
14.406683	0.1	2.306574
14.408350	0.1	2.314369
14.410017	0.1	2.323566
14.411683	0.1	2.334062
14.413350	0.1	2.345652
14.415017	0.1	2.358397
14.416683	0.1	2.370896
14.418350	0.1	2.380041
14.420017	0.1	2.384251
14.421683	0.1	2.385890
14.423350	0.1	2.389378
14.425017	0.1	2.397555
14.426683	0.1	2.410305
14.428350	0.1	2.425406
14.430017	0.1	2.439893
14.431683	0.1	2.451544
14.433350	0.1	2.459991
14.435017	0.1	2.466678
14.436683	0.1	2.472987
14.438350	0.1	2.478962
14.440017	0.1	2.484573
14.441683	0.1	2.490385
14.443350	0.1	2.496736
14.445017	0.1	2.503893
14.446683	0.1	2.512499
14.448350	0.1	2.522925
14.450017	0.1	2.534669
14.451683	0.1	2.546567
14.453350	0.1	2.557375
14.455017	0.1	2.566907
14.456683	0.1	2.576434
14.458350	0.1	2.587182
14.460017	0.1	2.598637
14.461683	0.1	2.608905
14.463350	0.1	2.616639
14.465017	0.1	2.622302
14.466683	0.1	2.627620
14.468350	0.1	2.634022
14.470017	0.1	2.641897
14.471683	0.1	2.650800
14.473350	0.1	2.659946
14.475017	0.1	2.668528
14.476683	0.1	2.676216
14.478350	0.1	2.683564
14.480017	0.1	2.691383
14.481683	0.1	2.699648
14.483350	0.1	2.707741
14.485017	0.1	2.715359
14.486683	0.1	2.723034
14.488350	0.1	2.731788
14.490017	0.1	2.742438
14.491683	0.1	2.755658
14.493350	0.1	2.771686
14.495017	0.1	2.789358
14.496683	0.1	2.807090
14.498350	0.1	2.824548
14.500017	0.1	2.842015
14.501683	0.1	2.859235
14.503350	0.1	2.876120
14.505017	0.1	2.893680
14.506683	0.1	2.912851
14.508350	0.1	2.932982
14.510017	0.1	2.952921
14.511683	0.1	2.972865
14.513350	0.1	2.993811
14.515017	0.1	3.016233
14.516683	0.1	3.040140
14.518350	0.1	3.065285
14.520017	0.1	3.090906
14.521683	0.1	3.116485
14.523350	0.1	3.142557
14.525017	0.1	3.170194
14.526683	0.1	3.200355
14.528350	0.1	3.233301
14.530017	0.1	3.268467
14.531683	0.1	3.305520
14.533350	0.1	3.344477
14.535017	0.1	3.385050
14.536683	0.1	3.426666
14.538350	0.1	3.468655
14.540017	0.1	3.511272
14.541683	0.1	3.556116
14.543350	0.1	3.604158
14.545017	0.1	3.654417
14.546683	0.1	3.705802
14.548350	0.1	3.759125
14.550017	0.1	3.815410
14.551683	0.1	3.873287
14.553350	0.1	3.930060
14.555017	0.1	3.984808
14.556683	0.1	4.038909
14.558350	0.1	4.094769
14.560017	0.1	4.155436
14.561683	0.1	4.223739
14.563350	0.1	4.300349
14.565017	0.1	4.383330
14.566683	0.1	4.469515
14.568350	0.1	4.556123
14.570017	0.1	4.641735
14.571683	0.1	4.725927
14.573350	0.1	4.808949
14.575017	0.1	4.892158
14.576683	0.1	4.977430
14.578350	0.1	5.065915
14.580017	0.1	5.157837
14.581683	0.1	5.253088
14.583350	0.1	5.351692
14.585017	0.1	5.453518
14.586683	0.1	5.558021
14.588350	0.1	5.664877
14.590017	0.1	5.774819
14.591683	0.1	5.889097
14.593350	0.1	6.007920
14.595017	0.1	6.129551
14.596683	0.1	6.250916
14.598350	0.1	6.369757
14.600017	0.1	6.486601
14.601683	0.1	6.603822
14.603350	0.1	6.722542
14.605017	0.1	6.841151
14.606683	0.1	6.957585
14.608350	0.1	7.072282
14.610017	0.1	7.187445
14.611683	0.1	7.304242
14.613350	0.1	7.421845
14.615017	0.1	7.538684
14.616683	0.1	7.654298
14.618350	0.1	7.769167
14.620017	0.1	7.882798
14.621683	0.1	7.993975
14.623350	0.1	8.102967
14.625017	0.1	8.211751
14.626683	0.1	8.321675
14.628350	0.1	8.431450
14.630017	0.1	8.537909
14.631683	0.1	8.639083
14.633350	0.1	8.735550
14.635017	0.1	8.828603
14.636683	0.1	8.919314
14.638350	0.1	9.008488
14.640017	0.1	9.095613
14.641683	0.1	9.179451
14.643350	0.1	9.259908
14.645017	0.1	9.337380
14.646683	0.1	9.411285
14.648350	0.1	9.480775
14.650017	0.1	9.545530
14.651683	0.1	9.605396
14.653350	0.1	9.660712
14.655017	0.1	9.712665
14.656683	0.1	9.762584
14.658350	0.1	9.811306
14.660017	0.1	9.858920
14.661683	0.1	9.904378
14.663350	0.1	9.945757
14.665017	0.1	9.981692
14.666683	0.1	10.012193
14.668350	0.1	10.038065
14.670017	0.1	10.060207
14.671683	0.1	10.078866
14.673350	0.1	10.093451
14.675017	0.1	10.103718
14.676683	0.1	10.110619
14.678350	0.1	10.116142
14.680017	0.1	10.122503
14.681683	0.1	10.130545
14.683350	0.1	10.139197
14.685017	0.1	10.146908
14.686683	0.1	10.152203
14.688350	0.1	10.153502
14.690017	0.1	10.150536
14.691683	0.1	10.145186
14.693350	0.1	10.139947
14.695017	0.1	10.136710
14.696683	0.1	10.136520
14.698350	0.1	10.138713
14.700017	0.1	10.141227
14.701683	0.1	10.143160
14.703350	0.1	10.145805
14.705017	0.1	10.150648
14.706683	0.1	10.158238
14.708350	0.1	10.169381
14.710017	0.1	10.185451
14.711683	0.1	10.207337
14.713350	0.1	10.234532
14.715017	0.1	10.265112
14.716683	0.1	10.297187
14.718350	0.1	10.330812
14.720017	0.1	10.368703
14.721683	0.1	10.415027
14.723350	0.1	10.472098
14.725017	0.1	10.538711
14.726683	0.1	10.612784
14.728350	0.1	10.693786
14.730017	0.1	10.782112
14.731683	0.1	10.878039
14.733350	0.1	10.981304
14.735017	0.1	11.091260
14.736683	0.1	11.207787
14.738350	0.1	11.331728
14.740017	0.1	11.464418
14.741683	0.1	11.607003
14.743350	0.1	11.760434
14.745017	0.1	11.925353
14.746683	0.1	12.101172
14.748350	0.1	12.286208
14.750017	0.1	12.479327
14.751683	0.1	12.680460
14.753350	0.1	12.889295
14.755017	0.1	13.104989
14.756683	0.1	13.327752
14.758350	0.1	13.558990
14.760017	0.1	13.798708
14.761683	0.1	14.043986
14.763350	0.1	14.291401
14.765017	0.1	14.540306
14.766683	0.1	14.792057
14.768350	0.1	15.046764
14.770017	0.1	15.302943
14.771683	0.1	15.559974
14.773350	0.1	15.818803
14.775017	0.1	16.080262
14.776683	0.1	16.343114
14.778350	0.1	16.603712
14.780017	0.1	16.858084
14.781683	0.1	17.104070
14.783350	0.1	17.341012
14.785017	0.1	17.568572
14.786683	0.1	17.786613
14.788350	0.1	17.995676
14.790017	0.1	18.196637
14.791683	0.1	18.389341
14.793350	0.1	18.572100
14.795017	0.1	18.742988
14.796683	0.1	18.901159
14.798350	0.1	19.046762
14.800017	0.1	19.180486
14.801683	0.1	19.303565
14.803350	0.1	19.417317
14.805017	0.1	19.522007
14.806683	0.1	19.616256
14.808350	0.1	19.698106
14.810017	0.1	19.766567
14.811683	0.1	19.821646
14.813350	0.1	19.862899
14.815017	0.1	19.889018
14.816683	0.1	19.899425
14.818350	0.1	19.895649
14.820017	0.1	19.880962
14.821683	0.1	19.859471
14.823350	0.1	19.834484
14.825017	0.1	19.805995
14.826683	0.1	19.770716
14.828350	0.1	19.725692
14.830017	0.1	19.670636
14.831683	0.1	19.607041
14.833350	0.1	19.536959
14.835017	0.1	19.462332
14.836683	0.1	19.384222
14.838350	0.1	19.302545
14.840017	0.1	19.216435
14.841683	0.1	19.125263
14.843350	0.1	19.029458
14.845017	0.1	18.929886
14.846683	0.1	18.826700
14.848350	0.1	18.719691
14.850017	0.1	18.609655
14.851683	0.1	18.498017
14.853350	0.1	18.385518
14.855017	0.1	18.271925
14.856683	0.1	18.156366
14.858350	0.1	18.038242
14.860017	0.1	17.917822
14.861683	0.1	17.795069
14.863350	0.1	17.668647
14.865017	0.1	17.536925
14.866683	0.1	17.399085
14.868350	0.1	17.255270
14.870017	0.1	17.106715
14.871683	0.1	16.955612
14.873350	0.1	16.803648
14.875017	0.1	16.651107
14.876683	0.1	16.497299
14.878350	0.1	16.340734
14.880017	0.1	16.179536
14.881683	0.1	16.012918
14.883350	0.1	15.841806
14.885017	0.1	15.667304
14.886683	0.1	15.489450
14.888350	0.1	15.307735
14.890017	0.1	15.121331
14.891683	0.1	14.929227
14.893350	0.1	14.731768
14.895017	0.1	14.531054
14.896683	0.1	14.329054
14.898350	0.1	14.126422
14.900017	0.1	13.923012
14.901683	0.1	13.718638
14.903350	0.1	13.513528
14.905017	0.1	13.308376
14.906683	0.1	13.104202
14.908350	0.1	12.902292
14.910017	0.1	12.703999
14.911683	0.1	12.510405
14.913350	0.1	12.321398
14.915017	0.1	12.135203
14.916683	0.1	11.949921
14.918350	0.1	11.765473
14.920017	0.1	11.583376
14.921683	0.1	11.405428
14.923350	0.1	11.232966
14.925017	0.1	11.066590
14.926683	0.1	10.906425
14.928350	0.1	10.752929
14.930017	0.1	10.606991
14.931683	0.1	10.469761
14.933350	0.1	10.342449
14.935017	0.1	10.225503
14.936683	0.1	10.118065
14.938350	0.1	10.018609
14.940017	0.1	9.926595
14.941683	0.1	9.843335
14.943350	0.1	9.770915
14.945017	0.1	9.709611
14.946683	0.1	9.656725
14.948350	0.1	9.609372
14.950017	0.1	9.568390
14.951683	0.1	9.537651
14.953350	0.1	9.519411
14.955017	0.1	9.512804
14.956683	0.1	9.516790
14.958350	0.1	9.532142
14.960017	0.1	9.559961
14.961683	0.1	9.599673
14.963350	0.1	9.649000
14.965017	0.1	9.704991
14.966683	0.1	9.765262
14.968350	0.1	9.828722
14.970017	0.1	9.895344
14.971683	0.1	9.966264
14.973350	0.1	10.043685
14.975017	0.1	10.129288
14.976683	0.1	10.222755
14.978350	0.1	10.322318
14.980017	0.1	10.425970
14.981683	0.1	10.532243
14.983350	0.1	10.640631
14.985017	0.1	10.751174
14.986683	0.1	10.863622
14.988350	0.1	10.977150
14.990017	0.1	11.090525
14.991683	0.1	11.202288
14.993350	0.1	11.311220
14.995017	0.1	11.417028
14.996683	0.1	11.520023
14.998350	0.1	11.620265
15.000017	0.1	11.717919
15.001683	0.1	11.813859
15.003350	0.1	11.908934
15.005017	0.1	12.003151
15.006683	0.1	12.095654
15.008350	0.1	12.184619
15.010017	0.1	12.267586
15.011683	0.1	12.343125
15.013350	0.1	12.411545
15.015017	0.1	12.473050
15.016683	0.1	12.526689
15.018350	0.1	12.572217
15.020017	0.1	12.611165
15.021683	0.1	12.645549
15.023350	0.1	12.676576
15.025017	0.1	12.704595
15.026683	0.1	12.729270
15.028350	0.1	12.749480
15.030017	0.1	12.763329
15.031683	0.1	12.769187
15.033350	0.1	12.766924
15.035017	0.1	12.757760
15.036683	0.1	12.743077
15.038350	0.1	12.723762
15.040017	0.1	12.700376
15.041683	0.1	12.672865
15.043350	0.1	12.639794
15.045017	0.1	12.599095
15.046683	0.1	12.549981
15.048350	0.1	12.493478
15.050017	0.1	12.431075
15.051683	0.1	12.363535
15.053350	0.1	12.291037
15.055017	0.1	12.214268
15.056683	0.1	12.135021
15.058350	0.1	12.055086
15.060017	0.1	11.974885
15.061683	0.1	11.893376
15.063350	0.1	11.808965
15.065017	0.1	11.720676
15.066683	0.1	11.628657
15.068350	0.1	11.533592
15.070017	0.1	11.435905
15.071683	0.1	11.335518
15.073350	0.1	11.232039
15.075017	0.1	11.125011
15.076683	0.1	11.014328
15.078350	0.1	10.901243
15.080017	0.1	10.788143
15.081683	0.1	10.676365
15.083350	0.1	10.565072
15.085017	0.1	10.453179
15.086683	0.1	10.340721
15.088350	0.1	10.227822
15.090017	0.1	10.113837
15.091683	0.1	9.998297
15.093350	0.1	9.881868
15.095017	0.1	9.766119
15.096683	0.1	9.652711
15.098350	0.1	9.542857
15.100017	0.1	9.437129
15.101683	0.1	9.335447
15.103350	0.1	9.237076
15.105017	0.1	9.141108
15.106683	0.1	9.046909
15.108350	0.1	8.954164
15.110017	0.1	8.863313
15.111683	0.1	8.775708
15.113350	0.1	8.692681
15.115017	0.1	8.614520
15.116683	0.1	8.540177
15.118350	0.1	8.468437
15.120017	0.1	8.399524
15.121683	0.1	8.334825
15.123350	0.1	8.275136
15.125017	0.1	8.219909
15.126683	0.1	8.168025
15.128350	0.1	8.119424
15.130017	0.1	8.075493
15.131683	0.1	8.037500
15.133350	0.1	8.005663
15.135017	0.1	7.979530
15.136683	0.1	7.958119
15.138350	0.1	7.940182
15.140017	0.1	7.924489
15.141683	0.1	7.910030
15.143350	0.1	7.896442
15.145017	0.1	7.884330
15.146683	0.1	7.874435
15.148350	0.1	7.866994
15.150017	0.1	7.862775
15.151683	0.1	7.863492
15.153350	0.1	7.870216
15.155017	0.1	7.882584
15.156683	0.1	7.899506
15.158350	0.1	7.919525
15.160017	0.1	7.941276
15.161683	0.1	7.964503
15.163350	0.1	7.990254
15.165017	0.1	8.019446
15.166683	0.1	8.051582
15.168350	0.1	8.085384
15.170017	0.1	8.120304
15.171683	0.1	8.156388
15.173350	0.1	8.193254
15.175017	0.1	8.230763
15.176683	0.1	8.269865
15.178350	0.1	8.311588
15.180017	0.1	8.356096
15.181683	0.1	8.403226
15.183350	0.1	8.452819
15.185017	0.1	8.504521
15.186683	0.1	8.557909
15.188350	0.1	8.612438
15.190017	0.1	8.666907
15.191683	0.1	8.720052
15.193350	0.1	8.771853
15.195017	0.1	8.823411
15.196683	0.1	8.875453
15.198350	0.1	8.927668
15.200017	0.1	8.979784
15.201683	0.1	9.032134
15.203350	0.1	9.084856
15.205017	0.1	9.138049
15.206683	0.1	9.192168
15.208350	0.1	9.246948
15.210017	0.1	9.300886
15.211683	0.1	9.352025
15.213350	0.1	9.398935
15.215017	0.1	9.441688
15.216683	0.1	9.481418
15.218350	0.1	9.518703
15.220017	0.1	9.553283
15.221683	0.1	9.585368
15.223350	0.1	9.616469
15.225017	0.1	9.647948
15.226683	0.1	9.679347
15.228350	0.1	9.709303
15.230017	0.1	9.736619
15.231683	0.1	9.760074
15.233350	0.1	9.779059
15.235017	0.1	9.793751
15.236683	0.1	9.804331
15.238350	0.1	9.811702
15.240017	0.1	9.817746
15.241683	0.1	9.823176
15.243350	0.1	9.826198
15.245017	0.1	9.823879
15.246683	0.1	9.814748
15.248350	0.1	9.800196
15.250017	0.1	9.782729
15.251683	0.1	9.763674
15.253350	0.1	9.743446
15.255017	0.1	9.722803
15.256683	0.1	9.702230
15.258350	0.1	9.680721
15.260017	0.1	9.656288
15.261683	0.1	9.627775
15.263350	0.1	9.594993
15.265017	0.1	9.557367
15.266683	0.1	9.514340
15.268350	0.1	9.466717
15.270017	0.1	9.416831
15.271683	0.1	9.367270
15.273350	0.1	9.319140
15.275017	0.1	9.271237
15.276683	0.1	9.221458
15.278350	0.1	9.169136
15.280017	0.1	9.115431
15.281683	0.1	9.061135
15.283350	0.1	9.005559
15.285017	0.1	8.948413
15.286683	0.1	8.891174
15.288350	0.1	8.835606
15.290017	0.1	8.782037
15.291683	0.1	8.729119
15.293350	0.1	8.674720
15.295017	0.1	8.616950
15.296683	0.1	8.555157
15.298350	0.1	8.490891
15.300017	0.1	8.427580
15.301683	0.1	8.368511
15.303350	0.1	8.314671
15.305017	0.1	8.264682
15.306683	0.1	8.215914
15.308350	0.1	8.164993
15.310017	0.1	8.109729
15.311683	0.1	8.051549
15.313350	0.1	7.995106
15.315017	0.1	7.944838
15.316683	0.1	7.901783
15.318350	0.1	7.864004
15.320017	0.1	7.829606
15.321683	0.1	7.797517
15.323350	0.1	7.766280
15.325017	0.1	7.734424
15.326683	0.1	7.701726
15.328350	0.1	7.669614
15.330017	0.1	7.640417
15.331683	0.1	7.615769
15.333350	0.1	7.596202
15.335017	0.1	7.582558
15.336683	0.1	7.575592
15.338350	0.1	7.573855
15.340017	0.1	7.574172
15.341683	0.1	7.574544
15.343350	0.1	7.575168
15.345017	0.1	7.577157
15.346683	0.1	7.582093
15.348350	0.1	7.592076
15.350017	0.1	7.608109
15.351683	0.1	7.628752
15.353350	0.1	7.651709
15.355017	0.1	7.675979
15.356683	0.1	7.702126
15.358350	0.1	7.731337
15.360017	0.1	7.764813
15.361683	0.1	7.803538
15.363350	0.1	7.848367
15.365017	0.1	7.899958
15.366683	0.1	7.958203
15.368350	0.1	8.021933
15.370017	0.1	8.089212
15.371683	0.1	8.157892
15.373350	0.1	8.226633
15.375017	0.1	8.295765
15.376683	0.1	8.367291
15.378350	0.1	8.443692
15.380017	0.1	8.526766
15.381683	0.1	8.617397
15.383350	0.1	8.715489
15.385017	0.1	8.819681
15.386683	0.1	8.927677
15.388350	0.1	9.037764
15.390017	0.1	9.150454
15.391683	0.1	9.268001
15.393350	0.1	9.392207
15.395017	0.1	9.523365
15.396683	0.1	9.661685
15.398350	0.1	9.808214
15.400017	0.1	9.963666
15.401683	0.1	10.127751
15.403350	0.1	10.299911
15.405017	0.1	10.479847
15.406683	0.1	10.667490
15.408350	0.1	10.863338
15.410017	0.1	11.068401
15.411683	0.1	11.283541
15.413350	0.1	11.509848
15.415017	0.1	11.749472
15.416683	0.1	12.004832
15.418350	0.1	12.277402
15.420017	0.1	12.567556
15.421683	0.1	12.874412
15.423350	0.1	13.196310
15.425017	0.1	13.532876
15.426683	0.1	13.885829
15.428350	0.1	14.257333
15.430017	0.1	14.649057
15.431683	0.1	15.062462
15.433350	0.1	15.498959
15.435017	0.1	15.960373
15.436683	0.1	16.449112
15.438350	0.1	16.967109
15.440017	0.1	17.514960
15.441683	0.1	18.092361
15.443350	0.1	18.699365
15.445017	0.1	19.337186
15.446683	0.1	20.007649
15.448350	0.1	20.712614
15.450017	0.1	21.454208
15.451683	0.1	22.234540
15.453350	0.1	23.054988
15.455017	0.1	23.916154
15.456683	0.1	24.818224
15.458350	0.1	25.761393
15.460017	0.1	26.746159
15.461683	0.1	27.773972
15.463350	0.1	28.848099
15.465017	0.1	29.972745
15.466683	0.1	31.150919
15.468350	0.1	32.383204
15.470017	0.1	33.668336
15.471683	0.1	35.004984
15.473350	0.1	36.392976
15.475017	0.1	37.833098
15.476683	0.1	39.326595
15.478350	0.1	40.875068
15.480017	0.1	42.480519
15.481683	0.1	44.145128
15.483350	0.1	45.870333
15.485017	0.1	47.656228
15.486683	0.1	49.502403
15.488350	0.1	51.409178
15.490017	0.1	53.377990
15.491683	0.1	55.410755
15.493350	0.1	57.509355
15.495017	0.1	59.675938
15.496683	0.1	61.912853
15.498350	0.1	64.221872
15.500017	0.1	66.603585
15.501683	0.1	69.057467
15.503350	0.1	71.583423
15.505017	0.1	74.183745
15.506683	0.1	76.862322
15.508350	0.1	79.622283
15.510017	0.1	82.465867
15.511683	0.1	85.395519
15.513350	0.1	88.414811
15.515017	0.1	91.528841
15.516683	0.1	94.743194
15.518350	0.1	98.062405
15.520017	0.1	101.490403
15.521683	0.1	105.031743
15.523350	0.1	108.692823
15.525017	0.1	112.481867
15.526683	0.1	116.405920
15.528350	0.1	120.469094
15.530017	0.1	124.676256
15.531683	0.1	129.036280
15.533350	0.1	133.559043
15.535017	0.1	138.252219
15.536683	0.1	143.122422
15.538350	0.1	148.176891
15.540017	0.1	153.423576
15.541683	0.1	158.869997
15.543350	0.1	164.521500
15.545017	0.1	170.381023
15.546683	0.1	176.450401
15.548350	0.1	182.730253
15.550017	0.1	189.218428
15.551683	0.1	195.909804
15.553350	0.1	202.798066
15.555017	0.1	209.876755
15.556683	0.1	217.137747
15.558350	0.1	224.569105
15.560017	0.1	232.155933
15.561683	0.1	239.882232
15.563350	0.1	247.728629
15.565017	0.1	255.669919
15.566683	0.1	263.677123
15.568350	0.1	271.719643
15.570017	0.1	279.766191
15.571683	0.1	287.785456
15.573350	0.1	295.744762
15.575017	0.1	303.609176
15.576683	0.1	311.343023
15.578350	0.1	318.911174
15.580017	0.1	326.279169
15.581683	0.1	333.413361
15.583350	0.1	340.281227
15.585017	0.1	346.852686
15.586683	0.1	353.101320
15.588350	0.1	359.003125
15.590017	0.1	364.535079
15.591683	0.1	369.676538
15.593350	0.1	374.410623
15.595017	0.1	378.723890
15.596683	0.1	382.606462
15.598350	0.1	386.053222
15.600017	0.1	389.062926
15.601683	0.1	391.636282
15.603350	0.1	393.776470
15.605017	0.1	395.489517
15.606683	0.1	396.782710
15.608350	0.1	397.663415
15.610017	0.1	398.140299
15.611683	0.1	398.226902
15.613350	0.1	397.942714
15.615017	0.1	397.308832
15.616683	0.1	396.343661
15.618350	0.1	395.063246
15.620017	0.1	393.483574
15.621683	0.1	391.620635
15.623350	0.1	389.489071
15.625017	0.1	387.103297
15.626683	0.1	384.480246
15.628350	0.1	381.639111
15.630017	0.1	378.599246
15.631683	0.1	375.379995
15.633350	0.1	371.999368
15.635017	0.1	368.470699
15.636683	0.1	364.802960
15.638350	0.1	361.004854
15.640017	0.1	357.088042
15.641683	0.1	353.066936
15.643350	0.1	348.955547
15.645017	0.1	344.764050
15.646683	0.1	340.498020
15.648350	0.1	336.161522
15.650017	0.1	331.761460
15.651683	0.1	327.308304
15.653350	0.1	322.812312
15.655017	0.1	318.279914
15.656683	0.1	313.714072
15.658350	0.1	309.117181
15.660017	0.1	304.493858
15.661683	0.1	299.851867
15.663350	0.1	295.198933
15.665017	0.1	290.539405
15.666683	0.1	285.875518
15.668350	0.1	281.209592
15.670017	0.1	276.543051
15.671683	0.1	271.876292
15.673350	0.1	267.211749
15.675017	0.1	262.555494
15.676683	0.1	257.914979
15.678350	0.1	253.295028
15.680017	0.1	248.695649
15.681683	0.1	244.114162
15.683350	0.1	239.549577
15.685017	0.1	235.004686
15.686683	0.1	230.484116
15.688350	0.1	225.991737
15.690017	0.1	221.530483
15.691683	0.1	217.102976
15.693350	0.1	212.711031
15.695017	0.1	208.355333
15.696683	0.1	204.036450
15.698350	0.1	199.755840
15.700017	0.1	195.515547
15.701683	0.1	191.317634
15.703350	0.1	187.163768
15.705017	0.1	183.055001
15.706683	0.1	178.991924
15.708350	0.1	174.975381
15.710017	0.1	171.006560
15.711683	0.1	167.086683
15.713350	0.1	163.218030
15.715017	0.1	159.404306
15.716683	0.1	155.648659
15.718350	0.1	151.951993
15.720017	0.1	148.313870
15.721683	0.1	144.734276
15.723350	0.1	141.214188
15.725017	0.1	137.754711
15.726683	0.1	134.355798
15.728350	0.1	131.016611
15.730017	0.1	127.737168
15.731683	0.1	124.518247
15.733350	0.1	121.360566
15.735017	0.1	118.264929
15.736683	0.1	115.231807
15.738350	0.1	112.261279
15.740017	0.1	109.353964
15.741683	0.1	106.510636
15.743350	0.1	103.731640
15.745017	0.1	101.017612
15.746683	0.1	98.369178
15.748350	0.1	95.785731
15.750017	0.1	93.266061
15.751683	0.1	90.809134
15.753350	0.1	88.413488
15.755017	0.1	86.077810
15.756683	0.1	83.802519
15.758350	0.1	81.589110
15.760017	0.1	79.437066
15.761683	0.1	77.343504
15.763350	0.1	75.306757
15.765017	0.1	73.327748
15.766683	0.1	71.407263
15.768350	0.1	69.544353
15.770017	0.1	67.737177
15.771683	0.1	65.983865
15.773350	0.1	64.282697
15.775017	0.1	62.632412
15.776683	0.1	61.032800
15.778350	0.1	59.485487
15.780017	0.1	57.993080
15.781683	0.1	56.556123
15.783350	0.1	55.171317
15.785017	0.1	53.833542
15.786683	0.1	52.538901
15.788350	0.1	51.285834
15.790017	0.1	50.074020
15.791683	0.1	48.902407
15.793350	0.1	47.769020
15.795017	0.1	46.672626
15.796683	0.1	45.613037
15.798350	0.1	44.590393
15.800017	0.1	43.605124
15.801683	0.1	42.657438
15.803350	0.1	41.746190
15.805017	0.1	40.868726
15.806683	0.1	40.022144
15.808350	0.1	39.204676
15.810017	0.1	38.416158
15.811683	0.1	37.657176
15.813350	0.1	36.927657
15.815017	0.1	36.226651
15.816683	0.1	35.552601
15.818350	0.1	34.903507
15.820017	0.1	34.277709
15.821683	0.1	33.674515
15.823350	0.1	33.093966
15.825017	0.1	32.536229
15.826683	0.1	32.000956
15.828350	0.1	31.487281
15.830017	0.1	30.993922
15.831683	0.1	30.519166
15.833350	0.1	30.061658
15.835017	0.1	29.621222
15.836683	0.1	29.197806
15.838350	0.1	28.789975
15.840017	0.1	28.395918
15.841683	0.1	28.015720
15.843350	0.1	27.650464
15.845017	0.1	27.299211
15.846683	0.1	26.959372
15.848350	0.1	26.630168
15.850017	0.1	26.313220
15.851683	0.1	26.010107
15.853350	0.1	25.720987
15.855017	0.1	25.444981
15.856683	0.1	25.180751
15.858350	0.1	24.926765
15.860017	0.1	24.681734
15.861683	0.1	24.445299
15.863350	0.1	24.217344
15.865017	0.1	23.996816
15.866683	0.1	23.782458
15.868350	0.1	23.574070
15.870017	0.1	23.372402
15.871683	0.1	23.178500
15.873350	0.1	22.993013
15.875017	0.1	22.815634
15.876683	0.1	22.645420
15.878350	0.1	22.481363
15.880017	0.1	22.322605
15.881683	0.1	22.168625
15.883350	0.1	22.019367
15.885017	0.1	21.874839
15.886683	0.1	21.734578
15.888350	0.1	21.598269
15.890017	0.1	21.466599
15.891683	0.1	21.340172
15.893350	0.1	21.218536
15.895017	0.1	21.101590
15.896683	0.1	20.990362
15.898350	0.1	20.885365
15.900017	0.1	20.785774
15.901683	0.1	20.690239
15.903350	0.1	20.597479
15.905017	0.1	20.506997
15.906683	0.1	20.419508
15.908350	0.1	20.335503
15.910017	0.1	20.254347
15.911683	0.1	20.175772
15.913350	0.1	20.100856
15.915017	0.1	20.031142
15.916683	0.1	19.966904
15.918350	0.1	19.906396
15.920017	0.1	19.847322
15.921683	0.1	19.788351
15.923350	0.1	19.729114
15.925017	0.1	19.669933
15.926683	0.1	19.612270
15.928350	0.1	19.558701
15.930017	0.1	19.511906
15.931683	0.1	19.472865
15.933350	0.1	19.439436
15.935017	0.1	19.407468
15.936683	0.1	19.374099
15.938350	0.1	19.339696
15.940017	0.1	19.306974
15.941683	0.1	19.278759
15.943350	0.1	19.256184
15.945017	0.1	19.238647
15.946683	0.1	19.225101
15.948350	0.1	19.214903
15.950017	0.1	19.207988
15.951683	0.1	19.204463
15.953350	0.1	19.204095
15.955017	0.1	19.206381
15.956683	0.1	19.210856
15.958350	0.1	19.217334
15.960017	0.1	19.226349
15.961683	0.1	19.238992
15.963350	0.1	19.255700
15.965017	0.1	19.275732
15.966683	0.1	19.298233
15.968350	0.1	19.322652
15.970017	0.1	19.348669
15.971683	0.1	19.376632
15.973350	0.1	19.407156
15.975017	0.1	19.440423
15.976683	0.1	19.476665
15.978350	0.1	19.515944
15.980017	0.1	19.557448
15.981683	0.1	19.600475
15.983350	0.1	19.645426
15.985017	0.1	19.693477
15.986683	0.1	19.745366
15.988350	0.1	19.800044
15.990017	0.1	19.854954
15.991683	0.1	19.908259
15.993350	0.1	19.960771
15.995017	0.1	20.015151
15.996683	0.1	20.072879
15.998350	0.1	20.132805
16.000017	0.1	20.192764
16.001683	0.1	20.251740
16.003350	0.1	20.310232
16.005017	0.1	20.369142
16.006683	0.1	20.428724
16.008350	0.1	20.488058
16.010017	0.1	20.545293
16.011683	0.1	20.599412
16.013350	0.1	20.651370
16.015017	0.1	20.703021
16.016683	0.1	20.755753
16.018350	0.1	20.810049
16.020017	0.1	20.865188
16.021683	0.1	20.919675
16.023350	0.1	20.972430
16.025017	0.1	21.023117
16.026683	0.1	21.071890
16.028350	0.1	21.118931
16.030017	0.1	21.163868
16.031683	0.1	21.205707
16.033350	0.1	21.243370
16.035017	0.1	21.276549
16.036683	0.1	21.306234
16.038350	0.1	21.333932
16.040017	0.1	21.359776
16.041683	0.1	21.382128
16.043350	0.1	21.399572
16.045017	0.1	21.412470
16.046683	0.1	21.422389
16.048350	0.1	21.430883
16.050017	0.1	21.438622
16.051683	0.1	21.444787
16.053350	0.1	21.447907
16.055017	0.1	21.447460
16.056683	0.1	21.444401
16.058350	0.1	21.440326
16.060017	0.1	21.436019
16.061683	0.1	21.430547
16.063350	0.1	21.422021
16.065017	0.1	21.409388
16.066683	0.1	21.393085
16.068350	0.1	21.374063
16.070017	0.1	21.352563
16.071683	0.1	21.328186
16.073350	0.1	21.301084
16.075017	0.1	21.272237
16.076683	0.1	21.242118
16.078350	0.1	21.210113
16.080017	0.1	21.175626
16.081683	0.1	21.138624
16.083350	0.1	21.098829
16.085017	0.1	21.055150
16.086683	0.1	21.006325
16.088350	0.1	20.952704
16.090017	0.1	20.897137
16.091683	0.1	20.842860
16.093350	0.1	20.790249
16.095017	0.1	20.736745
16.096683	0.1	20.679925
16.098350	0.1	20.619202
16.100017	0.1	20.554750
16.101683	0.1	20.487024
16.103350	0.1	20.417580
16.105017	0.1	20.348527
16.106683	0.1	20.280643
16.108350	0.1	20.212913
16.110017	0.1	20.144228
16.111683	0.1	20.074770
16.113350	0.1	20.005051
16.115017	0.1	19.935197
16.116683	0.1	19.866074
16.118350	0.1	19.799210
16.120017	0.1	19.734739
16.121683	0.1	19.671787
16.123350	0.1	19.610561
16.125017	0.1	19.551856
16.126683	0.1	19.495459
16.128350	0.1	19.440264
16.130017	0.1	19.385079
16.131683	0.1	19.329297
16.133350	0.1	19.273525
16.135017	0.1	19.219648
16.136683	0.1	19.169757
16.138350	0.1	19.124607
16.140017	0.1	19.083582
16.141683	0.1	19.046091
16.143350	0.1	19.012066
16.145017	0.1	18.981365
16.146683	0.1	18.953625
16.148350	0.1	18.928214
16.150017	0.1	18.904591
16.151683	0.1	18.883608
16.153350	0.1	18.866840
16.155017	0.1	18.854295
16.156683	0.1	18.844269
16.158350	0.1	18.834858
16.160017	0.1	18.825214
16.161683	0.1	18.816357
16.163350	0.1	18.810355
16.165017	0.1	18.808083
16.166683	0.1	18.809126
16.168350	0.1	18.813387
16.170017	0.1	18.820846
16.171683	0.1	18.830504
16.173350	0.1	18.840753
16.175017	0.1	18.851040
16.176683	0.1	18.862942
16.178350	0.1	18.878761
16.180017	0.1	18.898915
16.181683	0.1	18.921774
16.183350	0.1	18.945606
16.185017	0.1	18.969928
16.186683	0.1	18.995348
16.188350	0.1	19.022669
16.190017	0.1	19.051749
16.191683	0.1	19.081645
16.193350	0.1	19.112048
16.195017	0.1	19.143787
16.196683	0.1	19.177324
16.198350	0.1	19.211965
16.200017	0.1	19.247336
16.201683	0.1	19.284375
16.203350	0.1	19.324045
16.205017	0.1	19.365572
16.206683	0.1	19.406760
16.208350	0.1	19.446318
16.210017	0.1	19.485177
16.211683	0.1	19.525085
16.213350	0.1	19.566859
16.215017	0.1	19.610198
16.216683	0.1	19.653668
16.218350	0.1	19.695456
16.220017	0.1	19.735838
16.221683	0.1	19.777613
16.223350	0.1	19.823140
16.225017	0.1	19.872501
16.226683	0.1	19.924492
16.228350	0.1	19.977926
16.230017	0.1	20.031929
16.231683	0.1	20.085485
16.233350	0.1	20.137192
16.235017	0.1	20.186142
16.236683	0.1	20.232792
16.238350	0.1	20.278431
16.240017	0.1	20.324592
16.241683	0.1	20.373175
16.243350	0.1	20.425641
16.245017	0.1	20.481432
16.246683	0.1	20.538629
16.248350	0.1	20.596460
16.250017	0.1	20.654881
16.251683	0.1	20.712493
16.253350	0.1	20.767138
16.255017	0.1	20.818091
16.256683	0.1	20.867037
16.258350	0.1	20.916718
16.260017	0.1	20.968257
16.261683	0.1	21.020696
16.263350	0.1	21.073581
16.265017	0.1	21.128110
16.266683	0.1	21.184911
16.268350	0.1	21.242579
16.270017	0.1	21.299236
16.271683	0.1	21.354300
16.273350	0.1	21.408219
16.275017	0.1	21.461761
16.276683	0.1	21.515735
16.278350	0.1	21.570753
16.280017	0.1	21.627080
16.281683	0.1	21.684589
16.283350	0.1	21.742499
16.285017	0.1	21.799533
16.286683	0.1	21.854755
16.288350	0.1	21.907911
16.290017	0.1	21.959101
16.291683	0.1	22.009010
16.293350	0.1	22.058967
16.295017	0.1	22.110334
16.296683	0.1	22.164104
16.298350	0.1	22.220062
16.300017	0.1	22.276412
16.301683	0.1	22.331681
16.303350	0.1	22.386350
16.305017	0.1	22.441810
16.306683	0.1	22.498653
16.308350	0.1	22.556218
16.310017	0.1	22.613015
16.311683	0.1	22.667544
16.313350	0.1	22.719046
16.315017	0.1	22.767773
16.316683	0.1	22.814805
16.318350	0.1	22.861543
16.320017	0.1	22.909455
16.321683	0.1	22.959798
16.323350	0.1	23.013069
16.325017	0.1	23.069163
16.326683	0.1	23.127394
16.328350	0.1	23.186076
16.330017	0.1	23.243595
16.331683	0.1	23.299898
16.333350	0.1	23.356080
16.335017	0.1	23.413356
16.336683	0.1	23.472495
16.338350	0.1	23.532985
16.340017	0.1	23.593255
16.341683	0.1	23.652371
16.343350	0.1	23.710788
16.345017	0.1	23.769615
16.346683	0.1	23.829918
16.348350	0.1	23.891889
16.350017	0.1	23.954627
16.351683	0.1	24.017394
16.353350	0.1	24.080328
16.355017	0.1	24.143611
16.356683	0.1	24.207011
16.358350	0.1	24.270616
16.360017	0.1	24.335133
16.361683	0.1	24.400810
16.363350	0.1	24.466733
16.365017	0.1	24.531530
16.366683	0.1	24.594292
16.368350	0.1	24.655266
16.370017	0.1	24.716295
16.371683	0.1	24.780044
16.373350	0.1	24.848031
16.375017	0.1	24.919370
16.376683	0.1	24.991641
16.378350	0.1	25.062850
16.380017	0.1	25.132326
16.381683	0.1	25.200211
16.383350	0.1	25.266828
16.385017	0.1	25.332575
16.386683	0.1	25.398280
16.388350	0.1	25.465470
16.390017	0.1	25.535682
16.391683	0.1	25.609448
16.393350	0.1	25.685788
16.395017	0.1	25.763474
16.396683	0.1	25.842539
16.398350	0.1	25.923057
16.400017	0.1	26.003453
16.401683	0.1	26.081675
16.403350	0.1	26.157224
16.405017	0.1	26.231618
16.406683	0.1	26.307357
16.408350	0.1	26.386129
16.410017	0.1	26.467526
16.411683	0.1	26.549771
16.413350	0.1	26.631346
16.415017	0.1	26.711547
16.416683	0.1	26.790239
16.418350	0.1	26.868088
16.420017	0.1	26.946925
16.421683	0.1	27.029035
16.423350	0.1	27.115075
16.425017	0.1	27.202908
16.426683	0.1	27.290005
16.428350	0.1	27.376045
16.430017	0.1	27.461876
16.431683	0.1	27.547553
16.433350	0.1	27.632797
16.435017	0.1	27.717794
16.436683	0.1	27.803113
16.438350	0.1	27.890005
16.440017	0.1	27.979966
16.441683	0.1	28.073057
16.443350	0.1	28.167591
16.445017	0.1	28.261575
16.446683	0.1	28.354027
16.448350	0.1	28.444873
16.450017	0.1	28.533977
16.451683	0.1	28.620949
16.453350	0.1	28.705830
16.455017	0.1	28.789532
16.456683	0.1	28.873784
16.458350	0.1	28.960691
16.460017	0.1	29.051784
16.461683	0.1	29.146788
16.463350	0.1	29.243073
16.465017	0.1	29.337402
16.466683	0.1	29.428885
16.468350	0.1	29.519564
16.470017	0.1	29.611867
16.471683	0.1	29.706508
16.473350	0.1	29.803212
16.475017	0.1	29.901899
16.476683	0.1	30.001928
16.478350	0.1	30.101794
16.480017	0.1	30.200770
16.481683	0.1	30.299621
16.483350	0.1	30.399025
16.485017	0.1	30.498542
16.486683	0.1	30.597821
16.488350	0.1	30.697342
16.490017	0.1	30.797063
16.491683	0.1	30.896231
16.493350	0.1	30.995309
16.495017	0.1	31.096265
16.496683	0.1	31.200629
16.498350	0.1	31.308425
16.500017	0.1	31.418833
16.501683	0.1	31.530778
16.503350	0.1	31.642602
16.505017	0.1	31.752428
16.506683	0.1	31.859623
16.508350	0.1	31.965300
16.510017	0.1	32.071546
16.511683	0.1	32.180324
16.513350	0.1	32.292148
16.515017	0.1	32.405946
16.516683	0.1	32.520848
16.518350	0.1	32.637338
16.520017	0.1	32.756324
16.521683	0.1	32.877876
16.523350	0.1	33.000945
16.525017	0.1	33.124019
16.526683	0.1	33.246079
16.528350	0.1	33.367281
16.530017	0.1	33.488553
16.531683	0.1	33.610398
16.533350	0.1	33.732941
16.535017	0.1	33.856873
16.536683	0.1	33.983225
16.538350	0.1	34.112753
16.540017	0.1	34.246044
16.541683	0.1	34.383009
16.543350	0.1	34.522801
16.545017	0.1	34.665023
16.546683	0.1	34.809620
16.548350	0.1	34.955512
16.550017	0.1	35.100719
16.551683	0.1	35.244268
16.553350	0.1	35.387245
16.555017	0.1	35.531838
16.556683	0.1	35.680239
16.558350	0.1	35.833400
16.560017	0.1	35.989946
16.561683	0.1	36.147400
16.563350	0.1	36.304509
16.565017	0.1	36.461940
16.566683	0.1	36.620963
16.568350	0.1	36.781840
16.570017	0.1	36.943373
16.571683	0.1	37.103938
16.573350	0.1	37.263613
16.575017	0.1	37.424965
16.576683	0.1	37.591080
16.578350	0.1	37.763398
16.580017	0.1	37.940904
16.581683	0.1	38.120388
16.583350	0.1	38.298941
16.585017	0.1	38.476368
16.586683	0.1	38.654022
16.588350	0.1	38.833101
16.590017	0.1	39.014798
16.591683	0.1	39.199512
16.593350	0.1	39.386125
16.595017	0.1	39.573610
16.596683	0.1	39.762077
16.598350	0.1	39.951731
16.600017	0.1	40.142364
16.601683	0.1	40.333997
16.603350	0.1	40.527470
16.605017	0.1	40.724603
16.606683	0.1	40.927460
16.608350	0.1	41.136835
16.610017	0.1	41.351565
16.611683	0.1	41.569537
16.613350	0.1	41.789627
16.615017	0.1	42.012814
16.616683	0.1	42.240899
16.618350	0.1	42.474065
16.620017	0.1	42.710830
16.621683	0.1	42.950101
16.623350	0.1	43.191738
16.625017	0.1	43.435320
16.626683	0.1	43.679983
16.628350	0.1	43.925690
16.630017	0.1	44.173729
16.631683	0.1	44.425507
16.633350	0.1	44.681048
16.635017	0.1	44.939136
16.636683	0.1	45.198887
16.638350	0.1	45.460644
16.640017	0.1	45.725326
16.641683	0.1	45.992830
16.643350	0.1	46.261298
16.645017	0.1	46.528126
16.646683	0.1	46.791458
16.648350	0.1	47.050952
16.650017	0.1	47.307424
16.651683	0.1	47.561331
16.653350	0.1	47.812043
16.655017	0.1	48.058569
16.656683	0.1	48.299925
16.658350	0.1	48.534772
16.660017	0.1	48.761633
16.661683	0.1	48.979782
16.663350	0.1	49.189185
16.665017	0.1	49.389363
16.666683	0.1	49.578780
16.668350	0.1	49.756249
16.670017	0.1	49.922965
16.671683	0.1	50.081140
16.673350	0.1	50.230958
16.675017	0.1	50.370703
16.676683	0.1	50.498536
16.678350	0.1	50.612669
16.680017	0.1	50.711343
16.681683	0.1	50.793630
16.683350	0.1	50.860280
16.685017	0.1	50.912919
16.686683	0.1	50.952332
16.688350	0.1	50.978647
16.690017	0.1	50.992006
16.691683	0.1	50.992002
16.693350	0.1	50.978223
16.695017	0.1	50.951825
16.696683	0.1	50.915149
16.698350	0.1	50.870264
16.700017	0.1	50.818776
16.701683	0.1	50.761839
16.703350	0.1	50.699869
16.705017	0.1	50.632753
16.706683	0.1	50.560352
16.708350	0.1	50.482871
16.710017	0.1	50.401110
16.711683	0.1	50.316160
16.713350	0.1	50.228643
16.715017	0.1	50.138496
16.716683	0.1	50.045787
16.718350	0.1	49.951589
16.720017	0.1	49.857278
16.721683	0.1	49.763112
16.723350	0.1	49.668662
16.725017	0.1	49.574636
16.726683	0.1	49.483334
16.728350	0.1	49.397531
16.730017	0.1	49.319263
16.731683	0.1	49.248827
16.733350	0.1	49.184687
16.735017	0.1	49.124742
16.736683	0.1	49.067880
16.738350	0.1	49.014497
16.740017	0.1	48.965556
16.741683	0.1	48.920880
16.743350	0.1	48.879292
16.745017	0.1	48.840358
16.746683	0.1	48.804898
16.748350	0.1	48.774206
16.750017	0.1	48.749424
16.751683	0.1	48.730914
16.753350	0.1	48.717996
16.755017	0.1	48.709749
16.756683	0.1	48.706140
16.758350	0.1	48.707849
16.760017	0.1	48.714681
16.761683	0.1	48.725456
16.763350	0.1	48.739300
16.765017	0.1	48.755971
16.766683	0.1	48.775659
16.768350	0.1	48.798979
16.770017	0.1	48.826439
16.771683	0.1	48.857750
16.773350	0.1	48.891571
16.775017	0.1	48.926529
16.776683	0.1	48.962212
16.778350	0.1	48.998883
16.780017	0.1	49.037263
16.781683	0.1	49.078567
16.783350	0.1	49.123168
16.785017	0.1	49.169641
16.786683	0.1	49.216184
16.788350	0.1	49.261963
16.790017	0.1	49.307025
16.791683	0.1	49.352190
16.793350	0.1	49.399124
16.795017	0.1	49.449746
16.796683	0.1	49.505280
16.798350	0.1	49.565556
16.800017	0.1	49.629142
16.801683	0.1	49.694199
16.803350	0.1	49.758689
16.805017	0.1	49.820580
16.806683	0.1	49.878997
16.808350	0.1	49.934946
16.810017	0.1	49.990318
16.811683	0.1	50.046626
16.813350	0.1	50.104782
16.815017	0.1	50.165351
16.816683	0.1	50.228145
16.818350	0.1	50.291498
16.820017	0.1	50.353357
16.821683	0.1	50.413199
16.823350	0.1	50.471691
16.825017	0.1	50.529856
16.826683	0.1	50.589419
16.828350	0.1	50.651743
16.830017	0.1	50.716084
16.831683	0.1	50.780517
16.833350	0.1	50.844024
16.835017	0.1	50.906926
16.836683	0.1	50.970148
16.838350	0.1	51.034261
16.840017	0.1	51.098657
16.841683	0.1	51.161982
16.843350	0.1	51.223314
16.845017	0.1	51.283022
16.846683	0.1	51.342510
16.848350	0.1	51.402929
16.850017	0.1	51.464811
16.851683	0.1	51.528541
16.853350	0.1	51.594088
16.855017	0.1	51.660831
16.856683	0.1	51.727500
16.858350	0.1	51.792385
16.860017	0.1	51.854886
16.861683	0.1	51.916223
16.863350	0.1	51.977867
16.865017	0.1	52.040080
16.866683	0.1	52.102418
16.868350	0.1	52.165100
16.870017	0.1	52.229152
16.871683	0.1	52.294671
16.873350	0.1	52.359705
16.875017	0.1	52.421857
16.876683	0.1	52.480879
16.878350	0.1	52.538794
16.880017	0.1	52.597229
16.881683	0.1	52.655903
16.883350	0.1	52.714692
16.885017	0.1	52.774940
16.886683	0.1	52.837101
16.888350	0.1	52.899532
16.890017	0.1	52.960422
16.891683	0.1	53.019286
16.893350	0.1	53.076460
16.895017	0.1	53.132679
16.896683	0.1	53.189104
16.898350	0.1	53.246822
16.900017	0.1	53.306511
16.901683	0.1	53.368337
16.903350	0.1	53.431732
16.905017	0.1	53.495318
16.906683	0.1	53.557167
16.908350	0.1	53.615607
16.910017	0.1	53.669866
16.911683	0.1	53.719967
16.913350	0.1	53.766994
16.915017	0.1	53.813024
16.916683	0.1	53.859414
16.918350	0.1	53.906087
16.920017	0.1	53.953072
16.921683	0.1	54.001268
16.923350	0.1	54.051289
16.925017	0.1	54.102140
16.926683	0.1	54.151700
16.928350	0.1	54.198895
16.930017	0.1	54.244562
16.931683	0.1	54.289643
16.933350	0.1	54.333708
16.935017	0.1	54.375562
16.936683	0.1	54.414608
16.938350	0.1	54.451181
16.940017	0.1	54.486599
16.941683	0.1	54.523153
16.943350	0.1	54.562255
16.945017	0.1	54.602232
16.946683	0.1	54.639434
16.948350	0.1	54.671913
16.950017	0.1	54.701222
16.951683	0.1	54.730522
16.953350	0.1	54.761623
16.955017	0.1	54.793507
16.956683	0.1	54.823775
16.958350	0.1	54.851454
16.960017	0.1	54.877233
16.961683	0.1	54.901508
16.963350	0.1	54.923641
16.965017	0.1	54.942793
16.966683	0.1	54.958826
16.968350	0.1	54.972675
16.970017	0.1	54.985504
16.971683	0.1	54.997583
16.973350	0.1	55.008959
16.975017	0.1	55.020656
16.976683	0.1	55.033462
16.978350	0.1	55.046650
16.980017	0.1	55.058962
16.981683	0.1	55.069453
16.983350	0.1	55.077337
16.985017	0.1	55.081877
16.986683	0.1	55.082594
16.988350	0.1	55.080126
16.990017	0.1	55.076578
16.991683	0.1	55.074003
16.993350	0.1	55.072941
16.995017	0.1	55.073043
16.996683	0.1	55.073868
16.998350	0.1	55.074506
17.000017	0.1	55.074017
17.001683	0.1	55.072652
17.003350	0.1	55.071488
17.005017	0.1	55.071279
17.006683	0.1	55.072038
17.008350	0.1	55.072410
17.010017	0.1	55.069462
17.011683	0.1	55.061118
17.013350	0.1	55.048699
17.015017	0.1	55.035092
17.016683	0.1	55.021313
17.018350	0.1	55.007073
17.020017	0.1	54.993625
17.021683	0.1	54.983739
17.023350	0.1	54.979241
17.025017	0.1	54.979632
17.026683	0.1	54.982253
17.028350	0.1	54.983343
17.030017	0.1	54.980437
17.031683	0.1	54.973522
17.033350	0.1	54.963678
17.035017	0.1	54.952670
17.036683	0.1	54.942677
17.038350	0.1	54.934756
17.040017	0.1	54.928893
17.041683	0.1	54.925447
17.043350	0.1	54.924516
17.045017	0.1	54.924414
17.046683	0.1	54.922407
17.048350	0.1	54.916828
17.050017	0.1	54.908241
17.051683	0.1	54.899198
17.053350	0.1	54.892306
17.055017	0.1	54.887952
17.056683	0.1	54.884660
17.058350	0.1	54.880749
17.060017	0.1	54.874881
17.061683	0.1	54.866835
17.063350	0.1	54.857843
17.065017	0.1	54.849284
17.066683	0.1	54.841428
17.068350	0.1	54.834229
17.070017	0.1	54.828557
17.071683	0.1	54.825507
17.073350	0.1	54.824334
17.075017	0.1	54.822289
17.076683	0.1	54.817675
17.078350	0.1	54.812157
17.080017	0.1	54.808282
17.081683	0.1	54.806615
17.083350	0.1	54.806378
17.085017	0.1	54.806257
17.086683	0.1	54.804147
17.088350	0.1	54.798527
17.090017	0.1	54.790098
17.091683	0.1	54.781246
17.093350	0.1	54.773907
17.095017	0.1	54.767979
17.096683	0.1	54.761907
17.098350	0.1	54.754694
17.100017	0.1	54.747155
17.101683	0.1	54.741218
17.103350	0.1	54.738130
17.105017	0.1	54.737823
17.106683	0.1	54.739537
17.108350	0.1	54.741795
17.110017	0.1	54.742582
17.111683	0.1	54.741292
17.113350	0.1	54.739704
17.115017	0.1	54.739732
17.116683	0.1	54.741497
17.118350	0.1	54.744077
17.120017	0.1	54.746964
17.121683	0.1	54.750787
17.123350	0.1	54.756529
17.125017	0.1	54.763802
17.126683	0.1	54.771067
17.128350	0.1	54.777390
17.130017	0.1	54.783057
17.131683	0.1	54.788739
17.133350	0.1	54.794834
17.135017	0.1	54.801321
17.136683	0.1	54.808226
17.138350	0.1	54.816306
17.140017	0.1	54.826657
17.141683	0.1	54.839635
17.143350	0.1	54.854117
17.145017	0.1	54.868381
17.146683	0.1	54.881820
17.148350	0.1	54.895263
17.150017	0.1	54.909661
17.151683	0.1	54.926067
17.153350	0.1	54.946286
17.155017	0.1	54.971511
17.156683	0.1	55.000768
17.158350	0.1	55.031562
17.160017	0.1	55.060806
17.161683	0.1	55.085467
17.163350	0.1	55.103554
17.165017	0.1	55.114748
17.166683	0.1	55.120550
17.168350	0.1	55.123549
17.170017	0.1	55.125682
17.171683	0.1	55.128029
17.173350	0.1	55.132131
17.175017	0.1	55.139996
17.176683	0.1	55.153281
17.178350	0.1	55.172807
17.180017	0.1	55.197589
17.181683	0.1	55.225012
17.183350	0.1	55.252896
17.185017	0.1	55.280719
17.186683	0.1	55.308850
17.188350	0.1	55.337669
17.190017	0.1	55.367989
17.191683	0.1	55.400813
17.193350	0.1	55.436031
17.195017	0.1	55.472753
17.196683	0.1	55.511189
17.198350	0.1	55.552633
17.200017	0.1	55.597848
17.201683	0.1	55.646226
17.203350	0.1	55.696187
17.205017	0.1	55.746418
17.206683	0.1	55.797007
17.208350	0.1	55.849263
17.210017	0.1	55.904998
17.211683	0.1	55.965749
17.213350	0.1	56.031696
17.215017	0.1	56.101470
17.216683	0.1	56.173848
17.218350	0.1	56.249122
17.220017	0.1	56.328499
17.221683	0.1	56.412458
17.223350	0.1	56.500495
17.225017	0.1	56.592715
17.226683	0.1	56.690397
17.228350	0.1	56.794928
17.230017	0.1	56.907213
17.231683	0.1	57.026991
17.233350	0.1	57.152310
17.235017	0.1	57.281498
17.236683	0.1	57.414989
17.238350	0.1	57.554036
17.240017	0.1	57.698847
17.241683	0.1	57.848548
17.243350	0.1	58.002374
17.245017	0.1	58.160788
17.246683	0.1	58.325613
17.248350	0.1	58.499076
17.250017	0.1	58.682472
17.251683	0.1	58.875396
17.253350	0.1	59.076562
17.255017	0.1	59.285979
17.256683	0.1	59.505515
17.258350	0.1	59.736762
17.260017	0.1	59.978897
17.261683	0.1	60.228943
17.263350	0.1	60.484228
17.265017	0.1	60.744146
17.266683	0.1	61.009033
17.268350	0.1	61.279107
17.270017	0.1	61.555859
17.271683	0.1	61.842743
17.273350	0.1	62.142890
17.275017	0.1	62.457481
17.276683	0.1	62.786317
17.278350	0.1	63.128471
17.280017	0.1	63.482132
17.281683	0.1	63.845585
17.283350	0.1	64.219213
17.285017	0.1	64.605512
17.286683	0.1	65.006656
17.288350	0.1	65.422207
17.290017	0.1	65.849358
17.291683	0.1	66.285408
17.293350	0.1	66.729896
17.295017	0.1	67.184051
17.296683	0.1	67.648711
17.298350	0.1	68.124030
17.300017	0.1	68.611098
17.301683	0.1	69.112564
17.303350	0.1	69.630588
17.305017	0.1	70.164451
17.306683	0.1	70.711123
17.308350	0.1	71.267816
17.310017	0.1	71.833930
17.311683	0.1	72.411285
17.313350	0.1	73.002805
17.315017	0.1	73.611327
17.316683	0.1	74.239327
17.318350	0.1	74.889204
17.320017	0.1	75.562666
17.321683	0.1	76.259771
17.323350	0.1	76.979147
17.325017	0.1	77.718664
17.326683	0.1	78.476383
17.328350	0.1	79.252091
17.330017	0.1	80.047362
17.331683	0.1	80.863587
17.333350	0.1	81.701311
17.335017	0.1	82.561523
17.336683	0.1	83.446051
17.338350	0.1	84.356535
17.340017	0.1	85.293790
17.341683	0.1	86.257295
17.343350	0.1	87.245535
17.345017	0.1	88.257487
17.346683	0.1	89.293062
17.348350	0.1	90.351701
17.350017	0.1	91.431798
17.351683	0.1	92.531829
17.353350	0.1	93.651316
17.355017	0.1	94.790622
17.356683	0.1	95.949648
17.358350	0.1	97.127254
17.360017	0.1	98.321950
17.361683	0.1	99.531566
17.363350	0.1	100.753158
17.365017	0.1	101.984786
17.366683	0.1	103.225275
17.368350	0.1	104.472051
17.370017	0.1	105.721350
17.371683	0.1	106.969904
17.373350	0.1	108.214920
17.375017	0.1	109.453644
17.376683	0.1	110.683586
17.378350	0.1	111.901737
17.380017	0.1	113.103567
17.381683	0.1	114.284461
17.383350	0.1	115.441983
17.385017	0.1	116.575211
17.386683	0.1	117.682354
17.388350	0.1	118.760024
17.390017	0.1	119.804172
17.391683	0.1	120.810648
17.393350	0.1	121.775386
17.395017	0.1	122.694983
17.396683	0.1	123.566762
17.398350	0.1	124.388086
17.400017	0.1	125.156175
17.401683	0.1	125.868619
17.403350	0.1	126.523618
17.405017	0.1	127.120176
17.406683	0.1	127.658458
17.408350	0.1	128.139188
17.410017	0.1	128.562153
17.411683	0.1	128.925536
17.413350	0.1	129.226442
17.415017	0.1	129.461992
17.416683	0.1	129.631083
17.418350	0.1	129.735340
17.420017	0.1	129.777822
17.421683	0.1	129.760830
17.423350	0.1	129.685234
17.425017	0.1	129.551157
17.426683	0.1	129.358554
17.428350	0.1	129.107894
17.430017	0.1	128.800334
17.431683	0.1	128.436717
17.433350	0.1	128.017096
17.435017	0.1	127.542107
17.436683	0.1	127.014304
17.438350	0.1	126.437699
17.440017	0.1	125.816246
17.441683	0.1	125.152771
17.443350	0.1	124.449153
17.445017	0.1	123.706865
17.446683	0.1	122.927618
17.448350	0.1	122.113479
17.450017	0.1	121.266088
17.451683	0.1	120.386290
17.453350	0.1	119.474870
17.455017	0.1	118.533503
17.456683	0.1	117.565412
17.458350	0.1	116.574778
17.460017	0.1	115.565467
17.461683	0.1	114.540919
17.463350	0.1	113.504366
17.465017	0.1	112.457876
17.466683	0.1	111.401770
17.468350	0.1	110.336235
17.470017	0.1	109.263654
17.471683	0.1	108.188023
17.473350	0.1	107.111591
17.475017	0.1	106.033362
17.476683	0.1	104.952026
17.478350	0.1	103.869545
17.480017	0.1	102.790580
17.481683	0.1	101.719326
17.483350	0.1	100.657772
17.485017	0.1	99.605820
17.486683	0.1	98.562413
17.488350	0.1	97.527769
17.490017	0.1	96.504744
17.491683	0.1	95.497249
17.493350	0.1	94.507416
17.495017	0.1	93.534477
17.496683	0.1	92.576454
17.498350	0.1	91.632730
17.500017	0.1	90.705166
17.501683	0.1	89.796838
17.503350	0.1	88.909883
17.505017	0.1	88.044135
17.506683	0.1	87.197544
17.508350	0.1	86.368979
17.510017	0.1	85.560423
17.511683	0.1	84.774825
17.513350	0.1	84.013045
17.515017	0.1	83.274567
17.516683	0.1	82.559264
17.518350	0.1	81.866649
17.520017	0.1	81.194788
17.521683	0.1	80.542029
17.523350	0.1	79.908711
17.525017	0.1	79.295836
17.526683	0.1	78.703049
17.528350	0.1	78.128842
17.530017	0.1	77.572200
17.531683	0.1	77.033416
17.533350	0.1	76.513100
17.535017	0.1	76.011126
17.536683	0.1	75.527215
17.538350	0.1	75.061689
17.540017	0.1	74.615115
17.541683	0.1	74.187452
17.543350	0.1	73.777386
17.545017	0.1	73.382752
17.546683	0.1	73.001850
17.548350	0.1	72.634374
17.550017	0.1	72.280783
17.551683	0.1	71.940911
17.553350	0.1	71.613421
17.555017	0.1	71.296943
17.556683	0.1	70.991805
17.558350	0.1	70.699533
17.560017	0.1	70.420806
17.561683	0.1	70.155161
17.563350	0.1	69.902013
17.565017	0.1	69.660647
17.566683	0.1	69.430149
17.568350	0.1	69.210175
17.570017	0.1	69.000577
17.571683	0.1	68.800203
17.573350	0.1	68.607410
17.575017	0.1	68.421294
17.576683	0.1	68.242224
17.578350	0.1	68.071429
17.580017	0.1	67.909672
17.581683	0.1	67.756637
17.583350	0.1	67.611490
17.585017	0.1	67.473417
17.586683	0.1	67.342171
17.588350	0.1	67.218291
17.590017	0.1	67.102406
17.591683	0.1	66.994047
17.593350	0.1	66.891974
17.595017	0.1	66.795750
17.596683	0.1	66.705677
17.598350	0.1	66.621467
17.600017	0.1	66.542253
17.601683	0.1	66.466914
17.603350	0.1	66.394331
17.605017	0.1	66.324552
17.606683	0.1	66.258861
17.608350	0.1	66.198134
17.610017	0.1	66.142110
17.611683	0.1	66.090501
17.613350	0.1	66.043851
17.615017	0.1	66.003036
17.616683	0.1	65.968437
17.618350	0.1	65.939329
17.620017	0.1	65.913638
17.621683	0.1	65.888539
17.623350	0.1	65.861992
17.625017	0.1	65.834131
17.626683	0.1	65.806718
17.628350	0.1	65.781404
17.630017	0.1	65.759076
17.631683	0.1	65.739905
17.633350	0.1	65.723704
17.635017	0.1	65.710633
17.636683	0.1	65.700645
17.638350	0.1	65.692556
17.640017	0.1	65.684649
17.641683	0.1	65.676123
17.643350	0.1	65.667336
17.645017	0.1	65.658828
17.646683	0.1	65.650251
17.648350	0.1	65.640477
17.650017	0.1	65.628900
17.651683	0.1	65.616514
17.653350	0.1	65.604677
17.655017	0.1	65.593286
17.656683	0.1	65.582166
17.658350	0.1	65.572681
17.660017	0.1	65.566273
17.661683	0.1	65.562576
17.663350	0.1	65.558930
17.665017	0.1	65.552071
17.666683	0.1	65.541528
17.668350	0.1	65.530008
17.670017	0.1	65.519880
17.671683	0.1	65.511107
17.673350	0.1	65.501882
17.675017	0.1	65.490231
17.676683	0.1	65.475204
17.678350	0.1	65.457258
17.680017	0.1	65.437877
17.681683	0.1	65.418552
17.683350	0.1	65.400261
17.685017	0.1	65.383986
17.686683	0.1	65.370328
17.688350	0.1	65.357885
17.690017	0.1	65.343226
17.691683	0.1	65.323711
17.693350	0.1	65.299776
17.695017	0.1	65.274132
17.696683	0.1	65.249316
17.698350	0.1	65.226313
17.700017	0.1	65.204818
17.701683	0.1	65.183789
17.703350	0.1	65.161642
17.705017	0.1	65.137204
17.706683	0.1	65.110885
17.708350	0.1	65.084188
17.710017	0.1	65.058069
17.711683	0.1	65.032607
17.713350	0.1	65.007624
17.715017	0.1	64.982255
17.716683	0.1	64.955093
17.718350	0.1	64.925645
17.720017	0.1	64.895046
17.721683	0.1	64.865942
17.723350	0.1	64.840689
17.725017	0.1	64.818808
17.726683	0.1	64.797807
17.728350	0.1	64.775692
17.730017	0.1	64.751403
17.731683	0.1	64.724647
17.733350	0.1	64.696432
17.735017	0.1	64.668432
17.736683	0.1	64.641521
17.738350	0.1	64.615528
17.740017	0.1	64.590196
17.741683	0.1	64.565507
17.743350	0.1	64.541050
17.745017	0.1	64.516198
17.746683	0.1	64.491089
17.748350	0.1	64.466614
17.750017	0.1	64.443084
17.751683	0.1	64.419680
17.753350	0.1	64.395177
17.755017	0.1	64.368718
17.756683	0.1	64.340662
17.758350	0.1	64.312369
17.760017	0.1	64.284774
17.761683	0.1	64.258194
17.763350	0.1	64.233048
17.765017	0.1	64.209718
17.766683	0.1	64.188107
17.768350	0.1	64.167325
17.770017	0.1	64.145960
17.771683	0.1	64.123422
17.773350	0.1	64.100688
17.775017	0.1	64.079603
17.776683	0.1	64.061275
17.778350	0.1	64.044558
17.780017	0.1	64.027235
17.781683	0.1	64.008818
17.783350	0.1	63.990494
17.785017	0.1	63.973195
17.786683	0.1	63.956892
17.788350	0.1	63.941167
17.790017	0.1	63.926042
17.791683	0.1	63.912198
17.793350	0.1	63.900007
17.795017	0.1	63.889087
17.796683	0.1	63.879225
17.798350	0.1	63.870922
17.800017	0.1	63.864146
17.801683	0.1	63.857134
17.803350	0.1	63.847532
17.805017	0.1	63.834796
17.806683	0.1	63.820784
17.808350	0.1	63.808220
17.810017	0.1	63.798432
17.811683	0.1	63.790609
17.813350	0.1	63.783317
17.815017	0.1	63.776099
17.816683	0.1	63.769869
17.818350	0.1	63.766129
17.820017	0.1	63.765193
17.821683	0.1	63.765431
17.823350	0.1	63.764285
17.825017	0.1	63.759987
17.826683	0.1	63.752802
17.828350	0.1	63.744825
17.830017	0.1	63.738483
17.831683	0.1	63.735247
17.833350	0.1	63.735428
17.835017	0.1	63.738902
17.836683	0.1	63.745449
17.838350	0.1	63.754250
17.840017	0.1	63.763363
17.841683	0.1	63.770628
17.843350	0.1	63.775731
17.845017	0.1	63.780742
17.846683	0.1	63.788062
17.848350	0.1	63.798409
17.850017	0.1	63.810749
17.851683	0.1	63.823657
17.853350	0.1	63.836505
17.855017	0.1	63.849529
17.856683	0.1	63.863378
17.858350	0.1	63.878964
17.860017	0.1	63.896747
17.861683	0.1	63.916012
17.863350	0.1	63.935681
17.865017	0.1	63.954671
17.866683	0.1	63.971807
17.868350	0.1	63.986867
17.870017	0.1	64.001107
17.871683	0.1	64.016329
17.873350	0.1	64.033624
17.875017	0.1	64.052614
17.876683	0.1	64.072250
17.878350	0.1	64.091636
17.880017	0.1	64.110123
17.881683	0.1	64.128172
17.883350	0.1	64.147273
17.885017	0.1	64.167762
17.886683	0.1	64.188130
17.888350	0.1	64.207050
17.890017	0.1	64.224983
17.891683	0.1	64.243381
17.893350	0.1	64.262715
17.895017	0.1	64.281942
17.896683	0.1	64.299977
17.898350	0.1	64.316695
17.900017	0.1	64.331992
17.901683	0.1	64.345440
17.903350	0.1	64.357510
17.905017	0.1	64.369291
17.906683	0.1	64.380704
17.908350	0.1	64.390902
17.910017	0.1	64.400174
17.911683	0.1	64.409422
17.913350	0.1	64.418241
17.915017	0.1	64.425003
17.916683	0.1	64.428258
17.918350	0.1	64.427909
17.920017	0.1	64.425380
17.921683	0.1	64.422167
17.923350	0.1	64.418605
17.925017	0.1	64.415010
17.926683	0.1	64.412816
17.928350	0.1	64.412654
17.930017	0.1	64.412332
17.931683	0.1	64.408500
17.933350	0.1	64.399368
17.935017	0.1	64.385422
17.936683	0.1	64.368728
17.938350	0.1	64.351778
17.940017	0.1	64.336206
17.941683	0.1	64.322287
17.943350	0.1	64.309132
17.945017	0.1	64.294948
17.946683	0.1	64.277961
17.948350	0.1	64.257314
17.950017	0.1	64.232783
17.951683	0.1	64.204945
17.953350	0.1	64.175697
17.955017	0.1	64.146766
17.956683	0.1	64.118598
17.958350	0.1	64.091529
17.960017	0.1	64.066262
17.961683	0.1	64.042574
17.963350	0.1	64.019146
17.965017	0.1	63.994862
17.966683	0.1	63.969237
17.968350	0.1	63.941842
17.970017	0.1	63.912082
17.971683	0.1	63.880165
17.973350	0.1	63.847345
17.975017	0.1	63.814698
17.976683	0.1	63.782199
17.978350	0.1	63.749254
17.980017	0.1	63.715512
17.981683	0.1	63.680601
17.983350	0.1	63.643600
17.985017	0.1	63.604573
17.986683	0.1	63.565574
17.988350	0.1	63.528558
17.990017	0.1	63.493392
17.991683	0.1	63.458430
17.993350	0.1	63.422206
17.995017	0.1	63.384418
17.996683	0.1	63.345670
17.998350	0.1	63.306354
18.000017	0.1	63.266680
18.001683	0.1	63.227639
18.003350	0.1	63.189622
18.005017	0.1	63.150507
18.006683	0.1	63.107843
18.008350	0.1	63.061859
18.010017	0.1	63.014613
18.011683	0.1	62.967860
18.013350	0.1	62.922789
18.015017	0.1	62.880470
18.016683	0.1	62.841093
18.018350	0.1	62.803030
18.020017	0.1	62.763747
18.021683	0.1	62.721865
18.023350	0.1	62.677655
18.025017	0.1	62.631564
18.026683	0.1	62.583359
18.028350	0.1	62.532881
18.030017	0.1	62.481221
18.031683	0.1	62.430464
18.033350	0.1	62.381858
18.035017	0.1	62.334589
18.036683	0.1	62.286989
18.038350	0.1	62.238537
18.040017	0.1	62.190215
18.041683	0.1	62.143151
18.043350	0.1	62.097446
18.045017	0.1	62.052906
18.046683	0.1	62.009855
18.048350	0.1	61.967997
18.050017	0.1	61.925724
18.051683	0.1	61.881403
18.053350	0.1	61.834343
18.055017	0.1	61.784997
18.056683	0.1	61.735106
18.058350	0.1	61.686644
18.060017	0.1	61.640362
18.061683	0.1	61.595696
18.063350	0.1	61.551766
18.065017	0.1	61.508366
18.066683	0.1	61.465949
18.068350	0.1	61.424598
18.070017	0.1	61.383443
18.071683	0.1	61.340993
18.073350	0.1	61.295922
18.075017	0.1	61.247870
18.076683	0.1	61.197211
18.078350	0.1	61.144289
18.080017	0.1	61.089844
18.081683	0.1	61.035217
18.083350	0.1	60.981433
18.085017	0.1	60.929218
18.086683	0.1	60.879453
18.088350	0.1	60.832338
18.090017	0.1	60.786740
18.091683	0.1	60.740477
18.093350	0.1	60.690772
18.095017	0.1	60.635814
18.096683	0.1	60.576410
18.098350	0.1	60.515371
18.100017	0.1	60.455189
18.101683	0.1	60.396511
18.103350	0.1	60.338294
18.105017	0.1	60.278992
18.106683	0.1	60.217772
18.108350	0.1	60.154824
18.110017	0.1	60.090763
18.111683	0.1	60.026287
18.113350	0.1	59.961891
18.115017	0.1	59.897224
18.116683	0.1	59.831189
18.118350	0.1	59.762481
18.120017	0.1	59.690205
18.121683	0.1	59.614992
18.123350	0.1	59.538689
18.125017	0.1	59.462781
18.126683	0.1	59.387698
18.128350	0.1	59.313062
18.130017	0.1	59.238114
18.131683	0.1	59.162034
18.133350	0.1	59.084217
18.135017	0.1	59.004785
18.136683	0.1	58.924998
18.138350	0.1	58.846250
18.140017	0.1	58.768676
18.141683	0.1	58.691190
18.143350	0.1	58.612968
18.145017	0.1	58.534979
18.146683	0.1	58.459076
18.148350	0.1	58.385511
18.150017	0.1	58.312528
18.151683	0.1	58.238548
18.153350	0.1	58.163754
18.155017	0.1	58.088913
18.156683	0.1	58.013601
18.158350	0.1	57.936572
18.160017	0.1	57.856985
18.161683	0.1	57.775346
18.163350	0.1	57.693664
18.165017	0.1	57.613766
18.166683	0.1	57.535591
18.168350	0.1	57.458319
18.170017	0.1	57.382146
18.171683	0.1	57.307431
18.173350	0.1	57.233013
18.175017	0.1	57.156901
18.176683	0.1	57.078609
18.178350	0.1	56.999372
18.180017	0.1	56.920364
18.181683	0.1	56.842254
18.183350	0.1	56.766076
18.185017	0.1	56.692981
18.186683	0.1	56.622732
18.188350	0.1	56.553143
18.190017	0.1	56.481613
18.191683	0.1	56.407629
18.193350	0.1	56.332802
18.195017	0.1	56.258612
18.196683	0.1	56.185881
18.198350	0.1	56.115245
18.200017	0.1	56.046327
18.201683	0.1	55.977241
18.203350	0.1	55.906205
18.205017	0.1	55.833464
18.206683	0.1	55.761277
18.208350	0.1	55.691889
18.210017	0.1	55.625583
18.211683	0.1	55.560749
18.213350	0.1	55.495384
18.215017	0.1	55.428236
18.216683	0.1	55.359164
18.218350	0.1	55.288733
18.220017	0.1	55.217468
18.221683	0.1	55.145938
18.223350	0.1	55.075255
18.225017	0.1	55.006854
18.226683	0.1	54.941266
18.228350	0.1	54.877694
18.230017	0.1	54.815342
18.231683	0.1	54.754373
18.233350	0.1	54.695155
18.235017	0.1	54.637422
18.236683	0.1	54.580122
18.238350	0.1	54.522017
18.240017	0.1	54.463069
18.241683	0.1	54.404661
18.243350	0.1	54.347571
18.245017	0.1	54.291035
18.246683	0.1	54.234508
18.248350	0.1	54.178508
18.250017	0.1	54.123751
18.251683	0.1	54.070326
18.253350	0.1	54.017184
18.255017	0.1	53.963335
18.256683	0.1	53.909146
18.258350	0.1	53.855116
18.260017	0.1	53.800927
18.261683	0.1	53.746775
18.263350	0.1	53.693904
18.265017	0.1	53.642821
18.266683	0.1	53.592557
18.268350	0.1	53.542513
18.270017	0.1	53.493897
18.271683	0.1	53.448505
18.273350	0.1	53.406460
18.275017	0.1	53.365664
18.276683	0.1	53.323731
18.278350	0.1	53.279866
18.280017	0.1	53.234357
18.281683	0.1	53.188033
18.283350	0.1	53.142854
18.285017	0.1	53.100782
18.286683	0.1	53.061317
18.288350	0.1	53.022346
18.290017	0.1	52.983067
18.291683	0.1	52.944059
18.293350	0.1	52.905781
18.295017	0.1	52.868417
18.296683	0.1	52.832207
18.298350	0.1	52.797115
18.300017	0.1	52.762721
18.301683	0.1	52.728658
18.303350	0.1	52.694734
18.305017	0.1	52.660494
18.306683	0.1	52.625490
18.308350	0.1	52.590426
18.310017	0.1	52.557355
18.311683	0.1	52.528298
18.313350	0.1	52.503697
18.315017	0.1	52.482388
18.316683	0.1	52.462313
18.318350	0.1	52.441252
18.320017	0.1	52.418136
18.321683	0.1	52.393614
18.323350	0.1	52.368906
18.325017	0.1	52.344590
18.326683	0.1	52.320478
18.328350	0.1	52.295942
18.330017	0.1	52.270456
18.331683	0.1	52.243946
18.333350	0.1	52.216915
18.335017	0.1	52.190446
18.336683	0.1	52.165645
18.338350	0.1	52.143070
18.340017	0.1	52.122851
18.341683	0.1	52.104937
18.343350	0.1	52.089058
18.345017	0.1	52.074613
18.346683	0.1	52.060336
18.348350	0.1	52.044592
18.350017	0.1	52.026548
18.351683	0.1	52.006794
18.353350	0.1	51.986524
18.355017	0.1	51.966808
18.356683	0.1	51.948619
18.358350	0.1	51.932368
18.360017	0.1	51.917019
18.361683	0.1	51.900642
18.363350	0.1	51.881908
18.365017	0.1	51.860381
18.366683	0.1	51.835855
18.368350	0.1	51.808036
18.370017	0.1	51.776893
18.371683	0.1	51.743542
18.373350	0.1	51.710331
18.375017	0.1	51.679579
18.376683	0.1	51.652780
18.378350	0.1	51.630116
18.380017	0.1	51.609697
18.381683	0.1	51.588379
18.383350	0.1	51.563489
18.385017	0.1	51.533477
18.386683	0.1	51.498315
18.388350	0.1	51.459824
18.390017	0.1	51.420596
18.391683	0.1	51.382268
18.393350	0.1	51.345211
18.395017	0.1	51.309322
18.396683	0.1	51.273983
18.398350	0.1	51.237633
18.400017	0.1	51.198760
18.401683	0.1	51.157153
18.403350	0.1	51.114261
18.405017	0.1	51.071933
18.406683	0.1	51.030633
18.408350	0.1	50.989874
18.410017	0.1	50.949333
18.411683	0.1	50.908173
18.413350	0.1	50.864550
18.415017	0.1	50.817006
18.416683	0.1	50.765914
18.418350	0.1	50.713276
18.420017	0.1	50.661122
18.421683	0.1	50.610001
18.423350	0.1	50.559286
18.425017	0.1	50.508725
18.426683	0.1	50.458908
18.428350	0.1	50.409925
18.430017	0.1	50.360677
18.431683	0.1	50.309976
18.433350	0.1	50.257598
18.435017	0.1	50.204182
18.436683	0.1	50.150785
18.438350	0.1	50.098929
18.440017	0.1	50.049927
18.441683	0.1	50.003021
18.443350	0.1	49.955221
18.445017	0.1	49.904003
18.446683	0.1	49.849660
18.448350	0.1	49.794540
18.450017	0.1	49.739978
18.451683	0.1	49.684481
18.453350	0.1	49.625719
18.455017	0.1	49.563488
18.456683	0.1	49.499925
18.458350	0.1	49.437475
18.460017	0.1	49.377023
18.461683	0.1	49.317675
18.463350	0.1	49.258401
18.465017	0.1	49.199378
18.466683	0.1	49.141077
18.468350	0.1	49.083047
18.470017	0.1	49.024220
18.471683	0.1	48.963204
18.473350	0.1	48.898729
18.475017	0.1	48.831180
18.476683	0.1	48.763068
18.478350	0.1	48.696944
18.480017	0.1	48.633018
18.481683	0.1	48.568849
18.483350	0.1	48.501464
18.485017	0.1	48.430068
18.486683	0.1	48.356899
18.488350	0.1	48.285006
18.490017	0.1	48.215142
18.491683	0.1	48.145657
18.493350	0.1	48.075584
18.495017	0.1	48.006158
18.496683	0.1	47.938693
18.498350	0.1	47.872076
18.500017	0.1	47.803898
18.501683	0.1	47.733528
18.503350	0.1	47.662347
18.505017	0.1	47.591785
18.506683	0.1	47.522709
18.508350	0.1	47.455067
18.510017	0.1	47.387308
18.511683	0.1	47.317823
18.513350	0.1	47.246292
18.515017	0.1	47.172741
18.516683	0.1	47.097220
18.518350	0.1	47.020852
18.520017	0.1	46.945745
18.521683	0.1	46.873484
18.523350	0.1	46.804189
18.525017	0.1	46.736863
18.526683	0.1	46.669743
18.528350	0.1	46.601044
18.530017	0.1	46.530766
18.531683	0.1	46.460647
18.533350	0.1	46.392116
18.535017	0.1	46.324907
18.536683	0.1	46.257032
18.538350	0.1	46.186680
18.540017	0.1	46.114484
18.541683	0.1	46.042460
18.543350	0.1	45.971549
18.545017	0.1	45.902040
18.546683	0.1	45.834896
18.548350	0.1	45.770751
18.550017	0.1	45.708455
18.551683	0.1	45.645577
18.553350	0.1	45.580100
18.555017	0.1	45.512086
18.556683	0.1	45.444085
18.558350	0.1	45.379195
18.560017	0.1	45.318096
18.561683	0.1	45.258324
18.563350	0.1	45.196544
18.565017	0.1	45.131366
18.566683	0.1	45.064176
18.568350	0.1	44.997470
18.570017	0.1	44.933134
18.571683	0.1	44.872086
18.573350	0.1	44.814185
18.575017	0.1	44.758250
18.576683	0.1	44.702846
18.578350	0.1	44.646924
18.580017	0.1	44.589737
18.581683	0.1	44.530761
18.583350	0.1	44.470257
18.585017	0.1	44.409670
18.586683	0.1	44.350480
18.588350	0.1	44.292295
18.590017	0.1	44.233496
18.591683	0.1	44.173617
18.593350	0.1	44.113505
18.595017	0.1	44.053709
18.596683	0.1	43.993546
18.598350	0.1	43.931701
18.600017	0.1	43.867710
18.601683	0.1	43.802396
18.603350	0.1	43.737344
18.605017	0.1	43.674391
18.606683	0.1	43.614511
18.608350	0.1	43.556793
18.610017	0.1	43.499414
18.611683	0.1	43.441360
18.613350	0.1	43.382291
18.615017	0.1	43.322127
18.616683	0.1	43.261671
18.618350	0.1	43.201884
18.620017	0.1	43.141991
18.621683	0.1	43.080156
18.623350	0.1	43.016076
18.625017	0.1	42.951284
18.626683	0.1	42.886832
18.628350	0.1	42.821984
18.630017	0.1	42.755832
18.631683	0.1	42.689364
18.633350	0.1	42.624711
18.635017	0.1	42.562508
18.636683	0.1	42.501218
18.638350	0.1	42.439005
18.640017	0.1	42.375126
18.641683	0.1	42.310115
18.643350	0.1	42.245402
18.645017	0.1	42.181835
18.646683	0.1	42.118789
18.648350	0.1	42.054919
18.650017	0.1	41.989544
18.651683	0.1	41.923700
18.653350	0.1	41.859956
18.655017	0.1	41.800384
18.656683	0.1	41.744709
18.658350	0.1	41.691051
18.660017	0.1	41.638142
18.661683	0.1	41.585811
18.663350	0.1	41.533727
18.665017	0.1	41.481149
18.666683	0.1	41.427976
18.668350	0.1	41.375216
18.670017	0.1	41.324012
18.671683	0.1	41.273981
18.673350	0.1	41.223480
18.675017	0.1	41.172118
18.676683	0.1	41.121934
18.678350	0.1	41.075344
18.680017	0.1	41.033123
18.681683	0.1	40.994757
18.683350	0.1	40.959297
18.685017	0.1	40.925914
18.686683	0.1	40.894141
18.688350	0.1	40.863249
18.690017	0.1	40.831943
18.691683	0.1	40.799771
18.693350	0.1	40.768180
18.695017	0.1	40.739174
18.696683	0.1	40.713279
18.698350	0.1	40.689870
18.700017	0.1	40.669283
18.701683	0.1	40.653362
18.703350	0.1	40.643117
18.705017	0.1	40.636724
18.706683	0.1	40.630768
18.708350	0.1	40.623224
18.710017	0.1	40.614926
18.711683	0.1	40.608048
18.713350	0.1	40.603927
18.715017	0.1	40.602847
18.716683	0.1	40.605064
18.718350	0.1	40.610693
18.720017	0.1	40.619215
18.721683	0.1	40.630102
18.723350	0.1	40.643145
18.725017	0.1	40.657660
18.726683	0.1	40.672808
18.728350	0.1	40.688966
18.730017	0.1	40.707774
18.731683	0.1	40.730741
18.733350	0.1	40.758462
18.735017	0.1	40.790727
18.736683	0.1	40.826774
18.738350	0.1	40.866383
18.740017	0.1	40.910151
18.741683	0.1	40.957932
18.743350	0.1	41.008960
18.745017	0.1	41.063177
18.746683	0.1	41.120914
18.748350	0.1	41.182418
18.750017	0.1	41.248477
18.751683	0.1	41.320408
18.753350	0.1	41.398886
18.755017	0.1	41.483142
18.756683	0.1	41.571939
18.758350	0.1	41.664918
18.760017	0.1	41.762390
18.761683	0.1	41.864160
18.763350	0.1	41.969302
18.765017	0.1	42.076940
18.766683	0.1	42.187157
18.768350	0.1	42.301640
18.770017	0.1	42.423001
18.771683	0.1	42.552762
18.773350	0.1	42.690449
18.775017	0.1	42.834776
18.776683	0.1	42.984686
18.778350	0.1	43.139658
18.780017	0.1	43.300563
18.781683	0.1	43.469770
18.783350	0.1	43.649422
18.785017	0.1	43.839891
18.786683	0.1	44.040205
18.788350	0.1	44.249189
18.790017	0.1	44.466127
18.791683	0.1	44.690874
18.793350	0.1	44.923532
18.795017	0.1	45.164540
18.796683	0.1	45.415172
18.798350	0.1	45.677247
18.800017	0.1	45.952005
18.801683	0.1	46.239845
18.803350	0.1	46.541062
18.805017	0.1	46.855528
18.806683	0.1	47.182506
18.808350	0.1	47.522229
18.810017	0.1	47.876206
18.811683	0.1	48.244819
18.813350	0.1	48.626093
18.815017	0.1	49.018129
18.816683	0.1	49.421405
18.818350	0.1	49.837660
18.820017	0.1	50.267060
18.821683	0.1	50.707590
18.823350	0.1	51.157535
18.825017	0.1	51.616635
18.826683	0.1	52.084490
18.828350	0.1	52.560112
18.830017	0.1	53.042728
18.831683	0.1	53.531569
18.833350	0.1	54.024942
18.835017	0.1	54.519866
18.836683	0.1	55.013741
18.838350	0.1	55.506309
18.840017	0.1	55.998475
18.841683	0.1	56.489371
18.843350	0.1	56.975493
18.845017	0.1	57.452745
18.846683	0.1	57.918276
18.848350	0.1	58.369874
18.850017	0.1	58.805319
18.851683	0.1	59.223585
18.853350	0.1	59.624915
18.855017	0.1	60.008224
18.856683	0.1	60.370024
18.858350	0.1	60.706539
18.860017	0.1	61.015291
18.861683	0.1	61.294348
18.863350	0.1	61.541782
18.865017	0.1	61.756275
18.866683	0.1	61.937189
18.868350	0.1	62.083975
18.870017	0.1	62.196250
18.871683	0.1	62.273336
18.873350	0.1	62.314021
18.875017	0.1	62.317704
18.876683	0.1	62.284297
18.878350	0.1	62.212832
18.880017	0.1	62.102275
18.881683	0.1	61.953464
18.883350	0.1	61.768591
18.885017	0.1	61.548655
18.886683	0.1	61.292797
18.888350	0.1	61.001163
18.890017	0.1	60.676322
18.891683	0.1	60.320245
18.893350	0.1	59.932941
18.895017	0.1	59.514963
18.896683	0.1	59.068385
18.898350	0.1	58.594937
18.900017	0.1	58.095264
18.901683	0.1	57.570506
18.903350	0.1	57.023363
18.905017	0.1	56.457017
18.906683	0.1	55.873850
18.908350	0.1	55.276230
18.910017	0.1	54.667518
18.911683	0.1	54.050763
18.913350	0.1	53.427108
18.915017	0.1	52.796365
18.916683	0.1	52.158679
18.918350	0.1	51.515582
18.920017	0.1	50.869635
18.921683	0.1	50.223446
18.923350	0.1	49.578925
18.925017	0.1	48.937248
18.926683	0.1	48.299367
18.928350	0.1	47.665965
18.930017	0.1	47.037466
18.931683	0.1	46.414915
18.933350	0.1	45.799846
18.935017	0.1	45.193275
18.936683	0.1	44.595934
18.938350	0.1	44.009052
18.940017	0.1	43.434422
18.941683	0.1	42.874496
18.943350	0.1	42.331489
18.945017	0.1	41.805543
18.946683	0.1	41.295271
18.948350	0.1	40.800371
18.950017	0.1	40.321974
18.951683	0.1	39.860690
18.953350	0.1	39.416398
18.955017	0.1	38.989154
18.956683	0.1	38.578664
18.958350	0.1	38.183550
18.960017	0.1	37.802118
18.961683	0.1	37.433468
18.963350	0.1	37.077745
18.965017	0.1	36.735763
18.966683	0.1	36.407993
18.968350	0.1	36.093812
18.970017	0.1	35.792138
18.971683	0.1	35.502096
18.973350	0.1	35.222531
18.975017	0.1	34.951926
18.976683	0.1	34.689927
18.978350	0.1	34.438134
18.980017	0.1	34.198412
18.981683	0.1	33.971071
18.983350	0.1	33.754716
18.985017	0.1	33.548046
18.986683	0.1	33.351043
18.988350	0.1	33.163833
18.990017	0.1	32.986365
18.991683	0.1	32.818625
18.993350	0.1	32.658782
18.995017	0.1	32.502827
18.996683	0.1	32.347790
18.998350	0.1	32.194387
19.000017	0.1	32.045706
19.001683	0.1	31.903773
19.003350	0.1	31.768666
19.005017	0.1	31.639650
19.006683	0.1	31.515309
19.008350	0.1	31.393217
19.010017	0.1	31.271144
19.011683	0.1	31.148968
19.013350	0.1	31.028478
19.015017	0.1	30.911635
19.016683	0.1	30.799806
19.018350	0.1	30.693361
19.020017	0.1	30.591553
19.021683	0.1	30.493350
19.023350	0.1	30.398434
19.025017	0.1	30.307556
19.026683	0.1	30.221245
19.028350	0.1	30.137678
19.030017	0.1	30.053365
19.031683	0.1	29.966165
19.033350	0.1	29.876577
19.035017	0.1	29.786769
19.036683	0.1	29.699178
19.038350	0.1	29.615248
19.040017	0.1	29.535014
19.041683	0.1	29.458120
19.043350	0.1	29.384666
19.045017	0.1	29.314309
19.046683	0.1	29.245168
19.048350	0.1	29.175207
19.050017	0.1	29.104967
19.051683	0.1	29.036882
19.053350	0.1	28.971476
19.055017	0.1	28.906805
19.056683	0.1	28.841444
19.058350	0.1	28.775125
19.060017	0.1	28.707669
19.061683	0.1	28.639459
19.063350	0.1	28.572003
19.065017	0.1	28.507556
19.066683	0.1	28.447597
19.068350	0.1	28.390768
19.070017	0.1	28.333426
19.071683	0.1	28.272755
19.073350	0.1	28.208923
19.075017	0.1	28.144447
19.076683	0.1	28.082170
19.078350	0.1	28.023757
19.080017	0.1	27.969093
19.081683	0.1	27.916762
19.083350	0.1	27.865223
19.085017	0.1	27.813623
19.086683	0.1	27.762218
19.088350	0.1	27.711629
19.090017	0.1	27.660918
19.091683	0.1	27.607544
19.093350	0.1	27.550072
19.095017	0.1	27.489942
19.096683	0.1	27.430160
19.098350	0.1	27.372935
19.100017	0.1	27.318527
19.101683	0.1	27.265945
19.103350	0.1	27.214778
19.105017	0.1	27.166018
19.106683	0.1	27.120221
19.108350	0.1	27.075913
19.110017	0.1	27.031056
19.111683	0.1	26.985426
19.113350	0.1	26.940568
19.115017	0.1	26.897565
19.116683	0.1	26.855418
19.118350	0.1	26.812498
19.120017	0.1	26.768986
19.121683	0.1	26.726560
19.123350	0.1	26.686052
19.125017	0.1	26.646289
19.126683	0.1	26.605455
19.128350	0.1	26.563248
19.130017	0.1	26.520970
19.131683	0.1	26.479731
19.133350	0.1	26.439610
19.135017	0.1	26.400075
19.136683	0.1	26.360718
19.138350	0.1	26.322063
19.140017	0.1	26.285457
19.141683	0.1	26.251366
19.143350	0.1	26.218747
19.145017	0.1	26.186635
19.146683	0.1	26.155072
19.148350	0.1	26.124325
19.150017	0.1	26.094643
19.151683	0.1	26.066513
19.153350	0.1	26.040515
19.155017	0.1	26.016324
19.156683	0.1	25.991611
19.158350	0.1	25.963290
19.160017	0.1	25.930838
19.161683	0.1	25.896989
19.163350	0.1	25.864649
19.165017	0.1	25.834814
19.166683	0.1	25.807228
19.168350	0.1	25.781286
19.170017	0.1	25.756266
19.171683	0.1	25.731507
19.173350	0.1	25.706682
19.175017	0.1	25.681728
19.176683	0.1	25.656316
19.178350	0.1	25.629806
19.180017	0.1	25.601843
19.181683	0.1	25.572674
19.183350	0.1	25.542839
19.185017	0.1	25.512637
19.186683	0.1	25.482089
19.188350	0.1	25.450904
19.190017	0.1	25.418391
19.191683	0.1	25.384249
19.193350	0.1	25.349236
19.195017	0.1	25.314288
19.196683	0.1	25.279149
19.198350	0.1	25.242413
19.200017	0.1	25.203209
19.201683	0.1	25.162706
19.203350	0.1	25.122706
19.205017	0.1	25.083348
19.206683	0.1	25.043488
19.208350	0.1	25.002016
19.210017	0.1	24.957866
19.211683	0.1	24.909675
19.213350	0.1	24.856292
19.215017	0.1	24.798587
19.216683	0.1	24.739555
19.218350	0.1	24.681529
19.220017	0.1	24.624518
19.221683	0.1	24.567377
19.223350	0.1	24.509178
19.225017	0.1	24.449397
19.226683	0.1	24.387781
19.228350	0.1	24.324982
19.230017	0.1	24.262224
19.231683	0.1	24.199942
19.233350	0.1	24.137809
19.235017	0.1	24.075261
19.236683	0.1	24.011359
19.238350	0.1	23.945607
19.240017	0.1	23.878613
19.241683	0.1	23.811152
19.243350	0.1	23.743389
19.245017	0.1	23.674956
19.246683	0.1	23.605223
19.248350	0.1	23.534456
19.250017	0.1	23.464346
19.251683	0.1	23.396378
19.253350	0.1	23.330385
19.255017	0.1	23.265132
19.256683	0.1	23.199422
19.258350	0.1	23.132712
19.260017	0.1	23.065396
19.261683	0.1	22.998401
19.263350	0.1	22.932654
19.265017	0.1	22.869199
19.266683	0.1	22.808537
19.268350	0.1	22.749933
19.270017	0.1	22.691963
19.271683	0.1	22.633458
19.273350	0.1	22.573718
19.275017	0.1	22.512563
19.276683	0.1	22.450811
19.278350	0.1	22.390350
19.280017	0.1	22.333213
19.281683	0.1	22.280160
19.283350	0.1	22.229808
19.285017	0.1	22.178991
19.286683	0.1	22.124862
19.288350	0.1	22.067362
19.290017	0.1	22.008996
19.291683	0.1	21.952083
19.293350	0.1	21.897578
19.295017	0.1	21.846048
19.296683	0.1	21.797395
19.298350	0.1	21.749926
19.300017	0.1	21.701749
19.301683	0.1	21.652626
19.303350	0.1	21.603527
19.305017	0.1	21.555345
19.306683	0.1	21.508681
19.308350	0.1	21.463563
19.310017	0.1	21.419465
19.311683	0.1	21.376130
19.313350	0.1	21.333522
19.315017	0.1	21.291506
19.316683	0.1	21.250206
19.318350	0.1	21.209680
19.320017	0.1	21.169265
19.321683	0.1	21.128240
19.323350	0.1	21.086950
19.325017	0.1	21.046530
19.326683	0.1	21.007597
19.328350	0.1	20.969803
19.330017	0.1	20.931833
19.331683	0.1	20.891791
19.333350	0.1	20.848541
19.335017	0.1	20.802845
19.336683	0.1	20.756717
19.338350	0.1	20.712256
19.340017	0.1	20.671142
19.341683	0.1	20.633917
19.343350	0.1	20.599803
19.345017	0.1	20.567933
19.346683	0.1	20.537707
19.348350	0.1	20.507933
19.350017	0.1	20.477171
19.351683	0.1	20.444966
19.353350	0.1	20.411816
19.355017	0.1	20.378362
19.356683	0.1	20.344644
19.358350	0.1	20.310227
19.360017	0.1	20.275465
19.361683	0.1	20.241737
19.363350	0.1	20.209737
19.365017	0.1	20.178817
19.366683	0.1	20.148284
19.368350	0.1	20.117965
19.370017	0.1	20.087305
19.371683	0.1	20.055184
19.373350	0.1	20.021149
19.375017	0.1	19.986234
19.376683	0.1	19.951821
19.378350	0.1	19.918508
19.380017	0.1	19.886438
19.381683	0.1	19.855290
19.383350	0.1	19.824547
19.385017	0.1	19.794549
19.386683	0.1	19.765873
19.388350	0.1	19.737966
19.390017	0.1	19.709510
19.391683	0.1	19.679707
19.393350	0.1	19.648988
19.395017	0.1	19.618394
19.396683	0.1	19.588340
19.398350	0.1	19.558063
19.400017	0.1	19.526202
19.401683	0.1	19.492162
19.403350	0.1	19.456823
19.405017	0.1	19.422104
19.406683	0.1	19.389726
19.408350	0.1	19.359733
19.410017	0.1	19.330583
19.411683	0.1	19.300557
19.413350	0.1	19.268491
19.415017	0.1	19.234181
19.416683	0.1	19.199080
19.418350	0.1	19.165739
19.420017	0.1	19.135913
19.421683	0.1	19.109459
19.423350	0.1	19.084853
19.425017	0.1	19.060490
19.426683	0.1	19.035172
19.428350	0.1	19.007991
19.430017	0.1	18.978422
19.431683	0.1	18.946738
19.433350	0.1	18.914016
19.435017	0.1	18.881112
19.436683	0.1	18.847683
19.438350	0.1	18.812730
19.440017	0.1	18.776795
19.441683	0.1	18.743086
19.443350	0.1	18.714773
19.445017	0.1	18.691872
19.446683	0.1	18.672175
19.448350	0.1	18.653842
19.450017	0.1	18.635439
19.451683	0.1	18.614815
19.453350	0.1	18.589902
19.455017	0.1	18.560393
19.456683	0.1	18.527927
19.458350	0.1	18.494800
19.460017	0.1	18.462264
19.461683	0.1	18.430185
19.463350	0.1	18.398268
19.465017	0.1	18.367283
19.466683	0.1	18.339437
19.468350	0.1	18.316819
19.470017	0.1	18.298677
19.471683	0.1	18.281839
19.473350	0.1	18.264134
19.475017	0.1	18.245359
19.476683	0.1	18.225727
19.478350	0.1	18.205028
19.480017	0.1	18.182793
19.481683	0.1	18.158872
19.483350	0.1	18.134136
19.485017	0.1	18.110015
19.486683	0.1	18.087220
19.488350	0.1	18.065390
19.490017	0.1	18.043038
19.491683	0.1	18.018386
19.493350	0.1	17.991359
19.495017	0.1	17.963937
19.496683	0.1	17.938260
19.498350	0.1	17.915112
19.500017	0.1	17.893710
19.501683	0.1	17.872667
19.503350	0.1	17.850897
19.505017	0.1	17.827349
19.506683	0.1	17.800722
19.508350	0.1	17.770343
19.510017	0.1	17.737099
19.511683	0.1	17.702747
19.513350	0.1	17.668293
19.515017	0.1	17.633801
19.516683	0.1	17.599403
19.518350	0.1	17.565531
19.520017	0.1	17.532194
19.521683	0.1	17.498769
19.523350	0.1	17.464934
19.525017	0.1	17.431034
19.526683	0.1	17.396817
19.528350	0.1	17.360975
19.530017	0.1	17.322591
19.531683	0.1	17.282697
19.533350	0.1	17.243493
19.535017	0.1	17.205561
19.536683	0.1	17.167046
19.538350	0.1	17.125933
19.540017	0.1	17.081806
19.541683	0.1	17.036232
19.543350	0.1	16.991915
19.545017	0.1	16.950523
19.546683	0.1	16.911430
19.548350	0.1	16.873078
19.550017	0.1	16.834913
19.551683	0.1	16.797557
19.553350	0.1	16.761413
19.555017	0.1	16.725999
19.556683	0.1	16.690874
19.558350	0.1	16.655955
19.560017	0.1	16.620886
19.561683	0.1	16.585239
19.563350	0.1	16.549388
19.565017	0.1	16.514277
19.566683	0.1	16.480275
19.568350	0.1	16.446956
19.570017	0.1	16.413908
19.571683	0.1	16.381042
19.573350	0.1	16.348478
19.575017	0.1	16.316869
19.576683	0.1	16.287486
19.578350	0.1	16.261549
19.580017	0.1	16.239504
19.581683	0.1	16.220664
19.583350	0.1	16.203285
19.585017	0.1	16.185846
19.586683	0.1	16.167820
19.588350	0.1	16.148807
19.590017	0.1	16.128533
19.591683	0.1	16.107918
19.593350	0.1	16.088756
19.595017	0.1	16.072248
19.596683	0.1	16.057682
19.598350	0.1	16.042739
19.600017	0.1	16.025631
19.601683	0.1	16.007237
19.603350	0.1	15.990613
19.605017	0.1	15.977463
19.606683	0.1	15.966026
19.608350	0.1	15.953989
19.610017	0.1	15.941821
19.611683	0.1	15.931278
19.613350	0.1	15.922058
19.615017	0.1	15.911907
19.616683	0.1	15.899446
19.618350	0.1	15.885420
19.620017	0.1	15.871166
19.621683	0.1	15.856940
19.623350	0.1	15.842305
19.625017	0.1	15.827199
19.626683	0.1	15.811818
19.628350	0.1	15.796102
19.630017	0.1	15.779887
19.631683	0.1	15.763273
19.633350	0.1	15.746462
19.635017	0.1	15.728967
19.636683	0.1	15.709540
19.638350	0.1	15.687277
19.640017	0.1	15.662303
19.641683	0.1	15.635616
19.643350	0.1	15.608552
19.645017	0.1	15.581725
19.646683	0.1	15.554819
19.648350	0.1	15.527704
19.650017	0.1	15.500835
19.651683	0.1	15.474460
19.653350	0.1	15.447843
19.655017	0.1	15.419591
19.656683	0.1	15.389025
19.658350	0.1	15.357081
19.660017	0.1	15.324885
19.661683	0.1	15.291795
19.663350	0.1	15.256088
19.665017	0.1	15.217215
19.666683	0.1	15.176414
19.668350	0.1	15.135789
19.670017	0.1	15.097209
19.671683	0.1	15.061451
19.673350	0.1	15.028343
19.675017	0.1	14.997432
19.676683	0.1	14.967960
19.678350	0.1	14.938368
19.680017	0.1	14.906991
19.681683	0.1	14.873385
19.683350	0.1	14.838073
19.685017	0.1	14.801188
19.686683	0.1	14.762739
19.688350	0.1	14.724033
19.690017	0.1	14.686957
19.691683	0.1	14.652167
19.693350	0.1	14.619096
19.695017	0.1	14.587366
19.696683	0.1	14.557159
19.698350	0.1	14.527794
19.700017	0.1	14.497414
19.701683	0.1	14.465200
19.703350	0.1	14.432482
19.705017	0.1	14.401129
19.706683	0.1	14.372095
19.708350	0.1	14.345618
19.710017	0.1	14.321543
19.711683	0.1	14.299080
19.713350	0.1	14.277231
19.715017	0.1	14.255806
19.716683	0.1	14.235307
19.718350	0.1	14.215815
19.720017	0.1	14.196495
19.721683	0.1	14.176243
19.723350	0.1	14.154743
19.725017	0.1	14.133086
19.726683	0.1	14.113202
19.728350	0.1	14.096196
19.730017	0.1	14.081500
19.731683	0.1	14.067357
19.733350	0.1	14.051856
19.735017	0.1	14.033876
19.736683	0.1	14.013583
19.738350	0.1	13.992134
19.740017	0.1	13.971683
19.741683	0.1	13.954556
19.743350	0.1	13.941182
19.745017	0.1	13.929731
19.746683	0.1	13.918546
19.748350	0.1	13.907892
19.750017	0.1	13.898746
19.751683	0.1	13.891216
19.753350	0.1	13.884637
19.755017	0.1	13.877871
19.756683	0.1	13.869773
19.758350	0.1	13.859472
19.760017	0.1	13.846527
19.761683	0.1	13.832222
19.763350	0.1	13.819444
19.765017	0.1	13.810336
19.766683	0.1	13.805171
19.768350	0.1	13.802843
19.770017	0.1	13.801465
19.771683	0.1	13.799798
19.773350	0.1	13.798159
19.775017	0.1	13.797320
19.776683	0.1	13.797563
19.778350	0.1	13.798517
19.780017	0.1	13.798778
19.781683	0.1	13.796524
19.783350	0.1	13.791705
19.785017	0.1	13.786326
19.786683	0.1	13.782093
19.788350	0.1	13.778778
19.790017	0.1	13.775509
19.791683	0.1	13.772692
19.793350	0.1	13.771388
19.795017	0.1	13.771793
19.796683	0.1	13.772962
19.798350	0.1	13.773236
19.800017	0.1	13.771136
19.801683	0.1	13.766470
19.803350	0.1	13.760123
19.805017	0.1	13.752677
19.806683	0.1	13.743704
19.808350	0.1	13.732119
19.810017	0.1	13.717315
19.811683	0.1	13.700509
19.813350	0.1	13.683969
19.815017	0.1	13.668281
19.816683	0.1	13.651629
19.818350	0.1	13.632136
19.820017	0.1	13.610302
19.821683	0.1	13.588509
19.823350	0.1	13.568150
19.825017	0.1	13.547712
19.826683	0.1	13.524243
19.828350	0.1	13.496033
19.830017	0.1	13.463320
19.831683	0.1	13.427641
19.833350	0.1	13.391217
19.835017	0.1	13.355883
19.836683	0.1	13.322011
19.838350	0.1	13.288250
19.840017	0.1	13.252525
19.841683	0.1	13.213791
19.843350	0.1	13.172990
19.845017	0.1	13.132039
19.846683	0.1	13.091480
19.848350	0.1	13.049939
19.850017	0.1	13.006381
19.851683	0.1	12.961435
19.853350	0.1	12.916620
19.855017	0.1	12.873444
19.856683	0.1	12.832466
19.858350	0.1	12.792591
19.860017	0.1	12.752316
19.861683	0.1	12.711417
19.863350	0.1	12.671207
19.865017	0.1	12.633675
19.866683	0.1	12.599542
19.868350	0.1	12.567183
19.870017	0.1	12.534936
19.871683	0.1	12.503127
19.873350	0.1	12.472197
19.875017	0.1	12.440714
19.876683	0.1	12.406763
19.878350	0.1	12.370166
19.880017	0.1	12.332858
19.881683	0.1	12.297491
19.883350	0.1	12.265737
19.885017	0.1	12.237686
19.886683	0.1	12.212396
19.888350	0.1	12.188461
19.890017	0.1	12.164516
19.891683	0.1	12.140544
19.893350	0.1	12.118132
19.895017	0.1	12.098500
19.896683	0.1	12.080562
19.898350	0.1	12.061871
19.900017	0.1	12.041312
19.901683	0.1	12.019556
19.903350	0.1	11.996985
19.905017	0.1	11.973362
19.906683	0.1	11.949572
19.908350	0.1	11.927928
19.910017	0.1	11.910172
19.911683	0.1	11.895532
19.913350	0.1	11.881394
19.915017	0.1	11.865986
19.916683	0.1	11.849809
19.918350	0.1	11.834544
19.920017	0.1	11.821184
19.921683	0.1	11.809473
19.923350	0.1	11.798725
19.925017	0.1	11.788891
19.926683	0.1	11.780635
19.928350	0.1	11.774004
19.930017	0.1	11.767023
19.931683	0.1	11.756951
19.933350	0.1	11.743275
19.935017	0.1	11.728122
19.936683	0.1	11.713705
19.938350	0.1	11.700927
19.940017	0.1	11.690008
19.941683	0.1	11.680638
19.943350	0.1	11.671889
19.945017	0.1	11.663004
19.946683	0.1	11.654091
19.948350	0.1	11.645383
19.950017	0.1	11.635995
19.951683	0.1	11.624363
19.953350	0.1	11.610026
19.955017	0.1	11.594123
19.956683	0.1	11.578393
19.958350	0.1	11.563934
19.960017	0.1	11.550477
19.961683	0.1	11.536931
19.963350	0.1	11.523147
19.965017	0.1	11.510667
19.966683	0.1	11.500902
19.968350	0.1	11.493382
19.970017	0.1	11.486481
19.971683	0.1	11.479096
19.973350	0.1	11.470830
19.975017	0.1	11.461489
19.976683	0.1	11.451314
19.978350	0.1	11.441018
19.980017	0.1	11.430811
19.981683	0.1	11.419989
19.983350	0.1	11.407831
19.985017	0.1	11.394550
19.986683	0.1	11.381102
19.988350	0.1	11.368110
19.990017	0.1	11.355053
19.991683	0.1	11.340915
19.993350	0.1	11.325688
19.995017	0.1	11.310307
19.996683	0.1	11.295462
19.998350	0.1	11.281483
20.000017	0.1	11.268985
20.001683	0.1	11.258246
20.003350	0.1	11.248207
20.005017	0.1	11.237273
20.006683	0.1	11.224654
20.008350	0.1	11.210060
20.010017	0.1	11.193268
20.011683	0.1	11.174572
20.013350	0.1	11.154828
20.015017	0.1	11.135116
20.016683	0.1	11.116625
20.018350	0.1	11.099977
20.020017	0.1	11.084345
20.021683	0.1	11.067740
20.023350	0.1	11.048457
20.025017	0.1	11.026165
20.026683	0.1	11.001532
20.028350	0.1	10.975520
20.030017	0.1	10.949369
20.031683	0.1	10.924195
20.033350	0.1	10.900931
20.035017	0.1	10.880502
20.036683	0.1	10.863156
20.038350	0.1	10.847687
20.040017	0.1	10.831933
20.041683	0.1	10.814080
20.043350	0.1	10.793731
20.045017	0.1	10.771975
20.046683	0.1	10.750266
20.048350	0.1	10.729516
20.050017	0.1	10.710321
20.051683	0.1	10.693185
20.053350	0.1	10.677585
20.055017	0.1	10.661809
20.056683	0.1	10.644314
20.058350	0.1	10.624803
20.060017	0.1	10.604039
20.061683	0.1	10.583042
20.063350	0.1	10.562465
20.065017	0.1	10.542371
20.066683	0.1	10.522623
20.068350	0.1	10.504201
20.070017	0.1	10.489533
20.071683	0.1	10.480005
20.073350	0.1	10.473751
20.075017	0.1	10.466692
20.076683	0.1	10.455898
20.078350	0.1	10.441649
20.080017	0.1	10.426226
20.081683	0.1	10.411991
20.083350	0.1	10.400317
20.085017	0.1	10.390449
20.086683	0.1	10.379925
20.088350	0.1	10.367245
20.090017	0.1	10.353616
20.091683	0.1	10.341634
20.093350	0.1	10.332894
20.095017	0.1	10.327278
20.096683	0.1	10.324228
20.098350	0.1	10.323683
20.100017	0.1	10.324898
20.101683	0.1	10.325760
20.103350	0.1	10.324372
20.105017	0.1	10.320558
20.106683	0.1	10.314826
20.108350	0.1	10.306998
20.110017	0.1	10.297080
20.111683	0.1	10.286663
20.113350	0.1	10.278295
20.115017	0.1	10.273736
20.116683	0.1	10.272716
20.118350	0.1	10.273261
20.120017	0.1	10.273517
20.121683	0.1	10.272930
20.123350	0.1	10.271994
20.125017	0.1	10.271706
20.126683	0.1	10.273536
20.128350	0.1	10.279147
20.130017	0.1	10.289261
20.131683	0.1	10.303035
20.133350	0.1	10.318295
20.135017	0.1	10.332214
20.136683	0.1	10.342817
20.138350	0.1	10.350044
20.140017	0.1	10.355087
20.141683	0.1	10.359483
20.143350	0.1	10.364647
20.145017	0.1	10.371632
20.146683	0.1	10.381243
20.148350	0.1	10.393271
20.150017	0.1	10.406105
20.151683	0.1	10.418496
20.153350	0.1	10.431213
20.155017	0.1	10.446259
20.156683	0.1	10.464587
20.158350	0.1	10.485114
20.160017	0.1	10.506278
20.161683	0.1	10.527857
20.163350	0.1	10.550362
20.165017	0.1	10.573543
20.166683	0.1	10.596695
20.168350	0.1	10.619396
20.170017	0.1	10.641417
20.171683	0.1	10.663075
20.173350	0.1	10.685544
20.175017	0.1	10.710359
20.176683	0.1	10.738843
20.178350	0.1	10.771309
20.180017	0.1	10.806420
20.181683	0.1	10.842588
20.183350	0.1	10.880241
20.185017	0.1	10.921219
20.186683	0.1	10.966025
20.188350	0.1	11.013113
20.190017	0.1	11.060797
20.191683	0.1	11.108625
20.193350	0.1	11.156788
20.195017	0.1	11.205259
20.196683	0.1	11.254116
20.198350	0.1	11.303979
20.200017	0.1	11.355346
20.201683	0.1	11.408227
20.203350	0.1	11.463207
20.205017	0.1	11.521690
20.206683	0.1	11.584214
20.208350	0.1	11.649732
20.210017	0.1	11.716750
20.211683	0.1	11.783745
20.213350	0.1	11.849916
20.215017	0.1	11.916296
20.216683	0.1	11.984315
20.218350	0.1	12.053638
20.220017	0.1	12.121992
20.221683	0.1	12.186971
20.223350	0.1	12.248000
20.225017	0.1	12.306194
20.226683	0.1	12.361966
20.228350	0.1	12.414074
20.230017	0.1	12.461897
20.231683	0.1	12.506652
20.233350	0.1	12.549008
20.235017	0.1	12.587369
20.236683	0.1	12.618797
20.238350	0.1	12.641381
20.240017	0.1	12.655808
20.241683	0.1	12.664055
20.243350	0.1	12.667561
20.245017	0.1	12.666821
20.246683	0.1	12.661205
20.248350	0.1	12.649465
20.250017	0.1	12.630820
20.251683	0.1	12.605330
20.253350	0.1	12.573577
20.255017	0.1	12.535551
20.256683	0.1	12.489711
20.258350	0.1	12.433874
20.260017	0.1	12.367503
20.261683	0.1	12.292946
20.263350	0.1	12.213956
20.265017	0.1	12.132982
20.266683	0.1	12.050276
20.268350	0.1	11.965400
20.270017	0.1	11.878572
20.271683	0.1	11.790073
20.273350	0.1	11.699353
20.275017	0.1	11.605690
20.276683	0.1	11.508930
20.278350	0.1	11.409046
20.280017	0.1	11.306321
20.281683	0.1	11.202395
20.283350	0.1	11.100029
20.285017	0.1	11.001402
20.286683	0.1	10.906677
20.288350	0.1	10.814378
20.290017	0.1	10.722494
20.291683	0.1	10.629068
20.293350	0.1	10.533487
20.295017	0.1	10.437607
20.296683	0.1	10.344735
20.298350	0.1	10.257149
20.300017	0.1	10.174885
20.301683	0.1	10.096668
20.303350	0.1	10.021166
20.305017	0.1	9.948122
20.306683	0.1	9.878813
20.308350	0.1	9.814431
20.310017	0.1	9.754449
20.311683	0.1	9.697555
20.313350	0.1	9.643305
20.315017	0.1	9.591910
20.316683	0.1	9.543551
20.318350	0.1	9.498009
20.320017	0.1	9.454256
20.321683	0.1	9.411462
20.323350	0.1	9.370507
20.325017	0.1	9.332937
20.326683	0.1	9.298748
20.328350	0.1	9.266632
20.330017	0.1	9.236126
20.331683	0.1	9.208061
20.333350	0.1	9.182962
20.335017	0.1	9.160438
20.336683	0.1	9.140130
20.338350	0.1	9.122053
20.340017	0.1	9.105550
20.341683	0.1	9.089368
20.343350	0.1	9.073205
20.345017	0.1	9.057946
20.346683	0.1	9.043962
20.348350	0.1	9.030621
20.350017	0.1	9.017265
20.351683	0.1	9.003584
20.353350	0.1	8.989936
20.355017	0.1	8.977689
20.356683	0.1	8.968296
20.358350	0.1	8.962150
20.360017	0.1	8.958261
20.361683	0.1	8.955174
20.363350	0.1	8.952045
20.365017	0.1	8.948552
20.366683	0.1	8.944361
20.368350	0.1	8.939593
20.370017	0.1	8.935262
20.371683	0.1	8.932585
20.373350	0.1	8.931612
20.375017	0.1	8.930927
20.376683	0.1	8.928841
20.378350	0.1	8.924762
20.380017	0.1	8.919109
20.381683	0.1	8.912212
20.383350	0.1	8.904370
20.385017	0.1	8.896650
20.386683	0.1	8.890512
20.388350	0.1	8.886950
20.390017	0.1	8.886536
20.391683	0.1	8.889688
20.393350	0.1	8.896049
20.395017	0.1	8.903975
20.396683	0.1	8.911602
20.398350	0.1	8.917823
20.400017	0.1	8.922047
20.401683	0.1	8.924142
20.403350	0.1	8.924743
20.405017	0.1	8.925032
20.406683	0.1	8.926312
20.408350	0.1	8.929642
20.410017	0.1	8.935370
20.411683	0.1	8.943044
20.413350	0.1	8.951849
20.415017	0.1	8.960846
20.416683	0.1	8.969051
20.418350	0.1	8.975184
20.420017	0.1	8.977908
20.421683	0.1	8.977032
20.423350	0.1	8.974052
20.425017	0.1	8.971095
20.426683	0.1	8.969423
20.428350	0.1	8.969405
20.430017	0.1	8.971840
20.431683	0.1	8.978010
20.433350	0.1	8.987947
20.435017	0.1	8.999635
20.436683	0.1	9.010299
20.438350	0.1	9.018136
20.440017	0.1	9.022658
20.441683	0.1	9.024013
20.443350	0.1	9.022970
20.445017	0.1	9.020874
20.446683	0.1	9.018751
20.448350	0.1	9.017093
20.450017	0.1	9.016446
20.451683	0.1	9.017298
20.453350	0.1	9.019030
20.455017	0.1	9.019622
20.456683	0.1	9.017377
20.458350	0.1	9.012185
20.460017	0.1	9.004758
20.461683	0.1	8.996306
20.463350	0.1	8.988711
20.465017	0.1	8.983514
20.466683	0.1	8.980981
20.468350	0.1	8.979999
20.470017	0.1	8.978294
20.471683	0.1	8.973582
20.473350	0.1	8.965144
20.475017	0.1	8.954341
20.476683	0.1	8.943719
20.478350	0.1	8.935183
20.480017	0.1	8.928576
20.481683	0.1	8.921786
20.483350	0.1	8.912673
20.485017	0.1	8.900929
20.486683	0.1	8.888110
20.488350	0.1	8.876156
20.490017	0.1	8.865693
20.491683	0.1	8.855513
20.493350	0.1	8.844240
20.495017	0.1	8.831774
20.496683	0.1	8.818395
20.498350	0.1	8.804291
20.500017	0.1	8.790684
20.501683	0.1	8.779373
20.503350	0.1	8.770828
20.505017	0.1	8.763638
20.506683	0.1	8.755601
20.508350	0.1	8.745235
20.510017	0.1	8.733128
20.511683	0.1	8.721617
20.513350	0.1	8.712611
20.515017	0.1	8.706311
20.516683	0.1	8.701766
20.518350	0.1	8.697589
20.520017	0.1	8.692681
20.521683	0.1	8.686902
20.523350	0.1	8.680895
20.525017	0.1	8.675926
20.526683	0.1	8.673500
20.528350	0.1	8.673836
20.530017	0.1	8.675535
20.531683	0.1	8.677533
20.533350	0.1	8.680294
20.535017	0.1	8.684816
20.536683	0.1	8.691298
20.538350	0.1	8.698446
20.540017	0.1	8.704211
20.541683	0.1	8.707731
20.543350	0.1	8.710129
20.545017	0.1	8.713435
20.546683	0.1	8.718804
20.548350	0.1	8.725752
20.550017	0.1	8.733440
20.551683	0.1	8.742060
20.553350	0.1	8.751992
20.555017	0.1	8.762665
20.556683	0.1	8.773017
20.558350	0.1	8.781794
20.560017	0.1	8.787625
20.561683	0.1	8.790297
20.563350	0.1	8.792169
20.565017	0.1	8.796910
20.566683	0.1	8.806549
20.568350	0.1	8.820416
20.570017	0.1	8.836389
20.571683	0.1	8.852100
20.573350	0.1	8.865907
20.575017	0.1	8.878065
20.576683	0.1	8.890284
20.578350	0.1	8.903807
20.580017	0.1	8.918797
20.581683	0.1	8.935090
20.583350	0.1	8.952571
20.585017	0.1	8.970667
20.586683	0.1	8.988474
20.588350	0.1	9.006164
20.590017	0.1	9.025233
20.591683	0.1	9.046537
20.593350	0.1	9.069489
20.595017	0.1	9.093089
20.596683	0.1	9.116502
20.598350	0.1	9.138999
20.600017	0.1	9.160498
20.601683	0.1	9.181974
20.603350	0.1	9.204466
20.605017	0.1	9.227446
20.606683	0.1	9.249039
20.608350	0.1	9.267977
20.610017	0.1	9.284718
20.611683	0.1	9.300155
20.613350	0.1	9.314227
20.615017	0.1	9.326870
20.616683	0.1	9.339312
20.618350	0.1	9.352593
20.620017	0.1	9.365608
20.621683	0.1	9.376444
20.623350	0.1	9.384770
20.625017	0.1	9.391336
20.626683	0.1	9.396491
20.628350	0.1	9.400253
20.630017	0.1	9.402996
20.631683	0.1	9.405413
20.633350	0.1	9.407527
20.635017	0.1	9.408095
20.636683	0.1	9.405548
20.638350	0.1	9.399462
20.640017	0.1	9.390996
20.641683	0.1	9.381585
20.643350	0.1	9.371508
20.645017	0.1	9.360639
20.646683	0.1	9.349752
20.648350	0.1	9.340001
20.650017	0.1	9.331638
20.651683	0.1	9.323745
20.653350	0.1	9.314544
20.655017	0.1	9.301957
20.656683	0.1	9.284951
20.658350	0.1	9.264611
20.660017	0.1	9.243153
20.661683	0.1	9.222142
20.663350	0.1	9.202464
20.665017	0.1	9.185453
20.666683	0.1	9.172424
20.668350	0.1	9.163287
20.670017	0.1	9.156945
20.671683	0.1	9.151991
20.673350	0.1	9.146561
20.675017	0.1	9.139087
20.676683	0.1	9.129471
20.678350	0.1	9.119157
20.680017	0.1	9.109904
20.681683	0.1	9.102551
20.683350	0.1	9.097294
20.685017	0.1	9.094095
20.686683	0.1	9.092670
20.688350	0.1	9.093052
20.690017	0.1	9.095185
20.691683	0.1	9.097671
20.693350	0.1	9.098952
20.695017	0.1	9.099520
20.696683	0.1	9.101648
20.698350	0.1	9.107362
20.700017	0.1	9.117150
20.701683	0.1	9.130309
20.703350	0.1	9.145723
20.705017	0.1	9.162263
20.706683	0.1	9.178985
20.708350	0.1	9.194645
20.710017	0.1	9.207516
20.711683	0.1	9.216974
20.713350	0.1	9.224648
20.715017	0.1	9.232848
20.716683	0.1	9.242874
20.718350	0.1	9.255535
20.720017	0.1	9.272010
20.721683	0.1	9.292257
20.723350	0.1	9.313840
20.725017	0.1	9.334399
20.726683	0.1	9.354078
20.728350	0.1	9.374688
20.730017	0.1	9.397236
20.731683	0.1	9.421096
20.733350	0.1	9.445222
20.735017	0.1	9.469250
20.736683	0.1	9.493572
20.738350	0.1	9.518969
20.740017	0.1	9.546136
20.741683	0.1	9.574909
20.743350	0.1	9.604106
20.745017	0.1	9.632707
20.746683	0.1	9.661200
20.748350	0.1	9.690775
20.750017	0.1	9.722030
20.751683	0.1	9.754775
20.753350	0.1	9.787763
20.755017	0.1	9.819213
20.756683	0.1	9.848820
20.758350	0.1	9.878390
20.760017	0.1	9.910120
20.761683	0.1	9.944756
20.763350	0.1	9.981887
20.765017	0.1	10.021180
20.766683	0.1	10.062405
20.768350	0.1	10.105008
20.770017	0.1	10.148212
20.771683	0.1	10.190932
20.773350	0.1	10.231365
20.775017	0.1	10.267468
20.776683	0.1	10.298360
20.778350	0.1	10.325154
20.780017	0.1	10.349825
20.781683	0.1	10.373648
20.783350	0.1	10.397099
20.785017	0.1	10.420373
20.786683	0.1	10.443083
20.788350	0.1	10.464396
20.790017	0.1	10.484066
20.791683	0.1	10.502599
20.793350	0.1	10.520741
20.795017	0.1	10.539037
20.796683	0.1	10.557668
20.798350	0.1	10.576337
20.800017	0.1	10.593915
20.801683	0.1	10.608598
20.803350	0.1	10.619177
20.805017	0.1	10.626186
20.806683	0.1	10.631350
20.808350	0.1	10.635764
20.810017	0.1	10.639075
20.811683	0.1	10.640682
20.813350	0.1	10.640919
20.815017	0.1	10.640360
20.816683	0.1	10.639150
20.818350	0.1	10.637748
20.820017	0.1	10.637082
20.821683	0.1	10.637655
20.823350	0.1	10.639345
20.825017	0.1	10.642074
20.826683	0.1	10.645771
20.828350	0.1	10.649576
20.830017	0.1	10.652342
20.831683	0.1	10.654340
20.833350	0.1	10.657539
20.835017	0.1	10.664021
20.836683	0.1	10.674093
20.838350	0.1	10.686126
20.840017	0.1	10.697846
20.841683	0.1	10.707490
20.843350	0.1	10.714228
20.845017	0.1	10.718484
20.846683	0.1	10.721865
20.848350	0.1	10.726536
20.850017	0.1	10.734438
20.851683	0.1	10.746596
20.853350	0.1	10.762522
20.855017	0.1	10.780110
20.856683	0.1	10.797060
20.858350	0.1	10.812823
20.860017	0.1	10.827691
20.861683	0.1	10.840562
20.863350	0.1	10.849936
20.865017	0.1	10.855999
20.866683	0.1	10.860320
20.868350	0.1	10.864786
20.870017	0.1	10.871575
20.871683	0.1	10.882551
20.873350	0.1	10.897196
20.875017	0.1	10.912218
20.876683	0.1	10.924153
20.878350	0.1	10.931552
20.880017	0.1	10.934877
20.881683	0.1	10.935115
20.883350	0.1	10.932544
20.885017	0.1	10.927189
20.886683	0.1	10.919306
20.888350	0.1	10.909080
20.890017	0.1	10.896907
20.891683	0.1	10.883668
20.893350	0.1	10.870029
20.895017	0.1	10.855850
20.896683	0.1	10.840436
20.898350	0.1	10.823137
20.900017	0.1	10.803370
20.901683	0.1	10.780646
20.903350	0.1	10.755435
20.905017	0.1	10.729786
20.906683	0.1	10.705683
20.908350	0.1	10.682656
20.910017	0.1	10.658465
20.911683	0.1	10.632030
20.913350	0.1	10.603783
20.915017	0.1	10.574530
20.916683	0.1	10.545440
20.918350	0.1	10.517617
20.920017	0.1	10.490865
20.921683	0.1	10.463819
20.923350	0.1	10.435712
20.925017	0.1	10.407185
20.926683	0.1	10.379194
20.928350	0.1	10.352139
20.930017	0.1	10.325992
20.931683	0.1	10.300512
20.933350	0.1	10.275301
20.935017	0.1	10.250267
20.936683	0.1	10.225708
20.938350	0.1	10.201707
20.940017	0.1	10.178173
20.941683	0.1	10.155514
20.943350	0.1	10.134866
20.945017	0.1	10.117032
20.946683	0.1	10.101208
20.948350	0.1	10.085837
20.950017	0.1	10.070582
20.951683	0.1	10.056430
20.953350	0.1	10.043788
20.955017	0.1	10.031471
20.956683	0.1	10.017869
20.958350	0.1	10.002842
20.960017	0.1	9.988039
20.961683	0.1	9.975466
20.963350	0.1	9.966302
20.965017	0.1	9.960532
20.966683	0.1	9.957291
20.968350	0.1	9.955587
20.970017	0.1	9.954288
20.971683	0.1	9.952299
20.973350	0.1	9.949673
20.975017	0.1	9.947210
20.976683	0.1	9.945161
20.978350	0.1	9.943675
20.980017	0.1	9.943536
20.981683	0.1	9.945207
20.983350	0.1	9.947717
20.985017	0.1	9.949636
20.986683	0.1	9.950725
20.988350	0.1	9.951852
20.990017	0.1	9.954129
20.991683	0.1	9.958595
20.993350	0.1	9.966069
20.995017	0.1	9.976495
20.996683	0.1	9.988542
20.998350	0.1	10.000202
21.000017	0.1	10.009827
21.001683	0.1	10.016738
21.003350	0.1	10.021362
21.005017	0.1	10.025506
21.006683	0.1	10.032239
21.008350	0.1	10.043699
21.010017	0.1	10.058791
21.011683	0.1	10.074321
21.013350	0.1	10.088319
21.015017	0.1	10.101097
21.016683	0.1	10.113246
21.018350	0.1	10.124301
21.020017	0.1	10.134107
21.021683	0.1	10.143882
21.023350	0.1	10.154787
21.025017	0.1	10.166871
21.026683	0.1	10.179658
21.028350	0.1	10.192790
21.030017	0.1	10.205964
21.031683	0.1	10.218965
21.033350	0.1	10.232395
21.035017	0.1	10.247622
21.036683	0.1	10.265931
21.038350	0.1	10.287794
21.040017	0.1	10.311925
21.041683	0.1	10.335683
21.043350	0.1	10.357243
21.045017	0.1	10.375814
21.046683	0.1	10.390817
21.048350	0.1	10.403437
21.050017	0.1	10.417029
21.051683	0.1	10.434198
21.053350	0.1	10.455092
21.055017	0.1	10.478534
21.056683	0.1	10.502841
21.058350	0.1	10.525985
21.060017	0.1	10.546963
21.061683	0.1	10.566823
21.063350	0.1	10.587485
21.065017	0.1	10.609822
21.066683	0.1	10.633245
21.068350	0.1	10.656975
21.070017	0.1	10.681273
21.071683	0.1	10.707085
21.073350	0.1	10.735146
21.075017	0.1	10.766117
21.076683	0.1	10.800208
21.078350	0.1	10.836395
21.080017	0.1	10.873205
21.081683	0.1	10.909946
21.083350	0.1	10.947059
21.085017	0.1	10.985532
21.086683	0.1	11.025621
21.088350	0.1	11.066501
21.090017	0.1	11.107703
21.091683	0.1	11.149859
21.093350	0.1	11.193841
21.095017	0.1	11.240002
21.096683	0.1	11.288039
21.098350	0.1	11.337032
21.100017	0.1	11.385456
21.101683	0.1	11.432110
21.103350	0.1	11.477959
21.105017	0.1	11.526002
21.106683	0.1	11.578784
21.108350	0.1	11.636755
21.110017	0.1	11.698725
21.111683	0.1	11.762483
21.113350	0.1	11.825482
21.115017	0.1	11.886358
21.116683	0.1	11.945558
21.118350	0.1	12.003747
21.120017	0.1	12.060599
21.121683	0.1	12.115482
21.123350	0.1	12.168377
21.125017	0.1	12.219758
21.126683	0.1	12.269979
21.128350	0.1	12.318897
21.130017	0.1	12.365859
21.131683	0.1	12.410125
21.133350	0.1	12.451103
21.135017	0.1	12.488337
21.136683	0.1	12.522126
21.138350	0.1	12.554014
21.140017	0.1	12.585614
21.141683	0.1	12.616441
21.143350	0.1	12.643239
21.145017	0.1	12.662453
21.146683	0.1	12.673442
21.148350	0.1	12.678490
21.150017	0.1	12.680069
21.151683	0.1	12.679338
21.153350	0.1	12.676413
21.155017	0.1	12.670360
21.156683	0.1	12.659486
21.158350	0.1	12.642914
21.160017	0.1	12.621200
21.161683	0.1	12.595486
21.163350	0.1	12.567430
21.165017	0.1	12.539052
21.166683	0.1	12.511192
21.168350	0.1	12.482777
21.170017	0.1	12.452146
21.171683	0.1	12.418889
21.173350	0.1	12.384243
21.175017	0.1	12.349375
21.176683	0.1	12.313607
21.178350	0.1	12.275013
21.180017	0.1	12.232400
21.181683	0.1	12.186179
21.183350	0.1	12.137885
21.185017	0.1	12.089745
21.186683	0.1	12.044040
21.188350	0.1	12.002029
21.190017	0.1	11.963891
21.191683	0.1	11.929637
21.193350	0.1	11.899103
21.195017	0.1	11.871350
21.196683	0.1	11.845152
21.198350	0.1	11.819964
21.200017	0.1	11.795247
21.201683	0.1	11.769701
21.203350	0.1	11.742846
21.205017	0.1	11.716546
21.206683	0.1	11.693412
21.208350	0.1	11.674487
21.210017	0.1	11.659376
21.211683	0.1	11.647674
21.213350	0.1	11.639362
21.215017	0.1	11.634044
21.216683	0.1	11.630398
21.218350	0.1	11.627283
21.220017	0.1	11.625336
21.221683	0.1	11.626408
21.223350	0.1	11.631399
21.225017	0.1	11.639325
21.226683	0.1	11.648331
21.228350	0.1	11.657183
21.230017	0.1	11.665975
21.231683	0.1	11.675362
21.233350	0.1	11.685905
21.235017	0.1	11.698166
21.236683	0.1	11.711768
21.238350	0.1	11.724727
21.240017	0.1	11.735233
21.241683	0.1	11.743507
21.243350	0.1	11.751479
21.245017	0.1	11.760839
21.246683	0.1	11.771852
21.248350	0.1	11.783717
21.250017	0.1	11.794725
21.251683	0.1	11.802707
21.253350	0.1	11.806656
21.255017	0.1	11.807121
21.256683	0.1	11.804914
21.258350	0.1	11.800863
21.260017	0.1	11.796220
21.261683	0.1	11.791536
21.263350	0.1	11.785780
21.265017	0.1	11.777328
21.266683	0.1	11.764849
21.268350	0.1	11.747498
21.270017	0.1	11.725333
21.271683	0.1	11.699712
21.273350	0.1	11.672685
21.275017	0.1	11.645863
21.276683	0.1	11.620093
21.278350	0.1	11.595385
21.280017	0.1	11.570803
21.281683	0.1	11.545098
21.283350	0.1	11.517056
21.285017	0.1	11.484907
21.286683	0.1	11.447109
21.288350	0.1	11.404487
21.290017	0.1	11.360100
21.291683	0.1	11.316575
21.293350	0.1	11.274433
21.295017	0.1	11.233054
21.296683	0.1	11.192039
21.298350	0.1	11.150921
21.300017	0.1	11.109086
21.301683	0.1	11.066697
21.303350	0.1	11.024652
21.305017	0.1	10.983530
21.306683	0.1	10.942984
21.308350	0.1	10.902220
21.310017	0.1	10.861005
21.311683	0.1	10.819985
21.313350	0.1	10.780115
21.315017	0.1	10.742107
21.316683	0.1	10.706247
21.318350	0.1	10.672337
21.320017	0.1	10.639722
21.321683	0.1	10.607499
21.323350	0.1	10.575205
21.325017	0.1	10.543377
21.326683	0.1	10.512895
21.328350	0.1	10.483735
21.330017	0.1	10.455260
21.331683	0.1	10.427474
21.333350	0.1	10.401215
21.335017	0.1	10.377336
21.336683	0.1	10.355641
21.338350	0.1	10.334728
21.340017	0.1	10.313150
21.341683	0.1	10.290220
21.343350	0.1	10.266006
21.345017	0.1	10.241917
21.346683	0.1	10.220334
21.348350	0.1	10.202578
21.350017	0.1	10.188282
21.351683	0.1	10.175840
21.353350	0.1	10.163058
21.355017	0.1	10.148133
21.356683	0.1	10.130261
21.358350	0.1	10.109730
21.360017	0.1	10.088324
21.361683	0.1	10.069017
21.363350	0.1	10.054312
21.365017	0.1	10.044659
21.366683	0.1	10.038149
21.368350	0.1	10.031532
21.370017	0.1	10.022209
21.371683	0.1	10.009534
21.373350	0.1	9.994726
21.375017	0.1	9.979839
21.376683	0.1	9.966064
21.378350	0.1	9.953440
21.380017	0.1	9.942306
21.381683	0.1	9.933375
21.383350	0.1	9.926446
21.385017	0.1	9.920155
21.386683	0.1	9.913277
21.388350	0.1	9.905905
21.390017	0.1	9.898627
21.391683	0.1	9.890837
21.393350	0.1	9.880872
21.395017	0.1	9.867493
21.396683	0.1	9.850995
21.398350	0.1	9.833425
21.400017	0.1	9.817681
21.401683	0.1	9.805709
21.403350	0.1	9.797486
21.405017	0.1	9.791623
21.406683	0.1	9.785937
21.408350	0.1	9.778193
21.410017	0.1	9.767762
21.411683	0.1	9.756070
21.413350	0.1	9.744973
21.415017	0.1	9.735394
21.416683	0.1	9.727492
21.418350	0.1	9.721140
21.420017	0.1	9.715487
21.421683	0.1	9.708977
21.423350	0.1	9.700521
21.425017	0.1	9.690388
21.426683	0.1	9.679440
21.428350	0.1	9.668204
21.430017	0.1	9.657177
21.431683	0.1	9.647091
21.433350	0.1	9.637773
21.435017	0.1	9.627715
21.436683	0.1	9.615119
21.438350	0.1	9.598946
21.440017	0.1	9.579705
21.441683	0.1	9.559062
21.443350	0.1	9.538657
21.445017	0.1	9.519919
21.446683	0.1	9.503909
21.448350	0.1	9.490331
21.450017	0.1	9.477432
21.451683	0.1	9.463457
21.453350	0.1	9.447653
21.455017	0.1	9.429776
21.456683	0.1	9.410158
21.458350	0.1	9.390311
21.460017	0.1	9.371680
21.461683	0.1	9.353566
21.463350	0.1	9.333529
21.465017	0.1	9.310599
21.466683	0.1	9.286865
21.468350	0.1	9.265132
21.470017	0.1	9.245868
21.471683	0.1	9.226780
21.473350	0.1	9.205057
21.475017	0.1	9.179953
21.476683	0.1	9.152791
21.478350	0.1	9.125294
21.480017	0.1	9.099110
21.481683	0.1	9.075645
21.483350	0.1	9.054537
21.485017	0.1	9.033508
21.486683	0.1	9.010658
21.488350	0.1	8.985843
21.490017	0.1	8.959784
21.491683	0.1	8.932916
21.493350	0.1	8.905521
21.495017	0.1	8.878438
21.496683	0.1	8.852850
21.498350	0.1	8.829338
21.500017	0.1	8.807536
21.501683	0.1	8.785739
21.503350	0.1	8.761263
21.505017	0.1	8.732881
21.506683	0.1	8.702120
21.508350	0.1	8.671214
21.510017	0.1	8.641761
21.511683	0.1	8.615716
21.513350	0.1	8.594790
21.515017	0.1	8.578133
21.516683	0.1	8.562687
21.518350	0.1	8.546114
21.520017	0.1	8.527734
21.521683	0.1	8.507194
21.523350	0.1	8.484190
21.525017	0.1	8.459045
21.526683	0.1	8.432725
21.528350	0.1	8.406681
21.530017	0.1	8.382448
21.531683	0.1	8.360893
21.533350	0.1	8.341861
21.535017	0.1	8.324450
21.536683	0.1	8.307737
21.538350	0.1	8.291397
21.540017	0.1	8.275677
21.541683	0.1	8.261218
21.543350	0.1	8.248338
21.545017	0.1	8.236077
21.546683	0.1	8.223453
21.548350	0.1	8.211071
21.550017	0.1	8.200062
21.551683	0.1	8.190582
21.553350	0.1	8.181864
21.555017	0.1	8.172598
21.556683	0.1	8.161534
21.558350	0.1	8.148709
21.560017	0.1	8.135438
21.561683	0.1	8.122642
21.563350	0.1	8.109994
21.565017	0.1	8.097133
21.566683	0.1	8.084169
21.568350	0.1	8.070283
21.570017	0.1	8.054180
21.571683	0.1	8.036569
21.573350	0.1	8.019689
21.575017	0.1	8.004098
21.576683	0.1	7.988233
21.578350	0.1	7.970911
21.580017	0.1	7.952638
21.581683	0.1	7.934589
21.583350	0.1	7.917667
21.585017	0.1	7.902593
21.586683	0.1	7.889876
21.588350	0.1	7.879268
21.590017	0.1	7.869848
21.591683	0.1	7.860968
21.593350	0.1	7.852591
21.595017	0.1	7.844535
21.596683	0.1	7.836414
21.598350	0.1	7.828036
21.600017	0.1	7.819259
21.601683	0.1	7.810169
21.603350	0.1	7.801303
21.605017	0.1	7.793587
21.606683	0.1	7.788371
21.608350	0.1	7.785866
21.610017	0.1	7.783873
21.611683	0.1	7.779389
21.613350	0.1	7.771123
21.615017	0.1	7.760311
21.616683	0.1	7.749680
21.618350	0.1	7.741377
21.620017	0.1	7.735807
21.621683	0.1	7.732082
21.623350	0.1	7.728827
21.625017	0.1	7.725027
21.626683	0.1	7.720324
21.628350	0.1	7.714559
21.630017	0.1	7.707612
21.631683	0.1	7.700035
21.633350	0.1	7.693535
21.635017	0.1	7.689591
21.636683	0.1	7.687844
21.638350	0.1	7.687141
21.640017	0.1	7.687160
21.641683	0.1	7.687896
21.643350	0.1	7.688757
21.645017	0.1	7.688683
21.646683	0.1	7.687239
21.648350	0.1	7.685344
21.650017	0.1	7.684259
21.651683	0.1	7.684371
21.653350	0.1	7.685293
21.655017	0.1	7.686298
21.656683	0.1	7.686783
21.658350	0.1	7.686927
21.660017	0.1	7.688026
21.661683	0.1	7.692007
21.663350	0.1	7.700231
21.665017	0.1	7.712427
21.666683	0.1	7.726587
21.668350	0.1	7.740166
21.670017	0.1	7.751565
21.671683	0.1	7.761056
21.673350	0.1	7.770672
21.675017	0.1	7.782327
21.676683	0.1	7.795808
21.678350	0.1	7.809401
21.680017	0.1	7.822174
21.681683	0.1	7.834584
21.683350	0.1	7.847766
21.685017	0.1	7.863641
21.686683	0.1	7.883925
21.688350	0.1	7.907669
21.690017	0.1	7.931702
21.691683	0.1	7.954221
21.693350	0.1	7.976294
21.695017	0.1	8.000056
21.696683	0.1	8.027237
21.698350	0.1	8.058855
21.700017	0.1	8.094660
21.701683	0.1	8.132681
21.703350	0.1	8.169445
21.705017	0.1	8.201357
21.706683	0.1	8.227318
21.708350	0.1	8.250009
21.710017	0.1	8.273777
21.711683	0.1	8.301283
21.713350	0.1	8.332343
21.715017	0.1	8.365153
21.716683	0.1	8.397470
21.718350	0.1	8.427459
21.720017	0.1	8.454695
21.721683	0.1	8.479711
21.723350	0.1	8.502598
21.725017	0.1	8.522822
21.726683	0.1	8.539553
21.728350	0.1	8.551888
21.730017	0.1	8.559534
21.731683	0.1	8.563176
21.733350	0.1	8.564102
21.735017	0.1	8.563339
21.736683	0.1	8.560796
21.738350	0.1	8.555469
21.740017	0.1	8.546454
21.741683	0.1	8.533448
21.743350	0.1	8.515902
21.745017	0.1	8.492330
21.746683	0.1	8.461946
21.748350	0.1	8.426192
21.750017	0.1	8.387407
21.751683	0.1	8.346546
21.753350	0.1	8.302657
21.755017	0.1	8.253916
21.756683	0.1	8.198996
21.758350	0.1	8.137892
21.760017	0.1	8.071749
21.761683	0.1	8.001975
21.763350	0.1	7.930072
21.765017	0.1	7.858090
21.766683	0.1	7.787324
21.768350	0.1	7.716822
21.770017	0.1	7.645078
21.771683	0.1	7.572179
21.773350	0.1	7.499233
21.775017	0.1	7.426948
21.776683	0.1	7.355087
21.778350	0.1	7.283236
21.780017	0.1	7.211608
21.781683	0.1	7.140292
21.783350	0.1	7.068678
21.785017	0.1	6.996403
21.786683	0.1	6.924211
21.788350	0.1	6.853812
21.790017	0.1	6.786804
21.791683	0.1	6.723623
21.793350	0.1	6.663576
21.795017	0.1	6.605429
21.796683	0.1	6.547468
21.798350	0.1	6.487723
21.800017	0.1	6.425530
21.801683	0.1	6.362665
21.803350	0.1	6.302116
21.805017	0.1	6.246157
21.806683	0.1	6.195698
21.808350	0.1	6.150114
21.810017	0.1	6.107502
21.811683	0.1	6.066337
21.813350	0.1	6.026947
21.815017	0.1	5.990355
21.816683	0.1	5.956618
21.818350	0.1	5.925004
21.820017	0.1	5.895067
21.821683	0.1	5.866662
21.823350	0.1	5.839379
21.825017	0.1	5.812584
21.826683	0.1	5.785930
21.828350	0.1	5.760128
21.830017	0.1	5.737129
21.831683	0.1	5.718260
21.833350	0.1	5.702651
21.835017	0.1	5.688015
21.836683	0.1	5.672192
21.838350	0.1	5.654325
21.840017	0.1	5.634995
21.841683	0.1	5.615046
21.843350	0.1	5.595195
21.845017	0.1	5.576466
21.846683	0.1	5.559926
21.848350	0.1	5.546114
21.850017	0.1	5.534911
21.851683	0.1	5.525374
21.853350	0.1	5.516154
21.855017	0.1	5.506263
21.856683	0.1	5.495651
21.858350	0.1	5.485634
21.860017	0.1	5.478072
21.861683	0.1	5.473667
21.863350	0.1	5.471222
21.865017	0.1	5.468205
21.866683	0.1	5.462267
21.868350	0.1	5.452791
21.870017	0.1	5.441210
21.871683	0.1	5.430081
21.873350	0.1	5.421676
21.875017	0.1	5.416540
21.876683	0.1	5.413126
21.878350	0.1	5.409149
21.880017	0.1	5.403375
21.881683	0.1	5.396181
21.883350	0.1	5.388735
21.885017	0.1	5.381703
21.886683	0.1	5.374732
21.888350	0.1	5.367054
21.890017	0.1	5.358234
21.891683	0.1	5.348511
21.893350	0.1	5.338574
21.895017	0.1	5.329186
21.896683	0.1	5.320888
21.898350	0.1	5.313936
21.900017	0.1	5.308678
21.901683	0.1	5.305638
21.903350	0.1	5.304660
21.905017	0.1	5.304343
21.906683	0.1	5.302667
21.908350	0.1	5.298317
21.910017	0.1	5.291430
21.911683	0.1	5.283253
21.913350	0.1	5.275286
21.915017	0.1	5.268408
21.916683	0.1	5.262671
21.918350	0.1	5.257898
21.920017	0.1	5.254205
21.921683	0.1	5.251514
21.923350	0.1	5.248836
21.925017	0.1	5.245130
21.926683	0.1	5.240366
21.928350	0.1	5.234922
21.930017	0.1	5.228557
21.931683	0.1	5.220906
21.933350	0.1	5.212631
21.935017	0.1	5.204934
21.936683	0.1	5.197967
21.938350	0.1	5.190545
21.940017	0.1	5.181697
21.941683	0.1	5.172044
21.943350	0.1	5.163192
21.945017	0.1	5.156328
21.946683	0.1	5.151387
21.948350	0.1	5.146675
21.950017	0.1	5.140007
21.951683	0.1	5.131164
21.953350	0.1	5.122153
21.955017	0.1	5.114977
21.956683	0.1	5.110092
21.958350	0.1	5.106842
21.960017	0.1	5.104416
21.961683	0.1	5.102353
21.963350	0.1	5.100314
21.965017	0.1	5.097566
21.966683	0.1	5.093180
21.968350	0.1	5.086958
21.970017	0.1	5.079708
21.971683	0.1	5.072574
21.973350	0.1	5.066567
21.975017	0.1	5.062209
21.976683	0.1	5.059312
21.978350	0.1	5.057179
21.980017	0.1	5.054767
21.981683	0.1	5.050735
21.983350	0.1	5.044420
21.985017	0.1	5.037184
21.986683	0.1	5.031470
21.988350	0.1	5.028429
21.990017	0.1	5.027521
21.991683	0.1	5.027605
21.993350	0.1	5.027223
21.995017	0.1	5.024946
21.996683	0.1	5.020467
21.998350	0.1	5.014604
22.000017	0.1	5.008774
22.001683	0.1	5.004634
22.003350	0.1	5.002525
22.005017	0.1	5.000494
22.006683	0.1	4.996625
22.008350	0.1	4.991335
22.010017	0.1	4.986338
22.011683	0.1	4.982497
22.013350	0.1	4.979707
22.015017	0.1	4.978320
22.016683	0.1	4.978855
22.018350	0.1	4.980974
22.020017	0.1	4.983954
22.021683	0.1	4.987139
22.023350	0.1	4.989919
22.025017	0.1	4.992327
22.026683	0.1	4.994893
22.028350	0.1	4.997561
22.030017	0.1	4.999912
22.031683	0.1	5.002450
22.033350	0.1	5.006194
22.035017	0.1	5.010897
22.036683	0.1	5.015060
22.038350	0.1	5.018078
22.040017	0.1	5.021528
22.041683	0.1	5.027526
22.043350	0.1	5.035815
22.045017	0.1	5.043973
22.046683	0.1	5.050357
22.048350	0.1	5.055326
22.050017	0.1	5.059987
22.051683	0.1	5.065110
22.053350	0.1	5.071093
22.055017	0.1	5.077911
22.056683	0.1	5.085249
22.058350	0.1	5.093277
22.060017	0.1	5.102684
22.061683	0.1	5.113664
22.063350	0.1	5.125981
22.065017	0.1	5.139783
22.066683	0.1	5.155192
22.068350	0.1	5.171294
22.070017	0.1	5.186582
22.071683	0.1	5.200203
22.073350	0.1	5.212654
22.075017	0.1	5.225693
22.076683	0.1	5.241181
22.078350	0.1	5.259323
22.080017	0.1	5.278396
22.081683	0.1	5.297046
22.083350	0.1	5.315710
22.085017	0.1	5.334751
22.086683	0.1	5.352632
22.088350	0.1	5.366812
22.090017	0.1	5.375873
22.091683	0.1	5.381131
22.093350	0.1	5.385727
22.095017	0.1	5.391706
22.096683	0.1	5.398593
22.098350	0.1	5.404879
22.100017	0.1	5.409680
22.101683	0.1	5.412502
22.103350	0.1	5.412870
22.105017	0.1	5.410998
22.106683	0.1	5.407375
22.108350	0.1	5.401676
22.110017	0.1	5.393755
22.111683	0.1	5.384679
22.113350	0.1	5.375640
22.115017	0.1	5.367184
22.116683	0.1	5.359431
22.118350	0.1	5.351766
22.120017	0.1	5.342648
22.121683	0.1	5.330620
22.123350	0.1	5.315328
22.125017	0.1	5.296827
22.126683	0.1	5.274867
22.128350	0.1	5.249730
22.130017	0.1	5.222997
22.131683	0.1	5.196612
22.133350	0.1	5.171695
22.135017	0.1	5.148789
22.136683	0.1	5.128528
22.138350	0.1	5.111066
22.140017	0.1	5.095056
22.141683	0.1	5.078297
22.143350	0.1	5.059619
22.145017	0.1	5.039447
22.146683	0.1	5.018814
22.148350	0.1	4.998515
22.150017	0.1	4.978860
22.151683	0.1	4.960154
22.153350	0.1	4.943460
22.155017	0.1	4.929760
22.156683	0.1	4.918240
22.158350	0.1	4.906734
22.160017	0.1	4.893886
22.161683	0.1	4.879800
22.163350	0.1	4.865141
22.165017	0.1	4.851255
22.166683	0.1	4.840745
22.168350	0.1	4.835553
22.170017	0.1	4.834631
22.171683	0.1	4.835143
22.173350	0.1	4.834998
22.175017	0.1	4.833429
22.176683	0.1	4.830426
22.178350	0.1	4.826565
22.180017	0.1	4.823175
22.181683	0.1	4.822104
22.183350	0.1	4.824526
22.185017	0.1	4.830086
22.186683	0.1	4.837434
22.188350	0.1	4.845234
22.190017	0.1	4.852717
22.191683	0.1	4.860163
22.193350	0.1	4.869392
22.195017	0.1	4.882719
22.196683	0.1	4.900480
22.198350	0.1	4.920391
22.200017	0.1	4.939814
22.201683	0.1	4.957858
22.203350	0.1	4.975395
22.205017	0.1	4.993407
22.206683	0.1	5.011735
22.208350	0.1	5.029533
22.210017	0.1	5.046073
22.211683	0.1	5.061240
22.213350	0.1	5.076015
22.215017	0.1	5.091582
22.216683	0.1	5.107592
22.218350	0.1	5.122563
22.220017	0.1	5.135736
22.221683	0.1	5.147485
22.223350	0.1	5.158535
22.225017	0.1	5.169204
22.226683	0.1	5.179364
22.228350	0.1	5.188999
22.230017	0.1	5.198340
22.231683	0.1	5.207653
22.233350	0.1	5.217381
22.235017	0.1	5.227998
22.236683	0.1	5.239062
22.238350	0.1	5.248808
22.240017	0.1	5.255584
22.241683	0.1	5.258974
22.243350	0.1	5.259053
22.245017	0.1	5.255984
22.246683	0.1	5.250582
22.248350	0.1	5.243924
22.250017	0.1	5.236231
22.251683	0.1	5.227001
22.253350	0.1	5.215667
22.255017	0.1	5.201655
22.256683	0.1	5.184859
22.258350	0.1	5.166465
22.260017	0.1	5.148523
22.261683	0.1	5.132314
22.263350	0.1	5.117101
22.265017	0.1	5.100784
22.266683	0.1	5.081664
22.268350	0.1	5.059522
22.270017	0.1	5.035200
22.271683	0.1	5.009389
22.273350	0.1	4.982869
22.275017	0.1	4.956936
22.276683	0.1	4.931791
22.278350	0.1	4.905979
22.280017	0.1	4.878594
22.281683	0.1	4.850514
22.283350	0.1	4.823324
22.285017	0.1	4.797480
22.286683	0.1	4.771859
22.288350	0.1	4.745042
22.290017	0.1	4.716520
22.291683	0.1	4.687202
22.293350	0.1	4.659146
22.295017	0.1	4.633921
22.296683	0.1	4.611178
22.298350	0.1	4.589534
22.300017	0.1	4.568538
22.301683	0.1	4.549003
22.303350	0.1	4.531881
22.305017	0.1	4.517320
22.306683	0.1	4.504435
22.308350	0.1	4.492197
22.310017	0.1	4.480397
22.311683	0.1	4.469068
22.313350	0.1	4.457468
22.315017	0.1	4.444458
22.316683	0.1	4.430087
22.318350	0.1	4.416588
22.320017	0.1	4.406422
22.321683	0.1	4.400024
22.323350	0.1	4.396900
22.325017	0.1	4.397202
22.326683	0.1	4.401067
22.328350	0.1	4.408234
22.330017	0.1	4.417831
22.331683	0.1	4.427414
22.333350	0.1	4.434334
22.335017	0.1	4.438474
22.336683	0.1	4.441966
22.338350	0.1	4.446786
22.340017	0.1	4.453715
22.341683	0.1	4.462753
22.343350	0.1	4.473557
22.345017	0.1	4.485878
22.346683	0.1	4.499648
22.348350	0.1	4.514917
22.350017	0.1	4.531872
22.351683	0.1	4.550340
22.353350	0.1	4.569748
22.355017	0.1	4.589828
22.356683	0.1	4.610778
22.358350	0.1	4.632701
22.360017	0.1	4.655328
22.361683	0.1	4.678909
22.363350	0.1	4.704860
22.365017	0.1	4.734676
22.366683	0.1	4.768665
22.368350	0.1	4.805583
22.370017	0.1	4.843436
22.371683	0.1	4.881052
22.373350	0.1	4.918743
22.375017	0.1	4.957579
22.376683	0.1	4.998515
22.378350	0.1	5.041994
22.380017	0.1	5.088141
22.381683	0.1	5.137194
22.383350	0.1	5.189455
22.385017	0.1	5.245046
22.386683	0.1	5.303677
22.388350	0.1	5.364898
22.390017	0.1	5.428824
22.391683	0.1	5.496158
22.393350	0.1	5.567148
22.395017	0.1	5.641165
22.396683	0.1	5.717841
22.398350	0.1	5.797804
22.400017	0.1	5.881614
22.401683	0.1	5.968595
22.403350	0.1	6.057541
22.405017	0.1	6.148592
22.406683	0.1	6.243787
22.408350	0.1	6.345236
22.410017	0.1	6.453521
22.411683	0.1	6.568022
22.413350	0.1	6.687758
22.415017	0.1	6.811596
22.416683	0.1	6.938572
22.418350	0.1	7.068547
22.420017	0.1	7.202504
22.421683	0.1	7.342054
22.423350	0.1	7.488220
22.425017	0.1	7.641087
22.426683	0.1	7.800828
22.428350	0.1	7.967711
22.430017	0.1	8.141194
22.431683	0.1	8.320366
22.433350	0.1	8.504773
22.435017	0.1	8.694660
22.436683	0.1	8.891756
22.438350	0.1	9.098798
22.440017	0.1	9.317072
22.441683	0.1	9.546271
22.443350	0.1	9.786556
22.445017	0.1	10.038605
22.446683	0.1	10.302314
22.448350	0.1	10.577040
22.450017	0.1	10.862220
22.451683	0.1	11.157263
22.453350	0.1	11.461796
22.455017	0.1	11.776513
22.456683	0.1	12.103138
22.458350	0.1	12.443550
22.460017	0.1	12.799352
22.461683	0.1	13.172063
22.463350	0.1	13.563000
22.465017	0.1	13.972707
22.466683	0.1	14.400305
22.468350	0.1	14.844136
22.470017	0.1	15.303530
22.471683	0.1	15.779221
22.473350	0.1	16.271849
22.475017	0.1	16.781539
22.476683	0.1	17.309231
22.478350	0.1	17.857100
22.480017	0.1	18.426729
22.481683	0.1	19.017891
22.483350	0.1	19.630198
22.485017	0.1	20.264760
22.486683	0.1	20.923130
22.488350	0.1	21.605864
22.490017	0.1	22.313353
22.491683	0.1	23.047603
22.493350	0.1	23.811935
22.495017	0.1	24.608774
22.496683	0.1	25.438699
22.498350	0.1	26.301704
22.500017	0.1	27.198410
22.501683	0.1	28.130598
22.503350	0.1	29.100981
22.505017	0.1	30.112090
22.506683	0.1	31.166375
22.508350	0.1	32.267156
22.510017	0.1	33.417861
22.511683	0.1	34.620725
22.513350	0.1	35.876799
22.515017	0.1	37.187240
22.516683	0.1	38.554417
22.518350	0.1	39.980938
22.520017	0.1	41.467804
22.521683	0.1	43.014833
22.523350	0.1	44.622398
22.525017	0.1	46.291766
22.526683	0.1	48.024096
22.528350	0.1	49.819439
22.530017	0.1	51.677199
22.531683	0.1	53.597200
22.533350	0.1	55.578901
22.535017	0.1	57.619633
22.536683	0.1	59.714299
22.538350	0.1	61.856792
22.540017	0.1	64.042001
22.541683	0.1	66.265860
22.543350	0.1	68.522617
22.545017	0.1	70.803282
22.546683	0.1	73.097302
22.548350	0.1	75.393915
22.550017	0.1	77.682603
22.551683	0.1	79.953815
22.553350	0.1	82.198572
22.555017	0.1	84.407022
22.556683	0.1	86.567733
22.558350	0.1	88.667311
22.560017	0.1	90.690591
22.561683	0.1	92.623010
22.563350	0.1	94.452608
22.565017	0.1	96.169142
22.566683	0.1	97.762090
22.568350	0.1	99.220253
22.570017	0.1	100.533045
22.571683	0.1	101.691871
22.573350	0.1	102.689699
22.575017	0.1	103.519526
22.576683	0.1	104.174120
22.578350	0.1	104.647069
22.580017	0.1	104.933083
22.581683	0.1	105.028208
22.583350	0.1	104.931183
22.585017	0.1	104.643167
22.586683	0.1	104.165119
22.588350	0.1	103.497827
22.590017	0.1	102.644777
22.591683	0.1	101.612383
22.593350	0.1	100.407782
22.595017	0.1	99.038328
22.596683	0.1	97.512375
22.598350	0.1	95.839100
22.600017	0.1	94.028255
22.601683	0.1	92.090392
22.603350	0.1	90.036169
22.605017	0.1	87.875328
22.606683	0.1	85.617281
22.608350	0.1	83.272904
22.610017	0.1	80.855349
22.611683	0.1	78.378595
22.613350	0.1	75.855185
22.615017	0.1	73.296051
22.616683	0.1	70.712310
22.618350	0.1	68.115410
22.620017	0.1	65.515474
22.621683	0.1	62.921951
22.623350	0.1	60.345084
22.625017	0.1	57.794703
22.626683	0.1	55.278922
22.628350	0.1	52.805170
22.630017	0.1	50.380849
22.631683	0.1	48.012654
22.633350	0.1	45.706611
22.635017	0.1	43.468270
22.636683	0.1	41.302224
22.638350	0.1	39.212392
22.640017	0.1	37.202411
22.641683	0.1	35.274467
22.643350	0.1	33.428324
22.645017	0.1	31.662686
22.646683	0.1	29.977765
22.648350	0.1	28.376137
22.650017	0.1	26.860335
22.651683	0.1	25.430447
22.653350	0.1	24.084346
22.655017	0.1	22.818535
22.656683	0.1	21.628686
22.658350	0.1	20.511528
22.660017	0.1	19.466430
22.661683	0.1	18.493910
22.663350	0.1	17.592842
22.665017	0.1	16.759960
22.666683	0.1	15.991577
22.668350	0.1	15.284438
22.670017	0.1	14.635269
22.671683	0.1	14.041443
22.673350	0.1	13.501630
22.675017	0.1	13.014348
22.676683	0.1	12.576832
22.678350	0.1	12.186123
22.680017	0.1	11.839322
22.681683	0.1	11.532833
22.683350	0.1	11.263294
22.685017	0.1	11.028708
22.686683	0.1	10.827980
22.688350	0.1	10.660235
22.690017	0.1	10.524238
22.691683	0.1	10.417732
22.693350	0.1	10.337601
22.695017	0.1	10.281233
22.696683	0.1	10.247254
22.698350	0.1	10.234807
22.700017	0.1	10.242853
22.701683	0.1	10.270625
22.703350	0.1	10.318225
22.705017	0.1	10.385891
22.706683	0.1	10.472415
22.708350	0.1	10.574553
22.710017	0.1	10.688691
22.711683	0.1	10.813130
22.713350	0.1	10.948000
22.715017	0.1	11.093286
22.716683	0.1	11.247909
22.718350	0.1	11.410280
22.720017	0.1	11.578845
22.721683	0.1	11.752094
22.723350	0.1	11.928710
22.725017	0.1	12.108265
22.726683	0.1	12.291116
22.728350	0.1	12.476794
22.730017	0.1	12.663519
22.731683	0.1	12.849271
22.733350	0.1	13.031703
22.735017	0.1	13.208091
22.736683	0.1	13.376763
22.738350	0.1	13.537500
22.740017	0.1	13.690265
22.741683	0.1	13.834024
22.743350	0.1	13.966807
22.745017	0.1	14.087232
22.746683	0.1	14.195223
22.748350	0.1	14.289776
22.750017	0.1	14.368054
22.751683	0.1	14.427896
22.753350	0.1	14.469433
22.755017	0.1	14.493759
22.756683	0.1	14.501228
22.758350	0.1	14.490807
22.760017	0.1	14.460720
22.761683	0.1	14.410284
22.763350	0.1	14.340477
22.765017	0.1	14.252448
22.766683	0.1	14.146483
22.768350	0.1	14.022589
22.770017	0.1	13.881600
22.771683	0.1	13.725674
22.773350	0.1	13.556783
22.775017	0.1	13.374891
22.776683	0.1	13.178894
22.778350	0.1	12.969030
22.780017	0.1	12.746984
22.781683	0.1	12.514419
22.783350	0.1	12.272187
22.785017	0.1	12.020422
22.786683	0.1	11.759382
22.788350	0.1	11.490653
22.790017	0.1	11.217105
22.791683	0.1	10.941746
22.793350	0.1	10.666931
22.795017	0.1	10.393700
22.796683	0.1	10.121143
22.798350	0.1	9.847498
22.800017	0.1	9.572832
22.801683	0.1	9.300215
22.803350	0.1	9.033526
22.805017	0.1	8.774600
22.806683	0.1	8.522584
22.808350	0.1	8.275690
22.810017	0.1	8.033100
22.811683	0.1	7.795240
22.813350	0.1	7.563657
22.815017	0.1	7.340950
22.816683	0.1	7.129074
22.818350	0.1	6.927750
22.820017	0.1	6.735101
22.821683	0.1	6.549540
22.823350	0.1	6.370926
22.825017	0.1	6.200424
22.826683	0.1	6.039459
22.828350	0.1	5.888552
22.830017	0.1	5.747206
22.831683	0.1	5.614669
22.833350	0.1	5.490030
22.835017	0.1	5.372069
22.836683	0.1	5.260534
22.838350	0.1	5.156682
22.840017	0.1	5.061813
22.841683	0.1	4.975600
22.843350	0.1	4.895702
22.845017	0.1	4.819706
22.846683	0.1	4.747543
22.848350	0.1	4.680506
22.850017	0.1	4.618512
22.851683	0.1	4.560328
22.853350	0.1	4.505385
22.855017	0.1	4.453906
22.856683	0.1	4.406055
22.858350	0.1	4.361467
22.860017	0.1	4.319237
22.861683	0.1	4.279292
22.863350	0.1	4.243637
22.865017	0.1	4.214621
22.866683	0.1	4.192065
22.868350	0.1	4.172758
22.870017	0.1	4.152870
22.871683	0.1	4.131021
22.873350	0.1	4.108907
22.875017	0.1	4.088753
22.876683	0.1	4.071086
22.878350	0.1	4.055542
22.880017	0.1	4.042536
22.881683	0.1	4.032091
22.883350	0.1	4.022042
22.885017	0.1	4.009800
22.886683	0.1	3.995425
22.888350	0.1	3.981725
22.890017	0.1	3.971355
22.891683	0.1	3.964333
22.893350	0.1	3.958424
22.895017	0.1	3.951071
22.896683	0.1	3.941054
22.898350	0.1	3.929455
22.900017	0.1	3.919485
22.901683	0.1	3.914358
22.903350	0.1	3.914745
22.905017	0.1	3.918344
22.906683	0.1	3.921795
22.908350	0.1	3.922605
22.910017	0.1	3.920007
22.911683	0.1	3.915071
22.913350	0.1	3.910200
22.915017	0.1	3.907578
22.916683	0.1	3.907927
22.918350	0.1	3.911280
22.920017	0.1	3.918228
22.921683	0.1	3.929385
22.923350	0.1	3.943779
22.925017	0.1	3.958466
22.926683	0.1	3.970196
22.928350	0.1	3.977525
22.930017	0.1	3.981390
22.931683	0.1	3.984119
22.933350	0.1	3.987956
22.935017	0.1	3.994219
22.936683	0.1	4.003793
22.938350	0.1	4.017521
22.940017	0.1	4.035216
22.941683	0.1	4.054969
22.943350	0.1	4.074210
22.945017	0.1	4.091333
22.946683	0.1	4.106127
22.948350	0.1	4.119161
22.950017	0.1	4.131356
22.951683	0.1	4.144078
22.953350	0.1	4.158742
22.955017	0.1	4.176488
22.956683	0.1	4.198044
22.958350	0.1	4.222989
22.960017	0.1	4.249695
22.961683	0.1	4.276484
22.963350	0.1	4.302049
22.965017	0.1	4.325612
22.966683	0.1	4.347907
22.968350	0.1	4.371135
22.970017	0.1	4.397267
22.971683	0.1	4.426958
22.973350	0.1	4.459997
22.975017	0.1	4.495913
22.976683	0.1	4.534330
22.978350	0.1	4.575169
22.980017	0.1	4.618173
22.981683	0.1	4.662969
22.983350	0.1	4.709284
22.985017	0.1	4.756101
22.986683	0.1	4.801527
22.988350	0.1	4.844838
22.990017	0.1	4.887744
22.991683	0.1	4.932848
22.993350	0.1	4.981700
22.995017	0.1	5.035014
22.996683	0.1	5.093399
22.998350	0.1	5.157026
23.000017	0.1	5.224948
23.001683	0.1	5.294913
23.003350	0.1	5.364520
23.005017	0.1	5.433313
23.006683	0.1	5.502906
23.008350	0.1	5.575442
23.010017	0.1	5.652844
23.011683	0.1	5.736812
23.013350	0.1	5.828002
23.015017	0.1	5.924883
23.016683	0.1	6.023976
23.018350	0.1	6.121844
23.020017	0.1	6.216508
23.021683	0.1	6.307582
23.023350	0.1	6.395988
23.025017	0.1	6.483221
23.026683	0.1	6.570858
23.028350	0.1	6.660735
23.030017	0.1	6.754003
23.031683	0.1	6.849556
23.033350	0.1	6.944123
23.035017	0.1	7.034438
23.036683	0.1	7.119342
23.038350	0.1	7.199915
23.040017	0.1	7.277331
23.041683	0.1	7.351171
23.043350	0.1	7.420238
23.045017	0.1	7.483978
23.046683	0.1	7.542977
23.048350	0.1	7.598177
23.050017	0.1	7.649213
23.051683	0.1	7.693558
23.053350	0.1	7.728208
23.055017	0.1	7.752585
23.056683	0.1	7.768748
23.058350	0.1	7.778090
23.060017	0.1	7.779328
23.061683	0.1	7.770555
23.063350	0.1	7.751677
23.065017	0.1	7.724068
23.066683	0.1	7.689116
23.068350	0.1	7.647737
23.070017	0.1	7.600468
23.071683	0.1	7.547531
23.073350	0.1	7.488574
23.075017	0.1	7.422464
23.076683	0.1	7.348093
23.078350	0.1	7.265615
23.080017	0.1	7.176436
23.081683	0.1	7.081954
23.083350	0.1	6.982819
23.085017	0.1	6.879056
23.086683	0.1	6.770613
23.088350	0.1	6.658658
23.090017	0.1	6.545726
23.091683	0.1	6.433702
23.093350	0.1	6.322484
23.095017	0.1	6.211060
23.096683	0.1	6.098878
23.098350	0.1	5.985722
23.100017	0.1	5.871910
23.101683	0.1	5.759015
23.103350	0.1	5.648551
23.105017	0.1	5.540377
23.106683	0.1	5.433899
23.108350	0.1	5.329791
23.110017	0.1	5.229530
23.111683	0.1	5.133366
23.113350	0.1	5.039894
23.115017	0.1	4.948103
23.116683	0.1	4.858864
23.118350	0.1	4.773745
23.120017	0.1	4.693554
23.121683	0.1	4.618475
23.123350	0.1	4.548039
23.125017	0.1	4.480770
23.126683	0.1	4.415605
23.128350	0.1	4.352853
23.130017	0.1	4.293402
23.131683	0.1	4.238412
23.133350	0.1	4.188903
23.135017	0.1	4.144604
23.136683	0.1	4.103873
23.138350	0.1	4.065107
23.140017	0.1	4.027849
23.141683	0.1	3.992524
23.143350	0.1	3.959970
23.145017	0.1	3.930964
23.146683	0.1	3.905250
23.148350	0.1	3.881603
23.150017	0.1	3.859634
23.151683	0.1	3.840206
23.153350	0.1	3.823657
23.155017	0.1	3.809007
23.156683	0.1	3.794981
23.158350	0.1	3.780508
23.160017	0.1	3.765277
23.161683	0.1	3.749994
23.163350	0.1	3.735395
23.165017	0.1	3.722361
23.166683	0.1	3.712517
23.168350	0.1	3.706766
23.170017	0.1	3.703660
23.171683	0.1	3.700405
23.173350	0.1	3.695278
23.175017	0.1	3.688489
23.176683	0.1	3.680997
23.178350	0.1	3.673742
23.180017	0.1	3.667031
23.181683	0.1	3.660289
23.183350	0.1	3.653769
23.185017	0.1	3.649159
23.186683	0.1	3.647376
23.188350	0.1	3.647627
23.190017	0.1	3.648405
23.191683	0.1	3.647972
23.193350	0.1	3.644805
23.195017	0.1	3.638500
23.196683	0.1	3.630123
23.198350	0.1	3.621606
23.200017	0.1	3.614551
23.201683	0.1	3.609327
23.203350	0.1	3.605587
23.205017	0.1	3.603282
23.206683	0.1	3.602291
23.208350	0.1	3.602197
23.210017	0.1	3.602742
23.211683	0.1	3.603022
23.213350	0.1	3.601685
23.215017	0.1	3.598868
23.216683	0.1	3.596111
23.218350	0.1	3.594160
23.220017	0.1	3.592256
23.221683	0.1	3.589340
23.223350	0.1	3.585229
23.225017	0.1	3.580502
23.226683	0.1	3.575985
23.228350	0.1	3.572418
23.230017	0.1	3.569871
23.231683	0.1	3.567603
23.233350	0.1	3.565368
23.235017	0.1	3.564125
23.236683	0.1	3.564749
23.238350	0.1	3.566882
23.240017	0.1	3.569731
23.241683	0.1	3.572917
23.243350	0.1	3.576372
23.245017	0.1	3.579999
23.246683	0.1	3.583208
23.248350	0.1	3.585359
23.250017	0.1	3.587180
23.251683	0.1	3.590663
23.253350	0.1	3.596800
23.255017	0.1	3.604363
23.256683	0.1	3.611399
23.258350	0.1	3.616703
23.260017	0.1	3.619869
23.261683	0.1	3.621373
23.263350	0.1	3.622747
23.265017	0.1	3.625792
23.266683	0.1	3.631460
23.268350	0.1	3.639054
23.270017	0.1	3.646100
23.271683	0.1	3.650174
23.273350	0.1	3.651306
23.275017	0.1	3.651716
23.276683	0.1	3.653821
23.278350	0.1	3.659450
23.280017	0.1	3.669527
23.281683	0.1	3.682710
23.283350	0.1	3.695474
23.285017	0.1	3.704913
23.286683	0.1	3.710655
23.288350	0.1	3.714003
23.290017	0.1	3.716312
23.291683	0.1	3.718287
23.293350	0.1	3.720121
23.295017	0.1	3.721770
23.296683	0.1	3.723078
23.298350	0.1	3.723889
23.300017	0.1	3.724135
23.301683	0.1	3.723954
23.303350	0.1	3.723521
23.305017	0.1	3.722887
23.306683	0.1	3.721640
23.308350	0.1	3.718943
23.310017	0.1	3.714454
23.311683	0.1	3.709174
23.313350	0.1	3.705258
23.315017	0.1	3.704219
23.316683	0.1	3.705504
23.318350	0.1	3.707013
23.320017	0.1	3.706287
23.321683	0.1	3.701728
23.323350	0.1	3.693560
23.325017	0.1	3.683455
23.326683	0.1	3.673374
23.328350	0.1	3.664442
23.330017	0.1	3.656750
23.331683	0.1	3.650230
23.333350	0.1	3.645425
23.335017	0.1	3.642892
23.336683	0.1	3.642128
23.338350	0.1	3.641313
23.340017	0.1	3.638505
23.341683	0.1	3.633173
23.343350	0.1	3.626100
23.345017	0.1	3.618309
23.346683	0.1	3.610579
23.348350	0.1	3.603008
23.350017	0.1	3.595068
23.351683	0.1	3.586705
23.353350	0.1	3.578505
23.355017	0.1	3.570737
23.356683	0.1	3.563529
23.358350	0.1	3.557778
23.360017	0.1	3.554546
23.361683	0.1	3.553540
23.363350	0.1	3.553666
23.365017	0.1	3.554444
23.366683	0.1	3.555305
23.368350	0.1	3.554560
23.370017	0.1	3.550854
23.371683	0.1	3.544884
23.373350	0.1	3.538267
23.375017	0.1	3.531883
23.376683	0.1	3.526737
23.378350	0.1	3.524702
23.380017	0.1	3.526760
23.381683	0.1	3.531813
23.383350	0.1	3.537717
23.385017	0.1	3.542574
23.386683	0.1	3.545550
23.388350	0.1	3.547040
23.390017	0.1	3.548097
23.391683	0.1	3.549824
23.393350	0.1	3.552591
23.395017	0.1	3.555864
23.396683	0.1	3.559357
23.398350	0.1	3.563440
23.400017	0.1	3.568204
23.401683	0.1	3.573406
23.403350	0.1	3.579082
23.405017	0.1	3.585308
23.406683	0.1	3.592009
23.408350	0.1	3.599389
23.410017	0.1	3.607795
23.411683	0.1	3.616875
23.413350	0.1	3.625597
23.415017	0.1	3.633308
23.416683	0.1	3.640102
23.418350	0.1	3.646626
23.420017	0.1	3.654067
23.421683	0.1	3.663162
23.423350	0.1	3.672517
23.425017	0.1	3.679306
23.426683	0.1	3.681998
23.428350	0.1	3.681909
23.430017	0.1	3.682245
23.431683	0.1	3.685951
23.433350	0.1	3.694324
23.435017	0.1	3.706329
23.436683	0.1	3.718380
23.438350	0.1	3.726427
23.440017	0.1	3.729118
23.441683	0.1	3.727851
23.443350	0.1	3.724634
23.445017	0.1	3.721425
23.446683	0.1	3.720149
23.448350	0.1	3.721025
23.450017	0.1	3.721653
23.451683	0.1	3.719772
23.453350	0.1	3.715460
23.455017	0.1	3.709565
23.456683	0.1	3.702240
23.458350	0.1	3.694203
23.460017	0.1	3.687558
23.461683	0.1	3.684047
23.463350	0.1	3.683250
23.465017	0.1	3.683069
23.466683	0.1	3.681248
23.468350	0.1	3.676424
23.470017	0.1	3.668321
23.471683	0.1	3.657369
23.473350	0.1	3.644330
23.475017	0.1	3.630356
23.476683	0.1	3.616684
23.478350	0.1	3.603962
23.480017	0.1	3.592242
23.481683	0.1	3.581396
23.483350	0.1	3.570868
23.485017	0.1	3.559869
23.486683	0.1	3.548143
23.488350	0.1	3.536437
23.490017	0.1	3.526350
23.491683	0.1	3.518914
23.493350	0.1	3.513522
23.495017	0.1	3.509033
23.496683	0.1	3.505172
23.498350	0.1	3.501652
23.500017	0.1	3.497489
23.501683	0.1	3.492599
23.503350	0.1	3.488618
23.505017	0.1	3.487081
23.506683	0.1	3.487882
23.508350	0.1	3.489722
23.510017	0.1	3.491454
23.511683	0.1	3.492758
23.513350	0.1	3.494225
23.515017	0.1	3.496897
23.516683	0.1	3.501545
23.518350	0.1	3.508404
23.520017	0.1	3.517079
23.521683	0.1	3.526807
23.523350	0.1	3.537163
23.525017	0.1	3.548390
23.526683	0.1	3.561517
23.528350	0.1	3.578104
23.530017	0.1	3.598896
23.531683	0.1	3.622756
23.533350	0.1	3.647646
23.535017	0.1	3.672359
23.536683	0.1	3.696708
23.538350	0.1	3.720308
23.540017	0.1	3.742608
23.541683	0.1	3.764774
23.543350	0.1	3.789859
23.545017	0.1	3.820700
23.546683	0.1	3.858604
23.548350	0.1	3.903145
23.550017	0.1	3.951751
23.551683	0.1	4.000943
23.553350	0.1	4.049251
23.555017	0.1	4.097633
23.556683	0.1	4.147580
23.558350	0.1	4.200023
23.560017	0.1	4.255236
23.561683	0.1	4.313202
23.563350	0.1	4.373882
23.565017	0.1	4.437547
23.566683	0.1	4.505711
23.568350	0.1	4.580123
23.570017	0.1	4.660776
23.571683	0.1	4.746746
23.573350	0.1	4.837858
23.575017	0.1	4.934189
23.576683	0.1	5.035270
23.578350	0.1	5.140216
23.580017	0.1	5.248478
23.581683	0.1	5.360879
23.583350	0.1	5.479339
23.585017	0.1	5.604811
23.586683	0.1	5.736705
23.588350	0.1	5.875332
23.590017	0.1	6.022528
23.591683	0.1	6.178757
23.593350	0.1	6.342120
23.595017	0.1	6.510420
23.596683	0.1	6.683189
23.598350	0.1	6.862283
23.600017	0.1	7.051271
23.601683	0.1	7.253941
23.603350	0.1	7.472620
23.605017	0.1	7.706853
23.606683	0.1	7.953113
23.608350	0.1	8.206368
23.610017	0.1	8.463501
23.611683	0.1	8.725738
23.613350	0.1	8.997410
23.615017	0.1	9.282366
23.616683	0.1	9.581959
23.618350	0.1	9.896033
23.620017	0.1	10.224562
23.621683	0.1	10.567466
23.623350	0.1	10.923101
23.625017	0.1	11.288947
23.626683	0.1	11.664578
23.628350	0.1	12.052879
23.630017	0.1	12.457920
23.631683	0.1	12.881584
23.633350	0.1	13.322644
23.635017	0.1	13.778778
23.636683	0.1	14.248700
23.638350	0.1	14.732461
23.640017	0.1	15.230533
23.641683	0.1	15.743244
23.643350	0.1	16.271761
23.645017	0.1	16.819122
23.646683	0.1	17.388649
23.648350	0.1	17.980714
23.650017	0.1	18.592472
23.651683	0.1	19.221301
23.653350	0.1	19.867159
23.655017	0.1	20.531788
23.656683	0.1	21.217386
23.658350	0.1	21.926458
23.660017	0.1	22.661253
23.661683	0.1	23.422781
23.663350	0.1	24.211132
23.665017	0.1	25.026384
23.666683	0.1	25.868677
23.668350	0.1	26.738541
23.670017	0.1	27.637603
23.671683	0.1	28.568399
23.673350	0.1	29.533226
23.675017	0.1	30.533941
23.676683	0.1	31.573116
23.678350	0.1	32.654600
23.680017	0.1	33.782180
23.681683	0.1	34.957575
23.683350	0.1	36.180634
23.685017	0.1	37.451657
23.686683	0.1	38.772975
23.688350	0.1	40.147849
23.690017	0.1	41.577821
23.691683	0.1	43.061920
23.693350	0.1	44.598742
23.695017	0.1	46.188599
23.696683	0.1	47.833892
23.698350	0.1	49.537122
23.700017	0.1	51.298188
23.701683	0.1	53.114328
23.703350	0.1	54.982328
23.705017	0.1	56.899134
23.706683	0.1	58.860676
23.708350	0.1	60.861558
23.710017	0.1	62.895590
23.711683	0.1	64.956034
23.713350	0.1	67.036459
23.715017	0.1	69.131372
23.716683	0.1	71.234745
23.718350	0.1	73.337709
23.720017	0.1	75.427955
23.721683	0.1	77.492152
23.723350	0.1	79.518948
23.725017	0.1	81.499112
23.726683	0.1	83.423681
23.728350	0.1	85.282549
23.730017	0.1	87.064263
23.731683	0.1	88.756774
23.733350	0.1	90.348451
23.735017	0.1	91.828322
23.736683	0.1	93.185329
23.738350	0.1	94.408188
23.740017	0.1	95.486683
23.741683	0.1	96.412781
23.743350	0.1	97.180312
23.745017	0.1	97.783688
23.746683	0.1	98.217162
23.748350	0.1	98.475390
23.750017	0.1	98.554543
23.751683	0.1	98.453672
23.753350	0.1	98.174922
23.755017	0.1	97.721373
23.756683	0.1	97.094425
23.758350	0.1	96.293902
23.760017	0.1	95.321192
23.761683	0.1	94.181970
23.763350	0.1	92.885322
23.765017	0.1	91.441022
23.766683	0.1	89.857942
23.768350	0.1	88.143833
23.770017	0.1	86.306348
23.771683	0.1	84.354687
23.773350	0.1	82.300059
23.775017	0.1	80.154357
23.776683	0.1	77.928607
23.778350	0.1	75.633354
23.780017	0.1	73.280376
23.781683	0.1	70.882510
23.783350	0.1	68.451418
23.785017	0.1	65.996796
23.786683	0.1	63.527436
23.788350	0.1	61.052335
23.790017	0.1	58.581247
23.791683	0.1	56.124805
23.793350	0.1	53.693326
23.795017	0.1	51.295171
23.796683	0.1	48.936727
23.798350	0.1	46.623559
23.800017	0.1	44.361269
23.801683	0.1	42.155809
23.803350	0.1	40.013371
23.805017	0.1	37.939088
23.806683	0.1	35.935850
23.808350	0.1	34.005176
23.810017	0.1	32.148380
23.811683	0.1	30.366541
23.813350	0.1	28.660484
23.815017	0.1	27.031042
23.816683	0.1	25.478718
23.818350	0.1	24.003158
23.820017	0.1	22.603311
23.821683	0.1	21.277741
23.823350	0.1	20.024744
23.825017	0.1	18.842849
23.826683	0.1	17.731204
23.828350	0.1	16.688607
23.830017	0.1	15.712134
23.831683	0.1	14.797836
23.833350	0.1	13.942723
23.835017	0.1	13.145218
23.836683	0.1	12.404113
23.838350	0.1	11.717095
23.840017	0.1	11.080084
23.841683	0.1	10.488685
23.843350	0.1	9.939815
23.845017	0.1	9.431788
23.846683	0.1	8.963891
23.848350	0.1	8.535292
23.850017	0.1	8.143578
23.851683	0.1	7.785335
23.853350	0.1	7.457086
23.855017	0.1	7.154904
23.856683	0.1	6.875307
23.858350	0.1	6.616893
23.860017	0.1	6.379443
23.861683	0.1	6.162236
23.863350	0.1	5.963850
23.865017	0.1	5.782861
23.866683	0.1	5.618334
23.868350	0.1	5.469327
23.870017	0.1	5.334266
23.871683	0.1	5.211411
23.873350	0.1	5.099392
23.875017	0.1	4.997435
23.876683	0.1	4.905178
23.878350	0.1	4.821913
23.880017	0.1	4.745941
23.881683	0.1	4.674979
23.883350	0.1	4.606978
23.885017	0.1	4.541068
23.886683	0.1	4.477906
23.888350	0.1	4.419158
23.890017	0.1	4.366292
23.891683	0.1	4.319455
23.893350	0.1	4.277388
23.895017	0.1	4.238687
23.896683	0.1	4.203147
23.898350	0.1	4.171454
23.900017	0.1	4.143990
23.901683	0.1	4.120502
23.903350	0.1	4.099915
23.905017	0.1	4.080120
23.906683	0.1	4.059128
23.908350	0.1	4.036091
23.910017	0.1	4.011448
23.911683	0.1	3.986699
23.913350	0.1	3.963113
23.915017	0.1	3.940663
23.916683	0.1	3.918512
23.918350	0.1	3.895885
23.920017	0.1	3.872747
23.921683	0.1	3.850041
23.923350	0.1	3.828844
23.925017	0.1	3.809663
23.926683	0.1	3.792602
23.928350	0.1	3.777179
23.930017	0.1	3.762618
23.931683	0.1	3.748559
23.933350	0.1	3.734818
23.935017	0.1	3.721179
23.936683	0.1	3.707390
23.938350	0.1	3.692568
23.940017	0.1	3.675753
23.941683	0.1	3.657299
23.943350	0.1	3.638011
23.945017	0.1	3.618379
23.946683	0.1	3.599641
23.948350	0.1	3.583622
23.950017	0.1	3.570723
23.951683	0.1	3.559771
23.953350	0.1	3.549750
23.955017	0.1	3.540455
23.956683	0.1	3.531752
23.958350	0.1	3.523296
23.960017	0.1	3.514425
23.961683	0.1	3.503938
23.963350	0.1	3.491007
23.965017	0.1	3.476241
23.966683	0.1	3.461465
23.968350	0.1	3.448385
23.970017	0.1	3.437246
23.971683	0.1	3.426746
23.973350	0.1	3.414894
23.975017	0.1	3.400180
23.976683	0.1	3.383355
23.978350	0.1	3.367695
23.980017	0.1	3.356421
23.981683	0.1	3.350298
23.983350	0.1	3.347537
23.985017	0.1	3.345581
23.986683	0.1	3.342745
23.988350	0.1	3.338349
23.990017	0.1	3.332552
23.991683	0.1	3.326060
23.993350	0.1	3.319266
23.995017	0.1	3.311932
23.996683	0.1	3.303238
23.998350	0.1	3.292388
24.000017	0.1	3.280584
24.001683	0.1	3.271042
24.003350	0.1	3.266213
24.005017	0.1	3.265883
24.006683	0.1	3.267666
24.008350	0.1	3.268784
24.010017	0.1	3.267680
24.011683	0.1	3.264463
24.013350	0.1	3.260002
24.015017	0.1	3.254618
24.016683	0.1	3.248015
24.018350	0.1	3.240374
24.020017	0.1	3.232700
24.021683	0.1	3.225990
24.023350	0.1	3.220653
24.025017	0.1	3.216802
24.026683	0.1	3.213990
24.028350	0.1	3.211177
24.030017	0.1	3.208374
24.031683	0.1	3.207270
24.033350	0.1	3.208793
24.035017	0.1	3.211345
24.036683	0.1	3.212173
24.038350	0.1	3.209682
24.040017	0.1	3.204159
24.041683	0.1	3.196914
24.043350	0.1	3.189300
24.045017	0.1	3.182273
24.046683	0.1	3.177067
24.048350	0.1	3.175787
24.050017	0.1	3.179749
24.051683	0.1	3.187256
24.053350	0.1	3.194138
24.055017	0.1	3.197086
24.056683	0.1	3.196364
24.058350	0.1	3.194860
24.060017	0.1	3.194762
24.061683	0.1	3.195945
24.063350	0.1	3.197030
24.065017	0.1	3.197035
24.066683	0.1	3.196276
24.068350	0.1	3.195833
24.070017	0.1	3.196220
24.071683	0.1	3.197715
24.073350	0.1	3.200946
24.075017	0.1	3.205491
24.076683	0.1	3.209389
24.078350	0.1	3.211475
24.080017	0.1	3.212793
24.081683	0.1	3.215307
24.083350	0.1	3.219973
24.085017	0.1	3.226004
24.086683	0.1	3.231470
24.088350	0.1	3.234637
24.090017	0.1	3.234623
24.091683	0.1	3.231629
24.093350	0.1	3.227578
24.095017	0.1	3.225785
24.096683	0.1	3.228849
24.098350	0.1	3.236565
24.100017	0.1	3.246143
24.101683	0.1	3.254637
24.103350	0.1	3.261012
24.105017	0.1	3.266307
24.106683	0.1	3.272085
24.108350	0.1	3.278791
24.110017	0.1	3.285967
24.111683	0.1	3.293259
24.113350	0.1	3.299676
24.115017	0.1	3.303001
24.116683	0.1	3.301189
24.118350	0.1	3.294386
24.120017	0.1	3.285548
24.121683	0.1	3.278493
24.123350	0.1	3.275406
24.125017	0.1	3.276132
24.126683	0.1	3.279126
24.128350	0.1	3.282600
24.130017	0.1	3.285198
24.131683	0.1	3.286731
24.133350	0.1	3.288169
24.135017	0.1	3.289618
24.136683	0.1	3.289599
24.138350	0.1	3.287499
24.140017	0.1	3.284877
24.141683	0.1	3.283666
24.143350	0.1	3.284663
24.145017	0.1	3.287019
24.146683	0.1	3.288467
24.148350	0.1	3.287182
24.150017	0.1	3.283555
24.151683	0.1	3.279159
24.153350	0.1	3.275145
24.155017	0.1	3.271955
24.156683	0.1	3.269548
24.158350	0.1	3.267876
24.160017	0.1	3.267541
24.161683	0.1	3.269222
24.163350	0.1	3.272588
24.165017	0.1	3.276505
24.166683	0.1	3.280244
24.168350	0.1	3.283569
24.170017	0.1	3.285683
24.171683	0.1	3.285394
24.173350	0.1	3.282516
24.175017	0.1	3.278190
24.176683	0.1	3.274120
24.178350	0.1	3.271909
24.180017	0.1	3.272337
24.181683	0.1	3.274721
24.183350	0.1	3.277785
24.185017	0.1	3.280989
24.186683	0.1	3.284146
24.188350	0.1	3.286987
24.190017	0.1	3.289757
24.191683	0.1	3.292942
24.193350	0.1	3.296225
24.195017	0.1	3.298554
24.196683	0.1	3.299317
24.198350	0.1	3.299443
24.200017	0.1	3.300840
24.201683	0.1	3.304589
24.203350	0.1	3.310516
24.205017	0.1	3.318512
24.206683	0.1	3.328566
24.208350	0.1	3.339504
24.210017	0.1	3.348785
24.211683	0.1	3.354526
24.213350	0.1	3.357762
24.215017	0.1	3.361749
24.216683	0.1	3.369236
24.218350	0.1	3.380766
24.220017	0.1	3.394787
24.221683	0.1	3.408487
24.223350	0.1	3.419206
24.225017	0.1	3.426247
24.226683	0.1	3.431132
24.228350	0.1	3.435984
24.230017	0.1	3.442108
24.231683	0.1	3.449931
24.233350	0.1	3.459384
24.235017	0.1	3.470178
24.236683	0.1	3.481978
24.238350	0.1	3.494662
24.240017	0.1	3.508232
24.241683	0.1	3.522099
24.243350	0.1	3.535058
24.245017	0.1	3.546434
24.246683	0.1	3.556432
24.248350	0.1	3.565517
24.250017	0.1	3.573610
24.251683	0.1	3.580195
24.253350	0.1	3.585457
24.255017	0.1	3.590374
24.256683	0.1	3.595399
24.258350	0.1	3.599869
24.260017	0.1	3.602779
24.261683	0.1	3.603776
24.263350	0.1	3.603837
24.265017	0.1	3.604493
24.266683	0.1	3.606090
24.268350	0.1	3.607357
24.270017	0.1	3.606458
24.271683	0.1	3.602207
24.273350	0.1	3.594868
24.275017	0.1	3.586044
24.276683	0.1	3.577475
24.278350	0.1	3.569918
24.280017	0.1	3.562621
24.281683	0.1	3.553927
24.283350	0.1	3.542784
24.285017	0.1	3.529359
24.286683	0.1	3.514346
24.288350	0.1	3.498248
24.290017	0.1	3.481586
24.291683	0.1	3.465470
24.293350	0.1	3.451058
24.295017	0.1	3.438112
24.296683	0.1	3.424799
24.298350	0.1	3.409544
24.300017	0.1	3.392296
24.301683	0.1	3.373814
24.303350	0.1	3.353772
24.305017	0.1	3.330689
24.306683	0.1	3.304915
24.308350	0.1	3.279587
24.310017	0.1	3.256965
24.311683	0.1	3.236514
24.313350	0.1	3.217016
24.315017	0.1	3.198022
24.316683	0.1	3.179736
24.318350	0.1	3.162920
24.320017	0.1	3.148066
24.321683	0.1	3.134911
24.323350	0.1	3.122743
24.325017	0.1	3.110645
24.326683	0.1	3.097979
24.328350	0.1	3.084815
24.330017	0.1	3.071744
24.331683	0.1	3.059306
24.333350	0.1	3.047213
24.335017	0.1	3.034328
24.336683	0.1	3.020149
24.338350	0.1	3.005746
24.340017	0.1	2.992414
24.341683	0.1	2.980880
24.343350	0.1	2.972158
24.345017	0.1	2.967282
24.346683	0.1	2.966113
24.348350	0.1	2.967278
24.350017	0.1	2.968600
24.351683	0.1	2.967487
24.353350	0.1	2.962183
24.355017	0.1	2.952791
24.356683	0.1	2.941317
24.358350	0.1	2.930565
24.360017	0.1	2.922346
24.361683	0.1	2.916721
24.363350	0.1	2.912721
24.365017	0.1	2.909228
24.366683	0.1	2.905857
24.368350	0.1	2.903403
24.370017	0.1	2.902853
24.371683	0.1	2.903775
24.373350	0.1	2.904278
24.375017	0.1	2.902877
24.376683	0.1	2.899878
24.378350	0.1	2.896702
24.380017	0.1	2.894416
24.381683	0.1	2.893256
24.383350	0.1	2.893228
24.385017	0.1	2.894523
24.386683	0.1	2.896762
24.388350	0.1	2.898583
24.390017	0.1	2.898970
24.391683	0.1	2.898504
24.393350	0.1	2.898299
24.395017	0.1	2.898695
24.396683	0.1	2.899603
24.398350	0.1	2.900911
24.400017	0.1	2.901973
24.401683	0.1	2.901573
24.403350	0.1	2.899370
24.405017	0.1	2.896553
24.406683	0.1	2.894579
24.408350	0.1	2.894215
24.410017	0.1	2.895491
24.411683	0.1	2.897405
24.413350	0.1	2.898425
24.415017	0.1	2.897666
24.416683	0.1	2.895463
24.418350	0.1	2.893182
24.420017	0.1	2.892255
24.421683	0.1	2.893293
24.423350	0.1	2.896087
24.425017	0.1	2.899915
24.426683	0.1	2.903738
24.428350	0.1	2.906728
24.430017	0.1	2.909042
24.431683	0.1	2.911696
24.433350	0.1	2.915524
24.435017	0.1	2.919980
24.436683	0.1	2.923310
24.438350	0.1	2.924264
24.440017	0.1	2.923445
24.441683	0.1	2.922490
24.443350	0.1	2.922029
24.445017	0.1	2.921331
24.446683	0.1	2.919938
24.448350	0.1	2.918667
24.450017	0.1	2.919002
24.451683	0.1	2.921512
24.453350	0.1	2.925275
24.455017	0.1	2.929540
24.456683	0.1	2.935398
24.458350	0.1	2.943804
24.460017	0.1	2.952223
24.461683	0.1	2.956451
24.463350	0.1	2.955375
24.465017	0.1	2.951208
24.466683	0.1	2.946611
24.468350	0.1	2.943738
24.470017	0.1	2.943906
24.471683	0.1	2.946481
24.473350	0.1	2.949284
24.475017	0.1	2.950924
24.476683	0.1	2.952116
24.478350	0.1	2.954016
24.480017	0.1	2.956074
24.481683	0.1	2.956823
24.483350	0.1	2.956358
24.485017	0.1	2.956153
24.486683	0.1	2.957173
24.488350	0.1	2.959142
24.490017	0.1	2.961233
24.491683	0.1	2.962989
24.493350	0.1	2.964437
24.495017	0.1	2.965634
24.496683	0.1	2.966910
24.498350	0.1	2.968940
24.500017	0.1	2.971771
24.501683	0.1	2.974626
24.503350	0.1	2.977103
24.505017	0.1	2.979585
24.506683	0.1	2.982547
24.508350	0.1	2.985983
24.510017	0.1	2.989583
24.511683	0.1	2.992759
24.513350	0.1	2.994156
24.515017	0.1	2.992111
24.516683	0.1	2.986975
24.518350	0.1	2.982328
24.520017	0.1	2.982044
24.521683	0.1	2.986132
24.523350	0.1	2.990859
24.525017	0.1	2.992586
24.526683	0.1	2.990686
24.528350	0.1	2.987189
24.530017	0.1	2.984400
24.531683	0.1	2.983222
24.533350	0.1	2.982914
24.535017	0.1	2.981653
24.536683	0.1	2.977876
24.538350	0.1	2.971650
24.540017	0.1	2.965061
24.541683	0.1	2.960996
24.543350	0.1	2.961061
24.545017	0.1	2.964907
24.546683	0.1	2.970882
24.548350	0.1	2.976498
24.550017	0.1	2.979059
24.551683	0.1	2.977191
24.553350	0.1	2.971599
24.555017	0.1	2.964041
24.556683	0.1	2.956167
24.558350	0.1	2.949797
24.560017	0.1	2.946877
24.561683	0.1	2.947841
24.563350	0.1	2.951422
24.565017	0.1	2.956293
24.566683	0.1	2.961205
24.568350	0.1	2.964381
24.570017	0.1	2.964293
24.571683	0.1	2.960949
24.573350	0.1	2.955762
24.575017	0.1	2.950355
24.576683	0.1	2.945722
24.578350	0.1	2.941629
24.580017	0.1	2.936865
24.581683	0.1	2.930891
24.583350	0.1	2.925470
24.585017	0.1	2.923785
24.586683	0.1	2.927328
24.588350	0.1	2.934332
24.590017	0.1	2.941233
24.591683	0.1	2.945326
24.593350	0.1	2.946332
24.595017	0.1	2.945531
24.596683	0.1	2.943715
24.598350	0.1	2.941052
24.600017	0.1	2.938262
24.601683	0.1	2.936367
24.603350	0.1	2.935585
24.605017	0.1	2.935412
24.606683	0.1	2.935454
24.608350	0.1	2.935836
24.610017	0.1	2.937377
24.611683	0.1	2.940944
24.613350	0.1	2.945992
24.615017	0.1	2.950532
24.616683	0.1	2.952488
24.618350	0.1	2.951077
24.620017	0.1	2.947547
24.621683	0.1	2.944288
24.623350	0.1	2.942695
24.625017	0.1	2.942560
24.626683	0.1	2.943687
24.628350	0.1	2.946150
24.630017	0.1	2.948935
24.631683	0.1	2.950793
24.633350	0.1	2.952078
24.635017	0.1	2.954416
24.636683	0.1	2.958705
24.638350	0.1	2.963864
24.640017	0.1	2.968484
24.641683	0.1	2.973122
24.643350	0.1	2.979515
24.645017	0.1	2.987986
24.646683	0.1	2.996256
24.648350	0.1	3.001378
24.650017	0.1	3.002789
24.651683	0.1	3.002719
24.653350	0.1	3.004018
24.655017	0.1	3.008372
24.656683	0.1	3.015529
24.658350	0.1	3.023902
24.660017	0.1	3.031930
24.661683	0.1	3.038682
24.663350	0.1	3.043781
24.665017	0.1	3.047469
24.666683	0.1	3.050766
24.668350	0.1	3.054715
24.670017	0.1	3.059185
24.671683	0.1	3.062966
24.673350	0.1	3.065285
24.675017	0.1	3.066999
24.676683	0.1	3.069914
24.678350	0.1	3.074869
24.680017	0.1	3.081406
24.681683	0.1	3.089495
24.683350	0.1	3.099679
24.685017	0.1	3.111586
24.686683	0.1	3.123558
24.688350	0.1	3.133393
24.690017	0.1	3.139093
24.691683	0.1	3.140089
24.693350	0.1	3.138073
24.695017	0.1	3.136122
24.696683	0.1	3.136727
24.698350	0.1	3.140452
24.700017	0.1	3.145686
24.701683	0.1	3.149775
24.703350	0.1	3.151037
24.705017	0.1	3.149658
24.706683	0.1	3.146739
24.708350	0.1	3.143302
24.710017	0.1	3.139912
24.711683	0.1	3.136192
24.713350	0.1	3.131712
24.715017	0.1	3.127712
24.716683	0.1	3.125914
24.718350	0.1	3.125858
24.720017	0.1	3.125281
24.721683	0.1	3.122687
24.723350	0.1	3.118454
24.725017	0.1	3.114031
24.726683	0.1	3.110180
24.728350	0.1	3.106152
24.730017	0.1	3.101141
24.731683	0.1	3.095907
24.733350	0.1	3.091702
24.735017	0.1	3.087972
24.736683	0.1	3.082445
24.738350	0.1	3.073541
24.740017	0.1	3.061770
24.741683	0.1	3.049462
24.743350	0.1	3.039925
24.745017	0.1	3.035683
24.746683	0.1	3.036358
24.748350	0.1	3.038729
24.750017	0.1	3.039488
24.751683	0.1	3.037490
24.753350	0.1	3.033420
24.755017	0.1	3.028298
24.756683	0.1	3.022673
24.758350	0.1	3.016624
24.760017	0.1	3.010295
24.761683	0.1	3.003874
24.763350	0.1	2.997243
24.765017	0.1	2.990300
24.766683	0.1	2.983091
24.768350	0.1	2.975566
24.770017	0.1	2.968377
24.771683	0.1	2.963310
24.773350	0.1	2.961932
24.775017	0.1	2.963957
24.776683	0.1	2.967352
24.778350	0.1	2.970058
24.780017	0.1	2.970686
24.781683	0.1	2.968404
24.783350	0.1	2.963631
24.785017	0.1	2.958225
24.786683	0.1	2.953741
24.788350	0.1	2.950300
24.790017	0.1	2.947398
24.791683	0.1	2.944698
24.793350	0.1	2.942183
24.795017	0.1	2.940232
24.796683	0.1	2.938812
24.798350	0.1	2.937387
24.800017	0.1	2.936129
24.801683	0.1	2.935329
24.803350	0.1	2.934067
24.805017	0.1	2.931333
24.806683	0.1	2.927221
24.808350	0.1	2.922560
24.810017	0.1	2.918295
24.811683	0.1	2.914928
24.813350	0.1	2.912628
24.815017	0.1	2.911747
24.816683	0.1	2.912562
24.818350	0.1	2.914639
24.820017	0.1	2.916828
24.821683	0.1	2.918318
24.823350	0.1	2.919706
24.825017	0.1	2.922127
24.826683	0.1	2.925224
24.828350	0.1	2.927291
24.830017	0.1	2.926812
24.831683	0.1	2.923394
24.833350	0.1	2.918094
24.835017	0.1	2.912786
24.836683	0.1	2.908646
24.838350	0.1	2.905768
24.840017	0.1	2.903910
24.841683	0.1	2.902718
24.843350	0.1	2.901526
24.845017	0.1	2.899780
24.846683	0.1	2.897484
24.848350	0.1	2.895012
24.850017	0.1	2.892883
24.851683	0.1	2.891175
24.853350	0.1	2.888995
24.855017	0.1	2.885708
24.856683	0.1	2.882532
24.858350	0.1	2.881959
24.860017	0.1	2.885372
24.861683	0.1	2.891673
24.863350	0.1	2.898285
24.865017	0.1	2.903519
24.866683	0.1	2.907850
24.868350	0.1	2.912693
24.870017	0.1	2.918658
24.871683	0.1	2.925447
24.873350	0.1	2.932805
24.875017	0.1	2.940595
24.876683	0.1	2.948018
24.878350	0.1	2.954090
24.880017	0.1	2.959203
24.881683	0.1	2.964819
24.883350	0.1	2.972055
24.885017	0.1	2.981564
24.886683	0.1	2.993406
24.888350	0.1	3.006444
24.890017	0.1	3.019031
24.891683	0.1	3.030081
24.893350	0.1	3.038882
24.895017	0.1	3.044992
24.896683	0.1	3.049090
24.898350	0.1	3.052922
24.900017	0.1	3.058240
24.901683	0.1	3.066729
24.903350	0.1	3.080121
24.905017	0.1	3.098808
24.906683	0.1	3.120578
24.908350	0.1	3.141831
24.910017	0.1	3.160411
24.911683	0.1	3.176844
24.913350	0.1	3.193049
24.915017	0.1	3.210511
24.916683	0.1	3.229268
24.918350	0.1	3.248276
24.920017	0.1	3.267052
24.921683	0.1	3.286288
24.923350	0.1	3.306721
24.925017	0.1	3.327881
24.926683	0.1	3.348091
24.928350	0.1	3.365725
24.930017	0.1	3.380813
24.931683	0.1	3.395146
24.933350	0.1	3.410489
24.935017	0.1	3.427053
24.936683	0.1	3.443961
24.938350	0.1	3.460245
24.940017	0.1	3.475333
24.941683	0.1	3.488963
24.943350	0.1	3.500707
24.945017	0.1	3.509833
24.946683	0.1	3.515980
24.948350	0.1	3.519803
24.950017	0.1	3.522541
24.951683	0.1	3.525042
24.953350	0.1	3.527934
24.955017	0.1	3.532362
24.956683	0.1	3.539054
24.958350	0.1	3.546942
24.960017	0.1	3.553783
24.961683	0.1	3.557834
24.963350	0.1	3.558779
24.965017	0.1	3.556949
24.966683	0.1	3.552232
24.968350	0.1	3.544921
24.970017	0.1	3.536656
24.971683	0.1	3.528940
24.973350	0.1	3.521563
24.975017	0.1	3.513298
24.976683	0.1	3.502998
24.978350	0.1	3.489950
24.980017	0.1	3.474248
24.981683	0.1	3.456553
24.983350	0.1	3.437633
24.985017	0.1	3.418219
24.986683	0.1	3.398806
24.988350	0.1	3.379644
24.990017	0.1	3.361255
24.991683	0.1	3.344314
24.993350	0.1	3.328612
24.995017	0.1	3.313120
24.996683	0.1	3.297343
24.998350	0.1	3.281673
25.000017	0.1	3.266097
25.001683	0.1	3.249533
25.003350	0.1	3.230819
25.005017	0.1	3.210292
25.006683	0.1	3.189752
25.008350	0.1	3.170334
25.010017	0.1	3.151372
25.011683	0.1	3.131698
25.013350	0.1	3.110776
25.015017	0.1	3.088592
25.016683	0.1	3.065676
25.018350	0.1	3.043190
25.020017	0.1	3.022598
25.021683	0.1	3.005173
25.023350	0.1	2.991017
25.025017	0.1	2.978756
25.026683	0.1	2.967077
25.028350	0.1	2.955981
25.030017	0.1	2.946206
25.031683	0.1	2.937950
25.033350	0.1	2.930844
25.035017	0.1	2.924567
25.036683	0.1	2.918406
25.038350	0.1	2.911221
25.040017	0.1	2.902700
25.041683	0.1	2.893051
25.043350	0.1	2.881931
25.045017	0.1	2.869307
25.046683	0.1	2.856576
25.048350	0.1	2.845656
25.050017	0.1	2.837353
25.051683	0.1	2.831076
25.053350	0.1	2.825493
25.055017	0.1	2.819314
25.056683	0.1	2.811914
25.058350	0.1	2.803137
25.060017	0.1	2.792520
25.061683	0.1	2.780384
25.063350	0.1	2.769362
25.065017	0.1	2.762685
25.066683	0.1	2.761106
25.068350	0.1	2.762680
25.070017	0.1	2.764841
25.071683	0.1	2.766005
25.073350	0.1	2.766205
25.075017	0.1	2.766508
25.076683	0.1	2.767569
25.078350	0.1	2.768808
25.080017	0.1	2.768831
25.081683	0.1	2.766927
25.083350	0.1	2.764068
25.085017	0.1	2.762228
25.086683	0.1	2.762983
25.088350	0.1	2.766154
25.090017	0.1	2.769493
25.091683	0.1	2.770755
25.093350	0.1	2.769749
25.095017	0.1	2.767709
25.096683	0.1	2.765823
25.098350	0.1	2.764715
25.100017	0.1	2.764254
25.101683	0.1	2.764040
25.103350	0.1	2.764189
25.105017	0.1	2.765181
25.106683	0.1	2.766955
25.108350	0.1	2.768906
25.110017	0.1	2.770890
25.111683	0.1	2.773362
25.113350	0.1	2.776221
25.115017	0.1	2.778587
25.116683	0.1	2.780021
25.118350	0.1	2.780757
25.120017	0.1	2.780776
25.121683	0.1	2.779732
25.123350	0.1	2.777907
25.125017	0.1	2.776245
25.126683	0.1	2.774880
25.128350	0.1	2.772603
25.130017	0.1	2.768803
25.131683	0.1	2.764775
25.133350	0.1	2.761888
25.135017	0.1	2.759877
25.136683	0.1	2.757520
25.138350	0.1	2.753949
25.140017	0.1	2.749693
25.141683	0.1	2.746712
25.143350	0.1	2.746587
25.145017	0.1	2.748463
25.146683	0.1	2.750228
25.148350	0.1	2.751430
25.150017	0.1	2.752952
25.151683	0.1	2.754694
25.153350	0.1	2.755970
25.155017	0.1	2.756943
25.156683	0.1	2.757707
25.158350	0.1	2.757614
25.160017	0.1	2.756319
25.161683	0.1	2.753860
25.163350	0.1	2.750414
25.165017	0.1	2.746917
25.166683	0.1	2.744906
25.168350	0.1	2.745320
25.170017	0.1	2.748007
25.171683	0.1	2.752235
25.173350	0.1	2.757087
25.175017	0.1	2.761465
25.176683	0.1	2.764505
25.178350	0.1	2.766130
25.180017	0.1	2.766666
25.181683	0.1	2.766321
25.183350	0.1	2.765693
25.185017	0.1	2.766107
25.186683	0.1	2.768198
25.188350	0.1	2.771127
25.190017	0.1	2.774084
25.191683	0.1	2.777129
25.193350	0.1	2.780324
25.195017	0.1	2.783285
25.196683	0.1	2.785171
25.198350	0.1	2.784994
25.200017	0.1	2.782843
25.201683	0.1	2.780305
25.203350	0.1	2.779239
25.205017	0.1	2.780729
25.206683	0.1	2.784664
25.208350	0.1	2.789875
25.210017	0.1	2.795248
25.211683	0.1	2.800361
25.213350	0.1	2.804906
25.215017	0.1	2.808664
25.216683	0.1	2.811817
25.218350	0.1	2.814401
25.220017	0.1	2.815793
25.221683	0.1	2.815994
25.223350	0.1	2.816715
25.225017	0.1	2.819756
25.226683	0.1	2.825158
25.228350	0.1	2.831672
25.230017	0.1	2.837880
25.231683	0.1	2.843295
25.233350	0.1	2.848948
25.235017	0.1	2.856315
25.236683	0.1	2.865749
25.238350	0.1	2.876157
25.240017	0.1	2.886192
25.241683	0.1	2.895561
25.243350	0.1	2.904735
25.245017	0.1	2.913536
25.246683	0.1	2.920912
25.248350	0.1	2.926458
25.250017	0.1	2.931985
25.251683	0.1	2.940218
25.253350	0.1	2.952223
25.255017	0.1	2.967631
25.256683	0.1	2.985522
25.258350	0.1	3.004004
25.260017	0.1	3.020414
25.261683	0.1	3.032964
25.263350	0.1	3.042310
25.265017	0.1	3.050752
25.266683	0.1	3.060238
25.268350	0.1	3.072103
25.270017	0.1	3.087060
25.271683	0.1	3.104503
25.273350	0.1	3.123116
25.275017	0.1	3.142245
25.276683	0.1	3.162217
25.278350	0.1	3.183521
25.280017	0.1	3.205668
25.281683	0.1	3.226767
25.283350	0.1	3.245058
25.285017	0.1	3.260537
25.286683	0.1	3.274465
25.288350	0.1	3.288323
25.290017	0.1	3.302745
25.291683	0.1	3.316402
25.293350	0.1	3.327588
25.295017	0.1	3.336915
25.296683	0.1	3.347006
25.298350	0.1	3.359569
25.300017	0.1	3.373697
25.301683	0.1	3.387253
25.303350	0.1	3.398750
25.305017	0.1	3.407705
25.306683	0.1	3.414806
25.308350	0.1	3.422038
25.310017	0.1	3.431016
25.311683	0.1	3.441540
25.313350	0.1	3.452366
25.315017	0.1	3.462047
25.316683	0.1	3.469321
25.318350	0.1	3.474080
25.320017	0.1	3.477917
25.321683	0.1	3.483268
25.323350	0.1	3.491873
25.325017	0.1	3.503775
25.326683	0.1	3.517233
25.328350	0.1	3.529475
25.330017	0.1	3.538462
25.331683	0.1	3.544698
25.333350	0.1	3.550998
25.335017	0.1	3.559897
25.336683	0.1	3.571268
25.338350	0.1	3.583231
25.340017	0.1	3.594789
25.341683	0.1	3.605927
25.343350	0.1	3.616079
25.345017	0.1	3.625085
25.346683	0.1	3.634701
25.348350	0.1	3.647008
25.350017	0.1	3.662491
25.351683	0.1	3.680438
25.353350	0.1	3.699926
25.355017	0.1	3.720410
25.356683	0.1	3.741961
25.358350	0.1	3.764755
25.360017	0.1	3.788238
25.361683	0.1	3.811233
25.363350	0.1	3.833589
25.365017	0.1	3.856546
25.366683	0.1	3.881021
25.368350	0.1	3.906894
25.370017	0.1	3.933408
25.371683	0.1	3.959225
25.373350	0.1	3.983104
25.375017	0.1	4.005143
25.376683	0.1	4.026312
25.378350	0.1	4.046769
25.380017	0.1	4.065707
25.381683	0.1	4.082322
25.383350	0.1	4.096101
25.385017	0.1	4.106746
25.386683	0.1	4.114439
25.388350	0.1	4.120073
25.390017	0.1	4.124944
25.391683	0.1	4.130183
25.393350	0.1	4.136013
25.395017	0.1	4.141484
25.396683	0.1	4.145443
25.398350	0.1	4.146989
25.400017	0.1	4.145051
25.401683	0.1	4.139063
25.403350	0.1	4.129680
25.405017	0.1	4.117768
25.406683	0.1	4.103570
25.408350	0.1	4.087454
25.410017	0.1	4.070341
25.411683	0.1	4.052566
25.413350	0.1	4.033349
25.415017	0.1	4.011858
25.416683	0.1	3.988235
25.418350	0.1	3.963327
25.420017	0.1	3.937711
25.421683	0.1	3.911229
25.423350	0.1	3.883182
25.425017	0.1	3.852909
25.426683	0.1	3.820555
25.428350	0.1	3.787535
25.430017	0.1	3.756075
25.431683	0.1	3.727823
25.433350	0.1	3.702464
25.435017	0.1	3.677914
25.436683	0.1	3.651865
25.438350	0.1	3.623050
25.440017	0.1	3.591492
25.441683	0.1	3.558379
25.443350	0.1	3.525768
25.445017	0.1	3.495575
25.446683	0.1	3.468464
25.448350	0.1	3.443565
25.450017	0.1	3.419393
25.451683	0.1	3.394852
25.453350	0.1	3.368934
25.455017	0.1	3.340673
25.456683	0.1	3.311075
25.458350	0.1	3.283340
25.460017	0.1	3.259722
25.461683	0.1	3.239773
25.463350	0.1	3.221692
25.465017	0.1	3.203931
25.466683	0.1	3.185826
25.468350	0.1	3.167186
25.470017	0.1	3.148061
25.471683	0.1	3.129221
25.473350	0.1	3.112047
25.475017	0.1	3.097178
25.476683	0.1	3.084014
25.478350	0.1	3.071027
25.480017	0.1	3.056219
25.481683	0.1	3.038975
25.483350	0.1	3.021248
25.485017	0.1	3.005234
25.486683	0.1	2.991413
25.488350	0.1	2.979394
25.490017	0.1	2.968637
25.491683	0.1	2.958225
25.493350	0.1	2.946882
25.495017	0.1	2.933941
25.496683	0.1	2.920637
25.498350	0.1	2.909694
25.500017	0.1	2.902872
25.501683	0.1	2.899258
25.503350	0.1	2.895966
25.505017	0.1	2.890411
25.506683	0.1	2.881866
25.508350	0.1	2.871160
25.510017	0.1	2.859943
25.511683	0.1	2.850392
25.513350	0.1	2.843933
25.515017	0.1	2.839859
25.516683	0.1	2.836301
25.518350	0.1	2.832455
25.520017	0.1	2.828548
25.521683	0.1	2.824403
25.523350	0.1	2.819356
25.525017	0.1	2.813251
25.526683	0.1	2.806871
25.528350	0.1	2.801134
25.530017	0.1	2.796478
25.531683	0.1	2.793199
25.533350	0.1	2.791858
25.535017	0.1	2.792710
25.536683	0.1	2.794606
25.538350	0.1	2.794960
25.540017	0.1	2.791518
25.541683	0.1	2.784184
25.543350	0.1	2.775015
25.545017	0.1	2.766969
25.546683	0.1	2.761967
25.548350	0.1	2.759206
25.550017	0.1	2.755970
25.551683	0.1	2.750768
25.553350	0.1	2.744906
25.555017	0.1	2.740719
25.556683	0.1	2.738601
25.558350	0.1	2.736668
25.560017	0.1	2.733199
25.561683	0.1	2.728151
25.563350	0.1	2.722652
25.565017	0.1	2.718414
25.566683	0.1	2.717120
25.568350	0.1	2.719322
25.570017	0.1	2.723685
25.571683	0.1	2.727667
25.573350	0.1	2.729185
25.575017	0.1	2.727518
25.576683	0.1	2.723057
25.578350	0.1	2.716971
25.580017	0.1	2.711080
25.581683	0.1	2.707080
25.583350	0.1	2.704980
25.585017	0.1	2.702470
25.586683	0.1	2.696840
25.588350	0.1	2.687643
25.590017	0.1	2.676933
25.591683	0.1	2.667536
25.593350	0.1	2.661706
25.595017	0.1	2.660765
25.596683	0.1	2.664421
25.598350	0.1	2.670204
25.600017	0.1	2.674973
25.601683	0.1	2.676947
25.603350	0.1	2.675508
25.605017	0.1	2.670358
25.606683	0.1	2.661832
25.608350	0.1	2.650879
25.610017	0.1	2.638521
25.611683	0.1	2.626320
25.613350	0.1	2.617016
25.615017	0.1	2.613091
25.616683	0.1	2.614311
25.618350	0.1	2.617748
25.620017	0.1	2.619876
25.621683	0.1	2.618628
25.623350	0.1	2.614921
25.625017	0.1	2.611740
25.626683	0.1	2.610940
25.628350	0.1	2.612113
25.630017	0.1	2.614181
25.631683	0.1	2.616392
25.633350	0.1	2.618222
25.635017	0.1	2.619023
25.636683	0.1	2.617808
25.638350	0.1	2.613626
25.640017	0.1	2.606660
25.641683	0.1	2.598916
25.643350	0.1	2.593193
25.645017	0.1	2.590739
25.646683	0.1	2.590362
25.648350	0.1	2.589962
25.650017	0.1	2.588620
25.651683	0.1	2.586958
25.653350	0.1	2.586003
25.655017	0.1	2.586385
25.656683	0.1	2.588201
25.658350	0.1	2.590544
25.660017	0.1	2.591647
25.661683	0.1	2.590124
25.663350	0.1	2.586041
25.665017	0.1	2.581016
25.666683	0.1	2.576867
25.668350	0.1	2.574432
25.670017	0.1	2.573687
25.671683	0.1	2.573947
25.673350	0.1	2.574227
25.675017	0.1	2.574204
25.676683	0.1	2.574753
25.678350	0.1	2.577375
25.680017	0.1	2.582693
25.681683	0.1	2.589226
25.683350	0.1	2.594329
25.685017	0.1	2.596322
25.686683	0.1	2.595396
25.688350	0.1	2.592541
25.690017	0.1	2.588262
25.691683	0.1	2.583116
25.693350	0.1	2.578432
25.695017	0.1	2.575191
25.696683	0.1	2.573435
25.698350	0.1	2.573417
25.700017	0.1	2.575926
25.701683	0.1	2.580802
25.703350	0.1	2.586353
25.705017	0.1	2.591088
25.706683	0.1	2.594632
25.708350	0.1	2.596546
25.710017	0.1	2.596006
25.711683	0.1	2.592960
25.713350	0.1	2.588937
25.715017	0.1	2.585631
25.716683	0.1	2.583363
25.718350	0.1	2.582069
25.720017	0.1	2.582446
25.721683	0.1	2.584858
25.723350	0.1	2.588904
25.725017	0.1	2.593915
25.726683	0.1	2.598860
25.728350	0.1	2.602288
25.730017	0.1	2.603093
25.731683	0.1	2.601938
25.733350	0.1	2.600565
25.735017	0.1	2.599559
25.736683	0.1	2.598260
25.738350	0.1	2.596276
25.740017	0.1	2.594260
25.741683	0.1	2.592960
25.743350	0.1	2.592094
25.745017	0.1	2.591098
25.746683	0.1	2.589948
25.748350	0.1	2.588662
25.750017	0.1	2.587326
25.751683	0.1	2.586520
25.753350	0.1	2.586776
25.755017	0.1	2.587549
25.756683	0.1	2.587079
25.758350	0.1	2.583647
25.760017	0.1	2.577193
25.761683	0.1	2.569603
25.763350	0.1	2.563423
25.765017	0.1	2.560574
25.766683	0.1	2.562059
25.768350	0.1	2.567829
25.770017	0.1	2.576103
25.771683	0.1	2.583615
25.773350	0.1	2.587838
25.775017	0.1	2.588681
25.776683	0.1	2.586963
25.778350	0.1	2.583032
25.780017	0.1	2.578022
25.781683	0.1	2.574106
25.783350	0.1	2.572294
25.785017	0.1	2.571479
25.786683	0.1	2.570003
25.788350	0.1	2.567512
25.790017	0.1	2.564858
25.791683	0.1	2.562273
25.793350	0.1	2.558995
25.795017	0.1	2.555172
25.796683	0.1	2.552061
25.798350	0.1	2.550427
25.800017	0.1	2.550404
25.801683	0.1	2.551582
25.803350	0.1	2.552466
25.805017	0.1	2.551028
25.806683	0.1	2.546129
25.808350	0.1	2.538827
25.810017	0.1	2.531977
25.811683	0.1	2.527656
25.813350	0.1	2.526175
25.815017	0.1	2.527293
25.816683	0.1	2.530171
25.818350	0.1	2.532969
25.820017	0.1	2.534199
25.821683	0.1	2.533831
25.823350	0.1	2.532345
25.825017	0.1	2.529649
25.826683	0.1	2.526115
25.828350	0.1	2.523037
25.830017	0.1	2.521113
25.831683	0.1	2.520275
25.833350	0.1	2.521197
25.835017	0.1	2.524662
25.836683	0.1	2.529318
25.838350	0.1	2.532103
25.840017	0.1	2.530948
25.841683	0.1	2.526273
25.843350	0.1	2.520182
25.845017	0.1	2.515214
25.846683	0.1	2.513481
25.848350	0.1	2.515456
25.850017	0.1	2.519432
25.851683	0.1	2.522836
25.853350	0.1	2.523898
25.855017	0.1	2.522557
25.856683	0.1	2.520140
25.858350	0.1	2.518045
25.860017	0.1	2.517179
25.861683	0.1	2.517924
25.863350	0.1	2.519651
25.865017	0.1	2.521165
25.866683	0.1	2.521910
25.868350	0.1	2.521547
25.870017	0.1	2.519251
25.871683	0.1	2.514655
25.873350	0.1	2.508848
25.875017	0.1	2.503516
25.876683	0.1	2.499735
25.878350	0.1	2.498101
25.880017	0.1	2.499470
25.881683	0.1	2.504415
25.883350	0.1	2.512280
25.885017	0.1	2.521547
25.886683	0.1	2.530781
25.888350	0.1	2.538650
25.890017	0.1	2.543465
25.891683	0.1	2.543600
25.893350	0.1	2.539041
25.895017	0.1	2.532015
25.896683	0.1	2.525188
25.898350	0.1	2.519647
25.900017	0.1	2.514878
25.901683	0.1	2.510096
25.903350	0.1	2.505388
25.905017	0.1	2.501947
25.906683	0.1	2.500867
25.908350	0.1	2.501784
25.910017	0.1	2.503735
25.911683	0.1	2.506282
25.913350	0.1	2.508732
25.915017	0.1	2.509994
25.916683	0.1	2.509863
25.918350	0.1	2.509449
25.920017	0.1	2.510375
25.921683	0.1	2.513705
25.923350	0.1	2.518916
25.925017	0.1	2.524317
25.926683	0.1	2.528639
25.928350	0.1	2.531726
25.930017	0.1	2.533700
25.931683	0.1	2.534231
25.933350	0.1	2.532690
25.935017	0.1	2.528974
25.936683	0.1	2.524154
25.938350	0.1	2.519949
25.940017	0.1	2.517821
25.941683	0.1	2.518496
25.943350	0.1	2.521724
25.945017	0.1	2.526739
25.946683	0.1	2.533025
25.948350	0.1	2.539917
25.950017	0.1	2.546459
25.951683	0.1	2.551870
25.953350	0.1	2.555191
25.955017	0.1	2.555586
25.956683	0.1	2.553747
25.958350	0.1	2.551870
25.960017	0.1	2.551842
25.961683	0.1	2.553780
25.963350	0.1	2.556238
25.965017	0.1	2.557654
25.966683	0.1	2.557524
25.968350	0.1	2.556108
25.970017	0.1	2.553724
25.971683	0.1	2.550720
25.973350	0.1	2.547768
25.975017	0.1	2.546012
25.976683	0.1	2.546646
25.978350	0.1	2.549728
25.980017	0.1	2.553826
25.981683	0.1	2.557379
25.983350	0.1	2.559749
25.985017	0.1	2.560923
25.986683	0.1	2.561151
25.988350	0.1	2.560820
25.990017	0.1	2.560625
25.991683	0.1	2.561556
25.993350	0.1	2.563805
25.995017	0.1	2.566222
25.996683	0.1	2.567535
25.998350	0.1	2.567824
26.000017	0.1	2.568401
26.001683	0.1	2.570120
26.003350	0.1	2.572262
26.005017	0.1	2.573361
26.006683	0.1	2.572946
26.008350	0.1	2.571931
26.010017	0.1	2.571489
26.011683	0.1	2.571847
26.013350	0.1	2.571885
26.015017	0.1	2.569752
26.016683	0.1	2.564327
26.018350	0.1	2.556136
26.020017	0.1	2.547102
26.021683	0.1	2.539484
26.023350	0.1	2.534776
26.025017	0.1	2.533048
26.026683	0.1	2.532713
26.028350	0.1	2.531577
26.030017	0.1	2.529155
26.031683	0.1	2.527097
26.033350	0.1	2.526739
26.035017	0.1	2.527498
26.036683	0.1	2.528043
26.038350	0.1	2.527866
26.040017	0.1	2.527297
26.041683	0.1	2.526790
26.043350	0.1	2.526226
26.045017	0.1	2.524816
26.046683	0.1	2.522278
26.048350	0.1	2.519651
26.050017	0.1	2.518473
26.051683	0.1	2.519791
26.053350	0.1	2.523516
26.055017	0.1	2.528406
26.056683	0.1	2.533528
26.058350	0.1	2.539027
26.060017	0.1	2.544918
26.061683	0.1	2.550259
26.063350	0.1	2.553328
26.065017	0.1	2.552676
26.066683	0.1	2.548601
26.068350	0.1	2.543186
26.070017	0.1	2.538776
26.071683	0.1	2.536937
26.073350	0.1	2.538566
26.075017	0.1	2.543693
26.076683	0.1	2.550562
26.078350	0.1	2.556327
26.080017	0.1	2.559065
26.081683	0.1	2.558529
26.083350	0.1	2.555689
26.085017	0.1	2.552061
26.086683	0.1	2.548783
26.088350	0.1	2.546255
26.090017	0.1	2.544462
26.091683	0.1	2.543353
26.093350	0.1	2.543055
26.095017	0.1	2.543884
26.096683	0.1	2.545966
26.098350	0.1	2.548993
26.100017	0.1	2.552597
26.101683	0.1	2.556462
26.103350	0.1	2.559815
26.105017	0.1	2.562017
26.106683	0.1	2.563726
26.108350	0.1	2.566064
26.110017	0.1	2.568783
26.111683	0.1	2.570855
26.113350	0.1	2.572411
26.115017	0.1	2.574506
26.116683	0.1	2.577496
26.118350	0.1	2.580686
26.120017	0.1	2.583233
26.121683	0.1	2.584844
26.123350	0.1	2.585542
26.125017	0.1	2.585305
26.126683	0.1	2.584569
26.128350	0.1	2.584648
26.130017	0.1	2.586879
26.131683	0.1	2.591461
26.133350	0.1	2.597338
26.135017	0.1	2.603130
26.136683	0.1	2.607983
26.138350	0.1	2.611857
26.140017	0.1	2.615014
26.141683	0.1	2.617380
26.143350	0.1	2.619186
26.145017	0.1	2.621617
26.146683	0.1	2.625836
26.148350	0.1	2.631824
26.150017	0.1	2.638754
26.151683	0.1	2.645766
26.153350	0.1	2.651820
26.155017	0.1	2.655606
26.156683	0.1	2.656020
26.158350	0.1	2.653040
26.160017	0.1	2.648430
26.161683	0.1	2.645026
26.163350	0.1	2.644812
26.165017	0.1	2.647927
26.166683	0.1	2.653366
26.168350	0.1	2.660151
26.170017	0.1	2.667680
26.171683	0.1	2.675653
26.173350	0.1	2.684128
26.175017	0.1	2.693017
26.176683	0.1	2.701967
26.178350	0.1	2.711015
26.180017	0.1	2.720314
26.181683	0.1	2.728859
26.183350	0.1	2.734684
26.185017	0.1	2.737078
26.186683	0.1	2.738028
26.188350	0.1	2.740803
26.190017	0.1	2.747467
26.191683	0.1	2.758177
26.193350	0.1	2.771900
26.195017	0.1	2.786815
26.196683	0.1	2.800892
26.198350	0.1	2.813158
26.200017	0.1	2.824143
26.201683	0.1	2.835174
26.203350	0.1	2.847398
26.205017	0.1	2.861260
26.206683	0.1	2.876632
26.208350	0.1	2.893172
26.210017	0.1	2.910234
26.211683	0.1	2.926458
26.213350	0.1	2.940791
26.215017	0.1	2.954234
26.216683	0.1	2.969084
26.218350	0.1	2.986467
26.220017	0.1	3.005685
26.221683	0.1	3.025266
26.223350	0.1	3.044037
26.225017	0.1	3.062044
26.226683	0.1	3.080480
26.228350	0.1	3.100727
26.230017	0.1	3.123223
26.231683	0.1	3.147018
26.233350	0.1	3.170632
26.235017	0.1	3.193086
26.236683	0.1	3.214306
26.238350	0.1	3.235112
26.240017	0.1	3.256830
26.241683	0.1	3.280845
26.243350	0.1	3.307695
26.245017	0.1	3.336086
26.246683	0.1	3.363946
26.248350	0.1	3.390391
26.250017	0.1	3.415504
26.251683	0.1	3.439160
26.253350	0.1	3.461372
26.255017	0.1	3.482690
26.256683	0.1	3.503175
26.258350	0.1	3.521969
26.260017	0.1	3.538574
26.261683	0.1	3.553615
26.263350	0.1	3.568125
26.265017	0.1	3.582193
26.266683	0.1	3.594435
26.268350	0.1	3.603487
26.270017	0.1	3.609667
26.271683	0.1	3.614035
26.273350	0.1	3.616726
26.275017	0.1	3.617187
26.276683	0.1	3.615185
26.278350	0.1	3.611241
26.280017	0.1	3.606514
26.281683	0.1	3.601885
26.283350	0.1	3.596912
26.285017	0.1	3.589760
26.286683	0.1	3.578723
26.288350	0.1	3.563706
26.290017	0.1	3.545955
26.291683	0.1	3.526569
26.293350	0.1	3.505950
26.295017	0.1	3.484478
26.296683	0.1	3.462499
26.298350	0.1	3.439733
26.300017	0.1	3.415779
26.301683	0.1	3.390713
26.303350	0.1	3.364487
26.305017	0.1	3.336910
26.306683	0.1	3.308696
26.308350	0.1	3.281049
26.310017	0.1	3.254153
26.311683	0.1	3.227531
26.313350	0.1	3.201575
26.315017	0.1	3.177086
26.316683	0.1	3.153486
26.318350	0.1	3.129407
26.320017	0.1	3.105183
26.321683	0.1	3.082650
26.323350	0.1	3.062254
26.325017	0.1	3.041881
26.326683	0.1	3.018756
26.328350	0.1	2.992000
26.330017	0.1	2.963115
26.331683	0.1	2.934863
26.333350	0.1	2.910066
26.335017	0.1	2.890378
26.336683	0.1	2.875314
26.338350	0.1	2.862136
26.340017	0.1	2.847193
26.341683	0.1	2.828720
26.343350	0.1	2.808259
26.345017	0.1	2.788231
26.346683	0.1	2.769278
26.348350	0.1	2.751308
26.350017	0.1	2.735010
26.351683	0.1	2.720892
26.353350	0.1	2.708179
26.355017	0.1	2.696095
26.356683	0.1	2.684761
26.358350	0.1	2.673892
26.360017	0.1	2.662344
26.361683	0.1	2.650027
26.363350	0.1	2.638381
26.365017	0.1	2.628365
26.366683	0.1	2.619601
26.368350	0.1	2.611610
26.370017	0.1	2.604150
26.371683	0.1	2.596970
26.373350	0.1	2.590124
26.375017	0.1	2.583461
26.376683	0.1	2.576155
26.378350	0.1	2.567875
26.380017	0.1	2.559582
26.381683	0.1	2.552192
26.383350	0.1	2.545454
26.385017	0.1	2.539153
26.386683	0.1	2.533998
26.388350	0.1	2.530166
26.390017	0.1	2.526604
26.391683	0.1	2.522445
26.393350	0.1	2.517831
26.395017	0.1	2.513295
26.396683	0.1	2.508974
26.398350	0.1	2.504857
26.400017	0.1	2.501565
26.401683	0.1	2.500135
26.403350	0.1	2.500834
26.405017	0.1	2.502515
26.406683	0.1	2.503302
26.408350	0.1	2.501588
26.410017	0.1	2.496894
26.411683	0.1	2.490617
26.413350	0.1	2.485099
26.415017	0.1	2.480969
26.416683	0.1	2.476647
26.418350	0.1	2.470957
26.420017	0.1	2.464834
26.421683	0.1	2.460233
26.423350	0.1	2.458477
26.425017	0.1	2.459618
26.426683	0.1	2.462501
26.428350	0.1	2.465439
26.430017	0.1	2.467372
26.431683	0.1	2.468610
26.433350	0.1	2.470417
26.435017	0.1	2.473602
26.436683	0.1	2.477928
26.438350	0.1	2.482389
26.440017	0.1	2.485230
26.441683	0.1	2.484908
26.443350	0.1	2.481528
26.445017	0.1	2.476606
26.446683	0.1	2.471404
26.448350	0.1	2.466287
26.450017	0.1	2.461700
26.451683	0.1	2.458533
26.453350	0.1	2.457066
26.455017	0.1	2.456727
26.456683	0.1	2.457327
26.458350	0.1	2.458906
26.460017	0.1	2.460685
26.461683	0.1	2.461579
26.463350	0.1	2.460908
26.465017	0.1	2.458338
26.466683	0.1	2.454952
26.468350	0.1	2.453211
26.470017	0.1	2.453886
26.471683	0.1	2.454761
26.473350	0.1	2.453793
26.475017	0.1	2.451367
26.476683	0.1	2.448633
26.478350	0.1	2.446119
26.480017	0.1	2.444698
26.481683	0.1	2.445662
26.483350	0.1	2.448764
26.485017	0.1	2.451534
26.486683	0.1	2.451702
26.488350	0.1	2.449439
26.490017	0.1	2.446370
26.491683	0.1	2.443953
26.493350	0.1	2.443045
26.495017	0.1	2.443534
26.496683	0.1	2.444279
26.498350	0.1	2.444191
26.500017	0.1	2.443530
26.501683	0.1	2.443390
26.503350	0.1	2.444242
26.505017	0.1	2.446123
26.506683	0.1	2.448708
26.508350	0.1	2.450547
26.510017	0.1	2.450389
26.511683	0.1	2.448605
26.513350	0.1	2.445895
26.515017	0.1	2.442314
26.516683	0.1	2.438538
26.518350	0.1	2.436265
26.520017	0.1	2.436470
26.521683	0.1	2.438384
26.523350	0.1	2.440549
26.525017	0.1	2.441867
26.526683	0.1	2.441639
26.528350	0.1	2.439460
26.530017	0.1	2.435721
26.531683	0.1	2.431576
26.533350	0.1	2.427758
26.535017	0.1	2.424293
26.536683	0.1	2.421606
26.538350	0.1	2.420694
26.540017	0.1	2.422142
26.541683	0.1	2.425159
26.543350	0.1	2.427818
26.545017	0.1	2.428833
26.546683	0.1	2.428340
26.548350	0.1	2.426896
26.550017	0.1	2.425220
26.551683	0.1	2.425080
26.553350	0.1	2.428223
26.555017	0.1	2.434538
26.556683	0.1	2.442244
26.558350	0.1	2.449062
26.560017	0.1	2.452717
26.561683	0.1	2.451804
26.563350	0.1	2.447115
26.565017	0.1	2.441648
26.566683	0.1	2.437918
26.568350	0.1	2.436289
26.570017	0.1	2.436130
26.571683	0.1	2.436568
26.573350	0.1	2.436321
26.575017	0.1	2.434435
26.576683	0.1	2.431031
26.578350	0.1	2.427101
26.580017	0.1	2.423679
26.581683	0.1	2.421224
26.583350	0.1	2.419404
26.585017	0.1	2.417732
26.586683	0.1	2.416759
26.588350	0.1	2.417788
26.590017	0.1	2.421294
26.591683	0.1	2.426342
26.593350	0.1	2.430822
26.595017	0.1	2.432144
26.596683	0.1	2.429425
26.598350	0.1	2.424647
26.600017	0.1	2.420680
26.601683	0.1	2.418831
26.603350	0.1	2.418589
26.605017	0.1	2.419306
26.606683	0.1	2.421183
26.608350	0.1	2.424158
26.610017	0.1	2.427516
26.611683	0.1	2.430761
26.613350	0.1	2.433858
26.615017	0.1	2.436670
26.616683	0.1	2.438375
26.618350	0.1	2.438244
26.620017	0.1	2.436959
26.621683	0.1	2.436470
26.623350	0.1	2.438291
26.625017	0.1	2.441262
26.626683	0.1	2.441932
26.628350	0.1	2.438598
26.630017	0.1	2.433215
26.631683	0.1	2.428959
26.633350	0.1	2.427683
26.635017	0.1	2.429844
26.636683	0.1	2.435097
26.638350	0.1	2.442445
26.640017	0.1	2.450463
26.641683	0.1	2.457281
26.643350	0.1	2.460545
26.645017	0.1	2.458952
26.646683	0.1	2.454030
26.648350	0.1	2.449141
26.650017	0.1	2.446547
26.651683	0.1	2.446016
26.653350	0.1	2.445667
26.655017	0.1	2.444163
26.656683	0.1	2.442007
26.658350	0.1	2.440475
26.660017	0.1	2.439753
26.661683	0.1	2.439166
26.663350	0.1	2.438766
26.665017	0.1	2.438966
26.666683	0.1	2.439437
26.668350	0.1	2.440000
26.670017	0.1	2.441150
26.671683	0.1	2.443246
26.673350	0.1	2.446608
26.675017	0.1	2.451846
26.676683	0.1	2.458803
26.678350	0.1	2.466026
26.680017	0.1	2.472037
26.681683	0.1	2.476424
26.683350	0.1	2.480140
26.685017	0.1	2.484922
26.686683	0.1	2.491260
26.688350	0.1	2.497369
26.690017	0.1	2.501300
26.691683	0.1	2.503139
26.693350	0.1	2.504489
26.695017	0.1	2.506329
26.696683	0.1	2.508028
26.698350	0.1	2.508541
26.700017	0.1	2.508136
26.701683	0.1	2.508368
26.703350	0.1	2.510953
26.705017	0.1	2.516592
26.706683	0.1	2.524341
26.708350	0.1	2.532322
26.710017	0.1	2.539209
26.711683	0.1	2.544969
26.713350	0.1	2.550231
26.715017	0.1	2.554962
26.716683	0.1	2.558096
26.718350	0.1	2.559042
26.720017	0.1	2.559605
26.721683	0.1	2.562902
26.723350	0.1	2.570236
26.725017	0.1	2.580397
26.726683	0.1	2.591349
26.728350	0.1	2.601934
26.730017	0.1	2.612416
26.731683	0.1	2.623727
26.733350	0.1	2.636127
26.735017	0.1	2.648891
26.736683	0.1	2.660891
26.738350	0.1	2.671480
26.740017	0.1	2.681338
26.741683	0.1	2.691806
26.743350	0.1	2.702880
26.745017	0.1	2.713152
26.746683	0.1	2.721963
26.748350	0.1	2.730489
26.750017	0.1	2.740221
26.751683	0.1	2.751150
26.753350	0.1	2.762154
26.755017	0.1	2.772934
26.756683	0.1	2.784119
26.758350	0.1	2.796515
26.760017	0.1	2.811574
26.761683	0.1	2.830429
26.763350	0.1	2.852017
26.765017	0.1	2.874103
26.766683	0.1	2.895319
26.768350	0.1	2.915445
26.770017	0.1	2.934947
26.771683	0.1	2.954635
26.773350	0.1	2.975422
26.775017	0.1	2.997480
26.776683	0.1	3.019711
26.778350	0.1	3.040698
26.780017	0.1	3.059981
26.781683	0.1	3.078524
26.783350	0.1	3.098678
26.785017	0.1	3.122534
26.786683	0.1	3.149905
26.788350	0.1	3.178795
26.790017	0.1	3.207554
26.791683	0.1	3.236029
26.793350	0.1	3.265240
26.795017	0.1	3.296109
26.796683	0.1	3.328235
26.798350	0.1	3.360258
26.800017	0.1	3.391812
26.801683	0.1	3.424156
26.803350	0.1	3.458387
26.805017	0.1	3.494462
26.806683	0.1	3.532022
26.808350	0.1	3.570691
26.810017	0.1	3.610291
26.811683	0.1	3.651162
26.813350	0.1	3.693909
26.815017	0.1	3.739069
26.816683	0.1	3.786692
26.818350	0.1	3.836392
26.820017	0.1	3.887862
26.821683	0.1	3.940430
26.823350	0.1	3.992673
26.825017	0.1	4.043663
26.826683	0.1	4.093908
26.828350	0.1	4.144222
26.830017	0.1	4.194384
26.831683	0.1	4.243343
26.833350	0.1	4.289481
26.835017	0.1	4.331064
26.836683	0.1	4.368247
26.838350	0.1	4.403782
26.840017	0.1	4.440229
26.841683	0.1	4.477706
26.843350	0.1	4.515084
26.845017	0.1	4.551713
26.846683	0.1	4.586992
26.848350	0.1	4.619616
26.850017	0.1	4.647812
26.851683	0.1	4.670559
26.853350	0.1	4.688413
26.855017	0.1	4.702527
26.856683	0.1	4.713261
26.858350	0.1	4.720343
26.860017	0.1	4.723910
26.861683	0.1	4.724669
26.863350	0.1	4.722765
26.865017	0.1	4.717391
26.866683	0.1	4.708078
26.868350	0.1	4.695477
26.870017	0.1	4.680543
26.871683	0.1	4.663444
26.873350	0.1	4.643602
26.875017	0.1	4.620235
26.876683	0.1	4.592743
26.878350	0.1	4.561348
26.880017	0.1	4.527434
26.881683	0.1	4.492262
26.883350	0.1	4.455568
26.885017	0.1	4.416131
26.886683	0.1	4.373454
26.888350	0.1	4.328704
26.890017	0.1	4.284149
26.891683	0.1	4.241457
26.893350	0.1	4.200782
26.895017	0.1	4.162188
26.896683	0.1	4.126388
26.898350	0.1	4.092706
26.900017	0.1	4.058583
26.901683	0.1	4.022205
26.903350	0.1	3.983686
26.905017	0.1	3.943844
26.906683	0.1	3.903559
26.908350	0.1	3.864360
26.910017	0.1	3.828439
26.911683	0.1	3.797626
26.913350	0.1	3.772303
26.915017	0.1	3.751470
26.916683	0.1	3.733365
26.918350	0.1	3.715814
26.920017	0.1	3.697095
26.921683	0.1	3.677448
26.923350	0.1	3.658952
26.925017	0.1	3.643627
26.926683	0.1	3.631772
26.928350	0.1	3.622184
26.930017	0.1	3.614090
26.931683	0.1	3.607664
26.933350	0.1	3.602905
26.935017	0.1	3.599408
26.936683	0.1	3.597038
26.938350	0.1	3.595813
26.940017	0.1	3.595082
26.941683	0.1	3.593820
26.943350	0.1	3.591878
26.945017	0.1	3.589676
26.946683	0.1	3.586672
26.948350	0.1	3.581732
26.950017	0.1	3.574616
26.951683	0.1	3.566109
26.953350	0.1	3.557228
26.955017	0.1	3.549061
26.956683	0.1	3.542113
26.958350	0.1	3.535096
26.960017	0.1	3.525699
26.961683	0.1	3.513438
26.963350	0.1	3.500311
26.965017	0.1	3.488185
26.966683	0.1	3.476623
26.968350	0.1	3.463104
26.970017	0.1	3.445349
26.971683	0.1	3.423579
26.973350	0.1	3.400077
26.975017	0.1	3.377092
26.976683	0.1	3.355602
26.978350	0.1	3.334899
26.980017	0.1	3.313236
26.981683	0.1	3.289678
26.983350	0.1	3.265003
26.985017	0.1	3.240276
26.986683	0.1	3.215265
26.988350	0.1	3.189035
26.990017	0.1	3.161398
26.991683	0.1	3.133351
26.993350	0.1	3.106678
26.995017	0.1	3.082738
26.996683	0.1	3.061318
26.998350	0.1	3.040968
27.000017	0.1	3.020028
27.001683	0.1	2.997555
27.003350	0.1	2.973699
27.005017	0.1	2.949093
27.006683	0.1	2.925005
27.008350	0.1	2.903841
27.010017	0.1	2.887347
27.011683	0.1	2.874243
27.013350	0.1	2.861014
27.015017	0.1	2.844916
27.016683	0.1	2.825502
27.018350	0.1	2.803965
27.020017	0.1	2.782214
27.021683	0.1	2.762708
27.023350	0.1	2.747690
27.025017	0.1	2.737273
27.026683	0.1	2.729166
27.028350	0.1	2.720505
27.030017	0.1	2.709450
27.031683	0.1	2.695965
27.033350	0.1	2.681543
27.035017	0.1	2.668011
27.036683	0.1	2.656914
27.038350	0.1	2.649114
27.040017	0.1	2.644197
27.041683	0.1	2.641035
27.043350	0.1	2.638996
27.045017	0.1	2.638041
27.046683	0.1	2.637971
27.048350	0.1	2.638381
27.050017	0.1	2.639177
27.051683	0.1	2.640476
27.053350	0.1	2.641785
27.055017	0.1	2.642130
27.056683	0.1	2.640933
27.058350	0.1	2.638358
27.060017	0.1	2.635755
27.061683	0.1	2.635280
27.063350	0.1	2.637845
27.065017	0.1	2.642241
27.066683	0.1	2.646395
27.068350	0.1	2.649310
27.070017	0.1	2.652146
27.071683	0.1	2.657096
27.073350	0.1	2.665222
27.075017	0.1	2.675438
27.076683	0.1	2.685525
27.078350	0.1	2.694065
27.080017	0.1	2.700877
27.081683	0.1	2.706372
27.083350	0.1	2.711080
27.085017	0.1	2.715513
27.086683	0.1	2.720649
27.088350	0.1	2.728035
27.090017	0.1	2.738396
27.091683	0.1	2.750475
27.093350	0.1	2.761940
27.095017	0.1	2.771099
27.096683	0.1	2.777725
27.098350	0.1	2.782564
27.100017	0.1	2.786065
27.101683	0.1	2.788319
27.103350	0.1	2.790289
27.105017	0.1	2.794033
27.106683	0.1	2.801041
27.108350	0.1	2.810792
27.110017	0.1	2.821800
27.111683	0.1	2.833665
27.113350	0.1	2.846685
27.115017	0.1	2.860795
27.116683	0.1	2.876325
27.118350	0.1	2.893857
27.120017	0.1	2.912488
27.121683	0.1	2.930285
27.123350	0.1	2.946183
27.125017	0.1	2.960013
27.126683	0.1	2.971767
27.128350	0.1	2.981736
27.130017	0.1	2.990905
27.131683	0.1	3.001019
27.133350	0.1	3.013499
27.135017	0.1	3.028526
27.136683	0.1	3.045965
27.138350	0.1	3.065588
27.140017	0.1	3.086547
27.141683	0.1	3.108350
27.143350	0.1	3.131446
27.145017	0.1	3.156266
27.146683	0.1	3.182590
27.148350	0.1	3.209924
27.150017	0.1	3.237654
27.151683	0.1	3.264649
27.153350	0.1	3.289534
27.155017	0.1	3.312114
27.156683	0.1	3.334745
27.158350	0.1	3.361017
27.160017	0.1	3.391579
27.161683	0.1	3.423220
27.163350	0.1	3.453018
27.165017	0.1	3.480939
27.166683	0.1	3.508744
27.168350	0.1	3.538439
27.170017	0.1	3.571319
27.171683	0.1	3.607105
27.173350	0.1	3.644498
27.175017	0.1	3.682873
27.176683	0.1	3.722273
27.178350	0.1	3.761961
27.180017	0.1	3.800890
27.181683	0.1	3.839401
27.183350	0.1	3.879466
27.185017	0.1	3.923276
27.186683	0.1	3.971714
27.188350	0.1	4.024371
27.190017	0.1	4.080408
27.191683	0.1	4.138718
27.193350	0.1	4.198113
27.195017	0.1	4.258505
27.196683	0.1	4.321123
27.198350	0.1	4.386571
27.200017	0.1	4.454106
27.201683	0.1	4.523071
27.203350	0.1	4.594061
27.205017	0.1	4.668334
27.206683	0.1	4.746504
27.208350	0.1	4.828423
27.210017	0.1	4.913807
27.211683	0.1	5.002208
27.213350	0.1	5.093380
27.215017	0.1	5.188147
27.216683	0.1	5.287365
27.218350	0.1	5.390439
27.220017	0.1	5.496601
27.221683	0.1	5.606730
27.223350	0.1	5.722558
27.225017	0.1	5.844343
27.226683	0.1	5.969992
27.228350	0.1	6.097169
27.230017	0.1	6.226338
27.231683	0.1	6.360584
27.233350	0.1	6.502140
27.235017	0.1	6.650239
27.236683	0.1	6.802497
27.238350	0.1	6.957254
27.240017	0.1	7.114057
27.241683	0.1	7.273327
27.243350	0.1	7.436331
27.245017	0.1	7.604188
27.246683	0.1	7.775733
27.248350	0.1	7.947320
27.250017	0.1	8.115722
27.251683	0.1	8.280356
27.253350	0.1	8.442425
27.255017	0.1	8.603320
27.256683	0.1	8.763717
27.258350	0.1	8.922685
27.260017	0.1	9.077983
27.261683	0.1	9.227735
27.263350	0.1	9.370665
27.265017	0.1	9.505553
27.266683	0.1	9.631789
27.268350	0.1	9.749350
27.270017	0.1	9.857398
27.271683	0.1	9.954316
27.273350	0.1	10.039308
27.275017	0.1	10.112971
27.276683	0.1	10.176706
27.278350	0.1	10.231524
27.280017	0.1	10.276758
27.281683	0.1	10.310179
27.283350	0.1	10.330128
27.285017	0.1	10.337350
27.286683	0.1	10.333853
27.288350	0.1	10.320931
27.290017	0.1	10.298677
27.291683	0.1	10.266057
27.293350	0.1	10.221866
27.295017	0.1	10.166615
27.296683	0.1	10.101856
27.298350	0.1	10.027485
27.300017	0.1	9.942516
27.301683	0.1	9.847935
27.303350	0.1	9.746687
27.305017	0.1	9.641410
27.306683	0.1	9.532329
27.308350	0.1	9.417497
27.310017	0.1	9.296145
27.311683	0.1	9.170575
27.313350	0.1	9.044278
27.315017	0.1	8.919556
27.316683	0.1	8.797417
27.318350	0.1	8.678203
27.320017	0.1	8.561420
27.321683	0.1	8.445927
27.323350	0.1	8.330466
27.325017	0.1	8.214270
27.326683	0.1	8.097929
27.328350	0.1	7.983125
27.330017	0.1	7.871254
27.331683	0.1	7.762723
27.333350	0.1	7.657511
27.335017	0.1	7.555974
27.336683	0.1	7.458688
27.338350	0.1	7.365816
27.340017	0.1	7.276707
27.341683	0.1	7.190066
27.343350	0.1	7.105200
27.345017	0.1	7.022708
27.346683	0.1	6.943215
27.348350	0.1	6.866576
27.350017	0.1	6.792569
27.351683	0.1	6.721048
27.353350	0.1	6.651408
27.355017	0.1	6.582406
27.356683	0.1	6.512580
27.358350	0.1	6.441106
27.360017	0.1	6.367960
27.361683	0.1	6.293058
27.363350	0.1	6.216406
27.365017	0.1	6.138976
27.366683	0.1	6.062081
27.368350	0.1	5.986183
27.370017	0.1	5.910662
27.371683	0.1	5.833888
27.373350	0.1	5.753781
27.375017	0.1	5.669212
27.376683	0.1	5.580732
27.378350	0.1	5.489760
27.380017	0.1	5.397354
27.381683	0.1	5.303873
27.383350	0.1	5.209218
27.385017	0.1	5.113399
27.386683	0.1	5.017128
27.388350	0.1	4.921756
27.390017	0.1	4.828032
27.391683	0.1	4.734551
27.393350	0.1	4.638401
27.395017	0.1	4.538842
27.396683	0.1	4.439200
27.398350	0.1	4.344354
27.400017	0.1	4.256871
27.401683	0.1	4.175077
27.403350	0.1	4.094536
27.405017	0.1	4.011644
27.406683	0.1	3.925525
27.408350	0.1	3.837538
27.410017	0.1	3.750431
27.411683	0.1	3.667278
27.413350	0.1	3.589946
27.415017	0.1	3.518560
27.416683	0.1	3.452543
27.418350	0.1	3.390587
27.420017	0.1	3.329986
27.421683	0.1	3.268393
27.423350	0.1	3.206139
27.425017	0.1	3.145584
27.426683	0.1	3.089118
27.428350	0.1	3.037872
27.430017	0.1	2.991473
27.431683	0.1	2.948977
27.433350	0.1	2.910024
27.435017	0.1	2.874457
27.436683	0.1	2.841535
27.438350	0.1	2.810420
27.440017	0.1	2.780631
27.441683	0.1	2.751593
27.443350	0.1	2.722554
27.445017	0.1	2.693599
27.446683	0.1	2.665855
27.448350	0.1	2.640146
27.450017	0.1	2.616821
27.451683	0.1	2.596285
27.453350	0.1	2.578045
27.455017	0.1	2.560671
27.456683	0.1	2.543661
27.458350	0.1	2.528178
27.460017	0.1	2.515712
27.461683	0.1	2.506799
27.463350	0.1	2.500894
27.465017	0.1	2.496606
27.466683	0.1	2.491958
27.468350	0.1	2.485868
27.470017	0.1	2.478999
27.471683	0.1	2.472675
27.473350	0.1	2.467888
27.475017	0.1	2.465337
27.476683	0.1	2.465309
27.478350	0.1	2.467050
27.480017	0.1	2.468550
27.481683	0.1	2.467167
27.483350	0.1	2.461080
27.485017	0.1	2.451134
27.486683	0.1	2.441062
27.488350	0.1	2.434370
27.490017	0.1	2.431110
27.491683	0.1	2.428354
27.493350	0.1	2.423534
27.495017	0.1	2.416964
27.496683	0.1	2.411329
27.498350	0.1	2.409215
27.500017	0.1	2.411241
27.501683	0.1	2.415632
27.503350	0.1	2.419474
27.505017	0.1	2.421057
27.506683	0.1	2.420899
27.508350	0.1	2.420326
27.510017	0.1	2.419748
27.511683	0.1	2.418230
27.513350	0.1	2.414859
27.515017	0.1	2.410105
27.516683	0.1	2.405015
27.518350	0.1	2.400028
27.520017	0.1	2.395725
27.521683	0.1	2.393541
27.523350	0.1	2.394333
27.525017	0.1	2.397355
27.526683	0.1	2.401071
27.528350	0.1	2.403879
27.530017	0.1	2.404456
27.531683	0.1	2.402728
27.533350	0.1	2.399511
27.535017	0.1	2.395278
27.536683	0.1	2.390402
27.538350	0.1	2.385704
27.540017	0.1	2.382384
27.541683	0.1	2.382044
27.543350	0.1	2.385518
27.545017	0.1	2.391394
27.546683	0.1	2.396582
27.548350	0.1	2.398496
27.550017	0.1	2.396982
27.551683	0.1	2.394156
27.553350	0.1	2.392004
27.555017	0.1	2.390910
27.556683	0.1	2.390984
27.558350	0.1	2.393192
27.560017	0.1	2.397601
27.561683	0.1	2.401825
27.563350	0.1	2.402887
27.565017	0.1	2.400172
27.566683	0.1	2.395785
27.568350	0.1	2.392004
27.570017	0.1	2.389187
27.571683	0.1	2.386672
27.573350	0.1	2.384284
27.575017	0.1	2.382006
27.576683	0.1	2.379441
27.578350	0.1	2.376386
27.580017	0.1	2.373504
27.581683	0.1	2.371958
27.583350	0.1	2.372316
27.585017	0.1	2.374146
27.586683	0.1	2.376023
27.588350	0.1	2.375962
27.590017	0.1	2.373029
27.591683	0.1	2.368474
27.593350	0.1	2.364903
27.595017	0.1	2.364265
27.596683	0.1	2.366542
27.598350	0.1	2.369913
27.600017	0.1	2.372162
27.601683	0.1	2.372218
27.603350	0.1	2.370626
27.605017	0.1	2.368600
27.606683	0.1	2.366137
27.608350	0.1	2.362141
27.610017	0.1	2.357187
27.611683	0.1	2.354258
27.613350	0.1	2.355389
27.615017	0.1	2.359115
27.616683	0.1	2.362370
27.618350	0.1	2.363534
27.620017	0.1	2.362654
27.621683	0.1	2.360041
27.623350	0.1	2.356088
27.625017	0.1	2.351869
27.626683	0.1	2.348730
27.628350	0.1	2.347538
27.630017	0.1	2.348446
27.631683	0.1	2.350518
27.633350	0.1	2.352181
27.635017	0.1	2.352465
27.636683	0.1	2.351622
27.638350	0.1	2.350425
27.640017	0.1	2.349224
27.641683	0.1	2.348009
27.643350	0.1	2.346723
27.645017	0.1	2.345312
27.646683	0.1	2.344130
27.648350	0.1	2.343976
27.650017	0.1	2.345098
27.651683	0.1	2.346733
27.653350	0.1	2.347887
27.655017	0.1	2.348213
27.656683	0.1	2.347846
27.658350	0.1	2.346737
27.660017	0.1	2.344865
27.661683	0.1	2.342784
27.663350	0.1	2.341201
27.665017	0.1	2.340414
27.666683	0.1	2.340367
27.668350	0.1	2.340851
27.670017	0.1	2.341187
27.671683	0.1	2.340651
27.673350	0.1	2.339627
27.675017	0.1	2.339049
27.676683	0.1	2.338826
27.678350	0.1	2.337918
27.680017	0.1	2.335743
27.681683	0.1	2.332581
27.683350	0.1	2.329363
27.685017	0.1	2.327752
27.686683	0.1	2.328851
27.688350	0.1	2.331352
27.690017	0.1	2.332516
27.691683	0.1	2.331478
27.693350	0.1	2.329955
27.695017	0.1	2.330081
27.696683	0.1	2.332572
27.698350	0.1	2.336577
27.700017	0.1	2.340442
27.701683	0.1	2.342737
27.703350	0.1	2.343399
27.705017	0.1	2.343757
27.706683	0.1	2.345098
27.708350	0.1	2.347464
27.710017	0.1	2.349690
27.711683	0.1	2.350463
27.713350	0.1	2.349517
27.715017	0.1	2.347855
27.716683	0.1	2.346793
27.718350	0.1	2.346393
27.720017	0.1	2.345741
27.721683	0.1	2.345140
27.723350	0.1	2.346155
27.725017	0.1	2.349480
27.726683	0.1	2.354388
27.728350	0.1	2.359832
27.730017	0.1	2.364758
27.731683	0.1	2.367916
27.733350	0.1	2.368810
27.735017	0.1	2.368540
27.736683	0.1	2.368637
27.738350	0.1	2.369611
27.740017	0.1	2.371571
27.741683	0.1	2.375403
27.743350	0.1	2.381788
27.745017	0.1	2.389932
27.746683	0.1	2.398859
27.748350	0.1	2.408754
27.750017	0.1	2.419408
27.751683	0.1	2.428666
27.753350	0.1	2.434086
27.755017	0.1	2.435152
27.756683	0.1	2.433076
27.758350	0.1	2.429364
27.760017	0.1	2.425243
27.761683	0.1	2.422258
27.763350	0.1	2.421774
27.765017	0.1	2.423641
27.766683	0.1	2.426826
27.768350	0.1	2.430738
27.770017	0.1	2.435129
27.771683	0.1	2.439944
27.773350	0.1	2.445448
27.775017	0.1	2.451660
27.776683	0.1	2.457686
27.778350	0.1	2.461849
27.780017	0.1	2.462943
27.781683	0.1	2.461239
27.783350	0.1	2.457979
27.785017	0.1	2.454794
27.786683	0.1	2.453229
27.788350	0.1	2.453481
27.790017	0.1	2.454179
27.791683	0.1	2.453951
27.793350	0.1	2.452671
27.795017	0.1	2.451516
27.796683	0.1	2.452005
27.798350	0.1	2.454645
27.800017	0.1	2.458305
27.801683	0.1	2.460675
27.803350	0.1	2.459902
27.805017	0.1	2.456354
27.806683	0.1	2.452107
27.808350	0.1	2.448796
27.810017	0.1	2.447106
27.811683	0.1	2.447218
27.813350	0.1	2.448172
27.815017	0.1	2.447888
27.816683	0.1	2.444568
27.818350	0.1	2.438053
27.820017	0.1	2.429783
27.821683	0.1	2.421434
27.823350	0.1	2.413453
27.825017	0.1	2.405434
27.826683	0.1	2.397411
27.828350	0.1	2.390048
27.830017	0.1	2.384265
27.831683	0.1	2.380903
27.833350	0.1	2.380372
27.835017	0.1	2.381937
27.836683	0.1	2.383664
27.838350	0.1	2.384093
27.840017	0.1	2.383958
27.841683	0.1	2.384968
27.843350	0.1	2.387105
27.845017	0.1	2.388796
27.846683	0.1	2.388842
27.848350	0.1	2.386798
27.850017	0.1	2.382868
27.851683	0.1	2.378109
27.853350	0.1	2.373625
27.855017	0.1	2.369415
27.856683	0.1	2.364516
27.858350	0.1	2.358500
27.860017	0.1	2.352749
27.861683	0.1	2.349783
27.863350	0.1	2.350961
27.865017	0.1	2.354835
27.866683	0.1	2.357964
27.868350	0.1	2.357797
27.870017	0.1	2.354607
27.871683	0.1	2.350593
27.873350	0.1	2.347636
27.875017	0.1	2.346407
27.876683	0.1	2.347059
27.878350	0.1	2.349839
27.880017	0.1	2.354565
27.881683	0.1	2.359999
27.883350	0.1	2.364446
27.885017	0.1	2.367031
27.886683	0.1	2.367985
27.888350	0.1	2.367608
27.890017	0.1	2.365792
27.891683	0.1	2.362770
27.893350	0.1	2.359520
27.895017	0.1	2.356609
27.896683	0.1	2.353620
27.898350	0.1	2.350705
27.900017	0.1	2.349666
27.901683	0.1	2.351874
27.903350	0.1	2.356237
27.905017	0.1	2.360772
27.906683	0.1	2.364977
27.908350	0.1	2.370006
27.910017	0.1	2.377224
27.911683	0.1	2.386193
27.913350	0.1	2.394137
27.915017	0.1	2.398309
27.916683	0.1	2.397983
27.918350	0.1	2.394426
27.920017	0.1	2.390365
27.921683	0.1	2.388041
27.923350	0.1	2.386868
27.925017	0.1	2.384949
27.926683	0.1	2.382342
27.928350	0.1	2.380637
27.930017	0.1	2.380549
27.931683	0.1	2.381448
27.933350	0.1	2.382309
27.935017	0.1	2.382416
27.936683	0.1	2.381946
27.938350	0.1	2.381941
27.940017	0.1	2.383394
27.941683	0.1	2.385965
27.943350	0.1	2.388172
27.945017	0.1	2.389187
27.946683	0.1	2.389201
27.948350	0.1	2.388377
27.950017	0.1	2.387119
27.951683	0.1	2.386412
27.953350	0.1	2.386868
27.955017	0.1	2.388172
27.956683	0.1	2.389448
27.958350	0.1	2.389657
27.960017	0.1	2.387753
27.961683	0.1	2.383119
27.963350	0.1	2.376488
27.965017	0.1	2.369862
27.966683	0.1	2.365196
27.968350	0.1	2.363641
27.970017	0.1	2.365331
27.971683	0.1	2.369168
27.973350	0.1	2.373266
27.975017	0.1	2.375781
27.976683	0.1	2.375590
27.978350	0.1	2.373010
27.980017	0.1	2.370048
27.981683	0.1	2.368810
27.983350	0.1	2.369448
27.985017	0.1	2.370742
27.986683	0.1	2.371930
27.988350	0.1	2.373056
27.990017	0.1	2.374318
27.991683	0.1	2.375934
27.993350	0.1	2.378486
27.995017	0.1	2.382440
27.996683	0.1	2.387385
27.998350	0.1	2.392558
28.000017	0.1	2.397471
28.001683	0.1	2.401704
28.003350	0.1	2.405075
28.005017	0.1	2.407376
28.006683	0.1	2.408037
28.008350	0.1	2.406887
28.010017	0.1	2.404554
28.011683	0.1	2.402090
28.013350	0.1	2.401066
28.015017	0.1	2.402901
28.016683	0.1	2.407329
28.018350	0.1	2.412545
28.020017	0.1	2.417369
28.021683	0.1	2.422165
28.023350	0.1	2.427320
28.025017	0.1	2.431818
28.026683	0.1	2.434305
28.028350	0.1	2.435027
28.030017	0.1	2.435721
28.031683	0.1	2.438151
28.033350	0.1	2.442976
28.035017	0.1	2.449038
28.036683	0.1	2.454077
28.038350	0.1	2.456494
28.040017	0.1	2.455926
28.041683	0.1	2.452959
28.043350	0.1	2.449700
28.045017	0.1	2.449565
28.046683	0.1	2.454813
28.048350	0.1	2.464354
28.050017	0.1	2.474762
28.051683	0.1	2.483102
28.053350	0.1	2.488238
28.055017	0.1	2.490552
28.056683	0.1	2.491209
28.058350	0.1	2.490971
28.060017	0.1	2.490398
28.061683	0.1	2.490608
28.063350	0.1	2.492205
28.065017	0.1	2.494641
28.066683	0.1	2.497076
28.068350	0.1	2.499148
28.070017	0.1	2.501300
28.071683	0.1	2.504354
28.073350	0.1	2.508294
28.075017	0.1	2.512210
28.076683	0.1	2.515265
28.078350	0.1	2.516913
28.080017	0.1	2.517262
28.081683	0.1	2.517696
28.083350	0.1	2.519777
28.085017	0.1	2.523488
28.086683	0.1	2.527498
28.088350	0.1	2.530869
28.090017	0.1	2.533705
28.091683	0.1	2.536243
28.093350	0.1	2.538282
28.095017	0.1	2.539554
28.096683	0.1	2.540266
28.098350	0.1	2.541346
28.100017	0.1	2.543470
28.101683	0.1	2.546120
28.103350	0.1	2.548085
28.105017	0.1	2.548248
28.106683	0.1	2.546306
28.108350	0.1	2.543391
28.110017	0.1	2.541393
28.111683	0.1	2.541617
28.113350	0.1	2.544252
28.115017	0.1	2.548494
28.116683	0.1	2.552760
28.118350	0.1	2.555442
28.120017	0.1	2.555959
28.121683	0.1	2.554622
28.123350	0.1	2.552001
28.125017	0.1	2.548518
28.126683	0.1	2.544615
28.128350	0.1	2.541421
28.130017	0.1	2.540485
28.131683	0.1	2.542436
28.133350	0.1	2.546320
28.135017	0.1	2.550241
28.136683	0.1	2.552732
28.138350	0.1	2.553435
28.140017	0.1	2.552830
28.141683	0.1	2.551447
28.143350	0.1	2.549174
28.145017	0.1	2.545975
28.146683	0.1	2.542590
28.148350	0.1	2.539563
28.150017	0.1	2.536750
28.151683	0.1	2.534045
28.153350	0.1	2.531717
28.155017	0.1	2.529938
28.156683	0.1	2.528201
28.158350	0.1	2.525607
28.160017	0.1	2.522338
28.161683	0.1	2.519665
28.163350	0.1	2.518250
28.165017	0.1	2.517710
28.166683	0.1	2.517221
28.168350	0.1	2.515707
28.170017	0.1	2.512666
28.171683	0.1	2.508857
28.173350	0.1	2.505421
28.175017	0.1	2.502622
28.176683	0.1	2.500042
28.178350	0.1	2.497309
28.180017	0.1	2.494254
28.181683	0.1	2.490836
28.183350	0.1	2.486589
28.185017	0.1	2.480797
28.186683	0.1	2.473844
28.188350	0.1	2.467358
28.190017	0.1	2.462873
28.191683	0.1	2.460978
28.193350	0.1	2.460722
28.195017	0.1	2.460051
28.196683	0.1	2.457714
28.198350	0.1	2.454324
28.200017	0.1	2.451469
28.201683	0.1	2.450319
28.203350	0.1	2.450868
28.205017	0.1	2.452070
28.206683	0.1	2.452433
28.208350	0.1	2.450631
28.210017	0.1	2.446310
28.211683	0.1	2.440787
28.213350	0.1	2.435991
28.215017	0.1	2.432307
28.216683	0.1	2.428354
28.218350	0.1	2.422766
28.220017	0.1	2.415306
28.221683	0.1	2.406565
28.223350	0.1	2.397718
28.225017	0.1	2.390686
28.226683	0.1	2.387576
28.228350	0.1	2.389285
28.230017	0.1	2.394654
28.231683	0.1	2.400633
28.233350	0.1	2.403557
28.235017	0.1	2.401732
28.236683	0.1	2.396884
28.238350	0.1	2.391934
28.240017	0.1	2.388530
28.241683	0.1	2.387157
28.243350	0.1	2.387995
28.245017	0.1	2.390696
28.246683	0.1	2.393741
28.248350	0.1	2.395026
28.250017	0.1	2.393429
28.251683	0.1	2.389504
28.253350	0.1	2.385080
28.255017	0.1	2.382505
28.256683	0.1	2.382994
28.258350	0.1	2.385401
28.260017	0.1	2.387515
28.261683	0.1	2.388121
28.263350	0.1	2.387576
28.265017	0.1	2.387529
28.266683	0.1	2.389615
28.268350	0.1	2.393951
28.270017	0.1	2.399352
28.271683	0.1	2.404391
28.273350	0.1	2.407860
28.275017	0.1	2.409061
28.276683	0.1	2.408661
28.278350	0.1	2.408437
28.280017	0.1	2.409411
28.281683	0.1	2.411185
28.283350	0.1	2.412917
28.285017	0.1	2.413639
28.286683	0.1	2.412898
28.288350	0.1	2.411674
28.290017	0.1	2.411436
28.291683	0.1	2.413061
28.293350	0.1	2.416987
28.295017	0.1	2.422892
28.296683	0.1	2.429541
28.298350	0.1	2.435814
28.300017	0.1	2.440941
28.301683	0.1	2.444200
28.303350	0.1	2.445257
28.305017	0.1	2.444671
28.306683	0.1	2.443483
28.308350	0.1	2.442487
28.310017	0.1	2.442296
28.311683	0.1	2.443870
28.313350	0.1	2.448158
28.315017	0.1	2.455143
28.316683	0.1	2.463530
28.318350	0.1	2.471479
28.320017	0.1	2.477611
28.321683	0.1	2.481644
28.323350	0.1	2.484517
28.325017	0.1	2.487400
28.326683	0.1	2.490343
28.328350	0.1	2.492475
28.330017	0.1	2.493504
28.331683	0.1	2.494357
28.333350	0.1	2.496578
28.335017	0.1	2.501197
28.336683	0.1	2.508061
28.338350	0.1	2.516084
28.340017	0.1	2.524052
28.341683	0.1	2.531409
28.343350	0.1	2.538082
28.345017	0.1	2.543656
28.346683	0.1	2.547600
28.348350	0.1	2.550166
28.350017	0.1	2.552546
28.351683	0.1	2.556131
28.353350	0.1	2.561081
28.355017	0.1	2.565910
28.356683	0.1	2.569407
28.358350	0.1	2.572238
28.360017	0.1	2.575782
28.361683	0.1	2.579954
28.363350	0.1	2.583056
28.365017	0.1	2.583368
28.366683	0.1	2.580327
28.368350	0.1	2.575144
28.370017	0.1	2.570334
28.371683	0.1	2.568266
28.373350	0.1	2.569649
28.375017	0.1	2.572453
28.376683	0.1	2.572765
28.378350	0.1	2.568229
28.380017	0.1	2.560355
28.381683	0.1	2.552583
28.383350	0.1	2.547670
28.385017	0.1	2.546832
28.386683	0.1	2.548858
28.388350	0.1	2.550553
28.390017	0.1	2.549337
28.391683	0.1	2.544937
28.393350	0.1	2.539055
28.395017	0.1	2.533807
28.396683	0.1	2.529840
28.398350	0.1	2.526185
28.400017	0.1	2.521444
28.401683	0.1	2.514520
28.403350	0.1	2.505677
28.405017	0.1	2.496941
28.406683	0.1	2.490208
28.408350	0.1	2.485393
28.410017	0.1	2.481239
28.411683	0.1	2.476866
28.413350	0.1	2.471749
28.415017	0.1	2.465039
28.416683	0.1	2.456009
28.418350	0.1	2.445616
28.420017	0.1	2.436666
28.421683	0.1	2.431334
28.423350	0.1	2.428917
28.425017	0.1	2.426705
28.426683	0.1	2.422808
28.428350	0.1	2.417392
28.430017	0.1	2.411627
28.431683	0.1	2.406305
28.433350	0.1	2.401862
28.435017	0.1	2.398519
28.436683	0.1	2.395888
28.438350	0.1	2.393383
28.440017	0.1	2.390882
28.441683	0.1	2.388088
28.443350	0.1	2.384563
28.445017	0.1	2.380707
28.446683	0.1	2.377550
28.448350	0.1	2.375087
28.450017	0.1	2.371948
28.451683	0.1	2.367347
28.453350	0.1	2.362197
28.455017	0.1	2.357648
28.456683	0.1	2.353378
28.458350	0.1	2.348074
28.460017	0.1	2.341075
28.461683	0.1	2.333182
28.463350	0.1	2.326025
28.465017	0.1	2.320907
28.466683	0.1	2.318448
28.468350	0.1	2.318597
28.470017	0.1	2.319785
28.471683	0.1	2.319240
28.473350	0.1	2.315436
28.475017	0.1	2.309200
28.476683	0.1	2.302267
28.478350	0.1	2.296683
28.480017	0.1	2.294830
28.481683	0.1	2.297489
28.483350	0.1	2.302150
28.485017	0.1	2.305508
28.486683	0.1	2.306970
28.488350	0.1	2.307422
28.490017	0.1	2.306397
28.491683	0.1	2.303123
28.493350	0.1	2.298444
28.495017	0.1	2.293885
28.496683	0.1	2.290565
28.498350	0.1	2.289098
28.500017	0.1	2.289242
28.501683	0.1	2.290397
28.503350	0.1	2.292632
28.505017	0.1	2.296232
28.506683	0.1	2.300828
28.508350	0.1	2.305713
28.510017	0.1	2.310192
28.511683	0.1	2.313373
28.513350	0.1	2.314500
28.515017	0.1	2.313871
28.516683	0.1	2.312846
28.518350	0.1	2.312567
28.520017	0.1	2.313214
28.521683	0.1	2.314220
28.523350	0.1	2.314877
28.525017	0.1	2.315384
28.526683	0.1	2.316781
28.528350	0.1	2.319263
28.530017	0.1	2.321522
28.531683	0.1	2.322532
28.533350	0.1	2.322546
28.535017	0.1	2.322141
28.536683	0.1	2.321666
28.538350	0.1	2.321191
28.540017	0.1	2.320395
28.541683	0.1	2.319338
28.543350	0.1	2.318560
28.545017	0.1	2.318192
28.546683	0.1	2.317880
28.548350	0.1	2.318067
28.550017	0.1	2.320264
28.551683	0.1	2.325331
28.553350	0.1	2.332432
28.555017	0.1	2.340572
28.556683	0.1	2.349634
28.558350	0.1	2.359091
28.560017	0.1	2.367175
28.561683	0.1	2.372130
28.563350	0.1	2.373727
28.565017	0.1	2.373415
28.566683	0.1	2.373140
28.568350	0.1	2.373923
28.570017	0.1	2.375892
28.571683	0.1	2.379576
28.573350	0.1	2.386048
28.575017	0.1	2.395487
28.576683	0.1	2.406542
28.578350	0.1	2.417620
28.580017	0.1	2.428293
28.581683	0.1	2.438785
28.583350	0.1	2.448559
28.585017	0.1	2.456279
28.586683	0.1	2.461104
28.588350	0.1	2.463455
28.590017	0.1	2.464950
28.591683	0.1	2.467860
28.593350	0.1	2.474003
28.595017	0.1	2.483660
28.596683	0.1	2.495828
28.598350	0.1	2.509272
28.600017	0.1	2.522767
28.601683	0.1	2.534855
28.603350	0.1	2.544615
28.605017	0.1	2.552681
28.606683	0.1	2.560341
28.608350	0.1	2.567954
28.610017	0.1	2.574911
28.611683	0.1	2.581049
28.613350	0.1	2.587424
28.615017	0.1	2.595182
28.616683	0.1	2.604453
28.618350	0.1	2.615182
28.620017	0.1	2.627685
28.621683	0.1	2.641506
28.623350	0.1	2.655112
28.625017	0.1	2.667177
28.626683	0.1	2.677306
28.628350	0.1	2.685799
28.630017	0.1	2.693702
28.631683	0.1	2.702470
28.633350	0.1	2.712966
28.635017	0.1	2.724635
28.636683	0.1	2.735653
28.638350	0.1	2.744622
28.640017	0.1	2.752058
28.641683	0.1	2.759728
28.643350	0.1	2.768645
28.645017	0.1	2.778363
28.646683	0.1	2.788045
28.648350	0.1	2.797632
28.650017	0.1	2.807751
28.651683	0.1	2.819207
28.653350	0.1	2.832608
28.655017	0.1	2.848189
28.656683	0.1	2.865884
28.658350	0.1	2.885475
28.660017	0.1	2.906602
28.661683	0.1	2.928311
28.663350	0.1	2.948688
28.665017	0.1	2.966779
28.666683	0.1	2.984540
28.668350	0.1	3.005094
28.670017	0.1	3.029369
28.671683	0.1	3.055898
28.673350	0.1	3.082887
28.675017	0.1	3.109127
28.676683	0.1	3.133635
28.678350	0.1	3.155768
28.680017	0.1	3.175684
28.681683	0.1	3.194800
28.683350	0.1	3.215615
28.685017	0.1	3.239922
28.686683	0.1	3.266889
28.688350	0.1	3.294176
28.690017	0.1	3.321064
28.691683	0.1	3.348906
28.693350	0.1	3.379309
28.695017	0.1	3.413334
28.696683	0.1	3.451272
28.698350	0.1	3.492031
28.700017	0.1	3.532814
28.701683	0.1	3.570500
28.703350	0.1	3.604190
28.705017	0.1	3.636121
28.706683	0.1	3.669979
28.708350	0.1	3.708526
28.710017	0.1	3.752741
28.711683	0.1	3.802562
28.713350	0.1	3.857915
28.715017	0.1	3.918805
28.716683	0.1	3.984300
28.718350	0.1	4.052129
28.720017	0.1	4.120413
28.721683	0.1	4.188884
28.723350	0.1	4.257918
28.725017	0.1	4.328303
28.726683	0.1	4.401836
28.728350	0.1	4.479922
28.730017	0.1	4.561706
28.731683	0.1	4.645023
28.733350	0.1	4.728679
28.735017	0.1	4.813517
28.736683	0.1	4.901658
28.738350	0.1	4.994697
28.740017	0.1	5.092579
28.741683	0.1	5.193558
28.743350	0.1	5.295179
28.745017	0.1	5.396567
28.746683	0.1	5.499562
28.748350	0.1	5.606548
28.750017	0.1	5.718265
28.751683	0.1	5.834349
28.753350	0.1	5.954453
28.755017	0.1	6.078216
28.756683	0.1	6.204830
28.758350	0.1	6.333273
28.760017	0.1	6.463230
28.761683	0.1	6.595403
28.763350	0.1	6.730906
28.765017	0.1	6.870534
28.766683	0.1	7.014321
28.768350	0.1	7.161638
28.770017	0.1	7.311939
28.771683	0.1	7.465170
28.773350	0.1	7.621418
28.775017	0.1	7.781102
28.776683	0.1	7.945453
28.778350	0.1	8.116052
28.780017	0.1	8.294084
28.781683	0.1	8.479641
28.783350	0.1	8.671354
28.785017	0.1	8.867318
28.786683	0.1	9.066290
28.788350	0.1	9.268397
28.790017	0.1	9.475406
28.791683	0.1	9.689736
28.793350	0.1	9.912653
28.795017	0.1	10.143993
28.796683	0.1	10.383618
28.798350	0.1	10.631667
28.800017	0.1	10.887338
28.801683	0.1	11.149533
28.803350	0.1	11.418834
28.805017	0.1	11.697244
28.806683	0.1	11.985567
28.808350	0.1	12.282198
28.810017	0.1	12.584114
28.811683	0.1	12.888243
28.813350	0.1	13.193190
28.815017	0.1	13.500303
28.816683	0.1	13.811267
28.818350	0.1	14.125067
28.820017	0.1	14.438829
28.821683	0.1	14.750776
28.823350	0.1	15.061144
28.825017	0.1	15.370338
28.826683	0.1	15.677135
28.828350	0.1	15.978646
28.830017	0.1	16.271309
28.831683	0.1	16.552089
28.833350	0.1	16.819169
28.835017	0.1	17.071269
28.836683	0.1	17.307270
28.838350	0.1	17.526820
28.840017	0.1	17.729918
28.841683	0.1	17.915480
28.843350	0.1	18.080659
28.845017	0.1	18.221312
28.846683	0.1	18.333760
28.848350	0.1	18.416876
28.850017	0.1	18.472150
28.851683	0.1	18.501752
28.853350	0.1	18.506721
28.855017	0.1	18.486427
28.856683	0.1	18.439605
28.858350	0.1	18.365202
28.860017	0.1	18.262165
28.861683	0.1	18.129535
28.863350	0.1	17.967350
28.865017	0.1	17.777253
28.866683	0.1	17.562159
28.868350	0.1	17.324984
28.870017	0.1	17.067413
28.871683	0.1	16.789804
28.873350	0.1	16.492261
28.875017	0.1	16.175387
28.876683	0.1	15.840237
28.878350	0.1	15.488924
28.880017	0.1	15.124632
28.881683	0.1	14.749854
28.883350	0.1	14.365427
28.885017	0.1	13.971743
28.886683	0.1	13.570078
28.888350	0.1	13.162927
28.890017	0.1	12.753285
28.891683	0.1	12.343610
28.893350	0.1	11.935132
28.895017	0.1	11.528190
28.896683	0.1	11.123507
28.898350	0.1	10.722484
28.900017	0.1	10.326137
28.901683	0.1	9.934753
28.903350	0.1	9.548813
28.905017	0.1	9.169835
28.906683	0.1	8.800216
28.908350	0.1	8.442434
28.910017	0.1	8.097952
28.911683	0.1	7.766047
28.913350	0.1	7.444830
28.915017	0.1	7.134383
28.916683	0.1	6.837086
28.918350	0.1	6.554523
28.920017	0.1	6.286325
28.921683	0.1	6.031739
28.923350	0.1	5.790726
28.925017	0.1	5.563498
28.926683	0.1	5.349428
28.928350	0.1	5.146666
28.930017	0.1	4.953044
28.931683	0.1	4.767515
28.933350	0.1	4.590764
28.935017	0.1	4.424509
28.936683	0.1	4.270417
28.938350	0.1	4.129396
28.940017	0.1	4.001046
28.941683	0.1	3.883587
28.943350	0.1	3.774585
28.945017	0.1	3.672116
28.946683	0.1	3.575445
28.948350	0.1	3.484911
28.950017	0.1	3.401437
28.951683	0.1	3.325641
28.953350	0.1	3.257338
28.955017	0.1	3.195787
28.956683	0.1	3.140089
28.958350	0.1	3.089462
28.960017	0.1	3.043474
28.961683	0.1	3.001494
28.963350	0.1	2.962025
28.965017	0.1	2.923990
28.966683	0.1	2.888534
28.968350	0.1	2.858136
28.970017	0.1	2.834173
28.971683	0.1	2.815509
28.973350	0.1	2.799095
28.975017	0.1	2.782308
28.976683	0.1	2.764789
[truncated: 249,271 more chars]
