# Supplementary material for: Fade into you: genetic control of pigmentation patterns in red-flesh apple (Malus domestica)
Source: Front Plant Sci. 2025 Jan 13;15:1462545. doi: 10.3389/fpls.2024.1462545 (PMC11770013; doi:10.3389/fpls.2024.1462545)
Supplement: Supplementary file 4 [file DataSheet1.zip › CR C1UV_VIS_2/CR C1UV_VIS_2.txt]

URL	chrom://thermo-pfav3ojr/ChromeleonLocal/Instrument Data/Vanquish_MS/Dimitri/VALEMA/Pierre/Echantillons 03-04-24.seq/100.smp/UV_VIS_2.channel/UV_VIS_2.chm
Channel	UV_VIS_2

Injection Information:
Data Vault	ChromeleonLocal
Sequence	Echantillons 03-04-24
Name	CR C1
Number	3
Position	B:A3
Comment	colonne SB-AQ MeOH+5%AA
Processing Method	Quantitative
Instrument Method	VALEMA test separation GRAQ 4
Type	Unknown
Status	Finished
Inject Time	4/3/2024 6:56:55 PM +02:00
Volume (µl)	10.0000
Dilution Factor	1.0000
Weight	1.0000

Chromatogram Data Information:
Time Min. (min)	0.001683
Time Max. (min)	47.000017
Data Points	28200
Detector	UV
Generating Data System	Chromeleon 7.3.2.10759
Exporting Data System	Chromeleon 7.3.2.0
Operator	Instrument Controller
Signal Quantity	Absorbance
Signal Unit	mAU
Signal Min.	-3.574234
Signal Max.	717.241150
Channel	UV_VIS_2
Driver Name	VDAD.dll
Channel Type	Evaluation
Min. Step (s)	0.1
Max. Step (s)	0.1
Average Step (s)	0.1

Signal Parameter Information:
Signal Info	WVL:312 nm

Chromatogram Data:
Time (min)	Step (s)	Value (mAU)
0.001683	n.a.	0.000000
0.003350	0.1	0.000000
0.005017	0.1	0.000135
0.006683	0.1	0.001024
0.008350	0.1	0.003735
0.010017	0.1	0.008596
0.011683	0.1	0.014207
0.013350	0.1	0.018310
0.015017	0.1	0.019777
0.016683	0.1	0.019143
0.018350	0.1	0.017788
0.020017	0.1	0.017053
0.021683	0.1	0.017323
0.023350	0.1	0.018086
0.025017	0.1	0.018855
0.026683	0.1	0.019060
0.028350	0.1	0.017560
0.030017	0.1	0.013467
0.031683	0.1	0.007716
0.033350	0.1	0.002920
0.035017	0.1	0.000424
0.036683	0.1	-0.001453
0.038350	0.1	-0.005122
0.040017	0.1	-0.010869
0.041683	0.1	-0.016894
0.043350	0.1	-0.021234
0.045017	0.1	-0.023162
0.046683	0.1	-0.022934
0.048350	0.1	-0.020587
0.050017	0.1	-0.015907
0.051683	0.1	-0.009895
0.053350	0.1	-0.005085
0.055017	0.1	-0.003660
0.056683	0.1	-0.005625
0.058350	0.1	-0.009043
0.060017	0.1	-0.011334
0.061683	0.1	-0.010738
0.063350	0.1	-0.007786
0.065017	0.1	-0.004894
0.066683	0.1	-0.003972
0.068350	0.1	-0.004945
0.070017	0.1	-0.006664
0.071683	0.1	-0.008303
0.073350	0.1	-0.008922
0.075017	0.1	-0.007027
0.076683	0.1	-0.002100
0.078350	0.1	0.004321
0.080017	0.1	0.009313
0.081683	0.1	0.010473
0.083350	0.1	0.008163
0.085017	0.1	0.005178
0.086683	0.1	0.003790
0.088350	0.1	0.004303
0.090017	0.1	0.005951
0.091683	0.1	0.007767
0.093350	0.1	0.009015
0.095017	0.1	0.009378
0.096683	0.1	0.008047
0.098350	0.1	0.004079
0.100017	0.1	-0.001392
0.101683	0.1	-0.005071
0.103350	0.1	-0.004205
0.105017	0.1	0.001388
0.106683	0.1	0.009872
0.108350	0.1	0.018789
0.110017	0.1	0.025169
0.111683	0.1	0.026082
0.113350	0.1	0.021053
0.115017	0.1	0.013085
0.116683	0.1	0.006473
0.118350	0.1	0.004070
0.120017	0.1	0.005830
0.121683	0.1	0.009299
0.123350	0.1	0.011795
0.125017	0.1	0.012349
0.126683	0.1	0.011604
0.128350	0.1	0.010282
0.130017	0.1	0.008056
0.131683	0.1	0.004503
0.133350	0.1	0.000778
0.135017	0.1	-0.001057
0.136683	0.1	-0.000233
0.138350	0.1	0.002314
0.140017	0.1	0.005080
0.141683	0.1	0.006668
0.143350	0.1	0.006147
0.145017	0.1	0.003758
0.146683	0.1	0.001066
0.148350	0.1	0.000144
0.150017	0.1	0.001672
0.151683	0.1	0.004023
0.153350	0.1	0.005304
0.155017	0.1	0.005448
0.156683	0.1	0.005527
0.158350	0.1	0.006040
0.160017	0.1	0.006277
0.161683	0.1	0.005062
0.163350	0.1	0.002431
0.165017	0.1	0.000056
0.166683	0.1	-0.000517
0.168350	0.1	0.000526
0.170017	0.1	0.002040
0.171683	0.1	0.004000
0.173350	0.1	0.007455
0.175017	0.1	0.012075
0.176683	0.1	0.015725
0.178350	0.1	0.017160
0.180017	0.1	0.016624
0.181683	0.1	0.014110
0.183350	0.1	0.009974
0.185017	0.1	0.006012
0.186683	0.1	0.003930
0.188350	0.1	0.003758
0.190017	0.1	0.004466
0.191683	0.1	0.004936
0.193350	0.1	0.004177
0.195017	0.1	0.002044
0.196683	0.1	-0.000028
0.198350	0.1	-0.000121
0.200017	0.1	0.001891
0.201683	0.1	0.004116
0.203350	0.1	0.004955
0.205017	0.1	0.004512
0.206683	0.1	0.003786
0.208350	0.1	0.003604
0.210017	0.1	0.004703
0.211683	0.1	0.007953
0.213350	0.1	0.013276
0.215017	0.1	0.018757
0.216683	0.1	0.021998
0.218350	0.1	0.022040
0.220017	0.1	0.019874
0.221683	0.1	0.017695
0.223350	0.1	0.016917
0.225017	0.1	0.017150
0.226683	0.1	0.017788
0.228350	0.1	0.018855
0.230017	0.1	0.020224
0.231683	0.1	0.021220
0.233350	0.1	0.020927
0.235017	0.1	0.018873
0.236683	0.1	0.015409
0.238350	0.1	0.011227
0.240017	0.1	0.006957
0.241683	0.1	0.003614
0.243350	0.1	0.002524
0.245017	0.1	0.004172
0.246683	0.1	0.007497
0.248350	0.1	0.010957
0.250017	0.1	0.013779
0.251683	0.1	0.015474
0.253350	0.1	0.015041
0.255017	0.1	0.011721
0.256683	0.1	0.006426
0.258350	0.1	0.001569
0.260017	0.1	-0.000400
0.261683	0.1	0.001853
0.263350	0.1	0.007688
0.265017	0.1	0.014207
0.266683	0.1	0.017793
0.268350	0.1	0.016759
0.270017	0.1	0.012526
0.271683	0.1	0.008158
0.273350	0.1	0.005905
0.275017	0.1	0.006421
0.276683	0.1	0.009071
0.278350	0.1	0.011828
0.280017	0.1	0.012438
0.281683	0.1	0.010375
0.283350	0.1	0.006710
0.285017	0.1	0.003050
0.286683	0.1	0.001295
0.288350	0.1	0.002766
0.290017	0.1	0.006738
0.291683	0.1	0.011106
0.293350	0.1	0.014519
0.295017	0.1	0.016741
0.296683	0.1	0.017434
0.298350	0.1	0.016005
0.300017	0.1	0.012410
0.301683	0.1	0.007479
0.303350	0.1	0.002263
0.305017	0.1	-0.002426
0.306683	0.1	-0.005951
0.308350	0.1	-0.007963
0.310017	0.1	-0.008065
0.311683	0.1	-0.005392
0.313350	0.1	0.000121
0.315017	0.1	0.006272
0.316683	0.1	0.010203
0.318350	0.1	0.010859
0.320017	0.1	0.008685
0.321683	0.1	0.004563
0.323350	0.1	-0.000452
0.325017	0.1	-0.005262
0.326683	0.1	-0.008340
0.328350	0.1	-0.008005
0.330017	0.1	-0.004182
0.331683	0.1	0.001215
0.333350	0.1	0.005849
0.335017	0.1	0.008116
0.336683	0.1	0.007730
0.338350	0.1	0.005919
0.340017	0.1	0.004158
0.341683	0.1	0.002733
0.343350	0.1	0.001313
0.345017	0.1	0.000037
0.346683	0.1	-0.000587
0.348350	0.1	-0.000396
0.350017	0.1	0.000033
0.351683	0.1	-0.000158
0.353350	0.1	-0.001336
0.355017	0.1	-0.002882
0.356683	0.1	-0.003795
0.358350	0.1	-0.003967
0.360017	0.1	-0.003763
0.361683	0.1	-0.002719
0.363350	0.1	-0.000275
0.365017	0.1	0.002454
0.366683	0.1	0.003451
0.368350	0.1	0.002170
0.370017	0.1	-0.000359
0.371683	0.1	-0.003427
0.373350	0.1	-0.006813
0.375017	0.1	-0.009611
0.376683	0.1	-0.010640
0.378350	0.1	-0.009779
0.380017	0.1	-0.008009
0.381683	0.1	-0.006650
0.383350	0.1	-0.006347
0.385017	0.1	-0.006836
0.386683	0.1	-0.007926
0.388350	0.1	-0.009495
0.390017	0.1	-0.010454
0.391683	0.1	-0.009327
0.393350	0.1	-0.005984
0.395017	0.1	-0.001751
0.396683	0.1	0.001458
0.398350	0.1	0.002109
0.400017	0.1	0.000554
0.401683	0.1	-0.001267
0.403350	0.1	-0.001923
0.405017	0.1	-0.001690
0.406683	0.1	-0.002128
0.408350	0.1	-0.004685
0.410017	0.1	-0.009593
0.411683	0.1	-0.015646
0.413350	0.1	-0.021090
0.415017	0.1	-0.025062
0.416683	0.1	-0.027553
0.418350	0.1	-0.028368
0.420017	0.1	-0.026682
0.421683	0.1	-0.021509
0.423350	0.1	-0.013378
0.425017	0.1	-0.005472
0.426683	0.1	-0.001555
0.428350	0.1	-0.002789
0.430017	0.1	-0.006766
0.431683	0.1	-0.009593
0.433350	0.1	-0.009038
0.435017	0.1	-0.005555
0.436683	0.1	-0.000973
0.438350	0.1	0.002855
0.440017	0.1	0.005569
0.441683	0.1	0.008754
0.443350	0.1	0.013714
0.445017	0.1	0.019921
0.446683	0.1	0.025639
0.448350	0.1	0.028796
0.450017	0.1	0.028010
0.451683	0.1	0.023758
0.453350	0.1	0.018468
0.455017	0.1	0.014794
0.456683	0.1	0.013681
0.458350	0.1	0.014077
0.460017	0.1	0.014221
0.461683	0.1	0.013253
0.463350	0.1	0.011814
0.465017	0.1	0.011181
0.466683	0.1	0.012228
0.468350	0.1	0.015097
0.470017	0.1	0.018873
0.471683	0.1	0.021583
0.473350	0.1	0.021178
0.475017	0.1	0.016745
0.476683	0.1	0.009155
0.478350	0.1	0.000992
0.480017	0.1	-0.004922
0.481683	0.1	-0.007083
0.483350	0.1	-0.005523
0.485017	0.1	-0.001690
0.486683	0.1	0.002221
0.488350	0.1	0.004987
0.490017	0.1	0.007125
0.491683	0.1	0.009816
0.493350	0.1	0.013136
0.495017	0.1	0.015432
0.496683	0.1	0.014952
0.498350	0.1	0.011618
0.500017	0.1	0.006794
0.501683	0.1	0.002282
0.503350	0.1	-0.000466
0.505017	0.1	-0.001132
0.506683	0.1	-0.000764
0.508350	0.1	-0.000903
0.510017	0.1	-0.002440
0.511683	0.1	-0.005122
0.513350	0.1	-0.007730
0.515017	0.1	-0.009057
0.516683	0.1	-0.008745
0.518350	0.1	-0.006929
0.520017	0.1	-0.004019
0.521683	0.1	-0.000759
0.523350	0.1	0.002151
0.525017	0.1	0.004424
0.526683	0.1	0.006398
0.528350	0.1	0.008647
0.530017	0.1	0.010710
0.531683	0.1	0.011134
0.533350	0.1	0.009458
0.535017	0.1	0.007129
0.536683	0.1	0.005625
0.538350	0.1	0.004764
0.540017	0.1	0.003767
0.541683	0.1	0.002421
0.543350	0.1	0.000657
0.545017	0.1	-0.001369
0.546683	0.1	-0.002747
0.548350	0.1	-0.002277
0.550017	0.1	0.000144
0.551683	0.1	0.002803
0.553350	0.1	0.003735
0.555017	0.1	0.002850
0.556683	0.1	0.001616
0.558350	0.1	0.001183
0.560017	0.1	0.001411
0.561683	0.1	0.001132
0.563350	0.1	-0.000517
0.565017	0.1	-0.002868
0.566683	0.1	-0.004503
0.568350	0.1	-0.004722
0.570017	0.1	-0.003590
0.571683	0.1	-0.002021
0.573350	0.1	-0.001602
0.575017	0.1	-0.002827
0.576683	0.1	-0.004470
0.578350	0.1	-0.005537
0.580017	0.1	-0.006394
0.581683	0.1	-0.007623
0.583350	0.1	-0.008876
0.585017	0.1	-0.009756
0.586683	0.1	-0.010747
0.588350	0.1	-0.012042
0.590017	0.1	-0.012638
0.591683	0.1	-0.011753
0.593350	0.1	-0.010305
0.595017	0.1	-0.009662
0.596683	0.1	-0.009662
0.598350	0.1	-0.008857
0.600017	0.1	-0.006063
0.601683	0.1	-0.001276
0.603350	0.1	0.004033
0.605017	0.1	0.007362
0.606683	0.1	0.006440
0.608350	0.1	0.000806
0.610017	0.1	-0.007432
0.611683	0.1	-0.015250
0.613350	0.1	-0.021057
0.615017	0.1	-0.024829
0.616683	0.1	-0.026925
0.618350	0.1	-0.027795
0.620017	0.1	-0.027483
0.621683	0.1	-0.025127
0.623350	0.1	-0.020140
0.625017	0.1	-0.013500
0.626683	0.1	-0.007404
0.628350	0.1	-0.003967
0.630017	0.1	-0.003753
0.631683	0.1	-0.005243
0.633350	0.1	-0.006282
0.635017	0.1	-0.006226
0.636683	0.1	-0.006040
0.638350	0.1	-0.006654
0.640017	0.1	-0.008210
0.641683	0.1	-0.010370
0.643350	0.1	-0.012484
0.645017	0.1	-0.014049
0.646683	0.1	-0.014724
0.648350	0.1	-0.013774
0.650017	0.1	-0.011050
0.651683	0.1	-0.008307
0.653350	0.1	-0.007721
0.655017	0.1	-0.009700
0.656683	0.1	-0.013295
0.658350	0.1	-0.017444
0.660017	0.1	-0.021071
0.661683	0.1	-0.023260
0.663350	0.1	-0.023888
0.665017	0.1	-0.023725
0.666683	0.1	-0.023805
0.668350	0.1	-0.024512
0.670017	0.1	-0.025267
0.671683	0.1	-0.025323
0.673350	0.1	-0.024685
0.675017	0.1	-0.023614
0.676683	0.1	-0.021439
0.678350	0.1	-0.017504
0.680017	0.1	-0.013309
0.681683	0.1	-0.011367
0.683350	0.1	-0.012387
0.685017	0.1	-0.015358
0.686683	0.1	-0.018911
0.688350	0.1	-0.021965
0.690017	0.1	-0.024103
0.691683	0.1	-0.025202
0.693350	0.1	-0.024736
0.695017	0.1	-0.021551
0.696683	0.1	-0.014524
0.698350	0.1	-0.003809
0.700017	0.1	0.008489
0.701683	0.1	0.018915
0.703350	0.1	0.024699
0.705017	0.1	0.025537
0.706683	0.1	0.023069
0.708350	0.1	0.019069
0.710017	0.1	0.014855
0.711683	0.1	0.011045
0.713350	0.1	0.007311
0.715017	0.1	0.003544
0.716683	0.1	0.000577
0.718350	0.1	-0.001085
0.720017	0.1	-0.002100
0.721683	0.1	-0.003646
0.723350	0.1	-0.006179
0.725017	0.1	-0.008498
0.726683	0.1	-0.009141
0.728350	0.1	-0.008494
0.730017	0.1	-0.008312
0.731683	0.1	-0.009602
0.733350	0.1	-0.011702
0.735017	0.1	-0.013462
0.736683	0.1	-0.014505
0.738350	0.1	-0.014668
0.740017	0.1	-0.013160
0.741683	0.1	-0.009527
0.743350	0.1	-0.004815
0.745017	0.1	-0.000806
0.746683	0.1	0.001448
0.748350	0.1	0.001802
0.750017	0.1	0.000345
0.751683	0.1	-0.002533
0.753350	0.1	-0.006203
0.755017	0.1	-0.010114
0.756683	0.1	-0.013378
0.758350	0.1	-0.014976
0.760017	0.1	-0.014747
0.761683	0.1	-0.013453
0.763350	0.1	-0.012000
0.765017	0.1	-0.010990
0.766683	0.1	-0.010352
0.768350	0.1	-0.009369
0.770017	0.1	-0.007926
0.771683	0.1	-0.007167
0.773350	0.1	-0.008037
0.775017	0.1	-0.009928
0.776683	0.1	-0.011800
0.778350	0.1	-0.014012
0.780017	0.1	-0.017742
0.781683	0.1	-0.023143
0.783350	0.1	-0.029295
0.785017	0.1	-0.034724
0.786683	0.1	-0.037383
0.788350	0.1	-0.036010
0.790017	0.1	-0.031618
0.791683	0.1	-0.026501
0.793350	0.1	-0.022193
0.795017	0.1	-0.019269
0.796683	0.1	-0.017891
0.798350	0.1	-0.017593
0.800017	0.1	-0.017253
0.801683	0.1	-0.016359
0.803350	0.1	-0.016019
0.805017	0.1	-0.017732
0.806683	0.1	-0.021011
0.808350	0.1	-0.023292
0.810017	0.1	-0.022468
0.811683	0.1	-0.018938
0.813350	0.1	-0.014934
0.815017	0.1	-0.012312
0.816683	0.1	-0.011488
0.818350	0.1	-0.011851
0.820017	0.1	-0.012633
0.821683	0.1	-0.013500
0.823350	0.1	-0.014785
0.825017	0.1	-0.017169
0.826683	0.1	-0.020755
0.828350	0.1	-0.024391
0.830017	0.1	-0.026650
0.831683	0.1	-0.027451
0.833350	0.1	-0.027851
0.835017	0.1	-0.028564
0.836683	0.1	-0.029327
0.838350	0.1	-0.029369
0.840017	0.1	-0.028028
0.841683	0.1	-0.025444
0.843350	0.1	-0.022803
0.845017	0.1	-0.021351
0.846683	0.1	-0.021444
0.848350	0.1	-0.022766
0.850017	0.1	-0.024773
0.851683	0.1	-0.026841
0.853350	0.1	-0.028224
0.855017	0.1	-0.028275
0.856683	0.1	-0.027139
0.858350	0.1	-0.025593
0.860017	0.1	-0.023865
0.861683	0.1	-0.021840
0.863350	0.1	-0.020484
0.865017	0.1	-0.021108
0.866683	0.1	-0.023204
0.868350	0.1	-0.024773
0.870017	0.1	-0.024210
0.871683	0.1	-0.020931
0.873350	0.1	-0.015502
0.875017	0.1	-0.010026
0.876683	0.1	-0.006808
0.878350	0.1	-0.006291
0.880017	0.1	-0.006976
0.881683	0.1	-0.007278
0.883350	0.1	-0.006813
0.885017	0.1	-0.005863
0.886683	0.1	-0.004643
0.888350	0.1	-0.003520
0.890017	0.1	-0.003059
0.891683	0.1	-0.003572
0.893350	0.1	-0.005048
0.895017	0.1	-0.007204
0.896683	0.1	-0.009527
0.898350	0.1	-0.011567
0.900017	0.1	-0.012852
0.901683	0.1	-0.012661
0.903350	0.1	-0.010831
0.905017	0.1	-0.008219
0.906683	0.1	-0.005849
0.908350	0.1	-0.004321
0.910017	0.1	-0.004279
0.911683	0.1	-0.006487
0.913350	0.1	-0.011055
0.915017	0.1	-0.016964
0.916683	0.1	-0.022505
0.918350	0.1	-0.025863
0.920017	0.1	-0.025630
0.921683	0.1	-0.021979
0.923350	0.1	-0.017202
0.925017	0.1	-0.014068
0.926683	0.1	-0.013541
0.928350	0.1	-0.014249
0.930017	0.1	-0.014212
0.931683	0.1	-0.012731
0.933350	0.1	-0.010231
0.935017	0.1	-0.007628
0.936683	0.1	-0.006114
0.938350	0.1	-0.006245
0.940017	0.1	-0.007199
0.941683	0.1	-0.007888
0.943350	0.1	-0.008438
0.945017	0.1	-0.009784
0.946683	0.1	-0.011809
0.948350	0.1	-0.013262
0.950017	0.1	-0.013546
0.951683	0.1	-0.013160
0.953350	0.1	-0.012340
0.955017	0.1	-0.010487
0.956683	0.1	-0.007418
0.958350	0.1	-0.004168
0.960017	0.1	-0.002165
0.961683	0.1	-0.002100
0.963350	0.1	-0.003758
0.965017	0.1	-0.006342
0.966683	0.1	-0.008801
0.968350	0.1	-0.010380
0.970017	0.1	-0.010836
0.971683	0.1	-0.010454
0.973350	0.1	-0.010473
0.975017	0.1	-0.012121
0.976683	0.1	-0.014855
0.978350	0.1	-0.017039
0.980017	0.1	-0.017788
0.981683	0.1	-0.016610
0.983350	0.1	-0.012880
0.985017	0.1	-0.006910
0.986683	0.1	-0.000843
0.988350	0.1	0.002505
0.990017	0.1	0.002035
0.991683	0.1	-0.000754
0.993350	0.1	-0.003777
0.995017	0.1	-0.006245
0.996683	0.1	-0.008438
0.998350	0.1	-0.010976
1.000017	0.1	-0.014277
1.001683	0.1	-0.017923
1.003350	0.1	-0.020741
1.005017	0.1	-0.021369
1.006683	0.1	-0.019642
1.008350	0.1	-0.017728
1.010017	0.1	-0.018147
1.011683	0.1	-0.020945
1.013350	0.1	-0.024294
1.015017	0.1	-0.026808
1.016683	0.1	-0.028256
1.018350	0.1	-0.028946
1.020017	0.1	-0.029164
1.021683	0.1	-0.029281
1.023350	0.1	-0.029518
1.025017	0.1	-0.029458
1.026683	0.1	-0.028508
1.028350	0.1	-0.026771
1.030017	0.1	-0.025029
1.031683	0.1	-0.023968
1.033350	0.1	-0.023297
1.035017	0.1	-0.021826
1.036683	0.1	-0.018715
1.038350	0.1	-0.014557
1.040017	0.1	-0.011022
1.041683	0.1	-0.009541
1.043350	0.1	-0.010650
1.045017	0.1	-0.013979
1.046683	0.1	-0.018193
1.048350	0.1	-0.021667
1.050017	0.1	-0.023171
1.051683	0.1	-0.021826
1.053350	0.1	-0.017816
1.055017	0.1	-0.013025
1.056683	0.1	-0.009476
1.058350	0.1	-0.007842
1.060017	0.1	-0.007874
1.061683	0.1	-0.009448
1.063350	0.1	-0.012550
1.065017	0.1	-0.016564
1.066683	0.1	-0.019693
1.068350	0.1	-0.019744
1.070017	0.1	-0.016065
1.071683	0.1	-0.010366
1.073350	0.1	-0.005518
1.075017	0.1	-0.003646
1.076683	0.1	-0.005052
1.078350	0.1	-0.008782
1.080017	0.1	-0.014035
1.081683	0.1	-0.020573
1.083350	0.1	-0.027772
1.085017	0.1	-0.033965
1.086683	0.1	-0.037062
1.088350	0.1	-0.036051
1.090017	0.1	-0.031833
1.091683	0.1	-0.026426
1.093350	0.1	-0.021942
1.095017	0.1	-0.020103
1.096683	0.1	-0.021234
1.098350	0.1	-0.023739
1.100017	0.1	-0.025686
1.101683	0.1	-0.026668
1.103350	0.1	-0.027558
1.105017	0.1	-0.029001
1.106683	0.1	-0.030939
1.108350	0.1	-0.033122
1.110017	0.1	-0.035078
1.111683	0.1	-0.035814
1.113350	0.1	-0.034622
1.115017	0.1	-0.032145
1.116683	0.1	-0.029551
1.118350	0.1	-0.027185
1.120017	0.1	-0.025104
1.121683	0.1	-0.023902
1.123350	0.1	-0.024145
1.125017	0.1	-0.025672
1.126683	0.1	-0.027493
1.128350	0.1	-0.028238
1.130017	0.1	-0.026850
1.131683	0.1	-0.022789
1.133350	0.1	-0.016736
1.135017	0.1	-0.011283
1.136683	0.1	-0.009616
1.138350	0.1	-0.013039
1.140017	0.1	-0.019870
1.141683	0.1	-0.026692
1.143350	0.1	-0.031171
1.145017	0.1	-0.033504
1.146683	0.1	-0.035162
1.148350	0.1	-0.036708
1.150017	0.1	-0.037337
1.151683	0.1	-0.036070
1.153350	0.1	-0.032699
1.155017	0.1	-0.027800
1.156683	0.1	-0.022114
1.158350	0.1	-0.016466
1.160017	0.1	-0.012117
1.161683	0.1	-0.010268
1.163350	0.1	-0.011460
1.165017	0.1	-0.015427
1.166683	0.1	-0.020755
1.168350	0.1	-0.025360
1.170017	0.1	-0.027902
1.171683	0.1	-0.028228
1.173350	0.1	-0.026422
1.175017	0.1	-0.022370
1.176683	0.1	-0.016675
1.178350	0.1	-0.011292
1.180017	0.1	-0.008265
1.181683	0.1	-0.007632
1.183350	0.1	-0.007632
1.185017	0.1	-0.006813
1.186683	0.1	-0.005024
1.188350	0.1	-0.003120
1.190017	0.1	-0.001877
1.191683	0.1	-0.001295
1.193350	0.1	-0.001094
1.195017	0.1	-0.001267
1.196683	0.1	-0.001900
1.198350	0.1	-0.002771
1.200017	0.1	-0.003786
1.201683	0.1	-0.005569
1.203350	0.1	-0.008671
1.205017	0.1	-0.012293
1.206683	0.1	-0.015022
1.208350	0.1	-0.016768
1.210017	0.1	-0.018077
1.211683	0.1	-0.018184
1.213350	0.1	-0.016163
1.215017	0.1	-0.012782
1.216683	0.1	-0.009602
1.218350	0.1	-0.007651
1.220017	0.1	-0.007483
1.221683	0.1	-0.009043
1.223350	0.1	-0.010976
1.225017	0.1	-0.011595
1.226683	0.1	-0.010678
1.228350	0.1	-0.009541
1.230017	0.1	-0.009676
1.231683	0.1	-0.011120
1.233350	0.1	-0.012070
1.235017	0.1	-0.011073
1.236683	0.1	-0.008936
1.238350	0.1	-0.007269
1.240017	0.1	-0.006459
1.241683	0.1	-0.006496
1.243350	0.1	-0.008019
1.245017	0.1	-0.010976
1.246683	0.1	-0.014273
1.248350	0.1	-0.017476
1.250017	0.1	-0.020750
1.251683	0.1	-0.023195
1.253350	0.1	-0.023628
1.255017	0.1	-0.022524
1.256683	0.1	-0.021430
1.258350	0.1	-0.021229
1.260017	0.1	-0.021840
1.261683	0.1	-0.022692
1.263350	0.1	-0.022720
1.265017	0.1	-0.020736
1.266683	0.1	-0.016601
1.268350	0.1	-0.011702
1.270017	0.1	-0.007614
1.271683	0.1	-0.004857
1.273350	0.1	-0.002738
1.275017	0.1	-0.000456
1.276683	0.1	0.001504
1.278350	0.1	0.002100
1.280017	0.1	0.001024
1.281683	0.1	-0.001402
1.283350	0.1	-0.004433
1.285017	0.1	-0.007260
1.286683	0.1	-0.009616
1.288350	0.1	-0.011539
1.290017	0.1	-0.012959
1.291683	0.1	-0.013928
1.293350	0.1	-0.014622
1.295017	0.1	-0.015367
1.296683	0.1	-0.016699
1.298350	0.1	-0.018775
1.300017	0.1	-0.021006
1.301683	0.1	-0.022519
1.303350	0.1	-0.022473
1.305017	0.1	-0.020731
1.306683	0.1	-0.018911
1.308350	0.1	-0.019530
1.310017	0.1	-0.023232
1.311683	0.1	-0.027739
1.313350	0.1	-0.030515
1.315017	0.1	-0.031278
1.316683	0.1	-0.031027
1.318350	0.1	-0.030152
1.320017	0.1	-0.028023
1.321683	0.1	-0.023404
1.323350	0.1	-0.015143
1.325017	0.1	-0.002380
1.326683	0.1	0.015222
1.328350	0.1	0.036545
1.330017	0.1	0.059144
1.331683	0.1	0.081053
1.333350	0.1	0.101910
1.335017	0.1	0.121915
1.336683	0.1	0.140285
1.338350	0.1	0.155619
1.340017	0.1	0.166860
1.341683	0.1	0.173133
1.343350	0.1	0.173924
1.345017	0.1	0.170171
1.346683	0.1	0.164355
1.348350	0.1	0.158604
1.350017	0.1	0.152895
1.351683	0.1	0.146125
1.353350	0.1	0.138544
1.355017	0.1	0.131307
1.356683	0.1	0.123861
1.358350	0.1	0.113747
1.360017	0.1	0.099503
1.361683	0.1	0.082292
1.363350	0.1	0.064233
1.365017	0.1	0.046622
1.366683	0.1	0.030585
1.368350	0.1	0.018268
1.370017	0.1	0.011437
1.371683	0.1	0.008885
1.373350	0.1	0.007395
1.375017	0.1	0.005071
1.376683	0.1	0.002105
1.378350	0.1	-0.001113
1.380017	0.1	-0.005127
1.381683	0.1	-0.010468
1.383350	0.1	-0.016228
1.385017	0.1	-0.020494
1.386683	0.1	-0.022477
1.388350	0.1	-0.023199
1.390017	0.1	-0.023819
1.391683	0.1	-0.024512
1.393350	0.1	-0.025141
1.395017	0.1	-0.026119
1.396683	0.1	-0.028317
1.398350	0.1	-0.032536
1.400017	0.1	-0.038831
1.401683	0.1	-0.046249
1.403350	0.1	-0.053206
1.405017	0.1	-0.058170
1.406683	0.1	-0.060643
1.408350	0.1	-0.061393
1.410017	0.1	-0.061309
1.411683	0.1	-0.060601
1.413350	0.1	-0.059246
1.415017	0.1	-0.057477
1.416683	0.1	-0.055782
1.418350	0.1	-0.054827
1.420017	0.1	-0.054999
1.421683	0.1	-0.055879
1.423350	0.1	-0.055889
1.425017	0.1	-0.052657
1.426683	0.1	-0.044988
1.428350	0.1	-0.034384
1.430017	0.1	-0.023423
1.431683	0.1	-0.012899
1.433350	0.1	-0.001695
1.435017	0.1	0.011125
1.436683	0.1	0.025714
1.438350	0.1	0.041905
1.440017	0.1	0.058664
1.441683	0.1	0.074110
1.443350	0.1	0.087065
1.445017	0.1	0.097677
1.446683	0.1	0.106939
1.448350	0.1	0.116467
1.450017	0.1	0.127973
1.451683	0.1	0.141915
1.453350	0.1	0.157012
1.455017	0.1	0.171461
1.456683	0.1	0.184816
1.458350	0.1	0.198148
1.460017	0.1	0.211913
1.461683	0.1	0.225073
1.463350	0.1	0.236938
1.465017	0.1	0.248062
1.466683	0.1	0.258889
1.468350	0.1	0.268947
1.470017	0.1	0.277692
1.471683	0.1	0.285334
1.473350	0.1	0.292463
1.475017	0.1	0.299634
1.476683	0.1	0.307290
1.478350	0.1	0.315248
1.480017	0.1	0.322550
1.481683	0.1	0.328724
1.483350	0.1	0.334582
1.485017	0.1	0.341074
1.486683	0.1	0.347774
1.488350	0.1	0.353693
1.490017	0.1	0.358969
1.491683	0.1	0.364562
1.493350	0.1	0.370848
1.495017	0.1	0.377283
1.496683	0.1	0.383309
1.498350	0.1	0.389297
1.500017	0.1	0.396022
1.501683	0.1	0.403649
1.503350	0.1	0.412161
1.505017	0.1	0.421857
1.506683	0.1	0.432804
1.508350	0.1	0.444539
1.510017	0.1	0.456492
1.511683	0.1	0.468311
1.513350	0.1	0.479952
1.515017	0.1	0.491971
1.516683	0.1	0.504907
1.518350	0.1	0.518360
1.520017	0.1	0.532055
1.521683	0.1	0.546635
1.523350	0.1	0.562216
1.525017	0.1	0.578375
1.526683	0.1	0.595120
1.528350	0.1	0.612359
1.530017	0.1	0.629504
1.531683	0.1	0.646007
1.533350	0.1	0.661677
1.535017	0.1	0.676718
1.536683	0.1	0.691265
1.538350	0.1	0.704862
1.540017	0.1	0.716746
1.541683	0.1	0.726418
1.543350	0.1	0.733905
1.545017	0.1	0.740224
1.546683	0.1	0.747074
1.548350	0.1	0.755200
1.550017	0.1	0.763903
1.551683	0.1	0.772513
1.553350	0.1	0.780420
1.555017	0.1	0.786372
1.556683	0.1	0.789762
1.558350	0.1	0.791671
1.560017	0.1	0.794050
1.561683	0.1	0.798819
1.563350	0.1	0.807275
1.565017	0.1	0.819596
1.566683	0.1	0.835126
1.568350	0.1	0.853012
1.570017	0.1	0.872216
1.571683	0.1	0.891672
1.573350	0.1	0.910899
1.575017	0.1	0.929460
1.576683	0.1	0.945991
1.578350	0.1	0.959467
1.580017	0.1	0.970792
1.581683	0.1	0.981768
1.583350	0.1	0.992557
1.585017	0.1	1.001437
1.586683	0.1	1.006997
1.588350	0.1	1.009121
1.590017	0.1	1.008483
1.591683	0.1	1.006029
1.593350	0.1	1.002341
1.595017	0.1	0.997600
1.596683	0.1	0.991719
1.598350	0.1	0.983430
1.600017	0.1	0.970606
1.601683	0.1	0.952766
1.603350	0.1	0.933139
1.605017	0.1	0.918475
1.606683	0.1	0.917660
1.608350	0.1	0.940179
1.610017	0.1	0.994434
1.611683	0.1	1.085768
1.613350	0.1	1.216386
1.615017	0.1	1.387638
1.616683	0.1	1.600948
1.618350	0.1	1.855516
1.620017	0.1	2.145353
1.621683	0.1	2.459227
1.623350	0.1	2.783425
1.625017	0.1	3.104289
1.626683	0.1	3.409921
1.628350	0.1	3.692200
1.630017	0.1	3.947904
1.631683	0.1	4.177541
1.633350	0.1	4.383200
1.635017	0.1	4.567192
1.636683	0.1	4.731650
1.638350	0.1	4.878300
1.640017	0.1	5.009007
1.641683	0.1	5.126749
1.643350	0.1	5.235220
1.645017	0.1	5.337084
1.646683	0.1	5.432181
1.648350	0.1	5.517583
1.650017	0.1	5.590091
1.651683	0.1	5.648211
1.653350	0.1	5.691699
1.655017	0.1	5.720677
1.656683	0.1	5.736193
1.658350	0.1	5.740160
1.660017	0.1	5.733306
1.661683	0.1	5.714782
1.663350	0.1	5.683927
1.665017	0.1	5.641091
1.666683	0.1	5.587400
1.668350	0.1	5.524214
1.670017	0.1	5.452721
1.671683	0.1	5.374411
1.673350	0.1	5.291332
1.675017	0.1	5.205008
1.676683	0.1	5.115494
1.678350	0.1	5.021957
1.680017	0.1	4.924019
1.681683	0.1	4.822011
1.683350	0.1	4.715952
1.685017	0.1	4.605409
1.686683	0.1	4.490623
1.688350	0.1	4.372988
1.690017	0.1	4.253862
1.691683	0.1	4.133107
1.693350	0.1	4.009474
1.695017	0.1	3.882521
1.696683	0.1	3.753263
1.698350	0.1	3.623520
1.700017	0.1	3.495128
1.701683	0.1	3.368775
1.703350	0.1	3.243517
1.705017	0.1	3.118161
1.706683	0.1	2.992577
1.708350	0.1	2.867104
1.710017	0.1	2.741800
1.711683	0.1	2.617063
1.713350	0.1	2.494142
1.715017	0.1	2.375087
1.716683	0.1	2.262355
1.718350	0.1	2.157041
1.720017	0.1	2.057920
1.721683	0.1	1.963084
1.723350	0.1	1.871311
1.725017	0.1	1.781783
1.726683	0.1	1.694108
1.728350	0.1	1.608776
1.730017	0.1	1.527010
1.731683	0.1	1.450186
1.733350	0.1	1.379224
1.735017	0.1	1.314059
1.736683	0.1	1.253365
1.738350	0.1	1.194938
1.740017	0.1	1.136633
1.741683	0.1	1.077414
1.743350	0.1	1.018285
1.745017	0.1	0.962005
1.746683	0.1	0.911085
1.748350	0.1	0.866102
1.750017	0.1	0.826330
1.751683	0.1	0.791010
1.753350	0.1	0.759419
1.755017	0.1	0.730595
1.756683	0.1	0.703349
1.758350	0.1	0.676662
1.760017	0.1	0.650198
1.761683	0.1	0.624652
1.763350	0.1	0.601546
1.765017	0.1	0.582146
1.766683	0.1	0.566198
1.768350	0.1	0.551948
1.770017	0.1	0.537173
1.771683	0.1	0.520023
1.773350	0.1	0.500251
1.775017	0.1	0.480022
1.776683	0.1	0.462336
1.778350	0.1	0.448963
1.780017	0.1	0.439784
1.781683	0.1	0.433372
1.783350	0.1	0.428297
1.785017	0.1	0.424134
1.786683	0.1	0.421228
1.788350	0.1	0.419226
1.790017	0.1	0.416343
1.791683	0.1	0.410685
1.793350	0.1	0.401926
1.795017	0.1	0.391421
1.796683	0.1	0.380785
1.798350	0.1	0.370629
1.800017	0.1	0.361130
1.801683	0.1	0.352864
1.803350	0.1	0.346624
1.805017	0.1	0.342662
1.806683	0.1	0.339653
1.808350	0.1	0.335062
1.810017	0.1	0.327374
1.811683	0.1	0.317381
1.813350	0.1	0.307569
1.815017	0.1	0.300212
1.816683	0.1	0.295616
1.818350	0.1	0.292491
1.820017	0.1	0.289511
1.821683	0.1	0.285730
1.823350	0.1	0.280747
1.825017	0.1	0.274656
1.826683	0.1	0.267462
1.828350	0.1	0.259606
1.830017	0.1	0.252924
1.831683	0.1	0.249264
1.833350	0.1	0.248440
1.835017	0.1	0.248607
1.836683	0.1	0.248221
1.838350	0.1	0.247234
1.840017	0.1	0.246596
1.841683	0.1	0.247061
1.843350	0.1	0.248328
1.845017	0.1	0.249259
1.846683	0.1	0.248994
1.848350	0.1	0.247392
1.850017	0.1	0.245026
1.851683	0.1	0.243774
1.853350	0.1	0.246363
1.855017	0.1	0.254298
1.856683	0.1	0.266349
1.858350	0.1	0.279802
1.860017	0.1	0.292934
1.861683	0.1	0.305665
1.863350	0.1	0.318503
1.865017	0.1	0.331742
1.866683	0.1	0.345642
1.868350	0.1	0.360571
1.870017	0.1	0.377316
1.871683	0.1	0.397605
1.873350	0.1	0.423049
1.875017	0.1	0.453298
1.876683	0.1	0.486290
1.878350	0.1	0.520376
1.880017	0.1	0.555469
1.881683	0.1	0.592065
1.883350	0.1	0.629663
1.885017	0.1	0.666473
1.886683	0.1	0.700946
1.888350	0.1	0.732956
1.890017	0.1	0.763065
1.891683	0.1	0.790833
1.893350	0.1	0.814702
1.895017	0.1	0.834176
1.896683	0.1	0.850791
1.898350	0.1	0.865832
1.900017	0.1	0.878540
1.901683	0.1	0.886852
1.903350	0.1	0.888938
1.905017	0.1	0.884659
1.906683	0.1	0.876049
1.908350	0.1	0.866209
1.910017	0.1	0.857394
1.911683	0.1	0.849357
1.913350	0.1	0.839741
1.915017	0.1	0.826404
1.916683	0.1	0.809259
1.918350	0.1	0.790097
1.920017	0.1	0.771023
1.921683	0.1	0.753356
1.923350	0.1	0.737375
1.925017	0.1	0.722082
1.926683	0.1	0.705775
1.928350	0.1	0.687274
1.930017	0.1	0.666408
1.931683	0.1	0.643898
1.933350	0.1	0.620917
1.935017	0.1	0.598747
1.936683	0.1	0.578673
1.938350	0.1	0.561308
1.940017	0.1	0.546244
1.941683	0.1	0.533052
1.943350	0.1	0.521578
1.945017	0.1	0.510858
1.946683	0.1	0.499138
1.948350	0.1	0.484884
1.950017	0.1	0.467408
1.951683	0.1	0.447533
1.953350	0.1	0.427472
1.955017	0.1	0.409354
1.956683	0.1	0.394299
1.958350	0.1	0.382410
1.960017	0.1	0.372794
1.961683	0.1	0.363868
1.963350	0.1	0.354429
1.965017	0.1	0.344398
1.966683	0.1	0.334498
1.968350	0.1	0.325465
1.970017	0.1	0.317516
1.971683	0.1	0.310158
1.973350	0.1	0.302750
1.975017	0.1	0.294787
1.976683	0.1	0.285693
1.978350	0.1	0.275299
1.980017	0.1	0.264328
1.981683	0.1	0.253897
1.983350	0.1	0.244752
1.985017	0.1	0.236919
1.986683	0.1	0.229795
1.988350	0.1	0.222470
1.990017	0.1	0.214772
1.991683	0.1	0.207294
1.993350	0.1	0.199885
1.995017	0.1	0.191494
1.996683	0.1	0.181720
1.998350	0.1	0.171820
2.000017	0.1	0.163689
2.001683	0.1	0.158180
2.003350	0.1	0.155135
2.005017	0.1	0.154232
2.006683	0.1	0.154600
2.008350	0.1	0.154595
2.010017	0.1	0.153007
2.011683	0.1	0.150157
2.013350	0.1	0.147289
2.015017	0.1	0.145151
2.016683	0.1	0.143512
2.018350	0.1	0.141948
2.020017	0.1	0.140453
2.021683	0.1	0.138576
2.023350	0.1	0.135107
2.025017	0.1	0.129468
2.026683	0.1	0.122478
2.028350	0.1	0.115368
2.030017	0.1	0.108704
2.031683	0.1	0.103074
2.033350	0.1	0.100192
2.035017	0.1	0.100960
2.036683	0.1	0.103447
2.038350	0.1	0.104797
2.040017	0.1	0.103698
2.041683	0.1	0.100299
2.043350	0.1	0.095223
2.045017	0.1	0.089188
2.046683	0.1	0.082836
2.048350	0.1	0.076680
2.050017	0.1	0.071675
2.051683	0.1	0.069486
2.053350	0.1	0.071130
2.055017	0.1	0.075600
2.056683	0.1	0.080578
2.058350	0.1	0.084080
2.060017	0.1	0.085365
2.061683	0.1	0.085095
2.063350	0.1	0.084601
2.065017	0.1	0.084545
2.066683	0.1	0.084103
2.068350	0.1	0.081765
2.070017	0.1	0.077309
2.071683	0.1	0.072164
2.073350	0.1	0.067726
2.075017	0.1	0.064331
2.076683	0.1	0.061928
2.078350	0.1	0.060368
2.080017	0.1	0.059195
2.081683	0.1	0.058017
2.083350	0.1	0.056764
2.085017	0.1	0.055097
2.086683	0.1	0.052596
2.088350	0.1	0.049709
2.090017	0.1	0.047432
2.091683	0.1	0.046403
2.093350	0.1	0.046934
2.095017	0.1	0.049104
2.096683	0.1	0.052555
2.098350	0.1	0.055963
2.100017	0.1	0.057272
2.101683	0.1	0.055144
2.103350	0.1	0.049844
2.105017	0.1	0.042575
2.106683	0.1	0.034804
2.108350	0.1	0.028200
2.110017	0.1	0.023828
2.111683	0.1	0.021397
2.113350	0.1	0.020154
2.115017	0.1	0.019674
2.116683	0.1	0.019441
2.118350	0.1	0.018631
2.120017	0.1	0.016866
2.121683	0.1	0.014715
2.123350	0.1	0.013248
2.125017	0.1	0.013369
2.126683	0.1	0.015469
2.128350	0.1	0.019413
2.130017	0.1	0.024685
2.131683	0.1	0.030231
2.133350	0.1	0.034487
2.135017	0.1	0.036051
2.136683	0.1	0.034831
2.138350	0.1	0.032336
2.140017	0.1	0.030273
2.141683	0.1	0.029644
2.143350	0.1	0.031167
2.145017	0.1	0.035102
2.146683	0.1	0.040778
2.148350	0.1	0.046771
2.150017	0.1	0.051428
2.151683	0.1	0.054091
2.153350	0.1	0.055484
2.155017	0.1	0.056163
2.156683	0.1	0.055851
2.158350	0.1	0.054743
2.160017	0.1	0.054114
2.161683	0.1	0.054771
2.163350	0.1	0.055865
2.165017	0.1	0.055931
2.166683	0.1	0.054548
2.168350	0.1	0.052564
2.170017	0.1	0.051330
2.171683	0.1	0.051819
2.173350	0.1	0.053947
2.175017	0.1	0.056583
2.176683	0.1	0.058590
2.178350	0.1	0.059763
2.180017	0.1	0.060629
2.181683	0.1	0.061663
2.183350	0.1	0.063339
2.185017	0.1	0.066436
2.186683	0.1	0.071302
2.188350	0.1	0.076918
2.190017	0.1	0.081072
2.191683	0.1	0.081924
2.193350	0.1	0.080131
2.195017	0.1	0.078664
2.196683	0.1	0.080029
2.198350	0.1	0.084233
2.200017	0.1	0.088974
2.201683	0.1	0.091502
2.203350	0.1	0.090934
2.205017	0.1	0.088764
2.206683	0.1	0.086981
2.208350	0.1	0.086343
2.210017	0.1	0.086599
2.211683	0.1	0.087670
2.213350	0.1	0.089724
2.215017	0.1	0.092122
2.216683	0.1	0.093621
2.218350	0.1	0.093854
2.220017	0.1	0.093528
2.221683	0.1	0.093640
2.223350	0.1	0.095228
2.225017	0.1	0.098920
2.226683	0.1	0.104178
2.228350	0.1	0.109104
2.230017	0.1	0.111447
2.231683	0.1	0.110562
2.233350	0.1	0.108457
2.235017	0.1	0.107987
2.236683	0.1	0.110273
2.238350	0.1	0.114120
2.240017	0.1	0.117258
2.241683	0.1	0.118068
2.243350	0.1	0.116369
2.245017	0.1	0.113533
2.246683	0.1	0.111824
2.248350	0.1	0.112420
2.250017	0.1	0.114255
2.251683	0.1	0.115582
2.253350	0.1	0.115796
2.255017	0.1	0.115139
2.256683	0.1	0.113361
2.258350	0.1	0.109761
2.260017	0.1	0.105221
2.261683	0.1	0.102632
2.263350	0.1	0.103903
2.265017	0.1	0.107903
2.266683	0.1	0.111973
2.268350	0.1	0.114120
2.270017	0.1	0.113919
2.271683	0.1	0.112127
2.273350	0.1	0.109579
2.275017	0.1	0.106730
2.276683	0.1	0.103838
2.278350	0.1	0.101351
2.280017	0.1	0.100145
2.281683	0.1	0.100713
2.283350	0.1	0.102362
2.285017	0.1	0.104057
2.286683	0.1	0.105454
2.288350	0.1	0.106851
2.290017	0.1	0.108462
2.291683	0.1	0.109915
2.293350	0.1	0.111056
2.295017	0.1	0.112629
2.296683	0.1	0.115372
2.298350	0.1	0.118893
2.300017	0.1	0.121715
2.301683	0.1	0.122096
2.303350	0.1	0.119326
2.305017	0.1	0.114581
2.306683	0.1	0.109989
2.308350	0.1	0.106799
2.310017	0.1	0.105049
2.311683	0.1	0.104783
2.313350	0.1	0.106744
2.315017	0.1	0.111214
2.316683	0.1	0.116667
2.318350	0.1	0.120057
2.320017	0.1	0.118935
2.321683	0.1	0.113463
2.323350	0.1	0.106082
2.325017	0.1	0.099284
2.326683	0.1	0.094506
2.328350	0.1	0.092578
2.330017	0.1	0.094045
2.331683	0.1	0.098920
2.333350	0.1	0.105845
2.335017	0.1	0.112001
2.336683	0.1	0.115056
2.338350	0.1	0.114357
2.340017	0.1	0.110324
2.341683	0.1	0.104280
2.343350	0.1	0.098720
2.345017	0.1	0.095950
2.346683	0.1	0.095954
2.348350	0.1	0.096662
2.350017	0.1	0.096178
2.351683	0.1	0.094222
2.353350	0.1	0.091721
2.355017	0.1	0.089216
2.356683	0.1	0.086534
2.358350	0.1	0.083982
2.360017	0.1	0.082301
2.361683	0.1	0.081393
2.363350	0.1	0.080448
2.365017	0.1	0.078976
2.366683	0.1	0.076876
2.368350	0.1	0.073840
2.370017	0.1	0.069859
2.371683	0.1	0.065616
2.373350	0.1	0.062245
2.375017	0.1	0.061183
2.376683	0.1	0.063223
2.378350	0.1	0.067004
2.380017	0.1	0.069817
2.381683	0.1	0.070212
2.383350	0.1	0.068853
2.385017	0.1	0.066957
2.386683	0.1	0.065207
2.388350	0.1	0.063749
2.390017	0.1	0.061998
2.391683	0.1	0.059367
2.393350	0.1	0.056210
2.395017	0.1	0.053430
2.396683	0.1	0.051875
2.398350	0.1	0.052149
2.400017	0.1	0.054925
2.401683	0.1	0.060592
2.403350	0.1	0.067623
2.405017	0.1	0.072666
2.406683	0.1	0.073342
2.408350	0.1	0.069956
2.410017	0.1	0.064536
2.411683	0.1	0.058822
2.413350	0.1	0.053467
2.415017	0.1	0.048429
2.416683	0.1	0.043758
2.418350	0.1	0.040010
2.420017	0.1	0.037486
2.421683	0.1	0.035642
2.423350	0.1	0.033635
2.425017	0.1	0.031004
2.426683	0.1	0.028005
2.428350	0.1	0.025835
2.430017	0.1	0.025849
2.431683	0.1	0.027888
2.433350	0.1	0.030072
2.435017	0.1	0.030827
2.436683	0.1	0.030072
2.438350	0.1	0.028578
2.440017	0.1	0.027088
2.441683	0.1	0.025672
2.443350	0.1	0.023912
2.445017	0.1	0.021630
2.446683	0.1	0.019306
2.448350	0.1	0.017718
2.450017	0.1	0.017080
2.451683	0.1	0.016578
2.453350	0.1	0.015153
2.455017	0.1	0.012433
2.456683	0.1	0.009155
2.458350	0.1	0.006426
2.460017	0.1	0.004303
2.461683	0.1	0.002286
2.463350	0.1	0.000894
2.465017	0.1	0.000908
2.466683	0.1	0.001821
2.468350	0.1	0.002561
2.470017	0.1	0.003050
2.471683	0.1	0.004033
2.473350	0.1	0.005914
2.475017	0.1	0.008228
2.476683	0.1	0.009849
2.478350	0.1	0.009774
2.480017	0.1	0.008028
2.481683	0.1	0.005332
2.483350	0.1	0.002128
2.485017	0.1	-0.001155
2.486683	0.1	-0.003665
2.488350	0.1	-0.004931
2.490017	0.1	-0.005425
2.491683	0.1	-0.005816
2.493350	0.1	-0.006142
2.495017	0.1	-0.006012
2.496683	0.1	-0.005155
2.498350	0.1	-0.003693
2.500017	0.1	-0.002184
2.501683	0.1	-0.001173
2.503350	0.1	-0.000605
2.505017	0.1	-0.000261
2.506683	0.1	-0.000778
2.508350	0.1	-0.003213
2.510017	0.1	-0.006990
2.511683	0.1	-0.009621
2.513350	0.1	-0.009132
2.515017	0.1	-0.005839
2.516683	0.1	-0.001914
2.518350	0.1	0.000433
2.520017	0.1	0.000815
2.521683	0.1	0.000317
2.523350	0.1	-0.000312
2.525017	0.1	-0.001094
2.526683	0.1	-0.002300
2.528350	0.1	-0.004000
2.530017	0.1	-0.005807
2.531683	0.1	-0.007134
2.533350	0.1	-0.007860
2.535017	0.1	-0.008675
2.536683	0.1	-0.010547
2.538350	0.1	-0.013565
2.540017	0.1	-0.016554
2.541683	0.1	-0.017970
2.543350	0.1	-0.017337
2.545017	0.1	-0.015846
2.546683	0.1	-0.015213
2.548350	0.1	-0.016256
2.550017	0.1	-0.018198
2.551683	0.1	-0.018971
2.553350	0.1	-0.017174
2.555017	0.1	-0.014082
2.556683	0.1	-0.012470
2.558350	0.1	-0.013318
2.560017	0.1	-0.015083
2.561683	0.1	-0.016247
2.563350	0.1	-0.016894
2.565017	0.1	-0.017774
2.566683	0.1	-0.018873
2.568350	0.1	-0.019353
2.570017	0.1	-0.018799
2.571683	0.1	-0.017942
2.573350	0.1	-0.018119
2.575017	0.1	-0.020433
2.576683	0.1	-0.024834
2.578350	0.1	-0.029635
2.580017	0.1	-0.032876
2.581683	0.1	-0.033812
2.583350	0.1	-0.032824
2.585017	0.1	-0.030771
2.586683	0.1	-0.028769
2.588350	0.1	-0.028205
2.590017	0.1	-0.030030
2.591683	0.1	-0.033900
2.593350	0.1	-0.038124
2.595017	0.1	-0.040527
2.596683	0.1	-0.039791
2.598350	0.1	-0.036340
2.600017	0.1	-0.032070
2.601683	0.1	-0.028922
2.603350	0.1	-0.027274
2.605017	0.1	-0.026310
2.606683	0.1	-0.025718
2.608350	0.1	-0.025649
2.610017	0.1	-0.025635
2.611683	0.1	-0.025067
2.613350	0.1	-0.024145
2.615017	0.1	-0.023181
2.616683	0.1	-0.021625
2.618350	0.1	-0.018734
2.620017	0.1	-0.015036
2.621683	0.1	-0.012261
2.623350	0.1	-0.011632
2.625017	0.1	-0.013001
2.626683	0.1	-0.015697
2.628350	0.1	-0.018929
2.630017	0.1	-0.021383
2.631683	0.1	-0.021812
2.633350	0.1	-0.020079
2.635017	0.1	-0.016917
2.636683	0.1	-0.012983
2.638350	0.1	-0.008922
2.640017	0.1	-0.005979
2.641683	0.1	-0.005453
2.643350	0.1	-0.007623
2.645017	0.1	-0.011427
2.646683	0.1	-0.015101
2.648350	0.1	-0.017681
2.650017	0.1	-0.019749
2.651683	0.1	-0.022100
2.653350	0.1	-0.024829
2.655017	0.1	-0.027660
2.656683	0.1	-0.030147
2.658350	0.1	-0.032024
2.660017	0.1	-0.033444
2.661683	0.1	-0.034277
2.663350	0.1	-0.033667
2.665017	0.1	-0.030766
2.666683	0.1	-0.025579
2.668350	0.1	-0.019083
2.670017	0.1	-0.013136
2.671683	0.1	-0.010226
2.673350	0.1	-0.011884
2.675017	0.1	-0.017025
2.676683	0.1	-0.022375
2.678350	0.1	-0.024778
2.680017	0.1	-0.023674
2.681683	0.1	-0.021090
2.683350	0.1	-0.018962
2.685017	0.1	-0.017574
2.686683	0.1	-0.016619
2.688350	0.1	-0.016149
2.690017	0.1	-0.015935
2.691683	0.1	-0.015213
2.693350	0.1	-0.013467
2.695017	0.1	-0.011199
2.696683	0.1	-0.009742
2.698350	0.1	-0.009555
2.700017	0.1	-0.009392
2.701683	0.1	-0.007739
2.703350	0.1	-0.003860
2.705017	0.1	0.001686
2.706683	0.1	0.006729
2.708350	0.1	0.008955
2.710017	0.1	0.007562
2.711683	0.1	0.003069
2.713350	0.1	-0.003357
2.715017	0.1	-0.009802
2.716683	0.1	-0.013681
2.718350	0.1	-0.013527
2.720017	0.1	-0.010449
2.721683	0.1	-0.007064
2.723350	0.1	-0.005485
2.725017	0.1	-0.005662
2.726683	0.1	-0.005569
2.728350	0.1	-0.004102
2.730017	0.1	-0.002445
2.731683	0.1	-0.001541
2.733350	0.1	-0.000540
2.735017	0.1	0.001588
2.736683	0.1	0.004633
2.738350	0.1	0.007083
2.740017	0.1	0.007264
2.741683	0.1	0.005485
2.743350	0.1	0.004014
2.745017	0.1	0.004768
2.746683	0.1	0.008084
2.748350	0.1	0.013453
2.750017	0.1	0.020275
2.751683	0.1	0.027167
2.753350	0.1	0.031837
2.755017	0.1	0.033197
2.756683	0.1	0.032210
2.758350	0.1	0.030184
2.760017	0.1	0.027870
2.761683	0.1	0.025965
2.763350	0.1	0.025094
2.765017	0.1	0.025281
2.766683	0.1	0.025989
2.768350	0.1	0.026780
2.770017	0.1	0.027749
2.771683	0.1	0.029216
2.773350	0.1	0.031260
2.775017	0.1	0.033532
2.776683	0.1	0.035157
2.778350	0.1	0.035339
2.780017	0.1	0.034133
2.781683	0.1	0.032024
2.783350	0.1	0.029826
2.785017	0.1	0.028955
2.786683	0.1	0.030398
2.788350	0.1	0.033341
2.790017	0.1	0.035688
2.791683	0.1	0.036466
2.793350	0.1	0.036531
2.795017	0.1	0.036927
2.796683	0.1	0.037616
2.798350	0.1	0.037341
2.800017	0.1	0.035083
2.801683	0.1	0.032000
2.803350	0.1	0.030342
2.805017	0.1	0.030287
2.806683	0.1	0.029304
2.808350	0.1	0.025374
2.810017	0.1	0.019833
2.811683	0.1	0.016340
2.813350	0.1	0.017798
2.815017	0.1	0.024447
2.816683	0.1	0.033975
2.818350	0.1	0.043004
2.820017	0.1	0.048764
2.821683	0.1	0.050035
2.823350	0.1	0.047372
2.825017	0.1	0.042873
2.826683	0.1	0.039209
2.828350	0.1	0.037923
2.830017	0.1	0.038818
2.831683	0.1	0.040717
2.833350	0.1	0.042343
2.835017	0.1	0.043046
2.836683	0.1	0.043022
2.838350	0.1	0.042622
2.840017	0.1	0.042180
2.841683	0.1	0.042287
2.843350	0.1	0.043213
2.845017	0.1	0.044471
2.846683	0.1	0.045607
2.848350	0.1	0.046534
2.850017	0.1	0.046752
2.851683	0.1	0.045346
2.853350	0.1	0.042366
2.855017	0.1	0.039730
2.856683	0.1	0.039777
2.858350	0.1	0.042766
2.860017	0.1	0.046724
2.861683	0.1	0.049388
2.863350	0.1	0.049444
2.865017	0.1	0.046515
2.866683	0.1	0.041574
2.868350	0.1	0.036624
2.870017	0.1	0.033099
2.871683	0.1	0.031427
2.873350	0.1	0.031875
2.875017	0.1	0.034370
2.876683	0.1	0.037849
2.878350	0.1	0.040531
2.880017	0.1	0.041076
2.881683	0.1	0.039339
2.883350	0.1	0.036187
2.885017	0.1	0.033192
2.886683	0.1	0.031912
2.888350	0.1	0.032787
2.890017	0.1	0.035209
2.891683	0.1	0.038561
2.893350	0.1	0.042147
2.895017	0.1	0.044974
2.896683	0.1	0.046985
2.898350	0.1	0.049118
2.900017	0.1	0.051628
2.901683	0.1	0.053891
2.903350	0.1	0.055535
2.905017	0.1	0.056177
2.906683	0.1	0.054855
2.908350	0.1	0.050822
2.910017	0.1	0.044834
2.911683	0.1	0.038971
2.913350	0.1	0.034906
2.915017	0.1	0.032908
2.916683	0.1	0.032298
2.918350	0.1	0.032252
2.920017	0.1	0.032634
2.921683	0.1	0.034072
2.923350	0.1	0.036927
2.925017	0.1	0.040168
2.926683	0.1	0.042114
2.928350	0.1	0.042389
2.930017	0.1	0.041896
2.931683	0.1	0.041462
2.933350	0.1	0.041868
2.935017	0.1	0.044093
2.936683	0.1	0.048475
2.938350	0.1	0.053872
2.940017	0.1	0.058138
2.941683	0.1	0.059353
2.943350	0.1	0.056638
2.945017	0.1	0.050827
2.946683	0.1	0.044545
2.948350	0.1	0.040354
2.950017	0.1	0.038645
2.951683	0.1	0.038194
2.953350	0.1	0.038142
2.955017	0.1	0.038650
2.956683	0.1	0.039986
2.958350	0.1	0.041653
2.960017	0.1	0.042687
2.961683	0.1	0.042310
2.963350	0.1	0.040382
2.965017	0.1	0.037486
2.966683	0.1	0.034450
2.968350	0.1	0.032024
2.970017	0.1	0.030724
2.971683	0.1	0.030487
2.973350	0.1	0.030459
2.975017	0.1	0.029700
2.976683	0.1	0.028429
2.978350	0.1	0.027777
2.980017	0.1	0.028005
2.981683	0.1	0.028224
2.983350	0.1	0.027963
2.985017	0.1	0.027972
2.986683	0.1	0.029337
2.988350	0.1	0.032089
2.990017	0.1	0.035041
2.991683	0.1	0.036857
2.993350	0.1	0.036843
2.995017	0.1	0.035428
2.996683	0.1	0.033900
2.998350	0.1	0.032927
3.000017	0.1	0.031576
3.001683	0.1	0.028498
3.003350	0.1	0.024238
3.005017	0.1	0.020931
3.006683	0.1	0.019805
3.008350	0.1	0.021090
3.010017	0.1	0.024824
3.011683	0.1	0.030305
3.013350	0.1	0.036252
3.015017	0.1	0.041635
3.016683	0.1	0.045993
3.018350	0.1	0.048815
3.020017	0.1	0.048722
3.021683	0.1	0.044424
3.023350	0.1	0.036629
3.025017	0.1	0.028335
3.026683	0.1	0.022608
3.028350	0.1	0.019879
3.030017	0.1	0.018571
3.031683	0.1	0.018389
3.033350	0.1	0.020675
3.035017	0.1	0.025514
3.036683	0.1	0.030850
3.038350	0.1	0.034445
3.040017	0.1	0.035032
3.041683	0.1	0.032559
3.043350	0.1	0.028349
3.045017	0.1	0.023847
3.046683	0.1	0.019507
3.048350	0.1	0.015879
3.050017	0.1	0.014072
3.051683	0.1	0.014519
3.053350	0.1	0.016373
3.055017	0.1	0.018487
3.056683	0.1	0.020615
3.058350	0.1	0.023134
3.060017	0.1	0.026179
3.061683	0.1	0.029872
3.063350	0.1	0.034291
3.065017	0.1	0.038743
3.066683	0.1	0.041975
3.068350	0.1	0.042864
3.070017	0.1	0.040825
3.071683	0.1	0.036168
3.073350	0.1	0.030068
3.075017	0.1	0.024401
3.076683	0.1	0.021174
3.078350	0.1	0.021197
3.080017	0.1	0.023628
3.081683	0.1	0.026948
3.083350	0.1	0.029784
3.085017	0.1	0.031670
3.086683	0.1	0.033374
3.088350	0.1	0.035837
3.090017	0.1	0.038836
3.091683	0.1	0.041099
3.093350	0.1	0.041472
3.095017	0.1	0.039795
3.096683	0.1	0.036880
3.098350	0.1	0.033733
3.100017	0.1	0.030966
3.101683	0.1	0.028564
3.103350	0.1	0.026296
3.105017	0.1	0.024401
3.106683	0.1	0.023325
3.108350	0.1	0.022822
3.110017	0.1	0.021742
3.111683	0.1	0.019255
3.113350	0.1	0.016261
3.115017	0.1	0.014738
3.116683	0.1	0.015511
3.118350	0.1	0.017621
3.120017	0.1	0.020079
3.121683	0.1	0.023027
3.123350	0.1	0.026259
3.125017	0.1	0.028559
3.126683	0.1	0.029402
3.128350	0.1	0.029597
3.130017	0.1	0.029579
3.131683	0.1	0.028401
3.133350	0.1	0.025276
3.135017	0.1	0.020848
3.136683	0.1	0.016252
3.138350	0.1	0.012391
3.140017	0.1	0.010114
3.141683	0.1	0.009704
3.143350	0.1	0.010799
3.145017	0.1	0.013178
3.146683	0.1	0.016536
3.148350	0.1	0.019558
3.150017	0.1	0.020531
3.151683	0.1	0.019143
3.153350	0.1	0.017136
3.155017	0.1	0.016708
3.156683	0.1	0.018370
3.158350	0.1	0.020848
3.160017	0.1	0.022748
3.161683	0.1	0.023488
3.163350	0.1	0.022859
3.165017	0.1	0.020796
3.166683	0.1	0.018133
3.168350	0.1	0.016466
3.170017	0.1	0.016196
3.171683	0.1	0.016131
3.173350	0.1	0.015730
3.175017	0.1	0.016070
3.176683	0.1	0.018082
3.178350	0.1	0.021020
3.180017	0.1	0.023399
3.181683	0.1	0.024214
3.183350	0.1	0.023181
3.185017	0.1	0.020987
3.186683	0.1	0.018999
3.188350	0.1	0.018054
3.190017	0.1	0.018412
3.191683	0.1	0.019921
3.193350	0.1	0.021523
3.195017	0.1	0.021909
3.196683	0.1	0.020927
3.198350	0.1	0.019828
3.200017	0.1	0.019851
3.201683	0.1	0.020834
3.203350	0.1	0.021560
3.205017	0.1	0.020876
3.206683	0.1	0.018263
3.208350	0.1	0.013881
3.210017	0.1	0.008708
3.211683	0.1	0.005076
3.213350	0.1	0.005369
3.215017	0.1	0.009430
3.216683	0.1	0.015018
3.218350	0.1	0.020340
3.220017	0.1	0.024652
3.221683	0.1	0.027530
3.223350	0.1	0.028689
3.225017	0.1	0.028294
3.226683	0.1	0.026808
3.228350	0.1	0.024862
3.230017	0.1	0.023171
3.231683	0.1	0.022254
3.233350	0.1	0.022422
3.235017	0.1	0.023562
3.236683	0.1	0.024633
3.238350	0.1	0.024098
3.240017	0.1	0.021341
3.241683	0.1	0.017560
3.243350	0.1	0.014715
3.245017	0.1	0.013388
3.246683	0.1	0.012685
3.248350	0.1	0.012005
3.250017	0.1	0.011763
3.251683	0.1	0.012573
3.253350	0.1	0.014319
3.255017	0.1	0.016317
3.256683	0.1	0.017839
3.258350	0.1	0.018347
3.260017	0.1	0.017607
3.261683	0.1	0.015860
3.263350	0.1	0.013746
3.265017	0.1	0.011562
3.266683	0.1	0.008834
3.268350	0.1	0.005024
3.270017	0.1	0.000740
3.271683	0.1	-0.002268
3.273350	0.1	-0.002505
3.275017	0.1	0.000182
3.276683	0.1	0.004638
3.278350	0.1	0.008927
3.280017	0.1	0.011451
3.281683	0.1	0.012014
3.283350	0.1	0.011469
3.285017	0.1	0.010375
3.286683	0.1	0.008522
3.288350	0.1	0.005709
3.290017	0.1	0.002370
3.291683	0.1	-0.000624
3.293350	0.1	-0.002515
3.295017	0.1	-0.003157
3.296683	0.1	-0.003111
3.298350	0.1	-0.003343
3.300017	0.1	-0.004694
3.301683	0.1	-0.007446
3.303350	0.1	-0.010664
3.305017	0.1	-0.012000
3.306683	0.1	-0.009821
3.308350	0.1	-0.005085
3.310017	0.1	0.000019
3.311683	0.1	0.004331
3.313350	0.1	0.008182
3.315017	0.1	0.011763
3.316683	0.1	0.013541
3.318350	0.1	0.011651
3.320017	0.1	0.006561
3.321683	0.1	0.000917
3.323350	0.1	-0.002962
3.325017	0.1	-0.004764
3.326683	0.1	-0.005118
3.328350	0.1	-0.004005
3.330017	0.1	-0.001364
3.331683	0.1	0.002221
3.333350	0.1	0.006147
3.335017	0.1	0.009718
3.336683	0.1	0.011856
3.338350	0.1	0.011614
3.340017	0.1	0.008945
3.341683	0.1	0.005173
3.343350	0.1	0.002463
3.345017	0.1	0.002184
3.346683	0.1	0.003683
3.348350	0.1	0.004806
3.350017	0.1	0.003800
3.351683	0.1	0.000536
3.353350	0.1	-0.004107
3.355017	0.1	-0.008876
3.356683	0.1	-0.011898
3.358350	0.1	-0.011474
3.360017	0.1	-0.008130
3.361683	0.1	-0.004196
3.363350	0.1	-0.001309
3.365017	0.1	-0.000149
3.366683	0.1	-0.001201
3.368350	0.1	-0.004196
3.370017	0.1	-0.007916
3.371683	0.1	-0.011399
3.373350	0.1	-0.014743
3.375017	0.1	-0.017965
3.376683	0.1	-0.019879
3.378350	0.1	-0.019069
3.380017	0.1	-0.015409
3.381683	0.1	-0.010170
3.383350	0.1	-0.005090
3.385017	0.1	-0.001774
3.386683	0.1	-0.001094
3.388350	0.1	-0.002640
3.390017	0.1	-0.005071
3.391683	0.1	-0.007018
3.393350	0.1	-0.007623
3.395017	0.1	-0.006570
3.396683	0.1	-0.004238
3.398350	0.1	-0.001853
3.400017	0.1	-0.000820
3.401683	0.1	-0.001593
3.403350	0.1	-0.003641
3.405017	0.1	-0.006077
3.406683	0.1	-0.007753
3.408350	0.1	-0.007646
3.410017	0.1	-0.005942
3.411683	0.1	-0.003641
3.413350	0.1	-0.000671
3.415017	0.1	0.003744
3.416683	0.1	0.008745
3.418350	0.1	0.011744
3.420017	0.1	0.010612
3.421683	0.1	0.005560
3.423350	0.1	-0.000834
3.425017	0.1	-0.005397
3.426683	0.1	-0.006394
3.428350	0.1	-0.004158
3.430017	0.1	-0.000261
3.431683	0.1	0.003413
3.433350	0.1	0.005546
3.435017	0.1	0.006002
3.436683	0.1	0.005234
3.438350	0.1	0.003777
3.440017	0.1	0.002421
3.441683	0.1	0.001825
3.443350	0.1	0.002333
3.445017	0.1	0.004182
3.446683	0.1	0.006482
3.448350	0.1	0.007157
3.450017	0.1	0.004945
3.451683	0.1	0.000400
3.453350	0.1	-0.005141
3.455017	0.1	-0.010352
3.456683	0.1	-0.014226
3.458350	0.1	-0.016950
3.460017	0.1	-0.019516
3.461683	0.1	-0.021560
3.463350	0.1	-0.021462
3.465017	0.1	-0.018780
3.466683	0.1	-0.014994
3.468350	0.1	-0.012065
3.470017	0.1	-0.010929
3.471683	0.1	-0.010827
3.473350	0.1	-0.010519
3.475017	0.1	-0.009593
3.476683	0.1	-0.007958
3.478350	0.1	-0.005742
3.480017	0.1	-0.003804
3.481683	0.1	-0.003278
3.483350	0.1	-0.004764
3.485017	0.1	-0.007534
3.486683	0.1	-0.009271
3.488350	0.1	-0.007935
3.490017	0.1	-0.003371
3.491683	0.1	0.003781
3.493350	0.1	0.013383
3.495017	0.1	0.025663
3.496683	0.1	0.040773
3.498350	0.1	0.058711
3.500017	0.1	0.079400
3.501683	0.1	0.102357
3.503350	0.1	0.126394
3.505017	0.1	0.150246
3.506683	0.1	0.173636
3.508350	0.1	0.196719
3.510017	0.1	0.218130
3.511683	0.1	0.235331
3.513350	0.1	0.247490
3.515017	0.1	0.256049
3.516683	0.1	0.262158
3.518350	0.1	0.264957
3.520017	0.1	0.262959
3.521683	0.1	0.256244
3.523350	0.1	0.246409
3.525017	0.1	0.235294
3.526683	0.1	0.224318
3.528350	0.1	0.214293
3.530017	0.1	0.204877
3.531683	0.1	0.194823
3.533350	0.1	0.183494
3.535017	0.1	0.171689
3.536683	0.1	0.161105
3.538350	0.1	0.152807
3.540017	0.1	0.145873
3.541683	0.1	0.138450
3.543350	0.1	0.129845
3.545017	0.1	0.120569
3.546683	0.1	0.111242
3.548350	0.1	0.102674
3.550017	0.1	0.096243
3.551683	0.1	0.092583
3.553350	0.1	0.090171
3.555017	0.1	0.086715
3.556683	0.1	0.081258
3.558350	0.1	0.074077
3.560017	0.1	0.065761
3.561683	0.1	0.056978
3.563350	0.1	0.048671
3.565017	0.1	0.042026
3.566683	0.1	0.037667
3.568350	0.1	0.035162
3.570017	0.1	0.033840
3.571683	0.1	0.033854
3.573350	0.1	0.035707
3.575017	0.1	0.038692
3.576683	0.1	0.040825
3.578350	0.1	0.040801
3.580017	0.1	0.039316
3.581683	0.1	0.038035
3.583350	0.1	0.037453
3.585017	0.1	0.036322
3.586683	0.1	0.033379
3.588350	0.1	0.028610
3.590017	0.1	0.023213
3.591683	0.1	0.019399
3.593350	0.1	0.018873
3.595017	0.1	0.021253
3.596683	0.1	0.024987
3.598350	0.1	0.028610
3.600017	0.1	0.030319
3.601683	0.1	0.028545
3.603350	0.1	0.024196
3.605017	0.1	0.020228
3.606683	0.1	0.018543
3.608350	0.1	0.019190
3.610017	0.1	0.021909
3.611683	0.1	0.026328
3.613350	0.1	0.031069
3.615017	0.1	0.034194
3.616683	0.1	0.034575
3.618350	0.1	0.032317
3.620017	0.1	0.028238
3.621683	0.1	0.023465
3.623350	0.1	0.018990
3.625017	0.1	0.015511
3.626683	0.1	0.013704
3.628350	0.1	0.013858
3.630017	0.1	0.015162
3.631683	0.1	0.016512
3.633350	0.1	0.018352
3.635017	0.1	0.021975
3.636683	0.1	0.026631
3.638350	0.1	0.029705
3.640017	0.1	0.029672
3.641683	0.1	0.027111
3.643350	0.1	0.023693
3.645017	0.1	0.020773
3.646683	0.1	0.018016
3.648350	0.1	0.013830
3.650017	0.1	0.007953
3.651683	0.1	0.002482
3.653350	0.1	-0.000075
3.655017	0.1	0.001108
3.656683	0.1	0.005099
3.658350	0.1	0.010836
3.660017	0.1	0.017653
3.661683	0.1	0.024242
3.663350	0.1	0.028661
3.665017	0.1	0.029635
3.666683	0.1	0.027344
3.668350	0.1	0.023311
3.670017	0.1	0.019320
3.671683	0.1	0.016447
3.673350	0.1	0.014831
3.675017	0.1	0.013751
3.676683	0.1	0.012279
3.678350	0.1	0.010347
3.680017	0.1	0.008466
3.681683	0.1	0.006664
3.683350	0.1	0.004526
3.685017	0.1	0.002328
3.686683	0.1	0.001742
3.688350	0.1	0.004219
3.690017	0.1	0.008340
3.691683	0.1	0.010859
3.693350	0.1	0.010687
3.695017	0.1	0.009281
3.696683	0.1	0.007721
3.698350	0.1	0.006203
3.700017	0.1	0.005262
3.701683	0.1	0.005579
3.703350	0.1	0.007302
3.705017	0.1	0.009718
3.706683	0.1	0.011758
3.708350	0.1	0.013057
3.710017	0.1	0.013527
3.711683	0.1	0.012619
3.713350	0.1	0.010338
3.715017	0.1	0.007860
3.716683	0.1	0.006133
3.718350	0.1	0.005015
3.720017	0.1	0.004014
3.721683	0.1	0.002934
3.723350	0.1	0.001984
3.725017	0.1	0.001532
3.726683	0.1	0.001942
3.728350	0.1	0.003451
3.730017	0.1	0.005490
3.731683	0.1	0.006971
3.733350	0.1	0.007832
3.735017	0.1	0.008973
3.736683	0.1	0.010799
3.738350	0.1	0.012857
3.740017	0.1	0.014105
3.741683	0.1	0.013504
3.743350	0.1	0.010952
3.745017	0.1	0.007311
3.746683	0.1	0.003735
3.748350	0.1	0.001364
3.750017	0.1	0.000806
3.751683	0.1	0.001378
3.753350	0.1	0.001807
3.755017	0.1	0.001672
3.756683	0.1	0.000861
3.758350	0.1	-0.000978
3.760017	0.1	-0.003111
3.761683	0.1	-0.004005
3.763350	0.1	-0.003264
3.765017	0.1	-0.001811
3.766683	0.1	-0.000936
3.768350	0.1	-0.001546
3.770017	0.1	-0.003451
3.771683	0.1	-0.006086
3.773350	0.1	-0.009760
3.775017	0.1	-0.014575
3.776683	0.1	-0.018864
3.778350	0.1	-0.020252
3.780017	0.1	-0.017956
3.781683	0.1	-0.013509
3.783350	0.1	-0.009057
3.785017	0.1	-0.005574
3.786683	0.1	-0.002845
3.788350	0.1	-0.000428
3.790017	0.1	0.001849
3.791683	0.1	0.004033
3.793350	0.1	0.006338
3.795017	0.1	0.009048
3.796683	0.1	0.012126
3.798350	0.1	0.015092
3.800017	0.1	0.017215
3.801683	0.1	0.017826
3.803350	0.1	0.016838
3.805017	0.1	0.015236
3.806683	0.1	0.014296
3.808350	0.1	0.014133
3.810017	0.1	0.013979
3.811683	0.1	0.013597
3.813350	0.1	0.013229
3.815017	0.1	0.012857
3.816683	0.1	0.012494
3.818350	0.1	0.012387
3.820017	0.1	0.012182
3.821683	0.1	0.010757
3.823350	0.1	0.007446
3.825017	0.1	0.002701
3.826683	0.1	-0.002342
3.828350	0.1	-0.006170
3.830017	0.1	-0.007595
3.831683	0.1	-0.006743
3.833350	0.1	-0.004866
3.835017	0.1	-0.003390
3.836683	0.1	-0.003166
3.838350	0.1	-0.003944
3.840017	0.1	-0.004363
3.841683	0.1	-0.003199
3.843350	0.1	-0.000610
3.845017	0.1	0.002501
3.846683	0.1	0.005993
3.848350	0.1	0.010063
3.850017	0.1	0.014044
3.851683	0.1	0.016941
3.853350	0.1	0.018026
3.855017	0.1	0.016843
3.856683	0.1	0.014212
3.858350	0.1	0.012028
3.860017	0.1	0.011032
3.861683	0.1	0.010300
3.863350	0.1	0.008848
3.865017	0.1	0.006692
3.866683	0.1	0.004517
3.868350	0.1	0.002673
3.870017	0.1	0.001136
3.871683	0.1	0.000522
3.873350	0.1	0.001891
3.875017	0.1	0.005094
3.876683	0.1	0.008480
3.878350	0.1	0.010524
3.880017	0.1	0.010636
3.881683	0.1	0.008573
3.883350	0.1	0.004484
3.885017	0.1	-0.000433
3.886683	0.1	-0.004172
3.888350	0.1	-0.005201
3.890017	0.1	-0.003059
3.891683	0.1	0.001886
3.893350	0.1	0.008559
3.895017	0.1	0.015488
3.896683	0.1	0.021392
3.898350	0.1	0.025257
3.900017	0.1	0.026478
3.901683	0.1	0.025625
3.903350	0.1	0.024177
3.905017	0.1	0.023153
3.906683	0.1	0.022734
3.908350	0.1	0.022654
3.910017	0.1	0.022566
3.911683	0.1	0.022370
3.913350	0.1	0.022138
3.915017	0.1	0.021667
3.916683	0.1	0.020405
3.918350	0.1	0.017816
3.920017	0.1	0.014030
3.921683	0.1	0.009760
3.923350	0.1	0.005518
3.925017	0.1	0.001728
3.926683	0.1	-0.001243
3.928350	0.1	-0.003451
3.930017	0.1	-0.004834
3.931683	0.1	-0.004922
3.933350	0.1	-0.003520
3.935017	0.1	-0.001057
3.936683	0.1	0.001816
3.938350	0.1	0.004661
3.940017	0.1	0.007427
3.941683	0.1	0.010175
3.943350	0.1	0.012373
3.945017	0.1	0.013141
3.946683	0.1	0.012615
3.948350	0.1	0.011749
3.950017	0.1	0.010943
3.951683	0.1	0.009784
3.953350	0.1	0.007786
3.955017	0.1	0.005132
3.956683	0.1	0.002533
3.958350	0.1	0.000373
3.960017	0.1	-0.001541
3.961683	0.1	-0.003264
3.963350	0.1	-0.004228
3.965017	0.1	-0.003278
3.966683	0.1	0.000489
3.968350	0.1	0.006729
3.970017	0.1	0.013681
3.971683	0.1	0.019032
3.973350	0.1	0.021560
3.975017	0.1	0.021728
3.976683	0.1	0.020512
3.978350	0.1	0.018463
3.980017	0.1	0.015832
3.981683	0.1	0.012885
3.983350	0.1	0.009956
3.985017	0.1	0.007171
3.986683	0.1	0.004382
3.988350	0.1	0.001350
3.990017	0.1	-0.002189
3.991683	0.1	-0.006529
3.993350	0.1	-0.012196
3.995017	0.1	-0.019022
3.996683	0.1	-0.024592
3.998350	0.1	-0.025621
4.000017	0.1	-0.021257
4.001683	0.1	-0.013760
4.003350	0.1	-0.006412
4.005017	0.1	-0.000992
4.006683	0.1	0.002873
4.008350	0.1	0.005621
4.010017	0.1	0.006501
4.011683	0.1	0.004699
4.013350	0.1	0.000400
4.015017	0.1	-0.005080
4.016683	0.1	-0.009905
4.018350	0.1	-0.012890
4.020017	0.1	-0.014026
4.021683	0.1	-0.013551
4.023350	0.1	-0.011115
4.025017	0.1	-0.006901
4.026683	0.1	-0.002985
4.028350	0.1	-0.001704
4.030017	0.1	-0.003013
4.031683	0.1	-0.005201
4.033350	0.1	-0.007292
4.035017	0.1	-0.008848
4.036683	0.1	-0.008922
4.038350	0.1	-0.006831
4.040017	0.1	-0.002631
4.041683	0.1	0.003320
4.043350	0.1	0.009490
4.045017	0.1	0.013141
4.046683	0.1	0.012703
4.048350	0.1	0.009350
4.050017	0.1	0.005923
4.051683	0.1	0.004298
4.053350	0.1	0.003679
4.055017	0.1	0.001998
4.056683	0.1	-0.001164
4.058350	0.1	-0.004498
4.060017	0.1	-0.006869
4.061683	0.1	-0.007949
4.063350	0.1	-0.008084
4.065017	0.1	-0.008321
4.066683	0.1	-0.009537
4.068350	0.1	-0.011493
4.070017	0.1	-0.013253
4.071683	0.1	-0.013732
4.073350	0.1	-0.012182
4.075017	0.1	-0.008978
4.076683	0.1	-0.005411
4.078350	0.1	-0.002612
4.080017	0.1	-0.000787
4.081683	0.1	0.001080
4.083350	0.1	0.003842
4.085017	0.1	0.006473
4.086683	0.1	0.006980
4.088350	0.1	0.004675
4.090017	0.1	0.000508
4.091683	0.1	-0.004233
4.093350	0.1	-0.008526
4.095017	0.1	-0.011432
4.096683	0.1	-0.012363
4.098350	0.1	-0.011488
4.100017	0.1	-0.009621
4.101683	0.1	-0.007642
4.103350	0.1	-0.005988
4.105017	0.1	-0.004699
4.106683	0.1	-0.003916
4.108350	0.1	-0.003739
4.110017	0.1	-0.003795
4.111683	0.1	-0.003641
4.113350	0.1	-0.003004
4.115017	0.1	-0.001658
4.116683	0.1	0.000768
4.118350	0.1	0.004652
4.120017	0.1	0.008950
4.121683	0.1	0.011064
4.123350	0.1	0.009788
4.125017	0.1	0.006487
4.126683	0.1	0.002827
4.128350	0.1	-0.000573
4.130017	0.1	-0.003427
4.131683	0.1	-0.005257
4.133350	0.1	-0.005872
4.135017	0.1	-0.006002
4.136683	0.1	-0.006864
4.138350	0.1	-0.008857
4.140017	0.1	-0.010696
4.141683	0.1	-0.010286
4.143350	0.1	-0.006715
4.145017	0.1	-0.000959
4.146683	0.1	0.004820
4.148350	0.1	0.008512
4.150017	0.1	0.009281
4.151683	0.1	0.007679
4.153350	0.1	0.004726
4.155017	0.1	0.001662
4.156683	0.1	-0.000298
4.158350	0.1	-0.001201
4.160017	0.1	-0.002142
4.161683	0.1	-0.003320
4.163350	0.1	-0.004200
4.165017	0.1	-0.005034
4.166683	0.1	-0.006426
4.168350	0.1	-0.008149
4.170017	0.1	-0.009742
4.171683	0.1	-0.011404
4.173350	0.1	-0.013425
4.175017	0.1	-0.015106
4.176683	0.1	-0.015115
4.178350	0.1	-0.012764
4.180017	0.1	-0.008726
4.181683	0.1	-0.004880
4.183350	0.1	-0.003218
4.185017	0.1	-0.004722
4.186683	0.1	-0.008941
4.188350	0.1	-0.014002
4.190017	0.1	-0.017677
4.191683	0.1	-0.018599
4.193350	0.1	-0.017001
4.195017	0.1	-0.014724
4.196683	0.1	-0.013700
4.198350	0.1	-0.014431
4.200017	0.1	-0.016154
4.201683	0.1	-0.017718
4.203350	0.1	-0.018384
4.205017	0.1	-0.018408
4.206683	0.1	-0.018543
4.208350	0.1	-0.018948
4.210017	0.1	-0.018966
4.211683	0.1	-0.017453
4.213350	0.1	-0.013723
4.215017	0.1	-0.008852
4.216683	0.1	-0.004983
4.218350	0.1	-0.002971
4.220017	0.1	-0.002189
4.221683	0.1	-0.002263
4.223350	0.1	-0.003711
4.225017	0.1	-0.006752
4.226683	0.1	-0.010314
4.228350	0.1	-0.012992
4.230017	0.1	-0.014226
4.231683	0.1	-0.014235
4.233350	0.1	-0.013853
4.235017	0.1	-0.013886
4.236683	0.1	-0.013988
4.238350	0.1	-0.013248
4.240017	0.1	-0.011334
4.241683	0.1	-0.008414
4.243350	0.1	-0.005071
4.245017	0.1	-0.002231
4.246683	0.1	-0.000605
4.248350	0.1	-0.000261
4.250017	0.1	-0.001169
4.251683	0.1	-0.003786
4.253350	0.1	-0.008186
4.255017	0.1	-0.012689
4.256683	0.1	-0.014659
4.258350	0.1	-0.013127
4.260017	0.1	-0.009490
4.261683	0.1	-0.005476
4.263350	0.1	-0.001932
4.265017	0.1	0.000405
4.266683	0.1	0.000908
4.268350	0.1	-0.000289
4.270017	0.1	-0.002729
4.271683	0.1	-0.006543
4.273350	0.1	-0.012261
4.275017	0.1	-0.019316
4.276683	0.1	-0.025565
4.278350	0.1	-0.029062
4.280017	0.1	-0.029448
4.281683	0.1	-0.028154
4.283350	0.1	-0.027176
4.285017	0.1	-0.026645
4.286683	0.1	-0.024987
4.288350	0.1	-0.021630
4.290017	0.1	-0.017178
4.291683	0.1	-0.012089
4.293350	0.1	-0.006659
4.295017	0.1	-0.001499
4.296683	0.1	0.002426
4.298350	0.1	0.004112
4.300017	0.1	0.002738
4.301683	0.1	-0.002007
4.303350	0.1	-0.009187
4.305017	0.1	-0.016908
4.306683	0.1	-0.023725
4.308350	0.1	-0.028866
4.310017	0.1	-0.031595
4.311683	0.1	-0.031609
4.313350	0.1	-0.029663
4.315017	0.1	-0.026580
4.316683	0.1	-0.022589
4.318350	0.1	-0.018277
4.320017	0.1	-0.014566
4.321683	0.1	-0.011930
4.323350	0.1	-0.010780
4.325017	0.1	-0.011702
4.326683	0.1	-0.014384
4.328350	0.1	-0.017104
4.330017	0.1	-0.017886
4.331683	0.1	-0.016256
4.333350	0.1	-0.013472
4.335017	0.1	-0.010729
4.336683	0.1	-0.008354
4.338350	0.1	-0.006887
4.340017	0.1	-0.006896
4.341683	0.1	-0.007944
4.343350	0.1	-0.009160
4.345017	0.1	-0.010165
4.346683	0.1	-0.011418
4.348350	0.1	-0.014026
4.350017	0.1	-0.018408
4.351683	0.1	-0.023213
4.353350	0.1	-0.026012
4.355017	0.1	-0.025029
4.356683	0.1	-0.020694
4.358350	0.1	-0.015455
4.360017	0.1	-0.011590
4.361683	0.1	-0.009527
4.363350	0.1	-0.008554
4.365017	0.1	-0.008177
4.366683	0.1	-0.008047
4.368350	0.1	-0.007758
4.370017	0.1	-0.007316
4.371683	0.1	-0.007041
4.373350	0.1	-0.007222
4.375017	0.1	-0.007874
4.376683	0.1	-0.008573
4.378350	0.1	-0.008750
4.380017	0.1	-0.008079
4.381683	0.1	-0.006831
4.383350	0.1	-0.005974
4.385017	0.1	-0.006682
4.386683	0.1	-0.009257
4.388350	0.1	-0.012326
4.390017	0.1	-0.013821
4.391683	0.1	-0.013094
4.393350	0.1	-0.011306
4.395017	0.1	-0.010058
4.396683	0.1	-0.010375
4.398350	0.1	-0.012373
4.400017	0.1	-0.015353
4.401683	0.1	-0.018161
4.403350	0.1	-0.019614
4.405017	0.1	-0.019278
4.406683	0.1	-0.017858
4.408350	0.1	-0.016028
4.410017	0.1	-0.013565
4.411683	0.1	-0.010519
4.413350	0.1	-0.007600
4.415017	0.1	-0.005336
4.416683	0.1	-0.004186
4.418350	0.1	-0.004424
4.420017	0.1	-0.005080
4.421683	0.1	-0.004391
4.423350	0.1	-0.002026
4.425017	0.1	0.000224
4.426683	0.1	0.000363
4.428350	0.1	-0.001965
4.430017	0.1	-0.005802
4.431683	0.1	-0.009988
4.433350	0.1	-0.013644
4.435017	0.1	-0.016564
4.436683	0.1	-0.019139
4.438350	0.1	-0.021490
4.440017	0.1	-0.023027
4.441683	0.1	-0.023083
4.443350	0.1	-0.021537
4.445017	0.1	-0.018696
4.446683	0.1	-0.015269
4.448350	0.1	-0.012359
4.450017	0.1	-0.010938
4.451683	0.1	-0.011255
4.453350	0.1	-0.012768
4.455017	0.1	-0.015092
4.456683	0.1	-0.018803
4.458350	0.1	-0.023874
4.460017	0.1	-0.028592
4.461683	0.1	-0.031362
4.463350	0.1	-0.031530
4.465017	0.1	-0.028745
4.466683	0.1	-0.023544
4.468350	0.1	-0.017667
4.470017	0.1	-0.012745
4.471683	0.1	-0.009504
4.473350	0.1	-0.008298
4.475017	0.1	-0.009248
4.476683	0.1	-0.011451
4.478350	0.1	-0.013495
4.480017	0.1	-0.014845
4.481683	0.1	-0.016028
4.483350	0.1	-0.017695
4.485017	0.1	-0.019656
4.486683	0.1	-0.020685
4.488350	0.1	-0.019497
4.490017	0.1	-0.015940
4.491683	0.1	-0.011623
4.493350	0.1	-0.009127
4.495017	0.1	-0.010175
4.496683	0.1	-0.014212
4.498350	0.1	-0.018701
4.500017	0.1	-0.021262
4.501683	0.1	-0.021462
4.503350	0.1	-0.020671
4.505017	0.1	-0.020582
4.506683	0.1	-0.021895
4.508350	0.1	-0.023916
4.510017	0.1	-0.025192
4.511683	0.1	-0.024596
4.513350	0.1	-0.022324
4.515017	0.1	-0.020014
4.516683	0.1	-0.019381
4.518350	0.1	-0.020433
4.520017	0.1	-0.021453
4.521683	0.1	-0.020685
4.523350	0.1	-0.018231
4.525017	0.1	-0.016405
4.526683	0.1	-0.017192
4.528350	0.1	-0.019651
4.530017	0.1	-0.020852
4.531683	0.1	-0.019111
4.533350	0.1	-0.015628
4.535017	0.1	-0.012778
4.536683	0.1	-0.011763
4.538350	0.1	-0.012633
4.540017	0.1	-0.015427
4.541683	0.1	-0.019781
4.543350	0.1	-0.023893
4.545017	0.1	-0.025551
4.546683	0.1	-0.024405
4.548350	0.1	-0.021798
4.550017	0.1	-0.018794
4.551683	0.1	-0.015460
4.553350	0.1	-0.011534
4.555017	0.1	-0.006706
4.556683	0.1	-0.000969
4.558350	0.1	0.004317
4.560017	0.1	0.006841
4.561683	0.1	0.005616
4.563350	0.1	0.002105
4.565017	0.1	-0.000987
4.566683	0.1	-0.001830
4.568350	0.1	-0.000107
4.570017	0.1	0.003604
4.571683	0.1	0.008042
4.573350	0.1	0.011628
4.575017	0.1	0.013257
4.576683	0.1	0.012605
4.578350	0.1	0.009807
4.580017	0.1	0.005038
4.581683	0.1	-0.001024
4.583350	0.1	-0.006962
4.585017	0.1	-0.011479
4.586683	0.1	-0.014212
4.588350	0.1	-0.015544
4.590017	0.1	-0.016200
4.591683	0.1	-0.016517
4.593350	0.1	-0.015791
4.595017	0.1	-0.013206
4.596683	0.1	-0.009341
4.598350	0.1	-0.005900
4.600017	0.1	-0.004098
4.601683	0.1	-0.004135
4.603350	0.1	-0.005346
4.605017	0.1	-0.006310
4.606683	0.1	-0.005965
4.608350	0.1	-0.004973
4.610017	0.1	-0.004903
4.611683	0.1	-0.006030
4.613350	0.1	-0.006901
4.615017	0.1	-0.006179
4.616683	0.1	-0.003707
4.618350	0.1	-0.000158
4.620017	0.1	0.003558
4.621683	0.1	0.006380
4.623350	0.1	0.007050
4.625017	0.1	0.004680
4.626683	0.1	-0.000661
4.628350	0.1	-0.007818
4.630017	0.1	-0.014454
4.631683	0.1	-0.018142
4.633350	0.1	-0.017718
4.635017	0.1	-0.013611
4.636683	0.1	-0.007455
4.638350	0.1	-0.000722
4.640017	0.1	0.005844
4.641683	0.1	0.011344
4.643350	0.1	0.014897
4.645017	0.1	0.016061
4.646683	0.1	0.014831
4.648350	0.1	0.011665
4.650017	0.1	0.006878
4.651683	0.1	0.000331
4.653350	0.1	-0.007455
4.655017	0.1	-0.014678
4.656683	0.1	-0.019041
4.658350	0.1	-0.019306
4.660017	0.1	-0.016140
4.661683	0.1	-0.011525
4.663350	0.1	-0.007600
4.665017	0.1	-0.006002
4.666683	0.1	-0.007325
4.668350	0.1	-0.010612
4.670017	0.1	-0.013704
4.671683	0.1	-0.014715
4.673350	0.1	-0.013080
4.675017	0.1	-0.009662
4.676683	0.1	-0.006375
4.678350	0.1	-0.004964
4.680017	0.1	-0.005662
4.681683	0.1	-0.007036
4.683350	0.1	-0.007595
4.685017	0.1	-0.007539
4.686683	0.1	-0.008252
4.688350	0.1	-0.010324
4.690017	0.1	-0.012899
4.691683	0.1	-0.014687
4.693350	0.1	-0.014771
4.695017	0.1	-0.012964
4.696683	0.1	-0.010589
4.698350	0.1	-0.009923
4.700017	0.1	-0.011721
4.701683	0.1	-0.014207
4.703350	0.1	-0.014920
4.705017	0.1	-0.012936
4.706683	0.1	-0.009281
4.708350	0.1	-0.006030
4.710017	0.1	-0.004922
4.711683	0.1	-0.006086
4.713350	0.1	-0.008373
4.715017	0.1	-0.010640
4.716683	0.1	-0.012051
4.718350	0.1	-0.012228
4.720017	0.1	-0.011758
4.721683	0.1	-0.011502
4.723350	0.1	-0.011208
4.725017	0.1	-0.009839
4.726683	0.1	-0.006799
4.728350	0.1	-0.002659
4.730017	0.1	0.000941
4.731683	0.1	0.002743
4.733350	0.1	0.002608
4.735017	0.1	0.000945
4.736683	0.1	-0.001197
4.738350	0.1	-0.002733
4.740017	0.1	-0.004005
4.741683	0.1	-0.005700
4.743350	0.1	-0.007143
4.745017	0.1	-0.007013
4.746683	0.1	-0.005052
4.748350	0.1	-0.002631
4.750017	0.1	-0.001774
4.751683	0.1	-0.003325
4.753350	0.1	-0.006119
4.755017	0.1	-0.008233
4.756683	0.1	-0.008964
4.758350	0.1	-0.009001
4.760017	0.1	-0.008941
4.761683	0.1	-0.008778
4.763350	0.1	-0.008321
4.765017	0.1	-0.006724
4.766683	0.1	-0.002780
4.768350	0.1	0.002687
4.770017	0.1	0.006352
4.771683	0.1	0.005644
4.773350	0.1	0.001052
4.775017	0.1	-0.004759
4.776683	0.1	-0.009015
4.778350	0.1	-0.010240
4.780017	0.1	-0.008526
4.781683	0.1	-0.005281
4.783350	0.1	-0.002533
4.785017	0.1	-0.001425
4.786683	0.1	-0.001495
4.788350	0.1	-0.001662
4.790017	0.1	-0.001360
4.791683	0.1	-0.000689
4.793350	0.1	0.000196
4.795017	0.1	0.001295
4.796683	0.1	0.002440
4.798350	0.1	0.002976
4.800017	0.1	0.002231
4.801683	0.1	0.000410
4.803350	0.1	-0.001513
4.805017	0.1	-0.002547
4.806683	0.1	-0.002179
4.808350	0.1	-0.000931
4.810017	0.1	-0.000061
4.811683	0.1	-0.000466
4.813350	0.1	-0.002119
4.815017	0.1	-0.004196
4.816683	0.1	-0.005793
4.818350	0.1	-0.006668
4.820017	0.1	-0.006719
4.821683	0.1	-0.005257
4.823350	0.1	-0.002244
4.825017	0.1	0.000657
4.826683	0.1	0.001201
4.828350	0.1	-0.001402
4.830017	0.1	-0.005155
4.831683	0.1	-0.006305
4.833350	0.1	-0.002980
4.835017	0.1	0.002719
4.836683	0.1	0.006952
4.838350	0.1	0.007125
4.840017	0.1	0.003302
4.841683	0.1	-0.001751
4.843350	0.1	-0.004810
4.845017	0.1	-0.004787
4.846683	0.1	-0.002850
4.848350	0.1	-0.001071
4.850017	0.1	-0.001057
4.851683	0.1	-0.002775
4.853350	0.1	-0.004736
4.855017	0.1	-0.005933
4.856683	0.1	-0.006631
4.858350	0.1	-0.006780
4.860017	0.1	-0.005146
4.861683	0.1	-0.001038
4.863350	0.1	0.003991
4.865017	0.1	0.007539
4.866683	0.1	0.008484
4.868350	0.1	0.006990
4.870017	0.1	0.004075
4.871683	0.1	0.001704
4.873350	0.1	0.001900
4.875017	0.1	0.005295
4.876683	0.1	0.010747
4.878350	0.1	0.016233
4.880017	0.1	0.019916
4.881683	0.1	0.020489
4.883350	0.1	0.017625
4.885017	0.1	0.012703
4.886683	0.1	0.008107
4.888350	0.1	0.005583
4.890017	0.1	0.005462
4.891683	0.1	0.006459
4.893350	0.1	0.006184
4.895017	0.1	0.002743
4.896683	0.1	-0.003655
4.898350	0.1	-0.010780
4.900017	0.1	-0.015968
4.901683	0.1	-0.017304
4.903350	0.1	-0.014608
4.905017	0.1	-0.009807
4.906683	0.1	-0.005574
4.908350	0.1	-0.003451
4.910017	0.1	-0.002906
4.911683	0.1	-0.001504
4.913350	0.1	0.002538
4.915017	0.1	0.007660
4.916683	0.1	0.010571
4.918350	0.1	0.009928
4.920017	0.1	0.006855
4.921683	0.1	0.002896
4.923350	0.1	-0.000643
4.925017	0.1	-0.002035
4.926683	0.1	0.000237
4.928350	0.1	0.005811
4.930017	0.1	0.012363
4.931683	0.1	0.017174
4.933350	0.1	0.018440
4.935017	0.1	0.016168
4.936683	0.1	0.012824
4.938350	0.1	0.011860
4.940017	0.1	0.014650
4.941683	0.1	0.019926
4.943350	0.1	0.025979
4.945017	0.1	0.031623
4.946683	0.1	0.035590
4.948350	0.1	0.036685
4.950017	0.1	0.034841
4.951683	0.1	0.031330
4.953350	0.1	0.027730
4.955017	0.1	0.025220
4.956683	0.1	0.024377
4.958350	0.1	0.025094
4.960017	0.1	0.026976
4.961683	0.1	0.029583
4.963350	0.1	0.032005
4.965017	0.1	0.033053
4.966683	0.1	0.032457
4.968350	0.1	0.031157
4.970017	0.1	0.030170
4.971683	0.1	0.029509
4.973350	0.1	0.028526
4.975017	0.1	0.026864
4.976683	0.1	0.024620
4.978350	0.1	0.021979
4.980017	0.1	0.019060
4.981683	0.1	0.016359
4.983350	0.1	0.015302
4.985017	0.1	0.017476
4.986683	0.1	0.023129
4.988350	0.1	0.031111
4.990017	0.1	0.039972
4.991683	0.1	0.048559
4.993350	0.1	0.055777
4.995017	0.1	0.060541
4.996683	0.1	0.062496
4.998350	0.1	0.062552
5.000017	0.1	0.062278
5.001683	0.1	0.062604
5.003350	0.1	0.063172
5.005017	0.1	0.063158
5.006683	0.1	0.062278
5.008350	0.1	0.061202
5.010017	0.1	0.061658
5.011683	0.1	0.064429
5.013350	0.1	0.067423
5.015017	0.1	0.068182
5.016683	0.1	0.067069
5.018350	0.1	0.066403
5.020017	0.1	0.067865
5.021683	0.1	0.071418
5.023350	0.1	0.076042
5.025017	0.1	0.080792
5.026683	0.1	0.084764
5.028350	0.1	0.087204
5.030017	0.1	0.088378
5.031683	0.1	0.089686
5.033350	0.1	0.092597
5.035017	0.1	0.097384
5.036683	0.1	0.102515
5.038350	0.1	0.105668
5.040017	0.1	0.106189
5.041683	0.1	0.105356
5.043350	0.1	0.104657
5.045017	0.1	0.105374
5.046683	0.1	0.108285
5.048350	0.1	0.112783
5.050017	0.1	0.117356
5.051683	0.1	0.120807
5.053350	0.1	0.122446
5.055017	0.1	0.121971
5.056683	0.1	0.119829
5.058350	0.1	0.117193
5.060017	0.1	0.115023
5.061683	0.1	0.113635
5.063350	0.1	0.113919
5.065017	0.1	0.117505
5.066683	0.1	0.124197
5.068350	0.1	0.131195
5.070017	0.1	0.135647
5.071683	0.1	0.136513
5.073350	0.1	0.134674
5.075017	0.1	0.131777
5.076683	0.1	0.129202
5.078350	0.1	0.128178
5.080017	0.1	0.129342
5.081683	0.1	0.131750
5.083350	0.1	0.133761
5.085017	0.1	0.134576
5.086683	0.1	0.134301
5.088350	0.1	0.133407
5.090017	0.1	0.132648
5.091683	0.1	0.132718
5.093350	0.1	0.133771
5.095017	0.1	0.135517
5.096683	0.1	0.137757
5.098350	0.1	0.140583
5.100017	0.1	0.143917
5.101683	0.1	0.147074
5.103350	0.1	0.148816
5.105017	0.1	0.148383
5.106683	0.1	0.146800
5.108350	0.1	0.146260
5.110017	0.1	0.147852
5.111683	0.1	0.150451
5.113350	0.1	0.151852
5.115017	0.1	0.150916
5.116683	0.1	0.148308
5.118350	0.1	0.145352
5.120017	0.1	0.143088
5.121683	0.1	0.142311
5.123350	0.1	0.143526
5.125017	0.1	0.146367
5.126683	0.1	0.149896
5.128350	0.1	0.153361
5.130017	0.1	0.155848
5.131683	0.1	0.156024
5.133350	0.1	0.153147
5.135017	0.1	0.148336
5.136683	0.1	0.144183
5.138350	0.1	0.142204
5.140017	0.1	0.141282
5.141683	0.1	0.139778
5.143350	0.1	0.138041
5.145017	0.1	0.137845
5.146683	0.1	0.140001
5.148350	0.1	0.143629
5.150017	0.1	0.147205
5.151683	0.1	0.149552
5.153350	0.1	0.150464
5.155017	0.1	0.150846
5.156683	0.1	0.151680
5.158350	0.1	0.153375
5.160017	0.1	0.155740
5.161683	0.1	0.158083
5.163350	0.1	0.159633
5.165017	0.1	0.159764
5.166683	0.1	0.157943
5.168350	0.1	0.154637
5.170017	0.1	0.151573
5.171683	0.1	0.150143
5.173350	0.1	0.150143
5.175017	0.1	0.150572
5.176683	0.1	0.150949
5.178350	0.1	0.151824
5.180017	0.1	0.153771
5.181683	0.1	0.156080
5.183350	0.1	0.157608
5.185017	0.1	0.158390
5.186683	0.1	0.159419
5.188350	0.1	0.161431
5.190017	0.1	0.164253
5.191683	0.1	0.166800
5.193350	0.1	0.167806
5.195017	0.1	0.166837
5.196683	0.1	0.164411
5.198350	0.1	0.161282
5.200017	0.1	0.158134
5.201683	0.1	0.155703
5.203350	0.1	0.154758
5.205017	0.1	0.155689
5.206683	0.1	0.158106
5.208350	0.1	0.160499
5.210017	0.1	0.160658
5.211683	0.1	0.157780
5.213350	0.1	0.153780
5.215017	0.1	0.151373
5.216683	0.1	0.151782
5.218350	0.1	0.154651
5.220017	0.1	0.158604
5.221683	0.1	0.161394
5.223350	0.1	0.161133
5.225017	0.1	0.157622
5.226683	0.1	0.152043
5.228350	0.1	0.146092
5.230017	0.1	0.141757
5.231683	0.1	0.140504
5.233350	0.1	0.142092
5.235017	0.1	0.145030
5.236683	0.1	0.148267
5.238350	0.1	0.151778
5.240017	0.1	0.155452
5.241683	0.1	0.158097
5.243350	0.1	0.158325
5.245017	0.1	0.156001
5.246683	0.1	0.152206
5.248350	0.1	0.148593
5.250017	0.1	0.146893
5.251683	0.1	0.147964
5.253350	0.1	0.151214
5.255017	0.1	0.155289
5.256683	0.1	0.158949
5.258350	0.1	0.161412
5.260017	0.1	0.162316
5.261683	0.1	0.161789
5.263350	0.1	0.160583
5.265017	0.1	0.159745
5.266683	0.1	0.160118
5.268350	0.1	0.161878
5.270017	0.1	0.164141
5.271683	0.1	0.165496
5.273350	0.1	0.165249
5.275017	0.1	0.163922
5.276683	0.1	0.162064
5.278350	0.1	0.159824
5.280017	0.1	0.158385
5.281683	0.1	0.160011
5.283350	0.1	0.165408
5.285017	0.1	0.172388
5.286683	0.1	0.177389
5.288350	0.1	0.177938
5.290017	0.1	0.174255
5.291683	0.1	0.168737
5.293350	0.1	0.163866
5.295017	0.1	0.160956
5.296683	0.1	0.159908
5.298350	0.1	0.159396
5.300017	0.1	0.158148
5.301683	0.1	0.156141
5.303350	0.1	0.154609
5.305017	0.1	0.155228
5.306683	0.1	0.158758
5.308350	0.1	0.164434
5.310017	0.1	0.170670
5.311683	0.1	0.175671
5.313350	0.1	0.177957
5.315017	0.1	0.177287
5.316683	0.1	0.174837
5.318350	0.1	0.171931
5.320017	0.1	0.169151
5.321683	0.1	0.166711
5.323350	0.1	0.164993
5.325017	0.1	0.164243
5.326683	0.1	0.164420
5.328350	0.1	0.165780
5.330017	0.1	0.168825
5.331683	0.1	0.173296
5.333350	0.1	0.177785
5.335017	0.1	0.180835
5.336683	0.1	0.182167
5.338350	0.1	0.182148
5.340017	0.1	0.180383
5.341683	0.1	0.176700
5.343350	0.1	0.172947
5.345017	0.1	0.171503
5.346683	0.1	0.172574
5.348350	0.1	0.174507
5.350017	0.1	0.176174
5.351683	0.1	0.177654
5.353350	0.1	0.179214
5.355017	0.1	0.180961
5.356683	0.1	0.182786
5.358350	0.1	0.183769
5.360017	0.1	0.182539
5.361683	0.1	0.178884
5.363350	0.1	0.174120
5.365017	0.1	0.169557
5.366683	0.1	0.165752
5.368350	0.1	0.163396
5.370017	0.1	0.163391
5.371683	0.1	0.165757
5.373350	0.1	0.169412
5.375017	0.1	0.173063
5.376683	0.1	0.176029
5.378350	0.1	0.178488
5.380017	0.1	0.180821
5.381683	0.1	0.183266
5.383350	0.1	0.186078
5.385017	0.1	0.189119
5.386683	0.1	0.191405
5.388350	0.1	0.191401
5.390017	0.1	0.188295
5.391683	0.1	0.183186
5.393350	0.1	0.178921
5.395017	0.1	0.177948
5.396683	0.1	0.180192
5.398350	0.1	0.183443
5.400017	0.1	0.185100
5.401683	0.1	0.183652
5.403350	0.1	0.179973
5.405017	0.1	0.176970
5.406683	0.1	0.177398
5.408350	0.1	0.182181
5.410017	0.1	0.189892
5.411683	0.1	0.196807
5.413350	0.1	0.199033
5.415017	0.1	0.195708
5.416683	0.1	0.189384
5.418350	0.1	0.183349
5.420017	0.1	0.178991
5.421683	0.1	0.176122
5.423350	0.1	0.174842
5.425017	0.1	0.175526
5.426683	0.1	0.177226
5.428350	0.1	0.177925
5.430017	0.1	0.176909
5.431683	0.1	0.175904
5.433350	0.1	0.177198
5.435017	0.1	0.181152
5.436683	0.1	0.185403
5.438350	0.1	0.186856
5.440017	0.1	0.184798
5.441683	0.1	0.181305
5.443350	0.1	0.178888
5.445017	0.1	0.178651
5.446683	0.1	0.180379
5.448350	0.1	0.183722
5.450017	0.1	0.188253
5.451683	0.1	0.192313
5.453350	0.1	0.193217
5.455017	0.1	0.189380
5.456683	0.1	0.181785
5.458350	0.1	0.173440
5.460017	0.1	0.167531
5.461683	0.1	0.165766
5.463350	0.1	0.168029
5.465017	0.1	0.172774
5.466683	0.1	0.177966
5.468350	0.1	0.182213
5.470017	0.1	0.184793
5.471683	0.1	0.184882
5.473350	0.1	0.181813
5.475017	0.1	0.176388
5.476683	0.1	0.171456
5.478350	0.1	0.169985
5.480017	0.1	0.172318
5.481683	0.1	0.175941
5.483350	0.1	0.177799
5.485017	0.1	0.176835
5.486683	0.1	0.174288
5.488350	0.1	0.171871
5.490017	0.1	0.170525
5.491683	0.1	0.170786
5.493350	0.1	0.173021
5.495017	0.1	0.176281
5.496683	0.1	0.178297
5.498350	0.1	0.177505
5.500017	0.1	0.173789
5.501683	0.1	0.168034
5.503350	0.1	0.162432
5.505017	0.1	0.159615
5.506683	0.1	0.160192
5.508350	0.1	0.162604
5.510017	0.1	0.165612
5.511683	0.1	0.169030
5.513350	0.1	0.172313
5.515017	0.1	0.174418
5.516683	0.1	0.175154
5.518350	0.1	0.175238
5.520017	0.1	0.175177
5.521683	0.1	0.175210
5.523350	0.1	0.175764
5.525017	0.1	0.177291
5.526683	0.1	0.179824
5.528350	0.1	0.182767
5.530017	0.1	0.185319
5.531683	0.1	0.187163
5.533350	0.1	0.188230
5.535017	0.1	0.188067
5.536683	0.1	0.186446
5.538350	0.1	0.184085
5.540017	0.1	0.181692
5.541683	0.1	0.178744
5.543350	0.1	0.174819
5.545017	0.1	0.171452
5.546683	0.1	0.170944
5.548350	0.1	0.173855
5.550017	0.1	0.178833
5.551683	0.1	0.184206
5.553350	0.1	0.189357
5.555017	0.1	0.194432
5.556683	0.1	0.198805
5.558350	0.1	0.200630
5.560017	0.1	0.198600
5.561683	0.1	0.193529
5.563350	0.1	0.187727
5.565017	0.1	0.183294
5.566683	0.1	0.181114
5.568350	0.1	0.181110
5.570017	0.1	0.182511
5.571683	0.1	0.183797
5.573350	0.1	0.183731
5.575017	0.1	0.182777
5.576683	0.1	0.182316
5.578350	0.1	0.183149
5.580017	0.1	0.185571
5.581683	0.1	0.189468
5.583350	0.1	0.193920
5.585017	0.1	0.197371
5.586683	0.1	0.198437
5.588350	0.1	0.196761
5.590017	0.1	0.193208
5.591683	0.1	0.188993
5.593350	0.1	0.184900
5.595017	0.1	0.181342
5.596683	0.1	0.178656
5.598350	0.1	0.177007
5.600017	0.1	0.176332
5.601683	0.1	0.176323
5.603350	0.1	0.176677
5.605017	0.1	0.176965
5.606683	0.1	0.176695
5.608350	0.1	0.175880
5.610017	0.1	0.174455
5.611683	0.1	0.171438
5.613350	0.1	0.166357
5.615017	0.1	0.160825
5.616683	0.1	0.157296
5.618350	0.1	0.156653
5.620017	0.1	0.157831
5.621683	0.1	0.159540
5.623350	0.1	0.161678
5.625017	0.1	0.164132
5.626683	0.1	0.165552
5.628350	0.1	0.164662
5.630017	0.1	0.161622
5.631683	0.1	0.157668
5.633350	0.1	0.154157
5.635017	0.1	0.152043
5.636683	0.1	0.151512
5.638350	0.1	0.151973
5.640017	0.1	0.152616
5.641683	0.1	0.152704
5.643350	0.1	0.151666
5.645017	0.1	0.149985
5.646683	0.1	0.149058
5.648350	0.1	0.149775
5.650017	0.1	0.152290
5.651683	0.1	0.156416
5.653350	0.1	0.161622
5.655017	0.1	0.166730
5.656683	0.1	0.169841
5.658350	0.1	0.169608
5.660017	0.1	0.166679
5.661683	0.1	0.162995
5.663350	0.1	0.160364
5.665017	0.1	0.159675
5.666683	0.1	0.160509
5.668350	0.1	0.161417
5.670017	0.1	0.160811
5.671683	0.1	0.158334
5.673350	0.1	0.155489
5.675017	0.1	0.154041
5.676683	0.1	0.154166
5.678350	0.1	0.154939
5.680017	0.1	0.155689
5.681683	0.1	0.156374
5.683350	0.1	0.157151
5.685017	0.1	0.157971
5.686683	0.1	0.158548
5.688350	0.1	0.158488
5.690017	0.1	0.157128
5.691683	0.1	0.153868
5.693350	0.1	0.149049
5.695017	0.1	0.144071
5.696683	0.1	0.140639
5.698350	0.1	0.139712
5.700017	0.1	0.140974
5.701683	0.1	0.143219
5.703350	0.1	0.145040
5.705017	0.1	0.145291
5.706683	0.1	0.143135
5.708350	0.1	0.138725
5.710017	0.1	0.133612
5.711683	0.1	0.129696
5.713350	0.1	0.128350
5.715017	0.1	0.129752
5.716683	0.1	0.132238
5.718350	0.1	0.133459
5.720017	0.1	0.132131
5.721683	0.1	0.128900
5.723350	0.1	0.126241
5.725017	0.1	0.126376
5.726683	0.1	0.129058
5.728350	0.1	0.132495
5.730017	0.1	0.135251
5.731683	0.1	0.136541
5.733350	0.1	0.136197
5.735017	0.1	0.134995
5.736683	0.1	0.133840
5.738350	0.1	0.132686
5.740017	0.1	0.130557
5.741683	0.1	0.126567
5.743350	0.1	0.120979
5.745017	0.1	0.115298
5.746683	0.1	0.111288
5.748350	0.1	0.109933
5.750017	0.1	0.111377
5.751683	0.1	0.115521
5.753350	0.1	0.121454
5.755017	0.1	0.127070
5.756683	0.1	0.130245
5.758350	0.1	0.130041
5.760017	0.1	0.126571
5.761683	0.1	0.120322
5.763350	0.1	0.112150
5.765017	0.1	0.103530
5.766683	0.1	0.096131
5.768350	0.1	0.091959
5.770017	0.1	0.093165
5.771683	0.1	0.099973
5.773350	0.1	0.109538
5.775017	0.1	0.117719
5.776683	0.1	0.121733
5.778350	0.1	0.121049
5.780017	0.1	0.116867
5.781683	0.1	0.111242
5.783350	0.1	0.106297
5.785017	0.1	0.103530
5.786683	0.1	0.103042
5.788350	0.1	0.103489
5.790017	0.1	0.103898
5.791683	0.1	0.104853
5.793350	0.1	0.107321
5.795017	0.1	0.111070
5.796683	0.1	0.114911
5.798350	0.1	0.118008
5.800017	0.1	0.120094
5.801683	0.1	0.120457
5.803350	0.1	0.118245
5.805017	0.1	0.114120
5.806683	0.1	0.109938
5.808350	0.1	0.107046
5.810017	0.1	0.105440
5.811683	0.1	0.104201
5.813350	0.1	0.102506
5.815017	0.1	0.100015
5.816683	0.1	0.096909
5.818350	0.1	0.094189
5.820017	0.1	0.093081
5.821683	0.1	0.093617
5.823350	0.1	0.094837
5.825017	0.1	0.096275
5.826683	0.1	0.098175
5.828350	0.1	0.100541
5.830017	0.1	0.102804
5.831683	0.1	0.103973
5.833350	0.1	0.103335
5.835017	0.1	0.101291
5.836683	0.1	0.098846
5.838350	0.1	0.096764
5.840017	0.1	0.095358
5.841683	0.1	0.094539
5.843350	0.1	0.093891
5.845017	0.1	0.093249
5.846683	0.1	0.093137
5.848350	0.1	0.093980
5.850017	0.1	0.095721
5.851683	0.1	0.098236
5.853350	0.1	0.100951
5.855017	0.1	0.102171
5.856683	0.1	0.100089
5.858350	0.1	0.094930
5.860017	0.1	0.089156
5.861683	0.1	0.085058
5.863350	0.1	0.083088
5.865017	0.1	0.082441
5.866683	0.1	0.082543
5.868350	0.1	0.083544
5.870017	0.1	0.085379
5.871683	0.1	0.087107
5.873350	0.1	0.087442
5.875017	0.1	0.085924
5.876683	0.1	0.083703
5.878350	0.1	0.082674
5.880017	0.1	0.083535
5.881683	0.1	0.085649
5.883350	0.1	0.088303
5.885017	0.1	0.091027
5.886683	0.1	0.092806
5.888350	0.1	0.092145
5.890017	0.1	0.088559
5.891683	0.1	0.083204
5.893350	0.1	0.077733
5.895017	0.1	0.073705
5.896683	0.1	0.072289
5.898350	0.1	0.072899
5.900017	0.1	0.073365
5.901683	0.1	0.072527
5.903350	0.1	0.071661
5.905017	0.1	0.073025
5.906683	0.1	0.077588
5.908350	0.1	0.083828
5.910017	0.1	0.088718
5.911683	0.1	0.090133
5.913350	0.1	0.088383
5.915017	0.1	0.085742
5.916683	0.1	0.084625
5.918350	0.1	0.085793
5.920017	0.1	0.087726
5.921683	0.1	0.087889
5.923350	0.1	0.085514
5.925017	0.1	0.082580
5.926683	0.1	0.081561
5.928350	0.1	0.082990
5.930017	0.1	0.085449
5.931683	0.1	0.087298
5.933350	0.1	0.088061
5.935017	0.1	0.088182
5.936683	0.1	0.088173
5.938350	0.1	0.088043
5.940017	0.1	0.087158
5.941683	0.1	0.084969
5.943350	0.1	0.081966
5.945017	0.1	0.079321
5.946683	0.1	0.077570
5.948350	0.1	0.076196
5.950017	0.1	0.074138
5.951683	0.1	0.070441
5.953350	0.1	0.065025
5.955017	0.1	0.059307
5.956683	0.1	0.055879
5.958350	0.1	0.056862
5.960017	0.1	0.062133
5.961683	0.1	0.069416
5.963350	0.1	0.075945
5.965017	0.1	0.079642
5.966683	0.1	0.079754
5.968350	0.1	0.077141
5.970017	0.1	0.073663
5.971683	0.1	0.070934
5.973350	0.1	0.069286
5.975017	0.1	0.068084
5.976683	0.1	0.066841
5.978350	0.1	0.065248
5.980017	0.1	0.063265
5.981683	0.1	0.061826
5.983350	0.1	0.061844
5.985017	0.1	0.062259
5.986683	0.1	0.061127
5.988350	0.1	0.058436
5.990017	0.1	0.055660
5.991683	0.1	0.053877
5.993350	0.1	0.053663
5.995017	0.1	0.055316
5.996683	0.1	0.058552
5.998350	0.1	0.062613
6.000017	0.1	0.066408
6.001683	0.1	0.068927
6.003350	0.1	0.070059
6.005017	0.1	0.070427
6.006683	0.1	0.070268
6.008350	0.1	0.068722
6.010017	0.1	0.064555
6.011683	0.1	0.057830
6.013350	0.1	0.050059
6.015017	0.1	0.042822
6.016683	0.1	0.037123
6.018350	0.1	0.033942
6.020017	0.1	0.034296
6.021683	0.1	0.038417
6.023350	0.1	0.045244
6.025017	0.1	0.052634
6.026683	0.1	0.057998
6.028350	0.1	0.059428
6.030017	0.1	0.057141
6.031683	0.1	0.053504
6.033350	0.1	0.050929
6.035017	0.1	0.050240
6.036683	0.1	0.051088
6.038350	0.1	0.052834
6.040017	0.1	0.054771
6.041683	0.1	0.056326
6.043350	0.1	0.057723
6.045017	0.1	0.060094
6.046683	0.1	0.064345
6.048350	0.1	0.069630
6.050017	0.1	0.073528
6.051683	0.1	0.074054
6.053350	0.1	0.071009
6.055017	0.1	0.065430
6.056683	0.1	0.059018
6.058350	0.1	0.053751
6.060017	0.1	0.050757
6.061683	0.1	0.049663
6.063350	0.1	0.049127
6.065017	0.1	0.047991
6.066683	0.1	0.045886
6.068350	0.1	0.043139
6.070017	0.1	0.040685
6.071683	0.1	0.040052
6.073350	0.1	0.042487
6.075017	0.1	0.047488
6.076683	0.1	0.052829
6.078350	0.1	0.056843
6.080017	0.1	0.059493
6.081683	0.1	0.061141
6.083350	0.1	0.062115
6.085017	0.1	0.063009
6.086683	0.1	0.064080
6.088350	0.1	0.064760
6.090017	0.1	0.064168
6.091683	0.1	0.062184
6.093350	0.1	0.059884
6.095017	0.1	0.058343
6.096683	0.1	0.057383
6.098350	0.1	0.056075
6.100017	0.1	0.053546
6.101683	0.1	0.049351
6.103350	0.1	0.044224
6.105017	0.1	0.040131
6.106683	0.1	0.038804
6.108350	0.1	0.040354
6.110017	0.1	0.043376
6.111683	0.1	0.046110
6.113350	0.1	0.047879
6.115017	0.1	0.049328
6.116683	0.1	0.051707
6.118350	0.1	0.056056
6.120017	0.1	0.062301
6.121683	0.1	0.068960
6.123350	0.1	0.073873
6.125017	0.1	0.075051
6.126683	0.1	0.071479
6.128350	0.1	0.063684
6.130017	0.1	0.053938
6.131683	0.1	0.045658
6.133350	0.1	0.041826
6.135017	0.1	0.043078
6.136683	0.1	0.047656
6.138350	0.1	0.053560
6.140017	0.1	0.059870
6.141683	0.1	0.066101
6.143350	0.1	0.071637
6.145017	0.1	0.075675
6.146683	0.1	0.077216
6.148350	0.1	0.075498
6.150017	0.1	0.071144
6.151683	0.1	0.066333
6.153350	0.1	0.063051
6.155017	0.1	0.061924
6.156683	0.1	0.062492
6.158350	0.1	0.063251
6.160017	0.1	0.062096
6.161683	0.1	0.058012
6.163350	0.1	0.052378
6.165017	0.1	0.048284
6.166683	0.1	0.048033
6.168350	0.1	0.051130
6.170017	0.1	0.055078
6.171683	0.1	0.057514
6.173350	0.1	0.057528
6.175017	0.1	0.055609
6.176683	0.1	0.052750
6.178350	0.1	0.050124
6.180017	0.1	0.048829
6.181683	0.1	0.049267
6.183350	0.1	0.051092
6.185017	0.1	0.053523
6.186683	0.1	0.055372
6.188350	0.1	0.055600
6.190017	0.1	0.054315
6.191683	0.1	0.052638
6.193350	0.1	0.051758
6.195017	0.1	0.052173
6.196683	0.1	0.053635
6.198350	0.1	0.056066
6.200017	0.1	0.059539
6.201683	0.1	0.063474
6.203350	0.1	0.066999
6.205017	0.1	0.069300
6.206683	0.1	0.069230
6.208350	0.1	0.066007
6.210017	0.1	0.060447
6.211683	0.1	0.054506
6.213350	0.1	0.049514
6.215017	0.1	0.045295
6.216683	0.1	0.041025
6.218350	0.1	0.036764
6.220017	0.1	0.033737
6.221683	0.1	0.033416
6.223350	0.1	0.036224
6.225017	0.1	0.040964
6.226683	0.1	0.045919
6.228350	0.1	0.050073
6.230017	0.1	0.053025
6.231683	0.1	0.055097
6.233350	0.1	0.057169
6.235017	0.1	0.059563
6.236683	0.1	0.061831
6.238350	0.1	0.063707
6.240017	0.1	0.065449
6.241683	0.1	0.067330
6.243350	0.1	0.068909
6.245017	0.1	0.069253
6.246683	0.1	0.067963
6.248350	0.1	0.065295
6.250017	0.1	0.061486
6.251683	0.1	0.057067
6.253350	0.1	0.053355
6.255017	0.1	0.051451
6.256683	0.1	0.051134
6.258350	0.1	0.051013
6.260017	0.1	0.049756
6.261683	0.1	0.047283
6.263350	0.1	0.044387
6.265017	0.1	0.041528
6.266683	0.1	0.038375
6.268350	0.1	0.034804
6.270017	0.1	0.032005
6.271683	0.1	0.031283
6.273350	0.1	0.032489
6.275017	0.1	0.034398
6.276683	0.1	0.035963
6.278350	0.1	0.037169
6.280017	0.1	0.038636
6.281683	0.1	0.040554
6.283350	0.1	0.042808
6.285017	0.1	0.045509
6.286683	0.1	0.048396
6.288350	0.1	0.050357
6.290017	0.1	0.050189
6.291683	0.1	0.047735
6.293350	0.1	0.044289
6.295017	0.1	0.041910
6.296683	0.1	0.041793
6.298350	0.1	0.043144
6.300017	0.1	0.044047
6.301683	0.1	0.043176
6.303350	0.1	0.040950
6.305017	0.1	0.039395
6.306683	0.1	0.040173
6.308350	0.1	0.042398
6.310017	0.1	0.043372
6.311683	0.1	0.041286
6.313350	0.1	0.036694
6.315017	0.1	0.031954
6.316683	0.1	0.029760
6.318350	0.1	0.031334
6.320017	0.1	0.035502
6.321683	0.1	0.039777
6.323350	0.1	0.042319
6.325017	0.1	0.043251
6.326683	0.1	0.044429
6.328350	0.1	0.047637
6.330017	0.1	0.052643
6.331683	0.1	0.057500
6.333350	0.1	0.060815
6.335017	0.1	0.062892
6.336683	0.1	0.064434
6.338350	0.1	0.065379
6.340017	0.1	0.065397
6.341683	0.1	0.064280
6.343350	0.1	0.062026
6.345017	0.1	0.059656
6.346683	0.1	0.058729
6.348350	0.1	0.058990
6.350017	0.1	0.058194
6.351683	0.1	0.055367
6.353350	0.1	0.051768
6.355017	0.1	0.048894
6.356683	0.1	0.047898
6.358350	0.1	0.049868
6.360017	0.1	0.055032
6.361683	0.1	0.062129
6.363350	0.1	0.068992
6.365017	0.1	0.073696
6.366683	0.1	0.074771
6.368350	0.1	0.071549
6.370017	0.1	0.065281
6.371683	0.1	0.059148
6.373350	0.1	0.056284
6.375017	0.1	0.057560
6.376683	0.1	0.061281
6.378350	0.1	0.064760
6.380017	0.1	0.065966
6.381683	0.1	0.064434
6.383350	0.1	0.061276
6.385017	0.1	0.058371
6.386683	0.1	0.057123
6.388350	0.1	0.057775
6.390017	0.1	0.059796
6.391683	0.1	0.062627
6.393350	0.1	0.066231
6.395017	0.1	0.070939
6.396683	0.1	0.076215
6.398350	0.1	0.080350
6.400017	0.1	0.082199
6.401683	0.1	0.081612
6.403350	0.1	0.078357
6.405017	0.1	0.072704
6.406683	0.1	0.066380
6.408350	0.1	0.061383
6.410017	0.1	0.058506
6.411683	0.1	0.057644
6.413350	0.1	0.058808
6.415017	0.1	0.061784
6.416683	0.1	0.065393
6.418350	0.1	0.068201
6.420017	0.1	0.069668
6.421683	0.1	0.069961
6.423350	0.1	0.069090
6.425017	0.1	0.067139
6.426683	0.1	0.064722
6.428350	0.1	0.062683
6.430017	0.1	0.061914
6.431683	0.1	0.062627
6.433350	0.1	0.063842
6.435017	0.1	0.064722
6.436683	0.1	0.065528
6.438350	0.1	0.066319
6.440017	0.1	0.066073
6.441683	0.1	0.064145
6.443350	0.1	0.061449
6.445017	0.1	0.059484
6.446683	0.1	0.059092
6.448350	0.1	0.060587
6.450017	0.1	0.064243
6.451683	0.1	0.069840
6.453350	0.1	0.075623
6.455017	0.1	0.079027
6.456683	0.1	0.079027
6.458350	0.1	0.076997
6.460017	0.1	0.075246
6.461683	0.1	0.074790
6.463350	0.1	0.074706
6.465017	0.1	0.073682
6.466683	0.1	0.071228
6.468350	0.1	0.067367
6.470017	0.1	0.062389
6.471683	0.1	0.057160
6.473350	0.1	0.053151
6.475017	0.1	0.051958
6.476683	0.1	0.054189
6.478350	0.1	0.058520
6.480017	0.1	0.062222
6.481683	0.1	0.063507
6.483350	0.1	0.063316
6.485017	0.1	0.063810
6.486683	0.1	0.065467
6.488350	0.1	0.066925
6.490017	0.1	0.066999
6.491683	0.1	0.066115
6.493350	0.1	0.065826
6.495017	0.1	0.067186
6.496683	0.1	0.069435
6.498350	0.1	0.070524
6.500017	0.1	0.069053
6.501683	0.1	0.065533
6.503350	0.1	0.061821
6.505017	0.1	0.059637
6.506683	0.1	0.059353
6.508350	0.1	0.059968
6.510017	0.1	0.060447
6.511683	0.1	0.060732
6.513350	0.1	0.061444
6.515017	0.1	0.062902
6.516683	0.1	0.064396
6.518350	0.1	0.065044
6.520017	0.1	0.065174
6.521683	0.1	0.065789
6.523350	0.1	0.066916
6.525017	0.1	0.067782
6.526683	0.1	0.068145
6.528350	0.1	0.068019
6.530017	0.1	0.066739
6.531683	0.1	0.063847
6.533350	0.1	0.060345
6.535017	0.1	0.057835
6.536683	0.1	0.057416
6.538350	0.1	0.059563
6.540017	0.1	0.064005
6.541683	0.1	0.069407
6.543350	0.1	0.073886
6.545017	0.1	0.076634
6.546683	0.1	0.078054
6.548350	0.1	0.078403
6.550017	0.1	0.077621
6.551683	0.1	0.075558
6.553350	0.1	0.072182
6.555017	0.1	0.068671
6.556683	0.1	0.067423
6.558350	0.1	0.070021
6.560017	0.1	0.075768
6.561683	0.1	0.082371
6.563350	0.1	0.087935
6.565017	0.1	0.092071
6.566683	0.1	0.095274
6.568350	0.1	0.097803
6.570017	0.1	0.099544
6.571683	0.1	0.100462
6.573350	0.1	0.100657
6.575017	0.1	0.099773
6.576683	0.1	0.097030
6.578350	0.1	0.092410
6.580017	0.1	0.087372
6.581683	0.1	0.084303
6.583350	0.1	0.085090
6.585017	0.1	0.089803
6.586683	0.1	0.096434
6.588350	0.1	0.102362
6.590017	0.1	0.106185
6.591683	0.1	0.107940
6.593350	0.1	0.108178
6.595017	0.1	0.107498
6.596683	0.1	0.106618
6.598350	0.1	0.105817
6.600017	0.1	0.104695
6.601683	0.1	0.102934
6.603350	0.1	0.100755
6.605017	0.1	0.098767
6.606683	0.1	0.097984
6.608350	0.1	0.099665
6.610017	0.1	0.104471
6.611683	0.1	0.111717
6.613350	0.1	0.119754
6.615017	0.1	0.126678
6.616683	0.1	0.131065
6.618350	0.1	0.132658
6.620017	0.1	0.132793
6.621683	0.1	0.134087
6.623350	0.1	0.138362
6.625017	0.1	0.144551
6.626683	0.1	0.149193
6.628350	0.1	0.149049
6.630017	0.1	0.143838
6.631683	0.1	0.136737
6.633350	0.1	0.131777
6.635017	0.1	0.131186
6.636683	0.1	0.134604
6.638350	0.1	0.139759
6.640017	0.1	0.144378
6.641683	0.1	0.148024
6.643350	0.1	0.151522
6.645017	0.1	0.155098
6.646683	0.1	0.157892
6.648350	0.1	0.159638
6.650017	0.1	0.161487
6.651683	0.1	0.164439
6.653350	0.1	0.168066
6.655017	0.1	0.171326
6.656683	0.1	0.174241
6.658350	0.1	0.178195
6.660017	0.1	0.184015
6.661683	0.1	0.190684
6.663350	0.1	0.196476
6.665017	0.1	0.200151
6.666683	0.1	0.201487
6.668350	0.1	0.201133
6.670017	0.1	0.199541
6.671683	0.1	0.196928
6.673350	0.1	0.194060
6.675017	0.1	0.191950
6.676683	0.1	0.191336
6.678350	0.1	0.192779
6.680017	0.1	0.196323
6.681683	0.1	0.201017
6.683350	0.1	0.205892
6.685017	0.1	0.211406
6.686683	0.1	0.218181
6.688350	0.1	0.224682
6.690017	0.1	0.228365
6.691683	0.1	0.228756
6.693350	0.1	0.227643
6.695017	0.1	0.226898
6.696683	0.1	0.227476
6.698350	0.1	0.229487
6.700017	0.1	0.232775
6.701683	0.1	0.237762
6.703350	0.1	0.245026
6.705017	0.1	0.253571
6.706683	0.1	0.260896
6.708350	0.1	0.264626
6.710017	0.1	0.263224
6.711683	0.1	0.256323
6.713350	0.1	0.246093
6.715017	0.1	0.236924
6.716683	0.1	0.232169
6.718350	0.1	0.232342
6.720017	0.1	0.236463
6.721683	0.1	0.243415
6.723350	0.1	0.251420
6.725017	0.1	0.257776
6.726683	0.1	0.260249
6.728350	0.1	0.258917
6.730017	0.1	0.256281
6.731683	0.1	0.254977
6.733350	0.1	0.255555
6.735017	0.1	0.256989
6.736683	0.1	0.258195
6.738350	0.1	0.259066
6.740017	0.1	0.260645
6.741683	0.1	0.263802
6.743350	0.1	0.268039
6.745017	0.1	0.271727
6.746683	0.1	0.273106
6.748350	0.1	0.271718
6.750017	0.1	0.268831
6.751683	0.1	0.265883
6.753350	0.1	0.263453
6.755017	0.1	0.261785
6.756683	0.1	0.261082
6.758350	0.1	0.261459
6.760017	0.1	0.262633
6.761683	0.1	0.263928
6.763350	0.1	0.264733
6.765017	0.1	0.264579
6.766683	0.1	0.263061
6.768350	0.1	0.260603
6.770017	0.1	0.258470
6.771683	0.1	0.257702
6.773350	0.1	0.258479
6.775017	0.1	0.260402
6.776683	0.1	0.262889
6.778350	0.1	0.265390
6.780017	0.1	0.267248
6.781683	0.1	0.267639
6.783350	0.1	0.266433
6.785017	0.1	0.264626
6.786683	0.1	0.263066
6.788350	0.1	0.261487
6.790017	0.1	0.259061
6.791683	0.1	0.255699
6.793350	0.1	0.252617
6.795017	0.1	0.251033
6.796683	0.1	0.251187
6.798350	0.1	0.252859
6.800017	0.1	0.255690
6.801683	0.1	0.259271
6.803350	0.1	0.263024
6.805017	0.1	0.265399
6.806683	0.1	0.264496
6.808350	0.1	0.260025
6.810017	0.1	0.253734
6.811683	0.1	0.248104
6.813350	0.1	0.244980
6.815017	0.1	0.244509
6.816683	0.1	0.245515
6.818350	0.1	0.247429
6.820017	0.1	0.250670
6.821683	0.1	0.254987
6.823350	0.1	0.258717
6.825017	0.1	0.260025
6.826683	0.1	0.258735
6.828350	0.1	0.256426
6.830017	0.1	0.254423
6.831683	0.1	0.253003
6.833350	0.1	0.252668
6.835017	0.1	0.253939
6.836683	0.1	0.255890
6.838350	0.1	0.257208
6.840017	0.1	0.257525
6.841683	0.1	0.256295
6.843350	0.1	0.252947
6.845017	0.1	0.248174
6.846683	0.1	0.243285
6.848350	0.1	0.239741
6.850017	0.1	0.239061
6.851683	0.1	0.241371
6.853350	0.1	0.245399
6.855017	0.1	0.250055
6.856683	0.1	0.255154
6.858350	0.1	0.260486
6.860017	0.1	0.264696
6.861683	0.1	0.266065
6.863350	0.1	0.264081
6.865017	0.1	0.259783
6.866683	0.1	0.255015
6.868350	0.1	0.251601
6.870017	0.1	0.250977
6.871683	0.1	0.253525
6.873350	0.1	0.257608
6.875017	0.1	0.260491
6.876683	0.1	0.260589
6.878350	0.1	0.258517
6.880017	0.1	0.255834
6.881683	0.1	0.253697
6.883350	0.1	0.253296
6.885017	0.1	0.255546
6.886683	0.1	0.259387
6.888350	0.1	0.262745
6.890017	0.1	0.264859
6.891683	0.1	0.265921
6.893350	0.1	0.266014
6.895017	0.1	0.265641
6.896683	0.1	0.265408
6.898350	0.1	0.264919
6.900017	0.1	0.263429
6.901683	0.1	0.261497
6.903350	0.1	0.260631
6.905017	0.1	0.261161
6.906683	0.1	0.262009
6.908350	0.1	0.262107
6.910017	0.1	0.260854
6.911683	0.1	0.258232
6.913350	0.1	0.255229
6.915017	0.1	0.253120
6.916683	0.1	0.252128
6.918350	0.1	0.251625
6.920017	0.1	0.251355
6.921683	0.1	0.251760
6.923350	0.1	0.252817
6.925017	0.1	0.253525
6.926683	0.1	0.253250
6.928350	0.1	0.252663
6.930017	0.1	0.252859
6.931683	0.1	0.254232
6.933350	0.1	0.255997
6.935017	0.1	0.256668
6.936683	0.1	0.255280
6.938350	0.1	0.252179
6.940017	0.1	0.248570
6.941683	0.1	0.245660
6.943350	0.1	0.243918
6.945017	0.1	0.242996
6.946683	0.1	0.242474
6.948350	0.1	0.242447
6.950017	0.1	0.242782
6.951683	0.1	0.243001
6.953350	0.1	0.243452
6.955017	0.1	0.245175
6.956683	0.1	0.248360
6.958350	0.1	0.251881
6.960017	0.1	0.254130
6.961683	0.1	0.254358
6.963350	0.1	0.253781
6.965017	0.1	0.254693
6.966683	0.1	0.257660
6.968350	0.1	0.260547
6.970017	0.1	0.260868
6.971683	0.1	0.258102
6.973350	0.1	0.253501
6.975017	0.1	0.248575
6.976683	0.1	0.244523
6.978350	0.1	0.242759
6.980017	0.1	0.244435
6.981683	0.1	0.248994
6.983350	0.1	0.254088
6.985017	0.1	0.257855
6.986683	0.1	0.260584
6.988350	0.1	0.263415
6.990017	0.1	0.266605
6.991683	0.1	0.269501
6.993350	0.1	0.271508
6.995017	0.1	0.272207
6.996683	0.1	0.270712
6.998350	0.1	0.266125
7.000017	0.1	0.258875
7.001683	0.1	0.251369
7.003350	0.1	0.246963
7.005017	0.1	0.247643
7.006683	0.1	0.252663
7.008350	0.1	0.259243
7.010017	0.1	0.264426
7.011683	0.1	0.266475
7.013350	0.1	0.264943
7.015017	0.1	0.260556
7.016683	0.1	0.255182
7.018350	0.1	0.250791
7.020017	0.1	0.248617
7.021683	0.1	0.248882
7.023350	0.1	0.250437
7.025017	0.1	0.251671
7.026683	0.1	0.252053
7.028350	0.1	0.251876
7.030017	0.1	0.251252
7.031683	0.1	0.250456
7.033350	0.1	0.250172
7.035017	0.1	0.250693
7.036683	0.1	0.251881
7.038350	0.1	0.253646
7.040017	0.1	0.255764
7.041683	0.1	0.257618
7.043350	0.1	0.258097
7.045017	0.1	0.256086
7.046683	0.1	0.251904
7.048350	0.1	0.247746
7.050017	0.1	0.245990
7.051683	0.1	0.247546
7.053350	0.1	0.251918
7.055017	0.1	0.257720
7.056683	0.1	0.262987
7.058350	0.1	0.265692
7.060017	0.1	0.264347
7.061683	0.1	0.258717
7.063350	0.1	0.250526
7.065017	0.1	0.243024
7.066683	0.1	0.239094
7.068350	0.1	0.239895
7.070017	0.1	0.244793
7.071683	0.1	0.251592
7.073350	0.1	0.257529
7.075017	0.1	0.261357
7.076683	0.1	0.263909
7.078350	0.1	0.266293
7.080017	0.1	0.268407
7.081683	0.1	0.269562
7.083350	0.1	0.269436
7.085017	0.1	0.268323
7.086683	0.1	0.266773
7.088350	0.1	0.265269
7.090017	0.1	0.263848
7.091683	0.1	0.261762
7.093350	0.1	0.258395
7.095017	0.1	0.254251
7.096683	0.1	0.250260
7.098350	0.1	0.246959
7.100017	0.1	0.244547
7.101683	0.1	0.243201
7.103350	0.1	0.243485
7.105017	0.1	0.245934
7.106683	0.1	0.250372
7.108350	0.1	0.256062
7.110017	0.1	0.261888
7.111683	0.1	0.266372
7.113350	0.1	0.268873
7.115017	0.1	0.270335
7.116683	0.1	0.271979
7.118350	0.1	0.273925
7.120017	0.1	0.275089
7.121683	0.1	0.274424
7.123350	0.1	0.272063
7.125017	0.1	0.268887
7.126683	0.1	0.265846
7.128350	0.1	0.263811
7.130017	0.1	0.262768
7.131683	0.1	0.261851
7.133350	0.1	0.260808
7.135017	0.1	0.260449
7.136683	0.1	0.261045
7.138350	0.1	0.261636
7.140017	0.1	0.261390
7.141683	0.1	0.260281
7.143350	0.1	0.258624
7.145017	0.1	0.256626
7.146683	0.1	0.254200
7.148350	0.1	0.252007
7.150017	0.1	0.252128
7.151683	0.1	0.256319
7.153350	0.1	0.264128
7.155017	0.1	0.273003
7.156683	0.1	0.280291
7.158350	0.1	0.284817
7.160017	0.1	0.286628
7.161683	0.1	0.286349
7.163350	0.1	0.284524
7.165017	0.1	0.281273
7.166683	0.1	0.276775
7.168350	0.1	0.271583
7.170017	0.1	0.266135
7.171683	0.1	0.261059
7.173350	0.1	0.257823
7.175017	0.1	0.257618
7.176683	0.1	0.259802
7.178350	0.1	0.262475
7.180017	0.1	0.264030
7.181683	0.1	0.264025
7.183350	0.1	0.262829
7.185017	0.1	0.261208
7.186683	0.1	0.260300
7.188350	0.1	0.260645
7.190017	0.1	0.261609
7.191683	0.1	0.262363
7.193350	0.1	0.262680
7.195017	0.1	0.262493
7.196683	0.1	0.261827
7.198350	0.1	0.261408
7.200017	0.1	0.262158
7.201683	0.1	0.264179
7.203350	0.1	0.266489
7.205017	0.1	0.267406
7.206683	0.1	0.266116
7.208350	0.1	0.263937
7.210017	0.1	0.262982
7.211683	0.1	0.263914
7.213350	0.1	0.265576
7.215017	0.1	0.266931
7.216683	0.1	0.268030
7.218350	0.1	0.269064
7.220017	0.1	0.269790
7.221683	0.1	0.269697
7.223350	0.1	0.268333
7.225017	0.1	0.265888
7.226683	0.1	0.263085
7.228350	0.1	0.260258
7.230017	0.1	0.257273
7.231683	0.1	0.254256
7.233350	0.1	0.251490
7.235017	0.1	0.248486
7.236683	0.1	0.244291
7.238350	0.1	0.238954
7.240017	0.1	0.233883
7.241683	0.1	0.230507
7.243350	0.1	0.229226
7.245017	0.1	0.229427
7.246683	0.1	0.230265
7.248350	0.1	0.231517
7.250017	0.1	0.233334
7.251683	0.1	0.235196
7.253350	0.1	0.236179
7.255017	0.1	0.236225
7.256683	0.1	0.236072
7.258350	0.1	0.235960
7.260017	0.1	0.235336
7.261683	0.1	0.233683
7.263350	0.1	0.231033
7.265017	0.1	0.228276
7.266683	0.1	0.226749
7.268350	0.1	0.226912
7.270017	0.1	0.228058
7.271683	0.1	0.229250
7.273350	0.1	0.229813
7.275017	0.1	0.229538
7.276683	0.1	0.228845
7.278350	0.1	0.228398
7.280017	0.1	0.228551
7.281683	0.1	0.228868
7.283350	0.1	0.227825
7.285017	0.1	0.224099
7.286683	0.1	0.218111
7.288350	0.1	0.211839
7.290017	0.1	0.207261
7.291683	0.1	0.205124
7.293350	0.1	0.205296
7.295017	0.1	0.207494
7.296683	0.1	0.211075
7.298350	0.1	0.215010
7.300017	0.1	0.218078
7.301683	0.1	0.219010
7.303350	0.1	0.217315
7.305017	0.1	0.213743
7.306683	0.1	0.209678
7.308350	0.1	0.206754
7.310017	0.1	0.206521
7.311683	0.1	0.210018
7.313350	0.1	0.217576
7.315017	0.1	0.227988
7.316683	0.1	0.238172
7.318350	0.1	0.245040
7.320017	0.1	0.247699
7.321683	0.1	0.247788
7.323350	0.1	0.247653
7.325017	0.1	0.248160
7.326683	0.1	0.248677
7.328350	0.1	0.248044
7.330017	0.1	0.245171
7.331683	0.1	0.240286
7.333350	0.1	0.234903
7.335017	0.1	0.229515
7.336683	0.1	0.223103
7.338350	0.1	0.215424
7.340017	0.1	0.207489
7.341683	0.1	0.200435
7.343350	0.1	0.195024
7.345017	0.1	0.191303
7.346683	0.1	0.188318
7.348350	0.1	0.184923
7.350017	0.1	0.181175
7.351683	0.1	0.178665
7.353350	0.1	0.178716
7.355017	0.1	0.180784
7.356683	0.1	0.183210
7.358350	0.1	0.184672
7.360017	0.1	0.185049
7.361683	0.1	0.185263
7.363350	0.1	0.186041
7.365017	0.1	0.187280
7.366683	0.1	0.188253
7.368350	0.1	0.187852
7.370017	0.1	0.185533
7.371683	0.1	0.181780
7.373350	0.1	0.177342
7.375017	0.1	0.172900
7.376683	0.1	0.169426
7.378350	0.1	0.167754
7.380017	0.1	0.167657
7.381683	0.1	0.168122
7.383350	0.1	0.168686
7.385017	0.1	0.169412
7.386683	0.1	0.170181
7.388350	0.1	0.170898
7.390017	0.1	0.171703
7.391683	0.1	0.172402
7.393350	0.1	0.172257
7.395017	0.1	0.170846
7.396683	0.1	0.168909
7.398350	0.1	0.167717
7.400017	0.1	0.168141
7.401683	0.1	0.170120
7.403350	0.1	0.173030
7.405017	0.1	0.176285
7.406683	0.1	0.179140
7.408350	0.1	0.180732
7.410017	0.1	0.180639
7.411683	0.1	0.178833
7.413350	0.1	0.175647
7.415017	0.1	0.171908
7.416683	0.1	0.168663
7.418350	0.1	0.166600
7.420017	0.1	0.165580
7.421683	0.1	0.164746
7.423350	0.1	0.163401
7.425017	0.1	0.161259
7.426683	0.1	0.158288
7.428350	0.1	0.154600
7.430017	0.1	0.150297
7.431683	0.1	0.146255
7.433350	0.1	0.144523
7.435017	0.1	0.146558
7.436683	0.1	0.151503
7.438350	0.1	0.156877
7.440017	0.1	0.160700
7.441683	0.1	0.162474
7.443350	0.1	0.162655
7.445017	0.1	0.161692
7.446683	0.1	0.159661
7.448350	0.1	0.156956
7.450017	0.1	0.154967
7.451683	0.1	0.155233
7.453350	0.1	0.157729
7.455017	0.1	0.160849
7.456683	0.1	0.163484
7.458350	0.1	0.165915
7.460017	0.1	0.167903
7.461683	0.1	0.167466
7.463350	0.1	0.163303
7.465017	0.1	0.156988
7.466683	0.1	0.150772
7.468350	0.1	0.145123
7.470017	0.1	0.139936
7.471683	0.1	0.136034
7.473350	0.1	0.134464
7.475017	0.1	0.135303
7.476683	0.1	0.137207
7.478350	0.1	0.138441
7.480017	0.1	0.138129
7.481683	0.1	0.136625
7.483350	0.1	0.135093
7.485017	0.1	0.134595
7.486683	0.1	0.135335
7.488350	0.1	0.136630
7.490017	0.1	0.137477
7.491683	0.1	0.137440
7.493350	0.1	0.136830
7.495017	0.1	0.136178
7.496683	0.1	0.135903
7.498350	0.1	0.136029
7.500017	0.1	0.135913
7.501683	0.1	0.135112
7.503350	0.1	0.134474
7.505017	0.1	0.135149
7.506683	0.1	0.136709
7.508350	0.1	0.137505
7.510017	0.1	0.137128
7.511683	0.1	0.136727
7.513350	0.1	0.136439
7.515017	0.1	0.134655
7.516683	0.1	0.130348
7.518350	0.1	0.124560
7.520017	0.1	0.119386
7.521683	0.1	0.116415
7.523350	0.1	0.116518
7.525017	0.1	0.119568
7.526683	0.1	0.123372
7.528350	0.1	0.125160
7.530017	0.1	0.124448
7.531683	0.1	0.122921
7.533350	0.1	0.122436
7.535017	0.1	0.123950
7.536683	0.1	0.127410
7.538350	0.1	0.131852
7.540017	0.1	0.135940
7.541683	0.1	0.138702
7.543350	0.1	0.139838
7.545017	0.1	0.139656
7.546683	0.1	0.138823
7.548350	0.1	0.138008
7.550017	0.1	0.137943
7.551683	0.1	0.139493
7.553350	0.1	0.142339
7.555017	0.1	0.144425
7.556683	0.1	0.144038
7.558350	0.1	0.141440
7.560017	0.1	0.138152
7.561683	0.1	0.135791
7.563350	0.1	0.135629
7.565017	0.1	0.138148
7.566683	0.1	0.142371
7.568350	0.1	0.146185
7.570017	0.1	0.147852
7.571683	0.1	0.146716
7.573350	0.1	0.142753
7.575017	0.1	0.136737
7.576683	0.1	0.130381
7.578350	0.1	0.125575
7.580017	0.1	0.123503
7.581683	0.1	0.124183
7.583350	0.1	0.126660
7.585017	0.1	0.129594
7.586683	0.1	0.131624
7.588350	0.1	0.131559
7.590017	0.1	0.128876
7.591683	0.1	0.124164
7.593350	0.1	0.119293
7.595017	0.1	0.116648
7.596683	0.1	0.117486
7.598350	0.1	0.121188
7.600017	0.1	0.125910
7.601683	0.1	0.129864
7.603350	0.1	0.132388
7.605017	0.1	0.133649
7.606683	0.1	0.133794
7.608350	0.1	0.132946
7.610017	0.1	0.131354
7.611683	0.1	0.129547
7.613350	0.1	0.128802
7.615017	0.1	0.130404
7.616683	0.1	0.134171
7.618350	0.1	0.138455
7.620017	0.1	0.141812
7.621683	0.1	0.144276
7.623350	0.1	0.146544
7.625017	0.1	0.148374
7.626683	0.1	0.148844
7.628350	0.1	0.147847
7.630017	0.1	0.146166
7.631683	0.1	0.144364
7.633350	0.1	0.142832
7.635017	0.1	0.142367
7.636683	0.1	0.143386
7.638350	0.1	0.145244
7.640017	0.1	0.146721
7.641683	0.1	0.146925
7.643350	0.1	0.145799
7.645017	0.1	0.143833
7.646683	0.1	0.141412
7.648350	0.1	0.138870
7.650017	0.1	0.136839
7.651683	0.1	0.135745
7.653350	0.1	0.134995
7.655017	0.1	0.133137
7.656683	0.1	0.129780
7.658350	0.1	0.127326
7.660017	0.1	0.128630
7.661683	0.1	0.133091
7.663350	0.1	0.137677
7.665017	0.1	0.140858
7.666683	0.1	0.143182
7.668350	0.1	0.144755
7.670017	0.1	0.144797
7.671683	0.1	0.143484
7.673350	0.1	0.142441
7.675017	0.1	0.143610
7.676683	0.1	0.147354
7.678350	0.1	0.151400
7.680017	0.1	0.153314
7.681683	0.1	0.153100
7.683350	0.1	0.152034
7.685017	0.1	0.151237
7.686683	0.1	0.151866
7.688350	0.1	0.154288
7.690017	0.1	0.157291
7.691683	0.1	0.159391
7.693350	0.1	0.160108
7.695017	0.1	0.159647
7.696683	0.1	0.158502
7.698350	0.1	0.156942
7.700017	0.1	0.154488
7.701683	0.1	0.150874
7.703350	0.1	0.147223
7.705017	0.1	0.144988
7.706683	0.1	0.144383
7.708350	0.1	0.144583
7.710017	0.1	0.145058
7.711683	0.1	0.145752
7.713350	0.1	0.146190
7.715017	0.1	0.146008
7.716683	0.1	0.145896
7.718350	0.1	0.146283
7.720017	0.1	0.146092
7.721683	0.1	0.144136
7.723350	0.1	0.140946
7.725017	0.1	0.138553
7.726683	0.1	0.139046
7.728350	0.1	0.143317
7.730017	0.1	0.150162
7.731683	0.1	0.156374
7.733350	0.1	0.158646
7.735017	0.1	0.155470
7.736683	0.1	0.147838
7.738350	0.1	0.138958
7.740017	0.1	0.132467
7.741683	0.1	0.130059
7.743350	0.1	0.130772
7.745017	0.1	0.132169
7.746683	0.1	0.132355
7.748350	0.1	0.131200
7.750017	0.1	0.129938
7.751683	0.1	0.129910
7.753350	0.1	0.131591
7.755017	0.1	0.134385
7.756683	0.1	0.137179
7.758350	0.1	0.138958
7.760017	0.1	0.138981
7.761683	0.1	0.137468
7.763350	0.1	0.136057
7.765017	0.1	0.136532
7.766683	0.1	0.138842
7.768350	0.1	0.140960
7.770017	0.1	0.140811
7.771683	0.1	0.138045
7.773350	0.1	0.134041
7.775017	0.1	0.130869
7.776683	0.1	0.129943
7.778350	0.1	0.130977
7.780017	0.1	0.132518
7.781683	0.1	0.133337
7.783350	0.1	0.133105
7.785017	0.1	0.132755
7.786683	0.1	0.133854
7.788350	0.1	0.136863
7.790017	0.1	0.140374
7.791683	0.1	0.142488
7.793350	0.1	0.142688
7.795017	0.1	0.141882
7.796683	0.1	0.140853
7.798350	0.1	0.139750
7.800017	0.1	0.139065
7.801683	0.1	0.139773
7.803350	0.1	0.141636
7.805017	0.1	0.142525
7.806683	0.1	0.140737
7.808350	0.1	0.137067
7.810017	0.1	0.133850
7.811683	0.1	0.132844
7.813350	0.1	0.134143
7.815017	0.1	0.136513
7.816683	0.1	0.138404
7.818350	0.1	0.138497
7.820017	0.1	0.136374
7.821683	0.1	0.133119
7.823350	0.1	0.130632
7.825017	0.1	0.130306
7.826683	0.1	0.132569
7.828350	0.1	0.137207
7.830017	0.1	0.143200
7.831683	0.1	0.148248
7.833350	0.1	0.150115
7.835017	0.1	0.148406
7.836683	0.1	0.144583
7.838350	0.1	0.140984
7.840017	0.1	0.139400
7.841683	0.1	0.140280
7.843350	0.1	0.143303
7.845017	0.1	0.147768
7.846683	0.1	0.152444
7.848350	0.1	0.155903
7.850017	0.1	0.157226
7.851683	0.1	0.156616
7.853350	0.1	0.155182
7.855017	0.1	0.154017
7.856683	0.1	0.153827
7.858350	0.1	0.154823
7.860017	0.1	0.157175
7.861683	0.1	0.161007
7.863350	0.1	0.165235
7.865017	0.1	0.167731
7.866683	0.1	0.167554
7.868350	0.1	0.166344
7.870017	0.1	0.167009
7.871683	0.1	0.170949
7.873350	0.1	0.176793
7.875017	0.1	0.182614
7.876683	0.1	0.187736
7.878350	0.1	0.191135
7.880017	0.1	0.191019
7.881683	0.1	0.187061
7.883350	0.1	0.181105
7.885017	0.1	0.175829
7.886683	0.1	0.173273
7.888350	0.1	0.173659
7.890017	0.1	0.175731
7.891683	0.1	0.177976
7.893350	0.1	0.179084
7.895017	0.1	0.178739
7.896683	0.1	0.178451
7.898350	0.1	0.180230
7.900017	0.1	0.184416
7.901683	0.1	0.189655
7.903350	0.1	0.194716
7.905017	0.1	0.199224
7.906683	0.1	0.203094
7.908350	0.1	0.206120
7.910017	0.1	0.208151
7.911683	0.1	0.209142
7.913350	0.1	0.208877
7.915017	0.1	0.207070
7.916683	0.1	0.203941
7.918350	0.1	0.200500
7.920017	0.1	0.197836
7.921683	0.1	0.196313
7.923350	0.1	0.195643
7.925017	0.1	0.195666
7.926683	0.1	0.196858
7.928350	0.1	0.199908
7.930017	0.1	0.205017
7.931683	0.1	0.211508
7.933350	0.1	0.218065
7.935017	0.1	0.223615
7.936683	0.1	0.227862
7.938350	0.1	0.231094
7.940017	0.1	0.233552
7.941683	0.1	0.234679
7.943350	0.1	0.234111
7.945017	0.1	0.233199
7.946683	0.1	0.234097
7.948350	0.1	0.237562
7.950017	0.1	0.242479
7.951683	0.1	0.247085
7.953350	0.1	0.250395
7.955017	0.1	0.252970
7.956683	0.1	0.256118
7.958350	0.1	0.260384
7.960017	0.1	0.265292
7.961683	0.1	0.269776
7.963350	0.1	0.272123
7.965017	0.1	0.271127
7.966683	0.1	0.267718
7.968350	0.1	0.264645
7.970017	0.1	0.264267
7.971683	0.1	0.266600
7.973350	0.1	0.269762
7.975017	0.1	0.272240
7.976683	0.1	0.274382
7.978350	0.1	0.277846
7.980017	0.1	0.283821
7.981683	0.1	0.291872
7.983350	0.1	0.300305
7.985017	0.1	0.306852
7.986683	0.1	0.310177
7.988350	0.1	0.311080
7.990017	0.1	0.311257
7.991683	0.1	0.311765
7.993350	0.1	0.312952
7.995017	0.1	0.314848
7.996683	0.1	0.317418
7.998350	0.1	0.320361
8.000017	0.1	0.323206
8.001683	0.1	0.325679
8.003350	0.1	0.327593
8.005017	0.1	0.328482
8.006683	0.1	0.327574
8.008350	0.1	0.324659
8.010017	0.1	0.320715
8.011683	0.1	0.317250
8.013350	0.1	0.315858
8.015017	0.1	0.317805
8.016683	0.1	0.322917
8.018350	0.1	0.329195
8.020017	0.1	0.334000
8.021683	0.1	0.335709
8.023350	0.1	0.334778
8.025017	0.1	0.333097
8.026683	0.1	0.332091
8.028350	0.1	0.331788
8.030017	0.1	0.331337
8.031683	0.1	0.329763
8.033350	0.1	0.326931
8.035017	0.1	0.324277
8.036683	0.1	0.323900
8.038350	0.1	0.326675
8.040017	0.1	0.331714
8.041683	0.1	0.337493
8.043350	0.1	0.342992
8.045017	0.1	0.347858
8.046683	0.1	0.351784
8.048350	0.1	0.353903
8.050017	0.1	0.352967
8.051683	0.1	0.348608
8.053350	0.1	0.342606
8.055017	0.1	0.337968
8.056683	0.1	0.336296
8.058350	0.1	0.337008
8.060017	0.1	0.338797
8.061683	0.1	0.340412
8.063350	0.1	0.340710
8.065017	0.1	0.339537
8.066683	0.1	0.338103
8.068350	0.1	0.337325
8.070017	0.1	0.336771
8.071683	0.1	0.335621
8.073350	0.1	0.333618
8.075017	0.1	0.331569
8.076683	0.1	0.331076
8.078350	0.1	0.333204
8.080017	0.1	0.337590
8.081683	0.1	0.342964
8.083350	0.1	0.348045
8.085017	0.1	0.351616
8.086683	0.1	0.352608
8.088350	0.1	0.351146
8.090017	0.1	0.349111
8.091683	0.1	0.348822
8.093350	0.1	0.351304
8.095017	0.1	0.355705
8.096683	0.1	0.359868
8.098350	0.1	0.362215
8.100017	0.1	0.363085
8.101683	0.1	0.363509
8.103350	0.1	0.363188
8.105017	0.1	0.361050
8.106683	0.1	0.357265
8.108350	0.1	0.353386
8.110017	0.1	0.351178
8.111683	0.1	0.351327
8.113350	0.1	0.352720
8.115017	0.1	0.353549
8.116683	0.1	0.352818
8.118350	0.1	0.350596
8.120017	0.1	0.347737
8.121683	0.1	0.345754
8.123350	0.1	0.346410
8.125017	0.1	0.350364
8.126683	0.1	0.355933
8.128350	0.1	0.359747
8.130017	0.1	0.359160
8.131683	0.1	0.354447
8.133350	0.1	0.348352
8.135017	0.1	0.343430
8.136683	0.1	0.340817
8.138350	0.1	0.340804
8.140017	0.1	0.343001
8.141683	0.1	0.346433
8.143350	0.1	0.350052
8.145017	0.1	0.353232
8.146683	0.1	0.356170
8.148350	0.1	0.359388
8.150017	0.1	0.362769
8.151683	0.1	0.365498
8.153350	0.1	0.366569
8.155017	0.1	0.365544
8.156683	0.1	0.362932
8.158350	0.1	0.359491
8.160017	0.1	0.356026
8.161683	0.1	0.353479
8.163350	0.1	0.352333
8.165017	0.1	0.352398
8.166683	0.1	0.353111
8.168350	0.1	0.353563
8.170017	0.1	0.353106
8.171683	0.1	0.352175
8.173350	0.1	0.351751
8.175017	0.1	0.351705
8.176683	0.1	0.350382
8.178350	0.1	0.346964
8.180017	0.1	0.343467
8.181683	0.1	0.342820
8.183350	0.1	0.345935
8.185017	0.1	0.351453
8.186683	0.1	0.356953
8.188350	0.1	0.359942
8.190017	0.1	0.358913
8.191683	0.1	0.354573
8.193350	0.1	0.349409
8.195017	0.1	0.345646
8.196683	0.1	0.344231
8.198350	0.1	0.344948
8.200017	0.1	0.346866
8.201683	0.1	0.349227
8.203350	0.1	0.351681
8.205017	0.1	0.353795
8.206683	0.1	0.354764
8.208350	0.1	0.353777
8.210017	0.1	0.351006
8.211683	0.1	0.347910
8.213350	0.1	0.346126
8.215017	0.1	0.346205
8.216683	0.1	0.347141
8.218350	0.1	0.347625
8.220017	0.1	0.348100
8.221683	0.1	0.350042
8.223350	0.1	0.353116
8.225017	0.1	0.355165
8.226683	0.1	0.354955
8.228350	0.1	0.353223
8.230017	0.1	0.351565
8.231683	0.1	0.351006
8.233350	0.1	0.351192
8.235017	0.1	0.351099
8.236683	0.1	0.350187
8.238350	0.1	0.348352
8.240017	0.1	0.345944
8.241683	0.1	0.344235
8.243350	0.1	0.344384
8.245017	0.1	0.345842
8.246683	0.1	0.346699
8.248350	0.1	0.345567
8.250017	0.1	0.342913
8.251683	0.1	0.340478
8.253350	0.1	0.339444
8.255017	0.1	0.339597
8.256683	0.1	0.340012
8.258350	0.1	0.339537
8.260017	0.1	0.336999
8.261683	0.1	0.332231
8.263350	0.1	0.327160
8.265017	0.1	0.324720
8.266683	0.1	0.326340
8.268350	0.1	0.331220
8.270017	0.1	0.337381
8.271683	0.1	0.342382
8.273350	0.1	0.344268
8.275017	0.1	0.342866
8.276683	0.1	0.339635
8.278350	0.1	0.336100
8.280017	0.1	0.333195
8.281683	0.1	0.331551
8.283350	0.1	0.331681
8.285017	0.1	0.333851
8.286683	0.1	0.337502
8.288350	0.1	0.341511
8.290017	0.1	0.345460
8.291683	0.1	0.349330
8.293350	0.1	0.352128
8.295017	0.1	0.352543
8.296683	0.1	0.350638
8.298350	0.1	0.347728
8.300017	0.1	0.344873
8.301683	0.1	0.342033
8.303350	0.1	0.338741
8.305017	0.1	0.335304
8.306683	0.1	0.332482
8.308350	0.1	0.330578
8.310017	0.1	0.329679
8.311683	0.1	0.329907
8.313350	0.1	0.331090
8.315017	0.1	0.332510
8.316683	0.1	0.332845
8.318350	0.1	0.331141
8.320017	0.1	0.327867
8.321683	0.1	0.324147
8.323350	0.1	0.320883
8.325017	0.1	0.318857
8.326683	0.1	0.318261
8.328350	0.1	0.318326
8.330017	0.1	0.317958
8.331683	0.1	0.316077
8.333350	0.1	0.312217
8.335017	0.1	0.307616
8.336683	0.1	0.304463
8.338350	0.1	0.303718
8.340017	0.1	0.304673
8.341683	0.1	0.306317
8.343350	0.1	0.308570
8.345017	0.1	0.311839
8.346683	0.1	0.315602
8.348350	0.1	0.318554
8.350017	0.1	0.319751
8.351683	0.1	0.319039
8.353350	0.1	0.317306
8.355017	0.1	0.315970
8.356683	0.1	0.315881
8.358350	0.1	0.316873
8.360017	0.1	0.318484
8.361683	0.1	0.320771
8.363350	0.1	0.323337
8.365017	0.1	0.324338
8.366683	0.1	0.322051
8.368350	0.1	0.316980
8.370017	0.1	0.311555
8.371683	0.1	0.308217
8.373350	0.1	0.307970
8.375017	0.1	0.309800
8.376683	0.1	0.311132
8.378350	0.1	0.310172
8.380017	0.1	0.307532
8.381683	0.1	0.304934
8.383350	0.1	0.303597
8.385017	0.1	0.303863
8.386683	0.1	0.305721
8.388350	0.1	0.308873
8.390017	0.1	0.311732
8.391683	0.1	0.311323
8.393350	0.1	0.305809
8.395017	0.1	0.296822
8.396683	0.1	0.288407
8.398350	0.1	0.283788
8.400017	0.1	0.283760
8.401683	0.1	0.287434
8.403350	0.1	0.292808
8.405017	0.1	0.297115
8.406683	0.1	0.298414
8.408350	0.1	0.297111
8.410017	0.1	0.295215
8.411683	0.1	0.294410
8.413350	0.1	0.294750
8.415017	0.1	0.294698
8.416683	0.1	0.293022
8.418350	0.1	0.290377
8.420017	0.1	0.288114
8.421683	0.1	0.286223
8.423350	0.1	0.283918
8.425017	0.1	0.281497
8.426683	0.1	0.280081
8.428350	0.1	0.279900
8.430017	0.1	0.280361
8.431683	0.1	0.281553
8.433350	0.1	0.283988
8.435017	0.1	0.286722
8.436683	0.1	0.287341
8.438350	0.1	0.283998
8.440017	0.1	0.277204
8.441683	0.1	0.269762
8.443350	0.1	0.265194
8.445017	0.1	0.264957
8.446683	0.1	0.266903
8.448350	0.1	0.267555
8.450017	0.1	0.265301
8.451683	0.1	0.261096
8.453350	0.1	0.257203
8.455017	0.1	0.255187
8.456683	0.1	0.255094
8.458350	0.1	0.256519
8.460017	0.1	0.258991
8.461683	0.1	0.260943
8.463350	0.1	0.260244
8.465017	0.1	0.256654
8.466683	0.1	0.252542
8.468350	0.1	0.250442
8.470017	0.1	0.250707
8.471683	0.1	0.251806
8.473350	0.1	0.252146
8.475017	0.1	0.251229
8.476683	0.1	0.249771
8.478350	0.1	0.249082
8.480017	0.1	0.249674
8.481683	0.1	0.250652
8.483350	0.1	0.250549
8.485017	0.1	0.248188
8.486683	0.1	0.243359
8.488350	0.1	0.237487
8.490017	0.1	0.232928
8.491683	0.1	0.230726
8.493350	0.1	0.229697
8.495017	0.1	0.228249
8.496683	0.1	0.225962
8.498350	0.1	0.223150
8.500017	0.1	0.220737
8.501683	0.1	0.220058
8.503350	0.1	0.221310
8.505017	0.1	0.222954
8.506683	0.1	0.223308
8.508350	0.1	0.221892
8.510017	0.1	0.219215
8.511683	0.1	0.215960
8.513350	0.1	0.212472
8.515017	0.1	0.209236
8.516683	0.1	0.206935
8.518350	0.1	0.205282
8.520017	0.1	0.203145
8.521683	0.1	0.200369
8.523350	0.1	0.198013
8.525017	0.1	0.196910
8.526683	0.1	0.197245
8.528350	0.1	0.198847
8.530017	0.1	0.200919
8.531683	0.1	0.201822
8.533350	0.1	0.200127
8.535017	0.1	0.196178
8.536683	0.1	0.191885
8.538350	0.1	0.189203
8.540017	0.1	0.188961
8.541683	0.1	0.190306
8.543350	0.1	0.191061
8.545017	0.1	0.189422
8.546683	0.1	0.185836
8.548350	0.1	0.182698
8.550017	0.1	0.182069
8.551683	0.1	0.183852
8.553350	0.1	0.185971
8.555017	0.1	0.186572
8.556683	0.1	0.185519
8.558350	0.1	0.183261
8.560017	0.1	0.179904
8.561683	0.1	0.175885
8.563350	0.1	0.172206
8.565017	0.1	0.170078
8.566683	0.1	0.170465
8.568350	0.1	0.173189
8.570017	0.1	0.176751
8.571683	0.1	0.179149
8.573350	0.1	0.178958
8.575017	0.1	0.175973
8.576683	0.1	0.171163
8.578350	0.1	0.166264
8.580017	0.1	0.163098
8.581683	0.1	0.162548
8.583350	0.1	0.164630
8.585017	0.1	0.168933
8.586683	0.1	0.174083
8.588350	0.1	0.178237
8.590017	0.1	0.180821
8.591683	0.1	0.182269
8.593350	0.1	0.182344
8.595017	0.1	0.180788
8.596683	0.1	0.178483
8.598350	0.1	0.176136
8.600017	0.1	0.173156
8.601683	0.1	0.168602
8.603350	0.1	0.162711
8.605017	0.1	0.157249
8.606683	0.1	0.154306
8.608350	0.1	0.154995
8.610017	0.1	0.159140
8.611683	0.1	0.165193
8.613350	0.1	0.170628
8.615017	0.1	0.173380
8.616683	0.1	0.172970
8.618350	0.1	0.170222
8.620017	0.1	0.166576
8.621683	0.1	0.163647
8.623350	0.1	0.162954
8.625017	0.1	0.165580
8.626683	0.1	0.171610
8.628350	0.1	0.179578
8.630017	0.1	0.186753
8.631683	0.1	0.190106
8.633350	0.1	0.187703
8.635017	0.1	0.180020
8.636683	0.1	0.169943
8.638350	0.1	0.160784
8.640017	0.1	0.154367
8.641683	0.1	0.150953
8.643350	0.1	0.150385
8.645017	0.1	0.152709
8.646683	0.1	0.157193
8.648350	0.1	0.161789
8.650017	0.1	0.164662
8.651683	0.1	0.165189
8.653350	0.1	0.163610
8.655017	0.1	0.160909
8.656683	0.1	0.158725
8.658350	0.1	0.158469
8.660017	0.1	0.159969
8.661683	0.1	0.161743
8.663350	0.1	0.162874
8.665017	0.1	0.163582
8.666683	0.1	0.164034
8.668350	0.1	0.163577
8.670017	0.1	0.162004
8.671683	0.1	0.160574
8.673350	0.1	0.160732
8.675017	0.1	0.162497
8.676683	0.1	0.164453
8.678350	0.1	0.165324
8.680017	0.1	0.165463
8.681683	0.1	0.165957
8.683350	0.1	0.166828
8.685017	0.1	0.167433
8.686683	0.1	0.167568
8.688350	0.1	0.167233
8.690017	0.1	0.166567
8.691683	0.1	0.165966
8.693350	0.1	0.165296
8.695017	0.1	0.163820
8.696683	0.1	0.161533
8.698350	0.1	0.159098
8.700017	0.1	0.156630
8.701683	0.1	0.153570
8.703350	0.1	0.149584
8.705017	0.1	0.144793
8.706683	0.1	0.139172
8.708350	0.1	0.133244
8.710017	0.1	0.129044
8.711683	0.1	0.128611
8.713350	0.1	0.131968
8.715017	0.1	0.137552
8.716683	0.1	0.143447
8.718350	0.1	0.147759
8.720017	0.1	0.148993
8.721683	0.1	0.146939
8.723350	0.1	0.142944
8.725017	0.1	0.139093
8.726683	0.1	0.137039
8.728350	0.1	0.137314
8.730017	0.1	0.139601
8.731683	0.1	0.143009
8.733350	0.1	0.146097
8.735017	0.1	0.147629
8.736683	0.1	0.147177
8.738350	0.1	0.145058
8.740017	0.1	0.142395
8.741683	0.1	0.140481
8.743350	0.1	0.139782
8.745017	0.1	0.139899
8.746683	0.1	0.139945
8.748350	0.1	0.139186
8.750017	0.1	0.137654
8.751683	0.1	0.135866
8.753350	0.1	0.134148
8.755017	0.1	0.132872
8.756683	0.1	0.132909
8.758350	0.1	0.135051
8.760017	0.1	0.138758
8.761683	0.1	0.142353
8.763350	0.1	0.144257
8.765017	0.1	0.143712
8.766683	0.1	0.140918
8.768350	0.1	0.136956
8.770017	0.1	0.133584
8.771683	0.1	0.132411
8.773350	0.1	0.133626
8.775017	0.1	0.135945
8.776683	0.1	0.138162
8.778350	0.1	0.140523
8.780017	0.1	0.143358
8.781683	0.1	0.145240
8.783350	0.1	0.144485
8.785017	0.1	0.141091
8.786683	0.1	0.136294
8.788350	0.1	0.131270
8.790017	0.1	0.126916
8.791683	0.1	0.124406
8.793350	0.1	0.124872
8.795017	0.1	0.128415
8.796683	0.1	0.133771
8.798350	0.1	0.138981
8.800017	0.1	0.142842
8.801683	0.1	0.145291
8.803350	0.1	0.145934
8.805017	0.1	0.144038
8.806683	0.1	0.140280
8.808350	0.1	0.136532
8.810017	0.1	0.133808
8.811683	0.1	0.131628
8.813350	0.1	0.129538
8.815017	0.1	0.127954
8.816683	0.1	0.127144
8.818350	0.1	0.126343
8.820017	0.1	0.124625
8.821683	0.1	0.122087
8.823350	0.1	0.119456
8.825017	0.1	0.117249
8.826683	0.1	0.116001
8.828350	0.1	0.116252
8.830017	0.1	0.117687
8.831683	0.1	0.119507
8.833350	0.1	0.121612
8.835017	0.1	0.124229
8.836683	0.1	0.127563
8.838350	0.1	0.132048
8.840017	0.1	0.137389
8.841683	0.1	0.142050
8.843350	0.1	0.145012
8.845017	0.1	0.146660
8.846683	0.1	0.147517
8.848350	0.1	0.147484
8.850017	0.1	0.146418
8.851683	0.1	0.144499
8.853350	0.1	0.142325
8.855017	0.1	0.140667
8.856683	0.1	0.140136
8.858350	0.1	0.140774
8.860017	0.1	0.141817
8.861683	0.1	0.142092
8.863350	0.1	0.140984
8.865017	0.1	0.139084
8.866683	0.1	0.137752
8.868350	0.1	0.138227
8.870017	0.1	0.140546
8.871683	0.1	0.143377
8.873350	0.1	0.145482
8.875017	0.1	0.146492
8.876683	0.1	0.146437
8.878350	0.1	0.145771
8.880017	0.1	0.145305
8.881683	0.1	0.145705
8.883350	0.1	0.147442
8.885017	0.1	0.150721
8.886683	0.1	0.154991
8.888350	0.1	0.158567
8.890017	0.1	0.159750
8.891683	0.1	0.158823
8.893350	0.1	0.158232
8.895017	0.1	0.160229
8.896683	0.1	0.164444
8.898350	0.1	0.168476
8.900017	0.1	0.170576
8.901683	0.1	0.170697
8.903350	0.1	0.169743
8.905017	0.1	0.168839
8.906683	0.1	0.168993
8.908350	0.1	0.170539
8.910017	0.1	0.172714
8.911683	0.1	0.174162
8.913350	0.1	0.173827
8.915017	0.1	0.171033
8.916683	0.1	0.165608
8.918350	0.1	0.158832
8.920017	0.1	0.153738
8.921683	0.1	0.152537
8.923350	0.1	0.154264
8.925017	0.1	0.156406
8.926683	0.1	0.157519
8.928350	0.1	0.157715
8.930017	0.1	0.157254
8.931683	0.1	0.155796
8.933350	0.1	0.153631
8.935017	0.1	0.152094
8.936683	0.1	0.152425
8.938350	0.1	0.154935
8.940017	0.1	0.158604
8.941683	0.1	0.161394
8.943350	0.1	0.162558
8.945017	0.1	0.164025
8.946683	0.1	0.167778
8.948350	0.1	0.172616
8.950017	0.1	0.175261
8.951683	0.1	0.174162
8.953350	0.1	0.170753
8.955017	0.1	0.167135
8.956683	0.1	0.163796
8.958350	0.1	0.160267
8.960017	0.1	0.156923
8.961683	0.1	0.155037
8.963350	0.1	0.154995
8.965017	0.1	0.155531
8.966683	0.1	0.154995
8.968350	0.1	0.152336
8.970017	0.1	0.147535
8.971683	0.1	0.141943
8.973350	0.1	0.137277
8.975017	0.1	0.134488
8.976683	0.1	0.133640
8.978350	0.1	0.133868
8.980017	0.1	0.134013
8.981683	0.1	0.133924
8.983350	0.1	0.134562
8.985017	0.1	0.136397
8.986683	0.1	0.138427
8.988350	0.1	0.139396
8.990017	0.1	0.139070
8.991683	0.1	0.138241
8.993350	0.1	0.138218
8.995017	0.1	0.139968
8.996683	0.1	0.143731
8.998350	0.1	0.149030
9.000017	0.1	0.154418
9.001683	0.1	0.157934
9.003350	0.1	0.158465
9.005017	0.1	0.156322
9.006683	0.1	0.152769
9.008350	0.1	0.149189
9.010017	0.1	0.146432
9.011683	0.1	0.144709
9.013350	0.1	0.143955
9.015017	0.1	0.144001
9.016683	0.1	0.144369
9.018350	0.1	0.144318
9.020017	0.1	0.143056
9.021683	0.1	0.140336
9.023350	0.1	0.137272
9.025017	0.1	0.135633
9.026683	0.1	0.135815
9.028350	0.1	0.136727
9.030017	0.1	0.137454
9.031683	0.1	0.137440
9.033350	0.1	0.136108
9.035017	0.1	0.133910
9.036683	0.1	0.132425
9.038350	0.1	0.133114
9.040017	0.1	0.136318
9.041683	0.1	0.140574
9.043350	0.1	0.143624
9.045017	0.1	0.144686
9.046683	0.1	0.144341
9.048350	0.1	0.142860
9.050017	0.1	0.140672
9.051683	0.1	0.139135
9.053350	0.1	0.138995
9.055017	0.1	0.139261
9.056683	0.1	0.138930
9.058350	0.1	0.138949
9.060017	0.1	0.141156
9.061683	0.1	0.145836
9.063350	0.1	0.151051
9.065017	0.1	0.154190
9.066683	0.1	0.153854
9.068350	0.1	0.150767
9.070017	0.1	0.147009
9.071683	0.1	0.144285
9.073350	0.1	0.143107
9.075017	0.1	0.142995
9.076683	0.1	0.142748
9.078350	0.1	0.141324
9.080017	0.1	0.139191
9.081683	0.1	0.137961
9.083350	0.1	0.138637
9.085017	0.1	0.141044
9.086683	0.1	0.144490
9.088350	0.1	0.148583
9.090017	0.1	0.153282
9.091683	0.1	0.157724
9.093350	0.1	0.160122
9.095017	0.1	0.159168
9.096683	0.1	0.155186
9.098350	0.1	0.150246
9.100017	0.1	0.146846
9.101683	0.1	0.145664
9.103350	0.1	0.145184
9.105017	0.1	0.144029
9.106683	0.1	0.142553
9.108350	0.1	0.141771
9.110017	0.1	0.142008
9.111683	0.1	0.142772
9.113350	0.1	0.143512
9.115017	0.1	0.144499
9.116683	0.1	0.146492
9.118350	0.1	0.149934
9.120017	0.1	0.154562
9.121683	0.1	0.158986
9.123350	0.1	0.161268
9.125017	0.1	0.160737
9.126683	0.1	0.158548
9.128350	0.1	0.156327
9.130017	0.1	0.155112
9.131683	0.1	0.155428
9.133350	0.1	0.156979
9.135017	0.1	0.158530
9.136683	0.1	0.159410
9.138350	0.1	0.160229
9.140017	0.1	0.161761
9.141683	0.1	0.163931
9.143350	0.1	0.166208
9.145017	0.1	0.168448
9.146683	0.1	0.170916
9.148350	0.1	0.173501
9.150017	0.1	0.175191
9.151683	0.1	0.174823
9.153350	0.1	0.172793
9.155017	0.1	0.170902
9.156683	0.1	0.169994
9.158350	0.1	0.169394
9.160017	0.1	0.168830
9.161683	0.1	0.169040
9.163350	0.1	0.170632
9.165017	0.1	0.173701
9.166683	0.1	0.177706
9.168350	0.1	0.181226
9.170017	0.1	0.182674
9.171683	0.1	0.181305
9.173350	0.1	0.177473
9.175017	0.1	0.172406
9.176683	0.1	0.167619
9.178350	0.1	0.164066
9.180017	0.1	0.162367
9.181683	0.1	0.163042
9.183350	0.1	0.165766
9.185017	0.1	0.169030
9.186683	0.1	0.171056
9.188350	0.1	0.171168
9.190017	0.1	0.170120
9.191683	0.1	0.168923
9.193350	0.1	0.167917
9.195017	0.1	0.167126
9.196683	0.1	0.166274
9.198350	0.1	0.164276
9.200017	0.1	0.160062
9.201683	0.1	0.153966
9.203350	0.1	0.147112
9.205017	0.1	0.140523
9.206683	0.1	0.136024
9.208350	0.1	0.136076
9.210017	0.1	0.141556
9.211683	0.1	0.150451
9.213350	0.1	0.159177
9.215017	0.1	0.164947
9.216683	0.1	0.167121
9.218350	0.1	0.166981
9.220017	0.1	0.166441
9.221683	0.1	0.166977
9.223350	0.1	0.168639
9.225017	0.1	0.170292
9.226683	0.1	0.171359
9.228350	0.1	0.172080
9.230017	0.1	0.172192
9.231683	0.1	0.171061
9.233350	0.1	0.168886
9.235017	0.1	0.166916
9.236683	0.1	0.166497
9.238350	0.1	0.167680
9.240017	0.1	0.169049
9.241683	0.1	0.169105
9.243350	0.1	0.167359
9.245017	0.1	0.164378
9.246683	0.1	0.161384
9.248350	0.1	0.159629
9.250017	0.1	0.159736
9.251683	0.1	0.161221
9.253350	0.1	0.162483
9.255017	0.1	0.162199
9.256683	0.1	0.160378
9.258350	0.1	0.157682
9.260017	0.1	0.155009
9.261683	0.1	0.153631
9.263350	0.1	0.154078
9.265017	0.1	0.155573
9.266683	0.1	0.157235
9.268350	0.1	0.158758
9.270017	0.1	0.160006
9.271683	0.1	0.161114
9.273350	0.1	0.162171
9.275017	0.1	0.162208
9.276683	0.1	0.159941
9.278350	0.1	0.155629
9.280017	0.1	0.151205
9.281683	0.1	0.148709
9.283350	0.1	0.148942
9.285017	0.1	0.151563
9.286683	0.1	0.155680
9.288350	0.1	0.160183
9.290017	0.1	0.164071
9.291683	0.1	0.166497
9.293350	0.1	0.166991
9.295017	0.1	0.165976
9.296683	0.1	0.164690
9.298350	0.1	0.164416
9.300017	0.1	0.165547
9.301683	0.1	0.167419
9.303350	0.1	0.168993
9.305017	0.1	0.169724
9.306683	0.1	0.170097
9.308350	0.1	0.170949
9.310017	0.1	0.172611
9.311683	0.1	0.174777
9.313350	0.1	0.176635
9.315017	0.1	0.177352
9.316683	0.1	0.176877
9.318350	0.1	0.175727
9.320017	0.1	0.174339
9.321683	0.1	0.173505
9.323350	0.1	0.174423
9.325017	0.1	0.177505
9.326683	0.1	0.181985
9.328350	0.1	0.186469
9.330017	0.1	0.189636
9.331683	0.1	0.191163
9.333350	0.1	0.191648
9.335017	0.1	0.191373
9.336683	0.1	0.190372
9.338350	0.1	0.189370
9.340017	0.1	0.189375
9.341683	0.1	0.190800
9.343350	0.1	0.193454
9.345017	0.1	0.196625
9.346683	0.1	0.199364
9.348350	0.1	0.200896
9.350017	0.1	0.200686
9.351683	0.1	0.198516
9.353350	0.1	0.195028
9.355017	0.1	0.191531
9.356683	0.1	0.188784
9.358350	0.1	0.186712
9.360017	0.1	0.185566
9.361683	0.1	0.185999
9.363350	0.1	0.188272
9.365017	0.1	0.192411
9.366683	0.1	0.198148
9.368350	0.1	0.204402
9.370017	0.1	0.209999
9.371683	0.1	0.214558
9.373350	0.1	0.218013
9.375017	0.1	0.220002
9.376683	0.1	0.220384
9.378350	0.1	0.220016
9.380017	0.1	0.219913
9.381683	0.1	0.220342
9.383350	0.1	0.221147
9.385017	0.1	0.221976
9.386683	0.1	0.222246
9.388350	0.1	0.221734
9.390017	0.1	0.221296
9.391683	0.1	0.222437
9.393350	0.1	0.225422
9.395017	0.1	0.228616
9.396683	0.1	0.230502
9.398350	0.1	0.231131
9.400017	0.1	0.231536
9.401683	0.1	0.232379
9.403350	0.1	0.233240
9.405017	0.1	0.233329
9.406683	0.1	0.232477
9.408350	0.1	0.230996
9.410017	0.1	0.229096
9.411683	0.1	0.226991
9.413350	0.1	0.225371
9.415017	0.1	0.224896
9.416683	0.1	0.225054
9.418350	0.1	0.224579
9.420017	0.1	0.223368
9.421683	0.1	0.222810
9.423350	0.1	0.224188
9.425017	0.1	0.227122
9.426683	0.1	0.229934
9.428350	0.1	0.231108
9.430017	0.1	0.229934
9.431683	0.1	0.226498
9.433350	0.1	0.221650
9.435017	0.1	0.216416
9.436683	0.1	0.211536
9.438350	0.1	0.207769
9.440017	0.1	0.205762
9.441683	0.1	0.205841
9.443350	0.1	0.208183
9.445017	0.1	0.212770
9.446683	0.1	0.218814
9.448350	0.1	0.224723
9.450017	0.1	0.228831
9.451683	0.1	0.230335
9.453350	0.1	0.229906
9.455017	0.1	0.229082
9.456683	0.1	0.228630
9.458350	0.1	0.227909
9.460017	0.1	0.226256
9.461683	0.1	0.224537
9.463350	0.1	0.224421
9.465017	0.1	0.226246
9.466683	0.1	0.228160
9.468350	0.1	0.227802
9.470017	0.1	0.225217
9.471683	0.1	0.222614
9.473350	0.1	0.221506
9.475017	0.1	0.221864
9.476683	0.1	0.223229
9.478350	0.1	0.225068
9.480017	0.1	0.226763
9.481683	0.1	0.228328
9.483350	0.1	0.230274
9.485017	0.1	0.232244
9.486683	0.1	0.232784
9.488350	0.1	0.230893
9.490017	0.1	0.227215
9.491683	0.1	0.223559
9.493350	0.1	0.221808
9.495017	0.1	0.222749
9.496683	0.1	0.225254
9.498350	0.1	0.227853
9.500017	0.1	0.230405
9.501683	0.1	0.233068
9.503350	0.1	0.235224
9.505017	0.1	0.236440
9.506683	0.1	0.237240
9.508350	0.1	0.238628
9.510017	0.1	0.241143
9.511683	0.1	0.244076
9.513350	0.1	0.246186
9.515017	0.1	0.246959
9.516683	0.1	0.246535
9.518350	0.1	0.245543
9.520017	0.1	0.245362
9.521683	0.1	0.247210
9.523350	0.1	0.251043
9.525017	0.1	0.255951
9.526683	0.1	0.261120
9.528350	0.1	0.265911
9.530017	0.1	0.269311
9.531683	0.1	0.270070
9.533350	0.1	0.267886
9.535017	0.1	0.264221
9.536683	0.1	0.261464
9.538350	0.1	0.261334
9.540017	0.1	0.263960
9.541683	0.1	0.268528
9.543350	0.1	0.274177
9.545017	0.1	0.280188
9.546683	0.1	0.285986
9.548350	0.1	0.291183
9.550017	0.1	0.295541
9.551683	0.1	0.299141
9.553350	0.1	0.302289
9.555017	0.1	0.305409
9.556683	0.1	0.308678
9.558350	0.1	0.311714
9.560017	0.1	0.313893
9.561683	0.1	0.314866
9.563350	0.1	0.314997
9.565017	0.1	0.314806
9.566683	0.1	0.314112
9.568350	0.1	0.312962
9.570017	0.1	0.312584
9.571683	0.1	0.314508
9.573350	0.1	0.319588
9.575017	0.1	0.327574
9.576683	0.1	0.337204
9.578350	0.1	0.346606
9.580017	0.1	0.353744
9.581683	0.1	0.357651
9.583350	0.1	0.359192
9.585017	0.1	0.360259
9.586683	0.1	0.362941
9.588350	0.1	0.368599
9.590017	0.1	0.376757
9.591683	0.1	0.385409
9.593350	0.1	0.392837
9.595017	0.1	0.399016
9.596683	0.1	0.404995
9.598350	0.1	0.411179
9.600017	0.1	0.417256
9.601683	0.1	0.423137
9.603350	0.1	0.428720
9.605017	0.1	0.433107
9.606683	0.1	0.435337
9.608350	0.1	0.435580
9.610017	0.1	0.434746
9.611683	0.1	0.433913
9.613350	0.1	0.434318
9.615017	0.1	0.436963
9.616683	0.1	0.441759
9.618350	0.1	0.447542
9.620017	0.1	0.453037
9.621683	0.1	0.457740
9.623350	0.1	0.462150
9.625017	0.1	0.466825
9.626683	0.1	0.471268
9.628350	0.1	0.474663
9.630017	0.1	0.476851
9.631683	0.1	0.477843
9.633350	0.1	0.477522
9.635017	0.1	0.475985
9.636683	0.1	0.473703
9.638350	0.1	0.471724
9.640017	0.1	0.471598
9.641683	0.1	0.474327
9.643350	0.1	0.479501
9.645017	0.1	0.485829
9.646683	0.1	0.492386
9.648350	0.1	0.498951
9.650017	0.1	0.505503
9.651683	0.1	0.511315
9.653350	0.1	0.515017
9.655017	0.1	0.515711
9.656683	0.1	0.513755
9.658350	0.1	0.510728
9.660017	0.1	0.508474
9.661683	0.1	0.507445
9.663350	0.1	0.506467
9.665017	0.1	0.504786
9.666683	0.1	0.503324
9.668350	0.1	0.503482
9.670017	0.1	0.505662
9.671683	0.1	0.508982
9.673350	0.1	0.511603
9.675017	0.1	0.512036
9.676683	0.1	0.510802
9.678350	0.1	0.509480
9.680017	0.1	0.508344
9.681683	0.1	0.506006
9.683350	0.1	0.501559
9.685017	0.1	0.496083
9.686683	0.1	0.491468
9.688350	0.1	0.489252
9.690017	0.1	0.490244
9.691683	0.1	0.493862
9.693350	0.1	0.498663
9.695017	0.1	0.503161
9.696683	0.1	0.506109
9.698350	0.1	0.507156
9.700017	0.1	0.506574
9.701683	0.1	0.504586
9.703350	0.1	0.501466
9.705017	0.1	0.497298
9.706683	0.1	0.491915
9.708350	0.1	0.485824
9.710017	0.1	0.480562
9.711683	0.1	0.477638
9.713350	0.1	0.476972
9.715017	0.1	0.477107
9.716683	0.1	0.477023
9.718350	0.1	0.476707
9.720017	0.1	0.476432
9.721683	0.1	0.476572
9.723350	0.1	0.477522
9.725017	0.1	0.479091
9.726683	0.1	0.480465
9.728350	0.1	0.481452
9.730017	0.1	0.482714
9.731683	0.1	0.484753
9.733350	0.1	0.487189
9.735017	0.1	0.489070
9.736683	0.1	0.490001
9.738350	0.1	0.490998
9.740017	0.1	0.493461
9.741683	0.1	0.497042
9.743350	0.1	0.499645
9.745017	0.1	0.499943
9.746683	0.1	0.498747
9.748350	0.1	0.497862
9.750017	0.1	0.497759
9.751683	0.1	0.496819
9.753350	0.1	0.493675
9.755017	0.1	0.489564
9.756683	0.1	0.487049
9.758350	0.1	0.487305
9.760017	0.1	0.489363
9.761683	0.1	0.491734
9.763350	0.1	0.493829
9.765017	0.1	0.495794
9.766683	0.1	0.497899
9.768350	0.1	0.500320
9.770017	0.1	0.503086
9.771683	0.1	0.505964
9.773350	0.1	0.508297
9.775017	0.1	0.509461
9.776683	0.1	0.509461
9.778350	0.1	0.508968
9.780017	0.1	0.509038
9.781683	0.1	0.510281
9.783350	0.1	0.512414
9.785017	0.1	0.515096
9.786683	0.1	0.518225
9.788350	0.1	0.521163
9.790017	0.1	0.522723
9.791683	0.1	0.522193
9.793350	0.1	0.520060
9.795017	0.1	0.517671
9.796683	0.1	0.515874
9.798350	0.1	0.514253
9.800017	0.1	0.512307
9.801683	0.1	0.510635
9.803350	0.1	0.510444
9.805017	0.1	0.512567
9.806683	0.1	0.516688
9.808350	0.1	0.521261
9.810017	0.1	0.524595
9.811683	0.1	0.526295
9.813350	0.1	0.527580
9.815017	0.1	0.529657
9.816683	0.1	0.531739
9.818350	0.1	0.531645
9.820017	0.1	0.528619
9.821683	0.1	0.524493
9.823350	0.1	0.521806
9.825017	0.1	0.521741
9.826683	0.1	0.523664
9.828350	0.1	0.525732
9.830017	0.1	0.526207
9.831683	0.1	0.524586
9.833350	0.1	0.521713
9.835017	0.1	0.519436
9.836683	0.1	0.519613
9.838350	0.1	0.522300
9.840017	0.1	0.525513
9.841683	0.1	0.527343
9.843350	0.1	0.527445
9.845017	0.1	0.526784
9.846683	0.1	0.526411
9.848350	0.1	0.526286
9.850017	0.1	0.525340
9.851683	0.1	0.523101
9.853350	0.1	0.520386
9.855017	0.1	0.518113
9.856683	0.1	0.516297
9.858350	0.1	0.514425
9.860017	0.1	0.512809
9.861683	0.1	0.513038
9.863350	0.1	0.515929
9.865017	0.1	0.519920
9.866683	0.1	0.522891
9.868350	0.1	0.524502
9.870017	0.1	0.525475
9.871683	0.1	0.526053
9.873350	0.1	0.526221
9.875017	0.1	0.526276
9.876683	0.1	0.526770
9.878350	0.1	0.528092
9.880017	0.1	0.529680
9.881683	0.1	0.530197
9.883350	0.1	0.528847
9.885017	0.1	0.525988
9.886683	0.1	0.523040
9.888350	0.1	0.521895
9.890017	0.1	0.523250
9.891683	0.1	0.525680
9.893350	0.1	0.527124
9.895017	0.1	0.526509
9.896683	0.1	0.523739
9.898350	0.1	0.519142
9.900017	0.1	0.513997
9.901683	0.1	0.510802
9.903350	0.1	0.511226
9.905017	0.1	0.513960
9.906683	0.1	0.515915
9.908350	0.1	0.515007
9.910017	0.1	0.511329
9.911683	0.1	0.506425
9.913350	0.1	0.501880
9.915017	0.1	0.498006
9.916683	0.1	0.494001
9.918350	0.1	0.489433
9.920017	0.1	0.485098
9.921683	0.1	0.482383
9.923350	0.1	0.482304
9.925017	0.1	0.484861
9.926683	0.1	0.488469
9.928350	0.1	0.490649
9.930017	0.1	0.490071
9.931683	0.1	0.487040
9.933350	0.1	0.482299
9.935017	0.1	0.476371
9.936683	0.1	0.469862
9.938350	0.1	0.463575
9.940017	0.1	0.458090
9.941683	0.1	0.453372
9.943350	0.1	0.449503
9.945017	0.1	0.447114
9.946683	0.1	0.446364
9.948350	0.1	0.445913
9.950017	0.1	0.444059
9.951683	0.1	0.440828
9.953350	0.1	0.437764
9.955017	0.1	0.436055
9.956683	0.1	0.435640
9.958350	0.1	0.436017
9.960017	0.1	0.437074
9.961683	0.1	0.438406
9.963350	0.1	0.439240
9.965017	0.1	0.439589
9.966683	0.1	0.440353
9.968350	0.1	0.442183
9.970017	0.1	0.444525
9.971683	0.1	0.446057
9.973350	0.1	0.445996
9.975017	0.1	0.444576
9.976683	0.1	0.442849
9.978350	0.1	0.441815
9.980017	0.1	0.441265
9.981683	0.1	0.440176
9.983350	0.1	0.438034
9.985017	0.1	0.435063
9.986683	0.1	0.431561
9.988350	0.1	0.427715
9.990017	0.1	0.423621
9.991683	0.1	0.419556
9.993350	0.1	0.416185
9.995017	0.1	0.413982
9.996683	0.1	0.412632
9.998350	0.1	0.411510
10.000017	0.1	0.410243
10.001683	0.1	0.408478
10.003350	0.1	0.405712
10.005017	0.1	0.401698
10.006683	0.1	0.396790
10.008350	0.1	0.391975
10.010017	0.1	0.388436
10.011683	0.1	0.386750
10.013350	0.1	0.386471
10.015017	0.1	0.387141
10.016683	0.1	0.389395
10.018350	0.1	0.393945
10.020017	0.1	0.400022
10.021683	0.1	0.405931
10.023350	0.1	0.410648
10.025017	0.1	0.413870
10.026683	0.1	0.414932
10.028350	0.1	0.413153
10.030017	0.1	0.409456
10.031683	0.1	0.406103
10.033350	0.1	0.404506
10.035017	0.1	0.404534
10.036683	0.1	0.405400
10.038350	0.1	0.406681
10.040017	0.1	0.408404
10.041683	0.1	0.410266
10.043350	0.1	0.411673
10.045017	0.1	0.412385
10.046683	0.1	0.411710
10.048350	0.1	0.408427
10.050017	0.1	0.402811
10.051683	0.1	0.397339
10.053350	0.1	0.394606
10.055017	0.1	0.395235
10.056683	0.1	0.397582
10.058350	0.1	0.399058
10.060017	0.1	0.398168
10.061683	0.1	0.395332
10.063350	0.1	0.392105
10.065017	0.1	0.390005
10.066683	0.1	0.389591
10.068350	0.1	0.390736
10.070017	0.1	0.393433
10.071683	0.1	0.397447
10.073350	0.1	0.401838
10.075017	0.1	0.405051
10.076683	0.1	0.405628
10.078350	0.1	0.403705
10.080017	0.1	0.401023
10.081683	0.1	0.399388
10.083350	0.1	0.399519
10.085017	0.1	0.400506
10.086683	0.1	0.400688
10.088350	0.1	0.399151
10.090017	0.1	0.395672
10.091683	0.1	0.390634
10.093350	0.1	0.385819
10.095017	0.1	0.383696
10.096683	0.1	0.385013
10.098350	0.1	0.388352
10.100017	0.1	0.391915
10.101683	0.1	0.394303
10.103350	0.1	0.394373
10.105017	0.1	0.391612
10.106683	0.1	0.386732
10.108350	0.1	0.381479
10.110017	0.1	0.377661
10.111683	0.1	0.376459
10.113350	0.1	0.378489
10.115017	0.1	0.383421
10.116683	0.1	0.389600
10.118350	0.1	0.394881
10.120017	0.1	0.398201
10.121683	0.1	0.399910
10.123350	0.1	0.400767
10.125017	0.1	0.401116
10.126683	0.1	0.400920
10.128350	0.1	0.400348
10.130017	0.1	0.399789
10.131683	0.1	0.399002
10.133350	0.1	0.397675
10.135017	0.1	0.396636
10.136683	0.1	0.396729
10.138350	0.1	0.397302
10.140017	0.1	0.397163
10.141683	0.1	0.395733
10.143350	0.1	0.393027
10.145017	0.1	0.389577
10.146683	0.1	0.386341
10.148350	0.1	0.384063
10.150017	0.1	0.382531
10.151683	0.1	0.381009
10.153350	0.1	0.379705
10.155017	0.1	0.379817
10.156683	0.1	0.381866
10.158350	0.1	0.385023
10.160017	0.1	0.388059
10.161683	0.1	0.389684
10.163350	0.1	0.388771
10.165017	0.1	0.385479
10.166683	0.1	0.381460
10.168350	0.1	0.378476
10.170017	0.1	0.377218
10.171683	0.1	0.377074
10.173350	0.1	0.376860
10.175017	0.1	0.375831
10.176683	0.1	0.373693
10.178350	0.1	0.370410
10.180017	0.1	0.366885
10.181683	0.1	0.364510
10.183350	0.1	0.363663
10.185017	0.1	0.363998
10.186683	0.1	0.365581
10.188350	0.1	0.368557
10.190017	0.1	0.372049
10.191683	0.1	0.374136
10.193350	0.1	0.373577
10.195017	0.1	0.371309
10.196683	0.1	0.369111
10.198350	0.1	0.367439
10.200017	0.1	0.366019
10.201683	0.1	0.364915
10.203350	0.1	0.364087
10.205017	0.1	0.363681
10.206683	0.1	0.364627
10.208350	0.1	0.367677
10.210017	0.1	0.372259
10.211683	0.1	0.376306
10.213350	0.1	0.377595
10.215017	0.1	0.375831
10.216683	0.1	0.373004
10.218350	0.1	0.371519
10.220017	0.1	0.372147
10.221683	0.1	0.373460
10.223350	0.1	0.373372
10.225017	0.1	0.370732
10.226683	0.1	0.365525
10.228350	0.1	0.358862
10.230017	0.1	0.352580
10.231683	0.1	0.348231
10.233350	0.1	0.346717
10.235017	0.1	0.348627
10.236683	0.1	0.353698
10.238350	0.1	0.360319
10.240017	0.1	0.366527
10.241683	0.1	0.370857
10.243350	0.1	0.372450
10.245017	0.1	0.371425
10.246683	0.1	0.368888
10.248350	0.1	0.366024
10.250017	0.1	0.363518
10.251683	0.1	0.361614
10.253350	0.1	0.360054
10.255017	0.1	0.358275
10.256683	0.1	0.356371
10.258350	0.1	0.355048
10.260017	0.1	0.354671
10.261683	0.1	0.355300
10.263350	0.1	0.357055
10.265017	0.1	0.359770
10.266683	0.1	0.362610
10.268350	0.1	0.364119
10.270017	0.1	0.363183
10.271683	0.1	0.359952
10.273350	0.1	0.355830
10.275017	0.1	0.352939
10.276683	0.1	0.353032
10.278350	0.1	0.356357
10.280017	0.1	0.361381
10.281683	0.1	0.365614
10.283350	0.1	0.367844
10.285017	0.1	0.369237
10.286683	0.1	0.371276
10.288350	0.1	0.374024
10.290017	0.1	0.377088
10.291683	0.1	0.380832
10.293350	0.1	0.385470
10.295017	0.1	0.389982
10.296683	0.1	0.392725
10.298350	0.1	0.392799
10.300017	0.1	0.390694
10.301683	0.1	0.388185
10.303350	0.1	0.387416
10.305017	0.1	0.389284
10.306683	0.1	0.392748
10.308350	0.1	0.395877
10.310017	0.1	0.397791
10.311683	0.1	0.399388
10.313350	0.1	0.401558
10.315017	0.1	0.403868
10.316683	0.1	0.405516
10.318350	0.1	0.406583
10.320017	0.1	0.408022
10.321683	0.1	0.410653
10.323350	0.1	0.414480
10.325017	0.1	0.418979
10.326683	0.1	0.423454
10.328350	0.1	0.427552
10.330017	0.1	0.431538
10.331683	0.1	0.435608
10.333350	0.1	0.439440
10.335017	0.1	0.442532
10.336683	0.1	0.444967
10.338350	0.1	0.447752
10.340017	0.1	0.451938
10.341683	0.1	0.457279
10.343350	0.1	0.462220
10.345017	0.1	0.465633
10.346683	0.1	0.468325
10.348350	0.1	0.472334
10.350017	0.1	0.478877
10.351683	0.1	0.487044
10.353350	0.1	0.494826
10.355017	0.1	0.501242
10.356683	0.1	0.506979
10.358350	0.1	0.513401
10.360017	0.1	0.521648
10.361683	0.1	0.532125
10.363350	0.1	0.544121
10.365017	0.1	0.556135
10.366683	0.1	0.566808
10.368350	0.1	0.575548
10.370017	0.1	0.582500
10.371683	0.1	0.588493
10.373350	0.1	0.594719
10.375017	0.1	0.602012
10.376683	0.1	0.610626
10.378350	0.1	0.620508
10.380017	0.1	0.631441
10.381683	0.1	0.642920
10.383350	0.1	0.653970
10.385017	0.1	0.663823
10.386683	0.1	0.673044
10.388350	0.1	0.682911
10.390017	0.1	0.693882
10.391683	0.1	0.705388
10.393350	0.1	0.716713
10.395017	0.1	0.727740
10.396683	0.1	0.739079
10.398350	0.1	0.751629
10.400017	0.1	0.766059
10.401683	0.1	0.782055
10.403350	0.1	0.798306
10.405017	0.1	0.813748
10.406683	0.1	0.828574
10.408350	0.1	0.844258
10.410017	0.1	0.862791
10.411683	0.1	0.884971
10.413350	0.1	0.909474
10.415017	0.1	0.934359
10.416683	0.1	0.958284
10.418350	0.1	0.980091
10.420017	0.1	0.998802
10.421683	0.1	1.014364
10.423350	0.1	1.028092
10.425017	0.1	1.042332
10.426683	0.1	1.059403
10.428350	0.1	1.080199
10.430017	0.1	1.103864
10.431683	0.1	1.128861
10.433350	0.1	1.154393
10.435017	0.1	1.181127
10.436683	0.1	1.209821
10.438350	0.1	1.239469
10.440017	0.1	1.268000
10.441683	0.1	1.294077
10.443350	0.1	1.317593
10.445017	0.1	1.339107
10.446683	0.1	1.359461
10.448350	0.1	1.379829
10.450017	0.1	1.401533
10.451683	0.1	1.425263
10.453350	0.1	1.450744
10.455017	0.1	1.476598
10.456683	0.1	1.500533
10.458350	0.1	1.520901
10.460017	0.1	1.538559
10.461683	0.1	1.555923
10.463350	0.1	1.574256
10.465017	0.1	1.593065
10.466683	0.1	1.611398
10.468350	0.1	1.628809
10.470017	0.1	1.645405
10.471683	0.1	1.661750
10.473350	0.1	1.678574
10.475017	0.1	1.696097
10.476683	0.1	1.713391
10.478350	0.1	1.728479
10.480017	0.1	1.740209
10.481683	0.1	1.749811
10.483350	0.1	1.759152
10.485017	0.1	1.768610
10.486683	0.1	1.777490
10.488350	0.1	1.785452
10.490017	0.1	1.792950
10.491683	0.1	1.800777
10.493350	0.1	1.809676
10.495017	0.1	1.819977
10.496683	0.1	1.830901
10.498350	0.1	1.840475
10.500017	0.1	1.846822
10.501683	0.1	1.849663
10.503350	0.1	1.850668
10.505017	0.1	1.852107
10.506683	0.1	1.855306
10.508350	0.1	1.859847
10.510017	0.1	1.863842
10.511683	0.1	1.865323
10.513350	0.1	1.863684
10.515017	0.1	1.859986
10.516683	0.1	1.855949
10.518350	0.1	1.852838
10.520017	0.1	1.851176
10.521683	0.1	1.850729
10.523350	0.1	1.850668
10.525017	0.1	1.850473
10.526683	0.1	1.850561
10.528350	0.1	1.851511
10.530017	0.1	1.852945
10.531683	0.1	1.853853
10.533350	0.1	1.853774
10.535017	0.1	1.852964
10.536683	0.1	1.851693
10.538350	0.1	1.849951
10.540017	0.1	1.848028
10.541683	0.1	1.846496
10.543350	0.1	1.845174
10.545017	0.1	1.843218
10.546683	0.1	1.840354
10.548350	0.1	1.836792
10.550017	0.1	1.832815
10.551683	0.1	1.829420
10.553350	0.1	1.827856
10.555017	0.1	1.828233
10.556683	0.1	1.829434
10.558350	0.1	1.830054
10.560017	0.1	1.829513
10.561683	0.1	1.828680
10.563350	0.1	1.828368
10.565017	0.1	1.827707
10.566683	0.1	1.825513
10.568350	0.1	1.822463
10.570017	0.1	1.820391
10.571683	0.1	1.820303
10.573350	0.1	1.822053
10.575017	0.1	1.825541
10.576683	0.1	1.831460
10.578350	0.1	1.840480
10.580017	0.1	1.851628
10.581683	0.1	1.862063
10.583350	0.1	1.868834
10.585017	0.1	1.870655
10.586683	0.1	1.868312
10.588350	0.1	1.863902
10.590017	0.1	1.859725
10.591683	0.1	1.857299
10.593350	0.1	1.856778
10.595017	0.1	1.857723
10.596683	0.1	1.859972
10.598350	0.1	1.863311
10.600017	0.1	1.867376
10.601683	0.1	1.871944
10.603350	0.1	1.876354
10.605017	0.1	1.879432
10.606683	0.1	1.880839
10.608350	0.1	1.881714
10.610017	0.1	1.883088
10.611683	0.1	1.884373
10.613350	0.1	1.884080
10.615017	0.1	1.881602
10.616683	0.1	1.877989
10.618350	0.1	1.874589
10.620017	0.1	1.871781
10.621683	0.1	1.869719
10.623350	0.1	1.869150
10.625017	0.1	1.870836
10.626683	0.1	1.874659
10.628350	0.1	1.879367
10.630017	0.1	1.883167
10.631683	0.1	1.884680
10.633350	0.1	1.883782
10.635017	0.1	1.882310
10.636683	0.1	1.882818
10.638350	0.1	1.886114
10.640017	0.1	1.890943
10.641683	0.1	1.895465
10.643350	0.1	1.897835
10.645017	0.1	1.896857
10.646683	0.1	1.893556
10.648350	0.1	1.890417
10.650017	0.1	1.888173
10.651683	0.1	1.884946
10.653350	0.1	1.878794
10.655017	0.1	1.870217
10.656683	0.1	1.861770
10.658350	0.1	1.855721
10.660017	0.1	1.852890
10.661683	0.1	1.852023
10.663350	0.1	1.850156
10.665017	0.1	1.845048
10.666683	0.1	1.836633
10.668350	0.1	1.826179
10.670017	0.1	1.815278
10.671683	0.1	1.805346
10.673350	0.1	1.797192
10.675017	0.1	1.790854
10.676683	0.1	1.786086
10.678350	0.1	1.782463
10.680017	0.1	1.778863
10.681683	0.1	1.773946
10.683350	0.1	1.767427
10.685017	0.1	1.759520
10.686683	0.1	1.749475
10.688350	0.1	1.736325
10.690017	0.1	1.720893
10.691683	0.1	1.705252
10.693350	0.1	1.690742
10.695017	0.1	1.677391
10.696683	0.1	1.664604
10.698350	0.1	1.652157
10.700017	0.1	1.640231
10.701683	0.1	1.628776
10.703350	0.1	1.617558
10.705017	0.1	1.606471
10.706683	0.1	1.595127
10.708350	0.1	1.582485
10.710017	0.1	1.567290
10.711683	0.1	1.549018
10.713350	0.1	1.528556
10.715017	0.1	1.508007
10.716683	0.1	1.489306
10.718350	0.1	1.472789
10.720017	0.1	1.457180
10.721683	0.1	1.440817
10.723350	0.1	1.423010
10.725017	0.1	1.404593
10.726683	0.1	1.386725
10.728350	0.1	1.369668
10.730017	0.1	1.353184
10.731683	0.1	1.336755
10.733350	0.1	1.319558
10.735017	0.1	1.301067
10.736683	0.1	1.281416
10.738350	0.1	1.261113
10.740017	0.1	1.240992
10.741683	0.1	1.221802
10.743350	0.1	1.203720
10.745017	0.1	1.186756
10.746683	0.1	1.171026
10.748350	0.1	1.156554
10.750017	0.1	1.142728
10.751683	0.1	1.127766
10.753350	0.1	1.109620
10.755017	0.1	1.087789
10.756683	0.1	1.063794
10.758350	0.1	1.039794
10.760017	0.1	1.017503
10.761683	0.1	0.997665
10.763350	0.1	0.979314
10.765017	0.1	0.960543
10.766683	0.1	0.940585
10.768350	0.1	0.920021
10.770017	0.1	0.899541
10.771683	0.1	0.878968
10.773350	0.1	0.858055
10.775017	0.1	0.838074
10.776683	0.1	0.820993
10.778350	0.1	0.807378
10.780017	0.1	0.796206
10.781683	0.1	0.785901
10.783350	0.1	0.774912
10.785017	0.1	0.762562
10.786683	0.1	0.749370
10.788350	0.1	0.735852
10.790017	0.1	0.722050
10.791683	0.1	0.708583
10.793350	0.1	0.696788
10.795017	0.1	0.687218
10.796683	0.1	0.679069
10.798350	0.1	0.671274
10.800017	0.1	0.663600
10.801683	0.1	0.656280
10.803350	0.1	0.648922
10.805017	0.1	0.640303
10.806683	0.1	0.629807
10.808350	0.1	0.618449
10.810017	0.1	0.608116
10.811683	0.1	0.600545
10.813350	0.1	0.596452
10.815017	0.1	0.594477
10.816683	0.1	0.592149
10.818350	0.1	0.588074
10.820017	0.1	0.582598
10.821683	0.1	0.576656
10.823350	0.1	0.570933
10.825017	0.1	0.566333
10.826683	0.1	0.564046
10.828350	0.1	0.564060
10.830017	0.1	0.564870
10.831683	0.1	0.565141
10.833350	0.1	0.564312
10.835017	0.1	0.562216
10.836683	0.1	0.558989
10.838350	0.1	0.555068
10.840017	0.1	0.551594
10.841683	0.1	0.550179
10.843350	0.1	0.551473
10.845017	0.1	0.554509
10.846683	0.1	0.557397
10.848350	0.1	0.558132
10.850017	0.1	0.555222
10.851683	0.1	0.548665
10.853350	0.1	0.540572
10.855017	0.1	0.534062
10.856683	0.1	0.530812
10.858350	0.1	0.530188
10.860017	0.1	0.530295
10.861683	0.1	0.529187
10.863350	0.1	0.526123
10.865017	0.1	0.522565
10.866683	0.1	0.521080
10.868350	0.1	0.522728
10.870017	0.1	0.525946
10.871683	0.1	0.528442
10.873350	0.1	0.529671
10.875017	0.1	0.530966
10.876683	0.1	0.533857
10.878350	0.1	0.538579
10.880017	0.1	0.543841
10.881683	0.1	0.548121
10.883350	0.1	0.551194
10.885017	0.1	0.554202
10.886683	0.1	0.558123
10.888350	0.1	0.562374
10.890017	0.1	0.565369
10.891683	0.1	0.566128
10.893350	0.1	0.564847
10.895017	0.1	0.562901
10.896683	0.1	0.562407
10.898350	0.1	0.564712
10.900017	0.1	0.569387
10.901683	0.1	0.574868
10.903350	0.1	0.579138
10.905017	0.1	0.580680
10.906683	0.1	0.579995
10.908350	0.1	0.579706
10.910017	0.1	0.582067
10.911683	0.1	0.586747
10.913350	0.1	0.591567
10.915017	0.1	0.594985
10.916683	0.1	0.597369
10.918350	0.1	0.600051
10.920017	0.1	0.603781
10.921683	0.1	0.608447
10.923350	0.1	0.613728
10.925017	0.1	0.619404
10.926683	0.1	0.624917
10.928350	0.1	0.629118
10.930017	0.1	0.630976
10.931683	0.1	0.630561
10.933350	0.1	0.629011
10.935017	0.1	0.627446
10.936683	0.1	0.626743
10.938350	0.1	0.627358
10.940017	0.1	0.628377
10.941683	0.1	0.628480
10.943350	0.1	0.627660
10.945017	0.1	0.626529
10.946683	0.1	0.624880
10.948350	0.1	0.622012
10.950017	0.1	0.617974
10.951683	0.1	0.613718
10.953350	0.1	0.609970
10.955017	0.1	0.606808
10.956683	0.1	0.604042
10.958350	0.1	0.601783
10.960017	0.1	0.600796
10.961683	0.1	0.601285
10.963350	0.1	0.601890
10.965017	0.1	0.601620
10.966683	0.1	0.601523
10.968350	0.1	0.603008
10.970017	0.1	0.605644
10.971683	0.1	0.607623
10.973350	0.1	0.608061
10.975017	0.1	0.607423
10.976683	0.1	0.606002
10.978350	0.1	0.603623
10.980017	0.1	0.600577
10.981683	0.1	0.597904
10.983350	0.1	0.596787
10.985017	0.1	0.597793
10.986683	0.1	0.600349
10.988350	0.1	0.602943
10.990017	0.1	0.604084
10.991683	0.1	0.603148
10.993350	0.1	0.600466
10.995017	0.1	0.596959
10.996683	0.1	0.593313
10.998350	0.1	0.589672
11.000017	0.1	0.586403
11.001683	0.1	0.584135
11.003350	0.1	0.583222
11.005017	0.1	0.584009
11.006683	0.1	0.586379
11.008350	0.1	0.589178
11.010017	0.1	0.591134
11.011683	0.1	0.592065
11.013350	0.1	0.592289
11.015017	0.1	0.591357
11.016683	0.1	0.588899
11.018350	0.1	0.585685
11.020017	0.1	0.582621
11.021683	0.1	0.580009
11.023350	0.1	0.578230
11.025017	0.1	0.578016
11.026683	0.1	0.579776
11.028350	0.1	0.583413
11.030017	0.1	0.588205
11.031683	0.1	0.592591
11.033350	0.1	0.595106
11.035017	0.1	0.595353
11.036683	0.1	0.593448
11.038350	0.1	0.589811
11.040017	0.1	0.585970
11.041683	0.1	0.584191
11.043350	0.1	0.585793
11.045017	0.1	0.590165
11.046683	0.1	0.595050
11.048350	0.1	0.597388
11.050017	0.1	0.595371
11.051683	0.1	0.589970
11.053350	0.1	0.583786
11.055017	0.1	0.579040
11.056683	0.1	0.576945
11.058350	0.1	0.577746
11.060017	0.1	0.580759
11.061683	0.1	0.584871
11.063350	0.1	0.589439
11.065017	0.1	0.594654
11.066683	0.1	0.600819
11.068350	0.1	0.606850
11.070017	0.1	0.610468
11.071683	0.1	0.610552
11.073350	0.1	0.608820
11.075017	0.1	0.608279
11.076683	0.1	0.610203
11.078350	0.1	0.613411
11.080017	0.1	0.615981
11.081683	0.1	0.616675
11.083350	0.1	0.615171
11.085017	0.1	0.612107
11.086683	0.1	0.608973
11.088350	0.1	0.607190
11.090017	0.1	0.606943
11.091683	0.1	0.607623
11.093350	0.1	0.608610
11.095017	0.1	0.609374
11.096683	0.1	0.609821
11.098350	0.1	0.610175
11.100017	0.1	0.610161
11.101683	0.1	0.609732
11.103350	0.1	0.609956
11.105017	0.1	0.611423
11.106683	0.1	0.612978
11.108350	0.1	0.613229
11.110017	0.1	0.612387
11.111683	0.1	0.612056
11.113350	0.1	0.613928
11.115017	0.1	0.618231
11.116683	0.1	0.623288
11.118350	0.1	0.627115
11.120017	0.1	0.629071
11.121683	0.1	0.629243
11.123350	0.1	0.627432
11.125017	0.1	0.623330
11.126683	0.1	0.617467
11.128350	0.1	0.611274
11.130017	0.1	0.606026
11.131683	0.1	0.602463
11.133350	0.1	0.601299
11.135017	0.1	0.602910
11.136683	0.1	0.606393
11.138350	0.1	0.609504
11.140017	0.1	0.610240
11.141683	0.1	0.608754
11.143350	0.1	0.606682
11.145017	0.1	0.604605
11.146683	0.1	0.601714
11.148350	0.1	0.597667
11.150017	0.1	0.593406
11.151683	0.1	0.590417
11.153350	0.1	0.589611
11.155017	0.1	0.590459
11.156683	0.1	0.591571
11.158350	0.1	0.592526
11.160017	0.1	0.594123
11.161683	0.1	0.596615
11.163350	0.1	0.598845
11.165017	0.1	0.599362
11.166683	0.1	0.597490
11.168350	0.1	0.593662
11.170017	0.1	0.589392
11.171683	0.1	0.586035
11.173350	0.1	0.583394
11.175017	0.1	0.580600
11.176683	0.1	0.578063
11.178350	0.1	0.577038
11.180017	0.1	0.577234
11.181683	0.1	0.577001
11.183350	0.1	0.575567
11.185017	0.1	0.572987
11.186683	0.1	0.569220
11.188350	0.1	0.565276
11.190017	0.1	0.563543
11.191683	0.1	0.565527
11.193350	0.1	0.570402
11.195017	0.1	0.575981
11.196683	0.1	0.580614
11.198350	0.1	0.584167
11.200017	0.1	0.587096
11.201683	0.1	0.589169
11.203350	0.1	0.589890
11.205017	0.1	0.589425
11.206683	0.1	0.588200
11.208350	0.1	0.586589
11.210017	0.1	0.584940
11.211683	0.1	0.583250
11.213350	0.1	0.581439
11.215017	0.1	0.579986
11.216683	0.1	0.579502
11.218350	0.1	0.580316
11.220017	0.1	0.582859
11.221683	0.1	0.587078
11.223350	0.1	0.591227
11.225017	0.1	0.592698
11.226683	0.1	0.590552
11.228350	0.1	0.586212
11.230017	0.1	0.582077
11.231683	0.1	0.580442
11.233350	0.1	0.582784
11.235017	0.1	0.588740
11.236683	0.1	0.596349
11.238350	0.1	0.603460
11.240017	0.1	0.608750
11.241683	0.1	0.611977
11.243350	0.1	0.613770
11.245017	0.1	0.614789
11.246683	0.1	0.614841
11.248350	0.1	0.613113
11.250017	0.1	0.609742
11.251683	0.1	0.606850
11.253350	0.1	0.606952
11.255017	0.1	0.610282
11.256683	0.1	0.614636
11.258350	0.1	0.617933
11.260017	0.1	0.620154
11.261683	0.1	0.622636
11.263350	0.1	0.625965
11.265017	0.1	0.628992
11.266683	0.1	0.629709
11.268350	0.1	0.627008
11.270017	0.1	0.621416
11.271683	0.1	0.614319
11.273350	0.1	0.607125
11.275017	0.1	0.601606
11.276683	0.1	0.599893
11.278350	0.1	0.602738
11.280017	0.1	0.608223
11.281683	0.1	0.613560
11.283350	0.1	0.617728
11.285017	0.1	0.620824
11.286683	0.1	0.621821
11.288350	0.1	0.619218
11.290017	0.1	0.613327
11.291683	0.1	0.605951
11.293350	0.1	0.598915
11.295017	0.1	0.594086
11.296683	0.1	0.592740
11.298350	0.1	0.594133
11.300017	0.1	0.596074
11.301683	0.1	0.597183
11.303350	0.1	0.597732
11.305017	0.1	0.598603
11.306683	0.1	0.600470
11.308350	0.1	0.603795
11.310017	0.1	0.608242
11.311683	0.1	0.612373
11.313350	0.1	0.614640
11.315017	0.1	0.614002
11.316683	0.1	0.610105
11.318350	0.1	0.603776
11.320017	0.1	0.596801
11.321683	0.1	0.591241
11.323350	0.1	0.588871
11.325017	0.1	0.590212
11.326683	0.1	0.594268
11.328350	0.1	0.599227
11.330017	0.1	0.603073
11.331683	0.1	0.604666
11.333350	0.1	0.604619
11.335017	0.1	0.604386
11.336683	0.1	0.604801
11.338350	0.1	0.605793
11.340017	0.1	0.606482
11.341683	0.1	0.605490
11.343350	0.1	0.601904
11.345017	0.1	0.596228
11.346683	0.1	0.590063
11.348350	0.1	0.584824
11.350017	0.1	0.581043
11.351683	0.1	0.578384
11.353350	0.1	0.575916
11.355017	0.1	0.572563
11.356683	0.1	0.567739
11.358350	0.1	0.561699
11.360017	0.1	0.555674
11.361683	0.1	0.551632
11.363350	0.1	0.550845
11.365017	0.1	0.552717
11.366683	0.1	0.555762
11.368350	0.1	0.559371
11.370017	0.1	0.563827
11.371683	0.1	0.569038
11.373350	0.1	0.573955
11.375017	0.1	0.577532
11.376683	0.1	0.579576
11.378350	0.1	0.580349
11.380017	0.1	0.579730
11.381683	0.1	0.577462
11.383350	0.1	0.573881
11.385017	0.1	0.569546
11.386683	0.1	0.565206
11.388350	0.1	0.561904
11.390017	0.1	0.559879
11.391683	0.1	0.558426
11.393350	0.1	0.556856
11.395017	0.1	0.554551
11.396683	0.1	0.551222
11.398350	0.1	0.547580
11.400017	0.1	0.544935
11.401683	0.1	0.544740
11.403350	0.1	0.547823
11.405017	0.1	0.552936
11.406683	0.1	0.556917
11.408350	0.1	0.557322
11.410017	0.1	0.554482
11.411683	0.1	0.550407
11.413350	0.1	0.546915
11.415017	0.1	0.545210
11.416683	0.1	0.545811
11.418350	0.1	0.548363
11.420017	0.1	0.551380
11.421683	0.1	0.552973
11.423350	0.1	0.552391
11.425017	0.1	0.550323
11.426683	0.1	0.547515
11.428350	0.1	0.543790
11.430017	0.1	0.538980
11.431683	0.1	0.533639
11.433350	0.1	0.528619
11.435017	0.1	0.525122
11.436683	0.1	0.524116
11.438350	0.1	0.525126
11.440017	0.1	0.526770
11.441683	0.1	0.528255
11.443350	0.1	0.529359
11.445017	0.1	0.529587
11.446683	0.1	0.528153
11.448350	0.1	0.525196
11.450017	0.1	0.522039
11.451683	0.1	0.519566
11.453350	0.1	0.517373
11.455017	0.1	0.514840
11.456683	0.1	0.512153
11.458350	0.1	0.509531
11.460017	0.1	0.506314
11.461683	0.1	0.502369
11.463350	0.1	0.499254
11.465017	0.1	0.499147
11.466683	0.1	0.502844
11.468350	0.1	0.508353
11.470017	0.1	0.511743
11.471683	0.1	0.510341
11.473350	0.1	0.504893
11.475017	0.1	0.498607
11.476683	0.1	0.494663
11.478350	0.1	0.494197
11.480017	0.1	0.495692
11.481683	0.1	0.496153
11.483350	0.1	0.493475
11.485017	0.1	0.487538
11.486683	0.1	0.479538
11.488350	0.1	0.471203
11.490017	0.1	0.464520
11.491683	0.1	0.461084
11.493350	0.1	0.461088
11.495017	0.1	0.463128
11.496683	0.1	0.465238
11.498350	0.1	0.465987
11.500017	0.1	0.464749
11.501683	0.1	0.461498
11.503350	0.1	0.456953
11.505017	0.1	0.452660
11.506683	0.1	0.450364
11.508350	0.1	0.450579
11.510017	0.1	0.451687
11.511683	0.1	0.451049
11.513350	0.1	0.446928
11.515017	0.1	0.439966
11.516683	0.1	0.433219
11.518350	0.1	0.429628
11.520017	0.1	0.428823
11.521683	0.1	0.427463
11.523350	0.1	0.423277
11.525017	0.1	0.417694
11.526683	0.1	0.413884
11.528350	0.1	0.413666
11.530017	0.1	0.416404
11.531683	0.1	0.419812
11.533350	0.1	0.422015
11.535017	0.1	0.422569
11.536683	0.1	0.421605
11.538350	0.1	0.419156
11.540017	0.1	0.415356
11.541683	0.1	0.410788
11.543350	0.1	0.406997
11.545017	0.1	0.405470
11.546683	0.1	0.405186
11.548350	0.1	0.403300
11.550017	0.1	0.398732
11.551683	0.1	0.393162
11.553350	0.1	0.388650
11.555017	0.1	0.385717
11.556683	0.1	0.383710
11.558350	0.1	0.382364
11.560017	0.1	0.382438
11.561683	0.1	0.384408
11.563350	0.1	0.387388
11.565017	0.1	0.389693
11.566683	0.1	0.389554
11.568350	0.1	0.385572
11.570017	0.1	0.377661
11.571683	0.1	0.367491
11.573350	0.1	0.357726
11.575017	0.1	0.350978
11.576683	0.1	0.348804
11.578350	0.1	0.350694
11.580017	0.1	0.354210
11.581683	0.1	0.357158
11.583350	0.1	0.359267
11.585017	0.1	0.361414
11.586683	0.1	0.363719
11.588350	0.1	0.364585
11.590017	0.1	0.362340
11.591683	0.1	0.357437
11.593350	0.1	0.351984
11.595017	0.1	0.347923
11.596683	0.1	0.346131
11.598350	0.1	0.346359
11.600017	0.1	0.347788
11.601683	0.1	0.349483
11.603350	0.1	0.350927
11.605017	0.1	0.352175
11.606683	0.1	0.353232
11.608350	0.1	0.353660
11.610017	0.1	0.352710
11.611683	0.1	0.349819
11.613350	0.1	0.345241
11.615017	0.1	0.339840
11.616683	0.1	0.334671
11.618350	0.1	0.331136
11.620017	0.1	0.330331
11.621683	0.1	0.332138
11.623350	0.1	0.335481
11.625017	0.1	0.338899
11.626683	0.1	0.340724
11.628350	0.1	0.339695
11.630017	0.1	0.335975
11.631683	0.1	0.331472
11.633350	0.1	0.328319
11.635017	0.1	0.326908
11.636683	0.1	0.325865
11.638350	0.1	0.323690
11.640017	0.1	0.319784
11.641683	0.1	0.314484
11.643350	0.1	0.309772
11.645017	0.1	0.309008
11.646683	0.1	0.314037
11.648350	0.1	0.323155
11.650017	0.1	0.332808
11.651683	0.1	0.340194
11.653350	0.1	0.344375
11.655017	0.1	0.345800
11.656683	0.1	0.345255
11.658350	0.1	0.343411
11.660017	0.1	0.340370
11.661683	0.1	0.335546
11.663350	0.1	0.328859
11.665017	0.1	0.321832
11.666683	0.1	0.316682
11.668350	0.1	0.314559
11.670017	0.1	0.314983
11.671683	0.1	0.316780
11.673350	0.1	0.318633
11.675017	0.1	0.319346
11.676683	0.1	0.318508
11.678350	0.1	0.316738
11.680017	0.1	0.315025
11.681683	0.1	0.313967
11.683350	0.1	0.314126
11.685017	0.1	0.316245
11.686683	0.1	0.320259
11.688350	0.1	0.324761
11.690017	0.1	0.327756
11.691683	0.1	0.327695
11.693350	0.1	0.324105
11.695017	0.1	0.317958
11.696683	0.1	0.311248
11.698350	0.1	0.305558
11.700017	0.1	0.301525
11.701683	0.1	0.299760
11.703350	0.1	0.300733
11.705017	0.1	0.303420
11.706683	0.1	0.305558
11.708350	0.1	0.305576
11.710017	0.1	0.303634
11.711683	0.1	0.301306
11.713350	0.1	0.300626
11.715017	0.1	0.302829
11.716683	0.1	0.307206
11.718350	0.1	0.311201
11.720017	0.1	0.312510
11.721683	0.1	0.311113
11.723350	0.1	0.308626
11.725017	0.1	0.306102
11.726683	0.1	0.303001
11.728350	0.1	0.298582
11.730017	0.1	0.293767
11.731683	0.1	0.290298
11.733350	0.1	0.288556
11.735017	0.1	0.287727
11.736683	0.1	0.287546
11.738350	0.1	0.288081
11.740017	0.1	0.288300
11.741683	0.1	0.286466
11.743350	0.1	0.281958
11.745017	0.1	0.276281
11.746683	0.1	0.272221
11.748350	0.1	0.271746
11.750017	0.1	0.274447
11.751683	0.1	0.277599
11.753350	0.1	0.278074
11.755017	0.1	0.274759
11.756683	0.1	0.269259
11.758350	0.1	0.263993
11.760017	0.1	0.259629
11.761683	0.1	0.255262
11.763350	0.1	0.251411
11.765017	0.1	0.250600
11.766683	0.1	0.254479
11.768350	0.1	0.262205
11.770017	0.1	0.271448
11.771683	0.1	0.279867
11.773350	0.1	0.285981
11.775017	0.1	0.288882
11.776683	0.1	0.287690
11.778350	0.1	0.282726
11.780017	0.1	0.276873
11.781683	0.1	0.274032
11.783350	0.1	0.275522
11.785017	0.1	0.278722
11.786683	0.1	0.280044
11.788350	0.1	0.278270
11.790017	0.1	0.274512
11.791683	0.1	0.270070
11.793350	0.1	0.265599
11.795017	0.1	0.261944
11.796683	0.1	0.260547
11.798350	0.1	0.262158
11.800017	0.1	0.265422
11.801683	0.1	0.267681
11.803350	0.1	0.267429
11.805017	0.1	0.265427
11.806683	0.1	0.263588
11.808350	0.1	0.263127
11.810017	0.1	0.263783
11.811683	0.1	0.264640
11.813350	0.1	0.265646
11.815017	0.1	0.267648
11.816683	0.1	0.270884
11.818350	0.1	0.274139
11.820017	0.1	0.275867
11.821683	0.1	0.275518
11.823350	0.1	0.273883
11.825017	0.1	0.272659
11.826683	0.1	0.273157
11.828350	0.1	0.274968
11.830017	0.1	0.276822
11.831683	0.1	0.278540
11.833350	0.1	0.280873
11.835017	0.1	0.284002
11.836683	0.1	0.287327
11.838350	0.1	0.290051
11.840017	0.1	0.291420
11.841683	0.1	0.291038
11.843350	0.1	0.289450
11.845017	0.1	0.287518
11.846683	0.1	0.285236
11.848350	0.1	0.282358
11.850017	0.1	0.279727
11.851683	0.1	0.278903
11.853350	0.1	0.280282
11.855017	0.1	0.282465
11.856683	0.1	0.284077
11.858350	0.1	0.285073
11.860017	0.1	0.285590
11.861683	0.1	0.285576
11.863350	0.1	0.285693
11.865017	0.1	0.286764
11.866683	0.1	0.288752
11.868350	0.1	0.291150
11.870017	0.1	0.293306
11.871683	0.1	0.294936
11.873350	0.1	0.296636
11.875017	0.1	0.299038
11.876683	0.1	0.302168
11.878350	0.1	0.305776
11.880017	0.1	0.309548
11.881683	0.1	0.313120
11.883350	0.1	0.315993
11.885017	0.1	0.317381
11.886683	0.1	0.316603
11.888350	0.1	0.313926
11.890017	0.1	0.310726
11.891683	0.1	0.308375
11.893350	0.1	0.307159
11.895017	0.1	0.306740
11.896683	0.1	0.307420
11.898350	0.1	0.310331
11.900017	0.1	0.315988
11.901683	0.1	0.323085
11.903350	0.1	0.329129
11.905017	0.1	0.332622
11.906683	0.1	0.333986
11.908350	0.1	0.334345
11.910017	0.1	0.334717
11.911683	0.1	0.336263
11.913350	0.1	0.339663
11.915017	0.1	0.344561
11.916683	0.1	0.349879
11.918350	0.1	0.354624
11.920017	0.1	0.358708
11.921683	0.1	0.362629
11.923350	0.1	0.366392
11.925017	0.1	0.369609
11.926683	0.1	0.372115
11.928350	0.1	0.373651
11.930017	0.1	0.374042
11.931683	0.1	0.373973
11.933350	0.1	0.374741
11.935017	0.1	0.377046
11.936683	0.1	0.380105
11.938350	0.1	0.381852
11.940017	0.1	0.380892
11.941683	0.1	0.378680
11.943350	0.1	0.378308
11.945017	0.1	0.381288
11.946683	0.1	0.386708
11.948350	0.1	0.392469
11.950017	0.1	0.396450
11.951683	0.1	0.397684
11.953350	0.1	0.397135
11.955017	0.1	0.396785
11.956683	0.1	0.398122
11.958350	0.1	0.401461
11.960017	0.1	0.406168
11.961683	0.1	0.411416
11.963350	0.1	0.416832
11.965017	0.1	0.422429
11.966683	0.1	0.427719
11.968350	0.1	0.431780
11.970017	0.1	0.434481
11.971683	0.1	0.436278
11.973350	0.1	0.437559
11.975017	0.1	0.439282
11.976683	0.1	0.442779
11.978350	0.1	0.448371
11.980017	0.1	0.454905
11.981683	0.1	0.460502
11.983350	0.1	0.463743
11.985017	0.1	0.464446
11.986683	0.1	0.463533
11.988350	0.1	0.462625
11.990017	0.1	0.463431
11.991683	0.1	0.466378
11.993350	0.1	0.470155
11.995017	0.1	0.473359
11.996683	0.1	0.475990
11.998350	0.1	0.478728
12.000017	0.1	0.481238
12.001683	0.1	0.481969
12.003350	0.1	0.480288
12.005017	0.1	0.477764
12.006683	0.1	0.476087
12.008350	0.1	0.475654
12.010017	0.1	0.476814
12.011683	0.1	0.480455
12.013350	0.1	0.487096
12.015017	0.1	0.495962
12.016683	0.1	0.504972
12.018350	0.1	0.511939
12.020017	0.1	0.516176
12.021683	0.1	0.518421
12.023350	0.1	0.519375
12.025017	0.1	0.519189
12.026683	0.1	0.518244
12.028350	0.1	0.517508
12.030017	0.1	0.517853
12.031683	0.1	0.519459
12.033350	0.1	0.522179
12.035017	0.1	0.526104
12.036683	0.1	0.531273
12.038350	0.1	0.536777
12.040017	0.1	0.541257
12.041683	0.1	0.544526
12.043350	0.1	0.547804
12.045017	0.1	0.552088
12.046683	0.1	0.556866
12.048350	0.1	0.560456
12.050017	0.1	0.561257
12.051683	0.1	0.559306
12.053350	0.1	0.556530
12.055017	0.1	0.555138
12.056683	0.1	0.556465
12.058350	0.1	0.560977
12.060017	0.1	0.568079
12.061683	0.1	0.576274
12.063350	0.1	0.584158
12.065017	0.1	0.590985
12.066683	0.1	0.596433
12.068350	0.1	0.600382
12.070017	0.1	0.603073
12.071683	0.1	0.604661
12.073350	0.1	0.604992
12.075017	0.1	0.604806
12.076683	0.1	0.605434
12.078350	0.1	0.606799
12.080017	0.1	0.607506
12.081683	0.1	0.607027
12.083350	0.1	0.606528
12.085017	0.1	0.607595
12.086683	0.1	0.610687
12.088350	0.1	0.615194
12.090017	0.1	0.620736
12.091683	0.1	0.627390
12.093350	0.1	0.635120
12.095017	0.1	0.643651
12.096683	0.1	0.652079
12.098350	0.1	0.658412
12.100017	0.1	0.660769
12.101683	0.1	0.659716
12.103350	0.1	0.658440
12.105017	0.1	0.659525
12.106683	0.1	0.662245
12.108350	0.1	0.663553
12.110017	0.1	0.661598
12.111683	0.1	0.658245
12.113350	0.1	0.657337
12.115017	0.1	0.660690
12.116683	0.1	0.667162
12.118350	0.1	0.674836
12.120017	0.1	0.682585
12.121683	0.1	0.689947
12.123350	0.1	0.696136
12.125017	0.1	0.700131
12.126683	0.1	0.702208
12.128350	0.1	0.703703
12.130017	0.1	0.705398
12.131683	0.1	0.707600
12.133350	0.1	0.710338
12.135017	0.1	0.712951
12.136683	0.1	0.714809
12.138350	0.1	0.716383
12.140017	0.1	0.718585
12.141683	0.1	0.721766
12.143350	0.1	0.725607
12.145017	0.1	0.729454
12.146683	0.1	0.732341
12.148350	0.1	0.733170
12.150017	0.1	0.731815
12.151683	0.1	0.729850
12.153350	0.1	0.729007
12.155017	0.1	0.729780
12.156683	0.1	0.732183
12.158350	0.1	0.736499
12.160017	0.1	0.742744
12.161683	0.1	0.749738
12.163350	0.1	0.755666
12.165017	0.1	0.759866
12.166683	0.1	0.762925
12.168350	0.1	0.765179
12.170017	0.1	0.766492
12.171683	0.1	0.767559
12.173350	0.1	0.769980
12.175017	0.1	0.774316
12.176683	0.1	0.779019
12.178350	0.1	0.782292
12.180017	0.1	0.784309
12.181683	0.1	0.786646
12.183350	0.1	0.790274
12.185017	0.1	0.795312
12.186683	0.1	0.801501
12.188350	0.1	0.808085
12.190017	0.1	0.814344
12.191683	0.1	0.820104
12.193350	0.1	0.824980
12.195017	0.1	0.828668
12.196683	0.1	0.832509
12.198350	0.1	0.838903
12.200017	0.1	0.848817
12.201683	0.1	0.861054
12.203350	0.1	0.873553
12.205017	0.1	0.884794
12.206683	0.1	0.894787
12.208350	0.1	0.904677
12.210017	0.1	0.914838
12.211683	0.1	0.924091
12.213350	0.1	0.931215
12.215017	0.1	0.935835
12.216683	0.1	0.938051
12.218350	0.1	0.938661
12.220017	0.1	0.939663
12.221683	0.1	0.943495
12.223350	0.1	0.951616
12.225017	0.1	0.963556
12.226683	0.1	0.977144
12.228350	0.1	0.989810
12.230017	0.1	1.000054
12.231683	0.1	1.008343
12.233350	0.1	1.016497
12.235017	0.1	1.026108
12.236683	0.1	1.037735
12.238350	0.1	1.050881
12.240017	0.1	1.064148
12.241683	0.1	1.076027
12.243350	0.1	1.085997
12.245017	0.1	1.095193
12.246683	0.1	1.105480
12.248350	0.1	1.118160
12.250017	0.1	1.133587
12.251683	0.1	1.150891
12.253350	0.1	1.168158
12.255017	0.1	1.183711
12.256683	0.1	1.196950
12.258350	0.1	1.207986
12.260017	0.1	1.217332
12.261683	0.1	1.226394
12.263350	0.1	1.237304
12.265017	0.1	1.251828
12.266683	0.1	1.270273
12.268350	0.1	1.290855
12.270017	0.1	1.310613
12.271683	0.1	1.327321
12.273350	0.1	1.340187
12.275017	0.1	1.350068
12.276683	0.1	1.359568
12.278350	0.1	1.371275
12.280017	0.1	1.385603
12.281683	0.1	1.401547
12.283350	0.1	1.418437
12.285017	0.1	1.436230
12.286683	0.1	1.454758
12.288350	0.1	1.472705
12.290017	0.1	1.488570
12.291683	0.1	1.502880
12.293350	0.1	1.517432
12.295017	0.1	1.532827
12.296683	0.1	1.548375
12.298350	0.1	1.563616
12.300017	0.1	1.578801
12.301683	0.1	1.593898
12.303350	0.1	1.607751
12.305017	0.1	1.619617
12.306683	0.1	1.630606
12.308350	0.1	1.642383
12.310017	0.1	1.655626
12.311683	0.1	1.670099
12.313350	0.1	1.685494
12.315017	0.1	1.701647
12.316683	0.1	1.717480
12.318350	0.1	1.731492
12.320017	0.1	1.743454
12.321683	0.1	1.754528
12.323350	0.1	1.766379
12.325017	0.1	1.780237
12.326683	0.1	1.795874
12.328350	0.1	1.811637
12.330017	0.1	1.825620
12.331683	0.1	1.836894
12.333350	0.1	1.845798
12.335017	0.1	1.853867
12.336683	0.1	1.863278
12.338350	0.1	1.874845
12.340017	0.1	1.887353
12.341683	0.1	1.899931
12.343350	0.1	1.912722
12.345017	0.1	1.925100
12.346683	0.1	1.935349
12.348350	0.1	1.942320
12.350017	0.1	1.947195
12.351683	0.1	1.953226
12.353350	0.1	1.962897
12.355017	0.1	1.975470
12.356683	0.1	1.988122
12.358350	0.1	1.999252
12.360017	0.1	2.009310
12.361683	0.1	2.018786
12.363350	0.1	2.027489
12.365017	0.1	2.035606
12.366683	0.1	2.043783
12.368350	0.1	2.052295
12.370017	0.1	2.061236
12.371683	0.1	2.070726
12.373350	0.1	2.080570
12.375017	0.1	2.089911
12.376683	0.1	2.097604
12.378350	0.1	2.103397
12.380017	0.1	2.108342
12.381683	0.1	2.113716
12.383350	0.1	2.120123
12.385017	0.1	2.126764
12.386683	0.1	2.131639
12.388350	0.1	2.133921
12.390017	0.1	2.135360
12.391683	0.1	2.138466
12.393350	0.1	2.144100
12.395017	0.1	2.151215
12.396683	0.1	2.158168
12.398350	0.1	2.163542
12.400017	0.1	2.166862
12.401683	0.1	2.169427
12.403350	0.1	2.173344
12.405017	0.1	2.179425
12.406683	0.1	2.186997
12.408350	0.1	2.194890
12.410017	0.1	2.202103
12.411683	0.1	2.208655
12.413350	0.1	2.215561
12.415017	0.1	2.222974
12.416683	0.1	2.229372
12.418350	0.1	2.233437
12.420017	0.1	2.235551
12.421683	0.1	2.236897
12.423350	0.1	2.238303
12.425017	0.1	2.240390
12.426683	0.1	2.243612
12.428350	0.1	2.248031
12.430017	0.1	2.253233
12.431683	0.1	2.258411
12.433350	0.1	2.262965
12.435017	0.1	2.266732
12.436683	0.1	2.269372
12.438350	0.1	2.270248
12.440017	0.1	2.269358
12.441683	0.1	2.267961
12.443350	0.1	2.267594
12.445017	0.1	2.268692
12.446683	0.1	2.271021
12.448350	0.1	2.274620
12.450017	0.1	2.279193
12.451683	0.1	2.283286
12.453350	0.1	2.284963
12.455017	0.1	2.283663
12.456683	0.1	2.281382
12.458350	0.1	2.281019
12.460017	0.1	2.282965
12.461683	0.1	2.284725
12.463350	0.1	2.284073
12.465017	0.1	2.280711
12.466683	0.1	2.275207
12.468350	0.1	2.268795
12.470017	0.1	2.263971
12.471683	0.1	2.263458
12.473350	0.1	2.268273
12.475017	0.1	2.276707
12.476683	0.1	2.285130
12.478350	0.1	2.290383
12.480017	0.1	2.291193
12.481683	0.1	2.287561
12.483350	0.1	2.280027
12.485017	0.1	2.269889
12.486683	0.1	2.258802
12.488350	0.1	2.247761
12.490017	0.1	2.237014
12.491683	0.1	2.226527
12.493350	0.1	2.215984
12.495017	0.1	2.205074
12.496683	0.1	2.194564
12.498350	0.1	2.186205
12.500017	0.1	2.180603
12.501683	0.1	2.176245
12.503350	0.1	2.171476
12.505017	0.1	2.165991
12.506683	0.1	2.159849
12.508350	0.1	2.152910
12.510017	0.1	2.145637
12.511683	0.1	2.138829
12.513350	0.1	2.132598
12.515017	0.1	2.126247
12.516683	0.1	2.118698
12.518350	0.1	2.109073
12.520017	0.1	2.097436
12.521683	0.1	2.084482
12.523350	0.1	2.070707
12.525017	0.1	2.056309
12.526683	0.1	2.041636
12.528350	0.1	2.027387
12.530017	0.1	2.014008
12.531683	0.1	2.001021
12.533350	0.1	1.987326
12.535017	0.1	1.972653
12.536683	0.1	1.958618
12.538350	0.1	1.947773
12.540017	0.1	1.941342
12.541683	0.1	1.938194
12.543350	0.1	1.936243
12.545017	0.1	1.934017
12.546683	0.1	1.930450
12.548350	0.1	1.924918
12.550017	0.1	1.917523
12.551683	0.1	1.908368
12.553350	0.1	1.897635
12.555017	0.1	1.886198
12.556683	0.1	1.874934
12.558350	0.1	1.864154
12.560017	0.1	1.853555
12.561683	0.1	1.842538
12.563350	0.1	1.831246
12.565017	0.1	1.821034
12.566683	0.1	1.813178
12.568350	0.1	1.808000
12.570017	0.1	1.805634
12.571683	0.1	1.805495
12.573350	0.1	1.805555
12.575017	0.1	1.804358
12.576683	0.1	1.802570
12.578350	0.1	1.801345
12.580017	0.1	1.800815
12.581683	0.1	1.800461
12.583350	0.1	1.799972
12.585017	0.1	1.799297
12.586683	0.1	1.797955
12.588350	0.1	1.795045
12.590017	0.1	1.790081
12.591683	0.1	1.783557
12.593350	0.1	1.776409
12.595017	0.1	1.769182
12.596683	0.1	1.762439
12.598350	0.1	1.757350
12.600017	0.1	1.754854
12.601683	0.1	1.754710
12.603350	0.1	1.755422
12.605017	0.1	1.755385
12.606683	0.1	1.754453
12.608350	0.1	1.753573
12.610017	0.1	1.753354
12.611683	0.1	1.753839
12.613350	0.1	1.754509
12.615017	0.1	1.753774
12.616683	0.1	1.750072
12.618350	0.1	1.743669
12.620017	0.1	1.736176
12.621683	0.1	1.728721
12.623350	0.1	1.721219
12.625017	0.1	1.712837
12.626683	0.1	1.703128
12.628350	0.1	1.693051
12.630017	0.1	1.684474
12.631683	0.1	1.678560
12.633350	0.1	1.674881
12.635017	0.1	1.672143
12.636683	0.1	1.669410
12.638350	0.1	1.666215
12.640017	0.1	1.661950
12.641683	0.1	1.655533
12.643350	0.1	1.646290
12.645017	0.1	1.635281
12.646683	0.1	1.624934
12.648350	0.1	1.617032
12.650017	0.1	1.611402
12.651683	0.1	1.605987
12.653350	0.1	1.598154
12.655017	0.1	1.586587
12.656683	0.1	1.572198
12.658350	0.1	1.557712
12.660017	0.1	1.546098
12.661683	0.1	1.538773
12.663350	0.1	1.534936
12.665017	0.1	1.532519
12.666683	0.1	1.529208
12.668350	0.1	1.522996
12.670017	0.1	1.512994
12.671683	0.1	1.499970
12.673350	0.1	1.485595
12.675017	0.1	1.471504
12.676683	0.1	1.458949
12.678350	0.1	1.448328
12.680017	0.1	1.439005
12.681683	0.1	1.430037
12.683350	0.1	1.421166
12.685017	0.1	1.413128
12.686683	0.1	1.406488
12.688350	0.1	1.400555
12.690017	0.1	1.393976
12.691683	0.1	1.385654
12.693350	0.1	1.375065
12.695017	0.1	1.362758
12.696683	0.1	1.350399
12.698350	0.1	1.339298
12.700017	0.1	1.329072
12.701683	0.1	1.318441
12.703350	0.1	1.306878
12.705017	0.1	1.295120
12.706683	0.1	1.284750
12.708350	0.1	1.277030
12.710017	0.1	1.271456
12.711683	0.1	1.266124
12.713350	0.1	1.259414
12.715017	0.1	1.250170
12.716683	0.1	1.237309
12.718350	0.1	1.221038
12.720017	0.1	1.203511
12.721683	0.1	1.187162
12.723350	0.1	1.173317
12.725017	0.1	1.162230
12.726683	0.1	1.153462
12.728350	0.1	1.146155
12.730017	0.1	1.139161
12.731683	0.1	1.131496
12.733350	0.1	1.123082
12.735017	0.1	1.114360
12.736683	0.1	1.105256
12.738350	0.1	1.095105
12.740017	0.1	1.083198
12.741683	0.1	1.069172
12.743350	0.1	1.053950
12.745017	0.1	1.039929
12.746683	0.1	1.028953
12.748350	0.1	1.020739
12.750017	0.1	1.013870
12.751683	0.1	1.007826
12.753350	0.1	1.002969
12.755017	0.1	0.998359
12.756683	0.1	0.991556
12.758350	0.1	0.981470
12.760017	0.1	0.969651
12.761683	0.1	0.958145
12.763350	0.1	0.947616
12.765017	0.1	0.937716
12.766683	0.1	0.928207
12.768350	0.1	0.918885
12.770017	0.1	0.908668
12.771683	0.1	0.896198
12.773350	0.1	0.881925
12.775017	0.1	0.868030
12.776683	0.1	0.856225
12.778350	0.1	0.846782
12.780017	0.1	0.838847
12.781683	0.1	0.830963
12.783350	0.1	0.822074
12.785017	0.1	0.812118
12.786683	0.1	0.801678
12.788350	0.1	0.791582
12.790017	0.1	0.782330
12.791683	0.1	0.773156
12.793350	0.1	0.762739
12.795017	0.1	0.750930
12.796683	0.1	0.738841
12.798350	0.1	0.727731
12.800017	0.1	0.718897
12.801683	0.1	0.713468
12.803350	0.1	0.710762
12.805017	0.1	0.708350
12.806683	0.1	0.704532
12.808350	0.1	0.699204
12.810017	0.1	0.692769
12.811683	0.1	0.685505
12.813350	0.1	0.677733
12.815017	0.1	0.669691
12.816683	0.1	0.661737
12.818350	0.1	0.655227
12.820017	0.1	0.651437
12.821683	0.1	0.649872
12.823350	0.1	0.649365
12.825017	0.1	0.649337
12.826683	0.1	0.649011
12.828350	0.1	0.647679
12.830017	0.1	0.645681
12.831683	0.1	0.643674
12.833350	0.1	0.641635
12.835017	0.1	0.639297
12.836683	0.1	0.636694
12.838350	0.1	0.633956
12.840017	0.1	0.630375
12.841683	0.1	0.624419
12.843350	0.1	0.615711
12.845017	0.1	0.606393
12.846683	0.1	0.599627
12.848350	0.1	0.596899
12.850017	0.1	0.597006
12.851683	0.1	0.597574
12.853350	0.1	0.597220
12.855017	0.1	0.596615
12.856683	0.1	0.597457
12.858350	0.1	0.600237
12.860017	0.1	0.603222
12.861683	0.1	0.604135
12.863350	0.1	0.602514
12.865017	0.1	0.599381
12.866683	0.1	0.595483
12.868350	0.1	0.591613
12.870017	0.1	0.589336
12.871683	0.1	0.589555
12.873350	0.1	0.590831
12.875017	0.1	0.590771
12.876683	0.1	0.588866
12.878350	0.1	0.586542
12.880017	0.1	0.585257
12.881683	0.1	0.585285
12.883350	0.1	0.585862
12.885017	0.1	0.586105
12.886683	0.1	0.585327
12.888350	0.1	0.582947
12.890017	0.1	0.579408
12.891683	0.1	0.576708
12.893350	0.1	0.576819
12.895017	0.1	0.579753
12.896683	0.1	0.583665
12.898350	0.1	0.586719
12.900017	0.1	0.588205
12.901683	0.1	0.588354
12.903350	0.1	0.587986
12.905017	0.1	0.588093
12.906683	0.1	0.588950
12.908350	0.1	0.589504
12.910017	0.1	0.588386
12.911683	0.1	0.586058
12.913350	0.1	0.585266
12.915017	0.1	0.588335
12.916683	0.1	0.594221
12.918350	0.1	0.599395
12.920017	0.1	0.601211
12.921683	0.1	0.599655
12.923350	0.1	0.596265
12.925017	0.1	0.592400
12.926683	0.1	0.588684
12.928350	0.1	0.585173
12.930017	0.1	0.581918
12.931683	0.1	0.579515
12.933350	0.1	0.579306
12.935017	0.1	0.582547
12.936683	0.1	0.588410
12.938350	0.1	0.593849
12.940017	0.1	0.596116
12.941683	0.1	0.594519
12.943350	0.1	0.590128
12.945017	0.1	0.584843
12.946683	0.1	0.580712
12.948350	0.1	0.579301
12.950017	0.1	0.580898
12.951683	0.1	0.584498
12.953350	0.1	0.588936
12.955017	0.1	0.593495
12.956683	0.1	0.596903
12.958350	0.1	0.597420
12.960017	0.1	0.594482
12.961683	0.1	0.588861
12.963350	0.1	0.581797
12.965017	0.1	0.575073
12.966683	0.1	0.570938
12.968350	0.1	0.570896
12.970017	0.1	0.574654
12.971683	0.1	0.580489
12.973350	0.1	0.586277
12.975017	0.1	0.590505
12.976683	0.1	0.592382
12.978350	0.1	0.591418
12.980017	0.1	0.588060
12.981683	0.1	0.583897
12.983350	0.1	0.580372
12.985017	0.1	0.577890
12.986683	0.1	0.575725
12.988350	0.1	0.572717
12.990017	0.1	0.568656
12.991683	0.1	0.564675
12.993350	0.1	0.562142
12.995017	0.1	0.561108
12.996683	0.1	0.560135
12.998350	0.1	0.557988
13.000017	0.1	0.554947
13.001683	0.1	0.552395
13.003350	0.1	0.551869
13.005017	0.1	0.554193
13.006683	0.1	0.558570
13.008350	0.1	0.563036
13.010017	0.1	0.566137
13.011683	0.1	0.568056
13.013350	0.1	0.570179
13.015017	0.1	0.573304
13.016683	0.1	0.576433
13.018350	0.1	0.577681
13.020017	0.1	0.575385
13.021683	0.1	0.568670
13.023350	0.1	0.558146
13.025017	0.1	0.546332
13.026683	0.1	0.537056
13.028350	0.1	0.533457
13.030017	0.1	0.535729
13.031683	0.1	0.541341
13.033350	0.1	0.547566
13.035017	0.1	0.553112
13.036683	0.1	0.557406
13.038350	0.1	0.559478
13.040017	0.1	0.558523
13.041683	0.1	0.555473
13.043350	0.1	0.552977
13.045017	0.1	0.553597
13.046683	0.1	0.557993
13.048350	0.1	0.564628
13.050017	0.1	0.571269
13.051683	0.1	0.576368
13.053350	0.1	0.578887
13.055017	0.1	0.578472
13.056683	0.1	0.576503
13.058350	0.1	0.575553
13.060017	0.1	0.577569
13.061683	0.1	0.582798
13.063350	0.1	0.590053
13.065017	0.1	0.597578
13.066683	0.1	0.603483
13.068350	0.1	0.605988
13.070017	0.1	0.604019
13.071683	0.1	0.598039
13.073350	0.1	0.590403
13.075017	0.1	0.584242
13.076683	0.1	0.581816
13.078350	0.1	0.583995
13.080017	0.1	0.590165
13.081683	0.1	0.598482
13.083350	0.1	0.607045
13.085017	0.1	0.615064
13.086683	0.1	0.622608
13.088350	0.1	0.629784
13.090017	0.1	0.636354
13.091683	0.1	0.641942
13.093350	0.1	0.646454
13.095017	0.1	0.650035
13.096683	0.1	0.653039
13.098350	0.1	0.655930
13.100017	0.1	0.658971
13.101683	0.1	0.661854
13.103350	0.1	0.663935
13.105017	0.1	0.665416
13.106683	0.1	0.667451
13.108350	0.1	0.670399
13.110017	0.1	0.673761
13.111683	0.1	0.677961
13.113350	0.1	0.684322
13.115017	0.1	0.693332
13.116683	0.1	0.704043
13.118350	0.1	0.714669
13.120017	0.1	0.723186
13.121683	0.1	0.728560
13.123350	0.1	0.731819
13.125017	0.1	0.734976
13.126683	0.1	0.738753
13.128350	0.1	0.742506
13.130017	0.1	0.746045
13.131683	0.1	0.749999
13.133350	0.1	0.754679
13.135017	0.1	0.759843
13.136683	0.1	0.765105
13.138350	0.1	0.769971
13.140017	0.1	0.773836
13.141683	0.1	0.776490
13.143350	0.1	0.778600
13.145017	0.1	0.781240
13.146683	0.1	0.784951
13.148350	0.1	0.789543
13.150017	0.1	0.793985
13.151683	0.1	0.796719
13.153350	0.1	0.797035
13.155017	0.1	0.795810
13.156683	0.1	0.794823
13.158350	0.1	0.795648
13.160017	0.1	0.798842
13.161683	0.1	0.803932
13.163350	0.1	0.810260
13.165017	0.1	0.817166
13.166683	0.1	0.823806
13.168350	0.1	0.829771
13.170017	0.1	0.834707
13.171683	0.1	0.837962
13.173350	0.1	0.840151
13.175017	0.1	0.843634
13.176683	0.1	0.850181
13.178350	0.1	0.858782
13.180017	0.1	0.866493
13.181683	0.1	0.871173
13.183350	0.1	0.872323
13.185017	0.1	0.870302
13.186683	0.1	0.866605
13.188350	0.1	0.863546
13.190017	0.1	0.862111
13.191683	0.1	0.861553
13.193350	0.1	0.861390
13.195017	0.1	0.862265
13.196683	0.1	0.864351
13.198350	0.1	0.866475
13.200017	0.1	0.867127
13.201683	0.1	0.865734
13.203350	0.1	0.863397
13.205017	0.1	0.862414
13.206683	0.1	0.864277
13.208350	0.1	0.868710
13.210017	0.1	0.874959
13.211683	0.1	0.882675
13.213350	0.1	0.891178
13.215017	0.1	0.899010
13.216683	0.1	0.904868
13.218350	0.1	0.908547
13.220017	0.1	0.910903
13.221683	0.1	0.913315
13.223350	0.1	0.916990
13.225017	0.1	0.921907
13.226683	0.1	0.926768
13.228350	0.1	0.930373
13.230017	0.1	0.932598
13.231683	0.1	0.934252
13.233350	0.1	0.936496
13.235017	0.1	0.940375
13.236683	0.1	0.946736
13.238350	0.1	0.955686
13.240017	0.1	0.965679
13.241683	0.1	0.974196
13.243350	0.1	0.979849
13.245017	0.1	0.983491
13.246683	0.1	0.987658
13.248350	0.1	0.994839
13.250017	0.1	1.005419
13.251683	0.1	1.017712
13.253350	0.1	1.030057
13.255017	0.1	1.042243
13.256683	0.1	1.054900
13.258350	0.1	1.068339
13.260017	0.1	1.082704
13.261683	0.1	1.098863
13.263350	0.1	1.118085
13.265017	0.1	1.140167
13.266683	0.1	1.163138
13.268350	0.1	1.185345
13.270017	0.1	1.207003
13.271683	0.1	1.229546
13.273350	0.1	1.254142
13.275017	0.1	1.281248
13.276683	0.1	1.310911
13.278350	0.1	1.343042
13.280017	0.1	1.377566
13.281683	0.1	1.414176
13.283350	0.1	1.452276
13.285017	0.1	1.491825
13.286683	0.1	1.533465
13.288350	0.1	1.577395
13.290017	0.1	1.623016
13.291683	0.1	1.669782
13.293350	0.1	1.718397
13.295017	0.1	1.770724
13.296683	0.1	1.828233
13.298350	0.1	1.890515
13.300017	0.1	1.955307
13.301683	0.1	2.020760
13.303350	0.1	2.087457
13.305017	0.1	2.157371
13.306683	0.1	2.231500
13.308350	0.1	2.309056
13.310017	0.1	2.388465
13.311683	0.1	2.468941
13.313350	0.1	2.550995
13.315017	0.1	2.635797
13.316683	0.1	2.724817
13.318350	0.1	2.819309
13.320017	0.1	2.919436
13.321683	0.1	3.024931
13.323350	0.1	3.136178
13.325017	0.1	3.253180
13.326683	0.1	3.374368
13.328350	0.1	3.497521
13.330017	0.1	3.621280
13.331683	0.1	3.745966
13.333350	0.1	3.873603
13.335017	0.1	4.006778
13.336683	0.1	4.146951
13.338350	0.1	4.293825
13.340017	0.1	4.446479
13.341683	0.1	4.604640
13.343350	0.1	4.768176
13.345017	0.1	4.935926
13.346683	0.1	5.106758
13.348350	0.1	5.281158
13.350017	0.1	5.460251
13.351683	0.1	5.644253
13.353350	0.1	5.832911
13.355017	0.1	6.026486
13.356683	0.1	6.225770
13.358350	0.1	6.431700
13.360017	0.1	6.644768
13.361683	0.1	6.864960
13.363350	0.1	7.092538
13.365017	0.1	7.327478
13.366683	0.1	7.568221
13.368350	0.1	7.812730
13.370017	0.1	8.060993
13.371683	0.1	8.315947
13.373350	0.1	8.581374
13.375017	0.1	8.858661
13.376683	0.1	9.146398
13.378350	0.1	9.442405
13.380017	0.1	9.745308
13.381683	0.1	10.055033
13.383350	0.1	10.372163
13.385017	0.1	10.696673
13.386683	0.1	11.028079
13.388350	0.1	11.367272
13.390017	0.1	11.716913
13.391683	0.1	12.079282
13.393350	0.1	12.454754
13.395017	0.1	12.842272
13.396683	0.1	13.240115
13.398350	0.1	13.647228
13.400017	0.1	14.064387
13.401683	0.1	14.492604
13.403350	0.1	14.931015
13.405017	0.1	15.377724
13.406683	0.1	15.831916
13.408350	0.1	16.294434
13.410017	0.1	16.766945
13.411683	0.1	17.250800
13.413350	0.1	17.746249
13.415017	0.1	18.251897
13.416683	0.1	18.765102
13.418350	0.1	19.283788
13.420017	0.1	19.807513
13.421683	0.1	20.336849
13.423350	0.1	20.872480
13.425017	0.1	21.414598
13.426683	0.1	21.962267
13.428350	0.1	22.512730
13.430017	0.1	23.061931
13.431683	0.1	23.606769
13.433350	0.1	24.146992
13.435017	0.1	24.684644
13.436683	0.1	25.222106
13.438350	0.1	25.760154
13.440017	0.1	26.297160
13.441683	0.1	26.830183
13.443350	0.1	27.356371
13.445017	0.1	27.873307
13.446683	0.1	28.379099
13.448350	0.1	28.872248
13.450017	0.1	29.351902
13.451683	0.1	29.818746
13.453350	0.1	30.273832
13.455017	0.1	30.715810
13.456683	0.1	31.141415
13.458350	0.1	31.549376
13.460017	0.1	31.941319
13.461683	0.1	32.318262
13.463350	0.1	32.679276
13.465017	0.1	33.023665
13.466683	0.1	33.351784
13.468350	0.1	33.663181
13.470017	0.1	33.955895
13.471683	0.1	34.228643
13.473350	0.1	34.482488
13.475017	0.1	34.719338
13.476683	0.1	34.939731
13.478350	0.1	35.141986
13.480017	0.1	35.323538
13.481683	0.1	35.483739
13.483350	0.1	35.625119
13.485017	0.1	35.751569
13.486683	0.1	35.865554
13.488350	0.1	35.967287
13.490017	0.1	36.056256
13.491683	0.1	36.132224
13.493350	0.1	36.194585
13.495017	0.1	36.242483
13.496683	0.1	36.275745
13.498350	0.1	36.294973
13.500017	0.1	36.301534
13.501683	0.1	36.297627
13.503350	0.1	36.285128
13.505017	0.1	36.264160
13.506683	0.1	36.233673
13.508350	0.1	36.192965
13.510017	0.1	36.141812
13.511683	0.1	36.079814
13.513350	0.1	36.006481
13.515017	0.1	35.922229
13.516683	0.1	35.828454
13.518350	0.1	35.726125
13.520017	0.1	35.615172
13.521683	0.1	35.495032
13.523350	0.1	35.364595
13.525017	0.1	35.222438
13.526683	0.1	35.068505
13.528350	0.1	34.904708
13.530017	0.1	34.732912
13.531683	0.1	34.553246
13.533350	0.1	34.364583
13.535017	0.1	34.165364
13.536683	0.1	33.954331
13.538350	0.1	33.731596
13.540017	0.1	33.498383
13.541683	0.1	33.255401
13.543350	0.1	33.001937
13.545017	0.1	32.736152
13.546683	0.1	32.456149
13.548350	0.1	32.160915
13.550017	0.1	31.850436
13.551683	0.1	31.525823
13.553350	0.1	31.189676
13.555017	0.1	30.845162
13.556683	0.1	30.493555
13.558350	0.1	30.132853
13.560017	0.1	29.759593
13.561683	0.1	29.371614
13.563350	0.1	28.968700
13.565017	0.1	28.551980
13.566683	0.1	28.122887
13.568350	0.1	27.681883
13.570017	0.1	27.228599
13.571683	0.1	26.763449
13.573350	0.1	26.287609
13.575017	0.1	25.801300
13.576683	0.1	25.303797
13.578350	0.1	24.795495
13.580017	0.1	24.278802
13.581683	0.1	23.756619
13.583350	0.1	23.230445
13.585017	0.1	22.700033
13.586683	0.1	22.164336
13.588350	0.1	21.622316
13.590017	0.1	21.073641
13.591683	0.1	20.519597
13.593350	0.1	19.963118
13.595017	0.1	19.407566
13.596683	0.1	18.855487
13.598350	0.1	18.307869
13.600017	0.1	17.764256
13.601683	0.1	17.223666
13.603350	0.1	16.685156
13.605017	0.1	16.148067
13.606683	0.1	15.612943
13.608350	0.1	15.081810
13.610017	0.1	14.556660
13.611683	0.1	14.038095
13.613350	0.1	13.525835
13.615017	0.1	13.020705
13.616683	0.1	12.525064
13.618350	0.1	12.040897
13.620017	0.1	11.568749
13.621683	0.1	11.108904
13.623350	0.1	10.661907
13.625017	0.1	10.227631
13.626683	0.1	9.805164
13.628350	0.1	9.393832
13.630017	0.1	8.993894
13.631683	0.1	8.606068
13.633350	0.1	8.230940
13.635017	0.1	7.869094
13.636683	0.1	7.520472
13.638350	0.1	7.183696
13.640017	0.1	6.857575
13.641683	0.1	6.542779
13.643350	0.1	6.241170
13.645017	0.1	5.954197
13.646683	0.1	5.682060
13.648350	0.1	5.423767
13.650017	0.1	5.177953
13.651683	0.1	4.943754
13.653350	0.1	4.720651
13.655017	0.1	4.507815
13.656683	0.1	4.304321
13.658350	0.1	4.109754
13.660017	0.1	3.924766
13.661683	0.1	3.750906
13.663350	0.1	3.588768
13.665017	0.1	3.436790
13.666683	0.1	3.292649
13.668350	0.1	3.154958
13.670017	0.1	3.023278
13.671683	0.1	2.897405
13.673350	0.1	2.777055
13.675017	0.1	2.662484
13.676683	0.1	2.555079
13.678350	0.1	2.456321
13.680017	0.1	2.365974
13.681683	0.1	2.282257
13.683350	0.1	2.203383
13.685017	0.1	2.128286
13.686683	0.1	2.056551
13.688350	0.1	1.988090
13.690017	0.1	1.922953
13.691683	0.1	1.861732
13.693350	0.1	1.805252
13.695017	0.1	1.753387
13.696683	0.1	1.704991
13.698350	0.1	1.659128
13.700017	0.1	1.615551
13.701683	0.1	1.574098
13.703350	0.1	1.534466
13.705017	0.1	1.496430
13.706683	0.1	1.459760
13.708350	0.1	1.424183
13.710017	0.1	1.389617
13.711683	0.1	1.356695
13.713350	0.1	1.326362
13.715017	0.1	1.298711
13.716683	0.1	1.272648
13.718350	0.1	1.246720
13.720017	0.1	1.219977
13.721683	0.1	1.192316
13.723350	0.1	1.164251
13.725017	0.1	1.136698
13.726683	0.1	1.110733
13.728350	0.1	1.086891
13.730017	0.1	1.065047
13.731683	0.1	1.045251
13.733350	0.1	1.027854
13.735017	0.1	1.012692
13.736683	0.1	0.999090
13.738350	0.1	0.986559
13.740017	0.1	0.974797
13.741683	0.1	0.963453
13.743350	0.1	0.952333
13.745017	0.1	0.941814
13.746683	0.1	0.932436
13.748350	0.1	0.923732
13.750017	0.1	0.913977
13.751683	0.1	0.901446
13.753350	0.1	0.885837
13.755017	0.1	0.868649
13.756683	0.1	0.852621
13.758350	0.1	0.840253
13.760017	0.1	0.832067
13.761683	0.1	0.826321
13.763350	0.1	0.820262
13.765017	0.1	0.811727
13.766683	0.1	0.800351
13.768350	0.1	0.787377
13.770017	0.1	0.774614
13.771683	0.1	0.763698
13.773350	0.1	0.755503
13.775017	0.1	0.749719
13.776683	0.1	0.745053
13.778350	0.1	0.740015
13.780017	0.1	0.734031
13.781683	0.1	0.727572
13.783350	0.1	0.721384
13.785017	0.1	0.715917
13.786683	0.1	0.711242
13.788350	0.1	0.706920
13.790017	0.1	0.701845
13.791683	0.1	0.694850
13.793350	0.1	0.685672
13.795017	0.1	0.675013
13.796683	0.1	0.664326
13.798350	0.1	0.655027
13.800017	0.1	0.647344
13.801683	0.1	0.641090
13.803350	0.1	0.636955
13.805017	0.1	0.635418
13.806683	0.1	0.635544
13.808350	0.1	0.635651
13.810017	0.1	0.634552
13.811683	0.1	0.631856
13.813350	0.1	0.627399
13.815017	0.1	0.621309
13.816683	0.1	0.614747
13.818350	0.1	0.609173
13.820017	0.1	0.604708
13.821683	0.1	0.600028
13.823350	0.1	0.594142
13.825017	0.1	0.587716
13.826683	0.1	0.582337
13.828350	0.1	0.578924
13.830017	0.1	0.577187
13.831683	0.1	0.576051
13.833350	0.1	0.574328
13.835017	0.1	0.571101
13.836683	0.1	0.566002
13.838350	0.1	0.559683
13.840017	0.1	0.553401
13.841683	0.1	0.548186
13.843350	0.1	0.545005
13.845017	0.1	0.544721
13.846683	0.1	0.546970
13.848350	0.1	0.549825
13.850017	0.1	0.551203
13.851683	0.1	0.550011
13.853350	0.1	0.546067
13.855017	0.1	0.540251
13.856683	0.1	0.534570
13.858350	0.1	0.530933
13.860017	0.1	0.529890
13.861683	0.1	0.530756
13.863350	0.1	0.532274
13.865017	0.1	0.533583
13.866683	0.1	0.535343
13.868350	0.1	0.539171
13.870017	0.1	0.544921
13.871683	0.1	0.549667
13.873350	0.1	0.550607
13.875017	0.1	0.548298
13.876683	0.1	0.545764
13.878350	0.1	0.544861
13.880017	0.1	0.544921
13.881683	0.1	0.545094
13.883350	0.1	0.545778
13.885017	0.1	0.547171
13.886683	0.1	0.548484
13.888350	0.1	0.548866
13.890017	0.1	0.547841
13.891683	0.1	0.545019
13.893350	0.1	0.540270
13.895017	0.1	0.534384
13.896683	0.1	0.528796
13.898350	0.1	0.524493
13.900017	0.1	0.521918
13.901683	0.1	0.521308
13.903350	0.1	0.522365
13.905017	0.1	0.524097
13.906683	0.1	0.525536
13.908350	0.1	0.526551
13.910017	0.1	0.527808
13.911683	0.1	0.529857
13.913350	0.1	0.532698
13.915017	0.1	0.536311
13.916683	0.1	0.540828
13.918350	0.1	0.545629
13.920017	0.1	0.549015
13.921683	0.1	0.549327
13.923350	0.1	0.546295
13.925017	0.1	0.541490
13.926683	0.1	0.537513
13.928350	0.1	0.536540
13.930017	0.1	0.539208
13.931683	0.1	0.544414
13.933350	0.1	0.550658
13.935017	0.1	0.557369
13.936683	0.1	0.563897
13.938350	0.1	0.568777
13.940017	0.1	0.571185
13.941683	0.1	0.571772
13.943350	0.1	0.571692
13.945017	0.1	0.572270
13.946683	0.1	0.574761
13.948350	0.1	0.579562
13.950017	0.1	0.585956
13.951683	0.1	0.593183
13.953350	0.1	0.600936
13.955017	0.1	0.608731
13.956683	0.1	0.615693
13.958350	0.1	0.621080
13.960017	0.1	0.624917
13.961683	0.1	0.627860
13.963350	0.1	0.630352
13.965017	0.1	0.632466
13.966683	0.1	0.634878
13.968350	0.1	0.638952
13.970017	0.1	0.645472
13.971683	0.1	0.654017
13.973350	0.1	0.663335
13.975017	0.1	0.671772
13.976683	0.1	0.678389
13.978350	0.1	0.684042
13.980017	0.1	0.690259
13.981683	0.1	0.697421
13.983350	0.1	0.705374
13.985017	0.1	0.714418
13.986683	0.1	0.724429
13.988350	0.1	0.734497
13.990017	0.1	0.744271
13.991683	0.1	0.754828
13.993350	0.1	0.767871
13.995017	0.1	0.784365
13.996683	0.1	0.803708
13.998350	0.1	0.823811
14.000017	0.1	0.842395
14.001683	0.1	0.858465
14.003350	0.1	0.872137
14.005017	0.1	0.883825
14.006683	0.1	0.894503
14.008350	0.1	0.905953
14.010017	0.1	0.919774
14.011683	0.1	0.936752
14.013350	0.1	0.957134
14.015017	0.1	0.980557
14.016683	0.1	1.005535
14.018350	0.1	1.029810
14.020017	0.1	1.051654
14.021683	0.1	1.070797
14.023350	0.1	1.087971
14.025017	0.1	1.104311
14.026683	0.1	1.121778
14.028350	0.1	1.142668
14.030017	0.1	1.167557
14.031683	0.1	1.194645
14.033350	0.1	1.221839
14.035017	0.1	1.248545
14.036683	0.1	1.275218
14.038350	0.1	1.302147
14.040017	0.1	1.329286
14.041683	0.1	1.356644
14.043350	0.1	1.384453
14.045017	0.1	1.413138
14.046683	0.1	1.442833
14.048350	0.1	1.473385
14.050017	0.1	1.504906
14.051683	0.1	1.537493
14.053350	0.1	1.570866
14.055017	0.1	1.605232
14.056683	0.1	1.641409
14.058350	0.1	1.679938
14.060017	0.1	1.720502
14.061683	0.1	1.761829
14.063350	0.1	1.802580
14.065017	0.1	1.842640
14.066683	0.1	1.883027
14.068350	0.1	1.924383
14.070017	0.1	1.966422
14.071683	0.1	2.008919
14.073350	0.1	2.052514
14.075017	0.1	2.097846
14.076683	0.1	2.144617
14.078350	0.1	2.192361
14.080017	0.1	2.241498
14.081683	0.1	2.292367
14.083350	0.1	2.343697
14.085017	0.1	2.393443
14.086683	0.1	2.441108
14.088350	0.1	2.487889
14.090017	0.1	2.534487
14.091683	0.1	2.580211
14.093350	0.1	2.624616
14.095017	0.1	2.668560
14.096683	0.1	2.712798
14.098350	0.1	2.756738
14.100017	0.1	2.799681
14.101683	0.1	2.841949
14.103350	0.1	2.884152
14.105017	0.1	2.926597
14.106683	0.1	2.969499
14.108350	0.1	3.012628
14.110017	0.1	3.055232
14.111683	0.1	3.096987
14.113350	0.1	3.138096
14.115017	0.1	3.178101
14.116683	0.1	3.215750
14.118350	0.1	3.250171
14.120017	0.1	3.281287
14.121683	0.1	3.309725
14.123350	0.1	3.336798
14.125017	0.1	3.364095
14.126683	0.1	3.392659
14.128350	0.1	3.422205
14.130017	0.1	3.451635
14.131683	0.1	3.480366
14.133350	0.1	3.508152
14.135017	0.1	3.534174
14.136683	0.1	3.557038
14.138350	0.1	3.575338
14.140017	0.1	3.588405
14.141683	0.1	3.597303
14.143350	0.1	3.604651
14.145017	0.1	3.612628
14.146683	0.1	3.621471
14.148350	0.1	3.630221
14.150017	0.1	3.638123
14.151683	0.1	3.645010
14.153350	0.1	3.650719
14.155017	0.1	3.654915
14.156683	0.1	3.657816
14.158350	0.1	3.660214
14.160017	0.1	3.662193
14.161683	0.1	3.663166
14.163350	0.1	3.662691
14.165017	0.1	3.659832
14.166683	0.1	3.652973
14.168350	0.1	3.641956
14.170017	0.1	3.628857
14.171683	0.1	3.615688
14.173350	0.1	3.603124
14.175017	0.1	3.591729
14.176683	0.1	3.582067
14.178350	0.1	3.573550
14.180017	0.1	3.564707
14.181683	0.1	3.554164
14.183350	0.1	3.540623
14.185017	0.1	3.522444
14.186683	0.1	3.498518
14.188350	0.1	3.469810
14.190017	0.1	3.439304
14.191683	0.1	3.409968
14.193350	0.1	3.382824
14.195017	0.1	3.356687
14.196683	0.1	3.329492
14.198350	0.1	3.300048
14.200017	0.1	3.268518
14.201683	0.1	3.235727
14.203350	0.1	3.202599
14.205017	0.1	3.169775
14.206683	0.1	3.136941
14.208350	0.1	3.103167
14.210017	0.1	3.068317
14.211683	0.1	3.033276
14.213350	0.1	2.998561
14.215017	0.1	2.963576
14.216683	0.1	2.927077
14.218350	0.1	2.887743
14.220017	0.1	2.844390
14.221683	0.1	2.796734
14.223350	0.1	2.746200
14.225017	0.1	2.695480
14.226683	0.1	2.647149
14.228350	0.1	2.601906
14.230017	0.1	2.558092
14.231683	0.1	2.513626
14.233350	0.1	2.467805
14.235017	0.1	2.421103
14.236683	0.1	2.374090
14.238350	0.1	2.327031
14.240017	0.1	2.279975
14.241683	0.1	2.232916
14.243350	0.1	2.186280
14.245017	0.1	2.141348
14.246683	0.1	2.098605
14.248350	0.1	2.056314
14.250017	0.1	2.012360
14.251683	0.1	1.966427
14.253350	0.1	1.919796
14.255017	0.1	1.873975
14.256683	0.1	1.829918
14.258350	0.1	1.787790
14.260017	0.1	1.747217
14.261683	0.1	1.707529
14.263350	0.1	1.668436
14.265017	0.1	1.630550
14.266683	0.1	1.594434
14.268350	0.1	1.559756
14.270017	0.1	1.525995
14.271683	0.1	1.493027
14.273350	0.1	1.460672
14.275017	0.1	1.428411
14.276683	0.1	1.395652
14.278350	0.1	1.362409
14.280017	0.1	1.329510
14.281683	0.1	1.297724
14.283350	0.1	1.267600
14.285017	0.1	1.239511
14.286683	0.1	1.212866
14.288350	0.1	1.186444
14.290017	0.1	1.159939
14.291683	0.1	1.134393
14.293350	0.1	1.110998
14.295017	0.1	1.090006
14.296683	0.1	1.071105
14.298350	0.1	1.054551
14.300017	0.1	1.040874
14.301683	0.1	1.029070
14.303350	0.1	1.016883
14.305017	0.1	1.003356
14.306683	0.1	0.989297
14.308350	0.1	0.975598
14.310017	0.1	0.962317
14.311683	0.1	0.949143
14.313350	0.1	0.936231
14.315017	0.1	0.924012
14.316683	0.1	0.912184
14.318350	0.1	0.900198
14.320017	0.1	0.888766
14.321683	0.1	0.879094
14.323350	0.1	0.870591
14.325017	0.1	0.861348
14.326683	0.1	0.851043
14.328350	0.1	0.841478
14.330017	0.1	0.834325
14.331683	0.1	0.829804
14.333350	0.1	0.826819
14.335017	0.1	0.823755
14.336683	0.1	0.820002
14.338350	0.1	0.816649
14.340017	0.1	0.814921
14.341683	0.1	0.814800
14.343350	0.1	0.815229
14.345017	0.1	0.814777
14.346683	0.1	0.812416
14.348350	0.1	0.808504
14.350017	0.1	0.804900
14.351683	0.1	0.803336
14.353350	0.1	0.804062
14.355017	0.1	0.806088
14.356683	0.1	0.807769
14.358350	0.1	0.807410
14.360017	0.1	0.804639
14.361683	0.1	0.801058
14.363350	0.1	0.798856
14.365017	0.1	0.798823
14.366683	0.1	0.800071
14.368350	0.1	0.801305
14.370017	0.1	0.801864
14.371683	0.1	0.801887
14.373350	0.1	0.801994
14.375017	0.1	0.802591
14.376683	0.1	0.803997
14.378350	0.1	0.806688
14.380017	0.1	0.810539
14.381683	0.1	0.815019
14.383350	0.1	0.820234
14.385017	0.1	0.826498
14.386683	0.1	0.833301
14.388350	0.1	0.839266
14.390017	0.1	0.842712
14.391683	0.1	0.842744
14.393350	0.1	0.840053
14.395017	0.1	0.836775
14.396683	0.1	0.835718
14.398350	0.1	0.838372
14.400017	0.1	0.843261
14.401683	0.1	0.847420
14.403350	0.1	0.849147
14.405017	0.1	0.848575
14.406683	0.1	0.847140
14.408350	0.1	0.846470
14.410017	0.1	0.846777
14.411683	0.1	0.847122
14.413350	0.1	0.847112
14.415017	0.1	0.847778
14.416683	0.1	0.851024
14.418350	0.1	0.857767
14.420017	0.1	0.866358
14.421683	0.1	0.874004
14.423350	0.1	0.879872
14.425017	0.1	0.885376
14.426683	0.1	0.891555
14.428350	0.1	0.897567
14.430017	0.1	0.902363
14.431683	0.1	0.906708
14.433350	0.1	0.912100
14.435017	0.1	0.918419
14.436683	0.1	0.923784
14.438350	0.1	0.926293
14.440017	0.1	0.925758
14.441683	0.1	0.923504
14.443350	0.1	0.920910
14.445017	0.1	0.918913
14.446683	0.1	0.918540
14.448350	0.1	0.920598
14.450017	0.1	0.924943
14.451683	0.1	0.930578
14.453350	0.1	0.936235
14.455017	0.1	0.941087
14.456683	0.1	0.945111
14.458350	0.1	0.948445
14.460017	0.1	0.951076
14.461683	0.1	0.953265
14.463350	0.1	0.956017
14.465017	0.1	0.960971
14.466683	0.1	0.969097
14.468350	0.1	0.979579
14.470017	0.1	0.990611
14.471683	0.1	1.000674
14.473350	0.1	1.009260
14.475017	0.1	1.017679
14.476683	0.1	1.028441
14.478350	0.1	1.042299
14.480017	0.1	1.056832
14.481683	0.1	1.068790
14.483350	0.1	1.077140
14.485017	0.1	1.083738
14.486683	0.1	1.091538
14.488350	0.1	1.102169
14.490017	0.1	1.115515
14.491683	0.1	1.130919
14.493350	0.1	1.147632
14.495017	0.1	1.164675
14.496683	0.1	1.181257
14.498350	0.1	1.197448
14.500017	0.1	1.214598
14.501683	0.1	1.234571
14.503350	0.1	1.258198
14.505017	0.1	1.285053
14.506683	0.1	1.314143
14.508350	0.1	1.344248
14.510017	0.1	1.374083
14.511683	0.1	1.402609
14.513350	0.1	1.429850
14.515017	0.1	1.457459
14.516683	0.1	1.487783
14.518350	0.1	1.521762
14.520017	0.1	1.558098
14.521683	0.1	1.594708
14.523350	0.1	1.631137
14.525017	0.1	1.669303
14.526683	0.1	1.710621
14.528350	0.1	1.753224
14.530017	0.1	1.794272
14.531683	0.1	1.833518
14.533350	0.1	1.873118
14.535017	0.1	1.916015
14.536683	0.1	1.964029
14.538350	0.1	2.016127
14.540017	0.1	2.069571
14.541683	0.1	2.122922
14.543350	0.1	2.176967
14.545017	0.1	2.233139
14.546683	0.1	2.292027
14.548350	0.1	2.353336
14.550017	0.1	2.416354
14.551683	0.1	2.479926
14.553350	0.1	2.542594
14.555017	0.1	2.603717
14.556683	0.1	2.664654
14.558350	0.1	2.728309
14.560017	0.1	2.797134
14.561683	0.1	2.871286
14.563350	0.1	2.949038
14.565017	0.1	3.029141
14.566683	0.1	3.111805
14.568350	0.1	3.197240
14.570017	0.1	3.284905
14.571683	0.1	3.374033
14.573350	0.1	3.464120
14.575017	0.1	3.555645
14.576683	0.1	3.650207
14.578350	0.1	3.749039
14.580017	0.1	3.851778
14.581683	0.1	3.957036
14.583350	0.1	4.063486
14.585017	0.1	4.169908
14.586683	0.1	4.275092
14.588350	0.1	4.378678
14.590017	0.1	4.481282
14.591683	0.1	4.583872
14.593350	0.1	4.687961
14.595017	0.1	4.795413
14.596683	0.1	4.906887
14.598350	0.1	5.021393
14.600017	0.1	5.137473
14.601683	0.1	5.253535
14.603350	0.1	5.367971
14.605017	0.1	5.480726
14.606683	0.1	5.593593
14.608350	0.1	5.707825
14.610017	0.1	5.822782
14.611683	0.1	5.936888
14.613350	0.1	6.048488
14.615017	0.1	6.156038
14.616683	0.1	6.258669
14.618350	0.1	6.357385
14.620017	0.1	6.454540
14.621683	0.1	6.551589
14.623350	0.1	6.648395
14.625017	0.1	6.744089
14.626683	0.1	6.837649
14.628350	0.1	6.928444
14.630017	0.1	7.016556
14.631683	0.1	7.102080
14.633350	0.1	7.184134
14.635017	0.1	7.261354
14.636683	0.1	7.333634
14.638350	0.1	7.402329
14.640017	0.1	7.468755
14.641683	0.1	7.533343
14.643350	0.1	7.595816
14.645017	0.1	7.655560
14.646683	0.1	7.712124
14.648350	0.1	7.765437
14.650017	0.1	7.815617
14.651683	0.1	7.862905
14.653350	0.1	7.907646
14.655017	0.1	7.949346
14.656683	0.1	7.986431
14.658350	0.1	8.017817
14.660017	0.1	8.044187
14.661683	0.1	8.066976
14.663350	0.1	8.086893
14.665017	0.1	8.103596
14.666683	0.1	8.115792
14.668350	0.1	8.121934
14.670017	0.1	8.121245
14.671683	0.1	8.114092
14.673350	0.1	8.102106
14.675017	0.1	8.087601
14.676683	0.1	8.072308
14.678350	0.1	8.056443
14.680017	0.1	8.038748
14.681683	0.1	8.018115
14.683350	0.1	7.994953
14.685017	0.1	7.970273
14.686683	0.1	7.943888
14.688350	0.1	7.914375
14.690017	0.1	7.880731
14.691683	0.1	7.843496
14.693350	0.1	7.804045
14.695017	0.1	7.763705
14.696683	0.1	7.723533
14.698350	0.1	7.683621
14.700017	0.1	7.642559
14.701683	0.1	7.598847
14.703350	0.1	7.553087
14.705017	0.1	7.507815
14.706683	0.1	7.464723
14.708350	0.1	7.423139
14.710017	0.1	7.381509
14.711683	0.1	7.338799
14.713350	0.1	7.294687
14.715017	0.1	7.250020
14.716683	0.1	7.206574
14.718350	0.1	7.165717
14.720017	0.1	7.127882
14.721683	0.1	7.093260
14.723350	0.1	7.062540
14.725017	0.1	7.036673
14.726683	0.1	7.015564
14.728350	0.1	6.997325
14.730017	0.1	6.979881
14.731683	0.1	6.963145
14.733350	0.1	6.949059
14.735017	0.1	6.939373
14.736683	0.1	6.934092
14.738350	0.1	6.932630
14.740017	0.1	6.934926
14.741683	0.1	6.940872
14.743350	0.1	6.950418
14.745017	0.1	6.964100
14.746683	0.1	6.982242
14.748350	0.1	7.004626
14.750017	0.1	7.030992
14.751683	0.1	7.061260
14.753350	0.1	7.095551
14.755017	0.1	7.134252
14.756683	0.1	7.177424
14.758350	0.1	7.224204
14.760017	0.1	7.273387
14.761683	0.1	7.324335
14.763350	0.1	7.377062
14.765017	0.1	7.432005
14.766683	0.1	7.489761
14.768350	0.1	7.550404
14.770017	0.1	7.612859
14.771683	0.1	7.675313
14.773350	0.1	7.736040
14.775017	0.1	7.793326
14.776683	0.1	7.845899
14.778350	0.1	7.894337
14.780017	0.1	7.941173
14.781683	0.1	7.989188
14.783350	0.1	8.039619
14.785017	0.1	8.091880
14.786683	0.1	8.144407
14.788350	0.1	8.194787
14.790017	0.1	8.239681
14.791683	0.1	8.276938
14.793350	0.1	8.307640
14.795017	0.1	8.334713
14.796683	0.1	8.359910
14.798350	0.1	8.383067
14.800017	0.1	8.403668
14.801683	0.1	8.421587
14.803350	0.1	8.435827
14.805017	0.1	8.444744
14.806683	0.1	8.448311
14.808350	0.1	8.448116
14.810017	0.1	8.445280
14.811683	0.1	8.439324
14.813350	0.1	8.428581
14.815017	0.1	8.411659
14.816683	0.1	8.388865
14.818350	0.1	8.362154
14.820017	0.1	8.333288
14.821683	0.1	8.302010
14.823350	0.1	8.266815
14.825017	0.1	8.227015
14.826683	0.1	8.183559
14.828350	0.1	8.137990
14.830017	0.1	8.090590
14.831683	0.1	8.040466
14.833350	0.1	7.987809
14.835017	0.1	7.934235
14.836683	0.1	7.880926
14.838350	0.1	7.827771
14.840017	0.1	7.773945
14.841683	0.1	7.718503
14.843350	0.1	7.660510
14.845017	0.1	7.599653
14.846683	0.1	7.536588
14.848350	0.1	7.472336
14.850017	0.1	7.407889
14.851683	0.1	7.343548
14.853350	0.1	7.277899
14.855017	0.1	7.208600
14.856683	0.1	7.134764
14.858350	0.1	7.057684
14.860017	0.1	6.979206
14.861683	0.1	6.900430
14.863350	0.1	6.821849
14.865017	0.1	6.743814
14.866683	0.1	6.666714
14.868350	0.1	6.590448
14.870017	0.1	6.513819
14.871683	0.1	6.435458
14.873350	0.1	6.354917
14.875017	0.1	6.272076
14.876683	0.1	6.186329
14.878350	0.1	6.097257
14.880017	0.1	6.005224
14.881683	0.1	5.911002
14.883350	0.1	5.815369
14.885017	0.1	5.718805
14.886683	0.1	5.621514
14.888350	0.1	5.523511
14.890017	0.1	5.424777
14.891683	0.1	5.325782
14.893350	0.1	5.227295
14.895017	0.1	5.129040
14.896683	0.1	5.029561
14.898350	0.1	4.928084
14.900017	0.1	4.825410
14.901683	0.1	4.722495
14.903350	0.1	4.619258
14.905017	0.1	4.515285
14.906683	0.1	4.410362
14.908350	0.1	4.304424
14.910017	0.1	4.197853
14.911683	0.1	4.091715
14.913350	0.1	3.986959
14.915017	0.1	3.883759
14.916683	0.1	3.781794
14.918350	0.1	3.681211
14.920017	0.1	3.582961
14.921683	0.1	3.487761
14.923350	0.1	3.394829
14.925017	0.1	3.302898
14.926683	0.1	3.211810
14.928350	0.1	3.121574
14.930017	0.1	3.031460
14.931683	0.1	2.941629
14.933350	0.1	2.854010
14.935017	0.1	2.770554
14.936683	0.1	2.691303
14.938350	0.1	2.614888
14.940017	0.1	2.540383
14.941683	0.1	2.467916
14.943350	0.1	2.397946
14.945017	0.1	2.331156
14.946683	0.1	2.268767
14.948350	0.1	2.211733
14.950017	0.1	2.159304
14.951683	0.1	2.108943
14.953350	0.1	2.058349
14.955017	0.1	2.007433
14.956683	0.1	1.957663
14.958350	0.1	1.910445
14.960017	0.1	1.866887
14.961683	0.1	1.828107
14.963350	0.1	1.794626
14.965017	0.1	1.765764
14.966683	0.1	1.739752
14.968350	0.1	1.714481
14.970017	0.1	1.688562
14.971683	0.1	1.662043
14.973350	0.1	1.635938
14.975017	0.1	1.611435
14.976683	0.1	1.589549
14.978350	0.1	1.570936
14.980017	0.1	1.555509
14.981683	0.1	1.542233
14.983350	0.1	1.530284
14.985017	0.1	1.520012
14.986683	0.1	1.512021
14.988350	0.1	1.505543
14.990017	0.1	1.498829
14.991683	0.1	1.490936
14.993350	0.1	1.482223
14.995017	0.1	1.473879
14.996683	0.1	1.467033
14.998350	0.1	1.461627
15.000017	0.1	1.456621
15.001683	0.1	1.451666
15.003350	0.1	1.447778
15.005017	0.1	1.445985
15.006683	0.1	1.445892
15.008350	0.1	1.446269
15.010017	0.1	1.446474
15.011683	0.1	1.446637
15.013350	0.1	1.446912
15.015017	0.1	1.446819
15.016683	0.1	1.445482
15.018350	0.1	1.442642
15.020017	0.1	1.438791
15.021683	0.1	1.434498
15.023350	0.1	1.430539
15.025017	0.1	1.428030
15.026683	0.1	1.427913
15.028350	0.1	1.430390
15.030017	0.1	1.434623
15.031683	0.1	1.439434
15.033350	0.1	1.443899
15.035017	0.1	1.447299
15.036683	0.1	1.449771
15.038350	0.1	1.452407
15.040017	0.1	1.456100
15.041683	0.1	1.461129
15.043350	0.1	1.467136
15.045017	0.1	1.473166
15.046683	0.1	1.478642
15.048350	0.1	1.483979
15.050017	0.1	1.490219
15.051683	0.1	1.498475
15.053350	0.1	1.508994
15.055017	0.1	1.520617
15.056683	0.1	1.532217
15.058350	0.1	1.544179
15.060017	0.1	1.557111
15.061683	0.1	1.570382
15.063350	0.1	1.582885
15.065017	0.1	1.593949
15.066683	0.1	1.603640
15.068350	0.1	1.612669
15.070017	0.1	1.621502
15.071683	0.1	1.630127
15.073350	0.1	1.638867
15.075017	0.1	1.648460
15.076683	0.1	1.659566
15.078350	0.1	1.672395
15.080017	0.1	1.686555
15.081683	0.1	1.701717
15.083350	0.1	1.718011
15.085017	0.1	1.735394
15.086683	0.1	1.753066
15.088350	0.1	1.770165
15.090017	0.1	1.786803
15.091683	0.1	1.803753
15.093350	0.1	1.821606
15.095017	0.1	1.840717
15.096683	0.1	1.861323
15.098350	0.1	1.883660
15.100017	0.1	1.908331
15.101683	0.1	1.936359
15.103350	0.1	1.967777
15.105017	0.1	2.000676
15.106683	0.1	2.032728
15.108350	0.1	2.063126
15.110017	0.1	2.092426
15.111683	0.1	2.121595
15.113350	0.1	2.151718
15.115017	0.1	2.183919
15.116683	0.1	2.218783
15.118350	0.1	2.255556
15.120017	0.1	2.292925
15.121683	0.1	2.330900
15.123350	0.1	2.370281
15.125017	0.1	2.410915
15.126683	0.1	2.452065
15.128350	0.1	2.493099
15.130017	0.1	2.533323
15.131683	0.1	2.572862
15.133350	0.1	2.613114
15.135017	0.1	2.655685
15.136683	0.1	2.701795
15.138350	0.1	2.751811
15.140017	0.1	2.804790
15.141683	0.1	2.859272
15.143350	0.1	2.914555
15.145017	0.1	2.970789
15.146683	0.1	3.028354
15.148350	0.1	3.087488
15.150017	0.1	3.147935
15.151683	0.1	3.208714
15.153350	0.1	3.269273
15.155017	0.1	3.330731
15.156683	0.1	3.394531
15.158350	0.1	3.460604
15.160017	0.1	3.528278
15.161683	0.1	3.597788
15.163350	0.1	3.669900
15.165017	0.1	3.744690
15.166683	0.1	3.821645
15.168350	0.1	3.900696
15.170017	0.1	3.982182
15.171683	0.1	4.065754
15.173350	0.1	4.150332
15.175017	0.1	4.235115
15.176683	0.1	4.320010
15.178350	0.1	4.405682
15.180017	0.1	4.493333
15.181683	0.1	4.583681
15.183350	0.1	4.675994
15.185017	0.1	4.768749
15.186683	0.1	4.861006
15.188350	0.1	4.952364
15.190017	0.1	5.042525
15.191683	0.1	5.131825
15.193350	0.1	5.221162
15.195017	0.1	5.311132
15.196683	0.1	5.402048
15.198350	0.1	5.494184
15.200017	0.1	5.587181
15.201683	0.1	5.679918
15.203350	0.1	5.771350
15.205017	0.1	5.860492
15.206683	0.1	5.946388
15.208350	0.1	6.028865
15.210017	0.1	6.108345
15.211683	0.1	6.185020
15.213350	0.1	6.259028
15.215017	0.1	6.330456
15.216683	0.1	6.399029
15.218350	0.1	6.464226
15.220017	0.1	6.525726
15.221683	0.1	6.584032
15.223350	0.1	6.640186
15.225017	0.1	6.694342
15.226683	0.1	6.745355
15.228350	0.1	6.792215
15.230017	0.1	6.834702
15.231683	0.1	6.871829
15.233350	0.1	6.901841
15.235017	0.1	6.924761
15.236683	0.1	6.942889
15.238350	0.1	6.958195
15.240017	0.1	6.970600
15.241683	0.1	6.978856
15.243350	0.1	6.982060
15.245017	0.1	6.979825
15.246683	0.1	6.971895
15.248350	0.1	6.957464
15.250017	0.1	6.935420
15.251683	0.1	6.906111
15.253350	0.1	6.872015
15.255017	0.1	6.835996
15.256683	0.1	6.799605
15.258350	0.1	6.762929
15.260017	0.1	6.725378
15.261683	0.1	6.685951
15.263350	0.1	6.642896
15.265017	0.1	6.594504
15.266683	0.1	6.540711
15.268350	0.1	6.483132
15.270017	0.1	6.423038
15.271683	0.1	6.359671
15.273350	0.1	6.290809
15.275017	0.1	6.214906
15.276683	0.1	6.132615
15.278350	0.1	6.046398
15.280017	0.1	5.958974
15.281683	0.1	5.872245
15.283350	0.1	5.786852
15.285017	0.1	5.701967
15.286683	0.1	5.615987
15.288350	0.1	5.527879
15.290017	0.1	5.437960
15.291683	0.1	5.347533
15.293350	0.1	5.257744
15.295017	0.1	5.168607
15.296683	0.1	5.079047
15.298350	0.1	4.988131
15.300017	0.1	4.896345
15.301683	0.1	4.804968
15.303350	0.1	4.714406
15.305017	0.1	4.623705
15.306683	0.1	4.532235
15.308350	0.1	4.441473
15.310017	0.1	4.354352
15.311683	0.1	4.272806
15.313350	0.1	4.196358
15.315017	0.1	4.123510
15.316683	0.1	4.053777
15.318350	0.1	3.987318
15.320017	0.1	3.923317
15.321683	0.1	3.860509
15.323350	0.1	3.798977
15.325017	0.1	3.740452
15.326683	0.1	3.687055
15.328350	0.1	3.639814
15.330017	0.1	3.598207
15.331683	0.1	3.561322
15.333350	0.1	3.528628
15.335017	0.1	3.499691
15.336683	0.1	3.474047
15.338350	0.1	3.451332
15.340017	0.1	3.431612
15.341683	0.1	3.416138
15.343350	0.1	3.406941
15.345017	0.1	3.405418
15.346683	0.1	3.412021
15.348350	0.1	3.426340
15.350017	0.1	3.447449
15.351683	0.1	3.474988
15.353350	0.1	3.508693
15.355017	0.1	3.547128
15.356683	0.1	3.589294
15.358350	0.1	3.636484
15.360017	0.1	3.690603
15.361683	0.1	3.752131
15.363350	0.1	3.820723
15.365017	0.1	3.896016
15.366683	0.1	3.977683
15.368350	0.1	4.066094
15.370017	0.1	4.162439
15.371683	0.1	4.268009
15.373350	0.1	4.383577
15.375017	0.1	4.508542
15.376683	0.1	4.640869
15.378350	0.1	4.779175
15.380017	0.1	4.924624
15.381683	0.1	5.079834
15.383350	0.1	5.246308
15.385017	0.1	5.424097
15.386683	0.1	5.613035
15.388350	0.1	5.813446
15.390017	0.1	6.025853
15.391683	0.1	6.250334
15.393350	0.1	6.486541
15.395017	0.1	6.734566
15.396683	0.1	6.995304
15.398350	0.1	7.270472
15.400017	0.1	7.562414
15.401683	0.1	7.872512
15.403350	0.1	8.200635
15.405017	0.1	8.546803
15.406683	0.1	8.911821
15.408350	0.1	9.296336
15.410017	0.1	9.700693
15.411683	0.1	10.125157
15.413350	0.1	10.570236
15.415017	0.1	11.037570
15.416683	0.1	11.529597
15.418350	0.1	12.048553
15.420017	0.1	12.597181
15.421683	0.1	13.179206
15.423350	0.1	13.797204
15.425017	0.1	14.451379
15.426683	0.1	15.141591
15.428350	0.1	15.869215
15.430017	0.1	16.636872
15.431683	0.1	17.447253
15.433350	0.1	18.302663
15.435017	0.1	19.205268
15.436683	0.1	20.157066
15.438350	0.1	21.159640
15.440017	0.1	22.214744
15.441683	0.1	23.325263
15.443350	0.1	24.494785
15.445017	0.1	25.726003
15.446683	0.1	27.020485
15.448350	0.1	28.379657
15.450017	0.1	29.805391
15.451683	0.1	31.300243
15.453350	0.1	32.867016
15.455017	0.1	34.508142
15.456683	0.1	36.226395
15.458350	0.1	38.025631
15.460017	0.1	39.909435
15.461683	0.1	41.879555
15.463350	0.1	43.936512
15.465017	0.1	46.081026
15.466683	0.1	48.314463
15.468350	0.1	50.638830
15.470017	0.1	53.056232
15.471683	0.1	55.568265
15.473350	0.1	58.175987
15.475017	0.1	60.879961
15.476683	0.1	63.680480
15.478350	0.1	66.578477
15.480017	0.1	69.576390
15.481683	0.1	72.677680
15.483350	0.1	75.884960
15.485017	0.1	79.199136
15.486683	0.1	82.620606
15.488350	0.1	86.150561
15.490017	0.1	89.791417
15.491683	0.1	93.546072
15.493350	0.1	97.416286
15.495017	0.1	101.402546
15.496683	0.1	105.506014
15.498350	0.1	109.730438
15.500017	0.1	114.081479
15.501683	0.1	118.563203
15.503350	0.1	123.176575
15.505017	0.1	127.922027
15.506683	0.1	132.802148
15.508350	0.1	137.822349
15.510017	0.1	142.990085
15.511683	0.1	148.313423
15.513350	0.1	153.799858
15.515017	0.1	159.456488
15.516683	0.1	165.291317
15.518350	0.1	171.313738
15.520017	0.1	177.533860
15.521683	0.1	183.962076
15.523350	0.1	190.608800
15.525017	0.1	197.484535
15.526683	0.1	204.600534
15.528350	0.1	211.969107
15.530017	0.1	219.603870
15.531683	0.1	227.520173
15.533350	0.1	235.734466
15.535017	0.1	244.262070
15.536683	0.1	253.115525
15.538350	0.1	262.306240
15.540017	0.1	271.847830
15.541683	0.1	281.755529
15.543350	0.1	292.041707
15.545017	0.1	302.713146
15.546683	0.1	313.772098
15.548350	0.1	325.218304
15.550017	0.1	337.048932
15.551683	0.1	349.257351
15.553350	0.1	361.834145
15.555017	0.1	374.768358
15.556683	0.1	388.044576
15.558350	0.1	401.638514
15.560017	0.1	415.516640
15.561683	0.1	429.639384
15.563350	0.1	443.964922
15.565017	0.1	458.450718
15.566683	0.1	473.051803
15.568350	0.1	487.718136
15.570017	0.1	502.394401
15.571683	0.1	517.022517
15.573350	0.1	531.542446
15.575017	0.1	545.889969
15.576683	0.1	559.996674
15.578350	0.1	573.793916
15.580017	0.1	587.216477
15.581683	0.1	600.203463
15.583350	0.1	612.697267
15.585017	0.1	624.643462
15.586683	0.1	635.992503
15.588350	0.1	646.699579
15.590017	0.1	656.724782
15.591683	0.1	666.035801
15.593350	0.1	674.606683
15.595017	0.1	682.413546
15.596683	0.1	689.435751
15.598350	0.1	695.660525
15.600017	0.1	701.083937
15.601683	0.1	705.708122
15.603350	0.1	709.538540
15.605017	0.1	712.583541
15.606683	0.1	714.855567
15.608350	0.1	716.372049
15.610017	0.1	717.157038
15.611683	0.1	717.241150
15.613350	0.1	716.655898
15.615017	0.1	715.429174
15.616683	0.1	713.586962
15.618350	0.1	711.157197
15.620017	0.1	708.172550
15.621683	0.1	704.669972
15.623350	0.1	700.686603
15.625017	0.1	696.255300
15.626683	0.1	691.404138
15.628350	0.1	686.159903
15.630017	0.1	680.551427
15.631683	0.1	674.609957
15.633350	0.1	668.365299
15.635017	0.1	661.841799
15.636683	0.1	655.060486
15.638350	0.1	648.043715
15.640017	0.1	640.815958
15.641683	0.1	633.401326
15.643350	0.1	625.820500
15.645017	0.1	618.089941
15.646683	0.1	610.223935
15.648350	0.1	602.236344
15.650017	0.1	594.141032
15.651683	0.1	585.951182
15.653350	0.1	577.677773
15.655017	0.1	569.330017
15.656683	0.1	560.918516
15.658350	0.1	552.455830
15.660017	0.1	543.953246
15.661683	0.1	535.418652
15.663350	0.1	526.857870
15.665017	0.1	518.277325
15.666683	0.1	509.685451
15.668350	0.1	501.091313
15.670017	0.1	492.502116
15.671683	0.1	483.923150
15.673350	0.1	475.359094
15.675017	0.1	466.813688
15.676683	0.1	458.289804
15.678350	0.1	449.790392
15.680017	0.1	441.318015
15.681683	0.1	432.874863
15.683350	0.1	424.464387
15.685017	0.1	416.091937
15.686683	0.1	407.764512
15.688350	0.1	399.490004
15.690017	0.1	391.275664
15.691683	0.1	383.126689
15.693350	0.1	375.045985
15.695017	0.1	367.035759
15.696683	0.1	359.098697
15.698350	0.1	351.237320
15.700017	0.1	343.453740
15.701683	0.1	335.750250
15.703350	0.1	328.129190
15.705017	0.1	320.592015
15.706683	0.1	313.138594
15.708350	0.1	305.768289
15.710017	0.1	298.482618
15.711683	0.1	291.286772
15.713350	0.1	284.187924
15.715017	0.1	277.192015
15.716683	0.1	270.301719
15.718350	0.1	263.517252
15.720017	0.1	256.838445
15.721683	0.1	250.265599
15.723350	0.1	243.799566
15.725017	0.1	237.441571
15.726683	0.1	231.193179
15.728350	0.1	225.056391
15.730017	0.1	219.032821
15.731683	0.1	213.123164
15.733350	0.1	207.328107
15.735017	0.1	201.649256
15.736683	0.1	196.088087
15.738350	0.1	190.644199
15.740017	0.1	185.316201
15.741683	0.1	180.103812
15.743350	0.1	175.007796
15.745017	0.1	170.028578
15.746683	0.1	165.165779
15.748350	0.1	160.418879
15.750017	0.1	155.787319
15.751683	0.1	151.270246
15.753350	0.1	146.867270
15.755017	0.1	142.578920
15.756683	0.1	138.405538
15.758350	0.1	134.346099
15.760017	0.1	130.398371
15.761683	0.1	126.559781
15.763350	0.1	122.827673
15.765017	0.1	119.199394
15.766683	0.1	115.673188
15.768350	0.1	112.248664
15.770017	0.1	108.926022
15.771683	0.1	105.704996
15.773350	0.1	102.583985
15.775017	0.1	99.560293
15.776683	0.1	96.631073
15.778350	0.1	93.793827
15.780017	0.1	91.046537
15.781683	0.1	88.387691
15.783350	0.1	85.815494
15.785017	0.1	83.326856
15.786683	0.1	80.917822
15.788350	0.1	78.586033
15.790017	0.1	76.331999
15.791683	0.1	74.156825
15.793350	0.1	72.059352
15.795017	0.1	70.036347
15.796683	0.1	68.084425
15.798350	0.1	66.201072
15.800017	0.1	64.384360
15.801683	0.1	62.631960
15.803350	0.1	60.940697
15.805017	0.1	59.306976
15.806683	0.1	57.727830
15.808350	0.1	56.201713
15.810017	0.1	54.727979
15.811683	0.1	53.305905
15.813350	0.1	51.934933
15.815017	0.1	50.615049
15.816683	0.1	49.345600
15.818350	0.1	48.124217
15.820017	0.1	46.947487
15.821683	0.1	45.812046
15.823350	0.1	44.715153
15.825017	0.1	43.655476
15.826683	0.1	42.632869
15.828350	0.1	41.647018
15.830017	0.1	40.697251
15.831683	0.1	39.782859
15.833350	0.1	38.902578
15.835017	0.1	38.054753
15.836683	0.1	37.238030
15.838350	0.1	36.451076
15.840017	0.1	35.692402
15.841683	0.1	34.960597
15.843350	0.1	34.253793
15.845017	0.1	33.569667
15.846683	0.1	32.907147
15.848350	0.1	32.266998
15.850017	0.1	31.649694
15.851683	0.1	31.053228
15.853350	0.1	30.474206
15.855017	0.1	29.911618
15.856683	0.1	29.367772
15.858350	0.1	28.845030
15.860017	0.1	28.342963
15.861683	0.1	27.858871
15.863350	0.1	27.389689
15.865017	0.1	26.932806
15.866683	0.1	26.486143
15.868350	0.1	26.049116
15.870017	0.1	25.623161
15.871683	0.1	25.210250
15.873350	0.1	24.810759
15.875017	0.1	24.423837
15.876683	0.1	24.049669
15.878350	0.1	23.689130
15.880017	0.1	23.341519
15.881683	0.1	23.005130
15.883350	0.1	22.679260
15.885017	0.1	22.363458
15.886683	0.1	22.056075
15.888350	0.1	21.755132
15.890017	0.1	21.459949
15.891683	0.1	21.170783
15.893350	0.1	20.887572
15.895017	0.1	20.610443
15.896683	0.1	20.341007
15.898350	0.1	20.081648
15.900017	0.1	19.833362
15.901683	0.1	19.594175
15.903350	0.1	19.359947
15.905017	0.1	19.127866
15.906683	0.1	18.898845
15.908350	0.1	18.675658
15.910017	0.1	18.459931
15.911683	0.1	18.251669
15.913350	0.1	18.050517
15.915017	0.1	17.856103
15.916683	0.1	17.667608
15.918350	0.1	17.484115
15.920017	0.1	17.304500
15.921683	0.1	17.127409
15.923350	0.1	16.952530
15.925017	0.1	16.781096
15.926683	0.1	16.614473
15.928350	0.1	16.453019
15.930017	0.1	16.296194
15.931683	0.1	16.143951
15.933350	0.1	15.998026
15.935017	0.1	15.859697
15.936683	0.1	15.726890
15.938350	0.1	15.596403
15.940017	0.1	15.468076
15.941683	0.1	15.344401
15.943350	0.1	15.226798
15.945017	0.1	15.114322
15.946683	0.1	15.005809
15.948350	0.1	14.902246
15.950017	0.1	14.805887
15.951683	0.1	14.717206
15.953350	0.1	14.634654
15.955017	0.1	14.556432
15.956683	0.1	14.480865
15.958350	0.1	14.406568
15.960017	0.1	14.333352
15.961683	0.1	14.262171
15.963350	0.1	14.194353
15.965017	0.1	14.131027
15.966683	0.1	14.072759
15.968350	0.1	14.019697
15.970017	0.1	13.972041
15.971683	0.1	13.929661
15.973350	0.1	13.891789
15.975017	0.1	13.857647
15.976683	0.1	13.826839
15.978350	0.1	13.799267
15.980017	0.1	13.774731
15.981683	0.1	13.752496
15.983350	0.1	13.731369
15.985017	0.1	13.710684
15.986683	0.1	13.691103
15.988350	0.1	13.673739
15.990017	0.1	13.658046
15.991683	0.1	13.641752
15.993350	0.1	13.623731
15.995017	0.1	13.605286
15.996683	0.1	13.587629
15.998350	0.1	13.569822
16.000017	0.1	13.549840
16.001683	0.1	13.526315
16.003350	0.1	13.498929
16.005017	0.1	13.468331
16.006683	0.1	13.435455
16.008350	0.1	13.400363
16.010017	0.1	13.362472
16.011683	0.1	13.321484
16.013350	0.1	13.276949
16.015017	0.1	13.228059
16.016683	0.1	13.174834
16.018350	0.1	13.117855
16.020017	0.1	13.056919
16.021683	0.1	12.991438
16.023350	0.1	12.921249
16.025017	0.1	12.846161
16.026683	0.1	12.765988
16.028350	0.1	12.681088
16.030017	0.1	12.591281
16.031683	0.1	12.495080
16.033350	0.1	12.391587
16.035017	0.1	12.281751
16.036683	0.1	12.166970
16.038350	0.1	12.048217
16.040017	0.1	11.926810
16.041683	0.1	11.804267
16.043350	0.1	11.680713
16.045017	0.1	11.554384
16.046683	0.1	11.423514
16.048350	0.1	11.288715
16.050017	0.1	11.152602
16.051683	0.1	11.016768
16.053350	0.1	10.880847
16.055017	0.1	10.744678
16.056683	0.1	10.609347
16.058350	0.1	10.475912
16.060017	0.1	10.343748
16.061683	0.1	10.210415
16.063350	0.1	10.074042
16.065017	0.1	9.935489
16.066683	0.1	9.797607
16.068350	0.1	9.663226
16.070017	0.1	9.533367
16.071683	0.1	9.406763
16.073350	0.1	9.281635
16.075017	0.1	9.157485
16.076683	0.1	9.034951
16.078350	0.1	8.914266
16.080017	0.1	8.794493
16.081683	0.1	8.674879
16.083350	0.1	8.556535
16.085017	0.1	8.442039
16.086683	0.1	8.333400
16.088350	0.1	8.230405
16.090017	0.1	8.131042
16.091683	0.1	8.034012
16.093350	0.1	7.939716
16.095017	0.1	7.848255
16.096683	0.1	7.758257
16.098350	0.1	7.668324
16.100017	0.1	7.578363
16.101683	0.1	7.488788
16.103350	0.1	7.399516
16.105017	0.1	7.310426
16.106683	0.1	7.222551
16.108350	0.1	7.138480
16.110017	0.1	7.060752
16.111683	0.1	6.989320
16.113350	0.1	6.921510
16.115017	0.1	6.854325
16.116683	0.1	6.785840
16.118350	0.1	6.715627
16.120017	0.1	6.644339
16.121683	0.1	6.572623
16.123350	0.1	6.501805
16.125017	0.1	6.434545
16.126683	0.1	6.372319
16.128350	0.1	6.313389
16.130017	0.1	6.255419
16.131683	0.1	6.198394
16.133350	0.1	6.143521
16.135017	0.1	6.091208
16.136683	0.1	6.040898
16.138350	0.1	5.991519
16.140017	0.1	5.941670
16.141683	0.1	5.890359
16.143350	0.1	5.838368
16.145017	0.1	5.788119
16.146683	0.1	5.741436
16.148350	0.1	5.698148
16.150017	0.1	5.657063
16.151683	0.1	5.617472
16.153350	0.1	5.579395
16.155017	0.1	5.542557
16.156683	0.1	5.506380
16.158350	0.1	5.471078
16.160017	0.1	5.437760
16.161683	0.1	5.406844
16.163350	0.1	5.376888
16.165017	0.1	5.345936
16.166683	0.1	5.313973
16.168350	0.1	5.282746
16.170017	0.1	5.253353
16.171683	0.1	5.225469
16.173350	0.1	5.198838
16.175017	0.1	5.174181
16.176683	0.1	5.151858
16.178350	0.1	5.131210
16.180017	0.1	5.111764
16.181683	0.1	5.093431
16.183350	0.1	5.075685
16.185017	0.1	5.057557
16.186683	0.1	5.038343
16.188350	0.1	5.018697
16.190017	0.1	5.000955
16.191683	0.1	4.987228
16.193350	0.1	4.977053
16.195017	0.1	4.967777
16.196683	0.1	4.956927
16.198350	0.1	4.943721
16.200017	0.1	4.929248
16.201683	0.1	4.915828
16.203350	0.1	4.905448
16.205017	0.1	4.898305
16.206683	0.1	4.892987
16.208350	0.1	4.887804
16.210017	0.1	4.881616
16.211683	0.1	4.874552
16.213350	0.1	4.868410
16.215017	0.1	4.865373
16.216683	0.1	4.865602
16.218350	0.1	4.866789
16.220017	0.1	4.866715
16.221683	0.1	4.865625
16.223350	0.1	4.865788
16.225017	0.1	4.869113
16.226683	0.1	4.875436
16.228350	0.1	4.883246
16.230017	0.1	4.891725
16.231683	0.1	4.901253
16.233350	0.1	4.911912
16.235017	0.1	4.922599
16.236683	0.1	4.932224
16.238350	0.1	4.940471
16.240017	0.1	4.947265
16.241683	0.1	4.952690
16.243350	0.1	4.957179
16.245017	0.1	4.961542
16.246683	0.1	4.967186
16.248350	0.1	4.975656
16.250017	0.1	4.987163
16.251683	0.1	4.999908
16.253350	0.1	5.011619
16.255017	0.1	5.021156
16.256683	0.1	5.028262
16.258350	0.1	5.033519
16.260017	0.1	5.038488
16.261683	0.1	5.044164
16.263350	0.1	5.049733
16.265017	0.1	5.053841
16.266683	0.1	5.056318
16.268350	0.1	5.057729
16.270017	0.1	5.058432
16.271683	0.1	5.059177
16.273350	0.1	5.061137
16.275017	0.1	5.064337
16.276683	0.1	5.067424
16.278350	0.1	5.068788
16.280017	0.1	5.067443
16.281683	0.1	5.064020
16.283350	0.1	5.060048
16.285017	0.1	5.055303
16.286683	0.1	5.048458
16.288350	0.1	5.040276
16.290017	0.1	5.033463
16.291683	0.1	5.029300
16.293350	0.1	5.026320
16.295017	0.1	5.021971
16.296683	0.1	5.014567
16.298350	0.1	5.003982
16.300017	0.1	4.990906
16.301683	0.1	4.975921
16.303350	0.1	4.959656
16.305017	0.1	4.943158
16.306683	0.1	4.927367
16.308350	0.1	4.912615
16.310017	0.1	4.898743
16.311683	0.1	4.885434
16.313350	0.1	4.872051
16.315017	0.1	4.857900
16.316683	0.1	4.842803
16.318350	0.1	4.826738
16.320017	0.1	4.809252
16.321683	0.1	4.789890
16.323350	0.1	4.768688
16.325017	0.1	4.746178
16.326683	0.1	4.723184
16.328350	0.1	4.700506
16.330017	0.1	4.678639
16.331683	0.1	4.658103
16.333350	0.1	4.639383
16.335017	0.1	4.622014
16.336683	0.1	4.604436
16.338350	0.1	4.585409
16.340017	0.1	4.564794
16.341683	0.1	4.543164
16.343350	0.1	4.521655
16.345017	0.1	4.501399
16.346683	0.1	4.482507
16.348350	0.1	4.464206
16.350017	0.1	4.445901
16.351683	0.1	4.427382
16.353350	0.1	4.408169
16.355017	0.1	4.387191
16.356683	0.1	4.363172
16.358350	0.1	4.335772
16.360017	0.1	4.306571
16.361683	0.1	4.278445
16.363350	0.1	4.253769
16.365017	0.1	4.232950
16.366683	0.1	4.214202
16.368350	0.1	4.194966
16.370017	0.1	4.173936
16.371683	0.1	4.151943
16.373350	0.1	4.130625
16.375017	0.1	4.110592
16.376683	0.1	4.091156
16.378350	0.1	4.071314
16.380017	0.1	4.050708
16.381683	0.1	4.029544
16.383350	0.1	4.008105
16.385017	0.1	3.986652
16.386683	0.1	3.965613
16.388350	0.1	3.945851
16.390017	0.1	3.928375
16.391683	0.1	3.912998
16.393350	0.1	3.897818
16.395017	0.1	3.881031
16.396683	0.1	3.862893
16.398350	0.1	3.845305
16.400017	0.1	3.830153
16.401683	0.1	3.818232
16.403350	0.1	3.809342
16.405017	0.1	3.802292
16.406683	0.1	3.794967
16.408350	0.1	3.785975
16.410017	0.1	3.775759
16.411683	0.1	3.765184
16.413350	0.1	3.754487
16.415017	0.1	3.743595
16.416683	0.1	3.732480
16.418350	0.1	3.721500
16.420017	0.1	3.711381
16.421683	0.1	3.702478
16.423350	0.1	3.694519
16.425017	0.1	3.687139
16.426683	0.1	3.680591
16.428350	0.1	3.675641
16.430017	0.1	3.672293
16.431683	0.1	3.669509
16.433350	0.1	3.666566
16.435017	0.1	3.663516
16.436683	0.1	3.660386
16.438350	0.1	3.656494
16.440017	0.1	3.650989
16.441683	0.1	3.644037
16.443350	0.1	3.636698
16.445017	0.1	3.629504
16.446683	0.1	3.622486
16.448350	0.1	3.616209
16.450017	0.1	3.611548
16.451683	0.1	3.609033
16.453350	0.1	3.608707
16.455017	0.1	3.610062
16.456683	0.1	3.612414
16.458350	0.1	3.615692
16.460017	0.1	3.619990
16.461683	0.1	3.624428
16.463350	0.1	3.627581
16.465017	0.1	3.628889
16.466683	0.1	3.628903
16.468350	0.1	3.628829
16.470017	0.1	3.630109
16.471683	0.1	3.633271
16.473350	0.1	3.637155
16.475017	0.1	3.639874
16.476683	0.1	3.640391
16.478350	0.1	3.639306
16.480017	0.1	3.638156
16.481683	0.1	3.637834
16.483350	0.1	3.638114
16.485017	0.1	3.638668
16.486683	0.1	3.640312
16.488350	0.1	3.644214
16.490017	0.1	3.650053
16.491683	0.1	3.656480
16.493350	0.1	3.663395
16.495017	0.1	3.672065
16.496683	0.1	3.683167
16.498350	0.1	3.695469
16.500017	0.1	3.706696
16.501683	0.1	3.715171
16.503350	0.1	3.720503
16.505017	0.1	3.723707
16.506683	0.1	3.726906
16.508350	0.1	3.731628
16.510017	0.1	3.737286
16.511683	0.1	3.742217
16.513350	0.1	3.745505
16.515017	0.1	3.747316
16.516683	0.1	3.748811
16.518350	0.1	3.752098
16.520017	0.1	3.758990
16.521683	0.1	3.769579
16.523350	0.1	3.782399
16.525017	0.1	3.795726
16.526683	0.1	3.808723
16.528350	0.1	3.821300
16.530017	0.1	3.833296
16.531683	0.1	3.844635
16.533350	0.1	3.855918
16.535017	0.1	3.867792
16.536683	0.1	3.880109
16.538350	0.1	3.892500
16.540017	0.1	3.905008
16.541683	0.1	3.917455
16.543350	0.1	3.929324
16.545017	0.1	3.940822
16.546683	0.1	3.953413
16.548350	0.1	3.968561
16.550017	0.1	3.985846
16.551683	0.1	4.002736
16.553350	0.1	4.016580
16.555017	0.1	4.026755
16.556683	0.1	4.035211
16.558350	0.1	4.045265
16.560017	0.1	4.059481
16.561683	0.1	4.078285
16.563350	0.1	4.100078
16.565017	0.1	4.122648
16.566683	0.1	4.144632
16.568350	0.1	4.165783
16.570017	0.1	4.186300
16.571683	0.1	4.206439
16.573350	0.1	4.226533
16.575017	0.1	4.246715
16.576683	0.1	4.266668
16.578350	0.1	4.285909
16.580017	0.1	4.304461
16.581683	0.1	4.323451
16.583350	0.1	4.344592
16.585017	0.1	4.368606
16.586683	0.1	4.394492
16.588350	0.1	4.420755
16.590017	0.1	4.446968
16.591683	0.1	4.473897
16.593350	0.1	4.502307
16.595017	0.1	4.532067
16.596683	0.1	4.562098
16.598350	0.1	4.591485
16.600017	0.1	4.620953
16.601683	0.1	4.652319
16.603350	0.1	4.686662
16.605017	0.1	4.723393
16.606683	0.1	4.760977
16.608350	0.1	4.797997
16.610017	0.1	4.833587
16.611683	0.1	4.867841
16.613350	0.1	4.901830
16.615017	0.1	4.936210
16.616683	0.1	4.970538
16.618350	0.1	5.004881
16.620017	0.1	5.041156
16.621683	0.1	5.081790
16.623350	0.1	5.127294
16.625017	0.1	5.176072
16.626683	0.1	5.226098
16.628350	0.1	5.275933
16.630017	0.1	5.324977
16.631683	0.1	5.373796
16.633350	0.1	5.423604
16.635017	0.1	5.474729
16.636683	0.1	5.526273
16.638350	0.1	5.577318
16.640017	0.1	5.627451
16.641683	0.1	5.677016
16.643350	0.1	5.727289
16.645017	0.1	5.779006
16.646683	0.1	5.831076
16.648350	0.1	5.881647
16.650017	0.1	5.929405
16.651683	0.1	5.973624
16.653350	0.1	6.014844
16.655017	0.1	6.055436
16.656683	0.1	6.097588
16.658350	0.1	6.140922
16.660017	0.1	6.183381
16.661683	0.1	6.223600
16.663350	0.1	6.261254
16.665017	0.1	6.295727
16.666683	0.1	6.325543
16.668350	0.1	6.349534
16.670017	0.1	6.368379
16.671683	0.1	6.384477
16.673350	0.1	6.400049
16.675017	0.1	6.415849
16.676683	0.1	6.431290
16.678350	0.1	6.445511
16.680017	0.1	6.458005
16.681683	0.1	6.467937
16.683350	0.1	6.473670
16.685017	0.1	6.473423
16.686683	0.1	6.466080
16.688350	0.1	6.451644
16.690017	0.1	6.431122
16.691683	0.1	6.406261
16.693350	0.1	6.379299
16.695017	0.1	6.352286
16.696683	0.1	6.326502
16.698350	0.1	6.302157
16.700017	0.1	6.278232
16.701683	0.1	6.253012
16.703350	0.1	6.224830
16.705017	0.1	6.192951
16.706683	0.1	6.158021
16.708350	0.1	6.120768
16.710017	0.1	6.081169
16.711683	0.1	6.039459
16.713350	0.1	5.996474
16.715017	0.1	5.953037
16.716683	0.1	5.910210
16.718350	0.1	5.869213
16.720017	0.1	5.830154
16.721683	0.1	5.791956
16.723350	0.1	5.753771
16.725017	0.1	5.715336
16.726683	0.1	5.676448
16.728350	0.1	5.637193
16.730017	0.1	5.598073
16.731683	0.1	5.559577
16.733350	0.1	5.522459
16.735017	0.1	5.487949
16.736683	0.1	5.456507
16.738350	0.1	5.427334
16.740017	0.1	5.399589
16.741683	0.1	5.372628
16.743350	0.1	5.345582
16.745017	0.1	5.318807
16.746683	0.1	5.294182
16.748350	0.1	5.272380
16.750017	0.1	5.251896
16.751683	0.1	5.231285
16.753350	0.1	5.210820
16.755017	0.1	5.191956
16.756683	0.1	5.175811
16.758350	0.1	5.162470
16.760017	0.1	5.151602
16.761683	0.1	5.142763
16.763350	0.1	5.134931
16.765017	0.1	5.126609
16.766683	0.1	5.116751
16.768350	0.1	5.105417
16.770017	0.1	5.093743
16.771683	0.1	5.082865
16.773350	0.1	5.072979
16.775017	0.1	5.063666
16.776683	0.1	5.054800
16.778350	0.1	5.046655
16.780017	0.1	5.039377
16.781683	0.1	5.032723
16.783350	0.1	5.026525
16.785017	0.1	5.020695
16.786683	0.1	5.015051
16.788350	0.1	5.009864
16.790017	0.1	5.005463
16.791683	0.1	5.001365
16.793350	0.1	4.996988
16.795017	0.1	4.992946
16.796683	0.1	4.990585
16.798350	0.1	4.990357
16.800017	0.1	4.991414
16.801683	0.1	4.993021
16.803350	0.1	4.994837
16.805017	0.1	4.996192
16.806683	0.1	4.996601
16.808350	0.1	4.996415
16.810017	0.1	4.995773
16.811683	0.1	4.993910
16.813350	0.1	4.990278
16.815017	0.1	4.985514
16.816683	0.1	4.980476
16.818350	0.1	4.975116
16.820017	0.1	4.969640
16.821683	0.1	4.965644
16.823350	0.1	4.964853
16.825017	0.1	4.967814
16.826683	0.1	4.973775
16.828350	0.1	4.980802
16.830017	0.1	4.986422
16.831683	0.1	4.988625
16.833350	0.1	4.986417
16.835017	0.1	4.980410
16.836683	0.1	4.972774
16.838350	0.1	4.966022
16.840017	0.1	4.961803
16.841683	0.1	4.960457
16.843350	0.1	4.961006
16.845017	0.1	4.962105
16.846683	0.1	4.962566
16.848350	0.1	4.960522
16.850017	0.1	4.954371
16.851683	0.1	4.945244
16.853350	0.1	4.936196
16.855017	0.1	4.928969
16.856683	0.1	4.923553
16.858350	0.1	4.919767
16.860017	0.1	4.917299
16.861683	0.1	4.914831
16.863350	0.1	4.910808
16.865017	0.1	4.904624
16.866683	0.1	4.896838
16.868350	0.1	4.889001
16.870017	0.1	4.882906
16.871683	0.1	4.879227
16.873350	0.1	4.877062
16.875017	0.1	4.875301
16.876683	0.1	4.874007
16.878350	0.1	4.873723
16.880017	0.1	4.873979
16.881683	0.1	4.873266
16.883350	0.1	4.870486
16.885017	0.1	4.865965
16.886683	0.1	4.860847
16.888350	0.1	4.855711
16.890017	0.1	4.849797
16.891683	0.1	4.841858
16.893350	0.1	4.832107
16.895017	0.1	4.822393
16.896683	0.1	4.813951
16.898350	0.1	4.806467
16.900017	0.1	4.799720
16.901683	0.1	4.794090
16.903350	0.1	4.789354
16.905017	0.1	4.784563
16.906683	0.1	4.779291
16.908350	0.1	4.774183
16.910017	0.1	4.769890
16.911683	0.1	4.766206
16.913350	0.1	4.762621
16.915017	0.1	4.759124
16.916683	0.1	4.756250
16.918350	0.1	4.754202
16.920017	0.1	4.752246
16.921683	0.1	4.749740
16.923350	0.1	4.747007
16.925017	0.1	4.744115
16.926683	0.1	4.740115
16.928350	0.1	4.734290
16.930017	0.1	4.726774
16.931683	0.1	4.718020
16.933350	0.1	4.708627
16.935017	0.1	4.699710
16.936683	0.1	4.692534
16.938350	0.1	4.687426
16.940017	0.1	4.683528
16.941683	0.1	4.679891
16.943350	0.1	4.676189
16.945017	0.1	4.672352
16.946683	0.1	4.668166
16.948350	0.1	4.663672
16.950017	0.1	4.659384
16.951683	0.1	4.655505
16.953350	0.1	4.651435
16.955017	0.1	4.646378
16.956683	0.1	4.640091
16.958350	0.1	4.632967
16.960017	0.1	4.625791
16.961683	0.1	4.619267
16.963350	0.1	4.613465
16.965017	0.1	4.607686
16.966683	0.1	4.601148
16.968350	0.1	4.594023
16.970017	0.1	4.587010
16.971683	0.1	4.580114
16.973350	0.1	4.572901
16.975017	0.1	4.565562
16.976683	0.1	4.559080
16.978350	0.1	4.554284
16.980017	0.1	4.551490
16.981683	0.1	4.550759
16.983350	0.1	4.551169
16.985017	0.1	4.550428
16.986683	0.1	4.546298
16.988350	0.1	4.537944
16.990017	0.1	4.526246
16.991683	0.1	4.513110
16.993350	0.1	4.500020
16.995017	0.1	4.487475
16.996683	0.1	4.475457
16.998350	0.1	4.463797
17.000017	0.1	4.452826
17.001683	0.1	4.443545
17.003350	0.1	4.435852
17.005017	0.1	4.427494
17.006683	0.1	4.416276
17.008350	0.1	4.402492
17.010017	0.1	4.388210
17.011683	0.1	4.374967
17.013350	0.1	4.362799
17.015017	0.1	4.351130
17.016683	0.1	4.339996
17.018350	0.1	4.330040
17.020017	0.1	4.321374
17.021683	0.1	4.312634
17.023350	0.1	4.301802
17.025017	0.1	4.287958
17.026683	0.1	4.271516
17.028350	0.1	4.253662
17.030017	0.1	4.235967
17.031683	0.1	4.219734
17.033350	0.1	4.205289
17.035017	0.1	4.191934
17.036683	0.1	4.178942
17.038350	0.1	4.166085
17.040017	0.1	4.153270
17.041683	0.1	4.140362
17.043350	0.1	4.127491
17.045017	0.1	4.115002
17.046683	0.1	4.103109
17.048350	0.1	4.091561
17.050017	0.1	4.079966
17.051683	0.1	4.067975
17.053350	0.1	4.054699
17.055017	0.1	4.038652
17.056683	0.1	4.019313
17.058350	0.1	3.998685
17.060017	0.1	3.980142
17.061683	0.1	3.965539
17.063350	0.1	3.953991
17.065017	0.1	3.943075
17.066683	0.1	3.930703
17.068350	0.1	3.916132
17.070017	0.1	3.900100
17.071683	0.1	3.884220
17.073350	0.1	3.869631
17.075017	0.1	3.856532
17.076683	0.1	3.844500
17.078350	0.1	3.832490
17.080017	0.1	3.819633
17.081683	0.1	3.806450
17.083350	0.1	3.794050
17.085017	0.1	3.782203
17.086683	0.1	3.769011
17.088350	0.1	3.752923
17.090017	0.1	3.734310
17.091683	0.1	3.715190
17.093350	0.1	3.697961
17.095017	0.1	3.683860
17.096683	0.1	3.672405
17.098350	0.1	3.662249
17.100017	0.1	3.652107
17.101683	0.1	3.641676
17.103350	0.1	3.631730
17.105017	0.1	3.623087
17.106683	0.1	3.616079
17.108350	0.1	3.610612
17.110017	0.1	3.605727
17.111683	0.1	3.599883
17.113350	0.1	3.591897
17.115017	0.1	3.581010
17.116683	0.1	3.566900
17.118350	0.1	3.550565
17.120017	0.1	3.534700
17.121683	0.1	3.522672
17.123350	0.1	3.516581
17.125017	0.1	3.516022
17.126683	0.1	3.518700
17.128350	0.1	3.521941
17.130017	0.1	3.523924
17.131683	0.1	3.524208
17.133350	0.1	3.522970
17.135017	0.1	3.520194
17.136683	0.1	3.516399
17.138350	0.1	3.512967
17.140017	0.1	3.511431
17.141683	0.1	3.513177
17.143350	0.1	3.519482
17.145017	0.1	3.530774
17.146683	0.1	3.545978
17.148350	0.1	3.563394
17.150017	0.1	3.581741
17.151683	0.1	3.600148
17.153350	0.1	3.618328
17.155017	0.1	3.636610
17.156683	0.1	3.655516
17.158350	0.1	3.675334
17.160017	0.1	3.695567
17.161683	0.1	3.714948
17.163350	0.1	3.732531
17.165017	0.1	3.748499
17.166683	0.1	3.764140
17.168350	0.1	3.780997
17.170017	0.1	3.800066
17.171683	0.1	3.822143
17.173350	0.1	3.848011
17.175017	0.1	3.877729
17.176683	0.1	3.910828
17.178350	0.1	3.947057
17.180017	0.1	3.986140
17.181683	0.1	4.027681
17.183350	0.1	4.072143
17.185017	0.1	4.120874
17.186683	0.1	4.174593
17.188350	0.1	4.233043
17.190017	0.1	4.295744
17.191683	0.1	4.361947
17.193350	0.1	4.430595
17.195017	0.1	4.501231
17.196683	0.1	4.575383
17.198350	0.1	4.656366
17.200017	0.1	4.746323
17.201683	0.1	4.844083
17.203350	0.1	4.946687
17.205017	0.1	5.052290
17.206683	0.1	5.161203
17.208350	0.1	5.275141
17.210017	0.1	5.395822
17.211683	0.1	5.523707
17.213350	0.1	5.658315
17.215017	0.1	5.799453
17.216683	0.1	5.947468
17.218350	0.1	6.103329
17.220017	0.1	6.268276
17.221683	0.1	6.442582
17.223350	0.1	6.625848
17.225017	0.1	6.817933
17.226683	0.1	7.018400
17.228350	0.1	7.226802
17.230017	0.1	7.443884
17.231683	0.1	7.670992
17.233350	0.1	7.908680
17.235017	0.1	8.156607
17.236683	0.1	8.414346
17.238350	0.1	8.682599
17.240017	0.1	8.963607
17.241683	0.1	9.259009
17.243350	0.1	9.567868
17.245017	0.1	9.888117
17.246683	0.1	10.219235
17.248350	0.1	10.562446
17.250017	0.1	10.918803
17.251683	0.1	11.288556
17.253350	0.1	11.672527
17.255017	0.1	12.072325
17.256683	0.1	12.488868
17.258350	0.1	12.921416
17.260017	0.1	13.367995
17.261683	0.1	13.826913
17.263350	0.1	14.297916
17.265017	0.1	14.781924
17.266683	0.1	15.280489
17.268350	0.1	15.795212
17.270017	0.1	16.327370
17.271683	0.1	16.878122
17.273350	0.1	17.448044
17.275017	0.1	18.035844
17.276683	0.1	18.639085
17.278350	0.1	19.257427
17.280017	0.1	19.893781
17.281683	0.1	20.551141
17.283350	0.1	21.229284
17.285017	0.1	21.925676
17.286683	0.1	22.638859
17.288350	0.1	23.369808
17.290017	0.1	24.120044
17.291683	0.1	24.890099
17.293350	0.1	25.679893
17.295017	0.1	26.488989
17.296683	0.1	27.316990
17.298350	0.1	28.164871
17.300017	0.1	29.034987
17.301683	0.1	29.928987
17.303350	0.1	30.846344
17.305017	0.1	31.785406
17.306683	0.1	32.745069
17.308350	0.1	33.725742
17.310017	0.1	34.729545
17.311683	0.1	35.759169
17.313350	0.1	36.816662
17.315017	0.1	37.904182
17.316683	0.1	39.024912
17.318350	0.1	40.181908
17.320017	0.1	41.376129
17.321683	0.1	42.606350
17.323350	0.1	43.870905
17.325017	0.1	45.169289
17.326683	0.1	46.502347
17.328350	0.1	47.871689
17.330017	0.1	49.279896
17.331683	0.1	50.730296
17.333350	0.1	52.225166
17.335017	0.1	53.764689
17.336683	0.1	55.347765
17.338350	0.1	56.973058
17.340017	0.1	58.640149
17.341683	0.1	60.350075
17.343350	0.1	62.103896
17.345017	0.1	63.900789
17.346683	0.1	65.739118
17.348350	0.1	67.618727
17.350017	0.1	69.540734
17.351683	0.1	71.505802
17.353350	0.1	73.512746
17.355017	0.1	75.558471
17.356683	0.1	77.639408
17.358350	0.1	79.752537
17.360017	0.1	81.895050
17.361683	0.1	84.064240
17.363350	0.1	86.257299
17.365017	0.1	88.470196
17.366683	0.1	90.697329
17.368350	0.1	92.932750
17.370017	0.1	95.171882
17.371683	0.1	97.411540
17.373350	0.1	99.647665
17.375017	0.1	101.873870
17.376683	0.1	104.082385
17.378350	0.1	106.265582
17.380017	0.1	108.417105
17.381683	0.1	110.531682
17.383350	0.1	112.604536
17.385017	0.1	114.631127
17.386683	0.1	116.606173
17.388350	0.1	118.523119
17.390017	0.1	120.374942
17.391683	0.1	122.154490
17.393350	0.1	123.854610
17.395017	0.1	125.468932
17.396683	0.1	126.992427
17.398350	0.1	128.421462
17.400017	0.1	129.752816
17.401683	0.1	130.983163
17.403350	0.1	132.109886
17.405017	0.1	133.131221
17.406683	0.1	134.045682
17.408350	0.1	134.851621
17.410017	0.1	135.546397
17.411683	0.1	136.126713
17.413350	0.1	136.590335
17.415017	0.1	136.936316
17.416683	0.1	137.163969
17.418350	0.1	137.273469
17.420017	0.1	137.266941
17.421683	0.1	137.147219
17.423350	0.1	136.916088
17.425017	0.1	136.574512
17.426683	0.1	136.123342
17.428350	0.1	135.563924
17.430017	0.1	134.898853
17.431683	0.1	134.131317
17.433350	0.1	133.263534
17.435017	0.1	132.297026
17.436683	0.1	131.234336
17.438350	0.1	130.079934
17.440017	0.1	128.839878
17.441683	0.1	127.520873
17.443350	0.1	126.128504
17.445017	0.1	124.665918
17.446683	0.1	123.134563
17.448350	0.1	121.536143
17.450017	0.1	119.873807
17.451683	0.1	118.151782
17.453350	0.1	116.374330
17.455017	0.1	114.545310
17.456683	0.1	112.668481
17.458350	0.1	110.748108
17.460017	0.1	108.789587
17.461683	0.1	106.799053
17.463350	0.1	104.781790
17.465017	0.1	102.741192
17.466683	0.1	100.680138
17.468350	0.1	98.602274
17.470017	0.1	96.511366
17.471683	0.1	94.411229
17.473350	0.1	92.305713
17.475017	0.1	90.197604
17.476683	0.1	88.089048
17.478350	0.1	85.983407
17.480017	0.1	83.885780
17.481683	0.1	81.801699
17.483350	0.1	79.735071
17.485017	0.1	77.687213
17.486683	0.1	75.658104
17.488350	0.1	73.648621
17.490017	0.1	71.661393
17.491683	0.1	69.699721
17.493350	0.1	67.766351
17.495017	0.1	65.863375
17.496683	0.1	63.992720
17.498350	0.1	62.155756
17.500017	0.1	60.352567
17.501683	0.1	58.582998
17.503350	0.1	56.848154
17.505017	0.1	55.149812
17.506683	0.1	53.489464
17.508350	0.1	51.868698
17.510017	0.1	50.289379
17.511683	0.1	48.752874
17.513350	0.1	47.259354
17.515017	0.1	45.807716
17.516683	0.1	44.396208
17.518350	0.1	43.023378
17.520017	0.1	41.688886
17.521683	0.1	40.393285
17.523350	0.1	39.137290
17.525017	0.1	37.921835
17.526683	0.1	36.747786
17.528350	0.1	35.614520
17.530017	0.1	34.519294
17.531683	0.1	33.459025
17.533350	0.1	32.432443
17.535017	0.1	31.439951
17.536683	0.1	30.482258
17.538350	0.1	29.559508
17.540017	0.1	28.670789
17.541683	0.1	27.814331
17.543350	0.1	26.988732
17.545017	0.1	26.193569
17.546683	0.1	25.428385
17.548350	0.1	24.691816
17.550017	0.1	23.982087
17.551683	0.1	23.297621
17.553350	0.1	22.636894
17.555017	0.1	21.998468
17.556683	0.1	21.381527
17.558350	0.1	20.785942
17.560017	0.1	20.211646
17.561683	0.1	19.658846
17.563350	0.1	19.128532
17.565017	0.1	18.621292
17.566683	0.1	18.135342
17.568350	0.1	17.667087
17.570017	0.1	17.213766
17.571683	0.1	16.775080
17.573350	0.1	16.352278
17.575017	0.1	15.945896
17.576683	0.1	15.554689
17.578350	0.1	15.176507
17.580017	0.1	14.810031
17.581683	0.1	14.455551
17.583350	0.1	14.114324
17.585017	0.1	13.787383
17.586683	0.1	13.474892
17.588350	0.1	13.176017
17.590017	0.1	12.889137
17.591683	0.1	12.612785
17.593350	0.1	12.345943
17.595017	0.1	12.087701
17.596683	0.1	11.838153
17.598350	0.1	11.598906
17.600017	0.1	11.370843
17.601683	0.1	11.152397
17.603350	0.1	10.941094
17.605017	0.1	10.735407
17.606683	0.1	10.534893
17.608350	0.1	10.340633
17.610017	0.1	10.155300
17.611683	0.1	9.980579
17.613350	0.1	9.815455
17.615017	0.1	9.657694
17.616683	0.1	9.505185
17.618350	0.1	9.355969
17.620017	0.1	9.208587
17.621683	0.1	9.062369
17.623350	0.1	8.917577
17.625017	0.1	8.775909
17.626683	0.1	8.640173
17.628350	0.1	8.512111
17.630017	0.1	8.391044
17.631683	0.1	8.275295
17.633350	0.1	8.164006
17.635017	0.1	8.057314
17.636683	0.1	7.955534
17.638350	0.1	7.858449
17.640017	0.1	7.764790
17.641683	0.1	7.672217
17.643350	0.1	7.578675
17.645017	0.1	7.484416
17.646683	0.1	7.391660
17.648350	0.1	7.301793
17.650017	0.1	7.214313
17.651683	0.1	7.128767
17.653350	0.1	7.046186
17.655017	0.1	6.968202
17.656683	0.1	6.895163
17.658350	0.1	6.825784
17.660017	0.1	6.758557
17.661683	0.1	6.692810
17.663350	0.1	6.628498
17.665017	0.1	6.566131
17.666683	0.1	6.506387
17.668350	0.1	6.448808
17.670017	0.1	6.391946
17.671683	0.1	6.335038
17.673350	0.1	6.278283
17.675017	0.1	6.222124
17.676683	0.1	6.166999
17.678350	0.1	6.113048
17.680017	0.1	6.059846
17.681683	0.1	6.007091
17.683350	0.1	5.955477
17.685017	0.1	5.906224
17.686683	0.1	5.860142
17.688350	0.1	5.817302
17.690017	0.1	5.776468
17.691683	0.1	5.735452
17.693350	0.1	5.693049
17.695017	0.1	5.649957
17.696683	0.1	5.607707
17.698350	0.1	5.567377
17.700017	0.1	5.529281
17.701683	0.1	5.493285
17.703350	0.1	5.458910
17.705017	0.1	5.425732
17.706683	0.1	5.394137
17.708350	0.1	5.364879
17.710017	0.1	5.337549
17.711683	0.1	5.310397
17.713350	0.1	5.282010
17.715017	0.1	5.252562
17.716683	0.1	5.223546
17.718350	0.1	5.196822
17.720017	0.1	5.173604
17.721683	0.1	5.153771
17.723350	0.1	5.136160
17.725017	0.1	5.119559
17.726683	0.1	5.103163
17.728350	0.1	5.086223
17.730017	0.1	5.068295
17.731683	0.1	5.049985
17.733350	0.1	5.032532
17.735017	0.1	5.016373
17.736683	0.1	5.000513
17.738350	0.1	4.983861
17.740017	0.1	4.966632
17.741683	0.1	4.949155
17.743350	0.1	4.930105
17.745017	0.1	4.907963
17.746683	0.1	4.883711
17.748350	0.1	4.859851
17.750017	0.1	4.837611
17.751683	0.1	4.816432
17.753350	0.1	4.795464
17.755017	0.1	4.774579
17.756683	0.1	4.753750
17.758350	0.1	4.732939
17.760017	0.1	4.713140
17.761683	0.1	4.695547
17.763350	0.1	4.679756
17.765017	0.1	4.664292
17.766683	0.1	4.648394
17.768350	0.1	4.632375
17.770017	0.1	4.616166
17.771683	0.1	4.598359
17.773350	0.1	4.577320
17.775017	0.1	4.552789
17.776683	0.1	4.526176
17.778350	0.1	4.499219
17.780017	0.1	4.472351
17.781683	0.1	4.444835
17.783350	0.1	4.416136
17.785017	0.1	4.386781
17.786683	0.1	4.358380
17.788350	0.1	4.332364
17.790017	0.1	4.308345
17.791683	0.1	4.284536
17.793350	0.1	4.259334
17.795017	0.1	4.231739
17.796683	0.1	4.201555
17.798350	0.1	4.169904
17.800017	0.1	4.138583
17.801683	0.1	4.108879
17.803350	0.1	4.081330
17.805017	0.1	4.055919
17.806683	0.1	4.032482
17.808350	0.1	4.010685
17.810017	0.1	3.988892
17.811683	0.1	3.964426
17.813350	0.1	3.935993
17.815017	0.1	3.904928
17.816683	0.1	3.873850
17.818350	0.1	3.845235
17.820017	0.1	3.820565
17.821683	0.1	3.799265
17.823350	0.1	3.779135
17.825017	0.1	3.757998
17.826683	0.1	3.734822
17.828350	0.1	3.710291
17.830017	0.1	3.686128
17.831683	0.1	3.663362
17.833350	0.1	3.641746
17.835017	0.1	3.621001
17.836683	0.1	3.601927
17.838350	0.1	3.585438
17.840017	0.1	3.571091
17.841683	0.1	3.557350
17.843350	0.1	3.542537
17.845017	0.1	3.525540
17.846683	0.1	3.506597
17.848350	0.1	3.487407
17.850017	0.1	3.470122
17.851683	0.1	3.456115
17.853350	0.1	3.445754
17.855017	0.1	3.438680
17.856683	0.1	3.433912
17.858350	0.1	3.429875
17.860017	0.1	3.424552
17.861683	0.1	3.416240
17.863350	0.1	3.404897
17.865017	0.1	3.392226
17.866683	0.1	3.380231
17.868350	0.1	3.369981
17.870017	0.1	3.362112
17.871683	0.1	3.357735
17.873350	0.1	3.357450
17.875017	0.1	3.360012
17.876683	0.1	3.362838
17.878350	0.1	3.363942
17.880017	0.1	3.362889
17.881683	0.1	3.360328
17.883350	0.1	3.357595
17.885017	0.1	3.356431
17.886683	0.1	3.357856
17.888350	0.1	3.361637
17.890017	0.1	3.366913
17.891683	0.1	3.372645
17.893350	0.1	3.377940
17.895017	0.1	3.382233
17.896683	0.1	3.385856
17.898350	0.1	3.390047
17.900017	0.1	3.395611
17.901683	0.1	3.402615
17.903350	0.1	3.411178
17.905017	0.1	3.420967
17.906683	0.1	3.430634
17.908350	0.1	3.439123
17.910017	0.1	3.446848
17.911683	0.1	3.455412
17.913350	0.1	3.466439
17.915017	0.1	3.480003
17.916683	0.1	3.494341
17.918350	0.1	3.507691
17.920017	0.1	3.519915
17.921683	0.1	3.531999
17.923350	0.1	3.545010
17.925017	0.1	3.559175
17.926683	0.1	3.573452
17.928350	0.1	3.586989
17.930017	0.1	3.600577
17.931683	0.1	3.615767
17.933350	0.1	3.633257
17.935017	0.1	3.652573
17.936683	0.1	3.672829
17.938350	0.1	3.693663
17.940017	0.1	3.715418
17.941683	0.1	3.738347
17.943350	0.1	3.762082
17.945017	0.1	3.786045
17.946683	0.1	3.809952
17.948350	0.1	3.834143
17.950017	0.1	3.859298
17.951683	0.1	3.885762
17.953350	0.1	3.913543
17.955017	0.1	3.942624
17.956683	0.1	3.972668
17.958350	0.1	4.002955
17.960017	0.1	4.032641
17.961683	0.1	4.061093
17.963350	0.1	4.088711
17.965017	0.1	4.116604
17.966683	0.1	4.144972
17.968350	0.1	4.173066
17.970017	0.1	4.200605
17.971683	0.1	4.228442
17.973350	0.1	4.257923
17.975017	0.1	4.289625
17.976683	0.1	4.322105
17.978350	0.1	4.352611
17.980017	0.1	4.379670
17.981683	0.1	4.404355
17.983350	0.1	4.429086
17.985017	0.1	4.455587
17.986683	0.1	4.483648
17.988350	0.1	4.511783
17.990017	0.1	4.538884
17.991683	0.1	4.564645
17.993350	0.1	4.589055
17.995017	0.1	4.612403
17.996683	0.1	4.634871
17.998350	0.1	4.655677
18.000017	0.1	4.673381
18.001683	0.1	4.686783
18.003350	0.1	4.695305
18.005017	0.1	4.699011
18.006683	0.1	4.698816
18.008350	0.1	4.696990
18.010017	0.1	4.696250
18.011683	0.1	4.696990
18.013350	0.1	4.696967
18.015017	0.1	4.693908
18.016683	0.1	4.686909
18.018350	0.1	4.675966
18.020017	0.1	4.661507
18.021683	0.1	4.643896
18.023350	0.1	4.623290
18.025017	0.1	4.599602
18.026683	0.1	4.572337
18.028350	0.1	4.541692
18.030017	0.1	4.509548
18.031683	0.1	4.477967
18.033350	0.1	4.447508
18.035017	0.1	4.417305
18.036683	0.1	4.385524
18.038350	0.1	4.349938
18.040017	0.1	4.309043
18.041683	0.1	4.263134
18.043350	0.1	4.214151
18.045017	0.1	4.164376
18.046683	0.1	4.115198
18.048350	0.1	4.066862
18.050017	0.1	4.019551
18.051683	0.1	3.973837
18.053350	0.1	3.929758
18.055017	0.1	3.886926
18.056683	0.1	3.845533
18.058350	0.1	3.806353
18.060017	0.1	3.769756
18.061683	0.1	3.734385
18.063350	0.1	3.697360
18.065017	0.1	3.656801
18.066683	0.1	3.613364
18.068350	0.1	3.569606
18.070017	0.1	3.528558
18.071683	0.1	3.492273
18.073350	0.1	3.460934
18.075017	0.1	3.433195
18.076683	0.1	3.407169
18.078350	0.1	3.380864
18.080017	0.1	3.352528
18.081683	0.1	3.321548
18.083350	0.1	3.288700
18.085017	0.1	3.255741
18.086683	0.1	3.224751
18.088350	0.1	3.196774
18.090017	0.1	3.171400
18.091683	0.1	3.147908
18.093350	0.1	3.125444
18.095017	0.1	3.103260
18.096683	0.1	3.081597
18.098350	0.1	3.061132
18.100017	0.1	3.041853
18.101683	0.1	3.023390
18.103350	0.1	3.005490
18.105017	0.1	2.987566
18.106683	0.1	2.968521
18.108350	0.1	2.947729
18.110017	0.1	2.926015
18.111683	0.1	2.904707
18.113350	0.1	2.884632
18.115017	0.1	2.866448
18.116683	0.1	2.850355
18.118350	0.1	2.835752
18.120017	0.1	2.821642
18.121683	0.1	2.806671
18.123350	0.1	2.789185
18.125017	0.1	2.768654
18.126683	0.1	2.746778
18.128350	0.1	2.726112
18.130017	0.1	2.708561
18.131683	0.1	2.695280
18.133350	0.1	2.686055
18.135017	0.1	2.678512
18.136683	0.1	2.669268
18.138350	0.1	2.656500
18.140017	0.1	2.641063
18.141683	0.1	2.625496
18.143350	0.1	2.611941
18.145017	0.1	2.600513
18.146683	0.1	2.589757
18.148350	0.1	2.578413
18.150017	0.1	2.566641
18.151683	0.1	2.556173
18.153350	0.1	2.548676
18.155017	0.1	2.543246
18.156683	0.1	2.536476
18.158350	0.1	2.525668
18.160017	0.1	2.511432
18.161683	0.1	2.496778
18.163350	0.1	2.484415
18.165017	0.1	2.475050
18.166683	0.1	2.467558
18.168350	0.1	2.460312
18.170017	0.1	2.452405
18.171683	0.1	2.443693
18.173350	0.1	2.434263
18.175017	0.1	2.424382
18.176683	0.1	2.414417
18.178350	0.1	2.404307
18.180017	0.1	2.393406
18.181683	0.1	2.381494
18.183350	0.1	2.369606
18.185017	0.1	2.359208
18.186683	0.1	2.350821
18.188350	0.1	2.343967
18.190017	0.1	2.338290
18.191683	0.1	2.333666
18.193350	0.1	2.329508
18.195017	0.1	2.324991
18.196683	0.1	2.319859
18.198350	0.1	2.314183
18.200017	0.1	2.308199
18.201683	0.1	2.302802
18.203350	0.1	2.298402
18.205017	0.1	2.293633
18.206683	0.1	2.286797
18.208350	0.1	2.278122
18.210017	0.1	2.269838
18.211683	0.1	2.263961
18.213350	0.1	2.259952
18.215017	0.1	2.255482
18.216683	0.1	2.249102
18.218350	0.1	2.241149
18.220017	0.1	2.233116
18.221683	0.1	2.226620
18.223350	0.1	2.221996
18.225017	0.1	2.217987
18.226683	0.1	2.213120
18.228350	0.1	2.207179
18.230017	0.1	2.201339
18.231683	0.1	2.196976
18.233350	0.1	2.194466
18.235017	0.1	2.192999
18.236683	0.1	2.191016
18.238350	0.1	2.187272
18.240017	0.1	2.181651
18.241683	0.1	2.174797
18.243350	0.1	2.167597
18.245017	0.1	2.161083
18.246683	0.1	2.155993
18.248350	0.1	2.152096
18.250017	0.1	2.148594
18.251683	0.1	2.145479
18.253350	0.1	2.143481
18.255017	0.1	2.142442
18.256683	0.1	2.140910
18.258350	0.1	2.137548
18.260017	0.1	2.132226
18.261683	0.1	2.125581
18.263350	0.1	2.118428
18.265017	0.1	2.111737
18.266683	0.1	2.106321
18.268350	0.1	2.102889
18.270017	0.1	2.102186
18.271683	0.1	2.103872
18.273350	0.1	2.105855
18.275017	0.1	2.105748
18.276683	0.1	2.102647
18.278350	0.1	2.097161
18.280017	0.1	2.090218
18.281683	0.1	2.082302
18.283350	0.1	2.073701
18.285017	0.1	2.065096
18.286683	0.1	2.057757
18.288350	0.1	2.052695
18.290017	0.1	2.049622
18.291683	0.1	2.046968
18.293350	0.1	2.043131
18.295017	0.1	2.038009
18.296683	0.1	2.033338
18.298350	0.1	2.031215
18.300017	0.1	2.032691
18.301683	0.1	2.037142
18.303350	0.1	2.042549
18.305017	0.1	2.046940
18.306683	0.1	2.049874
18.308350	0.1	2.051895
18.310017	0.1	2.053478
18.311683	0.1	2.054852
18.313350	0.1	2.056104
18.315017	0.1	2.057669
18.316683	0.1	2.060141
18.318350	0.1	2.062889
18.320017	0.1	2.064034
18.321683	0.1	2.062651
18.323350	0.1	2.059904
18.325017	0.1	2.057506
18.326683	0.1	2.055825
18.328350	0.1	2.054065
18.330017	0.1	2.052016
18.331683	0.1	2.050805
18.333350	0.1	2.051578
18.335017	0.1	2.054228
18.336683	0.1	2.057687
18.338350	0.1	2.060696
18.340017	0.1	2.062204
18.341683	0.1	2.062256
18.343350	0.1	2.062200
18.345017	0.1	2.063108
18.346683	0.1	2.064621
18.348350	0.1	2.065822
18.350017	0.1	2.066446
18.351683	0.1	2.067029
18.353350	0.1	2.067988
18.355017	0.1	2.069189
18.356683	0.1	2.070637
18.358350	0.1	2.072793
18.360017	0.1	2.075713
18.361683	0.1	2.078149
18.363350	0.1	2.078395
18.365017	0.1	2.076048
18.366683	0.1	2.072291
18.368350	0.1	2.068607
18.370017	0.1	2.066046
18.371683	0.1	2.065366
18.373350	0.1	2.067019
18.375017	0.1	2.071136
18.376683	0.1	2.077287
18.378350	0.1	2.083783
18.380017	0.1	2.087844
18.381683	0.1	2.087583
18.383350	0.1	2.083518
18.385017	0.1	2.078009
18.386683	0.1	2.073278
18.388350	0.1	2.070218
18.390017	0.1	2.068533
18.391683	0.1	2.067443
18.393350	0.1	2.066423
18.395017	0.1	2.065003
18.396683	0.1	2.062297
18.398350	0.1	2.058134
18.400017	0.1	2.053976
18.401683	0.1	2.051555
18.403350	0.1	2.050884
18.405017	0.1	2.050428
18.406683	0.1	2.048733
18.408350	0.1	2.045631
18.410017	0.1	2.042395
18.411683	0.1	2.040183
18.413350	0.1	2.038903
18.415017	0.1	2.037841
18.416683	0.1	2.036383
18.418350	0.1	2.034609
18.420017	0.1	2.032998
18.421683	0.1	2.031126
18.423350	0.1	2.028286
18.425017	0.1	2.025184
18.426683	0.1	2.023047
18.428350	0.1	2.021957
18.430017	0.1	2.020923
18.431683	0.1	2.019270
18.433350	0.1	2.017291
18.435017	0.1	2.015447
18.436683	0.1	2.013864
18.438350	0.1	2.012509
18.440017	0.1	2.010847
18.441683	0.1	2.008146
18.443350	0.1	2.004560
18.445017	0.1	2.000839
18.446683	0.1	1.997012
18.448350	0.1	1.993128
18.450017	0.1	1.990665
18.451683	0.1	1.990991
18.453350	0.1	1.993640
18.455017	0.1	1.997231
18.456683	0.1	2.000635
18.458350	0.1	2.003079
18.460017	0.1	2.004397
18.461683	0.1	2.004788
18.463350	0.1	2.003927
18.465017	0.1	2.001175
18.466683	0.1	1.996583
18.468350	0.1	1.991154
18.470017	0.1	1.986460
18.471683	0.1	1.983694
18.473350	0.1	1.982837
18.475017	0.1	1.982800
18.476683	0.1	1.981971
18.478350	0.1	1.979414
18.480017	0.1	1.976262
18.481683	0.1	1.974488
18.483350	0.1	1.974097
18.485017	0.1	1.973188
18.486683	0.1	1.970981
18.488350	0.1	1.968620
18.490017	0.1	1.966739
18.491683	0.1	1.964574
18.493350	0.1	1.961617
18.495017	0.1	1.958115
18.496683	0.1	1.954245
18.498350	0.1	1.950292
18.500017	0.1	1.947042
18.501683	0.1	1.945077
18.503350	0.1	1.944117
18.505017	0.1	1.943549
18.506683	0.1	1.943382
18.508350	0.1	1.943903
18.510017	0.1	1.944448
18.511683	0.1	1.943628
18.513350	0.1	1.940965
18.515017	0.1	1.937072
18.516683	0.1	1.932723
18.518350	0.1	1.928890
18.520017	0.1	1.927121
18.521683	0.1	1.928429
18.523350	0.1	1.931856
18.525017	0.1	1.935121
18.526683	0.1	1.936266
18.528350	0.1	1.934841
18.530017	0.1	1.932229
18.531683	0.1	1.930045
18.533350	0.1	1.928480
18.535017	0.1	1.926725
18.536683	0.1	1.924257
18.538350	0.1	1.921412
18.540017	0.1	1.918995
18.541683	0.1	1.917253
18.543350	0.1	1.916019
18.545017	0.1	1.915400
18.546683	0.1	1.915321
18.548350	0.1	1.914995
18.550017	0.1	1.914040
18.551683	0.1	1.913328
18.553350	0.1	1.913905
18.555017	0.1	1.915894
18.556683	0.1	1.918911
18.558350	0.1	1.922864
18.560017	0.1	1.927642
18.561683	0.1	1.932569
18.563350	0.1	1.936834
18.565017	0.1	1.940187
18.566683	0.1	1.942678
18.568350	0.1	1.944168
18.570017	0.1	1.944937
18.571683	0.1	1.946329
18.573350	0.1	1.949691
18.575017	0.1	1.954874
18.576683	0.1	1.960462
18.578350	0.1	1.965514
18.580017	0.1	1.970623
18.581683	0.1	1.976700
18.583350	0.1	1.983116
18.585017	0.1	1.987945
18.586683	0.1	1.989473
18.588350	0.1	1.987382
18.590017	0.1	1.983247
18.591683	0.1	1.979535
18.593350	0.1	1.977668
18.595017	0.1	1.977687
18.596683	0.1	1.979549
18.598350	0.1	1.983023
18.600017	0.1	1.987005
18.601683	0.1	1.990255
18.603350	0.1	1.992714
18.605017	0.1	1.995484
18.606683	0.1	1.999252
18.608350	0.1	2.003391
18.610017	0.1	2.007005
18.611683	0.1	2.009738
18.613350	0.1	2.011484
18.615017	0.1	2.012197
18.616683	0.1	2.011792
18.618350	0.1	2.010204
18.620017	0.1	2.007750
18.621683	0.1	2.005040
18.623350	0.1	2.002441
18.625017	0.1	2.000257
18.626683	0.1	1.999172
18.628350	0.1	2.000136
18.630017	0.1	2.003792
18.631683	0.1	2.009571
18.633350	0.1	2.015596
18.635017	0.1	2.020034
18.636683	0.1	2.022414
18.638350	0.1	2.023522
18.640017	0.1	2.024584
18.641683	0.1	2.026516
18.643350	0.1	2.029352
18.645017	0.1	2.032905
18.646683	0.1	2.038097
18.648350	0.1	2.046088
18.650017	0.1	2.056230
18.651683	0.1	2.066931
18.653350	0.1	2.077641
18.655017	0.1	2.088430
18.656683	0.1	2.099262
18.658350	0.1	2.110633
18.660017	0.1	2.123606
18.661683	0.1	2.138629
18.663350	0.1	2.155360
18.665017	0.1	2.173944
18.666683	0.1	2.195234
18.668350	0.1	2.219602
18.670017	0.1	2.246392
18.671683	0.1	2.274867
18.673350	0.1	2.305275
18.675017	0.1	2.338197
18.676683	0.1	2.373504
18.678350	0.1	2.410566
18.680017	0.1	2.448647
18.681683	0.1	2.487251
18.683350	0.1	2.526976
18.685017	0.1	2.569617
18.686683	0.1	2.616718
18.688350	0.1	2.668113
18.690017	0.1	2.722335
18.691683	0.1	2.778145
18.693350	0.1	2.835430
18.695017	0.1	2.895170
18.696683	0.1	2.958863
18.698350	0.1	3.027748
18.700017	0.1	3.101765
18.701683	0.1	3.179102
18.703350	0.1	3.257650
18.705017	0.1	3.337217
18.706683	0.1	3.419956
18.708350	0.1	3.508627
18.710017	0.1	3.604735
18.711683	0.1	3.707595
18.713350	0.1	3.815051
18.715017	0.1	3.925865
18.716683	0.1	4.041009
18.718350	0.1	4.162090
18.720017	0.1	4.289108
18.721683	0.1	4.420397
18.723350	0.1	4.554428
18.725017	0.1	4.691402
18.726683	0.1	4.833727
18.728350	0.1	4.984457
18.730017	0.1	5.144365
18.731683	0.1	5.311901
18.733350	0.1	5.486375
18.735017	0.1	5.668523
18.736683	0.1	5.858210
18.738350	0.1	6.054351
18.740017	0.1	6.256634
18.741683	0.1	6.465870
18.743350	0.1	6.683189
18.745017	0.1	6.909161
18.746683	0.1	7.143831
18.748350	0.1	7.386962
18.750017	0.1	7.637674
18.751683	0.1	7.894896
18.753350	0.1	8.158605
18.755017	0.1	8.429894
18.756683	0.1	8.709645
18.758350	0.1	8.997913
18.760017	0.1	9.294683
18.761683	0.1	9.600865
18.763350	0.1	9.918073
18.765017	0.1	10.247226
18.766683	0.1	10.587974
18.768350	0.1	10.939925
18.770017	0.1	11.303495
18.771683	0.1	11.678878
18.773350	0.1	12.065191
18.775017	0.1	12.461250
18.776683	0.1	12.866706
18.778350	0.1	13.282835
18.780017	0.1	13.712458
18.781683	0.1	14.158706
18.783350	0.1	14.623501
18.785017	0.1	15.106979
18.786683	0.1	15.607975
18.788350	0.1	16.125180
18.790017	0.1	16.658125
18.791683	0.1	17.206878
18.793350	0.1	17.771530
18.795017	0.1	18.353141
18.796683	0.1	18.954068
18.798350	0.1	19.575907
18.800017	0.1	20.218436
18.801683	0.1	20.881067
18.803350	0.1	21.563824
18.805017	0.1	22.267387
18.806683	0.1	22.992888
18.808350	0.1	23.741238
18.810017	0.1	24.512797
18.811683	0.1	25.307792
18.813350	0.1	26.126956
18.815017	0.1	26.971442
18.816683	0.1	27.841101
18.818350	0.1	28.733425
18.820017	0.1	29.644817
18.821683	0.1	30.572051
18.823350	0.1	31.513535
18.825017	0.1	32.470170
18.826683	0.1	33.443659
18.828350	0.1	34.433664
18.830017	0.1	35.437085
18.831683	0.1	36.449060
18.833350	0.1	37.464630
18.835017	0.1	38.480079
18.836683	0.1	39.492869
18.838350	0.1	40.500090
18.840017	0.1	41.497764
18.841683	0.1	42.481208
18.843350	0.1	43.445514
18.845017	0.1	44.386555
18.846683	0.1	45.301630
18.848350	0.1	46.188836
18.850017	0.1	47.046049
18.851683	0.1	47.869692
18.853350	0.1	48.653716
18.855017	0.1	49.390444
18.856683	0.1	50.073564
18.858350	0.1	50.700465
18.860017	0.1	51.270896
18.861683	0.1	51.783919
18.863350	0.1	52.236710
18.865017	0.1	52.625332
18.866683	0.1	52.946280
18.868350	0.1	53.197215
18.870017	0.1	53.376104
18.871683	0.1	53.481269
18.873350	0.1	53.512687
18.875017	0.1	53.471532
18.876683	0.1	53.359140
18.878350	0.1	53.177145
18.880017	0.1	52.927369
18.881683	0.1	52.610887
18.883350	0.1	52.228314
18.885017	0.1	51.780981
18.886683	0.1	51.270952
18.888350	0.1	50.700391
18.890017	0.1	50.071771
18.891683	0.1	49.387901
18.893350	0.1	48.651439
18.895017	0.1	47.865133
18.896683	0.1	47.032354
18.898350	0.1	46.157516
18.900017	0.1	45.246193
18.901683	0.1	44.304086
18.903350	0.1	43.335566
18.905017	0.1	42.343703
18.906683	0.1	41.331281
18.908350	0.1	40.300586
18.910017	0.1	39.253291
18.911683	0.1	38.192049
18.913350	0.1	37.121438
18.915017	0.1	36.047194
18.916683	0.1	34.974990
18.918350	0.1	33.908593
18.920017	0.1	32.849223
18.921683	0.1	31.797309
18.923350	0.1	30.753836
18.925017	0.1	29.720548
18.926683	0.1	28.700298
18.928350	0.1	27.696937
18.930017	0.1	26.713731
18.931683	0.1	25.752164
18.933350	0.1	24.812832
18.935017	0.1	23.896857
18.936683	0.1	23.005591
18.938350	0.1	22.139722
18.940017	0.1	21.299198
18.941683	0.1	20.483546
18.943350	0.1	19.692271
18.945017	0.1	18.925522
18.946683	0.1	18.184385
18.948350	0.1	17.469861
18.950017	0.1	16.782251
18.951683	0.1	16.122158
18.953350	0.1	15.490283
18.955017	0.1	14.886344
18.956683	0.1	14.309194
18.958350	0.1	13.757288
18.960017	0.1	13.228683
18.961683	0.1	12.721783
18.963350	0.1	12.236289
18.965017	0.1	11.772839
18.966683	0.1	11.331998
18.968350	0.1	10.913713
18.970017	0.1	10.517351
18.971683	0.1	10.141539
18.973350	0.1	9.783949
18.975017	0.1	9.442386
18.976683	0.1	9.116139
18.978350	0.1	8.805688
18.980017	0.1	8.511557
18.981683	0.1	8.233562
18.983350	0.1	7.970845
18.985017	0.1	7.722350
18.986683	0.1	7.486423
18.988350	0.1	7.261019
18.990017	0.1	7.045502
18.991683	0.1	6.840643
18.993350	0.1	6.646789
18.995017	0.1	6.463653
18.996683	0.1	6.290395
18.998350	0.1	6.125164
19.000017	0.1	5.966257
19.001683	0.1	5.813334
19.003350	0.1	5.666646
19.005017	0.1	5.526305
19.006683	0.1	5.392754
19.008350	0.1	5.267258
19.010017	0.1	5.151178
19.011683	0.1	5.043834
19.013350	0.1	4.941998
19.015017	0.1	4.842370
19.016683	0.1	4.743962
19.018350	0.1	4.647882
19.020017	0.1	4.555886
19.021683	0.1	4.469515
19.023350	0.1	4.389179
19.025017	0.1	4.313597
19.026683	0.1	4.240954
19.028350	0.1	4.170393
19.030017	0.1	4.102103
19.031683	0.1	4.036487
19.033350	0.1	3.973613
19.035017	0.1	3.913334
19.036683	0.1	3.855168
19.038350	0.1	3.798152
19.040017	0.1	3.741928
19.041683	0.1	3.687441
19.043350	0.1	3.635669
19.045017	0.1	3.586309
19.046683	0.1	3.538304
19.048350	0.1	3.491142
19.050017	0.1	3.445162
19.051683	0.1	3.400692
19.053350	0.1	3.357520
19.055017	0.1	3.315648
19.056683	0.1	3.275801
19.058350	0.1	3.238972
19.060017	0.1	3.206069
19.061683	0.1	3.177370
19.063350	0.1	3.151651
19.065017	0.1	3.126729
19.066683	0.1	3.101234
19.068350	0.1	3.075195
19.070017	0.1	3.049173
19.071683	0.1	3.023427
19.073350	0.1	2.997606
19.075017	0.1	2.971031
19.076683	0.1	2.943440
19.078350	0.1	2.915529
19.080017	0.1	2.889037
19.081683	0.1	2.865950
19.083350	0.1	2.846601
19.085017	0.1	2.829111
19.086683	0.1	2.811020
19.088350	0.1	2.790871
19.090017	0.1	2.768622
19.091683	0.1	2.745381
19.093350	0.1	2.723280
19.095017	0.1	2.704831
19.096683	0.1	2.691010
19.098350	0.1	2.679531
19.100017	0.1	2.666623
19.101683	0.1	2.650674
19.103350	0.1	2.632872
19.105017	0.1	2.615163
19.106683	0.1	2.598609
19.108350	0.1	2.583298
19.110017	0.1	2.569212
19.111683	0.1	2.556508
19.113350	0.1	2.544550
19.115017	0.1	2.531959
19.116683	0.1	2.518161
19.118350	0.1	2.503758
19.120017	0.1	2.489737
19.121683	0.1	2.477034
19.123350	0.1	2.465975
19.125017	0.1	2.455967
19.126683	0.1	2.446300
19.128350	0.1	2.436680
19.130017	0.1	2.427278
19.131683	0.1	2.419045
19.133350	0.1	2.412684
19.135017	0.1	2.407352
19.136683	0.1	2.401671
19.138350	0.1	2.395087
19.140017	0.1	2.387417
19.141683	0.1	2.379045
19.143350	0.1	2.371771
19.145017	0.1	2.367282
19.146683	0.1	2.364917
19.148350	0.1	2.362765
19.150017	0.1	2.359888
19.151683	0.1	2.356032
19.153350	0.1	2.350765
19.155017	0.1	2.344223
19.156683	0.1	2.337391
19.158350	0.1	2.330625
19.160017	0.1	2.323859
19.161683	0.1	2.318453
19.163350	0.1	2.316032
19.165017	0.1	2.315859
19.166683	0.1	2.315794
19.168350	0.1	2.315012
19.170017	0.1	2.314639
19.171683	0.1	2.316241
19.173350	0.1	2.319743
19.175017	0.1	2.322816
19.176683	0.1	2.322621
19.178350	0.1	2.317722
19.180017	0.1	2.308954
19.181683	0.1	2.299286
19.183350	0.1	2.291878
19.185017	0.1	2.287584
19.186683	0.1	2.285470
19.188350	0.1	2.284665
19.190017	0.1	2.284297
19.191683	0.1	2.283221
19.193350	0.1	2.280753
19.195017	0.1	2.276581
19.196683	0.1	2.270429
19.198350	0.1	2.262471
19.200017	0.1	2.253819
19.201683	0.1	2.245619
19.203350	0.1	2.238192
19.205017	0.1	2.231654
19.206683	0.1	2.225866
19.208350	0.1	2.219807
19.210017	0.1	2.212427
19.211683	0.1	2.203649
19.213350	0.1	2.193754
19.215017	0.1	2.182941
19.216683	0.1	2.172012
19.218350	0.1	2.162154
19.220017	0.1	2.153572
19.221683	0.1	2.145241
19.223350	0.1	2.136021
19.225017	0.1	2.125669
19.226683	0.1	2.114582
19.228350	0.1	2.102708
19.230017	0.1	2.089320
19.231683	0.1	2.074274
19.233350	0.1	2.058102
19.235017	0.1	2.040621
19.236683	0.1	2.021119
19.238350	0.1	2.000309
19.240017	0.1	1.980672
19.241683	0.1	1.963819
19.243350	0.1	1.948508
19.245017	0.1	1.932597
19.246683	0.1	1.915940
19.248350	0.1	1.900229
19.250017	0.1	1.886669
19.251683	0.1	1.874389
19.253350	0.1	1.861244
19.255017	0.1	1.846114
19.256683	0.1	1.829839
19.258350	0.1	1.814114
19.260017	0.1	1.800079
19.261683	0.1	1.787581
19.263350	0.1	1.775646
19.265017	0.1	1.763343
19.266683	0.1	1.750053
19.268350	0.1	1.735669
19.270017	0.1	1.720740
19.271683	0.1	1.705894
19.273350	0.1	1.691268
19.275017	0.1	1.677056
19.276683	0.1	1.664190
19.278350	0.1	1.653703
19.280017	0.1	1.645675
19.281683	0.1	1.639542
19.283350	0.1	1.634960
19.285017	0.1	1.631416
19.286683	0.1	1.627319
19.288350	0.1	1.621023
19.290017	0.1	1.612664
19.291683	0.1	1.603384
19.293350	0.1	1.593730
19.295017	0.1	1.584520
19.296683	0.1	1.577158
19.298350	0.1	1.571928
19.300017	0.1	1.568319
19.301683	0.1	1.566364
19.303350	0.1	1.565935
19.305017	0.1	1.565982
19.306683	0.1	1.565004
19.308350	0.1	1.561530
19.310017	0.1	1.555281
19.311683	0.1	1.547481
19.313350	0.1	1.539183
19.315017	0.1	1.530959
19.316683	0.1	1.524058
19.318350	0.1	1.519606
19.320017	0.1	1.517204
19.321683	0.1	1.516123
19.323350	0.1	1.516389
19.325017	0.1	1.517287
19.326683	0.1	1.517022
19.328350	0.1	1.514531
19.330017	0.1	1.510014
19.331683	0.1	1.504319
19.333350	0.1	1.498600
19.335017	0.1	1.494051
19.336683	0.1	1.491550
19.338350	0.1	1.490996
19.340017	0.1	1.491201
19.341683	0.1	1.491136
19.343350	0.1	1.490582
19.345017	0.1	1.489520
19.346683	0.1	1.488249
19.348350	0.1	1.487359
19.350017	0.1	1.486246
19.351683	0.1	1.483299
19.353350	0.1	1.478293
19.355017	0.1	1.472947
19.356683	0.1	1.468994
19.358350	0.1	1.467001
19.360017	0.1	1.466451
19.361683	0.1	1.466135
19.363350	0.1	1.464351
19.365017	0.1	1.459713
19.366683	0.1	1.452486
19.368350	0.1	1.444700
19.370017	0.1	1.438679
19.371683	0.1	1.435615
19.373350	0.1	1.435303
19.375017	0.1	1.436672
19.376683	0.1	1.438595
19.378350	0.1	1.440253
19.380017	0.1	1.440747
19.381683	0.1	1.438763
19.383350	0.1	1.433468
19.385017	0.1	1.425641
19.386683	0.1	1.417408
19.388350	0.1	1.411340
19.390017	0.1	1.409426
19.391683	0.1	1.411806
19.393350	0.1	1.416304
19.395017	0.1	1.419531
19.396683	0.1	1.419052
19.398350	0.1	1.414702
19.400017	0.1	1.408015
19.401683	0.1	1.401091
19.403350	0.1	1.395894
19.405017	0.1	1.393682
19.406683	0.1	1.395005
19.408350	0.1	1.399871
19.410017	0.1	1.407382
19.411683	0.1	1.415582
19.413350	0.1	1.422386
19.415017	0.1	1.426530
19.416683	0.1	1.427666
19.418350	0.1	1.426637
19.420017	0.1	1.425762
19.421683	0.1	1.426968
19.423350	0.1	1.429748
19.425017	0.1	1.432467
19.426683	0.1	1.434409
19.428350	0.1	1.435583
19.430017	0.1	1.436016
19.431683	0.1	1.435680
19.433350	0.1	1.435131
19.435017	0.1	1.435699
19.436683	0.1	1.438535
19.438350	0.1	1.443983
19.440017	0.1	1.451895
19.441683	0.1	1.461343
19.443350	0.1	1.470908
19.445017	0.1	1.479867
19.446683	0.1	1.488123
19.448350	0.1	1.495117
19.450017	0.1	1.500151
19.451683	0.1	1.503611
19.453350	0.1	1.506759
19.455017	0.1	1.510512
19.456683	0.1	1.514936
19.458350	0.1	1.519718
19.460017	0.1	1.524976
19.461683	0.1	1.531597
19.463350	0.1	1.540226
19.465017	0.1	1.550321
19.466683	0.1	1.560696
19.468350	0.1	1.570629
19.470017	0.1	1.580468
19.471683	0.1	1.590671
19.473350	0.1	1.600785
19.475017	0.1	1.610490
19.476683	0.1	1.620827
19.478350	0.1	1.633274
19.480017	0.1	1.648162
19.481683	0.1	1.664306
19.483350	0.1	1.679603
19.485017	0.1	1.692125
19.486683	0.1	1.701466
19.488350	0.1	1.708996
19.490017	0.1	1.716735
19.491683	0.1	1.726351
19.493350	0.1	1.738360
19.495017	0.1	1.751794
19.496683	0.1	1.764903
19.498350	0.1	1.776111
19.500017	0.1	1.784787
19.501683	0.1	1.791562
19.503350	0.1	1.797648
19.505017	0.1	1.803604
19.506683	0.1	1.808787
19.508350	0.1	1.811916
19.510017	0.1	1.812209
19.511683	0.1	1.810137
19.513350	0.1	1.807408
19.515017	0.1	1.805769
19.516683	0.1	1.805183
19.518350	0.1	1.804018
19.520017	0.1	1.801071
19.521683	0.1	1.796391
19.523350	0.1	1.790551
19.525017	0.1	1.784014
19.526683	0.1	1.777061
19.528350	0.1	1.769606
19.530017	0.1	1.760875
19.531683	0.1	1.749750
19.533350	0.1	1.735827
19.535017	0.1	1.719864
19.536683	0.1	1.702914
19.538350	0.1	1.685321
19.540017	0.1	1.667379
19.541683	0.1	1.649926
19.543350	0.1	1.633349
19.545017	0.1	1.617139
19.546683	0.1	1.600706
19.548350	0.1	1.583472
19.550017	0.1	1.565157
19.551683	0.1	1.546540
19.553350	0.1	1.528631
19.555017	0.1	1.511211
19.556683	0.1	1.493613
19.558350	0.1	1.476188
19.560017	0.1	1.459448
19.561683	0.1	1.442949
19.563350	0.1	1.426339
19.565017	0.1	1.410232
19.566683	0.1	1.395075
19.568350	0.1	1.380695
19.570017	0.1	1.367391
19.571683	0.1	1.356099
19.573350	0.1	1.346949
19.575017	0.1	1.338562
19.576683	0.1	1.329482
19.578350	0.1	1.320075
19.580017	0.1	1.312187
19.581683	0.1	1.307158
19.583350	0.1	1.304955
19.585017	0.1	1.304792
19.586683	0.1	1.305328
19.588350	0.1	1.304834
19.590017	0.1	1.302469
19.591683	0.1	1.298897
19.593350	0.1	1.295363
19.595017	0.1	1.293258
19.596683	0.1	1.293840
19.598350	0.1	1.297039
19.600017	0.1	1.301477
19.601683	0.1	1.305756
19.603350	0.1	1.309188
19.605017	0.1	1.312015
19.606683	0.1	1.315172
19.608350	0.1	1.319200
19.610017	0.1	1.323870
19.611683	0.1	1.328643
19.613350	0.1	1.332900
19.615017	0.1	1.336266
19.616683	0.1	1.338879
19.618350	0.1	1.340690
19.620017	0.1	1.341435
19.621683	0.1	1.341612
19.623350	0.1	1.342227
19.625017	0.1	1.343745
19.626683	0.1	1.346031
19.628350	0.1	1.348760
19.630017	0.1	1.351708
19.631683	0.1	1.354576
19.633350	0.1	1.356537
19.635017	0.1	1.356807
19.636683	0.1	1.355507
19.638350	0.1	1.353277
19.640017	0.1	1.351205
19.641683	0.1	1.350753
19.643350	0.1	1.352006
19.645017	0.1	1.352932
19.646683	0.1	1.351414
19.648350	0.1	1.347004
19.650017	0.1	1.340685
19.651683	0.1	1.333570
19.653350	0.1	1.326194
19.655017	0.1	1.318725
19.656683	0.1	1.311414
19.658350	0.1	1.304871
19.660017	0.1	1.299689
19.661683	0.1	1.295684
19.663350	0.1	1.291381
19.665017	0.1	1.284285
19.666683	0.1	1.272648
19.668350	0.1	1.257434
19.670017	0.1	1.241807
19.671683	0.1	1.229001
19.673350	0.1	1.220736
19.675017	0.1	1.216442
19.676683	0.1	1.213853
19.678350	0.1	1.211059
19.680017	0.1	1.207795
19.681683	0.1	1.204386
19.683350	0.1	1.199902
19.685017	0.1	1.192368
19.686683	0.1	1.181043
19.688350	0.1	1.167813
19.690017	0.1	1.156181
19.691683	0.1	1.148856
19.693350	0.1	1.146407
19.695017	0.1	1.147054
19.696683	0.1	1.147874
19.698350	0.1	1.147143
19.700017	0.1	1.144875
19.701683	0.1	1.140833
19.703350	0.1	1.133964
19.705017	0.1	1.123995
19.706683	0.1	1.112195
19.708350	0.1	1.100530
19.710017	0.1	1.090639
19.711683	0.1	1.083519
19.713350	0.1	1.079631
19.715017	0.1	1.078825
19.716683	0.1	1.080339
19.718350	0.1	1.082802
19.720017	0.1	1.084665
19.721683	0.1	1.084595
19.723350	0.1	1.081587
19.725017	0.1	1.075617
19.726683	0.1	1.068157
19.728350	0.1	1.061661
19.730017	0.1	1.058578
19.731683	0.1	1.059873
19.733350	0.1	1.064213
19.735017	0.1	1.069196
19.736683	0.1	1.073261
19.738350	0.1	1.076628
19.740017	0.1	1.080539
19.741683	0.1	1.085293
19.743350	0.1	1.089294
19.745017	0.1	1.090220
19.746683	0.1	1.087324
19.748350	0.1	1.082099
19.750017	0.1	1.076907
19.751683	0.1	1.073815
19.753350	0.1	1.073857
19.755017	0.1	1.076087
19.756683	0.1	1.078667
19.758350	0.1	1.081135
19.760017	0.1	1.084437
19.761683	0.1	1.089303
19.763350	0.1	1.095361
19.765017	0.1	1.101252
19.766683	0.1	1.105717
19.768350	0.1	1.108390
19.770017	0.1	1.109727
19.771683	0.1	1.110807
19.773350	0.1	1.113210
19.775017	0.1	1.118178
19.776683	0.1	1.125080
19.778350	0.1	1.131287
19.780017	0.1	1.134444
19.781683	0.1	1.134258
19.783350	0.1	1.131915
19.785017	0.1	1.128749
19.786683	0.1	1.125792
19.788350	0.1	1.123855
19.790017	0.1	1.123566
19.791683	0.1	1.125159
19.793350	0.1	1.128269
19.795017	0.1	1.132279
19.796683	0.1	1.136507
19.798350	0.1	1.140558
19.800017	0.1	1.144432
19.801683	0.1	1.147902
19.803350	0.1	1.150346
19.805017	0.1	1.151254
19.806683	0.1	1.151077
19.808350	0.1	1.151422
19.810017	0.1	1.153559
19.811683	0.1	1.157057
19.813350	0.1	1.160600
19.815017	0.1	1.163343
19.816683	0.1	1.164433
19.818350	0.1	1.162584
19.820017	0.1	1.157369
19.821683	0.1	1.150039
19.823350	0.1	1.142551
19.825017	0.1	1.136297
19.826683	0.1	1.131380
19.828350	0.1	1.126495
19.830017	0.1	1.120381
19.831683	0.1	1.113303
19.833350	0.1	1.106439
19.835017	0.1	1.100451
19.836683	0.1	1.094937
19.838350	0.1	1.088879
19.840017	0.1	1.081480
19.841683	0.1	1.072623
19.843350	0.1	1.062462
19.845017	0.1	1.051365
19.846683	0.1	1.041000
19.848350	0.1	1.034178
19.850017	0.1	1.031728
19.851683	0.1	1.031137
19.853350	0.1	1.029456
19.855017	0.1	1.025465
19.856683	0.1	1.019272
19.858350	0.1	1.011468
19.860017	0.1	1.002750
19.861683	0.1	0.994052
19.863350	0.1	0.985987
19.865017	0.1	0.978289
19.866683	0.1	0.970666
19.868350	0.1	0.963849
19.870017	0.1	0.959109
19.871683	0.1	0.956701
19.873350	0.1	0.954983
19.875017	0.1	0.951462
19.876683	0.1	0.944822
19.878350	0.1	0.935914
19.880017	0.1	0.926782
19.881683	0.1	0.919211
19.883350	0.1	0.913911
19.885017	0.1	0.910559
19.886683	0.1	0.908556
19.888350	0.1	0.907299
19.890017	0.1	0.905856
19.891683	0.1	0.903532
19.893350	0.1	0.900840
19.895017	0.1	0.899229
19.896683	0.1	0.899732
19.898350	0.1	0.902200
19.900017	0.1	0.905436
19.901683	0.1	0.907690
19.903350	0.1	0.907620
19.905017	0.1	0.905362
19.906683	0.1	0.902060
19.908350	0.1	0.898764
19.910017	0.1	0.896533
19.911683	0.1	0.896268
19.913350	0.1	0.897292
19.915017	0.1	0.897478
19.916683	0.1	0.895211
19.918350	0.1	0.890805
19.920017	0.1	0.886517
19.921683	0.1	0.884659
19.923350	0.1	0.885539
19.925017	0.1	0.887983
19.926683	0.1	0.890908
19.928350	0.1	0.893329
19.930017	0.1	0.894223
19.931683	0.1	0.893287
19.933350	0.1	0.891406
19.935017	0.1	0.890270
19.936683	0.1	0.891206
19.938350	0.1	0.893977
19.940017	0.1	0.897259
19.941683	0.1	0.900030
19.943350	0.1	0.902275
19.945017	0.1	0.904482
19.946683	0.1	0.906577
19.948350	0.1	0.907830
19.950017	0.1	0.907667
19.951683	0.1	0.906074
19.953350	0.1	0.903532
19.955017	0.1	0.900878
19.956683	0.1	0.899169
19.958350	0.1	0.898982
19.960017	0.1	0.899341
19.961683	0.1	0.898442
19.963350	0.1	0.895886
19.965017	0.1	0.892715
19.966683	0.1	0.889548
19.968350	0.1	0.886559
19.970017	0.1	0.884533
19.971683	0.1	0.884454
19.973350	0.1	0.886028
19.975017	0.1	0.887434
19.976683	0.1	0.887285
19.978350	0.1	0.885986
19.980017	0.1	0.884589
19.981683	0.1	0.883522
19.983350	0.1	0.882712
19.985017	0.1	0.881879
19.986683	0.1	0.880598
19.988350	0.1	0.878633
19.990017	0.1	0.876524
19.991683	0.1	0.874796
19.993350	0.1	0.873208
19.995017	0.1	0.871536
19.996683	0.1	0.869748
19.998350	0.1	0.867383
20.000017	0.1	0.864202
20.001683	0.1	0.860514
20.003350	0.1	0.856444
20.005017	0.1	0.852039
20.006683	0.1	0.848062
20.008350	0.1	0.845790
20.010017	0.1	0.845701
20.011683	0.1	0.846935
20.013350	0.1	0.848370
20.015017	0.1	0.849487
20.016683	0.1	0.850181
20.018350	0.1	0.850088
20.020017	0.1	0.847909
20.021683	0.1	0.842018
20.023350	0.1	0.832900
20.025017	0.1	0.823811
20.026683	0.1	0.817664
20.028350	0.1	0.814642
20.030017	0.1	0.813650
20.031683	0.1	0.814130
20.033350	0.1	0.815936
20.035017	0.1	0.819070
20.036683	0.1	0.823238
20.038350	0.1	0.827112
20.040017	0.1	0.829156
20.041683	0.1	0.829194
20.043350	0.1	0.827881
20.045017	0.1	0.825324
20.046683	0.1	0.821361
20.048350	0.1	0.816407
20.050017	0.1	0.811475
20.051683	0.1	0.807620
20.053350	0.1	0.805231
20.055017	0.1	0.804095
20.056683	0.1	0.803410
20.058350	0.1	0.801915
20.060017	0.1	0.799112
20.061683	0.1	0.795862
20.063350	0.1	0.793235
20.065017	0.1	0.791466
20.066683	0.1	0.790465
20.068350	0.1	0.790437
20.070017	0.1	0.791168
20.071683	0.1	0.791638
20.073350	0.1	0.791186
20.075017	0.1	0.790213
20.076683	0.1	0.789184
20.078350	0.1	0.788327
20.080017	0.1	0.788164
20.081683	0.1	0.788947
20.083350	0.1	0.790162
20.085017	0.1	0.791596
20.086683	0.1	0.793859
20.088350	0.1	0.797547
20.090017	0.1	0.802125
20.091683	0.1	0.805794
20.093350	0.1	0.807433
20.095017	0.1	0.808155
20.096683	0.1	0.809873
20.098350	0.1	0.813282
20.100017	0.1	0.817501
20.101683	0.1	0.821082
20.103350	0.1	0.823443
20.105017	0.1	0.825329
20.106683	0.1	0.827573
20.108350	0.1	0.830428
20.110017	0.1	0.834335
20.111683	0.1	0.839680
20.113350	0.1	0.845585
20.115017	0.1	0.850386
20.116683	0.1	0.853459
20.118350	0.1	0.855518
20.120017	0.1	0.857599
20.121683	0.1	0.861050
20.123350	0.1	0.867732
20.125017	0.1	0.878461
20.126683	0.1	0.891881
20.128350	0.1	0.905786
20.130017	0.1	0.918410
20.131683	0.1	0.928678
20.133350	0.1	0.936701
20.135017	0.1	0.943616
20.136683	0.1	0.949991
20.138350	0.1	0.956091
20.140017	0.1	0.963765
20.141683	0.1	0.974969
20.143350	0.1	0.988701
20.145017	0.1	1.001777
20.146683	0.1	1.012045
20.148350	0.1	1.019440
20.150017	0.1	1.024669
20.151683	0.1	1.028446
20.153350	0.1	1.032515
20.155017	0.1	1.039812
20.156683	0.1	1.052092
20.158350	0.1	1.067952
20.160017	0.1	1.084353
20.161683	0.1	1.099440
20.163350	0.1	1.113298
20.165017	0.1	1.126705
20.166683	0.1	1.139957
20.168350	0.1	1.152996
20.170017	0.1	1.166174
20.171683	0.1	1.180368
20.173350	0.1	1.196400
20.175017	0.1	1.214603
20.176683	0.1	1.234403
20.178350	0.1	1.254743
20.180017	0.1	1.275190
20.181683	0.1	1.296047
20.183350	0.1	1.317542
20.185017	0.1	1.339852
20.186683	0.1	1.363256
20.188350	0.1	1.387717
20.190017	0.1	1.413035
20.191683	0.1	1.439643
20.193350	0.1	1.468421
20.195017	0.1	1.499453
20.196683	0.1	1.531150
20.198350	0.1	1.561153
20.200017	0.1	1.588748
20.201683	0.1	1.615644
20.203350	0.1	1.643617
20.205017	0.1	1.672758
20.206683	0.1	1.702360
20.208350	0.1	1.731967
20.210017	0.1	1.761308
20.211683	0.1	1.790281
20.213350	0.1	1.820177
20.215017	0.1	1.853672
20.216683	0.1	1.891912
20.218350	0.1	1.932760
20.220017	0.1	1.972546
20.221683	0.1	2.008355
20.223350	0.1	2.039303
20.225017	0.1	2.067061
20.226683	0.1	2.094274
20.228350	0.1	2.122116
20.230017	0.1	2.149791
20.231683	0.1	2.175854
20.233350	0.1	2.198936
20.235017	0.1	2.217903
20.236683	0.1	2.232571
20.238350	0.1	2.244124
20.240017	0.1	2.254304
20.241683	0.1	2.264073
20.243350	0.1	2.272795
20.245017	0.1	2.278597
20.246683	0.1	2.280003
20.248350	0.1	2.276902
20.250017	0.1	2.269745
20.251683	0.1	2.259305
20.253350	0.1	2.247128
20.255017	0.1	2.234392
20.256683	0.1	2.220892
20.258350	0.1	2.205861
20.260017	0.1	2.188827
20.261683	0.1	2.169432
20.263350	0.1	2.146983
20.265017	0.1	2.120258
20.266683	0.1	2.088384
20.268350	0.1	2.052132
20.270017	0.1	2.013580
20.271683	0.1	1.974581
20.273350	0.1	1.936331
20.275017	0.1	1.899661
20.276683	0.1	1.864871
20.278350	0.1	1.831320
20.280017	0.1	1.797709
20.281683	0.1	1.762765
20.283350	0.1	1.725671
20.285017	0.1	1.686257
20.286683	0.1	1.644846
20.288350	0.1	1.602150
20.290017	0.1	1.559504
20.291683	0.1	1.518503
20.293350	0.1	1.480076
20.295017	0.1	1.444500
20.296683	0.1	1.411820
20.298350	0.1	1.381650
20.300017	0.1	1.353147
20.301683	0.1	1.325482
20.303350	0.1	1.298655
20.305017	0.1	1.273388
20.306683	0.1	1.249602
20.308350	0.1	1.226147
20.310017	0.1	1.202612
20.311683	0.1	1.180228
20.313350	0.1	1.160046
20.315017	0.1	1.141322
20.316683	0.1	1.122933
20.318350	0.1	1.105014
20.320017	0.1	1.087929
20.321683	0.1	1.071533
20.323350	0.1	1.056609
20.325017	0.1	1.044963
20.326683	0.1	1.037293
20.328350	0.1	1.032534
20.330017	0.1	1.029512
20.331683	0.1	1.027226
20.333350	0.1	1.023966
20.335017	0.1	1.018327
20.336683	0.1	1.010653
20.338350	0.1	1.002508
20.340017	0.1	0.995728
20.341683	0.1	0.991863
20.343350	0.1	0.991011
20.345017	0.1	0.991463
20.346683	0.1	0.991453
20.348350	0.1	0.990569
20.350017	0.1	0.988948
20.351683	0.1	0.986308
20.353350	0.1	0.982257
20.355017	0.1	0.977363
20.356683	0.1	0.973335
20.358350	0.1	0.972170
20.360017	0.1	0.975234
20.361683	0.1	0.982033
20.363350	0.1	0.989749
20.365017	0.1	0.995360
20.366683	0.1	0.998126
20.368350	0.1	0.999547
20.370017	0.1	1.001260
20.371683	0.1	1.003663
20.373350	0.1	1.006611
20.375017	0.1	1.010816
20.376683	0.1	1.017735
20.378350	0.1	1.027375
20.380017	0.1	1.037316
20.381683	0.1	1.045042
20.383350	0.1	1.050257
20.385017	0.1	1.054481
20.386683	0.1	1.059291
20.388350	0.1	1.064916
20.390017	0.1	1.070132
20.391683	0.1	1.074136
20.393350	0.1	1.077955
20.395017	0.1	1.083012
20.396683	0.1	1.089186
20.398350	0.1	1.095468
20.400017	0.1	1.101675
20.401683	0.1	1.108577
20.403350	0.1	1.117089
20.405017	0.1	1.127669
20.406683	0.1	1.139846
20.408350	0.1	1.152339
20.410017	0.1	1.164209
20.411683	0.1	1.175371
20.413350	0.1	1.185541
20.415017	0.1	1.193965
20.416683	0.1	1.200493
20.418350	0.1	1.205830
20.420017	0.1	1.210659
20.421683	0.1	1.215241
20.423350	0.1	1.219492
20.425017	0.1	1.223129
20.426683	0.1	1.226314
20.428350	0.1	1.230142
20.430017	0.1	1.235907
20.431683	0.1	1.243590
20.433350	0.1	1.251097
20.435017	0.1	1.256070
20.436683	0.1	1.258072
20.438350	0.1	1.257765
20.440017	0.1	1.255879
20.441683	0.1	1.253919
20.443350	0.1	1.253388
20.445017	0.1	1.253895
20.446683	0.1	1.253248
20.448350	0.1	1.249714
20.450017	0.1	1.243539
20.451683	0.1	1.236321
20.453350	0.1	1.230100
20.455017	0.1	1.226980
20.456683	0.1	1.228009
20.458350	0.1	1.231809
20.460017	0.1	1.234561
20.461683	0.1	1.232205
20.463350	0.1	1.223395
20.465017	0.1	1.210063
20.466683	0.1	1.195446
20.468350	0.1	1.182030
20.470017	0.1	1.170873
20.471683	0.1	1.161704
20.473350	0.1	1.153843
20.475017	0.1	1.146942
20.476683	0.1	1.140623
20.478350	0.1	1.134011
20.480017	0.1	1.126309
20.481683	0.1	1.117643
20.483350	0.1	1.109182
20.485017	0.1	1.101913
20.486683	0.1	1.095333
20.488350	0.1	1.087938
20.490017	0.1	1.078467
20.491683	0.1	1.066830
20.493350	0.1	1.054402
20.495017	0.1	1.042648
20.496683	0.1	1.031752
20.498350	0.1	1.021521
20.500017	0.1	1.012567
20.501683	0.1	1.005568
20.503350	0.1	0.999998
20.505017	0.1	0.994802
20.506683	0.1	0.989721
20.508350	0.1	0.984552
20.510017	0.1	0.978396
20.511683	0.1	0.970829
20.513350	0.1	0.962662
20.515017	0.1	0.955174
20.516683	0.1	0.949418
20.518350	0.1	0.945791
20.520017	0.1	0.943411
20.521683	0.1	0.940263
20.523350	0.1	0.935178
20.525017	0.1	0.929330
20.526683	0.1	0.924841
20.528350	0.1	0.923038
20.530017	0.1	0.924109
20.531683	0.1	0.926838
20.533350	0.1	0.929311
20.535017	0.1	0.930717
20.536683	0.1	0.931523
20.538350	0.1	0.932077
20.540017	0.1	0.932170
20.541683	0.1	0.931481
20.543350	0.1	0.930177
20.545017	0.1	0.929316
20.546683	0.1	0.929828
20.548350	0.1	0.931281
20.550017	0.1	0.932766
20.551683	0.1	0.934075
20.553350	0.1	0.935211
20.555017	0.1	0.936077
20.556683	0.1	0.937064
20.558350	0.1	0.938787
20.560017	0.1	0.941148
20.561683	0.1	0.943458
20.563350	0.1	0.945521
20.565017	0.1	0.947774
20.566683	0.1	0.950429
20.568350	0.1	0.952999
20.570017	0.1	0.955132
20.571683	0.1	0.957483
20.573350	0.1	0.961111
20.575017	0.1	0.966326
20.576683	0.1	0.972729
20.578350	0.1	0.979840
20.580017	0.1	0.987472
20.581683	0.1	0.995472
20.583350	0.1	1.003169
20.585017	0.1	1.009582
20.586683	0.1	1.014783
20.588350	0.1	1.020222
20.590017	0.1	1.026797
20.591683	0.1	1.033815
20.593350	0.1	1.040678
20.595017	0.1	1.047775
20.596683	0.1	1.055445
20.598350	0.1	1.063589
20.600017	0.1	1.072236
20.601683	0.1	1.081470
20.603350	0.1	1.091096
20.605017	0.1	1.100996
20.606683	0.1	1.111110
20.608350	0.1	1.120521
20.610017	0.1	1.127496
20.611683	0.1	1.131473
20.613350	0.1	1.134365
20.615017	0.1	1.138714
20.616683	0.1	1.144921
20.618350	0.1	1.151045
20.620017	0.1	1.155245
20.621683	0.1	1.157806
20.623350	0.1	1.160717
20.625017	0.1	1.165434
20.626683	0.1	1.171590
20.628350	0.1	1.178263
20.630017	0.1	1.185602
20.631683	0.1	1.194058
20.633350	0.1	1.203157
20.635017	0.1	1.211888
20.636683	0.1	1.219315
20.638350	0.1	1.224792
20.640017	0.1	1.228447
20.641683	0.1	1.231385
20.643350	0.1	1.235404
20.645017	0.1	1.241872
20.646683	0.1	1.249891
20.648350	0.1	1.257202
20.650017	0.1	1.263143
20.651683	0.1	1.268699
20.653350	0.1	1.274371
20.655017	0.1	1.279810
20.656683	0.1	1.284904
20.658350	0.1	1.290860
20.660017	0.1	1.299861
20.661683	0.1	1.313011
20.663350	0.1	1.328993
20.665017	0.1	1.344951
20.666683	0.1	1.358031
20.668350	0.1	1.367265
20.670017	0.1	1.374753
20.671683	0.1	1.383694
20.673350	0.1	1.395778
20.675017	0.1	1.410884
20.676683	0.1	1.427806
20.678350	0.1	1.445212
20.680017	0.1	1.462502
20.681683	0.1	1.479881
20.683350	0.1	1.497883
20.685017	0.1	1.516994
20.686683	0.1	1.537632
20.688350	0.1	1.559905
20.690017	0.1	1.583477
20.691683	0.1	1.607905
20.693350	0.1	1.632916
20.695017	0.1	1.658611
20.696683	0.1	1.685168
20.698350	0.1	1.712320
20.700017	0.1	1.739585
20.701683	0.1	1.766961
20.703350	0.1	1.795348
20.705017	0.1	1.825811
20.706683	0.1	1.858128
20.708350	0.1	1.891046
20.710017	0.1	1.924466
20.711683	0.1	1.959652
20.713350	0.1	1.996909
20.715017	0.1	2.034721
20.716683	0.1	2.071401
20.718350	0.1	2.106288
20.720017	0.1	2.139774
20.721683	0.1	2.173642
20.723350	0.1	2.210424
20.725017	0.1	2.251691
20.726683	0.1	2.297540
20.728350	0.1	2.346905
20.730017	0.1	2.397988
20.731683	0.1	2.449234
20.733350	0.1	2.499875
20.735017	0.1	2.549472
20.736683	0.1	2.597971
20.738350	0.1	2.646353
20.740017	0.1	2.696519
20.741683	0.1	2.750247
20.743350	0.1	2.808021
20.745017	0.1	2.868641
20.746683	0.1	2.930881
20.748350	0.1	2.994873
20.750017	0.1	3.060503
20.751683	0.1	3.126012
20.753350	0.1	3.190008
20.755017	0.1	3.253054
20.756683	0.1	3.315904
20.758350	0.1	3.378261
20.760017	0.1	3.440529
20.761683	0.1	3.504716
20.763350	0.1	3.572390
20.765017	0.1	3.642784
20.766683	0.1	3.713383
20.768350	0.1	3.781705
20.770017	0.1	3.846623
20.771683	0.1	3.908239
20.773350	0.1	3.966922
20.775017	0.1	4.023206
20.776683	0.1	4.078164
20.778350	0.1	4.132711
20.780017	0.1	4.186509
20.781683	0.1	4.238142
20.783350	0.1	4.286231
20.785017	0.1	4.330040
20.786683	0.1	4.369575
20.788350	0.1	4.406008
20.790017	0.1	4.441654
20.791683	0.1	4.477948
20.793350	0.1	4.513827
20.795017	0.1	4.546684
20.796683	0.1	4.573837
20.798350	0.1	4.593376
20.800017	0.1	4.605064
20.801683	0.1	4.610480
20.803350	0.1	4.611611
20.805017	0.1	4.609330
20.806683	0.1	4.603509
20.808350	0.1	4.594517
20.810017	0.1	4.584016
20.811683	0.1	4.573953
20.813350	0.1	4.565343
20.815017	0.1	4.558000
20.816683	0.1	4.550847
20.818350	0.1	4.542740
20.820017	0.1	4.533255
20.821683	0.1	4.522572
20.823350	0.1	4.510758
20.825017	0.1	4.497645
20.826683	0.1	4.483983
20.828350	0.1	4.471219
20.830017	0.1	4.459233
20.831683	0.1	4.446474
20.833350	0.1	4.433407
20.835017	0.1	4.423177
20.836683	0.1	4.418236
20.838350	0.1	4.418185
20.840017	0.1	4.420853
20.841683	0.1	4.424714
20.843350	0.1	4.429822
20.845017	0.1	4.436160
20.846683	0.1	4.442642
20.848350	0.1	4.448593
20.850017	0.1	4.455028
20.851683	0.1	4.463722
20.853350	0.1	4.474651
20.855017	0.1	4.485380
20.856683	0.1	4.493864
20.858350	0.1	4.500784
20.860017	0.1	4.508519
20.861683	0.1	4.518949
20.863350	0.1	4.532626
20.865017	0.1	4.548370
20.866683	0.1	4.563332
20.868350	0.1	4.574354
20.870017	0.1	4.579537
20.871683	0.1	4.578973
20.873350	0.1	4.574698
20.875017	0.1	4.569469
20.876683	0.1	4.564589
20.878350	0.1	4.558535
20.880017	0.1	4.548342
20.881683	0.1	4.532076
20.883350	0.1	4.509520
20.885017	0.1	4.481659
20.886683	0.1	4.450283
20.888350	0.1	4.417128
20.890017	0.1	4.382790
20.891683	0.1	4.346380
20.893350	0.1	4.306538
20.895017	0.1	4.262733
20.896683	0.1	4.215194
20.898350	0.1	4.164367
20.900017	0.1	4.111072
20.901683	0.1	4.056012
20.903350	0.1	3.998792
20.905017	0.1	3.938731
20.906683	0.1	3.876230
20.908350	0.1	3.811750
20.910017	0.1	3.744718
20.911683	0.1	3.674575
20.913350	0.1	3.601289
20.915017	0.1	3.525061
20.916683	0.1	3.446890
20.918350	0.1	3.368701
20.920017	0.1	3.292370
20.921683	0.1	3.219149
20.923350	0.1	3.149523
20.925017	0.1	3.082827
20.926683	0.1	3.017420
20.928350	0.1	2.951976
20.930017	0.1	2.885833
20.931683	0.1	2.818070
20.933350	0.1	2.748412
20.935017	0.1	2.678479
20.936683	0.1	2.610148
20.938350	0.1	2.544206
20.940017	0.1	2.481421
20.941683	0.1	2.422929
20.943350	0.1	2.369187
20.945017	0.1	2.319305
20.946683	0.1	2.271775
20.948350	0.1	2.225251
20.950017	0.1	2.178708
20.951683	0.1	2.131942
20.953350	0.1	2.086000
20.955017	0.1	2.041864
20.956683	0.1	1.999289
20.958350	0.1	1.958227
20.960017	0.1	1.919689
20.961683	0.1	1.884256
20.963350	0.1	1.851702
20.965017	0.1	1.822151
20.966683	0.1	1.795678
20.968350	0.1	1.770956
20.970017	0.1	1.746155
20.971683	0.1	1.721373
20.973350	0.1	1.698881
20.975017	0.1	1.680455
20.976683	0.1	1.665414
20.978350	0.1	1.651649
20.980017	0.1	1.637209
20.981683	0.1	1.620804
20.983350	0.1	1.602382
20.985017	0.1	1.583793
20.986683	0.1	1.567649
20.988350	0.1	1.554973
20.990017	0.1	1.544878
20.991683	0.1	1.536375
20.993350	0.1	1.529446
20.995017	0.1	1.524780
20.996683	0.1	1.522824
20.998350	0.1	1.522973
21.000017	0.1	1.523979
21.001683	0.1	1.524622
21.003350	0.1	1.523993
21.005017	0.1	1.522051
21.006683	0.1	1.519448
21.008350	0.1	1.516342
21.010017	0.1	1.512095
21.011683	0.1	1.506298
21.013350	0.1	1.499946
21.015017	0.1	1.495685
21.016683	0.1	1.495387
21.018350	0.1	1.497394
21.020017	0.1	1.498279
21.021683	0.1	1.497013
21.023350	0.1	1.495220
21.025017	0.1	1.494298
21.026683	0.1	1.494517
21.028350	0.1	1.496370
21.030017	0.1	1.500561
21.031683	0.1	1.506940
21.033350	0.1	1.514507
21.035017	0.1	1.521730
21.036683	0.1	1.527416
21.038350	0.1	1.531895
21.040017	0.1	1.536193
21.041683	0.1	1.540575
21.043350	0.1	1.544934
21.045017	0.1	1.549344
21.046683	0.1	1.553888
21.048350	0.1	1.558666
21.050017	0.1	1.563351
21.051683	0.1	1.567244
21.053350	0.1	1.570643
21.055017	0.1	1.575062
21.056683	0.1	1.581907
21.058350	0.1	1.591439
21.060017	0.1	1.602494
21.061683	0.1	1.613460
21.063350	0.1	1.623915
21.065017	0.1	1.634662
21.066683	0.1	1.646327
21.068350	0.1	1.659039
21.070017	0.1	1.672721
21.071683	0.1	1.686532
21.073350	0.1	1.698998
21.075017	0.1	1.709568
21.076683	0.1	1.719487
21.078350	0.1	1.730588
21.080017	0.1	1.743473
21.081683	0.1	1.757140
21.083350	0.1	1.770789
21.085017	0.1	1.785783
21.086683	0.1	1.804237
21.088350	0.1	1.825881
21.090017	0.1	1.847968
21.091683	0.1	1.868149
21.093350	0.1	1.886399
21.095017	0.1	1.904205
21.096683	0.1	1.922962
21.098350	0.1	1.943689
21.100017	0.1	1.967093
21.101683	0.1	1.992537
21.103350	0.1	2.018260
21.105017	0.1	2.043564
21.106683	0.1	2.069641
21.108350	0.1	2.097273
21.110017	0.1	2.125092
21.111683	0.1	2.151150
21.113350	0.1	2.175178
21.115017	0.1	2.198340
21.116683	0.1	2.221670
21.118350	0.1	2.245470
21.120017	0.1	2.269768
21.121683	0.1	2.294155
21.123350	0.1	2.318011
21.125017	0.1	2.341680
21.126683	0.1	2.365727
21.128350	0.1	2.389266
21.130017	0.1	2.410784
21.131683	0.1	2.429811
21.133350	0.1	2.446785
21.135017	0.1	2.462366
21.136683	0.1	2.476745
21.138350	0.1	2.489639
21.140017	0.1	2.501276
21.141683	0.1	2.511982
21.143350	0.1	2.520825
21.145017	0.1	2.526781
21.146683	0.1	2.530431
21.148350	0.1	2.532867
21.150017	0.1	2.534078
21.151683	0.1	2.533570
21.153350	0.1	2.531628
21.155017	0.1	2.528969
21.156683	0.1	2.525719
21.158350	0.1	2.521034
21.160017	0.1	2.513425
21.161683	0.1	2.502101
21.163350	0.1	2.487777
21.165017	0.1	2.471642
21.166683	0.1	2.454794
21.168350	0.1	2.438393
21.170017	0.1	2.423124
21.171683	0.1	2.408582
21.173350	0.1	2.393229
21.175017	0.1	2.375492
21.176683	0.1	2.355217
21.178350	0.1	2.333755
21.180017	0.1	2.312874
21.181683	0.1	2.293922
21.183350	0.1	2.277032
21.185017	0.1	2.260781
21.186683	0.1	2.243156
21.188350	0.1	2.223309
21.190017	0.1	2.202387
21.191683	0.1	2.182396
21.193350	0.1	2.164668
21.195017	0.1	2.149697
21.196683	0.1	2.137488
21.198350	0.1	2.127108
21.200017	0.1	2.116985
21.201683	0.1	2.105804
21.203350	0.1	2.093157
21.205017	0.1	2.079881
21.206683	0.1	2.067522
21.208350	0.1	2.057180
21.210017	0.1	2.049273
21.211683	0.1	2.043862
21.213350	0.1	2.040733
21.215017	0.1	2.039392
21.216683	0.1	2.039443
21.218350	0.1	2.040816
21.220017	0.1	2.043545
21.221683	0.1	2.047499
21.223350	0.1	2.051876
21.225017	0.1	2.054963
21.226683	0.1	2.055364
21.228350	0.1	2.053659
21.230017	0.1	2.052072
21.231683	0.1	2.052579
21.233350	0.1	2.055936
21.235017	0.1	2.061725
21.236683	0.1	2.068514
21.238350	0.1	2.074479
21.240017	0.1	2.079448
21.241683	0.1	2.085702
21.243350	0.1	2.094982
21.245017	0.1	2.106042
21.246683	0.1	2.116458
21.248350	0.1	2.124808
21.250017	0.1	2.130475
21.251683	0.1	2.133111
21.253350	0.1	2.132822
21.255017	0.1	2.130414
21.256683	0.1	2.127280
21.258350	0.1	2.124715
21.260017	0.1	2.123504
21.261683	0.1	2.124025
21.263350	0.1	2.125888
21.265017	0.1	2.127406
21.266683	0.1	2.126573
21.268350	0.1	2.122521
21.270017	0.1	2.115774
21.271683	0.1	2.107625
21.273350	0.1	2.099345
21.275017	0.1	2.091546
21.276683	0.1	2.084090
21.278350	0.1	2.076407
21.280017	0.1	2.067485
21.281683	0.1	2.055764
21.283350	0.1	2.040295
21.285017	0.1	2.021897
21.286683	0.1	2.002278
21.288350	0.1	1.982725
21.290017	0.1	1.964103
21.291683	0.1	1.946855
21.293350	0.1	1.930743
21.295017	0.1	1.915190
21.296683	0.1	1.899889
21.298350	0.1	1.885160
21.300017	0.1	1.871474
21.301683	0.1	1.858966
21.303350	0.1	1.847558
21.305017	0.1	1.836754
21.306683	0.1	1.825779
21.308350	0.1	1.814226
21.310017	0.1	1.802077
21.311683	0.1	1.789294
21.313350	0.1	1.776037
21.315017	0.1	1.762873
21.316683	0.1	1.750728
21.318350	0.1	1.740716
21.320017	0.1	1.733010
21.321683	0.1	1.726183
21.323350	0.1	1.718327
21.325017	0.1	1.708521
21.326683	0.1	1.697205
21.328350	0.1	1.685196
21.330017	0.1	1.673070
21.331683	0.1	1.662034
21.333350	0.1	1.654034
21.335017	0.1	1.650029
21.336683	0.1	1.648786
21.338350	0.1	1.647943
21.340017	0.1	1.645782
21.341683	0.1	1.641782
21.343350	0.1	1.636529
21.345017	0.1	1.631449
21.346683	0.1	1.627742
21.348350	0.1	1.625302
21.350017	0.1	1.623523
21.351683	0.1	1.623160
21.353350	0.1	1.625274
21.355017	0.1	1.628646
21.356683	0.1	1.630834
21.358350	0.1	1.631365
21.360017	0.1	1.632334
21.361683	0.1	1.636236
21.363350	0.1	1.643361
21.365017	0.1	1.651277
21.366683	0.1	1.656921
21.368350	0.1	1.658974
21.370017	0.1	1.658364
21.371683	0.1	1.657489
21.373350	0.1	1.658499
21.375017	0.1	1.661768
21.376683	0.1	1.666369
21.378350	0.1	1.671528
21.380017	0.1	1.676828
21.381683	0.1	1.681964
21.383350	0.1	1.687044
21.385017	0.1	1.692208
21.386683	0.1	1.696977
21.388350	0.1	1.701009
21.390017	0.1	1.705075
21.391683	0.1	1.710448
21.393350	0.1	1.717000
21.395017	0.1	1.722802
21.396683	0.1	1.726327
21.398350	0.1	1.728120
21.400017	0.1	1.729862
21.401683	0.1	1.732884
21.403350	0.1	1.737461
21.405017	0.1	1.743166
21.406683	0.1	1.749634
21.408350	0.1	1.756246
21.410017	0.1	1.761932
21.411683	0.1	1.766612
21.413350	0.1	1.771348
21.415017	0.1	1.776479
21.416683	0.1	1.781438
21.418350	0.1	1.785690
21.420017	0.1	1.788316
21.421683	0.1	1.788288
21.423350	0.1	1.785690
21.425017	0.1	1.781485
21.426683	0.1	1.776423
21.428350	0.1	1.771082
21.430017	0.1	1.766142
21.431683	0.1	1.762384
21.433350	0.1	1.760377
21.435017	0.1	1.759492
21.436683	0.1	1.758412
21.438350	0.1	1.756940
21.440017	0.1	1.755841
21.441683	0.1	1.755077
21.443350	0.1	1.753927
21.445017	0.1	1.751846
21.446683	0.1	1.748595
21.448350	0.1	1.744367
21.450017	0.1	1.739534
21.451683	0.1	1.733908
21.453350	0.1	1.727259
21.455017	0.1	1.720064
21.456683	0.1	1.712353
21.458350	0.1	1.702886
21.460017	0.1	1.690560
21.461683	0.1	1.675719
21.463350	0.1	1.659747
21.465017	0.1	1.644250
21.466683	0.1	1.630550
21.468350	0.1	1.619346
21.470017	0.1	1.610271
21.471683	0.1	1.601642
21.473350	0.1	1.591151
21.475017	0.1	1.577782
21.476683	0.1	1.562913
21.478350	0.1	1.548850
21.480017	0.1	1.536561
21.481683	0.1	1.525199
21.483350	0.1	1.513474
21.485017	0.1	1.501013
21.486683	0.1	1.488267
21.488350	0.1	1.475508
21.490017	0.1	1.462600
21.491683	0.1	1.450125
21.493350	0.1	1.439466
21.495017	0.1	1.430963
21.496683	0.1	1.423163
21.498350	0.1	1.413985
21.500017	0.1	1.401943
21.501683	0.1	1.387079
21.503350	0.1	1.371461
21.505017	0.1	1.357594
21.506683	0.1	1.346245
21.508350	0.1	1.337049
21.510017	0.1	1.329863
21.511683	0.1	1.323763
21.513350	0.1	1.316061
21.515017	0.1	1.304289
21.516683	0.1	1.288694
21.518350	0.1	1.272373
21.520017	0.1	1.258934
21.521683	0.1	1.249509
21.523350	0.1	1.242510
21.525017	0.1	1.236512
21.526683	0.1	1.231548
21.528350	0.1	1.227302
21.530017	0.1	1.222272
21.531683	0.1	1.215334
21.533350	0.1	1.206356
21.535017	0.1	1.196028
21.536683	0.1	1.185727
21.538350	0.1	1.176447
21.540017	0.1	1.168181
21.541683	0.1	1.160838
21.543350	0.1	1.154924
21.545017	0.1	1.151264
21.546683	0.1	1.150025
21.548350	0.1	1.150793
21.550017	0.1	1.153932
21.551683	0.1	1.160372
21.553350	0.1	1.169695
21.555017	0.1	1.179404
21.556683	0.1	1.186230
21.558350	0.1	1.188191
21.560017	0.1	1.185536
21.561683	0.1	1.180167
21.563350	0.1	1.173834
21.565017	0.1	1.167180
21.566683	0.1	1.160358
21.568350	0.1	1.153317
21.570017	0.1	1.145545
21.571683	0.1	1.136237
21.573350	0.1	1.124614
21.575017	0.1	1.110542
21.576683	0.1	1.095217
21.578350	0.1	1.080493
21.580017	0.1	1.067966
21.581683	0.1	1.058890
21.583350	0.1	1.054103
21.585017	0.1	1.053363
21.586683	0.1	1.054667
21.588350	0.1	1.055161
21.590017	0.1	1.053088
21.591683	0.1	1.048478
21.593350	0.1	1.042369
21.595017	0.1	1.036208
21.596683	0.1	1.031389
21.598350	0.1	1.028194
21.600017	0.1	1.025391
21.601683	0.1	1.021610
21.603350	0.1	1.017065
21.605017	0.1	1.013633
21.606683	0.1	1.012911
21.608350	0.1	1.014471
21.610017	0.1	1.016534
21.611683	0.1	1.017442
21.613350	0.1	1.015794
21.615017	0.1	1.011034
21.616683	0.1	1.004576
21.618350	0.1	0.998885
21.620017	0.1	0.995328
21.621683	0.1	0.993661
21.623350	0.1	0.992930
21.625017	0.1	0.992762
21.626683	0.1	0.994066
21.628350	0.1	0.997819
21.630017	0.1	1.003556
21.631683	0.1	1.009814
21.633350	0.1	1.015170
21.635017	0.1	1.018643
21.636683	0.1	1.020110
21.638350	0.1	1.020441
21.640017	0.1	1.020366
21.641683	0.1	1.019593
21.643350	0.1	1.018029
21.645017	0.1	1.016613
21.646683	0.1	1.015794
21.648350	0.1	1.015007
21.650017	0.1	1.013838
21.651683	0.1	1.012585
21.653350	0.1	1.011752
21.655017	0.1	1.011388
21.656683	0.1	1.011258
21.658350	0.1	1.011710
21.660017	0.1	1.013987
21.661683	0.1	1.018932
21.663350	0.1	1.025074
21.665017	0.1	1.029219
21.666683	0.1	1.029689
21.668350	0.1	1.028129
21.670017	0.1	1.028148
21.671683	0.1	1.032604
21.673350	0.1	1.041563
21.675017	0.1	1.052385
21.676683	0.1	1.061913
21.678350	0.1	1.068269
21.680017	0.1	1.071091
21.681683	0.1	1.071268
21.683350	0.1	1.070490
21.685017	0.1	1.070402
21.686683	0.1	1.072283
21.688350	0.1	1.076618
21.690017	0.1	1.082006
21.691683	0.1	1.086444
21.693350	0.1	1.090243
21.695017	0.1	1.095468
21.696683	0.1	1.103119
21.698350	0.1	1.112525
21.700017	0.1	1.122509
21.701683	0.1	1.132060
21.703350	0.1	1.140451
21.705017	0.1	1.147497
21.706683	0.1	1.153778
21.708350	0.1	1.160079
21.710017	0.1	1.166645
21.711683	0.1	1.173266
21.713350	0.1	1.179646
21.715017	0.1	1.185560
21.716683	0.1	1.191036
21.718350	0.1	1.196428
21.720017	0.1	1.202100
21.721683	0.1	1.208149
21.723350	0.1	1.214133
21.725017	0.1	1.219111
21.726683	0.1	1.222463
21.728350	0.1	1.224573
21.730017	0.1	1.226384
21.731683	0.1	1.228694
21.733350	0.1	1.231851
21.735017	0.1	1.235767
21.736683	0.1	1.239828
21.738350	0.1	1.242855
21.740017	0.1	1.243846
21.741683	0.1	1.243078
21.743350	0.1	1.241942
21.745017	0.1	1.241928
21.746683	0.1	1.244005
21.748350	0.1	1.247879
21.750017	0.1	1.251623
21.751683	0.1	1.253253
21.753350	0.1	1.252275
21.755017	0.1	1.249015
21.756683	0.1	1.243609
21.758350	0.1	1.236489
21.760017	0.1	1.228801
21.761683	0.1	1.221071
21.763350	0.1	1.212312
21.765017	0.1	1.201960
21.766683	0.1	1.191236
21.768350	0.1	1.181243
21.770017	0.1	1.171324
21.771683	0.1	1.160232
21.773350	0.1	1.147497
21.775017	0.1	1.133536
21.776683	0.1	1.119021
21.778350	0.1	1.104423
21.780017	0.1	1.090448
21.781683	0.1	1.077750
21.783350	0.1	1.065726
21.785017	0.1	1.053140
21.786683	0.1	1.039719
21.788350	0.1	1.026001
21.790017	0.1	1.011710
21.791683	0.1	0.995547
21.793350	0.1	0.977190
21.795017	0.1	0.958736
21.796683	0.1	0.943043
21.798350	0.1	0.931076
21.800017	0.1	0.921753
21.801683	0.1	0.913353
21.803350	0.1	0.904165
21.805017	0.1	0.892929
21.806683	0.1	0.880021
21.808350	0.1	0.867257
21.810017	0.1	0.855941
21.811683	0.1	0.846079
21.813350	0.1	0.837082
21.815017	0.1	0.828146
21.816683	0.1	0.818428
21.818350	0.1	0.807354
21.820017	0.1	0.794944
21.821683	0.1	0.782050
21.823350	0.1	0.770064
21.825017	0.1	0.760388
21.826683	0.1	0.754241
21.828350	0.1	0.751913
21.830017	0.1	0.751875
21.831683	0.1	0.751852
21.833350	0.1	0.750860
21.835017	0.1	0.749403
21.836683	0.1	0.748239
21.838350	0.1	0.747573
21.840017	0.1	0.746958
21.841683	0.1	0.745868
21.843350	0.1	0.744038
21.845017	0.1	0.741417
21.846683	0.1	0.738585
21.848350	0.1	0.736536
21.850017	0.1	0.735298
21.851683	0.1	0.733817
21.853350	0.1	0.731382
21.855017	0.1	0.728150
21.856683	0.1	0.724709
21.858350	0.1	0.722194
21.860017	0.1	0.721780
21.861683	0.1	0.723382
21.863350	0.1	0.725533
21.865017	0.1	0.726385
21.866683	0.1	0.724811
21.868350	0.1	0.721295
21.870017	0.1	0.717659
21.871683	0.1	0.715675
21.873350	0.1	0.716005
21.875017	0.1	0.717896
21.876683	0.1	0.719945
21.878350	0.1	0.721412
21.880017	0.1	0.722674
21.881683	0.1	0.724467
21.883350	0.1	0.727093
21.885017	0.1	0.730217
21.886683	0.1	0.733030
21.888350	0.1	0.735018
21.890017	0.1	0.736704
21.891683	0.1	0.739247
21.893350	0.1	0.743754
21.895017	0.1	0.750180
21.896683	0.1	0.756467
21.898350	0.1	0.760462
21.900017	0.1	0.762353
21.901683	0.1	0.763703
21.903350	0.1	0.765352
21.905017	0.1	0.767428
21.906683	0.1	0.770180
21.908350	0.1	0.773459
21.910017	0.1	0.776392
21.911683	0.1	0.778618
21.913350	0.1	0.780737
21.915017	0.1	0.783373
21.916683	0.1	0.786623
21.918350	0.1	0.790209
21.920017	0.1	0.793240
21.921683	0.1	0.794153
21.923350	0.1	0.791899
21.925017	0.1	0.786916
21.926683	0.1	0.780695
21.928350	0.1	0.774958
21.930017	0.1	0.770888
21.931683	0.1	0.768509
21.933350	0.1	0.767130
21.935017	0.1	0.766143
21.936683	0.1	0.764909
21.938350	0.1	0.762483
21.940017	0.1	0.758367
21.941683	0.1	0.753477
21.943350	0.1	0.750027
21.945017	0.1	0.750101
21.946683	0.1	0.754166
21.948350	0.1	0.760690
21.950017	0.1	0.767210
21.951683	0.1	0.771936
21.953350	0.1	0.774343
21.955017	0.1	0.775210
21.956683	0.1	0.776160
21.958350	0.1	0.778143
21.960017	0.1	0.780672
21.961683	0.1	0.783014
21.963350	0.1	0.785063
21.965017	0.1	0.786926
21.966683	0.1	0.788714
21.968350	0.1	0.791219
21.970017	0.1	0.795745
21.971683	0.1	0.803038
21.973350	0.1	0.812630
21.975017	0.1	0.822735
21.976683	0.1	0.830968
21.978350	0.1	0.836058
21.980017	0.1	0.838446
21.981683	0.1	0.839252
21.983350	0.1	0.839476
21.985017	0.1	0.840588
21.986683	0.1	0.844570
21.988350	0.1	0.852440
21.990017	0.1	0.863583
21.991683	0.1	0.876505
21.993350	0.1	0.889595
21.995017	0.1	0.901818
21.996683	0.1	0.913185
21.998350	0.1	0.924361
22.000017	0.1	0.935756
22.001683	0.1	0.947360
22.003350	0.1	0.959402
22.005017	0.1	0.972417
22.006683	0.1	0.985987
22.008350	0.1	0.998713
22.010017	0.1	1.010234
22.011683	0.1	1.022075
22.013350	0.1	1.035873
22.015017	0.1	1.051901
22.016683	0.1	1.069652
22.018350	0.1	1.088851
22.020017	0.1	1.109173
22.021683	0.1	1.129801
22.023350	0.1	1.149913
22.025017	0.1	1.169164
22.026683	0.1	1.187585
22.028350	0.1	1.205765
22.030017	0.1	1.224955
22.031683	0.1	1.246268
22.033350	0.1	1.269528
22.035017	0.1	1.293332
22.036683	0.1	1.316592
22.038350	0.1	1.339209
22.040017	0.1	1.362031
22.041683	0.1	1.386930
22.043350	0.1	1.415545
22.045017	0.1	1.447569
22.046683	0.1	1.481362
22.048350	0.1	1.515457
22.050017	0.1	1.549078
22.051683	0.1	1.582038
22.053350	0.1	1.614448
22.055017	0.1	1.646564
22.056683	0.1	1.679379
22.058350	0.1	1.714714
22.060017	0.1	1.753569
22.061683	0.1	1.795655
22.063350	0.1	1.841090
22.065017	0.1	1.890236
22.066683	0.1	1.941612
22.068350	0.1	1.991889
22.070017	0.1	2.038563
22.071683	0.1	2.082014
22.073350	0.1	2.124361
22.075017	0.1	2.167062
22.076683	0.1	2.210210
22.078350	0.1	2.253265
22.080017	0.1	2.296115
22.081683	0.1	2.339394
22.083350	0.1	2.383906
22.085017	0.1	2.429741
22.086683	0.1	2.475567
22.088350	0.1	2.519125
22.090017	0.1	2.558739
22.091683	0.1	2.594008
22.093350	0.1	2.625147
22.095017	0.1	2.652169
22.096683	0.1	2.674959
22.098350	0.1	2.693539
22.100017	0.1	2.708319
22.101683	0.1	2.720212
22.103350	0.1	2.730321
22.105017	0.1	2.739145
22.106683	0.1	2.746298
22.108350	0.1	2.751015
22.110017	0.1	2.752650
22.111683	0.1	2.750875
22.113350	0.1	2.745711
22.115017	0.1	2.736975
22.116683	0.1	2.724347
22.118350	0.1	2.708300
22.120017	0.1	2.690093
22.121683	0.1	2.670218
22.123350	0.1	2.647545
22.125017	0.1	2.620318
22.126683	0.1	2.588071
22.128350	0.1	2.552127
22.130017	0.1	2.514403
22.131683	0.1	2.476098
22.133350	0.1	2.437164
22.135017	0.1	2.397117
22.136683	0.1	2.356186
22.138350	0.1	2.315263
22.140017	0.1	2.275435
22.141683	0.1	2.238057
22.143350	0.1	2.204380
22.145017	0.1	2.174154
22.146683	0.1	2.145506
22.148350	0.1	2.116403
22.150017	0.1	2.085920
22.151683	0.1	2.055196
22.153350	0.1	2.027089
22.155017	0.1	2.003899
22.156683	0.1	1.985733
22.158350	0.1	1.971470
22.160017	0.1	1.960597
22.161683	0.1	1.953617
22.163350	0.1	1.950902
22.165017	0.1	1.951591
22.166683	0.1	1.954534
22.168350	0.1	1.959470
22.170017	0.1	1.966972
22.171683	0.1	1.977906
22.173350	0.1	1.992844
22.175017	0.1	2.012071
22.176683	0.1	2.035685
22.178350	0.1	2.063117
22.180017	0.1	2.093301
22.181683	0.1	2.125585
22.183350	0.1	2.160319
22.185017	0.1	2.198615
22.186683	0.1	2.241009
22.188350	0.1	2.287012
22.190017	0.1	2.336497
22.191683	0.1	2.390137
22.193350	0.1	2.448643
22.195017	0.1	2.512634
22.196683	0.1	2.582530
22.198350	0.1	2.658311
22.200017	0.1	2.739215
22.201683	0.1	2.823188
22.203350	0.1	2.907985
22.205017	0.1	2.993015
22.206683	0.1	3.078897
22.208350	0.1	3.165831
22.210017	0.1	3.252788
22.211683	0.1	3.337986
22.213350	0.1	3.420375
22.215017	0.1	3.500469
22.216683	0.1	3.579413
22.218350	0.1	3.657900
22.220017	0.1	3.735912
22.221683	0.1	3.812783
22.223350	0.1	3.887876
22.225017	0.1	3.961693
22.226683	0.1	4.035407
22.228350	0.1	4.108376
22.230017	0.1	4.177676
22.231683	0.1	4.240940
22.233350	0.1	4.297541
22.235017	0.1	4.347200
22.236683	0.1	4.389524
22.238350	0.1	4.424569
22.240017	0.1	4.452891
22.241683	0.1	4.474605
22.243350	0.1	4.488975
22.245017	0.1	4.496030
22.246683	0.1	4.496844
22.248350	0.1	4.491280
22.250017	0.1	4.477385
22.251683	0.1	4.453473
22.253350	0.1	4.419466
22.255017	0.1	4.376411
22.256683	0.1	4.325463
22.258350	0.1	4.267781
22.260017	0.1	4.204838
22.261683	0.1	4.137685
22.263350	0.1	4.066271
22.265017	0.1	3.990093
22.266683	0.1	3.908533
22.268350	0.1	3.820667
22.270017	0.1	3.726562
22.271683	0.1	3.628521
22.273350	0.1	3.529456
22.275017	0.1	3.430364
22.276683	0.1	3.330475
22.278350	0.1	3.228420
22.280017	0.1	3.122790
22.281683	0.1	3.013089
22.283350	0.1	2.900874
22.285017	0.1	2.789227
22.286683	0.1	2.680612
22.288350	0.1	2.575414
22.290017	0.1	2.472494
22.291683	0.1	2.370505
22.293350	0.1	2.268967
22.295017	0.1	2.168994
22.296683	0.1	2.072854
22.298350	0.1	1.981915
22.300017	0.1	1.895567
22.301683	0.1	1.812740
22.303350	0.1	1.733098
22.305017	0.1	1.657014
22.306683	0.1	1.585204
22.308350	0.1	1.517916
22.310017	0.1	1.454386
22.311683	0.1	1.393403
22.313350	0.1	1.334171
22.315017	0.1	1.276704
22.316683	0.1	1.221676
22.318350	0.1	1.170188
22.320017	0.1	1.123319
22.321683	0.1	1.081554
22.323350	0.1	1.045014
22.325017	0.1	1.013577
22.326683	0.1	0.986317
22.328350	0.1	0.962061
22.330017	0.1	0.940203
22.331683	0.1	0.920207
22.333350	0.1	0.901464
22.335017	0.1	0.883965
22.336683	0.1	0.868379
22.338350	0.1	0.855299
22.340017	0.1	0.845008
22.341683	0.1	0.837459
22.343350	0.1	0.832179
22.345017	0.1	0.828640
22.346683	0.1	0.826684
22.348350	0.1	0.826018
22.350017	0.1	0.826041
22.351683	0.1	0.826358
22.353350	0.1	0.826810
22.355017	0.1	0.827615
22.356683	0.1	0.829464
22.358350	0.1	0.832942
22.360017	0.1	0.838209
22.361683	0.1	0.844891
22.363350	0.1	0.852528
22.365017	0.1	0.861338
22.366683	0.1	0.871834
22.368350	0.1	0.884258
22.370017	0.1	0.898778
22.371683	0.1	0.915355
22.373350	0.1	0.933609
22.375017	0.1	0.953120
22.376683	0.1	0.973451
22.378350	0.1	0.994103
22.380017	0.1	1.014997
22.381683	0.1	1.036888
22.383350	0.1	1.060907
22.385017	0.1	1.088036
22.386683	0.1	1.119045
22.388350	0.1	1.153494
22.390017	0.1	1.188884
22.391683	0.1	1.222468
22.393350	0.1	1.253523
22.395017	0.1	1.283344
22.396683	0.1	1.314203
22.398350	0.1	1.347847
22.400017	0.1	1.384565
22.401683	0.1	1.423997
22.403350	0.1	1.466246
22.405017	0.1	1.511178
22.406683	0.1	1.557521
22.408350	0.1	1.604208
22.410017	0.1	1.651524
22.411683	0.1	1.699766
22.413350	0.1	1.748926
22.415017	0.1	1.799855
22.416683	0.1	1.853826
22.418350	0.1	1.911037
22.420017	0.1	1.970627
22.421683	0.1	2.032346
22.423350	0.1	2.097539
22.425017	0.1	2.168035
22.426683	0.1	2.244087
22.428350	0.1	2.323836
22.430017	0.1	2.405196
22.431683	0.1	2.487698
22.433350	0.1	2.571763
22.435017	0.1	2.657375
22.436683	0.1	2.744431
22.438350	0.1	2.833912
22.440017	0.1	2.928115
22.441683	0.1	3.029150
22.443350	0.1	3.137491
22.445017	0.1	3.252300
22.446683	0.1	3.372217
22.448350	0.1	3.495906
22.450017	0.1	3.622654
22.451683	0.1	3.752084
22.453350	0.1	3.883815
22.455017	0.1	4.018280
22.456683	0.1	4.157093
22.458350	0.1	4.302417
22.460017	0.1	4.456276
22.461683	0.1	4.619700
22.463350	0.1	4.792521
22.465017	0.1	4.974236
22.466683	0.1	5.164412
22.468350	0.1	5.362416
22.470017	0.1	5.567623
22.471683	0.1	5.779699
22.473350	0.1	5.998663
22.475017	0.1	6.224746
22.476683	0.1	6.458121
22.478350	0.1	6.699269
22.480017	0.1	6.949115
22.481683	0.1	7.208288
22.483350	0.1	7.477477
22.485017	0.1	7.758085
22.486683	0.1	8.050911
22.488350	0.1	8.355053
22.490017	0.1	8.669253
22.491683	0.1	8.993666
22.493350	0.1	9.329976
22.495017	0.1	9.680614
22.496683	0.1	10.047597
22.498350	0.1	10.431558
22.500017	0.1	10.832236
22.501683	0.1	11.249129
22.503350	0.1	11.682003
22.505017	0.1	12.131524
22.506683	0.1	12.598955
22.508350	0.1	13.085515
22.510017	0.1	13.592532
22.511683	0.1	14.121672
22.513350	0.1	14.674747
22.515017	0.1	15.253262
22.516683	0.1	15.857997
22.518350	0.1	16.489024
22.520017	0.1	17.146170
22.521683	0.1	17.829719
22.523350	0.1	18.540691
22.525017	0.1	19.279858
22.526683	0.1	20.046714
22.528350	0.1	20.840317
22.530017	0.1	21.660384
22.531683	0.1	22.506961
22.533350	0.1	23.380071
22.535017	0.1	24.279458
22.536683	0.1	25.203810
22.538350	0.1	26.151179
22.540017	0.1	27.119331
22.541683	0.1	28.104512
22.543350	0.1	29.101735
22.545017	0.1	30.106334
22.546683	0.1	31.114011
22.548350	0.1	32.121050
22.550017	0.1	33.125016
22.551683	0.1	34.123175
22.553350	0.1	35.110824
22.555017	0.1	36.082421
22.556683	0.1	37.032105
22.558350	0.1	37.952778
22.560017	0.1	38.837125
22.561683	0.1	39.679818
22.563350	0.1	40.477468
22.565017	0.1	41.226363
22.566683	0.1	41.921116
22.568350	0.1	42.555551
22.570017	0.1	43.124501
22.571683	0.1	43.624230
22.573350	0.1	44.051176
22.575017	0.1	44.401344
22.576683	0.1	44.671390
22.578350	0.1	44.859969
22.580017	0.1	44.967481
22.581683	0.1	44.994573
22.583350	0.1	44.941320
22.585017	0.1	44.807238
22.586683	0.1	44.591525
22.588350	0.1	44.293227
22.590017	0.1	43.911720
22.591683	0.1	43.448191
22.593350	0.1	42.906115
22.595017	0.1	42.289821
22.596683	0.1	41.603823
22.598350	0.1	40.853913
22.600017	0.1	40.046936
22.601683	0.1	39.188070
22.603350	0.1	38.279775
22.605017	0.1	37.324112
22.606683	0.1	36.324966
22.608350	0.1	35.288422
22.610017	0.1	34.221495
22.611683	0.1	33.129752
22.613350	0.1	32.016784
22.615017	0.1	30.886466
22.616683	0.1	29.744543
22.618350	0.1	28.597685
22.620017	0.1	27.451944
22.621683	0.1	26.312582
22.623350	0.1	25.183968
22.625017	0.1	24.069292
22.626683	0.1	22.971453
22.628350	0.1	21.893880
22.630017	0.1	20.839721
22.631683	0.1	19.811159
22.633350	0.1	18.809503
22.635017	0.1	17.835675
22.636683	0.1	16.890988
22.638350	0.1	15.977090
22.640017	0.1	15.095775
22.641683	0.1	14.249515
22.643350	0.1	13.440987
22.645017	0.1	12.671389
22.646683	0.1	11.940193
22.648350	0.1	11.246344
22.650017	0.1	10.589235
22.651683	0.1	9.968616
22.653350	0.1	9.383620
22.655017	0.1	8.832752
22.656683	0.1	8.314480
22.658350	0.1	7.827459
22.660017	0.1	7.370911
22.661683	0.1	6.944803
22.663350	0.1	6.549801
22.665017	0.1	6.187069
22.666683	0.1	5.856953
22.668350	0.1	5.557388
22.670017	0.1	5.284357
22.671683	0.1	5.034092
22.673350	0.1	4.804875
22.675017	0.1	4.596775
22.676683	0.1	4.409719
22.678350	0.1	4.242035
22.680017	0.1	4.091416
22.681683	0.1	3.956873
22.683350	0.1	3.839131
22.685017	0.1	3.739437
22.686683	0.1	3.657462
22.688350	0.1	3.590230
22.690017	0.1	3.534178
22.691683	0.1	3.487868
22.693350	0.1	3.451519
22.695017	0.1	3.425642
22.696683	0.1	3.411262
22.698350	0.1	3.409181
22.700017	0.1	3.418401
22.701683	0.1	3.436874
22.703350	0.1	3.463412
22.705017	0.1	3.497824
22.706683	0.1	3.540018
22.708350	0.1	3.589443
22.710017	0.1	3.644866
22.711683	0.1	3.704447
22.713350	0.1	3.766986
22.715017	0.1	3.833203
22.716683	0.1	3.904509
22.718350	0.1	3.980687
22.720017	0.1	4.060171
22.721683	0.1	4.142076
22.723350	0.1	4.226416
22.725017	0.1	4.312522
22.726683	0.1	4.398949
22.728350	0.1	4.484928
22.730017	0.1	4.569753
22.731683	0.1	4.651994
22.733350	0.1	4.731212
22.735017	0.1	4.808349
22.736683	0.1	4.883441
22.738350	0.1	4.955116
22.740017	0.1	5.022241
22.741683	0.1	5.084425
22.743350	0.1	5.141250
22.745017	0.1	5.192221
22.746683	0.1	5.237148
22.748350	0.1	5.275994
22.750017	0.1	5.308711
22.751683	0.1	5.335729
22.753350	0.1	5.358071
22.755017	0.1	5.375580
22.756683	0.1	5.385694
22.758350	0.1	5.385345
22.760017	0.1	5.372921
22.761683	0.1	5.348623
22.763350	0.1	5.314243
22.765017	0.1	5.272478
22.766683	0.1	5.225562
22.768350	0.1	5.173841
22.770017	0.1	5.115992
22.771683	0.1	5.050460
22.773350	0.1	4.975772
22.775017	0.1	4.891106
22.776683	0.1	4.797457
22.778350	0.1	4.696888
22.780017	0.1	4.591439
22.781683	0.1	4.483443
22.783350	0.1	4.374650
22.785017	0.1	4.264922
22.786683	0.1	4.153354
22.788350	0.1	4.039593
22.790017	0.1	3.923033
22.791683	0.1	3.802585
22.793350	0.1	3.678193
22.795017	0.1	3.551454
22.796683	0.1	3.424510
22.798350	0.1	3.298717
22.800017	0.1	3.174488
22.801683	0.1	3.052480
22.803350	0.1	2.933745
22.805017	0.1	2.818564
22.806683	0.1	2.706372
22.808350	0.1	2.596388
22.810017	0.1	2.487907
22.811683	0.1	2.380870
22.813350	0.1	2.276422
22.815017	0.1	2.176510
22.816683	0.1	2.082386
22.818350	0.1	1.993435
22.820017	0.1	1.907647
22.821683	0.1	1.823194
22.823350	0.1	1.739874
22.825017	0.1	1.658960
22.826683	0.1	1.581865
22.828350	0.1	1.509301
22.830017	0.1	1.441203
22.831683	0.1	1.377254
22.833350	0.1	1.317570
22.835017	0.1	1.262291
22.836683	0.1	1.211190
22.838350	0.1	1.164740
22.840017	0.1	1.124507
22.841683	0.1	1.090774
22.843350	0.1	1.061116
22.845017	0.1	1.032478
22.846683	0.1	1.003235
22.848350	0.1	0.973260
22.850017	0.1	0.943700
22.851683	0.1	0.916249
22.853350	0.1	0.891802
22.855017	0.1	0.870069
22.856683	0.1	0.850186
22.858350	0.1	0.831503
22.860017	0.1	0.813999
22.861683	0.1	0.798246
22.863350	0.1	0.785105
22.865017	0.1	0.774460
22.866683	0.1	0.764048
22.868350	0.1	0.751396
22.870017	0.1	0.736495
22.871683	0.1	0.721388
22.873350	0.1	0.708331
22.875017	0.1	0.698459
22.876683	0.1	0.691172
22.878350	0.1	0.685053
22.880017	0.1	0.679702
22.881683	0.1	0.676038
22.883350	0.1	0.674413
22.885017	0.1	0.673863
22.886683	0.1	0.673435
22.888350	0.1	0.672573
22.890017	0.1	0.670510
22.891683	0.1	0.666990
22.893350	0.1	0.662897
22.895017	0.1	0.659772
22.896683	0.1	0.658846
22.898350	0.1	0.659744
22.900017	0.1	0.660517
22.901683	0.1	0.660080
22.903350	0.1	0.659376
22.905017	0.1	0.659777
22.906683	0.1	0.662091
22.908350	0.1	0.666692
22.910017	0.1	0.672811
22.911683	0.1	0.678529
22.913350	0.1	0.682380
22.915017	0.1	0.684243
22.916683	0.1	0.684853
22.918350	0.1	0.685598
22.920017	0.1	0.688485
22.921683	0.1	0.694757
22.923350	0.1	0.703358
22.925017	0.1	0.711414
22.926683	0.1	0.716997
22.928350	0.1	0.721412
22.930017	0.1	0.727731
22.931683	0.1	0.736830
22.933350	0.1	0.746553
22.935017	0.1	0.754907
22.936683	0.1	0.762087
22.938350	0.1	0.769324
22.940017	0.1	0.776923
22.941683	0.1	0.784183
22.943350	0.1	0.790791
22.945017	0.1	0.797259
22.946683	0.1	0.804202
22.948350	0.1	0.811862
22.950017	0.1	0.820109
22.951683	0.1	0.828714
22.953350	0.1	0.837771
22.955017	0.1	0.847685
22.956683	0.1	0.858391
22.958350	0.1	0.869390
22.960017	0.1	0.881003
22.961683	0.1	0.894098
22.963350	0.1	0.908421
22.965017	0.1	0.922941
22.966683	0.1	0.937590
22.968350	0.1	0.953106
22.970017	0.1	0.969856
22.971683	0.1	0.987421
22.973350	0.1	1.005102
22.975017	0.1	1.022718
22.976683	0.1	1.040567
22.978350	0.1	1.058900
22.980017	0.1	1.077913
22.981683	0.1	1.098230
22.983350	0.1	1.120409
22.985017	0.1	1.143659
22.986683	0.1	1.166803
22.988350	0.1	1.190421
22.990017	0.1	1.216372
22.991683	0.1	1.245867
22.993350	0.1	1.278948
22.995017	0.1	1.314455
22.996683	0.1	1.350110
22.998350	0.1	1.383913
23.000017	0.1	1.415187
23.001683	0.1	1.444682
23.003350	0.1	1.474349
23.005017	0.1	1.506582
23.006683	0.1	1.543430
23.008350	0.1	1.585931
23.010017	0.1	1.632925
23.011683	0.1	1.681293
23.013350	0.1	1.728176
23.015017	0.1	1.772214
23.016683	0.1	1.812861
23.018350	0.1	1.849616
23.020017	0.1	1.882724
23.021683	0.1	1.914394
23.023350	0.1	1.947600
23.025017	0.1	1.983615
23.026683	0.1	2.021864
23.028350	0.1	2.061417
23.030017	0.1	2.101627
23.031683	0.1	2.141562
23.033350	0.1	2.179737
23.035017	0.1	2.215272
23.036683	0.1	2.248907
23.038350	0.1	2.281843
23.040017	0.1	2.314122
23.041683	0.1	2.344358
23.043350	0.1	2.370770
23.045017	0.1	2.392526
23.046683	0.1	2.410281
23.048350	0.1	2.425201
23.050017	0.1	2.437527
23.051683	0.1	2.446859
23.053350	0.1	2.453346
23.055017	0.1	2.457285
23.056683	0.1	2.458566
23.058350	0.1	2.457313
23.060017	0.1	2.453504
23.061683	0.1	2.445951
23.063350	0.1	2.433374
23.065017	0.1	2.415800
23.066683	0.1	2.393862
23.068350	0.1	2.367864
23.070017	0.1	2.338220
23.071683	0.1	2.306104
23.073350	0.1	2.273032
23.075017	0.1	2.239347
23.076683	0.1	2.204226
23.078350	0.1	2.167020
23.080017	0.1	2.127653
23.081683	0.1	2.085948
23.083350	0.1	2.041431
23.085017	0.1	1.993873
23.086683	0.1	1.943815
23.088350	0.1	1.892434
23.090017	0.1	1.840950
23.091683	0.1	1.789914
23.093350	0.1	1.738896
23.095017	0.1	1.687133
23.096683	0.1	1.634131
23.098350	0.1	1.579877
23.100017	0.1	1.525902
23.101683	0.1	1.475117
23.103350	0.1	1.428924
23.105017	0.1	1.386050
23.106683	0.1	1.344667
23.108350	0.1	1.304075
23.110017	0.1	1.264415
23.111683	0.1	1.225914
23.113350	0.1	1.188135
23.115017	0.1	1.150160
23.116683	0.1	1.111762
23.118350	0.1	1.073596
23.120017	0.1	1.036329
23.121683	0.1	1.000748
23.123350	0.1	0.968273
23.125017	0.1	0.939933
23.126683	0.1	0.914996
23.128350	0.1	0.891425
23.130017	0.1	0.867783
23.131683	0.1	0.844994
23.133350	0.1	0.825436
23.135017	0.1	0.810320
23.136683	0.1	0.798921
23.138350	0.1	0.789734
23.140017	0.1	0.781459
23.141683	0.1	0.773538
23.143350	0.1	0.766264
23.145017	0.1	0.760048
23.146683	0.1	0.754502
23.148350	0.1	0.748704
23.150017	0.1	0.742199
23.151683	0.1	0.735349
23.153350	0.1	0.728713
23.155017	0.1	0.722529
23.156683	0.1	0.717025
23.158350	0.1	0.712760
23.160017	0.1	0.710050
23.161683	0.1	0.708438
23.163350	0.1	0.706944
23.165017	0.1	0.704895
23.166683	0.1	0.702241
23.168350	0.1	0.699712
23.170017	0.1	0.698464
23.171683	0.1	0.698762
23.173350	0.1	0.699447
23.175017	0.1	0.699111
23.176683	0.1	0.697155
23.178350	0.1	0.693616
23.180017	0.1	0.689011
23.181683	0.1	0.684471
23.183350	0.1	0.680764
23.185017	0.1	0.677472
23.186683	0.1	0.673914
23.188350	0.1	0.670380
23.190017	0.1	0.667814
23.191683	0.1	0.666799
23.193350	0.1	0.667083
23.195017	0.1	0.667362
23.196683	0.1	0.666059
23.198350	0.1	0.663092
23.200017	0.1	0.659530
23.201683	0.1	0.655255
23.203350	0.1	0.648848
23.205017	0.1	0.639739
23.206683	0.1	0.629118
23.208350	0.1	0.618724
23.210017	0.1	0.609793
23.211683	0.1	0.603003
23.213350	0.1	0.598207
23.215017	0.1	0.593956
23.216683	0.1	0.588601
23.218350	0.1	0.581951
23.220017	0.1	0.575129
23.221683	0.1	0.569834
23.223350	0.1	0.567460
23.225017	0.1	0.567441
23.226683	0.1	0.567068
23.228350	0.1	0.563948
23.230017	0.1	0.558151
23.231683	0.1	0.551715
23.233350	0.1	0.546472
23.235017	0.1	0.542831
23.236683	0.1	0.540158
23.238350	0.1	0.537694
23.240017	0.1	0.535171
23.241683	0.1	0.532512
23.243350	0.1	0.529587
23.245017	0.1	0.526276
23.246683	0.1	0.522258
23.248350	0.1	0.517094
23.250017	0.1	0.510802
23.251683	0.1	0.504227
23.253350	0.1	0.498737
23.255017	0.1	0.495324
23.256683	0.1	0.494067
23.258350	0.1	0.494672
23.260017	0.1	0.496847
23.261683	0.1	0.499724
23.263350	0.1	0.501969
23.265017	0.1	0.503021
23.266683	0.1	0.503780
23.268350	0.1	0.505298
23.270017	0.1	0.507524
23.271683	0.1	0.509922
23.273350	0.1	0.512828
23.275017	0.1	0.517406
23.276683	0.1	0.523841
23.278350	0.1	0.530663
23.280017	0.1	0.536582
23.281683	0.1	0.541364
23.283350	0.1	0.544903
23.285017	0.1	0.546621
23.286683	0.1	0.545718
23.288350	0.1	0.542300
23.290017	0.1	0.538202
23.291683	0.1	0.536311
23.293350	0.1	0.538821
23.295017	0.1	0.545899
23.296683	0.1	0.555813
23.298350	0.1	0.566165
23.300017	0.1	0.575120
23.301683	0.1	0.581960
23.303350	0.1	0.586822
23.305017	0.1	0.590268
23.306683	0.1	0.592852
23.308350	0.1	0.594780
23.310017	0.1	0.595977
23.311683	0.1	0.596773
23.313350	0.1	0.598156
23.315017	0.1	0.600973
23.316683	0.1	0.605052
23.318350	0.1	0.609695
23.320017	0.1	0.614324
23.321683	0.1	0.617900
23.323350	0.1	0.619339
23.325017	0.1	0.619171
23.326683	0.1	0.618999
23.328350	0.1	0.619628
23.330017	0.1	0.621085
23.331683	0.1	0.623390
23.333350	0.1	0.626091
23.335017	0.1	0.628238
23.336683	0.1	0.629360
23.338350	0.1	0.629588
23.340017	0.1	0.629155
23.341683	0.1	0.628177
23.343350	0.1	0.626715
23.345017	0.1	0.625215
23.346683	0.1	0.624335
23.348350	0.1	0.624377
23.350017	0.1	0.625351
23.351683	0.1	0.626771
23.353350	0.1	0.627423
23.355017	0.1	0.626245
23.356683	0.1	0.622924
23.358350	0.1	0.617355
23.360017	0.1	0.609709
23.361683	0.1	0.600433
23.363350	0.1	0.589769
23.365017	0.1	0.578272
23.366683	0.1	0.567744
23.368350	0.1	0.560717
23.370017	0.1	0.558593
23.371683	0.1	0.560568
23.373350	0.1	0.564288
23.375017	0.1	0.566905
23.376683	0.1	0.565969
23.378350	0.1	0.560554
23.380017	0.1	0.551860
23.381683	0.1	0.542141
23.383350	0.1	0.532898
23.385017	0.1	0.524591
23.386683	0.1	0.517466
23.388350	0.1	0.511589
23.390017	0.1	0.506612
23.391683	0.1	0.502518
23.393350	0.1	0.499887
23.395017	0.1	0.498863
23.396683	0.1	0.498756
23.398350	0.1	0.498742
23.400017	0.1	0.498486
23.401683	0.1	0.498244
23.403350	0.1	0.498686
23.405017	0.1	0.500293
23.406683	0.1	0.502798
23.408350	0.1	0.505806
23.410017	0.1	0.509820
23.411683	0.1	0.515627
23.413350	0.1	0.522453
23.415017	0.1	0.527650
23.416683	0.1	0.528898
23.418350	0.1	0.526160
23.420017	0.1	0.521191
23.421683	0.1	0.515888
23.423350	0.1	0.511110
23.425017	0.1	0.507077
23.426683	0.1	0.504530
23.428350	0.1	0.504632
23.430017	0.1	0.508064
23.431683	0.1	0.514672
23.433350	0.1	0.523138
23.435017	0.1	0.531152
23.436683	0.1	0.536721
23.438350	0.1	0.539334
23.440017	0.1	0.539911
23.441683	0.1	0.539930
23.443350	0.1	0.540232
23.445017	0.1	0.540186
23.446683	0.1	0.538551
23.448350	0.1	0.535543
23.450017	0.1	0.533150
23.451683	0.1	0.532940
23.453350	0.1	0.534770
23.455017	0.1	0.537802
23.456683	0.1	0.540786
23.458350	0.1	0.541825
23.460017	0.1	0.539562
23.461683	0.1	0.534393
23.463350	0.1	0.528498
23.465017	0.1	0.524479
23.466683	0.1	0.523217
23.468350	0.1	0.523659
23.470017	0.1	0.524377
23.471683	0.1	0.524167
23.473350	0.1	0.522379
23.475017	0.1	0.520092
23.476683	0.1	0.519273
23.478350	0.1	0.520204
23.480017	0.1	0.521583
23.481683	0.1	0.522705
23.483350	0.1	0.523585
23.485017	0.1	0.523506
23.486683	0.1	0.521461
23.488350	0.1	0.518123
23.490017	0.1	0.515198
23.491683	0.1	0.513219
23.493350	0.1	0.511697
23.495017	0.1	0.510565
23.496683	0.1	0.510379
23.498350	0.1	0.511738
23.500017	0.1	0.514654
23.501683	0.1	0.518286
23.503350	0.1	0.522123
23.505017	0.1	0.527017
23.506683	0.1	0.533545
23.508350	0.1	0.540055
23.510017	0.1	0.544228
23.511683	0.1	0.545913
23.513350	0.1	0.547073
23.515017	0.1	0.549252
23.516683	0.1	0.552800
23.518350	0.1	0.557960
23.520017	0.1	0.564912
23.521683	0.1	0.573481
23.523350	0.1	0.583688
23.525017	0.1	0.595497
23.526683	0.1	0.607427
23.528350	0.1	0.617076
23.530017	0.1	0.623758
23.531683	0.1	0.629439
23.533350	0.1	0.636461
23.535017	0.1	0.645933
23.536683	0.1	0.658166
23.538350	0.1	0.672997
23.540017	0.1	0.689551
23.541683	0.1	0.706310
23.543350	0.1	0.721724
23.545017	0.1	0.735582
23.546683	0.1	0.749328
23.548350	0.1	0.764374
23.550017	0.1	0.780839
23.551683	0.1	0.798139
23.553350	0.1	0.816239
23.555017	0.1	0.836174
23.556683	0.1	0.858773
23.558350	0.1	0.883476
23.560017	0.1	0.909348
23.561683	0.1	0.936184
23.563350	0.1	0.964520
23.565017	0.1	0.995444
23.566683	0.1	1.029721
23.568350	0.1	1.067081
23.570017	0.1	1.106919
23.571683	0.1	1.149140
23.573350	0.1	1.193853
23.575017	0.1	1.240247
23.576683	0.1	1.286576
23.578350	0.1	1.332480
23.580017	0.1	1.380085
23.581683	0.1	1.431354
23.583350	0.1	1.485343
23.585017	0.1	1.539588
23.586683	0.1	1.593754
23.588350	0.1	1.650648
23.590017	0.1	1.713317
23.591683	0.1	1.782081
23.593350	0.1	1.855125
23.595017	0.1	1.931181
23.596683	0.1	2.011000
23.598350	0.1	2.096593
23.600017	0.1	2.188869
23.601683	0.1	2.286411
23.603350	0.1	2.387152
23.605017	0.1	2.490161
23.606683	0.1	2.595442
23.608350	0.1	2.703439
23.610017	0.1	2.815551
23.611683	0.1	2.934304
23.613350	0.1	3.061071
23.615017	0.1	3.194311
23.616683	0.1	3.331420
23.618350	0.1	3.471035
23.620017	0.1	3.613089
23.621683	0.1	3.758613
23.623350	0.1	3.910186
23.625017	0.1	4.070532
23.626683	0.1	4.239948
23.628350	0.1	4.416355
23.630017	0.1	4.597758
23.631683	0.1	4.783799
23.633350	0.1	4.975456
23.635017	0.1	5.174042
23.636683	0.1	5.379976
23.638350	0.1	5.592629
23.640017	0.1	5.811946
23.641683	0.1	6.039543
23.643350	0.1	6.277063
23.645017	0.1	6.524231
23.646683	0.1	6.779106
23.648350	0.1	7.039444
23.650017	0.1	7.304652
23.651683	0.1	7.577017
23.653350	0.1	7.859743
23.655017	0.1	8.154144
23.656683	0.1	8.459799
23.658350	0.1	8.776281
23.660017	0.1	9.103329
23.661683	0.1	9.439788
23.663350	0.1	9.784508
23.665017	0.1	10.138536
23.666683	0.1	10.504862
23.668350	0.1	10.886150
23.670017	0.1	11.283476
23.671683	0.1	11.696392
23.673350	0.1	12.124442
23.675017	0.1	12.569409
23.676683	0.1	13.034344
23.678350	0.1	13.520396
23.680017	0.1	14.027143
23.681683	0.1	14.554518
23.683350	0.1	15.101824
23.685017	0.1	15.667281
23.686683	0.1	16.250815
23.688350	0.1	16.854899
23.690017	0.1	17.481828
23.691683	0.1	18.132390
23.693350	0.1	18.807454
23.695017	0.1	19.508274
23.696683	0.1	20.234901
23.698350	0.1	20.986232
23.700017	0.1	21.761269
23.701683	0.1	22.559688
23.703350	0.1	23.381780
23.705017	0.1	24.227421
23.706683	0.1	25.095111
23.708350	0.1	25.982088
23.710017	0.1	26.884466
23.711683	0.1	27.797371
23.713350	0.1	28.716144
23.715017	0.1	29.637595
23.716683	0.1	30.559367
23.718350	0.1	31.478019
23.720017	0.1	32.389434
23.721683	0.1	33.290410
23.723350	0.1	34.177685
23.725017	0.1	35.046493
23.726683	0.1	35.891272
23.728350	0.1	36.706221
23.730017	0.1	37.485124
23.731683	0.1	38.222387
23.733350	0.1	38.913293
23.735017	0.1	39.552660
23.736683	0.1	40.135202
23.738350	0.1	40.657274
23.740017	0.1	41.116960
23.741683	0.1	41.512530
23.743350	0.1	41.840947
23.745017	0.1	42.097969
23.746683	0.1	42.279391
23.748350	0.1	42.381766
23.750017	0.1	42.402288
23.751683	0.1	42.339345
23.753350	0.1	42.194398
23.755017	0.1	41.972250
23.756683	0.1	41.677575
23.758350	0.1	41.311844
23.760017	0.1	40.874374
23.761683	0.1	40.365052
23.763350	0.1	39.785393
23.765017	0.1	39.138724
23.766683	0.1	38.430905
23.768350	0.1	37.669246
23.770017	0.1	36.858972
23.771683	0.1	36.001639
23.773350	0.1	35.098107
23.775017	0.1	34.151925
23.776683	0.1	33.169091
23.778350	0.1	32.155891
23.780017	0.1	31.117504
23.781683	0.1	30.058660
23.783350	0.1	28.985008
23.785017	0.1	27.902890
23.786683	0.1	26.817941
23.788350	0.1	25.734226
23.790017	0.1	24.655033
23.791683	0.1	23.584212
23.793350	0.1	22.525787
23.795017	0.1	21.482608
23.796683	0.1	20.456552
23.798350	0.1	19.449852
23.800017	0.1	18.465221
23.801683	0.1	17.504818
23.803350	0.1	16.570161
23.805017	0.1	15.662843
23.806683	0.1	14.784988
23.808350	0.1	13.939268
23.810017	0.1	13.128282
23.811683	0.1	12.353212
23.813350	0.1	11.613439
23.815017	0.1	10.907864
23.816683	0.1	10.236162
23.818350	0.1	9.598322
23.820017	0.1	8.993405
23.821683	0.1	8.419929
23.823350	0.1	7.877392
23.825017	0.1	7.366086
23.826683	0.1	6.885896
23.828350	0.1	6.435923
23.830017	0.1	6.014709
23.831683	0.1	5.620625
23.833350	0.1	5.251970
23.835017	0.1	4.906924
23.836683	0.1	4.584258
23.838350	0.1	4.283367
23.840017	0.1	4.003658
23.841683	0.1	3.744904
23.843350	0.1	3.506704
23.845017	0.1	3.287420
23.846683	0.1	3.084941
23.848350	0.1	2.898178
23.850017	0.1	2.726838
23.851683	0.1	2.569859
23.853350	0.1	2.425103
23.855017	0.1	2.290891
23.856683	0.1	2.166908
23.858350	0.1	2.053552
23.860017	0.1	1.950930
23.861683	0.1	1.858654
23.863350	0.1	1.775878
23.865017	0.1	1.700651
23.866683	0.1	1.629977
23.868350	0.1	1.561805
23.870017	0.1	1.496514
23.871683	0.1	1.435820
23.873350	0.1	1.380886
23.875017	0.1	1.331596
23.876683	0.1	1.286711
23.878350	0.1	1.244578
23.880017	0.1	1.204456
23.881683	0.1	1.167129
23.883350	0.1	1.134099
23.885017	0.1	1.106011
23.886683	0.1	1.081866
23.888350	0.1	1.060087
23.890017	0.1	1.039659
23.891683	0.1	1.019859
23.893350	0.1	1.000003
23.895017	0.1	0.980296
23.896683	0.1	0.962107
23.898350	0.1	0.946713
23.900017	0.1	0.933930
23.901683	0.1	0.922126
23.903350	0.1	0.909381
23.905017	0.1	0.894619
23.906683	0.1	0.878493
23.908350	0.1	0.862805
23.910017	0.1	0.848440
23.911683	0.1	0.834591
23.913350	0.1	0.820057
23.915017	0.1	0.804965
23.916683	0.1	0.791228
23.918350	0.1	0.781170
23.920017	0.1	0.775410
23.921683	0.1	0.771475
23.923350	0.1	0.764965
23.925017	0.1	0.753161
23.926683	0.1	0.737156
23.928350	0.1	0.720755
23.930017	0.1	0.708299
23.931683	0.1	0.702441
23.933350	0.1	0.702059
23.935017	0.1	0.702357
23.936683	0.1	0.698525
23.938350	0.1	0.689365
23.940017	0.1	0.677085
23.941683	0.1	0.664615
23.943350	0.1	0.653714
23.945017	0.1	0.644890
23.946683	0.1	0.638124
23.948350	0.1	0.632834
23.950017	0.1	0.627474
23.951683	0.1	0.620438
23.953350	0.1	0.611763
23.955017	0.1	0.602920
23.956683	0.1	0.595222
23.958350	0.1	0.589322
23.960017	0.1	0.585495
23.961683	0.1	0.583241
23.963350	0.1	0.581252
23.965017	0.1	0.578566
23.966683	0.1	0.575059
23.968350	0.1	0.571017
23.970017	0.1	0.566766
23.971683	0.1	0.562589
23.973350	0.1	0.559017
23.975017	0.1	0.556852
23.976683	0.1	0.555883
23.978350	0.1	0.554537
23.980017	0.1	0.551394
23.981683	0.1	0.546016
23.983350	0.1	0.539091
23.985017	0.1	0.532418
23.986683	0.1	0.527715
23.988350	0.1	0.525578
23.990017	0.1	0.525899
23.991683	0.1	0.528372
23.993350	0.1	0.531799
23.995017	0.1	0.533848
23.996683	0.1	0.532637
23.998350	0.1	0.528204
24.000017	0.1	0.522374
24.001683	0.1	0.517415
24.003350	0.1	0.514332
24.005017	0.1	0.512335
24.006683	0.1	0.509820
24.008350	0.1	0.505671
24.010017	0.1	0.500050
24.011683	0.1	0.494835
24.013350	0.1	0.492684
24.015017	0.1	0.494863
24.016683	0.1	0.500339
24.018350	0.1	0.506761
24.020017	0.1	0.512078
24.021683	0.1	0.515366
24.023350	0.1	0.516856
24.025017	0.1	0.517475
24.026683	0.1	0.517922
24.028350	0.1	0.518439
24.030017	0.1	0.519520
24.031683	0.1	0.521643
24.033350	0.1	0.524488
24.035017	0.1	0.527268
24.036683	0.1	0.530090
24.038350	0.1	0.534062
24.040017	0.1	0.539995
24.041683	0.1	0.547306
24.043350	0.1	0.553988
24.045017	0.1	0.557574
24.046683	0.1	0.557425
24.048350	0.1	0.556242
24.050017	0.1	0.557955
24.051683	0.1	0.564121
24.053350	0.1	0.573280
24.055017	0.1	0.582919
24.056683	0.1	0.591152
24.058350	0.1	0.597336
24.060017	0.1	0.601718
24.061683	0.1	0.605225
24.063350	0.1	0.609644
24.065017	0.1	0.616773
24.066683	0.1	0.627227
24.068350	0.1	0.640391
24.070017	0.1	0.654696
24.071683	0.1	0.668410
24.073350	0.1	0.680638
24.075017	0.1	0.691079
24.076683	0.1	0.699675
24.078350	0.1	0.707111
24.080017	0.1	0.714683
24.081683	0.1	0.723205
24.083350	0.1	0.732737
24.085017	0.1	0.743098
24.086683	0.1	0.753789
24.088350	0.1	0.764350
24.090017	0.1	0.775275
24.091683	0.1	0.787466
24.093350	0.1	0.801310
24.095017	0.1	0.816532
24.096683	0.1	0.832104
24.098350	0.1	0.846819
24.100017	0.1	0.860207
24.101683	0.1	0.872328
24.103350	0.1	0.883639
24.105017	0.1	0.894601
24.106683	0.1	0.904505
24.108350	0.1	0.911634
24.110017	0.1	0.915071
24.111683	0.1	0.915467
24.113350	0.1	0.914214
24.115017	0.1	0.912948
24.116683	0.1	0.913576
24.118350	0.1	0.917115
24.120017	0.1	0.922596
24.121683	0.1	0.928110
24.123350	0.1	0.932529
24.125017	0.1	0.935611
24.126683	0.1	0.937730
24.128350	0.1	0.940100
24.130017	0.1	0.943807
24.131683	0.1	0.948221
24.133350	0.1	0.951653
24.135017	0.1	0.953167
24.136683	0.1	0.952506
24.138350	0.1	0.949576
24.140017	0.1	0.944249
24.141683	0.1	0.936389
24.143350	0.1	0.927029
24.145017	0.1	0.918983
24.146683	0.1	0.914596
24.148350	0.1	0.913502
24.150017	0.1	0.913395
24.151683	0.1	0.912105
24.153350	0.1	0.908677
24.155017	0.1	0.903667
24.156683	0.1	0.898754
24.158350	0.1	0.895387
24.160017	0.1	0.893627
24.161683	0.1	0.892491
24.163350	0.1	0.891169
24.165017	0.1	0.889655
24.166683	0.1	0.888049
24.168350	0.1	0.885827
24.170017	0.1	0.882018
24.171683	0.1	0.875918
24.173350	0.1	0.868179
24.175017	0.1	0.861264
24.176683	0.1	0.857743
24.178350	0.1	0.858069
24.180017	0.1	0.860277
24.181683	0.1	0.861934
24.183350	0.1	0.862344
24.185017	0.1	0.862577
24.186683	0.1	0.864081
24.188350	0.1	0.867802
24.190017	0.1	0.873515
24.191683	0.1	0.880337
24.193350	0.1	0.887900
24.195017	0.1	0.896328
24.196683	0.1	0.905711
24.198350	0.1	0.915914
24.200017	0.1	0.925888
24.201683	0.1	0.933525
24.203350	0.1	0.937073
24.205017	0.1	0.937143
24.206683	0.1	0.937087
24.208350	0.1	0.940305
24.210017	0.1	0.947881
24.211683	0.1	0.959188
24.213350	0.1	0.972841
24.215017	0.1	0.987169
24.216683	0.1	1.001433
24.218350	0.1	1.016324
24.220017	0.1	1.032669
24.221683	0.1	1.050290
24.223350	0.1	1.068101
24.225017	0.1	1.084735
24.226683	0.1	1.099459
24.228350	0.1	1.112968
24.230017	0.1	1.127231
24.231683	0.1	1.143916
24.233350	0.1	1.163133
24.235017	0.1	1.184121
24.236683	0.1	1.205960
24.238350	0.1	1.227455
24.240017	0.1	1.247693
24.241683	0.1	1.266263
24.243350	0.1	1.283116
24.245017	0.1	1.298874
24.246683	0.1	1.314776
24.248350	0.1	1.332094
24.250017	0.1	1.351237
24.251683	0.1	1.370991
24.253350	0.1	1.389431
24.255017	0.1	1.405235
24.256683	0.1	1.417114
24.258350	0.1	1.424043
24.260017	0.1	1.427284
24.261683	0.1	1.429915
24.263350	0.1	1.433725
24.265017	0.1	1.437985
24.266683	0.1	1.441194
24.268350	0.1	1.443019
24.270017	0.1	1.444151
24.271683	0.1	1.444924
24.273350	0.1	1.444905
24.275017	0.1	1.443713
24.276683	0.1	1.440980
24.278350	0.1	1.435392
24.280017	0.1	1.424891
24.281683	0.1	1.408472
24.283350	0.1	1.387913
24.285017	0.1	1.367107
24.286683	0.1	1.348988
24.288350	0.1	1.333449
24.290017	0.1	1.318171
24.291683	0.1	1.300746
24.293350	0.1	1.280000
24.295017	0.1	1.255702
24.296683	0.1	1.228061
24.298350	0.1	1.198184
24.300017	0.1	1.167762
24.301683	0.1	1.137727
24.303350	0.1	1.107873
24.305017	0.1	1.077582
24.306683	0.1	1.046639
24.308350	0.1	1.015649
24.310017	0.1	0.985363
24.311683	0.1	0.956100
24.313350	0.1	0.928114
24.315017	0.1	0.901483
24.316683	0.1	0.875439
24.318350	0.1	0.848905
24.320017	0.1	0.821771
24.321683	0.1	0.794469
24.323350	0.1	0.766693
24.325017	0.1	0.737770
24.326683	0.1	0.707968
24.328350	0.1	0.678855
24.330017	0.1	0.652452
24.331683	0.1	0.630026
24.333350	0.1	0.611534
24.335017	0.1	0.595651
24.336683	0.1	0.580638
24.338350	0.1	0.565504
24.340017	0.1	0.550384
24.341683	0.1	0.536288
24.343350	0.1	0.523999
24.345017	0.1	0.512679
24.346683	0.1	0.500437
24.348350	0.1	0.486607
24.350017	0.1	0.472539
24.351683	0.1	0.459631
24.353350	0.1	0.447589
24.355017	0.1	0.435170
24.356683	0.1	0.422285
24.358350	0.1	0.410341
24.360017	0.1	0.400217
24.361683	0.1	0.391114
24.363350	0.1	0.382201
24.365017	0.1	0.373898
24.366683	0.1	0.366890
24.368350	0.1	0.361321
24.370017	0.1	0.357376
24.371683	0.1	0.355528
24.373350	0.1	0.355905
24.375017	0.1	0.357819
24.376683	0.1	0.359849
24.378350	0.1	0.360496
24.380017	0.1	0.358801
24.381683	0.1	0.354839
24.383350	0.1	0.349903
24.385017	0.1	0.345698
24.386683	0.1	0.342974
24.388350	0.1	0.341386
24.390017	0.1	0.340315
24.391683	0.1	0.339267
24.393350	0.1	0.338182
24.395017	0.1	0.337418
24.396683	0.1	0.337162
24.398350	0.1	0.337949
24.400017	0.1	0.340855
24.401683	0.1	0.345809
24.403350	0.1	0.350750
24.405017	0.1	0.353497
24.406683	0.1	0.353833
24.408350	0.1	0.353148
24.410017	0.1	0.352310
24.411683	0.1	0.350843
24.413350	0.1	0.348259
24.415017	0.1	0.345274
24.416683	0.1	0.343290
24.418350	0.1	0.343104
24.420017	0.1	0.344748
24.421683	0.1	0.348017
24.423350	0.1	0.352343
24.425017	0.1	0.356352
24.426683	0.1	0.358392
24.428350	0.1	0.358084
24.430017	0.1	0.356808
24.431683	0.1	0.356124
24.433350	0.1	0.356468
24.435017	0.1	0.357521
24.436683	0.1	0.358582
24.438350	0.1	0.359272
24.440017	0.1	0.359989
24.441683	0.1	0.361074
24.443350	0.1	0.362289
24.445017	0.1	0.363314
24.446683	0.1	0.364319
24.448350	0.1	0.366173
24.450017	0.1	0.369707
24.451683	0.1	0.374201
24.453350	0.1	0.377451
24.455017	0.1	0.378084
24.456683	0.1	0.376804
24.458350	0.1	0.375332
24.460017	0.1	0.375253
24.461683	0.1	0.377018
24.463350	0.1	0.379295
24.465017	0.1	0.380459
24.466683	0.1	0.380357
24.468350	0.1	0.379863
24.470017	0.1	0.379542
24.471683	0.1	0.379169
24.473350	0.1	0.378774
24.475017	0.1	0.379505
24.476683	0.1	0.382541
24.478350	0.1	0.387616
24.480017	0.1	0.393242
24.481683	0.1	0.397577
24.483350	0.1	0.399216
24.485017	0.1	0.398476
24.486683	0.1	0.397689
24.488350	0.1	0.398769
24.490017	0.1	0.401125
24.491683	0.1	0.403090
24.493350	0.1	0.404255
24.495017	0.1	0.405791
24.496683	0.1	0.409130
24.498350	0.1	0.414592
24.500017	0.1	0.420948
24.501683	0.1	0.426169
24.503350	0.1	0.428846
24.505017	0.1	0.428739
24.506683	0.1	0.426569
24.508350	0.1	0.423873
24.510017	0.1	0.422164
24.511683	0.1	0.421782
24.513350	0.1	0.421954
24.515017	0.1	0.421875
24.516683	0.1	0.421237
24.518350	0.1	0.420315
24.520017	0.1	0.419533
24.521683	0.1	0.418937
24.523350	0.1	0.418564
24.525017	0.1	0.419309
24.526683	0.1	0.422718
24.528350	0.1	0.429149
24.530017	0.1	0.436571
24.531683	0.1	0.442001
24.533350	0.1	0.443552
24.535017	0.1	0.441195
24.536683	0.1	0.435798
24.538350	0.1	0.428082
24.540017	0.1	0.419533
24.541683	0.1	0.412823
24.543350	0.1	0.409773
24.545017	0.1	0.410257
24.546683	0.1	0.412888
24.548350	0.1	0.415724
24.550017	0.1	0.417316
24.551683	0.1	0.417191
24.553350	0.1	0.415244
24.555017	0.1	0.411938
24.556683	0.1	0.408636
24.558350	0.1	0.406336
24.560017	0.1	0.404222
24.561683	0.1	0.400678
24.563350	0.1	0.395533
24.565017	0.1	0.389973
24.566683	0.1	0.384604
24.568350	0.1	0.378899
24.570017	0.1	0.372645
24.571683	0.1	0.367081
24.573350	0.1	0.363747
24.575017	0.1	0.362853
24.576683	0.1	0.363290
24.578350	0.1	0.363467
24.580017	0.1	0.362331
24.581683	0.1	0.360226
24.583350	0.1	0.358485
24.585017	0.1	0.358396
24.586683	0.1	0.360282
24.588350	0.1	0.362750
24.590017	0.1	0.363332
24.591683	0.1	0.360641
24.593350	0.1	0.355970
24.595017	0.1	0.352249
24.596683	0.1	0.351341
24.598350	0.1	0.352948
24.600017	0.1	0.355458
24.601683	0.1	0.356948
24.603350	0.1	0.356389
24.605017	0.1	0.354396
24.606683	0.1	0.352119
24.608350	0.1	0.350177
24.610017	0.1	0.348818
24.611683	0.1	0.348133
24.613350	0.1	0.347868
24.615017	0.1	0.347579
24.616683	0.1	0.347327
24.618350	0.1	0.347532
24.620017	0.1	0.347942
24.621683	0.1	0.348273
24.623350	0.1	0.349381
24.625017	0.1	0.351933
24.626683	0.1	0.354871
24.628350	0.1	0.356743
24.630017	0.1	0.357586
24.631683	0.1	0.358471
24.633350	0.1	0.360077
24.635017	0.1	0.362410
24.636683	0.1	0.365158
24.638350	0.1	0.367593
24.640017	0.1	0.368534
24.641683	0.1	0.367672
24.643350	0.1	0.366741
24.645017	0.1	0.368054
24.646683	0.1	0.371933
24.648350	0.1	0.376389
24.650017	0.1	0.379803
24.651683	0.1	0.382727
24.653350	0.1	0.386019
24.655017	0.1	0.388711
24.656683	0.1	0.389433
24.658350	0.1	0.388636
24.660017	0.1	0.388366
24.661683	0.1	0.390229
24.663350	0.1	0.394145
24.665017	0.1	0.398820
24.666683	0.1	0.403272
24.668350	0.1	0.407309
24.670017	0.1	0.410569
24.671683	0.1	0.412478
24.673350	0.1	0.412837
24.675017	0.1	0.411603
24.676683	0.1	0.408725
24.678350	0.1	0.404571
24.680017	0.1	0.400241
24.681683	0.1	0.397256
24.683350	0.1	0.397074
24.685017	0.1	0.400413
24.686683	0.1	0.406667
24.688350	0.1	0.414136
24.690017	0.1	0.421288
24.691683	0.1	0.427621
24.693350	0.1	0.432706
24.695017	0.1	0.435482
24.696683	0.1	0.435729
24.698350	0.1	0.434848
24.700017	0.1	0.433964
24.701683	0.1	0.432576
24.703350	0.1	0.430318
24.705017	0.1	0.428185
24.706683	0.1	0.427407
24.708350	0.1	0.428529
24.710017	0.1	0.431226
24.711683	0.1	0.433996
24.713350	0.1	0.434560
24.715017	0.1	0.431840
24.716683	0.1	0.427244
24.718350	0.1	0.422620
24.720017	0.1	0.418010
24.721683	0.1	0.412534
24.723350	0.1	0.406113
24.725017	0.1	0.399542
24.726683	0.1	0.393502
24.728350	0.1	0.388115
24.730017	0.1	0.382992
24.731683	0.1	0.377730
24.733350	0.1	0.372487
24.735017	0.1	0.367933
24.736683	0.1	0.364757
24.738350	0.1	0.363165
24.740017	0.1	0.363137
24.741683	0.1	0.364943
24.743350	0.1	0.368287
24.745017	0.1	0.371295
24.746683	0.1	0.372231
24.748350	0.1	0.371411
24.750017	0.1	0.369847
24.751683	0.1	0.367048
24.753350	0.1	0.361730
24.755017	0.1	0.354061
24.756683	0.1	0.346336
24.758350	0.1	0.341148
24.760017	0.1	0.339267
24.761683	0.1	0.339774
24.763350	0.1	0.341646
24.765017	0.1	0.344622
24.766683	0.1	0.348198
24.768350	0.1	0.350713
24.770017	0.1	0.350657
24.771683	0.1	0.348049
24.773350	0.1	0.343653
24.775017	0.1	0.338098
24.776683	0.1	0.332105
24.778350	0.1	0.326470
24.780017	0.1	0.321786
24.781683	0.1	0.318815
24.783350	0.1	0.318363
24.785017	0.1	0.319956
24.786683	0.1	0.321371
24.788350	0.1	0.320799
24.790017	0.1	0.318908
24.791683	0.1	0.317721
24.793350	0.1	0.317921
24.795017	0.1	0.318512
24.796683	0.1	0.318340
24.798350	0.1	0.317171
24.800017	0.1	0.315499
24.801683	0.1	0.314028
24.803350	0.1	0.313530
24.805017	0.1	0.314475
24.806683	0.1	0.316533
24.808350	0.1	0.319062
24.810017	0.1	0.321544
24.811683	0.1	0.323080
24.813350	0.1	0.322745
24.815017	0.1	0.321451
24.816683	0.1	0.321721
24.818350	0.1	0.325008
24.820017	0.1	0.330345
24.821683	0.1	0.335914
24.823350	0.1	0.341181
24.825017	0.1	0.346643
24.826683	0.1	0.352375
24.828350	0.1	0.357768
24.830017	0.1	0.361861
24.831683	0.1	0.364026
24.833350	0.1	0.364981
24.835017	0.1	0.366499
24.836683	0.1	0.369973
24.838350	0.1	0.375477
24.840017	0.1	0.382229
24.841683	0.1	0.389647
24.843350	0.1	0.397279
24.845017	0.1	0.404357
24.846683	0.1	0.410466
24.848350	0.1	0.416045
24.850017	0.1	0.422113
24.851683	0.1	0.429717
24.853350	0.1	0.439561
24.855017	0.1	0.451459
24.856683	0.1	0.464111
24.858350	0.1	0.476371
24.860017	0.1	0.488707
24.861683	0.1	0.502332
24.863350	0.1	0.517503
24.865017	0.1	0.533145
24.866683	0.1	0.547706
24.868350	0.1	0.559981
24.870017	0.1	0.569657
24.871683	0.1	0.577969
24.873350	0.1	0.587651
24.875017	0.1	0.601527
24.876683	0.1	0.620508
24.878350	0.1	0.642841
24.880017	0.1	0.665933
24.881683	0.1	0.688410
24.883350	0.1	0.710073
24.885017	0.1	0.731172
24.886683	0.1	0.752555
24.888350	0.1	0.775419
24.890017	0.1	0.800178
24.891683	0.1	0.825874
24.893350	0.1	0.851275
24.895017	0.1	0.876370
24.896683	0.1	0.902582
24.898350	0.1	0.931453
24.900017	0.1	0.963034
24.901683	0.1	0.996329
24.903350	0.1	1.030592
24.905017	0.1	1.065978
24.906683	0.1	1.103603
24.908350	0.1	1.143795
24.910017	0.1	1.184298
24.911683	0.1	1.221979
24.913350	0.1	1.255907
24.915017	0.1	1.288266
24.916683	0.1	1.322008
24.918350	0.1	1.357994
24.920017	0.1	1.394954
24.921683	0.1	1.431569
24.923350	0.1	1.467750
24.925017	0.1	1.504365
24.926683	0.1	1.542578
24.928350	0.1	1.583504
24.930017	0.1	1.627076
24.931683	0.1	1.671333
24.933350	0.1	1.713866
24.935017	0.1	1.753797
24.936683	0.1	1.791674
24.938350	0.1	1.828065
24.940017	0.1	1.862748
24.941683	0.1	1.895041
24.943350	0.1	1.924732
24.945017	0.1	1.952290
24.946683	0.1	1.978474
24.948350	0.1	2.004150
24.950017	0.1	2.029859
24.951683	0.1	2.055070
24.953350	0.1	2.077948
24.955017	0.1	2.096011
24.956683	0.1	2.107639
24.958350	0.1	2.113325
24.960017	0.1	2.115415
24.961683	0.1	2.116854
24.963350	0.1	2.119928
24.965017	0.1	2.124454
24.966683	0.1	2.127341
24.968350	0.1	2.125106
24.970017	0.1	2.115746
24.971683	0.1	2.098735
24.973350	0.1	2.075550
24.975017	0.1	2.049725
24.976683	0.1	2.024528
24.978350	0.1	2.000728
24.980017	0.1	1.977179
24.981683	0.1	1.952960
24.983350	0.1	1.928131
24.985017	0.1	1.903055
24.986683	0.1	1.877486
24.988350	0.1	1.850324
24.990017	0.1	1.820582
24.991683	0.1	1.788116
24.993350	0.1	1.753303
24.995017	0.1	1.716912
24.996683	0.1	1.679747
24.998350	0.1	1.641954
25.000017	0.1	1.602881
25.001683	0.1	1.561893
25.003350	0.1	1.519122
25.005017	0.1	1.475234
25.006683	0.1	1.430726
25.008350	0.1	1.385706
25.010017	0.1	1.340648
25.011683	0.1	1.297067
25.013350	0.1	1.256224
25.015017	0.1	1.218123
25.016683	0.1	1.182449
25.018350	0.1	1.148614
25.020017	0.1	1.114705
25.021683	0.1	1.078453
25.023350	0.1	1.039626
25.025017	0.1	1.000133
25.026683	0.1	0.962024
25.028350	0.1	0.926470
25.030017	0.1	0.894638
25.031683	0.1	0.867657
25.033350	0.1	0.844798
25.035017	0.1	0.822828
25.036683	0.1	0.798525
25.038350	0.1	0.770977
25.040017	0.1	0.741291
25.041683	0.1	0.711391
25.043350	0.1	0.682981
25.045017	0.1	0.656852
25.046683	0.1	0.633267
25.048350	0.1	0.612703
25.050017	0.1	0.595171
25.051683	0.1	0.579320
25.053350	0.1	0.562770
25.055017	0.1	0.543799
25.056683	0.1	0.523189
25.058350	0.1	0.503869
25.060017	0.1	0.488427
25.061683	0.1	0.477275
25.063350	0.1	0.469359
25.065017	0.1	0.463505
25.066683	0.1	0.458402
25.068350	0.1	0.452707
25.070017	0.1	0.446094
25.071683	0.1	0.439114
25.073350	0.1	0.431887
25.075017	0.1	0.423421
25.076683	0.1	0.412795
25.078350	0.1	0.401079
25.080017	0.1	0.390899
25.081683	0.1	0.383831
25.083350	0.1	0.379481
25.085017	0.1	0.377134
25.086683	0.1	0.376296
25.088350	0.1	0.375928
25.090017	0.1	0.374890
25.091683	0.1	0.373102
25.093350	0.1	0.371700
25.095017	0.1	0.371644
25.096683	0.1	0.372711
25.098350	0.1	0.374583
25.100017	0.1	0.377586
25.101683	0.1	0.381353
25.103350	0.1	0.384566
25.105017	0.1	0.386424
25.106683	0.1	0.387044
25.108350	0.1	0.386625
25.110017	0.1	0.385330
25.111683	0.1	0.383658
25.113350	0.1	0.381940
25.115017	0.1	0.379910
25.116683	0.1	0.377167
25.118350	0.1	0.373754
25.120017	0.1	0.370461
25.121683	0.1	0.368324
25.123350	0.1	0.367113
25.125017	0.1	0.365498
25.126683	0.1	0.362857
25.128350	0.1	0.360394
25.130017	0.1	0.360664
25.131683	0.1	0.365260
25.133350	0.1	0.372455
25.135017	0.1	0.378387
25.136683	0.1	0.380450
25.138350	0.1	0.378345
25.140017	0.1	0.372855
25.141683	0.1	0.365265
25.143350	0.1	0.357474
25.145017	0.1	0.351360
25.146683	0.1	0.347854
25.148350	0.1	0.346862
25.150017	0.1	0.348189
25.151683	0.1	0.352385
25.153350	0.1	0.359886
25.155017	0.1	0.369498
25.156683	0.1	0.378462
25.158350	0.1	0.384348
25.160017	0.1	0.386504
25.161683	0.1	0.385335
25.163350	0.1	0.381088
25.165017	0.1	0.374685
25.166683	0.1	0.368627
25.168350	0.1	0.365139
25.170017	0.1	0.364035
25.171683	0.1	0.363691
25.173350	0.1	0.363477
25.175017	0.1	0.364119
25.176683	0.1	0.366112
25.178350	0.1	0.368939
25.180017	0.1	0.371914
25.181683	0.1	0.375034
25.183350	0.1	0.378685
25.185017	0.1	0.383076
25.186683	0.1	0.388203
25.188350	0.1	0.393228
25.190017	0.1	0.396539
25.191683	0.1	0.397479
25.193350	0.1	0.397209
25.195017	0.1	0.397400
25.196683	0.1	0.398476
25.198350	0.1	0.399789
25.200017	0.1	0.401051
25.201683	0.1	0.402727
25.203350	0.1	0.405964
25.205017	0.1	0.411761
25.206683	0.1	0.419174
25.208350	0.1	0.425298
25.210017	0.1	0.428101
25.211683	0.1	0.428301
25.213350	0.1	0.428264
25.215017	0.1	0.430313
25.216683	0.1	0.435989
25.218350	0.1	0.445475
25.220017	0.1	0.456846
25.221683	0.1	0.466551
25.223350	0.1	0.471720
25.225017	0.1	0.472181
25.226683	0.1	0.470402
25.228350	0.1	0.469917
25.230017	0.1	0.473629
25.231683	0.1	0.482383
25.233350	0.1	0.494337
25.235017	0.1	0.506095
25.236683	0.1	0.515101
25.238350	0.1	0.520828
25.240017	0.1	0.524651
25.241683	0.1	0.528987
25.243350	0.1	0.535506
25.245017	0.1	0.544204
25.246683	0.1	0.554156
25.248350	0.1	0.564069
25.250017	0.1	0.572833
25.251683	0.1	0.580950
25.253350	0.1	0.590729
25.255017	0.1	0.603623
25.256683	0.1	0.618687
25.258350	0.1	0.634268
25.260017	0.1	0.649528
25.261683	0.1	0.664080
25.263350	0.1	0.678068
25.265017	0.1	0.692089
25.266683	0.1	0.706064
25.268350	0.1	0.719470
25.270017	0.1	0.733370
25.271683	0.1	0.750399
25.273350	0.1	0.771536
25.275017	0.1	0.794264
25.276683	0.1	0.815224
25.278350	0.1	0.833631
25.280017	0.1	0.850898
25.281683	0.1	0.868188
25.283350	0.1	0.886153
25.285017	0.1	0.905334
25.286683	0.1	0.925083
25.288350	0.1	0.943826
25.290017	0.1	0.960850
25.291683	0.1	0.976883
25.293350	0.1	0.993009
25.295017	0.1	1.009218
25.296683	0.1	1.024334
25.298350	0.1	1.037535
25.300017	0.1	1.049340
25.301683	0.1	1.060884
25.303350	0.1	1.072837
25.305017	0.1	1.085252
25.306683	0.1	1.097941
25.308350	0.1	1.110551
25.310017	0.1	1.122220
25.311683	0.1	1.131720
25.313350	0.1	1.139208
25.315017	0.1	1.147366
25.316683	0.1	1.158924
25.318350	0.1	1.173802
25.320017	0.1	1.189592
25.321683	0.1	1.203865
25.323350	0.1	1.215553
25.325017	0.1	1.225122
25.326683	0.1	1.233597
25.328350	0.1	1.241593
25.330017	0.1	1.249635
25.331683	0.1	1.258347
25.333350	0.1	1.268112
25.335017	0.1	1.279623
25.336683	0.1	1.293686
25.338350	0.1	1.310185
25.340017	0.1	1.328327
25.341683	0.1	1.347470
25.343350	0.1	1.367074
25.345017	0.1	1.386488
25.346683	0.1	1.405189
25.348350	0.1	1.423010
25.350017	0.1	1.440281
25.351683	0.1	1.457967
25.353350	0.1	1.477390
25.355017	0.1	1.499751
25.356683	0.1	1.525683
25.358350	0.1	1.554606
25.360017	0.1	1.584762
25.361683	0.1	1.614508
25.363350	0.1	1.643226
25.365017	0.1	1.671389
25.366683	0.1	1.699808
25.368350	0.1	1.729014
25.370017	0.1	1.759324
25.371683	0.1	1.790472
25.373350	0.1	1.821304
25.375017	0.1	1.850259
25.376683	0.1	1.876140
25.378350	0.1	1.898739
25.380017	0.1	1.918669
25.381683	0.1	1.936490
25.383350	0.1	1.952439
25.385017	0.1	1.966935
25.386683	0.1	1.980360
25.388350	0.1	1.992518
25.390017	0.1	2.002846
25.391683	0.1	2.010744
25.393350	0.1	2.015610
25.395017	0.1	2.017501
25.396683	0.1	2.017668
25.398350	0.1	2.017212
25.400017	0.1	2.015233
25.401683	0.1	2.009240
25.403350	0.1	1.997482
25.405017	0.1	1.981077
25.406683	0.1	1.963014
25.408350	0.1	1.945198
25.410017	0.1	1.927246
25.411683	0.1	1.907642
25.413350	0.1	1.885039
25.415017	0.1	1.858957
25.416683	0.1	1.829909
25.418350	0.1	1.799203
25.420017	0.1	1.768451
25.421683	0.1	1.738882
25.423350	0.1	1.710500
25.425017	0.1	1.682164
25.426683	0.1	1.652511
25.428350	0.1	1.620827
25.430017	0.1	1.587062
25.431683	0.1	1.550955
25.433350	0.1	1.512067
25.435017	0.1	1.471178
25.436683	0.1	1.430926
25.438350	0.1	1.393831
25.440017	0.1	1.359936
25.441683	0.1	1.328010
25.443350	0.1	1.297682
25.445017	0.1	1.268950
25.446683	0.1	1.241299
25.448350	0.1	1.213914
25.450017	0.1	1.185932
25.451683	0.1	1.156689
25.453350	0.1	1.125843
25.455017	0.1	1.093997
25.456683	0.1	1.062639
25.458350	0.1	1.032525
25.460017	0.1	1.003398
25.461683	0.1	0.975602
25.463350	0.1	0.950010
25.465017	0.1	0.926726
25.466683	0.1	0.905269
25.468350	0.1	0.885134
25.470017	0.1	0.865599
25.471683	0.1	0.845729
25.473350	0.1	0.825222
25.475017	0.1	0.804439
25.476683	0.1	0.783945
25.478350	0.1	0.765007
25.480017	0.1	0.749202
25.481683	0.1	0.736443
25.483350	0.1	0.724890
25.485017	0.1	0.713165
25.486683	0.1	0.701044
25.488350	0.1	0.688271
25.490017	0.1	0.674659
25.491683	0.1	0.660745
25.493350	0.1	0.647330
25.495017	0.1	0.635274
25.496683	0.1	0.625271
25.498350	0.1	0.617309
25.500017	0.1	0.610971
25.501683	0.1	0.606095
25.503350	0.1	0.602333
25.505017	0.1	0.598850
25.506683	0.1	0.594864
25.508350	0.1	0.589895
25.510017	0.1	0.583632
25.511683	0.1	0.576242
25.513350	0.1	0.568326
25.515017	0.1	0.560647
25.516683	0.1	0.554365
25.518350	0.1	0.550291
25.520017	0.1	0.547767
25.521683	0.1	0.545476
25.523350	0.1	0.543003
25.525017	0.1	0.540591
25.526683	0.1	0.538030
25.528350	0.1	0.534910
25.530017	0.1	0.531231
25.531683	0.1	0.527198
25.533350	0.1	0.523385
25.535017	0.1	0.521257
25.536683	0.1	0.522104
25.538350	0.1	0.525899
25.540017	0.1	0.531683
25.541683	0.1	0.537969
25.543350	0.1	0.542640
25.545017	0.1	0.543906
25.546683	0.1	0.541997
25.548350	0.1	0.538738
25.550017	0.1	0.535622
25.551683	0.1	0.533108
25.553350	0.1	0.531054
25.555017	0.1	0.529313
25.556683	0.1	0.527687
25.558350	0.1	0.525774
25.560017	0.1	0.522966
25.561683	0.1	0.518700
25.563350	0.1	0.513215
25.565017	0.1	0.508032
25.566683	0.1	0.504614
25.568350	0.1	0.502844
25.570017	0.1	0.501978
25.571683	0.1	0.501545
25.573350	0.1	0.500334
25.575017	0.1	0.496679
25.576683	0.1	0.489638
25.578350	0.1	0.478644
25.580017	0.1	0.464111
25.581683	0.1	0.448953
25.583350	0.1	0.437149
25.585017	0.1	0.430639
25.586683	0.1	0.428474
25.588350	0.1	0.428082
25.590017	0.1	0.426741
25.591683	0.1	0.422327
25.593350	0.1	0.414150
25.595017	0.1	0.403798
25.596683	0.1	0.394466
25.598350	0.1	0.388427
25.600017	0.1	0.385200
25.601683	0.1	0.382438
25.603350	0.1	0.378103
25.605017	0.1	0.371854
25.606683	0.1	0.364981
25.608350	0.1	0.358871
25.610017	0.1	0.353395
25.611683	0.1	0.347635
25.613350	0.1	0.341339
25.615017	0.1	0.334377
25.616683	0.1	0.326289
25.618350	0.1	0.317059
25.620017	0.1	0.307029
25.621683	0.1	0.296487
25.623350	0.1	0.286349
25.625017	0.1	0.278233
25.626683	0.1	0.273366
25.628350	0.1	0.271983
25.630017	0.1	0.273027
25.631683	0.1	0.274372
25.633350	0.1	0.274372
25.635017	0.1	0.273534
25.636683	0.1	0.273692
25.638350	0.1	0.275439
25.640017	0.1	0.277390
25.641683	0.1	0.277814
25.643350	0.1	0.276249
25.645017	0.1	0.273567
25.646683	0.1	0.270852
25.648350	0.1	0.268705
25.650017	0.1	0.267155
25.651683	0.1	0.265939
25.653350	0.1	0.265180
25.655017	0.1	0.265371
25.656683	0.1	0.266451
25.658350	0.1	0.267518
25.660017	0.1	0.267699
25.661683	0.1	0.266796
25.663350	0.1	0.265259
25.665017	0.1	0.264118
25.666683	0.1	0.264505
25.668350	0.1	0.266619
25.670017	0.1	0.269609
25.671683	0.1	0.272323
25.673350	0.1	0.273795
25.675017	0.1	0.273637
25.676683	0.1	0.272221
25.678350	0.1	0.270102
25.680017	0.1	0.267299
25.681683	0.1	0.263387
25.683350	0.1	0.258116
25.685017	0.1	0.252323
25.686683	0.1	0.248314
25.688350	0.1	0.248491
25.690017	0.1	0.253106
25.691683	0.1	0.260118
25.693350	0.1	0.267001
25.695017	0.1	0.272463
25.696683	0.1	0.276645
25.698350	0.1	0.280305
25.700017	0.1	0.283718
25.701683	0.1	0.285949
25.703350	0.1	0.286023
25.705017	0.1	0.284468
25.706683	0.1	0.282158
25.708350	0.1	0.278992
25.710017	0.1	0.274871
25.711683	0.1	0.270605
25.713350	0.1	0.267155
25.715017	0.1	0.264831
25.716683	0.1	0.263914
25.718350	0.1	0.265134
25.720017	0.1	0.268975
25.721683	0.1	0.274819
25.723350	0.1	0.281106
25.725017	0.1	0.286535
25.726683	0.1	0.290829
25.728350	0.1	0.293972
25.730017	0.1	0.295714
25.731683	0.1	0.296049
25.733350	0.1	0.295136
25.735017	0.1	0.292547
25.736683	0.1	0.287658
25.738350	0.1	0.281194
25.740017	0.1	0.275723
25.741683	0.1	0.273869
25.743350	0.1	0.276081
25.745017	0.1	0.280836
25.746683	0.1	0.286433
25.748350	0.1	0.291541
25.750017	0.1	0.295113
25.751683	0.1	0.296957
25.753350	0.1	0.297530
25.755017	0.1	0.296887
25.756683	0.1	0.294647
25.758350	0.1	0.291020
25.760017	0.1	0.286829
25.761683	0.1	0.282386
25.763350	0.1	0.277716
25.765017	0.1	0.273744
25.766683	0.1	0.272030
25.768350	0.1	0.273068
25.770017	0.1	0.275425
25.771683	0.1	0.276966
25.773350	0.1	0.276603
25.775017	0.1	0.274396
25.776683	0.1	0.270787
25.778350	0.1	0.266149
25.780017	0.1	0.260789
25.781683	0.1	0.255252
25.783350	0.1	0.250135
25.785017	0.1	0.245757
25.786683	0.1	0.242535
25.788350	0.1	0.241441
25.790017	0.1	0.243085
25.791683	0.1	0.246456
25.793350	0.1	0.249264
25.795017	0.1	0.249404
25.796683	0.1	0.246326
25.798350	0.1	0.241403
25.800017	0.1	0.236332
25.801683	0.1	0.231722
25.803350	0.1	0.227983
25.805017	0.1	0.225911
25.806683	0.1	0.225846
25.808350	0.1	0.227229
25.810017	0.1	0.228891
25.811683	0.1	0.229594
25.813350	0.1	0.228398
25.815017	0.1	0.224630
25.816683	0.1	0.218470
25.818350	0.1	0.211089
25.820017	0.1	0.203778
25.821683	0.1	0.197641
25.823350	0.1	0.193911
25.825017	0.1	0.193594
25.826683	0.1	0.196360
25.828350	0.1	0.199894
25.830017	0.1	0.201389
25.831683	0.1	0.199820
25.833350	0.1	0.195992
25.835017	0.1	0.191517
25.836683	0.1	0.188048
25.838350	0.1	0.185953
25.840017	0.1	0.184351
25.841683	0.1	0.183242
25.843350	0.1	0.183815
25.845017	0.1	0.186167
25.846683	0.1	0.188374
25.848350	0.1	0.188597
25.850017	0.1	0.187196
25.851683	0.1	0.186153
25.853350	0.1	0.187135
25.855017	0.1	0.190302
25.856683	0.1	0.194283
25.858350	0.1	0.197329
25.860017	0.1	0.198507
25.861683	0.1	0.197990
25.863350	0.1	0.196667
25.865017	0.1	0.195391
25.866683	0.1	0.194097
25.868350	0.1	0.192118
25.870017	0.1	0.189394
25.871683	0.1	0.186851
25.873350	0.1	0.185785
25.875017	0.1	0.187187
25.876683	0.1	0.191089
25.878350	0.1	0.196239
25.880017	0.1	0.200877
25.881683	0.1	0.203718
25.883350	0.1	0.204085
25.885017	0.1	0.202190
25.886683	0.1	0.199447
25.888350	0.1	0.197259
25.890017	0.1	0.196057
25.891683	0.1	0.196216
25.893350	0.1	0.198190
25.895017	0.1	0.201450
25.896683	0.1	0.204337
25.898350	0.1	0.204798
25.900017	0.1	0.201785
25.901683	0.1	0.196262
25.903350	0.1	0.190265
25.905017	0.1	0.185366
25.906683	0.1	0.182199
25.908350	0.1	0.180649
25.910017	0.1	0.180434
25.911683	0.1	0.181706
25.913350	0.1	0.184602
25.915017	0.1	0.188169
25.916683	0.1	0.190847
25.918350	0.1	0.192169
25.920017	0.1	0.193180
25.921683	0.1	0.195121
25.923350	0.1	0.197855
25.925017	0.1	0.199885
25.926683	0.1	0.200039
25.928350	0.1	0.198451
25.930017	0.1	0.196155
25.931683	0.1	0.194432
25.933350	0.1	0.193999
25.935017	0.1	0.194791
25.936683	0.1	0.196574
25.938350	0.1	0.198879
25.940017	0.1	0.200612
25.941683	0.1	0.200439
25.943350	0.1	0.197692
25.945017	0.1	0.193049
25.946683	0.1	0.188323
25.948350	0.1	0.185394
25.950017	0.1	0.185156
25.951683	0.1	0.187093
25.953350	0.1	0.190111
25.955017	0.1	0.193622
25.956683	0.1	0.197468
25.958350	0.1	0.201203
25.960017	0.1	0.203708
25.961683	0.1	0.203857
25.963350	0.1	0.201981
25.965017	0.1	0.200109
25.966683	0.1	0.200034
25.968350	0.1	0.201440
25.970017	0.1	0.202581
25.971683	0.1	0.202511
25.973350	0.1	0.201813
25.975017	0.1	0.201548
25.976683	0.1	0.202334
25.978350	0.1	0.204090
25.980017	0.1	0.206172
25.981683	0.1	0.207894
25.983350	0.1	0.208654
25.985017	0.1	0.207704
25.986683	0.1	0.204942
25.988350	0.1	0.201287
25.990017	0.1	0.197683
25.991683	0.1	0.194702
25.993350	0.1	0.193259
25.995017	0.1	0.194376
25.996683	0.1	0.198134
25.998350	0.1	0.202982
26.000017	0.1	0.206293
26.001683	0.1	0.206865
26.003350	0.1	0.206176
26.005017	0.1	0.206032
26.006683	0.1	0.206581
26.008350	0.1	0.207331
26.010017	0.1	0.208020
26.011683	0.1	0.208276
26.013350	0.1	0.207624
26.015017	0.1	0.205706
26.016683	0.1	0.202172
26.018350	0.1	0.197440
26.020017	0.1	0.193217
26.021683	0.1	0.191000
26.023350	0.1	0.190767
26.025017	0.1	0.191750
26.026683	0.1	0.193226
26.028350	0.1	0.194474
26.030017	0.1	0.195410
26.031683	0.1	0.196886
26.033350	0.1	0.199727
26.035017	0.1	0.204067
26.036683	0.1	0.209035
26.038350	0.1	0.212523
26.040017	0.1	0.212952
26.041683	0.1	0.211494
26.043350	0.1	0.210265
26.045017	0.1	0.209301
26.046683	0.1	0.207806
26.048350	0.1	0.206688
26.050017	0.1	0.207340
26.051683	0.1	0.209473
26.053350	0.1	0.211541
26.055017	0.1	0.211857
26.056683	0.1	0.209557
26.058350	0.1	0.205622
26.060017	0.1	0.202390
26.061683	0.1	0.201473
26.063350	0.1	0.202698
26.065017	0.1	0.204765
26.066683	0.1	0.206209
26.068350	0.1	0.206078
26.070017	0.1	0.204723
26.071683	0.1	0.203741
26.073350	0.1	0.204472
26.075017	0.1	0.206637
26.076683	0.1	0.208695
26.078350	0.1	0.209268
26.080017	0.1	0.207941
26.081683	0.1	0.205701
26.083350	0.1	0.204369
26.085017	0.1	0.204742
26.086683	0.1	0.206223
26.088350	0.1	0.208113
26.090017	0.1	0.209985
26.091683	0.1	0.211662
26.093350	0.1	0.213813
26.095017	0.1	0.217492
26.096683	0.1	0.222172
26.098350	0.1	0.225944
26.100017	0.1	0.228519
26.101683	0.1	0.232118
26.103350	0.1	0.238148
26.105017	0.1	0.244938
26.106683	0.1	0.249534
26.108350	0.1	0.250246
26.110017	0.1	0.247569
26.111683	0.1	0.243555
26.113350	0.1	0.240407
26.115017	0.1	0.239615
26.116683	0.1	0.241776
26.118350	0.1	0.246363
26.120017	0.1	0.251983
26.121683	0.1	0.257180
26.123350	0.1	0.261082
26.125017	0.1	0.263755
26.126683	0.1	0.265650
26.128350	0.1	0.267196
26.130017	0.1	0.268868
26.131683	0.1	0.270624
26.133350	0.1	0.271644
26.135017	0.1	0.271699
26.136683	0.1	0.272025
26.138350	0.1	0.274535
26.140017	0.1	0.280486
26.141683	0.1	0.289301
26.143350	0.1	0.298806
26.145017	0.1	0.306964
26.146683	0.1	0.312948
26.148350	0.1	0.317129
26.150017	0.1	0.320864
26.151683	0.1	0.325711
26.153350	0.1	0.332231
26.155017	0.1	0.339830
26.156683	0.1	0.347644
26.158350	0.1	0.355258
26.160017	0.1	0.362452
26.161683	0.1	0.368711
26.163350	0.1	0.374005
26.165017	0.1	0.379393
26.166683	0.1	0.385465
26.168350	0.1	0.391402
26.170017	0.1	0.396664
26.171683	0.1	0.402299
26.173350	0.1	0.409675
26.175017	0.1	0.418639
26.176683	0.1	0.427798
26.178350	0.1	0.436343
26.180017	0.1	0.444767
26.181683	0.1	0.453582
26.183350	0.1	0.462667
26.185017	0.1	0.472129
26.186683	0.1	0.482774
26.188350	0.1	0.495561
26.190017	0.1	0.510453
26.191683	0.1	0.525750
26.193350	0.1	0.539385
26.195017	0.1	0.550533
26.196683	0.1	0.559720
26.198350	0.1	0.568219
26.200017	0.1	0.577662
26.201683	0.1	0.589336
26.203350	0.1	0.603530
26.205017	0.1	0.619497
26.206683	0.1	0.636419
26.208350	0.1	0.654706
26.210017	0.1	0.675595
26.211683	0.1	0.699060
26.213350	0.1	0.723079
26.215017	0.1	0.745310
26.216683	0.1	0.764695
26.218350	0.1	0.781622
26.220017	0.1	0.797426
26.221683	0.1	0.814255
26.223350	0.1	0.834391
26.225017	0.1	0.858698
26.226683	0.1	0.886149
26.228350	0.1	0.915225
26.230017	0.1	0.945316
26.231683	0.1	0.976147
26.233350	0.1	1.006671
26.235017	0.1	1.036106
26.236683	0.1	1.065317
26.238350	0.1	1.095431
26.240017	0.1	1.126127
26.241683	0.1	1.156200
26.243350	0.1	1.184694
26.245017	0.1	1.211483
26.246683	0.1	1.237313
26.248350	0.1	1.263185
26.250017	0.1	1.289751
26.251683	0.1	1.316741
26.253350	0.1	1.342972
26.255017	0.1	1.367508
26.256683	0.1	1.390665
26.258350	0.1	1.413389
26.260017	0.1	1.435503
26.261683	0.1	1.455392
26.263350	0.1	1.471592
26.265017	0.1	1.483797
26.266683	0.1	1.492230
26.268350	0.1	1.497692
26.270017	0.1	1.502116
26.271683	0.1	1.507155
26.273350	0.1	1.512733
26.275017	0.1	1.517856
26.276683	0.1	1.521581
26.278350	0.1	1.523043
26.280017	0.1	1.521087
26.281683	0.1	1.514372
26.283350	0.1	1.502377
26.285017	0.1	1.486568
26.286683	0.1	1.469823
26.288350	0.1	1.454223
26.290017	0.1	1.439704
26.291683	0.1	1.424379
26.293350	0.1	1.405962
26.295017	0.1	1.383414
26.296683	0.1	1.357114
26.298350	0.1	1.327735
26.300017	0.1	1.295633
26.301683	0.1	1.261244
26.303350	0.1	1.225742
26.305017	0.1	1.190663
26.306683	0.1	1.157089
26.308350	0.1	1.125219
26.310017	0.1	1.094230
26.311683	0.1	1.062923
26.313350	0.1	1.030564
26.315017	0.1	0.997484
26.316683	0.1	0.964995
26.318350	0.1	0.933874
26.320017	0.1	0.903155
26.321683	0.1	0.871583
26.323350	0.1	0.839788
26.325017	0.1	0.809538
26.326683	0.1	0.781664
26.328350	0.1	0.755577
26.330017	0.1	0.729947
26.331683	0.1	0.703619
26.333350	0.1	0.676652
26.335017	0.1	0.650599
26.336683	0.1	0.627604
26.338350	0.1	0.608675
26.340017	0.1	0.592610
26.341683	0.1	0.576838
26.343350	0.1	0.559199
26.345017	0.1	0.538668
26.346683	0.1	0.515250
26.348350	0.1	0.490397
26.350017	0.1	0.466807
26.351683	0.1	0.446984
26.353350	0.1	0.432041
26.355017	0.1	0.421223
26.356683	0.1	0.412348
26.358350	0.1	0.402937
26.360017	0.1	0.391598
26.361683	0.1	0.378252
26.363350	0.1	0.363337
26.365017	0.1	0.347961
26.366683	0.1	0.334391
26.368350	0.1	0.324124
26.370017	0.1	0.315909
26.371683	0.1	0.307346
26.373350	0.1	0.297767
26.375017	0.1	0.288482
26.376683	0.1	0.280673
26.378350	0.1	0.274451
26.380017	0.1	0.270009
26.381683	0.1	0.268123
26.383350	0.1	0.269166
26.385017	0.1	0.272244
26.386683	0.1	0.275350
26.388350	0.1	0.276482
26.390017	0.1	0.274843
26.391683	0.1	0.270689
26.393350	0.1	0.264570
26.395017	0.1	0.257208
26.396683	0.1	0.249250
26.398350	0.1	0.240928
26.400017	0.1	0.232724
26.401683	0.1	0.225822
26.403350	0.1	0.221580
26.405017	0.1	0.220328
26.406683	0.1	0.220905
26.408350	0.1	0.222134
26.410017	0.1	0.224118
26.411683	0.1	0.227257
26.413350	0.1	0.230861
26.415017	0.1	0.233212
26.416683	0.1	0.232700
26.418350	0.1	0.229143
26.420017	0.1	0.224453
26.421683	0.1	0.221678
26.423350	0.1	0.222418
26.425017	0.1	0.225385
26.426683	0.1	0.227764
26.428350	0.1	0.227802
26.430017	0.1	0.225920
26.431683	0.1	0.223448
26.433350	0.1	0.220942
26.435017	0.1	0.217939
26.436683	0.1	0.213827
26.438350	0.1	0.209254
26.440017	0.1	0.206209
26.441683	0.1	0.206213
26.443350	0.1	0.208751
26.445017	0.1	0.211732
26.446683	0.1	0.213562
26.448350	0.1	0.214414
26.450017	0.1	0.215080
26.451683	0.1	0.215541
26.453350	0.1	0.215298
26.455017	0.1	0.214479
26.456683	0.1	0.213915
26.458350	0.1	0.213995
26.460017	0.1	0.214269
26.461683	0.1	0.214339
26.463350	0.1	0.214255
26.465017	0.1	0.213967
26.466683	0.1	0.212947
26.468350	0.1	0.211000
26.470017	0.1	0.209454
26.471683	0.1	0.210442
26.473350	0.1	0.214209
26.475017	0.1	0.218502
26.476683	0.1	0.220994
26.478350	0.1	0.220905
26.480017	0.1	0.218423
26.481683	0.1	0.214190
26.483350	0.1	0.209007
26.485017	0.1	0.203382
26.486683	0.1	0.198376
26.488350	0.1	0.196374
26.490017	0.1	0.199201
26.491683	0.1	0.205711
26.493350	0.1	0.212193
26.495017	0.1	0.214921
26.496683	0.1	0.212807
26.498350	0.1	0.207839
26.500017	0.1	0.202842
26.501683	0.1	0.199447
26.503350	0.1	0.198027
26.505017	0.1	0.198223
26.506683	0.1	0.199270
26.508350	0.1	0.200365
26.510017	0.1	0.200700
26.511683	0.1	0.199708
26.513350	0.1	0.197627
26.515017	0.1	0.195331
26.516683	0.1	0.193543
26.518350	0.1	0.192677
26.520017	0.1	0.193068
26.521683	0.1	0.194539
26.523350	0.1	0.196365
26.525017	0.1	0.198586
26.526683	0.1	0.201883
26.528350	0.1	0.205869
26.530017	0.1	0.209184
26.531683	0.1	0.211070
26.533350	0.1	0.211685
26.535017	0.1	0.211480
26.536683	0.1	0.211569
26.538350	0.1	0.213757
26.540017	0.1	0.218265
26.541683	0.1	0.222642
26.543350	0.1	0.224262
26.545017	0.1	0.222479
26.546683	0.1	0.218502
26.548350	0.1	0.214078
26.550017	0.1	0.210237
26.551683	0.1	0.207154
26.553350	0.1	0.204695
26.555017	0.1	0.202572
26.556683	0.1	0.200197
26.558350	0.1	0.197375
26.560017	0.1	0.195228
26.561683	0.1	0.195154
26.563350	0.1	0.196937
26.565017	0.1	0.199312
26.566683	0.1	0.201785
26.568350	0.1	0.204397
26.570017	0.1	0.206186
26.571683	0.1	0.205575
26.573350	0.1	0.202367
26.575017	0.1	0.198246
26.576683	0.1	0.195317
26.578350	0.1	0.194483
26.580017	0.1	0.194926
26.581683	0.1	0.195536
26.583350	0.1	0.196258
26.585017	0.1	0.197394
26.586683	0.1	0.198456
26.588350	0.1	0.198297
26.590017	0.1	0.196281
26.591683	0.1	0.193268
26.593350	0.1	0.191480
26.595017	0.1	0.192528
26.596683	0.1	0.195373
26.598350	0.1	0.197617
26.600017	0.1	0.198400
26.601683	0.1	0.198600
26.603350	0.1	0.198795
26.605017	0.1	0.198185
26.606683	0.1	0.195689
26.608350	0.1	0.191410
26.610017	0.1	0.186539
26.611683	0.1	0.181925
26.613350	0.1	0.177324
26.615017	0.1	0.172788
26.616683	0.1	0.170260
26.618350	0.1	0.172323
26.620017	0.1	0.179093
26.621683	0.1	0.187876
26.623350	0.1	0.195601
26.625017	0.1	0.200220
26.626683	0.1	0.201017
26.628350	0.1	0.198982
26.630017	0.1	0.196057
26.631683	0.1	0.193585
26.633350	0.1	0.191806
26.635017	0.1	0.190977
26.636683	0.1	0.191820
26.638350	0.1	0.194232
26.640017	0.1	0.196961
26.641683	0.1	0.199089
26.643350	0.1	0.200546
26.645017	0.1	0.201575
26.646683	0.1	0.202749
26.648350	0.1	0.204248
26.650017	0.1	0.205203
26.651683	0.1	0.205180
26.653350	0.1	0.205603
26.655017	0.1	0.208626
26.656683	0.1	0.214675
26.658350	0.1	0.221347
26.660017	0.1	0.225403
26.661683	0.1	0.225720
26.663350	0.1	0.223788
26.665017	0.1	0.221971
26.666683	0.1	0.221585
26.668350	0.1	0.222954
26.670017	0.1	0.226870
26.671683	0.1	0.234446
26.673350	0.1	0.245157
26.675017	0.1	0.256062
26.676683	0.1	0.263900
26.678350	0.1	0.267886
26.680017	0.1	0.269478
26.681683	0.1	0.269711
26.683350	0.1	0.268840
26.685017	0.1	0.268305
26.686683	0.1	0.270274
26.688350	0.1	0.275262
26.690017	0.1	0.281651
26.691683	0.1	0.287285
26.693350	0.1	0.290917
26.695017	0.1	0.292757
26.696683	0.1	0.293963
26.698350	0.1	0.295984
26.700017	0.1	0.300012
26.701683	0.1	0.306051
26.703350	0.1	0.312654
26.705017	0.1	0.318503
26.706683	0.1	0.323975
26.708350	0.1	0.330191
26.710017	0.1	0.337660
26.711683	0.1	0.346992
26.713350	0.1	0.358662
26.715017	0.1	0.371099
26.716683	0.1	0.381516
26.718350	0.1	0.389121
26.720017	0.1	0.395682
26.721683	0.1	0.402890
26.723350	0.1	0.410234
26.725017	0.1	0.416064
26.726683	0.1	0.420543
26.728350	0.1	0.426047
26.730017	0.1	0.434685
26.731683	0.1	0.446467
26.733350	0.1	0.459687
26.735017	0.1	0.473075
26.736683	0.1	0.487231
26.738350	0.1	0.503180
26.740017	0.1	0.520390
26.741683	0.1	0.537303
26.743350	0.1	0.552693
26.745017	0.1	0.566230
26.746683	0.1	0.578845
26.748350	0.1	0.592498
26.750017	0.1	0.608913
26.751683	0.1	0.628298
26.753350	0.1	0.649318
26.755017	0.1	0.670999
26.756683	0.1	0.693877
26.758350	0.1	0.718264
26.760017	0.1	0.742851
26.761683	0.1	0.765575
26.763350	0.1	0.785254
26.765017	0.1	0.802781
26.766683	0.1	0.821007
26.768350	0.1	0.842558
26.770017	0.1	0.867536
26.771683	0.1	0.894088
26.773350	0.1	0.921292
26.775017	0.1	0.949921
26.776683	0.1	0.980459
26.778350	0.1	1.012092
26.780017	0.1	1.043770
26.781683	0.1	1.075417
26.783350	0.1	1.107585
26.785017	0.1	1.140647
26.786683	0.1	1.174952
26.788350	0.1	1.211073
26.790017	0.1	1.249430
26.791683	0.1	1.290026
26.793350	0.1	1.332141
26.795017	0.1	1.374497
26.796683	0.1	1.416695
26.798350	0.1	1.459946
26.800017	0.1	1.505637
26.801683	0.1	1.553460
26.803350	0.1	1.602150
26.805017	0.1	1.651826
26.806683	0.1	1.704013
26.808350	0.1	1.759110
26.810017	0.1	1.815860
26.811683	0.1	1.873062
26.813350	0.1	1.930194
26.815017	0.1	1.987088
26.816683	0.1	2.043904
26.818350	0.1	2.101073
26.820017	0.1	2.159621
26.821683	0.1	2.220757
26.823350	0.1	2.284120
26.825017	0.1	2.347631
26.826683	0.1	2.409508
26.828350	0.1	2.469239
26.830017	0.1	2.526734
26.831683	0.1	2.581747
26.833350	0.1	2.634511
26.835017	0.1	2.685348
26.836683	0.1	2.733455
26.838350	0.1	2.777809
26.840017	0.1	2.818764
26.841683	0.1	2.857680
26.843350	0.1	2.895249
26.845017	0.1	2.931007
26.846683	0.1	2.964060
26.848350	0.1	2.993452
26.850017	0.1	3.018356
26.851683	0.1	3.038812
26.853350	0.1	3.055502
26.855017	0.1	3.068168
26.856683	0.1	3.075763
26.858350	0.1	3.078440
26.860017	0.1	3.077565
26.861683	0.1	3.073518
26.863350	0.1	3.064838
26.865017	0.1	3.050272
26.866683	0.1	3.030682
26.868350	0.1	3.007692
26.870017	0.1	2.981597
26.871683	0.1	2.951697
26.873350	0.1	2.917578
26.875017	0.1	2.879235
26.876683	0.1	2.836990
26.878350	0.1	2.791621
26.880017	0.1	2.743579
26.881683	0.1	2.692831
26.883350	0.1	2.640085
26.885017	0.1	2.587312
26.886683	0.1	2.536532
26.888350	0.1	2.488461
26.890017	0.1	2.442324
26.891683	0.1	2.396200
26.893350	0.1	2.348102
26.895017	0.1	2.297703
26.896683	0.1	2.246653
26.898350	0.1	2.196664
26.900017	0.1	2.148007
26.901683	0.1	2.100142
26.903350	0.1	2.052803
26.905017	0.1	2.006013
26.906683	0.1	1.959740
26.908350	0.1	1.914445
26.910017	0.1	1.871670
26.911683	0.1	1.832945
26.913350	0.1	1.798463
26.915017	0.1	1.767902
26.916683	0.1	1.741545
26.918350	0.1	1.719617
26.920017	0.1	1.701270
26.921683	0.1	1.685219
26.923350	0.1	1.671077
26.925017	0.1	1.659365
26.926683	0.1	1.650183
26.928350	0.1	1.642387
26.930017	0.1	1.634341
26.931683	0.1	1.625298
26.933350	0.1	1.616050
26.935017	0.1	1.608604
26.936683	0.1	1.604408
26.938350	0.1	1.602494
26.940017	0.1	1.600171
26.941683	0.1	1.595914
26.943350	0.1	1.590862
26.945017	0.1	1.587071
26.946683	0.1	1.584836
26.948350	0.1	1.582173
26.950017	0.1	1.576687
26.951683	0.1	1.567369
26.953350	0.1	1.555150
26.955017	0.1	1.542545
26.956683	0.1	1.531593
26.958350	0.1	1.522033
26.960017	0.1	1.512375
26.961683	0.1	1.501474
26.963350	0.1	1.488314
26.965017	0.1	1.471909
26.966683	0.1	1.452062
26.968350	0.1	1.429785
26.970017	0.1	1.406241
26.971683	0.1	1.381836
26.973350	0.1	1.356988
26.975017	0.1	1.332867
26.976683	0.1	1.310809
26.978350	0.1	1.290934
26.980017	0.1	1.271423
26.981683	0.1	1.249844
26.983350	0.1	1.225090
26.985017	0.1	1.197914
26.986683	0.1	1.169629
26.988350	0.1	1.140619
26.990017	0.1	1.110844
26.991683	0.1	1.080707
26.993350	0.1	1.050574
26.995017	0.1	1.020264
26.996683	0.1	0.989367
26.998350	0.1	0.957823
27.000017	0.1	0.926382
27.001683	0.1	0.896635
27.003350	0.1	0.870191
27.005017	0.1	0.847206
27.006683	0.1	0.825869
27.008350	0.1	0.804230
27.010017	0.1	0.782064
27.011683	0.1	0.760048
27.013350	0.1	0.738320
27.015017	0.1	0.716699
27.016683	0.1	0.695144
27.018350	0.1	0.673686
27.020017	0.1	0.652932
27.021683	0.1	0.634361
27.023350	0.1	0.619316
27.025017	0.1	0.607786
27.026683	0.1	0.598398
27.028350	0.1	0.589387
27.030017	0.1	0.579688
27.031683	0.1	0.569406
27.033350	0.1	0.559222
27.035017	0.1	0.549676
27.036683	0.1	0.541545
27.038350	0.1	0.535990
27.040017	0.1	0.533150
27.041683	0.1	0.531310
27.043350	0.1	0.528418
27.045017	0.1	0.524013
27.046683	0.1	0.519194
27.048350	0.1	0.514979
27.050017	0.1	0.511515
27.051683	0.1	0.508921
27.053350	0.1	0.507827
27.055017	0.1	0.508479
27.056683	0.1	0.509862
27.058350	0.1	0.510728
27.060017	0.1	0.510975
27.061683	0.1	0.511352
27.063350	0.1	0.512968
27.065017	0.1	0.517094
27.066683	0.1	0.524283
27.068350	0.1	0.533620
27.070017	0.1	0.543320
27.071683	0.1	0.551897
27.073350	0.1	0.558714
27.075017	0.1	0.563827
27.076683	0.1	0.567520
27.078350	0.1	0.570067
27.080017	0.1	0.572293
27.081683	0.1	0.575711
27.083350	0.1	0.581462
27.085017	0.1	0.589453
27.086683	0.1	0.598216
27.088350	0.1	0.605490
27.090017	0.1	0.610012
27.091683	0.1	0.612801
27.093350	0.1	0.615953
27.095017	0.1	0.620694
27.096683	0.1	0.627250
27.098350	0.1	0.635856
27.100017	0.1	0.646515
27.101683	0.1	0.658217
27.103350	0.1	0.669351
27.105017	0.1	0.678925
27.106683	0.1	0.687516
27.108350	0.1	0.696862
27.110017	0.1	0.708024
27.111683	0.1	0.720755
27.113350	0.1	0.734543
27.115017	0.1	0.748909
27.116683	0.1	0.763116
27.118350	0.1	0.776784
27.120017	0.1	0.790283
27.121683	0.1	0.804225
27.123350	0.1	0.819019
27.125017	0.1	0.834819
27.126683	0.1	0.851285
27.128350	0.1	0.867206
27.130017	0.1	0.881553
27.131683	0.1	0.895211
27.133350	0.1	0.910512
27.135017	0.1	0.929204
27.136683	0.1	0.951290
27.138350	0.1	0.975272
27.140017	0.1	0.999593
27.141683	0.1	1.024404
27.143350	0.1	1.050755
27.145017	0.1	1.078127
27.146683	0.1	1.104171
27.148350	0.1	1.127073
27.150017	0.1	1.147571
27.151683	0.1	1.168586
27.153350	0.1	1.192894
27.155017	0.1	1.221346
27.156683	0.1	1.252932
27.158350	0.1	1.286394
27.160017	0.1	1.321295
27.161683	0.1	1.357626
27.163350	0.1	1.395578
27.165017	0.1	1.435177
27.166683	0.1	1.475504
27.168350	0.1	1.515700
27.170017	0.1	1.556515
27.171683	0.1	1.599342
27.173350	0.1	1.644539
27.175017	0.1	1.691813
27.176683	0.1	1.741461
27.178350	0.1	1.794458
27.180017	0.1	1.851544
27.181683	0.1	1.912201
27.183350	0.1	1.974436
27.185017	0.1	2.036365
27.186683	0.1	2.097730
27.188350	0.1	2.159635
27.190017	0.1	2.223845
27.191683	0.1	2.292129
27.193350	0.1	2.365410
27.195017	0.1	2.443655
27.196683	0.1	2.526082
27.198350	0.1	2.611266
27.200017	0.1	2.698204
27.201683	0.1	2.787556
27.203350	0.1	2.881209
27.205017	0.1	2.980977
27.206683	0.1	3.087679
27.208350	0.1	3.200793
27.210017	0.1	3.318884
27.211683	0.1	3.440641
27.213350	0.1	3.565587
27.215017	0.1	3.694147
27.216683	0.1	3.826981
27.218350	0.1	3.964617
27.220017	0.1	4.108227
27.221683	0.1	4.259190
27.223350	0.1	4.417850
27.225017	0.1	4.584263
27.226683	0.1	4.758998
27.228350	0.1	4.942487
27.230017	0.1	5.134703
27.231683	0.1	5.334420
27.233350	0.1	5.538752
27.235017	0.1	5.745087
27.236683	0.1	5.953014
27.238350	0.1	6.163698
27.240017	0.1	6.378107
27.241683	0.1	6.596274
27.243350	0.1	6.818571
27.245017	0.1	7.046172
27.246683	0.1	7.279133
27.248350	0.1	7.515340
27.250017	0.1	7.751915
27.251683	0.1	7.986669
27.253350	0.1	8.218260
27.255017	0.1	8.446146
27.256683	0.1	8.670702
27.258350	0.1	8.892431
27.260017	0.1	9.110887
27.261683	0.1	9.324369
27.263350	0.1	9.529879
27.265017	0.1	9.724121
27.266683	0.1	9.905603
27.268350	0.1	10.075159
27.270017	0.1	10.234434
27.271683	0.1	10.384205
27.273350	0.1	10.523582
27.275017	0.1	10.650991
27.276683	0.1	10.766406
27.278350	0.1	10.871384
27.280017	0.1	10.966812
27.281683	0.1	11.051679
27.283350	0.1	11.123903
27.285017	0.1	11.181780
27.286683	0.1	11.224872
27.288350	0.1	11.254018
27.290017	0.1	11.270405
27.291683	0.1	11.274274
27.293350	0.1	11.265203
27.295017	0.1	11.244398
27.296683	0.1	11.215257
27.298350	0.1	11.180327
27.300017	0.1	11.139573
27.301683	0.1	11.092527
27.303350	0.1	11.040056
27.305017	0.1	10.983096
27.306683	0.1	10.921769
27.308350	0.1	10.856348
27.310017	0.1	10.788050
27.311683	0.1	10.718652
27.313350	0.1	10.649911
27.315017	0.1	10.582958
27.316683	0.1	10.518124
27.318350	0.1	10.455968
27.320017	0.1	10.397797
27.321683	0.1	10.344074
27.323350	0.1	10.293550
27.325017	0.1	10.244520
27.326683	0.1	10.196497
27.328350	0.1	10.151025
27.330017	0.1	10.110624
27.331683	0.1	10.076347
27.333350	0.1	10.047345
27.335017	0.1	10.022400
27.336683	0.1	9.999853
27.338350	0.1	9.976644
27.340017	0.1	9.949869
27.341683	0.1	9.919126
27.343350	0.1	9.886371
27.345017	0.1	9.853388
27.346683	0.1	9.819791
27.348350	0.1	9.783637
27.350017	0.1	9.743157
27.351683	0.1	9.697550
27.353350	0.1	9.646695
27.355017	0.1	9.590099
27.356683	0.1	9.526280
27.358350	0.1	9.453618
27.360017	0.1	9.371489
27.361683	0.1	9.280648
27.363350	0.1	9.182580
27.365017	0.1	9.077736
27.366683	0.1	8.964762
27.368350	0.1	8.841511
27.370017	0.1	8.705799
27.371683	0.1	8.556913
27.373350	0.1	8.396599
27.375017	0.1	8.227192
27.376683	0.1	8.049929
27.378350	0.1	7.865038
27.380017	0.1	7.672226
27.381683	0.1	7.471703
27.383350	0.1	7.264847
27.385017	0.1	7.053195
27.386683	0.1	6.836718
27.388350	0.1	6.614034
27.390017	0.1	6.385050
27.391683	0.1	6.152755
27.393350	0.1	5.921014
27.395017	0.1	5.691070
27.396683	0.1	5.461699
27.398350	0.1	5.231635
27.400017	0.1	5.000797
27.401683	0.1	4.770202
27.403350	0.1	4.541948
27.405017	0.1	4.318645
27.406683	0.1	4.101703
27.408350	0.1	3.890847
27.410017	0.1	3.685858
27.411683	0.1	3.487677
27.413350	0.1	3.296910
27.415017	0.1	3.112699
27.416683	0.1	2.934448
27.418350	0.1	2.762955
27.420017	0.1	2.599293
27.421683	0.1	2.443581
27.423350	0.1	2.294802
27.425017	0.1	2.151555
27.426683	0.1	2.012886
27.428350	0.1	1.879213
27.430017	0.1	1.752838
27.431683	0.1	1.636832
27.433350	0.1	1.532701
27.435017	0.1	1.438716
27.436683	0.1	1.351135
27.438350	0.1	1.267358
27.440017	0.1	1.187180
27.441683	0.1	1.110956
27.443350	0.1	1.038229
27.445017	0.1	0.968860
27.446683	0.1	0.904361
27.448350	0.1	0.846237
27.450017	0.1	0.793850
27.451683	0.1	0.745482
27.453350	0.1	0.700410
27.455017	0.1	0.658594
27.456683	0.1	0.619758
27.458350	0.1	0.584060
27.460017	0.1	0.552200
27.461683	0.1	0.524190
27.463350	0.1	0.499482
27.465017	0.1	0.477666
27.466683	0.1	0.457927
27.468350	0.1	0.439188
27.470017	0.1	0.421610
27.471683	0.1	0.406448
27.473350	0.1	0.394573
27.475017	0.1	0.385577
27.476683	0.1	0.378019
27.478350	0.1	0.370769
27.480017	0.1	0.363942
27.481683	0.1	0.357670
27.483350	0.1	0.351020
27.485017	0.1	0.342964
27.486683	0.1	0.333390
27.488350	0.1	0.323155
27.490017	0.1	0.313814
27.491683	0.1	0.306633
27.493350	0.1	0.301255
27.495017	0.1	0.296086
27.496683	0.1	0.290140
27.498350	0.1	0.283802
27.500017	0.1	0.278223
27.501683	0.1	0.274153
27.503350	0.1	0.271481
27.505017	0.1	0.269711
27.506683	0.1	0.268440
27.508350	0.1	0.267345
27.510017	0.1	0.265851
27.511683	0.1	0.263317
27.513350	0.1	0.259904
27.515017	0.1	0.256361
27.516683	0.1	0.252742
27.518350	0.1	0.248514
27.520017	0.1	0.243648
27.521683	0.1	0.238721
27.523350	0.1	0.234600
27.525017	0.1	0.232426
27.526683	0.1	0.232682
27.528350	0.1	0.234758
27.530017	0.1	0.237916
27.531683	0.1	0.241576
27.533350	0.1	0.245045
27.535017	0.1	0.248062
27.536683	0.1	0.250838
27.538350	0.1	0.253189
27.540017	0.1	0.254302
27.541683	0.1	0.253827
27.543350	0.1	0.252882
27.545017	0.1	0.252668
27.546683	0.1	0.252258
27.548350	0.1	0.249948
27.550017	0.1	0.245837
27.551683	0.1	0.241487
27.553350	0.1	0.238419
27.555017	0.1	0.237268
27.556683	0.1	0.237497
27.558350	0.1	0.237855
27.560017	0.1	0.237417
27.561683	0.1	0.236207
27.563350	0.1	0.235080
27.565017	0.1	0.234805
27.566683	0.1	0.235368
27.568350	0.1	0.235992
27.570017	0.1	0.235410
27.571683	0.1	0.232374
27.573350	0.1	0.226479
27.575017	0.1	0.218442
27.576683	0.1	0.210153
27.578350	0.1	0.204579
27.580017	0.1	0.204095
27.581683	0.1	0.207908
27.583350	0.1	0.212374
27.585017	0.1	0.214544
27.586683	0.1	0.214209
27.588350	0.1	0.212584
27.590017	0.1	0.210484
27.591683	0.1	0.208332
27.593350	0.1	0.206828
27.595017	0.1	0.206353
27.596683	0.1	0.206479
27.598350	0.1	0.206633
27.600017	0.1	0.206740
27.601683	0.1	0.207312
27.603350	0.1	0.208979
27.605017	0.1	0.211522
27.606683	0.1	0.213715
27.608350	0.1	0.214316
27.610017	0.1	0.212919
27.611683	0.1	0.210372
27.613350	0.1	0.207885
27.615017	0.1	0.205841
27.616683	0.1	0.203843
27.618350	0.1	0.200919
27.620017	0.1	0.195852
27.621683	0.1	0.188970
27.623350	0.1	0.182665
27.625017	0.1	0.179452
27.626683	0.1	0.180351
27.628350	0.1	0.184490
27.630017	0.1	0.189487
27.631683	0.1	0.192653
27.633350	0.1	0.192127
27.635017	0.1	0.187578
27.636683	0.1	0.180476
27.638350	0.1	0.173170
27.640017	0.1	0.167070
27.641683	0.1	0.162530
27.643350	0.1	0.160048
27.645017	0.1	0.160085
27.646683	0.1	0.162269
27.648350	0.1	0.165855
27.650017	0.1	0.170330
27.651683	0.1	0.175205
27.653350	0.1	0.179275
27.655017	0.1	0.180737
27.656683	0.1	0.178684
27.658350	0.1	0.173626
27.660017	0.1	0.166902
27.661683	0.1	0.160458
27.663350	0.1	0.156276
27.665017	0.1	0.155438
27.666683	0.1	0.157631
27.668350	0.1	0.161249
27.670017	0.1	0.164541
27.671683	0.1	0.166763
27.673350	0.1	0.168257
27.675017	0.1	0.169640
27.676683	0.1	0.170744
27.678350	0.1	0.170791
27.680017	0.1	0.169617
27.681683	0.1	0.167782
27.683350	0.1	0.165761
27.685017	0.1	0.164304
27.686683	0.1	0.164616
27.688350	0.1	0.167387
27.690017	0.1	0.171913
27.691683	0.1	0.176271
27.693350	0.1	0.179014
27.695017	0.1	0.180756
27.696683	0.1	0.183508
27.698350	0.1	0.188719
27.700017	0.1	0.196220
27.701683	0.1	0.204388
27.703350	0.1	0.211415
27.705017	0.1	0.216956
27.706683	0.1	0.221878
27.708350	0.1	0.226293
27.710017	0.1	0.229389
27.711683	0.1	0.230931
27.713350	0.1	0.231238
27.715017	0.1	0.230451
27.716683	0.1	0.229403
27.718350	0.1	0.229841
27.720017	0.1	0.232849
27.721683	0.1	0.237762
27.723350	0.1	0.242852
27.725017	0.1	0.246884
27.726683	0.1	0.250088
27.728350	0.1	0.253776
27.730017	0.1	0.259024
27.731683	0.1	0.265539
27.733350	0.1	0.272193
27.735017	0.1	0.278461
27.736683	0.1	0.284556
27.738350	0.1	0.290498
27.740017	0.1	0.296347
27.741683	0.1	0.302293
27.743350	0.1	0.308268
27.745017	0.1	0.314349
27.746683	0.1	0.321260
27.748350	0.1	0.329721
27.750017	0.1	0.339518
27.751683	0.1	0.349595
27.753350	0.1	0.359076
27.755017	0.1	0.367933
27.756683	0.1	0.376441
27.758350	0.1	0.384771
27.760017	0.1	0.393535
27.761683	0.1	0.403500
27.763350	0.1	0.414387
27.765017	0.1	0.424772
27.766683	0.1	0.433056
27.768350	0.1	0.438336
27.770017	0.1	0.440944
27.771683	0.1	0.442495
27.773350	0.1	0.444888
27.775017	0.1	0.449331
27.776683	0.1	0.455780
27.778350	0.1	0.462970
27.780017	0.1	0.469261
27.781683	0.1	0.473629
27.783350	0.1	0.475757
27.785017	0.1	0.475729
27.786683	0.1	0.473959
27.788350	0.1	0.470853
27.790017	0.1	0.466430
27.791683	0.1	0.460856
27.793350	0.1	0.454811
27.795017	0.1	0.449042
27.796683	0.1	0.444385
27.798350	0.1	0.442136
27.800017	0.1	0.443277
27.801683	0.1	0.446639
27.803350	0.1	0.448963
27.805017	0.1	0.447580
27.806683	0.1	0.442318
27.808350	0.1	0.434783
27.810017	0.1	0.426657
27.811683	0.1	0.418560
27.813350	0.1	0.410131
27.815017	0.1	0.401037
27.816683	0.1	0.391281
27.818350	0.1	0.380939
27.820017	0.1	0.370429
27.821683	0.1	0.360450
27.823350	0.1	0.351011
27.825017	0.1	0.341139
27.826683	0.1	0.329893
27.828350	0.1	0.317171
27.830017	0.1	0.303891
27.831683	0.1	0.292310
27.833350	0.1	0.284729
27.835017	0.1	0.281055
27.836683	0.1	0.279131
27.838350	0.1	0.277157
27.840017	0.1	0.274060
27.841683	0.1	0.268896
27.843350	0.1	0.261781
27.845017	0.1	0.254242
27.846683	0.1	0.247764
27.848350	0.1	0.242274
27.850017	0.1	0.236598
27.851683	0.1	0.230526
27.853350	0.1	0.225236
27.855017	0.1	0.221487
27.856683	0.1	0.219191
27.858350	0.1	0.218330
27.860017	0.1	0.218693
27.861683	0.1	0.219219
27.863350	0.1	0.218907
27.865017	0.1	0.218097
27.866683	0.1	0.217496
27.868350	0.1	0.216891
27.870017	0.1	0.215671
27.871683	0.1	0.213459
27.873350	0.1	0.210195
27.875017	0.1	0.206260
27.876683	0.1	0.202502
27.878350	0.1	0.200137
27.880017	0.1	0.200178
27.881683	0.1	0.202442
27.883350	0.1	0.205259
27.885017	0.1	0.207238
27.886683	0.1	0.208956
27.888350	0.1	0.211652
27.890017	0.1	0.215387
27.891683	0.1	0.219569
27.893350	0.1	0.224016
27.895017	0.1	0.228984
27.896683	0.1	0.234735
27.898350	0.1	0.241138
27.900017	0.1	0.247406
27.901683	0.1	0.252090
27.903350	0.1	0.254135
27.905017	0.1	0.253930
27.906683	0.1	0.252039
27.908350	0.1	0.248123
27.910017	0.1	0.242521
27.911683	0.1	0.237324
27.913350	0.1	0.234889
27.915017	0.1	0.236304
27.916683	0.1	0.241059
27.918350	0.1	0.247555
27.920017	0.1	0.254326
27.921683	0.1	0.260309
27.923350	0.1	0.263946
27.925017	0.1	0.263890
27.926683	0.1	0.260728
27.928350	0.1	0.256603
27.930017	0.1	0.253455
27.931683	0.1	0.251695
27.933350	0.1	0.250214
27.935017	0.1	0.247960
27.936683	0.1	0.245017
27.938350	0.1	0.242335
27.940017	0.1	0.241091
27.941683	0.1	0.242200
27.943350	0.1	0.245585
27.945017	0.1	0.250018
27.946683	0.1	0.253851
27.948350	0.1	0.255881
27.950017	0.1	0.255625
27.951683	0.1	0.253208
27.953350	0.1	0.249227
27.955017	0.1	0.244188
27.956683	0.1	0.238190
27.958350	0.1	0.231788
27.960017	0.1	0.226069
27.961683	0.1	0.221385
27.963350	0.1	0.217557
27.965017	0.1	0.215131
27.966683	0.1	0.214521
27.968350	0.1	0.215168
27.970017	0.1	0.216896
27.971683	0.1	0.219923
27.973350	0.1	0.223303
27.975017	0.1	0.225627
27.976683	0.1	0.226563
27.978350	0.1	0.226623
27.980017	0.1	0.226046
27.981683	0.1	0.224458
27.983350	0.1	0.221725
27.985017	0.1	0.218516
27.986683	0.1	0.215811
27.988350	0.1	0.214451
27.990017	0.1	0.214772
27.991683	0.1	0.216402
27.993350	0.1	0.218675
27.995017	0.1	0.220840
27.996683	0.1	0.222065
27.998350	0.1	0.222432
28.000017	0.1	0.223494
28.001683	0.1	0.226405
28.003350	0.1	0.230190
28.005017	0.1	0.232859
28.006683	0.1	0.233585
28.008350	0.1	0.233306
28.010017	0.1	0.233417
28.011683	0.1	0.234856
28.013350	0.1	0.237930
28.015017	0.1	0.241902
28.016683	0.1	0.245143
28.018350	0.1	0.246475
28.020017	0.1	0.246125
28.021683	0.1	0.245259
28.023350	0.1	0.245194
28.025017	0.1	0.247117
28.026683	0.1	0.251592
28.028350	0.1	0.258093
28.030017	0.1	0.264961
28.031683	0.1	0.270302
28.033350	0.1	0.273790
28.035017	0.1	0.277171
28.036683	0.1	0.282074
28.038350	0.1	0.287974
28.040017	0.1	0.292999
28.041683	0.1	0.296235
28.043350	0.1	0.298438
28.045017	0.1	0.300654
28.046683	0.1	0.302629
28.048350	0.1	0.302820
28.050017	0.1	0.300296
28.051683	0.1	0.296296
28.053350	0.1	0.293185
28.055017	0.1	0.292291
28.056683	0.1	0.293260
28.058350	0.1	0.295090
28.060017	0.1	0.296934
28.061683	0.1	0.297995
28.063350	0.1	0.297646
28.065017	0.1	0.296007
28.066683	0.1	0.294191
28.068350	0.1	0.293492
28.070017	0.1	0.293865
28.071683	0.1	0.293879
28.073350	0.1	0.292119
28.075017	0.1	0.288123
28.076683	0.1	0.282633
28.078350	0.1	0.276789
28.080017	0.1	0.270871
28.081683	0.1	0.264621
28.083350	0.1	0.258591
28.085017	0.1	0.254354
28.086683	0.1	0.253189
28.088350	0.1	0.254712
28.090017	0.1	0.257124
28.091683	0.1	0.258479
28.093350	0.1	0.257702
28.095017	0.1	0.254745
28.096683	0.1	0.249920
28.098350	0.1	0.243448
28.100017	0.1	0.235830
28.101683	0.1	0.227904
28.103350	0.1	0.220421
28.105017	0.1	0.214037
28.106683	0.1	0.209440
28.108350	0.1	0.206903
28.110017	0.1	0.205990
28.111683	0.1	0.205627
28.113350	0.1	0.204886
28.115017	0.1	0.204286
28.116683	0.1	0.204970
28.118350	0.1	0.206656
28.120017	0.1	0.207913
28.121683	0.1	0.207843
28.123350	0.1	0.206628
28.125017	0.1	0.205068
28.126683	0.1	0.203801
28.128350	0.1	0.202684
28.130017	0.1	0.200728
28.131683	0.1	0.197045
28.133350	0.1	0.191848
28.135017	0.1	0.186474
28.136683	0.1	0.182218
28.138350	0.1	0.179568
28.140017	0.1	0.178600
28.141683	0.1	0.179214
28.143350	0.1	0.180947
28.145017	0.1	0.182679
28.146683	0.1	0.182791
28.148350	0.1	0.180644
28.150017	0.1	0.177473
28.151683	0.1	0.174651
28.153350	0.1	0.172169
28.155017	0.1	0.169673
28.156683	0.1	0.167601
28.158350	0.1	0.166264
28.160017	0.1	0.165040
28.161683	0.1	0.163545
28.163350	0.1	0.162232
28.165017	0.1	0.161664
28.166683	0.1	0.162236
28.168350	0.1	0.163992
28.170017	0.1	0.166432
28.171683	0.1	0.169026
28.173350	0.1	0.171526
28.175017	0.1	0.173780
28.176683	0.1	0.175680
28.178350	0.1	0.177138
28.180017	0.1	0.177883
28.181683	0.1	0.177589
28.183350	0.1	0.176430
28.185017	0.1	0.175191
28.186683	0.1	0.174246
28.188350	0.1	0.172588
28.190017	0.1	0.168770
28.191683	0.1	0.163121
28.193350	0.1	0.158218
28.195017	0.1	0.156662
28.196683	0.1	0.158860
28.198350	0.1	0.163079
28.200017	0.1	0.167168
28.201683	0.1	0.169692
28.203350	0.1	0.170437
28.205017	0.1	0.170507
28.206683	0.1	0.171219
28.208350	0.1	0.172532
28.210017	0.1	0.173193
28.211683	0.1	0.172225
28.213350	0.1	0.169897
28.215017	0.1	0.167619
28.216683	0.1	0.167191
28.218350	0.1	0.169594
28.220017	0.1	0.174851
28.221683	0.1	0.182427
28.223350	0.1	0.190656
28.225017	0.1	0.196756
28.226683	0.1	0.198716
28.228350	0.1	0.196723
28.230017	0.1	0.192383
28.231683	0.1	0.187266
28.233350	0.1	0.182493
28.235017	0.1	0.178842
28.236683	0.1	0.176644
28.238350	0.1	0.175950
28.240017	0.1	0.176686
28.241683	0.1	0.178488
28.243350	0.1	0.180793
28.245017	0.1	0.183186
28.246683	0.1	0.185510
28.248350	0.1	0.187932
28.250017	0.1	0.191201
28.251683	0.1	0.196644
28.253350	0.1	0.204858
28.255017	0.1	0.214442
28.256683	0.1	0.222945
28.258350	0.1	0.229338
28.260017	0.1	0.234516
28.261683	0.1	0.239201
28.263350	0.1	0.243164
28.265017	0.1	0.246358
28.266683	0.1	0.249152
28.268350	0.1	0.252100
28.270017	0.1	0.256114
28.271683	0.1	0.261781
28.273350	0.1	0.268836
28.275017	0.1	0.276873
28.276683	0.1	0.285846
28.278350	0.1	0.295104
28.280017	0.1	0.302973
28.281683	0.1	0.308291
28.283350	0.1	0.312016
28.285017	0.1	0.316147
28.286683	0.1	0.321269
28.288350	0.1	0.326019
28.290017	0.1	0.329395
28.291683	0.1	0.332515
28.293350	0.1	0.337409
28.295017	0.1	0.345130
28.296683	0.1	0.355276
28.298350	0.1	0.366275
28.300017	0.1	0.376469
28.301683	0.1	0.385563
28.303350	0.1	0.394643
28.305017	0.1	0.404241
28.306683	0.1	0.413293
28.308350	0.1	0.420767
28.310017	0.1	0.426909
28.311683	0.1	0.432897
28.313350	0.1	0.440283
28.315017	0.1	0.450276
28.316683	0.1	0.462560
28.318350	0.1	0.474928
28.320017	0.1	0.485065
28.321683	0.1	0.492777
28.323350	0.1	0.500013
28.325017	0.1	0.509340
28.326683	0.1	0.522244
28.328350	0.1	0.537643
28.330017	0.1	0.552214
28.331683	0.1	0.562971
28.333350	0.1	0.569569
28.335017	0.1	0.574151
28.336683	0.1	0.579553
28.338350	0.1	0.587739
28.340017	0.1	0.599134
28.341683	0.1	0.613127
28.343350	0.1	0.628880
28.345017	0.1	0.645272
28.346683	0.1	0.660643
28.348350	0.1	0.672974
28.350017	0.1	0.681123
28.351683	0.1	0.686259
28.353350	0.1	0.690706
28.355017	0.1	0.695861
28.356683	0.1	0.702157
28.358350	0.1	0.709794
28.360017	0.1	0.718515
28.361683	0.1	0.727195
28.363350	0.1	0.734213
28.365017	0.1	0.738325
28.366683	0.1	0.739526
28.368350	0.1	0.739074
28.370017	0.1	0.738096
28.371683	0.1	0.736509
28.373350	0.1	0.733458
28.375017	0.1	0.728155
28.376683	0.1	0.720536
28.378350	0.1	0.711489
28.380017	0.1	0.702133
28.381683	0.1	0.693374
28.383350	0.1	0.685803
28.385017	0.1	0.679339
28.386683	0.1	0.673234
28.388350	0.1	0.666711
28.390017	0.1	0.659563
28.391683	0.1	0.652154
28.393350	0.1	0.644955
28.395017	0.1	0.637840
28.396683	0.1	0.629891
28.398350	0.1	0.620196
28.400017	0.1	0.608959
28.401683	0.1	0.597499
28.403350	0.1	0.586794
28.405017	0.1	0.576926
28.406683	0.1	0.567357
28.408350	0.1	0.556675
28.410017	0.1	0.543147
28.411683	0.1	0.526607
28.413350	0.1	0.509177
28.415017	0.1	0.493722
28.416683	0.1	0.481345
28.418350	0.1	0.470551
28.420017	0.1	0.459622
28.421683	0.1	0.448530
28.423350	0.1	0.437768
28.425017	0.1	0.426956
28.426683	0.1	0.415295
28.428350	0.1	0.402811
28.430017	0.1	0.390620
28.431683	0.1	0.379607
28.433350	0.1	0.369321
28.435017	0.1	0.358694
28.436683	0.1	0.347043
28.438350	0.1	0.334163
28.440017	0.1	0.320543
28.441683	0.1	0.307471
28.443350	0.1	0.296147
28.445017	0.1	0.287038
28.446683	0.1	0.279881
28.448350	0.1	0.273678
28.450017	0.1	0.267550
28.451683	0.1	0.261487
28.453350	0.1	0.255783
28.455017	0.1	0.250582
28.456683	0.1	0.245976
28.458350	0.1	0.241525
28.460017	0.1	0.236463
28.461683	0.1	0.230786
28.463350	0.1	0.225063
28.465017	0.1	0.219881
28.466683	0.1	0.215601
28.468350	0.1	0.211801
28.470017	0.1	0.207713
28.471683	0.1	0.203149
28.473350	0.1	0.198148
28.475017	0.1	0.192835
28.476683	0.1	0.187922
28.478350	0.1	0.183978
28.480017	0.1	0.180141
28.481683	0.1	0.174842
28.483350	0.1	0.167713
28.485017	0.1	0.159894
28.486683	0.1	0.152998
28.488350	0.1	0.148057
28.490017	0.1	0.145216
28.491683	0.1	0.144374
28.493350	0.1	0.145580
28.495017	0.1	0.148723
28.496683	0.1	0.153044
28.498350	0.1	0.157394
28.500017	0.1	0.160746
28.501683	0.1	0.162385
28.503350	0.1	0.162097
28.505017	0.1	0.160243
28.506683	0.1	0.157133
28.508350	0.1	0.152891
28.510017	0.1	0.148211
28.511683	0.1	0.144560
28.513350	0.1	0.143098
28.515017	0.1	0.143922
28.516683	0.1	0.146423
28.518350	0.1	0.149761
28.520017	0.1	0.153049
28.521683	0.1	0.155694
28.523350	0.1	0.157622
28.525017	0.1	0.158786
28.526683	0.1	0.158693
28.528350	0.1	0.157640
28.530017	0.1	0.157296
28.531683	0.1	0.158497
28.533350	0.1	0.159973
28.535017	0.1	0.160285
28.536683	0.1	0.159615
28.538350	0.1	0.159401
28.540017	0.1	0.160956
28.541683	0.1	0.164676
28.543350	0.1	0.170087
28.545017	0.1	0.175936
28.546683	0.1	0.180812
28.548350	0.1	0.183773
28.550017	0.1	0.184751
28.551683	0.1	0.184868
28.553350	0.1	0.185776
28.555017	0.1	0.188118
28.556683	0.1	0.191131
28.558350	0.1	0.194116
28.560017	0.1	0.197543
28.561683	0.1	0.202116
28.563350	0.1	0.207783
28.565017	0.1	0.214246
28.566683	0.1	0.221357
28.568350	0.1	0.228724
28.570017	0.1	0.235592
28.571683	0.1	0.241501
28.573350	0.1	0.246717
28.575017	0.1	0.252356
28.576683	0.1	0.259723
28.578350	0.1	0.268994
28.580017	0.1	0.279495
28.581683	0.1	0.291131
28.583350	0.1	0.303695
28.585017	0.1	0.315835
28.586683	0.1	0.325879
28.588350	0.1	0.332994
28.590017	0.1	0.337893
28.591683	0.1	0.342871
28.593350	0.1	0.350382
28.595017	0.1	0.361633
28.596683	0.1	0.376273
28.598350	0.1	0.392422
28.600017	0.1	0.407221
28.601683	0.1	0.418625
28.603350	0.1	0.427370
28.605017	0.1	0.436124
28.606683	0.1	0.446364
28.608350	0.1	0.457256
28.610017	0.1	0.467394
28.611683	0.1	0.476190
28.613350	0.1	0.483920
28.615017	0.1	0.491189
28.616683	0.1	0.498225
28.618350	0.1	0.505215
28.620017	0.1	0.512907
28.621683	0.1	0.521773
28.623350	0.1	0.531250
28.625017	0.1	0.540693
28.626683	0.1	0.550379
28.628350	0.1	0.560977
28.630017	0.1	0.572316
28.631683	0.1	0.582775
28.633350	0.1	0.590975
28.635017	0.1	0.597639
28.636683	0.1	0.604698
28.638350	0.1	0.613327
28.640017	0.1	0.623800
28.641683	0.1	0.636023
28.643350	0.1	0.649258
28.645017	0.1	0.662254
28.646683	0.1	0.674585
28.648350	0.1	0.686953
28.650017	0.1	0.699474
28.651683	0.1	0.711093
28.653350	0.1	0.721607
28.655017	0.1	0.732508
28.656683	0.1	0.745193
28.658350	0.1	0.759983
28.660017	0.1	0.776765
28.661683	0.1	0.794968
28.663350	0.1	0.812849
28.665017	0.1	0.828304
28.666683	0.1	0.840770
28.668350	0.1	0.851545
28.670017	0.1	0.862312
28.671683	0.1	0.873567
28.673350	0.1	0.884929
28.675017	0.1	0.896538
28.676683	0.1	0.909278
28.678350	0.1	0.924128
28.680017	0.1	0.941674
28.681683	0.1	0.961204
28.683350	0.1	0.981186
28.685017	0.1	1.001135
28.686683	0.1	1.021801
28.688350	0.1	1.044003
28.690017	0.1	1.067636
28.691683	0.1	1.091203
28.693350	0.1	1.112623
28.695017	0.1	1.131245
28.696683	0.1	1.148656
28.698350	0.1	1.167031
28.700017	0.1	1.187189
28.701683	0.1	1.208745
28.703350	0.1	1.231451
28.705017	0.1	1.255493
28.706683	0.1	1.281211
28.708350	0.1	1.308965
28.710017	0.1	1.339023
28.711683	0.1	1.371335
28.713350	0.1	1.405776
28.715017	0.1	1.442777
28.716683	0.1	1.483159
28.718350	0.1	1.527057
28.720017	0.1	1.573120
28.721683	0.1	1.619281
28.723350	0.1	1.665102
28.725017	0.1	1.712455
28.726683	0.1	1.763450
28.728350	0.1	1.818533
28.730017	0.1	1.876433
28.731683	0.1	1.935693
28.733350	0.1	1.996015
28.735017	0.1	2.058237
28.736683	0.1	2.123886
28.738350	0.1	2.194219
28.740017	0.1	2.268520
28.741683	0.1	2.344525
28.743350	0.1	2.421080
28.745017	0.1	2.499530
28.746683	0.1	2.582269
28.748350	0.1	2.670013
28.750017	0.1	2.760817
28.751683	0.1	2.852082
28.753350	0.1	2.942346
28.755017	0.1	3.031311
28.756683	0.1	3.119628
28.758350	0.1	3.209021
28.760017	0.1	3.302037
28.761683	0.1	3.400315
28.763350	0.1	3.502844
28.765017	0.1	3.607413
28.766683	0.1	3.713369
28.768350	0.1	3.821687
28.770017	0.1	3.933157
28.771683	0.1	4.047831
28.773350	0.1	4.165508
28.775017	0.1	4.286114
28.776683	0.1	4.409985
28.778350	0.1	4.537851
28.780017	0.1	4.670331
28.781683	0.1	4.807520
28.783350	0.1	4.949169
28.785017	0.1	5.095219
28.786683	0.1	5.246266
28.788350	0.1	5.402835
28.790017	0.1	5.564298
28.791683	0.1	5.729268
28.793350	0.1	5.896818
28.795017	0.1	6.067310
28.796683	0.1	6.242385
28.798350	0.1	6.423774
28.800017	0.1	6.612381
28.801683	0.1	6.808257
28.803350	0.1	7.010601
28.805017	0.1	7.218029
28.806683	0.1	7.429929
28.808350	0.1	7.646834
28.810017	0.1	7.869019
28.811683	0.1	8.095950
28.813350	0.1	8.327062
28.815017	0.1	8.561569
28.816683	0.1	8.797841
28.818350	0.1	9.034174
28.820017	0.1	9.269863
28.821683	0.1	9.504925
28.823350	0.1	9.739245
28.825017	0.1	9.972430
28.826683	0.1	10.203174
28.828350	0.1	10.428438
28.830017	0.1	10.645106
28.831683	0.1	10.852325
28.833350	0.1	11.050440
28.835017	0.1	11.238400
28.836683	0.1	11.413759
28.838350	0.1	11.574542
28.840017	0.1	11.720136
28.841683	0.1	11.850800
28.843350	0.1	11.966582
28.845017	0.1	12.066695
28.846683	0.1	12.149899
28.848350	0.1	12.215101
28.850017	0.1	12.261206
28.851683	0.1	12.286813
28.853350	0.1	12.290785
28.855017	0.1	12.273360
28.856683	0.1	12.235981
28.858350	0.1	12.179506
28.860017	0.1	12.102840
28.861683	0.1	12.004036
28.863350	0.1	11.882558
28.865017	0.1	11.739479
28.866683	0.1	11.576149
28.868350	0.1	11.394182
28.870017	0.1	11.195997
28.871683	0.1	10.983828
28.873350	0.1	10.758606
28.875017	0.1	10.520550
28.876683	0.1	10.270458
28.878350	0.1	10.009496
28.880017	0.1	9.738063
28.881683	0.1	9.456240
28.883350	0.1	9.164992
28.885017	0.1	8.866121
28.886683	0.1	8.561923
28.888350	0.1	8.254903
28.890017	0.1	7.947339
28.891683	0.1	7.641190
28.893350	0.1	7.337672
28.895017	0.1	7.036785
28.896683	0.1	6.737905
28.898350	0.1	6.440501
28.900017	0.1	6.144410
28.901683	0.1	5.850364
28.903350	0.1	5.560215
28.905017	0.1	5.275980
28.906683	0.1	4.999023
28.908350	0.1	4.730811
28.910017	0.1	4.473734
28.911683	0.1	4.229834
28.913350	0.1	3.999104
28.915017	0.1	3.779437
28.916683	0.1	3.568265
28.918350	0.1	3.364473
28.920017	0.1	3.168308
28.921683	0.1	2.980228
28.923350	0.1	2.800855
28.925017	0.1	2.630916
28.926683	0.1	2.470477
28.928350	0.1	2.318444
28.930017	0.1	2.173111
28.931683	0.1	2.033841
28.933350	0.1	1.902101
28.935017	0.1	1.779781
28.936683	0.1	1.667216
28.938350	0.1	1.563546
28.940017	0.1	1.467932
28.941683	0.1	1.379903
28.943350	0.1	1.298841
28.945017	0.1	1.223409
28.946683	0.1	1.152288
28.948350	0.1	1.085452
28.950017	0.1	1.024427
28.951683	0.1	0.971053
28.953350	0.1	0.925623
28.955017	0.1	0.886279
28.956683	0.1	0.850121
28.958350	0.1	0.814702
28.960017	0.1	0.778991
28.961683	0.1	0.743917
28.963350	0.1	0.711679
28.965017	0.1	0.683935
28.966683	0.1	0.661407
28.968350	0.1	0.644107
28.970017	0.1	0.630822
28.971683	0.1	0.619353
28.973350	0.1	0.607744
28.975017	0.1	0.595562
28.976683	0.1	0.584228
28.978350	0.1	0.575134
28.980017	0.1	0.567869
28.981683	0.1	0.561052
28.983350	0.1	0.553876
28.985017	0.1	0.546677
28.986683	0.1	0.540167
28.988350	0.1	0.534449
28.990017	0.1	0.529247
28.991683	0.1	0.524628
28.993350	0.1	0.520609
28.995017	0.1	0.516423
28.996683	0.1	0.511529
28.998350	0.1	0.506528
29.000017	0.1	0.501717
29.001683	0.1	0.496362
29.003350	0.1	0.490248
29.005017	0.1	0.483911
29.006683	0.1	0.477508
29.008350	0.1	0.471040
29.010017	0.1	0.464879
29.011683	0.1	0.459496
29.013350	0.1	0.455054
29.015017	0.1	0.450681
29.016683	0.1	0.444604
29.018350	0.1	0.435868
29.020017	0.1	0.425810
29.021683	0.1	0.417191
29.023350	0.1	0.411565
29.025017	0.1	0.407966
29.026683	0.1	0.404133
29.028350	0.1	0.398317
29.030017	0.1	0.389940
29.031683	0.1	0.379765
29.033350	0.1	0.369586
29.035017	0.1	0.361083
29.036683	0.1	0.354839
29.038350	0.1	0.350201
29.040017	0.1	0.345525
29.041683	0.1	0.339020
29.043350	0.1	0.330210
29.045017	0.1	0.320915
29.046683	0.1	0.313977
29.048350	0.1	0.310508
29.050017	0.1	0.308976
29.051683	0.1	0.306698
29.053350	0.1	0.301674
29.055017	0.1	0.293814
29.056683	0.1	0.284705
29.058350	0.1	0.275876
29.060017	0.1	0.267620
29.061683	0.1	0.259192
29.063350	0.1	0.249697
29.065017	0.1	0.239401
29.066683	0.1	0.230423
29.068350	0.1	0.224975
29.070017	0.1	0.223303
29.071683	0.1	0.224221
29.073350	0.1	0.226698
29.075017	0.1	0.229785
29.076683	0.1	0.231913
29.078350	0.1	0.231382
29.080017	0.1	0.227042
29.081683	0.1	0.218810
29.083350	0.1	0.208667
29.085017	0.1	0.200439
29.086683	0.1	0.196975
29.088350	0.1	0.197841
29.090017	0.1	0.200383
29.091683	0.1	0.202218
29.093350	0.1	0.202600
29.095017	0.1	0.201860
29.096683	0.1	0.200248
29.098350	0.1	0.197524
29.100017	0.1	0.193571
29.101683	0.1	0.188993
29.103350	0.1	0.184509
29.105017	0.1	0.180104
29.106683	0.1	0.175615
29.108350	0.1	0.171992
29.110017	0.1	0.171149
29.111683	0.1	0.173929
29.113350	0.1	0.178586
29.115017	0.1	0.182167
29.116683	0.1	0.183280
29.118350	0.1	0.182283
29.120017	0.1	0.179792
29.121683	0.1	0.176639
29.123350	0.1	0.173948
29.125017	0.1	0.172406
29.126683	0.1	0.172067
29.128350	0.1	0.172746
29.130017	0.1	0.174106
29.131683	0.1	0.176043
29.133350	0.1	0.178842
29.135017	0.1	0.182213
29.136683	0.1	0.184965
29.138350	0.1	0.186297
29.140017	0.1	0.186511
29.141683	0.1	0.186111
29.143350	0.1	0.185072
29.145017	0.1	0.183727
29.146683	0.1	0.183634
29.148350	0.1	0.186209
[truncated: 254,160 more chars]
