# Supplementary material for: Fade into you: genetic control of pigmentation patterns in red-flesh apple (Malus domestica)
Source: Front Plant Sci. 2025 Jan 13;15:1462545. doi: 10.3389/fpls.2024.1462545 (PMC11770013; doi:10.3389/fpls.2024.1462545)
Supplement: Supplementary file 4 [file DataSheet1.zip › CR C1UV_VIS_3/CR C1UV_VIS_3.txt]

URL	chrom://thermo-pfav3ojr/ChromeleonLocal/Instrument Data/Vanquish_MS/Dimitri/VALEMA/Pierre/Echantillons 03-04-24.seq/100.smp/UV_VIS_3.channel/UV_VIS_3.chm
Channel	UV_VIS_3

Injection Information:
Data Vault	ChromeleonLocal
Sequence	Echantillons 03-04-24
Name	CR C1
Number	3
Position	B:A3
Comment	colonne SB-AQ MeOH+5%AA
Processing Method	Quantitative
Instrument Method	VALEMA test separation GRAQ 4
Type	Unknown
Status	Finished
Inject Time	4/3/2024 6:56:55 PM +02:00
Volume (µl)	10.0000
Dilution Factor	1.0000
Weight	1.0000

Chromatogram Data Information:
Time Min. (min)	0.001683
Time Max. (min)	47.000017
Data Points	28200
Detector	UV
Generating Data System	Chromeleon 7.3.2.10759
Exporting Data System	Chromeleon 7.3.2.0
Operator	Instrument Controller
Signal Quantity	Absorbance
Signal Unit	mAU
Signal Min.	-5.694586
Signal Max.	377.320908
Channel	UV_VIS_3
Driver Name	VDAD.dll
Channel Type	Evaluation
Min. Step (s)	0.1
Max. Step (s)	0.1
Average Step (s)	0.1

Signal Parameter Information:
Signal Info	WVL:350 nm

Chromatogram Data:
Time (min)	Step (s)	Value (mAU)
0.001683	n.a.	0.000000
0.003350	0.1	0.000056
0.005017	0.1	0.000331
0.006683	0.1	0.001085
0.008350	0.1	0.002845
0.010017	0.1	0.006263
0.011683	0.1	0.010864
0.013350	0.1	0.014333
0.015017	0.1	0.014324
0.016683	0.1	0.010785
0.018350	0.1	0.005718
0.020017	0.1	0.001285
0.021683	0.1	-0.001551
0.023350	0.1	-0.003385
0.025017	0.1	-0.005201
0.026683	0.1	-0.006957
0.028350	0.1	-0.008396
0.030017	0.1	-0.010235
0.031683	0.1	-0.013108
0.033350	0.1	-0.016154
0.035017	0.1	-0.017900
0.036683	0.1	-0.017877
0.038350	0.1	-0.016768
0.040017	0.1	-0.015781
0.041683	0.1	-0.015502
0.043350	0.1	-0.015078
0.045017	0.1	-0.013188
0.046683	0.1	-0.009332
0.048350	0.1	-0.004694
0.050017	0.1	-0.002231
0.051683	0.1	-0.004512
0.053350	0.1	-0.010720
0.055017	0.1	-0.016917
0.056683	0.1	-0.019372
0.058350	0.1	-0.016987
0.060017	0.1	-0.011516
0.061683	0.1	-0.006026
0.063350	0.1	-0.002608
0.065017	0.1	-0.001024
0.066683	0.1	0.000531
0.068350	0.1	0.003804
0.070017	0.1	0.008866
0.071683	0.1	0.013290
0.073350	0.1	0.013695
0.075017	0.1	0.008987
0.076683	0.1	0.001458
0.078350	0.1	-0.005318
0.080017	0.1	-0.009248
0.081683	0.1	-0.010217
0.083350	0.1	-0.009043
0.085017	0.1	-0.006412
0.086683	0.1	-0.002338
0.088350	0.1	0.003031
0.090017	0.1	0.008876
0.091683	0.1	0.014454
0.093350	0.1	0.019507
0.095017	0.1	0.023399
0.096683	0.1	0.025192
0.098350	0.1	0.025136
0.100017	0.1	0.024354
0.101683	0.1	0.023292
0.103350	0.1	0.021914
0.105017	0.1	0.020238
0.106683	0.1	0.017779
0.108350	0.1	0.013839
0.110017	0.1	0.008619
0.111683	0.1	0.003125
0.113350	0.1	-0.001825
0.115017	0.1	-0.006109
0.116683	0.1	-0.010291
0.118350	0.1	-0.014147
0.120017	0.1	-0.015972
0.121683	0.1	-0.014636
0.123350	0.1	-0.010934
0.125017	0.1	-0.006123
0.126683	0.1	-0.000615
0.128350	0.1	0.005299
0.130017	0.1	0.010123
0.131683	0.1	0.011949
0.133350	0.1	0.010123
0.135017	0.1	0.005467
0.136683	0.1	0.000061
0.138350	0.1	-0.003008
0.140017	0.1	-0.001653
0.141683	0.1	0.003981
0.143350	0.1	0.011805
0.145017	0.1	0.018487
0.146683	0.1	0.021164
0.148350	0.1	0.018948
0.150017	0.1	0.012778
0.151683	0.1	0.004731
0.153350	0.1	-0.002696
0.155017	0.1	-0.007274
0.156683	0.1	-0.008019
0.158350	0.1	-0.005569
0.160017	0.1	-0.001173
0.161683	0.1	0.004289
0.163350	0.1	0.009569
0.165017	0.1	0.012331
0.166683	0.1	0.011083
0.168350	0.1	0.007171
0.170017	0.1	0.003381
0.171683	0.1	0.001616
0.173350	0.1	0.001905
0.175017	0.1	0.002505
0.176683	0.1	0.001807
0.178350	0.1	0.000158
0.180017	0.1	-0.001350
0.181683	0.1	-0.002673
0.183350	0.1	-0.004382
0.185017	0.1	-0.006636
0.186683	0.1	-0.009011
0.188350	0.1	-0.010738
0.190017	0.1	-0.011050
0.191683	0.1	-0.009849
0.193350	0.1	-0.007180
0.195017	0.1	-0.001821
0.196683	0.1	0.007255
0.198350	0.1	0.018021
0.200017	0.1	0.026124
0.201683	0.1	0.028247
0.203350	0.1	0.024298
0.205017	0.1	0.017607
0.206683	0.1	0.012759
0.208350	0.1	0.012266
0.210017	0.1	0.015264
0.211683	0.1	0.019162
0.213350	0.1	0.021639
0.215017	0.1	0.021462
0.216683	0.1	0.018734
0.218350	0.1	0.014715
0.220017	0.1	0.010892
0.221683	0.1	0.007781
0.223350	0.1	0.004661
0.225017	0.1	0.000708
0.226683	0.1	-0.004140
0.228350	0.1	-0.009453
0.230017	0.1	-0.014370
0.231683	0.1	-0.017690
0.233350	0.1	-0.018561
0.235017	0.1	-0.016815
0.236683	0.1	-0.012913
0.238350	0.1	-0.008000
0.240017	0.1	-0.003269
0.241683	0.1	0.001155
0.243350	0.1	0.005974
0.245017	0.1	0.011185
0.246683	0.1	0.015367
0.248350	0.1	0.016689
0.250017	0.1	0.014729
0.251683	0.1	0.010962
0.253350	0.1	0.007637
0.255017	0.1	0.006817
0.256683	0.1	0.009164
0.258350	0.1	0.013160
0.260017	0.1	0.016433
0.261683	0.1	0.017113
0.263350	0.1	0.014454
0.265017	0.1	0.009700
0.266683	0.1	0.005737
0.268350	0.1	0.004722
0.270017	0.1	0.005676
0.271683	0.1	0.005830
0.273350	0.1	0.004382
0.275017	0.1	0.002710
0.276683	0.1	0.001607
0.278350	0.1	0.000983
0.280017	0.1	0.001132
0.281683	0.1	0.001956
0.283350	0.1	0.002501
0.285017	0.1	0.002440
0.286683	0.1	0.002468
0.288350	0.1	0.003078
0.290017	0.1	0.004009
0.291683	0.1	0.004503
0.293350	0.1	0.004256
0.295017	0.1	0.003888
0.296683	0.1	0.003516
0.298350	0.1	0.002547
0.300017	0.1	0.001690
0.301683	0.1	0.002636
0.303350	0.1	0.005141
0.305017	0.1	0.007106
0.306683	0.1	0.007870
0.308350	0.1	0.008731
0.310017	0.1	0.010431
0.311683	0.1	0.012149
0.313350	0.1	0.012517
0.315017	0.1	0.010454
0.316683	0.1	0.005718
0.318350	0.1	-0.001038
0.320017	0.1	-0.009113
0.321683	0.1	-0.017462
0.323350	0.1	-0.023646
0.325017	0.1	-0.025234
0.326683	0.1	-0.021802
0.328350	0.1	-0.014869
0.330017	0.1	-0.007106
0.331683	0.1	-0.001313
0.333350	0.1	0.001634
0.335017	0.1	0.003143
0.336683	0.1	0.003935
0.338350	0.1	0.002887
0.340017	0.1	-0.000270
0.341683	0.1	-0.003679
0.343350	0.1	-0.005513
0.345017	0.1	-0.005742
0.346683	0.1	-0.005215
0.348350	0.1	-0.004051
0.350017	0.1	-0.002119
0.351683	0.1	0.000214
0.353350	0.1	0.002617
0.355017	0.1	0.005141
0.356683	0.1	0.007846
0.358350	0.1	0.010477
0.360017	0.1	0.012373
0.361683	0.1	0.012713
0.363350	0.1	0.011199
0.365017	0.1	0.008438
0.366683	0.1	0.005774
0.368350	0.1	0.004815
0.370017	0.1	0.005788
0.371683	0.1	0.006640
0.373350	0.1	0.005458
0.375017	0.1	0.002733
0.376683	0.1	0.000303
0.378350	0.1	-0.000088
0.380017	0.1	0.003162
0.381683	0.1	0.010529
0.383350	0.1	0.019488
0.385017	0.1	0.025588
0.386683	0.1	0.026026
0.388350	0.1	0.021546
0.390017	0.1	0.015344
0.391683	0.1	0.010198
0.393350	0.1	0.006608
0.395017	0.1	0.003618
0.396683	0.1	0.000559
0.398350	0.1	-0.002272
0.400017	0.1	-0.003744
0.401683	0.1	-0.002761
0.403350	0.1	0.000596
0.405017	0.1	0.005239
0.406683	0.1	0.010403
0.408350	0.1	0.015632
0.410017	0.1	0.019693
0.411683	0.1	0.021299
0.413350	0.1	0.020880
0.415017	0.1	0.020107
0.416683	0.1	0.020037
0.418350	0.1	0.020335
0.420017	0.1	0.019949
0.421683	0.1	0.018273
0.423350	0.1	0.015381
0.425017	0.1	0.011045
0.426683	0.1	0.005253
0.428350	0.1	-0.000205
0.430017	0.1	-0.002668
0.431683	0.1	-0.001304
0.433350	0.1	0.002002
0.435017	0.1	0.004517
0.436683	0.1	0.005406
0.438350	0.1	0.005784
0.440017	0.1	0.006203
0.441683	0.1	0.005644
0.443350	0.1	0.003264
0.445017	0.1	-0.000084
0.446683	0.1	-0.002664
0.448350	0.1	-0.003795
0.450017	0.1	-0.004196
0.451683	0.1	-0.003884
0.453350	0.1	-0.001234
0.455017	0.1	0.004764
0.456683	0.1	0.012019
0.458350	0.1	0.016750
0.460017	0.1	0.017369
0.461683	0.1	0.015558
0.463350	0.1	0.013798
0.465017	0.1	0.013034
0.466683	0.1	0.012605
0.468350	0.1	0.011926
0.470017	0.1	0.011441
0.471683	0.1	0.011786
0.473350	0.1	0.012666
0.475017	0.1	0.013155
0.476683	0.1	0.013174
0.478350	0.1	0.013779
0.480017	0.1	0.015646
0.481683	0.1	0.017784
0.483350	0.1	0.018124
0.485017	0.1	0.015716
0.486683	0.1	0.011809
0.488350	0.1	0.008200
0.490017	0.1	0.005811
0.491683	0.1	0.005225
0.493350	0.1	0.006431
0.495017	0.1	0.007949
0.496683	0.1	0.008210
0.498350	0.1	0.007316
0.500017	0.1	0.006342
0.501683	0.1	0.005723
0.503350	0.1	0.004615
0.505017	0.1	0.001667
0.506683	0.1	-0.003204
0.508350	0.1	-0.007674
0.510017	0.1	-0.008396
0.511683	0.1	-0.004387
0.513350	0.1	0.001737
0.515017	0.1	0.006403
0.516683	0.1	0.007679
0.518350	0.1	0.005988
0.520017	0.1	0.003860
0.521683	0.1	0.004023
0.523350	0.1	0.006678
0.525017	0.1	0.009406
0.526683	0.1	0.009979
0.528350	0.1	0.008466
0.530017	0.1	0.006971
0.531683	0.1	0.007749
0.533350	0.1	0.010971
0.535017	0.1	0.014324
0.536683	0.1	0.015092
0.538350	0.1	0.012773
0.540017	0.1	0.009644
0.541683	0.1	0.008531
0.543350	0.1	0.009849
0.545017	0.1	0.011083
0.546683	0.1	0.009285
0.548350	0.1	0.003385
0.550017	0.1	-0.005420
0.551683	0.1	-0.013919
0.553350	0.1	-0.018287
0.555017	0.1	-0.016969
0.556683	0.1	-0.011683
0.558350	0.1	-0.005728
0.560017	0.1	-0.001830
0.561683	0.1	-0.000945
0.563350	0.1	-0.001844
0.565017	0.1	-0.002668
0.566683	0.1	-0.003311
0.568350	0.1	-0.004577
0.570017	0.1	-0.005532
0.571683	0.1	-0.004321
0.573350	0.1	-0.000913
0.575017	0.1	0.003083
0.576683	0.1	0.006245
0.578350	0.1	0.007590
0.580017	0.1	0.006715
0.581683	0.1	0.004689
0.583350	0.1	0.003153
0.585017	0.1	0.002319
0.586683	0.1	0.001127
0.588350	0.1	-0.000997
0.590017	0.1	-0.003576
0.591683	0.1	-0.006300
0.593350	0.1	-0.009267
0.595017	0.1	-0.011199
0.596683	0.1	-0.009960
0.598350	0.1	-0.005625
0.600017	0.1	-0.000484
0.601683	0.1	0.003674
0.603350	0.1	0.006570
0.605017	0.1	0.008792
0.606683	0.1	0.010440
0.608350	0.1	0.010747
0.610017	0.1	0.009430
0.611683	0.1	0.007073
0.613350	0.1	0.004051
0.615017	0.1	0.000321
0.616683	0.1	-0.004303
0.618350	0.1	-0.009993
0.620017	0.1	-0.016107
0.621683	0.1	-0.020876
0.623350	0.1	-0.022748
0.625017	0.1	-0.021816
0.626683	0.1	-0.019288
0.628350	0.1	-0.016093
0.630017	0.1	-0.013085
0.631683	0.1	-0.011488
0.633350	0.1	-0.011534
0.635017	0.1	-0.011730
0.636683	0.1	-0.010538
0.638350	0.1	-0.007786
0.640017	0.1	-0.004247
0.641683	0.1	-0.000964
0.643350	0.1	0.001648
0.645017	0.1	0.003949
0.646683	0.1	0.006096
0.648350	0.1	0.007818
0.650017	0.1	0.008885
0.651683	0.1	0.009299
0.653350	0.1	0.009364
0.655017	0.1	0.009593
0.656683	0.1	0.010044
0.658350	0.1	0.009565
0.660017	0.1	0.006696
0.661683	0.1	0.001783
0.663350	0.1	-0.003008
0.665017	0.1	-0.005714
0.666683	0.1	-0.005960
0.668350	0.1	-0.004997
0.670017	0.1	-0.004512
0.671683	0.1	-0.004601
0.673350	0.1	-0.003516
0.675017	0.1	-0.000321
0.676683	0.1	0.003548
0.678350	0.1	0.005825
0.680017	0.1	0.005206
0.681683	0.1	0.001509
0.683350	0.1	-0.004112
0.685017	0.1	-0.008508
0.686683	0.1	-0.008326
0.688350	0.1	-0.003418
0.690017	0.1	0.003008
0.691683	0.1	0.007949
0.693350	0.1	0.011157
0.695017	0.1	0.014389
0.696683	0.1	0.018743
0.698350	0.1	0.023115
0.700017	0.1	0.025597
0.701683	0.1	0.025197
0.703350	0.1	0.021830
0.705017	0.1	0.016289
0.706683	0.1	0.010286
0.708350	0.1	0.005295
0.710017	0.1	0.001956
0.711683	0.1	0.000889
0.713350	0.1	0.002543
0.715017	0.1	0.005984
0.716683	0.1	0.009146
0.718350	0.1	0.009988
0.720017	0.1	0.007739
0.721683	0.1	0.003749
0.723350	0.1	-0.000014
0.725017	0.1	-0.002622
0.726683	0.1	-0.003674
0.728350	0.1	-0.003241
0.730017	0.1	-0.002407
0.731683	0.1	-0.002002
0.733350	0.1	-0.001765
0.735017	0.1	-0.001700
0.736683	0.1	-0.002813
0.738350	0.1	-0.006226
0.740017	0.1	-0.011874
0.741683	0.1	-0.017807
0.743350	0.1	-0.021006
0.745017	0.1	-0.019469
0.746683	0.1	-0.013541
0.748350	0.1	-0.005523
0.750017	0.1	0.001327
0.751683	0.1	0.004009
0.753350	0.1	0.001709
0.755017	0.1	-0.003194
0.756683	0.1	-0.006813
0.758350	0.1	-0.006710
0.760017	0.1	-0.003125
0.761683	0.1	0.002147
0.763350	0.1	0.006952
0.765017	0.1	0.009742
0.766683	0.1	0.010869
0.768350	0.1	0.012186
0.770017	0.1	0.014775
0.771683	0.1	0.017984
0.773350	0.1	0.020475
0.775017	0.1	0.021332
0.776683	0.1	0.020415
0.778350	0.1	0.018389
0.780017	0.1	0.016014
0.781683	0.1	0.013062
0.783350	0.1	0.008983
0.785017	0.1	0.004312
0.786683	0.1	0.000112
0.788350	0.1	-0.003786
0.790017	0.1	-0.008782
0.791683	0.1	-0.015623
0.793350	0.1	-0.023530
0.795017	0.1	-0.031013
0.796683	0.1	-0.036554
0.798350	0.1	-0.038957
0.800017	0.1	-0.037462
0.801683	0.1	-0.031781
0.803350	0.1	-0.022473
0.805017	0.1	-0.011176
0.806683	0.1	-0.000438
0.808350	0.1	0.007083
0.810017	0.1	0.009933
0.811683	0.1	0.008363
0.813350	0.1	0.004028
0.815017	0.1	-0.001066
0.816683	0.1	-0.005928
0.818350	0.1	-0.010119
0.820017	0.1	-0.012559
0.821683	0.1	-0.012722
0.823350	0.1	-0.012019
0.825017	0.1	-0.012200
0.826683	0.1	-0.013364
0.828350	0.1	-0.014519
0.830017	0.1	-0.014966
0.831683	0.1	-0.014082
0.833350	0.1	-0.010924
0.835017	0.1	-0.004913
0.836683	0.1	0.003255
0.838350	0.1	0.011548
0.840017	0.1	0.017658
0.841683	0.1	0.019614
0.843350	0.1	0.016117
0.845017	0.1	0.007679
0.846683	0.1	-0.002575
0.848350	0.1	-0.010640
0.850017	0.1	-0.014217
0.851683	0.1	-0.013327
0.853350	0.1	-0.009760
0.855017	0.1	-0.006659
0.856683	0.1	-0.006305
0.858350	0.1	-0.008023
0.860017	0.1	-0.009760
0.861683	0.1	-0.010794
0.863350	0.1	-0.011702
0.865017	0.1	-0.012475
0.866683	0.1	-0.011860
0.868350	0.1	-0.008973
0.870017	0.1	-0.004917
0.871683	0.1	-0.002133
0.873350	0.1	-0.002077
0.875017	0.1	-0.003665
0.876683	0.1	-0.004820
0.878350	0.1	-0.004973
0.880017	0.1	-0.005132
0.881683	0.1	-0.006482
0.883350	0.1	-0.009649
0.885017	0.1	-0.014077
0.886683	0.1	-0.018468
0.888350	0.1	-0.022049
0.890017	0.1	-0.024098
0.891683	0.1	-0.023404
0.893350	0.1	-0.019544
0.895017	0.1	-0.013551
0.896683	0.1	-0.007232
0.898350	0.1	-0.002300
0.900017	0.1	0.000154
0.901683	0.1	-0.000345
0.903350	0.1	-0.003949
0.905017	0.1	-0.010277
0.906683	0.1	-0.017988
0.908350	0.1	-0.024666
0.910017	0.1	-0.027767
0.911683	0.1	-0.026058
0.913350	0.1	-0.019795
0.915017	0.1	-0.010417
0.916683	0.1	-0.000838
0.918350	0.1	0.005327
0.920017	0.1	0.005909
0.921683	0.1	0.001318
0.923350	0.1	-0.005821
0.925017	0.1	-0.011963
0.926683	0.1	-0.014957
0.928350	0.1	-0.015008
0.930017	0.1	-0.013025
0.931683	0.1	-0.009933
0.933350	0.1	-0.007702
0.935017	0.1	-0.008647
0.936683	0.1	-0.012661
0.938350	0.1	-0.016685
0.940017	0.1	-0.018328
0.941683	0.1	-0.018287
0.943350	0.1	-0.018333
0.945017	0.1	-0.018631
0.946683	0.1	-0.017905
0.948350	0.1	-0.014924
0.950017	0.1	-0.009341
0.951683	0.1	-0.002240
0.953350	0.1	0.003828
0.955017	0.1	0.006296
0.956683	0.1	0.004335
0.958350	0.1	-0.000703
0.960017	0.1	-0.006459
0.961683	0.1	-0.011204
0.963350	0.1	-0.014203
0.965017	0.1	-0.014747
0.966683	0.1	-0.012252
0.968350	0.1	-0.007660
0.970017	0.1	-0.003208
0.971683	0.1	-0.000247
0.973350	0.1	0.001667
0.975017	0.1	0.003469
0.976683	0.1	0.005593
0.978350	0.1	0.008056
0.980017	0.1	0.010552
0.981683	0.1	0.012005
0.983350	0.1	0.011157
0.985017	0.1	0.007823
0.986683	0.1	0.002952
0.988350	0.1	-0.002198
0.990017	0.1	-0.006175
0.991683	0.1	-0.007618
0.993350	0.1	-0.006338
0.995017	0.1	-0.003558
0.996683	0.1	-0.000861
0.998350	0.1	0.000913
1.000017	0.1	0.001653
1.001683	0.1	0.001104
1.003350	0.1	-0.001122
1.005017	0.1	-0.004428
1.006683	0.1	-0.006775
1.008350	0.1	-0.006286
1.010017	0.1	-0.003013
1.011683	0.1	0.001509
1.013350	0.1	0.005472
1.015017	0.1	0.007385
1.016683	0.1	0.006855
1.018350	0.1	0.004610
1.020017	0.1	0.001453
1.021683	0.1	-0.001607
1.023350	0.1	-0.003069
1.025017	0.1	-0.002277
1.026683	0.1	-0.000061
1.028350	0.1	0.002435
1.030017	0.1	0.004070
1.031683	0.1	0.003404
1.033350	0.1	-0.000410
1.035017	0.1	-0.006412
1.036683	0.1	-0.011818
1.038350	0.1	-0.013672
1.040017	0.1	-0.011306
1.041683	0.1	-0.006827
1.043350	0.1	-0.002845
1.045017	0.1	-0.000428
1.046683	0.1	0.000899
1.048350	0.1	0.001700
1.050017	0.1	0.001346
1.051683	0.1	-0.001360
1.053350	0.1	-0.006603
1.055017	0.1	-0.012852
1.056683	0.1	-0.017616
1.058350	0.1	-0.018887
1.060017	0.1	-0.016266
1.061683	0.1	-0.011241
1.063350	0.1	-0.006319
1.065017	0.1	-0.003222
1.066683	0.1	-0.002119
1.068350	0.1	-0.002054
1.070017	0.1	-0.001932
1.071683	0.1	-0.001006
1.073350	0.1	0.001127
1.075017	0.1	0.003725
1.076683	0.1	0.004685
1.078350	0.1	0.002417
1.080017	0.1	-0.002617
1.081683	0.1	-0.008745
1.083350	0.1	-0.014547
1.085017	0.1	-0.019111
1.086683	0.1	-0.021551
1.088350	0.1	-0.021113
1.090017	0.1	-0.017574
1.091683	0.1	-0.011465
1.093350	0.1	-0.003986
1.095017	0.1	0.002794
1.096683	0.1	0.006310
1.098350	0.1	0.005132
1.100017	0.1	-0.000014
1.101683	0.1	-0.006650
1.103350	0.1	-0.012126
1.105017	0.1	-0.015497
1.106683	0.1	-0.017551
1.108350	0.1	-0.018883
1.110017	0.1	-0.019106
1.111683	0.1	-0.018394
1.113350	0.1	-0.018356
1.115017	0.1	-0.020564
1.116683	0.1	-0.024689
1.118350	0.1	-0.028666
1.120017	0.1	-0.030571
1.121683	0.1	-0.030138
1.123350	0.1	-0.028550
1.125017	0.1	-0.027223
1.126683	0.1	-0.027060
1.128350	0.1	-0.028866
1.130017	0.1	-0.033295
1.131683	0.1	-0.039353
1.133350	0.1	-0.044359
1.135017	0.1	-0.045788
1.136683	0.1	-0.042813
1.138350	0.1	-0.036922
1.140017	0.1	-0.030552
1.141683	0.1	-0.024335
1.143350	0.1	-0.017527
1.145017	0.1	-0.010752
1.146683	0.1	-0.006356
1.148350	0.1	-0.006291
1.150017	0.1	-0.010096
1.151683	0.1	-0.014980
1.153350	0.1	-0.018124
1.155017	0.1	-0.018533
1.156683	0.1	-0.016578
1.158350	0.1	-0.012801
1.160017	0.1	-0.007702
1.161683	0.1	-0.001686
1.163350	0.1	0.005122
1.165017	0.1	0.011935
1.166683	0.1	0.016456
1.168350	0.1	0.016424
1.170017	0.1	0.011669
1.171683	0.1	0.003953
1.173350	0.1	-0.004643
1.175017	0.1	-0.012023
1.176683	0.1	-0.016033
1.178350	0.1	-0.015656
1.180017	0.1	-0.011898
1.181683	0.1	-0.007208
1.183350	0.1	-0.003558
1.185017	0.1	-0.001034
1.186683	0.1	0.001248
1.188350	0.1	0.003395
1.190017	0.1	0.004438
1.191683	0.1	0.003614
1.193350	0.1	0.001555
1.195017	0.1	-0.000619
1.196683	0.1	-0.002300
1.198350	0.1	-0.002887
1.200017	0.1	-0.001593
1.201683	0.1	0.001672
1.203350	0.1	0.005579
1.205017	0.1	0.008135
1.206683	0.1	0.007884
1.208350	0.1	0.003986
1.210017	0.1	-0.003688
1.211683	0.1	-0.013285
1.213350	0.1	-0.021318
1.215017	0.1	-0.025267
1.216683	0.1	-0.024890
1.218350	0.1	-0.020955
1.220017	0.1	-0.014170
1.221683	0.1	-0.006068
1.223350	0.1	0.000577
1.225017	0.1	0.003641
1.226683	0.1	0.003339
1.228350	0.1	0.001439
1.230017	0.1	-0.000461
1.231683	0.1	-0.001853
1.233350	0.1	-0.002719
1.235017	0.1	-0.002454
1.236683	0.1	-0.000270
1.238350	0.1	0.003614
1.240017	0.1	0.007697
1.241683	0.1	0.010361
1.243350	0.1	0.011362
1.245017	0.1	0.011497
1.246683	0.1	0.010948
1.248350	0.1	0.009160
1.250017	0.1	0.006189
1.251683	0.1	0.002827
1.253350	0.1	-0.000047
1.255017	0.1	-0.001416
1.256683	0.1	-0.000843
1.258350	0.1	0.000354
1.260017	0.1	0.000056
1.261683	0.1	-0.002594
1.263350	0.1	-0.006733
1.265017	0.1	-0.010682
1.266683	0.1	-0.012536
1.268350	0.1	-0.011395
1.270017	0.1	-0.008773
1.271683	0.1	-0.007041
1.273350	0.1	-0.006668
1.275017	0.1	-0.006580
1.276683	0.1	-0.006096
1.278350	0.1	-0.005015
1.280017	0.1	-0.003153
1.281683	0.1	-0.000643
1.283350	0.1	0.001816
1.285017	0.1	0.002966
1.286683	0.1	0.001518
1.288350	0.1	-0.002426
1.290017	0.1	-0.007125
1.291683	0.1	-0.010440
1.293350	0.1	-0.010743
1.295017	0.1	-0.007492
1.296683	0.1	-0.001639
1.298350	0.1	0.004536
1.300017	0.1	0.008722
1.301683	0.1	0.009886
1.303350	0.1	0.008252
1.305017	0.1	0.004554
1.306683	0.1	-0.000605
1.308350	0.1	-0.006477
1.310017	0.1	-0.011502
1.311683	0.1	-0.014403
1.313350	0.1	-0.015125
1.315017	0.1	-0.013351
1.316683	0.1	-0.008098
1.318350	0.1	-0.000075
1.320017	0.1	0.007558
1.321683	0.1	0.012182
1.323350	0.1	0.014291
1.325017	0.1	0.016876
1.326683	0.1	0.023353
1.328350	0.1	0.036326
1.330017	0.1	0.056857
1.331683	0.1	0.083582
1.333350	0.1	0.112872
1.335017	0.1	0.140467
1.336683	0.1	0.163415
1.338350	0.1	0.181105
1.340017	0.1	0.194875
1.341683	0.1	0.206111
1.343350	0.1	0.214451
1.345017	0.1	0.218120
1.346683	0.1	0.216099
1.348350	0.1	0.209403
1.350017	0.1	0.200458
1.351683	0.1	0.191503
1.353350	0.1	0.183326
1.355017	0.1	0.174609
1.356683	0.1	0.162688
1.358350	0.1	0.146134
1.360017	0.1	0.126488
1.361683	0.1	0.107312
1.363350	0.1	0.091824
1.365017	0.1	0.081314
1.366683	0.1	0.075223
1.368350	0.1	0.071721
1.370017	0.1	0.068545
1.371683	0.1	0.064145
1.373350	0.1	0.058403
1.375017	0.1	0.052396
1.376683	0.1	0.046752
1.378350	0.1	0.040601
1.380017	0.1	0.033025
1.381683	0.1	0.024796
1.383350	0.1	0.017774
1.385017	0.1	0.012810
1.386683	0.1	0.009001
1.388350	0.1	0.004531
1.390017	0.1	-0.002482
1.391683	0.1	-0.012699
1.393350	0.1	-0.024564
1.395017	0.1	-0.035656
1.396683	0.1	-0.043921
1.398350	0.1	-0.047609
1.400017	0.1	-0.046212
1.401683	0.1	-0.041709
1.403350	0.1	-0.037435
1.405017	0.1	-0.035716
1.406683	0.1	-0.037346
1.408350	0.1	-0.042138
1.410017	0.1	-0.049062
1.411683	0.1	-0.056732
1.413350	0.1	-0.063805
1.415017	0.1	-0.068927
1.416683	0.1	-0.071209
1.418350	0.1	-0.070673
1.420017	0.1	-0.067498
1.421683	0.1	-0.062264
1.423350	0.1	-0.057397
1.425017	0.1	-0.055982
1.426683	0.1	-0.059106
1.428350	0.1	-0.065961
1.430017	0.1	-0.074701
1.431683	0.1	-0.082110
1.433350	0.1	-0.085225
1.435017	0.1	-0.083498
1.436683	0.1	-0.077742
1.438350	0.1	-0.068382
1.440017	0.1	-0.056047
1.441683	0.1	-0.042785
1.443350	0.1	-0.031907
1.445017	0.1	-0.026273
1.446683	0.1	-0.025956
1.448350	0.1	-0.027777
1.450017	0.1	-0.027809
1.451683	0.1	-0.024089
1.453350	0.1	-0.016578
1.455017	0.1	-0.006380
1.456683	0.1	0.005122
1.458350	0.1	0.017402
1.460017	0.1	0.030091
1.461683	0.1	0.041905
1.463350	0.1	0.051446
1.465017	0.1	0.058198
1.466683	0.1	0.062427
1.468350	0.1	0.064792
1.470017	0.1	0.065914
1.471683	0.1	0.065952
1.473350	0.1	0.064699
1.475017	0.1	0.062450
1.476683	0.1	0.060787
1.478350	0.1	0.061537
1.480017	0.1	0.064704
1.481683	0.1	0.068438
1.483350	0.1	0.071139
1.485017	0.1	0.072182
1.486683	0.1	0.071148
1.488350	0.1	0.067940
1.490017	0.1	0.063390
1.491683	0.1	0.059064
1.493350	0.1	0.056284
1.495017	0.1	0.055041
1.496683	0.1	0.054343
1.498350	0.1	0.053719
1.500017	0.1	0.053612
1.501683	0.1	0.054748
1.503350	0.1	0.057579
1.505017	0.1	0.061602
1.506683	0.1	0.065444
1.508350	0.1	0.068680
1.510017	0.1	0.072601
1.511683	0.1	0.078427
1.513350	0.1	0.086017
1.515017	0.1	0.094445
1.516683	0.1	0.102636
1.518350	0.1	0.109603
1.520017	0.1	0.115195
1.521683	0.1	0.119880
1.523350	0.1	0.123577
1.525017	0.1	0.126227
1.526683	0.1	0.128932
1.528350	0.1	0.133142
1.530017	0.1	0.139368
1.531683	0.1	0.147382
1.533350	0.1	0.156835
1.535017	0.1	0.167186
1.536683	0.1	0.177734
1.538350	0.1	0.188188
1.540017	0.1	0.198935
1.541683	0.1	0.210493
1.543350	0.1	0.222484
1.545017	0.1	0.233366
1.546683	0.1	0.241743
1.548350	0.1	0.247685
1.550017	0.1	0.251941
1.551683	0.1	0.254721
1.553350	0.1	0.256868
1.555017	0.1	0.260645
1.556683	0.1	0.267699
1.558350	0.1	0.277725
1.560017	0.1	0.289935
1.561683	0.1	0.304449
1.563350	0.1	0.321507
1.565017	0.1	0.340533
1.566683	0.1	0.361209
1.568350	0.1	0.384199
1.570017	0.1	0.409861
1.571683	0.1	0.437656
1.573350	0.1	0.466900
1.575017	0.1	0.497326
1.576683	0.1	0.529769
1.578350	0.1	0.566151
1.580017	0.1	0.608088
1.581683	0.1	0.654967
1.583350	0.1	0.702995
1.585017	0.1	0.747154
1.586683	0.1	0.784481
1.588350	0.1	0.814875
1.590017	0.1	0.839597
1.591683	0.1	0.859643
1.593350	0.1	0.874661
1.595017	0.1	0.882866
1.596683	0.1	0.882018
1.598350	0.1	0.870973
1.600017	0.1	0.851140
1.601683	0.1	0.826819
1.603350	0.1	0.804439
1.605017	0.1	0.791950
1.606683	0.1	0.799061
1.608350	0.1	0.837506
1.610017	0.1	0.920063
1.611683	0.1	1.058802
1.613350	0.1	1.263851
1.615017	0.1	1.542205
1.616683	0.1	1.896028
1.618350	0.1	2.321922
1.620017	0.1	2.811472
1.621683	0.1	3.352519
1.623350	0.1	3.930908
1.625017	0.1	4.531406
1.626683	0.1	5.137939
1.628350	0.1	5.735359
1.630017	0.1	6.312081
1.631683	0.1	6.860793
1.633350	0.1	7.377341
1.635017	0.1	7.858598
1.636683	0.1	8.300855
1.638350	0.1	8.700080
1.640017	0.1	9.052861
1.641683	0.1	9.357291
1.643350	0.1	9.613321
1.645017	0.1	9.821393
1.646683	0.1	9.980667
1.648350	0.1	10.090359
1.650017	0.1	10.152375
1.651683	0.1	10.170620
1.653350	0.1	10.148920
1.655017	0.1	10.090917
1.656683	0.1	10.000831
1.658350	0.1	9.883223
1.660017	0.1	9.742253
1.661683	0.1	9.581614
1.663350	0.1	9.404789
1.665017	0.1	9.214878
1.666683	0.1	9.015179
1.668350	0.1	8.809729
1.670017	0.1	8.601900
1.671683	0.1	8.393419
1.673350	0.1	8.184980
1.675017	0.1	7.976592
1.676683	0.1	7.767850
1.678350	0.1	7.558786
1.680017	0.1	7.350282
1.681683	0.1	7.143547
1.683350	0.1	6.939275
1.685017	0.1	6.737001
1.686683	0.1	6.535458
1.688350	0.1	6.333156
1.690017	0.1	6.128503
1.691683	0.1	5.920175
1.693350	0.1	5.707680
1.695017	0.1	5.492130
1.696683	0.1	5.276194
1.698350	0.1	5.062940
1.700017	0.1	4.855106
1.701683	0.1	4.654187
1.703350	0.1	4.459540
1.705017	0.1	4.268931
1.706683	0.1	4.080487
1.708350	0.1	3.894325
1.710017	0.1	3.712047
1.711683	0.1	3.535110
1.713350	0.1	3.364189
1.715017	0.1	3.199549
1.716683	0.1	3.041192
1.718350	0.1	2.888390
1.720017	0.1	2.740133
1.721683	0.1	2.596155
1.723350	0.1	2.456359
1.725017	0.1	2.320199
1.726683	0.1	2.187970
1.728350	0.1	2.061161
1.730017	0.1	1.940774
1.731683	0.1	1.826324
1.733350	0.1	1.717019
1.735017	0.1	1.612939
1.736683	0.1	1.514228
1.738350	0.1	1.420146
1.740017	0.1	1.329915
1.741683	0.1	1.243595
1.743350	0.1	1.161639
1.745017	0.1	1.084325
1.746683	0.1	1.011905
1.748350	0.1	0.944640
1.750017	0.1	0.882661
1.751683	0.1	0.825524
1.753350	0.1	0.772206
1.755017	0.1	0.721714
1.756683	0.1	0.673314
1.758350	0.1	0.626491
1.760017	0.1	0.581322
1.761683	0.1	0.538249
1.763350	0.1	0.497326
1.765017	0.1	0.457657
1.766683	0.1	0.418266
1.768350	0.1	0.379966
1.770017	0.1	0.344799
1.771683	0.1	0.313432
1.773350	0.1	0.284733
1.775017	0.1	0.257851
1.776683	0.1	0.233077
1.778350	0.1	0.210484
1.780017	0.1	0.189212
1.781683	0.1	0.168104
1.783350	0.1	0.146870
1.785017	0.1	0.127247
1.786683	0.1	0.112210
1.788350	0.1	0.103228
1.790017	0.1	0.098138
1.791683	0.1	0.092248
1.793350	0.1	0.081980
1.795017	0.1	0.066669
1.796683	0.1	0.047190
1.798350	0.1	0.024950
1.800017	0.1	0.002510
1.801683	0.1	-0.016419
1.803350	0.1	-0.028759
1.805017	0.1	-0.034287
1.806683	0.1	-0.035786
1.808350	0.1	-0.037081
1.810017	0.1	-0.040848
1.811683	0.1	-0.047623
1.813350	0.1	-0.056177
1.815017	0.1	-0.064713
1.816683	0.1	-0.072327
1.818350	0.1	-0.079176
1.820017	0.1	-0.085253
1.821683	0.1	-0.090157
1.823350	0.1	-0.094092
1.825017	0.1	-0.098180
1.826683	0.1	-0.103177
1.828350	0.1	-0.108974
1.830017	0.1	-0.115503
1.831683	0.1	-0.122390
1.833350	0.1	-0.128252
1.835017	0.1	-0.132243
1.836683	0.1	-0.135354
1.838350	0.1	-0.139140
1.840017	0.1	-0.143563
1.841683	0.1	-0.147228
1.843350	0.1	-0.149314
1.845017	0.1	-0.150367
1.846683	0.1	-0.151312
1.848350	0.1	-0.152248
1.850017	0.1	-0.151726
1.851683	0.1	-0.147629
1.853350	0.1	-0.139349
1.855017	0.1	-0.128439
1.856683	0.1	-0.117617
1.858350	0.1	-0.109430
1.860017	0.1	-0.104988
1.861683	0.1	-0.103042
1.863350	0.1	-0.099782
1.865017	0.1	-0.091307
1.866683	0.1	-0.077114
1.868350	0.1	-0.059623
1.870017	0.1	-0.041099
1.871683	0.1	-0.022678
1.873350	0.1	-0.004577
1.875017	0.1	0.014263
1.876683	0.1	0.036522
1.878350	0.1	0.065393
1.880017	0.1	0.101943
1.881683	0.1	0.143843
1.883350	0.1	0.187657
1.885017	0.1	0.231205
1.886683	0.1	0.272905
1.888350	0.1	0.311062
1.890017	0.1	0.344962
1.891683	0.1	0.375598
1.893350	0.1	0.404948
1.895017	0.1	0.434564
1.896683	0.1	0.464162
1.898350	0.1	0.491538
1.900017	0.1	0.514342
1.901683	0.1	0.531916
1.903350	0.1	0.544847
1.905017	0.1	0.553383
1.906683	0.1	0.557015
1.908350	0.1	0.555478
1.910017	0.1	0.549504
1.911683	0.1	0.539976
1.913350	0.1	0.527650
1.915017	0.1	0.514430
1.916683	0.1	0.502607
1.918350	0.1	0.492008
1.920017	0.1	0.480539
1.921683	0.1	0.467314
1.923350	0.1	0.453535
1.925017	0.1	0.440935
1.926683	0.1	0.430066
1.928350	0.1	0.419570
1.930017	0.1	0.407305
1.931683	0.1	0.392194
1.933350	0.1	0.374326
1.935017	0.1	0.354145
1.936683	0.1	0.332203
1.938350	0.1	0.309679
1.940017	0.1	0.288677
1.941683	0.1	0.270777
1.943350	0.1	0.255900
1.945017	0.1	0.243881
1.946683	0.1	0.235555
1.948350	0.1	0.230782
1.950017	0.1	0.226893
1.951683	0.1	0.220989
1.953350	0.1	0.212439
1.955017	0.1	0.201762
1.956683	0.1	0.188719
1.958350	0.1	0.172937
1.960017	0.1	0.155712
1.961683	0.1	0.139619
1.963350	0.1	0.125882
1.965017	0.1	0.113416
1.966683	0.1	0.100462
1.968350	0.1	0.086748
1.970017	0.1	0.074035
1.971683	0.1	0.063670
1.973350	0.1	0.055572
1.975017	0.1	0.050142
1.976683	0.1	0.047814
1.978350	0.1	0.046943
1.980017	0.1	0.044662
1.981683	0.1	0.039074
1.983350	0.1	0.029476
1.985017	0.1	0.015898
1.986683	0.1	-0.000307
1.988350	0.1	-0.016722
1.990017	0.1	-0.031232
1.991683	0.1	-0.042734
1.993350	0.1	-0.051730
1.995017	0.1	-0.060191
1.996683	0.1	-0.069793
1.998350	0.1	-0.080704
2.000017	0.1	-0.092564
2.001683	0.1	-0.105207
2.003350	0.1	-0.117752
2.005017	0.1	-0.128006
2.006683	0.1	-0.133496
2.008350	0.1	-0.133393
2.010017	0.1	-0.130194
2.011683	0.1	-0.128374
2.013350	0.1	-0.130404
2.015017	0.1	-0.135582
2.016683	0.1	-0.142013
2.018350	0.1	-0.148336
2.020017	0.1	-0.154194
2.021683	0.1	-0.159936
2.023350	0.1	-0.166120
2.025017	0.1	-0.172863
2.026683	0.1	-0.179289
2.028350	0.1	-0.184244
2.030017	0.1	-0.187410
2.031683	0.1	-0.189627
2.033350	0.1	-0.192192
2.035017	0.1	-0.195433
2.036683	0.1	-0.198414
2.038350	0.1	-0.200314
2.040017	0.1	-0.201641
2.041683	0.1	-0.203662
2.043350	0.1	-0.206693
2.045017	0.1	-0.209990
2.046683	0.1	-0.213175
2.048350	0.1	-0.216421
2.050017	0.1	-0.219760
2.051683	0.1	-0.223271
2.053350	0.1	-0.226838
2.055017	0.1	-0.229939
2.056683	0.1	-0.232658
2.058350	0.1	-0.235345
2.060017	0.1	-0.237203
2.061683	0.1	-0.237878
2.063350	0.1	-0.239643
2.065017	0.1	-0.245003
2.066683	0.1	-0.253362
2.068350	0.1	-0.261767
2.070017	0.1	-0.268053
2.071683	0.1	-0.272496
2.073350	0.1	-0.276738
2.075017	0.1	-0.282140
2.076683	0.1	-0.288752
2.078350	0.1	-0.295155
2.080017	0.1	-0.299700
2.081683	0.1	-0.301558
2.083350	0.1	-0.300705
2.085017	0.1	-0.298102
2.086683	0.1	-0.295322
2.088350	0.1	-0.293134
2.090017	0.1	-0.291546
2.091683	0.1	-0.290992
2.093350	0.1	-0.291746
2.095017	0.1	-0.293092
2.096683	0.1	-0.294372
2.098350	0.1	-0.295509
2.100017	0.1	-0.295667
2.101683	0.1	-0.293390
2.103350	0.1	-0.289055
2.105017	0.1	-0.285218
2.106683	0.1	-0.284272
2.108350	0.1	-0.287024
2.110017	0.1	-0.293162
2.111683	0.1	-0.301353
2.113350	0.1	-0.308547
2.115017	0.1	-0.311132
2.116683	0.1	-0.308119
2.118350	0.1	-0.302326
2.120017	0.1	-0.297525
2.121683	0.1	-0.294838
2.123350	0.1	-0.292575
2.125017	0.1	-0.289250
2.126683	0.1	-0.285753
2.128350	0.1	-0.283928
2.130017	0.1	-0.283597
2.131683	0.1	-0.282577
2.133350	0.1	-0.279336
2.135017	0.1	-0.274521
2.136683	0.1	-0.270167
2.138350	0.1	-0.267783
2.140017	0.1	-0.267467
2.141683	0.1	-0.268426
2.143350	0.1	-0.269427
2.145017	0.1	-0.269157
2.146683	0.1	-0.266922
2.148350	0.1	-0.262749
2.150017	0.1	-0.257092
2.151683	0.1	-0.250647
2.153350	0.1	-0.243778
2.155017	0.1	-0.236291
2.156683	0.1	-0.228263
2.158350	0.1	-0.220784
2.160017	0.1	-0.215354
2.161683	0.1	-0.212654
2.163350	0.1	-0.212109
2.165017	0.1	-0.212509
2.166683	0.1	-0.212910
2.168350	0.1	-0.213045
2.170017	0.1	-0.213101
2.171683	0.1	-0.213254
2.173350	0.1	-0.213273
2.175017	0.1	-0.212649
2.176683	0.1	-0.210768
2.178350	0.1	-0.206768
2.180017	0.1	-0.199368
2.181683	0.1	-0.187652
2.183350	0.1	-0.173193
2.185017	0.1	-0.160122
2.186683	0.1	-0.151973
2.188350	0.1	-0.149705
2.190017	0.1	-0.152234
2.191683	0.1	-0.157203
2.193350	0.1	-0.161892
2.195017	0.1	-0.164090
2.196683	0.1	-0.162167
2.198350	0.1	-0.155373
2.200017	0.1	-0.145030
2.201683	0.1	-0.134478
2.203350	0.1	-0.127000
2.205017	0.1	-0.123591
2.206683	0.1	-0.122655
2.208350	0.1	-0.121933
2.210017	0.1	-0.120266
2.211683	0.1	-0.117393
2.213350	0.1	-0.113249
2.215017	0.1	-0.107936
2.216683	0.1	-0.101896
2.218350	0.1	-0.096350
2.220017	0.1	-0.093188
2.221683	0.1	-0.093398
2.223350	0.1	-0.095861
2.225017	0.1	-0.097756
2.226683	0.1	-0.096243
2.228350	0.1	-0.089901
2.230017	0.1	-0.079353
2.231683	0.1	-0.067218
2.233350	0.1	-0.056890
2.235017	0.1	-0.050878
2.236683	0.1	-0.049546
2.238350	0.1	-0.050589
2.240017	0.1	-0.050822
2.241683	0.1	-0.049500
2.243350	0.1	-0.048862
2.245017	0.1	-0.050715
2.246683	0.1	-0.053816
2.248350	0.1	-0.055591
2.250017	0.1	-0.054743
2.251683	0.1	-0.051409
2.253350	0.1	-0.046212
2.255017	0.1	-0.040224
2.256683	0.1	-0.035595
2.258350	0.1	-0.034571
2.260017	0.1	-0.037453
2.261683	0.1	-0.042436
2.263350	0.1	-0.047274
2.265017	0.1	-0.050678
2.266683	0.1	-0.052648
2.268350	0.1	-0.053500
2.270017	0.1	-0.052154
2.271683	0.1	-0.046450
2.273350	0.1	-0.036531
2.275017	0.1	-0.026748
2.276683	0.1	-0.021947
2.278350	0.1	-0.022682
2.280017	0.1	-0.025602
2.281683	0.1	-0.027292
2.283350	0.1	-0.026776
2.285017	0.1	-0.024969
2.286683	0.1	-0.022887
2.288350	0.1	-0.020848
2.290017	0.1	-0.019213
2.291683	0.1	-0.018650
2.293350	0.1	-0.018491
2.295017	0.1	-0.016671
2.296683	0.1	-0.012484
2.298350	0.1	-0.008126
2.300017	0.1	-0.006803
2.301683	0.1	-0.009029
2.303350	0.1	-0.011721
2.305017	0.1	-0.011781
2.306683	0.1	-0.009248
2.308350	0.1	-0.006389
2.310017	0.1	-0.005015
2.311683	0.1	-0.005243
2.313350	0.1	-0.006277
2.315017	0.1	-0.007078
2.316683	0.1	-0.006491
2.318350	0.1	-0.003879
2.320017	0.1	0.000508
2.321683	0.1	0.005644
2.323350	0.1	0.009928
2.325017	0.1	0.011995
2.326683	0.1	0.011697
2.328350	0.1	0.010021
2.330017	0.1	0.007818
2.331683	0.1	0.004680
2.333350	0.1	-0.000331
2.335017	0.1	-0.006519
2.336683	0.1	-0.011316
2.338350	0.1	-0.012657
2.340017	0.1	-0.010654
2.341683	0.1	-0.007073
2.343350	0.1	-0.003935
2.345017	0.1	-0.002217
2.346683	0.1	-0.001602
2.348350	0.1	-0.001537
2.350017	0.1	-0.001779
2.351683	0.1	-0.001872
2.353350	0.1	-0.001378
2.355017	0.1	-0.001462
2.356683	0.1	-0.003865
2.358350	0.1	-0.007381
2.360017	0.1	-0.008591
2.361683	0.1	-0.006016
2.363350	0.1	-0.001155
2.365017	0.1	0.003502
2.366683	0.1	0.006501
2.368350	0.1	0.007977
2.370017	0.1	0.008671
2.371683	0.1	0.008810
2.373350	0.1	0.008089
2.375017	0.1	0.006021
2.376683	0.1	0.002254
2.378350	0.1	-0.002594
2.380017	0.1	-0.006813
2.381683	0.1	-0.009174
2.383350	0.1	-0.009760
2.385017	0.1	-0.009448
2.386683	0.1	-0.009551
2.388350	0.1	-0.010766
2.390017	0.1	-0.012764
2.391683	0.1	-0.015469
2.393350	0.1	-0.019139
2.395017	0.1	-0.023022
2.396683	0.1	-0.025737
2.398350	0.1	-0.026482
2.400017	0.1	-0.025141
2.401683	0.1	-0.022110
2.403350	0.1	-0.018473
2.405017	0.1	-0.015576
2.406683	0.1	-0.014366
2.408350	0.1	-0.014878
2.410017	0.1	-0.016084
2.411683	0.1	-0.016978
2.413350	0.1	-0.017690
2.415017	0.1	-0.018841
2.416683	0.1	-0.020368
2.418350	0.1	-0.021295
2.420017	0.1	-0.020778
2.421683	0.1	-0.019274
2.423350	0.1	-0.018324
2.425017	0.1	-0.019739
2.426683	0.1	-0.024391
2.428350	0.1	-0.031022
2.430017	0.1	-0.036880
2.431683	0.1	-0.039777
2.433350	0.1	-0.038808
2.435017	0.1	-0.034054
2.436683	0.1	-0.027134
2.438350	0.1	-0.021192
2.440017	0.1	-0.018943
2.441683	0.1	-0.021053
2.443350	0.1	-0.026030
2.445017	0.1	-0.031949
2.446683	0.1	-0.037965
2.448350	0.1	-0.043386
2.450017	0.1	-0.046724
2.451683	0.1	-0.046925
2.453350	0.1	-0.044070
2.455017	0.1	-0.039251
2.456683	0.1	-0.034412
2.458350	0.1	-0.031171
2.460017	0.1	-0.030184
2.461683	0.1	-0.031460
2.463350	0.1	-0.034482
2.465017	0.1	-0.038617
2.466683	0.1	-0.043162
2.468350	0.1	-0.046804
2.470017	0.1	-0.047884
2.471683	0.1	-0.045542
2.473350	0.1	-0.040703
2.475017	0.1	-0.035609
2.476683	0.1	-0.032312
2.478350	0.1	-0.031628
2.480017	0.1	-0.032564
2.481683	0.1	-0.033407
2.483350	0.1	-0.034091
2.485017	0.1	-0.035735
2.486683	0.1	-0.037970
2.488350	0.1	-0.039549
2.490017	0.1	-0.040778
2.491683	0.1	-0.042869
2.493350	0.1	-0.045928
2.495017	0.1	-0.049197
2.496683	0.1	-0.051898
2.498350	0.1	-0.053309
2.500017	0.1	-0.053425
2.501683	0.1	-0.053411
2.503350	0.1	-0.054287
2.505017	0.1	-0.055414
2.506683	0.1	-0.055102
2.508350	0.1	-0.052908
2.510017	0.1	-0.050478
2.511683	0.1	-0.049584
2.513350	0.1	-0.050250
2.515017	0.1	-0.051092
2.516683	0.1	-0.050734
2.518350	0.1	-0.048550
2.520017	0.1	-0.045141
2.521683	0.1	-0.042403
2.523350	0.1	-0.041998
2.525017	0.1	-0.044159
2.526683	0.1	-0.047958
2.528350	0.1	-0.051255
2.530017	0.1	-0.051511
2.531683	0.1	-0.047744
2.533350	0.1	-0.041346
2.535017	0.1	-0.035400
2.536683	0.1	-0.032932
2.538350	0.1	-0.035171
2.540017	0.1	-0.041267
2.541683	0.1	-0.048690
2.543350	0.1	-0.054156
2.545017	0.1	-0.055148
2.546683	0.1	-0.051544
2.548350	0.1	-0.046128
2.550017	0.1	-0.042575
2.551683	0.1	-0.042222
2.553350	0.1	-0.043078
2.555017	0.1	-0.042366
2.556683	0.1	-0.039814
2.558350	0.1	-0.037896
2.560017	0.1	-0.038892
2.561683	0.1	-0.042627
2.563350	0.1	-0.047176
2.565017	0.1	-0.050599
2.566683	0.1	-0.051730
2.568350	0.1	-0.050450
2.570017	0.1	-0.047889
2.571683	0.1	-0.045788
2.573350	0.1	-0.044787
2.575017	0.1	-0.044107
2.576683	0.1	-0.043339
2.578350	0.1	-0.042850
2.580017	0.1	-0.042627
2.581683	0.1	-0.042547
2.583350	0.1	-0.043144
2.585017	0.1	-0.044913
2.586683	0.1	-0.047642
2.588350	0.1	-0.050352
2.590017	0.1	-0.051335
2.591683	0.1	-0.049057
2.593350	0.1	-0.043917
2.595017	0.1	-0.037947
2.596683	0.1	-0.032582
2.598350	0.1	-0.027823
2.600017	0.1	-0.023348
2.601683	0.1	-0.020014
2.603350	0.1	-0.019474
2.605017	0.1	-0.022203
2.606683	0.1	-0.027004
2.608350	0.1	-0.032051
2.610017	0.1	-0.036145
2.611683	0.1	-0.039116
2.613350	0.1	-0.040904
2.615017	0.1	-0.041039
2.616683	0.1	-0.039614
2.618350	0.1	-0.038003
2.620017	0.1	-0.037784
2.621683	0.1	-0.038850
2.623350	0.1	-0.039046
2.625017	0.1	-0.036252
2.626683	0.1	-0.030622
2.628350	0.1	-0.024214
2.630017	0.1	-0.019209
2.631683	0.1	-0.016517
2.633350	0.1	-0.015460
2.635017	0.1	-0.015087
2.636683	0.1	-0.014692
2.638350	0.1	-0.012494
2.640017	0.1	-0.006766
2.641683	0.1	0.001434
2.643350	0.1	0.008806
2.645017	0.1	0.011986
2.646683	0.1	0.008908
2.648350	0.1	0.000331
2.650017	0.1	-0.010282
2.651683	0.1	-0.019474
2.653350	0.1	-0.025658
2.655017	0.1	-0.028946
2.656683	0.1	-0.030315
2.658350	0.1	-0.030152
2.660017	0.1	-0.027576
2.661683	0.1	-0.022212
2.663350	0.1	-0.016140
2.665017	0.1	-0.012806
2.666683	0.1	-0.014058
2.668350	0.1	-0.018757
2.670017	0.1	-0.024033
2.671683	0.1	-0.027474
2.673350	0.1	-0.028023
2.675017	0.1	-0.026044
2.676683	0.1	-0.023330
2.678350	0.1	-0.021597
2.680017	0.1	-0.020405
2.681683	0.1	-0.018203
2.683350	0.1	-0.015283
2.685017	0.1	-0.014012
2.686683	0.1	-0.016061
2.688350	0.1	-0.020796
2.690017	0.1	-0.026352
2.691683	0.1	-0.030715
2.693350	0.1	-0.032396
2.695017	0.1	-0.031251
2.696683	0.1	-0.028107
2.698350	0.1	-0.023860
2.700017	0.1	-0.019274
2.701683	0.1	-0.014673
2.703350	0.1	-0.009625
2.705017	0.1	-0.003874
2.706683	0.1	0.001406
2.708350	0.1	0.004359
2.710017	0.1	0.004568
2.711683	0.1	0.003120
2.713350	0.1	0.001234
2.715017	0.1	0.000033
2.716683	0.1	0.000084
2.718350	0.1	0.000675
2.720017	0.1	0.000619
2.721683	0.1	-0.000508
2.723350	0.1	-0.002254
2.725017	0.1	-0.003944
2.726683	0.1	-0.005518
2.728350	0.1	-0.007618
2.730017	0.1	-0.010771
2.731683	0.1	-0.014240
2.733350	0.1	-0.016214
2.735017	0.1	-0.015683
2.736683	0.1	-0.013337
2.738350	0.1	-0.010752
2.740017	0.1	-0.009588
2.741683	0.1	-0.010445
2.743350	0.1	-0.012480
2.745017	0.1	-0.014934
2.746683	0.1	-0.017677
2.748350	0.1	-0.020051
2.750017	0.1	-0.020918
2.751683	0.1	-0.019530
2.753350	0.1	-0.016172
2.755017	0.1	-0.012433
2.756683	0.1	-0.010426
2.758350	0.1	-0.011236
2.760017	0.1	-0.014021
2.761683	0.1	-0.016894
2.763350	0.1	-0.018743
2.765017	0.1	-0.019795
2.766683	0.1	-0.020498
2.768350	0.1	-0.020536
2.770017	0.1	-0.018869
2.771683	0.1	-0.014654
2.773350	0.1	-0.008633
2.775017	0.1	-0.003115
2.776683	0.1	-0.000289
2.778350	0.1	-0.000885
2.780017	0.1	-0.004182
2.781683	0.1	-0.009178
2.783350	0.1	-0.015120
2.785017	0.1	-0.020722
2.786683	0.1	-0.023944
2.788350	0.1	-0.024033
2.790017	0.1	-0.023101
2.791683	0.1	-0.024140
2.793350	0.1	-0.028089
2.795017	0.1	-0.033220
2.796683	0.1	-0.035833
2.798350	0.1	-0.032270
2.800017	0.1	-0.022468
2.801683	0.1	-0.010696
2.803350	0.1	-0.002105
2.805017	0.1	0.000917
2.806683	0.1	-0.000685
2.808350	0.1	-0.004931
2.810017	0.1	-0.009919
2.811683	0.1	-0.013327
2.813350	0.1	-0.014338
2.815017	0.1	-0.014966
2.816683	0.1	-0.017160
2.818350	0.1	-0.020862
2.820017	0.1	-0.025285
2.821683	0.1	-0.029244
2.823350	0.1	-0.030249
2.825017	0.1	-0.026356
2.826683	0.1	-0.019465
2.828350	0.1	-0.014277
2.830017	0.1	-0.013066
2.831683	0.1	-0.013672
2.833350	0.1	-0.012708
2.835017	0.1	-0.008843
2.836683	0.1	-0.003083
2.838350	0.1	0.002650
2.840017	0.1	0.006687
2.841683	0.1	0.008186
2.843350	0.1	0.006971
2.845017	0.1	0.002817
2.846683	0.1	-0.004023
2.848350	0.1	-0.011520
2.850017	0.1	-0.016559
2.851683	0.1	-0.017090
2.853350	0.1	-0.013206
2.855017	0.1	-0.007050
2.856683	0.1	-0.001490
2.858350	0.1	0.001290
2.860017	0.1	0.000251
2.861683	0.1	-0.004214
2.863350	0.1	-0.010435
2.865017	0.1	-0.016666
2.866683	0.1	-0.021509
2.868350	0.1	-0.023576
2.870017	0.1	-0.022245
2.871683	0.1	-0.018310
2.873350	0.1	-0.013784
2.875017	0.1	-0.011041
2.876683	0.1	-0.011213
2.878350	0.1	-0.013444
2.880017	0.1	-0.016121
2.881683	0.1	-0.018789
2.883350	0.1	-0.022454
2.885017	0.1	-0.027493
2.886683	0.1	-0.032322
2.888350	0.1	-0.034883
2.890017	0.1	-0.034245
2.891683	0.1	-0.030976
2.893350	0.1	-0.026529
2.895017	0.1	-0.021649
2.896683	0.1	-0.015870
2.898350	0.1	-0.009495
2.900017	0.1	-0.004838
2.901683	0.1	-0.003921
2.903350	0.1	-0.006203
2.905017	0.1	-0.009821
2.906683	0.1	-0.013635
2.908350	0.1	-0.017537
2.910017	0.1	-0.021667
2.911683	0.1	-0.024964
2.913350	0.1	-0.025174
2.915017	0.1	-0.021229
2.916683	0.1	-0.014659
2.918350	0.1	-0.007991
2.920017	0.1	-0.002603
2.921683	0.1	0.001499
2.923350	0.1	0.004140
2.925017	0.1	0.004084
2.926683	0.1	0.000349
2.928350	0.1	-0.005802
2.930017	0.1	-0.011036
2.931683	0.1	-0.012922
2.933350	0.1	-0.011898
2.935017	0.1	-0.010016
2.936683	0.1	-0.009113
2.938350	0.1	-0.009993
2.940017	0.1	-0.012252
2.941683	0.1	-0.014897
2.943350	0.1	-0.017011
2.945017	0.1	-0.018547
2.946683	0.1	-0.020992
2.948350	0.1	-0.026147
2.950017	0.1	-0.033728
2.951683	0.1	-0.040638
2.953350	0.1	-0.043325
2.955017	0.1	-0.040936
2.956683	0.1	-0.036256
2.958350	0.1	-0.033327
2.960017	0.1	-0.033691
2.961683	0.1	-0.035721
2.963350	0.1	-0.037351
2.965017	0.1	-0.037658
2.966683	0.1	-0.036294
2.968350	0.1	-0.033365
2.970017	0.1	-0.029621
2.971683	0.1	-0.026226
2.973350	0.1	-0.024415
2.975017	0.1	-0.024340
2.976683	0.1	-0.024471
2.978350	0.1	-0.022990
2.980017	0.1	-0.019949
2.981683	0.1	-0.017653
2.983350	0.1	-0.018780
2.985017	0.1	-0.023874
2.986683	0.1	-0.030710
2.988350	0.1	-0.036298
2.990017	0.1	-0.038790
2.991683	0.1	-0.037509
2.993350	0.1	-0.032960
2.995017	0.1	-0.027190
2.996683	0.1	-0.023078
2.998350	0.1	-0.022217
3.000017	0.1	-0.023334
3.001683	0.1	-0.023805
3.003350	0.1	-0.022296
3.005017	0.1	-0.019232
3.006683	0.1	-0.015846
3.008350	0.1	-0.013630
3.010017	0.1	-0.013746
3.011683	0.1	-0.016061
3.013350	0.1	-0.018966
3.015017	0.1	-0.020815
3.016683	0.1	-0.020722
3.018350	0.1	-0.018124
3.020017	0.1	-0.013383
3.021683	0.1	-0.008722
3.023350	0.1	-0.006827
3.025017	0.1	-0.008414
3.026683	0.1	-0.012117
3.028350	0.1	-0.016461
3.030017	0.1	-0.020536
3.031683	0.1	-0.023288
3.033350	0.1	-0.024196
3.035017	0.1	-0.024172
3.036683	0.1	-0.024722
3.038350	0.1	-0.026380
3.040017	0.1	-0.028941
3.041683	0.1	-0.032694
3.043350	0.1	-0.037299
3.045017	0.1	-0.040205
3.046683	0.1	-0.038799
3.048350	0.1	-0.033281
3.050017	0.1	-0.026231
3.051683	0.1	-0.020554
3.053350	0.1	-0.018086
3.055017	0.1	-0.018631
3.056683	0.1	-0.020131
3.058350	0.1	-0.021057
3.060017	0.1	-0.021774
3.061683	0.1	-0.022785
3.063350	0.1	-0.023870
3.065017	0.1	-0.024959
3.066683	0.1	-0.026179
3.068350	0.1	-0.027595
3.070017	0.1	-0.028964
3.071683	0.1	-0.028862
3.073350	0.1	-0.025397
3.075017	0.1	-0.018431
3.076683	0.1	-0.010170
3.078350	0.1	-0.003744
3.080017	0.1	-0.000950
3.081683	0.1	-0.001229
3.083350	0.1	-0.003073
3.085017	0.1	-0.005215
3.086683	0.1	-0.007157
3.088350	0.1	-0.009537
3.090017	0.1	-0.012880
3.091683	0.1	-0.016349
3.093350	0.1	-0.018519
3.095017	0.1	-0.018566
3.096683	0.1	-0.016345
3.098350	0.1	-0.012061
3.100017	0.1	-0.006715
3.101683	0.1	-0.002612
3.103350	0.1	-0.001993
3.105017	0.1	-0.004899
3.106683	0.1	-0.009695
3.108350	0.1	-0.015083
3.110017	0.1	-0.020065
3.111683	0.1	-0.022808
3.113350	0.1	-0.021765
3.115017	0.1	-0.018035
3.116683	0.1	-0.015092
3.118350	0.1	-0.015907
3.120017	0.1	-0.020824
3.121683	0.1	-0.027679
3.123350	0.1	-0.033323
3.125017	0.1	-0.036079
3.126683	0.1	-0.036848
3.128350	0.1	-0.036992
3.130017	0.1	-0.035986
3.131683	0.1	-0.032177
3.133350	0.1	-0.024643
3.135017	0.1	-0.014575
3.136683	0.1	-0.005383
3.138350	0.1	-0.000056
3.140017	0.1	0.001760
3.141683	0.1	0.002645
3.143350	0.1	0.003572
3.145017	0.1	0.002626
3.146683	0.1	-0.002147
3.148350	0.1	-0.009937
3.150017	0.1	-0.017700
3.151683	0.1	-0.022850
3.153350	0.1	-0.025025
3.155017	0.1	-0.024922
3.156683	0.1	-0.022799
3.158350	0.1	-0.019148
3.160017	0.1	-0.015208
3.161683	0.1	-0.012275
3.163350	0.1	-0.011274
3.165017	0.1	-0.012433
3.166683	0.1	-0.015283
3.168350	0.1	-0.018976
3.170017	0.1	-0.022138
3.171683	0.1	-0.022938
3.173350	0.1	-0.020764
3.175017	0.1	-0.017243
3.176683	0.1	-0.014305
3.178350	0.1	-0.012293
3.180017	0.1	-0.010878
3.181683	0.1	-0.010477
3.183350	0.1	-0.011520
3.185017	0.1	-0.012848
3.186683	0.1	-0.012373
3.188350	0.1	-0.009215
3.190017	0.1	-0.004359
3.191683	0.1	0.000014
3.193350	0.1	0.001788
3.195017	0.1	0.000265
3.196683	0.1	-0.003898
3.198350	0.1	-0.009849
3.200017	0.1	-0.016848
3.201683	0.1	-0.023851
3.203350	0.1	-0.029160
3.205017	0.1	-0.030538
3.206683	0.1	-0.026789
3.208350	0.1	-0.019395
3.210017	0.1	-0.011846
3.211683	0.1	-0.007208
3.213350	0.1	-0.006515
3.215017	0.1	-0.008945
3.216683	0.1	-0.012242
3.218350	0.1	-0.013770
3.220017	0.1	-0.012657
3.221683	0.1	-0.010715
3.223350	0.1	-0.010584
3.225017	0.1	-0.013029
3.226683	0.1	-0.017020
3.228350	0.1	-0.021569
3.230017	0.1	-0.025341
3.231683	0.1	-0.025909
3.233350	0.1	-0.021746
3.235017	0.1	-0.014622
3.236683	0.1	-0.008908
3.238350	0.1	-0.007907
3.240017	0.1	-0.011227
3.241683	0.1	-0.015697
3.243350	0.1	-0.018193
3.245017	0.1	-0.017858
3.246683	0.1	-0.016158
3.248350	0.1	-0.015087
3.250017	0.1	-0.015255
3.251683	0.1	-0.015842
3.253350	0.1	-0.015851
3.255017	0.1	-0.014682
3.256683	0.1	-0.012554
3.258350	0.1	-0.010668
3.260017	0.1	-0.009728
3.261683	0.1	-0.008987
3.263350	0.1	-0.007567
3.265017	0.1	-0.006119
3.266683	0.1	-0.006342
3.268350	0.1	-0.008894
3.270017	0.1	-0.012633
3.271683	0.1	-0.016117
3.273350	0.1	-0.018827
3.275017	0.1	-0.020745
3.276683	0.1	-0.021793
3.278350	0.1	-0.021732
3.280017	0.1	-0.020415
3.281683	0.1	-0.018366
3.283350	0.1	-0.016498
3.285017	0.1	-0.014817
3.286683	0.1	-0.012820
3.288350	0.1	-0.010789
3.290017	0.1	-0.009350
3.291683	0.1	-0.008442
3.293350	0.1	-0.007777
3.295017	0.1	-0.007632
3.296683	0.1	-0.008573
3.298350	0.1	-0.010859
3.300017	0.1	-0.014314
3.301683	0.1	-0.018398
3.303350	0.1	-0.021891
3.305017	0.1	-0.023018
3.306683	0.1	-0.021132
3.308350	0.1	-0.017569
3.310017	0.1	-0.013886
3.311683	0.1	-0.010571
3.313350	0.1	-0.007697
3.315017	0.1	-0.005267
3.316683	0.1	-0.003125
3.318350	0.1	-0.001425
3.320017	0.1	-0.001159
3.321683	0.1	-0.003418
3.323350	0.1	-0.007469
3.325017	0.1	-0.010710
3.326683	0.1	-0.011176
3.328350	0.1	-0.009225
3.330017	0.1	-0.006645
3.331683	0.1	-0.004382
3.333350	0.1	-0.002030
3.335017	0.1	0.000503
3.336683	0.1	0.002189
3.338350	0.1	0.002030
3.340017	0.1	0.000913
3.341683	0.1	0.001327
3.343350	0.1	0.004438
3.345017	0.1	0.008564
3.346683	0.1	0.011008
3.348350	0.1	0.010808
3.350017	0.1	0.009281
3.351683	0.1	0.008303
3.353350	0.1	0.009295
3.355017	0.1	0.012326
3.356683	0.1	0.015004
3.358350	0.1	0.014435
3.360017	0.1	0.010277
3.361683	0.1	0.003953
3.363350	0.1	-0.003367
3.365017	0.1	-0.010584
3.366683	0.1	-0.016405
3.368350	0.1	-0.020438
3.370017	0.1	-0.023437
3.371683	0.1	-0.025583
3.373350	0.1	-0.025425
3.375017	0.1	-0.021714
3.376683	0.1	-0.015367
3.378350	0.1	-0.008033
3.380017	0.1	-0.000447
3.381683	0.1	0.006584
3.383350	0.1	0.011302
3.385017	0.1	0.011898
3.386683	0.1	0.007893
3.388350	0.1	0.001285
3.390017	0.1	-0.004284
3.391683	0.1	-0.006249
3.393350	0.1	-0.004987
3.395017	0.1	-0.003213
3.396683	0.1	-0.002859
3.398350	0.1	-0.003129
3.400017	0.1	-0.002533
3.401683	0.1	-0.000875
3.403350	0.1	0.000978
3.405017	0.1	0.001858
3.406683	0.1	0.000997
3.408350	0.1	-0.001369
3.410017	0.1	-0.003949
3.411683	0.1	-0.005146
3.413350	0.1	-0.004456
3.415017	0.1	-0.003162
3.416683	0.1	-0.002990
3.418350	0.1	-0.004140
3.420017	0.1	-0.004945
3.421683	0.1	-0.003506
3.423350	0.1	0.000270
3.425017	0.1	0.004694
3.426683	0.1	0.008144
3.428350	0.1	0.009905
3.430017	0.1	0.009779
3.431683	0.1	0.008070
3.433350	0.1	0.005635
3.435017	0.1	0.003031
3.436683	0.1	-0.000456
3.438350	0.1	-0.006184
3.440017	0.1	-0.014203
3.441683	0.1	-0.021965
3.443350	0.1	-0.025583
3.445017	0.1	-0.023479
3.446683	0.1	-0.018040
3.448350	0.1	-0.012629
3.450017	0.1	-0.008475
3.451683	0.1	-0.005383
3.453350	0.1	-0.003222
3.455017	0.1	-0.002133
3.456683	0.1	-0.002398
3.458350	0.1	-0.004410
3.460017	0.1	-0.008261
3.461683	0.1	-0.013006
3.463350	0.1	-0.016578
3.465017	0.1	-0.016587
3.466683	0.1	-0.011818
3.468350	0.1	-0.003753
3.470017	0.1	0.004410
3.471683	0.1	0.010105
3.473350	0.1	0.012042
3.475017	0.1	0.010156
3.476683	0.1	0.005588
3.478350	0.1	-0.000028
3.480017	0.1	-0.005709
3.481683	0.1	-0.011218
3.483350	0.1	-0.015786
3.485017	0.1	-0.018133
3.486683	0.1	-0.018105
3.488350	0.1	-0.016768
3.490017	0.1	-0.014636
3.491683	0.1	-0.010738
3.493350	0.1	-0.003334
3.495017	0.1	0.009150
3.496683	0.1	0.027092
3.498350	0.1	0.049425
3.500017	0.1	0.074543
3.501683	0.1	0.100587
3.503350	0.1	0.125174
3.505017	0.1	0.146981
3.506683	0.1	0.167340
3.508350	0.1	0.188514
3.510017	0.1	0.210409
3.511683	0.1	0.230474
3.513350	0.1	0.246470
3.515017	0.1	0.257860
3.516683	0.1	0.265236
3.518350	0.1	0.269744
3.520017	0.1	0.272035
3.521683	0.1	0.271322
3.523350	0.1	0.266461
3.525017	0.1	0.258209
3.526683	0.1	0.248989
3.528350	0.1	0.241040
3.530017	0.1	0.235075
3.531683	0.1	0.229566
3.533350	0.1	0.222349
3.535017	0.1	0.212789
3.536683	0.1	0.201566
3.538350	0.1	0.190302
3.540017	0.1	0.180784
3.541683	0.1	0.172593
3.543350	0.1	0.163540
3.545017	0.1	0.153100
3.546683	0.1	0.143242
3.548350	0.1	0.136234
3.550017	0.1	0.132606
3.551683	0.1	0.131084
3.553350	0.1	0.130562
3.555017	0.1	0.131093
3.556683	0.1	0.131908
3.558350	0.1	0.130534
3.560017	0.1	0.125244
3.561683	0.1	0.117300
3.563350	0.1	0.110054
3.565017	0.1	0.106166
3.566683	0.1	0.105947
3.568350	0.1	0.107731
3.570017	0.1	0.109496
3.571683	0.1	0.109975
3.573350	0.1	0.108331
3.575017	0.1	0.104192
3.576683	0.1	0.098641
3.578350	0.1	0.093589
3.580017	0.1	0.089873
3.581683	0.1	0.087260
3.583350	0.1	0.085230
3.585017	0.1	0.083148
3.586683	0.1	0.080443
3.588350	0.1	0.076424
3.590017	0.1	0.070082
3.591683	0.1	0.061113
3.593350	0.1	0.051316
3.595017	0.1	0.044317
3.596683	0.1	0.043241
3.598350	0.1	0.048578
3.600017	0.1	0.058021
3.601683	0.1	0.067488
3.603350	0.1	0.073249
3.605017	0.1	0.074571
3.606683	0.1	0.073258
3.608350	0.1	0.071265
3.610017	0.1	0.070082
3.611683	0.1	0.070641
3.613350	0.1	0.072350
3.615017	0.1	0.073211
3.616683	0.1	0.071768
3.618350	0.1	0.068322
3.620017	0.1	0.063838
3.621683	0.1	0.058799
3.623350	0.1	0.053439
3.625017	0.1	0.048387
3.626683	0.1	0.044862
3.628350	0.1	0.043758
3.630017	0.1	0.044643
3.631683	0.1	0.045947
3.633350	0.1	0.046343
3.635017	0.1	0.046147
3.636683	0.1	0.047088
3.638350	0.1	0.050273
3.640017	0.1	0.054464
3.641683	0.1	0.057067
3.643350	0.1	0.056531
3.645017	0.1	0.052992
3.646683	0.1	0.047688
3.648350	0.1	0.042347
3.650017	0.1	0.038021
3.651683	0.1	0.034766
3.653350	0.1	0.033006
3.655017	0.1	0.033639
3.656683	0.1	0.036559
3.658350	0.1	0.040834
3.660017	0.1	0.045295
3.661683	0.1	0.047898
3.663350	0.1	0.047153
3.665017	0.1	0.044098
3.666683	0.1	0.040783
3.668350	0.1	0.038799
3.670017	0.1	0.038976
3.671683	0.1	0.040373
3.673350	0.1	0.041425
3.675017	0.1	0.041784
3.676683	0.1	0.041476
3.678350	0.1	0.040792
3.680017	0.1	0.040364
3.681683	0.1	0.040140
3.683350	0.1	0.040042
3.685017	0.1	0.040638
3.686683	0.1	0.041709
3.688350	0.1	0.042412
3.690017	0.1	0.043167
3.691683	0.1	0.045588
3.693350	0.1	0.050389
3.695017	0.1	0.055828
3.696683	0.1	0.058464
3.698350	0.1	0.055991
3.700017	0.1	0.049518
3.701683	0.1	0.043111
3.703350	0.1	0.040727
3.705017	0.1	0.043153
3.706683	0.1	0.047879
3.708350	0.1	0.051376
3.710017	0.1	0.051218
3.711683	0.1	0.046757
3.713350	0.1	0.039088
3.715017	0.1	0.031055
3.716683	0.1	0.025728
3.718350	0.1	0.024168
3.720017	0.1	0.025569
3.721683	0.1	0.028871
3.723350	0.1	0.033430
3.725017	0.1	0.038659
3.726683	0.1	0.043060
3.728350	0.1	0.044764
3.730017	0.1	0.043595
3.731683	0.1	0.040801
3.733350	0.1	0.036824
3.735017	0.1	0.031590
3.736683	0.1	0.025928
3.738350	0.1	0.021290
3.740017	0.1	0.019060
3.741683	0.1	0.020368
3.743350	0.1	0.025705
3.745017	0.1	0.034100
3.746683	0.1	0.042976
3.748350	0.1	0.049383
3.750017	0.1	0.051754
3.751683	0.1	0.050603
3.753350	0.1	0.047619
3.755017	0.1	0.044256
3.756683	0.1	0.041267
3.758350	0.1	0.038887
3.760017	0.1	0.037011
3.761683	0.1	0.035893
3.763350	0.1	0.036280
3.765017	0.1	0.038142
3.766683	0.1	0.039870
3.768350	0.1	0.039404
3.770017	0.1	0.035614
3.771683	0.1	0.028498
3.773350	0.1	0.019684
3.775017	0.1	0.012913
3.776683	0.1	0.011506
3.778350	0.1	0.015008
3.780017	0.1	0.020242
3.781683	0.1	0.024866
3.783350	0.1	0.028629
3.785017	0.1	0.031940
3.786683	0.1	0.034533
3.788350	0.1	0.035521
3.790017	0.1	0.034049
3.791683	0.1	0.030403
3.793350	0.1	0.027050
3.795017	0.1	0.027274
3.796683	0.1	0.032024
3.798350	0.1	0.038855
3.800017	0.1	0.044303
3.801683	0.1	0.046166
3.803350	0.1	0.043772
3.805017	0.1	0.038319
3.806683	0.1	0.032540
3.808350	0.1	0.028741
3.810017	0.1	0.027614
3.811683	0.1	0.028308
3.813350	0.1	0.028852
3.815017	0.1	0.027884
3.816683	0.1	0.026124
3.818350	0.1	0.025793
3.820017	0.1	0.028927
3.821683	0.1	0.035618
3.823350	0.1	0.043204
3.825017	0.1	0.048266
3.826683	0.1	0.049495
3.828350	0.1	0.047833
3.830017	0.1	0.044876
3.831683	0.1	0.041826
3.833350	0.1	0.039334
3.835017	0.1	0.037374
3.836683	0.1	0.035446
3.838350	0.1	0.033397
3.840017	0.1	0.031423
3.841683	0.1	0.029756
3.843350	0.1	0.028899
3.845017	0.1	0.029658
3.846683	0.1	0.032578
3.848350	0.1	0.036941
3.850017	0.1	0.040564
3.851683	0.1	0.041598
3.853350	0.1	0.039968
3.855017	0.1	0.037076
3.856683	0.1	0.034557
3.858350	0.1	0.033025
3.860017	0.1	0.032224
3.861683	0.1	0.032447
3.863350	0.1	0.034487
3.865017	0.1	0.038021
3.866683	0.1	0.041397
3.868350	0.1	0.043162
3.870017	0.1	0.042864
3.871683	0.1	0.041076
3.873350	0.1	0.039032
3.875017	0.1	0.037439
3.876683	0.1	0.036000
3.878350	0.1	0.034724
3.880017	0.1	0.035176
3.881683	0.1	0.039120
3.883350	0.1	0.046147
3.885017	0.1	0.053062
3.886683	0.1	0.055726
3.888350	0.1	0.052536
3.890017	0.1	0.045733
3.891683	0.1	0.039097
3.893350	0.1	0.035428
3.895017	0.1	0.035441
3.896683	0.1	0.037826
3.898350	0.1	0.040182
3.900017	0.1	0.040624
3.901683	0.1	0.039432
3.903350	0.1	0.038459
3.905017	0.1	0.038780
3.906683	0.1	0.040126
3.908350	0.1	0.041961
3.910017	0.1	0.043907
3.911683	0.1	0.045556
3.913350	0.1	0.046385
3.915017	0.1	0.046035
3.916683	0.1	0.045281
3.918350	0.1	0.045849
3.920017	0.1	0.048014
3.921683	0.1	0.049882
3.923350	0.1	0.049886
3.925017	0.1	0.048308
3.926683	0.1	0.046375
3.928350	0.1	0.044894
3.930017	0.1	0.043642
3.931683	0.1	0.041965
3.933350	0.1	0.039758
3.935017	0.1	0.037407
3.936683	0.1	0.035046
3.938350	0.1	0.032815
3.940017	0.1	0.031786
3.941683	0.1	0.033197
3.943350	0.1	0.037025
3.945017	0.1	0.042026
3.946683	0.1	0.046380
3.948350	0.1	0.048336
3.950017	0.1	0.047078
3.951683	0.1	0.043283
3.953350	0.1	0.038818
3.955017	0.1	0.035786
3.956683	0.1	0.035567
3.958350	0.1	0.038268
3.960017	0.1	0.042538
3.961683	0.1	0.046254
3.963350	0.1	0.048098
3.965017	0.1	0.048289
3.966683	0.1	0.048000
3.968350	0.1	0.048517
3.970017	0.1	0.050501
3.971683	0.1	0.053262
3.973350	0.1	0.054939
3.975017	0.1	0.054110
3.976683	0.1	0.050976
3.978350	0.1	0.046603
3.980017	0.1	0.042063
3.981683	0.1	0.039050
3.983350	0.1	0.039502
3.985017	0.1	0.043316
3.986683	0.1	0.048168
3.988350	0.1	0.051763
3.990017	0.1	0.053132
3.991683	0.1	0.052499
3.993350	0.1	0.051055
3.995017	0.1	0.050059
3.996683	0.1	0.049896
3.998350	0.1	0.050445
4.000017	0.1	0.051665
4.001683	0.1	0.053244
4.003350	0.1	0.054128
4.005017	0.1	0.053067
4.006683	0.1	0.049700
4.008350	0.1	0.044671
4.010017	0.1	0.038957
4.011683	0.1	0.034012
4.013350	0.1	0.032019
4.015017	0.1	0.034608
4.016683	0.1	0.040741
4.018350	0.1	0.046599
4.020017	0.1	0.048885
4.021683	0.1	0.048126
4.023350	0.1	0.047353
4.025017	0.1	0.048024
4.026683	0.1	0.049006
4.028350	0.1	0.048941
4.030017	0.1	0.047889
4.031683	0.1	0.046762
4.033350	0.1	0.045998
4.035017	0.1	0.045132
4.036683	0.1	0.043628
4.038350	0.1	0.041486
4.040017	0.1	0.038901
4.041683	0.1	0.036056
4.043350	0.1	0.033262
4.045017	0.1	0.031008
4.046683	0.1	0.030110
4.048350	0.1	0.031576
4.050017	0.1	0.035446
4.051683	0.1	0.040121
4.053350	0.1	0.043684
4.055017	0.1	0.045602
4.056683	0.1	0.046818
4.058350	0.1	0.048182
4.060017	0.1	0.048890
4.061683	0.1	0.047511
4.063350	0.1	0.044443
4.065017	0.1	0.041495
4.066683	0.1	0.039670
4.068350	0.1	0.038925
4.070017	0.1	0.038976
4.071683	0.1	0.039376
4.073350	0.1	0.039763
4.075017	0.1	0.040042
4.076683	0.1	0.040061
4.078350	0.1	0.039539
4.080017	0.1	0.038324
4.081683	0.1	0.036838
4.083350	0.1	0.036079
4.085017	0.1	0.036694
4.086683	0.1	0.038086
4.088350	0.1	0.038967
4.090017	0.1	0.038659
4.091683	0.1	0.037779
4.093350	0.1	0.037840
4.095017	0.1	0.039465
4.096683	0.1	0.041439
4.098350	0.1	0.042268
4.100017	0.1	0.041584
4.101683	0.1	0.040336
4.103350	0.1	0.040145
4.105017	0.1	0.041933
4.106683	0.1	0.044983
4.108350	0.1	0.047307
4.110017	0.1	0.047688
4.111683	0.1	0.047036
4.113350	0.1	0.046813
4.115017	0.1	0.047167
4.116683	0.1	0.046883
4.118350	0.1	0.044801
4.120017	0.1	0.041686
4.121683	0.1	0.039926
4.123350	0.1	0.041365
4.125017	0.1	0.045593
4.126683	0.1	0.049877
4.128350	0.1	0.051223
4.130017	0.1	0.048643
4.131683	0.1	0.043460
4.133350	0.1	0.037765
4.135017	0.1	0.032270
4.136683	0.1	0.026883
4.138350	0.1	0.022789
4.140017	0.1	0.021546
4.141683	0.1	0.022859
4.143350	0.1	0.025262
4.145017	0.1	0.027823
4.146683	0.1	0.030505
4.148350	0.1	0.033826
4.150017	0.1	0.038082
4.151683	0.1	0.042608
4.153350	0.1	0.046124
4.155017	0.1	0.047488
4.156683	0.1	0.046324
4.158350	0.1	0.043255
4.160017	0.1	0.039497
4.161683	0.1	0.036987
4.163350	0.1	0.037537
4.165017	0.1	0.040634
4.166683	0.1	0.044070
4.168350	0.1	0.046454
4.170017	0.1	0.047390
4.171683	0.1	0.046771
4.173350	0.1	0.045076
4.175017	0.1	0.043199
4.176683	0.1	0.041085
4.178350	0.1	0.038175
4.180017	0.1	0.035376
4.181683	0.1	0.034207
4.183350	0.1	0.034450
4.185017	0.1	0.034785
4.186683	0.1	0.035092
4.188350	0.1	0.036079
4.190017	0.1	0.037421
4.191683	0.1	0.038245
4.193350	0.1	0.038715
4.195017	0.1	0.039511
4.196683	0.1	0.040699
4.198350	0.1	0.042026
4.200017	0.1	0.043432
4.201683	0.1	0.044773
4.203350	0.1	0.045518
4.205017	0.1	0.044876
4.206683	0.1	0.042021
4.208350	0.1	0.037220
4.210017	0.1	0.032582
4.211683	0.1	0.030631
4.213350	0.1	0.032540
4.215017	0.1	0.037826
4.216683	0.1	0.044489
4.218350	0.1	0.049807
4.220017	0.1	0.051707
4.221683	0.1	0.049984
4.223350	0.1	0.046641
4.225017	0.1	0.044154
4.226683	0.1	0.043502
4.228350	0.1	0.044210
4.230017	0.1	0.045123
4.231683	0.1	0.045071
4.233350	0.1	0.043577
4.235017	0.1	0.040913
4.236683	0.1	0.037816
4.238350	0.1	0.035404
4.240017	0.1	0.034575
4.241683	0.1	0.035162
4.243350	0.1	0.036601
4.245017	0.1	0.039176
4.246683	0.1	0.043362
4.248350	0.1	0.048266
4.250017	0.1	0.052005
4.251683	0.1	0.053509
4.253350	0.1	0.053202
4.255017	0.1	0.052196
4.256683	0.1	0.051162
4.258350	0.1	0.049495
4.260017	0.1	0.045937
4.261683	0.1	0.040545
4.263350	0.1	0.035143
4.265017	0.1	0.031795
4.266683	0.1	0.031609
4.268350	0.1	0.034482
4.270017	0.1	0.039507
4.271683	0.1	0.045528
4.273350	0.1	0.051055
4.275017	0.1	0.054813
4.276683	0.1	0.056792
4.278350	0.1	0.057439
4.280017	0.1	0.056629
4.281683	0.1	0.054431
4.283350	0.1	0.051595
4.285017	0.1	0.048950
4.286683	0.1	0.046901
4.288350	0.1	0.044992
4.290017	0.1	0.042706
4.291683	0.1	0.040536
4.293350	0.1	0.038831
4.295017	0.1	0.036685
4.296683	0.1	0.033630
4.298350	0.1	0.030962
4.300017	0.1	0.030585
4.301683	0.1	0.033202
4.303350	0.1	0.037760
4.305017	0.1	0.042799
4.306683	0.1	0.047726
4.308350	0.1	0.052378
4.310017	0.1	0.056457
4.311683	0.1	0.059339
4.313350	0.1	0.060312
4.315017	0.1	0.059423
4.316683	0.1	0.056867
4.318350	0.1	0.052378
4.320017	0.1	0.046501
4.321683	0.1	0.041272
4.323350	0.1	0.039046
4.325017	0.1	0.040843
4.326683	0.1	0.045369
4.328350	0.1	0.050175
4.330017	0.1	0.053304
4.331683	0.1	0.054040
4.333350	0.1	0.053113
4.335017	0.1	0.051949
4.336683	0.1	0.051265
4.338350	0.1	0.050506
4.340017	0.1	0.048587
4.341683	0.1	0.045500
4.343350	0.1	0.042459
4.345017	0.1	0.040424
4.346683	0.1	0.039865
4.348350	0.1	0.040890
4.350017	0.1	0.042538
4.351683	0.1	0.043428
4.353350	0.1	0.043381
4.355017	0.1	0.043274
4.356683	0.1	0.043558
4.358350	0.1	0.044103
4.360017	0.1	0.044685
4.361683	0.1	0.045137
4.363350	0.1	0.045723
4.365017	0.1	0.047185
4.366683	0.1	0.049914
4.368350	0.1	0.053537
4.370017	0.1	0.057449
4.371683	0.1	0.061062
4.373350	0.1	0.063973
4.375017	0.1	0.066427
4.376683	0.1	0.068271
4.378350	0.1	0.067884
4.380017	0.1	0.064387
4.381683	0.1	0.059628
4.383350	0.1	0.056396
4.385017	0.1	0.055968
4.386683	0.1	0.057332
4.388350	0.1	0.057952
4.390017	0.1	0.056559
4.391683	0.1	0.054915
4.393350	0.1	0.055390
4.395017	0.1	0.057793
4.396683	0.1	0.060187
4.398350	0.1	0.061933
4.400017	0.1	0.064224
4.401683	0.1	0.066934
4.403350	0.1	0.067325
4.405017	0.1	0.063931
4.406683	0.1	0.059032
4.408350	0.1	0.055511
4.410017	0.1	0.053900
4.411683	0.1	0.053439
4.413350	0.1	0.053821
4.415017	0.1	0.055237
4.416683	0.1	0.057607
4.418350	0.1	0.060229
4.420017	0.1	0.062613
4.421683	0.1	0.065262
4.423350	0.1	0.068806
4.425017	0.1	0.072559
4.426683	0.1	0.074776
4.428350	0.1	0.075079
4.430017	0.1	0.075302
4.431683	0.1	0.077169
4.433350	0.1	0.080685
4.435017	0.1	0.084760
4.436683	0.1	0.088224
4.438350	0.1	0.090054
4.440017	0.1	0.089514
4.441683	0.1	0.086683
4.443350	0.1	0.082226
4.445017	0.1	0.076899
4.446683	0.1	0.072024
4.448350	0.1	0.069411
4.450017	0.1	0.069486
4.451683	0.1	0.070543
4.453350	0.1	0.070534
4.455017	0.1	0.068625
4.456683	0.1	0.065006
4.458350	0.1	0.060992
4.460017	0.1	0.059288
4.461683	0.1	0.061914
4.463350	0.1	0.067637
4.465017	0.1	0.072792
4.466683	0.1	0.074180
4.468350	0.1	0.070869
4.470017	0.1	0.064322
4.471683	0.1	0.057914
4.473350	0.1	0.055013
4.475017	0.1	0.056373
4.476683	0.1	0.060173
4.478350	0.1	0.064187
4.480017	0.1	0.066594
4.481683	0.1	0.066101
4.483350	0.1	0.063153
4.485017	0.1	0.060257
4.486683	0.1	0.059656
4.488350	0.1	0.061709
4.490017	0.1	0.065854
4.491683	0.1	0.071344
4.493350	0.1	0.076974
4.495017	0.1	0.081342
4.496683	0.1	0.083763
4.498350	0.1	0.084452
4.500017	0.1	0.082720
4.501683	0.1	0.076648
4.503350	0.1	0.066208
4.505017	0.1	0.054799
4.506683	0.1	0.046603
4.508350	0.1	0.043656
4.510017	0.1	0.045355
4.511683	0.1	0.049188
4.513350	0.1	0.052243
4.515017	0.1	0.053872
4.516683	0.1	0.055684
4.518350	0.1	0.058222
4.520017	0.1	0.060033
4.521683	0.1	0.059945
4.523350	0.1	0.058538
4.525017	0.1	0.057225
4.526683	0.1	0.056624
4.528350	0.1	0.056331
4.530017	0.1	0.055851
4.531683	0.1	0.055153
4.533350	0.1	0.054422
4.535017	0.1	0.053816
4.536683	0.1	0.053393
4.538350	0.1	0.053188
4.540017	0.1	0.053225
4.541683	0.1	0.053723
4.543350	0.1	0.055102
4.545017	0.1	0.057137
4.546683	0.1	0.058510
4.548350	0.1	0.058543
4.550017	0.1	0.058440
4.551683	0.1	0.059484
4.553350	0.1	0.061514
4.555017	0.1	0.064136
4.556683	0.1	0.067391
4.558350	0.1	0.070557
4.560017	0.1	0.072392
4.561683	0.1	0.072853
4.563350	0.1	0.072746
4.565017	0.1	0.072587
4.566683	0.1	0.072680
4.568350	0.1	0.073104
4.570017	0.1	0.073025
4.571683	0.1	0.070943
4.573350	0.1	0.067046
4.575017	0.1	0.064215
4.576683	0.1	0.065328
4.578350	0.1	0.070371
4.580017	0.1	0.076680
4.581683	0.1	0.081379
4.583350	0.1	0.083386
4.585017	0.1	0.083344
4.586683	0.1	0.082152
4.588350	0.1	0.080164
4.590017	0.1	0.077784
4.591683	0.1	0.075921
4.593350	0.1	0.075442
4.595017	0.1	0.077179
4.596683	0.1	0.081565
4.598350	0.1	0.086906
4.600017	0.1	0.089859
4.601683	0.1	0.088452
4.603350	0.1	0.083996
4.605017	0.1	0.079647
4.606683	0.1	0.077155
4.608350	0.1	0.075889
4.610017	0.1	0.074646
4.611683	0.1	0.072801
4.613350	0.1	0.070389
4.615017	0.1	0.068340
4.616683	0.1	0.067619
4.618350	0.1	0.067707
4.620017	0.1	0.067372
4.621683	0.1	0.067158
4.623350	0.1	0.068839
4.625017	0.1	0.072583
4.626683	0.1	0.076499
4.628350	0.1	0.078492
4.630017	0.1	0.078012
4.631683	0.1	0.076862
4.633350	0.1	0.077565
4.635017	0.1	0.080015
4.636683	0.1	0.080946
4.638350	0.1	0.078166
4.640017	0.1	0.073612
4.641683	0.1	0.070622
4.643350	0.1	0.070310
4.645017	0.1	0.071675
4.646683	0.1	0.072927
4.648350	0.1	0.072834
4.650017	0.1	0.071940
4.651683	0.1	0.071325
4.653350	0.1	0.070827
4.655017	0.1	0.070501
4.656683	0.1	0.072303
4.658350	0.1	0.077635
4.660017	0.1	0.084806
4.661683	0.1	0.090855
4.663350	0.1	0.094236
4.665017	0.1	0.094557
4.666683	0.1	0.091568
4.668350	0.1	0.085835
4.670017	0.1	0.079377
4.671683	0.1	0.074669
4.673350	0.1	0.073090
4.675017	0.1	0.074054
4.676683	0.1	0.075670
4.678350	0.1	0.076462
4.680017	0.1	0.076164
4.681683	0.1	0.075209
4.683350	0.1	0.074571
4.685017	0.1	0.075358
4.686683	0.1	0.077593
4.688350	0.1	0.080019
4.690017	0.1	0.081365
4.691683	0.1	0.081128
4.693350	0.1	0.079409
4.695017	0.1	0.076913
4.696683	0.1	0.074501
4.698350	0.1	0.072499
4.700017	0.1	0.070874
4.701683	0.1	0.069407
4.703350	0.1	0.068098
4.705017	0.1	0.068150
4.706683	0.1	0.070394
4.708350	0.1	0.073416
4.710017	0.1	0.075428
4.711683	0.1	0.076457
4.713350	0.1	0.076899
4.715017	0.1	0.076178
4.716683	0.1	0.073952
4.718350	0.1	0.071088
4.720017	0.1	0.069090
4.721683	0.1	0.069211
4.723350	0.1	0.071758
4.725017	0.1	0.075605
4.726683	0.1	0.079446
4.728350	0.1	0.083265
4.730017	0.1	0.087651
4.731683	0.1	0.092681
4.733350	0.1	0.097668
4.735017	0.1	0.101095
4.736683	0.1	0.102036
4.738350	0.1	0.101617
4.740017	0.1	0.101142
4.741683	0.1	0.100248
4.743350	0.1	0.098320
4.745017	0.1	0.095447
4.746683	0.1	0.091642
4.748350	0.1	0.086878
4.750017	0.1	0.082194
4.751683	0.1	0.079907
4.753350	0.1	0.081421
4.755017	0.1	0.084965
4.756683	0.1	0.087363
4.758350	0.1	0.087623
4.760017	0.1	0.086571
4.761683	0.1	0.084215
4.763350	0.1	0.079791
4.765017	0.1	0.073877
4.766683	0.1	0.069188
4.768350	0.1	0.068434
4.770017	0.1	0.071386
4.771683	0.1	0.075102
4.773350	0.1	0.077160
4.775017	0.1	0.077905
4.776683	0.1	0.079218
4.778350	0.1	0.081123
4.780017	0.1	0.081505
4.781683	0.1	0.079852
4.783350	0.1	0.078562
4.785017	0.1	0.080019
4.786683	0.1	0.084639
4.788350	0.1	0.091759
4.790017	0.1	0.100099
4.791683	0.1	0.107395
4.793350	0.1	0.111200
4.795017	0.1	0.110366
4.796683	0.1	0.105733
4.798350	0.1	0.099363
4.800017	0.1	0.092927
4.801683	0.1	0.087400
4.803350	0.1	0.083866
4.805017	0.1	0.082580
4.806683	0.1	0.082068
4.808350	0.1	0.081086
4.810017	0.1	0.080201
4.811683	0.1	0.080457
4.813350	0.1	0.081705
4.815017	0.1	0.082725
4.816683	0.1	0.082296
4.818350	0.1	0.080098
4.820017	0.1	0.077034
4.821683	0.1	0.074552
4.823350	0.1	0.073402
4.825017	0.1	0.073519
4.826683	0.1	0.074585
4.828350	0.1	0.076140
4.830017	0.1	0.077775
4.831683	0.1	0.079372
4.833350	0.1	0.080825
4.835017	0.1	0.082003
4.836683	0.1	0.083288
4.838350	0.1	0.085449
4.840017	0.1	0.088424
4.841683	0.1	0.091135
4.843350	0.1	0.093062
4.845017	0.1	0.094147
4.846683	0.1	0.093472
4.848350	0.1	0.089826
4.850017	0.1	0.083563
4.851683	0.1	0.077444
4.853350	0.1	0.074827
4.855017	0.1	0.076117
4.856683	0.1	0.078767
4.858350	0.1	0.080788
4.860017	0.1	0.082226
4.861683	0.1	0.084164
4.863350	0.1	0.087451
4.865017	0.1	0.091419
4.866683	0.1	0.094422
4.868350	0.1	0.095903
4.870017	0.1	0.096746
4.871683	0.1	0.098171
4.873350	0.1	0.100271
4.875017	0.1	0.101286
4.876683	0.1	0.099642
4.878350	0.1	0.096047
4.880017	0.1	0.092248
4.881683	0.1	0.088848
4.883350	0.1	0.085696
4.885017	0.1	0.083209
4.886683	0.1	0.082091
4.888350	0.1	0.082399
4.890017	0.1	0.083386
4.891683	0.1	0.084233
4.893350	0.1	0.084769
4.895017	0.1	0.084876
4.896683	0.1	0.083698
4.898350	0.1	0.080816
4.900017	0.1	0.077696
4.901683	0.1	0.076694
4.903350	0.1	0.078804
4.905017	0.1	0.082753
4.906683	0.1	0.086320
4.908350	0.1	0.088667
4.910017	0.1	0.091083
4.911683	0.1	0.095167
4.913350	0.1	0.100816
4.915017	0.1	0.106334
4.916683	0.1	0.109738
4.918350	0.1	0.110106
4.920017	0.1	0.108080
4.921683	0.1	0.104853
4.923350	0.1	0.101114
4.925017	0.1	0.097235
4.926683	0.1	0.093649
4.928350	0.1	0.090795
4.930017	0.1	0.089211
4.931683	0.1	0.089612
4.933350	0.1	0.092271
4.935017	0.1	0.096564
4.936683	0.1	0.101156
4.938350	0.1	0.104639
4.940017	0.1	0.105961
4.941683	0.1	0.104532
4.943350	0.1	0.100727
4.945017	0.1	0.096206
4.946683	0.1	0.092522
4.948350	0.1	0.089626
4.950017	0.1	0.087055
4.951683	0.1	0.085216
4.953350	0.1	0.084722
4.955017	0.1	0.085738
4.956683	0.1	0.087456
4.958350	0.1	0.087908
4.960017	0.1	0.085556
4.961683	0.1	0.081030
4.963350	0.1	0.076825
4.965017	0.1	0.075195
4.966683	0.1	0.076210
4.968350	0.1	0.077956
4.970017	0.1	0.078385
4.971683	0.1	0.076997
4.973350	0.1	0.075204
4.975017	0.1	0.075283
4.976683	0.1	0.078720
4.978350	0.1	0.085249
4.980017	0.1	0.093589
4.981683	0.1	0.101775
4.983350	0.1	0.107340
4.985017	0.1	0.109416
4.986683	0.1	0.109421
4.988350	0.1	0.108290
4.990017	0.1	0.104988
4.991683	0.1	0.098702
4.993350	0.1	0.091521
4.995017	0.1	0.087437
4.996683	0.1	0.088774
4.998350	0.1	0.094813
5.000017	0.1	0.102986
5.001683	0.1	0.110175
5.003350	0.1	0.113896
5.005017	0.1	0.113533
5.006683	0.1	0.110618
5.008350	0.1	0.107135
5.010017	0.1	0.103922
5.011683	0.1	0.101081
5.013350	0.1	0.098706
5.015017	0.1	0.096830
5.016683	0.1	0.095032
5.018350	0.1	0.092667
5.020017	0.1	0.089975
5.021683	0.1	0.087968
5.023350	0.1	0.087242
5.025017	0.1	0.087931
5.026683	0.1	0.089593
5.028350	0.1	0.091321
5.030017	0.1	0.092667
5.031683	0.1	0.093770
5.033350	0.1	0.094515
5.035017	0.1	0.094478
5.036683	0.1	0.093770
5.038350	0.1	0.093109
5.040017	0.1	0.093533
5.041683	0.1	0.096122
5.043350	0.1	0.100913
5.045017	0.1	0.106101
5.046683	0.1	0.109160
5.048350	0.1	0.108909
5.050017	0.1	0.105994
5.051683	0.1	0.101575
5.053350	0.1	0.097197
5.055017	0.1	0.094948
5.056683	0.1	0.095619
5.058350	0.1	0.098203
5.060017	0.1	0.101356
5.061683	0.1	0.104331
5.063350	0.1	0.106916
5.065017	0.1	0.108262
5.066683	0.1	0.106799
5.068350	0.1	0.102432
5.070017	0.1	0.097556
5.071683	0.1	0.094920
5.073350	0.1	0.095810
5.075017	0.1	0.099842
5.076683	0.1	0.105463
5.078350	0.1	0.110832
5.080017	0.1	0.114269
5.081683	0.1	0.114874
5.083350	0.1	0.113412
5.085017	0.1	0.111619
5.086683	0.1	0.110487
5.088350	0.1	0.109719
5.090017	0.1	0.109049
5.091683	0.1	0.109230
5.093350	0.1	0.111023
5.095017	0.1	0.114110
5.096683	0.1	0.117347
5.098350	0.1	0.119349
5.100017	0.1	0.119237
5.101683	0.1	0.117817
5.103350	0.1	0.117561
5.105017	0.1	0.120206
5.106683	0.1	0.124834
5.108350	0.1	0.129030
5.110017	0.1	0.131438
5.111683	0.1	0.132094
5.113350	0.1	0.130613
5.115017	0.1	0.126259
5.116683	0.1	0.119642
5.118350	0.1	0.112457
5.120017	0.1	0.106646
5.121683	0.1	0.103652
5.123350	0.1	0.102664
5.125017	0.1	0.101510
5.126683	0.1	0.100052
5.128350	0.1	0.099991
5.130017	0.1	0.101761
5.131683	0.1	0.104299
5.133350	0.1	0.107205
5.135017	0.1	0.110948
5.136683	0.1	0.115042
5.138350	0.1	0.118129
5.140017	0.1	0.119861
5.141683	0.1	0.121011
5.143350	0.1	0.121985
5.145017	0.1	0.122781
5.146683	0.1	0.123782
5.148350	0.1	0.125882
5.150017	0.1	0.129617
5.151683	0.1	0.133282
5.153350	0.1	0.133524
5.155017	0.1	0.129337
5.156683	0.1	0.123521
5.158350	0.1	0.119898
5.160017	0.1	0.120639
5.161683	0.1	0.125095
5.163350	0.1	0.130022
5.165017	0.1	0.132388
5.166683	0.1	0.131913
5.168350	0.1	0.129971
5.170017	0.1	0.127307
5.171683	0.1	0.123531
5.173350	0.1	0.118124
5.175017	0.1	0.111619
5.176683	0.1	0.105547
5.178350	0.1	0.101482
5.180017	0.1	0.100555
5.181683	0.1	0.102613
5.183350	0.1	0.106036
5.185017	0.1	0.109114
5.186683	0.1	0.111074
5.188350	0.1	0.112453
5.190017	0.1	0.114953
5.191683	0.1	0.119405
5.193350	0.1	0.124159
5.195017	0.1	0.126855
5.196683	0.1	0.126897
5.198350	0.1	0.125095
5.200017	0.1	0.122567
5.201683	0.1	0.120737
5.203350	0.1	0.121016
5.205017	0.1	0.124034
5.206683	0.1	0.129174
5.208350	0.1	0.134395
5.210017	0.1	0.136741
5.211683	0.1	0.134190
5.213350	0.1	0.127251
5.215017	0.1	0.118194
5.216683	0.1	0.109286
5.218350	0.1	0.102669
5.220017	0.1	0.100201
5.221683	0.1	0.101896
5.223350	0.1	0.105663
5.225017	0.1	0.108881
5.226683	0.1	0.109915
5.228350	0.1	0.108774
5.230017	0.1	0.107032
5.231683	0.1	0.106776
5.233350	0.1	0.108862
5.235017	0.1	0.112378
5.236683	0.1	0.115959
5.238350	0.1	0.118413
5.240017	0.1	0.119088
5.241683	0.1	0.118725
5.243350	0.1	0.119312
5.245017	0.1	0.122548
5.246683	0.1	0.127698
5.248350	0.1	0.131885
5.250017	0.1	0.133798
5.251683	0.1	0.134963
5.253350	0.1	0.136611
5.255017	0.1	0.137924
5.256683	0.1	0.137319
5.258350	0.1	0.133677
5.260017	0.1	0.127591
5.261683	0.1	0.122013
5.263350	0.1	0.120336
5.265017	0.1	0.123610
5.266683	0.1	0.130017
5.268350	0.1	0.136928
5.270017	0.1	0.142362
5.271683	0.1	0.145016
5.273350	0.1	0.145342
5.275017	0.1	0.146059
5.276683	0.1	0.149128
5.278350	0.1	0.153286
5.280017	0.1	0.155936
5.281683	0.1	0.155657
5.283350	0.1	0.152169
5.285017	0.1	0.145910
5.286683	0.1	0.138520
5.288350	0.1	0.132280
5.290017	0.1	0.128057
5.291683	0.1	0.124932
5.293350	0.1	0.122315
5.295017	0.1	0.121254
5.296683	0.1	0.123004
5.298350	0.1	0.127368
5.300017	0.1	0.132741
5.301683	0.1	0.137310
5.303350	0.1	0.140043
5.305017	0.1	0.141198
5.306683	0.1	0.141561
5.308350	0.1	0.141100
5.310017	0.1	0.139195
5.311683	0.1	0.135829
5.313350	0.1	0.132336
5.315017	0.1	0.130497
5.316683	0.1	0.130469
5.318350	0.1	0.130869
5.320017	0.1	0.130907
5.321683	0.1	0.131521
5.323350	0.1	0.134525
5.325017	0.1	0.140327
5.326683	0.1	0.146558
5.328350	0.1	0.150218
5.330017	0.1	0.150776
5.331683	0.1	0.149962
5.333350	0.1	0.149193
5.335017	0.1	0.148718
5.336683	0.1	0.148648
5.338350	0.1	0.148970
5.340017	0.1	0.148579
5.341683	0.1	0.145896
5.343350	0.1	0.140942
5.345017	0.1	0.136001
5.346683	0.1	0.133775
5.348350	0.1	0.135209
5.350017	0.1	0.139158
5.351683	0.1	0.143778
5.353350	0.1	0.148155
5.355017	0.1	0.152388
5.356683	0.1	0.156416
5.358350	0.1	0.159536
5.360017	0.1	0.160928
5.361683	0.1	0.160076
5.363350	0.1	0.157678
5.365017	0.1	0.155568
5.366683	0.1	0.154558
5.368350	0.1	0.153161
5.370017	0.1	0.149407
5.371683	0.1	0.143298
5.373350	0.1	0.136839
5.375017	0.1	0.132206
5.376683	0.1	0.130287
5.378350	0.1	0.130846
5.380017	0.1	0.133128
5.381683	0.1	0.136122
5.383350	0.1	0.138790
5.385017	0.1	0.140476
5.386683	0.1	0.141370
5.388350	0.1	0.141934
5.390017	0.1	0.141710
5.391683	0.1	0.139824
5.393350	0.1	0.136341
5.395017	0.1	0.132755
5.396683	0.1	0.131400
5.398350	0.1	0.133929
5.400017	0.1	0.139927
5.401683	0.1	0.146786
5.403350	0.1	0.151759
5.405017	0.1	0.153482
5.406683	0.1	0.151400
5.408350	0.1	0.145780
5.410017	0.1	0.138259
5.411683	0.1	0.131112
5.413350	0.1	0.125826
5.415017	0.1	0.122362
5.416683	0.1	0.120029
5.418350	0.1	0.119386
5.420017	0.1	0.122515
5.421683	0.1	0.131065
5.423350	0.1	0.143857
5.425017	0.1	0.156569
5.426683	0.1	0.164714
5.428350	0.1	0.166870
5.430017	0.1	0.164718
5.431683	0.1	0.160313
5.433350	0.1	0.154362
5.435017	0.1	0.147549
5.436683	0.1	0.141338
5.438350	0.1	0.136741
5.440017	0.1	0.133906
5.441683	0.1	0.132523
5.443350	0.1	0.132360
5.445017	0.1	0.133524
5.446683	0.1	0.136010
5.448350	0.1	0.139228
5.450017	0.1	0.142180
5.451683	0.1	0.144141
5.453350	0.1	0.145105
5.455017	0.1	0.145398
5.456683	0.1	0.144960
5.458350	0.1	0.143265
5.460017	0.1	0.140751
5.461683	0.1	0.139624
5.463350	0.1	0.141663
5.465017	0.1	0.146315
5.466683	0.1	0.151591
5.468350	0.1	0.155829
5.470017	0.1	0.158176
5.471683	0.1	0.158469
5.473350	0.1	0.157482
5.475017	0.1	0.156327
5.476683	0.1	0.155037
5.478350	0.1	0.152909
5.480017	0.1	0.150301
5.481683	0.1	0.148583
5.483350	0.1	0.148430
5.485017	0.1	0.149505
5.486683	0.1	0.152020
5.488350	0.1	0.156662
5.490017	0.1	0.162469
5.491683	0.1	0.166330
5.493350	0.1	0.165822
5.495017	0.1	0.161505
5.496683	0.1	0.155633
5.498350	0.1	0.149636
5.500017	0.1	0.143684
5.501683	0.1	0.138157
5.503350	0.1	0.134096
5.505017	0.1	0.132094
5.506683	0.1	0.131903
5.508350	0.1	0.133277
5.510017	0.1	0.136583
5.511683	0.1	0.141701
5.513350	0.1	0.146823
5.515017	0.1	0.150003
5.516683	0.1	0.151712
5.518350	0.1	0.153640
5.520017	0.1	0.156043
5.521683	0.1	0.157980
5.523350	0.1	0.158609
5.525017	0.1	0.157300
5.526683	0.1	0.154329
5.528350	0.1	0.151964
5.530017	0.1	0.152425
5.531683	0.1	0.154441
5.533350	0.1	0.154460
5.535017	0.1	0.150898
5.536683	0.1	0.145426
5.538350	0.1	0.141147
5.540017	0.1	0.140346
5.541683	0.1	0.143209
5.543350	0.1	0.148220
5.545017	0.1	0.153668
5.546683	0.1	0.158171
5.548350	0.1	0.160099
5.550017	0.1	0.158362
5.551683	0.1	0.153780
5.553350	0.1	0.148243
5.555017	0.1	0.142539
5.556683	0.1	0.136490
5.558350	0.1	0.130404
5.560017	0.1	0.125202
5.561683	0.1	0.122068
5.563350	0.1	0.121864
5.565017	0.1	0.124583
5.566683	0.1	0.129249
5.568350	0.1	0.133924
5.570017	0.1	0.137510
5.571683	0.1	0.141612
5.573350	0.1	0.147736
5.575017	0.1	0.154036
5.576683	0.1	0.157668
5.578350	0.1	0.158222
5.580017	0.1	0.156802
5.581683	0.1	0.153990
5.583350	0.1	0.150101
5.585017	0.1	0.146003
5.586683	0.1	0.142455
5.588350	0.1	0.139643
5.590017	0.1	0.138399
5.591683	0.1	0.140383
5.593350	0.1	0.146129
5.595017	0.1	0.153575
5.596683	0.1	0.159284
5.598350	0.1	0.161445
5.600017	0.1	0.160993
5.601683	0.1	0.159554
5.603350	0.1	0.157664
5.605017	0.1	0.155163
5.606683	0.1	0.152141
5.608350	0.1	0.149054
5.610017	0.1	0.146572
5.611683	0.1	0.145617
5.613350	0.1	0.146986
5.615017	0.1	0.150702
5.616683	0.1	0.155787
5.618350	0.1	0.160383
5.620017	0.1	0.162888
5.621683	0.1	0.163354
5.623350	0.1	0.162716
5.625017	0.1	0.160797
5.626683	0.1	0.156900
5.628350	0.1	0.152080
5.630017	0.1	0.148336
5.631683	0.1	0.146222
5.633350	0.1	0.145310
5.635017	0.1	0.145468
5.636683	0.1	0.146474
5.638350	0.1	0.147773
5.640017	0.1	0.149356
5.641683	0.1	0.152034
5.643350	0.1	0.155806
5.645017	0.1	0.159261
5.646683	0.1	0.161435
5.648350	0.1	0.162493
5.650017	0.1	0.162725
5.651683	0.1	0.162241
5.653350	0.1	0.161207
5.655017	0.1	0.159610
5.656683	0.1	0.157123
5.658350	0.1	0.153817
5.660017	0.1	0.150623
5.661683	0.1	0.148071
5.663350	0.1	0.145608
5.665017	0.1	0.142474
5.666683	0.1	0.139088
5.668350	0.1	0.137035
5.670017	0.1	0.137417
5.671683	0.1	0.140024
5.673350	0.1	0.144453
5.675017	0.1	0.151028
5.676683	0.1	0.159596
5.678350	0.1	0.168271
5.680017	0.1	0.174511
5.681683	0.1	0.176472
5.683350	0.1	0.173002
5.685017	0.1	0.164076
5.686683	0.1	0.151703
5.688350	0.1	0.139424
5.690017	0.1	0.130595
5.691683	0.1	0.127107
5.693350	0.1	0.128928
5.695017	0.1	0.134497
5.696683	0.1	0.141915
5.698350	0.1	0.149445
5.700017	0.1	0.155545
5.701683	0.1	0.159433
5.703350	0.1	0.160998
5.705017	0.1	0.159931
5.706683	0.1	0.156192
5.708350	0.1	0.151466
5.710017	0.1	0.148243
5.711683	0.1	0.147028
5.713350	0.1	0.146674
5.715017	0.1	0.146492
5.716683	0.1	0.146343
5.718350	0.1	0.145999
5.720017	0.1	0.145193
5.721683	0.1	0.143885
5.723350	0.1	0.142748
5.725017	0.1	0.142897
5.726683	0.1	0.144877
5.728350	0.1	0.148150
5.730017	0.1	0.151228
5.731683	0.1	0.152434
5.733350	0.1	0.151168
5.735017	0.1	0.148551
5.736683	0.1	0.145994
5.738350	0.1	0.143889
5.740017	0.1	0.142483
5.741683	0.1	0.142497
5.743350	0.1	0.144220
5.745017	0.1	0.146944
5.746683	0.1	0.149435
5.748350	0.1	0.150828
5.750017	0.1	0.151042
5.751683	0.1	0.150539
5.753350	0.1	0.149934
5.755017	0.1	0.149827
5.756683	0.1	0.150325
5.758350	0.1	0.150721
5.760017	0.1	0.150502
5.761683	0.1	0.150776
5.763350	0.1	0.153710
5.765017	0.1	0.159829
5.766683	0.1	0.166744
5.768350	0.1	0.170837
5.770017	0.1	0.169822
5.771683	0.1	0.163987
5.773350	0.1	0.155526
5.775017	0.1	0.147251
5.776683	0.1	0.142008
5.778350	0.1	0.141296
5.780017	0.1	0.143424
5.781683	0.1	0.145040
5.783350	0.1	0.145282
5.785017	0.1	0.146176
5.786683	0.1	0.148294
5.788350	0.1	0.148579
5.790017	0.1	0.143982
5.791683	0.1	0.135670
5.793350	0.1	0.128248
5.795017	0.1	0.125025
5.796683	0.1	0.125561
5.798350	0.1	0.128080
5.800017	0.1	0.131889
5.801683	0.1	0.136546
5.803350	0.1	0.141156
5.805017	0.1	0.145477
5.806683	0.1	0.149417
5.808350	0.1	0.151554
5.810017	0.1	0.150311
5.811683	0.1	0.145896
5.813350	0.1	0.139982
5.815017	0.1	0.134357
5.816683	0.1	0.130325
5.818350	0.1	0.129226
5.820017	0.1	0.132532
5.821683	0.1	0.140523
5.823350	0.1	0.151456
5.825017	0.1	0.162632
5.826683	0.1	0.171480
5.828350	0.1	0.175964
5.830017	0.1	0.175415
5.831683	0.1	0.170916
5.833350	0.1	0.164695
5.835017	0.1	0.159005
5.836683	0.1	0.154837
5.838350	0.1	0.151834
5.840017	0.1	0.149519
5.841683	0.1	0.147736
5.843350	0.1	0.146562
5.845017	0.1	0.146809
5.846683	0.1	0.149528
5.848350	0.1	0.154218
5.850017	0.1	0.158977
5.851683	0.1	0.162618
5.853350	0.1	0.165277
5.855017	0.1	0.167335
5.856683	0.1	0.168672
5.858350	0.1	0.168723
5.860017	0.1	0.167079
5.861683	0.1	0.163941
5.863350	0.1	0.159815
5.865017	0.1	0.155391
5.866683	0.1	0.151987
5.868350	0.1	0.150674
5.870017	0.1	0.150977
5.871683	0.1	0.151386
5.873350	0.1	0.150558
5.875017	0.1	0.148122
5.876683	0.1	0.145002
5.878350	0.1	0.143009
5.880017	0.1	0.143712
5.881683	0.1	0.146977
5.883350	0.1	0.150828
5.885017	0.1	0.153207
5.886683	0.1	0.153910
5.888350	0.1	0.154264
5.890017	0.1	0.155303
5.891683	0.1	0.156919
5.893350	0.1	0.158292
5.895017	0.1	0.158623
5.896683	0.1	0.157785
5.898350	0.1	0.156034
5.900017	0.1	0.153352
5.901683	0.1	0.150120
5.903350	0.1	0.147643
5.905017	0.1	0.147084
5.906683	0.1	0.148071
5.908350	0.1	0.148932
5.910017	0.1	0.148551
5.911683	0.1	0.147317
5.913350	0.1	0.146399
5.915017	0.1	0.146888
5.916683	0.1	0.149109
5.918350	0.1	0.151629
5.920017	0.1	0.152388
5.921683	0.1	0.151615
5.923350	0.1	0.151619
5.925017	0.1	0.153817
5.926683	0.1	0.157473
5.928350	0.1	0.160900
5.930017	0.1	0.162763
5.931683	0.1	0.162586
5.933350	0.1	0.160937
5.935017	0.1	0.159536
5.936683	0.1	0.160625
5.938350	0.1	0.165198
5.940017	0.1	0.171596
5.941683	0.1	0.176621
5.943350	0.1	0.178018
5.945017	0.1	0.175498
5.946683	0.1	0.170087
5.948350	0.1	0.163764
5.950017	0.1	0.159359
5.951683	0.1	0.158483
5.953350	0.1	0.159652
5.955017	0.1	0.160034
5.956683	0.1	0.157896
5.958350	0.1	0.153715
5.960017	0.1	0.150204
5.961683	0.1	0.149566
5.963350	0.1	0.151168
5.965017	0.1	0.153310
5.966683	0.1	0.155186
5.968350	0.1	0.156388
5.970017	0.1	0.156523
5.971683	0.1	0.155917
5.973350	0.1	0.155568
5.975017	0.1	0.156285
5.976683	0.1	0.158339
5.978350	0.1	0.161305
5.980017	0.1	0.163917
5.981683	0.1	0.164867
5.983350	0.1	0.163969
5.985017	0.1	0.162115
5.986683	0.1	0.160323
5.988350	0.1	0.159377
5.990017	0.1	0.160108
5.991683	0.1	0.162399
5.993350	0.1	0.164337
5.995017	0.1	0.164011
5.996683	0.1	0.161319
5.998350	0.1	0.157417
6.000017	0.1	0.153515
6.001683	0.1	0.150213
6.003350	0.1	0.147796
6.005017	0.1	0.146097
6.006683	0.1	0.144052
6.008350	0.1	0.140984
6.010017	0.1	0.137873
6.011683	0.1	0.136378
6.013350	0.1	0.137286
6.015017	0.1	0.139973
6.016683	0.1	0.142744
6.018350	0.1	0.144131
6.020017	0.1	0.143964
6.021683	0.1	0.143079
6.023350	0.1	0.142679
6.025017	0.1	0.143992
6.026683	0.1	0.147857
6.028350	0.1	0.153729
6.030017	0.1	0.159522
6.031683	0.1	0.163256
6.033350	0.1	0.164239
6.035017	0.1	0.162828
6.036683	0.1	0.159810
6.038350	0.1	0.156211
6.040017	0.1	0.153040
6.041683	0.1	0.151321
6.043350	0.1	0.151629
6.045017	0.1	0.153170
6.046683	0.1	0.154339
6.048350	0.1	0.154097
6.050017	0.1	0.152416
6.051683	0.1	0.150367
6.053350	0.1	0.149738
6.055017	0.1	0.151508
6.056683	0.1	0.154269
6.058350	0.1	0.155256
6.060017	0.1	0.153338
6.061683	0.1	0.150232
6.063350	0.1	0.148853
6.065017	0.1	0.150581
6.066683	0.1	0.153831
6.068350	0.1	0.155549
6.070017	0.1	0.153938
6.071683	0.1	0.149505
6.073350	0.1	0.144378
6.075017	0.1	0.140765
6.076683	0.1	0.139484
6.078350	0.1	0.140104
6.080017	0.1	0.141808
6.081683	0.1	0.143936
6.083350	0.1	0.146437
6.085017	0.1	0.149412
6.086683	0.1	0.152122
6.088350	0.1	0.153463
6.090017	0.1	0.153775
6.091683	0.1	0.155335
6.093350	0.1	0.160262
6.095017	0.1	0.167722
6.096683	0.1	0.173743
6.098350	0.1	0.174637
6.100017	0.1	0.170046
6.101683	0.1	0.162181
6.103350	0.1	0.154031
6.105017	0.1	0.148583
6.106683	0.1	0.147121
6.108350	0.1	0.148457
6.110017	0.1	0.150884
6.111683	0.1	0.153449
6.113350	0.1	0.155531
6.115017	0.1	0.156783
6.116683	0.1	0.157189
6.118350	0.1	0.157226
6.120017	0.1	0.157650
6.121683	0.1	0.158427
6.123350	0.1	0.158586
6.125017	0.1	0.157380
6.126683	0.1	0.155005
6.128350	0.1	0.151587
6.130017	0.1	0.146432
6.131683	0.1	0.139927
6.133350	0.1	0.135223
6.135017	0.1	0.135805
6.136683	0.1	0.142157
6.138350	0.1	0.151936
6.140017	0.1	0.161822
6.141683	0.1	0.168467
6.143350	0.1	0.169636
6.145017	0.1	0.165678
6.146683	0.1	0.159219
6.148350	0.1	0.153184
6.150017	0.1	0.149459
6.151683	0.1	0.148681
6.153350	0.1	0.151116
6.155017	0.1	0.156774
6.156683	0.1	0.164141
6.158350	0.1	0.170618
6.160017	0.1	0.174097
6.161683	0.1	0.173384
6.163350	0.1	0.168462
6.165017	0.1	0.160444
6.166683	0.1	0.150930
6.168350	0.1	0.141743
6.170017	0.1	0.134888
6.171683	0.1	0.132169
6.173350	0.1	0.133929
6.175017	0.1	0.138744
6.176683	0.1	0.144974
6.178350	0.1	0.151633
6.180017	0.1	0.157384
6.181683	0.1	0.160700
6.183350	0.1	0.161058
6.185017	0.1	0.159028
6.186683	0.1	0.155796
6.188350	0.1	0.152695
6.190017	0.1	0.150460
6.191683	0.1	0.149528
6.193350	0.1	0.150409
6.195017	0.1	0.152718
6.196683	0.1	0.155200
6.198350	0.1	0.157519
6.200017	0.1	0.160607
6.201683	0.1	0.164900
6.203350	0.1	0.169748
6.205017	0.1	0.174120
6.206683	0.1	0.176565
6.208350	0.1	0.175922
6.210017	0.1	0.172826
6.211683	0.1	0.168891
6.213350	0.1	0.164839
6.215017	0.1	0.160737
6.216683	0.1	0.156853
6.218350	0.1	0.152965
6.220017	0.1	0.148392
6.221683	0.1	0.143610
6.223350	0.1	0.140709
6.225017	0.1	0.141677
6.226683	0.1	0.146809
6.228350	0.1	0.154492
6.230017	0.1	0.161822
6.231683	0.1	0.166530
6.233350	0.1	0.168700
6.235017	0.1	0.169389
6.236683	0.1	0.168383
6.238350	0.1	0.164830
6.240017	0.1	0.159075
6.241683	0.1	0.152495
6.243350	0.1	0.145920
6.245017	0.1	0.139698
6.246683	0.1	0.135009
6.248350	0.1	0.133333
6.250017	0.1	0.134530
6.251683	0.1	0.137039
6.253350	0.1	0.140024
6.255017	0.1	0.143796
6.256683	0.1	0.148555
6.258350	0.1	0.153892
6.260017	0.1	0.159051
6.261683	0.1	0.162954
6.263350	0.1	0.164737
6.265017	0.1	0.164714
6.266683	0.1	0.164285
6.268350	0.1	0.164206
6.270017	0.1	0.163293
6.271683	0.1	0.159917
6.273350	0.1	0.154437
6.275017	0.1	0.148863
6.276683	0.1	0.144765
6.278350	0.1	0.142935
6.280017	0.1	0.144220
6.281683	0.1	0.148662
6.283350	0.1	0.154325
6.285017	0.1	0.157882
6.286683	0.1	0.156672
6.288350	0.1	0.151047
6.290017	0.1	0.144187
6.291683	0.1	0.139107
6.293350	0.1	0.136616
6.295017	0.1	0.135805
6.296683	0.1	0.135861
6.298350	0.1	0.136928
6.300017	0.1	0.139102
6.301683	0.1	0.142013
6.303350	0.1	0.145691
6.305017	0.1	0.149971
6.306683	0.1	0.153389
6.308350	0.1	0.154418
6.310017	0.1	0.152946
6.311683	0.1	0.149459
6.313350	0.1	0.144532
6.315017	0.1	0.139857
6.316683	0.1	0.137934
6.318350	0.1	0.139941
6.320017	0.1	0.144993
6.321683	0.1	0.151000
6.323350	0.1	0.155782
6.325017	0.1	0.158357
6.326683	0.1	0.159582
6.328350	0.1	0.160742
6.330017	0.1	0.162027
6.331683	0.1	0.163321
6.333350	0.1	0.165221
6.335017	0.1	0.168220
6.336683	0.1	0.171880
6.338350	0.1	0.174921
6.340017	0.1	0.176081
6.341683	0.1	0.175531
6.343350	0.1	0.174544
6.345017	0.1	0.173673
6.346683	0.1	0.172337
6.348350	0.1	0.169785
6.350017	0.1	0.165785
6.351683	0.1	0.161068
6.353350	0.1	0.156998
6.355017	0.1	0.154278
6.356683	0.1	0.152746
6.358350	0.1	0.152509
6.360017	0.1	0.154339
6.361683	0.1	0.158758
6.363350	0.1	0.165300
6.365017	0.1	0.171936
6.366683	0.1	0.175657
6.368350	0.1	0.175214
6.370017	0.1	0.172146
6.371683	0.1	0.168565
6.373350	0.1	0.165678
6.375017	0.1	0.163787
6.376683	0.1	0.162683
6.378350	0.1	0.162264
6.380017	0.1	0.162921
6.381683	0.1	0.164807
6.383350	0.1	0.166674
6.385017	0.1	0.167061
6.386683	0.1	0.166642
6.388350	0.1	0.167429
6.390017	0.1	0.170083
6.391683	0.1	0.172867
6.393350	0.1	0.173412
6.395017	0.1	0.171266
6.396683	0.1	0.167936
6.398350	0.1	0.165119
6.400017	0.1	0.163610
6.401683	0.1	0.163503
6.403350	0.1	0.164970
6.405017	0.1	0.168476
6.406683	0.1	0.173599
6.408350	0.1	0.178237
6.410017	0.1	0.180216
6.411683	0.1	0.179675
6.413350	0.1	0.179047
6.415017	0.1	0.180621
6.416683	0.1	0.184611
6.418350	0.1	0.189263
6.420017	0.1	0.192826
6.421683	0.1	0.195201
6.423350	0.1	0.196737
6.425017	0.1	0.196584
6.426683	0.1	0.193771
6.428350	0.1	0.188816
6.430017	0.1	0.183592
6.431683	0.1	0.180248
6.433350	0.1	0.179554
6.435017	0.1	0.180174
6.436683	0.1	0.180379
6.438350	0.1	0.179601
6.440017	0.1	0.178027
6.441683	0.1	0.176481
6.443350	0.1	0.176509
6.445017	0.1	0.178539
6.446683	0.1	0.180751
6.448350	0.1	0.181217
6.450017	0.1	0.179959
6.451683	0.1	0.177771
6.453350	0.1	0.175135
6.455017	0.1	0.172895
6.456683	0.1	0.171694
6.458350	0.1	0.171140
6.460017	0.1	0.170935
6.461683	0.1	0.171154
6.463350	0.1	0.170972
6.465017	0.1	0.169468
6.466683	0.1	0.167754
6.468350	0.1	0.168257
6.470017	0.1	0.171997
6.471683	0.1	0.177748
6.473350	0.1	0.183536
6.475017	0.1	0.187783
6.476683	0.1	0.189170
6.478350	0.1	0.187228
6.480017	0.1	0.183126
6.481683	0.1	0.178819
6.483350	0.1	0.175564
6.485017	0.1	0.173501
6.486683	0.1	0.172113
6.488350	0.1	0.170711
6.490017	0.1	0.169096
6.491683	0.1	0.167987
6.493350	0.1	0.168770
6.495017	0.1	0.172434
6.496683	0.1	0.178074
6.498350	0.1	0.182935
6.500017	0.1	0.184304
6.501683	0.1	0.181207
6.503350	0.1	0.175214
6.505017	0.1	0.169096
6.506683	0.1	0.164453
6.508350	0.1	0.161342
6.510017	0.1	0.159615
6.511683	0.1	0.159168
6.513350	0.1	0.159242
6.515017	0.1	0.158716
6.516683	0.1	0.157342
6.518350	0.1	0.156118
6.520017	0.1	0.156169
6.521683	0.1	0.157380
6.523350	0.1	0.158609
6.525017	0.1	0.158972
6.526683	0.1	0.158520
6.528350	0.1	0.158162
6.530017	0.1	0.158758
6.531683	0.1	0.160565
6.533350	0.1	0.163680
6.535017	0.1	0.167615
6.536683	0.1	0.170707
6.538350	0.1	0.171536
6.540017	0.1	0.170795
6.541683	0.1	0.171047
6.543350	0.1	0.174120
6.545017	0.1	0.178935
6.546683	0.1	0.182460
6.548350	0.1	0.182246
6.550017	0.1	0.177841
6.551683	0.1	0.170600
6.553350	0.1	0.162874
6.555017	0.1	0.157054
6.556683	0.1	0.154367
6.558350	0.1	0.154390
6.560017	0.1	0.155955
6.561683	0.1	0.158167
6.563350	0.1	0.160183
6.565017	0.1	0.161310
6.566683	0.1	0.162162
6.568350	0.1	0.164448
6.570017	0.1	0.168537
6.571683	0.1	0.172448
6.573350	0.1	0.174381
6.575017	0.1	0.175256
6.576683	0.1	0.177315
6.578350	0.1	0.180863
6.580017	0.1	0.184430
6.581683	0.1	0.187210
6.583350	0.1	0.189482
6.585017	0.1	0.191582
6.586683	0.1	0.193259
6.588350	0.1	0.193873
6.590017	0.1	0.192858
6.591683	0.1	0.189650
6.593350	0.1	0.183964
6.595017	0.1	0.176975
6.596683	0.1	0.171689
6.598350	0.1	0.170651
6.600017	0.1	0.173436
6.601683	0.1	0.177673
6.603350	0.1	0.181277
6.605017	0.1	0.182902
6.606683	0.1	0.181990
6.608350	0.1	0.179168
6.610017	0.1	0.175964
6.611683	0.1	0.173813
6.613350	0.1	0.173086
6.615017	0.1	0.173012
6.616683	0.1	0.172677
6.618350	0.1	0.172318
6.620017	0.1	0.173179
6.621683	0.1	0.175782
6.623350	0.1	0.179345
6.625017	0.1	0.182940
6.626683	0.1	0.186274
6.628350	0.1	0.189007
6.630017	0.1	0.190302
6.631683	0.1	0.189873
6.633350	0.1	0.189128
6.635017	0.1	0.190479
6.636683	0.1	0.195596
6.638350	0.1	0.203564
6.640017	0.1	0.210959
6.641683	0.1	0.215038
6.643350	0.1	0.215988
6.645017	0.1	0.215811
6.646683	0.1	0.216085
6.648350	0.1	0.216332
6.650017	0.1	0.214800
6.651683	0.1	0.210931
6.653350	0.1	0.205655
6.655017	0.1	0.199853
6.656683	0.1	0.193617
6.658350	0.1	0.186907
6.660017	0.1	0.180686
6.661683	0.1	0.176849
6.663350	0.1	0.176760
6.665017	0.1	0.179783
6.666683	0.1	0.183280
6.668350	0.1	0.184863
6.670017	0.1	0.184225
6.671683	0.1	0.182157
6.673350	0.1	0.178786
6.675017	0.1	0.174255
6.676683	0.1	0.170423
6.678350	0.1	0.169794
6.680017	0.1	0.172523
6.681683	0.1	0.175778
6.683350	0.1	0.176723
6.685017	0.1	0.175792
6.686683	0.1	0.175848
6.688350	0.1	0.178711
6.690017	0.1	0.184104
6.691683	0.1	0.190469
6.693350	0.1	0.195885
6.695017	0.1	0.199303
6.696683	0.1	0.200756
6.698350	0.1	0.200435
6.700017	0.1	0.199070
6.701683	0.1	0.198614
6.703350	0.1	0.200598
6.705017	0.1	0.204430
6.706683	0.1	0.208220
6.708350	0.1	0.210484
6.710017	0.1	0.210856
6.711683	0.1	0.209808
6.713350	0.1	0.208109
6.715017	0.1	0.206605
6.716683	0.1	0.205557
6.718350	0.1	0.204411
6.720017	0.1	0.203019
6.721683	0.1	0.202102
6.723350	0.1	0.202316
6.725017	0.1	0.204020
6.726683	0.1	0.207420
6.728350	0.1	0.212006
6.730017	0.1	0.216896
6.731683	0.1	0.221836
6.733350	0.1	0.226535
6.735017	0.1	0.229417
6.736683	0.1	0.228551
6.738350	0.1	0.223950
6.740017	0.1	0.217566
6.741683	0.1	0.211191
6.743350	0.1	0.205981
6.745017	0.1	0.203107
6.746683	0.1	0.202828
6.748350	0.1	0.204174
6.750017	0.1	0.206074
6.751683	0.1	0.207387
6.753350	0.1	0.206959
6.755017	0.1	0.204546
6.756683	0.1	0.200844
6.758350	0.1	0.196858
6.760017	0.1	0.193971
6.761683	0.1	0.193687
6.763350	0.1	0.196472
6.765017	0.1	0.200896
6.766683	0.1	0.204905
6.768350	0.1	0.207527
6.770017	0.1	0.208421
6.771683	0.1	0.207438
6.773350	0.1	0.205263
6.775017	0.1	0.203187
6.776683	0.1	0.201906
6.778350	0.1	0.200835
6.780017	0.1	0.199098
6.781683	0.1	0.196947
6.783350	0.1	0.195368
6.785017	0.1	0.195056
6.786683	0.1	0.196337
6.788350	0.1	0.199405
6.790017	0.1	0.203871
6.791683	0.1	0.208220
6.793350	0.1	0.210628
6.795017	0.1	0.210861
6.796683	0.1	0.210558
6.798350	0.1	0.211061
6.800017	0.1	0.211312
6.801683	0.1	0.209576
6.803350	0.1	0.206670
6.805017	0.1	0.205254
6.806683	0.1	0.206945
6.808350	0.1	0.210865
6.810017	0.1	0.213771
6.811683	0.1	0.212411
6.813350	0.1	0.206670
6.815017	0.1	0.199750
6.816683	0.1	0.195187
6.818350	0.1	0.194083
6.820017	0.1	0.195336
6.821683	0.1	0.197673
6.823350	0.1	0.200523
6.825017	0.1	0.203215
6.826683	0.1	0.204863
6.828350	0.1	0.205431
6.830017	0.1	0.205790
6.831683	0.1	0.206269
6.833350	0.1	0.206027
6.835017	0.1	0.204071
6.836683	0.1	0.200924
6.838350	0.1	0.198609
6.840017	0.1	0.198828
6.841683	0.1	0.201673
6.843350	0.1	0.205850
6.845017	0.1	0.209599
6.846683	0.1	0.211624
6.848350	0.1	0.211541
6.850017	0.1	0.210120
6.851683	0.1	0.208896
6.853350	0.1	0.208905
6.855017	0.1	0.209962
6.856683	0.1	0.211131
6.858350	0.1	0.211289
6.860017	0.1	0.209492
6.861683	0.1	0.206120
6.863350	0.1	0.202958
6.865017	0.1	0.201850
6.866683	0.1	0.203410
6.868350	0.1	0.206237
6.870017	0.1	0.208183
6.871683	0.1	0.208751
6.873350	0.1	0.209091
6.875017	0.1	0.209799
6.876683	0.1	0.210321
6.878350	0.1	0.210358
6.880017	0.1	0.210251
6.881683	0.1	0.209678
6.883350	0.1	0.207550
6.885017	0.1	0.203527
6.886683	0.1	0.199066
6.888350	0.1	0.196458
6.890017	0.1	0.196965
6.891683	0.1	0.200439
6.893350	0.1	0.206069
6.895017	0.1	0.212830
6.896683	0.1	0.219531
6.898350	0.1	0.224882
6.900017	0.1	0.227848
6.901683	0.1	0.228216
6.903350	0.1	0.226516
6.905017	0.1	0.222833
6.906683	0.1	0.216602
6.908350	0.1	0.207950
6.910017	0.1	0.198330
6.911683	0.1	0.189994
6.913350	0.1	0.185203
6.915017	0.1	0.185180
6.916683	0.1	0.189324
6.918350	0.1	0.195592
6.920017	0.1	0.201394
6.921683	0.1	0.204691
6.923350	0.1	0.205245
6.925017	0.1	0.204239
6.926683	0.1	0.203243
6.928350	0.1	0.203890
6.930017	0.1	0.206921
6.931683	0.1	0.211359
6.933350	0.1	0.215177
6.935017	0.1	0.216593
6.936683	0.1	0.215373
6.938350	0.1	0.212323
6.940017	0.1	0.207853
6.941683	0.1	0.202893
6.943350	0.1	0.199610
6.945017	0.1	0.199792
6.946683	0.1	0.203536
6.948350	0.1	0.209282
6.950017	0.1	0.214805
6.951683	0.1	0.218721
6.953350	0.1	0.221133
6.955017	0.1	0.222516
6.956683	0.1	0.222940
6.958350	0.1	0.222512
6.960017	0.1	0.221091
6.961683	0.1	0.218134
6.963350	0.1	0.213534
6.965017	0.1	0.207536
6.966683	0.1	0.200672
6.968350	0.1	0.194353
6.970017	0.1	0.190483
6.971683	0.1	0.190483
6.973350	0.1	0.194549
6.975017	0.1	0.201338
6.976683	0.1	0.208486
6.978350	0.1	0.213673
6.980017	0.1	0.215913
6.981683	0.1	0.216151
6.983350	0.1	0.215722
6.985017	0.1	0.214605
6.986683	0.1	0.212211
6.988350	0.1	0.208956
6.990017	0.1	0.205901
6.991683	0.1	0.203461
6.993350	0.1	0.201315
6.995017	0.1	0.199359
6.996683	0.1	0.197599
6.998350	0.1	0.195587
7.000017	0.1	0.193599
7.001683	0.1	0.193277
7.003350	0.1	0.195769
7.005017	0.1	0.200528
7.006683	0.1	0.205948
7.008350	0.1	0.210190
7.010017	0.1	0.212146
7.011683	0.1	0.212258
7.013350	0.1	0.211932
7.015017	0.1	0.211801
7.016683	0.1	0.211322
7.018350	0.1	0.209850
7.020017	0.1	0.207326
7.021683	0.1	0.204430
7.023350	0.1	0.202833
7.025017	0.1	0.204220
7.026683	0.1	0.208677
7.028350	0.1	0.214521
7.030017	0.1	0.219555
7.031683	0.1	0.222013
7.033350	0.1	0.220891
7.035017	0.1	0.216546
7.036683	0.1	0.210851
7.038350	0.1	0.205878
7.040017	0.1	0.202656
7.041683	0.1	0.201007
7.043350	0.1	0.200151
7.045017	0.1	0.199592
7.046683	0.1	0.199731
7.048350	0.1	0.201473
7.050017	0.1	0.204882
7.051683	0.1	0.208858
7.053350	0.1	0.212267
7.055017	0.1	0.214512
7.056683	0.1	0.215597
7.058350	0.1	0.216444
7.060017	0.1	0.217976
7.061683	0.1	0.219285
7.063350	0.1	0.218246
7.065017	0.1	0.214358
7.066683	0.1	0.209217
7.068350	0.1	0.204816
7.070017	0.1	0.202414
7.071683	0.1	0.202120
7.073350	0.1	0.203224
7.075017	0.1	0.204765
7.076683	0.1	0.205939
7.078350	0.1	0.206274
7.080017	0.1	0.205697
7.081683	0.1	0.204667
7.083350	0.1	0.203848
7.085017	0.1	0.203555
7.086683	0.1	0.203904
7.088350	0.1	0.205035
7.090017	0.1	0.207359
7.091683	0.1	0.210973
7.093350	0.1	0.214987
7.095017	0.1	0.218642
7.096683	0.1	0.222353
7.098350	0.1	0.226810
7.100017	0.1	0.231354
7.101683	0.1	0.234148
7.103350	0.1	0.233832
7.105017	0.1	0.230488
7.106683	0.1	0.225715
7.108350	0.1	0.221948
7.110017	0.1	0.220537
7.111683	0.1	0.220565
7.113350	0.1	0.220183
7.115017	0.1	0.218404
7.116683	0.1	0.215257
7.118350	0.1	0.211420
7.120017	0.1	0.207932
7.121683	0.1	0.205780
7.123350	0.1	0.205901
7.125017	0.1	0.208779
7.126683	0.1	0.213669
7.128350	0.1	0.218819
7.130017	0.1	0.222344
7.131683	0.1	0.223215
7.133350	0.1	0.221580
7.135017	0.1	0.218209
7.136683	0.1	0.214172
7.138350	0.1	0.210791
7.140017	0.1	0.209254
7.141683	0.1	0.209925
7.143350	0.1	0.211867
7.145017	0.1	0.213706
7.146683	0.1	0.214577
7.148350	0.1	0.213990
7.150017	0.1	0.212258
7.151683	0.1	0.210828
7.153350	0.1	0.210889
7.155017	0.1	0.211932
7.156683	0.1	0.212849
7.158350	0.1	0.213939
7.160017	0.1	0.216295
7.161683	0.1	0.220169
7.163350	0.1	0.225226
7.165017	0.1	0.230661
7.166683	0.1	0.234474
7.168350	0.1	0.234758
7.170017	0.1	0.232062
7.171683	0.1	0.228747
7.173350	0.1	0.225925
7.175017	0.1	0.222693
7.176683	0.1	0.218651
7.178350	0.1	0.215252
7.180017	0.1	0.214064
7.181683	0.1	0.214754
7.183350	0.1	0.215336
7.185017	0.1	0.214186
7.186683	0.1	0.211592
7.188350	0.1	0.209031
7.190017	0.1	0.207634
7.191683	0.1	0.207503
7.193350	0.1	0.207904
7.195017	0.1	0.208481
7.196683	0.1	0.210032
7.198350	0.1	0.213617
7.200017	0.1	0.219154
7.201683	0.1	0.225133
7.203350	0.1	0.230060
7.205017	0.1	0.233422
7.206683	0.1	0.234926
7.208350	0.1	0.233962
7.210017	0.1	0.230102
7.211683	0.1	0.223857
7.213350	0.1	0.216966
7.215017	0.1	0.211536
7.216683	0.1	0.208993
7.218350	0.1	0.209780
7.220017	0.1	0.213459
7.221683	0.1	0.218726
7.223350	0.1	0.223755
7.225017	0.1	0.226749
7.226683	0.1	0.226954
7.228350	0.1	0.225389
7.230017	0.1	0.223611
7.231683	0.1	0.222302
7.233350	0.1	0.221562
7.235017	0.1	0.220975
7.236683	0.1	0.219988
7.238350	0.1	0.218968
7.240017	0.1	0.218675
7.241683	0.1	0.218716
7.243350	0.1	0.218102
7.245017	0.1	0.216784
7.246683	0.1	0.215420
7.248350	0.1	0.214288
7.250017	0.1	0.212938
7.251683	0.1	0.210791
7.253350	0.1	0.208057
7.255017	0.1	0.205725
7.256683	0.1	0.205049
7.258350	0.1	0.206479
7.260017	0.1	0.208658
7.261683	0.1	0.209566
7.263350	0.1	0.208849
7.265017	0.1	0.208458
7.266683	0.1	0.210344
7.268350	0.1	0.213874
7.270017	0.1	0.216658
7.271683	0.1	0.217147
7.273350	0.1	0.215396
7.275017	0.1	0.212397
7.276683	0.1	0.209436
7.278350	0.1	0.207461
7.280017	0.1	0.206875
7.281683	0.1	0.207587
7.283350	0.1	0.208919
7.285017	0.1	0.210069
7.286683	0.1	0.210712
7.288350	0.1	0.210470
7.290017	0.1	0.209031
7.291683	0.1	0.206791
7.293350	0.1	0.204351
7.295017	0.1	0.202432
7.296683	0.1	0.202316
7.298350	0.1	0.205152
7.300017	0.1	0.210912
7.301683	0.1	0.218176
7.303350	0.1	0.224612
7.305017	0.1	0.228267
7.306683	0.1	0.229222
7.308350	0.1	0.229492
7.310017	0.1	0.230907
7.311683	0.1	0.233869
7.313350	0.1	0.237725
7.315017	0.1	0.241329
7.316683	0.1	0.243871
7.318350	0.1	0.246000
7.320017	0.1	0.249417
7.321683	0.1	0.254707
7.323350	0.1	0.259904
7.325017	0.1	0.261581
7.326683	0.1	0.257855
7.328350	0.1	0.250032
7.330017	0.1	0.241236
7.331683	0.1	0.234349
7.333350	0.1	0.231396
7.335017	0.1	0.232924
7.336683	0.1	0.236831
7.338350	0.1	0.239518
7.340017	0.1	0.239429
7.341683	0.1	0.237771
7.343350	0.1	0.235662
7.345017	0.1	0.233282
7.346683	0.1	0.231573
7.348350	0.1	0.231741
7.350017	0.1	0.233105
7.351683	0.1	0.233524
7.353350	0.1	0.231592
7.355017	0.1	0.227573
7.356683	0.1	0.222516
7.358350	0.1	0.217538
7.360017	0.1	0.214279
7.361683	0.1	0.214577
7.363350	0.1	0.218316
7.365017	0.1	0.223038
7.366683	0.1	0.225897
7.368350	0.1	0.225594
7.370017	0.1	0.223531
7.371683	0.1	0.222404
7.373350	0.1	0.223261
7.375017	0.1	0.225590
7.376683	0.1	0.229124
7.378350	0.1	0.233599
7.380017	0.1	0.237515
7.381683	0.1	0.238572
7.383350	0.1	0.235867
7.385017	0.1	0.230945
7.386683	0.1	0.226074
7.388350	0.1	0.222218
7.390017	0.1	0.218903
7.391683	0.1	0.215946
7.393350	0.1	0.214605
7.395017	0.1	0.216281
7.396683	0.1	0.220491
7.398350	0.1	0.225157
7.400017	0.1	0.229008
7.401683	0.1	0.232020
7.403350	0.1	0.233934
7.405017	0.1	0.234451
7.406683	0.1	0.234186
7.408350	0.1	0.233944
7.410017	0.1	0.233524
7.411683	0.1	0.232118
7.413350	0.1	0.229659
7.415017	0.1	0.226893
7.416683	0.1	0.224980
7.418350	0.1	0.225580
7.420017	0.1	0.229459
7.421683	0.1	0.234558
7.423350	0.1	0.237143
7.425017	0.1	0.235238
7.426683	0.1	0.230344
7.428350	0.1	0.225524
7.430017	0.1	0.222498
7.431683	0.1	0.221604
7.433350	0.1	0.222893
7.435017	0.1	0.226027
7.436683	0.1	0.230381
7.438350	0.1	0.234698
7.440017	0.1	0.237017
7.441683	0.1	0.236542
7.443350	0.1	0.234204
7.445017	0.1	0.230698
7.446683	0.1	0.225916
7.448350	0.1	0.220588
7.450017	0.1	0.216383
7.451683	0.1	0.214074
7.453350	0.1	0.213264
7.455017	0.1	0.213450
7.456683	0.1	0.214111
7.458350	0.1	0.214833
7.460017	0.1	0.216048
7.461683	0.1	0.218339
7.463350	0.1	0.221417
7.465017	0.1	0.224691
7.466683	0.1	0.227606
7.468350	0.1	0.229240
7.470017	0.1	0.228626
7.471683	0.1	0.225506
7.473350	0.1	0.220477
7.475017	0.1	0.214661
7.476683	0.1	0.209501
7.478350	0.1	0.206553
7.480017	0.1	0.206800
7.481683	0.1	0.209599
7.483350	0.1	0.212928
7.485017	0.1	0.215424
7.486683	0.1	0.217296
7.488350	0.1	0.219177
7.490017	0.1	0.221096
7.491683	0.1	0.222684
7.493350	0.1	0.223597
7.495017	0.1	0.223229
7.496683	0.1	0.220719
7.498350	0.1	0.216053
7.500017	0.1	0.210269
7.501683	0.1	0.204826
7.503350	0.1	0.201105
7.505017	0.1	0.200151
7.506683	0.1	0.202567
7.508350	0.1	0.208030
7.510017	0.1	0.215098
7.511683	0.1	0.222181
7.513350	0.1	0.227876
7.515017	0.1	0.230763
7.516683	0.1	0.229832
7.518350	0.1	0.224924
7.520017	0.1	0.217231
7.521683	0.1	0.209529
7.523350	0.1	0.205161
7.525017	0.1	0.205757
7.526683	0.1	0.209883
7.528350	0.1	0.214861
7.530017	0.1	0.219303
7.531683	0.1	0.222786
7.533350	0.1	0.224826
7.535017	0.1	0.225427
7.536683	0.1	0.225632
7.538350	0.1	0.226130
7.540017	0.1	0.225557
7.541683	0.1	0.222488
7.543350	0.1	0.218572
7.545017	0.1	0.217361
7.546683	0.1	0.220826
7.548350	0.1	0.228155
7.550017	0.1	0.236724
7.551683	0.1	0.243201
7.553350	0.1	0.244826
7.555017	0.1	0.240984
7.556683	0.1	0.233320
7.558350	0.1	0.224351
7.560017	0.1	0.216588
7.561683	0.1	0.212006
7.563350	0.1	0.211056
7.565017	0.1	0.212826
7.566683	0.1	0.216509
7.568350	0.1	0.221343
7.570017	0.1	0.225450
7.571683	0.1	0.226684
7.573350	0.1	0.224593
7.575017	0.1	0.221166
7.576683	0.1	0.219694
7.578350	0.1	0.222232
7.580017	0.1	0.227620
7.581683	0.1	0.232686
7.583350	0.1	0.235434
7.585017	0.1	0.236337
7.586683	0.1	0.236961
7.588350	0.1	0.238651
7.590017	0.1	0.241911
7.591683	0.1	0.245944
7.593350	0.1	0.249152
7.595017	0.1	0.250423
7.596683	0.1	0.249972
7.598350	0.1	0.249529
7.600017	0.1	0.250954
7.601683	0.1	0.253795
7.603350	0.1	0.256049
7.605017	0.1	0.257059
7.606683	0.1	0.257455
7.608350	0.1	0.257352
7.610017	0.1	0.256267
7.611683	0.1	0.254046
7.613350	0.1	0.251681
7.615017	0.1	0.250782
7.616683	0.1	0.251490
7.618350	0.1	0.251853
7.620017	0.1	0.250195
7.621683	0.1	0.246903
7.623350	0.1	0.243699
7.625017	0.1	0.242456
7.626683	0.1	0.244388
7.628350	0.1	0.249036
7.630017	0.1	0.253972
7.631683	0.1	0.255951
7.633350	0.1	0.252975
7.635017	0.1	0.246027
7.636683	0.1	0.238186
7.638350	0.1	0.232109
7.640017	0.1	0.229441
7.641683	0.1	0.230884
7.643350	0.1	0.235350
7.645017	0.1	0.240817
7.646683	0.1	0.246279
7.648350	0.1	0.251499
7.650017	0.1	0.255648
7.651683	0.1	0.257706
7.653350	0.1	0.257678
7.655017	0.1	0.256333
7.656683	0.1	0.254763
7.658350	0.1	0.254270
7.660017	0.1	0.255345
7.661683	0.1	0.257045
7.663350	0.1	0.257529
7.665017	0.1	0.255527
7.666683	0.1	0.251601
7.668350	0.1	0.247476
7.670017	0.1	0.244398
7.671683	0.1	0.242451
7.673350	0.1	0.241278
7.675017	0.1	0.241180
7.676683	0.1	0.242596
7.678350	0.1	0.244700
7.680017	0.1	0.245897
7.681683	0.1	0.245590
7.683350	0.1	0.244700
7.685017	0.1	0.244700
7.686683	0.1	0.246940
7.688350	0.1	0.251895
7.690017	0.1	0.257776
7.691683	0.1	0.261595
7.693350	0.1	0.261585
7.695017	0.1	0.257860
7.696683	0.1	0.252188
7.698350	0.1	0.247168
7.700017	0.1	0.244314
7.701683	0.1	0.243201
7.703350	0.1	0.242586
7.705017	0.1	0.242013
7.706683	0.1	0.242195
7.708350	0.1	0.243853
7.710017	0.1	0.246414
7.711683	0.1	0.248319
7.713350	0.1	0.248379
7.715017	0.1	0.246633
7.716683	0.1	0.243606
7.718350	0.1	0.239382
7.720017	0.1	0.234521
7.721683	0.1	0.230679
7.723350	0.1	0.229306
7.725017	0.1	0.230633
7.726683	0.1	0.234065
7.728350	0.1	0.238940
7.730017	0.1	0.244896
7.731683	0.1	0.251485
7.733350	0.1	0.257590
7.735017	0.1	0.261553
7.736683	0.1	0.262065
7.738350	0.1	0.259490
7.740017	0.1	0.255918
7.741683	0.1	0.253059
7.743350	0.1	0.250572
7.745017	0.1	0.246963
7.746683	0.1	0.241501
7.748350	0.1	0.235247
7.750017	0.1	0.230600
7.751683	0.1	0.229045
7.753350	0.1	0.230167
7.755017	0.1	0.233059
7.756683	0.1	0.236793
7.758350	0.1	0.240221
7.760017	0.1	0.242973
7.761683	0.1	0.245776
7.763350	0.1	0.249036
7.765017	0.1	0.251639
7.766683	0.1	0.251727
7.768350	0.1	0.248505
7.770017	0.1	0.242866
7.771683	0.1	0.237022
7.773350	0.1	0.233171
7.775017	0.1	0.231778
7.776683	0.1	0.231513
7.778350	0.1	0.230721
7.780017	0.1	0.228700
7.781683	0.1	0.225725
7.783350	0.1	0.222567
7.785017	0.1	0.220505
7.786683	0.1	0.220630
7.788350	0.1	0.222586
7.790017	0.1	0.224481
7.791683	0.1	0.224309
7.793350	0.1	0.221678
7.795017	0.1	0.218325
7.796683	0.1	0.216551
7.798350	0.1	0.216877
7.800017	0.1	0.217813
7.801683	0.1	0.217906
7.803350	0.1	0.217156
7.805017	0.1	0.216491
7.806683	0.1	0.216593
7.808350	0.1	0.217310
7.810017	0.1	0.218367
7.811683	0.1	0.220267
7.813350	0.1	0.223625
7.815017	0.1	0.228016
7.816683	0.1	0.232165
7.818350	0.1	0.234931
7.820017	0.1	0.236444
7.821683	0.1	0.237925
7.823350	0.1	0.240435
7.825017	0.1	0.244384
7.826683	0.1	0.249022
7.828350	0.1	0.252468
7.830017	0.1	0.253804
7.831683	0.1	0.254251
7.833350	0.1	0.255108
7.835017	0.1	0.255620
7.836683	0.1	0.253795
7.838350	0.1	0.249129
7.840017	0.1	0.243722
7.841683	0.1	0.240067
7.843350	0.1	0.238568
7.845017	0.1	0.238176
7.846683	0.1	0.238479
7.848350	0.1	0.239825
7.850017	0.1	0.241823
7.851683	0.1	0.243369
7.853350	0.1	0.243909
7.855017	0.1	0.243755
7.856683	0.1	0.243573
7.858350	0.1	0.243420
7.860017	0.1	0.242391
7.861683	0.1	0.239965
7.863350	0.1	0.236803
7.865017	0.1	0.234060
7.866683	0.1	0.233343
7.868350	0.1	0.236146
7.870017	0.1	0.242558
7.871683	0.1	0.250898
7.873350	0.1	0.258060
7.875017	0.1	0.261427
7.876683	0.1	0.261371
7.878350	0.1	0.260365
7.880017	0.1	0.260142
7.881683	0.1	0.261134
7.883350	0.1	0.263392
7.885017	0.1	0.266312
7.886683	0.1	0.268188
7.888350	0.1	0.267192
7.890017	0.1	0.262535
7.891683	0.1	0.254870
7.893350	0.1	0.246381
7.895017	0.1	0.239969
7.896683	0.1	0.237543
7.898350	0.1	0.239653
7.900017	0.1	0.245953
7.901683	0.1	0.254740
7.903350	0.1	0.263052
7.905017	0.1	0.268146
7.906683	0.1	0.268975
7.908350	0.1	0.266768
7.910017	0.1	0.263900
7.911683	0.1	0.261921
7.913350	0.1	0.261096
7.915017	0.1	0.261567
7.916683	0.1	0.263778
7.918350	0.1	0.267848
7.920017	0.1	0.272696
7.921683	0.1	0.276361
7.923350	0.1	0.277478
7.925017	0.1	0.276389
7.926683	0.1	0.274708
7.928350	0.1	0.273660
7.930017	0.1	0.273045
7.931683	0.1	0.271997
7.933350	0.1	0.270037
7.935017	0.1	0.267243
7.936683	0.1	0.264007
7.938350	0.1	0.260915
7.940017	0.1	0.258079
7.941683	0.1	0.254726
7.943350	0.1	0.250353
7.945017	0.1	0.246083
7.946683	0.1	0.243708
7.948350	0.1	0.243704
7.950017	0.1	0.245245
7.951683	0.1	0.247802
7.953350	0.1	0.250987
7.955017	0.1	0.253553
7.956683	0.1	0.254372
7.958350	0.1	0.253851
7.960017	0.1	0.253576
7.961683	0.1	0.254987
7.963350	0.1	0.258186
7.965017	0.1	0.261860
7.966683	0.1	0.264528
7.968350	0.1	0.265418
7.970017	0.1	0.264565
7.971683	0.1	0.262950
7.973350	0.1	0.261487
7.975017	0.1	0.260300
7.976683	0.1	0.259639
7.978350	0.1	0.260379
7.980017	0.1	0.262819
7.981683	0.1	0.265860
7.983350	0.1	0.267355
7.985017	0.1	0.265902
7.986683	0.1	0.262875
7.988350	0.1	0.261269
7.990017	0.1	0.262377
7.991683	0.1	0.264798
7.993350	0.1	0.266358
7.995017	0.1	0.266121
7.996683	0.1	0.264216
7.998350	0.1	0.260570
8.000017	0.1	0.254991
8.001683	0.1	0.248598
8.003350	0.1	0.243927
8.005017	0.1	0.243071
8.006683	0.1	0.245986
8.008350	0.1	0.250540
8.010017	0.1	0.254028
8.011683	0.1	0.255262
8.013350	0.1	0.255387
8.015017	0.1	0.255420
8.016683	0.1	0.254121
8.018350	0.1	0.250028
8.020017	0.1	0.243806
8.021683	0.1	0.237902
8.023350	0.1	0.235187
8.025017	0.1	0.237040
8.026683	0.1	0.242684
8.028350	0.1	0.250442
8.030017	0.1	0.258582
8.031683	0.1	0.265283
8.033350	0.1	0.268822
8.035017	0.1	0.268300
8.036683	0.1	0.264524
8.038350	0.1	0.259979
8.040017	0.1	0.257017
8.041683	0.1	0.256058
8.043350	0.1	0.255629
8.045017	0.1	0.253832
8.046683	0.1	0.249958
8.048350	0.1	0.245166
8.050017	0.1	0.241990
8.051683	0.1	0.242833
8.053350	0.1	0.248714
8.055017	0.1	0.259192
8.056683	0.1	0.271834
8.058350	0.1	0.282335
8.060017	0.1	0.287588
8.061683	0.1	0.287858
8.063350	0.1	0.285087
8.065017	0.1	0.280533
8.066683	0.1	0.274824
8.068350	0.1	0.268854
8.070017	0.1	0.263471
8.071683	0.1	0.258763
8.073350	0.1	0.254516
8.075017	0.1	0.250549
8.076683	0.1	0.245934
8.078350	0.1	0.239825
8.080017	0.1	0.233683
8.081683	0.1	0.230516
8.083350	0.1	0.231336
8.085017	0.1	0.234232
8.086683	0.1	0.237245
8.088350	0.1	0.240235
8.090017	0.1	0.243862
8.091683	0.1	0.248556
8.093350	0.1	0.254614
8.095017	0.1	0.261581
8.096683	0.1	0.267439
8.098350	0.1	0.270209
8.100017	0.1	0.270042
8.101683	0.1	0.268277
8.103350	0.1	0.265525
8.105017	0.1	0.261874
8.106683	0.1	0.257855
8.108350	0.1	0.254521
8.110017	0.1	0.253012
8.111683	0.1	0.253539
8.113350	0.1	0.254884
8.115017	0.1	0.256333
8.116683	0.1	0.258759
8.118350	0.1	0.262540
8.120017	0.1	0.266111
8.121683	0.1	0.267415
8.123350	0.1	0.266191
8.125017	0.1	0.264286
8.126683	0.1	0.263406
8.128350	0.1	0.263820
8.130017	0.1	0.265683
8.131683	0.1	0.269813
8.133350	0.1	0.276486
8.135017	0.1	0.284035
8.136683	0.1	0.289464
8.138350	0.1	0.290833
8.140017	0.1	0.288268
8.141683	0.1	0.283057
8.143350	0.1	0.276696
8.145017	0.1	0.270726
8.146683	0.1	0.266847
8.148350	0.1	0.265758
8.150017	0.1	0.266065
8.151683	0.1	0.265930
8.153350	0.1	0.264980
8.155017	0.1	0.263485
8.156683	0.1	0.261115
8.158350	0.1	0.257622
8.160017	0.1	0.254149
8.161683	0.1	0.252486
8.163350	0.1	0.252998
8.165017	0.1	0.254884
8.166683	0.1	0.258018
8.168350	0.1	0.262670
8.170017	0.1	0.268151
8.171683	0.1	0.273003
8.173350	0.1	0.276114
8.175017	0.1	0.277446
8.176683	0.1	0.277758
8.178350	0.1	0.278014
8.180017	0.1	0.278703
8.181683	0.1	0.279397
8.183350	0.1	0.279075
8.185017	0.1	0.277050
8.186683	0.1	0.273781
8.188350	0.1	0.270884
8.190017	0.1	0.269664
8.191683	0.1	0.270344
8.193350	0.1	0.272929
8.195017	0.1	0.276971
8.196683	0.1	0.280770
8.198350	0.1	0.282824
8.200017	0.1	0.283229
8.201683	0.1	0.282670
8.203350	0.1	0.281362
8.205017	0.1	0.279411
8.206683	0.1	0.276850
8.208350	0.1	0.273166
8.210017	0.1	0.268244
8.211683	0.1	0.263625
8.213350	0.1	0.261688
8.215017	0.1	0.263718
8.216683	0.1	0.268649
8.218350	0.1	0.273651
8.220017	0.1	0.276668
8.221683	0.1	0.277744
8.223350	0.1	0.277571
8.225017	0.1	0.276254
8.226683	0.1	0.273688
8.228350	0.1	0.270493
8.230017	0.1	0.268100
8.231683	0.1	0.267932
8.233350	0.1	0.270414
8.235017	0.1	0.274023
8.236683	0.1	0.275895
8.238350	0.1	0.274866
8.240017	0.1	0.272798
8.241683	0.1	0.272086
8.243350	0.1	0.273054
8.245017	0.1	0.273893
8.246683	0.1	0.272663
8.248350	0.1	0.268812
8.250017	0.1	0.263364
8.251683	0.1	0.258456
8.253350	0.1	0.256086
8.255017	0.1	0.257352
8.256683	0.1	0.262661
8.258350	0.1	0.271210
8.260017	0.1	0.280803
8.261683	0.1	0.288426
8.263350	0.1	0.291024
8.265017	0.1	0.287411
8.266683	0.1	0.279713
8.268350	0.1	0.272156
8.270017	0.1	0.268286
8.271683	0.1	0.268575
8.273350	0.1	0.270722
8.275017	0.1	0.272351
8.276683	0.1	0.272784
8.278350	0.1	0.272831
8.280017	0.1	0.273469
8.281683	0.1	0.274326
8.283350	0.1	0.273692
8.285017	0.1	0.269953
8.286683	0.1	0.263238
8.288350	0.1	0.255737
8.290017	0.1	0.250009
8.291683	0.1	0.247192
8.293350	0.1	0.247350
8.295017	0.1	0.250381
8.296683	0.1	0.255718
8.298350	0.1	0.262149
8.300017	0.1	0.268784
8.301683	0.1	0.275658
8.303350	0.1	0.282307
8.305017	0.1	0.286773
8.306683	0.1	0.287453
8.308350	0.1	0.284784
8.310017	0.1	0.280244
8.311683	0.1	0.275192
8.313350	0.1	0.270982
8.315017	0.1	0.269087
8.316683	0.1	0.270274
8.318350	0.1	0.273404
8.320017	0.1	0.276151
8.321683	0.1	0.277241
8.323350	0.1	0.277283
8.325017	0.1	0.277474
8.326683	0.1	0.278363
8.328350	0.1	0.280007
8.330017	0.1	0.282410
8.331683	0.1	0.285157
8.333350	0.1	0.287006
8.335017	0.1	0.286810
8.336683	0.1	0.285050
8.338350	0.1	0.283206
8.340017	0.1	0.281958
8.341683	0.1	0.281250
8.343350	0.1	0.281576
8.345017	0.1	0.283746
8.346683	0.1	0.287700
8.348350	0.1	0.291993
8.350017	0.1	0.294051
8.351683	0.1	0.291858
8.353350	0.1	0.286233
8.355017	0.1	0.280067
8.356683	0.1	0.275346
8.358350	0.1	0.272393
8.360017	0.1	0.271071
8.361683	0.1	0.271392
8.363350	0.1	0.273371
8.365017	0.1	0.276663
8.366683	0.1	0.280449
8.368350	0.1	0.283807
8.370017	0.1	0.286438
8.371683	0.1	0.288840
8.373350	0.1	0.291658
8.375017	0.1	0.295080
8.376683	0.1	0.298400
8.378350	0.1	0.300151
8.380017	0.1	0.299523
8.381683	0.1	0.296999
8.383350	0.1	0.293823
8.385017	0.1	0.291187
8.386683	0.1	0.289022
8.388350	0.1	0.286107
8.390017	0.1	0.281502
8.391683	0.1	0.275369
8.393350	0.1	0.269120
8.395017	0.1	0.264789
8.396683	0.1	0.263648
8.398350	0.1	0.265292
8.400017	0.1	0.268687
8.401683	0.1	0.273502
8.403350	0.1	0.279886
8.405017	0.1	0.287695
8.406683	0.1	0.296189
8.408350	0.1	0.304268
8.410017	0.1	0.311006
8.411683	0.1	0.315951
8.413350	0.1	0.319025
8.415017	0.1	0.320338
8.416683	0.1	0.319844
8.418350	0.1	0.317246
8.420017	0.1	0.312636
8.421683	0.1	0.306703
8.423350	0.1	0.300338
8.425017	0.1	0.295043
8.426683	0.1	0.292715
8.428350	0.1	0.293753
8.430017	0.1	0.296389
8.431683	0.1	0.298629
8.433350	0.1	0.299490
8.435017	0.1	0.298740
8.436683	0.1	0.297376
8.438350	0.1	0.297567
8.440017	0.1	0.300505
8.441683	0.1	0.304892
8.443350	0.1	0.308165
8.445017	0.1	0.308314
8.446683	0.1	0.304547
8.448350	0.1	0.297972
8.450017	0.1	0.291616
8.451683	0.1	0.288044
8.453350	0.1	0.286973
8.455017	0.1	0.286088
8.456683	0.1	0.283727
8.458350	0.1	0.279951
8.460017	0.1	0.276309
8.461683	0.1	0.275257
8.463350	0.1	0.278167
8.465017	0.1	0.283890
8.466683	0.1	0.289590
8.468350	0.1	0.292738
8.470017	0.1	0.292454
8.471683	0.1	0.289436
8.473350	0.1	0.285218
8.475017	0.1	0.282028
8.476683	0.1	0.282237
8.478350	0.1	0.286209
8.480017	0.1	0.291727
8.481683	0.1	0.296212
8.483350	0.1	0.298452
8.485017	0.1	0.298563
8.486683	0.1	0.297250
8.488350	0.1	0.294973
8.490017	0.1	0.291225
8.491683	0.1	0.285320
8.493350	0.1	0.278479
8.495017	0.1	0.273297
8.496683	0.1	0.271229
8.498350	0.1	0.272114
8.500017	0.1	0.274922
8.501683	0.1	0.278209
8.503350	0.1	0.280840
8.505017	0.1	0.282195
8.506683	0.1	0.281804
8.508350	0.1	0.279290
8.510017	0.1	0.274908
8.511683	0.1	0.270326
8.513350	0.1	0.268188
8.515017	0.1	0.270116
8.516683	0.1	0.275429
8.518350	0.1	0.281907
8.520017	0.1	0.287271
8.521683	0.1	0.290098
8.523350	0.1	0.290298
8.525017	0.1	0.289013
8.526683	0.1	0.287676
8.528350	0.1	0.287229
8.530017	0.1	0.287788
8.531683	0.1	0.288170
8.533350	0.1	0.286377
8.535017	0.1	0.281278
8.536683	0.1	0.274070
8.538350	0.1	0.267774
8.540017	0.1	0.264593
8.541683	0.1	0.264626
8.543350	0.1	0.267290
8.545017	0.1	0.272053
8.546683	0.1	0.277720
8.548350	0.1	0.282312
8.550017	0.1	0.283825
8.551683	0.1	0.281339
8.553350	0.1	0.275858
8.555017	0.1	0.270200
8.556683	0.1	0.267071
8.558350	0.1	0.267080
8.560017	0.1	0.269390
8.561683	0.1	0.273422
8.563350	0.1	0.278908
8.565017	0.1	0.284887
8.566683	0.1	0.289520
8.568350	0.1	0.291285
8.570017	0.1	0.290140
8.571683	0.1	0.287346
8.573350	0.1	0.284356
8.575017	0.1	0.282042
8.576683	0.1	0.280882
8.578350	0.1	0.280687
8.580017	0.1	0.280282
8.581683	0.1	0.278773
8.583350	0.1	0.276580
8.585017	0.1	0.274507
8.586683	0.1	0.273050
8.588350	0.1	0.272938
8.590017	0.1	0.274465
8.591683	0.1	0.276328
8.593350	0.1	0.276803
8.595017	0.1	0.275741
8.596683	0.1	0.274549
8.598350	0.1	0.274540
8.600017	0.1	0.275867
8.601683	0.1	0.277893
8.603350	0.1	0.280105
8.605017	0.1	0.282465
8.606683	0.1	0.284994
8.608350	0.1	0.287443
8.610017	0.1	0.289450
8.611683	0.1	0.290503
8.613350	0.1	0.290028
8.615017	0.1	0.288123
8.616683	0.1	0.286177
8.618350	0.1	0.285977
8.620017	0.1	0.288137
8.621683	0.1	0.291956
8.623350	0.1	0.295937
8.625017	0.1	0.298144
8.626683	0.1	0.297287
8.628350	0.1	0.293911
8.630017	0.1	0.290456
8.631683	0.1	0.289185
8.633350	0.1	0.290005
8.635017	0.1	0.291215
8.636683	0.1	0.291457
8.638350	0.1	0.290377
8.640017	0.1	0.288798
8.641683	0.1	0.288119
8.643350	0.1	0.288975
8.645017	0.1	0.290633
8.646683	0.1	0.291327
8.648350	0.1	0.289916
8.650017	0.1	0.287485
8.651683	0.1	0.285967
8.653350	0.1	0.285464
8.655017	0.1	0.284733
8.656683	0.1	0.283183
8.658350	0.1	0.281138
8.660017	0.1	0.279048
8.661683	0.1	0.277273
8.663350	0.1	0.276649
8.665017	0.1	0.278158
8.666683	0.1	0.281762
8.668350	0.1	0.286545
8.670017	0.1	0.291718
8.671683	0.1	0.296803
8.673350	0.1	0.301199
8.675017	0.1	0.303886
8.676683	0.1	0.303662
8.678350	0.1	0.299946
8.680017	0.1	0.293828
8.681683	0.1	0.287695
8.683350	0.1	0.283774
8.685017	0.1	0.283145
8.686683	0.1	0.285255
8.688350	0.1	0.288552
8.690017	0.1	0.291499
8.691683	0.1	0.292854
8.693350	0.1	0.292128
8.695017	0.1	0.289963
8.696683	0.1	0.287239
8.698350	0.1	0.284459
8.700017	0.1	0.282051
8.701683	0.1	0.280398
8.703350	0.1	0.279644
8.705017	0.1	0.280188
8.706683	0.1	0.282382
8.708350	0.1	0.285613
8.710017	0.1	0.288435
8.711683	0.1	0.288854
8.713350	0.1	0.285041
8.715017	0.1	0.277446
8.716683	0.1	0.269166
8.718350	0.1	0.263629
8.720017	0.1	0.262712
8.721683	0.1	0.266130
8.723350	0.1	0.271723
8.725017	0.1	0.276952
8.726683	0.1	0.280514
8.728350	0.1	0.282214
8.730017	0.1	0.281809
8.731683	0.1	0.279248
8.733350	0.1	0.275774
8.735017	0.1	0.273213
8.736683	0.1	0.271848
8.738350	0.1	0.269567
8.740017	0.1	0.264277
8.741683	0.1	0.256798
8.743350	0.1	0.250055
8.745017	0.1	0.246316
8.746683	0.1	0.245911
8.748350	0.1	0.247760
8.750017	0.1	0.250465
8.751683	0.1	0.252738
8.753350	0.1	0.253902
8.755017	0.1	0.254572
8.756683	0.1	0.255750
8.758350	0.1	0.257762
8.760017	0.1	0.260323
8.761683	0.1	0.262712
8.763350	0.1	0.264463
8.765017	0.1	0.265874
8.766683	0.1	0.267043
8.768350	0.1	0.267080
8.770017	0.1	0.265120
8.771683	0.1	0.261846
8.773350	0.1	0.259196
8.775017	0.1	0.258433
8.776683	0.1	0.259615
8.778350	0.1	0.262945
8.780017	0.1	0.268910
8.781683	0.1	0.276887
8.783350	0.1	0.284933
8.785017	0.1	0.291476
8.786683	0.1	0.295979
8.788350	0.1	0.297436
8.790017	0.1	0.294261
8.791683	0.1	0.286307
8.793350	0.1	0.275681
8.795017	0.1	0.266074
8.796683	0.1	0.261008
8.798350	0.1	0.261087
8.800017	0.1	0.263974
8.801683	0.1	0.267350
8.803350	0.1	0.270167
8.805017	0.1	0.271569
8.806683	0.1	0.270829
8.808350	0.1	0.268593
8.810017	0.1	0.266870
8.811683	0.1	0.267611
8.813350	0.1	0.271378
8.815017	0.1	0.276449
8.816683	0.1	0.279527
8.818350	0.1	0.278694
8.820017	0.1	0.275290
8.821683	0.1	0.272295
8.823350	0.1	0.271564
8.825017	0.1	0.272691
8.826683	0.1	0.274424
8.828350	0.1	0.276691
8.830017	0.1	0.280426
8.831683	0.1	0.285977
8.833350	0.1	0.292300
8.835017	0.1	0.297152
8.836683	0.1	0.298009
8.838350	0.1	0.293558
8.840017	0.1	0.284929
8.841683	0.1	0.275346
8.843350	0.1	0.268226
8.845017	0.1	0.265613
8.846683	0.1	0.267588
8.848350	0.1	0.271997
8.850017	0.1	0.275457
8.851683	0.1	0.275327
8.853350	0.1	0.271345
8.855017	0.1	0.266316
8.856683	0.1	0.264398
8.858350	0.1	0.267439
8.860017	0.1	0.273786
8.861683	0.1	0.280580
8.863350	0.1	0.285930
8.865017	0.1	0.289078
8.866683	0.1	0.289939
8.868350	0.1	0.289190
8.870017	0.1	0.287821
8.871683	0.1	0.286303
8.873350	0.1	0.284472
8.875017	0.1	0.281380
8.876683	0.1	0.276151
8.878350	0.1	0.270335
8.880017	0.1	0.267560
8.881683	0.1	0.269632
8.883350	0.1	0.274577
8.885017	0.1	0.278866
8.886683	0.1	0.280435
8.888350	0.1	0.279662
8.890017	0.1	0.278158
8.891683	0.1	0.276929
8.893350	0.1	0.276021
8.895017	0.1	0.275690
8.896683	0.1	0.276375
8.898350	0.1	0.277427
8.900017	0.1	0.277781
8.901683	0.1	0.277711
8.903350	0.1	0.278577
8.905017	0.1	0.280882
8.906683	0.1	0.283718
8.908350	0.1	0.286382
8.910017	0.1	0.289525
8.911683	0.1	0.293837
8.913350	0.1	0.298149
8.915017	0.1	0.300147
8.916683	0.1	0.298866
8.918350	0.1	0.295117
8.920017	0.1	0.290019
8.921683	0.1	0.284608
8.923350	0.1	0.280030
8.925017	0.1	0.276701
8.926683	0.1	0.274181
8.928350	0.1	0.272202
8.930017	0.1	0.271080
8.931683	0.1	0.271415
8.933350	0.1	0.273259
8.935017	0.1	0.275476
8.936683	0.1	0.277129
8.938350	0.1	0.278857
8.940017	0.1	0.281506
8.941683	0.1	0.284771
8.943350	0.1	0.287532
8.945017	0.1	0.288729
8.946683	0.1	0.288417
8.948350	0.1	0.287406
8.950017	0.1	0.285809
8.951683	0.1	0.283159
8.953350	0.1	0.279853
8.955017	0.1	0.277008
8.956683	0.1	0.275122
8.958350	0.1	0.274261
8.960017	0.1	0.274368
8.961683	0.1	0.275169
8.963350	0.1	0.277022
8.965017	0.1	0.280859
8.966683	0.1	0.286661
8.968350	0.1	0.292761
8.970017	0.1	0.296650
8.971683	0.1	0.296505
8.973350	0.1	0.291895
8.975017	0.1	0.284067
8.976683	0.1	0.275914
8.978350	0.1	0.270116
8.980017	0.1	0.267401
8.981683	0.1	0.266912
8.983350	0.1	0.267318
8.985017	0.1	0.267536
8.986683	0.1	0.267643
8.988350	0.1	0.269152
8.990017	0.1	0.272864
8.991683	0.1	0.277264
8.993350	0.1	0.280305
8.995017	0.1	0.281255
8.996683	0.1	0.280603
8.998350	0.1	0.279425
9.000017	0.1	0.278670
9.001683	0.1	0.278861
9.003350	0.1	0.279574
9.005017	0.1	0.278996
9.006683	0.1	0.275588
9.008350	0.1	0.270195
9.010017	0.1	0.265618
9.011683	0.1	0.264077
9.013350	0.1	0.265245
9.015017	0.1	0.267318
9.016683	0.1	0.269432
9.018350	0.1	0.271685
9.020017	0.1	0.273874
9.021683	0.1	0.275625
9.023350	0.1	0.276552
9.025017	0.1	0.275886
9.026683	0.1	0.273311
9.028350	0.1	0.270028
9.030017	0.1	0.267979
9.031683	0.1	0.268077
9.033350	0.1	0.269674
9.035017	0.1	0.271453
9.036683	0.1	0.272077
9.038350	0.1	0.270912
9.040017	0.1	0.268579
9.041683	0.1	0.266214
9.043350	0.1	0.264733
9.045017	0.1	0.264458
9.046683	0.1	0.264356
9.048350	0.1	0.262777
9.050017	0.1	0.259597
9.051683	0.1	0.256766
9.053350	0.1	0.256421
9.055017	0.1	0.259164
9.056683	0.1	0.264249
9.058350	0.1	0.270256
9.060017	0.1	0.275490
9.061683	0.1	0.278880
9.063350	0.1	0.280580
9.065017	0.1	0.281548
9.066683	0.1	0.282614
9.068350	0.1	0.283602
9.070017	0.1	0.283448
9.071683	0.1	0.281339
9.073350	0.1	0.277697
9.075017	0.1	0.273949
9.076683	0.1	0.271685
9.078350	0.1	0.271951
9.080017	0.1	0.274875
9.081683	0.1	0.279821
9.083350	0.1	0.285041
9.085017	0.1	0.287886
9.086683	0.1	0.287052
9.088350	0.1	0.283793
9.090017	0.1	0.279942
9.091683	0.1	0.276421
9.093350	0.1	0.274121
9.095017	0.1	0.274288
9.096683	0.1	0.276887
9.098350	0.1	0.279532
9.100017	0.1	0.279569
9.101683	0.1	0.276873
9.103350	0.1	0.273627
9.105017	0.1	0.272011
9.106683	0.1	0.272645
9.108350	0.1	0.274996
9.110017	0.1	0.278368
9.111683	0.1	0.282014
9.113350	0.1	0.284724
9.115017	0.1	0.285516
9.116683	0.1	0.284659
9.118350	0.1	0.283415
9.120017	0.1	0.283010
9.121683	0.1	0.284589
9.123350	0.1	0.289110
9.125017	0.1	0.295802
9.126683	0.1	0.301949
9.128350	0.1	0.305362
9.130017	0.1	0.305860
9.131683	0.1	0.304519
9.133350	0.1	0.302526
9.135017	0.1	0.300636
9.136683	0.1	0.299006
9.138350	0.1	0.297246
9.140017	0.1	0.295048
9.141683	0.1	0.292459
9.143350	0.1	0.289641
9.145017	0.1	0.287155
9.146683	0.1	0.285818
9.148350	0.1	0.285930
9.150017	0.1	0.287108
9.151683	0.1	0.288896
9.153350	0.1	0.291350
9.155017	0.1	0.294666
9.156683	0.1	0.298382
9.158350	0.1	0.301669
9.160017	0.1	0.304333
9.161683	0.1	0.306400
9.163350	0.1	0.307397
9.165017	0.1	0.306759
9.166683	0.1	0.304254
9.168350	0.1	0.300342
9.170017	0.1	0.296636
9.171683	0.1	0.294815
9.173350	0.1	0.295104
9.175017	0.1	0.296724
9.176683	0.1	0.299015
9.178350	0.1	0.301190
9.180017	0.1	0.302210
9.181683	0.1	0.301250
9.183350	0.1	0.298535
9.185017	0.1	0.295504
9.186683	0.1	0.293674
9.188350	0.1	0.293395
9.190017	0.1	0.293851
9.191683	0.1	0.294079
9.193350	0.1	0.294070
9.195017	0.1	0.294298
9.196683	0.1	0.294759
9.198350	0.1	0.295076
9.200017	0.1	0.294945
9.201683	0.1	0.294321
9.203350	0.1	0.293483
9.205017	0.1	0.293073
9.206683	0.1	0.293818
9.208350	0.1	0.295616
9.210017	0.1	0.297432
9.211683	0.1	0.298806
9.213350	0.1	0.300310
9.215017	0.1	0.302065
9.216683	0.1	0.302927
9.218350	0.1	0.301995
9.220017	0.1	0.300226
9.221683	0.1	0.299229
9.223350	0.1	0.299583
9.225017	0.1	0.300631
9.226683	0.1	0.300482
9.228350	0.1	0.297059
9.230017	0.1	0.290535
9.231683	0.1	0.283290
9.233350	0.1	0.277259
9.235017	0.1	0.272719
9.236683	0.1	0.269758
9.238350	0.1	0.268938
9.240017	0.1	0.269543
9.241683	0.1	0.269217
9.243350	0.1	0.267057
9.245017	0.1	0.265297
9.246683	0.1	0.266666
9.248350	0.1	0.271727
9.250017	0.1	0.278964
9.251683	0.1	0.285879
9.253350	0.1	0.290056
9.255017	0.1	0.290354
9.256683	0.1	0.287709
9.258350	0.1	0.284361
9.260017	0.1	0.281865
9.261683	0.1	0.280370
9.263350	0.1	0.279890
9.265017	0.1	0.281371
9.266683	0.1	0.285539
9.268350	0.1	0.291672
9.270017	0.1	0.297991
9.271683	0.1	0.302629
9.273350	0.1	0.303970
9.275017	0.1	0.301036
9.276683	0.1	0.294661
9.278350	0.1	0.287588
9.280017	0.1	0.282144
9.281683	0.1	0.278926
9.283350	0.1	0.277930
9.285017	0.1	0.279094
9.286683	0.1	0.281977
9.288350	0.1	0.285869
9.290017	0.1	0.289879
9.291683	0.1	0.292994
9.293350	0.1	0.294750
9.295017	0.1	0.295397
9.296683	0.1	0.295257
9.298350	0.1	0.294461
9.300017	0.1	0.293450
9.301683	0.1	0.292910
9.303350	0.1	0.292785
9.305017	0.1	0.292663
9.306683	0.1	0.292561
9.308350	0.1	0.292226
9.310017	0.1	0.291318
9.311683	0.1	0.290363
9.313350	0.1	0.289879
9.315017	0.1	0.289571
9.316683	0.1	0.289092
9.318350	0.1	0.288850
9.320017	0.1	0.290279
9.321683	0.1	0.294507
9.323350	0.1	0.300282
9.325017	0.1	0.304221
9.326683	0.1	0.303676
9.328350	0.1	0.298736
9.330017	0.1	0.292286
9.331683	0.1	0.288468
9.333350	0.1	0.289474
9.335017	0.1	0.293907
9.336683	0.1	0.298494
9.338350	0.1	0.300603
9.340017	0.1	0.299644
9.341683	0.1	0.296724
9.343350	0.1	0.293138
9.345017	0.1	0.289660
9.346683	0.1	0.286684
9.348350	0.1	0.284198
9.350017	0.1	0.282163
9.351683	0.1	0.281273
9.353350	0.1	0.282368
9.355017	0.1	0.285427
9.356683	0.1	0.289413
9.358350	0.1	0.292594
9.360017	0.1	0.293618
9.361683	0.1	0.292473
9.363350	0.1	0.290107
9.365017	0.1	0.287881
9.366683	0.1	0.287178
9.368350	0.1	0.288379
9.370017	0.1	0.290489
9.371683	0.1	0.291984
9.373350	0.1	0.291835
9.375017	0.1	0.290177
9.376683	0.1	0.288235
9.378350	0.1	0.287616
9.380017	0.1	0.289776
9.381683	0.1	0.295648
9.383350	0.1	0.304719
9.385017	0.1	0.314135
9.386683	0.1	0.320300
9.388350	0.1	0.321325
9.390017	0.1	0.317800
9.391683	0.1	0.312282
9.393350	0.1	0.307760
9.395017	0.1	0.305842
9.396683	0.1	0.306410
9.398350	0.1	0.308282
9.400017	0.1	0.309865
9.401683	0.1	0.309292
9.403350	0.1	0.305888
9.405017	0.1	0.301837
9.406683	0.1	0.300570
9.408350	0.1	0.303471
9.410017	0.1	0.308892
9.411683	0.1	0.313781
9.413350	0.1	0.316268
9.415017	0.1	0.316431
9.416683	0.1	0.315234
9.418350	0.1	0.313884
9.420017	0.1	0.313693
9.421683	0.1	0.315197
9.423350	0.1	0.317330
9.425017	0.1	0.318065
9.426683	0.1	0.316212
9.428350	0.1	0.312501
9.430017	0.1	0.309208
9.431683	0.1	0.308761
9.433350	0.1	0.311537
9.435017	0.1	0.315197
9.436683	0.1	0.317656
9.438350	0.1	0.319295
9.440017	0.1	0.321479
9.441683	0.1	0.324985
9.443350	0.1	0.329237
9.445017	0.1	0.331751
9.446683	0.1	0.330377
9.448350	0.1	0.325823
9.450017	0.1	0.320612
9.451683	0.1	0.316808
9.453350	0.1	0.315108
9.455017	0.1	0.314931
9.456683	0.1	0.315127
9.458350	0.1	0.314903
9.460017	0.1	0.314158
9.461683	0.1	0.313343
9.463350	0.1	0.313013
9.465017	0.1	0.313823
9.466683	0.1	0.316133
9.468350	0.1	0.318810
9.470017	0.1	0.320226
9.471683	0.1	0.320557
9.473350	0.1	0.320817
9.475017	0.1	0.320813
9.476683	0.1	0.320002
9.478350	0.1	0.319006
9.480017	0.1	0.319043
9.481683	0.1	0.320869
9.483350	0.1	0.324515
9.485017	0.1	0.328920
9.486683	0.1	0.332110
9.488350	0.1	0.332738
9.490017	0.1	0.331271
9.491683	0.1	0.329399
9.493350	0.1	0.328273
9.495017	0.1	0.327700
9.496683	0.1	0.327062
9.498350	0.1	0.326429
9.500017	0.1	0.326815
9.501683	0.1	0.328720
9.503350	0.1	0.330564
9.505017	0.1	0.330042
9.506683	0.1	0.326931
9.508350	0.1	0.323378
9.510017	0.1	0.321460
9.511683	0.1	0.321548
9.513350	0.1	0.323132
9.515017	0.1	0.325497
9.516683	0.1	0.327285
9.518350	0.1	0.327267
9.520017	0.1	0.325795
9.521683	0.1	0.324147
9.523350	0.1	0.323066
9.525017	0.1	0.322550
9.526683	0.1	0.322456
9.528350	0.1	0.322927
9.530017	0.1	0.324654
9.531683	0.1	0.327895
9.533350	0.1	0.331276
9.535017	0.1	0.333223
9.536683	0.1	0.334056
9.538350	0.1	0.335500
9.540017	0.1	0.338554
9.541683	0.1	0.341954
9.543350	0.1	0.343011
9.545017	0.1	0.340291
9.546683	0.1	0.335132
9.548350	0.1	0.330629
9.550017	0.1	0.328971
9.551683	0.1	0.329791
9.553350	0.1	0.330792
9.555017	0.1	0.330093
9.556683	0.1	0.328156
9.558350	0.1	0.326890
9.560017	0.1	0.327369
9.561683	0.1	0.329386
9.563350	0.1	0.332780
9.565017	0.1	0.337996
9.566683	0.1	0.345050
9.568350	0.1	0.353078
9.570017	0.1	0.361088
9.571683	0.1	0.367700
9.573350	0.1	0.370299
9.575017	0.1	0.367179
9.576683	0.1	0.360357
9.578350	0.1	0.354247
9.580017	0.1	0.352808
9.581683	0.1	0.357721
9.583350	0.1	0.366839
9.585017	0.1	0.375272
9.586683	0.1	0.379710
9.588350	0.1	0.380669
9.590017	0.1	0.380743
9.591683	0.1	0.382238
9.593350	0.1	0.386010
9.595017	0.1	0.391430
9.596683	0.1	0.396394
9.598350	0.1	0.398387
9.600017	0.1	0.396390
9.601683	0.1	0.391221
9.603350	0.1	0.384757
9.605017	0.1	0.379598
9.606683	0.1	0.377819
9.608350	0.1	0.379835
9.610017	0.1	0.384743
9.611683	0.1	0.391244
9.613350	0.1	0.398126
9.615017	0.1	0.404320
9.616683	0.1	0.408576
9.618350	0.1	0.409540
9.620017	0.1	0.406774
9.621683	0.1	0.402154
9.623350	0.1	0.399472
9.625017	0.1	0.401284
9.626683	0.1	0.406550
9.628350	0.1	0.412287
9.630017	0.1	0.417130
9.631683	0.1	0.422210
9.633350	0.1	0.428334
9.635017	0.1	0.433908
9.636683	0.1	0.436809
9.638350	0.1	0.437154
9.640017	0.1	0.437186
9.641683	0.1	0.438867
9.643350	0.1	0.442327
9.645017	0.1	0.446662
9.646683	0.1	0.451533
9.648350	0.1	0.457140
9.650017	0.1	0.463002
9.651683	0.1	0.467943
9.653350	0.1	0.471077
9.655017	0.1	0.471734
9.656683	0.1	0.469289
9.658350	0.1	0.464534
9.660017	0.1	0.460208
9.661683	0.1	0.459063
9.663350	0.1	0.461712
9.665017	0.1	0.466313
9.666683	0.1	0.470066
9.668350	0.1	0.470737
9.670017	0.1	0.467640
9.671683	0.1	0.462509
9.673350	0.1	0.458304
9.675017	0.1	0.456288
9.676683	0.1	0.455421
9.678350	0.1	0.454406
9.680017	0.1	0.453261
9.681683	0.1	0.453168
9.683350	0.1	0.455133
9.685017	0.1	0.458346
9.686683	0.1	0.460306
9.688350	0.1	0.459380
9.690017	0.1	0.456306
9.691683	0.1	0.452655
9.693350	0.1	0.449633
9.695017	0.1	0.448185
9.696683	0.1	0.448530
9.698350	0.1	0.450346
9.700017	0.1	0.453768
9.701683	0.1	0.458988
9.703350	0.1	0.464874
9.705017	0.1	0.469168
9.706683	0.1	0.470355
9.708350	0.1	0.468865
9.710017	0.1	0.466364
9.711683	0.1	0.464609
9.713350	0.1	0.464590
9.715017	0.1	0.465880
9.716683	0.1	0.466872
9.718350	0.1	0.466444
9.720017	0.1	0.465182
9.721683	0.1	0.463696
9.723350	0.1	0.461158
9.725017	0.1	0.456781
9.726683	0.1	0.451044
9.728350	0.1	0.445209
9.730017	0.1	0.440837
9.731683	0.1	0.439761
9.733350	0.1	0.443510
9.735017	0.1	0.451771
9.736683	0.1	0.461889
9.738350	0.1	0.470309
9.740017	0.1	0.474458
9.741683	0.1	0.474178
9.743350	0.1	0.471473
9.745017	0.1	0.468413
9.746683	0.1	0.465489
9.748350	0.1	0.462225
9.750017	0.1	0.458593
9.751683	0.1	0.455282
9.753350	0.1	0.453228
9.755017	0.1	0.453312
9.756683	0.1	0.455915
9.758350	0.1	0.460371
9.760017	0.1	0.464772
9.761683	0.1	0.466611
9.763350	0.1	0.464655
9.765017	0.1	0.460232
9.766683	0.1	0.456474
9.768350	0.1	0.455491
9.770017	0.1	0.456027
9.771683	0.1	0.455040
9.773350	0.1	0.451752
9.775017	0.1	0.448786
9.776683	0.1	0.449317
9.778350	0.1	0.454378
9.780017	0.1	0.462653
9.781683	0.1	0.471254
9.783350	0.1	0.477401
9.785017	0.1	0.480302
9.786683	0.1	0.480600
9.788350	0.1	0.479138
9.790017	0.1	0.477289
9.791683	0.1	0.476851
9.793350	0.1	0.478481
9.795017	0.1	0.481103
9.796683	0.1	0.483254
9.798350	0.1	0.484157
9.800017	0.1	0.483524
9.801683	0.1	0.481200
9.803350	0.1	0.477242
9.805017	0.1	0.472125
9.806683	0.1	0.467207
9.808350	0.1	0.464693
9.810017	0.1	0.465736
9.811683	0.1	0.469512
9.813350	0.1	0.474723
9.815017	0.1	0.480106
9.816683	0.1	0.484018
9.818350	0.1	0.485005
9.820017	0.1	0.482434
9.821683	0.1	0.476683
9.823350	0.1	0.469778
9.825017	0.1	0.465149
9.826683	0.1	0.465224
9.828350	0.1	0.469796
9.830017	0.1	0.477238
9.831683	0.1	0.486090
9.833350	0.1	0.494854
9.835017	0.1	0.501173
9.836683	0.1	0.503184
9.838350	0.1	0.501256
9.840017	0.1	0.496665
9.841683	0.1	0.490281
9.843350	0.1	0.483412
9.845017	0.1	0.477573
9.846683	0.1	0.473307
9.848350	0.1	0.470602
9.850017	0.1	0.470020
9.851683	0.1	0.472609
9.853350	0.1	0.477922
9.855017	0.1	0.483287
9.856683	0.1	0.486015
9.858350	0.1	0.485536
9.860017	0.1	0.483412
9.861683	0.1	0.481540
9.863350	0.1	0.480399
9.865017	0.1	0.479626
9.866683	0.1	0.479375
9.868350	0.1	0.480623
9.870017	0.1	0.483976
9.871683	0.1	0.488237
9.873350	0.1	0.491156
9.875017	0.1	0.491617
9.876683	0.1	0.490360
9.878350	0.1	0.488511
9.880017	0.1	0.486332
9.881683	0.1	0.483743
9.883350	0.1	0.481112
9.885017	0.1	0.479319
9.886683	0.1	0.478784
9.888350	0.1	0.478299
9.890017	0.1	0.476176
9.891683	0.1	0.472674
9.893350	0.1	0.469848
9.895017	0.1	0.469428
9.896683	0.1	0.472036
9.898350	0.1	0.477224
9.900017	0.1	0.483352
9.901683	0.1	0.488171
9.903350	0.1	0.490071
9.905017	0.1	0.489461
9.906683	0.1	0.488698
9.908350	0.1	0.489899
9.910017	0.1	0.492996
9.911683	0.1	0.495994
9.913350	0.1	0.496847
9.915017	0.1	0.495305
9.916683	0.1	0.492702
9.918350	0.1	0.490360
9.920017	0.1	0.488744
9.921683	0.1	0.487291
9.923350	0.1	0.485000
9.925017	0.1	0.482113
9.926683	0.1	0.479911
9.928350	0.1	0.478495
9.930017	0.1	0.476618
9.931683	0.1	0.473526
9.933350	0.1	0.469694
9.935017	0.1	0.465657
9.936683	0.1	0.460558
9.938350	0.1	0.453121
9.940017	0.1	0.444441
9.941683	0.1	0.437996
9.943350	0.1	0.436585
9.945017	0.1	0.440120
9.946683	0.1	0.446066
9.948350	0.1	0.451263
9.950017	0.1	0.453647
9.951683	0.1	0.452967
9.953350	0.1	0.450867
9.955017	0.1	0.449913
9.956683	0.1	0.451240
9.958350	0.1	0.453698
9.960017	0.1	0.456148
9.961683	0.1	0.458430
9.963350	0.1	0.459985
9.965017	0.1	0.459962
9.966683	0.1	0.458015
9.968350	0.1	0.454108
9.970017	0.1	0.448846
9.971683	0.1	0.443780
9.973350	0.1	0.440306
9.975017	0.1	0.438606
9.976683	0.1	0.438187
9.978350	0.1	0.438704
9.980017	0.1	0.439780
9.981683	0.1	0.440455
9.983350	0.1	0.439459
9.985017	0.1	0.436343
9.986683	0.1	0.431957
9.988350	0.1	0.427463
9.990017	0.1	0.423514
9.991683	0.1	0.419975
9.993350	0.1	0.416311
9.995017	0.1	0.412771
9.996683	0.1	0.409978
9.998350	0.1	0.407863
10.000017	0.1	0.406462
10.001683	0.1	0.406466
10.003350	0.1	0.408096
10.005017	0.1	0.410364
10.006683	0.1	0.411863
10.008350	0.1	0.411612
10.010017	0.1	0.409409
10.011683	0.1	0.406308
10.013350	0.1	0.403891
10.015017	0.1	0.402583
10.016683	0.1	0.401754
10.018350	0.1	0.400869
10.020017	0.1	0.399835
10.021683	0.1	0.399179
10.023350	0.1	0.399421
10.025017	0.1	0.399896
10.026683	0.1	0.399482
10.028350	0.1	0.398373
10.030017	0.1	0.397982
10.031683	0.1	0.398937
10.033350	0.1	0.399840
10.035017	0.1	0.399305
10.036683	0.1	0.398057
10.038350	0.1	0.397577
10.040017	0.1	0.398471
10.041683	0.1	0.400636
10.043350	0.1	0.403533
10.045017	0.1	0.406397
10.046683	0.1	0.408068
10.048350	0.1	0.407342
10.050017	0.1	0.404441
10.051683	0.1	0.401577
10.053350	0.1	0.400925
10.055017	0.1	0.402452
10.056683	0.1	0.403896
10.058350	0.1	0.402895
10.060017	0.1	0.399780
10.061683	0.1	0.397279
10.063350	0.1	0.397232
10.065017	0.1	0.399272
10.066683	0.1	0.401610
10.068350	0.1	0.402015
10.070017	0.1	0.399207
10.071683	0.1	0.393996
10.073350	0.1	0.389111
10.075017	0.1	0.387188
10.076683	0.1	0.388105
10.078350	0.1	0.389572
10.080017	0.1	0.389908
10.081683	0.1	0.388697
10.083350	0.1	0.386001
10.085017	0.1	0.382746
10.086683	0.1	0.380776
10.088350	0.1	0.381479
10.090017	0.1	0.384720
10.091683	0.1	0.389297
10.093350	0.1	0.394015
10.095017	0.1	0.398359
10.096683	0.1	0.402289
10.098350	0.1	0.405484
10.100017	0.1	0.407323
10.101683	0.1	0.407929
10.103350	0.1	0.408464
10.105017	0.1	0.409847
10.106683	0.1	0.411752
10.108350	0.1	0.413652
10.110017	0.1	0.415072
10.111683	0.1	0.414457
10.113350	0.1	0.410657
10.115017	0.1	0.405489
10.116683	0.1	0.402671
10.118350	0.1	0.404078
10.120017	0.1	0.407514
10.121683	0.1	0.408581
10.123350	0.1	0.404841
10.125017	0.1	0.397675
10.126683	0.1	0.390247
10.128350	0.1	0.384608
10.130017	0.1	0.381311
10.131683	0.1	0.380571
10.133350	0.1	0.382247
10.135017	0.1	0.385591
10.136683	0.1	0.389698
10.138350	0.1	0.393540
10.140017	0.1	0.395710
10.141683	0.1	0.395384
10.143350	0.1	0.393372
10.145017	0.1	0.391207
10.146683	0.1	0.389847
10.148350	0.1	0.389395
10.150017	0.1	0.388799
10.151683	0.1	0.386480
10.153350	0.1	0.382061
10.155017	0.1	0.377088
10.156683	0.1	0.373870
10.158350	0.1	0.373591
10.160017	0.1	0.375709
10.161683	0.1	0.379127
10.163350	0.1	0.383062
10.165017	0.1	0.387137
10.166683	0.1	0.391495
10.168350	0.1	0.396310
10.170017	0.1	0.400823
10.171683	0.1	0.403225
10.173350	0.1	0.401670
10.175017	0.1	0.396059
10.176683	0.1	0.389023
10.178350	0.1	0.384357
10.180017	0.1	0.383775
10.181683	0.1	0.385270
10.183350	0.1	0.385651
10.185017	0.1	0.383984
10.186683	0.1	0.381828
10.188350	0.1	0.381218
10.190017	0.1	0.382895
10.191683	0.1	0.385907
10.193350	0.1	0.388836
10.195017	0.1	0.391081
10.196683	0.1	0.392506
10.198350	0.1	0.392566
10.200017	0.1	0.390555
10.201683	0.1	0.386504
10.203350	0.1	0.381628
10.205017	0.1	0.377339
10.206683	0.1	0.374103
10.208350	0.1	0.372250
10.210017	0.1	0.372636
10.211683	0.1	0.375225
10.213350	0.1	0.378122
10.215017	0.1	0.378597
10.216683	0.1	0.375235
10.218350	0.1	0.369470
10.220017	0.1	0.364468
10.221683	0.1	0.362238
10.223350	0.1	0.362834
10.225017	0.1	0.365586
10.226683	0.1	0.369828
10.228350	0.1	0.374592
10.230017	0.1	0.378396
10.231683	0.1	0.380101
10.233350	0.1	0.380194
10.235017	0.1	0.380767
10.236683	0.1	0.383733
10.238350	0.1	0.389260
10.240017	0.1	0.395468
10.241683	0.1	0.399146
10.243350	0.1	0.397842
10.245017	0.1	0.391928
10.246683	0.1	0.383868
10.248350	0.1	0.376194
10.250017	0.1	0.370694
10.251683	0.1	0.367952
10.253350	0.1	0.367183
10.255017	0.1	0.367053
10.256683	0.1	0.366797
10.258350	0.1	0.366778
10.260017	0.1	0.367705
10.261683	0.1	0.369279
10.263350	0.1	0.370420
10.265017	0.1	0.370811
10.266683	0.1	0.370992
10.268350	0.1	0.370671
10.270017	0.1	0.368878
10.271683	0.1	0.366187
10.273350	0.1	0.365004
10.275017	0.1	0.367239
10.276683	0.1	0.371956
10.278350	0.1	0.376082
10.280017	0.1	0.377437
10.281683	0.1	0.375775
10.283350	0.1	0.371691
10.285017	0.1	0.366210
10.286683	0.1	0.360864
10.288350	0.1	0.357591
10.290017	0.1	0.358447
10.291683	0.1	0.364296
10.293350	0.1	0.373488
10.295017	0.1	0.382839
10.296683	0.1	0.389777
10.298350	0.1	0.393712
10.300017	0.1	0.395933
10.301683	0.1	0.398136
10.303350	0.1	0.400757
10.305017	0.1	0.402816
10.306683	0.1	0.403295
10.308350	0.1	0.402695
10.310017	0.1	0.403114
10.311683	0.1	0.406597
10.313350	0.1	0.412776
10.315017	0.1	0.419081
10.316683	0.1	0.423421
10.318350	0.1	0.425610
10.320017	0.1	0.426141
10.321683	0.1	0.425270
10.323350	0.1	0.423566
10.325017	0.1	0.421908
10.326683	0.1	0.420688
10.328350	0.1	0.420446
10.330017	0.1	0.422508
10.331683	0.1	0.427444
10.333350	0.1	0.433987
10.335017	0.1	0.440259
10.336683	0.1	0.444856
10.338350	0.1	0.446844
10.340017	0.1	0.446523
10.341683	0.1	0.445968
10.343350	0.1	0.447277
10.345017	0.1	0.450895
10.346683	0.1	0.456371
10.348350	0.1	0.462923
10.350017	0.1	0.469126
10.351683	0.1	0.474122
10.353350	0.1	0.478616
10.355017	0.1	0.483217
10.356683	0.1	0.487412
10.358350	0.1	0.490979
10.360017	0.1	0.494928
10.361683	0.1	0.500339
10.363350	0.1	0.506765
10.365017	0.1	0.512721
10.366683	0.1	0.518467
10.368350	0.1	0.526668
10.370017	0.1	0.538868
10.371683	0.1	0.552940
10.373350	0.1	0.565373
10.375017	0.1	0.574305
10.376683	0.1	0.579315
10.378350	0.1	0.580545
10.380017	0.1	0.579543
10.381683	0.1	0.579176
10.383350	0.1	0.581942
10.385017	0.1	0.589299
10.386683	0.1	0.601844
10.388350	0.1	0.618380
10.390017	0.1	0.635362
10.391683	0.1	0.649374
10.393350	0.1	0.659628
10.395017	0.1	0.667502
10.396683	0.1	0.675130
10.398350	0.1	0.684545
10.400017	0.1	0.696941
10.401683	0.1	0.712122
10.403350	0.1	0.728159
10.405017	0.1	0.742306
10.406683	0.1	0.753608
10.408350	0.1	0.763740
10.410017	0.1	0.774581
10.411683	0.1	0.786153
10.413350	0.1	0.797324
10.415017	0.1	0.807471
10.416683	0.1	0.816877
10.418350	0.1	0.826372
10.420017	0.1	0.836654
10.421683	0.1	0.847974
10.423350	0.1	0.860919
10.425017	0.1	0.876775
10.426683	0.1	0.896235
10.428350	0.1	0.918130
10.430017	0.1	0.939826
10.431683	0.1	0.959099
10.433350	0.1	0.975472
10.435017	0.1	0.989628
10.436683	0.1	1.002587
10.438350	0.1	1.015724
10.440017	0.1	1.030490
10.441683	0.1	1.047491
10.443350	0.1	1.066080
10.445017	0.1	1.084930
10.446683	0.1	1.103007
10.448350	0.1	1.120181
10.450017	0.1	1.136512
10.451683	0.1	1.151524
10.453350	0.1	1.165080
10.455017	0.1	1.178267
10.456683	0.1	1.192135
10.458350	0.1	1.206244
10.460017	0.1	1.219376
10.461683	0.1	1.230957
10.463350	0.1	1.241309
10.465017	0.1	1.251064
10.466683	0.1	1.260769
10.468350	0.1	1.271116
10.470017	0.1	1.282832
10.471683	0.1	1.295824
10.473350	0.1	1.309174
10.475017	0.1	1.322259
10.476683	0.1	1.335186
10.478350	0.1	1.347582
10.480017	0.1	1.357677
10.481683	0.1	1.363619
10.483350	0.1	1.365524
10.485017	0.1	1.365421
10.486683	0.1	1.365519
10.488350	0.1	1.367140
10.490017	0.1	1.370804
10.491683	0.1	1.376569
10.493350	0.1	1.383568
10.495017	0.1	1.389692
10.496683	0.1	1.393314
10.498350	0.1	1.394679
10.500017	0.1	1.394856
10.501683	0.1	1.394665
10.503350	0.1	1.394912
10.505017	0.1	1.395880
10.506683	0.1	1.396723
10.508350	0.1	1.397068
10.510017	0.1	1.397966
10.511683	0.1	1.399918
10.513350	0.1	1.401678
10.515017	0.1	1.402101
10.516683	0.1	1.401906
10.518350	0.1	1.402698
10.520017	0.1	1.405100
10.521683	0.1	1.408178
10.523350	0.1	1.410595
10.525017	0.1	1.411801
10.526683	0.1	1.412365
10.528350	0.1	1.413729
10.530017	0.1	1.416719
10.531683	0.1	1.419778
10.533350	0.1	1.419708
10.535017	0.1	1.414688
10.536683	0.1	1.406078
10.538350	0.1	1.397138
10.540017	0.1	1.390548
10.541683	0.1	1.387312
10.543350	0.1	1.386916
10.545017	0.1	1.387657
10.546683	0.1	1.387503
10.548350	0.1	1.385771
10.550017	0.1	1.383796
10.551683	0.1	1.383349
10.553350	0.1	1.384839
10.555017	0.1	1.387154
10.556683	0.1	1.388853
10.558350	0.1	1.389431
10.560017	0.1	1.389422
10.561683	0.1	1.389566
10.563350	0.1	1.390348
10.565017	0.1	1.392025
10.566683	0.1	1.394581
10.568350	0.1	1.397636
10.570017	0.1	1.400895
10.571683	0.1	1.404434
10.573350	0.1	1.407480
10.575017	0.1	1.407890
10.576683	0.1	1.404267
10.578350	0.1	1.398274
10.580017	0.1	1.393589
10.581683	0.1	1.392434
10.583350	0.1	1.394018
10.585017	0.1	1.396160
10.586683	0.1	1.397515
10.588350	0.1	1.398199
10.590017	0.1	1.398972
10.591683	0.1	1.399852
10.593350	0.1	1.399680
10.595017	0.1	1.397342
10.596683	0.1	1.392667
10.598350	0.1	1.386344
10.600017	0.1	1.379945
10.601683	0.1	1.376001
10.603350	0.1	1.376965
10.605017	0.1	1.383042
10.606683	0.1	1.391741
10.608350	0.1	1.399997
10.610017	0.1	1.405920
10.611683	0.1	1.408742
10.613350	0.1	1.408570
10.615017	0.1	1.406828
10.616683	0.1	1.405352
10.618350	0.1	1.404490
10.620017	0.1	1.403452
10.621683	0.1	1.402060
10.623350	0.1	1.400956
10.625017	0.1	1.400607
10.626683	0.1	1.400695
10.628350	0.1	1.400257
10.630017	0.1	1.398684
10.631683	0.1	1.396551
10.633350	0.1	1.395452
10.635017	0.1	1.397319
10.636683	0.1	1.403219
10.638350	0.1	1.412467
10.640017	0.1	1.422516
10.641683	0.1	1.429929
10.643350	0.1	1.432057
10.645017	0.1	1.428127
10.646683	0.1	1.419997
10.648350	0.1	1.411722
10.650017	0.1	1.406572
10.651683	0.1	1.404444
10.653350	0.1	1.403005
10.655017	0.1	1.400872
10.656683	0.1	1.398763
10.658350	0.1	1.397561
10.660017	0.1	1.396863
10.661683	0.1	1.396448
10.663350	0.1	1.396900
10.665017	0.1	1.397575
10.666683	0.1	1.395661
10.668350	0.1	1.388690
10.670017	0.1	1.377333
10.671683	0.1	1.364732
10.673350	0.1	1.353887
10.675017	0.1	1.345985
10.676683	0.1	1.339996
10.678350	0.1	1.334017
10.680017	0.1	1.327363
10.681683	0.1	1.320732
10.683350	0.1	1.314958
10.685017	0.1	1.310520
10.686683	0.1	1.307377
10.688350	0.1	1.304569
10.690017	0.1	1.300434
10.691683	0.1	1.293733
10.693350	0.1	1.284690
10.695017	0.1	1.274948
10.696683	0.1	1.266217
10.698350	0.1	1.258878
10.700017	0.1	1.252308
10.701683	0.1	1.246012
10.703350	0.1	1.239218
10.705017	0.1	1.230212
10.706683	0.1	1.218072
10.708350	0.1	1.204270
10.710017	0.1	1.190738
10.711683	0.1	1.177550
10.713350	0.1	1.164414
10.715017	0.1	1.152419
10.716683	0.1	1.142751
10.718350	0.1	1.135585
10.720017	0.1	1.130225
10.721683	0.1	1.125028
10.723350	0.1	1.117992
10.725017	0.1	1.108143
10.726683	0.1	1.096064
10.728350	0.1	1.083161
10.730017	0.1	1.070159
10.731683	0.1	1.056343
10.733350	0.1	1.040571
10.735017	0.1	1.022955
10.736683	0.1	1.005186
10.738350	0.1	0.989130
10.740017	0.1	0.975658
10.741683	0.1	0.964557
10.743350	0.1	0.954545
10.745017	0.1	0.944077
10.746683	0.1	0.932724
10.748350	0.1	0.920901
10.750017	0.1	0.908123
10.751683	0.1	0.892901
10.753350	0.1	0.874931
10.755017	0.1	0.856034
10.756683	0.1	0.838861
10.758350	0.1	0.825403
10.760017	0.1	0.815792
10.761683	0.1	0.808188
10.763350	0.1	0.800728
10.765017	0.1	0.793012
10.766683	0.1	0.785226
10.768350	0.1	0.777179
10.770017	0.1	0.768555
10.771683	0.1	0.759060
10.773350	0.1	0.748611
10.775017	0.1	0.737538
10.776683	0.1	0.726264
10.778350	0.1	0.715167
10.780017	0.1	0.704620
10.781683	0.1	0.694627
10.783350	0.1	0.684964
10.785017	0.1	0.675903
10.786683	0.1	0.667945
10.788350	0.1	0.661123
10.790017	0.1	0.654794
10.791683	0.1	0.647861
10.793350	0.1	0.639586
10.795017	0.1	0.630394
10.796683	0.1	0.621192
10.798350	0.1	0.612522
10.800017	0.1	0.605090
10.801683	0.1	0.599925
10.803350	0.1	0.597439
10.805017	0.1	0.597169
10.806683	0.1	0.597513
10.808350	0.1	0.595725
10.810017	0.1	0.589546
10.811683	0.1	0.579208
10.813350	0.1	0.567688
10.815017	0.1	0.558691
10.816683	0.1	0.553727
10.818350	0.1	0.551348
10.820017	0.1	0.549150
10.821683	0.1	0.545704
10.823350	0.1	0.540791
10.825017	0.1	0.534914
10.826683	0.1	0.529345
10.828350	0.1	0.525499
10.830017	0.1	0.523068
10.831683	0.1	0.520172
10.833350	0.1	0.515864
10.835017	0.1	0.510961
10.836683	0.1	0.507100
10.838350	0.1	0.505908
10.840017	0.1	0.507529
10.841683	0.1	0.509960
10.843350	0.1	0.511087
10.845017	0.1	0.510402
10.846683	0.1	0.508623
10.848350	0.1	0.506481
10.850017	0.1	0.503934
10.851683	0.1	0.501145
10.853350	0.1	0.499315
10.855017	0.1	0.498616
10.856683	0.1	0.497024
10.858350	0.1	0.493126
10.860017	0.1	0.488008
10.861683	0.1	0.483138
10.863350	0.1	0.478332
10.865017	0.1	0.473033
10.866683	0.1	0.468469
10.868350	0.1	0.467100
10.870017	0.1	0.470267
10.871683	0.1	0.477228
10.873350	0.1	0.485652
10.875017	0.1	0.492311
10.876683	0.1	0.494514
10.878350	0.1	0.492171
10.880017	0.1	0.488102
10.881683	0.1	0.485112
10.883350	0.1	0.483026
10.885017	0.1	0.480106
10.886683	0.1	0.476739
10.888350	0.1	0.475300
10.890017	0.1	0.476893
10.891683	0.1	0.480167
10.893350	0.1	0.483105
10.895017	0.1	0.484972
10.896683	0.1	0.486402
10.898350	0.1	0.488050
10.900017	0.1	0.489890
10.901683	0.1	0.491790
10.903350	0.1	0.493787
10.905017	0.1	0.495543
10.906683	0.1	0.496130
10.908350	0.1	0.494849
10.910017	0.1	0.492283
10.911683	0.1	0.490127
10.913350	0.1	0.489764
10.915017	0.1	0.491352
10.916683	0.1	0.494388
10.918350	0.1	0.498323
10.920017	0.1	0.501815
10.921683	0.1	0.503114
10.923350	0.1	0.502253
10.925017	0.1	0.501010
10.926683	0.1	0.500144
10.928350	0.1	0.498462
10.930017	0.1	0.495259
10.931683	0.1	0.491776
10.933350	0.1	0.489498
10.935017	0.1	0.488460
10.936683	0.1	0.487887
10.938350	0.1	0.487287
10.940017	0.1	0.486327
10.941683	0.1	0.484707
10.943350	0.1	0.482472
10.945017	0.1	0.479724
10.946683	0.1	0.476358
10.948350	0.1	0.472488
10.950017	0.1	0.468697
10.951683	0.1	0.465554
10.953350	0.1	0.463119
10.955017	0.1	0.460986
10.956683	0.1	0.459123
10.958350	0.1	0.458406
10.960017	0.1	0.459575
10.961683	0.1	0.461498
10.963350	0.1	0.461820
10.965017	0.1	0.460111
10.966683	0.1	0.458639
10.968350	0.1	0.459678
10.970017	0.1	0.463515
10.971683	0.1	0.468753
10.973350	0.1	0.473130
10.975017	0.1	0.474467
10.976683	0.1	0.471799
10.978350	0.1	0.466034
10.980017	0.1	0.459636
10.981683	0.1	0.455221
10.983350	0.1	0.453219
10.985017	0.1	0.451775
10.986683	0.1	0.449931
10.988350	0.1	0.449065
10.990017	0.1	0.450914
10.991683	0.1	0.455603
10.993350	0.1	0.461233
10.995017	0.1	0.465186
10.996683	0.1	0.466336
10.998350	0.1	0.465587
11.000017	0.1	0.464278
11.001683	0.1	0.462644
11.003350	0.1	0.460236
11.005017	0.1	0.457424
11.006683	0.1	0.455109
11.008350	0.1	0.453242
11.010017	0.1	0.450881
11.011683	0.1	0.447091
11.013350	0.1	0.441517
11.015017	0.1	0.435365
11.016683	0.1	0.431263
11.018350	0.1	0.431081
11.020017	0.1	0.434113
11.021683	0.1	0.437493
11.023350	0.1	0.438448
11.025017	0.1	0.436381
11.026683	0.1	0.432157
11.028350	0.1	0.426858
11.030017	0.1	0.421931
11.031683	0.1	0.418955
11.033350	0.1	0.418960
11.035017	0.1	0.422108
11.036683	0.1	0.427850
11.038350	0.1	0.435063
11.040017	0.1	0.441703
11.041683	0.1	0.445698
11.043350	0.1	0.446718
11.045017	0.1	0.445670
11.046683	0.1	0.443086
11.048350	0.1	0.439174
11.050017	0.1	0.434751
11.051683	0.1	0.431538
11.053350	0.1	0.430504
11.055017	0.1	0.430369
11.056683	0.1	0.429391
11.058350	0.1	0.427486
11.060017	0.1	0.424925
11.061683	0.1	0.421135
11.063350	0.1	0.416520
11.065017	0.1	0.413232
11.066683	0.1	0.412990
11.068350	0.1	0.415589
11.070017	0.1	0.419584
11.071683	0.1	0.423579
11.073350	0.1	0.427021
11.075017	0.1	0.429903
11.076683	0.1	0.432231
11.078350	0.1	0.434346
11.080017	0.1	0.437228
11.081683	0.1	0.441768
11.083350	0.1	0.447659
11.085017	0.1	0.453168
11.086683	0.1	0.456478
11.088350	0.1	0.457256
11.090017	0.1	0.456427
11.091683	0.1	0.455393
11.093350	0.1	0.455459
11.095017	0.1	0.456641
11.096683	0.1	0.457298
11.098350	0.1	0.455990
11.100017	0.1	0.453107
11.101683	0.1	0.450234
11.103350	0.1	0.448897
11.105017	0.1	0.449372
11.106683	0.1	0.450197
11.108350	0.1	0.450155
11.110017	0.1	0.449792
11.111683	0.1	0.450332
11.113350	0.1	0.452455
11.115017	0.1	0.455375
11.116683	0.1	0.456907
11.118350	0.1	0.455645
11.120017	0.1	0.452208
11.121683	0.1	0.448208
11.123350	0.1	0.444967
11.125017	0.1	0.442718
11.126683	0.1	0.440450
11.128350	0.1	0.437177
11.130017	0.1	0.433144
11.131683	0.1	0.429298
11.133350	0.1	0.426481
11.135017	0.1	0.425545
11.136683	0.1	0.427463
11.138350	0.1	0.432548
11.140017	0.1	0.439845
11.141683	0.1	0.447636
11.143350	0.1	0.454360
11.145017	0.1	0.458988
11.146683	0.1	0.461275
11.148350	0.1	0.461792
11.150017	0.1	0.461182
11.151683	0.1	0.459556
11.153350	0.1	0.456944
11.155017	0.1	0.453712
11.156683	0.1	0.450183
11.158350	0.1	0.446434
11.160017	0.1	0.442741
11.161683	0.1	0.439780
11.163350	0.1	0.438476
11.165017	0.1	0.439640
11.166683	0.1	0.443240
11.168350	0.1	0.448255
11.170017	0.1	0.453345
11.171683	0.1	0.457298
11.173350	0.1	0.459030
11.175017	0.1	0.458038
11.176683	0.1	0.455286
11.178350	0.1	0.452702
11.180017	0.1	0.451212
11.181683	0.1	0.450192
11.183350	0.1	0.448679
11.185017	0.1	0.446211
11.186683	0.1	0.443454
11.188350	0.1	0.442630
11.190017	0.1	0.445740
11.191683	0.1	0.452199
11.193350	0.1	0.459380
11.195017	0.1	0.464981
11.196683	0.1	0.467831
11.198350	0.1	0.467338
11.200017	0.1	0.463845
11.201683	0.1	0.458867
11.203350	0.1	0.454104
11.205017	0.1	0.451058
11.206683	0.1	0.450821
11.208350	0.1	0.452967
11.210017	0.1	0.455771
11.211683	0.1	0.458346
11.213350	0.1	0.461163
11.215017	0.1	0.464241
11.216683	0.1	0.466504
11.218350	0.1	0.466933
11.220017	0.1	0.465680
11.221683	0.1	0.463729
11.223350	0.1	0.461605
11.225017	0.1	0.459407
11.226683	0.1	0.458225
11.228350	0.1	0.460404
11.230017	0.1	0.467147
11.231683	0.1	0.476325
11.233350	0.1	0.484088
11.235017	0.1	0.488278
11.236683	0.1	0.488982
11.238350	0.1	0.487147
11.240017	0.1	0.483990
11.241683	0.1	0.480725
11.243350	0.1	0.478080
11.245017	0.1	0.476334
11.246683	0.1	0.475803
11.248350	0.1	0.477047
11.250017	0.1	0.479994
11.251683	0.1	0.483119
11.253350	0.1	0.484562
11.255017	0.1	0.484074
11.256683	0.1	0.482798
11.258350	0.1	0.481275
11.260017	0.1	0.479133
11.261683	0.1	0.476479
11.263350	0.1	0.474062
11.265017	0.1	0.472292
11.266683	0.1	0.471473
11.268350	0.1	0.471622
11.270017	0.1	0.471403
11.271683	0.1	0.469037
11.273350	0.1	0.464511
11.275017	0.1	0.459501
11.276683	0.1	0.455626
11.278350	0.1	0.453638
11.280017	0.1	0.453973
11.281683	0.1	0.457298
11.283350	0.1	0.463338
11.285017	0.1	0.469876
11.286683	0.1	0.474229
11.288350	0.1	0.474956
11.290017	0.1	0.471706
11.291683	0.1	0.465293
11.293350	0.1	0.458350
11.295017	0.1	0.454215
11.296683	0.1	0.454602
11.298350	0.1	0.458909
11.300017	0.1	0.465070
11.301683	0.1	0.470430
11.303350	0.1	0.472805
11.305017	0.1	0.471696
11.306683	0.1	0.468404
11.308350	0.1	0.464744
11.310017	0.1	0.461373
11.311683	0.1	0.457903
11.313350	0.1	0.454574
11.315017	0.1	0.452893
11.316683	0.1	0.454546
11.318350	0.1	0.459710
11.320017	0.1	0.466220
11.321683	0.1	0.471268
11.323350	0.1	0.474271
11.325017	0.1	0.476548
11.326683	0.1	0.478188
11.328350	0.1	0.477694
11.330017	0.1	0.474756
11.331683	0.1	0.471435
11.333350	0.1	0.470309
11.335017	0.1	0.472069
11.336683	0.1	0.475342
11.338350	0.1	0.478090
11.340017	0.1	0.478607
11.341683	0.1	0.476008
11.343350	0.1	0.470984
11.345017	0.1	0.465624
11.346683	0.1	0.461801
11.348350	0.1	0.460413
11.350017	0.1	0.461624
11.351683	0.1	0.464641
11.353350	0.1	0.468334
11.355017	0.1	0.472749
11.356683	0.1	0.478253
11.358350	0.1	0.483207
11.360017	0.1	0.484535
11.361683	0.1	0.480758
11.363350	0.1	0.473508
11.365017	0.1	0.465922
11.366683	0.1	0.460790
11.368350	0.1	0.460194
11.370017	0.1	0.463929
11.371683	0.1	0.468427
11.373350	0.1	0.470243
11.375017	0.1	0.469852
11.376683	0.1	0.470090
11.378350	0.1	0.472469
11.380017	0.1	0.476064
11.381683	0.1	0.478844
11.383350	0.1	0.479603
11.385017	0.1	0.478891
11.386683	0.1	0.478253
11.388350	0.1	0.478141
11.390017	0.1	0.477326
11.391683	0.1	0.475002
11.393350	0.1	0.471761
11.395017	0.1	0.468311
11.396683	0.1	0.465587
11.398350	0.1	0.464888
11.400017	0.1	0.466597
11.401683	0.1	0.469922
11.403350	0.1	0.473410
11.405017	0.1	0.475300
11.406683	0.1	0.474961
11.408350	0.1	0.473866
11.410017	0.1	0.473852
11.411683	0.1	0.474802
11.413350	0.1	0.475287
11.415017	0.1	0.474779
11.416683	0.1	0.473885
11.418350	0.1	0.473680
11.420017	0.1	0.475780
11.421683	0.1	0.480642
11.423350	0.1	0.485410
11.425017	0.1	0.486113
11.426683	0.1	0.481904
11.428350	0.1	0.475519
11.430017	0.1	0.470229
11.431683	0.1	0.467882
11.433350	0.1	0.469517
11.435017	0.1	0.475496
11.436683	0.1	0.484413
11.438350	0.1	0.493345
11.440017	0.1	0.499324
11.441683	0.1	0.500740
11.443350	0.1	0.498318
11.445017	0.1	0.494169
11.446683	0.1	0.489866
11.448350	0.1	0.486593
11.450017	0.1	0.485377
11.451683	0.1	0.485345
11.453350	0.1	0.483789
11.455017	0.1	0.479342
11.456683	0.1	0.473014
11.458350	0.1	0.466248
11.460017	0.1	0.460376
11.461683	0.1	0.457061
11.463350	0.1	0.457442
11.465017	0.1	0.460972
11.466683	0.1	0.465461
11.468350	0.1	0.468646
11.470017	0.1	0.469475
11.471683	0.1	0.468050
11.473350	0.1	0.465703
11.475017	0.1	0.464199
11.476683	0.1	0.463389
11.478350	0.1	0.461279
11.480017	0.1	0.457084
11.481683	0.1	0.452520
11.483350	0.1	0.449838
11.485017	0.1	0.449782
11.486683	0.1	0.451733
11.488350	0.1	0.454951
11.490017	0.1	0.458974
11.491683	0.1	0.462872
11.493350	0.1	0.465340
11.495017	0.1	0.465470
11.496683	0.1	0.463217
11.498350	0.1	0.459594
11.500017	0.1	0.456148
11.501683	0.1	0.453680
11.503350	0.1	0.451850
11.505017	0.1	0.450118
11.506683	0.1	0.448972
11.508350	0.1	0.449540
11.510017	0.1	0.451896
11.511683	0.1	0.454392
11.513350	0.1	0.454583
11.515017	0.1	0.451081
11.516683	0.1	0.444921
11.518350	0.1	0.438886
11.520017	0.1	0.435505
11.521683	0.1	0.435445
11.523350	0.1	0.437344
11.525017	0.1	0.439077
11.526683	0.1	0.438960
11.528350	0.1	0.436679
11.530017	0.1	0.433521
11.531683	0.1	0.430923
11.533350	0.1	0.429354
11.535017	0.1	0.428702
11.536683	0.1	0.428366
11.538350	0.1	0.427435
11.540017	0.1	0.425666
11.541683	0.1	0.423607
11.543350	0.1	0.421759
11.545017	0.1	0.420474
11.546683	0.1	0.419915
11.548350	0.1	0.419305
11.550017	0.1	0.416967
11.551683	0.1	0.412199
11.553350	0.1	0.406574
11.555017	0.1	0.403007
11.556683	0.1	0.403654
11.558350	0.1	0.408194
11.560017	0.1	0.414317
11.561683	0.1	0.420073
11.563350	0.1	0.424800
11.565017	0.1	0.427971
11.566683	0.1	0.428716
11.568350	0.1	0.427109
11.570017	0.1	0.425056
11.571683	0.1	0.424781
11.573350	0.1	0.426867
11.575017	0.1	0.430290
11.576683	0.1	0.434155
11.578350	0.1	0.438332
11.580017	0.1	0.442108
11.581683	0.1	0.443808
11.583350	0.1	0.442266
11.585017	0.1	0.437703
11.586683	0.1	0.431687
11.588350	0.1	0.426820
11.590017	0.1	0.425233
11.591683	0.1	0.426900
11.593350	0.1	0.429917
11.595017	0.1	0.432213
11.596683	0.1	0.432730
11.598350	0.1	0.431887
11.600017	0.1	0.431584
11.601683	0.1	0.433461
11.603350	0.1	0.436138
11.605017	0.1	0.435952
11.606683	0.1	0.431510
11.608350	0.1	0.425675
11.610017	0.1	0.422038
11.611683	0.1	0.421377
11.613350	0.1	0.422541
11.615017	0.1	0.424678
11.616683	0.1	0.427938
11.618350	0.1	0.432841
11.620017	0.1	0.438793
11.621683	0.1	0.443421
11.623350	0.1	0.444325
11.625017	0.1	0.441605
11.626683	0.1	0.437661
11.628350	0.1	0.434667
11.630017	0.1	0.433340
11.631683	0.1	0.433503
11.633350	0.1	0.434755
11.635017	0.1	0.436893
11.636683	0.1	0.440194
11.638350	0.1	0.444870
11.640017	0.1	0.450294
11.641683	0.1	0.455016
11.643350	0.1	0.457386
11.645017	0.1	0.456497
11.646683	0.1	0.453200
11.648350	0.1	0.449899
11.650017	0.1	0.448278
11.651683	0.1	0.447915
11.653350	0.1	0.447906
11.655017	0.1	0.448390
11.656683	0.1	0.449540
11.658350	0.1	0.450271
11.660017	0.1	0.448679
11.661683	0.1	0.443617
11.663350	0.1	0.435975
11.665017	0.1	0.428641
11.666683	0.1	0.424897
11.668350	0.1	0.426341
11.670017	0.1	0.432110
11.671683	0.1	0.439305
11.673350	0.1	0.444665
11.675017	0.1	0.446830
11.676683	0.1	0.446714
11.678350	0.1	0.446276
11.680017	0.1	0.447333
11.681683	0.1	0.450439
11.683350	0.1	0.454569
11.685017	0.1	0.457824
11.686683	0.1	0.458374
11.688350	0.1	0.454681
11.690017	0.1	0.446159
11.691683	0.1	0.435128
11.693350	0.1	0.426029
11.695017	0.1	0.421908
11.696683	0.1	0.423426
11.698350	0.1	0.429428
11.700017	0.1	0.437149
11.701683	0.1	0.443952
11.703350	0.1	0.448343
11.705017	0.1	0.449247
11.706683	0.1	0.446658
11.708350	0.1	0.442551
11.710017	0.1	0.439384
11.711683	0.1	0.437936
11.713350	0.1	0.437251
11.715017	0.1	0.436632
11.716683	0.1	0.436469
11.718350	0.1	0.436972
11.720017	0.1	0.437428
11.721683	0.1	0.437116
11.723350	0.1	0.436087
11.725017	0.1	0.434984
11.726683	0.1	0.434518
11.728350	0.1	0.434942
11.730017	0.1	0.436148
11.731683	0.1	0.438038
11.733350	0.1	0.440166
11.735017	0.1	0.441372
11.736683	0.1	0.440343
11.738350	0.1	0.436618
11.740017	0.1	0.431016
11.741683	0.1	0.424916
11.743350	0.1	0.419174
11.745017	0.1	0.413749
11.746683	0.1	0.408441
11.748350	0.1	0.404320
11.750017	0.1	0.403202
11.751683	0.1	0.405149
11.753350	0.1	0.408511
11.755017	0.1	0.412152
11.756683	0.1	0.415607
11.758350	0.1	0.418043
11.760017	0.1	0.418681
11.761683	0.1	0.418099
11.763350	0.1	0.418113
11.765017	0.1	0.419803
11.766683	0.1	0.422527
11.768350	0.1	0.425377
11.770017	0.1	0.428162
11.771683	0.1	0.430294
11.773350	0.1	0.430536
11.775017	0.1	0.428823
11.776683	0.1	0.426951
11.778350	0.1	0.426373
11.780017	0.1	0.426341
11.781683	0.1	0.425125
11.783350	0.1	0.421847
11.785017	0.1	0.416557
11.786683	0.1	0.410010
11.788350	0.1	0.404203
11.790017	0.1	0.401586
11.791683	0.1	0.402667
11.793350	0.1	0.405125
11.795017	0.1	0.406052
11.796683	0.1	0.404846
11.798350	0.1	0.403663
11.800017	0.1	0.405149
11.801683	0.1	0.410201
11.803350	0.1	0.417139
11.805017	0.1	0.422872
11.806683	0.1	0.425684
11.808350	0.1	0.426443
11.810017	0.1	0.426625
11.811683	0.1	0.426481
11.813350	0.1	0.425535
11.815017	0.1	0.424050
11.816683	0.1	0.423538
11.818350	0.1	0.425507
11.820017	0.1	0.429661
11.821683	0.1	0.433661
11.823350	0.1	0.434872
11.825017	0.1	0.432450
11.826683	0.1	0.427864
11.828350	0.1	0.423500
11.830017	0.1	0.420688
11.831683	0.1	0.418974
11.833350	0.1	0.417419
11.835017	0.1	0.415780
11.836683	0.1	0.414555
11.838350	0.1	0.414653
11.840017	0.1	0.416371
11.841683	0.1	0.418173
11.843350	0.1	0.418001
11.845017	0.1	0.415682
11.846683	0.1	0.413111
11.848350	0.1	0.412767
11.850017	0.1	0.416022
11.851683	0.1	0.422369
11.853350	0.1	0.429899
11.855017	0.1	0.436404
11.856683	0.1	0.440693
11.858350	0.1	0.443198
11.860017	0.1	0.444837
11.861683	0.1	0.445768
11.863350	0.1	0.446197
11.865017	0.1	0.447310
11.866683	0.1	0.449391
11.868350	0.1	0.450183
11.870017	0.1	0.447053
11.871683	0.1	0.440129
11.873350	0.1	0.432618
11.875017	0.1	0.428143
11.876683	0.1	0.427500
11.878350	0.1	0.428902
11.880017	0.1	0.430774
11.881683	0.1	0.432623
11.883350	0.1	0.434299
11.885017	0.1	0.436138
11.886683	0.1	0.439119
11.888350	0.1	0.443622
11.890017	0.1	0.448208
11.891683	0.1	0.450895
11.893350	0.1	0.451766
11.895017	0.1	0.452814
11.896683	0.1	0.455179
11.898350	0.1	0.457847
11.900017	0.1	0.459226
11.901683	0.1	0.458751
11.903350	0.1	0.456963
11.905017	0.1	0.455319
11.906683	0.1	0.455435
11.908350	0.1	0.457549
11.910017	0.1	0.460073
11.911683	0.1	0.460870
11.913350	0.1	0.458797
11.915017	0.1	0.454234
11.916683	0.1	0.448627
11.918350	0.1	0.443920
11.920017	0.1	0.442024
11.921683	0.1	0.444073
11.923350	0.1	0.449731
11.925017	0.1	0.457144
11.926683	0.1	0.463477
11.928350	0.1	0.466518
11.930017	0.1	0.466369
11.931683	0.1	0.464874
11.933350	0.1	0.463650
11.935017	0.1	0.463454
11.936683	0.1	0.464944
11.938350	0.1	0.468451
11.940017	0.1	0.473051
11.941683	0.1	0.477000
11.943350	0.1	0.479021
11.945017	0.1	0.478909
11.946683	0.1	0.477210
11.948350	0.1	0.474737
11.950017	0.1	0.472255
11.951683	0.1	0.470136
11.953350	0.1	0.468576
11.955017	0.1	0.468050
11.956683	0.1	0.468427
11.958350	0.1	0.468614
11.960017	0.1	0.468222
11.961683	0.1	0.468255
11.963350	0.1	0.469261
11.965017	0.1	0.470639
11.966683	0.1	0.472027
11.968350	0.1	0.473666
11.970017	0.1	0.475240
11.971683	0.1	0.475990
11.973350	0.1	0.475869
11.975017	0.1	0.475678
11.976683	0.1	0.476376
11.978350	0.1	0.478462
11.980017	0.1	0.481540
11.981683	0.1	0.484288
11.983350	0.1	0.485373
11.985017	0.1	0.484963
11.986683	0.1	0.484721
11.988350	0.1	0.486104
11.990017	0.1	0.489405
11.991683	0.1	0.493708
11.993350	0.1	0.496865
11.995017	0.1	0.496828
11.996683	0.1	0.493177
11.998350	0.1	0.487119
12.000017	0.1	0.480148
12.001683	0.1	0.473252
12.003350	0.1	0.467678
12.005017	0.1	0.465289
12.006683	0.1	0.467044
12.008350	0.1	0.471715
12.010017	0.1	0.476977
12.011683	0.1	0.481149
12.013350	0.1	0.483720
12.015017	0.1	0.485112
12.016683	0.1	0.485969
12.018350	0.1	0.486556
12.020017	0.1	0.486393
12.021683	0.1	0.484316
12.023350	0.1	0.480120
12.025017	0.1	0.475687
12.026683	0.1	0.472902
12.028350	0.1	0.472018
12.030017	0.1	0.472884
12.031683	0.1	0.476232
12.033350	0.1	0.482192
12.035017	0.1	0.488940
12.036683	0.1	0.494407
12.038350	0.1	0.497666
12.040017	0.1	0.498211
12.041683	0.1	0.496395
12.043350	0.1	0.493773
12.045017	0.1	0.491487
12.046683	0.1	0.489606
12.048350	0.1	0.488493
12.050017	0.1	0.489177
12.051683	0.1	0.492060
12.053350	0.1	0.496227
12.055017	0.1	0.499957
12.056683	0.1	0.501741
12.058350	0.1	0.501708
12.060017	0.1	0.501624
12.061683	0.1	0.502653
12.063350	0.1	0.504116
12.065017	0.1	0.504754
12.066683	0.1	0.504176
12.068350	0.1	0.502751
12.070017	0.1	0.501010
12.071683	0.1	0.499766
12.073350	0.1	0.500022
12.075017	0.1	0.502509
12.076683	0.1	0.506858
12.078350	0.1	0.510565
12.080017	0.1	0.511068
12.081683	0.1	0.509648
12.083350	0.1	0.510104
12.085017	0.1	0.514034
12.086683	0.1	0.519971
12.088350	0.1	0.525536
12.090017	0.1	0.528800
12.091683	0.1	0.529401
12.093350	0.1	0.529070
12.095017	0.1	0.530011
12.096683	0.1	0.533038
12.098350	0.1	0.537466
12.100017	0.1	0.542281
12.101683	0.1	0.546859
12.103350	0.1	0.550202
12.105017	0.1	0.550384
12.106683	0.1	0.546514
12.108350	0.1	0.540358
12.110017	0.1	0.534877
12.111683	0.1	0.531827
12.113350	0.1	0.531347
12.115017	0.1	0.532819
12.116683	0.1	0.535380
12.118350	0.1	0.538542
12.120017	0.1	0.542440
12.121683	0.1	0.546579
12.123350	0.1	0.549783
12.125017	0.1	0.551566
12.126683	0.1	0.552153
12.128350	0.1	0.552037
12.130017	0.1	0.551939
12.131683	0.1	0.552116
12.133350	0.1	0.551953
12.135017	0.1	0.551050
12.136683	0.1	0.550533
12.138350	0.1	0.552670
12.140017	0.1	0.558854
12.141683	0.1	0.567739
12.143350	0.1	0.576181
12.145017	0.1	0.581867
12.146683	0.1	0.584340
12.148350	0.1	0.584386
12.150017	0.1	0.583064
12.151683	0.1	0.581015
12.153350	0.1	0.578673
12.155017	0.1	0.576801
12.156683	0.1	0.576330
12.158350	0.1	0.577238
12.160017	0.1	0.578342
12.161683	0.1	0.578971
12.163350	0.1	0.579883
12.165017	0.1	0.581723
12.166683	0.1	0.584000
12.168350	0.1	0.586146
12.170017	0.1	0.588074
12.171683	0.1	0.589448
12.173350	0.1	0.589690
12.175017	0.1	0.589131
12.176683	0.1	0.589164
12.178350	0.1	0.590608
12.180017	0.1	0.592954
12.181683	0.1	0.595353
12.183350	0.1	0.597420
12.185017	0.1	0.599762
12.186683	0.1	0.603809
12.188350	0.1	0.609886
12.190017	0.1	0.616261
12.191683	0.1	0.621122
12.193350	0.1	0.624172
12.195017	0.1	0.625993
12.196683	0.1	0.627008
12.198350	0.1	0.627385
12.200017	0.1	0.626598
12.201683	0.1	0.623465
12.203350	0.1	0.618482
12.205017	0.1	0.614822
12.206683	0.1	0.614924
12.208350	0.1	0.617588
12.210017	0.1	0.619898
12.211683	0.1	0.620955
12.213350	0.1	0.622650
12.215017	0.1	0.627274
12.216683	0.1	0.635004
12.218350	0.1	0.643148
12.220017	0.1	0.648093
12.221683	0.1	0.648252
12.223350	0.1	0.645169
12.225017	0.1	0.642212
12.226683	0.1	0.642170
12.228350	0.1	0.645714
12.230017	0.1	0.651223
12.231683	0.1	0.655763
12.233350	0.1	0.657332
12.235017	0.1	0.656252
12.236683	0.1	0.654291
12.238350	0.1	0.653244
12.240017	0.1	0.654249
12.241683	0.1	0.657695
12.243350	0.1	0.663269
12.245017	0.1	0.669747
12.246683	0.1	0.675474
12.248350	0.1	0.679442
12.250017	0.1	0.681872
12.251683	0.1	0.684382
12.253350	0.1	0.689072
12.255017	0.1	0.696355
12.256683	0.1	0.704420
12.258350	0.1	0.711451
12.260017	0.1	0.717179
12.261683	0.1	0.721868
12.263350	0.1	0.725272
12.265017	0.1	0.727274
12.266683	0.1	0.728131
12.268350	0.1	0.727875
12.270017	0.1	0.726371
12.271683	0.1	0.724210
12.273350	0.1	0.722907
12.275017	0.1	0.723857
12.276683	0.1	0.727684
12.278350	0.1	0.734143
12.280017	0.1	0.741864
12.281683	0.1	0.748411
12.283350	0.1	0.751396
12.285017	0.1	0.749985
12.286683	0.1	0.745617
12.288350	0.1	0.740509
12.290017	0.1	0.735545
12.291683	0.1	0.731293
12.293350	0.1	0.729025
12.295017	0.1	0.728914
12.296683	0.1	0.729524
12.298350	0.1	0.730152
12.300017	0.1	0.732583
12.301683	0.1	0.739438
12.303350	0.1	0.750925
12.305017	0.1	0.764271
12.306683	0.1	0.775913
12.308350	0.1	0.783391
12.310017	0.1	0.786129
12.311683	0.1	0.785221
12.313350	0.1	0.782195
12.315017	0.1	0.778185
12.316683	0.1	0.774316
12.318350	0.1	0.771964
12.320017	0.1	0.772034
12.321683	0.1	0.774479
12.323350	0.1	0.778707
12.325017	0.1	0.784160
12.326683	0.1	0.790372
12.328350	0.1	0.797003
12.330017	0.1	0.803396
12.331683	0.1	0.807946
12.333350	0.1	0.809170
12.335017	0.1	0.807424
12.336683	0.1	0.804495
12.338350	0.1	0.802088
12.340017	0.1	0.800844
12.341683	0.1	0.800216
12.343350	0.1	0.799159
12.345017	0.1	0.796868
12.346683	0.1	0.793659
12.348350	0.1	0.791224
12.350017	0.1	0.790809
12.351683	0.1	0.792327
12.353350	0.1	0.795424
12.355017	0.1	0.799904
12.356683	0.1	0.805403
12.358350	0.1	0.811834
12.360017	0.1	0.819601
12.361683	0.1	0.828840
12.363350	0.1	0.838125
12.365017	0.1	0.844738
12.366683	0.1	0.846968
12.368350	0.1	0.845431
12.370017	0.1	0.842251
12.371683	0.1	0.840053
12.373350	0.1	0.841157
12.375017	0.1	0.846153
12.376683	0.1	0.853622
12.378350	0.1	0.861245
12.380017	0.1	0.866973
12.381683	0.1	0.869725
12.383350	0.1	0.869795
12.385017	0.1	0.868239
12.386683	0.1	0.866200
12.388350	0.1	0.865003
12.390017	0.1	0.865823
12.391683	0.1	0.868952
12.393350	0.1	0.873702
12.395017	0.1	0.878829
12.396683	0.1	0.883499
12.398350	0.1	0.887332
12.400017	0.1	0.889078
12.401683	0.1	0.887308
12.403350	0.1	0.882908
12.405017	0.1	0.878787
12.406683	0.1	0.876999
12.408350	0.1	0.877110
12.410017	0.1	0.877385
12.411683	0.1	0.877385
12.413350	0.1	0.878344
12.415017	0.1	0.880817
12.416683	0.1	0.883648
12.418350	0.1	0.885106
12.420017	0.1	0.884486
12.421683	0.1	0.883341
12.423350	0.1	0.884398
12.425017	0.1	0.888570
12.426683	0.1	0.893832
12.428350	0.1	0.897283
12.430017	0.1	0.897693
12.431683	0.1	0.895932
12.433350	0.1	0.893730
12.435017	0.1	0.892570
12.436683	0.1	0.893199
12.438350	0.1	0.895485
12.440017	0.1	0.898764
12.441683	0.1	0.902293
12.443350	0.1	0.905893
12.445017	0.1	0.909800
12.446683	0.1	0.913334
12.448350	0.1	0.914652
12.450017	0.1	0.912617
12.451683	0.1	0.908095
12.453350	0.1	0.902670
12.455017	0.1	0.896999
12.456683	0.1	0.891369
12.458350	0.1	0.886670
12.460017	0.1	0.884482
12.461683	0.1	0.886000
12.463350	0.1	0.890298
12.465017	0.1	0.894773
12.466683	0.1	0.897679
12.468350	0.1	0.898694
12.470017	0.1	0.897646
12.471683	0.1	0.894587
12.473350	0.1	0.890642
12.475017	0.1	0.886819
12.476683	0.1	0.882540
12.478350	0.1	0.877092
12.480017	0.1	0.871508
12.481683	0.1	0.867480
12.483350	0.1	0.865185
12.485017	0.1	0.863709
12.486683	0.1	0.862693
12.488350	0.1	0.862423
12.490017	0.1	0.862819
12.491683	0.1	0.862973
12.493350	0.1	0.861534
12.495017	0.1	0.857525
12.496683	0.1	0.851224
12.498350	0.1	0.844351
12.500017	0.1	0.838568
12.501683	0.1	0.833957
12.503350	0.1	0.829911
12.505017	0.1	0.827136
12.506683	0.1	0.826856
12.508350	0.1	0.829217
12.510017	0.1	0.833338
12.511683	0.1	0.837143
12.513350	0.1	0.837883
12.515017	0.1	0.834409
12.516683	0.1	0.827922
12.518350	0.1	0.820141
12.520017	0.1	0.811988
12.521683	0.1	0.803773
12.523350	0.1	0.795703
12.525017	0.1	0.788309
12.526683	0.1	0.782432
12.528350	0.1	0.778446
12.530017	0.1	0.775829
12.531683	0.1	0.773701
12.533350	0.1	0.771801
12.535017	0.1	0.770912
12.536683	0.1	0.772020
12.538350	0.1	0.775089
12.540017	0.1	0.779033
12.541683	0.1	0.782614
12.543350	0.1	0.784695
12.545017	0.1	0.783866
12.546683	0.1	0.779205
12.548350	0.1	0.771498
12.550017	0.1	0.763014
12.551683	0.1	0.756332
12.553350	0.1	0.752700
12.555017	0.1	0.750925
12.556683	0.1	0.749016
12.558350	0.1	0.746385
12.560017	0.1	0.743293
12.561683	0.1	0.739945
12.563350	0.1	0.737063
12.565017	0.1	0.735652
12.566683	0.1	0.735703
12.568350	0.1	0.735852
12.570017	0.1	0.734837
12.571683	0.1	0.733044
12.573350	0.1	0.731847
12.575017	0.1	0.731666
12.576683	0.1	0.731423
12.578350	0.1	0.729682
12.580017	0.1	0.725877
12.581683	0.1	0.720369
12.583350	0.1	0.713663
12.585017	0.1	0.706282
12.586683	0.1	0.699442
12.588350	0.1	0.694753
12.590017	0.1	0.693062
12.591683	0.1	0.694231
12.593350	0.1	0.697300
12.595017	0.1	0.700750
12.596683	0.1	0.703922
12.598350	0.1	0.707530
12.600017	0.1	0.711959
12.601683	0.1	0.716448
12.603350	0.1	0.719824
12.605017	0.1	0.721314
12.606683	0.1	0.721128
12.608350	0.1	0.719782
12.610017	0.1	0.717128
12.611683	0.1	0.712764
12.613350	0.1	0.706618
12.615017	0.1	0.699493
12.616683	0.1	0.693281
12.618350	0.1	0.689034
12.620017	0.1	0.685654
12.621683	0.1	0.681975
12.623350	0.1	0.678701
12.625017	0.1	0.677612
12.626683	0.1	0.679437
12.628350	0.1	0.682934
12.630017	0.1	0.686059
12.631683	0.1	0.687684
12.633350	0.1	0.687935
12.635017	0.1	0.687502
12.636683	0.1	0.686962
12.638350	0.1	0.686306
12.640017	0.1	0.685477
12.641683	0.1	0.685505
12.643350	0.1	0.687432
12.645017	0.1	0.690012
12.646683	0.1	0.690408
12.648350	0.1	0.687134
12.650017	0.1	0.681230
12.651683	0.1	0.674753
12.653350	0.1	0.669030
12.655017	0.1	0.664769
12.656683	0.1	0.663130
12.658350	0.1	0.665146
12.660017	0.1	0.670077
12.661683	0.1	0.675796
12.663350	0.1	0.680541
12.665017	0.1	0.683358
12.666683	0.1	0.683679
12.668350	0.1	0.681891
12.670017	0.1	0.679782
12.671683	0.1	0.679241
12.673350	0.1	0.680727
12.675017	0.1	0.682618
12.676683	0.1	0.682287
12.678350	0.1	0.678715
12.680017	0.1	0.673938
12.681683	0.1	0.671446
12.683350	0.1	0.673304
12.685017	0.1	0.678874
12.686683	0.1	0.685640
12.688350	0.1	0.690757
12.690017	0.1	0.692382
12.691683	0.1	0.690315
12.693350	0.1	0.685104
12.695017	0.1	0.677188
12.696683	0.1	0.667544
12.698350	0.1	0.658296
12.700017	0.1	0.651539
12.701683	0.1	0.647642
12.703350	0.1	0.645430
12.705017	0.1	0.644145
12.706683	0.1	0.644173
12.708350	0.1	0.645686
12.710017	0.1	0.647800
12.711683	0.1	0.649961
12.713350	0.1	0.652852
12.715017	0.1	0.657006
12.716683	0.1	0.661383
12.718350	0.1	0.664080
12.720017	0.1	0.664308
12.721683	0.1	0.662813
12.723350	0.1	0.660513
12.725017	0.1	0.657858
12.726683	0.1	0.654776
12.728350	0.1	0.651162
12.730017	0.1	0.647814
12.731683	0.1	0.645956
12.733350	0.1	0.645807
12.735017	0.1	0.646082
12.736683	0.1	0.644368
12.738350	0.1	0.638282
12.740017	0.1	0.627702
12.741683	0.1	0.615665
12.743350	0.1	0.606044
12.745017	0.1	0.600433
12.746683	0.1	0.598081
12.748350	0.1	0.597960
12.750017	0.1	0.599716
12.751683	0.1	0.603208
12.753350	0.1	0.607795
12.755017	0.1	0.612196
12.756683	0.1	0.615236
12.758350	0.1	0.616689
12.760017	0.1	0.617206
12.761683	0.1	0.617448
12.763350	0.1	0.617416
12.765017	0.1	0.616931
12.766683	0.1	0.615907
12.768350	0.1	0.613932
12.770017	0.1	0.610175
12.771683	0.1	0.604684
12.773350	0.1	0.599562
12.775017	0.1	0.597257
12.776683	0.1	0.597727
12.778350	0.1	0.598542
12.780017	0.1	0.597592
12.781683	0.1	0.594771
12.783350	0.1	0.590850
12.785017	0.1	0.586081
12.786683	0.1	0.580777
12.788350	0.1	0.576037
12.790017	0.1	0.573187
12.791683	0.1	0.572894
12.793350	0.1	0.574430
12.795017	0.1	0.576139
12.796683	0.1	0.577006
12.798350	0.1	0.577145
12.800017	0.1	0.576796
12.801683	0.1	0.575748
12.803350	0.1	0.574198
12.805017	0.1	0.573248
12.806683	0.1	0.573872
12.808350	0.1	0.575939
12.810017	0.1	0.578314
12.811683	0.1	0.579599
12.813350	0.1	0.579185
12.815017	0.1	0.577751
12.816683	0.1	0.576377
12.818350	0.1	0.574980
12.820017	0.1	0.572307
12.821683	0.1	0.568060
12.823350	0.1	0.563958
12.825017	0.1	0.562123
12.826683	0.1	0.563352
12.828350	0.1	0.566989
12.830017	0.1	0.571348
12.831683	0.1	0.574272
12.833350	0.1	0.574174
12.835017	0.1	0.571087
12.836683	0.1	0.566919
12.838350	0.1	0.564172
12.840017	0.1	0.564018
12.841683	0.1	0.565923
12.843350	0.1	0.568684
12.845017	0.1	0.571362
12.846683	0.1	0.573485
12.848350	0.1	0.574738
12.850017	0.1	0.575026
12.851683	0.1	0.574659
12.853350	0.1	0.574174
12.855017	0.1	0.574091
12.856683	0.1	0.574263
12.858350	0.1	0.573923
12.860017	0.1	0.573089
12.861683	0.1	0.572712
12.863350	0.1	0.573015
12.865017	0.1	0.572880
12.866683	0.1	0.571427
12.868350	0.1	0.569662
12.870017	0.1	0.569150
12.871683	0.1	0.569718
12.873350	0.1	0.570160
12.875017	0.1	0.569951
12.876683	0.1	0.569243
12.878350	0.1	0.568838
12.880017	0.1	0.569667
12.881683	0.1	0.571841
12.883350	0.1	0.574924
12.885017	0.1	0.578375
12.886683	0.1	0.581010
12.888350	0.1	0.581150
12.890017	0.1	0.578081
12.891683	0.1	0.573327
12.893350	0.1	0.569359
12.895017	0.1	0.566440
12.896683	0.1	0.562668
12.898350	0.1	0.557685
12.900017	0.1	0.553615
12.901683	0.1	0.552321
12.903350	0.1	0.553736
12.905017	0.1	0.556540
12.906683	0.1	0.559585
12.908350	0.1	0.562910
12.910017	0.1	0.567036
12.911683	0.1	0.571725
12.913350	0.1	0.576265
12.915017	0.1	0.580675
12.916683	0.1	0.585457
12.918350	0.1	0.590072
12.920017	0.1	0.592894
12.921683	0.1	0.593178
12.923350	0.1	0.591679
12.925017	0.1	0.589262
12.926683	0.1	0.587068
12.928350	0.1	0.586994
12.930017	0.1	0.589658
12.931683	0.1	0.593062
12.933350	0.1	0.594761
12.935017	0.1	0.594091
12.936683	0.1	0.591851
12.938350	0.1	0.589080
12.940017	0.1	0.586482
12.941683	0.1	0.584600
12.943350	0.1	0.584186
12.945017	0.1	0.585667
12.946683	0.1	0.588126
12.948350	0.1	0.589741
12.950017	0.1	0.589341
12.951683	0.1	0.587003
12.953350	0.1	0.583800
12.955017	0.1	0.581215
12.956683	0.1	0.579390
12.958350	0.1	0.577248
12.960017	0.1	0.575078
12.961683	0.1	0.574337
12.963350	0.1	0.574910
12.965017	0.1	0.575013
12.966683	0.1	0.573504
12.968350	0.1	0.571138
12.970017	0.1	0.569811
12.971683	0.1	0.570794
12.973350	0.1	0.573639
12.975017	0.1	0.577196
12.976683	0.1	0.581318
12.978350	0.1	0.586351
12.980017	0.1	0.591744
12.981683	0.1	0.596400
12.983350	0.1	0.599492
12.985017	0.1	0.600549
12.986683	0.1	0.600028
12.988350	0.1	0.599590
12.990017	0.1	0.600461
12.991683	0.1	0.601774
12.993350	0.1	0.601746
12.995017	0.1	0.600037
12.996683	0.1	0.597523
12.998350	0.1	0.594505
13.000017	0.1	0.590421
13.001683	0.1	0.584712
13.003350	0.1	0.577937
13.005017	0.1	0.572298
13.006683	0.1	0.569979
13.008350	0.1	0.570826
13.010017	0.1	0.572726
13.011683	0.1	0.574021
13.013350	0.1	0.574230
13.015017	0.1	0.573513
13.016683	0.1	0.573136
13.018350	0.1	0.575008
13.020017	0.1	0.579520
13.021683	0.1	0.584847
13.023350	0.1	0.588414
13.025017	0.1	0.588363
13.026683	0.1	0.584298
13.028350	0.1	0.577862
13.030017	0.1	0.571855
13.031683	0.1	0.568065
13.033350	0.1	0.566826
13.035017	0.1	0.567995
13.036683	0.1	0.571171
13.038350	0.1	0.575506
13.040017	0.1	0.580135
13.041683	0.1	0.584661
13.043350	0.1	0.589052
13.045017	0.1	0.592833
13.046683	0.1	0.594873
13.048350	0.1	0.594491
13.050017	0.1	0.592000
13.051683	0.1	0.588391
13.053350	0.1	0.585215
13.055017	0.1	0.583958
13.056683	0.1	0.584889
13.058350	0.1	0.587194
13.060017	0.1	0.589779
13.061683	0.1	0.591772
13.063350	0.1	0.592987
13.065017	0.1	0.593886
13.066683	0.1	0.594985
13.068350	0.1	0.596163
13.070017	0.1	0.596084
13.071683	0.1	0.593294
13.073350	0.1	0.588251
13.075017	0.1	0.582859
13.076683	0.1	0.578514
13.078350	0.1	0.575953
13.080017	0.1	0.575935
13.081683	0.1	0.578482
13.083350	0.1	0.582547
13.085017	0.1	0.587506
13.086683	0.1	0.593206
13.088350	0.1	0.599101
13.090017	0.1	0.605094
13.091683	0.1	0.611534
13.093350	0.1	0.617667
13.095017	0.1	0.621951
13.096683	0.1	0.623963
13.098350	0.1	0.624727
13.100017	0.1	0.625034
13.101683	0.1	0.624065
13.103350	0.1	0.620792
13.105017	0.1	0.616205
13.106683	0.1	0.612503
13.108350	0.1	0.610743
13.110017	0.1	0.610650
13.111683	0.1	0.611753
13.113350	0.1	0.613686
13.115017	0.1	0.616163
13.116683	0.1	0.619339
13.118350	0.1	0.623185
13.120017	0.1	0.626720
13.121683	0.1	0.629663
13.123350	0.1	0.633495
13.125017	0.1	0.638585
13.126683	0.1	0.643171
13.128350	0.1	0.646310
13.130017	0.1	0.648592
13.131683	0.1	0.650021
13.133350	0.1	0.649313
13.135017	0.1	0.645523
13.136683	0.1	0.639833
13.138350	0.1	0.634934
13.140017	0.1	0.633248
13.141683	0.1	0.636238
13.143350	0.1	0.643679
13.145017	0.1	0.653174
13.146683	0.1	0.661863
13.148350	0.1	0.668485
13.150017	0.1	0.673304
13.151683	0.1	0.676401
13.153350	0.1	0.676834
13.155017	0.1	0.673938
13.156683	0.1	0.669183
13.158350	0.1	0.665640
13.160017	0.1	0.665248
13.161683	0.1	0.667572
13.163350	0.1	0.670855
13.165017	0.1	0.673067
13.166683	0.1	0.672732
13.168350	0.1	0.670040
13.170017	0.1	0.666818
13.171683	0.1	0.665202
13.173350	0.1	0.666794
13.175017	0.1	0.671614
13.176683	0.1	0.677654
13.178350	0.1	0.682599
13.180017	0.1	0.685249
13.181683	0.1	0.685696
13.183350	0.1	0.685640
13.185017	0.1	0.687269
13.186683	0.1	0.690827
13.188350	0.1	0.694124
13.190017	0.1	0.694976
13.191683	0.1	0.693561
13.193350	0.1	0.691875
13.195017	0.1	0.691591
13.196683	0.1	0.693086
13.198350	0.1	0.695866
13.200017	0.1	0.698958
13.201683	0.1	0.701034
13.203350	0.1	0.701044
13.205017	0.1	0.699144
13.206683	0.1	0.696960
13.208350	0.1	0.696331
13.210017	0.1	0.697491
13.211683	0.1	0.699298
13.213350	0.1	0.700816
13.215017	0.1	0.701365
13.216683	0.1	0.700499
13.218350	0.1	0.698897
13.220017	0.1	0.697263
13.221683	0.1	0.694515
13.223350	0.1	0.689384
13.225017	0.1	0.683577
13.226683	0.1	0.680778
13.228350	0.1	0.682133
13.230017	0.1	0.684783
13.231683	0.1	0.684890
13.233350	0.1	0.681137
13.235017	0.1	0.675377
13.236683	0.1	0.670664
13.238350	0.1	0.669174
13.240017	0.1	0.671037
13.241683	0.1	0.674021
13.243350	0.1	0.675889
13.245017	0.1	0.677123
13.246683	0.1	0.679968
13.248350	0.1	0.685262
13.250017	0.1	0.691614
13.251683	0.1	0.697132
13.253350	0.1	0.700722
13.255017	0.1	0.702348
13.256683	0.1	0.702888
13.258350	0.1	0.703274
13.260017	0.1	0.703656
13.261683	0.1	0.703428
13.263350	0.1	0.702008
13.265017	0.1	0.699828
13.266683	0.1	0.698287
13.268350	0.1	0.698157
13.270017	0.1	0.698790
13.271683	0.1	0.699502
13.273350	0.1	0.700555
13.275017	0.1	0.701877
13.276683	0.1	0.702781
13.278350	0.1	0.704015
13.280017	0.1	0.707717
13.281683	0.1	0.714813
13.283350	0.1	0.724033
13.285017	0.1	0.733333
13.286683	0.1	0.741612
13.288350	0.1	0.748788
13.290017	0.1	0.755219
13.291683	0.1	0.761617
13.293350	0.1	0.768560
13.295017	0.1	0.776448
13.296683	0.1	0.785748
13.298350	0.1	0.796113
13.300017	0.1	0.806414
13.301683	0.1	0.815750
13.303350	0.1	0.823839
13.305017	0.1	0.831210
13.306683	0.1	0.839238
13.308350	0.1	0.849529
13.310017	0.1	0.862763
13.311683	0.1	0.878200
13.313350	0.1	0.894885
13.315017	0.1	0.912384
13.316683	0.1	0.929721
13.318350	0.1	0.945255
13.320017	0.1	0.958503
13.321683	0.1	0.970704
13.323350	0.1	0.983481
13.325017	0.1	0.998243
13.326683	0.1	1.016557
13.328350	0.1	1.039105
13.330017	0.1	1.063929
13.331683	0.1	1.088176
13.333350	0.1	1.111194
13.335017	0.1	1.133708
13.336683	0.1	1.155557
13.338350	0.1	1.176493
13.340017	0.1	1.197699
13.341683	0.1	1.221364
13.343350	0.1	1.249430
13.345017	0.1	1.282464
13.346683	0.1	1.319237
13.348350	0.1	1.357319
13.350017	0.1	1.394399
13.351683	0.1	1.429366
13.353350	0.1	1.462698
13.355017	0.1	1.496184
13.356683	0.1	1.531639
13.358350	0.1	1.569521
13.360017	0.1	1.608906
13.361683	0.1	1.648166
13.363350	0.1	1.685922
13.365017	0.1	1.722332
13.366683	0.1	1.759380
13.368350	0.1	1.799334
13.370017	0.1	1.842943
13.371683	0.1	1.889314
13.373350	0.1	1.937808
13.375017	0.1	1.989258
13.376683	0.1	2.044407
13.378350	0.1	2.102433
13.380017	0.1	2.161497
13.381683	0.1	2.219630
13.383350	0.1	2.275254
13.385017	0.1	2.328116
13.386683	0.1	2.379902
13.388350	0.1	2.433322
13.390017	0.1	2.490478
13.391683	0.1	2.551614
13.393350	0.1	2.615866
13.395017	0.1	2.683043
13.396683	0.1	2.753357
13.398350	0.1	2.825670
13.400017	0.1	2.898318
13.401683	0.1	2.971785
13.403350	0.1	3.048731
13.405017	0.1	3.131242
13.406683	0.1	3.219182
13.408350	0.1	3.310614
13.410017	0.1	3.402825
13.411683	0.1	3.493680
13.413350	0.1	3.582593
13.415017	0.1	3.670123
13.416683	0.1	3.757235
13.418350	0.1	3.845245
13.420017	0.1	3.935751
13.421683	0.1	4.029009
13.423350	0.1	4.122509
13.425017	0.1	4.213345
13.426683	0.1	4.301993
13.428350	0.1	4.391535
13.430017	0.1	4.484225
13.431683	0.1	4.580887
13.433350	0.1	4.681582
13.435017	0.1	4.784381
13.436683	0.1	4.886054
13.438350	0.1	4.985430
13.440017	0.1	5.083610
13.441683	0.1	5.181124
13.443350	0.1	5.277372
13.445017	0.1	5.371580
13.446683	0.1	5.462710
13.448350	0.1	5.549607
13.450017	0.1	5.632006
13.451683	0.1	5.710684
13.453350	0.1	5.786777
13.455017	0.1	5.861046
13.456683	0.1	5.933042
13.458350	0.1	6.001289
13.460017	0.1	6.065364
13.461683	0.1	6.126706
13.463350	0.1	6.186445
13.465017	0.1	6.244290
13.466683	0.1	6.299783
13.468350	0.1	6.352956
13.470017	0.1	6.404081
13.471683	0.1	6.453702
13.473350	0.1	6.502024
13.475017	0.1	6.548092
13.476683	0.1	6.590369
13.478350	0.1	6.628092
13.480017	0.1	6.661471
13.481683	0.1	6.691315
13.483350	0.1	6.718403
13.485017	0.1	6.742380
13.486683	0.1	6.762301
13.488350	0.1	6.778324
13.490017	0.1	6.791758
13.491683	0.1	6.803642
13.493350	0.1	6.813812
13.495017	0.1	6.821160
13.496683	0.1	6.824560
13.498350	0.1	6.823535
13.500017	0.1	6.818995
13.501683	0.1	6.813258
13.503350	0.1	6.808485
13.505017	0.1	6.805109
13.506683	0.1	6.802110
13.508350	0.1	6.798138
13.510017	0.1	6.792024
13.511683	0.1	6.783200
13.513350	0.1	6.771684
13.515017	0.1	6.757420
13.516683	0.1	6.740447
13.518350	0.1	6.721118
13.520017	0.1	6.699557
13.521683	0.1	6.675543
13.523350	0.1	6.649252
13.525017	0.1	6.621201
13.526683	0.1	6.591524
13.528350	0.1	6.560367
13.530017	0.1	6.528571
13.531683	0.1	6.497474
13.533350	0.1	6.467924
13.535017	0.1	6.439020
13.536683	0.1	6.408161
13.538350	0.1	6.372952
13.540017	0.1	6.333059
13.541683	0.1	6.289957
13.543350	0.1	6.244308
13.545017	0.1	6.194739
13.546683	0.1	6.140554
13.548350	0.1	6.084116
13.550017	0.1	6.028451
13.551683	0.1	5.973419
13.553350	0.1	5.916147
13.555017	0.1	5.854252
13.556683	0.1	5.787327
13.558350	0.1	5.716453
13.560017	0.1	5.643126
13.561683	0.1	5.568741
13.563350	0.1	5.494640
13.565017	0.1	5.421820
13.566683	0.1	5.350430
13.568350	0.1	5.279328
13.570017	0.1	5.205977
13.571683	0.1	5.127937
13.573350	0.1	5.044788
13.575017	0.1	4.957663
13.576683	0.1	4.867483
13.578350	0.1	4.774886
13.580017	0.1	4.680925
13.581683	0.1	4.586522
13.583350	0.1	4.491839
13.585017	0.1	4.396825
13.586683	0.1	4.301840
13.588350	0.1	4.207273
13.590017	0.1	4.113005
13.591683	0.1	4.018871
13.593350	0.1	3.925399
13.595017	0.1	3.832984
13.596683	0.1	3.740555
13.598350	0.1	3.646170
13.600017	0.1	3.549103
13.601683	0.1	3.450825
13.603350	0.1	3.353464
13.605017	0.1	3.257706
13.606683	0.1	3.163060
13.608350	0.1	3.069313
13.610017	0.1	2.976605
13.611683	0.1	2.884879
13.613350	0.1	2.794070
13.615017	0.1	2.704496
13.616683	0.1	2.616746
13.618350	0.1	2.531363
13.620017	0.1	2.448866
13.621683	0.1	2.370211
13.623350	0.1	2.296637
13.625017	0.1	2.227831
13.626683	0.1	2.161050
13.628350	0.1	2.093478
13.630017	0.1	2.024253
13.631683	0.1	1.954227
13.633350	0.1	1.885258
13.635017	0.1	1.819171
13.636683	0.1	1.756898
13.638350	0.1	1.698257
13.640017	0.1	1.642369
13.641683	0.1	1.588864
13.643350	0.1	1.538452
13.645017	0.1	1.491690
13.646683	0.1	1.448011
13.648350	0.1	1.406325
13.650017	0.1	1.366087
13.651683	0.1	1.327465
13.653350	0.1	1.290678
13.655017	0.1	1.255595
13.656683	0.1	1.221700
13.658350	0.1	1.188517
13.660017	0.1	1.156190
13.661683	0.1	1.125382
13.663350	0.1	1.096595
13.665017	0.1	1.069326
13.666683	0.1	1.042075
13.668350	0.1	1.013991
13.670017	0.1	0.986257
13.671683	0.1	0.960566
13.673350	0.1	0.937050
13.675017	0.1	0.914996
13.676683	0.1	0.894214
13.678350	0.1	0.874917
13.680017	0.1	0.857799
13.681683	0.1	0.843718
13.683350	0.1	0.832411
13.685017	0.1	0.822460
13.686683	0.1	0.812830
13.688350	0.1	0.803457
13.690017	0.1	0.794339
13.691683	0.1	0.785296
13.693350	0.1	0.776327
13.695017	0.1	0.767317
13.696683	0.1	0.758120
13.698350	0.1	0.749640
13.700017	0.1	0.743349
13.701683	0.1	0.738902
13.703350	0.1	0.734404
13.705017	0.1	0.729230
13.706683	0.1	0.724234
13.708350	0.1	0.719465
13.710017	0.1	0.713514
13.711683	0.1	0.705272
13.713350	0.1	0.694622
13.715017	0.1	0.681984
13.716683	0.1	0.669267
13.718350	0.1	0.660187
13.720017	0.1	0.657495
13.721683	0.1	0.660308
13.723350	0.1	0.664666
13.725017	0.1	0.666468
13.726683	0.1	0.663865
13.728350	0.1	0.657677
13.730017	0.1	0.650091
13.731683	0.1	0.643125
13.733350	0.1	0.637933
13.735017	0.1	0.634957
13.736683	0.1	0.633923
13.738350	0.1	0.633877
13.740017	0.1	0.633821
13.741683	0.1	0.632782
13.743350	0.1	0.629812
13.745017	0.1	0.625108
13.746683	0.1	0.620033
13.748350	0.1	0.615963
13.750017	0.1	0.613770
13.751683	0.1	0.613434
13.753350	0.1	0.613490
13.755017	0.1	0.612028
13.756683	0.1	0.608680
13.758350	0.1	0.605038
13.760017	0.1	0.602915
13.761683	0.1	0.602501
13.763350	0.1	0.602417
13.765017	0.1	0.601504
13.766683	0.1	0.599977
13.768350	0.1	0.598142
13.770017	0.1	0.595734
13.771683	0.1	0.593034
13.773350	0.1	0.590705
13.775017	0.1	0.588377
13.776683	0.1	0.584940
13.778350	0.1	0.580377
13.780017	0.1	0.576703
13.781683	0.1	0.576321
13.783350	0.1	0.579525
13.785017	0.1	0.583925
13.786683	0.1	0.586091
13.788350	0.1	0.584312
13.790017	0.1	0.579706
13.791683	0.1	0.574682
13.793350	0.1	0.571734
13.795017	0.1	0.572461
13.796683	0.1	0.575623
13.798350	0.1	0.577527
13.800017	0.1	0.575590
13.801683	0.1	0.570416
13.803350	0.1	0.564177
13.805017	0.1	0.558300
13.806683	0.1	0.553438
13.808350	0.1	0.550277
13.810017	0.1	0.548838
13.811683	0.1	0.548162
13.813350	0.1	0.547501
13.815017	0.1	0.546514
13.816683	0.1	0.544512
13.818350	0.1	0.540884
13.820017	0.1	0.536097
13.821683	0.1	0.531734
13.823350	0.1	0.529480
13.825017	0.1	0.529569
13.826683	0.1	0.530765
13.828350	0.1	0.531748
13.830017	0.1	0.531496
13.831683	0.1	0.529573
13.833350	0.1	0.526709
13.835017	0.1	0.524269
13.836683	0.1	0.522863
13.838350	0.1	0.521946
13.840017	0.1	0.520851
13.841683	0.1	0.519669
13.843350	0.1	0.518695
13.845017	0.1	0.518155
13.846683	0.1	0.518137
13.848350	0.1	0.518290
13.850017	0.1	0.518616
13.851683	0.1	0.519850
13.853350	0.1	0.522221
13.855017	0.1	0.524800
13.856683	0.1	0.526230
13.858350	0.1	0.525503
13.860017	0.1	0.522505
13.861683	0.1	0.518253
13.863350	0.1	0.514113
13.865017	0.1	0.510914
13.866683	0.1	0.508912
13.868350	0.1	0.507599
13.870017	0.1	0.506220
13.871683	0.1	0.505070
13.873350	0.1	0.505196
13.875017	0.1	0.507166
13.876683	0.1	0.510798
13.878350	0.1	0.514835
13.880017	0.1	0.516842
13.881683	0.1	0.514816
13.883350	0.1	0.509224
13.885017	0.1	0.502691
13.886683	0.1	0.497806
13.888350	0.1	0.495841
13.890017	0.1	0.497238
13.891683	0.1	0.502029
13.893350	0.1	0.509419
13.895017	0.1	0.517149
13.896683	0.1	0.522244
13.898350	0.1	0.522924
13.900017	0.1	0.519380
13.901683	0.1	0.513266
13.903350	0.1	0.507236
13.905017	0.1	0.503613
13.906683	0.1	0.502863
13.908350	0.1	0.504437
13.910017	0.1	0.508027
13.911683	0.1	0.513028
13.913350	0.1	0.518439
13.915017	0.1	0.523874
13.916683	0.1	0.529406
13.918350	0.1	0.534565
13.920017	0.1	0.538779
13.921683	0.1	0.542137
13.923350	0.1	0.544619
13.925017	0.1	0.545480
13.926683	0.1	0.543864
13.928350	0.1	0.539585
13.930017	0.1	0.533224
13.931683	0.1	0.525671
13.933350	0.1	0.518500
13.935017	0.1	0.514397
13.936683	0.1	0.515333
13.938350	0.1	0.520665
13.940017	0.1	0.528023
13.941683	0.1	0.534672
13.943350	0.1	0.538374
13.945017	0.1	0.538258
13.946683	0.1	0.534868
13.948350	0.1	0.529573
13.950017	0.1	0.524130
13.951683	0.1	0.520144
13.953350	0.1	0.518728
13.955017	0.1	0.520097
13.956683	0.1	0.523007
13.958350	0.1	0.525387
13.960017	0.1	0.526127
13.961683	0.1	0.525638
13.963350	0.1	0.524968
13.965017	0.1	0.525285
13.966683	0.1	0.527310
13.968350	0.1	0.530491
13.970017	0.1	0.533322
13.971683	0.1	0.534803
13.973350	0.1	0.534994
13.975017	0.1	0.534453
13.976683	0.1	0.533988
13.978350	0.1	0.534286
13.980017	0.1	0.535049
13.981683	0.1	0.535129
13.983350	0.1	0.533862
13.985017	0.1	0.531804
13.986683	0.1	0.529638
13.988350	0.1	0.527222
13.990017	0.1	0.524488
13.991683	0.1	0.522588
13.993350	0.1	0.523212
13.995017	0.1	0.526891
13.996683	0.1	0.532628
13.998350	0.1	0.538942
14.000017	0.1	0.544563
14.001683	0.1	0.548582
14.003350	0.1	0.550300
14.005017	0.1	0.549252
14.006683	0.1	0.546202
14.008350	0.1	0.543371
14.010017	0.1	0.543022
14.011683	0.1	0.545881
14.013350	0.1	0.550384
14.015017	0.1	0.553695
14.016683	0.1	0.554295
14.018350	0.1	0.553373
14.020017	0.1	0.552847
14.021683	0.1	0.552810
14.023350	0.1	0.552745
14.025017	0.1	0.553536
14.026683	0.1	0.556400
14.028350	0.1	0.561108
14.030017	0.1	0.566249
14.031683	0.1	0.570924
14.033350	0.1	0.575529
14.035017	0.1	0.580619
14.036683	0.1	0.586058
14.038350	0.1	0.591408
14.040017	0.1	0.596028
14.041683	0.1	0.599036
14.043350	0.1	0.600060
14.045017	0.1	0.599665
14.046683	0.1	0.599045
14.048350	0.1	0.599222
14.050017	0.1	0.600195
14.051683	0.1	0.601267
14.053350	0.1	0.601839
14.055017	0.1	0.601644
14.056683	0.1	0.601206
14.058350	0.1	0.602170
14.060017	0.1	0.606524
14.061683	0.1	0.614515
14.063350	0.1	0.624037
14.065017	0.1	0.633127
14.066683	0.1	0.641360
14.068350	0.1	0.648350
14.070017	0.1	0.653290
14.071683	0.1	0.655991
14.073350	0.1	0.656941
14.075017	0.1	0.657393
14.076683	0.1	0.659390
14.078350	0.1	0.664215
14.080017	0.1	0.670869
14.081683	0.1	0.677076
14.083350	0.1	0.681281
14.085017	0.1	0.682818
14.086683	0.1	0.681295
14.088350	0.1	0.677900
14.090017	0.1	0.676257
14.091683	0.1	0.678990
14.093350	0.1	0.684736
14.095017	0.1	0.690795
14.096683	0.1	0.696802
14.098350	0.1	0.704015
14.100017	0.1	0.712536
14.101683	0.1	0.720867
14.103350	0.1	0.728182
14.105017	0.1	0.735214
14.106683	0.1	0.742301
14.108350	0.1	0.748392
14.110017	0.1	0.752173
14.111683	0.1	0.753216
14.113350	0.1	0.752392
14.115017	0.1	0.751521
14.116683	0.1	0.752220
14.118350	0.1	0.754930
14.120017	0.1	0.758953
14.121683	0.1	0.763303
14.123350	0.1	0.767563
14.125017	0.1	0.772071
14.126683	0.1	0.777207
14.128350	0.1	0.782455
14.130017	0.1	0.786944
14.131683	0.1	0.790926
14.133350	0.1	0.795745
14.135017	0.1	0.802139
14.136683	0.1	0.809203
14.138350	0.1	0.815191
14.140017	0.1	0.818945
14.141683	0.1	0.820509
14.143350	0.1	0.820956
14.145017	0.1	0.821743
14.146683	0.1	0.824160
14.148350	0.1	0.828966
14.150017	0.1	0.835913
14.151683	0.1	0.843448
14.153350	0.1	0.848840
14.155017	0.1	0.849515
14.156683	0.1	0.845194
14.158350	0.1	0.837888
14.160017	0.1	0.829748
14.161683	0.1	0.821897
14.163350	0.1	0.815103
14.165017	0.1	0.810423
14.166683	0.1	0.808532
14.168350	0.1	0.808621
14.170017	0.1	0.808570
14.171683	0.1	0.806614
14.173350	0.1	0.803298
14.175017	0.1	0.801547
14.176683	0.1	0.803471
14.178350	0.1	0.807773
14.180017	0.1	0.811657
14.181683	0.1	0.814321
14.183350	0.1	0.816868
14.185017	0.1	0.820146
14.186683	0.1	0.823974
14.188350	0.1	0.827806
14.190017	0.1	0.831122
14.191683	0.1	0.832812
14.193350	0.1	0.831233
14.195017	0.1	0.825427
14.196683	0.1	0.815871
14.198350	0.1	0.804458
14.200017	0.1	0.794120
14.201683	0.1	0.787582
14.203350	0.1	0.785282
14.205017	0.1	0.785068
14.206683	0.1	0.784742
14.208350	0.1	0.783759
14.210017	0.1	0.782590
14.211683	0.1	0.781459
14.213350	0.1	0.779522
14.215017	0.1	0.775415
14.216683	0.1	0.768919
14.218350	0.1	0.760909
14.220017	0.1	0.751778
14.221683	0.1	0.741868
14.223350	0.1	0.732816
14.225017	0.1	0.726236
14.226683	0.1	0.722366
14.228350	0.1	0.721170
14.230017	0.1	0.722203
14.231683	0.1	0.723605
14.233350	0.1	0.723302
14.235017	0.1	0.720485
14.236683	0.1	0.715358
14.238350	0.1	0.708690
14.240017	0.1	0.701980
14.241683	0.1	0.696462
14.243350	0.1	0.691698
14.245017	0.1	0.686306
14.246683	0.1	0.679893
14.248350	0.1	0.673579
14.250017	0.1	0.669174
14.251683	0.1	0.667740
14.253350	0.1	0.668545
14.255017	0.1	0.669220
14.256683	0.1	0.667032
14.258350	0.1	0.661039
14.260017	0.1	0.653504
14.261683	0.1	0.648019
14.263350	0.1	0.645905
14.265017	0.1	0.645178
14.266683	0.1	0.642464
14.268350	0.1	0.635367
14.270017	0.1	0.624200
14.271683	0.1	0.611837
14.273350	0.1	0.601234
14.275017	0.1	0.593788
14.276683	0.1	0.590105
14.278350	0.1	0.590025
14.280017	0.1	0.591609
14.281683	0.1	0.592102
14.283350	0.1	0.590575
14.285017	0.1	0.588573
14.286683	0.1	0.587907
14.288350	0.1	0.588601
14.290017	0.1	0.589481
14.291683	0.1	0.589038
14.293350	0.1	0.585862
14.295017	0.1	0.579944
14.296683	0.1	0.573443
14.298350	0.1	0.569173
14.300017	0.1	0.568391
14.301683	0.1	0.570500
14.303350	0.1	0.573937
14.305017	0.1	0.576540
14.306683	0.1	0.576745
14.308350	0.1	0.575306
14.310017	0.1	0.574668
14.311683	0.1	0.576125
14.313350	0.1	0.578556
14.315017	0.1	0.579846
14.316683	0.1	0.578277
14.318350	0.1	0.573206
14.320017	0.1	0.565895
14.321683	0.1	0.559189
14.323350	0.1	0.555059
14.325017	0.1	0.553420
14.326683	0.1	0.553983
14.328350	0.1	0.556926
14.330017	0.1	0.561569
14.331683	0.1	0.566645
14.333350	0.1	0.570999
14.335017	0.1	0.573047
14.336683	0.1	0.571366
14.338350	0.1	0.566663
14.340017	0.1	0.561504
14.341683	0.1	0.557750
14.343350	0.1	0.555674
14.345017	0.1	0.554859
14.346683	0.1	0.554970
14.348350	0.1	0.556372
14.350017	0.1	0.559511
14.351683	0.1	0.563404
14.353350	0.1	0.566021
14.355017	0.1	0.566286
14.356683	0.1	0.564652
14.358350	0.1	0.562072
14.360017	0.1	0.559310
14.361683	0.1	0.557178
14.363350	0.1	0.556447
14.365017	0.1	0.557550
14.366683	0.1	0.560666
14.368350	0.1	0.565299
14.370017	0.1	0.570030
14.371683	0.1	0.573662
14.373350	0.1	0.576219
14.375017	0.1	0.577956
14.376683	0.1	0.578412
14.378350	0.1	0.577802
14.380017	0.1	0.578254
14.381683	0.1	0.581793
14.383350	0.1	0.587543
14.385017	0.1	0.592372
14.386683	0.1	0.593662
14.388350	0.1	0.591134
14.390017	0.1	0.587101
14.391683	0.1	0.584438
14.393350	0.1	0.583851
14.395017	0.1	0.584596
14.396683	0.1	0.586458
14.398350	0.1	0.589848
14.400017	0.1	0.595045
14.401683	0.1	0.601262
14.403350	0.1	0.606989
14.405017	0.1	0.611707
14.406683	0.1	0.615986
14.408350	0.1	0.620093
14.410017	0.1	0.623325
14.411683	0.1	0.624331
14.413350	0.1	0.622715
14.415017	0.1	0.620205
14.416683	0.1	0.619008
14.418350	0.1	0.619465
14.420017	0.1	0.620768
14.421683	0.1	0.622948
14.423350	0.1	0.626189
14.425017	0.1	0.629276
14.426683	0.1	0.630640
14.428350	0.1	0.630477
14.430017	0.1	0.630557
14.431683	0.1	0.632149
14.433350	0.1	0.634566
14.435017	0.1	0.635837
14.436683	0.1	0.635027
14.438350	0.1	0.633239
14.440017	0.1	0.632484
14.441683	0.1	0.634249
14.443350	0.1	0.639050
14.445017	0.1	0.646329
14.446683	0.1	0.654259
14.448350	0.1	0.660662
14.450017	0.1	0.664811
14.451683	0.1	0.667814
14.453350	0.1	0.671633
14.455017	0.1	0.678059
14.456683	0.1	0.687195
14.458350	0.1	0.696736
14.460017	0.1	0.704257
14.461683	0.1	0.709570
14.463350	0.1	0.713901
14.465017	0.1	0.718082
14.466683	0.1	0.722110
14.468350	0.1	0.725668
14.470017	0.1	0.728490
14.471683	0.1	0.730366
14.473350	0.1	0.731642
14.475017	0.1	0.733701
14.476683	0.1	0.738380
14.478350	0.1	0.746530
14.480017	0.1	0.756900
14.481683	0.1	0.767219
14.483350	0.1	0.776155
14.485017	0.1	0.783773
14.486683	0.1	0.790679
14.488350	0.1	0.797436
14.490017	0.1	0.804896
14.491683	0.1	0.814316
14.493350	0.1	0.826162
14.495017	0.1	0.839010
14.496683	0.1	0.850596
14.498350	0.1	0.859881
14.500017	0.1	0.867727
14.501683	0.1	0.876263
14.503350	0.1	0.887588
14.505017	0.1	0.902214
14.506683	0.1	0.918861
14.508350	0.1	0.935788
14.510017	0.1	0.952031
14.511683	0.1	0.967756
14.513350	0.1	0.983817
14.515017	0.1	1.000497
14.516683	0.1	1.016962
14.518350	0.1	1.032380
14.520017	0.1	1.046932
14.521683	0.1	1.061764
14.523350	0.1	1.078332
14.525017	0.1	1.097289
14.526683	0.1	1.118477
14.528350	0.1	1.141983
14.530017	0.1	1.167879
14.531683	0.1	1.195031
14.533350	0.1	1.221839
14.535017	0.1	1.247660
14.536683	0.1	1.272783
14.538350	0.1	1.298045
14.540017	0.1	1.324737
14.541683	0.1	1.353663
14.543350	0.1	1.384802
14.545017	0.1	1.417599
14.546683	0.1	1.450661
14.548350	0.1	1.482558
14.550017	0.1	1.513814
14.551683	0.1	1.546470
14.553350	0.1	1.581083
14.555017	0.1	1.616268
14.556683	0.1	1.650965
14.558350	0.1	1.685377
14.560017	0.1	1.720325
14.561683	0.1	1.756544
14.563350	0.1	1.794281
14.565017	0.1	1.833579
14.566683	0.1	1.874617
14.568350	0.1	1.917486
14.570017	0.1	1.961901
14.571683	0.1	2.007415
14.573350	0.1	2.054162
14.575017	0.1	2.102815
14.576683	0.1	2.153497
14.578350	0.1	2.205488
14.580017	0.1	2.258336
14.581683	0.1	2.312502
14.583350	0.1	2.367953
14.585017	0.1	2.423055
14.586683	0.1	2.476340
14.588350	0.1	2.528965
14.590017	0.1	2.584155
14.591683	0.1	2.644267
14.593350	0.1	2.708794
14.595017	0.1	2.774689
14.596683	0.1	2.838857
14.598350	0.1	2.900148
14.600017	0.1	2.959222
14.601683	0.1	3.017806
14.603350	0.1	3.077746
14.605017	0.1	3.139540
14.606683	0.1	3.202027
14.608350	0.1	3.263624
14.610017	0.1	3.322866
14.611683	0.1	3.378112
14.613350	0.1	3.428492
14.615017	0.1	3.474886
14.616683	0.1	3.519077
14.618350	0.1	3.563124
14.620017	0.1	3.609862
14.621683	0.1	3.662002
14.623350	0.1	3.719679
14.625017	0.1	3.779689
14.626683	0.1	3.837496
14.628350	0.1	3.889869
14.630017	0.1	3.935606
14.631683	0.1	3.974955
14.633350	0.1	4.008664
14.635017	0.1	4.037432
14.636683	0.1	4.063011
14.638350	0.1	4.088939
14.640017	0.1	4.118425
14.641683	0.1	4.151952
14.643350	0.1	4.187697
14.645017	0.1	4.223278
14.646683	0.1	4.256177
14.648350	0.1	4.283991
14.650017	0.1	4.306030
14.651683	0.1	4.323446
14.653350	0.1	4.337169
14.655017	0.1	4.347446
14.656683	0.1	4.355055
14.658350	0.1	4.361821
14.660017	0.1	4.369556
14.661683	0.1	4.377957
14.663350	0.1	4.384434
14.665017	0.1	4.386944
14.666683	0.1	4.385840
14.668350	0.1	4.382674
14.670017	0.1	4.378390
14.671683	0.1	4.372499
14.673350	0.1	4.363465
14.675017	0.1	4.350352
14.676683	0.1	4.333630
14.678350	0.1	4.314207
14.680017	0.1	4.292200
14.681683	0.1	4.267078
14.683350	0.1	4.239073
14.685017	0.1	4.209382
14.686683	0.1	4.178626
14.688350	0.1	4.146732
14.690017	0.1	4.114034
14.691683	0.1	4.080590
14.693350	0.1	4.045614
14.695017	0.1	4.008743
14.696683	0.1	3.970698
14.698350	0.1	3.932463
14.700017	0.1	3.894656
14.701683	0.1	3.857180
14.703350	0.1	3.819293
14.705017	0.1	3.780304
14.706683	0.1	3.739856
14.708350	0.1	3.697933
14.710017	0.1	3.654719
14.711683	0.1	3.610128
14.713350	0.1	3.563724
14.715017	0.1	3.515296
14.716683	0.1	3.465554
14.718350	0.1	3.415942
14.720017	0.1	3.367448
14.721683	0.1	3.320104
14.723350	0.1	3.274041
14.725017	0.1	3.230069
14.726683	0.1	3.188755
14.728350	0.1	3.149845
14.730017	0.1	3.112443
14.731683	0.1	3.074999
14.733350	0.1	3.035925
14.735017	0.1	2.994747
14.736683	0.1	2.952847
14.738350	0.1	2.912614
14.740017	0.1	2.875039
14.741683	0.1	2.838853
14.743350	0.1	2.802201
14.745017	0.1	2.764487
14.746683	0.1	2.726908
14.748350	0.1	2.691578
14.750017	0.1	2.659825
14.751683	0.1	2.631857
14.753350	0.1	2.607140
14.755017	0.1	2.583959
14.756683	0.1	2.560071
14.758350	0.1	2.534911
14.760017	0.1	2.510203
14.761683	0.1	2.487837
14.763350	0.1	2.467823
14.765017	0.1	2.448317
14.766683	0.1	2.427008
14.768350	0.1	2.403092
14.770017	0.1	2.377769
14.771683	0.1	2.352959
14.773350	0.1	2.330388
14.775017	0.1	2.311501
14.776683	0.1	2.296828
14.778350	0.1	2.285442
14.780017	0.1	2.275570
14.781683	0.1	2.266071
14.783350	0.1	2.256786
14.785017	0.1	2.247412
14.786683	0.1	2.237447
14.788350	0.1	2.227225
14.790017	0.1	2.217372
14.791683	0.1	2.207588
14.793350	0.1	2.196836
14.795017	0.1	2.184887
14.796683	0.1	2.173204
14.798350	0.1	2.163583
14.800017	0.1	2.156156
14.801683	0.1	2.149162
14.803350	0.1	2.139923
14.805017	0.1	2.126633
14.806683	0.1	2.110461
14.808350	0.1	2.095047
14.810017	0.1	2.083355
14.811683	0.1	2.075615
14.813350	0.1	2.070381
14.815017	0.1	2.066074
14.816683	0.1	2.061119
14.818350	0.1	2.054237
14.820017	0.1	2.045240
14.821683	0.1	2.034544
14.823350	0.1	2.022381
14.825017	0.1	2.009114
14.826683	0.1	1.995871
14.828350	0.1	1.983964
14.830017	0.1	1.972974
14.831683	0.1	1.960429
14.833350	0.1	1.944951
14.835017	0.1	1.928322
14.836683	0.1	1.913114
14.838350	0.1	1.899386
14.840017	0.1	1.884950
14.841683	0.1	1.868373
14.843350	0.1	1.850682
14.845017	0.1	1.833960
14.846683	0.1	1.818892
14.848350	0.1	1.803772
14.850017	0.1	1.786510
14.851683	0.1	1.767343
14.853350	0.1	1.748246
14.855017	0.1	1.730658
14.856683	0.1	1.715166
14.858350	0.1	1.701838
14.860017	0.1	1.690271
14.861683	0.1	1.680236
14.863350	0.1	1.671473
14.865017	0.1	1.662672
14.866683	0.1	1.651612
14.868350	0.1	1.636888
14.870017	0.1	1.619486
14.871683	0.1	1.601614
14.873350	0.1	1.584385
14.875017	0.1	1.567290
14.876683	0.1	1.548962
14.878350	0.1	1.528682
14.880017	0.1	1.507164
14.881683	0.1	1.485306
14.883350	0.1	1.463243
14.885017	0.1	1.441287
14.886683	0.1	1.420123
14.888350	0.1	1.399647
14.890017	0.1	1.379596
14.891683	0.1	1.361053
14.893350	0.1	1.345524
14.895017	0.1	1.333426
14.896683	0.1	1.324369
14.898350	0.1	1.317533
14.900017	0.1	1.311614
14.901683	0.1	1.304843
14.903350	0.1	1.294841
14.905017	0.1	1.279917
14.906683	0.1	1.260731
14.908350	0.1	1.239092
14.910017	0.1	1.216247
14.911683	0.1	1.194021
14.913350	0.1	1.175529
14.915017	0.1	1.162700
14.916683	0.1	1.154291
14.918350	0.1	1.146877
14.920017	0.1	1.137247
14.921683	0.1	1.124693
14.923350	0.1	1.111054
14.925017	0.1	1.098081
14.926683	0.1	1.085647
14.928350	0.1	1.073056
14.930017	0.1	1.060613
14.931683	0.1	1.049172
14.933350	0.1	1.038811
14.935017	0.1	1.028893
14.936683	0.1	1.018778
14.938350	0.1	1.007598
14.940017	0.1	0.993833
14.941683	0.1	0.977167
14.943350	0.1	0.960790
14.945017	0.1	0.949362
14.946683	0.1	0.944627
14.948350	0.1	0.945316
14.950017	0.1	0.949865
14.951683	0.1	0.956366
14.953350	0.1	0.961768
14.955017	0.1	0.963383
14.956683	0.1	0.960384
14.958350	0.1	0.953493
14.960017	0.1	0.944128
14.961683	0.1	0.934135
14.963350	0.1	0.925581
14.965017	0.1	0.920040
14.966683	0.1	0.917534
14.968350	0.1	0.916142
14.970017	0.1	0.913604
14.971683	0.1	0.909856
14.973350	0.1	0.907062
14.975017	0.1	0.906656
14.976683	0.1	0.907551
14.978350	0.1	0.907797
14.980017	0.1	0.906927
14.981683	0.1	0.905544
14.983350	0.1	0.903578
14.985017	0.1	0.900538
14.986683	0.1	0.896635
14.988350	0.1	0.893008
14.990017	0.1	0.891127
14.991683	0.1	0.891648
14.993350	0.1	0.893604
14.995017	0.1	0.895206
14.996683	0.1	0.895876
14.998350	0.1	0.896803
15.000017	0.1	0.899001
15.001683	0.1	0.901781
15.003350	0.1	0.903346
15.005017	0.1	0.902480
15.006683	0.1	0.899648
15.008350	0.1	0.896184
15.010017	0.1	0.893050
15.011683	0.1	0.890866
15.013350	0.1	0.890051
15.015017	0.1	0.890382
15.016683	0.1	0.890936
15.018350	0.1	0.891415
15.020017	0.1	0.892528
15.021683	0.1	0.894438
15.023350	0.1	0.896342
15.025017	0.1	0.897967
15.026683	0.1	0.899858
15.028350	0.1	0.902694
15.030017	0.1	0.907006
15.031683	0.1	0.911904
15.033350	0.1	0.914540
15.035017	0.1	0.913665
15.036683	0.1	0.912417
15.038350	0.1	0.915416
15.040017	0.1	0.923732
15.041683	0.1	0.933832
15.043350	0.1	0.941386
15.045017	0.1	0.945157
15.046683	0.1	0.946084
15.048350	0.1	0.944561
15.050017	0.1	0.940706
15.051683	0.1	0.936068
15.053350	0.1	0.933609
15.055017	0.1	0.935486
15.056683	0.1	0.940957
15.058350	0.1	0.947011
15.060017	0.1	0.951448
15.061683	0.1	0.954634
15.063350	0.1	0.958671
15.065017	0.1	0.965432
15.066683	0.1	0.974461
15.068350	0.1	0.982997
15.070017	0.1	0.988850
15.071683	0.1	0.992231
15.073350	0.1	0.994592
15.075017	0.1	0.997176
15.076683	0.1	1.001158
15.078350	0.1	1.008031
15.080017	0.1	1.018750
15.081683	0.1	1.032692
15.083350	0.1	1.048124
15.085017	0.1	1.063151
15.086683	0.1	1.076395
15.088350	0.1	1.087347
15.090017	0.1	1.095883
15.091683	0.1	1.102104
15.093350	0.1	1.107156
15.095017	0.1	1.112781
15.096683	0.1	1.120148
15.098350	0.1	1.129964
15.100017	0.1	1.142696
15.101683	0.1	1.157587
15.103350	0.1	1.172079
15.105017	0.1	1.183567
15.106683	0.1	1.192037
15.108350	0.1	1.200028
15.110017	0.1	1.209802
15.111683	0.1	1.221583
15.113350	0.1	1.234515
15.115017	0.1	1.247670
15.116683	0.1	1.260513
15.118350	0.1	1.272815
15.120017	0.1	1.284042
15.121683	0.1	1.294082
15.123350	0.1	1.304792
15.125017	0.1	1.318725
15.126683	0.1	1.336383
15.128350	0.1	1.356392
15.130017	0.1	1.377994
15.131683	0.1	1.401585
15.133350	0.1	1.426777
15.135017	0.1	1.451881
15.136683	0.1	1.475834
15.138350	0.1	1.499229
15.140017	0.1	1.522987
15.141683	0.1	1.547299
15.143350	0.1	1.572100
15.145017	0.1	1.597228
15.146683	0.1	1.621987
15.148350	0.1	1.645316
15.150017	0.1	1.666779
15.151683	0.1	1.687538
15.153350	0.1	1.709796
15.155017	0.1	1.735063
15.156683	0.1	1.763096
15.158350	0.1	1.792470
15.160017	0.1	1.821858
15.161683	0.1	1.851059
15.163350	0.1	1.881514
15.165017	0.1	1.914874
15.166683	0.1	1.950283
15.168350	0.1	1.984993
15.170017	0.1	2.018102
15.171683	0.1	2.051243
15.173350	0.1	2.086358
15.175017	0.1	2.124459
15.176683	0.1	2.164999
15.178350	0.1	2.205735
15.180017	0.1	2.244329
15.181683	0.1	2.280166
15.183350	0.1	2.314444
15.185017	0.1	2.348600
15.186683	0.1	2.383213
15.188350	0.1	2.418612
15.190017	0.1	2.455721
15.191683	0.1	2.495232
15.193350	0.1	2.536485
15.195017	0.1	2.578157
15.196683	0.1	2.619298
15.198350	0.1	2.659298
15.200017	0.1	2.698326
15.201683	0.1	2.737297
15.203350	0.1	2.776524
15.205017	0.1	2.815472
15.206683	0.1	2.853423
15.208350	0.1	2.889484
15.210017	0.1	2.923268
15.211683	0.1	2.955324
15.213350	0.1	2.986193
15.215017	0.1	3.015632
15.216683	0.1	3.042952
15.218350	0.1	3.068233
15.220017	0.1	3.093136
15.221683	0.1	3.119437
15.223350	0.1	3.146920
15.225017	0.1	3.173254
15.226683	0.1	3.195568
15.228350	0.1	3.212495
15.230017	0.1	3.225077
15.231683	0.1	3.235764
15.233350	0.1	3.247135
15.235017	0.1	3.261026
15.236683	0.1	3.277124
15.238350	0.1	3.292551
15.240017	0.1	3.303699
15.241683	0.1	3.308393
15.243350	0.1	3.306647
15.245017	0.1	3.300211
15.246683	0.1	3.291680
15.248350	0.1	3.283005
15.250017	0.1	3.274167
15.251683	0.1	3.264081
15.253350	0.1	3.252486
15.255017	0.1	3.240104
15.256683	0.1	3.227438
15.258350	0.1	3.213985
15.260017	0.1	3.198409
15.261683	0.1	3.179116
15.263350	0.1	3.155060
15.265017	0.1	3.126874
15.266683	0.1	3.097244
15.268350	0.1	3.069011
15.270017	0.1	3.042696
15.271683	0.1	3.016749
15.273350	0.1	2.990048
15.275017	0.1	2.962649
15.276683	0.1	2.934709
15.278350	0.1	2.906169
15.280017	0.1	2.876497
15.281683	0.1	2.844259
15.283350	0.1	2.808459
15.285017	0.1	2.770335
15.286683	0.1	2.732682
15.288350	0.1	2.697548
15.290017	0.1	2.664598
15.291683	0.1	2.631731
15.293350	0.1	2.597300
15.295017	0.1	2.561286
15.296683	0.1	2.524145
15.298350	0.1	2.486086
15.300017	0.1	2.448009
15.301683	0.1	2.411962
15.303350	0.1	2.379771
15.305017	0.1	2.351389
15.306683	0.1	2.325373
15.308350	0.1	2.300823
15.310017	0.1	2.277163
15.311683	0.1	2.252874
15.313350	0.1	2.226722
15.315017	0.1	2.199286
15.316683	0.1	2.171821
15.318350	0.1	2.144701
15.320017	0.1	2.118037
15.321683	0.1	2.092980
15.323350	0.1	2.072137
15.325017	0.1	2.058162
15.326683	0.1	2.051191
15.328350	0.1	2.048225
15.330017	0.1	2.045436
15.331683	0.1	2.041082
15.333350	0.1	2.036467
15.335017	0.1	2.033920
15.336683	0.1	2.034497
15.338350	0.1	2.037804
15.340017	0.1	2.043308
15.341683	0.1	2.051801
15.343350	0.1	2.064626
15.345017	0.1	2.081664
15.346683	0.1	2.101674
15.348350	0.1	2.123937
15.350017	0.1	2.148878
15.351683	0.1	2.177469
15.353350	0.1	2.210252
15.355017	0.1	2.247188
15.356683	0.1	2.287850
15.358350	0.1	2.331384
15.360017	0.1	2.377909
15.361683	0.1	2.429541
15.363350	0.1	2.487972
15.365017	0.1	2.551693
15.366683	0.1	2.617110
15.368350	0.1	2.681878
15.370017	0.1	2.746573
15.371683	0.1	2.813740
15.373350	0.1	2.886276
15.375017	0.1	2.966356
15.376683	0.1	3.054822
15.378350	0.1	3.151549
15.380017	0.1	3.256123
15.381683	0.1	3.367835
15.383350	0.1	3.486085
15.385017	0.1	3.610160
15.386683	0.1	3.738245
15.388350	0.1	3.868444
15.390017	0.1	4.001400
15.391683	0.1	4.140725
15.393350	0.1	4.290352
15.395017	0.1	4.451661
15.396683	0.1	4.623532
15.398350	0.1	4.804186
15.400017	0.1	4.992364
15.401683	0.1	5.187923
15.403350	0.1	5.391701
15.405017	0.1	5.605146
15.406683	0.1	5.830512
15.408350	0.1	6.069834
15.410017	0.1	6.323420
15.411683	0.1	6.590397
15.413350	0.1	6.869580
15.415017	0.1	7.159598
15.416683	0.1	7.460308
15.418350	0.1	7.774252
15.420017	0.1	8.105901
15.421683	0.1	8.459296
15.423350	0.1	8.835965
15.425017	0.1	9.234748
15.426683	0.1	9.653796
15.428350	0.1	10.092757
15.430017	0.1	10.553272
15.431683	0.1	11.037807
15.433350	0.1	11.548409
15.435017	0.1	12.086942
15.436683	0.1	12.655030
15.438350	0.1	13.253302
15.440017	0.1	13.882220
15.441683	0.1	14.542523
15.443350	0.1	15.234104
15.445017	0.1	15.956275
15.446683	0.1	16.709631
15.448350	0.1	17.496967
15.450017	0.1	18.322398
15.451683	0.1	19.189478
15.453350	0.1	20.099934
15.455017	0.1	21.053851
15.456683	0.1	22.050408
15.458350	0.1	23.089102
15.460017	0.1	24.170722
15.461683	0.1	25.296896
15.463350	0.1	26.468984
15.465017	0.1	27.687829
15.466683	0.1	28.954162
15.468350	0.1	30.269385
15.470017	0.1	31.635733
15.471683	0.1	33.054724
15.473350	0.1	34.525837
15.475017	0.1	36.047343
15.476683	0.1	37.618205
15.478350	0.1	39.238445
15.480017	0.1	40.908018
15.481683	0.1	42.627412
15.483350	0.1	44.398522
15.485017	0.1	46.222652
15.486683	0.1	48.099104
15.488350	0.1	50.027007
15.490017	0.1	52.007195
15.491683	0.1	54.041618
15.493350	0.1	56.132050
15.495017	0.1	58.280067
15.496683	0.1	60.487473
15.498350	0.1	62.755612
15.500017	0.1	65.084202
15.501683	0.1	67.472803
15.503350	0.1	69.923811
15.505017	0.1	72.441553
15.506683	0.1	75.028646
15.508350	0.1	77.685043
15.510017	0.1	80.410396
15.511683	0.1	83.207549
15.513350	0.1	86.083696
15.515017	0.1	89.047100
15.516683	0.1	92.103290
15.518350	0.1	95.255096
15.520017	0.1	98.505309
15.521683	0.1	101.858620
15.523350	0.1	105.321747
15.525017	0.1	108.902571
15.526683	0.1	112.609393
15.528350	0.1	116.450372
15.530017	0.1	120.433159
15.531683	0.1	124.565186
15.533350	0.1	128.853554
15.535017	0.1	133.305118
15.536683	0.1	137.927039
15.538350	0.1	142.725553
15.540017	0.1	147.705521
15.541683	0.1	152.872438
15.543350	0.1	158.233005
15.545017	0.1	163.793848
15.546683	0.1	169.560514
15.548350	0.1	175.536694
15.550017	0.1	181.722720
15.551683	0.1	188.113726
15.553350	0.1	194.700184
15.555017	0.1	201.470563
15.556683	0.1	208.412507
15.558350	0.1	215.512109
15.560017	0.1	222.753287
15.561683	0.1	230.117869
15.563350	0.1	237.585698
15.565017	0.1	245.134551
15.566683	0.1	252.739731
15.568350	0.1	260.373871
15.570017	0.1	268.007135
15.571683	0.1	275.607151
15.573350	0.1	283.139255
15.575017	0.1	290.568136
15.576683	0.1	297.860028
15.578350	0.1	304.983366
15.580017	0.1	311.906515
15.581683	0.1	318.595451
15.583350	0.1	325.015951
15.585017	0.1	331.138633
15.586683	0.1	336.940126
15.588350	0.1	342.399599
15.590017	0.1	347.497063
15.591683	0.1	352.215311
15.593350	0.1	356.540745
15.595017	0.1	360.462256
15.596683	0.1	363.971228
15.598350	0.1	367.063056
15.600017	0.1	369.737251
15.601683	0.1	371.996127
15.603350	0.1	373.844947
15.605017	0.1	375.292502
15.606683	0.1	376.348845
15.608350	0.1	377.022587
15.610017	0.1	377.320908
15.611683	0.1	377.251921
15.613350	0.1	376.827806
15.615017	0.1	376.066217
15.616683	0.1	374.988388
15.618350	0.1	373.615595
15.620017	0.1	371.966269
15.621683	0.1	370.055493
15.623350	0.1	367.897158
15.625017	0.1	365.506169
15.626683	0.1	362.899481
15.628350	0.1	360.095180
15.630017	0.1	357.109327
15.631683	0.1	353.954933
15.633350	0.1	350.645315
15.635017	0.1	347.195799
15.636683	0.1	343.620205
15.638350	0.1	339.928186
15.640017	0.1	336.127952
15.641683	0.1	332.229976
15.643350	0.1	328.246518
15.645017	0.1	324.188555
15.646683	0.1	320.063620
15.648350	0.1	315.876627
15.650017	0.1	311.632366
15.651683	0.1	307.336967
15.653350	0.1	302.998326
15.655017	0.1	298.625231
15.656683	0.1	294.224285
15.658350	0.1	289.798770
15.660017	0.1	285.351309
15.661683	0.1	280.886237
15.663350	0.1	276.408745
15.665017	0.1	271.923417
15.666683	0.1	267.434623
15.668350	0.1	262.946743
15.670017	0.1	258.462164
15.671683	0.1	253.980472
15.673350	0.1	249.501048
15.675017	0.1	245.025484
15.676683	0.1	240.557459
15.678350	0.1	236.101989
15.680017	0.1	231.663953
15.681683	0.1	227.246136
15.683350	0.1	222.849180
15.685017	0.1	218.473487
15.686683	0.1	214.121072
15.688350	0.1	209.796238
15.690017	0.1	205.504662
15.691683	0.1	201.250743
15.693350	0.1	197.035289
15.695017	0.1	192.856225
15.696683	0.1	188.710578
15.698350	0.1	184.596689
15.700017	0.1	180.516839
15.701683	0.1	176.476590
15.703350	0.1	172.480592
15.705017	0.1	168.530736
15.706683	0.1	164.627736
15.708350	0.1	160.772228
15.710017	0.1	156.964376
15.711683	0.1	153.204235
15.713350	0.1	149.492747
15.715017	0.1	145.831611
15.716683	0.1	142.223062
15.718350	0.1	138.670323
15.720017	0.1	135.176396
15.721683	0.1	131.741981
15.723350	0.1	128.365285
15.725017	0.1	125.044314
15.726683	0.1	121.779237
15.728350	0.1	118.572554
15.730017	0.1	115.426504
15.731683	0.1	112.340851
15.733350	0.1	109.313736
15.735017	0.1	106.343953
15.736683	0.1	103.431614
15.738350	0.1	100.577599
15.740017	0.1	97.782957
15.741683	0.1	95.048356
15.743350	0.1	92.374315
15.745017	0.1	89.762113
15.746683	0.1	87.213460
15.748350	0.1	84.728631
15.750017	0.1	82.305614
15.751683	0.1	79.941931
15.753350	0.1	77.636405
15.755017	0.1	75.388663
15.756683	0.1	73.198760
15.758350	0.1	71.067354
15.760017	0.1	68.994681
15.761683	0.1	66.979835
15.763350	0.1	65.021399
15.765017	0.1	63.117826
15.766683	0.1	61.267931
15.768350	0.1	59.471368
15.770017	0.1	57.728002
15.771683	0.1	56.037265
15.773350	0.1	54.398449
15.775017	0.1	52.810786
15.776683	0.1	51.272856
15.778350	0.1	49.782894
15.780017	0.1	48.340149
15.781683	0.1	46.944907
15.783350	0.1	45.596915
15.785017	0.1	44.294330
15.786683	0.1	43.034093
15.788350	0.1	41.813292
15.790017	0.1	40.630074
15.791683	0.1	39.483951
15.793350	0.1	38.375696
15.795017	0.1	37.305867
15.796683	0.1	36.273734
15.798350	0.1	35.278378
15.800017	0.1	34.319577
15.801683	0.1	33.396320
15.803350	0.1	32.505589
15.805017	0.1	31.643836
15.806683	0.1	30.809669
15.808350	0.1	30.003930
15.810017	0.1	29.227124
15.811683	0.1	28.478056
15.813350	0.1	27.755373
15.815017	0.1	27.059154
15.816683	0.1	26.390064
15.818350	0.1	25.747558
15.820017	0.1	25.129458
15.821683	0.1	24.532424
15.823350	0.1	23.953035
15.825017	0.1	23.390064
15.826683	0.1	22.845040
15.828350	0.1	22.319672
15.830017	0.1	21.813652
15.831683	0.1	21.326197
15.833350	0.1	20.858101
15.835017	0.1	20.410139
15.836683	0.1	19.980562
15.838350	0.1	19.565886
15.840017	0.1	19.163238
15.841683	0.1	18.771268
15.843350	0.1	18.390263
15.845017	0.1	18.021469
15.846683	0.1	17.665452
15.848350	0.1	17.321939
15.850017	0.1	16.991049
15.851683	0.1	16.672607
15.853350	0.1	16.364940
15.855017	0.1	16.066362
15.856683	0.1	15.776251
15.858350	0.1	15.493943
15.860017	0.1	15.218672
15.861683	0.1	14.950768
15.863350	0.1	14.691823
15.865017	0.1	14.443295
15.866683	0.1	14.205137
15.868350	0.1	13.975790
15.870017	0.1	13.753348
15.871683	0.1	13.536606
15.873350	0.1	13.324642
15.875017	0.1	13.115625
15.876683	0.1	12.907772
15.878350	0.1	12.701247
15.880017	0.1	12.497669
15.881683	0.1	12.298436
15.883350	0.1	12.104963
15.885017	0.1	11.919593
15.886683	0.1	11.744550
15.888350	0.1	11.579627
15.890017	0.1	11.421298
15.891683	0.1	11.265134
15.893350	0.1	11.109393
15.895017	0.1	10.955152
15.896683	0.1	10.803877
15.898350	0.1	10.656337
15.900017	0.1	10.512606
15.901683	0.1	10.371981
15.903350	0.1	10.233386
15.905017	0.1	10.096324
15.906683	0.1	9.961226
15.908350	0.1	9.828592
15.910017	0.1	9.698099
15.911683	0.1	9.569093
15.913350	0.1	9.441790
15.915017	0.1	9.317538
15.916683	0.1	9.198040
15.918350	0.1	9.084623
15.920017	0.1	8.977149
15.921683	0.1	8.873409
15.923350	0.1	8.770335
15.925017	0.1	8.665845
15.926683	0.1	8.559837
15.928350	0.1	8.454192
15.930017	0.1	8.351472
15.931683	0.1	8.252691
15.933350	0.1	8.156197
15.935017	0.1	8.059144
15.936683	0.1	7.960135
15.938350	0.1	7.860409
15.940017	0.1	7.762089
15.941683	0.1	7.666447
15.943350	0.1	7.573864
15.945017	0.1	7.484513
15.946683	0.1	7.399395
15.948350	0.1	7.320116
15.950017	0.1	7.246728
15.951683	0.1	7.177405
15.953350	0.1	7.110303
15.955017	0.1	7.043821
15.956683	0.1	6.976095
15.958350	0.1	6.906679
15.960017	0.1	6.837491
15.961683	0.1	6.770534
15.963350	0.1	6.705974
15.965017	0.1	6.642765
15.966683	0.1	6.580353
15.968350	0.1	6.519016
15.970017	0.1	6.458848
15.971683	0.1	6.399825
15.973350	0.1	6.342055
15.975017	0.1	6.285068
15.976683	0.1	6.228536
15.978350	0.1	6.173514
15.980017	0.1	6.121043
15.981683	0.1	6.070440
15.983350	0.1	6.019953
15.985017	0.1	5.968134
15.986683	0.1	5.914704
15.988350	0.1	5.861437
15.990017	0.1	5.810978
15.991683	0.1	5.763611
15.993350	0.1	5.716803
15.995017	0.1	5.668616
15.996683	0.1	5.619903
15.998350	0.1	5.572429
16.000017	0.1	5.526580
16.001683	0.1	5.482053
16.003350	0.1	5.439287
16.005017	0.1	5.398714
16.006683	0.1	5.359473
16.008350	0.1	5.319915
16.010017	0.1	5.278457
16.011683	0.1	5.233889
16.013350	0.1	5.186298
16.015017	0.1	5.137464
16.016683	0.1	5.089282
16.018350	0.1	5.042413
16.020017	0.1	4.996951
16.021683	0.1	4.953351
16.023350	0.1	4.912466
16.025017	0.1	4.875073
16.026683	0.1	4.840679
16.028350	0.1	4.807166
16.030017	0.1	4.772414
16.031683	0.1	4.735524
16.033350	0.1	4.696460
16.035017	0.1	4.655584
16.036683	0.1	4.613693
16.038350	0.1	4.571648
16.040017	0.1	4.529729
16.041683	0.1	4.487731
16.043350	0.1	4.445533
16.045017	0.1	4.403405
16.046683	0.1	4.362096
16.048350	0.1	4.322729
16.050017	0.1	4.286226
16.051683	0.1	4.253048
16.053350	0.1	4.222919
16.055017	0.1	4.193466
16.056683	0.1	4.160814
16.058350	0.1	4.123147
16.060017	0.1	4.082695
16.061683	0.1	4.043556
16.063350	0.1	4.007691
16.065017	0.1	3.974275
16.066683	0.1	3.942698
16.068350	0.1	3.913660
16.070017	0.1	3.887005
16.071683	0.1	3.860714
16.073350	0.1	3.833333
16.075017	0.1	3.805798
16.076683	0.1	3.779018
16.078350	0.1	3.751926
16.080017	0.1	3.723223
16.081683	0.1	3.693076
16.083350	0.1	3.662831
16.085017	0.1	3.634305
16.086683	0.1	3.608703
16.088350	0.1	3.585322
16.090017	0.1	3.561880
16.091683	0.1	3.536926
16.093350	0.1	3.511552
16.095017	0.1	3.487887
16.096683	0.1	3.466588
16.098350	0.1	3.446727
16.100017	0.1	3.427332
16.101683	0.1	3.408194
16.103350	0.1	3.389614
16.105017	0.1	3.371960
16.106683	0.1	3.355588
16.108350	0.1	3.340170
16.110017	0.1	3.324072
16.111683	0.1	3.305324
16.113350	0.1	3.283299
16.115017	0.1	3.259243
16.116683	0.1	3.235084
16.118350	0.1	3.212211
16.120017	0.1	3.191931
16.121683	0.1	3.176192
16.123350	0.1	3.166129
16.125017	0.1	3.160187
16.126683	0.1	3.154622
16.128350	0.1	3.146050
16.130017	0.1	3.133533
16.131683	0.1	3.118427
16.133350	0.1	3.102697
16.135017	0.1	3.088079
16.136683	0.1	3.076699
16.138350	0.1	3.070296
16.140017	0.1	3.067669
16.141683	0.1	3.064759
16.143350	0.1	3.057853
16.145017	0.1	3.045872
16.146683	0.1	3.030100
16.148350	0.1	3.012903
16.150017	0.1	2.996689
16.151683	0.1	2.982994
16.153350	0.1	2.971524
16.155017	0.1	2.960688
16.156683	0.1	2.949447
16.158350	0.1	2.938095
16.160017	0.1	2.927780
16.161683	0.1	2.919999
16.163350	0.1	2.915002
16.165017	0.1	2.910574
16.166683	0.1	2.904260
16.168350	0.1	2.896003
16.170017	0.1	2.887105
16.171683	0.1	2.878080
16.173350	0.1	2.868972
16.175017	0.1	2.860348
16.176683	0.1	2.853037
16.178350	0.1	2.847058
16.180017	0.1	2.840930
16.181683	0.1	2.833330
16.183350	0.1	2.825721
16.185017	0.1	2.821232
16.186683	0.1	2.820916
16.188350	0.1	2.823095
16.190017	0.1	2.825828
16.191683	0.1	2.827868
16.193350	0.1	2.827928
16.195017	0.1	2.825037
16.196683	0.1	2.820012
16.198350	0.1	2.815668
16.200017	0.1	2.814564
16.201683	0.1	2.817037
16.203350	0.1	2.821083
16.205017	0.1	2.823141
16.206683	0.1	2.820562
16.208350	0.1	2.814443
16.210017	0.1	2.808594
16.211683	0.1	2.805837
16.213350	0.1	2.806471
16.215017	0.1	2.809349
16.216683	0.1	2.812999
16.218350	0.1	2.816063
16.220017	0.1	2.817921
16.221683	0.1	2.819165
16.223350	0.1	2.821037
16.225017	0.1	2.824338
16.226683	0.1	2.828869
16.228350	0.1	2.833572
16.230017	0.1	2.837353
16.231683	0.1	2.839854
16.233350	0.1	2.841605
16.235017	0.1	2.843374
16.236683	0.1	2.845521
16.238350	0.1	2.848171
16.240017	0.1	2.851663
16.241683	0.1	2.856269
16.243350	0.1	2.861838
16.245017	0.1	2.867412
16.246683	0.1	2.871761
16.248350	0.1	2.874425
16.250017	0.1	2.875240
16.251683	0.1	2.873992
16.253350	0.1	2.871878
16.255017	0.1	2.871621
16.256683	0.1	2.875449
16.258350	0.1	2.883123
16.260017	0.1	2.892055
16.261683	0.1	2.899719
16.263350	0.1	2.905652
16.265017	0.1	2.910690
16.266683	0.1	2.915389
16.268350	0.1	2.919543
16.270017	0.1	2.922374
16.271683	0.1	2.923138
16.273350	0.1	2.921619
16.275017	0.1	2.917885
16.276683	0.1	2.912642
16.278350	0.1	2.907855
16.280017	0.1	2.905182
16.281683	0.1	2.904329
16.283350	0.1	2.904432
16.285017	0.1	2.905247
16.286683	0.1	2.906155
16.288350	0.1	2.905615
16.290017	0.1	2.902546
16.291683	0.1	2.897754
16.293350	0.1	2.893358
16.295017	0.1	2.890863
16.296683	0.1	2.890443
16.298350	0.1	2.891496
16.300017	0.1	2.892655
16.301683	0.1	2.891659
16.303350	0.1	2.886523
16.305017	0.1	2.877149
16.306683	0.1	2.865377
16.308350	0.1	2.853633
16.310017	0.1	2.843542
16.311683	0.1	2.835356
16.313350	0.1	2.828473
16.315017	0.1	2.822150
16.316683	0.1	2.815435
16.318350	0.1	2.807290
16.320017	0.1	2.797586
16.321683	0.1	2.787444
16.323350	0.1	2.778061
16.325017	0.1	2.769860
16.326683	0.1	2.762834
16.328350	0.1	2.756859
16.330017	0.1	2.751420
16.331683	0.1	2.745548
16.333350	0.1	2.738717
16.335017	0.1	2.731537
16.336683	0.1	2.724635
16.338350	0.1	2.717646
16.340017	0.1	2.710330
16.341683	0.1	2.703224
16.343350	0.1	2.696691
16.345017	0.1	2.690796
16.346683	0.1	2.685497
16.348350	0.1	2.680602
16.350017	0.1	2.675978
16.351683	0.1	2.671191
16.353350	0.1	2.665487
16.355017	0.1	2.658870
16.356683	0.1	2.651894
16.358350	0.1	2.643969
16.360017	0.1	2.633268
16.361683	0.1	2.619261
16.363350	0.1	2.604192
16.365017	0.1	2.590995
16.366683	0.1	2.580783
16.368350	0.1	2.572681
16.370017	0.1	2.565417
16.371683	0.1	2.558571
16.373350	0.1	2.552625
16.375017	0.1	2.548113
16.376683	0.1	2.544206
16.378350	0.1	2.538916
16.380017	0.1	2.531363
16.381683	0.1	2.522590
16.383350	0.1	2.514105
16.385017	0.1	2.506762
16.386683	0.1	2.500955
16.388350	0.1	2.497053
16.390017	0.1	2.495064
16.391683	0.1	2.493653
16.393350	0.1	2.490492
16.395017	0.1	2.484056
16.396683	0.1	2.474710
16.398350	0.1	2.463995
16.400017	0.1	2.453257
16.401683	0.1	2.442836
16.403350	0.1	2.432195
16.405017	0.1	2.421206
16.406683	0.1	2.410691
16.408350	0.1	2.401234
16.410017	0.1	2.392228
16.411683	0.1	2.382454
16.413350	0.1	2.371552
16.415017	0.1	2.360963
16.416683	0.1	2.352949
16.418350	0.1	2.348805
16.420017	0.1	2.348218
16.421683	0.1	2.349424
16.423350	0.1	2.350323
16.425017	0.1	2.350057
16.426683	0.1	2.349140
16.428350	0.1	2.348297
16.430017	0.1	2.347589
16.431683	0.1	2.346598
16.433350	0.1	2.345005
16.435017	0.1	2.343110
16.436683	0.1	2.341983
16.438350	0.1	2.342421
16.440017	0.1	2.343790
16.441683	0.1	2.344814
16.443350	0.1	2.345140
16.445017	0.1	2.345070
16.446683	0.1	2.343971
16.448350	0.1	2.340400
16.450017	0.1	2.334644
16.451683	0.1	2.329047
16.453350	0.1	2.324893
16.455017	0.1	2.320767
16.456683	0.1	2.314965
16.458350	0.1	2.308362
16.460017	0.1	2.303678
16.461683	0.1	2.302662
16.463350	0.1	2.305140
16.465017	0.1	2.309778
16.466683	0.1	2.315128
16.468350	0.1	2.320642
16.470017	0.1	2.326416
16.471683	0.1	2.331785
16.473350	0.1	2.335175
16.475017	0.1	2.335743
16.476683	0.1	2.334323
16.478350	0.1	2.332195
16.480017	0.1	2.329573
16.481683	0.1	2.326104
16.483350	0.1	2.322053
16.485017	0.1	2.318351
16.486683	0.1	2.316316
16.488350	0.1	2.316954
16.490017	0.1	2.320195
16.491683	0.1	2.325512
16.493350	0.1	2.332698
16.495017	0.1	2.341233
16.496683	0.1	2.349550
16.498350	0.1	2.355864
16.500017	0.1	2.359394
16.501683	0.1	2.360409
16.503350	0.1	2.359981
16.505017	0.1	2.360190
16.506683	0.1	2.362863
16.508350	0.1	2.367636
16.510017	0.1	2.372470
16.511683	0.1	2.375967
16.513350	0.1	2.377937
16.515017	0.1	2.378565
16.516683	0.1	2.378169
16.518350	0.1	2.377345
16.520017	0.1	2.377005
16.521683	0.1	2.378230
16.523350	0.1	2.381564
16.525017	0.1	2.386700
16.526683	0.1	2.393094
16.528350	0.1	2.400354
16.530017	0.1	2.407981
16.531683	0.1	2.415362
16.533350	0.1	2.422254
16.535017	0.1	2.428843
16.536683	0.1	2.435031
16.538350	0.1	2.440643
16.540017	0.1	2.446137
16.541683	0.1	2.452056
16.543350	0.1	2.457947
16.545017	0.1	2.462505
16.546683	0.1	2.464703
16.548350	0.1	2.464713
16.550017	0.1	2.463898
16.551683	0.1	2.464163
16.553350	0.1	2.466887
16.555017	0.1	2.472196
16.556683	0.1	2.479637
16.558350	0.1	2.489076
16.560017	0.1	2.499926
16.561683	0.1	2.510110
16.563350	0.1	2.517495
16.565017	0.1	2.522450
16.566683	0.1	2.527465
16.568350	0.1	2.534059
16.570017	0.1	2.541407
16.571683	0.1	2.548122
16.573350	0.1	2.554129
16.575017	0.1	2.560024
16.576683	0.1	2.565677
16.578350	0.1	2.570590
16.580017	0.1	2.575330
16.581683	0.1	2.581622
16.583350	0.1	2.590558
16.585017	0.1	2.601030
16.586683	0.1	2.610614
16.588350	0.1	2.618073
16.590017	0.1	2.624425
16.591683	0.1	2.631499
16.593350	0.1	2.640090
16.595017	0.1	2.649603
16.596683	0.1	2.658432
16.598350	0.1	2.664183
16.600017	0.1	2.665645
16.601683	0.1	2.665119
16.603350	0.1	2.666549
16.605017	0.1	2.671224
16.606683	0.1	2.677422
16.608350	0.1	2.683811
16.610017	0.1	2.690963
16.611683	0.1	2.699606
16.613350	0.1	2.709734
16.615017	0.1	2.721460
16.616683	0.1	2.734489
16.618350	0.1	2.747756
16.620017	0.1	2.760449
16.621683	0.1	2.772240
16.623350	0.1	2.782680
16.625017	0.1	2.790801
16.626683	0.1	2.795882
16.628350	0.1	2.798480
16.630017	0.1	2.800180
16.631683	0.1	2.802834
16.633350	0.1	2.808282
16.635017	0.1	2.817833
16.636683	0.1	2.831328
16.638350	0.1	2.847183
16.640017	0.1	2.863696
16.641683	0.1	2.880041
16.643350	0.1	2.895719
16.645017	0.1	2.909359
16.646683	0.1	2.919026
16.648350	0.1	2.924055
16.650017	0.1	2.925945
16.651683	0.1	2.927510
16.653350	0.1	2.931105
16.655017	0.1	2.937163
16.656683	0.1	2.944460
16.658350	0.1	2.951948
16.660017	0.1	2.959832
16.661683	0.1	2.968456
16.663350	0.1	2.976824
16.665017	0.1	2.983608
16.666683	0.1	2.989634
16.668350	0.1	2.997359
16.670017	0.1	3.007203
16.671683	0.1	3.016493
16.673350	0.1	3.023068
16.675017	0.1	3.028316
16.676683	0.1	3.035362
16.678350	0.1	3.044931
16.680017	0.1	3.054678
16.681683	0.1	3.062123
16.683350	0.1	3.066417
16.685017	0.1	3.067935
16.686683	0.1	3.067781
16.688350	0.1	3.067446
16.690017	0.1	3.068261
16.691683	0.1	3.071008
16.693350	0.1	3.075469
16.695017	0.1	3.080340
16.696683	0.1	3.084559
16.698350	0.1	3.088419
16.700017	0.1	3.092149
16.701683	0.1	3.094552
16.703350	0.1	3.095060
16.705017	0.1	3.095097
16.706683	0.1	3.095120
16.708350	0.1	3.093239
16.710017	0.1	3.088363
16.711683	0.1	3.081867
16.713350	0.1	3.075926
16.715017	0.1	3.072056
16.716683	0.1	3.070873
16.718350	0.1	3.071874
16.720017	0.1	3.073597
16.721683	0.1	3.074734
16.723350	0.1	3.074505
16.725017	0.1	3.072433
16.726683	0.1	3.069150
16.728350	0.1	3.066221
16.730017	0.1	3.064354
16.731683	0.1	3.063045
16.733350	0.1	3.061891
16.735017	0.1	3.061304
16.736683	0.1	3.062026
16.738350	0.1	3.064275
16.740017	0.1	3.067199
16.741683	0.1	3.068885
16.743350	0.1	3.067474
16.745017	0.1	3.062934
16.746683	0.1	3.057071
16.748350	0.1	3.051800
16.750017	0.1	3.047688
16.751683	0.1	3.043804
16.753350	0.1	3.038798
16.755017	0.1	3.032591
16.756683	0.1	3.026854
16.758350	0.1	3.023618
16.760017	0.1	3.023949
16.761683	0.1	3.027422
16.763350	0.1	3.032084
16.765017	0.1	3.035823
16.766683	0.1	3.037890
16.768350	0.1	3.038361
16.770017	0.1	3.036819
16.771683	0.1	3.033071
16.773350	0.1	3.028554
16.775017	0.1	3.025043
16.776683	0.1	3.022929
16.778350	0.1	3.022184
16.780017	0.1	3.022570
16.781683	0.1	3.022398
16.783350	0.1	3.019311
16.785017	0.1	3.012484
16.786683	0.1	3.003408
16.788350	0.1	2.994640
16.790017	0.1	2.987734
16.791683	0.1	2.982877
16.793350	0.1	2.980283
16.795017	0.1	2.980256
16.796683	0.1	2.982244
16.798350	0.1	2.985634
16.800017	0.1	2.990589
16.801683	0.1	2.997159
16.803350	0.1	3.004428
16.805017	0.1	3.010598
16.806683	0.1	3.013960
16.808350	0.1	3.014235
16.810017	0.1	3.012801
16.811683	0.1	3.011348
16.813350	0.1	3.010877
16.815017	0.1	3.011767
16.816683	0.1	3.013755
16.818350	0.1	3.015730
16.820017	0.1	3.016586
16.821683	0.1	3.016372
16.823350	0.1	3.015795
16.825017	0.1	3.014915
16.826683	0.1	3.013061
16.828350	0.1	3.009848
16.830017	0.1	3.005806
16.831683	0.1	3.001615
16.833350	0.1	2.997275
16.835017	0.1	2.992773
16.836683	0.1	2.988945
16.838350	0.1	2.987250
16.840017	0.1	2.988488
16.841683	0.1	2.991557
16.843350	0.1	2.994002
16.845017	0.1	2.994249
16.846683	0.1	2.992502
16.848350	0.1	2.989918
16.850017	0.1	2.987930
16.851683	0.1	2.987636
16.853350	0.1	2.989043
16.855017	0.1	2.991222
16.856683	0.1	2.993066
16.858350	0.1	2.993909
16.860017	0.1	2.993573
16.861683	0.1	2.991892
16.863350	0.1	2.988949
16.865017	0.1	2.985853
16.866683	0.1	2.984400
16.868350	0.1	2.985504
16.870017	0.1	2.988186
16.871683	0.1	2.990765
16.873350	0.1	2.992549
16.875017	0.1	2.993937
16.876683	0.1	2.995627
16.878350	0.1	2.997620
16.880017	0.1	2.998416
16.881683	0.1	2.996563
16.883350	0.1	2.992968
16.885017	0.1	2.989946
16.886683	0.1	2.988563
16.888350	0.1	2.988186
16.890017	0.1	2.987608
16.891683	0.1	2.986132
16.893350	0.1	2.984335
16.895017	0.1	2.983897
16.896683	0.1	2.986128
16.898350	0.1	2.990649
16.900017	0.1	2.995683
16.901683	0.1	2.999380
16.903350	0.1	3.000824
16.905017	0.1	3.000330
16.906683	0.1	2.999157
16.908350	0.1	2.998495
16.910017	0.1	2.998263
16.911683	0.1	2.997001
16.913350	0.1	2.993420
16.915017	0.1	2.987939
16.916683	0.1	2.982928
16.918350	0.1	2.980684
16.920017	0.1	2.980717
16.921683	0.1	2.980344
16.923350	0.1	2.977573
16.925017	0.1	2.972237
16.926683	0.1	2.965629
16.928350	0.1	2.960293
16.930017	0.1	2.958938
16.931683	0.1	2.961950
16.933350	0.1	2.966733
16.935017	0.1	2.969969
16.936683	0.1	2.969829
16.938350	0.1	2.966602
16.940017	0.1	2.962057
16.941683	0.1	2.957941
16.943350	0.1	2.954747
16.945017	0.1	2.951939
16.946683	0.1	2.949373
16.948350	0.1	2.947804
16.950017	0.1	2.947506
16.951683	0.1	2.947724
16.953350	0.1	2.947729
16.955017	0.1	2.947059
16.956683	0.1	2.945401
16.958350	0.1	2.943333
16.960017	0.1	2.942150
16.961683	0.1	2.942034
16.963350	0.1	2.941112
16.965017	0.1	2.937405
16.966683	0.1	2.931086
16.968350	0.1	2.924087
16.970017	0.1	2.918211
16.971683	0.1	2.913740
16.973350	0.1	2.909405
16.975017	0.1	2.904208
16.976683	0.1	2.898420
16.978350	0.1	2.891938
16.980017	0.1	2.884143
16.981683	0.1	2.875947
16.983350	0.1	2.869605
16.985017	0.1	2.866532
16.986683	0.1	2.866481
16.988350	0.1	2.868110
16.990017	0.1	2.869689
16.991683	0.1	2.869722
16.993350	0.1	2.868017
16.995017	0.1	2.865796
16.996683	0.1	2.863803
16.998350	0.1	2.860888
17.000017	0.1	2.855551
17.001683	0.1	2.847607
17.003350	0.1	2.837125
17.005017	0.1	2.824063
17.006683	0.1	2.810177
17.008350	0.1	2.798550
17.010017	0.1	2.790396
17.011683	0.1	2.784207
17.013350	0.1	2.778126
17.015017	0.1	2.771649
17.016683	0.1	2.765250
17.018350	0.1	2.759444
17.020017	0.1	2.753958
17.021683	0.1	2.748081
17.023350	0.1	2.741842
17.025017	0.1	2.735681
17.026683	0.1	2.729665
17.028350	0.1	2.723956
17.030017	0.1	2.719029
17.031683	0.1	2.715359
17.033350	0.1	2.713064
17.035017	0.1	2.711453
17.036683	0.1	2.708891
17.038350	0.1	2.703210
17.040017	0.1	2.693525
17.041683	0.1	2.681799
17.043350	0.1	2.671024
17.045017	0.1	2.661976
17.046683	0.1	2.653450
17.048350	0.1	2.644728
17.050017	0.1	2.636272
17.051683	0.1	2.629082
17.053350	0.1	2.623992
17.055017	0.1	2.620788
17.056683	0.1	2.617962
17.058350	0.1	2.613328
17.060017	0.1	2.604951
17.061683	0.1	2.592835
17.063350	0.1	2.579400
17.065017	0.1	2.567181
17.066683	0.1	2.557379
17.068350	0.1	2.549938
17.070017	0.1	2.543475
17.071683	0.1	2.536518
17.073350	0.1	2.529188
17.075017	0.1	2.522347
17.076683	0.1	2.515726
17.078350	0.1	2.508201
17.080017	0.1	2.499949
17.081683	0.1	2.492829
17.083350	0.1	2.487744
17.085017	0.1	2.483269
17.086683	0.1	2.477709
17.088350	0.1	2.470422
17.090017	0.1	2.461490
17.091683	0.1	2.451316
17.093350	0.1	2.440177
17.095017	0.1	2.428629
17.096683	0.1	2.418505
17.098350	0.1	2.411795
17.100017	0.1	2.407995
17.101683	0.1	2.403813
17.103350	0.1	2.396409
17.105017	0.1	2.386305
17.106683	0.1	2.376363
17.108350	0.1	2.368945
17.110017	0.1	2.364591
17.111683	0.1	2.362570
17.113350	0.1	2.362179
17.115017	0.1	2.362779
17.116683	0.1	2.362574
17.118350	0.1	2.359585
17.120017	0.1	2.353713
17.121683	0.1	2.346439
17.123350	0.1	2.339534
17.125017	0.1	2.334160
17.126683	0.1	2.329699
17.128350	0.1	2.324739
17.130017	0.1	2.319850
17.131683	0.1	2.317033
17.133350	0.1	2.317047
17.135017	0.1	2.319003
17.136683	0.1	2.321606
17.138350	0.1	2.323785
17.140017	0.1	2.324805
17.141683	0.1	2.324320
17.143350	0.1	2.322537
17.145017	0.1	2.320344
17.146683	0.1	2.319310
17.148350	0.1	2.321335
17.150017	0.1	2.327589
17.151683	0.1	2.337601
17.153350	0.1	2.349545
17.155017	0.1	2.361303
17.156683	0.1	2.371417
17.158350	0.1	2.379306
17.160017	0.1	2.384852
17.161683	0.1	2.387790
17.163350	0.1	2.387529
17.165017	0.1	2.383869
17.166683	0.1	2.377997
17.168350	0.1	2.372232
17.170017	0.1	2.368577
17.171683	0.1	2.367278
17.173350	0.1	2.366710
17.175017	0.1	2.365136
17.176683	0.1	2.363347
17.178350	0.1	2.364432
17.180017	0.1	2.370132
17.181683	0.1	2.379040
17.183350	0.1	2.388461
17.185017	0.1	2.396284
17.186683	0.1	2.401802
17.188350	0.1	2.405951
17.190017	0.1	2.410528
17.191683	0.1	2.416917
17.193350	0.1	2.425774
17.195017	0.1	2.437322
17.196683	0.1	2.450724
17.198350	0.1	2.463856
17.200017	0.1	2.475474
17.201683	0.1	2.487032
17.203350	0.1	2.501309
17.205017	0.1	2.520201
17.206683	0.1	2.543898
17.208350	0.1	2.570748
17.210017	0.1	2.597654
17.211683	0.1	2.621887
17.213350	0.1	2.642777
17.215017	0.1	2.661780
17.216683	0.1	2.681795
17.218350	0.1	2.706051
17.220017	0.1	2.736482
17.221683	0.1	2.772468
17.223350	0.1	2.810606
17.225017	0.1	2.846615
17.226683	0.1	2.878504
17.228350	0.1	2.907082
17.230017	0.1	2.934346
17.231683	0.1	2.962723
17.233350	0.1	2.994519
17.235017	0.1	3.030794
17.236683	0.1	3.071018
17.238350	0.1	3.113807
17.240017	0.1	3.157882
17.241683	0.1	3.202804
17.243350	0.1	3.249021
17.245017	0.1	3.296989
17.246683	0.1	3.347001
17.248350	0.1	3.399514
17.250017	0.1	3.454234
17.251683	0.1	3.509773
17.253350	0.1	3.565904
17.255017	0.1	3.624777
17.256683	0.1	3.688280
17.258350	0.1	3.755153
17.260017	0.1	3.821836
17.261683	0.1	3.885524
17.263350	0.1	3.946265
17.265017	0.1	4.006247
17.266683	0.1	4.067239
17.268350	0.1	4.129629
17.270017	0.1	4.193583
17.271683	0.1	4.259264
17.273350	0.1	4.326412
17.275017	0.1	4.394227
17.276683	0.1	4.461720
17.278350	0.1	4.529371
17.280017	0.1	4.599239
17.281683	0.1	4.672161
17.283350	0.1	4.746262
17.285017	0.1	4.818677
17.286683	0.1	4.887730
17.288350	0.1	4.953807
17.290017	0.1	5.019084
17.291683	0.1	5.085985
17.293350	0.1	5.155564
17.295017	0.1	5.227206
17.296683	0.1	5.298979
17.298350	0.1	5.368404
17.300017	0.1	5.433839
17.301683	0.1	5.495162
17.303350	0.1	5.553546
17.305017	0.1	5.610944
17.306683	0.1	5.669962
17.308350	0.1	5.732640
17.310017	0.1	5.798792
17.311683	0.1	5.866587
17.313350	0.1	5.934830
17.315017	0.1	6.003724
17.316683	0.1	6.073932
17.318350	0.1	6.146226
17.320017	0.1	6.221258
17.321683	0.1	6.298893
17.323350	0.1	6.379131
17.325017	0.1	6.463234
17.326683	0.1	6.552716
17.328350	0.1	6.647990
17.330017	0.1	6.748508
17.331683	0.1	6.853580
17.333350	0.1	6.962898
17.335017	0.1	7.076636
17.336683	0.1	7.194979
17.338350	0.1	7.317760
17.340017	0.1	7.444881
17.341683	0.1	7.576547
17.343350	0.1	7.712571
17.345017	0.1	7.852507
17.346683	0.1	7.996839
17.348350	0.1	8.147038
17.350017	0.1	8.304194
17.351683	0.1	8.468349
17.353350	0.1	8.638091
17.355017	0.1	8.810321
17.356683	0.1	8.982359
17.358350	0.1	9.154230
17.360017	0.1	9.327484
17.361683	0.1	9.503756
17.363350	0.1	9.684996
17.365017	0.1	9.872234
17.366683	0.1	10.064328
17.368350	0.1	10.259938
17.370017	0.1	10.458897
17.371683	0.1	10.661087
17.373350	0.1	10.865363
17.375017	0.1	11.068806
17.376683	0.1	11.267127
17.378350	0.1	11.457875
17.380017	0.1	11.642701
17.381683	0.1	11.825548
17.383350	0.1	12.009204
17.385017	0.1	12.193476
17.386683	0.1	12.375782
17.388350	0.1	12.552799
17.390017	0.1	12.721517
17.391683	0.1	12.880280
17.393350	0.1	13.029641
17.395017	0.1	13.171127
17.396683	0.1	13.304516
17.398350	0.1	13.427911
17.400017	0.1	13.540881
17.401683	0.1	13.645254
17.403350	0.1	13.742852
17.405017	0.1	13.833996
17.406683	0.1	13.917806
17.408350	0.1	13.993094
17.410017	0.1	14.058878
17.411683	0.1	14.114198
17.413350	0.1	14.157617
17.415017	0.1	14.187135
17.416683	0.1	14.201500
17.418350	0.1	14.201896
17.420017	0.1	14.191223
17.421683	0.1	14.171484
17.423350	0.1	14.142939
17.425017	0.1	14.105528
17.426683	0.1	14.059911
17.428350	0.1	14.007189
17.430017	0.1	13.947827
17.431683	0.1	13.880990
17.433350	0.1	13.804957
17.435017	0.1	13.718242
17.436683	0.1	13.620323
17.438350	0.1	13.511470
17.440017	0.1	13.392679
17.441683	0.1	13.265912
17.443350	0.1	13.133711
17.445017	0.1	12.997780
17.446683	0.1	12.857895
17.448350	0.1	12.712684
17.450017	0.1	12.560859
17.451683	0.1	12.401659
17.453350	0.1	12.235055
17.455017	0.1	12.061731
17.456683	0.1	11.883047
17.458350	0.1	11.701384
17.460017	0.1	11.519492
17.461683	0.1	11.338815
17.463350	0.1	11.158562
17.465017	0.1	10.975720
17.466683	0.1	10.787039
17.468350	0.1	10.592355
17.470017	0.1	10.395180
17.471683	0.1	10.199361
17.473350	0.1	10.006474
17.475017	0.1	9.816191
17.476683	0.1	9.627445
17.478350	0.1	9.438884
17.480017	0.1	9.249682
17.481683	0.1	9.060088
17.483350	0.1	8.870694
17.485017	0.1	8.681836
17.486683	0.1	8.493643
17.488350	0.1	8.306825
17.490017	0.1	8.123177
17.491683	0.1	7.943846
17.493350	0.1	7.767761
17.495017	0.1	7.592845
17.496683	0.1	7.418268
17.498350	0.1	7.245610
17.500017	0.1	7.077651
17.501683	0.1	6.915363
17.503350	0.1	6.757481
17.505017	0.1	6.602854
17.506683	0.1	6.451295
17.508350	0.1	6.302688
17.510017	0.1	6.157043
17.511683	0.1	6.014789
17.513350	0.1	5.876166
17.515017	0.1	5.741115
17.516683	0.1	5.609798
17.518350	0.1	5.482226
17.520017	0.1	5.358006
17.521683	0.1	5.237330
17.523350	0.1	5.121152
17.525017	0.1	5.009668
17.526683	0.1	4.901811
17.528350	0.1	4.796903
17.530017	0.1	4.695808
17.531683	0.1	4.599649
17.533350	0.1	4.507746
17.535017	0.1	4.417896
17.536683	0.1	4.328666
17.538350	0.1	4.240586
17.540017	0.1	4.155119
17.541683	0.1	4.073218
17.543350	0.1	3.995523
17.545017	0.1	3.922544
17.546683	0.1	3.853822
17.548350	0.1	3.787926
17.550017	0.1	3.723227
17.551683	0.1	3.658417
17.553350	0.1	3.593205
17.555017	0.1	3.528544
17.556683	0.1	3.465796
17.558350	0.1	3.405814
17.560017	0.1	3.348617
17.561683	0.1	3.294065
17.563350	0.1	3.242930
17.565017	0.1	3.196085
17.566683	0.1	3.152676
17.568350	0.1	3.111265
17.570017	0.1	3.071814
17.571683	0.1	3.034398
17.573350	0.1	2.997331
17.575017	0.1	2.958835
17.576683	0.1	2.919920
17.578350	0.1	2.883705
17.580017	0.1	2.851915
17.581683	0.1	2.823523
17.583350	0.1	2.796976
17.585017	0.1	2.771760
17.586683	0.1	2.747127
17.588350	0.1	2.721446
17.590017	0.1	2.694256
17.591683	0.1	2.667028
17.593350	0.1	2.641384
17.595017	0.1	2.617985
17.596683	0.1	2.596830
17.598350	0.1	2.577053
17.600017	0.1	2.556918
17.601683	0.1	2.535479
17.603350	0.1	2.513500
17.605017	0.1	2.492140
17.606683	0.1	2.472177
17.608350	0.1	2.454524
17.610017	0.1	2.439711
17.611683	0.1	2.427422
17.613350	0.1	2.417197
17.615017	0.1	2.408759
17.616683	0.1	2.401373
17.618350	0.1	2.393695
17.620017	0.1	2.384651
17.621683	0.1	2.373727
17.623350	0.1	2.360544
17.625017	0.1	2.345541
17.626683	0.1	2.330360
17.628350	0.1	2.316604
17.630017	0.1	2.305051
17.631683	0.1	2.296008
17.633350	0.1	2.289712
17.635017	0.1	2.286150
17.636683	0.1	2.284399
17.638350	0.1	2.282104
17.640017	0.1	2.276180
17.641683	0.1	2.264609
17.643350	0.1	2.247798
17.645017	0.1	2.228846
17.646683	0.1	2.212473
17.648350	0.1	2.202662
17.650017	0.1	2.200366
17.651683	0.1	2.203067
17.653350	0.1	2.206429
17.655017	0.1	2.206815
17.656683	0.1	2.203193
17.658350	0.1	2.196594
17.660017	0.1	2.187756
17.661683	0.1	2.177050
17.663350	0.1	2.165688
17.665017	0.1	2.155220
17.666683	0.1	2.146610
17.668350	0.1	2.140496
17.670017	0.1	2.137171
17.671683	0.1	2.135751
17.673350	0.1	2.134447
17.675017	0.1	2.132230
17.676683	0.1	2.129176
17.678350	0.1	2.125618
17.680017	0.1	2.122419
17.681683	0.1	2.120938
17.683350	0.1	2.121446
17.685017	0.1	2.122871
17.686683	0.1	2.124324
17.688350	0.1	2.125516
17.690017	0.1	2.125860
17.691683	0.1	2.124794
17.693350	0.1	2.123271
17.695017	0.1	2.123220
17.696683	0.1	2.125185
17.698350	0.1	2.128244
17.700017	0.1	2.131485
17.701683	0.1	2.133972
17.703350	0.1	2.134810
17.705017	0.1	2.134074
17.706683	0.1	2.132803
17.708350	0.1	2.132319
17.710017	0.1	2.133185
17.711683	0.1	2.134782
17.713350	0.1	2.136366
17.715017	0.1	2.137744
17.716683	0.1	2.139220
17.718350	0.1	2.141399
17.720017	0.1	2.144333
17.721683	0.1	2.147220
17.723350	0.1	2.149292
17.725017	0.1	2.150112
17.726683	0.1	2.149767
17.728350	0.1	2.149185
17.730017	0.1	2.149437
17.731683	0.1	2.150564
17.733350	0.1	2.151751
17.735017	0.1	2.152640
17.736683	0.1	2.153879
17.738350	0.1	2.156324
17.740017	0.1	2.160198
17.741683	0.1	2.164892
17.743350	0.1	2.169032
17.745017	0.1	2.170680
17.746683	0.1	2.168925
17.748350	0.1	2.165553
17.750017	0.1	2.162950
17.751683	0.1	2.160971
17.753350	0.1	2.158326
17.755017	0.1	2.155281
17.756683	0.1	2.152496
17.758350	0.1	2.149511
17.760017	0.1	2.145711
17.761683	0.1	2.141311
17.763350	0.1	2.137278
17.765017	0.1	2.134629
17.766683	0.1	2.133227
17.768350	0.1	2.132291
17.770017	0.1	2.132175
17.771683	0.1	2.133441
17.773350	0.1	2.133972
17.775017	0.1	2.130261
17.776683	0.1	2.121725
17.778350	0.1	2.111061
17.780017	0.1	2.100961
17.781683	0.1	2.092267
17.783350	0.1	2.084463
17.785017	0.1	2.076188
17.786683	0.1	2.065646
17.788350	0.1	2.051783
17.790017	0.1	2.035829
17.791683	0.1	2.021505
17.793350	0.1	2.012323
17.795017	0.1	2.008262
17.796683	0.1	2.005780
17.798350	0.1	2.000630
17.800017	0.1	1.990902
17.801683	0.1	1.978111
17.803350	0.1	1.965752
17.805017	0.1	1.956970
17.806683	0.1	1.952811
17.808350	0.1	1.952089
17.810017	0.1	1.952769
17.811683	0.1	1.952881
17.813350	0.1	1.950515
17.815017	0.1	1.943875
17.816683	0.1	1.931875
17.818350	0.1	1.915228
17.820017	0.1	1.897034
17.821683	0.1	1.881444
17.823350	0.1	1.871344
17.825017	0.1	1.867088
17.826683	0.1	1.866999
17.828350	0.1	1.868699
17.830017	0.1	1.870464
17.831683	0.1	1.871935
17.833350	0.1	1.873020
17.835017	0.1	1.872620
17.836683	0.1	1.870003
17.838350	0.1	1.866180
17.840017	0.1	1.862803
17.841683	0.1	1.860308
17.843350	0.1	1.857644
17.845017	0.1	1.854040
17.846683	0.1	1.849742
17.848350	0.1	1.844852
17.850017	0.1	1.839385
17.851683	0.1	1.834035
17.853350	0.1	1.829900
17.855017	0.1	1.827935
17.856683	0.1	1.828335
17.858350	0.1	1.830081
17.860017	0.1	1.831921
17.861683	0.1	1.833304
17.863350	0.1	1.833565
17.865017	0.1	1.831767
17.866683	0.1	1.828349
17.868350	0.1	1.825918
17.870017	0.1	1.827208
17.871683	0.1	1.832456
17.873350	0.1	1.839548
17.875017	0.1	1.846273
17.876683	0.1	1.851479
17.878350	0.1	1.855171
17.880017	0.1	1.858221
17.881683	0.1	1.861043
17.883350	0.1	1.862873
17.885017	0.1	1.863148
17.886683	0.1	1.862724
17.888350	0.1	1.863302
17.890017	0.1	1.866603
17.891683	0.1	1.873411
17.893350	0.1	1.882515
17.895017	0.1	1.891702
17.896683	0.1	1.899917
17.898350	0.1	1.906874
17.900017	0.1	1.911931
17.901683	0.1	1.915353
17.903350	0.1	1.919027
17.905017	0.1	1.925095
17.906683	0.1	1.934622
17.908350	0.1	1.946641
17.910017	0.1	1.957905
17.911683	0.1	1.965184
17.913350	0.1	1.968201
17.915017	0.1	1.969337
17.916683	0.1	1.971093
17.918350	0.1	1.974488
17.920017	0.1	1.979913
17.921683	0.1	1.988690
17.923350	0.1	2.002162
17.925017	0.1	2.019494
17.926683	0.1	2.038437
17.928350	0.1	2.056891
17.930017	0.1	2.072458
17.931683	0.1	2.082894
17.933350	0.1	2.088887
17.935017	0.1	2.094335
17.936683	0.1	2.102335
17.938350	0.1	2.112403
17.940017	0.1	2.122219
17.941683	0.1	2.130931
17.943350	0.1	2.139797
17.945017	0.1	2.150331
17.946683	0.1	2.163271
17.948350	0.1	2.178811
17.950017	0.1	2.196492
17.951683	0.1	2.214899
17.953350	0.1	2.232338
17.955017	0.1	2.248120
17.956683	0.1	2.262327
17.958350	0.1	2.274625
17.960017	0.1	2.284483
17.961683	0.1	2.292250
17.963350	0.1	2.299664
17.965017	0.1	2.309387
17.966683	0.1	2.323724
17.968350	0.1	2.343077
17.970017	0.1	2.365406
17.971683	0.1	2.387199
17.973350	0.1	2.405215
17.975017	0.1	2.417867
17.976683	0.1	2.425462
17.978350	0.1	2.429658
17.980017	0.1	2.433220
17.981683	0.1	2.439287
17.983350	0.1	2.450072
17.985017	0.1	2.466105
17.986683	0.1	2.485891
17.988350	0.1	2.506697
17.990017	0.1	2.525919
17.991683	0.1	2.541654
17.993350	0.1	2.553351
17.995017	0.1	2.562534
17.996683	0.1	2.571121
17.998350	0.1	2.579461
18.000017	0.1	2.586851
18.001683	0.1	2.592471
18.003350	0.1	2.595657
18.005017	0.1	2.596485
18.006683	0.1	2.595540
18.008350	0.1	2.593244
18.010017	0.1	2.590036
18.011683	0.1	2.586627
18.013350	0.1	2.583563
18.015017	0.1	2.580658
18.016683	0.1	2.577011
18.018350	0.1	2.571880
18.020017	0.1	2.565342
18.021683	0.1	2.557971
18.023350	0.1	2.550287
18.025017	0.1	2.542557
18.026683	0.1	2.534171
18.028350	0.1	2.523516
18.030017	0.1	2.509221
18.031683	0.1	2.491251
18.033350	0.1	2.470766
18.035017	0.1	2.449038
18.036683	0.1	2.426701
18.038350	0.1	2.403888
18.040017	0.1	2.380959
18.041683	0.1	2.358989
18.043350	0.1	2.339161
18.045017	0.1	2.321200
18.046683	0.1	2.303035
18.048350	0.1	2.282551
18.050017	0.1	2.259458
18.051683	0.1	2.235416
18.053350	0.1	2.212538
18.055017	0.1	2.191733
18.056683	0.1	2.172412
18.058350	0.1	2.153399
18.060017	0.1	2.133842
18.061683	0.1	2.114004
18.063350	0.1	2.095643
18.065017	0.1	2.081017
18.066683	0.1	2.070707
18.068350	0.1	2.062051
18.070017	0.1	2.051103
18.071683	0.1	2.036467
18.073350	0.1	2.019713
18.075017	0.1	2.002902
18.076683	0.1	1.987349
18.078350	0.1	1.973440
18.080017	0.1	1.960229
18.081683	0.1	1.945850
18.083350	0.1	1.929561
18.085017	0.1	1.913155
18.086683	0.1	1.898916
18.088350	0.1	1.887097
18.090017	0.1	1.876731
18.091683	0.1	1.867674
18.093350	0.1	1.860880
18.095017	0.1	1.856852
18.096683	0.1	1.854082
18.098350	0.1	1.849569
18.100017	0.1	1.841229
18.101683	0.1	1.829970
18.103350	0.1	1.819152
18.105017	0.1	1.811488
18.106683	0.1	1.806929
18.108350	0.1	1.803646
18.110017	0.1	1.799860
18.111683	0.1	1.794784
18.113350	0.1	1.788116
18.115017	0.1	1.779599
18.116683	0.1	1.769266
18.118350	0.1	1.758188
18.120017	0.1	1.748889
18.121683	0.1	1.743664
18.123350	0.1	1.742346
18.125017	0.1	1.742668
18.126683	0.1	1.742109
18.128350	0.1	1.739394
18.130017	0.1	1.735152
18.131683	0.1	1.730695
18.133350	0.1	1.726099
18.135017	0.1	1.720521
18.136683	0.1	1.713922
18.138350	0.1	1.707226
18.140017	0.1	1.701186
18.141683	0.1	1.695934
18.143350	0.1	1.690919
18.145017	0.1	1.685512
18.146683	0.1	1.680171
18.148350	0.1	1.676078
18.150017	0.1	1.673265
18.151683	0.1	1.670215
18.153350	0.1	1.665973
18.155017	0.1	1.661712
18.156683	0.1	1.658765
18.158350	0.1	1.656380
18.160017	0.1	1.653219
18.161683	0.1	1.648958
18.163350	0.1	1.643077
18.165017	0.1	1.634764
18.166683	0.1	1.624892
18.168350	0.1	1.616413
18.170017	0.1	1.612138
18.171683	0.1	1.612292
18.173350	0.1	1.614420
18.175017	0.1	1.615784
18.176683	0.1	1.615263
18.178350	0.1	1.612804
18.180017	0.1	1.608231
18.181683	0.1	1.601749
18.183350	0.1	1.594978
18.185017	0.1	1.590233
18.186683	0.1	1.588799
18.188350	0.1	1.590303
18.190017	0.1	1.593055
18.191683	0.1	1.594704
18.193350	0.1	1.593921
18.195017	0.1	1.591565
18.196683	0.1	1.589139
18.198350	0.1	1.587044
18.200017	0.1	1.585274
18.201683	0.1	1.584035
18.203350	0.1	1.582303
18.205017	0.1	1.577991
18.206683	0.1	1.570215
18.208350	0.1	1.560156
18.210017	0.1	1.550652
18.211683	0.1	1.544836
18.213350	0.1	1.543858
18.215017	0.1	1.546131
18.216683	0.1	1.549111
18.218350	0.1	1.550848
18.220017	0.1	1.550289
18.221683	0.1	1.547304
18.223350	0.1	1.542945
18.225017	0.1	1.539001
18.226683	0.1	1.537027
18.228350	0.1	1.537357
18.230017	0.1	1.538778
18.231683	0.1	1.539038
18.233350	0.1	1.536189
18.235017	0.1	1.530168
18.236683	0.1	1.523099
18.238350	0.1	1.517925
18.240017	0.1	1.516393
18.241683	0.1	1.517427
18.243350	0.1	1.518284
18.245017	0.1	1.517795
18.246683	0.1	1.516929
18.248350	0.1	1.516361
18.250017	0.1	1.515471
18.251683	0.1	1.514014
18.253350	0.1	1.513194
18.255017	0.1	1.514009
18.256683	0.1	1.515318
18.258350	0.1	1.514815
18.260017	0.1	1.511918
18.261683	0.1	1.508361
18.263350	0.1	1.505772
18.265017	0.1	1.504486
18.266683	0.1	1.504412
18.268350	0.1	1.504971
18.270017	0.1	1.504468
18.271683	0.1	1.501385
18.273350	0.1	1.495807
18.275017	0.1	1.488938
18.276683	0.1	1.482735
18.278350	0.1	1.479285
18.280017	0.1	1.478917
18.281683	0.1	1.479941
18.283350	0.1	1.480766
18.285017	0.1	1.480961
18.286683	0.1	1.480426
18.288350	0.1	1.478926
18.290017	0.1	1.476901
18.291683	0.1	1.476072
18.293350	0.1	1.478386
18.295017	0.1	1.483965
18.296683	0.1	1.490531
18.298350	0.1	1.495429
18.300017	0.1	1.497567
18.301683	0.1	1.497213
18.303350	0.1	1.495206
18.305017	0.1	1.492454
18.306683	0.1	1.489287
18.308350	0.1	1.485804
18.310017	0.1	1.482540
18.311683	0.1	1.479937
18.313350	0.1	1.478335
18.315017	0.1	1.478330
18.316683	0.1	1.479900
18.318350	0.1	1.481590
18.320017	0.1	1.481678
18.321683	0.1	1.479872
18.323350	0.1	1.477483
18.325017	0.1	1.475890
18.326683	0.1	1.475159
18.328350	0.1	1.474284
18.330017	0.1	1.472938
18.331683	0.1	1.472407
18.333350	0.1	1.474228
18.335017	0.1	1.478014
18.336683	0.1	1.481585
18.338350	0.1	1.483583
18.340017	0.1	1.484933
18.341683	0.1	1.487071
18.343350	0.1	1.489799
18.345017	0.1	1.491746
18.346683	0.1	1.491932
18.348350	0.1	1.490042
18.350017	0.1	1.486265
18.351683	0.1	1.481739
18.353350	0.1	1.478330
18.355017	0.1	1.477492
18.356683	0.1	1.479536
18.358350	0.1	1.483667
18.360017	0.1	1.488542
18.361683	0.1	1.493245
18.363350	0.1	1.497683
18.365017	0.1	1.501916
18.366683	0.1	1.505464
18.368350	0.1	1.507583
18.370017	0.1	1.507900
18.371683	0.1	1.506871
18.373350	0.1	1.505525
18.375017	0.1	1.504445
18.376683	0.1	1.503476
18.378350	0.1	1.502722
18.380017	0.1	1.502722
18.381683	0.1	1.503658
18.383350	0.1	1.505441
18.385017	0.1	1.508002
18.386683	0.1	1.510880
18.388350	0.1	1.512971
18.390017	0.1	1.512896
18.391683	0.1	1.510438
18.393350	0.1	1.507294
18.395017	0.1	1.505162
18.396683	0.1	1.504240
18.398350	0.1	1.504021
18.400017	0.1	1.504123
18.401683	0.1	1.504733
18.403350	0.1	1.506410
18.405017	0.1	1.508654
18.406683	0.1	1.509683
18.408350	0.1	1.508333
18.410017	0.1	1.505185
18.411683	0.1	1.501460
18.413350	0.1	1.497795
18.415017	0.1	1.494139
18.416683	0.1	1.490470
18.418350	0.1	1.487462
18.420017	0.1	1.486535
18.421683	0.1	1.488971
18.423350	0.1	1.494354
18.425017	0.1	1.500514
18.426683	0.1	1.505665
18.428350	0.1	1.509432
18.430017	0.1	1.511355
18.431683	0.1	1.509828
18.433350	0.1	1.503602
18.435017	0.1	1.493413
18.436683	0.1	1.481441
18.438350	0.1	1.470041
18.440017	0.1	1.461268
18.441683	0.1	1.456556
18.443350	0.1	1.456602
18.445017	0.1	1.460835
18.446683	0.1	1.466656
18.448350	0.1	1.470880
18.450017	0.1	1.472225
18.451683	0.1	1.471438
18.453350	0.1	1.469133
18.455017	0.1	1.464402
18.456683	0.1	1.457059
18.458350	0.1	1.450744
18.460017	0.1	1.449948
18.461683	0.1	1.454400
18.463350	0.1	1.459410
18.465017	0.1	1.460561
18.466683	0.1	1.456379
18.468350	0.1	1.447718
18.470017	0.1	1.436779
18.471683	0.1	1.426698
18.473350	0.1	1.419988
18.475017	0.1	1.417077
18.476683	0.1	1.417152
18.478350	0.1	1.419461
18.480017	0.1	1.423014
18.481683	0.1	1.426768
18.483350	0.1	1.430293
18.485017	0.1	1.433189
18.486683	0.1	1.434479
18.488350	0.1	1.433017
18.490017	0.1	1.428789
18.491683	0.1	1.423499
18.493350	0.1	1.419312
18.495017	0.1	1.417352
18.496683	0.1	1.417403
18.498350	0.1	1.418488
18.500017	0.1	1.420020
18.501683	0.1	1.421995
18.503350	0.1	1.423834
18.505017	0.1	1.423997
18.506683	0.1	1.421338
18.508350	0.1	1.416476
18.510017	0.1	1.411303
18.511683	0.1	1.407117
18.513350	0.1	1.404071
18.515017	0.1	1.402353
18.516683	0.1	1.402455
18.518350	0.1	1.404514
18.520017	0.1	1.407866
18.521683	0.1	1.411005
18.523350	0.1	1.412225
18.525017	0.1	1.410572
18.526683	0.1	1.406078
18.528350	0.1	1.399522
18.530017	0.1	1.392607
18.531683	0.1	1.387661
18.533350	0.1	1.386041
18.535017	0.1	1.387200
18.536683	0.1	1.389380
18.538350	0.1	1.390227
18.540017	0.1	1.387633
18.541683	0.1	1.381752
18.543350	0.1	1.375363
18.545017	0.1	1.371168
18.546683	0.1	1.370031
18.548350	0.1	1.371871
18.550017	0.1	1.376714
18.551683	0.1	1.384118
18.553350	0.1	1.392229
18.555017	0.1	1.398027
18.556683	0.1	1.398777
18.558350	0.1	1.393878
18.560017	0.1	1.384891
18.561683	0.1	1.373705
18.563350	0.1	1.361882
18.565017	0.1	1.351107
18.566683	0.1	1.342762
18.568350	0.1	1.337351
18.570017	0.1	1.335214
18.571683	0.1	1.337030
18.573350	0.1	1.342418
18.575017	0.1	1.348816
18.576683	0.1	1.353403
18.578350	0.1	1.355493
18.580017	0.1	1.356029
18.581683	0.1	1.355694
18.583350	0.1	1.354665
18.585017	0.1	1.353212
18.586683	0.1	1.351843
18.588350	0.1	1.351656
18.590017	0.1	1.353514
18.591683	0.1	1.356560
18.593350	0.1	1.358916
18.595017	0.1	1.359559
18.596683	0.1	1.358250
18.598350	0.1	1.354888
18.600017	0.1	1.350436
18.601683	0.1	1.347270
18.603350	0.1	1.347088
18.605017	0.1	1.349198
18.606683	0.1	1.351885
18.608350	0.1	1.354744
18.610017	0.1	1.358367
18.611683	0.1	1.362422
18.613350	0.1	1.365403
18.615017	0.1	1.365752
18.616683	0.1	1.363009
18.618350	0.1	1.358618
18.620017	0.1	1.355135
18.621683	0.1	1.354208
18.623350	0.1	1.355601
18.625017	0.1	1.357435
18.626683	0.1	1.357775
18.628350	0.1	1.356527
18.630017	0.1	1.354851
18.631683	0.1	1.353212
18.633350	0.1	1.351335
18.635017	0.1	1.349421
18.636683	0.1	1.348415
18.638350	0.1	1.349440
18.640017	0.1	1.353207
18.641683	0.1	1.358939
18.643350	0.1	1.363340
18.645017	0.1	1.362460
18.646683	0.1	1.355559
18.648350	0.1	1.346115
18.650017	0.1	1.338725
18.651683	0.1	1.335912
18.653350	0.1	1.337682
18.655017	0.1	1.342869
18.656683	0.1	1.349733
18.658350	0.1	1.356043
18.660017	0.1	1.360280
18.661683	0.1	1.362497
18.663350	0.1	1.363698
18.665017	0.1	1.365095
18.666683	0.1	1.367582
18.668350	0.1	1.371298
18.670017	0.1	1.375992
18.671683	0.1	1.382227
18.673350	0.1	1.391089
18.675017	0.1	1.401501
18.676683	0.1	1.409897
18.678350	0.1	1.414013
18.680017	0.1	1.414772
18.681683	0.1	1.414442
18.683350	0.1	1.414819
18.685017	0.1	1.416751
18.686683	0.1	1.420430
18.688350	0.1	1.425329
18.690017	0.1	1.429650
18.691683	0.1	1.431569
18.693350	0.1	1.431303
18.695017	0.1	1.430819
18.696683	0.1	1.432109
18.698350	0.1	1.436369
18.700017	0.1	1.443373
18.701683	0.1	1.451629
18.703350	0.1	1.460230
18.705017	0.1	1.470027
18.706683	0.1	1.482111
18.708350	0.1	1.495979
18.710017	0.1	1.510172
18.711683	0.1	1.523574
18.713350	0.1	1.535281
18.715017	0.1	1.544859
18.716683	0.1	1.553204
18.718350	0.1	1.561916
18.720017	0.1	1.571570
18.721683	0.1	1.581307
18.723350	0.1	1.590140
18.725017	0.1	1.598606
18.726683	0.1	1.608646
18.728350	0.1	1.621614
18.730017	0.1	1.637139
18.731683	0.1	1.654094
18.733350	0.1	1.671975
18.735017	0.1	1.690644
18.736683	0.1	1.709149
18.738350	0.1	1.725820
18.740017	0.1	1.739650
18.741683	0.1	1.751953
18.743350	0.1	1.766351
18.745017	0.1	1.785872
18.746683	0.1	1.810044
18.748350	0.1	1.835520
18.750017	0.1	1.859060
18.751683	0.1	1.880117
18.753350	0.1	1.900829
18.755017	0.1	1.923298
18.756683	0.1	1.947926
18.758350	0.1	1.974083
18.760017	0.1	2.000751
18.761683	0.1	2.027284
18.763350	0.1	2.054102
18.765017	0.1	2.082190
18.766683	0.1	2.111914
18.768350	0.1	2.142591
18.770017	0.1	2.173749
18.771683	0.1	2.206462
18.773350	0.1	2.242127
18.775017	0.1	2.280017
18.776683	0.1	2.317587
18.778350	0.1	2.353746
18.780017	0.1	2.390081
18.781683	0.1	2.428228
18.783350	0.1	2.467963
18.785017	0.1	2.508848
18.786683	0.1	2.551931
18.788350	0.1	2.598930
18.790017	0.1	2.650670
18.791683	0.1	2.706759
18.793350	0.1	2.766103
18.795017	0.1	2.826909
18.796683	0.1	2.886481
18.798350	0.1	2.942667
18.800017	0.1	2.995529
18.801683	0.1	3.047208
18.803350	0.1	3.101304
18.805017	0.1	3.161263
18.806683	0.1	3.228220
18.808350	0.1	3.301003
18.810017	0.1	3.378117
18.811683	0.1	3.459179
18.813350	0.1	3.543901
18.815017	0.1	3.630007
18.816683	0.1	3.714329
18.818350	0.1	3.795833
18.820017	0.1	3.876272
18.821683	0.1	3.958601
18.823350	0.1	4.044380
18.825017	0.1	4.132641
18.826683	0.1	4.222146
18.828350	0.1	4.313230
18.830017	0.1	4.406888
18.831683	0.1	4.503587
18.833350	0.1	4.602605
18.835017	0.1	4.702345
18.836683	0.1	4.801597
18.838350	0.1	4.899879
18.840017	0.1	4.996760
18.841683	0.1	5.091713
18.843350	0.1	5.184440
18.845017	0.1	5.275337
18.846683	0.1	5.365382
18.848350	0.1	5.455054
18.850017	0.1	5.543372
18.851683	0.1	5.628602
18.853350	0.1	5.709492
18.855017	0.1	5.785273
18.856683	0.1	5.854797
18.858350	0.1	5.917014
18.860017	0.1	5.972004
18.861683	0.1	6.020609
18.863350	0.1	6.063511
18.865017	0.1	6.100796
18.866683	0.1	6.132070
18.868350	0.1	6.157001
18.870017	0.1	6.175661
18.871683	0.1	6.188075
18.873350	0.1	6.193877
18.875017	0.1	6.192941
18.876683	0.1	6.185905
18.878350	0.1	6.173374
18.880017	0.1	6.154878
18.881683	0.1	6.129006
18.883350	0.1	6.094687
18.885017	0.1	6.052330
18.886683	0.1	6.003617
18.888350	0.1	5.950085
18.890017	0.1	5.892054
18.891683	0.1	5.829455
18.893350	0.1	5.762978
18.895017	0.1	5.693715
18.896683	0.1	5.621677
18.898350	0.1	5.545220
18.900017	0.1	5.462281
18.901683	0.1	5.372283
18.903350	0.1	5.276664
18.905017	0.1	5.177953
18.906683	0.1	5.078753
18.908350	0.1	4.980774
18.910017	0.1	4.884372
18.911683	0.1	4.788875
18.913350	0.1	4.692627
18.915017	0.1	4.593348
18.916683	0.1	4.489664
18.918350	0.1	4.382809
18.920017	0.1	4.275790
18.921683	0.1	4.170490
18.923350	0.1	4.067495
18.925017	0.1	3.968105
18.926683	0.1	3.873045
18.928350	0.1	3.780383
18.930017	0.1	3.687539
18.931683	0.1	3.594221
18.933350	0.1	3.501670
18.935017	0.1	3.410266
18.936683	0.1	3.319648
18.938350	0.1	3.230455
18.940017	0.1	3.144112
18.941683	0.1	3.061220
18.943350	0.1	2.981713
18.945017	0.1	2.905503
18.946683	0.1	2.832185
18.948350	0.1	2.761534
18.950017	0.1	2.694153
18.951683	0.1	2.630693
18.953350	0.1	2.571098
18.955017	0.1	2.514669
18.956683	0.1	2.460456
18.958350	0.1	2.407972
18.960017	0.1	2.358011
18.961683	0.1	2.312171
18.963350	0.1	2.271291
18.965017	0.1	2.234885
18.966683	0.1	2.201665
18.968350	0.1	2.170117
18.970017	0.1	2.138899
18.971683	0.1	2.106866
18.973350	0.1	2.073301
18.975017	0.1	2.038139
18.976683	0.1	2.002041
18.978350	0.1	1.966604
18.980017	0.1	1.933677
18.981683	0.1	1.904629
18.983350	0.1	1.880010
18.985017	0.1	1.858580
18.986683	0.1	1.838035
18.988350	0.1	1.817252
18.990017	0.1	1.796265
18.991683	0.1	1.775245
18.993350	0.1	1.754509
18.995017	0.1	1.734570
18.996683	0.1	1.715957
18.998350	0.1	1.698676
19.000017	0.1	1.682262
19.001683	0.1	1.666686
19.003350	0.1	1.651887
19.005017	0.1	1.636604
19.006683	0.1	1.619575
19.008350	0.1	1.601372
19.010017	0.1	1.584380
19.011683	0.1	1.570922
19.013350	0.1	1.561115
19.015017	0.1	1.552696
19.016683	0.1	1.543355
19.018350	0.1	1.532864
19.020017	0.1	1.522400
19.021683	0.1	1.512598
19.023350	0.1	1.503192
19.025017	0.1	1.493529
19.026683	0.1	1.483127
19.028350	0.1	1.472435
19.030017	0.1	1.462712
19.031683	0.1	1.454391
19.033350	0.1	1.446619
19.035017	0.1	1.438847
19.036683	0.1	1.431275
19.038350	0.1	1.423615
19.040017	0.1	1.415247
19.041683	0.1	1.406190
19.043350	0.1	1.396900
19.045017	0.1	1.387768
19.046683	0.1	1.379289
19.048350	0.1	1.371922
19.050017	0.1	1.365528
19.051683	0.1	1.359303
19.053350	0.1	1.352443
19.055017	0.1	1.345198
19.056683	0.1	1.339056
19.058350	0.1	1.335377
19.060017	0.1	1.333519
19.061683	0.1	1.330911
19.063350	0.1	1.326045
19.065017	0.1	1.320536
19.066683	0.1	1.316988
19.068350	0.1	1.316112
19.070017	0.1	1.316671
19.071683	0.1	1.316760
19.073350	0.1	1.314827
19.075017	0.1	1.310282
19.076683	0.1	1.304005
19.078350	0.1	1.297970
19.080017	0.1	1.293304
19.081683	0.1	1.289519
19.083350	0.1	1.285686
19.085017	0.1	1.281109
19.086683	0.1	1.275400
19.088350	0.1	1.269369
19.090017	0.1	1.265062
19.091683	0.1	1.263758
19.093350	0.1	1.264252
19.095017	0.1	1.263935
19.096683	0.1	1.261695
19.098350	0.1	1.259143
19.100017	0.1	1.258212
19.101683	0.1	1.258682
19.103350	0.1	1.258664
19.105017	0.1	1.256755
19.106683	0.1	1.253546
19.108350	0.1	1.250543
19.110017	0.1	1.247651
19.111683	0.1	1.243353
19.113350	0.1	1.237392
19.115017	0.1	1.231432
19.116683	0.1	1.227115
19.118350	0.1	1.225076
19.120017	0.1	1.225360
19.121683	0.1	1.226952
19.123350	0.1	1.227674
19.125017	0.1	1.226333
19.126683	0.1	1.223972
19.128350	0.1	1.221742
19.130017	0.1	1.219050
19.131683	0.1	1.214929
19.133350	0.1	1.209918
19.135017	0.1	1.205895
19.136683	0.1	1.204824
19.138350	0.1	1.207003
19.140017	0.1	1.210086
19.141683	0.1	1.210799
19.143350	0.1	1.207683
19.145017	0.1	1.202356
19.146683	0.1	1.198607
19.148350	0.1	1.198878
19.150017	0.1	1.201397
19.151683	0.1	1.202202
19.153350	0.1	1.199613
19.155017	0.1	1.195376
19.156683	0.1	1.192009
19.158350	0.1	1.190240
19.160017	0.1	1.188726
19.161683	0.1	1.185294
19.163350	0.1	1.178961
19.165017	0.1	1.171278
19.166683	0.1	1.165336
19.168350	0.1	1.163045
19.170017	0.1	1.163743
19.171683	0.1	1.165727
19.173350	0.1	1.167981
19.175017	0.1	1.170458
19.176683	0.1	1.173588
19.178350	0.1	1.177303
19.180017	0.1	1.180293
19.181683	0.1	1.180321
19.183350	0.1	1.175613
19.185017	0.1	1.166710
19.186683	0.1	1.157066
19.188350	0.1	1.150672
19.190017	0.1	1.148684
19.191683	0.1	1.149490
19.193350	0.1	1.151250
19.195017	0.1	1.152987
19.196683	0.1	1.153965
19.198350	0.1	1.153504
19.200017	0.1	1.151799
19.201683	0.1	1.150146
19.203350	0.1	1.148758
19.205017	0.1	1.145685
19.206683	0.1	1.139520
19.208350	0.1	1.131292
19.210017	0.1	1.123548
19.211683	0.1	1.119082
19.213350	0.1	1.119128
19.215017	0.1	1.122304
19.216683	0.1	1.125843
19.218350	0.1	1.127459
19.220017	0.1	1.126113
19.221683	0.1	1.121983
19.223350	0.1	1.116712
19.225017	0.1	1.113485
19.226683	0.1	1.114733
19.228350	0.1	1.120134
19.230017	0.1	1.127780
19.231683	0.1	1.135767
19.233350	0.1	1.142481
19.235017	0.1	1.146845
19.236683	0.1	1.148768
19.238350	0.1	1.149108
19.240017	0.1	1.148870
19.241683	0.1	1.148321
19.243350	0.1	1.147008
19.245017	0.1	1.144488
19.246683	0.1	1.141019
19.248350	0.1	1.137489
19.250017	0.1	1.134779
19.251683	0.1	1.133340
19.253350	0.1	1.133233
19.255017	0.1	1.133597
19.256683	0.1	1.132078
19.258350	0.1	1.126868
19.260017	0.1	1.119319
19.261683	0.1	1.113052
19.263350	0.1	1.110649
19.265017	0.1	1.112022
19.266683	0.1	1.114756
19.268350	0.1	1.115319
19.270017	0.1	1.111203
19.271683	0.1	1.102700
19.273350	0.1	1.092944
19.275017	0.1	1.086001
19.276683	0.1	1.084381
19.278350	0.1	1.087748
19.280017	0.1	1.093261
19.281683	0.1	1.097657
19.283350	0.1	1.099636
19.285017	0.1	1.100022
19.286683	0.1	1.099850
19.288350	0.1	1.099329
19.290017	0.1	1.098402
19.291683	0.1	1.097405
19.293350	0.1	1.096888
19.295017	0.1	1.096842
19.296683	0.1	1.096386
19.298350	0.1	1.094555
19.300017	0.1	1.091599
19.301683	0.1	1.089158
19.303350	0.1	1.088670
19.305017	0.1	1.089764
19.306683	0.1	1.090714
19.308350	0.1	1.089596
19.310017	0.1	1.085293
19.311683	0.1	1.078453
19.313350	0.1	1.071356
19.315017	0.1	1.066099
19.316683	0.1	1.063189
19.318350	0.1	1.062071
19.320017	0.1	1.061810
19.321683	0.1	1.061084
19.323350	0.1	1.059012
19.325017	0.1	1.056092
19.326683	0.1	1.053521
19.328350	0.1	1.052204
19.330017	0.1	1.052571
19.331683	0.1	1.054835
19.333350	0.1	1.058653
19.335017	0.1	1.062602
19.336683	0.1	1.064767
19.338350	0.1	1.064152
19.340017	0.1	1.061559
19.341683	0.1	1.058942
19.343350	0.1	1.057647
19.345017	0.1	1.057629
19.346683	0.1	1.058378
19.348350	0.1	1.059650
19.350017	0.1	1.061037
19.351683	0.1	1.062076
19.353350	0.1	1.062942
19.355017	0.1	1.063864
19.356683	0.1	1.064544
19.358350	0.1	1.065098
19.360017	0.1	1.066215
19.361683	0.1	1.068078
19.363350	0.1	1.069806
19.365017	0.1	1.069997
19.366683	0.1	1.067761
19.368350	0.1	1.063696
19.370017	0.1	1.059682
19.371683	0.1	1.056897
19.373350	0.1	1.054578
19.375017	0.1	1.051780
19.376683	0.1	1.049107
19.378350	0.1	1.047556
19.380017	0.1	1.047021
19.381683	0.1	1.046746
19.383350	0.1	1.046513
19.385017	0.1	1.047379
19.386683	0.1	1.050555
19.388350	0.1	1.055170
19.390017	0.1	1.059100
19.391683	0.1	1.061438
19.393350	0.1	1.062183
19.395017	0.1	1.060879
19.396683	0.1	1.056972
19.398350	0.1	1.051263
19.400017	0.1	1.045950
19.401683	0.1	1.042662
19.403350	0.1	1.041694
19.405017	0.1	1.042956
19.406683	0.1	1.045889
19.408350	0.1	1.049456
19.410017	0.1	1.053000
19.411683	0.1	1.056492
19.413350	0.1	1.059952
19.415017	0.1	1.063221
19.416683	0.1	1.066797
19.418350	0.1	1.072246
19.420017	0.1	1.080073
19.421683	0.1	1.088027
19.423350	0.1	1.092767
19.425017	0.1	1.092125
19.426683	0.1	1.086541
19.428350	0.1	1.079612
19.430017	0.1	1.075827
19.431683	0.1	1.077312
19.433350	0.1	1.083072
19.435017	0.1	1.089717
19.436683	0.1	1.093675
19.438350	0.1	1.094448
19.440017	0.1	1.094337
19.441683	0.1	1.095198
19.443350	0.1	1.097764
19.445017	0.1	1.103035
19.446683	0.1	1.111608
19.448350	0.1	1.122109
19.450017	0.1	1.131808
19.451683	0.1	1.138621
19.453350	0.1	1.141788
19.455017	0.1	1.141638
19.456683	0.1	1.139743
19.458350	0.1	1.139026
19.460017	0.1	1.142677
19.461683	0.1	1.151958
19.463350	0.1	1.165117
19.465017	0.1	1.178980
19.466683	0.1	1.190915
19.468350	0.1	1.199855
19.470017	0.1	1.206733
19.471683	0.1	1.213294
19.473350	0.1	1.220680
19.475017	0.1	1.229406
19.476683	0.1	1.239940
19.478350	0.1	1.252559
19.480017	0.1	1.266696
19.481683	0.1	1.280615
19.483350	0.1	1.291651
19.485017	0.1	1.298115
19.486683	0.1	1.301467
19.488350	0.1	1.305197
19.490017	0.1	1.311861
19.491683	0.1	1.321570
19.493350	0.1	1.332727
19.495017	0.1	1.343642
19.496683	0.1	1.353431
19.498350	0.1	1.362246
19.500017	0.1	1.370665
19.501683	0.1	1.378651
19.503350	0.1	1.385799
19.505017	0.1	1.391587
19.506683	0.1	1.394912
19.508350	0.1	1.395601
19.510017	0.1	1.396094
19.511683	0.1	1.399028
19.513350	0.1	1.403699
19.515017	0.1	1.407005
19.516683	0.1	1.406991
19.518350	0.1	1.403806
19.520017	0.1	1.398739
19.521683	0.1	1.393328
19.523350	0.1	1.388309
19.525017	0.1	1.383340
19.526683	0.1	1.378171
19.528350	0.1	1.373114
19.530017	0.1	1.367982
19.531683	0.1	1.362073
19.533350	0.1	1.354804
19.535017	0.1	1.344793
19.536683	0.1	1.330660
19.538350	0.1	1.313644
19.540017	0.1	1.297169
19.541683	0.1	1.283977
19.543350	0.1	1.274720
19.545017	0.1	1.268201
19.546683	0.1	1.261621
19.548350	0.1	1.251567
19.550017	0.1	1.236391
19.551683	0.1	1.217420
19.553350	0.1	1.197658
19.555017	0.1	1.179664
19.556683	0.1	1.164461
19.558350	0.1	1.151948
19.560017	0.1	1.141895
19.561683	0.1	1.133936
19.563350	0.1	1.127007
19.565017	0.1	1.119589
19.566683	0.1	1.110686
19.568350	0.1	1.100320
19.570017	0.1	1.089415
19.571683	0.1	1.078909
19.573350	0.1	1.068939
19.575017	0.1	1.059533
19.576683	0.1	1.051207
19.578350	0.1	1.043971
19.580017	0.1	1.037018
19.581683	0.1	1.029563
19.583350	0.1	1.021866
19.585017	0.1	1.015686
19.586683	0.1	1.012776
19.588350	0.1	1.013204
19.590017	0.1	1.015579
19.591683	0.1	1.017842
19.593350	0.1	1.018136
19.595017	0.1	1.015835
19.596683	0.1	1.012199
19.598350	0.1	1.009144
19.600017	0.1	1.007402
19.601683	0.1	1.006527
19.603350	0.1	1.005507
19.605017	0.1	1.002676
19.606683	0.1	0.997232
19.608350	0.1	0.990625
19.610017	0.1	0.985232
19.611683	0.1	0.982746
19.613350	0.1	0.983640
19.615017	0.1	0.987300
19.616683	0.1	0.992282
19.618350	0.1	0.996818
19.620017	0.1	0.999956
19.621683	0.1	1.002308
19.623350	0.1	1.004706
19.625017	0.1	1.006611
19.626683	0.1	1.006508
19.628350	0.1	1.003821
19.630017	0.1	0.999998
19.631683	0.1	0.997041
19.633350	0.1	0.995607
19.635017	0.1	0.995416
19.636683	0.1	0.995994
19.638350	0.1	0.996455
19.640017	0.1	0.996450
19.641683	0.1	0.996990
19.643350	0.1	0.998708
19.645017	0.1	1.000282
19.646683	0.1	0.999705
19.648350	0.1	0.996068
19.650017	0.1	0.989991
19.651683	0.1	0.983295
19.653350	0.1	0.978089
19.655017	0.1	0.975328
19.656683	0.1	0.974527
19.658350	0.1	0.974885
19.660017	0.1	0.976068
19.661683	0.1	0.977824
19.663350	0.1	0.979323
19.665017	0.1	0.979067
19.666683	0.1	0.975844
19.668350	0.1	0.970103
19.670017	0.1	0.963709
19.671683	0.1	0.957982
19.673350	0.1	0.953041
19.675017	0.1	0.949157
19.676683	0.1	0.946978
19.678350	0.1	0.946210
19.680017	0.1	0.945707
19.681683	0.1	0.945125
19.683350	0.1	0.945055
19.685017	0.1	0.945725
19.686683	0.1	0.946368
19.688350	0.1	0.945469
19.690017	0.1	0.941851
19.691683	0.1	0.936058
19.693350	0.1	0.929972
19.695017	0.1	0.924901
19.696683	0.1	0.921302
19.698350	0.1	0.919891
19.700017	0.1	0.921101
19.701683	0.1	0.923835
19.703350	0.1	0.925991
19.705017	0.1	0.926014
19.706683	0.1	0.923676
19.708350	0.1	0.920175
19.710017	0.1	0.917222
19.711683	0.1	0.915513
19.713350	0.1	0.914219
19.715017	0.1	0.911984
19.716683	0.1	0.908151
19.718350	0.1	0.902805
19.720017	0.1	0.896673
19.721683	0.1	0.891509
19.723350	0.1	0.889190
19.725017	0.1	0.889953
19.726683	0.1	0.892589
19.728350	0.1	0.895900
19.730017	0.1	0.899285
19.731683	0.1	0.902889
19.733350	0.1	0.907551
19.735017	0.1	0.913325
19.736683	0.1	0.918116
19.738350	0.1	0.919378
19.740017	0.1	0.917097
19.741683	0.1	0.913744
19.743350	0.1	0.911746
19.745017	0.1	0.911690
19.746683	0.1	0.912645
19.748350	0.1	0.913520
19.750017	0.1	0.913776
19.751683	0.1	0.913497
19.753350	0.1	0.913162
19.755017	0.1	0.913180
19.756683	0.1	0.913893
19.758350	0.1	0.915471
19.760017	0.1	0.917367
19.761683	0.1	0.918447
19.763350	0.1	0.917926
19.765017	0.1	0.915886
19.766683	0.1	0.913134
19.768350	0.1	0.910638
19.770017	0.1	0.909120
19.771683	0.1	0.908826
19.773350	0.1	0.909492
19.775017	0.1	0.910568
19.776683	0.1	0.911341
19.778350	0.1	0.911150
19.780017	0.1	0.909921
19.781683	0.1	0.908156
19.783350	0.1	0.906149
19.785017	0.1	0.904202
19.786683	0.1	0.903257
19.788350	0.1	0.903765
19.790017	0.1	0.904636
19.791683	0.1	0.904407
19.793350	0.1	0.902419
19.795017	0.1	0.898978
19.796683	0.1	0.895131
19.798350	0.1	0.891783
19.800017	0.1	0.889502
19.801683	0.1	0.889264
19.803350	0.1	0.891914
19.805017	0.1	0.896514
19.806683	0.1	0.900687
19.808350	0.1	0.903155
19.810017	0.1	0.904687
19.811683	0.1	0.906205
19.813350	0.1	0.907667
19.815017	0.1	0.908505
19.816683	0.1	0.907779
19.818350	0.1	0.904882
19.820017	0.1	0.900514
19.821683	0.1	0.896114
19.823350	0.1	0.892552
19.825017	0.1	0.889688
19.826683	0.1	0.887034
19.828350	0.1	0.884216
19.830017	0.1	0.881171
19.831683	0.1	0.878116
19.833350	0.1	0.874912
19.835017	0.1	0.871029
19.836683	0.1	0.866721
19.838350	0.1	0.863029
19.840017	0.1	0.860388
19.841683	0.1	0.858833
19.843350	0.1	0.858949
19.845017	0.1	0.861087
19.846683	0.1	0.864211
19.848350	0.1	0.866652
19.850017	0.1	0.867499
19.851683	0.1	0.867085
19.853350	0.1	0.866116
19.855017	0.1	0.864449
19.856683	0.1	0.860831
19.858350	0.1	0.854237
19.860017	0.1	0.845436
19.861683	0.1	0.836649
19.863350	0.1	0.829971
19.865017	0.1	0.826740
19.866683	0.1	0.827755
19.868350	0.1	0.832896
19.870017	0.1	0.840649
19.871683	0.1	0.847951
19.873350	0.1	0.851578
19.875017	0.1	0.850977
19.876683	0.1	0.848337
19.878350	0.1	0.845864
19.880017	0.1	0.844207
19.881683	0.1	0.842824
19.883350	0.1	0.841375
19.885017	0.1	0.840421
19.886683	0.1	0.840207
19.888350	0.1	0.839769
19.890017	0.1	0.837883
19.891683	0.1	0.834451
19.893350	0.1	0.831019
19.895017	0.1	0.829548
19.896683	0.1	0.830558
19.898350	0.1	0.832812
19.900017	0.1	0.833943
19.901683	0.1	0.831983
19.903350	0.1	0.827452
19.905017	0.1	0.822954
19.906683	0.1	0.820640
19.908350	0.1	0.821082
19.910017	0.1	0.823364
19.911683	0.1	0.825771
19.913350	0.1	0.827396
19.915017	0.1	0.828775
19.916683	0.1	0.830507
19.918350	0.1	0.832314
19.920017	0.1	0.833939
19.921683	0.1	0.835746
19.923350	0.1	0.837436
19.925017	0.1	0.837534
19.926683	0.1	0.835443
19.928350	0.1	0.832914
19.930017	0.1	0.832137
19.931683	0.1	0.833096
19.933350	0.1	0.834041
19.935017	0.1	0.833664
19.936683	0.1	0.831722
19.938350	0.1	0.828966
19.940017	0.1	0.827215
19.941683	0.1	0.828453
19.943350	0.1	0.833021
19.945017	0.1	0.838800
19.946683	0.1	0.842763
19.948350	0.1	0.843653
19.950017	0.1	0.842405
19.951683	0.1	0.840081
19.953350	0.1	0.837175
19.955017	0.1	0.834186
19.956683	0.1	0.831243
19.958350	0.1	0.828491
19.960017	0.1	0.826963
19.961683	0.1	0.827694
19.963350	0.1	0.830498
19.965017	0.1	0.833897
19.966683	0.1	0.836314
19.968350	0.1	0.837455
19.970017	0.1	0.837715
19.971683	0.1	0.836938
19.973350	0.1	0.834204
19.975017	0.1	0.828463
19.976683	0.1	0.820542
19.978350	0.1	0.814083
19.980017	0.1	0.812225
19.981683	0.1	0.814525
19.983350	0.1	0.818018
19.985017	0.1	0.820071
19.986683	0.1	0.820579
19.988350	0.1	0.822144
19.990017	0.1	0.827508
19.991683	0.1	0.836183
19.993350	0.1	0.844230
19.995017	0.1	0.847904
19.996683	0.1	0.846870
19.998350	0.1	0.843834
20.000017	0.1	0.841641
20.001683	0.1	0.840859
20.003350	0.1	0.840127
20.005017	0.1	0.838195
20.006683	0.1	0.834782
20.008350	0.1	0.830409
20.010017	0.1	0.826544
20.011683	0.1	0.824868
20.013350	0.1	0.825520
20.015017	0.1	0.826549
20.016683	0.1	0.825524
20.018350	0.1	0.821799
20.020017	0.1	0.816630
20.021683	0.1	0.811215
20.023350	0.1	0.805962
20.025017	0.1	0.801613
20.026683	0.1	0.799415
20.028350	0.1	0.799745
20.030017	0.1	0.801105
20.031683	0.1	0.800882
20.033350	0.1	0.797496
20.035017	0.1	0.792299
20.036683	0.1	0.788383
20.038350	0.1	0.787401
20.040017	0.1	0.788840
20.041683	0.1	0.791522
20.043350	0.1	0.794064
20.045017	0.1	0.795233
20.046683	0.1	0.794982
20.048350	0.1	0.794302
20.050017	0.1	0.794069
20.051683	0.1	0.794409
20.053350	0.1	0.794875
20.055017	0.1	0.795280
20.056683	0.1	0.795922
20.058350	0.1	0.796174
20.060017	0.1	0.793985
20.061683	0.1	0.788230
20.063350	0.1	0.780593
20.065017	0.1	0.774800
20.066683	0.1	0.773906
20.068350	0.1	0.777864
20.070017	0.1	0.783638
20.071683	0.1	0.787871
20.073350	0.1	0.789524
20.075017	0.1	0.789645
20.076683	0.1	0.789245
20.078350	0.1	0.788718
20.080017	0.1	0.788318
20.081683	0.1	0.787871
20.083350	0.1	0.786786
20.085017	0.1	0.784951
20.086683	0.1	0.783317
20.088350	0.1	0.783084
20.090017	0.1	0.784881
20.091683	0.1	0.788523
20.093350	0.1	0.792304
20.095017	0.1	0.793254
20.096683	0.1	0.789650
20.098350	0.1	0.782018
20.100017	0.1	0.772183
20.101683	0.1	0.763065
20.103350	0.1	0.758227
20.105017	0.1	0.759680
20.106683	0.1	0.766357
20.108350	0.1	0.775419
20.110017	0.1	0.784346
20.111683	0.1	0.791554
20.113350	0.1	0.796337
20.115017	0.1	0.799051
20.116683	0.1	0.800295
20.118350	0.1	0.799792
20.120017	0.1	0.797166
20.121683	0.1	0.793384
20.123350	0.1	0.790302
20.125017	0.1	0.789538
20.126683	0.1	0.792122
20.128350	0.1	0.797734
20.130017	0.1	0.804239
20.131683	0.1	0.809575
20.133350	0.1	0.813459
20.135017	0.1	0.816369
20.136683	0.1	0.818102
20.138350	0.1	0.818111
20.140017	0.1	0.816691
20.141683	0.1	0.815042
20.143350	0.1	0.814423
20.145017	0.1	0.815704
20.146683	0.1	0.819420
20.148350	0.1	0.825515
20.150017	0.1	0.832956
20.151683	0.1	0.839867
20.153350	0.1	0.845008
20.155017	0.1	0.848812
20.156683	0.1	0.852155
20.158350	0.1	0.854800
20.160017	0.1	0.855266
20.161683	0.1	0.852146
20.163350	0.1	0.846349
20.165017	0.1	0.841762
20.166683	0.1	0.842069
20.168350	0.1	0.847620
20.170017	0.1	0.856402
20.171683	0.1	0.866125
20.173350	0.1	0.874731
20.175017	0.1	0.881106
20.176683	0.1	0.885874
20.178350	0.1	0.890456
20.180017	0.1	0.895336
20.181683	0.1	0.899723
20.183350	0.1	0.902894
20.185017	0.1	0.904775
20.186683	0.1	0.905208
20.188350	0.1	0.904161
20.190017	0.1	0.902945
20.191683	0.1	0.903932
20.193350	0.1	0.908356
20.195017	0.1	0.914996
20.196683	0.1	0.921562
20.198350	0.1	0.926470
20.200017	0.1	0.929250
20.201683	0.1	0.930182
20.203350	0.1	0.929958
20.205017	0.1	0.929306
20.206683	0.1	0.928724
20.208350	0.1	0.928883
20.210017	0.1	0.931281
20.211683	0.1	0.937628
20.213350	0.1	0.947802
20.215017	0.1	0.959043
20.216683	0.1	0.968236
20.218350	0.1	0.974359
20.220017	0.1	0.978406
20.221683	0.1	0.981945
20.223350	0.1	0.986219
20.225017	0.1	0.991719
20.226683	0.1	0.997614
20.228350	0.1	1.002527
20.230017	0.1	1.006364
20.231683	0.1	1.010206
20.233350	0.1	1.014434
20.235017	0.1	1.017768
20.236683	0.1	1.018448
20.238350	0.1	1.016543
20.240017	0.1	1.014154
20.241683	0.1	1.013386
20.243350	0.1	1.015137
20.245017	0.1	1.019235
20.246683	0.1	1.025004
20.248350	0.1	1.031607
20.250017	0.1	1.037335
20.251683	0.1	1.040059
20.253350	0.1	1.039370
20.255017	0.1	1.036455
20.256683	0.1	1.032329
20.258350	0.1	1.027719
20.260017	0.1	1.023398
20.261683	0.1	1.019454
20.263350	0.1	1.015174
20.265017	0.1	1.010485
20.266683	0.1	1.006559
20.268350	0.1	1.004329
20.270017	0.1	1.003472
20.271683	0.1	1.002927
20.273350	0.1	1.001619
20.275017	0.1	0.999034
20.276683	0.1	0.994927
20.278350	0.1	0.988548
20.280017	0.1	0.979630
20.281683	0.1	0.969851
20.283350	0.1	0.961288
20.285017	0.1	0.954154
20.286683	0.1	0.947532
20.288350	0.1	0.940976
20.290017	0.1	0.934536
20.291683	0.1	0.928617
20.293350	0.1	0.924133
20.295017	0.1	0.921614
20.296683	0.1	0.920128
20.298350	0.1	0.918377
20.300017	0.1	0.916393
20.301683	0.1	0.914335
20.303350	0.1	0.910708
20.305017	0.1	0.904067
20.306683	0.1	0.895010
20.308350	0.1	0.885329
20.310017	0.1	0.877250
20.311683	0.1	0.872989
20.313350	0.1	0.873134
20.315017	0.1	0.876002
20.316683	0.1	0.879318
20.318350	0.1	0.881967
20.320017	0.1	0.883378
20.321683	0.1	0.882326
20.323350	0.1	0.878060
20.325017	0.1	0.871979
20.326683	0.1	0.867029
20.328350	0.1	0.865785
20.330017	0.1	0.868943
20.331683	0.1	0.874177
20.333350	0.1	0.877138
20.335017	0.1	0.875532
20.336683	0.1	0.870973
20.338350	0.1	0.866055
20.340017	0.1	0.862121
20.341683	0.1	0.859750
20.343350	0.1	0.858540
20.345017	0.1	0.857064
20.346683	0.1	0.855154
20.348350	0.1	0.854726
20.350017	0.1	0.857171
20.351683	0.1	0.861394
20.353350	0.1	0.865217
20.355017	0.1	0.867718
20.356683	0.1	0.869469
20.358350	0.1	0.871434
20.360017	0.1	0.874237
20.361683	0.1	0.877846
20.363350	0.1	0.881557
20.365017	0.1	0.884659
20.366683	0.1	0.887215
20.368350	0.1	0.889376
20.370017	0.1	0.890107
20.371683	0.1	0.888053
20.373350	0.1	0.883336
20.375017	0.1	0.877716
20.376683	0.1	0.873567
20.378350	0.1	0.872416
20.380017	0.1	0.874284
20.381683	0.1	0.878121
20.383350	0.1	0.882330
20.385017	0.1	0.885604
20.386683	0.1	0.887858
20.388350	0.1	0.890130
20.390017	0.1	0.893688
20.391683	0.1	0.899276
20.393350	0.1	0.906866
20.395017	0.1	0.915541
20.396683	0.1	0.923616
20.398350	0.1	0.929753
20.400017	0.1	0.934261
20.401683	0.1	0.938638
20.403350	0.1	0.944161
20.405017	0.1	0.951001
20.406683	0.1	0.958052
20.408350	0.1	0.963677
20.410017	0.1	0.967057
20.411683	0.1	0.968622
20.413350	0.1	0.969470
20.415017	0.1	0.970108
20.416683	0.1	0.969926
20.418350	0.1	0.968729
20.420017	0.1	0.966997
20.421683	0.1	0.964575
20.423350	0.1	0.961632
20.425017	0.1	0.959770
20.426683	0.1	0.960729
20.428350	0.1	0.964575
20.430017	0.1	0.969376
20.431683	0.1	0.972943
20.433350	0.1	0.974778
20.435017	0.1	0.976035
20.436683	0.1	0.978322
20.438350	0.1	0.981595
20.440017	0.1	0.983197
20.441683	0.1	0.980846
20.443350	0.1	0.975588
20.445017	0.1	0.969875
20.446683	0.1	0.964631
20.448350	0.1	0.959742
20.450017	0.1	0.955644
20.451683	0.1	0.953521
20.453350	0.1	0.954410
20.455017	0.1	0.957944
20.456683	0.1	0.961847
20.458350	0.1	0.963570
20.460017	0.1	0.962494
20.461683	0.1	0.959383
20.463350	0.1	0.954079
20.465017	0.1	0.945684
20.466683	0.1	0.934722
20.468350	0.1	0.923374
20.470017	0.1	0.913832
20.471683	0.1	0.907085
20.473350	0.1	0.902889
20.475017	0.1	0.900691
20.476683	0.1	0.900021
20.478350	0.1	0.899630
20.480017	0.1	0.897869
20.481683	0.1	0.894768
20.483350	0.1	0.891970
20.485017	0.1	0.890600
20.486683	0.1	0.889939
20.488350	0.1	0.887956
20.490017	0.1	0.883406
20.491683	0.1	0.877441
20.493350	0.1	0.872635
20.495017	0.1	0.870512
20.496683	0.1	0.870116
20.498350	0.1	0.869376
20.500017	0.1	0.867844
20.501683	0.1	0.866815
20.503350	0.1	0.866819
20.505017	0.1	0.866484
20.506683	0.1	0.864309
20.508350	0.1	0.860537
20.510017	0.1	0.856044
20.511683	0.1	0.850433
20.513350	0.1	0.842735
20.515017	0.1	0.833338
20.516683	0.1	0.824281
20.518350	0.1	0.817841
20.520017	0.1	0.815289
20.521683	0.1	0.816663
20.523350	0.1	0.820896
20.525017	0.1	0.825934
20.526683	0.1	0.829343
20.528350	0.1	0.829031
20.530017	0.1	0.824654
20.531683	0.1	0.818474
20.533350	0.1	0.813878
20.535017	0.1	0.813049
20.536683	0.1	0.815773
20.538350	0.1	0.819932
20.540017	0.1	0.823434
20.541683	0.1	0.825836
20.543350	0.1	0.828202
20.545017	0.1	0.832370
20.546683	0.1	0.839457
20.548350	0.1	0.848253
20.550017	0.1	0.856137
20.551683	0.1	0.861101
20.553350	0.1	0.861906
20.555017	0.1	0.858288
20.556683	0.1	0.851373
20.558350	0.1	0.842665
20.560017	0.1	0.833278
20.561683	0.1	0.824640
20.563350	0.1	0.818670
20.565017	0.1	0.816807
20.566683	0.1	0.819070
20.568350	0.1	0.823601
20.570017	0.1	0.827643
20.571683	0.1	0.829445
20.573350	0.1	0.828933
20.575017	0.1	0.827122
20.576683	0.1	0.825222
20.578350	0.1	0.823969
20.580017	0.1	0.823815
20.581683	0.1	0.824938
20.583350	0.1	0.826595
20.585017	0.1	0.827629
20.586683	0.1	0.827732
20.588350	0.1	0.827373
20.590017	0.1	0.827010
20.591683	0.1	0.826726
20.593350	0.1	0.826409
20.595017	0.1	0.826172
20.596683	0.1	0.826204
20.598350	0.1	0.826474
20.600017	0.1	0.827047
20.601683	0.1	0.828300
20.603350	0.1	0.830530
20.605017	0.1	0.833301
20.606683	0.1	0.835382
20.608350	0.1	0.835909
20.610017	0.1	0.835131
20.611683	0.1	0.833534
20.613350	0.1	0.830921
20.615017	0.1	0.827471
20.616683	0.1	0.824910
20.618350	0.1	0.825021
20.620017	0.1	0.827941
20.621683	0.1	0.832514
20.623350	0.1	0.837040
20.625017	0.1	0.840179
20.626683	0.1	0.841469
20.628350	0.1	0.841068
20.630017	0.1	0.839951
20.631683	0.1	0.839466
20.633350	0.1	0.839676
20.635017	0.1	0.839368
20.636683	0.1	0.837957
20.638350	0.1	0.836491
20.640017	0.1	0.836798
20.641683	0.1	0.839517
20.643350	0.1	0.843592
20.645017	0.1	0.848304
20.646683	0.1	0.853809
20.648350	0.1	0.859196
20.650017	0.1	0.862647
20.651683	0.1	0.863858
20.653350	0.1	0.864351
20.655017	0.1	0.865767
20.656683	0.1	0.868794
20.658350	0.1	0.873092
20.660017	0.1	0.877823
20.661683	0.1	0.881813
20.663350	0.1	0.883876
20.665017	0.1	0.883965
20.666683	0.1	0.883369
20.668350	0.1	0.883429
20.670017	0.1	0.885236
20.671683	0.1	0.889730
20.673350	0.1	0.896901
20.675017	0.1	0.905301
20.676683	0.1	0.912333
20.678350	0.1	0.915905
20.680017	0.1	0.916910
20.681683	0.1	0.918652
20.683350	0.1	0.922927
20.685017	0.1	0.928231
20.686683	0.1	0.932245
20.688350	0.1	0.934135
20.690017	0.1	0.934186
20.691683	0.1	0.933190
20.693350	0.1	0.932119
20.695017	0.1	0.931742
20.696683	0.1	0.932897
20.698350	0.1	0.936002
20.700017	0.1	0.940035
20.701683	0.1	0.943448
20.703350	0.1	0.946131
20.705017	0.1	0.949660
20.706683	0.1	0.956124
20.708350	0.1	0.966555
20.710017	0.1	0.979491
20.711683	0.1	0.991677
20.713350	0.1	1.000804
20.715017	0.1	1.007062
20.716683	0.1	1.012683
20.718350	0.1	1.019747
20.720017	0.1	1.027700
20.721683	0.1	1.034006
20.723350	0.1	1.036702
20.725017	0.1	1.035850
20.726683	0.1	1.033423
20.728350	0.1	1.032264
20.730017	0.1	1.034709
20.731683	0.1	1.041968
20.733350	0.1	1.054299
20.735017	0.1	1.071268
20.736683	0.1	1.090690
20.738350	0.1	1.108772
20.740017	0.1	1.123054
20.741683	0.1	1.133862
20.743350	0.1	1.142835
20.745017	0.1	1.152009
20.746683	0.1	1.162714
20.748350	0.1	1.174198
20.750017	0.1	1.184847
20.751683	0.1	1.194840
20.753350	0.1	1.205816
20.755017	0.1	1.218831
20.756683	0.1	1.233867
20.758350	0.1	1.249961
20.760017	0.1	1.265411
20.761683	0.1	1.279353
20.763350	0.1	1.292448
20.765017	0.1	1.305188
20.766683	0.1	1.316927
20.768350	0.1	1.327377
20.770017	0.1	1.337607
20.771683	0.1	1.349016
20.773350	0.1	1.362339
20.775017	0.1	1.377752
20.776683	0.1	1.394637
20.778350	0.1	1.411298
20.780017	0.1	1.426730
20.781683	0.1	1.442148
20.783350	0.1	1.458749
20.785017	0.1	1.475625
20.786683	0.1	1.491238
20.788350	0.1	1.504989
20.790017	0.1	1.517171
20.791683	0.1	1.529097
20.793350	0.1	1.542522
20.795017	0.1	1.557837
20.796683	0.1	1.573889
20.798350	0.1	1.589358
20.800017	0.1	1.603267
20.801683	0.1	1.614797
20.803350	0.1	1.624185
20.805017	0.1	1.633419
20.806683	0.1	1.644734
20.808350	0.1	1.658341
20.810017	0.1	1.672823
20.811683	0.1	1.687529
20.813350	0.1	1.702998
20.815017	0.1	1.719729
20.816683	0.1	1.738244
20.818350	0.1	1.759147
20.820017	0.1	1.781676
20.821683	0.1	1.803446
20.823350	0.1	1.822733
20.825017	0.1	1.840363
20.826683	0.1	1.859041
20.828350	0.1	1.880815
20.830017	0.1	1.905365
20.831683	0.1	1.930981
20.833350	0.1	1.956779
20.835017	0.1	1.983535
20.836683	0.1	2.012020
20.838350	0.1	2.041189
20.840017	0.1	2.068928
20.841683	0.1	2.093976
20.843350	0.1	2.116645
20.845017	0.1	2.138512
20.846683	0.1	2.161385
20.848350	0.1	2.185977
20.850017	0.1	2.211677
20.851683	0.1	2.237810
20.853350	0.1	2.264739
20.855017	0.1	2.293191
20.856683	0.1	2.323068
20.858350	0.1	2.353648
20.860017	0.1	2.384302
20.861683	0.1	2.414258
20.863350	0.1	2.442189
20.865017	0.1	2.467255
20.866683	0.1	2.489677
20.868350	0.1	2.509775
20.870017	0.1	2.527204
20.871683	0.1	2.541100
20.873350	0.1	2.550199
20.875017	0.1	2.553514
20.876683	0.1	2.551833
20.878350	0.1	2.548303
20.880017	0.1	2.545868
20.881683	0.1	2.544196
20.883350	0.1	2.540811
20.885017	0.1	2.534306
20.886683	0.1	2.524583
20.888350	0.1	2.511293
20.890017	0.1	2.494543
20.891683	0.1	2.475618
20.893350	0.1	2.454952
20.895017	0.1	2.431530
20.896683	0.1	2.405210
20.898350	0.1	2.377699
20.900017	0.1	2.350868
20.901683	0.1	2.324823
20.903350	0.1	2.297917
20.905017	0.1	2.268180
20.906683	0.1	2.234252
20.908350	0.1	2.195924
20.910017	0.1	2.154573
20.911683	0.1	2.112482
20.913350	0.1	2.072039
20.915017	0.1	2.034917
20.916683	0.1	2.000821
20.918350	0.1	1.967754
20.920017	0.1	1.934208
20.921683	0.1	1.900075
20.923350	0.1	1.865420
20.925017	0.1	1.829495
20.926683	0.1	1.791180
20.928350	0.1	1.750169
20.930017	0.1	1.708106
20.931683	0.1	1.667826
20.933350	0.1	1.630909
20.935017	0.1	1.596729
20.936683	0.1	1.564287
20.938350	0.1	1.533437
20.940017	0.1	1.504021
20.941683	0.1	1.475732
20.943350	0.1	1.448900
20.945017	0.1	1.424053
20.946683	0.1	1.401501
20.948350	0.1	1.381575
20.950017	0.1	1.364080
20.951683	0.1	1.347875
20.953350	0.1	1.331829
20.955017	0.1	1.316043
20.956683	0.1	1.301556
20.958350	0.1	1.289239
20.960017	0.1	1.278929
20.961683	0.1	1.268941
20.963350	0.1	1.256363
20.965017	0.1	1.238701
20.966683	0.1	1.216475
20.968350	0.1	1.194035
20.970017	0.1	1.176670
20.971683	0.1	1.166631
20.973350	0.1	1.161727
20.975017	0.1	1.157369
20.976683	0.1	1.150388
20.978350	0.1	1.141215
20.980017	0.1	1.132456
20.981683	0.1	1.126169
20.983350	0.1	1.122430
20.985017	0.1	1.119617
20.986683	0.1	1.116283
20.988350	0.1	1.112432
20.990017	0.1	1.108628
20.991683	0.1	1.104763
20.993350	0.1	1.100237
20.995017	0.1	1.094779
20.996683	0.1	1.088725
20.998350	0.1	1.082793
21.000017	0.1	1.077657
21.001683	0.1	1.073880
21.003350	0.1	1.072004
21.005017	0.1	1.072567
21.006683	0.1	1.075952
21.008350	0.1	1.081564
21.010017	0.1	1.087589
21.011683	0.1	1.092544
21.013350	0.1	1.096125
21.015017	0.1	1.098234
21.016683	0.1	1.098425
21.018350	0.1	1.096828
21.020017	0.1	1.094192
21.021683	0.1	1.091054
21.023350	0.1	1.087748
21.025017	0.1	1.084562
21.026683	0.1	1.081717
21.028350	0.1	1.079538
21.030017	0.1	1.078481
21.031683	0.1	1.078751
21.033350	0.1	1.080097
21.035017	0.1	1.082076
21.036683	0.1	1.084530
21.038350	0.1	1.087622
21.040017	0.1	1.091450
21.041683	0.1	1.095892
21.043350	0.1	1.100060
21.045017	0.1	1.102318
21.046683	0.1	1.101992
21.048350	0.1	1.099720
21.050017	0.1	1.096097
21.051683	0.1	1.091561
21.053350	0.1	1.086625
21.055017	0.1	1.082052
21.056683	0.1	1.079291
21.058350	0.1	1.079822
21.060017	0.1	1.084236
21.061683	0.1	1.092032
21.063350	0.1	1.101363
21.065017	0.1	1.109820
21.066683	0.1	1.116376
21.068350	0.1	1.121941
21.070017	0.1	1.127343
21.071683	0.1	1.131911
21.073350	0.1	1.134481
21.075017	0.1	1.134779
21.076683	0.1	1.133829
21.078350	0.1	1.133545
21.080017	0.1	1.135580
21.081683	0.1	1.139925
21.083350	0.1	1.144884
21.085017	0.1	1.149252
21.086683	0.1	1.153974
21.088350	0.1	1.160479
21.090017	0.1	1.168340
21.091683	0.1	1.175622
21.093350	0.1	1.180898
21.095017	0.1	1.184610
21.096683	0.1	1.188968
21.098350	0.1	1.196205
21.100017	0.1	1.206496
21.101683	0.1	1.217946
21.103350	0.1	1.228107
21.105017	0.1	1.235609
21.106683	0.1	1.241122
21.108350	0.1	1.246687
21.110017	0.1	1.254044
21.111683	0.1	1.263772
21.113350	0.1	1.274874
21.115017	0.1	1.285491
21.116683	0.1	1.294469
21.118350	0.1	1.301742
21.120017	0.1	1.307558
21.121683	0.1	1.312350
21.123350	0.1	1.316755
21.125017	0.1	1.321142
21.126683	0.1	1.325822
21.128350	0.1	1.331731
21.130017	0.1	1.339852
21.131683	0.1	1.350096
21.133350	0.1	1.361156
21.135017	0.1	1.371675
21.136683	0.1	1.381752
21.138350	0.1	1.392206
21.140017	0.1	1.402711
21.141683	0.1	1.411904
21.143350	0.1	1.418875
21.145017	0.1	1.423396
21.146683	0.1	1.425268
21.148350	0.1	1.424090
21.150017	0.1	1.419969
21.151683	0.1	1.413994
21.153350	0.1	1.407871
21.155017	0.1	1.403247
21.156683	0.1	1.400942
21.158350	0.1	1.400886
21.160017	0.1	1.402711
21.161683	0.1	1.405836
21.163350	0.1	1.409194
21.165017	0.1	1.411191
21.166683	0.1	1.409883
21.168350	0.1	1.403582
21.170017	0.1	1.392332
21.171683	0.1	1.378767
21.173350	0.1	1.366665
21.175017	0.1	1.358450
21.176683	0.1	1.354115
21.178350	0.1	1.352173
21.180017	0.1	1.351102
21.181683	0.1	1.349570
21.183350	0.1	1.346096
21.185017	0.1	1.339642
21.186683	0.1	1.330324
21.188350	0.1	1.318944
21.190017	0.1	1.306473
21.191683	0.1	1.293975
21.193350	0.1	1.282473
21.195017	0.1	1.272867
21.196683	0.1	1.266063
21.198350	0.1	1.262613
21.200017	0.1	1.262026
21.201683	0.1	1.262804
21.203350	0.1	1.263302
21.205017	0.1	1.262687
21.206683	0.1	1.261323
21.208350	0.1	1.260084
21.210017	0.1	1.259036
21.211683	0.1	1.257183
21.213350	0.1	1.253705
21.215017	0.1	1.248764
21.216683	0.1	1.243027
21.218350	0.1	1.236843
21.220017	0.1	1.230482
21.221683	0.1	1.224577
21.223350	0.1	1.219269
21.225017	0.1	1.213551
21.226683	0.1	1.206901
21.228350	0.1	1.201271
21.230017	0.1	1.199730
21.231683	0.1	1.203320
21.233350	0.1	1.209979
21.235017	0.1	1.215702
21.236683	0.1	1.217029
21.238350	0.1	1.213904
21.240017	0.1	1.209807
21.241683	0.1	1.208344
21.243350	0.1	1.210403
21.245017	0.1	1.214105
21.246683	0.1	1.216517
21.248350	0.1	1.216191
21.250017	0.1	1.213858
21.251683	0.1	1.210473
21.253350	0.1	1.206538
21.255017	0.1	1.202780
21.256683	0.1	1.200195
21.258350	0.1	1.199734
21.260017	0.1	1.201537
21.261683	0.1	1.204377
21.263350	0.1	1.206486
21.265017	0.1	1.206771
21.266683	0.1	1.205443
21.268350	0.1	1.203669
21.270017	0.1	1.201970
21.271683	0.1	1.199469
21.273350	0.1	1.195418
21.275017	0.1	1.189858
21.276683	0.1	1.183115
21.278350	0.1	1.176237
21.280017	0.1	1.171059
21.281683	0.1	1.168847
21.283350	0.1	1.169359
21.285017	0.1	1.170961
21.286683	0.1	1.171278
21.288350	0.1	1.168149
21.290017	0.1	1.160977
21.291683	0.1	1.151515
21.293350	0.1	1.142886
21.295017	0.1	1.137280
21.296683	0.1	1.134682
21.298350	0.1	1.133792
21.300017	0.1	1.133685
21.301683	0.1	1.134253
21.303350	0.1	1.135520
21.305017	0.1	1.136423
21.306683	0.1	1.134700
21.308350	0.1	1.129000
21.310017	0.1	1.120437
21.311683	0.1	1.111082
21.313350	0.1	1.103017
21.315017	0.1	1.098905
21.316683	0.1	1.100134
21.318350	0.1	1.104944
21.320017	0.1	1.110532
21.321683	0.1	1.114812
21.323350	0.1	1.116339
21.325017	0.1	1.114849
21.326683	0.1	1.111138
21.328350	0.1	1.106109
21.330017	0.1	1.100614
21.331683	0.1	1.095016
21.333350	0.1	1.088828
21.335017	0.1	1.081605
21.336683	0.1	1.074509
21.338350	0.1	1.070355
21.340017	0.1	1.070746
21.341683	0.1	1.073424
21.343350	0.1	1.074346
21.345017	0.1	1.072115
21.346683	0.1	1.068995
21.348350	0.1	1.067901
21.350017	0.1	1.069540
21.351683	0.1	1.072325
21.353350	0.1	1.074169
21.355017	0.1	1.074458
21.356683	0.1	1.074397
21.358350	0.1	1.075128
21.360017	0.1	1.076399
21.361683	0.1	1.077182
21.363350	0.1	1.076837
21.365017	0.1	1.075589
21.366683	0.1	1.073899
21.368350	0.1	1.072027
21.370017	0.1	1.070318
21.371683	0.1	1.069210
21.373350	0.1	1.069116
21.375017	0.1	1.070537
21.376683	0.1	1.073428
21.378350	0.1	1.076516
21.380017	0.1	1.078304
21.381683	0.1	1.078439
21.383350	0.1	1.077610
21.385017	0.1	1.076558
21.386683	0.1	1.076269
21.388350	0.1	1.078085
21.390017	0.1	1.082383
21.391683	0.1	1.087575
21.393350	0.1	1.091119
21.395017	0.1	1.091505
21.396683	0.1	1.088930
21.398350	0.1	1.084241
21.400017	0.1	1.078648
21.401683	0.1	1.074015
21.403350	0.1	1.071990
21.405017	0.1	1.072581
21.406683	0.1	1.073843
21.408350	0.1	1.073834
21.410017	0.1	1.073051
21.411683	0.1	1.073400
21.413350	0.1	1.075510
21.415017	0.1	1.078681
21.416683	0.1	1.082271
21.418350	0.1	1.085917
21.420017	0.1	1.088902
21.421683	0.1	1.089736
21.423350	0.1	1.087380
21.425017	0.1	1.083007
21.426683	0.1	1.079291
21.428350	0.1	1.077736
21.430017	0.1	1.077303
21.431683	0.1	1.075766
21.433350	0.1	1.072078
21.435017	0.1	1.067123
21.436683	0.1	1.062672
21.438350	0.1	1.059733
21.440017	0.1	1.058299
21.441683	0.1	1.058141
21.443350	0.1	1.059095
21.445017	0.1	1.060925
21.446683	0.1	1.062541
21.448350	0.1	1.061829
21.450017	0.1	1.057680
21.451683	0.1	1.051957
21.453350	0.1	1.048082
21.455017	0.1	1.047091
21.456683	0.1	1.046192
21.458350	0.1	1.041917
21.460017	0.1	1.033559
21.461683	0.1	1.023388
21.463350	0.1	1.014504
21.465017	0.1	1.009209
21.466683	0.1	1.008920
21.468350	0.1	1.013679
21.470017	0.1	1.021409
21.471683	0.1	1.029070
21.473350	0.1	1.034979
21.475017	0.1	1.039305
21.476683	0.1	1.042099
21.478350	0.1	1.041801
21.480017	0.1	1.037046
21.481683	0.1	1.029405
21.483350	0.1	1.022439
21.485017	0.1	1.017991
21.486683	0.1	1.014727
21.488350	0.1	1.010164
21.490017	0.1	1.002932
21.491683	0.1	0.993689
21.493350	0.1	0.985125
21.495017	0.1	0.980347
21.496683	0.1	0.980464
21.498350	0.1	0.983728
21.500017	0.1	0.986904
21.501683	0.1	0.987514
21.503350	0.1	0.984999
21.505017	0.1	0.980031
21.506683	0.1	0.973744
21.508350	0.1	0.967062
21.510017	0.1	0.960277
21.511683	0.1	0.954042
21.513350	0.1	0.950294
21.515017	0.1	0.950568
21.516683	0.1	0.953847
21.518350	0.1	0.957572
21.520017	0.1	0.959854
21.521683	0.1	0.959323
21.523350	0.1	0.954289
21.525017	0.1	0.944575
21.526683	0.1	0.933437
21.528350	0.1	0.925609
21.530017	0.1	0.923327
21.531683	0.1	0.925157
21.533350	0.1	0.928058
21.535017	0.1	0.929190
21.536683	0.1	0.926536
21.538350	0.1	0.919593
21.540017	0.1	0.909911
21.541683	0.1	0.900347
21.543350	0.1	0.893124
21.545017	0.1	0.889311
21.546683	0.1	0.889995
21.548350	0.1	0.896184
21.550017	0.1	0.907094
21.551683	0.1	0.919863
21.553350	0.1	0.931411
21.555017	0.1	0.940110
21.556683	0.1	0.945409
21.558350	0.1	0.946815
21.560017	0.1	0.943802
21.561683	0.1	0.936585
21.563350	0.1	0.926764
21.565017	0.1	0.917087
21.566683	0.1	0.910270
21.568350	0.1	0.907322
21.570017	0.1	0.906857
21.571683	0.1	0.905995
21.573350	0.1	0.902074
21.575017	0.1	0.894656
21.576683	0.1	0.886279
21.578350	0.1	0.879788
21.580017	0.1	0.875564
21.581683	0.1	0.872239
21.583350	0.1	0.868319
21.585017	0.1	0.862973
21.586683	0.1	0.856989
21.588350	0.1	0.852570
21.590017	0.1	0.851317
21.591683	0.1	0.852556
21.593350	0.1	0.854111
21.595017	0.1	0.854782
21.596683	0.1	0.855443
21.598350	0.1	0.857394
21.600017	0.1	0.860472
21.601683	0.1	0.863080
21.603350	0.1	0.863043
21.605017	0.1	0.859308
21.606683	0.1	0.853348
21.608350	0.1	0.847545
21.610017	0.1	0.842996
21.611683	0.1	0.840048
21.613350	0.1	0.839178
21.615017	0.1	0.840430
21.616683	0.1	0.842833
21.618350	0.1	0.844821
21.620017	0.1	0.845189
21.621683	0.1	0.843480
21.623350	0.1	0.840109
21.625017	0.1	0.836435
21.626683	0.1	0.833748
21.628350	0.1	0.832290
21.630017	0.1	0.831839
21.631683	0.1	0.832411
21.633350	0.1	0.833981
21.635017	0.1	0.836272
21.636683	0.1	0.839201
21.638350	0.1	0.843140
21.640017	0.1	0.847760
21.641683	0.1	0.851373
21.643350	0.1	0.852626
21.645017	0.1	0.851462
21.646683	0.1	0.848025
21.648350	0.1	0.842540
21.650017	0.1	0.836253
21.651683	0.1	0.830349
21.653350	0.1	0.824658
21.655017	0.1	0.819336
21.656683	0.1	0.816267
21.658350	0.1	0.817585
21.660017	0.1	0.823336
21.661683	0.1	0.831340
21.663350	0.1	0.839359
21.665017	0.1	0.846190
21.666683	0.1	0.851280
21.668350	0.1	0.854954
21.670017	0.1	0.857930
21.671683	0.1	0.859788
21.673350	0.1	0.859466
21.675017	0.1	0.856523
21.676683	0.1	0.851364
21.678350	0.1	0.845576
21.680017	0.1	0.841166
21.681683	0.1	0.838363
21.683350	0.1	0.835918
21.685017	0.1	0.833515
21.686683	0.1	0.831755
21.688350	0.1	0.830661
21.690017	0.1	0.829776
21.691683	0.1	0.829180
21.693350	0.1	0.829743
21.695017	0.1	0.831946
21.696683	0.1	0.834973
21.698350	0.1	0.837515
21.700017	0.1	0.838987
21.701683	0.1	0.839820
21.703350	0.1	0.841278
21.705017	0.1	0.844789
21.706683	0.1	0.850451
21.708350	0.1	0.856095
21.710017	0.1	0.859238
21.711683	0.1	0.859732
21.713350	0.1	0.859099
21.715017	0.1	0.857762
21.716683	0.1	0.855057
21.718350	0.1	0.851774
21.720017	0.1	0.849771
21.721683	0.1	0.849445
21.723350	0.1	0.849660
21.725017	0.1	0.849175
21.726683	0.1	0.847173
21.728350	0.1	0.843476
21.730017	0.1	0.838982
21.731683	0.1	0.835555
21.733350	0.1	0.834404
21.735017	0.1	0.834786
21.736683	0.1	0.835094
21.738350	0.1	0.834805
21.740017	0.1	0.834926
21.741683	0.1	0.836616
21.743350	0.1	0.839895
21.745017	0.1	0.843545
21.746683	0.1	0.845999
21.748350	0.1	0.846302
21.750017	0.1	0.844123
21.751683	0.1	0.839368
21.753350	0.1	0.832821
21.755017	0.1	0.826726
21.756683	0.1	0.822940
21.758350	0.1	0.820407
21.760017	0.1	0.816421
21.761683	0.1	0.810213
21.763350	0.1	0.803764
21.765017	0.1	0.799457
21.766683	0.1	0.798479
21.768350	0.1	0.800164
21.770017	0.1	0.802153
21.771683	0.1	0.802800
21.773350	0.1	0.802730
21.775017	0.1	0.803182
21.776683	0.1	0.803899
21.778350	0.1	0.802530
21.780017	0.1	0.796397
21.781683	0.1	0.785701
21.783350	0.1	0.774348
21.785017	0.1	0.767042
21.786683	0.1	0.765543
21.788350	0.1	0.767666
21.790017	0.1	0.769682
21.791683	0.1	0.768946
21.793350	0.1	0.764774
21.795017	0.1	0.758320
21.796683	0.1	0.751792
21.798350	0.1	0.746944
21.800017	0.1	0.744630
21.801683	0.1	0.745035
21.803350	0.1	0.747470
21.805017	0.1	0.749961
21.806683	0.1	0.750008
21.808350	0.1	0.746525
21.810017	0.1	0.740793
21.811683	0.1	0.735284
21.813350	0.1	0.731624
21.815017	0.1	0.729831
21.816683	0.1	0.729514
21.818350	0.1	0.730124
21.820017	0.1	0.730217
21.821683	0.1	0.728364
21.823350	0.1	0.724429
21.825017	0.1	0.719503
21.826683	0.1	0.714818
21.828350	0.1	0.711204
21.830017	0.1	0.709672
21.831683	0.1	0.710841
21.833350	0.1	0.713589
21.835017	0.1	0.715796
21.836683	0.1	0.716033
21.838350	0.1	0.714357
21.840017	0.1	0.712601
21.841683	0.1	0.713030
21.843350	0.1	0.715642
21.845017	0.1	0.717808
21.846683	0.1	0.717388
21.848350	0.1	0.715004
21.850017	0.1	0.713044
21.851683	0.1	0.713435
21.853350	0.1	0.716206
21.855017	0.1	0.719749
21.856683	0.1	0.722064
21.858350	0.1	0.721738
21.860017	0.1	0.719079
21.861683	0.1	0.715856
21.863350	0.1	0.713309
21.865017	0.1	0.711624
21.866683	0.1	0.711223
21.868350	0.1	0.713086
21.870017	0.1	0.717789
21.871683	0.1	0.725240
21.873350	0.1	0.734716
21.875017	0.1	0.744672
21.876683	0.1	0.753524
21.878350	0.1	0.760448
21.880017	0.1	0.764015
21.881683	0.1	0.762162
21.883350	0.1	0.755582
21.885017	0.1	0.748462
21.886683	0.1	0.744858
21.888350	0.1	0.745677
21.890017	0.1	0.748783
21.891683	0.1	0.751005
21.893350	0.1	0.749798
21.895017	0.1	0.744327
21.896683	0.1	0.736257
21.898350	0.1	0.728960
21.900017	0.1	0.724602
21.901683	0.1	0.722795
21.903350	0.1	0.722557
21.905017	0.1	0.723787
21.906683	0.1	0.726487
21.908350	0.1	0.729971
21.910017	0.1	0.733305
21.911683	0.1	0.736136
21.913350	0.1	0.738609
21.915017	0.1	0.740364
21.916683	0.1	0.740448
21.918350	0.1	0.738874
21.920017	0.1	0.737426
21.921683	0.1	0.737817
21.923350	0.1	0.739638
21.925017	0.1	0.741445
21.926683	0.1	0.742818
21.928350	0.1	0.743638
21.930017	0.1	0.742702
21.931683	0.1	0.739135
21.933350	0.1	0.733961
21.935017	0.1	0.729603
21.936683	0.1	0.728602
21.938350	0.1	0.731987
21.940017	0.1	0.737985
21.941683	0.1	0.742991
21.943350	0.1	0.744211
21.945017	0.1	0.741649
21.946683	0.1	0.737971
21.948350	0.1	0.735926
21.950017	0.1	0.735540
21.951683	0.1	0.734990
21.953350	0.1	0.733626
21.955017	0.1	0.732103
21.956683	0.1	0.730604
21.958350	0.1	0.728993
21.960017	0.1	0.728066
21.961683	0.1	0.729226
21.963350	0.1	0.732909
21.965017	0.1	0.737365
21.966683	0.1	0.739368
21.968350	0.1	0.736974
21.970017	0.1	0.731326
21.971683	0.1	0.725435
21.973350	0.1	0.721468
21.975017	0.1	0.719549
21.976683	0.1	0.718622
21.978350	0.1	0.717775
21.980017	0.1	0.717081
21.981683	0.1	0.717388
21.983350	0.1	0.719079
21.985017	0.1	0.721510
21.986683	0.1	0.723847
21.988350	0.1	0.726143
21.990017	0.1	0.729347
21.991683	0.1	0.734059
21.993350	0.1	0.739340
21.995017	0.1	0.743181
21.996683	0.1	0.743968
21.998350	0.1	0.741347
22.000017	0.1	0.736923
22.001683	0.1	0.733882
22.003350	0.1	0.734241
22.005017	0.1	0.737291
22.006683	0.1	0.741389
22.008350	0.1	0.745868
22.010017	0.1	0.750739
22.011683	0.1	0.755391
22.013350	0.1	0.758884
22.015017	0.1	0.761058
22.016683	0.1	0.762553
22.018350	0.1	0.763806
22.020017	0.1	0.764336
22.021683	0.1	0.763978
22.023350	0.1	0.763834
22.025017	0.1	0.764602
22.026683	0.1	0.765794
22.028350	0.1	0.766972
22.030017	0.1	0.768243
22.031683	0.1	0.769901
22.033350	0.1	0.772295
22.035017	0.1	0.775936
22.036683	0.1	0.781300
22.038350	0.1	0.788486
22.040017	0.1	0.797128
22.041683	0.1	0.806469
22.043350	0.1	0.815708
22.045017	0.1	0.824193
22.046683	0.1	0.831368
22.048350	0.1	0.836872
22.050017	0.1	0.840765
22.051683	0.1	0.843685
22.053350	0.1	0.846935
22.055017	0.1	0.851760
22.056683	0.1	0.858577
22.058350	0.1	0.867434
22.060017	0.1	0.878205
22.061683	0.1	0.890242
22.063350	0.1	0.902927
22.065017	0.1	0.916095
22.066683	0.1	0.929493
22.068350	0.1	0.941544
22.070017	0.1	0.949670
22.071683	0.1	0.953069
22.073350	0.1	0.954433
22.075017	0.1	0.957539
22.076683	0.1	0.963784
22.078350	0.1	0.972147
22.080017	0.1	0.981404
22.081683	0.1	0.990750
22.083350	0.1	0.998979
22.085017	0.1	1.004860
22.086683	0.1	1.008133
22.088350	0.1	1.009847
22.090017	0.1	1.012194
22.091683	0.1	1.017116
22.093350	0.1	1.024604
22.095017	0.1	1.033186
22.096683	0.1	1.041619
22.098350	0.1	1.049223
22.100017	0.1	1.055342
22.101683	0.1	1.059258
22.103350	0.1	1.060814
22.105017	0.1	1.060450
22.106683	0.1	1.058364
22.108350	0.1	1.054718
22.110017	0.1	1.050965
22.111683	0.1	1.049391
22.113350	0.1	1.050588
22.115017	0.1	1.052804
22.116683	0.1	1.054252
22.118350	0.1	1.054513
22.120017	0.1	1.053978
22.121683	0.1	1.053121
22.123350	0.1	1.052087
22.125017	0.1	1.050537
22.126683	0.1	1.047761
22.128350	0.1	1.043309
22.130017	0.1	1.037479
22.131683	0.1	1.030765
22.133350	0.1	1.023267
22.135017	0.1	1.015170
22.136683	0.1	1.007132
22.138350	0.1	0.999873
22.140017	0.1	0.993786
22.141683	0.1	0.989353
22.143350	0.1	0.987202
22.145017	0.1	0.987002
22.146683	0.1	0.986746
22.148350	0.1	0.984236
22.150017	0.1	0.978983
22.151683	0.1	0.971868
22.153350	0.1	0.963719
22.155017	0.1	0.955341
22.156683	0.1	0.947784
22.158350	0.1	0.941479
22.160017	0.1	0.936287
22.161683	0.1	0.932864
22.163350	0.1	0.932617
22.165017	0.1	0.936114
22.166683	0.1	0.942792
22.168350	0.1	0.951812
22.170017	0.1	0.962270
22.171683	0.1	0.973302
22.173350	0.1	0.984496
22.175017	0.1	0.994983
22.176683	0.1	1.002592
22.178350	0.1	1.005740
22.180017	0.1	1.005912
22.181683	0.1	1.006788
22.183350	0.1	1.011686
22.185017	0.1	1.022760
22.186683	0.1	1.040520
22.188350	0.1	1.062690
22.190017	0.1	1.084791
22.191683	0.1	1.102723
22.193350	0.1	1.115170
22.195017	0.1	1.123729
22.196683	0.1	1.131566
22.198350	0.1	1.141853
22.200017	0.1	1.155776
22.201683	0.1	1.172130
22.203350	0.1	1.189755
22.205017	0.1	1.208615
22.206683	0.1	1.228731
22.208350	0.1	1.250370
22.210017	0.1	1.274422
22.211683	0.1	1.300764
22.213350	0.1	1.327419
22.215017	0.1	1.351619
22.216683	0.1	1.372090
22.218350	0.1	1.390111
22.220017	0.1	1.407503
22.221683	0.1	1.424435
22.223350	0.1	1.440216
22.225017	0.1	1.454800
22.226683	0.1	1.468756
22.228350	0.1	1.482535
22.230017	0.1	1.496179
22.231683	0.1	1.509539
22.233350	0.1	1.522386
22.235017	0.1	1.534447
22.236683	0.1	1.545739
22.238350	0.1	1.556715
22.240017	0.1	1.567318
22.241683	0.1	1.576371
22.243350	0.1	1.582326
22.245017	0.1	1.584096
22.246683	0.1	1.581288
22.248350	0.1	1.574680
22.250017	0.1	1.566317
22.251683	0.1	1.558405
22.253350	0.1	1.551961
22.255017	0.1	1.546810
22.256683	0.1	1.542289
22.258350	0.1	1.537488
22.260017	0.1	1.530964
22.261683	0.1	1.521064
22.263350	0.1	1.507024
22.265017	0.1	1.489115
22.266683	0.1	1.467783
22.268350	0.1	1.443634
22.270017	0.1	1.417748
22.271683	0.1	1.391592
22.273350	0.1	1.366362
22.275017	0.1	1.342436
22.276683	0.1	1.319349
22.278350	0.1	1.295935
22.280017	0.1	1.271013
22.281683	0.1	1.244587
22.283350	0.1	1.217844
22.285017	0.1	1.191767
22.286683	0.1	1.166053
22.288350	0.1	1.139641
22.290017	0.1	1.112022
22.291683	0.1	1.083994
22.293350	0.1	1.057554
22.295017	0.1	1.034504
22.296683	0.1	1.014997
22.298350	0.1	0.997689
22.300017	0.1	0.981186
22.301683	0.1	0.964915
22.303350	0.1	0.948659
22.305017	0.1	0.931863
22.306683	0.1	0.914182
22.308350	0.1	0.895900
22.310017	0.1	0.877674
22.311683	0.1	0.860398
22.313350	0.1	0.844672
22.315017	0.1	0.830572
22.316683	0.1	0.818013
22.318350	0.1	0.807205
22.320017	0.1	0.798651
22.321683	0.1	0.792155
22.323350	0.1	0.786013
22.325017	0.1	0.778483
22.326683	0.1	0.769729
22.328350	0.1	0.761375
22.330017	0.1	0.754963
22.331683	0.1	0.751223
22.333350	0.1	0.749761
22.335017	0.1	0.749538
22.336683	0.1	0.750050
22.338350	0.1	0.751405
22.340017	0.1	0.753594
22.341683	0.1	0.755936
22.343350	0.1	0.757282
22.345017	0.1	0.756755
22.346683	0.1	0.754516
22.348350	0.1	0.751778
22.350017	0.1	0.749915
22.351683	0.1	0.749719
22.353350	0.1	0.751289
22.355017	0.1	0.754367
22.356683	0.1	0.758851
22.358350	0.1	0.764756
22.360017	0.1	0.770921
22.361683	0.1	0.775079
22.363350	0.1	0.776388
22.365017	0.1	0.776662
22.366683	0.1	0.778181
22.368350	0.1	0.780812
22.370017	0.1	0.782525
22.371683	0.1	0.782339
22.373350	0.1	0.781543
22.375017	0.1	0.781789
22.376683	0.1	0.783131
22.378350	0.1	0.784528
22.380017	0.1	0.786018
22.381683	0.1	0.789291
22.383350	0.1	0.795461
22.385017	0.1	0.803587
22.386683	0.1	0.812509
22.388350	0.1	0.822502
22.390017	0.1	0.834120
22.391683	0.1	0.846414
22.393350	0.1	0.857185
22.395017	0.1	0.864812
22.396683	0.1	0.869525
22.398350	0.1	0.873208
22.400017	0.1	0.877706
22.401683	0.1	0.883266
22.403350	0.1	0.889390
22.405017	0.1	0.896165
22.406683	0.1	0.903816
22.408350	0.1	0.912161
22.410017	0.1	0.920980
22.411683	0.1	0.930089
22.413350	0.1	0.938857
22.415017	0.1	0.946363
22.416683	0.1	0.952431
22.418350	0.1	0.957893
22.420017	0.1	0.963593
22.421683	0.1	0.969842
22.423350	0.1	0.976911
22.425017	0.1	0.985186
22.426683	0.1	0.994657
22.428350	0.1	1.004767
22.430017	0.1	1.015509
22.431683	0.1	1.027626
22.433350	0.1	1.041060
22.435017	0.1	1.054266
22.436683	0.1	1.065638
22.438350	0.1	1.075529
22.440017	0.1	1.086160
22.441683	0.1	1.098989
22.443350	0.1	1.113145
22.445017	0.1	1.126798
22.446683	0.1	1.139119
22.448350	0.1	1.151101
22.450017	0.1	1.164526
22.451683	0.1	1.180228
22.453350	0.1	1.198049
22.455017	0.1	1.217118
22.456683	0.1	1.235511
22.458350	0.1	1.251451
22.460017	0.1	1.264559
22.461683	0.1	1.275833
22.463350	0.1	1.287358
22.465017	0.1	1.301556
22.466683	0.1	1.320294
22.468350	0.1	1.344485
22.470017	0.1	1.373882
22.471683	0.1	1.406595
22.473350	0.1	1.439438
22.475017	0.1	1.470493
22.476683	0.1	1.500375
22.478350	0.1	1.529809
22.480017	0.1	1.558168
22.481683	0.1	1.585130
22.483350	0.1	1.611863
22.485017	0.1	1.640031
22.486683	0.1	1.670546
22.488350	0.1	1.703836
22.490017	0.1	1.740768
22.491683	0.1	1.782388
22.493350	0.1	1.828992
22.495017	0.1	1.879986
22.496683	0.1	1.934255
22.498350	0.1	1.990120
22.500017	0.1	2.045678
22.501683	0.1	2.099751
22.503350	0.1	2.152449
22.505017	0.1	2.204850
22.506683	0.1	2.258988
22.508350	0.1	2.317405
22.510017	0.1	2.381331
22.511683	0.1	2.450552
22.513350	0.1	2.525365
22.515017	0.1	2.607107
22.516683	0.1	2.696244
22.518350	0.1	2.790568
22.520017	0.1	2.886467
22.521683	0.1	2.981974
22.523350	0.1	3.077663
22.525017	0.1	3.175000
22.526683	0.1	3.274954
22.528350	0.1	3.378028
22.530017	0.1	3.484436
22.531683	0.1	3.594006
22.533350	0.1	3.706552
22.535017	0.1	3.822679
22.536683	0.1	3.943951
22.538350	0.1	4.071812
22.540017	0.1	4.206020
22.541683	0.1	4.344243
22.543350	0.1	4.483163
22.545017	0.1	4.620133
22.546683	0.1	4.754290
22.548350	0.1	4.886636
22.550017	0.1	5.019070
22.551683	0.1	5.152747
22.553350	0.1	5.286876
22.555017	0.1	5.419492
22.556683	0.1	5.548657
22.558350	0.1	5.672756
22.560017	0.1	5.790335
22.561683	0.1	5.899775
22.563350	0.1	6.000102
22.565017	0.1	6.092223
22.566683	0.1	6.177672
22.568350	0.1	6.256658
22.570017	0.1	6.328672
22.571683	0.1	6.393278
22.573350	0.1	6.449176
22.575017	0.1	6.494490
22.576683	0.1	6.527994
22.578350	0.1	6.549205
22.580017	0.1	6.558239
22.581683	0.1	6.556115
22.583350	0.1	6.544204
22.585017	0.1	6.522713
22.586683	0.1	6.490536
22.588350	0.1	6.446820
22.590017	0.1	6.392053
22.591683	0.1	6.328067
22.593350	0.1	6.256448
22.595017	0.1	6.177272
22.596683	0.1	6.090039
22.598350	0.1	5.993899
22.600017	0.1	5.887118
22.601683	0.1	5.768635
22.603350	0.1	5.639633
22.605017	0.1	5.502584
22.606683	0.1	5.359971
22.608350	0.1	5.214573
22.610017	0.1	5.069012
22.611683	0.1	4.923907
22.613350	0.1	4.777340
22.615017	0.1	4.626950
22.616683	0.1	4.472570
22.618350	0.1	4.316522
22.620017	0.1	4.161396
22.621683	0.1	4.008492
22.623350	0.1	3.857836
22.625017	0.1	3.708107
22.626683	0.1	3.557880
22.628350	0.1	3.408394
22.630017	0.1	3.263447
22.631683	0.1	3.125141
22.633350	0.1	2.991636
22.635017	0.1	2.860590
22.636683	0.1	2.732296
22.638350	0.1	2.609012
22.640017	0.1	2.492960
22.641683	0.1	2.384591
22.643350	0.1	2.282374
22.645017	0.1	2.184333
22.646683	0.1	2.089255
22.648350	0.1	1.996895
22.650017	0.1	1.908005
22.651683	0.1	1.824107
22.653350	0.1	1.746453
22.655017	0.1	1.674788
22.656683	0.1	1.607607
22.658350	0.1	1.543825
22.660017	0.1	1.483946
22.661683	0.1	1.428900
22.663350	0.1	1.378707
22.665017	0.1	1.333198
22.666683	0.1	1.293258
22.668350	0.1	1.260187
22.670017	0.1	1.233765
22.671683	0.1	1.211902
22.673350	0.1	1.191790
22.675017	0.1	1.170570
22.676683	0.1	1.146412
22.678350	0.1	1.120088
22.680017	0.1	1.094243
22.681683	0.1	1.070634
22.683350	0.1	1.049396
22.685017	0.1	1.031035
22.686683	0.1	1.016897
22.688350	0.1	1.007649
22.690017	0.1	1.002694
22.691683	0.1	1.001125
22.693350	0.1	1.002192
22.695017	0.1	1.004972
22.696683	0.1	1.008413
22.698350	0.1	1.011705
22.700017	0.1	1.014303
22.701683	0.1	1.015523
22.703350	0.1	1.014806
22.705017	0.1	1.013274
22.706683	0.1	1.014010
22.708350	0.1	1.019277
22.710017	0.1	1.028539
22.711683	0.1	1.039580
22.713350	0.1	1.050299
22.715017	0.1	1.059617
22.716683	0.1	1.067570
22.718350	0.1	1.074634
22.720017	0.1	1.081470
22.721683	0.1	1.089429
22.723350	0.1	1.100004
22.725017	0.1	1.113187
22.726683	0.1	1.127245
22.728350	0.1	1.140251
22.730017	0.1	1.151143
22.731683	0.1	1.160242
22.733350	0.1	1.169187
22.735017	0.1	1.179599
22.736683	0.1	1.191651
22.738350	0.1	1.204056
22.740017	0.1	1.215707
22.741683	0.1	1.226380
22.743350	0.1	1.235055
22.745017	0.1	1.239474
22.746683	0.1	1.238734
22.748350	0.1	1.234771
22.750017	0.1	1.230733
22.751683	0.1	1.229024
22.753350	0.1	1.230552
22.755017	0.1	1.234459
22.756683	0.1	1.238408
22.758350	0.1	1.240005
22.760017	0.1	1.238245
22.761683	0.1	1.233132
22.763350	0.1	1.225076
22.765017	0.1	1.215781
22.766683	0.1	1.207725
22.768350	0.1	1.201346
22.770017	0.1	1.194542
22.771683	0.1	1.185201
22.773350	0.1	1.172866
22.775017	0.1	1.158756
22.776683	0.1	1.144810
22.778350	0.1	1.131939
22.780017	0.1	1.119487
22.781683	0.1	1.105936
22.783350	0.1	1.090090
22.785017	0.1	1.072385
22.786683	0.1	1.054406
22.788350	0.1	1.036939
22.790017	0.1	1.019798
22.791683	0.1	1.002657
22.793350	0.1	0.985325
22.795017	0.1	0.967747
22.796683	0.1	0.949651
22.798350	0.1	0.930852
22.800017	0.1	0.912300
22.801683	0.1	0.895788
22.803350	0.1	0.882321
22.805017	0.1	0.871341
22.806683	0.1	0.861236
22.808350	0.1	0.850316
22.810017	0.1	0.837571
22.811683	0.1	0.822837
22.813350	0.1	0.806418
22.815017	0.1	0.789152
22.816683	0.1	0.772676
22.818350	0.1	0.758995
22.820017	0.1	0.749198
22.821683	0.1	0.742665
22.823350	0.1	0.737426
22.825017	0.1	0.731200
22.826683	0.1	0.723060
22.828350	0.1	0.714208
22.830017	0.1	0.706408
22.831683	0.1	0.700327
22.833350	0.1	0.695367
22.835017	0.1	0.690157
22.836683	0.1	0.683470
22.838350	0.1	0.675148
22.840017	0.1	0.666040
22.841683	0.1	0.657849
22.843350	0.1	0.652275
22.845017	0.1	0.648941
22.846683	0.1	0.645248
22.848350	0.1	0.639455
22.850017	0.1	0.633192
22.851683	0.1	0.629765
22.853350	0.1	0.630240
22.855017	0.1	0.632745
22.856683	0.1	0.635148
22.858350	0.1	0.636275
22.860017	0.1	0.635646
22.861683	0.1	0.633807
22.863350	0.1	0.632103
22.865017	0.1	0.631684
22.866683	0.1	0.632531
22.868350	0.1	0.633113
22.870017	0.1	0.631195
22.871683	0.1	0.625718
22.873350	0.1	0.618408
22.875017	0.1	0.612801
22.876683	0.1	0.611288
22.878350	0.1	0.613257
22.880017	0.1	0.615749
22.881683	0.1	0.616396
22.883350	0.1	0.615092
22.885017	0.1	0.612214
22.886683	0.1	0.607986
22.888350	0.1	0.603888
22.890017	0.1	0.601951
22.891683	0.1	0.602868
22.893350	0.1	0.605979
22.895017	0.1	0.610012
22.896683	0.1	0.613383
22.898350	0.1	0.614650
22.900017	0.1	0.613406
22.901683	0.1	0.610142
22.903350	0.1	0.605662
22.905017	0.1	0.601644
22.906683	0.1	0.600596
22.908350	0.1	0.603683
22.910017	0.1	0.609397
22.911683	0.1	0.614831
22.913350	0.1	0.617746
22.915017	0.1	0.617639
22.916683	0.1	0.615609
22.918350	0.1	0.613160
22.920017	0.1	0.611017
22.921683	0.1	0.608959
22.923350	0.1	0.606561
22.925017	0.1	0.603828
22.926683	0.1	0.601187
22.928350	0.1	0.599138
22.930017	0.1	0.597835
22.931683	0.1	0.597117
22.933350	0.1	0.597332
22.935017	0.1	0.599395
22.936683	0.1	0.603637
22.938350	0.1	0.609518
22.940017	0.1	0.616335
22.941683	0.1	0.623092
22.943350	0.1	0.628415
22.945017	0.1	0.631213
22.946683	0.1	0.631586
22.948350	0.1	0.631232
22.950017	0.1	0.632028
22.951683	0.1	0.633937
22.953350	0.1	0.635548
22.955017	0.1	0.636317
22.956683	0.1	0.637178
22.958350	0.1	0.638710
22.960017	0.1	0.639772
22.961683	0.1	0.638808
22.963350	0.1	0.635698
22.965017	0.1	0.632009
22.966683	0.1	0.630044
22.968350	0.1	0.631209
22.970017	0.1	0.635576
22.971683	0.1	0.642687
22.973350	0.1	0.651125
22.975017	0.1	0.658650
22.976683	0.1	0.663814
22.978350	0.1	0.666357
22.980017	0.1	0.666939
22.981683	0.1	0.666920
22.983350	0.1	0.667041
22.985017	0.1	0.667418
22.986683	0.1	0.669304
22.988350	0.1	0.673924
22.990017	0.1	0.680191
22.991683	0.1	0.685919
22.993350	0.1	0.690394
22.995017	0.1	0.694459
22.996683	0.1	0.698753
22.998350	0.1	0.702832
23.000017	0.1	0.705882
23.001683	0.1	0.707745
23.003350	0.1	0.709225
23.005017	0.1	0.711507
23.006683	0.1	0.715572
23.008350	0.1	0.722241
23.010017	0.1	0.731456
23.011683	0.1	0.741496
23.013350	0.1	0.749924
23.015017	0.1	0.755270
23.016683	0.1	0.758064
23.018350	0.1	0.760667
23.020017	0.1	0.765692
23.021683	0.1	0.774041
23.023350	0.1	0.784425
23.025017	0.1	0.794721
23.026683	0.1	0.803676
23.028350	0.1	0.810926
23.030017	0.1	0.815918
23.031683	0.1	0.817627
23.033350	0.1	0.815727
23.035017	0.1	0.812048
23.036683	0.1	0.809981
23.038350	0.1	0.811680
23.040017	0.1	0.816300
23.041683	0.1	0.821641
23.043350	0.1	0.826675
23.045017	0.1	0.831648
23.046683	0.1	0.836654
23.048350	0.1	0.841096
23.050017	0.1	0.844561
23.051683	0.1	0.847913
23.053350	0.1	0.851881
23.055017	0.1	0.854996
23.056683	0.1	0.855126
23.058350	0.1	0.852193
23.060017	0.1	0.847518
23.061683	0.1	0.841911
23.063350	0.1	0.835913
23.065017	0.1	0.830148
23.066683	0.1	0.824542
23.068350	0.1	0.818386
23.070017	0.1	0.811410
23.071683	0.1	0.804178
23.073350	0.1	0.797217
23.075017	0.1	0.790665
23.076683	0.1	0.785049
23.078350	0.1	0.781277
23.080017	0.1	0.779289
23.081683	0.1	0.777654
23.083350	0.1	0.774977
23.085017	0.1	0.770674
23.086683	0.1	0.764159
23.088350	0.1	0.755023
23.090017	0.1	0.744117
23.091683	0.1	0.732979
23.093350	0.1	0.722692
23.095017	0.1	0.714110
23.096683	0.1	0.708154
23.098350	0.1	0.705337
23.100017	0.1	0.705030
23.101683	0.1	0.705426
23.103350	0.1	0.704257
23.105017	0.1	0.699828
23.106683	0.1	0.691810
23.108350	0.1	0.681356
23.110017	0.1	0.670417
23.111683	0.1	0.661127
23.113350	0.1	0.655595
23.115017	0.1	0.654887
23.116683	0.1	0.658049
23.118350	0.1	0.662426
23.120017	0.1	0.665011
23.121683	0.1	0.664028
23.123350	0.1	0.659754
23.125017	0.1	0.654110
23.126683	0.1	0.649220
23.128350	0.1	0.645826
23.130017	0.1	0.643055
23.131683	0.1	0.639437
23.133350	0.1	0.634296
23.135017	0.1	0.627860
23.136683	0.1	0.620256
23.138350	0.1	0.611679
23.140017	0.1	0.603572
23.141683	0.1	0.598370
23.143350	0.1	0.597336
23.145017	0.1	0.599064
23.146683	0.1	0.600442
23.148350	0.1	0.599544
23.150017	0.1	0.597327
23.151683	0.1	0.596130
23.153350	0.1	0.597322
23.155017	0.1	0.600894
23.156683	0.1	0.606235
23.158350	0.1	0.612466
23.160017	0.1	0.618123
23.161683	0.1	0.621383
23.163350	0.1	0.621453
23.165017	0.1	0.619013
23.166683	0.1	0.615488
23.168350	0.1	0.612712
23.170017	0.1	0.612265
23.171683	0.1	0.613951
23.173350	0.1	0.615939
23.175017	0.1	0.616852
23.176683	0.1	0.616158
23.178350	0.1	0.613369
23.180017	0.1	0.608736
23.181683	0.1	0.603795
23.183350	0.1	0.600335
23.185017	0.1	0.599646
23.186683	0.1	0.602459
23.188350	0.1	0.608368
23.190017	0.1	0.615651
23.191683	0.1	0.622030
23.193350	0.1	0.626054
23.195017	0.1	0.627628
23.196683	0.1	0.627209
23.198350	0.1	0.625248
23.200017	0.1	0.622482
23.201683	0.1	0.619930
23.203350	0.1	0.617984
23.205017	0.1	0.615665
23.206683	0.1	0.611632
23.208350	0.1	0.606081
23.210017	0.1	0.600806
23.211683	0.1	0.597266
23.213350	0.1	0.595571
23.215017	0.1	0.595399
23.216683	0.1	0.597024
23.218350	0.1	0.600573
23.220017	0.1	0.604368
23.221683	0.1	0.605471
23.223350	0.1	0.602286
23.225017	0.1	0.595818
23.226683	0.1	0.588200
23.228350	0.1	0.581206
23.230017	0.1	0.576256
23.231683	0.1	0.574053
23.233350	0.1	0.574179
23.235017	0.1	0.575734
23.236683	0.1	0.577960
23.238350	0.1	0.580903
23.240017	0.1	0.585485
23.241683	0.1	0.591851
23.243350	0.1	0.598212
23.245017	0.1	0.602272
23.246683	0.1	0.602948
23.248350	0.1	0.600391
23.250017	0.1	0.595837
23.251683	0.1	0.591562
23.253350	0.1	0.589383
23.255017	0.1	0.589062
23.256683	0.1	0.588745
23.258350	0.1	0.586812
23.260017	0.1	0.583469
23.261683	0.1	0.580442
23.263350	0.1	0.579432
23.265017	0.1	0.581406
23.266683	0.1	0.586123
23.268350	0.1	0.591339
23.270017	0.1	0.594202
23.271683	0.1	0.593746
23.273350	0.1	0.590994
23.275017	0.1	0.587218
23.276683	0.1	0.583041
23.278350	0.1	0.579250
23.280017	0.1	0.577462
23.281683	0.1	0.579283
23.283350	0.1	0.584596
23.285017	0.1	0.591516
23.286683	0.1	0.598202
23.288350	0.1	0.603241
23.290017	0.1	0.605062
23.291683	0.1	0.602873
23.293350	0.1	0.597285
23.295017	0.1	0.589942
23.296683	0.1	0.583450
23.298350	0.1	0.580149
23.300017	0.1	0.580070
23.301683	0.1	0.581159
23.303350	0.1	0.581294
23.305017	0.1	0.579613
23.306683	0.1	0.576959
23.308350	0.1	0.574994
23.310017	0.1	0.574184
23.311683	0.1	0.573499
23.313350	0.1	0.572493
23.315017	0.1	0.571907
23.316683	0.1	0.572330
23.318350	0.1	0.574212
23.320017	0.1	0.577965
23.321683	0.1	0.582403
23.323350	0.1	0.585220
23.325017	0.1	0.585713
23.326683	0.1	0.585024
23.328350	0.1	0.584554
23.330017	0.1	0.585373
23.331683	0.1	0.587790
23.333350	0.1	0.590305
23.335017	0.1	0.590147
23.336683	0.1	0.586202
23.338350	0.1	0.580922
23.340017	0.1	0.578579
23.341683	0.1	0.581797
23.343350	0.1	0.589644
23.345017	0.1	0.598524
23.346683	0.1	0.605132
23.348350	0.1	0.608829
23.350017	0.1	0.610529
23.351683	0.1	0.610482
23.353350	0.1	0.608419
23.355017	0.1	0.604759
23.356683	0.1	0.600643
23.358350	0.1	0.597178
23.360017	0.1	0.595325
23.361683	0.1	0.595767
23.363350	0.1	0.598123
23.365017	0.1	0.601159
23.366683	0.1	0.604047
23.368350	0.1	0.606459
23.370017	0.1	0.607683
23.371683	0.1	0.607129
23.373350	0.1	0.605178
23.375017	0.1	0.602361
23.376683	0.1	0.598556
23.378350	0.1	0.594347
23.380017	0.1	0.591991
23.381683	0.1	0.593332
23.383350	0.1	0.598091
23.385017	0.1	0.604969
23.386683	0.1	0.612191
23.388350	0.1	0.617332
23.390017	0.1	0.618612
23.391683	0.1	0.616484
23.393350	0.1	0.613253
23.395017	0.1	0.610841
23.396683	0.1	0.609406
23.398350	0.1	0.608512
23.400017	0.1	0.608540
23.401683	0.1	0.610631
23.403350	0.1	0.615618
23.405017	0.1	0.622878
23.406683	0.1	0.630259
23.408350	0.1	0.635018
23.410017	0.1	0.635334
23.411683	0.1	0.631688
23.413350	0.1	0.626268
23.415017	0.1	0.621309
23.416683	0.1	0.618282
23.418350	0.1	0.617569
23.420017	0.1	0.618356
23.421683	0.1	0.619427
23.423350	0.1	0.620270
23.425017	0.1	0.621220
23.426683	0.1	0.622822
23.428350	0.1	0.625351
23.430017	0.1	0.628065
23.431683	0.1	0.629304
23.433350	0.1	0.628675
23.435017	0.1	0.628121
23.436683	0.1	0.629132
23.438350	0.1	0.630436
23.440017	0.1	0.629751
23.441683	0.1	0.626221
23.443350	0.1	0.620363
23.445017	0.1	0.613974
23.446683	0.1	0.610207
23.448350	0.1	0.611614
23.450017	0.1	0.617304
23.451683	0.1	0.623157
23.453350	0.1	0.625942
23.455017	0.1	0.626133
23.456683	0.1	0.626016
23.458350	0.1	0.627022
23.460017	0.1	0.629798
23.461683	0.1	0.634803
23.463350	0.1	0.641113
23.465017	0.1	0.645686
23.466683	0.1	0.645798
23.468350	0.1	0.641211
23.470017	0.1	0.633444
23.471683	0.1	0.624931
23.473350	0.1	0.618482
23.475017	0.1	0.616191
23.476683	0.1	0.618598
23.478350	0.1	0.623884
23.480017	0.1	0.628047
23.481683	0.1	0.628144
23.483350	0.1	0.625062
23.485017	0.1	0.621513
23.486683	0.1	0.618258
23.488350	0.1	0.613905
23.490017	0.1	0.608014
23.491683	0.1	0.602570
23.493350	0.1	0.599413
23.495017	0.1	0.597881
23.496683	0.1	0.596493
23.498350	0.1	0.595129
23.500017	0.1	0.594435
23.501683	0.1	0.594668
23.503350	0.1	0.595180
23.505017	0.1	0.594947
23.506683	0.1	0.594375
23.508350	0.1	0.595283
23.510017	0.1	0.598021
23.511683	0.1	0.600661
23.513350	0.1	0.601420
23.515017	0.1	0.600121
23.516683	0.1	0.597890
23.518350	0.1	0.596279
23.520017	0.1	0.595730
23.521683	0.1	0.595041
23.523350	0.1	0.593346
23.525017	0.1	0.591800
23.526683	0.1	0.592312
23.528350	0.1	0.595390
23.530017	0.1	0.599716
23.531683	0.1	0.603236
23.533350	0.1	0.604670
23.535017	0.1	0.604531
23.536683	0.1	0.604498
23.538350	0.1	0.605765
23.540017	0.1	0.608349
23.541683	0.1	0.611306
23.543350	0.1	0.613425
23.545017	0.1	0.614617
23.546683	0.1	0.616005
23.548350	0.1	0.618636
23.550017	0.1	0.622612
23.551683	0.1	0.627418
23.553350	0.1	0.632750
23.555017	0.1	0.638682
23.556683	0.1	0.644443
23.558350	0.1	0.647907
23.560017	0.1	0.648070
23.561683	0.1	0.646994
23.563350	0.1	0.647446
23.565017	0.1	0.649933
23.566683	0.1	0.653109
23.568350	0.1	0.656028
23.570017	0.1	0.658710
23.571683	0.1	0.661160
23.573350	0.1	0.664219
23.575017	0.1	0.670427
23.576683	0.1	0.681351
23.578350	0.1	0.694953
23.580017	0.1	0.707568
23.581683	0.1	0.717160
23.583350	0.1	0.724145
23.585017	0.1	0.731000
23.586683	0.1	0.740602
23.588350	0.1	0.753850
23.590017	0.1	0.769706
23.591683	0.1	0.786399
23.593350	0.1	0.801655
23.595017	0.1	0.813673
23.596683	0.1	0.822702
23.598350	0.1	0.830269
23.600017	0.1	0.837650
23.601683	0.1	0.845804
23.603350	0.1	0.855662
23.605017	0.1	0.867974
23.606683	0.1	0.882763
23.608350	0.1	0.898833
23.610017	0.1	0.914778
23.611683	0.1	0.930373
23.613350	0.1	0.946331
23.615017	0.1	0.963756
23.616683	0.1	0.983719
23.618350	0.1	1.006015
23.620017	0.1	1.028921
23.621683	0.1	1.050499
23.623350	0.1	1.069712
23.625017	0.1	1.086742
23.626683	0.1	1.102691
23.628350	0.1	1.119766
23.630017	0.1	1.140744
23.631683	0.1	1.166640
23.633350	0.1	1.195804
23.635017	0.1	1.226086
23.636683	0.1	1.256815
23.638350	0.1	1.288326
23.640017	0.1	1.320806
23.641683	0.1	1.354259
23.643350	0.1	1.389352
23.645017	0.1	1.427690
23.646683	0.1	1.469972
23.648350	0.1	1.514177
23.650017	0.1	1.556911
23.651683	0.1	1.596007
23.653350	0.1	1.631398
23.655017	0.1	1.664744
23.656683	0.1	1.698830
23.658350	0.1	1.736069
23.660017	0.1	1.776931
23.661683	0.1	1.820722
23.663350	0.1	1.867190
23.665017	0.1	1.915935
23.666683	0.1	1.966129
23.668350	0.1	2.018260
23.670017	0.1	2.074302
23.671683	0.1	2.135518
23.673350	0.1	2.201195
23.675017	0.1	2.269344
23.676683	0.1	2.337899
23.678350	0.1	2.405494
23.680017	0.1	2.471870
23.681683	0.1	2.537896
23.683350	0.1	2.605543
23.685017	0.1	2.677492
23.686683	0.1	2.756007
23.688350	0.1	2.841512
23.690017	0.1	2.931724
23.691683	0.1	3.023306
23.693350	0.1	3.114562
23.695017	0.1	3.205943
23.696683	0.1	3.299066
23.698350	0.1	3.396082
23.700017	0.1	3.499049
23.701683	0.1	3.608842
23.703350	0.1	3.723595
23.705017	0.1	3.839168
23.706683	0.1	3.953185
23.708350	0.1	4.067547
23.710017	0.1	4.185648
23.711683	0.1	4.308713
23.713350	0.1	4.435605
23.715017	0.1	4.564673
23.716683	0.1	4.694611
23.718350	0.1	4.824051
23.720017	0.1	4.951088
23.721683	0.1	5.073389
23.723350	0.1	5.189353
23.725017	0.1	5.299659
23.726683	0.1	5.406477
23.728350	0.1	5.510510
23.730017	0.1	5.610017
23.731683	0.1	5.702893
23.733350	0.1	5.788654
23.735017	0.1	5.868273
23.736683	0.1	5.942378
23.738350	0.1	6.010239
23.740017	0.1	6.070165
23.741683	0.1	6.119865
23.743350	0.1	6.157449
23.745017	0.1	6.182925
23.746683	0.1	6.197998
23.748350	0.1	6.204718
23.750017	0.1	6.203428
23.751683	0.1	6.191763
23.753350	0.1	6.167185
23.755017	0.1	6.129867
23.756683	0.1	6.082198
23.758350	0.1	6.026514
23.760017	0.1	5.963920
23.761683	0.1	5.893996
23.763350	0.1	5.815048
23.765017	0.1	5.726018
23.766683	0.1	5.628178
23.768350	0.1	5.523884
23.770017	0.1	5.414239
23.771683	0.1	5.298699
23.773350	0.1	5.175853
23.775017	0.1	5.044704
23.776683	0.1	4.906124
23.778350	0.1	4.762765
23.780017	0.1	4.617120
23.781683	0.1	4.470143
23.783350	0.1	4.322715
23.785017	0.1	4.176823
23.786683	0.1	4.033805
23.788350	0.1	3.892952
23.790017	0.1	3.752937
23.791683	0.1	3.613024
23.793350	0.1	3.472758
23.795017	0.1	3.331956
23.796683	0.1	3.191750
23.798350	0.1	3.054347
23.800017	0.1	2.921792
23.801683	0.1	2.794950
23.803350	0.1	2.672668
23.805017	0.1	2.553174
23.806683	0.1	2.436619
23.808350	0.1	2.324344
23.810017	0.1	2.215821
23.811683	0.1	2.108756
23.813350	0.1	2.002483
23.815017	0.1	1.899563
23.816683	0.1	1.803781
23.818350	0.1	1.717284
23.820017	0.1	1.639430
23.821683	0.1	1.567719
23.823350	0.1	1.499564
23.825017	0.1	1.433473
23.826683	0.1	1.369487
23.828350	0.1	1.309463
23.830017	0.1	1.255693
23.831683	0.1	1.208405
23.833350	0.1	1.165774
23.835017	0.1	1.126043
23.836683	0.1	1.088460
23.838350	0.1	1.052623
23.840017	0.1	1.018038
23.841683	0.1	0.984799
23.843350	0.1	0.954056
23.845017	0.1	0.926405
23.846683	0.1	0.900570
23.848350	0.1	0.875047
23.850017	0.1	0.849837
23.851683	0.1	0.825566
23.853350	0.1	0.803154
23.855017	0.1	0.784476
23.856683	0.1	0.770953
23.858350	0.1	0.761664
23.860017	0.1	0.754008
23.861683	0.1	0.745817
23.863350	0.1	0.736131
23.865017	0.1	0.724588
23.866683	0.1	0.711633
23.868350	0.1	0.699107
23.870017	0.1	0.688992
23.871683	0.1	0.682063
23.873350	0.1	0.677682
23.875017	0.1	0.674077
23.876683	0.1	0.670222
23.878350	0.1	0.667260
23.880017	0.1	0.666655
23.881683	0.1	0.668196
23.883350	0.1	0.670375
23.885017	0.1	0.671153
23.886683	0.1	0.668508
23.888350	0.1	0.661318
23.890017	0.1	0.650738
23.891683	0.1	0.640489
23.893350	0.1	0.634203
23.895017	0.1	0.632289
23.896683	0.1	0.632340
23.898350	0.1	0.632289
23.900017	0.1	0.632135
23.901683	0.1	0.632559
23.903350	0.1	0.633541
23.905017	0.1	0.634678
23.906683	0.1	0.634887
23.908350	0.1	0.632131
23.910017	0.1	0.625304
23.911683	0.1	0.615702
23.913350	0.1	0.606044
23.915017	0.1	0.599236
23.916683	0.1	0.597439
23.918350	0.1	0.600414
23.920017	0.1	0.605374
23.921683	0.1	0.609504
23.923350	0.1	0.611958
23.925017	0.1	0.612652
23.926683	0.1	0.611218
23.928350	0.1	0.608405
23.930017	0.1	0.605867
23.931683	0.1	0.603823
23.933350	0.1	0.601327
23.935017	0.1	0.597876
23.936683	0.1	0.594263
23.938350	0.1	0.592382
23.940017	0.1	0.593471
23.941683	0.1	0.596461
23.943350	0.1	0.598445
23.945017	0.1	0.596568
23.946683	0.1	0.590011
23.948350	0.1	0.580479
23.950017	0.1	0.570840
23.951683	0.1	0.563827
23.953350	0.1	0.560847
23.955017	0.1	0.560926
23.956683	0.1	0.562142
23.958350	0.1	0.563981
23.960017	0.1	0.567017
23.961683	0.1	0.571129
23.963350	0.1	0.574859
23.965017	0.1	0.576554
23.966683	0.1	0.576321
23.968350	0.1	0.575706
23.970017	0.1	0.574933
23.971683	0.1	0.572749
23.973350	0.1	0.568875
23.975017	0.1	0.564195
23.976683	0.1	0.559199
23.978350	0.1	0.554193
23.980017	0.1	0.549955
23.981683	0.1	0.546896
23.983350	0.1	0.544693
23.985017	0.1	0.542868
23.986683	0.1	0.541150
23.988350	0.1	0.539767
23.990017	0.1	0.539548
23.991683	0.1	0.541192
23.993350	0.1	0.543920
23.995017	0.1	0.545420
23.996683	0.1	0.543888
23.998350	0.1	0.539930
24.000017	0.1	0.536009
24.001683	0.1	0.533760
24.003350	0.1	0.532828
24.005017	0.1	0.532642
24.006683	0.1	0.533480
24.008350	0.1	0.535259
24.010017	0.1	0.536586
24.011683	0.1	0.536130
24.013350	0.1	0.534714
24.015017	0.1	0.534616
24.016683	0.1	0.536554
24.018350	0.1	0.538859
24.020017	0.1	0.539757
24.021683	0.1	0.539543
24.023350	0.1	0.539823
24.025017	0.1	0.541206
24.026683	0.1	0.542379
24.028350	0.1	0.541783
24.030017	0.1	0.539757
24.031683	0.1	0.537774
24.033350	0.1	0.536568
24.035017	0.1	0.536172
24.036683	0.1	0.536717
24.038350	0.1	0.538253
24.040017	0.1	0.540102
24.041683	0.1	0.541210
24.043350	0.1	0.541024
24.045017	0.1	0.539799
24.046683	0.1	0.538803
24.048350	0.1	0.539687
24.050017	0.1	0.543199
24.051683	0.1	0.548922
24.053350	0.1	0.555837
24.055017	0.1	0.562221
24.056683	0.1	0.565657
24.058350	0.1	0.564833
24.060017	0.1	0.561723
24.061683	0.1	0.560340
24.063350	0.1	0.562896
24.065017	0.1	0.568554
24.066683	0.1	0.575250
24.068350	0.1	0.580982
24.070017	0.1	0.584619
24.071683	0.1	0.586808
24.073350	0.1	0.588908
24.075017	0.1	0.590873
24.076683	0.1	0.591623
24.078350	0.1	0.590924
24.080017	0.1	0.589439
24.081683	0.1	0.587991
24.083350	0.1	0.587911
24.085017	0.1	0.590575
24.086683	0.1	0.595329
24.088350	0.1	0.599124
24.090017	0.1	0.599567
24.091683	0.1	0.597667
24.093350	0.1	0.596819
24.095017	0.1	0.599721
24.096683	0.1	0.606761
24.098350	0.1	0.617174
24.100017	0.1	0.630450
24.101683	0.1	0.645136
24.103350	0.1	0.657681
24.105017	0.1	0.664922
24.106683	0.1	0.666743
24.108350	0.1	0.665379
24.110017	0.1	0.663144
24.111683	0.1	0.661500
24.113350	0.1	0.661197
24.115017	0.1	0.661765
24.116683	0.1	0.661518
24.118350	0.1	0.659670
24.120017	0.1	0.657588
24.121683	0.1	0.657216
24.123350	0.1	0.658953
24.125017	0.1	0.661467
24.126683	0.1	0.663274
24.128350	0.1	0.664177
24.130017	0.1	0.664648
24.131683	0.1	0.664447
24.133350	0.1	0.663255
24.135017	0.1	0.661579
24.136683	0.1	0.659842
24.138350	0.1	0.657849
24.140017	0.1	0.655996
24.141683	0.1	0.655456
24.143350	0.1	0.656610
24.145017	0.1	0.658748
24.146683	0.1	0.660913
24.148350	0.1	0.662296
24.150017	0.1	0.662208
24.151683	0.1	0.660089
24.153350	0.1	0.656396
24.155017	0.1	0.653309
24.156683	0.1	0.652908
24.158350	0.1	0.655372
24.160017	0.1	0.659856
24.161683	0.1	0.665053
24.163350	0.1	0.668839
24.165017	0.1	0.669570
24.166683	0.1	0.667674
24.168350	0.1	0.664438
24.170017	0.1	0.660075
24.171683	0.1	0.654575
24.173350	0.1	0.649653
24.175017	0.1	0.648410
24.176683	0.1	0.653095
24.178350	0.1	0.663367
24.180017	0.1	0.676233
24.181683	0.1	0.687782
24.183350	0.1	0.695740
24.185017	0.1	0.700401
24.186683	0.1	0.703516
24.188350	0.1	0.706562
24.190017	0.1	0.709924
24.191683	0.1	0.713360
24.193350	0.1	0.716643
24.195017	0.1	0.719368
24.196683	0.1	0.721077
24.198350	0.1	0.722222
24.200017	0.1	0.724001
24.201683	0.1	0.727326
24.203350	0.1	0.732383
24.205017	0.1	0.738148
24.206683	0.1	0.742520
24.208350	0.1	0.744020
24.210017	0.1	0.743275
24.211683	0.1	0.742846
24.213350	0.1	0.745286
24.215017	0.1	0.751056
24.216683	0.1	0.758474
24.218350	0.1	0.765496
24.220017	0.1	0.771382
24.221683	0.1	0.777286
24.223350	0.1	0.784849
24.225017	0.1	0.793911
24.226683	0.1	0.802935
24.228350	0.1	0.811145
24.230017	0.1	0.818274
24.231683	0.1	0.823452
24.233350	0.1	0.826339
24.235017	0.1	0.828160
24.236683	0.1	0.830228
24.238350	0.1	0.832756
24.240017	0.1	0.834954
24.241683	0.1	0.835815
24.243350	0.1	0.835331
24.245017	0.1	0.834446
24.246683	0.1	0.834079
24.248350	0.1	0.834875
24.250017	0.1	0.836765
24.251683	0.1	0.837930
24.253350	0.1	0.835881
24.255017	0.1	0.830260
24.256683	0.1	0.823056
24.258350	0.1	0.816355
24.260017	0.1	0.810586
24.261683	0.1	0.804113
24.263350	0.1	0.794753
24.265017	0.1	0.782460
24.266683	0.1	0.769994
24.268350	0.1	0.760923
24.270017	0.1	0.757254
24.271683	0.1	0.758078
24.273350	0.1	0.759703
24.275017	0.1	0.758599
24.276683	0.1	0.754311
24.278350	0.1	0.748876
24.280017	0.1	0.745100
24.281683	0.1	0.744793
24.283350	0.1	0.746683
24.285017	0.1	0.747102
24.286683	0.1	0.743018
24.288350	0.1	0.734176
24.290017	0.1	0.722916
24.291683	0.1	0.712126
24.293350	0.1	0.703437
24.295017	0.1	0.696969
24.296683	0.1	0.691800
24.298350	0.1	0.686445
24.300017	0.1	0.679661
24.301683	0.1	0.671321
24.303350	0.1	0.662939
24.305017	0.1	0.656745
24.306683	0.1	0.653546
24.308350	0.1	0.651763
24.310017	0.1	0.648857
24.311683	0.1	0.643688
24.313350	0.1	0.636568
24.315017	0.1	0.627553
24.316683	0.1	0.616396
24.318350	0.1	0.603893
24.320017	0.1	0.591874
24.321683	0.1	0.581839
24.323350	0.1	0.573955
24.325017	0.1	0.566840
24.326683	0.1	0.558849
24.328350	0.1	0.550034
24.330017	0.1	0.542402
24.331683	0.1	0.538225
24.333350	0.1	0.538342
24.335017	0.1	0.541583
24.336683	0.1	0.545527
24.338350	0.1	0.548121
24.340017	0.1	0.549043
24.341683	0.1	0.549415
24.343350	0.1	0.549932
24.345017	0.1	0.550025
24.346683	0.1	0.549047
24.348350	0.1	0.546831
24.350017	0.1	0.542765
24.351683	0.1	0.535469
24.353350	0.1	0.524488
24.355017	0.1	0.512260
24.356683	0.1	0.503091
24.358350	0.1	0.499613
24.360017	0.1	0.500754
24.361683	0.1	0.503296
24.363350	0.1	0.504726
24.365017	0.1	0.504977
24.366683	0.1	0.505596
24.368350	0.1	0.507715
24.370017	0.1	0.511147
24.371683	0.1	0.514709
24.373350	0.1	0.517261
24.375017	0.1	0.518537
24.376683	0.1	0.518230
24.378350	0.1	0.515683
24.380017	0.1	0.511413
24.381683	0.1	0.507031
24.383350	0.1	0.503850
24.385017	0.1	0.502802
24.386683	0.1	0.504451
24.388350	0.1	0.508209
24.390017	0.1	0.512777
24.391683	0.1	0.517122
24.393350	0.1	0.520027
24.395017	0.1	0.520363
24.396683	0.1	0.518733
24.398350	0.1	0.516716
24.400017	0.1	0.515226
24.401683	0.1	0.514942
24.403350	0.1	0.516144
24.405017	0.1	0.517657
24.406683	0.1	0.517759
24.408350	0.1	0.515962
24.410017	0.1	0.513596
24.411683	0.1	0.512567
24.413350	0.1	0.513219
24.415017	0.1	0.514388
24.416683	0.1	0.515506
24.418350	0.1	0.516665
24.420017	0.1	0.517694
24.421683	0.1	0.518807
24.423350	0.1	0.520605
24.425017	0.1	0.522658
24.426683	0.1	0.523282
24.428350	0.1	0.521159
24.430017	0.1	0.516693
24.431683	0.1	0.511939
24.433350	0.1	0.509829
24.435017	0.1	0.512213
24.436683	0.1	0.517336
24.438350	0.1	0.521550
24.440017	0.1	0.523585
24.441683	0.1	0.525001
24.443350	0.1	0.527124
24.445017	0.1	0.529257
24.446683	0.1	0.529862
24.448350	0.1	0.528628
24.450017	0.1	0.527008
24.451683	0.1	0.526910
24.453350	0.1	0.528865
24.455017	0.1	0.531785
24.456683	0.1	0.534551
24.458350	0.1	0.536600
24.460017	0.1	0.537289
24.461683	0.1	0.536051
24.463350	0.1	0.533117
24.465017	0.1	0.529406
24.466683	0.1	0.526151
24.468350	0.1	0.524437
24.470017	0.1	0.524200
24.471683	0.1	0.524009
24.473350	0.1	0.522928
24.475017	0.1	0.522053
24.476683	0.1	0.522695
24.478350	0.1	0.523725
24.480017	0.1	0.522863
24.481683	0.1	0.520106
24.483350	0.1	0.517978
24.485017	0.1	0.518532
24.486683	0.1	0.521168
24.488350	0.1	0.523822
24.490017	0.1	0.525480
24.491683	0.1	0.526519
24.493350	0.1	0.527613
24.495017	0.1	0.529224
24.496683	0.1	0.531180
24.498350	0.1	0.533042
24.500017	0.1	0.535185
24.501683	0.1	0.537923
24.503350	0.1	0.540256
24.505017	0.1	0.540661
24.506683	0.1	0.538169
24.508350	0.1	0.532931
24.510017	0.1	0.526644
24.511683	0.1	0.521918
24.513350	0.1	0.520637
24.515017	0.1	0.522500
24.516683	0.1	0.525173
24.518350	0.1	0.526081
24.520017	0.1	0.524283
24.521683	0.1	0.521238
24.523350	0.1	0.519115
24.525017	0.1	0.518300
24.526683	0.1	0.517741
24.528350	0.1	0.516977
24.530017	0.1	0.516274
24.531683	0.1	0.515357
24.533350	0.1	0.513159
24.535017	0.1	0.509480
24.536683	0.1	0.506556
24.538350	0.1	0.507222
24.540017	0.1	0.511687
24.541683	0.1	0.517583
24.543350	0.1	0.522621
24.545017	0.1	0.526174
24.546683	0.1	0.527841
24.548350	0.1	0.526211
24.550017	0.1	0.520614
24.551683	0.1	0.512106
24.553350	0.1	0.502337
24.555017	0.1	0.493443
24.556683	0.1	0.487873
24.558350	0.1	0.486663
24.560017	0.1	0.489024
24.561683	0.1	0.493820
24.563350	0.1	0.500563
24.565017	0.1	0.508735
24.566683	0.1	0.516819
24.568350	0.1	0.522491
24.570017	0.1	0.524288
24.571683	0.1	0.522612
24.573350	0.1	0.518463
24.575017	0.1	0.512688
24.576683	0.1	0.506598
24.578350	0.1	0.501736
24.580017	0.1	0.499552
24.581683	0.1	0.500889
24.583350	0.1	0.504688
24.585017	0.1	0.508269
24.586683	0.1	0.509759
24.588350	0.1	0.509308
24.590017	0.1	0.507464
24.591683	0.1	0.504148
24.593350	0.1	0.500288
24.595017	0.1	0.498379
24.596683	0.1	0.499529
24.598350	0.1	0.501662
24.600017	0.1	0.502262
24.601683	0.1	0.501252
24.603350	0.1	0.500036
24.605017	0.1	0.499366
24.606683	0.1	0.499184
24.608350	0.1	0.499696
24.610017	0.1	0.501350
24.611683	0.1	0.504032
24.613350	0.1	0.507152
24.615017	0.1	0.509932
24.616683	0.1	0.511473
24.618350	0.1	0.510975
24.620017	0.1	0.508199
24.621683	0.1	0.504069
24.623350	0.1	0.500889
24.625017	0.1	0.500646
24.626683	0.1	0.502882
24.628350	0.1	0.505764
24.630017	0.1	0.508465
24.631683	0.1	0.511110
24.633350	0.1	0.513871
24.635017	0.1	0.516456
24.636683	0.1	0.517759
24.638350	0.1	0.516865
24.640017	0.1	0.514323
24.641683	0.1	0.511808
24.643350	0.1	0.511226
24.645017	0.1	0.513438
24.646683	0.1	0.517131
24.648350	0.1	0.520064
24.650017	0.1	0.520749
24.651683	0.1	0.518407
24.653350	0.1	0.513010
24.655017	0.1	0.505894
24.656683	0.1	0.499319
24.658350	0.1	0.495543
24.660017	0.1	0.495887
24.661683	0.1	0.499967
24.663350	0.1	0.506090
24.665017	0.1	0.512279
24.666683	0.1	0.517024
24.668350	0.1	0.519687
24.670017	0.1	0.520358
24.671683	0.1	0.520088
24.673350	0.1	0.520265
24.675017	0.1	0.520982
24.676683	0.1	0.521392
24.678350	0.1	0.521149
24.680017	0.1	0.520414
24.681683	0.1	0.519333
24.683350	0.1	0.517713
24.685017	0.1	0.515305
24.686683	0.1	0.512581
24.688350	0.1	0.510365
24.690017	0.1	0.509294
24.691683	0.1	0.510355
24.693350	0.1	0.514067
24.695017	0.1	0.518956
24.696683	0.1	0.522579
24.698350	0.1	0.523711
24.700017	0.1	0.523031
24.701683	0.1	0.522835
24.703350	0.1	0.525541
24.705017	0.1	0.531361
24.706683	0.1	0.538141
24.708350	0.1	0.543352
24.710017	0.1	0.545350
24.711683	0.1	0.543506
24.713350	0.1	0.538365
24.715017	0.1	0.531725
24.716683	0.1	0.525485
24.718350	0.1	0.520316
24.720017	0.1	0.516078
24.721683	0.1	0.513149
24.723350	0.1	0.512754
24.725017	0.1	0.515860
24.726683	0.1	0.522137
24.728350	0.1	0.529769
24.730017	0.1	0.535897
24.731683	0.1	0.538290
24.733350	0.1	0.536754
24.735017	0.1	0.532260
24.736683	0.1	0.525815
24.738350	0.1	0.518602
24.740017	0.1	0.512209
24.741683	0.1	0.507953
24.743350	0.1	0.506067
24.745017	0.1	0.505955
24.746683	0.1	0.506914
24.748350	0.1	0.508279
24.750017	0.1	0.509243
24.751683	0.1	0.509229
24.753350	0.1	0.508539
24.755017	0.1	0.508092
24.756683	0.1	0.508223
24.758350	0.1	0.508199
24.760017	0.1	0.507082
24.761683	0.1	0.504740
24.763350	0.1	0.501550
24.765017	0.1	0.497978
24.766683	0.1	0.495082
24.768350	0.1	0.494425
24.770017	0.1	0.496865
24.771683	0.1	0.501596
24.773350	0.1	0.506435
24.775017	0.1	0.508931
24.776683	0.1	0.507347
24.778350	0.1	0.501568
24.780017	0.1	0.493331
24.781683	0.1	0.485349
24.783350	0.1	0.480050
24.785017	0.1	0.478257
24.786683	0.1	0.478709
24.788350	0.1	0.479398
24.790017	0.1	0.479473
24.791683	0.1	0.479738
24.793350	0.1	0.481457
24.795017	0.1	0.484935
24.796683	0.1	0.489275
24.798350	0.1	0.493051
24.800017	0.1	0.494746
24.801683	0.1	0.493205
24.803350	0.1	0.488916
24.805017	0.1	0.484330
24.806683	0.1	0.482309
24.808350	0.1	0.483915
24.810017	0.1	0.487892
24.811683	0.1	0.492092
24.813350	0.1	0.494923
24.815017	0.1	0.496097
24.816683	0.1	0.496814
24.818350	0.1	0.498770
24.820017	0.1	0.502453
24.821683	0.1	0.506886
24.823350	0.1	0.511096
24.825017	0.1	0.514933
24.826683	0.1	0.517955
24.828350	0.1	0.518910
24.830017	0.1	0.517503
24.831683	0.1	0.515776
24.833350	0.1	0.516074
24.835017	0.1	0.518858
24.836683	0.1	0.523571
24.838350	0.1	0.529313
24.840017	0.1	0.534500
24.841683	0.1	0.537806
24.843350	0.1	0.539608
24.845017	0.1	0.541578
24.846683	0.1	0.544456
24.848350	0.1	0.547292
24.850017	0.1	0.549564
24.851683	0.1	0.551916
24.853350	0.1	0.554775
24.855017	0.1	0.558039
24.856683	0.1	0.561685
24.858350	0.1	0.565858
24.860017	0.1	0.570528
24.861683	0.1	0.575641
24.863350	0.1	0.581853
24.865017	0.1	0.590282
24.866683	0.1	0.601588
24.868350	0.1	0.615744
24.870017	0.1	0.631646
24.871683	0.1	0.646892
24.873350	0.1	0.658925
24.875017	0.1	0.666589
24.876683	0.1	0.670804
24.878350	0.1	0.673509
24.880017	0.1	0.675921
24.881683	0.1	0.678729
24.883350	0.1	0.683246
24.885017	0.1	0.690585
24.886683	0.1	0.700490
24.888350	0.1	0.712164
24.890017	0.1	0.725165
24.891683	0.1	0.738511
24.893350	0.1	0.750986
24.895017	0.1	0.763033
24.896683	0.1	0.776751
24.898350	0.1	0.793799
24.900017	0.1	0.814134
24.901683	0.1	0.836407
24.903350	0.1	0.858554
24.905017	0.1	0.878959
24.906683	0.1	0.896966
24.908350	0.1	0.912719
24.910017	0.1	0.927751
24.911683	0.1	0.944757
24.913350	0.1	0.965004
24.915017	0.1	0.986983
24.916683	0.1	1.007980
24.918350	0.1	1.026271
24.920017	0.1	1.042006
24.921683	0.1	1.056539
24.923350	0.1	1.071524
24.925017	0.1	1.088250
24.926683	0.1	1.107263
24.928350	0.1	1.128269
24.930017	0.1	1.149965
24.931683	0.1	1.170663
24.933350	0.1	1.189639
24.935017	0.1	1.207227
24.936683	0.1	1.223977
24.938350	0.1	1.240149
24.940017	0.1	1.255637
24.941683	0.1	1.269737
24.943350	0.1	1.281030
24.945017	0.1	1.288559
24.946683	0.1	1.293072
24.948350	0.1	1.295954
24.950017	0.1	1.297775
24.951683	0.1	1.298538
24.953350	0.1	1.298497
24.955017	0.1	1.298273
24.956683	0.1	1.298031
24.958350	0.1	1.297230
24.960017	0.1	1.295637
24.961683	0.1	1.293584
24.963350	0.1	1.291512
24.965017	0.1	1.289751
24.966683	0.1	1.287577
24.968350	0.1	1.282603
24.970017	0.1	1.272801
24.971683	0.1	1.259125
24.973350	0.1	1.244769
24.975017	0.1	1.232116
24.976683	0.1	1.220787
24.978350	0.1	1.207856
24.980017	0.1	1.190556
24.981683	0.1	1.169187
24.983350	0.1	1.146649
24.985017	0.1	1.125969
24.986683	0.1	1.108586
24.988350	0.1	1.093824
24.990017	0.1	1.079477
24.991683	0.1	1.063282
24.993350	0.1	1.044380
24.995017	0.1	1.023891
24.996683	0.1	1.003547
24.998350	0.1	0.984203
25.000017	0.1	0.966522
25.001683	0.1	0.951444
25.003350	0.1	0.938261
25.005017	0.1	0.924217
25.006683	0.1	0.907653
25.008350	0.1	0.890265
25.010017	0.1	0.874903
25.011683	0.1	0.861767
25.013350	0.1	0.848416
25.015017	0.1	0.833166
25.016683	0.1	0.816267
25.018350	0.1	0.798367
25.020017	0.1	0.780211
25.021683	0.1	0.763708
25.023350	0.1	0.750856
25.025017	0.1	0.741361
25.026683	0.1	0.733016
25.028350	0.1	0.724462
25.030017	0.1	0.716574
25.031683	0.1	0.710627
25.033350	0.1	0.705351
25.035017	0.1	0.697472
25.036683	0.1	0.685477
25.038350	0.1	0.670841
25.040017	0.1	0.656010
25.041683	0.1	0.643013
25.043350	0.1	0.633625
25.045017	0.1	0.628768
25.046683	0.1	0.627427
25.048350	0.1	0.626836
25.050017	0.1	0.624312
25.051683	0.1	0.618966
25.053350	0.1	0.611907
25.055017	0.1	0.604596
25.056683	0.1	0.597332
25.058350	0.1	0.590123
25.060017	0.1	0.583613
25.061683	0.1	0.577737
25.063350	0.1	0.571590
25.065017	0.1	0.565224
25.066683	0.1	0.559702
25.068350	0.1	0.555799
25.070017	0.1	0.553587
25.071683	0.1	0.552391
25.073350	0.1	0.551036
25.075017	0.1	0.548679
25.076683	0.1	0.545136
25.078350	0.1	0.540665
25.080017	0.1	0.535892
25.081683	0.1	0.531548
25.083350	0.1	0.528418
25.085017	0.1	0.527450
25.086683	0.1	0.528796
25.088350	0.1	0.531212
25.090017	0.1	0.532898
25.091683	0.1	0.532679
25.093350	0.1	0.530765
25.095017	0.1	0.528744
25.096683	0.1	0.529066
25.098350	0.1	0.533466
25.100017	0.1	0.540670
25.101683	0.1	0.546961
25.103350	0.1	0.550053
25.105017	0.1	0.550430
25.106683	0.1	0.549164
25.108350	0.1	0.546514
25.110017	0.1	0.542565
25.111683	0.1	0.537564
25.113350	0.1	0.531981
25.115017	0.1	0.526658
25.116683	0.1	0.522691
25.118350	0.1	0.520851
25.120017	0.1	0.520311
25.121683	0.1	0.518719
25.123350	0.1	0.515147
25.125017	0.1	0.511236
25.126683	0.1	0.508721
25.128350	0.1	0.507990
25.130017	0.1	0.508972
25.131683	0.1	0.511273
25.133350	0.1	0.513839
25.135017	0.1	0.515957
25.136683	0.1	0.517978
25.138350	0.1	0.520349
25.140017	0.1	0.523101
25.141683	0.1	0.526039
25.143350	0.1	0.528297
25.145017	0.1	0.528735
25.146683	0.1	0.527604
25.148350	0.1	0.526691
25.150017	0.1	0.527259
25.151683	0.1	0.528395
25.153350	0.1	0.528218
25.155017	0.1	0.526253
25.156683	0.1	0.523562
25.158350	0.1	0.521266
25.160017	0.1	0.520279
25.161683	0.1	0.521694
25.163350	0.1	0.526118
25.165017	0.1	0.532293
25.166683	0.1	0.537094
25.168350	0.1	0.537788
25.170017	0.1	0.534249
25.171683	0.1	0.528926
25.173350	0.1	0.524893
25.175017	0.1	0.523916
25.176683	0.1	0.525815
25.178350	0.1	0.529140
25.180017	0.1	0.532032
25.181683	0.1	0.533196
25.183350	0.1	0.533005
25.185017	0.1	0.532833
25.186683	0.1	0.533164
25.188350	0.1	0.533843
25.190017	0.1	0.535534
25.191683	0.1	0.539240
25.193350	0.1	0.545112
25.195017	0.1	0.551972
25.196683	0.1	0.557527
25.198350	0.1	0.559771
25.200017	0.1	0.558188
25.201683	0.1	0.553522
25.203350	0.1	0.547189
25.205017	0.1	0.541070
25.206683	0.1	0.536791
25.208350	0.1	0.534840
25.210017	0.1	0.534989
25.211683	0.1	0.537289
25.213350	0.1	0.541802
25.215017	0.1	0.547660
25.216683	0.1	0.553145
25.218350	0.1	0.557350
25.220017	0.1	0.560880
25.221683	0.1	0.564186
25.223350	0.1	0.566817
25.225017	0.1	0.568870
25.226683	0.1	0.571348
25.228350	0.1	0.574766
25.230017	0.1	0.578780
25.231683	0.1	0.582817
25.233350	0.1	0.586174
25.235017	0.1	0.588694
25.236683	0.1	0.591329
25.238350	0.1	0.594947
25.240017	0.1	0.598938
25.241683	0.1	0.602007
25.243350	0.1	0.603949
25.245017	0.1	0.605667
25.246683	0.1	0.607893
25.248350	0.1	0.610719
25.250017	0.1	0.614659
25.251683	0.1	0.620782
25.253350	0.1	0.629313
25.255017	0.1	0.639199
25.256683	0.1	0.648918
25.258350	0.1	0.657490
25.260017	0.1	0.665453
25.261683	0.1	0.674063
25.263350	0.1	0.683172
25.265017	0.1	0.691833
25.266683	0.1	0.700210
25.268350	0.1	0.708941
25.270017	0.1	0.718273
25.271683	0.1	0.728704
25.273350	0.1	0.740653
25.275017	0.1	0.753738
25.276683	0.1	0.767573
25.278350	0.1	0.782316
25.280017	0.1	0.798041
25.281683	0.1	0.814297
25.283350	0.1	0.830372
25.285017	0.1	0.846195
25.286683	0.1	0.862032
25.288350	0.1	0.876924
25.290017	0.1	0.889450
25.291683	0.1	0.900244
25.293350	0.1	0.911821
25.295017	0.1	0.926531
25.296683	0.1	0.945702
25.298350	0.1	0.968976
25.300017	0.1	0.993828
25.301683	0.1	1.017158
25.303350	0.1	1.037507
25.305017	0.1	1.054946
25.306683	0.1	1.070276
25.308350	0.1	1.085247
25.310017	0.1	1.102397
25.311683	0.1	1.123780
25.313350	0.1	1.150053
25.315017	0.1	1.180568
25.316683	0.1	1.213509
25.318350	0.1	1.246496
25.320017	0.1	1.278399
25.321683	0.1	1.309942
25.323350	0.1	1.342325
25.325017	0.1	1.376164
25.326683	0.1	1.411443
25.328350	0.1	1.447657
25.330017	0.1	1.484570
25.331683	0.1	1.523094
25.333350	0.1	1.564659
25.335017	0.1	1.609516
25.336683	0.1	1.656506
25.338350	0.1	1.704581
25.340017	0.1	1.753601
25.341683	0.1	1.803418
25.343350	0.1	1.853304
25.345017	0.1	1.903237
25.346683	0.1	1.955018
25.348350	0.1	2.011033
25.350017	0.1	2.072221
25.351683	0.1	2.137390
25.353350	0.1	2.203886
25.355017	0.1	2.269689
25.356683	0.1	2.335291
25.358350	0.1	2.402347
25.360017	0.1	2.470966
25.361683	0.1	2.540229
25.363350	0.1	2.610306
25.365017	0.1	2.682139
25.366683	0.1	2.755211
25.368350	0.1	2.826862
25.370017	0.1	2.894239
25.371683	0.1	2.955906
25.373350	0.1	3.012000
25.375017	0.1	3.064107
25.376683	0.1	3.114357
25.378350	0.1	3.163861
25.380017	0.1	3.211978
25.381683	0.1	3.257417
25.383350	0.1	3.299625
25.385017	0.1	3.338479
25.386683	0.1	3.373362
25.388350	0.1	3.403337
25.390017	0.1	3.427542
25.391683	0.1	3.444990
25.393350	0.1	3.455053
25.395017	0.1	3.459016
25.396683	0.1	3.460045
25.398350	0.1	3.460832
25.400017	0.1	3.461256
25.401683	0.1	3.458406
25.403350	0.1	3.448543
25.405017	0.1	3.429088
25.406683	0.1	3.399705
25.408350	0.1	3.362740
25.410017	0.1	3.322279
25.411683	0.1	3.281520
25.413350	0.1	3.241105
25.415017	0.1	3.199964
25.416683	0.1	3.156485
25.418350	0.1	3.108629
25.420017	0.1	3.054431
25.421683	0.1	2.994090
25.423350	0.1	2.930937
25.425017	0.1	2.868995
25.426683	0.1	2.809707
25.428350	0.1	2.751532
25.430017	0.1	2.692225
25.431683	0.1	2.630595
25.433350	0.1	2.566716
25.435017	0.1	2.502035
25.436683	0.1	2.439087
25.438350	0.1	2.379362
25.440017	0.1	2.321787
25.441683	0.1	2.263985
25.443350	0.1	2.204147
25.445017	0.1	2.141795
25.446683	0.1	2.078060
25.448350	0.1	2.015326
25.450017	0.1	1.955968
25.451683	0.1	1.900992
25.453350	0.1	1.850110
25.455017	0.1	1.802803
25.456683	0.1	1.758435
25.458350	0.1	1.716265
25.460017	0.1	1.676050
25.461683	0.1	1.637815
25.463350	0.1	1.601256
25.465017	0.1	1.565511
25.466683	0.1	1.529409
25.468350	0.1	1.492384
25.470017	0.1	1.455508
25.471683	0.1	1.420933
25.473350	0.1	1.390013
25.475017	0.1	1.362418
25.476683	0.1	1.336564
25.478350	0.1	1.310706
25.480017	0.1	1.284000
25.481683	0.1	1.256592
25.483350	0.1	1.229569
25.485017	0.1	1.204642
25.486683	0.1	1.182337
25.488350	0.1	1.161327
25.490017	0.1	1.140609
25.491683	0.1	1.120884
25.493350	0.1	1.103142
25.495017	0.1	1.087440
25.496683	0.1	1.073093
25.498350	0.1	1.059272
25.500017	0.1	1.045722
25.501683	0.1	1.032720
25.503350	0.1	1.020543
25.505017	0.1	1.009516
25.506683	0.1	1.000105
25.508350	0.1	0.992725
25.510017	0.1	0.987444
25.511683	0.1	0.983439
25.513350	0.1	0.979090
25.515017	0.1	0.973423
25.516683	0.1	0.967416
25.518350	0.1	0.963053
25.520017	0.1	0.961213
25.521683	0.1	0.960999
25.523350	0.1	0.960692
25.525017	0.1	0.959104
25.526683	0.1	0.956780
25.528350	0.1	0.955830
25.530017	0.1	0.957958
25.531683	0.1	0.962527
25.533350	0.1	0.966750
25.535017	0.1	0.968501
25.536683	0.1	0.968329
25.538350	0.1	0.967551
25.540017	0.1	0.966331
25.541683	0.1	0.964552
25.543350	0.1	0.962587
25.545017	0.1	0.961181
25.546683	0.1	0.961069
25.548350	0.1	0.962261
25.550017	0.1	0.963961
25.551683	0.1	0.964985
25.553350	0.1	0.964231
25.555017	0.1	0.961442
25.556683	0.1	0.957227
25.558350	0.1	0.952305
25.560017	0.1	0.947621
25.561683	0.1	0.944035
25.563350	0.1	0.941805
25.565017	0.1	0.940850
25.566683	0.1	0.940766
25.568350	0.1	0.940333
25.570017	0.1	0.937302
25.571683	0.1	0.928980
25.573350	0.1	0.914694
25.575017	0.1	0.897311
25.576683	0.1	0.880924
25.578350	0.1	0.867355
25.580017	0.1	0.855774
25.581683	0.1	0.844640
25.583350	0.1	0.833231
25.585017	0.1	0.821734
25.586683	0.1	0.810460
25.588350	0.1	0.799336
25.590017	0.1	0.787834
25.591683	0.1	0.775019
25.593350	0.1	0.760518
25.595017	0.1	0.745617
25.596683	0.1	0.732057
25.598350	0.1	0.720033
25.600017	0.1	0.708727
25.601683	0.1	0.697370
25.603350	0.1	0.684932
25.605017	0.1	0.670613
25.606683	0.1	0.654995
25.608350	0.1	0.639167
25.610017	0.1	0.623651
25.611683	0.1	0.609602
25.613350	0.1	0.599469
25.615017	0.1	0.594500
25.616683	0.1	0.592619
25.618350	0.1	0.590263
25.620017	0.1	0.585550
25.621683	0.1	0.578496
25.623350	0.1	0.569616
25.625017	0.1	0.560055
25.626683	0.1	0.551548
25.628350	0.1	0.544866
25.630017	0.1	0.539394
25.631683	0.1	0.534700
25.633350	0.1	0.530877
25.635017	0.1	0.527822
25.636683	0.1	0.525825
25.638350	0.1	0.525559
25.640017	0.1	0.526081
25.641683	0.1	0.524884
25.643350	0.1	0.521010
25.645017	0.1	0.516390
25.646683	0.1	0.513527
25.648350	0.1	0.512619
25.650017	0.1	0.511515
25.651683	0.1	0.508195
25.653350	0.1	0.502765
25.655017	0.1	0.497410
25.656683	0.1	0.494490
25.658350	0.1	0.494020
25.660017	0.1	0.493866
25.661683	0.1	0.492330
25.663350	0.1	0.489308
25.665017	0.1	0.485503
25.666683	0.1	0.481736
25.668350	0.1	0.478667
25.670017	0.1	0.476721
25.671683	0.1	0.476404
25.673350	0.1	0.477810
25.675017	0.1	0.479668
25.676683	0.1	0.480362
25.678350	0.1	0.480022
25.680017	0.1	0.480469
25.681683	0.1	0.482826
25.683350	0.1	0.485787
25.685017	0.1	0.486732
25.686683	0.1	0.484474
25.688350	0.1	0.480493
25.690017	0.1	0.477275
25.691683	0.1	0.475612
25.693350	0.1	0.474304
25.695017	0.1	0.472106
25.696683	0.1	0.468660
25.698350	0.1	0.463952
25.700017	0.1	0.458616
25.701683	0.1	0.454574
25.703350	0.1	0.454071
25.705017	0.1	0.457913
25.706683	0.1	0.464758
25.708350	0.1	0.471827
25.710017	0.1	0.476064
25.711683	0.1	0.475361
25.713350	0.1	0.469796
25.715017	0.1	0.462001
25.716683	0.1	0.455738
25.718350	0.1	0.453521
25.720017	0.1	0.455016
25.721683	0.1	0.457866
25.723350	0.1	0.460329
25.725017	0.1	0.462485
25.726683	0.1	0.464888
25.728350	0.1	0.466770
25.730017	0.1	0.466015
25.731683	0.1	0.461186
25.733350	0.1	0.453489
25.735017	0.1	0.446257
25.736683	0.1	0.442839
25.738350	0.1	0.444641
25.740017	0.1	0.450141
25.741683	0.1	0.456371
25.743350	0.1	0.461377
25.745017	0.1	0.464856
25.746683	0.1	0.467128
25.748350	0.1	0.468162
25.750017	0.1	0.467543
25.751683	0.1	0.464870
25.753350	0.1	0.460269
25.755017	0.1	0.454998
25.756683	0.1	0.451012
25.758350	0.1	0.449149
25.760017	0.1	0.448255
25.761683	0.1	0.446872
25.763350	0.1	0.445363
25.765017	0.1	0.445857
25.766683	0.1	0.450155
25.768350	0.1	0.457815
25.770017	0.1	0.465983
25.771683	0.1	0.471114
25.773350	0.1	0.471678
25.775017	0.1	0.469056
25.776683	0.1	0.465126
25.778350	0.1	0.460497
25.780017	0.1	0.455915
25.781683	0.1	0.452846
25.783350	0.1	0.451370
25.785017	0.1	0.449768
25.786683	0.1	0.446741
25.788350	0.1	0.442285
25.790017	0.1	0.436935
25.791683	0.1	0.431454
25.793350	0.1	0.426909
25.795017	0.1	0.424194
25.796683	0.1	0.423444
25.798350	0.1	0.424222
25.800017	0.1	0.425763
25.801683	0.1	0.426983
25.803350	0.1	0.427407
25.805017	0.1	0.428045
25.806683	0.1	0.430350
25.808350	0.1	0.434266
25.810017	0.1	0.437857
25.811683	0.1	0.439202
25.813350	0.1	0.438089
25.815017	0.1	0.435356
25.816683	0.1	0.431659
25.818350	0.1	0.427729
25.820017	0.1	0.425172
25.821683	0.1	0.425228
25.823350	0.1	0.426578
25.825017	0.1	0.426089
25.826683	0.1	0.422304
25.828350	0.1	0.416860
25.830017	0.1	0.413051
25.831683	0.1	0.413298
25.833350	0.1	0.416748
25.835017	0.1	0.420073
25.836683	0.1	0.421708
25.838350	0.1	0.423416
25.840017	0.1	0.426858
25.841683	0.1	0.431226
25.843350	0.1	0.435142
25.845017	0.1	0.437982
25.846683	0.1	0.438918
25.848350	0.1	0.437181
25.850017	0.1	0.433512
25.851683	0.1	0.429666
25.853350	0.1	0.426588
25.855017	0.1	0.424306
25.856683	0.1	0.422630
25.858350	0.1	0.420865
25.860017	0.1	0.418029
25.861683	0.1	0.413572
25.863350	0.1	0.407659
25.865017	0.1	0.401996
25.866683	0.1	0.399519
25.868350	0.1	0.401512
25.870017	0.1	0.406140
25.871683	0.1	0.410322
25.873350	0.1	0.411835
25.875017	0.1	0.410443
25.876683	0.1	0.408338
25.878350	0.1	0.409181
25.880017	0.1	0.415314
25.881683	0.1	0.425605
25.883350	0.1	0.436194
25.885017	0.1	0.442928
25.886683	0.1	0.443798
25.888350	0.1	0.440194
25.890017	0.1	0.435645
25.891683	0.1	0.432762
25.893350	0.1	0.431351
25.895017	0.1	0.429843
25.896683	0.1	0.427947
25.898350	0.1	0.426709
25.900017	0.1	0.427091
25.901683	0.1	0.429228
25.903350	0.1	0.432003
25.905017	0.1	0.433782
25.906683	0.1	0.434155
25.908350	0.1	0.434066
25.910017	0.1	0.434350
25.911683	0.1	0.434909
25.913350	0.1	0.435030
25.915017	0.1	0.433591
25.916683	0.1	0.429121
25.918350	0.1	0.421121
25.920017	0.1	0.411700
25.921683	0.1	0.404636
25.923350	0.1	0.402294
25.925017	0.1	0.404255
25.926683	0.1	0.408548
25.928350	0.1	0.413135
25.930017	0.1	0.416413
25.931683	0.1	0.417642
25.933350	0.1	0.417600
25.935017	0.1	0.417791
25.936683	0.1	0.419091
25.938350	0.1	0.421689
25.940017	0.1	0.425037
25.941683	0.1	0.427812
25.943350	0.1	0.428981
25.945017	0.1	0.428488
25.946683	0.1	0.426648
25.948350	0.1	0.424180
25.950017	0.1	0.422741
25.951683	0.1	0.423845
25.953350	0.1	0.427426
25.955017	0.1	0.432371
25.956683	0.1	0.437894
25.958350	0.1	0.443822
25.960017	0.1	0.449647
25.961683	0.1	0.454108
25.963350	0.1	0.456101
25.965017	0.1	0.455398
25.966683	0.1	0.452180
25.968350	0.1	0.446686
25.970017	0.1	0.440017
25.971683	0.1	0.434401
25.973350	0.1	0.432166
25.975017	0.1	0.434197
25.976683	0.1	0.438760
25.978350	0.1	0.442266
25.980017	0.1	0.442495
25.981683	0.1	0.440734
25.983350	0.1	0.439328
25.985017	0.1	0.438066
25.986683	0.1	0.434997
25.988350	0.1	0.429936
25.990017	0.1	0.425661
25.991683	0.1	0.425684
25.993350	0.1	0.431514
25.995017	0.1	0.441321
25.996683	0.1	0.450765
25.998350	0.1	0.455817
26.000017	0.1	0.455058
26.001683	0.1	0.449549
26.003350	0.1	0.441414
26.005017	0.1	0.433107
26.006683	0.1	0.427170
26.008350	0.1	0.424888
26.010017	0.1	0.425787
26.011683	0.1	0.429144
26.013350	0.1	0.434355
26.015017	0.1	0.439365
26.016683	0.1	0.441587
26.018350	0.1	0.440581
26.020017	0.1	0.438062
26.021683	0.1	0.435403
26.023350	0.1	0.432297
26.025017	0.1	0.427905
26.026683	0.1	0.422029
26.028350	0.1	0.414895
26.030017	0.1	0.407491
26.031683	0.1	0.402192
26.033350	0.1	0.401624
26.035017	0.1	0.406248
26.036683	0.1	0.413451
26.038350	0.1	0.419491
26.040017	0.1	0.422411
26.041683	0.1	0.422406
26.043350	0.1	0.420180
26.045017	0.1	0.416641
26.046683	0.1	0.413377
26.048350	0.1	0.411286
26.050017	0.1	0.409367
26.051683	0.1	0.406373
26.053350	0.1	0.403197
26.055017	0.1	0.402397
26.056683	0.1	0.405484
26.058350	0.1	0.411463
26.060017	0.1	0.417405
26.061683	0.1	0.420720
26.063350	0.1	0.421656
26.065017	0.1	0.422858
26.066683	0.1	0.426318
26.068350	0.1	0.431663
26.070017	0.1	0.437112
26.071683	0.1	0.440972
26.073350	0.1	0.442294
26.075017	0.1	0.441419
26.076683	0.1	0.439868
26.078350	0.1	0.438695
26.080017	0.1	0.437507
26.081683	0.1	0.435389
26.083350	0.1	0.431738
26.085017	0.1	0.426550
26.086683	0.1	0.421340
26.088350	0.1	0.419053
26.090017	0.1	0.421754
26.091683	0.1	0.429507
26.093350	0.1	0.440972
26.095017	0.1	0.453456
26.096683	0.1	0.463845
26.098350	0.1	0.470844
26.100017	0.1	0.475729
26.101683	0.1	0.480968
26.103350	0.1	0.487780
26.105017	0.1	0.495021
26.106683	0.1	0.500637
26.108350	0.1	0.503575
26.110017	0.1	0.503967
26.111683	0.1	0.502118
26.113350	0.1	0.498658
26.115017	0.1	0.495487
26.116683	0.1	0.494430
26.118350	0.1	0.495212
26.120017	0.1	0.496460
26.121683	0.1	0.497918
26.123350	0.1	0.500111
26.125017	0.1	0.502588
26.126683	0.1	0.504428
26.128350	0.1	0.506463
26.130017	0.1	0.511254
26.131683	0.1	0.520172
26.133350	0.1	0.531618
26.135017	0.1	0.542426
26.136683	0.1	0.550034
26.138350	0.1	0.553820
26.140017	0.1	0.555520
26.141683	0.1	0.558128
26.143350	0.1	0.563986
26.145017	0.1	0.573895
26.146683	0.1	0.587250
26.148350	0.1	0.601769
26.150017	0.1	0.614091
26.151683	0.1	0.622203
26.153350	0.1	0.627111
26.155017	0.1	0.631926
26.156683	0.1	0.639432
26.158350	0.1	0.649961
26.160017	0.1	0.661374
26.161683	0.1	0.671493
26.163350	0.1	0.680462
26.165017	0.1	0.690147
26.166683	0.1	0.701356
26.168350	0.1	0.713044
26.170017	0.1	0.724164
26.171683	0.1	0.734800
26.173350	0.1	0.745947
26.175017	0.1	0.759326
26.176683	0.1	0.776378
26.178350	0.1	0.796253
26.180017	0.1	0.815624
26.181683	0.1	0.831848
26.183350	0.1	0.845687
26.185017	0.1	0.860062
26.186683	0.1	0.876933
26.188350	0.1	0.896095
26.190017	0.1	0.916482
26.191683	0.1	0.937684
26.193350	0.1	0.959835
26.195017	0.1	0.982657
26.196683	0.1	1.005461
26.198350	0.1	1.027896
26.200017	0.1	1.050341
26.201683	0.1	1.073573
26.203350	0.1	1.097945
26.205017	0.1	1.123245
26.206683	0.1	1.149285
26.208350	0.1	1.176121
26.210017	0.1	1.204205
26.211683	0.1	1.234422
26.213350	0.1	1.267493
26.215017	0.1	1.303814
26.216683	0.1	1.343698
26.218350	0.1	1.386958
26.220017	0.1	1.432779
26.221683	0.1	1.479830
26.223350	0.1	1.526112
26.225017	0.1	1.569637
26.226683	0.1	1.609745
26.228350	0.1	1.648120
26.230017	0.1	1.687794
26.231683	0.1	1.730653
26.233350	0.1	1.776800
26.235017	0.1	1.825406
26.236683	0.1	1.875279
26.238350	0.1	1.925426
26.240017	0.1	1.975433
26.241683	0.1	2.025305
26.243350	0.1	2.075196
26.245017	0.1	2.125581
26.246683	0.1	2.176808
26.248350	0.1	2.228292
26.250017	0.1	2.278904
26.251683	0.1	2.327445
26.253350	0.1	2.372921
26.255017	0.1	2.415255
26.256683	0.1	2.455153
26.258350	0.1	2.492946
26.260017	0.1	2.528206
26.261683	0.1	2.560238
26.263350	0.1	2.588318
26.265017	0.1	2.611903
26.266683	0.1	2.630409
26.268350	0.1	2.643131
26.270017	0.1	2.650586
26.271683	0.1	2.654707
26.273350	0.1	2.656593
26.275017	0.1	2.655433
26.276683	0.1	2.650172
26.278350	0.1	2.640900
26.280017	0.1	2.628467
26.281683	0.1	2.613356
26.283350	0.1	2.594832
26.285017	0.1	2.571284
26.286683	0.1	2.541891
26.288350	0.1	2.507437
26.290017	0.1	2.469150
26.291683	0.1	2.427767
26.293350	0.1	2.384167
26.295017	0.1	2.339710
26.296683	0.1	2.295384
26.298350	0.1	2.250937
26.300017	0.1	2.205204
26.301683	0.1	2.156808
26.303350	0.1	2.104226
26.305017	0.1	2.046893
26.306683	0.1	1.986562
26.308350	0.1	1.925696
26.310017	0.1	1.865425
26.311683	0.1	1.806039
26.313350	0.1	1.747408
26.315017	0.1	1.689009
26.316683	0.1	1.630965
26.318350	0.1	1.574117
26.320017	0.1	1.518833
26.321683	0.1	1.464849
26.323350	0.1	1.412234
26.325017	0.1	1.361645
26.326683	0.1	1.313966
26.328350	0.1	1.269132
26.330017	0.1	1.225276
26.331683	0.1	1.180400
26.333350	0.1	1.134239
26.335017	0.1	1.087636
26.336683	0.1	1.041247
26.338350	0.1	0.995714
26.340017	0.1	0.952235
26.341683	0.1	0.912519
26.343350	0.1	0.878237
26.345017	0.1	0.849883
26.346683	0.1	0.825492
26.348350	0.1	0.801263
26.350017	0.1	0.775042
26.351683	0.1	0.748327
26.353350	0.1	0.723940
26.355017	0.1	0.703493
26.356683	0.1	0.687144
26.358350	0.1	0.673709
26.360017	0.1	0.661132
26.361683	0.1	0.647386
26.363350	0.1	0.631278
26.365017	0.1	0.613360
26.366683	0.1	0.595478
26.368350	0.1	0.579036
26.370017	0.1	0.564861
26.371683	0.1	0.554011
26.373350	0.1	0.546798
26.375017	0.1	0.541578
26.376683	0.1	0.536013
26.378350	0.1	0.529271
26.380017	0.1	0.521881
26.381683	0.1	0.514002
26.383350	0.1	0.505643
26.385017	0.1	0.497918
26.386683	0.1	0.492120
26.388350	0.1	0.488199
26.390017	0.1	0.485019
26.391683	0.1	0.481312
26.393350	0.1	0.476725
26.395017	0.1	0.472204
26.396683	0.1	0.468753
26.398350	0.1	0.466416
26.400017	0.1	0.464381
26.401683	0.1	0.461750
26.403350	0.1	0.458718
26.405017	0.1	0.456166
26.406683	0.1	0.454243
26.408350	0.1	0.452450
26.410017	0.1	0.450742
26.411683	0.1	0.449521
26.413350	0.1	0.448991
26.415017	0.1	0.449466
26.416683	0.1	0.451501
26.418350	0.1	0.454863
26.420017	0.1	0.458262
26.421683	0.1	0.460502
26.423350	0.1	0.461116
26.425017	0.1	0.460157
26.426683	0.1	0.458243
26.428350	0.1	0.456488
26.430017	0.1	0.455352
26.431683	0.1	0.454183
26.433350	0.1	0.452325
26.435017	0.1	0.449941
26.436683	0.1	0.447617
26.438350	0.1	0.445689
26.440017	0.1	0.444069
26.441683	0.1	0.442597
26.443350	0.1	0.441489
26.445017	0.1	0.441633
26.446683	0.1	0.444232
26.448350	0.1	0.448758
26.450017	0.1	0.452297
26.451683	0.1	0.452581
26.453350	0.1	0.450085
26.455017	0.1	0.446569
26.456683	0.1	0.443244
26.458350	0.1	0.440665
26.460017	0.1	0.439025
26.461683	0.1	0.437624
26.463350	0.1	0.435202
26.465017	0.1	0.431701
26.466683	0.1	0.428306
26.468350	0.1	0.425875
26.470017	0.1	0.424371
26.471683	0.1	0.423021
26.473350	0.1	0.420343
26.475017	0.1	0.415216
26.476683	0.1	0.408846
26.478350	0.1	0.404334
26.480017	0.1	0.403314
26.481683	0.1	0.404785
26.483350	0.1	0.407184
26.485017	0.1	0.409414
26.486683	0.1	0.410806
26.488350	0.1	0.411514
26.490017	0.1	0.412134
26.491683	0.1	0.413065
26.493350	0.1	0.414657
26.495017	0.1	0.417116
26.496683	0.1	0.419812
26.498350	0.1	0.421582
26.500017	0.1	0.422117
26.501683	0.1	0.422057
26.503350	0.1	0.421796
26.505017	0.1	0.421493
26.506683	0.1	0.421661
26.508350	0.1	0.422550
26.510017	0.1	0.423738
26.511683	0.1	0.424730
26.513350	0.1	0.425447
26.515017	0.1	0.426285
26.516683	0.1	0.427519
26.518350	0.1	0.428762
26.520017	0.1	0.429437
26.521683	0.1	0.428976
26.523350	0.1	0.426574
26.525017	0.1	0.422490
26.526683	0.1	0.418802
26.528350	0.1	0.417046
26.530017	0.1	0.416473
26.531683	0.1	0.415505
26.533350	0.1	0.413568
26.535017	0.1	0.410378
26.536683	0.1	0.405121
26.538350	0.1	0.398047
26.540017	0.1	0.391011
26.541683	0.1	0.385414
26.543350	0.1	0.381772
26.545017	0.1	0.380795
26.546683	0.1	0.383202
26.548350	0.1	0.388492
26.550017	0.1	0.394601
26.551683	0.1	0.399454
26.553350	0.1	0.402778
26.555017	0.1	0.405824
26.556683	0.1	0.409083
26.558350	0.1	0.411412
26.560017	0.1	0.411924
26.561683	0.1	0.411202
26.563350	0.1	0.410550
26.565017	0.1	0.411207
26.566683	0.1	0.413624
26.568350	0.1	0.417009
26.570017	0.1	0.419365
26.571683	0.1	0.418448
26.573350	0.1	0.413591
26.575017	0.1	0.406411
26.576683	0.1	0.399495
26.578350	0.1	0.394359
26.580017	0.1	0.390988
26.581683	0.1	0.389372
26.583350	0.1	0.390382
26.585017	0.1	0.394084
26.586683	0.1	0.398168
26.588350	0.1	0.399663
26.590017	0.1	0.397498
26.591683	0.1	0.392683
26.593350	0.1	0.387435
26.595017	0.1	0.384161
26.596683	0.1	0.384422
26.598350	0.1	0.388324
26.600017	0.1	0.394438
26.601683	0.1	0.400390
26.603350	0.1	0.403896
26.605017	0.1	0.404124
26.606683	0.1	0.402415
26.608350	0.1	0.401330
26.610017	0.1	0.402629
26.611683	0.1	0.406117
26.613350	0.1	0.410271
26.615017	0.1	0.413125
26.616683	0.1	0.412758
26.618350	0.1	0.408436
26.620017	0.1	0.401633
26.621683	0.1	0.394979
26.623350	0.1	0.390112
26.625017	0.1	0.387612
26.626683	0.1	0.388380
26.628350	0.1	0.393009
26.630017	0.1	0.399533
26.631683	0.1	0.403919
26.633350	0.1	0.404022
26.635017	0.1	0.401279
26.636683	0.1	0.398322
26.638350	0.1	0.397167
26.640017	0.1	0.398904
26.641683	0.1	0.403333
26.643350	0.1	0.409367
26.645017	0.1	0.415705
26.646683	0.1	0.420669
26.648350	0.1	0.422643
26.650017	0.1	0.421950
26.651683	0.1	0.420446
26.653350	0.1	0.419337
26.655017	0.1	0.418662
26.656683	0.1	0.417531
26.658350	0.1	0.414927
26.660017	0.1	0.411645
26.661683	0.1	0.409889
26.663350	0.1	0.410951
26.665017	0.1	0.414001
26.666683	0.1	0.417312
26.668350	0.1	0.420338
26.670017	0.1	0.423426
26.671683	0.1	0.426713
26.673350	0.1	0.431016
26.675017	0.1	0.437698
26.676683	0.1	0.446644
26.678350	0.1	0.455794
26.680017	0.1	0.463016
26.681683	0.1	0.467720
26.683350	0.1	0.470579
26.685017	0.1	0.472381
26.686683	0.1	0.473540
26.688350	0.1	0.474318
26.690017	0.1	0.475082
26.691683	0.1	0.476190
26.693350	0.1	0.478006
26.695017	0.1	0.480707
26.696683	0.1	0.483920
26.698350	0.1	0.486984
26.700017	0.1	0.489848
26.701683	0.1	0.493606
26.703350	0.1	0.499771
26.705017	0.1	0.508814
26.706683	0.1	0.519333
26.708350	0.1	0.529028
26.710017	0.1	0.536316
26.711683	0.1	0.541043
26.713350	0.1	0.544735
26.715017	0.1	0.549937
26.716683	0.1	0.557997
26.718350	0.1	0.567725
26.720017	0.1	0.576358
26.721683	0.1	0.582202
26.723350	0.1	0.586109
26.725017	0.1	0.589811
26.726683	0.1	0.594151
26.728350	0.1	0.599883
26.730017	0.1	0.608196
26.731683	0.1	0.619912
26.733350	0.1	0.635004
26.735017	0.1	0.652098
26.736683	0.1	0.668410
26.738350	0.1	0.681477
26.740017	0.1	0.690510
26.741683	0.1	0.696145
26.743350	0.1	0.700103
26.745017	0.1	0.705114
26.746683	0.1	0.713915
26.748350	0.1	0.727684
26.750017	0.1	0.745915
26.751683	0.1	0.767410
26.753350	0.1	0.790404
26.755017	0.1	0.812751
26.756683	0.1	0.833543
26.758350	0.1	0.853795
26.760017	0.1	0.874763
26.761683	0.1	0.896333
26.763350	0.1	0.917655
26.765017	0.1	0.938638
26.766683	0.1	0.960082
26.768350	0.1	0.982634
26.770017	0.1	1.005973
26.771683	0.1	1.029107
26.773350	0.1	1.051226
26.775017	0.1	1.072455
26.776683	0.1	1.094588
26.778350	0.1	1.120353
26.780017	0.1	1.151389
26.781683	0.1	1.187208
26.783350	0.1	1.226082
26.785017	0.1	1.266114
26.786683	0.1	1.305682
26.788350	0.1	1.344131
26.790017	0.1	1.381868
26.791683	0.1	1.419852
26.793350	0.1	1.459531
26.795017	0.1	1.502028
26.796683	0.1	1.546969
26.798350	0.1	1.593418
26.800017	0.1	1.641340
26.801683	0.1	1.691566
26.803350	0.1	1.745191
26.805017	0.1	1.802929
26.806683	0.1	1.864163
26.808350	0.1	1.927102
26.810017	0.1	1.990465
26.811683	0.1	2.053832
26.813350	0.1	2.116305
26.815017	0.1	2.176892
26.816683	0.1	2.236348
26.818350	0.1	2.296963
26.820017	0.1	2.360470
26.821683	0.1	2.427269
26.823350	0.1	2.497048
26.825017	0.1	2.569342
26.826683	0.1	2.643606
26.828350	0.1	2.718926
26.830017	0.1	2.793954
26.831683	0.1	2.867561
26.833350	0.1	2.939762
26.835017	0.1	3.011306
26.836683	0.1	3.082035
26.838350	0.1	3.150264
26.840017	0.1	3.213934
26.841683	0.1	3.271960
26.843350	0.1	3.324579
26.845017	0.1	3.373059
26.846683	0.1	3.418904
26.848350	0.1	3.462806
26.850017	0.1	3.504395
26.851683	0.1	3.542607
26.853350	0.1	3.576116
26.855017	0.1	3.603757
26.856683	0.1	3.625238
26.858350	0.1	3.641574
26.860017	0.1	3.654608
26.861683	0.1	3.665560
26.863350	0.1	3.673509
26.865017	0.1	3.676009
26.866683	0.1	3.671790
26.868350	0.1	3.661551
26.870017	0.1	3.645625
26.871683	0.1	3.623371
26.873350	0.1	3.594505
26.875017	0.1	3.559086
26.876683	0.1	3.517577
26.878350	0.1	3.471943
26.880017	0.1	3.425223
26.881683	0.1	3.379686
26.883350	0.1	3.335918
26.885017	0.1	3.293105
26.886683	0.1	3.250097
26.888350	0.1	3.206558
26.890017	0.1	3.162851
26.891683	0.1	3.118967
26.893350	0.1	3.074701
26.895017	0.1	3.030333
26.896683	0.1	2.986365
26.898350	0.1	2.943114
26.900017	0.1	2.900441
26.901683	0.1	2.857703
26.903350	0.1	2.814950
26.905017	0.1	2.774666
26.906683	0.1	2.740673
26.908350	0.1	2.714330
26.910017	0.1	2.692947
26.911683	0.1	2.672458
26.913350	0.1	2.651145
26.915017	0.1	2.630488
26.916683	0.1	2.612681
26.918350	0.1	2.598218
26.920017	0.1	2.586632
26.921683	0.1	2.577980
26.923350	0.1	2.571843
26.925017	0.1	2.566832
26.926683	0.1	2.562655
26.928350	0.1	2.560331
26.930017	0.1	2.560108
26.931683	0.1	2.561817
26.933350	0.1	2.565961
26.935017	0.1	2.571838
26.936683	0.1	2.576844
26.938350	0.1	2.580001
26.940017	0.1	2.583265
26.941683	0.1	2.587610
26.943350	0.1	2.591102
26.945017	0.1	2.591624
26.946683	0.1	2.589268
26.948350	0.1	2.585687
26.950017	0.1	2.581850
26.951683	0.1	2.576765
26.953350	0.1	2.569049
26.955017	0.1	2.558311
26.956683	0.1	2.544513
26.958350	0.1	2.528010
26.960017	0.1	2.509644
26.961683	0.1	2.489858
26.963350	0.1	2.468913
26.965017	0.1	2.446328
26.966683	0.1	2.419595
26.968350	0.1	2.386449
26.970017	0.1	2.348162
26.971683	0.1	2.308800
26.973350	0.1	2.271878
26.975017	0.1	2.237698
26.976683	0.1	2.203328
26.978350	0.1	2.165274
26.980017	0.1	2.121818
26.981683	0.1	2.073334
26.983350	0.1	2.021561
26.985017	0.1	1.968252
26.986683	0.1	1.914920
26.988350	0.1	1.863195
26.990017	0.1	1.813439
26.991683	0.1	1.764246
26.993350	0.1	1.714812
26.995017	0.1	1.665615
26.996683	0.1	1.616213
26.998350	0.1	1.565306
27.000017	0.1	1.512826
27.001683	0.1	1.460146
27.003350	0.1	1.409207
27.005017	0.1	1.361654
27.006683	0.1	1.317849
27.008350	0.1	1.276764
27.010017	0.1	1.237341
27.011683	0.1	1.199613
27.013350	0.1	1.164377
27.015017	0.1	1.131915
27.016683	0.1	1.101871
27.018350	0.1	1.074346
27.020017	0.1	1.049330
27.021683	0.1	1.025498
27.023350	0.1	1.001488
27.025017	0.1	0.976962
27.026683	0.1	0.951421
27.028350	0.1	0.924338
27.030017	0.1	0.896575
27.031683	0.1	0.869581
27.033350	0.1	0.844100
27.035017	0.1	0.821254
27.036683	0.1	0.803149
27.038350	0.1	0.791089
27.040017	0.1	0.784495
27.041683	0.1	0.781431
27.043350	0.1	0.779061
27.045017	0.1	0.774274
27.046683	0.1	0.765543
27.048350	0.1	0.754134
27.050017	0.1	0.742399
27.051683	0.1	0.732280
27.053350	0.1	0.725361
27.055017	0.1	0.721999
27.056683	0.1	0.720927
27.058350	0.1	0.720811
27.060017	0.1	0.721733
27.061683	0.1	0.724588
27.063350	0.1	0.729379
27.065017	0.1	0.734883
27.066683	0.1	0.740150
27.068350	0.1	0.745603
27.070017	0.1	0.752066
27.071683	0.1	0.759121
27.073350	0.1	0.765654
27.075017	0.1	0.771554
27.076683	0.1	0.778139
27.078350	0.1	0.786688
27.080017	0.1	0.796928
27.081683	0.1	0.807648
27.083350	0.1	0.817734
27.085017	0.1	0.826498
27.086683	0.1	0.834065
27.088350	0.1	0.840873
27.090017	0.1	0.846437
27.091683	0.1	0.850074
27.093350	0.1	0.852859
27.095017	0.1	0.857636
27.096683	0.1	0.866852
27.098350	0.1	0.880794
27.100017	0.1	0.897800
27.101683	0.1	0.916016
27.103350	0.1	0.934685
27.105017	0.1	0.953944
27.106683	0.1	0.973740
27.108350	0.1	0.993283
27.110017	0.1	1.011724
27.111683	0.1	1.029107
27.113350	0.1	1.046523
27.115017	0.1	1.065372
27.116683	0.1	1.086262
27.118350	0.1	1.108786
27.120017	0.1	1.132139
27.121683	0.1	1.155748
27.123350	0.1	1.179813
27.125017	0.1	1.205248
27.126683	0.1	1.232345
27.128350	0.1	1.260866
27.130017	0.1	1.291335
27.131683	0.1	1.323977
27.133350	0.1	1.357235
27.135017	0.1	1.389654
27.136683	0.1	1.421962
27.138350	0.1	1.455564
27.140017	0.1	1.490354
27.141683	0.1	1.525301
27.143350	0.1	1.560482
27.145017	0.1	1.597567
27.146683	0.1	1.638848
27.148350	0.1	1.685568
27.150017	0.1	1.736684
27.151683	0.1	1.789341
27.153350	0.1	1.840289
27.155017	0.1	1.887330
27.156683	0.1	1.930823
27.158350	0.1	1.973738
27.160017	0.1	2.019592
27.161683	0.1	2.070204
27.163350	0.1	2.125013
27.165017	0.1	2.182168
27.166683	0.1	2.240641
27.168350	0.1	2.300702
27.170017	0.1	2.362737
27.171683	0.1	2.426486
27.173350	0.1	2.491511
27.175017	0.1	2.558236
27.176683	0.1	2.627876
27.178350	0.1	2.701124
27.180017	0.1	2.777544
27.181683	0.1	2.856120
27.183350	0.1	2.935906
27.185017	0.1	3.016335
27.186683	0.1	3.097537
27.188350	0.1	3.180127
27.190017	0.1	3.265282
27.191683	0.1	3.355462
27.193350	0.1	3.453009
27.195017	0.1	3.557447
27.196683	0.1	3.666445
27.198350	0.1	3.778758
27.200017	0.1	3.894493
27.201683	0.1	4.013604
27.203350	0.1	4.136418
27.205017	0.1	4.264773
27.206683	0.1	4.401021
27.208350	0.1	4.546391
27.210017	0.1	4.700739
27.211683	0.1	4.863404
27.213350	0.1	5.034138
27.215017	0.1	5.212678
27.216683	0.1	5.398057
27.218350	0.1	5.589207
27.220017	0.1	5.786051
27.221683	0.1	5.989866
27.223350	0.1	6.202501
27.225017	0.1	6.424887
27.226683	0.1	6.656284
27.228350	0.1	6.894963
27.230017	0.1	7.139957
27.231683	0.1	7.392513
27.233350	0.1	7.655090
27.235017	0.1	7.928661
27.236683	0.1	8.211727
27.238350	0.1	8.501555
27.240017	0.1	8.795667
27.241683	0.1	9.092321
27.243350	0.1	9.390060
27.245017	0.1	9.687562
27.246683	0.1	9.984258
27.248350	0.1	10.280632
27.250017	0.1	10.577096
27.251683	0.1	10.872581
27.253350	0.1	11.164793
27.255017	0.1	11.451044
27.256683	0.1	11.728234
27.258350	0.1	11.993791
27.260017	0.1	12.246640
27.261683	0.1	12.486451
27.263350	0.1	12.713145
27.265017	0.1	12.927093
27.266683	0.1	13.127849
27.268350	0.1	13.312818
27.270017	0.1	13.477970
27.271683	0.1	13.619899
27.273350	0.1	13.737674
27.275017	0.1	13.832999
27.276683	0.1	13.908111
27.278350	0.1	13.963422
27.280017	0.1	13.996721
27.281683	0.1	14.004111
27.283350	0.1	13.982239
27.285017	0.1	13.930206
27.286683	0.1	13.849898
27.288350	0.1	13.745287
27.290017	0.1	13.620872
27.291683	0.1	13.479148
27.293350	0.1	13.319245
27.295017	0.1	13.138233
27.296683	0.1	12.934059
27.298350	0.1	12.707915
27.300017	0.1	12.463378
27.301683	0.1	12.203455
27.303350	0.1	11.929981
27.305017	0.1	11.644545
27.306683	0.1	11.348119
27.308350	0.1	11.041332
27.310017	0.1	10.725791
27.311683	0.1	10.403395
27.313350	0.1	10.075574
27.315017	0.1	9.744656
27.316683	0.1	9.413431
27.318350	0.1	9.082747
27.320017	0.1	8.751890
27.321683	0.1	8.420958
27.323350	0.1	8.090991
27.325017	0.1	7.763291
27.326683	0.1	7.440005
27.328350	0.1	7.123752
27.330017	0.1	6.815982
27.331683	0.1	6.516851
27.333350	0.1	6.226036
27.335017	0.1	5.943333
27.336683	0.1	5.669645
27.338350	0.1	5.407147
27.340017	0.1	5.157255
27.341683	0.1	4.918915
27.343350	0.1	4.689707
27.345017	0.1	4.468127
27.346683	0.1	4.254007
27.348350	0.1	4.048068
27.350017	0.1	3.851368
27.351683	0.1	3.664396
27.353350	0.1	3.487254
27.355017	0.1	3.320407
27.356683	0.1	3.164550
27.358350	0.1	3.019781
27.360017	0.1	2.884427
27.361683	0.1	2.755341
27.363350	0.1	2.630409
27.365017	0.1	2.510031
27.366683	0.1	2.396377
27.368350	0.1	2.291570
27.370017	0.1	2.195248
27.371683	0.1	2.104584
27.373350	0.1	2.017538
27.375017	0.1	1.934650
27.376683	0.1	1.857462
27.378350	0.1	1.786337
27.380017	0.1	1.720102
27.381683	0.1	1.657032
27.383350	0.1	1.595900
27.385017	0.1	1.536445
27.386683	0.1	1.479127
27.388350	0.1	1.424639
27.390017	0.1	1.373822
27.391683	0.1	1.328173
27.393350	0.1	1.289234
27.395017	0.1	1.256387
27.396683	0.1	1.226133
27.398350	0.1	1.194021
27.400017	0.1	1.157592
27.401683	0.1	1.117871
27.403350	0.1	1.078169
27.405017	0.1	1.041745
27.406683	0.1	1.010145
27.408350	0.1	0.982862
27.410017	0.1	0.958419
27.411683	0.1	0.935523
27.413350	0.1	0.913339
27.415017	0.1	0.891462
27.416683	0.1	0.869888
27.418350	0.1	0.848565
27.420017	0.1	0.827047
27.421683	0.1	0.805208
27.423350	0.1	0.784034
27.425017	0.1	0.764960
27.426683	0.1	0.748127
27.428350	0.1	0.732448
27.430017	0.1	0.717640
27.431683	0.1	0.704108
27.433350	0.1	0.691121
27.435017	0.1	0.677076
27.436683	0.1	0.661109
27.438350	0.1	0.643875
27.440017	0.1	0.627297
27.441683	0.1	0.613672
27.443350	0.1	0.604521
27.445017	0.1	0.599697
27.446683	0.1	0.597541
27.448350	0.1	0.595590
27.450017	0.1	0.591320
27.451683	0.1	0.583637
27.453350	0.1	0.573951
27.455017	0.1	0.564493
27.456683	0.1	0.556111
27.458350	0.1	0.549038
27.460017	0.1	0.543976
27.461683	0.1	0.541154
27.463350	0.1	0.539869
27.465017	0.1	0.539231
27.466683	0.1	0.538193
27.468350	0.1	0.535664
27.470017	0.1	0.531701
27.471683	0.1	0.527785
27.473350	0.1	0.525387
27.475017	0.1	0.525126
27.476683	0.1	0.527301
27.478350	0.1	0.531883
27.480017	0.1	0.537657
27.481683	0.1	0.542719
27.483350	0.1	0.545373
27.485017	0.1	0.544316
27.486683	0.1	0.538980
27.488350	0.1	0.529694
27.490017	0.1	0.517648
27.491683	0.1	0.504600
27.493350	0.1	0.492246
27.495017	0.1	0.482313
27.496683	0.1	0.476162
27.498350	0.1	0.472828
27.500017	0.1	0.469382
27.501683	0.1	0.463910
27.503350	0.1	0.456781
27.505017	0.1	0.449866
27.506683	0.1	0.445563
27.508350	0.1	0.445144
27.510017	0.1	0.447151
27.511683	0.1	0.448553
27.513350	0.1	0.447854
27.515017	0.1	0.445833
27.516683	0.1	0.443864
27.518350	0.1	0.442658
27.520017	0.1	0.442239
27.521683	0.1	0.442285
27.523350	0.1	0.442173
27.525017	0.1	0.441181
27.526683	0.1	0.439207
27.528350	0.1	0.437181
27.530017	0.1	0.436278
27.531683	0.1	0.436618
27.533350	0.1	0.437163
27.535017	0.1	0.436618
27.536683	0.1	0.434518
27.538350	0.1	0.431985
27.540017	0.1	0.430401
27.541683	0.1	0.429484
27.543350	0.1	0.427952
27.545017	0.1	0.425731
27.546683	0.1	0.424087
27.548350	0.1	0.423836
27.550017	0.1	0.424231
27.551683	0.1	0.424036
27.553350	0.1	0.423230
27.555017	0.1	0.423291
27.556683	0.1	0.425763
27.558350	0.1	0.430364
27.560017	0.1	0.434639
27.561683	0.1	0.436329
27.563350	0.1	0.435947
27.565017	0.1	0.435957
27.566683	0.1	0.437479
27.568350	0.1	0.439007
27.570017	0.1	0.438415
27.571683	0.1	0.435105
27.573350	0.1	0.430290
27.575017	0.1	0.426392
27.576683	0.1	0.425759
27.578350	0.1	0.428776
27.580017	0.1	0.433102
27.581683	0.1	0.435337
27.583350	0.1	0.433861
27.585017	0.1	0.429731
27.586683	0.1	0.424893
27.588350	0.1	0.420487
27.590017	0.1	0.416972
27.591683	0.1	0.414425
27.593350	0.1	0.412343
27.595017	0.1	0.410066
27.596683	0.1	0.407575
27.598350	0.1	0.405563
27.600017	0.1	0.404920
27.601683	0.1	0.406066
27.603350	0.1	0.408208
27.605017	0.1	0.409596
27.606683	0.1	0.408506
27.608350	0.1	0.403989
27.610017	0.1	0.396278
27.611683	0.1	0.387323
27.613350	0.1	0.380496
27.615017	0.1	0.378252
27.616683	0.1	0.379938
27.618350	0.1	0.382857
27.620017	0.1	0.384971
27.621683	0.1	0.385595
27.623350	0.1	0.384827
27.625017	0.1	0.383346
27.626683	0.1	0.381917
27.628350	0.1	0.381051
27.630017	0.1	0.381134
27.631683	0.1	0.382233
27.633350	0.1	0.383887
27.635017	0.1	0.385577
27.636683	0.1	0.386904
27.638350	0.1	0.387481
27.640017	0.1	0.387179
27.641683	0.1	0.386112
27.643350	0.1	0.384045
27.645017	0.1	0.380627
27.646683	0.1	0.376599
27.648350	0.1	0.373353
27.650017	0.1	0.371430
27.651683	0.1	0.370829
27.653350	0.1	0.371952
27.655017	0.1	0.374713
27.656683	0.1	0.377796
27.658350	0.1	0.379826
27.660017	0.1	0.380543
27.661683	0.1	0.380524
27.663350	0.1	0.380068
27.665017	0.1	0.378042
27.666683	0.1	0.372562
27.668350	0.1	0.363486
27.670017	0.1	0.353050
27.671683	0.1	0.344049
27.673350	0.1	0.338121
27.675017	0.1	0.335602
27.676683	0.1	0.336408
27.678350	0.1	0.340254
27.680017	0.1	0.345344
27.681683	0.1	0.349008
27.683350	0.1	0.350317
27.685017	0.1	0.350438
27.686683	0.1	0.350978
27.688350	0.1	0.353307
27.690017	0.1	0.358108
27.691683	0.1	0.364901
27.693350	0.1	0.372198
27.695017	0.1	0.377810
27.696683	0.1	0.380063
27.698350	0.1	0.379058
27.700017	0.1	0.376361
27.701683	0.1	0.373949
27.703350	0.1	0.373274
27.705017	0.1	0.374797
27.706683	0.1	0.378126
27.708350	0.1	0.382359
27.710017	0.1	0.386192
27.711683	0.1	0.388427
27.713350	0.1	0.388538
27.715017	0.1	0.386573
27.716683	0.1	0.382764
27.718350	0.1	0.377139
27.720017	0.1	0.370005
27.721683	0.1	0.362941
27.723350	0.1	0.357805
27.725017	0.1	0.354997
27.726683	0.1	0.354182
27.728350	0.1	0.355416
27.730017	0.1	0.358270
27.731683	0.1	0.361525
27.733350	0.1	0.364208
27.735017	0.1	0.365968
27.736683	0.1	0.366704
27.738350	0.1	0.366718
27.740017	0.1	0.366759
27.741683	0.1	0.367444
27.743350	0.1	0.368943
27.745017	0.1	0.371337
27.746683	0.1	0.374853
27.748350	0.1	0.379514
27.750017	0.1	0.384613
27.751683	0.1	0.388916
27.753350	0.1	0.391859
27.755017	0.1	0.393782
27.756683	0.1	0.395463
27.758350	0.1	0.398275
27.760017	0.1	0.403565
27.761683	0.1	0.410620
27.763350	0.1	0.416767
27.765017	0.1	0.419961
27.766683	0.1	0.420348
27.768350	0.1	0.419416
27.770017	0.1	0.417763
27.771683	0.1	0.414648
27.773350	0.1	0.410378
27.775017	0.1	0.406792
27.776683	0.1	0.405167
27.778350	0.1	0.405926
27.780017	0.1	0.409367
27.781683	0.1	0.414443
27.783350	0.1	0.418904
27.785017	0.1	0.421563
27.786683	0.1	0.422550
27.788350	0.1	0.421857
27.790017	0.1	0.419444
27.791683	0.1	0.416068
27.793350	0.1	0.412525
27.795017	0.1	0.409000
27.796683	0.1	0.406001
27.798350	0.1	0.404627
27.800017	0.1	0.405572
27.801683	0.1	0.408445
27.803350	0.1	0.411915
27.805017	0.1	0.414159
27.806683	0.1	0.414015
27.808350	0.1	0.411696
27.810017	0.1	0.407975
27.811683	0.1	0.403333
27.813350	0.1	0.398057
27.815017	0.1	0.392585
27.816683	0.1	0.387351
27.818350	0.1	0.382606
27.820017	0.1	0.378797
27.821683	0.1	0.376501
27.823350	0.1	0.375402
27.825017	0.1	0.374643
27.826683	0.1	0.373810
27.828350	0.1	0.372296
27.830017	0.1	0.369060
27.831683	0.1	0.364254
27.833350	0.1	0.359584
27.835017	0.1	0.356673
27.836683	0.1	0.356506
27.838350	0.1	0.359146
27.840017	0.1	0.362764
27.841683	0.1	0.364748
27.843350	0.1	0.363849
27.845017	0.1	0.360538
27.846683	0.1	0.356389
27.848350	0.1	0.353106
27.850017	0.1	0.351337
27.851683	0.1	0.350545
27.853350	0.1	0.350196
27.855017	0.1	0.350447
27.856683	0.1	0.351295
27.858350	0.1	0.351644
27.860017	0.1	0.349963
27.861683	0.1	0.345819
27.863350	0.1	0.340221
27.865017	0.1	0.334363
27.866683	0.1	0.328729
27.868350	0.1	0.323351
27.870017	0.1	0.318256
27.871683	0.1	0.314275
27.873350	0.1	0.313413
27.875017	0.1	0.317222
27.876683	0.1	0.325446
27.878350	0.1	0.336566
27.880017	0.1	0.347933
27.881683	0.1	0.355719
27.883350	0.1	0.357078
27.885017	0.1	0.352538
27.886683	0.1	0.345279
27.888350	0.1	0.338489
27.890017	0.1	0.334089
27.891683	0.1	0.332589
27.893350	0.1	0.333302
27.895017	0.1	0.334992
27.896683	0.1	0.336394
27.898350	0.1	0.336636
27.900017	0.1	0.335854
27.901683	0.1	0.334810
27.903350	0.1	0.334331
27.905017	0.1	0.335374
27.906683	0.1	0.338475
27.908350	0.1	0.343183
27.910017	0.1	0.348082
27.911683	0.1	0.351118
27.913350	0.1	0.350573
27.915017	0.1	0.346052
27.916683	0.1	0.338722
27.918350	0.1	0.330755
27.920017	0.1	0.324487
27.921683	0.1	0.321865
27.923350	0.1	0.323220
27.925017	0.1	0.326913
27.926683	0.1	0.330927
27.928350	0.1	0.334275
27.930017	0.1	0.336515
27.931683	0.1	0.337381
27.933350	0.1	0.337437
27.935017	0.1	0.337902
27.936683	0.1	0.339393
27.938350	0.1	0.341022
27.940017	0.1	0.340757
27.941683	0.1	0.337195
27.943350	0.1	0.331393
27.945017	0.1	0.326242
27.946683	0.1	0.324245
27.948350	0.1	0.326214
27.950017	0.1	0.331444
27.951683	0.1	0.338280
27.953350	0.1	0.344608
27.955017	0.1	0.347965
27.956683	0.1	0.346280
27.958350	0.1	0.339756
27.960017	0.1	0.331597
27.961683	0.1	0.325553
27.963350	0.1	0.323299
27.965017	0.1	0.324519
27.966683	0.1	0.328026
27.968350	0.1	0.332394
27.970017	0.1	0.336384
27.971683	0.1	0.339095
27.973350	0.1	0.339821
27.975017	0.1	0.338368
27.976683	0.1	0.335881
27.978350	0.1	0.334275
27.980017	0.1	0.334298
27.981683	0.1	0.335108
27.983350	0.1	0.335448
27.985017	0.1	0.334000
27.986683	0.1	0.329809
27.988350	0.1	0.323541
27.990017	0.1	0.317656
27.991683	0.1	0.314680
27.993350	0.1	0.315080
27.995017	0.1	0.317246
27.996683	0.1	0.319416
27.998350	0.1	0.321059
28.000017	0.1	0.322536
28.001683	0.1	0.324133
28.003350	0.1	0.325907
28.005017	0.1	0.327728
28.006683	0.1	0.328952
28.008350	0.1	0.328952
28.010017	0.1	0.327900
28.011683	0.1	0.326824
28.013350	0.1	0.327383
28.015017	0.1	0.330503
28.016683	0.1	0.335039
28.018350	0.1	0.338778
28.020017	0.1	0.340552
28.021683	0.1	0.340580
28.023350	0.1	0.339365
28.025017	0.1	0.336934
28.026683	0.1	0.333386
28.028350	0.1	0.329879
28.030017	0.1	0.327937
28.031683	0.1	0.327746
28.033350	0.1	0.328100
28.035017	0.1	0.328263
28.036683	0.1	0.329055
28.038350	0.1	0.331700
28.040017	0.1	0.336603
28.041683	0.1	0.343029
28.043350	0.1	0.349139
28.045017	0.1	0.352859
28.046683	0.1	0.353386
28.048350	0.1	0.351542
28.050017	0.1	0.348142
28.051683	0.1	0.343318
28.053350	0.1	0.337735
28.055017	0.1	0.332287
28.056683	0.1	0.327085
28.058350	0.1	0.322652
28.060017	0.1	0.320398
28.061683	0.1	0.320929
28.063350	0.1	0.322550
28.065017	0.1	0.322582
28.066683	0.1	0.320761
28.068350	0.1	0.319621
28.070017	0.1	0.321101
28.071683	0.1	0.324110
28.073350	0.1	0.326219
28.075017	0.1	0.326964
28.076683	0.1	0.327551
28.078350	0.1	0.328422
28.080017	0.1	0.329218
28.081683	0.1	0.329819
28.083350	0.1	0.330252
28.085017	0.1	0.330717
28.086683	0.1	0.331295
28.088350	0.1	0.331313
28.090017	0.1	0.329856
28.091683	0.1	0.326592
28.093350	0.1	0.322433
28.095017	0.1	0.319472
28.096683	0.1	0.318959
28.098350	0.1	0.319872
28.100017	0.1	0.320640
28.101683	0.1	0.320803
28.103350	0.1	0.320510
28.105017	0.1	0.320179
28.106683	0.1	0.320557
28.108350	0.1	0.321870
28.110017	0.1	0.323635
28.111683	0.1	0.325367
28.113350	0.1	0.326801
28.115017	0.1	0.327728
28.116683	0.1	0.327425
28.118350	0.1	0.324454
28.120017	0.1	0.318089
28.121683	0.1	0.309916
28.123350	0.1	0.302969
28.125017	0.1	0.299625
28.126683	0.1	0.300347
28.128350	0.1	0.303523
28.130017	0.1	0.306396
28.131683	0.1	0.306848
28.133350	0.1	0.304463
28.135017	0.1	0.300305
28.136683	0.1	0.295774
28.138350	0.1	0.291364
28.140017	0.1	0.286563
28.141683	0.1	0.281148
28.143350	0.1	0.276165
28.145017	0.1	0.273632
28.146683	0.1	0.274978
28.148350	0.1	0.279858
28.150017	0.1	0.286405
28.151683	0.1	0.292570
28.153350	0.1	0.297511
28.155017	0.1	0.301860
28.156683	0.1	0.305623
28.158350	0.1	0.306820
28.160017	0.1	0.304272
28.161683	0.1	0.299942
28.163350	0.1	0.296398
28.165017	0.1	0.293977
28.166683	0.1	0.291662
28.168350	0.1	0.288817
28.170017	0.1	0.285688
28.171683	0.1	0.283420
28.173350	0.1	0.283425
28.175017	0.1	0.285679
28.176683	0.1	0.288445
28.178350	0.1	0.290405
28.180017	0.1	0.291895
28.181683	0.1	0.293669
28.183350	0.1	0.295606
28.185017	0.1	0.297199
28.186683	0.1	0.298470
28.188350	0.1	0.299704
28.190017	0.1	0.300882
28.191683	0.1	0.301823
28.193350	0.1	0.302531
28.195017	0.1	0.303145
28.196683	0.1	0.304314
28.198350	0.1	0.307444
28.200017	0.1	0.313306
28.201683	0.1	0.320440
28.203350	0.1	0.326331
28.205017	0.1	0.329474
28.206683	0.1	0.329530
28.208350	0.1	0.326294
28.210017	0.1	0.319551
28.211683	0.1	0.310014
28.213350	0.1	0.299681
28.215017	0.1	0.290903
28.216683	0.1	0.285385
28.218350	0.1	0.283895
28.220017	0.1	0.286303
28.221683	0.1	0.291266
28.223350	0.1	0.296459
28.225017	0.1	0.300221
28.226683	0.1	0.302754
28.228350	0.1	0.305469
28.230017	0.1	0.309460
28.231683	0.1	0.314829
28.233350	0.1	0.320906
28.235017	0.1	0.326075
28.236683	0.1	0.328189
28.238350	0.1	0.326247
28.240017	0.1	0.321288
28.241683	0.1	0.315406
28.243350	0.1	0.310829
28.245017	0.1	0.309381
28.246683	0.1	0.311253
28.248350	0.1	0.315099
28.250017	0.1	0.319295
28.251683	0.1	0.322699
28.253350	0.1	0.325004
28.255017	0.1	0.326643
28.256683	0.1	0.327481
28.258350	0.1	0.326484
28.260017	0.1	0.323816
28.261683	0.1	0.321409
28.263350	0.1	0.320682
28.265017	0.1	0.321637
28.266683	0.1	0.324114
28.268350	0.1	0.327784
28.270017	0.1	0.331756
28.271683	0.1	0.335500
28.273350	0.1	0.339127
28.275017	0.1	0.342862
28.276683	0.1	0.346638
28.278350	0.1	0.349861
28.280017	0.1	0.351788
28.281683	0.1	0.352394
28.283350	0.1	0.352748
28.285017	0.1	0.354555
28.286683	0.1	0.358941
28.288350	0.1	0.364613
28.290017	0.1	0.368096
28.291683	0.1	0.367528
28.293350	0.1	0.364813
28.295017	0.1	0.363090
28.296683	0.1	0.363714
28.298350	0.1	0.366098
28.300017	0.1	0.369111
28.301683	0.1	0.372054
28.303350	0.1	0.374876
28.305017	0.1	0.377917
28.306683	0.1	0.381288
28.308350	0.1	0.384473
28.310017	0.1	0.386732
28.311683	0.1	0.387770
28.313350	0.1	0.387835
28.315017	0.1	0.386904
28.316683	0.1	0.384687
28.318350	0.1	0.382233
28.320017	0.1	0.381479
28.321683	0.1	0.382378
28.323350	0.1	0.382587
28.325017	0.1	0.380590
28.326683	0.1	0.377512
28.328350	0.1	0.375686
28.330017	0.1	0.376622
28.331683	0.1	0.380240
28.333350	0.1	0.385297
28.335017	0.1	0.390485
28.336683	0.1	0.395449
28.338350	0.1	0.401051
28.340017	0.1	0.408385
28.341683	0.1	0.416883
28.343350	0.1	0.423794
28.345017	0.1	0.426485
28.346683	0.1	0.424408
28.348350	0.1	0.418811
28.350017	0.1	0.412143
28.351683	0.1	0.407510
28.353350	0.1	0.407062
28.355017	0.1	0.410723
28.356683	0.1	0.416855
28.358350	0.1	0.423891
28.360017	0.1	0.430807
28.361683	0.1	0.436823
28.363350	0.1	0.441945
28.365017	0.1	0.446867
28.366683	0.1	0.451100
28.368350	0.1	0.452641
28.370017	0.1	0.450402
28.371683	0.1	0.445684
28.373350	0.1	0.440814
28.375017	0.1	0.437316
28.376683	0.1	0.435384
28.378350	0.1	0.433987
28.380017	0.1	0.432017
28.381683	0.1	0.429666
28.383350	0.1	0.428022
28.385017	0.1	0.428162
28.386683	0.1	0.431035
28.388350	0.1	0.436800
28.390017	0.1	0.444008
28.391683	0.1	0.450290
28.393350	0.1	0.453210
28.395017	0.1	0.451463
28.396683	0.1	0.446062
28.398350	0.1	0.439179
28.400017	0.1	0.432688
28.401683	0.1	0.427980
28.403350	0.1	0.425680
28.405017	0.1	0.425465
28.406683	0.1	0.426671
28.408350	0.1	0.428422
28.410017	0.1	0.429498
28.411683	0.1	0.429205
28.413350	0.1	0.427966
28.415017	0.1	0.426322
28.416683	0.1	0.423579
28.418350	0.1	0.418271
28.420017	0.1	0.410462
28.421683	0.1	0.402150
28.423350	0.1	0.395100
28.425017	0.1	0.389945
28.426683	0.1	0.387179
28.428350	0.1	0.387211
28.430017	0.1	0.389363
28.431683	0.1	0.391589
28.433350	0.1	0.391612
28.435017	0.1	0.388664
28.436683	0.1	0.384129
28.438350	0.1	0.380045
28.440017	0.1	0.377675
28.441683	0.1	0.377130
28.443350	0.1	0.376524
28.445017	0.1	0.372571
28.446683	0.1	0.364217
28.448350	0.1	0.354061
28.450017	0.1	0.345432
28.451683	0.1	0.340296
28.453350	0.1	0.339015
28.455017	0.1	0.340356
28.456683	0.1	0.342065
28.458350	0.1	0.342471
28.460017	0.1	0.341730
28.461683	0.1	0.341167
28.463350	0.1	0.341558
28.465017	0.1	0.342513
28.466683	0.1	0.342787
28.468350	0.1	0.341288
28.470017	0.1	0.337665
28.471683	0.1	0.332016
28.473350	0.1	0.325749
28.475017	0.1	0.321269
28.476683	0.1	0.319062
28.478350	0.1	0.317609
28.480017	0.1	0.316035
28.481683	0.1	0.314224
28.483350	0.1	0.311844
28.485017	0.1	0.309367
28.486683	0.1	0.307942
28.488350	0.1	0.307253
28.490017	0.1	0.305879
28.491683	0.1	0.303602
28.493350	0.1	0.301432
28.495017	0.1	0.300142
28.496683	0.1	0.299755
28.498350	0.1	0.299672
28.500017	0.1	0.299267
28.501683	0.1	0.298750
28.503350	0.1	0.298708
28.505017	0.1	0.299430
28.506683	0.1	0.300957
28.508350	0.1	0.303024
28.510017	0.1	0.304771
28.511683	0.1	0.304892
28.513350	0.1	0.302531
28.515017	0.1	0.298494
28.516683	0.1	0.294442
28.518350	0.1	0.291341
28.520017	0.1	0.289935
28.521683	0.1	0.291388
28.523350	0.1	0.296091
28.525017	0.1	0.302899
28.526683	0.1	0.309781
28.528350	0.1	0.315057
28.530017	0.1	0.318466
28.531683	0.1	0.320948
28.533350	0.1	0.323108
28.535017	0.1	0.324547
28.536683	0.1	0.324654
28.538350	0.1	0.323025
28.540017	0.1	0.319611
28.541683	0.1	0.315299
28.543350	0.1	0.311588
28.545017	0.1	0.309357
28.546683	0.1	0.308924
28.548350	0.1	0.310964
28.550017	0.1	0.315951
28.551683	0.1	0.322871
28.553350	0.1	0.329376
28.555017	0.1	0.333656
28.556683	0.1	0.335532
28.558350	0.1	0.335225
28.560017	0.1	0.332668
28.561683	0.1	0.328789
28.563350	0.1	0.326019
28.565017	0.1	0.327188
28.566683	0.1	0.333497
28.568350	0.1	0.342885
28.570017	0.1	0.351667
28.571683	0.1	0.357721
28.573350	0.1	0.360929
28.575017	0.1	0.361968
28.576683	0.1	0.362326
28.578350	0.1	0.364338
28.580017	0.1	0.370140
28.581683	0.1	0.379961
28.583350	0.1	0.391351
28.585017	0.1	0.400981
28.586683	0.1	0.407072
28.588350	0.1	0.409470
28.590017	0.1	0.408725
28.591683	0.1	0.406257
28.593350	0.1	0.403770
28.595017	0.1	0.402112
28.596683	0.1	0.401875
28.598350	0.1	0.404315
28.600017	0.1	0.410159
28.601683	0.1	0.417791
28.603350	0.1	0.423673
28.605017	0.1	0.425559
28.606683	0.1	0.424418
28.608350	0.1	0.422481
28.610017	0.1	0.421121
28.611683	0.1	0.421056
28.613350	0.1	0.423025
28.615017	0.1	0.427095
28.616683	0.1	0.432152
28.618350	0.1	0.437014
28.620017	0.1	0.441400
28.621683	0.1	0.445247
28.623350	0.1	0.447710
28.625017	0.1	0.448027
28.626683	0.1	0.446495
28.628350	0.1	0.443743
28.630017	0.1	0.440017
28.631683	0.1	0.435789
28.633350	0.1	0.432194
28.635017	0.1	0.430052
28.636683	0.1	0.428618
28.638350	0.1	0.426080
28.640017	0.1	0.421572
28.641683	0.1	0.416161
28.643350	0.1	0.411705
28.645017	0.1	0.409605
28.646683	0.1	0.410243
28.648350	0.1	0.412567
28.650017	0.1	0.414718
28.651683	0.1	0.415500
28.653350	0.1	0.414946
28.655017	0.1	0.413377
28.656683	0.1	0.410690
28.658350	0.1	0.406746
28.660017	0.1	0.401521
28.661683	0.1	0.395360
28.663350	0.1	0.389223
28.665017	0.1	0.383961
28.666683	0.1	0.379835
28.668350	0.1	0.377367
28.670017	0.1	0.377558
28.671683	0.1	0.380385
28.673350	0.1	0.384101
28.675017	0.1	0.386382
28.676683	0.1	0.385405
28.678350	0.1	0.380650
28.680017	0.1	0.373428
28.681683	0.1	0.366061
28.683350	0.1	0.360622
28.685017	0.1	0.358056
28.686683	0.1	0.357893
28.688350	0.1	0.359192
28.690017	0.1	0.361446
28.691683	0.1	0.364394
28.693350	0.1	0.367519
28.695017	0.1	0.370038
28.696683	0.1	0.371281
28.698350	0.1	0.371388
28.700017	0.1	0.371025
28.701683	0.1	0.369926
28.703350	0.1	0.366452
28.705017	0.1	0.359635
28.706683	0.1	0.351239
28.708350	0.1	0.344701
28.710017	0.1	0.342443
28.711683	0.1	0.344845
28.713350	0.1	0.350480
28.715017	0.1	0.356836
28.716683	0.1	0.361633
28.718350	0.1	0.363379
28.720017	0.1	0.361465
28.721683	0.1	0.356883
28.723350	0.1	0.351784
28.725017	0.1	0.347747
28.726683	0.1	0.345446
28.728350	0.1	0.344971
28.730017	0.1	0.345516
28.731683	0.1	0.346093
28.733350	0.1	0.346527
28.735017	0.1	0.346769
28.736683	0.1	0.346210
28.738350	0.1	0.344119
28.740017	0.1	0.340445
28.741683	0.1	0.336682
28.743350	0.1	0.335015
28.745017	0.1	0.336338
28.746683	0.1	0.340445
28.748350	0.1	0.347048
28.750017	0.1	0.355178
28.751683	0.1	0.362643
28.753350	0.1	0.367039
28.755017	0.1	0.367560
28.756683	0.1	0.365665
28.758350	0.1	0.363956
28.760017	0.1	0.364515
28.761683	0.1	0.368496
28.763350	0.1	0.376222
28.765017	0.1	0.386289
28.766683	0.1	0.395211
28.768350	0.1	0.399859
28.770017	0.1	0.400227
28.771683	0.1	0.398904
28.773350	0.1	0.398187
28.775017	0.1	0.398364
28.776683	0.1	0.398718
28.778350	0.1	0.399062
28.780017	0.1	0.399835
28.781683	0.1	0.401665
28.783350	0.1	0.405097
28.785017	0.1	0.410136
28.786683	0.1	0.416082
28.788350	0.1	0.421712
28.790017	0.1	0.425754
28.791683	0.1	0.428227
28.793350	0.1	0.430956
28.795017	0.1	0.436264
28.796683	0.1	0.445331
28.798350	0.1	0.457438
28.800017	0.1	0.470118
28.801683	0.1	0.480185
28.803350	0.1	0.485461
28.805017	0.1	0.486085
28.806683	0.1	0.484698
28.808350	0.1	0.485312
28.810017	0.1	0.491007
28.811683	0.1	0.501946
28.813350	0.1	0.515739
28.815017	0.1	0.529471
28.816683	0.1	0.541494
28.818350	0.1	0.551608
28.820017	0.1	0.560214
28.821683	0.1	0.567744
28.823350	0.1	0.574705
28.825017	0.1	0.581839
28.826683	0.1	0.589555
28.828350	0.1	0.596968
28.830017	0.1	0.602412
28.831683	0.1	0.604982
28.833350	0.1	0.605774
28.835017	0.1	0.607558
28.836683	0.1	0.612531
28.838350	0.1	0.621001
28.840017	0.1	0.631870
28.841683	0.1	0.642431
28.843350	0.1	0.649407
28.845017	0.1	0.651972
28.846683	0.1	0.651912
28.848350	0.1	0.650953
28.850017	0.1	0.649374
28.851683	0.1	0.646934
28.853350	0.1	0.644182
28.855017	0.1	0.642398
28.856683	0.1	0.642422
28.858350	0.1	0.643912
28.860017	0.1	0.645644
28.861683	0.1	0.646724
28.863350	0.1	0.647190
28.865017	0.1	0.647507
28.866683	0.1	0.647604
28.868350	0.1	0.645779
28.870017	0.1	0.639725
28.871683	0.1	0.629420
28.873350	0.1	0.617378
28.875017	0.1	0.606193
28.876683	0.1	0.597420
28.878350	0.1	0.591832
28.880017	0.1	0.588773
28.881683	0.1	0.585765
28.883350	0.1	0.580298
28.885017	0.1	0.571669
28.886683	0.1	0.560908
28.888350	0.1	0.549587
28.890017	0.1	0.539017
28.891683	0.1	0.529932
28.893350	0.1	0.522123
28.895017	0.1	0.514807
28.896683	0.1	0.507669
28.898350	0.1	0.500726
28.900017	0.1	0.493722
28.901683	0.1	0.486569
28.903350	0.1	0.479450
28.905017	0.1	0.471915
28.906683	0.1	0.463426
28.908350	0.1	0.454807
28.910017	0.1	0.447687
28.911683	0.1	0.443147
28.913350	0.1	0.441149
28.915017	0.1	0.440031
28.916683	0.1	0.437112
28.918350	0.1	0.430807
28.920017	0.1	0.422024
28.921683	0.1	0.413503
28.923350	0.1	0.407482
28.925017	0.1	0.404264
28.926683	0.1	0.402885
28.928350	0.1	0.402546
28.930017	0.1	0.403193
28.931683	0.1	0.405149
28.933350	0.1	0.408818
28.935017	0.1	0.414597
28.936683	0.1	0.421861
28.938350	0.1	0.428613
28.940017	0.1	0.432692
28.941683	0.1	0.432767
28.943350	0.1	0.429149
28.945017	0.1	0.424548
28.946683	0.1	0.422299
28.948350	0.1	0.423486
28.950017	0.1	0.427752
28.951683	0.1	0.434951
28.953350	0.1	0.444166
28.955017	0.1	0.453526
28.956683	0.1	0.461363
28.958350	0.1	0.466444
28.960017	0.1	0.468353
28.961683	0.1	0.468134
28.963350	0.1	0.467631
28.965017	0.1	0.468343
28.966683	0.1	0.471259
28.968350	0.1	0.476516
28.970017	0.1	0.482737
28.971683	0.1	0.487659
28.973350	0.1	0.490011
28.975017	0.1	0.490113
28.976683	0.1	0.488884
28.978350	0.1	0.486830
28.980017	0.1	0.484334
28.981683	0.1	0.482500
28.983350	0.1	0.482816
28.985017	0.1	0.486071
28.986683	0.1	0.491878
28.988350	0.1	0.498979
28.990017	0.1	0.505988
28.991683	0.1	0.511757
28.993350	0.1	0.515580
28.995017	0.1	0.516959
28.996683	0.1	0.514849
28.998350	0.1	0.508735
29.000017	0.1	0.500837
29.001683	0.1	0.494579
29.003350	0.1	0.490681
29.005017	0.1	0.487552
29.006683	0.1	0.484926
29.008350	0.1	0.483999
29.010017	0.1	0.484730
29.011683	0.1	0.485913
29.013350	0.1	0.486979
29.015017	0.1	0.487920
29.016683	0.1	0.488027
29.018350	0.1	0.485266
29.020017	0.1	0.477340
29.021683	0.1	0.463654
29.023350	0.1	0.446597
29.025017	0.1	0.430429
29.026683	0.1	0.417945
29.028350	0.1	0.408888
29.030017	0.1	0.402131
29.031683	0.1	0.397242
29.033350	0.1	0.393502
29.035017	0.1	0.389800
29.036683	0.1	0.385889
29.038350	0.1	0.381959
29.040017	0.1	0.377651
29.041683	0.1	0.372808
29.043350	0.1	0.367905
29.045017	0.1	0.362690
29.046683	0.1	0.356189
29.048350	0.1	0.348422
29.050017	0.1	0.340710
29.051683	0.1	0.334699
29.053350	0.1	0.331490
29.055017	0.1	0.330717
29.056683	0.1	0.330661
29.058350	0.1	0.330061
29.060017	0.1	0.328943
29.061683	0.1	0.327518
29.063350	0.1	0.325656
29.065017	0.1	0.323732
29.066683	0.1	0.322540
29.068350	0.1	0.322047
29.070017	0.1	0.320813
29.071683	0.1	0.317115
29.073350	0.1	0.310764
29.075017	0.1	0.303430
29.076683	0.1	0.297623
29.078350	0.1	0.295145
29.080017	0.1	0.295988
29.081683	0.1	0.298573
29.083350	0.1	0.301064
29.085017	0.1	0.301967
29.086683	0.1	0.300272
29.088350	0.1	0.296133
29.090017	0.1	0.290903
29.091683	0.1	0.286475
29.093350	0.1	0.284384
29.095017	0.1	0.284771
29.096683	0.1	0.286293
29.098350	0.1	0.287211
29.100017	0.1	0.286722
29.101683	0.1	0.285953
29.103350	0.1	0.286493
29.105017	0.1	0.288002
29.106683	0.1	0.288845
29.108350	0.1	0.287965
29.110017	0.1	0.285213
29.111683	0.1	0.281460
29.113350	0.1	0.278670
29.115017	0.1	0.278219
29.116683	0.1	0.279034
29.118350	0.1	0.279089
29.120017	0.1	0.278363
29.121683	0.1	0.278247
29.123350	0.1	0.279010
29.125017	0.1	0.280044
29.126683	0.1	0.281492
29.128350	0.1	0.283797
29.130017	0.1	0.286344
29.131683	0.1	0.287555
29.133350	0.1	0.285995
29.135017	0.1	0.281325
29.136683	0.1	0.274866
29.138350	0.1	0.269543
29.140017	0.1	0.268621
29.141683	0.1	0.273143
29.143350	0.1	0.280458
29.145017	0.1	0.286205
29.146683	0.1	0.287280
29.148350	0.1	0.282903
29.150017	0.1	0.274405
29.151683	0.1	0.264370
29.153350	0.1	0.255289
29.155017	0.1	0.249096
29.156683	0.1	0.247289
29.158350	0.1	0.250088
29.160017	0.1	0.255937
29.161683	0.1	0.262386
29.163350	0.1	0.267336
29.165017	0.1	0.269893
29.166683	0.1	0.270680
29.168350	0.1	0.271508
29.170017	0.1	0.274228
29.171683	0.1	0.278628
29.173350	0.1	0.282158
29.175017	0.1	0.282712
29.176683	0.1	0.280626
29.178350	0.1	0.277595
29.180017	0.1	0.275089
29.181683	0.1	0.274060
29.183350	0.1	0.275029
29.185017	0.1	0.278130
29.186683	0.1	0.282894
29.188350	0.1	0.288128
29.190017	0.1	0.292030
29.191683	0.1	0.292799
29.193350	0.1	0.290032
29.195017	0.1	0.285082
29.196683	0.1	0.279355
29.198350	0.1	0.273865
29.200017	0.1	0.270214
29.201683	0.1	0.269557
29.203350	0.1	0.271006
29.205017	0.1	0.272836
29.206683	0.1	0.274866
29.208350	0.1	0.277632
[truncated: 253,201 more chars]
