# Supplementary material for: Fade into you: genetic control of pigmentation patterns in red-flesh apple (Malus domestica)
Source: Front Plant Sci. 2025 Jan 13;15:1462545. doi: 10.3389/fpls.2024.1462545 (PMC11770013; doi:10.3389/fpls.2024.1462545)
Supplement: Supplementary file 4 [file DataSheet1.zip › CR C1UV_VIS_4/CR C1UV_VIS_4.txt]

URL	chrom://thermo-pfav3ojr/ChromeleonLocal/Instrument Data/Vanquish_MS/Dimitri/VALEMA/Pierre/Echantillons 03-04-24.seq/100.smp/UV_VIS_4.channel/UV_VIS_4.chm
Channel	UV_VIS_4

Injection Information:
Data Vault	ChromeleonLocal
Sequence	Echantillons 03-04-24
Name	CR C1
Number	3
Position	B:A3
Comment	colonne SB-AQ MeOH+5%AA
Processing Method	Quantitative
Instrument Method	VALEMA test separation GRAQ 4
Type	Unknown
Status	Finished
Inject Time	4/3/2024 6:56:55 PM +02:00
Volume (µl)	10.0000
Dilution Factor	1.0000
Weight	1.0000

Chromatogram Data Information:
Time Min. (min)	0.001683
Time Max. (min)	47.000017
Data Points	28200
Detector	UV
Generating Data System	Chromeleon 7.3.2.10759
Exporting Data System	Chromeleon 7.3.2.0
Operator	Instrument Controller
Signal Quantity	Absorbance
Signal Unit	mAU
Signal Min.	-7.640650
Signal Max.	29.586670
Channel	UV_VIS_4
Driver Name	VDAD.dll
Channel Type	Evaluation
Min. Step (s)	0.1
Max. Step (s)	0.1
Average Step (s)	0.1

Signal Parameter Information:
Signal Info	WVL:512 nm

Chromatogram Data:
Time (min)	Step (s)	Value (mAU)
0.001683	n.a.	0.000000
0.003350	0.1	0.000075
0.005017	0.1	0.000587
0.006683	0.1	0.002170
0.008350	0.1	0.005118
0.010017	0.1	0.008806
0.011683	0.1	0.012205
0.013350	0.1	0.014873
0.015017	0.1	0.017122
0.016683	0.1	0.019050
0.018350	0.1	0.020061
0.020017	0.1	0.019781
0.021683	0.1	0.018640
0.023350	0.1	0.017136
0.025017	0.1	0.015111
0.026683	0.1	0.011832
0.028350	0.1	0.006827
0.030017	0.1	0.000289
0.031683	0.1	-0.007004
0.033350	0.1	-0.013681
0.035017	0.1	-0.018356
0.036683	0.1	-0.020512
0.038350	0.1	-0.020545
0.040017	0.1	-0.019041
0.041683	0.1	-0.016298
0.043350	0.1	-0.012489
0.045017	0.1	-0.007879
0.046683	0.1	-0.003031
0.048350	0.1	0.000950
0.050017	0.1	0.002757
0.051683	0.1	0.002193
0.053350	0.1	0.000698
0.055017	0.1	-0.000065
0.056683	0.1	0.000554
0.058350	0.1	0.002137
0.060017	0.1	0.003702
0.061683	0.1	0.004442
0.063350	0.1	0.004489
0.065017	0.1	0.004708
0.066683	0.1	0.005560
0.068350	0.1	0.006789
0.070017	0.1	0.008414
0.071683	0.1	0.010966
0.073350	0.1	0.014338
0.075017	0.1	0.017281
0.076683	0.1	0.018557
0.078350	0.1	0.017961
0.080017	0.1	0.015972
0.081683	0.1	0.013388
0.083350	0.1	0.011157
0.085017	0.1	0.009933
0.086683	0.1	0.009635
0.088350	0.1	0.009467
0.090017	0.1	0.008550
0.091683	0.1	0.006808
0.093350	0.1	0.004997
0.095017	0.1	0.003744
0.096683	0.1	0.002966
0.098350	0.1	0.002249
0.100017	0.1	0.001532
0.101683	0.1	0.001192
0.103350	0.1	0.001541
0.105017	0.1	0.002449
0.106683	0.1	0.003488
0.108350	0.1	0.004033
0.110017	0.1	0.003511
0.111683	0.1	0.001737
0.113350	0.1	-0.001169
0.115017	0.1	-0.004857
0.116683	0.1	-0.008424
0.118350	0.1	-0.010631
0.120017	0.1	-0.010827
0.121683	0.1	-0.009295
0.123350	0.1	-0.006915
0.125017	0.1	-0.004587
0.126683	0.1	-0.002747
0.128350	0.1	-0.001211
0.130017	0.1	0.000652
0.131683	0.1	0.003227
0.133350	0.1	0.006091
0.135017	0.1	0.008238
0.136683	0.1	0.008666
0.138350	0.1	0.006869
0.140017	0.1	0.003218
0.141683	0.1	-0.000992
0.143350	0.1	-0.004452
0.145017	0.1	-0.006896
0.146683	0.1	-0.008768
0.148350	0.1	-0.010165
0.150017	0.1	-0.010817
0.151683	0.1	-0.010803
0.153350	0.1	-0.010426
0.155017	0.1	-0.009672
0.156683	0.1	-0.008275
0.158350	0.1	-0.006221
0.160017	0.1	-0.004130
0.161683	0.1	-0.002929
0.163350	0.1	-0.002915
0.165017	0.1	-0.003539
0.166683	0.1	-0.004172
0.168350	0.1	-0.004559
0.170017	0.1	-0.004717
0.171683	0.1	-0.004778
0.173350	0.1	-0.004834
0.175017	0.1	-0.004899
0.176683	0.1	-0.004997
0.178350	0.1	-0.005187
0.180017	0.1	-0.005392
0.181683	0.1	-0.005434
0.183350	0.1	-0.005402
0.185017	0.1	-0.005793
0.186683	0.1	-0.006864
0.188350	0.1	-0.007800
0.190017	0.1	-0.007483
0.191683	0.1	-0.005993
0.193350	0.1	-0.004373
0.195017	0.1	-0.003162
0.196683	0.1	-0.002272
0.198350	0.1	-0.001616
0.200017	0.1	-0.001388
0.201683	0.1	-0.001900
0.203350	0.1	-0.003297
0.205017	0.1	-0.005164
0.206683	0.1	-0.006575
0.208350	0.1	-0.006724
0.210017	0.1	-0.005406
0.211683	0.1	-0.003078
0.213350	0.1	-0.000736
0.215017	0.1	0.000885
0.216683	0.1	0.001853
0.218350	0.1	0.002482
0.220017	0.1	0.002836
0.221683	0.1	0.002901
0.223350	0.1	0.002515
0.225017	0.1	0.001434
0.226683	0.1	-0.000224
0.228350	0.1	-0.002007
0.230017	0.1	-0.003506
0.231683	0.1	-0.004433
0.233350	0.1	-0.004941
0.235017	0.1	-0.005639
0.236683	0.1	-0.006948
0.238350	0.1	-0.008484
0.240017	0.1	-0.009122
0.241683	0.1	-0.007935
0.243350	0.1	-0.005281
0.245017	0.1	-0.002473
0.246683	0.1	-0.000386
0.248350	0.1	0.001155
0.250017	0.1	0.002380
0.251683	0.1	0.002747
0.253350	0.1	0.001923
0.255017	0.1	0.000671
0.256683	0.1	-0.000042
0.258350	0.1	-0.000037
0.260017	0.1	0.000307
0.261683	0.1	0.000596
0.263350	0.1	0.000680
0.265017	0.1	0.000615
0.266683	0.1	0.000121
0.268350	0.1	-0.001467
0.270017	0.1	-0.004275
0.271683	0.1	-0.007446
0.273350	0.1	-0.009662
0.275017	0.1	-0.010068
0.276683	0.1	-0.008838
0.278350	0.1	-0.006808
0.280017	0.1	-0.004694
0.281683	0.1	-0.002915
0.283350	0.1	-0.001565
0.285017	0.1	-0.000480
0.286683	0.1	0.000391
0.288350	0.1	0.000838
0.290017	0.1	0.000838
0.291683	0.1	0.000983
0.293350	0.1	0.001905
0.295017	0.1	0.003055
0.296683	0.1	0.002817
0.298350	0.1	0.000303
0.300017	0.1	-0.003614
0.301683	0.1	-0.007083
0.303350	0.1	-0.008643
0.305017	0.1	-0.008256
0.306683	0.1	-0.007115
0.308350	0.1	-0.006128
0.310017	0.1	-0.005234
0.311683	0.1	-0.003986
0.313350	0.1	-0.002049
0.315017	0.1	0.000643
0.316683	0.1	0.003688
0.318350	0.1	0.006352
0.320017	0.1	0.007907
0.321683	0.1	0.008149
0.323350	0.1	0.007730
0.325017	0.1	0.007604
0.326683	0.1	0.007953
0.328350	0.1	0.007865
0.330017	0.1	0.006459
0.331683	0.1	0.003939
0.333350	0.1	0.001285
0.335017	0.1	-0.000801
0.336683	0.1	-0.002105
0.338350	0.1	-0.002631
0.340017	0.1	-0.002431
0.341683	0.1	-0.001648
0.343350	0.1	-0.000698
0.345017	0.1	-0.000438
0.346683	0.1	-0.001541
0.348350	0.1	-0.003735
0.350017	0.1	-0.006072
0.351683	0.1	-0.007623
0.353350	0.1	-0.007725
0.355017	0.1	-0.006324
0.356683	0.1	-0.004214
0.358350	0.1	-0.002533
0.360017	0.1	-0.002063
0.361683	0.1	-0.003069
0.363350	0.1	-0.005388
0.365017	0.1	-0.008522
0.366683	0.1	-0.011497
0.368350	0.1	-0.013160
0.370017	0.1	-0.013155
0.371683	0.1	-0.012317
0.373350	0.1	-0.011744
0.375017	0.1	-0.011786
0.376683	0.1	-0.011837
0.378350	0.1	-0.010785
0.380017	0.1	-0.007977
0.381683	0.1	-0.003879
0.383350	0.1	0.000098
0.385017	0.1	0.002496
0.386683	0.1	0.002934
0.388350	0.1	0.002347
0.390017	0.1	0.002114
0.391683	0.1	0.002971
0.393350	0.1	0.004675
0.395017	0.1	0.006496
0.396683	0.1	0.007702
0.398350	0.1	0.007688
0.400017	0.1	0.006119
0.401683	0.1	0.003255
0.403350	0.1	0.000130
0.405017	0.1	-0.002100
0.406683	0.1	-0.003190
0.408350	0.1	-0.003837
0.410017	0.1	-0.004610
0.411683	0.1	-0.005318
0.413350	0.1	-0.005434
0.415017	0.1	-0.004843
0.416683	0.1	-0.003804
0.418350	0.1	-0.002151
0.420017	0.1	0.000680
0.421683	0.1	0.004396
0.423350	0.1	0.007674
0.425017	0.1	0.009486
0.426683	0.1	0.009728
0.428350	0.1	0.009048
0.430017	0.1	0.008303
0.431683	0.1	0.007832
0.433350	0.1	0.007562
0.435017	0.1	0.007497
0.436683	0.1	0.007623
0.438350	0.1	0.007646
0.440017	0.1	0.007274
0.441683	0.1	0.006617
0.443350	0.1	0.006268
0.445017	0.1	0.006873
0.446683	0.1	0.008349
0.448350	0.1	0.009914
0.450017	0.1	0.011036
0.451683	0.1	0.011763
0.453350	0.1	0.012112
0.455017	0.1	0.011721
0.456683	0.1	0.010203
0.458350	0.1	0.007874
0.460017	0.1	0.006002
0.461683	0.1	0.005737
0.463350	0.1	0.007036
0.465017	0.1	0.008843
0.466683	0.1	0.010026
0.468350	0.1	0.010333
0.470017	0.1	0.010473
0.471683	0.1	0.011297
0.473350	0.1	0.013104
0.475017	0.1	0.015362
0.476683	0.1	0.016741
0.478350	0.1	0.016079
0.480017	0.1	0.013756
0.481683	0.1	0.011260
0.483350	0.1	0.009448
0.485017	0.1	0.008168
0.486683	0.1	0.007180
0.488350	0.1	0.006417
0.490017	0.1	0.005676
0.491683	0.1	0.004666
0.493350	0.1	0.003451
0.495017	0.1	0.002682
0.496683	0.1	0.003004
0.498350	0.1	0.004284
0.500017	0.1	0.005667
0.501683	0.1	0.006482
0.503350	0.1	0.006519
0.505017	0.1	0.005588
0.506683	0.1	0.003618
0.508350	0.1	0.001276
0.510017	0.1	-0.000517
0.511683	0.1	-0.001579
0.513350	0.1	-0.002212
0.515017	0.1	-0.002626
0.516683	0.1	-0.003008
0.518350	0.1	-0.003329
0.520017	0.1	-0.003530
0.521683	0.1	-0.004163
0.523350	0.1	-0.005923
0.525017	0.1	-0.008396
0.526683	0.1	-0.010207
0.528350	0.1	-0.010366
0.530017	0.1	-0.008754
0.531683	0.1	-0.005891
0.533350	0.1	-0.002882
0.535017	0.1	-0.001057
0.536683	0.1	-0.001090
0.538350	0.1	-0.002580
0.540017	0.1	-0.004591
0.541683	0.1	-0.006352
0.543350	0.1	-0.007376
0.545017	0.1	-0.007059
0.546683	0.1	-0.005099
0.548350	0.1	-0.002389
0.550017	0.1	-0.000438
0.551683	0.1	0.000163
0.553350	0.1	0.000075
0.555017	0.1	0.000345
0.556683	0.1	0.001583
0.558350	0.1	0.003693
0.560017	0.1	0.005858
0.561683	0.1	0.006929
0.563350	0.1	0.006096
0.565017	0.1	0.003316
0.566683	0.1	-0.000582
0.568350	0.1	-0.004028
0.570017	0.1	-0.005532
0.571683	0.1	-0.004987
0.573350	0.1	-0.003800
0.575017	0.1	-0.003255
0.576683	0.1	-0.003097
0.578350	0.1	-0.002328
0.580017	0.1	-0.000801
0.581683	0.1	0.000554
0.583350	0.1	0.000810
0.585017	0.1	-0.000042
0.586683	0.1	-0.001104
0.588350	0.1	-0.001322
0.590017	0.1	-0.000349
0.591683	0.1	0.001113
0.593350	0.1	0.002058
0.595017	0.1	0.002068
0.596683	0.1	0.001453
0.598350	0.1	0.000470
0.600017	0.1	-0.001164
0.601683	0.1	-0.003721
0.603350	0.1	-0.006994
0.605017	0.1	-0.010305
0.606683	0.1	-0.012643
0.608350	0.1	-0.013355
0.610017	0.1	-0.012643
0.611683	0.1	-0.011292
0.613350	0.1	-0.010133
0.615017	0.1	-0.009341
0.616683	0.1	-0.008331
0.618350	0.1	-0.006631
0.620017	0.1	-0.004587
0.621683	0.1	-0.003139
0.623350	0.1	-0.002966
0.625017	0.1	-0.003823
0.626683	0.1	-0.004740
0.628350	0.1	-0.004815
0.630017	0.1	-0.003963
0.631683	0.1	-0.002831
0.633350	0.1	-0.002044
0.635017	0.1	-0.001807
0.636683	0.1	-0.002398
0.638350	0.1	-0.004200
0.640017	0.1	-0.007013
0.641683	0.1	-0.009788
0.643350	0.1	-0.011520
0.645017	0.1	-0.012256
0.646683	0.1	-0.012633
0.648350	0.1	-0.012559
0.650017	0.1	-0.011134
0.651683	0.1	-0.008130
0.653350	0.1	-0.004843
0.655017	0.1	-0.002910
0.656683	0.1	-0.002719
0.658350	0.1	-0.003665
0.660017	0.1	-0.005397
0.661683	0.1	-0.007660
0.663350	0.1	-0.009704
0.665017	0.1	-0.010696
0.666683	0.1	-0.010319
0.668350	0.1	-0.008973
0.670017	0.1	-0.007688
0.671683	0.1	-0.007302
0.673350	0.1	-0.007753
0.675017	0.1	-0.008461
0.676683	0.1	-0.008708
0.678350	0.1	-0.007702
0.680017	0.1	-0.005243
0.681683	0.1	-0.002445
0.683350	0.1	-0.001062
0.685017	0.1	-0.002184
0.686683	0.1	-0.005374
0.688350	0.1	-0.008866
0.690017	0.1	-0.011078
0.691683	0.1	-0.011744
0.693350	0.1	-0.011567
0.695017	0.1	-0.011283
0.696683	0.1	-0.010952
0.698350	0.1	-0.010082
0.700017	0.1	-0.008503
0.701683	0.1	-0.006719
0.703350	0.1	-0.005541
0.705017	0.1	-0.005495
0.706683	0.1	-0.006375
0.708350	0.1	-0.007511
0.710017	0.1	-0.008461
0.711683	0.1	-0.009155
0.713350	0.1	-0.009700
0.715017	0.1	-0.010231
0.716683	0.1	-0.010789
0.718350	0.1	-0.011292
0.720017	0.1	-0.011553
0.721683	0.1	-0.011297
0.723350	0.1	-0.010370
0.725017	0.1	-0.009071
0.726683	0.1	-0.008089
0.728350	0.1	-0.007846
0.730017	0.1	-0.008312
0.731683	0.1	-0.009416
0.733350	0.1	-0.011194
0.735017	0.1	-0.013453
0.736683	0.1	-0.015674
0.738350	0.1	-0.017271
0.740017	0.1	-0.018044
0.741683	0.1	-0.018161
0.743350	0.1	-0.017709
0.745017	0.1	-0.016629
0.746683	0.1	-0.014878
0.748350	0.1	-0.012410
0.750017	0.1	-0.009541
0.751683	0.1	-0.007297
0.753350	0.1	-0.006417
0.755017	0.1	-0.006342
0.756683	0.1	-0.006161
0.758350	0.1	-0.005732
0.760017	0.1	-0.005472
0.761683	0.1	-0.005644
0.763350	0.1	-0.006305
0.765017	0.1	-0.007628
0.766683	0.1	-0.009513
0.768350	0.1	-0.010929
0.770017	0.1	-0.010720
0.771683	0.1	-0.008773
0.773350	0.1	-0.005709
0.775017	0.1	-0.002459
0.776683	0.1	-0.000428
0.778350	0.1	-0.000857
0.780017	0.1	-0.003753
0.781683	0.1	-0.007963
0.783350	0.1	-0.012186
0.785017	0.1	-0.015660
0.786683	0.1	-0.018198
0.788350	0.1	-0.020061
0.790017	0.1	-0.021551
0.791683	0.1	-0.022510
0.793350	0.1	-0.022571
0.795017	0.1	-0.021695
0.796683	0.1	-0.020019
0.798350	0.1	-0.017663
0.800017	0.1	-0.015148
0.801683	0.1	-0.013332
0.803350	0.1	-0.012522
0.805017	0.1	-0.012056
0.806683	0.1	-0.011115
0.808350	0.1	-0.009835
0.810017	0.1	-0.009141
0.811683	0.1	-0.009486
0.813350	0.1	-0.010384
0.815017	0.1	-0.011111
0.816683	0.1	-0.011194
0.818350	0.1	-0.010384
0.820017	0.1	-0.008754
0.821683	0.1	-0.006869
0.823350	0.1	-0.005784
0.825017	0.1	-0.006733
0.826683	0.1	-0.010314
0.828350	0.1	-0.015935
0.830017	0.1	-0.022301
0.831683	0.1	-0.028065
0.833350	0.1	-0.031986
0.835017	0.1	-0.033020
0.836683	0.1	-0.030845
0.838350	0.1	-0.026198
0.840017	0.1	-0.020629
0.841683	0.1	-0.016000
0.843350	0.1	-0.013751
0.845017	0.1	-0.014058
0.846683	0.1	-0.015763
0.848350	0.1	-0.017178
0.850017	0.1	-0.017001
0.851683	0.1	-0.015101
0.853350	0.1	-0.012796
0.855017	0.1	-0.011791
0.856683	0.1	-0.012629
0.858350	0.1	-0.014463
0.860017	0.1	-0.016061
0.861683	0.1	-0.016796
0.863350	0.1	-0.016973
0.865017	0.1	-0.017402
0.866683	0.1	-0.018380
0.868350	0.1	-0.019213
0.870017	0.1	-0.019129
0.871683	0.1	-0.018091
0.873350	0.1	-0.016484
0.875017	0.1	-0.014901
0.876683	0.1	-0.014375
0.878350	0.1	-0.015888
0.880017	0.1	-0.019246
0.881683	0.1	-0.022938
0.883350	0.1	-0.025192
0.885017	0.1	-0.025020
0.886683	0.1	-0.022487
0.888350	0.1	-0.018803
0.890017	0.1	-0.015902
0.891683	0.1	-0.014999
0.893350	0.1	-0.015819
0.895017	0.1	-0.017481
0.896683	0.1	-0.019358
0.898350	0.1	-0.021048
0.900017	0.1	-0.022184
0.901683	0.1	-0.022375
0.903350	0.1	-0.021285
0.905017	0.1	-0.019330
0.906683	0.1	-0.017728
0.908350	0.1	-0.017355
0.910017	0.1	-0.017923
0.911683	0.1	-0.018398
0.913350	0.1	-0.018333
0.915017	0.1	-0.018417
0.916683	0.1	-0.019111
0.918350	0.1	-0.019581
0.920017	0.1	-0.018859
0.921683	0.1	-0.016787
0.923350	0.1	-0.013742
0.925017	0.1	-0.010622
0.926683	0.1	-0.008931
0.928350	0.1	-0.010030
0.930017	0.1	-0.014021
0.931683	0.1	-0.019274
0.933350	0.1	-0.023325
0.935017	0.1	-0.024834
0.936683	0.1	-0.024452
0.938350	0.1	-0.023274
0.940017	0.1	-0.021346
0.941683	0.1	-0.018151
0.943350	0.1	-0.013942
0.945017	0.1	-0.010054
0.946683	0.1	-0.007902
0.948350	0.1	-0.007772
0.950017	0.1	-0.008945
0.951683	0.1	-0.010529
0.953350	0.1	-0.011846
0.955017	0.1	-0.012480
0.956683	0.1	-0.012293
0.958350	0.1	-0.011399
0.960017	0.1	-0.010272
0.961683	0.1	-0.009662
0.963350	0.1	-0.009872
0.965017	0.1	-0.010524
0.966683	0.1	-0.011241
0.968350	0.1	-0.012331
0.970017	0.1	-0.014519
0.971683	0.1	-0.017728
0.973350	0.1	-0.020559
0.975017	0.1	-0.021523
0.976683	0.1	-0.020443
0.978350	0.1	-0.018110
0.980017	0.1	-0.015101
0.981683	0.1	-0.011781
0.983350	0.1	-0.008885
0.985017	0.1	-0.007176
0.986683	0.1	-0.006612
0.988350	0.1	-0.006305
0.990017	0.1	-0.005434
0.991683	0.1	-0.003790
0.993350	0.1	-0.001537
0.995017	0.1	0.000945
0.996683	0.1	0.002994
0.998350	0.1	0.004130
1.000017	0.1	0.004596
1.001683	0.1	0.004880
1.003350	0.1	0.005146
1.005017	0.1	0.005518
1.006683	0.1	0.006063
1.008350	0.1	0.006212
1.010017	0.1	0.004894
1.011683	0.1	0.001532
1.013350	0.1	-0.003246
1.015017	0.1	-0.008047
1.016683	0.1	-0.011725
1.018350	0.1	-0.013816
1.020017	0.1	-0.014296
1.021683	0.1	-0.013532
1.023350	0.1	-0.012228
1.025017	0.1	-0.010729
1.026683	0.1	-0.008885
1.028350	0.1	-0.006976
1.030017	0.1	-0.005793
1.031683	0.1	-0.005746
1.033350	0.1	-0.006463
1.035017	0.1	-0.007018
1.036683	0.1	-0.006552
1.038350	0.1	-0.004917
1.040017	0.1	-0.002468
1.041683	0.1	0.000386
1.043350	0.1	0.003055
1.045017	0.1	0.004615
1.046683	0.1	0.004177
1.048350	0.1	0.001523
1.050017	0.1	-0.002524
1.051683	0.1	-0.006361
1.053350	0.1	-0.008531
1.055017	0.1	-0.008694
1.056683	0.1	-0.007651
1.058350	0.1	-0.006678
1.060017	0.1	-0.006901
1.061683	0.1	-0.008726
1.063350	0.1	-0.011264
1.065017	0.1	-0.013006
1.066683	0.1	-0.013295
1.068350	0.1	-0.012536
1.070017	0.1	-0.011283
1.071683	0.1	-0.010082
1.073350	0.1	-0.009546
1.075017	0.1	-0.010026
1.076683	0.1	-0.011618
1.078350	0.1	-0.014198
1.080017	0.1	-0.017057
1.081683	0.1	-0.019115
1.083350	0.1	-0.019739
1.085017	0.1	-0.019087
1.086683	0.1	-0.017826
1.088350	0.1	-0.016592
1.090017	0.1	-0.015334
1.091683	0.1	-0.013313
1.093350	0.1	-0.010133
1.095017	0.1	-0.006589
1.096683	0.1	-0.004130
1.098350	0.1	-0.003832
1.100017	0.1	-0.005886
1.101683	0.1	-0.009448
1.103350	0.1	-0.013215
1.105017	0.1	-0.016452
1.106683	0.1	-0.019078
1.108350	0.1	-0.020904
1.110017	0.1	-0.021663
1.111683	0.1	-0.021514
1.113350	0.1	-0.020815
1.115017	0.1	-0.019735
1.116683	0.1	-0.018575
1.118350	0.1	-0.018026
1.120017	0.1	-0.018463
1.121683	0.1	-0.019497
1.123350	0.1	-0.020573
1.125017	0.1	-0.021420
1.126683	0.1	-0.021979
1.128350	0.1	-0.022193
1.130017	0.1	-0.021840
1.131683	0.1	-0.020685
1.133350	0.1	-0.018701
1.135017	0.1	-0.016266
1.136683	0.1	-0.013988
1.138350	0.1	-0.012391
1.140017	0.1	-0.011693
1.141683	0.1	-0.011781
1.143350	0.1	-0.012494
1.145017	0.1	-0.013988
1.146683	0.1	-0.016512
1.148350	0.1	-0.019944
1.150017	0.1	-0.023567
1.151683	0.1	-0.026408
1.153350	0.1	-0.027982
1.155017	0.1	-0.028298
1.156683	0.1	-0.027162
1.158350	0.1	-0.024172
1.160017	0.1	-0.019283
1.161683	0.1	-0.013313
1.163350	0.1	-0.008051
1.165017	0.1	-0.005504
1.166683	0.1	-0.006580
1.168350	0.1	-0.010463
1.170017	0.1	-0.015125
1.171683	0.1	-0.018398
1.173350	0.1	-0.019083
1.175017	0.1	-0.017607
1.176683	0.1	-0.015516
1.178350	0.1	-0.014096
1.180017	0.1	-0.013448
1.181683	0.1	-0.013108
1.183350	0.1	-0.013351
1.185017	0.1	-0.015129
1.186683	0.1	-0.018533
1.188350	0.1	-0.021956
1.190017	0.1	-0.023358
1.191683	0.1	-0.022324
1.193350	0.1	-0.020172
1.195017	0.1	-0.018384
1.196683	0.1	-0.017509
1.198350	0.1	-0.017281
1.200017	0.1	-0.017099
1.201683	0.1	-0.016615
1.203350	0.1	-0.015995
1.205017	0.1	-0.015576
1.206683	0.1	-0.015236
1.208350	0.1	-0.014631
1.210017	0.1	-0.014133
1.211683	0.1	-0.014869
1.213350	0.1	-0.017323
1.215017	0.1	-0.020419
1.216683	0.1	-0.022408
1.218350	0.1	-0.022375
1.220017	0.1	-0.020522
1.221683	0.1	-0.017448
1.223350	0.1	-0.013965
1.225017	0.1	-0.011269
1.226683	0.1	-0.010324
1.228350	0.1	-0.010976
1.230017	0.1	-0.012117
1.231683	0.1	-0.012885
1.233350	0.1	-0.013462
1.235017	0.1	-0.014598
1.236683	0.1	-0.016638
1.238350	0.1	-0.019167
1.240017	0.1	-0.021113
1.241683	0.1	-0.021216
1.243350	0.1	-0.019167
1.245017	0.1	-0.015991
1.246683	0.1	-0.012834
1.248350	0.1	-0.010394
1.250017	0.1	-0.009299
1.251683	0.1	-0.009774
1.253350	0.1	-0.011544
1.255017	0.1	-0.014282
1.256683	0.1	-0.017388
1.258350	0.1	-0.019940
1.260017	0.1	-0.021528
1.261683	0.1	-0.022319
1.263350	0.1	-0.022342
1.265017	0.1	-0.021295
1.266683	0.1	-0.018920
1.268350	0.1	-0.015353
1.270017	0.1	-0.011204
1.271683	0.1	-0.007437
1.273350	0.1	-0.005071
1.275017	0.1	-0.004657
1.276683	0.1	-0.006030
1.278350	0.1	-0.008517
1.280017	0.1	-0.010990
1.281683	0.1	-0.012298
1.283350	0.1	-0.012107
1.285017	0.1	-0.011264
1.286683	0.1	-0.011134
1.288350	0.1	-0.012484
1.290017	0.1	-0.014910
1.291683	0.1	-0.017527
1.293350	0.1	-0.020000
1.295017	0.1	-0.022980
1.296683	0.1	-0.027372
1.298350	0.1	-0.033313
1.300017	0.1	-0.040280
1.301683	0.1	-0.047698
1.303350	0.1	-0.055083
1.305017	0.1	-0.061952
1.306683	0.1	-0.068163
1.308350	0.1	-0.074096
1.310017	0.1	-0.080303
1.311683	0.1	-0.086967
1.313350	0.1	-0.093607
1.315017	0.1	-0.099391
1.316683	0.1	-0.103121
1.318350	0.1	-0.103167
1.320017	0.1	-0.098487
1.321683	0.1	-0.089188
1.323350	0.1	-0.075665
1.325017	0.1	-0.058343
1.326683	0.1	-0.038231
1.328350	0.1	-0.016675
1.330017	0.1	0.005784
1.331683	0.1	0.028983
1.333350	0.1	0.051418
1.335017	0.1	0.070627
1.336683	0.1	0.085221
1.338350	0.1	0.095088
1.340017	0.1	0.100248
1.341683	0.1	0.100713
1.343350	0.1	0.097374
1.345017	0.1	0.092182
1.346683	0.1	0.086809
1.348350	0.1	0.081416
1.350017	0.1	0.075228
1.351683	0.1	0.067865
1.353350	0.1	0.059740
1.355017	0.1	0.051660
1.356683	0.1	0.044270
1.358350	0.1	0.037327
1.360017	0.1	0.030040
1.361683	0.1	0.022301
1.363350	0.1	0.015027
1.365017	0.1	0.009220
1.366683	0.1	0.005341
1.368350	0.1	0.003334
1.370017	0.1	0.002701
1.371683	0.1	0.002636
1.373350	0.1	0.002380
1.375017	0.1	0.001215
1.376683	0.1	-0.001695
1.378350	0.1	-0.007013
1.380017	0.1	-0.014761
1.381683	0.1	-0.024019
1.383350	0.1	-0.033299
1.385017	0.1	-0.041435
1.386683	0.1	-0.048345
1.388350	0.1	-0.054967
1.390017	0.1	-0.062510
1.391683	0.1	-0.071852
1.393350	0.1	-0.083596
1.395017	0.1	-0.098087
1.396683	0.1	-0.115018
1.398350	0.1	-0.133347
1.400017	0.1	-0.152127
1.401683	0.1	-0.171270
1.403350	0.1	-0.191228
1.405017	0.1	-0.212290
1.406683	0.1	-0.234814
1.408350	0.1	-0.259341
1.410017	0.1	-0.285679
1.411683	0.1	-0.312375
1.413350	0.1	-0.337679
1.415017	0.1	-0.360962
1.416683	0.1	-0.383076
1.418350	0.1	-0.405209
1.420017	0.1	-0.427393
1.421683	0.1	-0.448222
1.423350	0.1	-0.466071
1.425017	0.1	-0.481009
1.426683	0.1	-0.494844
1.428350	0.1	-0.509196
1.430017	0.1	-0.524283
1.431683	0.1	-0.539161
1.433350	0.1	-0.552279
1.435017	0.1	-0.562686
1.436683	0.1	-0.570719
1.438350	0.1	-0.577038
1.440017	0.1	-0.581793
1.441683	0.1	-0.584787
1.443350	0.1	-0.586011
1.445017	0.1	-0.585862
1.446683	0.1	-0.585117
1.448350	0.1	-0.584768
1.450017	0.1	-0.585383
1.451683	0.1	-0.586375
1.453350	0.1	-0.586528
1.455017	0.1	-0.585252
1.456683	0.1	-0.582919
1.458350	0.1	-0.580219
1.460017	0.1	-0.577508
1.461683	0.1	-0.575064
1.463350	0.1	-0.573415
1.465017	0.1	-0.573052
1.466683	0.1	-0.573969
1.468350	0.1	-0.575827
1.470017	0.1	-0.578626
1.471683	0.1	-0.583106
1.473350	0.1	-0.589816
1.475017	0.1	-0.597993
1.476683	0.1	-0.605918
1.478350	0.1	-0.612312
1.480017	0.1	-0.617323
1.481683	0.1	-0.622463
1.483350	0.1	-0.629243
1.485017	0.1	-0.637937
1.486683	0.1	-0.647949
1.488350	0.1	-0.658575
1.490017	0.1	-0.669174
1.491683	0.1	-0.679297
1.493350	0.1	-0.688713
1.495017	0.1	-0.697360
1.496683	0.1	-0.705449
1.498350	0.1	-0.713249
1.500017	0.1	-0.720476
1.501683	0.1	-0.726464
1.503350	0.1	-0.731042
1.505017	0.1	-0.734758
1.506683	0.1	-0.738259
1.508350	0.1	-0.741519
1.510017	0.1	-0.744001
1.511683	0.1	-0.745263
1.513350	0.1	-0.744849
1.515017	0.1	-0.742064
1.516683	0.1	-0.736448
1.518350	0.1	-0.728336
1.520017	0.1	-0.718636
1.521683	0.1	-0.708257
1.523350	0.1	-0.697798
1.525017	0.1	-0.687251
1.526683	0.1	-0.676014
1.528350	0.1	-0.663479
1.530017	0.1	-0.649560
1.531683	0.1	-0.634985
1.533350	0.1	-0.620652
1.535017	0.1	-0.606673
1.536683	0.1	-0.592475
1.538350	0.1	-0.577522
1.540017	0.1	-0.561913
1.541683	0.1	-0.546635
1.543350	0.1	-0.532996
1.545017	0.1	-0.521834
1.546683	0.1	-0.513657
1.548350	0.1	-0.508712
1.550017	0.1	-0.506239
1.551683	0.1	-0.504390
1.553350	0.1	-0.501438
1.555017	0.1	-0.496632
1.556683	0.1	-0.489675
1.558350	0.1	-0.479957
1.560017	0.1	-0.466863
1.561683	0.1	-0.450807
1.563350	0.1	-0.433405
1.565017	0.1	-0.416394
1.566683	0.1	-0.400702
1.568350	0.1	-0.386820
1.570017	0.1	-0.375253
1.571683	0.1	-0.366229
1.573350	0.1	-0.360273
1.575017	0.1	-0.359477
1.576683	0.1	-0.367211
1.578350	0.1	-0.386480
1.580017	0.1	-0.419226
1.581683	0.1	-0.467664
1.583350	0.1	-0.535715
1.585017	0.1	-0.628293
1.586683	0.1	-0.749882
1.588350	0.1	-0.904277
1.590017	0.1	-1.095547
1.591683	0.1	-1.329505
1.593350	0.1	-1.613153
1.595017	0.1	-1.952127
1.596683	0.1	-2.348782
1.598350	0.1	-2.801400
1.600017	0.1	-3.303783
1.601683	0.1	-3.845263
1.603350	0.1	-4.410273
1.605017	0.1	-4.976890
1.606683	0.1	-5.515767
1.608350	0.1	-5.991193
1.610017	0.1	-6.363923
1.611683	0.1	-6.594267
1.613350	0.1	-6.645769
1.615017	0.1	-6.489940
1.616683	0.1	-6.110487
1.618350	0.1	-5.505332
1.620017	0.1	-4.686685
1.621683	0.1	-3.679874
1.623350	0.1	-2.520299
1.625017	0.1	-1.249313
1.626683	0.1	0.089156
1.628350	0.1	1.452020
1.630017	0.1	2.801325
1.631683	0.1	4.106886
1.633350	0.1	5.345624
1.635017	0.1	6.499584
1.636683	0.1	7.554335
1.638350	0.1	8.498654
1.640017	0.1	9.325356
1.641683	0.1	10.031182
1.643350	0.1	10.615457
1.645017	0.1	11.079591
1.646683	0.1	11.427477
1.648350	0.1	11.665248
1.650017	0.1	11.800523
1.651683	0.1	11.841767
1.653350	0.1	11.798604
1.655017	0.1	11.682534
1.656683	0.1	11.506202
1.658350	0.1	11.281706
1.660017	0.1	11.019716
1.661683	0.1	10.729330
1.663350	0.1	10.418305
1.665017	0.1	10.093558
1.666683	0.1	9.761564
1.668350	0.1	9.427564
1.670017	0.1	9.094570
1.671683	0.1	8.763717
1.673350	0.1	8.435776
1.675017	0.1	8.112122
1.676683	0.1	7.794620
1.678350	0.1	7.484746
1.680017	0.1	7.182998
1.681683	0.1	6.888951
1.683350	0.1	6.602169
1.685017	0.1	6.322833
1.686683	0.1	6.050840
1.688350	0.1	5.784840
1.690017	0.1	5.523139
1.691683	0.1	5.264916
1.693350	0.1	5.010106
1.695017	0.1	4.758961
1.696683	0.1	4.512006
1.698350	0.1	4.270026
1.700017	0.1	4.034154
1.701683	0.1	3.805389
1.703350	0.1	3.583832
1.705017	0.1	3.369069
1.706683	0.1	3.160969
1.708350	0.1	2.959687
1.710017	0.1	2.765572
1.711683	0.1	2.579009
1.713350	0.1	2.400242
1.715017	0.1	2.229540
1.716683	0.1	2.067112
1.718350	0.1	1.912732
1.720017	0.1	1.765750
1.721683	0.1	1.625293
1.723350	0.1	1.490270
1.725017	0.1	1.359601
1.726683	0.1	1.232871
1.728350	0.1	1.110397
1.730017	0.1	0.992869
1.731683	0.1	0.881124
1.733350	0.1	0.775647
1.735017	0.1	0.675805
1.736683	0.1	0.580112
1.738350	0.1	0.487561
1.740017	0.1	0.398024
1.741683	0.1	0.311625
1.743350	0.1	0.228905
1.745017	0.1	0.151000
1.746683	0.1	0.078571
1.748350	0.1	0.010994
1.750017	0.1	-0.052964
1.751683	0.1	-0.114106
1.753350	0.1	-0.172439
1.755017	0.1	-0.227648
1.756683	0.1	-0.279932
1.758350	0.1	-0.330009
1.760017	0.1	-0.378094
1.761683	0.1	-0.423747
1.763350	0.1	-0.466527
1.765017	0.1	-0.506211
1.766683	0.1	-0.542700
1.768350	0.1	-0.576181
1.770017	0.1	-0.607357
1.771683	0.1	-0.636983
1.773350	0.1	-0.665272
1.775017	0.1	-0.692056
1.776683	0.1	-0.717202
1.778350	0.1	-0.740858
1.780017	0.1	-0.763321
1.781683	0.1	-0.784448
1.783350	0.1	-0.803620
1.785017	0.1	-0.820584
1.786683	0.1	-0.835769
1.788350	0.1	-0.849636
1.790017	0.1	-0.862377
1.791683	0.1	-0.874233
1.793350	0.1	-0.885385
1.795017	0.1	-0.895830
1.796683	0.1	-0.905800
1.798350	0.1	-0.915518
1.800017	0.1	-0.924282
1.801683	0.1	-0.930792
1.803350	0.1	-0.934545
1.805017	0.1	-0.936599
1.806683	0.1	-0.938731
1.808350	0.1	-0.942093
1.810017	0.1	-0.946815
1.811683	0.1	-0.952715
1.813350	0.1	-0.959677
1.815017	0.1	-0.966862
1.816683	0.1	-0.972548
1.818350	0.1	-0.975449
1.820017	0.1	-0.975770
1.821683	0.1	-0.974960
1.823350	0.1	-0.974583
1.825017	0.1	-0.975346
1.826683	0.1	-0.977102
1.828350	0.1	-0.979248
1.830017	0.1	-0.981130
1.831683	0.1	-0.982345
1.833350	0.1	-0.982354
1.835017	0.1	-0.980231
1.836683	0.1	-0.975798
1.838350	0.1	-0.970354
1.840017	0.1	-0.965591
1.841683	0.1	-0.962350
1.843350	0.1	-0.960813
1.845017	0.1	-0.960976
1.846683	0.1	-0.962233
1.848350	0.1	-0.963300
1.850017	0.1	-0.963327
1.851683	0.1	-0.962289
1.853350	0.1	-0.960412
1.855017	0.1	-0.957944
1.856683	0.1	-0.955057
1.858350	0.1	-0.951733
1.860017	0.1	-0.947891
1.861683	0.1	-0.943108
1.863350	0.1	-0.936291
1.865017	0.1	-0.926051
1.866683	0.1	-0.911211
1.868350	0.1	-0.891103
1.870017	0.1	-0.865697
1.871683	0.1	-0.835126
1.873350	0.1	-0.799424
1.875017	0.1	-0.759368
1.876683	0.1	-0.716713
1.878350	0.1	-0.672797
1.880017	0.1	-0.627586
1.881683	0.1	-0.580582
1.883350	0.1	-0.531878
1.885017	0.1	-0.482081
1.886683	0.1	-0.432441
1.888350	0.1	-0.385209
1.890017	0.1	-0.342783
1.891683	0.1	-0.306531
1.893350	0.1	-0.277013
1.895017	0.1	-0.254498
1.896683	0.1	-0.238712
1.898350	0.1	-0.228765
1.900017	0.1	-0.223755
1.901683	0.1	-0.223252
1.903350	0.1	-0.227154
1.905017	0.1	-0.234931
1.906683	0.1	-0.245227
1.908350	0.1	-0.256868
1.910017	0.1	-0.269739
1.911683	0.1	-0.284119
1.913350	0.1	-0.300114
1.915017	0.1	-0.317395
1.916683	0.1	-0.335104
1.918350	0.1	-0.352571
1.920017	0.1	-0.369987
1.921683	0.1	-0.388115
1.923350	0.1	-0.407444
1.925017	0.1	-0.427309
1.926683	0.1	-0.445973
1.928350	0.1	-0.461875
1.930017	0.1	-0.474779
1.931683	0.1	-0.485843
1.933350	0.1	-0.496646
1.935017	0.1	-0.507860
1.936683	0.1	-0.518840
1.938350	0.1	-0.528465
1.940017	0.1	-0.536102
1.941683	0.1	-0.541899
1.943350	0.1	-0.546668
1.945017	0.1	-0.551408
1.946683	0.1	-0.556372
1.948350	0.1	-0.560917
1.950017	0.1	-0.564610
1.951683	0.1	-0.567837
1.953350	0.1	-0.571180
1.955017	0.1	-0.574682
1.956683	0.1	-0.577751
1.958350	0.1	-0.579772
1.960017	0.1	-0.580777
1.961683	0.1	-0.581723
1.963350	0.1	-0.583800
1.965017	0.1	-0.587292
1.966683	0.1	-0.591483
1.968350	0.1	-0.595539
1.970017	0.1	-0.599092
1.971683	0.1	-0.602072
1.973350	0.1	-0.604182
1.975017	0.1	-0.604996
1.976683	0.1	-0.604880
1.978350	0.1	-0.604875
1.980017	0.1	-0.605723
1.981683	0.1	-0.607348
1.983350	0.1	-0.609094
1.985017	0.1	-0.610445
1.986683	0.1	-0.611516
1.988350	0.1	-0.612861
1.990017	0.1	-0.614859
1.991683	0.1	-0.617402
1.993350	0.1	-0.620210
1.995017	0.1	-0.623185
1.996683	0.1	-0.626403
1.998350	0.1	-0.629858
2.000017	0.1	-0.633113
2.001683	0.1	-0.635548
2.003350	0.1	-0.637197
2.005017	0.1	-0.638934
2.006683	0.1	-0.641095
2.008350	0.1	-0.642412
2.010017	0.1	-0.641169
2.011683	0.1	-0.637090
2.013350	0.1	-0.631632
2.015017	0.1	-0.626436
2.016683	0.1	-0.622044
2.018350	0.1	-0.618421
2.020017	0.1	-0.615870
2.021683	0.1	-0.614645
2.023350	0.1	-0.614515
2.025017	0.1	-0.615399
2.026683	0.1	-0.617513
2.028350	0.1	-0.620447
2.030017	0.1	-0.623059
2.031683	0.1	-0.624363
2.033350	0.1	-0.624117
2.035017	0.1	-0.622887
2.036683	0.1	-0.621602
2.038350	0.1	-0.620908
2.040017	0.1	-0.620685
2.041683	0.1	-0.620265
2.043350	0.1	-0.619399
2.045017	0.1	-0.618189
2.046683	0.1	-0.616559
2.048350	0.1	-0.614459
2.050017	0.1	-0.612009
2.051683	0.1	-0.609276
2.053350	0.1	-0.606244
2.055017	0.1	-0.603250
2.056683	0.1	-0.601155
2.058350	0.1	-0.600247
2.060017	0.1	-0.599828
2.061683	0.1	-0.599404
2.063350	0.1	-0.599492
2.065017	0.1	-0.600875
2.066683	0.1	-0.603576
2.068350	0.1	-0.606645
2.070017	0.1	-0.608801
2.071683	0.1	-0.608917
2.073350	0.1	-0.606305
2.075017	0.1	-0.601402
2.076683	0.1	-0.595679
2.078350	0.1	-0.590654
2.080017	0.1	-0.587222
2.081683	0.1	-0.585290
2.083350	0.1	-0.584018
2.085017	0.1	-0.582715
2.086683	0.1	-0.581071
2.088350	0.1	-0.579059
2.090017	0.1	-0.576875
2.091683	0.1	-0.574747
2.093350	0.1	-0.572670
2.095017	0.1	-0.570542
2.096683	0.1	-0.568512
2.098350	0.1	-0.566687
2.100017	0.1	-0.564596
2.101683	0.1	-0.561345
2.103350	0.1	-0.556312
2.105017	0.1	-0.549634
2.106683	0.1	-0.542160
2.108350	0.1	-0.535045
2.110017	0.1	-0.529308
2.111683	0.1	-0.525257
2.113350	0.1	-0.522295
2.115017	0.1	-0.519706
2.116683	0.1	-0.517103
2.118350	0.1	-0.514188
2.120017	0.1	-0.510807
2.121683	0.1	-0.506975
2.123350	0.1	-0.502663
2.125017	0.1	-0.498015
2.126683	0.1	-0.493401
2.128350	0.1	-0.488916
2.130017	0.1	-0.484283
2.131683	0.1	-0.479026
2.133350	0.1	-0.472846
2.135017	0.1	-0.465908
2.136683	0.1	-0.458411
2.138350	0.1	-0.450346
2.140017	0.1	-0.442015
2.141683	0.1	-0.433913
2.143350	0.1	-0.426061
2.145017	0.1	-0.418318
2.146683	0.1	-0.410909
2.148350	0.1	-0.404096
2.150017	0.1	-0.398029
2.151683	0.1	-0.392599
2.153350	0.1	-0.387114
2.155017	0.1	-0.380836
2.156683	0.1	-0.373810
2.158350	0.1	-0.366187
2.160017	0.1	-0.357656
2.161683	0.1	-0.348384
2.163350	0.1	-0.339709
2.165017	0.1	-0.333032
2.166683	0.1	-0.328384
2.168350	0.1	-0.324245
2.170017	0.1	-0.318973
2.171683	0.1	-0.312137
2.173350	0.1	-0.304370
2.175017	0.1	-0.296752
2.176683	0.1	-0.290489
2.178350	0.1	-0.286517
2.180017	0.1	-0.284845
2.181683	0.1	-0.284314
2.183350	0.1	-0.283257
2.185017	0.1	-0.280617
2.186683	0.1	-0.276454
2.188350	0.1	-0.271550
2.190017	0.1	-0.266624
2.191683	0.1	-0.261706
2.193350	0.1	-0.256398
2.195017	0.1	-0.250610
2.196683	0.1	-0.244863
2.198350	0.1	-0.239885
2.200017	0.1	-0.235946
2.201683	0.1	-0.232728
2.203350	0.1	-0.229785
2.205017	0.1	-0.226819
2.206683	0.1	-0.223452
2.208350	0.1	-0.219201
2.210017	0.1	-0.213846
2.211683	0.1	-0.207759
2.213350	0.1	-0.201548
2.215017	0.1	-0.195676
2.216683	0.1	-0.190376
2.218350	0.1	-0.185762
2.220017	0.1	-0.181976
2.221683	0.1	-0.179149
2.223350	0.1	-0.177049
2.225017	0.1	-0.174986
2.226683	0.1	-0.172355
2.228350	0.1	-0.168928
2.230017	0.1	-0.164746
2.231683	0.1	-0.160327
2.233350	0.1	-0.156444
2.235017	0.1	-0.153179
2.236683	0.1	-0.149729
2.238350	0.1	-0.145640
2.240017	0.1	-0.141463
2.241683	0.1	-0.138110
2.243350	0.1	-0.136178
2.245017	0.1	-0.135531
2.246683	0.1	-0.135386
2.248350	0.1	-0.135051
2.250017	0.1	-0.134073
2.251683	0.1	-0.132066
2.253350	0.1	-0.128890
2.255017	0.1	-0.124839
2.256683	0.1	-0.120639
2.258350	0.1	-0.117226
2.260017	0.1	-0.115009
2.261683	0.1	-0.113533
2.263350	0.1	-0.111987
2.265017	0.1	-0.110059
2.266683	0.1	-0.108210
2.268350	0.1	-0.107009
2.270017	0.1	-0.106073
2.271683	0.1	-0.104541
2.273350	0.1	-0.102459
2.275017	0.1	-0.100466
2.276683	0.1	-0.098529
2.278350	0.1	-0.096271
2.280017	0.1	-0.093887
2.281683	0.1	-0.091940
2.283350	0.1	-0.090851
2.285017	0.1	-0.090552
2.286683	0.1	-0.090329
2.288350	0.1	-0.089318
2.290017	0.1	-0.087428
2.291683	0.1	-0.085351
2.293350	0.1	-0.083451
2.295017	0.1	-0.081505
2.296683	0.1	-0.079758
2.298350	0.1	-0.078995
2.300017	0.1	-0.079297
2.301683	0.1	-0.079740
2.303350	0.1	-0.079516
2.305017	0.1	-0.078240
2.306683	0.1	-0.075568
2.308350	0.1	-0.071796
2.310017	0.1	-0.068001
2.311683	0.1	-0.065151
2.313350	0.1	-0.063619
2.315017	0.1	-0.063134
2.316683	0.1	-0.063088
2.318350	0.1	-0.063255
2.320017	0.1	-0.063954
2.321683	0.1	-0.065165
2.323350	0.1	-0.065933
2.325017	0.1	-0.065221
2.326683	0.1	-0.063139
2.328350	0.1	-0.060550
2.330017	0.1	-0.057789
2.331683	0.1	-0.054808
2.333350	0.1	-0.051986
2.335017	0.1	-0.050175
2.336683	0.1	-0.050091
2.338350	0.1	-0.051651
2.340017	0.1	-0.053644
2.341683	0.1	-0.054650
2.343350	0.1	-0.054305
2.345017	0.1	-0.053141
2.346683	0.1	-0.051516
2.348350	0.1	-0.049542
2.350017	0.1	-0.047684
2.351683	0.1	-0.046538
2.353350	0.1	-0.046324
2.355017	0.1	-0.046650
2.356683	0.1	-0.046678
2.358350	0.1	-0.045821
2.360017	0.1	-0.044312
2.361683	0.1	-0.043139
2.363350	0.1	-0.043479
2.365017	0.1	-0.045546
2.366683	0.1	-0.048056
2.368350	0.1	-0.049495
2.370017	0.1	-0.049393
2.371683	0.1	-0.047963
2.373350	0.1	-0.045625
2.375017	0.1	-0.043274
2.376683	0.1	-0.041951
2.378350	0.1	-0.041877
2.380017	0.1	-0.042384
2.381683	0.1	-0.042799
2.383350	0.1	-0.042841
2.385017	0.1	-0.042496
2.386683	0.1	-0.041933
2.388350	0.1	-0.041318
2.390017	0.1	-0.040671
2.391683	0.1	-0.040149
2.393350	0.1	-0.040084
2.395017	0.1	-0.040373
2.396683	0.1	-0.040340
2.398350	0.1	-0.039535
2.400017	0.1	-0.038180
2.401683	0.1	-0.036974
2.403350	0.1	-0.036769
2.405017	0.1	-0.037914
2.406683	0.1	-0.039930
2.408350	0.1	-0.042021
2.410017	0.1	-0.043460
2.411683	0.1	-0.043958
2.413350	0.1	-0.044093
2.415017	0.1	-0.044652
2.416683	0.1	-0.045686
2.418350	0.1	-0.046776
2.420017	0.1	-0.047525
2.421683	0.1	-0.047642
2.423350	0.1	-0.047321
2.425017	0.1	-0.047097
2.426683	0.1	-0.047213
2.428350	0.1	-0.047609
2.430017	0.1	-0.048131
2.431683	0.1	-0.048545
2.433350	0.1	-0.048550
2.435017	0.1	-0.047581
2.436683	0.1	-0.045262
2.438350	0.1	-0.042422
2.440017	0.1	-0.040527
2.441683	0.1	-0.040140
2.443350	0.1	-0.040936
2.445017	0.1	-0.042412
2.446683	0.1	-0.043893
2.448350	0.1	-0.044848
2.450017	0.1	-0.045090
2.451683	0.1	-0.044531
2.453350	0.1	-0.043325
2.455017	0.1	-0.042194
2.456683	0.1	-0.041840
2.458350	0.1	-0.042114
2.460017	0.1	-0.042184
2.461683	0.1	-0.041672
2.463350	0.1	-0.041001
2.465017	0.1	-0.040731
2.466683	0.1	-0.041062
2.468350	0.1	-0.041970
2.470017	0.1	-0.043209
2.471683	0.1	-0.044303
2.473350	0.1	-0.045318
2.475017	0.1	-0.047060
2.476683	0.1	-0.049802
2.478350	0.1	-0.052662
2.480017	0.1	-0.054641
2.481683	0.1	-0.055875
2.483350	0.1	-0.057472
2.485017	0.1	-0.060014
2.486683	0.1	-0.062604
2.488350	0.1	-0.063567
2.490017	0.1	-0.062105
2.491683	0.1	-0.058850
2.493350	0.1	-0.054957
2.495017	0.1	-0.051209
2.496683	0.1	-0.047949
2.498350	0.1	-0.045528
2.500017	0.1	-0.044690
2.501683	0.1	-0.046273
2.503350	0.1	-0.050263
2.505017	0.1	-0.055367
2.506683	0.1	-0.059716
2.508350	0.1	-0.062273
2.510017	0.1	-0.063227
2.511683	0.1	-0.063134
2.513350	0.1	-0.062431
2.515017	0.1	-0.061803
2.516683	0.1	-0.061919
2.518350	0.1	-0.062860
2.520017	0.1	-0.064122
2.521683	0.1	-0.065141
2.523350	0.1	-0.065658
2.525017	0.1	-0.065784
2.526683	0.1	-0.066012
2.528350	0.1	-0.066920
2.530017	0.1	-0.068573
2.531683	0.1	-0.070455
2.533350	0.1	-0.071847
2.535017	0.1	-0.072387
2.536683	0.1	-0.072271
2.538350	0.1	-0.071912
2.540017	0.1	-0.071386
2.541683	0.1	-0.070264
2.543350	0.1	-0.068112
2.545017	0.1	-0.065216
2.546683	0.1	-0.062482
2.548350	0.1	-0.060671
2.550017	0.1	-0.060024
2.551683	0.1	-0.060359
2.553350	0.1	-0.061183
2.555017	0.1	-0.061998
2.556683	0.1	-0.062813
2.558350	0.1	-0.064014
2.560017	0.1	-0.065640
2.561683	0.1	-0.067269
2.563350	0.1	-0.068452
2.565017	0.1	-0.068760
2.566683	0.1	-0.067982
2.568350	0.1	-0.066622
2.570017	0.1	-0.065928
2.571683	0.1	-0.066860
2.573350	0.1	-0.069127
2.575017	0.1	-0.071642
2.576683	0.1	-0.073607
2.578350	0.1	-0.075060
2.580017	0.1	-0.076178
2.581683	0.1	-0.076476
2.583350	0.1	-0.075381
2.585017	0.1	-0.073221
2.586683	0.1	-0.071004
2.588350	0.1	-0.069421
2.590017	0.1	-0.068583
2.591683	0.1	-0.068569
2.593350	0.1	-0.069421
2.595017	0.1	-0.070897
2.596683	0.1	-0.072699
2.598350	0.1	-0.074399
2.600017	0.1	-0.075372
2.601683	0.1	-0.075237
2.603350	0.1	-0.073980
2.605017	0.1	-0.071968
2.606683	0.1	-0.070040
2.608350	0.1	-0.069123
2.610017	0.1	-0.069714
2.611683	0.1	-0.071712
2.613350	0.1	-0.074385
2.615017	0.1	-0.076778
2.616683	0.1	-0.078422
2.618350	0.1	-0.079153
2.620017	0.1	-0.078622
2.621683	0.1	-0.076741
2.623350	0.1	-0.074003
2.625017	0.1	-0.071051
2.626683	0.1	-0.068699
2.628350	0.1	-0.067577
2.630017	0.1	-0.066976
2.631683	0.1	-0.065467
2.633350	0.1	-0.062957
2.635017	0.1	-0.060746
2.636683	0.1	-0.059800
2.638350	0.1	-0.059949
2.640017	0.1	-0.060545
2.641683	0.1	-0.061337
2.643350	0.1	-0.062450
2.645017	0.1	-0.063786
2.646683	0.1	-0.064713
2.648350	0.1	-0.064424
2.650017	0.1	-0.062441
2.651683	0.1	-0.059074
2.653350	0.1	-0.055777
2.655017	0.1	-0.054245
2.656683	0.1	-0.054901
2.658350	0.1	-0.056946
2.660017	0.1	-0.059456
2.661683	0.1	-0.061919
2.663350	0.1	-0.064117
2.665017	0.1	-0.066138
2.666683	0.1	-0.068424
2.668350	0.1	-0.071265
2.670017	0.1	-0.074282
2.671683	0.1	-0.076755
2.673350	0.1	-0.078171
2.675017	0.1	-0.078483
2.676683	0.1	-0.077970
2.678350	0.1	-0.076871
2.680017	0.1	-0.075204
2.681683	0.1	-0.072834
2.683350	0.1	-0.069598
2.685017	0.1	-0.065863
2.686683	0.1	-0.062757
2.688350	0.1	-0.061309
2.690017	0.1	-0.061467
2.691683	0.1	-0.062431
2.693350	0.1	-0.063581
2.695017	0.1	-0.064769
2.696683	0.1	-0.065961
2.698350	0.1	-0.067018
2.700017	0.1	-0.067991
2.701683	0.1	-0.069323
2.703350	0.1	-0.071144
2.705017	0.1	-0.072918
2.706683	0.1	-0.074115
2.708350	0.1	-0.074534
2.710017	0.1	-0.074143
2.711683	0.1	-0.073123
2.713350	0.1	-0.071591
2.715017	0.1	-0.069588
2.716683	0.1	-0.067502
2.718350	0.1	-0.065714
2.720017	0.1	-0.064112
2.721683	0.1	-0.062706
2.723350	0.1	-0.061877
2.725017	0.1	-0.061858
2.726683	0.1	-0.062715
2.728350	0.1	-0.064340
2.730017	0.1	-0.066161
2.731683	0.1	-0.067726
2.733350	0.1	-0.069169
2.735017	0.1	-0.070371
2.736683	0.1	-0.070441
2.738350	0.1	-0.068662
2.740017	0.1	-0.065207
2.741683	0.1	-0.060862
2.743350	0.1	-0.056666
2.745017	0.1	-0.053449
2.746683	0.1	-0.051395
2.748350	0.1	-0.050450
2.750017	0.1	-0.050766
2.751683	0.1	-0.052196
2.753350	0.1	-0.054045
2.755017	0.1	-0.055805
2.756683	0.1	-0.057416
2.758350	0.1	-0.058883
2.760017	0.1	-0.060089
2.761683	0.1	-0.060811
2.763350	0.1	-0.061211
2.765017	0.1	-0.061975
2.766683	0.1	-0.063302
2.768350	0.1	-0.064373
2.770017	0.1	-0.064238
2.771683	0.1	-0.062776
2.773350	0.1	-0.060867
2.775017	0.1	-0.059661
2.776683	0.1	-0.059572
2.778350	0.1	-0.060131
2.780017	0.1	-0.060890
2.781683	0.1	-0.061877
2.783350	0.1	-0.062794
2.785017	0.1	-0.062692
2.786683	0.1	-0.061044
2.788350	0.1	-0.058520
2.790017	0.1	-0.056345
2.791683	0.1	-0.055362
2.793350	0.1	-0.055605
2.795017	0.1	-0.056182
2.796683	0.1	-0.055912
2.798350	0.1	-0.054315
2.800017	0.1	-0.051726
2.801683	0.1	-0.048648
2.803350	0.1	-0.045495
2.805017	0.1	-0.042669
2.806683	0.1	-0.040587
2.808350	0.1	-0.039665
2.810017	0.1	-0.040215
2.811683	0.1	-0.042403
2.813350	0.1	-0.046059
2.815017	0.1	-0.050329
2.816683	0.1	-0.053872
2.818350	0.1	-0.055740
2.820017	0.1	-0.056121
2.821683	0.1	-0.055986
2.823350	0.1	-0.056135
2.825017	0.1	-0.056592
2.826683	0.1	-0.056657
2.828350	0.1	-0.055553
2.830017	0.1	-0.053071
2.831683	0.1	-0.049705
2.833350	0.1	-0.046170
2.835017	0.1	-0.043320
2.836683	0.1	-0.042398
2.838350	0.1	-0.044201
2.840017	0.1	-0.047958
2.841683	0.1	-0.052201
2.843350	0.1	-0.056205
2.845017	0.1	-0.059963
2.846683	0.1	-0.063209
2.848350	0.1	-0.065342
2.850017	0.1	-0.066143
2.851683	0.1	-0.066045
2.853350	0.1	-0.065588
2.855017	0.1	-0.064806
2.856683	0.1	-0.063428
2.858350	0.1	-0.061477
2.860017	0.1	-0.059283
2.861683	0.1	-0.057132
2.863350	0.1	-0.055283
2.865017	0.1	-0.053942
2.866683	0.1	-0.052913
2.868350	0.1	-0.051744
2.870017	0.1	-0.050105
2.871683	0.1	-0.048224
2.873350	0.1	-0.046920
2.875017	0.1	-0.046561
2.876683	0.1	-0.046464
2.878350	0.1	-0.046035
2.880017	0.1	-0.045728
2.881683	0.1	-0.046343
2.883350	0.1	-0.048280
2.885017	0.1	-0.051321
2.886683	0.1	-0.054389
2.888350	0.1	-0.056294
2.890017	0.1	-0.056783
2.891683	0.1	-0.056308
2.893350	0.1	-0.055395
2.895017	0.1	-0.054701
2.896683	0.1	-0.054911
2.898350	0.1	-0.056149
2.900017	0.1	-0.058063
2.901683	0.1	-0.060271
2.903350	0.1	-0.062333
2.905017	0.1	-0.063558
2.906683	0.1	-0.063423
2.908350	0.1	-0.061975
2.910017	0.1	-0.059688
2.911683	0.1	-0.057365
2.913350	0.1	-0.056005
2.915017	0.1	-0.055921
2.916683	0.1	-0.056201
2.918350	0.1	-0.055623
2.920017	0.1	-0.053844
2.921683	0.1	-0.051307
2.923350	0.1	-0.048415
2.925017	0.1	-0.045346
2.926683	0.1	-0.042557
2.928350	0.1	-0.040657
2.930017	0.1	-0.040173
2.931683	0.1	-0.041560
2.933350	0.1	-0.044694
2.935017	0.1	-0.048508
2.936683	0.1	-0.051646
2.938350	0.1	-0.053472
2.940017	0.1	-0.054152
2.941683	0.1	-0.054026
2.943350	0.1	-0.053509
2.945017	0.1	-0.053043
2.946683	0.1	-0.052555
2.948350	0.1	-0.051521
2.950017	0.1	-0.049891
2.951683	0.1	-0.048359
2.953350	0.1	-0.047632
2.955017	0.1	-0.047870
2.956683	0.1	-0.048825
2.958350	0.1	-0.050068
2.960017	0.1	-0.051027
2.961683	0.1	-0.051227
2.963350	0.1	-0.050631
2.965017	0.1	-0.049598
2.966683	0.1	-0.048606
2.968350	0.1	-0.048014
2.970017	0.1	-0.047889
2.971683	0.1	-0.048010
2.973350	0.1	-0.048005
2.975017	0.1	-0.047693
2.976683	0.1	-0.047260
2.978350	0.1	-0.046738
2.980017	0.1	-0.045840
2.981683	0.1	-0.044894
2.983350	0.1	-0.044899
2.985017	0.1	-0.046459
2.986683	0.1	-0.049365
2.988350	0.1	-0.052941
2.990017	0.1	-0.056271
2.991683	0.1	-0.058566
2.993350	0.1	-0.059800
2.995017	0.1	-0.060690
2.996683	0.1	-0.061849
2.998350	0.1	-0.063153
3.000017	0.1	-0.064159
3.001683	0.1	-0.064624
3.003350	0.1	-0.064634
3.005017	0.1	-0.064531
3.006683	0.1	-0.064517
3.008350	0.1	-0.064317
3.010017	0.1	-0.063814
3.011683	0.1	-0.063214
3.013350	0.1	-0.062189
3.015017	0.1	-0.060271
3.016683	0.1	-0.058003
3.018350	0.1	-0.056271
3.020017	0.1	-0.055213
3.021683	0.1	-0.054366
3.023350	0.1	-0.053179
3.025017	0.1	-0.051241
3.026683	0.1	-0.048517
3.028350	0.1	-0.045514
3.030017	0.1	-0.042808
3.031683	0.1	-0.040624
3.033350	0.1	-0.039022
3.035017	0.1	-0.038291
3.036683	0.1	-0.038682
3.038350	0.1	-0.040093
3.040017	0.1	-0.042398
3.041683	0.1	-0.045369
3.043350	0.1	-0.048322
3.045017	0.1	-0.050599
3.046683	0.1	-0.052028
3.048350	0.1	-0.052699
3.050017	0.1	-0.053127
3.051683	0.1	-0.054208
3.053350	0.1	-0.056159
3.055017	0.1	-0.058287
3.056683	0.1	-0.060000
3.058350	0.1	-0.061076
3.060017	0.1	-0.061155
3.061683	0.1	-0.059889
3.063350	0.1	-0.057528
3.065017	0.1	-0.054841
3.066683	0.1	-0.052680
3.068350	0.1	-0.051521
3.070017	0.1	-0.050934
3.071683	0.1	-0.049877
3.073350	0.1	-0.048014
3.075017	0.1	-0.046138
3.076683	0.1	-0.045304
3.078350	0.1	-0.046021
3.080017	0.1	-0.047954
3.081683	0.1	-0.050012
3.083350	0.1	-0.051144
3.085017	0.1	-0.051134
3.086683	0.1	-0.050510
3.088350	0.1	-0.049877
3.090017	0.1	-0.049546
3.091683	0.1	-0.049677
3.093350	0.1	-0.050501
3.095017	0.1	-0.052159
3.096683	0.1	-0.054506
3.098350	0.1	-0.057104
3.100017	0.1	-0.059353
3.101683	0.1	-0.060541
3.103350	0.1	-0.060359
3.105017	0.1	-0.059251
3.106683	0.1	-0.057770
3.108350	0.1	-0.055782
3.110017	0.1	-0.052839
3.111683	0.1	-0.049155
3.113350	0.1	-0.045602
3.115017	0.1	-0.042724
3.116683	0.1	-0.040447
3.118350	0.1	-0.038780
3.120017	0.1	-0.038152
3.121683	0.1	-0.038794
3.123350	0.1	-0.040149
3.125017	0.1	-0.041230
3.126683	0.1	-0.041472
3.128350	0.1	-0.041118
3.130017	0.1	-0.040806
3.131683	0.1	-0.040960
3.133350	0.1	-0.041663
3.135017	0.1	-0.042492
3.136683	0.1	-0.042492
3.138350	0.1	-0.041034
3.140017	0.1	-0.038841
3.141683	0.1	-0.037677
3.143350	0.1	-0.038836
3.145017	0.1	-0.041914
3.146683	0.1	-0.045369
3.148350	0.1	-0.047768
3.150017	0.1	-0.048513
3.151683	0.1	-0.047968
3.153350	0.1	-0.046911
3.155017	0.1	-0.045821
3.156683	0.1	-0.044946
3.158350	0.1	-0.044573
3.160017	0.1	-0.044750
3.161683	0.1	-0.045304
3.163350	0.1	-0.045877
3.165017	0.1	-0.045574
3.166683	0.1	-0.043469
3.168350	0.1	-0.040028
3.170017	0.1	-0.037085
3.171683	0.1	-0.036149
3.173350	0.1	-0.037272
3.175017	0.1	-0.039400
3.176683	0.1	-0.041341
3.178350	0.1	-0.042613
3.180017	0.1	-0.043302
3.181683	0.1	-0.043251
3.183350	0.1	-0.042333
3.185017	0.1	-0.041313
3.186683	0.1	-0.041313
3.188350	0.1	-0.042613
3.190017	0.1	-0.044489
3.191683	0.1	-0.046054
3.193350	0.1	-0.047032
3.195017	0.1	-0.047861
3.196683	0.1	-0.049071
3.198350	0.1	-0.050650
3.200017	0.1	-0.051912
3.201683	0.1	-0.052024
3.203350	0.1	-0.050729
3.205017	0.1	-0.048494
3.206683	0.1	-0.046119
3.208350	0.1	-0.044224
3.210017	0.1	-0.043064
3.211683	0.1	-0.042738
3.213350	0.1	-0.043078
3.215017	0.1	-0.043428
3.216683	0.1	-0.043130
3.218350	0.1	-0.042128
3.220017	0.1	-0.040755
3.221683	0.1	-0.039078
3.223350	0.1	-0.037295
3.225017	0.1	-0.036359
3.226683	0.1	-0.037188
3.228350	0.1	-0.039437
3.230017	0.1	-0.041621
3.231683	0.1	-0.042254
3.233350	0.1	-0.040797
3.235017	0.1	-0.037821
3.236683	0.1	-0.034599
3.238350	0.1	-0.032433
3.240017	0.1	-0.031888
3.241683	0.1	-0.032545
3.243350	0.1	-0.033546
3.245017	0.1	-0.034119
3.246683	0.1	-0.033844
3.248350	0.1	-0.033118
3.250017	0.1	-0.033248
3.251683	0.1	-0.035213
3.253350	0.1	-0.038152
3.255017	0.1	-0.039879
3.256683	0.1	-0.039167
3.258350	0.1	-0.036522
3.260017	0.1	-0.033029
3.261683	0.1	-0.029388
3.263350	0.1	-0.025909
3.265017	0.1	-0.022799
3.266683	0.1	-0.020540
3.268350	0.1	-0.019916
3.270017	0.1	-0.021271
3.271683	0.1	-0.023902
3.273350	0.1	-0.026501
3.275017	0.1	-0.028308
3.276683	0.1	-0.029732
3.278350	0.1	-0.031665
3.280017	0.1	-0.034226
3.281683	0.1	-0.036778
3.283350	0.1	-0.038464
3.285017	0.1	-0.038599
3.286683	0.1	-0.037523
3.288350	0.1	-0.036876
3.290017	0.1	-0.038161
3.291683	0.1	-0.041202
3.293350	0.1	-0.044298
3.295017	0.1	-0.045365
3.296683	0.1	-0.043134
3.298350	0.1	-0.038277
3.300017	0.1	-0.033458
3.301683	0.1	-0.031157
3.303350	0.1	-0.031600
3.305017	0.1	-0.033248
3.306683	0.1	-0.034799
3.308350	0.1	-0.035912
3.310017	0.1	-0.036354
3.311683	0.1	-0.035539
3.313350	0.1	-0.033285
3.315017	0.1	-0.030221
3.316683	0.1	-0.027302
3.318350	0.1	-0.025351
3.320017	0.1	-0.024699
3.321683	0.1	-0.025169
3.323350	0.1	-0.026589
3.325017	0.1	-0.028731
3.326683	0.1	-0.030813
3.328350	0.1	-0.031893
3.330017	0.1	-0.031805
3.331683	0.1	-0.031181
3.333350	0.1	-0.030682
3.335017	0.1	-0.030487
3.336683	0.1	-0.030203
3.338350	0.1	-0.029304
3.340017	0.1	-0.027996
3.341683	0.1	-0.027311
3.343350	0.1	-0.028084
3.345017	0.1	-0.030096
3.346683	0.1	-0.032415
3.348350	0.1	-0.034263
3.350017	0.1	-0.035595
3.351683	0.1	-0.036708
3.353350	0.1	-0.037500
3.355017	0.1	-0.037393
3.356683	0.1	-0.035958
3.358350	0.1	-0.033462
3.360017	0.1	-0.030720
3.361683	0.1	-0.028815
3.363350	0.1	-0.028522
3.365017	0.1	-0.029444
3.366683	0.1	-0.030110
3.368350	0.1	-0.029467
3.370017	0.1	-0.027828
3.371683	0.1	-0.026254
3.373350	0.1	-0.025453
3.375017	0.1	-0.025523
3.376683	0.1	-0.026389
3.378350	0.1	-0.028173
3.380017	0.1	-0.031111
3.381683	0.1	-0.034743
3.383350	0.1	-0.037290
3.385017	0.1	-0.037071
3.386683	0.1	-0.034338
3.388350	0.1	-0.030925
3.390017	0.1	-0.028447
3.391683	0.1	-0.027432
3.393350	0.1	-0.027842
3.395017	0.1	-0.029556
3.396683	0.1	-0.032373
3.398350	0.1	-0.035996
3.400017	0.1	-0.039805
3.401683	0.1	-0.042827
3.403350	0.1	-0.044378
3.405017	0.1	-0.044391
3.406683	0.1	-0.042995
3.408350	0.1	-0.040368
3.410017	0.1	-0.037211
3.411683	0.1	-0.034804
3.413350	0.1	-0.034198
3.415017	0.1	-0.035539
3.416683	0.1	-0.038072
3.418350	0.1	-0.040391
3.420017	0.1	-0.040838
3.421683	0.1	-0.038724
3.423350	0.1	-0.035469
3.425017	0.1	-0.033313
3.426683	0.1	-0.032936
3.428350	0.1	-0.033393
3.430017	0.1	-0.033509
3.431683	0.1	-0.032755
3.433350	0.1	-0.031404
3.435017	0.1	-0.030040
3.436683	0.1	-0.029113
3.438350	0.1	-0.028783
3.440017	0.1	-0.028913
3.441683	0.1	-0.029360
3.443350	0.1	-0.030263
3.445017	0.1	-0.031674
3.446683	0.1	-0.033090
3.448350	0.1	-0.033882
3.450017	0.1	-0.033891
3.451683	0.1	-0.033393
3.453350	0.1	-0.033006
3.455017	0.1	-0.033611
3.456683	0.1	-0.035586
3.458350	0.1	-0.038417
3.460017	0.1	-0.041416
3.461683	0.1	-0.044284
3.463350	0.1	-0.046887
3.465017	0.1	-0.049365
3.466683	0.1	-0.052680
3.468350	0.1	-0.058194
3.470017	0.1	-0.066641
3.471683	0.1	-0.078012
3.473350	0.1	-0.092117
3.475017	0.1	-0.108522
3.476683	0.1	-0.126516
3.478350	0.1	-0.145482
3.480017	0.1	-0.164956
3.481683	0.1	-0.184053
3.483350	0.1	-0.200993
3.485017	0.1	-0.213599
3.486683	0.1	-0.220845
3.488350	0.1	-0.223522
3.490017	0.1	-0.223145
3.491683	0.1	-0.220281
3.493350	0.1	-0.214172
3.495017	0.1	-0.203885
3.496683	0.1	-0.189338
3.498350	0.1	-0.171377
3.500017	0.1	-0.151084
3.501683	0.1	-0.129160
3.503350	0.1	-0.106366
3.505017	0.1	-0.084103
3.506683	0.1	-0.063791
3.508350	0.1	-0.045919
3.510017	0.1	-0.029928
3.511683	0.1	-0.015022
3.513350	0.1	-0.001034
3.515017	0.1	0.011348
3.516683	0.1	0.021197
3.518350	0.1	0.027940
3.520017	0.1	0.031353
3.521683	0.1	0.031288
3.523350	0.1	0.027833
3.525017	0.1	0.022124
3.526683	0.1	0.016470
3.528350	0.1	0.012987
3.530017	0.1	0.012107
3.531683	0.1	0.012773
3.533350	0.1	0.013928
3.535017	0.1	0.015413
3.536683	0.1	0.017406
3.538350	0.1	0.019493
3.540017	0.1	0.020671
3.541683	0.1	0.020429
3.543350	0.1	0.019562
3.545017	0.1	0.019679
3.546683	0.1	0.021812
3.548350	0.1	0.025672
3.550017	0.1	0.030007
3.551683	0.1	0.033481
3.553350	0.1	0.035618
3.555017	0.1	0.036978
3.556683	0.1	0.038235
3.558350	0.1	0.039241
3.560017	0.1	0.039102
3.561683	0.1	0.037090
3.563350	0.1	0.033439
3.565017	0.1	0.029090
3.566683	0.1	0.024769
3.568350	0.1	0.020424
3.570017	0.1	0.015972
3.571683	0.1	0.012466
3.573350	0.1	0.011460
3.575017	0.1	0.013239
3.576683	0.1	0.016731
3.578350	0.1	0.020592
3.580017	0.1	0.023777
3.581683	0.1	0.025779
3.583350	0.1	0.026673
3.585017	0.1	0.026715
3.586683	0.1	0.026096
3.588350	0.1	0.024736
3.590017	0.1	0.022268
3.591683	0.1	0.018557
3.593350	0.1	0.014221
3.595017	0.1	0.010612
3.596683	0.1	0.009192
3.598350	0.1	0.010566
3.600017	0.1	0.013737
3.601683	0.1	0.016401
3.603350	0.1	0.016559
3.605017	0.1	0.014105
3.606683	0.1	0.010696
3.608350	0.1	0.008149
3.610017	0.1	0.006994
3.611683	0.1	0.006719
3.613350	0.1	0.006440
3.615017	0.1	0.005430
3.616683	0.1	0.003902
3.618350	0.1	0.002799
3.620017	0.1	0.002724
3.621683	0.1	0.003609
3.623350	0.1	0.004792
3.625017	0.1	0.005332
3.626683	0.1	0.005001
3.628350	0.1	0.004494
3.630017	0.1	0.004284
3.631683	0.1	0.004177
3.633350	0.1	0.003716
3.635017	0.1	0.002454
3.636683	0.1	0.000158
3.638350	0.1	-0.002901
3.640017	0.1	-0.005714
3.641683	0.1	-0.007073
3.643350	0.1	-0.006738
3.645017	0.1	-0.005825
3.646683	0.1	-0.005807
3.648350	0.1	-0.007236
3.650017	0.1	-0.009448
3.651683	0.1	-0.011162
3.653350	0.1	-0.011451
3.655017	0.1	-0.010608
3.656683	0.1	-0.009793
3.658350	0.1	-0.009700
3.660017	0.1	-0.010021
3.661683	0.1	-0.010324
3.663350	0.1	-0.010757
3.665017	0.1	-0.011646
3.666683	0.1	-0.013118
3.668350	0.1	-0.015083
3.670017	0.1	-0.017285
3.671683	0.1	-0.019362
3.673350	0.1	-0.020824
3.675017	0.1	-0.021057
3.676683	0.1	-0.019986
3.678350	0.1	-0.018501
3.680017	0.1	-0.017718
3.681683	0.1	-0.018021
3.683350	0.1	-0.019055
3.685017	0.1	-0.020182
3.686683	0.1	-0.020517
3.688350	0.1	-0.019097
3.690017	0.1	-0.015865
3.691683	0.1	-0.012224
3.693350	0.1	-0.009895
3.695017	0.1	-0.009546
3.696683	0.1	-0.010631
3.698350	0.1	-0.012298
3.700017	0.1	-0.013877
3.701683	0.1	-0.014990
3.703350	0.1	-0.015772
3.705017	0.1	-0.016466
3.706683	0.1	-0.016913
3.708350	0.1	-0.017076
3.710017	0.1	-0.017220
3.711683	0.1	-0.017136
3.713350	0.1	-0.016126
3.715017	0.1	-0.014016
3.716683	0.1	-0.011553
3.718350	0.1	-0.009807
3.720017	0.1	-0.009653
3.721683	0.1	-0.011357
3.723350	0.1	-0.014016
3.725017	0.1	-0.016061
3.726683	0.1	-0.016526
3.728350	0.1	-0.015316
3.730017	0.1	-0.012950
3.731683	0.1	-0.010431
3.733350	0.1	-0.008810
3.735017	0.1	-0.008373
3.736683	0.1	-0.008335
3.738350	0.1	-0.007390
3.740017	0.1	-0.004917
3.741683	0.1	-0.001639
3.743350	0.1	0.000955
3.745017	0.1	0.001853
3.746683	0.1	0.000997
3.748350	0.1	-0.001360
3.750017	0.1	-0.004992
3.751683	0.1	-0.009337
3.753350	0.1	-0.013486
3.755017	0.1	-0.016647
3.756683	0.1	-0.018338
3.758350	0.1	-0.018147
3.760017	0.1	-0.015702
3.761683	0.1	-0.011409
3.763350	0.1	-0.006412
3.765017	0.1	-0.001509
3.766683	0.1	0.002799
3.768350	0.1	0.005569
3.770017	0.1	0.005919
3.771683	0.1	0.003763
3.773350	0.1	-0.000075
3.775017	0.1	-0.004014
3.776683	0.1	-0.006575
3.778350	0.1	-0.007353
3.780017	0.1	-0.007013
3.781683	0.1	-0.006394
3.783350	0.1	-0.005662
3.785017	0.1	-0.004405
3.786683	0.1	-0.002310
3.788350	0.1	0.000130
3.790017	0.1	0.001653
3.791683	0.1	0.001318
3.793350	0.1	-0.000475
3.795017	0.1	-0.002552
3.796683	0.1	-0.003921
3.798350	0.1	-0.003916
3.800017	0.1	-0.002035
3.801683	0.1	0.001634
3.803350	0.1	0.005970
3.805017	0.1	0.009774
3.806683	0.1	0.012657
3.808350	0.1	0.014300
3.810017	0.1	0.014119
3.811683	0.1	0.012107
3.813350	0.1	0.008941
3.815017	0.1	0.005225
3.816683	0.1	0.001043
3.818350	0.1	-0.003730
3.820017	0.1	-0.008778
3.821683	0.1	-0.013099
3.823350	0.1	-0.015623
3.825017	0.1	-0.015902
3.826683	0.1	-0.014165
3.828350	0.1	-0.010850
3.830017	0.1	-0.006598
3.831683	0.1	-0.002743
3.833350	0.1	-0.000782
3.835017	0.1	-0.001299
3.836683	0.1	-0.003842
3.838350	0.1	-0.007101
3.840017	0.1	-0.009472
3.841683	0.1	-0.010384
3.843350	0.1	-0.010612
3.845017	0.1	-0.010789
3.846683	0.1	-0.010305
3.848350	0.1	-0.008303
3.850017	0.1	-0.005299
3.851683	0.1	-0.002859
3.853350	0.1	-0.001914
3.855017	0.1	-0.001928
3.856683	0.1	-0.001853
3.858350	0.1	-0.001634
3.860017	0.1	-0.002030
3.861683	0.1	-0.003288
3.863350	0.1	-0.004899
3.865017	0.1	-0.006082
3.866683	0.1	-0.005886
3.868350	0.1	-0.004186
3.870017	0.1	-0.002417
3.871683	0.1	-0.001919
3.873350	0.1	-0.002384
3.875017	0.1	-0.002678
3.876683	0.1	-0.002324
3.878350	0.1	-0.001811
3.880017	0.1	-0.001802
3.881683	0.1	-0.002645
3.883350	0.1	-0.004624
3.885017	0.1	-0.007753
3.886683	0.1	-0.011194
3.888350	0.1	-0.013649
3.890017	0.1	-0.014342
3.891683	0.1	-0.013313
3.893350	0.1	-0.011246
3.895017	0.1	-0.009132
3.896683	0.1	-0.007516
3.898350	0.1	-0.006119
3.900017	0.1	-0.004424
3.901683	0.1	-0.002393
3.903350	0.1	-0.000447
3.905017	0.1	0.001225
3.906683	0.1	0.002631
3.908350	0.1	0.003264
3.910017	0.1	0.002189
3.911683	0.1	-0.000671
3.913350	0.1	-0.003944
3.915017	0.1	-0.005928
3.916683	0.1	-0.005993
3.918350	0.1	-0.004652
3.920017	0.1	-0.002878
3.921683	0.1	-0.001770
3.923350	0.1	-0.002286
3.925017	0.1	-0.004279
3.926683	0.1	-0.006114
3.928350	0.1	-0.006352
3.930017	0.1	-0.005281
3.931683	0.1	-0.003981
3.933350	0.1	-0.002952
3.935017	0.1	-0.002328
3.936683	0.1	-0.002310
3.938350	0.1	-0.002831
3.940017	0.1	-0.003395
3.941683	0.1	-0.003478
3.943350	0.1	-0.002850
3.945017	0.1	-0.001593
3.946683	0.1	-0.000349
3.948350	0.1	0.000009
3.950017	0.1	-0.000438
3.951683	0.1	-0.000610
3.953350	0.1	-0.000247
3.955017	0.1	-0.000349
3.956683	0.1	-0.001644
3.958350	0.1	-0.003600
3.960017	0.1	-0.004903
3.961683	0.1	-0.004466
3.963350	0.1	-0.002412
3.965017	0.1	-0.000214
3.966683	0.1	0.000596
3.968350	0.1	-0.000079
3.970017	0.1	-0.000908
3.971683	0.1	-0.000629
3.973350	0.1	0.001080
3.975017	0.1	0.003693
3.976683	0.1	0.006142
3.978350	0.1	0.007604
3.980017	0.1	0.007777
3.981683	0.1	0.006491
3.983350	0.1	0.004130
3.985017	0.1	0.001867
3.986683	0.1	0.000857
3.988350	0.1	0.001555
3.990017	0.1	0.003781
3.991683	0.1	0.006957
3.993350	0.1	0.010161
3.995017	0.1	0.012228
3.996683	0.1	0.012340
3.998350	0.1	0.010803
4.000017	0.1	0.009038
4.001683	0.1	0.008265
4.003350	0.1	0.008428
4.005017	0.1	0.008694
4.006683	0.1	0.008480
4.008350	0.1	0.007763
4.010017	0.1	0.006757
4.011683	0.1	0.005625
4.013350	0.1	0.004424
4.015017	0.1	0.003218
4.016683	0.1	0.002319
4.018350	0.1	0.002240
4.020017	0.1	0.003283
4.021683	0.1	0.005220
4.023350	0.1	0.007306
4.025017	0.1	0.008694
4.026683	0.1	0.008778
4.028350	0.1	0.007208
4.030017	0.1	0.004349
4.031683	0.1	0.001467
4.033350	0.1	-0.000340
4.035017	0.1	-0.000894
4.036683	0.1	-0.000405
4.038350	0.1	0.000587
4.040017	0.1	0.001052
4.041683	0.1	0.000442
4.043350	0.1	-0.000624
4.045017	0.1	-0.001132
4.046683	0.1	-0.000433
4.048350	0.1	0.001346
4.050017	0.1	0.003115
4.051683	0.1	0.003600
4.053350	0.1	0.002454
4.055017	0.1	0.000307
4.056683	0.1	-0.001914
4.058350	0.1	-0.003516
4.060017	0.1	-0.004410
4.061683	0.1	-0.004903
4.063350	0.1	-0.005155
4.065017	0.1	-0.004959
4.066683	0.1	-0.004112
4.068350	0.1	-0.002733
4.070017	0.1	-0.001225
4.071683	0.1	0.000088
4.073350	0.1	0.000945
4.075017	0.1	0.000941
4.076683	0.1	-0.000158
4.078350	0.1	-0.001960
4.080017	0.1	-0.003534
4.081683	0.1	-0.004130
4.083350	0.1	-0.003548
4.085017	0.1	-0.001974
4.086683	0.1	0.000093
4.088350	0.1	0.001984
4.090017	0.1	0.003460
4.091683	0.1	0.004810
4.093350	0.1	0.006030
4.095017	0.1	0.006664
4.096683	0.1	0.006389
4.098350	0.1	0.005383
4.100017	0.1	0.004205
4.101683	0.1	0.003367
4.103350	0.1	0.002850
4.105017	0.1	0.002109
4.106683	0.1	0.000726
4.108350	0.1	-0.001132
4.110017	0.1	-0.003078
4.111683	0.1	-0.004750
4.113350	0.1	-0.005560
4.115017	0.1	-0.004987
4.116683	0.1	-0.003204
4.118350	0.1	-0.000871
4.120017	0.1	0.001611
4.121683	0.1	0.004289
4.123350	0.1	0.007097
4.125017	0.1	0.009136
4.126683	0.1	0.009011
4.128350	0.1	0.006375
4.130017	0.1	0.002705
4.131683	0.1	-0.000163
4.133350	0.1	-0.001285
4.135017	0.1	-0.000326
4.136683	0.1	0.002552
4.138350	0.1	0.006193
4.140017	0.1	0.008848
4.141683	0.1	0.009583
4.143350	0.1	0.008652
4.145017	0.1	0.006803
4.146683	0.1	0.004792
4.148350	0.1	0.003059
4.150017	0.1	0.001411
4.151683	0.1	-0.000512
4.153350	0.1	-0.002440
4.155017	0.1	-0.003758
4.156683	0.1	-0.004242
4.158350	0.1	-0.003912
4.160017	0.1	-0.002743
4.161683	0.1	-0.001262
4.163350	0.1	-0.000736
4.165017	0.1	-0.001909
4.166683	0.1	-0.003842
4.168350	0.1	-0.004945
4.170017	0.1	-0.004508
4.171683	0.1	-0.002766
4.173350	0.1	-0.000265
4.175017	0.1	0.002380
4.176683	0.1	0.004405
4.178350	0.1	0.005192
4.180017	0.1	0.004722
4.181683	0.1	0.003441
4.183350	0.1	0.001621
4.185017	0.1	-0.000689
4.186683	0.1	-0.003078
4.188350	0.1	-0.004810
4.190017	0.1	-0.005751
4.191683	0.1	-0.006640
4.193350	0.1	-0.008075
4.195017	0.1	-0.009676
4.196683	0.1	-0.010342
4.198350	0.1	-0.008945
4.200017	0.1	-0.005220
4.201683	0.1	-0.000326
4.203350	0.1	0.003888
4.205017	0.1	0.006417
4.206683	0.1	0.007474
4.208350	0.1	0.007753
4.210017	0.1	0.007548
4.211683	0.1	0.006384
4.213350	0.1	0.003851
4.215017	0.1	0.000657
4.216683	0.1	-0.001942
4.218350	0.1	-0.002882
4.220017	0.1	-0.001546
4.221683	0.1	0.001648
4.223350	0.1	0.004834
4.225017	0.1	0.005867
4.226683	0.1	0.004331
4.228350	0.1	0.001942
4.230017	0.1	0.000568
4.231683	0.1	0.000587
4.233350	0.1	0.001080
4.235017	0.1	0.001034
4.236683	0.1	0.000368
4.238350	0.1	-0.000019
4.240017	0.1	0.000694
4.241683	0.1	0.002524
4.243350	0.1	0.004787
4.245017	0.1	0.006407
4.246683	0.1	0.006468
4.248350	0.1	0.004796
4.250017	0.1	0.002147
4.251683	0.1	-0.000102
4.253350	0.1	-0.000708
4.255017	0.1	0.000363
4.256683	0.1	0.002086
4.258350	0.1	0.003702
4.260017	0.1	0.005160
4.261683	0.1	0.006487
4.263350	0.1	0.007334
4.265017	0.1	0.007125
4.266683	0.1	0.005546
4.268350	0.1	0.002985
4.270017	0.1	0.000391
4.271683	0.1	-0.001346
4.273350	0.1	-0.001863
4.275017	0.1	-0.001187
4.276683	0.1	0.000400
4.278350	0.1	0.001960
4.280017	0.1	0.002175
4.281683	0.1	0.000643
4.283350	0.1	-0.001849
4.285017	0.1	-0.004163
4.286683	0.1	-0.005215
4.288350	0.1	-0.004270
4.290017	0.1	-0.001146
4.291683	0.1	0.003409
4.293350	0.1	0.007600
4.295017	0.1	0.009895
4.296683	0.1	0.010221
4.298350	0.1	0.009453
4.300017	0.1	0.008522
4.301683	0.1	0.007865
4.303350	0.1	0.007278
4.305017	0.1	0.006207
4.306683	0.1	0.004265
4.308350	0.1	0.001765
4.310017	0.1	-0.000340
4.311683	0.1	-0.001211
4.313350	0.1	-0.000843
4.315017	0.1	0.000079
4.316683	0.1	0.000610
4.318350	0.1	0.000196
4.320017	0.1	-0.000796
4.321683	0.1	-0.001555
4.323350	0.1	-0.001681
4.325017	0.1	-0.000829
4.326683	0.1	0.001397
4.328350	0.1	0.004694
4.330017	0.1	0.007953
4.331683	0.1	0.010058
4.333350	0.1	0.010440
4.335017	0.1	0.009127
4.336683	0.1	0.006752
4.338350	0.1	0.004275
4.340017	0.1	0.002468
4.341683	0.1	0.001509
4.343350	0.1	0.000871
4.345017	0.1	-0.000023
4.346683	0.1	-0.000843
4.348350	0.1	-0.000526
4.350017	0.1	0.001425
4.351683	0.1	0.004354
4.353350	0.1	0.007204
4.355017	0.1	0.009476
4.356683	0.1	0.011399
4.358350	0.1	0.013085
4.360017	0.1	0.014091
4.361683	0.1	0.014086
4.363350	0.1	0.013397
4.365017	0.1	0.012573
4.366683	0.1	0.011772
4.368350	0.1	0.010417
4.370017	0.1	0.007534
4.371683	0.1	0.003059
4.373350	0.1	-0.001593
4.375017	0.1	-0.004526
4.376683	0.1	-0.004792
4.378350	0.1	-0.003036
4.380017	0.1	-0.000577
4.381683	0.1	0.001718
4.383350	0.1	0.003632
4.385017	0.1	0.005420
4.386683	0.1	0.007311
4.388350	0.1	0.008987
4.390017	0.1	0.009895
4.391683	0.1	0.009704
4.393350	0.1	0.008629
4.395017	0.1	0.007297
4.396683	0.1	0.006049
4.398350	0.1	0.004782
4.400017	0.1	0.003623
4.401683	0.1	0.003125
4.403350	0.1	0.003823
4.405017	0.1	0.005662
4.406683	0.1	0.007749
4.408350	0.1	0.009350
4.410017	0.1	0.010887
4.411683	0.1	0.013229
4.413350	0.1	0.016564
4.415017	0.1	0.020298
4.416683	0.1	0.023586
4.418350	0.1	0.025877
4.420017	0.1	0.026971
4.421683	0.1	0.026766
4.423350	0.1	0.025323
4.425017	0.1	0.023050
4.426683	0.1	0.020792
4.428350	0.1	0.019209
4.430017	0.1	0.017988
4.431683	0.1	0.016503
4.433350	0.1	0.015046
4.435017	0.1	0.014557
4.436683	0.1	0.015590
4.438350	0.1	0.017737
4.440017	0.1	0.020075
4.441683	0.1	0.021784
4.443350	0.1	0.022021
4.445017	0.1	0.020042
4.446683	0.1	0.016051
4.448350	0.1	0.011409
4.450017	0.1	0.007679
4.451683	0.1	0.005397
4.453350	0.1	0.003683
4.455017	0.1	0.001364
4.456683	0.1	-0.001611
4.458350	0.1	-0.004200
4.460017	0.1	-0.005155
4.461683	0.1	-0.003763
4.463350	0.1	-0.000345
4.465017	0.1	0.003586
4.466683	0.1	0.006403
4.468350	0.1	0.007525
4.470017	0.1	0.007167
4.471683	0.1	0.006086
4.473350	0.1	0.005546
4.475017	0.1	0.006305
4.476683	0.1	0.008168
4.478350	0.1	0.010501
4.480017	0.1	0.012852
4.481683	0.1	0.014938
4.483350	0.1	0.016349
4.485017	0.1	0.016582
4.486683	0.1	0.015539
4.488350	0.1	0.013704
4.490017	0.1	0.011856
4.491683	0.1	0.010487
4.493350	0.1	0.009728
4.495017	0.1	0.009607
4.496683	0.1	0.010096
4.498350	0.1	0.010896
4.500017	0.1	0.011679
4.501683	0.1	0.012512
4.503350	0.1	0.013919
4.505017	0.1	0.016345
4.506683	0.1	0.019437
4.508350	0.1	0.022058
4.510017	0.1	0.023367
4.511683	0.1	0.023642
4.513350	0.1	0.023516
4.515017	0.1	0.022878
4.516683	0.1	0.021015
4.518350	0.1	0.018040
4.520017	0.1	0.015320
4.521683	0.1	0.014105
4.523350	0.1	0.014626
4.525017	0.1	0.016494
4.526683	0.1	0.019269
4.528350	0.1	0.022398
4.530017	0.1	0.024689
4.531683	0.1	0.024848
4.533350	0.1	0.022841
4.535017	0.1	0.019930
4.536683	0.1	0.017267
4.538350	0.1	0.015171
4.540017	0.1	0.013597
4.541683	0.1	0.012657
4.543350	0.1	0.012540
4.545017	0.1	0.013397
4.546683	0.1	0.015013
4.548350	0.1	0.016782
4.550017	0.1	0.018226
4.551683	0.1	0.019176
4.553350	0.1	0.019469
4.555017	0.1	0.018836
4.556683	0.1	0.017080
4.558350	0.1	0.014342
4.560017	0.1	0.011125
4.561683	0.1	0.008065
4.563350	0.1	0.005942
4.565017	0.1	0.005583
4.566683	0.1	0.007306
4.568350	0.1	0.010473
4.570017	0.1	0.013807
4.571683	0.1	0.016289
4.573350	0.1	0.017560
4.575017	0.1	0.017751
4.576683	0.1	0.017299
4.578350	0.1	0.016876
4.580017	0.1	0.016913
4.581683	0.1	0.017532
4.583350	0.1	0.018780
4.585017	0.1	0.020461
4.586683	0.1	0.021975
4.588350	0.1	0.022636
4.590017	0.1	0.022408
4.591683	0.1	0.021975
4.593350	0.1	0.021849
4.595017	0.1	0.021723
4.596683	0.1	0.020987
4.598350	0.1	0.019721
4.600017	0.1	0.018440
4.601683	0.1	0.017220
4.603350	0.1	0.015888
4.605017	0.1	0.014426
4.606683	0.1	0.013169
4.608350	0.1	0.013150
4.610017	0.1	0.015409
4.611683	0.1	0.019483
4.613350	0.1	0.023339
4.615017	0.1	0.024918
4.616683	0.1	0.023511
4.618350	0.1	0.019879
4.620017	0.1	0.015562
4.621683	0.1	0.012107
4.623350	0.1	0.010547
4.625017	0.1	0.011418
4.626683	0.1	0.014580
4.628350	0.1	0.018668
4.630017	0.1	0.021774
4.631683	0.1	0.023022
4.633350	0.1	0.022775
4.635017	0.1	0.021677
4.636683	0.1	0.020484
4.638350	0.1	0.020484
4.640017	0.1	0.022510
4.641683	0.1	0.025881
4.643350	0.1	0.029071
4.645017	0.1	0.031004
4.646683	0.1	0.031535
4.648350	0.1	0.030966
4.650017	0.1	0.029695
4.651683	0.1	0.028419
4.653350	0.1	0.027753
4.655017	0.1	0.027446
4.656683	0.1	0.026808
4.658350	0.1	0.025905
4.660017	0.1	0.025220
4.661683	0.1	0.024526
4.663350	0.1	0.023241
4.665017	0.1	0.021579
4.666683	0.1	0.020238
4.668350	0.1	0.019246
4.670017	0.1	0.018165
4.671683	0.1	0.016917
4.673350	0.1	0.016042
4.675017	0.1	0.016456
4.676683	0.1	0.018501
4.678350	0.1	0.021351
4.680017	0.1	0.023870
4.681683	0.1	0.025602
4.683350	0.1	0.026813
4.685017	0.1	0.027795
4.686683	0.1	0.028550
4.688350	0.1	0.029071
4.690017	0.1	0.029751
4.691683	0.1	0.031232
4.693350	0.1	0.033514
4.695017	0.1	0.035418
4.696683	0.1	0.035698
4.698350	0.1	0.034282
4.700017	0.1	0.031851
4.701683	0.1	0.028787
4.703350	0.1	0.025234
4.705017	0.1	0.021961
4.706683	0.1	0.020354
4.708350	0.1	0.021290
4.710017	0.1	0.023986
4.711683	0.1	0.026524
4.713350	0.1	0.027800
4.715017	0.1	0.028163
4.716683	0.1	0.028093
4.718350	0.1	0.027544
4.720017	0.1	0.026710
4.721683	0.1	0.026361
4.723350	0.1	0.027353
4.725017	0.1	0.029830
4.726683	0.1	0.032675
4.728350	0.1	0.034245
4.730017	0.1	0.034003
4.731683	0.1	0.032764
4.733350	0.1	0.031358
4.735017	0.1	0.030077
4.736683	0.1	0.029081
4.738350	0.1	0.028363
4.740017	0.1	0.027739
4.741683	0.1	0.027227
4.743350	0.1	0.027106
4.745017	0.1	0.027716
4.746683	0.1	0.029230
4.748350	0.1	0.031474
4.750017	0.1	0.034091
4.751683	0.1	0.036615
4.753350	0.1	0.038766
4.755017	0.1	0.040629
4.756683	0.1	0.042454
4.758350	0.1	0.044322
4.760017	0.1	0.045896
4.761683	0.1	0.046436
4.763350	0.1	0.045272
4.765017	0.1	0.042468
4.766683	0.1	0.038785
4.768350	0.1	0.035157
4.770017	0.1	0.032373
4.771683	0.1	0.030734
4.773350	0.1	0.029742
4.775017	0.1	0.028485
4.776683	0.1	0.026659
4.778350	0.1	0.025178
4.780017	0.1	0.025379
4.781683	0.1	0.027288
4.783350	0.1	0.029514
4.785017	0.1	0.030925
4.786683	0.1	0.031539
4.788350	0.1	0.031856
4.790017	0.1	0.032308
4.791683	0.1	0.033388
4.793350	0.1	0.035409
4.795017	0.1	0.038040
4.796683	0.1	0.040629
4.798350	0.1	0.042561
4.800017	0.1	0.043022
4.801683	0.1	0.041565
4.803350	0.1	0.038953
4.805017	0.1	0.036652
4.806683	0.1	0.035539
4.808350	0.1	0.035348
4.810017	0.1	0.035381
4.811683	0.1	0.035227
4.813350	0.1	0.034841
4.815017	0.1	0.034412
4.816683	0.1	0.034235
4.818350	0.1	0.034459
4.820017	0.1	0.035111
4.821683	0.1	0.036308
4.823350	0.1	0.038119
4.825017	0.1	0.040340
4.826683	0.1	0.042696
4.828350	0.1	0.044955
4.830017	0.1	0.046776
4.831683	0.1	0.047800
4.833350	0.1	0.047651
4.835017	0.1	0.046063
4.836683	0.1	0.043442
4.838350	0.1	0.040662
4.840017	0.1	0.038082
4.841683	0.1	0.035656
4.843350	0.1	0.033774
4.845017	0.1	0.033011
4.846683	0.1	0.033304
4.848350	0.1	0.034091
4.850017	0.1	0.035008
4.851683	0.1	0.036047
4.853350	0.1	0.037076
4.855017	0.1	0.037653
4.856683	0.1	0.037490
4.858350	0.1	0.036685
4.860017	0.1	0.035567
4.861683	0.1	0.034757
4.863350	0.1	0.034804
4.865017	0.1	0.035418
4.866683	0.1	0.035740
4.868350	0.1	0.035320
4.870017	0.1	0.034282
4.871683	0.1	0.033048
4.873350	0.1	0.032373
4.875017	0.1	0.032778
4.876683	0.1	0.033937
4.878350	0.1	0.034999
4.880017	0.1	0.035572
4.881683	0.1	0.036261
4.883350	0.1	0.037630
4.885017	0.1	0.039027
4.886683	0.1	0.039265
4.888350	0.1	0.038049
4.890017	0.1	0.036247
4.891683	0.1	0.035320
4.893350	0.1	0.036214
4.895017	0.1	0.038571
4.896683	0.1	0.041337
4.898350	0.1	0.043805
4.900017	0.1	0.045719
4.901683	0.1	0.046827
4.903350	0.1	0.046636
4.905017	0.1	0.044750
4.906683	0.1	0.041481
4.908350	0.1	0.037714
4.910017	0.1	0.034287
4.911683	0.1	0.031791
4.913350	0.1	0.030594
4.915017	0.1	0.030897
4.916683	0.1	0.032471
4.918350	0.1	0.034231
4.920017	0.1	0.034892
4.921683	0.1	0.034156
4.923350	0.1	0.032848
4.925017	0.1	0.031935
4.926683	0.1	0.031893
4.928350	0.1	0.032936
4.930017	0.1	0.034976
4.931683	0.1	0.037174
4.933350	0.1	0.038492
4.935017	0.1	0.038669
4.936683	0.1	0.038012
4.938350	0.1	0.037099
4.940017	0.1	0.036820
4.941683	0.1	0.037770
4.943350	0.1	0.039567
4.945017	0.1	0.041276
4.946683	0.1	0.042114
4.948350	0.1	0.041830
4.950017	0.1	0.040801
4.951683	0.1	0.039688
4.953350	0.1	0.038804
4.955017	0.1	0.038077
4.956683	0.1	0.037635
4.958350	0.1	0.037975
4.960017	0.1	0.039381
4.961683	0.1	0.041430
4.963350	0.1	0.043302
4.965017	0.1	0.044564
4.966683	0.1	0.045644
4.968350	0.1	0.047334
4.970017	0.1	0.049528
4.971683	0.1	0.050832
4.973350	0.1	0.049840
4.975017	0.1	0.046366
4.976683	0.1	0.041644
4.978350	0.1	0.037788
4.980017	0.1	0.036662
4.981683	0.1	0.038361
4.983350	0.1	0.041286
4.985017	0.1	0.043656
4.986683	0.1	0.044275
4.988350	0.1	0.042687
4.990017	0.1	0.039665
4.991683	0.1	0.036964
4.993350	0.1	0.036084
4.995017	0.1	0.037132
4.996683	0.1	0.038883
4.998350	0.1	0.040019
5.000017	0.1	0.040159
5.001683	0.1	0.039823
5.003350	0.1	0.039712
5.005017	0.1	0.040047
5.006683	0.1	0.040475
5.008350	0.1	0.040461
5.010017	0.1	0.039679
5.011683	0.1	0.038049
5.013350	0.1	0.036131
5.015017	0.1	0.035120
5.016683	0.1	0.035660
5.018350	0.1	0.037230
5.020017	0.1	0.038925
5.021683	0.1	0.040196
5.023350	0.1	0.040699
5.025017	0.1	0.040326
5.026683	0.1	0.039577
5.028350	0.1	0.039246
5.030017	0.1	0.039567
5.031683	0.1	0.039893
5.033350	0.1	0.039404
5.035017	0.1	0.038161
5.036683	0.1	0.037076
5.038350	0.1	0.036727
5.040017	0.1	0.036787
5.041683	0.1	0.036769
5.043350	0.1	0.036727
5.045017	0.1	0.037029
5.046683	0.1	0.037896
5.048350	0.1	0.039237
5.050017	0.1	0.040624
5.051683	0.1	0.041490
5.053350	0.1	0.041439
5.055017	0.1	0.040294
5.056683	0.1	0.038287
5.058350	0.1	0.036298
5.060017	0.1	0.035646
5.061683	0.1	0.037313
5.063350	0.1	0.040811
5.065017	0.1	0.044294
5.066683	0.1	0.046277
5.068350	0.1	0.046729
5.070017	0.1	0.046380
5.071683	0.1	0.045821
5.073350	0.1	0.045500
5.075017	0.1	0.046054
5.076683	0.1	0.047679
5.078350	0.1	0.049481
5.080017	0.1	0.050510
5.081683	0.1	0.050934
5.083350	0.1	0.051493
5.085017	0.1	0.052494
5.086683	0.1	0.053961
5.088350	0.1	0.055982
5.090017	0.1	0.058366
5.091683	0.1	0.060243
5.093350	0.1	0.060834
5.095017	0.1	0.060364
5.096683	0.1	0.059591
5.098350	0.1	0.058883
5.100017	0.1	0.058124
5.101683	0.1	0.057160
5.103350	0.1	0.056089
5.105017	0.1	0.055041
5.106683	0.1	0.053789
5.108350	0.1	0.052238
5.110017	0.1	0.051088
5.111683	0.1	0.050887
5.113350	0.1	0.051111
5.115017	0.1	0.051064
5.116683	0.1	0.050776
5.118350	0.1	0.050580
5.120017	0.1	0.050357
5.121683	0.1	0.049807
5.123350	0.1	0.049351
5.125017	0.1	0.050054
5.126683	0.1	0.052382
5.128350	0.1	0.055316
5.130017	0.1	0.057295
5.131683	0.1	0.057579
5.133350	0.1	0.056163
5.135017	0.1	0.053486
5.136683	0.1	0.050534
5.138350	0.1	0.048396
5.140017	0.1	0.047698
5.141683	0.1	0.048541
5.143350	0.1	0.050385
5.145017	0.1	0.052191
5.146683	0.1	0.053090
5.148350	0.1	0.052890
5.150017	0.1	0.052154
5.151683	0.1	0.051623
5.153350	0.1	0.051474
5.155017	0.1	0.051302
5.156683	0.1	0.050520
5.158350	0.1	0.048908
5.160017	0.1	0.046841
5.161683	0.1	0.044871
5.163350	0.1	0.043320
5.165017	0.1	0.042333
5.166683	0.1	0.041910
5.168350	0.1	0.041802
5.170017	0.1	0.041588
5.171683	0.1	0.041053
5.173350	0.1	0.040643
5.175017	0.1	0.041085
5.176683	0.1	0.042520
5.178350	0.1	0.044531
5.180017	0.1	0.046776
5.181683	0.1	0.049095
5.183350	0.1	0.051130
5.185017	0.1	0.052233
5.186683	0.1	0.052084
5.188350	0.1	0.051269
5.190017	0.1	0.050790
5.191683	0.1	0.051311
5.193350	0.1	0.053034
5.195017	0.1	0.055516
5.196683	0.1	0.057337
5.198350	0.1	0.056964
5.200017	0.1	0.054105
5.201683	0.1	0.049528
5.203350	0.1	0.044126
5.205017	0.1	0.038939
5.206683	0.1	0.035451
5.208350	0.1	0.034734
5.210017	0.1	0.036592
5.211683	0.1	0.039800
5.213350	0.1	0.042780
5.215017	0.1	0.044596
5.216683	0.1	0.045467
5.218350	0.1	0.045821
5.220017	0.1	0.045416
5.221683	0.1	0.044317
5.223350	0.1	0.043530
5.225017	0.1	0.043893
5.226683	0.1	0.045300
5.228350	0.1	0.047288
5.230017	0.1	0.049430
5.231683	0.1	0.051069
5.233350	0.1	0.051474
5.235017	0.1	0.050580
5.236683	0.1	0.048955
5.238350	0.1	0.046995
5.240017	0.1	0.044848
5.241683	0.1	0.043157
5.243350	0.1	0.042869
5.245017	0.1	0.044117
5.246683	0.1	0.046017
5.248350	0.1	0.047642
5.250017	0.1	0.048815
5.251683	0.1	0.049747
5.253350	0.1	0.050399
5.255017	0.1	0.050911
5.256683	0.1	0.051893
5.258350	0.1	0.053593
5.260017	0.1	0.055362
5.261683	0.1	0.056387
5.263350	0.1	0.056545
5.265017	0.1	0.056024
5.266683	0.1	0.054836
5.268350	0.1	0.053211
5.270017	0.1	0.051549
5.271683	0.1	0.050147
5.273350	0.1	0.049374
5.275017	0.1	0.049653
5.276683	0.1	0.050911
5.278350	0.1	0.052545
5.280017	0.1	0.053984
5.281683	0.1	0.055297
5.283350	0.1	0.057146
5.285017	0.1	0.059842
5.286683	0.1	0.063060
5.288350	0.1	0.066548
5.290017	0.1	0.070147
5.291683	0.1	0.073155
5.293350	0.1	0.074436
5.295017	0.1	0.073328
5.296683	0.1	0.070427
5.298350	0.1	0.067428
5.300017	0.1	0.065668
5.301683	0.1	0.065132
5.303350	0.1	0.064941
5.305017	0.1	0.064475
5.306683	0.1	0.064005
5.308350	0.1	0.064126
5.310017	0.1	0.064978
5.311683	0.1	0.066347
5.313350	0.1	0.068126
5.315017	0.1	0.070301
5.316683	0.1	0.072522
5.318350	0.1	0.073947
5.320017	0.1	0.073975
5.321683	0.1	0.073030
5.323350	0.1	0.072108
5.325017	0.1	0.071689
5.326683	0.1	0.071325
5.328350	0.1	0.070529
5.330017	0.1	0.070040
5.331683	0.1	0.071325
5.333350	0.1	0.074697
5.335017	0.1	0.078608
5.336683	0.1	0.080816
5.338350	0.1	0.080196
5.340017	0.1	0.077393
5.341683	0.1	0.073849
5.343350	0.1	0.070701
5.345017	0.1	0.068429
5.346683	0.1	0.067195
5.348350	0.1	0.067148
5.350017	0.1	0.068205
5.351683	0.1	0.069733
5.353350	0.1	0.070846
5.355017	0.1	0.070739
5.356683	0.1	0.069072
5.358350	0.1	0.066361
5.360017	0.1	0.063661
5.361683	0.1	0.061770
5.363350	0.1	0.061020
5.365017	0.1	0.061062
5.366683	0.1	0.060964
5.368350	0.1	0.059963
5.370017	0.1	0.058278
5.371683	0.1	0.057165
5.373350	0.1	0.057910
5.375017	0.1	0.060382
5.376683	0.1	0.062920
5.378350	0.1	0.063996
5.380017	0.1	0.063558
5.381683	0.1	0.062808
5.383350	0.1	0.063130
5.385017	0.1	0.065239
5.386683	0.1	0.068885
5.388350	0.1	0.073272
5.390017	0.1	0.077435
5.391683	0.1	0.080010
5.393350	0.1	0.079512
5.395017	0.1	0.075484
5.396683	0.1	0.069034
5.398350	0.1	0.062273
5.400017	0.1	0.057016
5.401683	0.1	0.053896
5.403350	0.1	0.052569
5.405017	0.1	0.052359
5.406683	0.1	0.052834
5.408350	0.1	0.054063
5.410017	0.1	0.055810
5.411683	0.1	0.056941
5.413350	0.1	0.056643
5.415017	0.1	0.055637
5.416683	0.1	0.055432
5.418350	0.1	0.056829
5.420017	0.1	0.059283
5.421683	0.1	0.061602
5.423350	0.1	0.063004
5.425017	0.1	0.063153
5.426683	0.1	0.062203
5.428350	0.1	0.061160
5.430017	0.1	0.061160
5.431683	0.1	0.062115
5.433350	0.1	0.062739
5.435017	0.1	0.061840
5.436683	0.1	0.059428
5.438350	0.1	0.056513
5.440017	0.1	0.054236
5.441683	0.1	0.053262
5.443350	0.1	0.053663
5.445017	0.1	0.054799
5.446683	0.1	0.055777
5.448350	0.1	0.056433
5.450017	0.1	0.057458
5.451683	0.1	0.059395
5.453350	0.1	0.062026
5.455017	0.1	0.064354
5.456683	0.1	0.065188
5.458350	0.1	0.064215
5.460017	0.1	0.062529
5.461683	0.1	0.061803
5.463350	0.1	0.063023
5.465017	0.1	0.065747
5.466683	0.1	0.068527
5.468350	0.1	0.070068
5.470017	0.1	0.069975
5.471683	0.1	0.068662
5.473350	0.1	0.066804
5.475017	0.1	0.064876
5.476683	0.1	0.063144
5.478350	0.1	0.061914
5.480017	0.1	0.061397
5.481683	0.1	0.061714
5.483350	0.1	0.062785
5.485017	0.1	0.064177
5.486683	0.1	0.065635
5.488350	0.1	0.067246
5.490017	0.1	0.068685
5.491683	0.1	0.069253
5.493350	0.1	0.068466
5.495017	0.1	0.066152
5.496683	0.1	0.062422
5.498350	0.1	0.057751
5.500017	0.1	0.053253
5.501683	0.1	0.050394
5.503350	0.1	0.049910
5.505017	0.1	0.051470
5.506683	0.1	0.054515
5.508350	0.1	0.058692
5.510017	0.1	0.063260
5.511683	0.1	0.066943
5.513350	0.1	0.068867
5.515017	0.1	0.069221
5.516683	0.1	0.068811
5.518350	0.1	0.068299
5.520017	0.1	0.068140
5.521683	0.1	0.068694
5.523350	0.1	0.069961
5.525017	0.1	0.071488
5.526683	0.1	0.072680
5.528350	0.1	0.073016
5.530017	0.1	0.072452
5.531683	0.1	0.071363
5.533350	0.1	0.070091
5.535017	0.1	0.068680
5.536683	0.1	0.067055
5.538350	0.1	0.065346
5.540017	0.1	0.063893
5.541683	0.1	0.063265
5.543350	0.1	0.064243
5.545017	0.1	0.066962
5.546683	0.1	0.070506
5.548350	0.1	0.073598
5.550017	0.1	0.075339
5.551683	0.1	0.075540
5.553350	0.1	0.074855
5.555017	0.1	0.074399
5.556683	0.1	0.074985
5.558350	0.1	0.076666
5.560017	0.1	0.078925
5.561683	0.1	0.081169
5.563350	0.1	0.082925
5.565017	0.1	0.083665
5.566683	0.1	0.082995
5.568350	0.1	0.081114
5.570017	0.1	0.078804
5.571683	0.1	0.076890
5.573350	0.1	0.075619
5.575017	0.1	0.074850
5.576683	0.1	0.074529
5.578350	0.1	0.074618
5.580017	0.1	0.074995
5.581683	0.1	0.075437
5.583350	0.1	0.075512
5.585017	0.1	0.074804
5.586683	0.1	0.073207
5.588350	0.1	0.071083
5.590017	0.1	0.069276
5.591683	0.1	0.068592
5.593350	0.1	0.068983
5.595017	0.1	0.069481
5.596683	0.1	0.069076
5.598350	0.1	0.067684
5.600017	0.1	0.066138
5.601683	0.1	0.065169
5.603350	0.1	0.064708
5.605017	0.1	0.064201
5.606683	0.1	0.063465
5.608350	0.1	0.063162
5.610017	0.1	0.064224
5.611683	0.1	0.067032
5.613350	0.1	0.071297
5.615017	0.1	0.076010
5.616683	0.1	0.079600
5.618350	0.1	0.080760
5.620017	0.1	0.079283
5.621683	0.1	0.076154
5.623350	0.1	0.072657
5.625017	0.1	0.069491
5.626683	0.1	0.067106
5.628350	0.1	0.066184
5.630017	0.1	0.066929
5.631683	0.1	0.068746
5.633350	0.1	0.070841
5.635017	0.1	0.072564
5.636683	0.1	0.073654
5.638350	0.1	0.074399
5.640017	0.1	0.075097
5.641683	0.1	0.075437
5.643350	0.1	0.074892
5.645017	0.1	0.073551
5.646683	0.1	0.072089
5.648350	0.1	0.071046
5.650017	0.1	0.070194
5.651683	0.1	0.068638
5.653350	0.1	0.065709
5.655017	0.1	0.061896
5.656683	0.1	0.058478
5.658350	0.1	0.056587
5.660017	0.1	0.056620
5.661683	0.1	0.058124
5.663350	0.1	0.060201
5.665017	0.1	0.062278
5.666683	0.1	0.064434
5.668350	0.1	0.067004
5.670017	0.1	0.069984
5.671683	0.1	0.073025
5.673350	0.1	0.075931
5.675017	0.1	0.078711
5.676683	0.1	0.081090
5.678350	0.1	0.082571
5.680017	0.1	0.082576
5.681683	0.1	0.080704
5.683350	0.1	0.077519
5.685017	0.1	0.074566
5.686683	0.1	0.073337
5.688350	0.1	0.074259
5.690017	0.1	0.076653
5.691683	0.1	0.079474
5.693350	0.1	0.081896
5.695017	0.1	0.083460
5.696683	0.1	0.084285
5.698350	0.1	0.084792
5.700017	0.1	0.084755
5.701683	0.1	0.083148
5.703350	0.1	0.079381
5.705017	0.1	0.074096
5.706683	0.1	0.068545
5.708350	0.1	0.063996
5.710017	0.1	0.061588
5.711683	0.1	0.061751
5.713350	0.1	0.063498
5.715017	0.1	0.065025
5.716683	0.1	0.065290
5.718350	0.1	0.064620
5.720017	0.1	0.064261
5.721683	0.1	0.065458
5.723350	0.1	0.068392
5.725017	0.1	0.071861
5.726683	0.1	0.074264
5.728350	0.1	0.074739
5.730017	0.1	0.073505
5.731683	0.1	0.071521
5.733350	0.1	0.069994
5.735017	0.1	0.069849
5.736683	0.1	0.071069
5.738350	0.1	0.072764
5.740017	0.1	0.074203
5.741683	0.1	0.075041
5.743350	0.1	0.074990
5.745017	0.1	0.074212
5.746683	0.1	0.073412
5.748350	0.1	0.073011
5.750017	0.1	0.072629
5.751683	0.1	0.071363
5.753350	0.1	0.068853
5.755017	0.1	0.066189
5.756683	0.1	0.065030
5.758350	0.1	0.065970
5.760017	0.1	0.068308
5.761683	0.1	0.071134
5.763350	0.1	0.074017
5.765017	0.1	0.076615
5.766683	0.1	0.078301
5.768350	0.1	0.078534
5.770017	0.1	0.077453
5.771683	0.1	0.075749
5.773350	0.1	0.074138
5.775017	0.1	0.073095
5.776683	0.1	0.072625
5.778350	0.1	0.072168
5.780017	0.1	0.071321
5.781683	0.1	0.070226
5.783350	0.1	0.069221
5.785017	0.1	0.068783
5.786683	0.1	0.069495
5.788350	0.1	0.071269
5.790017	0.1	0.073123
5.791683	0.1	0.074124
5.793350	0.1	0.073924
5.795017	0.1	0.072750
5.796683	0.1	0.071526
5.798350	0.1	0.071269
5.800017	0.1	0.072168
5.801683	0.1	0.073663
5.803350	0.1	0.075256
5.805017	0.1	0.076722
5.806683	0.1	0.077956
5.808350	0.1	0.079069
5.810017	0.1	0.080322
5.811683	0.1	0.081668
5.813350	0.1	0.082767
5.815017	0.1	0.083256
5.816683	0.1	0.082944
5.818350	0.1	0.081891
5.820017	0.1	0.080406
5.821683	0.1	0.078958
5.823350	0.1	0.077845
5.825017	0.1	0.077016
5.826683	0.1	0.076569
5.828350	0.1	0.077090
5.830017	0.1	0.078874
5.831683	0.1	0.081211
5.833350	0.1	0.083242
5.835017	0.1	0.084904
5.836683	0.1	0.086371
5.838350	0.1	0.087409
5.840017	0.1	0.087796
5.841683	0.1	0.087591
5.843350	0.1	0.087167
5.845017	0.1	0.086967
5.846683	0.1	0.086925
5.848350	0.1	0.086720
5.850017	0.1	0.086506
5.851683	0.1	0.086850
5.853350	0.1	0.088140
5.855017	0.1	0.090366
5.856683	0.1	0.092997
5.858350	0.1	0.095158
5.860017	0.1	0.096331
5.861683	0.1	0.096555
5.863350	0.1	0.095796
5.865017	0.1	0.093565
5.866683	0.1	0.089812
5.868350	0.1	0.085626
5.870017	0.1	0.082697
5.871683	0.1	0.081882
5.873350	0.1	0.082701
5.875017	0.1	0.084331
5.876683	0.1	0.086115
5.878350	0.1	0.087121
5.880017	0.1	0.086552
5.881683	0.1	0.084527
5.883350	0.1	0.081793
5.885017	0.1	0.079274
5.886683	0.1	0.077919
5.888350	0.1	0.078445
5.890017	0.1	0.080806
5.891683	0.1	0.083894
5.893350	0.1	0.086213
5.895017	0.1	0.087149
5.896683	0.1	0.086925
5.898350	0.1	0.085952
5.900017	0.1	0.084904
5.901683	0.1	0.084559
5.903350	0.1	0.084913
5.905017	0.1	0.085104
5.906683	0.1	0.084382
5.908350	0.1	0.082669
5.910017	0.1	0.080294
5.911683	0.1	0.077728
5.913350	0.1	0.075400
5.915017	0.1	0.073672
5.916683	0.1	0.073197
5.918350	0.1	0.074888
5.920017	0.1	0.079055
5.921683	0.1	0.084564
5.923350	0.1	0.089435
5.925017	0.1	0.092322
5.926683	0.1	0.093179
5.928350	0.1	0.092559
5.930017	0.1	0.091256
5.931683	0.1	0.090227
5.933350	0.1	0.089929
5.935017	0.1	0.090045
5.936683	0.1	0.090031
5.938350	0.1	0.089644
5.940017	0.1	0.088927
5.941683	0.1	0.088224
5.943350	0.1	0.088280
5.945017	0.1	0.089384
5.946683	0.1	0.090580
5.948350	0.1	0.090469
5.950017	0.1	0.088559
5.951683	0.1	0.085700
5.953350	0.1	0.083293
5.955017	0.1	0.082152
5.956683	0.1	0.082063
5.958350	0.1	0.082166
5.960017	0.1	0.081630
5.961683	0.1	0.080448
5.963350	0.1	0.079549
5.965017	0.1	0.079870
5.966683	0.1	0.081412
5.968350	0.1	0.083493
5.970017	0.1	0.085509
5.971683	0.1	0.087102
5.973350	0.1	0.088029
5.975017	0.1	0.088569
5.976683	0.1	0.089407
5.978350	0.1	0.090864
5.980017	0.1	0.092750
5.981683	0.1	0.094688
5.983350	0.1	0.096248
5.985017	0.1	0.097174
5.986683	0.1	0.097607
5.988350	0.1	0.097794
5.990017	0.1	0.097533
5.991683	0.1	0.096168
5.993350	0.1	0.093197
5.995017	0.1	0.089039
5.996683	0.1	0.084951
5.998350	0.1	0.082045
6.000017	0.1	0.080573
6.001683	0.1	0.080252
6.003350	0.1	0.080764
6.005017	0.1	0.081621
6.006683	0.1	0.082264
6.008350	0.1	0.082576
6.010017	0.1	0.082767
6.011683	0.1	0.082995
6.013350	0.1	0.083349
6.015017	0.1	0.084131
6.016683	0.1	0.085952
6.018350	0.1	0.089114
6.020017	0.1	0.092736
6.021683	0.1	0.095293
6.023350	0.1	0.095777
6.025017	0.1	0.093947
6.026683	0.1	0.090101
6.028350	0.1	0.085463
6.030017	0.1	0.082017
6.031683	0.1	0.080965
6.033350	0.1	0.081547
6.035017	0.1	0.081896
6.036683	0.1	0.080946
6.038350	0.1	0.079223
6.040017	0.1	0.077756
6.041683	0.1	0.076876
6.043350	0.1	0.076201
6.045017	0.1	0.075628
6.046683	0.1	0.075721
6.048350	0.1	0.077160
6.050017	0.1	0.080089
6.051683	0.1	0.083917
6.053350	0.1	0.087488
6.055017	0.1	0.089728
6.056683	0.1	0.090408
6.058350	0.1	0.090464
6.060017	0.1	0.091149
6.061683	0.1	0.093076
6.063350	0.1	0.096220
6.065017	0.1	0.100043
6.066683	0.1	0.103596
6.068350	0.1	0.105952
6.070017	0.1	0.106716
6.071683	0.1	0.105957
6.073350	0.1	0.103856
6.075017	0.1	0.100858
6.076683	0.1	0.097631
6.078350	0.1	0.094757
6.080017	0.1	0.092862
6.081683	0.1	0.092490
6.083350	0.1	0.093565
6.085017	0.1	0.095111
6.086683	0.1	0.095931
6.088350	0.1	0.095577
6.090017	0.1	0.094366
6.091683	0.1	0.092718
6.093350	0.1	0.091013
6.095017	0.1	0.089793
6.096683	0.1	0.089570
6.098350	0.1	0.090511
6.100017	0.1	0.092606
6.101683	0.1	0.095693
6.103350	0.1	0.099079
6.105017	0.1	0.101696
6.106683	0.1	0.102869
6.108350	0.1	0.102487
6.110017	0.1	0.100518
6.111683	0.1	0.096820
6.113350	0.1	0.091791
6.115017	0.1	0.086939
6.116683	0.1	0.083689
6.118350	0.1	0.082022
6.120017	0.1	0.081020
6.121683	0.1	0.080219
6.123350	0.1	0.080029
6.125017	0.1	0.081421
6.126683	0.1	0.085006
6.128350	0.1	0.090008
6.130017	0.1	0.094417
6.131683	0.1	0.096723
6.133350	0.1	0.097160
6.135017	0.1	0.096844
6.136683	0.1	0.096303
6.138350	0.1	0.095251
6.140017	0.1	0.093402
6.141683	0.1	0.091139
6.143350	0.1	0.089183
6.145017	0.1	0.087814
6.146683	0.1	0.086860
6.148350	0.1	0.086143
6.150017	0.1	0.085831
6.151683	0.1	0.086585
6.153350	0.1	0.089011
6.155017	0.1	0.092732
6.156683	0.1	0.096606
6.158350	0.1	0.099689
6.160017	0.1	0.101505
6.161683	0.1	0.102194
6.163350	0.1	0.102548
6.165017	0.1	0.103163
6.166683	0.1	0.103903
6.168350	0.1	0.104518
6.170017	0.1	0.105002
6.171683	0.1	0.105230
6.173350	0.1	0.104802
6.175017	0.1	0.103237
6.176683	0.1	0.100024
6.178350	0.1	0.094916
6.180017	0.1	0.088695
6.181683	0.1	0.083460
6.183350	0.1	0.081267
6.185017	0.1	0.082366
6.186683	0.1	0.085100
6.188350	0.1	0.087419
6.190017	0.1	0.088345
6.191683	0.1	0.088285
6.193350	0.1	0.088080
6.195017	0.1	0.087838
6.196683	0.1	0.087023
6.198350	0.1	0.085654
6.200017	0.1	0.084671
6.201683	0.1	0.084839
6.203350	0.1	0.085975
6.205017	0.1	0.087591
6.206683	0.1	0.089360
6.208350	0.1	0.091032
6.210017	0.1	0.092573
6.211683	0.1	0.094040
6.213350	0.1	0.095288
6.215017	0.1	0.096112
6.216683	0.1	0.096457
6.218350	0.1	0.096392
6.220017	0.1	0.095894
6.221683	0.1	0.094702
6.223350	0.1	0.092862
6.225017	0.1	0.090860
6.226683	0.1	0.089239
6.228350	0.1	0.088443
6.230017	0.1	0.088741
6.231683	0.1	0.089896
6.233350	0.1	0.091498
6.235017	0.1	0.093491
6.236683	0.1	0.095675
6.238350	0.1	0.096965
6.240017	0.1	0.095940
6.241683	0.1	0.092420
6.243350	0.1	0.088061
6.245017	0.1	0.084983
6.246683	0.1	0.084159
6.248350	0.1	0.085272
6.250017	0.1	0.087512
6.251683	0.1	0.089891
6.253350	0.1	0.091391
6.255017	0.1	0.091703
6.256683	0.1	0.091367
6.258350	0.1	0.090832
6.260017	0.1	0.089984
6.261683	0.1	0.088564
6.263350	0.1	0.086543
6.265017	0.1	0.084308
6.266683	0.1	0.082613
6.268350	0.1	0.082147
6.270017	0.1	0.082948
6.271683	0.1	0.084424
6.273350	0.1	0.086012
6.275017	0.1	0.087530
6.276683	0.1	0.088853
6.278350	0.1	0.089938
6.280017	0.1	0.091186
6.281683	0.1	0.093132
6.283350	0.1	0.095414
6.285017	0.1	0.096811
6.286683	0.1	0.096639
6.288350	0.1	0.095456
6.290017	0.1	0.094213
6.291683	0.1	0.093379
6.293350	0.1	0.093072
6.295017	0.1	0.093505
6.296683	0.1	0.094683
6.298350	0.1	0.095880
6.300017	0.1	0.096248
6.301683	0.1	0.095624
6.303350	0.1	0.094287
6.305017	0.1	0.092648
6.306683	0.1	0.091256
6.308350	0.1	0.090539
6.310017	0.1	0.090371
6.311683	0.1	0.090087
6.313350	0.1	0.088844
6.315017	0.1	0.086240
6.316683	0.1	0.083069
6.318350	0.1	0.081547
6.320017	0.1	0.083786
6.321683	0.1	0.089873
6.323350	0.1	0.097686
6.325017	0.1	0.104294
6.326683	0.1	0.107484
6.328350	0.1	0.106674
6.330017	0.1	0.103158
6.331683	0.1	0.099442
6.333350	0.1	0.097426
6.335017	0.1	0.097267
6.336683	0.1	0.097933
6.338350	0.1	0.098334
6.340017	0.1	0.098050
6.341683	0.1	0.097472
6.343350	0.1	0.097244
6.345017	0.1	0.097645
6.346683	0.1	0.098590
6.348350	0.1	0.099610
6.350017	0.1	0.099968
6.351683	0.1	0.099372
6.353350	0.1	0.098269
6.355017	0.1	0.097393
6.356683	0.1	0.097295
6.358350	0.1	0.098217
6.360017	0.1	0.100159
6.361683	0.1	0.103032
6.363350	0.1	0.106436
6.365017	0.1	0.109626
6.366683	0.1	0.111829
6.368350	0.1	0.112588
6.370017	0.1	0.112145
6.371683	0.1	0.111163
6.373350	0.1	0.110208
6.375017	0.1	0.109659
6.376683	0.1	0.109626
6.378350	0.1	0.109533
6.380017	0.1	0.108471
6.381683	0.1	0.106310
6.383350	0.1	0.103964
6.385017	0.1	0.102571
6.386683	0.1	0.102776
6.388350	0.1	0.104425
6.390017	0.1	0.107116
6.391683	0.1	0.110525
6.393350	0.1	0.113905
6.395017	0.1	0.116229
6.396683	0.1	0.116923
6.398350	0.1	0.115852
6.400017	0.1	0.113207
6.401683	0.1	0.109952
6.403350	0.1	0.107517
6.405017	0.1	0.106394
6.406683	0.1	0.105822
6.408350	0.1	0.105142
6.410017	0.1	0.104476
6.411683	0.1	0.104117
6.413350	0.1	0.104215
6.415017	0.1	0.105109
6.416683	0.1	0.107046
6.418350	0.1	0.109640
6.420017	0.1	0.112122
6.421683	0.1	0.113952
6.423350	0.1	0.114944
6.425017	0.1	0.115195
6.426683	0.1	0.114641
6.428350	0.1	0.113118
6.430017	0.1	0.110841
6.431683	0.1	0.108453
6.433350	0.1	0.106692
6.435017	0.1	0.106059
6.436683	0.1	0.106422
6.438350	0.1	0.107167
6.440017	0.1	0.107619
6.441683	0.1	0.107237
6.443350	0.1	0.105952
6.445017	0.1	0.104266
6.446683	0.1	0.102976
6.448350	0.1	0.102641
6.450017	0.1	0.103125
6.451683	0.1	0.103437
6.453350	0.1	0.102404
6.455017	0.1	0.099880
6.456683	0.1	0.097281
6.458350	0.1	0.096462
6.460017	0.1	0.098264
6.461683	0.1	0.102045
6.463350	0.1	0.105943
6.465017	0.1	0.107982
6.466683	0.1	0.107759
6.468350	0.1	0.106413
6.470017	0.1	0.104983
6.471683	0.1	0.103642
6.473350	0.1	0.102236
6.475017	0.1	0.100788
6.476683	0.1	0.099456
6.478350	0.1	0.098180
6.480017	0.1	0.096783
6.481683	0.1	0.095554
6.483350	0.1	0.094958
6.485017	0.1	0.094869
6.486683	0.1	0.094892
6.488350	0.1	0.095102
6.490017	0.1	0.095814
6.491683	0.1	0.097081
6.493350	0.1	0.098608
6.495017	0.1	0.099814
6.496683	0.1	0.100220
6.498350	0.1	0.099908
6.500017	0.1	0.099554
6.501683	0.1	0.100033
6.503350	0.1	0.101747
6.505017	0.1	0.104187
6.506683	0.1	0.106394
6.508350	0.1	0.107712
6.510017	0.1	0.108182
6.511683	0.1	0.108224
6.513350	0.1	0.108066
6.515017	0.1	0.107712
6.516683	0.1	0.107326
6.518350	0.1	0.107000
6.520017	0.1	0.106739
6.521683	0.1	0.107107
6.523350	0.1	0.108867
6.525017	0.1	0.111596
6.526683	0.1	0.113579
6.528350	0.1	0.113477
6.530017	0.1	0.111433
6.531683	0.1	0.108555
6.533350	0.1	0.106324
6.535017	0.1	0.106054
6.536683	0.1	0.107852
6.538350	0.1	0.110678
6.540017	0.1	0.113929
6.541683	0.1	0.117696
6.543350	0.1	0.121514
6.545017	0.1	0.123903
6.546683	0.1	0.123703
6.548350	0.1	0.121389
6.550017	0.1	0.118674
6.551683	0.1	0.117007
6.553350	0.1	0.116569
6.555017	0.1	0.116234
6.556683	0.1	0.114744
6.558350	0.1	0.112029
6.560017	0.1	0.108862
6.561683	0.1	0.105840
6.563350	0.1	0.103437
6.565017	0.1	0.102124
6.566683	0.1	0.102115
6.568350	0.1	0.103517
6.570017	0.1	0.106320
6.571683	0.1	0.110166
6.573350	0.1	0.114427
6.575017	0.1	0.118134
6.576683	0.1	0.120392
6.578350	0.1	0.121114
6.580017	0.1	0.120783
6.581683	0.1	0.119554
6.583350	0.1	0.117337
6.585017	0.1	0.114692
6.586683	0.1	0.112839
6.588350	0.1	0.112718
6.590017	0.1	0.114408
6.591683	0.1	0.116848
6.593350	0.1	0.118106
6.595017	0.1	0.116988
6.596683	0.1	0.114273
6.598350	0.1	0.111796
6.600017	0.1	0.110641
6.601683	0.1	0.110799
6.603350	0.1	0.111950
6.605017	0.1	0.113831
6.606683	0.1	0.116094
6.608350	0.1	0.118287
6.610017	0.1	0.119796
6.611683	0.1	0.120150
6.613350	0.1	0.119810
6.615017	0.1	0.119894
6.616683	0.1	0.120769
6.618350	0.1	0.121729
6.620017	0.1	0.122050
6.621683	0.1	0.121361
6.623350	0.1	0.119372
6.625017	0.1	0.116038
6.626683	0.1	0.112117
6.628350	0.1	0.109044
6.630017	0.1	0.107870
6.631683	0.1	0.108508
6.633350	0.1	0.110031
6.635017	0.1	0.111270
6.636683	0.1	0.111447
6.638350	0.1	0.110618
6.640017	0.1	0.109831
6.641683	0.1	0.110604
6.643350	0.1	0.113561
6.645017	0.1	0.117715
6.646683	0.1	0.121114
6.648350	0.1	0.122301
6.650017	0.1	0.121398
6.651683	0.1	0.119880
6.653350	0.1	0.119307
6.655017	0.1	0.119987
6.656683	0.1	0.120974
6.658350	0.1	0.121500
6.660017	0.1	0.121528
6.661683	0.1	0.121035
6.663350	0.1	0.119903
6.665017	0.1	0.118357
6.666683	0.1	0.116965
6.668350	0.1	0.116015
6.670017	0.1	0.115153
6.671683	0.1	0.113887
6.673350	0.1	0.112061
6.675017	0.1	0.109971
6.676683	0.1	0.108080
6.678350	0.1	0.106608
6.680017	0.1	0.105230
6.681683	0.1	0.103572
6.683350	0.1	0.102078
6.685017	0.1	0.101854
6.686683	0.1	0.103358
6.688350	0.1	0.105905
6.690017	0.1	0.108392
6.691683	0.1	0.110082
6.693350	0.1	0.110688
6.695017	0.1	0.110287
6.696683	0.1	0.109496
6.698350	0.1	0.109086
6.700017	0.1	0.109007
6.701683	0.1	0.108369
6.703350	0.1	0.106599
6.705017	0.1	0.104234
6.706683	0.1	0.102371
6.708350	0.1	0.101547
6.710017	0.1	0.101561
6.711683	0.1	0.102152
6.713350	0.1	0.103223
6.715017	0.1	0.104653
6.716683	0.1	0.106045
6.718350	0.1	0.106706
6.720017	0.1	0.106306
6.721683	0.1	0.105668
6.723350	0.1	0.106227
6.725017	0.1	0.108401
6.726683	0.1	0.111042
6.728350	0.1	0.112788
6.730017	0.1	0.113188
6.731683	0.1	0.112439
6.733350	0.1	0.110823
6.735017	0.1	0.108792
6.736683	0.1	0.106851
6.738350	0.1	0.105286
6.740017	0.1	0.104317
6.741683	0.1	0.104299
6.743350	0.1	0.105281
6.745017	0.1	0.107009
6.746683	0.1	0.109435
6.748350	0.1	0.112760
6.750017	0.1	0.116620
6.751683	0.1	0.119796
6.753350	0.1	0.121235
6.755017	0.1	0.121212
6.756683	0.1	0.120979
6.758350	0.1	0.121193
6.760017	0.1	0.120993
6.761683	0.1	0.119344
6.763350	0.1	0.116630
6.765017	0.1	0.114264
6.766683	0.1	0.113230
6.768350	0.1	0.113565
6.770017	0.1	0.114664
6.771683	0.1	0.115698
6.773350	0.1	0.116182
6.775017	0.1	0.116075
6.776683	0.1	0.115461
6.778350	0.1	0.114292
6.780017	0.1	0.112173
6.781683	0.1	0.109035
6.783350	0.1	0.105873
6.785017	0.1	0.103959
6.786683	0.1	0.103707
6.788350	0.1	0.104546
6.790017	0.1	0.105449
6.791683	0.1	0.105668
6.793350	0.1	0.105128
6.795017	0.1	0.104317
6.796683	0.1	0.103847
6.798350	0.1	0.103964
6.800017	0.1	0.104494
6.801683	0.1	0.105258
6.803350	0.1	0.106352
6.805017	0.1	0.107968
6.806683	0.1	0.110054
6.808350	0.1	0.112192
6.810017	0.1	0.113924
6.811683	0.1	0.114986
6.813350	0.1	0.114967
6.815017	0.1	0.113412
6.816683	0.1	0.110599
6.818350	0.1	0.107493
6.820017	0.1	0.104909
6.821683	0.1	0.103298
6.823350	0.1	0.103102
6.825017	0.1	0.104764
6.826683	0.1	0.108182
6.828350	0.1	0.112387
6.830017	0.1	0.116020
6.831683	0.1	0.118506
6.833350	0.1	0.120429
6.835017	0.1	0.122213
6.836683	0.1	0.123205
6.838350	0.1	0.122800
6.840017	0.1	0.121682
6.841683	0.1	0.121258
6.843350	0.1	0.122222
6.845017	0.1	0.124020
6.846683	0.1	0.125589
6.848350	0.1	0.126124
6.850017	0.1	0.125063
6.851683	0.1	0.122655
6.853350	0.1	0.120518
6.855017	0.1	0.120588
6.856683	0.1	0.123437
6.858350	0.1	0.127815
6.860017	0.1	0.131666
6.861683	0.1	0.133589
6.863350	0.1	0.133491
6.865017	0.1	0.132346
6.866683	0.1	0.131298
6.868350	0.1	0.130660
6.870017	0.1	0.129975
6.871683	0.1	0.128876
6.873350	0.1	0.127596
6.875017	0.1	0.126772
6.876683	0.1	0.126623
6.878350	0.1	0.126557
6.880017	0.1	0.126027
6.881683	0.1	0.125272
6.883350	0.1	0.125007
6.885017	0.1	0.125761
6.886683	0.1	0.127396
6.888350	0.1	0.129147
6.890017	0.1	0.130353
6.891683	0.1	0.130758
6.893350	0.1	0.130297
6.895017	0.1	0.129309
6.896683	0.1	0.128499
6.898350	0.1	0.128183
6.900017	0.1	0.128066
6.901683	0.1	0.127670
6.903350	0.1	0.126748
6.905017	0.1	0.125389
6.906683	0.1	0.123815
6.908350	0.1	0.122013
6.910017	0.1	0.119708
6.911683	0.1	0.117007
6.913350	0.1	0.114832
6.915017	0.1	0.114134
6.916683	0.1	0.115037
6.918350	0.1	0.117035
6.920017	0.1	0.119377
6.921683	0.1	0.121105
6.923350	0.1	0.121738
6.925017	0.1	0.121859
6.926683	0.1	0.122390
6.928350	0.1	0.123726
6.930017	0.1	0.125761
6.931683	0.1	0.127959
6.933350	0.1	0.129533
6.935017	0.1	0.130250
6.936683	0.1	0.130571
6.938350	0.1	0.130618
6.940017	0.1	0.129943
6.941683	0.1	0.128429
6.943350	0.1	0.126739
6.945017	0.1	0.125808
6.946683	0.1	0.126096
6.948350	0.1	0.127158
6.950017	0.1	0.128243
6.951683	0.1	0.129193
6.953350	0.1	0.130152
6.955017	0.1	0.130683
6.956683	0.1	0.130190
6.958350	0.1	0.129058
6.960017	0.1	0.128336
6.961683	0.1	0.128374
6.963350	0.1	0.128536
6.965017	0.1	0.128062
6.966683	0.1	0.126599
6.968350	0.1	0.124476
6.970017	0.1	0.122571
6.971683	0.1	0.121533
6.973350	0.1	0.121295
6.975017	0.1	0.121412
6.976683	0.1	0.121491
6.978350	0.1	0.121319
6.980017	0.1	0.120825
6.981683	0.1	0.120010
6.983350	0.1	0.119251
6.985017	0.1	0.119223
6.986683	0.1	0.119954
6.988350	0.1	0.120648
6.990017	0.1	0.120816
6.991683	0.1	0.120783
6.993350	0.1	0.120662
6.995017	0.1	0.119819
6.996683	0.1	0.117910
6.998350	0.1	0.115503
7.000017	0.1	0.113454
7.001683	0.1	0.112425
7.003350	0.1	0.113011
7.005017	0.1	0.115205
7.006683	0.1	0.118152
7.008350	0.1	0.121384
7.010017	0.1	0.125165
7.011683	0.1	0.129426
7.013350	0.1	0.133277
7.015017	0.1	0.135652
7.016683	0.1	0.136071
7.018350	0.1	0.135009
7.020017	0.1	0.133342
7.021683	0.1	0.131354
7.023350	0.1	0.128867
7.025017	0.1	0.126138
7.026683	0.1	0.123759
7.028350	0.1	0.122078
7.030017	0.1	0.121039
7.031683	0.1	0.120504
7.033350	0.1	0.120392
7.035017	0.1	0.120415
7.036683	0.1	0.120043
7.038350	0.1	0.118972
7.040017	0.1	0.117146
7.041683	0.1	0.115028
7.043350	0.1	0.113831
7.045017	0.1	0.114515
7.046683	0.1	0.116769
7.048350	0.1	0.119396
7.050017	0.1	0.121323
7.051683	0.1	0.122087
7.053350	0.1	0.121552
7.055017	0.1	0.119573
7.056683	0.1	0.116616
7.058350	0.1	0.114269
7.060017	0.1	0.114371
7.061683	0.1	0.117547
7.063350	0.1	0.122492
7.065017	0.1	0.126590
7.066683	0.1	0.127805
7.068350	0.1	0.126059
7.070017	0.1	0.122907
7.071683	0.1	0.120341
7.073350	0.1	0.119801
7.075017	0.1	0.121733
7.076683	0.1	0.125482
7.078350	0.1	0.129621
7.080017	0.1	0.132970
7.081683	0.1	0.135065
7.083350	0.1	0.135740
7.085017	0.1	0.135102
7.086683	0.1	0.133761
7.088350	0.1	0.132411
7.090017	0.1	0.131442
7.091683	0.1	0.130865
7.093350	0.1	0.130464
7.095017	0.1	0.130041
7.096683	0.1	0.129738
7.098350	0.1	0.129924
7.100017	0.1	0.130869
7.101683	0.1	0.132620
7.103350	0.1	0.135046
7.105017	0.1	0.137775
7.106683	0.1	0.140220
7.108350	0.1	0.142022
7.110017	0.1	0.143419
7.111683	0.1	0.144648
7.113350	0.1	0.145230
7.115017	0.1	0.144527
7.116683	0.1	0.142483
7.118350	0.1	0.139559
7.120017	0.1	0.136048
7.121683	0.1	0.131992
7.123350	0.1	0.128113
7.125017	0.1	0.126124
7.126683	0.1	0.127451
7.128350	0.1	0.131601
7.130017	0.1	0.136252
7.131683	0.1	0.139223
7.133350	0.1	0.140117
7.135017	0.1	0.139843
7.136683	0.1	0.139144
7.138350	0.1	0.138180
7.140017	0.1	0.137175
7.141683	0.1	0.136858
7.143350	0.1	0.137920
7.145017	0.1	0.139726
7.146683	0.1	0.140434
7.148350	0.1	0.138842
7.150017	0.1	0.135517
7.151683	0.1	0.131922
7.153350	0.1	0.128970
7.155017	0.1	0.126567
7.156683	0.1	0.124602
7.158350	0.1	0.123712
7.160017	0.1	0.124266
7.161683	0.1	0.125701
7.163350	0.1	0.127340
7.165017	0.1	0.129021
7.166683	0.1	0.130711
7.168350	0.1	0.131931
7.170017	0.1	0.132201
7.171683	0.1	0.131926
7.173350	0.1	0.132159
7.175017	0.1	0.133412
7.176683	0.1	0.135386
7.178350	0.1	0.137519
7.180017	0.1	0.139205
7.181683	0.1	0.139857
7.183350	0.1	0.139452
7.185017	0.1	0.138660
7.186683	0.1	0.138334
7.188350	0.1	0.138832
7.190017	0.1	0.139805
7.191683	0.1	0.141058
7.193350	0.1	0.142925
7.195017	0.1	0.145310
7.196683	0.1	0.147121
7.198350	0.1	0.147382
7.200017	0.1	0.146315
7.201683	0.1	0.144909
7.203350	0.1	0.143936
7.205017	0.1	0.143475
7.206683	0.1	0.143093
7.208350	0.1	0.142092
7.210017	0.1	0.139661
7.211683	0.1	0.135223
7.213350	0.1	0.128816
7.215017	0.1	0.121663
7.216683	0.1	0.116266
7.218350	0.1	0.114650
7.220017	0.1	0.116304
7.221683	0.1	0.118888
7.223350	0.1	0.120453
7.225017	0.1	0.120406
7.226683	0.1	0.119233
7.228350	0.1	0.118068
7.230017	0.1	0.118110
7.231683	0.1	0.119815
7.233350	0.1	0.122497
7.235017	0.1	0.124965
7.236683	0.1	0.126590
7.238350	0.1	0.127205
7.240017	0.1	0.126450
7.241683	0.1	0.124210
7.243350	0.1	0.121249
7.245017	0.1	0.118897
7.246683	0.1	0.118366
7.248350	0.1	0.120145
7.250017	0.1	0.123600
7.251683	0.1	0.127172
7.253350	0.1	0.129426
7.255017	0.1	0.130213
7.256683	0.1	0.130432
7.258350	0.1	0.130883
7.260017	0.1	0.131871
7.261683	0.1	0.133361
7.263350	0.1	0.135126
7.265017	0.1	0.137109
7.266683	0.1	0.139261
7.268350	0.1	0.140974
7.270017	0.1	0.141370
7.271683	0.1	0.140062
7.273350	0.1	0.137426
7.275017	0.1	0.134329
7.276683	0.1	0.131642
7.278350	0.1	0.129938
7.280017	0.1	0.129337
7.281683	0.1	0.129519
7.283350	0.1	0.129770
7.285017	0.1	0.129272
7.286683	0.1	0.127912
7.288350	0.1	0.126678
7.290017	0.1	0.126599
7.291683	0.1	0.127582
7.293350	0.1	0.128965
7.295017	0.1	0.130436
7.296683	0.1	0.131894
7.298350	0.1	0.133063
7.300017	0.1	0.134027
7.301683	0.1	0.135303
7.303350	0.1	0.137095
7.305017	0.1	0.139298
7.306683	0.1	0.142087
7.308350	0.1	0.145701
7.310017	0.1	0.150045
7.311683	0.1	0.155130
7.313350	0.1	0.160970
7.315017	0.1	0.166870
7.316683	0.1	0.171540
7.318350	0.1	0.174027
7.320017	0.1	0.174348
7.321683	0.1	0.173068
7.323350	0.1	0.170767
7.325017	0.1	0.168234
7.326683	0.1	0.166451
7.328350	0.1	0.165883
7.330017	0.1	0.166018
7.331683	0.1	0.166022
7.333350	0.1	0.165636
7.335017	0.1	0.164933
7.336683	0.1	0.163754
7.338350	0.1	0.161934
7.340017	0.1	0.159699
7.341683	0.1	0.157561
7.343350	0.1	0.155638
7.345017	0.1	0.153515
7.346683	0.1	0.151205
7.348350	0.1	0.149449
7.350017	0.1	0.148946
7.351683	0.1	0.149426
7.353350	0.1	0.149929
7.355017	0.1	0.150111
7.356683	0.1	0.150474
7.358350	0.1	0.151121
7.360017	0.1	0.151363
7.361683	0.1	0.150548
7.363350	0.1	0.148914
7.365017	0.1	0.147698
7.366683	0.1	0.148015
7.368350	0.1	0.149896
7.370017	0.1	0.152513
7.371683	0.1	0.154646
7.373350	0.1	0.155144
7.375017	0.1	0.153738
7.376683	0.1	0.151251
7.378350	0.1	0.148956
7.380017	0.1	0.148048
7.381683	0.1	0.149184
7.383350	0.1	0.151857
7.385017	0.1	0.154651
7.386683	0.1	0.156360
7.388350	0.1	0.156611
7.390017	0.1	0.155601
7.391683	0.1	0.153803
7.393350	0.1	0.152071
7.395017	0.1	0.151470
7.396683	0.1	0.152420
7.398350	0.1	0.154055
7.400017	0.1	0.154926
7.401683	0.1	0.154180
7.403350	0.1	0.152020
7.405017	0.1	0.149300
7.406683	0.1	0.147079
7.408350	0.1	0.146450
7.410017	0.1	0.147908
7.411683	0.1	0.150674
7.413350	0.1	0.153626
7.415017	0.1	0.156169
7.416683	0.1	0.157757
7.418350	0.1	0.157752
7.420017	0.1	0.156313
7.421683	0.1	0.154488
7.423350	0.1	0.153268
7.425017	0.1	0.152816
7.426683	0.1	0.152509
7.428350	0.1	0.151643
7.430017	0.1	0.150008
7.431683	0.1	0.147820
7.433350	0.1	0.145538
7.435017	0.1	0.143922
7.436683	0.1	0.143875
7.438350	0.1	0.145589
7.440017	0.1	0.147969
7.441683	0.1	0.149608
7.443350	0.1	0.150003
7.445017	0.1	0.149249
7.446683	0.1	0.147494
7.448350	0.1	0.145328
7.450017	0.1	0.143610
7.451683	0.1	0.142674
7.453350	0.1	0.142213
7.455017	0.1	0.141733
7.456683	0.1	0.141002
7.458350	0.1	0.140099
7.460017	0.1	0.139293
7.461683	0.1	0.138944
7.463350	0.1	0.139219
7.465017	0.1	0.140015
7.466683	0.1	0.141249
7.468350	0.1	0.142842
7.470017	0.1	0.144560
7.471683	0.1	0.145836
7.473350	0.1	0.145948
7.475017	0.1	0.144714
7.476683	0.1	0.142739
7.478350	0.1	0.140965
7.480017	0.1	0.140136
7.481683	0.1	0.140178
7.483350	0.1	0.140336
7.485017	0.1	0.140131
7.486683	0.1	0.139666
7.488350	0.1	0.138897
7.490017	0.1	0.137729
7.491683	0.1	0.136751
7.493350	0.1	0.137193
7.495017	0.1	0.139764
7.496683	0.1	0.143657
7.498350	0.1	0.146921
7.500017	0.1	0.147740
7.501683	0.1	0.145324
7.503350	0.1	0.140131
7.505017	0.1	0.133868
7.506683	0.1	0.128895
7.508350	0.1	0.127000
7.510017	0.1	0.128383
7.511683	0.1	0.131777
7.513350	0.1	0.135708
7.515017	0.1	0.139368
7.516683	0.1	0.142166
7.518350	0.1	0.143321
7.520017	0.1	0.142599
7.521683	0.1	0.140849
7.523350	0.1	0.139298
7.525017	0.1	0.138590
7.526683	0.1	0.138460
7.528350	0.1	0.138306
7.530017	0.1	0.138087
7.531683	0.1	0.138613
7.533350	0.1	0.140499
7.535017	0.1	0.143200
7.536683	0.1	0.145407
7.538350	0.1	0.146031
7.540017	0.1	0.144932
7.541683	0.1	0.143130
7.543350	0.1	0.142073
7.545017	0.1	0.142553
7.546683	0.1	0.144285
7.548350	0.1	0.146152
7.550017	0.1	0.147182
7.551683	0.1	0.147722
7.553350	0.1	0.148979
7.555017	0.1	0.151200
7.556683	0.1	0.153184
7.558350	0.1	0.153612
7.560017	0.1	0.152262
7.561683	0.1	0.150204
7.563350	0.1	0.148937
7.565017	0.1	0.149002
7.566683	0.1	0.149803
7.568350	0.1	0.150921
7.570017	0.1	0.152458
7.571683	0.1	0.153841
7.573350	0.1	0.154059
7.575017	0.1	0.153338
7.576683	0.1	0.153049
7.578350	0.1	0.154101
7.580017	0.1	0.156565
7.581683	0.1	0.160118
7.583350	0.1	0.164141
7.585017	0.1	0.167619
7.586683	0.1	0.169687
7.588350	0.1	0.170525
7.590017	0.1	0.171042
7.591683	0.1	0.171331
7.593350	0.1	0.170651
7.595017	0.1	0.168937
7.596683	0.1	0.166842
7.598350	0.1	0.164737
7.600017	0.1	0.162409
7.601683	0.1	0.159587
7.603350	0.1	0.156597
7.605017	0.1	0.154441
7.606683	0.1	0.153934
7.608350	0.1	0.155177
7.610017	0.1	0.158036
7.611683	0.1	0.162479
7.613350	0.1	0.168253
7.615017	0.1	0.174618
7.616683	0.1	0.180439
7.618350	0.1	0.184802
7.620017	0.1	0.187382
7.621683	0.1	0.187941
7.623350	0.1	0.186209
7.625017	0.1	0.182525
7.626683	0.1	0.177813
7.628350	0.1	0.173301
7.630017	0.1	0.170330
7.631683	0.1	0.169561
7.633350	0.1	0.170330
7.635017	0.1	0.171377
7.636683	0.1	0.171755
7.638350	0.1	0.171051
7.640017	0.1	0.169645
7.641683	0.1	0.168616
7.643350	0.1	0.168881
7.645017	0.1	0.170427
7.646683	0.1	0.172546
7.648350	0.1	0.174651
7.650017	0.1	0.176355
7.651683	0.1	0.177389
7.653350	0.1	0.177934
7.655017	0.1	0.178278
7.656683	0.1	0.178167
7.658350	0.1	0.177175
7.660017	0.1	0.175638
7.661683	0.1	0.174991
7.663350	0.1	0.176439
7.665017	0.1	0.179666
7.666683	0.1	0.183498
7.668350	0.1	0.187247
7.670017	0.1	0.190800
7.671683	0.1	0.193762
7.673350	0.1	0.194982
7.675017	0.1	0.193152
7.676683	0.1	0.188006
7.678350	0.1	0.181012
7.680017	0.1	0.174493
7.681683	0.1	0.169915
7.683350	0.1	0.167480
7.685017	0.1	0.166921
7.686683	0.1	0.167955
7.688350	0.1	0.170097
7.690017	0.1	0.172555
7.691683	0.1	0.174358
7.693350	0.1	0.174749
7.695017	0.1	0.173845
7.696683	0.1	0.172639
7.698350	0.1	0.171964
7.700017	0.1	0.172067
7.701683	0.1	0.172886
7.703350	0.1	0.174032
7.705017	0.1	0.175047
7.706683	0.1	0.175876
7.708350	0.1	0.176439
7.710017	0.1	0.176285
7.711683	0.1	0.175168
7.713350	0.1	0.173487
7.715017	0.1	0.171829
7.716683	0.1	0.170567
7.718350	0.1	0.169929
7.720017	0.1	0.169822
7.721683	0.1	0.169473
7.723350	0.1	0.168225
7.725017	0.1	0.166483
7.726683	0.1	0.165333
7.728350	0.1	0.165408
7.730017	0.1	0.166250
7.731683	0.1	0.166954
7.733350	0.1	0.167340
7.735017	0.1	0.167913
7.736683	0.1	0.169026
7.738350	0.1	0.170600
7.740017	0.1	0.171904
7.741683	0.1	0.171913
7.743350	0.1	0.170488
7.745017	0.1	0.168500
7.746683	0.1	0.166865
7.748350	0.1	0.166283
7.750017	0.1	0.167163
7.751683	0.1	0.169212
7.753350	0.1	0.171647
7.755017	0.1	0.173473
7.756683	0.1	0.173873
7.758350	0.1	0.173068
7.760017	0.1	0.171987
7.761683	0.1	0.171238
7.763350	0.1	0.170846
7.765017	0.1	0.170460
7.766683	0.1	0.169799
7.768350	0.1	0.169072
7.770017	0.1	0.168616
7.771683	0.1	0.168514
7.773350	0.1	0.168658
7.775017	0.1	0.168649
7.776683	0.1	0.167950
7.778350	0.1	0.166651
7.780017	0.1	0.165449
7.781683	0.1	0.165044
7.783350	0.1	0.165841
7.785017	0.1	0.167526
7.786683	0.1	0.169049
7.788350	0.1	0.169724
7.790017	0.1	0.169934
7.791683	0.1	0.170302
7.793350	0.1	0.170982
7.795017	0.1	0.171964
7.796683	0.1	0.173408
7.798350	0.1	0.175065
7.800017	0.1	0.175941
7.801683	0.1	0.175056
7.803350	0.1	0.172658
7.805017	0.1	0.170250
7.806683	0.1	0.169100
7.808350	0.1	0.169133
7.810017	0.1	0.169603
7.811683	0.1	0.169962
7.813350	0.1	0.169817
7.815017	0.1	0.169096
7.816683	0.1	0.168337
7.818350	0.1	0.168290
7.820017	0.1	0.169417
7.821683	0.1	0.171587
7.823350	0.1	0.174074
7.825017	0.1	0.176057
7.826683	0.1	0.177086
7.828350	0.1	0.177249
7.830017	0.1	0.176821
7.831683	0.1	0.175717
7.833350	0.1	0.173780
7.835017	0.1	0.171475
7.836683	0.1	0.169766
7.838350	0.1	0.169557
7.840017	0.1	0.171280
7.841683	0.1	0.174460
7.843350	0.1	0.177734
7.845017	0.1	0.180020
7.846683	0.1	0.181389
7.848350	0.1	0.182539
7.850017	0.1	0.183838
7.851683	0.1	0.185175
7.853350	0.1	0.186251
7.855017	0.1	0.186851
7.856683	0.1	0.187024
7.858350	0.1	0.186977
7.860017	0.1	0.187266
7.861683	0.1	0.188756
7.863350	0.1	0.191508
7.865017	0.1	0.194185
7.866683	0.1	0.195359
7.868350	0.1	0.194735
7.870017	0.1	0.193040
7.871683	0.1	0.191294
7.873350	0.1	0.190125
7.875017	0.1	0.189655
7.876683	0.1	0.189967
7.878350	0.1	0.191391
7.880017	0.1	0.194134
7.881683	0.1	0.197720
7.883350	0.1	0.200626
7.885017	0.1	0.201017
7.886683	0.1	0.198209
7.888350	0.1	0.193361
7.890017	0.1	0.188872
7.891683	0.1	0.186861
7.893350	0.1	0.187834
7.895017	0.1	0.190716
7.896683	0.1	0.193864
7.898350	0.1	0.196253
7.900017	0.1	0.197776
7.901683	0.1	0.198223
7.903350	0.1	0.197156
7.905017	0.1	0.194735
7.906683	0.1	0.191825
7.908350	0.1	0.189277
7.910017	0.1	0.187764
7.911683	0.1	0.188006
7.913350	0.1	0.190265
7.915017	0.1	0.193724
7.916683	0.1	0.197003
7.918350	0.1	0.198996
7.920017	0.1	0.198986
7.921683	0.1	0.196537
7.923350	0.1	0.191568
7.925017	0.1	0.184784
7.926683	0.1	0.177920
7.928350	0.1	0.172951
7.930017	0.1	0.171098
7.931683	0.1	0.172700
7.933350	0.1	0.176956
7.935017	0.1	0.181766
7.936683	0.1	0.184942
7.938350	0.1	0.185659
7.940017	0.1	0.184635
7.941683	0.1	0.183331
7.943350	0.1	0.182674
7.945017	0.1	0.182372
7.946683	0.1	0.181813
7.948350	0.1	0.181240
7.950017	0.1	0.181147
7.951683	0.1	0.181436
7.953350	0.1	0.181785
7.955017	0.1	0.181855
7.956683	0.1	0.181110
7.958350	0.1	0.179582
7.960017	0.1	0.178288
7.961683	0.1	0.178074
7.963350	0.1	0.178684
7.965017	0.1	0.179447
7.966683	0.1	0.180290
7.968350	0.1	0.181389
7.970017	0.1	0.182297
7.971683	0.1	0.182176
7.973350	0.1	0.180742
7.975017	0.1	0.178590
7.976683	0.1	0.176816
7.978350	0.1	0.176476
7.980017	0.1	0.178153
7.981683	0.1	0.181464
7.983350	0.1	0.185212
7.985017	0.1	0.188118
7.986683	0.1	0.189189
7.988350	0.1	0.187950
7.990017	0.1	0.184653
7.991683	0.1	0.180132
7.993350	0.1	0.175233
7.995017	0.1	0.170516
7.996683	0.1	0.166576
7.998350	0.1	0.164239
8.000017	0.1	0.163978
8.001683	0.1	0.165203
8.003350	0.1	0.166595
8.005017	0.1	0.167494
8.006683	0.1	0.168672
8.008350	0.1	0.171149
8.010017	0.1	0.174590
8.011683	0.1	0.177776
8.013350	0.1	0.179992
8.015017	0.1	0.181212
8.016683	0.1	0.181710
8.018350	0.1	0.181766
8.020017	0.1	0.181501
8.021683	0.1	0.181026
8.023350	0.1	0.180416
8.025017	0.1	0.179466
8.026683	0.1	0.178083
8.028350	0.1	0.176718
8.030017	0.1	0.175880
8.031683	0.1	0.175629
8.033350	0.1	0.175713
8.035017	0.1	0.175843
8.036683	0.1	0.175773
8.038350	0.1	0.175317
8.040017	0.1	0.174595
8.041683	0.1	0.174106
8.043350	0.1	0.174106
8.045017	0.1	0.174395
8.046683	0.1	0.174684
8.048350	0.1	0.175023
8.050017	0.1	0.175899
8.051683	0.1	0.177752
8.053350	0.1	0.180239
8.055017	0.1	0.182283
8.056683	0.1	0.183037
8.058350	0.1	0.182516
8.060017	0.1	0.181431
8.061683	0.1	0.180667
8.063350	0.1	0.180854
8.065017	0.1	0.182069
8.066683	0.1	0.183606
8.068350	0.1	0.184458
8.070017	0.1	0.184202
8.071683	0.1	0.183047
8.073350	0.1	0.181124
8.075017	0.1	0.178399
8.076683	0.1	0.175126
8.078350	0.1	0.171945
8.080017	0.1	0.169314
8.081683	0.1	0.167391
8.083350	0.1	0.166642
8.085017	0.1	0.167834
8.086683	0.1	0.170805
8.088350	0.1	0.173971
8.090017	0.1	0.175810
8.091683	0.1	0.176164
8.093350	0.1	0.176062
8.095017	0.1	0.176714
8.096683	0.1	0.178493
8.098350	0.1	0.180756
8.100017	0.1	0.182423
8.101683	0.1	0.182600
8.103350	0.1	0.181324
8.105017	0.1	0.179620
8.106683	0.1	0.178427
8.108350	0.1	0.177659
8.110017	0.1	0.176816
8.111683	0.1	0.176006
8.113350	0.1	0.175918
8.115017	0.1	0.177221
8.116683	0.1	0.179918
8.118350	0.1	0.183173
8.120017	0.1	0.185841
8.121683	0.1	0.187331
8.123350	0.1	0.187950
8.125017	0.1	0.188383
8.126683	0.1	0.189058
8.128350	0.1	0.190027
8.130017	0.1	0.191000
8.131683	0.1	0.191578
8.133350	0.1	0.191587
8.135017	0.1	0.190954
8.136683	0.1	0.189799
8.138350	0.1	0.188579
8.140017	0.1	0.187801
8.141683	0.1	0.187764
8.143350	0.1	0.188313
8.145017	0.1	0.189063
8.146683	0.1	0.189920
8.148350	0.1	0.190800
8.150017	0.1	0.191214
8.151683	0.1	0.190889
8.153350	0.1	0.190213
8.155017	0.1	0.189869
8.156683	0.1	0.190539
8.158350	0.1	0.192481
8.160017	0.1	0.195261
8.161683	0.1	0.197822
8.163350	0.1	0.198954
8.165017	0.1	0.198223
8.166683	0.1	0.196151
8.168350	0.1	0.193585
8.170017	0.1	0.191359
8.171683	0.1	0.189994
8.173350	0.1	0.189599
8.175017	0.1	0.190190
8.176683	0.1	0.191750
8.178350	0.1	0.194102
8.180017	0.1	0.196714
8.181683	0.1	0.198814
8.183350	0.1	0.200141
8.185017	0.1	0.201133
8.186683	0.1	0.201981
8.188350	0.1	0.202120
8.190017	0.1	0.200821
8.191683	0.1	0.197971
8.193350	0.1	0.194483
8.195017	0.1	0.191722
8.196683	0.1	0.190241
8.198350	0.1	0.189529
8.200017	0.1	0.188891
8.201683	0.1	0.188448
8.203350	0.1	0.188923
8.205017	0.1	0.190241
8.206683	0.1	0.191075
8.208350	0.1	0.190455
8.210017	0.1	0.189114
8.211683	0.1	0.188616
8.213350	0.1	0.189752
8.215017	0.1	0.192011
8.216683	0.1	0.193943
8.218350	0.1	0.194102
8.220017	0.1	0.192197
8.221683	0.1	0.189147
8.223350	0.1	0.186348
8.225017	0.1	0.185031
8.226683	0.1	0.185650
8.228350	0.1	0.187471
8.230017	0.1	0.189031
8.231683	0.1	0.189282
8.233350	0.1	0.188448
8.235017	0.1	0.187713
8.236683	0.1	0.188099
8.238350	0.1	0.189859
8.240017	0.1	0.192267
8.241683	0.1	0.193934
8.243350	0.1	0.194083
8.245017	0.1	0.193329
8.246683	0.1	0.192798
8.248350	0.1	0.193077
8.250017	0.1	0.194190
8.251683	0.1	0.195866
8.253350	0.1	0.197589
8.255017	0.1	0.198511
8.256683	0.1	0.197985
8.258350	0.1	0.196402
8.260017	0.1	0.194851
8.261683	0.1	0.193883
8.263350	0.1	0.193384
8.265017	0.1	0.193240
8.266683	0.1	0.193468
8.268350	0.1	0.193827
8.270017	0.1	0.193445
8.271683	0.1	0.191000
8.273350	0.1	0.186157
8.275017	0.1	0.180583
8.276683	0.1	0.176919
8.278350	0.1	0.176858
8.280017	0.1	0.180444
8.281683	0.1	0.186404
8.283350	0.1	0.192747
8.285017	0.1	0.197855
8.286683	0.1	0.201240
8.288350	0.1	0.203182
8.290017	0.1	0.204006
8.291683	0.1	0.203624
8.293350	0.1	0.201822
8.295017	0.1	0.199140
8.296683	0.1	0.197068
8.298350	0.1	0.196784
8.300017	0.1	0.198069
8.301683	0.1	0.199764
8.303350	0.1	0.200830
8.305017	0.1	0.200882
8.306683	0.1	0.200258
8.308350	0.1	0.199801
8.310017	0.1	0.200165
8.311683	0.1	0.201403
8.313350	0.1	0.203033
8.315017	0.1	0.204332
8.316683	0.1	0.204952
8.318350	0.1	0.204919
8.320017	0.1	0.203955
8.321683	0.1	0.201887
8.323350	0.1	0.199554
8.325017	0.1	0.198069
8.326683	0.1	0.197627
8.328350	0.1	0.197794
8.330017	0.1	0.198046
8.331683	0.1	0.197822
8.333350	0.1	0.196905
8.335017	0.1	0.195913
8.336683	0.1	0.195885
8.338350	0.1	0.197217
8.340017	0.1	0.199177
8.341683	0.1	0.200700
8.343350	0.1	0.201371
8.345017	0.1	0.201408
8.346683	0.1	0.201100
8.348350	0.1	0.200705
8.350017	0.1	0.201114
8.351683	0.1	0.203494
8.353350	0.1	0.207662
8.355017	0.1	0.211629
8.356683	0.1	0.213282
8.358350	0.1	0.212239
8.360017	0.1	0.210078
8.361683	0.1	0.209040
8.363350	0.1	0.210158
8.365017	0.1	0.212444
8.366683	0.1	0.214232
8.368350	0.1	0.214847
8.370017	0.1	0.214558
8.371683	0.1	0.213622
8.373350	0.1	0.211950
8.375017	0.1	0.209897
8.376683	0.1	0.208621
8.378350	0.1	0.209198
8.380017	0.1	0.211848
8.381683	0.1	0.215839
8.383350	0.1	0.219611
8.385017	0.1	0.221762
8.386683	0.1	0.222046
8.388350	0.1	0.221040
8.390017	0.1	0.219401
8.391683	0.1	0.217673
8.393350	0.1	0.216435
8.395017	0.1	0.216286
8.396683	0.1	0.217250
8.398350	0.1	0.218446
8.400017	0.1	0.218907
8.401683	0.1	0.218577
8.403350	0.1	0.218377
8.405017	0.1	0.219275
8.406683	0.1	0.221254
8.408350	0.1	0.223280
8.410017	0.1	0.224384
8.411683	0.1	0.224588
8.413350	0.1	0.224281
8.415017	0.1	0.223489
8.416683	0.1	0.222488
8.418350	0.1	0.222134
8.420017	0.1	0.223042
8.421683	0.1	0.225035
8.423350	0.1	0.227382
8.425017	0.1	0.229306
8.426683	0.1	0.230549
8.428350	0.1	0.231243
8.430017	0.1	0.231066
8.431683	0.1	0.229320
8.433350	0.1	0.225976
8.435017	0.1	0.222051
8.436683	0.1	0.218744
8.438350	0.1	0.216598
8.440017	0.1	0.215550
8.441683	0.1	0.215308
8.443350	0.1	0.215671
8.445017	0.1	0.216705
8.446683	0.1	0.218265
8.448350	0.1	0.219396
8.450017	0.1	0.218814
8.451683	0.1	0.216505
8.453350	0.1	0.214046
8.455017	0.1	0.212556
8.456683	0.1	0.211746
8.458350	0.1	0.210796
8.460017	0.1	0.209045
8.461683	0.1	0.206269
8.463350	0.1	0.202949
8.465017	0.1	0.200160
8.466683	0.1	0.199024
8.468350	0.1	0.200253
8.470017	0.1	0.204090
8.471683	0.1	0.210209
8.473350	0.1	0.217119
8.475017	0.1	0.222316
8.476683	0.1	0.224099
8.478350	0.1	0.223038
8.480017	0.1	0.220896
8.481683	0.1	0.218856
8.483350	0.1	0.217119
8.485017	0.1	0.215233
8.486683	0.1	0.212826
8.488350	0.1	0.210176
8.490017	0.1	0.207475
8.491683	0.1	0.204425
8.493350	0.1	0.201184
8.495017	0.1	0.198591
8.496683	0.1	0.197366
8.498350	0.1	0.197859
8.500017	0.1	0.200230
8.501683	0.1	0.204048
8.503350	0.1	0.207927
8.505017	0.1	0.210279
8.506683	0.1	0.210227
8.508350	0.1	0.207797
8.510017	0.1	0.204281
8.511683	0.1	0.201939
8.513350	0.1	0.202111
8.515017	0.1	0.204002
8.516683	0.1	0.205864
8.518350	0.1	0.206628
8.520017	0.1	0.206353
8.521683	0.1	0.205822
8.523350	0.1	0.205939
8.525017	0.1	0.207070
8.526683	0.1	0.208733
8.528350	0.1	0.210144
8.530017	0.1	0.210949
8.531683	0.1	0.211545
8.533350	0.1	0.212570
8.535017	0.1	0.213985
8.536683	0.1	0.215126
8.538350	0.1	0.215569
8.540017	0.1	0.215173
8.541683	0.1	0.213473
8.543350	0.1	0.209915
8.545017	0.1	0.204938
8.546683	0.1	0.200211
8.548350	0.1	0.197263
8.550017	0.1	0.196886
8.551683	0.1	0.199559
8.553350	0.1	0.204914
8.555017	0.1	0.211499
8.556683	0.1	0.217641
8.558350	0.1	0.221995
8.560017	0.1	0.223820
8.561683	0.1	0.223378
8.563350	0.1	0.221482
8.565017	0.1	0.218996
8.566683	0.1	0.216616
8.568350	0.1	0.214586
8.570017	0.1	0.212733
8.571683	0.1	0.211019
8.573350	0.1	0.209776
8.575017	0.1	0.209380
8.576683	0.1	0.209766
8.578350	0.1	0.210223
8.580017	0.1	0.210260
8.581683	0.1	0.210283
8.583350	0.1	0.210712
8.585017	0.1	0.211233
8.586683	0.1	0.211168
8.588350	0.1	0.210195
8.590017	0.1	0.208593
8.591683	0.1	0.206935
8.593350	0.1	0.205585
8.595017	0.1	0.204551
8.596683	0.1	0.203708
8.598350	0.1	0.202921
8.600017	0.1	0.202083
8.601683	0.1	0.201566
8.603350	0.1	0.202241
8.605017	0.1	0.204681
8.606683	0.1	0.208830
8.608350	0.1	0.214176
8.610017	0.1	0.219601
8.611683	0.1	0.223950
8.613350	0.1	0.227168
8.615017	0.1	0.230069
8.616683	0.1	0.233245
8.618350	0.1	0.236579
8.620017	0.1	0.239541
8.621683	0.1	0.241380
8.623350	0.1	0.241143
8.625017	0.1	0.238167
8.626683	0.1	0.232840
8.628350	0.1	0.226540
8.630017	0.1	0.220714
8.631683	0.1	0.216258
8.633350	0.1	0.213515
8.635017	0.1	0.212602
8.636683	0.1	0.213240
8.638350	0.1	0.214828
8.640017	0.1	0.216961
8.641683	0.1	0.219205
8.643350	0.1	0.220709
8.645017	0.1	0.220924
8.646683	0.1	0.220039
8.648350	0.1	0.218544
8.650017	0.1	0.217198
8.651683	0.1	0.216886
8.653350	0.1	0.217850
8.655017	0.1	0.219480
8.656683	0.1	0.221212
8.658350	0.1	0.223024
8.660017	0.1	0.224989
8.661683	0.1	0.226987
8.663350	0.1	0.228421
8.665017	0.1	0.228402
8.666683	0.1	0.226884
8.668350	0.1	0.224975
8.670017	0.1	0.223736
8.671683	0.1	0.223373
8.673350	0.1	0.223676
8.675017	0.1	0.224477
8.676683	0.1	0.225534
8.678350	0.1	0.226367
8.680017	0.1	0.226614
8.681683	0.1	0.226330
8.683350	0.1	0.225469
8.685017	0.1	0.223690
8.686683	0.1	0.221431
8.688350	0.1	0.220202
8.690017	0.1	0.221189
8.691683	0.1	0.224151
8.693350	0.1	0.227713
8.695017	0.1	0.230465
8.696683	0.1	0.231680
8.698350	0.1	0.231084
8.700017	0.1	0.228677
8.701683	0.1	0.225198
8.703350	0.1	0.222079
8.705017	0.1	0.220560
8.706683	0.1	0.220886
8.708350	0.1	0.222065
8.710017	0.1	0.222549
8.711683	0.1	0.221594
8.713350	0.1	0.219643
8.715017	0.1	0.217315
8.716683	0.1	0.214675
8.718350	0.1	0.211629
8.720017	0.1	0.208379
8.721683	0.1	0.205329
8.723350	0.1	0.202851
8.725017	0.1	0.201431
8.726683	0.1	0.201864
8.728350	0.1	0.204747
8.730017	0.1	0.209571
8.731683	0.1	0.214581
8.733350	0.1	0.217711
8.735017	0.1	0.218083
8.736683	0.1	0.216523
8.738350	0.1	0.214344
8.740017	0.1	0.212239
8.741683	0.1	0.210293
8.743350	0.1	0.208477
8.745017	0.1	0.206735
8.746683	0.1	0.204830
8.748350	0.1	0.202614
8.750017	0.1	0.200532
8.751683	0.1	0.199331
8.753350	0.1	0.199415
8.755017	0.1	0.200584
8.756683	0.1	0.202451
8.758350	0.1	0.204914
8.760017	0.1	0.207983
8.761683	0.1	0.211257
8.763350	0.1	0.213897
8.765017	0.1	0.215443
8.766683	0.1	0.216132
8.768350	0.1	0.216323
8.770017	0.1	0.216402
8.771683	0.1	0.216793
8.773350	0.1	0.217734
8.775017	0.1	0.219122
8.776683	0.1	0.220272
8.778350	0.1	0.220328
8.780017	0.1	0.219266
8.781683	0.1	0.217850
8.783350	0.1	0.216351
8.785017	0.1	0.213999
8.786683	0.1	0.210423
8.788350	0.1	0.206889
8.790017	0.1	0.205063
8.791683	0.1	0.205268
8.793350	0.1	0.206591
8.795017	0.1	0.207825
8.796683	0.1	0.208193
8.798350	0.1	0.207899
8.800017	0.1	0.208160
8.801683	0.1	0.209999
8.803350	0.1	0.213305
8.805017	0.1	0.217073
8.806683	0.1	0.219694
8.808350	0.1	0.219531
8.810017	0.1	0.216421
8.811683	0.1	0.212113
8.813350	0.1	0.208863
8.815017	0.1	0.208030
8.816683	0.1	0.209934
8.818350	0.1	0.213813
8.820017	0.1	0.218041
8.821683	0.1	0.221184
8.823350	0.1	0.222647
8.825017	0.1	0.222144
8.826683	0.1	0.219606
8.828350	0.1	0.215909
8.830017	0.1	0.212714
8.831683	0.1	0.211424
8.833350	0.1	0.212681
8.835017	0.1	0.216197
8.836683	0.1	0.220560
8.838350	0.1	0.224081
8.840017	0.1	0.225822
8.841683	0.1	0.225538
8.843350	0.1	0.223434
8.845017	0.1	0.220179
8.846683	0.1	0.216831
8.848350	0.1	0.214470
8.850017	0.1	0.213557
8.851683	0.1	0.213990
8.853350	0.1	0.215438
8.855017	0.1	0.217152
8.856683	0.1	0.218377
8.858350	0.1	0.219229
8.860017	0.1	0.220430
8.861683	0.1	0.222451
8.863350	0.1	0.225320
8.865017	0.1	0.228728
8.866683	0.1	0.231909
8.868350	0.1	0.233846
8.870017	0.1	0.233804
8.871683	0.1	0.231937
8.873350	0.1	0.229306
8.875017	0.1	0.227024
8.876683	0.1	0.225464
8.878350	0.1	0.224719
8.880017	0.1	0.225250
8.881683	0.1	0.227271
8.883350	0.1	0.230256
8.885017	0.1	0.233436
8.886683	0.1	0.236342
8.888350	0.1	0.238931
8.890017	0.1	0.241338
8.891683	0.1	0.243350
8.893350	0.1	0.244435
8.895017	0.1	0.244332
8.896683	0.1	0.243378
8.898350	0.1	0.242153
8.900017	0.1	0.240807
8.901683	0.1	0.239122
8.903350	0.1	0.237208
8.905017	0.1	0.235755
8.906683	0.1	0.235587
8.908350	0.1	0.236924
8.910017	0.1	0.239201
8.911683	0.1	0.241469
8.913350	0.1	0.242912
8.915017	0.1	0.243280
8.916683	0.1	0.242949
8.918350	0.1	0.242260
8.920017	0.1	0.240952
8.921683	0.1	0.238717
8.923350	0.1	0.235862
8.925017	0.1	0.233003
8.926683	0.1	0.230591
8.928350	0.1	0.228900
8.930017	0.1	0.228202
8.931683	0.1	0.228588
8.933350	0.1	0.229739
8.935017	0.1	0.231001
8.936683	0.1	0.231755
8.938350	0.1	0.231741
8.940017	0.1	0.231313
8.941683	0.1	0.231168
8.943350	0.1	0.231406
8.945017	0.1	0.231583
8.946683	0.1	0.231545
8.948350	0.1	0.231685
8.950017	0.1	0.232519
8.951683	0.1	0.233953
8.953350	0.1	0.234926
8.955017	0.1	0.234433
8.956683	0.1	0.232779
8.958350	0.1	0.231219
8.960017	0.1	0.230446
8.961683	0.1	0.230069
8.963350	0.1	0.229557
8.965017	0.1	0.229026
8.966683	0.1	0.228658
8.968350	0.1	0.228086
8.970017	0.1	0.227178
8.971683	0.1	0.226754
8.973350	0.1	0.227503
8.975017	0.1	0.228705
8.976683	0.1	0.228989
8.978350	0.1	0.227862
8.980017	0.1	0.226041
8.981683	0.1	0.224761
8.983350	0.1	0.224700
8.985017	0.1	0.225343
8.986683	0.1	0.225487
8.988350	0.1	0.224407
8.990017	0.1	0.222549
8.991683	0.1	0.220872
8.993350	0.1	0.219792
8.995017	0.1	0.219210
8.996683	0.1	0.219140
8.998350	0.1	0.219303
9.000017	0.1	0.218800
9.001683	0.1	0.216980
9.003350	0.1	0.214321
9.005017	0.1	0.212132
9.006683	0.1	0.211545
9.008350	0.1	0.212858
9.010017	0.1	0.215871
9.011683	0.1	0.220109
9.013350	0.1	0.224300
9.015017	0.1	0.226656
9.016683	0.1	0.226367
9.018350	0.1	0.224137
9.020017	0.1	0.221361
9.021683	0.1	0.219466
9.023350	0.1	0.219592
9.025017	0.1	0.221906
9.026683	0.1	0.225194
9.028350	0.1	0.227755
9.030017	0.1	0.228640
9.031683	0.1	0.227597
9.033350	0.1	0.224700
9.035017	0.1	0.220751
9.036683	0.1	0.217194
9.038350	0.1	0.215136
9.040017	0.1	0.214744
9.041683	0.1	0.215196
9.043350	0.1	0.215182
9.045017	0.1	0.214279
9.046683	0.1	0.213669
9.048350	0.1	0.214698
9.050017	0.1	0.217222
9.051683	0.1	0.220272
9.053350	0.1	0.223499
9.055017	0.1	0.227056
9.056683	0.1	0.230549
9.058350	0.1	0.233278
9.060017	0.1	0.235275
9.061683	0.1	0.236891
9.063350	0.1	0.237771
9.065017	0.1	0.237478
9.066683	0.1	0.236300
9.068350	0.1	0.234754
9.070017	0.1	0.233124
9.071683	0.1	0.231708
9.073350	0.1	0.230763
9.075017	0.1	0.230414
9.076683	0.1	0.230842
9.078350	0.1	0.232114
9.080017	0.1	0.233823
9.081683	0.1	0.235406
9.083350	0.1	0.236682
9.085017	0.1	0.237911
9.086683	0.1	0.239508
9.088350	0.1	0.241557
9.090017	0.1	0.243341
9.091683	0.1	0.243695
9.093350	0.1	0.242013
9.095017	0.1	0.238670
9.096683	0.1	0.234582
9.098350	0.1	0.230805
9.100017	0.1	0.228593
9.101683	0.1	0.229068
9.103350	0.1	0.232281
9.105017	0.1	0.236728
9.106683	0.1	0.240146
9.108350	0.1	0.241590
9.110017	0.1	0.242009
9.111683	0.1	0.242651
9.113350	0.1	0.244044
9.115017	0.1	0.246451
9.116683	0.1	0.249818
9.118350	0.1	0.253511
9.120017	0.1	0.256514
9.121683	0.1	0.257897
9.123350	0.1	0.257227
9.125017	0.1	0.254908
9.126683	0.1	0.251741
9.128350	0.1	0.248151
9.130017	0.1	0.244384
9.131683	0.1	0.240994
9.133350	0.1	0.238344
9.135017	0.1	0.236258
9.136683	0.1	0.234721
9.138350	0.1	0.234148
9.140017	0.1	0.234852
9.141683	0.1	0.236807
9.143350	0.1	0.239592
9.145017	0.1	0.242228
9.146683	0.1	0.243704
9.148350	0.1	0.243913
9.150017	0.1	0.243820
9.151683	0.1	0.244761
9.153350	0.1	0.247397
9.155017	0.1	0.251252
9.156683	0.1	0.255387
9.158350	0.1	0.259108
9.160017	0.1	0.261730
9.161683	0.1	0.262479
9.163350	0.1	0.261352
9.165017	0.1	0.259508
9.166683	0.1	0.258004
9.168350	0.1	0.256826
9.170017	0.1	0.255601
9.171683	0.1	0.254582
9.173350	0.1	0.254298
9.175017	0.1	0.254828
9.176683	0.1	0.255951
9.178350	0.1	0.257441
9.180017	0.1	0.259075
9.181683	0.1	0.260659
9.183350	0.1	0.261660
9.185017	0.1	0.260952
9.186683	0.1	0.257832
9.188350	0.1	0.253101
9.190017	0.1	0.248482
9.191683	0.1	0.245264
9.193350	0.1	0.243797
9.195017	0.1	0.243578
9.196683	0.1	0.243825
9.198350	0.1	0.244230
9.200017	0.1	0.245059
9.201683	0.1	0.246679
9.203350	0.1	0.249068
9.205017	0.1	0.251532
9.206683	0.1	0.253166
9.208350	0.1	0.253771
9.210017	0.1	0.253739
9.211683	0.1	0.253124
9.213350	0.1	0.251699
9.215017	0.1	0.249785
9.216683	0.1	0.248547
9.218350	0.1	0.249050
9.220017	0.1	0.250931
9.221683	0.1	0.252682
9.223350	0.1	0.253203
9.225017	0.1	0.252379
9.226683	0.1	0.250661
9.228350	0.1	0.248873
9.230017	0.1	0.247844
9.231683	0.1	0.247764
9.233350	0.1	0.248160
9.235017	0.1	0.248547
9.236683	0.1	0.249096
9.238350	0.1	0.250330
9.240017	0.1	0.252118
9.241683	0.1	0.253716
9.243350	0.1	0.254754
9.245017	0.1	0.255355
9.246683	0.1	0.255667
9.248350	0.1	0.256002
9.250017	0.1	0.256719
9.251683	0.1	0.257697
9.253350	0.1	0.258260
9.255017	0.1	0.257655
9.256683	0.1	0.255750
9.258350	0.1	0.253329
9.260017	0.1	0.251480
9.261683	0.1	0.250614
9.263350	0.1	0.250121
9.265017	0.1	0.249166
9.266683	0.1	0.247415
9.268350	0.1	0.245101
9.270017	0.1	0.242922
9.271683	0.1	0.241776
9.273350	0.1	0.242344
9.275017	0.1	0.244728
9.276683	0.1	0.248104
9.278350	0.1	0.250801
9.280017	0.1	0.251611
9.281683	0.1	0.251052
9.283350	0.1	0.250456
9.285017	0.1	0.249990
9.286683	0.1	0.248719
9.288350	0.1	0.246018
9.290017	0.1	0.242349
9.291683	0.1	0.238959
9.293350	0.1	0.237180
9.295017	0.1	0.237282
9.296683	0.1	0.238176
9.298350	0.1	0.238633
9.300017	0.1	0.238372
9.301683	0.1	0.237771
9.303350	0.1	0.237338
9.305017	0.1	0.237385
9.306683	0.1	0.237944
9.308350	0.1	0.239098
9.310017	0.1	0.241180
9.311683	0.1	0.244277
9.313350	0.1	0.247769
9.315017	0.1	0.250433
9.316683	0.1	0.251173
9.318350	0.1	0.249995
9.320017	0.1	0.248011
9.321683	0.1	0.246293
9.323350	0.1	0.245189
9.325017	0.1	0.244863
9.326683	0.1	0.245580
9.328350	0.1	0.247150
9.330017	0.1	0.249115
9.331683	0.1	0.251178
9.333350	0.1	0.253008
9.335017	0.1	0.254223
9.336683	0.1	0.254652
9.338350	0.1	0.254223
9.340017	0.1	0.252817
9.341683	0.1	0.250810
9.343350	0.1	0.249450
9.345017	0.1	0.249827
9.346683	0.1	0.251536
9.348350	0.1	0.253059
9.350017	0.1	0.253301
9.351683	0.1	0.252211
9.353350	0.1	0.250260
9.355017	0.1	0.247862
9.356683	0.1	0.245511
9.358350	0.1	0.243997
9.360017	0.1	0.244193
9.361683	0.1	0.246363
9.363350	0.1	0.249767
9.365017	0.1	0.253012
9.366683	0.1	0.255164
9.368350	0.1	0.256496
9.370017	0.1	0.257907
9.371683	0.1	0.259783
9.373350	0.1	0.261618
9.375017	0.1	0.262661
9.376683	0.1	0.262866
9.378350	0.1	0.262847
9.380017	0.1	0.263294
9.381683	0.1	0.264491
9.383350	0.1	0.266070
9.385017	0.1	0.267276
9.386683	0.1	0.267862
9.388350	0.1	0.268123
9.390017	0.1	0.268323
9.391683	0.1	0.268565
9.393350	0.1	0.269054
9.395017	0.1	0.270256
9.396683	0.1	0.272263
9.398350	0.1	0.274219
9.400017	0.1	0.275150
9.401683	0.1	0.275183
9.403350	0.1	0.275443
9.405017	0.1	0.276994
9.406683	0.1	0.280016
9.408350	0.1	0.283909
9.410017	0.1	0.287946
9.411683	0.1	0.291634
9.413350	0.1	0.294503
9.415017	0.1	0.295667
9.416683	0.1	0.293995
9.418350	0.1	0.289204
9.420017	0.1	0.282652
9.421683	0.1	0.276631
9.423350	0.1	0.272943
9.425017	0.1	0.271923
9.426683	0.1	0.272486
9.428350	0.1	0.273250
9.430017	0.1	0.273455
9.431683	0.1	0.272668
9.433350	0.1	0.270740
9.435017	0.1	0.268272
9.436683	0.1	0.266144
9.438350	0.1	0.264719
9.440017	0.1	0.263806
9.441683	0.1	0.262978
9.443350	0.1	0.262102
9.445017	0.1	0.261823
9.446683	0.1	0.262749
9.448350	0.1	0.264226
9.450017	0.1	0.264822
9.451683	0.1	0.264081
9.453350	0.1	0.263299
9.455017	0.1	0.264207
9.456683	0.1	0.266992
9.458350	0.1	0.270163
9.460017	0.1	0.272277
9.461683	0.1	0.273082
9.463350	0.1	0.273106
9.465017	0.1	0.272868
9.466683	0.1	0.272570
9.468350	0.1	0.272267
9.470017	0.1	0.271923
9.471683	0.1	0.271210
9.473350	0.1	0.269623
9.475017	0.1	0.266945
9.476683	0.1	0.263699
9.478350	0.1	0.260849
9.480017	0.1	0.258870
9.481683	0.1	0.257716
9.483350	0.1	0.257627
9.485017	0.1	0.258740
9.486683	0.1	0.260142
9.488350	0.1	0.260272
9.490017	0.1	0.258451
9.491683	0.1	0.255601
9.493350	0.1	0.253390
9.495017	0.1	0.252668
9.496683	0.1	0.252966
9.498350	0.1	0.253473
9.500017	0.1	0.253976
9.501683	0.1	0.254503
9.503350	0.1	0.254754
9.505017	0.1	0.254484
9.506683	0.1	0.254004
9.508350	0.1	0.253916
9.510017	0.1	0.254414
9.511683	0.1	0.255085
9.513350	0.1	0.255289
9.515017	0.1	0.254824
9.516683	0.1	0.254200
9.518350	0.1	0.254028
9.520017	0.1	0.254400
9.521683	0.1	0.254917
9.523350	0.1	0.254936
9.525017	0.1	0.253948
9.526683	0.1	0.252067
9.528350	0.1	0.250069
9.530017	0.1	0.248905
9.531683	0.1	0.249087
9.533350	0.1	0.250521
9.535017	0.1	0.252877
9.536683	0.1	0.255778
9.538350	0.1	0.258656
9.540017	0.1	0.260887
9.541683	0.1	0.262032
9.543350	0.1	0.261776
9.545017	0.1	0.259993
9.546683	0.1	0.256910
9.548350	0.1	0.253166
9.550017	0.1	0.249851
9.551683	0.1	0.248137
9.553350	0.1	0.248398
9.555017	0.1	0.249869
9.556683	0.1	0.251369
9.558350	0.1	0.252197
9.560017	0.1	0.252477
9.561683	0.1	0.252831
9.563350	0.1	0.253958
9.565017	0.1	0.256286
9.566683	0.1	0.259518
9.568350	0.1	0.262563
9.570017	0.1	0.264416
9.571683	0.1	0.264957
9.573350	0.1	0.264631
9.575017	0.1	0.263588
9.576683	0.1	0.261767
9.578350	0.1	0.259532
9.580017	0.1	0.257855
9.581683	0.1	0.257767
9.583350	0.1	0.259420
9.585017	0.1	0.261744
9.586683	0.1	0.263490
9.588350	0.1	0.264309
9.590017	0.1	0.264607
9.591683	0.1	0.264742
9.593350	0.1	0.264565
9.595017	0.1	0.263816
9.596683	0.1	0.262307
9.598350	0.1	0.259890
9.600017	0.1	0.256808
9.601683	0.1	0.253832
9.603350	0.1	0.251783
9.605017	0.1	0.251159
9.606683	0.1	0.252193
9.608350	0.1	0.254819
9.610017	0.1	0.258549
9.611683	0.1	0.262498
9.613350	0.1	0.265902
9.615017	0.1	0.268519
9.616683	0.1	0.270437
9.618350	0.1	0.271709
9.620017	0.1	0.272375
9.621683	0.1	0.272607
9.623350	0.1	0.272705
9.625017	0.1	0.273222
9.626683	0.1	0.274605
9.628350	0.1	0.276598
9.630017	0.1	0.278410
9.631683	0.1	0.279490
9.633350	0.1	0.279923
9.635017	0.1	0.280235
9.636683	0.1	0.280994
9.638350	0.1	0.282442
9.640017	0.1	0.284011
9.641683	0.1	0.284631
9.643350	0.1	0.283886
9.645017	0.1	0.282321
9.646683	0.1	0.280896
9.648350	0.1	0.280449
9.650017	0.1	0.281148
9.651683	0.1	0.282307
9.653350	0.1	0.283122
9.655017	0.1	0.283099
9.656683	0.1	0.282135
9.658350	0.1	0.280817
9.660017	0.1	0.279951
9.661683	0.1	0.279411
9.663350	0.1	0.278270
9.665017	0.1	0.276049
9.666683	0.1	0.273390
9.668350	0.1	0.271830
9.670017	0.1	0.272668
9.671683	0.1	0.275415
9.673350	0.1	0.277809
9.675017	0.1	0.278009
9.676683	0.1	0.276337
9.678350	0.1	0.274722
9.680017	0.1	0.274568
9.681683	0.1	0.275788
9.683350	0.1	0.277576
9.685017	0.1	0.278936
9.686683	0.1	0.278922
9.688350	0.1	0.277548
9.690017	0.1	0.276063
9.691683	0.1	0.275811
9.693350	0.1	0.277376
9.695017	0.1	0.280160
9.696683	0.1	0.282605
9.698350	0.1	0.283490
9.700017	0.1	0.282764
9.701683	0.1	0.280980
9.703350	0.1	0.278857
9.705017	0.1	0.277068
9.706683	0.1	0.275909
9.708350	0.1	0.275145
9.710017	0.1	0.274535
9.711683	0.1	0.274237
9.713350	0.1	0.274205
9.715017	0.1	0.273646
9.716683	0.1	0.271616
9.718350	0.1	0.267695
9.720017	0.1	0.262335
9.721683	0.1	0.256989
9.723350	0.1	0.253357
9.725017	0.1	0.252067
9.726683	0.1	0.252654
9.728350	0.1	0.254419
9.730017	0.1	0.256710
9.731683	0.1	0.258880
9.733350	0.1	0.260635
9.735017	0.1	0.262079
9.736683	0.1	0.263220
9.738350	0.1	0.263993
9.740017	0.1	0.264654
9.741683	0.1	0.265804
9.743350	0.1	0.267774
9.745017	0.1	0.270111
9.746683	0.1	0.271862
9.748350	0.1	0.272039
9.750017	0.1	0.270247
9.751683	0.1	0.267085
9.753350	0.1	0.263802
9.755017	0.1	0.261492
9.756683	0.1	0.260603
9.758350	0.1	0.261022
9.760017	0.1	0.262144
9.761683	0.1	0.263029
9.763350	0.1	0.263080
9.765017	0.1	0.262465
9.766683	0.1	0.261767
9.768350	0.1	0.261343
9.770017	0.1	0.260952
9.771683	0.1	0.260151
9.773350	0.1	0.258880
9.775017	0.1	0.257702
9.776683	0.1	0.257487
9.778350	0.1	0.258549
9.780017	0.1	0.260272
9.781683	0.1	0.261771
9.783350	0.1	0.262409
9.785017	0.1	0.262205
9.786683	0.1	0.262288
9.788350	0.1	0.263653
9.790017	0.1	0.265371
9.791683	0.1	0.265455
9.793350	0.1	0.263262
9.795017	0.1	0.260104
9.796683	0.1	0.257720
9.798350	0.1	0.256947
9.800017	0.1	0.257650
9.801683	0.1	0.258987
9.803350	0.1	0.259946
9.805017	0.1	0.260221
9.806683	0.1	0.260365
9.808350	0.1	0.260919
9.810017	0.1	0.261781
9.811683	0.1	0.262572
9.813350	0.1	0.263248
9.815017	0.1	0.264025
9.816683	0.1	0.265143
9.818350	0.1	0.266545
9.820017	0.1	0.267611
9.821683	0.1	0.267653
9.823350	0.1	0.266936
9.825017	0.1	0.266675
9.826683	0.1	0.267960
9.828350	0.1	0.270596
9.830017	0.1	0.273017
9.831683	0.1	0.273604
9.833350	0.1	0.272109
9.835017	0.1	0.269702
9.836683	0.1	0.268025
9.838350	0.1	0.268077
9.840017	0.1	0.269455
9.841683	0.1	0.270950
9.843350	0.1	0.271732
9.845017	0.1	0.271699
9.846683	0.1	0.271429
9.848350	0.1	0.271760
9.850017	0.1	0.273027
9.851683	0.1	0.274968
9.853350	0.1	0.276933
9.855017	0.1	0.278028
9.856683	0.1	0.277520
9.858350	0.1	0.275807
9.860017	0.1	0.274577
9.861683	0.1	0.275355
9.863350	0.1	0.277977
9.865017	0.1	0.280933
9.866683	0.1	0.282768
9.868350	0.1	0.283015
9.870017	0.1	0.282270
9.871683	0.1	0.281427
9.873350	0.1	0.280859
9.875017	0.1	0.280528
9.876683	0.1	0.280840
9.878350	0.1	0.282554
9.880017	0.1	0.285679
9.881683	0.1	0.288920
9.883350	0.1	0.290587
9.885017	0.1	0.289865
9.886683	0.1	0.287029
9.888350	0.1	0.283220
9.890017	0.1	0.280011
9.891683	0.1	0.278675
9.893350	0.1	0.279662
9.895017	0.1	0.282400
9.896683	0.1	0.285651
9.898350	0.1	0.288491
9.900017	0.1	0.290792
9.901683	0.1	0.292403
9.903350	0.1	0.292785
9.905017	0.1	0.291639
9.906683	0.1	0.289497
9.908350	0.1	0.287374
9.910017	0.1	0.285637
9.911683	0.1	0.283890
9.913350	0.1	0.282088
9.915017	0.1	0.280645
9.916683	0.1	0.279704
9.918350	0.1	0.279029
9.920017	0.1	0.278368
9.921683	0.1	0.277944
9.923350	0.1	0.278354
9.925017	0.1	0.279876
9.926683	0.1	0.282191
9.928350	0.1	0.284663
9.930017	0.1	0.286610
9.931683	0.1	0.287616
9.933350	0.1	0.288105
9.935017	0.1	0.289008
9.936683	0.1	0.290796
9.938350	0.1	0.293017
9.940017	0.1	0.294559
9.941683	0.1	0.294452
9.943350	0.1	0.292519
9.945017	0.1	0.289264
9.946683	0.1	0.285576
9.948350	0.1	0.282540
9.950017	0.1	0.280924
9.951683	0.1	0.280766
9.953350	0.1	0.281418
9.955017	0.1	0.281832
9.956683	0.1	0.281301
9.958350	0.1	0.280156
9.960017	0.1	0.279457
9.961683	0.1	0.279588
9.963350	0.1	0.279946
9.965017	0.1	0.279807
9.966683	0.1	0.278777
9.968350	0.1	0.276817
9.970017	0.1	0.274172
9.971683	0.1	0.271285
9.973350	0.1	0.268896
9.975017	0.1	0.267890
9.976683	0.1	0.268877
9.978350	0.1	0.271774
9.980017	0.1	0.275681
9.981683	0.1	0.279476
9.983350	0.1	0.282102
9.985017	0.1	0.282610
9.986683	0.1	0.280784
9.988350	0.1	0.277655
9.990017	0.1	0.274936
9.991683	0.1	0.274004
9.993350	0.1	0.275262
9.995017	0.1	0.278056
9.996683	0.1	0.281068
9.998350	0.1	0.282894
10.000017	0.1	0.282521
10.001683	0.1	0.279932
10.003350	0.1	0.276119
10.005017	0.1	0.272319
10.006683	0.1	0.269539
10.008350	0.1	0.268440
10.010017	0.1	0.268859
10.011683	0.1	0.269916
10.013350	0.1	0.271006
10.015017	0.1	0.272305
10.016683	0.1	0.273865
10.018350	0.1	0.274703
10.020017	0.1	0.273692
10.021683	0.1	0.271187
10.023350	0.1	0.268742
10.025017	0.1	0.267564
10.026683	0.1	0.268030
10.028350	0.1	0.269883
10.030017	0.1	0.272249
10.031683	0.1	0.274274
10.033350	0.1	0.275704
10.035017	0.1	0.276780
10.036683	0.1	0.277655
10.038350	0.1	0.278112
10.040017	0.1	0.278028
10.041683	0.1	0.277930
10.043350	0.1	0.278680
10.045017	0.1	0.280659
10.046683	0.1	0.283257
10.048350	0.1	0.285176
10.050017	0.1	0.285241
10.051683	0.1	0.283080
10.053350	0.1	0.279397
10.055017	0.1	0.275583
10.056683	0.1	0.272780
10.058350	0.1	0.271266
10.060017	0.1	0.270694
10.061683	0.1	0.270712
10.063350	0.1	0.271276
10.065017	0.1	0.272375
10.066683	0.1	0.273739
10.068350	0.1	0.274931
10.070017	0.1	0.275774
10.071683	0.1	0.276254
10.073350	0.1	0.276188
10.075017	0.1	0.275462
10.076683	0.1	0.274503
10.078350	0.1	0.273958
10.080017	0.1	0.274107
10.081683	0.1	0.274708
10.083350	0.1	0.275443
10.085017	0.1	0.276295
10.086683	0.1	0.277353
10.088350	0.1	0.278438
10.090017	0.1	0.278959
10.091683	0.1	0.278251
10.093350	0.1	0.276449
10.095017	0.1	0.274633
10.096683	0.1	0.273990
10.098350	0.1	0.274945
10.100017	0.1	0.277082
10.101683	0.1	0.279644
10.103350	0.1	0.281986
10.105017	0.1	0.283825
10.106683	0.1	0.285278
10.108350	0.1	0.286717
10.110017	0.1	0.288305
10.111683	0.1	0.289637
10.113350	0.1	0.290321
10.115017	0.1	0.290577
10.116683	0.1	0.290815
10.118350	0.1	0.290945
10.120017	0.1	0.290652
10.121683	0.1	0.290279
10.123350	0.1	0.290610
10.125017	0.1	0.291700
10.126683	0.1	0.292636
10.128350	0.1	0.292473
10.130017	0.1	0.291169
10.131683	0.1	0.289585
10.133350	0.1	0.288486
10.135017	0.1	0.288058
10.136683	0.1	0.288677
10.138350	0.1	0.290847
10.140017	0.1	0.294354
10.141683	0.1	0.298354
10.143350	0.1	0.301860
10.145017	0.1	0.303797
10.146683	0.1	0.303504
10.148350	0.1	0.301297
10.150017	0.1	0.298475
10.151683	0.1	0.296570
10.153350	0.1	0.296291
10.155017	0.1	0.297544
10.156683	0.1	0.299863
10.158350	0.1	0.302154
10.160017	0.1	0.303038
10.161683	0.1	0.302107
10.163350	0.1	0.300095
10.165017	0.1	0.298088
10.166683	0.1	0.296822
10.168350	0.1	0.296370
10.170017	0.1	0.296319
10.171683	0.1	0.296142
10.173350	0.1	0.295723
10.175017	0.1	0.295429
10.176683	0.1	0.295294
10.178350	0.1	0.294913
10.180017	0.1	0.294414
10.181683	0.1	0.294661
10.183350	0.1	0.296249
10.185017	0.1	0.298540
10.186683	0.1	0.300319
10.188350	0.1	0.301274
10.190017	0.1	0.301818
10.191683	0.1	0.301762
10.193350	0.1	0.300510
10.195017	0.1	0.298186
10.196683	0.1	0.295532
10.198350	0.1	0.292920
10.200017	0.1	0.290098
10.201683	0.1	0.287024
10.203350	0.1	0.284510
10.205017	0.1	0.283532
10.206683	0.1	0.284184
10.208350	0.1	0.285637
10.210017	0.1	0.286996
10.211683	0.1	0.287686
10.213350	0.1	0.287583
10.215017	0.1	0.287099
10.216683	0.1	0.286698
10.218350	0.1	0.286433
10.220017	0.1	0.286256
10.221683	0.1	0.286186
10.223350	0.1	0.285930
10.225017	0.1	0.284752
10.226683	0.1	0.281963
10.228350	0.1	0.277618
10.230017	0.1	0.273157
10.231683	0.1	0.270749
10.233350	0.1	0.271541
10.235017	0.1	0.274782
10.236683	0.1	0.278931
10.238350	0.1	0.282712
10.240017	0.1	0.285329
10.241683	0.1	0.286456
10.243350	0.1	0.286321
10.245017	0.1	0.285539
10.246683	0.1	0.284500
10.248350	0.1	0.283248
10.250017	0.1	0.281972
10.251683	0.1	0.281027
10.253350	0.1	0.280757
10.255017	0.1	0.281418
10.256683	0.1	0.282987
10.258350	0.1	0.284892
10.260017	0.1	0.286037
10.261683	0.1	0.285655
10.263350	0.1	0.283895
10.265017	0.1	0.281376
10.266683	0.1	0.278810
10.268350	0.1	0.276715
10.270017	0.1	0.274982
10.271683	0.1	0.273357
10.273350	0.1	0.272351
10.275017	0.1	0.272817
10.276683	0.1	0.274805
10.278350	0.1	0.277450
10.280017	0.1	0.279704
10.281683	0.1	0.280840
10.283350	0.1	0.280794
10.285017	0.1	0.280035
10.286683	0.1	0.278889
10.288350	0.1	0.277259
10.290017	0.1	0.275155
10.291683	0.1	0.273362
10.293350	0.1	0.272947
10.295017	0.1	0.274056
10.296683	0.1	0.275802
10.298350	0.1	0.277343
10.300017	0.1	0.278391
10.301683	0.1	0.278824
10.303350	0.1	0.278633
10.305017	0.1	0.278181
10.306683	0.1	0.277944
10.308350	0.1	0.278130
10.310017	0.1	0.278652
10.311683	0.1	0.279211
10.313350	0.1	0.279183
10.315017	0.1	0.277930
10.316683	0.1	0.275695
10.318350	0.1	0.273502
10.320017	0.1	0.271969
10.321683	0.1	0.271187
10.323350	0.1	0.271355
10.325017	0.1	0.272472
10.326683	0.1	0.273767
10.328350	0.1	0.274116
10.330017	0.1	0.273017
10.331683	0.1	0.271490
10.333350	0.1	0.271252
10.335017	0.1	0.272733
10.336683	0.1	0.274610
10.338350	0.1	0.275527
10.340017	0.1	0.275639
10.341683	0.1	0.276025
10.343350	0.1	0.277306
10.345017	0.1	0.279443
10.346683	0.1	0.282116
10.348350	0.1	0.284677
10.350017	0.1	0.286447
10.351683	0.1	0.287155
10.353350	0.1	0.287020
10.355017	0.1	0.286684
10.356683	0.1	0.287015
10.358350	0.1	0.288370
10.360017	0.1	0.290307
10.361683	0.1	0.292333
10.363350	0.1	0.294251
10.365017	0.1	0.295485
10.366683	0.1	0.295364
10.368350	0.1	0.294116
10.370017	0.1	0.292677
10.371683	0.1	0.291695
10.373350	0.1	0.291392
10.375017	0.1	0.291676
10.376683	0.1	0.292081
10.378350	0.1	0.292193
10.380017	0.1	0.292258
10.381683	0.1	0.292929
10.383350	0.1	0.294750
10.385017	0.1	0.297981
10.386683	0.1	0.302196
10.388350	0.1	0.306219
10.390017	0.1	0.309045
10.391683	0.1	0.310680
10.393350	0.1	0.311886
10.395017	0.1	0.313027
10.396683	0.1	0.313534
10.398350	0.1	0.312813
10.400017	0.1	0.310871
10.401683	0.1	0.308012
10.403350	0.1	0.304533
10.405017	0.1	0.300766
10.406683	0.1	0.297357
10.408350	0.1	0.295374
10.410017	0.1	0.295546
10.411683	0.1	0.297651
10.413350	0.1	0.300957
10.415017	0.1	0.305003
10.416683	0.1	0.309362
10.418350	0.1	0.313045
10.420017	0.1	0.315141
10.421683	0.1	0.315937
10.423350	0.1	0.316715
10.425017	0.1	0.318261
10.426683	0.1	0.320077
10.428350	0.1	0.321153
10.430017	0.1	0.320915
10.431683	0.1	0.319425
10.433350	0.1	0.317097
10.435017	0.1	0.314419
10.436683	0.1	0.311835
10.438350	0.1	0.309614
10.440017	0.1	0.307746
10.441683	0.1	0.306335
10.443350	0.1	0.305744
10.445017	0.1	0.305809
10.446683	0.1	0.305553
10.448350	0.1	0.304291
10.450017	0.1	0.302247
10.451683	0.1	0.300109
10.453350	0.1	0.298526
10.455017	0.1	0.297995
10.456683	0.1	0.298549
10.458350	0.1	0.299728
10.460017	0.1	0.301120
10.461683	0.1	0.302629
10.463350	0.1	0.304016
10.465017	0.1	0.304859
10.466683	0.1	0.304952
10.468350	0.1	0.304286
10.470017	0.1	0.303327
10.471683	0.1	0.303267
10.473350	0.1	0.305087
10.475017	0.1	0.308463
10.476683	0.1	0.311877
10.478350	0.1	0.313749
10.480017	0.1	0.313707
10.481683	0.1	0.312650
10.483350	0.1	0.311681
10.485017	0.1	0.311392
10.486683	0.1	0.311839
10.488350	0.1	0.312859
10.490017	0.1	0.313991
10.491683	0.1	0.314182
10.493350	0.1	0.312375
10.495017	0.1	0.308580
10.496683	0.1	0.304044
10.498350	0.1	0.300421
10.500017	0.1	0.298945
10.501683	0.1	0.299937
10.503350	0.1	0.302657
10.505017	0.1	0.305939
10.506683	0.1	0.308976
10.508350	0.1	0.310969
10.510017	0.1	0.311029
10.511683	0.1	0.309306
10.513350	0.1	0.307066
10.515017	0.1	0.305581
10.516683	0.1	0.305236
10.518350	0.1	0.305315
10.520017	0.1	0.304631
10.521683	0.1	0.302517
10.523350	0.1	0.299420
10.525017	0.1	0.296715
10.526683	0.1	0.295690
10.528350	0.1	0.296189
10.530017	0.1	0.296654
10.531683	0.1	0.295518
10.533350	0.1	0.292202
10.535017	0.1	0.287420
10.536683	0.1	0.282731
10.538350	0.1	0.279765
10.540017	0.1	0.279658
10.541683	0.1	0.282587
10.543350	0.1	0.287499
10.545017	0.1	0.292561
10.546683	0.1	0.296347
10.548350	0.1	0.298694
10.550017	0.1	0.300407
10.551683	0.1	0.301921
10.553350	0.1	0.302647
10.555017	0.1	0.301995
10.556683	0.1	0.300249
10.558350	0.1	0.298209
10.560017	0.1	0.296431
10.561683	0.1	0.294894
10.563350	0.1	0.293590
10.565017	0.1	0.293083
10.566683	0.1	0.293977
10.568350	0.1	0.296212
10.570017	0.1	0.299001
10.571683	0.1	0.301017
10.573350	0.1	0.300966
10.575017	0.1	0.298568
10.576683	0.1	0.295001
10.578350	0.1	0.291960
10.580017	0.1	0.290596
10.581683	0.1	0.291388
10.583350	0.1	0.294023
10.585017	0.1	0.297260
10.586683	0.1	0.299942
10.588350	0.1	0.301907
10.590017	0.1	0.303634
10.591683	0.1	0.305595
10.593350	0.1	0.307788
10.595017	0.1	0.309632
10.596683	0.1	0.310568
10.598350	0.1	0.310726
10.600017	0.1	0.310782
10.601683	0.1	0.311001
10.603350	0.1	0.310941
10.605017	0.1	0.310359
10.606683	0.1	0.309697
10.608350	0.1	0.309600
10.610017	0.1	0.310265
10.611683	0.1	0.311509
10.613350	0.1	0.312901
10.615017	0.1	0.313958
10.616683	0.1	0.314238
10.618350	0.1	0.313483
10.620017	0.1	0.312082
10.621683	0.1	0.310820
10.623350	0.1	0.309898
10.625017	0.1	0.309008
10.626683	0.1	0.308254
10.628350	0.1	0.308426
10.630017	0.1	0.310307
10.631683	0.1	0.313623
10.633350	0.1	0.316994
10.635017	0.1	0.319225
10.636683	0.1	0.320370
10.638350	0.1	0.321246
10.640017	0.1	0.322340
10.641683	0.1	0.323420
10.643350	0.1	0.323933
10.645017	0.1	0.323607
10.646683	0.1	0.322764
10.648350	0.1	0.322014
10.650017	0.1	0.321693
10.651683	0.1	0.321846
10.653350	0.1	0.322354
10.655017	0.1	0.322973
10.656683	0.1	0.323951
10.658350	0.1	0.326107
10.660017	0.1	0.329562
10.661683	0.1	0.333460
10.663350	0.1	0.336920
10.665017	0.1	0.339458
10.666683	0.1	0.340892
10.668350	0.1	0.341516
10.670017	0.1	0.341716
10.671683	0.1	0.341334
10.673350	0.1	0.340282
10.675017	0.1	0.339337
10.676683	0.1	0.339295
10.678350	0.1	0.339919
10.680017	0.1	0.340398
10.681683	0.1	0.340156
10.683350	0.1	0.338950
10.685017	0.1	0.337106
10.686683	0.1	0.335439
10.688350	0.1	0.334498
10.690017	0.1	0.334093
10.691683	0.1	0.333712
10.693350	0.1	0.333022
10.695017	0.1	0.331965
10.696683	0.1	0.330657
10.698350	0.1	0.329455
10.700017	0.1	0.328901
10.701683	0.1	0.329334
10.703350	0.1	0.330494
10.705017	0.1	0.331714
10.706683	0.1	0.332319
10.708350	0.1	0.331989
10.710017	0.1	0.330908
10.711683	0.1	0.329241
10.713350	0.1	0.326806
10.715017	0.1	0.323602
10.716683	0.1	0.320259
10.718350	0.1	0.317707
10.720017	0.1	0.316608
10.721683	0.1	0.317004
10.723350	0.1	0.318284
10.725017	0.1	0.319607
10.726683	0.1	0.320277
10.728350	0.1	0.320016
10.730017	0.1	0.319243
10.731683	0.1	0.319029
10.733350	0.1	0.320240
10.735017	0.1	0.322387
10.736683	0.1	0.323565
10.738350	0.1	0.322363
10.740017	0.1	0.319239
10.741683	0.1	0.315402
10.743350	0.1	0.311467
10.745017	0.1	0.307919
10.746683	0.1	0.305511
10.748350	0.1	0.304435
10.750017	0.1	0.304324
10.751683	0.1	0.305241
10.753350	0.1	0.307555
10.755017	0.1	0.310903
10.756683	0.1	0.314144
10.758350	0.1	0.315960
10.760017	0.1	0.315453
10.761683	0.1	0.312827
10.763350	0.1	0.309157
10.765017	0.1	0.305353
10.766683	0.1	0.301879
10.768350	0.1	0.299015
10.770017	0.1	0.297008
10.771683	0.1	0.296426
10.773350	0.1	0.297851
10.775017	0.1	0.300808
10.776683	0.1	0.303611
10.778350	0.1	0.304598
10.780017	0.1	0.303308
10.781683	0.1	0.300845
10.783350	0.1	0.299127
10.785017	0.1	0.299560
10.786683	0.1	0.302144
10.788350	0.1	0.305697
10.790017	0.1	0.308915
10.791683	0.1	0.311187
10.793350	0.1	0.312757
10.795017	0.1	0.314186
10.796683	0.1	0.315369
10.798350	0.1	0.315406
10.800017	0.1	0.313721
10.801683	0.1	0.310764
10.803350	0.1	0.307476
10.805017	0.1	0.304589
10.806683	0.1	0.302768
10.808350	0.1	0.302899
10.810017	0.1	0.305371
10.811683	0.1	0.309302
10.813350	0.1	0.313027
10.815017	0.1	0.315397
10.816683	0.1	0.316207
10.818350	0.1	0.315523
10.820017	0.1	0.313390
10.821683	0.1	0.310265
10.823350	0.1	0.307001
10.825017	0.1	0.304417
10.826683	0.1	0.302941
10.828350	0.1	0.302303
10.830017	0.1	0.302107
10.831683	0.1	0.302801
10.833350	0.1	0.305111
10.835017	0.1	0.308580
10.836683	0.1	0.311914
10.838350	0.1	0.314261
10.840017	0.1	0.315276
10.841683	0.1	0.315136
10.843350	0.1	0.314447
10.845017	0.1	0.313246
10.846683	0.1	0.310983
10.848350	0.1	0.307672
10.850017	0.1	0.304026
10.851683	0.1	0.300785
10.853350	0.1	0.298577
10.855017	0.1	0.297935
10.856683	0.1	0.299332
10.858350	0.1	0.303043
10.860017	0.1	0.308501
10.861683	0.1	0.314177
10.863350	0.1	0.318363
10.865017	0.1	0.320189
10.866683	0.1	0.320124
10.868350	0.1	0.319574
10.870017	0.1	0.319933
10.871683	0.1	0.321516
10.873350	0.1	0.323569
10.875017	0.1	0.325423
10.876683	0.1	0.327034
10.878350	0.1	0.328482
10.880017	0.1	0.329572
10.881683	0.1	0.330075
10.883350	0.1	0.330266
10.885017	0.1	0.330540
10.886683	0.1	0.330620
10.888350	0.1	0.329791
10.890017	0.1	0.327765
10.891683	0.1	0.325115
10.893350	0.1	0.323220
10.895017	0.1	0.323411
10.896683	0.1	0.325753
10.898350	0.1	0.328929
10.900017	0.1	0.331542
10.901683	0.1	0.332971
10.903350	0.1	0.333218
10.905017	0.1	0.332505
10.906683	0.1	0.331202
10.908350	0.1	0.330075
10.910017	0.1	0.330009
10.911683	0.1	0.331290
10.913350	0.1	0.333656
10.915017	0.1	0.336817
10.916683	0.1	0.340068
10.918350	0.1	0.341935
10.920017	0.1	0.341367
10.921683	0.1	0.338899
10.923350	0.1	0.335886
10.925017	0.1	0.333139
10.926683	0.1	0.330680
10.928350	0.1	0.328361
10.930017	0.1	0.326219
10.931683	0.1	0.324440
10.933350	0.1	0.323332
10.935017	0.1	0.323248
10.936683	0.1	0.324310
10.938350	0.1	0.326163
10.940017	0.1	0.328035
10.941683	0.1	0.329367
10.943350	0.1	0.330294
10.945017	0.1	0.331132
10.946683	0.1	0.331411
10.948350	0.1	0.330321
10.950017	0.1	0.328273
10.951683	0.1	0.326661
10.953350	0.1	0.326228
10.955017	0.1	0.326596
10.956683	0.1	0.327090
10.958350	0.1	0.327416
10.960017	0.1	0.327765
10.961683	0.1	0.328175
10.963350	0.1	0.328482
10.965017	0.1	0.329344
10.966683	0.1	0.331481
10.968350	0.1	0.334308
10.970017	0.1	0.336831
10.971683	0.1	0.338531
10.973350	0.1	0.339043
10.975017	0.1	0.338433
10.976683	0.1	0.337395
10.978350	0.1	0.336468
10.980017	0.1	0.335341
10.981683	0.1	0.333204
10.983350	0.1	0.329847
10.985017	0.1	0.326238
10.986683	0.1	0.323858
10.988350	0.1	0.323621
10.990017	0.1	0.325190
10.991683	0.1	0.327262
10.993350	0.1	0.328673
10.995017	0.1	0.329097
10.996683	0.1	0.328650
10.998350	0.1	0.327071
11.000017	0.1	0.323770
11.001683	0.1	0.318815
11.003350	0.1	0.313516
11.005017	0.1	0.309418
11.006683	0.1	0.306987
11.008350	0.1	0.305767
11.010017	0.1	0.305451
11.011683	0.1	0.306442
11.013350	0.1	0.309171
11.015017	0.1	0.312827
11.016683	0.1	0.315695
11.018350	0.1	0.316966
11.020017	0.1	0.317222
11.021683	0.1	0.317274
11.023350	0.1	0.317274
11.025017	0.1	0.316864
11.026683	0.1	0.315863
11.028350	0.1	0.314694
11.030017	0.1	0.314158
11.031683	0.1	0.314689
11.033350	0.1	0.315867
11.035017	0.1	0.316622
11.036683	0.1	0.315979
11.038350	0.1	0.313646
11.040017	0.1	0.309977
11.041683	0.1	0.305912
11.043350	0.1	0.302959
11.045017	0.1	0.302312
11.046683	0.1	0.303965
11.048350	0.1	0.306806
11.050017	0.1	0.309204
11.051683	0.1	0.309898
11.053350	0.1	0.308962
11.055017	0.1	0.307690
11.056683	0.1	0.307458
11.058350	0.1	0.308743
11.060017	0.1	0.310978
11.061683	0.1	0.313022
11.063350	0.1	0.313823
11.065017	0.1	0.312924
11.066683	0.1	0.310731
11.068350	0.1	0.308510
11.070017	0.1	0.307723
11.071683	0.1	0.308962
11.073350	0.1	0.311472
11.075017	0.1	0.313944
11.076683	0.1	0.315518
11.078350	0.1	0.315756
11.080017	0.1	0.314470
11.081683	0.1	0.312277
11.083350	0.1	0.310629
11.085017	0.1	0.310475
11.086683	0.1	0.311485
11.088350	0.1	0.312976
11.090017	0.1	0.314568
11.091683	0.1	0.315928
11.093350	0.1	0.316692
11.095017	0.1	0.317013
11.096683	0.1	0.317767
11.098350	0.1	0.319304
11.100017	0.1	0.320608
11.101683	0.1	0.320654
11.103350	0.1	0.319881
11.105017	0.1	0.319630
11.106683	0.1	0.320715
11.108350	0.1	0.322880
11.110017	0.1	0.325260
11.111683	0.1	0.327160
11.113350	0.1	0.328240
11.115017	0.1	0.328184
11.116683	0.1	0.326918
11.118350	0.1	0.325092
11.120017	0.1	0.323630
11.121683	0.1	0.323001
11.123350	0.1	0.323146
11.125017	0.1	0.323886
11.126683	0.1	0.325227
11.128350	0.1	0.327262
11.130017	0.1	0.329670
11.131683	0.1	0.331588
11.133350	0.1	0.332296
11.135017	0.1	0.331611
11.136683	0.1	0.329865
11.138350	0.1	0.327937
11.140017	0.1	0.326931
11.141683	0.1	0.327481
11.143350	0.1	0.329386
11.145017	0.1	0.331802
11.146683	0.1	0.334070
11.148350	0.1	0.336389
11.150017	0.1	0.339216
11.151683	0.1	0.342638
11.153350	0.1	0.346322
11.155017	0.1	0.349618
11.156683	0.1	0.352045
11.158350	0.1	0.353483
11.160017	0.1	0.353814
11.161683	0.1	0.353027
11.163350	0.1	0.351500
11.165017	0.1	0.349637
11.166683	0.1	0.347914
11.168350	0.1	0.347351
11.170017	0.1	0.348766
11.171683	0.1	0.351542
11.173350	0.1	0.353903
11.175017	0.1	0.354624
11.176683	0.1	0.354107
11.178350	0.1	0.353782
11.180017	0.1	0.354592
11.181683	0.1	0.356454
11.183350	0.1	0.358936
11.185017	0.1	0.361660
11.186683	0.1	0.363961
11.188350	0.1	0.365232
11.190017	0.1	0.365516
11.191683	0.1	0.364953
11.193350	0.1	0.363193
11.195017	0.1	0.359989
11.196683	0.1	0.355914
11.198350	0.1	0.352208
11.200017	0.1	0.349726
11.201683	0.1	0.347998
11.203350	0.1	0.345930
11.205017	0.1	0.343458
11.206683	0.1	0.341772
11.208350	0.1	0.341735
11.210017	0.1	0.342745
11.211683	0.1	0.343551
11.213350	0.1	0.343570
11.215017	0.1	0.343020
11.216683	0.1	0.342149
11.218350	0.1	0.340976
11.220017	0.1	0.339630
11.221683	0.1	0.338657
11.223350	0.1	0.338713
11.225017	0.1	0.339826
11.226683	0.1	0.341232
11.228350	0.1	0.342112
11.230017	0.1	0.342042
11.231683	0.1	0.340785
11.233350	0.1	0.338270
11.235017	0.1	0.334820
11.236683	0.1	0.331271
11.238350	0.1	0.328962
11.240017	0.1	0.328934
11.241683	0.1	0.330741
11.243350	0.1	0.332659
11.245017	0.1	0.333362
11.246683	0.1	0.332822
11.248350	0.1	0.331723
11.250017	0.1	0.330796
11.251683	0.1	0.330554
11.253350	0.1	0.331062
11.255017	0.1	0.331779
11.256683	0.1	0.331872
11.258350	0.1	0.330964
11.260017	0.1	0.329474
11.261683	0.1	0.328277
11.263350	0.1	0.327956
11.265017	0.1	0.328268
11.266683	0.1	0.328715
11.268350	0.1	0.329507
11.270017	0.1	0.331248
11.271683	0.1	0.333637
11.273350	0.1	0.335197
11.275017	0.1	0.334401
11.276683	0.1	0.330745
11.278350	0.1	0.324980
11.280017	0.1	0.318917
11.281683	0.1	0.314438
11.283350	0.1	0.312179
11.285017	0.1	0.311555
11.286683	0.1	0.311830
11.288350	0.1	0.312822
11.290017	0.1	0.314624
11.291683	0.1	0.317106
11.293350	0.1	0.319928
11.295017	0.1	0.322880
11.296683	0.1	0.325660
11.298350	0.1	0.327686
11.300017	0.1	0.328519
11.301683	0.1	0.328226
11.303350	0.1	0.327197
11.305017	0.1	0.326145
11.306683	0.1	0.325930
11.308350	0.1	0.326904
11.310017	0.1	0.328752
11.311683	0.1	0.331192
11.313350	0.1	0.333963
11.315017	0.1	0.336212
11.316683	0.1	0.336878
11.318350	0.1	0.335667
11.320017	0.1	0.333283
11.321683	0.1	0.330866
11.323350	0.1	0.329283
11.325017	0.1	0.328817
11.326683	0.1	0.329539
11.328350	0.1	0.331453
11.330017	0.1	0.334098
11.331683	0.1	0.336571
11.333350	0.1	0.338284
11.335017	0.1	0.339220
11.336683	0.1	0.339509
11.338350	0.1	0.339188
11.340017	0.1	0.338317
11.341683	0.1	0.337260
11.343350	0.1	0.336608
11.345017	0.1	0.336519
11.346683	0.1	0.336450
11.348350	0.1	0.335928
11.350017	0.1	0.335327
11.351683	0.1	0.335290
11.353350	0.1	0.335737
11.355017	0.1	0.336030
11.356683	0.1	0.335397
11.358350	0.1	0.333292
11.360017	0.1	0.330303
11.361683	0.1	0.328207
11.363350	0.1	0.328645
11.365017	0.1	0.331909
11.366683	0.1	0.336762
11.368350	0.1	0.341390
11.370017	0.1	0.344594
11.371683	0.1	0.346084
11.373350	0.1	0.346396
11.375017	0.1	0.346634
11.376683	0.1	0.347630
11.378350	0.1	0.349344
11.380017	0.1	0.351276
11.381683	0.1	0.353120
11.383350	0.1	0.354499
11.385017	0.1	0.354699
11.386683	0.1	0.353502
11.388350	0.1	0.351584
11.390017	0.1	0.349819
11.391683	0.1	0.349041
11.393350	0.1	0.350033
11.395017	0.1	0.352766
11.396683	0.1	0.356319
11.398350	0.1	0.359956
11.400017	0.1	0.363695
11.401683	0.1	0.367644
11.403350	0.1	0.371360
11.405017	0.1	0.374168
11.406683	0.1	0.375784
11.408350	0.1	0.376371
11.410017	0.1	0.376152
11.411683	0.1	0.375072
11.413350	0.1	0.373079
11.415017	0.1	0.370727
11.416683	0.1	0.369200
11.418350	0.1	0.369861
11.420017	0.1	0.373148
11.421683	0.1	0.377875
11.423350	0.1	0.382531
11.425017	0.1	0.386625
11.426683	0.1	0.390075
11.428350	0.1	0.392268
11.430017	0.1	0.392604
11.431683	0.1	0.391142
11.433350	0.1	0.388254
11.435017	0.1	0.384478
11.436683	0.1	0.380608
11.438350	0.1	0.377102
11.440017	0.1	0.373796
11.441683	0.1	0.370354
11.443350	0.1	0.366922
11.445017	0.1	0.364194
11.446683	0.1	0.362820
11.448350	0.1	0.362941
11.450017	0.1	0.363970
11.451683	0.1	0.364780
11.453350	0.1	0.364590
11.455017	0.1	0.363467
11.456683	0.1	0.361861
11.458350	0.1	0.360296
11.460017	0.1	0.359379
11.461683	0.1	0.359598
11.463350	0.1	0.361069
11.465017	0.1	0.363174
11.466683	0.1	0.364566
11.468350	0.1	0.364180
11.470017	0.1	0.362438
11.471683	0.1	0.360790
11.473350	0.1	0.360226
11.475017	0.1	0.360641
11.476683	0.1	0.361418
11.478350	0.1	0.362252
11.480017	0.1	0.363090
11.481683	0.1	0.363654
11.483350	0.1	0.363714
11.485017	0.1	0.363546
11.486683	0.1	0.363654
11.488350	0.1	0.364133
11.490017	0.1	0.364445
11.491683	0.1	0.363798
11.493350	0.1	0.361796
11.495017	0.1	0.358825
11.496683	0.1	0.355784
11.498350	0.1	0.353605
11.500017	0.1	0.352752
11.501683	0.1	0.352939
11.503350	0.1	0.353181
11.505017	0.1	0.352515
11.506683	0.1	0.350955
11.508350	0.1	0.349674
11.510017	0.1	0.349875
11.511683	0.1	0.351346
11.513350	0.1	0.352329
11.515017	0.1	0.351318
11.516683	0.1	0.348696
11.518350	0.1	0.346252
11.520017	0.1	0.345614
11.521683	0.1	0.347281
11.523350	0.1	0.350415
11.525017	0.1	0.353167
11.526683	0.1	0.353772
11.528350	0.1	0.351961
11.530017	0.1	0.348981
11.531683	0.1	0.346219
11.533350	0.1	0.344096
11.535017	0.1	0.342298
11.536683	0.1	0.340668
11.538350	0.1	0.339430
11.540017	0.1	0.338685
11.541683	0.1	0.338196
11.543350	0.1	0.337665
11.545017	0.1	0.337213
11.546683	0.1	0.337549
11.548350	0.1	0.339360
11.550017	0.1	0.342568
11.551683	0.1	0.346545
11.553350	0.1	0.350461
11.555017	0.1	0.353376
11.556683	0.1	0.354652
11.558350	0.1	0.354531
11.560017	0.1	0.354052
11.561683	0.1	0.354229
11.563350	0.1	0.355216
11.565017	0.1	0.356426
11.566683	0.1	0.357223
11.568350	0.1	0.357144
11.570017	0.1	0.355872
11.571683	0.1	0.353535
11.573350	0.1	0.351029
11.575017	0.1	0.349800
11.576683	0.1	0.350820
11.578350	0.1	0.353628
11.580017	0.1	0.356729
11.581683	0.1	0.359137
11.583350	0.1	0.361027
11.585017	0.1	0.362820
11.586683	0.1	0.364259
11.588350	0.1	0.364794
11.590017	0.1	0.364538
11.591683	0.1	0.364552
11.593350	0.1	0.365828
11.595017	0.1	0.368273
11.596683	0.1	0.371067
11.598350	0.1	0.373707
11.600017	0.1	0.376264
11.601683	0.1	0.378937
11.603350	0.1	0.381577
11.605017	0.1	0.383630
11.606683	0.1	0.384590
11.608350	0.1	0.384166
11.610017	0.1	0.381987
11.611683	0.1	0.377945
11.613350	0.1	0.372799
11.615017	0.1	0.368012
11.616683	0.1	0.364943
11.618350	0.1	0.364329
11.620017	0.1	0.365810
11.621683	0.1	0.367700
11.623350	0.1	0.368417
11.625017	0.1	0.367882
11.626683	0.1	0.366867
11.628350	0.1	0.366089
11.630017	0.1	0.366163
11.631683	0.1	0.367425
11.633350	0.1	0.369498
11.635017	0.1	0.371798
11.636683	0.1	0.374187
11.638350	0.1	0.376538
11.640017	0.1	0.378275
11.641683	0.1	0.379104
11.643350	0.1	0.379663
11.645017	0.1	0.381167
11.646683	0.1	0.384422
11.648350	0.1	0.388855
11.650017	0.1	0.392762
11.651683	0.1	0.394755
11.653350	0.1	0.394853
11.655017	0.1	0.394057
11.656683	0.1	0.393074
11.658350	0.1	0.391500
11.660017	0.1	0.388627
11.661683	0.1	0.385027
11.663350	0.1	0.382564
11.665017	0.1	0.382694
11.666683	0.1	0.385386
11.668350	0.1	0.389339
11.670017	0.1	0.393093
11.671683	0.1	0.396026
11.673350	0.1	0.398294
11.675017	0.1	0.400040
11.676683	0.1	0.401088
11.678350	0.1	0.401502
11.680017	0.1	0.401745
11.681683	0.1	0.401754
11.683350	0.1	0.400846
11.685017	0.1	0.398876
11.686683	0.1	0.396804
11.688350	0.1	0.395682
11.690017	0.1	0.395691
11.691683	0.1	0.396399
11.693350	0.1	0.397372
11.695017	0.1	0.398080
11.696683	0.1	0.398029
11.698350	0.1	0.397242
11.700017	0.1	0.396436
11.701683	0.1	0.396310
11.703350	0.1	0.396767
11.705017	0.1	0.397316
11.706683	0.1	0.397898
11.708350	0.1	0.398466
11.710017	0.1	0.398601
11.711683	0.1	0.398108
11.713350	0.1	0.397209
11.715017	0.1	0.396064
11.716683	0.1	0.394564
11.718350	0.1	0.392683
11.720017	0.1	0.390797
11.721683	0.1	0.389330
11.723350	0.1	0.388124
11.725017	0.1	0.386694
11.726683	0.1	0.385093
11.728350	0.1	0.384096
11.730017	0.1	0.384375
11.731683	0.1	0.385642
11.733350	0.1	0.386788
11.735017	0.1	0.387048
11.736683	0.1	0.386653
11.738350	0.1	0.386019
11.740017	0.1	0.384971
11.741683	0.1	0.383351
11.743350	0.1	0.381516
11.745017	0.1	0.380059
11.746683	0.1	0.379477
11.748350	0.1	0.379873
11.750017	0.1	0.380864
11.751683	0.1	0.381684
11.753350	0.1	0.381586
11.755017	0.1	0.380529
11.756683	0.1	0.379002
11.758350	0.1	0.377311
11.760017	0.1	0.375421
11.761683	0.1	0.372953
11.763350	0.1	0.369847
11.765017	0.1	0.367272
11.766683	0.1	0.366769
11.768350	0.1	0.368487
11.770017	0.1	0.371253
11.771683	0.1	0.374052
11.773350	0.1	0.376413
11.775017	0.1	0.377828
11.776683	0.1	0.377879
11.778350	0.1	0.376487
11.780017	0.1	0.373768
11.781683	0.1	0.370448
11.783350	0.1	0.368021
11.785017	0.1	0.367803
11.786683	0.1	0.369931
11.788350	0.1	0.373097
11.790017	0.1	0.375533
11.791683	0.1	0.376310
11.793350	0.1	0.375649
11.795017	0.1	0.374215
11.796683	0.1	0.372217
11.798350	0.1	0.369633
11.800017	0.1	0.367076
11.801683	0.1	0.365456
11.803350	0.1	0.364948
11.805017	0.1	0.365186
11.806683	0.1	0.366149
11.808350	0.1	0.367844
11.810017	0.1	0.369758
11.811683	0.1	0.371351
11.813350	0.1	0.372496
11.815017	0.1	0.373358
11.816683	0.1	0.374238
11.818350	0.1	0.375463
11.820017	0.1	0.377083
11.821683	0.1	0.378699
11.823350	0.1	0.379393
11.825017	0.1	0.378112
11.826683	0.1	0.374489
11.828350	0.1	0.369539
11.830017	0.1	0.365442
11.831683	0.1	0.364170
11.833350	0.1	0.365856
11.835017	0.1	0.368850
11.836683	0.1	0.371630
11.838350	0.1	0.373945
11.840017	0.1	0.376361
11.841683	0.1	0.379286
11.843350	0.1	0.382266
11.845017	0.1	0.384110
11.846683	0.1	0.384073
11.848350	0.1	0.382778
11.850017	0.1	0.381609
11.851683	0.1	0.381302
11.853350	0.1	0.381656
11.855017	0.1	0.382210
11.856683	0.1	0.382792
11.858350	0.1	0.383421
11.860017	0.1	0.384059
11.861683	0.1	0.384757
11.863350	0.1	0.385763
11.865017	0.1	0.387072
11.866683	0.1	0.388101
11.868350	0.1	0.388045
11.870017	0.1	0.386480
11.871683	0.1	0.383928
11.873350	0.1	0.381670
11.875017	0.1	0.380874
11.876683	0.1	0.381926
11.878350	0.1	0.384254
11.880017	0.1	0.386853
11.881683	0.1	0.389181
11.883350	0.1	0.391309
11.885017	0.1	0.393344
11.886683	0.1	0.395160
11.888350	0.1	0.396571
11.890017	0.1	0.397614
11.891683	0.1	0.398480
11.893350	0.1	0.399430
11.895017	0.1	0.400576
11.896683	0.1	0.401754
11.898350	0.1	0.402881
11.900017	0.1	0.404362
11.901683	0.1	0.406746
11.903350	0.1	0.410201
11.905017	0.1	0.414439
11.906683	0.1	0.418643
11.908350	0.1	0.421759
11.910017	0.1	0.423146
11.911683	0.1	0.423058
11.913350	0.1	0.422494
11.915017	0.1	0.422425
11.916683	0.1	0.423118
11.918350	0.1	0.424217
11.920017	0.1	0.424953
11.921683	0.1	0.424637
11.923350	0.1	0.423258
11.925017	0.1	0.421326
11.926683	0.1	0.419361
11.928350	0.1	0.417945
11.930017	0.1	0.417754
11.931683	0.1	0.419011
11.933350	0.1	0.421251
11.935017	0.1	0.423552
11.936683	0.1	0.425158
11.938350	0.1	0.425926
11.940017	0.1	0.426071
11.941683	0.1	0.425559
11.943350	0.1	0.424241
11.945017	0.1	0.422299
11.946683	0.1	0.420483
11.948350	0.1	0.419826
11.950017	0.1	0.420767
11.951683	0.1	0.422611
11.953350	0.1	0.424171
11.955017	0.1	0.424548
11.956683	0.1	0.423305
11.958350	0.1	0.420436
11.960017	0.1	0.416436
11.961683	0.1	0.412054
11.963350	0.1	0.408050
11.965017	0.1	0.405144
11.966683	0.1	0.403854
11.968350	0.1	0.404166
11.970017	0.1	0.405465
11.971683	0.1	0.406853
11.973350	0.1	0.407710
11.975017	0.1	0.407957
11.976683	0.1	0.407817
11.978350	0.1	0.407617
11.980017	0.1	0.407626
11.981683	0.1	0.407761
11.983350	0.1	0.407556
11.985017	0.1	0.406746
11.986683	0.1	0.405530
11.988350	0.1	0.404427
11.990017	0.1	0.404106
11.991683	0.1	0.405088
11.993350	0.1	0.407360
11.995017	0.1	0.410508
11.996683	0.1	0.413698
11.998350	0.1	0.415668
12.000017	0.1	0.415640
12.001683	0.1	0.413996
12.003350	0.1	0.411789
12.005017	0.1	0.410127
12.006683	0.1	0.409754
12.008350	0.1	0.410723
12.010017	0.1	0.412641
12.011683	0.1	0.414844
12.013350	0.1	0.416478
12.015017	0.1	0.417163
12.016683	0.1	0.417065
12.018350	0.1	0.416329
12.020017	0.1	0.414778
12.021683	0.1	0.412031
12.023350	0.1	0.408082
12.025017	0.1	0.403649
12.026683	0.1	0.399863
12.028350	0.1	0.397805
12.030017	0.1	0.397912
12.031683	0.1	0.399631
12.033350	0.1	0.402215
12.035017	0.1	0.405358
12.036683	0.1	0.408529
12.038350	0.1	0.410513
12.040017	0.1	0.410215
12.041683	0.1	0.407700
12.043350	0.1	0.403984
12.045017	0.1	0.400166
12.046683	0.1	0.397055
12.048350	0.1	0.395277
12.050017	0.1	0.395067
12.051683	0.1	0.396078
12.053350	0.1	0.397535
12.055017	0.1	0.398881
12.056683	0.1	0.400417
12.058350	0.1	0.402709
12.060017	0.1	0.405475
12.061683	0.1	0.407831
12.063350	0.1	0.409144
12.065017	0.1	0.409400
12.066683	0.1	0.409181
12.068350	0.1	0.409232
12.070017	0.1	0.409773
12.071683	0.1	0.410494
12.073350	0.1	0.411021
12.075017	0.1	0.411305
12.076683	0.1	0.411482
12.078350	0.1	0.411551
12.080017	0.1	0.411766
12.081683	0.1	0.412823
12.083350	0.1	0.415170
12.085017	0.1	0.418643
12.086683	0.1	0.422467
12.088350	0.1	0.425247
12.090017	0.1	0.425712
12.091683	0.1	0.424171
12.093350	0.1	0.422625
12.095017	0.1	0.422625
12.096683	0.1	0.423514
12.098350	0.1	0.423640
12.100017	0.1	0.422755
12.101683	0.1	0.422238
12.103350	0.1	0.423333
12.105017	0.1	0.425908
12.106683	0.1	0.429223
12.108350	0.1	0.433126
12.110017	0.1	0.437740
12.111683	0.1	0.442816
12.113350	0.1	0.447775
12.115017	0.1	0.451752
12.116683	0.1	0.453861
12.118350	0.1	0.454020
12.120017	0.1	0.452949
12.121683	0.1	0.451459
12.123350	0.1	0.450462
12.125017	0.1	0.450946
12.126683	0.1	0.453019
12.128350	0.1	0.455542
12.130017	0.1	0.457214
12.131683	0.1	0.457815
12.133350	0.1	0.458034
12.135017	0.1	0.458411
12.136683	0.1	0.459002
12.138350	0.1	0.459803
12.140017	0.1	0.460870
12.141683	0.1	0.462229
12.143350	0.1	0.463878
12.145017	0.1	0.465563
12.146683	0.1	0.466746
12.148350	0.1	0.467240
12.150017	0.1	0.467687
12.151683	0.1	0.468856
12.153350	0.1	0.470965
12.155017	0.1	0.473764
12.156683	0.1	0.476683
12.158350	0.1	0.478975
12.160017	0.1	0.480288
12.161683	0.1	0.481182
12.163350	0.1	0.482583
12.165017	0.1	0.484679
12.166683	0.1	0.487142
12.168350	0.1	0.489941
12.170017	0.1	0.493079
12.171683	0.1	0.496330
12.173350	0.1	0.499557
12.175017	0.1	0.502495
12.176683	0.1	0.504451
12.178350	0.1	0.504940
12.180017	0.1	0.504591
12.181683	0.1	0.504935
12.183350	0.1	0.507003
12.185017	0.1	0.510369
12.186683	0.1	0.513718
12.188350	0.1	0.516088
12.190017	0.1	0.517503
12.191683	0.1	0.518551
12.193350	0.1	0.519734
12.195017	0.1	0.521373
12.196683	0.1	0.523669
12.198350	0.1	0.526831
12.200017	0.1	0.530849
12.201683	0.1	0.534770
12.203350	0.1	0.537075
12.205017	0.1	0.537294
12.206683	0.1	0.536456
12.208350	0.1	0.535864
12.210017	0.1	0.536153
12.211683	0.1	0.537434
12.213350	0.1	0.539618
12.215017	0.1	0.542286
12.216683	0.1	0.544433
12.218350	0.1	0.545047
12.220017	0.1	0.544162
12.221683	0.1	0.542789
12.223350	0.1	0.541755
12.225017	0.1	0.541112
12.226683	0.1	0.540428
12.228350	0.1	0.539306
12.230017	0.1	0.538076
12.231683	0.1	0.537923
12.233350	0.1	0.539846
12.235017	0.1	0.543837
12.236683	0.1	0.549210
12.238350	0.1	0.554994
12.240017	0.1	0.560139
12.241683	0.1	0.564056
12.243350	0.1	0.566975
12.245017	0.1	0.569592
12.246683	0.1	0.572242
12.248350	0.1	0.574486
12.250017	0.1	0.575823
12.251683	0.1	0.576321
12.253350	0.1	0.576111
12.255017	0.1	0.574808
12.256683	0.1	0.572349
12.258350	0.1	0.569634
12.260017	0.1	0.567893
12.261683	0.1	0.567851
12.263350	0.1	0.569629
12.265017	0.1	0.572782
12.266683	0.1	0.576479
12.268350	0.1	0.579697
12.270017	0.1	0.581769
12.271683	0.1	0.583129
12.273350	0.1	0.584838
12.275017	0.1	0.587129
12.276683	0.1	0.589360
12.278350	0.1	0.591334
12.280017	0.1	0.593630
12.281683	0.1	0.596703
12.283350	0.1	0.600433
12.285017	0.1	0.604433
12.286683	0.1	0.608256
12.288350	0.1	0.611334
12.290017	0.1	0.613276
12.291683	0.1	0.614543
12.293350	0.1	0.616279
12.295017	0.1	0.619232
12.296683	0.1	0.622929
12.298350	0.1	0.625988
12.300017	0.1	0.627283
12.301683	0.1	0.626827
12.303350	0.1	0.625737
12.305017	0.1	0.625229
12.306683	0.1	0.625779
12.308350	0.1	0.627423
12.310017	0.1	0.630450
12.311683	0.1	0.635069
12.313350	0.1	0.640764
12.315017	0.1	0.646641
12.316683	0.1	0.652140
12.318350	0.1	0.656787
12.320017	0.1	0.660173
12.321683	0.1	0.662846
12.323350	0.1	0.665998
12.325017	0.1	0.670161
12.326683	0.1	0.675134
12.328350	0.1	0.680601
12.330017	0.1	0.686110
12.331683	0.1	0.690883
12.333350	0.1	0.694375
12.335017	0.1	0.696788
12.336683	0.1	0.698883
12.338350	0.1	0.701360
12.340017	0.1	0.704294
12.341683	0.1	0.707344
12.343350	0.1	0.710585
12.345017	0.1	0.714539
12.346683	0.1	0.719358
12.348350	0.1	0.724606
12.350017	0.1	0.729663
12.351683	0.1	0.733817
12.353350	0.1	0.736504
12.355017	0.1	0.737887
12.356683	0.1	0.738851
12.358350	0.1	0.740057
12.360017	0.1	0.741659
12.361683	0.1	0.744038
12.363350	0.1	0.748029
12.365017	0.1	0.753831
12.366683	0.1	0.760513
12.368350	0.1	0.767093
12.370017	0.1	0.773128
12.371683	0.1	0.778413
12.373350	0.1	0.783009
12.375017	0.1	0.787098
12.376683	0.1	0.790660
12.378350	0.1	0.794004
12.380017	0.1	0.798041
12.381683	0.1	0.803322
12.383350	0.1	0.809147
12.385017	0.1	0.814097
12.386683	0.1	0.817622
12.388350	0.1	0.820667
12.390017	0.1	0.824346
12.391683	0.1	0.828817
12.393350	0.1	0.833720
12.395017	0.1	0.838446
12.396683	0.1	0.841860
12.398350	0.1	0.843327
12.400017	0.1	0.843829
12.401683	0.1	0.845161
12.403350	0.1	0.848398
12.405017	0.1	0.853436
12.406683	0.1	0.859541
12.408350	0.1	0.865953
12.410017	0.1	0.871979
12.411683	0.1	0.877189
12.413350	0.1	0.881790
12.415017	0.1	0.886205
12.416683	0.1	0.890256
12.418350	0.1	0.893306
12.420017	0.1	0.895201
12.421683	0.1	0.896943
12.423350	0.1	0.900035
12.425017	0.1	0.904691
12.426683	0.1	0.909492
12.428350	0.1	0.913283
12.430017	0.1	0.916109
12.431683	0.1	0.918163
12.433350	0.1	0.919029
12.435017	0.1	0.918265
12.436683	0.1	0.916305
12.438350	0.1	0.914768
12.440017	0.1	0.915457
12.441683	0.1	0.918885
12.443350	0.1	0.924319
12.445017	0.1	0.930773
12.446683	0.1	0.937120
12.448350	0.1	0.941926
12.450017	0.1	0.944361
12.451683	0.1	0.944869
12.453350	0.1	0.944599
12.455017	0.1	0.944454
12.456683	0.1	0.944785
12.458350	0.1	0.945944
12.460017	0.1	0.948478
12.461683	0.1	0.952561
12.463350	0.1	0.957800
12.465017	0.1	0.963486
12.466683	0.1	0.968468
12.468350	0.1	0.971197
12.470017	0.1	0.970373
12.471683	0.1	0.965986
12.473350	0.1	0.959705
12.475017	0.1	0.954061
12.476683	0.1	0.950857
12.478350	0.1	0.950089
12.480017	0.1	0.950764
12.481683	0.1	0.952277
12.483350	0.1	0.954536
12.485017	0.1	0.957348
12.486683	0.1	0.960226
12.488350	0.1	0.962676
12.490017	0.1	0.964492
12.491683	0.1	0.965879
12.493350	0.1	0.967029
12.495017	0.1	0.967882
12.496683	0.1	0.968231
12.498350	0.1	0.967775
12.500017	0.1	0.966354
12.501683	0.1	0.964389
12.503350	0.1	0.962769
12.505017	0.1	0.962266
12.506683	0.1	0.962778
12.508350	0.1	0.963141
12.510017	0.1	0.962210
12.511683	0.1	0.960040
12.513350	0.1	0.957465
12.515017	0.1	0.954974
12.516683	0.1	0.952617
12.518350	0.1	0.950475
12.520017	0.1	0.948841
12.521683	0.1	0.948324
12.523350	0.1	0.949400
12.525017	0.1	0.951588
12.526683	0.1	0.953684
12.528350	0.1	0.954783
12.530017	0.1	0.954629
12.531683	0.1	0.953507
12.533350	0.1	0.951886
12.535017	0.1	0.949940
12.536683	0.1	0.947602
12.538350	0.1	0.945148
12.540017	0.1	0.943099
12.541683	0.1	0.941749
12.543350	0.1	0.941269
12.545017	0.1	0.941623
12.546683	0.1	0.942256
12.548350	0.1	0.942387
12.550017	0.1	0.941516
12.551683	0.1	0.939602
12.553350	0.1	0.937423
12.555017	0.1	0.936240
12.556683	0.1	0.936631
12.558350	0.1	0.937963
12.560017	0.1	0.938796
12.561683	0.1	0.937670
12.563350	0.1	0.934214
12.565017	0.1	0.929399
12.566683	0.1	0.924389
12.568350	0.1	0.919830
12.570017	0.1	0.915951
12.571683	0.1	0.912729
12.573350	0.1	0.909925
12.575017	0.1	0.907411
12.576683	0.1	0.905436
12.578350	0.1	0.904268
12.580017	0.1	0.903686
12.581683	0.1	0.903243
12.583350	0.1	0.902880
12.585017	0.1	0.902745
12.586683	0.1	0.902638
12.588350	0.1	0.902498
12.590017	0.1	0.902698
12.591683	0.1	0.903322
12.593350	0.1	0.903676
12.595017	0.1	0.902782
12.596683	0.1	0.900081
12.598350	0.1	0.895923
12.600017	0.1	0.891369
12.601683	0.1	0.887397
12.603350	0.1	0.884384
12.605017	0.1	0.882274
12.606683	0.1	0.880891
12.608350	0.1	0.879737
12.610017	0.1	0.877948
12.611683	0.1	0.874903
12.613350	0.1	0.870754
12.615017	0.1	0.866437
12.616683	0.1	0.863206
12.618350	0.1	0.861711
12.620017	0.1	0.861669
12.621683	0.1	0.862163
12.623350	0.1	0.862074
12.625017	0.1	0.860742
12.626683	0.1	0.858149
12.628350	0.1	0.854535
12.630017	0.1	0.850363
12.631683	0.1	0.846055
12.633350	0.1	0.841641
12.635017	0.1	0.836970
12.636683	0.1	0.831895
12.638350	0.1	0.826293
12.640017	0.1	0.820314
12.641683	0.1	0.814176
12.643350	0.1	0.807946
12.645017	0.1	0.802046
12.646683	0.1	0.797417
12.648350	0.1	0.794800
12.650017	0.1	0.794139
12.651683	0.1	0.794511
12.653350	0.1	0.794646
12.655017	0.1	0.793934
12.656683	0.1	0.792788
12.658350	0.1	0.791978
12.660017	0.1	0.791629
12.661683	0.1	0.790656
12.663350	0.1	0.787480
12.665017	0.1	0.781696
12.666683	0.1	0.774940
12.668350	0.1	0.769743
12.670017	0.1	0.767577
12.671683	0.1	0.767889
12.673350	0.1	0.768844
12.675017	0.1	0.768690
12.676683	0.1	0.767023
12.678350	0.1	0.764835
12.680017	0.1	0.762921
12.681683	0.1	0.761142
12.683350	0.1	0.759219
12.685017	0.1	0.756956
12.686683	0.1	0.754218
12.688350	0.1	0.751270
12.690017	0.1	0.748420
12.691683	0.1	0.745547
12.693350	0.1	0.742320
12.695017	0.1	0.738418
12.696683	0.1	0.733733
12.698350	0.1	0.728616
12.700017	0.1	0.723647
12.701683	0.1	0.719065
12.703350	0.1	0.714632
12.705017	0.1	0.710273
12.706683	0.1	0.706404
12.708350	0.1	0.703014
12.710017	0.1	0.699381
12.711683	0.1	0.694836
12.713350	0.1	0.689230
12.715017	0.1	0.682832
12.716683	0.1	0.676499
12.718350	0.1	0.671418
12.720017	0.1	0.668177
12.721683	0.1	0.666170
12.723350	0.1	0.664424
12.725017	0.1	0.662464
12.726683	0.1	0.660284
12.728350	0.1	0.658068
12.730017	0.1	0.656014
12.731683	0.1	0.654436
12.733350	0.1	0.653388
12.735017	0.1	0.652154
12.736683	0.1	0.649835
12.738350	0.1	0.646063
12.740017	0.1	0.640769
12.741683	0.1	0.634314
12.743350	0.1	0.627656
12.745017	0.1	0.621681
12.746683	0.1	0.616852
12.748350	0.1	0.613481
12.750017	0.1	0.611823
12.751683	0.1	0.611739
12.753350	0.1	0.612489
12.755017	0.1	0.612782
12.756683	0.1	0.611264
12.758350	0.1	0.607576
12.760017	0.1	0.602682
12.761683	0.1	0.597974
12.763350	0.1	0.594328
12.765017	0.1	0.591758
12.766683	0.1	0.589495
12.768350	0.1	0.586547
12.770017	0.1	0.582552
12.771683	0.1	0.578286
12.773350	0.1	0.575031
12.775017	0.1	0.573336
12.776683	0.1	0.572852
12.778350	0.1	0.573029
12.780017	0.1	0.573471
12.781683	0.1	0.573820
12.783350	0.1	0.573401
12.785017	0.1	0.571478
12.786683	0.1	0.568093
12.788350	0.1	0.563818
12.790017	0.1	0.558845
12.791683	0.1	0.553117
12.793350	0.1	0.547050
12.795017	0.1	0.541643
12.796683	0.1	0.538006
12.798350	0.1	0.536721
12.800017	0.1	0.537233
12.801683	0.1	0.538263
12.803350	0.1	0.538840
12.805017	0.1	0.538509
12.806683	0.1	0.536893
12.808350	0.1	0.533913
12.810017	0.1	0.530169
12.811683	0.1	0.526584
12.813350	0.1	0.523822
12.815017	0.1	0.522123
12.816683	0.1	0.521336
12.818350	0.1	0.521052
12.820017	0.1	0.520884
12.821683	0.1	0.520716
12.823350	0.1	0.520633
12.825017	0.1	0.520679
12.826683	0.1	0.520870
12.828350	0.1	0.521410
12.830017	0.1	0.522323
12.831683	0.1	0.523147
12.833350	0.1	0.523617
12.835017	0.1	0.524274
12.836683	0.1	0.525978
12.838350	0.1	0.528716
12.840017	0.1	0.531198
12.841683	0.1	0.531971
12.843350	0.1	0.530854
12.845017	0.1	0.529024
12.846683	0.1	0.527655
12.848350	0.1	0.526775
12.850017	0.1	0.525857
12.851683	0.1	0.524898
12.853350	0.1	0.524470
12.855017	0.1	0.525243
12.856683	0.1	0.527510
12.858350	0.1	0.530914
12.860017	0.1	0.534630
12.861683	0.1	0.537843
12.863350	0.1	0.539543
12.865017	0.1	0.538756
12.866683	0.1	0.535664
12.868350	0.1	0.531874
12.870017	0.1	0.529201
12.871683	0.1	0.528255
12.873350	0.1	0.528623
12.875017	0.1	0.530328
12.876683	0.1	0.533559
12.878350	0.1	0.537089
12.880017	0.1	0.539105
12.881683	0.1	0.539389
12.883350	0.1	0.539175
12.885017	0.1	0.539385
12.886683	0.1	0.539999
12.888350	0.1	0.540721
12.890017	0.1	0.541308
12.891683	0.1	0.541355
12.893350	0.1	0.540670
12.895017	0.1	0.539650
12.896683	0.1	0.538798
12.898350	0.1	0.538249
12.900017	0.1	0.538067
12.901683	0.1	0.538412
12.903350	0.1	0.539310
12.905017	0.1	0.540512
12.906683	0.1	0.541518
12.908350	0.1	0.542221
12.910017	0.1	0.543389
12.911683	0.1	0.545774
12.913350	0.1	0.548908
12.915017	0.1	0.551254
12.916683	0.1	0.551422
12.918350	0.1	0.549234
12.920017	0.1	0.545918
12.921683	0.1	0.543403
12.923350	0.1	0.543282
12.925017	0.1	0.546090
12.926683	0.1	0.550947
12.928350	0.1	0.555981
12.930017	0.1	0.559441
12.931683	0.1	0.560521
12.933350	0.1	0.559385
12.935017	0.1	0.556991
12.936683	0.1	0.554589
12.938350	0.1	0.552563
12.940017	0.1	0.550095
12.941683	0.1	0.546444
12.943350	0.1	0.542407
12.945017	0.1	0.539683
12.946683	0.1	0.538779
12.948350	0.1	0.538467
12.950017	0.1	0.537448
12.951683	0.1	0.535781
12.953350	0.1	0.534551
12.955017	0.1	0.534207
12.956683	0.1	0.533769
12.958350	0.1	0.532139
12.960017	0.1	0.529685
12.961683	0.1	0.527790
12.963350	0.1	0.527212
12.965017	0.1	0.527459
12.966683	0.1	0.527464
12.968350	0.1	0.526346
12.970017	0.1	0.523729
12.971683	0.1	0.519659
12.973350	0.1	0.514737
12.975017	0.1	0.510132
12.976683	0.1	0.506742
12.978350	0.1	0.504479
12.980017	0.1	0.502388
12.981683	0.1	0.499752
12.983350	0.1	0.497149
12.985017	0.1	0.495967
12.986683	0.1	0.496879
12.988350	0.1	0.499273
12.990017	0.1	0.501899
12.991683	0.1	0.503720
12.993350	0.1	0.504446
12.995017	0.1	0.504465
12.996683	0.1	0.504106
12.998350	0.1	0.503161
13.000017	0.1	0.501145
13.001683	0.1	0.497815
13.003350	0.1	0.493480
13.005017	0.1	0.488767
13.006683	0.1	0.484348
13.008350	0.1	0.480921
13.010017	0.1	0.478937
13.011683	0.1	0.478481
13.013350	0.1	0.479324
13.015017	0.1	0.480595
13.016683	0.1	0.480870
13.018350	0.1	0.479254
13.020017	0.1	0.476465
13.021683	0.1	0.474174
13.023350	0.1	0.473331
13.025017	0.1	0.473694
13.026683	0.1	0.474611
13.028350	0.1	0.475589
13.030017	0.1	0.476278
13.031683	0.1	0.476404
13.033350	0.1	0.475557
13.035017	0.1	0.473280
13.036683	0.1	0.469899
13.038350	0.1	0.466891
13.040017	0.1	0.465792
13.041683	0.1	0.466714
13.043350	0.1	0.468516
13.045017	0.1	0.470183
13.046683	0.1	0.471356
13.048350	0.1	0.472027
13.050017	0.1	0.472353
13.051683	0.1	0.472469
13.053350	0.1	0.472232
13.055017	0.1	0.471584
13.056683	0.1	0.471212
13.058350	0.1	0.471859
13.060017	0.1	0.472837
13.061683	0.1	0.472395
13.063350	0.1	0.469992
13.065017	0.1	0.467175
13.066683	0.1	0.465973
13.068350	0.1	0.466984
13.070017	0.1	0.469182
13.071683	0.1	0.470956
13.073350	0.1	0.471142
13.075017	0.1	0.469680
13.076683	0.1	0.467761
13.078350	0.1	0.466798
13.080017	0.1	0.467319
13.081683	0.1	0.468898
13.083350	0.1	0.470574
13.085017	0.1	0.471445
13.086683	0.1	0.471273
13.088350	0.1	0.470816
13.090017	0.1	0.470970
13.091683	0.1	0.471389
13.093350	0.1	0.470816
13.095017	0.1	0.468888
13.096683	0.1	0.466676
13.098350	0.1	0.465317
13.100017	0.1	0.464921
13.101683	0.1	0.464674
13.103350	0.1	0.463910
13.105017	0.1	0.462895
13.106683	0.1	0.462644
13.108350	0.1	0.463962
13.110017	0.1	0.466602
13.111683	0.1	0.469675
13.113350	0.1	0.472446
13.115017	0.1	0.474276
13.116683	0.1	0.474826
13.118350	0.1	0.474388
13.120017	0.1	0.473652
13.121683	0.1	0.473466
13.123350	0.1	0.474439
13.125017	0.1	0.476115
13.126683	0.1	0.477247
13.128350	0.1	0.477000
13.130017	0.1	0.475524
13.131683	0.1	0.473564
13.133350	0.1	0.471808
13.135017	0.1	0.470281
13.136683	0.1	0.468371
13.138350	0.1	0.465806
13.140017	0.1	0.463328
13.141683	0.1	0.461875
13.143350	0.1	0.461438
13.145017	0.1	0.461182
13.146683	0.1	0.460357
13.148350	0.1	0.459068
13.150017	0.1	0.458220
13.151683	0.1	0.458458
13.153350	0.1	0.459617
13.155017	0.1	0.461387
13.156683	0.1	0.463822
13.158350	0.1	0.466923
13.160017	0.1	0.470234
13.161683	0.1	0.472986
13.163350	0.1	0.474625
13.165017	0.1	0.474919
13.166683	0.1	0.473922
13.168350	0.1	0.472600
13.170017	0.1	0.472609
13.171683	0.1	0.474895
13.173350	0.1	0.478937
13.175017	0.1	0.483207
13.176683	0.1	0.485964
13.178350	0.1	0.486281
13.180017	0.1	0.484395
13.181683	0.1	0.481103
13.183350	0.1	0.477280
13.185017	0.1	0.473983
13.186683	0.1	0.472246
13.188350	0.1	0.472027
13.190017	0.1	0.472204
13.191683	0.1	0.471920
13.193350	0.1	0.471179
13.195017	0.1	0.469862
13.196683	0.1	0.467328
13.198350	0.1	0.463543
13.200017	0.1	0.459687
13.201683	0.1	0.457335
13.203350	0.1	0.457489
13.205017	0.1	0.460078
13.206683	0.1	0.463771
13.208350	0.1	0.466416
13.210017	0.1	0.466574
13.211683	0.1	0.464940
13.213350	0.1	0.463678
13.215017	0.1	0.464232
13.216683	0.1	0.466225
13.218350	0.1	0.468269
13.220017	0.1	0.469252
13.221683	0.1	0.468874
13.223350	0.1	0.467622
13.225017	0.1	0.466350
13.226683	0.1	0.465494
13.228350	0.1	0.464590
13.230017	0.1	0.462830
13.231683	0.1	0.459924
13.233350	0.1	0.456371
13.235017	0.1	0.453223
13.236683	0.1	0.451575
13.238350	0.1	0.451505
13.240017	0.1	0.451626
13.241683	0.1	0.450290
13.243350	0.1	0.447100
13.245017	0.1	0.443105
13.246683	0.1	0.439859
13.248350	0.1	0.438192
13.250017	0.1	0.437885
13.251683	0.1	0.438448
13.253350	0.1	0.439291
13.255017	0.1	0.439738
13.256683	0.1	0.439719
13.258350	0.1	0.439817
13.260017	0.1	0.440557
13.261683	0.1	0.442159
13.263350	0.1	0.444599
13.265017	0.1	0.447324
13.266683	0.1	0.449349
13.268350	0.1	0.449843
13.270017	0.1	0.448534
13.271683	0.1	0.445778
13.273350	0.1	0.442495
13.275017	0.1	0.439747
13.276683	0.1	0.438238
13.278350	0.1	0.437899
13.280017	0.1	0.437754
13.281683	0.1	0.436502
13.283350	0.1	0.433614
13.285017	0.1	0.429749
13.286683	0.1	0.426061
13.288350	0.1	0.423240
13.290017	0.1	0.421177
13.291683	0.1	0.419668
13.293350	0.1	0.419049
13.295017	0.1	0.419617
13.296683	0.1	0.421014
13.298350	0.1	0.422224
13.300017	0.1	0.422336
13.301683	0.1	0.421456
13.303350	0.1	0.420469
13.305017	0.1	0.420120
13.306683	0.1	0.420786
13.308350	0.1	0.422504
13.310017	0.1	0.424725
13.311683	0.1	0.426355
13.313350	0.1	0.426448
13.315017	0.1	0.425018
13.316683	0.1	0.423128
13.318350	0.1	0.421866
13.320017	0.1	0.421507
13.321683	0.1	0.421908
13.323350	0.1	0.423156
13.325017	0.1	0.425251
13.326683	0.1	0.427482
13.328350	0.1	0.428394
13.330017	0.1	0.426974
13.331683	0.1	0.423957
13.333350	0.1	0.421312
13.335017	0.1	0.420553
13.336683	0.1	0.422094
13.338350	0.1	0.425591
13.340017	0.1	0.430527
13.341683	0.1	0.436190
13.343350	0.1	0.441312
13.345017	0.1	0.444660
13.346683	0.1	0.446131
13.348350	0.1	0.446551
13.350017	0.1	0.446429
13.351683	0.1	0.445587
13.353350	0.1	0.443826
13.355017	0.1	0.441354
13.356683	0.1	0.438667
13.358350	0.1	0.436194
13.360017	0.1	0.434318
13.361683	0.1	0.433368
13.363350	0.1	0.433228
13.365017	0.1	0.433209
13.366683	0.1	0.432874
13.368350	0.1	0.432646
13.370017	0.1	0.432930
13.371683	0.1	0.433135
13.373350	0.1	0.432516
13.375017	0.1	0.431575
13.376683	0.1	0.431393
13.378350	0.1	0.432134
13.380017	0.1	0.433433
13.381683	0.1	0.435431
13.383350	0.1	0.438578
13.385017	0.1	0.442751
13.386683	0.1	0.446914
13.388350	0.1	0.449638
13.390017	0.1	0.450425
13.391683	0.1	0.450369
13.393350	0.1	0.450765
13.395017	0.1	0.451719
13.396683	0.1	0.452800
13.398350	0.1	0.453908
13.400017	0.1	0.455012
13.401683	0.1	0.455533
13.403350	0.1	0.454541
13.405017	0.1	0.451687
13.406683	0.1	0.447817
13.408350	0.1	0.444483
13.410017	0.1	0.443077
13.411683	0.1	0.444059
13.413350	0.1	0.446588
13.415017	0.1	0.449135
13.416683	0.1	0.450835
13.418350	0.1	0.451896
13.420017	0.1	0.452702
13.421683	0.1	0.453261
13.423350	0.1	0.453712
13.425017	0.1	0.454555
13.426683	0.1	0.456097
13.428350	0.1	0.458146
13.430017	0.1	0.460311
13.431683	0.1	0.462322
13.433350	0.1	0.464218
13.435017	0.1	0.466099
13.436683	0.1	0.467864
13.438350	0.1	0.469345
13.440017	0.1	0.470420
13.441683	0.1	0.470867
13.443350	0.1	0.470639
13.445017	0.1	0.470197
13.446683	0.1	0.469908
13.448350	0.1	0.469289
13.450017	0.1	0.467803
13.451683	0.1	0.466043
13.453350	0.1	0.464940
13.455017	0.1	0.464465
13.456683	0.1	0.463976
13.458350	0.1	0.463380
13.460017	0.1	0.463147
13.461683	0.1	0.463519
13.463350	0.1	0.464120
13.465017	0.1	0.464194
13.466683	0.1	0.463226
13.468350	0.1	0.461289
13.470017	0.1	0.458425
13.471683	0.1	0.454444
13.473350	0.1	0.449964
13.475017	0.1	0.446504
13.476683	0.1	0.444995
13.478350	0.1	0.444981
13.480017	0.1	0.445335
13.481683	0.1	0.445396
13.483350	0.1	0.445326
13.485017	0.1	0.445307
13.486683	0.1	0.444739
13.488350	0.1	0.442956
13.490017	0.1	0.440488
13.491683	0.1	0.438457
13.493350	0.1	0.437154
13.495017	0.1	0.436096
13.496683	0.1	0.435002
13.498350	0.1	0.434266
13.500017	0.1	0.434490
13.501683	0.1	0.435738
13.503350	0.1	0.437242
13.505017	0.1	0.437978
13.506683	0.1	0.437414
13.508350	0.1	0.435761
13.510017	0.1	0.433563
13.511683	0.1	0.431160
13.513350	0.1	0.428399
13.515017	0.1	0.424972
13.516683	0.1	0.421237
13.518350	0.1	0.418373
13.520017	0.1	0.417517
13.521683	0.1	0.419039
13.523350	0.1	0.422327
13.525017	0.1	0.426071
13.526683	0.1	0.428814
13.528350	0.1	0.429801
13.530017	0.1	0.429363
13.531683	0.1	0.428339
13.533350	0.1	0.427593
13.535017	0.1	0.427547
13.536683	0.1	0.427845
13.538350	0.1	0.427724
13.540017	0.1	0.426704
13.541683	0.1	0.424949
13.543350	0.1	0.423030
13.545017	0.1	0.421293
13.546683	0.1	0.419691
13.548350	0.1	0.418243
13.550017	0.1	0.417358
13.551683	0.1	0.417461
13.553350	0.1	0.418499
13.555017	0.1	0.420325
13.556683	0.1	0.423007
13.558350	0.1	0.426071
13.560017	0.1	0.428241
13.561683	0.1	0.428678
13.563350	0.1	0.427747
13.565017	0.1	0.426499
13.566683	0.1	0.425917
13.568350	0.1	0.426597
13.570017	0.1	0.428641
13.571683	0.1	0.431575
13.573350	0.1	0.434523
13.575017	0.1	0.436716
13.576683	0.1	0.437922
13.578350	0.1	0.438406
13.580017	0.1	0.438453
13.581683	0.1	0.438052
13.583350	0.1	0.437014
13.585017	0.1	0.435477
13.586683	0.1	0.433838
13.588350	0.1	0.432166
13.590017	0.1	0.430439
13.591683	0.1	0.429214
13.593350	0.1	0.429340
13.595017	0.1	0.431146
13.596683	0.1	0.434183
13.598350	0.1	0.437428
13.600017	0.1	0.440059
13.601683	0.1	0.442173
13.603350	0.1	0.444320
13.605017	0.1	0.446527
13.606683	0.1	0.448166
13.608350	0.1	0.448627
13.610017	0.1	0.447920
13.611683	0.1	0.446481
13.613350	0.1	0.444609
13.615017	0.1	0.442634
13.616683	0.1	0.441144
13.618350	0.1	0.440744
13.620017	0.1	0.441889
13.621683	0.1	0.444571
13.623350	0.1	0.447975
13.625017	0.1	0.451035
13.626683	0.1	0.453065
13.628350	0.1	0.453591
13.630017	0.1	0.452446
13.631683	0.1	0.450299
13.633350	0.1	0.448367
13.635017	0.1	0.447384
13.636683	0.1	0.447212
13.638350	0.1	0.447528
13.640017	0.1	0.448613
13.641683	0.1	0.450891
13.643350	0.1	0.453899
13.645017	0.1	0.456464
13.646683	0.1	0.457857
13.648350	0.1	0.458397
13.650017	0.1	0.458942
13.651683	0.1	0.460362
13.653350	0.1	0.463151
13.655017	0.1	0.466858
13.656683	0.1	0.470416
13.658350	0.1	0.473354
13.660017	0.1	0.475980
13.661683	0.1	0.478076
13.663350	0.1	0.478653
13.665017	0.1	0.477219
13.666683	0.1	0.474541
13.668350	0.1	0.471659
13.670017	0.1	0.469019
13.671683	0.1	0.466974
13.673350	0.1	0.466076
13.675017	0.1	0.466378
13.676683	0.1	0.467380
13.678350	0.1	0.468744
13.680017	0.1	0.470509
13.681683	0.1	0.472656
13.683350	0.1	0.474937
13.685017	0.1	0.477335
13.686683	0.1	0.479952
13.688350	0.1	0.482481
13.690017	0.1	0.484763
13.691683	0.1	0.487422
13.693350	0.1	0.490979
13.695017	0.1	0.494774
13.696683	0.1	0.497261
13.698350	0.1	0.497419
13.700017	0.1	0.495468
13.701683	0.1	0.492176
13.703350	0.1	0.488074
13.705017	0.1	0.483780
13.706683	0.1	0.480423
13.708350	0.1	0.478853
13.710017	0.1	0.478760
13.711683	0.1	0.478858
13.713350	0.1	0.477904
13.715017	0.1	0.475608
13.716683	0.1	0.472823
13.718350	0.1	0.470672
13.720017	0.1	0.469428
13.721683	0.1	0.468898
13.723350	0.1	0.469210
13.725017	0.1	0.470397
13.726683	0.1	0.471859
13.728350	0.1	0.472800
13.730017	0.1	0.472637
13.731683	0.1	0.470895
13.733350	0.1	0.467477
13.735017	0.1	0.463380
13.736683	0.1	0.460134
13.738350	0.1	0.458653
13.740017	0.1	0.458835
13.741683	0.1	0.459696
13.743350	0.1	0.460083
13.745017	0.1	0.459719
13.746683	0.1	0.459277
13.748350	0.1	0.459305
13.750017	0.1	0.459459
13.751683	0.1	0.459091
13.753350	0.1	0.458239
13.755017	0.1	0.457400
13.756683	0.1	0.456539
13.758350	0.1	0.455081
13.760017	0.1	0.452707
13.761683	0.1	0.449782
13.763350	0.1	0.447333
13.765017	0.1	0.446369
13.766683	0.1	0.446970
13.768350	0.1	0.448180
13.770017	0.1	0.448786
13.771683	0.1	0.448041
13.773350	0.1	0.445950
13.775017	0.1	0.442932
13.776683	0.1	0.439784
13.778350	0.1	0.437722
13.780017	0.1	0.437326
13.781683	0.1	0.437810
13.783350	0.1	0.438173
13.785017	0.1	0.438183
13.786683	0.1	0.438141
13.788350	0.1	0.438350
13.790017	0.1	0.438779
13.791683	0.1	0.438932
13.793350	0.1	0.438117
13.795017	0.1	0.436134
13.796683	0.1	0.433587
13.798350	0.1	0.431472
13.800017	0.1	0.430555
13.801683	0.1	0.430853
13.803350	0.1	0.431533
13.805017	0.1	0.431826
13.806683	0.1	0.431878
13.808350	0.1	0.432171
13.810017	0.1	0.432683
13.811683	0.1	0.433046
13.813350	0.1	0.433209
13.815017	0.1	0.433736
13.816683	0.1	0.435319
13.818350	0.1	0.438103
13.820017	0.1	0.441521
13.821683	0.1	0.444991
13.823350	0.1	0.447920
13.825017	0.1	0.449317
13.826683	0.1	0.448497
13.828350	0.1	0.446108
13.830017	0.1	0.443771
13.831683	0.1	0.442620
13.833350	0.1	0.442737
13.835017	0.1	0.443673
13.836683	0.1	0.444613
13.838350	0.1	0.444427
13.840017	0.1	0.442616
13.841683	0.1	0.439831
13.843350	0.1	0.436907
13.845017	0.1	0.434122
13.846683	0.1	0.431775
13.848350	0.1	0.430308
13.850017	0.1	0.429880
13.851683	0.1	0.430895
13.853350	0.1	0.433954
13.855017	0.1	0.438667
13.856683	0.1	0.443445
13.858350	0.1	0.446453
13.860017	0.1	0.446560
13.861683	0.1	0.444036
13.863350	0.1	0.440292
13.865017	0.1	0.436781
13.866683	0.1	0.434313
13.868350	0.1	0.433009
13.870017	0.1	0.432879
13.871683	0.1	0.434224
13.873350	0.1	0.437018
13.875017	0.1	0.440339
13.876683	0.1	0.443035
13.878350	0.1	0.444697
13.880017	0.1	0.446001
13.881683	0.1	0.448017
13.883350	0.1	0.450946
13.885017	0.1	0.454113
13.886683	0.1	0.457056
13.888350	0.1	0.459650
13.890017	0.1	0.461685
13.891683	0.1	0.463030
13.893350	0.1	0.463487
13.895017	0.1	0.462895
13.896683	0.1	0.461848
13.898350	0.1	0.461312
13.900017	0.1	0.461540
13.901683	0.1	0.461903
13.903350	0.1	0.461438
13.905017	0.1	0.459426
13.906683	0.1	0.456329
13.908350	0.1	0.453764
13.910017	0.1	0.452944
13.911683	0.1	0.453689
13.913350	0.1	0.455030
13.915017	0.1	0.456288
13.916683	0.1	0.457610
13.918350	0.1	0.459333
13.920017	0.1	0.461084
13.921683	0.1	0.462322
13.923350	0.1	0.463147
13.925017	0.1	0.463724
13.926683	0.1	0.463841
13.928350	0.1	0.463729
13.930017	0.1	0.464204
13.931683	0.1	0.465526
13.933350	0.1	0.467109
13.935017	0.1	0.468381
13.936683	0.1	0.468884
13.938350	0.1	0.468246
13.940017	0.1	0.466793
13.941683	0.1	0.465345
13.943350	0.1	0.464595
13.945017	0.1	0.465121
13.946683	0.1	0.467333
13.948350	0.1	0.471002
13.950017	0.1	0.475417
13.951683	0.1	0.479482
13.953350	0.1	0.481722
13.955017	0.1	0.481186
13.956683	0.1	0.478467
13.958350	0.1	0.475156
13.960017	0.1	0.472884
13.961683	0.1	0.472562
13.963350	0.1	0.473782
13.965017	0.1	0.475021
13.966683	0.1	0.474835
13.968350	0.1	0.473117
13.970017	0.1	0.471012
13.971683	0.1	0.469848
13.973350	0.1	0.470215
13.975017	0.1	0.471850
13.976683	0.1	0.473964
13.978350	0.1	0.475668
13.980017	0.1	0.476097
13.981683	0.1	0.474746
13.983350	0.1	0.472069
13.985017	0.1	0.469242
13.986683	0.1	0.467212
13.988350	0.1	0.466262
13.990017	0.1	0.466048
13.991683	0.1	0.465582
13.993350	0.1	0.464134
13.995017	0.1	0.462090
13.996683	0.1	0.460222
13.998350	0.1	0.458914
14.000017	0.1	0.458518
14.001683	0.1	0.459277
14.003350	0.1	0.460856
14.005017	0.1	0.462336
14.006683	0.1	0.462648
14.008350	0.1	0.461112
14.010017	0.1	0.457978
14.011683	0.1	0.454313
14.013350	0.1	0.451230
14.015017	0.1	0.449386
14.016683	0.1	0.449042
14.018350	0.1	0.449871
14.020017	0.1	0.451072
14.021683	0.1	0.452194
14.023350	0.1	0.453461
14.025017	0.1	0.454998
14.026683	0.1	0.456194
14.028350	0.1	0.455966
14.030017	0.1	0.453866
14.031683	0.1	0.450793
14.033350	0.1	0.448241
14.035017	0.1	0.446956
14.036683	0.1	0.446690
14.038350	0.1	0.447053
14.040017	0.1	0.447799
14.041683	0.1	0.448460
14.043350	0.1	0.448585
14.045017	0.1	0.448287
14.046683	0.1	0.447757
14.048350	0.1	0.446849
14.050017	0.1	0.445545
14.051683	0.1	0.444255
14.053350	0.1	0.443598
14.055017	0.1	0.444110
14.056683	0.1	0.445633
14.058350	0.1	0.447226
14.060017	0.1	0.447817
14.061683	0.1	0.446914
14.063350	0.1	0.444963
14.065017	0.1	0.442932
14.066683	0.1	0.441405
14.068350	0.1	0.440138
14.070017	0.1	0.438667
14.071683	0.1	0.437009
14.073350	0.1	0.435547
14.075017	0.1	0.434672
14.076683	0.1	0.434960
14.078350	0.1	0.437163
14.080017	0.1	0.441279
14.081683	0.1	0.445950
14.083350	0.1	0.449461
14.085017	0.1	0.451142
14.086683	0.1	0.451617
14.088350	0.1	0.452087
14.090017	0.1	0.453671
14.091683	0.1	0.456730
14.093350	0.1	0.460260
14.095017	0.1	0.462215
14.096683	0.1	0.460995
14.098350	0.1	0.456483
14.100017	0.1	0.449973
14.101683	0.1	0.443710
14.103350	0.1	0.440050
14.105017	0.1	0.440399
14.106683	0.1	0.444474
14.108350	0.1	0.450243
14.110017	0.1	0.454877
14.111683	0.1	0.456539
14.113350	0.1	0.455435
14.115017	0.1	0.453074
14.116683	0.1	0.450774
14.118350	0.1	0.449196
14.120017	0.1	0.448893
14.121683	0.1	0.450313
14.123350	0.1	0.453149
14.125017	0.1	0.456325
14.126683	0.1	0.458960
14.128350	0.1	0.461084
14.130017	0.1	0.463347
14.131683	0.1	0.466211
14.133350	0.1	0.469298
14.135017	0.1	0.471533
14.136683	0.1	0.471892
14.138350	0.1	0.470411
14.140017	0.1	0.468181
14.141683	0.1	0.466313
14.143350	0.1	0.465657
14.145017	0.1	0.466881
14.146683	0.1	0.469880
14.148350	0.1	0.473494
14.150017	0.1	0.476437
14.151683	0.1	0.478113
14.153350	0.1	0.478518
14.155017	0.1	0.477829
14.156683	0.1	0.476488
14.158350	0.1	0.475235
14.160017	0.1	0.474723
14.161683	0.1	0.475086
14.163350	0.1	0.476288
14.165017	0.1	0.478593
14.166683	0.1	0.482071
14.168350	0.1	0.486099
14.170017	0.1	0.489959
14.171683	0.1	0.493489
14.173350	0.1	0.497033
14.175017	0.1	0.500833
14.176683	0.1	0.504516
14.178350	0.1	0.507375
14.180017	0.1	0.509010
14.181683	0.1	0.509457
14.183350	0.1	0.509121
14.185017	0.1	0.508637
14.186683	0.1	0.508418
14.188350	0.1	0.508572
14.190017	0.1	0.509010
14.191683	0.1	0.509545
14.193350	0.1	0.510053
14.195017	0.1	0.510383
14.196683	0.1	0.510034
14.198350	0.1	0.508199
14.200017	0.1	0.504698
14.201683	0.1	0.500889
14.203350	0.1	0.498868
14.205017	0.1	0.499687
14.206683	0.1	0.502560
14.208350	0.1	0.505648
14.210017	0.1	0.507599
14.211683	0.1	0.508297
14.213350	0.1	0.508120
14.215017	0.1	0.506993
14.216683	0.1	0.504605
14.218350	0.1	0.501149
14.220017	0.1	0.497573
14.221683	0.1	0.494975
14.223350	0.1	0.493908
14.225017	0.1	0.493978
14.226683	0.1	0.494239
14.228350	0.1	0.494155
14.230017	0.1	0.493815
14.231683	0.1	0.493447
14.233350	0.1	0.493373
14.235017	0.1	0.494216
14.236683	0.1	0.496288
14.238350	0.1	0.499045
14.240017	0.1	0.501564
14.241683	0.1	0.503301
14.243350	0.1	0.504162
14.245017	0.1	0.504088
14.246683	0.1	0.502719
14.248350	0.1	0.499883
14.250017	0.1	0.496092
14.251683	0.1	0.492241
14.253350	0.1	0.488940
14.255017	0.1	0.486225
14.256683	0.1	0.484120
14.258350	0.1	0.483054
14.260017	0.1	0.483342
14.261683	0.1	0.484688
14.263350	0.1	0.486299
14.265017	0.1	0.487510
14.266683	0.1	0.488404
14.268350	0.1	0.489601
14.270017	0.1	0.491012
14.271683	0.1	0.491268
14.273350	0.1	0.489340
14.275017	0.1	0.485978
14.276683	0.1	0.482677
14.278350	0.1	0.480125
14.280017	0.1	0.478094
14.281683	0.1	0.476209
14.283350	0.1	0.474504
14.285017	0.1	0.473531
14.286683	0.1	0.473727
14.288350	0.1	0.474839
14.290017	0.1	0.476297
14.291683	0.1	0.477787
14.293350	0.1	0.479086
14.295017	0.1	0.479864
14.296683	0.1	0.479957
14.298350	0.1	0.479333
14.300017	0.1	0.477917
14.301683	0.1	0.475650
14.303350	0.1	0.472842
14.305017	0.1	0.470309
14.306683	0.1	0.468823
14.308350	0.1	0.468474
14.310017	0.1	0.468879
14.311683	0.1	0.469703
14.313350	0.1	0.470798
14.315017	0.1	0.471883
14.316683	0.1	0.472162
14.318350	0.1	0.471072
14.320017	0.1	0.469438
14.321683	0.1	0.468539
14.323350	0.1	0.468600
14.325017	0.1	0.469242
14.326683	0.1	0.470551
14.328350	0.1	0.472786
14.330017	0.1	0.475626
14.331683	0.1	0.478271
14.333350	0.1	0.480120
14.335017	0.1	0.481061
14.336683	0.1	0.481447
14.338350	0.1	0.481801
14.340017	0.1	0.482430
14.341683	0.1	0.483068
14.343350	0.1	0.483315
14.345017	0.1	0.483263
14.346683	0.1	0.483263
14.348350	0.1	0.483440
14.350017	0.1	0.483650
14.351683	0.1	0.483803
14.353350	0.1	0.483887
14.355017	0.1	0.483608
14.356683	0.1	0.482518
14.358350	0.1	0.481000
14.360017	0.1	0.480418
14.361683	0.1	0.481680
14.363350	0.1	0.484441
14.365017	0.1	0.487803
14.366683	0.1	0.490933
14.368350	0.1	0.493256
14.370017	0.1	0.494663
14.371683	0.1	0.495296
14.373350	0.1	0.495384
14.375017	0.1	0.495533
14.376683	0.1	0.496665
14.378350	0.1	0.499180
14.380017	0.1	0.502551
14.381683	0.1	0.505825
14.383350	0.1	0.508237
14.385017	0.1	0.509345
14.386683	0.1	0.509094
14.388350	0.1	0.507967
14.390017	0.1	0.506951
14.391683	0.1	0.507152
14.393350	0.1	0.509075
14.395017	0.1	0.512153
14.396683	0.1	0.515133
14.398350	0.1	0.517028
14.400017	0.1	0.517820
14.401683	0.1	0.518197
14.403350	0.1	0.518993
14.405017	0.1	0.521033
14.406683	0.1	0.524805
14.408350	0.1	0.530062
14.410017	0.1	0.535902
14.411683	0.1	0.541029
14.413350	0.1	0.544256
14.415017	0.1	0.545238
14.416683	0.1	0.544614
14.418350	0.1	0.543389
14.420017	0.1	0.542332
14.421683	0.1	0.541834
14.423350	0.1	0.541955
14.425017	0.1	0.542663
14.426683	0.1	0.543972
14.428350	0.1	0.545485
14.430017	0.1	0.546477
14.431683	0.1	0.546817
14.433350	0.1	0.547133
14.435017	0.1	0.547818
14.436683	0.1	0.548880
14.438350	0.1	0.550351
14.440017	0.1	0.551948
14.441683	0.1	0.553094
14.443350	0.1	0.553746
14.445017	0.1	0.554477
14.446683	0.1	0.556051
14.448350	0.1	0.559022
14.450017	0.1	0.562980
14.451683	0.1	0.566491
14.453350	0.1	0.568563
14.455017	0.1	0.569732
14.456683	0.1	0.571189
14.458350	0.1	0.573029
14.460017	0.1	0.573909
14.461683	0.1	0.572968
14.463350	0.1	0.570994
14.465017	0.1	0.569248
14.466683	0.1	0.568237
14.468350	0.1	0.567827
14.470017	0.1	0.567627
14.471683	0.1	0.567208
14.473350	0.1	0.565983
14.475017	0.1	0.563622
14.476683	0.1	0.560726
14.478350	0.1	0.558188
14.480017	0.1	0.556041
14.481683	0.1	0.553983
14.483350	0.1	0.552316
14.485017	0.1	0.551669
14.486683	0.1	0.552316
14.488350	0.1	0.554002
14.490017	0.1	0.555962
14.491683	0.1	0.557243
14.493350	0.1	0.557387
14.495017	0.1	0.556586
14.496683	0.1	0.555329
14.498350	0.1	0.554435
14.500017	0.1	0.554821
14.501683	0.1	0.556200
14.503350	0.1	0.556898
14.505017	0.1	0.555841
14.506683	0.1	0.553676
14.508350	0.1	0.551888
14.510017	0.1	0.551473
14.511683	0.1	0.552218
14.513350	0.1	0.553164
14.515017	0.1	0.553676
14.516683	0.1	0.553629
14.518350	0.1	0.552982
14.520017	0.1	0.551585
14.521683	0.1	0.549383
14.523350	0.1	0.546668
14.525017	0.1	0.543850
14.526683	0.1	0.541080
14.528350	0.1	0.538481
14.530017	0.1	0.536777
14.531683	0.1	0.537117
14.533350	0.1	0.540009
14.535017	0.1	0.544810
14.536683	0.1	0.550239
14.538350	0.1	0.555101
14.540017	0.1	0.558752
14.541683	0.1	0.560801
14.543350	0.1	0.561252
14.545017	0.1	0.560856
14.546683	0.1	0.560335
14.548350	0.1	0.559310
14.550017	0.1	0.556712
14.551683	0.1	0.552121
14.553350	0.1	0.546421
14.555017	0.1	0.541196
14.556683	0.1	0.537978
14.558350	0.1	0.537466
14.560017	0.1	0.538868
14.561683	0.1	0.540433
14.563350	0.1	0.540763
14.565017	0.1	0.539823
14.566683	0.1	0.538812
14.568350	0.1	0.538607
14.570017	0.1	0.538570
14.571683	0.1	0.537704
14.573350	0.1	0.536023
14.575017	0.1	0.534006
14.576683	0.1	0.531920
14.578350	0.1	0.530244
14.580017	0.1	0.529671
14.581683	0.1	0.530561
14.583350	0.1	0.532689
14.585017	0.1	0.535138
14.586683	0.1	0.536642
14.588350	0.1	0.536898
14.590017	0.1	0.537043
14.591683	0.1	0.538467
14.593350	0.1	0.541513
14.595017	0.1	0.545303
14.596683	0.1	0.548591
14.598350	0.1	0.550663
14.600017	0.1	0.551329
14.601683	0.1	0.550551
14.603350	0.1	0.548633
14.605017	0.1	0.546491
14.606683	0.1	0.545066
14.608350	0.1	0.544321
14.610017	0.1	0.543515
14.611683	0.1	0.542295
14.613350	0.1	0.540777
14.615017	0.1	0.539268
14.616683	0.1	0.538393
14.618350	0.1	0.538742
14.620017	0.1	0.540051
14.621683	0.1	0.541271
14.623350	0.1	0.541466
14.625017	0.1	0.540791
14.626683	0.1	0.540302
14.628350	0.1	0.540446
14.630017	0.1	0.540596
14.631683	0.1	0.540107
14.633350	0.1	0.539063
14.635017	0.1	0.538146
14.636683	0.1	0.538067
14.638350	0.1	0.538914
14.640017	0.1	0.540260
14.641683	0.1	0.541578
14.643350	0.1	0.542523
14.645017	0.1	0.543166
14.646683	0.1	0.543636
14.648350	0.1	0.543711
14.650017	0.1	0.543469
14.651683	0.1	0.543911
14.653350	0.1	0.545802
14.655017	0.1	0.548433
14.656683	0.1	0.550696
14.658350	0.1	0.552414
14.660017	0.1	0.554007
14.661683	0.1	0.555748
14.663350	0.1	0.557834
14.665017	0.1	0.560377
14.666683	0.1	0.563096
14.668350	0.1	0.565369
14.670017	0.1	0.566635
14.671683	0.1	0.566775
14.673350	0.1	0.565900
14.675017	0.1	0.564125
14.676683	0.1	0.561997
14.678350	0.1	0.560717
14.680017	0.1	0.561154
14.681683	0.1	0.563175
14.683350	0.1	0.566109
14.685017	0.1	0.569043
14.686683	0.1	0.570989
14.688350	0.1	0.571543
14.690017	0.1	0.571073
14.691683	0.1	0.569881
14.693350	0.1	0.567730
14.695017	0.1	0.564745
14.696683	0.1	0.562123
14.698350	0.1	0.561150
14.700017	0.1	0.561965
14.701683	0.1	0.563422
14.703350	0.1	0.564051
14.705017	0.1	0.563255
14.706683	0.1	0.561816
14.708350	0.1	0.561201
14.710017	0.1	0.561993
14.711683	0.1	0.563213
14.713350	0.1	0.563855
14.715017	0.1	0.564265
14.716683	0.1	0.565015
14.718350	0.1	0.565923
14.720017	0.1	0.566803
14.721683	0.1	0.567711
14.723350	0.1	0.568428
14.725017	0.1	0.568796
14.726683	0.1	0.569131
14.728350	0.1	0.569592
14.730017	0.1	0.569909
14.731683	0.1	0.569951
14.733350	0.1	0.569671
14.735017	0.1	0.568596
14.736683	0.1	0.566174
14.738350	0.1	0.562421
14.740017	0.1	0.557853
14.741683	0.1	0.553266
14.743350	0.1	0.549643
14.745017	0.1	0.547743
14.746683	0.1	0.547590
14.748350	0.1	0.548461
14.750017	0.1	0.549597
14.751683	0.1	0.550672
14.753350	0.1	0.551455
14.755017	0.1	0.551906
14.756683	0.1	0.552465
14.758350	0.1	0.553508
14.760017	0.1	0.554705
14.761683	0.1	0.555185
14.763350	0.1	0.554570
14.765017	0.1	0.553085
14.766683	0.1	0.550933
14.768350	0.1	0.548591
14.770017	0.1	0.547105
14.771683	0.1	0.547194
14.773350	0.1	0.548447
14.775017	0.1	0.549876
14.776683	0.1	0.550710
14.778350	0.1	0.550509
14.780017	0.1	0.549443
14.781683	0.1	0.548656
14.783350	0.1	0.549350
14.785017	0.1	0.551511
14.786683	0.1	0.554067
14.788350	0.1	0.555855
14.790017	0.1	0.556223
14.791683	0.1	0.555231
14.793350	0.1	0.553727
14.795017	0.1	0.553075
14.796683	0.1	0.554058
14.798350	0.1	0.555920
14.800017	0.1	0.557331
14.801683	0.1	0.558221
14.803350	0.1	0.559436
14.805017	0.1	0.560968
14.806683	0.1	0.561699
14.808350	0.1	0.560647
14.810017	0.1	0.557778
14.811683	0.1	0.554142
14.813350	0.1	0.551161
14.815017	0.1	0.549722
14.816683	0.1	0.549867
14.818350	0.1	0.550956
14.820017	0.1	0.551934
14.821683	0.1	0.552139
14.823350	0.1	0.552093
14.825017	0.1	0.552889
14.826683	0.1	0.555008
14.828350	0.1	0.558114
14.830017	0.1	0.561569
14.831683	0.1	0.564642
14.833350	0.1	0.566747
14.835017	0.1	0.567734
14.836683	0.1	0.567781
14.838350	0.1	0.567213
14.840017	0.1	0.566482
14.841683	0.1	0.566025
14.843350	0.1	0.566263
14.845017	0.1	0.567599
14.846683	0.1	0.570123
14.848350	0.1	0.573182
14.850017	0.1	0.575837
14.851683	0.1	0.577923
14.853350	0.1	0.579855
14.855017	0.1	0.581620
14.856683	0.1	0.582952
14.858350	0.1	0.584107
14.860017	0.1	0.585648
14.861683	0.1	0.587720
14.863350	0.1	0.590188
14.865017	0.1	0.593099
14.866683	0.1	0.596293
14.868350	0.1	0.599059
14.870017	0.1	0.600466
14.871683	0.1	0.600149
14.873350	0.1	0.598682
14.875017	0.1	0.597113
14.876683	0.1	0.596433
14.878350	0.1	0.597262
14.880017	0.1	0.599595
14.881683	0.1	0.603353
14.883350	0.1	0.608610
14.885017	0.1	0.615129
14.886683	0.1	0.622203
14.888350	0.1	0.628750
14.890017	0.1	0.633523
14.891683	0.1	0.635926
14.893350	0.1	0.636419
14.895017	0.1	0.636103
14.896683	0.1	0.636321
14.898350	0.1	0.638221
14.900017	0.1	0.641909
14.901683	0.1	0.646259
14.903350	0.1	0.649812
14.905017	0.1	0.651781
14.906683	0.1	0.652326
14.908350	0.1	0.652084
14.910017	0.1	0.651935
14.911683	0.1	0.652964
14.913350	0.1	0.655949
14.915017	0.1	0.660731
14.916683	0.1	0.666250
14.918350	0.1	0.671195
14.920017	0.1	0.674739
14.921683	0.1	0.676843
14.923350	0.1	0.678175
14.925017	0.1	0.679633
14.926683	0.1	0.681798
14.928350	0.1	0.684578
14.930017	0.1	0.687339
14.931683	0.1	0.689551
14.933350	0.1	0.691055
14.935017	0.1	0.691842
14.936683	0.1	0.691903
14.938350	0.1	0.691540
14.940017	0.1	0.691516
14.941683	0.1	0.692620
14.943350	0.1	0.695102
14.945017	0.1	0.698236
14.946683	0.1	0.700657
14.948350	0.1	0.701607
14.950017	0.1	0.701416
14.951683	0.1	0.700639
14.953350	0.1	0.699246
14.955017	0.1	0.696979
14.956683	0.1	0.694152
14.958350	0.1	0.691912
14.960017	0.1	0.691717
14.961683	0.1	0.694194
14.963350	0.1	0.698185
14.965017	0.1	0.701579
14.966683	0.1	0.703307
14.968350	0.1	0.703703
14.970017	0.1	0.703400
14.971683	0.1	0.703009
14.973350	0.1	0.703060
14.975017	0.1	0.703386
14.976683	0.1	0.703409
14.978350	0.1	0.703330
14.980017	0.1	0.703870
14.981683	0.1	0.704993
14.983350	0.1	0.705859
14.985017	0.1	0.705430
14.986683	0.1	0.703009
14.988350	0.1	0.698841
14.990017	0.1	0.693994
14.991683	0.1	0.689458
14.993350	0.1	0.685705
14.995017	0.1	0.682641
14.996683	0.1	0.679796
14.998350	0.1	0.676662
15.000017	0.1	0.673216
15.001683	0.1	0.670142
15.003350	0.1	0.668261
15.005017	0.1	0.667851
15.006683	0.1	0.668671
15.008350	0.1	0.670194
15.010017	0.1	0.671735
15.011683	0.1	0.672727
15.013350	0.1	0.672685
15.015017	0.1	0.671200
15.016683	0.1	0.668424
15.018350	0.1	0.665244
15.020017	0.1	0.662548
15.021683	0.1	0.660587
15.023350	0.1	0.659144
15.025017	0.1	0.658389
15.026683	0.1	0.658925
15.028350	0.1	0.660652
15.030017	0.1	0.662580
15.031683	0.1	0.663628
15.033350	0.1	0.663134
15.035017	0.1	0.661216
15.036683	0.1	0.659018
15.038350	0.1	0.657709
15.040017	0.1	0.657239
15.041683	0.1	0.656713
15.043350	0.1	0.655339
15.045017	0.1	0.652745
15.046683	0.1	0.649006
15.048350	0.1	0.644871
15.050017	0.1	0.641621
15.051683	0.1	0.640275
15.053350	0.1	0.640717
15.055017	0.1	0.641821
15.056683	0.1	0.642454
15.058350	0.1	0.642440
15.060017	0.1	0.642659
15.061683	0.1	0.644294
15.063350	0.1	0.647823
15.065017	0.1	0.652676
15.066683	0.1	0.657546
15.068350	0.1	0.661095
15.070017	0.1	0.662291
15.071683	0.1	0.660638
15.073350	0.1	0.656834
15.075017	0.1	0.653006
15.076683	0.1	0.651302
15.078350	0.1	0.652014
15.080017	0.1	0.653616
15.081683	0.1	0.654571
15.083350	0.1	0.654627
15.085017	0.1	0.654371
15.086683	0.1	0.654217
15.088350	0.1	0.654398
15.090017	0.1	0.655227
15.091683	0.1	0.656764
15.093350	0.1	0.658855
15.095017	0.1	0.661328
15.096683	0.1	0.663502
15.098350	0.1	0.664643
15.100017	0.1	0.665006
15.101683	0.1	0.665262
15.103350	0.1	0.665421
15.105017	0.1	0.665099
15.106683	0.1	0.664270
15.108350	0.1	0.663702
15.110017	0.1	0.664596
15.111683	0.1	0.667190
15.113350	0.1	0.670333
15.115017	0.1	0.672825
15.116683	0.1	0.674315
15.118350	0.1	0.675148
15.120017	0.1	0.675865
15.121683	0.1	0.676545
15.123350	0.1	0.676829
15.125017	0.1	0.676769
15.126683	0.1	0.677169
15.128350	0.1	0.678482
15.130017	0.1	0.679949
15.131683	0.1	0.680359
15.133350	0.1	0.679214
15.135017	0.1	0.677239
15.136683	0.1	0.675959
15.138350	0.1	0.676638
15.140017	0.1	0.679279
15.141683	0.1	0.682692
15.143350	0.1	0.686022
15.145017	0.1	0.689449
15.146683	0.1	0.693165
15.148350	0.1	0.696895
15.150017	0.1	0.700289
15.151683	0.1	0.702916
15.153350	0.1	0.704364
15.155017	0.1	0.704811
15.156683	0.1	0.705156
15.158350	0.1	0.706320
15.160017	0.1	0.708331
15.161683	0.1	0.710431
15.163350	0.1	0.712038
15.165017	0.1	0.713272
15.166683	0.1	0.714436
15.168350	0.1	0.715153
15.170017	0.1	0.714674
15.171683	0.1	0.713002
15.173350	0.1	0.710990
15.175017	0.1	0.709523
15.176683	0.1	0.709114
15.178350	0.1	0.709994
15.180017	0.1	0.711936
15.181683	0.1	0.714129
15.183350	0.1	0.715782
15.185017	0.1	0.716751
15.186683	0.1	0.717514
15.188350	0.1	0.718622
15.190017	0.1	0.719950
15.191683	0.1	0.720732
15.193350	0.1	0.720508
15.195017	0.1	0.719833
15.196683	0.1	0.720043
15.198350	0.1	0.721971
15.200017	0.1	0.724881
15.201683	0.1	0.727507
15.203350	0.1	0.729747
15.205017	0.1	0.732453
15.206683	0.1	0.735857
15.208350	0.1	0.739321
15.210017	0.1	0.742231
15.211683	0.1	0.744355
15.213350	0.1	0.745514
15.215017	0.1	0.745528
15.216683	0.1	0.744392
15.218350	0.1	0.742245
15.220017	0.1	0.739247
15.221683	0.1	0.735712
15.223350	0.1	0.732392
15.225017	0.1	0.729999
15.226683	0.1	0.728476
15.228350	0.1	0.727512
15.230017	0.1	0.727330
15.231683	0.1	0.728504
15.233350	0.1	0.731372
15.235017	0.1	0.735526
15.236683	0.1	0.739675
15.238350	0.1	0.742618
15.240017	0.1	0.744150
15.241683	0.1	0.744932
15.243350	0.1	0.745645
15.245017	0.1	0.746320
15.246683	0.1	0.746627
15.248350	0.1	0.746418
15.250017	0.1	0.745920
15.251683	0.1	0.745533
15.253350	0.1	0.745230
15.255017	0.1	0.744001
15.256683	0.1	0.740830
15.258350	0.1	0.736183
15.260017	0.1	0.731735
15.261683	0.1	0.729030
15.263350	0.1	0.728774
15.265017	0.1	0.730772
15.266683	0.1	0.733980
15.268350	0.1	0.736923
15.270017	0.1	0.738292
15.271683	0.1	0.737486
15.273350	0.1	0.734800
15.275017	0.1	0.730972
15.276683	0.1	0.726762
15.278350	0.1	0.722744
15.280017	0.1	0.719172
15.281683	0.1	0.716364
15.283350	0.1	0.715018
15.285017	0.1	0.715521
15.286683	0.1	0.717142
15.288350	0.1	0.718525
15.290017	0.1	0.718939
15.291683	0.1	0.718706
15.293350	0.1	0.718622
15.295017	0.1	0.719065
15.296683	0.1	0.719614
15.298350	0.1	0.719624
15.300017	0.1	0.718818
15.301683	0.1	0.717528
15.303350	0.1	0.716462
15.305017	0.1	0.716317
15.306683	0.1	0.717333
15.308350	0.1	0.719009
15.310017	0.1	0.720583
15.311683	0.1	0.721742
15.313350	0.1	0.722781
15.315017	0.1	0.724187
15.316683	0.1	0.726175
15.318350	0.1	0.728425
15.320017	0.1	0.730301
15.321683	0.1	0.731586
15.323350	0.1	0.732690
15.325017	0.1	0.733896
15.326683	0.1	0.734697
15.328350	0.1	0.734595
15.330017	0.1	0.733975
15.331683	0.1	0.733375
15.333350	0.1	0.732886
15.335017	0.1	0.732602
15.336683	0.1	0.732415
15.338350	0.1	0.731694
15.340017	0.1	0.730399
15.341683	0.1	0.729873
15.343350	0.1	0.731270
15.345017	0.1	0.734096
15.346683	0.1	0.737007
15.348350	0.1	0.739032
15.350017	0.1	0.739819
15.351683	0.1	0.739358
15.353350	0.1	0.737980
15.355017	0.1	0.736550
15.356683	0.1	0.736080
15.358350	0.1	0.736839
15.360017	0.1	0.738502
15.361683	0.1	0.741114
15.363350	0.1	0.744811
15.365017	0.1	0.748849
15.366683	0.1	0.751899
15.368350	0.1	0.753081
15.370017	0.1	0.752392
15.371683	0.1	0.750506
15.373350	0.1	0.748276
15.375017	0.1	0.746329
15.376683	0.1	0.745025
15.378350	0.1	0.744308
15.380017	0.1	0.743875
15.381683	0.1	0.743885
15.383350	0.1	0.744979
15.385017	0.1	0.747521
15.386683	0.1	0.751219
15.388350	0.1	0.755237
15.390017	0.1	0.758641
15.391683	0.1	0.761114
15.393350	0.1	0.762767
15.395017	0.1	0.763414
15.396683	0.1	0.762707
15.398350	0.1	0.761189
15.400017	0.1	0.760490
15.401683	0.1	0.761882
15.403350	0.1	0.765268
15.405017	0.1	0.769612
15.406683	0.1	0.773612
15.408350	0.1	0.776052
15.410017	0.1	0.776416
15.411683	0.1	0.775275
15.413350	0.1	0.773622
15.415017	0.1	0.772066
15.416683	0.1	0.770795
15.418350	0.1	0.769859
15.420017	0.1	0.769282
15.421683	0.1	0.769366
15.423350	0.1	0.770865
15.425017	0.1	0.774227
15.426683	0.1	0.778614
15.428350	0.1	0.782609
15.430017	0.1	0.785631
15.431683	0.1	0.788104
15.433350	0.1	0.790656
15.435017	0.1	0.793352
15.436683	0.1	0.795559
15.438350	0.1	0.796630
15.440017	0.1	0.796458
15.441683	0.1	0.795214
15.443350	0.1	0.793096
15.445017	0.1	0.790698
15.446683	0.1	0.789226
15.448350	0.1	0.789831
15.450017	0.1	0.792756
15.451683	0.1	0.797072
15.453350	0.1	0.801459
15.455017	0.1	0.804984
15.456683	0.1	0.807089
15.458350	0.1	0.807680
15.460017	0.1	0.807415
15.461683	0.1	0.807052
15.463350	0.1	0.806539
15.465017	0.1	0.805468
15.466683	0.1	0.804565
15.468350	0.1	0.805850
15.470017	0.1	0.810586
15.471683	0.1	0.817655
15.473350	0.1	0.824560
15.475017	0.1	0.829264
15.476683	0.1	0.831122
15.478350	0.1	0.830838
15.480017	0.1	0.829548
15.481683	0.1	0.827885
15.483350	0.1	0.825897
15.485017	0.1	0.823452
15.486683	0.1	0.820830
15.488350	0.1	0.819084
15.490017	0.1	0.819378
15.491683	0.1	0.822134
15.493350	0.1	0.826777
15.495017	0.1	0.831648
15.496683	0.1	0.834819
15.498350	0.1	0.835643
15.500017	0.1	0.835210
15.501683	0.1	0.834963
15.503350	0.1	0.835313
15.505017	0.1	0.835559
15.506683	0.1	0.834954
15.508350	0.1	0.833534
15.510017	0.1	0.832081
15.511683	0.1	0.831494
15.513350	0.1	0.832262
15.515017	0.1	0.834530
15.516683	0.1	0.838158
15.518350	0.1	0.842395
15.520017	0.1	0.846083
15.521683	0.1	0.848589
15.523350	0.1	0.850307
15.525017	0.1	0.852305
15.526683	0.1	0.855443
15.528350	0.1	0.859541
15.530017	0.1	0.863327
15.531683	0.1	0.865739
15.533350	0.1	0.866735
15.535017	0.1	0.866880
15.536683	0.1	0.866870
15.538350	0.1	0.867276
15.540017	0.1	0.868542
15.541683	0.1	0.870973
15.543350	0.1	0.874554
15.545017	0.1	0.878954
15.546683	0.1	0.883681
15.548350	0.1	0.888226
15.550017	0.1	0.892412
15.551683	0.1	0.896510
15.553350	0.1	0.900934
15.555017	0.1	0.905776
15.556683	0.1	0.910540
15.558350	0.1	0.914396
15.560017	0.1	0.916994
15.561683	0.1	0.919048
15.563350	0.1	0.921553
15.565017	0.1	0.924729
15.566683	0.1	0.928212
15.568350	0.1	0.931886
15.570017	0.1	0.935867
15.571683	0.1	0.939933
15.573350	0.1	0.943546
15.575017	0.1	0.946419
15.576683	0.1	0.948887
15.578350	0.1	0.951313
15.580017	0.1	0.953334
15.581683	0.1	0.954764
15.583350	0.1	0.956757
15.585017	0.1	0.960603
15.586683	0.1	0.965944
15.588350	0.1	0.971225
15.590017	0.1	0.975067
15.591683	0.1	0.976720
15.593350	0.1	0.976101
15.595017	0.1	0.974024
15.596683	0.1	0.971532
15.598350	0.1	0.968860
15.600017	0.1	0.965679
15.601683	0.1	0.962154
15.603350	0.1	0.959039
15.605017	0.1	0.956859
15.606683	0.1	0.955560
15.608350	0.1	0.954652
15.610017	0.1	0.953660
15.611683	0.1	0.952743
15.613350	0.1	0.952682
15.615017	0.1	0.953902
15.616683	0.1	0.955700
15.618350	0.1	0.956706
15.620017	0.1	0.956096
15.621683	0.1	0.953977
15.623350	0.1	0.950755
15.625017	0.1	0.946932
15.626683	0.1	0.943211
15.628350	0.1	0.940212
15.630017	0.1	0.938168
15.631683	0.1	0.936775
15.633350	0.1	0.935360
15.635017	0.1	0.933511
15.636683	0.1	0.931593
15.638350	0.1	0.930275
15.640017	0.1	0.929576
15.641683	0.1	0.928850
15.643350	0.1	0.927653
15.645017	0.1	0.926424
15.646683	0.1	0.925986
15.648350	0.1	0.926172
15.650017	0.1	0.925655
15.651683	0.1	0.923448
15.653350	0.1	0.919909
15.655017	0.1	0.916352
15.656683	0.1	0.914196
15.658350	0.1	0.914009
15.660017	0.1	0.915080
15.661683	0.1	0.916105
15.663350	0.1	0.916175
15.665017	0.1	0.914889
15.666683	0.1	0.912040
15.668350	0.1	0.907914
15.670017	0.1	0.903592
15.671683	0.1	0.900207
15.673350	0.1	0.898126
15.675017	0.1	0.896910
15.676683	0.1	0.895583
15.678350	0.1	0.893613
15.680017	0.1	0.891648
15.681683	0.1	0.890670
15.683350	0.1	0.890670
15.685017	0.1	0.890489
15.686683	0.1	0.888994
15.688350	0.1	0.886056
15.690017	0.1	0.882368
15.691683	0.1	0.878624
15.693350	0.1	0.875262
15.695017	0.1	0.873022
15.696683	0.1	0.872901
15.698350	0.1	0.875131
15.700017	0.1	0.878326
15.701683	0.1	0.880160
15.703350	0.1	0.879164
15.705017	0.1	0.875867
15.706683	0.1	0.872156
15.708350	0.1	0.869567
15.710017	0.1	0.868067
15.711683	0.1	0.866679
15.713350	0.1	0.865008
15.715017	0.1	0.863504
15.716683	0.1	0.862405
15.718350	0.1	0.861343
15.720017	0.1	0.860128
15.721683	0.1	0.859261
15.723350	0.1	0.859210
15.725017	0.1	0.859736
15.726683	0.1	0.860197
15.728350	0.1	0.860058
15.730017	0.1	0.859224
15.731683	0.1	0.858167
15.733350	0.1	0.857175
15.735017	0.1	0.855634
15.736683	0.1	0.852798
15.738350	0.1	0.849157
15.740017	0.1	0.846013
15.741683	0.1	0.844006
15.743350	0.1	0.842693
15.745017	0.1	0.841427
15.746683	0.1	0.840174
15.748350	0.1	0.839345
15.750017	0.1	0.839015
15.751683	0.1	0.838903
15.753350	0.1	0.838987
15.755017	0.1	0.839382
15.756683	0.1	0.839876
15.758350	0.1	0.840160
15.760017	0.1	0.840249
15.761683	0.1	0.840239
15.763350	0.1	0.839788
15.765017	0.1	0.838274
15.766683	0.1	0.835657
15.768350	0.1	0.832938
15.770017	0.1	0.831480
15.771683	0.1	0.831676
15.773350	0.1	0.832537
15.775017	0.1	0.832961
15.776683	0.1	0.832761
15.778350	0.1	0.832356
15.780017	0.1	0.832039
15.781683	0.1	0.831787
15.783350	0.1	0.831550
15.785017	0.1	0.831340
15.786683	0.1	0.831345
15.788350	0.1	0.832113
15.790017	0.1	0.833794
15.791683	0.1	0.835550
15.793350	0.1	0.836495
15.795017	0.1	0.836221
15.796683	0.1	0.834647
15.798350	0.1	0.832295
15.800017	0.1	0.830158
15.801683	0.1	0.829026
15.803350	0.1	0.829413
15.805017	0.1	0.831652
15.806683	0.1	0.835359
15.808350	0.1	0.839015
15.810017	0.1	0.841012
15.811683	0.1	0.841017
15.813350	0.1	0.840123
15.815017	0.1	0.839974
15.816683	0.1	0.841673
15.818350	0.1	0.845212
15.820017	0.1	0.849636
15.821683	0.1	0.853706
15.823350	0.1	0.856486
15.825017	0.1	0.857799
15.826683	0.1	0.858088
15.828350	0.1	0.857729
15.830017	0.1	0.856849
15.831683	0.1	0.855592
15.833350	0.1	0.854321
15.835017	0.1	0.853930
15.836683	0.1	0.855387
15.838350	0.1	0.858777
15.840017	0.1	0.863406
15.841683	0.1	0.868454
15.843350	0.1	0.873110
15.845017	0.1	0.876747
15.846683	0.1	0.879331
15.848350	0.1	0.881492
15.850017	0.1	0.883928
15.851683	0.1	0.886796
15.853350	0.1	0.889935
15.855017	0.1	0.893339
15.856683	0.1	0.896892
15.858350	0.1	0.900221
15.860017	0.1	0.903350
15.861683	0.1	0.906740
15.863350	0.1	0.910563
15.865017	0.1	0.914508
15.866683	0.1	0.918265
15.868350	0.1	0.921958
15.870017	0.1	0.926023
15.871683	0.1	0.930643
15.873350	0.1	0.935406
15.875017	0.1	0.939574
15.876683	0.1	0.942550
15.878350	0.1	0.944324
15.880017	0.1	0.945507
15.881683	0.1	0.946973
15.883350	0.1	0.949227
15.885017	0.1	0.952184
15.886683	0.1	0.955369
15.888350	0.1	0.958401
15.890017	0.1	0.961414
15.891683	0.1	0.964981
15.893350	0.1	0.969362
15.895017	0.1	0.974229
15.896683	0.1	0.979477
15.898350	0.1	0.985637
15.900017	0.1	0.993125
15.901683	0.1	1.001558
15.903350	0.1	1.009800
15.905017	0.1	1.016892
15.906683	0.1	1.023011
15.908350	0.1	1.029004
15.910017	0.1	1.035156
15.911683	0.1	1.040911
15.913350	0.1	1.045684
15.915017	0.1	1.049680
15.916683	0.1	1.053689
15.918350	0.1	1.058411
15.920017	0.1	1.064078
15.921683	0.1	1.070411
15.923350	0.1	1.076343
15.925017	0.1	1.080316
15.926683	0.1	1.081522
15.928350	0.1	1.080832
15.930017	0.1	1.080097
15.931683	0.1	1.080683
15.933350	0.1	1.082816
15.935017	0.1	1.085708
15.936683	0.1	1.088041
15.938350	0.1	1.088856
15.940017	0.1	1.088372
15.941683	0.1	1.087501
15.943350	0.1	1.086579
15.945017	0.1	1.085238
15.946683	0.1	1.084022
15.948350	0.1	1.085214
15.950017	0.1	1.091035
15.951683	0.1	1.101722
15.953350	0.1	1.115804
15.955017	0.1	1.131017
15.956683	0.1	1.144782
15.958350	0.1	1.154863
15.960017	0.1	1.160353
15.961683	0.1	1.162239
15.963350	0.1	1.162565
15.965017	0.1	1.162640
15.966683	0.1	1.162328
15.968350	0.1	1.161429
15.970017	0.1	1.161071
15.971683	0.1	1.162863
15.973350	0.1	1.166966
15.975017	0.1	1.171837
15.976683	0.1	1.175962
15.978350	0.1	1.179138
15.980017	0.1	1.182011
15.981683	0.1	1.184987
15.983350	0.1	1.187748
15.985017	0.1	1.189583
15.986683	0.1	1.190295
15.988350	0.1	1.190500
15.990017	0.1	1.190868
15.991683	0.1	1.191371
15.993350	0.1	1.191660
15.995017	0.1	1.191846
15.996683	0.1	1.192549
15.998350	0.1	1.194393
16.000017	0.1	1.197248
16.001683	0.1	1.200344
16.003350	0.1	1.203166
16.005017	0.1	1.206049
16.006683	0.1	1.209639
16.008350	0.1	1.214105
16.010017	0.1	1.219232
16.011683	0.1	1.224698
16.013350	0.1	1.229998
16.015017	0.1	1.234785
16.016683	0.1	1.239288
16.018350	0.1	1.244000
16.020017	0.1	1.249225
16.021683	0.1	1.254501
16.023350	0.1	1.258790
16.025017	0.1	1.261877
16.026683	0.1	1.264741
16.028350	0.1	1.268336
16.030017	0.1	1.273151
16.031683	0.1	1.279521
16.033350	0.1	1.287493
16.035017	0.1	1.296569
16.036683	0.1	1.305728
16.038350	0.1	1.313975
16.040017	0.1	1.320797
16.041683	0.1	1.326152
16.043350	0.1	1.330515
16.045017	0.1	1.334795
16.046683	0.1	1.339545
16.048350	0.1	1.344597
16.050017	0.1	1.349906
16.051683	0.1	1.355940
16.053350	0.1	1.362897
16.055017	0.1	1.370157
16.056683	0.1	1.376532
16.058350	0.1	1.380988
16.060017	0.1	1.383461
16.061683	0.1	1.385012
16.063350	0.1	1.386926
16.065017	0.1	1.389673
16.066683	0.1	1.393077
16.068350	0.1	1.397231
16.070017	0.1	1.402739
16.071683	0.1	1.410125
16.073350	0.1	1.419084
16.075017	0.1	1.428574
16.076683	0.1	1.437762
16.078350	0.1	1.446372
16.080017	0.1	1.454451
16.081683	0.1	1.462572
16.083350	0.1	1.471499
16.085017	0.1	1.481259
16.086683	0.1	1.490954
16.088350	0.1	1.499821
16.090017	0.1	1.508123
16.091683	0.1	1.516356
16.093350	0.1	1.524305
16.095017	0.1	1.531630
16.096683	0.1	1.538536
16.098350	0.1	1.545479
16.100017	0.1	1.552776
16.101683	0.1	1.560547
16.103350	0.1	1.568957
16.105017	0.1	1.578168
16.106683	0.1	1.587970
16.108350	0.1	1.597996
16.110017	0.1	1.608138
16.111683	0.1	1.618434
16.113350	0.1	1.628809
16.115017	0.1	1.639049
16.116683	0.1	1.648953
16.118350	0.1	1.658476
16.120017	0.1	1.667812
16.121683	0.1	1.677303
16.123350	0.1	1.687207
16.125017	0.1	1.697815
16.126683	0.1	1.709643
16.128350	0.1	1.722947
16.130017	0.1	1.737438
16.131683	0.1	1.752656
16.133350	0.1	1.767986
16.135017	0.1	1.782612
16.136683	0.1	1.796139
16.138350	0.1	1.808680
16.140017	0.1	1.820349
16.141683	0.1	1.830980
16.143350	0.1	1.840410
16.145017	0.1	1.849229
16.146683	0.1	1.858510
16.148350	0.1	1.868675
16.150017	0.1	1.879809
16.151683	0.1	1.892745
16.153350	0.1	1.908233
16.155017	0.1	1.925481
16.156683	0.1	1.942622
16.158350	0.1	1.958204
16.160017	0.1	1.971829
16.161683	0.1	1.983880
16.163350	0.1	1.994893
16.165017	0.1	2.005114
16.166683	0.1	2.014865
16.168350	0.1	2.025045
16.170017	0.1	2.036672
16.171683	0.1	2.050097
16.173350	0.1	2.064817
16.175017	0.1	2.079867
16.176683	0.1	2.094680
16.178350	0.1	2.109767
16.180017	0.1	2.125711
16.181683	0.1	2.141893
16.183350	0.1	2.157153
16.185017	0.1	2.171188
16.186683	0.1	2.184669
16.188350	0.1	2.198559
16.190017	0.1	2.213367
16.191683	0.1	2.228837
16.193350	0.1	2.244455
16.195017	0.1	2.259994
16.196683	0.1	2.275682
16.198350	0.1	2.291682
16.200017	0.1	2.307603
16.201683	0.1	2.323259
16.203350	0.1	2.339426
16.205017	0.1	2.356968
16.206683	0.1	2.375809
16.208350	0.1	2.395283
16.210017	0.1	2.414915
16.211683	0.1	2.434640
16.213350	0.1	2.454184
16.215017	0.1	2.472647
16.216683	0.1	2.489076
16.218350	0.1	2.503484
16.220017	0.1	2.517099
16.221683	0.1	2.531260
16.223350	0.1	2.546338
16.225017	0.1	2.562073
16.226683	0.1	2.578548
16.228350	0.1	2.596425
16.230017	0.1	2.616118
16.231683	0.1	2.636858
16.233350	0.1	2.657040
16.235017	0.1	2.675792
16.236683	0.1	2.693469
16.238350	0.1	2.710707
16.240017	0.1	2.728179
16.241683	0.1	2.746433
16.243350	0.1	2.765246
16.245017	0.1	2.783947
16.246683	0.1	2.802401
16.248350	0.1	2.820590
16.250017	0.1	2.837991
16.251683	0.1	2.854439
16.253350	0.1	2.871007
16.255017	0.1	2.889019
16.256683	0.1	2.908916
16.258350	0.1	2.930448
16.260017	0.1	2.952740
16.261683	0.1	2.974439
16.263350	0.1	2.994887
16.265017	0.1	3.014780
16.266683	0.1	3.035357
16.268350	0.1	3.057253
16.270017	0.1	3.080186
16.271683	0.1	3.103605
16.273350	0.1	3.127386
16.275017	0.1	3.151395
16.276683	0.1	3.174916
16.278350	0.1	3.197212
16.280017	0.1	3.218409
16.281683	0.1	3.239359
16.283350	0.1	3.260658
16.285017	0.1	3.282013
16.286683	0.1	3.302880
16.288350	0.1	3.323504
16.290017	0.1	3.344789
16.291683	0.1	3.367579
16.293350	0.1	3.392231
16.295017	0.1	3.418447
16.296683	0.1	3.445628
16.298350	0.1	3.473330
16.300017	0.1	3.501037
16.301683	0.1	3.527990
16.303350	0.1	3.553717
16.305017	0.1	3.578295
16.306683	0.1	3.601993
16.308350	0.1	3.625485
16.310017	0.1	3.650049
16.311683	0.1	3.676801
16.313350	0.1	3.705677
16.315017	0.1	3.735367
16.316683	0.1	3.764490
16.318350	0.1	3.792536
16.320017	0.1	3.819745
16.321683	0.1	3.846935
16.323350	0.1	3.875280
16.325017	0.1	3.905599
16.326683	0.1	3.937702
16.328350	0.1	3.970377
16.330017	0.1	4.002186
16.331683	0.1	4.032743
16.333350	0.1	4.062820
16.335017	0.1	4.093177
16.336683	0.1	4.123775
16.338350	0.1	4.154202
16.340017	0.1	4.184637
16.341683	0.1	4.216172
16.343350	0.1	4.249527
16.345017	0.1	4.284042
16.346683	0.1	4.318482
16.348350	0.1	4.352257
16.350017	0.1	4.385500
16.351683	0.1	4.418613
16.353350	0.1	4.451904
16.355017	0.1	4.485464
16.356683	0.1	4.519331
16.358350	0.1	4.553683
16.360017	0.1	4.588468
16.361683	0.1	4.623262
16.363350	0.1	4.657707
16.365017	0.1	4.691784
16.366683	0.1	4.725507
16.368350	0.1	4.758695
16.370017	0.1	4.791333
16.371683	0.1	4.824256
16.373350	0.1	4.858701
16.375017	0.1	4.895055
16.376683	0.1	4.932755
16.378350	0.1	4.971367
16.380017	0.1	5.010855
16.381683	0.1	5.050921
16.383350	0.1	5.090879
16.385017	0.1	5.130167
16.386683	0.1	5.168528
16.388350	0.1	5.206373
16.390017	0.1	5.244757
16.391683	0.1	5.284413
16.393350	0.1	5.325135
16.395017	0.1	5.366211
16.396683	0.1	5.407073
16.398350	0.1	5.447767
16.400017	0.1	5.488964
16.401683	0.1	5.531032
16.403350	0.1	5.573258
16.405017	0.1	5.614613
16.406683	0.1	5.654832
16.408350	0.1	5.694036
16.410017	0.1	5.732374
16.411683	0.1	5.770749
16.413350	0.1	5.810461
16.415017	0.1	5.851998
16.416683	0.1	5.894918
16.418350	0.1	5.938378
16.420017	0.1	5.981685
16.421683	0.1	6.024675
16.423350	0.1	6.067487
16.425017	0.1	6.110780
16.426683	0.1	6.156093
16.428350	0.1	6.204592
16.430017	0.1	6.255563
16.431683	0.1	6.306991
16.433350	0.1	6.357250
16.435017	0.1	6.405637
16.436683	0.1	6.452217
16.438350	0.1	6.497721
16.440017	0.1	6.543174
16.441683	0.1	6.589177
16.443350	0.1	6.635203
16.445017	0.1	6.680074
16.446683	0.1	6.723194
16.448350	0.1	6.764946
16.450017	0.1	6.806245
16.451683	0.1	6.848192
16.453350	0.1	6.891764
16.455017	0.1	6.937594
16.456683	0.1	6.985893
16.458350	0.1	7.036352
16.460017	0.1	7.087924
16.461683	0.1	7.139072
16.463350	0.1	7.188460
16.465017	0.1	7.235878
16.466683	0.1	7.282463
16.468350	0.1	7.329364
16.470017	0.1	7.376736
16.471683	0.1	7.424699
16.473350	0.1	7.474022
16.475017	0.1	7.525180
16.476683	0.1	7.577441
16.478350	0.1	7.629404
16.480017	0.1	7.680207
16.481683	0.1	7.730159
16.483350	0.1	7.780017
16.485017	0.1	7.830183
16.486683	0.1	7.880600
16.488350	0.1	7.931013
16.490017	0.1	7.981285
16.491683	0.1	8.031814
16.493350	0.1	8.083554
16.495017	0.1	8.137426
16.496683	0.1	8.193604
16.498350	0.1	8.251155
16.500017	0.1	8.308226
16.501683	0.1	8.363063
16.503350	0.1	8.415328
16.505017	0.1	8.466449
16.506683	0.1	8.518551
16.508350	0.1	8.572913
16.510017	0.1	8.629449
16.511683	0.1	8.687070
16.513350	0.1	8.744397
16.515017	0.1	8.800495
16.516683	0.1	8.854996
16.518350	0.1	8.908049
16.520017	0.1	8.960459
16.521683	0.1	9.013191
16.523350	0.1	9.066667
16.525017	0.1	9.120894
16.526683	0.1	9.175967
16.528350	0.1	9.232117
16.530017	0.1	9.289500
16.531683	0.1	9.347973
16.533350	0.1	9.407108
16.535017	0.1	9.466838
16.536683	0.1	9.527458
16.538350	0.1	9.588478
16.540017	0.1	9.648805
16.541683	0.1	9.708237
16.543350	0.1	9.767483
16.545017	0.1	9.827027
16.546683	0.1	9.886795
16.548350	0.1	9.946530
16.550017	0.1	10.006218
16.551683	0.1	10.066316
16.553350	0.1	10.127397
16.555017	0.1	10.189824
16.556683	0.1	10.253838
16.558350	0.1	10.319129
16.560017	0.1	10.384419
16.561683	0.1	10.448261
16.563350	0.1	10.510101
16.565017	0.1	10.570567
16.566683	0.1	10.630949
16.568350	0.1	10.692743
16.570017	0.1	10.756901
16.571683	0.1	10.823184
16.573350	0.1	10.890616
16.575017	0.1	10.957997
16.576683	0.1	11.023954
16.578350	0.1	11.087661
16.580017	0.1	11.149650
16.581683	0.1	11.211759
16.583350	0.1	11.276081
16.585017	0.1	11.343667
16.586683	0.1	11.414029
16.588350	0.1	11.485987
16.590017	0.1	11.558821
16.591683	0.1	11.632135
16.593350	0.1	11.705142
16.595017	0.1	11.776779
16.596683	0.1	11.846223
16.598350	0.1	11.913329
16.600017	0.1	11.978936
16.601683	0.1	12.044623
16.603350	0.1	12.111780
16.605017	0.1	12.180991
16.606683	0.1	12.252391
16.608350	0.1	12.325845
16.610017	0.1	12.400625
16.611683	0.1	12.475797
16.613350	0.1	12.550773
16.615017	0.1	12.625642
16.616683	0.1	12.700944
16.618350	0.1	12.776880
16.620017	0.1	12.852908
16.621683	0.1	12.928247
16.623350	0.1	13.002772
16.625017	0.1	13.076863
16.626683	0.1	13.150568
16.628350	0.1	13.223779
16.630017	0.1	13.297121
16.631683	0.1	13.371548
16.633350	0.1	13.447213
16.635017	0.1	13.523377
16.636683	0.1	13.599219
16.638350	0.1	13.674274
16.640017	0.1	13.748645
16.641683	0.1	13.822815
16.643350	0.1	13.897242
16.645017	0.1	13.972246
16.646683	0.1	14.047697
16.648350	0.1	14.122832
16.650017	0.1	14.196876
16.651683	0.1	14.269613
16.653350	0.1	14.341362
16.655017	0.1	14.412501
16.656683	0.1	14.482886
16.658350	0.1	14.551855
16.660017	0.1	14.619036
16.661683	0.1	14.684959
16.663350	0.1	14.750487
16.665017	0.1	14.815843
16.666683	0.1	14.880747
16.668350	0.1	14.944919
16.670017	0.1	15.007821
16.671683	0.1	15.068869
16.673350	0.1	15.128055
16.675017	0.1	15.185638
16.676683	0.1	15.241550
16.678350	0.1	15.295418
16.680017	0.1	15.347134
16.681683	0.1	15.396914
16.683350	0.1	15.444900
16.685017	0.1	15.491461
16.686683	0.1	15.537082
16.688350	0.1	15.581511
16.690017	0.1	15.624054
16.691683	0.1	15.664813
16.693350	0.1	15.704846
16.695017	0.1	15.744879
16.696683	0.1	15.784586
16.698350	0.1	15.823222
16.700017	0.1	15.860256
16.701683	0.1	15.895427
16.703350	0.1	15.928615
16.705017	0.1	15.959730
16.706683	0.1	15.988634
16.708350	0.1	16.015316
16.710017	0.1	16.040257
16.711683	0.1	16.064588
16.713350	0.1	16.089380
16.715017	0.1	16.114763
16.716683	0.1	16.139792
16.718350	0.1	16.163513
16.720017	0.1	16.186018
16.721683	0.1	16.208114
16.723350	0.1	16.230480
16.725017	0.1	16.253446
16.726683	0.1	16.277209
16.728350	0.1	16.301731
16.730017	0.1	16.326359
16.731683	0.1	16.350071
16.733350	0.1	16.372278
16.735017	0.1	16.393047
16.736683	0.1	16.412893
16.738350	0.1	16.432568
16.740017	0.1	16.452628
16.741683	0.1	16.473355
16.743350	0.1	16.494878
16.745017	0.1	16.517080
16.746683	0.1	16.539544
16.748350	0.1	16.561858
16.750017	0.1	16.583931
16.751683	0.1	16.605984
16.753350	0.1	16.628234
16.755017	0.1	16.650553
16.756683	0.1	16.672690
16.758350	0.1	16.694688
16.760017	0.1	16.716803
16.761683	0.1	16.739126
16.763350	0.1	16.761324
16.765017	0.1	16.782894
16.766683	0.1	16.803723
16.768350	0.1	16.823844
16.770017	0.1	16.843155
16.771683	0.1	16.862019
16.773350	0.1	16.881293
16.775017	0.1	16.901162
16.776683	0.1	16.921111
16.778350	0.1	16.941093
16.780017	0.1	16.961624
16.781683	0.1	16.982798
16.783350	0.1	17.004060
16.785017	0.1	17.024972
16.786683	0.1	17.045308
16.788350	0.1	17.064670
16.790017	0.1	17.082756
16.791683	0.1	17.099814
16.793350	0.1	17.116489
16.795017	0.1	17.133341
16.796683	0.1	17.150622
16.798350	0.1	17.168210
16.800017	0.1	17.185435
16.801683	0.1	17.201165
16.803350	0.1	17.214702
16.805017	0.1	17.226432
16.806683	0.1	17.237244
16.808350	0.1	17.247670
16.810017	0.1	17.257808
16.811683	0.1	17.267931
16.813350	0.1	17.278828
16.815017	0.1	17.291307
16.816683	0.1	17.305259
16.818350	0.1	17.319312
16.820017	0.1	17.331815
16.821683	0.1	17.342116
16.823350	0.1	17.350689
16.825017	0.1	17.358311
16.826683	0.1	17.365571
16.828350	0.1	17.372877
16.830017	0.1	17.380458
16.831683	0.1	17.388444
16.833350	0.1	17.396826
16.835017	0.1	17.404649
16.836683	0.1	17.410289
16.838350	0.1	17.413255
16.840017	0.1	17.414782
16.841683	0.1	17.416338
16.843350	0.1	17.418610
16.845017	0.1	17.421693
16.846683	0.1	17.425334
16.848350	0.1	17.428836
16.850017	0.1	17.431281
16.851683	0.1	17.431928
16.853350	0.1	17.430373
16.855017	0.1	17.426587
16.856683	0.1	17.420920
16.858350	0.1	17.414186
16.860017	0.1	17.407602
16.861683	0.1	17.402093
16.863350	0.1	17.397497
16.865017	0.1	17.392733
16.866683	0.1	17.386926
16.868350	0.1	17.380170
16.870017	0.1	17.372901
16.871683	0.1	17.365105
16.873350	0.1	17.356328
16.875017	0.1	17.345920
16.876683	0.1	17.333576
16.878350	0.1	17.319839
16.880017	0.1	17.305999
16.881683	0.1	17.293324
16.883350	0.1	17.282050
16.885017	0.1	17.271205
16.886683	0.1	17.259535
16.888350	0.1	17.246152
16.890017	0.1	17.230674
16.891683	0.1	17.213360
16.893350	0.1	17.194971
16.895017	0.1	17.176433
16.896683	0.1	17.158785
16.898350	0.1	17.142645
16.900017	0.1	17.127199
16.901683	0.1	17.110184
16.903350	0.1	17.089471
16.905017	0.1	17.064968
16.906683	0.1	17.038677
16.908350	0.1	17.012716
16.910017	0.1	16.988046
16.911683	0.1	16.964572
16.913350	0.1	16.941386
16.915017	0.1	16.917069
16.916683	0.1	16.890555
16.918350	0.1	16.861972
16.920017	0.1	16.832612
16.921683	0.1	16.803830
16.923350	0.1	16.776049
16.925017	0.1	16.748700
16.926683	0.1	16.720681
16.928350	0.1	16.691238
16.930017	0.1	16.660499
16.931683	0.1	16.629100
16.933350	0.1	16.597654
16.935017	0.1	16.566296
16.936683	0.1	16.534519
16.938350	0.1	16.501383
16.940017	0.1	16.466021
16.941683	0.1	16.428288
16.943350	0.1	16.388805
16.945017	0.1	16.348329
16.946683	0.1	16.307607
16.948350	0.1	16.267090
16.950017	0.1	16.226526
16.951683	0.1	16.185371
16.953350	0.1	16.143527
16.955017	0.1	16.101594
16.956683	0.1	16.060350
16.958350	0.1	16.020001
16.960017	0.1	15.980271
16.961683	0.1	15.940694
16.963350	0.1	15.900554
16.965017	0.1	15.859166
16.966683	0.1	15.815948
16.968350	0.1	15.770509
16.970017	0.1	15.723188
16.971683	0.1	15.675174
16.973350	0.1	15.627942
16.975017	0.1	15.582312
16.976683	0.1	15.537650
16.978350	0.1	15.492463
16.980017	0.1	15.445524
16.981683	0.1	15.396061
16.983350	0.1	15.343754
16.985017	0.1	15.289071
16.986683	0.1	15.233397
16.988350	0.1	15.178197
16.990017	0.1	15.124003
16.991683	0.1	15.070350
16.993350	0.1	15.016315
16.995017	0.1	14.960989
16.996683	0.1	14.904090
16.998350	0.1	14.846376
17.000017	0.1	14.788783
17.001683	0.1	14.731395
17.003350	0.1	14.673732
17.005017	0.1	14.615683
17.006683	0.1	14.557568
17.008350	0.1	14.499659
17.010017	0.1	14.441931
17.011683	0.1	14.383914
17.013350	0.1	14.325120
17.015017	0.1	14.265925
17.016683	0.1	14.207144
17.018350	0.1	14.148620
17.020017	0.1	14.089323
17.021683	0.1	14.028526
17.023350	0.1	13.966113
17.025017	0.1	13.902374
17.026683	0.1	13.837847
17.028350	0.1	13.772957
17.030017	0.1	13.707732
17.031683	0.1	13.642218
17.033350	0.1	13.576755
17.035017	0.1	13.511670
17.036683	0.1	13.447092
17.038350	0.1	13.383050
17.040017	0.1	13.319659
17.041683	0.1	13.256972
17.043350	0.1	13.194433
17.045017	0.1	13.131103
17.046683	0.1	13.066605
17.048350	0.1	13.001249
17.050017	0.1	12.935242
17.051683	0.1	12.868298
17.053350	0.1	12.800456
17.055017	0.1	12.732572
17.056683	0.1	12.665545
17.058350	0.1	12.599542
17.060017	0.1	12.534293
17.061683	0.1	12.469529
17.063350	0.1	12.404858
17.065017	0.1	12.339754
17.066683	0.1	12.274031
17.068350	0.1	12.208079
17.070017	0.1	12.142360
17.071683	0.1	12.076818
17.073350	0.1	12.010718
17.075017	0.1	11.943067
17.076683	0.1	11.873487
17.078350	0.1	11.802604
17.080017	0.1	11.731656
17.081683	0.1	11.661667
17.083350	0.1	11.592912
17.085017	0.1	11.524991
17.086683	0.1	11.457289
17.088350	0.1	11.389493
17.090017	0.1	11.322005
17.091683	0.1	11.255629
17.093350	0.1	11.190288
17.095017	0.1	11.124387
17.096683	0.1	11.056475
17.098350	0.1	10.986994
17.100017	0.1	10.917299
17.101683	0.1	10.847775
17.103350	0.1	10.778122
17.105017	0.1	10.708729
17.106683	0.1	10.640309
17.108350	0.1	10.572523
17.110017	0.1	10.504182
17.111683	0.1	10.434571
17.113350	0.1	10.364084
17.115017	0.1	10.293867
17.116683	0.1	10.224939
17.118350	0.1	10.157926
17.120017	0.1	10.093027
17.121683	0.1	10.029580
17.123350	0.1	9.966488
17.125017	0.1	9.903209
17.126683	0.1	9.839595
17.128350	0.1	9.775478
17.130017	0.1	9.710924
17.131683	0.1	9.645880
17.133350	0.1	9.579784
17.135017	0.1	9.512110
17.136683	0.1	9.443224
17.138350	0.1	9.374190
17.140017	0.1	9.305924
17.141683	0.1	9.239018
17.143350	0.1	9.174310
17.145017	0.1	9.112894
17.146683	0.1	9.055408
17.148350	0.1	9.001698
17.150017	0.1	8.950862
17.151683	0.1	8.901278
17.153350	0.1	8.850698
17.155017	0.1	8.796621
17.156683	0.1	8.737617
17.158350	0.1	8.674450
17.160017	0.1	8.608988
17.161683	0.1	8.542268
17.163350	0.1	8.474267
17.165017	0.1	8.404856
17.166683	0.1	8.334382
17.168350	0.1	8.263309
17.170017	0.1	8.191653
17.171683	0.1	8.119596
17.173350	0.1	8.048182
17.175017	0.1	7.978897
17.176683	0.1	7.912726
17.178350	0.1	7.849485
17.180017	0.1	7.787813
17.181683	0.1	7.726504
17.183350	0.1	7.665521
17.185017	0.1	7.605222
17.186683	0.1	7.545468
17.188350	0.1	7.485827
17.190017	0.1	7.425812
17.191683	0.1	7.364950
17.193350	0.1	7.303087
17.195017	0.1	7.240772
17.196683	0.1	7.178932
17.198350	0.1	7.118112
17.200017	0.1	7.058126
17.201683	0.1	6.998712
17.203350	0.1	6.940211
17.205017	0.1	6.883279
17.206683	0.1	6.827954
17.208350	0.1	6.773351
17.210017	0.1	6.718254
17.211683	0.1	6.662081
17.213350	0.1	6.605489
17.215017	0.1	6.549517
17.216683	0.1	6.494713
17.218350	0.1	6.441218
17.220017	0.1	6.389017
17.221683	0.1	6.337627
17.223350	0.1	6.286032
17.225017	0.1	6.233370
17.226683	0.1	6.179651
17.228350	0.1	6.125509
17.230017	0.1	6.071576
17.231683	0.1	6.018174
17.233350	0.1	5.965061
17.235017	0.1	5.911523
17.236683	0.1	5.857116
17.238350	0.1	5.802335
17.240017	0.1	5.748444
17.241683	0.1	5.696709
17.243350	0.1	5.647321
17.245017	0.1	5.599186
17.246683	0.1	5.550943
17.248350	0.1	5.501732
17.250017	0.1	5.451324
17.251683	0.1	5.400674
17.253350	0.1	5.351701
17.255017	0.1	5.305675
17.256683	0.1	5.262126
17.258350	0.1	5.219392
17.260017	0.1	5.175835
17.261683	0.1	5.130926
17.263350	0.1	5.085710
17.265017	0.1	5.041757
17.266683	0.1	4.999181
17.268350	0.1	4.956140
17.270017	0.1	4.910766
17.271683	0.1	4.863017
17.273350	0.1	4.814588
17.275017	0.1	4.767650
17.276683	0.1	4.723608
17.278350	0.1	4.682336
17.280017	0.1	4.642461
17.281683	0.1	4.602638
17.283350	0.1	4.562647
17.285017	0.1	4.523271
17.286683	0.1	4.485459
17.288350	0.1	4.449282
17.290017	0.1	4.413184
17.291683	0.1	4.374888
17.293350	0.1	4.333467
17.295017	0.1	4.290347
17.296683	0.1	4.248312
17.298350	0.1	4.209448
17.300017	0.1	4.173918
17.301683	0.1	4.140465
17.303350	0.1	4.107752
17.305017	0.1	4.074783
17.306683	0.1	4.040422
17.308350	0.1	4.003705
17.310017	0.1	3.964603
17.311683	0.1	3.923913
17.313350	0.1	3.882763
17.315017	0.1	3.842562
17.316683	0.1	3.804746
17.318350	0.1	3.769910
17.320017	0.1	3.737286
17.321683	0.1	3.705341
17.323350	0.1	3.673085
17.325017	0.1	3.640288
17.326683	0.1	3.606984
17.328350	0.1	3.573811
17.330017	0.1	3.542299
17.331683	0.1	3.513610
17.333350	0.1	3.487365
17.335017	0.1	3.462024
17.336683	0.1	3.435966
17.338350	0.1	3.408496
17.340017	0.1	3.380412
17.341683	0.1	3.352980
17.343350	0.1	3.326386
17.345017	0.1	3.299708
17.346683	0.1	3.272430
17.348350	0.1	3.245045
17.350017	0.1	3.218045
17.351683	0.1	3.191149
17.353350	0.1	3.163991
17.355017	0.1	3.136918
17.356683	0.1	3.110617
17.358350	0.1	3.085043
17.360017	0.1	3.059385
17.361683	0.1	3.033648
17.363350	0.1	3.009220
17.365017	0.1	2.986980
17.366683	0.1	2.966262
17.368350	0.1	2.946104
17.370017	0.1	2.926388
17.371683	0.1	2.907636
17.373350	0.1	2.889903
17.375017	0.1	2.872213
17.376683	0.1	2.853363
17.378350	0.1	2.833209
17.380017	0.1	2.812613
17.381683	0.1	2.792072
17.383350	0.1	2.771304
17.385017	0.1	2.750703
17.386683	0.1	2.731704
17.388350	0.1	2.715103
17.390017	0.1	2.700328
17.391683	0.1	2.686195
17.393350	0.1	2.671406
17.395017	0.1	2.655056
17.396683	0.1	2.637291
17.398350	0.1	2.618958
17.400017	0.1	2.600909
17.401683	0.1	2.583638
17.403350	0.1	2.566916
17.405017	0.1	2.550124
17.406683	0.1	2.533081
17.408350	0.1	2.515921
17.410017	0.1	2.498664
17.411683	0.1	2.481504
17.413350	0.1	2.464978
17.415017	0.1	2.449490
17.416683	0.1	2.435115
17.418350	0.1	2.421672
17.420017	0.1	2.408680
17.421683	0.1	2.395501
17.423350	0.1	2.381704
17.425017	0.1	2.367138
17.426683	0.1	2.352009
17.428350	0.1	2.336935
17.430017	0.1	2.322197
17.431683	0.1	2.307347
17.433350	0.1	2.292092
17.435017	0.1	2.276795
17.436683	0.1	2.262234
17.438350	0.1	2.249051
17.440017	0.1	2.237065
17.441683	0.1	2.225316
17.443350	0.1	2.212995
17.445017	0.1	2.200026
17.446683	0.1	2.186876
17.448350	0.1	2.174350
17.450017	0.1	2.162955
17.451683	0.1	2.152207
17.453350	0.1	2.141367
17.455017	0.1	2.130475
17.456683	0.1	2.119699
17.458350	0.1	2.108561
17.460017	0.1	2.096696
17.461683	0.1	2.084519
17.463350	0.1	2.072589
17.465017	0.1	2.061147
17.466683	0.1	2.050521
17.468350	0.1	2.041045
17.470017	0.1	2.032230
17.471683	0.1	2.022996
17.473350	0.1	2.012816
17.475017	0.1	2.002032
17.476683	0.1	1.991326
17.478350	0.1	1.981282
17.480017	0.1	1.972392
17.481683	0.1	1.964960
17.483350	0.1	1.958623
17.485017	0.1	1.952257
17.486683	0.1	1.944960
17.488350	0.1	1.936713
17.490017	0.1	1.927973
17.491683	0.1	1.918981
17.493350	0.1	1.909742
17.495017	0.1	1.900210
17.496683	0.1	1.890399
17.498350	0.1	1.880554
17.500017	0.1	1.871050
17.501683	0.1	1.862370
17.503350	0.1	1.855283
17.505017	0.1	1.850049
17.506683	0.1	1.845458
17.508350	0.1	1.839949
17.510017	0.1	1.833485
17.511683	0.1	1.826668
17.513350	0.1	1.819087
17.515017	0.1	1.809979
17.516683	0.1	1.799595
17.518350	0.1	1.789089
17.520017	0.1	1.779506
17.521683	0.1	1.771059
17.523350	0.1	1.763189
17.525017	0.1	1.755273
17.526683	0.1	1.747543
17.528350	0.1	1.740800
17.530017	0.1	1.735138
17.531683	0.1	1.729759
17.533350	0.1	1.723873
17.535017	0.1	1.717284
17.536683	0.1	1.710472
17.538350	0.1	1.704344
17.540017	0.1	1.699654
17.541683	0.1	1.696371
17.543350	0.1	1.693582
17.545017	0.1	1.690169
17.546683	0.1	1.685531
17.548350	0.1	1.679603
17.550017	0.1	1.672455
17.551683	0.1	1.664595
17.553350	0.1	1.657223
17.555017	0.1	1.651333
17.556683	0.1	1.646765
17.558350	0.1	1.642643
17.560017	0.1	1.638345
17.561683	0.1	1.633721
17.563350	0.1	1.629065
17.565017	0.1	1.624930
17.566683	0.1	1.621502
17.568350	0.1	1.617963
17.570017	0.1	1.613144
17.571683	0.1	1.607053
17.573350	0.1	1.601316
17.575017	0.1	1.597670
17.576683	0.1	1.596529
17.578350	0.1	1.597148
17.580017	0.1	1.598336
17.581683	0.1	1.598834
17.583350	0.1	1.597577
17.585017	0.1	1.594177
17.586683	0.1	1.589358
17.588350	0.1	1.584282
17.590017	0.1	1.579537
17.591683	0.1	1.575421
17.593350	0.1	1.572371
17.595017	0.1	1.570215
17.596683	0.1	1.568124
17.598350	0.1	1.565833
17.600017	0.1	1.563863
17.601683	0.1	1.562620
17.603350	0.1	1.561739
17.605017	0.1	1.560035
17.606683	0.1	1.556361
17.608350	0.1	1.550890
17.610017	0.1	1.545050
17.611683	0.1	1.540319
17.613350	0.1	1.537590
17.615017	0.1	1.537250
17.616683	0.1	1.538862
17.618350	0.1	1.541050
17.620017	0.1	1.542298
17.621683	0.1	1.541930
17.623350	0.1	1.540137
17.625017	0.1	1.537399
17.626683	0.1	1.534186
17.628350	0.1	1.530941
17.630017	0.1	1.527942
17.631683	0.1	1.525339
17.633350	0.1	1.523225
17.635017	0.1	1.521423
17.636683	0.1	1.519709
17.638350	0.1	1.518391
17.640017	0.1	1.518247
17.641683	0.1	1.519606
17.643350	0.1	1.521558
17.645017	0.1	1.522489
17.646683	0.1	1.521525
17.648350	0.1	1.519001
17.650017	0.1	1.515746
17.651683	0.1	1.512514
17.653350	0.1	1.509888
17.655017	0.1	1.508426
17.656683	0.1	1.508500
17.658350	0.1	1.509739
17.660017	0.1	1.511131
17.661683	0.1	1.511876
17.663350	0.1	1.511779
17.665017	0.1	1.510940
17.666683	0.1	1.509595
17.668350	0.1	1.508007
17.670017	0.1	1.506153
17.671683	0.1	1.503811
17.673350	0.1	1.501250
17.675017	0.1	1.499271
17.676683	0.1	1.498279
17.678350	0.1	1.497967
17.680017	0.1	1.497576
17.681683	0.1	1.496249
17.683350	0.1	1.493623
17.685017	0.1	1.490163
17.686683	0.1	1.486721
17.688350	0.1	1.483937
17.690017	0.1	1.481851
17.691683	0.1	1.480002
17.693350	0.1	1.477683
17.695017	0.1	1.474246
17.696683	0.1	1.469869
17.698350	0.1	1.465660
17.700017	0.1	1.462521
17.701683	0.1	1.460537
17.703350	0.1	1.459219
17.705017	0.1	1.457799
17.706683	0.1	1.455666
17.708350	0.1	1.453012
17.710017	0.1	1.450577
17.711683	0.1	1.448751
17.713350	0.1	1.447443
17.715017	0.1	1.446572
17.716683	0.1	1.446018
17.718350	0.1	1.445292
17.720017	0.1	1.443909
17.721683	0.1	1.441999
17.723350	0.1	1.440193
17.725017	0.1	1.438912
17.726683	0.1	1.437804
17.728350	0.1	1.436030
17.730017	0.1	1.433156
17.731683	0.1	1.429464
17.733350	0.1	1.425357
17.735017	0.1	1.421119
17.736683	0.1	1.417380
17.738350	0.1	1.415070
17.740017	0.1	1.414353
17.741683	0.1	1.413971
17.743350	0.1	1.412379
17.745017	0.1	1.409217
17.746683	0.1	1.405468
17.748350	0.1	1.402469
17.750017	0.1	1.400816
17.751683	0.1	1.400299
17.753350	0.1	1.400365
17.755017	0.1	1.400132
17.756683	0.1	1.398642
17.758350	0.1	1.395466
17.760017	0.1	1.390940
17.761683	0.1	1.385757
17.763350	0.1	1.380597
17.765017	0.1	1.376346
17.766683	0.1	1.373785
17.768350	0.1	1.372891
17.770017	0.1	1.373077
17.771683	0.1	1.373636
17.773350	0.1	1.373366
17.775017	0.1	1.370963
17.776683	0.1	1.366176
17.778350	0.1	1.359843
17.780017	0.1	1.353053
17.781683	0.1	1.346720
17.783350	0.1	1.341379
17.785017	0.1	1.337165
17.786683	0.1	1.333933
17.788350	0.1	1.331479
17.790017	0.1	1.329891
17.791683	0.1	1.329468
17.793350	0.1	1.330371
17.795017	0.1	1.332234
17.796683	0.1	1.333812
17.798350	0.1	1.333384
17.800017	0.1	1.330017
17.801683	0.1	1.324499
17.803350	0.1	1.318925
17.805017	0.1	1.314916
17.806683	0.1	1.312490
17.808350	0.1	1.310897
17.810017	0.1	1.309589
17.811683	0.1	1.308043
17.813350	0.1	1.305570
17.815017	0.1	1.302124
17.816683	0.1	1.298725
17.818350	0.1	1.296420
17.820017	0.1	1.295353
17.821683	0.1	1.295088
17.823350	0.1	1.295274
17.825017	0.1	1.295665
17.826683	0.1	1.295833
17.828350	0.1	1.295456
17.830017	0.1	1.294375
17.831683	0.1	1.292280
17.833350	0.1	1.289225
17.835017	0.1	1.286170
17.836683	0.1	1.284583
17.838350	0.1	1.285658
17.840017	0.1	1.289137
17.841683	0.1	1.292881
17.843350	0.1	1.294673
17.845017	0.1	1.293872
17.846683	0.1	1.291041
17.848350	0.1	1.286953
17.850017	0.1	1.282464
17.851683	0.1	1.278985
17.853350	0.1	1.277681
17.855017	0.1	1.278156
17.856683	0.1	1.278687
17.858350	0.1	1.277504
17.860017	0.1	1.273830
17.861683	0.1	1.268615
17.863350	0.1	1.264191
17.865017	0.1	1.262533
17.866683	0.1	1.263758
17.868350	0.1	1.266305
17.870017	0.1	1.268573
17.871683	0.1	1.270054
17.873350	0.1	1.271195
17.875017	0.1	1.272550
17.876683	0.1	1.274142
17.878350	0.1	1.275367
17.880017	0.1	1.275716
17.881683	0.1	1.275348
17.883350	0.1	1.274906
17.885017	0.1	1.274860
17.886683	0.1	1.275139
17.888350	0.1	1.275479
17.890017	0.1	1.275842
17.891683	0.1	1.276261
17.893350	0.1	1.276503
17.895017	0.1	1.276117
17.896683	0.1	1.274743
17.898350	0.1	1.272489
17.900017	0.1	1.270301
17.901683	0.1	1.269695
17.903350	0.1	1.271572
17.905017	0.1	1.275223
17.906683	0.1	1.278860
17.908350	0.1	1.281379
17.910017	0.1	1.282981
17.911683	0.1	1.284187
17.913350	0.1	1.285304
17.915017	0.1	1.286822
17.916683	0.1	1.289104
17.918350	0.1	1.291237
17.920017	0.1	1.291349
17.921683	0.1	1.288778
17.923350	0.1	1.284936
17.925017	0.1	1.281486
17.926683	0.1	1.278869
17.928350	0.1	1.277016
17.930017	0.1	1.276014
17.931683	0.1	1.275777
17.933350	0.1	1.275907
17.935017	0.1	1.276000
17.936683	0.1	1.276210
17.938350	0.1	1.276978
17.940017	0.1	1.278287
17.941683	0.1	1.279521
17.943350	0.1	1.279851
17.945017	0.1	1.278799
17.946683	0.1	1.276736
17.948350	0.1	1.274534
17.950017	0.1	1.272708
17.951683	0.1	1.271251
17.953350	0.1	1.269942
17.955017	0.1	1.268666
17.956683	0.1	1.267432
17.958350	0.1	1.266086
17.960017	0.1	1.264457
17.961683	0.1	1.263041
17.963350	0.1	1.262748
17.965017	0.1	1.263618
17.966683	0.1	1.264671
17.968350	0.1	1.264936
17.970017	0.1	1.264154
17.971683	0.1	1.262762
17.973350	0.1	1.261369
17.975017	0.1	1.260028
17.976683	0.1	1.258552
17.978350	0.1	1.257178
17.980017	0.1	1.256131
17.981683	0.1	1.255139
17.983350	0.1	1.253798
17.985017	0.1	1.251791
17.986683	0.1	1.249043
17.988350	0.1	1.245979
17.990017	0.1	1.243344
17.991683	0.1	1.241476
17.993350	0.1	1.240000
17.995017	0.1	1.238300
17.996683	0.1	1.236168
17.998350	0.1	1.233905
18.000017	0.1	1.231930
18.001683	0.1	1.230319
18.003350	0.1	1.228610
18.005017	0.1	1.226184
18.006683	0.1	1.222822
18.008350	0.1	1.218920
18.010017	0.1	1.215399
18.011683	0.1	1.213094
18.013350	0.1	1.211963
18.015017	0.1	1.211343
18.016683	0.1	1.210575
18.018350	0.1	1.208819
18.020017	0.1	1.205313
18.021683	0.1	1.200242
18.023350	0.1	1.194570
18.025017	0.1	1.189378
18.026683	0.1	1.185825
18.028350	0.1	1.184666
18.030017	0.1	1.185327
18.031683	0.1	1.186049
18.033350	0.1	1.185485
18.035017	0.1	1.183837
18.036683	0.1	1.182235
18.038350	0.1	1.181271
18.040017	0.1	1.180512
18.041683	0.1	1.179343
18.043350	0.1	1.177648
18.045017	0.1	1.175487
18.046683	0.1	1.172894
18.048350	0.1	1.169946
18.050017	0.1	1.166733
18.051683	0.1	1.163250
18.053350	0.1	1.159497
18.055017	0.1	1.155785
18.056683	0.1	1.152679
18.058350	0.1	1.150477
18.060017	0.1	1.148819
18.061683	0.1	1.147152
18.063350	0.1	1.145541
18.065017	0.1	1.144283
18.066683	0.1	1.143003
18.068350	0.1	1.141103
18.070017	0.1	1.138742
18.071683	0.1	1.136460
18.073350	0.1	1.134230
18.075017	0.1	1.131645
18.076683	0.1	1.128721
18.078350	0.1	1.126109
18.080017	0.1	1.124451
18.081683	0.1	1.123808
18.083350	0.1	1.123697
18.085017	0.1	1.123785
18.086683	0.1	1.124311
18.088350	0.1	1.125308
18.090017	0.1	1.125885
18.091683	0.1	1.124898
18.093350	0.1	1.122160
18.095017	0.1	1.118714
18.096683	0.1	1.115846
18.098350	0.1	1.113997
18.100017	0.1	1.112837
18.101683	0.1	1.111948
18.103350	0.1	1.111287
18.105017	0.1	1.111310
18.106683	0.1	1.112339
18.108350	0.1	1.114043
18.110017	0.1	1.115878
18.111683	0.1	1.117475
18.113350	0.1	1.118458
18.115017	0.1	1.118621
18.116683	0.1	1.118276
18.118350	0.1	1.117783
18.120017	0.1	1.116903
18.121683	0.1	1.115398
18.123350	0.1	1.113904
18.125017	0.1	1.113652
18.126683	0.1	1.115208
18.128350	0.1	1.117685
18.130017	0.1	1.119417
18.131683	0.1	1.119459
18.133350	0.1	1.118095
18.135017	0.1	1.115929
18.136683	0.1	1.113177
18.138350	0.1	1.110043
18.140017	0.1	1.107049
18.141683	0.1	1.104707
18.143350	0.1	1.103249
18.145017	0.1	1.103068
18.146683	0.1	1.104795
18.148350	0.1	1.108451
18.150017	0.1	1.112958
18.151683	0.1	1.116879
18.153350	0.1	1.119212
18.155017	0.1	1.119706
18.156683	0.1	1.118844
18.158350	0.1	1.117601
18.160017	0.1	1.116581
18.161683	0.1	1.115561
18.163350	0.1	1.114430
18.165017	0.1	1.113666
18.166683	0.1	1.113610
18.168350	0.1	1.114043
18.170017	0.1	1.114355
18.171683	0.1	1.113815
18.173350	0.1	1.112167
18.175017	0.1	1.110160
18.176683	0.1	1.108963
18.178350	0.1	1.109042
18.180017	0.1	1.110011
18.181683	0.1	1.111222
18.183350	0.1	1.112130
18.185017	0.1	1.112572
18.186683	0.1	1.112618
18.188350	0.1	1.111976
18.190017	0.1	1.110402
18.191683	0.1	1.108455
18.193350	0.1	1.106998
18.195017	0.1	1.106253
18.196683	0.1	1.105736
18.198350	0.1	1.104777
18.200017	0.1	1.102858
18.201683	0.1	1.099929
18.203350	0.1	1.096823
18.205017	0.1	1.094486
18.206683	0.1	1.092544
18.208350	0.1	1.089810
18.210017	0.1	1.086164
18.211683	0.1	1.082928
18.213350	0.1	1.081373
18.215017	0.1	1.081708
18.216683	0.1	1.083394
18.218350	0.1	1.085424
18.220017	0.1	1.086998
18.221683	0.1	1.088423
18.223350	0.1	1.090416
18.225017	0.1	1.092670
18.226683	0.1	1.094462
18.228350	0.1	1.095799
18.230017	0.1	1.096656
18.231683	0.1	1.096292
18.233350	0.1	1.094183
18.235017	0.1	1.090821
18.236683	0.1	1.087366
18.238350	0.1	1.084744
18.240017	0.1	1.083184
18.241683	0.1	1.082346
18.243350	0.1	1.081764
18.245017	0.1	1.081172
18.246683	0.1	1.080506
18.248350	0.1	1.079598
18.250017	0.1	1.078458
18.251683	0.1	1.077633
18.253350	0.1	1.077461
18.255017	0.1	1.077559
18.256683	0.1	1.077591
18.258350	0.1	1.077708
18.260017	0.1	1.077675
18.261683	0.1	1.076371
18.263350	0.1	1.072912
18.265017	0.1	1.068125
18.266683	0.1	1.064218
18.268350	0.1	1.062825
18.270017	0.1	1.063775
18.271683	0.1	1.065494
18.273350	0.1	1.066192
18.275017	0.1	1.064828
18.276683	0.1	1.061368
18.278350	0.1	1.056613
18.280017	0.1	1.051747
18.281683	0.1	1.047743
18.283350	0.1	1.045070
18.285017	0.1	1.043677
18.286683	0.1	1.043058
18.288350	0.1	1.042527
18.290017	0.1	1.041745
18.291683	0.1	1.040879
18.293350	0.1	1.040320
18.295017	0.1	1.040115
18.296683	0.1	1.039780
18.298350	0.1	1.038765
18.300017	0.1	1.037237
18.301683	0.1	1.036208
18.303350	0.1	1.036632
18.305017	0.1	1.038392
18.306683	0.1	1.040176
18.308350	0.1	1.040474
18.310017	0.1	1.038802
18.311683	0.1	1.035687
18.313350	0.1	1.031919
18.315017	0.1	1.028422
18.316683	0.1	1.026168
18.318350	0.1	1.025675
18.320017	0.1	1.026969
18.321683	0.1	1.029647
18.323350	0.1	1.032590
18.325017	0.1	1.034439
18.326683	0.1	1.034676
18.328350	0.1	1.033815
18.330017	0.1	1.032632
18.331683	0.1	1.031747
18.333350	0.1	1.031505
18.335017	0.1	1.031980
18.336683	0.1	1.033274
18.338350	0.1	1.035533
18.340017	0.1	1.038504
18.341683	0.1	1.041489
18.343350	0.1	1.043552
18.345017	0.1	1.043994
18.346683	0.1	1.042774
18.348350	0.1	1.040488
18.350017	0.1	1.038043
18.351683	0.1	1.036213
18.353350	0.1	1.035170
18.355017	0.1	1.034737
18.356683	0.1	1.035002
18.358350	0.1	1.035999
18.360017	0.1	1.037074
18.361683	0.1	1.037382
18.363350	0.1	1.036972
18.365017	0.1	1.036916
18.366683	0.1	1.038327
18.368350	0.1	1.041298
18.370017	0.1	1.044744
18.371683	0.1	1.047440
18.373350	0.1	1.049149
18.375017	0.1	1.050597
18.376683	0.1	1.052581
18.378350	0.1	1.055063
18.380017	0.1	1.057191
18.381683	0.1	1.058076
18.383350	0.1	1.057563
18.385017	0.1	1.056539
18.386683	0.1	1.056031
18.388350	0.1	1.055817
18.390017	0.1	1.054849
18.391683	0.1	1.052828
18.393350	0.1	1.050672
18.395017	0.1	1.049647
18.396683	0.1	1.050220
18.398350	0.1	1.051696
18.400017	0.1	1.053051
18.401683	0.1	1.053978
18.403350	0.1	1.054928
18.405017	0.1	1.056269
18.406683	0.1	1.057885
18.408350	0.1	1.059216
18.410017	0.1	1.059836
18.411683	0.1	1.059701
18.413350	0.1	1.058676
18.415017	0.1	1.056874
18.416683	0.1	1.055286
18.418350	0.1	1.054755
18.420017	0.1	1.054970
18.421683	0.1	1.055230
18.423350	0.1	1.055398
18.425017	0.1	1.055915
18.426683	0.1	1.057228
18.428350	0.1	1.059156
18.430017	0.1	1.060856
18.431683	0.1	1.061503
18.433350	0.1	1.060884
18.435017	0.1	1.059719
18.436683	0.1	1.059193
18.438350	0.1	1.059989
18.440017	0.1	1.061959
18.441683	0.1	1.064297
18.443350	0.1	1.066066
18.445017	0.1	1.067054
18.446683	0.1	1.068008
18.448350	0.1	1.069838
18.450017	0.1	1.072260
18.451683	0.1	1.073689
18.453350	0.1	1.072832
18.455017	0.1	1.070150
18.456683	0.1	1.067403
18.458350	0.1	1.065806
18.460017	0.1	1.065028
18.461683	0.1	1.064162
18.463350	0.1	1.063030
18.465017	0.1	1.062150
18.466683	0.1	1.061908
18.468350	0.1	1.062378
18.470017	0.1	1.063426
18.471683	0.1	1.064632
18.473350	0.1	1.065792
18.475017	0.1	1.067282
18.476683	0.1	1.069098
18.478350	0.1	1.070416
18.480017	0.1	1.070518
18.481683	0.1	1.069438
18.483350	0.1	1.067626
18.485017	0.1	1.065456
18.486683	0.1	1.063147
18.488350	0.1	1.060953
18.490017	0.1	1.059012
18.491683	0.1	1.057540
18.493350	0.1	1.057168
18.495017	0.1	1.058355
18.496683	0.1	1.060497
18.498350	0.1	1.062388
18.500017	0.1	1.063105
18.501683	0.1	1.062150
18.503350	0.1	1.059622
18.505017	0.1	1.056395
18.506683	0.1	1.053587
18.508350	0.1	1.051882
18.510017	0.1	1.051482
18.511683	0.1	1.052427
18.513350	0.1	1.054574
18.515017	0.1	1.057219
18.516683	0.1	1.059226
18.518350	0.1	1.059608
18.520017	0.1	1.058020
18.521683	0.1	1.055133
18.523350	0.1	1.052320
18.525017	0.1	1.050173
18.526683	0.1	1.048027
18.528350	0.1	1.045587
18.530017	0.1	1.043552
18.531683	0.1	1.042327
18.533350	0.1	1.041549
18.535017	0.1	1.040814
18.536683	0.1	1.040297
18.538350	0.1	1.040595
18.540017	0.1	1.041894
18.541683	0.1	1.043719
18.543350	0.1	1.045545
18.545017	0.1	1.047235
18.546683	0.1	1.048790
18.548350	0.1	1.049843
18.550017	0.1	1.049987
18.551683	0.1	1.049344
18.553350	0.1	1.048031
18.555017	0.1	1.045722
18.556683	0.1	1.042229
18.558350	0.1	1.038071
18.560017	0.1	1.034364
18.561683	0.1	1.032068
18.563350	0.1	1.031249
18.565017	0.1	1.031253
18.566683	0.1	1.031714
18.568350	0.1	1.033098
18.570017	0.1	1.035812
18.571683	0.1	1.039119
18.573350	0.1	1.041731
18.575017	0.1	1.043170
18.576683	0.1	1.043691
18.578350	0.1	1.043510
18.580017	0.1	1.042821
18.581683	0.1	1.042238
18.583350	0.1	1.042564
18.585017	0.1	1.043850
18.586683	0.1	1.045214
18.588350	0.1	1.045992
18.590017	0.1	1.046341
18.591683	0.1	1.046723
18.593350	0.1	1.047533
18.595017	0.1	1.049009
18.596683	0.1	1.051049
18.598350	0.1	1.053074
18.600017	0.1	1.054509
18.601683	0.1	1.055240
18.603350	0.1	1.055487
18.605017	0.1	1.055356
18.606683	0.1	1.054960
18.608350	0.1	1.054485
18.610017	0.1	1.053978
18.611683	0.1	1.053372
18.613350	0.1	1.052786
18.615017	0.1	1.052367
18.616683	0.1	1.051906
18.618350	0.1	1.051351
18.620017	0.1	1.051184
18.621683	0.1	1.051901
18.623350	0.1	1.053526
18.625017	0.1	1.055505
18.626683	0.1	1.056907
18.628350	0.1	1.057214
18.630017	0.1	1.056693
18.631683	0.1	1.055943
18.633350	0.1	1.055645
18.635017	0.1	1.056469
18.636683	0.1	1.058877
18.638350	0.1	1.063086
18.640017	0.1	1.068525
18.641683	0.1	1.073447
18.643350	0.1	1.075789
18.645017	0.1	1.074481
18.646683	0.1	1.070127
18.648350	0.1	1.064786
18.650017	0.1	1.060534
18.651683	0.1	1.058122
18.653350	0.1	1.057619
18.655017	0.1	1.059379
18.656683	0.1	1.063421
18.658350	0.1	1.068548
18.660017	0.1	1.073037
18.661683	0.1	1.076101
18.663350	0.1	1.077941
18.665017	0.1	1.078513
18.666683	0.1	1.077238
18.668350	0.1	1.074080
18.670017	0.1	1.070276
18.671683	0.1	1.067445
18.673350	0.1	1.066420
18.675017	0.1	1.067002
18.676683	0.1	1.068530
18.678350	0.1	1.070350
18.680017	0.1	1.072069
18.681683	0.1	1.073410
18.683350	0.1	1.074062
18.685017	0.1	1.073969
18.686683	0.1	1.073498
18.688350	0.1	1.073116
18.690017	0.1	1.073019
18.691683	0.1	1.073079
18.693350	0.1	1.073135
18.695017	0.1	1.073428
18.696683	0.1	1.074434
18.698350	0.1	1.076171
18.700017	0.1	1.078020
18.701683	0.1	1.078956
18.703350	0.1	1.077843
18.705017	0.1	1.074378
18.706683	0.1	1.069931
18.708350	0.1	1.066523
18.710017	0.1	1.065084
18.711683	0.1	1.065228
18.713350	0.1	1.065983
18.715017	0.1	1.066374
18.716683	0.1	1.065992
18.718350	0.1	1.065121
18.720017	0.1	1.063976
18.721683	0.1	1.062248
18.723350	0.1	1.059761
18.725017	0.1	1.057195
18.726683	0.1	1.055882
18.728350	0.1	1.056748
18.730017	0.1	1.059314
18.731683	0.1	1.061801
18.733350	0.1	1.062457
18.735017	0.1	1.060804
18.736683	0.1	1.057512
18.738350	0.1	1.053731
18.740017	0.1	1.050797
18.741683	0.1	1.049568
18.743350	0.1	1.049591
18.745017	0.1	1.049442
18.746683	0.1	1.048073
18.748350	0.1	1.045670
18.750017	0.1	1.043384
18.751683	0.1	1.042066
18.753350	0.1	1.041731
18.755017	0.1	1.042243
18.756683	0.1	1.043705
18.758350	0.1	1.045847
18.760017	0.1	1.047673
18.761683	0.1	1.048115
18.763350	0.1	1.046709
18.765017	0.1	1.043850
18.766683	0.1	1.040786
18.768350	0.1	1.038811
18.770017	0.1	1.038141
18.771683	0.1	1.038024
18.773350	0.1	1.037689
18.775017	0.1	1.036702
18.776683	0.1	1.034988
18.778350	0.1	1.032972
18.780017	0.1	1.031389
18.781683	0.1	1.030718
18.783350	0.1	1.030783
18.785017	0.1	1.031109
18.786683	0.1	1.031538
18.788350	0.1	1.032166
18.790017	0.1	1.032948
18.791683	0.1	1.033689
18.793350	0.1	1.034420
18.795017	0.1	1.035416
18.796683	0.1	1.036651
18.798350	0.1	1.037624
18.800017	0.1	1.038052
18.801683	0.1	1.038113
18.803350	0.1	1.038131
18.805017	0.1	1.038336
18.806683	0.1	1.038597
18.808350	0.1	1.038816
18.810017	0.1	1.039454
18.811683	0.1	1.040855
18.813350	0.1	1.042387
18.815017	0.1	1.043095
18.816683	0.1	1.042783
18.818350	0.1	1.042029
18.820017	0.1	1.041298
18.821683	0.1	1.040534
18.823350	0.1	1.039812
18.825017	0.1	1.039663
18.826683	0.1	1.040851
18.828350	0.1	1.043947
18.830017	0.1	1.048921
18.831683	0.1	1.055002
18.833350	0.1	1.061158
18.835017	0.1	1.066765
18.836683	0.1	1.072059
18.838350	0.1	1.077857
18.840017	0.1	1.084548
18.841683	0.1	1.091473
18.843350	0.1	1.097275
18.845017	0.1	1.100982
18.846683	0.1	1.102760
18.848350	0.1	1.103827
18.850017	0.1	1.105643
18.851683	0.1	1.108921
18.853350	0.1	1.113131
18.855017	0.1	1.117014
18.856683	0.1	1.119776
18.858350	0.1	1.121839
18.860017	0.1	1.124577
18.861683	0.1	1.129005
18.863350	0.1	1.134747
18.865017	0.1	1.140656
18.866683	0.1	1.146365
18.868350	0.1	1.152479
18.870017	0.1	1.159273
18.871683	0.1	1.165946
18.873350	0.1	1.171385
18.875017	0.1	1.175362
18.876683	0.1	1.178724
18.878350	0.1	1.182714
18.880017	0.1	1.188018
18.881683	0.1	1.194109
18.883350	0.1	1.199963
18.885017	0.1	1.205429
18.886683	0.1	1.210966
18.888350	0.1	1.216782
18.890017	0.1	1.223139
18.891683	0.1	1.230221
18.893350	0.1	1.237141
18.895017	0.1	1.242184
18.896683	0.1	1.244200
18.898350	0.1	1.243288
18.900017	0.1	1.240531
18.901683	0.1	1.237402
18.903350	0.1	1.235264
18.905017	0.1	1.234771
18.906683	0.1	1.235646
18.908350	0.1	1.236927
18.910017	0.1	1.237625
18.911683	0.1	1.237150
18.913350	0.1	1.235167
18.915017	0.1	1.231935
18.916683	0.1	1.228885
18.918350	0.1	1.227348
18.920017	0.1	1.227004
18.921683	0.1	1.226654
18.923350	0.1	1.225346
18.925017	0.1	1.222403
18.926683	0.1	1.217495
18.928350	0.1	1.210785
18.930017	0.1	1.202859
18.931683	0.1	1.194673
18.933350	0.1	1.187148
18.935017	0.1	1.180721
18.936683	0.1	1.175320
18.938350	0.1	1.170253
18.940017	0.1	1.164521
18.941683	0.1	1.158076
18.943350	0.1	1.152032
18.945017	0.1	1.147194
18.946683	0.1	1.143455
18.948350	0.1	1.140493
18.950017	0.1	1.137974
18.951683	0.1	1.135184
18.953350	0.1	1.130970
18.955017	0.1	1.124195
18.956683	0.1	1.114639
18.958350	0.1	1.103603
18.960017	0.1	1.092949
18.961683	0.1	1.083659
18.963350	0.1	1.076004
18.965017	0.1	1.070434
18.966683	0.1	1.067352
18.968350	0.1	1.066327
18.970017	0.1	1.066052
18.971683	0.1	1.064893
18.973350	0.1	1.061698
18.975017	0.1	1.056362
18.976683	0.1	1.049531
18.978350	0.1	1.042024
18.980017	0.1	1.034727
18.981683	0.1	1.028432
18.983350	0.1	1.023374
18.985017	0.1	1.019449
18.986683	0.1	1.016776
18.988350	0.1	1.015035
18.990017	0.1	1.012906
18.991683	0.1	1.009465
18.993350	0.1	1.004958
18.995017	0.1	0.999966
18.996683	0.1	0.994788
18.998350	0.1	0.989572
19.000017	0.1	0.984594
19.001683	0.1	0.980338
19.003350	0.1	0.977195
19.005017	0.1	0.975286
19.006683	0.1	0.974210
19.008350	0.1	0.972948
19.010017	0.1	0.970573
19.011683	0.1	0.967137
19.013350	0.1	0.963551
19.015017	0.1	0.960412
19.016683	0.1	0.957325
19.018350	0.1	0.953763
19.020017	0.1	0.949986
19.021683	0.1	0.946606
19.023350	0.1	0.943840
19.025017	0.1	0.941507
19.026683	0.1	0.939337
19.028350	0.1	0.937171
19.030017	0.1	0.934987
19.031683	0.1	0.932966
19.033350	0.1	0.931546
19.035017	0.1	0.931276
19.036683	0.1	0.932533
19.038350	0.1	0.934768
19.040017	0.1	0.936072
19.041683	0.1	0.934429
19.043350	0.1	0.929623
19.045017	0.1	0.923383
19.046683	0.1	0.917800
19.048350	0.1	0.913786
19.050017	0.1	0.910936
19.051683	0.1	0.908361
19.053350	0.1	0.905632
19.055017	0.1	0.902987
19.056683	0.1	0.900612
19.058350	0.1	0.898237
19.060017	0.1	0.895727
19.061683	0.1	0.893553
19.063350	0.1	0.891951
19.065017	0.1	0.890293
19.066683	0.1	0.888119
19.068350	0.1	0.885986
19.070017	0.1	0.884607
19.071683	0.1	0.884109
19.073350	0.1	0.884007
19.075017	0.1	0.883215
19.076683	0.1	0.880752
19.078350	0.1	0.876579
19.080017	0.1	0.871522
19.081683	0.1	0.866866
19.083350	0.1	0.863955
19.085017	0.1	0.863741
19.086683	0.1	0.866316
19.088350	0.1	0.870577
19.090017	0.1	0.874866
19.091683	0.1	0.878139
19.093350	0.1	0.880072
19.095017	0.1	0.880160
19.096683	0.1	0.877706
19.098350	0.1	0.872631
19.100017	0.1	0.866060
19.101683	0.1	0.859783
19.103350	0.1	0.854963
19.105017	0.1	0.851690
19.106683	0.1	0.849930
19.108350	0.1	0.850055
19.110017	0.1	0.852174
19.111683	0.1	0.855732
19.113350	0.1	0.859848
19.115017	0.1	0.863546
19.116683	0.1	0.865678
19.118350	0.1	0.865092
19.120017	0.1	0.861525
19.121683	0.1	0.856128
19.123350	0.1	0.850586
19.125017	0.1	0.846009
19.126683	0.1	0.842721
19.128350	0.1	0.841082
19.130017	0.1	0.841985
19.131683	0.1	0.845930
19.133350	0.1	0.851909
19.135017	0.1	0.857930
19.136683	0.1	0.862228
19.138350	0.1	0.864132
19.140017	0.1	0.863951
19.141683	0.1	0.862177
19.143350	0.1	0.859234
19.145017	0.1	0.855881
19.146683	0.1	0.852966
19.148350	0.1	0.850800
19.150017	0.1	0.849520
19.151683	0.1	0.849529
19.153350	0.1	0.851117
19.155017	0.1	0.854079
19.156683	0.1	0.857660
19.158350	0.1	0.860635
19.160017	0.1	0.861813
19.161683	0.1	0.860738
19.163350	0.1	0.857874
19.165017	0.1	0.854172
19.166683	0.1	0.850633
19.168350	0.1	0.848006
19.170017	0.1	0.846386
19.171683	0.1	0.845045
19.173350	0.1	0.843285
19.175017	0.1	0.841082
19.176683	0.1	0.838586
19.178350	0.1	0.835923
19.180017	0.1	0.833753
19.181683	0.1	0.832896
19.183350	0.1	0.833240
19.185017	0.1	0.833855
19.186683	0.1	0.834153
19.188350	0.1	0.834288
19.190017	0.1	0.834186
19.191683	0.1	0.833170
19.193350	0.1	0.830772
19.195017	0.1	0.827424
19.196683	0.1	0.824458
19.198350	0.1	0.823252
19.200017	0.1	0.824044
19.201683	0.1	0.825883
19.203350	0.1	0.827760
19.205017	0.1	0.829021
19.206683	0.1	0.828975
19.208350	0.1	0.827275
19.210017	0.1	0.824584
19.211683	0.1	0.822144
19.213350	0.1	0.820579
19.215017	0.1	0.819596
19.216683	0.1	0.818986
19.218350	0.1	0.818982
19.220017	0.1	0.819648
19.221683	0.1	0.820626
19.223350	0.1	0.821408
19.225017	0.1	0.821515
19.226683	0.1	0.820663
19.228350	0.1	0.818954
19.230017	0.1	0.816653
19.231683	0.1	0.813683
19.233350	0.1	0.809697
19.235017	0.1	0.804891
19.236683	0.1	0.800313
19.238350	0.1	0.797021
19.240017	0.1	0.795200
19.241683	0.1	0.794441
19.243350	0.1	0.794423
19.245017	0.1	0.794730
19.246683	0.1	0.794530
19.248350	0.1	0.793217
19.250017	0.1	0.790949
19.251683	0.1	0.788309
19.253350	0.1	0.785724
19.255017	0.1	0.783354
19.256683	0.1	0.781408
19.258350	0.1	0.779894
19.260017	0.1	0.778134
19.261683	0.1	0.775307
19.263350	0.1	0.771130
19.265017	0.1	0.765813
19.266683	0.1	0.760132
19.268350	0.1	0.755475
19.270017	0.1	0.752951
19.271683	0.1	0.752122
19.273350	0.1	0.751242
19.275017	0.1	0.749012
19.276683	0.1	0.745677
19.278350	0.1	0.741920
19.280017	0.1	0.737836
19.281683	0.1	0.733607
19.283350	0.1	0.730064
19.285017	0.1	0.727894
19.286683	0.1	0.726883
19.288350	0.1	0.726478
19.290017	0.1	0.726650
19.291683	0.1	0.727451
19.293350	0.1	0.728448
19.295017	0.1	0.729128
19.296683	0.1	0.729035
19.298350	0.1	0.727382
19.300017	0.1	0.723507
19.301683	0.1	0.717873
19.303350	0.1	0.712043
19.305017	0.1	0.707586
19.306683	0.1	0.705221
19.308350	0.1	0.704709
19.310017	0.1	0.705277
19.311683	0.1	0.706194
19.313350	0.1	0.706823
19.315017	0.1	0.706469
19.316683	0.1	0.705072
19.318350	0.1	0.703740
19.320017	0.1	0.703586
19.321683	0.1	0.704397
19.323350	0.1	0.705058
19.325017	0.1	0.704871
19.326683	0.1	0.704029
19.328350	0.1	0.702925
19.330017	0.1	0.701770
19.331683	0.1	0.701146
19.333350	0.1	0.701686
19.335017	0.1	0.702846
19.336683	0.1	0.703051
19.338350	0.1	0.701146
19.340017	0.1	0.697523
19.341683	0.1	0.694022
19.343350	0.1	0.692559
19.345017	0.1	0.693724
19.346683	0.1	0.696569
19.348350	0.1	0.699274
19.350017	0.1	0.700341
19.351683	0.1	0.699870
19.353350	0.1	0.699162
19.355017	0.1	0.698990
19.356683	0.1	0.699032
19.358350	0.1	0.698748
19.360017	0.1	0.697994
19.361683	0.1	0.696857
19.363350	0.1	0.695367
19.365017	0.1	0.693547
19.366683	0.1	0.691777
19.368350	0.1	0.690636
19.370017	0.1	0.690282
19.371683	0.1	0.690389
19.373350	0.1	0.690795
19.375017	0.1	0.691591
19.376683	0.1	0.692336
19.378350	0.1	0.692373
19.380017	0.1	0.692136
19.381683	0.1	0.692890
19.383350	0.1	0.695041
19.385017	0.1	0.697491
19.386683	0.1	0.698823
19.388350	0.1	0.699102
19.390017	0.1	0.699745
19.391683	0.1	0.701379
19.393350	0.1	0.703097
19.395017	0.1	0.703917
19.396683	0.1	0.703959
19.398350	0.1	0.703945
19.400017	0.1	0.704238
19.401683	0.1	0.704820
19.403350	0.1	0.705798
19.405017	0.1	0.707433
19.406683	0.1	0.709663
19.408350	0.1	0.711861
19.410017	0.1	0.713537
19.411683	0.1	0.714846
19.413350	0.1	0.715735
19.415017	0.1	0.715242
19.416683	0.1	0.712364
19.418350	0.1	0.707619
19.420017	0.1	0.703088
19.421683	0.1	0.700760
19.423350	0.1	0.701179
19.425017	0.1	0.703563
19.426683	0.1	0.706422
19.428350	0.1	0.708355
19.430017	0.1	0.708965
19.431683	0.1	0.708904
19.433350	0.1	0.709193
19.435017	0.1	0.710520
19.436683	0.1	0.712480
19.438350	0.1	0.713901
19.440017	0.1	0.714245
19.441683	0.1	0.713915
19.443350	0.1	0.713095
19.445017	0.1	0.711433
19.446683	0.1	0.709021
19.448350	0.1	0.706823
19.450017	0.1	0.705644
19.451683	0.1	0.705193
19.453350	0.1	0.704615
19.455017	0.1	0.703707
19.456683	0.1	0.703000
19.458350	0.1	0.702888
19.460017	0.1	0.703083
19.461683	0.1	0.702911
19.463350	0.1	0.701989
19.465017	0.1	0.700704
19.466683	0.1	0.699740
19.468350	0.1	0.699116
19.470017	0.1	0.698115
19.471683	0.1	0.696299
19.473350	0.1	0.694036
19.475017	0.1	0.692001
19.476683	0.1	0.690473
19.478350	0.1	0.688927
19.480017	0.1	0.686655
19.481683	0.1	0.683810
19.483350	0.1	0.681309
19.485017	0.1	0.679772
19.486683	0.1	0.679088
19.488350	0.1	0.678645
19.490017	0.1	0.677868
19.491683	0.1	0.676643
19.493350	0.1	0.675255
19.495017	0.1	0.674063
19.496683	0.1	0.673383
19.498350	0.1	0.673411
19.500017	0.1	0.674007
19.501683	0.1	0.674305
19.503350	0.1	0.673044
19.505017	0.1	0.670021
19.506683	0.1	0.666394
19.508350	0.1	0.663046
19.510017	0.1	0.659726
19.511683	0.1	0.655940
19.513350	0.1	0.651688
19.515017	0.1	0.647679
19.516683	0.1	0.645122
19.518350	0.1	0.644480
19.520017	0.1	0.644689
19.521683	0.1	0.644159
19.523350	0.1	0.642003
19.525017	0.1	0.638519
19.526683	0.1	0.634813
19.528350	0.1	0.632033
19.530017	0.1	0.630859
19.531683	0.1	0.631190
19.533350	0.1	0.632009
19.535017	0.1	0.632126
19.536683	0.1	0.631018
19.538350	0.1	0.628871
19.540017	0.1	0.626291
19.541683	0.1	0.624117
19.543350	0.1	0.623083
19.545017	0.1	0.623353
19.546683	0.1	0.624172
19.548350	0.1	0.624307
19.550017	0.1	0.622990
19.551683	0.1	0.620359
19.553350	0.1	0.617215
19.555017	0.1	0.614347
19.556683	0.1	0.611930
19.558350	0.1	0.609714
19.560017	0.1	0.607432
19.561683	0.1	0.604982
19.563350	0.1	0.602389
19.565017	0.1	0.599832
19.566683	0.1	0.597727
19.568350	0.1	0.596605
19.570017	0.1	0.596656
19.571683	0.1	0.597737
19.573350	0.1	0.599776
19.575017	0.1	0.602598
19.576683	0.1	0.605504
19.578350	0.1	0.607637
19.580017	0.1	0.608657
19.581683	0.1	0.608917
19.583350	0.1	0.608908
19.585017	0.1	0.609001
19.586683	0.1	0.609583
19.588350	0.1	0.611064
19.590017	0.1	0.613504
19.591683	0.1	0.616182
19.593350	0.1	0.617956
19.595017	0.1	0.618426
19.596683	0.1	0.618035
19.598350	0.1	0.617234
19.600017	0.1	0.616419
19.601683	0.1	0.616000
19.603350	0.1	0.615893
19.605017	0.1	0.615660
19.606683	0.1	0.615194
19.608350	0.1	0.614747
19.610017	0.1	0.614766
19.611683	0.1	0.615758
19.613350	0.1	0.617714
19.615017	0.1	0.620028
19.616683	0.1	0.621891
19.618350	0.1	0.622822
19.620017	0.1	0.622990
19.621683	0.1	0.622980
19.623350	0.1	0.623092
19.625017	0.1	0.622994
19.626683	0.1	0.622487
19.628350	0.1	0.622263
19.630017	0.1	0.623264
19.631683	0.1	0.625467
19.633350	0.1	0.627800
19.635017	0.1	0.629248
19.636683	0.1	0.629821
19.638350	0.1	0.630249
19.640017	0.1	0.630799
19.641683	0.1	0.630859
19.643350	0.1	0.629695
19.645017	0.1	0.627399
19.646683	0.1	0.625015
19.648350	0.1	0.623791
19.650017	0.1	0.624033
19.651683	0.1	0.624885
19.653350	0.1	0.625565
19.655017	0.1	0.626282
19.656683	0.1	0.627628
19.658350	0.1	0.629341
19.660017	0.1	0.630352
19.661683	0.1	0.630133
19.663350	0.1	0.629323
19.665017	0.1	0.628671
19.666683	0.1	0.628331
19.668350	0.1	0.628172
19.670017	0.1	0.627958
19.671683	0.1	0.627879
19.673350	0.1	0.628852
19.675017	0.1	0.631725
19.676683	0.1	0.636461
19.678350	0.1	0.642249
19.680017	0.1	0.647823
19.681683	0.1	0.651856
19.683350	0.1	0.653495
19.685017	0.1	0.652797
19.686683	0.1	0.650589
19.688350	0.1	0.647819
19.690017	0.1	0.645309
19.691683	0.1	0.643656
19.693350	0.1	0.642966
19.695017	0.1	0.642776
19.696683	0.1	0.642324
19.698350	0.1	0.641365
19.700017	0.1	0.640335
19.701683	0.1	0.639423
19.703350	0.1	0.638445
19.705017	0.1	0.637709
19.706683	0.1	0.637663
19.708350	0.1	0.638207
19.710017	0.1	0.638999
19.711683	0.1	0.639819
19.713350	0.1	0.640424
19.715017	0.1	0.640806
19.716683	0.1	0.641341
19.718350	0.1	0.641961
19.720017	0.1	0.641807
19.721683	0.1	0.640182
19.723350	0.1	0.637444
19.725017	0.1	0.634710
19.726683	0.1	0.632810
19.728350	0.1	0.631870
19.730017	0.1	0.631846
19.731683	0.1	0.632894
19.733350	0.1	0.634906
19.735017	0.1	0.637332
19.736683	0.1	0.639833
19.738350	0.1	0.642366
19.740017	0.1	0.644810
19.741683	0.1	0.647148
19.743350	0.1	0.649565
19.745017	0.1	0.651982
19.746683	0.1	0.653928
19.748350	0.1	0.654906
19.750017	0.1	0.654766
19.751683	0.1	0.653705
19.753350	0.1	0.651809
19.755017	0.1	0.649109
19.756683	0.1	0.646198
19.758350	0.1	0.644173
19.760017	0.1	0.643726
19.761683	0.1	0.644596
19.763350	0.1	0.646012
19.765017	0.1	0.647367
19.766683	0.1	0.648433
19.768350	0.1	0.649374
19.770017	0.1	0.650720
19.771683	0.1	0.652866
19.773350	0.1	0.655618
19.775017	0.1	0.658226
19.776683	0.1	0.659814
19.778350	0.1	0.660159
19.780017	0.1	0.660131
19.781683	0.1	0.660815
19.783350	0.1	0.661951
19.785017	0.1	0.661975
19.786683	0.1	0.659721
19.788350	0.1	0.655735
19.790017	0.1	0.651991
19.791683	0.1	0.650459
19.793350	0.1	0.651851
19.795017	0.1	0.655660
19.796683	0.1	0.660680
19.798350	0.1	0.665295
19.800017	0.1	0.668233
19.801683	0.1	0.669435
19.803350	0.1	0.669830
19.805017	0.1	0.670208
19.806683	0.1	0.670794
19.808350	0.1	0.671642
19.810017	0.1	0.672811
19.811683	0.1	0.674040
19.813350	0.1	0.674799
19.815017	0.1	0.675009
19.816683	0.1	0.675302
19.818350	0.1	0.676210
19.820017	0.1	0.677230
19.821683	0.1	0.677397
19.823350	0.1	0.676461
19.825017	0.1	0.674902
19.826683	0.1	0.673407
19.828350	0.1	0.672638
19.830017	0.1	0.672732
19.831683	0.1	0.673169
19.833350	0.1	0.673342
19.835017	0.1	0.672750
19.836683	0.1	0.670976
19.838350	0.1	0.668103
19.840017	0.1	0.664908
19.841683	0.1	0.662217
19.843350	0.1	0.660489
19.845017	0.1	0.660149
19.846683	0.1	0.661351
19.848350	0.1	0.663088
19.850017	0.1	0.663633
19.851683	0.1	0.661979
19.853350	0.1	0.658538
19.855017	0.1	0.654426
19.856683	0.1	0.650552
19.858350	0.1	0.647358
19.860017	0.1	0.644843
19.861683	0.1	0.642696
19.863350	0.1	0.640801
19.865017	0.1	0.639237
19.866683	0.1	0.637867
19.868350	0.1	0.636671
19.870017	0.1	0.636159
19.871683	0.1	0.636587
19.873350	0.1	0.637113
19.875017	0.1	0.636466
19.876683	0.1	0.634245
19.878350	0.1	0.631036
19.880017	0.1	0.627777
19.881683	0.1	0.625439
19.883350	0.1	0.624587
19.885017	0.1	0.624955
19.886683	0.1	0.625835
19.888350	0.1	0.626594
19.890017	0.1	0.626636
19.891683	0.1	0.625611
19.893350	0.1	0.624042
19.895017	0.1	0.623129
19.896683	0.1	0.623912
19.898350	0.1	0.626449
19.900017	0.1	0.629448
19.901683	0.1	0.630873
19.903350	0.1	0.629658
19.905017	0.1	0.626892
19.906683	0.1	0.624824
19.908350	0.1	0.624899
19.910017	0.1	0.627032
19.911683	0.1	0.630370
19.913350	0.1	0.634156
19.915017	0.1	0.637700
19.916683	0.1	0.640065
19.918350	0.1	0.640517
19.920017	0.1	0.639488
19.921683	0.1	0.638338
19.923350	0.1	0.637732
19.925017	0.1	0.637262
19.926683	0.1	0.636908
19.928350	0.1	0.637416
19.930017	0.1	0.638952
19.931683	0.1	0.640769
19.933350	0.1	0.642166
19.935017	0.1	0.642845
19.936683	0.1	0.642850
19.938350	0.1	0.642543
19.940017	0.1	0.642468
19.941683	0.1	0.642971
19.943350	0.1	0.643758
19.945017	0.1	0.644033
19.946683	0.1	0.643190
19.948350	0.1	0.641276
19.950017	0.1	0.639027
19.951683	0.1	0.637337
19.953350	0.1	0.636824
19.955017	0.1	0.637849
19.956683	0.1	0.640042
19.958350	0.1	0.641788
19.960017	0.1	0.641365
19.961683	0.1	0.638687
19.963350	0.1	0.634999
19.965017	0.1	0.631656
19.966683	0.1	0.629672
19.968350	0.1	0.629518
19.970017	0.1	0.630785
19.971683	0.1	0.632387
19.973350	0.1	0.633360
19.975017	0.1	0.633239
19.976683	0.1	0.631958
19.978350	0.1	0.630016
19.980017	0.1	0.628214
19.981683	0.1	0.626929
19.983350	0.1	0.626328
19.985017	0.1	0.626710
19.986683	0.1	0.628061
19.988350	0.1	0.629988
19.990017	0.1	0.632140
19.991683	0.1	0.634245
19.993350	0.1	0.635828
19.995017	0.1	0.636103
19.996683	0.1	0.634296
19.998350	0.1	0.630338
20.000017	0.1	0.625183
20.001683	0.1	0.620401
20.003350	0.1	0.617513
20.005017	0.1	0.617160
20.006683	0.1	0.618370
20.008350	0.1	0.619539
20.010017	0.1	0.620205
20.011683	0.1	0.620978
20.013350	0.1	0.622040
20.015017	0.1	0.622603
20.016683	0.1	0.621928
20.018350	0.1	0.620424
20.020017	0.1	0.619199
20.021683	0.1	0.618645
20.023350	0.1	0.618035
20.025017	0.1	0.616512
20.026683	0.1	0.613974
20.028350	0.1	0.611218
20.030017	0.1	0.609141
20.031683	0.1	0.607874
20.033350	0.1	0.607041
20.035017	0.1	0.606412
20.036683	0.1	0.606100
20.038350	0.1	0.606244
20.040017	0.1	0.606598
20.041683	0.1	0.606747
20.043350	0.1	0.606654
20.045017	0.1	0.606463
20.046683	0.1	0.605946
20.048350	0.1	0.604750
20.050017	0.1	0.603208
20.051683	0.1	0.602170
20.053350	0.1	0.601872
20.055017	0.1	0.601909
20.056683	0.1	0.602235
20.058350	0.1	0.603111
20.060017	0.1	0.604331
20.061683	0.1	0.605108
20.063350	0.1	0.604885
20.065017	0.1	0.604298
20.066683	0.1	0.604754
20.068350	0.1	0.606850
20.070017	0.1	0.609923
20.071683	0.1	0.613122
20.073350	0.1	0.615944
20.075017	0.1	0.617667
20.076683	0.1	0.617267
20.078350	0.1	0.614538
20.080017	0.1	0.610678
20.081683	0.1	0.607488
20.083350	0.1	0.606067
20.085017	0.1	0.606026
20.086683	0.1	0.606189
20.088350	0.1	0.606184
20.090017	0.1	0.606491
20.091683	0.1	0.607371
20.093350	0.1	0.608526
20.095017	0.1	0.609495
20.096683	0.1	0.610189
20.098350	0.1	0.611008
20.100017	0.1	0.612410
20.101683	0.1	0.614547
20.103350	0.1	0.617108
20.105017	0.1	0.619474
20.106683	0.1	0.621178
20.108350	0.1	0.622207
20.110017	0.1	0.622887
20.111683	0.1	0.623767
20.113350	0.1	0.625444
20.115017	0.1	0.628210
20.116683	0.1	0.631688
20.118350	0.1	0.634864
20.120017	0.1	0.636941
20.121683	0.1	0.638333
20.123350	0.1	0.640159
20.125017	0.1	0.642920
20.126683	0.1	0.646189
20.128350	0.1	0.649039
20.130017	0.1	0.650743
20.131683	0.1	0.651297
20.133350	0.1	0.651390
20.135017	0.1	0.651940
20.136683	0.1	0.653616
20.138350	0.1	0.656680
20.140017	0.1	0.660894
20.141683	0.1	0.665640
20.143350	0.1	0.670268
20.145017	0.1	0.674175
20.146683	0.1	0.676499
20.148350	0.1	0.676708
20.150017	0.1	0.675647
20.151683	0.1	0.674864
20.153350	0.1	0.675134
20.155017	0.1	0.676550
20.156683	0.1	0.679451
20.158350	0.1	0.683824
20.160017	0.1	0.687982
20.161683	0.1	0.689649
20.163350	0.1	0.688522
20.165017	0.1	0.686310
20.166683	0.1	0.684834
20.168350	0.1	0.684978
20.170017	0.1	0.686701
20.171683	0.1	0.689430
20.173350	0.1	0.692643
20.175017	0.1	0.695856
20.176683	0.1	0.698324
20.178350	0.1	0.699442
20.180017	0.1	0.699470
20.181683	0.1	0.699302
20.183350	0.1	0.699791
20.185017	0.1	0.701407
20.186683	0.1	0.703842
20.188350	0.1	0.706022
20.190017	0.1	0.706851
20.191683	0.1	0.706017
20.193350	0.1	0.704150
20.195017	0.1	0.702329
20.196683	0.1	0.701449
20.198350	0.1	0.701924
20.200017	0.1	0.703773
20.201683	0.1	0.706883
20.203350	0.1	0.710939
20.205017	0.1	0.715251
20.206683	0.1	0.718860
20.208350	0.1	0.721109
20.210017	0.1	0.721952
20.211683	0.1	0.721682
20.213350	0.1	0.720704
20.215017	0.1	0.719675
20.216683	0.1	0.719316
20.218350	0.1	0.719936
20.220017	0.1	0.721193
20.221683	0.1	0.722031
20.223350	0.1	0.721202
20.225017	0.1	0.718418
20.226683	0.1	0.714692
20.228350	0.1	0.711624
20.230017	0.1	0.710660
20.231683	0.1	0.712462
20.233350	0.1	0.716653
20.235017	0.1	0.722040
20.236683	0.1	0.727260
20.238350	0.1	0.731423
20.240017	0.1	0.734152
20.241683	0.1	0.735261
20.243350	0.1	0.734921
20.245017	0.1	0.733626
20.246683	0.1	0.731768
20.248350	0.1	0.729552
20.250017	0.1	0.727531
20.251683	0.1	0.726623
20.253350	0.1	0.727260
20.255017	0.1	0.728937
20.256683	0.1	0.731000
20.258350	0.1	0.733249
20.260017	0.1	0.735787
20.261683	0.1	0.738828
20.263350	0.1	0.742180
20.265017	0.1	0.744816
20.266683	0.1	0.745701
20.268350	0.1	0.744881
20.270017	0.1	0.743191
20.271683	0.1	0.741184
20.273350	0.1	0.739209
20.275017	0.1	0.738138
20.276683	0.1	0.738907
20.278350	0.1	0.741635
20.280017	0.1	0.745738
20.281683	0.1	0.749957
20.283350	0.1	0.752527
20.285017	0.1	0.752457
20.286683	0.1	0.750585
20.288350	0.1	0.748681
20.290017	0.1	0.747987
20.291683	0.1	0.748974
20.293350	0.1	0.751493
20.295017	0.1	0.754572
20.296683	0.1	0.756765
20.298350	0.1	0.757496
20.300017	0.1	0.757556
20.301683	0.1	0.758045
20.303350	0.1	0.759284
20.305017	0.1	0.760965
20.306683	0.1	0.762884
20.308350	0.1	0.765300
20.310017	0.1	0.768532
20.311683	0.1	0.772378
20.313350	0.1	0.776113
20.315017	0.1	0.779037
20.316683	0.1	0.780919
20.318350	0.1	0.781957
20.320017	0.1	0.782353
20.321683	0.1	0.782232
20.323350	0.1	0.782060
20.325017	0.1	0.782469
20.326683	0.1	0.783713
20.328350	0.1	0.785696
20.330017	0.1	0.788565
20.331683	0.1	0.792872
20.333350	0.1	0.798577
20.335017	0.1	0.804262
20.336683	0.1	0.808355
20.338350	0.1	0.810656
20.340017	0.1	0.812006
20.341683	0.1	0.813147
20.343350	0.1	0.814381
20.345017	0.1	0.816192
20.346683	0.1	0.819471
20.348350	0.1	0.824314
20.350017	0.1	0.829427
20.351683	0.1	0.833627
20.353350	0.1	0.837282
20.355017	0.1	0.841441
20.356683	0.1	0.846023
20.358350	0.1	0.850009
20.360017	0.1	0.852770
20.361683	0.1	0.854600
20.363350	0.1	0.856109
20.365017	0.1	0.857720
20.366683	0.1	0.859881
20.368350	0.1	0.863126
20.370017	0.1	0.867383
20.371683	0.1	0.871774
20.373350	0.1	0.875434
20.375017	0.1	0.878391
20.376683	0.1	0.881501
20.378350	0.1	0.885567
20.380017	0.1	0.890703
20.381683	0.1	0.896542
20.383350	0.1	0.902619
20.385017	0.1	0.908524
20.386683	0.1	0.913707
20.388350	0.1	0.917586
20.390017	0.1	0.920300
20.391683	0.1	0.922796
20.393350	0.1	0.925623
20.395017	0.1	0.928445
20.396683	0.1	0.931160
20.398350	0.1	0.934633
20.400017	0.1	0.939481
20.401683	0.1	0.945148
20.403350	0.1	0.950713
20.405017	0.1	0.955467
20.406683	0.1	0.958876
20.408350	0.1	0.960953
20.410017	0.1	0.962405
20.411683	0.1	0.964212
20.413350	0.1	0.967220
20.415017	0.1	0.971993
20.416683	0.1	0.978792
20.418350	0.1	0.987221
20.420017	0.1	0.996226
20.421683	0.1	1.004850
20.423350	0.1	1.012809
20.425017	0.1	1.020068
20.426683	0.1	1.026317
20.428350	0.1	1.031137
20.430017	0.1	1.034401
20.431683	0.1	1.036529
20.433350	0.1	1.038173
20.435017	0.1	1.039822
20.436683	0.1	1.041824
20.438350	0.1	1.044474
20.440017	0.1	1.047798
20.441683	0.1	1.051412
20.443350	0.1	1.054709
20.445017	0.1	1.057344
20.446683	0.1	1.059435
20.448350	0.1	1.061186
20.450017	0.1	1.062513
20.451683	0.1	1.063775
20.453350	0.1	1.066364
20.455017	0.1	1.071766
20.456683	0.1	1.079836
20.458350	0.1	1.088646
20.460017	0.1	1.095980
20.461683	0.1	1.100763
20.463350	0.1	1.103175
20.465017	0.1	1.104255
20.466683	0.1	1.105447
20.468350	0.1	1.107696
20.470017	0.1	1.110882
20.471683	0.1	1.114449
20.473350	0.1	1.118006
20.475017	0.1	1.121326
20.476683	0.1	1.124600
20.478350	0.1	1.128404
20.480017	0.1	1.132973
20.481683	0.1	1.137885
20.483350	0.1	1.142495
20.485017	0.1	1.146430
20.486683	0.1	1.149816
20.488350	0.1	1.153206
20.490017	0.1	1.157052
20.491683	0.1	1.161471
20.493350	0.1	1.166565
20.495017	0.1	1.172568
20.496683	0.1	1.179413
20.498350	0.1	1.186491
20.500017	0.1	1.192857
20.501683	0.1	1.197872
20.503350	0.1	1.201592
20.505017	0.1	1.204377
20.506683	0.1	1.206668
20.508350	0.1	1.209350
20.510017	0.1	1.213546
20.511683	0.1	1.219525
20.513350	0.1	1.226109
20.515017	0.1	1.231618
20.516683	0.1	1.235479
20.518350	0.1	1.238277
20.520017	0.1	1.240810
20.521683	0.1	1.243609
20.523350	0.1	1.246845
20.525017	0.1	1.250524
20.526683	0.1	1.254920
20.528350	0.1	1.260601
20.530017	0.1	1.267651
20.531683	0.1	1.274860
20.533350	0.1	1.280308
20.535017	0.1	1.283279
20.536683	0.1	1.284848
20.538350	0.1	1.286562
20.540017	0.1	1.289523
20.541683	0.1	1.294413
20.543350	0.1	1.301197
20.545017	0.1	1.308820
20.546683	0.1	1.315787
20.548350	0.1	1.321002
20.550017	0.1	1.324327
20.551683	0.1	1.327032
20.553350	0.1	1.331028
20.555017	0.1	1.337021
20.556683	0.1	1.344122
20.558350	0.1	1.351242
20.560017	0.1	1.358269
20.561683	0.1	1.365691
20.563350	0.1	1.373459
20.565017	0.1	1.380583
20.566683	0.1	1.386097
20.568350	0.1	1.390176
20.570017	0.1	1.393948
20.571683	0.1	1.398372
20.573350	0.1	1.403755
20.575017	0.1	1.410395
20.576683	0.1	1.418949
20.578350	0.1	1.429594
20.580017	0.1	1.441473
20.581683	0.1	1.453338
20.583350	0.1	1.464249
20.585017	0.1	1.473627
20.586683	0.1	1.481301
20.588350	0.1	1.487844
20.590017	0.1	1.494060
20.591683	0.1	1.500351
20.593350	0.1	1.507099
20.595017	0.1	1.514945
20.596683	0.1	1.524393
20.598350	0.1	1.535150
20.600017	0.1	1.545921
20.601683	0.1	1.555500
20.603350	0.1	1.563905
20.605017	0.1	1.571779
20.606683	0.1	1.579453
20.608350	0.1	1.587174
20.610017	0.1	1.595621
20.611683	0.1	1.605554
20.613350	0.1	1.617041
20.615017	0.1	1.629242
20.616683	0.1	1.640865
20.618350	0.1	1.650751
20.620017	0.1	1.658713
20.621683	0.1	1.665903
20.623350	0.1	1.673796
20.625017	0.1	1.682909
20.626683	0.1	1.692581
20.628350	0.1	1.701671
20.630017	0.1	1.709554
20.631683	0.1	1.716781
20.633350	0.1	1.724586
20.635017	0.1	1.733610
20.636683	0.1	1.743333
20.638350	0.1	1.752535
20.640017	0.1	1.760218
20.641683	0.1	1.766519
20.643350	0.1	1.772256
20.645017	0.1	1.777932
20.646683	0.1	1.783711
20.648350	0.1	1.789746
20.650017	0.1	1.796260
20.651683	0.1	1.803502
20.653350	0.1	1.811497
20.655017	0.1	1.820135
20.656683	0.1	1.829178
20.658350	0.1	1.837923
20.660017	0.1	1.845513
20.661683	0.1	1.851991
20.663350	0.1	1.858328
20.665017	0.1	1.865258
20.666683	0.1	1.872773
20.668350	0.1	1.880648
20.670017	0.1	1.888741
20.671683	0.1	1.897016
20.673350	0.1	1.905481
20.675017	0.1	1.913770
20.676683	0.1	1.921258
20.678350	0.1	1.927796
20.680017	0.1	1.933710
20.681683	0.1	1.939274
20.683350	0.1	1.944718
20.685017	0.1	1.950334
20.686683	0.1	1.956280
20.688350	0.1	1.962390
20.690017	0.1	1.968034
20.691683	0.1	1.972714
20.693350	0.1	1.977007
20.695017	0.1	1.982404
20.696683	0.1	1.990027
20.698350	0.1	1.999540
20.700017	0.1	2.009324
20.701683	0.1	2.017892
20.703350	0.1	2.025072
20.705017	0.1	2.031648
20.706683	0.1	2.038428
20.708350	0.1	2.045659
20.710017	0.1	2.053245
20.711683	0.1	2.061464
20.713350	0.1	2.070800
20.715017	0.1	2.081012
20.716683	0.1	2.091150
20.718350	0.1	2.100035
20.720017	0.1	2.106726
20.721683	0.1	2.111201
20.723350	0.1	2.114410
20.725017	0.1	2.117371
20.726683	0.1	2.120701
20.728350	0.1	2.124910
20.730017	0.1	2.130391
20.731683	0.1	2.137111
20.733350	0.1	2.144603
20.735017	0.1	2.152426
20.736683	0.1	2.160287
20.738350	0.1	2.168156
20.740017	0.1	2.176627
20.741683	0.1	2.186382
20.743350	0.1	2.197311
20.745017	0.1	2.208985
20.746683	0.1	2.221186
20.748350	0.1	2.233656
20.750017	0.1	2.245894
20.751683	0.1	2.257242
20.753350	0.1	2.267156
20.755017	0.1	2.275468
20.756683	0.1	2.282416
20.758350	0.1	2.288520
20.760017	0.1	2.294234
20.761683	0.1	2.299910
20.763350	0.1	2.306276
20.765017	0.1	2.313959
20.766683	0.1	2.322579
20.768350	0.1	2.331226
20.770017	0.1	2.339273
20.771683	0.1	2.346472
20.773350	0.1	2.352879
20.775017	0.1	2.359184
20.776683	0.1	2.366593
20.778350	0.1	2.375720
20.780017	0.1	2.386118
20.781683	0.1	2.397015
20.783350	0.1	2.407799
20.785017	0.1	2.418160
20.786683	0.1	2.427921
20.788350	0.1	2.436787
20.790017	0.1	2.444703
20.791683	0.1	2.452042
20.793350	0.1	2.459269
20.795017	0.1	2.466775
20.796683	0.1	2.474901
20.798350	0.1	2.483516
20.800017	0.1	2.491842
20.801683	0.1	2.499735
20.803350	0.1	2.508513
20.805017	0.1	2.519726
20.806683	0.1	2.533463
20.808350	0.1	2.548066
20.810017	0.1	2.561286
20.811683	0.1	2.571889
20.813350	0.1	2.580052
20.815017	0.1	2.586753
20.816683	0.1	2.593431
20.818350	0.1	2.601743
20.820017	0.1	2.612616
20.821683	0.1	2.625291
20.823350	0.1	2.637785
20.825017	0.1	2.648626
20.826683	0.1	2.657888
20.828350	0.1	2.666535
20.830017	0.1	2.675261
20.831683	0.1	2.684267
20.833350	0.1	2.693706
20.835017	0.1	2.703657
20.836683	0.1	2.714065
20.838350	0.1	2.725082
20.840017	0.1	2.737110
20.841683	0.1	2.749916
20.843350	0.1	2.762279
20.845017	0.1	2.773241
20.846683	0.1	2.782983
20.848350	0.1	2.792315
20.850017	0.1	2.802075
20.851683	0.1	2.812883
20.853350	0.1	2.825013
20.855017	0.1	2.838327
20.856683	0.1	2.852175
20.858350	0.1	2.865661
20.860017	0.1	2.877880
20.861683	0.1	2.888036
20.863350	0.1	2.895840
20.865017	0.1	2.902169
20.866683	0.1	2.908823
20.868350	0.1	2.917363
20.870017	0.1	2.927911
20.871683	0.1	2.939114
20.873350	0.1	2.949387
20.875017	0.1	2.958253
20.876683	0.1	2.966626
20.878350	0.1	2.975804
20.880017	0.1	2.986477
20.881683	0.1	2.998593
20.883350	0.1	3.011697
20.885017	0.1	3.025266
20.886683	0.1	3.039064
20.888350	0.1	3.053071
20.890017	0.1	3.067022
20.891683	0.1	3.080200
20.893350	0.1	3.092326
20.895017	0.1	3.104289
20.896683	0.1	3.117095
20.898350	0.1	3.130273
20.900017	0.1	3.142525
20.901683	0.1	3.153547
20.903350	0.1	3.164150
20.905017	0.1	3.175037
20.906683	0.1	3.186525
20.908350	0.1	3.198958
20.910017	0.1	3.212681
20.911683	0.1	3.227401
20.913350	0.1	3.241948
20.915017	0.1	3.255000
20.916683	0.1	3.265762
20.918350	0.1	3.274260
20.920017	0.1	3.281659
20.921683	0.1	3.289822
20.923350	0.1	3.300048
20.925017	0.1	3.312570
20.926683	0.1	3.326805
20.928350	0.1	3.341665
20.930017	0.1	3.356072
20.931683	0.1	3.369730
20.933350	0.1	3.382866
20.935017	0.1	3.395048
20.936683	0.1	3.405507
20.938350	0.1	3.414508
20.940017	0.1	3.423425
20.941683	0.1	3.433353
20.943350	0.1	3.444045
20.945017	0.1	3.454536
20.946683	0.1	3.464366
20.948350	0.1	3.473521
20.950017	0.1	3.482252
20.951683	0.1	3.491407
20.953350	0.1	3.502076
20.955017	0.1	3.514201
20.956683	0.1	3.526565
20.958350	0.1	3.538365
20.960017	0.1	3.550104
20.961683	0.1	3.562602
20.963350	0.1	3.575743
20.965017	0.1	3.588661
20.966683	0.1	3.600647
20.968350	0.1	3.611343
20.970017	0.1	3.620433
20.971683	0.1	3.627865
20.973350	0.1	3.634267
20.975017	0.1	3.640871
20.976683	0.1	3.648633
20.978350	0.1	3.657518
20.980017	0.1	3.666985
20.981683	0.1	3.676773
20.983350	0.1	3.686789
20.985017	0.1	3.696904
20.986683	0.1	3.707074
20.988350	0.1	3.717216
20.990017	0.1	3.726683
20.991683	0.1	3.734701
20.993350	0.1	3.741402
20.995017	0.1	3.747880
20.996683	0.1	3.755591
20.998350	0.1	3.765835
21.000017	0.1	3.779070
21.001683	0.1	3.794567
21.003350	0.1	3.810818
21.005017	0.1	3.826162
21.006683	0.1	3.839489
21.008350	0.1	3.850535
21.010017	0.1	3.859606
21.011683	0.1	3.867587
21.013350	0.1	3.876002
21.015017	0.1	3.886144
21.016683	0.1	3.898134
21.018350	0.1	3.910763
21.020017	0.1	3.922540
21.021683	0.1	3.933008
21.023350	0.1	3.942805
21.025017	0.1	3.952808
21.026683	0.1	3.963355
21.028350	0.1	3.974410
21.030017	0.1	3.985963
21.031683	0.1	3.997851
21.033350	0.1	4.009772
21.035017	0.1	4.021632
21.036683	0.1	4.033260
21.038350	0.1	4.044198
21.040017	0.1	4.054238
21.041683	0.1	4.063835
21.043350	0.1	4.073600
21.045017	0.1	4.083812
21.046683	0.1	4.094779
21.048350	0.1	4.106816
21.050017	0.1	4.119626
21.051683	0.1	4.132316
21.053350	0.1	4.144222
21.055017	0.1	4.155389
21.056683	0.1	4.166071
21.058350	0.1	4.176400
21.060017	0.1	4.186840
21.061683	0.1	4.198402
21.063350	0.1	4.211776
21.065017	0.1	4.226603
21.066683	0.1	4.241923
21.068350	0.1	4.256899
21.070017	0.1	4.271162
21.071683	0.1	4.284857
21.073350	0.1	4.298422
21.075017	0.1	4.312345
21.076683	0.1	4.326906
21.078350	0.1	4.341993
21.080017	0.1	4.357179
21.081683	0.1	4.371842
21.083350	0.1	4.385635
21.085017	0.1	4.399316
21.086683	0.1	4.414730
21.088350	0.1	4.433300
21.090017	0.1	4.454558
21.091683	0.1	4.476332
21.093350	0.1	4.496616
21.095017	0.1	4.515243
21.096683	0.1	4.533548
21.098350	0.1	4.552491
21.100017	0.1	4.571956
21.101683	0.1	4.591709
21.103350	0.1	4.611672
21.105017	0.1	4.631411
21.106683	0.1	4.650699
21.108350	0.1	4.670015
21.110017	0.1	4.689922
21.111683	0.1	4.710364
21.113350	0.1	4.730965
21.115017	0.1	4.751510
21.116683	0.1	4.772027
21.118350	0.1	4.792688
21.120017	0.1	4.814006
21.121683	0.1	4.836624
21.123350	0.1	4.860256
21.125017	0.1	4.883558
21.126683	0.1	4.905290
21.128350	0.1	4.924922
21.130017	0.1	4.942734
21.131683	0.1	4.959702
21.133350	0.1	4.976843
21.135017	0.1	4.994492
21.136683	0.1	5.012201
21.138350	0.1	5.029240
21.140017	0.1	5.045393
21.141683	0.1	5.061151
21.143350	0.1	5.076849
21.145017	0.1	5.091764
21.146683	0.1	5.104532
21.148350	0.1	5.114586
21.150017	0.1	5.122623
21.151683	0.1	5.129706
21.153350	0.1	5.136351
21.155017	0.1	5.142204
21.156683	0.1	5.146409
21.158350	0.1	5.148305
21.160017	0.1	5.147941
21.161683	0.1	5.146191
21.163350	0.1	5.144235
21.165017	0.1	5.142726
21.166683	0.1	5.141390
21.168350	0.1	5.139150
21.170017	0.1	5.134847
21.171683	0.1	5.128435
21.173350	0.1	5.121203
21.175017	0.1	5.114321
21.176683	0.1	5.107489
21.178350	0.1	5.099764
21.180017	0.1	5.091052
21.181683	0.1	5.081920
21.183350	0.1	5.072821
21.185017	0.1	5.064053
21.186683	0.1	5.055540
21.188350	0.1	5.046600
21.190017	0.1	5.036555
21.191683	0.1	5.025538
21.193350	0.1	5.014362
21.195017	0.1	5.003689
21.196683	0.1	4.993579
21.198350	0.1	4.983400
21.200017	0.1	4.972275
21.201683	0.1	4.960024
21.203350	0.1	4.947349
21.205017	0.1	4.934929
21.206683	0.1	4.922957
21.208350	0.1	4.911702
21.210017	0.1	4.901737
21.211683	0.1	4.893187
21.213350	0.1	4.885425
21.215017	0.1	4.877490
21.216683	0.1	4.868801
21.218350	0.1	4.859809
21.220017	0.1	4.851278
21.221683	0.1	4.842998
21.223350	0.1	4.834160
21.225017	0.1	4.824558
21.226683	0.1	4.814877
21.228350	0.1	4.806272
21.230017	0.1	4.799650
21.231683	0.1	4.794938
21.233350	0.1	4.791082
21.235017	0.1	4.786793
21.236683	0.1	4.781503
21.238350	0.1	4.775841
21.240017	0.1	4.770937
21.241683	0.1	4.767319
21.243350	0.1	4.764479
21.245017	0.1	4.761559
21.246683	0.1	4.758220
21.248350	0.1	4.754588
21.250017	0.1	4.750793
21.251683	0.1	4.747026
21.253350	0.1	4.743664
21.255017	0.1	4.741047
21.256683	0.1	4.739123
21.258350	0.1	4.737233
21.260017	0.1	4.734634
21.261683	0.1	4.731128
21.263350	0.1	4.726946
21.265017	0.1	4.722476
21.266683	0.1	4.718034
21.268350	0.1	4.714020
21.270017	0.1	4.711002
21.271683	0.1	4.709130
21.273350	0.1	4.707542
21.275017	0.1	4.704725
21.276683	0.1	4.699780
21.278350	0.1	4.693130
21.280017	0.1	4.685833
21.281683	0.1	4.678695
21.283350	0.1	4.672157
21.285017	0.1	4.666438
21.286683	0.1	4.661740
21.288350	0.1	4.658126
21.290017	0.1	4.655416
21.291683	0.1	4.653395
21.293350	0.1	4.651733
21.295017	0.1	4.649805
21.296683	0.1	4.647109
21.298350	0.1	4.643579
21.300017	0.1	4.639332
21.301683	0.1	4.634373
21.303350	0.1	4.628510
21.305017	0.1	4.621269
21.306683	0.1	4.612440
21.308350	0.1	4.602792
21.310017	0.1	4.593739
21.311683	0.1	4.586289
21.313350	0.1	4.580324
21.315017	0.1	4.574778
21.316683	0.1	4.568561
21.318350	0.1	4.561674
21.320017	0.1	4.555169
21.321683	0.1	4.549874
21.323350	0.1	4.545776
21.325017	0.1	4.542489
21.326683	0.1	4.539262
21.328350	0.1	4.535071
21.330017	0.1	4.529483
21.331683	0.1	4.522870
21.333350	0.1	4.515867
21.335017	0.1	4.509371
21.336683	0.1	4.504467
21.338350	0.1	4.501324
21.340017	0.1	4.498931
21.341683	0.1	4.496016
21.343350	0.1	4.491475
21.345017	0.1	4.484621
21.346683	0.1	4.475685
21.348350	0.1	4.465543
21.350017	0.1	4.455051
21.351683	0.1	4.444979
21.353350	0.1	4.436178
21.355017	0.1	4.429524
21.356683	0.1	4.425198
21.358350	0.1	4.422022
21.360017	0.1	4.418246
21.361683	0.1	4.412769
21.363350	0.1	4.405645
21.365017	0.1	4.397864
21.366683	0.1	4.390352
21.368350	0.1	4.383214
21.370017	0.1	4.376364
21.371683	0.1	4.369980
21.373350	0.1	4.363935
21.375017	0.1	4.357807
21.376683	0.1	4.351372
21.378350	0.1	4.344499
21.380017	0.1	4.337132
21.381683	0.1	4.329337
21.383350	0.1	4.320974
21.385017	0.1	4.312219
21.386683	0.1	4.303744
21.388350	0.1	4.295642
21.390017	0.1	4.287311
21.391683	0.1	4.278417
21.393350	0.1	4.269290
21.395017	0.1	4.260615
21.396683	0.1	4.252768
21.398350	0.1	4.245252
21.400017	0.1	4.237099
21.401683	0.1	4.227906
21.403350	0.1	4.218239
21.405017	0.1	4.208721
21.406683	0.1	4.199087
21.408350	0.1	4.188567
21.410017	0.1	4.176712
21.411683	0.1	4.163440
21.413350	0.1	4.149196
21.415017	0.1	4.135142
21.416683	0.1	4.122560
21.418350	0.1	4.111864
21.420017	0.1	4.102252
21.421683	0.1	4.092650
21.423350	0.1	4.082727
21.425017	0.1	4.072916
21.426683	0.1	4.063779
21.428350	0.1	4.055342
21.430017	0.1	4.046806
21.431683	0.1	4.037065
21.433350	0.1	4.025423
21.435017	0.1	4.011774
21.436683	0.1	3.996985
21.438350	0.1	3.983001
21.440017	0.1	3.971574
21.441683	0.1	3.962754
21.443350	0.1	3.955080
21.445017	0.1	3.946815
21.446683	0.1	3.936384
21.448350	0.1	3.922959
21.450017	0.1	3.907345
21.451683	0.1	3.891671
21.453350	0.1	3.878055
21.455017	0.1	3.867499
21.456683	0.1	3.859447
21.458350	0.1	3.851978
21.460017	0.1	3.842893
21.461683	0.1	3.831191
21.463350	0.1	3.817747
21.465017	0.1	3.804266
21.466683	0.1	3.791419
21.468350	0.1	3.778539
21.470017	0.1	3.764895
21.471683	0.1	3.750427
21.473350	0.1	3.735269
21.475017	0.1	3.719516
21.476683	0.1	3.703474
21.478350	0.1	3.687637
21.480017	0.1	3.672405
21.481683	0.1	3.658212
21.483350	0.1	3.645658
21.485017	0.1	3.634780
21.486683	0.1	3.624284
21.488350	0.1	3.612437
21.490017	0.1	3.598691
21.491683	0.1	3.583981
21.493350	0.1	3.569536
21.495017	0.1	3.555627
21.496683	0.1	3.541606
21.498350	0.1	3.526900
21.500017	0.1	3.511528
21.501683	0.1	3.495831
21.503350	0.1	3.480269
21.505017	0.1	3.465442
21.506683	0.1	3.451714
21.508350	0.1	3.439039
21.510017	0.1	3.427160
21.511683	0.1	3.415472
21.513350	0.1	3.403188
21.515017	0.1	3.389916
21.516683	0.1	3.375839
21.518350	0.1	3.361576
21.520017	0.1	3.347746
21.521683	0.1	3.334456
21.523350	0.1	3.321334
21.525017	0.1	3.308016
21.526683	0.1	3.294060
21.528350	0.1	3.278488
21.530017	0.1	3.260588
21.531683	0.1	3.241436
21.533350	0.1	3.223629
21.535017	0.1	3.209133
21.536683	0.1	3.197948
21.538350	0.1	3.188578
21.540017	0.1	3.179293
21.541683	0.1	3.168881
21.543350	0.1	3.156713
21.545017	0.1	3.142976
21.546683	0.1	3.128913
21.548350	0.1	3.116131
21.550017	0.1	3.105709
21.551683	0.1	3.098259
21.553350	0.1	3.093723
21.555017	0.1	3.090440
21.556683	0.1	3.085742
21.558350	0.1	3.077718
21.560017	0.1	3.065914
21.561683	0.1	3.051152
21.563350	0.1	3.035166
21.565017	0.1	3.019636
21.566683	0.1	3.005224
21.568350	0.1	2.991264
21.570017	0.1	2.976605
21.571683	0.1	2.960796
21.573350	0.1	2.944157
21.575017	0.1	2.926979
21.576683	0.1	2.909377
21.578350	0.1	2.891836
21.580017	0.1	2.874928
21.581683	0.1	2.858718
21.583350	0.1	2.843002
21.585017	0.1	2.827691
21.586683	0.1	2.812822
21.588350	0.1	2.798568
21.590017	0.1	2.785372
21.591683	0.1	2.773558
21.593350	0.1	2.762349
21.595017	0.1	2.750047
21.596683	0.1	2.735830
21.598350	0.1	2.720440
21.600017	0.1	2.705017
21.601683	0.1	2.690251
21.603350	0.1	2.676407
21.605017	0.1	2.663471
21.606683	0.1	2.651359
21.608350	0.1	2.640048
21.610017	0.1	2.629412
21.611683	0.1	2.618921
21.613350	0.1	2.607829
21.615017	0.1	2.595643
21.616683	0.1	2.582576
21.618350	0.1	2.569533
21.620017	0.1	2.557221
21.621683	0.1	2.545547
21.623350	0.1	2.534068
21.625017	0.1	2.522324
21.626683	0.1	2.509905
21.628350	0.1	2.496759
21.630017	0.1	2.483292
21.631683	0.1	2.470203
21.633350	0.1	2.458184
21.635017	0.1	2.447693
21.636683	0.1	2.438552
21.638350	0.1	2.429602
21.640017	0.1	2.419851
21.641683	0.1	2.409858
21.643350	0.1	2.400875
21.645017	0.1	2.392894
21.646683	0.1	2.384502
21.648350	0.1	2.374458
21.650017	0.1	2.362831
21.651683	0.1	2.350789
21.653350	0.1	2.339478
21.655017	0.1	2.329070
21.656683	0.1	2.318933
21.658350	0.1	2.308385
21.660017	0.1	2.297140
21.661683	0.1	2.285265
21.663350	0.1	2.273270
21.665017	0.1	2.261833
21.666683	0.1	2.251025
21.668350	0.1	2.240590
21.670017	0.1	2.230946
21.671683	0.1	2.222699
21.673350	0.1	2.215500
21.675017	0.1	2.208231
21.676683	0.1	2.199975
21.678350	0.1	2.190447
21.680017	0.1	2.179546
21.681683	0.1	2.166796
21.683350	0.1	2.151900
21.685017	0.1	2.135728
21.686683	0.1	2.120091
21.688350	0.1	2.106517
21.690017	0.1	2.095387
21.691683	0.1	2.085920
21.693350	0.1	2.076826
21.695017	0.1	2.067173
21.696683	0.1	2.057031
21.698350	0.1	2.047019
21.700017	0.1	2.037305
21.701683	0.1	2.027289
21.703350	0.1	2.016379
21.705017	0.1	2.004728
21.706683	0.1	1.992951
21.708350	0.1	1.981589
21.710017	0.1	1.970823
21.711683	0.1	1.960802
21.713350	0.1	1.951931
21.715017	0.1	1.944322
21.716683	0.1	1.937258
21.718350	0.1	1.929263
21.720017	0.1	1.918757
21.721683	0.1	1.905765
21.723350	0.1	1.892312
21.725017	0.1	1.880266
21.726683	0.1	1.869774
21.728350	0.1	1.859963
21.730017	0.1	1.850114
21.731683	0.1	1.839874
21.733350	0.1	1.829132
21.735017	0.1	1.817867
21.736683	0.1	1.805830
21.738350	0.1	1.792912
21.740017	0.1	1.779967
21.741683	0.1	1.768363
21.743350	0.1	1.758952
21.745017	0.1	1.751571
21.746683	0.1	1.745415
21.748350	0.1	1.739720
21.750017	0.1	1.733750
21.751683	0.1	1.726388
21.753350	0.1	1.716595
21.755017	0.1	1.704353
21.756683	0.1	1.690914
21.758350	0.1	1.677647
21.760017	0.1	1.665186
21.761683	0.1	1.653875
21.763350	0.1	1.644008
21.765017	0.1	1.635244
21.766683	0.1	1.626592
21.768350	0.1	1.617526
21.770017	0.1	1.608557
21.771683	0.1	1.600157
21.773350	0.1	1.591565
21.775017	0.1	1.581851
21.776683	0.1	1.571467
21.778350	0.1	1.561660
21.780017	0.1	1.552925
21.781683	0.1	1.544706
21.783350	0.1	1.535919
21.785017	0.1	1.525497
21.786683	0.1	1.513129
21.788350	0.1	1.499620
21.790017	0.1	1.486265
21.791683	0.1	1.474009
21.793350	0.1	1.463359
21.795017	0.1	1.454875
21.796683	0.1	1.449161
21.798350	0.1	1.446069
21.800017	0.1	1.444295
21.801683	0.1	1.441976
21.803350	0.1	1.437603
21.805017	0.1	1.430698
21.806683	0.1	1.421873
21.808350	0.1	1.412164
21.810017	0.1	1.402488
21.811683	0.1	1.393491
21.813350	0.1	1.385286
21.815017	0.1	1.377794
21.816683	0.1	1.370865
21.818350	0.1	1.364052
21.820017	0.1	1.356979
21.821683	0.1	1.349589
21.823350	0.1	1.341798
21.825017	0.1	1.333575
21.826683	0.1	1.325402
21.828350	0.1	1.317998
21.830017	0.1	1.311782
21.831683	0.1	1.306683
21.833350	0.1	1.302077
21.835017	0.1	1.297137
21.836683	0.1	1.291735
21.838350	0.1	1.286510
21.840017	0.1	1.281709
21.841683	0.1	1.276652
21.843350	0.1	1.270622
21.845017	0.1	1.263474
21.846683	0.1	1.255376
21.848350	0.1	1.246706
21.850017	0.1	1.238030
21.851683	0.1	1.229984
21.853350	0.1	1.223469
21.855017	0.1	1.219190
21.856683	0.1	1.216987
21.858350	0.1	1.215860
21.860017	0.1	1.214296
21.861683	0.1	1.211325
21.863350	0.1	1.207446
21.865017	0.1	1.203544
21.866683	0.1	1.199646
21.868350	0.1	1.195245
21.870017	0.1	1.190277
21.871683	0.1	1.185359
21.873350	0.1	1.180861
21.875017	0.1	1.176335
21.876683	0.1	1.171418
21.878350	0.1	1.166300
21.880017	0.1	1.161052
21.881683	0.1	1.155720
21.883350	0.1	1.150570
21.885017	0.1	1.145694
21.886683	0.1	1.140977
21.888350	0.1	1.136339
21.890017	0.1	1.131813
21.891683	0.1	1.127515
21.893350	0.1	1.123329
21.895017	0.1	1.118788
21.896683	0.1	1.113871
21.898350	0.1	1.109196
21.900017	0.1	1.105424
21.901683	0.1	1.102788
21.903350	0.1	1.100875
21.905017	0.1	1.098546
21.906683	0.1	1.094658
21.908350	0.1	1.089070
21.910017	0.1	1.082635
21.911683	0.1	1.076334
21.913350	0.1	1.070770
21.915017	0.1	1.066220
21.916683	0.1	1.062709
21.918350	0.1	1.060027
21.920017	0.1	1.057810
21.921683	0.1	1.055636
21.923350	0.1	1.053247
21.925017	0.1	1.050588
21.926683	0.1	1.047412
21.928350	0.1	1.043244
21.930017	0.1	1.037777
21.931683	0.1	1.031086
21.933350	0.1	1.023905
21.935017	0.1	1.017917
21.936683	0.1	1.014825
21.938350	0.1	1.014452
21.940017	0.1	1.014513
21.941683	0.1	1.012813
21.943350	0.1	1.008776
21.945017	0.1	1.003011
21.946683	0.1	0.996445
21.948350	0.1	0.989810
21.950017	0.1	0.983658
21.951683	0.1	0.978690
21.953350	0.1	0.975621
21.955017	0.1	0.974452
21.956683	0.1	0.973865
21.958350	0.1	0.972045
21.960017	0.1	0.968156
21.961683	0.1	0.962536
21.963350	0.1	0.955849
21.965017	0.1	0.948738
21.966683	0.1	0.942084
21.968350	0.1	0.936799
21.970017	0.1	0.933106
21.971683	0.1	0.930433
21.973350	0.1	0.927909
21.975017	0.1	0.924971
21.976683	0.1	0.921679
21.978350	0.1	0.918116
21.980017	0.1	0.913986
21.981683	0.1	0.909199
21.983350	0.1	0.904165
21.985017	0.1	0.899062
21.986683	0.1	0.893841
21.988350	0.1	0.889036
21.990017	0.1	0.885744
21.991683	0.1	0.884673
21.993350	0.1	0.885115
21.995017	0.1	0.885143
21.996683	0.1	0.882922
21.998350	0.1	0.877990
22.000017	0.1	0.871378
22.001683	0.1	0.864645
22.003350	0.1	0.858721
22.005017	0.1	0.853627
22.006683	0.1	0.848961
22.008350	0.1	0.844309
22.010017	0.1	0.839322
22.011683	0.1	0.833855
22.013350	0.1	0.828295
22.015017	0.1	0.823424
22.016683	0.1	0.819834
22.018350	0.1	0.817468
22.020017	0.1	0.815494
22.021683	0.1	0.812891
22.023350	0.1	0.809473
22.025017	0.1	0.805859
22.026683	0.1	0.802572
22.028350	0.1	0.799797
22.030017	0.1	0.797482
22.031683	0.1	0.795275
22.033350	0.1	0.792583
22.035017	0.1	0.788844
22.036683	0.1	0.783857
22.038350	0.1	0.777929
22.040017	0.1	0.771708
22.041683	0.1	0.765994
22.043350	0.1	0.761398
22.045017	0.1	0.757962
22.046683	0.1	0.755223
22.048350	0.1	0.752541
22.050017	0.1	0.748993
22.051683	0.1	0.743940
22.053350	0.1	0.738045
22.055017	0.1	0.732774
22.056683	0.1	0.728676
22.058350	0.1	0.724983
22.060017	0.1	0.721188
22.061683	0.1	0.718110
22.063350	0.1	0.716695
22.065017	0.1	0.716676
22.066683	0.1	0.716769
22.068350	0.1	0.715530
22.070017	0.1	0.712397
22.071683	0.1	0.708024
22.073350	0.1	0.703586
22.075017	0.1	0.699838
22.076683	0.1	0.696885
22.078350	0.1	0.694478
22.080017	0.1	0.692275
22.081683	0.1	0.690199
22.083350	0.1	0.688443
22.085017	0.1	0.687088
22.086683	0.1	0.685994
22.088350	0.1	0.684955
22.090017	0.1	0.683949
22.091683	0.1	0.683134
22.093350	0.1	0.682431
22.095017	0.1	0.681523
22.096683	0.1	0.680108
22.098350	0.1	0.678012
22.100017	0.1	0.675470
22.101683	0.1	0.673169
22.103350	0.1	0.671339
22.105017	0.1	0.669411
22.106683	0.1	0.667055
22.108350	0.1	0.664606
22.110017	0.1	0.662571
22.111683	0.1	0.661328
22.113350	0.1	0.660829
22.115017	0.1	0.660396
22.116683	0.1	0.659400
22.118350	0.1	0.657942
22.120017	0.1	0.656703
22.121683	0.1	0.656410
22.123350	0.1	0.657295
22.125017	0.1	0.658627
22.126683	0.1	0.659153
22.128350	0.1	0.658245
22.130017	0.1	0.656312
22.131683	0.1	0.654352
22.133350	0.1	0.653239
22.135017	0.1	0.653192
22.136683	0.1	0.653905
22.138350	0.1	0.654911
22.140017	0.1	0.655451
22.141683	0.1	0.654641
22.143350	0.1	0.652052
22.145017	0.1	0.648084
22.146683	0.1	0.643837
22.148350	0.1	0.640666
22.150017	0.1	0.639362
22.151683	0.1	0.639479
22.153350	0.1	0.639707
22.155017	0.1	0.639097
22.156683	0.1	0.637290
22.158350	0.1	0.634477
22.160017	0.1	0.631823
22.161683	0.1	0.630729
22.163350	0.1	0.631502
22.165017	0.1	0.633551
22.166683	0.1	0.636340
22.168350	0.1	0.639469
22.170017	0.1	0.642082
22.171683	0.1	0.643036
22.173350	0.1	0.641868
22.175017	0.1	0.639190
22.176683	0.1	0.635930
22.178350	0.1	0.632624
22.180017	0.1	0.629616
22.181683	0.1	0.627511
22.183350	0.1	0.626803
22.185017	0.1	0.627353
22.186683	0.1	0.628526
22.188350	0.1	0.629369
22.190017	0.1	0.628745
22.191683	0.1	0.626142
22.193350	0.1	0.622147
22.195017	0.1	0.617872
22.196683	0.1	0.614310
22.198350	0.1	0.612359
22.200017	0.1	0.612400
22.201683	0.1	0.613513
22.203350	0.1	0.614012
22.205017	0.1	0.612736
22.206683	0.1	0.609946
22.208350	0.1	0.607180
22.210017	0.1	0.606044
22.211683	0.1	0.606864
22.213350	0.1	0.608335
22.215017	0.1	0.608610
22.216683	0.1	0.607152
22.218350	0.1	0.604964
22.220017	0.1	0.602705
22.221683	0.1	0.600023
22.223350	0.1	0.596847
22.225017	0.1	0.593755
22.226683	0.1	0.590906
22.228350	0.1	0.588186
22.230017	0.1	0.586351
22.231683	0.1	0.586631
22.233350	0.1	0.589252
22.235017	0.1	0.593015
22.236683	0.1	0.595949
22.238350	0.1	0.596424
22.240017	0.1	0.594007
22.241683	0.1	0.589397
22.243350	0.1	0.583944
22.245017	0.1	0.579194
22.246683	0.1	0.576307
22.248350	0.1	0.575525
22.250017	0.1	0.576009
22.251683	0.1	0.576437
22.253350	0.1	0.575753
22.255017	0.1	0.573425
22.256683	0.1	0.569569
22.258350	0.1	0.565313
22.260017	0.1	0.562547
22.261683	0.1	0.562398
22.263350	0.1	0.564056
22.265017	0.1	0.565490
22.266683	0.1	0.565522
22.268350	0.1	0.564326
22.270017	0.1	0.562081
22.271683	0.1	0.558379
22.273350	0.1	0.553448
22.275017	0.1	0.548637
22.276683	0.1	0.545327
22.278350	0.1	0.544153
22.280017	0.1	0.545168
22.281683	0.1	0.547632
22.283350	0.1	0.550207
22.285017	0.1	0.552018
22.286683	0.1	0.552866
22.288350	0.1	0.552768
22.290017	0.1	0.551925
22.291683	0.1	0.550686
22.293350	0.1	0.549676
22.295017	0.1	0.549676
22.296683	0.1	0.550626
22.298350	0.1	0.551539
22.300017	0.1	0.552069
22.301683	0.1	0.552968
22.303350	0.1	0.554756
22.305017	0.1	0.557024
22.306683	0.1	0.559054
22.308350	0.1	0.560461
22.310017	0.1	0.561331
22.311683	0.1	0.562011
22.313350	0.1	0.562789
22.315017	0.1	0.563995
22.316683	0.1	0.566044
22.318350	0.1	0.568931
22.320017	0.1	0.572130
22.321683	0.1	0.574989
22.323350	0.1	0.577080
22.325017	0.1	0.578719
22.326683	0.1	0.580903
22.328350	0.1	0.584004
22.330017	0.1	0.587110
22.331683	0.1	0.589206
22.333350	0.1	0.590310
22.335017	0.1	0.591069
22.336683	0.1	0.592042
22.338350	0.1	0.593276
22.340017	0.1	0.594291
22.341683	0.1	0.594649
22.343350	0.1	0.594365
22.345017	0.1	0.593946
22.346683	0.1	0.594216
22.348350	0.1	0.595655
22.350017	0.1	0.598039
22.351683	0.1	0.601038
22.353350	0.1	0.604498
22.355017	0.1	0.607911
22.356683	0.1	0.610249
22.358350	0.1	0.610761
22.360017	0.1	0.609574
22.361683	0.1	0.607232
22.363350	0.1	0.604223
22.365017	0.1	0.601225
22.366683	0.1	0.598906
22.368350	0.1	0.597187
22.370017	0.1	0.595483
22.371683	0.1	0.593350
22.373350	0.1	0.590500
22.375017	0.1	0.586854
22.376683	0.1	0.582803
22.378350	0.1	0.579143
22.380017	0.1	0.576610
22.381683	0.1	0.575008
22.383350	0.1	0.573313
22.385017	0.1	0.570919
22.386683	0.1	0.568111
22.388350	0.1	0.565252
22.390017	0.1	0.562351
22.391683	0.1	0.559352
22.393350	0.1	0.556479
22.395017	0.1	0.553965
22.396683	0.1	0.551399
22.398350	0.1	0.547902
22.400017	0.1	0.543334
22.401683	0.1	0.538514
22.403350	0.1	0.534267
22.405017	0.1	0.530798
22.406683	0.1	0.527976
22.408350	0.1	0.525746
22.410017	0.1	0.524092
22.411683	0.1	0.523245
22.413350	0.1	0.523590
22.415017	0.1	0.524507
22.416683	0.1	0.524358
22.418350	0.1	0.522370
22.420017	0.1	0.519250
22.421683	0.1	0.515925
22.423350	0.1	0.512679
22.425017	0.1	0.509336
22.426683	0.1	0.505694
22.428350	0.1	0.502132
22.430017	0.1	0.499426
22.431683	0.1	0.497652
22.433350	0.1	0.495967
22.435017	0.1	0.493834
22.436683	0.1	0.491650
22.438350	0.1	0.489964
22.440017	0.1	0.488767
22.441683	0.1	0.487845
22.443350	0.1	0.487030
22.445017	0.1	0.485885
22.446683	0.1	0.483925
22.448350	0.1	0.480986
22.450017	0.1	0.477303
22.451683	0.1	0.473619
22.453350	0.1	0.471119
22.455017	0.1	0.470448
22.456683	0.1	0.471068
22.458350	0.1	0.471948
22.460017	0.1	0.472581
22.461683	0.1	0.472954
22.463350	0.1	0.472791
22.465017	0.1	0.471440
22.466683	0.1	0.468628
22.468350	0.1	0.465019
22.470017	0.1	0.461545
22.471683	0.1	0.458555
22.473350	0.1	0.455850
22.475017	0.1	0.453340
22.476683	0.1	0.451077
22.478350	0.1	0.448781
22.480017	0.1	0.446108
22.481683	0.1	0.443417
22.483350	0.1	0.441335
22.485017	0.1	0.439831
22.486683	0.1	0.438383
22.488350	0.1	0.436897
22.490017	0.1	0.435780
22.491683	0.1	0.435323
22.493350	0.1	0.435063
22.495017	0.1	0.433805
22.496683	0.1	0.430890
22.498350	0.1	0.427146
22.500017	0.1	0.424082
22.501683	0.1	0.422657
22.503350	0.1	0.422928
22.505017	0.1	0.424334
22.506683	0.1	0.426173
22.508350	0.1	0.428078
22.510017	0.1	0.430131
22.511683	0.1	0.432557
22.513350	0.1	0.434984
22.515017	0.1	0.436408
22.516683	0.1	0.436129
22.518350	0.1	0.434108
22.520017	0.1	0.430825
22.521683	0.1	0.427281
22.523350	0.1	0.424464
22.525017	0.1	0.422713
22.526683	0.1	0.421656
22.528350	0.1	0.420487
22.530017	0.1	0.418383
22.531683	0.1	0.415193
22.533350	0.1	0.411938
22.535017	0.1	0.409856
22.536683	0.1	0.409330
22.538350	0.1	0.410266
22.540017	0.1	0.412236
22.541683	0.1	0.414038
22.543350	0.1	0.414606
22.545017	0.1	0.414061
22.546683	0.1	0.413372
22.548350	0.1	0.413377
22.550017	0.1	0.414015
22.551683	0.1	0.414583
22.553350	0.1	0.414886
22.555017	0.1	0.415407
22.556683	0.1	0.416441
22.558350	0.1	0.417680
22.560017	0.1	0.418476
22.561683	0.1	0.418248
22.563350	0.1	0.416739
22.565017	0.1	0.414085
22.566683	0.1	0.410653
22.568350	0.1	0.406927
22.570017	0.1	0.403570
22.571683	0.1	0.401167
22.573350	0.1	0.399663
22.575017	0.1	0.398573
22.576683	0.1	0.397591
22.578350	0.1	0.396576
22.580017	0.1	0.395547
22.581683	0.1	0.394862
22.583350	0.1	0.394699
22.585017	0.1	0.394359
22.586683	0.1	0.392757
22.588350	0.1	0.389582
22.590017	0.1	0.385633
22.591683	0.1	0.382010
22.593350	0.1	0.379374
22.595017	0.1	0.377642
22.596683	0.1	0.376254
22.598350	0.1	0.375006
22.600017	0.1	0.374634
22.601683	0.1	0.376138
22.603350	0.1	0.379323
22.605017	0.1	0.382578
22.606683	0.1	0.384492
22.608350	0.1	0.384962
22.610017	0.1	0.384687
22.611683	0.1	0.384375
22.613350	0.1	0.384487
22.615017	0.1	0.385176
22.616683	0.1	0.386378
22.618350	0.1	0.387812
22.620017	0.1	0.388920
22.621683	0.1	0.388855
22.623350	0.1	0.387165
22.625017	0.1	0.384399
22.626683	0.1	0.381717
22.628350	0.1	0.380389
22.630017	0.1	0.381437
22.631683	0.1	0.384874
22.633350	0.1	0.389339
22.635017	0.1	0.392934
22.636683	0.1	0.394648
22.638350	0.1	0.394867
22.640017	0.1	0.394341
22.641683	0.1	0.393311
22.643350	0.1	0.391821
22.645017	0.1	0.390024
22.646683	0.1	0.388348
22.648350	0.1	0.387677
22.650017	0.1	0.388548
22.651683	0.1	0.390355
22.653350	0.1	0.391998
22.655017	0.1	0.392795
22.656683	0.1	0.392972
22.658350	0.1	0.393535
22.660017	0.1	0.395472
22.661683	0.1	0.399025
22.663350	0.1	0.403505
22.665017	0.1	0.407533
22.666683	0.1	0.410099
22.668350	0.1	0.411253
22.670017	0.1	0.411621
22.671683	0.1	0.411845
22.673350	0.1	0.412320
22.675017	0.1	0.413237
22.676683	0.1	0.414709
22.678350	0.1	0.416366
22.680017	0.1	0.416897
22.681683	0.1	0.415100
22.683350	0.1	0.411212
22.685017	0.1	0.406774
22.686683	0.1	0.403500
22.688350	0.1	0.402262
22.690017	0.1	0.402881
22.691683	0.1	0.404716
22.693350	0.1	0.407002
22.695017	0.1	0.409149
22.696683	0.1	0.411109
22.698350	0.1	0.412762
22.700017	0.1	0.413158
22.701683	0.1	0.411682
22.703350	0.1	0.409200
22.705017	0.1	0.406802
22.706683	0.1	0.404739
22.708350	0.1	0.403184
22.710017	0.1	0.402774
22.711683	0.1	0.403943
22.713350	0.1	0.406345
22.715017	0.1	0.408879
22.716683	0.1	0.410038
22.718350	0.1	0.408948
22.720017	0.1	0.406299
22.721683	0.1	0.403617
22.723350	0.1	0.401782
22.725017	0.1	0.400664
22.726683	0.1	0.399728
22.728350	0.1	0.398695
22.730017	0.1	0.398061
22.731683	0.1	0.398443
22.733350	0.1	0.399179
22.735017	0.1	0.398653
22.736683	0.1	0.395975
22.738350	0.1	0.391500
22.740017	0.1	0.386364
22.741683	0.1	0.381912
22.743350	0.1	0.379132
22.745017	0.1	0.378378
22.746683	0.1	0.379467
22.748350	0.1	0.381591
22.750017	0.1	0.383295
22.751683	0.1	0.383514
22.753350	0.1	0.382513
22.755017	0.1	0.381144
22.756683	0.1	0.379868
22.758350	0.1	0.378573
22.760017	0.1	0.376794
22.761683	0.1	0.374159
22.763350	0.1	0.371072
22.765017	0.1	0.368762
22.766683	0.1	0.368198
22.768350	0.1	0.369223
22.770017	0.1	0.370871
22.771683	0.1	0.371938
22.773350	0.1	0.371477
22.775017	0.1	0.369567
22.776683	0.1	0.367295
22.778350	0.1	0.365656
22.780017	0.1	0.365213
22.781683	0.1	0.365889
22.783350	0.1	0.366503
22.785017	0.1	0.365824
22.786683	0.1	0.364142
22.788350	0.1	0.362955
22.790017	0.1	0.363099
22.791683	0.1	0.363891
22.793350	0.1	0.364101
22.795017	0.1	0.363109
22.796683	0.1	0.361255
22.798350	0.1	0.359504
22.800017	0.1	0.358499
22.801683	0.1	0.357986
22.803350	0.1	0.357297
22.805017	0.1	0.355979
22.806683	0.1	0.354187
22.808350	0.1	0.352920
22.810017	0.1	0.353367
22.811683	0.1	0.355686
22.813350	0.1	0.359095
22.815017	0.1	0.363002
22.816683	0.1	0.367132
22.818350	0.1	0.370834
22.820017	0.1	0.373102
22.821683	0.1	0.373367
22.823350	0.1	0.371831
22.825017	0.1	0.368827
22.826683	0.1	0.364548
22.828350	0.1	0.359905
22.830017	0.1	0.356645
22.831683	0.1	0.355975
22.833350	0.1	0.357986
22.835017	0.1	0.361986
22.836683	0.1	0.366471
22.838350	0.1	0.369530
22.840017	0.1	0.369949
22.841683	0.1	0.367765
22.843350	0.1	0.364184
22.845017	0.1	0.361130
22.846683	0.1	0.360385
22.848350	0.1	0.362489
22.850017	0.1	0.366401
22.851683	0.1	0.370564
22.853350	0.1	0.374187
22.855017	0.1	0.376981
22.856683	0.1	0.378420
22.858350	0.1	0.378387
22.860017	0.1	0.377884
22.861683	0.1	0.378201
22.863350	0.1	0.379803
22.865017	0.1	0.382182
22.866683	0.1	0.384273
22.868350	0.1	0.385074
22.870017	0.1	0.384082
22.871683	0.1	0.381395
22.873350	0.1	0.377693
22.875017	0.1	0.374033
22.876683	0.1	0.371151
22.878350	0.1	0.369158
22.880017	0.1	0.368101
22.881683	0.1	0.368063
22.883350	0.1	0.368902
22.885017	0.1	0.370457
22.886683	0.1	0.372636
22.888350	0.1	0.375160
22.890017	0.1	0.377619
22.891683	0.1	0.379547
22.893350	0.1	0.380599
22.895017	0.1	0.380813
22.896683	0.1	0.380729
22.898350	0.1	0.380920
22.900017	0.1	0.381391
22.901683	0.1	0.381800
22.903350	0.1	0.382336
22.905017	0.1	0.383588
22.906683	0.1	0.385628
22.908350	0.1	0.387621
22.910017	0.1	0.388860
22.911683	0.1	0.389717
22.913350	0.1	0.391230
22.915017	0.1	0.394117
22.916683	0.1	0.398038
22.918350	0.1	0.401475
22.920017	0.1	0.402699
22.921683	0.1	0.401125
22.923350	0.1	0.397740
22.925017	0.1	0.394322
22.926683	0.1	0.392208
22.928350	0.1	0.391789
22.930017	0.1	0.392813
22.931683	0.1	0.394420
22.933350	0.1	0.395216
22.935017	0.1	0.394159
22.936683	0.1	0.391426
22.938350	0.1	0.388091
22.940017	0.1	0.385223
22.941683	0.1	0.383309
22.943350	0.1	0.382289
22.945017	0.1	0.381824
22.946683	0.1	0.381358
22.948350	0.1	0.380217
22.950017	0.1	0.377847
22.951683	0.1	0.374177
22.953350	0.1	0.370159
22.955017	0.1	0.367570
22.956683	0.1	0.367747
22.958350	0.1	0.370657
22.960017	0.1	0.374913
22.961683	0.1	0.378150
22.963350	0.1	0.378494
22.965017	0.1	0.376296
22.966683	0.1	0.373456
22.968350	0.1	0.371151
22.970017	0.1	0.369069
22.971683	0.1	0.366406
22.973350	0.1	0.363095
22.975017	0.1	0.360012
22.976683	0.1	0.358135
22.978350	0.1	0.357870
22.980017	0.1	0.358908
22.981683	0.1	0.360454
22.983350	0.1	0.361777
22.985017	0.1	0.362196
22.986683	0.1	0.361097
22.988350	0.1	0.358787
22.990017	0.1	0.356631
22.991683	0.1	0.355425
22.993350	0.1	0.354429
22.995017	0.1	0.352575
22.996683	0.1	0.349777
22.998350	0.1	0.346731
23.000017	0.1	0.344529
23.001683	0.1	0.344221
23.003350	0.1	0.346047
23.005017	0.1	0.349260
23.006683	0.1	0.352669
23.008350	0.1	0.355295
23.010017	0.1	0.356766
23.011683	0.1	0.357148
23.013350	0.1	0.356436
23.015017	0.1	0.354634
23.016683	0.1	0.352003
23.018350	0.1	0.349041
23.020017	0.1	0.346163
23.021683	0.1	0.343653
23.023350	0.1	0.341814
23.025017	0.1	0.340748
23.026683	0.1	0.340464
23.028350	0.1	0.341013
23.030017	0.1	0.341893
23.031683	0.1	0.342098
23.033350	0.1	0.341190
23.035017	0.1	0.339476
23.036683	0.1	0.337199
23.038350	0.1	0.334377
23.040017	0.1	0.331169
23.041683	0.1	0.328105
23.043350	0.1	0.326042
23.045017	0.1	0.325632
23.046683	0.1	0.326904
23.048350	0.1	0.329190
23.050017	0.1	0.331295
23.051683	0.1	0.332128
23.053350	0.1	0.331840
23.055017	0.1	0.331691
23.056683	0.1	0.332342
23.058350	0.1	0.333064
23.060017	0.1	0.333036
23.061683	0.1	0.332608
23.063350	0.1	0.332706
23.065017	0.1	0.333698
23.066683	0.1	0.335146
23.068350	0.1	0.336459
23.070017	0.1	0.337199
23.071683	0.1	0.337046
23.073350	0.1	0.336198
23.075017	0.1	0.335695
23.076683	0.1	0.336380
23.078350	0.1	0.337651
23.080017	0.1	0.338098
23.081683	0.1	0.337195
23.083350	0.1	0.335588
23.085017	0.1	0.333861
23.086683	0.1	0.331714
23.088350	0.1	0.328911
23.090017	0.1	0.326359
23.091683	0.1	0.325441
23.093350	0.1	0.326643
23.095017	0.1	0.329302
23.096683	0.1	0.332263
23.098350	0.1	0.334783
23.100017	0.1	0.336999
23.101683	0.1	0.339220
23.103350	0.1	0.341358
23.105017	0.1	0.343090
23.106683	0.1	0.343937
23.108350	0.1	0.343416
23.110017	0.1	0.341567
23.111683	0.1	0.339174
23.113350	0.1	0.337255
23.115017	0.1	0.336678
23.116683	0.1	0.337786
23.118350	0.1	0.339895
23.120017	0.1	0.341861
23.121683	0.1	0.343211
23.123350	0.1	0.343877
23.125017	0.1	0.343453
23.126683	0.1	0.341786
23.128350	0.1	0.339700
23.130017	0.1	0.338610
23.131683	0.1	0.339570
23.133350	0.1	0.342489
23.135017	0.1	0.346238
23.136683	0.1	0.349572
23.138350	0.1	0.351560
23.140017	0.1	0.351900
23.141683	0.1	0.351323
23.143350	0.1	0.350829
23.145017	0.1	0.350480
23.146683	0.1	0.349423
23.148350	0.1	0.347095
23.150017	0.1	0.344072
23.151683	0.1	0.341539
23.153350	0.1	0.340212
23.155017	0.1	0.340366
23.156683	0.1	0.342247
23.158350	0.1	0.345893
23.160017	0.1	0.350727
23.161683	0.1	0.355914
23.163350	0.1	0.360818
23.165017	0.1	0.364766
23.166683	0.1	0.366978
23.168350	0.1	0.366941
23.170017	0.1	0.364929
23.171683	0.1	0.362056
23.173350	0.1	0.359463
23.175017	0.1	0.357442
23.176683	0.1	0.355863
23.178350	0.1	0.354745
23.180017	0.1	0.354061
23.181683	0.1	0.353749
23.183350	0.1	0.353931
23.185017	0.1	0.354713
23.186683	0.1	0.356203
23.188350	0.1	0.358354
23.190017	0.1	0.360701
23.191683	0.1	0.362657
23.193350	0.1	0.364287
23.195017	0.1	0.366070
23.196683	0.1	0.368096
23.198350	0.1	0.369824
23.200017	0.1	0.370713
23.201683	0.1	0.370895
23.203350	0.1	0.370974
23.205017	0.1	0.371137
23.206683	0.1	0.370643
23.208350	0.1	0.368571
23.210017	0.1	0.364953
23.211683	0.1	0.360738
23.213350	0.1	0.357055
23.215017	0.1	0.355081
23.216683	0.1	0.355653
23.218350	0.1	0.358368
23.220017	0.1	0.361311
23.221683	0.1	0.362345
23.223350	0.1	0.360832
23.225017	0.1	0.358094
23.226683	0.1	0.356077
23.228350	0.1	0.355598
23.230017	0.1	0.355905
23.231683	0.1	0.355705
23.233350	0.1	0.354168
23.235017	0.1	0.351435
23.236683	0.1	0.348687
23.238350	0.1	0.347323
23.240017	0.1	0.347593
23.241683	0.1	0.348338
23.243350	0.1	0.347868
23.245017	0.1	0.345022
23.246683	0.1	0.340058
23.248350	0.1	0.334601
23.250017	0.1	0.330466
23.251683	0.1	0.328622
23.253350	0.1	0.328897
23.255017	0.1	0.330531
23.256683	0.1	0.332836
23.258350	0.1	0.335253
23.260017	0.1	0.337320
23.261683	0.1	0.339039
23.263350	0.1	0.340967
23.265017	0.1	0.343448
23.266683	0.1	0.345954
23.268350	0.1	0.347542
23.270017	0.1	0.347788
23.271683	0.1	0.347071
23.273350	0.1	0.346196
23.275017	0.1	0.345889
23.276683	0.1	0.346336
23.278350	0.1	0.347150
23.280017	0.1	0.347900
23.281683	0.1	0.348277
23.283350	0.1	0.348128
23.285017	0.1	0.347714
23.286683	0.1	0.347476
23.288350	0.1	0.347262
23.290017	0.1	0.346564
23.291683	0.1	0.345334
23.293350	0.1	0.343635
23.295017	0.1	0.341171
23.296683	0.1	0.338084
23.298350	0.1	0.335630
23.300017	0.1	0.335225
23.301683	0.1	0.337134
23.303350	0.1	0.340785
23.305017	0.1	0.345805
23.306683	0.1	0.351593
23.308350	0.1	0.356897
23.310017	0.1	0.360720
23.311683	0.1	0.362974
23.313350	0.1	0.364012
23.315017	0.1	0.364273
23.316683	0.1	0.364212
23.318350	0.1	0.363961
23.320017	0.1	0.363141
23.321683	0.1	0.361619
23.323350	0.1	0.360496
23.325017	0.1	0.361772
23.326683	0.1	0.366429
23.328350	0.1	0.373288
23.330017	0.1	0.379896
23.331683	0.1	0.384059
23.333350	0.1	0.385051
23.335017	0.1	0.383956
23.336683	0.1	0.382806
23.338350	0.1	0.383216
23.340017	0.1	0.385274
23.341683	0.1	0.387668
23.343350	0.1	0.389423
23.345017	0.1	0.390778
23.346683	0.1	0.392455
23.348350	0.1	0.394913
23.350017	0.1	0.397973
23.351683	0.1	0.400972
23.353350	0.1	0.403379
23.355017	0.1	0.404818
23.356683	0.1	0.404790
23.358350	0.1	0.403388
23.360017	0.1	0.401726
23.361683	0.1	0.401097
23.363350	0.1	0.402005
23.365017	0.1	0.403840
23.366683	0.1	0.405526
23.368350	0.1	0.406695
23.370017	0.1	0.407696
23.371683	0.1	0.408720
23.373350	0.1	0.409340
23.375017	0.1	0.408799
23.376683	0.1	0.406401
23.378350	0.1	0.401884
23.380017	0.1	0.395752
23.381683	0.1	0.389339
23.383350	0.1	0.384343
23.385017	0.1	0.381754
23.386683	0.1	0.381148
23.388350	0.1	0.381493
23.390017	0.1	0.382266
23.391683	0.1	0.383370
23.393350	0.1	0.384315
23.395017	0.1	0.384334
23.396683	0.1	0.383407
23.398350	0.1	0.381996
23.400017	0.1	0.380077
23.401683	0.1	0.377535
23.403350	0.1	0.374797
23.405017	0.1	0.372152
23.406683	0.1	0.369269
23.408350	0.1	0.366019
23.410017	0.1	0.363062
23.411683	0.1	0.361349
23.413350	0.1	0.361260
23.415017	0.1	0.362196
23.416683	0.1	0.362801
23.418350	0.1	0.362219
23.420017	0.1	0.360808
23.421683	0.1	0.359300
23.423350	0.1	0.357926
23.425017	0.1	0.356566
23.426683	0.1	0.355109
23.428350	0.1	0.353418
23.430017	0.1	0.351397
23.431683	0.1	0.348934
23.433350	0.1	0.345963
23.435017	0.1	0.343034
23.436683	0.1	0.341157
23.438350	0.1	0.340892
23.440017	0.1	0.342033
23.441683	0.1	0.343672
23.443350	0.1	0.344613
23.445017	0.1	0.344366
23.446683	0.1	0.343393
23.448350	0.1	0.342312
23.450017	0.1	0.341311
23.451683	0.1	0.340100
23.453350	0.1	0.338401
23.455017	0.1	0.336273
23.456683	0.1	0.334070
23.458350	0.1	0.332096
23.460017	0.1	0.330266
23.461683	0.1	0.328273
23.463350	0.1	0.326298
23.465017	0.1	0.325022
23.466683	0.1	0.324789
23.468350	0.1	0.325055
23.470017	0.1	0.324887
23.471683	0.1	0.323681
23.473350	0.1	0.321511
23.475017	0.1	0.318862
23.476683	0.1	0.316366
23.478350	0.1	0.314699
23.480017	0.1	0.314140
23.481683	0.1	0.314447
23.483350	0.1	0.315513
23.485017	0.1	0.317413
23.486683	0.1	0.319500
23.488350	0.1	0.320449
23.490017	0.1	0.319607
23.491683	0.1	0.317357
23.493350	0.1	0.314289
23.495017	0.1	0.311043
23.496683	0.1	0.308417
23.498350	0.1	0.307206
23.500017	0.1	0.307821
23.501683	0.1	0.309492
23.503350	0.1	0.310279
23.505017	0.1	0.308319
23.506683	0.1	0.303350
23.508350	0.1	0.297050
23.510017	0.1	0.291597
23.511683	0.1	0.288174
23.513350	0.1	0.286889
23.515017	0.1	0.287262
23.516683	0.1	0.288761
23.518350	0.1	0.291071
23.520017	0.1	0.293739
23.521683	0.1	0.296030
23.523350	0.1	0.297278
23.525017	0.1	0.297385
23.526683	0.1	0.296906
23.528350	0.1	0.296407
23.530017	0.1	0.295914
23.531683	0.1	0.295117
23.533350	0.1	0.294009
23.535017	0.1	0.292864
23.536683	0.1	0.291569
23.538350	0.1	0.289492
23.540017	0.1	0.286209
23.541683	0.1	0.282153
23.543350	0.1	0.278438
23.545017	0.1	0.276174
23.546683	0.1	0.275625
23.548350	0.1	0.275900
23.550017	0.1	0.276105
23.551683	0.1	0.276156
23.553350	0.1	0.276193
23.555017	0.1	0.275965
23.556683	0.1	0.275131
23.558350	0.1	0.273371
23.560017	0.1	0.270461
23.561683	0.1	0.266978
23.563350	0.1	0.264500
23.565017	0.1	0.264444
23.566683	0.1	0.267033
23.568350	0.1	0.271369
23.570017	0.1	0.276156
23.571683	0.1	0.280323
23.573350	0.1	0.283057
23.575017	0.1	0.283676
23.576683	0.1	0.282149
23.578350	0.1	0.279457
23.580017	0.1	0.277110
23.581683	0.1	0.276207
23.583350	0.1	0.277003
23.585017	0.1	0.278936
23.586683	0.1	0.280957
23.588350	0.1	0.282452
23.590017	0.1	0.283280
23.591683	0.1	0.282954
23.593350	0.1	0.280892
23.595017	0.1	0.277809
23.596683	0.1	0.275597
23.598350	0.1	0.275741
23.600017	0.1	0.278135
23.601683	0.1	0.281059
23.603350	0.1	0.282400
23.605017	0.1	0.281283
23.606683	0.1	0.278531
23.608350	0.1	0.275634
23.610017	0.1	0.273702
23.611683	0.1	0.273054
23.613350	0.1	0.273339
23.615017	0.1	0.274167
23.616683	0.1	0.275802
23.618350	0.1	0.278736
23.620017	0.1	0.282801
23.621683	0.1	0.287197
23.623350	0.1	0.291080
23.625017	0.1	0.293739
23.626683	0.1	0.294801
23.628350	0.1	0.294405
23.630017	0.1	0.293022
23.631683	0.1	0.291299
23.633350	0.1	0.289772
23.635017	0.1	0.288635
23.636683	0.1	0.288147
23.638350	0.1	0.288575
23.640017	0.1	0.289544
23.641683	0.1	0.290261
23.643350	0.1	0.290531
23.645017	0.1	0.290982
23.646683	0.1	0.291928
23.648350	0.1	0.292743
23.650017	0.1	0.292836
23.651683	0.1	0.292375
23.653350	0.1	0.291932
23.655017	0.1	0.291965
23.656683	0.1	0.292747
23.658350	0.1	0.294303
23.660017	0.1	0.296342
23.661683	0.1	0.298321
23.663350	0.1	0.299714
23.665017	0.1	0.300324
23.666683	0.1	0.300403
23.668350	0.1	0.300324
23.670017	0.1	0.300244
23.671683	0.1	0.300226
23.673350	0.1	0.300314
23.675017	0.1	0.300249
23.676683	0.1	0.300016
23.678350	0.1	0.300370
23.680017	0.1	0.302005
23.681683	0.1	0.304510
23.683350	0.1	0.306717
23.685017	0.1	0.307728
23.686683	0.1	0.307546
23.688350	0.1	0.307062
23.690017	0.1	0.307579
23.691683	0.1	0.309832
23.693350	0.1	0.313399
23.695017	0.1	0.317134
23.696683	0.1	0.319807
23.698350	0.1	0.320710
23.700017	0.1	0.320133
23.701683	0.1	0.319001
23.703350	0.1	0.317907
23.705017	0.1	0.316859
23.706683	0.1	0.315555
23.708350	0.1	0.313455
23.710017	0.1	0.309967
23.711683	0.1	0.305003
23.713350	0.1	0.299481
23.715017	0.1	0.294992
23.716683	0.1	0.292761
23.718350	0.1	0.292826
23.720017	0.1	0.294191
23.721683	0.1	0.295625
23.723350	0.1	0.296310
23.725017	0.1	0.295732
23.726683	0.1	0.293502
23.728350	0.1	0.289604
23.730017	0.1	0.284584
23.731683	0.1	0.279397
23.733350	0.1	0.275192
23.735017	0.1	0.272980
23.736683	0.1	0.273120
23.738350	0.1	0.274978
23.740017	0.1	0.277190
23.741683	0.1	0.278791
23.743350	0.1	0.279751
23.745017	0.1	0.280398
23.746683	0.1	0.280747
23.748350	0.1	0.280594
23.750017	0.1	0.279937
23.751683	0.1	0.279183
23.753350	0.1	0.278722
23.755017	0.1	0.278209
23.756683	0.1	0.276286
23.758350	0.1	0.271914
23.760017	0.1	0.265851
23.761683	0.1	0.259914
23.763350	0.1	0.255387
23.765017	0.1	0.252672
23.766683	0.1	0.251643
23.768350	0.1	0.251853
23.770017	0.1	0.252659
23.771683	0.1	0.252975
23.773350	0.1	0.251504
23.775017	0.1	0.247755
23.776683	0.1	0.242610
23.778350	0.1	0.237888
23.780017	0.1	0.235192
23.781683	0.1	0.234763
23.783350	0.1	0.235778
23.785017	0.1	0.237552
23.786683	0.1	0.239518
23.788350	0.1	0.240803
23.790017	0.1	0.240793
23.791683	0.1	0.239532
23.793350	0.1	0.237357
23.795017	0.1	0.234726
23.796683	0.1	0.232221
23.798350	0.1	0.230325
23.800017	0.1	0.229143
23.801683	0.1	0.228286
23.803350	0.1	0.227205
23.805017	0.1	0.225594
23.806683	0.1	0.223299
23.808350	0.1	0.220621
23.810017	0.1	0.218302
23.811683	0.1	0.216677
23.813350	0.1	0.215569
23.815017	0.1	0.214879
23.816683	0.1	0.214581
23.818350	0.1	0.214656
23.820017	0.1	0.215522
23.821683	0.1	0.217939
23.823350	0.1	0.221874
23.825017	0.1	0.226009
23.826683	0.1	0.228905
23.828350	0.1	0.230037
23.830017	0.1	0.229981
23.831683	0.1	0.230051
23.833350	0.1	0.231084
23.835017	0.1	0.232733
23.836683	0.1	0.234232
23.838350	0.1	0.234977
23.840017	0.1	0.234381
23.841683	0.1	0.232290
23.843350	0.1	0.229552
23.845017	0.1	0.227508
23.846683	0.1	0.227108
23.848350	0.1	0.228337
23.850017	0.1	0.230349
23.851683	0.1	0.232281
23.853350	0.1	0.233781
23.855017	0.1	0.234968
23.856683	0.1	0.236388
23.858350	0.1	0.238651
23.860017	0.1	0.241660
23.861683	0.1	0.244267
23.863350	0.1	0.245217
23.865017	0.1	0.244197
23.866683	0.1	0.241776
23.868350	0.1	0.238917
23.870017	0.1	0.236691
23.871683	0.1	0.235853
23.873350	0.1	0.236435
23.875017	0.1	0.237832
23.876683	0.1	0.239573
23.878350	0.1	0.241692
23.880017	0.1	0.244002
23.881683	0.1	0.245706
23.883350	0.1	0.246172
23.885017	0.1	0.245632
23.886683	0.1	0.244859
23.888350	0.1	0.244575
23.890017	0.1	0.244891
23.891683	0.1	0.245059
23.893350	0.1	0.244193
23.895017	0.1	0.242330
23.896683	0.1	0.240272
23.898350	0.1	0.238917
23.900017	0.1	0.238796
23.901683	0.1	0.239597
23.903350	0.1	0.240537
23.905017	0.1	0.241706
23.906683	0.1	0.244118
23.908350	0.1	0.248142
23.910017	0.1	0.252686
23.911683	0.1	0.256118
23.913350	0.1	0.257362
23.915017	0.1	0.256253
23.916683	0.1	0.253334
23.918350	0.1	0.249445
23.920017	0.1	0.245767
23.921683	0.1	0.243462
23.923350	0.1	0.242842
23.925017	0.1	0.243541
23.926683	0.1	0.245115
23.928350	0.1	0.246926
23.930017	0.1	0.248090
23.931683	0.1	0.248081
23.933350	0.1	0.247103
23.935017	0.1	0.245804
23.936683	0.1	0.244775
23.938350	0.1	0.244183
23.940017	0.1	0.243760
23.941683	0.1	0.243257
23.943350	0.1	0.242656
23.945017	0.1	0.241934
23.946683	0.1	0.240752
23.948350	0.1	0.238684
23.950017	0.1	0.235974
23.951683	0.1	0.233599
23.953350	0.1	0.232141
23.955017	0.1	0.231192
23.956683	0.1	0.230297
23.958350	0.1	0.229678
23.960017	0.1	0.229934
23.961683	0.1	0.231671
23.963350	0.1	0.234861
23.965017	0.1	0.238325
23.966683	0.1	0.240551
23.968350	0.1	0.241026
23.970017	0.1	0.240155
23.971683	0.1	0.238447
23.973350	0.1	0.236244
23.975017	0.1	0.233925
23.976683	0.1	0.232174
23.978350	0.1	0.231755
23.980017	0.1	0.232719
23.981683	0.1	0.234321
23.983350	0.1	0.235895
23.985017	0.1	0.237515
23.986683	0.1	0.239694
23.988350	0.1	0.242391
23.990017	0.1	0.244565
23.991683	0.1	0.244989
23.993350	0.1	0.243359
23.995017	0.1	0.240291
23.996683	0.1	0.236621
23.998350	0.1	0.233124
24.000017	0.1	0.230391
24.001683	0.1	0.228365
24.003350	0.1	0.226260
24.005017	0.1	0.223271
24.006683	0.1	0.219597
24.008350	0.1	0.216579
24.010017	0.1	0.215764
24.011683	0.1	0.217366
24.013350	0.1	0.219652
24.015017	0.1	0.220784
24.016683	0.1	0.220793
24.018350	0.1	0.220910
24.020017	0.1	0.221538
24.021683	0.1	0.221827
24.023350	0.1	0.221236
24.025017	0.1	0.220723
24.026683	0.1	0.221501
24.028350	0.1	0.223527
24.030017	0.1	0.225836
24.031683	0.1	0.227578
24.033350	0.1	0.228733
24.035017	0.1	0.229818
24.036683	0.1	0.230982
24.038350	0.1	0.231857
24.040017	0.1	0.231904
24.041683	0.1	0.230810
24.043350	0.1	0.229189
24.045017	0.1	0.228076
24.046683	0.1	0.227676
24.048350	0.1	0.227587
24.050017	0.1	0.227704
24.051683	0.1	0.227937
24.053350	0.1	0.227690
24.055017	0.1	0.226647
24.056683	0.1	0.225692
24.058350	0.1	0.225925
24.060017	0.1	0.227457
24.061683	0.1	0.229720
24.063350	0.1	0.231941
24.065017	0.1	0.233464
24.066683	0.1	0.234060
24.068350	0.1	0.233864
24.070017	0.1	0.233045
24.071683	0.1	0.231713
24.073350	0.1	0.230041
24.075017	0.1	0.228523
24.076683	0.1	0.227848
24.078350	0.1	0.228304
24.080017	0.1	0.229725
24.081683	0.1	0.231997
24.083350	0.1	0.235019
24.085017	0.1	0.238414
24.086683	0.1	0.241632
24.088350	0.1	0.244100
24.090017	0.1	0.245511
24.091683	0.1	0.246027
24.093350	0.1	0.246060
24.095017	0.1	0.246186
24.096683	0.1	0.247024
24.098350	0.1	0.248444
24.100017	0.1	0.249678
24.101683	0.1	0.250558
24.103350	0.1	0.251648
24.105017	0.1	0.253133
24.106683	0.1	0.254526
24.108350	0.1	0.255601
24.110017	0.1	0.256975
24.111683	0.1	0.259210
24.113350	0.1	0.261916
24.115017	0.1	0.264193
24.116683	0.1	0.265804
24.118350	0.1	0.267313
24.120017	0.1	0.269376
24.121683	0.1	0.272505
24.123350	0.1	0.276845
24.125017	0.1	0.281720
24.126683	0.1	0.285697
24.128350	0.1	0.287388
24.130017	0.1	0.286596
24.131683	0.1	0.284645
24.133350	0.1	0.283113
24.135017	0.1	0.282717
24.136683	0.1	0.283564
24.138350	0.1	0.285483
24.140017	0.1	0.287751
24.141683	0.1	0.289259
24.143350	0.1	0.289632
24.145017	0.1	0.289297
24.146683	0.1	0.288622
24.148350	0.1	0.287984
24.150017	0.1	0.287984
24.151683	0.1	0.288892
24.153350	0.1	0.290321
24.155017	0.1	0.291350
24.156683	0.1	0.290773
24.158350	0.1	0.288063
24.160017	0.1	0.284463
24.161683	0.1	0.282358
24.163350	0.1	0.283010
24.165017	0.1	0.285287
24.166683	0.1	0.286787
24.168350	0.1	0.285986
24.170017	0.1	0.283029
24.171683	0.1	0.279043
24.173350	0.1	0.275532
24.175017	0.1	0.273883
24.176683	0.1	0.274279
24.178350	0.1	0.275318
24.180017	0.1	0.275220
24.181683	0.1	0.273152
24.183350	0.1	0.269543
24.185017	0.1	0.265287
24.186683	0.1	0.260854
24.188350	0.1	0.256384
24.190017	0.1	0.252426
24.191683	0.1	0.249734
24.193350	0.1	0.248728
24.195017	0.1	0.249310
24.196683	0.1	0.250582
24.198350	0.1	0.251182
24.200017	0.1	0.250554
24.201683	0.1	0.249334
24.203350	0.1	0.248360
24.205017	0.1	0.248030
24.206683	0.1	0.248584
24.208350	0.1	0.249902
24.210017	0.1	0.251080
24.211683	0.1	0.250894
24.213350	0.1	0.248556
24.215017	0.1	0.244291
24.216683	0.1	0.239518
24.218350	0.1	0.236188
24.220017	0.1	0.235559
24.221683	0.1	0.237105
24.223350	0.1	0.238875
24.225017	0.1	0.239480
24.226683	0.1	0.239550
24.228350	0.1	0.240617
24.230017	0.1	0.242726
24.231683	0.1	0.244263
24.233350	0.1	0.244002
24.235017	0.1	0.242000
24.236683	0.1	0.239243
24.238350	0.1	0.237045
24.240017	0.1	0.235834
24.241683	0.1	0.234810
24.243350	0.1	0.233413
24.245017	0.1	0.232225
24.246683	0.1	0.232011
24.248350	0.1	0.232500
24.250017	0.1	0.232598
24.251683	0.1	0.231350
24.253350	0.1	0.228845
24.255017	0.1	0.226302
24.256683	0.1	0.224868
24.258350	0.1	0.224356
24.260017	0.1	0.223615
24.261683	0.1	0.222055
24.263350	0.1	0.220118
24.265017	0.1	0.218321
24.266683	0.1	0.216793
24.268350	0.1	0.215606
24.270017	0.1	0.214581
24.271683	0.1	0.213324
24.273350	0.1	0.211778
24.275017	0.1	0.210139
24.276683	0.1	0.208518
24.278350	0.1	0.207303
24.280017	0.1	0.207168
24.281683	0.1	0.208244
24.283350	0.1	0.209780
24.285017	0.1	0.211047
24.286683	0.1	0.211895
24.288350	0.1	0.212365
24.290017	0.1	0.212276
24.291683	0.1	0.211392
24.293350	0.1	0.209860
24.295017	0.1	0.208183
24.296683	0.1	0.206633
24.298350	0.1	0.205343
24.300017	0.1	0.204621
24.301683	0.1	0.204528
24.303350	0.1	0.204770
24.305017	0.1	0.205035
24.306683	0.1	0.204588
24.308350	0.1	0.202730
24.310017	0.1	0.200099
24.311683	0.1	0.198046
24.313350	0.1	0.196905
24.315017	0.1	0.196327
24.316683	0.1	0.196360
24.318350	0.1	0.196914
24.320017	0.1	0.196951
24.321683	0.1	0.195210
24.323350	0.1	0.191680
24.325017	0.1	0.187969
24.326683	0.1	0.185873
24.328350	0.1	0.186111
24.330017	0.1	0.188393
24.331683	0.1	0.191717
24.333350	0.1	0.194688
24.335017	0.1	0.196178
24.336683	0.1	0.195703
24.338350	0.1	0.193529
24.340017	0.1	0.190716
24.341683	0.1	0.188826
24.343350	0.1	0.189045
24.345017	0.1	0.190935
24.346683	0.1	0.192537
24.348350	0.1	0.192192
24.350017	0.1	0.189953
24.351683	0.1	0.187354
24.353350	0.1	0.186176
24.355017	0.1	0.187177
24.356683	0.1	0.189883
24.358350	0.1	0.193217
24.360017	0.1	0.196001
24.361683	0.1	0.197589
24.363350	0.1	0.198274
24.365017	0.1	0.198483
24.366683	0.1	0.198167
24.368350	0.1	0.197352
24.370017	0.1	0.196379
24.371683	0.1	0.195550
24.373350	0.1	0.194870
24.375017	0.1	0.194018
24.376683	0.1	0.192788
24.378350	0.1	0.191680
24.380017	0.1	0.191210
24.381683	0.1	0.190837
24.383350	0.1	0.189291
24.385017	0.1	0.186395
24.386683	0.1	0.183978
24.388350	0.1	0.184276
24.390017	0.1	0.187755
24.391683	0.1	0.192989
24.393350	0.1	0.198158
24.395017	0.1	0.202172
24.396683	0.1	0.204714
24.398350	0.1	0.206009
24.400017	0.1	0.206386
24.401683	0.1	0.205846
24.403350	0.1	0.204244
24.405017	0.1	0.201757
24.406683	0.1	0.199061
24.408350	0.1	0.197114
24.410017	0.1	0.196584
24.411683	0.1	0.197212
24.413350	0.1	0.198237
24.415017	0.1	0.199252
24.416683	0.1	0.200183
24.418350	0.1	0.200882
24.420017	0.1	0.200933
24.421683	0.1	0.199853
24.423350	0.1	0.197738
24.425017	0.1	0.195359
24.426683	0.1	0.193575
24.428350	0.1	0.192737
24.430017	0.1	0.192611
24.431683	0.1	0.192798
24.433350	0.1	0.193110
24.435017	0.1	0.193580
24.436683	0.1	0.194353
24.438350	0.1	0.195443
24.440017	0.1	0.196593
24.441683	0.1	0.197478
24.443350	0.1	0.198144
24.445017	0.1	0.198912
24.446683	0.1	0.199676
24.448350	0.1	0.199955
24.450017	0.1	0.199880
24.451683	0.1	0.200220
24.453350	0.1	0.201412
24.455017	0.1	0.203061
24.456683	0.1	0.204234
24.458350	0.1	0.204076
24.460017	0.1	0.202539
24.461683	0.1	0.200458
24.463350	0.1	0.198805
24.465017	0.1	0.197943
24.466683	0.1	0.197706
24.468350	0.1	0.197990
24.470017	0.1	0.198795
24.471683	0.1	0.199513
24.473350	0.1	0.198954
24.475017	0.1	0.196374
24.476683	0.1	0.192095
24.478350	0.1	0.187391
24.480017	0.1	0.183838
24.481683	0.1	0.182395
24.483350	0.1	0.182833
24.485017	0.1	0.184211
24.486683	0.1	0.185734
24.488350	0.1	0.186688
24.490017	0.1	0.186251
24.491683	0.1	0.184020
24.493350	0.1	0.180672
24.495017	0.1	0.177505
24.496683	0.1	0.175415
24.498350	0.1	0.174535
24.500017	0.1	0.174474
24.501683	0.1	0.174730
24.503350	0.1	0.175200
24.505017	0.1	0.176081
24.506683	0.1	0.177361
24.508350	0.1	0.178539
24.510017	0.1	0.178665
24.511683	0.1	0.177021
24.513350	0.1	0.173966
24.515017	0.1	0.170716
24.516683	0.1	0.168215
24.518350	0.1	0.166646
24.520017	0.1	0.165775
24.521683	0.1	0.165482
24.523350	0.1	0.165827
24.525017	0.1	0.166665
24.526683	0.1	0.167591
24.528350	0.1	0.168313
24.530017	0.1	0.168756
24.531683	0.1	0.168690
24.533350	0.1	0.167815
24.535017	0.1	0.166339
24.536683	0.1	0.164839
24.538350	0.1	0.163498
24.540017	0.1	0.162260
24.541683	0.1	0.161347
24.543350	0.1	0.160928
24.545017	0.1	0.160714
24.546683	0.1	0.160220
24.548350	0.1	0.159205
24.550017	0.1	0.158129
24.551683	0.1	0.157906
24.553350	0.1	0.158972
24.555017	0.1	0.160937
24.556683	0.1	0.162981
24.558350	0.1	0.164318
24.560017	0.1	0.164597
24.561683	0.1	0.163973
24.563350	0.1	0.162763
24.565017	0.1	0.160746
24.566683	0.1	0.157538
24.568350	0.1	0.153864
24.570017	0.1	0.151484
24.571683	0.1	0.151400
24.573350	0.1	0.153161
24.575017	0.1	0.155591
24.576683	0.1	0.157780
24.578350	0.1	0.159256
24.580017	0.1	0.159782
24.581683	0.1	0.159331
24.583350	0.1	0.158278
24.585017	0.1	0.157137
24.586683	0.1	0.156146
24.588350	0.1	0.155279
24.590017	0.1	0.154688
24.591683	0.1	0.154995
24.593350	0.1	0.156830
24.595017	0.1	0.159997
24.596683	0.1	0.163619
24.598350	0.1	0.167014
24.600017	0.1	0.169808
24.601683	0.1	0.171643
24.603350	0.1	0.172257
24.605017	0.1	0.171755
24.606683	0.1	0.170642
24.608350	0.1	0.169608
24.610017	0.1	0.168816
24.611683	0.1	0.167969
24.613350	0.1	0.167117
24.615017	0.1	0.167009
24.616683	0.1	0.168439
24.618350	0.1	0.171219
24.620017	0.1	0.174125
24.621683	0.1	0.176169
24.623350	0.1	0.177203
24.625017	0.1	0.177482
24.626683	0.1	0.177487
24.628350	0.1	0.177752
24.630017	0.1	0.178386
24.631683	0.1	0.179200
24.633350	0.1	0.180006
24.635017	0.1	0.180681
24.636683	0.1	0.181482
24.638350	0.1	0.182814
24.640017	0.1	0.184565
24.641683	0.1	0.186102
24.643350	0.1	0.186549
24.645017	0.1	0.185119
24.646683	0.1	0.181855
24.648350	0.1	0.177575
24.650017	0.1	0.173058
24.651683	0.1	0.169193
24.653350	0.1	0.167224
24.655017	0.1	0.167927
24.656683	0.1	0.171037
24.658350	0.1	0.175671
24.660017	0.1	0.180728
24.661683	0.1	0.185017
24.663350	0.1	0.187703
24.665017	0.1	0.188616
24.666683	0.1	0.188276
24.668350	0.1	0.187531
24.670017	0.1	0.187024
24.671683	0.1	0.187010
24.673350	0.1	0.187517
24.675017	0.1	0.188095
24.676683	0.1	0.188025
24.678350	0.1	0.187084
24.680017	0.1	0.185431
24.681683	0.1	0.183149
24.683350	0.1	0.180192
24.685017	0.1	0.176681
24.686683	0.1	0.173375
24.688350	0.1	0.171405
24.690017	0.1	0.171158
24.691683	0.1	0.172192
24.693350	0.1	0.174358
24.695017	0.1	0.177668
24.696683	0.1	0.181166
24.698350	0.1	0.183387
24.700017	0.1	0.183745
24.701683	0.1	0.182623
24.703350	0.1	0.180565
24.705017	0.1	0.178088
24.706683	0.1	0.175918
24.708350	0.1	0.174837
24.710017	0.1	0.175065
24.711683	0.1	0.175880
24.713350	0.1	0.176062
24.715017	0.1	0.174786
24.716683	0.1	0.172192
24.718350	0.1	0.169198
24.720017	0.1	0.166846
24.721683	0.1	0.166008
24.723350	0.1	0.167070
24.725017	0.1	0.169449
24.726683	0.1	0.171764
24.728350	0.1	0.172877
24.730017	0.1	0.172826
24.731683	0.1	0.172555
24.733350	0.1	0.172835
24.735017	0.1	0.173505
24.736683	0.1	0.173771
24.738350	0.1	0.173016
24.740017	0.1	0.171149
24.741683	0.1	0.168723
24.743350	0.1	0.166716
24.745017	0.1	0.165887
24.746683	0.1	0.165962
24.748350	0.1	0.165803
24.750017	0.1	0.164285
24.751683	0.1	0.160960
24.753350	0.1	0.156388
24.755017	0.1	0.151945
24.756683	0.1	0.149282
24.758350	0.1	0.149477
24.760017	0.1	0.152197
24.761683	0.1	0.155871
24.763350	0.1	0.158809
24.765017	0.1	0.160011
24.766683	0.1	0.159368
24.768350	0.1	0.157263
24.770017	0.1	0.154064
24.771683	0.1	0.150339
24.773350	0.1	0.147028
24.775017	0.1	0.145058
24.776683	0.1	0.144816
24.778350	0.1	0.145840
24.780017	0.1	0.147098
24.781683	0.1	0.147629
24.783350	0.1	0.147093
24.785017	0.1	0.145952
24.786683	0.1	0.144774
24.788350	0.1	0.143796
24.790017	0.1	0.143358
24.791683	0.1	0.143680
24.793350	0.1	0.144253
24.795017	0.1	0.144187
24.796683	0.1	0.142823
24.798350	0.1	0.139973
24.800017	0.1	0.136569
24.801683	0.1	0.134595
24.803350	0.1	0.135154
24.805017	0.1	0.137012
24.806683	0.1	0.138013
24.808350	0.1	0.137272
24.810017	0.1	0.135554
24.811683	0.1	0.134283
24.813350	0.1	0.134599
24.815017	0.1	0.136574
24.816683	0.1	0.138693
24.818350	0.1	0.138786
24.820017	0.1	0.135945
24.821683	0.1	0.131382
24.823350	0.1	0.127712
24.825017	0.1	0.126916
24.826683	0.1	0.129016
24.828350	0.1	0.133128
24.830017	0.1	0.138618
24.831683	0.1	0.144760
24.833350	0.1	0.150250
24.835017	0.1	0.153673
24.836683	0.1	0.154241
24.838350	0.1	0.152029
24.840017	0.1	0.148001
24.841683	0.1	0.143773
24.843350	0.1	0.140471
24.845017	0.1	0.137850
24.846683	0.1	0.135051
24.848350	0.1	0.132113
24.850017	0.1	0.130218
24.851683	0.1	0.130562
24.853350	0.1	0.133323
24.855017	0.1	0.137649
24.856683	0.1	0.142152
24.858350	0.1	0.145165
24.860017	0.1	0.145286
24.861683	0.1	0.142497
24.863350	0.1	0.138534
24.865017	0.1	0.135596
24.866683	0.1	0.134874
24.868350	0.1	0.136239
24.870017	0.1	0.138772
24.871683	0.1	0.141221
24.873350	0.1	0.142278
24.875017	0.1	0.141463
24.876683	0.1	0.139815
24.878350	0.1	0.138995
24.880017	0.1	0.139838
24.881683	0.1	0.141915
24.883350	0.1	0.144183
24.885017	0.1	0.145538
24.886683	0.1	0.145221
24.888350	0.1	0.143279
24.890017	0.1	0.140648
24.891683	0.1	0.138530
24.893350	0.1	0.137696
24.895017	0.1	0.138478
24.896683	0.1	0.140900
24.898350	0.1	0.144397
24.900017	0.1	0.147987
24.901683	0.1	0.151051
24.903350	0.1	0.153505
24.905017	0.1	0.155084
24.906683	0.1	0.155410
24.908350	0.1	0.154814
24.910017	0.1	0.154027
24.911683	0.1	0.153077
24.913350	0.1	0.151680
24.915017	0.1	0.150301
24.916683	0.1	0.149864
24.918350	0.1	0.150567
24.920017	0.1	0.151577
24.921683	0.1	0.152052
24.923350	0.1	0.152206
24.925017	0.1	0.153002
24.926683	0.1	0.155005
24.928350	0.1	0.157985
24.930017	0.1	0.161221
24.931683	0.1	0.163917
24.933350	0.1	0.165370
24.935017	0.1	0.165114
24.936683	0.1	0.163484
24.938350	0.1	0.161608
24.940017	0.1	0.160369
24.941683	0.1	0.159862
24.943350	0.1	0.159713
24.945017	0.1	0.159317
24.946683	0.1	0.158073
24.948350	0.1	0.156192
24.950017	0.1	0.154730
24.951683	0.1	0.154390
24.953350	0.1	0.154744
24.955017	0.1	0.154730
24.956683	0.1	0.153701
24.958350	0.1	0.152159
24.960017	0.1	0.151303
24.961683	0.1	0.151955
24.963350	0.1	0.154139
24.965017	0.1	0.156998
24.966683	0.1	0.158916
24.968350	0.1	0.158553
24.970017	0.1	0.156322
24.971683	0.1	0.154008
24.973350	0.1	0.152863
24.975017	0.1	0.152742
24.976683	0.1	0.152998
24.978350	0.1	0.153324
24.980017	0.1	0.153463
24.981683	0.1	0.152839
24.983350	0.1	0.151074
24.985017	0.1	0.148150
24.986683	0.1	0.144145
24.988350	0.1	0.139596
24.990017	0.1	0.135563
24.991683	0.1	0.132932
24.993350	0.1	0.131875
24.995017	0.1	0.131708
24.996683	0.1	0.131424
24.998350	0.1	0.130455
25.000017	0.1	0.128737
25.001683	0.1	0.126548
25.003350	0.1	0.124332
25.005017	0.1	0.122511
25.006683	0.1	0.121617
25.008350	0.1	0.122292
25.010017	0.1	0.124737
25.011683	0.1	0.128169
25.013350	0.1	0.131177
25.015017	0.1	0.132630
25.016683	0.1	0.132155
25.018350	0.1	0.130106
25.020017	0.1	0.127438
25.021683	0.1	0.125216
25.023350	0.1	0.123968
25.025017	0.1	0.123852
25.026683	0.1	0.125011
25.028350	0.1	0.127251
25.030017	0.1	0.129919
25.031683	0.1	0.132504
25.033350	0.1	0.134762
25.035017	0.1	0.136211
25.036683	0.1	0.136150
25.038350	0.1	0.134278
25.040017	0.1	0.131088
25.041683	0.1	0.127661
25.043350	0.1	0.125077
25.045017	0.1	0.123843
25.046683	0.1	0.123726
25.048350	0.1	0.124034
25.050017	0.1	0.124271
25.051683	0.1	0.124332
25.053350	0.1	0.124080
25.055017	0.1	0.123070
25.056683	0.1	0.120951
25.058350	0.1	0.117971
25.060017	0.1	0.114981
25.061683	0.1	0.112914
25.063350	0.1	0.112215
25.065017	0.1	0.112457
25.066683	0.1	0.112676
25.068350	0.1	0.112075
25.070017	0.1	0.110250
25.071683	0.1	0.107288
25.073350	0.1	0.104080
25.075017	0.1	0.101971
25.076683	0.1	0.101635
25.078350	0.1	0.102744
25.080017	0.1	0.104508
25.081683	0.1	0.106324
25.083350	0.1	0.107912
25.085017	0.1	0.109193
25.086683	0.1	0.110120
25.088350	0.1	0.110837
25.090017	0.1	0.111628
25.091683	0.1	0.112392
25.093350	0.1	0.112751
25.095017	0.1	0.112634
25.096683	0.1	0.112345
25.098350	0.1	0.112406
25.100017	0.1	0.113002
25.101683	0.1	0.113631
25.103350	0.1	0.113728
25.105017	0.1	0.113356
25.106683	0.1	0.112867
25.108350	0.1	0.112378
25.110017	0.1	0.111754
25.111683	0.1	0.111056
25.113350	0.1	0.110636
25.115017	0.1	0.110837
25.116683	0.1	0.111675
25.118350	0.1	0.112629
25.120017	0.1	0.113044
25.121683	0.1	0.112965
25.123350	0.1	0.113030
25.125017	0.1	0.113505
25.126683	0.1	0.114129
25.128350	0.1	0.114837
25.130017	0.1	0.115838
25.131683	0.1	0.116914
25.133350	0.1	0.117216
25.135017	0.1	0.115926
25.136683	0.1	0.113063
25.138350	0.1	0.109449
25.140017	0.1	0.105929
25.141683	0.1	0.102953
25.143350	0.1	0.100783
25.145017	0.1	0.099731
25.146683	0.1	0.100266
25.148350	0.1	0.102799
25.150017	0.1	0.106916
25.151683	0.1	0.111344
25.153350	0.1	0.114948
25.155017	0.1	0.117300
25.156683	0.1	0.118162
25.158350	0.1	0.117323
25.160017	0.1	0.115330
25.161683	0.1	0.113444
25.163350	0.1	0.112685
25.165017	0.1	0.113370
25.166683	0.1	0.114990
25.168350	0.1	0.116271
25.170017	0.1	0.116141
25.171683	0.1	0.114474
25.173350	0.1	0.111801
25.175017	0.1	0.109137
25.176683	0.1	0.107591
25.178350	0.1	0.107549
25.180017	0.1	0.108657
25.181683	0.1	0.110473
25.183350	0.1	0.112681
25.185017	0.1	0.115130
25.186683	0.1	0.117533
25.188350	0.1	0.118818
25.190017	0.1	0.117733
25.191683	0.1	0.114413
25.193350	0.1	0.110464
25.195017	0.1	0.107498
25.196683	0.1	0.106241
25.198350	0.1	0.106734
25.200017	0.1	0.108522
25.201683	0.1	0.110595
25.203350	0.1	0.111586
25.205017	0.1	0.110450
25.206683	0.1	0.107172
25.208350	0.1	0.102734
25.210017	0.1	0.098511
25.211683	0.1	0.095903
25.213350	0.1	0.095912
25.215017	0.1	0.098604
25.216683	0.1	0.102869
25.218350	0.1	0.106753
25.220017	0.1	0.108527
25.221683	0.1	0.107833
25.223350	0.1	0.105794
25.225017	0.1	0.103968
25.226683	0.1	0.103251
25.228350	0.1	0.103577
25.230017	0.1	0.104569
25.231683	0.1	0.105994
25.233350	0.1	0.107605
25.235017	0.1	0.108979
25.236683	0.1	0.109775
25.238350	0.1	0.109915
25.240017	0.1	0.109272
25.241683	0.1	0.107507
25.243350	0.1	0.104406
25.245017	0.1	0.100401
25.246683	0.1	0.096625
25.248350	0.1	0.094087
25.250017	0.1	0.092913
25.251683	0.1	0.092862
25.253350	0.1	0.093686
25.255017	0.1	0.094716
25.256683	0.1	0.095391
25.258350	0.1	0.096248
25.260017	0.1	0.098269
25.261683	0.1	0.101300
25.263350	0.1	0.103931
25.265017	0.1	0.104732
25.266683	0.1	0.103246
25.268350	0.1	0.100494
25.270017	0.1	0.098338
25.271683	0.1	0.097873
25.273350	0.1	0.098436
25.275017	0.1	0.098390
25.276683	0.1	0.096755
25.278350	0.1	0.094245
25.280017	0.1	0.092345
25.281683	0.1	0.091726
25.283350	0.1	0.091963
25.285017	0.1	0.092112
25.286683	0.1	0.091433
25.288350	0.1	0.090227
25.290017	0.1	0.089551
25.291683	0.1	0.089975
25.293350	0.1	0.090981
25.295017	0.1	0.091260
25.296683	0.1	0.089980
25.298350	0.1	0.088066
25.300017	0.1	0.087363
25.301683	0.1	0.088341
25.303350	0.1	0.089770
25.305017	0.1	0.090478
25.306683	0.1	0.090613
25.308350	0.1	0.091032
25.310017	0.1	0.091977
25.311683	0.1	0.092932
25.313350	0.1	0.093528
25.315017	0.1	0.093542
25.316683	0.1	0.092410
25.318350	0.1	0.090217
25.320017	0.1	0.088485
25.321683	0.1	0.088681
25.323350	0.1	0.090580
25.325017	0.1	0.092695
25.326683	0.1	0.093761
25.328350	0.1	0.093831
25.330017	0.1	0.094096
25.331683	0.1	0.095344
25.333350	0.1	0.097137
25.335017	0.1	0.098897
25.336683	0.1	0.100522
25.338350	0.1	0.101966
25.340017	0.1	0.103069
25.341683	0.1	0.103526
25.343350	0.1	0.102911
25.345017	0.1	0.101128
25.346683	0.1	0.098567
25.348350	0.1	0.095796
25.350017	0.1	0.093612
25.351683	0.1	0.092853
25.353350	0.1	0.093719
25.355017	0.1	0.095596
25.356683	0.1	0.097570
25.358350	0.1	0.099060
25.360017	0.1	0.100038
25.361683	0.1	0.100858
25.363350	0.1	0.102045
25.365017	0.1	0.104047
25.366683	0.1	0.106888
25.368350	0.1	0.110082
25.370017	0.1	0.113156
25.371683	0.1	0.116108
25.373350	0.1	0.119107
25.375017	0.1	0.122120
25.376683	0.1	0.124737
25.378350	0.1	0.125933
25.380017	0.1	0.124481
25.381683	0.1	0.120052
25.383350	0.1	0.113789
25.385017	0.1	0.107731
25.386683	0.1	0.103870
25.388350	0.1	0.103200
25.390017	0.1	0.105039
25.391683	0.1	0.107363
25.393350	0.1	0.108159
25.395017	0.1	0.106627
25.396683	0.1	0.103181
25.398350	0.1	0.098906
25.400017	0.1	0.095288
25.401683	0.1	0.093966
25.403350	0.1	0.095936
25.405017	0.1	0.100783
25.406683	0.1	0.106958
25.408350	0.1	0.112667
25.410017	0.1	0.116439
25.411683	0.1	0.117570
25.413350	0.1	0.116793
25.415017	0.1	0.115684
25.416683	0.1	0.114953
25.418350	0.1	0.114203
25.420017	0.1	0.113258
25.421683	0.1	0.112541
25.423350	0.1	0.112406
25.425017	0.1	0.112755
25.426683	0.1	0.113398
25.428350	0.1	0.114115
25.430017	0.1	0.114664
25.431683	0.1	0.114860
25.433350	0.1	0.114562
25.435017	0.1	0.114059
25.436683	0.1	0.114129
25.438350	0.1	0.115274
25.440017	0.1	0.117337
25.441683	0.1	0.119540
25.443350	0.1	0.120830
25.445017	0.1	0.120718
25.446683	0.1	0.119465
25.448350	0.1	0.117458
25.450017	0.1	0.115219
25.451683	0.1	0.113817
25.453350	0.1	0.114376
25.455017	0.1	0.116895
25.456683	0.1	0.119978
25.458350	0.1	0.121961
25.460017	0.1	0.122427
25.461683	0.1	0.122604
25.463350	0.1	0.123968
25.465017	0.1	0.126567
25.466683	0.1	0.129212
25.468350	0.1	0.130949
25.470017	0.1	0.131489
25.471683	0.1	0.130683
25.473350	0.1	0.128383
25.475017	0.1	0.124983
25.476683	0.1	0.121659
25.478350	0.1	0.119745
25.480017	0.1	0.119866
25.481683	0.1	0.121593
25.483350	0.1	0.123749
25.485017	0.1	0.124974
25.486683	0.1	0.124453
25.488350	0.1	0.122539
25.490017	0.1	0.120616
25.491683	0.1	0.120080
25.493350	0.1	0.121216
25.495017	0.1	0.122627
25.496683	0.1	0.122227
25.498350	0.1	0.119125
25.500017	0.1	0.114152
25.501683	0.1	0.108914
25.503350	0.1	0.104858
25.505017	0.1	0.102888
25.506683	0.1	0.103153
25.508350	0.1	0.105100
25.510017	0.1	0.107768
25.511683	0.1	0.110031
25.513350	0.1	0.110958
25.515017	0.1	0.110315
25.516683	0.1	0.108765
25.518350	0.1	0.107372
25.520017	0.1	0.106776
25.521683	0.1	0.106930
25.523350	0.1	0.107465
25.525017	0.1	0.108154
25.526683	0.1	0.108946
25.528350	0.1	0.109575
25.530017	0.1	0.109812
25.531683	0.1	0.109929
25.533350	0.1	0.110297
25.535017	0.1	0.111084
25.536683	0.1	0.112434
25.538350	0.1	0.114059
25.540017	0.1	0.115037
25.541683	0.1	0.114655
25.543350	0.1	0.113174
25.545017	0.1	0.111773
25.546683	0.1	0.111735
25.548350	0.1	0.113253
25.550017	0.1	0.115102
25.551683	0.1	0.116010
25.553350	0.1	0.115968
25.555017	0.1	0.115531
25.556683	0.1	0.115000
25.558350	0.1	0.114664
25.560017	0.1	0.114744
25.561683	0.1	0.115032
25.563350	0.1	0.115102
25.565017	0.1	0.114837
25.566683	0.1	0.114632
25.568350	0.1	0.114855
25.570017	0.1	0.115577
25.571683	0.1	0.116704
25.573350	0.1	0.117696
25.575017	0.1	0.117752
25.576683	0.1	0.116751
25.578350	0.1	0.115340
25.580017	0.1	0.114148
25.581683	0.1	0.113314
25.583350	0.1	0.112648
25.585017	0.1	0.112043
25.586683	0.1	0.111796
25.588350	0.1	0.112643
25.590017	0.1	0.115172
25.591683	0.1	0.118925
25.593350	0.1	0.122539
25.595017	0.1	0.125091
25.596683	0.1	0.126692
25.598350	0.1	0.127563
25.600017	0.1	0.127461
25.601683	0.1	0.126283
25.603350	0.1	0.124532
25.605017	0.1	0.122716
25.606683	0.1	0.120807
25.608350	0.1	0.118660
25.610017	0.1	0.116564
25.611683	0.1	0.115121
25.613350	0.1	0.114855
25.615017	0.1	0.115954
25.616683	0.1	0.118292
25.618350	0.1	0.121291
25.620017	0.1	0.123866
25.621683	0.1	0.125058
25.623350	0.1	0.124495
25.625017	0.1	0.122082
25.626683	0.1	0.118325
25.628350	0.1	0.114692
25.630017	0.1	0.112527
25.631683	0.1	0.111689
25.633350	0.1	0.111153
25.635017	0.1	0.110473
25.636683	0.1	0.109943
25.638350	0.1	0.109877
25.640017	0.1	0.110413
25.641683	0.1	0.111228
25.643350	0.1	0.111265
25.645017	0.1	0.109645
25.646683	0.1	0.107004
25.648350	0.1	0.105044
25.650017	0.1	0.104858
25.651683	0.1	0.106366
25.653350	0.1	0.108820
25.655017	0.1	0.111288
25.656683	0.1	0.113039
25.658350	0.1	0.113985
25.660017	0.1	0.114404
25.661683	0.1	0.114273
25.663350	0.1	0.113444
25.665017	0.1	0.112019
25.666683	0.1	0.110087
25.668350	0.1	0.107782
25.670017	0.1	0.105668
25.671683	0.1	0.104769
25.673350	0.1	0.105724
25.675017	0.1	0.107856
25.676683	0.1	0.109826
25.678350	0.1	0.110962
25.680017	0.1	0.111433
25.681683	0.1	0.111912
25.683350	0.1	0.112904
25.685017	0.1	0.113784
25.686683	0.1	0.113379
25.688350	0.1	0.111321
25.690017	0.1	0.108047
25.691683	0.1	0.104257
25.693350	0.1	0.100750
25.695017	0.1	0.098064
25.696683	0.1	0.095954
25.698350	0.1	0.093537
25.700017	0.1	0.090427
25.701683	0.1	0.087502
25.703350	0.1	0.085901
25.705017	0.1	0.085584
25.706683	0.1	0.085533
25.708350	0.1	0.084764
25.710017	0.1	0.082818
25.711683	0.1	0.079921
25.713350	0.1	0.076876
25.715017	0.1	0.074566
25.716683	0.1	0.073505
25.718350	0.1	0.073751
25.720017	0.1	0.075153
25.721683	0.1	0.077365
25.723350	0.1	0.079828
25.725017	0.1	0.081649
25.726683	0.1	0.081947
25.728350	0.1	0.080760
25.730017	0.1	0.079004
25.731683	0.1	0.077463
25.733350	0.1	0.076247
25.735017	0.1	0.074916
25.736683	0.1	0.073076
25.738350	0.1	0.070897
25.740017	0.1	0.068806
25.741683	0.1	0.067437
25.743350	0.1	0.067772
25.745017	0.1	0.070096
25.746683	0.1	0.073011
25.748350	0.1	0.074650
25.750017	0.1	0.074445
25.751683	0.1	0.073118
25.753350	0.1	0.071493
25.755017	0.1	0.069644
25.756683	0.1	0.067051
25.758350	0.1	0.063623
25.760017	0.1	0.060326
25.761683	0.1	0.058389
25.763350	0.1	0.057975
25.765017	0.1	0.058454
25.766683	0.1	0.059665
25.768350	0.1	0.061947
25.770017	0.1	0.064834
25.771683	0.1	0.066687
25.773350	0.1	0.066194
25.775017	0.1	0.063642
25.776683	0.1	0.060401
25.778350	0.1	0.057709
25.780017	0.1	0.056247
25.781683	0.1	0.055977
25.783350	0.1	0.056108
25.785017	0.1	0.055861
25.786683	0.1	0.055144
25.788350	0.1	0.053989
25.790017	0.1	0.052024
25.791683	0.1	0.049034
25.793350	0.1	0.045751
25.795017	0.1	0.043558
25.796683	0.1	0.043209
25.798350	0.1	0.044378
25.800017	0.1	0.046557
25.801683	0.1	0.049546
25.803350	0.1	0.053099
25.805017	0.1	0.056545
25.806683	0.1	0.059027
25.808350	0.1	0.060135
25.810017	0.1	0.060163
25.811683	0.1	0.059684
25.813350	0.1	0.059148
25.815017	0.1	0.058813
25.816683	0.1	0.058995
25.818350	0.1	0.060289
25.820017	0.1	0.062832
25.821683	0.1	0.065644
25.823350	0.1	0.067102
25.825017	0.1	0.065970
25.826683	0.1	0.062282
25.828350	0.1	0.057444
25.830017	0.1	0.052992
25.831683	0.1	0.049309
25.833350	0.1	0.045858
25.835017	0.1	0.042431
25.836683	0.1	0.039604
25.838350	0.1	0.037854
25.840017	0.1	0.036964
25.841683	0.1	0.036652
25.843350	0.1	0.036992
25.845017	0.1	0.038045
25.846683	0.1	0.039553
25.848350	0.1	0.041071
25.850017	0.1	0.042273
25.851683	0.1	0.042985
25.853350	0.1	0.042962
25.855017	0.1	0.042277
25.856683	0.1	0.041984
25.858350	0.1	0.043507
25.860017	0.1	0.047167
25.861683	0.1	0.051646
25.863350	0.1	0.054864
25.865017	0.1	0.055404
25.866683	0.1	0.053504
25.868350	0.1	0.050701
25.870017	0.1	0.048480
25.871683	0.1	0.047404
25.873350	0.1	0.047171
25.875017	0.1	0.047418
25.876683	0.1	0.048131
25.878350	0.1	0.049151
25.880017	0.1	0.050175
25.881683	0.1	0.051130
25.883350	0.1	0.051837
25.885017	0.1	0.051893
25.886683	0.1	0.051050
25.888350	0.1	0.049360
25.890017	0.1	0.047139
25.891683	0.1	0.045085
25.893350	0.1	0.044140
25.895017	0.1	0.044787
25.896683	0.1	0.046561
25.898350	0.1	0.048648
25.900017	0.1	0.050692
25.901683	0.1	0.052727
25.903350	0.1	0.054562
25.905017	0.1	0.055693
25.906683	0.1	0.055572
25.908350	0.1	0.053956
25.910017	0.1	0.051670
25.911683	0.1	0.050655
25.913350	0.1	0.052457
25.915017	0.1	0.056522
25.916683	0.1	0.060289
25.918350	0.1	0.061365
25.920017	0.1	0.059553
25.921683	0.1	0.056382
25.923350	0.1	0.053067
25.925017	0.1	0.050017
25.926683	0.1	0.047577
25.928350	0.1	0.045705
25.930017	0.1	0.043693
25.931683	0.1	0.041383
25.933350	0.1	0.039907
25.935017	0.1	0.040475
25.936683	0.1	0.042752
25.938350	0.1	0.045383
25.940017	0.1	0.047884
25.941683	0.1	0.050464
25.943350	0.1	0.052722
25.945017	0.1	0.053747
25.946683	0.1	0.053197
25.948350	0.1	0.051400
25.950017	0.1	0.048880
25.951683	0.1	0.046096
25.953350	0.1	0.043325
25.955017	0.1	0.040908
25.956683	0.1	0.039507
25.958350	0.1	0.039549
25.960017	0.1	0.040503
25.961683	0.1	0.041123
25.963350	0.1	0.040689
25.965017	0.1	0.039712
25.966683	0.1	0.039204
25.968350	0.1	0.039730
25.970017	0.1	0.041155
25.971683	0.1	0.043209
25.973350	0.1	0.045840
25.975017	0.1	0.048475
25.976683	0.1	0.050017
25.978350	0.1	0.050105
25.980017	0.1	0.049490
25.981683	0.1	0.048750
25.983350	0.1	0.047390
25.985017	0.1	0.044964
25.986683	0.1	0.042077
25.988350	0.1	0.039348
25.990017	0.1	0.036587
25.991683	0.1	0.033462
25.993350	0.1	0.030142
25.995017	0.1	0.027507
25.996683	0.1	0.026557
25.998350	0.1	0.027171
26.000017	0.1	0.028326
26.001683	0.1	0.029416
26.003350	0.1	0.030375
26.005017	0.1	0.031204
26.006683	0.1	0.032149
26.008350	0.1	0.033570
26.010017	0.1	0.035400
26.011683	0.1	0.037099
26.013350	0.1	0.038194
26.015017	0.1	0.038659
26.016683	0.1	0.038478
26.018350	0.1	0.037588
26.020017	0.1	0.036266
26.021683	0.1	0.034920
26.023350	0.1	0.033686
26.025017	0.1	0.032443
26.026683	0.1	0.031139
26.028350	0.1	0.029816
26.030017	0.1	0.028540
26.031683	0.1	0.027558
26.033350	0.1	0.027125
26.035017	0.1	0.027199
26.036683	0.1	0.027670
26.038350	0.1	0.028331
26.040017	0.1	0.028647
26.041683	0.1	0.028340
26.043350	0.1	0.027618
26.045017	0.1	0.026589
26.046683	0.1	0.025160
26.048350	0.1	0.023558
26.050017	0.1	0.022189
26.051683	0.1	0.021281
26.053350	0.1	0.020918
26.055017	0.1	0.021290
26.056683	0.1	0.022356
26.058350	0.1	0.023558
26.060017	0.1	0.024242
26.061683	0.1	0.024321
26.063350	0.1	0.024284
26.065017	0.1	0.024610
26.066683	0.1	0.025518
26.068350	0.1	0.026929
26.070017	0.1	0.028578
26.071683	0.1	0.030342
26.073350	0.1	0.032024
26.075017	0.1	0.033020
26.076683	0.1	0.032778
26.078350	0.1	0.031311
26.080017	0.1	0.028913
26.081683	0.1	0.025998
26.083350	0.1	0.023609
26.085017	0.1	0.023060
26.086683	0.1	0.024540
26.088350	0.1	0.026757
26.090017	0.1	0.028280
26.091683	0.1	0.028666
26.093350	0.1	0.028131
26.095017	0.1	0.027148
26.096683	0.1	0.026412
26.098350	0.1	0.026450
26.100017	0.1	0.027092
26.101683	0.1	0.027772
26.103350	0.1	0.028098
26.105017	0.1	0.027781
26.106683	0.1	0.026254
26.108350	0.1	0.022911
26.110017	0.1	0.018277
26.111683	0.1	0.014328
26.113350	0.1	0.013225
26.115017	0.1	0.015576
26.116683	0.1	0.019856
26.118350	0.1	0.023432
26.120017	0.1	0.024480
26.121683	0.1	0.022920
26.123350	0.1	0.020158
26.125017	0.1	0.018124
26.126683	0.1	0.018072
26.128350	0.1	0.019851
26.130017	0.1	0.022193
26.131683	0.1	0.023595
26.133350	0.1	0.023246
26.135017	0.1	0.021649
26.136683	0.1	0.019958
26.138350	0.1	0.018929
26.140017	0.1	0.018911
26.141683	0.1	0.020135
26.143350	0.1	0.022450
26.145017	0.1	0.024922
26.146683	0.1	0.026291
26.148350	0.1	0.026212
26.150017	0.1	0.025481
26.151683	0.1	0.024689
26.153350	0.1	0.023423
26.155017	0.1	0.021257
26.156683	0.1	0.018850
26.158350	0.1	0.017299
26.160017	0.1	0.016978
26.161683	0.1	0.017770
26.163350	0.1	0.019716
26.165017	0.1	0.022706
26.166683	0.1	0.026198
26.168350	0.1	0.029476
26.170017	0.1	0.031902
26.171683	0.1	0.032815
26.173350	0.1	0.031642
26.175017	0.1	0.028466
26.176683	0.1	0.024373
26.178350	0.1	0.020913
26.180017	0.1	0.019195
26.181683	0.1	0.019558
26.183350	0.1	0.021742
26.185017	0.1	0.024843
26.186683	0.1	0.027609
26.188350	0.1	0.029285
26.190017	0.1	0.030007
26.191683	0.1	0.030333
26.193350	0.1	0.030603
26.195017	0.1	0.030533
26.196683	0.1	0.029448
26.198350	0.1	0.027241
26.200017	0.1	0.024899
26.201683	0.1	0.023693
26.203350	0.1	0.024210
26.205017	0.1	0.026049
26.206683	0.1	0.027996
26.208350	0.1	0.028629
26.210017	0.1	0.027474
26.211683	0.1	0.025309
26.213350	0.1	0.023092
26.215017	0.1	0.021090
26.216683	0.1	0.019213
26.218350	0.1	0.017462
26.220017	0.1	0.015809
26.221683	0.1	0.014161
26.223350	0.1	0.012717
26.225017	0.1	0.011995
26.226683	0.1	0.012154
26.228350	0.1	0.012675
26.230017	0.1	0.012740
26.231683	0.1	0.011884
26.233350	0.1	0.010440
26.235017	0.1	0.009118
26.236683	0.1	0.008219
26.238350	0.1	0.007809
26.240017	0.1	0.008144
26.241683	0.1	0.009248
26.243350	0.1	0.010333
26.245017	0.1	0.010589
26.246683	0.1	0.010128
26.248350	0.1	0.009686
26.250017	0.1	0.009704
26.251683	0.1	0.010049
26.253350	0.1	0.010496
26.255017	0.1	0.011041
26.256683	0.1	0.011767
26.258350	0.1	0.012647
26.260017	0.1	0.013085
26.261683	0.1	0.012047
26.263350	0.1	0.009267
26.265017	0.1	0.005863
26.266683	0.1	0.003222
26.268350	0.1	0.001965
26.270017	0.1	0.001951
26.271683	0.1	0.002566
26.273350	0.1	0.003101
26.275017	0.1	0.003376
26.276683	0.1	0.003781
26.278350	0.1	0.004489
26.280017	0.1	0.005034
26.281683	0.1	0.005118
26.283350	0.1	0.005201
26.285017	0.1	0.005928
26.286683	0.1	0.007218
26.288350	0.1	0.008061
26.290017	0.1	0.007455
26.291683	0.1	0.005304
26.293350	0.1	0.002114
26.295017	0.1	-0.001406
26.296683	0.1	-0.004270
26.298350	0.1	-0.005695
26.300017	0.1	-0.005858
26.301683	0.1	-0.005313
26.303350	0.1	-0.004377
26.305017	0.1	-0.003316
26.306683	0.1	-0.002314
26.308350	0.1	-0.001118
26.310017	0.1	0.000685
26.311683	0.1	0.002915
26.313350	0.1	0.004931
26.315017	0.1	0.006151
26.316683	0.1	0.005942
26.318350	0.1	0.003777
26.320017	0.1	0.000149
26.321683	0.1	-0.003478
26.323350	0.1	-0.005751
26.325017	0.1	-0.006361
26.326683	0.1	-0.005984
26.328350	0.1	-0.005332
26.330017	0.1	-0.004605
26.331683	0.1	-0.003707
26.333350	0.1	-0.002701
26.335017	0.1	-0.001937
26.336683	0.1	-0.001681
26.338350	0.1	-0.001900
26.340017	0.1	-0.002552
26.341683	0.1	-0.003879
26.343350	0.1	-0.006068
26.345017	0.1	-0.008806
26.346683	0.1	-0.011544
26.348350	0.1	-0.013742
26.350017	0.1	-0.014980
26.351683	0.1	-0.015353
26.353350	0.1	-0.015474
26.355017	0.1	-0.016000
26.356683	0.1	-0.017039
26.358350	0.1	-0.017798
26.360017	0.1	-0.017257
26.361683	0.1	-0.014980
26.363350	0.1	-0.011330
26.365017	0.1	-0.007180
26.366683	0.1	-0.003302
26.368350	0.1	0.000102
26.370017	0.1	0.003027
26.371683	0.1	0.005243
26.373350	0.1	0.006352
26.375017	0.1	0.006240
26.376683	0.1	0.005281
26.378350	0.1	0.003558
26.380017	0.1	0.000517
26.381683	0.1	-0.004107
26.383350	0.1	-0.009537
26.385017	0.1	-0.014342
26.386683	0.1	-0.017365
26.388350	0.1	-0.018198
26.390017	0.1	-0.017006
26.391683	0.1	-0.014366
26.393350	0.1	-0.011334
26.395017	0.1	-0.009076
26.396683	0.1	-0.007870
26.398350	0.1	-0.006915
26.400017	0.1	-0.005732
26.401683	0.1	-0.004997
26.403350	0.1	-0.005453
26.405017	0.1	-0.006822
26.406683	0.1	-0.008200
26.408350	0.1	-0.008894
26.410017	0.1	-0.008615
26.411683	0.1	-0.007492
26.413350	0.1	-0.006142
26.415017	0.1	-0.005085
26.416683	0.1	-0.004298
26.418350	0.1	-0.003790
26.420017	0.1	-0.003823
26.421683	0.1	-0.004400
26.423350	0.1	-0.005146
26.425017	0.1	-0.005742
26.426683	0.1	-0.005970
26.428350	0.1	-0.005625
26.430017	0.1	-0.004964
26.431683	0.1	-0.004875
26.433350	0.1	-0.005965
26.435017	0.1	-0.007753
26.436683	0.1	-0.009388
26.438350	0.1	-0.010650
26.440017	0.1	-0.011795
26.441683	0.1	-0.013052
26.443350	0.1	-0.014473
26.445017	0.1	-0.015898
26.446683	0.1	-0.016904
26.448350	0.1	-0.017001
26.450017	0.1	-0.016117
26.451683	0.1	-0.014771
26.453350	0.1	-0.013332
26.455017	0.1	-0.011362
26.456683	0.1	-0.008475
26.458350	0.1	-0.005299
26.460017	0.1	-0.002859
26.461683	0.1	-0.001718
26.463350	0.1	-0.001858
26.465017	0.1	-0.002841
26.466683	0.1	-0.004373
26.468350	0.1	-0.006449
26.470017	0.1	-0.009025
26.471683	0.1	-0.012130
26.473350	0.1	-0.016042
26.475017	0.1	-0.020722
26.476683	0.1	-0.025337
26.478350	0.1	-0.028578
26.480017	0.1	-0.029602
26.481683	0.1	-0.028485
26.483350	0.1	-0.025979
26.485017	0.1	-0.023120
26.486683	0.1	-0.020661
26.488350	0.1	-0.018883
26.490017	0.1	-0.018002
26.491683	0.1	-0.018128
26.493350	0.1	-0.018924
26.495017	0.1	-0.019521
26.496683	0.1	-0.018808
26.498350	0.1	-0.016522
26.500017	0.1	-0.014128
26.501683	0.1	-0.013919
26.503350	0.1	-0.016801
26.505017	0.1	-0.021644
26.506683	0.1	-0.026668
26.508350	0.1	-0.030515
26.510017	0.1	-0.032685
26.511683	0.1	-0.033616
26.513350	0.1	-0.034012
26.515017	0.1	-0.034389
26.516683	0.1	-0.035088
26.518350	0.1	-0.035968
26.520017	0.1	-0.036475
26.521683	0.1	-0.036401
26.523350	0.1	-0.035982
26.525017	0.1	-0.035479
26.526683	0.1	-0.035088
26.528350	0.1	-0.035097
26.530017	0.1	-0.035530
26.531683	0.1	-0.035847
26.533350	0.1	-0.035311
26.535017	0.1	-0.033528
26.536683	0.1	-0.030962
26.538350	0.1	-0.028796
26.540017	0.1	-0.027935
26.541683	0.1	-0.028191
26.543350	0.1	-0.028429
26.545017	0.1	-0.027833
26.546683	0.1	-0.026617
26.548350	0.1	-0.025504
26.550017	0.1	-0.025230
26.551683	0.1	-0.026138
26.553350	0.1	-0.027763
26.555017	0.1	-0.029122
26.556683	0.1	-0.029444
26.558350	0.1	-0.028638
26.560017	0.1	-0.027209
26.561683	0.1	-0.025667
26.563350	0.1	-0.024266
26.565017	0.1	-0.023292
26.566683	0.1	-0.023236
26.568350	0.1	-0.024131
26.570017	0.1	-0.025174
26.571683	0.1	-0.025807
26.573350	0.1	-0.026538
26.575017	0.1	-0.028131
26.576683	0.1	-0.030370
26.578350	0.1	-0.032126
26.580017	0.1	-0.032410
26.581683	0.1	-0.030999
26.583350	0.1	-0.028657
26.585017	0.1	-0.027088
26.586683	0.1	-0.027940
26.588350	0.1	-0.031195
26.590017	0.1	-0.035013
26.591683	0.1	-0.037597
26.593350	0.1	-0.038282
26.595017	0.1	-0.036969
26.596683	0.1	-0.033975
26.598350	0.1	-0.030440
26.600017	0.1	-0.028079
26.601683	0.1	-0.028340
26.603350	0.1	-0.031460
26.605017	0.1	-0.035726
26.606683	0.1	-0.038627
26.608350	0.1	-0.039367
26.610017	0.1	-0.039316
26.611683	0.1	-0.039972
26.613350	0.1	-0.041453
26.615017	0.1	-0.042915
26.616683	0.1	-0.043516
26.618350	0.1	-0.042510
26.620017	0.1	-0.039260
26.621683	0.1	-0.034361
26.623350	0.1	-0.030040
26.625017	0.1	-0.028140
26.626683	0.1	-0.028466
26.628350	0.1	-0.029397
26.630017	0.1	-0.029355
26.631683	0.1	-0.027758
26.633350	0.1	-0.025174
26.635017	0.1	-0.022561
26.636683	0.1	-0.020750
26.638350	0.1	-0.020443
26.640017	0.1	-0.021723
26.641683	0.1	-0.023711
26.643350	0.1	-0.025416
26.645017	0.1	-0.026720
26.646683	0.1	-0.027968
26.648350	0.1	-0.029332
26.650017	0.1	-0.030748
26.651683	0.1	-0.032098
26.653350	0.1	-0.033025
26.655017	0.1	-0.032834
26.656683	0.1	-0.031232
26.658350	0.1	-0.029211
26.660017	0.1	-0.028359
26.661683	0.1	-0.029155
26.663350	0.1	-0.030543
26.665017	0.1	-0.031199
26.666683	0.1	-0.030845
26.668350	0.1	-0.030077
26.670017	0.1	-0.029085
26.671683	0.1	-0.027278
26.673350	0.1	-0.024256
26.675017	0.1	-0.020615
26.676683	0.1	-0.017555
26.678350	0.1	-0.015809
26.680017	0.1	-0.015111
26.681683	0.1	-0.014864
26.683350	0.1	-0.014747
26.685017	0.1	-0.014552
26.686683	0.1	-0.014207
26.688350	0.1	-0.014207
26.690017	0.1	-0.015385
26.691683	0.1	-0.018151
26.693350	0.1	-0.022226
26.695017	0.1	-0.026734
26.696683	0.1	-0.030464
26.698350	0.1	-0.032829
26.700017	0.1	-0.034580
26.701683	0.1	-0.036773
26.703350	0.1	-0.039213
26.705017	0.1	-0.040620
26.706683	0.1	-0.040089
26.708350	0.1	-0.037788
26.710017	0.1	-0.034543
26.711683	0.1	-0.031227
26.713350	0.1	-0.028433
26.715017	0.1	-0.026608
26.716683	0.1	-0.026142
26.718350	0.1	-0.027106
26.720017	0.1	-0.029053
26.721683	0.1	-0.031185
26.723350	0.1	-0.032820
26.725017	0.1	-0.033900
26.726683	0.1	-0.034799
26.728350	0.1	-0.035632
26.730017	0.1	-0.036261
26.731683	0.1	-0.036755
26.733350	0.1	-0.037402
26.735017	0.1	-0.038324
26.736683	0.1	-0.039199
26.738350	0.1	-0.039646
26.740017	0.1	-0.040024
26.741683	0.1	-0.041290
26.743350	0.1	-0.043958
26.745017	0.1	-0.047558
26.746683	0.1	-0.050850
26.748350	0.1	-0.052340
26.750017	0.1	-0.051237
26.751683	0.1	-0.048168
26.753350	0.1	-0.044443
26.755017	0.1	-0.041043
26.756683	0.1	-0.038655
26.758350	0.1	-0.037928
26.760017	0.1	-0.038892
26.761683	0.1	-0.040568
26.763350	0.1	-0.041784
26.765017	0.1	-0.042524
26.766683	0.1	-0.043809
26.768350	0.1	-0.046082
26.770017	0.1	-0.048256
26.771683	0.1	-0.048876
26.773350	0.1	-0.047833
26.775017	0.1	-0.046366
26.776683	0.1	-0.045411
26.778350	0.1	-0.044908
26.780017	0.1	-0.044522
26.781683	0.1	-0.044121
26.783350	0.1	-0.043595
26.785017	0.1	-0.042692
26.786683	0.1	-0.041239
26.788350	0.1	-0.039763
26.790017	0.1	-0.039092
26.791683	0.1	-0.039358
26.793350	0.1	-0.039851
26.795017	0.1	-0.039879
26.796683	0.1	-0.039381
26.798350	0.1	-0.038715
26.800017	0.1	-0.038189
26.801683	0.1	-0.037826
26.803350	0.1	-0.037812
26.805017	0.1	-0.038845
26.806683	0.1	-0.041467
26.808350	0.1	-0.045416
26.810017	0.1	-0.050068
26.811683	0.1	-0.054529
26.813350	0.1	-0.057509
26.815017	0.1	-0.058217
26.816683	0.1	-0.057011
26.818350	0.1	-0.054645
26.820017	0.1	-0.051549
26.821683	0.1	-0.048014
26.823350	0.1	-0.045011
26.825017	0.1	-0.043935
26.826683	0.1	-0.044997
26.828350	0.1	-0.046678
26.830017	0.1	-0.047432
26.831683	0.1	-0.047274
26.833350	0.1	-0.047293
26.835017	0.1	-0.048219
26.836683	0.1	-0.049835
26.838350	0.1	-0.051479
26.840017	0.1	-0.052648
26.841683	0.1	-0.053123
26.843350	0.1	-0.052969
26.845017	0.1	-0.052750
26.846683	0.1	-0.053043
26.848350	0.1	-0.053518
26.850017	0.1	-0.053067
26.851683	0.1	-0.051009
26.853350	0.1	-0.048047
26.855017	0.1	-0.045770
26.856683	0.1	-0.045067
26.858350	0.1	-0.045258
26.860017	0.1	-0.044960
26.861683	0.1	-0.043595
26.863350	0.1	-0.041812
26.865017	0.1	-0.040871
26.866683	0.1	-0.041835
26.868350	0.1	-0.044722
26.870017	0.1	-0.048126
26.871683	0.1	-0.050054
26.873350	0.1	-0.049439
26.875017	0.1	-0.046613
26.876683	0.1	-0.042585
26.878350	0.1	-0.038561
26.880017	0.1	-0.035758
26.881683	0.1	-0.034799
26.883350	0.1	-0.035479
26.885017	0.1	-0.037295
26.886683	0.1	-0.039814
26.888350	0.1	-0.042478
26.890017	0.1	-0.044638
26.891683	0.1	-0.045984
26.893350	0.1	-0.046520
26.895017	0.1	-0.046468
26.896683	0.1	-0.046431
26.898350	0.1	-0.047139
26.900017	0.1	-0.048657
26.901683	0.1	-0.050091
26.903350	0.1	-0.050380
26.905017	0.1	-0.049560
26.906683	0.1	-0.048871
26.908350	0.1	-0.049490
26.910017	0.1	-0.051619
26.911683	0.1	-0.054701
26.913350	0.1	-0.057518
26.915017	0.1	-0.058506
26.916683	0.1	-0.057025
26.918350	0.1	-0.054222
26.920017	0.1	-0.052210
26.921683	0.1	-0.052378
26.923350	0.1	-0.054315
26.925017	0.1	-0.056415
26.926683	0.1	-0.057495
26.928350	0.1	-0.057737
26.930017	0.1	-0.057714
26.931683	0.1	-0.057169
26.933350	0.1	-0.055456
26.935017	0.1	-0.052657
26.936683	0.1	-0.049784
26.938350	0.1	-0.048061
26.940017	0.1	-0.047693
26.941683	0.1	-0.047646
26.943350	0.1	-0.047078
26.945017	0.1	-0.046156
26.946683	0.1	-0.045709
26.948350	0.1	-0.046543
26.950017	0.1	-0.048717
26.951683	0.1	-0.051437
26.953350	0.1	-0.053816
26.955017	0.1	-0.055251
26.956683	0.1	-0.055381
26.958350	0.1	-0.054706
26.960017	0.1	-0.054585
26.961683	0.1	-0.055851
26.963350	0.1	-0.057933
26.965017	0.1	-0.059479
26.966683	0.1	-0.059395
26.968350	0.1	-0.057472
26.970017	0.1	-0.054450
26.971683	0.1	-0.051325
26.973350	0.1	-0.048866
26.975017	0.1	-0.047912
26.976683	0.1	-0.049081
26.978350	0.1	-0.052233
26.980017	0.1	-0.056680
26.981683	0.1	-0.061234
26.983350	0.1	-0.064266
26.985017	0.1	-0.064848
26.986683	0.1	-0.063712
26.988350	0.1	-0.062403
26.990017	0.1	-0.061886
26.991683	0.1	-0.062450
26.993350	0.1	-0.064233
26.995017	0.1	-0.067069
26.996683	0.1	-0.070031
26.998350	0.1	-0.071861
27.000017	0.1	-0.072285
27.001683	0.1	-0.072271
27.003350	0.1	-0.073090
27.005017	0.1	-0.075419
27.006683	0.1	-0.078916
27.008350	0.1	-0.082492
27.010017	0.1	-0.085132
27.011683	0.1	-0.086506
27.013350	0.1	-0.086743
27.015017	0.1	-0.085961
27.016683	0.1	-0.084359
27.018350	0.1	-0.082394
27.020017	0.1	-0.080490
27.021683	0.1	-0.078892
27.023350	0.1	-0.077761
27.025017	0.1	-0.077169
27.026683	0.1	-0.076983
27.028350	0.1	-0.076881
27.030017	0.1	-0.076387
27.031683	0.1	-0.075032
27.033350	0.1	-0.073006
27.035017	0.1	-0.071116
27.036683	0.1	-0.069835
27.038350	0.1	-0.069127
27.040017	0.1	-0.068992
27.041683	0.1	-0.069607
27.043350	0.1	-0.071302
27.045017	0.1	-0.074035
27.046683	0.1	-0.076690
27.048350	0.1	-0.077784
27.050017	0.1	-0.077016
27.051683	0.1	-0.075581
27.053350	0.1	-0.074920
27.055017	0.1	-0.075540
27.056683	0.1	-0.077281
27.058350	0.1	-0.079856
27.060017	0.1	-0.082590
27.061683	0.1	-0.084662
27.063350	0.1	-0.085668
27.065017	0.1	-0.085207
27.066683	0.1	-0.083181
27.068350	0.1	-0.080792
27.070017	0.1	-0.079698
27.071683	0.1	-0.080471
27.073350	0.1	-0.082427
27.075017	0.1	-0.084215
27.076683	0.1	-0.084690
27.078350	0.1	-0.083568
27.080017	0.1	-0.081342
27.081683	0.1	-0.078995
27.083350	0.1	-0.077495
27.085017	0.1	-0.077104
27.086683	0.1	-0.077542
27.088350	0.1	-0.078497
27.090017	0.1	-0.079651
27.091683	0.1	-0.080541
27.093350	0.1	-0.080653
27.095017	0.1	-0.079786
27.096683	0.1	-0.078222
27.098350	0.1	-0.076415
27.100017	0.1	-0.074962
27.101683	0.1	-0.074357
27.103350	0.1	-0.074417
27.105017	0.1	-0.074240
27.106683	0.1	-0.073104
27.108350	0.1	-0.071363
27.110017	0.1	-0.070455
27.111683	0.1	-0.071726
27.113350	0.1	-0.075269
27.115017	0.1	-0.079800
27.116683	0.1	-0.083395
27.118350	0.1	-0.085090
27.120017	0.1	-0.085961
27.121683	0.1	-0.087693
27.123350	0.1	-0.090632
27.125017	0.1	-0.093910
27.126683	0.1	-0.096317
27.128350	0.1	-0.096909
27.130017	0.1	-0.095535
27.131683	0.1	-0.092681
27.133350	0.1	-0.088788
27.135017	0.1	-0.084261
27.136683	0.1	-0.079717
27.138350	0.1	-0.076103
27.140017	0.1	-0.074445
27.141683	0.1	-0.074930
27.143350	0.1	-0.076550
27.145017	0.1	-0.078129
27.146683	0.1	-0.079074
27.148350	0.1	-0.079344
27.150017	0.1	-0.079419
27.151683	0.1	-0.080150
27.153350	0.1	-0.082133
27.155017	0.1	-0.085314
27.156683	0.1	-0.088909
27.158350	0.1	-0.091488
27.160017	0.1	-0.091791
27.161683	0.1	-0.089519
27.163350	0.1	-0.085719
27.165017	0.1	-0.082538
27.166683	0.1	-0.081672
27.168350	0.1	-0.083074
27.170017	0.1	-0.085579
27.171683	0.1	-0.087996
27.173350	0.1	-0.089365
27.175017	0.1	-0.089072
27.176683	0.1	-0.087265
27.178350	0.1	-0.085053
27.180017	0.1	-0.083800
27.181683	0.1	-0.084043
27.183350	0.1	-0.084997
27.185017	0.1	-0.085603
27.186683	0.1	-0.085873
27.188350	0.1	-0.086632
27.190017	0.1	-0.087996
27.191683	0.1	-0.089076
27.193350	0.1	-0.089239
27.195017	0.1	-0.088727
27.196683	0.1	-0.087796
27.198350	0.1	-0.086250
27.200017	0.1	-0.084247
27.201683	0.1	-0.082874
27.203350	0.1	-0.083442
27.205017	0.1	-0.086171
27.206683	0.1	-0.090073
27.208350	0.1	-0.094129
27.210017	0.1	-0.097766
27.211683	0.1	-0.100229
27.213350	0.1	-0.100671
27.215017	0.1	-0.099125
27.216683	0.1	-0.096592
27.218350	0.1	-0.093845
27.220017	0.1	-0.091167
27.221683	0.1	-0.089230
27.223350	0.1	-0.088802
27.225017	0.1	-0.089742
27.226683	0.1	-0.091116
27.228350	0.1	-0.091996
27.230017	0.1	-0.091810
27.231683	0.1	-0.090506
27.233350	0.1	-0.088667
27.235017	0.1	-0.087274
27.236683	0.1	-0.086911
27.238350	0.1	-0.087195
27.240017	0.1	-0.087111
27.241683	0.1	-0.085696
27.243350	0.1	-0.082823
27.245017	0.1	-0.079540
27.246683	0.1	-0.077267
27.248350	0.1	-0.076722
27.250017	0.1	-0.077696
27.251683	0.1	-0.079568
27.253350	0.1	-0.081933
27.255017	0.1	-0.084531
27.256683	0.1	-0.086720
27.258350	0.1	-0.087791
27.260017	0.1	-0.087991
27.261683	0.1	-0.088513
27.263350	0.1	-0.090259
27.265017	0.1	-0.092965
27.266683	0.1	-0.095381
27.268350	0.1	-0.096066
27.270017	0.1	-0.094348
27.271683	0.1	-0.091013
27.273350	0.1	-0.087651
27.275017	0.1	-0.085519
27.276683	0.1	-0.085197
27.278350	0.1	-0.086175
27.280017	0.1	-0.086837
27.281683	0.1	-0.085863
27.283350	0.1	-0.083493
27.285017	0.1	-0.081360
27.286683	0.1	-0.081123
27.288350	0.1	-0.082841
27.290017	0.1	-0.085104
27.291683	0.1	-0.086720
27.293350	0.1	-0.087530
27.295017	0.1	-0.087856
27.296683	0.1	-0.087982
27.298350	0.1	-0.087866
27.300017	0.1	-0.087135
27.301683	0.1	-0.085980
27.303350	0.1	-0.085491
27.305017	0.1	-0.086753
27.306683	0.1	-0.090059
27.308350	0.1	-0.094860
27.310017	0.1	-0.099922
27.311683	0.1	-0.103777
27.313350	0.1	-0.105570
27.315017	0.1	-0.105356
27.316683	0.1	-0.103610
27.318350	0.1	-0.100909
27.320017	0.1	-0.098050
27.321683	0.1	-0.095796
27.323350	0.1	-0.094566
27.325017	0.1	-0.094459
27.326683	0.1	-0.095395
27.328350	0.1	-0.097202
27.330017	0.1	-0.099726
27.331683	0.1	-0.102697
27.333350	0.1	-0.105342
27.335017	0.1	-0.106478
27.336683	0.1	-0.105463
27.338350	0.1	-0.102855
27.340017	0.1	-0.099880
27.341683	0.1	-0.097584
27.343350	0.1	-0.096657
27.345017	0.1	-0.097393
27.346683	0.1	-0.099265
27.348350	0.1	-0.101123
27.350017	0.1	-0.101966
27.351683	0.1	-0.101607
27.353350	0.1	-0.100750
27.355017	0.1	-0.100308
27.356683	0.1	-0.100634
27.358350	0.1	-0.101496
27.360017	0.1	-0.102534
27.361683	0.1	-0.103577
27.363350	0.1	-0.104504
27.365017	0.1	-0.105118
27.366683	0.1	-0.105347
27.368350	0.1	-0.105323
27.370017	0.1	-0.105393
27.371683	0.1	-0.105780
27.373350	0.1	-0.106250
27.375017	0.1	-0.106217
27.376683	0.1	-0.105007
27.378350	0.1	-0.102445
27.380017	0.1	-0.099414
27.381683	0.1	-0.097365
27.383350	0.1	-0.097193
27.385017	0.1	-0.098632
27.386683	0.1	-0.100513
27.388350	0.1	-0.101975
27.390017	0.1	-0.103097
27.391683	0.1	-0.104075
27.393350	0.1	-0.104583
27.395017	0.1	-0.104187
27.396683	0.1	-0.102851
27.398350	0.1	-0.101142
27.400017	0.1	-0.099936
27.401683	0.1	-0.099652
27.403350	0.1	-0.100136
27.405017	0.1	-0.100997
27.406683	0.1	-0.101854
27.408350	0.1	-0.102874
27.410017	0.1	-0.104629
27.411683	0.1	-0.107130
27.413350	0.1	-0.109440
27.415017	0.1	-0.110497
27.416683	0.1	-0.109985
27.418350	0.1	-0.108532
27.420017	0.1	-0.107111
27.421683	0.1	-0.106408
27.423350	0.1	-0.106553
27.425017	0.1	-0.107414
27.426683	0.1	-0.109063
27.428350	0.1	-0.111451
27.430017	0.1	-0.113887
27.431683	0.1	-0.115349
27.433350	0.1	-0.115219
27.435017	0.1	-0.113919
27.436683	0.1	-0.112769
27.438350	0.1	-0.112681
27.440017	0.1	-0.113496
27.441683	0.1	-0.114706
27.443350	0.1	-0.116029
27.445017	0.1	-0.117267
27.446683	0.1	-0.118217
27.448350	0.1	-0.118646
27.450017	0.1	-0.118250
27.451683	0.1	-0.116853
27.453350	0.1	-0.114776
27.455017	0.1	-0.112923
27.456683	0.1	-0.112085
27.458350	0.1	-0.112061
27.460017	0.1	-0.112047
27.461683	0.1	-0.111856
27.463350	0.1	-0.112141
27.465017	0.1	-0.113621
27.466683	0.1	-0.116280
27.468350	0.1	-0.119037
27.470017	0.1	-0.120043
27.471683	0.1	-0.118078
27.473350	0.1	-0.113822
27.475017	0.1	-0.109109
27.476683	0.1	-0.105165
27.478350	0.1	-0.102199
27.480017	0.1	-0.100047
27.481683	0.1	-0.098869
27.483350	0.1	-0.099088
27.485017	0.1	-0.100709
27.486683	0.1	-0.103028
27.488350	0.1	-0.105300
27.490017	0.1	-0.107572
27.491683	0.1	-0.110711
27.493350	0.1	-0.115396
27.495017	0.1	-0.121291
27.496683	0.1	-0.127135
27.498350	0.1	-0.131587
27.500017	0.1	-0.133915
27.501683	0.1	-0.134376
27.503350	0.1	-0.134031
27.505017	0.1	-0.133659
27.506683	0.1	-0.132993
27.508350	0.1	-0.131656
27.510017	0.1	-0.129919
27.511683	0.1	-0.128252
27.513350	0.1	-0.127130
27.515017	0.1	-0.127140
27.516683	0.1	-0.128443
27.518350	0.1	-0.130450
27.520017	0.1	-0.132080
27.521683	0.1	-0.132425
27.523350	0.1	-0.131442
27.525017	0.1	-0.129938
27.526683	0.1	-0.128965
27.528350	0.1	-0.129431
27.530017	0.1	-0.131521
27.531683	0.1	-0.134297
27.533350	0.1	-0.136220
27.535017	0.1	-0.136369
27.536683	0.1	-0.135009
27.538350	0.1	-0.133081
27.540017	0.1	-0.131419
27.541683	0.1	-0.130665
27.543350	0.1	-0.131447
27.545017	0.1	-0.134017
27.546683	0.1	-0.137789
27.548350	0.1	-0.141561
27.550017	0.1	-0.144145
27.551683	0.1	-0.144616
27.553350	0.1	-0.142390
27.555017	0.1	-0.137896
27.556683	0.1	-0.132765
27.558350	0.1	-0.128937
27.560017	0.1	-0.127507
27.561683	0.1	-0.128485
27.563350	0.1	-0.131130
27.565017	0.1	-0.134166
27.566683	0.1	-0.136294
27.568350	0.1	-0.137123
27.570017	0.1	-0.137282
27.571683	0.1	-0.137617
27.573350	0.1	-0.138483
27.575017	0.1	-0.139605
27.576683	0.1	-0.140206
27.578350	0.1	-0.139391
27.580017	0.1	-0.136923
27.581683	0.1	-0.133570
27.583350	0.1	-0.130632
27.585017	0.1	-0.129361
27.586683	0.1	-0.130460
27.588350	0.1	-0.133612
27.590017	0.1	-0.137510
27.591683	0.1	-0.140313
27.593350	0.1	-0.140495
27.595017	0.1	-0.137854
27.596683	0.1	-0.133519
27.598350	0.1	-0.129077
27.600017	0.1	-0.126045
27.601683	0.1	-0.125547
27.603350	0.1	-0.127489
27.605017	0.1	-0.130520
27.606683	0.1	-0.133142
27.608350	0.1	-0.134599
27.610017	0.1	-0.135023
27.611683	0.1	-0.134921
27.613350	0.1	-0.134655
27.615017	0.1	-0.134711
27.616683	0.1	-0.135708
27.618350	0.1	-0.137570
27.620017	0.1	-0.139424
27.621683	0.1	-0.140639
27.623350	0.1	-0.141189
27.625017	0.1	-0.141235
27.626683	0.1	-0.140723
27.628350	0.1	-0.139344
27.630017	0.1	-0.137044
27.631683	0.1	-0.134418
27.633350	0.1	-0.132415
27.635017	0.1	-0.131652
27.636683	0.1	-0.132248
27.638350	0.1	-0.134148
27.640017	0.1	-0.137025
27.641683	0.1	-0.139978
27.643350	0.1	-0.142064
27.645017	0.1	-0.143093
27.646683	0.1	-0.143535
27.648350	0.1	-0.144122
27.650017	0.1	-0.145510
27.651683	0.1	-0.147643
27.653350	0.1	-0.149715
27.655017	0.1	-0.150856
27.656683	0.1	-0.150497
27.658350	0.1	-0.148620
27.660017	0.1	-0.145743
27.661683	0.1	-0.142558
27.663350	0.1	-0.139796
27.665017	0.1	-0.138143
27.666683	0.1	-0.137794
27.668350	0.1	-0.138180
27.670017	0.1	-0.138450
27.671683	0.1	-0.138301
27.673350	0.1	-0.138124
27.675017	0.1	-0.138227
27.676683	0.1	-0.138311
27.678350	0.1	-0.138059
27.680017	0.1	-0.137943
27.681683	0.1	-0.138567
27.683350	0.1	-0.139824
27.685017	0.1	-0.141282
27.686683	0.1	-0.142641
27.688350	0.1	-0.143270
27.690017	0.1	-0.142623
27.691683	0.1	-0.141189
27.693350	0.1	-0.140080
27.695017	0.1	-0.139838
27.696683	0.1	-0.139992
27.698350	0.1	-0.139661
27.700017	0.1	-0.138441
27.701683	0.1	-0.136741
27.703350	0.1	-0.135270
27.705017	0.1	-0.134232
27.706683	0.1	-0.133445
27.708350	0.1	-0.132876
27.710017	0.1	-0.132821
27.711683	0.1	-0.133836
27.713350	0.1	-0.136262
27.715017	0.1	-0.139712
27.716683	0.1	-0.143256
27.718350	0.1	-0.145929
27.720017	0.1	-0.147163
27.721683	0.1	-0.147265
27.723350	0.1	-0.147354
27.725017	0.1	-0.148397
27.726683	0.1	-0.150204
27.728350	0.1	-0.151549
27.730017	0.1	-0.151242
27.731683	0.1	-0.149054
27.733350	0.1	-0.145994
27.735017	0.1	-0.143782
27.736683	0.1	-0.143405
27.738350	0.1	-0.144355
27.740017	0.1	-0.145622
27.741683	0.1	-0.146902
27.743350	0.1	-0.148537
27.745017	0.1	-0.150832
27.746683	0.1	-0.153617
27.748350	0.1	-0.156197
27.750017	0.1	-0.157766
27.751683	0.1	-0.158143
27.753350	0.1	-0.157887
27.755017	0.1	-0.157789
27.756683	0.1	-0.158302
27.758350	0.1	-0.159303
27.760017	0.1	-0.160113
27.761683	0.1	-0.159899
27.763350	0.1	-0.158260
27.765017	0.1	-0.155303
27.766683	0.1	-0.151517
27.768350	0.1	-0.147838
27.770017	0.1	-0.145151
27.771683	0.1	-0.143638
27.773350	0.1	-0.142953
27.775017	0.1	-0.142646
27.776683	0.1	-0.142516
27.778350	0.1	-0.142786
27.780017	0.1	-0.144080
27.781683	0.1	-0.147033
27.783350	0.1	-0.151331
27.785017	0.1	-0.155582
27.786683	0.1	-0.158474
27.788350	0.1	-0.159875
27.790017	0.1	-0.160523
27.791683	0.1	-0.160686
27.793350	0.1	-0.159834
27.795017	0.1	-0.157640
27.796683	0.1	-0.154409
27.798350	0.1	-0.150795
27.800017	0.1	-0.147540
27.801683	0.1	-0.144984
27.803350	0.1	-0.142832
27.805017	0.1	-0.140727
27.806683	0.1	-0.138758
27.808350	0.1	-0.137356
27.810017	0.1	-0.136970
27.811683	0.1	-0.137896
27.813350	0.1	-0.140122
27.815017	0.1	-0.143279
27.816683	0.1	-0.146916
27.818350	0.1	-0.150520
27.820017	0.1	-0.153664
27.821683	0.1	-0.156309
27.823350	0.1	-0.158320
27.825017	0.1	-0.158935
27.826683	0.1	-0.157668
27.828350	0.1	-0.155419
27.830017	0.1	-0.153827
27.831683	0.1	-0.153799
27.833350	0.1	-0.154995
27.835017	0.1	-0.156248
27.836683	0.1	-0.156276
27.838350	0.1	-0.154693
27.840017	0.1	-0.152579
27.841683	0.1	-0.151535
27.843350	0.1	-0.152495
27.845017	0.1	-0.155428
27.846683	0.1	-0.159368
27.848350	0.1	-0.162800
27.850017	0.1	-0.164448
27.851683	0.1	-0.163671
27.853350	0.1	-0.160863
27.855017	0.1	-0.157813
27.856683	0.1	-0.156574
27.858350	0.1	-0.157785
27.860017	0.1	-0.160383
27.861683	0.1	-0.162935
27.863350	0.1	-0.164853
27.865017	0.1	-0.165938
27.866683	0.1	-0.165855
27.868350	0.1	-0.164662
27.870017	0.1	-0.162772
27.871683	0.1	-0.160486
27.873350	0.1	-0.158288
27.875017	0.1	-0.156998
27.876683	0.1	-0.157291
27.878350	0.1	-0.159219
27.880017	0.1	-0.162181
27.881683	0.1	-0.165473
27.883350	0.1	-0.168351
27.885017	0.1	-0.169920
27.886683	0.1	-0.169971
27.888350	0.1	-0.169696
27.890017	0.1	-0.170618
27.891683	0.1	-0.172812
27.893350	0.1	-0.175121
27.895017	0.1	-0.176611
27.896683	0.1	-0.176895
27.898350	0.1	-0.175643
27.900017	0.1	-0.172914
27.901683	0.1	-0.169519
27.903350	0.1	-0.166548
27.905017	0.1	-0.164667
27.906683	0.1	-0.163643
27.908350	0.1	-0.162455
27.910017	0.1	-0.160416
27.911683	0.1	-0.158194
27.913350	0.1	-0.157366
27.915017	0.1	-0.158790
27.916683	0.1	-0.161775
27.918350	0.1	-0.164886
27.920017	0.1	-0.167149
27.921683	0.1	-0.168271
27.923350	0.1	-0.168211
27.925017	0.1	-0.167061
27.926683	0.1	-0.165193
27.928350	0.1	-0.163070
27.930017	0.1	-0.161077
27.931683	0.1	-0.159792
27.933350	0.1	-0.159736
27.935017	0.1	-0.160797
27.936683	0.1	-0.162502
27.938350	0.1	-0.164532
27.940017	0.1	-0.166516
27.941683	0.1	-0.167950
27.943350	0.1	-0.168746
27.945017	0.1	-0.169440
27.946683	0.1	-0.170427
27.948350	0.1	-0.171517
27.950017	0.1	-0.172532
27.951683	0.1	-0.173855
27.953350	0.1	-0.176057
27.955017	0.1	-0.178870
27.956683	0.1	-0.181003
27.958350	0.1	-0.181585
27.960017	0.1	-0.181054
27.961683	0.1	-0.180239
27.963350	0.1	-0.179438
27.965017	0.1	-0.178698
27.966683	0.1	-0.178339
27.968350	0.1	-0.178707
27.970017	0.1	-0.179554
27.971683	0.1	-0.180313
27.973350	0.1	-0.180760
27.975017	0.1	-0.180998
27.976683	0.1	-0.181175
27.978350	0.1	-0.181235
27.980017	0.1	-0.180709
27.981683	0.1	-0.179140
27.983350	0.1	-0.176714
27.985017	0.1	-0.174204
27.986683	0.1	-0.172528
27.988350	0.1	-0.172225
27.990017	0.1	-0.173198
27.991683	0.1	-0.174968
27.993350	0.1	-0.177301
27.995017	0.1	-0.179922
27.996683	0.1	-0.181976
27.998350	0.1	-0.182572
28.000017	0.1	-0.181650
28.001683	0.1	-0.180071
28.003350	0.1	-0.178851
28.005017	0.1	-0.178311
28.006683	0.1	-0.178143
28.008350	0.1	-0.178120
28.010017	0.1	-0.178451
28.011683	0.1	-0.179480
28.013350	0.1	-0.181217
28.015017	0.1	-0.182977
28.016683	0.1	-0.183876
28.018350	0.1	-0.183871
28.020017	0.1	-0.183689
28.021683	0.1	-0.183880
28.023350	0.1	-0.184481
28.025017	0.1	-0.185031
28.026683	0.1	-0.184830
28.028350	0.1	-0.183419
28.030017	0.1	-0.180858
28.031683	0.1	-0.177668
28.033350	0.1	-0.174455
28.035017	0.1	-0.171843
28.036683	0.1	-0.170427
28.038350	0.1	-0.170465
28.040017	0.1	-0.171531
28.041683	0.1	-0.172840
28.043350	0.1	-0.173766
28.045017	0.1	-0.174148
28.046683	0.1	-0.174046
28.048350	0.1	-0.173836
28.050017	0.1	-0.174497
28.051683	0.1	-0.176942
28.053350	0.1	-0.180774
28.055017	0.1	-0.184332
28.056683	0.1	-0.186204
28.058350	0.1	-0.186288
28.060017	0.1	-0.185203
28.061683	0.1	-0.183312
28.063350	0.1	-0.180956
28.065017	0.1	-0.178972
28.066683	0.1	-0.178372
28.068350	0.1	-0.179522
28.070017	0.1	-0.181771
28.071683	0.1	-0.183969
28.073350	0.1	-0.185240
28.075017	0.1	-0.185110
28.076683	0.1	-0.183405
28.078350	0.1	-0.180723
28.080017	0.1	-0.178469
28.081683	0.1	-0.177617
28.083350	0.1	-0.177626
28.085017	0.1	-0.177198
28.086683	0.1	-0.175699
28.088350	0.1	-0.173552
28.090017	0.1	-0.171955
28.091683	0.1	-0.171969
28.093350	0.1	-0.173533
28.095017	0.1	-0.175769
28.096683	0.1	-0.178064
28.098350	0.1	-0.180518
28.100017	0.1	-0.183471
28.101683	0.1	-0.186684
28.103350	0.1	-0.189049
28.105017	0.1	-0.189766
28.106683	0.1	-0.189515
28.108350	0.1	-0.189277
28.110017	0.1	-0.188877
28.111683	0.1	-0.187904
28.113350	0.1	-0.186833
28.115017	0.1	-0.186581
28.116683	0.1	-0.187694
28.118350	0.1	-0.190088
28.120017	0.1	-0.192914
28.121683	0.1	-0.194861
28.123350	0.1	-0.194991
28.125017	0.1	-0.193682
28.126683	0.1	-0.192402
28.128350	0.1	-0.192164
28.130017	0.1	-0.192625
28.131683	0.1	-0.193114
28.133350	0.1	-0.193496
28.135017	0.1	-0.193636
28.136683	0.1	-0.193310
28.138350	0.1	-0.192788
28.140017	0.1	-0.192542
28.141683	0.1	-0.192444
28.143350	0.1	-0.192104
28.145017	0.1	-0.191871
28.146683	0.1	-0.192905
28.148350	0.1	-0.195890
28.150017	0.1	-0.199764
28.151683	0.1	-0.202325
28.153350	0.1	-0.202130
28.155017	0.1	-0.199303
28.156683	0.1	-0.194926
28.158350	0.1	-0.190460
28.160017	0.1	-0.187540
28.161683	0.1	-0.187098
28.163350	0.1	-0.188532
28.165017	0.1	-0.190288
28.166683	0.1	-0.191089
28.168350	0.1	-0.190535
28.170017	0.1	-0.189058
28.171683	0.1	-0.187559
28.173350	0.1	-0.186851
28.175017	0.1	-0.187200
28.176683	0.1	-0.188323
28.178350	0.1	-0.189738
28.180017	0.1	-0.191294
28.181683	0.1	-0.193161
28.183350	0.1	-0.195247
28.185017	0.1	-0.196849
28.186683	0.1	-0.197380
28.188350	0.1	-0.196947
28.190017	0.1	-0.196211
28.191683	0.1	-0.195922
28.193350	0.1	-0.196295
28.195017	0.1	-0.196882
28.196683	0.1	-0.197212
28.198350	0.1	-0.197077
28.200017	0.1	-0.196388
28.201683	0.1	-0.195303
28.203350	0.1	-0.194269
28.205017	0.1	-0.193925
28.206683	0.1	-0.194623
28.208350	0.1	-0.196039
28.210017	0.1	-0.197501
28.211683	0.1	-0.198465
28.213350	0.1	-0.198926
28.215017	0.1	-0.199610
28.216683	0.1	-0.201329
28.218350	0.1	-0.204155
28.220017	0.1	-0.207410
28.221683	0.1	-0.210330
28.223350	0.1	-0.212714
28.225017	0.1	-0.214600
28.226683	0.1	-0.215610
28.228350	0.1	-0.215326
28.230017	0.1	-0.213920
28.231683	0.1	-0.211792
28.233350	0.1	-0.208891
28.235017	0.1	-0.205045
28.236683	0.1	-0.201110
28.238350	0.1	-0.199121
28.240017	0.1	-0.200700
28.241683	0.1	-0.205524
28.243350	0.1	-0.211573
28.245017	0.1	-0.216560
28.246683	0.1	-0.219033
28.248350	0.1	-0.218786
28.250017	0.1	-0.216910
28.251683	0.1	-0.214982
28.253350	0.1	-0.213715
28.255017	0.1	-0.212681
28.256683	0.1	-0.211387
28.258350	0.1	-0.210009
28.260017	0.1	-0.208807
28.261683	0.1	-0.207569
28.263350	0.1	-0.206111
28.265017	0.1	-0.204775
28.266683	0.1	-0.204472
28.268350	0.1	-0.206083
28.270017	0.1	-0.209291
28.271683	0.1	-0.212407
28.273350	0.1	-0.213780
28.275017	0.1	-0.213236
28.276683	0.1	-0.211885
28.278350	0.1	-0.210698
28.280017	0.1	-0.209813
28.281683	0.1	-0.208956
28.283350	0.1	-0.207825
28.285017	0.1	-0.206241
28.286683	0.1	-0.204351
28.288350	0.1	-0.202660
28.290017	0.1	-0.201743
28.291683	0.1	-0.201985
28.293350	0.1	-0.203275
28.295017	0.1	-0.204733
28.296683	0.1	-0.205324
28.298350	0.1	-0.204816
28.300017	0.1	-0.203690
28.301683	0.1	-0.202609
28.303350	0.1	-0.202153
28.305017	0.1	-0.202348
28.306683	0.1	-0.202539
28.308350	0.1	-0.202125
28.310017	0.1	-0.201175
28.311683	0.1	-0.200206
28.313350	0.1	-0.199648
28.315017	0.1	-0.199918
28.316683	0.1	-0.201492
28.318350	0.1	-0.204341
28.320017	0.1	-0.207541
28.321683	0.1	-0.209841
28.323350	0.1	-0.210777
28.325017	0.1	-0.211047
28.326683	0.1	-0.211629
28.328350	0.1	-0.212919
28.330017	0.1	-0.214982
28.331683	0.1	-0.217948
28.333350	0.1	-0.221329
28.335017	0.1	-0.223769
28.336683	0.1	-0.223997
28.338350	0.1	-0.221794
28.340017	0.1	-0.218027
28.341683	0.1	-0.214190
28.343350	0.1	-0.211680
28.345017	0.1	-0.210842
28.346683	0.1	-0.210949
28.348350	0.1	-0.211233
28.350017	0.1	-0.211499
28.351683	0.1	-0.211955
28.353350	0.1	-0.212793
28.355017	0.1	-0.213548
28.356683	0.1	-0.213245
28.358350	0.1	-0.211746
28.360017	0.1	-0.209990
28.361683	0.1	-0.208654
28.363350	0.1	-0.207718
28.365017	0.1	-0.207294
28.366683	0.1	-0.208011
28.368350	0.1	-0.210293
28.370017	0.1	-0.213804
28.371683	0.1	-0.217790
28.373350	0.1	-0.221920
28.375017	0.1	-0.226414
28.376683	0.1	-0.231001
28.378350	0.1	-0.234228
28.380017	0.1	-0.234768
28.381683	0.1	-0.232970
28.383350	0.1	-0.230484
28.385017	0.1	-0.228565
28.386683	0.1	-0.227140
28.388350	0.1	-0.225585
28.390017	0.1	-0.223839
28.391683	0.1	-0.222223
28.393350	0.1	-0.221110
28.395017	0.1	-0.220970
28.396683	0.1	-0.221729
28.398350	0.1	-0.222572
28.400017	0.1	-0.223187
28.401683	0.1	-0.224020
28.403350	0.1	-0.225110
28.405017	0.1	-0.226041
28.406683	0.1	-0.226893
28.408350	0.1	-0.228211
28.410017	0.1	-0.229948
28.411683	0.1	-0.231313
28.413350	0.1	-0.231704
28.415017	0.1	-0.230875
28.416683	0.1	-0.228705
28.418350	0.1	-0.225510
28.420017	0.1	-0.222274
28.421683	0.1	-0.220244
28.423350	0.1	-0.220225
28.425017	0.1	-0.222158
28.426683	0.1	-0.225366
28.428350	0.1	-0.229198
28.430017	0.1	-0.233203
28.431683	0.1	-0.236672
28.433350	0.1	-0.238782
28.435017	0.1	-0.239410
28.436683	0.1	-0.239285
28.438350	0.1	-0.239159
28.440017	0.1	-0.239229
28.441683	0.1	-0.239322
28.443350	0.1	-0.239457
28.445017	0.1	-0.239862
28.446683	0.1	-0.240514
28.448350	0.1	-0.241222
28.450017	0.1	-0.241795
28.451683	0.1	-0.241627
28.453350	0.1	-0.240114
28.455017	0.1	-0.237762
28.456683	0.1	-0.235890
28.458350	0.1	-0.235215
28.460017	0.1	-0.235545
28.461683	0.1	-0.236020
28.463350	0.1	-0.235625
28.465017	0.1	-0.234223
28.466683	0.1	-0.232952
28.468350	0.1	-0.232970
28.470017	0.1	-0.234265
28.471683	0.1	-0.236086
28.473350	0.1	-0.237990
28.475017	0.1	-0.239946
28.476683	0.1	-0.241892
28.478350	0.1	-0.243359
28.480017	0.1	-0.243816
28.481683	0.1	-0.243261
28.483350	0.1	-0.242167
28.485017	0.1	-0.240891
28.486683	0.1	-0.239792
28.488350	0.1	-0.239541
28.490017	0.1	-0.240407
28.491683	0.1	-0.241492
28.493350	0.1	-0.241636
28.495017	0.1	-0.240658
28.496683	0.1	-0.238926
28.498350	0.1	-0.236547
28.500017	0.1	-0.233897
28.501683	0.1	-0.231932
28.503350	0.1	-0.231382
28.505017	0.1	-0.232379
28.506683	0.1	-0.234544
28.508350	0.1	-0.237017
28.510017	0.1	-0.239122
28.511683	0.1	-0.241096
28.513350	0.1	-0.243573
28.515017	0.1	-0.246675
28.516683	0.1	-0.249743
28.518350	0.1	-0.251783
28.520017	0.1	-0.252011
28.521683	0.1	-0.250414
28.523350	0.1	-0.247937
28.525017	0.1	-0.245683
28.526683	0.1	-0.243890
28.528350	0.1	-0.242018
28.530017	0.1	-0.239853
28.531683	0.1	-0.237986
28.533350	0.1	-0.237343
28.535017	0.1	-0.238428
28.536683	0.1	-0.240677
28.538350	0.1	-0.242735
28.540017	0.1	-0.243438
28.541683	0.1	-0.242610
28.543350	0.1	-0.240933
28.545017	0.1	-0.239192
28.546683	0.1	-0.237767
28.548350	0.1	-0.236933
28.550017	0.1	-0.236765
28.551683	0.1	-0.237064
28.553350	0.1	-0.237436
28.555017	0.1	-0.237296
28.556683	0.1	-0.236328
28.558350	0.1	-0.234870
28.560017	0.1	-0.233427
28.561683	0.1	-0.232272
28.563350	0.1	-0.231802
28.565017	0.1	-0.232607
28.566683	0.1	-0.234884
28.568350	0.1	-0.238195
28.570017	0.1	-0.241897
28.571683	0.1	-0.245399
28.573350	0.1	-0.248426
28.575017	0.1	-0.251215
28.576683	0.1	-0.254060
28.578350	0.1	-0.256537
28.580017	0.1	-0.257674
28.581683	0.1	-0.256998
28.583350	0.1	-0.254912
28.585017	0.1	-0.252211
28.586683	0.1	-0.249604
28.588350	0.1	-0.247648
28.590017	0.1	-0.246339
28.591683	0.1	-0.245231
28.593350	0.1	-0.244300
28.595017	0.1	-0.244076
28.596683	0.1	-0.244770
28.598350	0.1	-0.245911
28.600017	0.1	-0.246963
28.601683	0.1	-0.247727
28.603350	0.1	-0.248058
28.605017	0.1	-0.247834
28.606683	0.1	-0.247434
28.608350	0.1	-0.247569
28.610017	0.1	-0.248300
28.611683	0.1	-0.249092
28.613350	0.1	-0.249855
28.615017	0.1	-0.251089
28.616683	0.1	-0.252896
28.618350	0.1	-0.254726
28.620017	0.1	-0.255960
28.621683	0.1	-0.256370
28.623350	0.1	-0.256272
28.625017	0.1	-0.256328
28.626683	0.1	-0.256952
28.628350	0.1	-0.258046
28.630017	0.1	-0.259443
28.631683	0.1	-0.260989
28.633350	0.1	-0.262125
28.635017	0.1	-0.262107
28.636683	0.1	-0.260836
28.638350	0.1	-0.259099
28.640017	0.1	-0.257874
28.641683	0.1	-0.257581
28.643350	0.1	-0.258447
28.645017	0.1	-0.260873
28.646683	0.1	-0.264724
28.648350	0.1	-0.268728
28.650017	0.1	-0.271248
28.651683	0.1	-0.271765
28.653350	0.1	-0.271094
28.655017	0.1	-0.270382
28.656683	0.1	-0.270456
28.658350	0.1	-0.271588
28.660017	0.1	-0.273087
28.661683	0.1	-0.273613
28.663350	0.1	-0.272472
28.665017	0.1	-0.270135
28.666683	0.1	-0.267387
28.668350	0.1	-0.264775
28.670017	0.1	-0.263001
28.671683	0.1	-0.262861
28.673350	0.1	-0.264295
28.675017	0.1	-0.266186
28.676683	0.1	-0.267494
28.678350	0.1	-0.268035
28.680017	0.1	-0.268091
28.681683	0.1	-0.267792
28.683350	0.1	-0.267006
28.685017	0.1	-0.265785
28.686683	0.1	-0.264798
28.688350	0.1	-0.265134
28.690017	0.1	-0.267336
28.691683	0.1	-0.270614
28.693350	0.1	-0.273497
28.695017	0.1	-0.275103
28.696683	0.1	-0.275588
28.698350	0.1	-0.275373
28.700017	0.1	-0.274600
28.701683	0.1	-0.273599
28.703350	0.1	-0.272985
28.705017	0.1	-0.272775
28.706683	0.1	-0.272035
28.708350	0.1	-0.270098
28.710017	0.1	-0.267746
28.711683	0.1	-0.266498
28.713350	0.1	-0.267019
28.715017	0.1	-0.268687
28.716683	0.1	-0.270321
28.718350	0.1	-0.271033
28.720017	0.1	-0.270782
28.721683	0.1	-0.270307
28.723350	0.1	-0.270135
28.725017	0.1	-0.269753
28.726683	0.1	-0.268570
28.728350	0.1	-0.267341
28.730017	0.1	-0.267429
28.731683	0.1	-0.269227
28.733350	0.1	-0.271755
28.735017	0.1	-0.273753
28.736683	0.1	-0.275127
28.738350	0.1	-0.276640
28.740017	0.1	-0.278233
28.741683	0.1	-0.278885
28.743350	0.1	-0.278167
28.745017	0.1	-0.276905
28.746683	0.1	-0.276300
28.748350	0.1	-0.277036
28.750017	0.1	-0.278973
28.751683	0.1	-0.281269
28.753350	0.1	-0.282982
28.755017	0.1	-0.283741
28.756683	0.1	-0.283881
28.758350	0.1	-0.283970
28.760017	0.1	-0.284347
28.761683	0.1	-0.285092
28.763350	0.1	-0.285907
28.765017	0.1	-0.286326
28.766683	0.1	-0.286372
28.768350	0.1	-0.286424
28.770017	0.1	-0.286079
28.771683	0.1	-0.284244
28.773350	0.1	-0.280612
28.775017	0.1	-0.276477
28.776683	0.1	-0.273539
28.778350	0.1	-0.272267
28.780017	0.1	-0.272030
28.781683	0.1	-0.272207
28.783350	0.1	-0.272389
28.785017	0.1	-0.272240
28.786683	0.1	-0.271881
28.788350	0.1	-0.271760
28.790017	0.1	-0.271732
28.791683	0.1	-0.271229
28.793350	0.1	-0.270330
28.795017	0.1	-0.269609
28.796683	0.1	-0.269120
28.798350	0.1	-0.268314
28.800017	0.1	-0.266773
28.801683	0.1	-0.265008
28.803350	0.1	-0.264598
28.805017	0.1	-0.266810
28.806683	0.1	-0.271024
28.808350	0.1	-0.275373
28.810017	0.1	-0.278493
28.811683	0.1	-0.280095
28.813350	0.1	-0.280505
28.815017	0.1	-0.280268
28.816683	0.1	-0.279858
28.818350	0.1	-0.279453
28.820017	0.1	-0.279020
28.821683	0.1	-0.278777
28.823350	0.1	-0.279150
28.825017	0.1	-0.280021
28.826683	0.1	-0.280873
28.828350	0.1	-0.281683
28.830017	0.1	-0.282563
28.831683	0.1	-0.282954
28.833350	0.1	-0.281958
28.835017	0.1	-0.279206
28.836683	0.1	-0.275243
28.838350	0.1	-0.271290
28.840017	0.1	-0.268398
28.841683	0.1	-0.266950
28.843350	0.1	-0.266922
28.845017	0.1	-0.268095
28.846683	0.1	-0.270065
28.848350	0.1	-0.272468
28.850017	0.1	-0.275117
28.851683	0.1	-0.277874
28.853350	0.1	-0.280663
28.855017	0.1	-0.283178
28.856683	0.1	-0.284817
28.858350	0.1	-0.285320
28.860017	0.1	-0.285222
28.861683	0.1	-0.285502
28.863350	0.1	-0.286610
28.865017	0.1	-0.288300
28.866683	0.1	-0.290321
28.868350	0.1	-0.292379
28.870017	0.1	-0.293599
28.871683	0.1	-0.293162
28.873350	0.1	-0.291415
28.875017	0.1	-0.289488
28.876683	0.1	-0.287830
28.878350	0.1	-0.286056
28.880017	0.1	-0.284058
28.881683	0.1	-0.282428
28.883350	0.1	-0.282028
28.885017	0.1	-0.283225
28.886683	0.1	-0.285539
28.888350	0.1	-0.287951
28.890017	0.1	-0.289576
28.891683	0.1	-0.290298
28.893350	0.1	-0.290615
28.895017	0.1	-0.291085
28.896683	0.1	-0.292002
28.898350	0.1	-0.293059
28.900017	0.1	-0.293255
28.901683	0.1	-0.292091
28.903350	0.1	-0.290340
28.905017	0.1	-0.289194
28.906683	0.1	-0.289194
28.908350	0.1	-0.290461
28.910017	0.1	-0.293115
28.911683	0.1	-0.296733
28.913350	0.1	-0.300119
28.915017	0.1	-0.302177
28.916683	0.1	-0.302773
28.918350	0.1	-0.302750
28.920017	0.1	-0.302964
28.921683	0.1	-0.303253
28.923350	0.1	-0.302838
28.925017	0.1	-0.301348
28.926683	0.1	-0.298875
28.928350	0.1	-0.295644
28.930017	0.1	-0.292086
28.931683	0.1	-0.289166
28.933350	0.1	-0.288105
28.935017	0.1	-0.289567
28.936683	0.1	-0.293567
28.938350	0.1	-0.299430
28.940017	0.1	-0.305627
28.941683	0.1	-0.310531
28.943350	0.1	-0.313348
28.945017	0.1	-0.314238
28.946683	0.1	-0.313963
28.948350	0.1	-0.313548
28.950017	0.1	-0.313772
28.951683	0.1	-0.314866
28.953350	0.1	-0.316789
28.955017	0.1	-0.319192
28.956683	0.1	-0.321032
28.958350	0.1	-0.321227
28.960017	0.1	-0.319774
28.961683	0.1	-0.317600
28.963350	0.1	-0.315527
28.965017	0.1	-0.313688
28.966683	0.1	-0.311742
28.968350	0.1	-0.309641
28.970017	0.1	-0.307853
28.971683	0.1	-0.306745
28.973350	0.1	-0.306536
28.975017	0.1	-0.307583
28.976683	0.1	-0.309600
28.978350	0.1	-0.311080
28.980017	0.1	-0.310591
28.981683	0.1	-0.308151
28.983350	0.1	-0.304822
28.985017	0.1	-0.301464
28.986683	0.1	-0.298521
28.988350	0.1	-0.296305
28.990017	0.1	-0.295052
28.991683	0.1	-0.294973
28.993350	0.1	-0.296477
28.995017	0.1	-0.299821
28.996683	0.1	-0.304384
28.998350	0.1	-0.308608
29.000017	0.1	-0.310950
29.001683	0.1	-0.310983
29.003350	0.1	-0.309623
29.005017	0.1	-0.308258
29.006683	0.1	-0.307672
29.008350	0.1	-0.307574
29.010017	0.1	-0.307211
29.011683	0.1	-0.306251
29.013350	0.1	-0.304836
29.015017	0.1	-0.303169
29.016683	0.1	-0.301385
29.018350	0.1	-0.299783
29.020017	0.1	-0.298792
29.021683	0.1	-0.298545
29.023350	0.1	-0.298945
29.025017	0.1	-0.300170
29.026683	0.1	-0.302326
29.028350	0.1	-0.304584
29.030017	0.1	-0.305590
29.031683	0.1	-0.304659
29.033350	0.1	-0.302247
29.035017	0.1	-0.299755
29.036683	0.1	-0.298619
29.038350	0.1	-0.299057
29.040017	0.1	-0.300286
29.041683	0.1	-0.301613
29.043350	0.1	-0.302582
29.045017	0.1	-0.302540
29.046683	0.1	-0.300733
[truncated: 257,010 more chars]
