# Supplementary material for: Fade into you: genetic control of pigmentation patterns in red-flesh apple (Malus domestica)
Source: Front Plant Sci. 2025 Jan 13;15:1462545. doi: 10.3389/fpls.2024.1462545 (PMC11770013; doi:10.3389/fpls.2024.1462545)
Supplement: Supplementary file 4 [file DataSheet1.zip › CR C2EXT250NM/CR C2EXT250NM.txt]

URL	chrom://thermo-pfav3ojr/ChromeleonLocal/Instrument Data/Vanquish_MS/Dimitri/VALEMA/Pierre/Echantillons 03-04-24.seq/902.smp/EXT250NM.channel/EXT250NM.chm
Channel	EXT250NM

Injection Information:
Data Vault	ChromeleonLocal
Sequence	Echantillons 03-04-24
Name	CR C2
Number	10
Position	B:B1
Comment	colonne SB-AQ MeOH+5%AA
Processing Method	Quantitative
Instrument Method	VALEMA test separation GRAQ 4
Type	Unknown
Status	Finished
Inject Time	4/4/2024 12:36:20 AM +02:00
Volume (µl)	10.0000
Dilution Factor	1.0000
Weight	1.0000

Chromatogram Data Information:
Time Min. (min)	0.001733
Time Max. (min)	47.000067
Data Points	28200
Detector	UV
Generating Data System	Chromeleon 7.3.2.10759
Exporting Data System	Chromeleon 7.3.2.0
Operator	Administrator
Signal Quantity	Absorbance
Signal Unit	mAU
Signal Min.	-0.708938
Signal Max.	472.172288
Channel	EXT250NM
Driver Name	VDAD.dll
Channel Type	Evaluation
Min. Step (s)	0.1
Max. Step (s)	0.1
Average Step (s)	0.1

Signal Parameter Information:
Signal Info	WVL:250 nm

Chromatogram Data:
Time (min)	Step (s)	Value (mAU)
0.001733	n.a.	0.000000
0.003400	0.1	-0.000060
0.005067	0.1	-0.000358
0.006733	0.1	-0.001729
0.008400	0.1	-0.005007
0.010067	0.1	-0.010908
0.011733	0.1	-0.018656
0.013400	0.1	-0.025928
0.015067	0.1	-0.030577
0.016733	0.1	-0.032425
0.018400	0.1	-0.032663
0.020067	0.1	-0.032485
0.021733	0.1	-0.032783
0.023400	0.1	-0.034034
0.025067	0.1	-0.035942
0.026733	0.1	-0.037253
0.028400	0.1	-0.036716
0.030067	0.1	-0.033677
0.031733	0.1	-0.029564
0.033400	0.1	-0.026822
0.035067	0.1	-0.027478
0.036733	0.1	-0.030994
0.038400	0.1	-0.035167
0.040067	0.1	-0.037730
0.041733	0.1	-0.037432
0.043400	0.1	-0.033736
0.045067	0.1	-0.027061
0.046733	0.1	-0.019252
0.048400	0.1	-0.012100
0.050067	0.1	-0.006795
0.051733	0.1	-0.004292
0.053400	0.1	-0.004828
0.055067	0.1	-0.007212
0.056733	0.1	-0.009418
0.058400	0.1	-0.010192
0.060067	0.1	-0.010133
0.061733	0.1	-0.010490
0.063400	0.1	-0.011563
0.065067	0.1	-0.012517
0.066733	0.1	-0.012159
0.068400	0.1	-0.010371
0.070067	0.1	-0.008821
0.071733	0.1	-0.008821
0.073400	0.1	-0.009894
0.075067	0.1	-0.010729
0.076733	0.1	-0.010729
0.078400	0.1	-0.009775
0.080067	0.1	-0.008047
0.081733	0.1	-0.005662
0.083400	0.1	-0.002921
0.085067	0.1	-0.000179
0.086733	0.1	0.002205
0.088400	0.1	0.004292
0.090067	0.1	0.006616
0.091733	0.1	0.008702
0.093400	0.1	0.009894
0.095067	0.1	0.009775
0.096733	0.1	0.007987
0.098400	0.1	0.004947
0.100067	0.1	0.001669
0.101733	0.1	-0.001431
0.103400	0.1	-0.004292
0.105067	0.1	-0.006676
0.106733	0.1	-0.008345
0.108400	0.1	-0.008881
0.110067	0.1	-0.007629
0.111733	0.1	-0.003755
0.113400	0.1	0.001550
0.115067	0.1	0.005782
0.116733	0.1	0.007570
0.118400	0.1	0.007212
0.120067	0.1	0.005424
0.121733	0.1	0.002861
0.123400	0.1	0.000358
0.125067	0.1	-0.001132
0.126733	0.1	-0.001311
0.128400	0.1	-0.001132
0.130067	0.1	-0.002265
0.131733	0.1	-0.005364
0.133400	0.1	-0.009418
0.135067	0.1	-0.012398
0.136733	0.1	-0.012815
0.138400	0.1	-0.010610
0.140067	0.1	-0.007689
0.141733	0.1	-0.006378
0.143400	0.1	-0.007153
0.145067	0.1	-0.008523
0.146733	0.1	-0.008702
0.148400	0.1	-0.007391
0.150067	0.1	-0.005424
0.151733	0.1	-0.003874
0.153400	0.1	-0.003517
0.155067	0.1	-0.005007
0.156733	0.1	-0.008464
0.158400	0.1	-0.012875
0.160067	0.1	-0.016212
0.161733	0.1	-0.016451
0.163400	0.1	-0.013530
0.165067	0.1	-0.009537
0.166733	0.1	-0.007093
0.168400	0.1	-0.006974
0.170067	0.1	-0.007808
0.171733	0.1	-0.007391
0.173400	0.1	-0.005245
0.175067	0.1	-0.002801
0.176733	0.1	-0.001550
0.178400	0.1	-0.001848
0.180067	0.1	-0.003099
0.181733	0.1	-0.004709
0.183400	0.1	-0.005722
0.185067	0.1	-0.004768
0.186733	0.1	-0.001252
0.188400	0.1	0.003576
0.190067	0.1	0.007391
0.191733	0.1	0.008106
0.193400	0.1	0.005186
0.195067	0.1	0.000060
0.196733	0.1	-0.005126
0.198400	0.1	-0.008702
0.200067	0.1	-0.010788
0.201733	0.1	-0.012457
0.203400	0.1	-0.014484
0.205067	0.1	-0.015974
0.206733	0.1	-0.015914
0.208400	0.1	-0.014484
0.210067	0.1	-0.012875
0.211733	0.1	-0.011921
0.213400	0.1	-0.011563
0.215067	0.1	-0.012040
0.216733	0.1	-0.013828
0.218400	0.1	-0.016391
0.220067	0.1	-0.018239
0.221733	0.1	-0.018775
0.223400	0.1	-0.018358
0.225067	0.1	-0.017881
0.226733	0.1	-0.017703
0.228400	0.1	-0.017703
0.230067	0.1	-0.017524
0.231733	0.1	-0.017166
0.233400	0.1	-0.017226
0.235067	0.1	-0.018358
0.236733	0.1	-0.020504
0.238400	0.1	-0.022352
0.240067	0.1	-0.022411
0.241733	0.1	-0.020742
0.243400	0.1	-0.018775
0.245067	0.1	-0.017524
0.246733	0.1	-0.017226
0.248400	0.1	-0.018299
0.250067	0.1	-0.021160
0.251733	0.1	-0.025392
0.253400	0.1	-0.029802
0.255067	0.1	-0.033081
0.256733	0.1	-0.034630
0.258400	0.1	-0.034750
0.260067	0.1	-0.033617
0.261733	0.1	-0.030935
0.263400	0.1	-0.026941
0.265067	0.1	-0.023007
0.266733	0.1	-0.020504
0.268400	0.1	-0.018954
0.270067	0.1	-0.017107
0.271733	0.1	-0.013888
0.273400	0.1	-0.009179
0.275067	0.1	-0.004292
0.276733	0.1	-0.000715
0.278400	0.1	0.001013
0.280067	0.1	0.001073
0.281733	0.1	-0.000417
0.283400	0.1	-0.003099
0.285067	0.1	-0.006497
0.286733	0.1	-0.010371
0.288400	0.1	-0.015080
0.290067	0.1	-0.020981
0.291733	0.1	-0.027835
0.293400	0.1	-0.034571
0.295067	0.1	-0.039995
0.296733	0.1	-0.042617
0.298400	0.1	-0.041127
0.300067	0.1	-0.035644
0.301733	0.1	-0.028431
0.303400	0.1	-0.022471
0.305067	0.1	-0.019014
0.306733	0.1	-0.017762
0.308400	0.1	-0.017762
0.310067	0.1	-0.018239
0.311733	0.1	-0.018716
0.313400	0.1	-0.019133
0.315067	0.1	-0.019491
0.316733	0.1	-0.019670
0.318400	0.1	-0.020206
0.320067	0.1	-0.021458
0.321733	0.1	-0.022411
0.323400	0.1	-0.021935
0.325067	0.1	-0.020027
0.326733	0.1	-0.017643
0.328400	0.1	-0.015616
0.330067	0.1	-0.014782
0.331733	0.1	-0.015914
0.333400	0.1	-0.018597
0.335067	0.1	-0.021756
0.336733	0.1	-0.024319
0.338400	0.1	-0.025511
0.340067	0.1	-0.025153
0.341733	0.1	-0.024259
0.343400	0.1	-0.024319
0.345067	0.1	-0.025511
0.346733	0.1	-0.026703
0.348400	0.1	-0.026762
0.350067	0.1	-0.025213
0.351733	0.1	-0.022888
0.353400	0.1	-0.021040
0.355067	0.1	-0.020266
0.356733	0.1	-0.019848
0.358400	0.1	-0.019550
0.360067	0.1	-0.019729
0.361733	0.1	-0.020385
0.363400	0.1	-0.021577
0.365067	0.1	-0.024140
0.366733	0.1	-0.028491
0.368400	0.1	-0.033021
0.370067	0.1	-0.034809
0.371733	0.1	-0.033081
0.373400	0.1	-0.029683
0.375067	0.1	-0.026643
0.376733	0.1	-0.024915
0.378400	0.1	-0.024259
0.380067	0.1	-0.023484
0.381733	0.1	-0.022113
0.383400	0.1	-0.020802
0.385067	0.1	-0.020504
0.386733	0.1	-0.021815
0.388400	0.1	-0.024319
0.390067	0.1	-0.027359
0.391733	0.1	-0.029981
0.393400	0.1	-0.030994
0.395067	0.1	-0.029504
0.396733	0.1	-0.025392
0.398400	0.1	-0.019729
0.400067	0.1	-0.014067
0.401733	0.1	-0.010073
0.403400	0.1	-0.008941
0.405067	0.1	-0.010550
0.406733	0.1	-0.014484
0.408400	0.1	-0.019014
0.410067	0.1	-0.021875
0.411733	0.1	-0.022352
0.413400	0.1	-0.021696
0.415067	0.1	-0.021160
0.416733	0.1	-0.021160
0.418400	0.1	-0.021040
0.420067	0.1	-0.020325
0.421733	0.1	-0.019312
0.423400	0.1	-0.019193
0.425067	0.1	-0.019789
0.426733	0.1	-0.019968
0.428400	0.1	-0.019073
0.430067	0.1	-0.017166
0.431733	0.1	-0.014484
0.433400	0.1	-0.011742
0.435067	0.1	-0.010192
0.436733	0.1	-0.010788
0.438400	0.1	-0.013053
0.440067	0.1	-0.015020
0.441733	0.1	-0.015140
0.443400	0.1	-0.013947
0.445067	0.1	-0.013292
0.446733	0.1	-0.014603
0.448400	0.1	-0.017941
0.450067	0.1	-0.022113
0.451733	0.1	-0.026107
0.453400	0.1	-0.029624
0.455067	0.1	-0.031531
0.456733	0.1	-0.030577
0.458400	0.1	-0.027359
0.460067	0.1	-0.024378
0.461733	0.1	-0.023365
0.463400	0.1	-0.024855
0.465067	0.1	-0.028074
0.466733	0.1	-0.031650
0.468400	0.1	-0.034332
0.470067	0.1	-0.035644
0.471733	0.1	-0.035822
0.473400	0.1	-0.035286
0.475067	0.1	-0.034511
0.476733	0.1	-0.033319
0.478400	0.1	-0.031412
0.480067	0.1	-0.028789
0.481733	0.1	-0.026286
0.483400	0.1	-0.024676
0.485067	0.1	-0.024140
0.486733	0.1	-0.024080
0.488400	0.1	-0.024438
0.490067	0.1	-0.024974
0.491733	0.1	-0.025451
0.493400	0.1	-0.026226
0.495067	0.1	-0.027716
0.496733	0.1	-0.029564
0.498400	0.1	-0.030518
0.500067	0.1	-0.030160
0.501733	0.1	-0.029206
0.503400	0.1	-0.028610
0.505067	0.1	-0.028729
0.506733	0.1	-0.029743
0.508400	0.1	-0.031710
0.510067	0.1	-0.034392
0.511733	0.1	-0.037372
0.513400	0.1	-0.040293
0.515067	0.1	-0.042677
0.516733	0.1	-0.044465
0.518400	0.1	-0.045717
0.520067	0.1	-0.046492
0.521733	0.1	-0.046372
0.523400	0.1	-0.044644
0.525067	0.1	-0.041246
0.526733	0.1	-0.037134
0.528400	0.1	-0.033498
0.530067	0.1	-0.030518
0.531733	0.1	-0.027835
0.533400	0.1	-0.025213
0.535067	0.1	-0.023067
0.536733	0.1	-0.022650
0.538400	0.1	-0.025153
0.540067	0.1	-0.030518
0.541733	0.1	-0.036776
0.543400	0.1	-0.041485
0.545067	0.1	-0.043631
0.546733	0.1	-0.043571
0.548400	0.1	-0.042081
0.550067	0.1	-0.039220
0.551733	0.1	-0.035226
0.553400	0.1	-0.031114
0.555067	0.1	-0.028133
0.556733	0.1	-0.026941
0.558400	0.1	-0.027478
0.560067	0.1	-0.029087
0.561733	0.1	-0.030816
0.563400	0.1	-0.031590
0.565067	0.1	-0.030935
0.566733	0.1	-0.029624
0.568400	0.1	-0.029087
0.570067	0.1	-0.029922
0.571733	0.1	-0.031412
0.573400	0.1	-0.032485
0.575067	0.1	-0.032961
0.576733	0.1	-0.033677
0.578400	0.1	-0.034630
0.580067	0.1	-0.035048
0.581733	0.1	-0.034869
0.583400	0.1	-0.035167
0.585067	0.1	-0.036299
0.586733	0.1	-0.037551
0.588400	0.1	-0.037849
0.590067	0.1	-0.036478
0.591733	0.1	-0.033677
0.593400	0.1	-0.030577
0.595067	0.1	-0.028849
0.596733	0.1	-0.029027
0.598400	0.1	-0.030398
0.600067	0.1	-0.031292
0.601733	0.1	-0.030756
0.603400	0.1	-0.028253
0.605067	0.1	-0.023961
0.606733	0.1	-0.019252
0.608400	0.1	-0.015855
0.610067	0.1	-0.015318
0.611733	0.1	-0.017881
0.613400	0.1	-0.022471
0.615067	0.1	-0.027537
0.616733	0.1	-0.031590
0.618400	0.1	-0.033677
0.620067	0.1	-0.034153
0.621733	0.1	-0.034332
0.623400	0.1	-0.035167
0.625067	0.1	-0.036538
0.626733	0.1	-0.037670
0.628400	0.1	-0.038862
0.630067	0.1	-0.040531
0.631733	0.1	-0.041783
0.633400	0.1	-0.041127
0.635067	0.1	-0.038147
0.636733	0.1	-0.033617
0.638400	0.1	-0.028968
0.640067	0.1	-0.025868
0.641733	0.1	-0.025988
0.643400	0.1	-0.029027
0.645067	0.1	-0.032425
0.646733	0.1	-0.034332
0.648400	0.1	-0.034571
0.650067	0.1	-0.034273
0.651733	0.1	-0.034511
0.653400	0.1	-0.036299
0.655067	0.1	-0.039399
0.656733	0.1	-0.042439
0.658400	0.1	-0.044107
0.660067	0.1	-0.044823
0.661733	0.1	-0.045538
0.663400	0.1	-0.046730
0.665067	0.1	-0.047624
0.666733	0.1	-0.046074
0.668400	0.1	-0.041127
0.670067	0.1	-0.034273
0.671733	0.1	-0.028729
0.673400	0.1	-0.027001
0.675067	0.1	-0.029624
0.676733	0.1	-0.035644
0.678400	0.1	-0.042975
0.680067	0.1	-0.048578
0.681733	0.1	-0.050366
0.683400	0.1	-0.048101
0.685067	0.1	-0.043213
0.686733	0.1	-0.038385
0.688400	0.1	-0.036180
0.690067	0.1	-0.037253
0.691733	0.1	-0.039935
0.693400	0.1	-0.041604
0.695067	0.1	-0.040889
0.696733	0.1	-0.038505
0.698400	0.1	-0.036418
0.700067	0.1	-0.036180
0.701733	0.1	-0.037670
0.703400	0.1	-0.039399
0.705067	0.1	-0.040174
0.706733	0.1	-0.039697
0.708400	0.1	-0.038266
0.710067	0.1	-0.036597
0.711733	0.1	-0.035882
0.713400	0.1	-0.036538
0.715067	0.1	-0.037730
0.716733	0.1	-0.038445
0.718400	0.1	-0.038207
0.720067	0.1	-0.037134
0.721733	0.1	-0.035703
0.723400	0.1	-0.035286
0.725067	0.1	-0.036895
0.726733	0.1	-0.040472
0.728400	0.1	-0.044346
0.730067	0.1	-0.046849
0.731733	0.1	-0.047445
0.733400	0.1	-0.046551
0.735067	0.1	-0.045121
0.736733	0.1	-0.044465
0.738400	0.1	-0.045657
0.740067	0.1	-0.048876
0.741733	0.1	-0.052989
0.743400	0.1	-0.056446
0.745067	0.1	-0.057817
0.746733	0.1	-0.056207
0.748400	0.1	-0.051916
0.750067	0.1	-0.046492
0.751733	0.1	-0.041902
0.753400	0.1	-0.038981
0.755067	0.1	-0.037432
0.756733	0.1	-0.036538
0.758400	0.1	-0.036597
0.760067	0.1	-0.038564
0.761733	0.1	-0.041783
0.763400	0.1	-0.044286
0.765067	0.1	-0.044644
0.766733	0.1	-0.043213
0.768400	0.1	-0.040948
0.770067	0.1	-0.038743
0.771733	0.1	-0.037730
0.773400	0.1	-0.038803
0.775067	0.1	-0.041604
0.776733	0.1	-0.045240
0.778400	0.1	-0.048578
0.780067	0.1	-0.050604
0.781733	0.1	-0.050604
0.783400	0.1	-0.049174
0.785067	0.1	-0.048220
0.786733	0.1	-0.049770
0.788400	0.1	-0.054121
0.790067	0.1	-0.059187
0.791733	0.1	-0.062823
0.793400	0.1	-0.064313
0.795067	0.1	-0.064135
0.796733	0.1	-0.063121
0.798400	0.1	-0.061750
0.800067	0.1	-0.060081
0.801733	0.1	-0.057995
0.803400	0.1	-0.055671
0.805067	0.1	-0.053525
0.806733	0.1	-0.051916
0.808400	0.1	-0.050664
0.810067	0.1	-0.049412
0.811733	0.1	-0.048220
0.813400	0.1	-0.047982
0.815067	0.1	-0.049710
0.816733	0.1	-0.052929
0.818400	0.1	-0.056326
0.820067	0.1	-0.058711
0.821733	0.1	-0.059605
0.823400	0.1	-0.058651
0.825067	0.1	-0.056446
0.826733	0.1	-0.053942
0.828400	0.1	-0.052452
0.830067	0.1	-0.052869
0.831733	0.1	-0.054836
0.833400	0.1	-0.056982
0.835067	0.1	-0.057757
0.836733	0.1	-0.057101
0.838400	0.1	-0.056028
0.840067	0.1	-0.055134
0.841733	0.1	-0.054300
0.843400	0.1	-0.053525
0.845067	0.1	-0.053585
0.846733	0.1	-0.055134
0.848400	0.1	-0.057817
0.850067	0.1	-0.060499
0.851733	0.1	-0.062466
0.853400	0.1	-0.063002
0.855067	0.1	-0.061810
0.856733	0.1	-0.059903
0.858400	0.1	-0.058889
0.860067	0.1	-0.059247
0.861733	0.1	-0.060022
0.863400	0.1	-0.060201
0.865067	0.1	-0.059664
0.866733	0.1	-0.058115
0.868400	0.1	-0.055075
0.870067	0.1	-0.051260
0.871733	0.1	-0.047863
0.873400	0.1	-0.046313
0.875067	0.1	-0.046968
0.876733	0.1	-0.049233
0.878400	0.1	-0.051558
0.880067	0.1	-0.052750
0.881733	0.1	-0.052452
0.883400	0.1	-0.051618
0.885067	0.1	-0.051200
0.886733	0.1	-0.052273
0.888400	0.1	-0.055075
0.890067	0.1	-0.058115
0.891733	0.1	-0.059187
0.893400	0.1	-0.057876
0.895067	0.1	-0.055015
0.896733	0.1	-0.051796
0.898400	0.1	-0.049770
0.900067	0.1	-0.050247
0.901733	0.1	-0.052989
0.903400	0.1	-0.056684
0.905067	0.1	-0.060022
0.906733	0.1	-0.061929
0.908400	0.1	-0.061750
0.910067	0.1	-0.059485
0.911733	0.1	-0.056207
0.913400	0.1	-0.053644
0.915067	0.1	-0.052750
0.916733	0.1	-0.053108
0.918400	0.1	-0.054061
0.920067	0.1	-0.054896
0.921733	0.1	-0.054896
0.923400	0.1	-0.053287
0.925067	0.1	-0.050366
0.926733	0.1	-0.047863
0.928400	0.1	-0.046968
0.930067	0.1	-0.047445
0.931733	0.1	-0.047863
0.933400	0.1	-0.046670
0.935067	0.1	-0.043809
0.936733	0.1	-0.041127
0.938400	0.1	-0.039816
0.940067	0.1	-0.040293
0.941733	0.1	-0.042558
0.943400	0.1	-0.045836
0.945067	0.1	-0.048459
0.946733	0.1	-0.048816
0.948400	0.1	-0.047028
0.950067	0.1	-0.044584
0.951733	0.1	-0.042737
0.953400	0.1	-0.042558
0.955067	0.1	-0.044346
0.956733	0.1	-0.047624
0.958400	0.1	-0.051141
0.960067	0.1	-0.053406
0.961733	0.1	-0.053644
0.963400	0.1	-0.052810
0.965067	0.1	-0.052750
0.966733	0.1	-0.054181
0.968400	0.1	-0.056744
0.970067	0.1	-0.059247
0.971733	0.1	-0.060439
0.973400	0.1	-0.059843
0.975067	0.1	-0.058472
0.976733	0.1	-0.058174
0.978400	0.1	-0.059664
0.980067	0.1	-0.061333
0.981733	0.1	-0.061274
0.983400	0.1	-0.059128
0.985067	0.1	-0.056267
0.986733	0.1	-0.054181
0.988400	0.1	-0.053287
0.990067	0.1	-0.053644
0.991733	0.1	-0.055194
0.993400	0.1	-0.057459
0.995067	0.1	-0.059605
0.996733	0.1	-0.060618
0.998400	0.1	-0.060439
1.000067	0.1	-0.059485
1.001733	0.1	-0.058353
1.003400	0.1	-0.057101
1.005067	0.1	-0.055492
1.006733	0.1	-0.053227
1.008400	0.1	-0.050843
1.010067	0.1	-0.049889
1.011733	0.1	-0.051081
1.013400	0.1	-0.053704
1.015067	0.1	-0.056446
1.016733	0.1	-0.058234
1.018400	0.1	-0.058353
1.020067	0.1	-0.056982
1.021733	0.1	-0.055492
1.023400	0.1	-0.054896
1.025067	0.1	-0.055254
1.026733	0.1	-0.056088
1.028400	0.1	-0.056565
1.030067	0.1	-0.055790
1.031733	0.1	-0.054240
1.033400	0.1	-0.052989
1.035067	0.1	-0.052571
1.036733	0.1	-0.052750
1.038400	0.1	-0.053465
1.040067	0.1	-0.054598
1.041733	0.1	-0.056207
1.043400	0.1	-0.058234
1.045067	0.1	-0.060141
1.046733	0.1	-0.061274
1.048400	0.1	-0.061393
1.050067	0.1	-0.060856
1.051733	0.1	-0.060976
1.053400	0.1	-0.062883
1.055067	0.1	-0.066340
1.056733	0.1	-0.069499
1.058400	0.1	-0.070751
1.060067	0.1	-0.070035
1.061733	0.1	-0.068307
1.063400	0.1	-0.066519
1.065067	0.1	-0.065565
1.066733	0.1	-0.065923
1.068400	0.1	-0.067592
1.070067	0.1	-0.069618
1.071733	0.1	-0.070572
1.073400	0.1	-0.069797
1.075067	0.1	-0.067830
1.076733	0.1	-0.065923
1.078400	0.1	-0.065148
1.080067	0.1	-0.065386
1.081733	0.1	-0.065744
1.083400	0.1	-0.065327
1.085067	0.1	-0.063717
1.086733	0.1	-0.061393
1.088400	0.1	-0.059068
1.090067	0.1	-0.057340
1.091733	0.1	-0.056505
1.093400	0.1	-0.056922
1.095067	0.1	-0.057936
1.096733	0.1	-0.058711
1.098400	0.1	-0.058711
1.100067	0.1	-0.058651
1.101733	0.1	-0.059247
1.103400	0.1	-0.060737
1.105067	0.1	-0.062585
1.106733	0.1	-0.064075
1.108400	0.1	-0.064492
1.110067	0.1	-0.063777
1.111733	0.1	-0.062943
1.113400	0.1	-0.062943
1.115067	0.1	-0.063956
1.116733	0.1	-0.065982
1.118400	0.1	-0.068784
1.120067	0.1	-0.071704
1.121733	0.1	-0.073850
1.123400	0.1	-0.074744
1.125067	0.1	-0.075161
1.126733	0.1	-0.076771
1.128400	0.1	-0.079930
1.130067	0.1	-0.083566
1.131733	0.1	-0.086069
1.133400	0.1	-0.086427
1.135067	0.1	-0.085235
1.136733	0.1	-0.083804
1.138400	0.1	-0.082850
1.140067	0.1	-0.081599
1.141733	0.1	-0.079453
1.143400	0.1	-0.076950
1.145067	0.1	-0.075281
1.146733	0.1	-0.075281
1.148400	0.1	-0.076711
1.150067	0.1	-0.078857
1.151733	0.1	-0.080824
1.153400	0.1	-0.081360
1.155067	0.1	-0.079691
1.156733	0.1	-0.076294
1.158400	0.1	-0.073075
1.160067	0.1	-0.071645
1.161733	0.1	-0.072181
1.163400	0.1	-0.073254
1.165067	0.1	-0.072837
1.166733	0.1	-0.070333
1.168400	0.1	-0.066817
1.170067	0.1	-0.064015
1.171733	0.1	-0.062466
1.173400	0.1	-0.061631
1.175067	0.1	-0.060260
1.176733	0.1	-0.057936
1.178400	0.1	-0.055730
1.180067	0.1	-0.055492
1.181733	0.1	-0.058115
1.183400	0.1	-0.062943
1.185067	0.1	-0.068009
1.186733	0.1	-0.071287
1.188400	0.1	-0.071943
1.190067	0.1	-0.070751
1.191733	0.1	-0.068903
1.193400	0.1	-0.067413
1.195067	0.1	-0.066817
1.196733	0.1	-0.067055
1.198400	0.1	-0.068188
1.200067	0.1	-0.070035
1.201733	0.1	-0.072300
1.203400	0.1	-0.074625
1.205067	0.1	-0.076592
1.206733	0.1	-0.077724
1.208400	0.1	-0.077784
1.210067	0.1	-0.077188
1.211733	0.1	-0.076890
1.213400	0.1	-0.077307
1.215067	0.1	-0.078201
1.216733	0.1	-0.078857
1.218400	0.1	-0.079036
1.220067	0.1	-0.078559
1.221733	0.1	-0.077367
1.223400	0.1	-0.075758
1.225067	0.1	-0.074267
1.226733	0.1	-0.073552
1.228400	0.1	-0.074029
1.230067	0.1	-0.076115
1.231733	0.1	-0.080228
1.233400	0.1	-0.085831
1.235067	0.1	-0.091732
1.236733	0.1	-0.096560
1.238400	0.1	-0.099957
1.240067	0.1	-0.101209
1.241733	0.1	-0.099361
1.243400	0.1	-0.094831
1.245067	0.1	-0.089169
1.246733	0.1	-0.084281
1.248400	0.1	-0.081599
1.250067	0.1	-0.081837
1.251733	0.1	-0.084341
1.253400	0.1	-0.087202
1.255067	0.1	-0.088334
1.256733	0.1	-0.087202
1.258400	0.1	-0.084877
1.260067	0.1	-0.083447
1.261733	0.1	-0.084758
1.263400	0.1	-0.088871
1.265067	0.1	-0.094295
1.266733	0.1	-0.099480
1.268400	0.1	-0.103772
1.270067	0.1	-0.106871
1.271733	0.1	-0.108302
1.273400	0.1	-0.107884
1.275067	0.1	-0.106394
1.276733	0.1	-0.105143
1.278400	0.1	-0.104606
1.280067	0.1	-0.104249
1.281733	0.1	-0.103652
1.283400	0.1	-0.102997
1.285067	0.1	-0.102580
1.286733	0.1	-0.102580
1.288400	0.1	-0.103176
1.290067	0.1	-0.103891
1.291733	0.1	-0.103593
1.293400	0.1	-0.101686
1.295067	0.1	-0.098526
1.296733	0.1	-0.094473
1.298400	0.1	-0.089824
1.300067	0.1	-0.085354
1.301733	0.1	-0.082135
1.303400	0.1	-0.079989
1.305067	0.1	-0.077009
1.306733	0.1	-0.071585
1.308400	0.1	-0.064254
1.310067	0.1	-0.056326
1.311733	0.1	-0.049114
1.313400	0.1	-0.043452
1.315067	0.1	-0.040054
1.316733	0.1	-0.038624
1.318400	0.1	-0.037849
1.320067	0.1	-0.036597
1.321733	0.1	-0.035822
1.323400	0.1	-0.037551
1.325067	0.1	-0.042915
1.326733	0.1	-0.051737
1.328400	0.1	-0.062644
1.330067	0.1	-0.073135
1.331733	0.1	-0.081658
1.333400	0.1	-0.088632
1.335067	0.1	-0.094831
1.336733	0.1	-0.100076
1.338400	0.1	-0.104427
1.340067	0.1	-0.108421
1.341733	0.1	-0.112355
1.343400	0.1	-0.116825
1.345067	0.1	-0.122964
1.346733	0.1	-0.131130
1.348400	0.1	-0.140667
1.350067	0.1	-0.150085
1.351733	0.1	-0.157714
1.353400	0.1	-0.162601
1.355067	0.1	-0.165343
1.356733	0.1	-0.167429
1.358400	0.1	-0.170052
1.360067	0.1	-0.172973
1.361733	0.1	-0.175416
1.363400	0.1	-0.177324
1.365067	0.1	-0.179648
1.366733	0.1	-0.183582
1.368400	0.1	-0.188768
1.370067	0.1	-0.194013
1.371733	0.1	-0.197947
1.373400	0.1	-0.199974
1.375067	0.1	-0.200570
1.376733	0.1	-0.200570
1.378400	0.1	-0.200272
1.380067	0.1	-0.198722
1.381733	0.1	-0.194848
1.383400	0.1	-0.188470
1.385067	0.1	-0.181079
1.386733	0.1	-0.174642
1.388400	0.1	-0.170171
1.390067	0.1	-0.168026
1.391733	0.1	-0.167847
1.393400	0.1	-0.169337
1.395067	0.1	-0.171840
1.396733	0.1	-0.174761
1.398400	0.1	-0.177681
1.400067	0.1	-0.180066
1.401733	0.1	-0.181615
1.403400	0.1	-0.182688
1.405067	0.1	-0.184357
1.406733	0.1	-0.187874
1.408400	0.1	-0.193715
1.410067	0.1	-0.200868
1.411733	0.1	-0.207365
1.413400	0.1	-0.211835
1.415067	0.1	-0.214756
1.416733	0.1	-0.217259
1.418400	0.1	-0.219762
1.420067	0.1	-0.222147
1.421733	0.1	-0.224948
1.423400	0.1	-0.229538
1.425067	0.1	-0.236392
1.426733	0.1	-0.243902
1.428400	0.1	-0.249088
1.430067	0.1	-0.250101
1.431733	0.1	-0.247538
1.433400	0.1	-0.243306
1.435067	0.1	-0.238240
1.436733	0.1	-0.232160
1.438400	0.1	-0.224888
1.440067	0.1	-0.216782
1.441733	0.1	-0.208557
1.443400	0.1	-0.200748
1.445067	0.1	-0.192940
1.446733	0.1	-0.184000
1.448400	0.1	-0.172555
1.450067	0.1	-0.158429
1.451733	0.1	-0.143230
1.453400	0.1	-0.128269
1.455067	0.1	-0.113726
1.456733	0.1	-0.098407
1.458400	0.1	-0.081122
1.460067	0.1	-0.061631
1.461733	0.1	-0.040889
1.463400	0.1	-0.020206
1.465067	0.1	-0.000298
1.466733	0.1	0.018895
1.468400	0.1	0.038207
1.470067	0.1	0.058293
1.471733	0.1	0.078797
1.473400	0.1	0.099480
1.475067	0.1	0.121057
1.476733	0.1	0.143826
1.478400	0.1	0.166953
1.480067	0.1	0.189066
1.481733	0.1	0.209093
1.483400	0.1	0.226498
1.485067	0.1	0.241816
1.486733	0.1	0.256240
1.488400	0.1	0.270784
1.490067	0.1	0.286222
1.491733	0.1	0.303447
1.493400	0.1	0.323415
1.495067	0.1	0.345349
1.496733	0.1	0.366271
1.498400	0.1	0.383854
1.500067	0.1	0.398278
1.501733	0.1	0.411809
1.503400	0.1	0.425577
1.505067	0.1	0.439167
1.506733	0.1	0.452638
1.508400	0.1	0.466704
1.510067	0.1	0.481486
1.511733	0.1	0.495613
1.513400	0.1	0.508070
1.515067	0.1	0.519097
1.516733	0.1	0.530303
1.518400	0.1	0.543475
1.520067	0.1	0.559568
1.521733	0.1	0.578761
1.523400	0.1	0.601232
1.525067	0.1	0.626564
1.526733	0.1	0.653803
1.528400	0.1	0.681520
1.530067	0.1	0.709355
1.531733	0.1	0.737906
1.533400	0.1	0.767887
1.535067	0.1	0.799358
1.536733	0.1	0.832200
1.538400	0.1	0.867605
1.540067	0.1	0.907123
1.541733	0.1	0.950813
1.543400	0.1	0.997245
1.545067	0.1	1.045346
1.546733	0.1	1.095593
1.548400	0.1	1.148880
1.550067	0.1	1.205266
1.551733	0.1	1.264691
1.553400	0.1	1.327872
1.555067	0.1	1.395524
1.556733	0.1	1.467884
1.558400	0.1	1.545549
1.560067	0.1	1.630664
1.561733	0.1	1.726627
1.563400	0.1	1.837432
1.565067	0.1	1.966000
1.566733	0.1	2.115011
1.568400	0.1	2.287269
1.570067	0.1	2.485752
1.571733	0.1	2.712846
1.573400	0.1	2.970159
1.575067	0.1	3.258646
1.576733	0.1	3.578723
1.578400	0.1	3.931225
1.580067	0.1	4.317701
1.581733	0.1	4.739762
1.583400	0.1	5.197108
1.585067	0.1	5.686641
1.586733	0.1	6.202340
1.588400	0.1	6.737471
1.590067	0.1	7.285774
1.591733	0.1	7.841647
1.593400	0.1	8.399785
1.595067	0.1	8.954526
1.596733	0.1	9.499968
1.598400	0.1	10.030866
1.600067	0.1	10.543645
1.601733	0.1	11.035324
1.603400	0.1	11.503041
1.605067	0.1	11.944295
1.606733	0.1	12.358070
1.608400	0.1	12.744904
1.610067	0.1	13.105751
1.611733	0.1	13.440371
1.613400	0.1	13.746203
1.615067	0.1	14.017821
1.616733	0.1	14.247001
1.618400	0.1	14.424563
1.620067	0.1	14.541746
1.621733	0.1	14.590622
1.623400	0.1	14.564575
1.625067	0.1	14.459432
1.626733	0.1	14.275313
1.628400	0.1	14.016271
1.630067	0.1	13.689102
1.631733	0.1	13.302863
1.633400	0.1	12.868286
1.635067	0.1	12.397290
1.636733	0.1	11.902393
1.638400	0.1	11.396886
1.640067	0.1	10.894061
1.641733	0.1	10.407568
1.643400	0.1	9.950638
1.645067	0.1	9.533227
1.646733	0.1	9.161830
1.648400	0.1	8.841515
1.650067	0.1	8.576453
1.651733	0.1	8.369744
1.653400	0.1	8.222759
1.655067	0.1	8.134485
1.656733	0.1	8.100689
1.658400	0.1	8.115232
1.660067	0.1	8.171142
1.661733	0.1	8.261383
1.663400	0.1	8.379162
1.665067	0.1	8.518160
1.666733	0.1	8.672119
1.668400	0.1	8.835018
1.670067	0.1	9.000958
1.671733	0.1	9.163917
1.673400	0.1	9.318054
1.675067	0.1	9.459019
1.676733	0.1	9.584606
1.678400	0.1	9.694338
1.680067	0.1	9.788097
1.681733	0.1	9.866000
1.683400	0.1	9.927869
1.685067	0.1	9.973646
1.686733	0.1	10.004581
1.688400	0.1	10.022462
1.690067	0.1	10.029078
1.691733	0.1	10.025800
1.693400	0.1	10.013879
1.695067	0.1	9.994746
1.696733	0.1	9.969533
1.698400	0.1	9.939075
1.700067	0.1	9.904683
1.701733	0.1	9.867967
1.703400	0.1	9.830595
1.705067	0.1	9.793461
1.706733	0.1	9.757221
1.708400	0.1	9.722710
1.710067	0.1	9.690285
1.711733	0.1	9.659768
1.713400	0.1	9.631098
1.715067	0.1	9.604872
1.716733	0.1	9.580792
1.718400	0.1	9.557784
1.720067	0.1	9.535552
1.721733	0.1	9.515048
1.723400	0.1	9.496511
1.725067	0.1	9.479225
1.726733	0.1	9.462119
1.728400	0.1	9.444774
1.730067	0.1	9.427488
1.731733	0.1	9.410441
1.733400	0.1	9.393812
1.735067	0.1	9.377659
1.736733	0.1	9.361327
1.738400	0.1	9.342909
1.740067	0.1	9.320736
1.741733	0.1	9.294630
1.743400	0.1	9.265662
1.745067	0.1	9.235681
1.746733	0.1	9.206474
1.748400	0.1	9.178639
1.750067	0.1	9.152055
1.751733	0.1	9.126127
1.753400	0.1	9.100318
1.755067	0.1	9.074212
1.756733	0.1	9.047986
1.758400	0.1	9.021640
1.760067	0.1	8.994282
1.761733	0.1	8.965135
1.763400	0.1	8.934498
1.765067	0.1	8.904279
1.766733	0.1	8.875490
1.768400	0.1	8.847654
1.770067	0.1	8.819700
1.771733	0.1	8.791447
1.773400	0.1	8.763373
1.775067	0.1	8.736253
1.776733	0.1	8.710564
1.778400	0.1	8.686424
1.780067	0.1	8.663655
1.781733	0.1	8.641720
1.783400	0.1	8.619488
1.785067	0.1	8.596302
1.786733	0.1	8.572996
1.788400	0.1	8.550823
1.790067	0.1	8.529962
1.791733	0.1	8.509696
1.793400	0.1	8.489669
1.795067	0.1	8.469940
1.796733	0.1	8.450687
1.798400	0.1	8.433104
1.800067	0.1	8.418739
1.801733	0.1	8.408070
1.803400	0.1	8.399785
1.805067	0.1	8.391798
1.806733	0.1	8.382619
1.808400	0.1	8.372069
1.810067	0.1	8.360923
1.811733	0.1	8.350373
1.813400	0.1	8.341074
1.815067	0.1	8.332551
1.816733	0.1	8.323849
1.818400	0.1	8.313776
1.820067	0.1	8.301080
1.821733	0.1	8.284987
1.823400	0.1	8.266569
1.825067	0.1	8.247436
1.826733	0.1	8.228481
1.828400	0.1	8.209825
1.830067	0.1	8.192063
1.831733	0.1	8.175314
1.833400	0.1	8.158625
1.835067	0.1	8.140743
1.836733	0.1	8.121253
1.838400	0.1	8.100987
1.840067	0.1	8.081615
1.841733	0.1	8.065224
1.843400	0.1	8.053363
1.845067	0.1	8.047045
1.846733	0.1	8.046210
1.848400	0.1	8.049787
1.850067	0.1	8.056999
1.851733	0.1	8.067668
1.853400	0.1	8.081913
1.855067	0.1	8.099974
1.856733	0.1	8.122564
1.858400	0.1	8.150876
1.860067	0.1	8.185447
1.861733	0.1	8.225680
1.863400	0.1	8.270801
1.865067	0.1	8.320928
1.866733	0.1	8.376956
1.868400	0.1	8.440018
1.870067	0.1	8.510531
1.871733	0.1	8.587778
1.873400	0.1	8.670569
1.875067	0.1	8.758605
1.876733	0.1	8.852244
1.878400	0.1	8.951068
1.880067	0.1	9.054065
1.881733	0.1	9.160936
1.883400	0.1	9.272039
1.885067	0.1	9.387136
1.886733	0.1	9.505272
1.888400	0.1	9.625495
1.890067	0.1	9.747029
1.891733	0.1	9.869099
1.893400	0.1	9.990693
1.895067	0.1	10.111511
1.896733	0.1	10.232390
1.898400	0.1	10.354400
1.900067	0.1	10.477365
1.901733	0.1	10.600329
1.903400	0.1	10.721803
1.905067	0.1	10.840715
1.906733	0.1	10.955990
1.908400	0.1	11.066437
1.910067	0.1	11.171520
1.911733	0.1	11.271120
1.913400	0.1	11.365057
1.915067	0.1	11.453033
1.916733	0.1	11.534811
1.918400	0.1	11.611403
1.920067	0.1	11.684597
1.921733	0.1	11.755527
1.923400	0.1	11.823476
1.925067	0.1	11.887074
1.926733	0.1	11.945546
1.928400	0.1	11.999071
1.930067	0.1	12.048484
1.931733	0.1	12.094796
1.933400	0.1	12.137831
1.935067	0.1	12.177110
1.936733	0.1	12.212456
1.938400	0.1	12.244702
1.940067	0.1	12.275518
1.941733	0.1	12.306274
1.943400	0.1	12.337209
1.945067	0.1	12.366594
1.946733	0.1	12.392522
1.948400	0.1	12.414337
1.950067	0.1	12.432755
1.951733	0.1	12.448788
1.953400	0.1	12.462378
1.955067	0.1	12.473048
1.956733	0.1	12.481094
1.958400	0.1	12.487651
1.960067	0.1	12.493850
1.961733	0.1	12.499989
1.963400	0.1	12.504698
1.965067	0.1	12.506545
1.966733	0.1	12.505532
1.968400	0.1	12.502611
1.970067	0.1	12.499035
1.971733	0.1	12.496115
1.973400	0.1	12.494207
1.975067	0.1	12.491823
1.976733	0.1	12.486518
1.978400	0.1	12.477101
1.980067	0.1	12.464166
1.981733	0.1	12.448610
1.983400	0.1	12.430967
1.985067	0.1	12.412012
1.986733	0.1	12.392283
1.988400	0.1	12.371243
1.990067	0.1	12.347878
1.991733	0.1	12.321950
1.993400	0.1	12.294472
1.995067	0.1	12.267233
1.996733	0.1	12.241066
1.998400	0.1	12.215257
2.000067	0.1	12.188435
2.001733	0.1	12.159229
2.003400	0.1	12.127400
2.005067	0.1	12.093664
2.006733	0.1	12.059749
2.008400	0.1	12.026966
2.010067	0.1	11.995495
2.011733	0.1	11.964501
2.013400	0.1	11.933447
2.015067	0.1	11.902631
2.016733	0.1	11.872233
2.018400	0.1	11.841834
2.020067	0.1	11.810661
2.021733	0.1	11.777819
2.023400	0.1	11.743189
2.025067	0.1	11.707128
2.026733	0.1	11.669398
2.028400	0.1	11.629701
2.030067	0.1	11.588455
2.031733	0.1	11.546612
2.033400	0.1	11.505187
2.035067	0.1	11.464537
2.036733	0.1	11.424959
2.038400	0.1	11.386276
2.040067	0.1	11.347831
2.041733	0.1	11.309148
2.043400	0.1	11.269689
2.045067	0.1	11.229397
2.046733	0.1	11.189163
2.048400	0.1	11.150301
2.050067	0.1	11.113287
2.051733	0.1	11.077166
2.053400	0.1	11.040271
2.055067	0.1	11.001707
2.056733	0.1	10.961354
2.058400	0.1	10.919214
2.060067	0.1	10.875703
2.061733	0.1	10.831655
2.063400	0.1	10.787845
2.065067	0.1	10.744811
2.066733	0.1	10.702372
2.068400	0.1	10.659636
2.070067	0.1	10.616601
2.071733	0.1	10.574043
2.073400	0.1	10.532320
2.075067	0.1	10.490716
2.076733	0.1	10.448754
2.078400	0.1	10.407150
2.080067	0.1	10.366738
2.081733	0.1	10.327221
2.083400	0.1	10.287226
2.085067	0.1	10.245801
2.086733	0.1	10.203004
2.088400	0.1	10.159016
2.090067	0.1	10.114074
2.091733	0.1	10.069311
2.093400	0.1	10.026217
2.095067	0.1	9.985150
2.096733	0.1	9.945453
2.098400	0.1	9.905697
2.100067	0.1	9.864450
2.101733	0.1	9.821535
2.103400	0.1	9.778441
2.105067	0.1	9.737194
2.106733	0.1	9.698868
2.108400	0.1	9.662331
2.110067	0.1	9.625853
2.111733	0.1	9.588063
2.113400	0.1	9.548128
2.115067	0.1	9.506047
2.116733	0.1	9.462476
2.118400	0.1	9.418905
2.120067	0.1	9.376705
2.121733	0.1	9.337247
2.123400	0.1	9.300590
2.125067	0.1	9.265006
2.126733	0.1	9.228886
2.128400	0.1	9.191692
2.130067	0.1	9.153367
2.131733	0.1	9.114087
2.133400	0.1	9.073854
2.135067	0.1	9.033084
2.136733	0.1	8.992076
2.138400	0.1	8.951426
2.140067	0.1	8.911968
2.141733	0.1	8.874655
2.143400	0.1	8.839012
2.145067	0.1	8.803785
2.146733	0.1	8.768380
2.148400	0.1	8.733511
2.150067	0.1	8.699239
2.151733	0.1	8.664489
2.153400	0.1	8.628011
2.155067	0.1	8.588911
2.156733	0.1	8.547307
2.158400	0.1	8.504868
2.160067	0.1	8.463920
2.161733	0.1	8.425892
2.163400	0.1	8.390666
2.165067	0.1	8.356691
2.166733	0.1	8.322597
2.168400	0.1	8.288086
2.170067	0.1	8.252800
2.171733	0.1	8.216680
2.173400	0.1	8.180261
2.175067	0.1	8.144558
2.176733	0.1	8.109808
2.178400	0.1	8.075417
2.180067	0.1	8.039892
2.181733	0.1	8.002401
2.183400	0.1	7.963896
2.185067	0.1	7.926226
2.186733	0.1	7.890583
2.188400	0.1	7.856548
2.190067	0.1	7.822454
2.191733	0.1	7.786990
2.193400	0.1	7.750273
2.195067	0.1	7.712543
2.196733	0.1	7.673383
2.198400	0.1	7.632614
2.200067	0.1	7.591188
2.201733	0.1	7.550419
2.203400	0.1	7.511616
2.205067	0.1	7.475555
2.206733	0.1	7.441998
2.208400	0.1	7.409513
2.210067	0.1	7.376314
2.211733	0.1	7.340849
2.213400	0.1	7.302881
2.215067	0.1	7.263959
2.216733	0.1	7.225693
2.218400	0.1	7.188559
2.220067	0.1	7.151545
2.221733	0.1	7.113994
2.223400	0.1	7.076145
2.225067	0.1	7.038892
2.226733	0.1	7.003129
2.228400	0.1	6.968558
2.230067	0.1	6.934047
2.231733	0.1	6.898702
2.233400	0.1	6.862402
2.235067	0.1	6.825447
2.236733	0.1	6.788135
2.238400	0.1	6.751120
2.240067	0.1	6.714344
2.241733	0.1	6.677270
2.243400	0.1	6.639958
2.245067	0.1	6.602943
2.246733	0.1	6.566585
2.248400	0.1	6.530404
2.250067	0.1	6.493152
2.251733	0.1	6.454468
2.253400	0.1	6.415606
2.255067	0.1	6.378711
2.256733	0.1	6.344617
2.258400	0.1	6.312430
2.260067	0.1	6.280363
2.261733	0.1	6.247163
2.263400	0.1	6.212354
2.265067	0.1	6.175578
2.266733	0.1	6.136954
2.268400	0.1	6.098509
2.270067	0.1	6.062448
2.271733	0.1	6.029308
2.273400	0.1	5.997479
2.275067	0.1	5.965054
2.276733	0.1	5.931318
2.278400	0.1	5.896807
2.280067	0.1	5.862654
2.281733	0.1	5.829811
2.283400	0.1	5.797983
2.285067	0.1	5.766452
2.286733	0.1	5.734921
2.288400	0.1	5.703986
2.290067	0.1	5.673707
2.291733	0.1	5.643964
2.293400	0.1	5.614996
2.295067	0.1	5.587221
2.296733	0.1	5.560100
2.298400	0.1	5.532146
2.300067	0.1	5.502224
2.301733	0.1	5.471111
2.303400	0.1	5.440414
2.305067	0.1	5.410552
2.306733	0.1	5.380750
2.308400	0.1	5.350232
2.310067	0.1	5.318880
2.311733	0.1	5.287946
2.313400	0.1	5.258620
2.315067	0.1	5.231440
2.316733	0.1	5.205572
2.318400	0.1	5.179465
2.320067	0.1	5.152047
2.321733	0.1	5.123258
2.323400	0.1	5.094171
2.325067	0.1	5.065799
2.326733	0.1	5.038619
2.328400	0.1	5.012930
2.330067	0.1	4.988373
2.331733	0.1	4.963756
2.333400	0.1	4.938424
2.335067	0.1	4.912854
2.336733	0.1	4.887641
2.338400	0.1	4.862368
2.340067	0.1	4.836381
2.341733	0.1	4.810036
2.343400	0.1	4.783988
2.345067	0.1	4.758060
2.346733	0.1	4.731417
2.348400	0.1	4.703641
2.350067	0.1	4.675031
2.351733	0.1	4.646242
2.353400	0.1	4.618049
2.355067	0.1	4.591048
2.356733	0.1	4.565180
2.358400	0.1	4.539788
2.360067	0.1	4.513741
2.361733	0.1	4.486203
2.363400	0.1	4.457534
2.365067	0.1	4.428625
2.366733	0.1	4.400015
2.368400	0.1	4.371703
2.370067	0.1	4.343868
2.371733	0.1	4.316211
2.373400	0.1	4.288674
2.375067	0.1	4.261256
2.376733	0.1	4.233361
2.378400	0.1	4.204452
2.380067	0.1	4.174412
2.381733	0.1	4.143834
2.383400	0.1	4.113555
2.385067	0.1	4.083276
2.386733	0.1	4.051805
2.388400	0.1	4.018367
2.390067	0.1	3.984273
2.391733	0.1	3.951371
2.393400	0.1	3.920496
2.395067	0.1	3.891349
2.396733	0.1	3.863871
2.398400	0.1	3.837943
2.400067	0.1	3.813029
2.401733	0.1	3.787637
2.403400	0.1	3.760636
2.405067	0.1	3.731072
2.406733	0.1	3.698945
2.408400	0.1	3.665567
2.410067	0.1	3.632367
2.411733	0.1	3.600538
2.413400	0.1	3.570795
2.415067	0.1	3.543377
2.416733	0.1	3.517688
2.418400	0.1	3.492475
2.420067	0.1	3.466428
2.421733	0.1	3.438533
2.423400	0.1	3.408313
2.425067	0.1	3.375471
2.426733	0.1	3.340781
2.428400	0.1	3.305972
2.430067	0.1	3.272951
2.431733	0.1	3.242552
2.433400	0.1	3.214240
2.435067	0.1	3.187180
2.436733	0.1	3.160656
2.438400	0.1	3.134251
2.440067	0.1	3.107786
2.441733	0.1	3.080845
2.443400	0.1	3.053189
2.445067	0.1	3.024817
2.446733	0.1	2.996147
2.448400	0.1	2.967417
2.450067	0.1	2.938628
2.451733	0.1	2.910078
2.453400	0.1	2.882302
2.455067	0.1	2.854824
2.456733	0.1	2.827108
2.458400	0.1	2.800048
2.460067	0.1	2.774716
2.461733	0.1	2.751470
2.463400	0.1	2.729297
2.465067	0.1	2.706528
2.466733	0.1	2.682150
2.468400	0.1	2.655924
2.470067	0.1	2.627909
2.471733	0.1	2.599120
2.473400	0.1	2.571106
2.475067	0.1	2.545297
2.476733	0.1	2.522051
2.478400	0.1	2.500832
2.480067	0.1	2.481043
2.481733	0.1	2.461493
2.483400	0.1	2.440393
2.485067	0.1	2.416074
2.486733	0.1	2.388120
2.488400	0.1	2.357960
2.490067	0.1	2.327800
2.491733	0.1	2.299786
2.493400	0.1	2.275348
2.495067	0.1	2.253890
2.496733	0.1	2.232850
2.498400	0.1	2.210498
2.500067	0.1	2.187193
2.501733	0.1	2.163828
2.503400	0.1	2.140820
2.505067	0.1	2.118707
2.506733	0.1	2.098441
2.508400	0.1	2.080083
2.510067	0.1	2.062142
2.511733	0.1	2.043247
2.513400	0.1	2.023697
2.515067	0.1	2.004087
2.516733	0.1	1.984537
2.518400	0.1	1.964927
2.520067	0.1	1.945675
2.521733	0.1	1.926959
2.523400	0.1	1.907885
2.525067	0.1	1.888156
2.526733	0.1	1.868665
2.528400	0.1	1.849771
2.530067	0.1	1.831114
2.531733	0.1	1.812279
2.533400	0.1	1.793861
2.535067	0.1	1.776517
2.536733	0.1	1.760125
2.538400	0.1	1.743794
2.540067	0.1	1.726806
2.541733	0.1	1.709879
2.543400	0.1	1.694501
2.545067	0.1	1.681924
2.546733	0.1	1.671493
2.548400	0.1	1.661480
2.550067	0.1	1.649976
2.551733	0.1	1.635671
2.553400	0.1	1.618505
2.555067	0.1	1.599789
2.556733	0.1	1.581609
2.558400	0.1	1.565397
2.560067	0.1	1.551688
2.561733	0.1	1.539171
2.563400	0.1	1.526356
2.565067	0.1	1.513600
2.566733	0.1	1.502037
2.568400	0.1	1.491487
2.570067	0.1	1.481056
2.571733	0.1	1.470208
2.573400	0.1	1.458347
2.575067	0.1	1.445294
2.576733	0.1	1.431644
2.578400	0.1	1.418591
2.580067	0.1	1.407206
2.581733	0.1	1.397252
2.583400	0.1	1.388252
2.585067	0.1	1.380086
2.586733	0.1	1.372337
2.588400	0.1	1.363814
2.590067	0.1	1.353741
2.591733	0.1	1.341879
2.593400	0.1	1.328945
2.595067	0.1	1.316369
2.596733	0.1	1.305938
2.598400	0.1	1.298666
2.600067	0.1	1.293480
2.601733	0.1	1.288176
2.603400	0.1	1.280785
2.605067	0.1	1.270533
2.606733	0.1	1.258493
2.608400	0.1	1.246333
2.610067	0.1	1.235128
2.611733	0.1	1.225531
2.613400	0.1	1.217842
2.615067	0.1	1.211763
2.616733	0.1	1.206935
2.618400	0.1	1.202881
2.620067	0.1	1.198590
2.621733	0.1	1.193523
2.623400	0.1	1.187384
2.625067	0.1	1.179636
2.626733	0.1	1.169682
2.628400	0.1	1.158595
2.630067	0.1	1.148760
2.631733	0.1	1.141250
2.633400	0.1	1.135349
2.635067	0.1	1.130998
2.636733	0.1	1.129150
2.638400	0.1	1.129568
2.640067	0.1	1.130223
2.641733	0.1	1.128793
2.643400	0.1	1.124978
2.645067	0.1	1.120389
2.646733	0.1	1.116812
2.648400	0.1	1.114369
2.650067	0.1	1.111269
2.651733	0.1	1.105070
2.653400	0.1	1.095176
2.655067	0.1	1.083434
2.656733	0.1	1.072347
2.658400	0.1	1.063645
2.660067	0.1	1.057565
2.661733	0.1	1.053691
2.663400	0.1	1.051068
2.665067	0.1	1.049221
2.666733	0.1	1.047909
2.668400	0.1	1.047134
2.670067	0.1	1.046062
2.671733	0.1	1.043677
2.673400	0.1	1.040161
2.675067	0.1	1.036525
2.676733	0.1	1.033545
2.678400	0.1	1.031458
2.680067	0.1	1.029968
2.681733	0.1	1.028597
2.683400	0.1	1.027346
2.685067	0.1	1.026332
2.686733	0.1	1.025081
2.688400	0.1	1.022577
2.690067	0.1	1.018345
2.691733	0.1	1.012683
2.693400	0.1	1.006723
2.695067	0.1	1.002610
2.696733	0.1	1.001000
2.698400	0.1	1.000941
2.700067	0.1	1.001120
2.701733	0.1	1.001239
2.703400	0.1	1.001179
2.705067	0.1	1.000345
2.706733	0.1	0.998139
2.708400	0.1	0.995100
2.710067	0.1	0.992298
2.711733	0.1	0.990272
2.713400	0.1	0.988603
2.715067	0.1	0.986755
2.716733	0.1	0.984430
2.718400	0.1	0.981808
2.720067	0.1	0.979185
2.721733	0.1	0.977099
2.723400	0.1	0.975132
2.725067	0.1	0.972927
2.726733	0.1	0.971019
2.728400	0.1	0.970602
2.730067	0.1	0.972331
2.731733	0.1	0.975609
2.733400	0.1	0.978887
2.735067	0.1	0.980377
2.736733	0.1	0.979185
2.738400	0.1	0.975967
2.740067	0.1	0.972331
2.741733	0.1	0.969648
2.743400	0.1	0.968218
2.745067	0.1	0.966668
2.746733	0.1	0.963569
2.748400	0.1	0.958741
2.750067	0.1	0.953674
2.751733	0.1	0.950754
2.753400	0.1	0.951290
2.755067	0.1	0.955164
2.756733	0.1	0.961661
2.758400	0.1	0.970423
2.760067	0.1	0.980556
2.761733	0.1	0.990331
2.763400	0.1	0.998199
2.765067	0.1	1.003385
2.766733	0.1	1.005888
2.768400	0.1	1.006484
2.770067	0.1	1.005650
2.771733	0.1	1.003861
2.773400	0.1	1.001656
2.775067	0.1	1.000106
2.776733	0.1	0.999749
2.778400	0.1	1.000106
2.780067	0.1	1.000643
2.781733	0.1	1.001775
2.783400	0.1	1.003683
2.785067	0.1	1.005292
2.786733	0.1	1.005471
2.788400	0.1	1.004219
2.790067	0.1	1.002789
2.791733	0.1	1.002371
2.793400	0.1	1.003206
2.795067	0.1	1.005232
2.796733	0.1	1.008332
2.798400	0.1	1.012564
2.800067	0.1	1.016975
2.801733	0.1	1.020074
2.803400	0.1	1.020908
2.805067	0.1	1.020134
2.806733	0.1	1.019478
2.808400	0.1	1.020253
2.810067	0.1	1.022279
2.811733	0.1	1.024485
2.813400	0.1	1.026154
2.815067	0.1	1.027346
2.816733	0.1	1.028478
2.818400	0.1	1.029909
2.820067	0.1	1.031637
2.821733	0.1	1.033545
2.823400	0.1	1.035929
2.825067	0.1	1.039624
2.826733	0.1	1.044750
2.828400	0.1	1.050532
2.830067	0.1	1.055896
2.831733	0.1	1.060128
2.833400	0.1	1.062691
2.835067	0.1	1.063585
2.836733	0.1	1.063407
2.838400	0.1	1.063407
2.840067	0.1	1.064897
2.841733	0.1	1.068413
2.843400	0.1	1.073122
2.845067	0.1	1.077890
2.846733	0.1	1.082063
2.848400	0.1	1.085937
2.850067	0.1	1.089454
2.851733	0.1	1.092196
2.853400	0.1	1.093984
2.855067	0.1	1.095474
2.856733	0.1	1.097679
2.858400	0.1	1.100957
2.860067	0.1	1.105487
2.861733	0.1	1.110256
2.863400	0.1	1.113474
2.865067	0.1	1.113653
2.866733	0.1	1.111329
2.868400	0.1	1.108110
2.870067	0.1	1.105726
2.871733	0.1	1.105189
2.873400	0.1	1.106739
2.875067	0.1	1.110017
2.876733	0.1	1.113653
2.878400	0.1	1.116455
2.880067	0.1	1.117706
2.881733	0.1	1.117408
2.883400	0.1	1.115561
2.885067	0.1	1.112342
2.886733	0.1	1.108885
2.888400	0.1	1.106441
2.890067	0.1	1.105011
2.891733	0.1	1.103878
2.893400	0.1	1.102626
2.895067	0.1	1.101792
2.896733	0.1	1.102090
2.898400	0.1	1.104236
2.900067	0.1	1.108170
2.901733	0.1	1.112998
2.903400	0.1	1.117647
2.905067	0.1	1.121461
2.906733	0.1	1.124561
2.908400	0.1	1.126766
2.910067	0.1	1.127899
2.911733	0.1	1.127958
2.913400	0.1	1.127422
2.915067	0.1	1.126885
2.916733	0.1	1.126707
2.918400	0.1	1.126409
2.920067	0.1	1.125693
2.921733	0.1	1.125038
2.923400	0.1	1.124978
2.925067	0.1	1.125276
2.926733	0.1	1.125276
2.928400	0.1	1.124382
2.930067	0.1	1.122654
2.931733	0.1	1.121044
2.933400	0.1	1.120448
2.935067	0.1	1.120925
2.936733	0.1	1.121640
2.938400	0.1	1.121342
2.940067	0.1	1.119375
2.941733	0.1	1.116097
2.943400	0.1	1.112402
2.945067	0.1	1.109600
2.946733	0.1	1.108289
2.948400	0.1	1.107931
2.950067	0.1	1.107633
2.951733	0.1	1.106918
2.953400	0.1	1.105845
2.955067	0.1	1.104772
2.956733	0.1	1.103997
2.958400	0.1	1.103520
2.960067	0.1	1.103520
2.961733	0.1	1.104117
2.963400	0.1	1.105368
2.965067	0.1	1.106560
2.966733	0.1	1.106560
2.968400	0.1	1.104176
2.970067	0.1	1.099646
2.971733	0.1	1.094341
2.973400	0.1	1.089335
2.975067	0.1	1.084745
2.976733	0.1	1.080692
2.978400	0.1	1.077950
2.980067	0.1	1.076698
2.981733	0.1	1.076639
2.983400	0.1	1.077473
2.985067	0.1	1.078725
2.986733	0.1	1.079321
2.988400	0.1	1.078963
2.990067	0.1	1.078248
2.991733	0.1	1.077354
2.993400	0.1	1.076162
2.995067	0.1	1.074553
2.996733	0.1	1.073003
2.998400	0.1	1.071990
3.000067	0.1	1.070440
3.001733	0.1	1.066744
3.003400	0.1	1.061201
3.005067	0.1	1.055896
3.006733	0.1	1.052857
3.008400	0.1	1.052558
3.010067	0.1	1.053751
3.011733	0.1	1.055002
3.013400	0.1	1.055300
3.015067	0.1	1.054347
3.016733	0.1	1.052618
3.018400	0.1	1.051188
3.020067	0.1	1.050949
3.021733	0.1	1.051903
3.023400	0.1	1.053274
3.025067	0.1	1.053929
3.026733	0.1	1.053453
3.028400	0.1	1.052201
3.030067	0.1	1.050413
3.031733	0.1	1.047790
3.033400	0.1	1.044273
3.035067	0.1	1.040876
3.036733	0.1	1.038492
3.038400	0.1	1.037657
3.040067	0.1	1.037598
3.041733	0.1	1.037300
3.043400	0.1	1.036167
3.045067	0.1	1.034737
3.046733	0.1	1.033604
3.048400	0.1	1.033247
3.050067	0.1	1.033723
3.051733	0.1	1.033962
3.053400	0.1	1.032174
3.055067	0.1	1.027584
3.056733	0.1	1.021147
3.058400	0.1	1.014769
3.060067	0.1	1.009524
3.061733	0.1	1.005292
3.063400	0.1	1.001298
3.065067	0.1	0.997126
3.066733	0.1	0.993013
3.068400	0.1	0.989735
3.070067	0.1	0.988066
3.071733	0.1	0.988245
3.073400	0.1	0.989735
3.075067	0.1	0.991523
3.076733	0.1	0.992179
3.078400	0.1	0.990927
3.080067	0.1	0.988901
3.081733	0.1	0.988007
3.083400	0.1	0.988483
3.085067	0.1	0.989258
3.086733	0.1	0.989378
3.088400	0.1	0.988483
3.090067	0.1	0.986040
3.091733	0.1	0.981748
3.093400	0.1	0.976265
3.095067	0.1	0.971317
3.096733	0.1	0.967860
3.098400	0.1	0.965595
3.100067	0.1	0.963509
3.101733	0.1	0.960767
3.103400	0.1	0.956953
3.105067	0.1	0.951886
3.106733	0.1	0.945449
3.108400	0.1	0.938594
3.110067	0.1	0.933349
3.111733	0.1	0.931203
3.113400	0.1	0.932217
3.115067	0.1	0.935137
3.116733	0.1	0.937760
3.118400	0.1	0.938118
3.120067	0.1	0.935495
3.121733	0.1	0.930607
3.123400	0.1	0.924408
3.125067	0.1	0.918210
3.126733	0.1	0.913858
3.128400	0.1	0.912368
3.130067	0.1	0.912726
3.131733	0.1	0.912845
3.133400	0.1	0.911415
3.135067	0.1	0.909030
3.136733	0.1	0.907004
3.138400	0.1	0.905991
3.140067	0.1	0.905156
3.141733	0.1	0.902891
3.143400	0.1	0.898063
3.145067	0.1	0.891030
3.146733	0.1	0.882864
3.148400	0.1	0.875115
3.150067	0.1	0.869393
3.151733	0.1	0.866115
3.153400	0.1	0.864744
3.155067	0.1	0.864625
3.156733	0.1	0.865161
3.158400	0.1	0.865579
3.160067	0.1	0.865519
3.161733	0.1	0.864685
3.163400	0.1	0.862420
3.165067	0.1	0.858188
3.166733	0.1	0.852704
3.168400	0.1	0.847280
3.170067	0.1	0.842869
3.171733	0.1	0.839949
3.173400	0.1	0.838935
3.175067	0.1	0.839949
3.176733	0.1	0.842035
3.178400	0.1	0.843048
3.180067	0.1	0.841022
3.181733	0.1	0.835717
3.183400	0.1	0.828505
3.185067	0.1	0.820935
3.186733	0.1	0.813782
3.188400	0.1	0.807285
3.190067	0.1	0.801742
3.191733	0.1	0.797570
3.193400	0.1	0.794709
3.195067	0.1	0.792444
3.196733	0.1	0.790179
3.198400	0.1	0.787675
3.200067	0.1	0.784814
3.201733	0.1	0.781894
3.203400	0.1	0.778973
3.205067	0.1	0.775933
3.206733	0.1	0.772297
3.208400	0.1	0.768304
3.210067	0.1	0.764787
3.211733	0.1	0.761628
3.213400	0.1	0.758052
3.215067	0.1	0.753939
3.216733	0.1	0.750065
3.218400	0.1	0.746846
3.220067	0.1	0.743508
3.221733	0.1	0.739515
3.223400	0.1	0.735700
3.225067	0.1	0.733435
3.226733	0.1	0.732601
3.228400	0.1	0.732243
3.230067	0.1	0.731885
3.231733	0.1	0.731587
3.233400	0.1	0.730872
3.235067	0.1	0.728786
3.236733	0.1	0.724554
3.238400	0.1	0.718236
3.240067	0.1	0.711501
3.241733	0.1	0.705898
3.243400	0.1	0.701547
3.245067	0.1	0.697792
3.246733	0.1	0.694633
3.248400	0.1	0.692308
3.250067	0.1	0.690460
3.251733	0.1	0.687957
3.253400	0.1	0.684023
3.255067	0.1	0.678897
3.256733	0.1	0.673473
3.258400	0.1	0.668109
3.260067	0.1	0.662923
3.261733	0.1	0.658393
3.263400	0.1	0.655294
3.265067	0.1	0.654042
3.266733	0.1	0.653863
3.268400	0.1	0.653267
3.270067	0.1	0.651419
3.271733	0.1	0.648201
3.273400	0.1	0.644028
3.275067	0.1	0.640094
3.276733	0.1	0.637829
3.278400	0.1	0.637829
3.280067	0.1	0.639439
3.281733	0.1	0.641227
3.283400	0.1	0.641882
3.285067	0.1	0.641167
3.286733	0.1	0.639498
3.288400	0.1	0.635982
3.290067	0.1	0.628948
3.291733	0.1	0.617981
3.293400	0.1	0.604570
3.295067	0.1	0.590980
3.296733	0.1	0.579655
3.298400	0.1	0.571907
3.300067	0.1	0.568330
3.301733	0.1	0.568748
3.303400	0.1	0.571489
3.305067	0.1	0.574172
3.306733	0.1	0.575066
3.308400	0.1	0.573814
3.310067	0.1	0.571191
3.311733	0.1	0.568390
3.313400	0.1	0.566065
3.315067	0.1	0.563920
3.316733	0.1	0.561357
3.318400	0.1	0.558376
3.320067	0.1	0.555098
3.321733	0.1	0.550985
3.323400	0.1	0.544906
3.325067	0.1	0.536561
3.326733	0.1	0.526547
3.328400	0.1	0.516176
3.330067	0.1	0.507057
3.331733	0.1	0.500262
3.333400	0.1	0.495613
3.335067	0.1	0.492215
3.336733	0.1	0.489235
3.338400	0.1	0.486851
3.340067	0.1	0.485539
3.341733	0.1	0.485241
3.343400	0.1	0.485539
3.345067	0.1	0.485539
3.346733	0.1	0.484228
3.348400	0.1	0.481546
3.350067	0.1	0.477910
3.351733	0.1	0.473380
3.353400	0.1	0.467658
3.355067	0.1	0.460982
3.356733	0.1	0.454664
3.358400	0.1	0.449598
3.360067	0.1	0.446022
3.361733	0.1	0.443637
3.363400	0.1	0.442147
3.365067	0.1	0.441492
3.366733	0.1	0.441313
3.368400	0.1	0.440359
3.370067	0.1	0.437200
3.371733	0.1	0.431955
3.373400	0.1	0.426352
3.375067	0.1	0.422359
3.376733	0.1	0.420928
3.378400	0.1	0.420928
3.380067	0.1	0.420451
3.381733	0.1	0.418127
3.383400	0.1	0.414312
3.385067	0.1	0.410318
3.386733	0.1	0.407219
3.388400	0.1	0.405490
3.390067	0.1	0.405312
3.391733	0.1	0.406742
3.393400	0.1	0.409246
3.395067	0.1	0.411212
3.396733	0.1	0.411093
3.398400	0.1	0.408590
3.400067	0.1	0.405371
3.401733	0.1	0.402808
3.403400	0.1	0.400960
3.405067	0.1	0.399232
3.406733	0.1	0.398040
3.408400	0.1	0.398040
3.410067	0.1	0.398695
3.411733	0.1	0.397623
3.413400	0.1	0.392377
3.415067	0.1	0.382483
3.416733	0.1	0.370443
3.418400	0.1	0.359535
3.420067	0.1	0.352025
3.421733	0.1	0.348270
3.423400	0.1	0.347435
3.425067	0.1	0.348151
3.426733	0.1	0.348866
3.428400	0.1	0.348687
3.430067	0.1	0.347316
3.431733	0.1	0.345230
3.433400	0.1	0.342906
3.435067	0.1	0.340581
3.436733	0.1	0.337839
3.438400	0.1	0.334144
3.440067	0.1	0.329912
3.441733	0.1	0.326335
3.443400	0.1	0.324190
3.445067	0.1	0.323176
3.446733	0.1	0.322282
3.448400	0.1	0.320911
3.450067	0.1	0.319242
3.451733	0.1	0.317633
3.453400	0.1	0.316203
3.455067	0.1	0.314653
3.456733	0.1	0.312626
3.458400	0.1	0.310481
3.460067	0.1	0.309587
3.461733	0.1	0.311136
3.463400	0.1	0.314891
3.465067	0.1	0.319481
3.466733	0.1	0.322759
3.468400	0.1	0.324488
3.470067	0.1	0.327289
3.471733	0.1	0.334322
3.473400	0.1	0.345945
3.475067	0.1	0.360429
3.476733	0.1	0.375688
3.478400	0.1	0.389814
3.480067	0.1	0.400960
3.481733	0.1	0.408649
3.483400	0.1	0.414014
3.485067	0.1	0.419021
3.486733	0.1	0.424504
3.488400	0.1	0.429153
3.490067	0.1	0.430346
3.491733	0.1	0.426888
3.493400	0.1	0.419855
3.495067	0.1	0.411212
3.496733	0.1	0.401914
3.498400	0.1	0.392318
3.500067	0.1	0.382602
3.501733	0.1	0.373542
3.503400	0.1	0.366211
3.505067	0.1	0.361264
3.506733	0.1	0.359297
3.508400	0.1	0.361025
3.510067	0.1	0.366330
3.511733	0.1	0.374258
3.513400	0.1	0.384033
3.515067	0.1	0.395358
3.516733	0.1	0.408173
3.518400	0.1	0.422180
3.520067	0.1	0.436544
3.521733	0.1	0.450671
3.523400	0.1	0.465035
3.525067	0.1	0.479937
3.526733	0.1	0.494778
3.528400	0.1	0.508606
3.530067	0.1	0.520766
3.531733	0.1	0.531435
3.533400	0.1	0.541210
3.535067	0.1	0.550628
3.536733	0.1	0.559926
3.538400	0.1	0.569463
3.540067	0.1	0.578642
3.541733	0.1	0.586331
3.543400	0.1	0.591576
3.545067	0.1	0.594258
3.546733	0.1	0.594258
3.548400	0.1	0.591934
3.550067	0.1	0.588656
3.551733	0.1	0.586331
3.553400	0.1	0.586033
3.555067	0.1	0.587583
3.556733	0.1	0.589848
3.558400	0.1	0.591576
3.560067	0.1	0.591934
3.561733	0.1	0.591576
3.563400	0.1	0.591874
3.565067	0.1	0.593841
3.566733	0.1	0.596583
3.568400	0.1	0.598550
3.570067	0.1	0.599206
3.571733	0.1	0.599265
3.573400	0.1	0.599563
3.575067	0.1	0.601053
3.576733	0.1	0.604510
3.578400	0.1	0.609458
3.580067	0.1	0.614643
3.581733	0.1	0.618219
3.583400	0.1	0.618935
3.585067	0.1	0.617504
3.586733	0.1	0.616252
3.588400	0.1	0.616193
3.590067	0.1	0.616550
3.591733	0.1	0.616729
3.593400	0.1	0.616133
3.595067	0.1	0.614822
3.596733	0.1	0.613749
3.598400	0.1	0.613332
3.600067	0.1	0.612438
3.601733	0.1	0.610113
3.603400	0.1	0.606835
3.605067	0.1	0.603914
3.606733	0.1	0.602186
3.608400	0.1	0.601351
3.610067	0.1	0.600576
3.611733	0.1	0.598550
3.613400	0.1	0.594914
3.615067	0.1	0.590742
3.616733	0.1	0.587344
3.618400	0.1	0.584900
3.620067	0.1	0.582695
3.621733	0.1	0.580788
3.623400	0.1	0.579894
3.625067	0.1	0.580668
3.626733	0.1	0.582814
3.628400	0.1	0.585616
3.630067	0.1	0.587821
3.631733	0.1	0.588417
3.633400	0.1	0.587046
3.635067	0.1	0.585020
3.636733	0.1	0.584006
3.638400	0.1	0.583947
3.640067	0.1	0.583112
3.641733	0.1	0.580072
3.643400	0.1	0.575125
3.645067	0.1	0.569761
3.646733	0.1	0.565410
3.648400	0.1	0.562608
3.650067	0.1	0.560939
3.651733	0.1	0.559449
3.653400	0.1	0.557542
3.655067	0.1	0.555158
3.656733	0.1	0.552952
3.658400	0.1	0.551701
3.660067	0.1	0.551879
3.661733	0.1	0.553131
3.663400	0.1	0.554323
3.665067	0.1	0.554681
3.666733	0.1	0.553966
3.668400	0.1	0.552595
3.670067	0.1	0.552356
3.671733	0.1	0.553966
3.673400	0.1	0.556052
3.675067	0.1	0.556588
3.676733	0.1	0.554562
3.678400	0.1	0.550270
3.680067	0.1	0.545323
3.681733	0.1	0.541568
3.683400	0.1	0.539899
3.685067	0.1	0.539303
3.686733	0.1	0.538111
3.688400	0.1	0.536263
3.690067	0.1	0.534534
3.691733	0.1	0.533700
3.693400	0.1	0.533938
3.695067	0.1	0.535607
3.696733	0.1	0.538349
3.698400	0.1	0.541389
3.700067	0.1	0.543833
3.701733	0.1	0.545442
3.703400	0.1	0.546336
3.705067	0.1	0.546336
3.706733	0.1	0.544727
3.708400	0.1	0.541925
3.710067	0.1	0.539064
3.711733	0.1	0.537157
3.713400	0.1	0.536442
3.715067	0.1	0.536203
3.716733	0.1	0.534713
3.718400	0.1	0.531256
3.720067	0.1	0.527144
3.721733	0.1	0.524223
3.723400	0.1	0.522792
3.725067	0.1	0.521839
3.726733	0.1	0.519872
3.728400	0.1	0.516474
3.730067	0.1	0.512838
3.731733	0.1	0.510454
3.733400	0.1	0.509203
3.735067	0.1	0.508249
3.736733	0.1	0.507593
3.738400	0.1	0.508070
3.740067	0.1	0.509024
3.741733	0.1	0.509322
3.743400	0.1	0.508189
3.745067	0.1	0.505865
3.746733	0.1	0.503361
3.748400	0.1	0.501812
3.750067	0.1	0.500977
3.751733	0.1	0.499725
3.753400	0.1	0.497639
3.755067	0.1	0.495136
3.756733	0.1	0.492811
3.758400	0.1	0.491381
3.760067	0.1	0.491858
3.761733	0.1	0.494003
3.763400	0.1	0.495851
3.765067	0.1	0.496089
3.766733	0.1	0.495374
3.768400	0.1	0.495195
3.770067	0.1	0.496089
3.771733	0.1	0.497341
3.773400	0.1	0.498354
3.775067	0.1	0.498295
3.776733	0.1	0.496089
3.778400	0.1	0.491798
3.780067	0.1	0.486851
3.781733	0.1	0.482678
3.783400	0.1	0.479460
3.785067	0.1	0.477195
3.786733	0.1	0.475943
3.788400	0.1	0.475109
3.790067	0.1	0.473261
3.791733	0.1	0.469804
3.793400	0.1	0.465810
3.795067	0.1	0.462949
3.796733	0.1	0.461638
3.798400	0.1	0.461638
3.800067	0.1	0.463009
3.801733	0.1	0.465930
3.803400	0.1	0.469625
3.805067	0.1	0.472903
3.806733	0.1	0.474572
3.808400	0.1	0.473857
3.810067	0.1	0.469923
3.811733	0.1	0.463486
3.813400	0.1	0.457048
3.815067	0.1	0.453055
3.816733	0.1	0.452399
3.818400	0.1	0.453651
3.820067	0.1	0.454962
3.821733	0.1	0.455678
3.823400	0.1	0.455856
3.825067	0.1	0.455916
3.826733	0.1	0.456512
3.828400	0.1	0.457823
3.830067	0.1	0.458837
3.831733	0.1	0.458241
3.833400	0.1	0.455856
3.835067	0.1	0.452220
3.836733	0.1	0.448048
3.838400	0.1	0.444114
3.840067	0.1	0.441790
3.841733	0.1	0.441372
3.843400	0.1	0.441670
3.845067	0.1	0.441492
3.846733	0.1	0.440538
3.848400	0.1	0.438631
3.850067	0.1	0.435472
3.851733	0.1	0.430882
3.853400	0.1	0.425518
3.855067	0.1	0.420272
3.856733	0.1	0.415921
3.858400	0.1	0.413537
3.860067	0.1	0.413001
3.861733	0.1	0.412881
3.863400	0.1	0.411749
3.865067	0.1	0.409067
3.866733	0.1	0.405073
3.868400	0.1	0.400245
3.870067	0.1	0.395417
3.871733	0.1	0.392139
3.873400	0.1	0.391364
3.875067	0.1	0.392318
3.876733	0.1	0.393212
3.878400	0.1	0.392616
3.880067	0.1	0.390232
3.881733	0.1	0.386417
3.883400	0.1	0.382304
3.885067	0.1	0.379920
3.886733	0.1	0.380874
3.888400	0.1	0.384510
3.890067	0.1	0.388324
3.891733	0.1	0.390768
3.893400	0.1	0.391901
3.895067	0.1	0.392258
3.896733	0.1	0.391901
3.898400	0.1	0.390232
3.900067	0.1	0.387251
3.901733	0.1	0.383616
3.903400	0.1	0.380576
3.905067	0.1	0.378668
3.906733	0.1	0.377178
3.908400	0.1	0.375211
3.910067	0.1	0.372231
3.911733	0.1	0.368357
3.913400	0.1	0.363886
3.915067	0.1	0.359356
3.916733	0.1	0.355244
3.918400	0.1	0.352085
3.920067	0.1	0.350773
3.921733	0.1	0.351429
3.923400	0.1	0.353336
3.925067	0.1	0.355363
3.926733	0.1	0.356138
3.928400	0.1	0.355065
3.930067	0.1	0.352979
3.931733	0.1	0.350833
3.933400	0.1	0.349224
3.935067	0.1	0.347674
3.936733	0.1	0.344992
3.938400	0.1	0.340164
3.940067	0.1	0.334084
3.941733	0.1	0.328720
3.943400	0.1	0.324786
3.945067	0.1	0.321805
3.946733	0.1	0.319898
3.948400	0.1	0.319779
3.950067	0.1	0.321269
3.951733	0.1	0.323296
3.953400	0.1	0.324726
3.955067	0.1	0.324845
3.956733	0.1	0.323176
3.958400	0.1	0.320375
3.960067	0.1	0.317931
3.961733	0.1	0.316679
3.963400	0.1	0.315905
3.965067	0.1	0.314355
3.966733	0.1	0.311911
3.968400	0.1	0.308692
3.970067	0.1	0.305533
3.971733	0.1	0.303328
3.973400	0.1	0.302076
3.975067	0.1	0.300765
3.976733	0.1	0.298798
3.978400	0.1	0.296235
3.980067	0.1	0.293791
3.981733	0.1	0.292361
3.983400	0.1	0.292420
3.985067	0.1	0.293791
3.986733	0.1	0.295520
3.988400	0.1	0.296474
3.990067	0.1	0.296235
3.991733	0.1	0.295579
3.993400	0.1	0.295460
3.995067	0.1	0.296175
3.996733	0.1	0.296831
3.998400	0.1	0.295877
4.000067	0.1	0.292361
4.001733	0.1	0.287592
4.003400	0.1	0.284076
4.005067	0.1	0.282705
4.006733	0.1	0.281870
4.008400	0.1	0.279903
4.010067	0.1	0.276446
4.011733	0.1	0.272393
4.013400	0.1	0.268996
4.015067	0.1	0.266731
4.016733	0.1	0.264764
4.018400	0.1	0.262201
4.020067	0.1	0.259221
4.021733	0.1	0.256777
4.023400	0.1	0.255227
4.025067	0.1	0.254810
4.026733	0.1	0.255585
4.028400	0.1	0.257075
4.030067	0.1	0.258565
4.031733	0.1	0.259340
4.033400	0.1	0.259221
4.035067	0.1	0.258505
4.036733	0.1	0.257671
4.038400	0.1	0.257611
4.040067	0.1	0.259221
4.041733	0.1	0.262082
4.043400	0.1	0.264287
4.045067	0.1	0.263691
4.046733	0.1	0.259757
4.048400	0.1	0.253499
4.050067	0.1	0.246823
4.051733	0.1	0.240922
4.053400	0.1	0.236392
4.055067	0.1	0.233591
4.056733	0.1	0.232220
4.058400	0.1	0.231504
4.060067	0.1	0.230789
4.061733	0.1	0.230372
4.063400	0.1	0.230491
4.065067	0.1	0.230730
4.066733	0.1	0.230372
4.068400	0.1	0.229478
4.070067	0.1	0.229120
4.071733	0.1	0.230134
4.073400	0.1	0.232399
4.075067	0.1	0.234664
4.076733	0.1	0.235677
4.078400	0.1	0.234544
4.080067	0.1	0.231206
4.081733	0.1	0.226080
4.083400	0.1	0.220358
4.085067	0.1	0.215411
4.086733	0.1	0.212848
4.088400	0.1	0.213444
4.090067	0.1	0.216782
4.091733	0.1	0.220776
4.093400	0.1	0.223219
4.095067	0.1	0.223100
4.096733	0.1	0.221312
4.098400	0.1	0.219524
4.100067	0.1	0.218451
4.101733	0.1	0.217140
4.103400	0.1	0.214934
4.105067	0.1	0.212014
4.106733	0.1	0.208914
4.108400	0.1	0.205874
4.110067	0.1	0.202298
4.111733	0.1	0.197589
4.113400	0.1	0.192404
4.115067	0.1	0.187635
4.116733	0.1	0.183344
4.118400	0.1	0.179529
4.120067	0.1	0.176191
4.121733	0.1	0.173390
4.123400	0.1	0.171602
4.125067	0.1	0.171483
4.126733	0.1	0.173032
4.128400	0.1	0.175238
4.130067	0.1	0.176728
4.131733	0.1	0.176668
4.133400	0.1	0.175595
4.135067	0.1	0.174522
4.136733	0.1	0.173688
4.138400	0.1	0.172317
4.140067	0.1	0.169992
4.141733	0.1	0.167489
4.143400	0.1	0.165939
4.145067	0.1	0.165582
4.146733	0.1	0.165880
4.148400	0.1	0.166416
4.150067	0.1	0.166237
4.151733	0.1	0.164330
4.153400	0.1	0.160396
4.155067	0.1	0.155091
4.156733	0.1	0.149667
4.158400	0.1	0.145376
4.160067	0.1	0.142515
4.161733	0.1	0.140965
4.163400	0.1	0.140667
4.165067	0.1	0.141621
4.166733	0.1	0.143409
4.168400	0.1	0.144780
4.170067	0.1	0.144780
4.171733	0.1	0.143528
4.173400	0.1	0.142038
4.175067	0.1	0.141263
4.176733	0.1	0.141144
4.178400	0.1	0.141323
4.180067	0.1	0.141561
4.181733	0.1	0.141799
4.183400	0.1	0.141978
4.185067	0.1	0.142455
4.186733	0.1	0.143051
4.188400	0.1	0.143051
4.190067	0.1	0.142455
4.191733	0.1	0.141919
4.193400	0.1	0.141561
4.195067	0.1	0.140846
4.196733	0.1	0.139177
4.198400	0.1	0.136614
4.200067	0.1	0.134408
4.201733	0.1	0.133574
4.203400	0.1	0.133753
4.205067	0.1	0.133514
4.206733	0.1	0.132024
4.208400	0.1	0.129342
4.210067	0.1	0.125945
4.211733	0.1	0.122547
4.213400	0.1	0.119150
4.215067	0.1	0.115752
4.216733	0.1	0.113428
4.218400	0.1	0.113249
4.220067	0.1	0.114858
4.221733	0.1	0.117600
4.223400	0.1	0.120759
4.225067	0.1	0.123322
4.226733	0.1	0.124693
4.228400	0.1	0.125051
4.230067	0.1	0.124753
4.231733	0.1	0.123978
4.233400	0.1	0.122726
4.235067	0.1	0.121415
4.236733	0.1	0.120342
4.238400	0.1	0.119686
4.240067	0.1	0.119448
4.241733	0.1	0.119448
4.243400	0.1	0.119686
4.245067	0.1	0.119925
4.246733	0.1	0.118971
4.248400	0.1	0.115752
4.250067	0.1	0.110388
4.251733	0.1	0.104070
4.253400	0.1	0.097692
4.255067	0.1	0.092268
4.256733	0.1	0.089109
4.258400	0.1	0.088573
4.260067	0.1	0.089109
4.261733	0.1	0.089526
4.263400	0.1	0.090122
4.265067	0.1	0.091732
4.266733	0.1	0.093639
4.268400	0.1	0.094593
4.270067	0.1	0.094235
4.271733	0.1	0.093997
4.273400	0.1	0.095904
4.275067	0.1	0.100553
4.276733	0.1	0.106215
4.278400	0.1	0.109911
4.280067	0.1	0.109315
4.281733	0.1	0.104785
4.283400	0.1	0.098765
4.285067	0.1	0.093400
4.286733	0.1	0.089586
4.288400	0.1	0.086844
4.290067	0.1	0.084639
4.291733	0.1	0.083447
4.293400	0.1	0.083566
4.295067	0.1	0.084937
4.296733	0.1	0.087023
4.298400	0.1	0.089467
4.300067	0.1	0.091255
4.301733	0.1	0.091672
4.303400	0.1	0.090897
4.305067	0.1	0.089824
4.306733	0.1	0.089824
4.308400	0.1	0.091434
4.310067	0.1	0.093520
4.311733	0.1	0.094593
4.313400	0.1	0.094056
4.315067	0.1	0.092208
4.316733	0.1	0.089765
4.318400	0.1	0.087678
4.320067	0.1	0.086784
4.321733	0.1	0.086784
4.323400	0.1	0.086427
4.325067	0.1	0.084996
4.326733	0.1	0.082970
4.328400	0.1	0.081897
4.330067	0.1	0.082791
4.331733	0.1	0.084758
4.333400	0.1	0.085950
4.335067	0.1	0.085950
4.336733	0.1	0.086010
4.338400	0.1	0.087142
4.340067	0.1	0.088632
4.341733	0.1	0.088751
4.343400	0.1	0.086963
4.345067	0.1	0.084102
4.346733	0.1	0.082076
4.348400	0.1	0.082433
4.350067	0.1	0.085533
4.351733	0.1	0.089943
4.353400	0.1	0.094354
4.355067	0.1	0.097573
4.356733	0.1	0.098646
4.358400	0.1	0.097692
4.360067	0.1	0.095665
4.361733	0.1	0.092924
4.363400	0.1	0.089169
4.365067	0.1	0.084996
4.366733	0.1	0.081956
4.368400	0.1	0.080884
4.370067	0.1	0.081360
4.371733	0.1	0.082254
4.373400	0.1	0.082791
4.375067	0.1	0.082433
4.376733	0.1	0.082016
4.378400	0.1	0.083089
4.380067	0.1	0.086546
4.381733	0.1	0.091374
4.383400	0.1	0.095248
4.385067	0.1	0.096440
4.386733	0.1	0.094771
4.388400	0.1	0.091791
4.390067	0.1	0.089645
4.391733	0.1	0.090003
4.393400	0.1	0.092983
4.395067	0.1	0.097692
4.396733	0.1	0.102937
4.398400	0.1	0.107110
4.400067	0.1	0.109017
4.401733	0.1	0.109255
4.403400	0.1	0.109375
4.405067	0.1	0.110269
4.406733	0.1	0.111699
4.408400	0.1	0.113070
4.410067	0.1	0.113904
4.411733	0.1	0.114024
4.413400	0.1	0.113547
4.415067	0.1	0.112891
4.416733	0.1	0.113010
4.418400	0.1	0.114858
4.420067	0.1	0.118494
4.421733	0.1	0.122845
4.423400	0.1	0.126243
4.425067	0.1	0.128210
4.426733	0.1	0.129282
4.428400	0.1	0.130594
4.430067	0.1	0.132501
4.431733	0.1	0.134707
4.433400	0.1	0.136673
4.435067	0.1	0.137270
4.436733	0.1	0.135660
4.438400	0.1	0.132382
4.440067	0.1	0.128686
4.441733	0.1	0.125766
4.443400	0.1	0.123680
4.445067	0.1	0.121892
4.446733	0.1	0.119686
4.448400	0.1	0.117421
4.450067	0.1	0.115991
4.451733	0.1	0.115454
4.453400	0.1	0.115156
4.455067	0.1	0.114620
4.456733	0.1	0.114322
4.458400	0.1	0.115037
4.460067	0.1	0.117421
4.461733	0.1	0.121117
4.463400	0.1	0.124574
4.465067	0.1	0.126004
4.466733	0.1	0.125110
4.468400	0.1	0.123203
4.470067	0.1	0.121415
4.471733	0.1	0.119746
4.473400	0.1	0.117838
4.475067	0.1	0.116110
4.476733	0.1	0.115693
4.478400	0.1	0.117183
4.480067	0.1	0.119627
4.481733	0.1	0.121236
4.483400	0.1	0.120938
4.485067	0.1	0.119329
4.486733	0.1	0.117660
4.488400	0.1	0.116944
4.490067	0.1	0.117302
4.491733	0.1	0.118196
4.493400	0.1	0.118732
4.495067	0.1	0.118315
4.496733	0.1	0.116467
4.498400	0.1	0.113189
4.500067	0.1	0.108957
4.501733	0.1	0.104249
4.503400	0.1	0.100017
4.505067	0.1	0.097156
4.506733	0.1	0.096619
4.508400	0.1	0.098944
4.510067	0.1	0.103831
4.511733	0.1	0.109911
4.513400	0.1	0.115871
4.515067	0.1	0.120938
4.516733	0.1	0.124276
4.518400	0.1	0.124753
4.520067	0.1	0.121355
4.521733	0.1	0.114441
4.523400	0.1	0.106215
4.525067	0.1	0.099540
4.526733	0.1	0.096738
4.528400	0.1	0.098169
4.530067	0.1	0.102162
4.531733	0.1	0.105858
4.533400	0.1	0.107169
4.535067	0.1	0.105977
4.536733	0.1	0.103712
4.538400	0.1	0.101626
4.540067	0.1	0.100732
4.541733	0.1	0.101209
4.543400	0.1	0.102580
4.545067	0.1	0.104070
4.546733	0.1	0.104666
4.548400	0.1	0.103831
4.550067	0.1	0.102222
4.551733	0.1	0.100970
4.553400	0.1	0.100553
4.555067	0.1	0.100791
4.556733	0.1	0.100672
4.558400	0.1	0.099242
4.560067	0.1	0.097156
4.561733	0.1	0.096738
4.563400	0.1	0.099123
4.565067	0.1	0.102878
4.566733	0.1	0.105500
4.568400	0.1	0.105321
4.570067	0.1	0.102162
4.571733	0.1	0.097811
4.573400	0.1	0.095069
4.575067	0.1	0.095487
4.576733	0.1	0.097871
4.578400	0.1	0.099778
4.580067	0.1	0.099719
4.581733	0.1	0.098050
4.583400	0.1	0.096023
4.585067	0.1	0.094593
4.586733	0.1	0.093758
4.588400	0.1	0.093639
4.590067	0.1	0.094175
4.591733	0.1	0.094891
4.593400	0.1	0.095606
4.595067	0.1	0.096440
4.596733	0.1	0.096738
4.598400	0.1	0.095785
4.600067	0.1	0.093877
4.601733	0.1	0.092328
4.603400	0.1	0.092328
4.605067	0.1	0.094056
4.606733	0.1	0.096738
4.608400	0.1	0.099599
4.610067	0.1	0.101745
4.611733	0.1	0.102758
4.613400	0.1	0.102460
4.615067	0.1	0.101745
4.616733	0.1	0.102103
4.618400	0.1	0.104249
4.620067	0.1	0.107467
4.621733	0.1	0.110686
4.623400	0.1	0.113487
4.625067	0.1	0.115335
4.626733	0.1	0.115693
4.628400	0.1	0.113964
4.630067	0.1	0.110626
4.631733	0.1	0.106990
4.633400	0.1	0.104547
4.635067	0.1	0.104368
4.636733	0.1	0.106335
4.638400	0.1	0.109017
4.640067	0.1	0.110686
4.641733	0.1	0.110984
4.643400	0.1	0.110686
4.645067	0.1	0.110447
4.646733	0.1	0.109613
4.648400	0.1	0.107348
4.650067	0.1	0.104368
4.651733	0.1	0.102639
4.653400	0.1	0.103354
4.655067	0.1	0.105500
4.656733	0.1	0.106752
4.658400	0.1	0.106275
4.660067	0.1	0.105679
4.661733	0.1	0.106692
4.663400	0.1	0.109553
4.665067	0.1	0.113010
4.666733	0.1	0.115335
4.668400	0.1	0.115633
4.670067	0.1	0.114560
4.671733	0.1	0.113845
4.673400	0.1	0.113845
4.675067	0.1	0.113428
4.676733	0.1	0.111461
4.678400	0.1	0.108421
4.680067	0.1	0.105739
4.681733	0.1	0.104606
4.683400	0.1	0.105202
4.685067	0.1	0.106454
4.686733	0.1	0.107169
4.688400	0.1	0.107050
4.690067	0.1	0.106812
4.691733	0.1	0.107348
4.693400	0.1	0.108004
4.695067	0.1	0.108480
4.696733	0.1	0.109255
4.698400	0.1	0.111043
4.700067	0.1	0.112772
4.701733	0.1	0.112772
4.703400	0.1	0.110507
4.705067	0.1	0.107825
4.706733	0.1	0.107169
4.708400	0.1	0.109613
4.710067	0.1	0.114083
4.711733	0.1	0.118315
4.713400	0.1	0.120461
4.715067	0.1	0.119925
4.716733	0.1	0.117362
4.718400	0.1	0.114083
4.720067	0.1	0.111461
4.721733	0.1	0.110447
4.723400	0.1	0.111282
4.725067	0.1	0.113487
4.726733	0.1	0.116587
4.728400	0.1	0.120282
4.730067	0.1	0.123501
4.731733	0.1	0.123858
4.733400	0.1	0.120401
4.735067	0.1	0.114381
4.736733	0.1	0.108719
4.738400	0.1	0.106335
4.740067	0.1	0.108302
4.741733	0.1	0.113189
4.743400	0.1	0.118315
4.745067	0.1	0.121772
4.746733	0.1	0.123441
4.748400	0.1	0.124097
4.750067	0.1	0.124097
4.751733	0.1	0.123084
4.753400	0.1	0.120699
4.755067	0.1	0.117123
4.756733	0.1	0.113070
4.758400	0.1	0.108957
4.760067	0.1	0.105441
4.761733	0.1	0.103533
4.763400	0.1	0.103474
4.765067	0.1	0.104606
4.766733	0.1	0.106633
4.768400	0.1	0.109732
4.770067	0.1	0.113785
4.771733	0.1	0.118017
4.773400	0.1	0.120521
4.775067	0.1	0.120163
4.776733	0.1	0.117421
4.778400	0.1	0.114083
4.780067	0.1	0.111520
4.781733	0.1	0.109792
4.783400	0.1	0.108540
4.785067	0.1	0.108123
4.786733	0.1	0.109255
4.788400	0.1	0.111938
4.790067	0.1	0.115573
4.791733	0.1	0.119686
4.793400	0.1	0.123680
4.795067	0.1	0.126779
4.796733	0.1	0.128329
4.798400	0.1	0.128329
4.800067	0.1	0.127733
4.801733	0.1	0.127852
4.803400	0.1	0.128925
4.805067	0.1	0.129342
4.806733	0.1	0.127196
4.808400	0.1	0.122666
4.810067	0.1	0.118196
4.811733	0.1	0.116467
4.813400	0.1	0.117719
4.815067	0.1	0.120699
4.816733	0.1	0.123978
4.818400	0.1	0.126779
4.820067	0.1	0.128627
4.821733	0.1	0.129879
4.823400	0.1	0.130475
4.825067	0.1	0.129700
4.826733	0.1	0.127375
4.828400	0.1	0.124812
4.830067	0.1	0.123382
4.831733	0.1	0.123441
4.833400	0.1	0.124216
4.835067	0.1	0.124991
4.836733	0.1	0.125766
4.838400	0.1	0.126243
4.840067	0.1	0.126064
4.841733	0.1	0.125468
4.843400	0.1	0.124991
4.845067	0.1	0.125468
4.846733	0.1	0.127554
4.848400	0.1	0.130951
4.850067	0.1	0.134170
4.851733	0.1	0.135362
4.853400	0.1	0.133753
4.855067	0.1	0.130236
4.856733	0.1	0.126660
4.858400	0.1	0.124872
4.860067	0.1	0.126004
4.861733	0.1	0.129282
4.863400	0.1	0.132322
4.865067	0.1	0.133216
4.866733	0.1	0.132024
4.868400	0.1	0.129461
4.870067	0.1	0.126541
4.871733	0.1	0.124633
4.873400	0.1	0.125289
4.875067	0.1	0.128567
4.876733	0.1	0.132501
4.878400	0.1	0.134885
4.880067	0.1	0.135124
4.881733	0.1	0.133932
4.883400	0.1	0.132263
4.885067	0.1	0.130475
4.886733	0.1	0.128806
4.888400	0.1	0.127673
4.890067	0.1	0.127435
4.891733	0.1	0.127614
4.893400	0.1	0.127733
4.895067	0.1	0.127673
4.896733	0.1	0.128210
4.898400	0.1	0.130117
4.900067	0.1	0.133455
4.901733	0.1	0.137925
4.903400	0.1	0.143051
4.905067	0.1	0.147760
4.906733	0.1	0.150740
4.908400	0.1	0.151157
4.910067	0.1	0.149250
4.911733	0.1	0.145972
4.913400	0.1	0.141978
4.915067	0.1	0.138044
4.916733	0.1	0.135064
4.918400	0.1	0.133455
4.920067	0.1	0.133097
4.921733	0.1	0.133991
4.923400	0.1	0.136316
4.925067	0.1	0.140369
4.926733	0.1	0.145972
4.928400	0.1	0.152349
4.930067	0.1	0.158250
4.931733	0.1	0.163078
4.933400	0.1	0.167072
4.935067	0.1	0.169694
4.936733	0.1	0.170827
4.938400	0.1	0.170946
4.940067	0.1	0.170708
4.941733	0.1	0.170231
4.943400	0.1	0.169277
4.945067	0.1	0.167489
4.946733	0.1	0.165105
4.948400	0.1	0.162900
4.950067	0.1	0.161707
4.951733	0.1	0.162303
4.953400	0.1	0.164568
4.955067	0.1	0.167668
4.956733	0.1	0.170708
4.958400	0.1	0.173152
4.960067	0.1	0.175476
4.961733	0.1	0.177801
4.963400	0.1	0.179112
4.965067	0.1	0.178397
4.966733	0.1	0.176132
4.968400	0.1	0.174105
4.970067	0.1	0.173926
4.971733	0.1	0.175595
4.973400	0.1	0.178218
4.975067	0.1	0.181079
4.976733	0.1	0.183582
4.978400	0.1	0.184834
4.980067	0.1	0.184596
4.981733	0.1	0.183284
4.983400	0.1	0.181913
4.985067	0.1	0.181079
4.986733	0.1	0.180900
4.988400	0.1	0.182033
4.990067	0.1	0.185668
4.991733	0.1	0.192583
4.993400	0.1	0.201762
4.995067	0.1	0.210404
4.996733	0.1	0.216007
4.998400	0.1	0.218332
5.000067	0.1	0.219345
5.001733	0.1	0.220656
5.003400	0.1	0.222147
5.005067	0.1	0.223041
5.006733	0.1	0.223398
5.008400	0.1	0.224233
5.010067	0.1	0.226021
5.011733	0.1	0.228047
5.013400	0.1	0.229538
5.015067	0.1	0.230908
5.016733	0.1	0.233650
5.018400	0.1	0.238061
5.020067	0.1	0.243306
5.021733	0.1	0.248373
5.023400	0.1	0.252306
5.025067	0.1	0.254989
5.026733	0.1	0.256598
5.028400	0.1	0.257850
5.030067	0.1	0.259638
5.031733	0.1	0.262022
5.033400	0.1	0.264704
5.035067	0.1	0.267148
5.036733	0.1	0.268757
5.038400	0.1	0.269353
5.040067	0.1	0.269234
5.041733	0.1	0.269353
5.043400	0.1	0.270307
5.045067	0.1	0.272095
5.046733	0.1	0.273943
5.048400	0.1	0.275075
5.050067	0.1	0.275850
5.051733	0.1	0.277579
5.053400	0.1	0.281155
5.055067	0.1	0.285864
5.056733	0.1	0.290155
5.058400	0.1	0.292540
5.060067	0.1	0.293195
5.061733	0.1	0.293970
5.063400	0.1	0.296772
5.065067	0.1	0.301778
5.066733	0.1	0.307441
5.068400	0.1	0.311792
5.070067	0.1	0.313699
5.071733	0.1	0.314116
5.073400	0.1	0.314057
5.075067	0.1	0.314116
5.076733	0.1	0.314236
5.078400	0.1	0.314891
5.080067	0.1	0.316322
5.081733	0.1	0.318468
5.083400	0.1	0.321269
5.085067	0.1	0.324786
5.086733	0.1	0.328660
5.088400	0.1	0.332117
5.090067	0.1	0.334382
5.091733	0.1	0.335813
5.093400	0.1	0.337362
5.095067	0.1	0.339270
5.096733	0.1	0.340641
5.098400	0.1	0.340760
5.100067	0.1	0.340045
5.101733	0.1	0.339448
5.103400	0.1	0.339210
5.105067	0.1	0.339389
5.106733	0.1	0.340283
5.108400	0.1	0.342608
5.110067	0.1	0.346363
5.111733	0.1	0.350177
5.113400	0.1	0.353813
5.115067	0.1	0.358522
5.116733	0.1	0.365257
5.118400	0.1	0.373364
5.120067	0.1	0.380993
5.121733	0.1	0.386477
5.123400	0.1	0.389695
5.125067	0.1	0.391841
5.126733	0.1	0.394523
5.128400	0.1	0.398159
5.130067	0.1	0.402331
5.131733	0.1	0.406206
5.133400	0.1	0.409067
5.135067	0.1	0.410616
5.136733	0.1	0.411212
5.138400	0.1	0.412047
5.140067	0.1	0.414789
5.141733	0.1	0.420451
5.143400	0.1	0.428319
5.145067	0.1	0.435710
5.146733	0.1	0.440538
5.148400	0.1	0.442982
5.150067	0.1	0.445306
5.151733	0.1	0.450015
5.153400	0.1	0.457287
5.155067	0.1	0.465393
5.156733	0.1	0.472426
5.158400	0.1	0.477493
5.160067	0.1	0.480711
5.161733	0.1	0.483394
5.163400	0.1	0.486910
5.165067	0.1	0.491619
5.166733	0.1	0.496507
5.168400	0.1	0.500560
5.170067	0.1	0.503898
5.171733	0.1	0.508130
5.173400	0.1	0.514507
5.175067	0.1	0.522614
5.176733	0.1	0.531018
5.178400	0.1	0.538647
5.180067	0.1	0.545681
5.181733	0.1	0.552535
5.183400	0.1	0.559866
5.185067	0.1	0.568032
5.186733	0.1	0.577092
5.188400	0.1	0.586212
5.190067	0.1	0.594795
5.191733	0.1	0.602603
5.193400	0.1	0.609636
5.195067	0.1	0.615656
5.196733	0.1	0.620008
5.198400	0.1	0.622451
5.200067	0.1	0.623822
5.201733	0.1	0.625432
5.203400	0.1	0.628173
5.205067	0.1	0.632048
5.206733	0.1	0.636339
5.208400	0.1	0.640988
5.210067	0.1	0.647068
5.211733	0.1	0.655353
5.213400	0.1	0.665486
5.215067	0.1	0.675976
5.216733	0.1	0.684917
5.218400	0.1	0.690758
5.220067	0.1	0.693440
5.221733	0.1	0.694215
5.223400	0.1	0.694990
5.225067	0.1	0.697076
5.226733	0.1	0.700414
5.228400	0.1	0.704229
5.230067	0.1	0.707746
5.231733	0.1	0.710487
5.233400	0.1	0.712872
5.235067	0.1	0.715137
5.236733	0.1	0.716984
5.238400	0.1	0.717759
5.240067	0.1	0.717163
5.241733	0.1	0.715613
5.243400	0.1	0.713885
5.245067	0.1	0.713170
5.246733	0.1	0.714362
5.248400	0.1	0.717163
5.250067	0.1	0.720382
5.251733	0.1	0.723660
5.253400	0.1	0.727177
5.255067	0.1	0.730753
5.256733	0.1	0.734210
5.258400	0.1	0.737071
5.260067	0.1	0.738740
5.261733	0.1	0.738561
5.263400	0.1	0.736594
5.265067	0.1	0.734627
5.266733	0.1	0.734210
5.268400	0.1	0.735521
5.270067	0.1	0.737906
5.271733	0.1	0.741065
5.273400	0.1	0.744045
5.275067	0.1	0.745952
5.276733	0.1	0.746489
5.278400	0.1	0.745893
5.280067	0.1	0.745118
5.281733	0.1	0.744998
5.283400	0.1	0.745416
5.285067	0.1	0.745237
5.286733	0.1	0.743747
5.288400	0.1	0.741720
5.290067	0.1	0.740230
5.291733	0.1	0.739038
5.293400	0.1	0.737727
5.295067	0.1	0.736773
5.296733	0.1	0.736654
5.298400	0.1	0.737071
5.300067	0.1	0.737488
5.301733	0.1	0.737548
5.303400	0.1	0.737309
5.305067	0.1	0.736833
5.306733	0.1	0.736117
5.308400	0.1	0.735283
5.310067	0.1	0.734329
5.311733	0.1	0.733137
5.313400	0.1	0.731647
5.315067	0.1	0.730038
5.316733	0.1	0.728905
5.318400	0.1	0.728369
5.320067	0.1	0.727892
5.321733	0.1	0.727475
5.323400	0.1	0.727892
5.325067	0.1	0.730217
5.326733	0.1	0.734568
5.328400	0.1	0.739813
5.330067	0.1	0.743926
5.331733	0.1	0.745654
5.333400	0.1	0.745177
5.335067	0.1	0.744283
5.336733	0.1	0.744700
5.338400	0.1	0.746846
5.340067	0.1	0.749290
5.341733	0.1	0.749528
5.343400	0.1	0.746846
5.345067	0.1	0.742734
5.346733	0.1	0.738919
5.348400	0.1	0.736237
5.350067	0.1	0.734866
5.351733	0.1	0.734925
5.353400	0.1	0.735879
5.355067	0.1	0.736892
5.356733	0.1	0.737667
5.358400	0.1	0.738263
5.360067	0.1	0.738263
5.361733	0.1	0.737250
5.363400	0.1	0.735581
5.365067	0.1	0.734448
5.366733	0.1	0.734627
5.368400	0.1	0.735521
5.370067	0.1	0.736058
5.371733	0.1	0.735819
5.373400	0.1	0.735521
5.375067	0.1	0.736415
5.376733	0.1	0.738561
5.378400	0.1	0.740349
5.380067	0.1	0.740171
5.381733	0.1	0.737906
5.383400	0.1	0.734448
5.385067	0.1	0.731051
5.386733	0.1	0.728607
5.388400	0.1	0.727713
5.390067	0.1	0.728309
5.391733	0.1	0.729144
5.393400	0.1	0.728905
5.395067	0.1	0.727117
5.396733	0.1	0.724971
5.398400	0.1	0.723720
5.400067	0.1	0.723362
5.401733	0.1	0.723481
5.403400	0.1	0.723898
5.405067	0.1	0.724614
5.406733	0.1	0.725627
5.408400	0.1	0.726342
5.410067	0.1	0.726104
5.411733	0.1	0.725031
5.413400	0.1	0.724077
5.415067	0.1	0.723481
5.416733	0.1	0.723660
5.418400	0.1	0.724971
5.420067	0.1	0.726998
5.421733	0.1	0.728428
5.423400	0.1	0.728369
5.425067	0.1	0.727594
5.426733	0.1	0.727594
5.428400	0.1	0.728846
5.430067	0.1	0.730276
5.431733	0.1	0.730813
5.433400	0.1	0.730217
5.435067	0.1	0.728488
5.436733	0.1	0.725567
5.438400	0.1	0.721872
5.440067	0.1	0.718117
5.441733	0.1	0.715017
5.443400	0.1	0.712872
5.445067	0.1	0.711441
5.446733	0.1	0.710666
5.448400	0.1	0.710666
5.450067	0.1	0.711262
5.451733	0.1	0.712097
5.453400	0.1	0.713289
5.455067	0.1	0.714541
5.456733	0.1	0.714958
5.458400	0.1	0.714183
5.460067	0.1	0.713050
5.461733	0.1	0.712752
5.463400	0.1	0.713646
5.465067	0.1	0.715613
5.466733	0.1	0.718832
5.468400	0.1	0.723481
5.470067	0.1	0.729144
5.471733	0.1	0.733852
5.473400	0.1	0.735164
5.475067	0.1	0.731647
5.476733	0.1	0.724733
5.478400	0.1	0.718236
5.480067	0.1	0.715137
5.481733	0.1	0.716031
5.483400	0.1	0.719845
5.485067	0.1	0.725150
5.486733	0.1	0.729621
5.488400	0.1	0.731111
5.490067	0.1	0.728905
5.491733	0.1	0.724673
5.493400	0.1	0.720501
5.495067	0.1	0.717342
5.496733	0.1	0.715017
5.498400	0.1	0.713468
5.500067	0.1	0.712931
5.501733	0.1	0.713646
5.503400	0.1	0.714958
5.505067	0.1	0.716209
5.506733	0.1	0.717342
5.508400	0.1	0.718534
5.510067	0.1	0.719488
5.511733	0.1	0.719488
5.513400	0.1	0.719130
5.515067	0.1	0.719905
5.516733	0.1	0.722706
5.518400	0.1	0.726342
5.520067	0.1	0.728905
5.521733	0.1	0.729442
5.523400	0.1	0.728190
5.525067	0.1	0.726044
5.526733	0.1	0.723779
5.528400	0.1	0.721216
5.530067	0.1	0.717819
5.531733	0.1	0.714243
5.533400	0.1	0.711501
5.535067	0.1	0.710428
5.536733	0.1	0.711083
5.538400	0.1	0.713050
5.540067	0.1	0.715613
5.541733	0.1	0.717640
5.543400	0.1	0.718653
5.545067	0.1	0.718772
5.546733	0.1	0.718713
5.548400	0.1	0.719309
5.550067	0.1	0.721097
5.551733	0.1	0.723541
5.553400	0.1	0.725448
5.555067	0.1	0.726223
5.556733	0.1	0.726163
5.558400	0.1	0.725865
5.560067	0.1	0.725448
5.561733	0.1	0.724673
5.563400	0.1	0.723660
5.565067	0.1	0.722349
5.566733	0.1	0.720739
5.568400	0.1	0.719547
5.570067	0.1	0.719309
5.571733	0.1	0.720024
5.573400	0.1	0.720918
5.575067	0.1	0.721455
5.576733	0.1	0.721157
5.578400	0.1	0.720024
5.580067	0.1	0.718892
5.581733	0.1	0.719070
5.583400	0.1	0.721395
5.585067	0.1	0.725985
5.586733	0.1	0.731766
5.588400	0.1	0.736058
5.590067	0.1	0.735998
5.591733	0.1	0.730932
5.593400	0.1	0.722826
5.595067	0.1	0.714660
5.596733	0.1	0.708759
5.598400	0.1	0.706196
5.600067	0.1	0.706494
5.601733	0.1	0.708520
5.603400	0.1	0.711441
5.605067	0.1	0.714421
5.606733	0.1	0.716567
5.608400	0.1	0.717163
5.610067	0.1	0.717163
5.611733	0.1	0.718296
5.613400	0.1	0.721395
5.615067	0.1	0.725269
5.616733	0.1	0.727713
5.618400	0.1	0.727594
5.620067	0.1	0.724971
5.621733	0.1	0.720918
5.623400	0.1	0.716686
5.625067	0.1	0.712633
5.626733	0.1	0.708580
5.628400	0.1	0.704408
5.630067	0.1	0.700653
5.631733	0.1	0.698447
5.633400	0.1	0.698686
5.635067	0.1	0.701308
5.636733	0.1	0.704885
5.638400	0.1	0.707150
5.640067	0.1	0.707030
5.641733	0.1	0.705540
5.643400	0.1	0.704408
5.645067	0.1	0.703812
5.646733	0.1	0.703335
5.648400	0.1	0.702858
5.650067	0.1	0.702620
5.651733	0.1	0.703156
5.653400	0.1	0.704944
5.655067	0.1	0.707924
5.656733	0.1	0.711262
5.658400	0.1	0.713825
5.660067	0.1	0.714541
5.661733	0.1	0.713229
5.663400	0.1	0.710726
5.665067	0.1	0.708163
5.666733	0.1	0.706136
5.668400	0.1	0.704467
5.670067	0.1	0.703037
5.671733	0.1	0.701964
5.673400	0.1	0.700951
5.675067	0.1	0.699520
5.676733	0.1	0.697553
5.678400	0.1	0.695646
5.680067	0.1	0.694573
5.681733	0.1	0.694275
5.683400	0.1	0.693858
5.685067	0.1	0.692546
5.686733	0.1	0.690460
5.688400	0.1	0.687957
5.690067	0.1	0.685096
5.691733	0.1	0.682056
5.693400	0.1	0.679433
5.695067	0.1	0.677824
5.696733	0.1	0.677645
5.698400	0.1	0.679135
5.700067	0.1	0.682533
5.701733	0.1	0.687003
5.703400	0.1	0.691056
5.705067	0.1	0.693560
5.706733	0.1	0.693917
5.708400	0.1	0.691474
5.710067	0.1	0.686824
5.711733	0.1	0.681281
5.713400	0.1	0.676274
5.715067	0.1	0.673354
5.716733	0.1	0.672996
5.718400	0.1	0.674248
5.720067	0.1	0.675619
5.721733	0.1	0.676274
5.723400	0.1	0.676036
5.725067	0.1	0.675321
5.726733	0.1	0.674486
5.728400	0.1	0.673533
5.730067	0.1	0.671685
5.731733	0.1	0.668883
5.733400	0.1	0.665903
5.735067	0.1	0.663817
5.736733	0.1	0.663877
5.738400	0.1	0.666618
5.740067	0.1	0.670970
5.741733	0.1	0.674784
5.743400	0.1	0.676453
5.745067	0.1	0.675440
5.746733	0.1	0.672758
5.748400	0.1	0.670075
5.750067	0.1	0.668228
5.751733	0.1	0.666916
5.753400	0.1	0.665486
5.755067	0.1	0.663579
5.756733	0.1	0.660956
5.758400	0.1	0.657678
5.760067	0.1	0.654340
5.761733	0.1	0.651658
5.763400	0.1	0.650287
5.765067	0.1	0.650168
5.766733	0.1	0.650466
5.768400	0.1	0.651121
5.770067	0.1	0.652909
5.771733	0.1	0.656426
5.773400	0.1	0.661016
5.775067	0.1	0.664651
5.776733	0.1	0.665963
5.778400	0.1	0.664949
5.780067	0.1	0.661969
5.781733	0.1	0.656903
5.783400	0.1	0.650108
5.785067	0.1	0.643611
5.786733	0.1	0.639737
5.788400	0.1	0.639260
5.790067	0.1	0.640512
5.791733	0.1	0.641048
5.793400	0.1	0.639498
5.795067	0.1	0.636637
5.796733	0.1	0.634670
5.798400	0.1	0.634372
5.800067	0.1	0.634909
5.801733	0.1	0.634849
5.803400	0.1	0.633121
5.805067	0.1	0.629485
5.806733	0.1	0.624657
5.808400	0.1	0.620306
5.810067	0.1	0.617743
5.811733	0.1	0.617445
5.813400	0.1	0.619054
5.815067	0.1	0.621259
5.816733	0.1	0.622630
5.818400	0.1	0.622690
5.820067	0.1	0.622690
5.821733	0.1	0.623882
5.823400	0.1	0.626266
5.825067	0.1	0.629187
5.826733	0.1	0.631332
5.828400	0.1	0.631273
5.830067	0.1	0.628412
5.831733	0.1	0.623584
5.833400	0.1	0.618398
5.835067	0.1	0.614643
5.836733	0.1	0.613868
5.838400	0.1	0.616610
5.840067	0.1	0.621259
5.841733	0.1	0.625312
5.843400	0.1	0.626981
5.845067	0.1	0.626266
5.846733	0.1	0.624657
5.848400	0.1	0.623286
5.850067	0.1	0.622213
5.851733	0.1	0.620961
5.853400	0.1	0.618339
5.855067	0.1	0.613928
5.856733	0.1	0.608027
5.858400	0.1	0.602126
5.860067	0.1	0.598073
5.861733	0.1	0.597179
5.863400	0.1	0.598908
5.865067	0.1	0.601292
5.866733	0.1	0.602603
5.868400	0.1	0.602603
5.870067	0.1	0.601828
5.871733	0.1	0.600755
5.873400	0.1	0.600040
5.875067	0.1	0.600278
5.876733	0.1	0.601590
5.878400	0.1	0.603199
5.880067	0.1	0.604212
5.881733	0.1	0.603914
5.883400	0.1	0.602543
5.885067	0.1	0.600517
5.886733	0.1	0.597537
5.888400	0.1	0.593126
5.890067	0.1	0.587344
5.891733	0.1	0.581861
5.893400	0.1	0.578702
5.895067	0.1	0.578702
5.896733	0.1	0.580430
5.898400	0.1	0.581563
5.900067	0.1	0.580967
5.901733	0.1	0.578880
5.903400	0.1	0.576019
5.905067	0.1	0.573099
5.906733	0.1	0.570536
5.908400	0.1	0.568748
5.910067	0.1	0.567973
5.911733	0.1	0.567973
5.913400	0.1	0.568092
5.915067	0.1	0.567138
5.916733	0.1	0.564635
5.918400	0.1	0.561535
5.920067	0.1	0.559747
5.921733	0.1	0.559986
5.923400	0.1	0.561059
5.925067	0.1	0.560820
5.926733	0.1	0.558198
5.928400	0.1	0.554323
5.930067	0.1	0.551403
5.931733	0.1	0.550330
5.933400	0.1	0.550211
5.935067	0.1	0.549257
5.936733	0.1	0.546873
5.938400	0.1	0.544012
5.940067	0.1	0.542045
5.941733	0.1	0.541210
5.943400	0.1	0.540912
5.945067	0.1	0.541031
5.946733	0.1	0.541389
5.948400	0.1	0.541270
5.950067	0.1	0.540078
5.951733	0.1	0.537634
5.953400	0.1	0.534236
5.955067	0.1	0.530303
5.956733	0.1	0.526905
5.958400	0.1	0.524700
5.960067	0.1	0.523567
5.961733	0.1	0.522733
5.963400	0.1	0.521362
5.965067	0.1	0.519097
5.966733	0.1	0.516057
5.968400	0.1	0.513017
5.970067	0.1	0.511348
5.971733	0.1	0.511646
5.973400	0.1	0.513554
5.975067	0.1	0.514984
5.976733	0.1	0.513256
5.978400	0.1	0.507414
5.980067	0.1	0.498951
5.981733	0.1	0.490546
5.983400	0.1	0.483930
5.985067	0.1	0.479221
5.986733	0.1	0.476062
5.988400	0.1	0.473917
5.990067	0.1	0.472128
5.991733	0.1	0.470102
5.993400	0.1	0.467837
5.995067	0.1	0.465751
5.996733	0.1	0.464320
5.998400	0.1	0.463605
6.000067	0.1	0.463069
6.001733	0.1	0.462234
6.003400	0.1	0.461459
6.005067	0.1	0.461400
6.006733	0.1	0.461996
6.008400	0.1	0.462055
6.010067	0.1	0.459909
6.011733	0.1	0.455320
6.013400	0.1	0.450134
6.015067	0.1	0.445604
6.016733	0.1	0.441492
6.018400	0.1	0.437558
6.020067	0.1	0.434220
6.021733	0.1	0.431538
6.023400	0.1	0.429511
6.025067	0.1	0.428498
6.026733	0.1	0.428498
6.028400	0.1	0.429332
6.030067	0.1	0.430048
6.031733	0.1	0.429809
6.033400	0.1	0.428677
6.035067	0.1	0.426769
6.036733	0.1	0.423431
6.038400	0.1	0.418425
6.040067	0.1	0.412881
6.041733	0.1	0.408530
6.043400	0.1	0.405908
6.045067	0.1	0.404537
6.046733	0.1	0.404418
6.048400	0.1	0.405788
6.050067	0.1	0.407696
6.051733	0.1	0.408471
6.053400	0.1	0.407100
6.055067	0.1	0.404000
6.056733	0.1	0.400007
6.058400	0.1	0.395894
6.060067	0.1	0.392199
6.061733	0.1	0.389338
6.063400	0.1	0.387728
6.065067	0.1	0.387311
6.066733	0.1	0.387311
6.068400	0.1	0.387251
6.070067	0.1	0.387430
6.071733	0.1	0.387788
6.073400	0.1	0.387132
6.075067	0.1	0.384152
6.076733	0.1	0.379503
6.078400	0.1	0.375330
6.080067	0.1	0.373304
6.081733	0.1	0.372946
6.083400	0.1	0.373304
6.085067	0.1	0.374258
6.086733	0.1	0.376582
6.088400	0.1	0.379741
6.090067	0.1	0.381410
6.091733	0.1	0.379741
6.093400	0.1	0.375032
6.095067	0.1	0.369132
6.096733	0.1	0.363410
6.098400	0.1	0.359118
6.100067	0.1	0.356793
6.101733	0.1	0.355721
6.103400	0.1	0.354707
6.105067	0.1	0.353217
6.106733	0.1	0.351727
6.108400	0.1	0.350416
6.110067	0.1	0.349104
6.111733	0.1	0.346780
6.113400	0.1	0.343204
6.115067	0.1	0.339448
6.116733	0.1	0.337541
6.118400	0.1	0.338972
6.120067	0.1	0.343740
6.121733	0.1	0.349700
6.123400	0.1	0.354171
6.125067	0.1	0.355542
6.126733	0.1	0.353575
6.128400	0.1	0.349760
6.130067	0.1	0.345349
6.131733	0.1	0.341237
6.133400	0.1	0.337660
6.135067	0.1	0.334799
6.136733	0.1	0.333250
6.138400	0.1	0.333846
6.140067	0.1	0.336945
6.141733	0.1	0.341654
6.143400	0.1	0.346243
6.145067	0.1	0.349402
6.146733	0.1	0.350714
6.148400	0.1	0.350058
6.150067	0.1	0.348091
6.151733	0.1	0.346541
6.153400	0.1	0.346959
6.155067	0.1	0.349641
6.156733	0.1	0.353456
6.158400	0.1	0.357270
6.160067	0.1	0.360727
6.161733	0.1	0.363171
6.163400	0.1	0.363529
6.165067	0.1	0.361085
6.166733	0.1	0.356495
6.168400	0.1	0.351250
6.170067	0.1	0.346720
6.171733	0.1	0.343144
6.173400	0.1	0.340700
6.175067	0.1	0.340164
6.176733	0.1	0.342131
6.178400	0.1	0.345647
6.180067	0.1	0.348508
6.181733	0.1	0.348687
6.183400	0.1	0.345707
6.185067	0.1	0.341296
6.186733	0.1	0.337958
6.188400	0.1	0.336707
6.190067	0.1	0.336826
6.191733	0.1	0.337720
6.193400	0.1	0.339329
6.195067	0.1	0.341535
6.196733	0.1	0.344038
6.198400	0.1	0.346661
6.200067	0.1	0.349343
6.201733	0.1	0.351429
6.203400	0.1	0.351965
6.205067	0.1	0.349998
6.206733	0.1	0.345409
6.208400	0.1	0.339329
6.210067	0.1	0.333488
6.211733	0.1	0.329673
6.213400	0.1	0.328958
6.215067	0.1	0.331521
6.216733	0.1	0.336230
6.218400	0.1	0.341237
6.220067	0.1	0.344694
6.221733	0.1	0.346243
6.223400	0.1	0.346959
6.225067	0.1	0.348091
6.226733	0.1	0.349700
6.228400	0.1	0.351310
6.230067	0.1	0.352442
6.231733	0.1	0.352561
6.233400	0.1	0.351787
6.235067	0.1	0.350833
6.236733	0.1	0.350297
6.238400	0.1	0.350475
6.240067	0.1	0.351191
6.241733	0.1	0.352263
6.243400	0.1	0.353575
6.245067	0.1	0.354826
6.246733	0.1	0.355959
6.248400	0.1	0.357091
6.250067	0.1	0.358522
6.251733	0.1	0.360549
6.253400	0.1	0.363052
6.255067	0.1	0.364959
6.256733	0.1	0.365078
6.258400	0.1	0.363290
6.260067	0.1	0.360668
6.261733	0.1	0.358880
6.263400	0.1	0.358939
6.265067	0.1	0.360489
6.266733	0.1	0.362635
6.268400	0.1	0.365436
6.270067	0.1	0.368953
6.271733	0.1	0.372350
6.273400	0.1	0.374913
6.275067	0.1	0.377059
6.276733	0.1	0.379860
6.278400	0.1	0.383675
6.280067	0.1	0.387669
6.281733	0.1	0.390589
6.283400	0.1	0.392139
6.285067	0.1	0.393033
6.286733	0.1	0.394523
6.288400	0.1	0.397146
6.290067	0.1	0.399888
6.291733	0.1	0.401318
6.293400	0.1	0.400960
6.295067	0.1	0.400186
6.296733	0.1	0.400960
6.298400	0.1	0.404477
6.300067	0.1	0.410199
6.301733	0.1	0.416696
6.303400	0.1	0.422597
6.305067	0.1	0.427783
6.306733	0.1	0.432730
6.308400	0.1	0.437975
6.310067	0.1	0.442982
6.311733	0.1	0.446320
6.313400	0.1	0.447392
6.315067	0.1	0.446677
6.316733	0.1	0.446081
6.318400	0.1	0.446856
6.320067	0.1	0.449240
6.321733	0.1	0.452578
6.323400	0.1	0.456810
6.325067	0.1	0.462413
6.326733	0.1	0.469446
6.328400	0.1	0.476599
6.330067	0.1	0.482976
6.331733	0.1	0.488937
6.333400	0.1	0.494778
6.335067	0.1	0.500560
6.336733	0.1	0.506640
6.338400	0.1	0.513256
6.340067	0.1	0.520527
6.341733	0.1	0.527978
6.343400	0.1	0.534654
6.345067	0.1	0.539959
6.346733	0.1	0.543833
6.348400	0.1	0.547111
6.350067	0.1	0.551581
6.351733	0.1	0.558794
6.353400	0.1	0.569165
6.355067	0.1	0.581682
6.356733	0.1	0.594378
6.358400	0.1	0.605464
6.360067	0.1	0.614166
6.361733	0.1	0.621319
6.363400	0.1	0.627995
6.365067	0.1	0.635147
6.366733	0.1	0.643015
6.368400	0.1	0.651240
6.370067	0.1	0.659525
6.371733	0.1	0.667930
6.373400	0.1	0.677168
6.375067	0.1	0.687778
6.376733	0.1	0.699222
6.378400	0.1	0.710130
6.380067	0.1	0.719369
6.381733	0.1	0.727177
6.383400	0.1	0.734687
6.385067	0.1	0.742912
6.386733	0.1	0.752568
6.388400	0.1	0.763476
6.390067	0.1	0.775218
6.391733	0.1	0.787675
6.393400	0.1	0.801027
6.395067	0.1	0.814855
6.396733	0.1	0.828683
6.398400	0.1	0.842094
6.400067	0.1	0.854671
6.401733	0.1	0.866175
6.403400	0.1	0.876367
6.405067	0.1	0.885129
6.406733	0.1	0.892460
6.408400	0.1	0.898838
6.410067	0.1	0.905573
6.411733	0.1	0.913680
6.413400	0.1	0.922918
6.415067	0.1	0.932455
6.416733	0.1	0.941336
6.418400	0.1	0.949383
6.420067	0.1	0.956833
6.421733	0.1	0.963628
6.423400	0.1	0.969470
6.425067	0.1	0.974119
6.426733	0.1	0.977814
6.428400	0.1	0.981093
6.430067	0.1	0.984967
6.431733	0.1	0.990510
6.433400	0.1	0.997782
6.435067	0.1	1.005590
6.436733	0.1	1.012445
6.438400	0.1	1.016975
6.440067	0.1	1.018643
6.441733	0.1	1.018584
6.443400	0.1	1.019239
6.445067	0.1	1.022577
6.446733	0.1	1.027882
6.448400	0.1	1.032949
6.450067	0.1	1.035571
6.451733	0.1	1.035631
6.453400	0.1	1.034141
6.455067	0.1	1.032233
6.456733	0.1	1.030743
6.458400	0.1	1.030386
6.460067	0.1	1.031637
6.461733	0.1	1.034379
6.463400	0.1	1.037419
6.465067	0.1	1.038909
6.466733	0.1	1.037300
6.468400	0.1	1.032472
6.470067	0.1	1.026690
6.471733	0.1	1.022279
6.473400	0.1	1.020134
6.475067	0.1	1.019180
6.476733	0.1	1.018345
6.478400	0.1	1.016975
6.480067	0.1	1.014948
6.481733	0.1	1.012802
6.483400	0.1	1.011074
6.485067	0.1	1.009524
6.486733	0.1	1.007438
6.488400	0.1	1.005530
6.490067	0.1	1.004934
6.491733	0.1	1.005352
6.493400	0.1	1.006007
6.495067	0.1	1.006544
6.496733	0.1	1.006663
6.498400	0.1	1.005948
6.500067	0.1	1.003861
6.501733	0.1	1.000226
6.503400	0.1	0.995874
6.505067	0.1	0.992358
6.506733	0.1	0.990033
6.508400	0.1	0.988483
6.510067	0.1	0.987411
6.511733	0.1	0.987113
6.513400	0.1	0.987172
6.515067	0.1	0.987351
6.516733	0.1	0.987649
6.518400	0.1	0.987828
6.520067	0.1	0.987768
6.521733	0.1	0.988007
6.523400	0.1	0.989020
6.525067	0.1	0.990808
6.526733	0.1	0.993013
6.528400	0.1	0.994921
6.530067	0.1	0.995517
6.531733	0.1	0.994921
6.533400	0.1	0.993967
6.535067	0.1	0.993609
6.536733	0.1	0.994444
6.538400	0.1	0.996888
6.540067	0.1	1.000106
6.541733	0.1	1.002669
6.543400	0.1	1.003623
6.545067	0.1	1.002848
6.546733	0.1	1.000762
6.548400	0.1	0.997305
6.550067	0.1	0.992239
6.551733	0.1	0.985861
6.553400	0.1	0.979602
6.555067	0.1	0.975668
6.556733	0.1	0.975668
6.558400	0.1	0.979424
6.560067	0.1	0.984967
6.561733	0.1	0.989914
6.563400	0.1	0.992179
6.565067	0.1	0.991523
6.566733	0.1	0.988960
6.568400	0.1	0.985861
6.570067	0.1	0.983536
6.571733	0.1	0.982702
6.573400	0.1	0.983417
6.575067	0.1	0.985742
6.576733	0.1	0.989556
6.578400	0.1	0.994086
6.580067	0.1	0.998259
6.581733	0.1	1.001716
6.583400	0.1	1.004636
6.585067	0.1	1.007140
6.586733	0.1	1.008987
6.588400	0.1	1.010418
6.590067	0.1	1.011312
6.591733	0.1	1.011550
6.593400	0.1	1.011074
6.595067	0.1	1.010060
6.596733	0.1	1.008570
6.598400	0.1	1.006842
6.600067	0.1	1.005828
6.601733	0.1	1.006424
6.603400	0.1	1.008809
6.605067	0.1	1.012623
6.606733	0.1	1.016915
6.608400	0.1	1.020789
6.610067	0.1	1.023531
6.611733	0.1	1.024187
6.613400	0.1	1.023054
6.615067	0.1	1.021981
6.616733	0.1	1.022756
6.618400	0.1	1.025438
6.620067	0.1	1.028597
6.621733	0.1	1.030684
6.623400	0.1	1.031280
6.625067	0.1	1.031101
6.626733	0.1	1.031578
6.628400	0.1	1.033247
6.630067	0.1	1.036048
6.631733	0.1	1.039267
6.633400	0.1	1.041710
6.635067	0.1	1.042962
6.636733	0.1	1.043439
6.638400	0.1	1.043975
6.640067	0.1	1.044631
6.641733	0.1	1.045525
6.643400	0.1	1.046896
6.645067	0.1	1.048863
6.646733	0.1	1.051605
6.648400	0.1	1.055837
6.650067	0.1	1.061916
6.651733	0.1	1.069248
6.653400	0.1	1.075625
6.655067	0.1	1.078665
6.656733	0.1	1.077831
6.658400	0.1	1.074672
6.660067	0.1	1.071334
6.661733	0.1	1.069188
6.663400	0.1	1.068711
6.665067	0.1	1.069725
6.666733	0.1	1.071513
6.668400	0.1	1.073003
6.670067	0.1	1.073897
6.671733	0.1	1.075625
6.673400	0.1	1.079917
6.675067	0.1	1.086950
6.676733	0.1	1.094997
6.678400	0.1	1.101375
6.680067	0.1	1.104534
6.681733	0.1	1.104593
6.683400	0.1	1.102746
6.685067	0.1	1.100123
6.686733	0.1	1.097620
6.688400	0.1	1.095593
6.690067	0.1	1.094461
6.691733	0.1	1.094341
6.693400	0.1	1.094520
6.695067	0.1	1.094103
6.696733	0.1	1.093030
6.698400	0.1	1.091957
6.700067	0.1	1.091838
6.701733	0.1	1.093328
6.703400	0.1	1.096249
6.705067	0.1	1.100063
6.706733	0.1	1.104236
6.708400	0.1	1.108348
6.710067	0.1	1.111984
6.711733	0.1	1.115024
6.713400	0.1	1.117349
6.715067	0.1	1.118958
6.716733	0.1	1.119733
6.718400	0.1	1.119196
6.720067	0.1	1.116633
6.721733	0.1	1.112521
6.723400	0.1	1.108646
6.725067	0.1	1.106978
6.726733	0.1	1.107752
6.728400	0.1	1.110494
6.730067	0.1	1.114845
6.731733	0.1	1.120389
6.733400	0.1	1.126289
6.735067	0.1	1.130939
6.736733	0.1	1.132727
6.738400	0.1	1.130700
6.740067	0.1	1.125813
6.741733	0.1	1.120269
6.743400	0.1	1.116037
6.745067	0.1	1.114070
6.746733	0.1	1.114428
6.748400	0.1	1.116514
6.750067	0.1	1.119018
6.751733	0.1	1.120567
6.753400	0.1	1.120389
6.755067	0.1	1.118779
6.756733	0.1	1.116455
6.758400	0.1	1.113951
6.760067	0.1	1.112342
6.761733	0.1	1.113236
6.763400	0.1	1.116872
6.765067	0.1	1.121521
6.766733	0.1	1.125097
6.768400	0.1	1.126766
6.770067	0.1	1.127005
6.771733	0.1	1.126528
6.773400	0.1	1.125813
6.775067	0.1	1.124919
6.776733	0.1	1.123846
6.778400	0.1	1.122892
6.780067	0.1	1.122773
6.781733	0.1	1.124144
6.783400	0.1	1.126528
6.785067	0.1	1.128197
6.786733	0.1	1.128078
6.788400	0.1	1.126885
6.790067	0.1	1.125932
6.791733	0.1	1.125932
6.793400	0.1	1.126051
6.795067	0.1	1.125217
6.796733	0.1	1.123130
6.798400	0.1	1.120210
6.800067	0.1	1.117289
6.801733	0.1	1.115382
6.803400	0.1	1.115263
6.805067	0.1	1.117110
6.806733	0.1	1.120269
6.808400	0.1	1.123428
6.810067	0.1	1.125693
6.811733	0.1	1.126230
6.813400	0.1	1.124740
6.815067	0.1	1.121521
6.816733	0.1	1.117051
6.818400	0.1	1.111984
6.820067	0.1	1.107156
6.821733	0.1	1.103759
6.823400	0.1	1.103401
6.825067	0.1	1.106560
6.826733	0.1	1.111806
6.828400	0.1	1.116932
6.830067	0.1	1.120448
6.831733	0.1	1.121581
6.833400	0.1	1.120150
6.835067	0.1	1.116812
6.836733	0.1	1.112998
6.838400	0.1	1.110315
6.840067	0.1	1.109362
6.841733	0.1	1.109839
6.843400	0.1	1.110613
6.845067	0.1	1.111388
6.846733	0.1	1.112759
6.848400	0.1	1.114786
6.850067	0.1	1.116514
6.851733	0.1	1.116991
6.853400	0.1	1.116633
6.855067	0.1	1.116514
6.856733	0.1	1.117170
6.858400	0.1	1.118124
6.860067	0.1	1.118481
6.861733	0.1	1.118124
6.863400	0.1	1.117289
6.865067	0.1	1.115859
6.866733	0.1	1.113951
6.868400	0.1	1.111627
6.870067	0.1	1.109004
6.871733	0.1	1.105845
6.873400	0.1	1.102448
6.875067	0.1	1.099467
6.876733	0.1	1.097679
6.878400	0.1	1.098037
6.880067	0.1	1.100302
6.881733	0.1	1.103401
6.883400	0.1	1.106441
6.885067	0.1	1.109362
6.886733	0.1	1.112044
6.888400	0.1	1.114070
6.890067	0.1	1.115382
6.891733	0.1	1.116514
6.893400	0.1	1.117289
6.895067	0.1	1.117051
6.896733	0.1	1.116216
6.898400	0.1	1.115561
6.900067	0.1	1.114607
6.901733	0.1	1.112163
6.903400	0.1	1.107693
6.905067	0.1	1.101971
6.906733	0.1	1.096189
6.908400	0.1	1.091421
6.910067	0.1	1.088739
6.911733	0.1	1.089037
6.913400	0.1	1.091898
6.915067	0.1	1.095831
6.916733	0.1	1.099765
6.918400	0.1	1.103461
6.920067	0.1	1.106978
6.921733	0.1	1.110256
6.923400	0.1	1.112521
6.925067	0.1	1.113117
6.926733	0.1	1.112104
6.928400	0.1	1.109839
6.930067	0.1	1.106620
6.931733	0.1	1.102805
6.933400	0.1	1.099229
6.935067	0.1	1.096308
6.936733	0.1	1.094163
6.938400	0.1	1.092851
6.940067	0.1	1.092434
6.941733	0.1	1.093149
6.943400	0.1	1.095593
6.945067	0.1	1.099646
6.946733	0.1	1.104176
6.948400	0.1	1.107693
6.950067	0.1	1.109362
6.951733	0.1	1.110196
6.953400	0.1	1.110852
6.955067	0.1	1.110256
6.956733	0.1	1.106978
6.958400	0.1	1.101255
6.960067	0.1	1.095057
6.961733	0.1	1.090467
6.963400	0.1	1.088500
6.965067	0.1	1.089096
6.966733	0.1	1.091182
6.968400	0.1	1.092911
6.970067	0.1	1.092494
6.971733	0.1	1.090527
6.973400	0.1	1.089215
6.975067	0.1	1.089931
6.976733	0.1	1.091957
6.978400	0.1	1.093745
6.980067	0.1	1.094103
6.981733	0.1	1.093149
6.983400	0.1	1.091242
6.985067	0.1	1.088798
6.986733	0.1	1.085877
6.988400	0.1	1.082718
6.990067	0.1	1.079559
6.991733	0.1	1.076639
6.993400	0.1	1.073897
6.995067	0.1	1.070619
6.996733	0.1	1.066506
6.998400	0.1	1.061738
7.000067	0.1	1.056731
7.001733	0.1	1.052082
7.003400	0.1	1.048207
7.005067	0.1	1.045525
7.006733	0.1	1.044393
7.008400	0.1	1.044631
7.010067	0.1	1.045764
7.011733	0.1	1.046658
7.013400	0.1	1.045764
7.015067	0.1	1.042366
7.016733	0.1	1.037300
7.018400	0.1	1.031816
7.020067	0.1	1.026809
7.021733	0.1	1.022935
7.023400	0.1	1.020134
7.025067	0.1	1.017511
7.026733	0.1	1.013875
7.028400	0.1	1.009584
7.030067	0.1	1.006126
7.031733	0.1	1.004756
7.033400	0.1	1.005292
7.035067	0.1	1.006365
7.036733	0.1	1.006424
7.038400	0.1	1.003981
7.040067	0.1	0.998557
7.041733	0.1	0.991404
7.043400	0.1	0.984609
7.045067	0.1	0.979483
7.046733	0.1	0.975251
7.048400	0.1	0.970483
7.050067	0.1	0.964582
7.051733	0.1	0.958204
7.053400	0.1	0.952303
7.055067	0.1	0.946641
7.056733	0.1	0.940561
7.058400	0.1	0.933945
7.060067	0.1	0.926733
7.061733	0.1	0.919461
7.063400	0.1	0.913084
7.065067	0.1	0.908732
7.066733	0.1	0.906944
7.068400	0.1	0.906944
7.070067	0.1	0.906348
7.071733	0.1	0.903249
7.073400	0.1	0.897586
7.075067	0.1	0.891209
7.076733	0.1	0.886083
7.078400	0.1	0.882268
7.080067	0.1	0.878990
7.081733	0.1	0.875533
7.083400	0.1	0.872493
7.085067	0.1	0.870645
7.086733	0.1	0.870168
7.088400	0.1	0.870526
7.090067	0.1	0.870466
7.091733	0.1	0.868380
7.093400	0.1	0.863552
7.095067	0.1	0.857294
7.096733	0.1	0.851631
7.098400	0.1	0.847578
7.100067	0.1	0.845254
7.101733	0.1	0.843823
7.103400	0.1	0.842214
7.105067	0.1	0.839949
7.106733	0.1	0.836849
7.108400	0.1	0.833511
7.110067	0.1	0.830650
7.111733	0.1	0.828564
7.113400	0.1	0.826955
7.115067	0.1	0.825226
7.116733	0.1	0.822485
7.118400	0.1	0.818670
7.120067	0.1	0.814617
7.121733	0.1	0.811100
7.123400	0.1	0.808120
7.125067	0.1	0.805020
7.126733	0.1	0.801623
7.128400	0.1	0.798404
7.130067	0.1	0.796616
7.131733	0.1	0.796735
7.133400	0.1	0.797987
7.135067	0.1	0.798404
7.136733	0.1	0.796676
7.138400	0.1	0.792980
7.140067	0.1	0.788510
7.141733	0.1	0.783920
7.143400	0.1	0.779450
7.145067	0.1	0.775278
7.146733	0.1	0.772059
7.148400	0.1	0.770509
7.150067	0.1	0.770330
7.151733	0.1	0.771105
7.153400	0.1	0.773191
7.155067	0.1	0.776708
7.156733	0.1	0.780761
7.158400	0.1	0.784099
7.160067	0.1	0.786006
7.161733	0.1	0.786781
7.163400	0.1	0.786364
7.165067	0.1	0.784397
7.166733	0.1	0.781834
7.168400	0.1	0.780761
7.170067	0.1	0.782371
7.171733	0.1	0.785887
7.173400	0.1	0.790000
7.175067	0.1	0.793457
7.176733	0.1	0.795305
7.178400	0.1	0.795066
7.180067	0.1	0.793397
7.181733	0.1	0.791848
7.183400	0.1	0.791311
7.185067	0.1	0.791550
7.186733	0.1	0.792325
7.188400	0.1	0.793695
7.190067	0.1	0.795722
7.191733	0.1	0.798643
7.193400	0.1	0.802159
7.195067	0.1	0.805080
7.196733	0.1	0.806510
7.198400	0.1	0.807047
7.200067	0.1	0.808299
7.201733	0.1	0.810862
7.203400	0.1	0.813305
7.205067	0.1	0.814796
7.206733	0.1	0.815928
7.208400	0.1	0.817895
7.210067	0.1	0.820756
7.211733	0.1	0.824153
7.213400	0.1	0.827611
7.215067	0.1	0.830889
7.216733	0.1	0.833511
7.218400	0.1	0.835478
7.220067	0.1	0.837326
7.221733	0.1	0.839651
7.223400	0.1	0.842154
7.225067	0.1	0.844479
7.226733	0.1	0.846922
7.228400	0.1	0.848830
7.230067	0.1	0.848949
7.231733	0.1	0.847042
7.233400	0.1	0.845075
7.235067	0.1	0.845194
7.236733	0.1	0.846982
7.238400	0.1	0.848532
7.240067	0.1	0.848532
7.241733	0.1	0.847459
7.243400	0.1	0.846684
7.245067	0.1	0.846982
7.246733	0.1	0.847757
7.248400	0.1	0.847995
7.250067	0.1	0.847638
7.251733	0.1	0.847220
7.253400	0.1	0.847101
7.255067	0.1	0.847280
7.256733	0.1	0.847995
7.258400	0.1	0.849068
7.260067	0.1	0.849783
7.261733	0.1	0.849128
7.263400	0.1	0.846803
7.265067	0.1	0.843525
7.266733	0.1	0.841141
7.268400	0.1	0.841796
7.270067	0.1	0.845969
7.271733	0.1	0.852048
7.273400	0.1	0.857592
7.275067	0.1	0.861168
7.276733	0.1	0.863135
7.278400	0.1	0.864863
7.280067	0.1	0.867128
7.281733	0.1	0.869095
7.283400	0.1	0.869513
7.285067	0.1	0.867963
7.286733	0.1	0.864923
7.288400	0.1	0.861168
7.290067	0.1	0.857830
7.291733	0.1	0.856578
7.293400	0.1	0.857830
7.295067	0.1	0.860512
7.296733	0.1	0.863254
7.298400	0.1	0.864923
7.300067	0.1	0.864983
7.301733	0.1	0.863731
7.303400	0.1	0.862360
7.305067	0.1	0.861466
7.306733	0.1	0.860870
7.308400	0.1	0.860095
7.310067	0.1	0.858605
7.311733	0.1	0.855863
7.313400	0.1	0.852525
7.315067	0.1	0.850201
7.316733	0.1	0.849962
7.318400	0.1	0.851572
7.320067	0.1	0.854552
7.321733	0.1	0.857890
7.323400	0.1	0.860095
7.325067	0.1	0.860393
7.326733	0.1	0.859916
7.328400	0.1	0.859857
7.330067	0.1	0.860333
7.331733	0.1	0.860333
7.333400	0.1	0.859141
7.335067	0.1	0.857174
7.336733	0.1	0.855565
7.338400	0.1	0.854671
7.340067	0.1	0.853777
7.341733	0.1	0.851870
7.343400	0.1	0.849366
7.345067	0.1	0.847459
7.346733	0.1	0.847459
7.348400	0.1	0.849247
7.350067	0.1	0.851870
7.351733	0.1	0.853777
7.353400	0.1	0.853956
7.355067	0.1	0.852346
7.356733	0.1	0.850141
7.358400	0.1	0.849068
7.360067	0.1	0.849664
7.361733	0.1	0.850737
7.363400	0.1	0.850439
7.365067	0.1	0.848413
7.366733	0.1	0.845969
7.368400	0.1	0.845373
7.370067	0.1	0.847638
7.371733	0.1	0.851750
7.373400	0.1	0.856280
7.375067	0.1	0.860155
7.376733	0.1	0.863195
7.378400	0.1	0.865281
7.380067	0.1	0.866473
7.381733	0.1	0.867009
7.383400	0.1	0.867307
7.385067	0.1	0.866711
7.386733	0.1	0.864446
7.388400	0.1	0.860632
7.390067	0.1	0.855565
7.391733	0.1	0.850558
7.393400	0.1	0.847280
7.395067	0.1	0.845909
7.396733	0.1	0.845134
7.398400	0.1	0.844002
7.400067	0.1	0.842750
7.401733	0.1	0.841856
7.403400	0.1	0.841975
7.405067	0.1	0.842691
7.406733	0.1	0.843287
7.408400	0.1	0.843823
7.410067	0.1	0.844657
7.411733	0.1	0.845313
7.413400	0.1	0.845313
7.415067	0.1	0.845134
7.416733	0.1	0.846028
7.418400	0.1	0.847518
7.420067	0.1	0.848174
7.421733	0.1	0.847399
7.423400	0.1	0.845969
7.425067	0.1	0.844717
7.426733	0.1	0.843763
7.428400	0.1	0.843167
7.430067	0.1	0.843346
7.431733	0.1	0.845611
7.433400	0.1	0.849843
7.435067	0.1	0.853896
7.436733	0.1	0.855625
7.438400	0.1	0.855207
7.440067	0.1	0.854611
7.441733	0.1	0.855148
7.443400	0.1	0.856042
7.445067	0.1	0.855684
7.446733	0.1	0.852883
7.448400	0.1	0.847995
7.450067	0.1	0.842631
7.451733	0.1	0.839114
7.453400	0.1	0.839114
7.455067	0.1	0.842214
7.456733	0.1	0.846744
7.458400	0.1	0.851512
7.460067	0.1	0.856042
7.461733	0.1	0.858963
7.463400	0.1	0.858605
7.465067	0.1	0.854254
7.466733	0.1	0.847101
7.468400	0.1	0.839770
7.470067	0.1	0.834763
7.471733	0.1	0.833392
7.473400	0.1	0.834584
7.475067	0.1	0.835776
7.476733	0.1	0.834465
7.478400	0.1	0.830352
7.480067	0.1	0.825644
7.481733	0.1	0.823021
7.483400	0.1	0.823736
7.485067	0.1	0.827074
7.486733	0.1	0.830889
7.488400	0.1	0.834048
7.490067	0.1	0.836790
7.491733	0.1	0.839531
7.493400	0.1	0.842333
7.495067	0.1	0.845134
7.496733	0.1	0.847399
7.498400	0.1	0.848055
7.500067	0.1	0.846446
7.501733	0.1	0.843406
7.503400	0.1	0.840604
7.505067	0.1	0.839293
7.506733	0.1	0.839472
7.508400	0.1	0.840366
7.510067	0.1	0.840843
7.511733	0.1	0.840128
7.513400	0.1	0.838399
7.515067	0.1	0.836432
7.516733	0.1	0.834882
7.518400	0.1	0.833452
7.520067	0.1	0.831306
7.521733	0.1	0.828147
7.523400	0.1	0.824750
7.525067	0.1	0.822306
7.526733	0.1	0.821292
7.528400	0.1	0.821710
7.530067	0.1	0.823319
7.531733	0.1	0.825405
7.533400	0.1	0.826538
7.535067	0.1	0.826299
7.536733	0.1	0.825882
7.538400	0.1	0.826657
7.540067	0.1	0.828743
7.541733	0.1	0.831485
7.543400	0.1	0.834048
7.545067	0.1	0.835538
7.546733	0.1	0.835598
7.548400	0.1	0.835300
7.550067	0.1	0.836015
7.551733	0.1	0.837624
7.553400	0.1	0.838339
7.555067	0.1	0.836551
7.556733	0.1	0.832319
7.558400	0.1	0.827193
7.560067	0.1	0.822842
7.561733	0.1	0.820637
7.563400	0.1	0.821114
7.565067	0.1	0.823915
7.566733	0.1	0.827432
7.568400	0.1	0.830174
7.570067	0.1	0.831246
7.571733	0.1	0.830174
7.573400	0.1	0.827014
7.575067	0.1	0.822842
7.576733	0.1	0.819504
7.578400	0.1	0.818789
7.580067	0.1	0.820518
7.581733	0.1	0.823200
7.583400	0.1	0.824988
7.585067	0.1	0.824809
7.586733	0.1	0.822783
7.588400	0.1	0.819624
7.590067	0.1	0.816584
7.591733	0.1	0.814915
7.593400	0.1	0.814796
7.595067	0.1	0.815570
7.596733	0.1	0.816882
7.598400	0.1	0.818610
7.600067	0.1	0.819981
7.601733	0.1	0.820756
7.603400	0.1	0.821233
7.605067	0.1	0.822425
7.606733	0.1	0.825048
7.608400	0.1	0.828445
7.610067	0.1	0.831187
7.611733	0.1	0.831723
7.613400	0.1	0.829876
7.615067	0.1	0.827014
7.616733	0.1	0.824809
7.618400	0.1	0.823915
7.620067	0.1	0.823557
7.621733	0.1	0.822425
7.623400	0.1	0.819802
7.625067	0.1	0.816405
7.626733	0.1	0.813901
7.628400	0.1	0.813544
7.630067	0.1	0.815570
7.631733	0.1	0.819802
7.633400	0.1	0.825703
7.635067	0.1	0.831366
7.636733	0.1	0.834346
7.638400	0.1	0.833988
7.640067	0.1	0.831485
7.641733	0.1	0.828862
7.643400	0.1	0.827074
7.645067	0.1	0.826180
7.646733	0.1	0.825405
7.648400	0.1	0.823617
7.650067	0.1	0.820160
7.651733	0.1	0.815809
7.653400	0.1	0.812233
7.655067	0.1	0.810862
7.656733	0.1	0.811696
7.658400	0.1	0.814140
7.660067	0.1	0.817776
7.661733	0.1	0.822008
7.663400	0.1	0.826299
7.665067	0.1	0.830114
7.666733	0.1	0.833273
7.668400	0.1	0.835657
7.670067	0.1	0.836909
7.671733	0.1	0.836492
7.673400	0.1	0.834167
7.675067	0.1	0.830948
7.676733	0.1	0.828385
7.678400	0.1	0.827313
7.680067	0.1	0.827014
7.681733	0.1	0.826538
7.683400	0.1	0.825644
7.685067	0.1	0.825226
7.686733	0.1	0.826478
7.688400	0.1	0.829577
7.690067	0.1	0.833035
7.691733	0.1	0.835061
7.693400	0.1	0.834942
7.695067	0.1	0.832617
7.696733	0.1	0.829220
7.698400	0.1	0.827074
7.700067	0.1	0.828445
7.701733	0.1	0.833750
7.703400	0.1	0.841260
7.705067	0.1	0.848651
7.706733	0.1	0.854373
7.708400	0.1	0.856996
7.710067	0.1	0.855923
7.711733	0.1	0.851452
7.713400	0.1	0.844657
7.715067	0.1	0.837386
7.716733	0.1	0.831604
7.718400	0.1	0.828624
7.720067	0.1	0.828326
7.721733	0.1	0.829935
7.723400	0.1	0.832260
7.725067	0.1	0.834346
7.726733	0.1	0.835896
7.728400	0.1	0.836551
7.730067	0.1	0.836074
7.731733	0.1	0.834405
7.733400	0.1	0.831962
7.735067	0.1	0.830293
7.736733	0.1	0.830710
7.738400	0.1	0.833154
7.740067	0.1	0.836551
7.741733	0.1	0.839829
7.743400	0.1	0.842035
7.745067	0.1	0.842214
7.746733	0.1	0.840128
7.748400	0.1	0.836670
7.750067	0.1	0.833392
7.751733	0.1	0.831068
7.753400	0.1	0.829279
7.755067	0.1	0.826716
7.756733	0.1	0.822902
7.758400	0.1	0.818729
7.760067	0.1	0.815451
7.761733	0.1	0.813067
7.763400	0.1	0.810921
7.765067	0.1	0.809431
7.766733	0.1	0.809789
7.768400	0.1	0.811815
7.770067	0.1	0.814319
7.771733	0.1	0.816166
7.773400	0.1	0.816882
7.775067	0.1	0.816166
7.776733	0.1	0.813603
7.778400	0.1	0.809908
7.780067	0.1	0.806510
7.781733	0.1	0.804246
7.783400	0.1	0.802815
7.785067	0.1	0.801861
7.786733	0.1	0.801086
7.788400	0.1	0.800192
7.790067	0.1	0.798821
7.791733	0.1	0.796139
7.793400	0.1	0.791132
7.795067	0.1	0.784695
7.796733	0.1	0.779390
7.798400	0.1	0.776887
7.800067	0.1	0.776768
7.801733	0.1	0.778079
7.803400	0.1	0.780046
7.805067	0.1	0.781596
7.806733	0.1	0.782013
7.808400	0.1	0.781477
7.810067	0.1	0.780642
7.811733	0.1	0.779808
7.813400	0.1	0.779033
7.815067	0.1	0.778377
7.816733	0.1	0.777841
7.818400	0.1	0.777781
7.820067	0.1	0.778437
7.821733	0.1	0.779271
7.823400	0.1	0.779450
7.825067	0.1	0.778735
7.826733	0.1	0.777185
7.828400	0.1	0.775218
7.830067	0.1	0.773490
7.831733	0.1	0.772595
7.833400	0.1	0.772536
7.835067	0.1	0.772595
7.836733	0.1	0.771761
7.838400	0.1	0.769854
7.840067	0.1	0.767291
7.841733	0.1	0.764728
7.843400	0.1	0.762761
7.845067	0.1	0.761688
7.846733	0.1	0.761449
7.848400	0.1	0.762224
7.850067	0.1	0.764608
7.851733	0.1	0.768602
7.853400	0.1	0.773013
7.855067	0.1	0.776053
7.856733	0.1	0.776470
7.858400	0.1	0.774622
7.860067	0.1	0.771999
7.861733	0.1	0.770032
7.863400	0.1	0.769377
7.865067	0.1	0.770390
7.866733	0.1	0.772238
7.868400	0.1	0.773609
7.870067	0.1	0.773549
7.871733	0.1	0.772715
7.873400	0.1	0.771642
7.875067	0.1	0.769913
7.876733	0.1	0.767529
7.878400	0.1	0.765264
7.880067	0.1	0.764072
7.881733	0.1	0.764430
7.883400	0.1	0.766337
7.885067	0.1	0.768960
7.886733	0.1	0.771225
7.888400	0.1	0.772119
7.890067	0.1	0.770867
7.891733	0.1	0.768244
7.893400	0.1	0.766039
7.895067	0.1	0.766099
7.896733	0.1	0.768185
7.898400	0.1	0.770390
7.900067	0.1	0.770628
7.901733	0.1	0.768602
7.903400	0.1	0.765145
7.905067	0.1	0.761151
7.906733	0.1	0.757754
7.908400	0.1	0.756264
7.910067	0.1	0.757456
7.911733	0.1	0.760794
7.913400	0.1	0.765026
7.915067	0.1	0.769198
7.916733	0.1	0.772715
7.918400	0.1	0.775158
7.920067	0.1	0.775516
7.921733	0.1	0.773668
7.923400	0.1	0.770748
7.925067	0.1	0.768483
7.926733	0.1	0.767767
7.928400	0.1	0.768542
7.930067	0.1	0.769854
7.931733	0.1	0.770748
7.933400	0.1	0.771284
7.935067	0.1	0.772476
7.936733	0.1	0.774860
7.938400	0.1	0.777423
7.940067	0.1	0.778496
7.941733	0.1	0.777721
7.943400	0.1	0.775695
7.945067	0.1	0.772893
7.946733	0.1	0.768900
7.948400	0.1	0.763536
7.950067	0.1	0.757754
7.951733	0.1	0.753582
7.953400	0.1	0.752747
7.955067	0.1	0.754833
7.956733	0.1	0.757813
7.958400	0.1	0.760078
7.960067	0.1	0.761390
7.961733	0.1	0.761747
7.963400	0.1	0.761211
7.965067	0.1	0.760317
7.966733	0.1	0.759959
7.968400	0.1	0.760078
7.970067	0.1	0.760734
7.971733	0.1	0.762820
7.973400	0.1	0.766814
7.975067	0.1	0.771999
7.976733	0.1	0.776589
7.978400	0.1	0.779152
7.980067	0.1	0.779986
7.981733	0.1	0.780165
7.983400	0.1	0.780582
7.985067	0.1	0.780821
7.986733	0.1	0.780165
7.988400	0.1	0.778139
7.990067	0.1	0.774622
7.991733	0.1	0.770092
7.993400	0.1	0.765085
7.995067	0.1	0.760853
7.996733	0.1	0.758708
7.998400	0.1	0.759661
8.000067	0.1	0.763059
8.001733	0.1	0.766873
8.003400	0.1	0.769258
8.005067	0.1	0.769794
8.006733	0.1	0.769615
8.008400	0.1	0.770211
8.010067	0.1	0.772357
8.011733	0.1	0.775695
8.013400	0.1	0.779331
8.015067	0.1	0.782013
8.016733	0.1	0.783503
8.018400	0.1	0.784397
8.020067	0.1	0.784934
8.021733	0.1	0.784934
8.023400	0.1	0.784099
8.025067	0.1	0.782132
8.026733	0.1	0.778794
8.028400	0.1	0.774384
8.030067	0.1	0.770927
8.031733	0.1	0.770450
8.033400	0.1	0.773847
8.035067	0.1	0.780344
8.036733	0.1	0.787914
8.038400	0.1	0.793695
8.040067	0.1	0.795245
8.041733	0.1	0.792801
8.043400	0.1	0.788808
8.045067	0.1	0.785589
8.046733	0.1	0.783801
8.048400	0.1	0.783265
8.050067	0.1	0.784397
8.051733	0.1	0.787973
8.053400	0.1	0.793278
8.055067	0.1	0.797629
8.056733	0.1	0.798881
8.058400	0.1	0.797629
8.060067	0.1	0.795543
8.061733	0.1	0.793934
8.063400	0.1	0.792801
8.065067	0.1	0.791907
8.066733	0.1	0.791013
8.068400	0.1	0.789404
8.070067	0.1	0.786901
8.071733	0.1	0.784218
8.073400	0.1	0.782251
8.075067	0.1	0.780880
8.076733	0.1	0.779331
8.078400	0.1	0.777602
8.080067	0.1	0.776172
8.081733	0.1	0.775337
8.083400	0.1	0.775099
8.085067	0.1	0.774801
8.086733	0.1	0.774026
8.088400	0.1	0.773490
8.090067	0.1	0.774205
8.091733	0.1	0.776410
8.093400	0.1	0.779271
8.095067	0.1	0.781536
8.096733	0.1	0.782371
8.098400	0.1	0.781179
8.100067	0.1	0.778139
8.101733	0.1	0.774086
8.103400	0.1	0.770748
8.105067	0.1	0.769675
8.106733	0.1	0.772059
8.108400	0.1	0.777960
8.110067	0.1	0.785828
8.111733	0.1	0.793278
8.113400	0.1	0.798404
8.115067	0.1	0.800192
8.116733	0.1	0.798166
8.118400	0.1	0.793099
8.120067	0.1	0.786901
8.121733	0.1	0.781357
8.123400	0.1	0.777781
8.125067	0.1	0.776529
8.126733	0.1	0.777304
8.128400	0.1	0.779450
8.130067	0.1	0.781536
8.131733	0.1	0.782013
8.133400	0.1	0.780165
8.135067	0.1	0.776887
8.136733	0.1	0.773549
8.138400	0.1	0.770688
8.140067	0.1	0.768662
8.141733	0.1	0.768483
8.143400	0.1	0.770807
8.145067	0.1	0.774860
8.146733	0.1	0.778675
8.148400	0.1	0.780046
8.150067	0.1	0.778437
8.151733	0.1	0.775337
8.153400	0.1	0.772834
8.155067	0.1	0.771821
8.156733	0.1	0.772715
8.158400	0.1	0.775397
8.160067	0.1	0.778973
8.161733	0.1	0.782192
8.163400	0.1	0.784278
8.165067	0.1	0.785589
8.166733	0.1	0.787199
8.168400	0.1	0.789344
8.170067	0.1	0.791311
8.171733	0.1	0.792146
8.173400	0.1	0.791848
8.175067	0.1	0.791609
8.176733	0.1	0.792027
8.178400	0.1	0.792742
8.180067	0.1	0.792980
8.181733	0.1	0.792980
8.183400	0.1	0.793457
8.185067	0.1	0.794768
8.186733	0.1	0.796318
8.188400	0.1	0.797153
8.190067	0.1	0.797093
8.191733	0.1	0.797331
8.193400	0.1	0.799418
8.195067	0.1	0.803411
8.196733	0.1	0.808418
8.198400	0.1	0.813246
8.200067	0.1	0.817299
8.201733	0.1	0.820279
8.203400	0.1	0.822246
8.205067	0.1	0.823140
8.206733	0.1	0.823438
8.208400	0.1	0.823736
8.210067	0.1	0.825107
8.211733	0.1	0.827789
8.213400	0.1	0.831723
8.215067	0.1	0.836670
8.216733	0.1	0.842273
8.218400	0.1	0.847518
8.220067	0.1	0.851452
8.221733	0.1	0.853896
8.223400	0.1	0.855207
8.225067	0.1	0.855863
8.226733	0.1	0.856340
8.228400	0.1	0.857472
8.230067	0.1	0.859857
8.231733	0.1	0.863493
8.233400	0.1	0.867784
8.235067	0.1	0.872016
8.236733	0.1	0.875413
8.238400	0.1	0.877559
8.240067	0.1	0.879049
8.241733	0.1	0.880837
8.243400	0.1	0.883520
8.245067	0.1	0.886858
8.246733	0.1	0.890374
8.248400	0.1	0.893533
8.250067	0.1	0.895739
8.251733	0.1	0.897408
8.253400	0.1	0.899971
8.255067	0.1	0.903904
8.256733	0.1	0.908017
8.258400	0.1	0.910819
8.260067	0.1	0.911951
8.261733	0.1	0.911593
8.263400	0.1	0.910580
8.265067	0.1	0.910342
8.266733	0.1	0.911593
8.268400	0.1	0.914156
8.270067	0.1	0.916719
8.271733	0.1	0.918150
8.273400	0.1	0.918031
8.275067	0.1	0.916660
8.276733	0.1	0.915110
8.278400	0.1	0.914872
8.280067	0.1	0.916600
8.281733	0.1	0.919700
8.283400	0.1	0.922918
8.285067	0.1	0.925541
8.286733	0.1	0.927508
8.288400	0.1	0.928760
8.290067	0.1	0.929177
8.291733	0.1	0.928760
8.293400	0.1	0.927329
8.295067	0.1	0.925243
8.296733	0.1	0.923395
8.298400	0.1	0.922203
8.300067	0.1	0.921428
8.301733	0.1	0.920355
8.303400	0.1	0.918388
8.305067	0.1	0.915229
8.306733	0.1	0.911295
8.308400	0.1	0.907481
8.310067	0.1	0.904262
8.311733	0.1	0.901699
8.313400	0.1	0.900090
8.315067	0.1	0.900030
8.316733	0.1	0.901520
8.318400	0.1	0.903487
8.320067	0.1	0.904620
8.321733	0.1	0.904024
8.323400	0.1	0.901938
8.325067	0.1	0.899673
8.326733	0.1	0.898898
8.328400	0.1	0.900090
8.330067	0.1	0.902355
8.331733	0.1	0.904203
8.333400	0.1	0.904441
8.335067	0.1	0.902951
8.336733	0.1	0.900388
8.338400	0.1	0.897765
8.340067	0.1	0.895798
8.341733	0.1	0.894904
8.343400	0.1	0.895262
8.345067	0.1	0.896990
8.346733	0.1	0.899911
8.348400	0.1	0.903249
8.350067	0.1	0.906229
8.351733	0.1	0.908315
8.353400	0.1	0.908554
8.355067	0.1	0.906289
8.356733	0.1	0.902355
8.358400	0.1	0.898778
8.360067	0.1	0.896812
8.361733	0.1	0.896215
8.363400	0.1	0.895798
8.365067	0.1	0.895202
8.366733	0.1	0.894487
8.368400	0.1	0.894010
8.370067	0.1	0.893951
8.371733	0.1	0.893593
8.373400	0.1	0.892162
8.375067	0.1	0.889480
8.376733	0.1	0.886619
8.378400	0.1	0.884354
8.380067	0.1	0.883102
8.381733	0.1	0.883102
8.383400	0.1	0.884235
8.385067	0.1	0.885785
8.386733	0.1	0.886679
8.388400	0.1	0.886262
8.390067	0.1	0.885129
8.391733	0.1	0.884056
8.393400	0.1	0.883818
8.395067	0.1	0.885367
8.396733	0.1	0.889003
8.398400	0.1	0.893533
8.400067	0.1	0.896633
8.401733	0.1	0.896692
8.403400	0.1	0.893831
8.405067	0.1	0.890374
8.406733	0.1	0.888825
8.408400	0.1	0.890017
8.410067	0.1	0.892282
8.411733	0.1	0.893354
8.413400	0.1	0.892043
8.415067	0.1	0.889123
8.416733	0.1	0.886679
8.418400	0.1	0.886560
8.420067	0.1	0.888586
8.421733	0.1	0.891686
8.423400	0.1	0.894964
8.425067	0.1	0.898302
8.426733	0.1	0.901282
8.428400	0.1	0.903189
8.430067	0.1	0.903666
8.431733	0.1	0.903070
8.433400	0.1	0.902355
8.435067	0.1	0.901520
8.436733	0.1	0.900269
8.438400	0.1	0.898778
8.440067	0.1	0.898123
8.441733	0.1	0.898957
8.443400	0.1	0.900745
8.445067	0.1	0.902593
8.446733	0.1	0.903904
8.448400	0.1	0.904620
8.450067	0.1	0.904918
8.451733	0.1	0.905335
8.453400	0.1	0.906348
8.455067	0.1	0.907362
8.456733	0.1	0.907838
8.458400	0.1	0.908434
8.460067	0.1	0.910342
8.461733	0.1	0.914037
8.463400	0.1	0.918388
8.465067	0.1	0.921965
8.466733	0.1	0.924707
8.468400	0.1	0.926971
8.470067	0.1	0.928223
8.471733	0.1	0.927925
8.473400	0.1	0.926197
8.475067	0.1	0.923574
8.476733	0.1	0.921011
8.478400	0.1	0.919759
8.480067	0.1	0.920177
8.481733	0.1	0.922144
8.483400	0.1	0.925124
8.485067	0.1	0.928521
8.486733	0.1	0.931144
8.488400	0.1	0.931919
8.490067	0.1	0.930965
8.491733	0.1	0.929534
8.493400	0.1	0.928640
8.495067	0.1	0.928819
8.496733	0.1	0.931144
8.498400	0.1	0.936270
8.500067	0.1	0.943124
8.501733	0.1	0.949204
8.503400	0.1	0.952900
8.505067	0.1	0.954688
8.506733	0.1	0.955939
8.508400	0.1	0.956237
8.510067	0.1	0.953734
8.511733	0.1	0.948131
8.513400	0.1	0.941515
8.515067	0.1	0.936568
8.516733	0.1	0.934780
8.518400	0.1	0.936329
8.520067	0.1	0.940502
8.521733	0.1	0.945389
8.523400	0.1	0.949621
8.525067	0.1	0.952542
8.526733	0.1	0.954330
8.528400	0.1	0.955761
8.530067	0.1	0.957489
8.531733	0.1	0.959516
8.533400	0.1	0.961661
8.535067	0.1	0.963628
8.536733	0.1	0.964701
8.538400	0.1	0.965118
8.540067	0.1	0.965536
8.541733	0.1	0.966072
8.543400	0.1	0.966430
8.545067	0.1	0.966668
8.546733	0.1	0.967443
8.548400	0.1	0.969410
8.550067	0.1	0.972390
8.551733	0.1	0.975132
8.553400	0.1	0.976801
8.555067	0.1	0.978112
8.556733	0.1	0.980377
8.558400	0.1	0.983954
8.560067	0.1	0.988364
8.561733	0.1	0.992954
8.563400	0.1	0.996590
8.565067	0.1	0.998259
8.566733	0.1	0.998318
8.568400	0.1	0.998318
8.570067	0.1	0.999451
8.571733	0.1	1.000881
8.573400	0.1	1.001179
8.575067	0.1	0.999987
8.576733	0.1	0.998914
8.578400	0.1	0.999391
8.580067	0.1	1.001060
8.581733	0.1	1.002789
8.583400	0.1	1.004219
8.585067	0.1	1.005948
8.586733	0.1	1.008987
8.588400	0.1	1.013696
8.590067	0.1	1.018643
8.591733	0.1	1.021624
8.593400	0.1	1.021981
8.595067	0.1	1.020610
8.596733	0.1	1.018405
8.598400	0.1	1.015842
8.600067	0.1	1.013577
8.601733	0.1	1.012564
8.603400	0.1	1.013756
8.605067	0.1	1.017094
8.606733	0.1	1.021147
8.608400	0.1	1.024127
8.610067	0.1	1.025319
8.611733	0.1	1.024902
8.613400	0.1	1.023114
8.615067	0.1	1.020312
8.616733	0.1	1.016855
8.618400	0.1	1.012921
8.620067	0.1	1.008987
8.621733	0.1	1.005411
8.623400	0.1	1.001835
8.625067	0.1	0.998676
8.626733	0.1	0.997365
8.628400	0.1	0.998318
8.630067	0.1	1.000047
8.631733	0.1	1.000464
8.633400	0.1	0.999272
8.635067	0.1	0.997722
8.636733	0.1	0.997126
8.638400	0.1	0.997365
8.640067	0.1	0.997484
8.641733	0.1	0.996947
8.643400	0.1	0.995398
8.645067	0.1	0.992060
8.646733	0.1	0.986338
8.648400	0.1	0.978887
8.650067	0.1	0.971317
8.651733	0.1	0.964940
8.653400	0.1	0.960290
8.655067	0.1	0.957370
8.656733	0.1	0.955820
8.658400	0.1	0.955582
8.660067	0.1	0.956833
8.661733	0.1	0.959277
8.663400	0.1	0.961602
8.665067	0.1	0.962198
8.666733	0.1	0.959873
8.668400	0.1	0.955105
8.670067	0.1	0.949681
8.671733	0.1	0.944912
8.673400	0.1	0.941038
8.675067	0.1	0.937462
8.676733	0.1	0.933826
8.678400	0.1	0.930071
8.680067	0.1	0.926137
8.681733	0.1	0.921905
8.683400	0.1	0.917733
8.685067	0.1	0.914216
8.686733	0.1	0.911951
8.688400	0.1	0.911474
8.690067	0.1	0.912428
8.691733	0.1	0.913739
8.693400	0.1	0.914455
8.695067	0.1	0.913441
8.696733	0.1	0.910401
8.698400	0.1	0.905275
8.700067	0.1	0.898361
8.701733	0.1	0.889957
8.703400	0.1	0.881255
8.705067	0.1	0.874043
8.706733	0.1	0.869513
8.708400	0.1	0.867605
8.710067	0.1	0.867486
8.711733	0.1	0.868797
8.713400	0.1	0.871360
8.715067	0.1	0.875056
8.716733	0.1	0.879645
8.718400	0.1	0.884116
8.720067	0.1	0.886798
8.721733	0.1	0.887096
8.723400	0.1	0.885487
8.725067	0.1	0.882328
8.726733	0.1	0.878036
8.728400	0.1	0.874043
8.730067	0.1	0.871897
8.731733	0.1	0.872314
8.733400	0.1	0.874937
8.735067	0.1	0.877976
8.736733	0.1	0.879049
8.738400	0.1	0.877976
8.740067	0.1	0.876188
8.741733	0.1	0.874817
8.743400	0.1	0.873506
8.745067	0.1	0.871956
8.746733	0.1	0.870347
8.748400	0.1	0.868917
8.750067	0.1	0.867486
8.751733	0.1	0.865877
8.753400	0.1	0.864148
8.755067	0.1	0.862420
8.756733	0.1	0.860989
8.758400	0.1	0.860512
8.760067	0.1	0.861406
8.761733	0.1	0.863135
8.763400	0.1	0.864625
8.765067	0.1	0.865340
8.766733	0.1	0.865996
8.768400	0.1	0.866950
8.770067	0.1	0.867903
8.771733	0.1	0.868380
8.773400	0.1	0.868201
8.775067	0.1	0.867426
8.776733	0.1	0.866354
8.778400	0.1	0.865221
8.780067	0.1	0.864267
8.781733	0.1	0.863969
8.783400	0.1	0.864804
8.785067	0.1	0.867128
8.786733	0.1	0.870168
8.788400	0.1	0.872433
8.790067	0.1	0.872433
8.791733	0.1	0.870466
8.793400	0.1	0.868082
8.795067	0.1	0.866771
8.796733	0.1	0.866771
8.798400	0.1	0.867128
8.800067	0.1	0.866830
8.801733	0.1	0.865638
8.803400	0.1	0.863910
8.805067	0.1	0.862479
8.806733	0.1	0.862539
8.808400	0.1	0.864148
8.810067	0.1	0.866413
8.811733	0.1	0.868797
8.813400	0.1	0.871241
8.815067	0.1	0.873447
8.816733	0.1	0.874579
8.818400	0.1	0.874996
8.820067	0.1	0.875831
8.821733	0.1	0.877917
8.823400	0.1	0.880361
8.825067	0.1	0.881970
8.826733	0.1	0.882983
8.828400	0.1	0.884593
8.830067	0.1	0.886500
8.831733	0.1	0.887930
8.833400	0.1	0.888228
8.835067	0.1	0.887513
8.836733	0.1	0.886977
8.838400	0.1	0.888467
8.840067	0.1	0.892162
8.841733	0.1	0.896692
8.843400	0.1	0.901163
8.845067	0.1	0.905991
8.846733	0.1	0.910938
8.848400	0.1	0.915289
8.850067	0.1	0.918329
8.851733	0.1	0.919700
8.853400	0.1	0.918984
8.855067	0.1	0.916421
8.856733	0.1	0.913322
8.858400	0.1	0.911474
8.860067	0.1	0.911653
8.861733	0.1	0.913739
8.863400	0.1	0.917196
8.865067	0.1	0.920951
8.866733	0.1	0.923395
8.868400	0.1	0.923634
8.870067	0.1	0.922859
8.871733	0.1	0.923634
8.873400	0.1	0.927448
8.875067	0.1	0.933468
8.876733	0.1	0.939906
8.878400	0.1	0.945211
8.880067	0.1	0.948548
8.881733	0.1	0.949502
8.883400	0.1	0.948370
8.885067	0.1	0.946581
8.886733	0.1	0.945687
8.888400	0.1	0.946343
8.890067	0.1	0.948608
8.891733	0.1	0.952005
8.893400	0.1	0.955880
8.895067	0.1	0.959933
8.896733	0.1	0.963986
8.898400	0.1	0.967205
8.900067	0.1	0.968695
8.901733	0.1	0.968337
8.903400	0.1	0.967383
8.905067	0.1	0.967562
8.906733	0.1	0.969052
8.908400	0.1	0.970900
8.910067	0.1	0.972807
8.911733	0.1	0.975072
8.913400	0.1	0.977576
8.915067	0.1	0.979185
8.916733	0.1	0.979662
8.918400	0.1	0.980079
8.920067	0.1	0.981689
8.921733	0.1	0.984252
8.923400	0.1	0.986695
8.925067	0.1	0.988782
8.926733	0.1	0.989974
8.928400	0.1	0.989199
8.930067	0.1	0.986040
8.931733	0.1	0.981391
8.933400	0.1	0.976265
8.935067	0.1	0.971496
8.936733	0.1	0.968337
8.938400	0.1	0.967860
8.940067	0.1	0.969887
8.941733	0.1	0.973523
8.943400	0.1	0.977933
8.945067	0.1	0.981629
8.946733	0.1	0.982463
8.948400	0.1	0.980318
8.950067	0.1	0.977099
8.951733	0.1	0.974298
8.953400	0.1	0.971675
8.955067	0.1	0.968158
8.956733	0.1	0.964522
8.958400	0.1	0.962317
8.960067	0.1	0.962734
8.961733	0.1	0.965118
8.963400	0.1	0.967801
8.965067	0.1	0.969172
8.966733	0.1	0.969052
8.968400	0.1	0.967801
8.970067	0.1	0.965595
8.971733	0.1	0.962317
8.973400	0.1	0.958264
8.975067	0.1	0.954032
8.976733	0.1	0.950158
8.978400	0.1	0.947356
8.980067	0.1	0.946760
8.981733	0.1	0.948787
8.983400	0.1	0.952601
8.985067	0.1	0.956059
8.986733	0.1	0.957310
8.988400	0.1	0.956833
8.990067	0.1	0.956476
8.991733	0.1	0.957549
8.993400	0.1	0.959694
8.995067	0.1	0.961483
8.996733	0.1	0.961363
8.998400	0.1	0.958502
9.000067	0.1	0.953078
9.001733	0.1	0.946760
9.003400	0.1	0.941575
9.005067	0.1	0.939071
9.006733	0.1	0.939369
9.008400	0.1	0.941634
9.010067	0.1	0.944495
9.011733	0.1	0.946522
9.013400	0.1	0.947118
9.015067	0.1	0.946403
9.016733	0.1	0.944853
9.018400	0.1	0.943065
9.020067	0.1	0.942528
9.021733	0.1	0.945032
9.023400	0.1	0.950635
9.025067	0.1	0.957072
9.026733	0.1	0.961304
9.028400	0.1	0.962079
9.030067	0.1	0.960052
9.031733	0.1	0.956476
9.033400	0.1	0.951767
9.035067	0.1	0.946403
9.036733	0.1	0.941217
9.038400	0.1	0.937283
9.040067	0.1	0.935257
9.041733	0.1	0.934780
9.043400	0.1	0.935137
9.045067	0.1	0.936151
9.046733	0.1	0.937998
9.048400	0.1	0.940085
9.050067	0.1	0.941396
9.051733	0.1	0.941217
9.053400	0.1	0.939727
9.055067	0.1	0.938118
9.056733	0.1	0.937462
9.058400	0.1	0.937700
9.060067	0.1	0.937760
9.061733	0.1	0.936866
9.063400	0.1	0.935555
9.065067	0.1	0.934541
9.066733	0.1	0.934422
9.068400	0.1	0.936031
9.070067	0.1	0.939548
9.071733	0.1	0.943720
9.073400	0.1	0.946820
9.075067	0.1	0.948012
9.076733	0.1	0.947595
9.078400	0.1	0.946224
9.080067	0.1	0.944734
9.081733	0.1	0.943482
9.083400	0.1	0.942469
9.085067	0.1	0.941694
9.086733	0.1	0.941336
9.088400	0.1	0.941098
9.090067	0.1	0.940561
9.091733	0.1	0.939608
9.093400	0.1	0.938594
9.095067	0.1	0.938177
9.096733	0.1	0.939071
9.098400	0.1	0.941157
9.100067	0.1	0.943005
9.101733	0.1	0.943720
9.103400	0.1	0.943661
9.105067	0.1	0.943422
9.106733	0.1	0.942409
9.108400	0.1	0.939846
9.110067	0.1	0.936210
9.111733	0.1	0.932932
9.113400	0.1	0.931680
9.115067	0.1	0.932872
9.116733	0.1	0.935912
9.118400	0.1	0.940025
9.120067	0.1	0.944138
9.121733	0.1	0.946999
9.123400	0.1	0.947475
9.125067	0.1	0.945091
9.126733	0.1	0.940561
9.128400	0.1	0.935018
9.130067	0.1	0.929713
9.131733	0.1	0.925958
9.133400	0.1	0.924647
9.135067	0.1	0.924945
9.136733	0.1	0.925303
9.138400	0.1	0.924528
9.140067	0.1	0.922442
9.141733	0.1	0.919581
9.143400	0.1	0.917316
9.145067	0.1	0.917018
9.146733	0.1	0.918627
9.148400	0.1	0.920832
9.150067	0.1	0.922442
9.151733	0.1	0.923514
9.153400	0.1	0.924766
9.155067	0.1	0.926435
9.156733	0.1	0.927866
9.158400	0.1	0.928462
9.160067	0.1	0.927389
9.161733	0.1	0.924647
9.163400	0.1	0.921667
9.165067	0.1	0.919998
9.166733	0.1	0.920177
9.168400	0.1	0.921190
9.170067	0.1	0.921786
9.171733	0.1	0.921369
9.173400	0.1	0.919879
9.175067	0.1	0.917316
9.176733	0.1	0.913799
9.178400	0.1	0.909746
9.180067	0.1	0.905454
9.181733	0.1	0.901520
9.183400	0.1	0.898838
9.185067	0.1	0.898302
9.186733	0.1	0.899553
9.188400	0.1	0.900626
9.190067	0.1	0.900090
9.191733	0.1	0.898182
9.193400	0.1	0.896037
9.195067	0.1	0.894308
9.196733	0.1	0.893712
9.198400	0.1	0.894725
9.200067	0.1	0.896752
9.201733	0.1	0.898421
9.203400	0.1	0.899136
9.205067	0.1	0.900567
9.206733	0.1	0.904262
9.208400	0.1	0.909329
9.210067	0.1	0.913203
9.211733	0.1	0.913680
9.213400	0.1	0.910521
9.215067	0.1	0.905454
9.216733	0.1	0.900567
9.218400	0.1	0.896812
9.220067	0.1	0.894666
9.221733	0.1	0.894010
9.223400	0.1	0.894129
9.225067	0.1	0.894427
9.226733	0.1	0.894666
9.228400	0.1	0.895083
9.230067	0.1	0.896394
9.231733	0.1	0.899077
9.233400	0.1	0.902712
9.235067	0.1	0.905752
9.236733	0.1	0.906706
9.238400	0.1	0.905156
9.240067	0.1	0.901938
9.241733	0.1	0.897944
9.243400	0.1	0.893533
9.245067	0.1	0.889301
9.246733	0.1	0.886023
9.248400	0.1	0.883937
9.250067	0.1	0.882864
9.251733	0.1	0.883043
9.253400	0.1	0.884831
9.255067	0.1	0.887632
9.256733	0.1	0.889719
9.258400	0.1	0.889421
9.260067	0.1	0.886738
9.261733	0.1	0.883043
9.263400	0.1	0.879586
9.265067	0.1	0.876844
9.266733	0.1	0.875056
9.268400	0.1	0.874639
9.270067	0.1	0.875890
9.271733	0.1	0.877976
9.273400	0.1	0.879049
9.275067	0.1	0.877321
9.276733	0.1	0.873029
9.278400	0.1	0.868201
9.280067	0.1	0.864863
9.281733	0.1	0.864446
9.283400	0.1	0.867248
9.285067	0.1	0.872314
9.286733	0.1	0.877738
9.288400	0.1	0.882447
9.290067	0.1	0.885963
9.291733	0.1	0.887752
9.293400	0.1	0.887156
9.295067	0.1	0.884414
9.296733	0.1	0.881314
9.298400	0.1	0.879884
9.300067	0.1	0.880241
9.301733	0.1	0.880957
9.303400	0.1	0.880659
9.305067	0.1	0.879407
9.306733	0.1	0.878274
9.308400	0.1	0.877917
9.310067	0.1	0.877380
9.311733	0.1	0.876010
9.313400	0.1	0.874579
9.315067	0.1	0.874579
9.316733	0.1	0.876010
9.318400	0.1	0.877857
9.320067	0.1	0.878811
9.321733	0.1	0.877917
9.323400	0.1	0.875533
9.325067	0.1	0.873447
9.326733	0.1	0.873566
9.328400	0.1	0.876486
9.330067	0.1	0.880778
9.331733	0.1	0.884295
9.333400	0.1	0.886262
9.335067	0.1	0.887513
9.336733	0.1	0.889421
9.338400	0.1	0.892639
9.340067	0.1	0.897229
9.341733	0.1	0.902534
9.343400	0.1	0.908077
9.345067	0.1	0.913620
9.346733	0.1	0.918388
9.348400	0.1	0.921249
9.350067	0.1	0.921965
9.351733	0.1	0.921607
9.353400	0.1	0.921369
9.355067	0.1	0.921369
9.356733	0.1	0.921130
9.358400	0.1	0.920951
9.360067	0.1	0.921667
9.361733	0.1	0.923812
9.363400	0.1	0.927031
9.365067	0.1	0.930190
9.366733	0.1	0.932396
9.368400	0.1	0.933409
9.370067	0.1	0.933886
9.371733	0.1	0.934243
9.373400	0.1	0.935078
9.375067	0.1	0.937343
9.376733	0.1	0.941575
9.378400	0.1	0.947177
9.380067	0.1	0.952303
9.381733	0.1	0.955522
9.383400	0.1	0.956118
9.385067	0.1	0.954092
9.386733	0.1	0.950277
9.388400	0.1	0.946939
9.390067	0.1	0.946403
9.391733	0.1	0.948548
9.393400	0.1	0.950992
9.395067	0.1	0.952303
9.396733	0.1	0.952423
9.398400	0.1	0.952005
9.400067	0.1	0.951827
9.401733	0.1	0.952840
9.403400	0.1	0.955343
9.405067	0.1	0.958562
9.406733	0.1	0.961602
9.408400	0.1	0.963926
9.410067	0.1	0.965715
9.411733	0.1	0.967205
9.413400	0.1	0.968218
9.415067	0.1	0.968278
9.416733	0.1	0.966787
9.418400	0.1	0.963271
9.420067	0.1	0.958860
9.421733	0.1	0.955403
9.423400	0.1	0.953138
9.425067	0.1	0.951707
9.426733	0.1	0.952184
9.428400	0.1	0.955403
9.430067	0.1	0.959873
9.431733	0.1	0.963152
9.433400	0.1	0.964344
9.435067	0.1	0.962973
9.436733	0.1	0.959158
9.438400	0.1	0.954270
9.440067	0.1	0.950456
9.441733	0.1	0.949144
9.443400	0.1	0.950575
9.445067	0.1	0.954092
9.446733	0.1	0.958622
9.448400	0.1	0.963509
9.450067	0.1	0.967741
9.451733	0.1	0.970662
9.453400	0.1	0.972748
9.455067	0.1	0.975132
9.456733	0.1	0.978231
9.458400	0.1	0.981808
9.460067	0.1	0.985503
9.461733	0.1	0.988662
9.463400	0.1	0.989795
9.465067	0.1	0.987768
9.466733	0.1	0.983477
9.468400	0.1	0.979483
9.470067	0.1	0.977635
9.471733	0.1	0.977993
9.473400	0.1	0.979066
9.475067	0.1	0.979602
9.476733	0.1	0.979602
9.478400	0.1	0.979543
9.480067	0.1	0.980079
9.481733	0.1	0.981569
9.483400	0.1	0.984311
9.485067	0.1	0.988126
9.486733	0.1	0.992298
9.488400	0.1	0.996232
9.490067	0.1	0.999093
9.491733	0.1	0.999868
9.493400	0.1	0.998497
9.495067	0.1	0.996172
9.496733	0.1	0.994742
9.498400	0.1	0.995040
9.500067	0.1	0.996292
9.501733	0.1	0.996709
9.503400	0.1	0.995696
9.505067	0.1	0.993967
9.506733	0.1	0.992775
9.508400	0.1	0.993252
9.510067	0.1	0.996232
9.511733	0.1	1.001239
9.513400	0.1	1.006723
9.515067	0.1	1.011431
9.516733	0.1	1.014590
9.518400	0.1	1.015961
9.520067	0.1	1.015544
9.521733	0.1	1.014233
9.523400	0.1	1.013279
9.525067	0.1	1.013279
9.526733	0.1	1.014292
9.528400	0.1	1.016438
9.530067	0.1	1.019836
9.531733	0.1	1.023948
9.533400	0.1	1.028359
9.535067	0.1	1.032233
9.536733	0.1	1.034439
9.538400	0.1	1.034379
9.540067	0.1	1.031935
9.541733	0.1	1.028180
9.543400	0.1	1.025379
9.545067	0.1	1.025200
9.546733	0.1	1.027942
9.548400	0.1	1.032591
9.550067	0.1	1.037777
9.551733	0.1	1.042664
9.553400	0.1	1.046360
9.555067	0.1	1.048803
9.556733	0.1	1.050770
9.558400	0.1	1.053512
9.560067	0.1	1.057327
9.561733	0.1	1.061678
9.563400	0.1	1.065970
9.565067	0.1	1.069903
9.566733	0.1	1.073241
9.568400	0.1	1.075745
9.570067	0.1	1.077533
9.571733	0.1	1.078725
9.573400	0.1	1.079202
9.575067	0.1	1.079619
9.576733	0.1	1.081348
9.578400	0.1	1.085281
9.580067	0.1	1.090825
9.581733	0.1	1.096487
9.583400	0.1	1.101077
9.585067	0.1	1.103878
9.586733	0.1	1.104951
9.588400	0.1	1.105249
9.590067	0.1	1.106262
9.591733	0.1	1.108408
9.593400	0.1	1.110613
9.595067	0.1	1.111806
9.596733	0.1	1.111567
9.598400	0.1	1.109719
9.600067	0.1	1.106799
9.601733	0.1	1.103997
9.603400	0.1	1.101971
9.605067	0.1	1.100957
9.606733	0.1	1.101077
9.608400	0.1	1.102865
9.610067	0.1	1.105964
9.611733	0.1	1.109421
9.613400	0.1	1.112223
9.615067	0.1	1.114309
9.616733	0.1	1.116335
9.618400	0.1	1.118660
9.620067	0.1	1.120806
9.621733	0.1	1.122177
9.623400	0.1	1.122773
9.625067	0.1	1.123130
9.626733	0.1	1.123965
9.628400	0.1	1.125574
9.630067	0.1	1.127541
9.631733	0.1	1.128674
9.633400	0.1	1.128793
9.635067	0.1	1.128018
9.636733	0.1	1.127243
9.638400	0.1	1.127243
9.640067	0.1	1.127899
9.641733	0.1	1.128197
9.643400	0.1	1.127362
9.645067	0.1	1.125276
9.646733	0.1	1.122773
9.648400	0.1	1.120865
9.650067	0.1	1.119971
9.651733	0.1	1.119495
9.653400	0.1	1.118481
9.655067	0.1	1.117110
9.656733	0.1	1.116216
9.658400	0.1	1.116395
9.660067	0.1	1.117528
9.661733	0.1	1.119256
9.663400	0.1	1.120985
9.665067	0.1	1.122058
9.666733	0.1	1.121998
9.668400	0.1	1.120746
9.670067	0.1	1.119375
9.671733	0.1	1.118600
9.673400	0.1	1.117706
9.675067	0.1	1.115680
9.676733	0.1	1.113296
9.678400	0.1	1.112700
9.680067	0.1	1.115024
9.681733	0.1	1.119137
9.683400	0.1	1.122952
9.685067	0.1	1.125455
9.686733	0.1	1.127064
9.688400	0.1	1.128078
9.690067	0.1	1.128376
9.691733	0.1	1.127839
9.693400	0.1	1.126707
9.695067	0.1	1.125038
9.696733	0.1	1.123130
9.698400	0.1	1.120687
9.700067	0.1	1.117349
9.701733	0.1	1.113355
9.703400	0.1	1.110137
9.705067	0.1	1.109004
9.706733	0.1	1.110315
9.708400	0.1	1.113296
9.710067	0.1	1.116037
9.711733	0.1	1.117826
9.713400	0.1	1.118898
9.715067	0.1	1.119673
9.716733	0.1	1.120210
9.718400	0.1	1.119435
9.720067	0.1	1.116514
9.721733	0.1	1.112700
9.723400	0.1	1.110137
9.725067	0.1	1.110077
9.726733	0.1	1.111925
9.728400	0.1	1.114249
9.730067	0.1	1.115918
9.731733	0.1	1.116753
9.733400	0.1	1.116633
9.735067	0.1	1.115739
9.736733	0.1	1.114130
9.738400	0.1	1.111686
9.740067	0.1	1.109123
9.741733	0.1	1.107335
9.743400	0.1	1.107335
9.745067	0.1	1.109660
9.746733	0.1	1.113594
9.748400	0.1	1.117706
9.750067	0.1	1.120567
9.751733	0.1	1.121640
9.753400	0.1	1.121283
9.755067	0.1	1.120150
9.756733	0.1	1.119137
9.758400	0.1	1.118362
9.760067	0.1	1.117349
9.761733	0.1	1.116216
9.763400	0.1	1.116276
9.765067	0.1	1.118541
9.766733	0.1	1.122832
9.768400	0.1	1.127780
9.770067	0.1	1.131713
9.771733	0.1	1.133382
9.773400	0.1	1.133025
9.775067	0.1	1.131356
9.776733	0.1	1.129389
9.778400	0.1	1.127958
9.780067	0.1	1.127482
9.781733	0.1	1.127243
9.783400	0.1	1.126945
9.785067	0.1	1.126707
9.786733	0.1	1.126647
9.788400	0.1	1.126587
9.790067	0.1	1.126647
9.791733	0.1	1.126885
9.793400	0.1	1.127362
9.795067	0.1	1.127720
9.796733	0.1	1.127482
9.798400	0.1	1.126468
9.800067	0.1	1.124740
9.801733	0.1	1.122832
9.803400	0.1	1.121223
9.805067	0.1	1.119733
9.806733	0.1	1.118302
9.808400	0.1	1.117647
9.810067	0.1	1.118481
9.811733	0.1	1.121163
9.813400	0.1	1.125157
9.815067	0.1	1.129866
9.816733	0.1	1.134515
9.818400	0.1	1.137853
9.820067	0.1	1.138866
9.821733	0.1	1.138389
9.823400	0.1	1.137972
9.825067	0.1	1.138508
9.826733	0.1	1.139999
9.828400	0.1	1.141787
9.830067	0.1	1.142681
9.831733	0.1	1.141906
9.833400	0.1	1.139760
9.835067	0.1	1.137555
9.836733	0.1	1.136303
9.838400	0.1	1.136005
9.840067	0.1	1.135826
9.841733	0.1	1.134992
9.843400	0.1	1.132906
9.845067	0.1	1.129627
9.846733	0.1	1.126170
9.848400	0.1	1.124322
9.850067	0.1	1.125336
9.851733	0.1	1.128852
9.853400	0.1	1.132906
9.855067	0.1	1.135588
9.856733	0.1	1.136363
9.858400	0.1	1.135826
9.860067	0.1	1.134574
9.861733	0.1	1.132846
9.863400	0.1	1.130760
9.865067	0.1	1.128614
9.866733	0.1	1.126766
9.868400	0.1	1.125574
9.870067	0.1	1.125574
9.871733	0.1	1.127362
9.873400	0.1	1.130998
9.875067	0.1	1.134992
9.876733	0.1	1.137436
9.878400	0.1	1.138270
9.880067	0.1	1.138091
9.881733	0.1	1.136482
9.883400	0.1	1.132965
9.885067	0.1	1.128495
9.886733	0.1	1.125157
9.888400	0.1	1.124382
9.890067	0.1	1.125991
9.891733	0.1	1.128495
9.893400	0.1	1.130760
9.895067	0.1	1.132548
9.896733	0.1	1.133919
9.898400	0.1	1.134932
9.900067	0.1	1.135469
9.901733	0.1	1.135230
9.903400	0.1	1.134038
9.905067	0.1	1.132429
9.906733	0.1	1.130700
9.908400	0.1	1.129270
9.910067	0.1	1.127839
9.911733	0.1	1.125336
9.913400	0.1	1.121521
9.915067	0.1	1.116991
9.916733	0.1	1.112759
9.918400	0.1	1.109779
9.920067	0.1	1.108766
9.921733	0.1	1.109839
9.923400	0.1	1.111567
9.925067	0.1	1.112342
9.926733	0.1	1.111388
9.928400	0.1	1.109243
9.930067	0.1	1.107395
9.931733	0.1	1.107276
9.933400	0.1	1.109123
9.935067	0.1	1.111746
9.936733	0.1	1.114070
9.938400	0.1	1.115918
9.940067	0.1	1.117349
9.941733	0.1	1.118004
9.943400	0.1	1.116872
9.945067	0.1	1.113415
9.946733	0.1	1.107752
9.948400	0.1	1.100957
9.950067	0.1	1.094520
9.951733	0.1	1.089215
9.953400	0.1	1.085460
9.955067	0.1	1.083016
9.956733	0.1	1.081705
9.958400	0.1	1.081944
9.960067	0.1	1.083791
9.961733	0.1	1.086474
9.963400	0.1	1.089037
9.965067	0.1	1.091182
9.966733	0.1	1.092851
9.968400	0.1	1.093328
9.970067	0.1	1.091719
9.971733	0.1	1.088321
9.973400	0.1	1.084566
9.975067	0.1	1.081944
9.976733	0.1	1.080632
9.978400	0.1	1.079500
9.980067	0.1	1.077354
9.981733	0.1	1.074076
9.983400	0.1	1.069963
9.985067	0.1	1.065254
9.986733	0.1	1.060605
9.988400	0.1	1.056790
9.990067	0.1	1.054227
9.991733	0.1	1.053453
9.993400	0.1	1.054943
9.995067	0.1	1.058400
9.996733	0.1	1.062512
9.998400	0.1	1.065552
10.000067	0.1	1.066089
10.001733	0.1	1.063883
10.003400	0.1	1.060069
10.005067	0.1	1.056492
10.006733	0.1	1.053929
10.008400	0.1	1.052857
10.010067	0.1	1.053512
10.011733	0.1	1.055002
10.013400	0.1	1.055777
10.015067	0.1	1.055002
10.016733	0.1	1.053274
10.018400	0.1	1.051486
10.020067	0.1	1.050353
10.021733	0.1	1.050592
10.023400	0.1	1.052141
10.025067	0.1	1.054227
10.026733	0.1	1.055598
10.028400	0.1	1.055479
10.030067	0.1	1.053751
10.031733	0.1	1.050592
10.033400	0.1	1.046598
10.035067	0.1	1.042783
10.036733	0.1	1.039624
10.038400	0.1	1.037300
10.040067	0.1	1.036048
10.041733	0.1	1.036108
10.043400	0.1	1.037479
10.045067	0.1	1.039863
10.046733	0.1	1.042306
10.048400	0.1	1.043618
10.050067	0.1	1.043618
10.051733	0.1	1.042724
10.053400	0.1	1.041114
10.055067	0.1	1.039147
10.056733	0.1	1.037419
10.058400	0.1	1.036465
10.060067	0.1	1.037061
10.061733	0.1	1.040459
10.063400	0.1	1.045823
10.065067	0.1	1.050830
10.066733	0.1	1.052976
10.068400	0.1	1.050770
10.070067	0.1	1.045048
10.071733	0.1	1.038790
10.073400	0.1	1.034617
10.075067	0.1	1.032412
10.076733	0.1	1.030088
10.078400	0.1	1.026809
10.080067	0.1	1.023710
10.081733	0.1	1.022935
10.083400	0.1	1.025379
10.085067	0.1	1.029313
10.086733	0.1	1.032293
10.088400	0.1	1.033187
10.090067	0.1	1.032531
10.091733	0.1	1.031041
10.093400	0.1	1.028955
10.095067	0.1	1.026690
10.096733	0.1	1.024544
10.098400	0.1	1.022995
10.100067	0.1	1.022399
10.101733	0.1	1.022518
10.103400	0.1	1.022220
10.105067	0.1	1.020432
10.106733	0.1	1.017749
10.108400	0.1	1.015902
10.110067	0.1	1.016021
10.111733	0.1	1.018107
10.113400	0.1	1.021504
10.115067	0.1	1.025260
10.116733	0.1	1.028776
10.118400	0.1	1.031935
10.120067	0.1	1.034260
10.121733	0.1	1.034916
10.123400	0.1	1.034021
10.125067	0.1	1.032293
10.126733	0.1	1.030386
10.128400	0.1	1.028478
10.130067	0.1	1.026690
10.131733	0.1	1.025140
10.133400	0.1	1.023948
10.135067	0.1	1.023829
10.136733	0.1	1.025617
10.138400	0.1	1.028597
10.140067	0.1	1.031160
10.141733	0.1	1.032710
10.143400	0.1	1.034200
10.145067	0.1	1.036227
10.146733	0.1	1.038075
10.148400	0.1	1.038790
10.150067	0.1	1.037896
10.151733	0.1	1.035690
10.153400	0.1	1.033425
10.155067	0.1	1.032651
10.156733	0.1	1.034319
10.158400	0.1	1.037657
10.160067	0.1	1.040459
10.161733	0.1	1.040161
10.163400	0.1	1.035988
10.165067	0.1	1.030207
10.166733	0.1	1.026094
10.168400	0.1	1.025140
10.170067	0.1	1.026511
10.171733	0.1	1.028895
10.173400	0.1	1.032233
10.175067	0.1	1.036167
10.176733	0.1	1.039505
10.178400	0.1	1.041472
10.180067	0.1	1.042068
10.181733	0.1	1.041293
10.183400	0.1	1.039267
10.185067	0.1	1.036406
10.186733	0.1	1.034081
10.188400	0.1	1.033187
10.190067	0.1	1.033604
10.191733	0.1	1.034439
10.193400	0.1	1.035035
10.195067	0.1	1.035392
10.196733	0.1	1.034916
10.198400	0.1	1.033485
10.200067	0.1	1.032412
10.201733	0.1	1.033008
10.203400	0.1	1.035690
10.205067	0.1	1.040280
10.206733	0.1	1.045585
10.208400	0.1	1.049936
10.210067	0.1	1.052201
10.211733	0.1	1.052201
10.213400	0.1	1.049995
10.215067	0.1	1.046181
10.216733	0.1	1.041830
10.218400	0.1	1.038373
10.220067	0.1	1.037002
10.221733	0.1	1.038134
10.223400	0.1	1.041055
10.225067	0.1	1.044214
10.226733	0.1	1.046240
10.228400	0.1	1.046360
10.230067	0.1	1.044929
10.231733	0.1	1.043022
10.233400	0.1	1.041532
10.235067	0.1	1.040638
10.236733	0.1	1.040161
10.238400	0.1	1.040220
10.240067	0.1	1.040876
10.241733	0.1	1.041949
10.243400	0.1	1.043260
10.245067	0.1	1.044810
10.246733	0.1	1.046479
10.248400	0.1	1.047909
10.250067	0.1	1.049101
10.251733	0.1	1.050592
10.253400	0.1	1.052082
10.255067	0.1	1.052499
10.256733	0.1	1.051068
10.258400	0.1	1.048088
10.260067	0.1	1.044512
10.261733	0.1	1.041293
10.263400	0.1	1.039386
10.265067	0.1	1.039326
10.266733	0.1	1.040459
10.268400	0.1	1.041710
10.270067	0.1	1.042008
10.271733	0.1	1.041293
10.273400	0.1	1.040757
10.275067	0.1	1.042068
10.276733	0.1	1.046002
10.278400	0.1	1.051724
10.280067	0.1	1.056850
10.281733	0.1	1.059473
10.283400	0.1	1.059473
10.285067	0.1	1.058817
10.286733	0.1	1.059473
10.288400	0.1	1.061976
10.290067	0.1	1.065731
10.291733	0.1	1.069903
10.293400	0.1	1.074374
10.295067	0.1	1.079440
10.296733	0.1	1.084328
10.298400	0.1	1.087606
10.300067	0.1	1.089037
10.301733	0.1	1.089990
10.303400	0.1	1.091719
10.305067	0.1	1.094163
10.306733	0.1	1.097083
10.308400	0.1	1.100659
10.310067	0.1	1.105011
10.311733	0.1	1.109481
10.313400	0.1	1.113117
10.315067	0.1	1.115799
10.316733	0.1	1.118541
10.318400	0.1	1.121819
10.320067	0.1	1.125217
10.321733	0.1	1.128316
10.323400	0.1	1.131237
10.325067	0.1	1.133978
10.326733	0.1	1.136839
10.328400	0.1	1.140177
10.330067	0.1	1.143873
10.331733	0.1	1.147270
10.333400	0.1	1.150370
10.335067	0.1	1.153529
10.336733	0.1	1.157165
10.338400	0.1	1.161516
10.340067	0.1	1.166344
10.341733	0.1	1.170814
10.343400	0.1	1.174867
10.345067	0.1	1.179338
10.346733	0.1	1.184762
10.348400	0.1	1.190960
10.350067	0.1	1.198053
10.351733	0.1	1.205921
10.353400	0.1	1.214504
10.355067	0.1	1.222909
10.356733	0.1	1.229882
10.358400	0.1	1.235128
10.360067	0.1	1.239538
10.361733	0.1	1.244664
10.363400	0.1	1.251459
10.365067	0.1	1.260161
10.366733	0.1	1.270592
10.368400	0.1	1.281381
10.370067	0.1	1.291037
10.371733	0.1	1.299203
10.373400	0.1	1.307249
10.375067	0.1	1.316786
10.376733	0.1	1.328230
10.378400	0.1	1.341224
10.380067	0.1	1.355350
10.381733	0.1	1.370132
10.383400	0.1	1.385212
10.385067	0.1	1.400054
10.386733	0.1	1.413345
10.388400	0.1	1.423419
10.390067	0.1	1.429856
10.391733	0.1	1.434565
10.393400	0.1	1.439810
10.395067	0.1	1.447558
10.396733	0.1	1.459003
10.398400	0.1	1.473963
10.400067	0.1	1.490593
10.401733	0.1	1.506984
10.403400	0.1	1.522780
10.405067	0.1	1.539052
10.406733	0.1	1.556635
10.408400	0.1	1.575172
10.410067	0.1	1.593411
10.411733	0.1	1.611173
10.413400	0.1	1.629055
10.415067	0.1	1.647651
10.416733	0.1	1.666844
10.418400	0.1	1.686335
10.420067	0.1	1.705647
10.421733	0.1	1.724243
10.423400	0.1	1.741946
10.425067	0.1	1.758754
10.426733	0.1	1.775682
10.428400	0.1	1.793742
10.430067	0.1	1.812935
10.431733	0.1	1.833201
10.433400	0.1	1.854122
10.435067	0.1	1.874268
10.436733	0.1	1.892269
10.438400	0.1	1.908004
10.440067	0.1	1.922369
10.441733	0.1	1.935899
10.443400	0.1	1.948953
10.445067	0.1	1.961589
10.446733	0.1	1.973987
10.448400	0.1	1.986504
10.450067	0.1	2.000451
10.451733	0.1	2.016664
10.453400	0.1	2.034545
10.455067	0.1	2.052546
10.456733	0.1	2.069652
10.458400	0.1	2.085090
10.460067	0.1	2.098441
10.461733	0.1	2.109110
10.463400	0.1	2.116501
10.465067	0.1	2.121747
10.466733	0.1	2.127588
10.468400	0.1	2.136648
10.470067	0.1	2.149820
10.471733	0.1	2.165616
10.473400	0.1	2.181530
10.475067	0.1	2.195537
10.476733	0.1	2.207458
10.478400	0.1	2.217949
10.480067	0.1	2.227545
10.481733	0.1	2.236426
10.483400	0.1	2.244532
10.485067	0.1	2.252162
10.486733	0.1	2.259433
10.488400	0.1	2.266407
10.490067	0.1	2.273262
10.491733	0.1	2.280474
10.493400	0.1	2.287746
10.495067	0.1	2.294064
10.496733	0.1	2.299011
10.498400	0.1	2.303302
10.500067	0.1	2.307952
10.501733	0.1	2.314091
10.503400	0.1	2.321363
10.505067	0.1	2.328396
10.506733	0.1	2.333582
10.508400	0.1	2.336800
10.510067	0.1	2.339125
10.511733	0.1	2.341747
10.513400	0.1	2.345204
10.515067	0.1	2.349377
10.516733	0.1	2.354205
10.518400	0.1	2.359688
10.520067	0.1	2.365947
10.521733	0.1	2.373159
10.523400	0.1	2.381385
10.525067	0.1	2.390504
10.526733	0.1	2.400398
10.528400	0.1	2.409935
10.530067	0.1	2.417982
10.531733	0.1	2.424121
10.533400	0.1	2.428472
10.535067	0.1	2.430856
10.536733	0.1	2.431691
10.538400	0.1	2.431631
10.540067	0.1	2.431333
10.541733	0.1	2.430916
10.543400	0.1	2.430499
10.545067	0.1	2.430618
10.546733	0.1	2.431750
10.548400	0.1	2.433658
10.550067	0.1	2.436102
10.551733	0.1	2.439320
10.553400	0.1	2.443373
10.555067	0.1	2.447784
10.556733	0.1	2.451420
10.558400	0.1	2.453029
10.560067	0.1	2.452374
10.561733	0.1	2.450586
10.563400	0.1	2.449095
10.565067	0.1	2.448261
10.566733	0.1	2.447844
10.568400	0.1	2.447248
10.570067	0.1	2.446950
10.571733	0.1	2.448023
10.573400	0.1	2.451241
10.575067	0.1	2.456129
10.576733	0.1	2.461195
10.578400	0.1	2.464891
10.580067	0.1	2.467036
10.581733	0.1	2.468825
10.583400	0.1	2.471149
10.585067	0.1	2.473772
10.586733	0.1	2.475321
10.588400	0.1	2.474308
10.590067	0.1	2.470613
10.591733	0.1	2.466321
10.593400	0.1	2.464354
10.595067	0.1	2.466142
10.596733	0.1	2.470732
10.598400	0.1	2.475739
10.600067	0.1	2.479315
10.601733	0.1	2.480686
10.603400	0.1	2.480090
10.605067	0.1	2.478361
10.606733	0.1	2.476156
10.608400	0.1	2.474368
10.610067	0.1	2.473772
10.611733	0.1	2.474666
10.613400	0.1	2.476692
10.615067	0.1	2.479017
10.616733	0.1	2.480567
10.618400	0.1	2.481103
10.620067	0.1	2.480984
10.621733	0.1	2.480507
10.623400	0.1	2.479375
10.625067	0.1	2.477646
10.626733	0.1	2.476037
10.628400	0.1	2.474904
10.630067	0.1	2.473712
10.631733	0.1	2.471984
10.633400	0.1	2.470076
10.635067	0.1	2.469123
10.636733	0.1	2.470136
10.638400	0.1	2.472878
10.640067	0.1	2.476156
10.641733	0.1	2.478361
10.643400	0.1	2.477706
10.645067	0.1	2.474070
10.646733	0.1	2.469242
10.648400	0.1	2.465010
10.650067	0.1	2.461791
10.651733	0.1	2.459228
10.653400	0.1	2.456784
10.655067	0.1	2.453745
10.656733	0.1	2.449632
10.658400	0.1	2.444804
10.660067	0.1	2.439976
10.661733	0.1	2.435446
10.663400	0.1	2.431274
10.665067	0.1	2.427757
10.666733	0.1	2.425313
10.668400	0.1	2.423823
10.670067	0.1	2.422154
10.671733	0.1	2.419114
10.673400	0.1	2.414763
10.675067	0.1	2.409756
10.676733	0.1	2.404034
10.678400	0.1	2.396822
10.680067	0.1	2.387822
10.681733	0.1	2.377927
10.683400	0.1	2.368391
10.685067	0.1	2.359986
10.686733	0.1	2.352953
10.688400	0.1	2.347171
10.690067	0.1	2.342284
10.691733	0.1	2.337039
10.693400	0.1	2.330363
10.695067	0.1	2.322197
10.696733	0.1	2.312660
10.698400	0.1	2.301753
10.700067	0.1	2.290070
10.701733	0.1	2.278686
10.703400	0.1	2.268672
10.705067	0.1	2.260447
10.706733	0.1	2.253771
10.708400	0.1	2.247691
10.710067	0.1	2.240718
10.711733	0.1	2.231419
10.713400	0.1	2.218604
10.715067	0.1	2.202511
10.716733	0.1	2.184808
10.718400	0.1	2.167642
10.720067	0.1	2.153099
10.721733	0.1	2.142251
10.723400	0.1	2.134204
10.725067	0.1	2.127409
10.726733	0.1	2.120853
10.728400	0.1	2.113581
10.730067	0.1	2.104938
10.731733	0.1	2.095103
10.733400	0.1	2.084077
10.735067	0.1	2.071023
10.736733	0.1	2.055466
10.738400	0.1	2.038241
10.740067	0.1	2.021074
10.741733	0.1	2.005637
10.743400	0.1	1.992226
10.745067	0.1	1.980007
10.746733	0.1	1.967907
10.748400	0.1	1.954913
10.750067	0.1	1.940429
10.751733	0.1	1.924515
10.753400	0.1	1.908600
10.755067	0.1	1.894713
10.756733	0.1	1.884222
10.758400	0.1	1.877010
10.760067	0.1	1.872063
10.761733	0.1	1.867473
10.763400	0.1	1.861394
10.765067	0.1	1.853049
10.766733	0.1	1.842618
10.768400	0.1	1.831055
10.770067	0.1	1.819432
10.771733	0.1	1.808345
10.773400	0.1	1.797319
10.775067	0.1	1.785457
10.776733	0.1	1.772225
10.778400	0.1	1.757205
10.780067	0.1	1.741052
10.781733	0.1	1.725316
10.783400	0.1	1.711667
10.785067	0.1	1.700997
10.786733	0.1	1.693130
10.788400	0.1	1.686990
10.790067	0.1	1.681268
10.791733	0.1	1.675308
10.793400	0.1	1.668215
10.795067	0.1	1.659691
10.796733	0.1	1.650155
10.798400	0.1	1.640499
10.800067	0.1	1.631141
10.801733	0.1	1.622558
10.803400	0.1	1.615405
10.805067	0.1	1.609683
10.806733	0.1	1.603901
10.808400	0.1	1.596391
10.810067	0.1	1.587391
10.811733	0.1	1.578331
10.813400	0.1	1.570225
10.815067	0.1	1.563132
10.816733	0.1	1.556993
10.818400	0.1	1.551628
10.820067	0.1	1.546621
10.821733	0.1	1.541734
10.823400	0.1	1.536489
10.825067	0.1	1.530051
10.826733	0.1	1.521945
10.828400	0.1	1.512706
10.830067	0.1	1.504541
10.831733	0.1	1.499474
10.833400	0.1	1.497924
10.835067	0.1	1.497865
10.836733	0.1	1.496613
10.838400	0.1	1.492858
10.840067	0.1	1.487672
10.841733	0.1	1.483023
10.843400	0.1	1.479983
10.845067	0.1	1.478076
10.846733	0.1	1.475394
10.848400	0.1	1.470864
10.850067	0.1	1.465201
10.851733	0.1	1.459479
10.853400	0.1	1.454294
10.855067	0.1	1.450598
10.856733	0.1	1.449347
10.858400	0.1	1.450300
10.860067	0.1	1.451612
10.861733	0.1	1.452208
10.863400	0.1	1.452565
10.865067	0.1	1.453281
10.866733	0.1	1.454055
10.868400	0.1	1.454115
10.870067	0.1	1.453340
10.871733	0.1	1.452327
10.873400	0.1	1.451612
10.875067	0.1	1.451194
10.876733	0.1	1.450598
10.878400	0.1	1.449168
10.880067	0.1	1.446486
10.881733	0.1	1.442850
10.883400	0.1	1.439214
10.885067	0.1	1.436472
10.886733	0.1	1.434922
10.888400	0.1	1.434445
10.890067	0.1	1.434743
10.891733	0.1	1.434922
10.893400	0.1	1.434147
10.895067	0.1	1.432419
10.896733	0.1	1.430273
10.898400	0.1	1.428604
10.900067	0.1	1.427949
10.901733	0.1	1.428366
10.903400	0.1	1.429856
10.905067	0.1	1.432836
10.906733	0.1	1.437008
10.908400	0.1	1.441121
10.910067	0.1	1.444042
10.911733	0.1	1.445532
10.913400	0.1	1.445592
10.915067	0.1	1.444280
10.916733	0.1	1.441896
10.918400	0.1	1.438081
10.920067	0.1	1.432359
10.921733	0.1	1.425624
10.923400	0.1	1.419902
10.925067	0.1	1.416683
10.926733	0.1	1.415789
10.928400	0.1	1.416504
10.930067	0.1	1.417458
10.931733	0.1	1.417399
10.933400	0.1	1.416028
10.935067	0.1	1.414299
10.936733	0.1	1.413524
10.938400	0.1	1.413763
10.940067	0.1	1.414359
10.941733	0.1	1.414895
10.943400	0.1	1.415372
10.945067	0.1	1.415610
10.946733	0.1	1.415372
10.948400	0.1	1.414180
10.950067	0.1	1.411557
10.951733	0.1	1.408041
10.953400	0.1	1.404762
10.955067	0.1	1.403034
10.956733	0.1	1.403034
10.958400	0.1	1.404405
10.960067	0.1	1.406014
10.961733	0.1	1.406670
10.963400	0.1	1.405478
10.965067	0.1	1.402736
10.966733	0.1	1.399517
10.968400	0.1	1.396716
10.970067	0.1	1.394451
10.971733	0.1	1.392901
10.973400	0.1	1.391888
10.975067	0.1	1.390994
10.976733	0.1	1.389682
10.978400	0.1	1.387954
10.980067	0.1	1.385868
10.981733	0.1	1.383662
10.983400	0.1	1.381636
10.985067	0.1	1.380920
10.986733	0.1	1.382411
10.988400	0.1	1.385927
10.990067	0.1	1.390338
10.991733	0.1	1.394630
10.993400	0.1	1.398742
10.995067	0.1	1.402378
10.996733	0.1	1.404524
10.998400	0.1	1.403928
11.000067	0.1	1.400888
11.001733	0.1	1.397193
11.003400	0.1	1.395166
11.005067	0.1	1.396000
11.006733	0.1	1.398742
11.008400	0.1	1.401246
11.010067	0.1	1.402199
11.011733	0.1	1.402021
11.013400	0.1	1.401246
11.015067	0.1	1.399696
11.016733	0.1	1.397193
11.018400	0.1	1.394153
11.020067	0.1	1.391769
11.021733	0.1	1.390874
11.023400	0.1	1.391351
11.025067	0.1	1.392782
11.026733	0.1	1.394391
11.028400	0.1	1.395643
11.030067	0.1	1.396239
11.031733	0.1	1.396179
11.033400	0.1	1.396358
11.035067	0.1	1.397669
11.036733	0.1	1.400828
11.038400	0.1	1.405418
11.040067	0.1	1.410425
11.041733	0.1	1.414836
11.043400	0.1	1.418173
11.045067	0.1	1.420856
11.046733	0.1	1.423597
11.048400	0.1	1.426220
11.050067	0.1	1.427293
11.051733	0.1	1.425922
11.053400	0.1	1.422405
11.055067	0.1	1.418471
11.056733	0.1	1.416266
11.058400	0.1	1.417279
11.060067	0.1	1.421213
11.061733	0.1	1.426935
11.063400	0.1	1.433611
11.065067	0.1	1.439750
11.066733	0.1	1.443982
11.068400	0.1	1.446366
11.070067	0.1	1.448035
11.071733	0.1	1.449883
11.073400	0.1	1.452744
11.075067	0.1	1.457036
11.076733	0.1	1.461625
11.078400	0.1	1.464605
11.080067	0.1	1.465499
11.081733	0.1	1.465440
11.083400	0.1	1.465857
11.085067	0.1	1.467824
11.086733	0.1	1.471877
11.088400	0.1	1.477957
11.090067	0.1	1.485050
11.091733	0.1	1.491368
11.093400	0.1	1.495361
11.095067	0.1	1.497269
11.096733	0.1	1.497805
11.098400	0.1	1.497626
11.100067	0.1	1.497626
11.101733	0.1	1.499593
11.103400	0.1	1.504421
11.105067	0.1	1.510978
11.106733	0.1	1.517296
11.108400	0.1	1.521587
11.110067	0.1	1.523078
11.111733	0.1	1.522482
11.113400	0.1	1.521528
11.115067	0.1	1.522005
11.116733	0.1	1.524985
11.118400	0.1	1.529992
11.120067	0.1	1.535535
11.121733	0.1	1.540065
11.123400	0.1	1.542866
11.125067	0.1	1.544416
11.126733	0.1	1.545608
11.128400	0.1	1.546979
11.130067	0.1	1.548767
11.131733	0.1	1.550675
11.133400	0.1	1.552582
11.135067	0.1	1.554728
11.136733	0.1	1.556993
11.138400	0.1	1.558423
11.140067	0.1	1.558721
11.141733	0.1	1.557887
11.143400	0.1	1.556754
11.145067	0.1	1.556695
11.146733	0.1	1.558900
11.148400	0.1	1.563430
11.150067	0.1	1.569152
11.151733	0.1	1.574338
11.153400	0.1	1.577735
11.155067	0.1	1.579166
11.156733	0.1	1.579583
11.158400	0.1	1.580477
11.160067	0.1	1.582503
11.161733	0.1	1.584530
11.163400	0.1	1.585424
11.165067	0.1	1.585603
11.166733	0.1	1.586199
11.168400	0.1	1.588285
11.170067	0.1	1.591981
11.171733	0.1	1.596212
11.173400	0.1	1.599491
11.175067	0.1	1.601398
11.176733	0.1	1.602650
11.178400	0.1	1.603723
11.180067	0.1	1.605213
11.181733	0.1	1.607299
11.183400	0.1	1.609624
11.185067	0.1	1.611352
11.186733	0.1	1.611889
11.188400	0.1	1.611590
11.190067	0.1	1.611292
11.191733	0.1	1.612008
11.193400	0.1	1.614213
11.195067	0.1	1.617670
11.196733	0.1	1.621902
11.198400	0.1	1.626492
11.200067	0.1	1.630545
11.201733	0.1	1.633227
11.203400	0.1	1.634538
11.205067	0.1	1.635492
11.206733	0.1	1.636744
11.208400	0.1	1.638472
11.210067	0.1	1.640499
11.211733	0.1	1.642943
11.213400	0.1	1.646102
11.215067	0.1	1.650095
11.216733	0.1	1.655281
11.218400	0.1	1.661718
11.220067	0.1	1.668334
11.221733	0.1	1.673579
11.223400	0.1	1.676619
11.225067	0.1	1.677692
11.226733	0.1	1.677454
11.228400	0.1	1.677215
11.230067	0.1	1.678228
11.231733	0.1	1.681388
11.233400	0.1	1.686394
11.235067	0.1	1.691043
11.236733	0.1	1.693428
11.238400	0.1	1.693547
11.240067	0.1	1.692951
11.241733	0.1	1.692534
11.243400	0.1	1.691520
11.245067	0.1	1.689196
11.246733	0.1	1.686454
11.248400	0.1	1.684725
11.250067	0.1	1.684368
11.251733	0.1	1.684427
11.253400	0.1	1.683414
11.255067	0.1	1.680911
11.256733	0.1	1.677632
11.258400	0.1	1.674652
11.260067	0.1	1.673162
11.261733	0.1	1.673639
11.263400	0.1	1.676202
11.265067	0.1	1.680195
11.266733	0.1	1.684010
11.268400	0.1	1.685441
11.270067	0.1	1.683593
11.271733	0.1	1.679361
11.273400	0.1	1.674652
11.275067	0.1	1.671255
11.276733	0.1	1.670003
11.278400	0.1	1.669884
11.280067	0.1	1.670003
11.281733	0.1	1.670122
11.283400	0.1	1.670122
11.285067	0.1	1.670301
11.286733	0.1	1.671553
11.288400	0.1	1.674593
11.290067	0.1	1.678765
11.291733	0.1	1.682162
11.293400	0.1	1.683235
11.295067	0.1	1.681745
11.296733	0.1	1.678646
11.298400	0.1	1.675665
11.300067	0.1	1.673699
11.301733	0.1	1.672626
11.303400	0.1	1.671851
11.305067	0.1	1.671970
11.306733	0.1	1.673877
11.308400	0.1	1.677156
11.310067	0.1	1.679957
11.311733	0.1	1.680553
11.313400	0.1	1.678467
11.315067	0.1	1.674831
11.316733	0.1	1.671612
11.318400	0.1	1.670659
11.320067	0.1	1.672447
11.321733	0.1	1.675964
11.323400	0.1	1.679599
11.325067	0.1	1.681984
11.326733	0.1	1.682282
11.328400	0.1	1.680195
11.330067	0.1	1.676619
11.331733	0.1	1.672745
11.333400	0.1	1.669586
11.335067	0.1	1.667917
11.336733	0.1	1.668215
11.338400	0.1	1.670659
11.340067	0.1	1.674473
11.341733	0.1	1.678884
11.343400	0.1	1.683474
11.345067	0.1	1.687944
11.346733	0.1	1.691699
11.348400	0.1	1.693905
11.350067	0.1	1.694203
11.351733	0.1	1.692712
11.353400	0.1	1.690030
11.355067	0.1	1.687586
11.356733	0.1	1.686573
11.358400	0.1	1.686990
11.360067	0.1	1.688659
11.361733	0.1	1.691401
11.363400	0.1	1.694799
11.365067	0.1	1.697898
11.366733	0.1	1.700044
11.368400	0.1	1.700938
11.370067	0.1	1.701534
11.371733	0.1	1.703322
11.373400	0.1	1.706839
11.375067	0.1	1.710713
11.376733	0.1	1.713872
11.378400	0.1	1.716435
11.380067	0.1	1.718879
11.381733	0.1	1.720965
11.383400	0.1	1.722217
11.385067	0.1	1.722396
11.386733	0.1	1.721978
11.388400	0.1	1.721263
11.390067	0.1	1.720905
11.391733	0.1	1.721978
11.393400	0.1	1.724959
11.395067	0.1	1.729012
11.396733	0.1	1.733065
11.398400	0.1	1.736224
11.400067	0.1	1.738906
11.401733	0.1	1.741767
11.403400	0.1	1.744807
11.405067	0.1	1.747489
11.406733	0.1	1.749814
11.408400	0.1	1.752555
11.410067	0.1	1.756132
11.411733	0.1	1.759946
11.413400	0.1	1.763344
11.415067	0.1	1.765847
11.416733	0.1	1.766920
11.418400	0.1	1.766086
11.420067	0.1	1.764119
11.421733	0.1	1.763105
11.423400	0.1	1.764059
11.425067	0.1	1.766324
11.426733	0.1	1.768828
11.428400	0.1	1.771093
11.430067	0.1	1.772761
11.431733	0.1	1.773656
11.433400	0.1	1.773119
11.435067	0.1	1.771271
11.436733	0.1	1.768947
11.438400	0.1	1.766920
11.440067	0.1	1.765549
11.441733	0.1	1.765072
11.443400	0.1	1.765370
11.445067	0.1	1.765430
11.446733	0.1	1.764774
11.448400	0.1	1.764059
11.450067	0.1	1.763642
11.451733	0.1	1.763702
11.453400	0.1	1.764178
11.455067	0.1	1.764596
11.456733	0.1	1.764417
11.458400	0.1	1.763165
11.460067	0.1	1.760662
11.461733	0.1	1.757681
11.463400	0.1	1.755774
11.465067	0.1	1.755715
11.466733	0.1	1.757145
11.468400	0.1	1.759410
11.470067	0.1	1.761615
11.471733	0.1	1.763046
11.473400	0.1	1.762927
11.475067	0.1	1.761675
11.476733	0.1	1.760960
11.478400	0.1	1.761437
11.480067	0.1	1.762211
11.481733	0.1	1.761913
11.483400	0.1	1.760364
11.485067	0.1	1.758635
11.486733	0.1	1.757324
11.488400	0.1	1.756668
11.490067	0.1	1.756847
11.491733	0.1	1.757860
11.493400	0.1	1.759052
11.495067	0.1	1.760244
11.496733	0.1	1.761139
11.498400	0.1	1.761496
11.500067	0.1	1.761496
11.501733	0.1	1.761317
11.503400	0.1	1.760244
11.505067	0.1	1.757205
11.506733	0.1	1.752675
11.508400	0.1	1.747906
11.510067	0.1	1.744032
11.511733	0.1	1.742125
11.513400	0.1	1.743019
11.515067	0.1	1.746535
11.516733	0.1	1.751125
11.518400	0.1	1.755476
11.520067	0.1	1.758516
11.521733	0.1	1.759827
11.523400	0.1	1.759470
11.525067	0.1	1.757562
11.526733	0.1	1.754403
11.528400	0.1	1.750410
11.530067	0.1	1.745939
11.531733	0.1	1.741290
11.533400	0.1	1.736939
11.535067	0.1	1.733840
11.536733	0.1	1.732648
11.538400	0.1	1.733422
11.540067	0.1	1.735032
11.541733	0.1	1.736105
11.543400	0.1	1.735211
11.545067	0.1	1.732409
11.546733	0.1	1.728475
11.548400	0.1	1.724243
11.550067	0.1	1.720131
11.551733	0.1	1.716495
11.553400	0.1	1.713634
11.555067	0.1	1.711547
11.556733	0.1	1.709938
11.558400	0.1	1.708210
11.560067	0.1	1.705885
11.561733	0.1	1.703024
11.563400	0.1	1.700342
11.565067	0.1	1.697421
11.566733	0.1	1.693010
11.568400	0.1	1.686812
11.570067	0.1	1.679897
11.571733	0.1	1.673281
11.573400	0.1	1.667380
11.575067	0.1	1.662195
11.576733	0.1	1.657367
11.578400	0.1	1.652539
11.580067	0.1	1.647651
11.581733	0.1	1.642585
11.583400	0.1	1.637220
11.585067	0.1	1.631856
11.586733	0.1	1.626909
11.588400	0.1	1.622021
11.590067	0.1	1.616120
11.591733	0.1	1.608491
11.593400	0.1	1.600027
11.595067	0.1	1.592159
11.596733	0.1	1.585722
11.598400	0.1	1.580954
11.600067	0.1	1.577556
11.601733	0.1	1.574457
11.603400	0.1	1.570881
11.605067	0.1	1.567245
11.606733	0.1	1.564026
11.608400	0.1	1.560748
11.610067	0.1	1.556456
11.611733	0.1	1.551509
11.613400	0.1	1.546502
11.615067	0.1	1.541495
11.616733	0.1	1.536369
11.618400	0.1	1.531065
11.620067	0.1	1.525879
11.621733	0.1	1.520991
11.623400	0.1	1.516521
11.625067	0.1	1.512468
11.626733	0.1	1.508415
11.628400	0.1	1.503944
11.630067	0.1	1.498520
11.631733	0.1	1.491606
11.633400	0.1	1.483619
11.635067	0.1	1.475513
11.636733	0.1	1.468957
11.638400	0.1	1.465142
11.640067	0.1	1.464009
11.641733	0.1	1.463950
11.643400	0.1	1.463533
11.645067	0.1	1.462102
11.646733	0.1	1.460135
11.648400	0.1	1.457989
11.650067	0.1	1.455605
11.651733	0.1	1.452863
11.653400	0.1	1.449466
11.655067	0.1	1.444340
11.656733	0.1	1.437426
11.658400	0.1	1.430214
11.660067	0.1	1.424313
11.661733	0.1	1.420200
11.663400	0.1	1.418114
11.665067	0.1	1.418352
11.666733	0.1	1.420200
11.668400	0.1	1.421571
11.670067	0.1	1.421571
11.671733	0.1	1.421452
11.673400	0.1	1.422465
11.675067	0.1	1.424313
11.676733	0.1	1.425386
11.678400	0.1	1.424551
11.680067	0.1	1.421809
11.681733	0.1	1.417756
11.683400	0.1	1.412749
11.685067	0.1	1.406908
11.686733	0.1	1.400590
11.688400	0.1	1.394808
11.690067	0.1	1.390576
11.691733	0.1	1.388431
11.693400	0.1	1.388073
11.695067	0.1	1.388431
11.696733	0.1	1.389027
11.698400	0.1	1.389861
11.700067	0.1	1.391232
11.701733	0.1	1.393020
11.703400	0.1	1.394808
11.705067	0.1	1.395464
11.706733	0.1	1.394212
11.708400	0.1	1.390755
11.710067	0.1	1.385391
11.711733	0.1	1.379252
11.713400	0.1	1.373649
11.715067	0.1	1.369476
11.716733	0.1	1.366377
11.718400	0.1	1.363516
11.720067	0.1	1.360893
11.721733	0.1	1.358807
11.723400	0.1	1.357973
11.725067	0.1	1.358926
11.726733	0.1	1.361430
11.728400	0.1	1.364231
11.730067	0.1	1.365721
11.731733	0.1	1.365185
11.733400	0.1	1.362920
11.735067	0.1	1.360059
11.736733	0.1	1.357496
11.738400	0.1	1.355350
11.740067	0.1	1.353622
11.741733	0.1	1.351595
11.743400	0.1	1.348496
11.745067	0.1	1.344740
11.746733	0.1	1.342118
11.748400	0.1	1.341522
11.750067	0.1	1.342595
11.751733	0.1	1.344085
11.753400	0.1	1.345337
11.755067	0.1	1.345813
11.756733	0.1	1.344919
11.758400	0.1	1.343072
11.760067	0.1	1.341641
11.761733	0.1	1.341701
11.763400	0.1	1.343072
11.765067	0.1	1.344800
11.766733	0.1	1.345277
11.768400	0.1	1.343429
11.770067	0.1	1.339674
11.771733	0.1	1.335621
11.773400	0.1	1.333475
11.775067	0.1	1.333773
11.776733	0.1	1.335919
11.778400	0.1	1.338601
11.780067	0.1	1.341224
11.781733	0.1	1.343906
11.783400	0.1	1.347005
11.785067	0.1	1.350939
11.786733	0.1	1.354754
11.788400	0.1	1.356065
11.790067	0.1	1.353145
11.791733	0.1	1.346946
11.793400	0.1	1.340330
11.795067	0.1	1.335800
11.796733	0.1	1.334250
11.798400	0.1	1.335442
11.800067	0.1	1.338184
11.801733	0.1	1.341164
11.803400	0.1	1.343191
11.805067	0.1	1.343787
11.806733	0.1	1.343310
11.808400	0.1	1.342714
11.810067	0.1	1.342952
11.811733	0.1	1.344740
11.813400	0.1	1.348019
11.815067	0.1	1.351893
11.816733	0.1	1.354873
11.818400	0.1	1.355827
11.820067	0.1	1.354814
11.821733	0.1	1.352668
11.823400	0.1	1.350343
11.825067	0.1	1.348615
11.826733	0.1	1.347959
11.828400	0.1	1.348674
11.830067	0.1	1.351059
11.831733	0.1	1.355231
11.833400	0.1	1.360476
11.835067	0.1	1.365483
11.836733	0.1	1.369119
11.838400	0.1	1.371026
11.840067	0.1	1.371205
11.841733	0.1	1.370132
11.843400	0.1	1.368642
11.845067	0.1	1.367867
11.846733	0.1	1.368702
11.848400	0.1	1.370490
11.850067	0.1	1.371741
11.851733	0.1	1.371265
11.853400	0.1	1.369238
11.855067	0.1	1.366615
11.856733	0.1	1.364172
11.858400	0.1	1.362264
11.860067	0.1	1.361013
11.861733	0.1	1.360118
11.863400	0.1	1.359165
11.865067	0.1	1.358509
11.866733	0.1	1.359224
11.868400	0.1	1.362622
11.870067	0.1	1.368225
11.871733	0.1	1.373887
11.873400	0.1	1.377583
11.875067	0.1	1.379192
11.876733	0.1	1.379967
11.878400	0.1	1.380563
11.880067	0.1	1.381457
11.881733	0.1	1.383185
11.883400	0.1	1.386643
11.885067	0.1	1.391769
11.886733	0.1	1.397252
11.888400	0.1	1.401782
11.890067	0.1	1.404762
11.891733	0.1	1.406193
11.893400	0.1	1.406789
11.895067	0.1	1.407266
11.896733	0.1	1.408160
11.898400	0.1	1.409888
11.900067	0.1	1.412034
11.901733	0.1	1.413882
11.903400	0.1	1.414538
11.905067	0.1	1.413941
11.906733	0.1	1.412869
11.908400	0.1	1.412094
11.910067	0.1	1.411915
11.911733	0.1	1.412273
11.913400	0.1	1.413584
11.915067	0.1	1.416564
11.916733	0.1	1.421392
11.918400	0.1	1.427174
11.920067	0.1	1.432121
11.921733	0.1	1.435518
11.923400	0.1	1.437485
11.925067	0.1	1.438379
11.926733	0.1	1.438975
11.928400	0.1	1.440644
11.930067	0.1	1.444101
11.931733	0.1	1.448691
11.933400	0.1	1.452625
11.935067	0.1	1.454413
11.936733	0.1	1.453817
11.938400	0.1	1.451731
11.940067	0.1	1.449943
11.941733	0.1	1.450539
11.943400	0.1	1.453757
11.945067	0.1	1.458407
11.946733	0.1	1.462936
11.948400	0.1	1.466513
11.950067	0.1	1.468837
11.951733	0.1	1.470089
11.953400	0.1	1.470745
11.955067	0.1	1.472116
11.956733	0.1	1.475155
11.958400	0.1	1.479983
11.960067	0.1	1.485944
11.961733	0.1	1.492083
11.963400	0.1	1.497924
11.965067	0.1	1.503229
11.966733	0.1	1.508296
11.968400	0.1	1.512826
11.970067	0.1	1.516521
11.971733	0.1	1.519859
11.973400	0.1	1.523674
11.975067	0.1	1.527667
11.976733	0.1	1.531243
11.978400	0.1	1.534522
11.980067	0.1	1.537979
11.981733	0.1	1.541853
11.983400	0.1	1.545966
11.985067	0.1	1.549542
11.986733	0.1	1.552045
11.988400	0.1	1.554072
11.990067	0.1	1.557112
11.991733	0.1	1.562238
11.993400	0.1	1.569271
11.995067	0.1	1.577735
11.996733	0.1	1.586855
11.998400	0.1	1.595318
12.000067	0.1	1.602054
12.001733	0.1	1.606882
12.003400	0.1	1.610518
12.005067	0.1	1.613855
12.006733	0.1	1.618147
12.008400	0.1	1.624227
12.010067	0.1	1.631975
12.011733	0.1	1.640141
12.013400	0.1	1.647771
12.015067	0.1	1.654744
12.016733	0.1	1.661420
12.018400	0.1	1.668155
12.020067	0.1	1.675427
12.021733	0.1	1.683295
12.023400	0.1	1.690745
12.025067	0.1	1.696468
12.026733	0.1	1.700342
12.028400	0.1	1.703024
12.030067	0.1	1.705766
12.031733	0.1	1.710773
12.033400	0.1	1.720011
12.035067	0.1	1.733065
12.036733	0.1	1.747966
12.038400	0.1	1.762807
12.040067	0.1	1.776338
12.041733	0.1	1.787484
12.043400	0.1	1.795888
12.045067	0.1	1.801908
12.046733	0.1	1.807392
12.048400	0.1	1.814485
12.050067	0.1	1.824081
12.051733	0.1	1.835108
12.053400	0.1	1.846135
12.055067	0.1	1.856506
12.056733	0.1	1.865804
12.058400	0.1	1.873314
12.060067	0.1	1.878917
12.061733	0.1	1.883924
12.063400	0.1	1.889348
12.065067	0.1	1.895428
12.066733	0.1	1.902342
12.068400	0.1	1.910567
12.070067	0.1	1.920343
12.071733	0.1	1.930893
12.073400	0.1	1.941204
12.075067	0.1	1.951516
12.076733	0.1	1.963616
12.078400	0.1	1.978099
12.080067	0.1	1.993299
12.081733	0.1	2.006829
12.083400	0.1	2.017498
12.085067	0.1	2.025783
12.086733	0.1	2.032280
12.088400	0.1	2.037227
12.090067	0.1	2.040923
12.091733	0.1	2.043963
12.093400	0.1	2.047598
12.095067	0.1	2.052546
12.096733	0.1	2.058685
12.098400	0.1	2.065361
12.100067	0.1	2.072096
12.101733	0.1	2.078533
12.103400	0.1	2.084732
12.105067	0.1	2.090693
12.106733	0.1	2.095997
12.108400	0.1	2.100468
12.110067	0.1	2.104759
12.111733	0.1	2.109289
12.113400	0.1	2.113640
12.115067	0.1	2.117634
12.116733	0.1	2.121210
12.118400	0.1	2.124131
12.120067	0.1	2.126575
12.121733	0.1	2.129436
12.123400	0.1	2.133727
12.125067	0.1	2.139866
12.126733	0.1	2.146840
12.128400	0.1	2.152801
12.130067	0.1	2.156496
12.131733	0.1	2.158404
12.133400	0.1	2.159536
12.135067	0.1	2.161026
12.136733	0.1	2.163708
12.138400	0.1	2.167761
12.140067	0.1	2.172113
12.141733	0.1	2.175391
12.143400	0.1	2.176762
12.145067	0.1	2.176941
12.146733	0.1	2.177417
12.148400	0.1	2.178550
12.150067	0.1	2.179265
12.151733	0.1	2.178729
12.153400	0.1	2.177417
12.155067	0.1	2.175987
12.156733	0.1	2.175391
12.158400	0.1	2.176166
12.160067	0.1	2.177775
12.161733	0.1	2.178610
12.163400	0.1	2.177239
12.165067	0.1	2.173245
12.166733	0.1	2.168238
12.168400	0.1	2.165377
12.170067	0.1	2.166808
12.171733	0.1	2.171636
12.173400	0.1	2.177358
12.175067	0.1	2.181411
12.176733	0.1	2.182782
12.178400	0.1	2.180994
12.180067	0.1	2.176464
12.181733	0.1	2.170384
12.183400	0.1	2.164543
12.185067	0.1	2.160490
12.186733	0.1	2.158463
12.188400	0.1	2.157986
12.190067	0.1	2.158582
12.191733	0.1	2.159834
12.193400	0.1	2.160728
12.195067	0.1	2.160370
12.196733	0.1	2.159059
12.198400	0.1	2.157509
12.200067	0.1	2.155960
12.201733	0.1	2.154172
12.203400	0.1	2.151668
12.205067	0.1	2.147854
12.206733	0.1	2.142370
12.208400	0.1	2.135515
12.210067	0.1	2.128482
12.211733	0.1	2.122581
12.213400	0.1	2.119184
12.215067	0.1	2.118588
12.216733	0.1	2.119422
12.218400	0.1	2.119243
12.220067	0.1	2.116799
12.221733	0.1	2.112508
12.223400	0.1	2.108097
12.225067	0.1	2.104938
12.226733	0.1	2.103448
12.228400	0.1	2.103031
12.230067	0.1	2.103090
12.231733	0.1	2.103686
12.233400	0.1	2.105236
12.235067	0.1	2.107561
12.236733	0.1	2.109766
12.238400	0.1	2.110779
12.240067	0.1	2.109587
12.241733	0.1	2.106488
12.243400	0.1	2.102912
12.245067	0.1	2.100527
12.246733	0.1	2.099574
12.248400	0.1	2.099693
12.250067	0.1	2.100229
12.251733	0.1	2.100766
12.253400	0.1	2.101779
12.255067	0.1	2.103806
12.256733	0.1	2.106965
12.258400	0.1	2.110422
12.260067	0.1	2.113581
12.261733	0.1	2.116740
12.263400	0.1	2.120495
12.265067	0.1	2.124429
12.266733	0.1	2.127588
12.268400	0.1	2.129674
12.270067	0.1	2.131105
12.271733	0.1	2.131403
12.273400	0.1	2.130449
12.275067	0.1	2.129018
12.276733	0.1	2.128482
12.278400	0.1	2.129614
12.280067	0.1	2.132535
12.281733	0.1	2.136886
12.283400	0.1	2.141833
12.285067	0.1	2.146423
12.286733	0.1	2.150595
12.288400	0.1	2.155304
12.290067	0.1	2.161265
12.291733	0.1	2.168358
12.293400	0.1	2.175987
12.295067	0.1	2.183259
12.296733	0.1	2.189279
12.298400	0.1	2.193630
12.300067	0.1	2.196968
12.301733	0.1	2.200425
12.303400	0.1	2.204538
12.305067	0.1	2.209664
12.306733	0.1	2.216041
12.308400	0.1	2.223253
12.310067	0.1	2.230704
12.311733	0.1	2.237857
12.313400	0.1	2.244294
12.315067	0.1	2.249420
12.316733	0.1	2.253056
12.318400	0.1	2.256453
12.320067	0.1	2.261579
12.321733	0.1	2.269566
12.323400	0.1	2.279580
12.325067	0.1	2.289534
12.326733	0.1	2.298236
12.328400	0.1	2.305806
12.330067	0.1	2.312422
12.331733	0.1	2.318263
12.333400	0.1	2.323806
12.335067	0.1	2.329528
12.336733	0.1	2.335668
12.338400	0.1	2.342403
12.340067	0.1	2.349973
12.341733	0.1	2.358496
12.343400	0.1	2.368033
12.345067	0.1	2.378345
12.346733	0.1	2.388716
12.348400	0.1	2.397776
12.350067	0.1	2.404511
12.351733	0.1	2.409458
12.353400	0.1	2.414107
12.355067	0.1	2.419293
12.356733	0.1	2.425134
12.358400	0.1	2.431512
12.360067	0.1	2.438069
12.361733	0.1	2.444267
12.363400	0.1	2.450168
12.365067	0.1	2.456904
12.366733	0.1	2.465010
12.368400	0.1	2.474368
12.370067	0.1	2.484918
12.371733	0.1	2.495766
12.373400	0.1	2.505720
12.375067	0.1	2.514422
12.376733	0.1	2.521992
12.378400	0.1	2.528608
12.380067	0.1	2.535165
12.381733	0.1	2.542734
12.383400	0.1	2.551377
12.385067	0.1	2.560318
12.386733	0.1	2.569020
12.388400	0.1	2.577186
12.390067	0.1	2.584756
12.391733	0.1	2.591968
12.393400	0.1	2.598465
12.395067	0.1	2.603114
12.396733	0.1	2.605319
12.398400	0.1	2.606273
12.400067	0.1	2.608001
12.401733	0.1	2.612233
12.403400	0.1	2.619326
12.405067	0.1	2.628446
12.406733	0.1	2.637923
12.408400	0.1	2.646566
12.410067	0.1	2.654374
12.411733	0.1	2.662420
12.413400	0.1	2.671540
12.415067	0.1	2.682090
12.416733	0.1	2.693713
12.418400	0.1	2.704680
12.420067	0.1	2.712667
12.421733	0.1	2.716899
12.423400	0.1	2.718449
12.425067	0.1	2.719402
12.426733	0.1	2.721489
12.428400	0.1	2.725959
12.430067	0.1	2.732933
12.431733	0.1	2.741039
12.433400	0.1	2.748728
12.435067	0.1	2.755881
12.436733	0.1	2.763033
12.438400	0.1	2.770543
12.440067	0.1	2.777517
12.441733	0.1	2.782762
12.443400	0.1	2.785862
12.445067	0.1	2.787471
12.446733	0.1	2.789498
12.448400	0.1	2.794206
12.450067	0.1	2.802551
12.451733	0.1	2.813459
12.453400	0.1	2.825380
12.455067	0.1	2.837122
12.456733	0.1	2.847016
12.458400	0.1	2.853871
12.460067	0.1	2.858341
12.461733	0.1	2.862334
12.463400	0.1	2.866984
12.465067	0.1	2.871990
12.466733	0.1	2.876163
12.468400	0.1	2.878845
12.470067	0.1	2.881050
12.471733	0.1	2.883792
12.473400	0.1	2.887249
12.475067	0.1	2.890766
12.476733	0.1	2.893508
12.478400	0.1	2.894998
12.480067	0.1	2.895415
12.481733	0.1	2.895892
12.483400	0.1	2.897740
12.485067	0.1	2.901077
12.486733	0.1	2.905190
12.488400	0.1	2.909184
12.490067	0.1	2.912343
12.491733	0.1	2.914369
12.493400	0.1	2.915800
12.495067	0.1	2.917469
12.496733	0.1	2.919555
12.498400	0.1	2.921283
12.500067	0.1	2.922654
12.501733	0.1	2.924144
12.503400	0.1	2.925933
12.505067	0.1	2.927065
12.506733	0.1	2.926827
12.508400	0.1	2.924800
12.510067	0.1	2.920807
12.511733	0.1	2.915442
12.513400	0.1	2.910674
12.515067	0.1	2.908528
12.516733	0.1	2.909243
12.518400	0.1	2.911151
12.520067	0.1	2.912164
12.521733	0.1	2.911747
12.523400	0.1	2.910614
12.525067	0.1	2.909601
12.526733	0.1	2.908528
12.528400	0.1	2.906680
12.530067	0.1	2.903938
12.531733	0.1	2.900779
12.533400	0.1	2.897799
12.535067	0.1	2.895296
12.536733	0.1	2.893388
12.538400	0.1	2.892018
12.540067	0.1	2.891421
12.541733	0.1	2.891541
12.543400	0.1	2.891541
12.545067	0.1	2.890051
12.546733	0.1	2.885819
12.548400	0.1	2.878606
12.550067	0.1	2.869129
12.551733	0.1	2.859056
12.553400	0.1	2.851188
12.555067	0.1	2.847493
12.556733	0.1	2.846956
12.558400	0.1	2.847135
12.560067	0.1	2.845586
12.561733	0.1	2.841473
12.563400	0.1	2.835393
12.565067	0.1	2.829194
12.566733	0.1	2.824128
12.568400	0.1	2.820254
12.570067	0.1	2.816796
12.571733	0.1	2.812743
12.573400	0.1	2.807319
12.575067	0.1	2.800942
12.576733	0.1	2.794564
12.578400	0.1	2.788782
12.580067	0.1	2.783597
12.581733	0.1	2.778888
12.583400	0.1	2.774418
12.585067	0.1	2.769530
12.586733	0.1	2.764166
12.588400	0.1	2.759040
12.590067	0.1	2.755284
12.591733	0.1	2.753556
12.593400	0.1	2.753079
12.595067	0.1	2.752364
12.596733	0.1	2.750755
12.598400	0.1	2.748370
12.600067	0.1	2.745390
12.601733	0.1	2.741099
12.603400	0.1	2.734423
12.605067	0.1	2.725005
12.606733	0.1	2.714932
12.608400	0.1	2.706409
12.610067	0.1	2.700269
12.611733	0.1	2.695739
12.613400	0.1	2.690911
12.615067	0.1	2.683997
12.616733	0.1	2.674937
12.618400	0.1	2.665818
12.620067	0.1	2.658725
12.621733	0.1	2.653897
12.623400	0.1	2.649963
12.625067	0.1	2.646029
12.626733	0.1	2.641559
12.628400	0.1	2.636433
12.630067	0.1	2.631128
12.631733	0.1	2.626181
12.633400	0.1	2.621293
12.635067	0.1	2.615512
12.636733	0.1	2.608001
12.638400	0.1	2.599120
12.640067	0.1	2.589524
12.641733	0.1	2.579451
12.643400	0.1	2.568841
12.645067	0.1	2.557933
12.646733	0.1	2.547980
12.648400	0.1	2.540112
12.650067	0.1	2.533913
12.651733	0.1	2.528250
12.653400	0.1	2.522350
12.655067	0.1	2.515853
12.656733	0.1	2.508819
12.658400	0.1	2.501905
12.660067	0.1	2.496243
12.661733	0.1	2.492249
12.663400	0.1	2.489031
12.665067	0.1	2.485335
12.666733	0.1	2.480149
12.668400	0.1	2.473235
12.670067	0.1	2.464950
12.671733	0.1	2.456427
12.673400	0.1	2.449036
12.675067	0.1	2.442181
12.676733	0.1	2.434671
12.678400	0.1	2.425730
12.680067	0.1	2.415657
12.681733	0.1	2.405703
12.683400	0.1	2.397180
12.685067	0.1	2.390921
12.686733	0.1	2.386630
12.688400	0.1	2.383471
12.690067	0.1	2.380967
12.691733	0.1	2.378822
12.693400	0.1	2.375722
12.695067	0.1	2.369702
12.696733	0.1	2.360582
12.698400	0.1	2.350390
12.700067	0.1	2.341151
12.701733	0.1	2.333224
12.703400	0.1	2.326846
12.705067	0.1	2.321839
12.706733	0.1	2.317548
12.708400	0.1	2.312720
12.710067	0.1	2.306640
12.711733	0.1	2.299607
12.713400	0.1	2.292812
12.715067	0.1	2.286911
12.716733	0.1	2.281428
12.718400	0.1	2.275944
12.720067	0.1	2.270877
12.721733	0.1	2.266407
12.723400	0.1	2.262116
12.725067	0.1	2.257705
12.726733	0.1	2.253354
12.728400	0.1	2.249301
12.730067	0.1	2.245844
12.731733	0.1	2.242863
12.733400	0.1	2.240181
12.735067	0.1	2.237558
12.736733	0.1	2.235413
12.738400	0.1	2.233982
12.740067	0.1	2.233148
12.741733	0.1	2.232015
12.743400	0.1	2.229750
12.745067	0.1	2.226234
12.746733	0.1	2.222479
12.748400	0.1	2.219379
12.750067	0.1	2.216995
12.751733	0.1	2.214670
12.753400	0.1	2.211988
12.755067	0.1	2.209604
12.756733	0.1	2.208531
12.758400	0.1	2.209306
12.760067	0.1	2.211690
12.761733	0.1	2.215445
12.763400	0.1	2.219439
12.765067	0.1	2.221823
12.766733	0.1	2.221644
12.768400	0.1	2.219677
12.770067	0.1	2.217472
12.771733	0.1	2.215743
12.773400	0.1	2.214670
12.775067	0.1	2.214372
12.776733	0.1	2.214849
12.778400	0.1	2.216339
12.780067	0.1	2.219141
12.781733	0.1	2.223134
12.783400	0.1	2.227843
12.785067	0.1	2.232194
12.786733	0.1	2.235413
12.788400	0.1	2.237439
12.790067	0.1	2.238870
12.791733	0.1	2.240360
12.793400	0.1	2.242029
12.795067	0.1	2.243638
12.796733	0.1	2.245426
12.798400	0.1	2.248526
12.800067	0.1	2.253473
12.801733	0.1	2.258837
12.803400	0.1	2.262771
12.805067	0.1	2.264798
12.806733	0.1	2.266407
12.808400	0.1	2.269328
12.810067	0.1	2.273321
12.811733	0.1	2.277136
12.813400	0.1	2.280593
12.815067	0.1	2.284885
12.816733	0.1	2.290785
12.818400	0.1	2.298236
12.820067	0.1	2.306283
12.821733	0.1	2.314508
12.823400	0.1	2.323389
12.825067	0.1	2.333343
12.826733	0.1	2.343595
12.828400	0.1	2.353192
12.830067	0.1	2.361238
12.831733	0.1	2.367556
12.833400	0.1	2.373159
12.835067	0.1	2.380073
12.836733	0.1	2.389431
12.838400	0.1	2.400339
12.840067	0.1	2.411246
12.841733	0.1	2.421439
12.843400	0.1	2.431929
12.845067	0.1	2.443612
12.846733	0.1	2.456308
12.848400	0.1	2.468825
12.850067	0.1	2.480507
12.851733	0.1	2.491653
12.853400	0.1	2.502620
12.855067	0.1	2.514124
12.856733	0.1	2.526760
12.858400	0.1	2.540708
12.860067	0.1	2.555728
12.861733	0.1	2.571345
12.863400	0.1	2.586544
12.865067	0.1	2.600670
12.866733	0.1	2.613187
12.868400	0.1	2.624393
12.870067	0.1	2.635420
12.871733	0.1	2.648711
12.873400	0.1	2.665937
12.875067	0.1	2.686739
12.876733	0.1	2.709091
12.878400	0.1	2.730966
12.880067	0.1	2.751887
12.881733	0.1	2.771497
12.883400	0.1	2.789259
12.885067	0.1	2.805770
12.886733	0.1	2.822161
12.888400	0.1	2.838314
12.890067	0.1	2.853215
12.891733	0.1	2.867162
12.893400	0.1	2.881885
12.895067	0.1	2.898157
12.896733	0.1	2.915502
12.898400	0.1	2.932906
12.900067	0.1	2.949596
12.901733	0.1	2.965808
12.903400	0.1	2.982140
12.905067	0.1	2.999008
12.906733	0.1	3.015280
12.908400	0.1	3.029168
12.910067	0.1	3.039837
12.911733	0.1	3.048718
12.913400	0.1	3.058493
12.915067	0.1	3.070772
12.916733	0.1	3.084958
12.918400	0.1	3.099144
12.920067	0.1	3.111780
12.921733	0.1	3.122509
12.923400	0.1	3.131986
12.925067	0.1	3.141225
12.926733	0.1	3.150404
12.928400	0.1	3.158570
12.930067	0.1	3.165484
12.931733	0.1	3.171265
12.933400	0.1	3.175974
12.935067	0.1	3.179074
12.936733	0.1	3.180266
12.938400	0.1	3.180504
12.940067	0.1	3.181637
12.941733	0.1	3.185213
12.943400	0.1	3.190875
12.945067	0.1	3.197193
12.946733	0.1	3.202677
12.948400	0.1	3.206492
12.950067	0.1	3.207982
12.951733	0.1	3.206909
12.953400	0.1	3.203750
12.955067	0.1	3.199756
12.956733	0.1	3.196597
12.958400	0.1	3.195107
12.960067	0.1	3.195405
12.961733	0.1	3.197074
12.963400	0.1	3.199578
12.965067	0.1	3.202856
12.966733	0.1	3.206551
12.968400	0.1	3.209770
12.970067	0.1	3.211618
12.971733	0.1	3.211498
12.973400	0.1	3.208459
12.975067	0.1	3.202558
12.976733	0.1	3.195107
12.978400	0.1	3.187478
12.980067	0.1	3.180146
12.981733	0.1	3.172457
12.983400	0.1	3.163636
12.985067	0.1	3.154099
12.986733	0.1	3.145576
12.988400	0.1	3.139436
12.990067	0.1	3.134906
12.991733	0.1	3.130019
12.993400	0.1	3.123403
12.995067	0.1	3.115118
12.996733	0.1	3.105879
12.998400	0.1	3.096879
13.000067	0.1	3.088892
13.001733	0.1	3.081382
13.003400	0.1	3.072858
13.005067	0.1	3.061950
13.006733	0.1	3.048659
13.008400	0.1	3.034055
13.010067	0.1	3.019035
13.011733	0.1	3.004074
13.013400	0.1	2.989114
13.015067	0.1	2.974034
13.016733	0.1	2.958834
13.018400	0.1	2.943516
13.020067	0.1	2.928257
13.021733	0.1	2.912581
13.023400	0.1	2.895236
13.025067	0.1	2.874613
13.026733	0.1	2.850950
13.028400	0.1	2.827048
13.030067	0.1	2.805948
13.031733	0.1	2.788305
13.033400	0.1	2.772093
13.035067	0.1	2.755225
13.036733	0.1	2.737045
13.038400	0.1	2.717197
13.040067	0.1	2.695084
13.041733	0.1	2.670705
13.043400	0.1	2.645433
13.045067	0.1	2.621293
13.046733	0.1	2.599657
13.048400	0.1	2.580762
13.050067	0.1	2.563417
13.051733	0.1	2.546013
13.053400	0.1	2.527595
13.055067	0.1	2.508462
13.056733	0.1	2.489031
13.058400	0.1	2.469957
13.060067	0.1	2.451539
13.061733	0.1	2.433956
13.063400	0.1	2.417147
13.065067	0.1	2.401292
13.066733	0.1	2.386451
13.068400	0.1	2.372623
13.070067	0.1	2.359092
13.071733	0.1	2.345264
13.073400	0.1	2.331019
13.075067	0.1	2.317071
13.076733	0.1	2.304614
13.078400	0.1	2.293646
13.080067	0.1	2.283216
13.081733	0.1	2.273083
13.083400	0.1	2.263487
13.085067	0.1	2.254546
13.086733	0.1	2.246320
13.088400	0.1	2.238274
13.090067	0.1	2.229512
13.091733	0.1	2.220035
13.093400	0.1	2.211750
13.095067	0.1	2.206922
13.096733	0.1	2.205849
13.098400	0.1	2.206564
13.100067	0.1	2.206743
13.101733	0.1	2.205312
13.103400	0.1	2.202511
13.105067	0.1	2.199292
13.106733	0.1	2.196789
13.108400	0.1	2.195478
13.110067	0.1	2.194405
13.111733	0.1	2.192795
13.113400	0.1	2.190828
13.115067	0.1	2.188981
13.116733	0.1	2.187252
13.118400	0.1	2.185702
13.120067	0.1	2.184987
13.121733	0.1	2.185583
13.123400	0.1	2.187669
13.125067	0.1	2.190292
13.126733	0.1	2.192438
13.128400	0.1	2.193749
13.130067	0.1	2.194286
13.131733	0.1	2.194822
13.133400	0.1	2.197027
13.135067	0.1	2.200961
13.136733	0.1	2.205253
13.138400	0.1	2.208293
13.140067	0.1	2.210140
13.141733	0.1	2.211213
13.143400	0.1	2.212048
13.145067	0.1	2.213001
13.146733	0.1	2.214909
13.148400	0.1	2.217949
13.150067	0.1	2.221167
13.151733	0.1	2.224147
13.153400	0.1	2.227605
13.155067	0.1	2.231836
13.156733	0.1	2.236068
13.158400	0.1	2.239585
13.160067	0.1	2.242446
13.161733	0.1	2.244771
13.163400	0.1	2.246857
13.165067	0.1	2.249241
13.166733	0.1	2.252758
13.168400	0.1	2.257824
13.170067	0.1	2.264202
13.171733	0.1	2.271056
13.173400	0.1	2.277732
13.175067	0.1	2.283812
13.176733	0.1	2.289415
13.178400	0.1	2.295077
13.180067	0.1	2.301335
13.181733	0.1	2.307356
13.183400	0.1	2.311885
13.185067	0.1	2.314389
13.186733	0.1	2.315819
13.188400	0.1	2.318263
13.190067	0.1	2.323449
13.191733	0.1	2.331138
13.193400	0.1	2.339661
13.195067	0.1	2.347767
13.196733	0.1	2.355158
13.198400	0.1	2.361894
13.200067	0.1	2.367556
13.201733	0.1	2.371311
13.203400	0.1	2.372861
13.205067	0.1	2.372682
13.206733	0.1	2.372205
13.208400	0.1	2.372801
13.210067	0.1	2.375007
13.211733	0.1	2.378702
13.213400	0.1	2.383828
13.215067	0.1	2.390385
13.216733	0.1	2.398074
13.218400	0.1	2.405644
13.220067	0.1	2.412021
13.221733	0.1	2.416790
13.223400	0.1	2.421141
13.225067	0.1	2.425730
13.226733	0.1	2.429783
13.228400	0.1	2.431691
13.230067	0.1	2.431631
13.231733	0.1	2.430737
13.233400	0.1	2.430201
13.235067	0.1	2.430618
13.236733	0.1	2.431631
13.238400	0.1	2.432943
13.240067	0.1	2.434433
13.241733	0.1	2.436400
13.243400	0.1	2.438903
13.245067	0.1	2.441824
13.246733	0.1	2.444625
13.248400	0.1	2.446950
13.250067	0.1	2.449215
13.251733	0.1	2.452612
13.253400	0.1	2.457142
13.255067	0.1	2.461493
13.256733	0.1	2.464175
13.258400	0.1	2.464950
13.260067	0.1	2.465189
13.261733	0.1	2.466560
13.263400	0.1	2.470076
13.265067	0.1	2.474904
13.266733	0.1	2.479434
13.268400	0.1	2.483010
13.270067	0.1	2.486110
13.271733	0.1	2.489388
13.273400	0.1	2.492964
13.275067	0.1	2.496720
13.276733	0.1	2.500713
13.278400	0.1	2.504707
13.280067	0.1	2.509117
13.281733	0.1	2.514124
13.283400	0.1	2.519429
13.285067	0.1	2.524436
13.286733	0.1	2.529383
13.288400	0.1	2.535165
13.290067	0.1	2.541959
13.291733	0.1	2.548754
13.293400	0.1	2.554238
13.295067	0.1	2.558589
13.296733	0.1	2.562523
13.298400	0.1	2.566040
13.300067	0.1	2.568901
13.301733	0.1	2.572119
13.303400	0.1	2.577424
13.305067	0.1	2.586126
13.306733	0.1	2.597451
13.308400	0.1	2.609253
13.310067	0.1	2.619922
13.311733	0.1	2.629399
13.313400	0.1	2.638102
13.315067	0.1	2.646685
13.316733	0.1	2.655626
13.318400	0.1	2.665341
13.320067	0.1	2.675891
13.321733	0.1	2.687454
13.323400	0.1	2.699614
13.325067	0.1	2.711475
13.326733	0.1	2.721965
13.328400	0.1	2.731264
13.330067	0.1	2.740920
13.331733	0.1	2.752364
13.333400	0.1	2.766192
13.335067	0.1	2.782107
13.336733	0.1	2.798915
13.338400	0.1	2.815426
13.340067	0.1	2.831519
13.341733	0.1	2.847374
13.343400	0.1	2.862752
13.345067	0.1	2.877712
13.346733	0.1	2.893150
13.348400	0.1	2.909362
13.350067	0.1	2.925635
13.351733	0.1	2.941251
13.353400	0.1	2.956212
13.355067	0.1	2.971053
13.356733	0.1	2.987147
13.358400	0.1	3.006220
13.360067	0.1	3.028810
13.361733	0.1	3.053963
13.363400	0.1	3.080607
13.365067	0.1	3.108144
13.366733	0.1	3.135860
13.368400	0.1	3.163278
13.370067	0.1	3.190100
13.371733	0.1	3.217042
13.373400	0.1	3.245294
13.375067	0.1	3.275216
13.376733	0.1	3.305853
13.378400	0.1	3.336132
13.380067	0.1	3.365994
13.381733	0.1	3.396511
13.383400	0.1	3.428698
13.385067	0.1	3.462553
13.386733	0.1	3.497899
13.388400	0.1	3.533960
13.390067	0.1	3.569901
13.391733	0.1	3.605247
13.393400	0.1	3.640115
13.395067	0.1	3.675044
13.396733	0.1	3.710866
13.398400	0.1	3.747881
13.400067	0.1	3.786147
13.401733	0.1	3.825426
13.403400	0.1	3.865421
13.405067	0.1	3.905595
13.406733	0.1	3.945947
13.408400	0.1	3.986478
13.410067	0.1	4.027248
13.411733	0.1	4.067898
13.413400	0.1	4.107356
13.415067	0.1	4.144788
13.416733	0.1	4.180670
13.418400	0.1	4.216075
13.420067	0.1	4.251719
13.421733	0.1	4.287482
13.423400	0.1	4.322768
13.425067	0.1	4.356981
13.426733	0.1	4.390121
13.428400	0.1	4.422725
13.430067	0.1	4.455626
13.431733	0.1	4.489064
13.433400	0.1	4.522443
13.435067	0.1	4.554928
13.436733	0.1	4.586220
13.438400	0.1	4.616261
13.440067	0.1	4.644871
13.441733	0.1	4.671216
13.443400	0.1	4.695118
13.445067	0.1	4.716516
13.446733	0.1	4.735232
13.448400	0.1	4.751206
13.450067	0.1	4.765451
13.451733	0.1	4.779399
13.453400	0.1	4.793763
13.455067	0.1	4.808307
13.456733	0.1	4.822731
13.458400	0.1	4.836142
13.460067	0.1	4.846752
13.461733	0.1	4.852772
13.463400	0.1	4.854501
13.465067	0.1	4.854322
13.466733	0.1	4.854918
13.468400	0.1	4.857779
13.470067	0.1	4.862905
13.471733	0.1	4.868627
13.473400	0.1	4.872918
13.475067	0.1	4.874945
13.476733	0.1	4.874885
13.478400	0.1	4.873097
13.480067	0.1	4.870236
13.481733	0.1	4.866422
13.483400	0.1	4.861236
13.485067	0.1	4.855097
13.486733	0.1	4.849494
13.488400	0.1	4.845441
13.490067	0.1	4.843116
13.491733	0.1	4.841388
13.493400	0.1	4.838884
13.495067	0.1	4.834116
13.496733	0.1	4.826784
13.498400	0.1	4.817307
13.500067	0.1	4.805982
13.501733	0.1	4.792869
13.503400	0.1	4.778385
13.505067	0.1	4.763842
13.506733	0.1	4.750729
13.508400	0.1	4.739762
13.510067	0.1	4.730165
13.511733	0.1	4.720450
13.513400	0.1	4.708827
13.515067	0.1	4.694104
13.516733	0.1	4.675985
13.518400	0.1	4.656196
13.520067	0.1	4.636467
13.521733	0.1	4.616440
13.523400	0.1	4.594863
13.525067	0.1	4.571200
13.526733	0.1	4.546404
13.528400	0.1	4.521191
13.530067	0.1	4.495263
13.531733	0.1	4.468024
13.533400	0.1	4.440308
13.535067	0.1	4.413426
13.536733	0.1	4.387260
13.538400	0.1	4.360080
13.540067	0.1	4.330278
13.541733	0.1	4.297018
13.543400	0.1	4.261196
13.545067	0.1	4.224479
13.546733	0.1	4.187763
13.548400	0.1	4.151225
13.550067	0.1	4.114628
13.551733	0.1	4.077435
13.553400	0.1	4.038751
13.555067	0.1	3.998339
13.556733	0.1	3.957212
13.558400	0.1	3.916919
13.560067	0.1	3.878057
13.561733	0.1	3.839791
13.563400	0.1	3.800869
13.565067	0.1	3.760755
13.566733	0.1	3.719866
13.568400	0.1	3.678799
13.570067	0.1	3.638208
13.571733	0.1	3.598452
13.573400	0.1	3.559351
13.575067	0.1	3.520012
13.576733	0.1	3.479898
13.578400	0.1	3.439903
13.580067	0.1	3.401458
13.581733	0.1	3.364980
13.583400	0.1	3.329575
13.585067	0.1	3.293276
13.586733	0.1	3.255427
13.588400	0.1	3.217220
13.590067	0.1	3.180325
13.591733	0.1	3.145457
13.593400	0.1	3.112972
13.595067	0.1	3.082276
13.596733	0.1	3.052652
13.598400	0.1	3.023803
13.600067	0.1	2.995610
13.601733	0.1	2.967715
13.603400	0.1	2.939761
13.605067	0.1	2.912164
13.606733	0.1	2.885759
13.608400	0.1	2.860964
13.610067	0.1	2.838254
13.611733	0.1	2.817691
13.613400	0.1	2.797902
13.615067	0.1	2.776802
13.616733	0.1	2.752841
13.618400	0.1	2.726317
13.620067	0.1	2.699316
13.621733	0.1	2.674163
13.623400	0.1	2.652109
13.625067	0.1	2.633274
13.626733	0.1	2.617121
13.628400	0.1	2.604008
13.630067	0.1	2.594054
13.631733	0.1	2.586067
13.633400	0.1	2.578259
13.635067	0.1	2.569795
13.636733	0.1	2.560973
13.638400	0.1	2.551973
13.640067	0.1	2.542794
13.641733	0.1	2.532780
13.643400	0.1	2.521634
13.645067	0.1	2.510309
13.646733	0.1	2.500713
13.648400	0.1	2.493799
13.650067	0.1	2.489209
13.651733	0.1	2.485752
13.653400	0.1	2.482712
13.655067	0.1	2.480090
13.656733	0.1	2.477825
13.658400	0.1	2.474904
13.660067	0.1	2.469540
13.661733	0.1	2.460241
13.663400	0.1	2.447724
13.665067	0.1	2.434552
13.666733	0.1	2.423823
13.668400	0.1	2.417267
13.670067	0.1	2.415240
13.671733	0.1	2.416372
13.673400	0.1	2.418697
13.675067	0.1	2.420306
13.676733	0.1	2.420366
13.678400	0.1	2.419233
13.680067	0.1	2.418161
13.681733	0.1	2.417922
13.683400	0.1	2.417803
13.685067	0.1	2.416611
13.686733	0.1	2.414465
13.688400	0.1	2.413154
13.690067	0.1	2.414227
13.691733	0.1	2.416730
13.693400	0.1	2.417982
13.695067	0.1	2.416611
13.696733	0.1	2.413213
13.698400	0.1	2.409578
13.700067	0.1	2.407611
13.701733	0.1	2.408028
13.703400	0.1	2.409160
13.705067	0.1	2.409160
13.706733	0.1	2.407968
13.708400	0.1	2.406418
13.710067	0.1	2.405048
13.711733	0.1	2.403796
13.713400	0.1	2.403200
13.715067	0.1	2.404273
13.716733	0.1	2.407015
13.718400	0.1	2.409816
13.720067	0.1	2.410770
13.721733	0.1	2.409578
13.723400	0.1	2.407849
13.725067	0.1	2.407730
13.726733	0.1	2.410412
13.728400	0.1	2.415657
13.730067	0.1	2.421796
13.731733	0.1	2.426148
13.733400	0.1	2.426863
13.735067	0.1	2.424717
13.736733	0.1	2.422154
13.738400	0.1	2.420783
13.740067	0.1	2.420545
13.741733	0.1	2.421141
13.743400	0.1	2.422929
13.745067	0.1	2.426148
13.746733	0.1	2.430380
13.748400	0.1	2.434790
13.750067	0.1	2.439439
13.751733	0.1	2.444565
13.753400	0.1	2.450049
13.755067	0.1	2.454341
13.756733	0.1	2.456546
13.758400	0.1	2.457559
13.760067	0.1	2.458751
13.761733	0.1	2.459943
13.763400	0.1	2.459943
13.765067	0.1	2.458215
13.766733	0.1	2.455533
13.768400	0.1	2.453804
13.770067	0.1	2.454400
13.771733	0.1	2.457619
13.773400	0.1	2.462745
13.775067	0.1	2.468765
13.776733	0.1	2.474904
13.778400	0.1	2.480567
13.780067	0.1	2.485395
13.781733	0.1	2.489984
13.783400	0.1	2.494753
13.785067	0.1	2.499819
13.786733	0.1	2.504647
13.788400	0.1	2.508283
13.790067	0.1	2.509833
13.791733	0.1	2.509475
13.793400	0.1	2.508581
13.795067	0.1	2.508819
13.796733	0.1	2.510905
13.798400	0.1	2.514124
13.800067	0.1	2.517164
13.801733	0.1	2.519548
13.803400	0.1	2.521336
13.805067	0.1	2.522886
13.806733	0.1	2.524555
13.808400	0.1	2.527058
13.810067	0.1	2.530992
13.811733	0.1	2.536476
13.813400	0.1	2.543450
13.815067	0.1	2.552033
13.816733	0.1	2.561450
13.818400	0.1	2.569854
13.820067	0.1	2.575278
13.821733	0.1	2.577901
13.823400	0.1	2.579510
13.825067	0.1	2.581656
13.826733	0.1	2.584040
13.828400	0.1	2.585411
13.830067	0.1	2.584934
13.831733	0.1	2.583623
13.833400	0.1	2.583265
13.835067	0.1	2.585113
13.836733	0.1	2.589822
13.838400	0.1	2.596975
13.840067	0.1	2.605260
13.841733	0.1	2.613008
13.843400	0.1	2.619147
13.845067	0.1	2.623141
13.846733	0.1	2.625227
13.848400	0.1	2.626598
13.850067	0.1	2.628207
13.851733	0.1	2.630532
13.853400	0.1	2.633274
13.855067	0.1	2.635718
13.856733	0.1	2.636850
13.858400	0.1	2.636612
13.860067	0.1	2.635658
13.861733	0.1	2.635181
13.863400	0.1	2.635122
13.865067	0.1	2.635241
13.866733	0.1	2.635718
13.868400	0.1	2.637685
13.870067	0.1	2.642036
13.871733	0.1	2.648831
13.873400	0.1	2.656639
13.875067	0.1	2.662897
13.876733	0.1	2.665639
13.878400	0.1	2.664805
13.880067	0.1	2.662420
13.881733	0.1	2.660632
13.883400	0.1	2.660871
13.885067	0.1	2.663315
13.886733	0.1	2.667010
13.888400	0.1	2.670646
13.890067	0.1	2.672970
13.891733	0.1	2.673924
13.893400	0.1	2.674520
13.895067	0.1	2.675474
13.896733	0.1	2.675772
13.898400	0.1	2.674341
13.900067	0.1	2.671242
13.901733	0.1	2.667427
13.903400	0.1	2.664030
13.905067	0.1	2.661646
13.906733	0.1	2.660394
13.908400	0.1	2.660155
13.910067	0.1	2.660573
13.911733	0.1	2.661407
13.913400	0.1	2.662063
13.915067	0.1	2.661467
13.916733	0.1	2.659261
13.918400	0.1	2.655924
13.920067	0.1	2.652526
13.921733	0.1	2.650440
13.923400	0.1	2.650261
13.925067	0.1	2.651036
13.926733	0.1	2.651215
13.928400	0.1	2.650261
13.930067	0.1	2.648533
13.931733	0.1	2.646983
13.933400	0.1	2.646685
13.935067	0.1	2.648652
13.936733	0.1	2.652764
13.938400	0.1	2.657771
13.940067	0.1	2.661526
13.941733	0.1	2.662480
13.943400	0.1	2.660752
13.945067	0.1	2.658606
13.946733	0.1	2.657712
13.948400	0.1	2.657831
13.950067	0.1	2.657056
13.951733	0.1	2.654612
13.953400	0.1	2.651990
13.955067	0.1	2.651453
13.956733	0.1	2.653539
13.958400	0.1	2.657175
13.960067	0.1	2.660453
13.961733	0.1	2.662242
13.963400	0.1	2.663016
13.965067	0.1	2.663970
13.966733	0.1	2.666176
13.968400	0.1	2.670050
13.970067	0.1	2.674699
13.971733	0.1	2.678573
13.973400	0.1	2.680600
13.975067	0.1	2.680838
13.976733	0.1	2.680838
13.978400	0.1	2.682090
13.980067	0.1	2.684713
13.981733	0.1	2.687335
13.983400	0.1	2.688885
13.985067	0.1	2.689243
13.986733	0.1	2.689421
13.988400	0.1	2.690315
13.990067	0.1	2.692223
13.991733	0.1	2.695441
13.993400	0.1	2.699793
13.995067	0.1	2.704263
13.996733	0.1	2.708376
13.998400	0.1	2.711654
14.000067	0.1	2.713502
14.001733	0.1	2.713800
14.003400	0.1	2.713561
14.005067	0.1	2.714873
14.006733	0.1	2.719522
14.008400	0.1	2.727509
14.010067	0.1	2.736569
14.011733	0.1	2.744734
14.013400	0.1	2.751053
14.015067	0.1	2.755761
14.016733	0.1	2.759457
14.018400	0.1	2.763152
14.020067	0.1	2.767027
14.021733	0.1	2.771080
14.023400	0.1	2.775431
14.025067	0.1	2.780676
14.026733	0.1	2.787113
14.028400	0.1	2.793789
14.030067	0.1	2.799690
14.031733	0.1	2.804935
14.033400	0.1	2.810657
14.035067	0.1	2.817691
14.036733	0.1	2.825976
14.038400	0.1	2.835214
14.040067	0.1	2.845168
14.041733	0.1	2.855838
14.043400	0.1	2.866745
14.045067	0.1	2.877236
14.046733	0.1	2.886951
14.048400	0.1	2.896309
14.050067	0.1	2.905607
14.051733	0.1	2.914667
14.053400	0.1	2.922833
14.055067	0.1	2.929986
14.056733	0.1	2.936900
14.058400	0.1	2.944350
14.060067	0.1	2.952159
14.061733	0.1	2.959430
14.063400	0.1	2.965510
14.065067	0.1	2.970874
14.066733	0.1	2.977073
14.068400	0.1	2.985239
14.070067	0.1	2.994895
14.071733	0.1	3.005147
14.073400	0.1	3.015280
14.075067	0.1	3.025174
14.076733	0.1	3.034771
14.078400	0.1	3.044009
14.080067	0.1	3.052712
14.081733	0.1	3.060520
14.083400	0.1	3.067076
14.085067	0.1	3.072798
14.086733	0.1	3.078699
14.088400	0.1	3.085435
14.090067	0.1	3.093004
14.091733	0.1	3.101647
14.093400	0.1	3.111839
14.095067	0.1	3.123582
14.096733	0.1	3.135920
14.098400	0.1	3.146887
14.100067	0.1	3.156007
14.101733	0.1	3.164172
14.103400	0.1	3.172696
14.105067	0.1	3.182173
14.106733	0.1	3.192604
14.108400	0.1	3.203631
14.110067	0.1	3.214777
14.111733	0.1	3.225863
14.113400	0.1	3.236532
14.115067	0.1	3.245771
14.116733	0.1	3.252745
14.118400	0.1	3.257990
14.120067	0.1	3.262997
14.121733	0.1	3.269553
14.123400	0.1	3.278256
14.125067	0.1	3.288210
14.126733	0.1	3.298104
14.128400	0.1	3.306449
14.130067	0.1	3.312826
14.131733	0.1	3.318370
14.133400	0.1	3.324926
14.135067	0.1	3.333509
14.136733	0.1	3.343404
14.138400	0.1	3.353119
14.140067	0.1	3.361523
14.141733	0.1	3.369332
14.143400	0.1	3.377557
14.145067	0.1	3.386021
14.146733	0.1	3.393710
14.148400	0.1	3.399372
14.150067	0.1	3.402353
14.151733	0.1	3.403425
14.153400	0.1	3.404677
14.155067	0.1	3.408075
14.156733	0.1	3.413677
14.158400	0.1	3.419996
14.160067	0.1	3.425837
14.161733	0.1	3.431142
14.163400	0.1	3.436566
14.165067	0.1	3.442526
14.166733	0.1	3.448367
14.168400	0.1	3.452897
14.170067	0.1	3.455520
14.171733	0.1	3.456831
14.173400	0.1	3.458321
14.175067	0.1	3.461540
14.176733	0.1	3.467202
14.178400	0.1	3.473997
14.180067	0.1	3.480375
14.181733	0.1	3.485501
14.183400	0.1	3.488243
14.185067	0.1	3.488004
14.186733	0.1	3.486216
14.188400	0.1	3.485084
14.190067	0.1	3.485382
14.191733	0.1	3.485561
14.193400	0.1	3.483772
14.195067	0.1	3.480017
14.196733	0.1	3.476083
14.198400	0.1	3.473878
14.200067	0.1	3.473938
14.201733	0.1	3.475487
14.203400	0.1	3.477395
14.205067	0.1	3.478825
14.206733	0.1	3.479243
14.208400	0.1	3.478348
14.210067	0.1	3.476501
14.211733	0.1	3.474474
14.213400	0.1	3.472686
14.215067	0.1	3.470361
14.216733	0.1	3.466785
14.218400	0.1	3.461838
14.220067	0.1	3.456712
14.221733	0.1	3.452599
14.223400	0.1	3.449381
14.225067	0.1	3.446400
14.226733	0.1	3.443957
14.228400	0.1	3.442884
14.230067	0.1	3.443182
14.231733	0.1	3.444195
14.233400	0.1	3.444970
14.235067	0.1	3.445029
14.236733	0.1	3.443778
14.238400	0.1	3.440738
14.240067	0.1	3.435493
14.241733	0.1	3.428519
14.243400	0.1	3.421128
14.245067	0.1	3.415227
14.246733	0.1	3.412068
14.248400	0.1	3.412008
14.250067	0.1	3.414571
14.251733	0.1	3.418744
14.253400	0.1	3.422797
14.255067	0.1	3.425062
14.256733	0.1	3.424823
14.258400	0.1	3.422678
14.260067	0.1	3.419876
14.261733	0.1	3.417134
14.263400	0.1	3.414393
14.265067	0.1	3.411174
14.266733	0.1	3.407240
14.268400	0.1	3.403604
14.270067	0.1	3.401876
14.271733	0.1	3.403187
14.273400	0.1	3.406763
14.275067	0.1	3.411293
14.276733	0.1	3.416002
14.278400	0.1	3.420234
14.280067	0.1	3.423274
14.281733	0.1	3.424585
14.283400	0.1	3.425122
14.285067	0.1	3.426314
14.286733	0.1	3.428579
14.288400	0.1	3.431022
14.290067	0.1	3.431916
14.291733	0.1	3.430486
14.293400	0.1	3.427983
14.295067	0.1	3.427029
14.296733	0.1	3.429294
14.298400	0.1	3.434122
14.300067	0.1	3.439069
14.301733	0.1	3.441513
14.303400	0.1	3.440798
14.305067	0.1	3.438533
14.306733	0.1	3.437162
14.308400	0.1	3.438115
14.310067	0.1	3.441036
14.311733	0.1	3.444195
14.313400	0.1	3.446579
14.315067	0.1	3.448606
14.316733	0.1	3.450990
14.318400	0.1	3.453434
14.320067	0.1	3.454745
14.321733	0.1	3.453911
14.323400	0.1	3.451050
14.325067	0.1	3.448010
14.326733	0.1	3.446996
14.328400	0.1	3.448844
14.330067	0.1	3.452778
14.331733	0.1	3.457189
14.333400	0.1	3.460169
14.335067	0.1	3.460705
14.336733	0.1	3.459215
14.338400	0.1	3.456950
14.340067	0.1	3.455341
14.341733	0.1	3.455937
14.343400	0.1	3.459633
14.345067	0.1	3.465653
14.346733	0.1	3.471792
14.348400	0.1	3.476680
14.350067	0.1	3.480852
14.351733	0.1	3.485441
14.353400	0.1	3.490806
14.355067	0.1	3.497184
14.356733	0.1	3.504276
14.358400	0.1	3.511250
14.360067	0.1	3.517151
14.361733	0.1	3.521919
14.363400	0.1	3.526449
14.365067	0.1	3.532171
14.366733	0.1	3.540158
14.368400	0.1	3.550232
14.370067	0.1	3.560543
14.371733	0.1	3.568411
14.373400	0.1	3.573358
14.375067	0.1	3.577650
14.376733	0.1	3.583312
14.378400	0.1	3.590703
14.380067	0.1	3.599048
14.381733	0.1	3.607810
14.383400	0.1	3.616333
14.385067	0.1	3.624320
14.386733	0.1	3.632486
14.388400	0.1	3.641784
14.390067	0.1	3.652275
14.391733	0.1	3.663063
14.393400	0.1	3.673494
14.395067	0.1	3.684044
14.396733	0.1	3.695786
14.398400	0.1	3.709018
14.400067	0.1	3.722251
14.401733	0.1	3.733516
14.403400	0.1	3.741443
14.405067	0.1	3.747225
14.406733	0.1	3.753841
14.408400	0.1	3.763795
14.410067	0.1	3.776849
14.411733	0.1	3.790856
14.413400	0.1	3.804267
14.415067	0.1	3.816545
14.416733	0.1	3.827751
14.418400	0.1	3.838420
14.420067	0.1	3.849924
14.421733	0.1	3.863156
14.423400	0.1	3.877342
14.425067	0.1	3.890872
14.426733	0.1	3.902376
14.428400	0.1	3.911197
14.430067	0.1	3.917694
14.431733	0.1	3.923357
14.433400	0.1	3.930450
14.435067	0.1	3.940404
14.436733	0.1	3.952742
14.438400	0.1	3.965736
14.440067	0.1	3.977955
14.441733	0.1	3.989697
14.443400	0.1	4.002214
14.445067	0.1	4.016161
14.446733	0.1	4.031062
14.448400	0.1	4.045785
14.450067	0.1	4.060090
14.451733	0.1	4.074097
14.453400	0.1	4.087925
14.455067	0.1	4.101932
14.456733	0.1	4.116535
14.458400	0.1	4.131377
14.460067	0.1	4.145682
14.461733	0.1	4.158914
14.463400	0.1	4.171610
14.465067	0.1	4.184366
14.466733	0.1	4.197836
14.468400	0.1	4.212380
14.470067	0.1	4.228711
14.471733	0.1	4.247546
14.473400	0.1	4.269243
14.475067	0.1	4.293025
14.476733	0.1	4.316807
14.478400	0.1	4.338384
14.480067	0.1	4.356146
14.481733	0.1	4.370332
14.483400	0.1	4.382909
14.485067	0.1	4.396081
14.486733	0.1	4.411698
14.488400	0.1	4.430294
14.490067	0.1	4.451871
14.491733	0.1	4.476309
14.493400	0.1	4.503429
14.495067	0.1	4.532278
14.496733	0.1	4.561901
14.498400	0.1	4.591465
14.500067	0.1	4.620970
14.501733	0.1	4.650712
14.503400	0.1	4.680813
14.505067	0.1	4.711569
14.506733	0.1	4.742682
14.508400	0.1	4.773438
14.510067	0.1	4.803837
14.511733	0.1	4.834891
14.513400	0.1	4.867554
14.515067	0.1	4.902304
14.516733	0.1	4.939497
14.518400	0.1	4.979670
14.520067	0.1	5.022884
14.521733	0.1	5.068779
14.523400	0.1	5.116642
14.525067	0.1	5.166114
14.526733	0.1	5.217314
14.528400	0.1	5.269707
14.530067	0.1	5.322695
14.531733	0.1	5.376280
14.533400	0.1	5.430580
14.535067	0.1	5.485654
14.536733	0.1	5.541504
14.538400	0.1	5.598486
14.540067	0.1	5.657435
14.541733	0.1	5.720079
14.543400	0.1	5.787254
14.545067	0.1	5.858243
14.546733	0.1	5.931497
14.548400	0.1	6.006122
14.550067	0.1	6.082476
14.551733	0.1	6.160975
14.553400	0.1	6.241858
14.555067	0.1	6.324768
14.556733	0.1	6.409526
14.558400	0.1	6.495357
14.560067	0.1	6.581247
14.561733	0.1	6.666303
14.563400	0.1	6.751061
14.565067	0.1	6.837070
14.566733	0.1	6.925166
14.568400	0.1	7.015050
14.570067	0.1	7.106364
14.571733	0.1	7.199169
14.573400	0.1	7.293463
14.575067	0.1	7.389248
14.576733	0.1	7.486105
14.578400	0.1	7.583380
14.580067	0.1	7.681191
14.581733	0.1	7.780195
14.583400	0.1	7.879913
14.585067	0.1	7.978857
14.586733	0.1	8.076430
14.588400	0.1	8.172989
14.590067	0.1	8.268476
14.591733	0.1	8.362234
14.593400	0.1	8.454025
14.595067	0.1	8.544148
14.596733	0.1	8.633137
14.598400	0.1	8.722246
14.600067	0.1	8.812011
14.601733	0.1	8.901418
14.603400	0.1	8.988381
14.605067	0.1	9.071768
14.606733	0.1	9.151996
14.608400	0.1	9.230257
14.610067	0.1	9.307862
14.611733	0.1	9.385408
14.613400	0.1	9.462178
14.615067	0.1	9.536386
14.616733	0.1	9.606600
14.618400	0.1	9.672106
14.620067	0.1	9.733141
14.621733	0.1	9.790600
14.623400	0.1	9.845257
14.625067	0.1	9.896875
14.626733	0.1	9.943903
14.628400	0.1	9.984851
14.630067	0.1	10.020078
14.631733	0.1	10.051132
14.633400	0.1	10.080279
14.635067	0.1	10.108710
14.636733	0.1	10.135830
14.638400	0.1	10.159791
14.640067	0.1	10.179043
14.641733	0.1	10.192276
14.643400	0.1	10.199488
14.645067	0.1	10.202587
14.646733	0.1	10.203779
14.648400	0.1	10.203481
14.650067	0.1	10.200799
14.651733	0.1	10.194243
14.653400	0.1	10.182799
14.655067	0.1	10.166109
14.656733	0.1	10.144115
14.658400	0.1	10.117412
14.660067	0.1	10.087252
14.661733	0.1	10.055185
14.663400	0.1	10.022581
14.665067	0.1	9.990216
14.666733	0.1	9.957612
14.668400	0.1	9.923161
14.670067	0.1	9.884894
14.671733	0.1	9.841204
14.673400	0.1	9.791613
14.675067	0.1	9.737433
14.676733	0.1	9.680808
14.678400	0.1	9.623409
14.680067	0.1	9.565950
14.681733	0.1	9.508372
14.683400	0.1	9.450973
14.685067	0.1	9.393633
14.686733	0.1	9.335876
14.688400	0.1	9.277821
14.690067	0.1	9.220124
14.691733	0.1	9.163738
14.693400	0.1	9.108782
14.695067	0.1	9.054602
14.696733	0.1	9.000481
14.698400	0.1	8.946837
14.700067	0.1	8.895398
14.701733	0.1	8.847178
14.703400	0.1	8.801461
14.705067	0.1	8.756638
14.706733	0.1	8.711935
14.708400	0.1	8.667708
14.710067	0.1	8.625031
14.711733	0.1	8.584738
14.713400	0.1	8.547366
14.715067	0.1	8.513988
14.716733	0.1	8.485318
14.718400	0.1	8.460701
14.720067	0.1	8.439124
14.721733	0.1	8.419872
14.723400	0.1	8.402765
14.725067	0.1	8.387626
14.726733	0.1	8.375049
14.728400	0.1	8.366287
14.730067	0.1	8.362711
14.731733	0.1	8.364857
14.733400	0.1	8.372844
14.735067	0.1	8.386136
14.736733	0.1	8.403719
14.738400	0.1	8.424044
14.740067	0.1	8.444787
14.741733	0.1	8.464456
14.743400	0.1	8.483053
14.745067	0.1	8.501649
14.746733	0.1	8.521140
14.748400	0.1	8.541525
14.750067	0.1	8.562685
14.751733	0.1	8.584679
14.753400	0.1	8.608640
14.755067	0.1	8.636237
14.756733	0.1	8.668602
14.758400	0.1	8.704365
14.760067	0.1	8.740545
14.761733	0.1	8.775056
14.763400	0.1	8.808077
14.765067	0.1	8.841098
14.766733	0.1	8.875192
14.768400	0.1	8.910180
14.770067	0.1	8.944035
14.771733	0.1	8.974433
14.773400	0.1	9.000540
14.775067	0.1	9.023548
14.776733	0.1	9.045661
14.778400	0.1	9.068132
14.780067	0.1	9.090424
14.781733	0.1	9.110928
14.783400	0.1	9.128452
14.785067	0.1	9.143115
14.786733	0.1	9.155870
14.788400	0.1	9.166837
14.790067	0.1	9.175599
14.791733	0.1	9.181798
14.793400	0.1	9.185672
14.795067	0.1	9.187699
14.796733	0.1	9.188891
14.798400	0.1	9.189845
14.800067	0.1	9.190620
14.801733	0.1	9.190202
14.803400	0.1	9.187103
14.805067	0.1	9.180368
14.806733	0.1	9.170533
14.808400	0.1	9.158314
14.810067	0.1	9.144009
14.811733	0.1	9.127439
14.813400	0.1	9.108127
14.815067	0.1	9.086133
14.816733	0.1	9.062350
14.818400	0.1	9.038210
14.820067	0.1	9.015203
14.821733	0.1	8.993507
14.823400	0.1	8.971990
14.825067	0.1	8.949578
14.826733	0.1	8.925498
14.828400	0.1	8.900226
14.830067	0.1	8.874953
14.831733	0.1	8.849621
14.833400	0.1	8.823038
14.835067	0.1	8.793951
14.836733	0.1	8.762062
14.838400	0.1	8.728684
14.840067	0.1	8.695365
14.841733	0.1	8.662820
14.843400	0.1	8.630097
14.845067	0.1	8.595646
14.846733	0.1	8.559108
14.848400	0.1	8.521259
14.850067	0.1	8.482993
14.851733	0.1	8.444846
14.853400	0.1	8.407116
14.855067	0.1	8.369208
14.856733	0.1	8.329750
14.858400	0.1	8.287848
14.860067	0.1	8.244813
14.861733	0.1	8.202672
14.863400	0.1	8.162022
14.865067	0.1	8.121133
14.866733	0.1	8.078337
14.868400	0.1	8.033932
14.870067	0.1	7.989169
14.871733	0.1	7.944465
14.873400	0.1	7.899702
14.875067	0.1	7.855177
14.876733	0.1	7.811666
14.878400	0.1	7.769526
14.880067	0.1	7.728041
14.881733	0.1	7.686556
14.883400	0.1	7.645131
14.885067	0.1	7.604659
14.886733	0.1	7.565320
14.888400	0.1	7.526696
14.890067	0.1	7.488192
14.891733	0.1	7.449508
14.893400	0.1	7.411242
14.895067	0.1	7.374585
14.896733	0.1	7.339657
14.898400	0.1	7.305026
14.900067	0.1	7.270158
14.901733	0.1	7.235945
14.903400	0.1	7.202983
14.905067	0.1	7.171631
14.906733	0.1	7.142961
14.908400	0.1	7.117629
14.910067	0.1	7.095397
14.911733	0.1	7.075668
14.913400	0.1	7.057906
14.915067	0.1	7.042051
14.916733	0.1	7.028819
14.918400	0.1	7.018984
14.920067	0.1	7.012904
14.921733	0.1	7.010282
14.923400	0.1	7.010282
14.925067	0.1	7.011652
14.926733	0.1	7.013262
14.928400	0.1	7.015050
14.930067	0.1	7.017971
14.931733	0.1	7.023812
14.933400	0.1	7.034183
14.935067	0.1	7.049442
14.936733	0.1	7.068396
14.938400	0.1	7.089615
14.940067	0.1	7.112861
14.941733	0.1	7.138610
14.943400	0.1	7.167221
14.945067	0.1	7.198215
14.946733	0.1	7.230282
14.948400	0.1	7.262528
14.950067	0.1	7.295490
14.951733	0.1	7.330358
14.953400	0.1	7.367969
14.955067	0.1	7.408560
14.956733	0.1	7.451594
14.958400	0.1	7.495761
14.960067	0.1	7.539332
14.961733	0.1	7.581592
14.963400	0.1	7.622779
14.965067	0.1	7.664323
14.966733	0.1	7.707894
14.968400	0.1	7.754088
14.970067	0.1	7.802010
14.971733	0.1	7.850230
14.973400	0.1	7.897914
14.975067	0.1	7.944644
14.976733	0.1	7.990718
14.978400	0.1	8.036614
14.980067	0.1	8.083106
14.981733	0.1	8.129597
14.983400	0.1	8.174718
14.985067	0.1	8.218110
14.986733	0.1	8.260310
14.988400	0.1	8.301855
14.990067	0.1	8.342624
14.991733	0.1	8.382202
14.993400	0.1	8.420468
14.995067	0.1	8.458257
14.996733	0.1	8.496643
14.998400	0.1	8.535088
15.000067	0.1	8.571089
15.001733	0.1	8.602739
15.003400	0.1	8.630634
15.005067	0.1	8.656681
15.006733	0.1	8.682192
15.008400	0.1	8.707941
15.010067	0.1	8.733571
15.011733	0.1	8.757592
15.013400	0.1	8.778513
15.015067	0.1	8.796216
15.016733	0.1	8.811653
15.018400	0.1	8.826137
15.020067	0.1	8.840859
15.021733	0.1	8.855999
15.023400	0.1	8.870185
15.025067	0.1	8.881331
15.026733	0.1	8.888603
15.028400	0.1	8.892954
15.030067	0.1	8.895457
15.031733	0.1	8.895815
15.033400	0.1	8.893073
15.035067	0.1	8.886815
15.036733	0.1	8.877636
15.038400	0.1	8.867026
15.040067	0.1	8.856476
15.041733	0.1	8.846582
15.043400	0.1	8.837104
15.045067	0.1	8.827031
15.046733	0.1	8.815468
15.048400	0.1	8.802355
15.050067	0.1	8.788527
15.051733	0.1	8.774281
15.053400	0.1	8.759499
15.055067	0.1	8.744479
15.056733	0.1	8.729160
15.058400	0.1	8.713604
15.060067	0.1	8.698881
15.061733	0.1	8.685530
15.063400	0.1	8.672059
15.065067	0.1	8.656562
15.066733	0.1	8.638561
15.068400	0.1	8.619249
15.070067	0.1	8.600593
15.071733	0.1	8.584321
15.073400	0.1	8.571089
15.075067	0.1	8.559943
15.076733	0.1	8.548558
15.078400	0.1	8.535326
15.080067	0.1	8.519829
15.081733	0.1	8.503020
15.083400	0.1	8.486391
15.085067	0.1	8.472145
15.086733	0.1	8.462191
15.088400	0.1	8.457065
15.090067	0.1	8.455515
15.091733	0.1	8.454979
15.093400	0.1	8.453191
15.095067	0.1	8.450449
15.096733	0.1	8.448363
15.098400	0.1	8.448363
15.100067	0.1	8.451164
15.101733	0.1	8.457184
15.103400	0.1	8.466483
15.105067	0.1	8.478821
15.106733	0.1	8.493126
15.108400	0.1	8.508683
15.110067	0.1	8.525074
15.111733	0.1	8.541763
15.113400	0.1	8.558870
15.115067	0.1	8.577228
15.116733	0.1	8.597374
15.118400	0.1	8.619071
15.120067	0.1	8.642495
15.121733	0.1	8.668781
15.123400	0.1	8.699120
15.125067	0.1	8.733452
15.126733	0.1	8.770645
15.128400	0.1	8.809269
15.130067	0.1	8.848489
15.131733	0.1	8.888066
15.133400	0.1	8.928776
15.135067	0.1	8.971155
15.136733	0.1	9.015799
15.138400	0.1	9.062708
15.140067	0.1	9.111763
15.141733	0.1	9.162665
15.143400	0.1	9.215713
15.145067	0.1	9.270669
15.146733	0.1	9.327293
15.148400	0.1	9.385586
15.150067	0.1	9.445787
15.151733	0.1	9.507537
15.153400	0.1	9.569467
15.155067	0.1	9.631277
15.156733	0.1	9.694100
15.158400	0.1	9.759248
15.160067	0.1	9.827257
15.161733	0.1	9.898246
15.163400	0.1	9.972036
15.165067	0.1	10.047675
15.166733	0.1	10.124446
15.168400	0.1	10.202885
15.170067	0.1	10.283292
15.171733	0.1	10.364950
15.173400	0.1	10.446489
15.175067	0.1	10.527671
15.176733	0.1	10.608435
15.178400	0.1	10.688484
15.180067	0.1	10.767759
15.181733	0.1	10.846139
15.183400	0.1	10.923625
15.185067	0.1	11.000634
15.186733	0.1	11.078239
15.188400	0.1	11.157275
15.190067	0.1	11.237145
15.191733	0.1	11.316777
15.193400	0.1	11.395038
15.195067	0.1	11.471332
15.196733	0.1	11.545182
15.198400	0.1	11.616410
15.200067	0.1	11.686266
15.201733	0.1	11.755884
15.203400	0.1	11.824191
15.205067	0.1	11.888624
15.206733	0.1	11.947871
15.208400	0.1	12.002588
15.210067	0.1	12.054206
15.211733	0.1	12.103916
15.213400	0.1	12.151957
15.215067	0.1	12.198509
15.216733	0.1	12.243808
15.218400	0.1	12.287737
15.220067	0.1	12.329102
15.221733	0.1	12.366057
15.223400	0.1	12.397648
15.225067	0.1	12.423933
15.226733	0.1	12.445451
15.228400	0.1	12.462557
15.230067	0.1	12.475968
15.231733	0.1	12.486935
15.233400	0.1	12.495876
15.235067	0.1	12.501658
15.236733	0.1	12.502969
15.238400	0.1	12.499929
15.240067	0.1	12.492836
15.241733	0.1	12.481988
15.243400	0.1	12.467981
15.245067	0.1	12.451709
15.246733	0.1	12.433768
15.248400	0.1	12.414277
15.250067	0.1	12.393237
15.251733	0.1	12.370706
15.253400	0.1	12.346149
15.255067	0.1	12.318850
15.256733	0.1	12.288571
15.258400	0.1	12.255252
15.260067	0.1	12.218834
15.261733	0.1	12.179197
15.263400	0.1	12.136460
15.265067	0.1	12.090386
15.266733	0.1	12.041033
15.268400	0.1	11.989654
15.270067	0.1	11.938215
15.271733	0.1	11.888088
15.273400	0.1	11.839569
15.275067	0.1	11.792184
15.276733	0.1	11.745096
15.278400	0.1	11.696995
15.280067	0.1	11.647940
15.281733	0.1	11.599541
15.283400	0.1	11.552513
15.285067	0.1	11.506141
15.286733	0.1	11.459292
15.288400	0.1	11.411608
15.290067	0.1	11.363149
15.291733	0.1	11.314870
15.293400	0.1	11.268557
15.295067	0.1	11.225641
15.296733	0.1	11.186422
15.298400	0.1	11.149944
15.300067	0.1	11.114896
15.301733	0.1	11.080385
15.303400	0.1	11.046172
15.305067	0.1	11.012853
15.306733	0.1	10.982037
15.308400	0.1	10.955811
15.310067	0.1	10.935128
15.311733	0.1	10.919870
15.313400	0.1	10.909320
15.315067	0.1	10.902227
15.316733	0.1	10.897875
15.318400	0.1	10.896326
15.320067	0.1	10.898770
15.321733	0.1	10.906935
15.323400	0.1	10.921777
15.325067	0.1	10.942400
15.326733	0.1	10.966659
15.328400	0.1	10.992885
15.330067	0.1	11.020840
15.331733	0.1	11.051119
15.333400	0.1	11.084617
15.335067	0.1	11.123419
15.336733	0.1	11.169315
15.338400	0.1	11.222482
15.340067	0.1	11.281133
15.341733	0.1	11.343897
15.343400	0.1	11.410595
15.345067	0.1	11.482180
15.346733	0.1	11.559904
15.348400	0.1	11.645079
15.350067	0.1	11.738241
15.351733	0.1	11.838139
15.353400	0.1	11.941851
15.355067	0.1	12.047351
15.356733	0.1	12.155474
15.358400	0.1	12.268544
15.360067	0.1	12.388051
15.361733	0.1	12.514711
15.363400	0.1	12.649120
15.365067	0.1	12.791694
15.366733	0.1	12.942255
15.368400	0.1	13.100684
15.370067	0.1	13.266862
15.371733	0.1	13.440967
15.373400	0.1	13.623000
15.375067	0.1	13.813079
15.376733	0.1	14.012457
15.378400	0.1	14.223219
15.380067	0.1	14.445842
15.381733	0.1	14.678896
15.383400	0.1	14.920951
15.385067	0.1	15.172006
15.386733	0.1	15.433849
15.388400	0.1	15.709222
15.390067	0.1	15.999974
15.391733	0.1	16.307176
15.393400	0.1	16.631008
15.395067	0.1	16.971470
15.396733	0.1	17.328740
15.398400	0.1	17.703951
15.400067	0.1	18.099249
15.401733	0.1	18.516422
15.403400	0.1	18.956543
15.405067	0.1	19.420923
15.406733	0.1	19.911469
15.408400	0.1	20.429016
15.410067	0.1	20.972551
15.411733	0.1	21.541180
15.413400	0.1	22.136809
15.415067	0.1	22.763850
15.416733	0.1	23.425580
15.418400	0.1	24.123968
15.420067	0.1	24.860443
15.421733	0.1	25.636436
15.423400	0.1	26.453437
15.425067	0.1	27.312757
15.426733	0.1	28.215529
15.428400	0.1	29.163005
15.430067	0.1	30.156137
15.431733	0.1	31.195821
15.433400	0.1	32.283189
15.435067	0.1	33.420148
15.436733	0.1	34.609856
15.438400	0.1	35.855236
15.440067	0.1	37.157359
15.441733	0.1	38.517299
15.443400	0.1	39.936187
15.445067	0.1	41.415277
15.446733	0.1	42.955818
15.448400	0.1	44.559839
15.450067	0.1	46.229663
15.451733	0.1	47.966781
15.453400	0.1	49.772146
15.455067	0.1	51.646534
15.456733	0.1	53.590957
15.458400	0.1	55.606369
15.460067	0.1	57.693306
15.461733	0.1	59.852127
15.463400	0.1	62.083367
15.465067	0.1	64.388577
15.466733	0.1	66.769604
15.468400	0.1	69.227938
15.470067	0.1	71.764533
15.471733	0.1	74.381177
15.473400	0.1	77.080612
15.475067	0.1	79.864984
15.476733	0.1	82.734888
15.478400	0.1	85.690444
15.480067	0.1	88.733023
15.481733	0.1	91.865664
15.483400	0.1	95.092302
15.485067	0.1	98.416811
15.486733	0.1	101.842469
15.488400	0.1	105.372137
15.490067	0.1	109.008498
15.491733	0.1	112.754292
15.493400	0.1	116.612918
15.495067	0.1	120.589323
15.496733	0.1	124.689944
15.498400	0.1	128.921755
15.500067	0.1	133.292027
15.501733	0.1	137.808093
15.503400	0.1	142.477223
15.505067	0.1	147.306272
15.506733	0.1	152.301857
15.508400	0.1	157.471070
15.510067	0.1	162.821303
15.511733	0.1	168.360899
15.513400	0.1	174.098979
15.515067	0.1	180.043768
15.516733	0.1	186.202478
15.518400	0.1	192.582678
15.520067	0.1	199.192953
15.521733	0.1	206.041646
15.523400	0.1	213.133825
15.525067	0.1	220.470382
15.526733	0.1	228.049053
15.528400	0.1	235.867216
15.530067	0.1	243.921592
15.531733	0.1	252.206162
15.533400	0.1	260.711864
15.535067	0.1	269.425289
15.536733	0.1	278.328495
15.538400	0.1	287.399846
15.540067	0.1	296.614307
15.541733	0.1	305.943567
15.543400	0.1	315.356273
15.545067	0.1	324.818452
15.546733	0.1	334.292909
15.548400	0.1	343.740782
15.550067	0.1	353.123269
15.551733	0.1	362.401030
15.553400	0.1	371.532701
15.555067	0.1	380.473636
15.556733	0.1	389.177405
15.558400	0.1	397.600496
15.560067	0.1	405.705595
15.561733	0.1	413.459564
15.563400	0.1	420.829142
15.565067	0.1	427.779581
15.566733	0.1	434.279229
15.568400	0.1	440.302875
15.570067	0.1	445.831743
15.571733	0.1	450.851229
15.573400	0.1	455.347148
15.575067	0.1	459.306506
15.576733	0.1	462.721912
15.578400	0.1	465.594439
15.580067	0.1	467.932312
15.581733	0.1	469.747273
15.583400	0.1	471.050827
15.585067	0.1	471.854417
15.586733	0.1	472.172288
15.588400	0.1	472.021906
15.590067	0.1	471.423118
15.591733	0.1	470.395653
15.593400	0.1	468.958883
15.595067	0.1	467.133013
15.596733	0.1	464.942185
15.598400	0.1	462.414054
15.600067	0.1	459.575442
15.601733	0.1	456.447450
15.603400	0.1	453.048137
15.605067	0.1	449.397293
15.606733	0.1	445.516076
15.608400	0.1	441.422548
15.610067	0.1	437.133934
15.611733	0.1	432.668831
15.613400	0.1	428.045656
15.615067	0.1	423.280860
15.616733	0.1	418.390776
15.618400	0.1	413.391555
15.620067	0.1	408.296788
15.621733	0.1	403.116965
15.623400	0.1	397.859716
15.625067	0.1	392.531716
15.626733	0.1	387.140774
15.628400	0.1	381.697439
15.630067	0.1	376.213096
15.631733	0.1	370.696209
15.633400	0.1	365.151248
15.635067	0.1	359.580717
15.636733	0.1	353.988728
15.638400	0.1	348.382613
15.640067	0.1	342.770180
15.641733	0.1	337.156793
15.643400	0.1	331.545611
15.645067	0.1	325.939615
15.646733	0.1	320.343871
15.648400	0.1	314.763922
15.650067	0.1	309.203107
15.651733	0.1	303.662139
15.653400	0.1	298.141199
15.655067	0.1	292.641836
15.656733	0.1	287.168162
15.658400	0.1	281.724947
15.660067	0.1	276.315288
15.661733	0.1	270.940380
15.663400	0.1	265.601412
15.665067	0.1	260.300711
15.666733	0.1	255.040959
15.668400	0.1	249.824598
15.670067	0.1	244.653538
15.671733	0.1	239.529922
15.673400	0.1	234.455540
15.675067	0.1	229.432358
15.676733	0.1	224.462344
15.678400	0.1	219.546927
15.680067	0.1	214.687479
15.681733	0.1	209.885848
15.683400	0.1	205.143166
15.685067	0.1	200.459909
15.686733	0.1	195.837509
15.688400	0.1	191.279304
15.690067	0.1	186.789822
15.691733	0.1	182.372760
15.693400	0.1	178.028654
15.695067	0.1	173.755835
15.696733	0.1	169.553230
15.698400	0.1	165.421675
15.700067	0.1	161.362896
15.701733	0.1	157.378445
15.703400	0.1	153.469333
15.705067	0.1	149.636039
15.706733	0.1	145.878085
15.708400	0.1	142.194458
15.710067	0.1	138.585159
15.711733	0.1	135.051259
15.713400	0.1	131.593474
15.715067	0.1	128.212221
15.716733	0.1	124.908455
15.718400	0.1	121.682830
15.720067	0.1	118.534870
15.721733	0.1	115.464039
15.723400	0.1	112.470455
15.725067	0.1	109.553463
15.726733	0.1	106.710679
15.728400	0.1	103.939837
15.730067	0.1	101.239747
15.731733	0.1	98.610943
15.733400	0.1	96.054381
15.735067	0.1	93.570596
15.736733	0.1	91.159349
15.738400	0.1	88.819688
15.740067	0.1	86.549585
15.741733	0.1	84.346836
15.743400	0.1	82.209115
15.745067	0.1	80.135112
15.746733	0.1	78.124289
15.748400	0.1	76.176648
15.750067	0.1	74.291889
15.751733	0.1	72.469060
15.753400	0.1	70.706968
15.755067	0.1	69.004063
15.756733	0.1	67.358140
15.758400	0.1	65.766458
15.760067	0.1	64.226691
15.761733	0.1	62.737767
15.763400	0.1	61.299507
15.765067	0.1	59.911433
15.766733	0.1	58.572236
15.768400	0.1	57.279292
15.770067	0.1	56.030634
15.771733	0.1	54.825607
15.773400	0.1	53.664211
15.775067	0.1	52.545670
15.776733	0.1	51.468256
15.778400	0.1	50.429943
15.780067	0.1	49.429896
15.781733	0.1	48.467401
15.783400	0.1	47.541740
15.785067	0.1	46.652439
15.786733	0.1	45.798126
15.788400	0.1	44.976118
15.790067	0.1	44.183853
15.791733	0.1	43.420496
15.793400	0.1	42.685988
15.795067	0.1	41.979792
15.796733	0.1	41.300955
15.798400	0.1	40.648403
15.800067	0.1	40.020528
15.801733	0.1	39.415541
15.803400	0.1	38.832190
15.805067	0.1	38.270297
15.806733	0.1	37.730338
15.808400	0.1	37.212136
15.810067	0.1	36.714794
15.811733	0.1	36.237659
15.813400	0.1	35.779478
15.815067	0.1	35.338464
15.816733	0.1	34.913661
15.818400	0.1	34.505250
15.820067	0.1	34.113588
15.821733	0.1	33.737661
15.823400	0.1	33.375444
15.825067	0.1	33.025326
15.826733	0.1	32.687070
15.828400	0.1	32.361629
15.830067	0.1	32.049896
15.831733	0.1	31.751277
15.833400	0.1	31.463506
15.835067	0.1	31.184318
15.836733	0.1	30.912401
15.838400	0.1	30.648055
15.840067	0.1	30.392291
15.841733	0.1	30.146660
15.843400	0.1	29.911699
15.845067	0.1	29.686930
15.846733	0.1	29.472234
15.848400	0.1	29.267432
15.850067	0.1	29.071512
15.851733	0.1	28.882505
15.853400	0.1	28.698863
15.855067	0.1	28.519453
15.856733	0.1	28.343739
15.858400	0.1	28.172435
15.860067	0.1	28.006734
15.861733	0.1	27.847471
15.863400	0.1	27.694704
15.865067	0.1	27.547838
15.866733	0.1	27.406158
15.868400	0.1	27.268531
15.870067	0.1	27.134420
15.871733	0.1	27.003707
15.873400	0.1	26.876868
15.875067	0.1	26.754381
15.876733	0.1	26.636662
15.878400	0.1	26.524128
15.880067	0.1	26.416721
15.881733	0.1	26.313783
15.883400	0.1	26.213886
15.885067	0.1	26.115657
15.886733	0.1	26.019277
15.888400	0.1	25.925876
15.890067	0.1	25.837065
15.891733	0.1	25.754334
15.893400	0.1	25.677742
15.895067	0.1	25.605561
15.896733	0.1	25.535168
15.898400	0.1	25.464834
15.900067	0.1	25.394501
15.901733	0.1	25.325300
15.903400	0.1	25.259079
15.905067	0.1	25.197388
15.906733	0.1	25.140525
15.908400	0.1	25.087239
15.910067	0.1	25.036158
15.911733	0.1	24.986507
15.913400	0.1	24.937870
15.915067	0.1	24.890365
15.916733	0.1	24.845304
15.918400	0.1	24.804772
15.920067	0.1	24.769963
15.921733	0.1	24.740161
15.923400	0.1	24.713041
15.925067	0.1	24.686576
15.926733	0.1	24.660410
15.928400	0.1	24.635853
15.930067	0.1	24.614216
15.931733	0.1	24.595679
15.933400	0.1	24.579109
15.935067	0.1	24.563374
15.936733	0.1	24.548592
15.938400	0.1	24.535061
15.940067	0.1	24.523021
15.941733	0.1	24.512888
15.943400	0.1	24.504961
15.945067	0.1	24.499239
15.946733	0.1	24.495245
15.948400	0.1	24.492623
15.950067	0.1	24.492206
15.951733	0.1	24.494709
15.953400	0.1	24.499954
15.955067	0.1	24.507762
15.956733	0.1	24.518551
15.958400	0.1	24.532618
15.960067	0.1	24.549724
15.961733	0.1	24.568559
15.963400	0.1	24.587812
15.965067	0.1	24.606706
15.966733	0.1	24.625422
15.968400	0.1	24.644138
15.970067	0.1	24.663092
15.971733	0.1	24.682821
15.973400	0.1	24.704279
15.975067	0.1	24.728002
15.976733	0.1	24.754406
15.978400	0.1	24.784030
15.980067	0.1	24.816097
15.981733	0.1	24.848880
15.983400	0.1	24.881186
15.985067	0.1	24.913193
15.986733	0.1	24.945797
15.988400	0.1	24.979712
15.990067	0.1	25.014581
15.991733	0.1	25.050344
15.993400	0.1	25.088371
15.995067	0.1	25.129975
15.996733	0.1	25.174858
15.998400	0.1	25.221469
16.000067	0.1	25.268139
16.001733	0.1	25.313379
16.003400	0.1	25.356413
16.005067	0.1	25.397183
16.006733	0.1	25.436403
16.008400	0.1	25.475980
16.010067	0.1	25.518240
16.011733	0.1	25.564732
16.013400	0.1	25.614442
16.015067	0.1	25.664868
16.016733	0.1	25.713982
16.018400	0.1	25.761606
16.020067	0.1	25.808753
16.021733	0.1	25.856079
16.023400	0.1	25.902928
16.025067	0.1	25.948764
16.026733	0.1	25.993528
16.028400	0.1	26.037814
16.030067	0.1	26.081742
16.031733	0.1	26.124837
16.033400	0.1	26.166500
16.035067	0.1	26.206912
16.036733	0.1	26.247145
16.038400	0.1	26.288571
16.040067	0.1	26.331605
16.041733	0.1	26.374759
16.043400	0.1	26.414992
16.045067	0.1	26.449682
16.046733	0.1	26.478709
16.048400	0.1	26.504578
16.050067	0.1	26.529731
16.051733	0.1	26.555063
16.053400	0.1	26.580455
16.055067	0.1	26.605310
16.056733	0.1	26.628853
16.058400	0.1	26.649298
16.060067	0.1	26.665272
16.061733	0.1	26.677193
16.063400	0.1	26.686253
16.065067	0.1	26.693048
16.066733	0.1	26.697399
16.068400	0.1	26.699306
16.070067	0.1	26.699664
16.071733	0.1	26.699962
16.073400	0.1	26.700796
16.075067	0.1	26.701392
16.076733	0.1	26.700200
16.078400	0.1	26.695968
16.080067	0.1	26.688279
16.081733	0.1	26.676776
16.083400	0.1	26.661874
16.085067	0.1	26.644530
16.086733	0.1	26.626410
16.088400	0.1	26.609244
16.090067	0.1	26.593985
16.091733	0.1	26.580574
16.093400	0.1	26.567699
16.095067	0.1	26.553632
16.096733	0.1	26.537599
16.098400	0.1	26.519896
16.100067	0.1	26.501478
16.101733	0.1	26.483001
16.103400	0.1	26.464941
16.105067	0.1	26.447417
16.106733	0.1	26.430072
16.108400	0.1	26.412667
16.110067	0.1	26.395680
16.111733	0.1	26.381077
16.113400	0.1	26.370169
16.115067	0.1	26.362361
16.116733	0.1	26.356103
16.118400	0.1	26.350142
16.120067	0.1	26.344420
16.121733	0.1	26.339294
16.123400	0.1	26.335360
16.125067	0.1	26.333453
16.126733	0.1	26.334883
16.128400	0.1	26.340546
16.130067	0.1	26.350202
16.131733	0.1	26.362659
16.133400	0.1	26.377203
16.135067	0.1	26.394428
16.136733	0.1	26.414217
16.138400	0.1	26.434662
16.140067	0.1	26.453973
16.141733	0.1	26.473107
16.143400	0.1	26.495220
16.145067	0.1	26.522459
16.146733	0.1	26.554467
16.148400	0.1	26.588978
16.150067	0.1	26.624324
16.151733	0.1	26.659788
16.153400	0.1	26.695611
16.155067	0.1	26.732566
16.156733	0.1	26.771249
16.158400	0.1	26.811244
16.160067	0.1	26.851775
16.161733	0.1	26.893081
16.163400	0.1	26.936592
16.165067	0.1	26.983084
16.166733	0.1	27.031781
16.168400	0.1	27.081789
16.170067	0.1	27.132394
16.171733	0.1	27.182998
16.173400	0.1	27.233245
16.175067	0.1	27.282955
16.176733	0.1	27.332248
16.178400	0.1	27.381958
16.180067	0.1	27.433755
16.181733	0.1	27.488889
16.183400	0.1	27.547063
16.185067	0.1	27.607025
16.186733	0.1	27.667345
16.188400	0.1	27.727427
16.190067	0.1	27.787091
16.191733	0.1	27.846815
16.193400	0.1	27.907373
16.195067	0.1	27.969600
16.196733	0.1	28.033616
16.198400	0.1	28.098823
16.200067	0.1	28.163852
16.201733	0.1	28.227331
16.203400	0.1	28.289141
16.205067	0.1	28.350713
16.206733	0.1	28.414013
16.208400	0.1	28.479518
16.210067	0.1	28.545858
16.211733	0.1	28.611483
16.213400	0.1	28.675916
16.215067	0.1	28.739216
16.216733	0.1	28.801622
16.218400	0.1	28.864028
16.220067	0.1	28.927745
16.221733	0.1	28.992655
16.223400	0.1	29.057564
16.225067	0.1	29.122056
16.226733	0.1	29.187025
16.228400	0.1	29.252710
16.230067	0.1	29.318275
16.231733	0.1	29.383184
16.233400	0.1	29.448094
16.235067	0.1	29.514016
16.236733	0.1	29.580953
16.238400	0.1	29.648604
16.240067	0.1	29.716553
16.241733	0.1	29.784741
16.243400	0.1	29.853107
16.245067	0.1	29.921414
16.246733	0.1	29.988708
16.248400	0.1	30.053081
16.250067	0.1	30.113460
16.251733	0.1	30.171039
16.253400	0.1	30.228438
16.255067	0.1	30.287983
16.256733	0.1	30.350449
16.258400	0.1	30.414881
16.260067	0.1	30.479314
16.261733	0.1	30.541481
16.263400	0.1	30.600371
16.265067	0.1	30.656816
16.266733	0.1	30.712785
16.268400	0.1	30.770125
16.270067	0.1	30.829729
16.271733	0.1	30.890943
16.273400	0.1	30.952098
16.275067	0.1	31.012001
16.276733	0.1	31.070294
16.278400	0.1	31.127157
16.280067	0.1	31.183483
16.281733	0.1	31.240644
16.283400	0.1	31.298639
16.285067	0.1	31.356456
16.286733	0.1	31.413140
16.288400	0.1	31.469109
16.290067	0.1	31.525137
16.291733	0.1	31.581761
16.293400	0.1	31.639578
16.295067	0.1	31.699481
16.296733	0.1	31.762602
16.298400	0.1	31.828405
16.300067	0.1	31.895401
16.301733	0.1	31.962337
16.303400	0.1	32.028498
16.305067	0.1	32.093527
16.306733	0.1	32.157006
16.308400	0.1	32.218697
16.310067	0.1	32.278480
16.311733	0.1	32.336833
16.313400	0.1	32.394530
16.315067	0.1	32.452764
16.316733	0.1	32.512965
16.318400	0.1	32.576444
16.320067	0.1	32.642784
16.321733	0.1	32.710137
16.323400	0.1	32.776656
16.325067	0.1	32.842400
16.326733	0.1	32.909216
16.328400	0.1	32.978298
16.330067	0.1	33.049526
16.331733	0.1	33.122184
16.333400	0.1	33.195080
16.335067	0.1	33.267083
16.336733	0.1	33.337237
16.338400	0.1	33.405485
16.340067	0.1	33.472838
16.341733	0.1	33.541085
16.343400	0.1	33.610942
16.345067	0.1	33.681991
16.346733	0.1	33.753516
16.348400	0.1	33.825280
16.350067	0.1	33.897700
16.351733	0.1	33.971014
16.353400	0.1	34.044625
16.355067	0.1	34.117820
16.356733	0.1	34.190895
16.358400	0.1	34.264388
16.360067	0.1	34.338298
16.361733	0.1	34.412207
16.363400	0.1	34.486355
16.365067	0.1	34.561457
16.366733	0.1	34.637215
16.368400	0.1	34.712436
16.370067	0.1	34.786644
16.371733	0.1	34.860494
16.373400	0.1	34.935357
16.375067	0.1	35.012724
16.376733	0.1	35.092833
16.378400	0.1	35.174849
16.380067	0.1	35.257044
16.381733	0.1	35.337271
16.383400	0.1	35.414519
16.385067	0.1	35.489740
16.386733	0.1	35.565080
16.388400	0.1	35.642507
16.390067	0.1	35.722794
16.391733	0.1	35.805526
16.393400	0.1	35.889687
16.395067	0.1	35.974207
16.396733	0.1	36.057951
16.398400	0.1	36.140742
16.400067	0.1	36.223712
16.401733	0.1	36.307874
16.403400	0.1	36.393108
16.405067	0.1	36.478760
16.406733	0.1	36.564650
16.408400	0.1	36.651614
16.410067	0.1	36.740782
16.411733	0.1	36.832394
16.413400	0.1	36.925318
16.415067	0.1	37.018063
16.416733	0.1	37.110152
16.418400	0.1	37.202420
16.420067	0.1	37.294986
16.421733	0.1	37.387254
16.423400	0.1	37.479343
16.425067	0.1	37.571552
16.426733	0.1	37.663581
16.428400	0.1	37.754717
16.430067	0.1	37.845018
16.431733	0.1	37.935974
16.433400	0.1	38.029137
16.435067	0.1	38.125338
16.436733	0.1	38.223627
16.438400	0.1	38.322391
16.440067	0.1	38.420501
16.441733	0.1	38.517299
16.443400	0.1	38.613202
16.445067	0.1	38.710179
16.446733	0.1	38.809957
16.448400	0.1	38.912001
16.450067	0.1	39.014938
16.451733	0.1	39.117875
16.453400	0.1	39.220812
16.455067	0.1	39.323511
16.456733	0.1	39.425197
16.458400	0.1	39.525690
16.460067	0.1	39.625289
16.461733	0.1	39.724293
16.463400	0.1	39.823296
16.465067	0.1	39.922955
16.466733	0.1	40.023150
16.468400	0.1	40.123703
16.470067	0.1	40.225031
16.471733	0.1	40.328207
16.473400	0.1	40.433588
16.475067	0.1	40.540102
16.476733	0.1	40.646913
16.478400	0.1	40.754142
16.480067	0.1	40.862622
16.481733	0.1	40.973010
16.483400	0.1	41.084709
16.485067	0.1	41.196289
16.486733	0.1	41.306975
16.488400	0.1	41.417184
16.490067	0.1	41.527453
16.491733	0.1	41.638377
16.493400	0.1	41.750553
16.495067	0.1	41.863742
16.496733	0.1	41.977527
16.498400	0.1	42.092326
16.500067	0.1	42.209449
16.501733	0.1	42.329373
16.503400	0.1	42.452099
16.505067	0.1	42.577746
16.506733	0.1	42.706075
16.508400	0.1	42.836192
16.510067	0.1	42.967680
16.511733	0.1	43.100836
16.513400	0.1	43.235483
16.515067	0.1	43.370965
16.516733	0.1	43.506744
16.518400	0.1	43.642702
16.520067	0.1	43.779078
16.521733	0.1	43.915692
16.523400	0.1	44.052007
16.525067	0.1	44.188681
16.526733	0.1	44.328513
16.528400	0.1	44.474545
16.530067	0.1	44.626894
16.531733	0.1	44.783297
16.533400	0.1	44.941070
16.535067	0.1	45.099082
16.536733	0.1	45.257154
16.538400	0.1	45.416537
16.540067	0.1	45.579198
16.541733	0.1	45.746687
16.543400	0.1	45.919004
16.545067	0.1	46.095612
16.546733	0.1	46.275440
16.548400	0.1	46.458426
16.550067	0.1	46.645227
16.551733	0.1	46.836200
16.553400	0.1	47.030511
16.555067	0.1	47.226849
16.556733	0.1	47.424379
16.558400	0.1	47.623160
16.560067	0.1	47.823909
16.561733	0.1	48.028472
16.563400	0.1	48.238817
16.565067	0.1	48.455182
16.566733	0.1	48.676017
16.568400	0.1	48.900667
16.570067	0.1	49.128714
16.571733	0.1	49.359205
16.573400	0.1	49.591485
16.575067	0.1	49.826863
16.576733	0.1	50.067785
16.578400	0.1	50.316039
16.580067	0.1	50.571623
16.581733	0.1	50.833824
16.583400	0.1	51.102105
16.585067	0.1	51.376107
16.586733	0.1	51.655117
16.588400	0.1	51.938298
16.590067	0.1	52.225533
16.591733	0.1	52.517536
16.593400	0.1	52.815440
16.595067	0.1	53.120974
16.596733	0.1	53.435627
16.598400	0.1	53.759578
16.600067	0.1	54.092768
16.601733	0.1	54.435376
16.603400	0.1	54.786924
16.605067	0.1	55.146042
16.606733	0.1	55.511239
16.608400	0.1	55.881921
16.610067	0.1	56.259039
16.611733	0.1	56.643907
16.613400	0.1	57.036820
16.615067	0.1	57.437006
16.616733	0.1	57.843510
16.618400	0.1	58.254961
16.620067	0.1	58.669749
16.621733	0.1	59.086386
16.623400	0.1	59.503380
16.625067	0.1	59.919242
16.626733	0.1	60.333256
16.628400	0.1	60.745660
16.630067	0.1	61.157767
16.631733	0.1	61.569814
16.633400	0.1	61.980311
16.635067	0.1	62.387291
16.636733	0.1	62.789682
16.638400	0.1	63.185517
16.640067	0.1	63.570682
16.641733	0.1	63.941244
16.643400	0.1	64.295594
16.645067	0.1	64.634387
16.646733	0.1	64.959172
16.648400	0.1	65.270487
16.650067	0.1	65.566484
16.651733	0.1	65.844778
16.653400	0.1	66.104595
16.655067	0.1	66.345219
16.656733	0.1	66.564325
16.658400	0.1	66.758994
16.660067	0.1	66.927497
16.661733	0.1	67.070011
16.663400	0.1	67.188803
16.665067	0.1	67.285780
16.666733	0.1	67.361299
16.668400	0.1	67.413990
16.670067	0.1	67.442660
16.671733	0.1	67.447130
16.673400	0.1	67.428354
16.675067	0.1	67.388241
16.676733	0.1	67.329411
16.678400	0.1	67.254190
16.680067	0.1	67.163710
16.681733	0.1	67.057852
16.683400	0.1	66.936795
16.685067	0.1	66.800658
16.686733	0.1	66.650156
16.688400	0.1	66.486601
16.690067	0.1	66.311900
16.691733	0.1	66.127781
16.693400	0.1	65.935854
16.695067	0.1	65.737788
16.696733	0.1	65.535668
16.698400	0.1	65.331582
16.700067	0.1	65.127198
16.701733	0.1	64.924006
16.703400	0.1	64.723078
16.705067	0.1	64.525250
16.706733	0.1	64.331237
16.708400	0.1	64.142171
16.710067	0.1	63.958529
16.711733	0.1	63.780729
16.713400	0.1	63.609485
16.715067	0.1	63.446645
16.716733	0.1	63.294116
16.718400	0.1	63.153211
16.720067	0.1	63.023631
16.721733	0.1	62.903587
16.723400	0.1	62.792305
16.725067	0.1	62.690143
16.726733	0.1	62.597040
16.728400	0.1	62.512521
16.730067	0.1	62.437300
16.731733	0.1	62.372748
16.733400	0.1	62.319819
16.735067	0.1	62.277678
16.736733	0.1	62.244896
16.738400	0.1	62.220041
16.740067	0.1	62.201980
16.741733	0.1	62.190715
16.743400	0.1	62.187616
16.745067	0.1	62.193695
16.746733	0.1	62.208775
16.748400	0.1	62.231544
16.750067	0.1	62.260393
16.751733	0.1	62.294248
16.753400	0.1	62.332693
16.755067	0.1	62.375907
16.756733	0.1	62.424365
16.758400	0.1	62.478486
16.760067	0.1	62.537793
16.761733	0.1	62.601332
16.763400	0.1	62.668983
16.765067	0.1	62.741760
16.766733	0.1	62.820081
16.768400	0.1	62.903050
16.770067	0.1	62.990073
16.771733	0.1	63.080374
16.773400	0.1	63.173059
16.775067	0.1	63.266579
16.776733	0.1	63.359324
16.778400	0.1	63.450757
16.780067	0.1	63.541237
16.781733	0.1	63.631598
16.783400	0.1	63.723747
16.785067	0.1	63.819531
16.786733	0.1	63.918773
16.788400	0.1	64.020697
16.790067	0.1	64.125482
16.791733	0.1	64.233486
16.793400	0.1	64.343754
16.795067	0.1	64.454977
16.796733	0.1	64.566497
16.798400	0.1	64.678077
16.800067	0.1	64.789239
16.801733	0.1	64.899985
16.803400	0.1	65.010909
16.805067	0.1	65.122131
16.806733	0.1	65.234009
16.808400	0.1	65.347914
16.810067	0.1	65.465037
16.811733	0.1	65.585081
16.813400	0.1	65.706555
16.815067	0.1	65.828387
16.816733	0.1	65.949682
16.818400	0.1	66.069905
16.820067	0.1	66.189472
16.821733	0.1	66.309396
16.823400	0.1	66.430632
16.825067	0.1	66.553537
16.826733	0.1	66.677872
16.828400	0.1	66.802684
16.830067	0.1	66.927020
16.831733	0.1	67.050342
16.833400	0.1	67.173306
16.835067	0.1	67.297343
16.836733	0.1	67.423348
16.838400	0.1	67.551021
16.840067	0.1	67.679707
16.841733	0.1	67.808871
16.843400	0.1	67.938093
16.845067	0.1	68.066959
16.846733	0.1	68.195705
16.848400	0.1	68.325166
16.850067	0.1	68.455402
16.851733	0.1	68.586473
16.853400	0.1	68.718318
16.855067	0.1	68.850283
16.856733	0.1	68.981830
16.858400	0.1	69.112782
16.860067	0.1	69.243614
16.861733	0.1	69.375221
16.863400	0.1	69.508855
16.865067	0.1	69.644873
16.866733	0.1	69.783036
16.868400	0.1	69.922690
16.870067	0.1	70.062701
16.871733	0.1	70.201282
16.873400	0.1	70.337002
16.875067	0.1	70.469801
16.876733	0.1	70.600454
16.878400	0.1	70.730631
16.880067	0.1	70.862238
16.881733	0.1	70.995752
16.883400	0.1	71.130399
16.885067	0.1	71.265642
16.886733	0.1	71.401600
16.888400	0.1	71.538989
16.890067	0.1	71.677987
16.891733	0.1	71.817522
16.893400	0.1	71.955566
16.895067	0.1	72.090511
16.896733	0.1	72.222416
16.898400	0.1	72.352592
16.900067	0.1	72.482471
16.901733	0.1	72.613065
16.903400	0.1	72.744314
16.905067	0.1	72.875623
16.906733	0.1	73.006813
16.908400	0.1	73.138539
16.910067	0.1	73.271279
16.911733	0.1	73.404853
16.913400	0.1	73.538665
16.915067	0.1	73.671584
16.916733	0.1	73.802774
16.918400	0.1	73.932175
16.920067	0.1	74.059968
16.921733	0.1	74.185733
16.923400	0.1	74.308340
16.925067	0.1	74.426894
16.926733	0.1	74.541692
16.928400	0.1	74.654107
16.930067	0.1	74.766164
16.931733	0.1	74.879472
16.933400	0.1	74.993913
16.935067	0.1	75.107877
16.936733	0.1	75.219695
16.938400	0.1	75.328533
16.940067	0.1	75.434808
16.941733	0.1	75.538938
16.943400	0.1	75.640146
16.945067	0.1	75.737719
16.946733	0.1	75.832193
16.948400	0.1	75.925414
16.950067	0.1	76.018755
16.951733	0.1	76.111321
16.953400	0.1	76.201205
16.955067	0.1	76.287930
16.956733	0.1	76.372509
16.958400	0.1	76.456075
16.960067	0.1	76.538329
16.961733	0.1	76.618616
16.963400	0.1	76.696281
16.965067	0.1	76.770966
16.966733	0.1	76.843386
16.968400	0.1	76.914673
16.970067	0.1	76.986079
16.971733	0.1	77.058201
16.973400	0.1	77.130441
16.975067	0.1	77.201133
16.976733	0.1	77.268665
16.978400	0.1	77.332203
16.980067	0.1	77.391867
16.981733	0.1	77.448373
16.983400	0.1	77.502494
16.985067	0.1	77.554469
16.986733	0.1	77.604179
16.988400	0.1	77.652399
16.990067	0.1	77.700679
16.991733	0.1	77.750568
16.993400	0.1	77.802782
16.995067	0.1	77.856426
16.996733	0.1	77.909295
16.998400	0.1	77.959840
17.000067	0.1	78.008120
17.001733	0.1	78.055267
17.003400	0.1	78.101878
17.005067	0.1	78.147476
17.006733	0.1	78.191643
17.008400	0.1	78.235094
17.010067	0.1	78.279023
17.011733	0.1	78.324323
17.013400	0.1	78.371112
17.015067	0.1	78.418498
17.016733	0.1	78.464692
17.018400	0.1	78.508143
17.020067	0.1	78.548913
17.021733	0.1	78.588312
17.023400	0.1	78.628187
17.025067	0.1	78.670030
17.026733	0.1	78.714197
17.028400	0.1	78.760331
17.030067	0.1	78.808074
17.031733	0.1	78.856711
17.033400	0.1	78.904872
17.035067	0.1	78.951423
17.036733	0.1	78.996425
17.038400	0.1	79.040890
17.040067	0.1	79.086070
17.041733	0.1	79.132681
17.043400	0.1	79.181616
17.045067	0.1	79.233055
17.046733	0.1	79.285686
17.048400	0.1	79.337661
17.050067	0.1	79.387729
17.051733	0.1	79.436426
17.053400	0.1	79.485779
17.055067	0.1	79.537575
17.056733	0.1	79.591398
17.058400	0.1	79.645698
17.060067	0.1	79.699700
17.061733	0.1	79.753344
17.063400	0.1	79.807107
17.065067	0.1	79.861228
17.066733	0.1	79.915469
17.068400	0.1	79.969530
17.070067	0.1	80.023830
17.071733	0.1	80.078964
17.073400	0.1	80.135410
17.075067	0.1	80.193763
17.076733	0.1	80.254440
17.078400	0.1	80.316668
17.080067	0.1	80.379491
17.081733	0.1	80.442910
17.083400	0.1	80.506508
17.085067	0.1	80.569689
17.086733	0.1	80.633466
17.088400	0.1	80.699508
17.090067	0.1	80.767994
17.091733	0.1	80.837672
17.093400	0.1	80.907946
17.095067	0.1	80.979710
17.096733	0.1	81.053321
17.098400	0.1	81.128244
17.100067	0.1	81.204002
17.101733	0.1	81.280654
17.103400	0.1	81.357961
17.105067	0.1	81.435745
17.106733	0.1	81.513887
17.108400	0.1	81.591611
17.110067	0.1	81.667607
17.111733	0.1	81.742172
17.113400	0.1	81.817095
17.115067	0.1	81.894045
17.116733	0.1	81.973915
17.118400	0.1	82.056468
17.120067	0.1	82.140451
17.121733	0.1	82.224374
17.123400	0.1	82.308536
17.125067	0.1	82.394366
17.126733	0.1	82.483118
17.128400	0.1	82.574372
17.130067	0.1	82.667236
17.131733	0.1	82.761352
17.133400	0.1	82.855885
17.135067	0.1	82.948809
17.136733	0.1	83.038514
17.138400	0.1	83.125835
17.140067	0.1	83.213632
17.141733	0.1	83.304827
17.143400	0.1	83.400314
17.145067	0.1	83.498185
17.146733	0.1	83.595340
17.148400	0.1	83.689695
17.150067	0.1	83.781367
17.151733	0.1	83.872740
17.153400	0.1	83.966141
17.155067	0.1	84.061628
17.156733	0.1	84.158426
17.158400	0.1	84.255700
17.160067	0.1	84.352796
17.161733	0.1	84.449833
17.163400	0.1	84.547227
17.165067	0.1	84.645694
17.166733	0.1	84.744697
17.168400	0.1	84.843462
17.170067	0.1	84.941631
17.171733	0.1	85.039621
17.173400	0.1	85.138207
17.175067	0.1	85.238045
17.176733	0.1	85.339015
17.178400	0.1	85.440641
17.180067	0.1	85.542267
17.181733	0.1	85.642879
17.183400	0.1	85.741108
17.185067	0.1	85.837071
17.186733	0.1	85.932081
17.188400	0.1	86.027687
17.190067	0.1	86.124962
17.191733	0.1	86.223905
17.193400	0.1	86.323088
17.195067	0.1	86.421495
17.196733	0.1	86.520081
17.198400	0.1	86.619740
17.200067	0.1	86.720353
17.201733	0.1	86.821204
17.203400	0.1	86.923247
17.205067	0.1	87.027913
17.206733	0.1	87.135737
17.208400	0.1	87.245887
17.210067	0.1	87.357228
17.211733	0.1	87.468927
17.213400	0.1	87.580150
17.215067	0.1	87.690835
17.216733	0.1	87.801521
17.218400	0.1	87.913697
17.220067	0.1	88.029569
17.221733	0.1	88.149434
17.223400	0.1	88.271385
17.225067	0.1	88.393574
17.226733	0.1	88.515645
17.228400	0.1	88.637953
17.230067	0.1	88.760798
17.231733	0.1	88.884717
17.233400	0.1	89.010125
17.235067	0.1	89.137679
17.236733	0.1	89.267915
17.238400	0.1	89.400297
17.240067	0.1	89.533394
17.241733	0.1	89.666432
17.243400	0.1	89.800006
17.245067	0.1	89.934950
17.246733	0.1	90.071445
17.248400	0.1	90.209191
17.250067	0.1	90.347951
17.251733	0.1	90.487247
17.253400	0.1	90.626662
17.255067	0.1	90.766018
17.256733	0.1	90.905314
17.258400	0.1	91.045385
17.260067	0.1	91.187125
17.261733	0.1	91.330653
17.263400	0.1	91.475850
17.265067	0.1	91.622716
17.266733	0.1	91.771131
17.268400	0.1	91.919845
17.270067	0.1	92.067486
17.271733	0.1	92.214411
17.273400	0.1	92.362707
17.275067	0.1	92.513746
17.276733	0.1	92.667228
17.278400	0.1	92.821782
17.280067	0.1	92.976158
17.281733	0.1	93.130058
17.283400	0.1	93.284374
17.285067	0.1	93.440300
17.286733	0.1	93.598610
17.288400	0.1	93.759125
17.290067	0.1	93.921309
17.291733	0.1	94.085163
17.293400	0.1	94.252115
17.295067	0.1	94.423955
17.296733	0.1	94.601458
17.298400	0.1	94.784265
17.300067	0.1	94.971603
17.301733	0.1	95.162695
17.303400	0.1	95.357305
17.305067	0.1	95.555013
17.306733	0.1	95.754927
17.308400	0.1	95.956927
17.310067	0.1	96.162802
17.311733	0.1	96.374279
17.313400	0.1	96.592015
17.315067	0.1	96.815592
17.316733	0.1	97.043699
17.318400	0.1	97.275501
17.320067	0.1	97.511297
17.321733	0.1	97.752160
17.323400	0.1	97.999519
17.325067	0.1	98.254448
17.326733	0.1	98.516947
17.328400	0.1	98.786658
17.330067	0.1	99.063522
17.331733	0.1	99.347061
17.333400	0.1	99.636203
17.335067	0.1	99.930114
17.336733	0.1	100.227541
17.338400	0.1	100.526935
17.340067	0.1	100.827879
17.341733	0.1	101.131624
17.343400	0.1	101.439363
17.345067	0.1	101.750797
17.346733	0.1	102.065092
17.348400	0.1	102.382606
17.350067	0.1	102.703577
17.351733	0.1	103.026813
17.353400	0.1	103.351361
17.355067	0.1	103.676504
17.356733	0.1	104.001111
17.358400	0.1	104.323215
17.360067	0.1	104.640729
17.361733	0.1	104.952997
17.363400	0.1	105.261153
17.365067	0.1	105.566925
17.366733	0.1	105.870670
17.368400	0.1	106.170899
17.370067	0.1	106.465882
17.371733	0.1	106.754846
17.373400	0.1	107.037312
17.375067	0.1	107.312328
17.376733	0.1	107.578880
17.378400	0.1	107.836909
17.380067	0.1	108.087904
17.381733	0.1	108.333475
17.383400	0.1	108.572668
17.385067	0.1	108.801789
17.386733	0.1	109.016365
17.388400	0.1	109.214849
17.390067	0.1	109.398789
17.391733	0.1	109.570927
17.393400	0.1	109.733648
17.395067	0.1	109.888560
17.396733	0.1	110.036380
17.398400	0.1	110.176272
17.400067	0.1	110.305852
17.401733	0.1	110.422558
17.403400	0.1	110.525495
17.405067	0.1	110.615260
17.406733	0.1	110.692627
17.408400	0.1	110.758192
17.410067	0.1	110.813088
17.411733	0.1	110.858745
17.413400	0.1	110.895521
17.415067	0.1	110.921807
17.416733	0.1	110.935456
17.418400	0.1	110.936231
17.420067	0.1	110.925741
17.421733	0.1	110.905892
17.423400	0.1	110.877938
17.425067	0.1	110.842771
17.426733	0.1	110.801644
17.428400	0.1	110.755867
17.430067	0.1	110.705680
17.431733	0.1	110.650188
17.433400	0.1	110.588438
17.435067	0.1	110.519773
17.436733	0.1	110.444135
17.438400	0.1	110.362179
17.440067	0.1	110.274977
17.441733	0.1	110.183782
17.443400	0.1	110.088415
17.445067	0.1	109.987683
17.446733	0.1	109.881706
17.448400	0.1	109.772868
17.450067	0.1	109.663314
17.451733	0.1	109.553224
17.453400	0.1	109.442360
17.455067	0.1	109.331018
17.456733	0.1	109.219200
17.458400	0.1	109.106249
17.460067	0.1	108.992583
17.461733	0.1	108.879394
17.463400	0.1	108.768052
17.465067	0.1	108.658559
17.466733	0.1	108.549899
17.468400	0.1	108.441538
17.470067	0.1	108.334727
17.471733	0.1	108.230895
17.473400	0.1	108.130163
17.475067	0.1	108.031935
17.476733	0.1	107.936627
17.478400	0.1	107.845253
17.480067	0.1	107.757575
17.481733	0.1	107.671684
17.483400	0.1	107.586092
17.485067	0.1	107.500500
17.486733	0.1	107.416755
17.488400	0.1	107.337183
17.490067	0.1	107.262022
17.491733	0.1	107.189483
17.493400	0.1	107.117302
17.495067	0.1	107.045180
17.496733	0.1	106.975323
17.498400	0.1	106.910593
17.500067	0.1	106.852061
17.501733	0.1	106.798774
17.503400	0.1	106.749481
17.505067	0.1	106.703824
17.506733	0.1	106.661863
17.508400	0.1	106.623000
17.510067	0.1	106.586165
17.511733	0.1	106.549806
17.513400	0.1	106.512732
17.515067	0.1	106.474644
17.516733	0.1	106.437093
17.518400	0.1	106.403000
17.520067	0.1	106.374091
17.521733	0.1	106.349713
17.523400	0.1	106.328196
17.525067	0.1	106.308705
17.526733	0.1	106.291539
17.528400	0.1	106.277293
17.530067	0.1	106.265313
17.531733	0.1	106.254644
17.533400	0.1	106.245166
17.535067	0.1	106.237418
17.536733	0.1	106.231279
17.538400	0.1	106.226331
17.540067	0.1	106.222338
17.541733	0.1	106.220431
17.543400	0.1	106.221742
17.545067	0.1	106.226570
17.546733	0.1	106.234497
17.548400	0.1	106.245047
17.550067	0.1	106.258160
17.551733	0.1	106.274432
17.553400	0.1	106.293863
17.555067	0.1	106.314963
17.556733	0.1	106.336362
17.558400	0.1	106.358236
17.560067	0.1	106.381721
17.561733	0.1	106.408364
17.563400	0.1	106.439418
17.565067	0.1	106.474823
17.566733	0.1	106.512911
17.568400	0.1	106.551952
17.570067	0.1	106.591469
17.571733	0.1	106.631822
17.573400	0.1	106.673605
17.575067	0.1	106.717235
17.576733	0.1	106.762892
17.578400	0.1	106.810636
17.580067	0.1	106.860763
17.581733	0.1	106.913573
17.583400	0.1	106.969065
17.585067	0.1	107.028014
17.586733	0.1	107.090956
17.588400	0.1	107.157833
17.590067	0.1	107.227570
17.591733	0.1	107.298798
17.593400	0.1	107.370085
17.595067	0.1	107.440418
17.596733	0.1	107.509500
17.598400	0.1	107.578284
17.600067	0.1	107.647962
17.601733	0.1	107.718593
17.603400	0.1	107.789284
17.605067	0.1	107.860154
17.606733	0.1	107.932872
17.608400	0.1	108.008749
17.610067	0.1	108.087069
17.611733	0.1	108.166463
17.613400	0.1	108.246154
17.615067	0.1	108.325965
17.616733	0.1	108.404643
17.618400	0.1	108.480162
17.620067	0.1	108.552105
17.621733	0.1	108.622617
17.623400	0.1	108.693725
17.625067	0.1	108.765787
17.626733	0.1	108.838386
17.628400	0.1	108.911282
17.630067	0.1	108.984298
17.631733	0.1	109.057075
17.633400	0.1	109.129376
17.635067	0.1	109.200842
17.636733	0.1	109.270579
17.638400	0.1	109.338171
17.640067	0.1	109.404272
17.641733	0.1	109.469063
17.643400	0.1	109.532244
17.645067	0.1	109.593815
17.646733	0.1	109.654672
17.648400	0.1	109.714813
17.650067	0.1	109.773821
17.651733	0.1	109.830684
17.653400	0.1	109.884626
17.655067	0.1	109.935648
17.656733	0.1	109.983987
17.658400	0.1	110.029704
17.660067	0.1	110.073096
17.661733	0.1	110.115058
17.663400	0.1	110.155708
17.665067	0.1	110.194094
17.666733	0.1	110.229320
17.668400	0.1	110.261566
17.670067	0.1	110.291905
17.671733	0.1	110.321051
17.673400	0.1	110.349125
17.675067	0.1	110.376245
17.676733	0.1	110.402889
17.678400	0.1	110.429055
17.680067	0.1	110.453672
17.681733	0.1	110.475249
17.683400	0.1	110.492236
17.685067	0.1	110.504395
17.686733	0.1	110.512621
17.688400	0.1	110.518641
17.690067	0.1	110.524423
17.691733	0.1	110.531337
17.693400	0.1	110.538430
17.695067	0.1	110.543258
17.696733	0.1	110.544211
17.698400	0.1	110.541469
17.700067	0.1	110.535747
17.701733	0.1	110.527760
17.703400	0.1	110.519237
17.705067	0.1	110.512144
17.706733	0.1	110.507078
17.708400	0.1	110.502428
17.710067	0.1	110.495097
17.711733	0.1	110.482580
17.713400	0.1	110.465176
17.715067	0.1	110.446042
17.716733	0.1	110.427803
17.718400	0.1	110.410458
17.720067	0.1	110.392160
17.721733	0.1	110.371835
17.723400	0.1	110.350258
17.725067	0.1	110.329158
17.726733	0.1	110.308594
17.728400	0.1	110.287136
17.730067	0.1	110.263891
17.731733	0.1	110.240108
17.733400	0.1	110.217578
17.735067	0.1	110.195822
17.736733	0.1	110.172874
17.738400	0.1	110.147542
17.740067	0.1	110.119886
17.741733	0.1	110.090262
17.743400	0.1	110.059149
17.745067	0.1	110.027797
17.746733	0.1	109.998412
17.748400	0.1	109.972603
17.750067	0.1	109.949655
17.751733	0.1	109.926528
17.753400	0.1	109.899885
17.755067	0.1	109.868235
17.756733	0.1	109.832770
17.758400	0.1	109.795756
17.760067	0.1	109.759039
17.761733	0.1	109.722919
17.763400	0.1	109.686739
17.765067	0.1	109.650678
17.766733	0.1	109.616763
17.768400	0.1	109.586484
17.770067	0.1	109.559185
17.771733	0.1	109.533078
17.773400	0.1	109.506137
17.775067	0.1	109.477407
17.776733	0.1	109.447545
17.778400	0.1	109.418578
17.780067	0.1	109.391994
17.781733	0.1	109.367675
17.783400	0.1	109.344251
17.785067	0.1	109.319813
17.786733	0.1	109.293467
17.788400	0.1	109.265572
17.790067	0.1	109.237260
17.791733	0.1	109.209604
17.793400	0.1	109.183139
17.795067	0.1	109.157926
17.796733	0.1	109.134263
17.798400	0.1	109.112746
17.800067	0.1	109.093434
17.801733	0.1	109.075732
17.803400	0.1	109.058029
17.805067	0.1	109.039552
17.806733	0.1	109.021491
17.808400	0.1	109.005815
17.810067	0.1	108.992941
17.811733	0.1	108.982629
17.813400	0.1	108.974165
17.815067	0.1	108.966297
17.816733	0.1	108.957953
17.818400	0.1	108.949191
17.820067	0.1	108.941144
17.821733	0.1	108.934767
17.823400	0.1	108.930654
17.825067	0.1	108.928389
17.826733	0.1	108.927197
17.828400	0.1	108.926422
17.830067	0.1	108.926005
17.831733	0.1	108.926005
17.833400	0.1	108.926124
17.835067	0.1	108.926958
17.836733	0.1	108.929998
17.838400	0.1	108.935959
17.840067	0.1	108.944244
17.841733	0.1	108.953602
17.843400	0.1	108.962781
17.845067	0.1	108.970827
17.846733	0.1	108.978278
17.848400	0.1	108.987099
17.850067	0.1	108.998961
17.851733	0.1	109.013862
17.853400	0.1	109.030253
17.855067	0.1	109.046585
17.856733	0.1	109.062440
17.858400	0.1	109.077997
17.860067	0.1	109.094090
17.861733	0.1	109.111077
17.863400	0.1	109.128184
17.865067	0.1	109.143979
17.866733	0.1	109.157986
17.868400	0.1	109.171337
17.870067	0.1	109.186239
17.871733	0.1	109.204716
17.873400	0.1	109.226710
17.875067	0.1	109.249002
17.876733	0.1	109.268433
17.878400	0.1	109.283871
17.880067	0.1	109.295315
17.881733	0.1	109.303421
17.883400	0.1	109.310574
17.885067	0.1	109.319395
17.886733	0.1	109.329767
17.888400	0.1	109.339899
17.890067	0.1	109.348959
17.891733	0.1	109.357066
17.893400	0.1	109.363741
17.895067	0.1	109.368629
17.896733	0.1	109.371907
17.898400	0.1	109.373159
17.900067	0.1	109.372086
17.901733	0.1	109.369642
17.903400	0.1	109.367198
17.905067	0.1	109.364755
17.906733	0.1	109.361357
17.908400	0.1	109.356231
17.910067	0.1	109.349555
17.911733	0.1	109.342045
17.913400	0.1	109.333820
17.915067	0.1	109.323747
17.916733	0.1	109.309978
17.918400	0.1	109.291560
17.920067	0.1	109.269566
17.921733	0.1	109.246320
17.923400	0.1	109.223313
17.925067	0.1	109.200246
17.926733	0.1	109.175391
17.928400	0.1	109.147138
17.930067	0.1	109.114773
17.931733	0.1	109.078056
17.933400	0.1	109.037167
17.935067	0.1	108.993418
17.936733	0.1	108.949251
17.938400	0.1	108.906156
17.940067	0.1	108.864135
17.941733	0.1	108.822412
17.943400	0.1	108.780689
17.945067	0.1	108.738608
17.946733	0.1	108.694917
17.948400	0.1	108.648366
17.950067	0.1	108.598418
17.951733	0.1	108.545489
17.953400	0.1	108.490295
17.955067	0.1	108.433551
17.956733	0.1	108.375794
17.958400	0.1	108.316786
17.960067	0.1	108.255929
17.961733	0.1	108.192927
17.963400	0.1	108.127600
17.965067	0.1	108.059711
17.966733	0.1	107.989020
17.968400	0.1	107.916064
17.970067	0.1	107.842213
17.971733	0.1	107.768244
17.973400	0.1	107.694215
17.975067	0.1	107.619352
17.976733	0.1	107.542462
17.978400	0.1	107.462711
17.980067	0.1	107.380158
17.981733	0.1	107.295460
17.983400	0.1	107.209570
17.985067	0.1	107.123203
17.986733	0.1	107.036359
17.988400	0.1	106.948740
17.990067	0.1	106.859869
17.991733	0.1	106.769568
17.993400	0.1	106.679267
17.995067	0.1	106.590337
17.996733	0.1	106.502718
17.998400	0.1	106.414384
18.000067	0.1	106.323249
18.001733	0.1	106.228596
18.003400	0.1	106.131560
18.005067	0.1	106.033749
18.006733	0.1	105.936236
18.008400	0.1	105.839736
18.010067	0.1	105.745322
18.011733	0.1	105.654127
18.013400	0.1	105.566389
18.015067	0.1	105.481035
18.016733	0.1	105.395562
18.018400	0.1	105.307228
18.020067	0.1	105.215019
18.021733	0.1	105.120665
18.023400	0.1	105.027384
18.025067	0.1	104.938096
18.026733	0.1	104.853875
18.028400	0.1	104.773051
18.030067	0.1	104.692644
18.031733	0.1	104.610688
18.033400	0.1	104.527539
18.035067	0.1	104.445344
18.036733	0.1	104.365832
18.038400	0.1	104.289538
18.040067	0.1	104.215926
18.041733	0.1	104.143805
18.043400	0.1	104.071921
18.045067	0.1	103.999859
18.046733	0.1	103.928632
18.048400	0.1	103.859788
18.050067	0.1	103.793568
18.051733	0.1	103.727943
18.053400	0.1	103.661186
18.055067	0.1	103.593892
18.056733	0.1	103.527314
18.058400	0.1	103.462047
18.060067	0.1	103.398508
18.061733	0.1	103.337831
18.063400	0.1	103.281087
18.065067	0.1	103.227979
18.066733	0.1	103.176660
18.068400	0.1	103.124446
18.070067	0.1	103.069550
18.071733	0.1	103.011793
18.073400	0.1	102.951950
18.075067	0.1	102.891153
18.076733	0.1	102.831012
18.078400	0.1	102.771527
18.080067	0.1	102.710849
18.081733	0.1	102.647489
18.083400	0.1	102.582282
18.085067	0.1	102.516776
18.086733	0.1	102.451748
18.088400	0.1	102.387136
18.090067	0.1	102.322644
18.091733	0.1	102.257437
18.093400	0.1	102.190143
18.095067	0.1	102.119511
18.096733	0.1	102.045125
18.098400	0.1	101.967102
18.100067	0.1	101.885742
18.101733	0.1	101.802117
18.103400	0.1	101.716822
18.105067	0.1	101.629442
18.106733	0.1	101.539141
18.108400	0.1	101.445443
18.110067	0.1	101.349300
18.111733	0.1	101.253456
18.113400	0.1	101.159936
18.115067	0.1	101.067489
18.116733	0.1	100.972837
18.118400	0.1	100.873774
18.120067	0.1	100.770718
18.121733	0.1	100.665575
18.123400	0.1	100.560015
18.125067	0.1	100.453860
18.126733	0.1	100.346094
18.128400	0.1	100.235885
18.130067	0.1	100.123829
18.131733	0.1	100.011295
18.133400	0.1	99.899238
18.135067	0.1	99.787778
18.136733	0.1	99.676138
18.138400	0.1	99.563783
18.140067	0.1	99.450713
18.141733	0.1	99.336928
18.143400	0.1	99.221295
18.145067	0.1	99.103099
18.146733	0.1	98.982876
18.148400	0.1	98.861581
18.150067	0.1	98.739690
18.151733	0.1	98.617619
18.153400	0.1	98.496443
18.155067	0.1	98.377293
18.156733	0.1	98.260111
18.158400	0.1	98.144179
18.160067	0.1	98.028606
18.161733	0.1	97.912735
18.163400	0.1	97.796208
18.165067	0.1	97.678071
18.166733	0.1	97.556835
18.168400	0.1	97.432500
18.170067	0.1	97.307271
18.171733	0.1	97.183114
18.173400	0.1	97.059792
18.175067	0.1	96.936649
18.176733	0.1	96.814221
18.178400	0.1	96.692985
18.180067	0.1	96.573120
18.181733	0.1	96.453851
18.183400	0.1	96.334940
18.185067	0.1	96.217042
18.186733	0.1	96.101230
18.188400	0.1	95.987624
18.190067	0.1	95.874792
18.191733	0.1	95.761007
18.193400	0.1	95.645433
18.195067	0.1	95.529085
18.196733	0.1	95.413154
18.198400	0.1	95.298356
18.200067	0.1	95.184928
18.201733	0.1	95.072514
18.203400	0.1	94.960159
18.205067	0.1	94.847566
18.206733	0.1	94.735270
18.208400	0.1	94.623571
18.210067	0.1	94.512170
18.211733	0.1	94.400650
18.213400	0.1	94.289070
18.215067	0.1	94.178086
18.216733	0.1	94.067937
18.218400	0.1	93.958562
18.220067	0.1	93.849605
18.221733	0.1	93.740886
18.223400	0.1	93.632465
18.225067	0.1	93.524581
18.226733	0.1	93.417888
18.228400	0.1	93.312925
18.230067	0.1	93.209451
18.231733	0.1	93.106514
18.233400	0.1	93.003279
18.235067	0.1	92.899507
18.236733	0.1	92.795437
18.238400	0.1	92.692261
18.240067	0.1	92.591172
18.241733	0.1	92.492348
18.243400	0.1	92.394417
18.245067	0.1	92.296904
18.246733	0.1	92.200881
18.248400	0.1	92.107182
18.250067	0.1	92.014676
18.251733	0.1	91.921097
18.253400	0.1	91.825371
18.255067	0.1	91.728276
18.256733	0.1	91.632431
18.258400	0.1	91.540580
18.260067	0.1	91.453677
18.261733	0.1	91.371065
18.263400	0.1	91.291016
18.265067	0.1	91.211742
18.266733	0.1	91.131514
18.268400	0.1	91.049438
18.270067	0.1	90.965515
18.271733	0.1	90.880459
18.273400	0.1	90.795820
18.275067	0.1	90.713745
18.276733	0.1	90.636199
18.278400	0.1	90.563780
18.280067	0.1	90.495651
18.281733	0.1	90.430921
18.283400	0.1	90.368753
18.285067	0.1	90.308016
18.286733	0.1	90.247756
18.288400	0.1	90.187734
18.290067	0.1	90.128129
18.291733	0.1	90.069299
18.293400	0.1	90.011960
18.295067	0.1	89.957064
18.296733	0.1	89.906042
18.298400	0.1	89.859908
18.300067	0.1	89.818602
18.301733	0.1	89.781290
18.303400	0.1	89.746838
18.305067	0.1	89.713698
18.306733	0.1	89.681035
18.308400	0.1	89.650040
18.310067	0.1	89.622741
18.311733	0.1	89.599138
18.313400	0.1	89.577561
18.315067	0.1	89.556461
18.316733	0.1	89.535242
18.318400	0.1	89.514618
18.320067	0.1	89.496141
18.321733	0.1	89.480823
18.323400	0.1	89.468186
18.325067	0.1	89.457279
18.326733	0.1	89.447623
18.328400	0.1	89.438623
18.330067	0.1	89.429443
18.331733	0.1	89.419728
18.333400	0.1	89.409535
18.335067	0.1	89.398270
18.336733	0.1	89.384502
18.338400	0.1	89.367514
18.340067	0.1	89.347904
18.341733	0.1	89.326804
18.343400	0.1	89.305406
18.345067	0.1	89.284008
18.346733	0.1	89.262252
18.348400	0.1	89.238351
18.350067	0.1	89.210158
18.351733	0.1	89.175766
18.353400	0.1	89.133566
18.355067	0.1	89.083379
18.356733	0.1	89.026278
18.358400	0.1	88.963931
18.360067	0.1	88.897770
18.361733	0.1	88.828450
18.363400	0.1	88.755613
18.365067	0.1	88.678127
18.366733	0.1	88.594442
18.368400	0.1	88.503366
18.370067	0.1	88.404482
18.371733	0.1	88.299220
18.373400	0.1	88.188832
18.375067	0.1	88.072782
18.376733	0.1	87.949222
18.378400	0.1	87.816303
18.380067	0.1	87.674146
18.381733	0.1	87.524717
18.383400	0.1	87.370639
18.385067	0.1	87.213283
18.386733	0.1	87.052648
18.388400	0.1	86.888020
18.390067	0.1	86.718386
18.391733	0.1	86.543744
18.393400	0.1	86.365705
18.395067	0.1	86.186176
18.396733	0.1	86.005633
18.398400	0.1	85.824018
18.400067	0.1	85.642164
18.401733	0.1	85.461085
18.403400	0.1	85.279827
18.405067	0.1	85.095828
18.406733	0.1	84.907298
18.408400	0.1	84.715133
18.410067	0.1	84.521537
18.411733	0.1	84.328478
18.413400	0.1	84.137147
18.415067	0.1	83.948021
18.416733	0.1	83.760088
18.418400	0.1	83.572750
18.420067	0.1	83.386426
18.421733	0.1	83.201831
18.423400	0.1	83.019679
18.425067	0.1	82.841222
18.426733	0.1	82.666938
18.428400	0.1	82.495098
18.430067	0.1	82.323675
18.431733	0.1	82.151895
18.433400	0.1	81.979697
18.435067	0.1	81.807380
18.436733	0.1	81.635718
18.438400	0.1	81.466739
18.440067	0.1	81.302469
18.441733	0.1	81.144099
18.443400	0.1	80.990856
18.445067	0.1	80.840056
18.446733	0.1	80.688958
18.448400	0.1	80.536788
18.450067	0.1	80.385034
18.451733	0.1	80.235188
18.453400	0.1	80.087368
18.455067	0.1	79.941218
18.456733	0.1	79.796557
18.458400	0.1	79.652672
18.460067	0.1	79.508488
18.461733	0.1	79.363708
18.463400	0.1	79.219644
18.465067	0.1	79.077666
18.466733	0.1	78.937774
18.468400	0.1	78.798537
18.470067	0.1	78.659599
18.471733	0.1	78.522031
18.473400	0.1	78.386729
18.475067	0.1	78.253572
18.476733	0.1	78.121488
18.478400	0.1	77.989404
18.480067	0.1	77.856367
18.481733	0.1	77.721898
18.483400	0.1	77.586000
18.485067	0.1	77.449624
18.486733	0.1	77.314977
18.488400	0.1	77.183311
18.490067	0.1	77.053134
18.491733	0.1	76.922779
18.493400	0.1	76.791649
18.495067	0.1	76.660220
18.496733	0.1	76.528852
18.498400	0.1	76.397483
18.500067	0.1	76.265816
18.501733	0.1	76.134090
18.503400	0.1	76.002722
18.505067	0.1	75.871472
18.506733	0.1	75.740103
18.508400	0.1	75.608794
18.510067	0.1	75.477903
18.511733	0.1	75.348024
18.513400	0.1	75.219457
18.515067	0.1	75.092261
18.516733	0.1	74.966137
18.518400	0.1	74.841206
18.520067	0.1	74.718063
18.521733	0.1	74.597900
18.523400	0.1	74.480896
18.525067	0.1	74.364547
18.526733	0.1	74.245815
18.528400	0.1	74.123625
18.530067	0.1	74.000065
18.531733	0.1	73.877399
18.533400	0.1	73.756461
18.535067	0.1	73.636953
18.536733	0.1	73.518340
18.538400	0.1	73.401038
18.540067	0.1	73.285644
18.541733	0.1	73.171382
18.543400	0.1	73.057060
18.545067	0.1	72.943751
18.546733	0.1	72.833483
18.548400	0.1	72.725896
18.550067	0.1	72.619264
18.551733	0.1	72.512452
18.553400	0.1	72.405819
18.555067	0.1	72.300081
18.556733	0.1	72.195773
18.558400	0.1	72.093312
18.560067	0.1	71.993057
18.561733	0.1	71.894650
18.563400	0.1	71.796779
18.565067	0.1	71.697835
18.566733	0.1	71.596984
18.568400	0.1	71.494464
18.570067	0.1	71.391587
18.571733	0.1	71.289961
18.573400	0.1	71.190242
18.575067	0.1	71.092491
18.576733	0.1	70.995991
18.578400	0.1	70.899372
18.580067	0.1	70.801203
18.581733	0.1	70.700769
18.583400	0.1	70.598666
18.585067	0.1	70.496802
18.586733	0.1	70.397083
18.588400	0.1	70.299630
18.590067	0.1	70.202772
18.591733	0.1	70.104782
18.593400	0.1	70.005302
18.595067	0.1	69.905166
18.596733	0.1	69.805686
18.598400	0.1	69.707696
18.600067	0.1	69.610719
18.601733	0.1	69.513087
18.603400	0.1	69.413547
18.605067	0.1	69.312338
18.606733	0.1	69.210772
18.608400	0.1	69.108967
18.610067	0.1	69.006090
18.611733	0.1	68.903152
18.613400	0.1	68.802480
18.615067	0.1	68.705801
18.616733	0.1	68.612222
18.618400	0.1	68.518822
18.620067	0.1	68.423514
18.621733	0.1	68.326597
18.623400	0.1	68.229560
18.625067	0.1	68.133299
18.626733	0.1	68.037931
18.628400	0.1	67.943219
18.630067	0.1	67.848746
18.631733	0.1	67.753736
18.633400	0.1	67.657594
18.635067	0.1	67.560438
18.636733	0.1	67.462389
18.638400	0.1	67.363981
18.640067	0.1	67.266587
18.641733	0.1	67.171816
18.643400	0.1	67.080323
18.645067	0.1	66.991035
18.646733	0.1	66.902880
18.648400	0.1	66.815678
18.650067	0.1	66.729848
18.651733	0.1	66.645269
18.653400	0.1	66.560451
18.655067	0.1	66.473667
18.656733	0.1	66.384737
18.658400	0.1	66.295330
18.660067	0.1	66.208188
18.661733	0.1	66.125099
18.663400	0.1	66.046301
18.665067	0.1	65.969710
18.666733	0.1	65.892402
18.668400	0.1	65.813068
18.670067	0.1	65.732602
18.671733	0.1	65.653686
18.673400	0.1	65.578465
18.675067	0.1	65.507177
18.676733	0.1	65.438334
18.678400	0.1	65.369968
18.680067	0.1	65.300528
18.681733	0.1	65.228287
18.683400	0.1	65.152351
18.685067	0.1	65.073911
18.686733	0.1	64.995591
18.688400	0.1	64.919774
18.690067	0.1	64.847533
18.691733	0.1	64.778630
18.693400	0.1	64.711455
18.695067	0.1	64.643446
18.696733	0.1	64.573232
18.698400	0.1	64.502303
18.700067	0.1	64.433877
18.701733	0.1	64.369861
18.703400	0.1	64.309362
18.705067	0.1	64.249817
18.706733	0.1	64.189319
18.708400	0.1	64.127687
18.710067	0.1	64.065222
18.711733	0.1	64.001624
18.713400	0.1	63.936297
18.715067	0.1	63.869778
18.716733	0.1	63.803617
18.718400	0.1	63.739423
18.720067	0.1	63.678268
18.721733	0.1	63.620094
18.723400	0.1	63.563231
18.725067	0.1	63.505236
18.726733	0.1	63.444678
18.728400	0.1	63.382451
18.730067	0.1	63.320998
18.731733	0.1	63.262943
18.733400	0.1	63.208941
18.735067	0.1	63.157681
18.736733	0.1	63.107137
18.738400	0.1	63.056294
18.740067	0.1	63.004915
18.741733	0.1	62.952403
18.743400	0.1	62.897805
18.745067	0.1	62.841777
18.746733	0.1	62.786881
18.748400	0.1	62.735561
18.750067	0.1	62.688891
18.751733	0.1	62.646631
18.753400	0.1	62.607411
18.755067	0.1	62.569205
18.756733	0.1	62.529985
18.758400	0.1	62.488798
18.760067	0.1	62.446240
18.761733	0.1	62.403861
18.763400	0.1	62.363032
18.765067	0.1	62.324647
18.766733	0.1	62.290017
18.768400	0.1	62.260333
18.770067	0.1	62.235001
18.771733	0.1	62.212232
18.773400	0.1	62.191073
18.775067	0.1	62.171523
18.776733	0.1	62.154118
18.778400	0.1	62.139932
18.780067	0.1	62.130395
18.781733	0.1	62.125806
18.783400	0.1	62.125627
18.785067	0.1	62.129680
18.786733	0.1	62.137190
18.788400	0.1	62.146846
18.790067	0.1	62.157992
18.791733	0.1	62.170748
18.793400	0.1	62.185232
18.795067	0.1	62.201861
18.796733	0.1	62.221650
18.798400	0.1	62.245671
18.800067	0.1	62.274460
18.801733	0.1	62.308136
18.803400	0.1	62.347058
18.805067	0.1	62.390868
18.806733	0.1	62.438134
18.808400	0.1	62.487427
18.810067	0.1	62.538866
18.811733	0.1	62.593881
18.813400	0.1	62.653247
18.815067	0.1	62.716905
18.816733	0.1	62.784437
18.818400	0.1	62.855843
18.820067	0.1	62.930588
18.821733	0.1	63.008253
18.823400	0.1	63.088421
18.825067	0.1	63.170318
18.826733	0.1	63.253347
18.828400	0.1	63.338045
18.830067	0.1	63.425187
18.831733	0.1	63.515190
18.833400	0.1	63.607756
18.835067	0.1	63.701872
18.836733	0.1	63.796703
18.838400	0.1	63.892309
18.840067	0.1	63.989941
18.841733	0.1	64.090017
18.843400	0.1	64.190630
18.845067	0.1	64.289037
18.846733	0.1	64.383451
18.848400	0.1	64.473394
18.850067	0.1	64.559523
18.851733	0.1	64.642672
18.853400	0.1	64.723972
18.855067	0.1	64.803127
18.856733	0.1	64.878229
18.858400	0.1	64.947371
18.860067	0.1	65.009955
18.861733	0.1	65.066222
18.863400	0.1	65.116290
18.865067	0.1	65.159921
18.866733	0.1	65.196160
18.868400	0.1	65.223638
18.870067	0.1	65.240745
18.871733	0.1	65.246288
18.873400	0.1	65.238957
18.875067	0.1	65.217797
18.876733	0.1	65.182511
18.878400	0.1	65.133456
18.880067	0.1	65.070633
18.881733	0.1	64.993683
18.883400	0.1	64.902190
18.885067	0.1	64.796690
18.886733	0.1	64.677660
18.888400	0.1	64.544980
18.890067	0.1	64.398412
18.891733	0.1	64.238135
18.893400	0.1	64.064328
18.895067	0.1	63.876692
18.896733	0.1	63.675467
18.898400	0.1	63.461307
18.900067	0.1	63.234869
18.901733	0.1	62.996212
18.903400	0.1	62.745813
18.905067	0.1	62.485043
18.906733	0.1	62.215809
18.908400	0.1	61.939720
18.910067	0.1	61.657552
18.911733	0.1	61.369542
18.913400	0.1	61.075512
18.915067	0.1	60.776118
18.916733	0.1	60.473207
18.918400	0.1	60.169522
18.920067	0.1	59.866730
18.921733	0.1	59.564117
18.923400	0.1	59.260908
18.925067	0.1	58.958117
18.926733	0.1	58.658365
18.928400	0.1	58.363918
18.930067	0.1	58.075491
18.931733	0.1	57.792548
18.933400	0.1	57.513598
18.935067	0.1	57.237152
18.936733	0.1	56.963745
18.938400	0.1	56.695524
18.940067	0.1	56.434158
18.941733	0.1	56.180719
18.943400	0.1	55.935625
18.945067	0.1	55.698160
18.946733	0.1	55.467967
18.948400	0.1	55.245164
18.950067	0.1	55.029932
18.951733	0.1	54.822210
18.953400	0.1	54.621342
18.955067	0.1	54.426375
18.956733	0.1	54.237131
18.958400	0.1	54.054621
18.960067	0.1	53.879503
18.961733	0.1	53.711179
18.963400	0.1	53.548458
18.965067	0.1	53.390745
18.966733	0.1	53.238157
18.968400	0.1	53.091350
18.970067	0.1	52.950207
18.971733	0.1	52.813593
18.973400	0.1	52.680257
18.975067	0.1	52.549246
18.976733	0.1	52.419904
18.978400	0.1	52.292410
18.980067	0.1	52.167836
18.981733	0.1	52.047554
18.983400	0.1	51.931742
18.985067	0.1	51.820222
18.986733	0.1	51.712635
18.988400	0.1	51.608804
18.990067	0.1	51.507893
18.991733	0.1	51.408473
18.993400	0.1	51.308933
18.995067	0.1	51.208618
18.996733	0.1	51.108423
18.998400	0.1	51.009837
19.000067	0.1	50.913516
19.001733	0.1	50.818625
19.003400	0.1	50.724450
19.005067	0.1	50.631049
19.006733	0.1	50.539139
19.008400	0.1	50.448778
19.010067	0.1	50.358954
19.011733	0.1	50.268891
19.013400	0.1	50.178650
19.015067	0.1	50.088945
19.016733	0.1	50.000253
19.018400	0.1	49.912456
19.020067	0.1	49.824837
19.021733	0.1	49.737456
19.023400	0.1	49.651924
19.025067	0.1	49.569729
19.026733	0.1	49.490216
19.028400	0.1	49.411240
19.030067	0.1	49.331608
19.031733	0.1	49.251917
19.033400	0.1	49.173000
19.035067	0.1	49.094620
19.036733	0.1	49.015167
19.038400	0.1	48.933807
19.040067	0.1	48.851731
19.041733	0.1	48.770788
19.043400	0.1	48.691931
19.045067	0.1	48.615101
19.046733	0.1	48.540714
19.048400	0.1	48.469427
19.050067	0.1	48.400345
19.051733	0.1	48.331264
19.053400	0.1	48.259559
19.055067	0.1	48.184159
19.056733	0.1	48.105660
19.058400	0.1	48.026326
19.060067	0.1	47.948542
19.061733	0.1	47.873917
19.063400	0.1	47.802630
19.065067	0.1	47.734025
19.066733	0.1	47.667149
19.068400	0.1	47.601107
19.070067	0.1	47.535363
19.071733	0.1	47.469500
19.073400	0.1	47.403398
19.075067	0.1	47.336700
19.076733	0.1	47.268930
19.078400	0.1	47.200027
19.080067	0.1	47.130766
19.081733	0.1	47.062042
19.083400	0.1	46.994272
19.085067	0.1	46.927932
19.086733	0.1	46.863201
19.088400	0.1	46.800020
19.090067	0.1	46.737376
19.091733	0.1	46.673599
19.093400	0.1	46.607616
19.095067	0.1	46.540025
19.096733	0.1	46.472433
19.098400	0.1	46.406391
19.100067	0.1	46.342733
19.101733	0.1	46.281639
19.103400	0.1	46.222868
19.105067	0.1	46.165350
19.106733	0.1	46.108070
19.108400	0.1	46.050551
19.110067	0.1	45.993092
19.111733	0.1	45.935991
19.113400	0.1	45.879665
19.115067	0.1	45.824828
19.116733	0.1	45.772019
19.118400	0.1	45.720401
19.120067	0.1	45.668545
19.121733	0.1	45.615616
19.123400	0.1	45.561257
19.125067	0.1	45.505765
19.126733	0.1	45.449677
19.128400	0.1	45.393231
19.130067	0.1	45.336845
19.131733	0.1	45.281473
19.133400	0.1	45.228186
19.135067	0.1	45.177284
19.136733	0.1	45.128050
19.138400	0.1	45.079651
19.140067	0.1	45.031491
19.141733	0.1	44.983449
19.143400	0.1	44.935766
19.145067	0.1	44.888380
19.146733	0.1	44.841054
19.148400	0.1	44.793728
19.150067	0.1	44.745865
19.151733	0.1	44.696930
19.153400	0.1	44.646445
19.155067	0.1	44.594052
19.156733	0.1	44.540050
19.158400	0.1	44.485214
19.160067	0.1	44.430855
19.161733	0.1	44.378402
19.163400	0.1	44.328394
19.165067	0.1	44.279816
19.166733	0.1	44.231537
19.168400	0.1	44.182542
19.170067	0.1	44.131997
19.171733	0.1	44.080081
19.173400	0.1	44.027272
19.175067	0.1	43.973568
19.176733	0.1	43.919029
19.178400	0.1	43.863478
19.180067	0.1	43.806317
19.181733	0.1	43.747547
19.183400	0.1	43.688658
19.185067	0.1	43.631199
19.186733	0.1	43.575051
19.188400	0.1	43.519023
19.190067	0.1	43.461802
19.191733	0.1	43.402198
19.193400	0.1	43.338719
19.195067	0.1	43.270769
19.196733	0.1	43.199840
19.198400	0.1	43.128493
19.200067	0.1	43.057742
19.201733	0.1	42.987409
19.203400	0.1	42.917314
19.205067	0.1	42.847696
19.206733	0.1	42.778256
19.208400	0.1	42.708042
19.210067	0.1	42.635622
19.211733	0.1	42.559328
19.213400	0.1	42.478206
19.215067	0.1	42.393508
19.216733	0.1	42.307975
19.218400	0.1	42.223992
19.220067	0.1	42.141798
19.221733	0.1	42.060318
19.223400	0.1	41.978183
19.225067	0.1	41.894319
19.226733	0.1	41.808727
19.228400	0.1	41.721943
19.230067	0.1	41.634503
19.231733	0.1	41.546049
19.233400	0.1	41.456761
19.235067	0.1	41.367891
19.236733	0.1	41.281345
19.238400	0.1	41.197958
19.240067	0.1	41.117373
19.241733	0.1	41.038098
19.243400	0.1	40.958288
19.245067	0.1	40.876153
19.246733	0.1	40.791395
19.248400	0.1	40.705385
19.250067	0.1	40.619853
19.251733	0.1	40.535572
19.253400	0.1	40.453198
19.255067	0.1	40.372911
19.256733	0.1	40.293696
19.258400	0.1	40.214601
19.260067	0.1	40.135505
19.261733	0.1	40.056350
19.263400	0.1	39.976599
19.265067	0.1	39.896550
19.266733	0.1	39.817038
19.268400	0.1	39.738955
19.270067	0.1	39.661827
19.271733	0.1	39.584341
19.273400	0.1	39.505544
19.275067	0.1	39.425435
19.276733	0.1	39.345267
19.278400	0.1	39.266946
19.280067	0.1	39.192381
19.281733	0.1	39.121273
19.283400	0.1	39.051356
19.285067	0.1	38.980427
19.286733	0.1	38.907411
19.288400	0.1	38.832667
19.290067	0.1	38.757684
19.291733	0.1	38.683596
19.293400	0.1	38.610699
19.295067	0.1	38.539233
19.296733	0.1	38.469674
19.298400	0.1	38.401546
19.300067	0.1	38.334491
19.301733	0.1	38.268807
19.303400	0.1	38.205089
19.305067	0.1	38.143160
19.306733	0.1	38.081946
19.308400	0.1	38.019540
19.310067	0.1	37.954690
19.311733	0.1	37.887635
19.313400	0.1	37.820163
19.315067	0.1	37.754061
19.316733	0.1	37.689152
19.318400	0.1	37.623646
19.320067	0.1	37.556829
19.321733	0.1	37.490251
19.323400	0.1	37.425580
19.325067	0.1	37.363055
19.326733	0.1	37.302556
19.328400	0.1	37.243965
19.330067	0.1	37.186684
19.331733	0.1	37.129404
19.333400	0.1	37.071171
19.335067	0.1	37.011626
19.336733	0.1	36.950531
19.338400	0.1	36.887827
19.340067	0.1	36.824109
19.341733	0.1	36.760690
19.343400	0.1	36.698880
19.345067	0.1	36.639097
19.346733	0.1	36.580922
19.348400	0.1	36.523344
19.350067	0.1	36.465587
19.351733	0.1	36.408069
19.353400	0.1	36.351921
19.355067	0.1	36.297383
19.356733	0.1	36.243620
19.358400	0.1	36.190035
19.360067	0.1	36.136808
19.361733	0.1	36.084237
19.363400	0.1	36.032142
19.365067	0.1	35.980048
19.366733	0.1	35.927238
19.368400	0.1	35.873356
19.370067	0.1	35.818639
19.371733	0.1	35.763921
19.373400	0.1	35.709681
19.375067	0.1	35.656216
19.376733	0.1	35.603704
19.378400	0.1	35.551371
19.380067	0.1	35.497668
19.381733	0.1	35.441460
19.383400	0.1	35.383346
19.385067	0.1	35.324695
19.386733	0.1	35.266878
19.388400	0.1	35.210552
19.390067	0.1	35.155596
19.391733	0.1	35.101237
19.393400	0.1	35.046699
19.395067	0.1	34.992339
19.396733	0.1	34.939053
19.398400	0.1	34.886958
19.400067	0.1	34.835937
19.401733	0.1	34.785511
19.403400	0.1	34.734966
19.405067	0.1	34.683349
19.406733	0.1	34.630837
19.408400	0.1	34.578623
19.410067	0.1	34.527244
19.411733	0.1	34.475567
19.413400	0.1	34.422459
19.415067	0.1	34.368040
19.416733	0.1	34.313264
19.418400	0.1	34.259202
19.420067	0.1	34.207227
19.421733	0.1	34.157874
19.423400	0.1	34.110548
19.425067	0.1	34.063162
19.426733	0.1	34.013989
19.428400	0.1	33.962431
19.430067	0.1	33.908965
19.431733	0.1	33.854606
19.433400	0.1	33.800425
19.435067	0.1	33.747019
19.436733	0.1	33.694925
19.438400	0.1	33.644142
19.440067	0.1	33.594312
19.441733	0.1	33.545317
19.443400	0.1	33.496799
19.445067	0.1	33.448221
19.446733	0.1	33.398988
19.448400	0.1	33.348384
19.450067	0.1	33.296170
19.451733	0.1	33.243062
19.453400	0.1	33.189597
19.455067	0.1	33.136012
19.456733	0.1	33.082726
19.458400	0.1	33.030273
19.460067	0.1	32.978417
19.461733	0.1	32.925965
19.463400	0.1	32.871904
19.465067	0.1	32.816591
19.466733	0.1	32.760920
19.468400	0.1	32.706382
19.470067	0.1	32.654168
19.471733	0.1	32.604577
19.473400	0.1	32.556595
19.475067	0.1	32.508733
19.476733	0.1	32.459619
19.478400	0.1	32.408597
19.480067	0.1	32.355251
19.481733	0.1	32.299342
19.483400	0.1	32.241287
19.485067	0.1	32.181980
19.486733	0.1	32.122793
19.488400	0.1	32.065155
19.490067	0.1	32.009842
19.491733	0.1	31.955900
19.493400	0.1	31.901302
19.495067	0.1	31.844797
19.496733	0.1	31.786980
19.498400	0.1	31.728806
19.500067	0.1	31.670095
19.501733	0.1	31.610133
19.503400	0.1	31.548502
19.505067	0.1	31.485381
19.506733	0.1	31.421842
19.508400	0.1	31.359138
19.510067	0.1	31.297149
19.511733	0.1	31.234207
19.513400	0.1	31.169297
19.515067	0.1	31.102421
19.516733	0.1	31.034591
19.518400	0.1	30.967178
19.520067	0.1	30.901493
19.521733	0.1	30.837597
19.523400	0.1	30.774476
19.525067	0.1	30.710759
19.526733	0.1	30.645074
19.528400	0.1	30.576946
19.530067	0.1	30.507209
19.531733	0.1	30.437769
19.533400	0.1	30.370118
19.535067	0.1	30.304613
19.536733	0.1	30.240597
19.538400	0.1	30.177297
19.540067	0.1	30.114235
19.541733	0.1	30.051591
19.543400	0.1	29.989840
19.545067	0.1	29.928805
19.546733	0.1	29.866995
19.548400	0.1	29.803755
19.550067	0.1	29.739560
19.551733	0.1	29.674949
19.553400	0.1	29.609980
19.555067	0.1	29.544653
19.556733	0.1	29.479565
19.558400	0.1	29.415550
19.560067	0.1	29.353442
19.561733	0.1	29.294373
19.563400	0.1	29.239358
19.565067	0.1	29.188396
19.566733	0.1	29.140057
19.568400	0.1	29.092969
19.570067	0.1	29.046537
19.571733	0.1	29.000522
19.573400	0.1	28.954984
19.575067	0.1	28.909149
19.576733	0.1	28.862001
19.578400	0.1	28.813602
19.580067	0.1	28.765024
19.581733	0.1	28.716924
19.583400	0.1	28.669657
19.585067	0.1	28.623642
19.586733	0.1	28.579237
19.588400	0.1	28.536321
19.590067	0.1	28.495075
19.591733	0.1	28.455378
19.593400	0.1	28.416576
19.595067	0.1	28.377117
19.596733	0.1	28.335871
19.598400	0.1	28.293492
19.600067	0.1	28.251650
19.601733	0.1	28.211178
19.603400	0.1	28.171243
19.605067	0.1	28.130652
19.606733	0.1	28.088929
19.608400	0.1	28.046610
19.610067	0.1	28.004529
19.611733	0.1	27.962865
19.613400	0.1	27.921738
19.615067	0.1	27.881386
19.616733	0.1	27.841450
19.618400	0.1	27.801694
19.620067	0.1	27.761997
19.621733	0.1	27.721585
19.623400	0.1	27.679564
19.625067	0.1	27.635457
19.626733	0.1	27.589978
19.628400	0.1	27.544858
19.630067	0.1	27.501227
19.631733	0.1	27.458431
19.633400	0.1	27.415516
19.635067	0.1	27.372243
19.636733	0.1	27.328791
19.638400	0.1	27.285458
19.640067	0.1	27.242066
19.641733	0.1	27.198078
19.643400	0.1	27.153315
19.645067	0.1	27.108015
19.646733	0.1	27.063252
19.648400	0.1	27.020098
19.650067	0.1	26.978375
19.651733	0.1	26.936652
19.653400	0.1	26.893439
19.655067	0.1	26.848795
19.656733	0.1	26.804508
19.658400	0.1	26.761772
19.660067	0.1	26.720168
19.661733	0.1	26.677789
19.663400	0.1	26.633205
19.665067	0.1	26.587369
19.666733	0.1	26.541771
19.668400	0.1	26.496948
19.670067	0.1	26.452722
19.671733	0.1	26.409926
19.673400	0.1	26.369335
19.675067	0.1	26.330651
19.676733	0.1	26.292683
19.678400	0.1	26.254954
19.680067	0.1	26.217045
19.681733	0.1	26.178421
19.683400	0.1	26.138069
19.685067	0.1	26.096226
19.686733	0.1	26.054563
19.688400	0.1	26.014926
19.690067	0.1	25.977732
19.691733	0.1	25.942148
19.693400	0.1	25.906743
19.695067	0.1	25.870504
19.696733	0.1	25.833489
19.698400	0.1	25.795938
19.700067	0.1	25.758745
19.701733	0.1	25.723161
19.703400	0.1	25.689663
19.705067	0.1	25.657953
19.706733	0.1	25.627376
19.708400	0.1	25.597455
19.710067	0.1	25.567652
19.711733	0.1	25.537671
19.713400	0.1	25.506975
19.715067	0.1	25.475563
19.716733	0.1	25.443973
19.718400	0.1	25.413157
19.720067	0.1	25.384189
19.721733	0.1	25.356890
19.723400	0.1	25.329770
19.725067	0.1	25.301577
19.726733	0.1	25.272371
19.728400	0.1	25.243999
19.730067	0.1	25.218607
19.731733	0.1	25.197507
19.733400	0.1	25.180461
19.735067	0.1	25.165202
19.736733	0.1	25.148989
19.738400	0.1	25.130571
19.740067	0.1	25.110425
19.741733	0.1	25.090040
19.743400	0.1	25.070550
19.745067	0.1	25.052728
19.746733	0.1	25.036873
19.748400	0.1	25.022925
19.750067	0.1	25.011243
19.751733	0.1	25.003017
19.753400	0.1	24.998190
19.755067	0.1	24.994732
19.756733	0.1	24.990918
19.758400	0.1	24.986328
19.760067	0.1	24.981739
19.761733	0.1	24.977745
19.763400	0.1	24.974348
19.765067	0.1	24.971367
19.766733	0.1	24.969400
19.768400	0.1	24.969758
19.770067	0.1	24.972917
19.771733	0.1	24.977805
19.773400	0.1	24.982037
19.775067	0.1	24.983646
19.776733	0.1	24.982275
19.778400	0.1	24.978341
19.780067	0.1	24.972977
19.781733	0.1	24.967672
19.783400	0.1	24.963261
19.785067	0.1	24.958672
19.786733	0.1	24.952175
19.788400	0.1	24.942340
19.790067	0.1	24.929346
19.791733	0.1	24.914207
19.793400	0.1	24.897279
19.795067	0.1	24.877788
19.796733	0.1	24.854781
19.798400	0.1	24.827959
19.800067	0.1	24.797679
19.801733	0.1	24.764360
19.803400	0.1	24.727942
19.805067	0.1	24.688424
19.806733	0.1	24.646343
19.808400	0.1	24.602713
19.810067	0.1	24.558307
19.811733	0.1	24.513067
19.813400	0.1	24.465801
19.815067	0.1	24.414362
19.816733	0.1	24.357380
19.818400	0.1	24.295630
19.820067	0.1	24.231376
19.821733	0.1	24.165632
19.823400	0.1	24.098219
19.825067	0.1	24.029078
19.826733	0.1	23.957969
19.828400	0.1	23.885192
19.830067	0.1	23.811640
19.831733	0.1	23.739280
19.833400	0.1	23.668946
19.835067	0.1	23.599626
19.836733	0.1	23.530127
19.838400	0.1	23.461403
19.840067	0.1	23.395122
19.841733	0.1	23.331047
19.843400	0.1	23.266257
19.845067	0.1	23.198606
19.846733	0.1	23.128451
19.848400	0.1	23.057820
19.850067	0.1	22.989155
19.851733	0.1	22.923829
19.853400	0.1	22.862257
19.855067	0.1	22.803964
19.856733	0.1	22.748174
19.858400	0.1	22.694470
19.860067	0.1	22.643031
19.861733	0.1	22.593202
19.863400	0.1	22.544028
19.865067	0.1	22.494854
19.866733	0.1	22.445740
19.868400	0.1	22.397102
19.870067	0.1	22.349955
19.871733	0.1	22.305907
19.873400	0.1	22.265495
19.875067	0.1	22.227825
19.876733	0.1	22.191466
19.878400	0.1	22.155703
19.880067	0.1	22.120417
19.881733	0.1	22.085847
19.883400	0.1	22.052468
19.885067	0.1	22.020401
19.886733	0.1	21.989347
19.888400	0.1	21.959127
19.890067	0.1	21.929623
19.891733	0.1	21.900536
19.893400	0.1	21.871568
19.895067	0.1	21.842660
19.896733	0.1	21.813811
19.898400	0.1	21.785380
19.900067	0.1	21.757962
19.901733	0.1	21.731974
19.903400	0.1	21.707000
19.905067	0.1	21.682085
19.906733	0.1	21.656395
19.908400	0.1	21.630825
19.910067	0.1	21.607341
19.911733	0.1	21.586598
19.913400	0.1	21.567167
19.915067	0.1	21.547617
19.916733	0.1	21.527470
19.918400	0.1	21.506013
19.920067	0.1	21.482529
19.921733	0.1	21.457375
19.923400	0.1	21.432103
19.925067	0.1	21.408380
19.926733	0.1	21.386684
19.928400	0.1	21.365942
19.930067	0.1	21.344603
19.931733	0.1	21.322550
19.933400	0.1	21.300794
19.935067	0.1	21.280350
19.936733	0.1	21.261097
19.938400	0.1	21.242024
19.940067	0.1	21.222712
19.941733	0.1	21.203460
19.943400	0.1	21.184505
19.945067	0.1	21.165134
19.946733	0.1	21.144689
19.948400	0.1	21.123172
19.950067	0.1	21.101118
19.951733	0.1	21.079303
19.953400	0.1	21.058143
19.955067	0.1	21.037937
19.956733	0.1	21.018447
19.958400	0.1	20.999254
19.960067	0.1	20.979942
19.961733	0.1	20.960273
19.963400	0.1	20.939709
19.965067	0.1	20.917596
19.966733	0.1	20.895065
19.968400	0.1	20.873846
19.970067	0.1	20.854653
19.971733	0.1	20.835878
19.973400	0.1	20.816268
19.975067	0.1	20.796002
19.976733	0.1	20.776213
19.978400	0.1	20.757080
19.980067	0.1	20.738066
19.981733	0.1	20.718576
19.983400	0.1	20.698251
19.985067	0.1	20.676674
19.986733	0.1	20.653905
19.988400	0.1	20.630063
19.990067	0.1	20.605327
19.991733	0.1	20.579816
19.993400	0.1	20.553769
19.995067	0.1	20.527960
19.996733	0.1	20.503343
19.998400	0.1	20.480634
20.000067	0.1	20.459594
20.001733	0.1	20.438553
20.003400	0.1	20.415605
20.005067	0.1	20.389856
20.006733	0.1	20.361902
20.008400	0.1	20.333112
20.010067	0.1	20.304979
20.011733	0.1	20.278276
20.013400	0.1	20.252527
20.015067	0.1	20.227135
20.016733	0.1	20.201267
20.018400	0.1	20.174266
20.020067	0.1	20.146073
20.021733	0.1	20.117165
20.023400	0.1	20.087661
20.025067	0.1	20.057620
20.026733	0.1	20.027758
20.028400	0.1	19.998969
20.030067	0.1	19.971074
20.031733	0.1	19.943715
20.033400	0.1	19.917132
20.035067	0.1	19.891859
20.036733	0.1	19.867421
20.038400	0.1	19.842507
20.040067	0.1	19.815685
20.041733	0.1	19.786419
20.043400	0.1	19.756855
20.045067	0.1	19.729794
20.046733	0.1	19.706310
20.048400	0.1	19.684912
20.050067	0.1	19.663454
20.051733	0.1	19.640447
20.053400	0.1	19.615532
20.055067	0.1	19.589246
20.056733	0.1	19.562007
20.058400	0.1	19.533933
20.060067	0.1	19.505740
20.061733	0.1	19.478978
20.063400	0.1	19.454898
20.065067	0.1	19.433321
20.066733	0.1	19.413055
20.068400	0.1	19.392909
20.070067	0.1	19.371391
20.071733	0.1	19.347550
20.073400	0.1	19.322694
20.075067	0.1	19.299508
20.076733	0.1	19.280018
20.078400	0.1	19.264342
20.080067	0.1	19.250871
20.081733	0.1	19.237758
20.083400	0.1	19.223632
20.085067	0.1	19.207419
20.086733	0.1	19.188882
20.088400	0.1	19.168438
20.090067	0.1	19.147516
20.091733	0.1	19.128085
20.093400	0.1	19.111515
20.095067	0.1	19.097508
20.096733	0.1	19.084455
20.098400	0.1	19.070865
20.100067	0.1	19.055546
20.101733	0.1	19.037367
20.103400	0.1	19.016923
20.105067	0.1	18.996895
20.106733	0.1	18.980445
20.108400	0.1	18.969001
20.110067	0.1	18.960835
20.111733	0.1	18.952788
20.113400	0.1	18.942596
20.115067	0.1	18.930019
20.116733	0.1	18.916668
20.118400	0.1	18.904210
20.120067	0.1	18.892885
20.121733	0.1	18.881859
20.123400	0.1	18.870116
20.125067	0.1	18.857421
20.126733	0.1	18.844129
20.128400	0.1	18.831493
20.130067	0.1	18.820883
20.131733	0.1	18.812002
20.133400	0.1	18.803180
20.135067	0.1	18.792809
20.136733	0.1	18.780352
20.138400	0.1	18.766106
20.140067	0.1	18.751086
20.141733	0.1	18.736423
20.143400	0.1	18.723012
20.145067	0.1	18.711270
20.146733	0.1	18.701197
20.148400	0.1	18.692554
20.150067	0.1	18.685163
20.151733	0.1	18.679084
20.153400	0.1	18.673659
20.155067	0.1	18.667341
20.156733	0.1	18.659056
20.158400	0.1	18.648804
20.160067	0.1	18.637479
20.161733	0.1	18.626870
20.163400	0.1	18.618466
20.165067	0.1	18.612088
20.166733	0.1	18.606902
20.168400	0.1	18.601776
20.170067	0.1	18.595279
20.171733	0.1	18.586637
20.173400	0.1	18.576265
20.175067	0.1	18.565358
20.176733	0.1	18.556000
20.178400	0.1	18.549980
20.180067	0.1	18.547298
20.181733	0.1	18.546046
20.183400	0.1	18.543543
20.185067	0.1	18.538297
20.186733	0.1	18.530608
20.188400	0.1	18.522502
20.190067	0.1	18.516184
20.191733	0.1	18.511773
20.193400	0.1	18.507959
20.195067	0.1	18.504025
20.196733	0.1	18.500031
20.198400	0.1	18.496395
20.200067	0.1	18.493296
20.201733	0.1	18.491329
20.203400	0.1	18.490316
20.205067	0.1	18.489302
20.206733	0.1	18.486501
20.208400	0.1	18.480898
20.210067	0.1	18.472911
20.211733	0.1	18.463613
20.213400	0.1	18.453957
20.215067	0.1	18.444539
20.216733	0.1	18.436552
20.218400	0.1	18.431545
20.220067	0.1	18.429698
20.221733	0.1	18.429280
20.223400	0.1	18.427790
20.225067	0.1	18.423380
20.226733	0.1	18.415512
20.228400	0.1	18.405021
20.230067	0.1	18.392385
20.231733	0.1	18.377603
20.233400	0.1	18.361093
20.235067	0.1	18.343927
20.236733	0.1	18.326582
20.238400	0.1	18.308998
20.240067	0.1	18.290819
20.241733	0.1	18.272461
20.243400	0.1	18.254698
20.245067	0.1	18.236638
20.246733	0.1	18.216194
20.248400	0.1	18.192531
20.250067	0.1	18.167318
20.251733	0.1	18.142940
20.253400	0.1	18.120350
20.255067	0.1	18.098773
20.256733	0.1	18.076242
20.258400	0.1	18.051506
20.260067	0.1	18.024863
20.261733	0.1	17.997028
20.263400	0.1	17.967702
20.265067	0.1	17.937244
20.266733	0.1	17.906369
20.268400	0.1	17.874957
20.270067	0.1	17.842950
20.271733	0.1	17.811538
20.273400	0.1	17.781795
20.275067	0.1	17.752946
20.276733	0.1	17.723085
20.278400	0.1	17.691077
20.280067	0.1	17.657400
20.281733	0.1	17.622949
20.283400	0.1	17.588676
20.285067	0.1	17.555894
20.286733	0.1	17.525257
20.288400	0.1	17.496289
20.290067	0.1	17.467559
20.291733	0.1	17.438115
20.293400	0.1	17.408074
20.295067	0.1	17.378450
20.296733	0.1	17.349840
20.298400	0.1	17.321647
20.300067	0.1	17.292977
20.301733	0.1	17.264546
20.303400	0.1	17.237784
20.305067	0.1	17.212869
20.306733	0.1	17.188073
20.308400	0.1	17.161907
20.310067	0.1	17.134489
20.311733	0.1	17.107309
20.313400	0.1	17.080964
20.315067	0.1	17.055036
20.316733	0.1	17.029227
20.318400	0.1	17.003835
20.320067	0.1	16.979219
20.321733	0.1	16.956092
20.323400	0.1	16.934396
20.325067	0.1	16.912938
20.326733	0.1	16.890646
20.328400	0.1	16.868712
20.330067	0.1	16.848923
20.331733	0.1	16.830743
20.333400	0.1	16.811551
20.335067	0.1	16.789676
20.336733	0.1	16.766251
20.338400	0.1	16.743125
20.340067	0.1	16.721071
20.341733	0.1	16.700150
20.343400	0.1	16.680957
20.345067	0.1	16.663552
20.346733	0.1	16.646625
20.348400	0.1	16.628803
20.350067	0.1	16.609610
20.351733	0.1	16.590298
20.353400	0.1	16.572596
20.355067	0.1	16.557158
20.356733	0.1	16.542853
20.358400	0.1	16.528309
20.360067	0.1	16.513110
20.361733	0.1	16.497673
20.363400	0.1	16.483069
20.365067	0.1	16.470076
20.366733	0.1	16.458572
20.368400	0.1	16.447366
20.370067	0.1	16.435326
20.371733	0.1	16.421855
20.373400	0.1	16.407431
20.375067	0.1	16.392888
20.376733	0.1	16.378761
20.378400	0.1	16.364933
20.380067	0.1	16.351641
20.381733	0.1	16.339124
20.383400	0.1	16.327263
20.385067	0.1	16.315878
20.386733	0.1	16.304434
20.388400	0.1	16.292692
20.390067	0.1	16.281010
20.391733	0.1	16.269923
20.393400	0.1	16.260208
20.395067	0.1	16.252519
20.396733	0.1	16.246260
20.398400	0.1	16.239286
20.400067	0.1	16.229630
20.401733	0.1	16.217233
20.403400	0.1	16.203226
20.405067	0.1	16.188861
20.406733	0.1	16.174913
20.408400	0.1	16.161920
20.410067	0.1	16.149939
20.411733	0.1	16.138793
20.413400	0.1	16.128124
20.415067	0.1	16.117633
20.416733	0.1	16.107083
20.418400	0.1	16.095937
20.420067	0.1	16.083480
20.421733	0.1	16.069592
20.423400	0.1	16.055048
20.425067	0.1	16.040922
20.426733	0.1	16.027511
20.428400	0.1	16.014279
20.430067	0.1	16.001166
20.431733	0.1	15.988708
20.433400	0.1	15.977264
20.435067	0.1	15.967132
20.436733	0.1	15.958072
20.438400	0.1	15.948952
20.440067	0.1	15.938819
20.441733	0.1	15.928210
20.443400	0.1	15.917839
20.445067	0.1	15.907169
20.446733	0.1	15.894950
20.448400	0.1	15.880407
20.450067	0.1	15.864254
20.451733	0.1	15.847624
20.453400	0.1	15.831829
20.455067	0.1	15.818120
20.456733	0.1	15.806855
20.458400	0.1	15.797020
20.460067	0.1	15.786947
20.461733	0.1	15.774787
20.463400	0.1	15.759946
20.465067	0.1	15.743614
20.466733	0.1	15.727998
20.468400	0.1	15.714587
20.470067	0.1	15.703560
20.471733	0.1	15.694381
20.473400	0.1	15.685857
20.475067	0.1	15.676261
20.476733	0.1	15.664817
20.478400	0.1	15.652896
20.480067	0.1	15.642167
20.481733	0.1	15.633226
20.483400	0.1	15.625239
20.485067	0.1	15.617014
20.486733	0.1	15.608073
20.488400	0.1	15.598298
20.490067	0.1	15.587986
20.491733	0.1	15.577556
20.493400	0.1	15.567840
20.495067	0.1	15.559674
20.496733	0.1	15.553475
20.498400	0.1	15.548528
20.500067	0.1	15.544058
20.501733	0.1	15.540124
20.503400	0.1	15.537144
20.505067	0.1	15.534938
20.506733	0.1	15.532673
20.508400	0.1	15.530289
20.510067	0.1	15.528084
20.511733	0.1	15.526057
20.513400	0.1	15.523852
20.515067	0.1	15.521587
20.516733	0.1	15.519501
20.518400	0.1	15.518011
20.520067	0.1	15.517534
20.521733	0.1	15.518070
20.523400	0.1	15.518785
20.525067	0.1	15.519143
20.526733	0.1	15.519501
20.528400	0.1	15.521050
20.530067	0.1	15.524269
20.531733	0.1	15.528859
20.533400	0.1	15.534223
20.535067	0.1	15.539885
20.536733	0.1	15.545727
20.538400	0.1	15.552402
20.540067	0.1	15.560151
20.541733	0.1	15.568794
20.543400	0.1	15.578569
20.545067	0.1	15.590192
20.546733	0.1	15.603662
20.548400	0.1	15.618385
20.550067	0.1	15.633524
20.551733	0.1	15.648545
20.553400	0.1	15.663982
20.555067	0.1	15.681208
20.556733	0.1	15.700580
20.558400	0.1	15.721560
20.560067	0.1	15.743912
20.561733	0.1	15.767933
20.563400	0.1	15.793742
20.565067	0.1	15.820266
20.566733	0.1	15.846849
20.568400	0.1	15.874327
20.570067	0.1	15.904666
20.571733	0.1	15.938164
20.573400	0.1	15.973569
20.575067	0.1	16.009391
20.576733	0.1	16.045035
20.578400	0.1	16.080380
20.580067	0.1	16.115666
20.581733	0.1	16.150476
20.583400	0.1	16.184212
20.585067	0.1	16.216875
20.586733	0.1	16.249538
20.588400	0.1	16.282619
20.590067	0.1	16.315998
20.591733	0.1	16.349317
20.593400	0.1	16.382397
20.595067	0.1	16.414286
20.596733	0.1	16.443492
20.598400	0.1	16.468466
20.600067	0.1	16.487778
20.601733	0.1	16.501428
20.603400	0.1	16.511143
20.605067	0.1	16.518653
20.606733	0.1	16.524137
20.608400	0.1	16.526819
20.610067	0.1	16.526223
20.611733	0.1	16.521932
20.613400	0.1	16.514064
20.615067	0.1	16.502262
20.616733	0.1	16.486109
20.618400	0.1	16.465367
20.620067	0.1	16.440333
20.621733	0.1	16.411067
20.623400	0.1	16.378284
20.625067	0.1	16.343177
20.626733	0.1	16.306520
20.628400	0.1	16.268135
20.630067	0.1	16.227425
20.631733	0.1	16.183973
20.633400	0.1	16.137661
20.635067	0.1	16.089440
20.636733	0.1	16.040803
20.638400	0.1	15.992583
20.640067	0.1	15.944541
20.641733	0.1	15.895904
20.643400	0.1	15.845479
20.645067	0.1	15.792371
20.646733	0.1	15.736938
20.648400	0.1	15.681447
20.650067	0.1	15.627862
20.651733	0.1	15.576602
20.653400	0.1	15.527190
20.655067	0.1	15.479327
20.656733	0.1	15.433014
20.658400	0.1	15.388370
20.660067	0.1	15.345515
20.661733	0.1	15.305043
20.663400	0.1	15.267135
20.665067	0.1	15.231491
20.666733	0.1	15.197338
20.668400	0.1	15.164734
20.670067	0.1	15.134276
20.671733	0.1	15.106262
20.673400	0.1	15.080453
20.675067	0.1	15.056790
20.676733	0.1	15.035749
20.678400	0.1	15.017272
20.680067	0.1	15.000463
20.681733	0.1	14.984907
20.683400	0.1	14.971078
20.685067	0.1	14.959455
20.686733	0.1	14.949799
20.688400	0.1	14.941574
20.690067	0.1	14.934362
20.691733	0.1	14.927865
20.693400	0.1	14.921189
20.695067	0.1	14.913917
20.696733	0.1	14.907003
20.698400	0.1	14.901579
20.700067	0.1	14.897943
20.701733	0.1	14.896215
20.703400	0.1	14.896453
20.705067	0.1	14.898063
20.706733	0.1	14.900089
20.708400	0.1	14.901997
20.710067	0.1	14.903427
20.711733	0.1	14.904679
20.713400	0.1	14.906884
20.715067	0.1	14.912189
20.716733	0.1	14.921249
20.718400	0.1	14.931978
20.720067	0.1	14.941991
20.721733	0.1	14.950634
20.723400	0.1	14.959455
20.725067	0.1	14.970184
20.726733	0.1	14.983834
20.728400	0.1	14.999987
20.730067	0.1	15.016914
20.731733	0.1	15.032650
20.733400	0.1	15.046359
20.735067	0.1	15.058697
20.736733	0.1	15.070499
20.738400	0.1	15.081645
20.740067	0.1	15.092135
20.741733	0.1	15.103043
20.743400	0.1	15.115322
20.745067	0.1	15.129150
20.746733	0.1	15.144230
20.748400	0.1	15.160800
20.750067	0.1	15.178741
20.751733	0.1	15.197159
20.753400	0.1	15.214921
20.755067	0.1	15.232027
20.756733	0.1	15.249730
20.758400	0.1	15.267671
20.760067	0.1	15.283109
20.761733	0.1	15.293718
20.763400	0.1	15.299798
20.765067	0.1	15.303315
20.766733	0.1	15.305997
20.768400	0.1	15.308977
20.770067	0.1	15.313447
20.771733	0.1	15.320838
20.773400	0.1	15.332044
20.775067	0.1	15.346290
20.776733	0.1	15.360714
20.778400	0.1	15.372098
20.780067	0.1	15.379132
20.781733	0.1	15.382887
20.783400	0.1	15.385211
20.785067	0.1	15.386880
20.786733	0.1	15.387894
20.788400	0.1	15.388847
20.790067	0.1	15.390933
20.791733	0.1	15.394569
20.793400	0.1	15.398503
20.795067	0.1	15.401424
20.796733	0.1	15.403927
20.798400	0.1	15.407861
20.800067	0.1	15.414239
20.801733	0.1	15.421868
20.803400	0.1	15.428425
20.805067	0.1	15.433253
20.806733	0.1	15.437962
20.808400	0.1	15.444101
20.810067	0.1	15.451671
20.811733	0.1	15.460134
20.813400	0.1	15.469314
20.815067	0.1	15.479506
20.816733	0.1	15.491129
20.818400	0.1	15.503944
20.820067	0.1	15.517534
20.821733	0.1	15.532256
20.823400	0.1	15.548886
20.825067	0.1	15.567602
20.826733	0.1	15.588046
20.828400	0.1	15.609563
20.830067	0.1	15.631796
20.831733	0.1	15.654505
20.833400	0.1	15.677155
20.835067	0.1	15.699268
20.836733	0.1	15.721501
20.838400	0.1	15.744866
20.840067	0.1	15.769125
20.841733	0.1	15.793324
20.843400	0.1	15.817107
20.845067	0.1	15.840293
20.846733	0.1	15.862466
20.848400	0.1	15.882672
20.850067	0.1	15.899957
20.851733	0.1	15.914620
20.853400	0.1	15.927733
20.855067	0.1	15.940429
20.856733	0.1	15.952707
20.858400	0.1	15.963794
20.860067	0.1	15.972436
20.861733	0.1	15.978695
20.863400	0.1	15.983225
20.865067	0.1	15.986026
20.866733	0.1	15.985907
20.868400	0.1	15.981616
20.870067	0.1	15.973450
20.871733	0.1	15.963377
20.873400	0.1	15.953482
20.875067	0.1	15.943767
20.876733	0.1	15.931786
20.878400	0.1	15.915454
20.880067	0.1	15.894772
20.881733	0.1	15.870989
20.883400	0.1	15.845240
20.885067	0.1	15.818120
20.886733	0.1	15.790344
20.888400	0.1	15.762032
20.890067	0.1	15.731812
20.891733	0.1	15.697838
20.893400	0.1	15.660048
20.895067	0.1	15.620113
20.896733	0.1	15.579999
20.898400	0.1	15.540422
20.900067	0.1	15.501798
20.901733	0.1	15.464486
20.903400	0.1	15.428842
20.905067	0.1	15.394689
20.906733	0.1	15.360237
20.908400	0.1	15.323938
20.910067	0.1	15.285314
20.911733	0.1	15.244962
20.913400	0.1	15.203834
20.915067	0.1	15.162767
20.916733	0.1	15.122653
20.918400	0.1	15.084506
20.920067	0.1	15.048684
20.921733	0.1	15.014828
20.923400	0.1	14.983059
20.925067	0.1	14.953555
20.926733	0.1	14.926196
20.928400	0.1	14.900566
20.930067	0.1	14.876069
20.931733	0.1	14.851869
20.933400	0.1	14.827312
20.935067	0.1	14.802576
20.936733	0.1	14.778615
20.938400	0.1	14.756740
20.940067	0.1	14.737369
20.941733	0.1	14.720143
20.943400	0.1	14.704765
20.945067	0.1	14.690758
20.946733	0.1	14.677406
20.948400	0.1	14.663578
20.950067	0.1	14.648438
20.951733	0.1	14.631809
20.953400	0.1	14.615060
20.955067	0.1	14.600099
20.956733	0.1	14.588059
20.958400	0.1	14.578820
20.960067	0.1	14.571310
20.961733	0.1	14.564277
20.963400	0.1	14.557124
20.965067	0.1	14.550270
20.966733	0.1	14.544249
20.968400	0.1	14.538885
20.970067	0.1	14.533282
20.971733	0.1	14.526726
20.973400	0.1	14.518977
20.975067	0.1	14.510692
20.976733	0.1	14.503420
20.978400	0.1	14.498711
20.980067	0.1	14.496685
20.981733	0.1	14.496148
20.983400	0.1	14.495612
20.985067	0.1	14.494480
20.986733	0.1	14.492811
20.988400	0.1	14.490963
20.990067	0.1	14.489115
20.991733	0.1	14.488042
20.993400	0.1	14.488638
20.995067	0.1	14.491142
20.996733	0.1	14.494480
20.998400	0.1	14.496804
21.000067	0.1	14.497519
21.001733	0.1	14.497162
21.003400	0.1	14.496208
21.005067	0.1	14.494539
21.006733	0.1	14.492095
21.008400	0.1	14.489592
21.010067	0.1	14.488102
21.011733	0.1	14.487685
21.013400	0.1	14.487446
21.015067	0.1	14.487089
21.016733	0.1	14.487267
21.018400	0.1	14.488221
21.020067	0.1	14.489652
21.021733	0.1	14.491678
21.023400	0.1	14.494360
21.025067	0.1	14.497579
21.026733	0.1	14.501453
21.028400	0.1	14.506460
21.030067	0.1	14.512182
21.031733	0.1	14.517606
21.033400	0.1	14.521838
21.035067	0.1	14.525057
21.036733	0.1	14.528275
21.038400	0.1	14.532329
21.040067	0.1	14.537156
21.041733	0.1	14.542044
21.043400	0.1	14.545978
21.045067	0.1	14.548839
21.046733	0.1	14.551164
21.048400	0.1	14.553190
21.050067	0.1	14.555396
21.051733	0.1	14.558853
21.053400	0.1	14.564575
21.055067	0.1	14.572442
21.056733	0.1	14.581324
21.058400	0.1	14.590324
21.060067	0.1	14.598907
21.061733	0.1	14.606834
21.063400	0.1	14.614166
21.065067	0.1	14.621199
21.066733	0.1	14.627815
21.068400	0.1	14.634193
21.070067	0.1	14.641465
21.071733	0.1	14.650644
21.073400	0.1	14.662207
21.075067	0.1	14.675916
21.076733	0.1	14.690460
21.078400	0.1	14.704467
21.080067	0.1	14.717759
21.081733	0.1	14.730991
21.083400	0.1	14.744938
21.085067	0.1	14.760137
21.086733	0.1	14.776290
21.088400	0.1	14.792503
21.090067	0.1	14.808119
21.091733	0.1	14.823676
21.093400	0.1	14.840485
21.095067	0.1	14.859379
21.096733	0.1	14.880181
21.098400	0.1	14.901997
21.100067	0.1	14.924050
21.101733	0.1	14.945627
21.103400	0.1	14.965833
21.105067	0.1	14.983476
21.106733	0.1	14.998139
21.108400	0.1	15.010954
21.110067	0.1	15.024126
21.111733	0.1	15.038670
21.113400	0.1	15.053750
21.115067	0.1	15.068234
21.116733	0.1	15.081824
21.118400	0.1	15.095175
21.120067	0.1	15.109123
21.121733	0.1	15.124083
21.123400	0.1	15.139700
21.125067	0.1	15.154780
21.126733	0.1	15.168191
21.128400	0.1	15.179635
21.130067	0.1	15.189589
21.131733	0.1	15.198649
21.133400	0.1	15.207053
21.135067	0.1	15.214623
21.136733	0.1	15.221001
21.138400	0.1	15.225113
21.140067	0.1	15.226305
21.141733	0.1	15.225352
21.143400	0.1	15.223444
21.145067	0.1	15.221001
21.146733	0.1	15.217663
21.148400	0.1	15.212656
21.150067	0.1	15.205623
21.151733	0.1	15.197218
21.153400	0.1	15.188039
21.155067	0.1	15.178324
21.156733	0.1	15.167833
21.158400	0.1	15.156926
21.160067	0.1	15.145839
21.161733	0.1	15.134157
21.163400	0.1	15.120746
21.165067	0.1	15.105308
21.166733	0.1	15.088201
21.168400	0.1	15.070141
21.170067	0.1	15.051902
21.171733	0.1	15.034915
21.173400	0.1	15.019954
21.175067	0.1	15.006364
21.176733	0.1	14.992715
21.178400	0.1	14.977754
21.180067	0.1	14.961661
21.181733	0.1	14.945508
21.183400	0.1	14.929832
21.185067	0.1	14.914692
21.186733	0.1	14.900089
21.188400	0.1	14.885367
21.190067	0.1	14.869989
21.191733	0.1	14.854313
21.193400	0.1	14.838637
21.195067	0.1	14.823080
21.196733	0.1	14.807702
21.198400	0.1	14.793337
21.200067	0.1	14.780522
21.201733	0.1	14.768959
21.203400	0.1	14.757574
21.205067	0.1	14.746369
21.206733	0.1	14.735461
21.208400	0.1	14.724554
21.210067	0.1	14.714242
21.211733	0.1	14.705718
21.213400	0.1	14.699520
21.215067	0.1	14.695288
21.216733	0.1	14.692129
21.218400	0.1	14.688493
21.220067	0.1	14.682890
21.221733	0.1	14.675380
21.223400	0.1	14.667452
21.225067	0.1	14.660359
21.226733	0.1	14.654458
21.228400	0.1	14.648796
21.230067	0.1	14.642716
21.231733	0.1	14.636756
21.233400	0.1	14.632345
21.235067	0.1	14.629782
21.236733	0.1	14.627875
21.238400	0.1	14.624775
21.240067	0.1	14.619769
21.241733	0.1	14.613510
21.243400	0.1	14.607192
21.245067	0.1	14.601112
21.246733	0.1	14.594913
21.248400	0.1	14.587940
21.250067	0.1	14.580191
21.251733	0.1	14.571906
21.253400	0.1	14.563621
21.255067	0.1	14.556290
21.256733	0.1	14.550806
21.258400	0.1	14.547051
21.260067	0.1	14.543594
21.261733	0.1	14.538587
21.263400	0.1	14.531375
21.265067	0.1	14.522971
21.266733	0.1	14.514507
21.268400	0.1	14.505983
21.270067	0.1	14.496625
21.271733	0.1	14.486612
21.273400	0.1	14.476896
21.275067	0.1	14.467955
21.276733	0.1	14.459492
21.278400	0.1	14.450670
21.280067	0.1	14.440537
21.281733	0.1	14.428736
21.283400	0.1	14.415563
21.285067	0.1	14.402271
21.286733	0.1	14.390589
21.288400	0.1	14.381231
21.290067	0.1	14.373005
21.291733	0.1	14.364243
21.293400	0.1	14.353455
21.295067	0.1	14.340342
21.296733	0.1	14.326037
21.298400	0.1	14.312447
21.300067	0.1	14.300645
21.301733	0.1	14.290036
21.303400	0.1	14.279307
21.305067	0.1	14.267505
21.306733	0.1	14.254809
21.308400	0.1	14.241339
21.310067	0.1	14.227212
21.311733	0.1	14.213324
21.313400	0.1	14.200927
21.315067	0.1	14.190675
21.316733	0.1	14.182330
21.318400	0.1	14.175058
21.320067	0.1	14.167786
21.321733	0.1	14.159501
21.323400	0.1	14.150442
21.325067	0.1	14.141322
21.326733	0.1	14.132322
21.328400	0.1	14.123381
21.330067	0.1	14.114440
21.331733	0.1	14.105559
21.333400	0.1	14.097155
21.335067	0.1	14.090181
21.336733	0.1	14.084519
21.338400	0.1	14.078737
21.340067	0.1	14.071644
21.341733	0.1	14.063240
21.343400	0.1	14.054478
21.345067	0.1	14.046193
21.346733	0.1	14.038623
21.348400	0.1	14.031351
21.350067	0.1	14.023364
21.351733	0.1	14.013887
21.353400	0.1	14.002860
21.355067	0.1	13.991238
21.356733	0.1	13.980986
21.358400	0.1	13.973297
21.360067	0.1	13.967336
21.361733	0.1	13.961137
21.363400	0.1	13.953329
21.365067	0.1	13.944329
21.366733	0.1	13.935924
21.368400	0.1	13.929428
21.370067	0.1	13.924659
21.371733	0.1	13.920427
21.373400	0.1	13.916613
21.375067	0.1	13.914050
21.376733	0.1	13.912381
21.378400	0.1	13.910235
21.380067	0.1	13.906301
21.381733	0.1	13.900162
21.383400	0.1	13.892413
21.385067	0.1	13.884903
21.386733	0.1	13.879300
21.388400	0.1	13.876022
21.390067	0.1	13.873936
21.391733	0.1	13.871313
21.393400	0.1	13.866664
21.395067	0.1	13.860107
21.396733	0.1	13.853610
21.398400	0.1	13.849319
21.400067	0.1	13.848008
21.401733	0.1	13.848186
21.403400	0.1	13.847173
21.405067	0.1	13.843656
21.406733	0.1	13.838173
21.408400	0.1	13.831795
21.410067	0.1	13.825596
21.411733	0.1	13.820232
21.413400	0.1	13.815523
21.415067	0.1	13.810635
21.416733	0.1	13.805211
21.418400	0.1	13.799251
21.420067	0.1	13.792992
21.421733	0.1	13.786853
21.423400	0.1	13.781429
21.425067	0.1	13.777316
21.426733	0.1	13.774098
21.428400	0.1	13.770581
21.430067	0.1	13.765992
21.431733	0.1	13.759852
21.433400	0.1	13.751925
21.435067	0.1	13.742030
21.436733	0.1	13.730586
21.438400	0.1	13.718665
21.440067	0.1	13.707400
21.441733	0.1	13.697506
21.443400	0.1	13.688327
21.445067	0.1	13.678730
21.446733	0.1	13.667942
21.448400	0.1	13.656259
21.450067	0.1	13.644100
21.451733	0.1	13.631523
21.453400	0.1	13.618053
21.455067	0.1	13.603152
21.456733	0.1	13.586760
21.458400	0.1	13.569237
21.460067	0.1	13.550580
21.461733	0.1	13.531090
21.463400	0.1	13.511122
21.465067	0.1	13.490856
21.466733	0.1	13.470233
21.468400	0.1	13.448597
21.470067	0.1	13.425649
21.471733	0.1	13.401330
21.473400	0.1	13.376833
21.475067	0.1	13.353349
21.476733	0.1	13.330878
21.478400	0.1	13.308884
21.480067	0.1	13.287485
21.481733	0.1	13.266564
21.483400	0.1	13.245464
21.485067	0.1	13.223947
21.486733	0.1	13.202370
21.488400	0.1	13.181151
21.490067	0.1	13.159753
21.491733	0.1	13.137639
21.493400	0.1	13.115109
21.495067	0.1	13.093234
21.496733	0.1	13.072253
21.498400	0.1	13.051332
21.500067	0.1	13.029517
21.501733	0.1	13.007046
21.503400	0.1	12.984813
21.505067	0.1	12.964011
21.506733	0.1	12.945832
21.508400	0.1	12.930275
21.510067	0.1	12.916208
21.511733	0.1	12.902618
21.513400	0.1	12.888730
21.515067	0.1	12.873650
21.516733	0.1	12.856842
21.518400	0.1	12.838841
21.520067	0.1	12.821616
21.521733	0.1	12.807191
21.523400	0.1	12.795866
21.525067	0.1	12.785912
21.526733	0.1	12.775362
21.528400	0.1	12.762726
21.530067	0.1	12.747169
21.531733	0.1	12.729228
21.533400	0.1	12.710453
21.535067	0.1	12.692452
21.536733	0.1	12.676299
21.538400	0.1	12.662531
21.540067	0.1	12.651146
21.541733	0.1	12.642206
21.543400	0.1	12.634576
21.545067	0.1	12.626470
21.546733	0.1	12.616576
21.548400	0.1	12.604714
21.550067	0.1	12.591124
21.551733	0.1	12.576581
21.553400	0.1	12.562574
21.555067	0.1	12.550057
21.556733	0.1	12.538851
21.558400	0.1	12.528241
21.560067	0.1	12.517870
21.561733	0.1	12.507380
21.563400	0.1	12.496532
21.565067	0.1	12.485684
21.566733	0.1	12.475789
21.568400	0.1	12.466968
21.570067	0.1	12.458206
21.571733	0.1	12.448610
21.573400	0.1	12.438119
21.575067	0.1	12.427092
21.576733	0.1	12.415708
21.578400	0.1	12.404741
21.580067	0.1	12.395025
21.581733	0.1	12.387276
21.583400	0.1	12.381614
21.585067	0.1	12.377501
21.586733	0.1	12.374223
21.588400	0.1	12.370945
21.590067	0.1	12.366892
21.591733	0.1	12.362541
21.593400	0.1	12.358607
21.595067	0.1	12.354852
21.596733	0.1	12.350202
21.598400	0.1	12.344480
21.600067	0.1	12.338103
21.601733	0.1	12.331606
21.603400	0.1	12.325407
21.605067	0.1	12.320042
21.606733	0.1	12.316168
21.608400	0.1	12.314320
21.610067	0.1	12.314022
21.611733	0.1	12.313903
21.613400	0.1	12.312711
21.615067	0.1	12.309612
21.616733	0.1	12.304426
21.618400	0.1	12.297989
21.620067	0.1	12.291790
21.621733	0.1	12.286604
21.623400	0.1	12.282253
21.625067	0.1	12.278200
21.626733	0.1	12.274504
21.628400	0.1	12.271226
21.630067	0.1	12.268365
21.631733	0.1	12.265683
21.633400	0.1	12.263239
21.635067	0.1	12.261511
21.636733	0.1	12.260915
21.638400	0.1	12.261689
21.640067	0.1	12.263418
21.641733	0.1	12.265266
21.643400	0.1	12.266458
21.645067	0.1	12.266815
21.646733	0.1	12.267054
21.648400	0.1	12.268544
21.650067	0.1	12.271524
21.651733	0.1	12.274981
21.653400	0.1	12.277902
21.655067	0.1	12.280167
21.656733	0.1	12.282074
21.658400	0.1	12.283684
21.660067	0.1	12.285233
21.661733	0.1	12.287677
21.663400	0.1	12.291969
21.665067	0.1	12.298764
21.666733	0.1	12.308598
21.668400	0.1	12.321175
21.670067	0.1	12.335063
21.671733	0.1	12.349189
21.673400	0.1	12.363256
21.675067	0.1	12.376846
21.676733	0.1	12.389601
21.678400	0.1	12.401880
21.680067	0.1	12.414456
21.681733	0.1	12.427629
21.683400	0.1	12.441278
21.685067	0.1	12.455762
21.686733	0.1	12.471855
21.688400	0.1	12.489916
21.690067	0.1	12.508989
21.691733	0.1	12.527884
21.693400	0.1	12.546182
21.695067	0.1	12.564302
21.696733	0.1	12.583018
21.698400	0.1	12.602747
21.700067	0.1	12.623072
21.701733	0.1	12.643219
21.703400	0.1	12.662233
21.705067	0.1	12.678684
21.706733	0.1	12.691916
21.708400	0.1	12.702704
21.710067	0.1	12.712658
21.711733	0.1	12.722851
21.713400	0.1	12.733758
21.715067	0.1	12.744845
21.716733	0.1	12.755216
21.718400	0.1	12.763441
21.720067	0.1	12.768329
21.721733	0.1	12.769223
21.723400	0.1	12.766422
21.725067	0.1	12.760640
21.726733	0.1	12.752653
21.728400	0.1	12.742699
21.730067	0.1	12.731016
21.731733	0.1	12.717486
21.733400	0.1	12.701393
21.735067	0.1	12.682141
21.736733	0.1	12.659431
21.738400	0.1	12.632848
21.740067	0.1	12.602449
21.741733	0.1	12.569011
21.743400	0.1	12.532950
21.745067	0.1	12.493790
21.746733	0.1	12.451471
21.748400	0.1	12.406350
21.750067	0.1	12.359560
21.751733	0.1	12.313128
21.753400	0.1	12.268425
21.755067	0.1	12.224973
21.756733	0.1	12.180627
21.758400	0.1	12.132824
21.760067	0.1	12.080670
21.761733	0.1	12.025119
21.763400	0.1	11.968435
21.765067	0.1	11.912287
21.766733	0.1	11.857689
21.768400	0.1	11.805475
21.770067	0.1	11.755050
21.771733	0.1	11.704684
21.773400	0.1	11.653543
21.775067	0.1	11.602343
21.776733	0.1	11.552275
21.778400	0.1	11.503995
21.780067	0.1	11.457146
21.781733	0.1	11.411131
21.783400	0.1	11.365534
21.785067	0.1	11.320532
21.786733	0.1	11.276842
21.788400	0.1	11.234821
21.790067	0.1	11.194170
21.791733	0.1	11.155546
21.793400	0.1	11.120022
21.795067	0.1	11.087657
21.796733	0.1	11.057437
21.798400	0.1	11.028708
21.800067	0.1	11.000694
21.801733	0.1	10.972501
21.803400	0.1	10.943711
21.805067	0.1	10.914803
21.806733	0.1	10.887266
21.808400	0.1	10.862828
21.810067	0.1	10.842086
21.811733	0.1	10.823906
21.813400	0.1	10.806323
21.815067	0.1	10.788441
21.816733	0.1	10.771216
21.818400	0.1	10.755838
21.820067	0.1	10.742188
21.821733	0.1	10.728717
21.823400	0.1	10.714532
21.825067	0.1	10.699928
21.826733	0.1	10.685921
21.828400	0.1	10.672987
21.830067	0.1	10.661007
21.831733	0.1	10.649682
21.833400	0.1	10.638416
21.835067	0.1	10.627509
21.836733	0.1	10.617078
21.838400	0.1	10.606528
21.840067	0.1	10.595441
21.841733	0.1	10.584653
21.843400	0.1	10.575951
21.845067	0.1	10.570646
21.846733	0.1	10.568202
21.848400	0.1	10.566474
21.850067	0.1	10.563493
21.851733	0.1	10.558904
21.853400	0.1	10.553301
21.855067	0.1	10.547162
21.856733	0.1	10.540069
21.858400	0.1	10.532141
21.860067	0.1	10.524691
21.861733	0.1	10.519207
21.863400	0.1	10.515869
21.865067	0.1	10.513843
21.866733	0.1	10.511995
21.868400	0.1	10.510028
21.870067	0.1	10.508419
21.871733	0.1	10.507048
21.873400	0.1	10.505021
21.875067	0.1	10.501385
21.876733	0.1	10.496319
21.878400	0.1	10.490776
21.880067	0.1	10.485113
21.881733	0.1	10.479153
21.883400	0.1	10.472835
21.885067	0.1	10.466874
21.886733	0.1	10.461748
21.888400	0.1	10.457040
21.890067	0.1	10.452629
21.891733	0.1	10.448337
21.893400	0.1	10.443986
21.895067	0.1	10.439039
21.896733	0.1	10.432959
21.898400	0.1	10.425568
21.900067	0.1	10.417402
21.901733	0.1	10.409356
21.903400	0.1	10.402263
21.905067	0.1	10.396958
21.906733	0.1	10.394157
21.908400	0.1	10.393322
21.910067	0.1	10.393203
21.911733	0.1	10.392190
21.913400	0.1	10.389388
21.915067	0.1	10.384381
21.916733	0.1	10.377587
21.918400	0.1	10.369957
21.920067	0.1	10.362983
21.921733	0.1	10.357381
21.923400	0.1	10.352255
21.925067	0.1	10.346056
21.926733	0.1	10.338486
21.928400	0.1	10.330797
21.930067	0.1	10.324240
21.931733	0.1	10.319591
21.933400	0.1	10.316730
21.935067	0.1	10.314704
21.936733	0.1	10.312737
21.938400	0.1	10.310472
21.940067	0.1	10.307849
21.941733	0.1	10.305346
21.943400	0.1	10.303617
21.945067	0.1	10.302902
21.946733	0.1	10.302008
21.948400	0.1	10.299385
21.950067	0.1	10.294378
21.951733	0.1	10.287882
21.953400	0.1	10.281504
21.955067	0.1	10.276437
21.956733	0.1	10.273278
21.958400	0.1	10.271907
21.960067	0.1	10.271609
21.961733	0.1	10.271431
21.963400	0.1	10.270179
21.965067	0.1	10.266543
21.966733	0.1	10.260285
21.968400	0.1	10.252178
21.970067	0.1	10.244012
21.971733	0.1	10.237516
21.973400	0.1	10.233999
21.975067	0.1	10.233522
21.976733	0.1	10.234893
21.978400	0.1	10.236383
21.980067	0.1	10.237098
21.981733	0.1	10.236800
21.983400	0.1	10.235787
21.985067	0.1	10.235251
21.986733	0.1	10.235727
21.988400	0.1	10.236443
21.990067	0.1	10.236204
21.991733	0.1	10.234535
21.993400	0.1	10.232032
21.995067	0.1	10.229290
21.996733	0.1	10.226846
21.998400	0.1	10.225297
22.000067	0.1	10.225177
22.001733	0.1	10.226608
22.003400	0.1	10.229171
22.005067	0.1	10.232032
22.006733	0.1	10.234476
22.008400	0.1	10.236145
22.010067	0.1	10.237218
22.011733	0.1	10.238052
22.013400	0.1	10.238290
22.015067	0.1	10.237635
22.016733	0.1	10.236800
22.018400	0.1	10.236383
22.020067	0.1	10.236204
22.021733	0.1	10.236443
22.023400	0.1	10.237873
22.025067	0.1	10.241330
22.026733	0.1	10.246575
22.028400	0.1	10.252357
22.030067	0.1	10.257126
22.031733	0.1	10.260285
22.033400	0.1	10.262728
22.035067	0.1	10.266126
22.036733	0.1	10.272146
22.038400	0.1	10.280848
22.040067	0.1	10.291041
22.041733	0.1	10.300875
22.043400	0.1	10.309280
22.045067	0.1	10.316432
22.046733	0.1	10.323287
22.048400	0.1	10.330856
22.050067	0.1	10.339618
22.051733	0.1	10.349513
22.053400	0.1	10.360301
22.055067	0.1	10.372162
22.056733	0.1	10.384679
22.058400	0.1	10.396898
22.060067	0.1	10.408283
22.061733	0.1	10.419310
22.063400	0.1	10.430039
22.065067	0.1	10.440171
22.066733	0.1	10.449470
22.068400	0.1	10.458351
22.070067	0.1	10.467411
22.071733	0.1	10.476709
22.073400	0.1	10.485352
22.075067	0.1	10.492683
22.076733	0.1	10.498584
22.078400	0.1	10.503650
22.080067	0.1	10.508359
22.081733	0.1	10.513008
22.083400	0.1	10.517181
22.085067	0.1	10.520936
22.086733	0.1	10.525108
22.088400	0.1	10.530830
22.090067	0.1	10.537983
22.091733	0.1	10.544301
22.093400	0.1	10.546387
22.095067	0.1	10.542453
22.096733	0.1	10.534228
22.098400	0.1	10.524631
22.100067	0.1	10.515333
22.101733	0.1	10.505319
22.103400	0.1	10.492981
22.105067	0.1	10.477663
22.106733	0.1	10.460139
22.108400	0.1	10.442019
22.110067	0.1	10.423959
22.111733	0.1	10.405541
22.113400	0.1	10.386050
22.115067	0.1	10.365546
22.116733	0.1	10.345281
22.118400	0.1	10.326327
22.120067	0.1	10.308624
22.121733	0.1	10.291815
22.123400	0.1	10.275067
22.125067	0.1	10.257602
22.126733	0.1	10.238946
22.128400	0.1	10.219217
22.130067	0.1	10.199786
22.131733	0.1	10.182500
22.133400	0.1	10.167599
22.135067	0.1	10.153831
22.136733	0.1	10.140122
22.138400	0.1	10.126234
22.140067	0.1	10.112405
22.141733	0.1	10.098518
22.143400	0.1	10.084749
22.145067	0.1	10.071517
22.146733	0.1	10.059298
22.148400	0.1	10.048688
22.150067	0.1	10.039211
22.151733	0.1	10.029674
22.153400	0.1	10.020197
22.155067	0.1	10.012031
22.156733	0.1	10.005892
22.158400	0.1	10.000826
22.160067	0.1	9.995521
22.161733	0.1	9.989262
22.163400	0.1	9.982408
22.165067	0.1	9.975672
22.166733	0.1	9.969891
22.168400	0.1	9.966016
22.170067	0.1	9.964288
22.171733	0.1	9.963871
22.173400	0.1	9.963692
22.175067	0.1	9.963751
22.176733	0.1	9.964705
22.178400	0.1	9.967209
22.180067	0.1	9.971202
22.181733	0.1	9.975792
22.183400	0.1	9.979845
22.185067	0.1	9.982944
22.186733	0.1	9.985209
22.188400	0.1	9.986520
22.190067	0.1	9.986997
22.191733	0.1	9.988309
22.193400	0.1	9.991944
22.195067	0.1	9.997249
22.196733	0.1	10.002733
22.198400	0.1	10.007740
22.200067	0.1	10.012687
22.201733	0.1	10.017694
22.203400	0.1	10.023058
22.205067	0.1	10.028959
22.206733	0.1	10.035515
22.208400	0.1	10.042608
22.210067	0.1	10.050357
22.211733	0.1	10.058821
22.213400	0.1	10.068119
22.215067	0.1	10.077358
22.216733	0.1	10.085226
22.218400	0.1	10.090292
22.220067	0.1	10.092199
22.221733	0.1	10.091901
22.223400	0.1	10.090888
22.225067	0.1	10.091007
22.226733	0.1	10.093332
22.228400	0.1	10.097802
22.230067	0.1	10.103286
22.231733	0.1	10.108293
22.233400	0.1	10.112048
22.235067	0.1	10.115207
22.236733	0.1	10.118485
22.238400	0.1	10.121585
22.240067	0.1	10.123551
22.241733	0.1	10.123611
22.243400	0.1	10.121823
22.245067	0.1	10.118306
22.246733	0.1	10.113121
22.248400	0.1	10.106683
22.250067	0.1	10.100246
22.251733	0.1	10.094882
22.253400	0.1	10.091365
22.255067	0.1	10.089040
22.256733	0.1	10.086477
22.258400	0.1	10.082961
22.260067	0.1	10.078669
22.261733	0.1	10.074080
22.263400	0.1	10.069132
22.265067	0.1	10.063708
22.266733	0.1	10.057748
22.268400	0.1	10.051191
22.270067	0.1	10.044039
22.271733	0.1	10.036290
22.273400	0.1	10.027588
22.275067	0.1	10.017694
22.276733	0.1	10.007442
22.278400	0.1	9.997965
22.280067	0.1	9.989381
22.281733	0.1	9.981156
22.283400	0.1	9.973825
22.285067	0.1	9.968162
22.286733	0.1	9.964049
22.288400	0.1	9.959996
22.290067	0.1	9.954930
22.291733	0.1	9.949506
22.293400	0.1	9.944738
22.295067	0.1	9.940506
22.296733	0.1	9.936154
22.298400	0.1	9.931744
22.300067	0.1	9.927989
22.301733	0.1	9.924651
22.303400	0.1	9.921432
22.305067	0.1	9.919167
22.306733	0.1	9.918631
22.308400	0.1	9.919406
22.310067	0.1	9.920538
22.311733	0.1	9.921075
22.313400	0.1	9.921075
22.315067	0.1	9.921432
22.316733	0.1	9.923697
22.318400	0.1	9.929360
22.320067	0.1	9.938181
22.321733	0.1	9.947897
22.323400	0.1	9.956122
22.325067	0.1	9.962083
22.326733	0.1	9.966314
22.328400	0.1	9.969593
22.330067	0.1	9.972275
22.331733	0.1	9.974838
22.333400	0.1	9.977997
22.335067	0.1	9.982050
22.336733	0.1	9.986818
22.338400	0.1	9.992481
22.340067	0.1	9.999157
22.341733	0.1	10.006905
22.343400	0.1	10.015607
22.345067	0.1	10.024667
22.346733	0.1	10.033846
22.348400	0.1	10.043502
22.350067	0.1	10.053754
22.351733	0.1	10.064364
22.353400	0.1	10.074616
22.355067	0.1	10.084510
22.356733	0.1	10.094941
22.358400	0.1	10.106922
22.360067	0.1	10.120571
22.361733	0.1	10.135115
22.363400	0.1	10.150076
22.365067	0.1	10.165454
22.366733	0.1	10.180891
22.368400	0.1	10.196150
22.370067	0.1	10.210753
22.371733	0.1	10.224760
22.373400	0.1	10.238410
22.375067	0.1	10.252178
22.376733	0.1	10.266603
22.378400	0.1	10.281981
22.380067	0.1	10.297835
22.381733	0.1	10.313571
22.383400	0.1	10.329307
22.385067	0.1	10.345162
22.386733	0.1	10.361136
22.388400	0.1	10.377587
22.390067	0.1	10.394276
22.391733	0.1	10.410309
22.393400	0.1	10.424853
22.395067	0.1	10.437906
22.396733	0.1	10.449708
22.398400	0.1	10.460556
22.400067	0.1	10.470868
22.401733	0.1	10.481656
22.403400	0.1	10.494173
22.405067	0.1	10.508657
22.406733	0.1	10.523320
22.408400	0.1	10.536314
22.410067	0.1	10.546685
22.411733	0.1	10.554612
22.413400	0.1	10.560930
22.415067	0.1	10.566891
22.416733	0.1	10.573447
22.418400	0.1	10.580838
22.420067	0.1	10.589064
22.421733	0.1	10.598303
22.423400	0.1	10.608555
22.425067	0.1	10.619760
22.426733	0.1	10.632039
22.428400	0.1	10.645331
22.430067	0.1	10.659278
22.431733	0.1	10.672808
22.433400	0.1	10.684729
22.435067	0.1	10.695100
22.436733	0.1	10.705174
22.438400	0.1	10.716081
22.440067	0.1	10.728181
22.441733	0.1	10.741532
22.443400	0.1	10.756076
22.445067	0.1	10.772050
22.446733	0.1	10.790349
22.448400	0.1	10.811806
22.450067	0.1	10.836423
22.451733	0.1	10.862888
22.453400	0.1	10.889769
22.455067	0.1	10.916711
22.456733	0.1	10.944606
22.458400	0.1	10.974646
22.460067	0.1	11.007608
22.461733	0.1	11.043072
22.463400	0.1	11.080206
22.465067	0.1	11.118234
22.466733	0.1	11.157573
22.468400	0.1	11.199356
22.470067	0.1	11.244775
22.471733	0.1	11.294068
22.473400	0.1	11.346758
22.475067	0.1	11.402667
22.476733	0.1	11.462033
22.478400	0.1	11.524738
22.480067	0.1	11.590720
22.481733	0.1	11.660279
22.483400	0.1	11.732937
22.485067	0.1	11.807681
22.486733	0.1	11.884154
22.488400	0.1	11.963249
22.490067	0.1	12.046040
22.491733	0.1	12.132824
22.493400	0.1	12.224615
22.495067	0.1	12.323440
22.496733	0.1	12.430430
22.498400	0.1	12.544752
22.500067	0.1	12.664557
22.501733	0.1	12.788595
22.503400	0.1	12.916506
22.505067	0.1	13.047875
22.506733	0.1	13.183356
22.508400	0.1	13.325394
22.510067	0.1	13.475955
22.511733	0.1	13.634802
22.513400	0.1	13.800979
22.515067	0.1	13.974608
22.516733	0.1	14.156223
22.518400	0.1	14.345587
22.520067	0.1	14.541508
22.521733	0.1	14.743329
22.523400	0.1	14.952422
22.525067	0.1	15.170933
22.526733	0.1	15.399874
22.528400	0.1	15.638293
22.530067	0.1	15.884341
22.531733	0.1	16.136051
22.533400	0.1	16.392113
22.535067	0.1	16.652823
22.536733	0.1	16.919316
22.538400	0.1	17.191828
22.540067	0.1	17.469705
22.541733	0.1	17.751397
22.543400	0.1	18.035294
22.545067	0.1	18.320562
22.546733	0.1	18.605651
22.548400	0.1	18.887879
22.550067	0.1	19.164146
22.551733	0.1	19.432367
22.553400	0.1	19.691647
22.555067	0.1	19.941987
22.556733	0.1	20.182968
22.558400	0.1	20.413579
22.560067	0.1	20.632924
22.561733	0.1	20.839335
22.563400	0.1	21.029652
22.565067	0.1	21.200658
22.566733	0.1	21.351219
22.568400	0.1	21.481515
22.570067	0.1	21.591963
22.571733	0.1	21.682443
22.573400	0.1	21.752955
22.575067	0.1	21.803023
22.576733	0.1	21.830500
22.578400	0.1	21.832587
22.580067	0.1	21.807493
22.581733	0.1	21.754683
22.583400	0.1	21.675230
22.585067	0.1	21.571816
22.586733	0.1	21.447719
22.588400	0.1	21.304847
22.590067	0.1	21.143736
22.591733	0.1	20.964326
22.593400	0.1	20.766081
22.595067	0.1	20.549299
22.596733	0.1	20.315291
22.598400	0.1	20.065964
22.600067	0.1	19.802870
22.601733	0.1	19.527079
22.603400	0.1	19.239188
22.605067	0.1	18.940033
22.606733	0.1	18.631579
22.608400	0.1	18.316151
22.610067	0.1	17.995776
22.611733	0.1	17.672003
22.613400	0.1	17.346800
22.615067	0.1	17.022849
22.616733	0.1	16.701580
22.618400	0.1	16.382993
22.620067	0.1	16.067267
22.621733	0.1	15.755595
22.623400	0.1	15.449108
22.625067	0.1	15.148641
22.626733	0.1	14.855088
22.628400	0.1	14.569105
22.630067	0.1	14.290691
22.631733	0.1	14.020027
22.633400	0.1	13.757110
22.635067	0.1	13.501764
22.636733	0.1	13.254107
22.638400	0.1	13.015509
22.640067	0.1	12.787581
22.641733	0.1	12.572110
22.643400	0.1	12.369991
22.645067	0.1	12.180269
22.646733	0.1	12.000621
22.648400	0.1	11.828960
22.650067	0.1	11.665226
22.651733	0.1	11.511028
22.653400	0.1	11.368037
22.655067	0.1	11.236430
22.656733	0.1	11.114538
22.658400	0.1	11.000097
22.660067	0.1	10.892332
22.661733	0.1	10.791660
22.663400	0.1	10.698856
22.665067	0.1	10.614932
22.666733	0.1	10.540784
22.668400	0.1	10.475755
22.670067	0.1	10.418058
22.671733	0.1	10.365964
22.673400	0.1	10.318399
22.675067	0.1	10.274947
22.676733	0.1	10.235310
22.678400	0.1	10.199428
22.680067	0.1	10.167540
22.681733	0.1	10.139406
22.683400	0.1	10.114194
22.685067	0.1	10.092021
22.686733	0.1	10.074676
22.688400	0.1	10.063589
22.690067	0.1	10.058523
22.691733	0.1	10.057808
22.693400	0.1	10.059119
22.695067	0.1	10.061443
22.696733	0.1	10.065854
22.698400	0.1	10.074497
22.700067	0.1	10.088444
22.701733	0.1	10.106505
22.703400	0.1	10.126472
22.705067	0.1	10.146082
22.706733	0.1	10.163487
22.708400	0.1	10.178447
22.710067	0.1	10.192454
22.711733	0.1	10.207713
22.713400	0.1	10.225177
22.715067	0.1	10.244847
22.716733	0.1	10.265947
22.718400	0.1	10.287882
22.720067	0.1	10.309756
22.721733	0.1	10.331095
22.723400	0.1	10.351837
22.725067	0.1	10.372103
22.726733	0.1	10.391772
22.728400	0.1	10.411561
22.730067	0.1	10.432125
22.731733	0.1	10.453106
22.733400	0.1	10.473431
22.735067	0.1	10.491610
22.736733	0.1	10.506154
22.738400	0.1	10.517121
22.740067	0.1	10.525704
22.741733	0.1	10.533214
22.743400	0.1	10.540605
22.745067	0.1	10.547996
22.746733	0.1	10.554255
22.748400	0.1	10.557354
22.750067	0.1	10.556043
22.751733	0.1	10.550380
22.753400	0.1	10.541201
22.755067	0.1	10.528923
22.756733	0.1	10.513843
22.758400	0.1	10.496557
22.760067	0.1	10.477067
22.761733	0.1	10.455609
22.763400	0.1	10.433078
22.765067	0.1	10.410071
22.766733	0.1	10.385693
22.768400	0.1	10.358871
22.770067	0.1	10.330022
22.771733	0.1	10.299445
22.773400	0.1	10.266841
22.775067	0.1	10.231853
22.776733	0.1	10.195315
22.778400	0.1	10.158599
22.780067	0.1	10.122777
22.781733	0.1	10.088027
22.783400	0.1	10.053576
22.785067	0.1	10.018290
22.786733	0.1	9.981752
22.788400	0.1	9.944201
22.790067	0.1	9.906233
22.791733	0.1	9.868146
22.793400	0.1	9.830773
22.795067	0.1	9.795189
22.796733	0.1	9.760380
22.798400	0.1	9.724558
22.800067	0.1	9.687484
22.801733	0.1	9.651065
22.803400	0.1	9.617091
22.805067	0.1	9.586692
22.806733	0.1	9.559632
22.808400	0.1	9.533942
22.810067	0.1	9.507895
22.811733	0.1	9.480596
22.813400	0.1	9.452463
22.815067	0.1	9.424389
22.816733	0.1	9.396971
22.818400	0.1	9.370328
22.820067	0.1	9.345353
22.821733	0.1	9.323359
22.823400	0.1	9.304107
22.825067	0.1	9.286106
22.826733	0.1	9.268344
22.828400	0.1	9.250880
22.830067	0.1	9.234727
22.831733	0.1	9.220601
22.833400	0.1	9.207726
22.835067	0.1	9.194971
22.836733	0.1	9.182334
22.838400	0.1	9.170235
22.840067	0.1	9.157777
22.841733	0.1	9.144068
22.843400	0.1	9.130061
22.845067	0.1	9.117961
22.846733	0.1	9.109557
22.848400	0.1	9.104729
22.850067	0.1	9.101451
22.851733	0.1	9.097815
22.853400	0.1	9.093583
22.855067	0.1	9.089470
22.856733	0.1	9.085954
22.858400	0.1	9.082974
22.860067	0.1	9.079695
22.861733	0.1	9.075463
22.863400	0.1	9.069562
22.865067	0.1	9.062291
22.866733	0.1	9.054781
22.868400	0.1	9.048582
22.870067	0.1	9.043813
22.871733	0.1	9.039760
22.873400	0.1	9.036840
22.875067	0.1	9.036065
22.876733	0.1	9.037436
22.878400	0.1	9.039939
22.880067	0.1	9.042502
22.881733	0.1	9.044111
22.883400	0.1	9.044231
22.885067	0.1	9.042800
22.886733	0.1	9.039820
22.888400	0.1	9.035886
22.890067	0.1	9.031773
22.891733	0.1	9.028018
22.893400	0.1	9.024203
22.895067	0.1	9.020806
22.896733	0.1	9.018958
22.898400	0.1	9.019137
22.900067	0.1	9.020687
22.901733	0.1	9.022654
22.903400	0.1	9.024442
22.905067	0.1	9.025753
22.906733	0.1	9.026647
22.908400	0.1	9.026945
22.910067	0.1	9.027064
22.911733	0.1	9.027124
22.913400	0.1	9.026886
22.915067	0.1	9.025932
22.916733	0.1	9.024323
22.918400	0.1	9.023071
22.920067	0.1	9.023488
22.921733	0.1	9.025455
22.923400	0.1	9.028256
22.925067	0.1	9.031416
22.926733	0.1	9.034873
22.928400	0.1	9.038151
22.930067	0.1	9.040475
22.931733	0.1	9.041250
22.933400	0.1	9.040893
22.935067	0.1	9.040475
22.936733	0.1	9.040654
22.938400	0.1	9.042383
22.940067	0.1	9.046615
22.941733	0.1	9.053827
22.943400	0.1	9.062529
22.945067	0.1	9.070159
22.946733	0.1	9.074569
22.948400	0.1	9.076357
22.950067	0.1	9.077967
22.951733	0.1	9.081185
22.953400	0.1	9.085060
22.955067	0.1	9.088398
22.956733	0.1	9.091020
22.958400	0.1	9.093524
22.960067	0.1	9.096563
22.961733	0.1	9.100438
22.963400	0.1	9.105087
22.965067	0.1	9.110511
22.966733	0.1	9.116650
22.968400	0.1	9.123445
22.970067	0.1	9.131253
22.971733	0.1	9.140552
22.973400	0.1	9.151638
22.975067	0.1	9.163678
22.976733	0.1	9.174645
22.978400	0.1	9.183229
22.980067	0.1	9.189606
22.981733	0.1	9.195984
22.983400	0.1	9.203911
22.985067	0.1	9.213150
22.986733	0.1	9.222508
22.988400	0.1	9.231866
22.990067	0.1	9.241522
22.991733	0.1	9.251237
22.993400	0.1	9.260595
22.995067	0.1	9.269953
22.996733	0.1	9.279073
22.998400	0.1	9.287477
23.000067	0.1	9.295405
23.001733	0.1	9.303988
23.003400	0.1	9.314418
23.005067	0.1	9.326876
23.006733	0.1	9.341181
23.008400	0.1	9.356678
23.010067	0.1	9.372831
23.011733	0.1	9.389818
23.013400	0.1	9.407998
23.015067	0.1	9.426177
23.016733	0.1	9.443224
23.018400	0.1	9.458840
23.020067	0.1	9.473205
23.021733	0.1	9.486497
23.023400	0.1	9.499610
23.025067	0.1	9.513319
23.026733	0.1	9.527386
23.028400	0.1	9.541393
23.030067	0.1	9.555460
23.031733	0.1	9.569645
23.033400	0.1	9.583593
23.035067	0.1	9.597362
23.036733	0.1	9.610952
23.038400	0.1	9.624303
23.040067	0.1	9.637714
23.041733	0.1	9.651900
23.043400	0.1	9.666384
23.045067	0.1	9.680093
23.046733	0.1	9.692312
23.048400	0.1	9.702683
23.050067	0.1	9.710909
23.051733	0.1	9.716750
23.053400	0.1	9.720684
23.055067	0.1	9.723425
23.056733	0.1	9.725333
23.058400	0.1	9.726167
23.060067	0.1	9.725571
23.061733	0.1	9.724320
23.063400	0.1	9.723306
23.065067	0.1	9.722293
23.066733	0.1	9.720028
23.068400	0.1	9.715319
23.070067	0.1	9.707749
23.071733	0.1	9.698153
23.073400	0.1	9.688616
23.075067	0.1	9.680689
23.076733	0.1	9.674848
23.078400	0.1	9.670973
23.080067	0.1	9.668947
23.081733	0.1	9.667636
23.083400	0.1	9.665132
23.085067	0.1	9.659768
23.086733	0.1	9.651125
23.088400	0.1	9.640277
23.090067	0.1	9.628773
23.091733	0.1	9.618283
23.093400	0.1	9.609759
23.095067	0.1	9.603382
23.096733	0.1	9.598137
23.098400	0.1	9.592414
23.100067	0.1	9.585441
23.101733	0.1	9.577215
23.103400	0.1	9.568394
23.105067	0.1	9.559632
23.106733	0.1	9.551049
23.108400	0.1	9.542525
23.110067	0.1	9.534896
23.111733	0.1	9.528757
23.113400	0.1	9.523213
23.115067	0.1	9.517015
23.116733	0.1	9.510220
23.118400	0.1	9.503544
23.120067	0.1	9.497107
23.121733	0.1	9.489835
23.123400	0.1	9.480298
23.125067	0.1	9.469092
23.126733	0.1	9.458721
23.128400	0.1	9.450734
23.130067	0.1	9.444655
23.131733	0.1	9.439409
23.133400	0.1	9.434820
23.135067	0.1	9.430409
23.136733	0.1	9.425343
23.138400	0.1	9.419382
23.140067	0.1	9.413004
23.141733	0.1	9.406448
23.143400	0.1	9.399057
23.145067	0.1	9.390414
23.146733	0.1	9.380580
23.148400	0.1	9.369672
23.150067	0.1	9.357870
23.151733	0.1	9.346009
23.153400	0.1	9.336114
23.155067	0.1	9.328902
23.156733	0.1	9.323180
23.158400	0.1	9.317458
23.160067	0.1	9.311081
23.161733	0.1	9.304286
23.163400	0.1	9.297133
23.165067	0.1	9.289265
23.166733	0.1	9.280265
23.168400	0.1	9.269894
23.170067	0.1	9.258569
23.171733	0.1	9.247065
23.173400	0.1	9.235561
23.175067	0.1	9.224713
23.176733	0.1	9.215117
23.178400	0.1	9.206534
23.180067	0.1	9.197295
23.181733	0.1	9.186566
23.183400	0.1	9.175540
23.185067	0.1	9.165824
23.186733	0.1	9.158433
23.188400	0.1	9.152890
23.190067	0.1	9.147049
23.191733	0.1	9.138585
23.193400	0.1	9.126783
23.195067	0.1	9.113253
23.196733	0.1	9.100974
23.198400	0.1	9.092033
23.200067	0.1	9.086490
23.201733	0.1	9.082258
23.203400	0.1	9.076715
23.205067	0.1	9.069026
23.206733	0.1	9.059489
23.208400	0.1	9.049476
23.210067	0.1	9.040416
23.211733	0.1	9.032608
23.213400	0.1	9.025992
23.215067	0.1	9.020567
23.216733	0.1	9.016276
23.218400	0.1	9.012402
23.220067	0.1	9.007574
23.221733	0.1	9.000838
23.223400	0.1	8.992374
23.225067	0.1	8.983076
23.226733	0.1	8.974553
23.228400	0.1	8.968473
23.230067	0.1	8.966029
23.231733	0.1	8.966804
23.233400	0.1	8.968950
23.235067	0.1	8.971036
23.236733	0.1	8.972169
23.238400	0.1	8.971394
23.240067	0.1	8.967639
23.241733	0.1	8.960963
23.243400	0.1	8.953214
23.245067	0.1	8.946717
23.246733	0.1	8.942783
23.248400	0.1	8.941293
23.250067	0.1	8.941055
23.251733	0.1	8.940399
23.253400	0.1	8.939386
23.255067	0.1	8.939505
23.256733	0.1	8.941889
23.258400	0.1	8.946121
23.260067	0.1	8.950353
23.261733	0.1	8.952082
23.263400	0.1	8.950115
23.265067	0.1	8.945823
23.266733	0.1	8.942187
23.268400	0.1	8.941353
23.270067	0.1	8.943379
23.271733	0.1	8.946479
23.273400	0.1	8.948446
23.275067	0.1	8.948088
23.276733	0.1	8.946121
23.278400	0.1	8.943618
23.280067	0.1	8.941651
23.281733	0.1	8.940936
23.283400	0.1	8.941293
23.285067	0.1	8.941532
23.286733	0.1	8.940638
23.288400	0.1	8.938373
23.290067	0.1	8.935214
23.291733	0.1	8.931578
23.293400	0.1	8.927465
23.295067	0.1	8.922935
23.296733	0.1	8.917988
23.298400	0.1	8.912325
23.300067	0.1	8.906067
23.301733	0.1	8.900106
23.303400	0.1	8.895815
23.305067	0.1	8.893788
23.306733	0.1	8.893788
23.308400	0.1	8.895279
23.310067	0.1	8.898259
23.311733	0.1	8.902431
23.313400	0.1	8.906603
23.315067	0.1	8.908153
23.316733	0.1	8.905352
23.318400	0.1	8.899034
23.320067	0.1	8.891523
23.321733	0.1	8.884728
23.323400	0.1	8.879245
23.325067	0.1	8.875430
23.326733	0.1	8.873344
23.328400	0.1	8.872271
23.330067	0.1	8.871794
23.331733	0.1	8.872152
23.333400	0.1	8.873106
23.335067	0.1	8.873404
23.336733	0.1	8.871735
23.338400	0.1	8.868099
23.340067	0.1	8.863986
23.341733	0.1	8.860648
23.343400	0.1	8.858145
23.345067	0.1	8.855463
23.346733	0.1	8.851827
23.348400	0.1	8.847774
23.350067	0.1	8.845151
23.351733	0.1	8.845866
23.353400	0.1	8.850396
23.355067	0.1	8.856834
23.356733	0.1	8.861840
23.358400	0.1	8.863092
23.360067	0.1	8.860589
23.361733	0.1	8.855522
23.363400	0.1	8.849443
23.365067	0.1	8.843959
23.366733	0.1	8.840681
23.368400	0.1	8.839906
23.370067	0.1	8.840681
23.371733	0.1	8.841217
23.373400	0.1	8.840383
23.375067	0.1	8.837879
23.376733	0.1	8.834124
23.378400	0.1	8.829296
23.380067	0.1	8.824051
23.381733	0.1	8.820296
23.383400	0.1	8.819163
23.385067	0.1	8.820534
23.386733	0.1	8.822918
23.388400	0.1	8.824766
23.390067	0.1	8.825303
23.391733	0.1	8.824945
23.393400	0.1	8.824409
23.395067	0.1	8.823336
23.396733	0.1	8.820534
23.398400	0.1	8.815647
23.400067	0.1	8.809329
23.401733	0.1	8.803189
23.403400	0.1	8.798898
23.405067	0.1	8.796931
23.406733	0.1	8.796931
23.408400	0.1	8.798540
23.410067	0.1	8.801461
23.411733	0.1	8.804918
23.413400	0.1	8.808196
23.415067	0.1	8.810819
23.416733	0.1	8.813143
23.418400	0.1	8.815826
23.420067	0.1	8.819163
23.421733	0.1	8.821846
23.423400	0.1	8.822203
23.425067	0.1	8.819700
23.426733	0.1	8.815408
23.428400	0.1	8.811653
23.430067	0.1	8.810401
23.431733	0.1	8.811832
23.433400	0.1	8.815110
23.435067	0.1	8.818687
23.436733	0.1	8.820892
23.438400	0.1	8.821309
23.440067	0.1	8.820892
23.441733	0.1	8.820713
23.443400	0.1	8.820773
23.445067	0.1	8.820892
23.446733	0.1	8.821846
23.448400	0.1	8.824230
23.450067	0.1	8.827270
23.451733	0.1	8.829594
23.453400	0.1	8.830309
23.455067	0.1	8.829535
23.456733	0.1	8.827985
23.458400	0.1	8.826316
23.460067	0.1	8.824766
23.461733	0.1	8.823216
23.463400	0.1	8.822084
23.465067	0.1	8.821428
23.466733	0.1	8.820773
23.468400	0.1	8.819461
23.470067	0.1	8.816898
23.471733	0.1	8.812666
23.473400	0.1	8.807898
23.475067	0.1	8.804262
23.476733	0.1	8.801997
23.478400	0.1	8.799911
23.480067	0.1	8.797408
23.481733	0.1	8.795083
23.483400	0.1	8.792818
23.485067	0.1	8.789957
23.486733	0.1	8.785546
23.488400	0.1	8.780063
23.490067	0.1	8.775235
23.491733	0.1	8.772672
23.493400	0.1	8.772374
23.495067	0.1	8.773447
23.496733	0.1	8.775354
23.498400	0.1	8.777917
23.500067	0.1	8.781493
23.501733	0.1	8.785964
23.503400	0.1	8.789957
23.505067	0.1	8.791745
23.506733	0.1	8.790374
23.508400	0.1	8.786440
23.510067	0.1	8.782030
23.511733	0.1	8.778692
23.513400	0.1	8.776844
23.515067	0.1	8.776129
23.516733	0.1	8.775771
23.518400	0.1	8.774937
23.520067	0.1	8.774102
23.521733	0.1	8.774639
23.523400	0.1	8.777023
23.525067	0.1	8.780122
23.526733	0.1	8.783162
23.528400	0.1	8.785904
23.530067	0.1	8.787990
23.531733	0.1	8.789301
23.533400	0.1	8.790434
23.535067	0.1	8.791805
23.536733	0.1	8.792759
23.538400	0.1	8.792997
23.540067	0.1	8.792878
23.541733	0.1	8.793116
23.543400	0.1	8.794249
23.545067	0.1	8.797348
23.546733	0.1	8.803070
23.548400	0.1	8.810998
23.550067	0.1	8.820832
23.551733	0.1	8.832455
23.553400	0.1	8.844317
23.555067	0.1	8.854271
23.556733	0.1	8.861483
23.558400	0.1	8.866966
23.560067	0.1	8.871615
23.561733	0.1	8.876503
23.563400	0.1	8.882404
23.565067	0.1	8.889854
23.566733	0.1	8.899212
23.568400	0.1	8.910418
23.570067	0.1	8.922995
23.571733	0.1	8.937061
23.573400	0.1	8.952916
23.575067	0.1	8.970082
23.576733	0.1	8.987547
23.578400	0.1	9.004593
23.580067	0.1	9.021581
23.581733	0.1	9.039403
23.583400	0.1	9.058655
23.585067	0.1	9.079278
23.586733	0.1	9.100736
23.588400	0.1	9.122432
23.590067	0.1	9.144724
23.591733	0.1	9.167910
23.593400	0.1	9.191394
23.595067	0.1	9.214581
23.596733	0.1	9.239078
23.598400	0.1	9.267331
23.600067	0.1	9.300411
23.601733	0.1	9.337187
23.603400	0.1	9.375275
23.605067	0.1	9.412647
23.606733	0.1	9.448827
23.608400	0.1	9.484590
23.610067	0.1	9.521485
23.611733	0.1	9.561182
23.613400	0.1	9.604395
23.615067	0.1	9.650052
23.616733	0.1	9.696305
23.618400	0.1	9.742261
23.620067	0.1	9.788931
23.621733	0.1	9.837270
23.623400	0.1	9.887577
23.625067	0.1	9.939612
23.626733	0.1	9.993911
23.628400	0.1	10.051489
23.630067	0.1	10.113001
23.631733	0.1	10.178269
23.633400	0.1	10.245801
23.635067	0.1	10.315002
23.636733	0.1	10.386408
23.638400	0.1	10.460497
23.640067	0.1	10.536373
23.641733	0.1	10.612608
23.643400	0.1	10.688306
23.645067	0.1	10.763765
23.646733	0.1	10.839940
23.648400	0.1	10.918737
23.650067	0.1	11.002958
23.651733	0.1	11.094154
23.653400	0.1	11.192084
23.655067	0.1	11.295021
23.656733	0.1	11.401237
23.658400	0.1	11.509002
23.660067	0.1	11.617840
23.661733	0.1	11.728526
23.663400	0.1	11.842669
23.665067	0.1	11.961342
23.666733	0.1	12.085200
23.668400	0.1	12.214542
23.670067	0.1	12.349785
23.671733	0.1	12.490631
23.673400	0.1	12.636364
23.675067	0.1	12.786270
23.676733	0.1	12.939633
23.678400	0.1	13.097168
23.680067	0.1	13.259948
23.681733	0.1	13.429225
23.683400	0.1	13.606251
23.685067	0.1	13.792337
23.686733	0.1	13.986708
23.688400	0.1	14.187575
23.690067	0.1	14.394105
23.691733	0.1	14.607430
23.693400	0.1	14.828742
23.695067	0.1	15.057982
23.696733	0.1	15.292943
23.698400	0.1	15.530945
23.700067	0.1	15.771032
23.701733	0.1	16.015233
23.703400	0.1	16.265572
23.705067	0.1	16.521514
23.706733	0.1	16.780556
23.708400	0.1	17.040254
23.710067	0.1	17.299057
23.711733	0.1	17.555774
23.713400	0.1	17.808975
23.715067	0.1	18.057109
23.716733	0.1	18.299462
23.718400	0.1	18.535675
23.720067	0.1	18.765451
23.721733	0.1	18.987240
23.723400	0.1	19.199074
23.725067	0.1	19.399227
23.726733	0.1	19.586207
23.728400	0.1	19.758583
23.730067	0.1	19.915701
23.731733	0.1	20.056547
23.733400	0.1	20.178915
23.735067	0.1	20.281554
23.736733	0.1	20.364167
23.738400	0.1	20.427049
23.740067	0.1	20.470024
23.741733	0.1	20.492376
23.743400	0.1	20.493449
23.745067	0.1	20.473243
23.746733	0.1	20.431699
23.748400	0.1	20.368100
23.750067	0.1	20.281733
23.751733	0.1	20.173014
23.753400	0.1	20.043434
23.755067	0.1	19.895018
23.756733	0.1	19.729615
23.758400	0.1	19.547881
23.760067	0.1	19.349397
23.761733	0.1	19.133867
23.763400	0.1	18.902064
23.765067	0.1	18.655838
23.766733	0.1	18.397571
23.768400	0.1	18.129529
23.770067	0.1	17.853261
23.771733	0.1	17.570199
23.773400	0.1	17.281712
23.775067	0.1	16.988934
23.776733	0.1	16.692878
23.778400	0.1	16.394437
23.780067	0.1	16.094686
23.781733	0.1	15.794755
23.783400	0.1	15.496434
23.785067	0.1	15.200854
23.786733	0.1	14.908434
23.788400	0.1	14.619828
23.790067	0.1	14.336825
23.791733	0.1	14.061094
23.793400	0.1	13.792456
23.795067	0.1	13.530494
23.796733	0.1	13.275505
23.798400	0.1	13.028205
23.800067	0.1	12.789250
23.801733	0.1	12.558938
23.803400	0.1	12.337149
23.805067	0.1	12.123824
23.806733	0.1	11.919738
23.808400	0.1	11.726142
23.810067	0.1	11.543275
23.811733	0.1	11.370600
23.813400	0.1	11.207402
23.815067	0.1	11.052430
23.816733	0.1	10.904253
23.818400	0.1	10.762275
23.820067	0.1	10.627449
23.821733	0.1	10.501564
23.823400	0.1	10.385335
23.825067	0.1	10.278345
23.826733	0.1	10.178745
23.828400	0.1	10.084749
23.830067	0.1	9.995580
23.831733	0.1	9.912253
23.833400	0.1	9.835601
23.835067	0.1	9.764970
23.836733	0.1	9.698392
23.838400	0.1	9.633601
23.840067	0.1	9.570122
23.841733	0.1	9.509326
23.843400	0.1	9.453416
23.845067	0.1	9.403349
23.846733	0.1	9.358705
23.848400	0.1	9.318233
23.850067	0.1	9.281099
23.851733	0.1	9.247065
23.853400	0.1	9.216011
23.855067	0.1	9.187460
23.856733	0.1	9.160758
23.858400	0.1	9.135247
23.860067	0.1	9.110034
23.861733	0.1	9.084821
23.863400	0.1	9.059907
23.865067	0.1	9.035767
23.866733	0.1	9.013296
23.868400	0.1	8.993328
23.870067	0.1	8.976102
23.871733	0.1	8.960784
23.873400	0.1	8.946240
23.875067	0.1	8.932412
23.876733	0.1	8.919240
23.878400	0.1	8.906484
23.880067	0.1	8.893908
23.881733	0.1	8.882285
23.883400	0.1	8.872212
23.885067	0.1	8.863509
23.886733	0.1	8.855403
23.888400	0.1	8.847178
23.890067	0.1	8.838952
23.891733	0.1	8.831084
23.893400	0.1	8.823872
23.895067	0.1	8.816600
23.896733	0.1	8.808911
23.898400	0.1	8.801461
23.900067	0.1	8.795083
23.901733	0.1	8.790017
23.903400	0.1	8.785785
23.905067	0.1	8.781612
23.906733	0.1	8.777082
23.908400	0.1	8.772433
23.910067	0.1	8.767963
23.911733	0.1	8.763254
23.913400	0.1	8.757532
23.915067	0.1	8.750499
23.916733	0.1	8.743108
23.918400	0.1	8.737028
23.920067	0.1	8.733094
23.921733	0.1	8.730948
23.923400	0.1	8.729578
23.925067	0.1	8.728326
23.926733	0.1	8.727313
23.928400	0.1	8.726180
23.930067	0.1	8.724690
23.931733	0.1	8.722902
23.933400	0.1	8.721054
23.935067	0.1	8.718670
23.936733	0.1	8.715213
23.938400	0.1	8.711160
23.940067	0.1	8.707047
23.941733	0.1	8.703232
23.943400	0.1	8.700312
23.945067	0.1	8.698643
23.946733	0.1	8.698762
23.948400	0.1	8.701265
23.950067	0.1	8.705378
23.951733	0.1	8.709014
23.953400	0.1	8.710385
23.955067	0.1	8.709133
23.956733	0.1	8.705974
23.958400	0.1	8.702398
23.960067	0.1	8.699835
23.961733	0.1	8.698762
23.963400	0.1	8.698762
23.965067	0.1	8.698583
23.966733	0.1	8.697093
23.968400	0.1	8.694709
23.970067	0.1	8.692742
23.971733	0.1	8.691848
23.973400	0.1	8.691371
23.975067	0.1	8.690477
23.976733	0.1	8.689344
23.978400	0.1	8.688570
23.980067	0.1	8.688093
23.981733	0.1	8.687437
23.983400	0.1	8.686662
23.985067	0.1	8.685887
23.986733	0.1	8.685351
23.988400	0.1	8.685053
23.990067	0.1	8.684755
23.991733	0.1	8.684457
23.993400	0.1	8.684218
23.995067	0.1	8.683920
23.996733	0.1	8.682907
23.998400	0.1	8.680881
24.000067	0.1	8.678675
24.001733	0.1	8.677245
24.003400	0.1	8.676410
24.005067	0.1	8.675874
24.006733	0.1	8.675278
24.008400	0.1	8.674384
24.010067	0.1	8.672774
24.011733	0.1	8.670688
24.013400	0.1	8.668960
24.015067	0.1	8.668185
24.016733	0.1	8.668960
24.018400	0.1	8.670986
24.020067	0.1	8.673430
24.021733	0.1	8.675099
24.023400	0.1	8.675874
24.025067	0.1	8.676112
24.026733	0.1	8.676112
24.028400	0.1	8.675576
24.030067	0.1	8.674920
24.031733	0.1	8.675099
24.033400	0.1	8.676827
24.035067	0.1	8.679748
24.036733	0.1	8.682848
24.038400	0.1	8.685291
24.040067	0.1	8.687318
24.041733	0.1	8.690119
24.043400	0.1	8.693874
24.045067	0.1	8.697093
24.046733	0.1	8.698345
24.048400	0.1	8.697868
24.050067	0.1	8.697093
24.051733	0.1	8.697212
24.053400	0.1	8.697868
24.055067	0.1	8.698047
24.056733	0.1	8.698047
24.058400	0.1	8.698762
24.060067	0.1	8.700192
24.061733	0.1	8.701385
24.063400	0.1	8.701563
24.065067	0.1	8.701683
24.066733	0.1	8.703411
24.068400	0.1	8.707285
24.070067	0.1	8.712233
24.071733	0.1	8.716703
24.073400	0.1	8.720339
24.075067	0.1	8.723617
24.076733	0.1	8.727491
24.078400	0.1	8.731902
24.080067	0.1	8.736313
24.081733	0.1	8.740724
24.083400	0.1	8.745492
24.085067	0.1	8.750380
24.086733	0.1	8.754671
24.088400	0.1	8.758069
24.090067	0.1	8.761228
24.091733	0.1	8.765400
24.093400	0.1	8.771182
24.095067	0.1	8.777977
24.096733	0.1	8.784950
24.098400	0.1	8.790911
24.100067	0.1	8.794010
24.101733	0.1	8.792878
24.103400	0.1	8.788407
24.105067	0.1	8.783579
24.106733	0.1	8.781374
24.108400	0.1	8.783818
24.110067	0.1	8.790911
24.111733	0.1	8.800328
24.113400	0.1	8.809150
24.115067	0.1	8.815885
24.116733	0.1	8.820713
24.118400	0.1	8.823634
24.120067	0.1	8.824409
24.121733	0.1	8.823336
24.123400	0.1	8.821428
24.125067	0.1	8.820177
24.126733	0.1	8.820355
24.128400	0.1	8.822024
24.130067	0.1	8.824289
24.131733	0.1	8.825601
24.133400	0.1	8.825124
24.135067	0.1	8.823574
24.136733	0.1	8.822740
24.138400	0.1	8.823753
24.140067	0.1	8.826733
24.141733	0.1	8.831502
24.143400	0.1	8.837462
24.145067	0.1	8.842886
24.146733	0.1	8.846522
24.148400	0.1	8.848072
24.150067	0.1	8.848072
24.151733	0.1	8.847118
24.153400	0.1	8.845687
24.155067	0.1	8.843899
24.156733	0.1	8.841396
24.158400	0.1	8.838356
24.160067	0.1	8.835674
24.161733	0.1	8.834839
24.163400	0.1	8.836270
24.165067	0.1	8.839846
24.166733	0.1	8.845091
24.168400	0.1	8.850515
24.170067	0.1	8.854509
24.171733	0.1	8.856118
24.173400	0.1	8.856118
24.175067	0.1	8.855701
24.176733	0.1	8.855939
24.178400	0.1	8.857132
24.180067	0.1	8.859158
24.181733	0.1	8.861840
24.183400	0.1	8.864999
24.185067	0.1	8.868039
24.186733	0.1	8.870364
24.188400	0.1	8.871794
24.190067	0.1	8.872986
24.191733	0.1	8.875311
24.193400	0.1	8.879543
24.195067	0.1	8.885503
24.196733	0.1	8.892537
24.198400	0.1	8.899749
24.200067	0.1	8.906186
24.201733	0.1	8.911014
24.203400	0.1	8.913696
24.205067	0.1	8.915008
24.206733	0.1	8.915604
24.208400	0.1	8.915842
24.210067	0.1	8.915663
24.211733	0.1	8.915365
24.213400	0.1	8.915544
24.215067	0.1	8.916200
24.216733	0.1	8.916140
24.218400	0.1	8.914471
24.220067	0.1	8.912027
24.221733	0.1	8.910418
24.223400	0.1	8.909643
24.225067	0.1	8.908630
24.226733	0.1	8.906067
24.228400	0.1	8.901835
24.230067	0.1	8.896947
24.231733	0.1	8.892298
24.233400	0.1	8.888245
24.235067	0.1	8.884907
24.236733	0.1	8.881927
24.238400	0.1	8.878232
24.240067	0.1	8.873106
24.241733	0.1	8.866907
24.243400	0.1	8.859635
24.245067	0.1	8.851409
24.246733	0.1	8.842886
24.248400	0.1	8.834899
24.250067	0.1	8.828104
24.251733	0.1	8.822501
24.253400	0.1	8.817256
24.255067	0.1	8.810938
24.256733	0.1	8.803189
24.258400	0.1	8.794904
24.260067	0.1	8.787692
24.261733	0.1	8.782447
24.263400	0.1	8.779109
24.265067	0.1	8.776546
24.266733	0.1	8.772970
24.268400	0.1	8.767009
24.270067	0.1	8.759082
24.271733	0.1	8.750499
24.273400	0.1	8.743227
24.275067	0.1	8.738399
24.276733	0.1	8.735955
24.278400	0.1	8.734227
24.280067	0.1	8.730948
24.281733	0.1	8.725048
24.283400	0.1	8.717418
24.285067	0.1	8.709789
24.286733	0.1	8.703232
24.288400	0.1	8.698226
24.290067	0.1	8.695186
24.291733	0.1	8.693398
24.293400	0.1	8.691311
24.295067	0.1	8.688093
24.296733	0.1	8.684099
24.298400	0.1	8.679688
24.300067	0.1	8.674562
24.301733	0.1	8.668542
24.303400	0.1	8.662403
24.305067	0.1	8.657337
24.306733	0.1	8.654237
24.308400	0.1	8.652747
24.310067	0.1	8.650899
24.311733	0.1	8.647204
24.313400	0.1	8.641422
24.315067	0.1	8.634687
24.316733	0.1	8.628071
24.318400	0.1	8.622766
24.320067	0.1	8.619667
24.321733	0.1	8.618951
24.323400	0.1	8.619547
24.325067	0.1	8.619607
24.326733	0.1	8.617998
24.328400	0.1	8.615554
24.330067	0.1	8.613766
24.331733	0.1	8.612991
24.333400	0.1	8.612752
24.335067	0.1	8.612931
24.336733	0.1	8.613706
24.338400	0.1	8.615137
24.340067	0.1	8.616984
24.341733	0.1	8.617998
24.343400	0.1	8.617104
24.345067	0.1	8.614243
24.346733	0.1	8.610487
24.348400	0.1	8.606196
24.350067	0.1	8.601547
24.351733	0.1	8.597136
24.353400	0.1	8.593977
24.355067	0.1	8.592487
24.356733	0.1	8.592308
24.358400	0.1	8.593083
24.360067	0.1	8.594513
24.361733	0.1	8.595527
24.363400	0.1	8.595527
24.365067	0.1	8.595646
24.366733	0.1	8.597971
24.368400	0.1	8.602977
24.370067	0.1	8.608878
24.371733	0.1	8.613468
24.373400	0.1	8.615971
24.375067	0.1	8.617223
24.376733	0.1	8.618415
24.378400	0.1	8.620263
24.380067	0.1	8.622766
24.381733	0.1	8.625091
24.383400	0.1	8.625925
24.385067	0.1	8.625031
24.386733	0.1	8.623720
24.388400	0.1	8.623481
24.390067	0.1	8.624375
24.391733	0.1	8.624852
24.393400	0.1	8.623720
24.395067	0.1	8.620978
24.396733	0.1	8.617402
24.398400	0.1	8.614183
24.400067	0.1	8.612514
24.401733	0.1	8.613289
24.403400	0.1	8.616567
24.405067	0.1	8.620859
24.406733	0.1	8.624673
24.408400	0.1	8.626998
24.410067	0.1	8.627236
24.411733	0.1	8.625448
24.413400	0.1	8.622885
24.415067	0.1	8.621276
24.416733	0.1	8.622289
24.418400	0.1	8.626164
24.420067	0.1	8.631290
24.421733	0.1	8.635939
24.423400	0.1	8.639515
24.425067	0.1	8.642257
24.426733	0.1	8.644462
24.428400	0.1	8.646429
24.430067	0.1	8.648396
24.431733	0.1	8.650244
24.433400	0.1	8.652211
24.435067	0.1	8.654774
24.436733	0.1	8.657873
24.438400	0.1	8.661330
24.440067	0.1	8.664251
24.441733	0.1	8.665443
24.443400	0.1	8.664132
24.445067	0.1	8.661569
24.446733	0.1	8.660198
24.448400	0.1	8.661807
24.450067	0.1	8.666277
24.451733	0.1	8.671463
24.453400	0.1	8.675278
24.455067	0.1	8.676649
24.456733	0.1	8.676231
24.458400	0.1	8.676470
24.460067	0.1	8.679271
24.461733	0.1	8.684516
24.463400	0.1	8.690239
24.465067	0.1	8.694470
24.466733	0.1	8.696139
24.468400	0.1	8.695841
24.470067	0.1	8.694828
24.471733	0.1	8.693874
24.473400	0.1	8.693457
24.475067	0.1	8.693815
24.476733	0.1	8.695424
24.478400	0.1	8.698106
24.480067	0.1	8.701683
24.481733	0.1	8.705915
24.483400	0.1	8.710206
24.485067	0.1	8.713306
24.486733	0.1	8.714259
24.488400	0.1	8.712829
24.490067	0.1	8.710206
24.491733	0.1	8.708001
24.493400	0.1	8.707643
24.495067	0.1	8.709491
24.496733	0.1	8.712769
24.498400	0.1	8.716345
24.500067	0.1	8.719624
24.501733	0.1	8.722187
24.503400	0.1	8.723200
24.505067	0.1	8.722544
24.506733	0.1	8.721412
24.508400	0.1	8.721293
24.510067	0.1	8.723259
24.511733	0.1	8.727074
24.513400	0.1	8.730650
24.515067	0.1	8.731783
24.516733	0.1	8.730531
24.518400	0.1	8.728028
24.520067	0.1	8.725167
24.521733	0.1	8.722842
24.523400	0.1	8.721948
24.525067	0.1	8.722604
24.526733	0.1	8.723796
24.528400	0.1	8.724630
24.530067	0.1	8.724332
24.531733	0.1	8.722306
24.533400	0.1	8.718670
24.535067	0.1	8.714736
24.536733	0.1	8.712471
24.538400	0.1	8.713067
24.540067	0.1	8.715928
24.541733	0.1	8.719206
24.543400	0.1	8.720995
24.545067	0.1	8.720100
24.546733	0.1	8.716941
24.548400	0.1	8.713544
24.550067	0.1	8.712054
24.551733	0.1	8.713186
24.553400	0.1	8.716405
24.555067	0.1	8.720100
24.556733	0.1	8.722663
24.558400	0.1	8.723856
24.560067	0.1	8.724154
24.561733	0.1	8.723498
24.563400	0.1	8.721233
24.565067	0.1	8.717418
24.566733	0.1	8.713961
24.568400	0.1	8.712829
24.570067	0.1	8.714796
24.571733	0.1	8.719147
24.573400	0.1	8.724213
24.575067	0.1	8.728147
24.576733	0.1	8.729697
24.578400	0.1	8.728564
24.580067	0.1	8.725644
24.581733	0.1	8.722663
24.583400	0.1	8.721233
24.585067	0.1	8.721471
24.586733	0.1	8.722067
24.588400	0.1	8.721769
24.590067	0.1	8.721114
24.591733	0.1	8.722008
24.593400	0.1	8.725286
24.595067	0.1	8.730233
24.596733	0.1	8.735776
24.598400	0.1	8.741141
24.600067	0.1	8.745194
24.601733	0.1	8.746923
24.603400	0.1	8.746148
24.605067	0.1	8.743823
24.606733	0.1	8.741081
24.608400	0.1	8.738876
24.610067	0.1	8.737743
24.611733	0.1	8.737922
24.613400	0.1	8.739114
24.615067	0.1	8.740902
24.616733	0.1	8.742691
24.618400	0.1	8.744360
24.620067	0.1	8.746505
24.621733	0.1	8.749545
24.623400	0.1	8.752704
24.625067	0.1	8.754492
24.626733	0.1	8.754910
24.628400	0.1	8.754850
24.630067	0.1	8.755208
24.631733	0.1	8.756221
24.633400	0.1	8.757651
24.635067	0.1	8.759320
24.636733	0.1	8.760989
24.638400	0.1	8.762360
24.640067	0.1	8.763195
24.641733	0.1	8.763791
24.643400	0.1	8.764983
24.645067	0.1	8.766473
24.646733	0.1	8.767307
24.648400	0.1	8.766592
24.650067	0.1	8.764327
24.651733	0.1	8.761406
24.653400	0.1	8.758843
24.655067	0.1	8.756817
24.656733	0.1	8.755088
24.658400	0.1	8.753896
24.660067	0.1	8.753896
24.661733	0.1	8.755446
24.663400	0.1	8.757771
24.665067	0.1	8.759022
24.666733	0.1	8.758128
24.668400	0.1	8.755684
24.670067	0.1	8.753300
24.671733	0.1	8.752645
24.673400	0.1	8.753837
24.675067	0.1	8.755565
24.676733	0.1	8.756698
24.678400	0.1	8.757830
24.680067	0.1	8.760453
24.681733	0.1	8.765698
24.683400	0.1	8.772851
24.685067	0.1	8.779169
24.686733	0.1	8.781910
24.688400	0.1	8.780718
24.690067	0.1	8.777679
24.691733	0.1	8.774996
24.693400	0.1	8.773566
24.695067	0.1	8.772791
24.696733	0.1	8.771837
24.698400	0.1	8.770168
24.700067	0.1	8.767903
24.701733	0.1	8.765460
24.703400	0.1	8.763314
24.705067	0.1	8.762539
24.706733	0.1	8.763552
24.708400	0.1	8.766175
24.710067	0.1	8.769692
24.711733	0.1	8.773327
24.713400	0.1	8.776546
24.715067	0.1	8.778990
24.716733	0.1	8.780420
24.718400	0.1	8.780420
24.720067	0.1	8.779169
24.721733	0.1	8.777202
24.723400	0.1	8.775712
24.725067	0.1	8.775354
24.726733	0.1	8.776069
24.728400	0.1	8.777798
24.730067	0.1	8.780063
24.731733	0.1	8.781851
24.733400	0.1	8.782149
24.735067	0.1	8.780778
24.736733	0.1	8.778573
24.738400	0.1	8.776069
24.740067	0.1	8.773447
24.741733	0.1	8.770705
24.743400	0.1	8.767963
24.745067	0.1	8.765340
24.746733	0.1	8.763373
24.748400	0.1	8.763195
24.750067	0.1	8.765698
24.751733	0.1	8.770407
24.753400	0.1	8.775414
24.755067	0.1	8.779109
24.756733	0.1	8.780838
24.758400	0.1	8.781076
24.760067	0.1	8.780420
24.761733	0.1	8.779169
24.763400	0.1	8.777202
24.765067	0.1	8.774877
24.766733	0.1	8.772493
24.768400	0.1	8.770407
24.770067	0.1	8.769095
24.771733	0.1	8.769095
24.773400	0.1	8.771241
24.775067	0.1	8.775473
24.776733	0.1	8.780480
24.778400	0.1	8.785189
24.780067	0.1	8.789182
24.781733	0.1	8.791984
24.783400	0.1	8.793712
24.785067	0.1	8.795322
24.786733	0.1	8.796990
24.788400	0.1	8.798123
24.790067	0.1	8.798361
24.791733	0.1	8.798361
24.793400	0.1	8.798600
24.795067	0.1	8.799315
24.796733	0.1	8.800924
24.798400	0.1	8.803964
24.800067	0.1	8.808494
24.801733	0.1	8.813799
24.803400	0.1	8.818687
24.805067	0.1	8.821726
24.806733	0.1	8.822501
24.808400	0.1	8.821369
24.810067	0.1	8.818210
24.811733	0.1	8.813024
24.813400	0.1	8.807242
24.815067	0.1	8.802951
24.816733	0.1	8.801163
24.818400	0.1	8.801640
24.820067	0.1	8.803726
24.821733	0.1	8.806170
24.823400	0.1	8.807302
24.825067	0.1	8.806050
24.826733	0.1	8.802832
24.828400	0.1	8.800030
24.830067	0.1	8.799911
24.831733	0.1	8.802772
24.833400	0.1	8.806885
24.835067	0.1	8.810461
24.836733	0.1	8.813024
24.838400	0.1	8.815468
24.840067	0.1	8.818806
24.841733	0.1	8.823515
24.843400	0.1	8.828641
24.845067	0.1	8.833111
24.846733	0.1	8.836330
24.848400	0.1	8.838714
24.850067	0.1	8.841217
24.851733	0.1	8.844138
24.853400	0.1	8.847654
24.855067	0.1	8.852602
24.856733	0.1	8.859277
24.858400	0.1	8.867264
24.860067	0.1	8.876324
24.861733	0.1	8.886397
24.863400	0.1	8.897305
24.865067	0.1	8.908690
24.866733	0.1	8.920193
24.868400	0.1	8.930982
24.870067	0.1	8.939922
24.871733	0.1	8.946539
24.873400	0.1	8.951605
24.875067	0.1	8.956016
24.876733	0.1	8.961499
24.878400	0.1	8.970142
24.880067	0.1	8.983791
24.881733	0.1	9.002567
24.883400	0.1	9.025038
24.885067	0.1	9.048939
24.886733	0.1	9.071887
24.888400	0.1	9.091855
24.890067	0.1	9.108127
24.891733	0.1	9.121836
24.893400	0.1	9.134770
24.895067	0.1	9.148479
24.896733	0.1	9.164155
24.898400	0.1	9.182513
24.900067	0.1	9.203375
24.901733	0.1	9.225369
24.903400	0.1	9.247065
24.905067	0.1	9.268165
24.906733	0.1	9.288967
24.908400	0.1	9.309531
24.910067	0.1	9.329916
24.911733	0.1	9.350300
24.913400	0.1	9.370149
24.915067	0.1	9.388507
24.916733	0.1	9.405017
24.918400	0.1	9.420097
24.920067	0.1	9.435118
24.921733	0.1	9.451986
24.923400	0.1	9.471953
24.925067	0.1	9.493530
24.926733	0.1	9.513796
24.928400	0.1	9.531320
24.930067	0.1	9.546221
24.931733	0.1	9.558976
24.933400	0.1	9.569765
24.935067	0.1	9.577692
24.936733	0.1	9.582520
24.938400	0.1	9.585322
24.940067	0.1	9.587348
24.941733	0.1	9.588898
24.943400	0.1	9.590090
24.945067	0.1	9.590865
24.946733	0.1	9.590805
24.948400	0.1	9.589136
24.950067	0.1	9.585143
24.951733	0.1	9.578229
24.953400	0.1	9.568275
24.955067	0.1	9.555758
24.956733	0.1	9.541572
24.958400	0.1	9.526551
24.960067	0.1	9.510875
24.961733	0.1	9.494722
24.963400	0.1	9.478391
24.965067	0.1	9.461523
24.966733	0.1	9.443641
24.968400	0.1	9.424925
24.970067	0.1	9.406210
24.971733	0.1	9.388626
24.973400	0.1	9.372414
24.975067	0.1	9.357274
24.976733	0.1	9.342135
24.978400	0.1	9.325505
24.980067	0.1	9.306253
24.981733	0.1	9.284080
24.983400	0.1	9.260297
24.985067	0.1	9.236634
24.986733	0.1	9.214104
24.988400	0.1	9.192646
24.990067	0.1	9.171904
24.991733	0.1	9.151161
24.993400	0.1	9.130359
24.995067	0.1	9.109915
24.996733	0.1	9.090603
24.998400	0.1	9.072960
25.000067	0.1	9.057284
25.001733	0.1	9.043038
25.003400	0.1	9.029866
25.005067	0.1	9.017706
25.006733	0.1	9.006620
25.008400	0.1	8.996904
25.010067	0.1	8.987904
25.011733	0.1	8.978367
25.013400	0.1	8.967519
25.015067	0.1	8.955420
25.016733	0.1	8.942247
25.018400	0.1	8.928538
25.020067	0.1	8.915365
25.021733	0.1	8.903027
25.023400	0.1	8.891345
25.025067	0.1	8.880318
25.026733	0.1	8.870960
25.028400	0.1	8.864463
25.030067	0.1	8.860410
25.031733	0.1	8.857191
25.033400	0.1	8.853317
25.035067	0.1	8.848489
25.036733	0.1	8.843124
25.038400	0.1	8.837581
25.040067	0.1	8.832455
25.041733	0.1	8.828342
25.043400	0.1	8.825660
25.045067	0.1	8.824289
25.046733	0.1	8.823395
25.048400	0.1	8.821726
25.050067	0.1	8.818389
25.051733	0.1	8.813024
25.053400	0.1	8.806289
25.055067	0.1	8.799315
25.056733	0.1	8.793653
25.058400	0.1	8.790017
25.060067	0.1	8.788050
25.061733	0.1	8.787394
25.063400	0.1	8.787811
25.065067	0.1	8.788527
25.066733	0.1	8.788705
25.068400	0.1	8.788169
25.070067	0.1	8.787334
25.071733	0.1	8.786440
25.073400	0.1	8.785189
25.075067	0.1	8.784175
25.076733	0.1	8.785010
25.078400	0.1	8.788288
25.080067	0.1	8.792341
25.081733	0.1	8.794725
25.083400	0.1	8.794189
25.085067	0.1	8.791686
25.086733	0.1	8.788705
25.088400	0.1	8.786202
25.090067	0.1	8.784235
25.091733	0.1	8.782566
25.093400	0.1	8.780897
25.095067	0.1	8.779288
25.096733	0.1	8.778394
25.098400	0.1	8.778751
25.100067	0.1	8.781255
25.101733	0.1	8.785606
25.103400	0.1	8.789719
25.105067	0.1	8.791328
25.106733	0.1	8.790076
25.108400	0.1	8.787573
25.110067	0.1	8.785487
25.111733	0.1	8.783758
25.113400	0.1	8.781374
25.115067	0.1	8.778215
25.116733	0.1	8.775235
25.118400	0.1	8.773089
25.120067	0.1	8.772135
25.121733	0.1	8.772374
25.123400	0.1	8.773506
25.125067	0.1	8.774639
25.126733	0.1	8.774639
25.128400	0.1	8.773089
25.130067	0.1	8.771122
25.131733	0.1	8.770168
25.133400	0.1	8.770466
25.135067	0.1	8.771420
25.136733	0.1	8.773029
25.138400	0.1	8.775354
25.140067	0.1	8.777798
25.141733	0.1	8.779645
25.143400	0.1	8.780003
25.145067	0.1	8.778692
25.146733	0.1	8.777142
25.148400	0.1	8.776606
25.150067	0.1	8.776665
25.151733	0.1	8.776665
25.153400	0.1	8.776844
25.155067	0.1	8.777559
25.156733	0.1	8.778692
25.158400	0.1	8.780122
25.160067	0.1	8.781076
25.161733	0.1	8.780778
25.163400	0.1	8.779169
25.165067	0.1	8.777321
25.166733	0.1	8.776010
25.168400	0.1	8.775175
25.170067	0.1	8.774639
25.171733	0.1	8.775354
25.173400	0.1	8.778394
25.175067	0.1	8.783758
25.176733	0.1	8.790494
25.178400	0.1	8.797110
25.180067	0.1	8.801342
25.181733	0.1	8.801878
25.183400	0.1	8.799613
25.185067	0.1	8.797348
25.186733	0.1	8.796990
25.188400	0.1	8.798063
25.190067	0.1	8.799613
25.191733	0.1	8.800865
25.193400	0.1	8.801759
25.195067	0.1	8.802832
25.196733	0.1	8.804381
25.198400	0.1	8.806170
25.200067	0.1	8.808375
25.201733	0.1	8.811057
25.203400	0.1	8.813263
25.205067	0.1	8.814753
25.206733	0.1	8.816720
25.208400	0.1	8.820653
25.210067	0.1	8.826495
25.211733	0.1	8.833945
25.213400	0.1	8.843005
25.215067	0.1	8.853138
25.216733	0.1	8.862734
25.218400	0.1	8.870721
25.220067	0.1	8.877397
25.221733	0.1	8.883298
25.223400	0.1	8.888722
25.225067	0.1	8.894206
25.226733	0.1	8.900703
25.228400	0.1	8.908570
25.230067	0.1	8.917690
25.231733	0.1	8.928180
25.233400	0.1	8.940340
25.235067	0.1	8.953214
25.236733	0.1	8.965552
25.238400	0.1	8.977354
25.240067	0.1	8.989394
25.241733	0.1	9.002090
25.243400	0.1	9.015024
25.245067	0.1	9.027601
25.246733	0.1	9.039641
25.248400	0.1	9.051681
25.250067	0.1	9.064794
25.251733	0.1	9.079993
25.253400	0.1	9.096683
25.255067	0.1	9.112835
25.256733	0.1	9.127439
25.258400	0.1	9.141505
25.260067	0.1	9.156824
25.261733	0.1	9.174109
25.263400	0.1	9.192885
25.265067	0.1	9.211898
25.266733	0.1	9.230316
25.268400	0.1	9.248615
25.270067	0.1	9.267808
25.271733	0.1	9.287835
25.273400	0.1	9.308041
25.275067	0.1	9.328127
25.276733	0.1	9.348989
25.278400	0.1	9.371162
25.280067	0.1	9.394587
25.281733	0.1	9.418846
25.283400	0.1	9.443284
25.285067	0.1	9.467304
25.286733	0.1	9.490312
25.288400	0.1	9.512365
25.290067	0.1	9.535015
25.291733	0.1	9.560407
25.293400	0.1	9.589673
25.295067	0.1	9.622217
25.296733	0.1	9.656489
25.298400	0.1	9.691239
25.300067	0.1	9.726406
25.301733	0.1	9.762705
25.303400	0.1	9.800017
25.305067	0.1	9.837211
25.306733	0.1	9.872974
25.308400	0.1	9.907246
25.310067	0.1	9.941996
25.311733	0.1	9.980143
25.313400	0.1	10.023118
25.315067	0.1	10.070444
25.316733	0.1	10.121048
25.318400	0.1	10.173917
25.320067	0.1	10.227621
25.321733	0.1	10.280252
25.323400	0.1	10.331274
25.325067	0.1	10.381938
25.326733	0.1	10.434449
25.328400	0.1	10.490060
25.330067	0.1	10.548294
25.331733	0.1	10.608078
25.333400	0.1	10.669470
25.335067	0.1	10.733665
25.336733	0.1	10.801018
25.338400	0.1	10.870219
25.340067	0.1	10.939241
25.341733	0.1	11.007310
25.343400	0.1	11.075557
25.345067	0.1	11.145175
25.346733	0.1	11.215866
25.348400	0.1	11.286021
25.350067	0.1	11.354030
25.351733	0.1	11.419476
25.353400	0.1	11.482061
25.355067	0.1	11.540890
25.356733	0.1	11.595488
25.358400	0.1	11.646748
25.360067	0.1	11.696339
25.361733	0.1	11.745990
25.363400	0.1	11.795879
25.365067	0.1	11.843801
25.366733	0.1	11.886717
25.368400	0.1	11.923254
25.370067	0.1	11.953235
25.371733	0.1	11.977256
25.373400	0.1	11.996270
25.375067	0.1	12.010337
25.376733	0.1	12.019397
25.378400	0.1	12.022973
25.380067	0.1	12.020291
25.381733	0.1	12.010337
25.383400	0.1	11.993349
25.385067	0.1	11.970282
25.386733	0.1	11.942209
25.388400	0.1	11.910320
25.390067	0.1	11.875809
25.391733	0.1	11.838854
25.393400	0.1	11.798383
25.395067	0.1	11.753500
25.396733	0.1	11.704028
25.398400	0.1	11.650682
25.400067	0.1	11.594535
25.401733	0.1	11.536122
25.403400	0.1	11.475206
25.405067	0.1	11.411370
25.406733	0.1	11.344910
25.408400	0.1	11.276663
25.410067	0.1	11.207283
25.411733	0.1	11.137486
25.413400	0.1	11.067689
25.415067	0.1	10.997952
25.416733	0.1	10.927976
25.418400	0.1	10.857642
25.420067	0.1	10.787905
25.421733	0.1	10.721327
25.423400	0.1	10.659576
25.425067	0.1	10.602058
25.426733	0.1	10.546268
25.428400	0.1	10.490180
25.430067	0.1	10.433257
25.431733	0.1	10.376096
25.433400	0.1	10.319651
25.435067	0.1	10.264934
25.436733	0.1	10.213137
25.438400	0.1	10.164917
25.440067	0.1	10.119975
25.441733	0.1	10.077239
25.443400	0.1	10.034979
25.445067	0.1	9.991766
25.446733	0.1	9.946645
25.448400	0.1	9.900213
25.450067	0.1	9.853542
25.451733	0.1	9.807647
25.453400	0.1	9.764195
25.455067	0.1	9.725154
25.456733	0.1	9.691001
25.458400	0.1	9.660483
25.460067	0.1	9.632052
25.461733	0.1	9.605289
25.463400	0.1	9.580017
25.465067	0.1	9.555698
25.466733	0.1	9.532035
25.468400	0.1	9.509326
25.470067	0.1	9.487451
25.471733	0.1	9.465635
25.473400	0.1	9.443462
25.475067	0.1	9.420932
25.476733	0.1	9.397865
25.478400	0.1	9.374142
25.480067	0.1	9.350062
25.481733	0.1	9.326578
25.483400	0.1	9.304703
25.485067	0.1	9.285570
25.486733	0.1	9.269655
25.488400	0.1	9.256065
25.490067	0.1	9.243370
25.491733	0.1	9.230793
25.493400	0.1	9.218455
25.495067	0.1	9.206772
25.496733	0.1	9.196163
25.498400	0.1	9.185851
25.500067	0.1	9.174765
25.501733	0.1	9.162784
25.503400	0.1	9.150863
25.505067	0.1	9.139777
25.506733	0.1	9.129584
25.508400	0.1	9.119869
25.510067	0.1	9.110451
25.511733	0.1	9.102524
25.513400	0.1	9.097457
25.515067	0.1	9.094716
25.516733	0.1	9.092331
25.518400	0.1	9.088636
25.520067	0.1	9.083629
25.521733	0.1	9.078146
25.523400	0.1	9.073437
25.525067	0.1	9.070337
25.526733	0.1	9.068609
25.528400	0.1	9.066940
25.530067	0.1	9.063662
25.531733	0.1	9.058297
25.533400	0.1	9.052337
25.535067	0.1	9.047151
25.536733	0.1	9.043515
25.538400	0.1	9.041846
25.540067	0.1	9.042502
25.541733	0.1	9.044886
25.543400	0.1	9.047688
25.545067	0.1	9.049893
25.546733	0.1	9.050549
25.548400	0.1	9.049357
25.550067	0.1	9.046615
25.551733	0.1	9.043933
25.553400	0.1	9.042621
25.555067	0.1	9.042800
25.556733	0.1	9.043754
25.558400	0.1	9.044231
25.560067	0.1	9.043396
25.561733	0.1	9.041191
25.563400	0.1	9.037614
25.565067	0.1	9.032667
25.566733	0.1	9.026170
25.568400	0.1	9.018064
25.570067	0.1	9.009183
25.571733	0.1	9.000779
25.573400	0.1	8.993030
25.575067	0.1	8.986056
25.576733	0.1	8.980394
25.578400	0.1	8.976281
25.580067	0.1	8.973182
25.581733	0.1	8.969546
25.583400	0.1	8.964897
25.585067	0.1	8.960665
25.586733	0.1	8.958638
25.588400	0.1	8.958698
25.590067	0.1	8.958817
25.591733	0.1	8.956016
25.593400	0.1	8.948923
25.595067	0.1	8.939267
25.596733	0.1	8.930326
25.598400	0.1	8.923173
25.600067	0.1	8.916677
25.601733	0.1	8.909941
25.603400	0.1	8.904100
25.605067	0.1	8.900524
25.606733	0.1	8.899212
25.608400	0.1	8.899093
25.610067	0.1	8.898676
25.611733	0.1	8.897365
25.613400	0.1	8.895159
25.615067	0.1	8.892060
25.616733	0.1	8.888245
25.618400	0.1	8.884311
25.620067	0.1	8.880854
25.621733	0.1	8.878112
25.623400	0.1	8.876384
25.625067	0.1	8.876265
25.626733	0.1	8.877874
25.628400	0.1	8.880735
25.630067	0.1	8.884132
25.631733	0.1	8.887291
25.633400	0.1	8.889914
25.635067	0.1	8.891285
25.636733	0.1	8.890510
25.638400	0.1	8.887947
25.640067	0.1	8.885205
25.641733	0.1	8.883358
25.643400	0.1	8.882165
25.645067	0.1	8.881450
25.646733	0.1	8.881987
25.648400	0.1	8.884013
25.650067	0.1	8.886636
25.651733	0.1	8.888841
25.653400	0.1	8.890272
25.655067	0.1	8.890868
25.656733	0.1	8.889854
25.658400	0.1	8.886517
25.660067	0.1	8.881391
25.661733	0.1	8.876205
25.663400	0.1	8.872629
25.665067	0.1	8.871377
25.666733	0.1	8.872629
25.668400	0.1	8.875967
25.670067	0.1	8.880616
25.671733	0.1	8.885086
25.673400	0.1	8.888484
25.675067	0.1	8.890868
25.676733	0.1	8.892894
25.678400	0.1	8.894265
25.680067	0.1	8.894861
25.681733	0.1	8.894980
25.683400	0.1	8.895040
25.685067	0.1	8.895100
25.686733	0.1	8.895755
25.688400	0.1	8.897365
25.690067	0.1	8.898736
25.691733	0.1	8.898497
25.693400	0.1	8.896590
25.695067	0.1	8.894861
25.696733	0.1	8.895338
25.698400	0.1	8.897961
25.700067	0.1	8.900583
25.701733	0.1	8.901358
25.703400	0.1	8.900047
25.705067	0.1	8.897484
25.706733	0.1	8.895279
25.708400	0.1	8.895159
25.710067	0.1	8.897543
25.711733	0.1	8.901060
25.713400	0.1	8.903981
25.715067	0.1	8.905471
25.716733	0.1	8.905948
25.718400	0.1	8.906365
25.720067	0.1	8.907259
25.721733	0.1	8.909047
25.723400	0.1	8.911670
25.725067	0.1	8.914412
25.726733	0.1	8.916140
25.728400	0.1	8.916140
25.730067	0.1	8.915365
25.731733	0.1	8.915306
25.733400	0.1	8.916677
25.735067	0.1	8.919061
25.736733	0.1	8.921505
25.738400	0.1	8.923054
25.740067	0.1	8.923650
25.741733	0.1	8.924306
25.743400	0.1	8.926035
25.745067	0.1	8.929015
25.746733	0.1	8.932591
25.748400	0.1	8.935452
25.750067	0.1	8.936644
25.751733	0.1	8.936465
25.753400	0.1	8.935333
25.755067	0.1	8.933783
25.756733	0.1	8.932114
25.758400	0.1	8.930684
25.760067	0.1	8.929372
25.761733	0.1	8.928061
25.763400	0.1	8.927227
25.765067	0.1	8.926988
25.766733	0.1	8.927227
25.768400	0.1	8.927763
25.770067	0.1	8.928299
25.771733	0.1	8.927882
25.773400	0.1	8.925796
25.775067	0.1	8.922041
25.776733	0.1	8.916855
25.778400	0.1	8.911551
25.780067	0.1	8.907915
25.781733	0.1	8.907080
25.783400	0.1	8.908094
25.785067	0.1	8.909464
25.786733	0.1	8.910239
25.788400	0.1	8.910358
25.790067	0.1	8.909822
25.791733	0.1	8.908988
25.793400	0.1	8.908451
25.795067	0.1	8.908749
25.796733	0.1	8.909643
25.798400	0.1	8.910597
25.800067	0.1	8.911610
25.801733	0.1	8.912921
25.803400	0.1	8.914590
25.805067	0.1	8.915783
25.806733	0.1	8.915306
25.808400	0.1	8.912266
25.810067	0.1	8.907438
25.811733	0.1	8.903325
25.813400	0.1	8.901954
25.815067	0.1	8.903683
25.816733	0.1	8.907617
25.818400	0.1	8.912087
25.820067	0.1	8.915961
25.821733	0.1	8.917869
25.823400	0.1	8.917153
25.825067	0.1	8.914471
25.826733	0.1	8.911253
25.828400	0.1	8.908332
25.830067	0.1	8.905948
25.831733	0.1	8.904458
25.833400	0.1	8.903623
25.835067	0.1	8.902908
25.836733	0.1	8.902371
25.838400	0.1	8.902252
25.840067	0.1	8.902550
25.841733	0.1	8.902669
25.843400	0.1	8.901954
25.845067	0.1	8.900166
25.846733	0.1	8.897842
25.848400	0.1	8.896113
25.850067	0.1	8.895457
25.851733	0.1	8.895219
25.853400	0.1	8.895040
25.855067	0.1	8.895875
25.856733	0.1	8.898914
25.858400	0.1	8.903981
25.860067	0.1	8.909882
25.861733	0.1	8.914829
25.863400	0.1	8.916975
25.865067	0.1	8.915663
25.866733	0.1	8.912266
25.868400	0.1	8.910001
25.870067	0.1	8.910358
25.871733	0.1	8.912027
25.873400	0.1	8.912981
25.875067	0.1	8.912921
25.876733	0.1	8.912206
25.878400	0.1	8.910835
25.880067	0.1	8.908809
25.881733	0.1	8.906901
25.883400	0.1	8.905769
25.885067	0.1	8.905590
25.886733	0.1	8.905769
25.888400	0.1	8.905531
25.890067	0.1	8.904577
25.891733	0.1	8.903683
25.893400	0.1	8.904279
25.895067	0.1	8.906842
25.896733	0.1	8.910776
25.898400	0.1	8.914888
25.900067	0.1	8.918465
25.901733	0.1	8.921445
25.903400	0.1	8.924187
25.905067	0.1	8.926511
25.906733	0.1	8.928121
25.908400	0.1	8.929432
25.910067	0.1	8.931459
25.911733	0.1	8.934916
25.913400	0.1	8.938909
25.915067	0.1	8.941651
25.916733	0.1	8.942068
25.918400	0.1	8.940757
25.920067	0.1	8.939028
25.921733	0.1	8.938611
25.923400	0.1	8.940638
25.925067	0.1	8.944393
25.926733	0.1	8.947671
25.928400	0.1	8.948565
25.930067	0.1	8.946956
25.931733	0.1	8.945168
25.933400	0.1	8.945585
25.935067	0.1	8.948565
25.936733	0.1	8.952141
25.938400	0.1	8.954347
25.940067	0.1	8.955002
25.941733	0.1	8.955598
25.943400	0.1	8.957983
25.945067	0.1	8.962453
25.946733	0.1	8.967519
25.948400	0.1	8.971394
25.950067	0.1	8.973182
25.951733	0.1	8.973182
25.953400	0.1	8.972467
25.955067	0.1	8.972288
25.956733	0.1	8.972586
25.958400	0.1	8.972586
25.960067	0.1	8.972347
25.961733	0.1	8.973003
25.963400	0.1	8.974851
25.965067	0.1	8.976400
25.966733	0.1	8.976281
25.968400	0.1	8.974970
25.970067	0.1	8.974135
25.971733	0.1	8.975208
25.973400	0.1	8.978069
25.975067	0.1	8.980930
25.976733	0.1	8.981944
25.978400	0.1	8.981050
25.980067	0.1	8.979500
25.981733	0.1	8.978785
25.983400	0.1	8.979202
25.985067	0.1	8.979321
25.986733	0.1	8.977295
25.988400	0.1	8.973659
25.990067	0.1	8.970321
25.991733	0.1	8.968592
25.993400	0.1	8.969009
25.995067	0.1	8.971334
25.996733	0.1	8.974255
25.998400	0.1	8.976222
26.000067	0.1	8.977295
26.001733	0.1	8.979023
26.003400	0.1	8.981824
26.005067	0.1	8.984387
26.006733	0.1	8.985460
26.008400	0.1	8.984984
26.010067	0.1	8.984209
26.011733	0.1	8.983970
26.013400	0.1	8.984149
26.015067	0.1	8.983851
26.016733	0.1	8.983136
26.018400	0.1	8.983195
26.020067	0.1	8.984745
26.021733	0.1	8.987368
26.023400	0.1	8.989275
26.025067	0.1	8.989096
26.026733	0.1	8.986116
26.028400	0.1	8.980692
26.030067	0.1	8.974135
26.031733	0.1	8.968056
26.033400	0.1	8.964003
26.035067	0.1	8.962632
26.036733	0.1	8.963407
26.038400	0.1	8.965612
26.040067	0.1	8.968950
26.041733	0.1	8.974076
26.043400	0.1	8.981467
26.045067	0.1	8.990229
26.046733	0.1	8.998037
26.048400	0.1	9.002686
26.050067	0.1	9.002984
26.051733	0.1	8.998991
26.053400	0.1	8.992255
26.055067	0.1	8.985580
26.056733	0.1	8.981586
26.058400	0.1	8.981705
26.060067	0.1	8.985282
26.061733	0.1	8.991182
26.063400	0.1	8.998097
26.065067	0.1	9.004653
26.066733	0.1	9.009958
26.068400	0.1	9.013355
26.070067	0.1	9.014547
26.071733	0.1	9.014190
26.073400	0.1	9.014190
26.075067	0.1	9.016514
26.076733	0.1	9.021700
26.078400	0.1	9.028316
26.080067	0.1	9.034694
26.081733	0.1	9.040297
26.083400	0.1	9.045303
26.085067	0.1	9.050429
26.086733	0.1	9.056330
26.088400	0.1	9.062410
26.090067	0.1	9.066701
26.091733	0.1	9.068013
26.093400	0.1	9.067238
26.095067	0.1	9.066105
26.096733	0.1	9.065688
26.098400	0.1	9.066880
26.100067	0.1	9.070278
26.101733	0.1	9.075583
26.103400	0.1	9.082079
26.105067	0.1	9.088636
26.106733	0.1	9.094775
26.108400	0.1	9.100557
26.110067	0.1	9.106160
26.111733	0.1	9.111524
26.113400	0.1	9.117306
26.115067	0.1	9.124101
26.116733	0.1	9.131373
26.118400	0.1	9.138585
26.120067	0.1	9.145797
26.121733	0.1	9.152949
26.123400	0.1	9.160102
26.125067	0.1	9.167731
26.126733	0.1	9.176195
26.128400	0.1	9.184838
26.130067	0.1	9.193063
26.131733	0.1	9.200991
26.133400	0.1	9.209335
26.135067	0.1	9.219230
26.136733	0.1	9.230674
26.138400	0.1	9.242237
26.140067	0.1	9.252549
26.141733	0.1	9.262205
26.143400	0.1	9.272755
26.145067	0.1	9.285153
26.146733	0.1	9.299458
26.148400	0.1	9.314955
26.150067	0.1	9.330869
26.151733	0.1	9.346605
26.153400	0.1	9.361685
26.155067	0.1	9.376050
26.156733	0.1	9.390057
26.158400	0.1	9.404362
26.160067	0.1	9.419561
26.161733	0.1	9.435952
26.163400	0.1	9.453595
26.165067	0.1	9.472252
26.166733	0.1	9.491623
26.168400	0.1	9.511531
26.170067	0.1	9.532214
26.171733	0.1	9.553969
26.173400	0.1	9.576917
26.175067	0.1	9.600580
26.176733	0.1	9.624422
26.178400	0.1	9.648204
26.180067	0.1	9.672583
26.181733	0.1	9.698570
26.183400	0.1	9.726167
26.185067	0.1	9.754480
26.186733	0.1	9.782971
26.188400	0.1	9.812177
26.190067	0.1	9.843112
26.191733	0.1	9.876013
26.193400	0.1	9.911121
26.195067	0.1	9.948850
26.196733	0.1	9.988845
26.198400	0.1	10.030509
26.200067	0.1	10.073662
26.201733	0.1	10.119022
26.203400	0.1	10.166824
26.205067	0.1	10.215939
26.206733	0.1	10.264755
26.208400	0.1	10.312737
26.210067	0.1	10.360718
26.211733	0.1	10.410786
26.213400	0.1	10.464907
26.215067	0.1	10.523201
26.216733	0.1	10.584117
26.218400	0.1	10.646105
26.220067	0.1	10.707796
26.221733	0.1	10.767818
26.223400	0.1	10.825098
26.225067	0.1	10.879398
26.226733	0.1	10.930658
26.228400	0.1	10.979474
26.230067	0.1	11.027635
26.231733	0.1	11.077166
26.233400	0.1	11.128367
26.235067	0.1	11.179567
26.236733	0.1	11.228562
26.238400	0.1	11.274458
26.240067	0.1	11.316598
26.241733	0.1	11.353851
26.243400	0.1	11.385084
26.245067	0.1	11.410237
26.246733	0.1	11.430205
26.248400	0.1	11.446119
26.250067	0.1	11.459530
26.251733	0.1	11.471213
26.253400	0.1	11.481167
26.255067	0.1	11.488200
26.256733	0.1	11.490763
26.258400	0.1	11.487842
26.260067	0.1	11.480034
26.261733	0.1	11.468650
26.263400	0.1	11.453629
26.265067	0.1	11.433542
26.266733	0.1	11.407495
26.268400	0.1	11.376143
26.270067	0.1	11.339963
26.271733	0.1	11.298955
26.273400	0.1	11.253179
26.275067	0.1	11.203528
26.276733	0.1	11.151136
26.278400	0.1	11.096717
26.280067	0.1	11.040509
26.281733	0.1	10.982693
26.283400	0.1	10.922969
26.285067	0.1	10.861755
26.286733	0.1	10.799945
26.288400	0.1	10.737897
26.290067	0.1	10.675312
26.291733	0.1	10.612131
26.293400	0.1	10.549427
26.295067	0.1	10.487557
26.296733	0.1	10.425926
26.298400	0.1	10.363460
26.300067	0.1	10.300816
26.301733	0.1	10.239721
26.303400	0.1	10.181845
26.305067	0.1	10.127485
26.306733	0.1	10.075749
26.308400	0.1	10.025621
26.310067	0.1	9.976328
26.311733	0.1	9.927273
26.313400	0.1	9.878457
26.315067	0.1	9.830952
26.316733	0.1	9.786070
26.318400	0.1	9.744049
26.320067	0.1	9.704292
26.321733	0.1	9.666145
26.323400	0.1	9.629489
26.325067	0.1	9.594501
26.326733	0.1	9.561360
26.328400	0.1	9.530128
26.330067	0.1	9.500921
26.331733	0.1	9.473861
26.333400	0.1	9.449363
26.335067	0.1	9.427488
26.336733	0.1	9.407402
26.338400	0.1	9.388686
26.340067	0.1	9.370924
26.341733	0.1	9.353877
26.343400	0.1	9.336949
26.345067	0.1	9.319962
26.346733	0.1	9.303570
26.348400	0.1	9.289027
26.350067	0.1	9.277464
26.351733	0.1	9.268821
26.353400	0.1	9.262264
26.355067	0.1	9.257019
26.356733	0.1	9.251953
26.358400	0.1	9.245158
26.360067	0.1	9.235561
26.361733	0.1	9.223939
26.363400	0.1	9.212733
26.365067	0.1	9.203852
26.366733	0.1	9.197832
26.368400	0.1	9.194136
26.370067	0.1	9.191871
26.371733	0.1	9.190381
26.373400	0.1	9.188653
26.375067	0.1	9.185851
26.376733	0.1	9.182036
26.378400	0.1	9.178639
26.380067	0.1	9.176791
26.381733	0.1	9.176195
26.383400	0.1	9.176434
26.385067	0.1	9.177566
26.386733	0.1	9.179175
26.388400	0.1	9.180010
26.390067	0.1	9.178520
26.391733	0.1	9.174884
26.393400	0.1	9.170294
26.395067	0.1	9.166241
26.396733	0.1	9.163321
26.398400	0.1	9.161771
26.400067	0.1	9.161711
26.401733	0.1	9.161771
26.403400	0.1	9.160519
26.405067	0.1	9.157599
26.406733	0.1	9.153367
26.408400	0.1	9.148360
26.410067	0.1	9.143651
26.411733	0.1	9.140432
26.413400	0.1	9.139360
26.415067	0.1	9.140015
26.416733	0.1	9.140671
26.418400	0.1	9.139896
26.420067	0.1	9.137095
26.421733	0.1	9.132326
26.423400	0.1	9.126783
26.425067	0.1	9.122372
26.426733	0.1	9.119928
26.428400	0.1	9.119154
26.430067	0.1	9.119630
26.431733	0.1	9.120584
26.433400	0.1	9.120346
26.435067	0.1	9.117425
26.436733	0.1	9.111941
26.438400	0.1	9.105087
26.440067	0.1	9.097755
26.441733	0.1	9.090841
26.443400	0.1	9.085358
26.445067	0.1	9.081841
26.446733	0.1	9.079874
26.448400	0.1	9.079040
26.450067	0.1	9.079576
26.451733	0.1	9.081781
26.453400	0.1	9.085298
26.455067	0.1	9.089709
26.456733	0.1	9.093941
26.458400	0.1	9.096146
26.460067	0.1	9.095371
26.461733	0.1	9.092272
26.463400	0.1	9.088338
26.465067	0.1	9.084702
26.466733	0.1	9.081722
26.468400	0.1	9.079755
26.470067	0.1	9.078861
26.471733	0.1	9.078622
26.473400	0.1	9.078265
26.475067	0.1	9.077371
26.476733	0.1	9.076298
26.478400	0.1	9.075523
26.480067	0.1	9.075523
26.481733	0.1	9.076119
26.483400	0.1	9.076715
26.485067	0.1	9.076834
26.486733	0.1	9.076417
26.488400	0.1	9.075702
26.490067	0.1	9.074987
26.491733	0.1	9.074510
26.493400	0.1	9.074748
26.495067	0.1	9.075344
26.496733	0.1	9.075046
26.498400	0.1	9.073437
26.500067	0.1	9.071410
26.501733	0.1	9.070397
26.503400	0.1	9.070993
26.505067	0.1	9.072602
26.506733	0.1	9.074331
26.508400	0.1	9.075702
26.510067	0.1	9.076894
26.511733	0.1	9.077728
26.513400	0.1	9.078086
26.515067	0.1	9.078324
26.516733	0.1	9.078384
26.518400	0.1	9.077669
26.520067	0.1	9.075523
26.521733	0.1	9.072364
26.523400	0.1	9.069205
26.525067	0.1	9.066940
26.526733	0.1	9.065807
26.528400	0.1	9.065509
26.530067	0.1	9.065629
26.531733	0.1	9.065867
26.533400	0.1	9.066225
26.535067	0.1	9.066523
26.536733	0.1	9.066821
26.538400	0.1	9.067655
26.540067	0.1	9.068847
26.541733	0.1	9.069622
26.543400	0.1	9.069443
26.545067	0.1	9.068549
26.546733	0.1	9.067715
26.548400	0.1	9.067715
26.550067	0.1	9.068668
26.551733	0.1	9.070218
26.553400	0.1	9.072006
26.555067	0.1	9.073437
26.556733	0.1	9.073318
26.558400	0.1	9.071291
26.560067	0.1	9.068788
26.561733	0.1	9.067715
26.563400	0.1	9.068728
26.565067	0.1	9.071053
26.566733	0.1	9.073258
26.568400	0.1	9.074390
26.570067	0.1	9.074152
26.571733	0.1	9.072185
26.573400	0.1	9.068788
26.575067	0.1	9.065986
26.576733	0.1	9.065748
26.578400	0.1	9.067298
26.580067	0.1	9.068668
26.581733	0.1	9.069384
26.583400	0.1	9.070278
26.585067	0.1	9.071053
26.586733	0.1	9.070993
26.588400	0.1	9.070337
26.590067	0.1	9.069741
26.591733	0.1	9.069562
26.593400	0.1	9.069384
26.595067	0.1	9.068370
26.596733	0.1	9.066523
26.598400	0.1	9.064735
26.600067	0.1	9.063900
26.601733	0.1	9.064019
26.603400	0.1	9.064377
26.605067	0.1	9.064198
26.606733	0.1	9.064079
26.608400	0.1	9.065331
26.610067	0.1	9.068251
26.611733	0.1	9.071947
26.613400	0.1	9.075404
26.615067	0.1	9.077550
26.616733	0.1	9.078324
26.618400	0.1	9.078563
26.620067	0.1	9.079099
26.621733	0.1	9.080589
26.623400	0.1	9.083272
26.625067	0.1	9.086669
26.626733	0.1	9.089709
26.628400	0.1	9.091378
26.630067	0.1	9.091378
26.631733	0.1	9.090543
26.633400	0.1	9.090603
26.635067	0.1	9.093226
26.636733	0.1	9.098471
26.638400	0.1	9.105385
26.640067	0.1	9.112299
26.641733	0.1	9.117604
26.643400	0.1	9.120167
26.645067	0.1	9.120584
26.646733	0.1	9.121001
26.648400	0.1	9.123624
26.650067	0.1	9.128690
26.651733	0.1	9.134353
26.653400	0.1	9.139062
26.655067	0.1	9.142697
26.656733	0.1	9.145856
26.658400	0.1	9.148717
26.660067	0.1	9.151757
26.661733	0.1	9.155572
26.663400	0.1	9.160162
26.665067	0.1	9.164930
26.666733	0.1	9.169162
26.668400	0.1	9.173275
26.670067	0.1	9.178639
26.671733	0.1	9.185792
26.673400	0.1	9.193540
26.675067	0.1	9.200216
26.676733	0.1	9.205401
26.678400	0.1	9.210647
26.680067	0.1	9.217740
26.681733	0.1	9.227634
26.683400	0.1	9.239257
26.685067	0.1	9.249807
26.686733	0.1	9.257079
26.688400	0.1	9.261430
26.690067	0.1	9.264708
26.691733	0.1	9.268821
26.693400	0.1	9.274960
26.695067	0.1	9.283603
26.696733	0.1	9.293676
26.698400	0.1	9.303570
26.700067	0.1	9.312571
26.701733	0.1	9.321571
26.703400	0.1	9.331823
26.705067	0.1	9.343923
26.706733	0.1	9.357632
26.708400	0.1	9.372056
26.710067	0.1	9.386182
26.711733	0.1	9.398878
26.713400	0.1	9.409726
26.715067	0.1	9.419442
26.716733	0.1	9.429515
26.718400	0.1	9.441376
26.720067	0.1	9.456397
26.721733	0.1	9.474815
26.723400	0.1	9.495378
26.725067	0.1	9.515942
26.726733	0.1	9.535492
26.728400	0.1	9.554685
26.730067	0.1	9.574533
26.731733	0.1	9.595097
26.733400	0.1	9.616197
26.735067	0.1	9.637476
26.736733	0.1	9.657860
26.738400	0.1	9.677113
26.740067	0.1	9.696365
26.741733	0.1	9.717405
26.743400	0.1	9.741307
26.745067	0.1	9.767891
26.746733	0.1	9.796024
26.748400	0.1	9.824634
26.750067	0.1	9.853006
26.751733	0.1	9.881199
26.753400	0.1	9.909571
26.755067	0.1	9.938002
26.756733	0.1	9.966434
26.758400	0.1	9.995700
26.760067	0.1	10.027171
26.761733	0.1	10.060907
26.763400	0.1	10.096014
26.765067	0.1	10.132075
26.766733	0.1	10.169685
26.768400	0.1	10.209501
26.770067	0.1	10.250807
26.771733	0.1	10.292829
26.773400	0.1	10.335625
26.775067	0.1	10.380507
26.776733	0.1	10.428787
26.778400	0.1	10.480881
26.780067	0.1	10.535837
26.781733	0.1	10.592580
26.783400	0.1	10.650218
26.785067	0.1	10.708154
26.786733	0.1	10.766447
26.788400	0.1	10.825992
26.790067	0.1	10.888398
26.791733	0.1	10.954917
26.793400	0.1	11.025489
26.795067	0.1	11.098862
26.796733	0.1	11.172951
26.798400	0.1	11.247040
26.800067	0.1	11.322082
26.801733	0.1	11.399210
26.803400	0.1	11.478723
26.805067	0.1	11.560441
26.806733	0.1	11.643768
26.808400	0.1	11.728049
26.810067	0.1	11.812747
26.811733	0.1	11.896969
26.813400	0.1	11.979223
26.815067	0.1	12.058318
26.816733	0.1	12.134135
26.818400	0.1	12.207270
26.820067	0.1	12.278021
26.821733	0.1	12.346328
26.823400	0.1	12.412370
26.825067	0.1	12.476683
26.826733	0.1	12.538851
26.828400	0.1	12.597979
26.830067	0.1	12.653292
26.831733	0.1	12.704850
26.833400	0.1	12.752355
26.835067	0.1	12.794376
26.836733	0.1	12.829424
26.838400	0.1	12.857259
26.840067	0.1	12.878896
26.841733	0.1	12.895406
26.843400	0.1	12.906671
26.845067	0.1	12.912215
26.846733	0.1	12.911917
26.848400	0.1	12.905956
26.850067	0.1	12.894631
26.851733	0.1	12.878836
26.853400	0.1	12.859405
26.855067	0.1	12.836219
26.856733	0.1	12.808622
26.858400	0.1	12.775899
26.860067	0.1	12.737871
26.861733	0.1	12.694538
26.863400	0.1	12.646378
26.865067	0.1	12.595475
26.866733	0.1	12.544394
26.868400	0.1	12.494028
26.870067	0.1	12.443007
26.871733	0.1	12.390197
26.873400	0.1	12.335659
26.875067	0.1	12.280286
26.876733	0.1	12.225331
26.878400	0.1	12.172044
26.880067	0.1	12.121678
26.881733	0.1	12.074710
26.883400	0.1	12.030483
26.885067	0.1	11.987687
26.886733	0.1	11.946262
26.888400	0.1	11.907638
26.890067	0.1	11.872590
26.891733	0.1	11.840344
26.893400	0.1	11.809469
26.895067	0.1	11.779965
26.896733	0.1	11.753381
26.898400	0.1	11.731446
26.900067	0.1	11.714161
26.901733	0.1	11.701167
26.903400	0.1	11.691929
26.905067	0.1	11.685491
26.906733	0.1	11.681081
26.908400	0.1	11.678696
26.910067	0.1	11.678518
26.911733	0.1	11.679948
26.913400	0.1	11.681915
26.915067	0.1	11.683942
26.916733	0.1	11.686624
26.918400	0.1	11.690975
26.920067	0.1	11.697174
26.921733	0.1	11.704267
26.923400	0.1	11.711002
26.925067	0.1	11.715770
26.926733	0.1	11.717261
26.928400	0.1	11.715115
26.930067	0.1	11.710406
26.931733	0.1	11.703730
26.933400	0.1	11.695207
26.935067	0.1	11.685074
26.936733	0.1	11.673928
26.938400	0.1	11.661649
26.940067	0.1	11.647285
26.941733	0.1	11.629940
26.943400	0.1	11.608780
26.945067	0.1	11.583150
26.946733	0.1	11.552752
26.948400	0.1	11.517823
26.950067	0.1	11.478842
26.951733	0.1	11.436940
26.953400	0.1	11.393429
26.955067	0.1	11.348904
26.956733	0.1	11.303068
26.958400	0.1	11.255265
26.960067	0.1	11.205316
26.961733	0.1	11.153818
26.963400	0.1	11.101545
26.965067	0.1	11.048973
26.966733	0.1	10.996342
26.968400	0.1	10.943533
26.970067	0.1	10.890067
26.971733	0.1	10.835171
26.973400	0.1	10.777653
26.975067	0.1	10.717035
26.976733	0.1	10.654689
26.978400	0.1	10.593117
26.980067	0.1	10.534347
26.981733	0.1	10.479272
26.983400	0.1	10.427595
26.985067	0.1	10.378302
26.986733	0.1	10.330022
26.988400	0.1	10.281563
26.990067	0.1	10.232211
26.991733	0.1	10.181726
26.993400	0.1	10.130585
26.995067	0.1	10.080755
26.996733	0.1	10.035277
26.998400	0.1	9.995461
27.000067	0.1	9.960652
27.001733	0.1	9.929360
27.003400	0.1	9.900272
27.005067	0.1	9.872378
27.006733	0.1	9.844900
27.008400	0.1	9.817601
27.010067	0.1	9.791315
27.011733	0.1	9.767116
27.013400	0.1	9.745420
27.015067	0.1	9.725869
27.016733	0.1	9.707690
27.018400	0.1	9.690047
27.020067	0.1	9.673179
27.021733	0.1	9.658337
27.023400	0.1	9.646237
27.025067	0.1	9.636343
27.026733	0.1	9.627343
27.028400	0.1	9.618283
27.030067	0.1	9.608567
27.031733	0.1	9.598494
27.033400	0.1	9.589196
27.035067	0.1	9.582639
27.036733	0.1	9.580076
27.038400	0.1	9.581090
27.040067	0.1	9.584427
27.041733	0.1	9.589136
27.043400	0.1	9.594560
27.045067	0.1	9.599686
27.046733	0.1	9.603561
27.048400	0.1	9.606004
27.050067	0.1	9.607614
27.051733	0.1	9.608925
27.053400	0.1	9.610534
27.055067	0.1	9.612382
27.056733	0.1	9.614647
27.058400	0.1	9.618342
27.060067	0.1	9.625733
27.061733	0.1	9.638072
27.063400	0.1	9.654046
27.065067	0.1	9.670795
27.066733	0.1	9.687007
27.068400	0.1	9.702981
27.070067	0.1	9.718419
27.071733	0.1	9.732545
27.073400	0.1	9.745122
27.075067	0.1	9.756625
27.076733	0.1	9.768129
27.078400	0.1	9.781421
27.080067	0.1	9.797991
27.081733	0.1	9.818197
27.083400	0.1	9.841085
27.085067	0.1	9.864808
27.086733	0.1	9.887517
27.088400	0.1	9.908498
27.090067	0.1	9.928465
27.091733	0.1	9.949327
27.093400	0.1	9.972215
27.095067	0.1	9.996832
27.096733	0.1	10.021985
27.098400	0.1	10.046900
27.100067	0.1	10.072351
27.101733	0.1	10.099352
27.103400	0.1	10.128260
27.105067	0.1	10.158480
27.106733	0.1	10.189772
27.108400	0.1	10.222376
27.110067	0.1	10.256529
27.111733	0.1	10.292233
27.113400	0.1	10.329247
27.115067	0.1	10.367215
27.116733	0.1	10.405303
27.118400	0.1	10.442973
27.120067	0.1	10.481120
27.121733	0.1	10.521413
27.123400	0.1	10.564447
27.125067	0.1	10.609627
27.126733	0.1	10.656000
27.128400	0.1	10.702611
27.130067	0.1	10.749818
27.131733	0.1	10.798753
27.133400	0.1	10.850132
27.135067	0.1	10.903955
27.136733	0.1	10.959864
27.138400	0.1	11.017204
27.140067	0.1	11.075199
27.141733	0.1	11.133135
27.143400	0.1	11.190594
27.145067	0.1	11.248291
27.146733	0.1	11.308552
27.148400	0.1	11.373342
27.150067	0.1	11.441947
27.151733	0.1	11.512578
27.153400	0.1	11.584581
27.155067	0.1	11.658133
27.156733	0.1	11.733831
27.158400	0.1	11.812330
27.160067	0.1	11.893750
27.161733	0.1	11.977077
27.163400	0.1	12.061418
27.165067	0.1	12.147129
27.166733	0.1	12.235285
27.168400	0.1	12.327076
27.170067	0.1	12.423278
27.171733	0.1	12.525142
27.173400	0.1	12.633801
27.175067	0.1	12.749196
27.176733	0.1	12.870432
27.178400	0.1	12.996138
27.180067	0.1	13.125599
27.181733	0.1	13.258875
27.183400	0.1	13.396622
27.185067	0.1	13.539971
27.186733	0.1	13.690115
27.188400	0.1	13.847292
27.190067	0.1	14.010788
27.191733	0.1	14.180482
27.193400	0.1	14.357747
27.195067	0.1	14.544369
27.196733	0.1	14.741302
27.198400	0.1	14.948369
27.200067	0.1	15.164317
27.201733	0.1	15.388013
27.203400	0.1	15.619458
27.205067	0.1	15.859605
27.206733	0.1	16.109229
27.208400	0.1	16.369642
27.210067	0.1	16.642095
27.211733	0.1	16.925932
27.213400	0.1	17.219366
27.215067	0.1	17.522038
27.216733	0.1	17.835082
27.218400	0.1	18.159093
27.220067	0.1	18.493236
27.221733	0.1	18.835605
27.223400	0.1	19.184650
27.225067	0.1	19.538821
27.226733	0.1	19.896449
27.228400	0.1	20.256401
27.230067	0.1	20.618798
27.231733	0.1	20.983995
27.233400	0.1	21.351160
27.235067	0.1	21.718265
27.236733	0.1	22.083343
27.238400	0.1	22.443355
27.240067	0.1	22.794665
27.241733	0.1	23.134710
27.243400	0.1	23.462953
27.245067	0.1	23.778798
27.246733	0.1	24.080576
27.248400	0.1	24.366559
27.250067	0.1	24.635436
27.251733	0.1	24.885716
27.253400	0.1	25.114717
27.255067	0.1	25.319935
27.256733	0.1	25.500061
27.258400	0.1	25.654258
27.260067	0.1	25.781812
27.261733	0.1	25.881173
27.263400	0.1	25.950135
27.265067	0.1	25.987627
27.266733	0.1	25.994124
27.268400	0.1	25.970878
27.270067	0.1	25.918783
27.271733	0.1	25.839092
27.273400	0.1	25.732876
27.275067	0.1	25.600196
27.276733	0.1	25.439741
27.278400	0.1	25.249900
27.280067	0.1	25.029780
27.281733	0.1	24.780871
27.283400	0.1	24.507286
27.285067	0.1	24.213435
27.286733	0.1	23.902179
27.288400	0.1	23.575069
27.290067	0.1	23.232879
27.291733	0.1	22.875728
27.293400	0.1	22.504450
27.295067	0.1	22.120716
27.296733	0.1	21.726669
27.298400	0.1	21.324517
27.300067	0.1	20.915450
27.301733	0.1	20.500602
27.303400	0.1	20.082117
27.305067	0.1	19.664110
27.306733	0.1	19.250394
27.308400	0.1	18.843414
27.310067	0.1	18.443705
27.311733	0.1	18.050195
27.313400	0.1	17.661334
27.315067	0.1	17.277063
27.316733	0.1	16.899766
27.318400	0.1	16.531707
27.320067	0.1	16.174675
27.321733	0.1	15.829683
27.323400	0.1	15.496791
27.325067	0.1	15.176118
27.326733	0.1	14.868558
27.328400	0.1	14.574648
27.330067	0.1	14.293433
27.331733	0.1	14.024139
27.333400	0.1	13.767243
27.335067	0.1	13.523818
27.336733	0.1	13.294161
27.338400	0.1	13.077260
27.340067	0.1	12.871564
27.341733	0.1	12.675882
27.343400	0.1	12.489916
27.345067	0.1	12.313724
27.346733	0.1	12.147427
27.348400	0.1	11.990667
27.350067	0.1	11.842430
27.351733	0.1	11.702061
27.353400	0.1	11.570454
27.355067	0.1	11.448920
27.356733	0.1	11.337102
27.358400	0.1	11.233509
27.360067	0.1	11.136652
27.361733	0.1	11.045695
27.363400	0.1	10.959864
27.365067	0.1	10.878504
27.366733	0.1	10.800541
27.368400	0.1	10.725022
27.370067	0.1	10.652662
27.371733	0.1	10.585070
27.373400	0.1	10.522962
27.375067	0.1	10.465682
27.376733	0.1	10.411919
27.378400	0.1	10.360659
27.380067	0.1	10.312319
27.381733	0.1	10.267437
27.383400	0.1	10.225535
27.385067	0.1	10.185362
27.386733	0.1	10.145605
27.388400	0.1	10.105372
27.390067	0.1	10.065079
27.391733	0.1	10.026098
27.393400	0.1	9.990454
27.395067	0.1	9.959579
27.396733	0.1	9.932936
27.398400	0.1	9.908200
27.400067	0.1	9.883226
27.401733	0.1	9.858013
27.403400	0.1	9.833515
27.405067	0.1	9.810329
27.406733	0.1	9.788812
27.408400	0.1	9.768487
27.410067	0.1	9.748817
27.411733	0.1	9.729386
27.413400	0.1	9.709895
27.415067	0.1	9.690881
27.416733	0.1	9.673596
27.418400	0.1	9.659052
27.420067	0.1	9.646893
27.421733	0.1	9.636164
27.423400	0.1	9.625614
27.425067	0.1	9.614170
27.426733	0.1	9.601832
27.428400	0.1	9.589494
27.430067	0.1	9.578765
27.431733	0.1	9.570599
27.433400	0.1	9.564639
27.435067	0.1	9.559811
27.436733	0.1	9.555936
27.438400	0.1	9.552599
27.440067	0.1	9.548605
27.441733	0.1	9.543300
27.443400	0.1	9.537578
27.445067	0.1	9.532869
27.446733	0.1	9.529591
27.448400	0.1	9.526611
27.450067	0.1	9.522737
27.451733	0.1	9.517968
27.453400	0.1	9.512902
27.455067	0.1	9.508312
27.456733	0.1	9.505153
27.458400	0.1	9.503961
27.460067	0.1	9.504319
27.461733	0.1	9.504557
27.463400	0.1	9.503842
27.465067	0.1	9.502113
27.466733	0.1	9.499610
27.468400	0.1	9.496332
27.470067	0.1	9.491504
27.471733	0.1	9.484888
27.473400	0.1	9.478212
27.475067	0.1	9.473861
27.476733	0.1	9.472013
27.478400	0.1	9.471059
27.480067	0.1	9.470106
27.481733	0.1	9.468914
27.483400	0.1	9.467841
27.485067	0.1	9.467722
27.486733	0.1	9.468854
27.488400	0.1	9.470702
27.490067	0.1	9.472371
27.491733	0.1	9.473146
27.493400	0.1	9.472967
27.495067	0.1	9.472371
27.496733	0.1	9.472430
27.498400	0.1	9.473265
27.500067	0.1	9.473205
27.501733	0.1	9.471059
27.503400	0.1	9.467424
27.505067	0.1	9.464503
27.506733	0.1	9.463549
27.508400	0.1	9.463966
27.510067	0.1	9.464980
27.511733	0.1	9.466589
27.513400	0.1	9.468914
27.515067	0.1	9.471119
27.516733	0.1	9.471834
27.518400	0.1	9.470225
27.520067	0.1	9.466827
27.521733	0.1	9.463311
27.523400	0.1	9.460807
27.525067	0.1	9.459019
27.526733	0.1	9.457470
27.528400	0.1	9.456575
27.530067	0.1	9.456397
27.531733	0.1	9.456575
27.533400	0.1	9.456993
27.535067	0.1	9.457708
27.536733	0.1	9.458244
27.538400	0.1	9.457172
27.540067	0.1	9.453655
27.541733	0.1	9.448410
27.543400	0.1	9.444118
27.545067	0.1	9.442807
27.546733	0.1	9.444237
27.548400	0.1	9.446323
27.550067	0.1	9.447098
27.551733	0.1	9.445549
27.553400	0.1	9.441674
27.555067	0.1	9.435773
27.556733	0.1	9.428919
27.558400	0.1	9.423137
27.560067	0.1	9.420157
27.561733	0.1	9.420157
27.563400	0.1	9.421826
27.565067	0.1	9.423316
27.566733	0.1	9.423018
27.568400	0.1	9.420932
27.570067	0.1	9.419025
27.571733	0.1	9.419084
27.573400	0.1	9.420455
27.575067	0.1	9.421111
27.576733	0.1	9.419799
27.578400	0.1	9.417415
27.580067	0.1	9.415329
27.581733	0.1	9.413720
27.583400	0.1	9.412230
27.585067	0.1	9.411157
27.586733	0.1	9.410799
27.588400	0.1	9.411038
27.590067	0.1	9.411753
27.591733	0.1	9.413064
27.593400	0.1	9.414793
27.595067	0.1	9.415746
27.596733	0.1	9.415091
27.598400	0.1	9.413601
27.600067	0.1	9.412349
27.601733	0.1	9.411514
27.603400	0.1	9.410561
27.605067	0.1	9.409130
27.606733	0.1	9.407104
27.608400	0.1	9.404958
27.610067	0.1	9.402931
27.611733	0.1	9.401680
27.613400	0.1	9.401382
27.615067	0.1	9.401441
27.616733	0.1	9.401918
27.618400	0.1	9.402812
27.620067	0.1	9.403825
27.621733	0.1	9.404839
27.623400	0.1	9.406210
27.625067	0.1	9.407759
27.626733	0.1	9.409547
27.628400	0.1	9.412170
27.630067	0.1	9.415627
27.631733	0.1	9.418846
27.633400	0.1	9.420515
27.635067	0.1	9.420097
27.636733	0.1	9.417654
27.638400	0.1	9.414256
27.640067	0.1	9.411812
27.641733	0.1	9.411991
27.643400	0.1	9.415269
27.645067	0.1	9.419859
27.646733	0.1	9.423197
27.648400	0.1	9.424091
27.650067	0.1	9.423376
27.651733	0.1	9.421945
27.653400	0.1	9.420574
27.655067	0.1	9.420157
27.656733	0.1	9.420992
27.658400	0.1	9.422303
27.660067	0.1	9.423137
27.661733	0.1	9.423376
27.663400	0.1	9.423316
27.665067	0.1	9.423614
27.666733	0.1	9.424925
27.668400	0.1	9.428025
27.670067	0.1	9.432614
27.671733	0.1	9.437502
27.673400	0.1	9.441078
27.675067	0.1	9.442866
27.676733	0.1	9.443641
27.678400	0.1	9.444535
27.680067	0.1	9.445668
27.681733	0.1	9.446443
27.683400	0.1	9.446681
27.685067	0.1	9.447098
27.686733	0.1	9.448529
27.688400	0.1	9.450853
27.690067	0.1	9.453297
27.691733	0.1	9.455562
27.693400	0.1	9.457410
27.695067	0.1	9.458066
27.696733	0.1	9.457350
27.698400	0.1	9.455920
27.700067	0.1	9.454668
27.701733	0.1	9.454609
27.703400	0.1	9.455681
27.705067	0.1	9.457112
27.706733	0.1	9.458244
27.708400	0.1	9.459615
27.710067	0.1	9.461642
27.711733	0.1	9.464205
27.713400	0.1	9.466947
27.715067	0.1	9.469987
27.716733	0.1	9.473086
27.718400	0.1	9.476066
27.720067	0.1	9.479225
27.721733	0.1	9.482444
27.723400	0.1	9.485484
27.725067	0.1	9.488226
27.726733	0.1	9.490491
27.728400	0.1	9.492100
27.730067	0.1	9.492815
27.731733	0.1	9.493352
27.733400	0.1	9.494901
27.735067	0.1	9.497703
27.736733	0.1	9.500445
27.738400	0.1	9.501875
27.740067	0.1	9.501577
27.741733	0.1	9.500504
27.743400	0.1	9.499968
27.745067	0.1	9.500743
27.746733	0.1	9.502411
27.748400	0.1	9.504200
27.750067	0.1	9.506047
27.751733	0.1	9.508730
27.753400	0.1	9.513200
27.755067	0.1	9.518922
27.756733	0.1	9.523988
27.758400	0.1	9.527445
27.760067	0.1	9.529710
27.761733	0.1	9.530962
27.763400	0.1	9.531022
27.765067	0.1	9.530306
27.766733	0.1	9.530426
27.768400	0.1	9.533108
27.770067	0.1	9.538770
27.771733	0.1	9.545923
27.773400	0.1	9.552479
27.775067	0.1	9.557009
27.776733	0.1	9.558499
27.778400	0.1	9.556532
27.780067	0.1	9.551883
27.781733	0.1	9.546340
27.783400	0.1	9.541512
27.785067	0.1	9.538293
27.786733	0.1	9.536625
27.788400	0.1	9.536028
27.790067	0.1	9.535850
27.791733	0.1	9.536088
27.793400	0.1	9.537221
27.795067	0.1	9.539247
27.796733	0.1	9.541154
27.798400	0.1	9.541572
27.800067	0.1	9.540260
27.801733	0.1	9.537638
27.803400	0.1	9.534121
27.805067	0.1	9.530724
27.806733	0.1	9.528161
27.808400	0.1	9.526671
27.810067	0.1	9.526194
27.811733	0.1	9.526790
27.813400	0.1	9.527982
27.815067	0.1	9.528638
27.816733	0.1	9.527922
27.818400	0.1	9.525836
27.820067	0.1	9.522915
27.821733	0.1	9.519101
27.823400	0.1	9.514273
27.825067	0.1	9.508968
27.826733	0.1	9.503782
27.828400	0.1	9.499491
27.830067	0.1	9.497345
27.831733	0.1	9.498239
27.833400	0.1	9.501875
27.835067	0.1	9.505749
27.836733	0.1	9.507180
27.838400	0.1	9.504974
27.840067	0.1	9.499729
27.841733	0.1	9.493530
27.843400	0.1	9.489239
27.845067	0.1	9.488047
27.846733	0.1	9.488881
27.848400	0.1	9.490073
27.850067	0.1	9.490789
27.851733	0.1	9.490491
27.853400	0.1	9.488643
27.855067	0.1	9.485663
27.856733	0.1	9.482504
27.858400	0.1	9.480298
27.860067	0.1	9.479464
27.861733	0.1	9.479464
27.863400	0.1	9.479225
27.865067	0.1	9.478868
27.866733	0.1	9.479106
27.868400	0.1	9.480239
27.870067	0.1	9.482086
27.871733	0.1	9.484351
27.873400	0.1	9.486437
27.875067	0.1	9.488106
27.876733	0.1	9.489000
27.878400	0.1	9.489298
27.880067	0.1	9.490193
27.881733	0.1	9.492279
27.883400	0.1	9.494722
27.885067	0.1	9.496391
27.886733	0.1	9.497226
27.888400	0.1	9.498239
27.890067	0.1	9.499908
27.891733	0.1	9.502054
27.893400	0.1	9.504200
27.895067	0.1	9.505630
27.896733	0.1	9.505988
27.898400	0.1	9.505928
27.900067	0.1	9.506703
27.901733	0.1	9.508312
27.903400	0.1	9.510995
27.905067	0.1	9.514988
27.906733	0.1	9.519697
27.908400	0.1	9.523869
27.910067	0.1	9.526671
27.911733	0.1	9.528220
27.913400	0.1	9.528757
27.915067	0.1	9.528578
27.916733	0.1	9.528459
27.918400	0.1	9.528995
27.920067	0.1	9.530187
27.921733	0.1	9.532154
27.923400	0.1	9.534836
27.925067	0.1	9.537399
27.926733	0.1	9.539188
27.928400	0.1	9.540320
27.930067	0.1	9.541393
27.931733	0.1	9.542823
27.933400	0.1	9.544850
27.935067	0.1	9.547234
27.936733	0.1	9.549141
27.938400	0.1	9.550155
27.940067	0.1	9.550691
27.941733	0.1	9.551526
27.943400	0.1	9.553373
27.945067	0.1	9.556532
27.946733	0.1	9.561062
27.948400	0.1	9.566784
27.950067	0.1	9.573162
27.951733	0.1	9.579421
27.953400	0.1	9.584606
27.955067	0.1	9.588183
27.956733	0.1	9.589851
27.958400	0.1	9.590328
27.960067	0.1	9.590686
27.961733	0.1	9.591222
27.963400	0.1	9.591520
27.965067	0.1	9.591759
27.966733	0.1	9.593428
27.968400	0.1	9.597421
27.970067	0.1	9.603203
27.971733	0.1	9.609521
27.973400	0.1	9.615124
27.975067	0.1	9.619237
27.976733	0.1	9.621740
27.978400	0.1	9.623528
27.980067	0.1	9.624899
27.981733	0.1	9.625376
27.983400	0.1	9.624363
27.985067	0.1	9.622515
27.986733	0.1	9.621442
27.988400	0.1	9.622634
27.990067	0.1	9.626389
27.991733	0.1	9.631932
27.993400	0.1	9.637893
27.995067	0.1	9.642840
27.996733	0.1	9.646059
27.998400	0.1	9.648145
28.000067	0.1	9.649933
28.001733	0.1	9.651661
28.003400	0.1	9.653390
28.005067	0.1	9.655536
28.006733	0.1	9.658754
28.008400	0.1	9.663046
28.010067	0.1	9.668112
28.011733	0.1	9.673775
28.013400	0.1	9.680510
28.015067	0.1	9.687901
28.016733	0.1	9.694696
28.018400	0.1	9.698868
28.020067	0.1	9.699464
28.021733	0.1	9.697676
28.023400	0.1	9.695590
28.025067	0.1	9.694994
28.026733	0.1	9.696067
28.028400	0.1	9.698272
28.030067	0.1	9.700835
28.031733	0.1	9.703816
28.033400	0.1	9.707690
28.035067	0.1	9.712577
28.036733	0.1	9.718359
28.038400	0.1	9.724260
28.040067	0.1	9.728671
28.041733	0.1	9.730757
28.043400	0.1	9.731234
28.045067	0.1	9.731353
28.046733	0.1	9.731532
28.048400	0.1	9.731830
28.050067	0.1	9.732187
28.051733	0.1	9.733320
28.053400	0.1	9.736062
28.055067	0.1	9.740294
28.056733	0.1	9.744228
28.058400	0.1	9.746492
28.060067	0.1	9.747327
28.061733	0.1	9.748281
28.063400	0.1	9.750784
28.065067	0.1	9.754837
28.066733	0.1	9.759844
28.068400	0.1	9.765268
28.070067	0.1	9.770632
28.071733	0.1	9.775103
28.073400	0.1	9.778023
28.075067	0.1	9.779215
28.076733	0.1	9.778858
28.078400	0.1	9.777487
28.080067	0.1	9.776533
28.081733	0.1	9.777308
28.083400	0.1	9.778381
28.085067	0.1	9.776831
28.086733	0.1	9.772242
28.088400	0.1	9.767533
28.090067	0.1	9.765745
28.091733	0.1	9.767593
28.093400	0.1	9.772182
28.095067	0.1	9.777547
28.096733	0.1	9.782017
28.098400	0.1	9.785116
28.100067	0.1	9.787441
28.101733	0.1	9.788871
28.103400	0.1	9.788395
28.105067	0.1	9.785891
28.106733	0.1	9.782851
28.108400	0.1	9.781242
28.110067	0.1	9.781838
28.111733	0.1	9.783626
28.113400	0.1	9.785653
28.115067	0.1	9.787381
28.116733	0.1	9.789110
28.118400	0.1	9.790600
28.120067	0.1	9.791017
28.121733	0.1	9.789944
28.123400	0.1	9.788037
28.125067	0.1	9.786308
28.126733	0.1	9.785414
28.128400	0.1	9.785236
28.130067	0.1	9.784461
28.131733	0.1	9.781957
28.133400	0.1	9.777248
28.135067	0.1	9.771109
28.136733	0.1	9.765804
28.138400	0.1	9.763241
28.140067	0.1	9.763182
28.141733	0.1	9.764195
28.143400	0.1	9.764314
28.145067	0.1	9.762109
28.146733	0.1	9.757758
28.148400	0.1	9.752513
28.150067	0.1	9.747565
28.151733	0.1	9.743751
28.153400	0.1	9.741545
28.155067	0.1	9.740592
28.156733	0.1	9.740294
28.158400	0.1	9.739996
28.160067	0.1	9.739161
28.161733	0.1	9.737135
28.163400	0.1	9.733141
28.165067	0.1	9.727359
28.166733	0.1	9.721995
28.168400	0.1	9.719372
28.170067	0.1	9.719790
28.171733	0.1	9.721637
28.173400	0.1	9.722889
28.175067	0.1	9.722412
28.176733	0.1	9.720028
28.178400	0.1	9.716452
28.180067	0.1	9.712875
28.181733	0.1	9.710014
28.183400	0.1	9.707809
28.185067	0.1	9.706498
28.186733	0.1	9.706200
28.188400	0.1	9.706259
28.190067	0.1	9.705961
28.191733	0.1	9.705186
28.193400	0.1	9.704412
28.195067	0.1	9.703696
28.196733	0.1	9.702683
28.198400	0.1	9.701014
28.200067	0.1	9.699226
28.201733	0.1	9.697974
28.203400	0.1	9.697319
28.205067	0.1	9.696961
28.206733	0.1	9.697319
28.208400	0.1	9.699107
28.210067	0.1	9.702385
28.211733	0.1	9.705902
28.213400	0.1	9.707749
28.215067	0.1	9.706557
28.216733	0.1	9.702385
28.218400	0.1	9.697617
28.220067	0.1	9.695232
28.221733	0.1	9.696484
28.223400	0.1	9.700835
28.225067	0.1	9.706617
28.226733	0.1	9.711683
28.228400	0.1	9.714366
28.230067	0.1	9.714366
28.231733	0.1	9.712697
28.233400	0.1	9.710193
28.235067	0.1	9.706915
28.236733	0.1	9.703518
28.238400	0.1	9.701193
28.240067	0.1	9.700955
28.241733	0.1	9.702683
28.243400	0.1	9.705902
28.245067	0.1	9.710253
28.246733	0.1	9.715021
28.248400	0.1	9.719372
28.250067	0.1	9.722651
28.251733	0.1	9.725273
28.253400	0.1	9.727538
28.255067	0.1	9.728909
28.256733	0.1	9.728611
28.258400	0.1	9.727002
28.260067	0.1	9.725392
28.261733	0.1	9.724737
28.263400	0.1	9.724975
28.265067	0.1	9.726108
28.266733	0.1	9.728015
28.268400	0.1	9.730757
28.270067	0.1	9.734631
28.271733	0.1	9.739638
28.273400	0.1	9.744347
28.275067	0.1	9.746791
28.276733	0.1	9.746791
28.278400	0.1	9.745360
28.280067	0.1	9.743810
28.281733	0.1	9.742857
28.283400	0.1	9.742678
28.285067	0.1	9.743572
28.286733	0.1	9.746433
28.288400	0.1	9.751738
28.290067	0.1	9.758831
28.291733	0.1	9.766043
28.293400	0.1	9.771288
28.295067	0.1	9.773136
28.296733	0.1	9.772003
28.298400	0.1	9.769738
28.300067	0.1	9.768427
28.301733	0.1	9.768546
28.303400	0.1	9.769321
28.305067	0.1	9.770334
28.306733	0.1	9.771765
28.308400	0.1	9.773613
28.310067	0.1	9.775818
28.311733	0.1	9.779573
28.313400	0.1	9.785414
28.315067	0.1	9.792030
28.316733	0.1	9.797097
28.318400	0.1	9.799481
28.320067	0.1	9.800256
28.321733	0.1	9.801329
28.323400	0.1	9.803475
28.325067	0.1	9.805561
28.326733	0.1	9.807230
28.328400	0.1	9.809673
28.330067	0.1	9.814442
28.331733	0.1	9.821416
28.333400	0.1	9.829045
28.335067	0.1	9.835005
28.336733	0.1	9.837926
28.338400	0.1	9.837688
28.340067	0.1	9.835601
28.341733	0.1	9.834290
28.343400	0.1	9.835542
28.345067	0.1	9.839357
28.346733	0.1	9.844244
28.348400	0.1	9.848893
28.350067	0.1	9.851754
28.351733	0.1	9.852350
28.353400	0.1	9.851158
28.355067	0.1	9.849430
28.356733	0.1	9.848834
28.358400	0.1	9.850383
28.360067	0.1	9.853364
28.361733	0.1	9.855986
28.363400	0.1	9.856701
28.365067	0.1	9.855331
28.366733	0.1	9.853423
28.368400	0.1	9.852589
28.370067	0.1	9.853066
28.371733	0.1	9.854377
28.373400	0.1	9.855211
28.375067	0.1	9.854258
28.376733	0.1	9.851039
28.378400	0.1	9.845853
28.380067	0.1	9.839595
28.381733	0.1	9.833336
28.383400	0.1	9.827793
28.385067	0.1	9.823382
28.386733	0.1	9.819627
28.388400	0.1	9.815992
28.390067	0.1	9.812713
28.391733	0.1	9.810269
28.393400	0.1	9.808601
28.395067	0.1	9.806693
28.396733	0.1	9.804249
28.398400	0.1	9.801150
28.400067	0.1	9.797574
28.401733	0.1	9.793580
28.403400	0.1	9.789289
28.405067	0.1	9.785057
28.406733	0.1	9.781838
28.408400	0.1	9.779752
28.410067	0.1	9.778560
28.411733	0.1	9.778083
28.413400	0.1	9.777308
28.415067	0.1	9.774626
28.416733	0.1	9.769679
28.418400	0.1	9.763778
28.420067	0.1	9.758413
28.421733	0.1	9.753824
28.423400	0.1	9.749652
28.425067	0.1	9.745420
28.426733	0.1	9.741307
28.428400	0.1	9.737135
28.430067	0.1	9.732485
28.431733	0.1	9.727479
28.433400	0.1	9.722651
28.435067	0.1	9.718657
28.436733	0.1	9.715975
28.438400	0.1	9.714544
28.440067	0.1	9.713770
28.441733	0.1	9.713591
28.443400	0.1	9.714068
28.445067	0.1	9.715319
28.446733	0.1	9.716929
28.448400	0.1	9.718359
28.450067	0.1	9.719074
28.451733	0.1	9.718955
28.453400	0.1	9.718419
28.455067	0.1	9.717644
28.456733	0.1	9.716035
28.458400	0.1	9.712935
28.460067	0.1	9.708465
28.461733	0.1	9.704292
28.463400	0.1	9.701729
28.465067	0.1	9.701312
28.466733	0.1	9.702683
28.468400	0.1	9.704292
28.470067	0.1	9.704412
28.471733	0.1	9.703160
28.473400	0.1	9.702147
28.475067	0.1	9.702385
28.476733	0.1	9.703935
28.478400	0.1	9.706021
28.480067	0.1	9.707451
28.481733	0.1	9.707451
28.483400	0.1	9.706557
28.485067	0.1	9.706796
28.486733	0.1	9.709657
28.488400	0.1	9.714485
28.490067	0.1	9.719015
28.491733	0.1	9.721399
28.493400	0.1	9.721816
28.495067	0.1	9.720803
28.496733	0.1	9.718717
28.498400	0.1	9.715558
28.500067	0.1	9.711743
28.501733	0.1	9.708584
28.503400	0.1	9.707511
28.505067	0.1	9.708405
28.506733	0.1	9.710074
28.508400	0.1	9.711445
28.510067	0.1	9.712399
28.511733	0.1	9.713114
28.513400	0.1	9.714068
28.515067	0.1	9.715081
28.516733	0.1	9.715677
28.518400	0.1	9.716154
28.520067	0.1	9.717644
28.521733	0.1	9.720326
28.523400	0.1	9.723783
28.525067	0.1	9.728134
28.526733	0.1	9.733141
28.528400	0.1	9.738088
28.530067	0.1	9.742141
28.531733	0.1	9.745181
28.533400	0.1	9.747446
28.535067	0.1	9.749354
28.536733	0.1	9.751678
28.538400	0.1	9.754658
28.540067	0.1	9.757460
28.541733	0.1	9.759188
28.543400	0.1	9.760023
28.545067	0.1	9.760976
28.546733	0.1	9.762705
28.548400	0.1	9.766162
28.550067	0.1	9.772003
28.551733	0.1	9.779692
28.553400	0.1	9.787441
28.555067	0.1	9.793640
28.556733	0.1	9.797097
28.558400	0.1	9.797872
28.560067	0.1	9.797693
28.561733	0.1	9.799600
28.563400	0.1	9.805024
28.565067	0.1	9.813488
28.566733	0.1	9.823502
28.568400	0.1	9.833396
28.570067	0.1	9.842635
28.571733	0.1	9.851754
28.573400	0.1	9.861768
28.575067	0.1	9.872676
28.576733	0.1	9.883822
28.578400	0.1	9.894789
28.580067	0.1	9.905995
28.581733	0.1	9.918273
28.583400	0.1	9.931386
28.585067	0.1	9.943605
28.586733	0.1	9.952725
28.588400	0.1	9.958387
28.590067	0.1	9.962500
28.591733	0.1	9.968341
28.593400	0.1	9.978355
28.595067	0.1	9.992481
28.596733	0.1	10.009051
28.598400	0.1	10.026277
28.600067	0.1	10.043681
28.601733	0.1	10.061026
28.603400	0.1	10.077656
28.605067	0.1	10.092915
28.606733	0.1	10.106981
28.608400	0.1	10.120631
28.610067	0.1	10.135532
28.611733	0.1	10.152579
28.613400	0.1	10.172248
28.615067	0.1	10.194600
28.616733	0.1	10.219694
28.618400	0.1	10.247231
28.620067	0.1	10.276914
28.621733	0.1	10.308087
28.623400	0.1	10.340036
28.625067	0.1	10.372580
28.626733	0.1	10.406495
28.628400	0.1	10.443748
28.630067	0.1	10.485888
28.631733	0.1	10.531843
28.633400	0.1	10.579169
28.635067	0.1	10.626674
28.636733	0.1	10.675133
28.638400	0.1	10.725499
28.640067	0.1	10.777832
28.641733	0.1	10.831893
28.643400	0.1	10.887862
28.645067	0.1	10.946632
28.646733	0.1	11.009336
28.648400	0.1	11.076689
28.650067	0.1	11.148453
28.651733	0.1	11.223257
28.653400	0.1	11.300207
28.655067	0.1	11.379600
28.656733	0.1	11.462332
28.658400	0.1	11.549175
28.660067	0.1	11.641145
28.661733	0.1	11.738361
28.663400	0.1	11.839808
28.665067	0.1	11.944056
28.666733	0.1	12.050808
28.668400	0.1	12.160838
28.670067	0.1	12.275220
28.671733	0.1	12.394906
28.673400	0.1	12.520850
28.675067	0.1	12.654007
28.676733	0.1	12.794376
28.678400	0.1	12.940765
28.680067	0.1	13.091565
28.681733	0.1	13.245703
28.683400	0.1	13.402701
28.685067	0.1	13.562859
28.686733	0.1	13.727129
28.688400	0.1	13.895930
28.690067	0.1	14.069558
28.691733	0.1	14.248134
28.693400	0.1	14.431895
28.695067	0.1	14.621080
28.696733	0.1	14.816047
28.698400	0.1	15.017332
28.700067	0.1	15.224637
28.701733	0.1	15.437246
28.703400	0.1	15.655220
28.705067	0.1	15.878738
28.706733	0.1	16.108454
28.708400	0.1	16.345204
28.710067	0.1	16.589106
28.711733	0.1	16.839028
28.713400	0.1	17.093898
28.715067	0.1	17.353536
28.716733	0.1	17.618359
28.718400	0.1	17.888905
28.720067	0.1	18.164993
28.721733	0.1	18.446387
28.723400	0.1	18.733860
28.725067	0.1	19.028188
28.726733	0.1	19.329787
28.728400	0.1	19.638659
28.730067	0.1	19.954504
28.731733	0.1	20.276190
28.733400	0.1	20.603420
28.735067	0.1	20.937742
28.736733	0.1	21.281959
28.738400	0.1	21.637739
28.740067	0.1	22.005082
28.741733	0.1	22.383214
28.743400	0.1	22.771837
28.745067	0.1	23.171724
28.746733	0.1	23.584010
28.748400	0.1	24.009527
28.750067	0.1	24.448396
28.751733	0.1	24.900378
28.753400	0.1	25.365652
28.755067	0.1	25.844814
28.756733	0.1	26.339115
28.758400	0.1	26.850702
28.760067	0.1	27.381005
28.761733	0.1	27.930500
28.763400	0.1	28.499069
28.765067	0.1	29.085638
28.766733	0.1	29.688479
28.768400	0.1	30.305507
28.770067	0.1	30.935289
28.771733	0.1	31.577529
28.773400	0.1	32.231869
28.775067	0.1	32.897236
28.776733	0.1	33.571543
28.778400	0.1	34.252586
28.780067	0.1	34.938755
28.781733	0.1	35.628738
28.783400	0.1	36.319973
28.785067	0.1	37.008705
28.786733	0.1	37.690999
28.788400	0.1	38.363399
28.790067	0.1	39.023104
28.791733	0.1	39.666893
28.793400	0.1	40.290716
28.795067	0.1	40.890756
28.796733	0.1	41.464093
28.798400	0.1	42.007210
28.800067	0.1	42.515400
28.801733	0.1	42.982998
28.803400	0.1	43.404701
28.805067	0.1	43.776694
28.806733	0.1	44.097605
28.808400	0.1	44.368091
28.810067	0.1	44.587615
28.811733	0.1	44.752958
28.813400	0.1	44.860246
28.815067	0.1	44.906738
28.816733	0.1	44.891122
28.818400	0.1	44.813814
28.820067	0.1	44.675949
28.821733	0.1	44.478717
28.823400	0.1	44.221463
28.825067	0.1	43.902996
28.826733	0.1	43.523851
28.828400	0.1	43.087366
28.830067	0.1	42.597475
28.831733	0.1	42.057040
28.833400	0.1	41.467550
28.835067	0.1	40.830257
28.836733	0.1	40.148141
28.838400	0.1	39.425614
28.840067	0.1	38.667860
28.841733	0.1	37.879231
[truncated: 259,074 more chars]
