# Supplementary material for: Fade into you: genetic control of pigmentation patterns in red-flesh apple (Malus domestica)
Source: Front Plant Sci. 2025 Jan 13;15:1462545. doi: 10.3389/fpls.2024.1462545 (PMC11770013; doi:10.3389/fpls.2024.1462545)
Supplement: Supplementary file 4 [file DataSheet1.zip › CR C2EXT284NM/CR C2EXT284NM.txt]

URL	chrom://thermo-pfav3ojr/ChromeleonLocal/Instrument Data/Vanquish_MS/Dimitri/VALEMA/Pierre/Echantillons 03-04-24.seq/902.smp/EXT284NM.channel/EXT284NM.chm
Channel	EXT284NM

Injection Information:
Data Vault	ChromeleonLocal
Sequence	Echantillons 03-04-24
Name	CR C2
Number	10
Position	B:B1
Comment	colonne SB-AQ MeOH+5%AA
Processing Method	Quantitative
Instrument Method	VALEMA test separation GRAQ 4
Type	Unknown
Status	Finished
Inject Time	4/4/2024 12:36:20 AM +02:00
Volume (µl)	10.0000
Dilution Factor	1.0000
Weight	1.0000

Chromatogram Data Information:
Time Min. (min)	0.001733
Time Max. (min)	47.000067
Data Points	28200
Detector	UV
Generating Data System	Chromeleon 7.3.2.10759
Exporting Data System	Chromeleon 7.3.2.0
Operator	Administrator
Signal Quantity	Absorbance
Signal Unit	mAU
Signal Min.	-1.273274
Signal Max.	494.061857
Channel	EXT284NM
Driver Name	VDAD.dll
Channel Type	Evaluation
Min. Step (s)	0.1
Max. Step (s)	0.1
Average Step (s)	0.1

Signal Parameter Information:
Signal Info	WVL:284 nm

Chromatogram Data:
Time (min)	Step (s)	Value (mAU)
0.001733	n.a.	0.000000
0.003400	0.1	-0.000119
0.005067	0.1	-0.000536
0.006733	0.1	-0.000834
0.008400	0.1	-0.000179
0.010067	0.1	0.000954
0.011733	0.1	0.001013
0.013400	0.1	-0.000894
0.015067	0.1	-0.004530
0.016733	0.1	-0.009060
0.018400	0.1	-0.013888
0.020067	0.1	-0.017881
0.021733	0.1	-0.019431
0.023400	0.1	-0.017703
0.025067	0.1	-0.013888
0.026733	0.1	-0.009894
0.028400	0.1	-0.006795
0.030067	0.1	-0.004530
0.031733	0.1	-0.002325
0.033400	0.1	0.000060
0.035067	0.1	0.001609
0.036733	0.1	0.000834
0.038400	0.1	-0.002503
0.040067	0.1	-0.007987
0.041733	0.1	-0.014901
0.043400	0.1	-0.021756
0.045067	0.1	-0.025868
0.046733	0.1	-0.025213
0.048400	0.1	-0.020206
0.050067	0.1	-0.013411
0.051733	0.1	-0.008345
0.053400	0.1	-0.007391
0.055067	0.1	-0.010550
0.056733	0.1	-0.015318
0.058400	0.1	-0.018477
0.060067	0.1	-0.018895
0.061733	0.1	-0.017405
0.063400	0.1	-0.014901
0.065067	0.1	-0.011623
0.066733	0.1	-0.007212
0.068400	0.1	-0.001729
0.070067	0.1	0.004351
0.071733	0.1	0.009656
0.073400	0.1	0.012279
0.075067	0.1	0.010312
0.076733	0.1	0.003636
0.078400	0.1	-0.005364
0.080067	0.1	-0.012994
0.081733	0.1	-0.016451
0.083400	0.1	-0.015795
0.085067	0.1	-0.013530
0.086733	0.1	-0.012457
0.088400	0.1	-0.013113
0.090067	0.1	-0.014484
0.091733	0.1	-0.015140
0.093400	0.1	-0.014126
0.095067	0.1	-0.011921
0.096733	0.1	-0.010192
0.098400	0.1	-0.009954
0.100067	0.1	-0.010073
0.101733	0.1	-0.008941
0.103400	0.1	-0.006676
0.105067	0.1	-0.004411
0.106733	0.1	-0.002086
0.108400	0.1	0.000954
0.110067	0.1	0.005126
0.111733	0.1	0.009418
0.113400	0.1	0.011683
0.115067	0.1	0.010610
0.116733	0.1	0.006318
0.118400	0.1	0.001431
0.120067	0.1	-0.000954
0.121733	0.1	-0.000060
0.123400	0.1	0.002503
0.125067	0.1	0.004590
0.126733	0.1	0.004530
0.128400	0.1	0.001490
0.130067	0.1	-0.003576
0.131733	0.1	-0.008106
0.133400	0.1	-0.009894
0.135067	0.1	-0.008583
0.136733	0.1	-0.005841
0.138400	0.1	-0.004411
0.140067	0.1	-0.005424
0.141733	0.1	-0.007451
0.143400	0.1	-0.008464
0.145067	0.1	-0.008583
0.146733	0.1	-0.008404
0.148400	0.1	-0.008047
0.150067	0.1	-0.008106
0.151733	0.1	-0.009775
0.153400	0.1	-0.013113
0.155067	0.1	-0.016689
0.156733	0.1	-0.018358
0.158400	0.1	-0.016630
0.160067	0.1	-0.012934
0.161733	0.1	-0.009894
0.163400	0.1	-0.008166
0.165067	0.1	-0.006437
0.166733	0.1	-0.003755
0.168400	0.1	-0.000894
0.170067	0.1	0.000417
0.171733	0.1	-0.000894
0.173400	0.1	-0.004709
0.175067	0.1	-0.010192
0.176733	0.1	-0.016153
0.178400	0.1	-0.021219
0.180067	0.1	-0.024676
0.181733	0.1	-0.026166
0.183400	0.1	-0.024796
0.185067	0.1	-0.020564
0.186733	0.1	-0.014842
0.188400	0.1	-0.009179
0.190067	0.1	-0.005186
0.191733	0.1	-0.004470
0.193400	0.1	-0.008047
0.195067	0.1	-0.014603
0.196733	0.1	-0.022054
0.198400	0.1	-0.028849
0.200067	0.1	-0.034034
0.201733	0.1	-0.036955
0.203400	0.1	-0.036657
0.205067	0.1	-0.033081
0.206733	0.1	-0.027299
0.208400	0.1	-0.021279
0.210067	0.1	-0.016391
0.211733	0.1	-0.012875
0.213400	0.1	-0.010610
0.215067	0.1	-0.010192
0.216733	0.1	-0.011921
0.218400	0.1	-0.014722
0.220067	0.1	-0.016272
0.221733	0.1	-0.016034
0.223400	0.1	-0.015676
0.225067	0.1	-0.016809
0.226733	0.1	-0.018895
0.228400	0.1	-0.020385
0.230067	0.1	-0.020921
0.231733	0.1	-0.020981
0.233400	0.1	-0.020862
0.235067	0.1	-0.021219
0.236733	0.1	-0.022531
0.238400	0.1	-0.024855
0.240067	0.1	-0.027895
0.241733	0.1	-0.031173
0.243400	0.1	-0.034034
0.245067	0.1	-0.035346
0.246733	0.1	-0.034094
0.248400	0.1	-0.030458
0.250067	0.1	-0.025690
0.251733	0.1	-0.021756
0.253400	0.1	-0.020146
0.255067	0.1	-0.020444
0.256733	0.1	-0.020862
0.258400	0.1	-0.020206
0.260067	0.1	-0.018537
0.261733	0.1	-0.016570
0.263400	0.1	-0.014842
0.265067	0.1	-0.013292
0.266733	0.1	-0.011683
0.268400	0.1	-0.010133
0.270067	0.1	-0.009358
0.271733	0.1	-0.010133
0.273400	0.1	-0.012398
0.275067	0.1	-0.014544
0.276733	0.1	-0.015914
0.278400	0.1	-0.017047
0.280067	0.1	-0.018895
0.281733	0.1	-0.021160
0.283400	0.1	-0.022948
0.285067	0.1	-0.023603
0.286733	0.1	-0.023425
0.288400	0.1	-0.022888
0.290067	0.1	-0.022709
0.291733	0.1	-0.023961
0.293400	0.1	-0.026405
0.295067	0.1	-0.028789
0.296733	0.1	-0.029743
0.298400	0.1	-0.028610
0.300067	0.1	-0.025272
0.301733	0.1	-0.020444
0.303400	0.1	-0.016034
0.305067	0.1	-0.013590
0.306733	0.1	-0.013471
0.308400	0.1	-0.015318
0.310067	0.1	-0.019491
0.311733	0.1	-0.025570
0.313400	0.1	-0.031650
0.315067	0.1	-0.035226
0.316733	0.1	-0.034869
0.318400	0.1	-0.030577
0.320067	0.1	-0.024140
0.321733	0.1	-0.018299
0.323400	0.1	-0.014246
0.325067	0.1	-0.011086
0.326733	0.1	-0.008047
0.328400	0.1	-0.005543
0.330067	0.1	-0.004411
0.331733	0.1	-0.005364
0.333400	0.1	-0.008643
0.335067	0.1	-0.014067
0.336733	0.1	-0.020146
0.338400	0.1	-0.024736
0.340067	0.1	-0.026584
0.341733	0.1	-0.026941
0.343400	0.1	-0.028253
0.345067	0.1	-0.032365
0.346733	0.1	-0.038266
0.348400	0.1	-0.042975
0.350067	0.1	-0.044167
0.351733	0.1	-0.041485
0.353400	0.1	-0.036418
0.355067	0.1	-0.031233
0.356733	0.1	-0.027895
0.358400	0.1	-0.027776
0.360067	0.1	-0.030100
0.361733	0.1	-0.032127
0.363400	0.1	-0.031412
0.365067	0.1	-0.028193
0.366733	0.1	-0.024617
0.368400	0.1	-0.022709
0.370067	0.1	-0.023365
0.371733	0.1	-0.026166
0.373400	0.1	-0.029743
0.375067	0.1	-0.032425
0.376733	0.1	-0.032663
0.378400	0.1	-0.030160
0.380067	0.1	-0.025630
0.381733	0.1	-0.021100
0.383400	0.1	-0.018418
0.385067	0.1	-0.018358
0.386733	0.1	-0.020266
0.388400	0.1	-0.023127
0.390067	0.1	-0.025988
0.391733	0.1	-0.028372
0.393400	0.1	-0.029743
0.395067	0.1	-0.030160
0.396733	0.1	-0.030696
0.398400	0.1	-0.032783
0.400067	0.1	-0.036478
0.401733	0.1	-0.040948
0.403400	0.1	-0.044703
0.405067	0.1	-0.046790
0.406733	0.1	-0.046909
0.408400	0.1	-0.045657
0.410067	0.1	-0.043333
0.411733	0.1	-0.039697
0.413400	0.1	-0.035644
0.415067	0.1	-0.032842
0.416733	0.1	-0.032008
0.418400	0.1	-0.032246
0.420067	0.1	-0.032127
0.421733	0.1	-0.030696
0.423400	0.1	-0.028312
0.425067	0.1	-0.026464
0.426733	0.1	-0.025809
0.428400	0.1	-0.025332
0.430067	0.1	-0.024199
0.431733	0.1	-0.023305
0.433400	0.1	-0.023246
0.435067	0.1	-0.023603
0.436733	0.1	-0.023425
0.438400	0.1	-0.022531
0.440067	0.1	-0.021338
0.441733	0.1	-0.020444
0.443400	0.1	-0.020325
0.445067	0.1	-0.021219
0.446733	0.1	-0.023603
0.448400	0.1	-0.026762
0.450067	0.1	-0.028670
0.451733	0.1	-0.027895
0.453400	0.1	-0.024855
0.455067	0.1	-0.020981
0.456733	0.1	-0.016630
0.458400	0.1	-0.011861
0.460067	0.1	-0.007749
0.461733	0.1	-0.006557
0.463400	0.1	-0.009358
0.465067	0.1	-0.015140
0.466733	0.1	-0.022113
0.468400	0.1	-0.028670
0.470067	0.1	-0.034034
0.471733	0.1	-0.038445
0.473400	0.1	-0.042021
0.475067	0.1	-0.043631
0.476733	0.1	-0.042260
0.478400	0.1	-0.038683
0.480067	0.1	-0.034690
0.481733	0.1	-0.031352
0.483400	0.1	-0.028729
0.485067	0.1	-0.027299
0.486733	0.1	-0.028312
0.488400	0.1	-0.031948
0.490067	0.1	-0.036001
0.491733	0.1	-0.038087
0.493400	0.1	-0.038385
0.495067	0.1	-0.037909
0.496733	0.1	-0.036955
0.498400	0.1	-0.035465
0.500067	0.1	-0.034332
0.501733	0.1	-0.035226
0.503400	0.1	-0.038385
0.505067	0.1	-0.042260
0.506733	0.1	-0.045121
0.508400	0.1	-0.046194
0.510067	0.1	-0.044942
0.511733	0.1	-0.041604
0.513400	0.1	-0.037909
0.515067	0.1	-0.036299
0.516733	0.1	-0.037253
0.518400	0.1	-0.039577
0.520067	0.1	-0.041723
0.521733	0.1	-0.042498
0.523400	0.1	-0.040650
0.525067	0.1	-0.035465
0.526733	0.1	-0.027955
0.528400	0.1	-0.019968
0.530067	0.1	-0.013351
0.531733	0.1	-0.009060
0.533400	0.1	-0.007570
0.535067	0.1	-0.009298
0.536733	0.1	-0.014305
0.538400	0.1	-0.021219
0.540067	0.1	-0.027597
0.541733	0.1	-0.031531
0.543400	0.1	-0.032127
0.545067	0.1	-0.029564
0.546733	0.1	-0.025570
0.548400	0.1	-0.022411
0.550067	0.1	-0.021517
0.551733	0.1	-0.022292
0.553400	0.1	-0.023901
0.555067	0.1	-0.026226
0.556733	0.1	-0.029683
0.558400	0.1	-0.033736
0.560067	0.1	-0.036418
0.561733	0.1	-0.036299
0.563400	0.1	-0.034153
0.565067	0.1	-0.032187
0.566733	0.1	-0.032246
0.568400	0.1	-0.034332
0.570067	0.1	-0.036716
0.571733	0.1	-0.037968
0.573400	0.1	-0.037491
0.575067	0.1	-0.035048
0.576733	0.1	-0.030756
0.578400	0.1	-0.025988
0.580067	0.1	-0.022292
0.581733	0.1	-0.020683
0.583400	0.1	-0.021100
0.585067	0.1	-0.022352
0.586733	0.1	-0.022650
0.588400	0.1	-0.020921
0.590067	0.1	-0.018179
0.591733	0.1	-0.017047
0.593400	0.1	-0.019372
0.595067	0.1	-0.024259
0.596733	0.1	-0.029027
0.598400	0.1	-0.031233
0.600067	0.1	-0.030398
0.601733	0.1	-0.027955
0.603400	0.1	-0.026524
0.605067	0.1	-0.028014
0.606733	0.1	-0.032604
0.608400	0.1	-0.039399
0.610067	0.1	-0.046849
0.611733	0.1	-0.053406
0.613400	0.1	-0.058174
0.615067	0.1	-0.060558
0.616733	0.1	-0.059724
0.618400	0.1	-0.055552
0.620067	0.1	-0.049889
0.621733	0.1	-0.045240
0.623400	0.1	-0.042856
0.625067	0.1	-0.042021
0.626733	0.1	-0.041842
0.628400	0.1	-0.042319
0.630067	0.1	-0.043094
0.631733	0.1	-0.042975
0.633400	0.1	-0.040650
0.635067	0.1	-0.036299
0.636733	0.1	-0.031710
0.638400	0.1	-0.028431
0.640067	0.1	-0.027001
0.641733	0.1	-0.027835
0.643400	0.1	-0.031352
0.645067	0.1	-0.036955
0.646733	0.1	-0.042200
0.648400	0.1	-0.045538
0.650067	0.1	-0.047028
0.651733	0.1	-0.048041
0.653400	0.1	-0.049055
0.655067	0.1	-0.049412
0.656733	0.1	-0.048339
0.658400	0.1	-0.046015
0.660067	0.1	-0.043869
0.661733	0.1	-0.042915
0.663400	0.1	-0.043988
0.665067	0.1	-0.046730
0.666733	0.1	-0.049472
0.668400	0.1	-0.050485
0.670067	0.1	-0.049293
0.671733	0.1	-0.046432
0.673400	0.1	-0.043213
0.675067	0.1	-0.040829
0.676733	0.1	-0.040054
0.678400	0.1	-0.041127
0.680067	0.1	-0.044048
0.681733	0.1	-0.047565
0.683400	0.1	-0.049114
0.685067	0.1	-0.046372
0.686733	0.1	-0.039697
0.688400	0.1	-0.031829
0.690067	0.1	-0.025749
0.691733	0.1	-0.023723
0.693400	0.1	-0.025690
0.695067	0.1	-0.028968
0.696733	0.1	-0.030398
0.698400	0.1	-0.028789
0.700067	0.1	-0.026107
0.701733	0.1	-0.024796
0.703400	0.1	-0.025809
0.705067	0.1	-0.027895
0.706733	0.1	-0.030398
0.708400	0.1	-0.033736
0.710067	0.1	-0.038445
0.711733	0.1	-0.043690
0.713400	0.1	-0.047565
0.715067	0.1	-0.048041
0.716733	0.1	-0.045121
0.718400	0.1	-0.040770
0.720067	0.1	-0.037551
0.721733	0.1	-0.036299
0.723400	0.1	-0.035584
0.725067	0.1	-0.033736
0.726733	0.1	-0.030756
0.728400	0.1	-0.028253
0.730067	0.1	-0.027895
0.731733	0.1	-0.030279
0.733400	0.1	-0.034690
0.735067	0.1	-0.039339
0.736733	0.1	-0.042498
0.738400	0.1	-0.043511
0.740067	0.1	-0.043333
0.741733	0.1	-0.043869
0.743400	0.1	-0.045836
0.745067	0.1	-0.048399
0.746733	0.1	-0.050902
0.748400	0.1	-0.053346
0.750067	0.1	-0.054836
0.751733	0.1	-0.054419
0.753400	0.1	-0.051737
0.755067	0.1	-0.047207
0.756733	0.1	-0.042796
0.758400	0.1	-0.041366
0.760067	0.1	-0.044167
0.761733	0.1	-0.049114
0.763400	0.1	-0.052571
0.765067	0.1	-0.052810
0.766733	0.1	-0.050485
0.768400	0.1	-0.047505
0.770067	0.1	-0.045240
0.771733	0.1	-0.044644
0.773400	0.1	-0.045776
0.775067	0.1	-0.047982
0.776733	0.1	-0.049889
0.778400	0.1	-0.050068
0.780067	0.1	-0.048399
0.781733	0.1	-0.046492
0.783400	0.1	-0.046194
0.785067	0.1	-0.047982
0.786733	0.1	-0.050426
0.788400	0.1	-0.052094
0.790067	0.1	-0.051916
0.791733	0.1	-0.050008
0.793400	0.1	-0.047624
0.795067	0.1	-0.046313
0.796733	0.1	-0.047445
0.798400	0.1	-0.050485
0.800067	0.1	-0.053108
0.801733	0.1	-0.053227
0.803400	0.1	-0.050724
0.805067	0.1	-0.046909
0.806733	0.1	-0.043213
0.808400	0.1	-0.040412
0.810067	0.1	-0.038981
0.811733	0.1	-0.039041
0.813400	0.1	-0.039756
0.815067	0.1	-0.040174
0.816733	0.1	-0.040352
0.818400	0.1	-0.041008
0.820067	0.1	-0.042140
0.821733	0.1	-0.043154
0.823400	0.1	-0.044107
0.825067	0.1	-0.045717
0.826733	0.1	-0.046909
0.828400	0.1	-0.045955
0.830067	0.1	-0.042737
0.831733	0.1	-0.039041
0.833400	0.1	-0.036120
0.835067	0.1	-0.033438
0.836733	0.1	-0.030160
0.838400	0.1	-0.026762
0.840067	0.1	-0.025034
0.841733	0.1	-0.025630
0.843400	0.1	-0.027835
0.845067	0.1	-0.030220
0.846733	0.1	-0.032306
0.848400	0.1	-0.035346
0.850067	0.1	-0.039816
0.851733	0.1	-0.044763
0.853400	0.1	-0.049472
0.855067	0.1	-0.053406
0.856733	0.1	-0.055373
0.858400	0.1	-0.053883
0.860067	0.1	-0.048816
0.861733	0.1	-0.042200
0.863400	0.1	-0.036538
0.865067	0.1	-0.032723
0.866733	0.1	-0.030041
0.868400	0.1	-0.028312
0.870067	0.1	-0.027895
0.871733	0.1	-0.028133
0.873400	0.1	-0.027597
0.875067	0.1	-0.025570
0.876733	0.1	-0.022650
0.878400	0.1	-0.020444
0.880067	0.1	-0.020385
0.881733	0.1	-0.023842
0.883400	0.1	-0.030935
0.885067	0.1	-0.039399
0.886733	0.1	-0.045478
0.888400	0.1	-0.046849
0.890067	0.1	-0.044465
0.891733	0.1	-0.040650
0.893400	0.1	-0.036359
0.895067	0.1	-0.031292
0.896733	0.1	-0.026107
0.898400	0.1	-0.023246
0.900067	0.1	-0.024974
0.901733	0.1	-0.030816
0.903400	0.1	-0.037372
0.905067	0.1	-0.041485
0.906733	0.1	-0.042796
0.908400	0.1	-0.042319
0.910067	0.1	-0.041306
0.911733	0.1	-0.040412
0.913400	0.1	-0.039816
0.915067	0.1	-0.038862
0.916733	0.1	-0.037193
0.918400	0.1	-0.034451
0.920067	0.1	-0.030816
0.921733	0.1	-0.027120
0.923400	0.1	-0.024498
0.925067	0.1	-0.023007
0.926733	0.1	-0.022411
0.928400	0.1	-0.022948
0.930067	0.1	-0.024259
0.931733	0.1	-0.025213
0.933400	0.1	-0.025213
0.935067	0.1	-0.024557
0.936733	0.1	-0.024080
0.938400	0.1	-0.024974
0.940067	0.1	-0.027955
0.941733	0.1	-0.032723
0.943400	0.1	-0.037670
0.945067	0.1	-0.041068
0.946733	0.1	-0.042260
0.948400	0.1	-0.041902
0.950067	0.1	-0.041425
0.951733	0.1	-0.042498
0.953400	0.1	-0.045598
0.955067	0.1	-0.049055
0.956733	0.1	-0.049233
0.958400	0.1	-0.044346
0.960067	0.1	-0.036538
0.961733	0.1	-0.030339
0.963400	0.1	-0.028670
0.965067	0.1	-0.031173
0.966733	0.1	-0.035703
0.968400	0.1	-0.040233
0.970067	0.1	-0.042856
0.971733	0.1	-0.042379
0.973400	0.1	-0.038862
0.975067	0.1	-0.033021
0.976733	0.1	-0.026524
0.978400	0.1	-0.021160
0.980067	0.1	-0.018537
0.981733	0.1	-0.019789
0.983400	0.1	-0.025153
0.985067	0.1	-0.033617
0.986733	0.1	-0.043690
0.988400	0.1	-0.053763
0.990067	0.1	-0.060976
0.991733	0.1	-0.062823
0.993400	0.1	-0.059247
0.995067	0.1	-0.053525
0.996733	0.1	-0.048578
0.998400	0.1	-0.044882
1.000067	0.1	-0.041962
1.001733	0.1	-0.039935
1.003400	0.1	-0.038922
1.005067	0.1	-0.038862
1.006733	0.1	-0.039935
1.008400	0.1	-0.041604
1.010067	0.1	-0.042975
1.011733	0.1	-0.043690
1.013400	0.1	-0.044405
1.015067	0.1	-0.046074
1.016733	0.1	-0.048399
1.018400	0.1	-0.049949
1.020067	0.1	-0.049353
1.021733	0.1	-0.046790
1.023400	0.1	-0.043750
1.025067	0.1	-0.041544
1.026733	0.1	-0.040233
1.028400	0.1	-0.039101
1.030067	0.1	-0.037730
1.031733	0.1	-0.037074
1.033400	0.1	-0.038564
1.035067	0.1	-0.041783
1.036733	0.1	-0.044763
1.038400	0.1	-0.046194
1.040067	0.1	-0.045955
1.041733	0.1	-0.045061
1.043400	0.1	-0.045240
1.045067	0.1	-0.047266
1.046733	0.1	-0.050128
1.048400	0.1	-0.052094
1.050067	0.1	-0.052571
1.051733	0.1	-0.052392
1.053400	0.1	-0.053108
1.055067	0.1	-0.055373
1.056733	0.1	-0.058115
1.058400	0.1	-0.059485
1.060067	0.1	-0.059187
1.061733	0.1	-0.058770
1.063400	0.1	-0.059605
1.065067	0.1	-0.060856
1.066733	0.1	-0.059962
1.068400	0.1	-0.056505
1.070067	0.1	-0.052273
1.071733	0.1	-0.048995
1.073400	0.1	-0.046492
1.075067	0.1	-0.044167
1.076733	0.1	-0.041842
1.078400	0.1	-0.039279
1.080067	0.1	-0.036597
1.081733	0.1	-0.035167
1.083400	0.1	-0.036180
1.085067	0.1	-0.039041
1.086733	0.1	-0.041366
1.088400	0.1	-0.041902
1.090067	0.1	-0.041723
1.091733	0.1	-0.043094
1.093400	0.1	-0.046909
1.095067	0.1	-0.051320
1.096733	0.1	-0.053644
1.098400	0.1	-0.053465
1.100067	0.1	-0.051975
1.101733	0.1	-0.050187
1.103400	0.1	-0.049174
1.105067	0.1	-0.050247
1.106733	0.1	-0.053644
1.108400	0.1	-0.057757
1.110067	0.1	-0.060022
1.111733	0.1	-0.059068
1.113400	0.1	-0.055492
1.115067	0.1	-0.051081
1.116733	0.1	-0.047922
1.118400	0.1	-0.047803
1.120067	0.1	-0.051081
1.121733	0.1	-0.055850
1.123400	0.1	-0.059545
1.125067	0.1	-0.060499
1.126733	0.1	-0.058591
1.128400	0.1	-0.054777
1.130067	0.1	-0.050724
1.131733	0.1	-0.048578
1.133400	0.1	-0.049233
1.135067	0.1	-0.052452
1.136733	0.1	-0.057042
1.138400	0.1	-0.061333
1.140067	0.1	-0.063241
1.141733	0.1	-0.061631
1.143400	0.1	-0.057101
1.145067	0.1	-0.051320
1.146733	0.1	-0.045836
1.148400	0.1	-0.042379
1.150067	0.1	-0.042081
1.151733	0.1	-0.044465
1.153400	0.1	-0.047863
1.155067	0.1	-0.051141
1.156733	0.1	-0.053465
1.158400	0.1	-0.054181
1.160067	0.1	-0.053704
1.161733	0.1	-0.052750
1.163400	0.1	-0.052094
1.165067	0.1	-0.052154
1.166733	0.1	-0.052750
1.168400	0.1	-0.052869
1.170067	0.1	-0.051498
1.171733	0.1	-0.049293
1.173400	0.1	-0.046909
1.175067	0.1	-0.043988
1.176733	0.1	-0.039876
1.178400	0.1	-0.034750
1.180067	0.1	-0.030577
1.181733	0.1	-0.029504
1.183400	0.1	-0.032365
1.185067	0.1	-0.038266
1.186733	0.1	-0.045419
1.188400	0.1	-0.051618
1.190067	0.1	-0.055671
1.191733	0.1	-0.057697
1.193400	0.1	-0.059247
1.195067	0.1	-0.061154
1.196733	0.1	-0.062406
1.198400	0.1	-0.061452
1.200067	0.1	-0.058293
1.201733	0.1	-0.054359
1.203400	0.1	-0.051320
1.205067	0.1	-0.050664
1.206733	0.1	-0.052750
1.208400	0.1	-0.056624
1.210067	0.1	-0.061452
1.211733	0.1	-0.066936
1.213400	0.1	-0.072062
1.215067	0.1	-0.075042
1.216733	0.1	-0.074327
1.218400	0.1	-0.069797
1.220067	0.1	-0.063062
1.221733	0.1	-0.056446
1.223400	0.1	-0.051141
1.225067	0.1	-0.046849
1.226733	0.1	-0.042737
1.228400	0.1	-0.038981
1.230067	0.1	-0.036478
1.231733	0.1	-0.035763
1.233400	0.1	-0.037193
1.235067	0.1	-0.040531
1.236733	0.1	-0.043511
1.238400	0.1	-0.043392
1.240067	0.1	-0.039339
1.241733	0.1	-0.033915
1.243400	0.1	-0.030756
1.245067	0.1	-0.031471
1.246733	0.1	-0.035107
1.248400	0.1	-0.040412
1.250067	0.1	-0.047147
1.251733	0.1	-0.054896
1.253400	0.1	-0.061929
1.255067	0.1	-0.065744
1.256733	0.1	-0.064850
1.258400	0.1	-0.059426
1.260067	0.1	-0.051439
1.261733	0.1	-0.043988
1.263400	0.1	-0.039160
1.265067	0.1	-0.037253
1.266733	0.1	-0.037968
1.268400	0.1	-0.041246
1.270067	0.1	-0.046670
1.271733	0.1	-0.052989
1.273400	0.1	-0.057876
1.275067	0.1	-0.060320
1.276733	0.1	-0.061452
1.278400	0.1	-0.062823
1.280067	0.1	-0.064850
1.281733	0.1	-0.066698
1.283400	0.1	-0.067115
1.285067	0.1	-0.065088
1.286733	0.1	-0.061393
1.288400	0.1	-0.058115
1.290067	0.1	-0.057161
1.291733	0.1	-0.057995
1.293400	0.1	-0.058472
1.295067	0.1	-0.056922
1.296733	0.1	-0.053108
1.298400	0.1	-0.047624
1.300067	0.1	-0.041604
1.301733	0.1	-0.036657
1.303400	0.1	-0.033855
1.305067	0.1	-0.032783
1.306733	0.1	-0.031531
1.308400	0.1	-0.028968
1.310067	0.1	-0.024915
1.311733	0.1	-0.019908
1.313400	0.1	-0.015676
1.315067	0.1	-0.014782
1.316733	0.1	-0.018835
1.318400	0.1	-0.027359
1.320067	0.1	-0.037670
1.321733	0.1	-0.046909
1.323400	0.1	-0.053287
1.325067	0.1	-0.057101
1.326733	0.1	-0.060439
1.328400	0.1	-0.064611
1.330067	0.1	-0.067830
1.331733	0.1	-0.066757
1.333400	0.1	-0.060558
1.335067	0.1	-0.051677
1.336733	0.1	-0.043750
1.338400	0.1	-0.038385
1.340067	0.1	-0.034213
1.341733	0.1	-0.029564
1.343400	0.1	-0.024676
1.345067	0.1	-0.020742
1.346733	0.1	-0.018477
1.348400	0.1	-0.018775
1.350067	0.1	-0.021398
1.351733	0.1	-0.024676
1.353400	0.1	-0.027597
1.355067	0.1	-0.031590
1.356733	0.1	-0.037909
1.358400	0.1	-0.045538
1.360067	0.1	-0.052512
1.361733	0.1	-0.057459
1.363400	0.1	-0.060380
1.365067	0.1	-0.062227
1.366733	0.1	-0.064671
1.368400	0.1	-0.068843
1.370067	0.1	-0.073791
1.371733	0.1	-0.077724
1.373400	0.1	-0.078738
1.375067	0.1	-0.075459
1.376733	0.1	-0.068367
1.378400	0.1	-0.059187
1.380067	0.1	-0.050008
1.381733	0.1	-0.042379
1.383400	0.1	-0.037313
1.385067	0.1	-0.035584
1.386733	0.1	-0.037432
1.388400	0.1	-0.042558
1.390067	0.1	-0.049412
1.391733	0.1	-0.055790
1.393400	0.1	-0.059426
1.395067	0.1	-0.059187
1.396733	0.1	-0.055492
1.398400	0.1	-0.049472
1.400067	0.1	-0.042498
1.401733	0.1	-0.035584
1.403400	0.1	-0.028372
1.405067	0.1	-0.020146
1.406733	0.1	-0.010788
1.408400	0.1	0.000238
1.410067	0.1	0.013828
1.411733	0.1	0.030398
1.413400	0.1	0.049293
1.415067	0.1	0.069797
1.416733	0.1	0.090718
1.418400	0.1	0.111699
1.420067	0.1	0.134289
1.421733	0.1	0.160277
1.423400	0.1	0.189960
1.425067	0.1	0.222325
1.426733	0.1	0.257015
1.428400	0.1	0.294983
1.430067	0.1	0.337958
1.431733	0.1	0.386536
1.433400	0.1	0.439167
1.435067	0.1	0.493765
1.436733	0.1	0.549972
1.438400	0.1	0.608325
1.440067	0.1	0.668824
1.441733	0.1	0.730276
1.443400	0.1	0.791311
1.445067	0.1	0.851691
1.446733	0.1	0.913322
1.448400	0.1	0.977576
1.450067	0.1	1.044095
1.451733	0.1	1.111090
1.453400	0.1	1.176238
1.455067	0.1	1.238465
1.456733	0.1	1.298904
1.458400	0.1	1.360416
1.460067	0.1	1.424790
1.461733	0.1	1.491368
1.463400	0.1	1.557887
1.465067	0.1	1.622498
1.466733	0.1	1.685381
1.468400	0.1	1.747668
1.470067	0.1	1.809895
1.471733	0.1	1.872242
1.473400	0.1	1.934826
1.475067	0.1	1.997888
1.476733	0.1	2.062202
1.478400	0.1	2.128363
1.480067	0.1	2.194762
1.481733	0.1	2.258361
1.483400	0.1	2.317310
1.485067	0.1	2.372980
1.486733	0.1	2.427817
1.488400	0.1	2.483249
1.490067	0.1	2.539992
1.491733	0.1	2.598643
1.493400	0.1	2.659440
1.495067	0.1	2.721906
1.496733	0.1	2.785087
1.498400	0.1	2.847791
1.500067	0.1	2.908945
1.501733	0.1	2.968192
1.503400	0.1	3.026307
1.505067	0.1	3.084719
1.506733	0.1	3.143668
1.508400	0.1	3.202498
1.510067	0.1	3.260493
1.511733	0.1	3.317774
1.513400	0.1	3.375471
1.515067	0.1	3.434658
1.516733	0.1	3.495574
1.518400	0.1	3.557623
1.520067	0.1	3.619194
1.521733	0.1	3.679514
1.523400	0.1	3.739000
1.525067	0.1	3.798306
1.526733	0.1	3.857672
1.528400	0.1	3.917217
1.530067	0.1	3.977120
1.531733	0.1	4.037380
1.533400	0.1	4.098177
1.535067	0.1	4.159451
1.536733	0.1	4.220605
1.538400	0.1	4.280508
1.540067	0.1	4.338503
1.541733	0.1	4.393757
1.543400	0.1	4.444659
1.545067	0.1	4.490137
1.546733	0.1	4.530251
1.548400	0.1	4.566670
1.550067	0.1	4.602373
1.551733	0.1	4.640758
1.553400	0.1	4.683495
1.555067	0.1	4.729688
1.556733	0.1	4.777253
1.558400	0.1	4.824281
1.560067	0.1	4.869759
1.561733	0.1	4.914880
1.563400	0.1	4.962385
1.565067	0.1	5.015016
1.566733	0.1	5.074561
1.568400	0.1	5.141855
1.570067	0.1	5.216778
1.571733	0.1	5.299151
1.573400	0.1	5.388856
1.575067	0.1	5.485893
1.576733	0.1	5.590856
1.578400	0.1	5.704046
1.580067	0.1	5.826235
1.581733	0.1	5.958200
1.583400	0.1	6.099403
1.585067	0.1	6.246508
1.586733	0.1	6.395042
1.588400	0.1	6.541849
1.590067	0.1	6.685853
1.591733	0.1	6.826997
1.593400	0.1	6.964863
1.595067	0.1	7.097900
1.596733	0.1	7.224441
1.598400	0.1	7.343650
1.600067	0.1	7.455171
1.601733	0.1	7.558406
1.603400	0.1	7.653892
1.605067	0.1	7.744492
1.606733	0.1	7.834852
1.608400	0.1	7.929445
1.610067	0.1	8.031190
1.611733	0.1	8.141041
1.613400	0.1	8.257926
1.615067	0.1	8.378029
1.616733	0.1	8.493722
1.618400	0.1	8.594454
1.620067	0.1	8.669079
1.621733	0.1	8.707762
1.623400	0.1	8.703411
1.625067	0.1	8.652688
1.626733	0.1	8.555234
1.628400	0.1	8.412123
1.630067	0.1	8.226395
1.631733	0.1	8.003474
1.633400	0.1	7.750631
1.635067	0.1	7.476867
1.636733	0.1	7.192791
1.638400	0.1	6.909252
1.640067	0.1	6.636441
1.641733	0.1	6.382227
1.643400	0.1	6.151915
1.645067	0.1	5.948782
1.646733	0.1	5.775631
1.648400	0.1	5.634010
1.650067	0.1	5.523682
1.651733	0.1	5.443633
1.653400	0.1	5.393267
1.655067	0.1	5.371511
1.656733	0.1	5.374849
1.658400	0.1	5.396903
1.660067	0.1	5.431056
1.661733	0.1	5.473197
1.663400	0.1	5.521119
1.665067	0.1	5.573035
1.666733	0.1	5.626202
1.668400	0.1	5.678058
1.670067	0.1	5.726695
1.671733	0.1	5.769015
1.673400	0.1	5.801797
1.675067	0.1	5.824387
1.676733	0.1	5.838871
1.678400	0.1	5.847037
1.680067	0.1	5.849064
1.681733	0.1	5.844653
1.683400	0.1	5.833149
1.685067	0.1	5.813361
1.686733	0.1	5.784214
1.688400	0.1	5.745828
1.690067	0.1	5.700708
1.691733	0.1	5.652011
1.693400	0.1	5.602241
1.695067	0.1	5.552650
1.696733	0.1	5.503059
1.698400	0.1	5.452037
1.700067	0.1	5.397857
1.701733	0.1	5.340457
1.703400	0.1	5.282045
1.705067	0.1	5.225659
1.706733	0.1	5.172611
1.708400	0.1	5.122245
1.710067	0.1	5.072415
1.711733	0.1	5.021334
1.713400	0.1	4.968703
1.715067	0.1	4.915715
1.716733	0.1	4.864931
1.718400	0.1	4.818559
1.720067	0.1	4.777313
1.721733	0.1	4.740060
1.723400	0.1	4.704595
1.725067	0.1	4.668892
1.726733	0.1	4.631877
1.728400	0.1	4.593313
1.730067	0.1	4.554630
1.731733	0.1	4.518569
1.733400	0.1	4.487455
1.735067	0.1	4.461885
1.736733	0.1	4.440964
1.738400	0.1	4.422248
1.740067	0.1	4.402697
1.741733	0.1	4.379750
1.743400	0.1	4.353047
1.745067	0.1	4.324913
1.746733	0.1	4.299581
1.748400	0.1	4.279971
1.750067	0.1	4.265487
1.751733	0.1	4.251957
1.753400	0.1	4.235626
1.755067	0.1	4.217148
1.756733	0.1	4.200459
1.758400	0.1	4.188240
1.760067	0.1	4.179716
1.761733	0.1	4.173041
1.763400	0.1	4.166663
1.765067	0.1	4.158855
1.766733	0.1	4.148126
1.768400	0.1	4.134834
1.770067	0.1	4.121483
1.771733	0.1	4.110337
1.773400	0.1	4.101396
1.775067	0.1	4.092574
1.776733	0.1	4.082322
1.778400	0.1	4.071415
1.780067	0.1	4.061461
1.781733	0.1	4.052043
1.783400	0.1	4.041016
1.785067	0.1	4.026950
1.786733	0.1	4.011512
1.788400	0.1	3.997505
1.790067	0.1	3.985107
1.791733	0.1	3.972411
1.793400	0.1	3.958583
1.795067	0.1	3.944636
1.796733	0.1	3.931701
1.798400	0.1	3.920198
1.800067	0.1	3.910244
1.801733	0.1	3.901363
1.803400	0.1	3.892362
1.805067	0.1	3.882408
1.806733	0.1	3.870726
1.808400	0.1	3.856361
1.810067	0.1	3.838897
1.811733	0.1	3.820241
1.813400	0.1	3.803075
1.815067	0.1	3.788650
1.816733	0.1	3.775835
1.818400	0.1	3.762782
1.820067	0.1	3.749013
1.821733	0.1	3.734589
1.823400	0.1	3.720045
1.825067	0.1	3.705740
1.826733	0.1	3.692031
1.828400	0.1	3.679395
1.830067	0.1	3.667653
1.831733	0.1	3.656745
1.833400	0.1	3.646374
1.835067	0.1	3.635526
1.836733	0.1	3.622413
1.838400	0.1	3.606737
1.840067	0.1	3.589332
1.841733	0.1	3.571153
1.843400	0.1	3.553272
1.845067	0.1	3.536344
1.846733	0.1	3.520847
1.848400	0.1	3.506959
1.850067	0.1	3.495038
1.851733	0.1	3.485024
1.853400	0.1	3.476680
1.855067	0.1	3.469706
1.856733	0.1	3.463865
1.858400	0.1	3.458083
1.860067	0.1	3.450275
1.861733	0.1	3.438950
1.863400	0.1	3.424108
1.865067	0.1	3.406644
1.866733	0.1	3.387332
1.868400	0.1	3.366649
1.870067	0.1	3.345549
1.871733	0.1	3.325522
1.873400	0.1	3.307462
1.875067	0.1	3.290355
1.876733	0.1	3.272712
1.878400	0.1	3.252983
1.880067	0.1	3.230393
1.881733	0.1	3.205657
1.883400	0.1	3.179491
1.885067	0.1	3.151894
1.886733	0.1	3.123105
1.888400	0.1	3.095031
1.890067	0.1	3.069699
1.891733	0.1	3.047347
1.893400	0.1	3.026307
1.895067	0.1	3.005326
1.896733	0.1	2.984345
1.898400	0.1	2.963841
1.900067	0.1	2.943456
1.901733	0.1	2.922177
1.903400	0.1	2.898693
1.905067	0.1	2.873719
1.906733	0.1	2.849221
1.908400	0.1	2.826631
1.910067	0.1	2.804995
1.911733	0.1	2.782166
1.913400	0.1	2.756894
1.915067	0.1	2.729952
1.916733	0.1	2.702832
1.918400	0.1	2.676487
1.920067	0.1	2.651215
1.921733	0.1	2.627850
1.923400	0.1	2.606750
1.925067	0.1	2.587319
1.926733	0.1	2.568305
1.928400	0.1	2.549231
1.930067	0.1	2.530575
1.931733	0.1	2.512634
1.933400	0.1	2.494931
1.935067	0.1	2.476990
1.936733	0.1	2.458632
1.938400	0.1	2.440751
1.940067	0.1	2.424538
1.941733	0.1	2.409279
1.943400	0.1	2.392531
1.945067	0.1	2.372623
1.946733	0.1	2.350688
1.948400	0.1	2.329826
1.950067	0.1	2.312541
1.951733	0.1	2.298653
1.953400	0.1	2.286315
1.955067	0.1	2.273858
1.956733	0.1	2.260208
1.958400	0.1	2.245665
1.960067	0.1	2.231121
1.961733	0.1	2.217174
1.963400	0.1	2.204001
1.965067	0.1	2.192140
1.966733	0.1	2.182484
1.968400	0.1	2.174795
1.970067	0.1	2.167046
1.971733	0.1	2.156794
1.973400	0.1	2.143383
1.975067	0.1	2.127767
1.976733	0.1	2.110899
1.978400	0.1	2.092481
1.980067	0.1	2.072036
1.981733	0.1	2.050340
1.983400	0.1	2.030313
1.985067	0.1	2.015352
1.986733	0.1	2.006590
1.988400	0.1	2.001763
1.990067	0.1	1.997113
1.991733	0.1	1.990080
1.993400	0.1	1.980841
1.995067	0.1	1.971066
1.996733	0.1	1.962721
1.998400	0.1	1.957059
2.000067	0.1	1.953364
2.001733	0.1	1.949847
2.003400	0.1	1.945496
2.005067	0.1	1.940966
2.006733	0.1	1.936972
2.008400	0.1	1.932562
2.010067	0.1	1.925767
2.011733	0.1	1.915336
2.013400	0.1	1.901746
2.015067	0.1	1.886666
2.016733	0.1	1.872063
2.018400	0.1	1.858950
2.020067	0.1	1.847744
2.021733	0.1	1.838744
2.023400	0.1	1.831949
2.025067	0.1	1.826882
2.026733	0.1	1.822531
2.028400	0.1	1.818240
2.030067	0.1	1.813889
2.031733	0.1	1.809478
2.033400	0.1	1.805186
2.035067	0.1	1.801908
2.036733	0.1	1.800299
2.038400	0.1	1.800716
2.040067	0.1	1.802921
2.041733	0.1	1.805067
2.043400	0.1	1.804352
2.045067	0.1	1.799047
2.046733	0.1	1.789749
2.048400	0.1	1.778662
2.050067	0.1	1.767874
2.051733	0.1	1.758993
2.053400	0.1	1.753390
2.055067	0.1	1.751185
2.056733	0.1	1.750767
2.058400	0.1	1.750052
2.060067	0.1	1.748264
2.061733	0.1	1.745582
2.063400	0.1	1.742303
2.065067	0.1	1.738310
2.066733	0.1	1.732707
2.068400	0.1	1.725257
2.070067	0.1	1.717448
2.071733	0.1	1.711130
2.073400	0.1	1.706839
2.075067	0.1	1.703918
2.076733	0.1	1.701057
2.078400	0.1	1.697123
2.080067	0.1	1.691103
2.081733	0.1	1.683056
2.083400	0.1	1.674771
2.085067	0.1	1.669049
2.086733	0.1	1.665950
2.088400	0.1	1.662254
2.090067	0.1	1.654565
2.091733	0.1	1.643121
2.093400	0.1	1.630962
2.095067	0.1	1.620531
2.096733	0.1	1.613021
2.098400	0.1	1.608431
2.100067	0.1	1.604974
2.101733	0.1	1.599074
2.103400	0.1	1.588404
2.105067	0.1	1.574516
2.106733	0.1	1.560748
2.108400	0.1	1.548708
2.110067	0.1	1.539230
2.111733	0.1	1.532436
2.113400	0.1	1.527548
2.115067	0.1	1.523197
2.116733	0.1	1.517415
2.118400	0.1	1.508534
2.120067	0.1	1.496613
2.121733	0.1	1.483262
2.123400	0.1	1.469910
2.125067	0.1	1.457632
2.126733	0.1	1.446724
2.128400	0.1	1.436949
2.130067	0.1	1.428068
2.131733	0.1	1.420736
2.133400	0.1	1.415372
2.135067	0.1	1.410484
2.136733	0.1	1.404047
2.138400	0.1	1.396000
2.140067	0.1	1.388609
2.141733	0.1	1.383007
2.143400	0.1	1.378059
2.145067	0.1	1.371503
2.146733	0.1	1.363218
2.148400	0.1	1.354694
2.150067	0.1	1.346648
2.151733	0.1	1.339018
2.153400	0.1	1.331806
2.155067	0.1	1.325250
2.156733	0.1	1.319468
2.158400	0.1	1.314104
2.160067	0.1	1.308560
2.161733	0.1	1.302183
2.163400	0.1	1.294136
2.165067	0.1	1.283586
2.166733	0.1	1.270771
2.168400	0.1	1.257896
2.170067	0.1	1.248539
2.171733	0.1	1.244724
2.173400	0.1	1.245022
2.175067	0.1	1.245380
2.176733	0.1	1.242280
2.178400	0.1	1.234949
2.180067	0.1	1.225352
2.181733	0.1	1.215220
2.183400	0.1	1.205206
2.185067	0.1	1.195371
2.186733	0.1	1.186252
2.188400	0.1	1.178265
2.190067	0.1	1.171708
2.191733	0.1	1.167059
2.193400	0.1	1.164138
2.195067	0.1	1.161873
2.196733	0.1	1.158834
2.198400	0.1	1.153529
2.200067	0.1	1.145125
2.201733	0.1	1.133978
2.203400	0.1	1.121640
2.205067	0.1	1.110733
2.206733	0.1	1.103401
2.208400	0.1	1.099527
2.210067	0.1	1.097143
2.211733	0.1	1.094163
2.213400	0.1	1.090050
2.215067	0.1	1.084685
2.216733	0.1	1.077950
2.218400	0.1	1.070499
2.220067	0.1	1.063407
2.221733	0.1	1.056671
2.223400	0.1	1.049042
2.225067	0.1	1.040638
2.226733	0.1	1.032531
2.228400	0.1	1.025856
2.230067	0.1	1.020789
2.231733	0.1	1.016975
2.233400	0.1	1.013279
2.235067	0.1	1.008391
2.236733	0.1	1.001358
2.238400	0.1	0.992775
2.240067	0.1	0.983357
2.241733	0.1	0.973761
2.243400	0.1	0.964701
2.245067	0.1	0.957429
2.246733	0.1	0.952542
2.248400	0.1	0.949442
2.250067	0.1	0.946820
2.251733	0.1	0.944018
2.253400	0.1	0.940621
2.255067	0.1	0.937164
2.256733	0.1	0.934124
2.258400	0.1	0.930429
2.260067	0.1	0.925720
2.261733	0.1	0.921130
2.263400	0.1	0.917494
2.265067	0.1	0.913322
2.266733	0.1	0.906944
2.268400	0.1	0.899017
2.270067	0.1	0.892222
2.271733	0.1	0.888884
2.273400	0.1	0.889063
2.275067	0.1	0.891030
2.276733	0.1	0.892997
2.278400	0.1	0.893354
2.280067	0.1	0.890076
2.281733	0.1	0.882804
2.283400	0.1	0.873804
2.285067	0.1	0.865698
2.286733	0.1	0.860095
2.288400	0.1	0.857055
2.290067	0.1	0.855267
2.291733	0.1	0.852466
2.293400	0.1	0.848174
2.295067	0.1	0.844300
2.296733	0.1	0.843167
2.298400	0.1	0.845373
2.300067	0.1	0.849903
2.301733	0.1	0.854552
2.303400	0.1	0.856817
2.305067	0.1	0.855684
2.306733	0.1	0.851870
2.308400	0.1	0.846803
2.310067	0.1	0.841141
2.311733	0.1	0.835240
2.313400	0.1	0.830054
2.315067	0.1	0.826418
2.316733	0.1	0.823498
2.318400	0.1	0.819385
2.320067	0.1	0.813901
2.321733	0.1	0.808716
2.323400	0.1	0.804842
2.325067	0.1	0.801027
2.326733	0.1	0.796020
2.328400	0.1	0.790834
2.330067	0.1	0.787973
2.331733	0.1	0.788450
2.333400	0.1	0.790954
2.335067	0.1	0.793338
2.336733	0.1	0.794411
2.338400	0.1	0.794351
2.340067	0.1	0.793934
2.341733	0.1	0.793099
2.343400	0.1	0.791132
2.345067	0.1	0.788391
2.346733	0.1	0.786006
2.348400	0.1	0.784040
2.350067	0.1	0.781894
2.351733	0.1	0.779808
2.353400	0.1	0.778794
2.355067	0.1	0.778735
2.356733	0.1	0.778675
2.358400	0.1	0.777721
2.360067	0.1	0.775397
2.361733	0.1	0.772476
2.363400	0.1	0.770927
2.365067	0.1	0.772297
2.366733	0.1	0.775039
2.368400	0.1	0.775695
2.370067	0.1	0.772595
2.371733	0.1	0.767350
2.373400	0.1	0.762105
2.375067	0.1	0.757515
2.376733	0.1	0.753462
2.378400	0.1	0.749528
2.380067	0.1	0.744939
2.381733	0.1	0.739932
2.383400	0.1	0.735402
2.385067	0.1	0.732124
2.386733	0.1	0.730395
2.388400	0.1	0.729740
2.390067	0.1	0.729680
2.391733	0.1	0.729203
2.393400	0.1	0.727236
2.395067	0.1	0.723183
2.396733	0.1	0.717878
2.398400	0.1	0.712752
2.400067	0.1	0.709057
2.401733	0.1	0.707448
2.403400	0.1	0.707388
2.405067	0.1	0.707865
2.406733	0.1	0.708818
2.408400	0.1	0.710249
2.410067	0.1	0.710845
2.411733	0.1	0.710130
2.413400	0.1	0.709236
2.415067	0.1	0.709236
2.416733	0.1	0.709534
2.418400	0.1	0.708938
2.420067	0.1	0.706792
2.421733	0.1	0.702977
2.423400	0.1	0.697017
2.425067	0.1	0.688970
2.426733	0.1	0.680566
2.428400	0.1	0.674665
2.430067	0.1	0.672638
2.431733	0.1	0.673592
2.433400	0.1	0.675380
2.435067	0.1	0.676513
2.436733	0.1	0.675857
2.438400	0.1	0.672758
2.440067	0.1	0.667453
2.441733	0.1	0.661850
2.443400	0.1	0.658035
2.445067	0.1	0.657022
2.446733	0.1	0.657320
2.448400	0.1	0.656903
2.450067	0.1	0.655353
2.451733	0.1	0.653446
2.453400	0.1	0.651658
2.455067	0.1	0.649810
2.456733	0.1	0.647605
2.458400	0.1	0.645161
2.460067	0.1	0.643492
2.461733	0.1	0.642896
2.463400	0.1	0.641763
2.465067	0.1	0.637472
2.466733	0.1	0.629723
2.468400	0.1	0.620782
2.470067	0.1	0.613749
2.471733	0.1	0.610113
2.473400	0.1	0.609458
2.475067	0.1	0.610292
2.476733	0.1	0.610769
2.478400	0.1	0.609696
2.480067	0.1	0.607491
2.481733	0.1	0.605047
2.483400	0.1	0.602722
2.485067	0.1	0.600040
2.486733	0.1	0.596762
2.488400	0.1	0.593185
2.490067	0.1	0.590265
2.491733	0.1	0.588834
2.493400	0.1	0.588417
2.495067	0.1	0.587702
2.496733	0.1	0.585496
2.498400	0.1	0.581324
2.500067	0.1	0.575960
2.501733	0.1	0.571489
2.503400	0.1	0.569522
2.505067	0.1	0.569463
2.506733	0.1	0.569105
2.508400	0.1	0.566423
2.510067	0.1	0.560701
2.511733	0.1	0.552833
2.513400	0.1	0.545442
2.515067	0.1	0.541210
2.516733	0.1	0.541210
2.518400	0.1	0.543535
2.520067	0.1	0.545323
2.521733	0.1	0.545383
2.523400	0.1	0.544369
2.525067	0.1	0.542998
2.526733	0.1	0.541866
2.528400	0.1	0.542402
2.530067	0.1	0.545085
2.531733	0.1	0.548422
2.533400	0.1	0.550389
2.535067	0.1	0.550807
2.536733	0.1	0.550449
2.538400	0.1	0.549197
2.540067	0.1	0.546336
2.541733	0.1	0.541449
2.543400	0.1	0.535131
2.545067	0.1	0.528753
2.546733	0.1	0.523627
2.548400	0.1	0.520289
2.550067	0.1	0.518858
2.551733	0.1	0.518918
2.553400	0.1	0.518918
2.555067	0.1	0.517070
2.556733	0.1	0.512898
2.558400	0.1	0.507832
2.560067	0.1	0.504077
2.561733	0.1	0.503123
2.563400	0.1	0.504375
2.565067	0.1	0.506043
2.566733	0.1	0.506580
2.568400	0.1	0.505388
2.570067	0.1	0.502586
2.571733	0.1	0.498951
2.573400	0.1	0.495553
2.575067	0.1	0.493228
2.576733	0.1	0.492036
2.578400	0.1	0.491321
2.580067	0.1	0.490189
2.581733	0.1	0.488818
2.583400	0.1	0.488341
2.585067	0.1	0.489712
2.586733	0.1	0.492454
2.588400	0.1	0.494421
2.590067	0.1	0.493586
2.591733	0.1	0.489235
2.593400	0.1	0.482380
2.595067	0.1	0.475287
2.596733	0.1	0.470459
2.598400	0.1	0.469148
2.600067	0.1	0.470340
2.601733	0.1	0.471830
2.603400	0.1	0.472426
2.605067	0.1	0.472486
2.606733	0.1	0.472665
2.608400	0.1	0.472009
2.610067	0.1	0.469446
2.611733	0.1	0.464797
2.613400	0.1	0.459075
2.615067	0.1	0.453591
2.616733	0.1	0.449240
2.618400	0.1	0.445783
2.620067	0.1	0.442803
2.621733	0.1	0.441074
2.623400	0.1	0.441909
2.625067	0.1	0.445247
2.626733	0.1	0.449359
2.628400	0.1	0.452817
2.630067	0.1	0.455081
2.631733	0.1	0.455618
2.633400	0.1	0.453472
2.635067	0.1	0.448823
2.636733	0.1	0.442982
2.638400	0.1	0.436783
2.640067	0.1	0.431240
2.641733	0.1	0.426888
2.643400	0.1	0.423849
2.645067	0.1	0.422418
2.646733	0.1	0.422657
2.648400	0.1	0.423968
2.650067	0.1	0.425816
2.651733	0.1	0.427544
2.653400	0.1	0.428617
2.655067	0.1	0.428498
2.656733	0.1	0.427425
2.658400	0.1	0.426590
2.660067	0.1	0.427067
2.661733	0.1	0.428677
2.663400	0.1	0.430107
2.665067	0.1	0.430107
2.666733	0.1	0.428617
2.668400	0.1	0.425875
2.670067	0.1	0.421822
2.671733	0.1	0.417173
2.673400	0.1	0.413954
2.675067	0.1	0.414073
2.676733	0.1	0.417173
2.678400	0.1	0.420392
2.680067	0.1	0.420749
2.681733	0.1	0.417531
2.683400	0.1	0.412643
2.685067	0.1	0.408173
2.686733	0.1	0.404596
2.688400	0.1	0.401437
2.690067	0.1	0.398278
2.691733	0.1	0.395536
2.693400	0.1	0.394046
2.695067	0.1	0.394404
2.696733	0.1	0.396311
2.698400	0.1	0.399232
2.700067	0.1	0.401974
2.701733	0.1	0.402868
2.703400	0.1	0.401616
2.705067	0.1	0.399590
2.706733	0.1	0.398457
2.708400	0.1	0.397921
2.710067	0.1	0.396848
2.711733	0.1	0.394464
2.713400	0.1	0.390947
2.715067	0.1	0.386000
2.716733	0.1	0.379980
2.718400	0.1	0.375688
2.720067	0.1	0.375986
2.721733	0.1	0.380874
2.723400	0.1	0.387251
2.725067	0.1	0.391781
2.726733	0.1	0.393450
2.728400	0.1	0.393152
2.730067	0.1	0.392020
2.731733	0.1	0.390351
2.733400	0.1	0.388622
2.735067	0.1	0.388086
2.736733	0.1	0.389636
2.738400	0.1	0.393152
2.740067	0.1	0.397086
2.741733	0.1	0.400484
2.743400	0.1	0.403583
2.745067	0.1	0.406325
2.746733	0.1	0.407279
2.748400	0.1	0.405431
2.750067	0.1	0.400543
2.751733	0.1	0.393450
2.753400	0.1	0.386059
2.755067	0.1	0.380933
2.756733	0.1	0.379205
2.758400	0.1	0.380278
2.760067	0.1	0.383437
2.761733	0.1	0.387609
2.763400	0.1	0.391126
2.765067	0.1	0.392735
2.766733	0.1	0.392199
2.768400	0.1	0.390232
2.770067	0.1	0.387609
2.771733	0.1	0.384927
2.773400	0.1	0.383079
2.775067	0.1	0.382781
2.776733	0.1	0.383377
2.778400	0.1	0.384092
2.780067	0.1	0.384629
2.781733	0.1	0.385582
2.783400	0.1	0.387967
2.785067	0.1	0.392377
2.786733	0.1	0.398278
2.788400	0.1	0.404000
2.790067	0.1	0.407994
2.791733	0.1	0.409126
2.793400	0.1	0.406861
2.795067	0.1	0.402093
2.796733	0.1	0.396252
2.798400	0.1	0.390887
2.800067	0.1	0.386417
2.801733	0.1	0.382960
2.803400	0.1	0.380874
2.805067	0.1	0.380635
2.806733	0.1	0.383019
2.808400	0.1	0.387967
2.810067	0.1	0.394225
2.811733	0.1	0.399828
2.813400	0.1	0.403285
2.815067	0.1	0.404298
2.816733	0.1	0.402927
2.818400	0.1	0.399649
2.820067	0.1	0.395298
2.821733	0.1	0.391066
2.823400	0.1	0.387549
2.825067	0.1	0.385165
2.826733	0.1	0.383794
2.828400	0.1	0.382781
2.830067	0.1	0.381768
2.831733	0.1	0.381172
2.833400	0.1	0.381470
2.835067	0.1	0.383198
2.836733	0.1	0.386179
2.838400	0.1	0.389695
2.840067	0.1	0.392258
2.841733	0.1	0.392795
2.843400	0.1	0.391245
2.845067	0.1	0.388563
2.846733	0.1	0.386536
2.848400	0.1	0.386000
2.850067	0.1	0.386894
2.851733	0.1	0.388742
2.853400	0.1	0.391543
2.855067	0.1	0.396073
2.856733	0.1	0.402272
2.858400	0.1	0.407577
2.860067	0.1	0.409424
2.861733	0.1	0.407934
2.863400	0.1	0.405133
2.865067	0.1	0.402510
2.866733	0.1	0.400960
2.868400	0.1	0.400662
2.870067	0.1	0.401735
2.871733	0.1	0.404477
2.873400	0.1	0.408292
2.875067	0.1	0.411630
2.876733	0.1	0.413477
2.878400	0.1	0.414014
2.880067	0.1	0.414312
2.881733	0.1	0.415504
2.883400	0.1	0.417233
2.885067	0.1	0.418246
2.886733	0.1	0.417411
2.888400	0.1	0.415146
2.890067	0.1	0.413239
2.891733	0.1	0.413477
2.893400	0.1	0.415921
2.895067	0.1	0.418723
2.896733	0.1	0.419974
2.898400	0.1	0.419915
2.900067	0.1	0.420690
2.901733	0.1	0.423968
2.903400	0.1	0.429332
2.905067	0.1	0.434041
2.906733	0.1	0.435650
2.908400	0.1	0.434458
2.910067	0.1	0.433147
2.911733	0.1	0.434160
2.913400	0.1	0.437319
2.915067	0.1	0.439703
2.916733	0.1	0.438154
2.918400	0.1	0.431776
2.920067	0.1	0.422955
2.921733	0.1	0.415385
2.923400	0.1	0.411451
2.925067	0.1	0.411570
2.926733	0.1	0.413775
2.928400	0.1	0.415564
2.930067	0.1	0.416040
2.931733	0.1	0.415564
2.933400	0.1	0.414550
2.935067	0.1	0.413239
2.936733	0.1	0.412047
2.938400	0.1	0.411272
2.940067	0.1	0.410914
2.941733	0.1	0.410140
2.943400	0.1	0.407100
2.945067	0.1	0.401258
2.946733	0.1	0.395179
2.948400	0.1	0.393212
2.950067	0.1	0.396907
2.951733	0.1	0.403285
2.953400	0.1	0.408053
2.955067	0.1	0.410080
2.956733	0.1	0.411153
2.958400	0.1	0.413179
2.960067	0.1	0.416935
2.961733	0.1	0.421524
2.963400	0.1	0.425279
2.965067	0.1	0.427425
2.966733	0.1	0.428379
2.968400	0.1	0.427902
2.970067	0.1	0.424743
2.971733	0.1	0.418425
2.973400	0.1	0.410020
2.975067	0.1	0.401437
2.976733	0.1	0.394166
2.978400	0.1	0.389099
2.980067	0.1	0.387132
2.981733	0.1	0.388742
2.983400	0.1	0.393152
2.985067	0.1	0.397801
2.986733	0.1	0.400424
2.988400	0.1	0.401020
2.990067	0.1	0.401080
2.991733	0.1	0.402272
2.993400	0.1	0.405133
2.995067	0.1	0.409544
2.996733	0.1	0.414908
2.998400	0.1	0.418961
3.000067	0.1	0.419259
3.001733	0.1	0.415325
3.003400	0.1	0.408173
3.005067	0.1	0.399292
3.006733	0.1	0.390649
3.008400	0.1	0.384808
3.010067	0.1	0.383854
3.011733	0.1	0.387847
3.013400	0.1	0.394464
3.015067	0.1	0.400424
3.016733	0.1	0.403285
3.018400	0.1	0.403047
3.020067	0.1	0.401616
3.021733	0.1	0.400364
3.023400	0.1	0.399292
3.025067	0.1	0.398278
3.026733	0.1	0.397742
3.028400	0.1	0.398576
3.030067	0.1	0.400305
3.031733	0.1	0.401378
3.033400	0.1	0.400603
3.035067	0.1	0.398219
3.036733	0.1	0.395596
3.038400	0.1	0.393331
3.040067	0.1	0.391781
3.041733	0.1	0.391603
3.043400	0.1	0.393271
3.045067	0.1	0.396132
3.046733	0.1	0.399113
3.048400	0.1	0.401795
3.050067	0.1	0.404358
3.051733	0.1	0.406325
3.053400	0.1	0.406206
3.055067	0.1	0.402927
3.056733	0.1	0.397563
3.058400	0.1	0.391722
3.060067	0.1	0.387073
3.061733	0.1	0.385225
3.063400	0.1	0.386238
3.065067	0.1	0.388861
3.066733	0.1	0.391781
3.068400	0.1	0.394344
3.070067	0.1	0.396192
3.071733	0.1	0.397325
3.073400	0.1	0.397503
3.075067	0.1	0.396431
3.076733	0.1	0.394642
3.078400	0.1	0.392854
3.080067	0.1	0.391424
3.081733	0.1	0.389516
3.083400	0.1	0.385642
3.085067	0.1	0.379562
3.086733	0.1	0.373125
3.088400	0.1	0.369132
3.090067	0.1	0.369012
3.091733	0.1	0.371516
3.093400	0.1	0.374258
3.095067	0.1	0.375628
3.096733	0.1	0.375330
3.098400	0.1	0.374079
3.100067	0.1	0.373065
3.101733	0.1	0.372589
3.103400	0.1	0.372171
3.105067	0.1	0.371993
3.106733	0.1	0.372410
3.108400	0.1	0.373364
3.110067	0.1	0.374019
3.111733	0.1	0.373364
3.113400	0.1	0.371277
3.115067	0.1	0.368774
3.116733	0.1	0.367880
3.118400	0.1	0.370145
3.120067	0.1	0.375032
3.121733	0.1	0.380099
3.123400	0.1	0.383019
3.125067	0.1	0.382960
3.126733	0.1	0.380337
3.128400	0.1	0.375867
3.130067	0.1	0.370562
3.131733	0.1	0.365734
3.133400	0.1	0.362813
3.135067	0.1	0.362754
3.136733	0.1	0.365138
3.138400	0.1	0.368774
3.140067	0.1	0.372767
3.141733	0.1	0.377178
3.143400	0.1	0.382006
3.145067	0.1	0.386000
3.146733	0.1	0.387490
3.148400	0.1	0.385642
3.150067	0.1	0.381470
3.151733	0.1	0.377417
3.153400	0.1	0.375330
3.155067	0.1	0.374973
3.156733	0.1	0.375211
3.158400	0.1	0.375271
3.160067	0.1	0.374854
3.161733	0.1	0.373840
3.163400	0.1	0.371873
3.165067	0.1	0.368357
3.166733	0.1	0.363052
3.168400	0.1	0.356674
3.170067	0.1	0.351191
3.171733	0.1	0.348568
3.173400	0.1	0.349164
3.175067	0.1	0.351489
3.176733	0.1	0.354230
3.178400	0.1	0.356257
3.180067	0.1	0.356734
3.181733	0.1	0.355244
3.183400	0.1	0.352263
3.185067	0.1	0.348926
3.186733	0.1	0.345707
3.188400	0.1	0.342369
3.190067	0.1	0.338495
3.191733	0.1	0.334144
3.193400	0.1	0.330329
3.195067	0.1	0.328362
3.196733	0.1	0.328422
3.198400	0.1	0.329256
3.200067	0.1	0.329137
3.201733	0.1	0.327349
3.203400	0.1	0.324845
3.205067	0.1	0.323057
3.206733	0.1	0.322223
3.208400	0.1	0.322223
3.210067	0.1	0.323415
3.211733	0.1	0.326276
3.213400	0.1	0.330746
3.215067	0.1	0.335217
3.216733	0.1	0.337183
3.218400	0.1	0.335693
3.220067	0.1	0.330865
3.221733	0.1	0.323653
3.223400	0.1	0.315547
3.225067	0.1	0.308216
3.226733	0.1	0.303030
3.228400	0.1	0.302315
3.230067	0.1	0.306666
3.231733	0.1	0.313282
3.233400	0.1	0.317931
3.235067	0.1	0.318587
3.236733	0.1	0.316679
3.238400	0.1	0.314772
3.240067	0.1	0.314593
3.241733	0.1	0.316501
3.243400	0.1	0.319898
3.245067	0.1	0.323951
3.246733	0.1	0.327408
3.248400	0.1	0.328183
3.250067	0.1	0.325382
3.251733	0.1	0.319541
3.253400	0.1	0.312686
3.255067	0.1	0.306487
3.256733	0.1	0.301719
3.258400	0.1	0.297368
3.260067	0.1	0.292420
3.261733	0.1	0.286877
3.263400	0.1	0.281870
3.265067	0.1	0.279427
3.266733	0.1	0.281513
3.268400	0.1	0.287652
3.270067	0.1	0.294983
3.271733	0.1	0.300348
3.273400	0.1	0.301838
3.275067	0.1	0.299811
3.276733	0.1	0.295758
3.278400	0.1	0.291407
3.280067	0.1	0.287712
3.281733	0.1	0.283957
3.283400	0.1	0.278890
3.285067	0.1	0.272036
3.286733	0.1	0.264585
3.288400	0.1	0.258327
3.290067	0.1	0.255466
3.291733	0.1	0.257075
3.293400	0.1	0.261843
3.295067	0.1	0.267148
3.296733	0.1	0.270784
3.298400	0.1	0.271916
3.300067	0.1	0.269890
3.301733	0.1	0.265360
3.303400	0.1	0.260115
3.305067	0.1	0.256479
3.306733	0.1	0.255585
3.308400	0.1	0.257194
3.310067	0.1	0.260055
3.311733	0.1	0.263095
3.313400	0.1	0.265181
3.315067	0.1	0.265241
3.316733	0.1	0.262558
3.318400	0.1	0.256956
3.320067	0.1	0.249505
3.321733	0.1	0.242293
3.323400	0.1	0.237525
3.325067	0.1	0.236034
3.326733	0.1	0.236630
3.328400	0.1	0.237227
3.330067	0.1	0.235975
3.331733	0.1	0.233233
3.333400	0.1	0.231147
3.335067	0.1	0.231564
3.336733	0.1	0.233471
3.338400	0.1	0.235438
3.340067	0.1	0.236809
3.341733	0.1	0.237346
3.343400	0.1	0.236094
3.345067	0.1	0.232399
3.346733	0.1	0.226557
3.348400	0.1	0.220180
3.350067	0.1	0.215888
3.351733	0.1	0.214934
3.353400	0.1	0.216484
3.355067	0.1	0.218928
3.356733	0.1	0.221610
3.358400	0.1	0.224471
3.360067	0.1	0.227094
3.361733	0.1	0.228107
3.363400	0.1	0.226498
3.365067	0.1	0.223160
3.366733	0.1	0.220358
3.368400	0.1	0.218868
3.370067	0.1	0.217199
3.371733	0.1	0.214934
3.373400	0.1	0.212967
3.375067	0.1	0.211358
3.376733	0.1	0.208557
3.378400	0.1	0.203192
3.380067	0.1	0.196397
3.381733	0.1	0.190794
3.383400	0.1	0.188768
3.385067	0.1	0.190973
3.386733	0.1	0.196934
3.388400	0.1	0.204682
3.390067	0.1	0.211477
3.391733	0.1	0.214934
3.393400	0.1	0.214696
3.395067	0.1	0.212669
3.396733	0.1	0.211656
3.398400	0.1	0.212491
3.400067	0.1	0.213504
3.401733	0.1	0.212729
3.403400	0.1	0.210285
3.405067	0.1	0.207841
3.406733	0.1	0.207007
3.408400	0.1	0.208497
3.410067	0.1	0.211775
3.411733	0.1	0.214636
3.413400	0.1	0.214517
3.415067	0.1	0.210702
3.416733	0.1	0.203729
3.418400	0.1	0.195384
3.420067	0.1	0.188231
3.421733	0.1	0.183880
3.423400	0.1	0.182211
3.425067	0.1	0.182152
3.426733	0.1	0.182569
3.428400	0.1	0.182509
3.430067	0.1	0.181675
3.431733	0.1	0.180841
3.433400	0.1	0.181019
3.435067	0.1	0.182569
3.436733	0.1	0.185430
3.438400	0.1	0.189066
3.440067	0.1	0.192702
3.441733	0.1	0.195622
3.443400	0.1	0.197768
3.445067	0.1	0.199020
3.446733	0.1	0.199199
3.448400	0.1	0.198483
3.450067	0.1	0.197351
3.451733	0.1	0.196278
3.453400	0.1	0.195920
3.455067	0.1	0.196159
3.456733	0.1	0.196278
3.458400	0.1	0.195682
3.460067	0.1	0.194252
3.461733	0.1	0.192225
3.463400	0.1	0.190437
3.465067	0.1	0.190139
3.466733	0.1	0.192046
3.468400	0.1	0.196219
3.470067	0.1	0.201702
3.471733	0.1	0.207305
3.473400	0.1	0.212371
3.475067	0.1	0.217080
3.476733	0.1	0.221849
3.478400	0.1	0.227392
3.480067	0.1	0.233531
3.481733	0.1	0.238597
3.483400	0.1	0.240922
3.485067	0.1	0.240922
3.486733	0.1	0.239790
3.488400	0.1	0.237465
3.490067	0.1	0.232935
3.491733	0.1	0.226438
3.493400	0.1	0.219464
3.495067	0.1	0.213861
3.496733	0.1	0.211597
3.498400	0.1	0.213623
3.500067	0.1	0.218630
3.501733	0.1	0.224352
3.503400	0.1	0.229239
3.505067	0.1	0.233948
3.506733	0.1	0.239134
3.508400	0.1	0.244975
3.510067	0.1	0.251472
3.511733	0.1	0.258148
3.513400	0.1	0.263810
3.515067	0.1	0.267267
3.516733	0.1	0.268519
3.518400	0.1	0.268519
3.520067	0.1	0.267923
3.521733	0.1	0.265837
3.523400	0.1	0.261068
3.525067	0.1	0.253379
3.526733	0.1	0.244081
3.528400	0.1	0.235081
3.530067	0.1	0.227988
3.531733	0.1	0.222445
3.533400	0.1	0.216365
3.535067	0.1	0.207543
3.536733	0.1	0.196040
3.538400	0.1	0.184894
3.540067	0.1	0.177979
3.541733	0.1	0.176907
3.543400	0.1	0.180006
3.545067	0.1	0.184476
3.546733	0.1	0.188291
3.548400	0.1	0.190437
3.550067	0.1	0.190139
3.551733	0.1	0.186861
3.553400	0.1	0.180841
3.555067	0.1	0.172853
3.556733	0.1	0.163674
3.558400	0.1	0.154078
3.560067	0.1	0.145197
3.561733	0.1	0.138521
3.563400	0.1	0.135779
3.565067	0.1	0.137746
3.566733	0.1	0.142753
3.568400	0.1	0.146806
3.570067	0.1	0.147343
3.571733	0.1	0.144303
3.573400	0.1	0.139594
3.575067	0.1	0.135303
3.576733	0.1	0.132799
3.578400	0.1	0.132501
3.580067	0.1	0.134289
3.581733	0.1	0.137031
3.583400	0.1	0.139177
3.585067	0.1	0.138819
3.586733	0.1	0.135422
3.588400	0.1	0.130832
3.590067	0.1	0.127554
3.591733	0.1	0.127137
3.593400	0.1	0.129223
3.595067	0.1	0.131607
3.596733	0.1	0.132442
3.598400	0.1	0.132263
3.600067	0.1	0.132620
3.601733	0.1	0.133038
3.603400	0.1	0.131845
3.605067	0.1	0.127673
3.606733	0.1	0.121176
3.608400	0.1	0.114739
3.610067	0.1	0.110924
3.611733	0.1	0.111401
3.613400	0.1	0.116467
3.615067	0.1	0.124633
3.616733	0.1	0.133038
3.618400	0.1	0.138879
3.620067	0.1	0.140786
3.621733	0.1	0.139236
3.623400	0.1	0.136018
3.625067	0.1	0.132501
3.626733	0.1	0.130355
3.628400	0.1	0.130653
3.630067	0.1	0.132203
3.631733	0.1	0.132203
3.633400	0.1	0.128448
3.635067	0.1	0.121355
3.636733	0.1	0.113189
3.638400	0.1	0.106990
3.640067	0.1	0.104547
3.641733	0.1	0.105798
3.643400	0.1	0.109851
3.645067	0.1	0.115156
3.646733	0.1	0.119209
3.648400	0.1	0.119805
3.650067	0.1	0.117898
3.651733	0.1	0.115871
3.653400	0.1	0.114441
3.655067	0.1	0.112355
3.656733	0.1	0.109375
3.658400	0.1	0.106454
3.660067	0.1	0.104070
3.661733	0.1	0.101805
3.663400	0.1	0.099480
3.665067	0.1	0.097990
3.666733	0.1	0.098169
3.668400	0.1	0.099659
3.670067	0.1	0.101388
3.671733	0.1	0.102878
3.673400	0.1	0.104427
3.675067	0.1	0.106931
3.676733	0.1	0.110745
3.678400	0.1	0.115097
3.680067	0.1	0.118494
3.681733	0.1	0.119984
3.683400	0.1	0.119805
3.685067	0.1	0.119746
3.686733	0.1	0.121713
3.688400	0.1	0.126719
3.690067	0.1	0.133753
3.691733	0.1	0.140250
3.693400	0.1	0.143051
3.695067	0.1	0.139952
3.696733	0.1	0.131190
3.698400	0.1	0.120461
3.700067	0.1	0.112116
3.701733	0.1	0.108302
3.703400	0.1	0.109017
3.705067	0.1	0.111997
3.706733	0.1	0.114024
3.708400	0.1	0.113130
3.710067	0.1	0.109673
3.711733	0.1	0.105202
3.713400	0.1	0.101089
3.715067	0.1	0.097990
3.716733	0.1	0.096262
3.718400	0.1	0.096738
3.720067	0.1	0.099480
3.721733	0.1	0.103116
3.723400	0.1	0.105560
3.725067	0.1	0.105441
3.726733	0.1	0.102878
3.728400	0.1	0.099480
3.730067	0.1	0.096858
3.731733	0.1	0.096440
3.733400	0.1	0.098169
3.735067	0.1	0.100434
3.736733	0.1	0.101686
3.738400	0.1	0.101745
3.740067	0.1	0.101209
3.741733	0.1	0.100732
3.743400	0.1	0.100613
3.745067	0.1	0.101149
3.746733	0.1	0.102162
3.748400	0.1	0.102818
3.750067	0.1	0.101388
3.751733	0.1	0.097632
3.753400	0.1	0.093699
3.755067	0.1	0.091314
3.756733	0.1	0.090539
3.758400	0.1	0.090659
3.760067	0.1	0.091076
3.761733	0.1	0.091076
3.763400	0.1	0.089705
3.765067	0.1	0.087380
3.766733	0.1	0.085711
3.768400	0.1	0.085771
3.770067	0.1	0.087380
3.771733	0.1	0.089943
3.773400	0.1	0.092924
3.775067	0.1	0.096202
3.776733	0.1	0.100076
3.778400	0.1	0.104368
3.780067	0.1	0.108659
3.781733	0.1	0.112176
3.783400	0.1	0.114441
3.785067	0.1	0.115395
3.786733	0.1	0.115812
3.788400	0.1	0.116289
3.790067	0.1	0.117004
3.791733	0.1	0.117898
3.793400	0.1	0.118256
3.795067	0.1	0.117123
3.796733	0.1	0.114977
3.798400	0.1	0.113845
3.800067	0.1	0.115216
3.801733	0.1	0.118196
3.803400	0.1	0.121713
3.805067	0.1	0.126123
3.806733	0.1	0.131726
3.808400	0.1	0.137687
3.810067	0.1	0.141263
3.811733	0.1	0.139713
3.813400	0.1	0.132799
3.815067	0.1	0.123560
3.816733	0.1	0.115097
3.818400	0.1	0.109553
3.820067	0.1	0.108361
3.821733	0.1	0.111341
3.823400	0.1	0.116527
3.825067	0.1	0.121415
3.826733	0.1	0.124574
3.828400	0.1	0.125408
3.830067	0.1	0.124455
3.831733	0.1	0.122666
3.833400	0.1	0.120401
3.835067	0.1	0.117362
3.836733	0.1	0.113308
3.838400	0.1	0.108778
3.840067	0.1	0.104964
3.841733	0.1	0.102758
3.843400	0.1	0.101924
3.845067	0.1	0.101745
3.846733	0.1	0.102639
3.848400	0.1	0.105143
3.850067	0.1	0.108540
3.851733	0.1	0.111163
3.853400	0.1	0.111997
3.855067	0.1	0.111401
3.856733	0.1	0.110149
3.858400	0.1	0.109553
3.860067	0.1	0.110626
3.861733	0.1	0.113368
3.863400	0.1	0.116646
3.865067	0.1	0.118613
3.866733	0.1	0.118077
3.868400	0.1	0.115752
3.870067	0.1	0.112832
3.871733	0.1	0.109315
3.873400	0.1	0.105202
3.875067	0.1	0.101626
3.876733	0.1	0.099301
3.878400	0.1	0.098228
3.880067	0.1	0.097871
3.881733	0.1	0.097811
3.883400	0.1	0.097215
3.885067	0.1	0.095606
3.886733	0.1	0.093222
3.888400	0.1	0.090599
3.890067	0.1	0.088334
3.891733	0.1	0.087023
3.893400	0.1	0.086904
3.895067	0.1	0.088155
3.896733	0.1	0.090778
3.898400	0.1	0.094831
3.900067	0.1	0.099897
3.901733	0.1	0.104845
3.903400	0.1	0.107944
3.905067	0.1	0.108838
3.906733	0.1	0.108421
3.908400	0.1	0.107348
3.910067	0.1	0.106037
3.911733	0.1	0.104070
3.913400	0.1	0.100970
3.915067	0.1	0.096381
3.916733	0.1	0.090241
3.918400	0.1	0.084281
3.920067	0.1	0.081658
3.921733	0.1	0.083625
3.923400	0.1	0.088274
3.925067	0.1	0.092983
3.926733	0.1	0.096202
3.928400	0.1	0.097096
3.930067	0.1	0.095606
3.931733	0.1	0.092089
3.933400	0.1	0.087619
3.935067	0.1	0.083208
3.936733	0.1	0.079930
3.938400	0.1	0.079095
3.940067	0.1	0.081420
3.941733	0.1	0.086367
3.943400	0.1	0.092387
3.945067	0.1	0.098109
3.946733	0.1	0.103354
3.948400	0.1	0.108123
3.950067	0.1	0.111341
3.951733	0.1	0.111818
3.953400	0.1	0.108957
3.955067	0.1	0.103176
3.956733	0.1	0.096917
3.958400	0.1	0.093639
3.960067	0.1	0.094473
3.961733	0.1	0.097275
3.963400	0.1	0.098884
3.965067	0.1	0.097096
3.966733	0.1	0.091493
3.968400	0.1	0.082910
3.970067	0.1	0.073433
3.971733	0.1	0.066102
3.973400	0.1	0.063717
3.975067	0.1	0.067413
3.976733	0.1	0.075579
3.978400	0.1	0.085115
3.980067	0.1	0.093281
3.981733	0.1	0.097930
3.983400	0.1	0.098050
3.985067	0.1	0.095069
3.986733	0.1	0.090480
3.988400	0.1	0.085056
3.990067	0.1	0.080168
3.991733	0.1	0.077605
3.993400	0.1	0.077665
3.995067	0.1	0.078738
3.996733	0.1	0.078559
3.998400	0.1	0.076830
4.000067	0.1	0.075102
4.001733	0.1	0.073731
4.003400	0.1	0.071526
4.005067	0.1	0.067651
4.006733	0.1	0.063419
4.008400	0.1	0.060797
4.010067	0.1	0.060737
4.011733	0.1	0.062704
4.013400	0.1	0.065565
4.015067	0.1	0.068009
4.016733	0.1	0.069618
4.018400	0.1	0.070632
4.020067	0.1	0.072062
4.021733	0.1	0.074267
4.023400	0.1	0.076652
4.025067	0.1	0.078022
4.026733	0.1	0.077307
4.028400	0.1	0.074089
4.030067	0.1	0.068545
4.031733	0.1	0.061631
4.033400	0.1	0.054598
4.035067	0.1	0.048816
4.036733	0.1	0.045478
4.038400	0.1	0.046134
4.040067	0.1	0.051379
4.041733	0.1	0.059485
4.043400	0.1	0.066757
4.045067	0.1	0.070930
4.046733	0.1	0.072598
4.048400	0.1	0.073433
4.050067	0.1	0.074267
4.051733	0.1	0.074923
4.053400	0.1	0.075459
4.055067	0.1	0.075817
4.056733	0.1	0.075698
4.058400	0.1	0.075221
4.060067	0.1	0.075102
4.061733	0.1	0.075340
4.063400	0.1	0.075281
4.065067	0.1	0.074625
4.066733	0.1	0.073135
4.068400	0.1	0.070453
4.070067	0.1	0.067055
4.071733	0.1	0.064433
4.073400	0.1	0.063658
4.075067	0.1	0.064194
4.076733	0.1	0.064075
4.078400	0.1	0.061810
4.080067	0.1	0.058055
4.081733	0.1	0.054002
4.083400	0.1	0.050306
4.085067	0.1	0.048101
4.086733	0.1	0.048339
4.088400	0.1	0.050247
4.090067	0.1	0.051379
4.091733	0.1	0.050545
4.093400	0.1	0.048518
4.095067	0.1	0.046849
4.096733	0.1	0.046790
4.098400	0.1	0.048757
4.100067	0.1	0.052214
4.101733	0.1	0.055730
4.103400	0.1	0.058353
4.105067	0.1	0.059247
4.106733	0.1	0.057518
4.108400	0.1	0.052810
4.110067	0.1	0.047266
4.111733	0.1	0.044286
4.113400	0.1	0.045002
4.115067	0.1	0.047684
4.116733	0.1	0.049710
4.118400	0.1	0.050306
4.120067	0.1	0.050545
4.121733	0.1	0.051677
4.123400	0.1	0.054359
4.125067	0.1	0.057340
4.126733	0.1	0.058532
4.128400	0.1	0.058293
4.130067	0.1	0.059426
4.131733	0.1	0.063777
4.133400	0.1	0.069559
4.135067	0.1	0.072956
4.136733	0.1	0.071764
4.138400	0.1	0.066817
4.140067	0.1	0.060558
4.141733	0.1	0.055015
4.143400	0.1	0.050485
4.145067	0.1	0.046372
4.146733	0.1	0.042439
4.148400	0.1	0.040174
4.150067	0.1	0.041246
4.151733	0.1	0.045240
4.153400	0.1	0.049591
4.155067	0.1	0.051916
4.156733	0.1	0.051379
4.158400	0.1	0.048220
4.160067	0.1	0.043035
4.161733	0.1	0.037014
4.163400	0.1	0.031710
4.165067	0.1	0.028193
4.166733	0.1	0.026643
4.168400	0.1	0.026524
4.170067	0.1	0.027776
4.171733	0.1	0.030756
4.173400	0.1	0.034809
4.175067	0.1	0.037670
4.176733	0.1	0.037551
4.178400	0.1	0.035405
4.180067	0.1	0.032902
4.181733	0.1	0.030398
4.183400	0.1	0.027895
4.185067	0.1	0.026882
4.186733	0.1	0.028968
4.188400	0.1	0.033915
4.190067	0.1	0.040591
4.191733	0.1	0.047505
4.193400	0.1	0.052989
4.195067	0.1	0.055790
4.196733	0.1	0.056028
4.198400	0.1	0.054777
4.200067	0.1	0.053227
4.201733	0.1	0.051618
4.203400	0.1	0.049829
4.205067	0.1	0.047624
4.206733	0.1	0.044882
4.208400	0.1	0.041068
4.210067	0.1	0.036597
4.211733	0.1	0.033379
4.213400	0.1	0.033021
4.215067	0.1	0.035465
4.216733	0.1	0.039279
4.218400	0.1	0.043333
4.220067	0.1	0.046909
4.221733	0.1	0.049531
4.223400	0.1	0.051439
4.225067	0.1	0.052810
4.226733	0.1	0.052512
4.228400	0.1	0.048637
4.230067	0.1	0.040531
4.231733	0.1	0.030100
4.233400	0.1	0.020385
4.235067	0.1	0.013709
4.236733	0.1	0.011027
4.238400	0.1	0.012398
4.240067	0.1	0.016630
4.241733	0.1	0.021815
4.243400	0.1	0.026524
4.245067	0.1	0.029862
4.246733	0.1	0.030994
4.248400	0.1	0.029624
4.250067	0.1	0.026405
4.251733	0.1	0.021994
4.253400	0.1	0.017703
4.255067	0.1	0.015557
4.256733	0.1	0.016809
4.258400	0.1	0.020623
4.260067	0.1	0.025392
4.261733	0.1	0.028968
4.263400	0.1	0.029743
4.265067	0.1	0.027955
4.266733	0.1	0.025392
4.268400	0.1	0.024378
4.270067	0.1	0.025749
4.271733	0.1	0.029147
4.273400	0.1	0.033498
4.275067	0.1	0.037074
4.276733	0.1	0.037909
4.278400	0.1	0.034988
4.280067	0.1	0.028968
4.281733	0.1	0.022411
4.283400	0.1	0.018120
4.285067	0.1	0.017583
4.286733	0.1	0.020504
4.288400	0.1	0.025094
4.290067	0.1	0.029325
4.291733	0.1	0.031710
4.293400	0.1	0.032485
4.295067	0.1	0.033021
4.296733	0.1	0.034869
4.298400	0.1	0.038683
4.300067	0.1	0.043809
4.301733	0.1	0.048280
4.303400	0.1	0.050426
4.305067	0.1	0.050187
4.306733	0.1	0.048220
4.308400	0.1	0.045121
4.310067	0.1	0.042319
4.311733	0.1	0.040889
4.313400	0.1	0.041306
4.315067	0.1	0.043511
4.316733	0.1	0.046134
4.318400	0.1	0.047386
4.320067	0.1	0.046492
4.321733	0.1	0.043690
4.323400	0.1	0.039518
4.325067	0.1	0.034511
4.326733	0.1	0.029624
4.328400	0.1	0.025749
4.330067	0.1	0.022650
4.331733	0.1	0.019908
4.333400	0.1	0.017822
4.335067	0.1	0.016987
4.336733	0.1	0.017226
4.338400	0.1	0.018299
4.340067	0.1	0.020504
4.341733	0.1	0.024199
4.343400	0.1	0.028610
4.345067	0.1	0.033140
4.346733	0.1	0.037313
4.348400	0.1	0.039816
4.350067	0.1	0.038624
4.351733	0.1	0.033200
4.353400	0.1	0.025332
4.355067	0.1	0.017941
4.356733	0.1	0.014067
4.358400	0.1	0.015676
4.360067	0.1	0.021458
4.361733	0.1	0.027597
4.363400	0.1	0.030994
4.365067	0.1	0.031531
4.366733	0.1	0.031352
4.368400	0.1	0.032485
4.370067	0.1	0.035584
4.371733	0.1	0.039697
4.373400	0.1	0.042856
4.375067	0.1	0.044107
4.376733	0.1	0.043750
4.378400	0.1	0.042379
4.380067	0.1	0.039637
4.381733	0.1	0.035822
4.383400	0.1	0.032723
4.385067	0.1	0.031650
4.386733	0.1	0.032604
4.388400	0.1	0.034988
4.390067	0.1	0.038087
4.391733	0.1	0.041246
4.393400	0.1	0.043750
4.395067	0.1	0.045955
4.396733	0.1	0.047922
4.398400	0.1	0.048697
4.400067	0.1	0.047386
4.401733	0.1	0.043511
4.403400	0.1	0.037432
4.405067	0.1	0.031531
4.406733	0.1	0.028074
4.408400	0.1	0.026703
4.410067	0.1	0.026643
4.411733	0.1	0.028491
4.413400	0.1	0.033081
4.415067	0.1	0.040054
4.416733	0.1	0.047565
4.418400	0.1	0.053525
4.420067	0.1	0.057876
4.421733	0.1	0.061154
4.423400	0.1	0.063360
4.425067	0.1	0.063777
4.426733	0.1	0.061810
4.428400	0.1	0.058293
4.430067	0.1	0.054598
4.431733	0.1	0.051856
4.433400	0.1	0.049949
4.435067	0.1	0.048161
4.436733	0.1	0.046670
4.438400	0.1	0.046372
4.440067	0.1	0.047266
4.441733	0.1	0.048757
4.443400	0.1	0.050902
4.445067	0.1	0.054002
4.446733	0.1	0.057757
4.448400	0.1	0.061035
4.450067	0.1	0.063121
4.451733	0.1	0.063956
4.453400	0.1	0.063658
4.455067	0.1	0.062227
4.456733	0.1	0.060320
4.458400	0.1	0.059724
4.460067	0.1	0.061274
4.461733	0.1	0.064135
4.463400	0.1	0.066936
4.465067	0.1	0.068545
4.466733	0.1	0.068784
4.468400	0.1	0.067890
4.470067	0.1	0.066578
4.471733	0.1	0.064909
4.473400	0.1	0.062227
4.475067	0.1	0.057876
4.476733	0.1	0.052631
4.478400	0.1	0.048459
4.480067	0.1	0.046968
4.481733	0.1	0.047565
4.483400	0.1	0.048280
4.485067	0.1	0.047207
4.486733	0.1	0.044703
4.488400	0.1	0.043035
4.490067	0.1	0.043690
4.491733	0.1	0.045896
4.493400	0.1	0.047505
4.495067	0.1	0.047743
4.496733	0.1	0.047505
4.498400	0.1	0.047445
4.500067	0.1	0.047386
4.501733	0.1	0.047088
4.503400	0.1	0.046611
4.505067	0.1	0.045717
4.506733	0.1	0.044107
4.508400	0.1	0.042200
4.510067	0.1	0.041068
4.511733	0.1	0.042021
4.513400	0.1	0.045657
4.515067	0.1	0.051141
4.516733	0.1	0.056028
4.518400	0.1	0.058115
4.520067	0.1	0.057399
4.521733	0.1	0.054777
4.523400	0.1	0.050724
4.525067	0.1	0.046492
4.526733	0.1	0.044465
4.528400	0.1	0.046551
4.530067	0.1	0.052691
4.531733	0.1	0.060201
4.533400	0.1	0.065744
4.535067	0.1	0.067413
4.536733	0.1	0.065267
4.538400	0.1	0.060678
4.540067	0.1	0.055313
4.541733	0.1	0.050426
4.543400	0.1	0.046432
4.545067	0.1	0.043333
4.546733	0.1	0.041306
4.548400	0.1	0.040293
4.550067	0.1	0.039279
4.551733	0.1	0.037491
4.553400	0.1	0.035584
4.555067	0.1	0.033796
4.556733	0.1	0.031233
4.558400	0.1	0.027061
4.560067	0.1	0.022292
4.561733	0.1	0.018656
4.563400	0.1	0.017941
4.565067	0.1	0.020444
4.566733	0.1	0.024319
4.568400	0.1	0.027418
4.570067	0.1	0.029564
4.571733	0.1	0.031531
4.573400	0.1	0.033259
4.575067	0.1	0.034809
4.576733	0.1	0.036776
4.578400	0.1	0.039220
4.580067	0.1	0.040889
4.581733	0.1	0.040770
4.583400	0.1	0.038862
4.585067	0.1	0.036836
4.586733	0.1	0.036776
4.588400	0.1	0.039101
4.590067	0.1	0.042140
4.591733	0.1	0.043511
4.593400	0.1	0.042558
4.595067	0.1	0.040293
4.596733	0.1	0.037730
4.598400	0.1	0.035167
4.600067	0.1	0.033140
4.601733	0.1	0.032604
4.603400	0.1	0.033736
4.605067	0.1	0.034571
4.606733	0.1	0.032842
4.608400	0.1	0.028849
4.610067	0.1	0.024676
4.611733	0.1	0.022650
4.613400	0.1	0.023723
4.615067	0.1	0.026822
4.616733	0.1	0.028908
4.618400	0.1	0.027597
4.620067	0.1	0.023961
4.621733	0.1	0.021160
4.623400	0.1	0.021040
4.625067	0.1	0.023782
4.626733	0.1	0.028670
4.628400	0.1	0.035465
4.630067	0.1	0.043213
4.631733	0.1	0.049949
4.633400	0.1	0.054419
4.635067	0.1	0.056565
4.636733	0.1	0.056207
4.638400	0.1	0.053227
4.640067	0.1	0.048161
4.641733	0.1	0.041842
4.643400	0.1	0.035167
4.645067	0.1	0.029027
4.646733	0.1	0.023723
4.648400	0.1	0.018954
4.650067	0.1	0.015199
4.651733	0.1	0.013351
4.653400	0.1	0.014365
4.655067	0.1	0.018060
4.656733	0.1	0.022888
4.658400	0.1	0.026941
4.660067	0.1	0.029027
4.661733	0.1	0.028908
4.663400	0.1	0.026584
4.665067	0.1	0.022233
4.666733	0.1	0.017166
4.668400	0.1	0.014126
4.670067	0.1	0.015259
4.671733	0.1	0.020564
4.673400	0.1	0.027835
4.675067	0.1	0.033855
4.676733	0.1	0.036061
4.678400	0.1	0.034571
4.680067	0.1	0.031292
4.681733	0.1	0.028014
4.683400	0.1	0.026345
4.685067	0.1	0.027776
4.686733	0.1	0.032306
4.688400	0.1	0.038266
4.690067	0.1	0.043750
4.691733	0.1	0.047326
4.693400	0.1	0.048339
4.695067	0.1	0.046492
4.696733	0.1	0.042379
4.698400	0.1	0.037372
4.700067	0.1	0.032663
4.701733	0.1	0.028253
4.703400	0.1	0.023365
4.705067	0.1	0.017345
4.706733	0.1	0.010669
4.708400	0.1	0.005066
4.710067	0.1	0.002325
4.711733	0.1	0.003695
4.713400	0.1	0.008762
4.715067	0.1	0.015855
4.716733	0.1	0.023007
4.718400	0.1	0.028193
4.720067	0.1	0.030518
4.721733	0.1	0.031114
4.723400	0.1	0.031114
4.725067	0.1	0.030339
4.726733	0.1	0.027716
4.728400	0.1	0.023007
4.730067	0.1	0.017524
4.731733	0.1	0.012994
4.733400	0.1	0.010788
4.735067	0.1	0.011325
4.736733	0.1	0.014067
4.738400	0.1	0.017703
4.740067	0.1	0.021577
4.741733	0.1	0.024915
4.743400	0.1	0.026822
4.745067	0.1	0.026762
4.746733	0.1	0.024974
4.748400	0.1	0.022113
4.750067	0.1	0.019431
4.751733	0.1	0.018060
4.753400	0.1	0.017941
4.755067	0.1	0.018656
4.756733	0.1	0.020623
4.758400	0.1	0.023603
4.760067	0.1	0.026464
4.761733	0.1	0.028431
4.763400	0.1	0.029147
4.765067	0.1	0.028253
4.766733	0.1	0.025868
4.768400	0.1	0.023007
4.770067	0.1	0.020087
4.771733	0.1	0.017107
4.773400	0.1	0.014305
4.775067	0.1	0.012398
4.776733	0.1	0.011742
4.778400	0.1	0.011623
4.780067	0.1	0.011563
4.781733	0.1	0.012398
4.783400	0.1	0.015557
4.785067	0.1	0.020802
4.786733	0.1	0.026166
4.788400	0.1	0.030160
4.790067	0.1	0.031888
4.791733	0.1	0.031829
4.793400	0.1	0.031948
4.795067	0.1	0.034034
4.796733	0.1	0.036955
4.798400	0.1	0.038326
4.800067	0.1	0.036597
4.801733	0.1	0.031650
4.803400	0.1	0.024617
4.805067	0.1	0.017881
4.806733	0.1	0.014186
4.808400	0.1	0.015140
4.810067	0.1	0.019848
4.811733	0.1	0.025749
4.813400	0.1	0.030398
4.815067	0.1	0.032246
4.816733	0.1	0.031173
4.818400	0.1	0.028133
4.820067	0.1	0.024319
4.821733	0.1	0.021279
4.823400	0.1	0.020325
4.825067	0.1	0.021040
4.826733	0.1	0.021696
4.828400	0.1	0.021040
4.830067	0.1	0.018537
4.831733	0.1	0.015140
4.833400	0.1	0.012636
4.835067	0.1	0.012934
4.836733	0.1	0.016928
4.838400	0.1	0.024140
4.840067	0.1	0.032485
4.841733	0.1	0.038624
4.843400	0.1	0.039876
4.845067	0.1	0.035942
4.846733	0.1	0.029206
4.848400	0.1	0.023544
4.850067	0.1	0.021398
4.851733	0.1	0.022650
4.853400	0.1	0.025392
4.855067	0.1	0.027597
4.856733	0.1	0.027955
4.858400	0.1	0.026405
4.860067	0.1	0.024855
4.861733	0.1	0.025332
4.863400	0.1	0.027776
4.865067	0.1	0.030041
4.866733	0.1	0.030994
4.868400	0.1	0.030756
4.870067	0.1	0.029743
4.871733	0.1	0.028312
4.873400	0.1	0.026822
4.875067	0.1	0.025511
4.876733	0.1	0.025213
4.878400	0.1	0.027239
4.880067	0.1	0.031888
4.881733	0.1	0.037670
4.883400	0.1	0.042796
4.885067	0.1	0.046074
4.886733	0.1	0.047624
4.888400	0.1	0.047922
4.890067	0.1	0.047326
4.891733	0.1	0.046432
4.893400	0.1	0.046372
4.895067	0.1	0.047743
4.896733	0.1	0.049829
4.898400	0.1	0.050902
4.900067	0.1	0.049710
4.901733	0.1	0.047028
4.903400	0.1	0.045061
4.905067	0.1	0.046015
4.906733	0.1	0.050485
4.908400	0.1	0.057817
4.910067	0.1	0.066340
4.911733	0.1	0.073612
4.913400	0.1	0.077665
4.915067	0.1	0.078022
4.916733	0.1	0.076711
4.918400	0.1	0.076592
4.920067	0.1	0.078678
4.921733	0.1	0.081480
4.923400	0.1	0.084281
4.925067	0.1	0.088036
4.926733	0.1	0.093162
4.928400	0.1	0.098825
4.930067	0.1	0.104606
4.931733	0.1	0.110626
4.933400	0.1	0.117183
4.935067	0.1	0.123858
4.936733	0.1	0.130951
4.938400	0.1	0.139177
4.940067	0.1	0.148296
4.941733	0.1	0.156820
4.943400	0.1	0.163078
4.945067	0.1	0.166416
4.946733	0.1	0.167727
4.948400	0.1	0.168860
4.950067	0.1	0.172257
4.951733	0.1	0.179768
4.953400	0.1	0.191093
4.955067	0.1	0.204027
4.956733	0.1	0.216961
4.958400	0.1	0.228882
4.960067	0.1	0.238657
4.961733	0.1	0.245869
4.963400	0.1	0.251591
4.965067	0.1	0.257671
4.966733	0.1	0.265658
4.968400	0.1	0.276029
4.970067	0.1	0.288606
4.971733	0.1	0.302136
4.973400	0.1	0.315070
4.975067	0.1	0.327170
4.976733	0.1	0.339508
4.978400	0.1	0.352621
4.980067	0.1	0.365496
4.981733	0.1	0.376642
4.983400	0.1	0.386357
4.985067	0.1	0.396192
4.986733	0.1	0.406921
4.988400	0.1	0.418663
4.990067	0.1	0.431538
4.991733	0.1	0.446558
4.993400	0.1	0.465035
4.995067	0.1	0.486016
4.996733	0.1	0.505745
4.998400	0.1	0.520647
5.000067	0.1	0.531018
5.001733	0.1	0.541389
5.003400	0.1	0.555635
5.005067	0.1	0.574172
5.006733	0.1	0.594020
5.008400	0.1	0.612438
5.010067	0.1	0.628293
5.011733	0.1	0.641584
5.013400	0.1	0.652611
5.015067	0.1	0.662744
5.016733	0.1	0.674427
5.018400	0.1	0.688732
5.020067	0.1	0.704467
5.021733	0.1	0.719845
5.023400	0.1	0.734627
5.025067	0.1	0.750124
5.026733	0.1	0.767350
5.028400	0.1	0.785232
5.030067	0.1	0.801921
5.031733	0.1	0.816703
5.033400	0.1	0.829518
5.035067	0.1	0.840485
5.036733	0.1	0.849545
5.038400	0.1	0.857353
5.040067	0.1	0.865400
5.041733	0.1	0.874639
5.043400	0.1	0.885785
5.045067	0.1	0.899077
5.046733	0.1	0.914097
5.048400	0.1	0.929534
5.050067	0.1	0.943184
5.051733	0.1	0.953257
5.053400	0.1	0.959635
5.055067	0.1	0.964165
5.056733	0.1	0.969648
5.058400	0.1	0.977993
5.060067	0.1	0.988901
5.061733	0.1	0.999987
5.063400	0.1	1.007855
5.065067	0.1	1.011074
5.066733	0.1	1.011849
5.068400	0.1	1.013279
5.070067	0.1	1.016617
5.071733	0.1	1.021445
5.073400	0.1	1.027286
5.075067	0.1	1.033723
5.076733	0.1	1.039803
5.078400	0.1	1.044214
5.080067	0.1	1.047432
5.081733	0.1	1.051128
5.083400	0.1	1.055658
5.085067	0.1	1.060367
5.086733	0.1	1.064420
5.088400	0.1	1.067162
5.090067	0.1	1.068235
5.091733	0.1	1.067698
5.093400	0.1	1.066566
5.095067	0.1	1.067162
5.096733	0.1	1.071632
5.098400	0.1	1.079381
5.100067	0.1	1.087546
5.101733	0.1	1.093745
5.103400	0.1	1.097083
5.105067	0.1	1.097679
5.106733	0.1	1.095712
5.108400	0.1	1.092792
5.110067	0.1	1.092196
5.111733	0.1	1.095772
5.113400	0.1	1.101732
5.115067	0.1	1.106322
5.116733	0.1	1.106620
5.118400	0.1	1.101971
5.120067	0.1	1.094222
5.121733	0.1	1.086652
5.123400	0.1	1.081944
5.125067	0.1	1.081169
5.126733	0.1	1.085162
5.128400	0.1	1.094282
5.130067	0.1	1.106322
5.131733	0.1	1.116574
5.133400	0.1	1.120985
5.135067	0.1	1.118958
5.136733	0.1	1.113057
5.138400	0.1	1.106441
5.140067	0.1	1.101434
5.141733	0.1	1.098991
5.143400	0.1	1.099408
5.145067	0.1	1.102448
5.146733	0.1	1.107216
5.148400	0.1	1.112282
5.150067	0.1	1.117110
5.151733	0.1	1.121819
5.153400	0.1	1.126468
5.155067	0.1	1.130700
5.156733	0.1	1.134157
5.158400	0.1	1.136601
5.160067	0.1	1.138091
5.161733	0.1	1.139164
5.163400	0.1	1.139879
5.165067	0.1	1.139522
5.166733	0.1	1.137614
5.168400	0.1	1.134515
5.170067	0.1	1.132011
5.171733	0.1	1.132011
5.173400	0.1	1.135349
5.175067	0.1	1.140356
5.176733	0.1	1.144171
5.178400	0.1	1.144886
5.180067	0.1	1.143515
5.181733	0.1	1.142204
5.183400	0.1	1.141787
5.185067	0.1	1.141429
5.186733	0.1	1.139462
5.188400	0.1	1.135707
5.190067	0.1	1.131833
5.191733	0.1	1.130402
5.193400	0.1	1.132846
5.195067	0.1	1.139343
5.196733	0.1	1.148045
5.198400	0.1	1.155734
5.200067	0.1	1.160145
5.201733	0.1	1.161158
5.203400	0.1	1.160145
5.205067	0.1	1.157820
5.206733	0.1	1.154840
5.208400	0.1	1.152754
5.210067	0.1	1.153767
5.211733	0.1	1.158893
5.213400	0.1	1.167476
5.215067	0.1	1.176357
5.216733	0.1	1.182139
5.218400	0.1	1.183629
5.220067	0.1	1.182497
5.221733	0.1	1.181007
5.223400	0.1	1.179814
5.225067	0.1	1.178742
5.226733	0.1	1.177073
5.228400	0.1	1.174092
5.230067	0.1	1.170099
5.231733	0.1	1.166642
5.233400	0.1	1.164973
5.235067	0.1	1.165450
5.236733	0.1	1.168192
5.238400	0.1	1.172423
5.240067	0.1	1.176417
5.241733	0.1	1.178682
5.243400	0.1	1.179278
5.245067	0.1	1.179874
5.246733	0.1	1.182318
5.248400	0.1	1.185834
5.250067	0.1	1.187623
5.251733	0.1	1.186133
5.253400	0.1	1.182437
5.255067	0.1	1.178861
5.256733	0.1	1.176179
5.258400	0.1	1.173496
5.260067	0.1	1.170695
5.261733	0.1	1.169324
5.263400	0.1	1.170397
5.265067	0.1	1.174092
5.266733	0.1	1.179874
5.268400	0.1	1.186371
5.270067	0.1	1.191855
5.271733	0.1	1.194477
5.273400	0.1	1.193702
5.275067	0.1	1.190901
5.276733	0.1	1.188278
5.278400	0.1	1.187384
5.280067	0.1	1.188338
5.281733	0.1	1.189828
5.283400	0.1	1.191437
5.285067	0.1	1.194060
5.286733	0.1	1.197457
5.288400	0.1	1.199663
5.290067	0.1	1.198888
5.291733	0.1	1.195729
5.293400	0.1	1.191914
5.295067	0.1	1.188219
5.296733	0.1	1.183927
5.298400	0.1	1.178920
5.300067	0.1	1.175046
5.301733	0.1	1.174986
5.303400	0.1	1.180053
5.305067	0.1	1.189232
5.306733	0.1	1.199663
5.308400	0.1	1.208246
5.310067	0.1	1.212716
5.311733	0.1	1.212537
5.313400	0.1	1.208901
5.315067	0.1	1.203716
5.316733	0.1	1.198053
5.318400	0.1	1.192570
5.320067	0.1	1.188934
5.321733	0.1	1.188159
5.323400	0.1	1.189828
5.325067	0.1	1.192510
5.326733	0.1	1.195192
5.328400	0.1	1.196623
5.330067	0.1	1.195967
5.331733	0.1	1.193106
5.333400	0.1	1.188934
5.335067	0.1	1.184583
5.336733	0.1	1.181185
5.338400	0.1	1.179636
5.340067	0.1	1.180172
5.341733	0.1	1.182497
5.343400	0.1	1.185894
5.345067	0.1	1.188874
5.346733	0.1	1.189828
5.348400	0.1	1.188457
5.350067	0.1	1.185834
5.351733	0.1	1.183868
5.353400	0.1	1.183689
5.355067	0.1	1.184285
5.356733	0.1	1.183808
5.358400	0.1	1.182437
5.360067	0.1	1.182199
5.361733	0.1	1.184166
5.363400	0.1	1.187563
5.365067	0.1	1.190782
5.366733	0.1	1.192808
5.368400	0.1	1.193464
5.370067	0.1	1.192987
5.371733	0.1	1.192033
5.373400	0.1	1.191378
5.375067	0.1	1.191080
5.376733	0.1	1.190722
5.378400	0.1	1.190424
5.380067	0.1	1.190603
5.381733	0.1	1.190603
5.383400	0.1	1.189351
5.385067	0.1	1.186490
5.386733	0.1	1.182497
5.388400	0.1	1.178026
5.390067	0.1	1.173437
5.391733	0.1	1.169562
5.393400	0.1	1.167655
5.395067	0.1	1.167774
5.396733	0.1	1.168847
5.398400	0.1	1.170397
5.400067	0.1	1.172185
5.401733	0.1	1.174033
5.403400	0.1	1.176059
5.405067	0.1	1.178563
5.406733	0.1	1.181126
5.408400	0.1	1.182914
5.410067	0.1	1.183510
5.411733	0.1	1.183450
5.413400	0.1	1.183868
5.415067	0.1	1.184702
5.416733	0.1	1.184762
5.418400	0.1	1.182318
5.420067	0.1	1.176834
5.421733	0.1	1.169205
5.423400	0.1	1.161397
5.425067	0.1	1.155794
5.426733	0.1	1.153946
5.428400	0.1	1.154959
5.430067	0.1	1.156271
5.431733	0.1	1.155734
5.433400	0.1	1.152694
5.435067	0.1	1.148403
5.436733	0.1	1.144886
5.438400	0.1	1.144230
5.440067	0.1	1.146615
5.441733	0.1	1.150847
5.443400	0.1	1.155198
5.445067	0.1	1.158178
5.446733	0.1	1.158714
5.448400	0.1	1.156747
5.450067	0.1	1.153231
5.451733	0.1	1.149356
5.453400	0.1	1.146734
5.455067	0.1	1.146019
5.456733	0.1	1.146197
5.458400	0.1	1.146436
5.460067	0.1	1.146078
5.461733	0.1	1.143932
5.463400	0.1	1.139402
5.465067	0.1	1.133263
5.466733	0.1	1.127005
5.468400	0.1	1.122356
5.470067	0.1	1.119793
5.471733	0.1	1.118958
5.473400	0.1	1.119495
5.475067	0.1	1.121223
5.476733	0.1	1.123667
5.478400	0.1	1.125634
5.480067	0.1	1.125932
5.481733	0.1	1.124382
5.483400	0.1	1.121402
5.485067	0.1	1.117706
5.486733	0.1	1.114726
5.488400	0.1	1.113713
5.490067	0.1	1.114905
5.491733	0.1	1.117528
5.493400	0.1	1.120627
5.495067	0.1	1.122594
5.496733	0.1	1.121879
5.498400	0.1	1.118362
5.500067	0.1	1.113534
5.501733	0.1	1.109064
5.503400	0.1	1.105249
5.505067	0.1	1.101911
5.506733	0.1	1.099408
5.508400	0.1	1.098514
5.510067	0.1	1.098991
5.511733	0.1	1.099169
5.513400	0.1	1.097918
5.515067	0.1	1.096010
5.516733	0.1	1.094580
5.518400	0.1	1.093447
5.520067	0.1	1.091540
5.521733	0.1	1.088917
5.523400	0.1	1.087368
5.525067	0.1	1.087606
5.526733	0.1	1.088798
5.528400	0.1	1.090586
5.530067	0.1	1.093507
5.531733	0.1	1.097202
5.533400	0.1	1.099408
5.535067	0.1	1.097858
5.536733	0.1	1.092553
5.538400	0.1	1.084864
5.540067	0.1	1.075566
5.541733	0.1	1.065433
5.543400	0.1	1.056314
5.545067	0.1	1.050234
5.546733	0.1	1.047790
5.548400	0.1	1.048267
5.550067	0.1	1.050532
5.551733	0.1	1.053989
5.553400	0.1	1.057863
5.555067	0.1	1.060486
5.556733	0.1	1.061201
5.558400	0.1	1.060724
5.560067	0.1	1.060069
5.561733	0.1	1.059711
5.563400	0.1	1.060307
5.565067	0.1	1.061797
5.566733	0.1	1.063049
5.568400	0.1	1.063109
5.570067	0.1	1.062214
5.571733	0.1	1.060724
5.573400	0.1	1.057565
5.575067	0.1	1.051366
5.576733	0.1	1.042962
5.578400	0.1	1.034677
5.580067	0.1	1.028121
5.581733	0.1	1.023412
5.583400	0.1	1.020730
5.585067	0.1	1.020312
5.586733	0.1	1.021624
5.588400	0.1	1.022637
5.590067	0.1	1.021087
5.591733	0.1	1.016319
5.593400	0.1	1.009703
5.595067	0.1	1.003385
5.596733	0.1	0.998378
5.598400	0.1	0.994980
5.600067	0.1	0.992954
5.601733	0.1	0.991523
5.603400	0.1	0.989914
5.605067	0.1	0.988603
5.606733	0.1	0.989199
5.608400	0.1	0.992298
5.610067	0.1	0.996947
5.611733	0.1	1.001239
5.613400	0.1	1.003027
5.615067	0.1	1.000166
5.616733	0.1	0.992239
5.618400	0.1	0.981331
5.620067	0.1	0.970960
5.621733	0.1	0.963688
5.623400	0.1	0.959396
5.625067	0.1	0.955939
5.626733	0.1	0.952840
5.628400	0.1	0.951409
5.630067	0.1	0.952721
5.631733	0.1	0.955284
5.633400	0.1	0.956059
5.635067	0.1	0.953674
5.636733	0.1	0.948906
5.638400	0.1	0.942290
5.640067	0.1	0.933886
5.641733	0.1	0.924647
5.643400	0.1	0.917077
5.645067	0.1	0.913441
5.646733	0.1	0.913799
5.648400	0.1	0.915647
5.650067	0.1	0.915468
5.651733	0.1	0.911236
5.653400	0.1	0.902951
5.655067	0.1	0.892043
5.656733	0.1	0.881136
5.658400	0.1	0.873506
5.660067	0.1	0.871062
5.661733	0.1	0.872731
5.663400	0.1	0.875235
5.665067	0.1	0.874996
5.666733	0.1	0.870705
5.668400	0.1	0.863731
5.670067	0.1	0.856102
5.671733	0.1	0.848830
5.673400	0.1	0.842571
5.675067	0.1	0.837445
5.676733	0.1	0.832498
5.678400	0.1	0.826597
5.680067	0.1	0.819922
5.681733	0.1	0.813305
5.683400	0.1	0.807643
5.685067	0.1	0.802934
5.686733	0.1	0.797808
5.688400	0.1	0.790954
5.690067	0.1	0.783861
5.691733	0.1	0.778496
5.693400	0.1	0.774384
5.695067	0.1	0.769317
5.696733	0.1	0.762701
5.698400	0.1	0.756681
5.700067	0.1	0.753462
5.701733	0.1	0.752449
5.703400	0.1	0.751674
5.705067	0.1	0.750005
5.706733	0.1	0.747621
5.708400	0.1	0.745356
5.710067	0.1	0.742972
5.711733	0.1	0.738800
5.713400	0.1	0.732124
5.715067	0.1	0.724852
5.716733	0.1	0.718415
5.718400	0.1	0.712335
5.720067	0.1	0.705004
5.721733	0.1	0.696123
5.723400	0.1	0.686586
5.725067	0.1	0.677288
5.726733	0.1	0.668585
5.728400	0.1	0.660896
5.730067	0.1	0.655115
5.731733	0.1	0.651836
5.733400	0.1	0.650346
5.735067	0.1	0.648737
5.736733	0.1	0.644922
5.738400	0.1	0.638306
5.740067	0.1	0.630677
5.741733	0.1	0.624061
5.743400	0.1	0.618041
5.745067	0.1	0.611305
5.746733	0.1	0.603437
5.748400	0.1	0.595570
5.750067	0.1	0.589788
5.751733	0.1	0.587225
5.753400	0.1	0.586867
5.755067	0.1	0.585556
5.756733	0.1	0.580013
5.758400	0.1	0.569761
5.760067	0.1	0.557482
5.761733	0.1	0.547111
5.763400	0.1	0.541389
5.765067	0.1	0.539720
5.766733	0.1	0.539303
5.768400	0.1	0.537336
5.770067	0.1	0.532866
5.771733	0.1	0.526488
5.773400	0.1	0.519276
5.775067	0.1	0.512779
5.776733	0.1	0.508308
5.778400	0.1	0.504851
5.780067	0.1	0.500560
5.781733	0.1	0.494301
5.783400	0.1	0.485539
5.785067	0.1	0.474751
5.786733	0.1	0.463903
5.788400	0.1	0.455618
5.790067	0.1	0.450730
5.791733	0.1	0.448585
5.793400	0.1	0.447989
5.795067	0.1	0.447929
5.796733	0.1	0.447333
5.798400	0.1	0.446200
5.800067	0.1	0.444829
5.801733	0.1	0.442922
5.803400	0.1	0.439584
5.805067	0.1	0.434577
5.806733	0.1	0.427842
5.808400	0.1	0.420213
5.810067	0.1	0.412881
5.811733	0.1	0.407338
5.813400	0.1	0.405312
5.815067	0.1	0.406742
5.816733	0.1	0.409246
5.818400	0.1	0.409126
5.820067	0.1	0.404298
5.821733	0.1	0.395358
5.823400	0.1	0.384271
5.825067	0.1	0.374436
5.826733	0.1	0.369668
5.828400	0.1	0.371635
5.830067	0.1	0.377953
5.831733	0.1	0.384331
5.833400	0.1	0.387609
5.835067	0.1	0.386238
5.836733	0.1	0.380099
5.838400	0.1	0.370860
5.840067	0.1	0.360191
5.841733	0.1	0.349343
5.843400	0.1	0.339448
5.845067	0.1	0.331700
5.846733	0.1	0.326514
5.848400	0.1	0.324428
5.850067	0.1	0.325799
5.851733	0.1	0.329793
5.853400	0.1	0.334024
5.855067	0.1	0.335813
5.856733	0.1	0.334620
5.858400	0.1	0.331581
5.860067	0.1	0.328064
5.861733	0.1	0.325322
5.863400	0.1	0.324190
5.865067	0.1	0.323832
5.866733	0.1	0.321925
5.868400	0.1	0.317991
5.870067	0.1	0.313878
5.871733	0.1	0.311911
5.873400	0.1	0.311852
5.875067	0.1	0.311315
5.876733	0.1	0.307441
5.878400	0.1	0.300229
5.880067	0.1	0.292599
5.881733	0.1	0.288069
5.883400	0.1	0.287831
5.885067	0.1	0.290513
5.886733	0.1	0.293255
5.888400	0.1	0.294030
5.890067	0.1	0.292957
5.891733	0.1	0.291526
5.893400	0.1	0.291348
5.895067	0.1	0.293136
5.896733	0.1	0.295997
5.898400	0.1	0.297666
5.900067	0.1	0.296414
5.901733	0.1	0.292361
5.903400	0.1	0.287771
5.905067	0.1	0.284433
5.906733	0.1	0.282645
5.908400	0.1	0.282109
5.910067	0.1	0.282228
5.911733	0.1	0.282168
5.913400	0.1	0.281513
5.915067	0.1	0.280023
5.916733	0.1	0.277460
5.918400	0.1	0.273526
5.920067	0.1	0.268579
5.921733	0.1	0.263810
5.923400	0.1	0.260293
5.925067	0.1	0.259221
5.926733	0.1	0.260890
5.928400	0.1	0.263512
5.930067	0.1	0.264764
5.931733	0.1	0.263989
5.933400	0.1	0.262558
5.935067	0.1	0.261545
5.936733	0.1	0.260353
5.938400	0.1	0.257552
5.940067	0.1	0.252962
5.941733	0.1	0.247359
5.943400	0.1	0.242412
5.945067	0.1	0.239491
5.946733	0.1	0.239193
5.948400	0.1	0.241756
5.950067	0.1	0.246823
5.951733	0.1	0.252604
5.953400	0.1	0.257075
5.955067	0.1	0.259161
5.956733	0.1	0.258565
5.958400	0.1	0.256121
5.960067	0.1	0.253081
5.961733	0.1	0.249684
5.963400	0.1	0.244796
5.965067	0.1	0.237882
5.966733	0.1	0.229776
5.968400	0.1	0.221610
5.970067	0.1	0.214756
5.971733	0.1	0.210762
5.973400	0.1	0.210106
5.975067	0.1	0.211954
5.976733	0.1	0.214934
5.978400	0.1	0.217617
5.980067	0.1	0.219703
5.981733	0.1	0.220716
5.983400	0.1	0.219703
5.985067	0.1	0.216126
5.986733	0.1	0.211179
5.988400	0.1	0.207186
5.990067	0.1	0.205994
5.991733	0.1	0.207722
5.993400	0.1	0.210881
5.995067	0.1	0.213742
5.996733	0.1	0.215173
5.998400	0.1	0.215113
6.000067	0.1	0.214338
6.001733	0.1	0.213861
6.003400	0.1	0.213981
6.005067	0.1	0.214040
6.006733	0.1	0.213265
6.008400	0.1	0.211298
6.010067	0.1	0.209212
6.011733	0.1	0.208855
6.013400	0.1	0.210702
6.015067	0.1	0.212908
6.016733	0.1	0.213206
6.018400	0.1	0.211120
6.020067	0.1	0.208318
6.021733	0.1	0.206590
6.023400	0.1	0.206411
6.025067	0.1	0.206471
6.026733	0.1	0.205398
6.028400	0.1	0.203073
6.030067	0.1	0.200927
6.031733	0.1	0.199676
6.033400	0.1	0.198543
6.035067	0.1	0.196397
6.036733	0.1	0.193656
6.038400	0.1	0.192046
6.040067	0.1	0.192642
6.041733	0.1	0.194609
6.043400	0.1	0.196695
6.045067	0.1	0.198066
6.046733	0.1	0.198007
6.048400	0.1	0.196040
6.050067	0.1	0.192285
6.051733	0.1	0.188410
6.053400	0.1	0.186741
6.055067	0.1	0.188291
6.056733	0.1	0.192225
6.058400	0.1	0.196576
6.060067	0.1	0.199318
6.061733	0.1	0.199556
6.063400	0.1	0.197232
6.065067	0.1	0.193119
6.066733	0.1	0.188530
6.068400	0.1	0.185430
6.070067	0.1	0.185609
6.071733	0.1	0.187933
6.073400	0.1	0.189066
6.075067	0.1	0.187099
6.076733	0.1	0.183582
6.078400	0.1	0.181377
6.080067	0.1	0.181973
6.081733	0.1	0.184238
6.083400	0.1	0.185967
6.085067	0.1	0.186026
6.086733	0.1	0.185013
6.088400	0.1	0.183284
6.090067	0.1	0.180960
6.091733	0.1	0.179589
6.093400	0.1	0.181079
6.095067	0.1	0.185430
6.096733	0.1	0.190437
6.098400	0.1	0.193954
6.100067	0.1	0.195742
6.101733	0.1	0.196517
6.103400	0.1	0.196397
6.105067	0.1	0.195086
6.106733	0.1	0.191748
6.108400	0.1	0.186086
6.110067	0.1	0.179172
6.111733	0.1	0.173867
6.113400	0.1	0.172198
6.115067	0.1	0.173688
6.116733	0.1	0.176668
6.118400	0.1	0.179529
6.120067	0.1	0.181735
6.121733	0.1	0.182986
6.123400	0.1	0.183523
6.125067	0.1	0.183940
6.126733	0.1	0.184953
6.128400	0.1	0.185668
6.130067	0.1	0.183940
6.131733	0.1	0.180066
6.133400	0.1	0.177026
6.135067	0.1	0.177085
6.136733	0.1	0.179589
6.138400	0.1	0.181675
6.140067	0.1	0.181019
6.141733	0.1	0.177026
6.143400	0.1	0.170589
6.145067	0.1	0.163555
6.146733	0.1	0.158012
6.148400	0.1	0.155270
6.150067	0.1	0.155747
6.151733	0.1	0.158906
6.153400	0.1	0.162900
6.155067	0.1	0.165224
6.156733	0.1	0.165105
6.158400	0.1	0.163674
6.160067	0.1	0.162959
6.161733	0.1	0.163913
6.163400	0.1	0.165761
6.165067	0.1	0.166714
6.166733	0.1	0.165820
6.168400	0.1	0.163376
6.170067	0.1	0.161111
6.171733	0.1	0.160694
6.173400	0.1	0.162244
6.175067	0.1	0.165164
6.176733	0.1	0.169218
6.178400	0.1	0.174642
6.180067	0.1	0.181198
6.181733	0.1	0.187576
6.183400	0.1	0.192523
6.185067	0.1	0.194907
6.186733	0.1	0.195503
6.188400	0.1	0.196576
6.190067	0.1	0.200093
6.191733	0.1	0.204444
6.193400	0.1	0.206113
6.195067	0.1	0.204146
6.196733	0.1	0.200748
6.198400	0.1	0.198185
6.200067	0.1	0.196874
6.201733	0.1	0.196636
6.203400	0.1	0.196874
6.205067	0.1	0.196219
6.206733	0.1	0.193477
6.208400	0.1	0.188410
6.210067	0.1	0.182509
6.211733	0.1	0.178576
6.213400	0.1	0.177920
6.215067	0.1	0.179589
6.216733	0.1	0.181377
6.218400	0.1	0.181258
6.220067	0.1	0.178158
6.221733	0.1	0.172794
6.223400	0.1	0.166953
6.225067	0.1	0.162363
6.226733	0.1	0.159621
6.228400	0.1	0.158131
6.230067	0.1	0.157297
6.231733	0.1	0.158131
6.233400	0.1	0.162184
6.235067	0.1	0.168800
6.236733	0.1	0.174701
6.238400	0.1	0.177085
6.240067	0.1	0.176370
6.241733	0.1	0.175238
6.243400	0.1	0.175774
6.245067	0.1	0.177860
6.246733	0.1	0.180483
6.248400	0.1	0.182748
6.250067	0.1	0.184417
6.251733	0.1	0.185490
6.253400	0.1	0.185370
6.255067	0.1	0.183940
6.256733	0.1	0.181735
6.258400	0.1	0.179112
6.260067	0.1	0.176013
6.261733	0.1	0.173092
6.263400	0.1	0.171900
6.265067	0.1	0.172317
6.266733	0.1	0.173450
6.268400	0.1	0.174582
6.270067	0.1	0.175059
6.271733	0.1	0.174880
6.273400	0.1	0.174403
6.275067	0.1	0.173986
6.276733	0.1	0.173211
6.278400	0.1	0.171244
6.280067	0.1	0.167608
6.281733	0.1	0.162661
6.283400	0.1	0.157416
6.285067	0.1	0.154376
6.286733	0.1	0.156403
6.288400	0.1	0.164151
6.290067	0.1	0.174701
6.291733	0.1	0.183344
6.293400	0.1	0.186741
6.295067	0.1	0.184953
6.296733	0.1	0.180900
6.298400	0.1	0.177324
6.300067	0.1	0.175238
6.301733	0.1	0.174463
6.303400	0.1	0.173688
6.305067	0.1	0.171006
6.306733	0.1	0.166297
6.308400	0.1	0.161707
6.310067	0.1	0.160396
6.311733	0.1	0.164807
6.313400	0.1	0.174224
6.315067	0.1	0.184894
6.316733	0.1	0.192106
6.318400	0.1	0.192642
6.320067	0.1	0.185967
6.321733	0.1	0.174582
6.323400	0.1	0.162780
6.325067	0.1	0.154495
6.326733	0.1	0.151694
6.328400	0.1	0.154316
6.330067	0.1	0.160933
6.331733	0.1	0.168502
6.333400	0.1	0.173092
6.335067	0.1	0.171602
6.336733	0.1	0.164866
6.338400	0.1	0.157893
6.340067	0.1	0.155509
6.341733	0.1	0.158250
6.343400	0.1	0.162900
6.345067	0.1	0.166714
6.346733	0.1	0.169337
6.348400	0.1	0.171959
6.350067	0.1	0.174463
6.351733	0.1	0.175238
6.353400	0.1	0.173569
6.355067	0.1	0.171006
6.356733	0.1	0.169456
6.358400	0.1	0.168800
6.360067	0.1	0.168026
6.361733	0.1	0.167012
6.363400	0.1	0.166774
6.365067	0.1	0.167966
6.366733	0.1	0.169516
6.368400	0.1	0.169754
6.370067	0.1	0.168502
6.371733	0.1	0.167429
6.373400	0.1	0.168920
6.375067	0.1	0.173569
6.376733	0.1	0.179589
6.378400	0.1	0.184476
6.380067	0.1	0.186741
6.381733	0.1	0.186563
6.383400	0.1	0.184536
6.385067	0.1	0.181198
6.386733	0.1	0.177562
6.388400	0.1	0.174820
6.390067	0.1	0.173509
6.391733	0.1	0.173032
6.393400	0.1	0.172257
6.395067	0.1	0.170708
6.396733	0.1	0.169337
6.398400	0.1	0.168741
6.400067	0.1	0.168622
6.401733	0.1	0.168502
6.403400	0.1	0.168026
6.405067	0.1	0.167370
6.406733	0.1	0.166774
6.408400	0.1	0.165880
6.410067	0.1	0.165224
6.411733	0.1	0.166178
6.413400	0.1	0.168800
6.415067	0.1	0.171900
6.416733	0.1	0.174403
6.418400	0.1	0.176609
6.420067	0.1	0.178754
6.421733	0.1	0.180721
6.423400	0.1	0.182986
6.425067	0.1	0.185668
6.426733	0.1	0.188053
6.428400	0.1	0.188649
6.430067	0.1	0.187039
6.431733	0.1	0.183880
6.433400	0.1	0.179946
6.435067	0.1	0.176013
6.436733	0.1	0.172615
6.438400	0.1	0.170648
6.440067	0.1	0.171602
6.441733	0.1	0.175536
6.443400	0.1	0.180006
6.445067	0.1	0.181973
6.446733	0.1	0.181198
6.448400	0.1	0.179589
6.450067	0.1	0.178516
6.451733	0.1	0.177383
6.453400	0.1	0.176072
6.455067	0.1	0.175595
6.456733	0.1	0.177205
6.458400	0.1	0.180841
6.460067	0.1	0.185311
6.461733	0.1	0.188768
6.463400	0.1	0.190377
6.465067	0.1	0.191033
6.466733	0.1	0.192463
6.468400	0.1	0.194788
6.470067	0.1	0.196576
6.471733	0.1	0.197053
6.473400	0.1	0.196517
6.475067	0.1	0.195265
6.476733	0.1	0.192881
6.478400	0.1	0.189304
6.480067	0.1	0.185132
6.481733	0.1	0.180841
6.483400	0.1	0.177681
6.485067	0.1	0.177205
6.486733	0.1	0.179529
6.488400	0.1	0.182986
6.490067	0.1	0.185490
6.491733	0.1	0.186145
6.493400	0.1	0.185013
6.495067	0.1	0.183105
6.496733	0.1	0.181675
6.498400	0.1	0.181258
6.500067	0.1	0.181675
6.501733	0.1	0.182927
6.503400	0.1	0.185490
6.505067	0.1	0.189364
6.506733	0.1	0.193000
6.508400	0.1	0.194728
6.510067	0.1	0.194550
6.511733	0.1	0.193894
6.513400	0.1	0.194192
6.515067	0.1	0.195861
6.516733	0.1	0.198126
6.518400	0.1	0.200152
6.520067	0.1	0.201345
6.521733	0.1	0.201702
6.523400	0.1	0.201225
6.525067	0.1	0.200152
6.526733	0.1	0.199676
6.528400	0.1	0.200391
6.530067	0.1	0.200689
6.531733	0.1	0.198305
6.533400	0.1	0.193954
6.535067	0.1	0.190735
6.536733	0.1	0.191212
6.538400	0.1	0.195384
6.540067	0.1	0.200808
6.541733	0.1	0.204623
6.543400	0.1	0.206053
6.545067	0.1	0.206172
6.546733	0.1	0.206471
6.548400	0.1	0.207543
6.550067	0.1	0.209093
6.551733	0.1	0.210941
6.553400	0.1	0.212908
6.555067	0.1	0.214458
6.556733	0.1	0.214577
6.558400	0.1	0.212610
6.560067	0.1	0.209153
6.561733	0.1	0.205159
6.563400	0.1	0.201583
6.565067	0.1	0.199318
6.566733	0.1	0.199080
6.568400	0.1	0.201106
6.570067	0.1	0.205457
6.571733	0.1	0.211000
6.573400	0.1	0.215828
6.575067	0.1	0.218272
6.576733	0.1	0.217617
6.578400	0.1	0.214219
6.580067	0.1	0.210524
6.581733	0.1	0.209808
6.583400	0.1	0.213087
6.585067	0.1	0.217795
6.586733	0.1	0.220835
6.588400	0.1	0.221372
6.590067	0.1	0.220776
6.591733	0.1	0.220299
6.593400	0.1	0.221014
6.595067	0.1	0.223398
6.596733	0.1	0.226617
6.598400	0.1	0.228524
6.600067	0.1	0.227928
6.601733	0.1	0.225306
6.603400	0.1	0.222743
6.605067	0.1	0.222147
6.606733	0.1	0.223458
6.608400	0.1	0.225484
6.610067	0.1	0.227451
6.611733	0.1	0.229478
6.613400	0.1	0.232756
6.615067	0.1	0.238597
6.616733	0.1	0.246286
6.618400	0.1	0.252783
6.620067	0.1	0.255644
6.621733	0.1	0.254333
6.623400	0.1	0.250220
6.625067	0.1	0.245452
6.626733	0.1	0.241518
6.628400	0.1	0.238597
6.630067	0.1	0.236452
6.631733	0.1	0.235617
6.633400	0.1	0.236392
6.635067	0.1	0.238359
6.636733	0.1	0.240624
6.638400	0.1	0.242054
6.640067	0.1	0.241935
6.641733	0.1	0.241339
6.643400	0.1	0.242054
6.645067	0.1	0.245094
6.646733	0.1	0.249326
6.648400	0.1	0.251949
6.650067	0.1	0.251770
6.651733	0.1	0.250578
6.653400	0.1	0.251412
6.655067	0.1	0.255108
6.656733	0.1	0.259697
6.658400	0.1	0.262976
6.660067	0.1	0.264347
6.661733	0.1	0.264227
6.663400	0.1	0.263155
6.665067	0.1	0.261426
6.666733	0.1	0.259161
6.668400	0.1	0.257075
6.670067	0.1	0.256419
6.671733	0.1	0.257850
6.673400	0.1	0.260592
6.675067	0.1	0.262976
6.676733	0.1	0.264049
6.678400	0.1	0.263512
6.680067	0.1	0.261068
6.681733	0.1	0.257254
6.683400	0.1	0.254214
6.685067	0.1	0.253916
6.686733	0.1	0.256181
6.688400	0.1	0.259697
6.690067	0.1	0.264168
6.691733	0.1	0.268817
6.693400	0.1	0.271201
6.695067	0.1	0.269353
6.696733	0.1	0.264406
6.698400	0.1	0.259459
6.700067	0.1	0.256896
6.701733	0.1	0.257254
6.703400	0.1	0.260115
6.705067	0.1	0.263989
6.706733	0.1	0.266194
6.708400	0.1	0.265479
6.710067	0.1	0.263751
6.711733	0.1	0.263393
6.713400	0.1	0.264525
6.715067	0.1	0.265419
6.716733	0.1	0.264406
6.718400	0.1	0.261784
6.720067	0.1	0.259697
6.721733	0.1	0.259459
6.723400	0.1	0.261068
6.725067	0.1	0.263453
6.726733	0.1	0.265718
6.728400	0.1	0.267625
6.730067	0.1	0.269055
6.731733	0.1	0.269592
6.733400	0.1	0.268817
6.735067	0.1	0.267148
6.736733	0.1	0.266075
6.738400	0.1	0.267148
6.740067	0.1	0.270784
6.741733	0.1	0.275671
6.743400	0.1	0.279069
6.745067	0.1	0.278652
6.746733	0.1	0.274181
6.748400	0.1	0.266969
6.750067	0.1	0.258982
6.751733	0.1	0.252903
6.753400	0.1	0.250459
6.755067	0.1	0.250995
6.756733	0.1	0.252485
6.758400	0.1	0.254214
6.760067	0.1	0.255823
6.761733	0.1	0.256658
6.763400	0.1	0.255823
6.765067	0.1	0.253677
6.766733	0.1	0.251591
6.768400	0.1	0.251710
6.770067	0.1	0.254869
6.771733	0.1	0.259876
6.773400	0.1	0.264585
6.775067	0.1	0.267446
6.776733	0.1	0.267982
6.778400	0.1	0.266075
6.780067	0.1	0.261724
6.781733	0.1	0.255585
6.783400	0.1	0.249684
6.785067	0.1	0.245929
6.786733	0.1	0.244796
6.788400	0.1	0.245571
6.790067	0.1	0.247300
6.791733	0.1	0.249088
6.793400	0.1	0.250101
6.795067	0.1	0.250161
6.796733	0.1	0.250041
6.798400	0.1	0.250638
6.800067	0.1	0.251055
6.801733	0.1	0.249505
6.803400	0.1	0.246048
6.805067	0.1	0.242293
6.806733	0.1	0.240207
6.808400	0.1	0.239968
6.810067	0.1	0.241458
6.811733	0.1	0.245035
6.813400	0.1	0.250220
6.815067	0.1	0.254869
6.816733	0.1	0.256658
6.818400	0.1	0.254869
6.820067	0.1	0.251055
6.821733	0.1	0.246763
6.823400	0.1	0.243008
6.825067	0.1	0.240445
6.826733	0.1	0.240028
6.828400	0.1	0.242651
6.830067	0.1	0.247777
6.831733	0.1	0.253379
6.833400	0.1	0.257492
6.835067	0.1	0.258565
6.836733	0.1	0.256419
6.838400	0.1	0.251591
6.840067	0.1	0.245392
6.841733	0.1	0.239372
6.843400	0.1	0.235319
6.845067	0.1	0.234485
6.846733	0.1	0.236213
6.848400	0.1	0.238001
6.850067	0.1	0.238657
6.851733	0.1	0.238657
6.853400	0.1	0.238121
6.855067	0.1	0.236630
6.856733	0.1	0.234723
6.858400	0.1	0.233948
6.860067	0.1	0.234485
6.861733	0.1	0.234962
6.863400	0.1	0.234187
6.865067	0.1	0.232577
6.866733	0.1	0.230730
6.868400	0.1	0.228167
6.870067	0.1	0.224292
6.871733	0.1	0.219941
6.873400	0.1	0.217140
6.875067	0.1	0.217080
6.876733	0.1	0.219524
6.878400	0.1	0.222623
6.880067	0.1	0.225008
6.881733	0.1	0.226915
6.883400	0.1	0.229239
6.885067	0.1	0.231683
6.886733	0.1	0.232935
6.888400	0.1	0.231147
6.890067	0.1	0.226378
6.891733	0.1	0.220954
6.893400	0.1	0.217438
6.895067	0.1	0.216365
6.896733	0.1	0.216723
6.898400	0.1	0.217676
6.900067	0.1	0.218272
6.901733	0.1	0.218034
6.903400	0.1	0.218391
6.905067	0.1	0.220954
6.906733	0.1	0.225008
6.908400	0.1	0.228047
6.910067	0.1	0.227809
6.911733	0.1	0.223637
6.913400	0.1	0.217617
6.915067	0.1	0.212848
6.916733	0.1	0.211179
6.918400	0.1	0.211716
6.920067	0.1	0.212848
6.921733	0.1	0.213802
6.923400	0.1	0.214279
6.925067	0.1	0.213802
6.926733	0.1	0.211835
6.928400	0.1	0.209332
6.930067	0.1	0.208139
6.931733	0.1	0.208318
6.933400	0.1	0.208735
6.935067	0.1	0.208914
6.936733	0.1	0.209630
6.938400	0.1	0.212193
6.940067	0.1	0.216842
6.941733	0.1	0.222206
6.943400	0.1	0.226557
6.945067	0.1	0.228465
6.946733	0.1	0.227690
6.948400	0.1	0.224054
6.950067	0.1	0.218451
6.951733	0.1	0.212789
6.953400	0.1	0.209093
6.955067	0.1	0.208199
6.956733	0.1	0.209570
6.958400	0.1	0.212193
6.960067	0.1	0.214636
6.961733	0.1	0.216305
6.963400	0.1	0.216961
6.965067	0.1	0.216484
6.966733	0.1	0.215173
6.968400	0.1	0.213861
6.970067	0.1	0.212967
6.971733	0.1	0.212193
6.973400	0.1	0.211418
6.975067	0.1	0.210643
6.976733	0.1	0.210583
6.978400	0.1	0.212193
6.980067	0.1	0.215769
6.981733	0.1	0.220716
6.983400	0.1	0.226021
6.985067	0.1	0.230014
6.986733	0.1	0.231087
6.988400	0.1	0.229359
6.990067	0.1	0.226319
6.991733	0.1	0.223458
6.993400	0.1	0.221133
6.995067	0.1	0.219107
6.996733	0.1	0.217259
6.998400	0.1	0.216246
7.000067	0.1	0.216603
7.001733	0.1	0.217974
7.003400	0.1	0.219107
7.005067	0.1	0.219286
7.006733	0.1	0.219226
7.008400	0.1	0.219941
7.010067	0.1	0.221431
7.011733	0.1	0.222862
7.013400	0.1	0.223041
7.015067	0.1	0.220954
7.016733	0.1	0.217378
7.018400	0.1	0.214338
7.020067	0.1	0.212789
7.021733	0.1	0.211597
7.023400	0.1	0.209808
7.025067	0.1	0.207484
7.026733	0.1	0.205874
7.028400	0.1	0.205874
7.030067	0.1	0.207603
7.031733	0.1	0.210404
7.033400	0.1	0.212848
7.035067	0.1	0.214279
7.036733	0.1	0.215471
7.038400	0.1	0.217795
7.040067	0.1	0.221193
7.041733	0.1	0.224173
7.043400	0.1	0.225842
7.045067	0.1	0.226080
7.046733	0.1	0.224769
7.048400	0.1	0.222385
7.050067	0.1	0.220299
7.051733	0.1	0.219762
7.053400	0.1	0.220060
7.055067	0.1	0.219464
7.056733	0.1	0.217617
7.058400	0.1	0.216007
7.060067	0.1	0.216424
7.061733	0.1	0.219166
7.063400	0.1	0.222862
7.065067	0.1	0.225902
7.066733	0.1	0.227451
7.068400	0.1	0.227749
7.070067	0.1	0.227034
7.071733	0.1	0.225127
7.073400	0.1	0.221133
7.075067	0.1	0.215232
7.076733	0.1	0.209510
7.078400	0.1	0.206292
7.080067	0.1	0.205338
7.081733	0.1	0.205278
7.083400	0.1	0.205874
7.085067	0.1	0.207841
7.086733	0.1	0.210941
7.088400	0.1	0.214160
7.090067	0.1	0.216246
7.091733	0.1	0.216901
7.093400	0.1	0.215888
7.095067	0.1	0.214040
7.096733	0.1	0.212789
7.098400	0.1	0.213027
7.100067	0.1	0.213921
7.101733	0.1	0.214756
7.103400	0.1	0.215828
7.105067	0.1	0.217497
7.106733	0.1	0.219762
7.108400	0.1	0.221789
7.110067	0.1	0.222743
7.111733	0.1	0.221670
7.113400	0.1	0.219166
7.115067	0.1	0.216842
7.116733	0.1	0.214994
7.118400	0.1	0.212789
7.120067	0.1	0.209868
7.121733	0.1	0.206888
7.123400	0.1	0.204504
7.125067	0.1	0.203788
7.126733	0.1	0.205994
7.128400	0.1	0.210941
7.130067	0.1	0.218153
7.131733	0.1	0.226796
7.133400	0.1	0.235200
7.135067	0.1	0.241458
7.136733	0.1	0.244141
7.138400	0.1	0.243008
7.140067	0.1	0.238776
7.141733	0.1	0.233233
7.143400	0.1	0.227809
7.145067	0.1	0.222802
7.146733	0.1	0.218570
7.148400	0.1	0.216544
7.150067	0.1	0.217974
7.151733	0.1	0.222385
7.153400	0.1	0.227809
7.155067	0.1	0.232220
7.156733	0.1	0.233650
7.158400	0.1	0.231624
7.160067	0.1	0.227511
7.161733	0.1	0.223815
7.163400	0.1	0.222623
7.165067	0.1	0.223994
7.166733	0.1	0.226736
7.168400	0.1	0.229538
7.170067	0.1	0.232935
7.171733	0.1	0.237763
7.173400	0.1	0.243843
7.175067	0.1	0.249267
7.176733	0.1	0.252068
7.178400	0.1	0.252247
7.180067	0.1	0.251710
7.181733	0.1	0.251770
7.183400	0.1	0.252485
7.185067	0.1	0.253677
7.186733	0.1	0.255704
7.188400	0.1	0.258863
7.190067	0.1	0.262797
7.191733	0.1	0.266075
7.193400	0.1	0.268042
7.195067	0.1	0.268698
7.196733	0.1	0.268519
7.198400	0.1	0.268102
7.200067	0.1	0.268579
7.201733	0.1	0.270545
7.203400	0.1	0.273883
7.205067	0.1	0.277340
7.206733	0.1	0.279307
7.208400	0.1	0.279307
7.210067	0.1	0.278771
7.211733	0.1	0.279963
7.213400	0.1	0.284076
7.215067	0.1	0.289798
7.216733	0.1	0.294387
7.218400	0.1	0.295997
7.220067	0.1	0.294566
7.221733	0.1	0.291228
7.223400	0.1	0.287533
7.225067	0.1	0.284612
7.226733	0.1	0.282586
7.228400	0.1	0.281274
7.230067	0.1	0.280857
7.231733	0.1	0.282109
7.233400	0.1	0.285566
7.235067	0.1	0.289917
7.236733	0.1	0.292897
7.238400	0.1	0.293612
7.240067	0.1	0.293136
7.241733	0.1	0.292718
7.243400	0.1	0.292361
7.245067	0.1	0.291228
7.246733	0.1	0.289083
7.248400	0.1	0.287116
7.250067	0.1	0.286996
7.251733	0.1	0.289023
7.253400	0.1	0.291526
7.255067	0.1	0.292838
7.256733	0.1	0.293255
7.258400	0.1	0.293732
7.260067	0.1	0.294626
7.261733	0.1	0.295937
7.263400	0.1	0.297964
7.265067	0.1	0.300229
7.266733	0.1	0.301540
7.268400	0.1	0.300646
7.270067	0.1	0.297129
7.271733	0.1	0.291824
7.273400	0.1	0.285864
7.275067	0.1	0.279844
7.276733	0.1	0.274837
7.278400	0.1	0.272572
7.280067	0.1	0.274003
7.281733	0.1	0.278413
7.283400	0.1	0.284076
7.285067	0.1	0.289559
7.286733	0.1	0.294805
7.288400	0.1	0.300288
7.290067	0.1	0.305474
7.291733	0.1	0.308871
7.293400	0.1	0.310361
7.295067	0.1	0.311077
7.296733	0.1	0.311494
7.298400	0.1	0.311255
7.300067	0.1	0.309765
7.301733	0.1	0.306904
7.303400	0.1	0.303268
7.305067	0.1	0.299931
7.306733	0.1	0.297368
7.308400	0.1	0.295520
7.310067	0.1	0.294507
7.311733	0.1	0.294447
7.313400	0.1	0.294089
7.315067	0.1	0.292122
7.316733	0.1	0.288844
7.318400	0.1	0.285029
7.320067	0.1	0.281453
7.321733	0.1	0.279248
7.323400	0.1	0.278354
7.325067	0.1	0.277698
7.326733	0.1	0.276506
7.328400	0.1	0.273883
7.330067	0.1	0.269353
7.331733	0.1	0.264406
7.333400	0.1	0.261426
7.335067	0.1	0.261724
7.336733	0.1	0.264049
7.338400	0.1	0.266433
7.340067	0.1	0.267863
7.341733	0.1	0.268161
7.343400	0.1	0.267327
7.345067	0.1	0.265718
7.346733	0.1	0.264704
7.348400	0.1	0.265539
7.350067	0.1	0.268698
7.351733	0.1	0.273407
7.353400	0.1	0.278175
7.355067	0.1	0.280797
7.356733	0.1	0.279665
7.358400	0.1	0.274956
7.360067	0.1	0.268221
7.361733	0.1	0.261784
7.363400	0.1	0.257015
7.365067	0.1	0.253916
7.366733	0.1	0.252426
7.368400	0.1	0.252366
7.370067	0.1	0.254095
7.371733	0.1	0.257492
7.373400	0.1	0.261903
7.375067	0.1	0.265718
7.376733	0.1	0.267863
7.378400	0.1	0.268340
7.380067	0.1	0.267923
7.381733	0.1	0.267327
7.383400	0.1	0.267386
7.385067	0.1	0.268340
7.386733	0.1	0.269651
7.388400	0.1	0.270307
7.390067	0.1	0.269771
7.391733	0.1	0.268519
7.393400	0.1	0.267506
7.395067	0.1	0.266433
7.396733	0.1	0.264883
7.398400	0.1	0.263393
7.400067	0.1	0.262976
7.401733	0.1	0.263870
7.403400	0.1	0.264883
7.405067	0.1	0.265360
7.406733	0.1	0.265360
7.408400	0.1	0.265539
7.410067	0.1	0.266254
7.411733	0.1	0.267625
7.413400	0.1	0.268996
7.415067	0.1	0.269711
7.416733	0.1	0.269949
7.418400	0.1	0.270307
7.420067	0.1	0.270844
7.421733	0.1	0.270963
7.423400	0.1	0.270486
7.425067	0.1	0.269651
7.426733	0.1	0.269175
7.428400	0.1	0.269711
7.430067	0.1	0.271261
7.431733	0.1	0.272453
7.433400	0.1	0.271797
7.435067	0.1	0.268936
7.436733	0.1	0.264466
7.438400	0.1	0.259221
7.440067	0.1	0.254750
7.441733	0.1	0.252903
7.443400	0.1	0.253201
7.445067	0.1	0.253201
7.446733	0.1	0.251174
7.448400	0.1	0.247300
7.450067	0.1	0.242889
7.451733	0.1	0.240028
7.453400	0.1	0.240982
7.455067	0.1	0.246108
7.456733	0.1	0.253320
7.458400	0.1	0.259936
7.460067	0.1	0.264227
7.461733	0.1	0.266075
7.463400	0.1	0.266135
7.465067	0.1	0.264466
7.466733	0.1	0.261724
7.468400	0.1	0.259459
7.470067	0.1	0.257790
7.471733	0.1	0.254810
7.473400	0.1	0.249207
7.475067	0.1	0.242174
7.476733	0.1	0.236630
7.478400	0.1	0.234842
7.480067	0.1	0.237227
7.481733	0.1	0.242293
7.483400	0.1	0.247657
7.485067	0.1	0.251353
7.486733	0.1	0.253141
7.488400	0.1	0.253260
7.490067	0.1	0.252247
7.491733	0.1	0.251353
7.493400	0.1	0.251830
7.495067	0.1	0.253916
7.496733	0.1	0.256658
7.498400	0.1	0.258565
7.500067	0.1	0.258803
7.501733	0.1	0.258148
7.503400	0.1	0.257611
7.505067	0.1	0.257611
7.506733	0.1	0.257671
7.508400	0.1	0.257552
7.510067	0.1	0.256777
7.511733	0.1	0.255406
7.513400	0.1	0.254154
7.515067	0.1	0.253856
7.516733	0.1	0.254154
7.518400	0.1	0.253737
7.520067	0.1	0.251949
7.521733	0.1	0.249386
7.523400	0.1	0.247538
7.525067	0.1	0.247002
7.526733	0.1	0.248611
7.528400	0.1	0.252247
7.530067	0.1	0.256121
7.531733	0.1	0.257909
7.533400	0.1	0.256419
7.535067	0.1	0.252128
7.536733	0.1	0.246763
7.538400	0.1	0.242353
7.540067	0.1	0.241101
7.541733	0.1	0.244737
7.543400	0.1	0.253141
7.545067	0.1	0.263512
7.546733	0.1	0.272095
7.548400	0.1	0.275970
7.550067	0.1	0.274658
7.551733	0.1	0.270367
7.553400	0.1	0.265658
7.555067	0.1	0.261188
7.556733	0.1	0.257015
7.558400	0.1	0.254214
7.560067	0.1	0.252724
7.561733	0.1	0.250995
7.563400	0.1	0.248551
7.565067	0.1	0.246346
7.566733	0.1	0.245690
7.568400	0.1	0.247121
7.570067	0.1	0.249088
7.571733	0.1	0.250399
7.573400	0.1	0.250757
7.575067	0.1	0.250220
7.576733	0.1	0.249267
7.578400	0.1	0.249326
7.580067	0.1	0.251770
7.581733	0.1	0.256240
7.583400	0.1	0.261188
7.585067	0.1	0.265181
7.586733	0.1	0.267327
7.588400	0.1	0.267744
7.590067	0.1	0.267386
7.591733	0.1	0.267506
7.593400	0.1	0.268459
7.595067	0.1	0.270009
7.596733	0.1	0.271261
7.598400	0.1	0.271976
7.600067	0.1	0.272512
7.601733	0.1	0.273287
7.603400	0.1	0.273645
7.605067	0.1	0.272870
7.606733	0.1	0.272155
7.608400	0.1	0.273705
7.610067	0.1	0.278234
7.611733	0.1	0.284135
7.613400	0.1	0.288725
7.615067	0.1	0.290692
7.616733	0.1	0.290513
7.618400	0.1	0.289917
7.620067	0.1	0.290513
7.621733	0.1	0.292599
7.623400	0.1	0.294864
7.625067	0.1	0.296354
7.626733	0.1	0.296533
7.628400	0.1	0.295401
7.630067	0.1	0.292957
7.631733	0.1	0.289202
7.633400	0.1	0.284791
7.635067	0.1	0.281751
7.636733	0.1	0.281513
7.638400	0.1	0.282943
7.640067	0.1	0.283837
7.641733	0.1	0.282824
7.643400	0.1	0.280023
7.645067	0.1	0.277519
7.646733	0.1	0.278950
7.648400	0.1	0.286341
7.650067	0.1	0.297487
7.651733	0.1	0.307977
7.653400	0.1	0.315607
7.655067	0.1	0.321269
7.656733	0.1	0.326276
7.658400	0.1	0.330508
7.660067	0.1	0.333309
7.661733	0.1	0.335038
7.663400	0.1	0.336468
7.665067	0.1	0.337541
7.666733	0.1	0.337303
7.668400	0.1	0.335753
7.670067	0.1	0.334442
7.671733	0.1	0.334859
7.673400	0.1	0.337780
7.675067	0.1	0.343621
7.676733	0.1	0.352323
7.678400	0.1	0.362515
7.680067	0.1	0.370920
7.681733	0.1	0.374913
7.683400	0.1	0.375450
7.685067	0.1	0.376165
7.686733	0.1	0.379682
7.688400	0.1	0.385582
7.690067	0.1	0.391066
7.691733	0.1	0.393808
7.693400	0.1	0.393510
7.695067	0.1	0.391066
7.696733	0.1	0.387609
7.698400	0.1	0.384629
7.700067	0.1	0.383437
7.701733	0.1	0.384808
7.703400	0.1	0.388801
7.705067	0.1	0.394642
7.706733	0.1	0.400603
7.708400	0.1	0.404835
7.710067	0.1	0.406146
7.711733	0.1	0.404716
7.713400	0.1	0.402868
7.715067	0.1	0.403166
7.716733	0.1	0.407159
7.718400	0.1	0.413954
7.720067	0.1	0.421107
7.721733	0.1	0.426531
7.723400	0.1	0.429153
7.725067	0.1	0.429034
7.726733	0.1	0.427067
7.728400	0.1	0.425398
7.730067	0.1	0.425816
7.731733	0.1	0.428617
7.733400	0.1	0.432253
7.735067	0.1	0.434876
7.736733	0.1	0.435710
7.738400	0.1	0.435233
7.740067	0.1	0.434160
7.741733	0.1	0.432491
7.743400	0.1	0.430167
7.745067	0.1	0.427842
7.746733	0.1	0.425875
7.748400	0.1	0.423729
7.750067	0.1	0.420392
7.751733	0.1	0.415623
7.753400	0.1	0.410378
7.755067	0.1	0.406742
7.756733	0.1	0.406504
7.758400	0.1	0.409126
7.760067	0.1	0.412166
7.761733	0.1	0.413477
7.763400	0.1	0.412345
7.765067	0.1	0.408947
7.766733	0.1	0.404000
7.768400	0.1	0.398457
7.770067	0.1	0.393152
7.771733	0.1	0.389218
7.773400	0.1	0.387311
7.775067	0.1	0.387251
7.776733	0.1	0.388682
7.778400	0.1	0.390053
7.780067	0.1	0.388920
7.781733	0.1	0.384271
7.783400	0.1	0.378191
7.785067	0.1	0.373900
7.786733	0.1	0.373304
7.788400	0.1	0.375628
7.790067	0.1	0.378191
7.791733	0.1	0.378788
7.793400	0.1	0.376940
7.795067	0.1	0.373840
7.796733	0.1	0.370502
7.798400	0.1	0.367165
7.800067	0.1	0.364184
7.801733	0.1	0.362933
7.803400	0.1	0.363946
7.805067	0.1	0.366807
7.806733	0.1	0.370622
7.808400	0.1	0.373960
7.810067	0.1	0.374556
7.811733	0.1	0.370860
7.813400	0.1	0.363648
7.815067	0.1	0.355124
7.816733	0.1	0.347555
7.818400	0.1	0.342071
7.820067	0.1	0.338912
7.821733	0.1	0.339150
7.823400	0.1	0.343919
7.825067	0.1	0.352025
7.826733	0.1	0.360429
7.828400	0.1	0.366271
7.830067	0.1	0.368416
7.831733	0.1	0.367224
7.833400	0.1	0.364482
7.835067	0.1	0.362098
7.836733	0.1	0.361323
7.838400	0.1	0.361979
7.840067	0.1	0.363350
7.841733	0.1	0.364900
7.843400	0.1	0.365675
7.845067	0.1	0.364959
7.846733	0.1	0.363112
7.848400	0.1	0.361264
7.850067	0.1	0.360310
7.851733	0.1	0.360310
7.853400	0.1	0.360727
7.855067	0.1	0.360847
7.856733	0.1	0.360608
7.858400	0.1	0.360310
7.860067	0.1	0.361025
7.861733	0.1	0.362933
7.863400	0.1	0.365734
7.865067	0.1	0.368416
7.866733	0.1	0.369906
7.868400	0.1	0.369191
7.870067	0.1	0.366330
7.871733	0.1	0.363410
7.873400	0.1	0.362635
7.875067	0.1	0.363946
7.876733	0.1	0.365019
7.878400	0.1	0.364482
7.880067	0.1	0.362813
7.881733	0.1	0.361383
7.883400	0.1	0.361621
7.885067	0.1	0.363708
7.886733	0.1	0.366569
7.888400	0.1	0.369251
7.890067	0.1	0.371456
7.891733	0.1	0.373483
7.893400	0.1	0.375390
7.895067	0.1	0.377297
7.896733	0.1	0.379324
7.898400	0.1	0.381827
7.900067	0.1	0.384867
7.901733	0.1	0.387371
7.903400	0.1	0.387907
7.905067	0.1	0.386179
7.906733	0.1	0.383556
7.908400	0.1	0.382245
7.910067	0.1	0.383377
7.911733	0.1	0.386953
7.913400	0.1	0.391185
7.915067	0.1	0.393927
7.916733	0.1	0.394285
7.918400	0.1	0.393212
7.920067	0.1	0.392377
7.921733	0.1	0.392854
7.923400	0.1	0.393808
7.925067	0.1	0.394046
7.926733	0.1	0.394464
7.928400	0.1	0.396609
7.930067	0.1	0.400484
7.931733	0.1	0.404477
7.933400	0.1	0.406623
7.935067	0.1	0.406206
7.936733	0.1	0.403941
7.938400	0.1	0.401676
7.940067	0.1	0.401199
7.941733	0.1	0.402629
7.943400	0.1	0.404656
7.945067	0.1	0.406504
7.946733	0.1	0.408828
7.948400	0.1	0.412107
7.950067	0.1	0.415862
7.951733	0.1	0.419617
7.953400	0.1	0.422537
7.955067	0.1	0.423908
7.956733	0.1	0.423312
7.958400	0.1	0.421345
7.960067	0.1	0.419199
7.961733	0.1	0.417709
7.963400	0.1	0.416875
7.965067	0.1	0.415921
7.966733	0.1	0.414848
7.968400	0.1	0.415683
7.970067	0.1	0.420392
7.971733	0.1	0.428319
7.973400	0.1	0.436425
7.975067	0.1	0.441790
7.976733	0.1	0.443280
7.978400	0.1	0.441670
7.980067	0.1	0.438035
7.981733	0.1	0.433922
7.983400	0.1	0.431180
7.985067	0.1	0.430942
7.986733	0.1	0.433147
7.988400	0.1	0.437021
7.990067	0.1	0.441313
7.991733	0.1	0.444770
7.993400	0.1	0.446618
7.995067	0.1	0.446558
7.996733	0.1	0.444174
7.998400	0.1	0.439942
8.000067	0.1	0.435412
8.001733	0.1	0.432491
8.003400	0.1	0.432432
8.005067	0.1	0.435531
8.006733	0.1	0.440896
8.008400	0.1	0.446200
8.010067	0.1	0.449538
8.011733	0.1	0.451386
8.013400	0.1	0.452936
8.015067	0.1	0.454366
8.016733	0.1	0.454366
8.018400	0.1	0.451624
8.020067	0.1	0.445306
8.021733	0.1	0.435710
8.023400	0.1	0.425696
8.025067	0.1	0.419438
8.026733	0.1	0.418782
8.028400	0.1	0.422895
8.030067	0.1	0.429809
8.031733	0.1	0.437140
8.033400	0.1	0.442147
8.035067	0.1	0.443637
8.036733	0.1	0.442326
8.038400	0.1	0.439584
8.040067	0.1	0.437319
8.041733	0.1	0.437140
8.043400	0.1	0.439882
8.045067	0.1	0.444770
8.046733	0.1	0.449955
8.048400	0.1	0.454366
8.050067	0.1	0.457466
8.051733	0.1	0.457525
8.053400	0.1	0.452399
8.055067	0.1	0.442326
8.056733	0.1	0.431061
8.058400	0.1	0.423193
8.060067	0.1	0.420868
8.061733	0.1	0.422657
8.063400	0.1	0.425994
8.065067	0.1	0.428915
8.066733	0.1	0.430644
8.068400	0.1	0.431180
8.070067	0.1	0.430942
8.071733	0.1	0.429869
8.073400	0.1	0.427783
8.075067	0.1	0.425220
8.076733	0.1	0.423253
8.078400	0.1	0.422180
8.080067	0.1	0.421047
8.081733	0.1	0.419021
8.083400	0.1	0.416577
8.085067	0.1	0.414789
8.086733	0.1	0.414431
8.088400	0.1	0.415802
8.090067	0.1	0.419319
8.091733	0.1	0.424147
8.093400	0.1	0.428140
8.095067	0.1	0.429213
8.096733	0.1	0.426352
8.098400	0.1	0.420511
8.100067	0.1	0.413835
8.101733	0.1	0.408828
8.103400	0.1	0.407040
8.105067	0.1	0.408113
8.106733	0.1	0.410557
8.108400	0.1	0.413477
8.110067	0.1	0.416458
8.111733	0.1	0.418603
8.113400	0.1	0.418782
8.115067	0.1	0.416815
8.116733	0.1	0.413239
8.118400	0.1	0.409305
8.120067	0.1	0.406384
8.121733	0.1	0.405312
8.123400	0.1	0.406206
8.125067	0.1	0.409126
8.126733	0.1	0.413060
8.128400	0.1	0.416160
8.130067	0.1	0.417650
8.131733	0.1	0.418246
8.133400	0.1	0.419259
8.135067	0.1	0.420928
8.136733	0.1	0.421345
8.138400	0.1	0.418365
8.140067	0.1	0.411987
8.141733	0.1	0.404239
8.143400	0.1	0.397086
8.145067	0.1	0.391662
8.146733	0.1	0.387967
8.148400	0.1	0.386000
8.150067	0.1	0.385463
8.151733	0.1	0.385284
8.153400	0.1	0.384569
8.155067	0.1	0.383139
8.156733	0.1	0.380874
8.158400	0.1	0.377536
8.160067	0.1	0.373781
8.161733	0.1	0.371337
8.163400	0.1	0.370801
8.165067	0.1	0.371337
8.166733	0.1	0.372350
8.168400	0.1	0.374019
8.170067	0.1	0.376523
8.171733	0.1	0.378966
8.173400	0.1	0.379860
8.175067	0.1	0.378549
8.176733	0.1	0.375807
8.178400	0.1	0.372887
8.180067	0.1	0.370562
8.181733	0.1	0.369549
8.183400	0.1	0.370443
8.185067	0.1	0.372946
8.186733	0.1	0.375927
8.188400	0.1	0.378788
8.190067	0.1	0.380456
8.191733	0.1	0.379622
8.193400	0.1	0.376165
8.195067	0.1	0.372171
8.196733	0.1	0.369370
8.198400	0.1	0.368297
8.200067	0.1	0.369370
8.201733	0.1	0.372469
8.203400	0.1	0.375807
8.205067	0.1	0.377417
8.206733	0.1	0.376821
8.208400	0.1	0.375152
8.210067	0.1	0.373304
8.211733	0.1	0.371099
8.213400	0.1	0.368536
8.215067	0.1	0.365973
8.216733	0.1	0.364125
8.218400	0.1	0.363290
8.220067	0.1	0.363290
8.221733	0.1	0.363529
8.223400	0.1	0.363827
8.225067	0.1	0.364840
8.226733	0.1	0.367045
8.228400	0.1	0.369966
8.230067	0.1	0.373065
8.231733	0.1	0.375748
8.233400	0.1	0.377238
8.235067	0.1	0.376582
8.236733	0.1	0.374019
8.238400	0.1	0.371635
8.240067	0.1	0.372350
8.241733	0.1	0.376821
8.243400	0.1	0.382543
8.245067	0.1	0.387549
8.246733	0.1	0.392079
8.248400	0.1	0.396609
8.250067	0.1	0.399649
8.251733	0.1	0.399649
8.253400	0.1	0.396788
8.255067	0.1	0.392258
8.256733	0.1	0.387311
8.258400	0.1	0.382662
8.260067	0.1	0.379145
8.261733	0.1	0.377655
8.263400	0.1	0.378430
8.265067	0.1	0.380278
8.266733	0.1	0.382006
8.268400	0.1	0.383496
8.270067	0.1	0.385165
8.271733	0.1	0.388205
8.273400	0.1	0.392675
8.275067	0.1	0.397325
8.276733	0.1	0.400782
8.278400	0.1	0.402689
8.280067	0.1	0.403583
8.281733	0.1	0.404239
8.283400	0.1	0.403643
8.285067	0.1	0.400484
8.286733	0.1	0.394702
8.288400	0.1	0.388026
8.290067	0.1	0.383317
8.291733	0.1	0.382006
8.293400	0.1	0.383437
8.295067	0.1	0.386477
8.296733	0.1	0.390291
8.298400	0.1	0.393689
8.300067	0.1	0.395298
8.301733	0.1	0.394642
8.303400	0.1	0.391960
8.305067	0.1	0.388145
8.306733	0.1	0.383437
8.308400	0.1	0.377238
8.310067	0.1	0.369549
8.311733	0.1	0.361860
8.313400	0.1	0.356019
8.315067	0.1	0.352383
8.316733	0.1	0.350714
8.318400	0.1	0.350356
8.320067	0.1	0.350893
8.321733	0.1	0.352502
8.323400	0.1	0.354886
8.325067	0.1	0.357211
8.326733	0.1	0.358284
8.328400	0.1	0.357687
8.330067	0.1	0.355542
8.331733	0.1	0.351965
8.333400	0.1	0.346482
8.335067	0.1	0.339508
8.336733	0.1	0.333369
8.338400	0.1	0.330448
8.340067	0.1	0.331223
8.341733	0.1	0.333905
8.343400	0.1	0.336170
8.345067	0.1	0.336707
8.346733	0.1	0.334978
8.348400	0.1	0.331759
8.350067	0.1	0.328481
8.351733	0.1	0.325978
8.353400	0.1	0.324607
8.355067	0.1	0.324607
8.356733	0.1	0.325799
8.358400	0.1	0.327468
8.360067	0.1	0.328958
8.361733	0.1	0.330269
8.363400	0.1	0.331640
8.365067	0.1	0.333428
8.366733	0.1	0.334442
8.368400	0.1	0.333190
8.370067	0.1	0.329077
8.371733	0.1	0.323176
8.373400	0.1	0.317037
8.375067	0.1	0.311434
8.376733	0.1	0.306070
8.378400	0.1	0.301540
8.380067	0.1	0.298917
8.381733	0.1	0.298083
8.383400	0.1	0.297904
8.385067	0.1	0.297546
8.386733	0.1	0.296474
8.388400	0.1	0.295162
8.390067	0.1	0.294924
8.391733	0.1	0.296772
8.393400	0.1	0.300944
8.395067	0.1	0.306249
8.396733	0.1	0.310540
8.398400	0.1	0.311553
8.400067	0.1	0.308990
8.401733	0.1	0.305355
8.403400	0.1	0.303805
8.405067	0.1	0.305295
8.406733	0.1	0.308156
8.408400	0.1	0.310302
8.410067	0.1	0.311315
8.411733	0.1	0.312269
8.413400	0.1	0.313282
8.415067	0.1	0.313342
8.416733	0.1	0.311911
8.418400	0.1	0.308871
8.420067	0.1	0.303447
8.421733	0.1	0.294864
8.423400	0.1	0.284076
8.425067	0.1	0.274003
8.426733	0.1	0.266790
8.428400	0.1	0.262678
8.430067	0.1	0.261366
8.431733	0.1	0.262618
8.433400	0.1	0.266373
8.435067	0.1	0.271916
8.436733	0.1	0.277519
8.438400	0.1	0.281990
8.440067	0.1	0.285208
8.441733	0.1	0.286937
8.443400	0.1	0.286579
8.445067	0.1	0.284433
8.446733	0.1	0.282407
8.448400	0.1	0.281453
8.450067	0.1	0.281274
8.451733	0.1	0.281334
8.453400	0.1	0.280976
8.455067	0.1	0.279486
8.456733	0.1	0.276744
8.458400	0.1	0.273347
8.460067	0.1	0.270665
8.461733	0.1	0.270128
8.463400	0.1	0.272095
8.465067	0.1	0.275433
8.466733	0.1	0.278652
8.468400	0.1	0.281453
8.470067	0.1	0.284016
8.471733	0.1	0.286222
8.473400	0.1	0.287592
8.475067	0.1	0.288069
8.476733	0.1	0.287414
8.478400	0.1	0.285447
8.480067	0.1	0.282884
8.481733	0.1	0.280440
8.483400	0.1	0.278592
8.485067	0.1	0.277340
8.486733	0.1	0.277102
8.488400	0.1	0.278175
8.490067	0.1	0.280321
8.491733	0.1	0.282407
8.493400	0.1	0.283241
8.495067	0.1	0.281930
8.496733	0.1	0.278294
8.498400	0.1	0.273407
8.500067	0.1	0.269175
8.501733	0.1	0.266016
8.503400	0.1	0.263810
8.505067	0.1	0.262916
8.506733	0.1	0.263393
8.508400	0.1	0.264585
8.510067	0.1	0.266433
8.511733	0.1	0.268817
8.513400	0.1	0.270844
8.515067	0.1	0.271618
8.516733	0.1	0.271916
8.518400	0.1	0.272930
8.520067	0.1	0.274837
8.521733	0.1	0.276744
8.523400	0.1	0.277579
8.525067	0.1	0.276804
8.526733	0.1	0.274956
8.528400	0.1	0.273407
8.530067	0.1	0.273585
8.531733	0.1	0.275433
8.533400	0.1	0.278234
8.535067	0.1	0.281990
8.536733	0.1	0.286520
8.538400	0.1	0.290573
8.540067	0.1	0.293016
8.541733	0.1	0.294209
8.543400	0.1	0.295103
8.545067	0.1	0.296235
8.546733	0.1	0.297487
8.548400	0.1	0.298858
8.550067	0.1	0.299692
8.551733	0.1	0.298500
8.553400	0.1	0.295043
8.555067	0.1	0.290751
8.556733	0.1	0.287056
8.558400	0.1	0.284553
8.560067	0.1	0.284016
8.561733	0.1	0.286162
8.563400	0.1	0.290871
8.565067	0.1	0.296831
8.566733	0.1	0.302315
8.568400	0.1	0.305474
8.570067	0.1	0.305414
8.571733	0.1	0.303149
8.573400	0.1	0.300229
8.575067	0.1	0.296891
8.576733	0.1	0.292659
8.578400	0.1	0.287950
8.580067	0.1	0.284195
8.581733	0.1	0.282586
8.583400	0.1	0.284493
8.585067	0.1	0.290990
8.586733	0.1	0.301003
8.588400	0.1	0.310063
8.590067	0.1	0.313818
8.591733	0.1	0.312209
8.593400	0.1	0.308335
8.595067	0.1	0.304639
8.596733	0.1	0.302196
8.598400	0.1	0.301301
8.600067	0.1	0.301063
8.601733	0.1	0.299811
8.603400	0.1	0.297189
8.605067	0.1	0.294089
8.606733	0.1	0.292003
8.608400	0.1	0.291646
8.610067	0.1	0.292718
8.611733	0.1	0.294030
8.613400	0.1	0.293851
8.615067	0.1	0.291348
8.616733	0.1	0.287414
8.618400	0.1	0.283837
8.620067	0.1	0.281215
8.621733	0.1	0.279486
8.623400	0.1	0.279486
8.625067	0.1	0.281572
8.626733	0.1	0.284433
8.628400	0.1	0.286520
8.630067	0.1	0.287116
8.631733	0.1	0.287056
8.633400	0.1	0.287652
8.635067	0.1	0.288963
8.636733	0.1	0.289798
8.638400	0.1	0.289798
8.640067	0.1	0.289500
8.641733	0.1	0.288486
8.643400	0.1	0.285327
8.645067	0.1	0.279367
8.646733	0.1	0.271976
8.648400	0.1	0.265718
8.650067	0.1	0.262737
8.651733	0.1	0.263274
8.653400	0.1	0.265360
8.655067	0.1	0.266790
8.656733	0.1	0.266373
8.658400	0.1	0.264347
8.660067	0.1	0.261486
8.661733	0.1	0.257373
8.663400	0.1	0.251412
8.665067	0.1	0.244439
8.666733	0.1	0.237942
8.668400	0.1	0.233352
8.670067	0.1	0.231743
8.671733	0.1	0.232875
8.673400	0.1	0.234962
8.675067	0.1	0.235617
8.676733	0.1	0.233352
8.678400	0.1	0.228167
8.680067	0.1	0.221372
8.681733	0.1	0.214577
8.683400	0.1	0.208378
8.685067	0.1	0.202775
8.686733	0.1	0.198126
8.688400	0.1	0.194848
8.690067	0.1	0.192344
8.691733	0.1	0.191033
8.693400	0.1	0.192225
8.695067	0.1	0.196159
8.696733	0.1	0.200987
8.698400	0.1	0.204623
8.700067	0.1	0.205934
8.701733	0.1	0.204861
8.703400	0.1	0.201643
8.705067	0.1	0.197351
8.706733	0.1	0.193357
8.708400	0.1	0.190437
8.710067	0.1	0.188231
8.711733	0.1	0.186384
8.713400	0.1	0.185370
8.715067	0.1	0.184715
8.716733	0.1	0.182748
8.718400	0.1	0.178635
8.720067	0.1	0.173807
8.721733	0.1	0.170112
8.723400	0.1	0.168026
8.725067	0.1	0.167310
8.726733	0.1	0.167549
8.728400	0.1	0.167727
8.730067	0.1	0.167072
8.731733	0.1	0.166297
8.733400	0.1	0.165641
8.735067	0.1	0.163794
8.736733	0.1	0.159502
8.738400	0.1	0.153661
8.740067	0.1	0.148773
8.741733	0.1	0.146806
8.743400	0.1	0.148535
8.745067	0.1	0.152707
8.746733	0.1	0.157237
8.748400	0.1	0.160694
8.750067	0.1	0.162721
8.751733	0.1	0.163794
8.753400	0.1	0.165105
8.755067	0.1	0.166595
8.756733	0.1	0.167489
8.758400	0.1	0.167131
8.760067	0.1	0.166178
8.761733	0.1	0.165284
8.763400	0.1	0.165284
8.765067	0.1	0.165999
8.766733	0.1	0.166357
8.768400	0.1	0.164449
8.770067	0.1	0.159025
8.771733	0.1	0.150740
8.773400	0.1	0.142336
8.775067	0.1	0.136733
8.776733	0.1	0.135422
8.778400	0.1	0.138164
8.780067	0.1	0.142992
8.781733	0.1	0.146687
8.783400	0.1	0.147700
8.785067	0.1	0.146329
8.786733	0.1	0.142932
8.788400	0.1	0.138879
8.790067	0.1	0.137508
8.791733	0.1	0.141203
8.793400	0.1	0.148296
8.795067	0.1	0.155568
8.796733	0.1	0.160813
8.798400	0.1	0.163794
8.800067	0.1	0.165164
8.801733	0.1	0.165403
8.803400	0.1	0.164330
8.805067	0.1	0.161707
8.806733	0.1	0.158668
8.808400	0.1	0.156581
8.810067	0.1	0.156462
8.811733	0.1	0.158608
8.813400	0.1	0.162840
8.815067	0.1	0.168264
8.816733	0.1	0.174522
8.818400	0.1	0.181198
8.820067	0.1	0.187397
8.821733	0.1	0.191212
8.823400	0.1	0.191212
8.825067	0.1	0.187278
8.826733	0.1	0.180900
8.828400	0.1	0.174165
8.830067	0.1	0.168622
8.831733	0.1	0.164866
8.833400	0.1	0.162959
8.835067	0.1	0.162900
8.836733	0.1	0.164211
8.838400	0.1	0.165761
8.840067	0.1	0.166535
8.841733	0.1	0.166416
8.843400	0.1	0.167072
8.845067	0.1	0.169873
8.846733	0.1	0.173926
8.848400	0.1	0.177860
8.850067	0.1	0.180483
8.851733	0.1	0.181496
8.853400	0.1	0.181854
8.855067	0.1	0.182748
8.856733	0.1	0.184953
8.858400	0.1	0.188768
8.860067	0.1	0.193894
8.861733	0.1	0.199258
8.863400	0.1	0.203848
8.865067	0.1	0.206649
8.866733	0.1	0.207365
8.868400	0.1	0.207126
8.870067	0.1	0.207901
8.871733	0.1	0.210106
8.873400	0.1	0.212967
8.875067	0.1	0.216067
8.876733	0.1	0.218809
8.878400	0.1	0.220716
8.880067	0.1	0.221252
8.881733	0.1	0.220776
8.883400	0.1	0.221252
8.885067	0.1	0.224173
8.886733	0.1	0.228584
8.888400	0.1	0.232220
8.890067	0.1	0.234306
8.891733	0.1	0.235915
8.893400	0.1	0.238121
8.895067	0.1	0.240624
8.896733	0.1	0.243008
8.898400	0.1	0.244975
8.900067	0.1	0.245929
8.901733	0.1	0.245333
8.903400	0.1	0.243485
8.905067	0.1	0.240445
8.906733	0.1	0.235796
8.908400	0.1	0.230670
8.910067	0.1	0.226915
8.911733	0.1	0.225306
8.913400	0.1	0.225782
8.915067	0.1	0.228047
8.916733	0.1	0.231147
8.918400	0.1	0.234365
8.920067	0.1	0.237107
8.921733	0.1	0.239313
8.923400	0.1	0.241220
8.925067	0.1	0.243783
8.926733	0.1	0.247359
8.928400	0.1	0.250995
8.930067	0.1	0.253737
8.931733	0.1	0.254452
8.933400	0.1	0.252485
8.935067	0.1	0.248432
8.936733	0.1	0.244379
8.938400	0.1	0.242233
8.940067	0.1	0.242054
8.941733	0.1	0.242472
8.943400	0.1	0.242710
8.945067	0.1	0.242889
8.946733	0.1	0.242770
8.948400	0.1	0.242114
8.950067	0.1	0.240564
8.951733	0.1	0.237942
8.953400	0.1	0.234544
8.955067	0.1	0.231862
8.956733	0.1	0.231445
8.958400	0.1	0.233114
8.960067	0.1	0.235677
8.961733	0.1	0.237703
8.963400	0.1	0.238180
8.965067	0.1	0.236750
8.966733	0.1	0.234008
8.968400	0.1	0.230849
8.970067	0.1	0.228167
8.971733	0.1	0.226498
8.973400	0.1	0.225127
8.975067	0.1	0.222862
8.976733	0.1	0.219226
8.978400	0.1	0.214577
8.980067	0.1	0.210226
8.981733	0.1	0.207961
8.983400	0.1	0.209510
8.985067	0.1	0.214815
8.986733	0.1	0.221431
8.988400	0.1	0.226021
8.990067	0.1	0.227690
8.991733	0.1	0.228405
8.993400	0.1	0.230253
8.995067	0.1	0.232935
8.996733	0.1	0.234902
8.998400	0.1	0.235379
9.000067	0.1	0.234246
9.001733	0.1	0.230789
9.003400	0.1	0.224650
9.005067	0.1	0.217319
9.006733	0.1	0.211358
9.008400	0.1	0.207841
9.010067	0.1	0.206232
9.011733	0.1	0.205696
9.013400	0.1	0.205398
9.015067	0.1	0.204206
9.016733	0.1	0.201404
9.018400	0.1	0.196934
9.020067	0.1	0.192285
9.021733	0.1	0.190318
9.023400	0.1	0.192642
9.025067	0.1	0.197411
9.026733	0.1	0.201106
9.028400	0.1	0.202000
9.030067	0.1	0.200570
9.031733	0.1	0.198424
9.033400	0.1	0.197530
9.035067	0.1	0.199020
9.036733	0.1	0.201345
9.038400	0.1	0.202715
9.040067	0.1	0.202775
9.041733	0.1	0.202239
9.043400	0.1	0.201404
9.045067	0.1	0.200808
9.046733	0.1	0.201285
9.048400	0.1	0.203192
9.050067	0.1	0.206292
9.051733	0.1	0.209808
9.053400	0.1	0.212491
9.055067	0.1	0.213742
9.056733	0.1	0.213683
9.058400	0.1	0.212014
9.060067	0.1	0.208080
9.061733	0.1	0.202000
9.063400	0.1	0.194609
9.065067	0.1	0.187099
9.066733	0.1	0.181496
9.068400	0.1	0.179768
9.070067	0.1	0.182331
9.071733	0.1	0.188112
9.073400	0.1	0.195384
9.075067	0.1	0.202060
9.076733	0.1	0.206769
9.078400	0.1	0.209868
9.080067	0.1	0.211418
9.081733	0.1	0.210822
9.083400	0.1	0.208318
9.085067	0.1	0.205040
9.086733	0.1	0.202656
9.088400	0.1	0.202179
9.090067	0.1	0.203192
9.091733	0.1	0.203848
9.093400	0.1	0.202596
9.095067	0.1	0.199497
9.096733	0.1	0.195742
9.098400	0.1	0.191867
9.100067	0.1	0.188351
9.101733	0.1	0.186265
9.103400	0.1	0.186145
9.105067	0.1	0.187337
9.106733	0.1	0.189602
9.108400	0.1	0.193000
9.110067	0.1	0.196457
9.111733	0.1	0.198424
9.113400	0.1	0.198126
9.115067	0.1	0.195444
9.116733	0.1	0.190556
9.118400	0.1	0.185072
9.120067	0.1	0.181794
9.121733	0.1	0.181794
9.123400	0.1	0.184357
9.125067	0.1	0.187695
9.126733	0.1	0.189602
9.128400	0.1	0.188112
9.130067	0.1	0.183463
9.131733	0.1	0.177920
9.133400	0.1	0.173450
9.135067	0.1	0.170290
9.136733	0.1	0.168026
9.138400	0.1	0.166714
9.140067	0.1	0.166535
9.141733	0.1	0.167489
9.143400	0.1	0.169694
9.145067	0.1	0.172317
9.146733	0.1	0.173628
9.148400	0.1	0.172734
9.150067	0.1	0.170708
9.151733	0.1	0.169873
9.153400	0.1	0.171542
9.155067	0.1	0.175238
9.156733	0.1	0.179470
9.158400	0.1	0.183165
9.160067	0.1	0.185251
9.161733	0.1	0.185907
9.163400	0.1	0.186205
9.165067	0.1	0.186563
9.166733	0.1	0.186086
9.168400	0.1	0.184119
9.170067	0.1	0.181079
9.171733	0.1	0.177979
9.173400	0.1	0.175297
9.175067	0.1	0.172555
9.176733	0.1	0.169694
9.178400	0.1	0.166595
9.180067	0.1	0.162959
9.181733	0.1	0.157833
9.183400	0.1	0.151336
9.185067	0.1	0.144959
9.186733	0.1	0.140011
9.188400	0.1	0.137508
9.190067	0.1	0.137866
9.191733	0.1	0.140309
9.193400	0.1	0.143349
9.195067	0.1	0.145316
9.196733	0.1	0.145555
9.198400	0.1	0.144482
9.200067	0.1	0.143886
9.201733	0.1	0.144660
9.203400	0.1	0.146210
9.205067	0.1	0.146985
9.206733	0.1	0.146151
9.208400	0.1	0.144124
9.210067	0.1	0.142276
9.211733	0.1	0.141978
9.213400	0.1	0.143886
9.215067	0.1	0.147998
9.216733	0.1	0.153959
9.218400	0.1	0.161648
9.220067	0.1	0.169337
9.221733	0.1	0.173986
9.223400	0.1	0.174105
9.225067	0.1	0.170648
9.226733	0.1	0.165701
9.228400	0.1	0.161409
9.230067	0.1	0.158489
9.231733	0.1	0.156343
9.233400	0.1	0.154138
9.235067	0.1	0.151336
9.236733	0.1	0.147223
9.238400	0.1	0.142455
9.240067	0.1	0.138998
9.241733	0.1	0.137866
9.243400	0.1	0.138462
9.245067	0.1	0.139475
9.246733	0.1	0.140667
9.248400	0.1	0.142634
9.250067	0.1	0.145555
9.251733	0.1	0.148594
9.253400	0.1	0.150502
9.255067	0.1	0.150025
9.256733	0.1	0.146508
9.258400	0.1	0.140369
9.260067	0.1	0.132978
9.261733	0.1	0.126243
9.263400	0.1	0.121713
9.265067	0.1	0.119925
9.266733	0.1	0.120997
9.268400	0.1	0.124037
9.270067	0.1	0.127375
9.271733	0.1	0.130057
9.273400	0.1	0.131786
9.275067	0.1	0.133395
9.276733	0.1	0.136733
9.278400	0.1	0.142634
9.280067	0.1	0.149667
9.281733	0.1	0.154793
9.283400	0.1	0.156045
9.285067	0.1	0.153899
9.286733	0.1	0.149786
9.288400	0.1	0.144959
9.290067	0.1	0.141025
9.291733	0.1	0.139594
9.293400	0.1	0.141621
9.295067	0.1	0.146687
9.296733	0.1	0.152707
9.298400	0.1	0.157356
9.300067	0.1	0.159800
9.301733	0.1	0.160515
9.303400	0.1	0.159860
9.305067	0.1	0.158191
9.306733	0.1	0.155747
9.308400	0.1	0.152528
9.310067	0.1	0.148654
9.311733	0.1	0.145257
9.313400	0.1	0.143766
9.315067	0.1	0.144184
9.316733	0.1	0.145674
9.318400	0.1	0.147283
9.320067	0.1	0.148416
9.321733	0.1	0.149131
9.323400	0.1	0.150740
9.325067	0.1	0.154197
9.326733	0.1	0.159085
9.328400	0.1	0.163853
9.330067	0.1	0.167131
9.331733	0.1	0.168860
9.333400	0.1	0.170946
9.335067	0.1	0.175297
9.336733	0.1	0.182092
9.338400	0.1	0.189662
9.340067	0.1	0.195265
9.341733	0.1	0.196159
9.343400	0.1	0.192821
9.345067	0.1	0.188291
9.346733	0.1	0.185668
9.348400	0.1	0.185847
9.350067	0.1	0.187576
9.351733	0.1	0.189304
9.353400	0.1	0.190139
9.355067	0.1	0.189662
9.356733	0.1	0.187695
9.358400	0.1	0.185609
9.360067	0.1	0.185311
9.361733	0.1	0.187337
9.363400	0.1	0.190854
9.365067	0.1	0.194907
9.366733	0.1	0.197947
9.368400	0.1	0.199080
9.370067	0.1	0.199497
9.371733	0.1	0.200987
9.373400	0.1	0.203550
9.375067	0.1	0.205576
9.376733	0.1	0.205457
9.378400	0.1	0.203133
9.380067	0.1	0.200510
9.381733	0.1	0.199616
9.383400	0.1	0.201285
9.385067	0.1	0.204980
9.386733	0.1	0.210106
9.388400	0.1	0.216663
9.390067	0.1	0.223935
9.391733	0.1	0.230193
9.393400	0.1	0.233889
9.395067	0.1	0.234127
9.396733	0.1	0.230908
9.398400	0.1	0.226021
9.400067	0.1	0.222802
9.401733	0.1	0.222802
9.403400	0.1	0.225127
9.405067	0.1	0.227869
9.406733	0.1	0.229061
9.408400	0.1	0.228047
9.410067	0.1	0.225902
9.411733	0.1	0.223696
9.413400	0.1	0.221133
9.415067	0.1	0.217438
9.416733	0.1	0.213087
9.418400	0.1	0.210226
9.420067	0.1	0.210583
9.421733	0.1	0.213325
9.423400	0.1	0.216067
9.425067	0.1	0.217319
9.426733	0.1	0.217438
9.428400	0.1	0.218034
9.430067	0.1	0.220239
9.431733	0.1	0.223279
9.433400	0.1	0.225186
9.435067	0.1	0.224650
9.436733	0.1	0.222206
9.438400	0.1	0.219107
9.440067	0.1	0.216246
9.441733	0.1	0.214219
9.443400	0.1	0.213385
9.445067	0.1	0.213563
9.446733	0.1	0.214100
9.448400	0.1	0.214577
9.450067	0.1	0.214934
9.451733	0.1	0.216186
9.453400	0.1	0.219941
9.455067	0.1	0.225484
9.456733	0.1	0.230193
9.458400	0.1	0.232697
9.460067	0.1	0.233471
9.461733	0.1	0.233054
9.463400	0.1	0.232637
9.465067	0.1	0.233710
9.466733	0.1	0.236750
9.468400	0.1	0.240684
9.470067	0.1	0.243366
9.471733	0.1	0.243485
9.473400	0.1	0.241280
9.475067	0.1	0.238121
9.476733	0.1	0.235915
9.478400	0.1	0.236034
9.480067	0.1	0.238776
9.481733	0.1	0.243068
9.483400	0.1	0.247002
9.485067	0.1	0.249147
9.486733	0.1	0.248969
9.488400	0.1	0.246406
9.490067	0.1	0.241876
9.491733	0.1	0.237346
9.493400	0.1	0.235915
9.495067	0.1	0.238657
9.496733	0.1	0.243425
9.498400	0.1	0.247657
9.500067	0.1	0.250399
9.501733	0.1	0.251591
9.503400	0.1	0.251591
9.505067	0.1	0.251174
9.506733	0.1	0.251591
9.508400	0.1	0.252843
9.510067	0.1	0.253201
9.511733	0.1	0.251591
9.513400	0.1	0.249147
9.515067	0.1	0.248194
9.516733	0.1	0.249863
9.518400	0.1	0.253260
9.520067	0.1	0.255764
9.521733	0.1	0.255585
9.523400	0.1	0.253379
9.525067	0.1	0.250340
9.526733	0.1	0.247419
9.528400	0.1	0.245094
9.530067	0.1	0.244141
9.531733	0.1	0.245750
9.533400	0.1	0.250280
9.535067	0.1	0.256836
9.536733	0.1	0.264049
9.538400	0.1	0.270665
9.540067	0.1	0.275075
9.541733	0.1	0.276804
9.543400	0.1	0.276923
9.545067	0.1	0.276387
9.546733	0.1	0.276268
9.548400	0.1	0.278175
9.550067	0.1	0.283718
9.551733	0.1	0.292301
9.553400	0.1	0.301361
9.555067	0.1	0.307918
9.556733	0.1	0.310779
9.558400	0.1	0.311196
9.560067	0.1	0.311553
9.561733	0.1	0.313401
9.563400	0.1	0.316560
9.565067	0.1	0.319660
9.566733	0.1	0.321567
9.568400	0.1	0.322521
9.570067	0.1	0.323594
9.571733	0.1	0.325859
9.573400	0.1	0.329196
9.575067	0.1	0.332057
9.576733	0.1	0.333488
9.578400	0.1	0.334084
9.580067	0.1	0.335038
9.581733	0.1	0.337482
9.583400	0.1	0.341952
9.585067	0.1	0.347674
9.586733	0.1	0.352621
9.588400	0.1	0.356317
9.590067	0.1	0.359416
9.591733	0.1	0.362098
9.593400	0.1	0.364065
9.595067	0.1	0.365853
9.596733	0.1	0.367999
9.598400	0.1	0.370681
9.600067	0.1	0.374198
9.601733	0.1	0.377595
9.603400	0.1	0.379384
9.605067	0.1	0.378788
9.606733	0.1	0.376284
9.608400	0.1	0.372708
9.610067	0.1	0.368953
9.611733	0.1	0.365973
9.613400	0.1	0.363708
9.615067	0.1	0.362337
9.616733	0.1	0.363052
9.618400	0.1	0.365853
9.620067	0.1	0.368655
9.621733	0.1	0.369370
9.623400	0.1	0.367522
9.625067	0.1	0.364423
9.626733	0.1	0.362754
9.628400	0.1	0.364006
9.630067	0.1	0.367284
9.631733	0.1	0.371337
9.633400	0.1	0.375390
9.635067	0.1	0.378311
9.636733	0.1	0.379086
9.638400	0.1	0.377536
9.640067	0.1	0.374734
9.641733	0.1	0.371575
9.643400	0.1	0.368536
9.645067	0.1	0.365973
9.646733	0.1	0.364542
9.648400	0.1	0.363827
9.650067	0.1	0.363171
9.651733	0.1	0.362039
9.653400	0.1	0.359595
9.655067	0.1	0.355005
9.656733	0.1	0.348985
9.658400	0.1	0.343919
9.660067	0.1	0.341654
9.661733	0.1	0.342011
9.663400	0.1	0.344098
9.665067	0.1	0.346839
9.666733	0.1	0.349402
9.668400	0.1	0.351012
9.670067	0.1	0.351727
9.671733	0.1	0.352442
9.673400	0.1	0.353813
9.675067	0.1	0.354886
9.676733	0.1	0.353754
9.678400	0.1	0.350356
9.680067	0.1	0.346065
9.681733	0.1	0.341773
9.683400	0.1	0.337601
9.685067	0.1	0.334322
9.686733	0.1	0.333428
9.688400	0.1	0.335217
9.690067	0.1	0.338972
9.691733	0.1	0.343442
9.693400	0.1	0.346959
9.695067	0.1	0.347674
9.696733	0.1	0.344336
9.698400	0.1	0.338078
9.700067	0.1	0.331759
9.701733	0.1	0.327647
9.703400	0.1	0.326157
9.705067	0.1	0.326633
9.706733	0.1	0.328183
9.708400	0.1	0.329912
9.710067	0.1	0.330269
9.711733	0.1	0.328183
9.713400	0.1	0.324249
9.715067	0.1	0.320375
9.716733	0.1	0.318766
9.718400	0.1	0.320435
9.720067	0.1	0.324726
9.721733	0.1	0.329673
9.723400	0.1	0.333548
9.725067	0.1	0.335574
9.726733	0.1	0.335336
9.728400	0.1	0.333309
9.730067	0.1	0.330269
9.731733	0.1	0.326693
9.733400	0.1	0.323296
9.735067	0.1	0.320673
9.736733	0.1	0.319242
9.738400	0.1	0.319362
9.740067	0.1	0.321209
9.741733	0.1	0.324249
9.743400	0.1	0.327289
9.745067	0.1	0.328839
9.746733	0.1	0.327826
9.748400	0.1	0.324965
9.750067	0.1	0.322223
9.751733	0.1	0.321507
9.753400	0.1	0.322938
9.755067	0.1	0.325620
9.756733	0.1	0.328958
9.758400	0.1	0.332654
9.760067	0.1	0.336409
9.761733	0.1	0.339746
9.763400	0.1	0.341475
9.765067	0.1	0.339985
9.766733	0.1	0.334799
9.768400	0.1	0.327170
9.770067	0.1	0.319242
9.771733	0.1	0.312924
9.773400	0.1	0.309646
9.775067	0.1	0.309944
9.776733	0.1	0.312448
9.778400	0.1	0.315428
9.780067	0.1	0.318706
9.781733	0.1	0.323117
9.783400	0.1	0.328422
9.785067	0.1	0.333011
9.786733	0.1	0.335455
9.788400	0.1	0.335395
9.790067	0.1	0.333786
9.791733	0.1	0.332057
9.793400	0.1	0.330269
9.795067	0.1	0.327528
9.796733	0.1	0.323892
9.798400	0.1	0.320256
9.800067	0.1	0.317097
9.801733	0.1	0.314832
9.803400	0.1	0.313878
9.805067	0.1	0.315011
9.806733	0.1	0.318944
9.808400	0.1	0.325441
9.810067	0.1	0.332534
9.811733	0.1	0.337422
9.813400	0.1	0.338614
9.815067	0.1	0.336349
9.816733	0.1	0.332773
9.818400	0.1	0.330329
9.820067	0.1	0.329733
9.821733	0.1	0.330508
9.823400	0.1	0.331342
9.825067	0.1	0.330985
9.826733	0.1	0.329375
9.828400	0.1	0.327230
9.830067	0.1	0.325561
9.831733	0.1	0.324965
9.833400	0.1	0.325322
9.835067	0.1	0.325978
9.836733	0.1	0.326335
9.838400	0.1	0.325441
9.840067	0.1	0.322759
9.841733	0.1	0.318527
9.843400	0.1	0.313878
9.845067	0.1	0.309944
9.846733	0.1	0.307918
9.848400	0.1	0.308990
9.850067	0.1	0.313401
9.851733	0.1	0.319600
9.853400	0.1	0.324845
9.855067	0.1	0.327349
9.856733	0.1	0.327349
9.858400	0.1	0.326753
9.860067	0.1	0.326872
9.861733	0.1	0.327289
9.863400	0.1	0.326812
9.865067	0.1	0.324965
9.866733	0.1	0.322402
9.868400	0.1	0.320077
9.870067	0.1	0.318646
9.871733	0.1	0.318289
9.873400	0.1	0.318766
9.875067	0.1	0.319541
9.876733	0.1	0.320375
9.878400	0.1	0.321865
9.880067	0.1	0.323713
9.881733	0.1	0.324905
9.883400	0.1	0.325084
9.885067	0.1	0.324190
9.886733	0.1	0.322104
9.888400	0.1	0.319183
9.890067	0.1	0.316381
9.891733	0.1	0.314832
9.893400	0.1	0.315070
9.895067	0.1	0.316441
9.896733	0.1	0.317216
9.898400	0.1	0.317276
9.900067	0.1	0.318289
9.901733	0.1	0.320792
9.903400	0.1	0.323415
9.905067	0.1	0.325143
9.906733	0.1	0.325799
9.908400	0.1	0.325084
9.910067	0.1	0.322878
9.911733	0.1	0.320137
9.913400	0.1	0.317395
9.915067	0.1	0.313461
9.916733	0.1	0.306606
9.918400	0.1	0.297606
9.920067	0.1	0.288844
9.921733	0.1	0.281990
9.923400	0.1	0.278592
9.925067	0.1	0.279307
9.926733	0.1	0.282943
9.928400	0.1	0.286937
9.930067	0.1	0.290275
9.931733	0.1	0.292838
9.933400	0.1	0.294030
9.935067	0.1	0.293434
9.936733	0.1	0.291824
9.938400	0.1	0.289977
9.940067	0.1	0.288010
9.941733	0.1	0.284970
9.943400	0.1	0.280917
9.945067	0.1	0.277638
9.946733	0.1	0.277400
9.948400	0.1	0.279605
9.950067	0.1	0.281096
9.951733	0.1	0.279605
9.953400	0.1	0.275493
9.955067	0.1	0.270665
9.956733	0.1	0.267208
9.958400	0.1	0.265718
9.960067	0.1	0.264406
9.961733	0.1	0.261188
9.963400	0.1	0.256658
9.965067	0.1	0.253677
9.966733	0.1	0.254869
9.968400	0.1	0.259638
9.970067	0.1	0.264108
9.971733	0.1	0.264466
9.973400	0.1	0.260949
9.975067	0.1	0.257611
9.976733	0.1	0.257552
9.978400	0.1	0.259876
9.980067	0.1	0.262558
9.981733	0.1	0.264525
9.983400	0.1	0.264883
9.985067	0.1	0.263214
9.986733	0.1	0.260293
9.988400	0.1	0.257492
9.990067	0.1	0.255704
9.991733	0.1	0.254512
9.993400	0.1	0.252843
9.995067	0.1	0.250638
9.996733	0.1	0.248730
9.998400	0.1	0.247002
10.000067	0.1	0.244915
10.001733	0.1	0.243247
10.003400	0.1	0.243306
10.005067	0.1	0.245094
10.006733	0.1	0.247061
10.008400	0.1	0.248373
10.010067	0.1	0.248551
10.011733	0.1	0.247359
10.013400	0.1	0.245214
10.015067	0.1	0.243127
10.016733	0.1	0.241995
10.018400	0.1	0.242531
10.020067	0.1	0.244915
10.021733	0.1	0.248492
10.023400	0.1	0.252426
10.025067	0.1	0.256360
10.026733	0.1	0.259876
10.028400	0.1	0.261605
10.030067	0.1	0.260830
10.031733	0.1	0.258565
10.033400	0.1	0.256240
10.035067	0.1	0.254571
10.036733	0.1	0.254154
10.038400	0.1	0.255406
10.040067	0.1	0.257790
10.041733	0.1	0.259876
10.043400	0.1	0.260592
10.045067	0.1	0.259638
10.046733	0.1	0.257015
10.048400	0.1	0.252843
10.050067	0.1	0.248075
10.051733	0.1	0.243723
10.053400	0.1	0.240922
10.055067	0.1	0.240147
10.056733	0.1	0.240922
10.058400	0.1	0.242889
10.060067	0.1	0.246406
10.061733	0.1	0.251472
10.063400	0.1	0.257254
10.065067	0.1	0.262022
10.066733	0.1	0.264227
10.068400	0.1	0.263333
10.070067	0.1	0.259817
10.071733	0.1	0.254869
10.073400	0.1	0.249863
10.075067	0.1	0.246406
10.076733	0.1	0.245690
10.078400	0.1	0.247240
10.080067	0.1	0.247955
10.081733	0.1	0.245571
10.083400	0.1	0.241160
10.085067	0.1	0.237465
10.086733	0.1	0.235677
10.088400	0.1	0.235736
10.090067	0.1	0.237107
10.091733	0.1	0.239015
10.093400	0.1	0.240147
10.095067	0.1	0.239730
10.096733	0.1	0.238538
10.098400	0.1	0.238121
10.100067	0.1	0.238657
10.101733	0.1	0.239909
10.103400	0.1	0.242114
10.105067	0.1	0.246167
10.106733	0.1	0.251889
10.108400	0.1	0.257492
10.110067	0.1	0.260890
10.111733	0.1	0.261188
10.113400	0.1	0.259697
10.115067	0.1	0.258386
10.116733	0.1	0.257969
10.118400	0.1	0.257552
10.120067	0.1	0.256181
10.121733	0.1	0.253797
10.123400	0.1	0.250638
10.125067	0.1	0.246882
10.126733	0.1	0.242651
10.128400	0.1	0.238001
10.130067	0.1	0.233531
10.131733	0.1	0.229657
10.133400	0.1	0.226378
10.135067	0.1	0.223756
10.136733	0.1	0.221610
10.138400	0.1	0.219941
10.140067	0.1	0.219464
10.141733	0.1	0.220597
10.143400	0.1	0.222802
10.145067	0.1	0.225186
10.146733	0.1	0.227511
10.148400	0.1	0.229657
10.150067	0.1	0.231981
10.151733	0.1	0.234902
10.153400	0.1	0.239015
10.155067	0.1	0.244319
10.156733	0.1	0.250101
10.158400	0.1	0.255048
10.160067	0.1	0.258148
10.161733	0.1	0.259042
10.163400	0.1	0.257909
10.165067	0.1	0.254810
10.166733	0.1	0.250816
10.168400	0.1	0.247955
10.170067	0.1	0.247896
10.171733	0.1	0.249863
10.173400	0.1	0.251174
10.175067	0.1	0.249803
10.176733	0.1	0.246108
10.178400	0.1	0.242233
10.180067	0.1	0.240147
10.181733	0.1	0.240505
10.183400	0.1	0.242054
10.185067	0.1	0.242949
10.186733	0.1	0.242054
10.188400	0.1	0.239968
10.190067	0.1	0.237942
10.191733	0.1	0.236928
10.193400	0.1	0.237346
10.195067	0.1	0.239193
10.196733	0.1	0.242054
10.198400	0.1	0.245154
10.200067	0.1	0.246644
10.201733	0.1	0.244737
10.203400	0.1	0.239611
10.205067	0.1	0.232875
10.206733	0.1	0.226140
10.208400	0.1	0.221193
10.210067	0.1	0.219941
10.211733	0.1	0.222921
10.213400	0.1	0.229478
10.215067	0.1	0.238180
10.216733	0.1	0.246286
10.218400	0.1	0.251591
10.220067	0.1	0.253737
10.221733	0.1	0.254214
10.223400	0.1	0.254929
10.225067	0.1	0.256836
10.226733	0.1	0.259042
10.228400	0.1	0.259817
10.230067	0.1	0.257909
10.231733	0.1	0.252962
10.233400	0.1	0.245929
10.235067	0.1	0.238776
10.236733	0.1	0.233352
10.238400	0.1	0.230253
10.240067	0.1	0.229239
10.241733	0.1	0.230014
10.243400	0.1	0.232518
10.245067	0.1	0.236273
10.246733	0.1	0.239730
10.248400	0.1	0.240922
10.250067	0.1	0.239074
10.251733	0.1	0.235438
10.253400	0.1	0.232697
10.255067	0.1	0.233114
10.256733	0.1	0.236392
10.258400	0.1	0.240862
10.260067	0.1	0.245094
10.261733	0.1	0.248969
10.263400	0.1	0.252724
10.265067	0.1	0.256419
10.266733	0.1	0.259638
10.268400	0.1	0.260949
10.270067	0.1	0.259399
10.271733	0.1	0.256062
10.273400	0.1	0.252843
10.275067	0.1	0.250936
10.276733	0.1	0.250340
10.278400	0.1	0.249863
10.280067	0.1	0.248313
10.281733	0.1	0.246346
10.283400	0.1	0.245929
10.285067	0.1	0.247359
10.286733	0.1	0.249505
10.288400	0.1	0.251710
10.290067	0.1	0.254393
10.291733	0.1	0.257909
10.293400	0.1	0.261903
10.295067	0.1	0.264764
10.296733	0.1	0.264823
10.298400	0.1	0.262618
10.300067	0.1	0.260711
10.301733	0.1	0.260830
10.303400	0.1	0.262737
10.305067	0.1	0.265896
10.306733	0.1	0.269651
10.308400	0.1	0.273585
10.310067	0.1	0.277281
10.311733	0.1	0.280142
10.313400	0.1	0.281811
10.315067	0.1	0.282824
10.316733	0.1	0.284731
10.318400	0.1	0.288367
10.320067	0.1	0.293732
10.321733	0.1	0.300229
10.323400	0.1	0.307322
10.325067	0.1	0.314593
10.326733	0.1	0.320971
10.328400	0.1	0.325859
10.330067	0.1	0.329137
10.331733	0.1	0.331998
10.333400	0.1	0.335872
10.335067	0.1	0.341892
10.336733	0.1	0.349283
10.338400	0.1	0.356138
10.340067	0.1	0.360906
10.341733	0.1	0.364244
10.343400	0.1	0.368774
10.345067	0.1	0.376344
10.346733	0.1	0.386536
10.348400	0.1	0.397563
10.350067	0.1	0.408173
10.351733	0.1	0.416875
10.353400	0.1	0.421822
10.355067	0.1	0.423133
10.356733	0.1	0.423729
10.358400	0.1	0.426829
10.360067	0.1	0.433445
10.361733	0.1	0.443518
10.363400	0.1	0.456095
10.365067	0.1	0.469267
10.366733	0.1	0.480890
10.368400	0.1	0.490487
10.370067	0.1	0.499487
10.371733	0.1	0.509262
10.373400	0.1	0.518918
10.375067	0.1	0.526547
10.376733	0.1	0.532448
10.378400	0.1	0.538647
10.380067	0.1	0.546813
10.381733	0.1	0.556707
10.383400	0.1	0.567973
10.385067	0.1	0.580072
10.386733	0.1	0.592589
10.388400	0.1	0.605822
10.390067	0.1	0.620365
10.391733	0.1	0.635684
10.393400	0.1	0.650883
10.395067	0.1	0.665903
10.396733	0.1	0.681281
10.398400	0.1	0.697076
10.400067	0.1	0.712037
10.401733	0.1	0.725329
10.403400	0.1	0.738442
10.405067	0.1	0.753641
10.406733	0.1	0.770688
10.408400	0.1	0.787377
10.410067	0.1	0.803888
10.411733	0.1	0.822783
10.413400	0.1	0.845373
10.415067	0.1	0.870407
10.416733	0.1	0.894904
10.418400	0.1	0.915885
10.420067	0.1	0.931859
10.421733	0.1	0.943542
10.423400	0.1	0.952959
10.425067	0.1	0.962019
10.426733	0.1	0.972092
10.428400	0.1	0.983357
10.430067	0.1	0.996053
10.431733	0.1	1.010478
10.433400	0.1	1.026869
10.435067	0.1	1.044452
10.436733	0.1	1.062274
10.438400	0.1	1.079440
10.440067	0.1	1.096368
10.441733	0.1	1.114607
10.443400	0.1	1.134574
10.445067	0.1	1.154900
10.446733	0.1	1.173675
10.448400	0.1	1.189411
10.450067	0.1	1.200855
10.451733	0.1	1.208484
10.453400	0.1	1.214564
10.455067	0.1	1.221836
10.456733	0.1	1.231670
10.458400	0.1	1.243591
10.460067	0.1	1.255930
10.461733	0.1	1.267135
10.463400	0.1	1.276970
10.465067	0.1	1.286566
10.466733	0.1	1.296997
10.468400	0.1	1.307547
10.470067	0.1	1.316488
10.471733	0.1	1.323402
10.473400	0.1	1.329064
10.475067	0.1	1.334369
10.476733	0.1	1.339972
10.478400	0.1	1.346231
10.480067	0.1	1.353204
10.481733	0.1	1.361013
10.483400	0.1	1.369476
10.485067	0.1	1.377583
10.486733	0.1	1.384020
10.488400	0.1	1.387954
10.490067	0.1	1.389086
10.491733	0.1	1.387537
10.493400	0.1	1.384318
10.495067	0.1	1.381457
10.496733	0.1	1.381576
10.498400	0.1	1.386166
10.500067	0.1	1.394153
10.501733	0.1	1.403153
10.503400	0.1	1.411140
10.505067	0.1	1.416683
10.506733	0.1	1.419008
10.508400	0.1	1.418710
10.510067	0.1	1.416862
10.511733	0.1	1.414657
10.513400	0.1	1.413465
10.515067	0.1	1.413524
10.516733	0.1	1.414180
10.518400	0.1	1.414776
10.520067	0.1	1.415432
10.521733	0.1	1.416922
10.523400	0.1	1.419544
10.525067	0.1	1.422346
10.526733	0.1	1.424849
10.528400	0.1	1.428068
10.530067	0.1	1.432836
10.531733	0.1	1.438916
10.533400	0.1	1.444578
10.535067	0.1	1.447678
10.536733	0.1	1.447022
10.538400	0.1	1.444221
10.540067	0.1	1.442552
10.541733	0.1	1.444399
10.543400	0.1	1.448989
10.545067	0.1	1.452923
10.546733	0.1	1.452983
10.548400	0.1	1.449227
10.550067	0.1	1.444817
10.551733	0.1	1.443088
10.553400	0.1	1.445234
10.555067	0.1	1.450241
10.556733	0.1	1.456559
10.558400	0.1	1.462162
10.560067	0.1	1.465619
10.561733	0.1	1.466692
10.563400	0.1	1.466513
10.565067	0.1	1.466096
10.566733	0.1	1.466096
10.568400	0.1	1.466632
10.570067	0.1	1.466990
10.571733	0.1	1.465917
10.573400	0.1	1.462817
10.575067	0.1	1.457870
10.576733	0.1	1.452684
10.578400	0.1	1.450598
10.580067	0.1	1.454175
10.581733	0.1	1.463473
10.583400	0.1	1.475394
10.585067	0.1	1.485050
10.586733	0.1	1.488447
10.588400	0.1	1.485884
10.590067	0.1	1.480579
10.591733	0.1	1.475811
10.593400	0.1	1.472712
10.595067	0.1	1.470804
10.596733	0.1	1.469731
10.598400	0.1	1.470685
10.600067	0.1	1.474381
10.601733	0.1	1.479745
10.603400	0.1	1.485169
10.605067	0.1	1.489997
10.606733	0.1	1.494169
10.608400	0.1	1.497567
10.610067	0.1	1.500189
10.611733	0.1	1.501799
10.613400	0.1	1.502395
10.615067	0.1	1.501680
10.616733	0.1	1.499117
10.618400	0.1	1.494885
10.620067	0.1	1.490474
10.621733	0.1	1.487851
10.623400	0.1	1.487792
10.625067	0.1	1.489341
10.626733	0.1	1.490772
10.628400	0.1	1.491487
10.630067	0.1	1.492679
10.631733	0.1	1.495600
10.633400	0.1	1.500189
10.635067	0.1	1.504600
10.636733	0.1	1.505852
10.638400	0.1	1.502574
10.640067	0.1	1.495302
10.641733	0.1	1.485705
10.643400	0.1	1.476348
10.645067	0.1	1.470625
10.646733	0.1	1.470447
10.648400	0.1	1.475155
10.650067	0.1	1.482368
10.651733	0.1	1.488924
10.653400	0.1	1.491606
10.655067	0.1	1.489222
10.656733	0.1	1.482964
10.658400	0.1	1.474559
10.660067	0.1	1.466096
10.661733	0.1	1.459539
10.663400	0.1	1.455605
10.665067	0.1	1.453936
10.666733	0.1	1.453638
10.668400	0.1	1.452863
10.670067	0.1	1.449227
10.671733	0.1	1.441658
10.673400	0.1	1.431525
10.675067	0.1	1.421034
10.676733	0.1	1.411796
10.678400	0.1	1.404464
10.680067	0.1	1.398623
10.681733	0.1	1.392961
10.683400	0.1	1.386225
10.685067	0.1	1.378119
10.686733	0.1	1.368165
10.688400	0.1	1.356185
10.690067	0.1	1.343668
10.691733	0.1	1.332760
10.693400	0.1	1.324236
10.695067	0.1	1.317561
10.696733	0.1	1.311362
10.698400	0.1	1.303852
10.700067	0.1	1.294077
10.701733	0.1	1.282036
10.703400	0.1	1.267374
10.705067	0.1	1.250565
10.706733	0.1	1.233459
10.708400	0.1	1.217604
10.710067	0.1	1.203299
10.711733	0.1	1.189649
10.713400	0.1	1.174986
10.715067	0.1	1.159132
10.716733	0.1	1.143515
10.718400	0.1	1.129091
10.720067	0.1	1.115859
10.721733	0.1	1.104713
10.723400	0.1	1.097500
10.725067	0.1	1.094103
10.726733	0.1	1.090944
10.728400	0.1	1.084685
10.730067	0.1	1.074791
10.731733	0.1	1.062095
10.733400	0.1	1.047134
10.735067	0.1	1.030684
10.736733	0.1	1.014113
10.738400	0.1	0.999153
10.740067	0.1	0.986993
10.741733	0.1	0.977576
10.743400	0.1	0.969768
10.745067	0.1	0.962377
10.746733	0.1	0.953972
10.748400	0.1	0.943184
10.750067	0.1	0.929833
10.751733	0.1	0.914693
10.753400	0.1	0.899077
10.755067	0.1	0.885189
10.756733	0.1	0.874937
10.758400	0.1	0.868201
10.760067	0.1	0.863612
10.761733	0.1	0.859559
10.763400	0.1	0.855088
10.765067	0.1	0.850380
10.766733	0.1	0.845552
10.768400	0.1	0.839472
10.770067	0.1	0.831485
10.771733	0.1	0.822306
10.773400	0.1	0.812471
10.775067	0.1	0.802040
10.776733	0.1	0.791132
10.778400	0.1	0.780225
10.780067	0.1	0.771165
10.781733	0.1	0.766099
10.783400	0.1	0.764787
10.785067	0.1	0.764191
10.786733	0.1	0.761509
10.788400	0.1	0.755608
10.790067	0.1	0.746846
10.791733	0.1	0.735939
10.793400	0.1	0.725091
10.795067	0.1	0.717044
10.796733	0.1	0.712991
10.798400	0.1	0.711381
10.800067	0.1	0.709176
10.801733	0.1	0.704825
10.803400	0.1	0.698447
10.805067	0.1	0.690579
10.806733	0.1	0.682354
10.808400	0.1	0.675082
10.810067	0.1	0.669241
10.811733	0.1	0.664234
10.813400	0.1	0.659645
10.815067	0.1	0.655949
10.816733	0.1	0.654876
10.818400	0.1	0.657082
10.820067	0.1	0.661552
10.821733	0.1	0.666618
10.823400	0.1	0.671387
10.825067	0.1	0.675440
10.826733	0.1	0.677407
10.828400	0.1	0.676155
10.830067	0.1	0.671923
10.831733	0.1	0.666142
10.833400	0.1	0.660658
10.835067	0.1	0.656843
10.836733	0.1	0.655055
10.838400	0.1	0.654638
10.840067	0.1	0.655234
10.841733	0.1	0.656664
10.843400	0.1	0.659168
10.845067	0.1	0.661969
10.846733	0.1	0.663877
10.848400	0.1	0.664413
10.850067	0.1	0.664532
10.851733	0.1	0.665426
10.853400	0.1	0.667751
10.855067	0.1	0.670075
10.856733	0.1	0.670970
10.858400	0.1	0.671148
10.860067	0.1	0.672936
10.861733	0.1	0.676632
10.863400	0.1	0.680983
10.865067	0.1	0.684679
10.866733	0.1	0.686586
10.868400	0.1	0.685990
10.870067	0.1	0.683248
10.871733	0.1	0.680327
10.873400	0.1	0.679255
10.875067	0.1	0.680566
10.876733	0.1	0.683487
10.878400	0.1	0.687957
10.880067	0.1	0.693977
10.881733	0.1	0.700712
10.883400	0.1	0.706673
10.885067	0.1	0.711262
10.886733	0.1	0.714898
10.888400	0.1	0.718415
10.890067	0.1	0.722051
10.891733	0.1	0.725865
10.893400	0.1	0.729561
10.895067	0.1	0.733197
10.896733	0.1	0.737190
10.898400	0.1	0.741899
10.900067	0.1	0.747085
10.901733	0.1	0.751495
10.903400	0.1	0.753582
10.905067	0.1	0.752807
10.906733	0.1	0.750482
10.908400	0.1	0.748515
10.910067	0.1	0.747681
10.911733	0.1	0.747144
10.913400	0.1	0.746608
10.915067	0.1	0.747025
10.916733	0.1	0.749409
10.918400	0.1	0.753701
10.920067	0.1	0.759244
10.921733	0.1	0.764728
10.923400	0.1	0.768721
10.925067	0.1	0.770152
10.926733	0.1	0.769138
10.928400	0.1	0.766873
10.930067	0.1	0.765145
10.931733	0.1	0.764847
10.933400	0.1	0.765801
10.935067	0.1	0.767291
10.936733	0.1	0.768185
10.938400	0.1	0.767827
10.940067	0.1	0.766337
10.941733	0.1	0.764072
10.943400	0.1	0.761151
10.945067	0.1	0.757337
10.946733	0.1	0.753105
10.948400	0.1	0.749707
10.950067	0.1	0.748217
10.951733	0.1	0.748456
10.953400	0.1	0.748813
10.955067	0.1	0.747442
10.956733	0.1	0.744224
10.958400	0.1	0.740886
10.960067	0.1	0.738323
10.961733	0.1	0.735700
10.963400	0.1	0.732184
10.965067	0.1	0.728309
10.966733	0.1	0.724614
10.968400	0.1	0.720203
10.970067	0.1	0.714421
10.971733	0.1	0.709057
10.973400	0.1	0.706434
10.975067	0.1	0.707030
10.976733	0.1	0.708342
10.978400	0.1	0.707269
10.980067	0.1	0.703037
10.981733	0.1	0.698388
10.983400	0.1	0.697374
10.985067	0.1	0.701189
10.986733	0.1	0.707746
10.988400	0.1	0.714481
10.990067	0.1	0.720501
10.991733	0.1	0.725508
10.993400	0.1	0.728607
10.995067	0.1	0.728846
10.996733	0.1	0.726402
10.998400	0.1	0.722408
11.000067	0.1	0.717521
11.001733	0.1	0.712574
11.003400	0.1	0.708461
11.005067	0.1	0.706255
11.006733	0.1	0.707030
11.008400	0.1	0.711381
11.010067	0.1	0.718474
11.011733	0.1	0.726819
11.013400	0.1	0.734508
11.015067	0.1	0.739038
11.016733	0.1	0.739396
11.018400	0.1	0.737071
11.020067	0.1	0.734806
11.021733	0.1	0.734210
11.023400	0.1	0.735462
11.025067	0.1	0.737369
11.026733	0.1	0.738680
11.028400	0.1	0.739276
11.030067	0.1	0.739813
11.031733	0.1	0.740588
11.033400	0.1	0.741184
11.035067	0.1	0.741541
11.036733	0.1	0.741541
11.038400	0.1	0.741005
11.040067	0.1	0.740647
11.041733	0.1	0.741422
11.043400	0.1	0.743210
11.045067	0.1	0.744402
11.046733	0.1	0.743747
11.048400	0.1	0.741541
11.050067	0.1	0.739515
11.051733	0.1	0.739634
11.053400	0.1	0.742197
11.055067	0.1	0.745416
11.056733	0.1	0.748158
11.058400	0.1	0.750959
11.060067	0.1	0.754416
11.061733	0.1	0.758112
11.063400	0.1	0.761330
11.065067	0.1	0.763714
11.066733	0.1	0.765085
11.068400	0.1	0.765383
11.070067	0.1	0.765681
11.071733	0.1	0.767589
11.073400	0.1	0.772357
11.075067	0.1	0.779510
11.076733	0.1	0.787377
11.078400	0.1	0.794530
11.080067	0.1	0.800192
11.081733	0.1	0.803411
11.083400	0.1	0.803351
11.085067	0.1	0.800014
11.086733	0.1	0.793695
11.088400	0.1	0.785708
11.090067	0.1	0.778377
11.091733	0.1	0.773311
11.093400	0.1	0.770867
11.095067	0.1	0.771284
11.096733	0.1	0.774622
11.098400	0.1	0.780106
11.100067	0.1	0.785828
11.101733	0.1	0.790477
11.103400	0.1	0.794232
11.105067	0.1	0.797927
11.106733	0.1	0.801742
11.108400	0.1	0.804067
11.110067	0.1	0.803471
11.111733	0.1	0.800192
11.113400	0.1	0.796080
11.115067	0.1	0.793159
11.116733	0.1	0.792205
11.118400	0.1	0.793099
11.120067	0.1	0.795186
11.121733	0.1	0.797093
11.123400	0.1	0.797927
11.125067	0.1	0.797987
11.126733	0.1	0.797391
11.128400	0.1	0.795305
11.130067	0.1	0.791788
11.131733	0.1	0.788271
11.133400	0.1	0.786305
11.135067	0.1	0.785470
11.136733	0.1	0.784040
11.138400	0.1	0.780582
11.140067	0.1	0.775337
11.141733	0.1	0.770092
11.143400	0.1	0.766873
11.145067	0.1	0.766516
11.146733	0.1	0.767827
11.148400	0.1	0.768960
11.150067	0.1	0.768065
11.151733	0.1	0.764966
11.153400	0.1	0.760734
11.155067	0.1	0.756800
11.156733	0.1	0.754356
11.158400	0.1	0.754595
11.160067	0.1	0.757754
11.161733	0.1	0.762105
11.163400	0.1	0.765443
11.165067	0.1	0.767529
11.166733	0.1	0.769496
11.168400	0.1	0.771105
11.170067	0.1	0.770748
11.171733	0.1	0.767350
11.173400	0.1	0.762045
11.175067	0.1	0.756919
11.176733	0.1	0.753999
11.178400	0.1	0.754118
11.180067	0.1	0.756204
11.181733	0.1	0.758350
11.183400	0.1	0.759184
11.185067	0.1	0.758827
11.186733	0.1	0.759065
11.188400	0.1	0.761569
11.190067	0.1	0.766158
11.191733	0.1	0.770569
11.193400	0.1	0.772476
11.195067	0.1	0.770986
11.196733	0.1	0.766993
11.198400	0.1	0.762224
11.200067	0.1	0.758350
11.201733	0.1	0.756383
11.203400	0.1	0.756025
11.205067	0.1	0.756800
11.206733	0.1	0.758827
11.208400	0.1	0.761807
11.210067	0.1	0.765562
11.211733	0.1	0.769913
11.213400	0.1	0.774026
11.215067	0.1	0.777483
11.216733	0.1	0.781000
11.218400	0.1	0.785172
11.220067	0.1	0.788868
11.221733	0.1	0.790656
11.223400	0.1	0.789702
11.225067	0.1	0.786066
11.226733	0.1	0.780642
11.228400	0.1	0.775218
11.230067	0.1	0.772417
11.231733	0.1	0.774086
11.233400	0.1	0.779033
11.235067	0.1	0.783980
11.236733	0.1	0.786781
11.238400	0.1	0.787616
11.240067	0.1	0.787318
11.241733	0.1	0.786722
11.243400	0.1	0.786126
11.245067	0.1	0.786126
11.246733	0.1	0.787556
11.248400	0.1	0.789940
11.250067	0.1	0.791550
11.251733	0.1	0.791431
11.253400	0.1	0.789642
11.255067	0.1	0.786126
11.256733	0.1	0.781596
11.258400	0.1	0.778079
11.260067	0.1	0.776708
11.261733	0.1	0.776351
11.263400	0.1	0.775695
11.265067	0.1	0.774682
11.266733	0.1	0.774026
11.268400	0.1	0.773966
11.270067	0.1	0.773907
11.271733	0.1	0.772834
11.273400	0.1	0.770807
11.275067	0.1	0.768960
11.276733	0.1	0.768542
11.278400	0.1	0.769675
11.280067	0.1	0.770509
11.281733	0.1	0.768781
11.283400	0.1	0.764310
11.285067	0.1	0.759363
11.286733	0.1	0.757635
11.288400	0.1	0.761390
11.290067	0.1	0.768423
11.291733	0.1	0.773370
11.293400	0.1	0.772834
11.295067	0.1	0.767291
11.296733	0.1	0.759244
11.298400	0.1	0.750840
11.300067	0.1	0.742614
11.301733	0.1	0.734508
11.303400	0.1	0.726879
11.305067	0.1	0.720501
11.306733	0.1	0.715733
11.308400	0.1	0.712633
11.310067	0.1	0.711024
11.311733	0.1	0.710428
11.313400	0.1	0.711262
11.315067	0.1	0.713944
11.316733	0.1	0.717104
11.318400	0.1	0.719070
11.320067	0.1	0.720143
11.321733	0.1	0.721157
11.323400	0.1	0.721932
11.325067	0.1	0.721216
11.326733	0.1	0.718057
11.328400	0.1	0.712931
11.330067	0.1	0.707328
11.331733	0.1	0.702679
11.333400	0.1	0.698388
11.335067	0.1	0.693142
11.336733	0.1	0.687420
11.338400	0.1	0.683487
11.340067	0.1	0.683248
11.341733	0.1	0.686646
11.343400	0.1	0.692070
11.345067	0.1	0.697434
11.346733	0.1	0.701547
11.348400	0.1	0.704408
11.350067	0.1	0.707269
11.351733	0.1	0.710309
11.353400	0.1	0.712335
11.355067	0.1	0.712752
11.356733	0.1	0.712097
11.358400	0.1	0.710607
11.360067	0.1	0.707686
11.361733	0.1	0.703037
11.363400	0.1	0.697613
11.365067	0.1	0.693560
11.366733	0.1	0.692546
11.368400	0.1	0.694752
11.370067	0.1	0.698626
11.371733	0.1	0.701666
11.373400	0.1	0.701904
11.375067	0.1	0.699222
11.376733	0.1	0.694275
11.378400	0.1	0.688374
11.380067	0.1	0.683904
11.381733	0.1	0.682354
11.383400	0.1	0.683248
11.385067	0.1	0.685990
11.386733	0.1	0.690699
11.388400	0.1	0.697017
11.390067	0.1	0.703275
11.391733	0.1	0.707328
11.393400	0.1	0.708938
11.395067	0.1	0.709951
11.396733	0.1	0.711978
11.398400	0.1	0.714541
11.400067	0.1	0.716329
11.401733	0.1	0.716329
11.403400	0.1	0.714898
11.405067	0.1	0.713408
11.406733	0.1	0.713289
11.408400	0.1	0.714898
11.410067	0.1	0.716984
11.411733	0.1	0.717461
11.413400	0.1	0.715256
11.415067	0.1	0.711501
11.416733	0.1	0.708878
11.418400	0.1	0.709176
11.420067	0.1	0.712335
11.421733	0.1	0.716984
11.423400	0.1	0.721753
11.425067	0.1	0.725269
11.426733	0.1	0.726283
11.428400	0.1	0.723720
11.430067	0.1	0.717044
11.431733	0.1	0.707269
11.433400	0.1	0.696600
11.435067	0.1	0.687897
11.436733	0.1	0.682533
11.438400	0.1	0.680625
11.440067	0.1	0.681996
11.441733	0.1	0.686467
11.443400	0.1	0.692785
11.445067	0.1	0.698924
11.446733	0.1	0.703692
11.448400	0.1	0.707209
11.450067	0.1	0.709653
11.451733	0.1	0.710368
11.453400	0.1	0.709415
11.455067	0.1	0.707746
11.456733	0.1	0.706315
11.458400	0.1	0.704467
11.460067	0.1	0.701606
11.461733	0.1	0.698388
11.463400	0.1	0.695467
11.465067	0.1	0.692785
11.466733	0.1	0.690639
11.468400	0.1	0.689983
11.470067	0.1	0.691891
11.471733	0.1	0.695527
11.473400	0.1	0.698984
11.475067	0.1	0.701428
11.476733	0.1	0.702739
11.478400	0.1	0.702560
11.480067	0.1	0.701010
11.481733	0.1	0.698984
11.483400	0.1	0.697374
11.485067	0.1	0.697136
11.486733	0.1	0.698686
11.488400	0.1	0.701666
11.490067	0.1	0.705242
11.491733	0.1	0.707448
11.493400	0.1	0.706792
11.495067	0.1	0.703156
11.496733	0.1	0.697732
11.498400	0.1	0.692189
11.500067	0.1	0.688314
11.501733	0.1	0.687301
11.503400	0.1	0.688970
11.505067	0.1	0.692427
11.506733	0.1	0.697136
11.508400	0.1	0.702083
11.510067	0.1	0.706136
11.511733	0.1	0.708699
11.513400	0.1	0.709653
11.515067	0.1	0.708818
11.516733	0.1	0.705898
11.518400	0.1	0.701487
11.520067	0.1	0.697017
11.521733	0.1	0.694037
11.523400	0.1	0.693023
11.525067	0.1	0.693023
11.526733	0.1	0.692427
11.528400	0.1	0.689387
11.530067	0.1	0.683188
11.531733	0.1	0.675678
11.533400	0.1	0.670075
11.535067	0.1	0.667751
11.536733	0.1	0.667572
11.538400	0.1	0.667810
11.540067	0.1	0.666678
11.541733	0.1	0.663102
11.543400	0.1	0.657082
11.545067	0.1	0.650168
11.546733	0.1	0.644922
11.548400	0.1	0.643015
11.550067	0.1	0.643671
11.551733	0.1	0.645101
11.553400	0.1	0.645161
11.555067	0.1	0.642717
11.556733	0.1	0.638425
11.558400	0.1	0.634849
11.560067	0.1	0.633776
11.561733	0.1	0.635982
11.563400	0.1	0.640333
11.565067	0.1	0.644088
11.566733	0.1	0.645101
11.568400	0.1	0.643373
11.570067	0.1	0.640035
11.571733	0.1	0.635028
11.573400	0.1	0.627697
11.575067	0.1	0.617981
11.576733	0.1	0.607014
11.578400	0.1	0.595748
11.580067	0.1	0.584960
11.581733	0.1	0.575185
11.583400	0.1	0.566661
11.585067	0.1	0.559807
11.586733	0.1	0.555992
11.588400	0.1	0.555337
11.590067	0.1	0.556350
11.591733	0.1	0.556886
11.593400	0.1	0.555515
11.595067	0.1	0.551820
11.596733	0.1	0.546277
11.598400	0.1	0.540555
11.600067	0.1	0.535905
11.601733	0.1	0.531852
11.603400	0.1	0.527144
11.605067	0.1	0.521064
11.606733	0.1	0.513613
11.608400	0.1	0.505149
11.610067	0.1	0.496626
11.611733	0.1	0.489652
11.613400	0.1	0.485361
11.615067	0.1	0.483751
11.616733	0.1	0.483274
11.618400	0.1	0.481844
11.620067	0.1	0.479102
11.621733	0.1	0.475824
11.623400	0.1	0.473142
11.625067	0.1	0.472128
11.626733	0.1	0.473440
11.628400	0.1	0.475884
11.630067	0.1	0.477374
11.631733	0.1	0.476003
11.633400	0.1	0.471234
11.635067	0.1	0.464499
11.636733	0.1	0.457883
11.638400	0.1	0.452220
11.640067	0.1	0.446856
11.641733	0.1	0.440776
11.643400	0.1	0.433743
11.645067	0.1	0.426352
11.646733	0.1	0.419498
11.648400	0.1	0.414252
11.650067	0.1	0.411153
11.651733	0.1	0.409782
11.653400	0.1	0.408888
11.655067	0.1	0.407994
11.656733	0.1	0.407815
11.658400	0.1	0.409126
11.660067	0.1	0.411868
11.661733	0.1	0.415146
11.663400	0.1	0.417709
11.665067	0.1	0.418007
11.666733	0.1	0.414670
11.668400	0.1	0.407636
11.670067	0.1	0.398636
11.671733	0.1	0.390291
11.673400	0.1	0.384212
11.675067	0.1	0.380576
11.676733	0.1	0.379205
11.678400	0.1	0.380099
11.680067	0.1	0.383139
11.681733	0.1	0.386953
11.683400	0.1	0.389278
11.685067	0.1	0.388801
11.686733	0.1	0.385880
11.688400	0.1	0.381708
11.690067	0.1	0.376999
11.691733	0.1	0.372529
11.693400	0.1	0.369668
11.695067	0.1	0.369370
11.696733	0.1	0.370204
11.698400	0.1	0.370502
11.700067	0.1	0.370085
11.701733	0.1	0.369608
11.703400	0.1	0.368595
11.705067	0.1	0.366628
11.706733	0.1	0.363827
11.708400	0.1	0.360549
11.710067	0.1	0.357568
11.711733	0.1	0.355303
11.713400	0.1	0.353515
11.715067	0.1	0.351489
11.716733	0.1	0.347972
11.718400	0.1	0.342250
11.720067	0.1	0.335097
11.721733	0.1	0.328779
11.723400	0.1	0.325561
11.725067	0.1	0.326455
11.726733	0.1	0.330091
11.728400	0.1	0.333369
11.730067	0.1	0.334144
11.731733	0.1	0.332236
11.733400	0.1	0.328660
11.735067	0.1	0.324845
11.736733	0.1	0.321686
11.738400	0.1	0.319481
11.740067	0.1	0.318646
11.741733	0.1	0.319064
11.743400	0.1	0.319719
11.745067	0.1	0.319541
11.746733	0.1	0.318706
11.748400	0.1	0.317872
11.750067	0.1	0.316501
11.751733	0.1	0.313401
11.753400	0.1	0.308275
11.755067	0.1	0.301778
11.756733	0.1	0.295520
11.758400	0.1	0.291646
11.760067	0.1	0.290930
11.761733	0.1	0.292957
11.763400	0.1	0.296474
11.765067	0.1	0.300467
11.766733	0.1	0.304043
11.768400	0.1	0.306487
11.770067	0.1	0.307858
11.771733	0.1	0.308931
11.773400	0.1	0.310302
11.775067	0.1	0.311255
11.776733	0.1	0.310600
11.778400	0.1	0.307858
11.780067	0.1	0.304103
11.781733	0.1	0.301421
11.783400	0.1	0.300646
11.785067	0.1	0.301003
11.786733	0.1	0.302017
11.788400	0.1	0.304282
11.790067	0.1	0.308216
11.791733	0.1	0.312686
11.793400	0.1	0.315785
11.795067	0.1	0.316143
11.796733	0.1	0.313640
11.798400	0.1	0.309467
11.800067	0.1	0.305772
11.801733	0.1	0.305057
11.803400	0.1	0.308692
11.805067	0.1	0.316143
11.806733	0.1	0.324726
11.808400	0.1	0.331581
11.810067	0.1	0.335097
11.811733	0.1	0.334442
11.813400	0.1	0.330150
11.815067	0.1	0.324667
11.816733	0.1	0.320971
11.818400	0.1	0.320673
11.820067	0.1	0.323474
11.821733	0.1	0.328124
11.823400	0.1	0.333011
11.825067	0.1	0.337005
11.826733	0.1	0.339746
11.828400	0.1	0.341654
11.830067	0.1	0.343084
11.831733	0.1	0.343740
11.833400	0.1	0.343025
11.835067	0.1	0.341058
11.836733	0.1	0.338197
11.838400	0.1	0.334978
11.840067	0.1	0.332773
11.841733	0.1	0.333071
11.843400	0.1	0.336409
11.845067	0.1	0.342488
11.846733	0.1	0.350058
11.848400	0.1	0.357509
11.850067	0.1	0.363946
11.851733	0.1	0.369489
11.853400	0.1	0.374377
11.855067	0.1	0.378132
11.856733	0.1	0.380039
11.858400	0.1	0.379860
11.860067	0.1	0.378132
11.861733	0.1	0.376642
11.863400	0.1	0.377059
11.865067	0.1	0.379562
11.866733	0.1	0.383437
11.868400	0.1	0.387788
11.870067	0.1	0.392139
11.871733	0.1	0.395298
11.873400	0.1	0.395775
11.875067	0.1	0.393689
11.876733	0.1	0.391066
11.878400	0.1	0.390410
11.880067	0.1	0.392973
11.881733	0.1	0.398159
11.883400	0.1	0.405073
11.885067	0.1	0.413358
11.886733	0.1	0.422299
11.888400	0.1	0.430405
11.890067	0.1	0.437379
11.891733	0.1	0.444472
11.893400	0.1	0.452638
11.895067	0.1	0.461340
11.896733	0.1	0.469029
11.898400	0.1	0.474393
11.900067	0.1	0.477672
11.901733	0.1	0.480413
11.903400	0.1	0.483573
11.905067	0.1	0.486672
11.906733	0.1	0.488639
11.908400	0.1	0.489175
11.910067	0.1	0.488639
11.911733	0.1	0.487864
11.913400	0.1	0.488162
11.915067	0.1	0.491381
11.916733	0.1	0.498295
11.918400	0.1	0.507236
11.920067	0.1	0.516295
11.921733	0.1	0.524223
11.923400	0.1	0.530243
11.925067	0.1	0.534117
11.926733	0.1	0.536799
11.928400	0.1	0.539899
11.930067	0.1	0.544608
11.931733	0.1	0.550449
11.933400	0.1	0.555873
11.935067	0.1	0.560463
11.936733	0.1	0.565112
11.938400	0.1	0.571191
11.940067	0.1	0.579953
11.941733	0.1	0.590682
11.943400	0.1	0.601709
11.945067	0.1	0.611901
11.946733	0.1	0.621378
11.948400	0.1	0.631154
11.950067	0.1	0.642180
11.951733	0.1	0.653684
11.953400	0.1	0.663996
11.955067	0.1	0.672162
11.956733	0.1	0.678480
11.958400	0.1	0.684023
11.960067	0.1	0.689745
11.961733	0.1	0.695705
11.963400	0.1	0.702024
11.965067	0.1	0.709176
11.966733	0.1	0.717282
11.968400	0.1	0.725329
11.970067	0.1	0.731766
11.971733	0.1	0.735998
11.973400	0.1	0.739574
11.975067	0.1	0.744283
11.976733	0.1	0.750005
11.978400	0.1	0.755608
11.980067	0.1	0.760555
11.981733	0.1	0.766158
11.983400	0.1	0.774145
11.985067	0.1	0.785351
11.986733	0.1	0.798464
11.988400	0.1	0.810862
11.990067	0.1	0.820577
11.991733	0.1	0.826716
11.993400	0.1	0.829935
11.995067	0.1	0.832975
11.996733	0.1	0.839114
11.998400	0.1	0.848651
12.000067	0.1	0.859439
12.001733	0.1	0.868917
12.003400	0.1	0.876844
12.005067	0.1	0.884473
12.006733	0.1	0.892997
12.008400	0.1	0.903070
12.010067	0.1	0.914991
12.011733	0.1	0.927806
12.013400	0.1	0.939131
12.015067	0.1	0.946581
12.016733	0.1	0.950217
12.018400	0.1	0.952721
12.020067	0.1	0.956774
12.021733	0.1	0.963509
12.023400	0.1	0.971794
12.025067	0.1	0.979781
12.026733	0.1	0.987411
12.028400	0.1	0.996232
12.030067	0.1	1.007378
12.031733	0.1	1.020610
12.033400	0.1	1.034379
12.035067	0.1	1.047194
12.036733	0.1	1.058340
12.038400	0.1	1.067936
12.040067	0.1	1.076460
12.041733	0.1	1.085341
12.043400	0.1	1.096547
12.045067	0.1	1.111269
12.046733	0.1	1.128018
12.048400	0.1	1.144052
12.050067	0.1	1.157701
12.051733	0.1	1.169026
12.053400	0.1	1.179040
12.055067	0.1	1.189292
12.056733	0.1	1.200795
12.058400	0.1	1.213789
12.060067	0.1	1.227856
12.061733	0.1	1.241505
12.063400	0.1	1.253009
12.065067	0.1	1.261354
12.066733	0.1	1.267016
12.068400	0.1	1.271844
12.070067	0.1	1.277208
12.071733	0.1	1.283050
12.073400	0.1	1.288712
12.075067	0.1	1.295030
12.076733	0.1	1.303792
12.078400	0.1	1.315594
12.080067	0.1	1.328051
12.081733	0.1	1.337528
12.083400	0.1	1.342595
12.085067	0.1	1.344740
12.086733	0.1	1.346350
12.088400	0.1	1.349568
12.090067	0.1	1.355350
12.091733	0.1	1.363158
12.093400	0.1	1.371563
12.095067	0.1	1.379490
12.096733	0.1	1.386464
12.098400	0.1	1.392782
12.100067	0.1	1.399338
12.101733	0.1	1.406252
12.103400	0.1	1.412928
12.105067	0.1	1.418471
12.106733	0.1	1.422644
12.108400	0.1	1.425564
12.110067	0.1	1.426637
12.111733	0.1	1.424730
12.113400	0.1	1.419842
12.115067	0.1	1.412690
12.116733	0.1	1.404822
12.118400	0.1	1.398206
12.120067	0.1	1.394987
12.121733	0.1	1.396418
12.123400	0.1	1.401842
12.125067	0.1	1.409292
12.126733	0.1	1.416624
12.128400	0.1	1.422465
12.130067	0.1	1.425922
12.131733	0.1	1.427174
12.133400	0.1	1.427233
12.135067	0.1	1.426339
12.136733	0.1	1.424313
12.138400	0.1	1.421928
12.140067	0.1	1.420677
12.141733	0.1	1.421154
12.143400	0.1	1.422703
12.145067	0.1	1.424491
12.146733	0.1	1.425505
12.148400	0.1	1.424968
12.150067	0.1	1.422942
12.151733	0.1	1.420498
12.153400	0.1	1.418948
12.155067	0.1	1.419008
12.156733	0.1	1.421571
12.158400	0.1	1.426280
12.160067	0.1	1.431227
12.161733	0.1	1.434088
12.163400	0.1	1.434207
12.165067	0.1	1.432002
12.166733	0.1	1.428306
12.168400	0.1	1.423895
12.170067	0.1	1.419187
12.171733	0.1	1.413882
12.173400	0.1	1.407206
12.175067	0.1	1.399338
12.176733	0.1	1.391530
12.178400	0.1	1.384258
12.180067	0.1	1.377463
12.181733	0.1	1.371682
12.183400	0.1	1.368284
12.185067	0.1	1.367211
12.186733	0.1	1.367211
12.188400	0.1	1.367450
12.190067	0.1	1.367509
12.191733	0.1	1.366973
12.193400	0.1	1.365483
12.195067	0.1	1.363635
12.196733	0.1	1.361728
12.198400	0.1	1.359761
12.200067	0.1	1.357496
12.201733	0.1	1.355529
12.203400	0.1	1.355112
12.205067	0.1	1.357019
12.206733	0.1	1.360476
12.208400	0.1	1.363993
12.210067	0.1	1.366913
12.211733	0.1	1.369238
12.213400	0.1	1.371265
12.215067	0.1	1.372516
12.216733	0.1	1.372516
12.218400	0.1	1.371086
12.220067	0.1	1.368702
12.221733	0.1	1.366139
12.223400	0.1	1.365006
12.225067	0.1	1.365781
12.226733	0.1	1.366735
12.228400	0.1	1.365841
12.230067	0.1	1.362979
12.231733	0.1	1.359403
12.233400	0.1	1.357019
12.235067	0.1	1.357317
12.236733	0.1	1.360297
12.238400	0.1	1.363754
12.240067	0.1	1.366198
12.241733	0.1	1.368821
12.243400	0.1	1.373649
12.245067	0.1	1.381517
12.246733	0.1	1.391709
12.248400	0.1	1.402795
12.250067	0.1	1.413107
12.251733	0.1	1.422107
12.253400	0.1	1.430094
12.255067	0.1	1.437128
12.256733	0.1	1.443446
12.258400	0.1	1.449943
12.260067	0.1	1.457095
12.261733	0.1	1.464188
12.263400	0.1	1.470268
12.265067	0.1	1.475930
12.266733	0.1	1.483262
12.268400	0.1	1.494050
12.270067	0.1	1.508176
12.271733	0.1	1.524806
12.273400	0.1	1.542807
12.275067	0.1	1.560986
12.276733	0.1	1.578510
12.278400	0.1	1.595259
12.280067	0.1	1.612008
12.281733	0.1	1.628757
12.283400	0.1	1.644373
12.285067	0.1	1.657665
12.286733	0.1	1.668990
12.288400	0.1	1.679123
12.290067	0.1	1.688719
12.291733	0.1	1.698375
12.293400	0.1	1.709283
12.295067	0.1	1.722336
12.296733	0.1	1.737237
12.298400	0.1	1.752913
12.300067	0.1	1.768351
12.301733	0.1	1.784027
12.303400	0.1	1.800895
12.305067	0.1	1.818240
12.306733	0.1	1.833916
12.308400	0.1	1.847088
12.310067	0.1	1.858831
12.311733	0.1	1.871288
12.313400	0.1	1.886428
12.315067	0.1	1.905203
12.316733	0.1	1.926422
12.318400	0.1	1.948178
12.320067	0.1	1.969099
12.321733	0.1	1.988232
12.323400	0.1	2.005458
12.325067	0.1	2.020896
12.326733	0.1	2.034962
12.328400	0.1	2.049506
12.330067	0.1	2.066374
12.331733	0.1	2.085030
12.333400	0.1	2.102554
12.335067	0.1	2.117396
12.336733	0.1	2.130509
12.338400	0.1	2.143562
12.340067	0.1	2.157569
12.341733	0.1	2.172709
12.343400	0.1	2.190292
12.345067	0.1	2.212167
12.346733	0.1	2.238453
12.348400	0.1	2.267003
12.350067	0.1	2.294660
12.351733	0.1	2.318800
12.353400	0.1	2.338350
12.355067	0.1	2.354145
12.356733	0.1	2.369106
12.358400	0.1	2.385557
12.360067	0.1	2.403498
12.361733	0.1	2.421260
12.363400	0.1	2.438843
12.365067	0.1	2.457321
12.366733	0.1	2.477288
12.368400	0.1	2.497614
12.370067	0.1	2.517283
12.371733	0.1	2.536237
12.373400	0.1	2.555490
12.375067	0.1	2.575755
12.376733	0.1	2.597153
12.378400	0.1	2.619267
12.380067	0.1	2.641082
12.381733	0.1	2.661705
12.383400	0.1	2.681077
12.385067	0.1	2.699256
12.386733	0.1	2.717614
12.388400	0.1	2.738774
12.390067	0.1	2.764106
12.391733	0.1	2.792299
12.393400	0.1	2.820254
12.395067	0.1	2.846241
12.396733	0.1	2.870739
12.398400	0.1	2.894521
12.400067	0.1	2.918065
12.401733	0.1	2.941489
12.403400	0.1	2.964676
12.405067	0.1	2.988100
12.406733	0.1	3.012657
12.408400	0.1	3.038228
12.410067	0.1	3.063619
12.411733	0.1	3.088176
12.413400	0.1	3.112734
12.415067	0.1	3.138066
12.416733	0.1	3.164053
12.418400	0.1	3.189802
12.420067	0.1	3.215015
12.421733	0.1	3.240168
12.423400	0.1	3.266454
12.425067	0.1	3.294766
12.426733	0.1	3.325224
12.428400	0.1	3.356755
12.430067	0.1	3.387928
12.431733	0.1	3.418267
12.433400	0.1	3.447592
12.435067	0.1	3.475130
12.436733	0.1	3.500104
12.438400	0.1	3.523469
12.440067	0.1	3.546477
12.441733	0.1	3.569603
12.443400	0.1	3.592968
12.445067	0.1	3.616572
12.446733	0.1	3.639758
12.448400	0.1	3.661573
12.450067	0.1	3.681362
12.451733	0.1	3.699243
12.453400	0.1	3.716946
12.455067	0.1	3.736735
12.456733	0.1	3.759027
12.458400	0.1	3.782213
12.460067	0.1	3.803969
12.461733	0.1	3.823042
12.463400	0.1	3.839612
12.465067	0.1	3.853262
12.466733	0.1	3.863871
12.468400	0.1	3.872693
12.470067	0.1	3.881872
12.471733	0.1	3.892184
12.473400	0.1	3.903568
12.475067	0.1	3.915727
12.476733	0.1	3.928721
12.478400	0.1	3.941536
12.480067	0.1	3.952444
12.481733	0.1	3.960610
12.483400	0.1	3.966868
12.485067	0.1	3.972054
12.486733	0.1	3.976047
12.488400	0.1	3.978014
12.490067	0.1	3.977359
12.491733	0.1	3.974438
12.493400	0.1	3.970802
12.495067	0.1	3.968060
12.496733	0.1	3.966570
12.498400	0.1	3.965199
12.500067	0.1	3.962994
12.501733	0.1	3.959775
12.503400	0.1	3.955364
12.505067	0.1	3.950000
12.506733	0.1	3.944338
12.508400	0.1	3.939152
12.510067	0.1	3.935397
12.511733	0.1	3.933251
12.513400	0.1	3.931761
12.515067	0.1	3.929675
12.516733	0.1	3.926456
12.518400	0.1	3.922761
12.520067	0.1	3.919006
12.521733	0.1	3.914356
12.523400	0.1	3.908217
12.525067	0.1	3.901184
12.526733	0.1	3.893793
12.528400	0.1	3.886402
12.530067	0.1	3.879786
12.531733	0.1	3.873885
12.533400	0.1	3.867984
12.535067	0.1	3.861845
12.536733	0.1	3.856242
12.538400	0.1	3.852308
12.540067	0.1	3.850401
12.541733	0.1	3.849507
12.543400	0.1	3.848791
12.545067	0.1	3.848195
12.546733	0.1	3.848553
12.548400	0.1	3.849507
12.550067	0.1	3.849805
12.551733	0.1	3.848255
12.553400	0.1	3.844798
12.555067	0.1	3.839791
12.556733	0.1	3.833235
12.558400	0.1	3.825605
12.560067	0.1	3.817320
12.561733	0.1	3.809512
12.563400	0.1	3.803432
12.565067	0.1	3.799439
12.566733	0.1	3.796280
12.568400	0.1	3.792525
12.570067	0.1	3.787339
12.571733	0.1	3.780008
12.573400	0.1	3.771425
12.575067	0.1	3.763795
12.576733	0.1	3.758252
12.578400	0.1	3.753603
12.580067	0.1	3.748179
12.581733	0.1	3.741205
12.583400	0.1	3.732503
12.585067	0.1	3.721655
12.586733	0.1	3.708661
12.588400	0.1	3.694296
12.590067	0.1	3.679812
12.591733	0.1	3.665686
12.593400	0.1	3.651619
12.595067	0.1	3.636658
12.596733	0.1	3.620088
12.598400	0.1	3.602207
12.600067	0.1	3.584624
12.601733	0.1	3.568292
12.603400	0.1	3.553093
12.605067	0.1	3.537953
12.606733	0.1	3.522635
12.608400	0.1	3.507495
12.610067	0.1	3.492713
12.611733	0.1	3.477931
12.613400	0.1	3.462732
12.615067	0.1	3.446639
12.616733	0.1	3.428281
12.618400	0.1	3.406465
12.620067	0.1	3.381729
12.621733	0.1	3.355444
12.623400	0.1	3.328145
12.625067	0.1	3.299117
12.626733	0.1	3.268421
12.628400	0.1	3.237844
12.630067	0.1	3.208518
12.631733	0.1	3.180027
12.633400	0.1	3.151655
12.635067	0.1	3.123701
12.636733	0.1	3.097534
12.638400	0.1	3.072798
12.640067	0.1	3.046990
12.641733	0.1	3.018618
12.643400	0.1	2.988756
12.645067	0.1	2.959073
12.646733	0.1	2.929747
12.648400	0.1	2.900899
12.650067	0.1	2.872706
12.651733	0.1	2.845586
12.653400	0.1	2.819002
12.655067	0.1	2.792001
12.656733	0.1	2.764642
12.658400	0.1	2.737940
12.660067	0.1	2.712011
12.661733	0.1	2.685964
12.663400	0.1	2.659142
12.665067	0.1	2.631486
12.666733	0.1	2.603829
12.668400	0.1	2.577126
12.670067	0.1	2.552331
12.671733	0.1	2.529085
12.673400	0.1	2.505899
12.675067	0.1	2.481520
12.676733	0.1	2.455831
12.678400	0.1	2.429187
12.680067	0.1	2.401352
12.681733	0.1	2.372444
12.683400	0.1	2.343238
12.685067	0.1	2.314568
12.686733	0.1	2.287328
12.688400	0.1	2.261996
12.690067	0.1	2.238274
12.691733	0.1	2.214909
12.693400	0.1	2.191067
12.695067	0.1	2.166748
12.696733	0.1	2.141535
12.698400	0.1	2.115369
12.700067	0.1	2.089441
12.701733	0.1	2.065897
12.703400	0.1	2.045512
12.705067	0.1	2.027094
12.706733	0.1	2.009630
12.708400	0.1	1.992524
12.710067	0.1	1.974940
12.711733	0.1	1.955986
12.713400	0.1	1.935780
12.715067	0.1	1.914740
12.716733	0.1	1.892746
12.718400	0.1	1.869679
12.720067	0.1	1.846373
12.721733	0.1	1.824200
12.723400	0.1	1.804233
12.725067	0.1	1.786172
12.726733	0.1	1.768708
12.728400	0.1	1.751423
12.730067	0.1	1.735211
12.731733	0.1	1.720011
12.733400	0.1	1.704335
12.735067	0.1	1.686633
12.736733	0.1	1.667142
12.738400	0.1	1.647532
12.740067	0.1	1.629710
12.741733	0.1	1.615167
12.743400	0.1	1.603484
12.745067	0.1	1.591921
12.746733	0.1	1.577497
12.748400	0.1	1.559913
12.750067	0.1	1.540542
12.751733	0.1	1.521170
12.753400	0.1	1.503468
12.755067	0.1	1.489222
12.756733	0.1	1.479268
12.758400	0.1	1.471937
12.760067	0.1	1.464248
12.761733	0.1	1.454353
12.763400	0.1	1.442731
12.765067	0.1	1.430631
12.766733	0.1	1.419425
12.768400	0.1	1.410246
12.770067	0.1	1.404047
12.771733	0.1	1.400769
12.773400	0.1	1.399279
12.775067	0.1	1.397789
12.776733	0.1	1.394689
12.778400	0.1	1.389682
12.780067	0.1	1.383901
12.781733	0.1	1.378656
12.783400	0.1	1.374424
12.785067	0.1	1.370311
12.786733	0.1	1.365125
12.788400	0.1	1.359165
12.790067	0.1	1.353383
12.791733	0.1	1.348376
12.793400	0.1	1.345038
12.795067	0.1	1.344621
12.796733	0.1	1.348376
12.798400	0.1	1.356125
12.800067	0.1	1.366019
12.801733	0.1	1.375675
12.803400	0.1	1.383305
12.805067	0.1	1.387417
12.806733	0.1	1.387894
12.808400	0.1	1.386821
12.810067	0.1	1.387119
12.811733	0.1	1.390219
12.813400	0.1	1.395226
12.815067	0.1	1.400292
12.816733	0.1	1.403987
12.818400	0.1	1.406312
12.820067	0.1	1.408577
12.821733	0.1	1.411796
12.823400	0.1	1.416385
12.825067	0.1	1.422227
12.826733	0.1	1.429558
12.828400	0.1	1.437843
12.830067	0.1	1.446426
12.831733	0.1	1.455844
12.833400	0.1	1.467586
12.835067	0.1	1.481831
12.836733	0.1	1.497090
12.838400	0.1	1.511216
12.840067	0.1	1.523376
12.841733	0.1	1.534164
12.843400	0.1	1.544774
12.845067	0.1	1.555145
12.846733	0.1	1.564741
12.848400	0.1	1.573444
12.850067	0.1	1.582086
12.851733	0.1	1.591683
12.853400	0.1	1.603246
12.855067	0.1	1.617074
12.856733	0.1	1.632750
12.858400	0.1	1.649261
12.860067	0.1	1.665235
12.861733	0.1	1.680255
12.863400	0.1	1.694918
12.865067	0.1	1.709700
12.866733	0.1	1.724660
12.868400	0.1	1.739681
12.870067	0.1	1.754820
12.871733	0.1	1.769304
12.873400	0.1	1.782119
12.875067	0.1	1.793206
12.876733	0.1	1.803398
12.878400	0.1	1.813948
12.880067	0.1	1.825452
12.881733	0.1	1.837075
12.883400	0.1	1.848161
12.885067	0.1	1.858592
12.886733	0.1	1.868010
12.888400	0.1	1.875997
12.890067	0.1	1.883507
12.891733	0.1	1.892626
12.893400	0.1	1.903951
12.895067	0.1	1.916468
12.896733	0.1	1.929104
12.898400	0.1	1.941025
12.900067	0.1	1.951397
12.901733	0.1	1.959801
12.903400	0.1	1.966119
12.905067	0.1	1.971126
12.906733	0.1	1.975775
12.908400	0.1	1.980782
12.910067	0.1	1.986265
12.911733	0.1	1.992643
12.913400	0.1	2.000213
12.915067	0.1	2.008677
12.916733	0.1	2.017379
12.918400	0.1	2.025604
12.920067	0.1	2.032519
12.921733	0.1	2.037704
12.923400	0.1	2.040744
12.925067	0.1	2.040327
12.926733	0.1	2.035618
12.928400	0.1	2.028108
12.930067	0.1	2.020896
12.931733	0.1	2.017141
12.933400	0.1	2.018690
12.935067	0.1	2.024830
12.936733	0.1	2.032519
12.938400	0.1	2.037943
12.940067	0.1	2.039790
12.941733	0.1	2.039611
12.943400	0.1	2.039671
12.945067	0.1	2.039671
12.946733	0.1	2.037168
12.948400	0.1	2.031505
12.950067	0.1	2.024889
12.951733	0.1	2.020240
12.953400	0.1	2.017796
12.955067	0.1	2.015293
12.956733	0.1	2.011001
12.958400	0.1	2.005875
12.960067	0.1	2.002180
12.961733	0.1	2.000392
12.963400	0.1	1.998901
12.965067	0.1	1.996219
12.966733	0.1	1.991689
12.968400	0.1	1.985788
12.970067	0.1	1.978755
12.971733	0.1	1.971007
12.973400	0.1	1.962602
12.975067	0.1	1.953781
12.976733	0.1	1.944363
12.978400	0.1	1.933754
12.980067	0.1	1.922310
12.981733	0.1	1.911819
12.983400	0.1	1.903415
12.985067	0.1	1.895666
12.986733	0.1	1.886666
12.988400	0.1	1.876176
12.990067	0.1	1.865625
12.991733	0.1	1.856804
12.993400	0.1	1.849771
12.995067	0.1	1.842439
12.996733	0.1	1.833201
12.998400	0.1	1.822353
13.000067	0.1	1.810789
13.001733	0.1	1.798987
13.003400	0.1	1.787126
13.005067	0.1	1.774192
13.006733	0.1	1.758516
13.008400	0.1	1.739204
13.010067	0.1	1.717866
13.011733	0.1	1.697004
13.013400	0.1	1.677454
13.015067	0.1	1.658440
13.016733	0.1	1.639962
13.018400	0.1	1.622558
13.020067	0.1	1.606643
13.021733	0.1	1.592100
13.023400	0.1	1.578271
13.025067	0.1	1.564264
13.026733	0.1	1.548946
13.028400	0.1	1.531184
13.030067	0.1	1.510739
13.031733	0.1	1.488447
13.033400	0.1	1.465857
13.035067	0.1	1.444697
13.036733	0.1	1.426220
13.038400	0.1	1.409173
13.040067	0.1	1.391411
13.041733	0.1	1.372039
13.043400	0.1	1.351953
13.045067	0.1	1.332760
13.046733	0.1	1.315832
13.048400	0.1	1.302004
13.050067	0.1	1.291514
13.051733	0.1	1.282096
13.053400	0.1	1.270533
13.055067	0.1	1.255453
13.056733	0.1	1.237810
13.058400	0.1	1.219034
13.060067	0.1	1.200855
13.061733	0.1	1.184821
13.063400	0.1	1.171768
13.065067	0.1	1.160920
13.066733	0.1	1.150191
13.068400	0.1	1.138389
13.070067	0.1	1.125872
13.071733	0.1	1.114070
13.073400	0.1	1.103103
13.075067	0.1	1.092315
13.076733	0.1	1.081228
13.078400	0.1	1.070738
13.080067	0.1	1.062155
13.081733	0.1	1.056612
13.083400	0.1	1.053453
13.085067	0.1	1.050234
13.086733	0.1	1.044750
13.088400	0.1	1.036346
13.090067	0.1	1.026213
13.091733	0.1	1.017153
13.093400	0.1	1.011789
13.095067	0.1	1.010835
13.096733	0.1	1.012564
13.098400	0.1	1.013756
13.100067	0.1	1.011789
13.101733	0.1	1.006126
13.103400	0.1	0.998557
13.105067	0.1	0.992179
13.106733	0.1	0.989378
13.108400	0.1	0.989795
13.110067	0.1	0.991464
13.111733	0.1	0.992715
13.113400	0.1	0.993252
13.115067	0.1	0.994146
13.116733	0.1	0.996411
13.118400	0.1	0.999451
13.120067	0.1	1.002133
13.121733	0.1	1.004279
13.123400	0.1	1.006484
13.125067	0.1	1.008630
13.126733	0.1	1.009703
13.128400	0.1	1.009166
13.130067	0.1	1.007795
13.131733	0.1	1.006961
13.133400	0.1	1.007021
13.135067	0.1	1.008153
13.136733	0.1	1.011074
13.138400	0.1	1.016438
13.140067	0.1	1.023889
13.141733	0.1	1.031816
13.143400	0.1	1.038134
13.145067	0.1	1.041770
13.146733	0.1	1.043558
13.148400	0.1	1.044989
13.150067	0.1	1.046836
13.151733	0.1	1.048923
13.153400	0.1	1.050830
13.155067	0.1	1.051128
13.156733	0.1	1.048744
13.158400	0.1	1.044393
13.160067	0.1	1.040459
13.161733	0.1	1.039326
13.163400	0.1	1.041710
13.165067	0.1	1.047194
13.166733	0.1	1.054943
13.168400	0.1	1.063347
13.170067	0.1	1.070321
13.171733	0.1	1.073718
13.173400	0.1	1.073420
13.175067	0.1	1.071572
13.176733	0.1	1.071513
13.178400	0.1	1.074612
13.180067	0.1	1.079798
13.181733	0.1	1.084447
13.183400	0.1	1.086533
13.185067	0.1	1.086056
13.186733	0.1	1.084924
13.188400	0.1	1.084983
13.190067	0.1	1.086712
13.191733	0.1	1.089931
13.193400	0.1	1.094759
13.195067	0.1	1.101732
13.196733	0.1	1.110911
13.198400	0.1	1.120031
13.200067	0.1	1.126170
13.201733	0.1	1.128435
13.203400	0.1	1.127958
13.205067	0.1	1.126468
13.206733	0.1	1.125932
13.208400	0.1	1.128018
13.210067	0.1	1.133800
13.211733	0.1	1.143158
13.213400	0.1	1.154542
13.215067	0.1	1.165867
13.216733	0.1	1.175344
13.218400	0.1	1.181662
13.220067	0.1	1.184702
13.221733	0.1	1.185119
13.223400	0.1	1.184225
13.225067	0.1	1.183629
13.226733	0.1	1.184821
13.228400	0.1	1.188397
13.230067	0.1	1.193881
13.231733	0.1	1.199842
13.233400	0.1	1.205742
13.235067	0.1	1.212180
13.236733	0.1	1.219630
13.238400	0.1	1.227856
13.240067	0.1	1.236856
13.241733	0.1	1.246154
13.243400	0.1	1.255751
13.245067	0.1	1.265705
13.246733	0.1	1.276255
13.248400	0.1	1.287341
13.250067	0.1	1.298666
13.251733	0.1	1.310587
13.253400	0.1	1.324177
13.255067	0.1	1.340866
13.256733	0.1	1.361132
13.258400	0.1	1.383662
13.260067	0.1	1.407266
13.261733	0.1	1.431465
13.263400	0.1	1.455844
13.265067	0.1	1.479447
13.266733	0.1	1.501858
13.268400	0.1	1.524329
13.270067	0.1	1.548410
13.271733	0.1	1.574338
13.273400	0.1	1.601458
13.275067	0.1	1.629889
13.276733	0.1	1.660466
13.278400	0.1	1.693726
13.280067	0.1	1.728535
13.281733	0.1	1.764119
13.283400	0.1	1.800776
13.285067	0.1	1.839101
13.286733	0.1	1.878917
13.288400	0.1	1.920641
13.290067	0.1	1.966119
13.291733	0.1	2.017319
13.293400	0.1	2.074063
13.295067	0.1	2.133846
13.296733	0.1	2.193272
13.298400	0.1	2.249479
13.300067	0.1	2.302051
13.301733	0.1	2.352715
13.303400	0.1	2.403915
13.305067	0.1	2.458811
13.306733	0.1	2.520442
13.308400	0.1	2.589405
13.310067	0.1	2.663195
13.311733	0.1	2.738834
13.313400	0.1	2.815247
13.315067	0.1	2.892792
13.316733	0.1	2.971709
13.318400	0.1	3.052533
13.320067	0.1	3.136158
13.321733	0.1	3.223300
13.323400	0.1	3.313661
13.325067	0.1	3.406704
13.326733	0.1	3.501475
13.328400	0.1	3.598392
13.330067	0.1	3.699362
13.331733	0.1	3.805876
13.333400	0.1	3.917575
13.335067	0.1	4.032433
13.336733	0.1	4.148960
13.338400	0.1	4.265964
13.340067	0.1	4.383326
13.341733	0.1	4.502654
13.343400	0.1	4.626811
13.345067	0.1	4.757464
13.346733	0.1	4.893840
13.348400	0.1	5.034089
13.350067	0.1	5.177498
13.351733	0.1	5.324126
13.353400	0.1	5.474210
13.355067	0.1	5.628646
13.356733	0.1	5.788565
13.358400	0.1	5.954385
13.360067	0.1	6.125629
13.361733	0.1	6.301761
13.363400	0.1	6.483019
13.365067	0.1	6.669820
13.366733	0.1	6.861628
13.368400	0.1	7.057667
13.370067	0.1	7.258177
13.371733	0.1	7.463992
13.373400	0.1	7.675887
13.375067	0.1	7.894457
13.376733	0.1	8.118988
13.378400	0.1	8.348465
13.380067	0.1	8.582891
13.381733	0.1	8.822740
13.383400	0.1	9.068013
13.385067	0.1	9.318889
13.386733	0.1	9.575189
13.388400	0.1	9.835840
13.390067	0.1	10.100127
13.391733	0.1	10.368705
13.393400	0.1	10.642112
13.395067	0.1	10.919810
13.396733	0.1	11.200488
13.398400	0.1	11.483253
13.400067	0.1	11.767627
13.401733	0.1	12.052477
13.403400	0.1	12.337089
13.405067	0.1	12.622715
13.406733	0.1	12.910665
13.408400	0.1	13.200463
13.410067	0.1	13.490022
13.411733	0.1	13.776542
13.413400	0.1	14.058174
13.415067	0.1	14.334203
13.416733	0.1	14.605046
13.418400	0.1	14.872552
13.420067	0.1	15.138329
13.421733	0.1	15.401722
13.423400	0.1	15.661062
13.425067	0.1	15.915156
13.426733	0.1	16.162039
13.428400	0.1	16.399265
13.430067	0.1	16.625346
13.431733	0.1	16.841115
13.433400	0.1	17.048122
13.435067	0.1	17.247857
13.436733	0.1	17.440857
13.438400	0.1	17.626108
13.440067	0.1	17.801405
13.441733	0.1	17.965854
13.443400	0.1	18.120469
13.445067	0.1	18.266679
13.446733	0.1	18.405141
13.448400	0.1	18.535913
13.450067	0.1	18.658878
13.451733	0.1	18.773259
13.453400	0.1	18.877627
13.455067	0.1	18.971504
13.456733	0.1	19.055785
13.458400	0.1	19.131721
13.460067	0.1	19.199671
13.461733	0.1	19.259216
13.463400	0.1	19.310654
13.465067	0.1	19.355656
13.466733	0.1	19.395114
13.468400	0.1	19.428493
13.470067	0.1	19.454957
13.471733	0.1	19.474627
13.473400	0.1	19.487859
13.475067	0.1	19.494714
13.476733	0.1	19.494952
13.478400	0.1	19.488395
13.480067	0.1	19.474925
13.481733	0.1	19.454540
13.483400	0.1	19.427956
13.485067	0.1	19.396187
13.486733	0.1	19.360007
13.488400	0.1	19.319237
13.490067	0.1	19.273759
13.491733	0.1	19.223989
13.493400	0.1	19.169868
13.495067	0.1	19.110979
13.496733	0.1	19.046963
13.498400	0.1	18.977405
13.500067	0.1	18.901468
13.501733	0.1	18.819154
13.503400	0.1	18.731238
13.505067	0.1	18.637658
13.506733	0.1	18.537761
13.508400	0.1	18.431724
13.510067	0.1	18.319846
13.511733	0.1	18.201710
13.513400	0.1	18.076898
13.515067	0.1	17.946125
13.516733	0.1	17.811180
13.518400	0.1	17.672301
13.520067	0.1	17.528356
13.521733	0.1	17.377616
13.523400	0.1	17.219068
13.525067	0.1	17.052771
13.526733	0.1	16.879500
13.528400	0.1	16.699434
13.530067	0.1	16.511858
13.531733	0.1	16.316236
13.533400	0.1	16.113044
13.535067	0.1	15.903116
13.536733	0.1	15.687109
13.538400	0.1	15.466512
13.540067	0.1	15.242518
13.541733	0.1	15.013874
13.543400	0.1	14.777661
13.545067	0.1	14.533282
13.546733	0.1	14.283479
13.548400	0.1	14.031292
13.550067	0.1	13.776542
13.551733	0.1	13.516367
13.553400	0.1	13.248444
13.555067	0.1	12.972177
13.556733	0.1	12.687922
13.558400	0.1	12.398542
13.560067	0.1	12.108327
13.561733	0.1	11.819363
13.563400	0.1	11.530758
13.565067	0.1	11.241317
13.566733	0.1	10.951102
13.568400	0.1	10.660351
13.570067	0.1	10.369063
13.571733	0.1	10.077537
13.573400	0.1	9.787083
13.575067	0.1	9.499372
13.576733	0.1	9.215534
13.578400	0.1	8.935571
13.580067	0.1	8.658171
13.581733	0.1	8.382559
13.583400	0.1	8.109212
13.585067	0.1	7.839561
13.586733	0.1	7.574082
13.588400	0.1	7.312894
13.590067	0.1	7.056296
13.591733	0.1	6.805659
13.593400	0.1	6.561637
13.595067	0.1	6.323338
13.596733	0.1	6.089509
13.598400	0.1	5.860150
13.600067	0.1	5.636335
13.601733	0.1	5.419374
13.603400	0.1	5.210758
13.605067	0.1	5.011022
13.606733	0.1	4.819751
13.608400	0.1	4.636765
13.610067	0.1	4.461646
13.611733	0.1	4.292369
13.613400	0.1	4.126728
13.615067	0.1	3.964484
13.616733	0.1	3.806472
13.618400	0.1	3.654599
13.620067	0.1	3.511012
13.621733	0.1	3.376842
13.623400	0.1	3.251493
13.625067	0.1	3.133357
13.626733	0.1	3.020644
13.628400	0.1	2.912581
13.630067	0.1	2.809525
13.631733	0.1	2.710819
13.633400	0.1	2.615035
13.635067	0.1	2.521515
13.636733	0.1	2.432108
13.638400	0.1	2.349496
13.640067	0.1	2.274990
13.641733	0.1	2.207160
13.643400	0.1	2.142787
13.645067	0.1	2.079129
13.646733	0.1	2.016246
13.648400	0.1	1.956225
13.650067	0.1	1.900792
13.651733	0.1	1.850069
13.653400	0.1	1.803637
13.655067	0.1	1.759946
13.656733	0.1	1.718164
13.658400	0.1	1.678884
13.660067	0.1	1.643300
13.661733	0.1	1.611531
13.663400	0.1	1.582563
13.665067	0.1	1.554251
13.666733	0.1	1.524985
13.668400	0.1	1.494825
13.670067	0.1	1.465619
13.671733	0.1	1.439095
13.673400	0.1	1.415789
13.675067	0.1	1.394928
13.676733	0.1	1.375020
13.678400	0.1	1.354873
13.680067	0.1	1.334727
13.681733	0.1	1.316071
13.683400	0.1	1.300633
13.685067	0.1	1.288772
13.686733	0.1	1.278937
13.688400	0.1	1.268685
13.690067	0.1	1.256704
13.691733	0.1	1.243115
13.693400	0.1	1.228392
13.695067	0.1	1.213133
13.696733	0.1	1.198232
13.698400	0.1	1.184225
13.700067	0.1	1.171172
13.701733	0.1	1.159489
13.703400	0.1	1.150429
13.705067	0.1	1.143932
13.706733	0.1	1.137614
13.708400	0.1	1.129747
13.710067	0.1	1.121163
13.711733	0.1	1.113772
13.713400	0.1	1.107752
13.715067	0.1	1.102328
13.716733	0.1	1.097500
13.718400	0.1	1.094341
13.720067	0.1	1.091778
13.721733	0.1	1.086950
13.723400	0.1	1.078308
13.725067	0.1	1.067281
13.726733	0.1	1.056314
13.728400	0.1	1.046956
13.730067	0.1	1.039267
13.731733	0.1	1.032949
13.733400	0.1	1.027584
13.735067	0.1	1.023352
13.736733	0.1	1.021087
13.738400	0.1	1.020849
13.740067	0.1	1.021504
13.741733	0.1	1.021802
13.743400	0.1	1.020908
13.745067	0.1	1.019061
13.746733	0.1	1.016975
13.748400	0.1	1.015246
13.750067	0.1	1.013875
13.751733	0.1	1.011849
13.753400	0.1	1.008034
13.755067	0.1	1.002431
13.756733	0.1	0.996113
13.758400	0.1	0.990570
13.760067	0.1	0.986874
13.761733	0.1	0.985920
13.763400	0.1	0.987232
13.765067	0.1	0.988901
13.766733	0.1	0.989735
13.768400	0.1	0.990331
13.770067	0.1	0.992000
13.771733	0.1	0.994802
13.773400	0.1	0.997961
13.775067	0.1	1.000226
13.776733	0.1	1.000345
13.778400	0.1	0.998616
13.780067	0.1	0.996709
13.781733	0.1	0.995517
13.783400	0.1	0.995278
13.785067	0.1	0.995934
13.786733	0.1	0.997305
13.788400	0.1	0.998437
13.790067	0.1	0.998795
13.791733	0.1	0.998914
13.793400	0.1	0.998974
13.795067	0.1	0.998676
13.796733	0.1	0.998676
13.798400	0.1	1.000226
13.800067	0.1	1.003504
13.801733	0.1	1.006961
13.803400	0.1	1.008987
13.805067	0.1	1.009882
13.806733	0.1	1.011312
13.808400	0.1	1.014054
13.810067	0.1	1.017332
13.811733	0.1	1.019657
13.813400	0.1	1.020193
13.815067	0.1	1.019299
13.816733	0.1	1.017749
13.818400	0.1	1.015604
13.820067	0.1	1.012445
13.821733	0.1	1.009286
13.823400	0.1	1.008213
13.825067	0.1	1.009584
13.826733	0.1	1.011193
13.828400	0.1	1.011610
13.830067	0.1	1.010954
13.831733	0.1	1.009941
13.833400	0.1	1.008928
13.835067	0.1	1.008034
13.836733	0.1	1.008093
13.838400	0.1	1.010239
13.840067	0.1	1.014590
13.841733	0.1	1.020074
13.843400	0.1	1.024664
13.845067	0.1	1.027048
13.846733	0.1	1.027286
13.848400	0.1	1.026392
13.850067	0.1	1.026511
13.851733	0.1	1.029253
13.853400	0.1	1.034021
13.855067	0.1	1.038373
13.856733	0.1	1.040816
13.858400	0.1	1.041591
13.860067	0.1	1.042128
13.861733	0.1	1.043916
13.863400	0.1	1.046956
13.865067	0.1	1.049697
13.866733	0.1	1.050472
13.868400	0.1	1.049697
13.870067	0.1	1.049042
13.871733	0.1	1.050115
13.873400	0.1	1.053989
13.875067	0.1	1.060605
13.876733	0.1	1.068771
13.878400	0.1	1.076460
13.880067	0.1	1.081586
13.881733	0.1	1.083076
13.883400	0.1	1.081467
13.885067	0.1	1.077890
13.886733	0.1	1.073778
13.888400	0.1	1.071096
13.890067	0.1	1.071334
13.891733	0.1	1.074255
13.893400	0.1	1.078308
13.895067	0.1	1.082122
13.896733	0.1	1.085401
13.898400	0.1	1.088679
13.900067	0.1	1.091957
13.901733	0.1	1.094580
13.903400	0.1	1.096070
13.905067	0.1	1.097798
13.906733	0.1	1.101017
13.908400	0.1	1.105011
13.910067	0.1	1.107514
13.911733	0.1	1.106978
13.913400	0.1	1.103699
13.915067	0.1	1.098991
13.916733	0.1	1.095533
13.918400	0.1	1.096070
13.920067	0.1	1.101673
13.921733	0.1	1.110792
13.923400	0.1	1.120567
13.925067	0.1	1.129091
13.926733	0.1	1.136005
13.928400	0.1	1.140893
13.930067	0.1	1.143217
13.931733	0.1	1.143336
13.933400	0.1	1.143396
13.935067	0.1	1.145721
13.936733	0.1	1.150906
13.938400	0.1	1.157343
13.940067	0.1	1.163006
13.941733	0.1	1.166821
13.943400	0.1	1.168490
13.945067	0.1	1.168311
13.946733	0.1	1.167715
13.948400	0.1	1.168966
13.950067	0.1	1.173377
13.951733	0.1	1.180828
13.953400	0.1	1.190364
13.955067	0.1	1.199842
13.956733	0.1	1.207054
13.958400	0.1	1.210809
13.960067	0.1	1.212061
13.961733	0.1	1.213849
13.963400	0.1	1.219034
13.965067	0.1	1.227737
13.966733	0.1	1.238227
13.968400	0.1	1.249194
13.970067	0.1	1.260042
13.971733	0.1	1.270533
13.973400	0.1	1.280129
13.975067	0.1	1.288533
13.976733	0.1	1.296222
13.978400	0.1	1.304507
13.980067	0.1	1.314104
13.981733	0.1	1.324475
13.983400	0.1	1.335025
13.985067	0.1	1.346409
13.986733	0.1	1.359940
13.988400	0.1	1.376271
13.990067	0.1	1.394510
13.991733	0.1	1.412571
13.993400	0.1	1.428247
13.995067	0.1	1.440525
13.996733	0.1	1.451314
13.998400	0.1	1.463890
14.000067	0.1	1.479864
14.001733	0.1	1.498342
14.003400	0.1	1.517713
14.005067	0.1	1.536429
14.006733	0.1	1.552820
14.008400	0.1	1.566291
14.010067	0.1	1.578271
14.011733	0.1	1.590431
14.013400	0.1	1.603901
14.015067	0.1	1.619518
14.016733	0.1	1.638711
14.018400	0.1	1.661897
14.020067	0.1	1.687884
14.021733	0.1	1.714707
14.023400	0.1	1.741231
14.025067	0.1	1.767516
14.026733	0.1	1.794040
14.028400	0.1	1.820505
14.030067	0.1	1.845598
14.031733	0.1	1.867950
14.033400	0.1	1.888096
14.035067	0.1	1.908958
14.036733	0.1	1.933634
14.038400	0.1	1.962781
14.040067	0.1	1.994491
14.041733	0.1	2.025962
14.043400	0.1	2.055347
14.045067	0.1	2.082825
14.046733	0.1	2.110660
14.048400	0.1	2.140463
14.050067	0.1	2.172530
14.051733	0.1	2.206087
14.053400	0.1	2.240420
14.055067	0.1	2.275407
14.056733	0.1	2.310574
14.058400	0.1	2.344906
14.060067	0.1	2.378702
14.061733	0.1	2.412915
14.063400	0.1	2.447307
14.065067	0.1	2.480745
14.066733	0.1	2.512694
14.068400	0.1	2.544284
14.070067	0.1	2.577007
14.071733	0.1	2.610564
14.073400	0.1	2.643407
14.075067	0.1	2.675116
14.076733	0.1	2.706230
14.078400	0.1	2.737105
14.080067	0.1	2.767742
14.081733	0.1	2.798617
14.083400	0.1	2.829254
14.085067	0.1	2.857685
14.086733	0.1	2.881885
14.088400	0.1	2.901912
14.090067	0.1	2.920211
14.091733	0.1	2.939940
14.093400	0.1	2.963066
14.095067	0.1	2.989888
14.096733	0.1	3.019214
14.098400	0.1	3.048539
14.100067	0.1	3.074825
14.101733	0.1	3.096760
14.103400	0.1	3.115654
14.105067	0.1	3.133357
14.106733	0.1	3.150046
14.108400	0.1	3.165782
14.110067	0.1	3.181815
14.111733	0.1	3.199160
14.113400	0.1	3.217638
14.115067	0.1	3.236532
14.116733	0.1	3.254950
14.118400	0.1	3.271401
14.120067	0.1	3.284574
14.121733	0.1	3.293872
14.123400	0.1	3.300250
14.125067	0.1	3.306091
14.126733	0.1	3.313184
14.128400	0.1	3.320575
14.130067	0.1	3.326893
14.131733	0.1	3.332973
14.133400	0.1	3.340125
14.135067	0.1	3.347337
14.136733	0.1	3.352583
14.138400	0.1	3.356040
14.140067	0.1	3.359676
14.141733	0.1	3.364146
14.143400	0.1	3.367126
14.145067	0.1	3.366053
14.146733	0.1	3.361345
14.148400	0.1	3.355205
14.150067	0.1	3.349245
14.151733	0.1	3.342867
14.153400	0.1	3.335774
14.155067	0.1	3.329396
14.156733	0.1	3.325343
14.158400	0.1	3.324151
14.160067	0.1	3.324866
14.161733	0.1	3.325105
14.163400	0.1	3.322542
14.165067	0.1	3.316283
14.166733	0.1	3.306031
14.168400	0.1	3.291428
14.170067	0.1	3.273249
14.171733	0.1	3.253162
14.173400	0.1	3.232122
14.175067	0.1	3.210008
14.176733	0.1	3.187537
14.178400	0.1	3.166855
14.180067	0.1	3.149629
14.181733	0.1	3.136039
14.183400	0.1	3.124595
14.185067	0.1	3.112614
14.186733	0.1	3.097832
14.188400	0.1	3.079772
14.190067	0.1	3.059209
14.191733	0.1	3.036142
14.193400	0.1	3.009737
14.195067	0.1	2.979875
14.196733	0.1	2.947986
14.198400	0.1	2.915919
14.200067	0.1	2.885103
14.201733	0.1	2.856732
14.203400	0.1	2.831817
14.205067	0.1	2.809763
14.206733	0.1	2.788127
14.208400	0.1	2.764404
14.210067	0.1	2.736986
14.211733	0.1	2.704978
14.213400	0.1	2.669394
14.215067	0.1	2.633393
14.216733	0.1	2.600730
14.218400	0.1	2.572715
14.220067	0.1	2.547801
14.221733	0.1	2.524197
14.223400	0.1	2.500951
14.225067	0.1	2.476514
14.226733	0.1	2.448321
14.228400	0.1	2.416372
14.230067	0.1	2.384484
14.231733	0.1	2.356351
14.233400	0.1	2.331495
14.235067	0.1	2.307415
14.236733	0.1	2.282500
14.238400	0.1	2.257407
14.240067	0.1	2.233207
14.241733	0.1	2.209962
14.243400	0.1	2.186299
14.245067	0.1	2.160847
14.246733	0.1	2.133489
14.248400	0.1	2.105832
14.250067	0.1	2.080441
14.251733	0.1	2.059877
14.253400	0.1	2.045393
14.255067	0.1	2.035499
14.256733	0.1	2.027154
14.258400	0.1	2.017558
14.260067	0.1	2.004981
14.261733	0.1	1.989126
14.263400	0.1	1.970410
14.265067	0.1	1.950085
14.266733	0.1	1.930595
14.268400	0.1	1.914621
14.270067	0.1	1.903534
14.271733	0.1	1.896799
14.273400	0.1	1.892626
14.275067	0.1	1.889885
14.276733	0.1	1.887858
14.278400	0.1	1.884818
14.280067	0.1	1.878798
14.281733	0.1	1.869083
14.283400	0.1	1.856864
14.285067	0.1	1.844406
14.286733	0.1	1.834512
14.288400	0.1	1.828849
14.290067	0.1	1.826048
14.291733	0.1	1.823366
14.293400	0.1	1.818836
14.295067	0.1	1.812458
14.296733	0.1	1.805484
14.298400	0.1	1.798928
14.300067	0.1	1.793385
14.301733	0.1	1.789332
14.303400	0.1	1.787126
14.305067	0.1	1.786292
14.306733	0.1	1.785517
14.308400	0.1	1.783311
14.310067	0.1	1.778722
14.311733	0.1	1.773179
14.313400	0.1	1.769364
14.315067	0.1	1.768470
14.316733	0.1	1.769543
14.318400	0.1	1.771331
14.320067	0.1	1.773298
14.321733	0.1	1.775146
14.323400	0.1	1.776219
14.325067	0.1	1.775384
14.326733	0.1	1.771927
14.328400	0.1	1.766861
14.330067	0.1	1.762331
14.331733	0.1	1.759589
14.333400	0.1	1.758516
14.335067	0.1	1.757741
14.336733	0.1	1.755357
14.338400	0.1	1.751065
14.340067	0.1	1.746714
14.341733	0.1	1.743853
14.343400	0.1	1.741707
14.345067	0.1	1.738668
14.346733	0.1	1.735330
14.348400	0.1	1.734138
14.350067	0.1	1.736760
14.351733	0.1	1.742721
14.353400	0.1	1.749933
14.355067	0.1	1.756251
14.356733	0.1	1.761317
14.358400	0.1	1.765847
14.360067	0.1	1.770616
14.361733	0.1	1.775682
14.363400	0.1	1.781285
14.365067	0.1	1.787484
14.366733	0.1	1.793385
14.368400	0.1	1.798272
14.370067	0.1	1.801550
14.371733	0.1	1.803100
14.373400	0.1	1.804113
14.375067	0.1	1.807213
14.376733	0.1	1.814664
14.378400	0.1	1.825631
14.380067	0.1	1.836777
14.381733	0.1	1.845896
14.383400	0.1	1.854003
14.385067	0.1	1.863539
14.386733	0.1	1.875699
14.388400	0.1	1.888991
14.390067	0.1	1.900852
14.391733	0.1	1.909614
14.393400	0.1	1.915097
14.395067	0.1	1.918376
14.396733	0.1	1.921475
14.398400	0.1	1.926363
14.400067	0.1	1.933515
14.401733	0.1	1.941502
14.403400	0.1	1.949489
14.405067	0.1	1.957953
14.406733	0.1	1.967311
14.408400	0.1	1.977623
14.410067	0.1	1.988769
14.411733	0.1	2.000094
14.413400	0.1	2.010465
14.415067	0.1	2.019465
14.416733	0.1	2.026975
14.418400	0.1	2.032220
14.420067	0.1	2.035380
14.421733	0.1	2.038896
14.423400	0.1	2.045035
14.425067	0.1	2.054930
14.426733	0.1	2.067924
14.428400	0.1	2.081871
14.430067	0.1	2.093792
14.431733	0.1	2.102137
14.433400	0.1	2.107620
14.435067	0.1	2.112627
14.436733	0.1	2.119780
14.438400	0.1	2.130032
14.440067	0.1	2.141953
14.441733	0.1	2.153635
14.443400	0.1	2.164483
14.445067	0.1	2.175391
14.446733	0.1	2.186895
14.448400	0.1	2.197921
14.450067	0.1	2.207577
14.451733	0.1	2.216399
14.453400	0.1	2.225757
14.455067	0.1	2.236664
14.456733	0.1	2.248764
14.458400	0.1	2.260864
14.460067	0.1	2.272129
14.461733	0.1	2.282560
14.463400	0.1	2.292812
14.465067	0.1	2.303898
14.466733	0.1	2.316952
14.468400	0.1	2.332449
14.470067	0.1	2.349794
14.471733	0.1	2.367437
14.473400	0.1	2.384424
14.475067	0.1	2.401650
14.476733	0.1	2.421022
14.478400	0.1	2.442897
14.480067	0.1	2.465367
14.481733	0.1	2.486348
14.483400	0.1	2.505541
14.485067	0.1	2.523780
14.486733	0.1	2.542675
14.488400	0.1	2.563536
14.490067	0.1	2.587080
14.491733	0.1	2.613306
14.493400	0.1	2.641678
14.495067	0.1	2.670765
14.496733	0.1	2.698958
14.498400	0.1	2.726376
14.500067	0.1	2.755165
14.501733	0.1	2.787650
14.503400	0.1	2.824128
14.505067	0.1	2.862096
14.506733	0.1	2.898634
14.508400	0.1	2.932787
14.510067	0.1	2.965868
14.511733	0.1	3.000081
14.513400	0.1	3.037751
14.515067	0.1	3.080726
14.516733	0.1	3.129065
14.518400	0.1	3.180981
14.520067	0.1	3.234387
14.521733	0.1	3.288329
14.523400	0.1	3.342629
14.525067	0.1	3.397286
14.526733	0.1	3.453195
14.528400	0.1	3.511071
14.530067	0.1	3.571213
14.531733	0.1	3.633917
14.533400	0.1	3.699422
14.535067	0.1	3.767669
14.536733	0.1	3.838480
14.538400	0.1	3.912270
14.540067	0.1	3.989876
14.541733	0.1	4.071176
14.543400	0.1	4.153788
14.545067	0.1	4.235804
14.546733	0.1	4.317642
14.548400	0.1	4.400790
14.550067	0.1	4.486323
14.551733	0.1	4.575312
14.553400	0.1	4.668653
14.555067	0.1	4.765928
14.556733	0.1	4.865468
14.558400	0.1	4.966021
14.560067	0.1	5.067051
14.561733	0.1	5.168498
14.563400	0.1	5.271256
14.565067	0.1	5.376637
14.566733	0.1	5.486071
14.568400	0.1	5.600751
14.570067	0.1	5.720616
14.571733	0.1	5.843819
14.573400	0.1	5.968392
14.575067	0.1	6.092787
14.576733	0.1	6.215632
14.578400	0.1	6.336511
14.580067	0.1	6.456197
14.581733	0.1	6.575823
14.583400	0.1	6.695569
14.585067	0.1	6.814897
14.586733	0.1	6.934166
14.588400	0.1	7.054389
14.590067	0.1	7.177234
14.591733	0.1	7.303775
14.593400	0.1	7.432521
14.595067	0.1	7.560552
14.596733	0.1	7.685602
14.598400	0.1	7.807374
14.600067	0.1	7.927418
14.601733	0.1	8.047402
14.603400	0.1	8.166731
14.605067	0.1	8.283079
14.606733	0.1	8.395434
14.608400	0.1	8.504689
14.610067	0.1	8.611501
14.611733	0.1	8.715511
14.613400	0.1	8.817077
14.615067	0.1	8.917213
14.616733	0.1	9.016216
14.618400	0.1	9.113849
14.620067	0.1	9.209455
14.621733	0.1	9.301603
14.623400	0.1	9.388388
14.625067	0.1	9.468079
14.626733	0.1	9.541751
14.628400	0.1	9.611846
14.630067	0.1	9.679914
14.631733	0.1	9.745896
14.633400	0.1	9.809793
14.635067	0.1	9.871185
14.636733	0.1	9.929181
14.638400	0.1	9.983421
14.640067	0.1	10.034681
14.641733	0.1	10.082782
14.643400	0.1	10.126234
14.645067	0.1	10.164381
14.646733	0.1	10.199428
14.648400	0.1	10.234178
14.650067	0.1	10.269464
14.651733	0.1	10.303558
14.653400	0.1	10.334254
14.655067	0.1	10.360778
14.656733	0.1	10.383070
14.658400	0.1	10.400534
14.660067	0.1	10.413230
14.661733	0.1	10.421932
14.663400	0.1	10.427178
14.665067	0.1	10.429085
14.666733	0.1	10.428191
14.668400	0.1	10.426343
14.670067	0.1	10.425687
14.671733	0.1	10.427774
14.673400	0.1	10.433436
14.675067	0.1	10.442556
14.676733	0.1	10.453523
14.678400	0.1	10.464252
14.680067	0.1	10.473550
14.681733	0.1	10.482371
14.683400	0.1	10.492802
14.685067	0.1	10.506571
14.686733	0.1	10.523677
14.688400	0.1	10.543049
14.690067	0.1	10.564149
14.691733	0.1	10.586858
14.693400	0.1	10.611535
14.695067	0.1	10.640085
14.696733	0.1	10.674954
14.698400	0.1	10.718227
14.700067	0.1	10.770739
14.701733	0.1	10.831476
14.703400	0.1	10.898114
14.705067	0.1	10.969103
14.706733	0.1	11.045099
14.708400	0.1	11.128426
14.710067	0.1	11.221886
14.711733	0.1	11.326135
14.713400	0.1	11.440397
14.715067	0.1	11.564255
14.716733	0.1	11.697889
14.718400	0.1	11.841536
14.720067	0.1	11.995733
14.721733	0.1	12.160779
14.723400	0.1	12.335599
14.725067	0.1	12.518585
14.726733	0.1	12.708545
14.728400	0.1	12.905360
14.730067	0.1	13.110877
14.731733	0.1	13.327540
14.733400	0.1	13.556124
14.735067	0.1	13.794721
14.736733	0.1	14.041007
14.738400	0.1	14.293970
14.740067	0.1	14.553846
14.741733	0.1	14.819861
14.743400	0.1	15.090407
14.745067	0.1	15.363933
14.746733	0.1	15.639306
14.748400	0.1	15.915812
14.750067	0.1	16.192616
14.751733	0.1	16.468705
14.753400	0.1	16.742767
14.755067	0.1	17.013491
14.756733	0.1	17.279864
14.758400	0.1	17.541827
14.760067	0.1	17.799259
14.761733	0.1	18.051149
14.763400	0.1	18.295706
14.765067	0.1	18.531979
14.766733	0.1	18.759669
14.768400	0.1	18.978120
14.770067	0.1	19.186557
14.771733	0.1	19.383730
14.773400	0.1	19.568385
14.775067	0.1	19.740046
14.776733	0.1	19.898714
14.778400	0.1	20.044566
14.780067	0.1	20.177187
14.781733	0.1	20.295502
14.783400	0.1	20.399035
14.785067	0.1	20.488681
14.786733	0.1	20.565392
14.788400	0.1	20.629407
14.790067	0.1	20.680369
14.791733	0.1	20.718039
14.793400	0.1	20.742835
14.795067	0.1	20.755709
14.796733	0.1	20.758332
14.798400	0.1	20.752312
14.800067	0.1	20.737351
14.801733	0.1	20.711960
14.803400	0.1	20.675541
14.805067	0.1	20.629526
14.806733	0.1	20.575048
14.808400	0.1	20.512224
14.810067	0.1	20.441831
14.811733	0.1	20.366253
14.813400	0.1	20.287277
14.815067	0.1	20.204128
14.816733	0.1	20.114483
14.818400	0.1	20.017029
14.820067	0.1	19.913019
14.821733	0.1	19.804121
14.823400	0.1	19.690634
14.825067	0.1	19.572974
14.826733	0.1	19.452454
14.828400	0.1	19.330085
14.830067	0.1	19.205571
14.831733	0.1	19.078494
14.833400	0.1	18.948437
14.835067	0.1	18.814923
14.836733	0.1	18.678368
14.838400	0.1	18.539847
14.840067	0.1	18.399895
14.841733	0.1	18.257977
14.843400	0.1	18.113674
14.845067	0.1	17.966748
14.846733	0.1	17.816127
14.848400	0.1	17.660202
14.850067	0.1	17.497541
14.851733	0.1	17.328681
14.853400	0.1	17.155946
14.855067	0.1	16.981364
14.856733	0.1	16.804398
14.858400	0.1	16.622306
14.860067	0.1	16.433300
14.861733	0.1	16.236902
14.863400	0.1	16.034068
14.865067	0.1	15.826465
14.866733	0.1	15.615464
14.868400	0.1	15.400768
14.870067	0.1	15.181364
14.871733	0.1	14.957190
14.873400	0.1	14.729918
14.875067	0.1	14.502049
14.876733	0.1	14.275015
14.878400	0.1	14.048339
14.880067	0.1	13.820530
14.881733	0.1	13.589800
14.883400	0.1	13.355494
14.885067	0.1	13.118506
14.886733	0.1	12.880624
14.888400	0.1	12.642086
14.890067	0.1	12.401522
14.891733	0.1	12.158931
14.893400	0.1	11.916698
14.895067	0.1	11.677683
14.896733	0.1	11.443139
14.898400	0.1	11.214019
14.900067	0.1	10.991753
14.901733	0.1	10.777236
14.903400	0.1	10.571004
14.905067	0.1	10.373176
14.906733	0.1	10.182918
14.908400	0.1	9.999335
14.910067	0.1	9.822965
14.911733	0.1	9.655119
14.913400	0.1	9.495915
14.915067	0.1	9.344102
14.916733	0.1	9.199262
14.918400	0.1	9.062291
14.920067	0.1	8.934618
14.921733	0.1	8.816898
14.923400	0.1	8.709193
14.925067	0.1	8.610666
14.926733	0.1	8.520902
14.928400	0.1	8.441091
14.930067	0.1	8.373082
14.931733	0.1	8.317352
14.933400	0.1	8.273244
14.935067	0.1	8.239627
14.936733	0.1	8.214772
14.938400	0.1	8.197785
14.940067	0.1	8.189142
14.941733	0.1	8.189440
14.943400	0.1	8.198977
14.945067	0.1	8.217752
14.946733	0.1	8.245230
14.948400	0.1	8.280397
14.950067	0.1	8.322597
14.951733	0.1	8.371830
14.953400	0.1	8.428932
14.955067	0.1	8.493901
14.956733	0.1	8.565009
14.958400	0.1	8.640290
14.960067	0.1	8.720041
14.961733	0.1	8.805514
14.963400	0.1	8.896769
14.965067	0.1	8.992255
14.966733	0.1	9.089470
14.968400	0.1	9.186447
14.970067	0.1	9.283424
14.971733	0.1	9.382666
14.973400	0.1	9.486735
14.975067	0.1	9.595991
14.976733	0.1	9.707869
14.978400	0.1	9.818972
14.980067	0.1	9.926677
14.981733	0.1	10.030330
14.983400	0.1	10.131002
14.985067	0.1	10.229648
14.986733	0.1	10.326863
14.988400	0.1	10.423005
14.990067	0.1	10.517777
14.991733	0.1	10.609449
14.993400	0.1	10.695995
14.995067	0.1	10.776282
14.996733	0.1	10.850073
14.998400	0.1	10.917426
15.000067	0.1	10.978759
15.001733	0.1	11.034668
15.003400	0.1	11.086345
15.005067	0.1	11.134268
15.006733	0.1	11.178137
15.008400	0.1	11.218072
15.010067	0.1	11.253894
15.011733	0.1	11.284531
15.013400	0.1	11.309148
15.015067	0.1	11.328400
15.016733	0.1	11.343301
15.018400	0.1	11.354030
15.020067	0.1	11.359692
15.021733	0.1	11.359752
15.023400	0.1	11.354268
15.025067	0.1	11.343241
15.026733	0.1	11.326493
15.028400	0.1	11.303962
15.030067	0.1	11.275709
15.031733	0.1	11.241914
15.033400	0.1	11.203111
15.035067	0.1	11.159719
15.036733	0.1	11.111677
15.038400	0.1	11.059344
15.040067	0.1	11.003376
15.041733	0.1	10.943652
15.043400	0.1	10.879994
15.045067	0.1	10.812700
15.046733	0.1	10.742129
15.048400	0.1	10.668159
15.050067	0.1	10.590315
15.051733	0.1	10.507763
15.053400	0.1	10.421038
15.055067	0.1	10.332168
15.056733	0.1	10.243416
15.058400	0.1	10.154963
15.060067	0.1	10.064841
15.061733	0.1	9.971798
15.063400	0.1	9.876848
15.065067	0.1	9.781242
15.066733	0.1	9.684980
15.068400	0.1	9.586752
15.070067	0.1	9.485543
15.071733	0.1	9.382189
15.073400	0.1	9.278179
15.075067	0.1	9.174288
15.076733	0.1	9.070755
15.078400	0.1	8.967937
15.080067	0.1	8.866370
15.081733	0.1	8.766413
15.083400	0.1	8.668304
15.085067	0.1	8.571566
15.086733	0.1	8.475900
15.088400	0.1	8.382082
15.090067	0.1	8.291722
15.091733	0.1	8.205832
15.093400	0.1	8.123994
15.095067	0.1	8.044780
15.096733	0.1	7.966936
15.098400	0.1	7.890642
15.100067	0.1	7.817507
15.101733	0.1	7.748962
15.103400	0.1	7.684350
15.105067	0.1	7.621587
15.106733	0.1	7.560313
15.108400	0.1	7.501364
15.110067	0.1	7.445455
15.111733	0.1	7.392824
15.113400	0.1	7.344127
15.115067	0.1	7.300199
15.116733	0.1	7.261217
15.118400	0.1	7.227123
15.120067	0.1	7.198155
15.121733	0.1	7.173777
15.123400	0.1	7.153392
15.125067	0.1	7.136822
15.126733	0.1	7.123709
15.128400	0.1	7.113815
15.130067	0.1	7.106007
15.131733	0.1	7.098914
15.133400	0.1	7.092596
15.135067	0.1	7.089079
15.136733	0.1	7.090152
15.138400	0.1	7.095457
15.140067	0.1	7.104159
15.141733	0.1	7.116259
15.143400	0.1	7.132054
15.145067	0.1	7.150710
15.146733	0.1	7.171572
15.148400	0.1	7.195175
15.150067	0.1	7.222534
15.151733	0.1	7.254363
15.153400	0.1	7.290423
15.155067	0.1	7.329703
15.156733	0.1	7.370055
15.158400	0.1	7.410646
15.160067	0.1	7.452548
15.161733	0.1	7.496655
15.163400	0.1	7.543087
15.165067	0.1	7.591010
15.166733	0.1	7.639170
15.168400	0.1	7.686377
15.170067	0.1	7.732690
15.171733	0.1	7.779420
15.173400	0.1	7.827998
15.175067	0.1	7.878960
15.176733	0.1	7.932306
15.178400	0.1	7.987917
15.180067	0.1	8.045435
15.181733	0.1	8.104146
15.183400	0.1	8.163155
15.185067	0.1	8.221686
15.186733	0.1	8.279622
15.188400	0.1	8.336485
15.190067	0.1	8.391679
15.191733	0.1	8.443833
15.193400	0.1	8.492470
15.195067	0.1	8.538604
15.196733	0.1	8.584202
15.198400	0.1	8.630515
15.200067	0.1	8.677900
15.201733	0.1	8.725822
15.203400	0.1	8.773089
15.205067	0.1	8.817435
15.206733	0.1	8.856834
15.208400	0.1	8.890987
15.210067	0.1	8.921803
15.211733	0.1	8.951784
15.213400	0.1	8.981228
15.215067	0.1	9.008766
15.216733	0.1	9.033382
15.218400	0.1	9.054959
15.220067	0.1	9.073377
15.221733	0.1	9.088219
15.223400	0.1	9.099126
15.225067	0.1	9.105623
15.226733	0.1	9.107829
15.228400	0.1	9.105623
15.230067	0.1	9.099365
15.231733	0.1	9.090007
15.233400	0.1	9.078920
15.235067	0.1	9.066999
15.236733	0.1	9.053827
15.238400	0.1	9.038568
15.240067	0.1	9.020806
15.241733	0.1	8.999706
15.243400	0.1	8.972765
15.245067	0.1	8.938969
15.246733	0.1	8.899987
15.248400	0.1	8.858800
15.250067	0.1	8.817494
15.251733	0.1	8.776606
15.253400	0.1	8.735300
15.255067	0.1	8.692146
15.256733	0.1	8.646191
15.258400	0.1	8.597255
15.260067	0.1	8.545518
15.261733	0.1	8.491576
15.263400	0.1	8.435965
15.265067	0.1	8.378625
15.266733	0.1	8.319140
15.268400	0.1	8.259118
15.270067	0.1	8.201123
15.271733	0.1	8.145452
15.273400	0.1	8.090258
15.275067	0.1	8.033157
15.276733	0.1	7.972539
15.278400	0.1	7.907570
15.280067	0.1	7.839561
15.281733	0.1	7.772327
15.283400	0.1	7.709861
15.285067	0.1	7.653058
15.286733	0.1	7.599056
15.288400	0.1	7.544816
15.290067	0.1	7.489086
15.291733	0.1	7.431925
15.293400	0.1	7.373989
15.295067	0.1	7.316530
15.296733	0.1	7.260681
15.298400	0.1	7.207036
15.300067	0.1	7.155657
15.301733	0.1	7.106722
15.303400	0.1	7.060945
15.305067	0.1	7.019401
15.306733	0.1	6.983400
15.308400	0.1	6.953478
15.310067	0.1	6.928504
15.311733	0.1	6.907285
15.313400	0.1	6.889165
15.315067	0.1	6.874204
15.316733	0.1	6.862045
15.318400	0.1	6.852091
15.320067	0.1	6.844104
15.321733	0.1	6.838799
15.323400	0.1	6.836951
15.325067	0.1	6.838739
15.326733	0.1	6.844581
15.328400	0.1	6.855250
15.330067	0.1	6.871581
15.331733	0.1	6.893337
15.333400	0.1	6.919682
15.335067	0.1	6.950200
15.336733	0.1	6.985069
15.338400	0.1	7.024587
15.340067	0.1	7.068992
15.341733	0.1	7.118464
15.343400	0.1	7.173002
15.345067	0.1	7.232130
15.346733	0.1	7.295311
15.348400	0.1	7.362247
15.350067	0.1	7.432759
15.351733	0.1	7.507980
15.353400	0.1	7.589817
15.355067	0.1	7.679284
15.356733	0.1	7.775963
15.358400	0.1	7.879258
15.360067	0.1	7.989109
15.361733	0.1	8.105636
15.363400	0.1	8.229316
15.365067	0.1	8.359850
15.366733	0.1	8.496345
15.368400	0.1	8.638979
15.370067	0.1	8.788884
15.371733	0.1	8.946658
15.373400	0.1	9.112180
15.375067	0.1	9.285331
15.376733	0.1	9.466172
15.378400	0.1	9.655119
15.380067	0.1	9.853662
15.381733	0.1	10.063768
15.383400	0.1	10.286689
15.385067	0.1	10.523081
15.386733	0.1	10.771990
15.388400	0.1	11.032284
15.390067	0.1	11.303783
15.391733	0.1	11.587918
15.393400	0.1	11.888088
15.395067	0.1	12.207688
15.396733	0.1	12.547136
15.398400	0.1	12.905300
15.400067	0.1	13.282419
15.401733	0.1	13.679744
15.403400	0.1	14.098705
15.405067	0.1	14.541090
15.406733	0.1	15.009225
15.408400	0.1	15.505851
15.410067	0.1	16.033948
15.411733	0.1	16.595841
15.413400	0.1	17.190815
15.415067	0.1	17.816127
15.416733	0.1	18.471302
15.418400	0.1	19.158722
15.420067	0.1	19.881190
15.421733	0.1	20.641209
15.423400	0.1	21.440984
15.425067	0.1	22.282721
15.426733	0.1	23.168684
15.428400	0.1	24.101557
15.430067	0.1	25.083901
15.431733	0.1	26.118280
15.433400	0.1	27.207019
15.435067	0.1	28.350474
15.436733	0.1	29.548587
15.438400	0.1	30.802490
15.440067	0.1	32.114567
15.441733	0.1	33.486487
15.443400	0.1	34.919204
15.445067	0.1	36.414149
15.446733	0.1	37.973347
15.448400	0.1	39.597812
15.450067	0.1	41.287544
15.451733	0.1	43.044033
15.453400	0.1	44.870856
15.455067	0.1	46.770575
15.456733	0.1	48.742893
15.458400	0.1	50.785843
15.460067	0.1	52.898768
15.461733	0.1	55.084113
15.463400	0.1	57.345930
15.465067	0.1	59.688393
15.466733	0.1	62.114302
15.468400	0.1	64.625684
15.470067	0.1	67.222778
15.471733	0.1	69.904212
15.473400	0.1	72.667901
15.475067	0.1	75.513010
15.476733	0.1	78.440313
15.478400	0.1	81.453567
15.480067	0.1	84.558909
15.481733	0.1	87.762063
15.483400	0.1	91.067081
15.485067	0.1	94.477182
15.486733	0.1	97.995764
15.488400	0.1	101.625627
15.490067	0.1	105.368859
15.491733	0.1	109.228319
15.493400	0.1	113.209076
15.495067	0.1	117.316909
15.496733	0.1	121.557779
15.498400	0.1	125.938840
15.500067	0.1	130.468496
15.501733	0.1	135.154494
15.503400	0.1	140.003153
15.505067	0.1	145.020494
15.506733	0.1	150.215039
15.508400	0.1	155.597815
15.510067	0.1	161.180208
15.511733	0.1	166.973124
15.513400	0.1	172.986816
15.515067	0.1	179.230462
15.516733	0.1	185.712766
15.518400	0.1	192.442905
15.520067	0.1	199.430299
15.521733	0.1	206.682277
15.523400	0.1	214.202476
15.525067	0.1	221.991433
15.526733	0.1	230.048193
15.528400	0.1	238.370314
15.530067	0.1	246.953502
15.531733	0.1	255.792573
15.533400	0.1	264.879362
15.535067	0.1	274.197893
15.536733	0.1	283.726232
15.538400	0.1	293.441611
15.540067	0.1	303.319413
15.541733	0.1	313.329179
15.543400	0.1	323.434491
15.545067	0.1	333.596726
15.546733	0.1	343.778631
15.548400	0.1	353.943309
15.550067	0.1	364.050827
15.551733	0.1	374.056660
15.553400	0.1	383.911931
15.555067	0.1	393.566691
15.556733	0.1	402.972484
15.558400	0.1	412.082637
15.560067	0.1	420.853699
15.561733	0.1	429.246809
15.563400	0.1	437.226918
15.565067	0.1	444.761958
15.566733	0.1	451.821771
15.568400	0.1	458.378163
15.570067	0.1	464.407472
15.571733	0.1	469.891993
15.573400	0.1	474.820106
15.575067	0.1	479.184239
15.576733	0.1	482.978730
15.578400	0.1	486.202329
15.580067	0.1	488.861173
15.581733	0.1	490.964859
15.583400	0.1	492.522805
15.585067	0.1	493.546337
15.586733	0.1	494.051963
15.588400	0.1	494.061857
15.590067	0.1	493.601173
15.591733	0.1	492.693156
15.593400	0.1	491.357594
15.595067	0.1	489.613026
15.596733	0.1	487.478762
15.598400	0.1	484.975903
15.600067	0.1	482.129364
15.601733	0.1	478.967218
15.603400	0.1	475.518017
15.605067	0.1	471.807806
15.606733	0.1	467.857746
15.608400	0.1	463.684587
15.610067	0.1	459.303764
15.611733	0.1	454.729286
15.613400	0.1	449.975696
15.615067	0.1	445.063379
15.616733	0.1	440.015819
15.618400	0.1	434.850361
15.620067	0.1	429.578270
15.621733	0.1	424.209084
15.623400	0.1	418.751146
15.625067	0.1	413.213516
15.626733	0.1	407.606149
15.628400	0.1	401.938105
15.630067	0.1	396.217847
15.631733	0.1	390.454077
15.633400	0.1	384.654128
15.635067	0.1	378.825270
15.636733	0.1	372.975848
15.638400	0.1	367.112420
15.640067	0.1	361.238442
15.641733	0.1	355.356416
15.643400	0.1	349.470696
15.645067	0.1	343.586167
15.646733	0.1	337.706348
15.648400	0.1	331.834515
15.650067	0.1	325.974722
15.651733	0.1	320.131321
15.653400	0.1	314.306159
15.655067	0.1	308.499355
15.656733	0.1	302.711803
15.658400	0.1	296.946722
15.660067	0.1	291.208702
15.661733	0.1	285.502153
15.663400	0.1	279.831665
15.665067	0.1	274.202721
15.666733	0.1	268.619315
15.668400	0.1	263.081685
15.670067	0.1	257.588163
15.671733	0.1	252.138272
15.673400	0.1	246.733919
15.675067	0.1	241.379633
15.676733	0.1	236.080959
15.678400	0.1	230.841054
15.680067	0.1	225.660397
15.681733	0.1	220.537974
15.683400	0.1	215.473605
15.685067	0.1	210.468186
15.686733	0.1	205.523682
15.688400	0.1	200.643909
15.690067	0.1	195.834291
15.691733	0.1	191.098463
15.693400	0.1	186.438095
15.695067	0.1	181.854080
15.696733	0.1	177.345465
15.698400	0.1	172.909985
15.700067	0.1	168.547164
15.701733	0.1	164.259861
15.703400	0.1	160.050342
15.705067	0.1	155.919204
15.706733	0.1	151.866922
15.708400	0.1	147.893736
15.710067	0.1	143.998631
15.711733	0.1	140.180835
15.713400	0.1	136.440285
15.715067	0.1	132.777520
15.716733	0.1	129.193731
15.718400	0.1	125.690945
15.720067	0.1	122.271783
15.721733	0.1	118.937440
15.723400	0.1	115.685827
15.725067	0.1	112.513132
15.726733	0.1	109.416372
15.728400	0.1	106.394834
15.730067	0.1	103.449530
15.731733	0.1	100.581533
15.733400	0.1	97.791558
15.735067	0.1	95.078474
15.736733	0.1	92.440551
15.738400	0.1	89.876359
15.740067	0.1	87.385958
15.741733	0.1	84.969645
15.743400	0.1	82.627003
15.745067	0.1	80.356483
15.746733	0.1	78.156118
15.748400	0.1	76.023047
15.750067	0.1	73.953693
15.751733	0.1	71.944658
15.753400	0.1	69.993679
15.755067	0.1	68.100933
15.756733	0.1	66.267912
15.758400	0.1	64.495925
15.760067	0.1	62.785450
15.761733	0.1	61.136130
15.763400	0.1	59.546474
15.765067	0.1	58.014754
15.766733	0.1	56.538764
15.768400	0.1	55.115524
15.770067	0.1	53.742829
15.771733	0.1	52.418652
15.773400	0.1	51.139835
15.775067	0.1	49.903455
15.776733	0.1	48.708561
15.778400	0.1	47.555271
15.780067	0.1	46.443406
15.781733	0.1	45.372131
15.783400	0.1	44.339838
15.785067	0.1	43.344441
15.786733	0.1	42.384806
15.788400	0.1	41.461589
15.790067	0.1	40.575209
15.791733	0.1	39.723756
15.793400	0.1	38.904014
15.795067	0.1	38.113954
15.796733	0.1	37.353220
15.798400	0.1	36.620619
15.800067	0.1	35.914423
15.801733	0.1	35.233679
15.803400	0.1	34.577908
15.805067	0.1	33.947470
15.806733	0.1	33.342781
15.808400	0.1	32.762649
15.810067	0.1	32.203974
15.811733	0.1	31.664135
15.813400	0.1	31.142177
15.815067	0.1	30.637743
15.816733	0.1	30.151250
15.818400	0.1	29.684069
15.820067	0.1	29.237689
15.821733	0.1	28.811933
15.823400	0.1	28.404774
15.825067	0.1	28.013171
15.826733	0.1	27.634682
15.828400	0.1	27.268888
15.830067	0.1	26.915552
15.831733	0.1	26.572587
15.833400	0.1	26.238443
15.835067	0.1	25.913955
15.836733	0.1	25.601925
15.838400	0.1	25.304557
15.840067	0.1	25.022210
15.841733	0.1	24.752082
15.843400	0.1	24.490596
15.845067	0.1	24.235846
15.846733	0.1	23.988427
15.848400	0.1	23.749114
15.850067	0.1	23.517014
15.851733	0.1	23.291112
15.853400	0.1	23.071529
15.855067	0.1	22.859336
15.856733	0.1	22.655548
15.858400	0.1	22.460402
15.860067	0.1	22.272707
15.861733	0.1	22.090615
15.863400	0.1	21.912993
15.865067	0.1	21.740140
15.866733	0.1	21.573068
15.868400	0.1	21.412374
15.870067	0.1	21.257819
15.871733	0.1	21.108629
15.873400	0.1	20.964862
15.875067	0.1	20.826460
15.876733	0.1	20.691754
15.878400	0.1	20.558180
15.880067	0.1	20.425261
15.881733	0.1	20.295979
15.883400	0.1	20.173491
15.885067	0.1	20.058216
15.886733	0.1	19.948364
15.888400	0.1	19.842983
15.890067	0.1	19.742013
15.891733	0.1	19.644321
15.893400	0.1	19.548954
15.895067	0.1	19.456507
15.896733	0.1	19.368054
15.898400	0.1	19.284309
15.900067	0.1	19.206227
15.901733	0.1	19.133927
15.903400	0.1	19.066096
15.905067	0.1	19.001008
15.906733	0.1	18.937470
15.908400	0.1	18.875719
15.910067	0.1	18.816472
15.911733	0.1	18.758775
15.913400	0.1	18.701793
15.915067	0.1	18.647255
15.916733	0.1	18.598498
15.918400	0.1	18.557490
15.920067	0.1	18.524111
15.921733	0.1	18.496157
15.923400	0.1	18.470646
15.925067	0.1	18.445851
15.926733	0.1	18.421711
15.928400	0.1	18.399359
15.930067	0.1	18.380226
15.931733	0.1	18.366040
15.933400	0.1	18.357516
15.935067	0.1	18.353344
15.936733	0.1	18.351258
15.938400	0.1	18.350245
15.940067	0.1	18.350423
15.941733	0.1	18.351794
15.943400	0.1	18.354715
15.945067	0.1	18.360914
15.946733	0.1	18.372179
15.948400	0.1	18.389465
15.950067	0.1	18.412055
15.951733	0.1	18.438340
15.953400	0.1	18.467547
15.955067	0.1	18.499077
15.956733	0.1	18.531681
15.958400	0.1	18.563987
15.960067	0.1	18.596054
15.961733	0.1	18.628598
15.963400	0.1	18.662931
15.965067	0.1	18.699468
15.966733	0.1	18.737198
15.968400	0.1	18.774332
15.970067	0.1	18.809677
15.971733	0.1	18.843652
15.973400	0.1	18.877627
15.975067	0.1	18.913330
15.976733	0.1	18.952013
15.978400	0.1	18.992604
15.980067	0.1	19.032062
15.981733	0.1	19.067050
15.983400	0.1	19.095720
15.985067	0.1	19.118310
15.986733	0.1	19.137801
15.988400	0.1	19.157888
15.990067	0.1	19.181372
15.991733	0.1	19.208790
15.993400	0.1	19.238175
15.995067	0.1	19.266607
15.996733	0.1	19.291819
15.998400	0.1	19.311906
16.000067	0.1	19.325257
16.001733	0.1	19.332112
16.003400	0.1	19.334496
16.005067	0.1	19.334615
16.006733	0.1	19.334854
16.008400	0.1	19.336344
16.010067	0.1	19.337357
16.011733	0.1	19.336165
16.013400	0.1	19.332827
16.015067	0.1	19.327940
16.016733	0.1	19.320787
16.018400	0.1	19.310714
16.020067	0.1	19.297959
16.021733	0.1	19.283653
16.023400	0.1	19.268872
16.025067	0.1	19.253315
16.026733	0.1	19.235731
16.028400	0.1	19.215764
16.030067	0.1	19.194723
16.031733	0.1	19.173981
16.033400	0.1	19.153417
16.035067	0.1	19.131185
16.036733	0.1	19.106449
16.038400	0.1	19.080759
16.040067	0.1	19.055844
16.041733	0.1	19.031347
16.043400	0.1	19.006373
16.045067	0.1	18.981160
16.046733	0.1	18.956126
16.048400	0.1	18.929900
16.050067	0.1	18.901528
16.051733	0.1	18.871428
16.053400	0.1	18.840552
16.055067	0.1	18.809618
16.056733	0.1	18.777968
16.058400	0.1	18.743874
16.060067	0.1	18.705429
16.061733	0.1	18.662394
16.063400	0.1	18.616558
16.065067	0.1	18.570305
16.066733	0.1	18.524946
16.068400	0.1	18.480660
16.070067	0.1	18.436552
16.071733	0.1	18.391372
16.073400	0.1	18.344821
16.075067	0.1	18.296839
16.076733	0.1	18.247546
16.078400	0.1	18.196226
16.080067	0.1	18.142344
16.081733	0.1	18.085600
16.083400	0.1	18.026949
16.085067	0.1	17.968000
16.086733	0.1	17.909647
16.088400	0.1	17.850877
16.090067	0.1	17.790497
16.091733	0.1	17.729820
16.093400	0.1	17.671169
16.095067	0.1	17.614485
16.096733	0.1	17.558278
16.098400	0.1	17.501415
16.100067	0.1	17.443122
16.101733	0.1	17.382742
16.103400	0.1	17.321051
16.105067	0.1	17.259897
16.106733	0.1	17.200829
16.108400	0.1	17.144800
16.110067	0.1	17.091454
16.111733	0.1	17.039717
16.113400	0.1	16.987682
16.115067	0.1	16.934813
16.116733	0.1	16.882659
16.118400	0.1	16.833902
16.120067	0.1	16.789318
16.121733	0.1	16.747774
16.123400	0.1	16.708256
16.125067	0.1	16.671659
16.126733	0.1	16.639532
16.128400	0.1	16.611696
16.130067	0.1	16.586245
16.131733	0.1	16.562284
16.133400	0.1	16.539873
16.135067	0.1	16.519309
16.136733	0.1	16.501010
16.138400	0.1	16.484977
16.140067	0.1	16.470254
16.141733	0.1	16.456128
16.143400	0.1	16.443432
16.145067	0.1	16.433776
16.146733	0.1	16.428293
16.148400	0.1	16.427458
16.150067	0.1	16.430617
16.151733	0.1	16.437174
16.153400	0.1	16.446115
16.155067	0.1	16.455771
16.156733	0.1	16.465307
16.158400	0.1	16.474844
16.160067	0.1	16.484381
16.161733	0.1	16.494156
16.163400	0.1	16.505362
16.165067	0.1	16.518892
16.166733	0.1	16.535104
16.168400	0.1	16.554535
16.170067	0.1	16.577543
16.171733	0.1	16.602994
16.173400	0.1	16.628862
16.175067	0.1	16.654671
16.176733	0.1	16.680957
16.178400	0.1	16.707600
16.180067	0.1	16.734124
16.181733	0.1	16.761185
16.183400	0.1	16.790689
16.185067	0.1	16.824068
16.186733	0.1	16.860069
16.188400	0.1	16.895355
16.190067	0.1	16.927362
16.191733	0.1	16.957344
16.193400	0.1	16.988576
16.195067	0.1	17.022730
16.196733	0.1	17.059446
16.198400	0.1	17.097772
16.200067	0.1	17.137469
16.201733	0.1	17.179788
16.203400	0.1	17.225088
16.205067	0.1	17.272414
16.206733	0.1	17.320038
16.208400	0.1	17.367304
16.210067	0.1	17.414273
16.211733	0.1	17.461241
16.213400	0.1	17.508150
16.215067	0.1	17.554284
16.216733	0.1	17.598749
16.218400	0.1	17.642022
16.220067	0.1	17.685772
16.221733	0.1	17.731250
16.223400	0.1	17.779530
16.225067	0.1	17.831267
16.226733	0.1	17.884911
16.228400	0.1	17.937840
16.230067	0.1	17.987848
16.231733	0.1	18.034102
16.233400	0.1	18.076779
16.235067	0.1	18.117310
16.236733	0.1	18.157364
16.238400	0.1	18.198551
16.240067	0.1	18.241645
16.241733	0.1	18.286110
16.243400	0.1	18.331350
16.245067	0.1	18.377901
16.246733	0.1	18.425525
16.248400	0.1	18.472017
16.250067	0.1	18.516661
16.251733	0.1	18.560709
16.253400	0.1	18.605412
16.255067	0.1	18.650712
16.256733	0.1	18.696071
16.258400	0.1	18.740715
16.260067	0.1	18.783451
16.261733	0.1	18.824400
16.263400	0.1	18.864394
16.265067	0.1	18.904329
16.266733	0.1	18.944622
16.268400	0.1	18.985809
16.270067	0.1	19.028069
16.271733	0.1	19.070507
16.273400	0.1	19.111217
16.275067	0.1	19.149662
16.276733	0.1	19.187452
16.278400	0.1	19.226791
16.280067	0.1	19.268275
16.281733	0.1	19.311131
16.283400	0.1	19.353510
16.285067	0.1	19.393266
16.286733	0.1	19.429983
16.288400	0.1	19.465269
16.290067	0.1	19.500734
16.291733	0.1	19.536735
16.293400	0.1	19.573034
16.295067	0.1	19.610585
16.296733	0.1	19.651235
16.298400	0.1	19.695641
16.300067	0.1	19.741954
16.301733	0.1	19.787372
16.303400	0.1	19.830705
16.305067	0.1	19.872845
16.306733	0.1	19.914449
16.308400	0.1	19.954623
16.310067	0.1	19.992651
16.311733	0.1	20.029844
16.313400	0.1	20.067872
16.315067	0.1	20.107092
16.316733	0.1	20.147146
16.318400	0.1	20.187677
16.320067	0.1	20.228328
16.321733	0.1	20.268918
16.323400	0.1	20.309986
16.325067	0.1	20.351828
16.326733	0.1	20.394207
16.328400	0.1	20.436467
16.330067	0.1	20.477892
16.331733	0.1	20.518245
16.333400	0.1	20.558418
16.335067	0.1	20.600320
16.336733	0.1	20.645381
16.338400	0.1	20.693184
16.340067	0.1	20.742358
16.341733	0.1	20.791830
16.343400	0.1	20.841004
16.345067	0.1	20.889462
16.346733	0.1	20.937146
16.348400	0.1	20.984472
16.350067	0.1	21.031858
16.351733	0.1	21.079303
16.353400	0.1	21.128060
16.355067	0.1	21.179499
16.356733	0.1	21.233739
16.358400	0.1	21.289827
16.360067	0.1	21.347286
16.361733	0.1	21.405519
16.363400	0.1	21.463276
16.365067	0.1	21.519483
16.366733	0.1	21.573426
16.368400	0.1	21.625222
16.370067	0.1	21.676005
16.371733	0.1	21.727980
16.373400	0.1	21.783532
16.375067	0.1	21.844388
16.376733	0.1	21.909715
16.378400	0.1	21.977068
16.380067	0.1	22.043527
16.381733	0.1	22.107185
16.383400	0.1	22.168399
16.385067	0.1	22.229494
16.386733	0.1	22.292019
16.388400	0.1	22.355677
16.390067	0.1	22.419037
16.391733	0.1	22.482098
16.393400	0.1	22.546233
16.395067	0.1	22.612573
16.396733	0.1	22.680761
16.398400	0.1	22.749843
16.400067	0.1	22.818746
16.401733	0.1	22.886516
16.403400	0.1	22.952618
16.405067	0.1	23.017706
16.406733	0.1	23.083748
16.408400	0.1	23.152412
16.410067	0.1	23.223759
16.411733	0.1	23.296894
16.413400	0.1	23.370446
16.415067	0.1	23.443641
16.416733	0.1	23.516776
16.418400	0.1	23.591699
16.420067	0.1	23.670198
16.421733	0.1	23.752214
16.423400	0.1	23.835601
16.425067	0.1	23.917617
16.426733	0.1	23.995997
16.428400	0.1	24.070622
16.430067	0.1	24.143399
16.431733	0.1	24.216296
16.433400	0.1	24.290205
16.435067	0.1	24.365009
16.436733	0.1	24.439992
16.438400	0.1	24.515034
16.440067	0.1	24.591149
16.441733	0.1	24.669529
16.443400	0.1	24.750294
16.445067	0.1	24.832191
16.446733	0.1	24.913849
16.448400	0.1	24.995209
16.450067	0.1	25.077285
16.451733	0.1	25.161327
16.453400	0.1	25.248648
16.455067	0.1	25.338890
16.456733	0.1	25.429727
16.458400	0.1	25.518657
16.460067	0.1	25.604428
16.461733	0.1	25.686802
16.463400	0.1	25.766911
16.465067	0.1	25.847615
16.466733	0.1	25.932373
16.468400	0.1	26.022615
16.470067	0.1	26.116194
16.471733	0.1	26.209296
16.473400	0.1	26.299776
16.475067	0.1	26.387753
16.476733	0.1	26.474477
16.478400	0.1	26.561560
16.480067	0.1	26.649715
16.481733	0.1	26.739062
16.483400	0.1	26.830258
16.485067	0.1	26.923658
16.486733	0.1	27.018668
16.488400	0.1	27.114214
16.490067	0.1	27.209522
16.491733	0.1	27.304413
16.493400	0.1	27.399065
16.495067	0.1	27.494015
16.496733	0.1	27.590515
16.498400	0.1	27.689876
16.500067	0.1	27.791919
16.501733	0.1	27.895631
16.503400	0.1	28.000654
16.505067	0.1	28.107824
16.506733	0.1	28.216721
16.508400	0.1	28.325679
16.510067	0.1	28.434040
16.511733	0.1	28.542520
16.513400	0.1	28.651060
16.515067	0.1	28.758885
16.516733	0.1	28.866710
16.518400	0.1	28.976144
16.520067	0.1	29.087903
16.521733	0.1	29.201867
16.523400	0.1	29.317560
16.525067	0.1	29.434623
16.526733	0.1	29.553415
16.528400	0.1	29.674770
16.530067	0.1	29.799046
16.531733	0.1	29.925289
16.533400	0.1	30.052783
16.535067	0.1	30.181231
16.536733	0.1	30.310633
16.538400	0.1	30.440988
16.540067	0.1	30.572595
16.541733	0.1	30.706109
16.543400	0.1	30.842544
16.545067	0.1	30.982913
16.546733	0.1	31.127276
16.548400	0.1	31.275155
16.550067	0.1	31.425597
16.551733	0.1	31.577529
16.553400	0.1	31.729581
16.555067	0.1	31.880857
16.556733	0.1	32.032313
16.558400	0.1	32.185497
16.560067	0.1	32.340886
16.561733	0.1	32.498004
16.563400	0.1	32.655777
16.565067	0.1	32.812895
16.566733	0.1	32.969119
16.568400	0.1	33.125403
16.570067	0.1	33.282938
16.571733	0.1	33.443274
16.573400	0.1	33.607962
16.575067	0.1	33.777716
16.576733	0.1	33.952357
16.578400	0.1	34.132423
16.580067	0.1	34.318449
16.581733	0.1	34.509124
16.583400	0.1	34.701409
16.585067	0.1	34.893038
16.586733	0.1	35.083534
16.588400	0.1	35.273137
16.590067	0.1	35.463216
16.591733	0.1	35.655679
16.593400	0.1	35.851540
16.595067	0.1	36.051395
16.596733	0.1	36.255779
16.598400	0.1	36.464216
16.600067	0.1	36.674979
16.601733	0.1	36.886933
16.603400	0.1	37.100258
16.605067	0.1	37.316265
16.606733	0.1	37.536683
16.608400	0.1	37.762763
16.610067	0.1	37.994268
16.611733	0.1	38.229945
16.613400	0.1	38.467708
16.615067	0.1	38.706543
16.616733	0.1	38.948181
16.618400	0.1	39.194825
16.620067	0.1	39.445343
16.621733	0.1	39.696398
16.623400	0.1	39.946201
16.625067	0.1	40.195229
16.626733	0.1	40.443840
16.628400	0.1	40.690424
16.630067	0.1	40.932121
16.631733	0.1	41.168573
16.633400	0.1	41.402104
16.635067	0.1	41.635337
16.636733	0.1	41.869822
16.638400	0.1	42.105260
16.640067	0.1	42.339268
16.641733	0.1	42.568507
16.643400	0.1	42.789581
16.645067	0.1	43.000999
16.646733	0.1	43.202641
16.648400	0.1	43.394687
16.650067	0.1	43.577137
16.651733	0.1	43.749991
16.653400	0.1	43.913725
16.655067	0.1	44.068220
16.656733	0.1	44.212940
16.658400	0.1	44.347110
16.660067	0.1	44.470313
16.661733	0.1	44.581774
16.663400	0.1	44.680538
16.665067	0.1	44.766608
16.666733	0.1	44.841173
16.668400	0.1	44.905963
16.670067	0.1	44.962707
16.671733	0.1	45.012179
16.673400	0.1	45.053127
16.675067	0.1	45.081618
16.676733	0.1	45.094314
16.678400	0.1	45.091095
16.680067	0.1	45.076671
16.681733	0.1	45.057061
16.683400	0.1	45.034650
16.685067	0.1	45.007947
16.686733	0.1	44.975283
16.688400	0.1	44.936064
16.690067	0.1	44.890168
16.691733	0.1	44.837776
16.693400	0.1	44.780078
16.695067	0.1	44.719162
16.696733	0.1	44.657650
16.698400	0.1	44.597152
16.700067	0.1	44.538024
16.701733	0.1	44.479730
16.703400	0.1	44.421139
16.705067	0.1	44.361296
16.706733	0.1	44.300678
16.708400	0.1	44.240239
16.710067	0.1	44.181052
16.711733	0.1	44.124546
16.713400	0.1	44.071677
16.715067	0.1	44.022026
16.716733	0.1	43.975654
16.718400	0.1	43.934825
16.720067	0.1	43.901565
16.721733	0.1	43.875041
16.723400	0.1	43.852868
16.725067	0.1	43.832901
16.726733	0.1	43.814244
16.728400	0.1	43.797734
16.730067	0.1	43.785634
16.731733	0.1	43.779912
16.733400	0.1	43.779793
16.735067	0.1	43.782892
16.736733	0.1	43.787840
16.738400	0.1	43.795588
16.740067	0.1	43.807986
16.741733	0.1	43.825569
16.743400	0.1	43.847385
16.745067	0.1	43.872776
16.746733	0.1	43.901983
16.748400	0.1	43.935898
16.750067	0.1	43.974760
16.751733	0.1	44.018212
16.753400	0.1	44.064524
16.755067	0.1	44.111195
16.756733	0.1	44.156852
16.758400	0.1	44.201734
16.760067	0.1	44.246617
16.761733	0.1	44.293347
16.763400	0.1	44.344070
16.765067	0.1	44.399205
16.766733	0.1	44.456485
16.768400	0.1	44.513109
16.770067	0.1	44.567528
16.771733	0.1	44.620755
16.773400	0.1	44.675412
16.775067	0.1	44.733646
16.776733	0.1	44.795993
16.778400	0.1	44.862392
16.780067	0.1	44.932249
16.781733	0.1	45.003417
16.783400	0.1	45.073035
16.785067	0.1	45.139435
16.786733	0.1	45.203152
16.788400	0.1	45.265677
16.790067	0.1	45.329275
16.791733	0.1	45.396152
16.793400	0.1	45.466307
16.795067	0.1	45.536938
16.796733	0.1	45.605007
16.798400	0.1	45.670095
16.800067	0.1	45.734110
16.801733	0.1	45.798841
16.803400	0.1	45.864466
16.805067	0.1	45.930031
16.806733	0.1	45.995298
16.808400	0.1	46.061161
16.810067	0.1	46.128335
16.811733	0.1	46.197000
16.813400	0.1	46.267155
16.815067	0.1	46.338501
16.816733	0.1	46.411279
16.818400	0.1	46.484831
16.820067	0.1	46.557429
16.821733	0.1	46.627644
16.823400	0.1	46.694878
16.825067	0.1	46.760502
16.826733	0.1	46.827200
16.828400	0.1	46.896401
16.830067	0.1	46.966556
16.831733	0.1	47.035339
16.833400	0.1	47.101739
16.835067	0.1	47.167006
16.836733	0.1	47.232094
16.838400	0.1	47.296765
16.840067	0.1	47.360304
16.841733	0.1	47.422710
16.843400	0.1	47.485056
16.845067	0.1	47.549549
16.846733	0.1	47.618034
16.848400	0.1	47.690394
16.850067	0.1	47.764245
16.851733	0.1	47.836307
16.853400	0.1	47.904554
16.855067	0.1	47.968629
16.856733	0.1	48.029247
16.858400	0.1	48.087838
16.860067	0.1	48.147085
16.861733	0.1	48.209432
16.863400	0.1	48.275772
16.865067	0.1	48.344675
16.866733	0.1	48.413160
16.868400	0.1	48.479262
16.870067	0.1	48.543337
16.871733	0.1	48.607054
16.873400	0.1	48.670831
16.875067	0.1	48.733357
16.876733	0.1	48.793259
16.878400	0.1	48.850837
16.880067	0.1	48.908415
16.881733	0.1	48.968199
16.883400	0.1	49.031022
16.885067	0.1	49.095872
16.886733	0.1	49.160841
16.888400	0.1	49.224201
16.890067	0.1	49.285296
16.891733	0.1	49.344304
16.893400	0.1	49.401286
16.895067	0.1	49.456719
16.896733	0.1	49.512449
16.898400	0.1	49.571219
16.900067	0.1	49.633804
16.901733	0.1	49.698892
16.903400	0.1	49.763861
16.905067	0.1	49.825671
16.906733	0.1	49.882594
16.908400	0.1	49.934688
16.910067	0.1	49.983445
16.911733	0.1	50.030413
16.913400	0.1	50.076905
16.915067	0.1	50.123277
16.916733	0.1	50.169948
16.918400	0.1	50.216737
16.920067	0.1	50.263289
16.921733	0.1	50.309423
16.923400	0.1	50.355616
16.925067	0.1	50.402644
16.926733	0.1	50.450745
16.928400	0.1	50.498429
16.930067	0.1	50.544027
16.931733	0.1	50.586942
16.933400	0.1	50.627175
16.935067	0.1	50.664428
16.936733	0.1	50.699297
16.938400	0.1	50.733569
16.940067	0.1	50.769153
16.941733	0.1	50.806525
16.943400	0.1	50.843778
16.945067	0.1	50.876799
16.946733	0.1	50.903323
16.948400	0.1	50.925794
16.950067	0.1	50.947431
16.951733	0.1	50.968650
16.953400	0.1	50.987426
16.955067	0.1	51.002029
16.956733	0.1	51.012936
16.958400	0.1	51.021460
16.960067	0.1	51.029268
16.961733	0.1	51.037613
16.963400	0.1	51.046553
16.965067	0.1	51.054838
16.966733	0.1	51.061872
16.968400	0.1	51.068130
16.970067	0.1	51.074210
16.971733	0.1	51.079395
16.973400	0.1	51.082257
16.975067	0.1	51.082733
16.976733	0.1	51.081720
16.978400	0.1	51.079574
16.980067	0.1	51.075998
16.981733	0.1	51.070574
16.983400	0.1	51.062885
16.985067	0.1	51.053587
16.986733	0.1	51.044408
16.988400	0.1	51.036063
16.990067	0.1	51.027122
16.991733	0.1	51.016691
16.993400	0.1	51.005247
16.995067	0.1	50.993446
16.996733	0.1	50.980690
16.998400	0.1	50.966504
17.000067	0.1	50.950888
17.001733	0.1	50.933781
17.003400	0.1	50.915185
17.005067	0.1	50.894800
17.006733	0.1	50.872985
17.008400	0.1	50.850394
17.010067	0.1	50.827864
17.011733	0.1	50.806108
17.013400	0.1	50.785723
17.015067	0.1	50.766590
17.016733	0.1	50.747755
17.018400	0.1	50.728920
17.020067	0.1	50.710025
17.021733	0.1	50.690416
17.023400	0.1	50.669494
17.025067	0.1	50.647619
17.026733	0.1	50.625387
17.028400	0.1	50.603989
17.030067	0.1	50.584140
17.031733	0.1	50.566199
17.033400	0.1	50.550285
17.035067	0.1	50.535861
17.036733	0.1	50.521615
17.038400	0.1	50.506058
17.040067	0.1	50.487462
17.041733	0.1	50.465229
17.043400	0.1	50.440732
17.045067	0.1	50.417247
17.046733	0.1	50.396684
17.048400	0.1	50.378266
17.050067	0.1	50.359371
17.051733	0.1	50.337854
17.053400	0.1	50.314251
17.055067	0.1	50.290468
17.056733	0.1	50.268057
17.058400	0.1	50.247195
17.060067	0.1	50.226930
17.061733	0.1	50.206247
17.063400	0.1	50.184968
17.065067	0.1	50.163570
17.066733	0.1	50.143662
17.068400	0.1	50.127390
17.070067	0.1	50.114635
17.071733	0.1	50.102237
17.073400	0.1	50.087336
17.075067	0.1	50.069752
17.076733	0.1	50.051871
17.078400	0.1	50.035897
17.080067	0.1	50.021949
17.081733	0.1	50.008240
17.083400	0.1	49.993458
17.085067	0.1	49.978021
17.086733	0.1	49.963418
17.088400	0.1	49.950007
17.090067	0.1	49.937192
17.091733	0.1	49.924794
17.093400	0.1	49.913529
17.095067	0.1	49.904230
17.096733	0.1	49.897256
17.098400	0.1	49.891534
17.100067	0.1	49.885514
17.101733	0.1	49.877527
17.103400	0.1	49.866739
17.105067	0.1	49.853566
17.106733	0.1	49.840155
17.108400	0.1	49.829188
17.110067	0.1	49.822572
17.111733	0.1	49.820366
17.113400	0.1	49.821737
17.115067	0.1	49.825552
17.116733	0.1	49.829784
17.118400	0.1	49.832883
17.120067	0.1	49.834552
17.121733	0.1	49.835268
17.123400	0.1	49.835744
17.125067	0.1	49.836877
17.126733	0.1	49.839500
17.128400	0.1	49.844566
17.130067	0.1	49.852553
17.131733	0.1	49.862924
17.133400	0.1	49.874786
17.135067	0.1	49.886826
17.136733	0.1	49.898747
17.138400	0.1	49.912038
17.140067	0.1	49.928549
17.141733	0.1	49.948159
17.143400	0.1	49.969319
17.145067	0.1	49.990955
17.146733	0.1	50.012413
17.148400	0.1	50.033155
17.150067	0.1	50.053659
17.151733	0.1	50.074759
17.153400	0.1	50.097588
17.155067	0.1	50.123635
17.156733	0.1	50.152782
17.158400	0.1	50.183716
17.160067	0.1	50.215486
17.161733	0.1	50.247374
17.163400	0.1	50.279620
17.165067	0.1	50.313953
17.166733	0.1	50.352696
17.168400	0.1	50.397161
17.170067	0.1	50.446633
17.171733	0.1	50.498667
17.173400	0.1	50.551179
17.175067	0.1	50.604108
17.176733	0.1	50.658706
17.178400	0.1	50.715867
17.180067	0.1	50.775591
17.181733	0.1	50.836745
17.183400	0.1	50.899151
17.185067	0.1	50.964001
17.186733	0.1	51.033083
17.188400	0.1	51.107350
17.190067	0.1	51.187101
17.191733	0.1	51.271680
17.193400	0.1	51.359359
17.195067	0.1	51.448706
17.196733	0.1	51.540795
17.198400	0.1	51.638070
17.200067	0.1	51.741782
17.201733	0.1	51.851812
17.203400	0.1	51.967564
17.205067	0.1	52.089396
17.206733	0.1	52.218619
17.208400	0.1	52.356544
17.210067	0.1	52.502754
17.211733	0.1	52.654687
17.213400	0.1	52.809540
17.215067	0.1	52.966657
17.216733	0.1	53.128007
17.218400	0.1	53.296867
17.220067	0.1	53.476098
17.221733	0.1	53.667131
17.223400	0.1	53.870085
17.225067	0.1	54.084423
17.226733	0.1	54.307941
17.228400	0.1	54.538015
17.230067	0.1	54.773990
17.231733	0.1	55.016879
17.233400	0.1	55.266503
17.235067	0.1	55.522684
17.236733	0.1	55.787805
17.238400	0.1	56.064728
17.240067	0.1	56.354586
17.241733	0.1	56.657079
17.243400	0.1	56.971673
17.245067	0.1	57.297054
17.246733	0.1	57.632152
17.248400	0.1	57.977978
17.250067	0.1	58.336440
17.251733	0.1	58.707479
17.253400	0.1	59.088830
17.255067	0.1	59.479121
17.256733	0.1	59.878889
17.258400	0.1	60.289804
17.260067	0.1	60.713712
17.261733	0.1	61.152343
17.263400	0.1	61.606351
17.265067	0.1	62.076274
17.266733	0.1	62.562231
17.268400	0.1	63.062672
17.270067	0.1	63.575391
17.271733	0.1	64.099018
17.273400	0.1	64.634387
17.275067	0.1	65.184180
17.276733	0.1	65.751258
17.278400	0.1	66.336993
17.280067	0.1	66.940490
17.281733	0.1	67.559485
17.283400	0.1	68.192248
17.285067	0.1	68.840448
17.286733	0.1	69.506888
17.288400	0.1	70.192937
17.290067	0.1	70.897881
17.291733	0.1	71.620528
17.293400	0.1	72.360281
17.295067	0.1	73.117380
17.296733	0.1	73.893551
17.298400	0.1	74.692492
17.300067	0.1	75.517480
17.301733	0.1	76.370065
17.303400	0.1	77.249830
17.305067	0.1	78.155463
17.306733	0.1	79.085832
17.308400	0.1	80.040817
17.310067	0.1	81.020837
17.311733	0.1	82.026606
17.313400	0.1	83.059733
17.315067	0.1	84.121888
17.316733	0.1	85.213368
17.318400	0.1	86.332863
17.320067	0.1	87.478703
17.321733	0.1	88.650113
17.323400	0.1	89.847332
17.325067	0.1	91.070777
17.326733	0.1	92.320269
17.328400	0.1	93.596166
17.330067	0.1	94.899422
17.331733	0.1	96.230632
17.333400	0.1	97.588485
17.335067	0.1	98.969823
17.336733	0.1	100.371844
17.338400	0.1	101.792818
17.340067	0.1	103.230244
17.341733	0.1	104.680783
17.343400	0.1	106.142289
17.345067	0.1	107.613332
17.346733	0.1	109.091348
17.348400	0.1	110.572464
17.350067	0.1	112.052328
17.351733	0.1	113.527126
17.353400	0.1	114.992625
17.355067	0.1	116.443879
17.356733	0.1	117.876179
17.358400	0.1	119.286008
17.360067	0.1	120.671041
17.361733	0.1	122.029729
17.363400	0.1	123.360045
17.365067	0.1	124.657758
17.366733	0.1	125.917502
17.368400	0.1	127.134033
17.370067	0.1	128.302403
17.371733	0.1	129.419513
17.373400	0.1	130.484231
17.375067	0.1	131.495424
17.376733	0.1	132.449933
17.378400	0.1	133.342691
17.380067	0.1	134.169050
17.381733	0.1	134.926446
17.383400	0.1	135.613926
17.385067	0.1	136.231013
17.386733	0.1	136.777350
17.388400	0.1	137.251862
17.390067	0.1	137.653001
17.391733	0.1	137.979694
17.393400	0.1	138.233193
17.395067	0.1	138.414749
17.396733	0.1	138.524481
17.398400	0.1	138.561913
17.400067	0.1	138.526806
17.401733	0.1	138.418027
17.403400	0.1	138.235577
17.405067	0.1	137.982317
17.406733	0.1	137.661763
17.408400	0.1	137.276777
17.410067	0.1	136.828788
17.411733	0.1	136.317440
17.413400	0.1	135.741659
17.415067	0.1	135.102340
17.416733	0.1	134.402462
17.418400	0.1	133.645602
17.420067	0.1	132.835217
17.421733	0.1	131.974705
17.423400	0.1	131.067105
17.425067	0.1	130.114742
17.426733	0.1	129.119821
17.428400	0.1	128.085204
17.430067	0.1	127.014168
17.431733	0.1	125.910349
17.433400	0.1	124.776728
17.435067	0.1	123.615272
17.436733	0.1	122.427948
17.438400	0.1	121.217079
17.440067	0.1	119.986124
17.441733	0.1	118.738837
17.443400	0.1	117.476530
17.445067	0.1	116.198606
17.446733	0.1	114.905543
17.448400	0.1	113.601513
17.450067	0.1	112.291462
17.451733	0.1	110.978729
17.453400	0.1	109.664804
17.455067	0.1	108.351058
17.456733	0.1	107.039458
17.458400	0.1	105.732924
17.460067	0.1	104.434437
17.461733	0.1	103.146619
17.463400	0.1	101.870841
17.465067	0.1	100.608414
17.466733	0.1	99.362022
17.468400	0.1	98.133808
17.470067	0.1	96.923715
17.471733	0.1	95.730430
17.473400	0.1	94.553476
17.475067	0.1	93.394047
17.476733	0.1	92.254942
17.478400	0.1	91.138726
17.480067	0.1	90.046828
17.481733	0.1	88.979548
17.483400	0.1	87.937181
17.485067	0.1	86.920922
17.486733	0.1	85.931962
17.488400	0.1	84.970300
17.490067	0.1	84.035223
17.491733	0.1	83.126550
17.493400	0.1	82.243507
17.495067	0.1	81.385319
17.496733	0.1	80.551868
17.498400	0.1	79.742436
17.500067	0.1	78.955953
17.501733	0.1	78.193252
17.503400	0.1	77.455883
17.505067	0.1	76.743786
17.506733	0.1	76.055114
17.508400	0.1	75.387900
17.510067	0.1	74.741904
17.511733	0.1	74.117725
17.513400	0.1	73.515598
17.515067	0.1	72.934691
17.516733	0.1	72.374944
17.518400	0.1	71.837131
17.520067	0.1	71.320896
17.521733	0.1	70.824031
17.523400	0.1	70.344035
17.525067	0.1	69.879894
17.526733	0.1	69.432620
17.528400	0.1	69.003884
17.530067	0.1	68.593864
17.531733	0.1	68.201010
17.533400	0.1	67.823354
17.535067	0.1	67.459468
17.536733	0.1	67.108814
17.538400	0.1	66.771154
17.540067	0.1	66.446487
17.541733	0.1	66.134636
17.543400	0.1	65.834407
17.545067	0.1	65.544311
17.546733	0.1	65.264467
17.548400	0.1	64.996366
17.550067	0.1	64.740602
17.551733	0.1	64.496402
17.553400	0.1	64.262096
17.555067	0.1	64.036790
17.556733	0.1	63.820902
17.558400	0.1	63.615028
17.560067	0.1	63.419525
17.561733	0.1	63.233737
17.563400	0.1	63.055757
17.565067	0.1	62.884573
17.566733	0.1	62.720183
17.568400	0.1	62.562469
17.570067	0.1	62.412027
17.571733	0.1	62.270705
17.573400	0.1	62.139634
17.575067	0.1	62.018279
17.576733	0.1	61.904732
17.578400	0.1	61.797742
17.580067	0.1	61.696831
17.581733	0.1	61.600689
17.583400	0.1	61.507467
17.585067	0.1	61.416510
17.586733	0.1	61.329130
17.588400	0.1	61.246578
17.590067	0.1	61.169092
17.591733	0.1	61.096672
17.593400	0.1	61.030690
17.595067	0.1	60.972873
17.596733	0.1	60.923699
17.598400	0.1	60.881022
17.600067	0.1	60.840968
17.601733	0.1	60.800675
17.603400	0.1	60.759965
17.605067	0.1	60.720686
17.606733	0.1	60.685340
17.608400	0.1	60.654763
17.610067	0.1	60.628239
17.611733	0.1	60.603861
17.613400	0.1	60.580913
17.615067	0.1	60.560290
17.616733	0.1	60.543124
17.618400	0.1	60.528997
17.620067	0.1	60.516719
17.621733	0.1	60.505751
17.623400	0.1	60.496155
17.625067	0.1	60.487989
17.626733	0.1	60.481552
17.628400	0.1	60.476605
17.630067	0.1	60.471598
17.631733	0.1	60.464922
17.633400	0.1	60.456399
17.635067	0.1	60.446981
17.636733	0.1	60.437683
17.638400	0.1	60.429755
17.640067	0.1	60.424868
17.641733	0.1	60.424331
17.643400	0.1	60.427192
17.645067	0.1	60.429875
17.646733	0.1	60.428444
17.648400	0.1	60.421947
17.650067	0.1	60.412589
17.651733	0.1	60.403529
17.653400	0.1	60.396794
17.655067	0.1	60.392145
17.656733	0.1	60.387615
17.658400	0.1	60.381416
17.660067	0.1	60.372475
17.661733	0.1	60.361031
17.663400	0.1	60.348872
17.665067	0.1	60.338620
17.666733	0.1	60.331408
17.668400	0.1	60.326043
17.670067	0.1	60.319964
17.671733	0.1	60.311261
17.673400	0.1	60.299519
17.675067	0.1	60.286347
17.676733	0.1	60.273055
17.678400	0.1	60.259525
17.680067	0.1	60.244564
17.681733	0.1	60.227994
17.683400	0.1	60.210112
17.685067	0.1	60.190622
17.686733	0.1	60.169104
17.688400	0.1	60.146872
17.690067	0.1	60.126785
17.691733	0.1	60.110334
17.693400	0.1	60.096446
17.695067	0.1	60.082678
17.696733	0.1	60.066823
17.698400	0.1	60.047868
17.700067	0.1	60.026888
17.701733	0.1	60.005311
17.703400	0.1	59.983972
17.705067	0.1	59.963230
17.706733	0.1	59.942428
17.708400	0.1	59.920732
17.710067	0.1	59.897486
17.711733	0.1	59.872154
17.713400	0.1	59.845332
17.715067	0.1	59.819583
17.716733	0.1	59.797887
17.718400	0.1	59.781018
17.720067	0.1	59.765700
17.721733	0.1	59.748057
17.723400	0.1	59.727136
17.725067	0.1	59.704903
17.726733	0.1	59.683446
17.728400	0.1	59.661750
17.730067	0.1	59.637133
17.731733	0.1	59.609238
17.733400	0.1	59.580568
17.735067	0.1	59.553269
17.736733	0.1	59.527699
17.738400	0.1	59.502963
17.740067	0.1	59.478048
17.741733	0.1	59.453253
17.743400	0.1	59.428993
17.745067	0.1	59.404794
17.746733	0.1	59.379879
17.748400	0.1	59.353772
17.750067	0.1	59.326235
17.751733	0.1	59.297446
17.753400	0.1	59.268180
17.755067	0.1	59.238497
17.756733	0.1	59.208277
17.758400	0.1	59.178535
17.760067	0.1	59.151057
17.761733	0.1	59.126857
17.763400	0.1	59.105459
17.765067	0.1	59.085373
17.766733	0.1	59.064094
17.768400	0.1	59.039954
17.770067	0.1	59.013251
17.771733	0.1	58.984462
17.773400	0.1	58.953289
17.775067	0.1	58.920685
17.776733	0.1	58.888975
17.778400	0.1	58.860067
17.780067	0.1	58.834497
17.781733	0.1	58.811549
17.783400	0.1	58.789853
17.785067	0.1	58.768455
17.786733	0.1	58.747235
17.788400	0.1	58.726433
17.790067	0.1	58.705631
17.791733	0.1	58.683637
17.793400	0.1	58.659438
17.795067	0.1	58.633689
17.796733	0.1	58.608357
17.798400	0.1	58.585170
17.800067	0.1	58.564428
17.801733	0.1	58.544580
17.803400	0.1	58.524374
17.805067	0.1	58.504406
17.806733	0.1	58.486406
17.808400	0.1	58.470729
17.810067	0.1	58.456246
17.811733	0.1	58.441940
17.813400	0.1	58.427635
17.815067	0.1	58.414224
17.816733	0.1	58.402840
17.818400	0.1	58.394078
17.820067	0.1	58.387521
17.821733	0.1	58.381978
17.823400	0.1	58.375600
17.825067	0.1	58.367494
17.826733	0.1	58.358852
17.828400	0.1	58.352176
17.830067	0.1	58.348600
17.831733	0.1	58.347646
17.833400	0.1	58.348302
17.835067	0.1	58.350090
17.836733	0.1	58.352772
17.838400	0.1	58.356944
17.840067	0.1	58.363918
17.841733	0.1	58.373574
17.843400	0.1	58.382872
17.845067	0.1	58.388594
17.846733	0.1	58.391336
17.848400	0.1	58.394376
17.850067	0.1	58.400038
17.851733	0.1	58.408919
17.853400	0.1	58.421317
17.855067	0.1	58.436755
17.856733	0.1	58.453921
17.858400	0.1	58.472160
17.860067	0.1	58.491114
17.861733	0.1	58.509473
17.863400	0.1	58.525625
17.865067	0.1	58.538738
17.866733	0.1	58.549825
17.868400	0.1	58.561090
17.870067	0.1	58.574501
17.871733	0.1	58.590356
17.873400	0.1	58.607582
17.875067	0.1	58.625106
17.876733	0.1	58.641914
17.878400	0.1	58.657411
17.880067	0.1	58.673028
17.881733	0.1	58.691147
17.883400	0.1	58.712367
17.885067	0.1	58.734718
17.886733	0.1	58.755580
17.888400	0.1	58.774058
17.890067	0.1	58.790568
17.891733	0.1	58.805529
17.893400	0.1	58.819655
17.895067	0.1	58.833781
17.896733	0.1	58.847789
17.898400	0.1	58.861080
17.900067	0.1	58.873478
17.901733	0.1	58.884863
17.903400	0.1	58.894995
17.905067	0.1	58.903936
17.906733	0.1	58.911744
17.908400	0.1	58.918658
17.910067	0.1	58.925275
17.911733	0.1	58.932546
17.913400	0.1	58.940831
17.915067	0.1	58.949176
17.916733	0.1	58.955196
17.918400	0.1	58.956925
17.920067	0.1	58.954719
17.921733	0.1	58.950666
17.923400	0.1	58.946792
17.925067	0.1	58.943037
17.926733	0.1	58.937911
17.928400	0.1	58.929804
17.930067	0.1	58.918301
17.931733	0.1	58.904115
17.933400	0.1	58.889035
17.935067	0.1	58.875147
17.936733	0.1	58.863286
17.938400	0.1	58.852259
17.940067	0.1	58.840219
17.941733	0.1	58.826867
17.943400	0.1	58.812145
17.945067	0.1	58.795694
17.946733	0.1	58.777276
17.948400	0.1	58.757547
17.950067	0.1	58.737103
17.951733	0.1	58.715764
17.953400	0.1	58.693234
17.955067	0.1	58.668557
17.956733	0.1	58.641616
17.958400	0.1	58.614317
17.960067	0.1	58.589164
17.961733	0.1	58.565918
17.963400	0.1	58.541778
17.965067	0.1	58.514360
17.966733	0.1	58.483068
17.968400	0.1	58.448914
17.970067	0.1	58.412615
17.971733	0.1	58.373753
17.973400	0.1	58.332506
17.975067	0.1	58.289770
17.976733	0.1	58.246318
17.978400	0.1	58.202687
17.980067	0.1	58.159414
17.981733	0.1	58.116499
17.983400	0.1	58.072988
17.985067	0.1	58.026615
17.986733	0.1	57.976190
17.988400	0.1	57.921592
17.990067	0.1	57.864431
17.991733	0.1	57.807211
17.993400	0.1	57.751599
17.995067	0.1	57.697538
17.996733	0.1	57.643238
17.998400	0.1	57.587567
18.000067	0.1	57.530466
18.001733	0.1	57.472769
18.003400	0.1	57.415846
18.005067	0.1	57.360712
18.006733	0.1	57.306174
18.008400	0.1	57.249609
18.010067	0.1	57.190302
18.011733	0.1	57.129148
18.013400	0.1	57.066444
18.015067	0.1	57.001952
18.016733	0.1	56.936446
18.018400	0.1	56.871954
18.020067	0.1	56.810323
18.021733	0.1	56.751851
18.023400	0.1	56.694988
18.025067	0.1	56.638602
18.026733	0.1	56.581679
18.028400	0.1	56.523744
18.030067	0.1	56.465629
18.031733	0.1	56.409064
18.033400	0.1	56.355718
18.035067	0.1	56.305650
18.036733	0.1	56.257609
18.038400	0.1	56.210640
18.040067	0.1	56.164268
18.041733	0.1	56.117002
18.043400	0.1	56.067470
18.045067	0.1	56.016508
18.046733	0.1	55.966023
18.048400	0.1	55.917564
18.050067	0.1	55.872146
18.051733	0.1	55.830124
18.053400	0.1	55.790547
18.055067	0.1	55.751148
18.056733	0.1	55.710677
18.058400	0.1	55.668715
18.060067	0.1	55.625382
18.061733	0.1	55.581335
18.063400	0.1	55.537823
18.065067	0.1	55.495742
18.066733	0.1	55.454317
18.068400	0.1	55.412594
18.070067	0.1	55.370751
18.071733	0.1	55.329505
18.073400	0.1	55.289033
18.075067	0.1	55.247847
18.076733	0.1	55.204752
18.078400	0.1	55.160526
18.080067	0.1	55.116538
18.081733	0.1	55.072847
18.083400	0.1	55.029276
18.085067	0.1	54.986123
18.086733	0.1	54.943803
18.088400	0.1	54.902378
18.090067	0.1	54.861430
18.091733	0.1	54.819706
18.093400	0.1	54.774645
18.095067	0.1	54.724518
18.096733	0.1	54.670099
18.098400	0.1	54.614070
18.100067	0.1	54.558459
18.101733	0.1	54.502848
18.103400	0.1	54.444674
18.105067	0.1	54.382447
18.106733	0.1	54.317418
18.108400	0.1	54.252449
18.110067	0.1	54.189328
18.111733	0.1	54.127637
18.113400	0.1	54.065529
18.115067	0.1	54.002050
18.116733	0.1	53.937915
18.118400	0.1	53.873304
18.120067	0.1	53.807679
18.121733	0.1	53.740922
18.123400	0.1	53.673569
18.125067	0.1	53.606215
18.126733	0.1	53.539518
18.128400	0.1	53.473059
18.130067	0.1	53.406123
18.131733	0.1	53.338888
18.133400	0.1	53.270999
18.135067	0.1	53.201381
18.136733	0.1	53.129497
18.138400	0.1	53.055707
18.140067	0.1	52.980247
18.141733	0.1	52.904073
18.143400	0.1	52.828792
18.145067	0.1	52.755597
18.146733	0.1	52.684668
18.148400	0.1	52.614871
18.150067	0.1	52.544478
18.151733	0.1	52.472297
18.153400	0.1	52.397493
18.155067	0.1	52.320305
18.156733	0.1	52.242044
18.158400	0.1	52.163962
18.160067	0.1	52.087131
18.161733	0.1	52.011791
18.163400	0.1	51.936868
18.165067	0.1	51.860991
18.166733	0.1	51.784697
18.168400	0.1	51.710191
18.170067	0.1	51.639024
18.171733	0.1	51.570180
18.173400	0.1	51.500502
18.175067	0.1	51.427427
18.176733	0.1	51.350716
18.178400	0.1	51.271620
18.180067	0.1	51.191750
18.181733	0.1	51.113012
18.183400	0.1	51.037255
18.185067	0.1	50.964299
18.186733	0.1	50.892237
18.188400	0.1	50.819281
18.190067	0.1	50.744894
18.191733	0.1	50.669196
18.193400	0.1	50.592127
18.195067	0.1	50.513390
18.196733	0.1	50.433400
18.198400	0.1	50.353292
18.200067	0.1	50.274852
18.201733	0.1	50.199571
18.203400	0.1	50.127271
18.205067	0.1	50.055507
18.206733	0.1	49.981776
18.208400	0.1	49.906078
18.210067	0.1	49.830499
18.211733	0.1	49.757186
18.213400	0.1	49.686077
18.215067	0.1	49.615863
18.216733	0.1	49.545410
18.218400	0.1	49.473765
18.220067	0.1	49.400392
18.221733	0.1	49.326661
18.223400	0.1	49.255553
18.225067	0.1	49.188796
18.226733	0.1	49.125019
18.228400	0.1	49.061003
18.230067	0.1	48.994067
18.231733	0.1	48.923555
18.233400	0.1	48.851195
18.235067	0.1	48.778954
18.236733	0.1	48.707667
18.238400	0.1	48.636857
18.240067	0.1	48.566046
18.241733	0.1	48.495236
18.243400	0.1	48.424783
18.245067	0.1	48.355701
18.246733	0.1	48.289183
18.248400	0.1	48.226538
18.250067	0.1	48.167351
18.251733	0.1	48.109236
18.253400	0.1	48.049810
18.255067	0.1	47.987702
18.256733	0.1	47.922554
18.258400	0.1	47.856274
18.260067	0.1	47.791365
18.261733	0.1	47.728005
18.263400	0.1	47.664586
18.265067	0.1	47.600391
18.266733	0.1	47.536734
18.268400	0.1	47.476116
18.270067	0.1	47.419789
18.271733	0.1	47.365847
18.273400	0.1	47.311190
18.275067	0.1	47.254506
18.276733	0.1	47.196331
18.278400	0.1	47.137979
18.280067	0.1	47.079566
18.281733	0.1	47.020975
18.283400	0.1	46.963337
18.285067	0.1	46.908918
18.286733	0.1	46.858135
18.288400	0.1	46.809676
18.290067	0.1	46.762231
18.291733	0.1	46.714726
18.293400	0.1	46.665492
18.295067	0.1	46.613279
18.296733	0.1	46.558383
18.298400	0.1	46.502176
18.300067	0.1	46.447161
18.301733	0.1	46.396497
18.303400	0.1	46.351197
18.305067	0.1	46.309176
18.306733	0.1	46.268227
18.308400	0.1	46.227935
18.310067	0.1	46.188000
18.311733	0.1	46.147945
18.313400	0.1	46.107891
18.315067	0.1	46.068313
18.316733	0.1	46.029570
18.318400	0.1	45.991960
18.320067	0.1	45.954528
18.321733	0.1	45.915249
18.323400	0.1	45.872989
18.325067	0.1	45.828941
18.326733	0.1	45.785430
18.328400	0.1	45.744064
18.330067	0.1	45.704964
18.331733	0.1	45.667413
18.333400	0.1	45.630875
18.335067	0.1	45.595172
18.336733	0.1	45.559886
18.338400	0.1	45.524242
18.340067	0.1	45.488122
18.341733	0.1	45.452001
18.343400	0.1	45.416239
18.345067	0.1	45.380237
18.346733	0.1	45.343521
18.348400	0.1	45.306626
18.350067	0.1	45.270624
18.351733	0.1	45.235756
18.353400	0.1	45.201662
18.355067	0.1	45.167508
18.356733	0.1	45.132103
18.358400	0.1	45.094374
18.360067	0.1	45.053544
18.361733	0.1	45.010212
18.363400	0.1	44.966402
18.365067	0.1	44.924977
18.366733	0.1	44.886473
18.368400	0.1	44.848862
18.370067	0.1	44.810238
18.371733	0.1	44.770065
18.373400	0.1	44.727865
18.375067	0.1	44.683161
18.376733	0.1	44.635895
18.378400	0.1	44.587078
18.380067	0.1	44.538024
18.381733	0.1	44.489565
18.383400	0.1	44.442716
18.385067	0.1	44.398668
18.386733	0.1	44.356945
18.388400	0.1	44.314864
18.390067	0.1	44.270041
18.391733	0.1	44.222477
18.393400	0.1	44.172766
18.395067	0.1	44.120434
18.396733	0.1	44.065895
18.398400	0.1	44.010821
18.400067	0.1	43.957236
18.401733	0.1	43.905499
18.403400	0.1	43.854478
18.405067	0.1	43.802443
18.406733	0.1	43.748441
18.408400	0.1	43.692413
18.410067	0.1	43.635550
18.411733	0.1	43.579521
18.413400	0.1	43.524447
18.415067	0.1	43.469849
18.416733	0.1	43.415728
18.418400	0.1	43.361070
18.420067	0.1	43.303135
18.421733	0.1	43.240669
18.423400	0.1	43.176594
18.425067	0.1	43.114784
18.426733	0.1	43.056014
18.428400	0.1	42.999091
18.430067	0.1	42.942944
18.431733	0.1	42.887333
18.433400	0.1	42.832437
18.435067	0.1	42.777600
18.436733	0.1	42.720738
18.438400	0.1	42.660239
18.440067	0.1	42.597296
18.441733	0.1	42.533877
18.443400	0.1	42.470338
18.445067	0.1	42.405906
18.446733	0.1	42.341414
18.448400	0.1	42.279306
18.450067	0.1	42.220595
18.451733	0.1	42.163911
18.453400	0.1	42.106631
18.455067	0.1	42.046430
18.456733	0.1	41.981342
18.458400	0.1	41.910830
18.460067	0.1	41.836979
18.461733	0.1	41.762772
18.463400	0.1	41.689696
18.465067	0.1	41.618588
18.466733	0.1	41.551533
18.468400	0.1	41.490200
18.470067	0.1	41.433396
18.471733	0.1	41.377428
18.473400	0.1	41.318598
18.475067	0.1	41.255000
18.476733	0.1	41.186335
18.478400	0.1	41.113498
18.480067	0.1	41.039171
18.481733	0.1	40.966513
18.483400	0.1	40.896597
18.485067	0.1	40.827634
18.486733	0.1	40.757241
18.488400	0.1	40.685179
18.490067	0.1	40.612521
18.491733	0.1	40.540161
18.493400	0.1	40.468099
18.495067	0.1	40.396454
18.496733	0.1	40.325346
18.498400	0.1	40.253820
18.500067	0.1	40.180984
18.501733	0.1	40.107014
18.503400	0.1	40.032806
18.505067	0.1	39.959791
18.506733	0.1	39.888980
18.508400	0.1	39.820435
18.510067	0.1	39.753022
18.511733	0.1	39.686444
18.513400	0.1	39.621356
18.515067	0.1	39.557102
18.516733	0.1	39.491596
18.518400	0.1	39.423766
18.520067	0.1	39.355102
18.521733	0.1	39.287271
18.523400	0.1	39.220574
18.525067	0.1	39.154770
18.526733	0.1	39.089622
18.528400	0.1	39.024534
18.530067	0.1	38.959386
18.531733	0.1	38.894775
18.533400	0.1	38.831236
18.535067	0.1	38.768771
18.536733	0.1	38.707020
18.538400	0.1	38.645925
18.540067	0.1	38.585248
18.541733	0.1	38.523974
18.543400	0.1	38.461389
18.545067	0.1	38.398030
18.546733	0.1	38.335445
18.548400	0.1	38.274648
18.550067	0.1	38.215341
18.551733	0.1	38.157048
18.553400	0.1	38.099410
18.555067	0.1	38.042071
18.556733	0.1	37.984433
18.558400	0.1	37.926676
18.560067	0.1	37.869158
18.561733	0.1	37.812235
18.563400	0.1	37.756445
18.565067	0.1	37.701490
18.566733	0.1	37.646355
18.568400	0.1	37.590446
18.570067	0.1	37.534120
18.571733	0.1	37.478390
18.573400	0.1	37.424030
18.575067	0.1	37.370863
18.576733	0.1	37.318411
18.578400	0.1	37.266078
18.580067	0.1	37.212970
18.581733	0.1	37.158432
18.583400	0.1	37.103476
18.585067	0.1	37.049415
18.586733	0.1	36.997022
18.588400	0.1	36.946597
18.590067	0.1	36.897900
18.591733	0.1	36.849024
18.593400	0.1	36.798420
18.595067	0.1	36.745372
18.596733	0.1	36.689999
18.598400	0.1	36.633374
18.600067	0.1	36.577406
18.601733	0.1	36.523404
18.603400	0.1	36.470952
18.605067	0.1	36.418977
18.606733	0.1	36.367240
18.608400	0.1	36.315980
18.610067	0.1	36.264481
18.611733	0.1	36.211493
18.613400	0.1	36.156180
18.615067	0.1	36.099198
18.616733	0.1	36.042812
18.618400	0.1	35.989585
18.620067	0.1	35.940530
18.621733	0.1	35.894933
18.623400	0.1	35.851123
18.625067	0.1	35.806479
18.626733	0.1	35.759630
18.628400	0.1	35.710635
18.630067	0.1	35.659554
18.631733	0.1	35.607459
18.633400	0.1	35.556974
18.635067	0.1	35.511079
18.636733	0.1	35.470071
18.638400	0.1	35.431089
18.640067	0.1	35.391154
18.641733	0.1	35.350027
18.643400	0.1	35.309496
18.645067	0.1	35.271706
18.646733	0.1	35.237732
18.648400	0.1	35.207393
18.650067	0.1	35.180094
18.651733	0.1	35.154822
18.653400	0.1	35.130682
18.655067	0.1	35.107794
18.656733	0.1	35.086455
18.658400	0.1	35.065474
18.660067	0.1	35.043540
18.661733	0.1	35.020950
18.663400	0.1	34.999194
18.665067	0.1	34.980776
18.666733	0.1	34.967782
18.668400	0.1	34.960570
18.670067	0.1	34.957292
18.671733	0.1	34.955504
18.673400	0.1	34.953894
18.675067	0.1	34.952464
18.676733	0.1	34.952821
18.678400	0.1	34.956517
18.680067	0.1	34.963252
18.681733	0.1	34.971358
18.683400	0.1	34.981014
18.685067	0.1	34.993710
18.686733	0.1	35.010698
18.688400	0.1	35.032215
18.690067	0.1	35.058381
18.691733	0.1	35.088660
18.693400	0.1	35.122337
18.695067	0.1	35.159113
18.696733	0.1	35.198989
18.698400	0.1	35.241725
18.700067	0.1	35.286846
18.701733	0.1	35.333636
18.703400	0.1	35.381558
18.705067	0.1	35.430612
18.706733	0.1	35.482945
18.708400	0.1	35.542431
18.710067	0.1	35.611572
18.711733	0.1	35.688700
18.713400	0.1	35.768571
18.715067	0.1	35.847785
18.716733	0.1	35.927000
18.718400	0.1	36.009195
18.720067	0.1	36.096813
18.721733	0.1	36.190154
18.723400	0.1	36.288621
18.725067	0.1	36.392393
18.726733	0.1	36.501648
18.728400	0.1	36.616208
18.730067	0.1	36.736431
18.731733	0.1	36.862614
18.733400	0.1	36.994877
18.735067	0.1	37.132802
18.736733	0.1	37.275197
18.738400	0.1	37.420692
18.740067	0.1	37.569465
18.741733	0.1	37.722590
18.743400	0.1	37.881496
18.745067	0.1	38.047554
18.746733	0.1	38.222017
18.748400	0.1	38.405480
18.750067	0.1	38.596752
18.751733	0.1	38.794162
18.753400	0.1	38.997831
18.755067	0.1	39.208951
18.756733	0.1	39.428475
18.758400	0.1	39.656761
18.760067	0.1	39.893808
18.761733	0.1	40.139260
18.763400	0.1	40.392699
18.765067	0.1	40.654542
18.766733	0.1	40.926399
18.768400	0.1	41.209998
18.770067	0.1	41.506054
18.771733	0.1	41.814389
18.773400	0.1	42.135360
18.775067	0.1	42.470100
18.776733	0.1	42.819383
18.778400	0.1	43.183508
18.780067	0.1	43.561580
18.781733	0.1	43.952229
18.783400	0.1	44.355455
18.785067	0.1	44.773581
18.786733	0.1	45.208338
18.788400	0.1	45.658472
18.790067	0.1	46.121779
18.791733	0.1	46.597245
18.793400	0.1	47.085467
18.795067	0.1	47.587100
18.796733	0.1	48.102680
18.798400	0.1	48.631790
18.800067	0.1	49.173656
18.801733	0.1	49.727681
18.803400	0.1	50.293210
18.805067	0.1	50.868872
18.806733	0.1	51.453236
18.808400	0.1	52.045289
18.810067	0.1	52.643541
18.811733	0.1	53.246024
18.813400	0.1	53.850952
18.815067	0.1	54.456416
18.816733	0.1	55.059377
18.818400	0.1	55.657092
18.820067	0.1	56.247595
18.821733	0.1	56.830231
18.823400	0.1	57.403985
18.825067	0.1	57.965222
18.826733	0.1	58.509592
18.828400	0.1	59.033636
18.830067	0.1	59.535090
18.831733	0.1	60.011867
18.833400	0.1	60.461465
18.835067	0.1	60.881797
18.836733	0.1	61.271850
18.838400	0.1	61.630551
18.840067	0.1	61.956588
18.841733	0.1	62.248770
18.843400	0.1	62.505189
18.845067	0.1	62.722806
18.846733	0.1	62.898401
18.848400	0.1	63.029710
18.850067	0.1	63.116256
18.851733	0.1	63.159410
18.853400	0.1	63.160840
18.855067	0.1	63.120667
18.856733	0.1	63.037518
18.858400	0.1	62.910263
18.860067	0.1	62.739078
18.861733	0.1	62.525813
18.863400	0.1	62.273327
18.865067	0.1	61.983768
18.866733	0.1	61.657432
18.868400	0.1	61.293784
18.870067	0.1	60.893956
18.871733	0.1	60.460571
18.873400	0.1	59.996310
18.875067	0.1	59.502784
18.876733	0.1	58.980290
18.878400	0.1	58.428291
18.880067	0.1	57.848099
18.881733	0.1	57.243768
18.883400	0.1	56.620184
18.885067	0.1	55.981401
18.886733	0.1	55.329386
18.888400	0.1	54.665688
18.890067	0.1	53.992334
18.891733	0.1	53.310874
18.893400	0.1	52.620593
18.895067	0.1	51.920596
18.896733	0.1	51.211718
18.898400	0.1	50.497296
18.900067	0.1	49.781206
18.901733	0.1	49.065652
18.903400	0.1	48.351827
18.905067	0.1	47.641638
18.906733	0.1	46.937886
18.908400	0.1	46.242836
18.910067	0.1	45.557621
18.911733	0.1	44.882479
18.913400	0.1	44.217708
18.915067	0.1	43.564203
18.916733	0.1	42.923691
18.918400	0.1	42.297425
18.920067	0.1	41.685822
18.921733	0.1	41.089478
18.923400	0.1	40.509167
18.925067	0.1	39.945486
18.926733	0.1	39.398017
18.928400	0.1	38.866045
18.930067	0.1	38.348617
18.931733	0.1	37.845793
18.933400	0.1	37.358942
18.935067	0.1	36.889853
18.936733	0.1	36.439063
18.938400	0.1	36.006155
18.940067	0.1	35.590591
18.941733	0.1	35.191300
18.943400	0.1	34.806552
18.945067	0.1	34.434917
18.946733	0.1	34.077348
18.948400	0.1	33.735814
18.950067	0.1	33.411684
18.951733	0.1	33.104302
18.953400	0.1	32.811167
18.955067	0.1	32.528879
18.956733	0.1	32.255651
18.958400	0.1	31.992199
18.960067	0.1	31.740071
18.961733	0.1	31.499865
18.963400	0.1	31.271281
18.965067	0.1	31.053903
18.966733	0.1	30.847134
18.968400	0.1	30.650558
18.970067	0.1	30.464234
18.971733	0.1	30.287566
18.973400	0.1	30.118467
18.975067	0.1	29.954256
18.976733	0.1	29.793562
18.978400	0.1	29.636325
18.980067	0.1	29.483141
18.981733	0.1	29.334845
18.983400	0.1	29.193045
18.985067	0.1	29.059233
18.986733	0.1	28.933110
18.988400	0.1	28.812827
18.990067	0.1	28.696360
18.991733	0.1	28.582515
18.993400	0.1	28.470995
18.995067	0.1	28.361501
18.996733	0.1	28.253855
18.998400	0.1	28.149070
19.000067	0.1	28.048279
19.001733	0.1	27.951302
19.003400	0.1	27.857126
19.005067	0.1	27.764560
19.006733	0.1	27.673723
19.008400	0.1	27.587296
19.010067	0.1	27.507605
19.011733	0.1	27.434351
19.013400	0.1	27.364017
19.015067	0.1	27.292253
19.016733	0.1	27.216496
19.018400	0.1	27.137400
19.020067	0.1	27.057769
19.021733	0.1	26.981415
19.023400	0.1	26.911678
19.025067	0.1	26.849033
19.026733	0.1	26.790442
19.028400	0.1	26.731970
19.030067	0.1	26.671709
19.031733	0.1	26.609661
19.033400	0.1	26.547374
19.035067	0.1	26.486816
19.036733	0.1	26.428522
19.038400	0.1	26.370229
19.040067	0.1	26.308717
19.041733	0.1	26.243211
19.043400	0.1	26.176633
19.045067	0.1	26.113571
19.046733	0.1	26.057483
19.048400	0.1	26.008071
19.050067	0.1	25.961341
19.051733	0.1	25.913955
19.053400	0.1	25.863887
19.055067	0.1	25.810541
19.056733	0.1	25.755049
19.058400	0.1	25.699438
19.060067	0.1	25.644602
19.061733	0.1	25.590183
19.063400	0.1	25.536479
19.065067	0.1	25.485517
19.066733	0.1	25.438727
19.068400	0.1	25.395395
19.070067	0.1	25.352897
19.071733	0.1	25.309564
19.073400	0.1	25.265218
19.075067	0.1	25.219680
19.076733	0.1	25.172474
19.078400	0.1	25.123180
19.080067	0.1	25.071742
19.081733	0.1	25.018872
19.083400	0.1	24.966361
19.085067	0.1	24.915935
19.086733	0.1	24.868847
19.088400	0.1	24.825455
19.090067	0.1	24.785043
19.091733	0.1	24.745585
19.093400	0.1	24.704696
19.095067	0.1	24.661840
19.096733	0.1	24.619223
19.098400	0.1	24.578811
19.100067	0.1	24.539234
19.101733	0.1	24.497451
19.103400	0.1	24.452688
19.105067	0.1	24.407090
19.106733	0.1	24.364234
19.108400	0.1	24.325968
19.110067	0.1	24.291219
19.111733	0.1	24.258079
19.113400	0.1	24.226130
19.115067	0.1	24.194600
19.116733	0.1	24.161757
19.118400	0.1	24.126829
19.120067	0.1	24.091364
19.121733	0.1	24.057390
19.123400	0.1	24.024786
19.125067	0.1	23.991705
19.126733	0.1	23.957075
19.128400	0.1	23.922564
19.130067	0.1	23.890914
19.131733	0.1	23.863615
19.133400	0.1	23.840250
19.135067	0.1	23.819329
19.136733	0.1	23.799063
19.138400	0.1	23.777784
19.140067	0.1	23.754837
19.141733	0.1	23.731173
19.143400	0.1	23.707212
19.145067	0.1	23.681582
19.146733	0.1	23.654343
19.148400	0.1	23.628236
19.150067	0.1	23.605646
19.151733	0.1	23.586275
19.153400	0.1	23.568334
19.155067	0.1	23.550333
19.156733	0.1	23.531617
19.158400	0.1	23.511054
19.160067	0.1	23.487510
19.161733	0.1	23.460211
19.163400	0.1	23.430230
19.165067	0.1	23.399831
19.166733	0.1	23.371698
19.168400	0.1	23.348035
19.170067	0.1	23.329677
19.171733	0.1	23.314954
19.173400	0.1	23.300232
19.175067	0.1	23.282768
19.176733	0.1	23.261370
19.178400	0.1	23.236216
19.180067	0.1	23.209037
19.181733	0.1	23.182274
19.183400	0.1	23.156764
19.185067	0.1	23.130418
19.186733	0.1	23.101093
19.188400	0.1	23.068429
19.190067	0.1	23.033680
19.191733	0.1	22.997679
19.193400	0.1	22.961260
19.195067	0.1	22.924782
19.196733	0.1	22.888423
19.198400	0.1	22.851826
19.200067	0.1	22.814156
19.201733	0.1	22.774817
19.203400	0.1	22.733034
19.205067	0.1	22.687317
19.206733	0.1	22.637130
19.208400	0.1	22.583963
19.210067	0.1	22.530199
19.211733	0.1	22.476972
19.213400	0.1	22.423805
19.215067	0.1	22.370519
19.216733	0.1	22.317351
19.218400	0.1	22.264780
19.220067	0.1	22.213282
19.221733	0.1	22.162796
19.223400	0.1	22.112550
19.225067	0.1	22.061409
19.226733	0.1	22.008599
19.228400	0.1	21.953763
19.230067	0.1	21.897317
19.231733	0.1	21.839203
19.233400	0.1	21.779002
19.235067	0.1	21.717132
19.236733	0.1	21.654548
19.238400	0.1	21.592678
19.240067	0.1	21.532537
19.241733	0.1	21.474243
19.243400	0.1	21.416487
19.245067	0.1	21.358312
19.246733	0.1	21.299363
19.248400	0.1	21.240236
19.250067	0.1	21.182002
19.251733	0.1	21.125914
19.253400	0.1	21.071674
19.255067	0.1	21.017851
19.256733	0.1	20.963610
19.258400	0.1	20.909430
19.260067	0.1	20.855190
19.261733	0.1	20.800592
19.263400	0.1	20.745755
19.265067	0.1	20.690919
19.266733	0.1	20.636262
19.268400	0.1	20.581604
19.270067	0.1	20.526947
19.271733	0.1	20.472707
19.273400	0.1	20.419360
19.275067	0.1	20.366968
19.276733	0.1	20.315827
19.278400	0.1	20.266057
19.280067	0.1	20.217122
19.281733	0.1	20.168544
19.283400	0.1	20.120324
19.285067	0.1	20.072879
19.286733	0.1	20.026387
19.288400	0.1	19.981505
19.290067	0.1	19.939305
19.291733	0.1	19.900442
19.293400	0.1	19.863547
19.295067	0.1	19.825221
19.296733	0.1	19.782425
19.298400	0.1	19.736053
19.300067	0.1	19.689382
19.301733	0.1	19.644619
19.303400	0.1	19.601763
19.305067	0.1	19.560219
19.306733	0.1	19.519747
19.308400	0.1	19.480230
19.310067	0.1	19.441427
19.311733	0.1	19.402922
19.313400	0.1	19.363822
19.315067	0.1	19.324244
19.316733	0.1	19.284965
19.318400	0.1	19.246460
19.320067	0.1	19.208373
19.321733	0.1	19.171120
19.323400	0.1	19.135596
19.325067	0.1	19.102575
19.326733	0.1	19.072415
19.328400	0.1	19.044222
19.330067	0.1	19.015909
19.331733	0.1	18.985153
19.333400	0.1	18.951536
19.335067	0.1	18.916548
19.336733	0.1	18.881501
19.338400	0.1	18.846155
19.340067	0.1	18.809320
19.341733	0.1	18.771053
19.343400	0.1	18.732489
19.345067	0.1	18.695415
19.346733	0.1	18.661500
19.348400	0.1	18.631519
19.350067	0.1	18.604220
19.351733	0.1	18.576862
19.353400	0.1	18.548013
19.355067	0.1	18.517674
19.356733	0.1	18.486382
19.358400	0.1	18.454255
19.360067	0.1	18.422307
19.361733	0.1	18.391610
19.363400	0.1	18.362344
19.365067	0.1	18.334092
19.366733	0.1	18.306435
19.368400	0.1	18.278421
19.370067	0.1	18.249096
19.371733	0.1	18.218578
19.373400	0.1	18.187405
19.375067	0.1	18.156112
19.376733	0.1	18.126012
19.378400	0.1	18.097938
19.380067	0.1	18.071414
19.381733	0.1	18.045069
19.383400	0.1	18.018247
19.385067	0.1	17.990888
19.386733	0.1	17.962874
19.388400	0.1	17.933966
19.390067	0.1	17.904640
19.391733	0.1	17.875017
19.393400	0.1	17.844797
19.395067	0.1	17.813982
19.396733	0.1	17.782689
19.398400	0.1	17.751576
19.400067	0.1	17.721535
19.401733	0.1	17.693163
19.403400	0.1	17.665745
19.405067	0.1	17.638029
19.406733	0.1	17.609359
19.408400	0.1	17.580808
19.410067	0.1	17.553986
19.411733	0.1	17.529429
19.413400	0.1	17.506481
19.415067	0.1	17.484368
19.416733	0.1	17.462195
19.418400	0.1	17.439366
19.420067	0.1	17.416359
19.421733	0.1	17.394246
19.423400	0.1	17.372788
19.425067	0.1	17.350079
19.426733	0.1	17.324210
19.428400	0.1	17.294587
19.430067	0.1	17.262162
19.431733	0.1	17.229975
19.433400	0.1	17.201663
19.435067	0.1	17.177940
19.436733	0.1	17.156900
19.438400	0.1	17.136038
19.440067	0.1	17.114163
19.441733	0.1	17.090918
19.443400	0.1	17.066539
19.445067	0.1	17.041207
19.446733	0.1	17.015160
19.448400	0.1	16.989232
19.450067	0.1	16.964377
19.451733	0.1	16.941012
19.453400	0.1	16.918183
19.455067	0.1	16.895653
19.456733	0.1	16.874374
19.458400	0.1	16.855300
19.460067	0.1	16.837359
19.461733	0.1	16.818822
19.463400	0.1	16.798438
19.465067	0.1	16.775549
19.466733	0.1	16.749741
19.468400	0.1	16.722144
19.470067	0.1	16.694904
19.471733	0.1	16.668917
19.473400	0.1	16.642810
19.475067	0.1	16.615332
19.476733	0.1	16.587318
19.478400	0.1	16.560675
19.480067	0.1	16.536952
19.481733	0.1	16.516031
19.483400	0.1	16.496600
19.485067	0.1	16.477407
19.486733	0.1	16.458035
19.488400	0.1	16.437293
19.490067	0.1	16.414226
19.491733	0.1	16.389252
19.493400	0.1	16.363443
19.495067	0.1	16.337038
19.496733	0.1	16.308607
19.498400	0.1	16.276122
19.500067	0.1	16.239108
19.501733	0.1	16.199590
19.503400	0.1	16.160489
19.505067	0.1	16.123713
19.506733	0.1	16.089202
19.508400	0.1	16.055585
19.510067	0.1	16.021729
19.511733	0.1	15.987576
19.513400	0.1	15.953482
19.515067	0.1	15.917660
19.516733	0.1	15.877665
19.518400	0.1	15.833319
19.520067	0.1	15.787185
19.521733	0.1	15.740813
19.523400	0.1	15.694500
19.525067	0.1	15.648366
19.526733	0.1	15.603603
19.528400	0.1	15.561999
19.530067	0.1	15.524090
19.531733	0.1	15.489162
19.533400	0.1	15.456022
19.535067	0.1	15.423239
19.536733	0.1	15.389503
19.538400	0.1	15.354157
19.540067	0.1	15.316964
19.541733	0.1	15.278042
19.543400	0.1	15.237988
19.545067	0.1	15.197576
19.546733	0.1	15.158058
19.548400	0.1	15.120507
19.550067	0.1	15.084804
19.551733	0.1	15.050591
19.553400	0.1	15.017570
19.555067	0.1	14.985443
19.556733	0.1	14.952899
19.558400	0.1	14.919043
19.560067	0.1	14.884771
19.561733	0.1	14.852644
19.563400	0.1	14.824391
19.565067	0.1	14.800192
19.566733	0.1	14.778496
19.568400	0.1	14.757694
19.570067	0.1	14.737667
19.571733	0.1	14.719070
19.573400	0.1	14.702142
19.575067	0.1	14.686407
19.576733	0.1	14.670790
19.578400	0.1	14.654816
19.580067	0.1	14.638842
19.581733	0.1	14.622272
19.583400	0.1	14.604450
19.585067	0.1	14.584900
19.586733	0.1	14.563919
19.588400	0.1	14.543117
19.590067	0.1	14.525057
19.591733	0.1	14.511407
19.593400	0.1	14.501692
19.595067	0.1	14.493347
19.596733	0.1	14.482857
19.598400	0.1	14.468194
19.600067	0.1	14.450432
19.601733	0.1	14.432073
19.603400	0.1	14.414490
19.605067	0.1	14.396907
19.606733	0.1	14.378310
19.608400	0.1	14.358283
19.610067	0.1	14.336825
19.611733	0.1	14.315248
19.613400	0.1	14.294506
19.615067	0.1	14.274479
19.616733	0.1	14.254213
19.618400	0.1	14.232934
19.620067	0.1	14.210344
19.621733	0.1	14.187218
19.623400	0.1	14.164568
19.625067	0.1	14.142097
19.626733	0.1	14.118136
19.628400	0.1	14.091016
19.630067	0.1	14.060498
19.631733	0.1	14.028014
19.633400	0.1	13.995887
19.635067	0.1	13.964296
19.636733	0.1	13.931871
19.638400	0.1	13.898672
19.640067	0.1	13.865591
19.641733	0.1	13.832451
19.643400	0.1	13.798059
19.645067	0.1	13.761581
19.646733	0.1	13.722957
19.648400	0.1	13.682366
19.650067	0.1	13.639809
19.651733	0.1	13.595343
19.653400	0.1	13.550521
19.655067	0.1	13.507784
19.656733	0.1	13.468684
19.658400	0.1	13.434053
19.660067	0.1	13.404311
19.661733	0.1	13.378263
19.663400	0.1	13.353051
19.665067	0.1	13.325752
19.666733	0.1	13.295413
19.668400	0.1	13.263167
19.670067	0.1	13.230503
19.671733	0.1	13.197840
19.673400	0.1	13.165356
19.675067	0.1	13.133467
19.676733	0.1	13.102055
19.678400	0.1	13.070703
19.680067	0.1	13.038517
19.681733	0.1	13.005794
19.683400	0.1	12.974203
19.685067	0.1	12.945891
19.686733	0.1	12.921692
19.688400	0.1	12.900532
19.690067	0.1	12.880386
19.691733	0.1	12.859226
19.693400	0.1	12.836159
19.695067	0.1	12.811542
19.696733	0.1	12.785912
19.698400	0.1	12.759925
19.700067	0.1	12.733877
19.701733	0.1	12.707532
19.703400	0.1	12.681604
19.705067	0.1	12.657762
19.706733	0.1	12.637378
19.708400	0.1	12.620211
19.710067	0.1	12.604655
19.711733	0.1	12.588681
19.713400	0.1	12.570442
19.715067	0.1	12.549699
19.716733	0.1	12.529255
19.718400	0.1	12.512387
19.720067	0.1	12.499750
19.721733	0.1	12.488962
19.723400	0.1	12.477756
19.725067	0.1	12.465001
19.726733	0.1	12.450338
19.728400	0.1	12.433768
19.730067	0.1	12.415589
19.731733	0.1	12.396932
19.733400	0.1	12.379587
19.735067	0.1	12.364686
19.736733	0.1	12.351096
19.738400	0.1	12.337268
19.740067	0.1	12.322844
19.741733	0.1	12.308956
19.743400	0.1	12.296677
19.745067	0.1	12.286425
19.746733	0.1	12.277962
19.748400	0.1	12.271286
19.750067	0.1	12.266398
19.751733	0.1	12.262822
19.753400	0.1	12.260557
19.755067	0.1	12.259186
19.756733	0.1	12.257517
19.758400	0.1	12.253822
19.760067	0.1	12.247682
19.761733	0.1	12.240113
19.763400	0.1	12.233198
19.765067	0.1	12.227834
19.766733	0.1	12.223483
19.768400	0.1	12.218893
19.770067	0.1	12.213469
19.771733	0.1	12.207449
19.773400	0.1	12.201668
19.775067	0.1	12.197912
19.776733	0.1	12.197912
19.778400	0.1	12.201131
19.780067	0.1	12.204588
19.781733	0.1	12.205184
19.783400	0.1	12.201131
19.785067	0.1	12.192906
19.786733	0.1	12.182892
19.788400	0.1	12.172998
19.790067	0.1	12.163640
19.791733	0.1	12.154878
19.793400	0.1	12.147547
19.795067	0.1	12.141705
19.796733	0.1	12.135268
19.798400	0.1	12.125433
19.800067	0.1	12.111307
19.801733	0.1	12.093783
19.803400	0.1	12.072862
19.805067	0.1	12.047888
19.806733	0.1	12.019456
19.808400	0.1	11.989833
19.810067	0.1	11.960805
19.811733	0.1	11.932731
19.813400	0.1	11.905134
19.815067	0.1	11.877120
19.816733	0.1	11.847556
19.818400	0.1	11.816383
19.820067	0.1	11.784197
19.821733	0.1	11.751891
19.823400	0.1	11.719526
19.825067	0.1	11.686803
19.826733	0.1	11.652768
19.828400	0.1	11.616886
19.830067	0.1	11.579514
19.831733	0.1	11.541367
19.833400	0.1	11.502684
19.835067	0.1	11.463106
19.836733	0.1	11.423290
19.838400	0.1	11.384547
19.840067	0.1	11.347652
19.841733	0.1	11.312187
19.843400	0.1	11.277378
19.845067	0.1	11.242808
19.846733	0.1	11.209250
19.848400	0.1	11.177123
19.850067	0.1	11.145414
19.851733	0.1	11.112035
19.853400	0.1	11.076630
19.855067	0.1	11.039913
19.856733	0.1	11.003137
19.858400	0.1	10.967792
19.860067	0.1	10.934890
19.861733	0.1	10.904372
19.863400	0.1	10.875881
19.865067	0.1	10.849417
19.866733	0.1	10.823906
19.868400	0.1	10.797084
19.870067	0.1	10.767401
19.871733	0.1	10.736705
19.873400	0.1	10.709048
19.875067	0.1	10.686815
19.876733	0.1	10.669113
19.878400	0.1	10.653616
19.880067	0.1	10.638774
19.881733	0.1	10.624231
19.883400	0.1	10.609747
19.885067	0.1	10.594786
19.886733	0.1	10.579050
19.888400	0.1	10.562301
19.890067	0.1	10.543645
19.891733	0.1	10.523320
19.893400	0.1	10.503174
19.895067	0.1	10.484696
19.896733	0.1	10.468066
19.898400	0.1	10.453284
19.900067	0.1	10.440469
19.901733	0.1	10.429621
19.903400	0.1	10.420681
19.905067	0.1	10.413230
19.906733	0.1	10.405541
19.908400	0.1	10.396302
19.910067	0.1	10.385156
19.911733	0.1	10.372282
19.913400	0.1	10.358632
19.915067	0.1	10.345936
19.916733	0.1	10.335208
19.918400	0.1	10.325909
19.920067	0.1	10.317267
19.921733	0.1	10.308445
19.923400	0.1	10.298730
19.925067	0.1	10.288001
19.926733	0.1	10.276795
19.928400	0.1	10.265887
19.930067	0.1	10.256172
19.931733	0.1	10.247291
19.933400	0.1	10.238410
19.935067	0.1	10.229827
19.936733	0.1	10.222078
19.938400	0.1	10.214151
19.940067	0.1	10.203958
19.941733	0.1	10.190726
19.943400	0.1	10.175467
19.945067	0.1	10.160149
19.946733	0.1	10.146261
19.948400	0.1	10.134638
19.950067	0.1	10.125399
19.951733	0.1	10.117889
19.953400	0.1	10.111273
19.955067	0.1	10.104776
19.956733	0.1	10.097802
19.958400	0.1	10.090709
19.960067	0.1	10.084093
19.961733	0.1	10.078490
19.963400	0.1	10.073245
19.965067	0.1	10.066391
19.966733	0.1	10.056973
19.968400	0.1	10.045887
19.970067	0.1	10.034860
19.971733	0.1	10.025502
19.973400	0.1	10.018230
19.975067	0.1	10.011376
19.976733	0.1	10.002316
19.978400	0.1	9.990693
19.980067	0.1	9.978474
19.981733	0.1	9.967566
19.983400	0.1	9.957255
19.985067	0.1	9.945810
19.986733	0.1	9.932578
19.988400	0.1	9.918333
19.990067	0.1	9.903968
19.991733	0.1	9.889901
19.993400	0.1	9.876371
19.995067	0.1	9.864033
19.996733	0.1	9.853483
19.998400	0.1	9.844781
20.000067	0.1	9.837151
20.001733	0.1	9.828508
20.003400	0.1	9.816409
20.005067	0.1	9.800137
20.006733	0.1	9.780646
20.008400	0.1	9.759784
20.010067	0.1	9.739221
20.011733	0.1	9.720207
20.013400	0.1	9.703518
20.015067	0.1	9.688974
20.016733	0.1	9.675146
20.018400	0.1	9.660066
20.020067	0.1	9.642661
20.021733	0.1	9.624005
20.023400	0.1	9.605587
20.025067	0.1	9.588123
20.026733	0.1	9.571791
20.028400	0.1	9.556115
20.030067	0.1	9.539784
20.031733	0.1	9.521902
20.033400	0.1	9.502233
20.035067	0.1	9.480060
20.036733	0.1	9.454847
20.038400	0.1	9.427310
20.040067	0.1	9.399415
20.041733	0.1	9.373725
20.043400	0.1	9.351314
20.045067	0.1	9.332061
20.046733	0.1	9.315193
20.048400	0.1	9.299458
20.050067	0.1	9.283245
20.051733	0.1	9.266377
20.053400	0.1	9.250820
20.055067	0.1	9.238244
20.056733	0.1	9.227694
20.058400	0.1	9.216607
20.060067	0.1	9.203613
20.061733	0.1	9.188951
20.063400	0.1	9.173751
20.065067	0.1	9.159506
20.066733	0.1	9.146572
20.068400	0.1	9.133876
20.070067	0.1	9.120286
20.071733	0.1	9.105683
20.073400	0.1	9.091318
20.075067	0.1	9.079218
20.076733	0.1	9.070755
20.078400	0.1	9.065629
20.080067	0.1	9.062291
20.081733	0.1	9.059430
20.083400	0.1	9.056628
20.085067	0.1	9.053112
20.086733	0.1	9.047986
20.088400	0.1	9.040714
20.090067	0.1	9.031833
20.091733	0.1	9.022713
20.093400	0.1	9.015084
20.095067	0.1	9.010554
20.096733	0.1	9.009660
20.098400	0.1	9.010315
20.100067	0.1	9.009779
20.101733	0.1	9.007395
20.103400	0.1	9.004772
20.105067	0.1	9.003819
20.106733	0.1	9.006620
20.108400	0.1	9.013594
20.110067	0.1	9.022415
20.111733	0.1	9.030343
20.113400	0.1	9.035886
20.115067	0.1	9.039045
20.116733	0.1	9.042502
20.118400	0.1	9.048999
20.120067	0.1	9.058297
20.121733	0.1	9.067953
20.123400	0.1	9.077251
20.125067	0.1	9.087027
20.126733	0.1	9.097815
20.128400	0.1	9.108961
20.130067	0.1	9.120048
20.131733	0.1	9.131790
20.133400	0.1	9.145201
20.135067	0.1	9.160281
20.136733	0.1	9.176434
20.138400	0.1	9.193361
20.140067	0.1	9.211064
20.141733	0.1	9.229780
20.143400	0.1	9.249509
20.145067	0.1	9.271086
20.146733	0.1	9.295524
20.148400	0.1	9.322584
20.150067	0.1	9.351135
20.151733	0.1	9.379447
20.153400	0.1	9.406627
20.155067	0.1	9.432495
20.156733	0.1	9.456754
20.158400	0.1	9.479821
20.160067	0.1	9.503484
20.161733	0.1	9.530604
20.163400	0.1	9.562314
20.165067	0.1	9.598196
20.166733	0.1	9.636820
20.168400	0.1	9.675980
20.170067	0.1	9.715200
20.171733	0.1	9.755850
20.173400	0.1	9.798289
20.175067	0.1	9.841979
20.176733	0.1	9.887457
20.178400	0.1	9.936453
20.180067	0.1	9.990395
20.181733	0.1	10.049105
20.183400	0.1	10.111273
20.185067	0.1	10.175467
20.186733	0.1	10.240675
20.188400	0.1	10.306717
20.190067	0.1	10.373891
20.191733	0.1	10.442973
20.193400	0.1	10.514677
20.195067	0.1	10.588706
20.196733	0.1	10.664225
20.198400	0.1	10.741294
20.200067	0.1	10.819853
20.201733	0.1	10.898889
20.203400	0.1	10.976315
20.205067	0.1	11.051179
20.206733	0.1	11.124194
20.208400	0.1	11.196435
20.210067	0.1	11.268378
20.211733	0.1	11.339784
20.213400	0.1	11.409999
20.215067	0.1	11.478365
20.216733	0.1	11.544467
20.218400	0.1	11.606813
20.220067	0.1	11.663318
20.221733	0.1	11.712671
20.223400	0.1	11.754752
20.225067	0.1	11.789561
20.226733	0.1	11.817933
20.228400	0.1	11.841477
20.230067	0.1	11.860848
20.231733	0.1	11.875928
20.233400	0.1	11.886001
20.235067	0.1	11.889458
20.236733	0.1	11.883975
20.238400	0.1	11.868299
20.240067	0.1	11.842073
20.241733	0.1	11.805654
20.243400	0.1	11.760772
20.245067	0.1	11.710644
20.246733	0.1	11.657119
20.248400	0.1	11.599065
20.250067	0.1	11.533797
20.251733	0.1	11.459530
20.253400	0.1	11.376382
20.255067	0.1	11.287094
20.256733	0.1	11.195124
20.258400	0.1	11.101843
20.260067	0.1	11.006833
20.261733	0.1	10.909022
20.263400	0.1	10.806502
20.265067	0.1	10.698498
20.266733	0.1	10.586203
20.268400	0.1	10.472060
20.270067	0.1	10.357917
20.271733	0.1	10.243834
20.273400	0.1	10.130525
20.275067	0.1	10.019601
20.276733	0.1	9.911597
20.278400	0.1	9.805501
20.280067	0.1	9.700418
20.281733	0.1	9.596825
20.283400	0.1	9.496093
20.285067	0.1	9.398759
20.286733	0.1	9.303809
20.288400	0.1	9.209872
20.290067	0.1	9.117008
20.291733	0.1	9.026707
20.293400	0.1	8.941413
20.295067	0.1	8.863390
20.296733	0.1	8.793474
20.298400	0.1	8.730352
20.300067	0.1	8.671165
20.301733	0.1	8.613408
20.303400	0.1	8.556665
20.305067	0.1	8.502007
20.306733	0.1	8.449913
20.308400	0.1	8.400143
20.310067	0.1	8.351982
20.311733	0.1	8.305371
20.313400	0.1	8.260251
20.315067	0.1	8.216382
20.316733	0.1	8.174181
20.318400	0.1	8.135438
20.320067	0.1	8.102298
20.321733	0.1	8.075059
20.323400	0.1	8.051575
20.325067	0.1	8.029640
20.326733	0.1	8.008838
20.328400	0.1	7.989884
20.330067	0.1	7.972718
20.331733	0.1	7.956923
20.333400	0.1	7.942260
20.335067	0.1	7.928193
20.336733	0.1	7.914424
20.338400	0.1	7.901788
20.340067	0.1	7.891775
20.341733	0.1	7.884682
20.343400	0.1	7.878721
20.345067	0.1	7.871747
20.346733	0.1	7.863999
20.348400	0.1	7.857383
20.350067	0.1	7.852912
20.351733	0.1	7.850409
20.353400	0.1	7.848979
20.355067	0.1	7.847131
20.356733	0.1	7.843197
20.358400	0.1	7.836223
20.360067	0.1	7.826746
20.361733	0.1	7.817209
20.363400	0.1	7.810534
20.365067	0.1	7.809222
20.366733	0.1	7.813991
20.368400	0.1	7.822872
20.370067	0.1	7.831932
20.371733	0.1	7.837892
20.373400	0.1	7.839621
20.375067	0.1	7.838428
20.376733	0.1	7.836640
20.378400	0.1	7.836164
20.380067	0.1	7.837952
20.381733	0.1	7.842064
20.383400	0.1	7.847071
20.385067	0.1	7.850886
20.386733	0.1	7.852555
20.388400	0.1	7.852555
20.390067	0.1	7.852138
20.391733	0.1	7.852436
20.393400	0.1	7.853628
20.395067	0.1	7.855118
20.396733	0.1	7.857204
20.398400	0.1	7.860721
20.400067	0.1	7.865310
20.401733	0.1	7.869781
20.403400	0.1	7.874012
20.405067	0.1	7.879675
20.406733	0.1	7.888914
20.408400	0.1	7.901729
20.410067	0.1	7.915080
20.411733	0.1	7.926047
20.413400	0.1	7.934094
20.415067	0.1	7.939697
20.416733	0.1	7.943392
20.418400	0.1	7.945955
20.420067	0.1	7.948518
20.421733	0.1	7.951797
20.423400	0.1	7.955313
20.425067	0.1	7.958889
20.426733	0.1	7.963241
20.428400	0.1	7.968486
20.430067	0.1	7.973612
20.431733	0.1	7.978261
20.433400	0.1	7.982612
20.435067	0.1	7.987082
20.436733	0.1	7.991672
20.438400	0.1	7.995606
20.440067	0.1	7.997931
20.441733	0.1	7.998586
20.443400	0.1	7.998288
20.445067	0.1	7.996977
20.446733	0.1	7.993281
20.448400	0.1	7.986367
20.450067	0.1	7.977725
20.451733	0.1	7.969976
20.453400	0.1	7.964492
20.455067	0.1	7.961333
20.456733	0.1	7.959486
20.458400	0.1	7.957459
20.460067	0.1	7.954002
20.461733	0.1	7.949174
20.463400	0.1	7.943571
20.465067	0.1	7.937968
20.466733	0.1	7.932544
20.468400	0.1	7.926047
20.470067	0.1	7.916928
20.471733	0.1	7.906080
20.473400	0.1	7.896185
20.475067	0.1	7.887900
20.476733	0.1	7.879615
20.478400	0.1	7.869363
20.480067	0.1	7.857085
20.481733	0.1	7.844627
20.483400	0.1	7.833541
20.485067	0.1	7.823587
20.486733	0.1	7.813573
20.488400	0.1	7.802308
20.490067	0.1	7.789553
20.491733	0.1	7.777036
20.493400	0.1	7.766784
20.495067	0.1	7.759393
20.496733	0.1	7.753134
20.498400	0.1	7.745147
20.500067	0.1	7.735134
20.501733	0.1	7.725478
20.503400	0.1	7.718444
20.505067	0.1	7.714689
20.506733	0.1	7.714272
20.508400	0.1	7.716656
20.510067	0.1	7.720411
20.511733	0.1	7.723511
20.513400	0.1	7.723868
20.515067	0.1	7.720292
20.516733	0.1	7.712841
20.518400	0.1	7.703424
20.520067	0.1	7.695616
20.521733	0.1	7.691324
20.523400	0.1	7.690430
20.525067	0.1	7.692039
20.526733	0.1	7.695199
20.528400	0.1	7.698954
20.530067	0.1	7.702768
20.531733	0.1	7.707775
20.533400	0.1	7.715226
20.535067	0.1	7.725120
20.536733	0.1	7.736087
20.538400	0.1	7.745982
20.540067	0.1	7.753790
20.541733	0.1	7.760048
20.543400	0.1	7.765651
20.545067	0.1	7.771075
20.546733	0.1	7.776678
20.548400	0.1	7.781685
20.550067	0.1	7.785738
20.551733	0.1	7.790626
20.553400	0.1	7.798791
20.555067	0.1	7.810891
20.556733	0.1	7.824779
20.558400	0.1	7.837713
20.560067	0.1	7.848502
20.561733	0.1	7.857681
20.563400	0.1	7.866443
20.565067	0.1	7.876218
20.566733	0.1	7.888437
20.568400	0.1	7.904292
20.570067	0.1	7.923484
20.571733	0.1	7.942796
20.573400	0.1	7.959009
20.575067	0.1	7.972062
20.576733	0.1	7.984162
20.578400	0.1	7.998348
20.580067	0.1	8.016766
20.581733	0.1	8.039177
20.583400	0.1	8.063496
20.585067	0.1	8.087159
20.586733	0.1	8.108736
20.588400	0.1	8.128584
20.590067	0.1	8.148134
20.591733	0.1	8.168161
20.593400	0.1	8.187652
20.595067	0.1	8.203865
20.596733	0.1	8.215428
20.598400	0.1	8.224190
20.600067	0.1	8.232058
20.601733	0.1	8.239747
20.603400	0.1	8.247078
20.605067	0.1	8.253932
20.606733	0.1	8.260549
20.608400	0.1	8.267344
20.610067	0.1	8.274019
20.611733	0.1	8.280039
20.613400	0.1	8.284927
20.615067	0.1	8.289218
20.616733	0.1	8.294046
20.618400	0.1	8.298934
20.620067	0.1	8.301676
20.621733	0.1	8.300782
20.623400	0.1	8.297205
20.625067	0.1	8.292437
20.626733	0.1	8.286715
20.628400	0.1	8.279741
20.630067	0.1	8.271099
20.631733	0.1	8.261085
20.633400	0.1	8.250535
20.635067	0.1	8.240521
20.636733	0.1	8.231462
20.638400	0.1	8.222044
20.640067	0.1	8.210063
20.641733	0.1	8.194447
20.643400	0.1	8.177579
20.645067	0.1	8.163810
20.646733	0.1	8.155764
20.648400	0.1	8.152962
20.650067	0.1	8.152724
20.651733	0.1	8.152128
20.653400	0.1	8.149386
20.655067	0.1	8.144200
20.656733	0.1	8.137823
20.658400	0.1	8.132399
20.660067	0.1	8.130074
20.661733	0.1	8.130312
20.663400	0.1	8.130670
20.665067	0.1	8.129538
20.666733	0.1	8.128047
20.668400	0.1	8.128107
20.670067	0.1	8.131087
20.671733	0.1	8.136988
20.673400	0.1	8.145571
20.675067	0.1	8.156777
20.676733	0.1	8.170248
20.678400	0.1	8.184851
20.680067	0.1	8.198679
20.681733	0.1	8.210600
20.683400	0.1	8.221925
20.685067	0.1	8.234621
20.686733	0.1	8.249641
20.688400	0.1	8.267642
20.690067	0.1	8.288980
20.691733	0.1	8.312643
20.693400	0.1	8.336127
20.695067	0.1	8.357943
20.696733	0.1	8.378089
20.698400	0.1	8.397341
20.700067	0.1	8.417309
20.701733	0.1	8.440197
20.703400	0.1	8.466781
20.705067	0.1	8.495391
20.706733	0.1	8.524418
20.708400	0.1	8.553625
20.710067	0.1	8.583725
20.711733	0.1	8.614839
20.713400	0.1	8.646250
20.715067	0.1	8.677185
20.716733	0.1	8.708120
20.718400	0.1	8.740426
20.720067	0.1	8.775175
20.721733	0.1	8.812249
20.723400	0.1	8.850575
20.725067	0.1	8.889974
20.726733	0.1	8.931041
20.728400	0.1	8.974493
20.730067	0.1	9.020329
20.731733	0.1	9.067834
20.733400	0.1	9.115100
20.735067	0.1	9.159923
20.736733	0.1	9.201587
20.738400	0.1	9.241283
20.740067	0.1	9.280563
20.741733	0.1	9.320319
20.743400	0.1	9.360910
20.745067	0.1	9.402633
20.746733	0.1	9.445012
20.748400	0.1	9.487331
20.750067	0.1	9.529651
20.751733	0.1	9.571910
20.753400	0.1	9.613276
20.755067	0.1	9.652556
20.756733	0.1	9.689987
20.758400	0.1	9.726465
20.760067	0.1	9.762228
20.761733	0.1	9.795786
20.763400	0.1	9.825886
20.765067	0.1	9.852350
20.766733	0.1	9.875715
20.768400	0.1	9.896279
20.770067	0.1	9.914041
20.771733	0.1	9.929300
20.773400	0.1	9.943605
20.775067	0.1	9.958506
20.776733	0.1	9.973825
20.778400	0.1	9.987832
20.780067	0.1	9.998799
20.781733	0.1	10.006488
20.783400	0.1	10.011614
20.785067	0.1	10.014296
20.786733	0.1	10.014356
20.788400	0.1	10.011256
20.790067	0.1	10.004461
20.791733	0.1	9.994925
20.793400	0.1	9.984553
20.795067	0.1	9.974540
20.796733	0.1	9.965182
20.798400	0.1	9.956539
20.800067	0.1	9.948612
20.801733	0.1	9.941877
20.803400	0.1	9.936691
20.805067	0.1	9.932697
20.806733	0.1	9.929121
20.808400	0.1	9.925247
20.810067	0.1	9.920300
20.811733	0.1	9.914041
20.813400	0.1	9.907902
20.815067	0.1	9.904385
20.816733	0.1	9.905398
20.818400	0.1	9.910823
20.820067	0.1	9.918333
20.821733	0.1	9.925902
20.823400	0.1	9.933651
20.825067	0.1	9.943009
20.826733	0.1	9.955168
20.828400	0.1	9.970308
20.830067	0.1	9.987772
20.831733	0.1	10.006667
20.833400	0.1	10.025919
20.835067	0.1	10.044158
20.836733	0.1	10.060013
20.838400	0.1	10.073603
20.840067	0.1	10.086775
20.841733	0.1	10.101736
20.843400	0.1	10.119737
20.845067	0.1	10.140539
20.846733	0.1	10.162831
20.848400	0.1	10.184467
20.850067	0.1	10.204375
20.851733	0.1	10.223091
20.853400	0.1	10.241628
20.855067	0.1	10.260583
20.856733	0.1	10.279656
20.858400	0.1	10.297835
20.860067	0.1	10.313988
20.861733	0.1	10.326744
20.863400	0.1	10.334969
20.865067	0.1	10.338009
20.866733	0.1	10.336280
20.868400	0.1	10.331154
20.870067	0.1	10.324419
20.871733	0.1	10.317207
20.873400	0.1	10.309995
20.875067	0.1	10.302127
20.876733	0.1	10.291935
20.878400	0.1	10.278464
20.880067	0.1	10.261894
20.881733	0.1	10.242999
20.883400	0.1	10.222197
20.885067	0.1	10.199547
20.886733	0.1	10.175288
20.888400	0.1	10.149599
20.890067	0.1	10.121585
20.891733	0.1	10.089815
20.893400	0.1	10.054529
20.895067	0.1	10.017992
20.896733	0.1	9.982467
20.898400	0.1	9.948910
20.900067	0.1	9.916485
20.901733	0.1	9.882689
20.903400	0.1	9.845496
20.905067	0.1	9.804667
20.906733	0.1	9.760559
20.908400	0.1	9.714664
20.910067	0.1	9.669424
20.911733	0.1	9.626628
20.913400	0.1	9.586692
20.915067	0.1	9.550036
20.916733	0.1	9.517432
20.918400	0.1	9.487987
20.920067	0.1	9.459496
20.921733	0.1	9.429992
20.923400	0.1	9.398282
20.925067	0.1	9.364307
20.926733	0.1	9.329856
20.928400	0.1	9.297550
20.930067	0.1	9.269298
20.931733	0.1	9.245813
20.933400	0.1	9.226204
20.935067	0.1	9.208501
20.936733	0.1	9.190381
20.938400	0.1	9.171188
20.940067	0.1	9.152055
20.941733	0.1	9.134472
20.943400	0.1	9.119273
20.945067	0.1	9.105802
20.946733	0.1	9.092808
20.948400	0.1	9.079338
20.950067	0.1	9.065450
20.951733	0.1	9.051800
20.953400	0.1	9.038926
20.955067	0.1	9.028018
20.956733	0.1	9.019912
20.958400	0.1	9.015143
20.960067	0.1	9.013236
20.961733	0.1	9.013177
20.963400	0.1	9.014488
20.965067	0.1	9.017528
20.966733	0.1	9.022534
20.968400	0.1	9.028316
20.970067	0.1	9.032667
20.971733	0.1	9.034515
20.973400	0.1	9.033979
20.975067	0.1	9.032369
20.976733	0.1	9.031714
20.978400	0.1	9.033740
20.980067	0.1	9.038687
20.981733	0.1	9.045184
20.983400	0.1	9.052098
20.985067	0.1	9.059370
20.986733	0.1	9.068192
20.988400	0.1	9.078265
20.990067	0.1	9.087503
20.991733	0.1	9.094358
20.993400	0.1	9.100259
20.995067	0.1	9.107829
20.996733	0.1	9.118021
20.998400	0.1	9.130121
21.000067	0.1	9.142876
21.001733	0.1	9.155989
21.003400	0.1	9.169639
21.005067	0.1	9.184480
21.006733	0.1	9.201289
21.008400	0.1	9.219885
21.010067	0.1	9.238482
21.011733	0.1	9.254635
21.013400	0.1	9.267271
21.015067	0.1	9.277523
21.016733	0.1	9.287417
21.018400	0.1	9.298564
21.020067	0.1	9.311498
21.021733	0.1	9.326161
21.023400	0.1	9.342433
21.025067	0.1	9.359778
21.026733	0.1	9.377421
21.028400	0.1	9.395481
21.030067	0.1	9.415210
21.031733	0.1	9.436250
21.033400	0.1	9.456695
21.035067	0.1	9.475351
21.036733	0.1	9.493054
21.038400	0.1	9.511948
21.040067	0.1	9.533406
21.041733	0.1	9.556711
21.043400	0.1	9.579957
21.045067	0.1	9.601594
21.046733	0.1	9.621919
21.048400	0.1	9.642780
21.050067	0.1	9.666563
21.051733	0.1	9.694458
21.053400	0.1	9.725631
21.055067	0.1	9.757758
21.056733	0.1	9.789348
21.058400	0.1	9.820402
21.060067	0.1	9.851158
21.061733	0.1	9.881497
21.063400	0.1	9.911776
21.065067	0.1	9.942771
21.066733	0.1	9.975136
21.068400	0.1	10.009647
21.070067	0.1	10.047675
21.071733	0.1	10.088981
21.073400	0.1	10.131956
21.075067	0.1	10.174692
21.076733	0.1	10.216654
21.078400	0.1	10.258496
21.080067	0.1	10.300637
21.081733	0.1	10.343671
21.083400	0.1	10.389984
21.085067	0.1	10.441840
21.086733	0.1	10.497928
21.088400	0.1	10.553957
21.090067	0.1	10.607124
21.091733	0.1	10.658205
21.093400	0.1	10.709942
21.095067	0.1	10.763884
21.096733	0.1	10.820270
21.098400	0.1	10.879100
21.100067	0.1	10.940135
21.101733	0.1	11.002839
21.103400	0.1	11.065841
21.105067	0.1	11.128188
21.106733	0.1	11.190177
21.108400	0.1	11.252523
21.110067	0.1	11.315406
21.111733	0.1	11.378229
21.113400	0.1	11.439324
21.115067	0.1	11.496783
21.116733	0.1	11.548937
21.118400	0.1	11.595488
21.120067	0.1	11.637986
21.121733	0.1	11.679054
21.123400	0.1	11.720837
21.125067	0.1	11.763812
21.126733	0.1	11.806668
21.128400	0.1	11.846662
21.130067	0.1	11.881471
21.131733	0.1	11.910141
21.133400	0.1	11.932910
21.135067	0.1	11.950255
21.136733	0.1	11.963309
21.138400	0.1	11.973382
21.140067	0.1	11.981190
21.141733	0.1	11.985839
21.143400	0.1	11.985541
21.145067	0.1	11.979640
21.146733	0.1	11.968494
21.148400	0.1	11.952461
21.150067	0.1	11.931539
21.151733	0.1	11.906625
21.153400	0.1	11.879683
21.155067	0.1	11.852444
21.156733	0.1	11.824132
21.158400	0.1	11.792720
21.160067	0.1	11.757196
21.161733	0.1	11.718155
21.163400	0.1	11.677266
21.165067	0.1	11.636079
21.166733	0.1	11.595429
21.168400	0.1	11.555315
21.170067	0.1	11.515320
21.171733	0.1	11.475266
21.173400	0.1	11.435688
21.175067	0.1	11.397362
21.176733	0.1	11.360706
21.178400	0.1	11.325181
21.180067	0.1	11.289657
21.181733	0.1	11.253119
21.183400	0.1	11.215568
21.185067	0.1	11.178375
21.186733	0.1	11.143387
21.188400	0.1	11.111975
21.190067	0.1	11.084438
21.191733	0.1	11.060537
21.193400	0.1	11.039794
21.195067	0.1	11.021376
21.196733	0.1	11.004508
21.198400	0.1	10.990501
21.200067	0.1	10.981382
21.201733	0.1	10.978044
21.203400	0.1	10.980190
21.205067	0.1	10.985852
21.206733	0.1	10.991812
21.208400	0.1	10.995985
21.210067	0.1	10.999501
21.211733	0.1	11.003793
21.213400	0.1	11.009098
21.215067	0.1	11.015773
21.216733	0.1	11.024655
21.218400	0.1	11.036039
21.220067	0.1	11.048794
21.221733	0.1	11.061073
21.223400	0.1	11.072159
21.225067	0.1	11.082054
21.226733	0.1	11.091293
21.228400	0.1	11.100472
21.230067	0.1	11.110247
21.231733	0.1	11.121274
21.233400	0.1	11.133254
21.235067	0.1	11.144043
21.236733	0.1	11.152149
21.238400	0.1	11.157990
21.240067	0.1	11.162937
21.241733	0.1	11.167765
21.243400	0.1	11.173607
21.245067	0.1	11.180402
21.246733	0.1	11.187018
21.248400	0.1	11.192084
21.250067	0.1	11.194587
21.251733	0.1	11.193097
21.253400	0.1	11.186183
21.255067	0.1	11.173487
21.256733	0.1	11.156202
21.258400	0.1	11.136771
21.260067	0.1	11.117280
21.261733	0.1	11.097253
21.263400	0.1	11.074186
21.265067	0.1	11.046589
21.266733	0.1	11.015952
21.268400	0.1	10.984362
21.270067	0.1	10.952414
21.271733	0.1	10.918916
21.273400	0.1	10.883034
21.275067	0.1	10.844768
21.276733	0.1	10.804892
21.278400	0.1	10.763586
21.280067	0.1	10.720790
21.281733	0.1	10.677219
21.283400	0.1	10.634125
21.285067	0.1	10.592759
21.286733	0.1	10.553241
21.288400	0.1	10.513962
21.290067	0.1	10.473192
21.291733	0.1	10.431052
21.293400	0.1	10.389209
21.295067	0.1	10.349692
21.296733	0.1	10.312677
21.298400	0.1	10.276259
21.300067	0.1	10.238588
21.301733	0.1	10.199667
21.303400	0.1	10.160626
21.305067	0.1	10.122479
21.306733	0.1	10.086001
21.308400	0.1	10.051489
21.310067	0.1	10.018826
21.311733	0.1	9.987713
21.313400	0.1	9.957731
21.315067	0.1	9.927631
21.316733	0.1	9.895623
21.318400	0.1	9.860814
21.320067	0.1	9.824157
21.321733	0.1	9.787977
21.323400	0.1	9.754837
21.325067	0.1	9.726465
21.326733	0.1	9.703160
21.328400	0.1	9.683371
21.330067	0.1	9.664298
21.331733	0.1	9.643674
21.333400	0.1	9.621144
21.335067	0.1	9.598196
21.336733	0.1	9.576977
21.338400	0.1	9.558738
21.340067	0.1	9.542883
21.341733	0.1	9.527982
21.343400	0.1	9.513021
21.345067	0.1	9.497762
21.346733	0.1	9.482325
21.348400	0.1	9.466410
21.350067	0.1	9.449840
21.351733	0.1	9.433389
21.353400	0.1	9.419621
21.355067	0.1	9.410382
21.356733	0.1	9.404541
21.358400	0.1	9.398938
21.360067	0.1	9.391308
21.361733	0.1	9.381474
21.363400	0.1	9.370268
21.365067	0.1	9.357572
21.366733	0.1	9.342611
21.368400	0.1	9.325326
21.370067	0.1	9.307325
21.371733	0.1	9.291649
21.373400	0.1	9.280921
21.375067	0.1	9.275258
21.376733	0.1	9.272457
21.378400	0.1	9.269894
21.380067	0.1	9.265900
21.381733	0.1	9.259999
21.383400	0.1	9.251595
21.385067	0.1	9.240389
21.386733	0.1	9.226502
21.388400	0.1	9.211302
21.390067	0.1	9.196878
21.391733	0.1	9.185017
21.393400	0.1	9.175599
21.395067	0.1	9.167672
21.396733	0.1	9.160400
21.398400	0.1	9.154082
21.400067	0.1	9.149373
21.401733	0.1	9.145856
21.403400	0.1	9.141207
21.405067	0.1	9.133459
21.406733	0.1	9.122849
21.408400	0.1	9.110511
21.410067	0.1	9.097159
21.411733	0.1	9.083272
21.413400	0.1	9.070159
21.415067	0.1	9.058595
21.416733	0.1	9.048045
21.418400	0.1	9.037257
21.420067	0.1	9.024919
21.421733	0.1	9.009898
21.423400	0.1	8.992673
21.425067	0.1	8.975447
21.426733	0.1	8.960009
21.428400	0.1	8.946837
21.430067	0.1	8.935869
21.431733	0.1	8.926690
21.433400	0.1	8.917630
21.435067	0.1	8.905888
21.436733	0.1	8.889616
21.438400	0.1	8.869350
21.440067	0.1	8.847237
21.441733	0.1	8.825422
21.443400	0.1	8.804441
21.445067	0.1	8.782805
21.446733	0.1	8.759559
21.448400	0.1	8.736253
21.450067	0.1	8.714557
21.451733	0.1	8.694172
21.453400	0.1	8.673311
21.455067	0.1	8.651019
21.456733	0.1	8.627892
21.458400	0.1	8.604706
21.460067	0.1	8.581579
21.461733	0.1	8.557499
21.463400	0.1	8.531809
21.465067	0.1	8.505106
21.466733	0.1	8.478642
21.468400	0.1	8.453012
21.470067	0.1	8.427501
21.471733	0.1	8.401335
21.473400	0.1	8.375407
21.475067	0.1	8.351505
21.476733	0.1	8.329750
21.478400	0.1	8.308948
21.480067	0.1	8.287669
21.481733	0.1	8.264959
21.483400	0.1	8.240462
21.485067	0.1	8.215011
21.486733	0.1	8.190156
21.488400	0.1	8.166790
21.490067	0.1	8.145333
21.491733	0.1	8.125902
21.493400	0.1	8.107961
21.495067	0.1	8.089543
21.496733	0.1	8.068502
21.498400	0.1	8.043767
21.500067	0.1	8.016408
21.501733	0.1	7.988930
21.503400	0.1	7.963181
21.505067	0.1	7.940352
21.506733	0.1	7.920325
21.508400	0.1	7.902265
21.510067	0.1	7.884980
21.511733	0.1	7.867158
21.513400	0.1	7.847846
21.515067	0.1	7.827461
21.516733	0.1	7.807494
21.518400	0.1	7.788659
21.520067	0.1	7.770598
21.521733	0.1	7.752657
21.523400	0.1	7.733644
21.525067	0.1	7.713557
21.526733	0.1	7.694781
21.528400	0.1	7.678867
21.530067	0.1	7.664800
21.531733	0.1	7.651329
21.533400	0.1	7.637680
21.535067	0.1	7.622719
21.536733	0.1	7.605494
21.538400	0.1	7.586241
21.540067	0.1	7.566154
21.541733	0.1	7.547081
21.543400	0.1	7.530094
21.545067	0.1	7.515431
21.546733	0.1	7.503093
21.548400	0.1	7.492245
21.550067	0.1	7.480741
21.551733	0.1	7.467568
21.553400	0.1	7.452906
21.555067	0.1	7.437110
21.556733	0.1	7.420421
21.558400	0.1	7.403672
21.560067	0.1	7.387400
21.561733	0.1	7.372320
21.563400	0.1	7.359148
21.565067	0.1	7.347525
21.566733	0.1	7.336438
21.568400	0.1	7.324636
21.570067	0.1	7.310749
21.571733	0.1	7.295073
21.573400	0.1	7.279277
21.575067	0.1	7.264734
21.576733	0.1	7.251144
21.578400	0.1	7.237316
21.580067	0.1	7.223130
21.581733	0.1	7.209778
21.583400	0.1	7.198573
21.585067	0.1	7.189513
21.586733	0.1	7.181585
21.588400	0.1	7.173598
21.590067	0.1	7.164777
21.591733	0.1	7.155061
21.593400	0.1	7.145167
21.595067	0.1	7.136405
21.596733	0.1	7.128954
21.598400	0.1	7.121146
21.600067	0.1	7.110894
21.601733	0.1	7.097662
21.603400	0.1	7.082880
21.605067	0.1	7.068754
21.606733	0.1	7.057310
21.608400	0.1	7.049501
21.610067	0.1	7.045091
21.611733	0.1	7.042766
21.613400	0.1	7.041157
21.615067	0.1	7.039190
21.616733	0.1	7.035137
21.618400	0.1	7.027746
21.620067	0.1	7.018328
21.621733	0.1	7.010758
21.623400	0.1	7.007659
21.625067	0.1	7.008672
21.626733	0.1	7.010699
21.628400	0.1	7.010937
21.630067	0.1	7.008434
21.631733	0.1	7.003785
21.633400	0.1	6.998241
21.635067	0.1	6.993115
21.636733	0.1	6.988883
21.638400	0.1	6.985188
21.640067	0.1	6.981850
21.641733	0.1	6.979585
21.643400	0.1	6.979645
21.645067	0.1	6.982863
21.646733	0.1	6.988407
21.648400	0.1	6.994129
21.650067	0.1	6.998182
21.651733	0.1	7.000447
21.653400	0.1	7.001758
21.655067	0.1	7.003069
21.656733	0.1	7.005930
21.658400	0.1	7.011831
21.660067	0.1	7.020057
21.661733	0.1	7.028223
21.663400	0.1	7.035017
21.665067	0.1	7.041634
21.666733	0.1	7.050395
21.668400	0.1	7.062197
21.670067	0.1	7.075608
21.671733	0.1	7.089675
21.673400	0.1	7.105172
21.675067	0.1	7.122815
21.676733	0.1	7.141471
21.678400	0.1	7.160128
21.680067	0.1	7.179201
21.681733	0.1	7.200063
21.683400	0.1	7.223130
21.685067	0.1	7.247210
21.686733	0.1	7.271111
21.688400	0.1	7.293463
21.690067	0.1	7.313133
21.691733	0.1	7.330537
21.693400	0.1	7.347763
21.695067	0.1	7.366658
21.696733	0.1	7.388056
21.698400	0.1	7.412076
21.700067	0.1	7.437289
21.701733	0.1	7.460714
21.703400	0.1	7.479609
21.705067	0.1	7.493794
21.706733	0.1	7.505060
21.708400	0.1	7.515550
21.710067	0.1	7.525623
21.711733	0.1	7.534683
21.713400	0.1	7.541538
21.715067	0.1	7.545770
21.716733	0.1	7.547796
21.718400	0.1	7.547617
21.720067	0.1	7.544756
21.721733	0.1	7.538498
21.723400	0.1	7.528723
21.725067	0.1	7.515192
21.726733	0.1	7.497192
21.728400	0.1	7.474065
21.730067	0.1	7.445813
21.731733	0.1	7.413090
21.733400	0.1	7.376433
21.735067	0.1	7.336557
21.736733	0.1	7.294894
21.738400	0.1	7.252515
21.740067	0.1	7.208586
21.741733	0.1	7.161141
21.743400	0.1	7.108689
21.745067	0.1	7.051290
21.746733	0.1	6.990552
21.748400	0.1	6.928385
21.750067	0.1	6.866754
21.751733	0.1	6.806374
21.753400	0.1	6.746173
21.755067	0.1	6.684065
21.756733	0.1	6.618798
21.758400	0.1	6.550312
21.760067	0.1	6.479979
21.761733	0.1	6.410242
21.763400	0.1	6.342769
21.765067	0.1	6.278038
21.766733	0.1	6.215811
21.768400	0.1	6.154776
21.770067	0.1	6.093860
21.771733	0.1	6.033361
21.773400	0.1	5.974710
21.775067	0.1	5.919159
21.776733	0.1	5.867064
21.778400	0.1	5.816579
21.780067	0.1	5.764783
21.781733	0.1	5.710245
21.783400	0.1	5.654633
21.785067	0.1	5.600095
21.786733	0.1	5.548179
21.788400	0.1	5.500019
21.790067	0.1	5.455613
21.791733	0.1	5.413711
21.793400	0.1	5.372405
21.795067	0.1	5.331457
21.796733	0.1	5.291581
21.798400	0.1	5.253434
21.800067	0.1	5.216956
21.801733	0.1	5.182267
21.803400	0.1	5.149186
21.805067	0.1	5.117119
21.806733	0.1	5.085290
21.808400	0.1	5.055309
21.810067	0.1	5.030096
21.811733	0.1	5.010546
21.813400	0.1	4.995048
21.815067	0.1	4.982293
21.816733	0.1	4.970908
21.818400	0.1	4.957557
21.820067	0.1	4.939258
21.821733	0.1	4.917026
21.823400	0.1	4.894853
21.825067	0.1	4.876018
21.826733	0.1	4.861176
21.828400	0.1	4.849136
21.830067	0.1	4.838825
21.831733	0.1	4.828751
21.833400	0.1	4.817486
21.835067	0.1	4.803896
21.836733	0.1	4.788518
21.838400	0.1	4.772604
21.840067	0.1	4.757583
21.841733	0.1	4.744292
21.843400	0.1	4.733324
21.845067	0.1	4.723668
21.846733	0.1	4.714012
21.848400	0.1	4.704654
21.850067	0.1	4.697383
21.851733	0.1	4.692972
21.853400	0.1	4.690051
21.855067	0.1	4.686713
21.856733	0.1	4.682005
21.858400	0.1	4.676819
21.860067	0.1	4.672110
21.861733	0.1	4.667878
21.863400	0.1	4.663825
21.865067	0.1	4.659713
21.866733	0.1	4.654944
21.868400	0.1	4.649222
21.870067	0.1	4.642785
21.871733	0.1	4.636348
21.873400	0.1	4.629851
21.875067	0.1	4.622758
21.876733	0.1	4.615069
21.878400	0.1	4.607559
21.880067	0.1	4.601240
21.881733	0.1	4.596532
21.883400	0.1	4.593313
21.885067	0.1	4.590690
21.886733	0.1	4.586876
21.888400	0.1	4.580915
21.890067	0.1	4.573345
21.891733	0.1	4.565656
21.893400	0.1	4.559219
21.895067	0.1	4.554093
21.896733	0.1	4.549206
21.898400	0.1	4.543364
21.900067	0.1	4.536867
21.901733	0.1	4.530192
21.903400	0.1	4.523695
21.905067	0.1	4.517854
21.906733	0.1	4.512966
21.908400	0.1	4.508019
21.910067	0.1	4.501879
21.911733	0.1	4.494846
21.913400	0.1	4.488349
21.915067	0.1	4.483462
21.916733	0.1	4.479170
21.918400	0.1	4.473269
21.920067	0.1	4.465282
21.921733	0.1	4.457057
21.923400	0.1	4.450143
21.925067	0.1	4.444421
21.926733	0.1	4.438818
21.928400	0.1	4.432857
21.930067	0.1	4.426301
21.931733	0.1	4.418850
21.933400	0.1	4.410625
21.935067	0.1	4.402459
21.936733	0.1	4.395366
21.938400	0.1	4.390300
21.940067	0.1	4.387617
21.941733	0.1	4.386366
21.943400	0.1	4.384876
21.945067	0.1	4.381717
21.946733	0.1	4.376412
21.948400	0.1	4.369080
21.950067	0.1	4.360557
21.951733	0.1	4.352689
21.953400	0.1	4.347682
21.955067	0.1	4.346252
21.956733	0.1	4.346669
21.958400	0.1	4.345954
21.960067	0.1	4.342079
21.961733	0.1	4.335642
21.963400	0.1	4.328370
21.965067	0.1	4.321397
21.966733	0.1	4.315317
21.968400	0.1	4.310847
21.970067	0.1	4.308820
21.971733	0.1	4.309118
21.973400	0.1	4.310131
21.975067	0.1	4.310370
21.976733	0.1	4.309476
21.978400	0.1	4.308164
21.980067	0.1	4.307330
21.981733	0.1	4.307330
21.983400	0.1	4.308164
21.985067	0.1	4.309118
21.986733	0.1	4.309058
21.988400	0.1	4.307390
21.990067	0.1	4.304052
21.991733	0.1	4.299343
21.993400	0.1	4.295051
21.995067	0.1	4.293561
21.996733	0.1	4.296005
21.998400	0.1	4.301369
22.000067	0.1	4.307390
22.001733	0.1	4.311800
22.003400	0.1	4.314304
22.005067	0.1	4.316747
22.006733	0.1	4.321099
22.008400	0.1	4.326940
22.010067	0.1	4.332185
22.011733	0.1	4.335344
22.013400	0.1	4.336477
22.015067	0.1	4.336953
22.016733	0.1	4.339159
22.018400	0.1	4.344821
22.020067	0.1	4.353106
22.021733	0.1	4.361749
22.023400	0.1	4.370034
22.025067	0.1	4.379154
22.026733	0.1	4.389942
22.028400	0.1	4.401267
22.030067	0.1	4.411400
22.031733	0.1	4.419446
22.033400	0.1	4.425943
22.035067	0.1	4.432202
22.036733	0.1	4.439473
22.038400	0.1	4.448414
22.040067	0.1	4.459739
22.041733	0.1	4.474044
22.043400	0.1	4.490912
22.045067	0.1	4.508734
22.046733	0.1	4.525900
22.048400	0.1	4.542053
22.050067	0.1	4.557848
22.051733	0.1	4.574180
22.053400	0.1	4.591704
22.055067	0.1	4.610658
22.056733	0.1	4.630208
22.058400	0.1	4.649461
22.060067	0.1	4.667998
22.061733	0.1	4.686773
22.063400	0.1	4.707337
22.065067	0.1	4.729152
22.066733	0.1	4.750788
22.068400	0.1	4.772008
22.070067	0.1	4.792929
22.071733	0.1	4.812420
22.073400	0.1	4.829526
22.075067	0.1	4.845023
22.076733	0.1	4.859507
22.078400	0.1	4.871905
22.080067	0.1	4.880727
22.081733	0.1	4.886389
22.083400	0.1	4.891277
22.085067	0.1	4.896939
22.086733	0.1	4.903317
22.088400	0.1	4.909337
22.090067	0.1	4.914046
22.091733	0.1	4.915774
22.093400	0.1	4.913092
22.095067	0.1	4.906833
22.096733	0.1	4.900337
22.098400	0.1	4.895032
22.100067	0.1	4.889190
22.101733	0.1	4.879773
22.103400	0.1	4.865766
22.105067	0.1	4.848302
22.106733	0.1	4.828930
22.108400	0.1	4.807711
22.110067	0.1	4.784048
22.111733	0.1	4.758179
22.113400	0.1	4.731119
22.115067	0.1	4.704356
22.116733	0.1	4.679203
22.118400	0.1	4.655838
22.120067	0.1	4.633963
22.121733	0.1	4.612863
22.123400	0.1	4.591108
22.125067	0.1	4.567683
22.126733	0.1	4.542709
22.128400	0.1	4.517019
22.130067	0.1	4.490793
22.131733	0.1	4.463792
22.133400	0.1	4.436434
22.135067	0.1	4.410029
22.136733	0.1	4.385054
22.138400	0.1	4.361093
22.140067	0.1	4.337788
22.141733	0.1	4.315973
22.143400	0.1	4.296720
22.145067	0.1	4.280091
22.146733	0.1	4.265607
22.148400	0.1	4.253090
22.150067	0.1	4.242361
22.151733	0.1	4.232884
22.153400	0.1	4.224003
22.155067	0.1	4.214585
22.156733	0.1	4.203797
22.158400	0.1	4.191756
22.160067	0.1	4.179538
22.161733	0.1	4.168332
22.163400	0.1	4.159093
22.165067	0.1	4.153729
22.166733	0.1	4.154742
22.168400	0.1	4.162610
22.170067	0.1	4.174829
22.171733	0.1	4.188121
22.173400	0.1	4.200399
22.175067	0.1	4.211545
22.176733	0.1	4.222036
22.178400	0.1	4.232526
22.180067	0.1	4.243791
22.181733	0.1	4.256666
22.183400	0.1	4.271508
22.185067	0.1	4.287482
22.186733	0.1	4.303515
22.188400	0.1	4.318893
22.190067	0.1	4.333258
22.191733	0.1	4.347146
22.193400	0.1	4.362643
22.195067	0.1	4.381359
22.196733	0.1	4.403234
22.198400	0.1	4.427374
22.200067	0.1	4.452765
22.201733	0.1	4.478216
22.203400	0.1	4.502952
22.205067	0.1	4.527033
22.206733	0.1	4.550338
22.208400	0.1	4.573167
22.210067	0.1	4.596532
22.211733	0.1	4.621864
22.213400	0.1	4.649043
22.215067	0.1	4.676402
22.216733	0.1	4.701734
22.218400	0.1	4.723490
22.220067	0.1	4.742086
22.221733	0.1	4.759431
22.223400	0.1	4.776836
22.225067	0.1	4.795075
22.226733	0.1	4.814565
22.228400	0.1	4.834593
22.230067	0.1	4.852951
22.231733	0.1	4.867614
22.233400	0.1	4.878402
22.235067	0.1	4.886091
22.236733	0.1	4.891992
22.238400	0.1	4.897476
22.240067	0.1	4.902482
22.241733	0.1	4.905522
22.243400	0.1	4.904807
22.245067	0.1	4.899979
22.246733	0.1	4.892230
22.248400	0.1	4.883290
22.250067	0.1	4.874170
22.251733	0.1	4.864514
22.253400	0.1	4.852772
22.255067	0.1	4.836500
22.256733	0.1	4.814685
22.258400	0.1	4.788757
22.260067	0.1	4.761458
22.261733	0.1	4.735112
22.263400	0.1	4.710079
22.265067	0.1	4.684568
22.266733	0.1	4.656315
22.268400	0.1	4.623950
22.270067	0.1	4.587353
22.271733	0.1	4.547656
22.273400	0.1	4.506886
22.275067	0.1	4.467547
22.276733	0.1	4.431308
22.278400	0.1	4.397750
22.280067	0.1	4.364908
22.281733	0.1	4.331410
22.283400	0.1	4.298032
22.285067	0.1	4.266262
22.286733	0.1	4.236043
22.288400	0.1	4.206598
22.290067	0.1	4.177213
22.291733	0.1	4.147351
22.293400	0.1	4.116953
22.295067	0.1	4.086435
22.296733	0.1	4.056335
22.298400	0.1	4.027248
22.300067	0.1	4.000187
22.301733	0.1	3.976107
22.303400	0.1	3.955603
22.305067	0.1	3.938735
22.306733	0.1	3.924549
22.308400	0.1	3.910721
22.310067	0.1	3.895760
22.311733	0.1	3.880680
22.313400	0.1	3.866732
22.315067	0.1	3.854156
22.316733	0.1	3.843367
22.318400	0.1	3.836215
22.320067	0.1	3.833652
22.321733	0.1	3.834844
22.323400	0.1	3.837168
22.325067	0.1	3.838480
22.326733	0.1	3.837884
22.328400	0.1	3.836334
22.330067	0.1	3.835559
22.331733	0.1	3.836811
22.333400	0.1	3.839493
22.335067	0.1	3.843129
22.336733	0.1	3.848791
22.338400	0.1	3.857851
22.340067	0.1	3.870130
22.341733	0.1	3.885031
22.343400	0.1	3.902853
22.345067	0.1	3.924191
22.346733	0.1	3.948450
22.348400	0.1	3.973127
22.350067	0.1	3.995717
22.351733	0.1	4.016221
22.353400	0.1	4.036665
22.355067	0.1	4.059136
22.356733	0.1	4.084587
22.358400	0.1	4.113019
22.360067	0.1	4.143894
22.361733	0.1	4.176677
22.363400	0.1	4.211009
22.365067	0.1	4.247010
22.366733	0.1	4.285217
22.368400	0.1	4.326284
22.370067	0.1	4.370034
22.371733	0.1	4.415334
22.373400	0.1	4.461050
22.375067	0.1	4.506052
22.376733	0.1	4.550219
22.378400	0.1	4.594922
22.380067	0.1	4.642666
22.381733	0.1	4.695773
22.383400	0.1	4.755795
22.385067	0.1	4.822254
22.386733	0.1	4.893244
22.388400	0.1	4.966855
22.390067	0.1	5.042434
22.391733	0.1	5.120576
22.393400	0.1	5.202174
22.395067	0.1	5.287588
22.396733	0.1	5.376041
22.398400	0.1	5.466044
22.400067	0.1	5.556882
22.401733	0.1	5.649269
22.403400	0.1	5.745173
22.405067	0.1	5.845726
22.406733	0.1	5.950988
22.408400	0.1	6.061137
22.410067	0.1	6.177187
22.411733	0.1	6.300211
22.413400	0.1	6.430388
22.415067	0.1	6.567121
22.416733	0.1	6.709814
22.418400	0.1	6.858647
22.420067	0.1	7.014275
22.421733	0.1	7.176698
22.423400	0.1	7.345796
22.425067	0.1	7.522881
22.426733	0.1	7.709444
22.428400	0.1	7.906199
22.430067	0.1	8.112491
22.431733	0.1	8.326829
22.433400	0.1	8.548618
22.435067	0.1	8.779407
22.436733	0.1	9.021164
22.438400	0.1	9.274841
22.440067	0.1	9.541274
22.441733	0.1	9.821535
22.443400	0.1	10.116280
22.445067	0.1	10.425568
22.446733	0.1	10.749520
22.448400	0.1	11.088074
22.450067	0.1	11.440099
22.451733	0.1	11.804224
22.453400	0.1	12.180269
22.455067	0.1	12.569965
22.456733	0.1	12.975395
22.458400	0.1	13.398171
22.460067	0.1	13.839365
22.461733	0.1	14.299394
22.463400	0.1	14.778853
22.465067	0.1	15.278698
22.466733	0.1	15.799523
22.468400	0.1	16.340257
22.470067	0.1	16.898752
22.471733	0.1	17.474354
22.473400	0.1	18.068493
22.475067	0.1	18.683971
22.476733	0.1	19.324363
22.478400	0.1	19.992234
22.480067	0.1	20.688297
22.481733	0.1	21.411659
22.483400	0.1	22.161068
22.485067	0.1	22.936763
22.486733	0.1	23.739637
22.488400	0.1	24.570645
22.490067	0.1	25.431873
22.491733	0.1	26.326956
22.493400	0.1	27.259411
22.495067	0.1	28.231086
22.496733	0.1	29.242875
22.498400	0.1	30.295433
22.500067	0.1	31.390371
22.501733	0.1	32.531025
22.503400	0.1	33.720913
22.505067	0.1	34.963550
22.506733	0.1	36.261740
22.508400	0.1	37.617090
22.510067	0.1	39.030971
22.511733	0.1	40.505769
22.513400	0.1	42.044225
22.515067	0.1	43.648007
22.516733	0.1	45.318070
22.518400	0.1	47.055664
22.520067	0.1	48.861864
22.521733	0.1	50.736430
22.523400	0.1	52.677575
22.525067	0.1	54.683569
22.526733	0.1	56.754771
22.528400	0.1	58.893028
22.530067	0.1	61.098937
22.531733	0.1	63.368861
22.533400	0.1	65.696541
22.535067	0.1	68.075125
22.536733	0.1	70.498232
22.538400	0.1	72.959487
22.540067	0.1	75.451319
22.541733	0.1	77.964430
22.543400	0.1	80.488567
22.545067	0.1	83.012586
22.546733	0.1	85.523968
22.548400	0.1	88.009005
22.550067	0.1	90.455001
22.551733	0.1	92.850452
22.553400	0.1	95.183676
22.555067	0.1	97.442275
22.556733	0.1	99.612719
22.558400	0.1	101.680166
22.560067	0.1	103.629655
22.561733	0.1	105.446941
22.563400	0.1	107.119149
22.565067	0.1	108.636028
22.566733	0.1	109.988756
22.568400	0.1	111.166603
22.570067	0.1	112.157948
22.571733	0.1	112.953610
22.573400	0.1	113.547511
22.575067	0.1	113.935239
22.576733	0.1	114.113457
22.578400	0.1	114.080317
22.580067	0.1	113.835163
22.581733	0.1	113.379008
22.583400	0.1	112.715013
22.585067	0.1	111.847467
22.586733	0.1	110.781259
22.588400	0.1	109.522290
22.590067	0.1	108.077413
22.591733	0.1	106.454260
22.593400	0.1	104.661590
22.595067	0.1	102.710074
22.596733	0.1	100.610441
22.598400	0.1	98.374194
22.600067	0.1	96.015578
22.601733	0.1	93.550986
22.603400	0.1	90.996271
22.605067	0.1	88.365500
22.606733	0.1	85.669821
22.608400	0.1	82.917576
22.610067	0.1	80.117230
22.611733	0.1	77.280645
22.613400	0.1	74.423616
22.615067	0.1	71.562116
22.616733	0.1	68.709258
22.618400	0.1	65.874998
22.620067	0.1	63.068930
22.621733	0.1	60.301188
22.623400	0.1	57.580474
22.625067	0.1	54.912690
22.626733	0.1	52.302900
22.628400	0.1	49.757066
22.630067	0.1	47.281805
22.631733	0.1	44.883910
22.633400	0.1	42.569282
22.635067	0.1	40.342393
22.636733	0.1	38.205984
22.638400	0.1	36.160412
22.640067	0.1	34.205141
22.641733	0.1	32.340529
22.643400	0.1	30.566873
22.645067	0.1	28.883697
22.646733	0.1	27.291002
22.648400	0.1	25.789918
22.650067	0.1	24.380507
22.651733	0.1	23.060085
22.653400	0.1	21.824659
22.655067	0.1	20.670475
22.656733	0.1	19.596041
22.658400	0.1	18.600703
22.660067	0.1	17.682017
22.661733	0.1	16.835393
22.663400	0.1	16.056419
22.665067	0.1	15.342833
22.666733	0.1	14.692844
22.668400	0.1	14.103115
22.670067	0.1	13.568641
22.671733	0.1	13.084710
22.673400	0.1	12.649060
22.675067	0.1	12.261272
22.676733	0.1	11.920691
22.678400	0.1	11.625529
22.680067	0.1	11.372865
22.681733	0.1	11.159003
22.683400	0.1	10.981143
22.685067	0.1	10.837973
22.686733	0.1	10.728241
22.688400	0.1	10.649622
22.690067	0.1	10.599495
22.691733	0.1	10.575414
22.693400	0.1	10.575891
22.695067	0.1	10.599435
22.696733	0.1	10.644138
22.698400	0.1	10.708213
22.700067	0.1	10.790051
22.701733	0.1	10.888041
22.703400	0.1	11.000813
22.705067	0.1	11.128247
22.706733	0.1	11.270941
22.708400	0.1	11.427463
22.710067	0.1	11.595131
22.711733	0.1	11.772216
22.713400	0.1	11.957706
22.715067	0.1	12.150050
22.716733	0.1	12.347341
22.718400	0.1	12.547434
22.720067	0.1	12.748183
22.721733	0.1	12.948573
22.723400	0.1	13.148070
22.725067	0.1	13.345064
22.726733	0.1	13.537706
22.728400	0.1	13.723911
22.730067	0.1	13.901533
22.731733	0.1	14.069260
22.733400	0.1	14.226259
22.735067	0.1	14.371634
22.736733	0.1	14.504970
22.738400	0.1	14.626444
22.740067	0.1	14.735402
22.741733	0.1	14.830113
22.743400	0.1	14.908851
22.745067	0.1	14.969767
22.746733	0.1	15.010060
22.748400	0.1	15.026570
22.750067	0.1	15.018345
22.751733	0.1	14.987350
22.753400	0.1	14.936031
22.755067	0.1	14.865757
22.756733	0.1	14.777721
22.758400	0.1	14.672042
22.760067	0.1	14.546753
22.761733	0.1	14.399589
22.763400	0.1	14.230848
22.765067	0.1	14.042974
22.766733	0.1	13.838530
22.768400	0.1	13.618887
22.770067	0.1	13.384581
22.771733	0.1	13.136805
22.773400	0.1	12.877823
22.775067	0.1	12.610138
22.776733	0.1	12.334109
22.778400	0.1	12.047351
22.780067	0.1	11.749387
22.781733	0.1	11.443794
22.783400	0.1	11.135638
22.785067	0.1	10.828555
22.786733	0.1	10.523558
22.788400	0.1	10.218919
22.790067	0.1	9.912909
22.791733	0.1	9.606183
22.793400	0.1	9.301067
22.795067	0.1	8.999825
22.796733	0.1	8.704663
22.798400	0.1	8.417428
22.800067	0.1	8.139313
22.801733	0.1	7.871032
22.803400	0.1	7.612586
22.805067	0.1	7.363260
22.806733	0.1	7.122100
22.808400	0.1	6.889224
22.810067	0.1	6.664455
22.811733	0.1	6.446958
22.813400	0.1	6.236375
22.815067	0.1	6.034136
22.816733	0.1	5.841852
22.818400	0.1	5.660713
22.820067	0.1	5.491317
22.821733	0.1	5.332887
22.823400	0.1	5.184710
22.825067	0.1	5.046785
22.826733	0.1	4.918516
22.828400	0.1	4.798174
22.830067	0.1	4.684687
22.831733	0.1	4.577518
22.833400	0.1	4.475892
22.835067	0.1	4.380048
22.836733	0.1	4.291535
22.838400	0.1	4.210890
22.840067	0.1	4.137159
22.841733	0.1	4.068733
22.843400	0.1	4.004121
22.845067	0.1	3.943026
22.846733	0.1	3.886402
22.848400	0.1	3.835082
22.850067	0.1	3.788591
22.851733	0.1	3.745079
22.853400	0.1	3.702641
22.855067	0.1	3.661573
22.856733	0.1	3.623486
22.858400	0.1	3.589690
22.860067	0.1	3.560662
22.861733	0.1	3.536165
22.863400	0.1	3.515244
22.865067	0.1	3.496289
22.866733	0.1	3.478527
22.868400	0.1	3.461838
22.870067	0.1	3.446460
22.871733	0.1	3.431976
22.873400	0.1	3.417731
22.875067	0.1	3.403425
22.876733	0.1	3.389776
22.878400	0.1	3.377497
22.880067	0.1	3.366590
22.881733	0.1	3.356278
22.883400	0.1	3.346324
22.885067	0.1	3.336966
22.886733	0.1	3.328920
22.888400	0.1	3.323376
22.890067	0.1	3.320933
22.891733	0.1	3.320337
22.893400	0.1	3.318548
22.895067	0.1	3.314495
22.896733	0.1	3.310025
22.898400	0.1	3.308177
22.900067	0.1	3.310859
22.901733	0.1	3.317654
22.903400	0.1	3.325761
22.905067	0.1	3.332198
22.906733	0.1	3.335774
22.908400	0.1	3.336132
22.910067	0.1	3.334284
22.911733	0.1	3.332615
22.913400	0.1	3.332913
22.915067	0.1	3.335118
22.916733	0.1	3.338158
22.918400	0.1	3.341854
22.920067	0.1	3.346324
22.921733	0.1	3.351450
22.923400	0.1	3.357291
22.925067	0.1	3.364682
22.926733	0.1	3.374636
22.928400	0.1	3.387273
22.930067	0.1	3.401458
22.931733	0.1	3.415406
22.933400	0.1	3.428161
22.935067	0.1	3.440380
22.936733	0.1	3.453791
22.938400	0.1	3.470063
22.940067	0.1	3.489793
22.941733	0.1	3.512621
22.943400	0.1	3.537238
22.945067	0.1	3.561974
22.946733	0.1	3.585041
22.948400	0.1	3.606141
22.950067	0.1	3.626526
22.951733	0.1	3.647566
22.953400	0.1	3.670156
22.955067	0.1	3.695190
22.956733	0.1	3.722847
22.958400	0.1	3.752470
22.960067	0.1	3.783047
22.961733	0.1	3.814042
22.963400	0.1	3.844738
22.965067	0.1	3.874719
22.966733	0.1	3.904701
22.968400	0.1	3.937125
22.970067	0.1	3.974617
22.971733	0.1	4.018128
22.973400	0.1	4.066050
22.975067	0.1	4.115224
22.976733	0.1	4.162610
22.978400	0.1	4.207254
22.980067	0.1	4.251063
22.981733	0.1	4.297495
22.983400	0.1	4.348874
22.985067	0.1	4.405380
22.986733	0.1	4.465878
22.988400	0.1	4.528642
22.990067	0.1	4.592657
22.991733	0.1	4.657507
22.993400	0.1	4.723430
22.995067	0.1	4.791141
22.996733	0.1	4.861534
22.998400	0.1	4.936159
23.000067	0.1	5.017162
23.001733	0.1	5.105257
23.003400	0.1	5.199015
23.005067	0.1	5.295575
23.006733	0.1	5.392969
23.008400	0.1	5.490840
23.010067	0.1	5.589664
23.011733	0.1	5.689621
23.013400	0.1	5.789817
23.015067	0.1	5.888522
23.016733	0.1	5.985201
23.018400	0.1	6.082237
23.020067	0.1	6.182850
23.021733	0.1	6.287873
23.023400	0.1	6.394327
23.025067	0.1	6.497145
23.026733	0.1	6.592453
23.028400	0.1	6.680310
23.030067	0.1	6.764293
23.031733	0.1	6.848932
23.033400	0.1	6.935835
23.035067	0.1	7.022918
23.036733	0.1	7.106662
23.038400	0.1	7.184685
23.040067	0.1	7.256210
23.041733	0.1	7.321954
23.043400	0.1	7.382274
23.045067	0.1	7.435561
23.046733	0.1	7.479072
23.048400	0.1	7.511318
23.050067	0.1	7.533074
23.051733	0.1	7.544935
23.053400	0.1	7.546545
23.055067	0.1	7.538140
23.056733	0.1	7.521868
23.058400	0.1	7.499755
23.060067	0.1	7.471621
23.061733	0.1	7.435620
23.063400	0.1	7.390082
23.065067	0.1	7.335067
23.066733	0.1	7.271350
23.068400	0.1	7.198990
23.070067	0.1	7.117212
23.071733	0.1	7.026256
23.073400	0.1	6.927848
23.075067	0.1	6.824196
23.076733	0.1	6.717444
23.078400	0.1	6.609023
23.080067	0.1	6.498516
23.081733	0.1	6.384373
23.083400	0.1	6.266296
23.085067	0.1	6.145716
23.086733	0.1	6.023348
23.088400	0.1	5.898714
23.090067	0.1	5.772472
23.091733	0.1	5.646527
23.093400	0.1	5.521775
23.095067	0.1	5.397559
23.096733	0.1	5.272985
23.098400	0.1	5.148650
23.100067	0.1	5.025924
23.101733	0.1	4.905999
23.103400	0.1	4.790008
23.105067	0.1	4.679442
23.106733	0.1	4.575491
23.108400	0.1	4.478276
23.110067	0.1	4.386306
23.111733	0.1	4.297495
23.113400	0.1	4.211724
23.115067	0.1	4.129946
23.116733	0.1	4.051507
23.118400	0.1	3.974736
23.120067	0.1	3.899098
23.121733	0.1	3.825486
23.123400	0.1	3.756047
23.125067	0.1	3.691972
23.126733	0.1	3.633142
23.128400	0.1	3.579498
23.130067	0.1	3.531337
23.131733	0.1	3.488124
23.133400	0.1	3.448189
23.135067	0.1	3.409684
23.136733	0.1	3.372789
23.138400	0.1	3.339410
23.140067	0.1	3.310621
23.141733	0.1	3.285408
23.143400	0.1	3.262460
23.145067	0.1	3.241420
23.146733	0.1	3.221870
23.148400	0.1	3.203333
23.150067	0.1	3.186345
23.151733	0.1	3.172159
23.153400	0.1	3.160656
23.155067	0.1	3.149986
23.156733	0.1	3.138662
23.158400	0.1	3.126443
23.160067	0.1	3.113866
23.161733	0.1	3.101945
23.163400	0.1	3.091693
23.165067	0.1	3.083289
23.166733	0.1	3.075302
23.168400	0.1	3.066123
23.170067	0.1	3.055692
23.171733	0.1	3.045201
23.173400	0.1	3.035665
23.175067	0.1	3.028035
23.176733	0.1	3.022909
23.178400	0.1	3.020048
23.180067	0.1	3.018856
23.181733	0.1	3.018737
23.183400	0.1	3.018856
23.185067	0.1	3.018558
23.186733	0.1	3.017008
23.188400	0.1	3.012896
23.190067	0.1	3.005445
23.191733	0.1	2.995074
23.193400	0.1	2.983511
23.195067	0.1	2.972841
23.196733	0.1	2.965093
23.198400	0.1	2.961099
23.200067	0.1	2.959728
23.201733	0.1	2.959192
23.203400	0.1	2.959013
23.205067	0.1	2.958775
23.206733	0.1	2.957821
23.208400	0.1	2.956152
23.210067	0.1	2.954662
23.211733	0.1	2.953470
23.213400	0.1	2.952159
23.215067	0.1	2.950370
23.216733	0.1	2.948523
23.218400	0.1	2.946675
23.220067	0.1	2.944887
23.221733	0.1	2.943337
23.223400	0.1	2.942383
23.225067	0.1	2.942681
23.226733	0.1	2.945244
23.228400	0.1	2.950251
23.230067	0.1	2.956391
23.231733	0.1	2.962053
23.233400	0.1	2.965689
23.235067	0.1	2.965868
23.236733	0.1	2.962589
23.238400	0.1	2.958894
23.240067	0.1	2.957881
23.241733	0.1	2.960444
23.243400	0.1	2.965212
23.245067	0.1	2.970219
23.246733	0.1	2.974808
23.248400	0.1	2.978802
23.250067	0.1	2.981544
23.251733	0.1	2.981961
23.253400	0.1	2.980769
23.255067	0.1	2.980650
23.256733	0.1	2.983689
23.258400	0.1	2.990008
23.260067	0.1	2.998054
23.261733	0.1	3.006339
23.263400	0.1	3.014505
23.265067	0.1	3.023088
23.266733	0.1	3.032267
23.268400	0.1	3.041148
23.270067	0.1	3.048897
23.271733	0.1	3.054798
23.273400	0.1	3.058553
23.275067	0.1	3.060222
23.276733	0.1	3.059924
23.278400	0.1	3.059268
23.280067	0.1	3.061116
23.281733	0.1	3.067136
23.283400	0.1	3.075957
23.285067	0.1	3.084719
23.286733	0.1	3.091216
23.288400	0.1	3.094137
23.290067	0.1	3.092528
23.291733	0.1	3.086984
23.293400	0.1	3.080130
23.295067	0.1	3.075183
23.296733	0.1	3.073931
23.298400	0.1	3.075540
23.300067	0.1	3.076673
23.301733	0.1	3.074706
23.303400	0.1	3.070295
23.305067	0.1	3.066719
23.306733	0.1	3.066302
23.308400	0.1	3.067732
23.310067	0.1	3.067434
23.311733	0.1	3.063202
23.313400	0.1	3.056407
23.315067	0.1	3.050566
23.316733	0.1	3.047168
23.318400	0.1	3.044605
23.320067	0.1	3.040254
23.321733	0.1	3.032685
23.323400	0.1	3.021538
23.325067	0.1	3.008604
23.326733	0.1	2.997041
23.328400	0.1	2.988935
23.330067	0.1	2.983689
23.331733	0.1	2.979100
23.333400	0.1	2.973378
23.335067	0.1	2.966941
23.336733	0.1	2.960682
23.338400	0.1	2.954722
23.340067	0.1	2.948463
23.341733	0.1	2.941847
23.343400	0.1	2.935231
23.345067	0.1	2.929449
23.346733	0.1	2.924919
23.348400	0.1	2.921105
23.350067	0.1	2.917290
23.351733	0.1	2.913475
23.353400	0.1	2.909780
23.355067	0.1	2.906740
23.356733	0.1	2.905071
23.358400	0.1	2.904356
23.360067	0.1	2.903462
23.361733	0.1	2.901256
23.363400	0.1	2.898336
23.365067	0.1	2.897501
23.366733	0.1	2.900720
23.368400	0.1	2.906859
23.370067	0.1	2.912402
23.371733	0.1	2.914548
23.373400	0.1	2.913356
23.375067	0.1	2.911031
23.376733	0.1	2.908886
23.378400	0.1	2.906740
23.380067	0.1	2.905667
23.381733	0.1	2.908170
23.383400	0.1	2.916157
23.385067	0.1	2.929032
23.386733	0.1	2.944291
23.388400	0.1	2.958715
23.390067	0.1	2.969802
23.391733	0.1	2.977371
23.393400	0.1	2.983153
23.395067	0.1	2.988815
23.396733	0.1	2.994895
23.398400	0.1	3.001869
23.400067	0.1	3.009856
23.401733	0.1	3.017664
23.403400	0.1	3.023505
23.405067	0.1	3.026962
23.406733	0.1	3.029704
23.408400	0.1	3.033638
23.410067	0.1	3.039479
23.411733	0.1	3.046870
23.413400	0.1	3.055036
23.415067	0.1	3.063083
23.416733	0.1	3.070951
23.418400	0.1	3.078759
23.420067	0.1	3.085733
23.421733	0.1	3.090263
23.423400	0.1	3.092289
23.425067	0.1	3.093183
23.426733	0.1	3.094256
23.428400	0.1	3.096044
23.430067	0.1	3.098130
23.431733	0.1	3.099442
23.433400	0.1	3.099084
23.435067	0.1	3.097177
23.436733	0.1	3.094554
23.438400	0.1	3.091991
23.440067	0.1	3.089905
23.441733	0.1	3.087342
23.443400	0.1	3.083110
23.445067	0.1	3.077269
23.446733	0.1	3.070533
23.448400	0.1	3.062606
23.450067	0.1	3.052890
23.451733	0.1	3.041566
23.453400	0.1	3.029287
23.455067	0.1	3.016889
23.456733	0.1	3.005982
23.458400	0.1	2.997995
23.460067	0.1	2.992809
23.461733	0.1	2.988458
23.463400	0.1	2.981663
23.465067	0.1	2.970874
23.466733	0.1	2.957285
23.468400	0.1	2.943516
23.470067	0.1	2.930939
23.471733	0.1	2.919734
23.473400	0.1	2.909601
23.475067	0.1	2.900362
23.476733	0.1	2.891660
23.478400	0.1	2.883017
23.480067	0.1	2.873838
23.481733	0.1	2.864361
23.483400	0.1	2.855301
23.485067	0.1	2.847791
23.486733	0.1	2.843142
23.488400	0.1	2.841890
23.490067	0.1	2.843142
23.491733	0.1	2.845049
23.493400	0.1	2.846480
23.495067	0.1	2.848029
23.496733	0.1	2.850473
23.498400	0.1	2.853930
23.500067	0.1	2.858401
23.501733	0.1	2.864123
23.503400	0.1	2.870679
23.505067	0.1	2.877176
23.506733	0.1	2.883256
23.508400	0.1	2.890051
23.510067	0.1	2.898514
23.511733	0.1	2.909064
23.513400	0.1	2.922297
23.515067	0.1	2.938748
23.516733	0.1	2.958059
23.518400	0.1	2.979577
23.520067	0.1	3.002763
23.521733	0.1	3.026486
23.523400	0.1	3.049970
23.525067	0.1	3.073752
23.526733	0.1	3.098488
23.528400	0.1	3.123999
23.530067	0.1	3.150583
23.531733	0.1	3.179133
23.533400	0.1	3.210128
23.535067	0.1	3.244102
23.536733	0.1	3.281951
23.538400	0.1	3.324032
23.540067	0.1	3.370345
23.541733	0.1	3.420294
23.543400	0.1	3.472328
23.545067	0.1	3.525436
23.546733	0.1	3.579617
23.548400	0.1	3.635228
23.550067	0.1	3.692389
23.551733	0.1	3.751695
23.553400	0.1	3.814638
23.555067	0.1	3.883481
23.556733	0.1	3.959239
23.558400	0.1	4.040659
23.560067	0.1	4.125357
23.561733	0.1	4.212082
23.563400	0.1	4.301429
23.565067	0.1	4.395843
23.566733	0.1	4.497528
23.568400	0.1	4.607439
23.570067	0.1	4.725337
23.571733	0.1	4.851699
23.573400	0.1	4.987061
23.575067	0.1	5.130887
23.576733	0.1	5.280555
23.578400	0.1	5.433500
23.580067	0.1	5.589426
23.581733	0.1	5.750418
23.583400	0.1	5.918861
23.585067	0.1	6.096065
23.586733	0.1	6.283284
23.588400	0.1	6.482006
23.590067	0.1	6.692887
23.591733	0.1	6.914556
23.593400	0.1	7.145822
23.595067	0.1	7.387817
23.596733	0.1	7.642448
23.598400	0.1	7.910491
23.600067	0.1	8.191288
23.601733	0.1	8.482874
23.603400	0.1	8.783997
23.605067	0.1	9.095133
23.606733	0.1	9.417952
23.608400	0.1	9.753883
23.610067	0.1	10.104240
23.611733	0.1	10.469855
23.613400	0.1	10.850728
23.615067	0.1	11.246741
23.616733	0.1	11.658192
23.618400	0.1	12.085915
23.620067	0.1	12.530447
23.621733	0.1	12.992502
23.623400	0.1	13.471843
23.625067	0.1	13.966859
23.626733	0.1	14.476837
23.628400	0.1	15.003324
23.630067	0.1	15.548111
23.631733	0.1	16.111256
23.633400	0.1	16.692401
23.635067	0.1	17.292441
23.636733	0.1	17.913402
23.638400	0.1	18.556715
23.640067	0.1	19.222380
23.641733	0.1	19.908966
23.643400	0.1	20.614685
23.645067	0.1	21.338822
23.646733	0.1	22.083105
23.648400	0.1	22.850396
23.650067	0.1	23.643435
23.651733	0.1	24.464191
23.653400	0.1	25.313975
23.655067	0.1	26.192845
23.656733	0.1	27.101042
23.658400	0.1	28.039696
23.660067	0.1	29.010536
23.661733	0.1	30.015411
23.663400	0.1	31.056466
23.665067	0.1	32.136681
23.666733	0.1	33.259155
23.668400	0.1	34.425499
23.670067	0.1	35.636308
23.671733	0.1	36.891880
23.673400	0.1	38.193586
23.675067	0.1	39.545479
23.676733	0.1	40.952923
23.678400	0.1	42.419555
23.680067	0.1	43.945196
23.681733	0.1	45.528713
23.683400	0.1	47.170403
23.685067	0.1	48.871162
23.686733	0.1	50.631169
23.688400	0.1	52.450124
23.690067	0.1	54.328862
23.691733	0.1	56.268576
23.693400	0.1	58.269862
23.695067	0.1	60.330991
23.696733	0.1	62.447313
23.698400	0.1	64.612869
23.700067	0.1	66.821460
23.701733	0.1	69.066946
23.703400	0.1	71.344499
23.705067	0.1	73.650424
23.706733	0.1	75.979059
23.708400	0.1	78.320687
23.710067	0.1	80.662971
23.711733	0.1	82.993334
23.713400	0.1	85.299497
23.715067	0.1	87.569659
23.716733	0.1	89.792853
23.718400	0.1	91.958349
23.720067	0.1	94.054228
23.721733	0.1	96.067554
23.723400	0.1	97.985393
23.725067	0.1	99.795943
23.726733	0.1	101.487941
23.728400	0.1	103.048986
23.730067	0.1	104.466027
23.731733	0.1	105.728156
23.733400	0.1	106.828219
23.735067	0.1	107.759840
23.736733	0.1	108.514613
23.738400	0.1	109.083599
23.740067	0.1	109.460301
23.741733	0.1	109.641380
23.743400	0.1	109.623975
23.745067	0.1	109.405464
23.746733	0.1	108.985073
23.748400	0.1	108.364589
23.750067	0.1	107.548064
23.751733	0.1	106.540507
23.753400	0.1	105.347818
23.755067	0.1	103.977269
23.756733	0.1	102.437085
23.758400	0.1	100.735611
23.760067	0.1	98.882204
23.761733	0.1	96.888846
23.763400	0.1	94.767815
23.765067	0.1	92.530375
23.766733	0.1	90.187138
23.768400	0.1	87.749069
23.770067	0.1	85.227614
23.771733	0.1	82.634275
23.773400	0.1	79.980319
23.775067	0.1	77.277367
23.776733	0.1	74.538235
23.778400	0.1	71.776931
23.780067	0.1	69.007162
23.781733	0.1	66.241745
23.783400	0.1	63.492898
23.785067	0.1	60.770277
23.786733	0.1	58.081094
23.788400	0.1	55.431429
23.790067	0.1	52.827659
23.791733	0.1	50.275746
23.793400	0.1	47.780636
23.795067	0.1	45.347693
23.796733	0.1	42.983654
23.798400	0.1	40.695074
23.800067	0.1	38.486066
23.801733	0.1	36.358835
23.803400	0.1	34.314575
23.805067	0.1	32.354714
23.806733	0.1	30.481102
23.808400	0.1	28.693976
23.810067	0.1	26.991905
23.811733	0.1	25.373520
23.813400	0.1	23.838164
23.815067	0.1	22.385122
23.816733	0.1	21.014513
23.818400	0.1	19.726874
23.820067	0.1	18.519760
23.821733	0.1	17.388345
23.823400	0.1	16.327323
23.825067	0.1	15.331806
23.826733	0.1	14.397682
23.828400	0.1	13.523043
23.830067	0.1	12.708247
23.831733	0.1	11.952997
23.833400	0.1	11.254609
23.835067	0.1	10.609389
23.836733	0.1	10.013521
23.838400	0.1	9.462894
23.840067	0.1	8.953810
23.841733	0.1	8.483649
23.843400	0.1	8.050144
23.845067	0.1	7.651270
23.846733	0.1	7.285893
23.848400	0.1	6.952882
23.850067	0.1	6.649614
23.851733	0.1	6.371498
23.853400	0.1	6.113708
23.855067	0.1	5.874038
23.856733	0.1	5.653143
23.858400	0.1	5.452097
23.860067	0.1	5.270183
23.861733	0.1	5.105734
23.863400	0.1	4.956901
23.865067	0.1	4.821778
23.866733	0.1	4.699350
23.868400	0.1	4.589260
23.870067	0.1	4.490733
23.871733	0.1	4.401386
23.873400	0.1	4.318178
23.875067	0.1	4.239261
23.876733	0.1	4.164934
23.878400	0.1	4.097045
23.880067	0.1	4.036248
23.881733	0.1	3.980577
23.883400	0.1	3.928364
23.885067	0.1	3.879249
23.886733	0.1	3.832817
23.888400	0.1	3.788769
23.890067	0.1	3.748059
23.891733	0.1	3.711939
23.893400	0.1	3.679574
23.895067	0.1	3.648877
23.896733	0.1	3.618658
23.898400	0.1	3.588975
23.900067	0.1	3.560543
23.901733	0.1	3.534258
23.903400	0.1	3.509522
23.905067	0.1	3.484667
23.906733	0.1	3.459454
23.908400	0.1	3.434718
23.910067	0.1	3.410280
23.911733	0.1	3.384769
23.913400	0.1	3.357768
23.915067	0.1	3.330231
23.916733	0.1	3.304661
23.918400	0.1	3.283084
23.920067	0.1	3.265143
23.921733	0.1	3.248632
23.923400	0.1	3.231704
23.925067	0.1	3.214240
23.926733	0.1	3.197193
23.928400	0.1	3.180981
23.930067	0.1	3.165484
23.931733	0.1	3.150761
23.933400	0.1	3.136039
23.935067	0.1	3.119827
23.936733	0.1	3.101170
23.938400	0.1	3.080547
23.940067	0.1	3.059805
23.941733	0.1	3.041625
23.943400	0.1	3.027141
23.945067	0.1	3.014565
23.946733	0.1	3.001154
23.948400	0.1	2.985597
23.950067	0.1	2.968013
23.951733	0.1	2.950490
23.953400	0.1	2.935291
23.955067	0.1	2.922237
23.956733	0.1	2.909124
23.958400	0.1	2.895057
23.960067	0.1	2.881229
23.961733	0.1	2.869070
23.963400	0.1	2.859354
23.965067	0.1	2.851844
23.966733	0.1	2.844811
23.968400	0.1	2.835632
23.970067	0.1	2.823174
23.971733	0.1	2.809644
23.973400	0.1	2.798200
23.975067	0.1	2.790094
23.976733	0.1	2.783656
23.978400	0.1	2.776563
23.980067	0.1	2.767265
23.981733	0.1	2.756059
23.983400	0.1	2.744794
23.985067	0.1	2.735019
23.986733	0.1	2.727628
23.988400	0.1	2.722085
23.990067	0.1	2.717197
23.991733	0.1	2.711594
23.993400	0.1	2.705038
23.995067	0.1	2.699018
23.996733	0.1	2.695441
23.998400	0.1	2.694070
24.000067	0.1	2.692700
24.001733	0.1	2.688468
24.003400	0.1	2.680957
24.005067	0.1	2.671898
24.006733	0.1	2.663076
24.008400	0.1	2.655983
24.010067	0.1	2.651632
24.011733	0.1	2.649367
24.013400	0.1	2.647460
24.015067	0.1	2.645493
24.016733	0.1	2.643824
24.018400	0.1	2.642811
24.020067	0.1	2.641797
24.021733	0.1	2.640486
24.023400	0.1	2.638936
24.025067	0.1	2.637148
24.026733	0.1	2.635658
24.028400	0.1	2.635479
24.030067	0.1	2.637446
24.031733	0.1	2.641022
24.033400	0.1	2.644181
24.035067	0.1	2.644122
24.036733	0.1	2.639711
24.038400	0.1	2.632499
24.040067	0.1	2.625764
24.041733	0.1	2.621412
24.043400	0.1	2.619386
24.045067	0.1	2.618432
24.046733	0.1	2.617777
24.048400	0.1	2.617121
24.050067	0.1	2.616167
24.051733	0.1	2.614856
24.053400	0.1	2.613008
24.055067	0.1	2.610982
24.056733	0.1	2.609015
24.058400	0.1	2.607644
24.060067	0.1	2.608240
24.061733	0.1	2.612412
24.063400	0.1	2.619326
24.065067	0.1	2.626598
24.066733	0.1	2.632976
24.068400	0.1	2.638042
24.070067	0.1	2.641320
24.071733	0.1	2.642453
24.073400	0.1	2.642811
24.075067	0.1	2.644062
24.076733	0.1	2.646268
24.078400	0.1	2.649427
24.080067	0.1	2.654016
24.081733	0.1	2.659500
24.083400	0.1	2.664209
24.085067	0.1	2.667487
24.086733	0.1	2.670050
24.088400	0.1	2.672494
24.090067	0.1	2.674282
24.091733	0.1	2.675057
24.093400	0.1	2.675831
24.095067	0.1	2.677798
24.096733	0.1	2.681315
24.098400	0.1	2.686322
24.100067	0.1	2.692640
24.101733	0.1	2.699375
24.103400	0.1	2.705336
24.105067	0.1	2.710283
24.106733	0.1	2.714992
24.108400	0.1	2.719999
24.110067	0.1	2.724648
24.111733	0.1	2.728164
24.113400	0.1	2.730489
24.115067	0.1	2.731979
24.116733	0.1	2.732754
24.118400	0.1	2.733171
24.120067	0.1	2.734661
24.121733	0.1	2.738476
24.123400	0.1	2.743960
24.125067	0.1	2.749145
24.126733	0.1	2.753079
24.128400	0.1	2.756357
24.130067	0.1	2.759636
24.131733	0.1	2.762616
24.133400	0.1	2.764225
24.135067	0.1	2.763391
24.136733	0.1	2.760530
24.138400	0.1	2.756953
24.140067	0.1	2.753139
24.141733	0.1	2.748668
24.143400	0.1	2.743364
24.145067	0.1	2.738297
24.146733	0.1	2.734959
24.148400	0.1	2.734125
24.150067	0.1	2.735496
24.151733	0.1	2.737761
24.153400	0.1	2.740085
24.155067	0.1	2.742410
24.156733	0.1	2.745152
24.158400	0.1	2.747774
24.160067	0.1	2.748907
24.161733	0.1	2.747834
24.163400	0.1	2.745152
24.165067	0.1	2.741754
24.166733	0.1	2.737641
24.168400	0.1	2.733171
24.170067	0.1	2.729595
24.171733	0.1	2.728760
24.173400	0.1	2.731145
24.175067	0.1	2.734959
24.176733	0.1	2.738476
24.178400	0.1	2.742171
24.180067	0.1	2.747536
24.181733	0.1	2.754867
24.183400	0.1	2.763271
24.185067	0.1	2.771974
24.186733	0.1	2.780199
24.188400	0.1	2.788186
24.190067	0.1	2.796948
24.191733	0.1	2.806842
24.193400	0.1	2.816320
24.195067	0.1	2.824307
24.196733	0.1	2.831161
24.198400	0.1	2.837777
24.200067	0.1	2.844274
24.201733	0.1	2.850652
24.203400	0.1	2.857983
24.205067	0.1	2.868295
24.206733	0.1	2.882242
24.208400	0.1	2.898216
24.210067	0.1	2.914071
24.211733	0.1	2.929032
24.213400	0.1	2.942801
24.215067	0.1	2.955318
24.216733	0.1	2.966941
24.218400	0.1	2.977669
24.220067	0.1	2.986252
24.221733	0.1	2.992332
24.223400	0.1	2.997101
24.225067	0.1	3.001988
24.226733	0.1	3.008127
24.228400	0.1	3.016472
24.230067	0.1	3.027022
24.231733	0.1	3.038407
24.233400	0.1	3.049970
24.235067	0.1	3.061474
24.236733	0.1	3.071845
24.238400	0.1	3.080011
24.240067	0.1	3.086627
24.241733	0.1	3.093064
24.243400	0.1	3.099501
24.245067	0.1	3.105164
24.246733	0.1	3.109038
24.248400	0.1	3.110528
24.250067	0.1	3.109336
24.251733	0.1	3.105104
24.253400	0.1	3.098309
24.255067	0.1	3.090978
24.256733	0.1	3.085017
24.258400	0.1	3.080428
24.260067	0.1	3.075957
24.261733	0.1	3.069163
24.263400	0.1	3.057540
24.265067	0.1	3.040552
24.266733	0.1	3.020466
24.268400	0.1	3.000498
24.270067	0.1	2.982378
24.271733	0.1	2.966047
24.273400	0.1	2.949953
24.275067	0.1	2.932251
24.276733	0.1	2.912820
24.278400	0.1	2.893031
24.280067	0.1	2.874077
24.281733	0.1	2.856076
24.283400	0.1	2.838552
24.285067	0.1	2.820790
24.286733	0.1	2.802074
24.288400	0.1	2.781809
24.290067	0.1	2.760887
24.291733	0.1	2.740503
24.293400	0.1	2.721310
24.295067	0.1	2.703011
24.296733	0.1	2.684653
24.298400	0.1	2.665103
24.300067	0.1	2.643824
24.301733	0.1	2.621472
24.303400	0.1	2.599061
24.305067	0.1	2.577245
24.306733	0.1	2.555669
24.308400	0.1	2.534270
24.310067	0.1	2.513826
24.311733	0.1	2.494455
24.313400	0.1	2.476275
24.315067	0.1	2.459705
24.316733	0.1	2.445877
24.318400	0.1	2.435565
24.320067	0.1	2.428293
24.321733	0.1	2.421498
24.323400	0.1	2.411604
24.325067	0.1	2.397299
24.326733	0.1	2.379835
24.328400	0.1	2.362073
24.330067	0.1	2.346277
24.331733	0.1	2.334058
24.333400	0.1	2.326071
24.335067	0.1	2.320826
24.336733	0.1	2.315939
24.338400	0.1	2.310395
24.340067	0.1	2.304435
24.341733	0.1	2.298236
24.343400	0.1	2.291262
24.345067	0.1	2.283931
24.346733	0.1	2.277851
24.348400	0.1	2.274096
24.350067	0.1	2.271533
24.351733	0.1	2.268076
24.353400	0.1	2.263665
24.355067	0.1	2.260685
24.356733	0.1	2.260924
24.358400	0.1	2.263606
24.360067	0.1	2.266467
24.361733	0.1	2.267063
24.363400	0.1	2.263904
24.365067	0.1	2.257228
24.366733	0.1	2.249003
24.368400	0.1	2.241910
24.370067	0.1	2.238631
24.371733	0.1	2.240062
24.373400	0.1	2.244711
24.375067	0.1	2.250195
24.376733	0.1	2.255082
24.378400	0.1	2.259076
24.380067	0.1	2.262652
24.381733	0.1	2.266050
24.383400	0.1	2.269387
24.385067	0.1	2.272487
24.386733	0.1	2.274513
24.388400	0.1	2.274990
24.390067	0.1	2.274454
24.391733	0.1	2.272964
24.393400	0.1	2.270579
24.395067	0.1	2.268434
24.396733	0.1	2.267540
24.398400	0.1	2.267242
24.400067	0.1	2.266228
24.401733	0.1	2.264738
24.403400	0.1	2.263904
24.405067	0.1	2.264142
24.406733	0.1	2.264321
24.408400	0.1	2.263308
24.410067	0.1	2.261400
24.411733	0.1	2.259553
24.413400	0.1	2.257943
24.415067	0.1	2.256453
24.416733	0.1	2.255857
24.418400	0.1	2.257168
24.420067	0.1	2.260387
24.421733	0.1	2.265215
24.423400	0.1	2.271116
24.425067	0.1	2.276659
24.426733	0.1	2.280176
24.428400	0.1	2.280414
24.430067	0.1	2.277196
24.431733	0.1	2.272070
24.433400	0.1	2.267003
24.435067	0.1	2.263904
24.436733	0.1	2.263665
24.438400	0.1	2.266228
24.440067	0.1	2.270758
24.441733	0.1	2.276302
24.443400	0.1	2.281249
24.445067	0.1	2.284527
24.446733	0.1	2.286732
24.448400	0.1	2.288282
24.450067	0.1	2.288401
24.451733	0.1	2.286375
24.453400	0.1	2.282918
24.455067	0.1	2.279461
24.456733	0.1	2.277374
24.458400	0.1	2.277374
24.460067	0.1	2.280176
24.461733	0.1	2.286017
24.463400	0.1	2.294421
24.465067	0.1	2.303183
24.466733	0.1	2.309740
24.468400	0.1	2.312124
24.470067	0.1	2.310932
24.471733	0.1	2.308726
24.473400	0.1	2.307892
24.475067	0.1	2.309382
24.476733	0.1	2.313554
24.478400	0.1	2.320290
24.480067	0.1	2.329290
24.481733	0.1	2.338648
24.483400	0.1	2.345622
24.485067	0.1	2.348781
24.486733	0.1	2.348542
24.488400	0.1	2.346397
24.490067	0.1	2.343595
24.491733	0.1	2.340734
24.493400	0.1	2.337158
24.495067	0.1	2.333284
24.496733	0.1	2.331257
24.498400	0.1	2.332688
24.500067	0.1	2.336979
24.501733	0.1	2.341867
24.503400	0.1	2.345681
24.505067	0.1	2.348006
24.506733	0.1	2.349436
24.508400	0.1	2.350986
24.510067	0.1	2.353132
24.511733	0.1	2.355218
24.513400	0.1	2.356053
24.515067	0.1	2.355099
24.516733	0.1	2.353132
24.518400	0.1	2.351463
24.520067	0.1	2.350688
24.521733	0.1	2.350330
24.523400	0.1	2.349377
24.525067	0.1	2.347171
24.526733	0.1	2.343774
24.528400	0.1	2.340317
24.530067	0.1	2.338112
24.531733	0.1	2.337873
24.533400	0.1	2.339065
24.535067	0.1	2.340138
24.536733	0.1	2.339244
24.538400	0.1	2.335549
24.540067	0.1	2.330899
24.541733	0.1	2.327204
24.543400	0.1	2.324402
24.545067	0.1	2.321363
24.546733	0.1	2.317488
24.548400	0.1	2.312720
24.550067	0.1	2.308667
24.551733	0.1	2.307117
24.553400	0.1	2.308250
24.555067	0.1	2.310395
24.556733	0.1	2.311587
24.558400	0.1	2.311349
24.560067	0.1	2.310753
24.561733	0.1	2.311111
24.563400	0.1	2.312958
24.565067	0.1	2.315223
24.566733	0.1	2.316415
24.568400	0.1	2.315700
24.570067	0.1	2.313614
24.571733	0.1	2.311170
24.573400	0.1	2.309203
24.575067	0.1	2.308130
24.576733	0.1	2.307415
24.578400	0.1	2.306700
24.580067	0.1	2.306521
24.581733	0.1	2.307475
24.583400	0.1	2.308726
24.585067	0.1	2.309621
24.586733	0.1	2.310217
24.588400	0.1	2.310693
24.590067	0.1	2.311111
24.591733	0.1	2.311468
24.593400	0.1	2.312124
24.595067	0.1	2.313495
24.596733	0.1	2.316117
24.598400	0.1	2.320767
24.600067	0.1	2.326548
24.601733	0.1	2.331257
24.603400	0.1	2.333045
24.605067	0.1	2.332211
24.606733	0.1	2.330184
24.608400	0.1	2.328813
24.610067	0.1	2.330125
24.611733	0.1	2.334058
24.613400	0.1	2.338171
24.615067	0.1	2.339661
24.616733	0.1	2.337635
24.618400	0.1	2.333999
24.620067	0.1	2.331793
24.621733	0.1	2.333045
24.623400	0.1	2.337635
24.625067	0.1	2.343714
24.626733	0.1	2.349317
24.628400	0.1	2.354205
24.630067	0.1	2.359033
24.631733	0.1	2.363801
24.633400	0.1	2.368331
24.635067	0.1	2.372563
24.636733	0.1	2.376378
24.638400	0.1	2.379537
24.640067	0.1	2.382159
24.641733	0.1	2.384901
24.643400	0.1	2.388656
24.645067	0.1	2.394557
24.646733	0.1	2.403557
24.648400	0.1	2.415300
24.650067	0.1	2.427817
24.651733	0.1	2.439022
24.653400	0.1	2.447367
24.655067	0.1	2.453029
24.656733	0.1	2.457619
24.658400	0.1	2.463341
24.660067	0.1	2.471388
24.661733	0.1	2.481580
24.663400	0.1	2.492309
24.665067	0.1	2.501428
24.666733	0.1	2.507091
24.668400	0.1	2.508640
24.670067	0.1	2.506793
24.671733	0.1	2.503932
24.673400	0.1	2.502322
24.675067	0.1	2.502918
24.676733	0.1	2.504766
24.678400	0.1	2.506614
24.680067	0.1	2.508760
24.681733	0.1	2.513170
24.683400	0.1	2.520681
24.685067	0.1	2.529800
24.686733	0.1	2.538562
24.688400	0.1	2.545953
24.690067	0.1	2.551615
24.691733	0.1	2.555192
24.693400	0.1	2.557337
24.695067	0.1	2.559066
24.696733	0.1	2.561212
24.698400	0.1	2.563417
24.700067	0.1	2.564371
24.701733	0.1	2.562404
24.703400	0.1	2.557159
24.705067	0.1	2.550066
24.706733	0.1	2.543032
24.708400	0.1	2.536476
24.710067	0.1	2.529442
24.711733	0.1	2.521277
24.713400	0.1	2.512634
24.715067	0.1	2.504528
24.716733	0.1	2.497077
24.718400	0.1	2.490282
24.720067	0.1	2.485037
24.721733	0.1	2.482534
24.723400	0.1	2.482474
24.725067	0.1	2.483368
24.726733	0.1	2.483070
24.728400	0.1	2.480447
24.730067	0.1	2.475679
24.731733	0.1	2.469063
24.733400	0.1	2.459884
24.735067	0.1	2.448738
24.736733	0.1	2.437413
24.738400	0.1	2.427161
24.740067	0.1	2.417863
24.741733	0.1	2.408981
24.743400	0.1	2.399147
24.745067	0.1	2.387524
24.746733	0.1	2.375126
24.748400	0.1	2.364278
24.750067	0.1	2.356708
24.751733	0.1	2.353370
24.753400	0.1	2.353311
24.755067	0.1	2.353668
24.756733	0.1	2.352357
24.758400	0.1	2.349496
24.760067	0.1	2.346516
24.761733	0.1	2.344430
24.763400	0.1	2.342641
24.765067	0.1	2.339900
24.766733	0.1	2.335429
24.768400	0.1	2.329707
24.770067	0.1	2.323389
24.771733	0.1	2.317190
24.773400	0.1	2.311170
24.775067	0.1	2.303958
24.776733	0.1	2.294481
24.778400	0.1	2.284408
24.780067	0.1	2.276719
24.781733	0.1	2.272904
24.783400	0.1	2.272189
24.785067	0.1	2.271652
24.786733	0.1	2.268970
24.788400	0.1	2.264619
24.790067	0.1	2.261579
24.791733	0.1	2.261520
24.793400	0.1	2.263725
24.795067	0.1	2.266586
24.796733	0.1	2.268791
24.798400	0.1	2.269507
24.800067	0.1	2.267778
24.801733	0.1	2.263904
24.803400	0.1	2.259433
24.805067	0.1	2.256155
24.806733	0.1	2.254546
24.808400	0.1	2.253652
24.810067	0.1	2.252281
24.811733	0.1	2.250552
24.813400	0.1	2.249777
24.815067	0.1	2.250612
24.816733	0.1	2.252936
24.818400	0.1	2.255440
24.820067	0.1	2.256751
24.821733	0.1	2.255917
24.823400	0.1	2.252698
24.825067	0.1	2.248585
24.826733	0.1	2.245784
24.828400	0.1	2.245605
24.830067	0.1	2.247095
24.831733	0.1	2.247930
24.833400	0.1	2.247036
24.835067	0.1	2.245367
24.836733	0.1	2.244234
24.838400	0.1	2.244413
24.840067	0.1	2.246738
24.841733	0.1	2.251029
24.843400	0.1	2.255917
24.845067	0.1	2.259791
24.846733	0.1	2.262473
24.848400	0.1	2.265394
24.850067	0.1	2.269745
24.851733	0.1	2.275229
24.853400	0.1	2.279878
24.855067	0.1	2.282262
24.856733	0.1	2.283156
24.858400	0.1	2.284050
24.860067	0.1	2.286673
24.861733	0.1	2.292812
24.863400	0.1	2.303422
24.865067	0.1	2.317250
24.866733	0.1	2.331674
24.868400	0.1	2.345383
24.870067	0.1	2.358794
24.871733	0.1	2.372384
24.873400	0.1	2.385557
24.875067	0.1	2.397537
24.876733	0.1	2.408505
24.878400	0.1	2.418757
24.880067	0.1	2.428472
24.881733	0.1	2.438665
24.883400	0.1	2.451062
24.885067	0.1	2.467036
24.886733	0.1	2.486050
24.888400	0.1	2.506375
24.890067	0.1	2.526164
24.891733	0.1	2.544403
24.893400	0.1	2.562225
24.895067	0.1	2.581358
24.896733	0.1	2.602577
24.898400	0.1	2.625644
24.900067	0.1	2.649486
24.901733	0.1	2.671778
24.903400	0.1	2.691031
24.905067	0.1	2.708137
24.906733	0.1	2.725065
24.908400	0.1	2.743125
24.910067	0.1	2.763748
24.911733	0.1	2.787948
24.913400	0.1	2.815247
24.915067	0.1	2.843380
24.916733	0.1	2.869368
24.918400	0.1	2.891123
24.920067	0.1	2.909303
24.921733	0.1	2.926886
24.923400	0.1	2.946317
24.925067	0.1	2.967835
24.926733	0.1	2.990246
24.928400	0.1	3.012419
24.930067	0.1	3.033042
24.931733	0.1	3.051579
24.933400	0.1	3.067911
24.935067	0.1	3.082097
24.936733	0.1	3.093839
24.938400	0.1	3.102660
24.940067	0.1	3.108144
24.941733	0.1	3.111363
24.943400	0.1	3.113747
24.945067	0.1	3.115893
24.946733	0.1	3.116846
24.948400	0.1	3.115416
24.950067	0.1	3.110707
24.951733	0.1	3.102660
24.953400	0.1	3.093243
24.955067	0.1	3.085315
24.956733	0.1	3.079713
24.958400	0.1	3.075004
24.960067	0.1	3.068328
24.961733	0.1	3.057838
24.963400	0.1	3.043056
24.965067	0.1	3.024578
24.966733	0.1	3.003419
24.968400	0.1	2.981365
24.970067	0.1	2.959430
24.971733	0.1	2.937973
24.973400	0.1	2.916753
24.975067	0.1	2.895594
24.976733	0.1	2.875090
24.978400	0.1	2.856255
24.980067	0.1	2.838612
24.981733	0.1	2.819896
24.983400	0.1	2.798736
24.985067	0.1	2.775133
24.986733	0.1	2.749562
24.988400	0.1	2.723038
24.990067	0.1	2.696633
24.991733	0.1	2.671004
24.993400	0.1	2.646208
24.995067	0.1	2.621830
24.996733	0.1	2.597988
24.998400	0.1	2.575457
25.000067	0.1	2.555370
25.001733	0.1	2.537608
25.003400	0.1	2.520263
25.005067	0.1	2.500773
25.006733	0.1	2.478659
25.008400	0.1	2.455533
25.010067	0.1	2.433777
25.011733	0.1	2.415240
25.013400	0.1	2.401352
25.015067	0.1	2.391398
25.016733	0.1	2.382040
25.018400	0.1	2.370119
25.020067	0.1	2.355039
25.021733	0.1	2.338171
25.023400	0.1	2.320647
25.025067	0.1	2.303362
25.026733	0.1	2.286971
25.028400	0.1	2.271831
25.030067	0.1	2.258837
25.031733	0.1	2.248228
25.033400	0.1	2.238989
25.035067	0.1	2.230168
25.036733	0.1	2.220869
25.038400	0.1	2.210081
25.040067	0.1	2.197147
25.041733	0.1	2.183139
25.043400	0.1	2.171576
25.045067	0.1	2.165735
25.046733	0.1	2.166033
25.048400	0.1	2.168954
25.050067	0.1	2.170324
25.051733	0.1	2.167821
25.053400	0.1	2.161980
25.055067	0.1	2.154827
25.056733	0.1	2.148032
25.058400	0.1	2.142131
25.060067	0.1	2.136946
25.061733	0.1	2.133131
25.063400	0.1	2.131105
25.065067	0.1	2.130747
25.066733	0.1	2.131164
25.068400	0.1	2.131462
25.070067	0.1	2.130985
25.071733	0.1	2.129138
25.073400	0.1	2.125204
25.075067	0.1	2.120555
25.076733	0.1	2.118647
25.078400	0.1	2.121687
25.080067	0.1	2.127648
25.081733	0.1	2.132595
25.083400	0.1	2.134085
25.085067	0.1	2.131403
25.086733	0.1	2.125204
25.088400	0.1	2.117813
25.090067	0.1	2.111495
25.091733	0.1	2.107740
25.093400	0.1	2.106846
25.095067	0.1	2.107680
25.096733	0.1	2.108574
25.098400	0.1	2.108753
25.100067	0.1	2.107918
25.101733	0.1	2.106011
25.103400	0.1	2.103865
25.105067	0.1	2.102018
25.106733	0.1	2.100587
25.108400	0.1	2.100170
25.110067	0.1	2.101302
25.111733	0.1	2.103388
25.113400	0.1	2.104819
25.115067	0.1	2.104700
25.116733	0.1	2.103865
25.118400	0.1	2.103269
25.120067	0.1	2.103329
25.121733	0.1	2.103925
25.123400	0.1	2.104402
25.125067	0.1	2.104402
25.126733	0.1	2.104163
25.128400	0.1	2.103925
25.130067	0.1	2.103686
25.131733	0.1	2.103627
25.133400	0.1	2.103686
25.135067	0.1	2.103210
25.136733	0.1	2.101600
25.138400	0.1	2.099037
25.140067	0.1	2.097190
25.141733	0.1	2.098203
25.143400	0.1	2.102673
25.145067	0.1	2.109766
25.146733	0.1	2.117574
25.148400	0.1	2.123535
25.150067	0.1	2.125383
25.151733	0.1	2.122879
25.153400	0.1	2.117574
25.155067	0.1	2.112091
25.156733	0.1	2.108514
25.158400	0.1	2.107501
25.160067	0.1	2.108276
25.161733	0.1	2.109885
25.163400	0.1	2.111793
25.165067	0.1	2.113402
25.166733	0.1	2.114594
25.168400	0.1	2.115846
25.170067	0.1	2.117753
25.171733	0.1	2.120257
25.173400	0.1	2.123177
25.175067	0.1	2.126753
25.176733	0.1	2.131760
25.178400	0.1	2.138317
25.180067	0.1	2.144516
25.181733	0.1	2.148569
25.183400	0.1	2.150059
25.185067	0.1	2.149642
25.186733	0.1	2.147854
25.188400	0.1	2.145231
25.190067	0.1	2.142608
25.191733	0.1	2.141535
25.193400	0.1	2.143502
25.195067	0.1	2.148748
25.196733	0.1	2.155662
25.198400	0.1	2.161801
25.200067	0.1	2.165675
25.201733	0.1	2.167761
25.203400	0.1	2.170205
25.205067	0.1	2.174497
25.206733	0.1	2.179861
25.208400	0.1	2.184570
25.210067	0.1	2.189517
25.211733	0.1	2.196551
25.213400	0.1	2.205372
25.215067	0.1	2.213717
25.216733	0.1	2.220094
25.218400	0.1	2.224803
25.220067	0.1	2.229273
25.221733	0.1	2.233565
25.223400	0.1	2.236128
25.225067	0.1	2.236962
25.226733	0.1	2.239049
25.228400	0.1	2.245724
25.230067	0.1	2.257764
25.231733	0.1	2.272368
25.233400	0.1	2.286017
25.235067	0.1	2.297640
25.236733	0.1	2.308071
25.238400	0.1	2.317906
25.240067	0.1	2.327681
25.241733	0.1	2.337635
25.243400	0.1	2.347529
25.245067	0.1	2.357483
25.246733	0.1	2.367556
25.248400	0.1	2.377689
25.250067	0.1	2.388358
25.251733	0.1	2.400398
25.253400	0.1	2.413750
25.255067	0.1	2.427757
25.256733	0.1	2.442300
25.258400	0.1	2.457440
25.260067	0.1	2.473235
25.261733	0.1	2.490461
25.263400	0.1	2.510548
25.265067	0.1	2.533496
25.266733	0.1	2.557933
25.268400	0.1	2.582431
25.270067	0.1	2.606094
25.271733	0.1	2.628207
25.273400	0.1	2.648413
25.275067	0.1	2.666891
25.276733	0.1	2.683997
25.278400	0.1	2.700508
25.280067	0.1	2.717436
25.281733	0.1	2.734840
25.283400	0.1	2.751947
25.285067	0.1	2.768338
25.286733	0.1	2.784610
25.288400	0.1	2.801180
25.290067	0.1	2.817631
25.291733	0.1	2.833963
25.293400	0.1	2.850473
25.295067	0.1	2.867341
25.296733	0.1	2.883315
25.298400	0.1	2.896905
25.300067	0.1	2.908647
25.301733	0.1	2.920389
25.303400	0.1	2.933085
25.305067	0.1	2.947271
25.306733	0.1	2.963722
25.308400	0.1	2.981842
25.310067	0.1	2.999306
25.311733	0.1	3.014326
25.313400	0.1	3.025651
25.315067	0.1	3.033102
25.316733	0.1	3.037989
25.318400	0.1	3.042996
25.320067	0.1	3.050983
25.321733	0.1	3.064096
25.323400	0.1	3.081620
25.325067	0.1	3.099859
25.326733	0.1	3.115356
25.328400	0.1	3.128350
25.330067	0.1	3.141523
25.331733	0.1	3.156662
25.333400	0.1	3.173351
25.335067	0.1	3.190041
25.336733	0.1	3.206074
25.338400	0.1	3.221691
25.340067	0.1	3.237069
25.341733	0.1	3.252506
25.343400	0.1	3.267646
25.345067	0.1	3.282249
25.346733	0.1	3.297270
25.348400	0.1	3.313482
25.350067	0.1	3.330171
25.351733	0.1	3.346086
25.353400	0.1	3.360391
25.355067	0.1	3.373742
25.356733	0.1	3.387392
25.358400	0.1	3.401101
25.360067	0.1	3.413797
25.361733	0.1	3.425241
25.363400	0.1	3.436446
25.365067	0.1	3.447235
25.366733	0.1	3.456235
25.368400	0.1	3.462255
25.370067	0.1	3.465116
25.371733	0.1	3.465593
25.373400	0.1	3.464639
25.375067	0.1	3.461957
25.376733	0.1	3.456891
25.378400	0.1	3.450036
25.380067	0.1	3.442228
25.381733	0.1	3.432751
25.383400	0.1	3.420472
25.385067	0.1	3.405392
25.386733	0.1	3.388226
25.388400	0.1	3.369808
25.390067	0.1	3.350020
25.391733	0.1	3.328443
25.393400	0.1	3.305316
25.395067	0.1	3.281236
25.396733	0.1	3.256798
25.398400	0.1	3.233552
25.400067	0.1	3.211796
25.401733	0.1	3.189862
25.403400	0.1	3.166020
25.405067	0.1	3.140748
25.406733	0.1	3.115416
25.408400	0.1	3.089249
25.410067	0.1	3.060222
25.411733	0.1	3.028512
25.413400	0.1	2.996683
25.415067	0.1	2.967537
25.416733	0.1	2.941787
25.418400	0.1	2.918065
25.420067	0.1	2.894938
25.421733	0.1	2.872706
25.423400	0.1	2.851784
25.425067	0.1	2.831459
25.426733	0.1	2.810955
25.428400	0.1	2.789974
25.430067	0.1	2.768397
25.431733	0.1	2.746642
25.433400	0.1	2.725244
25.435067	0.1	2.704203
25.436733	0.1	2.682746
25.438400	0.1	2.660036
25.440067	0.1	2.636194
25.441733	0.1	2.612233
25.443400	0.1	2.589166
25.445067	0.1	2.567053
25.446733	0.1	2.544820
25.448400	0.1	2.520919
25.450067	0.1	2.495349
25.451733	0.1	2.470374
25.453400	0.1	2.449513
25.455067	0.1	2.434433
25.456733	0.1	2.424002
25.458400	0.1	2.415121
25.460067	0.1	2.405107
25.461733	0.1	2.393246
25.463400	0.1	2.380073
25.465067	0.1	2.366603
25.466733	0.1	2.353668
25.468400	0.1	2.342045
25.470067	0.1	2.332151
25.471733	0.1	2.323628
25.473400	0.1	2.315760
25.475067	0.1	2.307654
25.476733	0.1	2.298176
25.478400	0.1	2.286554
25.480067	0.1	2.273500
25.481733	0.1	2.260506
25.483400	0.1	2.249062
25.485067	0.1	2.240718
25.486733	0.1	2.235890
25.488400	0.1	2.233684
25.490067	0.1	2.232254
25.491733	0.1	2.229035
25.493400	0.1	2.222598
25.495067	0.1	2.213657
25.496733	0.1	2.204478
25.498400	0.1	2.196372
25.500067	0.1	2.189040
25.501733	0.1	2.182067
25.503400	0.1	2.175927
25.505067	0.1	2.171815
25.506733	0.1	2.170622
25.508400	0.1	2.172649
25.510067	0.1	2.176881
25.511733	0.1	2.181471
25.513400	0.1	2.184332
25.515067	0.1	2.184391
25.516733	0.1	2.182186
25.518400	0.1	2.178908
25.520067	0.1	2.174616
25.521733	0.1	2.168596
25.523400	0.1	2.161026
25.525067	0.1	2.152622
25.526733	0.1	2.144873
25.528400	0.1	2.139151
25.530067	0.1	2.135635
25.531733	0.1	2.133131
25.533400	0.1	2.130687
25.535067	0.1	2.128840
25.536733	0.1	2.129078
25.538400	0.1	2.132237
25.540067	0.1	2.136946
25.541733	0.1	2.141357
25.543400	0.1	2.144098
25.545067	0.1	2.143860
25.546733	0.1	2.139986
25.548400	0.1	2.132952
25.550067	0.1	2.124488
25.551733	0.1	2.116859
25.553400	0.1	2.111316
25.555067	0.1	2.107799
25.556733	0.1	2.106547
25.558400	0.1	2.108097
25.560067	0.1	2.111733
25.561733	0.1	2.115905
25.563400	0.1	2.119482
25.565067	0.1	2.121210
25.566733	0.1	2.119422
25.568400	0.1	2.112806
25.570067	0.1	2.102196
25.571733	0.1	2.090454
25.573400	0.1	2.080679
25.575067	0.1	2.074063
25.576733	0.1	2.070665
25.578400	0.1	2.069295
25.580067	0.1	2.068162
25.581733	0.1	2.065659
25.583400	0.1	2.061010
25.585067	0.1	2.054095
25.586733	0.1	2.045572
25.588400	0.1	2.037048
25.590067	0.1	2.029956
25.591733	0.1	2.024889
25.593400	0.1	2.021313
25.595067	0.1	2.018690
25.596733	0.1	2.016127
25.598400	0.1	2.012313
25.600067	0.1	2.005696
25.601733	0.1	1.996577
25.603400	0.1	1.988053
25.605067	0.1	1.984120
25.606733	0.1	1.986265
25.608400	0.1	1.992643
25.610067	0.1	1.999200
25.611733	0.1	2.002359
25.613400	0.1	2.001226
25.615067	0.1	1.997531
25.616733	0.1	1.994431
25.618400	0.1	1.993358
25.620067	0.1	1.992643
25.621733	0.1	1.989544
25.623400	0.1	1.983822
25.625067	0.1	1.978457
25.626733	0.1	1.976371
25.628400	0.1	1.977682
25.630067	0.1	1.979888
25.631733	0.1	1.981437
25.633400	0.1	1.982093
25.635067	0.1	1.982212
25.636733	0.1	1.981676
25.638400	0.1	1.980424
25.640067	0.1	1.979113
25.641733	0.1	1.979053
25.643400	0.1	1.979590
25.645067	0.1	1.977742
25.646733	0.1	1.972675
25.648400	0.1	1.967311
25.650067	0.1	1.964927
25.651733	0.1	1.965881
25.653400	0.1	1.967967
25.655067	0.1	1.968801
25.656733	0.1	1.967788
25.658400	0.1	1.966417
25.660067	0.1	1.965940
25.661733	0.1	1.965702
25.663400	0.1	1.964212
25.665067	0.1	1.961053
25.666733	0.1	1.957238
25.668400	0.1	1.954436
25.670067	0.1	1.953721
25.671733	0.1	1.954973
25.673400	0.1	1.956940
25.675067	0.1	1.957893
25.676733	0.1	1.956344
25.678400	0.1	1.952112
25.680067	0.1	1.946330
25.681733	0.1	1.941562
25.683400	0.1	1.939774
25.685067	0.1	1.941323
25.686733	0.1	1.945019
25.688400	0.1	1.949370
25.690067	0.1	1.953066
25.691733	0.1	1.954675
25.693400	0.1	1.953423
25.695067	0.1	1.950145
25.696733	0.1	1.946926
25.698400	0.1	1.945675
25.700067	0.1	1.947463
25.701733	0.1	1.952529
25.703400	0.1	1.960218
25.705067	0.1	1.967967
25.706733	0.1	1.972795
25.708400	0.1	1.972437
25.710067	0.1	1.967371
25.711733	0.1	1.960456
25.713400	0.1	1.954973
25.715067	0.1	1.952589
25.716733	0.1	1.953900
25.718400	0.1	1.958549
25.720067	0.1	1.964986
25.721733	0.1	1.970410
25.723400	0.1	1.972079
25.725067	0.1	1.969338
25.726733	0.1	1.964092
25.728400	0.1	1.958966
25.730067	0.1	1.955450
25.731733	0.1	1.954019
25.733400	0.1	1.954854
25.735067	0.1	1.957774
25.736733	0.1	1.961708
25.738400	0.1	1.964927
25.740067	0.1	1.966000
25.741733	0.1	1.964510
25.743400	0.1	1.961172
25.745067	0.1	1.957417
25.746733	0.1	1.954734
25.748400	0.1	1.953125
25.750067	0.1	1.951933
25.751733	0.1	1.950324
25.753400	0.1	1.948238
25.755067	0.1	1.946449
25.756733	0.1	1.945436
25.758400	0.1	1.944602
25.760067	0.1	1.943231
25.761733	0.1	1.942456
25.763400	0.1	1.943529
25.765067	0.1	1.946211
25.766733	0.1	1.949132
25.768400	0.1	1.951158
25.770067	0.1	1.950920
25.771733	0.1	1.947641
25.773400	0.1	1.941741
25.775067	0.1	1.935303
25.776733	0.1	1.930297
25.778400	0.1	1.927853
25.780067	0.1	1.927555
25.781733	0.1	1.928270
25.783400	0.1	1.928985
25.785067	0.1	1.929283
25.786733	0.1	1.929939
25.788400	0.1	1.931429
25.790067	0.1	1.932860
25.791733	0.1	1.932681
25.793400	0.1	1.930237
25.795067	0.1	1.926243
25.796733	0.1	1.922608
25.798400	0.1	1.920879
25.800067	0.1	1.920998
25.801733	0.1	1.921654
25.803400	0.1	1.921535
25.805067	0.1	1.920402
25.806733	0.1	1.918793
25.808400	0.1	1.916945
25.810067	0.1	1.914561
25.811733	0.1	1.911461
25.813400	0.1	1.907587
25.815067	0.1	1.903534
25.816733	0.1	1.900733
25.818400	0.1	1.899600
25.820067	0.1	1.899004
25.821733	0.1	1.897931
25.823400	0.1	1.897156
25.825067	0.1	1.899541
25.826733	0.1	1.906872
25.828400	0.1	1.917660
25.830067	0.1	1.927734
25.831733	0.1	1.934171
25.833400	0.1	1.936674
25.835067	0.1	1.936615
25.836733	0.1	1.934707
25.838400	0.1	1.930952
25.840067	0.1	1.925886
25.841733	0.1	1.920581
25.843400	0.1	1.915217
25.845067	0.1	1.909137
25.846733	0.1	1.902461
25.848400	0.1	1.896203
25.850067	0.1	1.891971
25.851733	0.1	1.890838
25.853400	0.1	1.892567
25.855067	0.1	1.895785
25.856733	0.1	1.899243
25.858400	0.1	1.901686
25.860067	0.1	1.902819
25.861733	0.1	1.902998
25.863400	0.1	1.903355
25.865067	0.1	1.904607
25.866733	0.1	1.906335
25.868400	0.1	1.907647
25.870067	0.1	1.907706
25.871733	0.1	1.906335
25.873400	0.1	1.904011
25.875067	0.1	1.901507
25.876733	0.1	1.899243
25.878400	0.1	1.897752
25.880067	0.1	1.897991
25.881733	0.1	1.899958
25.883400	0.1	1.902163
25.885067	0.1	1.903355
25.886733	0.1	1.903296
25.888400	0.1	1.902461
25.890067	0.1	1.901388
25.891733	0.1	1.900435
25.893400	0.1	1.899660
25.895067	0.1	1.898646
25.896733	0.1	1.896262
25.898400	0.1	1.892150
25.900067	0.1	1.887620
25.901733	0.1	1.884699
25.903400	0.1	1.883865
25.905067	0.1	1.884222
25.906733	0.1	1.885414
25.908400	0.1	1.887202
25.910067	0.1	1.888931
25.911733	0.1	1.890361
25.913400	0.1	1.892448
25.915067	0.1	1.895666
25.916733	0.1	1.898706
25.918400	0.1	1.900375
25.920067	0.1	1.900077
25.921733	0.1	1.897812
25.923400	0.1	1.894891
25.925067	0.1	1.892984
25.926733	0.1	1.892805
25.928400	0.1	1.894415
25.930067	0.1	1.897156
25.931733	0.1	1.899958
25.933400	0.1	1.901627
25.935067	0.1	1.901567
25.936733	0.1	1.900792
25.938400	0.1	1.901090
25.940067	0.1	1.902938
25.941733	0.1	1.905322
25.943400	0.1	1.906514
25.945067	0.1	1.905382
25.946733	0.1	1.902878
25.948400	0.1	1.900852
25.950067	0.1	1.900852
25.951733	0.1	1.903534
25.953400	0.1	1.907349
25.955067	0.1	1.909495
25.956733	0.1	1.908839
25.958400	0.1	1.906574
25.960067	0.1	1.904369
25.961733	0.1	1.902998
25.963400	0.1	1.902521
25.965067	0.1	1.902282
25.966733	0.1	1.901865
25.968400	0.1	1.901388
25.970067	0.1	1.901031
25.971733	0.1	1.901090
25.973400	0.1	1.902223
25.975067	0.1	1.904965
25.976733	0.1	1.909137
25.978400	0.1	1.913726
25.980067	0.1	1.917303
25.981733	0.1	1.919150
25.983400	0.1	1.918674
25.985067	0.1	1.916170
25.986733	0.1	1.912654
25.988400	0.1	1.909733
25.990067	0.1	1.909018
25.991733	0.1	1.910865
25.993400	0.1	1.913846
25.995067	0.1	1.915872
25.996733	0.1	1.916170
25.998400	0.1	1.915157
26.000067	0.1	1.914382
26.001733	0.1	1.915395
26.003400	0.1	1.918495
26.005067	0.1	1.922488
26.006733	0.1	1.925886
26.008400	0.1	1.928270
26.010067	0.1	1.930416
26.011733	0.1	1.933038
26.013400	0.1	1.935601
26.015067	0.1	1.937688
26.016733	0.1	1.939058
26.018400	0.1	1.939237
26.020067	0.1	1.937330
26.021733	0.1	1.933158
26.023400	0.1	1.927137
26.025067	0.1	1.920641
26.026733	0.1	1.915395
26.028400	0.1	1.912594
26.030067	0.1	1.912236
26.031733	0.1	1.913607
26.033400	0.1	1.915097
26.035067	0.1	1.914859
26.036733	0.1	1.912296
26.038400	0.1	1.908839
26.040067	0.1	1.906932
26.041733	0.1	1.908302
26.043400	0.1	1.911998
26.045067	0.1	1.915217
26.046733	0.1	1.916289
26.048400	0.1	1.915813
26.050067	0.1	1.915991
26.051733	0.1	1.918316
26.053400	0.1	1.922846
26.055067	0.1	1.928806
26.056733	0.1	1.935184
26.058400	0.1	1.941443
26.060067	0.1	1.947463
26.061733	0.1	1.953185
26.063400	0.1	1.957834
26.065067	0.1	1.959980
26.066733	0.1	1.958609
26.068400	0.1	1.954138
26.070067	0.1	1.948178
26.071733	0.1	1.942039
26.073400	0.1	1.936317
26.075067	0.1	1.931548
26.076733	0.1	1.928985
26.078400	0.1	1.929700
26.080067	0.1	1.933456
26.081733	0.1	1.938820
26.083400	0.1	1.943708
26.085067	0.1	1.946151
26.086733	0.1	1.945436
26.088400	0.1	1.942515
26.090067	0.1	1.939833
26.091733	0.1	1.939356
26.093400	0.1	1.941264
26.095067	0.1	1.943708
26.096733	0.1	1.945257
26.098400	0.1	1.946628
26.100067	0.1	1.948595
26.101733	0.1	1.950681
26.103400	0.1	1.952648
26.105067	0.1	1.955629
26.106733	0.1	1.960218
26.108400	0.1	1.965106
26.110067	0.1	1.968145
26.111733	0.1	1.968801
26.113400	0.1	1.968205
26.115067	0.1	1.967967
26.116733	0.1	1.969457
26.118400	0.1	1.973391
26.120067	0.1	1.979292
26.121733	0.1	1.985490
26.123400	0.1	1.990020
26.125067	0.1	1.992285
26.126733	0.1	1.993179
26.128400	0.1	1.993775
26.130067	0.1	1.994312
26.131733	0.1	1.995564
26.133400	0.1	1.999021
26.135067	0.1	2.004683
26.136733	0.1	2.011001
26.138400	0.1	2.016783
26.140067	0.1	2.021313
26.141733	0.1	2.024830
26.143400	0.1	2.028227
26.145067	0.1	2.032101
26.146733	0.1	2.035558
26.148400	0.1	2.037943
26.150067	0.1	2.039909
26.151733	0.1	2.042711
26.153400	0.1	2.047181
26.155067	0.1	2.053917
26.156733	0.1	2.063573
26.158400	0.1	2.075255
26.160067	0.1	2.087116
26.161733	0.1	2.097249
26.163400	0.1	2.105057
26.165067	0.1	2.111375
26.166733	0.1	2.117098
26.168400	0.1	2.122164
26.170067	0.1	2.126873
26.171733	0.1	2.132714
26.173400	0.1	2.141297
26.175067	0.1	2.152443
26.176733	0.1	2.164304
26.178400	0.1	2.175331
26.180067	0.1	2.185404
26.181733	0.1	2.194643
26.183400	0.1	2.201617
26.185067	0.1	2.205610
26.186733	0.1	2.208591
26.188400	0.1	2.213955
26.190067	0.1	2.224088
26.191733	0.1	2.239585
26.193400	0.1	2.260208
26.195067	0.1	2.284527
26.196733	0.1	2.309919
26.198400	0.1	2.333701
26.200067	0.1	2.354920
26.201733	0.1	2.373636
26.203400	0.1	2.391279
26.205067	0.1	2.410293
26.206733	0.1	2.431810
26.208400	0.1	2.454162
26.210067	0.1	2.475083
26.211733	0.1	2.494693
26.213400	0.1	2.514482
26.215067	0.1	2.534986
26.216733	0.1	2.556086
26.218400	0.1	2.578020
26.220067	0.1	2.601326
26.221733	0.1	2.625883
26.223400	0.1	2.650857
26.225067	0.1	2.675474
26.226733	0.1	2.699495
26.228400	0.1	2.723217
26.230067	0.1	2.747178
26.231733	0.1	2.771795
26.233400	0.1	2.796233
26.235067	0.1	2.819121
26.236733	0.1	2.840042
26.238400	0.1	2.858937
26.240067	0.1	2.874971
26.241733	0.1	2.886892
26.243400	0.1	2.894938
26.245067	0.1	2.901435
26.246733	0.1	2.909124
26.248400	0.1	2.918601
26.250067	0.1	2.928198
26.251733	0.1	2.936781
26.253400	0.1	2.944231
26.255067	0.1	2.951026
26.256733	0.1	2.956271
26.258400	0.1	2.958000
26.260067	0.1	2.955377
26.261733	0.1	2.949000
26.263400	0.1	2.939761
26.265067	0.1	2.929449
26.266733	0.1	2.919376
26.268400	0.1	2.909124
26.270067	0.1	2.897203
26.271733	0.1	2.882660
26.273400	0.1	2.864361
26.275067	0.1	2.842128
26.276733	0.1	2.818048
26.278400	0.1	2.794385
26.280067	0.1	2.772391
26.281733	0.1	2.751470
26.283400	0.1	2.730191
26.285067	0.1	2.707601
26.286733	0.1	2.683163
26.288400	0.1	2.656579
26.290067	0.1	2.628386
26.291733	0.1	2.599597
26.293400	0.1	2.570748
26.295067	0.1	2.541959
26.296733	0.1	2.513111
26.298400	0.1	2.483905
26.300067	0.1	2.454698
26.301733	0.1	2.426565
26.303400	0.1	2.400816
26.305067	0.1	2.378464
26.306733	0.1	2.359629
26.308400	0.1	2.342940
26.310067	0.1	2.326131
26.311733	0.1	2.307177
26.313400	0.1	2.286136
26.315067	0.1	2.264202
26.316733	0.1	2.241492
26.318400	0.1	2.216935
26.320067	0.1	2.190590
26.321733	0.1	2.164781
26.323400	0.1	2.142668
26.325067	0.1	2.126336
26.326733	0.1	2.115071
26.328400	0.1	2.106905
26.330067	0.1	2.099812
26.331733	0.1	2.092123
26.333400	0.1	2.081812
26.335067	0.1	2.068460
26.336733	0.1	2.054274
26.338400	0.1	2.042115
26.340067	0.1	2.032697
26.341733	0.1	2.024531
26.343400	0.1	2.016187
26.345067	0.1	2.007604
26.346733	0.1	1.999736
26.348400	0.1	1.992941
26.350067	0.1	1.986802
26.351733	0.1	1.980066
26.353400	0.1	1.971603
26.355067	0.1	1.961172
26.356733	0.1	1.949132
26.358400	0.1	1.936436
26.360067	0.1	1.924873
26.361733	0.1	1.915872
26.363400	0.1	1.909316
26.365067	0.1	1.904249
26.366733	0.1	1.900017
26.368400	0.1	1.895964
26.370067	0.1	1.891375
26.371733	0.1	1.886189
26.373400	0.1	1.881123
26.375067	0.1	1.877606
26.376733	0.1	1.876652
26.378400	0.1	1.877844
26.380067	0.1	1.880229
26.381733	0.1	1.882613
26.383400	0.1	1.883924
26.385067	0.1	1.883209
26.386733	0.1	1.879990
26.388400	0.1	1.875103
26.390067	0.1	1.870036
26.391733	0.1	1.865566
26.393400	0.1	1.861572
26.395067	0.1	1.857936
26.396733	0.1	1.854777
26.398400	0.1	1.852810
26.400067	0.1	1.852512
26.401733	0.1	1.854420
26.403400	0.1	1.857996
26.405067	0.1	1.861513
26.406733	0.1	1.863182
26.408400	0.1	1.861692
26.410067	0.1	1.856327
26.411733	0.1	1.848161
26.413400	0.1	1.839817
26.415067	0.1	1.834333
26.416733	0.1	1.832962
26.418400	0.1	1.834810
26.420067	0.1	1.838327
26.421733	0.1	1.842499
26.423400	0.1	1.846969
26.425067	0.1	1.850844
26.426733	0.1	1.852572
26.428400	0.1	1.850665
26.430067	0.1	1.846135
26.431733	0.1	1.841545
26.433400	0.1	1.838863
26.435067	0.1	1.837790
26.436733	0.1	1.836717
26.438400	0.1	1.834333
26.440067	0.1	1.830518
26.441733	0.1	1.826465
26.443400	0.1	1.824617
26.445067	0.1	1.825750
26.446733	0.1	1.828313
26.448400	0.1	1.830757
26.450067	0.1	1.833975
26.451733	0.1	1.838803
26.453400	0.1	1.843929
26.455067	0.1	1.847148
26.456733	0.1	1.847029
26.458400	0.1	1.843810
26.460067	0.1	1.838982
26.461733	0.1	1.834333
26.463400	0.1	1.830697
26.465067	0.1	1.827657
26.466733	0.1	1.824737
26.468400	0.1	1.821995
26.470067	0.1	1.820386
26.471733	0.1	1.820982
26.473400	0.1	1.823902
26.475067	0.1	1.828134
26.476733	0.1	1.832485
26.478400	0.1	1.836002
26.480067	0.1	1.838923
26.481733	0.1	1.841307
26.483400	0.1	1.843095
26.485067	0.1	1.844049
26.486733	0.1	1.842857
26.488400	0.1	1.838923
26.490067	0.1	1.834035
26.491733	0.1	1.830638
26.493400	0.1	1.829624
26.495067	0.1	1.830518
26.496733	0.1	1.831770
26.498400	0.1	1.831353
26.500067	0.1	1.827955
26.501733	0.1	1.822651
26.503400	0.1	1.818299
26.505067	0.1	1.817525
26.506733	0.1	1.819313
26.508400	0.1	1.820028
26.510067	0.1	1.817703
26.511733	0.1	1.813710
26.513400	0.1	1.809716
26.515067	0.1	1.806557
26.516733	0.1	1.804948
26.518400	0.1	1.805186
26.520067	0.1	1.807094
26.521733	0.1	1.810312
26.523400	0.1	1.814664
26.525067	0.1	1.819372
26.526733	0.1	1.823068
26.528400	0.1	1.823485
26.530067	0.1	1.819432
26.531733	0.1	1.812041
26.533400	0.1	1.804471
26.535067	0.1	1.799524
26.536733	0.1	1.797855
26.538400	0.1	1.798511
26.540067	0.1	1.799882
26.541733	0.1	1.800776
26.543400	0.1	1.801014
26.545067	0.1	1.801014
26.546733	0.1	1.800895
26.548400	0.1	1.801074
26.550067	0.1	1.802385
26.551733	0.1	1.804590
26.553400	0.1	1.806796
26.555067	0.1	1.808047
26.556733	0.1	1.807869
26.558400	0.1	1.806736
26.560067	0.1	1.806080
26.561733	0.1	1.807034
26.563400	0.1	1.809657
26.565067	0.1	1.813710
26.566733	0.1	1.818180
26.568400	0.1	1.821280
26.570067	0.1	1.822054
26.571733	0.1	1.820445
26.573400	0.1	1.817048
26.575067	0.1	1.812935
26.576733	0.1	1.809776
26.578400	0.1	1.808286
26.580067	0.1	1.808047
26.581733	0.1	1.808465
26.583400	0.1	1.809180
26.585067	0.1	1.810253
26.586733	0.1	1.811445
26.588400	0.1	1.812160
26.590067	0.1	1.812697
26.591733	0.1	1.813650
26.593400	0.1	1.814664
26.595067	0.1	1.815140
26.596733	0.1	1.815915
26.598400	0.1	1.817346
26.600067	0.1	1.818240
26.601733	0.1	1.817346
26.603400	0.1	1.814902
26.605067	0.1	1.812041
26.606733	0.1	1.809716
26.608400	0.1	1.808286
26.610067	0.1	1.806975
26.611733	0.1	1.804888
26.613400	0.1	1.802743
26.615067	0.1	1.802147
26.616733	0.1	1.804113
26.618400	0.1	1.807928
26.620067	0.1	1.812458
26.621733	0.1	1.816332
26.623400	0.1	1.818717
26.625067	0.1	1.819730
26.626733	0.1	1.820147
26.628400	0.1	1.821160
26.630067	0.1	1.823604
26.631733	0.1	1.826644
26.633400	0.1	1.828373
26.635067	0.1	1.827359
26.636733	0.1	1.824200
26.638400	0.1	1.821041
26.640067	0.1	1.820088
26.641733	0.1	1.822531
26.643400	0.1	1.828015
26.645067	0.1	1.835287
26.646733	0.1	1.842618
26.648400	0.1	1.848936
26.650067	0.1	1.853526
26.651733	0.1	1.855910
26.653400	0.1	1.855433
26.655067	0.1	1.852393
26.656733	0.1	1.848400
26.658400	0.1	1.844823
26.660067	0.1	1.842499
26.661733	0.1	1.842320
26.663400	0.1	1.844764
26.665067	0.1	1.848698
26.666733	0.1	1.853287
26.668400	0.1	1.858592
26.670067	0.1	1.863778
26.671733	0.1	1.866818
26.673400	0.1	1.866937
26.675067	0.1	1.865089
26.676733	0.1	1.863241
26.678400	0.1	1.862764
26.680067	0.1	1.863778
26.681733	0.1	1.865924
26.683400	0.1	1.869023
26.685067	0.1	1.873553
26.686733	0.1	1.879275
26.688400	0.1	1.884878
26.690067	0.1	1.889110
26.691733	0.1	1.891971
26.693400	0.1	1.894772
26.695067	0.1	1.899541
26.696733	0.1	1.907528
26.698400	0.1	1.918614
26.700067	0.1	1.932085
26.701733	0.1	1.946509
26.703400	0.1	1.959384
26.705067	0.1	1.967967
26.706733	0.1	1.971960
26.708400	0.1	1.973808
26.710067	0.1	1.977086
26.711733	0.1	1.982927
26.713400	0.1	1.989544
26.715067	0.1	1.995385
26.716733	0.1	2.001286
26.718400	0.1	2.008796
26.720067	0.1	2.018988
26.721733	0.1	2.032042
26.723400	0.1	2.047062
26.725067	0.1	2.062500
26.726733	0.1	2.076745
26.728400	0.1	2.089858
26.730067	0.1	2.102375
26.731733	0.1	2.113879
26.733400	0.1	2.123952
26.735067	0.1	2.133370
26.736733	0.1	2.142728
26.738400	0.1	2.152085
26.740067	0.1	2.162039
26.741733	0.1	2.174139
26.743400	0.1	2.189994
26.745067	0.1	2.210736
26.746733	0.1	2.235711
26.748400	0.1	2.261996
26.750067	0.1	2.286196
26.751733	0.1	2.306521
26.753400	0.1	2.323747
26.755067	0.1	2.339065
26.756733	0.1	2.353430
26.758400	0.1	2.368152
26.760067	0.1	2.384782
26.761733	0.1	2.404392
26.763400	0.1	2.427459
26.765067	0.1	2.454996
26.766733	0.1	2.487242
26.768400	0.1	2.521873
26.770067	0.1	2.554596
26.771733	0.1	2.582848
26.773400	0.1	2.608538
26.775067	0.1	2.635658
26.776733	0.1	2.667368
26.778400	0.1	2.703726
26.780067	0.1	2.742291
26.781733	0.1	2.780795
26.783400	0.1	2.818227
26.785067	0.1	2.855063
26.786733	0.1	2.892494
26.788400	0.1	2.931178
26.790067	0.1	2.970278
26.791733	0.1	3.009439
26.793400	0.1	3.049970
26.795067	0.1	3.092945
26.796733	0.1	3.137887
26.798400	0.1	3.183544
26.800067	0.1	3.228903
26.801733	0.1	3.273845
26.803400	0.1	3.319323
26.805067	0.1	3.365994
26.806733	0.1	3.413022
26.808400	0.1	3.459633
26.810067	0.1	3.505886
26.811733	0.1	3.552258
26.813400	0.1	3.599465
26.815067	0.1	3.647864
26.816733	0.1	3.697515
26.818400	0.1	3.747225
26.820067	0.1	3.794790
26.821733	0.1	3.838539
26.823400	0.1	3.879071
26.825067	0.1	3.918469
26.826733	0.1	3.958047
26.828400	0.1	3.996670
26.830067	0.1	4.032254
26.831733	0.1	4.064083
26.833400	0.1	4.092753
26.835067	0.1	4.118502
26.836733	0.1	4.140318
26.838400	0.1	4.157126
26.840067	0.1	4.170120
26.841733	0.1	4.181743
26.843400	0.1	4.192353
26.845067	0.1	4.199684
26.846733	0.1	4.200816
26.848400	0.1	4.194021
26.850067	0.1	4.179478
26.851733	0.1	4.158437
26.853400	0.1	4.133106
26.855067	0.1	4.105926
26.856733	0.1	4.079044
26.858400	0.1	4.052878
26.860067	0.1	4.026234
26.861733	0.1	3.997267
26.863400	0.1	3.965140
26.865067	0.1	3.929675
26.866733	0.1	3.891230
26.868400	0.1	3.850341
26.870067	0.1	3.808320
26.871733	0.1	3.766477
26.873400	0.1	3.725767
26.875067	0.1	3.686488
26.876733	0.1	3.648639
26.878400	0.1	3.610969
26.880067	0.1	3.572405
26.881733	0.1	3.533006
26.883400	0.1	3.492773
26.885067	0.1	3.451824
26.886733	0.1	3.410638
26.888400	0.1	3.371179
26.890067	0.1	3.335238
26.891733	0.1	3.303349
26.893400	0.1	3.274620
26.895067	0.1	3.248155
26.896733	0.1	3.223360
26.898400	0.1	3.199697
26.900067	0.1	3.176391
26.901733	0.1	3.152669
26.903400	0.1	3.128708
26.905067	0.1	3.105939
26.906733	0.1	3.086090
26.908400	0.1	3.070235
26.910067	0.1	3.058136
26.911733	0.1	3.048957
26.913400	0.1	3.041387
26.915067	0.1	3.033579
26.916733	0.1	3.023982
26.918400	0.1	3.012717
26.920067	0.1	3.000796
26.921733	0.1	2.989590
26.923400	0.1	2.980173
26.925067	0.1	2.972484
26.926733	0.1	2.965093
26.928400	0.1	2.957106
26.930067	0.1	2.948702
26.931733	0.1	2.940774
26.933400	0.1	2.933026
26.935067	0.1	2.923548
26.936733	0.1	2.911508
26.938400	0.1	2.897978
26.940067	0.1	2.884567
26.941733	0.1	2.871096
26.943400	0.1	2.855897
26.945067	0.1	2.838135
26.946733	0.1	2.819300
26.948400	0.1	2.801299
26.950067	0.1	2.784550
26.951733	0.1	2.768576
26.953400	0.1	2.752900
26.955067	0.1	2.737343
26.956733	0.1	2.720595
26.958400	0.1	2.701461
26.960067	0.1	2.679348
26.961733	0.1	2.654970
26.963400	0.1	2.629459
26.965067	0.1	2.603889
26.966733	0.1	2.578974
26.968400	0.1	2.554715
26.970067	0.1	2.530575
26.971733	0.1	2.505720
26.973400	0.1	2.479494
26.975067	0.1	2.451360
26.976733	0.1	2.421856
26.978400	0.1	2.393127
26.980067	0.1	2.367437
26.981733	0.1	2.345204
26.983400	0.1	2.325058
26.985067	0.1	2.303898
26.986733	0.1	2.279759
26.988400	0.1	2.253473
26.990067	0.1	2.227783
26.991733	0.1	2.205134
26.993400	0.1	2.187133
26.995067	0.1	2.174139
26.996733	0.1	2.164304
26.998400	0.1	2.155125
27.000067	0.1	2.144754
27.001733	0.1	2.132714
27.003400	0.1	2.120018
27.005067	0.1	2.107918
27.006733	0.1	2.096355
27.008400	0.1	2.084196
27.010067	0.1	2.070725
27.011733	0.1	2.056241
27.013400	0.1	2.041996
27.015067	0.1	2.029061
27.016733	0.1	2.017915
27.018400	0.1	2.008736
27.020067	0.1	2.001703
27.021733	0.1	1.997471
27.023400	0.1	1.996398
27.025067	0.1	1.997769
27.026733	0.1	1.999617
27.028400	0.1	2.000034
27.030067	0.1	1.998305
27.031733	0.1	1.994729
27.033400	0.1	1.990497
27.035067	0.1	1.986385
27.036733	0.1	1.982749
27.038400	0.1	1.980364
27.040067	0.1	1.980543
27.041733	0.1	1.984000
27.043400	0.1	1.989782
27.045067	0.1	1.995742
27.046733	0.1	2.000153
27.048400	0.1	2.002478
27.050067	0.1	2.002597
27.051733	0.1	2.000749
27.053400	0.1	1.998365
27.055067	0.1	1.998544
27.056733	0.1	2.002716
27.058400	0.1	2.009511
27.060067	0.1	2.017498
27.061733	0.1	2.026260
27.063400	0.1	2.035678
27.065067	0.1	2.045751
27.066733	0.1	2.056062
27.068400	0.1	2.065480
27.070067	0.1	2.073646
27.071733	0.1	2.081812
27.073400	0.1	2.091587
27.075067	0.1	2.102435
27.076733	0.1	2.111852
27.078400	0.1	2.117872
27.080067	0.1	2.121270
27.081733	0.1	2.124787
27.083400	0.1	2.131164
27.085067	0.1	2.141416
27.086733	0.1	2.154291
27.088400	0.1	2.166808
27.090067	0.1	2.176702
27.091733	0.1	2.184272
27.093400	0.1	2.191067
27.095067	0.1	2.197981
27.096733	0.1	2.205730
27.098400	0.1	2.214730
27.100067	0.1	2.224743
27.101733	0.1	2.235234
27.103400	0.1	2.246380
27.105067	0.1	2.258480
27.106733	0.1	2.271176
27.108400	0.1	2.284408
27.110067	0.1	2.297878
27.111733	0.1	2.311289
27.113400	0.1	2.325416
27.115067	0.1	2.341807
27.116733	0.1	2.360821
27.118400	0.1	2.381086
27.120067	0.1	2.401412
27.121733	0.1	2.421320
27.123400	0.1	2.439857
27.125067	0.1	2.455652
27.126733	0.1	2.468109
27.128400	0.1	2.478063
27.130067	0.1	2.487779
27.131733	0.1	2.500057
27.133400	0.1	2.516925
27.135067	0.1	2.538860
27.136733	0.1	2.565563
27.138400	0.1	2.596498
27.140067	0.1	2.630055
27.141733	0.1	2.663016
27.143400	0.1	2.691984
27.145067	0.1	2.715886
27.146733	0.1	2.736449
27.148400	0.1	2.756357
27.150067	0.1	2.777875
27.151733	0.1	2.802134
27.153400	0.1	2.829254
27.155067	0.1	2.858818
27.156733	0.1	2.890885
27.158400	0.1	2.925396
27.160067	0.1	2.961636
27.161733	0.1	2.999008
27.163400	0.1	3.038168
27.165067	0.1	3.079891
27.166733	0.1	3.123820
27.168400	0.1	3.169000
27.170067	0.1	3.214479
27.171733	0.1	3.259897
27.173400	0.1	3.305137
27.175067	0.1	3.350616
27.176733	0.1	3.397763
27.178400	0.1	3.448129
27.180067	0.1	3.502488
27.181733	0.1	3.560901
27.183400	0.1	3.622055
27.185067	0.1	3.683984
27.186733	0.1	3.746391
27.188400	0.1	3.811360
27.190067	0.1	3.881157
27.191733	0.1	3.956437
27.193400	0.1	4.036308
27.195067	0.1	4.119993
27.196733	0.1	4.208267
27.198400	0.1	4.302264
27.200067	0.1	4.402340
27.201733	0.1	4.507959
27.203400	0.1	4.617751
27.205067	0.1	4.730225
27.206733	0.1	4.844845
27.208400	0.1	4.963041
27.210067	0.1	5.086065
27.211733	0.1	5.213559
27.213400	0.1	5.344689
27.215067	0.1	5.478561
27.216733	0.1	5.615771
27.218400	0.1	5.759001
27.220067	0.1	5.910099
27.221733	0.1	6.067276
27.223400	0.1	6.226480
27.225067	0.1	6.384433
27.226733	0.1	6.541014
27.228400	0.1	6.699443
27.230067	0.1	6.862998
27.231733	0.1	7.031680
27.233400	0.1	7.203103
27.235067	0.1	7.374883
27.236733	0.1	7.544995
27.238400	0.1	7.712365
27.240067	0.1	7.877172
27.241733	0.1	8.039415
27.243400	0.1	8.197785
27.245067	0.1	8.349479
27.246733	0.1	8.491874
27.248400	0.1	8.624971
27.250067	0.1	8.750916
27.251733	0.1	8.871258
27.253400	0.1	8.985580
27.255067	0.1	9.092451
27.256733	0.1	9.190798
27.258400	0.1	9.280682
27.260067	0.1	9.361923
27.261733	0.1	9.433628
27.263400	0.1	9.494961
27.265067	0.1	9.545565
27.266733	0.1	9.584785
27.268400	0.1	9.611190
27.270067	0.1	9.623647
27.271733	0.1	9.621859
27.273400	0.1	9.606422
27.275067	0.1	9.579719
27.276733	0.1	9.544015
27.278400	0.1	9.500087
27.280067	0.1	9.448052
27.281733	0.1	9.388745
27.283400	0.1	9.322882
27.285067	0.1	9.249449
27.286733	0.1	9.167195
27.288400	0.1	9.077371
27.290067	0.1	8.982540
27.291733	0.1	8.883715
27.293400	0.1	8.780957
27.295067	0.1	8.675218
27.296733	0.1	8.568347
27.298400	0.1	8.462251
27.300067	0.1	8.358181
27.301733	0.1	8.256972
27.303400	0.1	8.158267
27.305067	0.1	8.059681
27.306733	0.1	7.958949
27.308400	0.1	7.856846
27.310067	0.1	7.756830
27.311733	0.1	7.660985
27.313400	0.1	7.569314
27.315067	0.1	7.481456
27.316733	0.1	7.397473
27.318400	0.1	7.317663
27.320067	0.1	7.241846
27.321733	0.1	7.169545
27.323400	0.1	7.101119
27.325067	0.1	7.038594
27.326733	0.1	6.983042
27.328400	0.1	6.932319
27.330067	0.1	6.882668
27.331733	0.1	6.832362
27.333400	0.1	6.781638
27.335067	0.1	6.730855
27.336733	0.1	6.679655
27.338400	0.1	6.627143
27.340067	0.1	6.573856
27.341733	0.1	6.521106
27.343400	0.1	6.468773
27.345067	0.1	6.415248
27.346733	0.1	6.360233
27.348400	0.1	6.304145
27.350067	0.1	6.246210
27.351733	0.1	6.185234
27.353400	0.1	6.121040
27.355067	0.1	6.053806
27.356733	0.1	5.983055
27.358400	0.1	5.908609
27.360067	0.1	5.830467
27.361733	0.1	5.748988
27.363400	0.1	5.664111
27.365067	0.1	5.574346
27.366733	0.1	5.478680
27.368400	0.1	5.378127
27.370067	0.1	5.275131
27.371733	0.1	5.171717
27.373400	0.1	5.068124
27.375067	0.1	4.963339
27.376733	0.1	4.857302
27.378400	0.1	4.752040
27.380067	0.1	4.648626
27.381733	0.1	4.545093
27.383400	0.1	4.438579
27.385067	0.1	4.327774
27.386733	0.1	4.213035
27.388400	0.1	4.096508
27.390067	0.1	3.981292
27.391733	0.1	3.869236
27.393400	0.1	3.760576
27.395067	0.1	3.654540
27.396733	0.1	3.550291
27.398400	0.1	3.447652
27.400067	0.1	3.347993
27.401733	0.1	3.253460
27.403400	0.1	3.165126
27.405067	0.1	3.082097
27.406733	0.1	3.002823
27.408400	0.1	2.925873
27.410067	0.1	2.850771
27.411733	0.1	2.777696
27.413400	0.1	2.707362
27.415067	0.1	2.639771
27.416733	0.1	2.574086
27.418400	0.1	2.510131
27.420067	0.1	2.448857
27.421733	0.1	2.391637
27.423400	0.1	2.339721
27.425067	0.1	2.294004
27.426733	0.1	2.254665
27.428400	0.1	2.220333
27.430067	0.1	2.188742
27.431733	0.1	2.157986
27.433400	0.1	2.126396
27.435067	0.1	2.092958
27.436733	0.1	2.058089
27.438400	0.1	2.023518
27.440067	0.1	1.992107
27.441733	0.1	1.966894
27.443400	0.1	1.948714
27.445067	0.1	1.935959
27.446733	0.1	1.925707
27.448400	0.1	1.915932
27.450067	0.1	1.905263
27.451733	0.1	1.892924
27.453400	0.1	1.879096
27.455067	0.1	1.864910
27.456733	0.1	1.851738
27.458400	0.1	1.839876
27.460067	0.1	1.828611
27.461733	0.1	1.817703
27.463400	0.1	1.808286
27.465067	0.1	1.802623
27.466733	0.1	1.801908
27.468400	0.1	1.804590
27.470067	0.1	1.807451
27.471733	0.1	1.808822
27.473400	0.1	1.809418
27.475067	0.1	1.809120
27.476733	0.1	1.806259
27.478400	0.1	1.799941
27.480067	0.1	1.791060
27.481733	0.1	1.782060
27.483400	0.1	1.775980
27.485067	0.1	1.773477
27.486733	0.1	1.772404
27.488400	0.1	1.770854
27.490067	0.1	1.769722
27.491733	0.1	1.770020
27.493400	0.1	1.771033
27.495067	0.1	1.771152
27.496733	0.1	1.769781
27.498400	0.1	1.767218
27.500067	0.1	1.764059
27.501733	0.1	1.761317
27.503400	0.1	1.759648
27.505067	0.1	1.758993
27.506733	0.1	1.758635
27.508400	0.1	1.757562
27.510067	0.1	1.754999
27.511733	0.1	1.751304
27.513400	0.1	1.747847
27.515067	0.1	1.746237
27.516733	0.1	1.746893
27.518400	0.1	1.748860
27.520067	0.1	1.750827
27.521733	0.1	1.752257
27.523400	0.1	1.753450
27.525067	0.1	1.754820
27.526733	0.1	1.757205
27.528400	0.1	1.760900
27.530067	0.1	1.765311
27.531733	0.1	1.769245
27.533400	0.1	1.771450
27.535067	0.1	1.771808
27.536733	0.1	1.770675
27.538400	0.1	1.767635
27.540067	0.1	1.761913
27.541733	0.1	1.753867
27.543400	0.1	1.744628
27.545067	0.1	1.735866
27.546733	0.1	1.729369
27.548400	0.1	1.725733
27.550067	0.1	1.724780
27.551733	0.1	1.727164
27.553400	0.1	1.732588
27.555067	0.1	1.738072
27.556733	0.1	1.740515
27.558400	0.1	1.738966
27.560067	0.1	1.733840
27.561733	0.1	1.726508
27.563400	0.1	1.719296
27.565067	0.1	1.714468
27.566733	0.1	1.712382
27.568400	0.1	1.712144
27.570067	0.1	1.712680
27.571733	0.1	1.713812
27.573400	0.1	1.716614
27.575067	0.1	1.721680
27.576733	0.1	1.727164
27.578400	0.1	1.730621
27.580067	0.1	1.731277
27.581733	0.1	1.729667
27.583400	0.1	1.726747
27.585067	0.1	1.723707
27.586733	0.1	1.721680
27.588400	0.1	1.721025
27.590067	0.1	1.721680
27.591733	0.1	1.722336
27.593400	0.1	1.721084
27.595067	0.1	1.717270
27.596733	0.1	1.711667
27.598400	0.1	1.705170
27.600067	0.1	1.699329
27.601733	0.1	1.695395
27.603400	0.1	1.693428
27.605067	0.1	1.692116
27.606733	0.1	1.690984
27.608400	0.1	1.691163
27.610067	0.1	1.694560
27.611733	0.1	1.700878
27.613400	0.1	1.707792
27.615067	0.1	1.713157
27.616733	0.1	1.716256
27.618400	0.1	1.716733
27.620067	0.1	1.715005
27.621733	0.1	1.712144
27.623400	0.1	1.709342
27.625067	0.1	1.707196
27.626733	0.1	1.706123
27.628400	0.1	1.705289
27.630067	0.1	1.703620
27.631733	0.1	1.701295
27.633400	0.1	1.698971
27.635067	0.1	1.696169
27.636733	0.1	1.692474
27.638400	0.1	1.688182
27.640067	0.1	1.684427
27.641733	0.1	1.682639
27.643400	0.1	1.683295
27.645067	0.1	1.685321
27.646733	0.1	1.686633
27.648400	0.1	1.685858
27.650067	0.1	1.682282
27.651733	0.1	1.677334
27.653400	0.1	1.673341
27.655067	0.1	1.671195
27.656733	0.1	1.670182
27.658400	0.1	1.670718
27.660067	0.1	1.674354
27.661733	0.1	1.681745
27.663400	0.1	1.691103
27.665067	0.1	1.699567
27.666733	0.1	1.704395
27.668400	0.1	1.704753
27.670067	0.1	1.701713
27.671733	0.1	1.696646
27.673400	0.1	1.690984
27.675067	0.1	1.686454
27.676733	0.1	1.684666
27.678400	0.1	1.686394
27.680067	0.1	1.691520
27.681733	0.1	1.698911
27.683400	0.1	1.706421
27.685067	0.1	1.712144
27.686733	0.1	1.714826
27.688400	0.1	1.714349
27.690067	0.1	1.711547
27.691733	0.1	1.707256
27.693400	0.1	1.702011
27.695067	0.1	1.697004
27.696733	0.1	1.693606
27.698400	0.1	1.692355
27.700067	0.1	1.693487
27.701733	0.1	1.696468
27.703400	0.1	1.700223
27.705067	0.1	1.703560
27.706733	0.1	1.706958
27.708400	0.1	1.711667
27.710067	0.1	1.717746
27.711733	0.1	1.724184
27.713400	0.1	1.729965
27.715067	0.1	1.733601
27.716733	0.1	1.733959
27.718400	0.1	1.732290
27.720067	0.1	1.730681
27.721733	0.1	1.730442
27.723400	0.1	1.731992
27.725067	0.1	1.735211
27.726733	0.1	1.740575
27.728400	0.1	1.748562
27.730067	0.1	1.758158
27.731733	0.1	1.767457
27.733400	0.1	1.775146
27.735067	0.1	1.780927
27.736733	0.1	1.785874
27.738400	0.1	1.791358
27.740067	0.1	1.797676
27.741733	0.1	1.803815
27.743400	0.1	1.808405
27.745067	0.1	1.811981
27.746733	0.1	1.816511
27.748400	0.1	1.823306
27.750067	0.1	1.830757
27.751733	0.1	1.835823
27.753400	0.1	1.836836
27.755067	0.1	1.835168
27.756733	0.1	1.833439
27.758400	0.1	1.832545
27.760067	0.1	1.831889
27.761733	0.1	1.831651
27.763400	0.1	1.833975
27.765067	0.1	1.840174
27.766733	0.1	1.848817
27.768400	0.1	1.856446
27.770067	0.1	1.860619
27.771733	0.1	1.860798
27.773400	0.1	1.857758
27.775067	0.1	1.852512
27.776733	0.1	1.846075
27.778400	0.1	1.839876
27.780067	0.1	1.834512
27.781733	0.1	1.829505
27.783400	0.1	1.825273
27.785067	0.1	1.823247
27.786733	0.1	1.824260
27.788400	0.1	1.827121
27.790067	0.1	1.829326
27.791733	0.1	1.829326
27.793400	0.1	1.827538
27.795067	0.1	1.825094
27.796733	0.1	1.822710
27.798400	0.1	1.820624
27.800067	0.1	1.818359
27.801733	0.1	1.815558
27.803400	0.1	1.812518
27.805067	0.1	1.809776
27.806733	0.1	1.807451
27.808400	0.1	1.805723
27.810067	0.1	1.803875
27.811733	0.1	1.800597
27.813400	0.1	1.795113
27.815067	0.1	1.788080
27.816733	0.1	1.781523
27.818400	0.1	1.777291
27.820067	0.1	1.774848
27.821733	0.1	1.771689
27.823400	0.1	1.765967
27.825067	0.1	1.758218
27.826733	0.1	1.750529
27.828400	0.1	1.744628
27.830067	0.1	1.740158
27.831733	0.1	1.735926
27.833400	0.1	1.732290
27.835067	0.1	1.730323
27.836733	0.1	1.729965
27.838400	0.1	1.729846
27.840067	0.1	1.729131
27.841733	0.1	1.727581
27.843400	0.1	1.726091
27.845067	0.1	1.724959
27.846733	0.1	1.723945
27.848400	0.1	1.723528
27.850067	0.1	1.725316
27.851733	0.1	1.729608
27.853400	0.1	1.734495
27.855067	0.1	1.738250
27.856733	0.1	1.741111
27.858400	0.1	1.744270
27.860067	0.1	1.747370
27.861733	0.1	1.748264
27.863400	0.1	1.744986
27.865067	0.1	1.738548
27.866733	0.1	1.732409
27.868400	0.1	1.729727
27.870067	0.1	1.731217
27.871733	0.1	1.735687
27.873400	0.1	1.741707
27.875067	0.1	1.748264
27.876733	0.1	1.755118
27.878400	0.1	1.761913
27.880067	0.1	1.768112
27.881733	0.1	1.773179
27.883400	0.1	1.777411
27.885067	0.1	1.781166
27.886733	0.1	1.783311
27.888400	0.1	1.782954
27.890067	0.1	1.780629
27.891733	0.1	1.777232
27.893400	0.1	1.773357
27.895067	0.1	1.769304
27.896733	0.1	1.765907
27.898400	0.1	1.764119
27.900067	0.1	1.763821
27.901733	0.1	1.763880
27.903400	0.1	1.763165
27.905067	0.1	1.761675
27.906733	0.1	1.759589
27.908400	0.1	1.757622
27.910067	0.1	1.756847
27.911733	0.1	1.757860
27.913400	0.1	1.759648
27.915067	0.1	1.760841
27.916733	0.1	1.760900
27.918400	0.1	1.760423
27.920067	0.1	1.760066
27.921733	0.1	1.759768
27.923400	0.1	1.758874
27.925067	0.1	1.756251
27.926733	0.1	1.751304
27.928400	0.1	1.745164
27.930067	0.1	1.740038
27.931733	0.1	1.737356
27.933400	0.1	1.737535
27.935067	0.1	1.739740
27.936733	0.1	1.742303
27.938400	0.1	1.744688
27.940067	0.1	1.747727
27.941733	0.1	1.752198
27.943400	0.1	1.757383
27.945067	0.1	1.760662
27.946733	0.1	1.759708
27.948400	0.1	1.754403
27.950067	0.1	1.746655
27.951733	0.1	1.739323
27.953400	0.1	1.734376
27.955067	0.1	1.732409
27.956733	0.1	1.733124
27.958400	0.1	1.735568
27.960067	0.1	1.738131
27.961733	0.1	1.739204
27.963400	0.1	1.737952
27.965067	0.1	1.734734
27.966733	0.1	1.731038
27.968400	0.1	1.727939
27.970067	0.1	1.725853
27.971733	0.1	1.725197
27.973400	0.1	1.726627
27.975067	0.1	1.730144
27.976733	0.1	1.734495
27.978400	0.1	1.738131
27.980067	0.1	1.739681
27.981733	0.1	1.738966
27.983400	0.1	1.736641
27.985067	0.1	1.733840
27.986733	0.1	1.732230
27.988400	0.1	1.733303
27.990067	0.1	1.737416
27.991733	0.1	1.743972
27.993400	0.1	1.752436
27.995067	0.1	1.761735
27.996733	0.1	1.770139
27.998400	0.1	1.775444
28.000067	0.1	1.776278
28.001733	0.1	1.773775
28.003400	0.1	1.770556
28.005067	0.1	1.768172
28.006733	0.1	1.766801
28.008400	0.1	1.766026
28.010067	0.1	1.766086
28.011733	0.1	1.767695
28.013400	0.1	1.771569
28.015067	0.1	1.777411
28.016733	0.1	1.783908
28.018400	0.1	1.789689
28.020067	0.1	1.794279
28.021733	0.1	1.798213
28.023400	0.1	1.801789
28.025067	0.1	1.805067
28.026733	0.1	1.808524
28.028400	0.1	1.812697
28.030067	0.1	1.817465
28.031733	0.1	1.822710
28.033400	0.1	1.828253
28.035067	0.1	1.833856
28.036733	0.1	1.838803
28.038400	0.1	1.841962
28.040067	0.1	1.842737
28.041733	0.1	1.841903
28.043400	0.1	1.840830
28.045067	0.1	1.839519
28.046733	0.1	1.838148
28.048400	0.1	1.837552
28.050067	0.1	1.838327
28.051733	0.1	1.840830
28.053400	0.1	1.845002
28.055067	0.1	1.850307
28.056733	0.1	1.855970
28.058400	0.1	1.860738
28.060067	0.1	1.863897
28.061733	0.1	1.865506
28.063400	0.1	1.865685
28.065067	0.1	1.863778
28.066733	0.1	1.858831
28.068400	0.1	1.851022
28.070067	0.1	1.841545
28.071733	0.1	1.832545
28.073400	0.1	1.826167
28.075067	0.1	1.823902
28.076733	0.1	1.825631
28.078400	0.1	1.830459
28.080067	0.1	1.836836
28.081733	0.1	1.842797
28.083400	0.1	1.846731
28.085067	0.1	1.848459
28.086733	0.1	1.849353
28.088400	0.1	1.850188
28.090067	0.1	1.850903
28.091733	0.1	1.851916
28.093400	0.1	1.854122
28.095067	0.1	1.857042
28.096733	0.1	1.858831
28.098400	0.1	1.857579
28.100067	0.1	1.852751
28.101733	0.1	1.844943
28.103400	0.1	1.836419
28.105067	0.1	1.829624
28.106733	0.1	1.826227
28.108400	0.1	1.826644
28.110067	0.1	1.830280
28.111733	0.1	1.835048
28.113400	0.1	1.838327
28.115067	0.1	1.838684
28.116733	0.1	1.836836
28.118400	0.1	1.834095
28.120067	0.1	1.830816
28.121733	0.1	1.827002
28.123400	0.1	1.822829
28.125067	0.1	1.819134
28.126733	0.1	1.817465
28.128400	0.1	1.818061
28.130067	0.1	1.819193
28.131733	0.1	1.819074
28.133400	0.1	1.817525
28.135067	0.1	1.815796
28.136733	0.1	1.814723
28.138400	0.1	1.813769
28.140067	0.1	1.812160
28.141733	0.1	1.809955
28.143400	0.1	1.808226
28.145067	0.1	1.807869
28.146733	0.1	1.808763
28.148400	0.1	1.809836
28.150067	0.1	1.810491
28.151733	0.1	1.810253
28.153400	0.1	1.807630
28.155067	0.1	1.802027
28.156733	0.1	1.795173
28.158400	0.1	1.790583
28.160067	0.1	1.789928
28.161733	0.1	1.791477
28.163400	0.1	1.791656
28.165067	0.1	1.788914
28.166733	0.1	1.784265
28.168400	0.1	1.779854
28.170067	0.1	1.777172
28.171733	0.1	1.776338
28.173400	0.1	1.776040
28.175067	0.1	1.774669
28.176733	0.1	1.771748
28.178400	0.1	1.767755
28.180067	0.1	1.763404
28.181733	0.1	1.758456
28.183400	0.1	1.752913
28.185067	0.1	1.747668
28.186733	0.1	1.743555
28.188400	0.1	1.741111
28.190067	0.1	1.740038
28.191733	0.1	1.739204
28.193400	0.1	1.737714
28.195067	0.1	1.736403
28.196733	0.1	1.737177
28.198400	0.1	1.741052
28.200067	0.1	1.746357
28.201733	0.1	1.750648
28.203400	0.1	1.752615
28.205067	0.1	1.752198
28.206733	0.1	1.749933
28.208400	0.1	1.747072
28.210067	0.1	1.744449
28.211733	0.1	1.742423
28.213400	0.1	1.741707
28.215067	0.1	1.742303
28.216733	0.1	1.743734
28.218400	0.1	1.745045
28.220067	0.1	1.744866
28.221733	0.1	1.742065
28.223400	0.1	1.737118
28.225067	0.1	1.731634
28.226733	0.1	1.727164
28.228400	0.1	1.723945
28.230067	0.1	1.721859
28.231733	0.1	1.721203
28.233400	0.1	1.722336
28.235067	0.1	1.725316
28.236733	0.1	1.729786
28.238400	0.1	1.734853
28.240067	0.1	1.739323
28.241733	0.1	1.742661
28.243400	0.1	1.744449
28.245067	0.1	1.744688
28.246733	0.1	1.743674
28.248400	0.1	1.742601
28.250067	0.1	1.743674
28.251733	0.1	1.748443
28.253400	0.1	1.756489
28.255067	0.1	1.765251
28.256733	0.1	1.772046
28.258400	0.1	1.775444
28.260067	0.1	1.775384
28.261733	0.1	1.773536
28.263400	0.1	1.772225
28.265067	0.1	1.773536
28.266733	0.1	1.777649
28.268400	0.1	1.782656
28.270067	0.1	1.785815
28.271733	0.1	1.786351
28.273400	0.1	1.785934
28.275067	0.1	1.787067
28.276733	0.1	1.790643
28.278400	0.1	1.795650
28.280067	0.1	1.801252
28.281733	0.1	1.807034
28.283400	0.1	1.812220
28.285067	0.1	1.816392
28.286733	0.1	1.819670
28.288400	0.1	1.822114
28.290067	0.1	1.823902
28.291733	0.1	1.825154
28.293400	0.1	1.825810
28.295067	0.1	1.826704
28.296733	0.1	1.829445
28.298400	0.1	1.835525
28.300067	0.1	1.845479
28.301733	0.1	1.857281
28.303400	0.1	1.867235
28.305067	0.1	1.872599
28.306733	0.1	1.873732
28.308400	0.1	1.873493
28.310067	0.1	1.874745
28.311733	0.1	1.879215
28.313400	0.1	1.887024
28.315067	0.1	1.896560
28.316733	0.1	1.905501
28.318400	0.1	1.912356
28.320067	0.1	1.917303
28.321733	0.1	1.921356
28.323400	0.1	1.924813
28.325067	0.1	1.927436
28.326733	0.1	1.929641
28.328400	0.1	1.933396
28.330067	0.1	1.940966
28.331733	0.1	1.952052
28.333400	0.1	1.963556
28.335067	0.1	1.972854
28.336733	0.1	1.979232
28.338400	0.1	1.983285
28.340067	0.1	1.986444
28.341733	0.1	1.990557
28.343400	0.1	1.996219
28.345067	0.1	2.002537
28.346733	0.1	2.008140
28.348400	0.1	2.011716
28.350067	0.1	2.012313
28.351733	0.1	2.010882
28.353400	0.1	2.009213
28.355067	0.1	2.008319
28.356733	0.1	2.007485
28.358400	0.1	2.005518
28.360067	0.1	2.002359
28.361733	0.1	1.999259
28.363400	0.1	1.997471
28.365067	0.1	1.997173
28.366733	0.1	1.996517
28.368400	0.1	1.993656
28.370067	0.1	1.987934
28.371733	0.1	1.980305
28.373400	0.1	1.972556
28.375067	0.1	1.967132
28.376733	0.1	1.964986
28.378400	0.1	1.964748
28.380067	0.1	1.963675
28.381733	0.1	1.959920
28.383400	0.1	1.953781
28.385067	0.1	1.947582
28.386733	0.1	1.942039
28.388400	0.1	1.934767
28.390067	0.1	1.924396
28.391733	0.1	1.912475
28.393400	0.1	1.901329
28.395067	0.1	1.892507
28.396733	0.1	1.885891
28.398400	0.1	1.879752
28.400067	0.1	1.872122
28.401733	0.1	1.862466
28.403400	0.1	1.851499
28.405067	0.1	1.840949
28.406733	0.1	1.832306
28.408400	0.1	1.825452
28.410067	0.1	1.818836
28.411733	0.1	1.810849
28.413400	0.1	1.800835
28.415067	0.1	1.789630
28.416733	0.1	1.778722
28.418400	0.1	1.768828
28.420067	0.1	1.759887
28.421733	0.1	1.751900
28.423400	0.1	1.744807
28.425067	0.1	1.737952
28.426733	0.1	1.730979
28.428400	0.1	1.723588
28.430067	0.1	1.715839
28.431733	0.1	1.709342
28.433400	0.1	1.705468
28.435067	0.1	1.704276
28.436733	0.1	1.704395
28.438400	0.1	1.704097
28.440067	0.1	1.702070
28.441733	0.1	1.697183
28.443400	0.1	1.688779
28.445067	0.1	1.677752
28.446733	0.1	1.667678
28.448400	0.1	1.662016
28.450067	0.1	1.661420
28.451733	0.1	1.663625
28.453400	0.1	1.665294
28.455067	0.1	1.665115
28.456733	0.1	1.663268
28.458400	0.1	1.659393
28.460067	0.1	1.652897
28.461733	0.1	1.644969
28.463400	0.1	1.637697
28.465067	0.1	1.633108
28.466733	0.1	1.631975
28.468400	0.1	1.633465
28.470067	0.1	1.635671
28.471733	0.1	1.637876
28.473400	0.1	1.640499
28.475067	0.1	1.643181
28.476733	0.1	1.644850
28.478400	0.1	1.644909
28.480067	0.1	1.643837
28.481733	0.1	1.642466
28.483400	0.1	1.642287
28.485067	0.1	1.643956
28.486733	0.1	1.647174
28.488400	0.1	1.651049
28.490067	0.1	1.654387
28.491733	0.1	1.656532
28.493400	0.1	1.657605
28.495067	0.1	1.658440
28.496733	0.1	1.659334
28.498400	0.1	1.659811
28.500067	0.1	1.659095
28.501733	0.1	1.657009
28.503400	0.1	1.654863
28.505067	0.1	1.655758
28.506733	0.1	1.662314
28.508400	0.1	1.673639
28.510067	0.1	1.685262
28.511733	0.1	1.692832
28.513400	0.1	1.694322
28.515067	0.1	1.690686
28.516733	0.1	1.684785
28.518400	0.1	1.680195
28.520067	0.1	1.679421
28.521733	0.1	1.683593
28.523400	0.1	1.691640
28.525067	0.1	1.701236
28.526733	0.1	1.710117
28.528400	0.1	1.716495
28.530067	0.1	1.719296
28.531733	0.1	1.718760
28.533400	0.1	1.716793
28.535067	0.1	1.716197
28.536733	0.1	1.719594
28.538400	0.1	1.728594
28.540067	0.1	1.742244
28.541733	0.1	1.757205
28.543400	0.1	1.770437
28.545067	0.1	1.781106
28.546733	0.1	1.789749
28.548400	0.1	1.796961
28.550067	0.1	1.802802
28.551733	0.1	1.806676
28.553400	0.1	1.809120
28.555067	0.1	1.812697
28.556733	0.1	1.820624
28.558400	0.1	1.833618
28.560067	0.1	1.849532
28.561733	0.1	1.865268
28.563400	0.1	1.877964
28.565067	0.1	1.886249
28.566733	0.1	1.891673
28.568400	0.1	1.896381
28.570067	0.1	1.902104
28.571733	0.1	1.910865
28.573400	0.1	1.924217
28.575067	0.1	1.941621
28.576733	0.1	1.960039
28.578400	0.1	1.975179
28.580067	0.1	1.985133
28.581733	0.1	1.991630
28.583400	0.1	1.998007
28.585067	0.1	2.006233
28.586733	0.1	2.016425
28.588400	0.1	2.027869
28.590067	0.1	2.038717
28.591733	0.1	2.047479
28.593400	0.1	2.053857
28.595067	0.1	2.058864
28.596733	0.1	2.063990
28.598400	0.1	2.070427
28.600067	0.1	2.078712
28.601733	0.1	2.089501
28.603400	0.1	2.103090
28.605067	0.1	2.118945
28.606733	0.1	2.135992
28.608400	0.1	2.152860
28.610067	0.1	2.167583
28.611733	0.1	2.178908
28.613400	0.1	2.188742
28.615067	0.1	2.200604
28.616733	0.1	2.215624
28.618400	0.1	2.232313
28.620067	0.1	2.248764
28.621733	0.1	2.265036
28.623400	0.1	2.282143
28.625067	0.1	2.300859
28.626733	0.1	2.321124
28.628400	0.1	2.342403
28.630067	0.1	2.363265
28.631733	0.1	2.382040
28.633400	0.1	2.398372
28.635067	0.1	2.413690
28.636733	0.1	2.429664
28.638400	0.1	2.447724
28.640067	0.1	2.469301
28.641733	0.1	2.494633
28.643400	0.1	2.522230
28.645067	0.1	2.549887
28.646733	0.1	2.576173
28.648400	0.1	2.600670
28.650067	0.1	2.623737
28.651733	0.1	2.646446
28.653400	0.1	2.670646
28.655067	0.1	2.697468
28.656733	0.1	2.726793
28.658400	0.1	2.757073
28.660067	0.1	2.786815
28.661733	0.1	2.815545
28.663400	0.1	2.844691
28.665067	0.1	2.875865
28.666733	0.1	2.908886
28.668400	0.1	2.942324
28.670067	0.1	2.975345
28.671733	0.1	3.008902
28.673400	0.1	3.044307
28.675067	0.1	3.082454
28.676733	0.1	3.123403
28.678400	0.1	3.166497
28.680067	0.1	3.211022
28.681733	0.1	3.256202
28.683400	0.1	3.301144
28.685067	0.1	3.346682
28.686733	0.1	3.395438
28.688400	0.1	3.449083
28.690067	0.1	3.507853
28.691733	0.1	3.570974
28.693400	0.1	3.636658
28.695067	0.1	3.703296
28.696733	0.1	3.770352
28.698400	0.1	3.838063
28.700067	0.1	3.906667
28.701733	0.1	3.977299
28.703400	0.1	4.051626
28.705067	0.1	4.129589
28.706733	0.1	4.210472
28.708400	0.1	4.294813
28.710067	0.1	4.384160
28.711733	0.1	4.478693
28.713400	0.1	4.576624
28.715067	0.1	4.675150
28.716733	0.1	4.772723
28.718400	0.1	4.870296
28.720067	0.1	4.969120
28.721733	0.1	5.069733
28.723400	0.1	5.172909
28.725067	0.1	5.279303
28.726733	0.1	5.389214
28.728400	0.1	5.502105
28.730067	0.1	5.617082
28.731733	0.1	5.733967
28.733400	0.1	5.853892
28.735067	0.1	5.978823
28.736733	0.1	6.110311
28.738400	0.1	6.248355
28.740067	0.1	6.391466
28.741733	0.1	6.538272
28.743400	0.1	6.689191
28.745067	0.1	6.845117
28.746733	0.1	7.005096
28.748400	0.1	7.167519
28.750067	0.1	7.332325
28.751733	0.1	7.501960
28.753400	0.1	7.679105
28.755067	0.1	7.865012
28.756733	0.1	8.059741
28.758400	0.1	8.263469
28.760067	0.1	8.475543
28.761733	0.1	8.693040
28.763400	0.1	8.913458
28.765067	0.1	9.137750
28.766733	0.1	9.368420
28.768400	0.1	9.606660
28.770067	0.1	9.852350
28.771733	0.1	10.104538
28.773400	0.1	10.361493
28.775067	0.1	10.621727
28.776733	0.1	10.884703
28.778400	0.1	11.150420
28.780067	0.1	11.419178
28.781733	0.1	11.690021
28.783400	0.1	11.960328
28.785067	0.1	12.227774
28.786733	0.1	12.492061
28.788400	0.1	12.753905
28.790067	0.1	13.013364
28.791733	0.1	13.268412
28.793400	0.1	13.515771
28.795067	0.1	13.752402
28.796733	0.1	13.976336
28.798400	0.1	14.185787
28.800067	0.1	14.379621
28.801733	0.1	14.557780
28.803400	0.1	14.719129
28.805067	0.1	14.860989
28.806733	0.1	14.981390
28.808400	0.1	15.080751
28.810067	0.1	15.161515
28.811733	0.1	15.224517
28.813400	0.1	15.267850
28.815067	0.1	15.288413
28.816733	0.1	15.284062
28.818400	0.1	15.253962
28.820067	0.1	15.198470
28.821733	0.1	15.118540
28.823400	0.1	15.015543
28.825067	0.1	14.890672
28.826733	0.1	14.744104
28.828400	0.1	14.575303
28.830067	0.1	14.383734
28.831733	0.1	14.169455
28.833400	0.1	13.934375
28.835067	0.1	13.683141
28.836733	0.1	13.420046
28.838400	0.1	13.146759
28.840067	0.1	12.862504
28.841733	0.1	12.565852
28.843400	0.1	12.256027
28.845067	0.1	11.932851
28.846733	0.1	11.598111
28.848400	0.1	11.254848
28.850067	0.1	10.906339
28.851733	0.1	10.555506
28.853400	0.1	10.204197
28.855067	0.1	9.853006
28.856733	0.1	9.502471
28.858400	0.1	9.153486
28.860067	0.1	8.807302
28.861733	0.1	8.465767
28.863400	0.1	8.130372
28.865067	0.1	7.801474
28.866733	0.1	7.479251
28.868400	0.1	7.164240
28.870067	0.1	6.858170
28.871733	0.1	6.563306
28.873400	0.1	6.281793
28.875067	0.1	6.014407
28.876733	0.1	5.759776
28.878400	0.1	5.514622
28.880067	0.1	5.276203
28.881733	0.1	5.044639
28.883400	0.1	4.822672
28.885067	0.1	4.612208
28.886733	0.1	4.413009
28.888400	0.1	4.223705
28.890067	0.1	4.044533
28.891733	0.1	3.876865
28.893400	0.1	3.721655
28.895067	0.1	3.579080
28.896733	0.1	3.448665
28.898400	0.1	3.328860
28.900067	0.1	3.217161
28.901733	0.1	3.111541
28.903400	0.1	3.011227
28.905067	0.1	2.917171
28.906733	0.1	2.831102
28.908400	0.1	2.753735
28.910067	0.1	2.684117
28.911733	0.1	2.619386
28.913400	0.1	2.557159
28.915067	0.1	2.497435
28.916733	0.1	2.442420
28.918400	0.1	2.393723
28.920067	0.1	2.351225
28.921733	0.1	2.313137
28.923400	0.1	2.277911
28.925067	0.1	2.244949
28.926733	0.1	2.214432
28.928400	0.1	2.186537
28.930067	0.1	2.161324
28.931733	0.1	2.137959
28.933400	0.1	2.115607
28.935067	0.1	2.094031
28.936733	0.1	2.073646
28.938400	0.1	2.055884
28.940067	0.1	2.041519
28.941733	0.1	2.029479
28.943400	0.1	2.017856
28.945067	0.1	2.006054
28.946733	0.1	1.995146
28.948400	0.1	1.986623
28.950067	0.1	1.981676
28.951733	0.1	1.979530
28.953400	0.1	1.977742
28.955067	0.1	1.974702
28.956733	0.1	1.970589
28.958400	0.1	1.966059
28.960067	0.1	1.961887
28.961733	0.1	1.958966
28.963400	0.1	1.956880
28.965067	0.1	1.954258
28.966733	0.1	1.949549
28.968400	0.1	1.942635
28.970067	0.1	1.934886
28.971733	0.1	1.928330
28.973400	0.1	1.923084
28.975067	0.1	1.917243
28.976733	0.1	1.909256
28.978400	0.1	1.899541
28.980067	0.1	1.889944
28.981733	0.1	1.881242
28.983400	0.1	1.872599
28.985067	0.1	1.862586
28.986733	0.1	1.851380
28.988400	0.1	1.840949
28.990067	0.1	1.832903
28.991733	0.1	1.826763
28.993400	0.1	1.820743
[truncated: 249,069 more chars]
