# Supplementary material for: Fade into you: genetic control of pigmentation patterns in red-flesh apple (Malus domestica)
Source: Front Plant Sci. 2025 Jan 13;15:1462545. doi: 10.3389/fpls.2024.1462545 (PMC11770013; doi:10.3389/fpls.2024.1462545)
Supplement: Supplementary file 4 [file DataSheet1.zip › CR C2EXT325NM/CR C2EXT325NM.txt]

URL	chrom://thermo-pfav3ojr/ChromeleonLocal/Instrument Data/Vanquish_MS/Dimitri/VALEMA/Pierre/Echantillons 03-04-24.seq/902.smp/EXT325NM.channel/EXT325NM.chm
Channel	EXT325NM

Injection Information:
Data Vault	ChromeleonLocal
Sequence	Echantillons 03-04-24
Name	CR C2
Number	10
Position	B:B1
Comment	colonne SB-AQ MeOH+5%AA
Processing Method	Quantitative
Instrument Method	VALEMA test separation GRAQ 4
Type	Unknown
Status	Finished
Inject Time	4/4/2024 12:36:20 AM +02:00
Volume (µl)	10.0000
Dilution Factor	1.0000
Weight	1.0000

Chromatogram Data Information:
Time Min. (min)	0.001733
Time Max. (min)	47.000067
Data Points	28200
Detector	UV
Generating Data System	Chromeleon 7.3.2.10759
Exporting Data System	Chromeleon 7.3.2.0
Operator	Administrator
Signal Quantity	Absorbance
Signal Unit	mAU
Signal Min.	-4.676581
Signal Max.	834.786048
Channel	EXT325NM
Driver Name	VDAD.dll
Channel Type	Evaluation
Min. Step (s)	0.1
Max. Step (s)	0.1
Average Step (s)	0.1

Signal Parameter Information:
Signal Info	WVL:325 nm

Chromatogram Data:
Time (min)	Step (s)	Value (mAU)
0.001733	n.a.	0.000000
0.003400	0.1	-0.000060
0.005067	0.1	-0.000417
0.006733	0.1	-0.001013
0.008400	0.1	-0.002265
0.010067	0.1	-0.004113
0.011733	0.1	-0.006318
0.013400	0.1	-0.008643
0.015067	0.1	-0.010610
0.016733	0.1	-0.010669
0.018400	0.1	-0.007629
0.020067	0.1	-0.001967
0.021733	0.1	0.003278
0.023400	0.1	0.004768
0.025067	0.1	0.000834
0.026733	0.1	-0.008166
0.028400	0.1	-0.020087
0.030067	0.1	-0.030756
0.031733	0.1	-0.036538
0.033400	0.1	-0.037313
0.035067	0.1	-0.035882
0.036733	0.1	-0.035703
0.038400	0.1	-0.039160
0.040067	0.1	-0.046432
0.041733	0.1	-0.055611
0.043400	0.1	-0.064433
0.045067	0.1	-0.070810
0.046733	0.1	-0.075042
0.048400	0.1	-0.078738
0.050067	0.1	-0.082254
0.051733	0.1	-0.084817
0.053400	0.1	-0.086010
0.055067	0.1	-0.085413
0.056733	0.1	-0.082314
0.058400	0.1	-0.076532
0.060067	0.1	-0.068724
0.061733	0.1	-0.060141
0.063400	0.1	-0.052631
0.065067	0.1	-0.048757
0.066733	0.1	-0.049412
0.068400	0.1	-0.052929
0.070067	0.1	-0.056207
0.071733	0.1	-0.056684
0.073400	0.1	-0.053644
0.075067	0.1	-0.048339
0.076733	0.1	-0.042498
0.078400	0.1	-0.036538
0.080067	0.1	-0.029683
0.081733	0.1	-0.021517
0.083400	0.1	-0.013292
0.085067	0.1	-0.006378
0.086733	0.1	-0.001132
0.088400	0.1	0.002444
0.090067	0.1	0.003397
0.091733	0.1	0.000536
0.093400	0.1	-0.005543
0.095067	0.1	-0.012457
0.096733	0.1	-0.016928
0.098400	0.1	-0.017524
0.100067	0.1	-0.015259
0.101733	0.1	-0.012398
0.103400	0.1	-0.011742
0.105067	0.1	-0.014842
0.106733	0.1	-0.020683
0.108400	0.1	-0.026286
0.110067	0.1	-0.029266
0.111733	0.1	-0.029266
0.113400	0.1	-0.027180
0.115067	0.1	-0.024498
0.116733	0.1	-0.022650
0.118400	0.1	-0.022054
0.120067	0.1	-0.022888
0.121733	0.1	-0.024915
0.123400	0.1	-0.027061
0.125067	0.1	-0.026703
0.126733	0.1	-0.022829
0.128400	0.1	-0.017703
0.130067	0.1	-0.014186
0.131733	0.1	-0.012696
0.133400	0.1	-0.011861
0.135067	0.1	-0.010490
0.136733	0.1	-0.010073
0.138400	0.1	-0.012934
0.140067	0.1	-0.019193
0.141733	0.1	-0.025094
0.143400	0.1	-0.026643
0.145067	0.1	-0.023007
0.146733	0.1	-0.017107
0.148400	0.1	-0.013053
0.150067	0.1	-0.012577
0.151733	0.1	-0.014603
0.153400	0.1	-0.017524
0.155067	0.1	-0.020921
0.156733	0.1	-0.024974
0.158400	0.1	-0.028729
0.160067	0.1	-0.030637
0.161733	0.1	-0.029683
0.163400	0.1	-0.026822
0.165067	0.1	-0.023603
0.166733	0.1	-0.019968
0.168400	0.1	-0.014484
0.170067	0.1	-0.006199
0.171733	0.1	0.003159
0.173400	0.1	0.009716
0.175067	0.1	0.010908
0.176733	0.1	0.007570
0.178400	0.1	0.002444
0.180067	0.1	-0.002146
0.181733	0.1	-0.005841
0.183400	0.1	-0.008941
0.185067	0.1	-0.011683
0.186733	0.1	-0.014007
0.188400	0.1	-0.015497
0.190067	0.1	-0.015616
0.191733	0.1	-0.013113
0.193400	0.1	-0.007212
0.195067	0.1	0.000060
0.196733	0.1	0.005186
0.198400	0.1	0.006378
0.200067	0.1	0.004709
0.201733	0.1	0.001967
0.203400	0.1	-0.000715
0.205067	0.1	-0.002682
0.206733	0.1	-0.004649
0.208400	0.1	-0.008643
0.210067	0.1	-0.015438
0.211733	0.1	-0.022829
0.213400	0.1	-0.026941
0.215067	0.1	-0.026464
0.216733	0.1	-0.023663
0.218400	0.1	-0.021875
0.220067	0.1	-0.021875
0.221733	0.1	-0.022531
0.223400	0.1	-0.022471
0.225067	0.1	-0.020802
0.226733	0.1	-0.016332
0.228400	0.1	-0.009000
0.230067	0.1	-0.000656
0.231733	0.1	0.005305
0.233400	0.1	0.005722
0.235067	0.1	0.000715
0.236733	0.1	-0.006676
0.238400	0.1	-0.013590
0.240067	0.1	-0.017047
0.241733	0.1	-0.015199
0.243400	0.1	-0.008762
0.245067	0.1	-0.001550
0.246733	0.1	0.002205
0.248400	0.1	0.001132
0.250067	0.1	-0.002563
0.251733	0.1	-0.005543
0.253400	0.1	-0.006199
0.255067	0.1	-0.005245
0.256733	0.1	-0.004888
0.258400	0.1	-0.006795
0.260067	0.1	-0.010669
0.261733	0.1	-0.014603
0.263400	0.1	-0.016868
0.265067	0.1	-0.016510
0.266733	0.1	-0.013530
0.268400	0.1	-0.008702
0.270067	0.1	-0.003815
0.271733	0.1	-0.001490
0.273400	0.1	-0.003815
0.275067	0.1	-0.010073
0.276733	0.1	-0.017405
0.278400	0.1	-0.023425
0.280067	0.1	-0.027239
0.281733	0.1	-0.028193
0.283400	0.1	-0.026107
0.285067	0.1	-0.021696
0.286733	0.1	-0.016689
0.288400	0.1	-0.012815
0.290067	0.1	-0.011086
0.291733	0.1	-0.011623
0.293400	0.1	-0.013649
0.295067	0.1	-0.016093
0.296733	0.1	-0.017822
0.298400	0.1	-0.018239
0.300067	0.1	-0.016868
0.301733	0.1	-0.013649
0.303400	0.1	-0.009239
0.305067	0.1	-0.004828
0.306733	0.1	-0.001907
0.308400	0.1	-0.000834
0.310067	0.1	-0.000358
0.311733	0.1	0.000954
0.313400	0.1	0.002980
0.315067	0.1	0.003636
0.316733	0.1	0.000238
0.318400	0.1	-0.007927
0.320067	0.1	-0.018656
0.321733	0.1	-0.027537
0.323400	0.1	-0.031173
0.325067	0.1	-0.029683
0.326733	0.1	-0.026226
0.328400	0.1	-0.024438
0.330067	0.1	-0.025272
0.331733	0.1	-0.026345
0.333400	0.1	-0.024080
0.335067	0.1	-0.017881
0.336733	0.1	-0.010729
0.338400	0.1	-0.007033
0.340067	0.1	-0.009120
0.341733	0.1	-0.015736
0.343400	0.1	-0.023246
0.345067	0.1	-0.027657
0.346733	0.1	-0.027835
0.348400	0.1	-0.025988
0.350067	0.1	-0.024617
0.351733	0.1	-0.023723
0.353400	0.1	-0.021935
0.355067	0.1	-0.019133
0.356733	0.1	-0.016212
0.358400	0.1	-0.013828
0.360067	0.1	-0.012040
0.361733	0.1	-0.012040
0.363400	0.1	-0.014424
0.365067	0.1	-0.018537
0.366733	0.1	-0.023007
0.368400	0.1	-0.027061
0.370067	0.1	-0.029325
0.371733	0.1	-0.028670
0.373400	0.1	-0.025570
0.375067	0.1	-0.022650
0.376733	0.1	-0.022829
0.378400	0.1	-0.027061
0.380067	0.1	-0.033438
0.381733	0.1	-0.038803
0.383400	0.1	-0.041246
0.385067	0.1	-0.039756
0.386733	0.1	-0.034809
0.388400	0.1	-0.028193
0.390067	0.1	-0.021696
0.391733	0.1	-0.015616
0.393400	0.1	-0.009537
0.395067	0.1	-0.003695
0.396733	0.1	0.001192
0.398400	0.1	0.004590
0.400067	0.1	0.006855
0.401733	0.1	0.008702
0.403400	0.1	0.009835
0.405067	0.1	0.008821
0.406733	0.1	0.004709
0.408400	0.1	-0.001371
0.410067	0.1	-0.007331
0.411733	0.1	-0.011563
0.413400	0.1	-0.013173
0.415067	0.1	-0.013173
0.416733	0.1	-0.014007
0.418400	0.1	-0.017047
0.420067	0.1	-0.021398
0.421733	0.1	-0.025213
0.423400	0.1	-0.027478
0.425067	0.1	-0.028670
0.426733	0.1	-0.029683
0.428400	0.1	-0.029624
0.430067	0.1	-0.026762
0.431733	0.1	-0.020683
0.433400	0.1	-0.013471
0.435067	0.1	-0.006974
0.436733	0.1	-0.002146
0.438400	0.1	-0.000179
0.440067	0.1	-0.003099
0.441733	0.1	-0.010908
0.443400	0.1	-0.019729
0.445067	0.1	-0.024259
0.446733	0.1	-0.022113
0.448400	0.1	-0.014782
0.450067	0.1	-0.005603
0.451733	0.1	0.002623
0.453400	0.1	0.007391
0.455067	0.1	0.007331
0.456733	0.1	0.003994
0.458400	0.1	0.000119
0.460067	0.1	-0.002980
0.461733	0.1	-0.005484
0.463400	0.1	-0.006855
0.465067	0.1	-0.006974
0.466733	0.1	-0.006557
0.468400	0.1	-0.006676
0.470067	0.1	-0.007212
0.471733	0.1	-0.007212
0.473400	0.1	-0.005543
0.475067	0.1	-0.001431
0.476733	0.1	0.004411
0.478400	0.1	0.009716
0.480067	0.1	0.012636
0.481733	0.1	0.013053
0.483400	0.1	0.012457
0.485067	0.1	0.012994
0.486733	0.1	0.015140
0.488400	0.1	0.016570
0.490067	0.1	0.014424
0.491733	0.1	0.009179
0.493400	0.1	0.003695
0.495067	0.1	-0.000119
0.496733	0.1	-0.002921
0.498400	0.1	-0.006497
0.500067	0.1	-0.010669
0.501733	0.1	-0.013351
0.503400	0.1	-0.013232
0.505067	0.1	-0.010848
0.506733	0.1	-0.007749
0.508400	0.1	-0.005662
0.510067	0.1	-0.006199
0.511733	0.1	-0.009894
0.513400	0.1	-0.015676
0.515067	0.1	-0.020921
0.516733	0.1	-0.022948
0.518400	0.1	-0.020802
0.520067	0.1	-0.016332
0.521733	0.1	-0.012994
0.523400	0.1	-0.012338
0.525067	0.1	-0.013769
0.526733	0.1	-0.016451
0.528400	0.1	-0.019848
0.530067	0.1	-0.023544
0.531733	0.1	-0.026166
0.533400	0.1	-0.025988
0.535067	0.1	-0.022113
0.536733	0.1	-0.015080
0.538400	0.1	-0.007331
0.540067	0.1	-0.002205
0.541733	0.1	-0.001132
0.543400	0.1	-0.002384
0.545067	0.1	-0.003338
0.546733	0.1	-0.002801
0.548400	0.1	-0.001669
0.550067	0.1	-0.001729
0.551733	0.1	-0.003397
0.553400	0.1	-0.006020
0.555067	0.1	-0.009537
0.556733	0.1	-0.015259
0.558400	0.1	-0.022888
0.560067	0.1	-0.030398
0.561733	0.1	-0.035703
0.563400	0.1	-0.037849
0.565067	0.1	-0.036716
0.566733	0.1	-0.032485
0.568400	0.1	-0.025809
0.570067	0.1	-0.018656
0.571733	0.1	-0.013113
0.573400	0.1	-0.010431
0.575067	0.1	-0.010908
0.576733	0.1	-0.014007
0.578400	0.1	-0.018477
0.580067	0.1	-0.023544
0.581733	0.1	-0.028133
0.583400	0.1	-0.030518
0.585067	0.1	-0.029206
0.586733	0.1	-0.024736
0.588400	0.1	-0.019729
0.590067	0.1	-0.017405
0.591733	0.1	-0.019133
0.593400	0.1	-0.024140
0.595067	0.1	-0.030160
0.596733	0.1	-0.034809
0.598400	0.1	-0.036299
0.600067	0.1	-0.035167
0.601733	0.1	-0.032723
0.603400	0.1	-0.029981
0.605067	0.1	-0.027299
0.606733	0.1	-0.025034
0.608400	0.1	-0.023425
0.610067	0.1	-0.022888
0.611733	0.1	-0.024199
0.613400	0.1	-0.026941
0.615067	0.1	-0.028968
0.616733	0.1	-0.028253
0.618400	0.1	-0.026286
0.620067	0.1	-0.025570
0.621733	0.1	-0.026405
0.623400	0.1	-0.027299
0.625067	0.1	-0.028253
0.626733	0.1	-0.030756
0.628400	0.1	-0.035167
0.630067	0.1	-0.039339
0.631733	0.1	-0.040948
0.633400	0.1	-0.038981
0.635067	0.1	-0.034511
0.636733	0.1	-0.030041
0.638400	0.1	-0.027716
0.640067	0.1	-0.027776
0.641733	0.1	-0.028789
0.643400	0.1	-0.029385
0.645067	0.1	-0.029147
0.646733	0.1	-0.028968
0.648400	0.1	-0.030577
0.650067	0.1	-0.034392
0.651733	0.1	-0.038385
0.653400	0.1	-0.039399
0.655067	0.1	-0.036001
0.656733	0.1	-0.029862
0.658400	0.1	-0.023842
0.660067	0.1	-0.019252
0.661733	0.1	-0.015497
0.663400	0.1	-0.011861
0.665067	0.1	-0.008345
0.666733	0.1	-0.005424
0.668400	0.1	-0.003636
0.670067	0.1	-0.003815
0.671733	0.1	-0.006974
0.673400	0.1	-0.012457
0.675067	0.1	-0.017762
0.676733	0.1	-0.020623
0.678400	0.1	-0.020206
0.680067	0.1	-0.017703
0.681733	0.1	-0.015259
0.683400	0.1	-0.014544
0.685067	0.1	-0.015914
0.686733	0.1	-0.018537
0.688400	0.1	-0.021279
0.690067	0.1	-0.024259
0.691733	0.1	-0.028431
0.693400	0.1	-0.033617
0.695067	0.1	-0.037789
0.696733	0.1	-0.039697
0.698400	0.1	-0.039458
0.700067	0.1	-0.037014
0.701733	0.1	-0.032723
0.703400	0.1	-0.028372
0.705067	0.1	-0.025570
0.706733	0.1	-0.024140
0.708400	0.1	-0.023544
0.710067	0.1	-0.023186
0.711733	0.1	-0.022709
0.713400	0.1	-0.021935
0.715067	0.1	-0.020564
0.716733	0.1	-0.018895
0.718400	0.1	-0.017583
0.720067	0.1	-0.016809
0.721733	0.1	-0.015616
0.723400	0.1	-0.013888
0.725067	0.1	-0.012279
0.726733	0.1	-0.011444
0.728400	0.1	-0.011384
0.730067	0.1	-0.012040
0.731733	0.1	-0.013351
0.733400	0.1	-0.014722
0.735067	0.1	-0.015736
0.736733	0.1	-0.017405
0.738400	0.1	-0.021815
0.740067	0.1	-0.030398
0.741733	0.1	-0.040948
0.743400	0.1	-0.049055
0.745067	0.1	-0.052631
0.746733	0.1	-0.052869
0.748400	0.1	-0.051737
0.750067	0.1	-0.049412
0.751733	0.1	-0.045478
0.753400	0.1	-0.040054
0.755067	0.1	-0.033438
0.756733	0.1	-0.026703
0.758400	0.1	-0.021338
0.760067	0.1	-0.019193
0.761733	0.1	-0.021040
0.763400	0.1	-0.025749
0.765067	0.1	-0.030696
0.766733	0.1	-0.033617
0.768400	0.1	-0.033855
0.770067	0.1	-0.031650
0.771733	0.1	-0.027895
0.773400	0.1	-0.024140
0.775067	0.1	-0.022054
0.776733	0.1	-0.022411
0.778400	0.1	-0.024199
0.780067	0.1	-0.026107
0.781733	0.1	-0.028253
0.783400	0.1	-0.031888
0.785067	0.1	-0.036895
0.786733	0.1	-0.040889
0.788400	0.1	-0.040889
0.790067	0.1	-0.035703
0.791733	0.1	-0.027180
0.793400	0.1	-0.018895
0.795067	0.1	-0.014007
0.796733	0.1	-0.012815
0.798400	0.1	-0.013649
0.800067	0.1	-0.015378
0.801733	0.1	-0.018597
0.803400	0.1	-0.023782
0.805067	0.1	-0.029385
0.806733	0.1	-0.032783
0.808400	0.1	-0.033438
0.810067	0.1	-0.033021
0.811733	0.1	-0.033200
0.813400	0.1	-0.034034
0.815067	0.1	-0.035048
0.816733	0.1	-0.035763
0.818400	0.1	-0.035644
0.820067	0.1	-0.033915
0.821733	0.1	-0.030458
0.823400	0.1	-0.026226
0.825067	0.1	-0.023484
0.826733	0.1	-0.024140
0.828400	0.1	-0.028849
0.830067	0.1	-0.037134
0.831733	0.1	-0.047147
0.833400	0.1	-0.055552
0.835067	0.1	-0.059307
0.836733	0.1	-0.057518
0.838400	0.1	-0.051737
0.840067	0.1	-0.044703
0.841733	0.1	-0.039160
0.843400	0.1	-0.035822
0.845067	0.1	-0.033796
0.846733	0.1	-0.032008
0.848400	0.1	-0.030220
0.850067	0.1	-0.028551
0.851733	0.1	-0.027418
0.853400	0.1	-0.027180
0.855067	0.1	-0.027597
0.856733	0.1	-0.027597
0.858400	0.1	-0.026584
0.860067	0.1	-0.024617
0.861733	0.1	-0.022292
0.863400	0.1	-0.021338
0.865067	0.1	-0.023305
0.866733	0.1	-0.027776
0.868400	0.1	-0.033140
0.870067	0.1	-0.037491
0.871733	0.1	-0.038922
0.873400	0.1	-0.037789
0.875067	0.1	-0.036120
0.876733	0.1	-0.035584
0.878400	0.1	-0.036478
0.880067	0.1	-0.037909
0.881733	0.1	-0.039160
0.883400	0.1	-0.039876
0.885067	0.1	-0.039279
0.886733	0.1	-0.037313
0.888400	0.1	-0.036120
0.890067	0.1	-0.036776
0.891733	0.1	-0.036955
0.893400	0.1	-0.033617
0.895067	0.1	-0.026345
0.896733	0.1	-0.017643
0.898400	0.1	-0.011563
0.900067	0.1	-0.010669
0.901733	0.1	-0.014663
0.903400	0.1	-0.021040
0.905067	0.1	-0.026941
0.906733	0.1	-0.029862
0.908400	0.1	-0.029862
0.910067	0.1	-0.029743
0.911733	0.1	-0.030220
0.913400	0.1	-0.030041
0.915067	0.1	-0.028968
0.916733	0.1	-0.028908
0.918400	0.1	-0.031292
0.920067	0.1	-0.036538
0.921733	0.1	-0.044107
0.923400	0.1	-0.051618
0.925067	0.1	-0.055373
0.926733	0.1	-0.052571
0.928400	0.1	-0.043929
0.930067	0.1	-0.033319
0.931733	0.1	-0.024498
0.933400	0.1	-0.019073
0.935067	0.1	-0.016630
0.936733	0.1	-0.016868
0.938400	0.1	-0.019789
0.940067	0.1	-0.025690
0.941733	0.1	-0.033557
0.943400	0.1	-0.040591
0.945067	0.1	-0.043690
0.946733	0.1	-0.042975
0.948400	0.1	-0.041306
0.950067	0.1	-0.040352
0.951733	0.1	-0.039279
0.953400	0.1	-0.037432
0.955067	0.1	-0.035822
0.956733	0.1	-0.035107
0.958400	0.1	-0.034094
0.960067	0.1	-0.031114
0.961733	0.1	-0.026464
0.963400	0.1	-0.022829
0.965067	0.1	-0.023365
0.966733	0.1	-0.028372
0.968400	0.1	-0.034094
0.970067	0.1	-0.036299
0.971733	0.1	-0.033677
0.973400	0.1	-0.027359
0.975067	0.1	-0.019789
0.976733	0.1	-0.012994
0.978400	0.1	-0.008106
0.980067	0.1	-0.005782
0.981733	0.1	-0.007033
0.983400	0.1	-0.011981
0.985067	0.1	-0.018656
0.986733	0.1	-0.024259
0.988400	0.1	-0.027239
0.990067	0.1	-0.027776
0.991733	0.1	-0.027001
0.993400	0.1	-0.025928
0.995067	0.1	-0.024378
0.996733	0.1	-0.021994
0.998400	0.1	-0.019073
1.000067	0.1	-0.016093
1.001733	0.1	-0.013411
1.003400	0.1	-0.012517
1.005067	0.1	-0.014782
1.006733	0.1	-0.019431
1.008400	0.1	-0.024259
1.010067	0.1	-0.027597
1.011733	0.1	-0.029266
1.013400	0.1	-0.029981
1.015067	0.1	-0.030875
1.016733	0.1	-0.033081
1.018400	0.1	-0.036061
1.020067	0.1	-0.037730
1.021733	0.1	-0.036180
1.023400	0.1	-0.031769
1.025067	0.1	-0.027359
1.026733	0.1	-0.025988
1.028400	0.1	-0.029027
1.030067	0.1	-0.035882
1.031733	0.1	-0.043571
1.033400	0.1	-0.048578
1.035067	0.1	-0.049531
1.036733	0.1	-0.048101
1.038400	0.1	-0.046790
1.040067	0.1	-0.045776
1.041733	0.1	-0.043631
1.043400	0.1	-0.040233
1.045067	0.1	-0.037551
1.046733	0.1	-0.036061
1.048400	0.1	-0.033677
1.050067	0.1	-0.028849
1.051733	0.1	-0.023127
1.053400	0.1	-0.018835
1.055067	0.1	-0.016510
1.056733	0.1	-0.015676
1.058400	0.1	-0.016451
1.060067	0.1	-0.018179
1.061733	0.1	-0.019789
1.063400	0.1	-0.021636
1.065067	0.1	-0.024557
1.066733	0.1	-0.027657
1.068400	0.1	-0.029624
1.070067	0.1	-0.030339
1.071733	0.1	-0.030875
1.073400	0.1	-0.032067
1.075067	0.1	-0.033915
1.076733	0.1	-0.036061
1.078400	0.1	-0.038147
1.080067	0.1	-0.038981
1.081733	0.1	-0.037372
1.083400	0.1	-0.033498
1.085067	0.1	-0.028253
1.086733	0.1	-0.022769
1.088400	0.1	-0.018954
1.090067	0.1	-0.019133
1.091733	0.1	-0.023603
1.093400	0.1	-0.029922
1.095067	0.1	-0.035107
1.096733	0.1	-0.038505
1.098400	0.1	-0.041246
1.100067	0.1	-0.044167
1.101733	0.1	-0.046313
1.103400	0.1	-0.045955
1.105067	0.1	-0.042140
1.106733	0.1	-0.035822
1.108400	0.1	-0.029087
1.110067	0.1	-0.024378
1.111733	0.1	-0.023305
1.113400	0.1	-0.025928
1.115067	0.1	-0.031292
1.116733	0.1	-0.038087
1.118400	0.1	-0.044644
1.120067	0.1	-0.049114
1.121733	0.1	-0.050068
1.123400	0.1	-0.047207
1.125067	0.1	-0.041723
1.126733	0.1	-0.035584
1.128400	0.1	-0.030577
1.130067	0.1	-0.028372
1.131733	0.1	-0.029445
1.133400	0.1	-0.033200
1.135067	0.1	-0.038207
1.136733	0.1	-0.042975
1.138400	0.1	-0.046253
1.140067	0.1	-0.048101
1.141733	0.1	-0.048220
1.143400	0.1	-0.045896
1.145067	0.1	-0.041246
1.146733	0.1	-0.035882
1.148400	0.1	-0.032127
1.150067	0.1	-0.030994
1.151733	0.1	-0.032246
1.153400	0.1	-0.034571
1.155067	0.1	-0.036716
1.156733	0.1	-0.038147
1.158400	0.1	-0.039756
1.160067	0.1	-0.042677
1.161733	0.1	-0.046909
1.163400	0.1	-0.051200
1.165067	0.1	-0.054300
1.166733	0.1	-0.055194
1.168400	0.1	-0.053585
1.170067	0.1	-0.050008
1.171733	0.1	-0.045598
1.173400	0.1	-0.041485
1.175067	0.1	-0.038505
1.176733	0.1	-0.036299
1.178400	0.1	-0.034094
1.180067	0.1	-0.031710
1.181733	0.1	-0.029743
1.183400	0.1	-0.028849
1.185067	0.1	-0.029504
1.186733	0.1	-0.031829
1.188400	0.1	-0.035405
1.190067	0.1	-0.039041
1.191733	0.1	-0.042379
1.193400	0.1	-0.045657
1.195067	0.1	-0.048578
1.196733	0.1	-0.050485
1.198400	0.1	-0.050843
1.200067	0.1	-0.048161
1.201733	0.1	-0.041425
1.203400	0.1	-0.031352
1.205067	0.1	-0.020862
1.206733	0.1	-0.013471
1.208400	0.1	-0.010431
1.210067	0.1	-0.009596
1.211733	0.1	-0.008345
1.213400	0.1	-0.006318
1.215067	0.1	-0.005245
1.216733	0.1	-0.006080
1.218400	0.1	-0.008643
1.220067	0.1	-0.012219
1.221733	0.1	-0.016630
1.223400	0.1	-0.021517
1.225067	0.1	-0.025928
1.226733	0.1	-0.028908
1.228400	0.1	-0.029147
1.230067	0.1	-0.025988
1.231733	0.1	-0.020921
1.233400	0.1	-0.016332
1.235067	0.1	-0.013053
1.236733	0.1	-0.010312
1.238400	0.1	-0.007272
1.240067	0.1	-0.004411
1.241733	0.1	-0.003219
1.243400	0.1	-0.004172
1.245067	0.1	-0.006199
1.246733	0.1	-0.008166
1.248400	0.1	-0.010490
1.250067	0.1	-0.014901
1.251733	0.1	-0.022054
1.253400	0.1	-0.030398
1.255067	0.1	-0.037849
1.256733	0.1	-0.043273
1.258400	0.1	-0.046551
1.260067	0.1	-0.047922
1.261733	0.1	-0.047922
1.263400	0.1	-0.046372
1.265067	0.1	-0.042140
1.266733	0.1	-0.035048
1.268400	0.1	-0.026941
1.270067	0.1	-0.020623
1.271733	0.1	-0.017524
1.273400	0.1	-0.017762
1.275067	0.1	-0.020623
1.276733	0.1	-0.024736
1.278400	0.1	-0.028014
1.280067	0.1	-0.029504
1.281733	0.1	-0.029981
1.283400	0.1	-0.031114
1.285067	0.1	-0.033140
1.286733	0.1	-0.034690
1.288400	0.1	-0.033796
1.290067	0.1	-0.030100
1.291733	0.1	-0.025868
1.293400	0.1	-0.023544
1.295067	0.1	-0.022888
1.296733	0.1	-0.022650
1.298400	0.1	-0.022829
1.300067	0.1	-0.024259
1.301733	0.1	-0.027657
1.303400	0.1	-0.033259
1.305067	0.1	-0.040531
1.306733	0.1	-0.047147
1.308400	0.1	-0.050783
1.310067	0.1	-0.051260
1.311733	0.1	-0.049651
1.313400	0.1	-0.046194
1.315067	0.1	-0.040293
1.316733	0.1	-0.031233
1.318400	0.1	-0.019014
1.320067	0.1	-0.004411
1.321733	0.1	0.011623
1.323400	0.1	0.028968
1.325067	0.1	0.047266
1.326733	0.1	0.064611
1.328400	0.1	0.079334
1.330067	0.1	0.091970
1.331733	0.1	0.103474
1.333400	0.1	0.114143
1.335067	0.1	0.123560
1.336733	0.1	0.130951
1.338400	0.1	0.136495
1.340067	0.1	0.141978
1.341733	0.1	0.148833
1.343400	0.1	0.156343
1.345067	0.1	0.161886
1.346733	0.1	0.162482
1.348400	0.1	0.157058
1.350067	0.1	0.147045
1.351733	0.1	0.135124
1.353400	0.1	0.122726
1.355067	0.1	0.109613
1.356733	0.1	0.094771
1.358400	0.1	0.077128
1.360067	0.1	0.056565
1.361733	0.1	0.035644
1.363400	0.1	0.019014
1.365067	0.1	0.010014
1.366733	0.1	0.008464
1.368400	0.1	0.010431
1.370067	0.1	0.010371
1.371733	0.1	0.005066
1.373400	0.1	-0.004351
1.375067	0.1	-0.014961
1.376733	0.1	-0.023842
1.378400	0.1	-0.028789
1.380067	0.1	-0.029087
1.381733	0.1	-0.025809
1.383400	0.1	-0.021279
1.385067	0.1	-0.018358
1.386733	0.1	-0.018775
1.388400	0.1	-0.023007
1.390067	0.1	-0.029802
1.391733	0.1	-0.037313
1.393400	0.1	-0.044405
1.395067	0.1	-0.050902
1.396733	0.1	-0.056624
1.398400	0.1	-0.060380
1.400067	0.1	-0.061333
1.401733	0.1	-0.060439
1.403400	0.1	-0.058830
1.405067	0.1	-0.057459
1.406733	0.1	-0.057817
1.408400	0.1	-0.060856
1.410067	0.1	-0.064611
1.411733	0.1	-0.065923
1.413400	0.1	-0.063121
1.415067	0.1	-0.056863
1.416733	0.1	-0.049174
1.418400	0.1	-0.042498
1.420067	0.1	-0.038683
1.421733	0.1	-0.037968
1.423400	0.1	-0.038207
1.425067	0.1	-0.036955
1.426733	0.1	-0.033498
1.428400	0.1	-0.028551
1.430067	0.1	-0.023305
1.431733	0.1	-0.018418
1.433400	0.1	-0.013351
1.435067	0.1	-0.006616
1.436733	0.1	0.002563
1.438400	0.1	0.013173
1.440067	0.1	0.023723
1.441733	0.1	0.033498
1.443400	0.1	0.042319
1.445067	0.1	0.049472
1.446733	0.1	0.054955
1.448400	0.1	0.060022
1.450067	0.1	0.066340
1.451733	0.1	0.074744
1.453400	0.1	0.084698
1.455067	0.1	0.094473
1.456733	0.1	0.102580
1.458400	0.1	0.108719
1.460067	0.1	0.113904
1.461733	0.1	0.118494
1.463400	0.1	0.122011
1.465067	0.1	0.124395
1.466733	0.1	0.126243
1.468400	0.1	0.128567
1.470067	0.1	0.132799
1.471733	0.1	0.139713
1.473400	0.1	0.147820
1.475067	0.1	0.154793
1.476733	0.1	0.160635
1.478400	0.1	0.167131
1.480067	0.1	0.174761
1.481733	0.1	0.182211
1.483400	0.1	0.188172
1.485067	0.1	0.192106
1.486733	0.1	0.193954
1.488400	0.1	0.193596
1.490067	0.1	0.190854
1.491733	0.1	0.186622
1.493400	0.1	0.182629
1.495067	0.1	0.180125
1.496733	0.1	0.179350
1.498400	0.1	0.179946
1.500067	0.1	0.182033
1.501733	0.1	0.186324
1.503400	0.1	0.192761
1.505067	0.1	0.200689
1.506733	0.1	0.208855
1.508400	0.1	0.215828
1.510067	0.1	0.220716
1.511733	0.1	0.224412
1.513400	0.1	0.228524
1.515067	0.1	0.233829
1.516733	0.1	0.241041
1.518400	0.1	0.251293
1.520067	0.1	0.264525
1.521733	0.1	0.278115
1.523400	0.1	0.289261
1.525067	0.1	0.297666
1.526733	0.1	0.305355
1.528400	0.1	0.314176
1.530067	0.1	0.324249
1.531733	0.1	0.334859
1.533400	0.1	0.345469
1.535067	0.1	0.355780
1.536733	0.1	0.366032
1.538400	0.1	0.376284
1.540067	0.1	0.385761
1.541733	0.1	0.392973
1.543400	0.1	0.396669
1.545067	0.1	0.396848
1.546733	0.1	0.394940
1.548400	0.1	0.392616
1.550067	0.1	0.390708
1.551733	0.1	0.389040
1.553400	0.1	0.388086
1.555067	0.1	0.389457
1.556733	0.1	0.394762
1.558400	0.1	0.404775
1.560067	0.1	0.418544
1.561733	0.1	0.434399
1.563400	0.1	0.450432
1.565067	0.1	0.466049
1.566733	0.1	0.482559
1.568400	0.1	0.502229
1.570067	0.1	0.527084
1.571733	0.1	0.557542
1.573400	0.1	0.591159
1.575067	0.1	0.624180
1.576733	0.1	0.655174
1.578400	0.1	0.685751
1.580067	0.1	0.718117
1.581733	0.1	0.752330
1.583400	0.1	0.786066
1.585067	0.1	0.817239
1.586733	0.1	0.844121
1.588400	0.1	0.865579
1.590067	0.1	0.881791
1.591733	0.1	0.894308
1.593400	0.1	0.904977
1.595067	0.1	0.914633
1.596733	0.1	0.923157
1.598400	0.1	0.931442
1.600067	0.1	0.942230
1.601733	0.1	0.960290
1.603400	0.1	0.992537
1.605067	0.1	1.048386
1.606733	0.1	1.139164
1.608400	0.1	1.275659
1.610067	0.1	1.466334
1.611733	0.1	1.717091
1.613400	0.1	2.029419
1.615067	0.1	2.397776
1.616733	0.1	2.809465
1.618400	0.1	3.249169
1.620067	0.1	3.702224
1.621733	0.1	4.154921
1.623400	0.1	4.594326
1.625067	0.1	5.010367
1.626733	0.1	5.397261
1.628400	0.1	5.753517
1.630067	0.1	6.079495
1.631733	0.1	6.376207
1.633400	0.1	6.645143
1.635067	0.1	6.888509
1.636733	0.1	7.108510
1.638400	0.1	7.305801
1.640067	0.1	7.480145
1.641733	0.1	7.630468
1.643400	0.1	7.756055
1.645067	0.1	7.855416
1.646733	0.1	7.926107
1.648400	0.1	7.965684
1.650067	0.1	7.973016
1.651733	0.1	7.950128
1.653400	0.1	7.901311
1.655067	0.1	7.831872
1.656733	0.1	7.745266
1.658400	0.1	7.642866
1.660067	0.1	7.524789
1.661733	0.1	7.391990
1.663400	0.1	7.246614
1.665067	0.1	7.091523
1.666733	0.1	6.929934
1.668400	0.1	6.766081
1.670067	0.1	6.602526
1.671733	0.1	6.439209
1.673400	0.1	6.274701
1.675067	0.1	6.107748
1.676733	0.1	5.936742
1.678400	0.1	5.761206
1.680067	0.1	5.582631
1.681733	0.1	5.403042
1.683400	0.1	5.222977
1.685067	0.1	5.042076
1.686733	0.1	4.859746
1.688400	0.1	4.675746
1.690067	0.1	4.491329
1.691733	0.1	4.309416
1.693400	0.1	4.131019
1.695067	0.1	3.954292
1.696733	0.1	3.777445
1.698400	0.1	3.600657
1.700067	0.1	3.425420
1.701733	0.1	3.254712
1.703400	0.1	3.092289
1.705067	0.1	2.938867
1.706733	0.1	2.790928
1.708400	0.1	2.644539
1.710067	0.1	2.499044
1.711733	0.1	2.356291
1.713400	0.1	2.218127
1.715067	0.1	2.084613
1.716733	0.1	1.954436
1.718400	0.1	1.827121
1.720067	0.1	1.703084
1.721733	0.1	1.583099
1.723400	0.1	1.467884
1.725067	0.1	1.358748
1.726733	0.1	1.257420
1.728400	0.1	1.165092
1.730067	0.1	1.080751
1.731733	0.1	1.002133
1.733400	0.1	0.927210
1.735067	0.1	0.854492
1.736733	0.1	0.782728
1.738400	0.1	0.711739
1.740067	0.1	0.643194
1.741733	0.1	0.579178
1.743400	0.1	0.520647
1.745067	0.1	0.467777
1.746733	0.1	0.420630
1.748400	0.1	0.378966
1.750067	0.1	0.342071
1.751733	0.1	0.308931
1.753400	0.1	0.278473
1.755067	0.1	0.249267
1.756733	0.1	0.220656
1.758400	0.1	0.193536
1.760067	0.1	0.169218
1.761733	0.1	0.147641
1.763400	0.1	0.127375
1.765067	0.1	0.107050
1.766733	0.1	0.085831
1.768400	0.1	0.063837
1.770067	0.1	0.042439
1.771733	0.1	0.023127
1.773400	0.1	0.006735
1.775067	0.1	-0.006020
1.776733	0.1	-0.015497
1.778400	0.1	-0.023961
1.780067	0.1	-0.034571
1.781733	0.1	-0.047803
1.783400	0.1	-0.061393
1.785067	0.1	-0.073075
1.786733	0.1	-0.082135
1.788400	0.1	-0.089765
1.790067	0.1	-0.098169
1.791733	0.1	-0.108480
1.793400	0.1	-0.119269
1.795067	0.1	-0.127614
1.796733	0.1	-0.131547
1.798400	0.1	-0.131905
1.800067	0.1	-0.132322
1.801733	0.1	-0.136495
1.803400	0.1	-0.145555
1.805067	0.1	-0.158489
1.806733	0.1	-0.171542
1.808400	0.1	-0.180244
1.810067	0.1	-0.182509
1.811733	0.1	-0.179827
1.813400	0.1	-0.174582
1.815067	0.1	-0.169516
1.816733	0.1	-0.166714
1.818400	0.1	-0.167549
1.820067	0.1	-0.171840
1.821733	0.1	-0.178456
1.823400	0.1	-0.186563
1.825067	0.1	-0.195622
1.826733	0.1	-0.204742
1.828400	0.1	-0.212073
1.830067	0.1	-0.215530
1.831733	0.1	-0.213921
1.833400	0.1	-0.208020
1.835067	0.1	-0.200152
1.836733	0.1	-0.191689
1.838400	0.1	-0.183046
1.840067	0.1	-0.175893
1.841733	0.1	-0.172138
1.843400	0.1	-0.171840
1.845067	0.1	-0.172973
1.846733	0.1	-0.172555
1.848400	0.1	-0.168324
1.850067	0.1	-0.160694
1.851733	0.1	-0.151396
1.853400	0.1	-0.140071
1.855067	0.1	-0.125110
1.856733	0.1	-0.105858
1.858400	0.1	-0.084460
1.860067	0.1	-0.063539
1.861733	0.1	-0.043690
1.863400	0.1	-0.023961
1.865067	0.1	-0.003934
1.866733	0.1	0.016630
1.868400	0.1	0.039220
1.870067	0.1	0.066102
1.871733	0.1	0.098884
1.873400	0.1	0.137389
1.875067	0.1	0.179708
1.876733	0.1	0.223100
1.878400	0.1	0.266373
1.880067	0.1	0.310421
1.881733	0.1	0.356138
1.883400	0.1	0.402570
1.885067	0.1	0.447333
1.886733	0.1	0.487924
1.888400	0.1	0.522852
1.890067	0.1	0.552237
1.891733	0.1	0.576735
1.893400	0.1	0.596643
1.895067	0.1	0.611961
1.896733	0.1	0.623822
1.898400	0.1	0.634193
1.900067	0.1	0.643611
1.901733	0.1	0.650227
1.903400	0.1	0.651300
1.905067	0.1	0.646234
1.906733	0.1	0.637531
1.908400	0.1	0.627458
1.910067	0.1	0.616133
1.911733	0.1	0.602841
1.913400	0.1	0.586629
1.915067	0.1	0.567377
1.916733	0.1	0.546277
1.918400	0.1	0.525177
1.920067	0.1	0.505209
1.921733	0.1	0.486732
1.923400	0.1	0.468850
1.925067	0.1	0.450492
1.926733	0.1	0.430644
1.928400	0.1	0.409901
1.930067	0.1	0.390291
1.931733	0.1	0.372767
1.933400	0.1	0.356793
1.935067	0.1	0.342131
1.936733	0.1	0.328898
1.938400	0.1	0.317037
1.940067	0.1	0.305891
1.941733	0.1	0.294864
1.943400	0.1	0.283360
1.945067	0.1	0.271678
1.946733	0.1	0.260830
1.948400	0.1	0.249922
1.950067	0.1	0.236332
1.951733	0.1	0.218093
1.953400	0.1	0.196874
1.955067	0.1	0.177443
1.956733	0.1	0.164449
1.958400	0.1	0.158727
1.960067	0.1	0.156820
1.961733	0.1	0.153780
1.963400	0.1	0.147223
1.965067	0.1	0.137746
1.966733	0.1	0.127614
1.968400	0.1	0.118494
1.970067	0.1	0.110209
1.971733	0.1	0.101924
1.973400	0.1	0.092685
1.975067	0.1	0.082135
1.976733	0.1	0.070274
1.978400	0.1	0.057340
1.980067	0.1	0.044227
1.981733	0.1	0.032604
1.983400	0.1	0.023901
1.985067	0.1	0.018418
1.986733	0.1	0.015855
1.988400	0.1	0.015557
1.990067	0.1	0.016451
1.991733	0.1	0.017047
1.993400	0.1	0.014722
1.995067	0.1	0.007689
1.996733	0.1	-0.003517
1.998400	0.1	-0.016272
2.000067	0.1	-0.028670
2.001733	0.1	-0.039697
2.003400	0.1	-0.048399
2.005067	0.1	-0.053883
2.006733	0.1	-0.056863
2.008400	0.1	-0.058770
2.010067	0.1	-0.061095
2.011733	0.1	-0.064373
2.013400	0.1	-0.068545
2.015067	0.1	-0.073969
2.016733	0.1	-0.080645
2.018400	0.1	-0.087857
2.020067	0.1	-0.094831
2.021733	0.1	-0.100434
2.023400	0.1	-0.103056
2.025067	0.1	-0.101864
2.026733	0.1	-0.098169
2.028400	0.1	-0.095487
2.030067	0.1	-0.096738
2.031733	0.1	-0.102758
2.033400	0.1	-0.112891
2.035067	0.1	-0.124931
2.036733	0.1	-0.135243
2.038400	0.1	-0.141323
2.040067	0.1	-0.143647
2.041733	0.1	-0.143886
2.043400	0.1	-0.143528
2.045067	0.1	-0.142872
2.046733	0.1	-0.142038
2.048400	0.1	-0.141799
2.050067	0.1	-0.142992
2.051733	0.1	-0.145853
2.053400	0.1	-0.149429
2.055067	0.1	-0.152588
2.056733	0.1	-0.154614
2.058400	0.1	-0.155628
2.060067	0.1	-0.156462
2.061733	0.1	-0.158250
2.063400	0.1	-0.161350
2.065067	0.1	-0.165343
2.066733	0.1	-0.169277
2.068400	0.1	-0.171721
2.070067	0.1	-0.172079
2.071733	0.1	-0.170350
2.073400	0.1	-0.167310
2.075067	0.1	-0.164747
2.076733	0.1	-0.165105
2.078400	0.1	-0.168979
2.080067	0.1	-0.174463
2.081733	0.1	-0.179231
2.083400	0.1	-0.182867
2.085067	0.1	-0.186682
2.086733	0.1	-0.191629
2.088400	0.1	-0.197232
2.090067	0.1	-0.202179
2.091733	0.1	-0.205159
2.093400	0.1	-0.205517
2.095067	0.1	-0.203729
2.096733	0.1	-0.200808
2.098400	0.1	-0.197470
2.100067	0.1	-0.194252
2.101733	0.1	-0.191987
2.103400	0.1	-0.190973
2.105067	0.1	-0.190616
2.106733	0.1	-0.190139
2.108400	0.1	-0.188887
2.110067	0.1	-0.187516
2.111733	0.1	-0.186980
2.113400	0.1	-0.186503
2.115067	0.1	-0.183404
2.116733	0.1	-0.176609
2.118400	0.1	-0.168502
2.120067	0.1	-0.163078
2.121733	0.1	-0.162482
2.123400	0.1	-0.165641
2.125067	0.1	-0.170171
2.126733	0.1	-0.173986
2.128400	0.1	-0.176013
2.130067	0.1	-0.176072
2.131733	0.1	-0.174284
2.133400	0.1	-0.170648
2.135067	0.1	-0.164628
2.136733	0.1	-0.157237
2.138400	0.1	-0.151336
2.140067	0.1	-0.149012
2.141733	0.1	-0.149488
2.143400	0.1	-0.149965
2.145067	0.1	-0.148356
2.146733	0.1	-0.144601
2.148400	0.1	-0.139952
2.150067	0.1	-0.136197
2.151733	0.1	-0.134349
2.153400	0.1	-0.134110
2.155067	0.1	-0.133693
2.156733	0.1	-0.131428
2.158400	0.1	-0.127196
2.160067	0.1	-0.121653
2.161733	0.1	-0.115216
2.163400	0.1	-0.107884
2.165067	0.1	-0.100136
2.166733	0.1	-0.093400
2.168400	0.1	-0.088871
2.170067	0.1	-0.086427
2.171733	0.1	-0.085115
2.173400	0.1	-0.084102
2.175067	0.1	-0.082791
2.176733	0.1	-0.081003
2.178400	0.1	-0.079632
2.180067	0.1	-0.079513
2.181733	0.1	-0.080347
2.183400	0.1	-0.081241
2.185067	0.1	-0.081003
2.186733	0.1	-0.077963
2.188400	0.1	-0.071108
2.190067	0.1	-0.061095
2.191733	0.1	-0.050485
2.193400	0.1	-0.042558
2.195067	0.1	-0.039518
2.196733	0.1	-0.041485
2.198400	0.1	-0.046849
2.200067	0.1	-0.053406
2.201733	0.1	-0.059009
2.203400	0.1	-0.061691
2.205067	0.1	-0.060439
2.206733	0.1	-0.056267
2.208400	0.1	-0.051558
2.210067	0.1	-0.046849
2.211733	0.1	-0.040293
2.213400	0.1	-0.031233
2.215067	0.1	-0.022352
2.216733	0.1	-0.016570
2.218400	0.1	-0.014186
2.220067	0.1	-0.013173
2.221733	0.1	-0.012159
2.223400	0.1	-0.010431
2.225067	0.1	-0.007212
2.226733	0.1	-0.002563
2.228400	0.1	0.002503
2.230067	0.1	0.007272
2.231733	0.1	0.011325
2.233400	0.1	0.014484
2.235067	0.1	0.017703
2.236733	0.1	0.022233
2.238400	0.1	0.027180
2.240067	0.1	0.030756
2.241733	0.1	0.032246
2.243400	0.1	0.032663
2.245067	0.1	0.033379
2.246733	0.1	0.034153
2.248400	0.1	0.033915
2.250067	0.1	0.031948
2.251733	0.1	0.028491
2.253400	0.1	0.025094
2.255067	0.1	0.023365
2.256733	0.1	0.023842
2.258400	0.1	0.025868
2.260067	0.1	0.028372
2.261733	0.1	0.030398
2.263400	0.1	0.032127
2.265067	0.1	0.034094
2.266733	0.1	0.036120
2.268400	0.1	0.037968
2.270067	0.1	0.039160
2.271733	0.1	0.039399
2.273400	0.1	0.037909
2.275067	0.1	0.034392
2.276733	0.1	0.030518
2.278400	0.1	0.028908
2.280067	0.1	0.030577
2.281733	0.1	0.033677
2.283400	0.1	0.035942
2.285067	0.1	0.036895
2.286733	0.1	0.038624
2.288400	0.1	0.043094
2.290067	0.1	0.049353
2.291733	0.1	0.054836
2.293400	0.1	0.058234
2.295067	0.1	0.060081
2.296733	0.1	0.061333
2.298400	0.1	0.062346
2.300067	0.1	0.062883
2.301733	0.1	0.062943
2.303400	0.1	0.061631
2.305067	0.1	0.057220
2.306733	0.1	0.049829
2.308400	0.1	0.042975
2.310067	0.1	0.040591
2.311733	0.1	0.042796
2.313400	0.1	0.046313
2.315067	0.1	0.047445
2.316733	0.1	0.044525
2.318400	0.1	0.039697
2.320067	0.1	0.036716
2.321733	0.1	0.036657
2.323400	0.1	0.037730
2.325067	0.1	0.038505
2.326733	0.1	0.039041
2.328400	0.1	0.039160
2.330067	0.1	0.038803
2.331733	0.1	0.038564
2.333400	0.1	0.038862
2.335067	0.1	0.038207
2.336733	0.1	0.034988
2.338400	0.1	0.030339
2.340067	0.1	0.027001
2.341733	0.1	0.026107
2.343400	0.1	0.027299
2.345067	0.1	0.029981
2.346733	0.1	0.033915
2.348400	0.1	0.038803
2.350067	0.1	0.043631
2.351733	0.1	0.046134
2.353400	0.1	0.044048
2.355067	0.1	0.037491
2.356733	0.1	0.029027
2.358400	0.1	0.022590
2.360067	0.1	0.021100
2.361733	0.1	0.024676
2.363400	0.1	0.030577
2.365067	0.1	0.036180
2.366733	0.1	0.039935
2.368400	0.1	0.040710
2.370067	0.1	0.037730
2.371733	0.1	0.031769
2.373400	0.1	0.024974
2.375067	0.1	0.019133
2.376733	0.1	0.014544
2.378400	0.1	0.009894
2.380067	0.1	0.003576
2.381733	0.1	-0.003815
2.383400	0.1	-0.009775
2.385067	0.1	-0.012517
2.386733	0.1	-0.013351
2.388400	0.1	-0.015318
2.390067	0.1	-0.019312
2.391733	0.1	-0.023901
2.393400	0.1	-0.027776
2.395067	0.1	-0.030279
2.396733	0.1	-0.030935
2.398400	0.1	-0.029683
2.400067	0.1	-0.026405
2.401733	0.1	-0.021398
2.403400	0.1	-0.015020
2.405067	0.1	-0.007510
2.406733	0.1	0.000536
2.408400	0.1	0.007808
2.410067	0.1	0.011861
2.411733	0.1	0.011563
2.413400	0.1	0.008166
2.415067	0.1	0.004470
2.416733	0.1	0.002146
2.418400	0.1	0.001132
2.420067	0.1	0.000715
2.421733	0.1	0.000298
2.423400	0.1	-0.000954
2.425067	0.1	-0.004113
2.426733	0.1	-0.009179
2.428400	0.1	-0.015259
2.430067	0.1	-0.020564
2.431733	0.1	-0.023544
2.433400	0.1	-0.024676
2.435067	0.1	-0.026286
2.436733	0.1	-0.029027
2.438400	0.1	-0.031173
2.440067	0.1	-0.030339
2.441733	0.1	-0.026345
2.443400	0.1	-0.020981
2.445067	0.1	-0.016093
2.446733	0.1	-0.013173
2.448400	0.1	-0.012696
2.450067	0.1	-0.013590
2.451733	0.1	-0.015080
2.453400	0.1	-0.018358
2.455067	0.1	-0.024557
2.456733	0.1	-0.033438
2.458400	0.1	-0.042975
2.460067	0.1	-0.050485
2.461733	0.1	-0.054419
2.463400	0.1	-0.055432
2.465067	0.1	-0.055552
2.466733	0.1	-0.056326
2.468400	0.1	-0.057697
2.470067	0.1	-0.057876
2.471733	0.1	-0.055313
2.473400	0.1	-0.050843
2.475067	0.1	-0.046968
2.476733	0.1	-0.045121
2.478400	0.1	-0.044942
2.480067	0.1	-0.045478
2.481733	0.1	-0.047207
2.483400	0.1	-0.051975
2.485067	0.1	-0.060260
2.486733	0.1	-0.068486
2.488400	0.1	-0.072062
2.490067	0.1	-0.069797
2.491733	0.1	-0.064552
2.493400	0.1	-0.060201
2.495067	0.1	-0.058711
2.496733	0.1	-0.059724
2.498400	0.1	-0.061870
2.500067	0.1	-0.063777
2.501733	0.1	-0.064790
2.503400	0.1	-0.065506
2.505067	0.1	-0.066161
2.506733	0.1	-0.065744
2.508400	0.1	-0.063360
2.510067	0.1	-0.059485
2.511733	0.1	-0.055611
2.513400	0.1	-0.052571
2.515067	0.1	-0.050187
2.516733	0.1	-0.048161
2.518400	0.1	-0.047386
2.520067	0.1	-0.049055
2.521733	0.1	-0.052989
2.523400	0.1	-0.057757
2.525067	0.1	-0.062168
2.526733	0.1	-0.066102
2.528400	0.1	-0.069380
2.530067	0.1	-0.071228
2.531733	0.1	-0.070989
2.533400	0.1	-0.069559
2.535067	0.1	-0.068545
2.536733	0.1	-0.067890
2.538400	0.1	-0.066042
2.540067	0.1	-0.062287
2.541733	0.1	-0.057399
2.543400	0.1	-0.052571
2.545067	0.1	-0.049055
2.546733	0.1	-0.048399
2.548400	0.1	-0.051558
2.550067	0.1	-0.058234
2.551733	0.1	-0.067532
2.553400	0.1	-0.077307
2.555067	0.1	-0.084281
2.556733	0.1	-0.086367
2.558400	0.1	-0.083625
2.560067	0.1	-0.077784
2.561733	0.1	-0.071108
2.563400	0.1	-0.065446
2.565067	0.1	-0.061512
2.566733	0.1	-0.059664
2.568400	0.1	-0.059843
2.570067	0.1	-0.061691
2.571733	0.1	-0.064373
2.573400	0.1	-0.066400
2.575067	0.1	-0.066757
2.576733	0.1	-0.064850
2.578400	0.1	-0.061691
2.580067	0.1	-0.059009
2.581733	0.1	-0.057578
2.583400	0.1	-0.057161
2.585067	0.1	-0.057280
2.586733	0.1	-0.057220
2.588400	0.1	-0.056267
2.590067	0.1	-0.055015
2.591733	0.1	-0.054240
2.593400	0.1	-0.052989
2.595067	0.1	-0.048995
2.596733	0.1	-0.041842
2.598400	0.1	-0.034750
2.600067	0.1	-0.030994
2.601733	0.1	-0.030816
2.603400	0.1	-0.032365
2.605067	0.1	-0.033617
2.606733	0.1	-0.034213
2.608400	0.1	-0.035167
2.610067	0.1	-0.037670
2.611733	0.1	-0.042200
2.613400	0.1	-0.048339
2.615067	0.1	-0.054479
2.616733	0.1	-0.058949
2.618400	0.1	-0.061214
2.620067	0.1	-0.061691
2.621733	0.1	-0.061333
2.623400	0.1	-0.060260
2.625067	0.1	-0.057936
2.626733	0.1	-0.053942
2.628400	0.1	-0.048399
2.630067	0.1	-0.042498
2.631733	0.1	-0.038922
2.633400	0.1	-0.038922
2.635067	0.1	-0.040770
2.636733	0.1	-0.041962
2.638400	0.1	-0.042379
2.640067	0.1	-0.043035
2.641733	0.1	-0.044107
2.643400	0.1	-0.044644
2.645067	0.1	-0.044227
2.646733	0.1	-0.043273
2.648400	0.1	-0.042558
2.650067	0.1	-0.042379
2.651733	0.1	-0.042081
2.653400	0.1	-0.040889
2.655067	0.1	-0.038803
2.656733	0.1	-0.037074
2.658400	0.1	-0.037789
2.660067	0.1	-0.042140
2.661733	0.1	-0.049114
2.663400	0.1	-0.056922
2.665067	0.1	-0.063956
2.666733	0.1	-0.068665
2.668400	0.1	-0.070035
2.670067	0.1	-0.069022
2.671733	0.1	-0.067770
2.673400	0.1	-0.066161
2.675067	0.1	-0.062585
2.676733	0.1	-0.056624
2.678400	0.1	-0.049949
2.680067	0.1	-0.044465
2.681733	0.1	-0.041187
2.683400	0.1	-0.040114
2.685067	0.1	-0.040412
2.686733	0.1	-0.041485
2.688400	0.1	-0.042737
2.690067	0.1	-0.043571
2.691733	0.1	-0.044525
2.693400	0.1	-0.046968
2.695067	0.1	-0.050843
2.696733	0.1	-0.054300
2.698400	0.1	-0.056505
2.700067	0.1	-0.057578
2.701733	0.1	-0.057399
2.703400	0.1	-0.054896
2.705067	0.1	-0.050366
2.706733	0.1	-0.045776
2.708400	0.1	-0.042558
2.710067	0.1	-0.040114
2.711733	0.1	-0.037253
2.713400	0.1	-0.033796
2.715067	0.1	-0.030696
2.716733	0.1	-0.028789
2.718400	0.1	-0.027955
2.720067	0.1	-0.027418
2.721733	0.1	-0.026643
2.723400	0.1	-0.025570
2.725067	0.1	-0.024915
2.726733	0.1	-0.025868
2.728400	0.1	-0.028789
2.730067	0.1	-0.032187
2.731733	0.1	-0.034273
2.733400	0.1	-0.035167
2.735067	0.1	-0.035942
2.736733	0.1	-0.036418
2.738400	0.1	-0.035644
2.740067	0.1	-0.033200
2.741733	0.1	-0.029266
2.743400	0.1	-0.024080
2.745067	0.1	-0.018060
2.746733	0.1	-0.011981
2.748400	0.1	-0.007212
2.750067	0.1	-0.005007
2.751733	0.1	-0.006914
2.753400	0.1	-0.013411
2.755067	0.1	-0.022233
2.756733	0.1	-0.028968
2.758400	0.1	-0.030398
2.760067	0.1	-0.027120
2.761733	0.1	-0.022113
2.763400	0.1	-0.018299
2.765067	0.1	-0.016510
2.766733	0.1	-0.016153
2.768400	0.1	-0.017166
2.770067	0.1	-0.020325
2.771733	0.1	-0.025928
2.773400	0.1	-0.032663
2.775067	0.1	-0.038207
2.776733	0.1	-0.040114
2.778400	0.1	-0.037134
2.780067	0.1	-0.030220
2.781733	0.1	-0.022233
2.783400	0.1	-0.015974
2.785067	0.1	-0.012696
2.786733	0.1	-0.011981
2.788400	0.1	-0.012636
2.790067	0.1	-0.013530
2.791733	0.1	-0.012875
2.793400	0.1	-0.009477
2.795067	0.1	-0.004590
2.796733	0.1	-0.001073
2.798400	0.1	-0.001132
2.800067	0.1	-0.004828
2.801733	0.1	-0.010431
2.803400	0.1	-0.016093
2.805067	0.1	-0.020504
2.806733	0.1	-0.022709
2.808400	0.1	-0.022769
2.810067	0.1	-0.021100
2.811733	0.1	-0.018656
2.813400	0.1	-0.016332
2.815067	0.1	-0.014961
2.816733	0.1	-0.014901
2.818400	0.1	-0.015318
2.820067	0.1	-0.014603
2.821733	0.1	-0.011861
2.823400	0.1	-0.007451
2.825067	0.1	-0.002205
2.826733	0.1	0.003040
2.828400	0.1	0.006914
2.830067	0.1	0.007808
2.831733	0.1	0.004888
2.833400	0.1	-0.000656
2.835067	0.1	-0.007331
2.836733	0.1	-0.013769
2.838400	0.1	-0.018299
2.840067	0.1	-0.019908
2.841733	0.1	-0.019312
2.843400	0.1	-0.018358
2.845067	0.1	-0.018656
2.846733	0.1	-0.019968
2.848400	0.1	-0.020444
2.850067	0.1	-0.019312
2.851733	0.1	-0.018299
2.853400	0.1	-0.018954
2.855067	0.1	-0.020921
2.856733	0.1	-0.022590
2.858400	0.1	-0.023544
2.860067	0.1	-0.024319
2.861733	0.1	-0.024796
2.863400	0.1	-0.025034
2.865067	0.1	-0.025272
2.866733	0.1	-0.025392
2.868400	0.1	-0.025153
2.870067	0.1	-0.024796
2.871733	0.1	-0.024796
2.873400	0.1	-0.024736
2.875067	0.1	-0.023603
2.876733	0.1	-0.020742
2.878400	0.1	-0.016451
2.880067	0.1	-0.012040
2.881733	0.1	-0.008345
2.883400	0.1	-0.004709
2.885067	0.1	-0.001132
2.886733	0.1	0.000656
2.888400	0.1	-0.001073
2.890067	0.1	-0.006557
2.891733	0.1	-0.014007
2.893400	0.1	-0.020683
2.895067	0.1	-0.024498
2.896733	0.1	-0.025630
2.898400	0.1	-0.025570
2.900067	0.1	-0.025272
2.901733	0.1	-0.024796
2.903400	0.1	-0.025153
2.905067	0.1	-0.026703
2.906733	0.1	-0.028729
2.908400	0.1	-0.030339
2.910067	0.1	-0.031352
2.911733	0.1	-0.031829
2.913400	0.1	-0.031769
2.915067	0.1	-0.030994
2.916733	0.1	-0.029206
2.918400	0.1	-0.025928
2.920067	0.1	-0.020802
2.921733	0.1	-0.014305
2.923400	0.1	-0.007927
2.925067	0.1	-0.003517
2.926733	0.1	-0.001967
2.928400	0.1	-0.002921
2.930067	0.1	-0.005782
2.931733	0.1	-0.009894
2.933400	0.1	-0.014246
2.935067	0.1	-0.017941
2.936733	0.1	-0.020862
2.938400	0.1	-0.022531
2.940067	0.1	-0.021935
2.941733	0.1	-0.018954
2.943400	0.1	-0.014126
2.945067	0.1	-0.007927
2.946733	0.1	-0.000477
2.948400	0.1	0.007451
2.950067	0.1	0.013530
2.951733	0.1	0.014901
2.953400	0.1	0.010669
2.955067	0.1	0.002623
2.956733	0.1	-0.006199
2.958400	0.1	-0.012815
2.960067	0.1	-0.016093
2.961733	0.1	-0.017166
2.963400	0.1	-0.017703
2.965067	0.1	-0.018954
2.966733	0.1	-0.021219
2.968400	0.1	-0.024199
2.970067	0.1	-0.027776
2.971733	0.1	-0.032008
2.973400	0.1	-0.036418
2.975067	0.1	-0.039518
2.976733	0.1	-0.039279
2.978400	0.1	-0.035167
2.980067	0.1	-0.028789
2.981733	0.1	-0.022352
2.983400	0.1	-0.016928
2.985067	0.1	-0.012755
2.986733	0.1	-0.010014
2.988400	0.1	-0.009298
2.990067	0.1	-0.011146
2.991733	0.1	-0.015080
2.993400	0.1	-0.019670
2.995067	0.1	-0.023842
2.996733	0.1	-0.026882
2.998400	0.1	-0.028372
3.000067	0.1	-0.028253
3.001733	0.1	-0.027835
3.003400	0.1	-0.028372
3.005067	0.1	-0.029981
3.006733	0.1	-0.031888
3.008400	0.1	-0.032663
3.010067	0.1	-0.030935
3.011733	0.1	-0.027180
3.013400	0.1	-0.022829
3.015067	0.1	-0.018954
3.016733	0.1	-0.015438
3.018400	0.1	-0.011325
3.020067	0.1	-0.005960
3.021733	0.1	-0.000298
3.023400	0.1	0.003159
3.025067	0.1	0.001907
3.026733	0.1	-0.004411
3.028400	0.1	-0.013530
3.030067	0.1	-0.021279
3.031733	0.1	-0.024080
3.033400	0.1	-0.021458
3.035067	0.1	-0.015616
3.036733	0.1	-0.009239
3.038400	0.1	-0.004709
3.040067	0.1	-0.004113
3.041733	0.1	-0.007808
3.043400	0.1	-0.014603
3.045067	0.1	-0.021875
3.046733	0.1	-0.026643
3.048400	0.1	-0.027835
3.050067	0.1	-0.026584
3.051733	0.1	-0.025272
3.053400	0.1	-0.025392
3.055067	0.1	-0.026822
3.056733	0.1	-0.028968
3.058400	0.1	-0.030935
3.060067	0.1	-0.031829
3.061733	0.1	-0.031233
3.063400	0.1	-0.028610
3.065067	0.1	-0.023961
3.066733	0.1	-0.018835
3.068400	0.1	-0.014901
3.070067	0.1	-0.011861
3.071733	0.1	-0.008345
3.073400	0.1	-0.004113
3.075067	0.1	-0.000596
3.076733	0.1	-0.000238
3.078400	0.1	-0.004113
3.080067	0.1	-0.009954
3.081733	0.1	-0.014424
3.083400	0.1	-0.016391
3.085067	0.1	-0.017464
3.086733	0.1	-0.019372
3.088400	0.1	-0.021815
3.090067	0.1	-0.023425
3.091733	0.1	-0.024438
3.093400	0.1	-0.025630
3.095067	0.1	-0.027359
3.096733	0.1	-0.028431
3.098400	0.1	-0.027239
3.100067	0.1	-0.022888
3.101733	0.1	-0.016272
3.103400	0.1	-0.009656
3.105067	0.1	-0.005305
3.106733	0.1	-0.003815
3.108400	0.1	-0.004828
3.110067	0.1	-0.007570
3.111733	0.1	-0.011027
3.113400	0.1	-0.014007
3.115067	0.1	-0.016332
3.116733	0.1	-0.018775
3.118400	0.1	-0.020862
3.120067	0.1	-0.020862
3.121733	0.1	-0.018954
3.123400	0.1	-0.017762
3.125067	0.1	-0.018537
3.126733	0.1	-0.020862
3.128400	0.1	-0.023842
3.130067	0.1	-0.027537
3.131733	0.1	-0.031888
3.133400	0.1	-0.036180
3.135067	0.1	-0.038981
3.136733	0.1	-0.039041
3.138400	0.1	-0.035286
3.140067	0.1	-0.028014
3.141733	0.1	-0.020266
3.143400	0.1	-0.015616
3.145067	0.1	-0.015020
3.146733	0.1	-0.016809
3.148400	0.1	-0.018835
3.150067	0.1	-0.019848
3.151733	0.1	-0.019550
3.153400	0.1	-0.017226
3.155067	0.1	-0.013053
3.156733	0.1	-0.009298
3.158400	0.1	-0.008762
3.160067	0.1	-0.011206
3.161733	0.1	-0.014186
3.163400	0.1	-0.016272
3.165067	0.1	-0.018299
3.166733	0.1	-0.021398
3.168400	0.1	-0.025511
3.170067	0.1	-0.029266
3.171733	0.1	-0.031233
3.173400	0.1	-0.030339
3.175067	0.1	-0.027061
3.176733	0.1	-0.023007
3.178400	0.1	-0.019491
3.180067	0.1	-0.017107
3.181733	0.1	-0.016391
3.183400	0.1	-0.017881
3.185067	0.1	-0.021160
3.186733	0.1	-0.025332
3.188400	0.1	-0.029624
3.190067	0.1	-0.033736
3.191733	0.1	-0.037491
3.193400	0.1	-0.040472
3.195067	0.1	-0.041962
3.196733	0.1	-0.040591
3.198400	0.1	-0.035405
3.200067	0.1	-0.028193
3.201733	0.1	-0.022531
3.203400	0.1	-0.019729
3.205067	0.1	-0.018477
3.206733	0.1	-0.018477
3.208400	0.1	-0.020564
3.210067	0.1	-0.024140
3.211733	0.1	-0.027180
3.213400	0.1	-0.028491
3.215067	0.1	-0.028610
3.216733	0.1	-0.028133
3.218400	0.1	-0.027239
3.220067	0.1	-0.026345
3.221733	0.1	-0.025332
3.223400	0.1	-0.023842
3.225067	0.1	-0.021994
3.226733	0.1	-0.019968
3.228400	0.1	-0.017941
3.230067	0.1	-0.015676
3.231733	0.1	-0.012159
3.233400	0.1	-0.007987
3.235067	0.1	-0.006020
3.236733	0.1	-0.008464
3.238400	0.1	-0.014722
3.240067	0.1	-0.022292
3.241733	0.1	-0.028074
3.243400	0.1	-0.030637
3.245067	0.1	-0.030577
3.246733	0.1	-0.029743
3.248400	0.1	-0.028551
3.250067	0.1	-0.025868
3.251733	0.1	-0.021398
3.253400	0.1	-0.017285
3.255067	0.1	-0.015616
3.256733	0.1	-0.015914
3.258400	0.1	-0.016093
3.260067	0.1	-0.015736
3.261733	0.1	-0.015557
3.263400	0.1	-0.015914
3.265067	0.1	-0.016391
3.266733	0.1	-0.016570
3.268400	0.1	-0.016451
3.270067	0.1	-0.016510
3.271733	0.1	-0.017464
3.273400	0.1	-0.018835
3.275067	0.1	-0.019729
3.276733	0.1	-0.020504
3.278400	0.1	-0.022352
3.280067	0.1	-0.025272
3.281733	0.1	-0.028431
3.283400	0.1	-0.031590
3.285067	0.1	-0.034511
3.286733	0.1	-0.036657
3.288400	0.1	-0.037313
3.290067	0.1	-0.036776
3.291733	0.1	-0.035822
3.293400	0.1	-0.034511
3.295067	0.1	-0.032246
3.296733	0.1	-0.029802
3.298400	0.1	-0.029147
3.300067	0.1	-0.031114
3.301733	0.1	-0.033557
3.303400	0.1	-0.033796
3.305067	0.1	-0.031352
3.306733	0.1	-0.029027
3.308400	0.1	-0.030816
3.310067	0.1	-0.038207
3.311733	0.1	-0.047684
3.313400	0.1	-0.053346
3.315067	0.1	-0.051796
3.316733	0.1	-0.044346
3.318400	0.1	-0.035942
3.320067	0.1	-0.030696
3.321733	0.1	-0.029981
3.323400	0.1	-0.032723
3.325067	0.1	-0.036299
3.326733	0.1	-0.038028
3.328400	0.1	-0.037491
3.330067	0.1	-0.036955
3.331733	0.1	-0.038385
3.333400	0.1	-0.041842
3.335067	0.1	-0.046134
3.336733	0.1	-0.050485
3.338400	0.1	-0.054419
3.340067	0.1	-0.056505
3.341733	0.1	-0.054777
3.343400	0.1	-0.047505
3.345067	0.1	-0.035226
3.346733	0.1	-0.021398
3.348400	0.1	-0.010371
3.350067	0.1	-0.004888
3.351733	0.1	-0.005126
3.353400	0.1	-0.009835
3.355067	0.1	-0.016570
3.356733	0.1	-0.022173
3.358400	0.1	-0.024974
3.360067	0.1	-0.025511
3.361733	0.1	-0.024796
3.363400	0.1	-0.023544
3.365067	0.1	-0.023007
3.366733	0.1	-0.024319
3.368400	0.1	-0.026941
3.370067	0.1	-0.029624
3.371733	0.1	-0.031173
3.373400	0.1	-0.030637
3.375067	0.1	-0.028193
3.376733	0.1	-0.026047
3.378400	0.1	-0.026703
3.380067	0.1	-0.030100
3.381733	0.1	-0.034332
3.383400	0.1	-0.038385
3.385067	0.1	-0.041962
3.386733	0.1	-0.044227
3.388400	0.1	-0.043631
3.390067	0.1	-0.039697
3.391733	0.1	-0.033736
3.393400	0.1	-0.028312
3.395067	0.1	-0.025153
3.396733	0.1	-0.024319
3.398400	0.1	-0.024021
3.400067	0.1	-0.022650
3.401733	0.1	-0.020444
3.403400	0.1	-0.018597
3.405067	0.1	-0.017583
3.406733	0.1	-0.017703
3.408400	0.1	-0.019848
3.410067	0.1	-0.023544
3.411733	0.1	-0.027299
3.413400	0.1	-0.029683
3.415067	0.1	-0.031054
3.416733	0.1	-0.032842
3.418400	0.1	-0.035167
3.420067	0.1	-0.036120
3.421733	0.1	-0.033736
3.423400	0.1	-0.028431
3.425067	0.1	-0.022531
3.426733	0.1	-0.017524
3.428400	0.1	-0.013947
3.430067	0.1	-0.012279
3.431733	0.1	-0.012338
3.433400	0.1	-0.012696
3.435067	0.1	-0.011802
3.436733	0.1	-0.009418
3.438400	0.1	-0.007510
3.440067	0.1	-0.008404
3.441733	0.1	-0.011802
3.443400	0.1	-0.015438
3.445067	0.1	-0.018597
3.446733	0.1	-0.021756
3.448400	0.1	-0.024378
3.450067	0.1	-0.025809
3.451733	0.1	-0.026584
3.453400	0.1	-0.026822
3.455067	0.1	-0.025570
3.456733	0.1	-0.022113
3.458400	0.1	-0.017166
3.460067	0.1	-0.012279
3.461733	0.1	-0.009000
3.463400	0.1	-0.008285
3.465067	0.1	-0.010312
3.466733	0.1	-0.014424
3.468400	0.1	-0.019372
3.470067	0.1	-0.023365
3.471733	0.1	-0.024736
3.473400	0.1	-0.022888
3.475067	0.1	-0.019312
3.476733	0.1	-0.015974
3.478400	0.1	-0.014246
3.480067	0.1	-0.014663
3.481733	0.1	-0.016153
3.483400	0.1	-0.017047
3.485067	0.1	-0.016093
3.486733	0.1	-0.012577
3.488400	0.1	-0.006497
3.490067	0.1	0.001013
3.491733	0.1	0.009179
3.493400	0.1	0.018418
3.495067	0.1	0.030041
3.496733	0.1	0.044823
3.498400	0.1	0.062287
3.500067	0.1	0.081658
3.501733	0.1	0.102758
3.503400	0.1	0.124931
3.505067	0.1	0.146449
3.506733	0.1	0.165939
3.508400	0.1	0.184119
3.510067	0.1	0.201702
3.511733	0.1	0.217915
3.513400	0.1	0.230849
3.515067	0.1	0.239074
3.516733	0.1	0.242114
3.518400	0.1	0.241339
3.520067	0.1	0.239253
3.521733	0.1	0.237644
3.523400	0.1	0.235975
3.525067	0.1	0.233114
3.526733	0.1	0.228405
3.528400	0.1	0.221908
3.530067	0.1	0.214338
3.531733	0.1	0.206351
3.533400	0.1	0.198305
3.535067	0.1	0.189543
3.536733	0.1	0.178397
3.538400	0.1	0.165284
3.540067	0.1	0.153005
3.541733	0.1	0.143766
3.543400	0.1	0.136495
3.545067	0.1	0.129938
3.546733	0.1	0.124574
3.548400	0.1	0.120521
3.550067	0.1	0.116169
3.551733	0.1	0.110328
3.553400	0.1	0.102997
3.555067	0.1	0.094414
3.556733	0.1	0.085652
3.558400	0.1	0.078678
3.560067	0.1	0.074148
3.561733	0.1	0.071228
3.563400	0.1	0.068963
3.565067	0.1	0.065863
3.566733	0.1	0.061095
3.568400	0.1	0.056148
3.570067	0.1	0.053287
3.571733	0.1	0.053644
3.573400	0.1	0.057399
3.575067	0.1	0.063539
3.576733	0.1	0.068724
3.578400	0.1	0.069201
3.580067	0.1	0.064433
3.581733	0.1	0.056386
3.583400	0.1	0.047207
3.585067	0.1	0.038087
3.586733	0.1	0.030398
3.588400	0.1	0.026226
3.590067	0.1	0.026703
3.591733	0.1	0.030935
3.593400	0.1	0.037551
3.595067	0.1	0.044167
3.596733	0.1	0.047565
3.598400	0.1	0.046194
3.600067	0.1	0.041306
3.601733	0.1	0.035405
3.603400	0.1	0.031292
3.605067	0.1	0.029683
3.606733	0.1	0.029981
3.608400	0.1	0.031888
3.610067	0.1	0.035524
3.611733	0.1	0.039518
3.613400	0.1	0.042200
3.615067	0.1	0.042439
3.616733	0.1	0.039518
3.618400	0.1	0.034571
3.620067	0.1	0.030279
3.621733	0.1	0.029266
3.623400	0.1	0.031590
3.625067	0.1	0.034332
3.626733	0.1	0.034511
3.628400	0.1	0.032604
3.630067	0.1	0.031173
3.631733	0.1	0.031292
3.633400	0.1	0.031352
3.635067	0.1	0.029206
3.636733	0.1	0.024915
3.638400	0.1	0.019968
3.640067	0.1	0.016332
3.641733	0.1	0.015199
3.643400	0.1	0.015855
3.645067	0.1	0.016391
3.646733	0.1	0.015974
3.648400	0.1	0.015378
3.650067	0.1	0.015438
3.651733	0.1	0.016510
3.653400	0.1	0.018716
3.655067	0.1	0.021636
3.656733	0.1	0.023544
3.658400	0.1	0.023127
3.660067	0.1	0.021696
3.661733	0.1	0.021517
3.663400	0.1	0.023961
3.665067	0.1	0.028193
3.666733	0.1	0.031233
3.668400	0.1	0.030339
3.670067	0.1	0.025928
3.671733	0.1	0.021756
3.673400	0.1	0.020087
3.675067	0.1	0.019908
3.676733	0.1	0.019252
3.678400	0.1	0.017345
3.680067	0.1	0.015378
3.681733	0.1	0.014722
3.683400	0.1	0.015855
3.685067	0.1	0.017226
3.686733	0.1	0.017107
3.688400	0.1	0.014782
3.690067	0.1	0.011027
3.691733	0.1	0.007629
3.693400	0.1	0.006139
3.695067	0.1	0.007331
3.696733	0.1	0.011504
3.698400	0.1	0.017226
3.700067	0.1	0.022352
3.701733	0.1	0.025988
3.703400	0.1	0.028670
3.705067	0.1	0.030279
3.706733	0.1	0.030696
3.708400	0.1	0.030160
3.710067	0.1	0.029445
3.711733	0.1	0.029087
3.713400	0.1	0.029385
3.715067	0.1	0.029922
3.716733	0.1	0.030160
3.718400	0.1	0.029922
3.720067	0.1	0.029683
3.721733	0.1	0.028551
3.723400	0.1	0.025153
3.725067	0.1	0.019252
3.726733	0.1	0.012994
3.728400	0.1	0.009656
3.730067	0.1	0.011325
3.731733	0.1	0.017524
3.733400	0.1	0.025272
3.735067	0.1	0.030816
3.736733	0.1	0.032127
3.738400	0.1	0.029922
3.740067	0.1	0.025868
3.741733	0.1	0.020981
3.743400	0.1	0.016272
3.745067	0.1	0.013709
3.746733	0.1	0.014484
3.748400	0.1	0.017107
3.750067	0.1	0.018239
3.751733	0.1	0.015914
3.753400	0.1	0.011384
3.755067	0.1	0.007987
3.756733	0.1	0.008345
3.758400	0.1	0.011444
3.760067	0.1	0.014484
3.761733	0.1	0.015199
3.763400	0.1	0.013113
3.765067	0.1	0.008941
3.766733	0.1	0.004470
3.768400	0.1	0.001848
3.770067	0.1	0.001907
3.771733	0.1	0.003815
3.773400	0.1	0.007689
3.775067	0.1	0.014365
3.776733	0.1	0.022709
3.778400	0.1	0.029445
3.780067	0.1	0.031590
3.781733	0.1	0.028551
3.783400	0.1	0.022411
3.785067	0.1	0.017107
3.786733	0.1	0.015855
3.788400	0.1	0.018954
3.790067	0.1	0.023544
3.791733	0.1	0.026703
3.793400	0.1	0.027418
3.795067	0.1	0.026286
3.796733	0.1	0.024199
3.798400	0.1	0.022531
3.800067	0.1	0.022769
3.801733	0.1	0.025332
3.803400	0.1	0.029325
3.805067	0.1	0.033021
3.806733	0.1	0.034392
3.808400	0.1	0.032365
3.810067	0.1	0.027299
3.811733	0.1	0.020266
3.813400	0.1	0.012755
3.815067	0.1	0.006199
3.816733	0.1	0.001729
3.818400	0.1	0.000656
3.820067	0.1	0.003219
3.821733	0.1	0.008225
3.823400	0.1	0.013411
3.825067	0.1	0.016868
3.826733	0.1	0.017822
3.828400	0.1	0.016570
3.830067	0.1	0.012815
3.831733	0.1	0.006557
3.833400	0.1	-0.000954
3.835067	0.1	-0.006974
3.836733	0.1	-0.009596
3.838400	0.1	-0.007629
3.840067	0.1	-0.000894
3.841733	0.1	0.008523
3.843400	0.1	0.017822
3.845067	0.1	0.024915
3.846733	0.1	0.029027
3.848400	0.1	0.030041
3.850067	0.1	0.028849
3.851733	0.1	0.025868
3.853400	0.1	0.021517
3.855067	0.1	0.016034
3.856733	0.1	0.009775
3.858400	0.1	0.003994
3.860067	0.1	0.000894
3.861733	0.1	0.001252
3.863400	0.1	0.003636
3.865067	0.1	0.005960
3.866733	0.1	0.006795
3.868400	0.1	0.005364
3.870067	0.1	0.001669
3.871733	0.1	-0.002921
3.873400	0.1	-0.006139
3.875067	0.1	-0.006616
3.876733	0.1	-0.004053
3.878400	0.1	0.000775
3.880067	0.1	0.006199
3.881733	0.1	0.010371
3.883400	0.1	0.011981
3.885067	0.1	0.010192
3.886733	0.1	0.005841
3.888400	0.1	0.001550
3.890067	0.1	-0.000834
3.891733	0.1	-0.001013
3.893400	0.1	0.000894
3.895067	0.1	0.004590
3.896733	0.1	0.009120
3.898400	0.1	0.014007
3.900067	0.1	0.018537
3.901733	0.1	0.020921
3.903400	0.1	0.019610
3.905067	0.1	0.014782
3.906733	0.1	0.008523
3.908400	0.1	0.003159
3.910067	0.1	-0.000477
3.911733	0.1	-0.002503
3.913400	0.1	-0.002444
3.915067	0.1	-0.000417
3.916733	0.1	0.002921
3.918400	0.1	0.006795
3.920067	0.1	0.010729
3.921733	0.1	0.013828
3.923400	0.1	0.014842
3.925067	0.1	0.013113
3.926733	0.1	0.009298
3.928400	0.1	0.005245
3.930067	0.1	0.003219
3.931733	0.1	0.004351
3.933400	0.1	0.007629
3.935067	0.1	0.010192
3.936733	0.1	0.009775
3.938400	0.1	0.007331
3.940067	0.1	0.005960
3.941733	0.1	0.007033
3.943400	0.1	0.009060
3.945067	0.1	0.009775
3.946733	0.1	0.008225
3.948400	0.1	0.005424
3.950067	0.1	0.003278
3.951733	0.1	0.003934
3.953400	0.1	0.007987
3.955067	0.1	0.014305
3.956733	0.1	0.021756
3.958400	0.1	0.029385
3.960067	0.1	0.036240
3.961733	0.1	0.040352
3.963400	0.1	0.040114
3.965067	0.1	0.035942
3.966733	0.1	0.029147
3.968400	0.1	0.021398
3.970067	0.1	0.014782
3.971733	0.1	0.010610
3.973400	0.1	0.008166
3.975067	0.1	0.005901
3.976733	0.1	0.003040
3.978400	0.1	0.000358
3.980067	0.1	-0.000894
3.981733	0.1	0.000119
3.983400	0.1	0.003219
3.985067	0.1	0.007033
3.986733	0.1	0.010133
3.988400	0.1	0.011384
3.990067	0.1	0.010312
3.991733	0.1	0.007212
3.993400	0.1	0.003874
3.995067	0.1	0.002682
3.996733	0.1	0.004351
3.998400	0.1	0.008643
4.000067	0.1	0.014484
4.001733	0.1	0.019848
4.003400	0.1	0.022769
4.005067	0.1	0.023007
4.006733	0.1	0.022233
4.008400	0.1	0.022292
4.010067	0.1	0.022590
4.011733	0.1	0.021219
4.013400	0.1	0.017941
4.015067	0.1	0.014842
4.016733	0.1	0.014067
4.018400	0.1	0.015736
4.020067	0.1	0.018120
4.021733	0.1	0.019491
4.023400	0.1	0.018775
4.025067	0.1	0.016034
4.026733	0.1	0.012755
4.028400	0.1	0.011504
4.030067	0.1	0.014305
4.031733	0.1	0.021279
4.033400	0.1	0.029683
4.035067	0.1	0.035405
4.036733	0.1	0.035763
4.038400	0.1	0.030816
4.040067	0.1	0.022888
4.041733	0.1	0.015557
4.043400	0.1	0.011802
4.045067	0.1	0.012100
4.046733	0.1	0.014722
4.048400	0.1	0.017107
4.050067	0.1	0.017881
4.051733	0.1	0.017703
4.053400	0.1	0.017703
4.055067	0.1	0.018001
4.056733	0.1	0.017822
4.058400	0.1	0.016212
4.060067	0.1	0.013053
4.061733	0.1	0.009418
4.063400	0.1	0.006497
4.065067	0.1	0.004768
4.066733	0.1	0.003994
4.068400	0.1	0.003457
4.070067	0.1	0.002682
4.071733	0.1	0.001967
4.073400	0.1	0.001729
4.075067	0.1	0.001848
4.076733	0.1	0.002086
4.078400	0.1	0.002444
4.080067	0.1	0.003159
4.081733	0.1	0.004172
4.083400	0.1	0.005126
4.085067	0.1	0.006497
4.086733	0.1	0.009656
4.088400	0.1	0.014842
4.090067	0.1	0.020087
4.091733	0.1	0.023007
4.093400	0.1	0.022233
4.095067	0.1	0.018060
4.096733	0.1	0.011623
4.098400	0.1	0.005007
4.100067	0.1	0.000238
4.101733	0.1	-0.001490
4.103400	0.1	-0.000536
4.105067	0.1	0.002086
4.106733	0.1	0.004828
4.108400	0.1	0.006676
4.110067	0.1	0.007570
4.111733	0.1	0.007570
4.113400	0.1	0.005901
4.115067	0.1	0.002623
4.116733	0.1	-0.001132
4.118400	0.1	-0.004351
4.120067	0.1	-0.006199
4.121733	0.1	-0.006139
4.123400	0.1	-0.003874
4.125067	0.1	0.000596
4.126733	0.1	0.006437
4.128400	0.1	0.011981
4.130067	0.1	0.015438
4.131733	0.1	0.016153
4.133400	0.1	0.015199
4.135067	0.1	0.014186
4.136733	0.1	0.012994
4.138400	0.1	0.010312
4.140067	0.1	0.006199
4.141733	0.1	0.002921
4.143400	0.1	0.002265
4.145067	0.1	0.004172
4.146733	0.1	0.007689
4.148400	0.1	0.011265
4.150067	0.1	0.013232
4.151733	0.1	0.012159
4.153400	0.1	0.008821
4.155067	0.1	0.006795
4.156733	0.1	0.009239
4.158400	0.1	0.015736
4.160067	0.1	0.023067
4.161733	0.1	0.029087
4.163400	0.1	0.033677
4.165067	0.1	0.036478
4.166733	0.1	0.036716
4.168400	0.1	0.033975
4.170067	0.1	0.028551
4.171733	0.1	0.022411
4.173400	0.1	0.017226
4.175067	0.1	0.013173
4.176733	0.1	0.009060
4.178400	0.1	0.004232
4.180067	0.1	-0.000715
4.181733	0.1	-0.004113
4.183400	0.1	-0.005662
4.185067	0.1	-0.006139
4.186733	0.1	-0.005543
4.188400	0.1	-0.003159
4.190067	0.1	0.000834
4.191733	0.1	0.005305
4.193400	0.1	0.008941
4.195067	0.1	0.011861
4.196733	0.1	0.014484
4.198400	0.1	0.016749
4.200067	0.1	0.017703
4.201733	0.1	0.017166
4.203400	0.1	0.016451
4.205067	0.1	0.016809
4.206733	0.1	0.018656
4.208400	0.1	0.021636
4.210067	0.1	0.024378
4.211733	0.1	0.024319
4.213400	0.1	0.019729
4.215067	0.1	0.011802
4.216733	0.1	0.002801
4.218400	0.1	-0.005543
4.220067	0.1	-0.011623
4.221733	0.1	-0.014424
4.223400	0.1	-0.013411
4.225067	0.1	-0.009120
4.226733	0.1	-0.003099
4.228400	0.1	0.002921
4.230067	0.1	0.007510
4.231733	0.1	0.009716
4.233400	0.1	0.009298
4.235067	0.1	0.007153
4.236733	0.1	0.004470
4.238400	0.1	0.001371
4.240067	0.1	-0.003457
4.241733	0.1	-0.010312
4.243400	0.1	-0.017405
4.245067	0.1	-0.022173
4.246733	0.1	-0.023186
4.248400	0.1	-0.020206
4.250067	0.1	-0.013590
4.251733	0.1	-0.004113
4.253400	0.1	0.006497
4.255067	0.1	0.015497
4.256733	0.1	0.021040
4.258400	0.1	0.022948
4.260067	0.1	0.021577
4.261733	0.1	0.017524
4.263400	0.1	0.012457
4.265067	0.1	0.007808
4.266733	0.1	0.003994
4.268400	0.1	0.001073
4.270067	0.1	-0.001550
4.271733	0.1	-0.004649
4.273400	0.1	-0.008225
4.275067	0.1	-0.011146
4.276733	0.1	-0.012219
4.278400	0.1	-0.010967
4.280067	0.1	-0.008523
4.281733	0.1	-0.006080
4.283400	0.1	-0.004232
4.285067	0.1	-0.002921
4.286733	0.1	-0.002265
4.288400	0.1	-0.001967
4.290067	0.1	-0.000536
4.291733	0.1	0.003517
4.293400	0.1	0.010490
4.295067	0.1	0.017881
4.296733	0.1	0.022352
4.298400	0.1	0.022948
4.300067	0.1	0.020981
4.301733	0.1	0.018060
4.303400	0.1	0.015438
4.305067	0.1	0.013351
4.306733	0.1	0.011086
4.308400	0.1	0.008404
4.310067	0.1	0.006616
4.311733	0.1	0.006735
4.313400	0.1	0.008106
4.315067	0.1	0.008583
4.316733	0.1	0.006676
4.318400	0.1	0.003517
4.320067	0.1	0.001073
4.321733	0.1	-0.000179
4.323400	0.1	-0.000715
4.325067	0.1	-0.001609
4.326733	0.1	-0.003457
4.328400	0.1	-0.005484
4.330067	0.1	-0.006497
4.331733	0.1	-0.005722
4.333400	0.1	-0.003040
4.335067	0.1	0.001013
4.336733	0.1	0.005603
4.338400	0.1	0.010312
4.340067	0.1	0.015259
4.341733	0.1	0.020206
4.343400	0.1	0.023901
4.345067	0.1	0.025392
4.346733	0.1	0.025392
4.348400	0.1	0.025809
4.350067	0.1	0.027001
4.351733	0.1	0.027716
4.353400	0.1	0.027061
4.355067	0.1	0.025392
4.356733	0.1	0.022888
4.358400	0.1	0.019908
4.360067	0.1	0.016689
4.361733	0.1	0.012994
4.363400	0.1	0.009120
4.365067	0.1	0.006735
4.366733	0.1	0.007033
4.368400	0.1	0.009656
4.370067	0.1	0.013530
4.371733	0.1	0.017762
4.373400	0.1	0.021517
4.375067	0.1	0.024199
4.376733	0.1	0.025451
4.378400	0.1	0.025213
4.380067	0.1	0.023782
4.381733	0.1	0.022113
4.383400	0.1	0.020564
4.385067	0.1	0.018775
4.386733	0.1	0.016570
4.388400	0.1	0.014305
4.390067	0.1	0.012159
4.391733	0.1	0.010490
4.393400	0.1	0.010133
4.395067	0.1	0.011683
4.396733	0.1	0.014246
4.398400	0.1	0.016332
4.400067	0.1	0.016272
4.401733	0.1	0.012577
4.403400	0.1	0.005960
4.405067	0.1	-0.000179
4.406733	0.1	-0.002801
4.408400	0.1	-0.000775
4.410067	0.1	0.005543
4.411733	0.1	0.013530
4.413400	0.1	0.018954
4.415067	0.1	0.019133
4.416733	0.1	0.014961
4.418400	0.1	0.009179
4.420067	0.1	0.003934
4.421733	0.1	-0.000119
4.423400	0.1	-0.003099
4.425067	0.1	-0.004590
4.426733	0.1	-0.003219
4.428400	0.1	0.001073
4.430067	0.1	0.006735
4.431733	0.1	0.011444
4.433400	0.1	0.013888
4.435067	0.1	0.014305
4.436733	0.1	0.012696
4.438400	0.1	0.009060
4.440067	0.1	0.004649
4.441733	0.1	0.001907
4.443400	0.1	0.002205
4.445067	0.1	0.004828
4.446733	0.1	0.007987
4.448400	0.1	0.010252
4.450067	0.1	0.011086
4.451733	0.1	0.010669
4.453400	0.1	0.009775
4.455067	0.1	0.009477
4.456733	0.1	0.010133
4.458400	0.1	0.011146
4.460067	0.1	0.011206
4.461733	0.1	0.009656
4.463400	0.1	0.008225
4.465067	0.1	0.009596
4.466733	0.1	0.014842
4.468400	0.1	0.022471
4.470067	0.1	0.029802
4.471733	0.1	0.034332
4.473400	0.1	0.034928
4.475067	0.1	0.032365
4.476733	0.1	0.028908
4.478400	0.1	0.026345
4.480067	0.1	0.025392
4.481733	0.1	0.025094
4.483400	0.1	0.024319
4.485067	0.1	0.022352
4.486733	0.1	0.019014
4.488400	0.1	0.014424
4.490067	0.1	0.009000
4.491733	0.1	0.003457
4.493400	0.1	-0.001550
4.495067	0.1	-0.004411
4.496733	0.1	-0.003517
4.498400	0.1	0.001550
4.500067	0.1	0.009477
4.501733	0.1	0.017822
4.503400	0.1	0.024915
4.505067	0.1	0.029862
4.506733	0.1	0.032008
4.508400	0.1	0.031412
4.510067	0.1	0.029087
4.511733	0.1	0.025511
4.513400	0.1	0.021517
4.515067	0.1	0.018716
4.516733	0.1	0.017941
4.518400	0.1	0.018895
4.520067	0.1	0.020564
4.521733	0.1	0.021994
4.523400	0.1	0.021338
4.525067	0.1	0.017345
4.526733	0.1	0.011325
4.528400	0.1	0.006199
4.530067	0.1	0.003397
4.531733	0.1	0.002146
4.533400	0.1	0.001669
4.535067	0.1	0.002027
4.536733	0.1	0.003159
4.538400	0.1	0.004351
4.540067	0.1	0.004530
4.541733	0.1	0.003695
4.543400	0.1	0.002623
4.545067	0.1	0.002205
4.546733	0.1	0.003755
4.548400	0.1	0.008404
4.550067	0.1	0.015259
4.551733	0.1	0.021756
4.553400	0.1	0.026286
4.555067	0.1	0.028610
4.556733	0.1	0.029385
4.558400	0.1	0.029445
4.560067	0.1	0.028491
4.561733	0.1	0.025213
4.563400	0.1	0.019670
4.565067	0.1	0.013113
4.566733	0.1	0.007451
4.568400	0.1	0.004470
4.570067	0.1	0.004828
4.571733	0.1	0.006855
4.573400	0.1	0.008166
4.575067	0.1	0.007868
4.576733	0.1	0.006616
4.578400	0.1	0.005662
4.580067	0.1	0.006378
4.581733	0.1	0.009000
4.583400	0.1	0.012279
4.585067	0.1	0.014484
4.586733	0.1	0.014603
4.588400	0.1	0.013292
4.590067	0.1	0.011683
4.591733	0.1	0.010669
4.593400	0.1	0.010908
4.595067	0.1	0.013173
4.596733	0.1	0.016689
4.598400	0.1	0.019312
4.600067	0.1	0.019789
4.601733	0.1	0.018656
4.603400	0.1	0.017166
4.605067	0.1	0.015855
4.606733	0.1	0.014961
4.608400	0.1	0.014782
4.610067	0.1	0.015318
4.611733	0.1	0.015318
4.613400	0.1	0.013411
4.615067	0.1	0.008643
4.616733	0.1	0.001371
4.618400	0.1	-0.006258
4.620067	0.1	-0.010669
4.621733	0.1	-0.009954
4.623400	0.1	-0.005364
4.625067	0.1	0.000596
4.626733	0.1	0.006616
4.628400	0.1	0.011861
4.630067	0.1	0.015020
4.631733	0.1	0.014782
4.633400	0.1	0.010967
4.635067	0.1	0.004590
4.636733	0.1	-0.002384
4.638400	0.1	-0.006795
4.640067	0.1	-0.006318
4.641733	0.1	-0.001311
4.643400	0.1	0.005424
4.645067	0.1	0.010312
4.646733	0.1	0.011861
4.648400	0.1	0.011683
4.650067	0.1	0.012338
4.651733	0.1	0.014663
4.653400	0.1	0.018835
4.655067	0.1	0.024736
4.656733	0.1	0.031054
4.658400	0.1	0.035346
4.660067	0.1	0.036240
4.661733	0.1	0.034392
4.663400	0.1	0.031114
4.665067	0.1	0.026703
4.666733	0.1	0.021517
4.668400	0.1	0.016868
4.670067	0.1	0.014305
4.671733	0.1	0.014424
4.673400	0.1	0.016093
4.675067	0.1	0.017285
4.676733	0.1	0.016868
4.678400	0.1	0.014722
4.680067	0.1	0.010967
4.681733	0.1	0.006020
4.683400	0.1	0.001371
4.685067	0.1	-0.000298
4.686733	0.1	0.003099
4.688400	0.1	0.010729
4.690067	0.1	0.019670
4.691733	0.1	0.027239
4.693400	0.1	0.033677
4.695067	0.1	0.040114
4.696733	0.1	0.045598
4.698400	0.1	0.047028
4.700067	0.1	0.042856
4.701733	0.1	0.034690
4.703400	0.1	0.025809
4.705067	0.1	0.018775
4.706733	0.1	0.015140
4.708400	0.1	0.015795
4.710067	0.1	0.019908
4.711733	0.1	0.024617
4.713400	0.1	0.027299
4.715067	0.1	0.027478
4.716733	0.1	0.026822
4.718400	0.1	0.026762
4.720067	0.1	0.027180
4.721733	0.1	0.026941
4.723400	0.1	0.025451
4.725067	0.1	0.023782
4.726733	0.1	0.023663
4.728400	0.1	0.026107
4.730067	0.1	0.030577
4.731733	0.1	0.035465
4.733400	0.1	0.039518
4.735067	0.1	0.041842
4.736733	0.1	0.041127
4.738400	0.1	0.036240
4.740067	0.1	0.028074
4.741733	0.1	0.019133
4.743400	0.1	0.012279
4.745067	0.1	0.009418
4.746733	0.1	0.010371
4.748400	0.1	0.012755
4.750067	0.1	0.014126
4.751733	0.1	0.013947
4.753400	0.1	0.013053
4.755067	0.1	0.012994
4.756733	0.1	0.014901
4.758400	0.1	0.019014
4.760067	0.1	0.024199
4.761733	0.1	0.029087
4.763400	0.1	0.033200
4.765067	0.1	0.035822
4.766733	0.1	0.036120
4.768400	0.1	0.033617
4.770067	0.1	0.028908
4.771733	0.1	0.023365
4.773400	0.1	0.018716
4.775067	0.1	0.016272
4.776733	0.1	0.016093
4.778400	0.1	0.016868
4.780067	0.1	0.017524
4.781733	0.1	0.018239
4.783400	0.1	0.020087
4.785067	0.1	0.023246
4.786733	0.1	0.026464
4.788400	0.1	0.028133
4.790067	0.1	0.027776
4.791733	0.1	0.026107
4.793400	0.1	0.024617
4.795067	0.1	0.024617
4.796733	0.1	0.026464
4.798400	0.1	0.028312
4.800067	0.1	0.027478
4.801733	0.1	0.023305
4.803400	0.1	0.017703
4.805067	0.1	0.013232
4.806733	0.1	0.010788
4.808400	0.1	0.010550
4.810067	0.1	0.012040
4.811733	0.1	0.014365
4.813400	0.1	0.017285
4.815067	0.1	0.021100
4.816733	0.1	0.026047
4.818400	0.1	0.030279
4.820067	0.1	0.030577
4.821733	0.1	0.025570
4.823400	0.1	0.018239
4.825067	0.1	0.013530
4.826733	0.1	0.014126
4.828400	0.1	0.019908
4.830067	0.1	0.029087
4.831733	0.1	0.038922
4.833400	0.1	0.046313
4.835067	0.1	0.048816
4.836733	0.1	0.045240
4.838400	0.1	0.037670
4.840067	0.1	0.029981
4.841733	0.1	0.024915
4.843400	0.1	0.022829
4.845067	0.1	0.022292
4.846733	0.1	0.022352
4.848400	0.1	0.022769
4.850067	0.1	0.022769
4.851733	0.1	0.021338
4.853400	0.1	0.019193
4.855067	0.1	0.018299
4.856733	0.1	0.019848
4.858400	0.1	0.023484
4.860067	0.1	0.026822
4.861733	0.1	0.027537
4.863400	0.1	0.025630
4.865067	0.1	0.023305
4.866733	0.1	0.022292
4.868400	0.1	0.022948
4.870067	0.1	0.024259
4.871733	0.1	0.024676
4.873400	0.1	0.024021
4.875067	0.1	0.023425
4.876733	0.1	0.024199
4.878400	0.1	0.027120
4.880067	0.1	0.032365
4.881733	0.1	0.038445
4.883400	0.1	0.043511
4.885067	0.1	0.045598
4.886733	0.1	0.043571
4.888400	0.1	0.038207
4.890067	0.1	0.032127
4.891733	0.1	0.028253
4.893400	0.1	0.027478
4.895067	0.1	0.028551
4.896733	0.1	0.030637
4.898400	0.1	0.033557
4.900067	0.1	0.037014
4.901733	0.1	0.040591
4.903400	0.1	0.044405
4.905067	0.1	0.048161
4.906733	0.1	0.050724
4.908400	0.1	0.050783
4.910067	0.1	0.048578
4.911733	0.1	0.045836
4.913400	0.1	0.044167
4.915067	0.1	0.043511
4.916733	0.1	0.043511
4.918400	0.1	0.043750
4.920067	0.1	0.043213
4.921733	0.1	0.041068
4.923400	0.1	0.037074
4.925067	0.1	0.032365
4.926733	0.1	0.029743
4.928400	0.1	0.030756
4.930067	0.1	0.034392
4.931733	0.1	0.038564
4.933400	0.1	0.041604
4.935067	0.1	0.042439
4.936733	0.1	0.041068
4.938400	0.1	0.037968
4.940067	0.1	0.033557
4.941733	0.1	0.027835
4.943400	0.1	0.021219
4.945067	0.1	0.015497
4.946733	0.1	0.012875
4.948400	0.1	0.014424
4.950067	0.1	0.019133
4.951733	0.1	0.024557
4.953400	0.1	0.028193
4.955067	0.1	0.029504
4.956733	0.1	0.028849
4.958400	0.1	0.026703
4.960067	0.1	0.024736
4.961733	0.1	0.024736
4.963400	0.1	0.027299
4.965067	0.1	0.031769
4.966733	0.1	0.035882
4.968400	0.1	0.036895
4.970067	0.1	0.033498
4.971733	0.1	0.027001
4.973400	0.1	0.019848
4.975067	0.1	0.014663
4.976733	0.1	0.012875
4.978400	0.1	0.014961
4.980067	0.1	0.021398
4.981733	0.1	0.031710
4.983400	0.1	0.043571
4.985067	0.1	0.052691
4.986733	0.1	0.055969
4.988400	0.1	0.053823
4.990067	0.1	0.048339
4.991733	0.1	0.041246
4.993400	0.1	0.033736
4.995067	0.1	0.027359
4.996733	0.1	0.022769
4.998400	0.1	0.019848
5.000067	0.1	0.018537
5.001733	0.1	0.018299
5.003400	0.1	0.018656
5.005067	0.1	0.020325
5.006733	0.1	0.024319
5.008400	0.1	0.030458
5.010067	0.1	0.037551
5.011733	0.1	0.043452
5.013400	0.1	0.046432
5.015067	0.1	0.047326
5.016733	0.1	0.048757
5.018400	0.1	0.052571
5.020067	0.1	0.058413
5.021733	0.1	0.064611
5.023400	0.1	0.069320
5.025067	0.1	0.071704
5.026733	0.1	0.071585
5.028400	0.1	0.069082
5.030067	0.1	0.064909
5.031733	0.1	0.060678
5.033400	0.1	0.057995
5.035067	0.1	0.057399
5.036733	0.1	0.058353
5.038400	0.1	0.060380
5.040067	0.1	0.063777
5.041733	0.1	0.068307
5.043400	0.1	0.071347
5.045067	0.1	0.070393
5.046733	0.1	0.065923
5.048400	0.1	0.061154
5.050067	0.1	0.059426
5.051733	0.1	0.061035
5.053400	0.1	0.063837
5.055067	0.1	0.065863
5.056733	0.1	0.066280
5.058400	0.1	0.065148
5.060067	0.1	0.063360
5.061733	0.1	0.062048
5.063400	0.1	0.061333
5.065067	0.1	0.059783
5.066733	0.1	0.056028
5.068400	0.1	0.050187
5.070067	0.1	0.044048
5.071733	0.1	0.040233
5.073400	0.1	0.041485
5.075067	0.1	0.047863
5.076733	0.1	0.055969
5.078400	0.1	0.061572
5.080067	0.1	0.063062
5.081733	0.1	0.061452
5.083400	0.1	0.058532
5.085067	0.1	0.056922
5.086733	0.1	0.058711
5.088400	0.1	0.063479
5.090067	0.1	0.068963
5.091733	0.1	0.072896
5.093400	0.1	0.075519
5.095067	0.1	0.077724
5.096733	0.1	0.079155
5.098400	0.1	0.078857
5.100067	0.1	0.077009
5.101733	0.1	0.075102
5.103400	0.1	0.073731
5.105067	0.1	0.072598
5.106733	0.1	0.071347
5.108400	0.1	0.070035
5.110067	0.1	0.069201
5.111733	0.1	0.069141
5.113400	0.1	0.070155
5.115067	0.1	0.072241
5.116733	0.1	0.074804
5.118400	0.1	0.077128
5.120067	0.1	0.079036
5.121733	0.1	0.079691
5.123400	0.1	0.077784
5.125067	0.1	0.073195
5.126733	0.1	0.068486
5.128400	0.1	0.065625
5.130067	0.1	0.064433
5.131733	0.1	0.063837
5.133400	0.1	0.063419
5.135067	0.1	0.062644
5.136733	0.1	0.060737
5.138400	0.1	0.058591
5.140067	0.1	0.058234
5.141733	0.1	0.060678
5.143400	0.1	0.065029
5.145067	0.1	0.069857
5.146733	0.1	0.074148
5.148400	0.1	0.077188
5.150067	0.1	0.078380
5.151733	0.1	0.077605
5.153400	0.1	0.075579
5.155067	0.1	0.073612
5.156733	0.1	0.072777
5.158400	0.1	0.074148
5.160067	0.1	0.077784
5.161733	0.1	0.082195
5.163400	0.1	0.085652
5.165067	0.1	0.087142
5.166733	0.1	0.085711
5.168400	0.1	0.081718
5.170067	0.1	0.077069
5.171733	0.1	0.073969
5.173400	0.1	0.072896
5.175067	0.1	0.073135
5.176733	0.1	0.074327
5.178400	0.1	0.076413
5.180067	0.1	0.078619
5.181733	0.1	0.079393
5.183400	0.1	0.078142
5.185067	0.1	0.075221
5.186733	0.1	0.071108
5.188400	0.1	0.066578
5.190067	0.1	0.063002
5.191733	0.1	0.061631
5.193400	0.1	0.062943
5.195067	0.1	0.065863
5.196733	0.1	0.069439
5.198400	0.1	0.072956
5.200067	0.1	0.075161
5.201733	0.1	0.075042
5.203400	0.1	0.073493
5.205067	0.1	0.072658
5.206733	0.1	0.073612
5.208400	0.1	0.075459
5.210067	0.1	0.076592
5.211733	0.1	0.075936
5.213400	0.1	0.073791
5.215067	0.1	0.071108
5.216733	0.1	0.068784
5.218400	0.1	0.067115
5.220067	0.1	0.066102
5.221733	0.1	0.065506
5.223400	0.1	0.065386
5.225067	0.1	0.066698
5.226733	0.1	0.070333
5.228400	0.1	0.075936
5.230067	0.1	0.081837
5.231733	0.1	0.086129
5.233400	0.1	0.088155
5.235067	0.1	0.087619
5.236733	0.1	0.085592
5.238400	0.1	0.083804
5.240067	0.1	0.083029
5.241733	0.1	0.082552
5.243400	0.1	0.081956
5.245067	0.1	0.081360
5.246733	0.1	0.081003
5.248400	0.1	0.081241
5.250067	0.1	0.082433
5.251733	0.1	0.084937
5.253400	0.1	0.088990
5.255067	0.1	0.093162
5.256733	0.1	0.095189
5.258400	0.1	0.094175
5.260067	0.1	0.091255
5.261733	0.1	0.087261
5.263400	0.1	0.082672
5.265067	0.1	0.078678
5.266733	0.1	0.076175
5.268400	0.1	0.075281
5.270067	0.1	0.075281
5.271733	0.1	0.076294
5.273400	0.1	0.078976
5.275067	0.1	0.083327
5.276733	0.1	0.088513
5.278400	0.1	0.093818
5.280067	0.1	0.097454
5.281733	0.1	0.097275
5.283400	0.1	0.092804
5.285067	0.1	0.085115
5.286733	0.1	0.075877
5.288400	0.1	0.067055
5.290067	0.1	0.060320
5.291733	0.1	0.055969
5.293400	0.1	0.054181
5.295067	0.1	0.055730
5.296733	0.1	0.061810
5.298400	0.1	0.071406
5.300067	0.1	0.081778
5.301733	0.1	0.091374
5.303400	0.1	0.099063
5.305067	0.1	0.102520
5.306733	0.1	0.099659
5.308400	0.1	0.091910
5.310067	0.1	0.083566
5.311733	0.1	0.077546
5.313400	0.1	0.074565
5.315067	0.1	0.073671
5.316733	0.1	0.073433
5.318400	0.1	0.071585
5.320067	0.1	0.067592
5.321733	0.1	0.064254
5.323400	0.1	0.065625
5.325067	0.1	0.073314
5.326733	0.1	0.085115
5.328400	0.1	0.096738
5.330067	0.1	0.104606
5.331733	0.1	0.106931
5.333400	0.1	0.103951
5.335067	0.1	0.097334
5.336733	0.1	0.089526
5.338400	0.1	0.083089
5.340067	0.1	0.079751
5.341733	0.1	0.080109
5.343400	0.1	0.083685
5.345067	0.1	0.088871
5.346733	0.1	0.093758
5.348400	0.1	0.096977
5.350067	0.1	0.098586
5.351733	0.1	0.099897
5.353400	0.1	0.101447
5.355067	0.1	0.102162
5.356733	0.1	0.101507
5.358400	0.1	0.100017
5.360067	0.1	0.099301
5.361733	0.1	0.101089
5.363400	0.1	0.105917
5.365067	0.1	0.112057
5.366733	0.1	0.117064
5.368400	0.1	0.119329
5.370067	0.1	0.118256
5.371733	0.1	0.114679
5.373400	0.1	0.109911
5.375067	0.1	0.105023
5.376733	0.1	0.101268
5.378400	0.1	0.099957
5.380067	0.1	0.101328
5.381733	0.1	0.103951
5.383400	0.1	0.106812
5.385067	0.1	0.109851
5.386733	0.1	0.113070
5.388400	0.1	0.115037
5.390067	0.1	0.115037
5.391733	0.1	0.113487
5.393400	0.1	0.110567
5.395067	0.1	0.105798
5.396733	0.1	0.100315
5.398400	0.1	0.096202
5.400067	0.1	0.094473
5.401733	0.1	0.095606
5.403400	0.1	0.099123
5.405067	0.1	0.103354
5.406733	0.1	0.106275
5.408400	0.1	0.107467
5.410067	0.1	0.108123
5.411733	0.1	0.109851
5.413400	0.1	0.112355
5.415067	0.1	0.113428
5.416733	0.1	0.111401
5.418400	0.1	0.106692
5.420067	0.1	0.101566
5.421733	0.1	0.098586
5.423400	0.1	0.099480
5.425067	0.1	0.103712
5.426733	0.1	0.108540
5.428400	0.1	0.111043
5.430067	0.1	0.109494
5.431733	0.1	0.104249
5.433400	0.1	0.098288
5.435067	0.1	0.094950
5.436733	0.1	0.095487
5.438400	0.1	0.098228
5.440067	0.1	0.100791
5.441733	0.1	0.101447
5.443400	0.1	0.099957
5.445067	0.1	0.096440
5.446733	0.1	0.091493
5.448400	0.1	0.087023
5.450067	0.1	0.084817
5.451733	0.1	0.084877
5.453400	0.1	0.085592
5.455067	0.1	0.086010
5.456733	0.1	0.086546
5.458400	0.1	0.087917
5.460067	0.1	0.090182
5.461733	0.1	0.093639
5.463400	0.1	0.098467
5.465067	0.1	0.103951
5.466733	0.1	0.108957
5.468400	0.1	0.113547
5.470067	0.1	0.117660
5.471733	0.1	0.120640
5.473400	0.1	0.121117
5.475067	0.1	0.118434
5.476733	0.1	0.113666
5.478400	0.1	0.108540
5.480067	0.1	0.104547
5.481733	0.1	0.102222
5.483400	0.1	0.100434
5.485067	0.1	0.097513
5.486733	0.1	0.093639
5.488400	0.1	0.089824
5.490067	0.1	0.086606
5.491733	0.1	0.084162
5.493400	0.1	0.082493
5.495067	0.1	0.081420
5.496733	0.1	0.080466
5.498400	0.1	0.079572
5.500067	0.1	0.079036
5.501733	0.1	0.079513
5.503400	0.1	0.080764
5.505067	0.1	0.081241
5.506733	0.1	0.080407
5.508400	0.1	0.079393
5.510067	0.1	0.079334
5.511733	0.1	0.080585
5.513400	0.1	0.082791
5.515067	0.1	0.085711
5.516733	0.1	0.088871
5.518400	0.1	0.091553
5.520067	0.1	0.092685
5.521733	0.1	0.092208
5.523400	0.1	0.090539
5.525067	0.1	0.088930
5.526733	0.1	0.088930
5.528400	0.1	0.090778
5.530067	0.1	0.094175
5.531733	0.1	0.097871
5.533400	0.1	0.099778
5.535067	0.1	0.098646
5.536733	0.1	0.095963
5.538400	0.1	0.094950
5.540067	0.1	0.098407
5.541733	0.1	0.105977
5.543400	0.1	0.114024
5.545067	0.1	0.119209
5.546733	0.1	0.120163
5.548400	0.1	0.117242
5.550067	0.1	0.111997
5.551733	0.1	0.105917
5.553400	0.1	0.099778
5.555067	0.1	0.093877
5.556733	0.1	0.088453
5.558400	0.1	0.084758
5.560067	0.1	0.084698
5.561733	0.1	0.089228
5.563400	0.1	0.097096
5.565067	0.1	0.104785
5.566733	0.1	0.109434
5.568400	0.1	0.110984
5.570067	0.1	0.110507
5.571733	0.1	0.108123
5.573400	0.1	0.104129
5.575067	0.1	0.100374
5.576733	0.1	0.097930
5.578400	0.1	0.095904
5.580067	0.1	0.092626
5.581733	0.1	0.088692
5.583400	0.1	0.086844
5.585067	0.1	0.088453
5.586733	0.1	0.092626
5.588400	0.1	0.097394
5.590067	0.1	0.100851
5.591733	0.1	0.102162
5.593400	0.1	0.101984
5.595067	0.1	0.101447
5.596733	0.1	0.100434
5.598400	0.1	0.099123
5.600067	0.1	0.098705
5.601733	0.1	0.100315
5.603400	0.1	0.103414
5.605067	0.1	0.106275
5.606733	0.1	0.107586
5.608400	0.1	0.107765
5.610067	0.1	0.108182
5.611733	0.1	0.108838
5.613400	0.1	0.108361
5.615067	0.1	0.106633
5.616733	0.1	0.104964
5.618400	0.1	0.104606
5.620067	0.1	0.105381
5.621733	0.1	0.106812
5.623400	0.1	0.108838
5.625067	0.1	0.111699
5.626733	0.1	0.115573
5.628400	0.1	0.120699
5.630067	0.1	0.126421
5.631733	0.1	0.131249
5.633400	0.1	0.134289
5.635067	0.1	0.135422
5.636733	0.1	0.134945
5.638400	0.1	0.132859
5.640067	0.1	0.129461
5.641733	0.1	0.125110
5.643400	0.1	0.120163
5.645067	0.1	0.115395
5.646733	0.1	0.112057
5.648400	0.1	0.110328
5.650067	0.1	0.108600
5.651733	0.1	0.105560
5.653400	0.1	0.101745
5.655067	0.1	0.099003
5.656733	0.1	0.098467
5.658400	0.1	0.099301
5.660067	0.1	0.100315
5.661733	0.1	0.101388
5.663400	0.1	0.103235
5.665067	0.1	0.106037
5.666733	0.1	0.108719
5.668400	0.1	0.110149
5.670067	0.1	0.110090
5.671733	0.1	0.108659
5.673400	0.1	0.105679
5.675067	0.1	0.102162
5.676733	0.1	0.099659
5.678400	0.1	0.098467
5.680067	0.1	0.098288
5.681733	0.1	0.099003
5.683400	0.1	0.100493
5.685067	0.1	0.102103
5.686733	0.1	0.103354
5.688400	0.1	0.104666
5.690067	0.1	0.106514
5.691733	0.1	0.107646
5.693400	0.1	0.106692
5.695067	0.1	0.104070
5.696733	0.1	0.101566
5.698400	0.1	0.100493
5.700067	0.1	0.100613
5.701733	0.1	0.100970
5.703400	0.1	0.100732
5.705067	0.1	0.100136
5.706733	0.1	0.099957
5.708400	0.1	0.100970
5.710067	0.1	0.102878
5.711733	0.1	0.104725
5.713400	0.1	0.106156
5.715067	0.1	0.107408
5.716733	0.1	0.108600
5.718400	0.1	0.109255
5.720067	0.1	0.108540
5.721733	0.1	0.106096
5.723400	0.1	0.102341
5.725067	0.1	0.098348
5.726733	0.1	0.095367
5.728400	0.1	0.093639
5.730067	0.1	0.092387
5.731733	0.1	0.090897
5.733400	0.1	0.089407
5.735067	0.1	0.088751
5.736733	0.1	0.089526
5.738400	0.1	0.091672
5.740067	0.1	0.095129
5.741733	0.1	0.099003
5.743400	0.1	0.101328
5.745067	0.1	0.100493
5.746733	0.1	0.096738
5.748400	0.1	0.091374
5.750067	0.1	0.085652
5.751733	0.1	0.079989
5.753400	0.1	0.075459
5.755067	0.1	0.073671
5.756733	0.1	0.075638
5.758400	0.1	0.081062
5.760067	0.1	0.088394
5.761733	0.1	0.095427
5.763400	0.1	0.099897
5.765067	0.1	0.101089
5.766733	0.1	0.100374
5.768400	0.1	0.099480
5.770067	0.1	0.098825
5.771733	0.1	0.097573
5.773400	0.1	0.095248
5.775067	0.1	0.093162
5.776733	0.1	0.093102
5.778400	0.1	0.094950
5.780067	0.1	0.097156
5.781733	0.1	0.098884
5.783400	0.1	0.099838
5.785067	0.1	0.099063
5.786733	0.1	0.095606
5.788400	0.1	0.090063
5.790067	0.1	0.084162
5.791733	0.1	0.079691
5.793400	0.1	0.077248
5.795067	0.1	0.077009
5.796733	0.1	0.078857
5.798400	0.1	0.082076
5.800067	0.1	0.084877
5.801733	0.1	0.086427
5.803400	0.1	0.087202
5.805067	0.1	0.087917
5.806733	0.1	0.088453
5.808400	0.1	0.088334
5.810067	0.1	0.086904
5.811733	0.1	0.084281
5.813400	0.1	0.081718
5.815067	0.1	0.081241
5.816733	0.1	0.084400
5.818400	0.1	0.090599
5.820067	0.1	0.097334
5.821733	0.1	0.101447
5.823400	0.1	0.102222
5.825067	0.1	0.101686
5.826733	0.1	0.101566
5.828400	0.1	0.100791
5.830067	0.1	0.097871
5.831733	0.1	0.093400
5.833400	0.1	0.088871
5.835067	0.1	0.084758
5.836733	0.1	0.081301
5.838400	0.1	0.079036
5.840067	0.1	0.078738
5.841733	0.1	0.080884
5.843400	0.1	0.084937
5.845067	0.1	0.088811
5.846733	0.1	0.090599
5.848400	0.1	0.089705
5.850067	0.1	0.087082
5.851733	0.1	0.085592
5.853400	0.1	0.087738
5.855067	0.1	0.092089
5.856733	0.1	0.095367
5.858400	0.1	0.096440
5.860067	0.1	0.096440
5.861733	0.1	0.096679
5.863400	0.1	0.098467
5.865067	0.1	0.101566
5.866733	0.1	0.103951
5.868400	0.1	0.103831
5.870067	0.1	0.101089
5.871733	0.1	0.096142
5.873400	0.1	0.089526
5.875067	0.1	0.082433
5.876733	0.1	0.076592
5.878400	0.1	0.073612
5.880067	0.1	0.074267
5.881733	0.1	0.078619
5.883400	0.1	0.086248
5.885067	0.1	0.096619
5.886733	0.1	0.107765
5.888400	0.1	0.116587
5.890067	0.1	0.120640
5.891733	0.1	0.119150
5.893400	0.1	0.112891
5.895067	0.1	0.104308
5.896733	0.1	0.096262
5.898400	0.1	0.091016
5.900067	0.1	0.089824
5.901733	0.1	0.092566
5.903400	0.1	0.097752
5.905067	0.1	0.103295
5.906733	0.1	0.107408
5.908400	0.1	0.109077
5.910067	0.1	0.107884
5.911733	0.1	0.105143
5.913400	0.1	0.102758
5.915067	0.1	0.102401
5.916733	0.1	0.104606
5.918400	0.1	0.108838
5.920067	0.1	0.114024
5.921733	0.1	0.119030
5.923400	0.1	0.122428
5.925067	0.1	0.122368
5.926733	0.1	0.118196
5.928400	0.1	0.110745
5.930067	0.1	0.102222
5.931733	0.1	0.095069
5.933400	0.1	0.091016
5.935067	0.1	0.090778
5.936733	0.1	0.093937
5.938400	0.1	0.099301
5.940067	0.1	0.104904
5.941733	0.1	0.108421
5.943400	0.1	0.107586
5.945067	0.1	0.102460
5.946733	0.1	0.095010
5.948400	0.1	0.087738
5.950067	0.1	0.082672
5.951733	0.1	0.081122
5.953400	0.1	0.082612
5.955067	0.1	0.085711
5.956733	0.1	0.089288
5.958400	0.1	0.091910
5.960067	0.1	0.091791
5.961733	0.1	0.088573
5.963400	0.1	0.084341
5.965067	0.1	0.081599
5.966733	0.1	0.080645
5.968400	0.1	0.080466
5.970067	0.1	0.081122
5.971733	0.1	0.083089
5.973400	0.1	0.085890
5.975067	0.1	0.088394
5.976733	0.1	0.090301
5.978400	0.1	0.091553
5.980067	0.1	0.091791
5.981733	0.1	0.090659
5.983400	0.1	0.088334
5.985067	0.1	0.086010
5.986733	0.1	0.084996
5.988400	0.1	0.085950
5.990067	0.1	0.087976
5.991733	0.1	0.089288
5.993400	0.1	0.089347
5.995067	0.1	0.088990
5.996733	0.1	0.089109
5.998400	0.1	0.090301
6.000067	0.1	0.092804
6.001733	0.1	0.097454
6.003400	0.1	0.103354
6.005067	0.1	0.107110
6.006733	0.1	0.105798
6.008400	0.1	0.099778
6.010067	0.1	0.091851
6.011733	0.1	0.085175
6.013400	0.1	0.081897
6.015067	0.1	0.082433
6.016733	0.1	0.085652
6.018400	0.1	0.089467
6.020067	0.1	0.092089
6.021733	0.1	0.092745
6.023400	0.1	0.091195
6.025067	0.1	0.087500
6.026733	0.1	0.081837
6.028400	0.1	0.075281
6.030067	0.1	0.069797
6.031733	0.1	0.067472
6.033400	0.1	0.068784
6.035067	0.1	0.072300
6.036733	0.1	0.076234
6.038400	0.1	0.079989
6.040067	0.1	0.083327
6.041733	0.1	0.084996
6.043400	0.1	0.084698
6.045067	0.1	0.084341
6.046733	0.1	0.086963
6.048400	0.1	0.092685
6.050067	0.1	0.098705
6.051733	0.1	0.101984
6.053400	0.1	0.102162
6.055067	0.1	0.100672
6.056733	0.1	0.098765
6.058400	0.1	0.097513
6.060067	0.1	0.097752
6.061733	0.1	0.099421
6.063400	0.1	0.101864
6.065067	0.1	0.104129
6.066733	0.1	0.105202
6.068400	0.1	0.105143
6.070067	0.1	0.104070
6.071733	0.1	0.101864
6.073400	0.1	0.098765
6.075067	0.1	0.095069
6.076733	0.1	0.091374
6.078400	0.1	0.088751
6.080067	0.1	0.087857
6.081733	0.1	0.089645
6.083400	0.1	0.094593
6.085067	0.1	0.101388
6.086733	0.1	0.107229
6.088400	0.1	0.109971
6.090067	0.1	0.108778
6.091733	0.1	0.104010
6.093400	0.1	0.097692
6.095067	0.1	0.092506
6.096733	0.1	0.090420
6.098400	0.1	0.091493
6.100067	0.1	0.094354
6.101733	0.1	0.096500
6.103400	0.1	0.095904
6.105067	0.1	0.092089
6.106733	0.1	0.085473
6.108400	0.1	0.077069
6.110067	0.1	0.069618
6.111733	0.1	0.066221
6.113400	0.1	0.067115
6.115067	0.1	0.069976
6.116733	0.1	0.071943
6.118400	0.1	0.071704
6.120067	0.1	0.069201
6.121733	0.1	0.066340
6.123400	0.1	0.065923
6.125067	0.1	0.069141
6.126733	0.1	0.075459
6.128400	0.1	0.083447
6.130067	0.1	0.090837
6.131733	0.1	0.096083
6.133400	0.1	0.098884
6.135067	0.1	0.100255
6.136733	0.1	0.101745
6.138400	0.1	0.103772
6.140067	0.1	0.104964
6.141733	0.1	0.103533
6.143400	0.1	0.099301
6.145067	0.1	0.093818
6.146733	0.1	0.088990
6.148400	0.1	0.085592
6.150067	0.1	0.083625
6.151733	0.1	0.083745
6.153400	0.1	0.086606
6.155067	0.1	0.090718
6.156733	0.1	0.093579
6.158400	0.1	0.094473
6.160067	0.1	0.093937
6.161733	0.1	0.091076
6.163400	0.1	0.084758
6.165067	0.1	0.076890
6.166733	0.1	0.070989
6.168400	0.1	0.068843
6.170067	0.1	0.069857
6.171733	0.1	0.073075
6.173400	0.1	0.078499
6.175067	0.1	0.085473
6.176733	0.1	0.092447
6.178400	0.1	0.097513
6.180067	0.1	0.099897
6.181733	0.1	0.099361
6.183400	0.1	0.096440
6.185067	0.1	0.093341
6.186733	0.1	0.092149
6.188400	0.1	0.092626
6.190067	0.1	0.093102
6.191733	0.1	0.092864
6.193400	0.1	0.092506
6.195067	0.1	0.093520
6.196733	0.1	0.096381
6.198400	0.1	0.100017
6.200067	0.1	0.102222
6.201733	0.1	0.101209
6.203400	0.1	0.096858
6.205067	0.1	0.090301
6.206733	0.1	0.083447
6.208400	0.1	0.078261
6.210067	0.1	0.075758
6.211733	0.1	0.075459
6.213400	0.1	0.076175
6.215067	0.1	0.076532
6.216733	0.1	0.075758
6.218400	0.1	0.074387
6.220067	0.1	0.072896
6.221733	0.1	0.071168
6.223400	0.1	0.069320
6.225067	0.1	0.068665
6.226733	0.1	0.070989
6.228400	0.1	0.076413
6.230067	0.1	0.083148
6.231733	0.1	0.088990
6.233400	0.1	0.093400
6.235067	0.1	0.096917
6.236733	0.1	0.099957
6.238400	0.1	0.102699
6.240067	0.1	0.104845
6.241733	0.1	0.105202
6.243400	0.1	0.102580
6.245067	0.1	0.096202
6.246733	0.1	0.086546
6.248400	0.1	0.076771
6.250067	0.1	0.071287
6.251733	0.1	0.071704
6.253400	0.1	0.076473
6.255067	0.1	0.082910
6.256733	0.1	0.088096
6.258400	0.1	0.090122
6.260067	0.1	0.088811
6.261733	0.1	0.086129
6.263400	0.1	0.083983
6.265067	0.1	0.082433
6.266733	0.1	0.080884
6.268400	0.1	0.079393
6.270067	0.1	0.079095
6.271733	0.1	0.081062
6.273400	0.1	0.084877
6.275067	0.1	0.088394
6.276733	0.1	0.089347
6.278400	0.1	0.088394
6.280067	0.1	0.087976
6.281733	0.1	0.089645
6.283400	0.1	0.092506
6.285067	0.1	0.094414
6.286733	0.1	0.094593
6.288400	0.1	0.093400
6.290067	0.1	0.091612
6.291733	0.1	0.090003
6.293400	0.1	0.088573
6.295067	0.1	0.086546
6.296733	0.1	0.083506
6.298400	0.1	0.081122
6.300067	0.1	0.081718
6.301733	0.1	0.086010
6.303400	0.1	0.091970
6.305067	0.1	0.095963
6.306733	0.1	0.096142
6.308400	0.1	0.093818
6.310067	0.1	0.091136
6.311733	0.1	0.089526
6.313400	0.1	0.089109
6.315067	0.1	0.089347
6.316733	0.1	0.089467
6.318400	0.1	0.088990
6.320067	0.1	0.089288
6.321733	0.1	0.092030
6.323400	0.1	0.097334
6.325067	0.1	0.103533
6.326733	0.1	0.108719
6.328400	0.1	0.112057
6.330067	0.1	0.114441
6.331733	0.1	0.116944
6.333400	0.1	0.118256
6.335067	0.1	0.115752
6.336733	0.1	0.109136
6.338400	0.1	0.101864
6.340067	0.1	0.096798
6.341733	0.1	0.093937
6.343400	0.1	0.092626
6.345067	0.1	0.093341
6.346733	0.1	0.096738
6.348400	0.1	0.102162
6.350067	0.1	0.107944
6.351733	0.1	0.112414
6.353400	0.1	0.114560
6.355067	0.1	0.114143
6.356733	0.1	0.112474
6.358400	0.1	0.111938
6.360067	0.1	0.114620
6.361733	0.1	0.120044
6.363400	0.1	0.124693
6.365067	0.1	0.125587
6.366733	0.1	0.121832
6.368400	0.1	0.114620
6.370067	0.1	0.106931
6.371733	0.1	0.102162
6.373400	0.1	0.101030
6.375067	0.1	0.100732
6.376733	0.1	0.098526
6.378400	0.1	0.094771
6.380067	0.1	0.092030
6.381733	0.1	0.092983
6.383400	0.1	0.097811
6.385067	0.1	0.104249
6.386733	0.1	0.110269
6.388400	0.1	0.115275
6.390067	0.1	0.118554
6.391733	0.1	0.119805
6.393400	0.1	0.120401
6.395067	0.1	0.121772
6.396733	0.1	0.124097
6.398400	0.1	0.126779
6.400067	0.1	0.128746
6.401733	0.1	0.128329
6.403400	0.1	0.123799
6.405067	0.1	0.115573
6.406733	0.1	0.106812
6.408400	0.1	0.101745
6.410067	0.1	0.102878
6.411733	0.1	0.108957
6.413400	0.1	0.115931
6.415067	0.1	0.119865
6.416733	0.1	0.120342
6.418400	0.1	0.119805
6.420067	0.1	0.119269
6.421733	0.1	0.117183
6.423400	0.1	0.113130
6.425067	0.1	0.109553
6.426733	0.1	0.109017
6.428400	0.1	0.111282
6.430067	0.1	0.113368
6.431733	0.1	0.112236
6.433400	0.1	0.107646
6.435067	0.1	0.102460
6.436733	0.1	0.099778
6.438400	0.1	0.100493
6.440067	0.1	0.103593
6.441733	0.1	0.107706
6.443400	0.1	0.111699
6.445067	0.1	0.114620
6.446733	0.1	0.116706
6.448400	0.1	0.119030
6.450067	0.1	0.120938
6.451733	0.1	0.120282
6.453400	0.1	0.115454
6.455067	0.1	0.107110
6.456733	0.1	0.097990
6.458400	0.1	0.091314
6.460067	0.1	0.088334
6.461733	0.1	0.088692
6.463400	0.1	0.091314
6.465067	0.1	0.094950
6.466733	0.1	0.098109
6.468400	0.1	0.100255
6.470067	0.1	0.102580
6.471733	0.1	0.106812
6.473400	0.1	0.113666
6.475067	0.1	0.122249
6.476733	0.1	0.131249
6.478400	0.1	0.139177
6.480067	0.1	0.144243
6.481733	0.1	0.144720
6.483400	0.1	0.139773
6.485067	0.1	0.131190
6.486733	0.1	0.121713
6.488400	0.1	0.113606
6.490067	0.1	0.108004
6.491733	0.1	0.105441
6.493400	0.1	0.105202
6.495067	0.1	0.106394
6.496733	0.1	0.108302
6.498400	0.1	0.110209
6.500067	0.1	0.110745
6.501733	0.1	0.109375
6.503400	0.1	0.106812
6.505067	0.1	0.104487
6.506733	0.1	0.103652
6.508400	0.1	0.105083
6.510067	0.1	0.109077
6.511733	0.1	0.114679
6.513400	0.1	0.120640
6.515067	0.1	0.125945
6.516733	0.1	0.129163
6.518400	0.1	0.129819
6.520067	0.1	0.128806
6.521733	0.1	0.127316
6.523400	0.1	0.126123
6.525067	0.1	0.125706
6.526733	0.1	0.125885
6.528400	0.1	0.126898
6.530067	0.1	0.128269
6.531733	0.1	0.129104
6.533400	0.1	0.129223
6.535067	0.1	0.129223
6.536733	0.1	0.129819
6.538400	0.1	0.131726
6.540067	0.1	0.134945
6.541733	0.1	0.138342
6.543400	0.1	0.141025
6.545067	0.1	0.142932
6.546733	0.1	0.143647
6.548400	0.1	0.141919
6.550067	0.1	0.137389
6.551733	0.1	0.131071
6.553400	0.1	0.125945
6.555067	0.1	0.125766
6.556733	0.1	0.132382
6.558400	0.1	0.143826
6.560067	0.1	0.155687
6.561733	0.1	0.163674
6.563400	0.1	0.165343
6.565067	0.1	0.161052
6.566733	0.1	0.153601
6.568400	0.1	0.145614
6.570067	0.1	0.138998
6.571733	0.1	0.135481
6.573400	0.1	0.136137
6.575067	0.1	0.140190
6.576733	0.1	0.145733
6.578400	0.1	0.150561
6.580067	0.1	0.152469
6.581733	0.1	0.150859
6.583400	0.1	0.147223
6.585067	0.1	0.142694
6.586733	0.1	0.136912
6.588400	0.1	0.130832
6.590067	0.1	0.126958
6.591733	0.1	0.126898
6.593400	0.1	0.130296
6.595067	0.1	0.136018
6.596733	0.1	0.142634
6.598400	0.1	0.149190
6.600067	0.1	0.155211
6.601733	0.1	0.159740
6.603400	0.1	0.161648
6.605067	0.1	0.161171
6.606733	0.1	0.159800
6.608400	0.1	0.158370
6.610067	0.1	0.156701
6.611733	0.1	0.154197
6.613400	0.1	0.151217
6.615067	0.1	0.149071
6.616733	0.1	0.149727
6.618400	0.1	0.154614
6.620067	0.1	0.162542
6.621733	0.1	0.170708
6.623400	0.1	0.175953
6.625067	0.1	0.177264
6.626733	0.1	0.175655
6.628400	0.1	0.173450
6.630067	0.1	0.173092
6.631733	0.1	0.175715
6.633400	0.1	0.180542
6.635067	0.1	0.186265
6.636733	0.1	0.192404
6.638400	0.1	0.199258
6.640067	0.1	0.206232
6.641733	0.1	0.212312
6.643400	0.1	0.217378
6.645067	0.1	0.222147
6.646733	0.1	0.227034
6.648400	0.1	0.231862
6.650067	0.1	0.235558
6.651733	0.1	0.236690
6.653400	0.1	0.235140
6.655067	0.1	0.231743
6.656733	0.1	0.228167
6.658400	0.1	0.226676
6.660067	0.1	0.227392
6.661733	0.1	0.229299
6.663400	0.1	0.232399
6.665067	0.1	0.236690
6.666733	0.1	0.241101
6.668400	0.1	0.243843
6.670067	0.1	0.244439
6.671733	0.1	0.244260
6.673400	0.1	0.245214
6.675067	0.1	0.247896
6.676733	0.1	0.251293
6.678400	0.1	0.255108
6.680067	0.1	0.260353
6.681733	0.1	0.267327
6.683400	0.1	0.274956
6.685067	0.1	0.281692
6.686733	0.1	0.286698
6.688400	0.1	0.289559
6.690067	0.1	0.290334
6.691733	0.1	0.290513
6.693400	0.1	0.291467
6.695067	0.1	0.292122
6.696733	0.1	0.289917
6.698400	0.1	0.284433
6.700067	0.1	0.278831
6.701733	0.1	0.277042
6.703400	0.1	0.279725
6.705067	0.1	0.283122
6.706733	0.1	0.283778
6.708400	0.1	0.281990
6.710067	0.1	0.280738
6.711733	0.1	0.282466
6.713400	0.1	0.287712
6.715067	0.1	0.294983
6.716733	0.1	0.301659
6.718400	0.1	0.305057
6.720067	0.1	0.304699
6.721733	0.1	0.301659
6.723400	0.1	0.297785
6.725067	0.1	0.293672
6.726733	0.1	0.289798
6.728400	0.1	0.287771
6.730067	0.1	0.289381
6.731733	0.1	0.294447
6.733400	0.1	0.300527
6.735067	0.1	0.305951
6.736733	0.1	0.310123
6.738400	0.1	0.312448
6.740067	0.1	0.312328
6.741733	0.1	0.309885
6.743400	0.1	0.306487
6.745067	0.1	0.303805
6.746733	0.1	0.301719
6.748400	0.1	0.298858
6.750067	0.1	0.294566
6.751733	0.1	0.288963
6.753400	0.1	0.282526
6.755067	0.1	0.276804
6.756733	0.1	0.274062
6.758400	0.1	0.275254
6.760067	0.1	0.279129
6.761733	0.1	0.283837
6.763400	0.1	0.288367
6.765067	0.1	0.290751
6.766733	0.1	0.288606
6.768400	0.1	0.282764
6.770067	0.1	0.278175
6.771733	0.1	0.279367
6.773400	0.1	0.286400
6.775067	0.1	0.295460
6.776733	0.1	0.302374
6.778400	0.1	0.305831
6.780067	0.1	0.307202
6.781733	0.1	0.307798
6.783400	0.1	0.307858
6.785067	0.1	0.306845
6.786733	0.1	0.303864
6.788400	0.1	0.298977
6.790067	0.1	0.293255
6.791733	0.1	0.288486
6.793400	0.1	0.285745
6.795067	0.1	0.284493
6.796733	0.1	0.283480
6.798400	0.1	0.281811
6.800067	0.1	0.279605
6.801733	0.1	0.277162
6.803400	0.1	0.275671
6.805067	0.1	0.276566
6.806733	0.1	0.280559
6.808400	0.1	0.285864
6.810067	0.1	0.289798
6.811733	0.1	0.289977
6.813400	0.1	0.285029
6.815067	0.1	0.275493
6.816733	0.1	0.265121
6.818400	0.1	0.259638
6.820067	0.1	0.261426
6.821733	0.1	0.267625
6.823400	0.1	0.273824
6.825067	0.1	0.277877
6.826733	0.1	0.279486
6.828400	0.1	0.278533
6.830067	0.1	0.276148
6.831733	0.1	0.274539
6.833400	0.1	0.274718
6.835067	0.1	0.275910
6.836733	0.1	0.277460
6.838400	0.1	0.279665
6.840067	0.1	0.282228
6.841733	0.1	0.284255
6.843400	0.1	0.285327
6.845067	0.1	0.285983
6.846733	0.1	0.287175
6.848400	0.1	0.289321
6.850067	0.1	0.290871
6.851733	0.1	0.290036
6.853400	0.1	0.288546
6.855067	0.1	0.290453
6.856733	0.1	0.297070
6.858400	0.1	0.305116
6.860067	0.1	0.310659
6.861733	0.1	0.312507
6.863400	0.1	0.311434
6.865067	0.1	0.307739
6.866733	0.1	0.300944
6.868400	0.1	0.291288
6.870067	0.1	0.280678
6.871733	0.1	0.272155
6.873400	0.1	0.267923
6.875067	0.1	0.268340
6.876733	0.1	0.271320
6.878400	0.1	0.273943
6.880067	0.1	0.274360
6.881733	0.1	0.272930
6.883400	0.1	0.270426
6.885067	0.1	0.267565
6.886733	0.1	0.265121
6.888400	0.1	0.263810
6.890067	0.1	0.264704
6.891733	0.1	0.269175
6.893400	0.1	0.276506
6.895067	0.1	0.283301
6.896733	0.1	0.286698
6.898400	0.1	0.286996
6.900067	0.1	0.286341
6.901733	0.1	0.285268
6.903400	0.1	0.283003
6.905067	0.1	0.280142
6.906733	0.1	0.277758
6.908400	0.1	0.276446
6.910067	0.1	0.275552
6.911733	0.1	0.274837
6.913400	0.1	0.275075
6.915067	0.1	0.277579
6.916733	0.1	0.281811
6.918400	0.1	0.286222
6.920067	0.1	0.289977
6.921733	0.1	0.292361
6.923400	0.1	0.292838
6.925067	0.1	0.291169
6.926733	0.1	0.288725
6.928400	0.1	0.287652
6.930067	0.1	0.289083
6.931733	0.1	0.292003
6.933400	0.1	0.294566
6.935067	0.1	0.295579
6.936733	0.1	0.294030
6.938400	0.1	0.289857
6.940067	0.1	0.285208
6.941733	0.1	0.282466
6.943400	0.1	0.280559
6.945067	0.1	0.277221
6.946733	0.1	0.272334
6.948400	0.1	0.268221
6.950067	0.1	0.267625
6.951733	0.1	0.271499
6.953400	0.1	0.278771
6.955067	0.1	0.287354
6.956733	0.1	0.294566
6.958400	0.1	0.297725
6.960067	0.1	0.294983
6.961733	0.1	0.287235
6.963400	0.1	0.277758
6.965067	0.1	0.270367
6.966733	0.1	0.267625
6.968400	0.1	0.269592
6.970067	0.1	0.274241
6.971733	0.1	0.279307
6.973400	0.1	0.282824
6.975067	0.1	0.282884
6.976733	0.1	0.279427
6.978400	0.1	0.274718
6.980067	0.1	0.271916
6.981733	0.1	0.273049
6.983400	0.1	0.278056
6.985067	0.1	0.284374
6.986733	0.1	0.289142
6.988400	0.1	0.290751
6.990067	0.1	0.289738
6.991733	0.1	0.287354
6.993400	0.1	0.284553
6.995067	0.1	0.281870
6.996733	0.1	0.279546
6.998400	0.1	0.277042
7.000067	0.1	0.274479
7.001733	0.1	0.272632
7.003400	0.1	0.271916
7.005067	0.1	0.271380
7.006733	0.1	0.270545
7.008400	0.1	0.270844
7.010067	0.1	0.274241
7.011733	0.1	0.279367
7.013400	0.1	0.282407
7.015067	0.1	0.280976
7.016733	0.1	0.275612
7.018400	0.1	0.268936
7.020067	0.1	0.263572
7.021733	0.1	0.261068
7.023400	0.1	0.261962
7.025067	0.1	0.266314
7.026733	0.1	0.273407
7.028400	0.1	0.280976
7.030067	0.1	0.286460
7.031733	0.1	0.288308
7.033400	0.1	0.287533
7.035067	0.1	0.286996
7.036733	0.1	0.289142
7.038400	0.1	0.293612
7.040067	0.1	0.297964
7.041733	0.1	0.299931
7.043400	0.1	0.298917
7.045067	0.1	0.295281
7.046733	0.1	0.290155
7.048400	0.1	0.285029
7.050067	0.1	0.280857
7.051733	0.1	0.277936
7.053400	0.1	0.276089
7.055067	0.1	0.275433
7.056733	0.1	0.276864
7.058400	0.1	0.281155
7.060067	0.1	0.287235
7.061733	0.1	0.292361
7.063400	0.1	0.294328
7.065067	0.1	0.293076
7.066733	0.1	0.289857
7.068400	0.1	0.285864
7.070067	0.1	0.281632
7.071733	0.1	0.276983
7.073400	0.1	0.271261
7.075067	0.1	0.264466
7.076733	0.1	0.259101
7.078400	0.1	0.258207
7.080067	0.1	0.263095
7.081733	0.1	0.272155
7.083400	0.1	0.282228
7.085067	0.1	0.290513
7.086733	0.1	0.295103
7.088400	0.1	0.295639
7.090067	0.1	0.293434
7.091733	0.1	0.290275
7.093400	0.1	0.288010
7.095067	0.1	0.287950
7.096733	0.1	0.290930
7.098400	0.1	0.296295
7.100067	0.1	0.302434
7.101733	0.1	0.307262
7.103400	0.1	0.309348
7.105067	0.1	0.309348
7.106733	0.1	0.309229
7.108400	0.1	0.309169
7.110067	0.1	0.307143
7.111733	0.1	0.302374
7.113400	0.1	0.296891
7.115067	0.1	0.293553
7.116733	0.1	0.293970
7.118400	0.1	0.297725
7.120067	0.1	0.303149
7.121733	0.1	0.308096
7.123400	0.1	0.311017
7.125067	0.1	0.311911
7.126733	0.1	0.311732
7.128400	0.1	0.311136
7.130067	0.1	0.310183
7.131733	0.1	0.308990
7.133400	0.1	0.308096
7.135067	0.1	0.308812
7.136733	0.1	0.312388
7.138400	0.1	0.318527
7.140067	0.1	0.325143
7.141733	0.1	0.329375
7.143400	0.1	0.329375
7.145067	0.1	0.325441
7.146733	0.1	0.320017
7.148400	0.1	0.316024
7.150067	0.1	0.315070
7.151733	0.1	0.316441
7.153400	0.1	0.317454
7.155067	0.1	0.315666
7.156733	0.1	0.310659
7.158400	0.1	0.304163
7.160067	0.1	0.298619
7.161733	0.1	0.295222
7.163400	0.1	0.293255
7.165067	0.1	0.291586
7.166733	0.1	0.290215
7.168400	0.1	0.290275
7.170067	0.1	0.292659
7.171733	0.1	0.296831
7.173400	0.1	0.300825
7.175067	0.1	0.303566
7.176733	0.1	0.306249
7.178400	0.1	0.310659
7.180067	0.1	0.317276
7.181733	0.1	0.324845
7.183400	0.1	0.330985
7.185067	0.1	0.333250
7.186733	0.1	0.330210
7.188400	0.1	0.322402
7.190067	0.1	0.313342
7.191733	0.1	0.306666
7.193400	0.1	0.303447
7.195067	0.1	0.302672
7.196733	0.1	0.303328
7.198400	0.1	0.304878
7.200067	0.1	0.306785
7.201733	0.1	0.307620
7.203400	0.1	0.306308
7.205067	0.1	0.302613
7.206733	0.1	0.296950
7.208400	0.1	0.290334
7.210067	0.1	0.285268
7.211733	0.1	0.283420
7.213400	0.1	0.283778
7.215067	0.1	0.284255
7.216733	0.1	0.284672
7.218400	0.1	0.286043
7.220067	0.1	0.288665
7.221733	0.1	0.292122
7.223400	0.1	0.295818
7.225067	0.1	0.298083
7.226733	0.1	0.296354
7.228400	0.1	0.289798
7.230067	0.1	0.280678
7.231733	0.1	0.271797
7.233400	0.1	0.264704
7.235067	0.1	0.259995
7.236733	0.1	0.258625
7.238400	0.1	0.260830
7.240067	0.1	0.264823
7.241733	0.1	0.268102
7.243400	0.1	0.269234
7.245067	0.1	0.267863
7.246733	0.1	0.264883
7.248400	0.1	0.262737
7.250067	0.1	0.263155
7.251733	0.1	0.265479
7.253400	0.1	0.267863
7.255067	0.1	0.268281
7.256733	0.1	0.265896
7.258400	0.1	0.262082
7.260067	0.1	0.259161
7.261733	0.1	0.259280
7.263400	0.1	0.262499
7.265067	0.1	0.267565
7.266733	0.1	0.272870
7.268400	0.1	0.276625
7.270067	0.1	0.277698
7.271733	0.1	0.276446
7.273400	0.1	0.273645
7.275067	0.1	0.269651
7.276733	0.1	0.265658
7.278400	0.1	0.264168
7.280067	0.1	0.266194
7.281733	0.1	0.268877
7.283400	0.1	0.267684
7.285067	0.1	0.260651
7.286733	0.1	0.250041
7.288400	0.1	0.240743
7.290067	0.1	0.236750
7.291733	0.1	0.238299
7.293400	0.1	0.242233
7.295067	0.1	0.245214
7.296733	0.1	0.245929
7.298400	0.1	0.245214
7.300067	0.1	0.243962
7.301733	0.1	0.243366
7.303400	0.1	0.245333
7.305067	0.1	0.249445
7.306733	0.1	0.252783
7.308400	0.1	0.252664
7.310067	0.1	0.249088
7.311733	0.1	0.244439
7.313400	0.1	0.240862
7.315067	0.1	0.238061
7.316733	0.1	0.234783
7.318400	0.1	0.231504
7.320067	0.1	0.229716
7.321733	0.1	0.230432
7.323400	0.1	0.233054
7.325067	0.1	0.235379
7.326733	0.1	0.235260
7.328400	0.1	0.231922
7.330067	0.1	0.227094
7.331733	0.1	0.223279
7.333400	0.1	0.221968
7.335067	0.1	0.222504
7.336733	0.1	0.223160
7.338400	0.1	0.222504
7.340067	0.1	0.220597
7.341733	0.1	0.218093
7.343400	0.1	0.215232
7.345067	0.1	0.212193
7.346733	0.1	0.209570
7.348400	0.1	0.207841
7.350067	0.1	0.206769
7.351733	0.1	0.206351
7.353400	0.1	0.206590
7.355067	0.1	0.207186
7.356733	0.1	0.208139
7.358400	0.1	0.209868
7.360067	0.1	0.211656
7.361733	0.1	0.212729
7.363400	0.1	0.212848
7.365067	0.1	0.212669
7.366733	0.1	0.212610
7.368400	0.1	0.212908
7.370067	0.1	0.213444
7.371733	0.1	0.214338
7.373400	0.1	0.215292
7.375067	0.1	0.215530
7.376733	0.1	0.214815
7.378400	0.1	0.213742
7.380067	0.1	0.213623
7.381733	0.1	0.216424
7.383400	0.1	0.222802
7.385067	0.1	0.230253
7.386733	0.1	0.234187
7.388400	0.1	0.231385
7.390067	0.1	0.222266
7.391733	0.1	0.211358
7.393400	0.1	0.203609
7.395067	0.1	0.200748
7.396733	0.1	0.200987
7.398400	0.1	0.202060
7.400067	0.1	0.203609
7.401733	0.1	0.205994
7.403400	0.1	0.209749
7.405067	0.1	0.215352
7.406733	0.1	0.222087
7.408400	0.1	0.226855
7.410067	0.1	0.226855
7.411733	0.1	0.222266
7.413400	0.1	0.215709
7.415067	0.1	0.209391
7.416733	0.1	0.203788
7.418400	0.1	0.199258
7.420067	0.1	0.197053
7.421733	0.1	0.197589
7.423400	0.1	0.198960
7.425067	0.1	0.198603
7.426733	0.1	0.195205
7.428400	0.1	0.189841
7.430067	0.1	0.185728
7.431733	0.1	0.185967
7.433400	0.1	0.191450
7.435067	0.1	0.200570
7.436733	0.1	0.210047
7.438400	0.1	0.217378
7.440067	0.1	0.221610
7.441733	0.1	0.223398
7.443400	0.1	0.223100
7.445067	0.1	0.219524
7.446733	0.1	0.210583
7.448400	0.1	0.196278
7.450067	0.1	0.181019
7.451733	0.1	0.170529
7.453400	0.1	0.167906
7.455067	0.1	0.172853
7.456733	0.1	0.182748
7.458400	0.1	0.193536
7.460067	0.1	0.200868
7.461733	0.1	0.203192
7.463400	0.1	0.202298
7.465067	0.1	0.200570
7.466733	0.1	0.199020
7.468400	0.1	0.197947
7.470067	0.1	0.197649
7.471733	0.1	0.198185
7.473400	0.1	0.198662
7.475067	0.1	0.197470
7.476733	0.1	0.194371
7.478400	0.1	0.190437
7.480067	0.1	0.187159
7.481733	0.1	0.186026
7.483400	0.1	0.187993
7.485067	0.1	0.192225
7.486733	0.1	0.196457
7.488400	0.1	0.198066
7.490067	0.1	0.196636
7.491733	0.1	0.193656
7.493400	0.1	0.190794
7.495067	0.1	0.188112
7.496733	0.1	0.184655
7.498400	0.1	0.179946
7.500067	0.1	0.175834
7.501733	0.1	0.175059
7.503400	0.1	0.177264
7.505067	0.1	0.179470
7.506733	0.1	0.179768
7.508400	0.1	0.178337
7.510067	0.1	0.176013
7.511733	0.1	0.173926
7.513400	0.1	0.172615
7.515067	0.1	0.171840
7.516733	0.1	0.171006
7.518400	0.1	0.169992
7.520067	0.1	0.169158
7.521733	0.1	0.168562
7.523400	0.1	0.167429
7.525067	0.1	0.165761
7.526733	0.1	0.165880
7.528400	0.1	0.169754
7.530067	0.1	0.177562
7.531733	0.1	0.186920
7.533400	0.1	0.194848
7.535067	0.1	0.200093
7.536733	0.1	0.203609
7.538400	0.1	0.206232
7.540067	0.1	0.207782
7.541733	0.1	0.207126
7.543400	0.1	0.203013
7.545067	0.1	0.195742
7.546733	0.1	0.187218
7.548400	0.1	0.178814
7.550067	0.1	0.170887
7.551733	0.1	0.164926
7.553400	0.1	0.162840
7.555067	0.1	0.164866
7.556733	0.1	0.169575
7.558400	0.1	0.175238
7.560067	0.1	0.180662
7.561733	0.1	0.185013
7.563400	0.1	0.187695
7.565067	0.1	0.188947
7.566733	0.1	0.190020
7.568400	0.1	0.191391
7.570067	0.1	0.192285
7.571733	0.1	0.191510
7.573400	0.1	0.188291
7.575067	0.1	0.182688
7.576733	0.1	0.177681
7.578400	0.1	0.177085
7.580067	0.1	0.182271
7.581733	0.1	0.190675
7.583400	0.1	0.198483
7.585067	0.1	0.202775
7.586733	0.1	0.202477
7.588400	0.1	0.198245
7.590067	0.1	0.192404
7.591733	0.1	0.187993
7.593400	0.1	0.185728
7.595067	0.1	0.183404
7.596733	0.1	0.179231
7.598400	0.1	0.174880
7.600067	0.1	0.173390
7.601733	0.1	0.175715
7.603400	0.1	0.180721
7.605067	0.1	0.186920
7.606733	0.1	0.193179
7.608400	0.1	0.199139
7.610067	0.1	0.205517
7.611733	0.1	0.212193
7.613400	0.1	0.216842
7.615067	0.1	0.216603
7.616733	0.1	0.210464
7.618400	0.1	0.200689
7.620067	0.1	0.190854
7.621733	0.1	0.183821
7.623400	0.1	0.181317
7.625067	0.1	0.183284
7.626733	0.1	0.187755
7.628400	0.1	0.192523
7.630067	0.1	0.196397
7.631733	0.1	0.198901
7.633400	0.1	0.200510
7.635067	0.1	0.201464
7.636733	0.1	0.201404
7.638400	0.1	0.199616
7.640067	0.1	0.195682
7.641733	0.1	0.190496
7.643400	0.1	0.186622
7.645067	0.1	0.186086
7.646733	0.1	0.188708
7.648400	0.1	0.192642
7.650067	0.1	0.196159
7.651733	0.1	0.198901
7.653400	0.1	0.201464
7.655067	0.1	0.203609
7.656733	0.1	0.204504
7.658400	0.1	0.203609
7.660067	0.1	0.201046
7.661733	0.1	0.197530
7.663400	0.1	0.193775
7.665067	0.1	0.190258
7.666733	0.1	0.187159
7.668400	0.1	0.184536
7.670067	0.1	0.182509
7.671733	0.1	0.180900
7.673400	0.1	0.178993
7.675067	0.1	0.176907
7.676733	0.1	0.175297
7.678400	0.1	0.173807
7.680067	0.1	0.171602
7.681733	0.1	0.168800
7.683400	0.1	0.166416
7.685067	0.1	0.165939
7.686733	0.1	0.168145
7.688400	0.1	0.172079
7.690067	0.1	0.175536
7.691733	0.1	0.177264
7.693400	0.1	0.177681
7.695067	0.1	0.178933
7.696733	0.1	0.182092
7.698400	0.1	0.185013
7.700067	0.1	0.184894
7.701733	0.1	0.182211
7.703400	0.1	0.180244
7.705067	0.1	0.180483
7.706733	0.1	0.181913
7.708400	0.1	0.182748
7.710067	0.1	0.181973
7.711733	0.1	0.179648
7.713400	0.1	0.176847
7.715067	0.1	0.174165
7.716733	0.1	0.171185
7.718400	0.1	0.167966
7.720067	0.1	0.164866
7.721733	0.1	0.162065
7.723400	0.1	0.159621
7.725067	0.1	0.157774
7.726733	0.1	0.156879
7.728400	0.1	0.156879
7.730067	0.1	0.157535
7.731733	0.1	0.158489
7.733400	0.1	0.159800
7.735067	0.1	0.161350
7.736733	0.1	0.163138
7.738400	0.1	0.165403
7.740067	0.1	0.168443
7.741733	0.1	0.173152
7.743400	0.1	0.179648
7.745067	0.1	0.185311
7.746733	0.1	0.185907
7.748400	0.1	0.180423
7.750067	0.1	0.172019
7.751733	0.1	0.164866
7.753400	0.1	0.160754
7.755067	0.1	0.159562
7.756733	0.1	0.160694
7.758400	0.1	0.162900
7.760067	0.1	0.165343
7.761733	0.1	0.167549
7.763400	0.1	0.168741
7.765067	0.1	0.168860
7.766733	0.1	0.169277
7.768400	0.1	0.170529
7.770067	0.1	0.171661
7.771733	0.1	0.171423
7.773400	0.1	0.169575
7.775067	0.1	0.165761
7.776733	0.1	0.160456
7.778400	0.1	0.155926
7.780067	0.1	0.154078
7.781733	0.1	0.155389
7.783400	0.1	0.158727
7.785067	0.1	0.162184
7.786733	0.1	0.163496
7.788400	0.1	0.162423
7.790067	0.1	0.160456
7.791733	0.1	0.159144
7.793400	0.1	0.158906
7.795067	0.1	0.159025
7.796733	0.1	0.158310
7.798400	0.1	0.156701
7.800067	0.1	0.155568
7.801733	0.1	0.155926
7.803400	0.1	0.157595
7.805067	0.1	0.159860
7.806733	0.1	0.162303
7.808400	0.1	0.164628
7.810067	0.1	0.166297
7.811733	0.1	0.166774
7.813400	0.1	0.166953
7.815067	0.1	0.168145
7.816733	0.1	0.171006
7.818400	0.1	0.175238
7.820067	0.1	0.179410
7.821733	0.1	0.182092
7.823400	0.1	0.182748
7.825067	0.1	0.181913
7.826733	0.1	0.180304
7.828400	0.1	0.178814
7.830067	0.1	0.178218
7.831733	0.1	0.178099
7.833400	0.1	0.176787
7.835067	0.1	0.173926
7.836733	0.1	0.172377
7.838400	0.1	0.174820
7.840067	0.1	0.180483
7.841733	0.1	0.186563
7.843400	0.1	0.190914
7.845067	0.1	0.193059
7.846733	0.1	0.193775
7.848400	0.1	0.193417
7.850067	0.1	0.191212
7.851733	0.1	0.187099
7.853400	0.1	0.182509
7.855067	0.1	0.179231
7.856733	0.1	0.178397
7.858400	0.1	0.180662
7.860067	0.1	0.185311
7.861733	0.1	0.190437
7.863400	0.1	0.194788
7.865067	0.1	0.198483
7.866733	0.1	0.201404
7.868400	0.1	0.202417
7.870067	0.1	0.201106
7.871733	0.1	0.198185
7.873400	0.1	0.195026
7.875067	0.1	0.193298
7.876733	0.1	0.193954
7.878400	0.1	0.196517
7.880067	0.1	0.199914
7.881733	0.1	0.203848
7.883400	0.1	0.207722
7.885067	0.1	0.211179
7.886733	0.1	0.214398
7.888400	0.1	0.217319
7.890067	0.1	0.219166
7.891733	0.1	0.220537
7.893400	0.1	0.223279
7.895067	0.1	0.228345
7.896733	0.1	0.234246
7.898400	0.1	0.238180
7.900067	0.1	0.239134
7.901733	0.1	0.238657
7.903400	0.1	0.238359
7.905067	0.1	0.238478
7.906733	0.1	0.238955
7.908400	0.1	0.239372
7.910067	0.1	0.238717
7.911733	0.1	0.237525
7.913400	0.1	0.238538
7.915067	0.1	0.243843
7.916733	0.1	0.252724
7.918400	0.1	0.261962
7.920067	0.1	0.268102
7.921733	0.1	0.270426
7.923400	0.1	0.270784
7.925067	0.1	0.270724
7.926733	0.1	0.270128
7.928400	0.1	0.268817
7.930067	0.1	0.267625
7.931733	0.1	0.268579
7.933400	0.1	0.272274
7.935067	0.1	0.277579
7.936733	0.1	0.283241
7.938400	0.1	0.289083
7.940067	0.1	0.294924
7.941733	0.1	0.299513
7.943400	0.1	0.302613
7.945067	0.1	0.305057
7.946733	0.1	0.307500
7.948400	0.1	0.310361
7.950067	0.1	0.313938
7.951733	0.1	0.318289
7.953400	0.1	0.323713
7.955067	0.1	0.330150
7.956733	0.1	0.336766
7.958400	0.1	0.342071
7.960067	0.1	0.344455
7.961733	0.1	0.343502
7.963400	0.1	0.340283
7.965067	0.1	0.336111
7.966733	0.1	0.332534
7.968400	0.1	0.330508
7.970067	0.1	0.330269
7.971733	0.1	0.331759
7.973400	0.1	0.334144
7.975067	0.1	0.336170
7.976733	0.1	0.338137
7.978400	0.1	0.340998
7.980067	0.1	0.344396
7.981733	0.1	0.347435
7.983400	0.1	0.349879
7.985067	0.1	0.352323
7.986733	0.1	0.354946
7.988400	0.1	0.357389
7.990067	0.1	0.359178
7.991733	0.1	0.359654
7.993400	0.1	0.358105
7.995067	0.1	0.355124
7.996733	0.1	0.353038
7.998400	0.1	0.353873
8.000067	0.1	0.357032
8.001733	0.1	0.360191
8.003400	0.1	0.361025
8.005067	0.1	0.358582
8.006733	0.1	0.353217
8.008400	0.1	0.345826
8.010067	0.1	0.338376
8.011733	0.1	0.333250
8.013400	0.1	0.331521
8.015067	0.1	0.332654
8.016733	0.1	0.335574
8.018400	0.1	0.338972
8.020067	0.1	0.342011
8.021733	0.1	0.344217
8.023400	0.1	0.345945
8.025067	0.1	0.347793
8.026733	0.1	0.349939
8.028400	0.1	0.351787
8.030067	0.1	0.352502
8.031733	0.1	0.351727
8.033400	0.1	0.350654
8.035067	0.1	0.350952
8.036733	0.1	0.352383
8.038400	0.1	0.353158
8.040067	0.1	0.353396
8.041733	0.1	0.354290
8.043400	0.1	0.356257
8.045067	0.1	0.358582
8.046733	0.1	0.359952
8.048400	0.1	0.360012
8.050067	0.1	0.359356
8.051733	0.1	0.358164
8.053400	0.1	0.356495
8.055067	0.1	0.354469
8.056733	0.1	0.351369
8.058400	0.1	0.347555
8.060067	0.1	0.345051
8.061733	0.1	0.344574
8.063400	0.1	0.344217
8.065067	0.1	0.342011
8.066733	0.1	0.337899
8.068400	0.1	0.333190
8.070067	0.1	0.329316
8.071733	0.1	0.327766
8.073400	0.1	0.330091
8.075067	0.1	0.336349
8.076733	0.1	0.345051
8.078400	0.1	0.355005
8.080067	0.1	0.364840
8.081733	0.1	0.371575
8.083400	0.1	0.372648
8.085067	0.1	0.369489
8.086733	0.1	0.365853
8.088400	0.1	0.364304
8.090067	0.1	0.364482
8.091733	0.1	0.364900
8.093400	0.1	0.364602
8.095067	0.1	0.364244
8.096733	0.1	0.364661
8.098400	0.1	0.366092
8.100067	0.1	0.367999
8.101733	0.1	0.369489
8.103400	0.1	0.369132
8.105067	0.1	0.366628
8.106733	0.1	0.363648
8.108400	0.1	0.361383
8.110067	0.1	0.359774
8.111733	0.1	0.359535
8.113400	0.1	0.362575
8.115067	0.1	0.368357
8.116733	0.1	0.372767
8.118400	0.1	0.372291
8.120067	0.1	0.367045
8.121733	0.1	0.360012
8.123400	0.1	0.353813
8.125067	0.1	0.349760
8.126733	0.1	0.348508
8.128400	0.1	0.350952
8.130067	0.1	0.356913
8.131733	0.1	0.364125
8.133400	0.1	0.369012
8.135067	0.1	0.369966
8.136733	0.1	0.367999
8.138400	0.1	0.365853
8.140067	0.1	0.365376
8.141733	0.1	0.366271
8.143400	0.1	0.367045
8.145067	0.1	0.366092
8.146733	0.1	0.362933
8.148400	0.1	0.358939
8.150067	0.1	0.355840
8.151733	0.1	0.353873
8.153400	0.1	0.352144
8.155067	0.1	0.349700
8.156733	0.1	0.346661
8.158400	0.1	0.343919
8.160067	0.1	0.342906
8.161733	0.1	0.344872
8.163400	0.1	0.349700
8.165067	0.1	0.356138
8.166733	0.1	0.362754
8.168400	0.1	0.368774
8.170067	0.1	0.373662
8.171733	0.1	0.378191
8.173400	0.1	0.383139
8.175067	0.1	0.388086
8.176733	0.1	0.391305
8.178400	0.1	0.391841
8.180067	0.1	0.390708
8.181733	0.1	0.389934
8.183400	0.1	0.389934
8.185067	0.1	0.389457
8.186733	0.1	0.387728
8.188400	0.1	0.385225
8.190067	0.1	0.382483
8.191733	0.1	0.378847
8.193400	0.1	0.373781
8.195067	0.1	0.368357
8.196733	0.1	0.364602
8.198400	0.1	0.364244
8.200067	0.1	0.367522
8.201733	0.1	0.372410
8.203400	0.1	0.376165
8.205067	0.1	0.377417
8.206733	0.1	0.377119
8.208400	0.1	0.377059
8.210067	0.1	0.377893
8.211733	0.1	0.379622
8.213400	0.1	0.381708
8.215067	0.1	0.383139
8.216733	0.1	0.383616
8.218400	0.1	0.383914
8.220067	0.1	0.383794
8.221733	0.1	0.381708
8.223400	0.1	0.376701
8.225067	0.1	0.370264
8.226733	0.1	0.365138
8.228400	0.1	0.362217
8.230067	0.1	0.360370
8.231733	0.1	0.358820
8.233400	0.1	0.358760
8.235067	0.1	0.361502
8.236733	0.1	0.366390
8.238400	0.1	0.370443
8.240067	0.1	0.370860
8.241733	0.1	0.367701
8.243400	0.1	0.363469
8.245067	0.1	0.360727
8.246733	0.1	0.360966
8.248400	0.1	0.364900
8.250067	0.1	0.371993
8.251733	0.1	0.380278
8.253400	0.1	0.387013
8.255067	0.1	0.389814
8.256733	0.1	0.388265
8.258400	0.1	0.384867
8.260067	0.1	0.382364
8.261733	0.1	0.381708
8.263400	0.1	0.381708
8.265067	0.1	0.380993
8.266733	0.1	0.378966
8.268400	0.1	0.375867
8.270067	0.1	0.371873
8.271733	0.1	0.367165
8.273400	0.1	0.362575
8.275067	0.1	0.359237
8.276733	0.1	0.357091
8.278400	0.1	0.355363
8.280067	0.1	0.354230
8.281733	0.1	0.354171
8.283400	0.1	0.354886
8.285067	0.1	0.355601
8.286733	0.1	0.355363
8.288400	0.1	0.353456
8.290067	0.1	0.349998
8.291733	0.1	0.346124
8.293400	0.1	0.342727
8.295067	0.1	0.339985
8.296733	0.1	0.336945
8.298400	0.1	0.333726
8.300067	0.1	0.332177
8.301733	0.1	0.334442
8.303400	0.1	0.340343
8.305067	0.1	0.347137
8.306733	0.1	0.352085
8.308400	0.1	0.354588
8.310067	0.1	0.355780
8.311733	0.1	0.356734
8.313400	0.1	0.357926
8.315067	0.1	0.358760
8.316733	0.1	0.358641
8.318400	0.1	0.357211
8.320067	0.1	0.354707
8.321733	0.1	0.352502
8.323400	0.1	0.351667
8.325067	0.1	0.352800
8.326733	0.1	0.355363
8.328400	0.1	0.357389
8.330067	0.1	0.356376
8.331733	0.1	0.351012
8.333400	0.1	0.342608
8.335067	0.1	0.333309
8.336733	0.1	0.324786
8.338400	0.1	0.318646
8.340067	0.1	0.316203
8.341733	0.1	0.317216
8.343400	0.1	0.320315
8.345067	0.1	0.324190
8.346733	0.1	0.327885
8.348400	0.1	0.331342
8.350067	0.1	0.334203
8.351733	0.1	0.335276
8.353400	0.1	0.333369
8.355067	0.1	0.329494
8.356733	0.1	0.327230
8.358400	0.1	0.328720
8.360067	0.1	0.332236
8.361733	0.1	0.334740
8.363400	0.1	0.335515
8.365067	0.1	0.336111
8.366733	0.1	0.337303
8.368400	0.1	0.338674
8.370067	0.1	0.339687
8.371733	0.1	0.340521
8.373400	0.1	0.341475
8.375067	0.1	0.342131
8.376733	0.1	0.342190
8.378400	0.1	0.341594
8.380067	0.1	0.340343
8.381733	0.1	0.339031
8.383400	0.1	0.338197
8.385067	0.1	0.337660
8.386733	0.1	0.336647
8.388400	0.1	0.334978
8.390067	0.1	0.333786
8.391733	0.1	0.334442
8.393400	0.1	0.336230
8.395067	0.1	0.336111
8.396733	0.1	0.331402
8.398400	0.1	0.322521
8.400067	0.1	0.312448
8.401733	0.1	0.304937
8.403400	0.1	0.302553
8.405067	0.1	0.305533
8.406733	0.1	0.311971
8.408400	0.1	0.318944
8.410067	0.1	0.323892
8.411733	0.1	0.325024
8.413400	0.1	0.321746
8.415067	0.1	0.315964
8.416733	0.1	0.310600
8.418400	0.1	0.307381
8.420067	0.1	0.306070
8.421733	0.1	0.305831
8.423400	0.1	0.306964
8.425067	0.1	0.310063
8.426733	0.1	0.314593
8.428400	0.1	0.318825
8.430067	0.1	0.321269
8.431733	0.1	0.320792
8.433400	0.1	0.317812
8.435067	0.1	0.313818
8.436733	0.1	0.310063
8.438400	0.1	0.306904
8.440067	0.1	0.304639
8.441733	0.1	0.302911
8.443400	0.1	0.301778
8.445067	0.1	0.301838
8.446733	0.1	0.303030
8.448400	0.1	0.304580
8.450067	0.1	0.305295
8.451733	0.1	0.304878
8.453400	0.1	0.304043
8.455067	0.1	0.303626
8.456733	0.1	0.304163
8.458400	0.1	0.305057
8.460067	0.1	0.304759
8.461733	0.1	0.302553
8.463400	0.1	0.299454
8.465067	0.1	0.297010
8.466733	0.1	0.296354
8.468400	0.1	0.298560
8.470067	0.1	0.302792
8.471733	0.1	0.305712
8.473400	0.1	0.305116
8.475067	0.1	0.301242
8.476733	0.1	0.295699
8.478400	0.1	0.289738
8.480067	0.1	0.283897
8.481733	0.1	0.277638
8.483400	0.1	0.270486
8.485067	0.1	0.263035
8.486733	0.1	0.256121
8.488400	0.1	0.250518
8.490067	0.1	0.246346
8.491733	0.1	0.243604
8.493400	0.1	0.242412
8.495067	0.1	0.243366
8.496733	0.1	0.246227
8.498400	0.1	0.250041
8.500067	0.1	0.253558
8.501733	0.1	0.255406
8.503400	0.1	0.254750
8.505067	0.1	0.251770
8.506733	0.1	0.246167
8.508400	0.1	0.237882
8.510067	0.1	0.228584
8.511733	0.1	0.221133
8.513400	0.1	0.217378
8.515067	0.1	0.217199
8.516733	0.1	0.219464
8.518400	0.1	0.222862
8.520067	0.1	0.226378
8.521733	0.1	0.228882
8.523400	0.1	0.228882
8.525067	0.1	0.226021
8.526733	0.1	0.221610
8.528400	0.1	0.218153
8.530067	0.1	0.216901
8.531733	0.1	0.217319
8.533400	0.1	0.218332
8.535067	0.1	0.219822
8.536733	0.1	0.222325
8.538400	0.1	0.226080
8.540067	0.1	0.229538
8.541733	0.1	0.230730
8.543400	0.1	0.229478
8.545067	0.1	0.227094
8.546733	0.1	0.225365
8.548400	0.1	0.225186
8.550067	0.1	0.226080
8.551733	0.1	0.227273
8.553400	0.1	0.228524
8.555067	0.1	0.229418
8.556733	0.1	0.229061
8.558400	0.1	0.227511
8.560067	0.1	0.225127
8.561733	0.1	0.222325
8.563400	0.1	0.219584
8.565067	0.1	0.217438
8.566733	0.1	0.215232
8.568400	0.1	0.212193
8.570067	0.1	0.209212
8.571733	0.1	0.207901
8.573400	0.1	0.207722
8.575067	0.1	0.206172
8.576733	0.1	0.201941
8.578400	0.1	0.196517
8.580067	0.1	0.192702
8.581733	0.1	0.192881
8.583400	0.1	0.197649
8.585067	0.1	0.205278
8.586733	0.1	0.212789
8.588400	0.1	0.217259
8.590067	0.1	0.217259
8.591733	0.1	0.213623
8.593400	0.1	0.209510
8.595067	0.1	0.207484
8.596733	0.1	0.207841
8.598400	0.1	0.209451
8.600067	0.1	0.211537
8.601733	0.1	0.214219
8.603400	0.1	0.217497
8.605067	0.1	0.220537
8.606733	0.1	0.222445
8.608400	0.1	0.223160
8.610067	0.1	0.223160
8.611733	0.1	0.222743
8.613400	0.1	0.222802
8.615067	0.1	0.224829
8.616733	0.1	0.229180
8.618400	0.1	0.235021
8.620067	0.1	0.240684
8.621733	0.1	0.244260
8.623400	0.1	0.244856
8.625067	0.1	0.242531
8.626733	0.1	0.238061
8.628400	0.1	0.233412
8.630067	0.1	0.231445
8.631733	0.1	0.233352
8.633400	0.1	0.237107
8.635067	0.1	0.239491
8.636733	0.1	0.238776
8.638400	0.1	0.236154
8.640067	0.1	0.233531
8.641733	0.1	0.230730
8.643400	0.1	0.226975
8.645067	0.1	0.223637
8.646733	0.1	0.222743
8.648400	0.1	0.225425
8.650067	0.1	0.230908
8.651733	0.1	0.236273
8.653400	0.1	0.238657
8.655067	0.1	0.237525
8.656733	0.1	0.233829
8.658400	0.1	0.229299
8.660067	0.1	0.225782
8.661733	0.1	0.223935
8.663400	0.1	0.222862
8.665067	0.1	0.220895
8.666733	0.1	0.217795
8.668400	0.1	0.215828
8.670067	0.1	0.217676
8.671733	0.1	0.223696
8.673400	0.1	0.231862
8.675067	0.1	0.239611
8.676733	0.1	0.244439
8.678400	0.1	0.244319
8.680067	0.1	0.239253
8.681733	0.1	0.231564
8.683400	0.1	0.224471
8.685067	0.1	0.220597
8.686733	0.1	0.220239
8.688400	0.1	0.221372
8.690067	0.1	0.222504
8.691733	0.1	0.223577
8.693400	0.1	0.224352
8.695067	0.1	0.225008
8.696733	0.1	0.226438
8.698400	0.1	0.227630
8.700067	0.1	0.226319
8.701733	0.1	0.222325
8.703400	0.1	0.217676
8.705067	0.1	0.213921
8.706733	0.1	0.211656
8.708400	0.1	0.212431
8.710067	0.1	0.216842
8.711733	0.1	0.222325
8.713400	0.1	0.225604
8.715067	0.1	0.225425
8.716733	0.1	0.222623
8.718400	0.1	0.218570
8.720067	0.1	0.214696
8.721733	0.1	0.212312
8.723400	0.1	0.211775
8.725067	0.1	0.213325
8.726733	0.1	0.216603
8.728400	0.1	0.220239
8.730067	0.1	0.222683
8.731733	0.1	0.223815
8.733400	0.1	0.223577
8.735067	0.1	0.221968
8.736733	0.1	0.219524
8.738400	0.1	0.216842
8.740067	0.1	0.214160
8.741733	0.1	0.210643
8.743400	0.1	0.205994
8.745067	0.1	0.201285
8.746733	0.1	0.198126
8.748400	0.1	0.197053
8.750067	0.1	0.197768
8.751733	0.1	0.199199
8.753400	0.1	0.200212
8.755067	0.1	0.200391
8.756733	0.1	0.200272
8.758400	0.1	0.200868
8.760067	0.1	0.203371
8.761733	0.1	0.207424
8.763400	0.1	0.211895
8.765067	0.1	0.215411
8.766733	0.1	0.217199
8.768400	0.1	0.217080
8.770067	0.1	0.214815
8.771733	0.1	0.210583
8.773400	0.1	0.205457
8.775067	0.1	0.200629
8.776733	0.1	0.196993
8.778400	0.1	0.195920
8.780067	0.1	0.197053
8.781733	0.1	0.197649
8.783400	0.1	0.196278
8.785067	0.1	0.194609
8.786733	0.1	0.194669
8.788400	0.1	0.196576
8.790067	0.1	0.199080
8.791733	0.1	0.199854
8.793400	0.1	0.198126
8.795067	0.1	0.195324
8.796733	0.1	0.193536
8.798400	0.1	0.193775
8.800067	0.1	0.196159
8.801733	0.1	0.199974
8.803400	0.1	0.203609
8.805067	0.1	0.205576
8.806733	0.1	0.205457
8.808400	0.1	0.203252
8.810067	0.1	0.199437
8.811733	0.1	0.194311
8.813400	0.1	0.188649
8.815067	0.1	0.184596
8.816733	0.1	0.184655
8.818400	0.1	0.188530
8.820067	0.1	0.194490
8.821733	0.1	0.200868
8.823400	0.1	0.205934
8.825067	0.1	0.207722
8.826733	0.1	0.205994
8.828400	0.1	0.202596
8.830067	0.1	0.200510
8.831733	0.1	0.200331
8.833400	0.1	0.200033
8.835067	0.1	0.198722
8.836733	0.1	0.198305
8.838400	0.1	0.199497
8.840067	0.1	0.200450
8.841733	0.1	0.199795
8.843400	0.1	0.198364
8.845067	0.1	0.197172
8.846733	0.1	0.196934
8.848400	0.1	0.198543
8.850067	0.1	0.201881
8.851733	0.1	0.205457
8.853400	0.1	0.206769
8.855067	0.1	0.203848
8.856733	0.1	0.197351
8.858400	0.1	0.190854
8.860067	0.1	0.187695
8.861733	0.1	0.189245
8.863400	0.1	0.194430
8.865067	0.1	0.201166
8.866733	0.1	0.207841
8.868400	0.1	0.213265
8.870067	0.1	0.216305
8.871733	0.1	0.216603
8.873400	0.1	0.214696
8.875067	0.1	0.211298
8.876733	0.1	0.207305
8.878400	0.1	0.204563
8.880067	0.1	0.204682
8.881733	0.1	0.207901
8.883400	0.1	0.211954
8.885067	0.1	0.214398
8.886733	0.1	0.214636
8.888400	0.1	0.213921
8.890067	0.1	0.213206
8.891733	0.1	0.213146
8.893400	0.1	0.214040
8.895067	0.1	0.215530
8.896733	0.1	0.217140
8.898400	0.1	0.218749
8.900067	0.1	0.219762
8.901733	0.1	0.219941
8.903400	0.1	0.220001
8.905067	0.1	0.219643
8.906733	0.1	0.217617
8.908400	0.1	0.213981
8.910067	0.1	0.211179
8.911733	0.1	0.211597
8.913400	0.1	0.215054
8.915067	0.1	0.219941
8.916733	0.1	0.224471
8.918400	0.1	0.226855
8.920067	0.1	0.225127
8.921733	0.1	0.218630
8.923400	0.1	0.209212
8.925067	0.1	0.200152
8.926733	0.1	0.194609
8.928400	0.1	0.193894
8.930067	0.1	0.197709
8.931733	0.1	0.203729
8.933400	0.1	0.208855
8.935067	0.1	0.211060
8.936733	0.1	0.210166
8.938400	0.1	0.207365
8.940067	0.1	0.204563
8.941733	0.1	0.202715
8.943400	0.1	0.202119
8.945067	0.1	0.202835
8.946733	0.1	0.205040
8.948400	0.1	0.209272
8.950067	0.1	0.215471
8.951733	0.1	0.222206
8.953400	0.1	0.227392
8.955067	0.1	0.228226
8.956733	0.1	0.222862
8.958400	0.1	0.212193
8.960067	0.1	0.199497
8.961733	0.1	0.188470
8.963400	0.1	0.181973
8.965067	0.1	0.181139
8.966733	0.1	0.184536
8.968400	0.1	0.189543
8.970067	0.1	0.193775
8.971733	0.1	0.196576
8.973400	0.1	0.198782
8.975067	0.1	0.201225
8.976733	0.1	0.202954
8.978400	0.1	0.203133
8.980067	0.1	0.202298
8.981733	0.1	0.201166
8.983400	0.1	0.200450
8.985067	0.1	0.200093
8.986733	0.1	0.198901
8.988400	0.1	0.195861
8.990067	0.1	0.190556
8.991733	0.1	0.184000
8.993400	0.1	0.178278
8.995067	0.1	0.174999
8.996733	0.1	0.174046
8.998400	0.1	0.174940
9.000067	0.1	0.178456
9.001733	0.1	0.184536
9.003400	0.1	0.190914
9.005067	0.1	0.195265
9.006733	0.1	0.196993
9.008400	0.1	0.196397
9.010067	0.1	0.194430
9.011733	0.1	0.192523
9.013400	0.1	0.191867
9.015067	0.1	0.193119
9.016733	0.1	0.195920
9.018400	0.1	0.199854
9.020067	0.1	0.203609
9.021733	0.1	0.205100
9.023400	0.1	0.202239
9.025067	0.1	0.195384
9.026733	0.1	0.187039
9.028400	0.1	0.179291
9.030067	0.1	0.173271
9.031733	0.1	0.170708
9.033400	0.1	0.172853
9.035067	0.1	0.178516
9.036733	0.1	0.184178
9.038400	0.1	0.187337
9.040067	0.1	0.188231
9.041733	0.1	0.188589
9.043400	0.1	0.189662
9.045067	0.1	0.192463
9.046733	0.1	0.197470
9.048400	0.1	0.203848
9.050067	0.1	0.209332
9.051733	0.1	0.210822
9.053400	0.1	0.208080
9.055067	0.1	0.203848
9.056733	0.1	0.200510
9.058400	0.1	0.198245
9.060067	0.1	0.196397
9.061733	0.1	0.195086
9.063400	0.1	0.194311
9.065067	0.1	0.194073
9.066733	0.1	0.194490
9.068400	0.1	0.195682
9.070067	0.1	0.197649
9.071733	0.1	0.199854
9.073400	0.1	0.201643
9.075067	0.1	0.202596
9.076733	0.1	0.203431
9.078400	0.1	0.205457
9.080067	0.1	0.208676
9.081733	0.1	0.212193
9.083400	0.1	0.215292
9.085067	0.1	0.216365
9.086733	0.1	0.213563
9.088400	0.1	0.207365
9.090067	0.1	0.200927
9.091733	0.1	0.198483
9.093400	0.1	0.201225
9.095067	0.1	0.206172
9.096733	0.1	0.209510
9.098400	0.1	0.210702
9.100067	0.1	0.211179
9.101733	0.1	0.210583
9.103400	0.1	0.207186
9.105067	0.1	0.201464
9.106733	0.1	0.196338
9.108400	0.1	0.194192
9.110067	0.1	0.195682
9.111733	0.1	0.200391
9.113400	0.1	0.207365
9.115067	0.1	0.214696
9.116733	0.1	0.220537
9.118400	0.1	0.224054
9.120067	0.1	0.225008
9.121733	0.1	0.223160
9.123400	0.1	0.217974
9.125067	0.1	0.210106
9.126733	0.1	0.202715
9.128400	0.1	0.200212
9.130067	0.1	0.205040
9.131733	0.1	0.215948
9.133400	0.1	0.228822
9.135067	0.1	0.239849
9.136733	0.1	0.246108
9.138400	0.1	0.246465
9.140067	0.1	0.241816
9.141733	0.1	0.235021
9.143400	0.1	0.229836
9.145067	0.1	0.229001
9.146733	0.1	0.232101
9.148400	0.1	0.236571
9.150067	0.1	0.240564
9.151733	0.1	0.243664
9.153400	0.1	0.246346
9.155067	0.1	0.248790
9.156733	0.1	0.249922
9.158400	0.1	0.247955
9.160067	0.1	0.241756
9.161733	0.1	0.232637
9.163400	0.1	0.223577
9.165067	0.1	0.216782
9.166733	0.1	0.212550
9.168400	0.1	0.210285
9.170067	0.1	0.210047
9.171733	0.1	0.212371
9.173400	0.1	0.217259
9.175067	0.1	0.222743
9.176733	0.1	0.226557
9.178400	0.1	0.227094
9.180067	0.1	0.223815
9.181733	0.1	0.218153
9.183400	0.1	0.212431
9.185067	0.1	0.208557
9.186733	0.1	0.207007
9.188400	0.1	0.207126
9.190067	0.1	0.207245
9.191733	0.1	0.207186
9.193400	0.1	0.208378
9.195067	0.1	0.211775
9.196733	0.1	0.217497
9.198400	0.1	0.224292
9.200067	0.1	0.230074
9.201733	0.1	0.233650
9.203400	0.1	0.236392
9.205067	0.1	0.239670
9.206733	0.1	0.243247
9.208400	0.1	0.246525
9.210067	0.1	0.248671
9.211733	0.1	0.248969
9.213400	0.1	0.247657
9.215067	0.1	0.245929
9.216733	0.1	0.243664
9.218400	0.1	0.239313
9.220067	0.1	0.232101
9.221733	0.1	0.223577
9.223400	0.1	0.215530
9.225067	0.1	0.208557
9.226733	0.1	0.202954
9.228400	0.1	0.199199
9.230067	0.1	0.196517
9.231733	0.1	0.193775
9.233400	0.1	0.191510
9.235067	0.1	0.191689
9.236733	0.1	0.195563
9.238400	0.1	0.202715
9.240067	0.1	0.211239
9.241733	0.1	0.218928
9.243400	0.1	0.224650
9.245067	0.1	0.228286
9.246733	0.1	0.230312
9.248400	0.1	0.232101
9.250067	0.1	0.235915
9.251733	0.1	0.242949
9.253400	0.1	0.251234
9.255067	0.1	0.256836
9.256733	0.1	0.256836
9.258400	0.1	0.252128
9.260067	0.1	0.245154
9.261733	0.1	0.237346
9.263400	0.1	0.229001
9.265067	0.1	0.220954
9.266733	0.1	0.213921
9.268400	0.1	0.208735
9.270067	0.1	0.205874
9.271733	0.1	0.205278
9.273400	0.1	0.206053
9.275067	0.1	0.206947
9.276733	0.1	0.207305
9.278400	0.1	0.207126
9.280067	0.1	0.207484
9.281733	0.1	0.210345
9.283400	0.1	0.216246
9.285067	0.1	0.223219
9.286733	0.1	0.228226
9.288400	0.1	0.229299
9.290067	0.1	0.227213
9.291733	0.1	0.223577
9.293400	0.1	0.220060
9.295067	0.1	0.217676
9.296733	0.1	0.216126
9.298400	0.1	0.214338
9.300067	0.1	0.213087
9.301733	0.1	0.214100
9.303400	0.1	0.217736
9.305067	0.1	0.222385
9.306733	0.1	0.226319
9.308400	0.1	0.228822
9.310067	0.1	0.229955
9.311733	0.1	0.230074
9.313400	0.1	0.229180
9.315067	0.1	0.227332
9.316733	0.1	0.225604
9.318400	0.1	0.225484
9.320067	0.1	0.227749
9.321733	0.1	0.231564
9.323400	0.1	0.234783
9.325067	0.1	0.235558
9.326733	0.1	0.233769
9.328400	0.1	0.230789
9.330067	0.1	0.228882
9.331733	0.1	0.229478
9.333400	0.1	0.231981
9.335067	0.1	0.234544
9.336733	0.1	0.236452
9.338400	0.1	0.238121
9.340067	0.1	0.239968
9.341733	0.1	0.241697
9.343400	0.1	0.242829
9.345067	0.1	0.243247
9.346733	0.1	0.243664
9.348400	0.1	0.244260
9.350067	0.1	0.244260
9.351733	0.1	0.243485
9.353400	0.1	0.242829
9.355067	0.1	0.243008
9.356733	0.1	0.243783
9.358400	0.1	0.245690
9.360067	0.1	0.249505
9.361733	0.1	0.254631
9.363400	0.1	0.258565
9.365067	0.1	0.258207
9.366733	0.1	0.252903
9.368400	0.1	0.245571
9.370067	0.1	0.240028
9.371733	0.1	0.237703
9.373400	0.1	0.237942
9.375067	0.1	0.240207
9.376733	0.1	0.244796
9.378400	0.1	0.251353
9.380067	0.1	0.258029
9.381733	0.1	0.262976
9.383400	0.1	0.265658
9.385067	0.1	0.266850
9.386733	0.1	0.267386
9.388400	0.1	0.267446
9.390067	0.1	0.266254
9.391733	0.1	0.263214
9.393400	0.1	0.259519
9.395067	0.1	0.257850
9.396733	0.1	0.260174
9.398400	0.1	0.265718
9.400067	0.1	0.270903
9.401733	0.1	0.272393
9.403400	0.1	0.270009
9.405067	0.1	0.265658
9.406733	0.1	0.261545
9.408400	0.1	0.259161
9.410067	0.1	0.258327
9.411733	0.1	0.258029
9.413400	0.1	0.257611
9.415067	0.1	0.256479
9.416733	0.1	0.254393
9.418400	0.1	0.252247
9.420067	0.1	0.251889
9.421733	0.1	0.254273
9.423400	0.1	0.259161
9.425067	0.1	0.266373
9.426733	0.1	0.274897
9.428400	0.1	0.281870
9.430067	0.1	0.284314
9.431733	0.1	0.282586
9.433400	0.1	0.279486
9.435067	0.1	0.277877
9.436733	0.1	0.278592
9.438400	0.1	0.280321
9.440067	0.1	0.281453
9.441733	0.1	0.281692
9.443400	0.1	0.280619
9.445067	0.1	0.278533
9.446733	0.1	0.276804
9.448400	0.1	0.276387
9.450067	0.1	0.277758
9.451733	0.1	0.281811
9.453400	0.1	0.288367
9.455067	0.1	0.296116
9.456733	0.1	0.303924
9.458400	0.1	0.310302
9.460067	0.1	0.312269
9.461733	0.1	0.308096
9.463400	0.1	0.299633
9.465067	0.1	0.290692
9.466733	0.1	0.284255
9.468400	0.1	0.281572
9.470067	0.1	0.282168
9.471733	0.1	0.284851
9.473400	0.1	0.288904
9.475067	0.1	0.293255
9.476733	0.1	0.296831
9.478400	0.1	0.299394
9.480067	0.1	0.301838
9.481733	0.1	0.304699
9.483400	0.1	0.306964
9.485067	0.1	0.307202
9.486733	0.1	0.305057
9.488400	0.1	0.301659
9.490067	0.1	0.298798
9.491733	0.1	0.298202
9.493400	0.1	0.300109
9.495067	0.1	0.303388
9.496733	0.1	0.306845
9.498400	0.1	0.309825
9.500067	0.1	0.312865
9.501733	0.1	0.316918
9.503400	0.1	0.322282
9.505067	0.1	0.328004
9.506733	0.1	0.331938
9.508400	0.1	0.331879
9.510067	0.1	0.327587
9.511733	0.1	0.321269
9.513400	0.1	0.316322
9.515067	0.1	0.315487
9.516733	0.1	0.318706
9.518400	0.1	0.323772
9.520067	0.1	0.329316
9.521733	0.1	0.336289
9.523400	0.1	0.345588
9.525067	0.1	0.355661
9.526733	0.1	0.362813
9.528400	0.1	0.364840
9.530067	0.1	0.362933
9.531733	0.1	0.360072
9.533400	0.1	0.358343
9.535067	0.1	0.357091
9.536733	0.1	0.355244
9.538400	0.1	0.353634
9.540067	0.1	0.354648
9.541733	0.1	0.359416
9.543400	0.1	0.366986
9.545067	0.1	0.375807
9.546733	0.1	0.385642
9.548400	0.1	0.396431
9.550067	0.1	0.406742
9.551733	0.1	0.414968
9.553400	0.1	0.420511
9.555067	0.1	0.424385
9.556733	0.1	0.429034
9.558400	0.1	0.435591
9.560067	0.1	0.443339
9.561733	0.1	0.451922
9.563400	0.1	0.461340
9.565067	0.1	0.470161
9.566733	0.1	0.476182
9.568400	0.1	0.478804
9.570067	0.1	0.478804
9.571733	0.1	0.477791
9.573400	0.1	0.477433
9.575067	0.1	0.477612
9.576733	0.1	0.476837
9.578400	0.1	0.475347
9.580067	0.1	0.475407
9.581733	0.1	0.479221
9.583400	0.1	0.488341
9.585067	0.1	0.501692
9.586733	0.1	0.514209
9.588400	0.1	0.520825
9.590067	0.1	0.521064
9.591733	0.1	0.517905
9.593400	0.1	0.514686
9.595067	0.1	0.513792
9.596733	0.1	0.515282
9.598400	0.1	0.517547
9.600067	0.1	0.519335
9.601733	0.1	0.520527
9.603400	0.1	0.521898
9.605067	0.1	0.525177
9.606733	0.1	0.531197
9.608400	0.1	0.538409
9.610067	0.1	0.544190
9.611733	0.1	0.546813
9.613400	0.1	0.546515
9.615067	0.1	0.544071
9.616733	0.1	0.540674
9.618400	0.1	0.538468
9.620067	0.1	0.539959
9.621733	0.1	0.545502
9.623400	0.1	0.552595
9.625067	0.1	0.558317
9.626733	0.1	0.561416
9.628400	0.1	0.562727
9.630067	0.1	0.563502
9.631733	0.1	0.564575
9.633400	0.1	0.566363
9.635067	0.1	0.569224
9.636733	0.1	0.573337
9.638400	0.1	0.577092
9.640067	0.1	0.578046
9.641733	0.1	0.575185
9.643400	0.1	0.570238
9.645067	0.1	0.566363
9.646733	0.1	0.565648
9.648400	0.1	0.568211
9.650067	0.1	0.572741
9.651733	0.1	0.578523
9.653400	0.1	0.584185
9.655067	0.1	0.586867
9.656733	0.1	0.584185
9.658400	0.1	0.576973
9.660067	0.1	0.569701
9.661733	0.1	0.566721
9.663400	0.1	0.568032
9.665067	0.1	0.571013
9.666733	0.1	0.573695
9.668400	0.1	0.574410
9.670067	0.1	0.572741
9.671733	0.1	0.569642
9.673400	0.1	0.566363
9.675067	0.1	0.563562
9.676733	0.1	0.562131
9.678400	0.1	0.562370
9.680067	0.1	0.563920
9.681733	0.1	0.566721
9.683400	0.1	0.571251
9.685067	0.1	0.576437
9.686733	0.1	0.580430
9.688400	0.1	0.582159
9.690067	0.1	0.581861
9.691733	0.1	0.580072
9.693400	0.1	0.577569
9.695067	0.1	0.575483
9.696733	0.1	0.575423
9.698400	0.1	0.579357
9.700067	0.1	0.588000
9.701733	0.1	0.599325
9.703400	0.1	0.609458
9.705067	0.1	0.615120
9.706733	0.1	0.614643
9.708400	0.1	0.608265
9.710067	0.1	0.598013
9.711733	0.1	0.586391
9.713400	0.1	0.576079
9.715067	0.1	0.570238
9.716733	0.1	0.571609
9.718400	0.1	0.579417
9.720067	0.1	0.589192
9.721733	0.1	0.596106
9.723400	0.1	0.598729
9.725067	0.1	0.599146
9.726733	0.1	0.599623
9.728400	0.1	0.600398
9.730067	0.1	0.599742
9.731733	0.1	0.596523
9.733400	0.1	0.591040
9.735067	0.1	0.584602
9.736733	0.1	0.579298
9.738400	0.1	0.577390
9.740067	0.1	0.580013
9.741733	0.1	0.586510
9.743400	0.1	0.594914
9.745067	0.1	0.602007
9.746733	0.1	0.604987
9.748400	0.1	0.603616
9.750067	0.1	0.600934
9.751733	0.1	0.599802
9.753400	0.1	0.600338
9.755067	0.1	0.600815
9.756733	0.1	0.600219
9.758400	0.1	0.599265
9.760067	0.1	0.599682
9.761733	0.1	0.602961
9.763400	0.1	0.609040
9.765067	0.1	0.616431
9.766733	0.1	0.621617
9.768400	0.1	0.621736
9.770067	0.1	0.617206
9.771733	0.1	0.610709
9.773400	0.1	0.604510
9.775067	0.1	0.599742
9.776733	0.1	0.597656
9.778400	0.1	0.598550
9.780067	0.1	0.602186
9.781733	0.1	0.607550
9.783400	0.1	0.612676
9.785067	0.1	0.616252
9.786733	0.1	0.618577
9.788400	0.1	0.620604
9.790067	0.1	0.623345
9.791733	0.1	0.627041
9.793400	0.1	0.630975
9.795067	0.1	0.634372
9.796733	0.1	0.636756
9.798400	0.1	0.638008
9.800067	0.1	0.638604
9.801733	0.1	0.639439
9.803400	0.1	0.640392
9.805067	0.1	0.639916
9.806733	0.1	0.636518
9.808400	0.1	0.630677
9.810067	0.1	0.625253
9.811733	0.1	0.622749
9.813400	0.1	0.623882
9.815067	0.1	0.627160
9.816733	0.1	0.630260
9.818400	0.1	0.632167
9.820067	0.1	0.633597
9.821733	0.1	0.635505
9.823400	0.1	0.637174
9.825067	0.1	0.637412
9.826733	0.1	0.635684
9.828400	0.1	0.632584
9.830067	0.1	0.629783
9.831733	0.1	0.629187
9.833400	0.1	0.631392
9.835067	0.1	0.635088
9.836733	0.1	0.638306
9.838400	0.1	0.639677
9.840067	0.1	0.638902
9.841733	0.1	0.636160
9.843400	0.1	0.631869
9.845067	0.1	0.626862
9.846733	0.1	0.622690
9.848400	0.1	0.619888
9.850067	0.1	0.617623
9.851733	0.1	0.614941
9.853400	0.1	0.611603
9.855067	0.1	0.608444
9.856733	0.1	0.606775
9.858400	0.1	0.607431
9.860067	0.1	0.608981
9.861733	0.1	0.609040
9.863400	0.1	0.605702
9.865067	0.1	0.598848
9.866733	0.1	0.590205
9.868400	0.1	0.583172
9.870067	0.1	0.580967
9.871733	0.1	0.584304
9.873400	0.1	0.590980
9.875067	0.1	0.597000
9.876733	0.1	0.600338
9.878400	0.1	0.601947
9.880067	0.1	0.603795
9.881733	0.1	0.606000
9.883400	0.1	0.606239
9.885067	0.1	0.602603
9.886733	0.1	0.595987
9.888400	0.1	0.590324
9.890067	0.1	0.588536
9.891733	0.1	0.590444
9.893400	0.1	0.593364
9.895067	0.1	0.595272
9.896733	0.1	0.595808
9.898400	0.1	0.595868
9.900067	0.1	0.596225
9.901733	0.1	0.597358
9.903400	0.1	0.599265
9.905067	0.1	0.601053
9.906733	0.1	0.600934
9.908400	0.1	0.598371
9.910067	0.1	0.594914
9.911733	0.1	0.593424
9.913400	0.1	0.595450
9.915067	0.1	0.599444
9.916733	0.1	0.601053
9.918400	0.1	0.597239
9.920067	0.1	0.588357
9.921733	0.1	0.578046
9.923400	0.1	0.570595
9.925067	0.1	0.567496
9.926733	0.1	0.567079
9.928400	0.1	0.567496
9.930067	0.1	0.568390
9.931733	0.1	0.569403
9.933400	0.1	0.569165
9.935067	0.1	0.566065
9.936733	0.1	0.558555
9.938400	0.1	0.546277
9.940067	0.1	0.531018
9.941733	0.1	0.515580
9.943400	0.1	0.503063
9.945067	0.1	0.496626
9.946733	0.1	0.497878
9.948400	0.1	0.505090
9.950067	0.1	0.513971
9.951733	0.1	0.521004
9.953400	0.1	0.524521
9.955067	0.1	0.524759
9.956733	0.1	0.522316
9.958400	0.1	0.517726
9.960067	0.1	0.511229
9.961733	0.1	0.503659
9.963400	0.1	0.496507
9.965067	0.1	0.491440
9.966733	0.1	0.489414
9.968400	0.1	0.489950
9.970067	0.1	0.491381
9.971733	0.1	0.491858
9.973400	0.1	0.491262
9.975067	0.1	0.490963
9.976733	0.1	0.491738
9.978400	0.1	0.492990
9.980067	0.1	0.495195
9.981733	0.1	0.499249
9.983400	0.1	0.504613
9.985067	0.1	0.509143
9.986733	0.1	0.510275
9.988400	0.1	0.506699
9.990067	0.1	0.500202
9.991733	0.1	0.494003
9.993400	0.1	0.490665
9.995067	0.1	0.490665
9.996733	0.1	0.492930
9.998400	0.1	0.494778
10.000067	0.1	0.494242
10.001733	0.1	0.491262
10.003400	0.1	0.487089
10.005067	0.1	0.483096
10.006733	0.1	0.480413
10.008400	0.1	0.480056
10.010067	0.1	0.482321
10.011733	0.1	0.485539
10.013400	0.1	0.487506
10.015067	0.1	0.486791
10.016733	0.1	0.483036
10.018400	0.1	0.476420
10.020067	0.1	0.467777
10.021733	0.1	0.459373
10.023400	0.1	0.454783
10.025067	0.1	0.455976
10.026733	0.1	0.461519
10.028400	0.1	0.468075
10.030067	0.1	0.472963
10.031733	0.1	0.475526
10.033400	0.1	0.475705
10.035067	0.1	0.473499
10.036733	0.1	0.469804
10.038400	0.1	0.466228
10.040067	0.1	0.464618
10.041733	0.1	0.465691
10.043400	0.1	0.467956
10.045067	0.1	0.468552
10.046733	0.1	0.466108
10.048400	0.1	0.461698
10.050067	0.1	0.458300
10.051733	0.1	0.458598
10.053400	0.1	0.462890
10.055067	0.1	0.468850
10.056733	0.1	0.474215
10.058400	0.1	0.478387
10.060067	0.1	0.481308
10.061733	0.1	0.482440
10.063400	0.1	0.480950
10.065067	0.1	0.477135
10.066733	0.1	0.472367
10.068400	0.1	0.468075
10.070067	0.1	0.464857
10.071733	0.1	0.462711
10.073400	0.1	0.462115
10.075067	0.1	0.463903
10.076733	0.1	0.467122
10.078400	0.1	0.468433
10.080067	0.1	0.465810
10.081733	0.1	0.460684
10.083400	0.1	0.455856
10.085067	0.1	0.452995
10.086733	0.1	0.452399
10.088400	0.1	0.452876
10.090067	0.1	0.452876
10.091733	0.1	0.451982
10.093400	0.1	0.451148
10.095067	0.1	0.450432
10.096733	0.1	0.448704
10.098400	0.1	0.445366
10.100067	0.1	0.441432
10.101733	0.1	0.438511
10.103400	0.1	0.438094
10.105067	0.1	0.440717
10.106733	0.1	0.445247
10.108400	0.1	0.448942
10.110067	0.1	0.448942
10.111733	0.1	0.444949
10.113400	0.1	0.440061
10.115067	0.1	0.437081
10.116733	0.1	0.436127
10.118400	0.1	0.436246
10.120067	0.1	0.436306
10.121733	0.1	0.434041
10.123400	0.1	0.428021
10.125067	0.1	0.419557
10.126733	0.1	0.410795
10.128400	0.1	0.404358
10.130067	0.1	0.403523
10.131733	0.1	0.410140
10.133400	0.1	0.422180
10.135067	0.1	0.435770
10.136733	0.1	0.447273
10.138400	0.1	0.454366
10.140067	0.1	0.456095
10.141733	0.1	0.452995
10.143400	0.1	0.446975
10.145067	0.1	0.441551
10.146733	0.1	0.438809
10.148400	0.1	0.438571
10.150067	0.1	0.440002
10.151733	0.1	0.442386
10.153400	0.1	0.444293
10.155067	0.1	0.444353
10.156733	0.1	0.442922
10.158400	0.1	0.441968
10.160067	0.1	0.442505
10.161733	0.1	0.444055
10.163400	0.1	0.446200
10.165067	0.1	0.449419
10.166733	0.1	0.453711
10.168400	0.1	0.457466
10.170067	0.1	0.459313
10.171733	0.1	0.459015
10.173400	0.1	0.456691
10.175067	0.1	0.453055
10.176733	0.1	0.449181
10.178400	0.1	0.445843
10.180067	0.1	0.443101
10.181733	0.1	0.440776
10.183400	0.1	0.438690
10.185067	0.1	0.436962
10.186733	0.1	0.436544
10.188400	0.1	0.437856
10.190067	0.1	0.440061
10.191733	0.1	0.441849
10.193400	0.1	0.442088
10.195067	0.1	0.440180
10.196733	0.1	0.437200
10.198400	0.1	0.434458
10.200067	0.1	0.432611
10.201733	0.1	0.431180
10.203400	0.1	0.429988
10.205067	0.1	0.429690
10.206733	0.1	0.430882
10.208400	0.1	0.433266
10.210067	0.1	0.435829
10.211733	0.1	0.438154
10.213400	0.1	0.440180
10.215067	0.1	0.441074
10.216733	0.1	0.439584
10.218400	0.1	0.436187
10.220067	0.1	0.433147
10.221733	0.1	0.432014
10.223400	0.1	0.432491
10.225067	0.1	0.433981
10.226733	0.1	0.436485
10.228400	0.1	0.439763
10.230067	0.1	0.443518
10.231733	0.1	0.447571
10.233400	0.1	0.451922
10.235067	0.1	0.455737
10.236733	0.1	0.458181
10.238400	0.1	0.460088
10.240067	0.1	0.462174
10.241733	0.1	0.462830
10.243400	0.1	0.460088
10.245067	0.1	0.454068
10.246733	0.1	0.447571
10.248400	0.1	0.443339
10.250067	0.1	0.441909
10.251733	0.1	0.441551
10.253400	0.1	0.441134
10.255067	0.1	0.441194
10.256733	0.1	0.441968
10.258400	0.1	0.443399
10.260067	0.1	0.445604
10.261733	0.1	0.448048
10.263400	0.1	0.449300
10.265067	0.1	0.448048
10.266733	0.1	0.444651
10.268400	0.1	0.440955
10.270067	0.1	0.438869
10.271733	0.1	0.439346
10.273400	0.1	0.441909
10.275067	0.1	0.446141
10.276733	0.1	0.452995
10.278400	0.1	0.462353
10.280067	0.1	0.471890
10.281733	0.1	0.479460
10.283400	0.1	0.485063
10.285067	0.1	0.488639
10.286733	0.1	0.489533
10.288400	0.1	0.488102
10.290067	0.1	0.485837
10.291733	0.1	0.484228
10.293400	0.1	0.484705
10.295067	0.1	0.487685
10.296733	0.1	0.492394
10.298400	0.1	0.497222
10.300067	0.1	0.500321
10.301733	0.1	0.500381
10.303400	0.1	0.497997
10.305067	0.1	0.494778
10.306733	0.1	0.492573
10.308400	0.1	0.494063
10.310067	0.1	0.501514
10.311733	0.1	0.514090
10.313400	0.1	0.527680
10.315067	0.1	0.538468
10.316733	0.1	0.545323
10.318400	0.1	0.548422
10.320067	0.1	0.548244
10.321733	0.1	0.545740
10.323400	0.1	0.542462
10.325067	0.1	0.540197
10.326733	0.1	0.540376
10.328400	0.1	0.543714
10.330067	0.1	0.549734
10.331733	0.1	0.557363
10.333400	0.1	0.566065
10.335067	0.1	0.575602
10.336733	0.1	0.585377
10.338400	0.1	0.594795
10.340067	0.1	0.604808
10.341733	0.1	0.616252
10.343400	0.1	0.628352
10.345067	0.1	0.639379
10.346733	0.1	0.648439
10.348400	0.1	0.656128
10.350067	0.1	0.664055
10.351733	0.1	0.673950
10.353400	0.1	0.685930
10.355067	0.1	0.698626
10.356733	0.1	0.710607
10.358400	0.1	0.721574
10.360067	0.1	0.732064
10.361733	0.1	0.742734
10.363400	0.1	0.753880
10.365067	0.1	0.765026
10.366733	0.1	0.775278
10.368400	0.1	0.784695
10.370067	0.1	0.794649
10.371733	0.1	0.806928
10.373400	0.1	0.822485
10.375067	0.1	0.841200
10.376733	0.1	0.862181
10.378400	0.1	0.883758
10.380067	0.1	0.903249
10.381733	0.1	0.919581
10.383400	0.1	0.934720
10.385067	0.1	0.951469
10.386733	0.1	0.971019
10.388400	0.1	0.992596
10.390067	0.1	1.014113
10.391733	0.1	1.034558
10.393400	0.1	1.054406
10.395067	0.1	1.074493
10.396733	0.1	1.095414
10.398400	0.1	1.116574
10.400067	0.1	1.136184
10.401733	0.1	1.153767
10.403400	0.1	1.170695
10.405067	0.1	1.189113
10.406733	0.1	1.210153
10.408400	0.1	1.233339
10.410067	0.1	1.257837
10.411733	0.1	1.283407
10.413400	0.1	1.310825
10.415067	0.1	1.340628
10.416733	0.1	1.372457
10.418400	0.1	1.405180
10.420067	0.1	1.438916
10.421733	0.1	1.473785
10.423400	0.1	1.508236
10.425067	0.1	1.540423
10.426733	0.1	1.570106
10.428400	0.1	1.597881
10.430067	0.1	1.623452
10.431733	0.1	1.645923
10.433400	0.1	1.665712
10.435067	0.1	1.685619
10.436733	0.1	1.708925
10.438400	0.1	1.735628
10.440067	0.1	1.762092
10.441733	0.1	1.784325
10.443400	0.1	1.801014
10.445067	0.1	1.814604
10.446733	0.1	1.829386
10.448400	0.1	1.847804
10.450067	0.1	1.868844
10.451733	0.1	1.890540
10.453400	0.1	1.911283
10.455067	0.1	1.929581
10.456733	0.1	1.945198
10.458400	0.1	1.958907
10.460067	0.1	1.971662
10.461733	0.1	1.983523
10.463400	0.1	1.994014
10.465067	0.1	2.002716
10.466733	0.1	2.008915
10.468400	0.1	2.013445
10.470067	0.1	2.018988
10.471733	0.1	2.027452
10.473400	0.1	2.037764
10.475067	0.1	2.047718
10.476733	0.1	2.055586
10.478400	0.1	2.060115
10.480067	0.1	2.061248
10.481733	0.1	2.059579
10.483400	0.1	2.056360
10.485067	0.1	2.054215
10.486733	0.1	2.055764
10.488400	0.1	2.061367
10.490067	0.1	2.068937
10.491733	0.1	2.075434
10.493400	0.1	2.076864
10.495067	0.1	2.071262
10.496733	0.1	2.061427
10.498400	0.1	2.052248
10.500067	0.1	2.047002
10.501733	0.1	2.046347
10.503400	0.1	2.048671
10.505067	0.1	2.052128
10.506733	0.1	2.055645
10.508400	0.1	2.058804
10.510067	0.1	2.061129
10.511733	0.1	2.062261
10.513400	0.1	2.062619
10.515067	0.1	2.062440
10.516733	0.1	2.061963
10.518400	0.1	2.061248
10.520067	0.1	2.060115
10.521733	0.1	2.058268
10.523400	0.1	2.056301
10.525067	0.1	2.055347
10.526733	0.1	2.056062
10.528400	0.1	2.057552
10.530067	0.1	2.058566
10.531733	0.1	2.058923
10.533400	0.1	2.058745
10.535067	0.1	2.058566
10.536733	0.1	2.059519
10.538400	0.1	2.061606
10.540067	0.1	2.062738
10.541733	0.1	2.061010
10.543400	0.1	2.056658
10.545067	0.1	2.051354
10.546733	0.1	2.046645
10.548400	0.1	2.044261
10.550067	0.1	2.044797
10.551733	0.1	2.047777
10.553400	0.1	2.051830
10.555067	0.1	2.056360
10.556733	0.1	2.061665
10.558400	0.1	2.067745
10.560067	0.1	2.073527
10.561733	0.1	2.077699
10.563400	0.1	2.079845
10.565067	0.1	2.079308
10.566733	0.1	2.074838
10.568400	0.1	2.066791
10.570067	0.1	2.057910
10.571733	0.1	2.051294
10.573400	0.1	2.048254
10.575067	0.1	2.048135
10.576733	0.1	2.049923
10.578400	0.1	2.053321
10.580067	0.1	2.058149
10.581733	0.1	2.063453
10.583400	0.1	2.068281
10.585067	0.1	2.072573
10.586733	0.1	2.076626
10.588400	0.1	2.080262
10.590067	0.1	2.082825
10.591733	0.1	2.083600
10.593400	0.1	2.083242
10.595067	0.1	2.083182
10.596733	0.1	2.083957
10.598400	0.1	2.085090
10.600067	0.1	2.085626
10.601733	0.1	2.084971
10.603400	0.1	2.083540
10.605067	0.1	2.082348
10.606733	0.1	2.082169
10.608400	0.1	2.083063
10.610067	0.1	2.083957
10.611733	0.1	2.083421
10.613400	0.1	2.080917
10.615067	0.1	2.077103
10.616733	0.1	2.073884
10.618400	0.1	2.072573
10.620067	0.1	2.073050
10.621733	0.1	2.074540
10.623400	0.1	2.076626
10.625067	0.1	2.078116
10.626733	0.1	2.078533
10.628400	0.1	2.078831
10.630067	0.1	2.079487
10.631733	0.1	2.078831
10.633400	0.1	2.074957
10.635067	0.1	2.067745
10.636733	0.1	2.058864
10.638400	0.1	2.050460
10.640067	0.1	2.043367
10.641733	0.1	2.036691
10.643400	0.1	2.029002
10.645067	0.1	2.020359
10.646733	0.1	2.012670
10.648400	0.1	2.007902
10.650067	0.1	2.005696
10.651733	0.1	2.003253
10.653400	0.1	1.998663
10.655067	0.1	1.992464
10.656733	0.1	1.985967
10.658400	0.1	1.979292
10.660067	0.1	1.971662
10.661733	0.1	1.963616
10.663400	0.1	1.956523
10.665067	0.1	1.949847
10.666733	0.1	1.941443
10.668400	0.1	1.930833
10.670067	0.1	1.919031
10.671733	0.1	1.905978
10.673400	0.1	1.891196
10.675067	0.1	1.876176
10.676733	0.1	1.863003
10.678400	0.1	1.852632
10.680067	0.1	1.844347
10.681733	0.1	1.836181
10.683400	0.1	1.826584
10.685067	0.1	1.814723
10.686733	0.1	1.800180
10.688400	0.1	1.782715
10.690067	0.1	1.763165
10.691733	0.1	1.742482
10.693400	0.1	1.720905
10.695067	0.1	1.698375
10.696733	0.1	1.675069
10.698400	0.1	1.652002
10.700067	0.1	1.631141
10.701733	0.1	1.613557
10.703400	0.1	1.598299
10.705067	0.1	1.582086
10.706733	0.1	1.561880
10.708400	0.1	1.537144
10.710067	0.1	1.509965
10.711733	0.1	1.482666
10.713400	0.1	1.456738
10.715067	0.1	1.433313
10.716733	0.1	1.412213
10.718400	0.1	1.392067
10.720067	0.1	1.371861
10.721733	0.1	1.351833
10.723400	0.1	1.332939
10.725067	0.1	1.315653
10.726733	0.1	1.299143
10.728400	0.1	1.281977
10.730067	0.1	1.262903
10.731733	0.1	1.241207
10.733400	0.1	1.217783
10.735067	0.1	1.194000
10.736733	0.1	1.170755
10.738400	0.1	1.148880
10.740067	0.1	1.129150
10.741733	0.1	1.111746
10.743400	0.1	1.095176
10.745067	0.1	1.077533
10.746733	0.1	1.057088
10.748400	0.1	1.034081
10.750067	0.1	1.010478
10.751733	0.1	0.988901
10.753400	0.1	0.970483
10.755067	0.1	0.955701
10.756733	0.1	0.944436
10.758400	0.1	0.935376
10.760067	0.1	0.926375
10.761733	0.1	0.915349
10.763400	0.1	0.901640
10.765067	0.1	0.886202
10.766733	0.1	0.870466
10.768400	0.1	0.855625
10.770067	0.1	0.841856
10.771733	0.1	0.829876
10.773400	0.1	0.820637
10.775067	0.1	0.813365
10.776733	0.1	0.805438
10.778400	0.1	0.795662
10.780067	0.1	0.784695
10.781733	0.1	0.773311
10.783400	0.1	0.761330
10.785067	0.1	0.748515
10.786733	0.1	0.735045
10.788400	0.1	0.720918
10.790067	0.1	0.707150
10.791733	0.1	0.694394
10.793400	0.1	0.683010
10.795067	0.1	0.672996
10.796733	0.1	0.664830
10.798400	0.1	0.659406
10.800067	0.1	0.657618
10.801733	0.1	0.658333
10.803400	0.1	0.658572
10.805067	0.1	0.655234
10.806733	0.1	0.647545
10.808400	0.1	0.638664
10.810067	0.1	0.632823
10.811733	0.1	0.631511
10.813400	0.1	0.633419
10.815067	0.1	0.636637
10.816733	0.1	0.638485
10.818400	0.1	0.636160
10.820067	0.1	0.629246
10.821733	0.1	0.619590
10.823400	0.1	0.609934
10.825067	0.1	0.602245
10.826733	0.1	0.597119
10.828400	0.1	0.594914
10.830067	0.1	0.595868
10.831733	0.1	0.599504
10.833400	0.1	0.604689
10.835067	0.1	0.610471
10.836733	0.1	0.616252
10.838400	0.1	0.621736
10.840067	0.1	0.625730
10.841733	0.1	0.626624
10.843400	0.1	0.623941
10.845067	0.1	0.617802
10.846733	0.1	0.609458
10.848400	0.1	0.602007
10.850067	0.1	0.598133
10.851733	0.1	0.597775
10.853400	0.1	0.598609
10.855067	0.1	0.598848
10.856733	0.1	0.599325
10.858400	0.1	0.602067
10.860067	0.1	0.607193
10.861733	0.1	0.613034
10.863400	0.1	0.618756
10.865067	0.1	0.624359
10.866733	0.1	0.629604
10.868400	0.1	0.633657
10.870067	0.1	0.636280
10.871733	0.1	0.638127
10.873400	0.1	0.639498
10.875067	0.1	0.639677
10.876733	0.1	0.638843
10.878400	0.1	0.638068
10.880067	0.1	0.638485
10.881733	0.1	0.640988
10.883400	0.1	0.646055
10.885067	0.1	0.652731
10.886733	0.1	0.659823
10.888400	0.1	0.665844
10.890067	0.1	0.669301
10.891733	0.1	0.669062
10.893400	0.1	0.665605
10.895067	0.1	0.661373
10.896733	0.1	0.658870
10.898400	0.1	0.660181
10.900067	0.1	0.666142
10.901733	0.1	0.675738
10.903400	0.1	0.685751
10.905067	0.1	0.692606
10.906733	0.1	0.694692
10.908400	0.1	0.692129
10.910067	0.1	0.686169
10.911733	0.1	0.678778
10.913400	0.1	0.671446
10.915067	0.1	0.665069
10.916733	0.1	0.661194
10.918400	0.1	0.660837
10.920067	0.1	0.663102
10.921733	0.1	0.666201
10.923400	0.1	0.670314
10.925067	0.1	0.676453
10.926733	0.1	0.683606
10.928400	0.1	0.689268
10.930067	0.1	0.691354
10.931733	0.1	0.689089
10.933400	0.1	0.682890
10.935067	0.1	0.674486
10.936733	0.1	0.666499
10.938400	0.1	0.661135
10.940067	0.1	0.659585
10.941733	0.1	0.661373
10.943400	0.1	0.665247
10.945067	0.1	0.669837
10.946733	0.1	0.674248
10.948400	0.1	0.677347
10.950067	0.1	0.678420
10.951733	0.1	0.678182
10.953400	0.1	0.677943
10.955067	0.1	0.678122
10.956733	0.1	0.677347
10.958400	0.1	0.673056
10.960067	0.1	0.663936
10.961733	0.1	0.651479
10.963400	0.1	0.639021
10.965067	0.1	0.629664
10.966733	0.1	0.625134
10.968400	0.1	0.626326
10.970067	0.1	0.632823
10.971733	0.1	0.641763
10.973400	0.1	0.648797
10.975067	0.1	0.651717
10.976733	0.1	0.651956
10.978400	0.1	0.652194
10.980067	0.1	0.653684
10.981733	0.1	0.655890
10.983400	0.1	0.657201
10.985067	0.1	0.655353
10.986733	0.1	0.649631
10.988400	0.1	0.642240
10.990067	0.1	0.636876
10.991733	0.1	0.636339
10.993400	0.1	0.640512
10.995067	0.1	0.647247
10.996733	0.1	0.653267
10.998400	0.1	0.655651
11.000067	0.1	0.653327
11.001733	0.1	0.648022
11.003400	0.1	0.642359
11.005067	0.1	0.638127
11.006733	0.1	0.635922
11.008400	0.1	0.635088
11.010067	0.1	0.634611
11.011733	0.1	0.633419
11.013400	0.1	0.631988
11.015067	0.1	0.631750
11.016733	0.1	0.632644
11.018400	0.1	0.633299
11.020067	0.1	0.633180
11.021733	0.1	0.632405
11.023400	0.1	0.630796
11.025067	0.1	0.628293
11.026733	0.1	0.625908
11.028400	0.1	0.625432
11.030067	0.1	0.627577
11.031733	0.1	0.631452
11.033400	0.1	0.635445
11.035067	0.1	0.637949
11.036733	0.1	0.638187
11.038400	0.1	0.635922
11.040067	0.1	0.631750
11.041733	0.1	0.626266
11.043400	0.1	0.620842
11.045067	0.1	0.617087
11.046733	0.1	0.615835
11.048400	0.1	0.616252
11.050067	0.1	0.616908
11.051733	0.1	0.617206
11.053400	0.1	0.617504
11.055067	0.1	0.618041
11.056733	0.1	0.619888
11.058400	0.1	0.624180
11.060067	0.1	0.630379
11.061733	0.1	0.635386
11.063400	0.1	0.635862
11.065067	0.1	0.631511
11.066733	0.1	0.624895
11.068400	0.1	0.619531
11.070067	0.1	0.618160
11.071733	0.1	0.622332
11.073400	0.1	0.630617
11.075067	0.1	0.638962
11.076733	0.1	0.643551
11.078400	0.1	0.642538
11.080067	0.1	0.635982
11.081733	0.1	0.625968
11.083400	0.1	0.616014
11.085067	0.1	0.608861
11.086733	0.1	0.605702
11.088400	0.1	0.606477
11.090067	0.1	0.608921
11.091733	0.1	0.610828
11.093400	0.1	0.611603
11.095067	0.1	0.612259
11.096733	0.1	0.613809
11.098400	0.1	0.616908
11.100067	0.1	0.621617
11.101733	0.1	0.627220
11.103400	0.1	0.632346
11.105067	0.1	0.635922
11.106733	0.1	0.636995
11.108400	0.1	0.634968
11.110067	0.1	0.630975
11.111733	0.1	0.627458
11.113400	0.1	0.625551
11.115067	0.1	0.624299
11.116733	0.1	0.623167
11.118400	0.1	0.622630
11.120067	0.1	0.622571
11.121733	0.1	0.621200
11.123400	0.1	0.617325
11.125067	0.1	0.611842
11.126733	0.1	0.606537
11.128400	0.1	0.603080
11.130067	0.1	0.602067
11.131733	0.1	0.602841
11.133400	0.1	0.603974
11.135067	0.1	0.604868
11.136733	0.1	0.606298
11.138400	0.1	0.609279
11.140067	0.1	0.612855
11.141733	0.1	0.613749
11.143400	0.1	0.609756
11.145067	0.1	0.601709
11.146733	0.1	0.592947
11.148400	0.1	0.587583
11.150067	0.1	0.588238
11.151733	0.1	0.593424
11.153400	0.1	0.598490
11.155067	0.1	0.600219
11.156733	0.1	0.598848
11.158400	0.1	0.596106
11.160067	0.1	0.591755
11.161733	0.1	0.585258
11.163400	0.1	0.577211
11.165067	0.1	0.569522
11.166733	0.1	0.564635
11.168400	0.1	0.564754
11.170067	0.1	0.569761
11.171733	0.1	0.576317
11.173400	0.1	0.580311
11.175067	0.1	0.580728
11.176733	0.1	0.580609
11.178400	0.1	0.583172
11.180067	0.1	0.588179
11.181733	0.1	0.592768
11.183400	0.1	0.594139
11.185067	0.1	0.591934
11.186733	0.1	0.588417
11.188400	0.1	0.586331
11.190067	0.1	0.586569
11.191733	0.1	0.588357
11.193400	0.1	0.590861
11.195067	0.1	0.593126
11.196733	0.1	0.594735
11.198400	0.1	0.595629
11.200067	0.1	0.595450
11.201733	0.1	0.593960
11.203400	0.1	0.592113
11.205067	0.1	0.591755
11.206733	0.1	0.593007
11.208400	0.1	0.594974
11.210067	0.1	0.597298
11.211733	0.1	0.599921
11.213400	0.1	0.602603
11.215067	0.1	0.604272
11.216733	0.1	0.603020
11.218400	0.1	0.598192
11.220067	0.1	0.591993
11.221733	0.1	0.587642
11.223400	0.1	0.587106
11.225067	0.1	0.590682
11.226733	0.1	0.597060
11.228400	0.1	0.603914
11.230067	0.1	0.609577
11.231733	0.1	0.614226
11.233400	0.1	0.619352
11.235067	0.1	0.625491
11.236733	0.1	0.630498
11.238400	0.1	0.631571
11.240067	0.1	0.628293
11.241733	0.1	0.622511
11.243400	0.1	0.615656
11.245067	0.1	0.607908
11.246733	0.1	0.600100
11.248400	0.1	0.595391
11.250067	0.1	0.597298
11.251733	0.1	0.606477
11.253400	0.1	0.619888
11.255067	0.1	0.632584
11.256733	0.1	0.639796
11.258400	0.1	0.639379
11.260067	0.1	0.633359
11.261733	0.1	0.626802
11.263400	0.1	0.624538
11.265067	0.1	0.627399
11.266733	0.1	0.632525
11.268400	0.1	0.636876
11.270067	0.1	0.638545
11.271733	0.1	0.636637
11.273400	0.1	0.631213
11.275067	0.1	0.623643
11.276733	0.1	0.616133
11.278400	0.1	0.610292
11.280067	0.1	0.606656
11.281733	0.1	0.605106
11.283400	0.1	0.605285
11.285067	0.1	0.606358
11.286733	0.1	0.606954
11.288400	0.1	0.606120
11.290067	0.1	0.603735
11.291733	0.1	0.601351
11.293400	0.1	0.600755
11.295067	0.1	0.602067
11.296733	0.1	0.603735
11.298400	0.1	0.604987
11.300067	0.1	0.605941
11.301733	0.1	0.606775
11.303400	0.1	0.607610
11.305067	0.1	0.608921
11.306733	0.1	0.611007
11.308400	0.1	0.613272
11.310067	0.1	0.614762
11.311733	0.1	0.614464
11.313400	0.1	0.611186
11.315067	0.1	0.603855
11.316733	0.1	0.593901
11.318400	0.1	0.584960
11.320067	0.1	0.579774
11.321733	0.1	0.578940
11.323400	0.1	0.581145
11.325067	0.1	0.584364
11.326733	0.1	0.587523
11.328400	0.1	0.590682
11.330067	0.1	0.593960
11.331733	0.1	0.597119
11.333400	0.1	0.600278
11.335067	0.1	0.603318
11.336733	0.1	0.605941
11.338400	0.1	0.609040
11.340067	0.1	0.613391
11.341733	0.1	0.617087
11.343400	0.1	0.616610
11.345067	0.1	0.609934
11.346733	0.1	0.598073
11.348400	0.1	0.585020
11.350067	0.1	0.575304
11.351733	0.1	0.571370
11.353400	0.1	0.571907
11.355067	0.1	0.573874
11.356733	0.1	0.576198
11.358400	0.1	0.580013
11.360067	0.1	0.584781
11.361733	0.1	0.587404
11.363400	0.1	0.585496
11.365067	0.1	0.579894
11.366733	0.1	0.573814
11.368400	0.1	0.570238
11.370067	0.1	0.569761
11.371733	0.1	0.571191
11.373400	0.1	0.573456
11.375067	0.1	0.575721
11.376733	0.1	0.577092
11.378400	0.1	0.577569
11.380067	0.1	0.577033
11.381733	0.1	0.574708
11.383400	0.1	0.570357
11.385067	0.1	0.564635
11.386733	0.1	0.558794
11.388400	0.1	0.554383
11.390067	0.1	0.551820
11.391733	0.1	0.550330
11.393400	0.1	0.549853
11.395067	0.1	0.550747
11.396733	0.1	0.551999
11.398400	0.1	0.552952
11.400067	0.1	0.553370
11.401733	0.1	0.553072
11.403400	0.1	0.551581
11.405067	0.1	0.549197
11.406733	0.1	0.546277
11.408400	0.1	0.543773
11.410067	0.1	0.542700
11.411733	0.1	0.542283
11.413400	0.1	0.541508
11.415067	0.1	0.541270
11.416733	0.1	0.543296
11.418400	0.1	0.547469
11.420067	0.1	0.552058
11.421733	0.1	0.554740
11.423400	0.1	0.554919
11.425067	0.1	0.553668
11.426733	0.1	0.552297
11.428400	0.1	0.551343
11.430067	0.1	0.550091
11.431733	0.1	0.547349
11.433400	0.1	0.543416
11.435067	0.1	0.540137
11.436733	0.1	0.539541
11.438400	0.1	0.542104
11.440067	0.1	0.545502
11.441733	0.1	0.546753
11.443400	0.1	0.545323
11.445067	0.1	0.542462
11.446733	0.1	0.538290
11.448400	0.1	0.532508
11.450067	0.1	0.526428
11.451733	0.1	0.521421
11.453400	0.1	0.517607
11.455067	0.1	0.513911
11.456733	0.1	0.509739
11.458400	0.1	0.505745
11.460067	0.1	0.503063
11.461733	0.1	0.502646
11.463400	0.1	0.504613
11.465067	0.1	0.507891
11.466733	0.1	0.510216
11.468400	0.1	0.509620
11.470067	0.1	0.506461
11.471733	0.1	0.502527
11.473400	0.1	0.499427
11.475067	0.1	0.497520
11.476733	0.1	0.496864
11.478400	0.1	0.497460
11.480067	0.1	0.498712
11.481733	0.1	0.499368
11.483400	0.1	0.499010
11.485067	0.1	0.497460
11.486733	0.1	0.494480
11.488400	0.1	0.490904
11.490067	0.1	0.488043
11.491733	0.1	0.485182
11.493400	0.1	0.480711
11.495067	0.1	0.474811
11.496733	0.1	0.470042
11.498400	0.1	0.468314
11.500067	0.1	0.469327
11.501733	0.1	0.470459
11.503400	0.1	0.469267
11.505067	0.1	0.466287
11.506733	0.1	0.463963
11.508400	0.1	0.462592
11.510067	0.1	0.460565
11.511733	0.1	0.456512
11.513400	0.1	0.450075
11.515067	0.1	0.442088
11.516733	0.1	0.433743
11.518400	0.1	0.426352
11.520067	0.1	0.421107
11.521733	0.1	0.418842
11.523400	0.1	0.419319
11.525067	0.1	0.420928
11.526733	0.1	0.422001
11.528400	0.1	0.421941
11.530067	0.1	0.421226
11.531733	0.1	0.420630
11.533400	0.1	0.420392
11.535067	0.1	0.420511
11.536733	0.1	0.420928
11.538400	0.1	0.421762
11.540067	0.1	0.422478
11.541733	0.1	0.422120
11.543400	0.1	0.420034
11.545067	0.1	0.416756
11.546733	0.1	0.413060
11.548400	0.1	0.409484
11.550067	0.1	0.406623
11.551733	0.1	0.406146
11.553400	0.1	0.409484
11.555067	0.1	0.416160
11.556733	0.1	0.423849
11.558400	0.1	0.428438
11.560067	0.1	0.427187
11.561733	0.1	0.420988
11.563400	0.1	0.413716
11.565067	0.1	0.408947
11.566733	0.1	0.408351
11.568400	0.1	0.411391
11.570067	0.1	0.415266
11.571733	0.1	0.416875
11.573400	0.1	0.415623
11.575067	0.1	0.413597
11.576733	0.1	0.412941
11.578400	0.1	0.413656
11.580067	0.1	0.413835
11.581733	0.1	0.413656
11.583400	0.1	0.414908
11.585067	0.1	0.417233
11.586733	0.1	0.418007
11.588400	0.1	0.415146
11.590067	0.1	0.409484
11.591733	0.1	0.403166
11.593400	0.1	0.398040
11.595067	0.1	0.394464
11.596733	0.1	0.392318
11.598400	0.1	0.391841
11.600067	0.1	0.393152
11.601733	0.1	0.395060
11.603400	0.1	0.396073
11.605067	0.1	0.395656
11.606733	0.1	0.394404
11.608400	0.1	0.392795
11.610067	0.1	0.391305
11.611733	0.1	0.390708
11.613400	0.1	0.391543
11.615067	0.1	0.393808
11.616733	0.1	0.397265
11.618400	0.1	0.401676
11.620067	0.1	0.406802
11.621733	0.1	0.412226
11.623400	0.1	0.417411
11.625067	0.1	0.421286
11.626733	0.1	0.423133
11.628400	0.1	0.422895
11.630067	0.1	0.421464
11.631733	0.1	0.418663
11.633400	0.1	0.413477
11.635067	0.1	0.405967
11.636733	0.1	0.397921
11.638400	0.1	0.391126
11.640067	0.1	0.387251
11.641733	0.1	0.387430
11.643400	0.1	0.391126
11.645067	0.1	0.395894
11.646733	0.1	0.399411
11.648400	0.1	0.400960
11.650067	0.1	0.401616
11.651733	0.1	0.402391
11.653400	0.1	0.403166
11.655067	0.1	0.403464
11.656733	0.1	0.403106
11.658400	0.1	0.402212
11.660067	0.1	0.401676
11.661733	0.1	0.401616
11.663400	0.1	0.400484
11.665067	0.1	0.397444
11.666733	0.1	0.393331
11.668400	0.1	0.389636
11.670067	0.1	0.387192
11.671733	0.1	0.387073
11.673400	0.1	0.390291
11.675067	0.1	0.396609
11.676733	0.1	0.403345
11.678400	0.1	0.407040
11.680067	0.1	0.406861
11.681733	0.1	0.404477
11.683400	0.1	0.401974
11.685067	0.1	0.400484
11.686733	0.1	0.399888
11.688400	0.1	0.399232
11.690067	0.1	0.398099
11.691733	0.1	0.397682
11.693400	0.1	0.399411
11.695067	0.1	0.403106
11.696733	0.1	0.406325
11.698400	0.1	0.406742
11.700067	0.1	0.404000
11.701733	0.1	0.399470
11.703400	0.1	0.394881
11.705067	0.1	0.391543
11.706733	0.1	0.389755
11.708400	0.1	0.388503
11.710067	0.1	0.386834
11.711733	0.1	0.384271
11.713400	0.1	0.380754
11.715067	0.1	0.377357
11.716733	0.1	0.376105
11.718400	0.1	0.377834
11.720067	0.1	0.380993
11.721733	0.1	0.383198
11.723400	0.1	0.384152
11.725067	0.1	0.385702
11.726733	0.1	0.388682
11.728400	0.1	0.391603
11.730067	0.1	0.392675
11.731733	0.1	0.392139
11.733400	0.1	0.391185
11.735067	0.1	0.390530
11.736733	0.1	0.390112
11.738400	0.1	0.390112
11.740067	0.1	0.390232
11.741733	0.1	0.389874
11.743400	0.1	0.388503
11.745067	0.1	0.385344
11.746733	0.1	0.380397
11.748400	0.1	0.375211
11.750067	0.1	0.371456
11.751733	0.1	0.370204
11.753400	0.1	0.372112
11.755067	0.1	0.377059
11.756733	0.1	0.383079
11.758400	0.1	0.386953
11.760067	0.1	0.387490
11.761733	0.1	0.386000
11.763400	0.1	0.383079
11.765067	0.1	0.377536
11.766733	0.1	0.368953
11.768400	0.1	0.359595
11.770067	0.1	0.353515
11.771733	0.1	0.351965
11.773400	0.1	0.352681
11.775067	0.1	0.353158
11.776733	0.1	0.352740
11.778400	0.1	0.350833
11.780067	0.1	0.347555
11.781733	0.1	0.344336
11.783400	0.1	0.342011
11.785067	0.1	0.340819
11.786733	0.1	0.341177
11.788400	0.1	0.343621
11.790067	0.1	0.348687
11.791733	0.1	0.356615
11.793400	0.1	0.366390
11.795067	0.1	0.375032
11.796733	0.1	0.379324
11.798400	0.1	0.377655
11.800067	0.1	0.371099
11.801733	0.1	0.362039
11.803400	0.1	0.353634
11.805067	0.1	0.348628
11.806733	0.1	0.347972
11.808400	0.1	0.350773
11.810067	0.1	0.355363
11.811733	0.1	0.360489
11.813400	0.1	0.365496
11.815067	0.1	0.369072
11.816733	0.1	0.369787
11.818400	0.1	0.367641
11.820067	0.1	0.364900
11.821733	0.1	0.363469
11.823400	0.1	0.363588
11.825067	0.1	0.364184
11.826733	0.1	0.364840
11.828400	0.1	0.366271
11.830067	0.1	0.368834
11.831733	0.1	0.371873
11.833400	0.1	0.373483
11.835067	0.1	0.372112
11.836733	0.1	0.368178
11.838400	0.1	0.363588
11.840067	0.1	0.360131
11.841733	0.1	0.358224
11.843400	0.1	0.357747
11.845067	0.1	0.358999
11.846733	0.1	0.361800
11.848400	0.1	0.366211
11.850067	0.1	0.372171
11.851733	0.1	0.378728
11.853400	0.1	0.383556
11.855067	0.1	0.384390
11.856733	0.1	0.381589
11.858400	0.1	0.377893
11.860067	0.1	0.375927
11.861733	0.1	0.376463
11.863400	0.1	0.378907
11.865067	0.1	0.381947
11.866733	0.1	0.384510
11.868400	0.1	0.386655
11.870067	0.1	0.389397
11.871733	0.1	0.393152
11.873400	0.1	0.396669
11.875067	0.1	0.398874
11.876733	0.1	0.400245
11.878400	0.1	0.400841
11.880067	0.1	0.400305
11.881733	0.1	0.399232
11.883400	0.1	0.398874
11.885067	0.1	0.399768
11.886733	0.1	0.401855
11.888400	0.1	0.404894
11.890067	0.1	0.408232
11.891733	0.1	0.410318
11.893400	0.1	0.409961
11.895067	0.1	0.408053
11.896733	0.1	0.406802
11.898400	0.1	0.408113
11.900067	0.1	0.412166
11.901733	0.1	0.416577
11.903400	0.1	0.418842
11.905067	0.1	0.418484
11.906733	0.1	0.416279
11.908400	0.1	0.413537
11.910067	0.1	0.411987
11.911733	0.1	0.412703
11.913400	0.1	0.415921
11.915067	0.1	0.420868
11.916733	0.1	0.426650
11.918400	0.1	0.432134
11.920067	0.1	0.436366
11.921733	0.1	0.438511
11.923400	0.1	0.438809
11.925067	0.1	0.438631
11.926733	0.1	0.439525
11.928400	0.1	0.442088
11.930067	0.1	0.446320
11.931733	0.1	0.452161
11.933400	0.1	0.459194
11.935067	0.1	0.466645
11.936733	0.1	0.473321
11.938400	0.1	0.478625
11.940067	0.1	0.482738
11.941733	0.1	0.486314
11.943400	0.1	0.489891
11.945067	0.1	0.493586
11.946733	0.1	0.497162
11.948400	0.1	0.500262
11.950067	0.1	0.502408
11.951733	0.1	0.502944
11.953400	0.1	0.501394
11.955067	0.1	0.498533
11.956733	0.1	0.496566
11.958400	0.1	0.497580
11.960067	0.1	0.500977
11.961733	0.1	0.504136
11.963400	0.1	0.505686
11.965067	0.1	0.506163
11.966733	0.1	0.506640
11.968400	0.1	0.507116
11.970067	0.1	0.506938
11.971733	0.1	0.505745
11.973400	0.1	0.504315
11.975067	0.1	0.504136
11.976733	0.1	0.506818
11.978400	0.1	0.513375
11.980067	0.1	0.522971
11.981733	0.1	0.532270
11.983400	0.1	0.537694
11.985067	0.1	0.538170
11.986733	0.1	0.535429
11.988400	0.1	0.532568
11.990067	0.1	0.531077
11.991733	0.1	0.530779
11.993400	0.1	0.532150
11.995067	0.1	0.536144
11.996733	0.1	0.541687
11.998400	0.1	0.545800
12.000067	0.1	0.546813
12.001733	0.1	0.545502
12.003400	0.1	0.543773
12.005067	0.1	0.542939
12.006733	0.1	0.542581
12.008400	0.1	0.541210
12.010067	0.1	0.538468
12.011733	0.1	0.536680
12.013400	0.1	0.538349
12.015067	0.1	0.543118
12.016733	0.1	0.548840
12.018400	0.1	0.552952
12.020067	0.1	0.554621
12.021733	0.1	0.554979
12.023400	0.1	0.555575
12.025067	0.1	0.557184
12.026733	0.1	0.560224
12.028400	0.1	0.565052
12.030067	0.1	0.570893
12.031733	0.1	0.577033
12.033400	0.1	0.583351
12.035067	0.1	0.588715
12.036733	0.1	0.590920
12.038400	0.1	0.589788
12.040067	0.1	0.588179
12.041733	0.1	0.588477
12.043400	0.1	0.590146
12.045067	0.1	0.591815
12.046733	0.1	0.592530
12.048400	0.1	0.592709
12.050067	0.1	0.594080
12.051733	0.1	0.598550
12.053400	0.1	0.606954
12.055067	0.1	0.618398
12.056733	0.1	0.630558
12.058400	0.1	0.640512
12.060067	0.1	0.645816
12.061733	0.1	0.645876
12.063400	0.1	0.642300
12.065067	0.1	0.638366
12.066733	0.1	0.637233
12.068400	0.1	0.640631
12.070067	0.1	0.648141
12.071733	0.1	0.657260
12.073400	0.1	0.664949
12.075067	0.1	0.669777
12.076733	0.1	0.672400
12.078400	0.1	0.673771
12.080067	0.1	0.673771
12.081733	0.1	0.672042
12.083400	0.1	0.669599
12.085067	0.1	0.668585
12.086733	0.1	0.670314
12.088400	0.1	0.674367
12.090067	0.1	0.678480
12.091733	0.1	0.681222
12.093400	0.1	0.683069
12.095067	0.1	0.684857
12.096733	0.1	0.686050
12.098400	0.1	0.686169
12.100067	0.1	0.685871
12.101733	0.1	0.687718
12.103400	0.1	0.694037
12.105067	0.1	0.704169
12.106733	0.1	0.714958
12.108400	0.1	0.723124
12.110067	0.1	0.727713
12.111733	0.1	0.730515
12.113400	0.1	0.733197
12.115067	0.1	0.735521
12.116733	0.1	0.736833
12.118400	0.1	0.737369
12.120067	0.1	0.737190
12.121733	0.1	0.736356
12.123400	0.1	0.735283
12.125067	0.1	0.734508
12.126733	0.1	0.734627
12.128400	0.1	0.736058
12.130067	0.1	0.738859
12.131733	0.1	0.742376
12.133400	0.1	0.745177
12.135067	0.1	0.746787
12.136733	0.1	0.747919
12.138400	0.1	0.750065
12.140067	0.1	0.755012
12.141733	0.1	0.763059
12.143400	0.1	0.772238
12.145067	0.1	0.780761
12.146733	0.1	0.788331
12.148400	0.1	0.795126
12.150067	0.1	0.801027
12.151733	0.1	0.805557
12.153400	0.1	0.808775
12.155067	0.1	0.811636
12.156733	0.1	0.815153
12.158400	0.1	0.819147
12.160067	0.1	0.823379
12.161733	0.1	0.827789
12.163400	0.1	0.831962
12.165067	0.1	0.835061
12.166733	0.1	0.837624
12.168400	0.1	0.841320
12.170067	0.1	0.848413
12.171733	0.1	0.860393
12.173400	0.1	0.876725
12.175067	0.1	0.893533
12.176733	0.1	0.905514
12.178400	0.1	0.910163
12.180067	0.1	0.909627
12.181733	0.1	0.907362
12.183400	0.1	0.905752
12.185067	0.1	0.906825
12.186733	0.1	0.911951
12.188400	0.1	0.920594
12.190067	0.1	0.929654
12.191733	0.1	0.935435
12.193400	0.1	0.937641
12.195067	0.1	0.939071
12.196733	0.1	0.943184
12.198400	0.1	0.952244
12.200067	0.1	0.965953
12.201733	0.1	0.981391
12.203400	0.1	0.995219
12.205067	0.1	1.006186
12.206733	0.1	1.014829
12.208400	0.1	1.021564
12.210067	0.1	1.026809
12.211733	0.1	1.031697
12.213400	0.1	1.037419
12.215067	0.1	1.044929
12.216733	0.1	1.055241
12.218400	0.1	1.068592
12.220067	0.1	1.084149
12.221733	0.1	1.100063
12.223400	0.1	1.113772
12.225067	0.1	1.123548
12.226733	0.1	1.129210
12.228400	0.1	1.132846
12.230067	0.1	1.137495
12.231733	0.1	1.144946
12.233400	0.1	1.154780
12.235067	0.1	1.165569
12.236733	0.1	1.176775
12.238400	0.1	1.189053
12.240067	0.1	1.203299
12.241733	0.1	1.218796
12.243400	0.1	1.233578
12.245067	0.1	1.246333
12.246733	0.1	1.257420
12.248400	0.1	1.268506
12.250067	0.1	1.281440
12.251733	0.1	1.296640
12.253400	0.1	1.312912
12.255067	0.1	1.327217
12.256733	0.1	1.337230
12.258400	0.1	1.344025
12.260067	0.1	1.351059
12.261733	0.1	1.360953
12.263400	0.1	1.374185
12.265067	0.1	1.389861
12.266733	0.1	1.406670
12.268400	0.1	1.423597
12.270067	0.1	1.439929
12.271733	0.1	1.454651
12.273400	0.1	1.466990
12.275067	0.1	1.476765
12.276733	0.1	1.485050
12.278400	0.1	1.493037
12.280067	0.1	1.501501
12.281733	0.1	1.511574
12.283400	0.1	1.524568
12.285067	0.1	1.540184
12.286733	0.1	1.555741
12.288400	0.1	1.568735
12.290067	0.1	1.578152
12.291733	0.1	1.583934
12.293400	0.1	1.586974
12.295067	0.1	1.590788
12.296733	0.1	1.599372
12.298400	0.1	1.613498
12.300067	0.1	1.631141
12.301733	0.1	1.650035
12.303400	0.1	1.668453
12.305067	0.1	1.684249
12.306733	0.1	1.696408
12.308400	0.1	1.706421
12.310067	0.1	1.716018
12.311733	0.1	1.724422
12.313400	0.1	1.729071
12.315067	0.1	1.729488
12.316733	0.1	1.728654
12.318400	0.1	1.730561
12.320067	0.1	1.736462
12.321733	0.1	1.745403
12.323400	0.1	1.756072
12.325067	0.1	1.766741
12.326733	0.1	1.774669
12.328400	0.1	1.777828
12.330067	0.1	1.777709
12.331733	0.1	1.779497
12.333400	0.1	1.787305
12.335067	0.1	1.799584
12.336733	0.1	1.811683
12.338400	0.1	1.820624
12.340067	0.1	1.826882
12.341733	0.1	1.832306
12.343400	0.1	1.838207
12.345067	0.1	1.844585
12.346733	0.1	1.851320
12.348400	0.1	1.858831
12.350067	0.1	1.867056
12.351733	0.1	1.874805
12.353400	0.1	1.880407
12.355067	0.1	1.883984
12.356733	0.1	1.886487
12.358400	0.1	1.888156
12.360067	0.1	1.888812
12.361733	0.1	1.889706
12.363400	0.1	1.893103
12.365067	0.1	1.899064
12.366733	0.1	1.905739
12.368400	0.1	1.911700
12.370067	0.1	1.916766
12.371733	0.1	1.920343
12.373400	0.1	1.921415
12.375067	0.1	1.921117
12.376733	0.1	1.922071
12.378400	0.1	1.925945
12.380067	0.1	1.932621
12.381733	0.1	1.940906
12.383400	0.1	1.949191
12.385067	0.1	1.955629
12.386733	0.1	1.959682
12.388400	0.1	1.962721
12.390067	0.1	1.966596
12.391733	0.1	1.971781
12.393400	0.1	1.977682
12.395067	0.1	1.983523
12.396733	0.1	1.988590
12.398400	0.1	1.992345
12.400067	0.1	1.994312
12.401733	0.1	1.994491
12.403400	0.1	1.993895
12.405067	0.1	1.993299
12.406733	0.1	1.992703
12.408400	0.1	1.991689
12.410067	0.1	1.989842
12.411733	0.1	1.987517
12.413400	0.1	1.986027
12.415067	0.1	1.985967
12.416733	0.1	1.986563
12.418400	0.1	1.987755
12.420067	0.1	1.990795
12.421733	0.1	1.996338
12.423400	0.1	2.002835
12.425067	0.1	2.007961
12.426733	0.1	2.010405
12.428400	0.1	2.010524
12.430067	0.1	2.009809
12.431733	0.1	2.009630
12.433400	0.1	2.010107
12.435067	0.1	2.009928
12.436733	0.1	2.008855
12.438400	0.1	2.007723
12.440067	0.1	2.006471
12.441733	0.1	2.004206
12.443400	0.1	2.000988
12.445067	0.1	1.997531
12.446733	0.1	1.994193
12.448400	0.1	1.991332
12.450067	0.1	1.988948
12.451733	0.1	1.985967
12.453400	0.1	1.981557
12.455067	0.1	1.976073
12.456733	0.1	1.970232
12.458400	0.1	1.964629
12.460067	0.1	1.958907
12.461733	0.1	1.952767
12.463400	0.1	1.946211
12.465067	0.1	1.939476
12.466733	0.1	1.932800
12.468400	0.1	1.926422
12.470067	0.1	1.920223
12.471733	0.1	1.913726
12.473400	0.1	1.906395
12.475067	0.1	1.898408
12.476733	0.1	1.891315
12.478400	0.1	1.886606
12.480067	0.1	1.883566
12.481733	0.1	1.879513
12.483400	0.1	1.872718
12.485067	0.1	1.863599
12.486733	0.1	1.853168
12.488400	0.1	1.841486
12.490067	0.1	1.828253
12.491733	0.1	1.813710
12.493400	0.1	1.798749
12.495067	0.1	1.784682
12.496733	0.1	1.773000
12.498400	0.1	1.764655
12.500067	0.1	1.759112
12.501733	0.1	1.754344
12.503400	0.1	1.748145
12.505067	0.1	1.740813
12.506733	0.1	1.734674
12.508400	0.1	1.730442
12.510067	0.1	1.726031
12.511733	0.1	1.718521
12.513400	0.1	1.706362
12.515067	0.1	1.690924
12.516733	0.1	1.675308
12.518400	0.1	1.661956
12.520067	0.1	1.650989
12.521733	0.1	1.641333
12.523400	0.1	1.631200
12.525067	0.1	1.619578
12.526733	0.1	1.606584
12.528400	0.1	1.592577
12.530067	0.1	1.578391
12.531733	0.1	1.564682
12.533400	0.1	1.551390
12.535067	0.1	1.538098
12.536733	0.1	1.525462
12.538400	0.1	1.516342
12.540067	0.1	1.512289
12.541733	0.1	1.511574
12.543400	0.1	1.510739
12.545067	0.1	1.507521
12.546733	0.1	1.501501
12.548400	0.1	1.493514
12.550067	0.1	1.485109
12.551733	0.1	1.477778
12.553400	0.1	1.472354
12.555067	0.1	1.469076
12.556733	0.1	1.467705
12.558400	0.1	1.467407
12.560067	0.1	1.466930
12.561733	0.1	1.466096
12.563400	0.1	1.465023
12.565067	0.1	1.462877
12.566733	0.1	1.458466
12.568400	0.1	1.451433
12.570067	0.1	1.443386
12.571733	0.1	1.437724
12.573400	0.1	1.436293
12.575067	0.1	1.437128
12.576733	0.1	1.437247
12.578400	0.1	1.435340
12.580067	0.1	1.431763
12.581733	0.1	1.427651
12.583400	0.1	1.423657
12.585067	0.1	1.419306
12.586733	0.1	1.413763
12.588400	0.1	1.407921
12.590067	0.1	1.403272
12.591733	0.1	1.400828
12.593400	0.1	1.400054
12.595067	0.1	1.399338
12.596733	0.1	1.397312
12.598400	0.1	1.393855
12.600067	0.1	1.389802
12.601733	0.1	1.385391
12.603400	0.1	1.380861
12.605067	0.1	1.377106
12.606733	0.1	1.374304
12.608400	0.1	1.371443
12.610067	0.1	1.367033
12.611733	0.1	1.361072
12.613400	0.1	1.354396
12.615067	0.1	1.347244
12.616733	0.1	1.339436
12.618400	0.1	1.331806
12.620067	0.1	1.325190
12.621733	0.1	1.319468
12.623400	0.1	1.314282
12.625067	0.1	1.310229
12.626733	0.1	1.307428
12.628400	0.1	1.303911
12.630067	0.1	1.297355
12.631733	0.1	1.287878
12.633400	0.1	1.277506
12.635067	0.1	1.268506
12.636733	0.1	1.261950
12.638400	0.1	1.257300
12.640067	0.1	1.253724
12.641733	0.1	1.251221
12.643400	0.1	1.250744
12.645067	0.1	1.252472
12.646733	0.1	1.255095
12.648400	0.1	1.256168
12.650067	0.1	1.252830
12.651733	0.1	1.243413
12.653400	0.1	1.228154
12.655067	0.1	1.210213
12.656733	0.1	1.194537
12.658400	0.1	1.184106
12.660067	0.1	1.178503
12.661733	0.1	1.174867
12.663400	0.1	1.171053
12.665067	0.1	1.166880
12.666733	0.1	1.163006
12.668400	0.1	1.159966
12.670067	0.1	1.157701
12.671733	0.1	1.155377
12.673400	0.1	1.151323
12.675067	0.1	1.144528
12.676733	0.1	1.135230
12.678400	0.1	1.125038
12.680067	0.1	1.116157
12.681733	0.1	1.110137
12.683400	0.1	1.106203
12.685067	0.1	1.102507
12.686733	0.1	1.098633
12.688400	0.1	1.094997
12.690067	0.1	1.091421
12.691733	0.1	1.086772
12.693400	0.1	1.079857
12.695067	0.1	1.071394
12.696733	0.1	1.064897
12.698400	0.1	1.062274
12.700067	0.1	1.061261
12.701733	0.1	1.058400
12.703400	0.1	1.052260
12.705067	0.1	1.042605
12.706733	0.1	1.030266
12.708400	0.1	1.017332
12.710067	0.1	1.006186
12.711733	0.1	0.998616
12.713400	0.1	0.993908
12.715067	0.1	0.989437
12.716733	0.1	0.983298
12.718400	0.1	0.976503
12.720067	0.1	0.970364
12.721733	0.1	0.964522
12.723400	0.1	0.957310
12.725067	0.1	0.948072
12.726733	0.1	0.937820
12.728400	0.1	0.928164
12.730067	0.1	0.919223
12.731733	0.1	0.910163
12.733400	0.1	0.900447
12.735067	0.1	0.890195
12.736733	0.1	0.880122
12.738400	0.1	0.871897
12.740067	0.1	0.866294
12.741733	0.1	0.862777
12.743400	0.1	0.860393
12.745067	0.1	0.858665
12.746733	0.1	0.857055
12.748400	0.1	0.855029
12.750067	0.1	0.851870
12.751733	0.1	0.846624
12.753400	0.1	0.838816
12.755067	0.1	0.829577
12.756733	0.1	0.821769
12.758400	0.1	0.818193
12.760067	0.1	0.818253
12.761733	0.1	0.818372
12.763400	0.1	0.815511
12.765067	0.1	0.809670
12.766733	0.1	0.802994
12.768400	0.1	0.797033
12.770067	0.1	0.791967
12.771733	0.1	0.787556
12.773400	0.1	0.783384
12.775067	0.1	0.778496
12.776733	0.1	0.772297
12.778400	0.1	0.766039
12.780067	0.1	0.761986
12.781733	0.1	0.759721
12.783400	0.1	0.756264
12.785067	0.1	0.750542
12.786733	0.1	0.743926
12.788400	0.1	0.737846
12.790067	0.1	0.733256
12.791733	0.1	0.731111
12.793400	0.1	0.731230
12.795067	0.1	0.732184
12.796733	0.1	0.731766
12.798400	0.1	0.728548
12.800067	0.1	0.723481
12.801733	0.1	0.718892
12.803400	0.1	0.715792
12.805067	0.1	0.713408
12.806733	0.1	0.711203
12.808400	0.1	0.709117
12.810067	0.1	0.707090
12.811733	0.1	0.704408
12.813400	0.1	0.699997
12.815067	0.1	0.693381
12.816733	0.1	0.686050
12.818400	0.1	0.680029
12.820067	0.1	0.676751
12.821733	0.1	0.676394
12.823400	0.1	0.677466
12.825067	0.1	0.678301
12.826733	0.1	0.678957
12.828400	0.1	0.680149
12.830067	0.1	0.681102
12.831733	0.1	0.679910
12.833400	0.1	0.677228
12.835067	0.1	0.675499
12.836733	0.1	0.675321
12.838400	0.1	0.674963
12.840067	0.1	0.673711
12.841733	0.1	0.672519
12.843400	0.1	0.671506
12.845067	0.1	0.669837
12.846733	0.1	0.667512
12.848400	0.1	0.665605
12.850067	0.1	0.664473
12.851733	0.1	0.664473
12.853400	0.1	0.666022
12.855067	0.1	0.668287
12.856733	0.1	0.669777
12.858400	0.1	0.669897
12.860067	0.1	0.669897
12.861733	0.1	0.671387
12.863400	0.1	0.674367
12.865067	0.1	0.676870
12.866733	0.1	0.676572
12.868400	0.1	0.672877
12.870067	0.1	0.666916
12.871733	0.1	0.661612
12.873400	0.1	0.659823
12.875067	0.1	0.662208
12.876733	0.1	0.666499
12.878400	0.1	0.669599
12.880067	0.1	0.670314
12.881733	0.1	0.670552
12.883400	0.1	0.673473
12.885067	0.1	0.679910
12.886733	0.1	0.687718
12.888400	0.1	0.693917
12.890067	0.1	0.696302
12.891733	0.1	0.694037
12.893400	0.1	0.687540
12.895067	0.1	0.678301
12.896733	0.1	0.669241
12.898400	0.1	0.664592
12.900067	0.1	0.667453
12.901733	0.1	0.675738
12.903400	0.1	0.683248
12.905067	0.1	0.684977
12.906733	0.1	0.680447
12.908400	0.1	0.672579
12.910067	0.1	0.665128
12.911733	0.1	0.660718
12.913400	0.1	0.660181
12.915067	0.1	0.662983
12.916733	0.1	0.667453
12.918400	0.1	0.671566
12.920067	0.1	0.674307
12.921733	0.1	0.676274
12.923400	0.1	0.677407
12.925067	0.1	0.676632
12.926733	0.1	0.673771
12.928400	0.1	0.670731
12.930067	0.1	0.669837
12.931733	0.1	0.672042
12.933400	0.1	0.676453
12.935067	0.1	0.680625
12.936733	0.1	0.681758
12.938400	0.1	0.678718
12.940067	0.1	0.672638
12.941733	0.1	0.666738
12.943400	0.1	0.664353
12.945067	0.1	0.666142
12.946733	0.1	0.670195
12.948400	0.1	0.674546
12.950067	0.1	0.678241
12.951733	0.1	0.680149
12.953400	0.1	0.679135
12.955067	0.1	0.674963
12.956733	0.1	0.669777
12.958400	0.1	0.666916
12.960067	0.1	0.668705
12.961733	0.1	0.674248
12.963400	0.1	0.680804
12.965067	0.1	0.685275
12.966733	0.1	0.685930
12.968400	0.1	0.682950
12.970067	0.1	0.677943
12.971733	0.1	0.673115
12.973400	0.1	0.670016
12.975067	0.1	0.668824
12.976733	0.1	0.668943
12.978400	0.1	0.670195
12.980067	0.1	0.672579
12.981733	0.1	0.675857
12.983400	0.1	0.679672
12.985067	0.1	0.683248
12.986733	0.1	0.685155
12.988400	0.1	0.683665
12.990067	0.1	0.679016
12.991733	0.1	0.673115
12.993400	0.1	0.668049
12.995067	0.1	0.664532
12.996733	0.1	0.662386
12.998400	0.1	0.660837
13.000067	0.1	0.659406
13.001733	0.1	0.658155
13.003400	0.1	0.656784
13.005067	0.1	0.655174
13.006733	0.1	0.654042
13.008400	0.1	0.654340
13.010067	0.1	0.656545
13.011733	0.1	0.660002
13.013400	0.1	0.663757
13.015067	0.1	0.667334
13.016733	0.1	0.670373
13.018400	0.1	0.671983
13.020067	0.1	0.671327
13.021733	0.1	0.668228
13.023400	0.1	0.663996
13.025067	0.1	0.661731
13.026733	0.1	0.664413
13.028400	0.1	0.672340
13.030067	0.1	0.682652
13.031733	0.1	0.690997
13.033400	0.1	0.694156
13.035067	0.1	0.692248
13.036733	0.1	0.688851
13.038400	0.1	0.688255
13.040067	0.1	0.692070
13.041733	0.1	0.698745
13.043400	0.1	0.705659
13.045067	0.1	0.711560
13.046733	0.1	0.716329
13.048400	0.1	0.720203
13.050067	0.1	0.723779
13.051733	0.1	0.726819
13.053400	0.1	0.728190
13.055067	0.1	0.726998
13.056733	0.1	0.724316
13.058400	0.1	0.722647
13.060067	0.1	0.723958
13.061733	0.1	0.729084
13.063400	0.1	0.737369
13.065067	0.1	0.746012
13.066733	0.1	0.752568
13.068400	0.1	0.756979
13.070067	0.1	0.760794
13.071733	0.1	0.765383
13.073400	0.1	0.770628
13.075067	0.1	0.775635
13.076733	0.1	0.778914
13.078400	0.1	0.779748
13.080067	0.1	0.779629
13.081733	0.1	0.781536
13.083400	0.1	0.786364
13.085067	0.1	0.792146
13.086733	0.1	0.796080
13.088400	0.1	0.797629
13.090067	0.1	0.799120
13.091733	0.1	0.802636
13.093400	0.1	0.808179
13.095067	0.1	0.813901
13.096733	0.1	0.818014
13.098400	0.1	0.820398
13.100067	0.1	0.822485
13.101733	0.1	0.826180
13.103400	0.1	0.832439
13.105067	0.1	0.841320
13.106733	0.1	0.851750
13.108400	0.1	0.861943
13.110067	0.1	0.870824
13.111733	0.1	0.877738
13.113400	0.1	0.882268
13.115067	0.1	0.885367
13.116733	0.1	0.888944
13.118400	0.1	0.893354
13.120067	0.1	0.896812
13.121733	0.1	0.897646
13.123400	0.1	0.896275
13.125067	0.1	0.896037
13.126733	0.1	0.900030
13.128400	0.1	0.908554
13.130067	0.1	0.919998
13.131733	0.1	0.932455
13.133400	0.1	0.943124
13.135067	0.1	0.949144
13.136733	0.1	0.949621
13.138400	0.1	0.946820
13.140067	0.1	0.943959
13.141733	0.1	0.943363
13.143400	0.1	0.945091
13.145067	0.1	0.948489
13.146733	0.1	0.953794
13.148400	0.1	0.960708
13.150067	0.1	0.967383
13.151733	0.1	0.971437
13.153400	0.1	0.971973
13.155067	0.1	0.969708
13.156733	0.1	0.967085
13.158400	0.1	0.967205
13.160067	0.1	0.971317
13.161733	0.1	0.978112
13.163400	0.1	0.985563
13.165067	0.1	0.992835
13.166733	0.1	0.999630
13.168400	0.1	1.005471
13.170067	0.1	1.009643
13.171733	0.1	1.011014
13.173400	0.1	1.008391
13.175067	0.1	1.002371
13.176733	0.1	0.995457
13.178400	0.1	0.990868
13.180067	0.1	0.990272
13.181733	0.1	0.993609
13.183400	0.1	0.999510
13.185067	0.1	1.005530
13.186733	0.1	1.009405
13.188400	0.1	1.010656
13.190067	0.1	1.010418
13.191733	0.1	1.010954
13.193400	0.1	1.013875
13.195067	0.1	1.020134
13.196733	0.1	1.028836
13.198400	0.1	1.037955
13.200067	0.1	1.045346
13.201733	0.1	1.049876
13.203400	0.1	1.052558
13.205067	0.1	1.054525
13.206733	0.1	1.056016
13.208400	0.1	1.058221
13.210067	0.1	1.063526
13.211733	0.1	1.071751
13.213400	0.1	1.079857
13.215067	0.1	1.084805
13.216733	0.1	1.085579
13.218400	0.1	1.083732
13.220067	0.1	1.082182
13.221733	0.1	1.082897
13.223400	0.1	1.085997
13.225067	0.1	1.091421
13.226733	0.1	1.099885
13.228400	0.1	1.112282
13.230067	0.1	1.127362
13.231733	0.1	1.142562
13.233400	0.1	1.157165
13.235067	0.1	1.171351
13.236733	0.1	1.185536
13.238400	0.1	1.200259
13.240067	0.1	1.216173
13.241733	0.1	1.234591
13.243400	0.1	1.256228
13.245067	0.1	1.279354
13.246733	0.1	1.301706
13.248400	0.1	1.324356
13.250067	0.1	1.349092
13.251733	0.1	1.376033
13.253400	0.1	1.404226
13.255067	0.1	1.433611
13.256733	0.1	1.463950
13.258400	0.1	1.493514
13.260067	0.1	1.522124
13.261733	0.1	1.552343
13.263400	0.1	1.586795
13.265067	0.1	1.625598
13.266733	0.1	1.667738
13.268400	0.1	1.713038
13.270067	0.1	1.761854
13.271733	0.1	1.814008
13.273400	0.1	1.868844
13.275067	0.1	1.926005
13.276733	0.1	1.985967
13.278400	0.1	2.049506
13.280067	0.1	2.116680
13.281733	0.1	2.186477
13.283400	0.1	2.258539
13.285067	0.1	2.333939
13.286733	0.1	2.414465
13.288400	0.1	2.499581
13.290067	0.1	2.586067
13.291733	0.1	2.672017
13.293400	0.1	2.758563
13.295067	0.1	2.848268
13.296733	0.1	2.942562
13.298400	0.1	3.042579
13.300067	0.1	3.148854
13.301733	0.1	3.259719
13.303400	0.1	3.371895
13.305067	0.1	3.484190
13.306733	0.1	3.597856
13.308400	0.1	3.715098
13.310067	0.1	3.838063
13.311733	0.1	3.968120
13.313400	0.1	4.105449
13.315067	0.1	4.249096
13.316733	0.1	4.397750
13.318400	0.1	4.550815
13.320067	0.1	4.707694
13.321733	0.1	4.867673
13.323400	0.1	5.031407
13.325067	0.1	5.200327
13.326733	0.1	5.375386
13.328400	0.1	5.556345
13.330067	0.1	5.742610
13.331733	0.1	5.933524
13.333400	0.1	6.128848
13.335067	0.1	6.328762
13.336733	0.1	6.533981
13.338400	0.1	6.745816
13.340067	0.1	6.965220
13.341733	0.1	7.192016
13.343400	0.1	7.425368
13.345067	0.1	7.664741
13.346733	0.1	7.910967
13.348400	0.1	8.165718
13.350067	0.1	8.428991
13.351733	0.1	8.698881
13.353400	0.1	8.973778
13.355067	0.1	9.253681
13.356733	0.1	9.539784
13.358400	0.1	9.833098
13.360067	0.1	10.134459
13.361733	0.1	10.444523
13.363400	0.1	10.764123
13.365067	0.1	11.094452
13.366733	0.1	11.437000
13.368400	0.1	11.792958
13.370067	0.1	12.161136
13.371733	0.1	12.539030
13.373400	0.1	12.924553
13.375067	0.1	13.317347
13.376733	0.1	13.717593
13.378400	0.1	14.126242
13.380067	0.1	14.545322
13.381733	0.1	14.976324
13.383400	0.1	15.419663
13.385067	0.1	15.874744
13.386733	0.1	16.340853
13.388400	0.1	16.817332
13.390067	0.1	17.302216
13.391733	0.1	17.793120
13.393400	0.1	18.288435
13.395067	0.1	18.786491
13.396733	0.1	19.285561
13.398400	0.1	19.785048
13.400067	0.1	20.286561
13.401733	0.1	20.792247
13.403400	0.1	21.303417
13.405067	0.1	21.818699
13.406733	0.1	22.334994
13.408400	0.1	22.849204
13.410067	0.1	23.360135
13.411733	0.1	23.867668
13.413400	0.1	24.370553
13.415067	0.1	24.867000
13.416733	0.1	25.356235
13.418400	0.1	25.838913
13.420067	0.1	26.313903
13.421733	0.1	26.778223
13.423400	0.1	27.230562
13.425067	0.1	27.671816
13.426733	0.1	28.102459
13.428400	0.1	28.521182
13.430067	0.1	28.926613
13.431733	0.1	29.318215
13.433400	0.1	29.696228
13.435067	0.1	30.059518
13.436733	0.1	30.405583
13.438400	0.1	30.733885
13.440067	0.1	31.045618
13.441733	0.1	31.341555
13.443400	0.1	31.620743
13.445067	0.1	31.881752
13.446733	0.1	32.124044
13.448400	0.1	32.348039
13.450067	0.1	32.554926
13.451733	0.1	32.745423
13.453400	0.1	32.920184
13.455067	0.1	33.079924
13.456733	0.1	33.225061
13.458400	0.1	33.355834
13.460067	0.1	33.471944
13.461733	0.1	33.573451
13.463400	0.1	33.660891
13.465067	0.1	33.734979
13.466733	0.1	33.796074
13.468400	0.1	33.844533
13.470067	0.1	33.880415
13.471733	0.1	33.904137
13.473400	0.1	33.916118
13.475067	0.1	33.916833
13.476733	0.1	33.906760
13.478400	0.1	33.886792
13.480067	0.1	33.858301
13.481733	0.1	33.822300
13.483400	0.1	33.778729
13.485067	0.1	33.726098
13.486733	0.1	33.662917
13.488400	0.1	33.588173
13.490067	0.1	33.501985
13.491733	0.1	33.405068
13.493400	0.1	33.297958
13.495067	0.1	33.181431
13.496733	0.1	33.057155
13.498400	0.1	32.926263
13.500067	0.1	32.788219
13.501733	0.1	32.641890
13.503400	0.1	32.486083
13.505067	0.1	32.320263
13.506733	0.1	32.144727
13.508400	0.1	31.959834
13.510067	0.1	31.765463
13.511733	0.1	31.560721
13.513400	0.1	31.344535
13.515067	0.1	31.116607
13.516733	0.1	30.877473
13.518400	0.1	30.626656
13.520067	0.1	30.361654
13.521733	0.1	30.079188
13.523400	0.1	29.778184
13.525067	0.1	29.460551
13.526733	0.1	29.129865
13.528400	0.1	28.789284
13.530067	0.1	28.441610
13.531733	0.1	28.087916
13.533400	0.1	27.727010
13.535067	0.1	27.356805
13.536733	0.1	26.975931
13.538400	0.1	26.583196
13.540067	0.1	26.176275
13.541733	0.1	25.754096
13.543400	0.1	25.318863
13.545067	0.1	24.874093
13.546733	0.1	24.421038
13.548400	0.1	23.959757
13.550067	0.1	23.491205
13.551733	0.1	23.016037
13.553400	0.1	22.533776
13.555067	0.1	22.043408
13.556733	0.1	21.545173
13.558400	0.1	21.039845
13.560067	0.1	20.527662
13.561733	0.1	20.010175
13.563400	0.1	19.490541
13.565067	0.1	18.971087
13.566733	0.1	18.452109
13.568400	0.1	17.933012
13.570067	0.1	17.413975
13.571733	0.1	16.895951
13.573400	0.1	16.379596
13.575067	0.1	15.864612
13.576733	0.1	15.351892
13.578400	0.1	14.844597
13.580067	0.1	14.345230
13.581733	0.1	13.853789
13.583400	0.1	13.369025
13.585067	0.1	12.890697
13.586733	0.1	12.419225
13.588400	0.1	11.954904
13.590067	0.1	11.498631
13.591733	0.1	11.052132
13.593400	0.1	10.616542
13.595067	0.1	10.191560
13.596733	0.1	9.776414
13.598400	0.1	9.371639
13.600067	0.1	8.978606
13.601733	0.1	8.597792
13.603400	0.1	8.229197
13.605067	0.1	7.872999
13.606733	0.1	7.529736
13.608400	0.1	7.199288
13.610067	0.1	6.880463
13.611733	0.1	6.572485
13.613400	0.1	6.276608
13.615067	0.1	5.994738
13.616733	0.1	5.727411
13.618400	0.1	5.472839
13.620067	0.1	5.227745
13.621733	0.1	4.990340
13.623400	0.1	4.761815
13.625067	0.1	4.545033
13.626733	0.1	4.341781
13.628400	0.1	4.152000
13.630067	0.1	3.973842
13.631733	0.1	3.805340
13.633400	0.1	3.645778
13.635067	0.1	3.495515
13.636733	0.1	3.353656
13.638400	0.1	3.217161
13.640067	0.1	3.083229
13.641733	0.1	2.952278
13.643400	0.1	2.826989
13.645067	0.1	2.709508
13.646733	0.1	2.600789
13.648400	0.1	2.501369
13.650067	0.1	2.410352
13.651733	0.1	2.326131
13.653400	0.1	2.248109
13.655067	0.1	2.175808
13.656733	0.1	2.108276
13.658400	0.1	2.044797
13.660067	0.1	1.985133
13.661733	0.1	1.928270
13.663400	0.1	1.872659
13.665067	0.1	1.817405
13.666733	0.1	1.762629
13.668400	0.1	1.708746
13.670067	0.1	1.656234
13.671733	0.1	1.605094
13.673400	0.1	1.556277
13.675067	0.1	1.511276
13.676733	0.1	1.471639
13.678400	0.1	1.438499
13.680067	0.1	1.411319
13.681733	0.1	1.387835
13.683400	0.1	1.366019
13.685067	0.1	1.344919
13.686733	0.1	1.323819
13.688400	0.1	1.301348
13.690067	0.1	1.276195
13.691733	0.1	1.249731
13.693400	0.1	1.224995
13.695067	0.1	1.203120
13.696733	0.1	1.183331
13.698400	0.1	1.165092
13.700067	0.1	1.147866
13.701733	0.1	1.130283
13.703400	0.1	1.110971
13.705067	0.1	1.090229
13.706733	0.1	1.070142
13.708400	0.1	1.052499
13.710067	0.1	1.037359
13.711733	0.1	1.024604
13.713400	0.1	1.014650
13.715067	0.1	1.007319
13.716733	0.1	1.000941
13.718400	0.1	0.993908
13.720067	0.1	0.985801
13.721733	0.1	0.976980
13.723400	0.1	0.967324
13.725067	0.1	0.957251
13.726733	0.1	0.947714
13.728400	0.1	0.939369
13.730067	0.1	0.932097
13.731733	0.1	0.923991
13.733400	0.1	0.912726
13.735067	0.1	0.898123
13.736733	0.1	0.882506
13.738400	0.1	0.868976
13.740067	0.1	0.859201
13.741733	0.1	0.852585
13.743400	0.1	0.847459
13.745067	0.1	0.842154
13.746733	0.1	0.835061
13.748400	0.1	0.825584
13.750067	0.1	0.815272
13.751733	0.1	0.805855
13.753400	0.1	0.796914
13.755067	0.1	0.787377
13.756733	0.1	0.778079
13.758400	0.1	0.770569
13.760067	0.1	0.765264
13.761733	0.1	0.761449
13.763400	0.1	0.758112
13.765067	0.1	0.754356
13.766733	0.1	0.749528
13.768400	0.1	0.743210
13.770067	0.1	0.735402
13.771733	0.1	0.726521
13.773400	0.1	0.717878
13.775067	0.1	0.710368
13.776733	0.1	0.703514
13.778400	0.1	0.696659
13.780067	0.1	0.690341
13.781733	0.1	0.685811
13.783400	0.1	0.683606
13.785067	0.1	0.682950
13.786733	0.1	0.682116
13.788400	0.1	0.679731
13.790067	0.1	0.675976
13.791733	0.1	0.671804
13.793400	0.1	0.667751
13.795067	0.1	0.664771
13.796733	0.1	0.664115
13.798400	0.1	0.665009
13.800067	0.1	0.664055
13.801733	0.1	0.658095
13.803400	0.1	0.647664
13.805067	0.1	0.636280
13.806733	0.1	0.626862
13.808400	0.1	0.619710
13.810067	0.1	0.613093
13.811733	0.1	0.605762
13.813400	0.1	0.598669
13.815067	0.1	0.593722
13.816733	0.1	0.592470
13.818400	0.1	0.594735
13.820067	0.1	0.598431
13.821733	0.1	0.600934
13.823400	0.1	0.600100
13.825067	0.1	0.594854
13.826733	0.1	0.586927
13.828400	0.1	0.580013
13.830067	0.1	0.576794
13.831733	0.1	0.576913
13.833400	0.1	0.577688
13.835067	0.1	0.577033
13.836733	0.1	0.575662
13.838400	0.1	0.575185
13.840067	0.1	0.576794
13.841733	0.1	0.579894
13.843400	0.1	0.582159
13.845067	0.1	0.581801
13.846733	0.1	0.579357
13.848400	0.1	0.577390
13.850067	0.1	0.577629
13.851733	0.1	0.579774
13.853400	0.1	0.582457
13.855067	0.1	0.584364
13.856733	0.1	0.584245
13.858400	0.1	0.580907
13.860067	0.1	0.574648
13.861733	0.1	0.566900
13.863400	0.1	0.559807
13.865067	0.1	0.554919
13.866733	0.1	0.552714
13.868400	0.1	0.551879
13.870067	0.1	0.550151
13.871733	0.1	0.546396
13.873400	0.1	0.541568
13.875067	0.1	0.538111
13.876733	0.1	0.538707
13.878400	0.1	0.544131
13.880067	0.1	0.552118
13.881733	0.1	0.560403
13.883400	0.1	0.568092
13.885067	0.1	0.574529
13.886733	0.1	0.577927
13.888400	0.1	0.578046
13.890067	0.1	0.577271
13.891733	0.1	0.578821
13.893400	0.1	0.584066
13.895067	0.1	0.591755
13.896733	0.1	0.598788
13.898400	0.1	0.601172
13.900067	0.1	0.597000
13.901733	0.1	0.588179
13.903400	0.1	0.579059
13.905067	0.1	0.573158
13.906733	0.1	0.570715
13.908400	0.1	0.570238
13.910067	0.1	0.571787
13.911733	0.1	0.577152
13.913400	0.1	0.586212
13.915067	0.1	0.595391
13.916733	0.1	0.600934
13.918400	0.1	0.602067
13.920067	0.1	0.601351
13.921733	0.1	0.601947
13.923400	0.1	0.605643
13.925067	0.1	0.612259
13.926733	0.1	0.620306
13.928400	0.1	0.628531
13.930067	0.1	0.636816
13.931733	0.1	0.645399
13.933400	0.1	0.653863
13.935067	0.1	0.661433
13.936733	0.1	0.666857
13.938400	0.1	0.668705
13.940067	0.1	0.665963
13.941733	0.1	0.660837
13.943400	0.1	0.657618
13.945067	0.1	0.659227
13.946733	0.1	0.665247
13.948400	0.1	0.672698
13.950067	0.1	0.679016
13.951733	0.1	0.684321
13.953400	0.1	0.689566
13.955067	0.1	0.694871
13.956733	0.1	0.700653
13.958400	0.1	0.708222
13.960067	0.1	0.718772
13.961733	0.1	0.732422
13.963400	0.1	0.747621
13.965067	0.1	0.761569
13.966733	0.1	0.772357
13.968400	0.1	0.780344
13.970067	0.1	0.787258
13.971733	0.1	0.794649
13.973400	0.1	0.803173
13.975067	0.1	0.812948
13.976733	0.1	0.824451
13.978400	0.1	0.837982
13.980067	0.1	0.852227
13.981733	0.1	0.865340
13.983400	0.1	0.876844
13.985067	0.1	0.887454
13.986733	0.1	0.897884
13.988400	0.1	0.909269
13.990067	0.1	0.922918
13.991733	0.1	0.938535
13.993400	0.1	0.953853
13.995067	0.1	0.967324
13.996733	0.1	0.980020
13.998400	0.1	0.993908
14.000067	0.1	1.009166
14.001733	0.1	1.025498
14.003400	0.1	1.043439
14.005067	0.1	1.063287
14.006733	0.1	1.084566
14.008400	0.1	1.107514
14.010067	0.1	1.131654
14.011733	0.1	1.155555
14.013400	0.1	1.177371
14.015067	0.1	1.196921
14.016733	0.1	1.215696
14.018400	0.1	1.235545
14.020067	0.1	1.257360
14.021733	0.1	1.280725
14.023400	0.1	1.305223
14.025067	0.1	1.330316
14.026733	0.1	1.355887
14.028400	0.1	1.381934
14.030067	0.1	1.409054
14.031733	0.1	1.437068
14.033400	0.1	1.465678
14.035067	0.1	1.495302
14.036733	0.1	1.526713
14.038400	0.1	1.560569
14.040067	0.1	1.596928
14.041733	0.1	1.634836
14.043400	0.1	1.672626
14.045067	0.1	1.708984
14.046733	0.1	1.743853
14.048400	0.1	1.777828
14.050067	0.1	1.810551
14.051733	0.1	1.841664
14.053400	0.1	1.872420
14.055067	0.1	1.904369
14.056733	0.1	1.938224
14.058400	0.1	1.973689
14.060067	0.1	2.010524
14.061733	0.1	2.047777
14.063400	0.1	2.083719
14.065067	0.1	2.118051
14.066733	0.1	2.152324
14.068400	0.1	2.188862
14.070067	0.1	2.229333
14.071733	0.1	2.273977
14.073400	0.1	2.320469
14.075067	0.1	2.364576
14.076733	0.1	2.402485
14.078400	0.1	2.432585
14.080067	0.1	2.456665
14.081733	0.1	2.479255
14.083400	0.1	2.504707
14.085067	0.1	2.534747
14.086733	0.1	2.568603
14.088400	0.1	2.602756
14.090067	0.1	2.633453
14.091733	0.1	2.659440
14.093400	0.1	2.683282
14.095067	0.1	2.707899
14.096733	0.1	2.734304
14.098400	0.1	2.760828
14.100067	0.1	2.785683
14.101733	0.1	2.809584
14.103400	0.1	2.833188
14.105067	0.1	2.854407
14.106733	0.1	2.870858
14.108400	0.1	2.883732
14.110067	0.1	2.896309
14.111733	0.1	2.910257
14.113400	0.1	2.923548
14.115067	0.1	2.933681
14.116733	0.1	2.940536
14.118400	0.1	2.946139
14.120067	0.1	2.952397
14.121733	0.1	2.960265
14.123400	0.1	2.969623
14.125067	0.1	2.978981
14.126733	0.1	2.986074
14.128400	0.1	2.988756
14.130067	0.1	2.986312
14.131733	0.1	2.979815
14.133400	0.1	2.972186
14.135067	0.1	2.965450
14.136733	0.1	2.960503
14.138400	0.1	2.958179
14.140067	0.1	2.958358
14.141733	0.1	2.959132
14.143400	0.1	2.958000
14.145067	0.1	2.954304
14.146733	0.1	2.948702
14.148400	0.1	2.941191
14.150067	0.1	2.931059
14.151733	0.1	2.917648
14.153400	0.1	2.901673
14.155067	0.1	2.885521
14.156733	0.1	2.871037
14.158400	0.1	2.858699
14.160067	0.1	2.847016
14.161733	0.1	2.833665
14.163400	0.1	2.816856
14.165067	0.1	2.795696
14.166733	0.1	2.770186
14.168400	0.1	2.741277
14.170067	0.1	2.711058
14.171733	0.1	2.682567
14.173400	0.1	2.657652
14.175067	0.1	2.635718
14.176733	0.1	2.614975
14.178400	0.1	2.593875
14.180067	0.1	2.570808
14.181733	0.1	2.544403
14.183400	0.1	2.514541
14.185067	0.1	2.482236
14.186733	0.1	2.449215
14.188400	0.1	2.416849
14.190067	0.1	2.384603
14.191733	0.1	2.351403
14.193400	0.1	2.317131
14.195067	0.1	2.282918
14.196733	0.1	2.250135
14.198400	0.1	2.219021
14.200067	0.1	2.188623
14.201733	0.1	2.158821
14.203400	0.1	2.130687
14.205067	0.1	2.103388
14.206733	0.1	2.073825
14.208400	0.1	2.038896
14.210067	0.1	1.998663
14.211733	0.1	1.955927
14.213400	0.1	1.913250
14.215067	0.1	1.871646
14.216733	0.1	1.830816
14.218400	0.1	1.790881
14.220067	0.1	1.752496
14.221733	0.1	1.716614
14.223400	0.1	1.682937
14.225067	0.1	1.650393
14.226733	0.1	1.617968
14.228400	0.1	1.586259
14.230067	0.1	1.557052
14.231733	0.1	1.531065
14.233400	0.1	1.506388
14.235067	0.1	1.480222
14.236733	0.1	1.450956
14.238400	0.1	1.419306
14.240067	0.1	1.387596
14.241733	0.1	1.358092
14.243400	0.1	1.331806
14.245067	0.1	1.307607
14.246733	0.1	1.283646
14.248400	0.1	1.258195
14.250067	0.1	1.230538
14.251733	0.1	1.200974
14.253400	0.1	1.170933
14.255067	0.1	1.142204
14.256733	0.1	1.115918
14.258400	0.1	1.092017
14.260067	0.1	1.070619
14.261733	0.1	1.051903
14.263400	0.1	1.035214
14.265067	0.1	1.020014
14.266733	0.1	1.007140
14.268400	0.1	0.997126
14.270067	0.1	0.988662
14.271733	0.1	0.979304
14.273400	0.1	0.967324
14.275067	0.1	0.952542
14.276733	0.1	0.936210
14.278400	0.1	0.920594
14.280067	0.1	0.907421
14.281733	0.1	0.897408
14.283400	0.1	0.889957
14.285067	0.1	0.883043
14.286733	0.1	0.874817
14.288400	0.1	0.865996
14.290067	0.1	0.859261
14.291733	0.1	0.855744
14.293400	0.1	0.853539
14.295067	0.1	0.849664
14.296733	0.1	0.844002
14.298400	0.1	0.838697
14.300067	0.1	0.834584
14.301733	0.1	0.829399
14.303400	0.1	0.821471
14.305067	0.1	0.811636
14.306733	0.1	0.801802
14.308400	0.1	0.792980
14.310067	0.1	0.786245
14.311733	0.1	0.783742
14.313400	0.1	0.786364
14.315067	0.1	0.793099
14.316733	0.1	0.800312
14.318400	0.1	0.803947
14.320067	0.1	0.802279
14.321733	0.1	0.797212
14.323400	0.1	0.792205
14.325067	0.1	0.789046
14.326733	0.1	0.787616
14.328400	0.1	0.786841
14.330067	0.1	0.786603
14.331733	0.1	0.787199
14.333400	0.1	0.787973
14.335067	0.1	0.788152
14.336733	0.1	0.787914
14.338400	0.1	0.787616
14.340067	0.1	0.786841
14.341733	0.1	0.784814
14.343400	0.1	0.780582
14.345067	0.1	0.773490
14.346733	0.1	0.764310
14.348400	0.1	0.756741
14.350067	0.1	0.755429
14.351733	0.1	0.762463
14.353400	0.1	0.776112
14.355067	0.1	0.791371
14.356733	0.1	0.802636
14.358400	0.1	0.806809
14.360067	0.1	0.804603
14.361733	0.1	0.799418
14.363400	0.1	0.794709
14.365067	0.1	0.791788
14.366733	0.1	0.791013
14.368400	0.1	0.793099
14.370067	0.1	0.798523
14.371733	0.1	0.806689
14.373400	0.1	0.815928
14.375067	0.1	0.823915
14.376733	0.1	0.828862
14.378400	0.1	0.831425
14.380067	0.1	0.833035
14.381733	0.1	0.834048
14.383400	0.1	0.834405
14.385067	0.1	0.835180
14.386733	0.1	0.837386
14.388400	0.1	0.841081
14.390067	0.1	0.846207
14.391733	0.1	0.853181
14.393400	0.1	0.860632
14.395067	0.1	0.866115
14.396733	0.1	0.867724
14.398400	0.1	0.864983
14.400067	0.1	0.859678
14.401733	0.1	0.855088
14.403400	0.1	0.854075
14.405067	0.1	0.857294
14.406733	0.1	0.863493
14.408400	0.1	0.871062
14.410067	0.1	0.878453
14.411733	0.1	0.884235
14.413400	0.1	0.888109
14.415067	0.1	0.890374
14.416733	0.1	0.891686
14.418400	0.1	0.893235
14.420067	0.1	0.896514
14.421733	0.1	0.902832
14.423400	0.1	0.912666
14.425067	0.1	0.924945
14.426733	0.1	0.938177
14.428400	0.1	0.951529
14.430067	0.1	0.964403
14.431733	0.1	0.974953
14.433400	0.1	0.981212
14.435067	0.1	0.983179
14.436733	0.1	0.983477
14.438400	0.1	0.985026
14.440067	0.1	0.989080
14.441733	0.1	0.996172
14.443400	0.1	1.006663
14.445067	0.1	1.019478
14.446733	0.1	1.032472
14.448400	0.1	1.043856
14.450067	0.1	1.053453
14.451733	0.1	1.062214
14.453400	0.1	1.072049
14.455067	0.1	1.083970
14.456733	0.1	1.097202
14.458400	0.1	1.110494
14.460067	0.1	1.124263
14.461733	0.1	1.139999
14.463400	0.1	1.159072
14.465067	0.1	1.182258
14.466733	0.1	1.210153
14.468400	0.1	1.241624
14.470067	0.1	1.273513
14.471733	0.1	1.302838
14.473400	0.1	1.328290
14.475067	0.1	1.350522
14.476733	0.1	1.370668
14.478400	0.1	1.389325
14.480067	0.1	1.406670
14.481733	0.1	1.423538
14.483400	0.1	1.442850
14.485067	0.1	1.468420
14.486733	0.1	1.501381
14.488400	0.1	1.539409
14.490067	0.1	1.579642
14.491733	0.1	1.620710
14.493400	0.1	1.662970
14.495067	0.1	1.706660
14.496733	0.1	1.750410
14.498400	0.1	1.792967
14.500067	0.1	1.834929
14.501733	0.1	1.878083
14.503400	0.1	1.923144
14.505067	0.1	1.969695
14.506733	0.1	2.017498
14.508400	0.1	2.066910
14.510067	0.1	2.118290
14.511733	0.1	2.171636
14.513400	0.1	2.227366
14.515067	0.1	2.286673
14.516733	0.1	2.349854
14.518400	0.1	2.415121
14.520067	0.1	2.480328
14.521733	0.1	2.545834
14.523400	0.1	2.614558
14.525067	0.1	2.689064
14.526733	0.1	2.768338
14.528400	0.1	2.848745
14.530067	0.1	2.927303
14.531733	0.1	3.004670
14.533400	0.1	3.083110
14.535067	0.1	3.163159
14.536733	0.1	3.244460
14.538400	0.1	3.328264
14.540067	0.1	3.415466
14.541733	0.1	3.505707
14.543400	0.1	3.598631
14.545067	0.1	3.694654
14.546733	0.1	3.794134
14.548400	0.1	3.897012
14.550067	0.1	4.002810
14.551733	0.1	4.110456
14.553400	0.1	4.219651
14.555067	0.1	4.331470
14.556733	0.1	4.447818
14.558400	0.1	4.568219
14.560067	0.1	4.689813
14.561733	0.1	4.809916
14.563400	0.1	4.928291
14.565067	0.1	5.047202
14.566733	0.1	5.167902
14.568400	0.1	5.289734
14.570067	0.1	5.411923
14.571733	0.1	5.534351
14.573400	0.1	5.657375
14.575067	0.1	5.781353
14.576733	0.1	5.906761
14.578400	0.1	6.033600
14.580067	0.1	6.160319
14.581733	0.1	6.285072
14.583400	0.1	6.407500
14.585067	0.1	6.529332
14.586733	0.1	6.651581
14.588400	0.1	6.773115
14.590067	0.1	6.892682
14.591733	0.1	7.010878
14.593400	0.1	7.129252
14.595067	0.1	7.248164
14.596733	0.1	7.364870
14.598400	0.1	7.475496
14.600067	0.1	7.578016
14.601733	0.1	7.674337
14.603400	0.1	7.769168
14.605067	0.1	7.866085
14.606733	0.1	7.964790
14.608400	0.1	8.061350
14.610067	0.1	8.151114
14.611733	0.1	8.231938
14.613400	0.1	8.305371
14.615067	0.1	8.374990
14.616733	0.1	8.443058
14.618400	0.1	8.509279
14.620067	0.1	8.571864
14.621733	0.1	8.629621
14.623400	0.1	8.682132
14.625067	0.1	8.729697
14.626733	0.1	8.773804
14.628400	0.1	8.815408
14.630067	0.1	8.852721
14.631733	0.1	8.882702
14.633400	0.1	8.903981
14.635067	0.1	8.917451
14.636733	0.1	8.925140
14.638400	0.1	8.929313
14.640067	0.1	8.931757
14.641733	0.1	8.933425
14.643400	0.1	8.935154
14.645067	0.1	8.936108
14.646733	0.1	8.933366
14.648400	0.1	8.923591
14.650067	0.1	8.904458
14.651733	0.1	8.876265
14.653400	0.1	8.841694
14.655067	0.1	8.803309
14.656733	0.1	8.762003
14.658400	0.1	8.718670
14.660067	0.1	8.674026
14.661733	0.1	8.628071
14.663400	0.1	8.579851
14.665067	0.1	8.528650
14.666733	0.1	8.473278
14.668400	0.1	8.413077
14.670067	0.1	8.348227
14.671733	0.1	8.278907
14.673400	0.1	8.206130
14.675067	0.1	8.131326
14.676733	0.1	8.055389
14.678400	0.1	7.978321
14.680067	0.1	7.900179
14.681733	0.1	7.821858
14.683400	0.1	7.744194
14.685067	0.1	7.667780
14.686733	0.1	7.592380
14.688400	0.1	7.516802
14.690067	0.1	7.439614
14.691733	0.1	7.360697
14.693400	0.1	7.281483
14.695067	0.1	7.204116
14.696733	0.1	7.129431
14.698400	0.1	7.057488
14.700067	0.1	6.988347
14.701733	0.1	6.921173
14.703400	0.1	6.854773
14.705067	0.1	6.789089
14.706733	0.1	6.725669
14.708400	0.1	6.665469
14.710067	0.1	6.608189
14.711733	0.1	6.553173
14.713400	0.1	6.500841
14.715067	0.1	6.452978
14.716733	0.1	6.410957
14.718400	0.1	6.373883
14.720067	0.1	6.339968
14.721733	0.1	6.308139
14.723400	0.1	6.277681
14.725067	0.1	6.249369
14.726733	0.1	6.225109
14.728400	0.1	6.206334
14.730067	0.1	6.192565
14.731733	0.1	6.182254
14.733400	0.1	6.173551
14.735067	0.1	6.165624
14.736733	0.1	6.158591
14.738400	0.1	6.153882
14.740067	0.1	6.152332
14.741733	0.1	6.152690
14.743400	0.1	6.153345
14.745067	0.1	6.154240
14.746733	0.1	6.157518
14.748400	0.1	6.165862
14.750067	0.1	6.180644
14.751733	0.1	6.200195
14.753400	0.1	6.220699
14.755067	0.1	6.239295
14.756733	0.1	6.255567
14.758400	0.1	6.270230
14.760067	0.1	6.282688
14.761733	0.1	6.292284
14.763400	0.1	6.300569
14.765067	0.1	6.310165
14.766733	0.1	6.321729
14.768400	0.1	6.333173
14.770067	0.1	6.342233
14.771733	0.1	6.349028
14.773400	0.1	6.354392
14.775067	0.1	6.358624
14.776733	0.1	6.361962
14.778400	0.1	6.363273
14.780067	0.1	6.359995
14.781733	0.1	6.351114
14.783400	0.1	6.338239
14.785067	0.1	6.322563
14.786733	0.1	6.304086
14.788400	0.1	6.282986
14.790067	0.1	6.260515
14.791733	0.1	6.238759
14.793400	0.1	6.219507
14.795067	0.1	6.202996
14.796733	0.1	6.187082
14.798400	0.1	6.168783
14.800067	0.1	6.145418
14.801733	0.1	6.115735
14.803400	0.1	6.080926
14.805067	0.1	6.043613
14.806733	0.1	6.006420
14.808400	0.1	5.970300
14.810067	0.1	5.935073
14.811733	0.1	5.899430
14.813400	0.1	5.861819
14.815067	0.1	5.821765
14.816733	0.1	5.780459
14.818400	0.1	5.740106
14.820067	0.1	5.702734
14.821733	0.1	5.667985
14.823400	0.1	5.633235
14.825067	0.1	5.595267
14.826733	0.1	5.552411
14.828400	0.1	5.504489
14.830067	0.1	5.452276
14.831733	0.1	5.397380
14.833400	0.1	5.341649
14.835067	0.1	5.286157
14.836733	0.1	5.231679
14.838400	0.1	5.179107
14.840067	0.1	5.128503
14.841733	0.1	5.078972
14.843400	0.1	5.029202
14.845067	0.1	4.978478
14.846733	0.1	4.927159
14.848400	0.1	4.876077
14.850067	0.1	4.825652
14.851733	0.1	4.774511
14.853400	0.1	4.719436
14.855067	0.1	4.657865
14.856733	0.1	4.589916
14.858400	0.1	4.518390
14.860067	0.1	4.447758
14.861733	0.1	4.382134
14.863400	0.1	4.321456
14.865067	0.1	4.261196
14.866733	0.1	4.196882
14.868400	0.1	4.128278
14.870067	0.1	4.057884
14.871733	0.1	3.987253
14.873400	0.1	3.915787
14.875067	0.1	3.843129
14.876733	0.1	3.770828
14.878400	0.1	3.700853
14.880067	0.1	3.633321
14.881733	0.1	3.566504
14.883400	0.1	3.496886
14.885067	0.1	3.421724
14.886733	0.1	3.341854
14.888400	0.1	3.261507
14.890067	0.1	3.184855
14.891733	0.1	3.112972
14.893400	0.1	3.044069
14.895067	0.1	2.976179
14.896733	0.1	2.908588
14.898400	0.1	2.841592
14.900067	0.1	2.775192
14.901733	0.1	2.708972
14.903400	0.1	2.642751
14.905067	0.1	2.576411
14.906733	0.1	2.510488
14.908400	0.1	2.445996
14.910067	0.1	2.383948
14.911733	0.1	2.325058
14.913400	0.1	2.269566
14.915067	0.1	2.216816
14.916733	0.1	2.164364
14.918400	0.1	2.110005
14.920067	0.1	2.053499
14.921733	0.1	1.997113
14.923400	0.1	1.944065
14.925067	0.1	1.896501
14.926733	0.1	1.854658
14.928400	0.1	1.818419
14.930067	0.1	1.786947
14.931733	0.1	1.758099
14.933400	0.1	1.728892
14.935067	0.1	1.698554
14.936733	0.1	1.668871
14.938400	0.1	1.641333
14.940067	0.1	1.615405
14.941733	0.1	1.589537
14.943400	0.1	1.563251
14.945067	0.1	1.537442
14.946733	0.1	1.513660
14.948400	0.1	1.493394
14.950067	0.1	1.477003
14.951733	0.1	1.462877
14.953400	0.1	1.448870
14.955067	0.1	1.434922
14.956733	0.1	1.422644
14.958400	0.1	1.412630
14.960067	0.1	1.403868
14.961733	0.1	1.395524
14.963400	0.1	1.386702
14.965067	0.1	1.377344
14.966733	0.1	1.368165
14.968400	0.1	1.359284
14.970067	0.1	1.350820
14.971733	0.1	1.342833
14.973400	0.1	1.335800
14.975067	0.1	1.330316
14.976733	0.1	1.325965
14.978400	0.1	1.321554
14.980067	0.1	1.317382
14.981733	0.1	1.314998
14.983400	0.1	1.315296
14.985067	0.1	1.318276
14.986733	0.1	1.323044
14.988400	0.1	1.327634
14.990067	0.1	1.329959
14.991733	0.1	1.329839
14.993400	0.1	1.328588
14.995067	0.1	1.326919
14.996733	0.1	1.325131
14.998400	0.1	1.323164
15.000067	0.1	1.320064
15.001733	0.1	1.314342
15.003400	0.1	1.307368
15.005067	0.1	1.303494
15.006733	0.1	1.305938
15.008400	0.1	1.314163
15.010067	0.1	1.324475
15.011733	0.1	1.333416
15.013400	0.1	1.339972
15.015067	0.1	1.345992
15.016733	0.1	1.353920
15.018400	0.1	1.364648
15.020067	0.1	1.376629
15.021733	0.1	1.387239
15.023400	0.1	1.394630
15.025067	0.1	1.398146
15.026733	0.1	1.397967
15.028400	0.1	1.396179
15.030067	0.1	1.396120
15.031733	0.1	1.400054
15.033400	0.1	1.408279
15.035067	0.1	1.419723
15.036733	0.1	1.432359
15.038400	0.1	1.444936
15.040067	0.1	1.457751
15.041733	0.1	1.470506
15.043400	0.1	1.481474
15.045067	0.1	1.488686
15.046733	0.1	1.492620
15.048400	0.1	1.496077
15.050067	0.1	1.502216
15.051733	0.1	1.513004
15.053400	0.1	1.528680
15.055067	0.1	1.548231
15.056733	0.1	1.568914
15.058400	0.1	1.587272
15.060067	0.1	1.600981
15.061733	0.1	1.610935
15.063400	0.1	1.620710
15.065067	0.1	1.633823
15.066733	0.1	1.651764
15.068400	0.1	1.673341
15.070067	0.1	1.695633
15.071733	0.1	1.716316
15.073400	0.1	1.734734
15.075067	0.1	1.751423
15.076733	0.1	1.768470
15.078400	0.1	1.787245
15.080067	0.1	1.807392
15.081733	0.1	1.827836
15.083400	0.1	1.849055
15.085067	0.1	1.871646
15.086733	0.1	1.895189
15.088400	0.1	1.918912
15.090067	0.1	1.942575
15.091733	0.1	1.966596
15.093400	0.1	1.991093
15.095067	0.1	2.015948
15.096733	0.1	2.041400
15.098400	0.1	2.067745
15.100067	0.1	2.095103
15.101733	0.1	2.124012
15.103400	0.1	2.155304
15.105067	0.1	2.188563
15.106733	0.1	2.223075
15.108400	0.1	2.258062
15.110067	0.1	2.293289
15.111733	0.1	2.328396
15.113400	0.1	2.363444
15.115067	0.1	2.398908
15.116733	0.1	2.435506
15.118400	0.1	2.473951
15.120067	0.1	2.515018
15.121733	0.1	2.559066
15.123400	0.1	2.605498
15.125067	0.1	2.652705
15.126733	0.1	2.698481
15.128400	0.1	2.741873
15.130067	0.1	2.785087
15.131733	0.1	2.832592
15.133400	0.1	2.886415
15.135067	0.1	2.944529
15.136733	0.1	3.004074
15.138400	0.1	3.064096
15.140067	0.1	3.125608
15.141733	0.1	3.188670
15.143400	0.1	3.252328
15.145067	0.1	3.315151
15.146733	0.1	3.376126
15.148400	0.1	3.435314
15.150067	0.1	3.494024
15.151733	0.1	3.553629
15.153400	0.1	3.616393
15.155067	0.1	3.685236
15.156733	0.1	3.761947
15.158400	0.1	3.844738
15.160067	0.1	3.929377
15.161733	0.1	4.012168
15.163400	0.1	4.091621
15.165067	0.1	4.168093
15.166733	0.1	4.243613
15.168400	0.1	4.320860
15.170067	0.1	4.400850
15.171733	0.1	4.482568
15.173400	0.1	4.564166
15.175067	0.1	4.644692
15.176733	0.1	4.723966
15.178400	0.1	4.802645
15.180067	0.1	4.881740
15.181733	0.1	4.962206
15.183400	0.1	5.045057
15.185067	0.1	5.130351
15.186733	0.1	5.216480
15.188400	0.1	5.300701
15.190067	0.1	5.380154
15.191733	0.1	5.453885
15.193400	0.1	5.523503
15.195067	0.1	5.591572
15.196733	0.1	5.659819
15.198400	0.1	5.728007
15.200067	0.1	5.793512
15.201733	0.1	5.854488
15.203400	0.1	5.911947
15.205067	0.1	5.967737
15.206733	0.1	6.021977
15.208400	0.1	6.073177
15.210067	0.1	6.120026
15.211733	0.1	6.162584
15.213400	0.1	6.201864
15.215067	0.1	6.238878
15.216733	0.1	6.273270
15.218400	0.1	6.303192
15.220067	0.1	6.327510
15.221733	0.1	6.346822
15.223400	0.1	6.361723
15.225067	0.1	6.372035
15.226733	0.1	6.377340
15.228400	0.1	6.377519
15.230067	0.1	6.373823
15.231733	0.1	6.368637
15.233400	0.1	6.363154
15.235067	0.1	6.356717
15.236733	0.1	6.347537
15.238400	0.1	6.333113
15.240067	0.1	6.311655
15.241733	0.1	6.283522
15.243400	0.1	6.250859
15.245067	0.1	6.215692
15.246733	0.1	6.178141
15.248400	0.1	6.137193
15.250067	0.1	6.092430
15.251733	0.1	6.043494
15.253400	0.1	5.989731
15.255067	0.1	5.931020
15.256733	0.1	5.867601
15.258400	0.1	5.799771
15.260067	0.1	5.729139
15.261733	0.1	5.658210
15.263400	0.1	5.588472
15.265067	0.1	5.519867
15.266733	0.1	5.451858
15.268400	0.1	5.384326
15.270067	0.1	5.316019
15.271733	0.1	5.244494
15.273400	0.1	5.169332
15.275067	0.1	5.092383
15.276733	0.1	5.015076
15.278400	0.1	4.937768
15.280067	0.1	4.861057
15.281733	0.1	4.786611
15.283400	0.1	4.715741
15.285067	0.1	4.648149
15.286733	0.1	4.582405
15.288400	0.1	4.517019
15.290067	0.1	4.450619
15.291733	0.1	4.382015
15.293400	0.1	4.311443
15.295067	0.1	4.241228
15.296733	0.1	4.174054
15.298400	0.1	4.111707
15.300067	0.1	4.054189
15.301733	0.1	4.000366
15.303400	0.1	3.949762
15.305067	0.1	3.903210
15.306733	0.1	3.861964
15.308400	0.1	3.826618
15.310067	0.1	3.796876
15.311733	0.1	3.770650
15.313400	0.1	3.745496
15.315067	0.1	3.721178
15.316733	0.1	3.699839
15.318400	0.1	3.684223
15.320067	0.1	3.677070
15.321733	0.1	3.679991
15.323400	0.1	3.692150
15.325067	0.1	3.711581
15.326733	0.1	3.736854
15.328400	0.1	3.766835
15.330067	0.1	3.800929
15.331733	0.1	3.839076
15.333400	0.1	3.882826
15.335067	0.1	3.933668
15.336733	0.1	3.992141
15.338400	0.1	4.058719
15.340067	0.1	4.134476
15.341733	0.1	4.220367
15.343400	0.1	4.316807
15.345067	0.1	4.423440
15.346733	0.1	4.539132
15.348400	0.1	4.662991
15.350067	0.1	4.795492
15.351733	0.1	4.936755
15.353400	0.1	5.085171
15.355067	0.1	5.239725
15.356733	0.1	5.402446
15.358400	0.1	5.575776
15.360067	0.1	5.760253
15.361733	0.1	5.955518
15.363400	0.1	6.162346
15.365067	0.1	6.383181
15.366733	0.1	6.619156
15.368400	0.1	6.869793
15.370067	0.1	7.135153
15.371733	0.1	7.415653
15.373400	0.1	7.709980
15.375067	0.1	8.017242
15.376733	0.1	8.340061
15.378400	0.1	8.682967
15.380067	0.1	9.047807
15.381733	0.1	9.433985
15.383400	0.1	9.841443
15.385067	0.1	10.270954
15.386733	0.1	10.723055
15.388400	0.1	11.199237
15.390067	0.1	11.702598
15.391733	0.1	12.236536
15.393400	0.1	12.802542
15.395067	0.1	13.400615
15.396733	0.1	14.031113
15.398400	0.1	14.695526
15.400067	0.1	15.396059
15.401733	0.1	16.134680
15.403400	0.1	16.913534
15.405067	0.1	17.735304
15.406733	0.1	18.602015
15.408400	0.1	19.515814
15.410067	0.1	20.479502
15.411733	0.1	21.497191
15.413400	0.1	22.572936
15.415067	0.1	23.709358
15.416733	0.1	24.907948
15.418400	0.1	26.170851
15.420067	0.1	27.501406
15.421733	0.1	28.903069
15.423400	0.1	30.378284
15.425067	0.1	31.929256
15.426733	0.1	33.559265
15.428400	0.1	35.271170
15.430067	0.1	37.066641
15.431733	0.1	38.947942
15.433400	0.1	40.918889
15.435067	0.1	42.983177
15.436733	0.1	45.143011
15.438400	0.1	47.400001
15.440067	0.1	49.756590
15.441733	0.1	52.215758
15.443400	0.1	54.780069
15.445067	0.1	57.452146
15.446733	0.1	60.233656
15.448400	0.1	63.125793
15.450067	0.1	66.130046
15.451733	0.1	69.249455
15.453400	0.1	72.487418
15.455067	0.1	75.845484
15.456733	0.1	79.322402
15.458400	0.1	82.917516
15.460067	0.1	86.633866
15.461733	0.1	90.475207
15.463400	0.1	94.442910
15.465067	0.1	98.536855
15.466733	0.1	102.758056
15.468400	0.1	107.108659
15.470067	0.1	111.591465
15.471733	0.1	116.210468
15.473400	0.1	120.969660
15.475067	0.1	125.872143
15.476733	0.1	130.920418
15.478400	0.1	136.117109
15.480067	0.1	141.465494
15.481733	0.1	146.969744
15.483400	0.1	152.633557
15.485067	0.1	158.460328
15.486733	0.1	164.455602
15.488400	0.1	170.627425
15.490067	0.1	176.985274
15.491733	0.1	183.540176
15.493400	0.1	190.303754
15.495067	0.1	197.285664
15.496733	0.1	204.493892
15.498400	0.1	211.935652
15.500067	0.1	219.618870
15.501733	0.1	227.556838
15.503400	0.1	235.770180
15.505067	0.1	244.281843
15.506733	0.1	253.110483
15.508400	0.1	262.270049
15.510067	0.1	271.772341
15.511733	0.1	281.630831
15.513400	0.1	291.860002
15.515067	0.1	302.475530
15.516733	0.1	313.494999
15.518400	0.1	324.937423
15.520067	0.1	336.819907
15.521733	0.1	349.153301
15.523400	0.1	361.940942
15.525067	0.1	375.185572
15.526733	0.1	388.893627
15.528400	0.1	403.066898
15.530067	0.1	417.693938
15.531733	0.1	432.753589
15.533400	0.1	448.222962
15.535067	0.1	464.078037
15.536733	0.1	480.288773
15.538400	0.1	496.817738
15.540067	0.1	513.621420
15.541733	0.1	530.649336
15.543400	0.1	547.840449
15.545067	0.1	565.125559
15.546733	0.1	582.434093
15.548400	0.1	599.694347
15.550067	0.1	616.832949
15.551733	0.1	633.776226
15.553400	0.1	650.448242
15.555067	0.1	666.771988
15.556733	0.1	682.672005
15.558400	0.1	698.070806
15.560067	0.1	712.885601
15.561733	0.1	727.037950
15.563400	0.1	740.463241
15.565067	0.1	753.109321
15.566733	0.1	764.933155
15.568400	0.1	775.899933
15.570067	0.1	785.979437
15.571733	0.1	795.142579
15.573400	0.1	803.363252
15.575067	0.1	810.623217
15.576733	0.1	816.913355
15.578400	0.1	822.232772
15.580067	0.1	826.588561
15.581733	0.1	829.996278
15.583400	0.1	832.479407
15.585067	0.1	834.066143
15.586733	0.1	834.786048
15.588400	0.1	834.668269
15.590067	0.1	833.743503
15.591733	0.1	832.048823
15.593400	0.1	829.626788
15.595067	0.1	826.517810
15.596733	0.1	822.760273
15.598400	0.1	818.397750
15.600067	0.1	813.473571
15.601733	0.1	808.021713
15.603400	0.1	802.073586
15.605067	0.1	795.670855
15.606733	0.1	788.861024
15.608400	0.1	781.686472
15.610067	0.1	774.180458
15.611733	0.1	766.369627
15.613400	0.1	758.276746
15.615067	0.1	749.919936
15.616733	0.1	741.315767
15.618400	0.1	732.486828
15.620067	0.1	723.460598
15.621733	0.1	714.262707
15.623400	0.1	704.914671
15.625067	0.1	695.433658
15.626733	0.1	685.833018
15.628400	0.1	676.126222
15.630067	0.1	666.328768
15.631733	0.1	656.455079
15.633400	0.1	646.516600
15.635067	0.1	636.523642
15.636733	0.1	626.488365
15.638400	0.1	616.426385
15.640067	0.1	606.352783
15.641733	0.1	596.276557
15.643400	0.1	586.199438
15.645067	0.1	576.122139
15.646733	0.1	566.049431
15.648400	0.1	555.990193
15.650067	0.1	545.952531
15.651733	0.1	535.939368
15.653400	0.1	525.951119
15.655067	0.1	515.991838
15.656733	0.1	506.069452
15.658400	0.1	496.195286
15.660067	0.1	486.380308
15.661733	0.1	476.629345
15.663400	0.1	466.940371
15.665067	0.1	457.311061
15.666733	0.1	447.744575
15.668400	0.1	438.248124
15.670067	0.1	428.826954
15.671733	0.1	419.483389
15.673400	0.1	410.221184
15.675067	0.1	401.047671
15.676733	0.1	391.969943
15.678400	0.1	382.991754
15.680067	0.1	374.113582
15.681733	0.1	365.335188
15.683400	0.1	356.657824
15.685067	0.1	348.084172
15.686733	0.1	339.618643
15.688400	0.1	331.268569
15.690067	0.1	323.042591
15.691733	0.1	314.945955
15.693400	0.1	306.979257
15.695067	0.1	299.140888
15.696733	0.1	291.428703
15.698400	0.1	283.841686
15.700067	0.1	276.379781
15.701733	0.1	269.041673
15.703400	0.1	261.827425
15.705067	0.1	254.741028
15.706733	0.1	247.787788
15.708400	0.1	240.969911
15.710067	0.1	234.287514
15.711733	0.1	227.741732
15.713400	0.1	221.334828
15.715067	0.1	215.068294
15.716733	0.1	208.942187
15.718400	0.1	202.956152
15.720067	0.1	197.109651
15.721733	0.1	191.401374
15.723400	0.1	185.830783
15.725067	0.1	180.398356
15.726733	0.1	175.103854
15.728400	0.1	169.944118
15.730067	0.1	164.915154
15.731733	0.1	160.013924
15.733400	0.1	155.239651
15.735067	0.1	150.593051
15.736733	0.1	146.075079
15.738400	0.1	141.686031
15.740067	0.1	137.425371
15.741733	0.1	133.290418
15.743400	0.1	129.276879
15.745067	0.1	125.381537
15.746733	0.1	121.602841
15.748400	0.1	117.940194
15.750067	0.1	114.391334
15.751733	0.1	110.951609
15.753400	0.1	107.616312
15.755067	0.1	104.384309
15.756733	0.1	101.257032
15.758400	0.1	98.235136
15.760067	0.1	95.316475
15.761733	0.1	92.496937
15.763400	0.1	89.771932
15.765067	0.1	87.137347
15.766733	0.1	84.590142
15.768400	0.1	82.129126
15.770067	0.1	79.753165
15.771733	0.1	77.460472
15.773400	0.1	75.248246
15.775067	0.1	73.114221
15.776733	0.1	71.056191
15.778400	0.1	69.071476
15.780067	0.1	67.156378
15.781733	0.1	65.307502
15.783400	0.1	63.523177
15.785067	0.1	61.802033
15.786733	0.1	60.142938
15.788400	0.1	58.544639
15.790067	0.1	57.005707
15.791733	0.1	55.524174
15.793400	0.1	54.098490
15.795067	0.1	52.727166
15.796733	0.1	51.408175
15.798400	0.1	50.138715
15.800067	0.1	48.915091
15.801733	0.1	47.733727
15.803400	0.1	46.593132
15.805067	0.1	45.493605
15.806733	0.1	44.435444
15.808400	0.1	43.417099
15.810067	0.1	42.434933
15.811733	0.1	41.485193
15.813400	0.1	40.566208
15.815067	0.1	39.678159
15.816733	0.1	38.821580
15.818400	0.1	37.997248
15.820067	0.1	37.204804
15.821733	0.1	36.441388
15.823400	0.1	35.701694
15.825067	0.1	34.981730
15.826733	0.1	34.282031
15.828400	0.1	33.606650
15.830067	0.1	32.958390
15.831733	0.1	32.336773
15.833400	0.1	31.738641
15.835067	0.1	31.160178
15.836733	0.1	30.598940
15.838400	0.1	30.054333
15.840067	0.1	29.526176
15.841733	0.1	29.013337
15.843400	0.1	28.514685
15.845067	0.1	28.029742
15.846733	0.1	27.559342
15.848400	0.1	27.103724
15.850067	0.1	26.661338
15.851733	0.1	26.230158
15.853400	0.1	25.809647
15.855067	0.1	25.400223
15.856733	0.1	25.002839
15.858400	0.1	24.618448
15.860067	0.1	24.246754
15.861733	0.1	23.885430
15.863400	0.1	23.532630
15.865067	0.1	23.188175
15.866733	0.1	22.852780
15.868400	0.1	22.526742
15.870067	0.1	22.210421
15.871733	0.1	21.903874
15.873400	0.1	21.606804
15.875067	0.1	21.317900
15.876733	0.1	21.035196
15.878400	0.1	20.757200
15.880067	0.1	20.483495
15.881733	0.1	20.214022
15.883400	0.1	19.949139
15.885067	0.1	19.689978
15.886733	0.1	19.437076
15.888400	0.1	19.190789
15.890067	0.1	18.952073
15.891733	0.1	18.721641
15.893400	0.1	18.498601
15.895067	0.1	18.280090
15.896733	0.1	18.064381
15.898400	0.1	17.852486
15.900067	0.1	17.646373
15.901733	0.1	17.447711
15.903400	0.1	17.257393
15.905067	0.1	17.073871
15.906733	0.1	16.893626
15.908400	0.1	16.714395
15.910067	0.1	16.537310
15.911733	0.1	16.366066
15.913400	0.1	16.203226
15.915067	0.1	16.047359
15.916733	0.1	15.895129
15.918400	0.1	15.746058
15.920067	0.1	15.602590
15.921733	0.1	15.465499
15.923400	0.1	15.332819
15.925067	0.1	15.202166
15.926733	0.1	15.073360
15.928400	0.1	14.948011
15.930067	0.1	14.827789
15.931733	0.1	14.713705
15.933400	0.1	14.606238
15.935067	0.1	14.505149
15.936733	0.1	14.409901
15.938400	0.1	14.319361
15.940067	0.1	14.232219
15.941733	0.1	14.147461
15.943400	0.1	14.064790
15.945067	0.1	13.984681
15.946733	0.1	13.907374
15.948400	0.1	13.832510
15.950067	0.1	13.758541
15.951733	0.1	13.684572
15.953400	0.1	13.612033
15.955067	0.1	13.542951
15.956733	0.1	13.477982
15.958400	0.1	13.416053
15.960067	0.1	13.355971
15.961733	0.1	13.298095
15.963400	0.1	13.243199
15.965067	0.1	13.190866
15.966733	0.1	13.139666
15.968400	0.1	13.088048
15.970067	0.1	13.035000
15.971733	0.1	12.980998
15.973400	0.1	12.927354
15.975067	0.1	12.874604
15.976733	0.1	12.821496
15.978400	0.1	12.765408
15.980067	0.1	12.703777
15.981733	0.1	12.635887
15.983400	0.1	12.563468
15.985067	0.1	12.488426
15.986733	0.1	12.411118
15.988400	0.1	12.331129
15.990067	0.1	12.247861
15.991733	0.1	12.160123
15.993400	0.1	12.067319
15.995067	0.1	11.970044
15.996733	0.1	11.870802
15.998400	0.1	11.772395
16.000067	0.1	11.674822
16.001733	0.1	11.575282
16.003400	0.1	11.470736
16.005067	0.1	11.360169
16.006733	0.1	11.245132
16.008400	0.1	11.126757
16.010067	0.1	11.003495
16.011733	0.1	10.873080
16.013400	0.1	10.736049
16.015067	0.1	10.597468
16.016733	0.1	10.461987
16.018400	0.1	10.328830
16.020067	0.1	10.194719
16.021733	0.1	10.057986
16.023400	0.1	9.919286
16.025067	0.1	9.780944
16.026733	0.1	9.645939
16.028400	0.1	9.515465
16.030067	0.1	9.387673
16.031733	0.1	9.259284
16.033400	0.1	9.128511
16.035067	0.1	8.995891
16.036733	0.1	8.863390
16.038400	0.1	8.732439
16.040067	0.1	8.603395
16.041733	0.1	8.476317
16.043400	0.1	8.352101
16.045067	0.1	8.232713
16.046733	0.1	8.118690
16.048400	0.1	8.008957
16.050067	0.1	7.903040
16.051733	0.1	7.801831
16.053400	0.1	7.705272
16.055067	0.1	7.610739
16.056733	0.1	7.516027
16.058400	0.1	7.421852
16.060067	0.1	7.330060
16.061733	0.1	7.241607
16.063400	0.1	7.156849
16.065067	0.1	7.076800
16.066733	0.1	7.002116
16.068400	0.1	6.931603
16.070067	0.1	6.862760
16.071733	0.1	6.793619
16.073400	0.1	6.723941
16.075067	0.1	6.655574
16.076733	0.1	6.589771
16.078400	0.1	6.526351
16.080067	0.1	6.464959
16.081733	0.1	6.406904
16.083400	0.1	6.353915
16.085067	0.1	6.306053
16.086733	0.1	6.262005
16.088400	0.1	6.219745
16.090067	0.1	6.177545
16.091733	0.1	6.134391
16.093400	0.1	6.090224
16.095067	0.1	6.045819
16.096733	0.1	6.002784
16.098400	0.1	5.961657
16.100067	0.1	5.921364
16.101733	0.1	5.881071
16.103400	0.1	5.841256
16.105067	0.1	5.802989
16.106733	0.1	5.766809
16.108400	0.1	5.731941
16.110067	0.1	5.697787
16.111733	0.1	5.665064
16.113400	0.1	5.635083
16.115067	0.1	5.607546
16.116733	0.1	5.581439
16.118400	0.1	5.555213
16.120067	0.1	5.526305
16.121733	0.1	5.493522
16.123400	0.1	5.458474
16.125067	0.1	5.423665
16.126733	0.1	5.390823
16.128400	0.1	5.361319
16.130067	0.1	5.335570
16.131733	0.1	5.313278
16.133400	0.1	5.294323
16.135067	0.1	5.278766
16.136733	0.1	5.264938
16.138400	0.1	5.250454
16.140067	0.1	5.234003
16.141733	0.1	5.215526
16.143400	0.1	5.196095
16.145067	0.1	5.177498
16.146733	0.1	5.160988
16.148400	0.1	5.146563
16.150067	0.1	5.132854
16.151733	0.1	5.117417
16.153400	0.1	5.097688
16.155067	0.1	5.073726
16.156733	0.1	5.048395
16.158400	0.1	5.025566
16.160067	0.1	5.008102
16.161733	0.1	4.996240
16.163400	0.1	4.987955
16.165067	0.1	4.980803
16.166733	0.1	4.973412
16.168400	0.1	4.964948
16.170067	0.1	4.955769
16.171733	0.1	4.947365
16.173400	0.1	4.941404
16.175067	0.1	4.937709
16.176733	0.1	4.934371
16.178400	0.1	4.929424
16.180067	0.1	4.922688
16.181733	0.1	4.915059
16.183400	0.1	4.907430
16.185067	0.1	4.900635
16.186733	0.1	4.895628
16.188400	0.1	4.893840
16.190067	0.1	4.896283
16.191733	0.1	4.901886
16.193400	0.1	4.907966
16.195067	0.1	4.912734
16.196733	0.1	4.916847
16.198400	0.1	4.921794
16.200067	0.1	4.927934
16.201733	0.1	4.934848
16.203400	0.1	4.942835
16.205067	0.1	4.953087
16.206733	0.1	4.965842
16.208400	0.1	4.979313
16.210067	0.1	4.991055
16.211733	0.1	4.999161
16.213400	0.1	5.003631
16.215067	0.1	5.006373
16.216733	0.1	5.010784
16.218400	0.1	5.019903
16.220067	0.1	5.034268
16.221733	0.1	5.050898
16.223400	0.1	5.064845
16.225067	0.1	5.073428
16.226733	0.1	5.078376
16.228400	0.1	5.084396
16.230067	0.1	5.094827
16.231733	0.1	5.108714
16.233400	0.1	5.122543
16.235067	0.1	5.134344
16.236733	0.1	5.144120
16.238400	0.1	5.151332
16.240067	0.1	5.154848
16.241733	0.1	5.155325
16.243400	0.1	5.155444
16.245067	0.1	5.157411
16.246733	0.1	5.161286
16.248400	0.1	5.166173
16.250067	0.1	5.171478
16.251733	0.1	5.176485
16.253400	0.1	5.179346
16.255067	0.1	5.177856
16.256733	0.1	5.171240
16.258400	0.1	5.161107
16.260067	0.1	5.150259
16.261733	0.1	5.140901
16.263400	0.1	5.134285
16.265067	0.1	5.129814
16.266733	0.1	5.125523
16.268400	0.1	5.119026
16.270067	0.1	5.108595
16.271733	0.1	5.095244
16.273400	0.1	5.081177
16.275067	0.1	5.067051
16.276733	0.1	5.052448
16.278400	0.1	5.037070
16.280067	0.1	5.020917
16.281733	0.1	5.004704
16.283400	0.1	4.988909
16.285067	0.1	4.973054
16.286733	0.1	4.955471
16.288400	0.1	4.935026
16.290067	0.1	4.911781
16.291733	0.1	4.886866
16.293400	0.1	4.862070
16.295067	0.1	4.839421
16.296733	0.1	4.818976
16.298400	0.1	4.799426
16.300067	0.1	4.779518
16.301733	0.1	4.759372
16.303400	0.1	4.739940
16.305067	0.1	4.721463
16.306733	0.1	4.701972
16.308400	0.1	4.678190
16.310067	0.1	4.648924
16.311733	0.1	4.617274
16.313400	0.1	4.587353
16.315067	0.1	4.560352
16.316733	0.1	4.534066
16.318400	0.1	4.506290
16.320067	0.1	4.477501
16.321733	0.1	4.450560
16.323400	0.1	4.427552
16.325067	0.1	4.407585
16.326733	0.1	4.386843
16.328400	0.1	4.361630
16.330067	0.1	4.330635
16.331733	0.1	4.295647
16.333400	0.1	4.259110
16.335067	0.1	4.222214
16.336733	0.1	4.186452
16.338400	0.1	4.155100
16.340067	0.1	4.130841
16.341733	0.1	4.112959
16.343400	0.1	4.096687
16.345067	0.1	4.077614
16.346733	0.1	4.054964
16.348400	0.1	4.029989
16.350067	0.1	4.003942
16.351733	0.1	3.977537
16.353400	0.1	3.951371
16.355067	0.1	3.924668
16.356733	0.1	3.896892
16.358400	0.1	3.868997
16.360067	0.1	3.842890
16.361733	0.1	3.818631
16.363400	0.1	3.795207
16.365067	0.1	3.772080
16.366733	0.1	3.749907
16.368400	0.1	3.729284
16.370067	0.1	3.709972
16.371733	0.1	3.691197
16.373400	0.1	3.672898
16.375067	0.1	3.654540
16.376733	0.1	3.635168
16.378400	0.1	3.614485
16.380067	0.1	3.593564
16.381733	0.1	3.574193
16.383400	0.1	3.558278
16.385067	0.1	3.545583
16.386733	0.1	3.533602
16.388400	0.1	3.519058
16.390067	0.1	3.500343
16.391733	0.1	3.479481
16.393400	0.1	3.460467
16.395067	0.1	3.445864
16.396733	0.1	3.435552
16.398400	0.1	3.427506
16.400067	0.1	3.420055
16.401733	0.1	3.412068
16.403400	0.1	3.402174
16.405067	0.1	3.389299
16.406733	0.1	3.374219
16.408400	0.1	3.359020
16.410067	0.1	3.345728
16.411733	0.1	3.334642
16.413400	0.1	3.325105
16.415067	0.1	3.316701
16.416733	0.1	3.308773
16.418400	0.1	3.300905
16.420067	0.1	3.294707
16.421733	0.1	3.291369
16.423400	0.1	3.290057
16.425067	0.1	3.287912
16.426733	0.1	3.282666
16.428400	0.1	3.274739
16.430067	0.1	3.266692
16.431733	0.1	3.260195
16.433400	0.1	3.255367
16.435067	0.1	3.251374
16.436733	0.1	3.247023
16.438400	0.1	3.241301
16.440067	0.1	3.234029
16.441733	0.1	3.227234
16.443400	0.1	3.224611
16.445067	0.1	3.228247
16.446733	0.1	3.236532
16.448400	0.1	3.245056
16.450067	0.1	3.249228
16.451733	0.1	3.246129
16.453400	0.1	3.236473
16.455067	0.1	3.224135
16.456733	0.1	3.214359
16.458400	0.1	3.210485
16.460067	0.1	3.212333
16.461733	0.1	3.217459
16.463400	0.1	3.222406
16.465067	0.1	3.224671
16.466733	0.1	3.224135
16.468400	0.1	3.223598
16.470067	0.1	3.225625
16.471733	0.1	3.229976
16.473400	0.1	3.234029
16.475067	0.1	3.235698
16.476733	0.1	3.234625
16.478400	0.1	3.230691
16.480067	0.1	3.225446
16.481733	0.1	3.221870
16.483400	0.1	3.222883
16.485067	0.1	3.228486
16.486733	0.1	3.235161
16.488400	0.1	3.239095
16.490067	0.1	3.240168
16.491733	0.1	3.241539
16.493400	0.1	3.245592
16.495067	0.1	3.251732
16.496733	0.1	3.257275
16.498400	0.1	3.260374
16.500067	0.1	3.261447
16.501733	0.1	3.262043
16.503400	0.1	3.262997
16.505067	0.1	3.264308
16.506733	0.1	3.265083
16.508400	0.1	3.264964
16.510067	0.1	3.265023
16.511733	0.1	3.267646
16.513400	0.1	3.274679
16.515067	0.1	3.285766
16.516733	0.1	3.298581
16.518400	0.1	3.310144
16.520067	0.1	3.318310
16.521733	0.1	3.322721
16.523400	0.1	3.324926
16.525067	0.1	3.326476
16.526733	0.1	3.328264
16.528400	0.1	3.331185
16.530067	0.1	3.336191
16.531733	0.1	3.343582
16.533400	0.1	3.352165
16.535067	0.1	3.359556
16.536733	0.1	3.365159
16.538400	0.1	3.370106
16.540067	0.1	3.375650
16.541733	0.1	3.382743
16.543400	0.1	3.391445
16.545067	0.1	3.400624
16.546733	0.1	3.408313
16.548400	0.1	3.413320
16.550067	0.1	3.416181
16.551733	0.1	3.419042
16.553400	0.1	3.424168
16.555067	0.1	3.432870
16.556733	0.1	3.444195
16.558400	0.1	3.456056
16.560067	0.1	3.466785
16.561733	0.1	3.476441
16.563400	0.1	3.485739
16.565067	0.1	3.495097
16.566733	0.1	3.504455
16.568400	0.1	3.513038
16.570067	0.1	3.520489
16.571733	0.1	3.527999
16.573400	0.1	3.536761
16.575067	0.1	3.546775
16.576733	0.1	3.557027
16.578400	0.1	3.566385
16.580067	0.1	3.573776
16.581733	0.1	3.579140
16.583400	0.1	3.584385
16.585067	0.1	3.592015
16.586733	0.1	3.602922
16.588400	0.1	3.616393
16.590067	0.1	3.631711
16.591733	0.1	3.648579
16.593400	0.1	3.666282
16.595067	0.1	3.683508
16.596733	0.1	3.698826
16.598400	0.1	3.711581
16.600067	0.1	3.722191
16.601733	0.1	3.732205
16.603400	0.1	3.743589
16.605067	0.1	3.757119
16.606733	0.1	3.771425
16.608400	0.1	3.785134
16.610067	0.1	3.798902
16.611733	0.1	3.814638
16.613400	0.1	3.833413
16.615067	0.1	3.852904
16.616733	0.1	3.869772
16.618400	0.1	3.882647
16.620067	0.1	3.893435
16.621733	0.1	3.905893
16.623400	0.1	3.922582
16.625067	0.1	3.943146
16.626733	0.1	3.965378
16.628400	0.1	3.986061
16.630067	0.1	4.003525
16.631733	0.1	4.018605
16.633400	0.1	4.032076
16.635067	0.1	4.044473
16.636733	0.1	4.057527
16.638400	0.1	4.073322
16.640067	0.1	4.092455
16.641733	0.1	4.113496
16.643400	0.1	4.133821
16.645067	0.1	4.151047
16.646733	0.1	4.164875
16.648400	0.1	4.176617
16.650067	0.1	4.187703
16.651733	0.1	4.198611
16.653400	0.1	4.208923
16.655067	0.1	4.219055
16.656733	0.1	4.229307
16.658400	0.1	4.238904
16.660067	0.1	4.247546
16.661733	0.1	4.255951
16.663400	0.1	4.264295
16.665067	0.1	4.271150
16.666733	0.1	4.273892
16.668400	0.1	4.271865
16.670067	0.1	4.267395
16.671733	0.1	4.263103
16.673400	0.1	4.259765
16.675067	0.1	4.257858
16.676733	0.1	4.258454
16.678400	0.1	4.262328
16.680067	0.1	4.268408
16.681733	0.1	4.274547
16.683400	0.1	4.279197
16.685067	0.1	4.282475
16.686733	0.1	4.285336
16.688400	0.1	4.287541
16.690067	0.1	4.287780
16.691733	0.1	4.284799
16.693400	0.1	4.278481
16.695067	0.1	4.270435
16.696733	0.1	4.263044
16.698400	0.1	4.258156
16.700067	0.1	4.255831
16.701733	0.1	4.255891
16.703400	0.1	4.256726
16.705067	0.1	4.254997
16.706733	0.1	4.248142
16.708400	0.1	4.237175
16.710067	0.1	4.225672
16.711733	0.1	4.216671
16.713400	0.1	4.210890
16.715067	0.1	4.207015
16.716733	0.1	4.203856
16.718400	0.1	4.199863
16.720067	0.1	4.193783
16.721733	0.1	4.184962
16.723400	0.1	4.174650
16.725067	0.1	4.165530
16.726733	0.1	4.159391
16.728400	0.1	4.155755
16.730067	0.1	4.152954
16.731733	0.1	4.150272
16.733400	0.1	4.147351
16.735067	0.1	4.143238
16.736733	0.1	4.137159
16.738400	0.1	4.129708
16.740067	0.1	4.123092
16.741733	0.1	4.119516
16.743400	0.1	4.119158
16.745067	0.1	4.120291
16.746733	0.1	4.121244
16.748400	0.1	4.122377
16.750067	0.1	4.125297
16.751733	0.1	4.130900
16.753400	0.1	4.137337
16.755067	0.1	4.141152
16.756733	0.1	4.139602
16.758400	0.1	4.132629
16.760067	0.1	4.121781
16.761733	0.1	4.110158
16.763400	0.1	4.101694
16.765067	0.1	4.098296
16.766733	0.1	4.098773
16.768400	0.1	4.100442
16.770067	0.1	4.101575
16.771733	0.1	4.101455
16.773400	0.1	4.099965
16.775067	0.1	4.097700
16.776733	0.1	4.096389
16.778400	0.1	4.098058
16.780067	0.1	4.103244
16.781733	0.1	4.110754
16.783400	0.1	4.117847
16.785067	0.1	4.121721
16.786733	0.1	4.120946
16.788400	0.1	4.116655
16.790067	0.1	4.112005
16.791733	0.1	4.111052
16.793400	0.1	4.115463
16.795067	0.1	4.122794
16.796733	0.1	4.127860
16.798400	0.1	4.126787
16.800067	0.1	4.119337
16.801733	0.1	4.108131
16.803400	0.1	4.097104
16.805067	0.1	4.089713
16.806733	0.1	4.087329
16.808400	0.1	4.088819
16.810067	0.1	4.092276
16.811733	0.1	4.095912
16.813400	0.1	4.097343
16.815067	0.1	4.095078
16.816733	0.1	4.089475
16.818400	0.1	4.082620
16.820067	0.1	4.076600
16.821733	0.1	4.072368
16.823400	0.1	4.070640
16.825067	0.1	4.071951
16.826733	0.1	4.075587
16.828400	0.1	4.079104
16.830067	0.1	4.080832
16.831733	0.1	4.080475
16.833400	0.1	4.078508
16.835067	0.1	4.075468
16.836733	0.1	4.071772
16.838400	0.1	4.068434
16.840067	0.1	4.067004
16.841733	0.1	4.068256
16.843400	0.1	4.069984
16.845067	0.1	4.068911
16.846733	0.1	4.063726
16.848400	0.1	4.055202
16.850067	0.1	4.044354
16.851733	0.1	4.032851
16.853400	0.1	4.023850
16.855067	0.1	4.020036
16.856733	0.1	4.021585
16.858400	0.1	4.026711
16.860067	0.1	4.032195
16.861733	0.1	4.035592
16.863400	0.1	4.037202
16.865067	0.1	4.037857
16.866733	0.1	4.037619
16.868400	0.1	4.036129
16.870067	0.1	4.033089
16.871733	0.1	4.029155
16.873400	0.1	4.025817
16.875067	0.1	4.023850
16.876733	0.1	4.023552
16.878400	0.1	4.025281
16.880067	0.1	4.028380
16.881733	0.1	4.030526
16.883400	0.1	4.028976
16.885067	0.1	4.023314
16.886733	0.1	4.015982
16.888400	0.1	4.009903
16.890067	0.1	4.006148
16.891733	0.1	4.003644
16.893400	0.1	4.000485
16.895067	0.1	3.995896
16.896733	0.1	3.990531
16.898400	0.1	3.985524
16.900067	0.1	3.982604
16.901733	0.1	3.982604
16.903400	0.1	3.984630
16.905067	0.1	3.986299
16.906733	0.1	3.985763
16.908400	0.1	3.983259
16.910067	0.1	3.981531
16.911733	0.1	3.983200
16.913400	0.1	3.987909
16.915067	0.1	3.992260
16.916733	0.1	3.992498
16.918400	0.1	3.987372
16.920067	0.1	3.978551
16.921733	0.1	3.969491
16.923400	0.1	3.963232
16.925067	0.1	3.960908
16.926733	0.1	3.961206
16.928400	0.1	3.961742
16.930067	0.1	3.960729
16.931733	0.1	3.958583
16.933400	0.1	3.957391
16.935067	0.1	3.958225
16.936733	0.1	3.960431
16.938400	0.1	3.962219
16.940067	0.1	3.961921
16.941733	0.1	3.958464
16.943400	0.1	3.952086
16.945067	0.1	3.944993
16.946733	0.1	3.940344
16.948400	0.1	3.939390
16.950067	0.1	3.939688
16.951733	0.1	3.937960
16.953400	0.1	3.933132
16.955067	0.1	3.926695
16.956733	0.1	3.921151
16.958400	0.1	3.918767
16.960067	0.1	3.919423
16.961733	0.1	3.920555
16.963400	0.1	3.919065
16.965067	0.1	3.913999
16.966733	0.1	3.906429
16.968400	0.1	3.897786
16.970067	0.1	3.889859
16.971733	0.1	3.884554
16.973400	0.1	3.882408
16.975067	0.1	3.881395
16.976733	0.1	3.879011
16.978400	0.1	3.873885
16.980067	0.1	3.866613
16.981733	0.1	3.858924
16.983400	0.1	3.852070
16.985067	0.1	3.845334
16.986733	0.1	3.837407
16.988400	0.1	3.827512
16.990067	0.1	3.816128
16.991733	0.1	3.804267
16.993400	0.1	3.793299
16.995067	0.1	3.784120
16.996733	0.1	3.777385
16.998400	0.1	3.773391
17.000067	0.1	3.771723
17.001733	0.1	3.770530
17.003400	0.1	3.768265
17.005067	0.1	3.764510
17.006733	0.1	3.758967
17.008400	0.1	3.750384
17.010067	0.1	3.738165
17.011733	0.1	3.723383
17.013400	0.1	3.707826
17.015067	0.1	3.692508
17.016733	0.1	3.678560
17.018400	0.1	3.667414
17.020067	0.1	3.659129
17.021733	0.1	3.652692
17.023400	0.1	3.647030
17.025067	0.1	3.640294
17.026733	0.1	3.630758
17.028400	0.1	3.617764
17.030067	0.1	3.601849
17.031733	0.1	3.583610
17.033400	0.1	3.563822
17.035067	0.1	3.544212
17.036733	0.1	3.526390
17.038400	0.1	3.511310
17.040067	0.1	3.498554
17.041733	0.1	3.487706
17.043400	0.1	3.478945
17.045067	0.1	3.472507
17.046733	0.1	3.467620
17.048400	0.1	3.463149
17.050067	0.1	3.457606
17.051733	0.1	3.449798
17.053400	0.1	3.439486
17.055067	0.1	3.427565
17.056733	0.1	3.415764
17.058400	0.1	3.405810
17.060067	0.1	3.397525
17.061733	0.1	3.388822
17.063400	0.1	3.377676
17.065067	0.1	3.364265
17.066733	0.1	3.351093
17.068400	0.1	3.340006
17.070067	0.1	3.331125
17.071733	0.1	3.323317
17.073400	0.1	3.315151
17.075067	0.1	3.306389
17.076733	0.1	3.297448
17.078400	0.1	3.288686
17.080067	0.1	3.279805
17.081733	0.1	3.271222
17.083400	0.1	3.264249
17.085067	0.1	3.259480
17.086733	0.1	3.255129
17.088400	0.1	3.248453
17.090067	0.1	3.238797
17.091733	0.1	3.227532
17.093400	0.1	3.215790
17.095067	0.1	3.204525
17.096733	0.1	3.195822
17.098400	0.1	3.191173
17.100067	0.1	3.190160
17.101733	0.1	3.191173
17.103400	0.1	3.193021
17.105067	0.1	3.193617
17.106733	0.1	3.191650
17.108400	0.1	3.188729
17.110067	0.1	3.188074
17.111733	0.1	3.190696
17.113400	0.1	3.194988
17.115067	0.1	3.198564
17.116733	0.1	3.200174
17.118400	0.1	3.200233
17.120067	0.1	3.200054
17.121733	0.1	3.201604
17.123400	0.1	3.206432
17.125067	0.1	3.214538
17.126733	0.1	3.224015
17.128400	0.1	3.233850
17.130067	0.1	3.244698
17.131733	0.1	3.256917
17.133400	0.1	3.270030
17.135067	0.1	3.283203
17.136733	0.1	3.296077
17.138400	0.1	3.309012
17.140067	0.1	3.322602
17.141733	0.1	3.337324
17.143400	0.1	3.354550
17.145067	0.1	3.375888
17.146733	0.1	3.401697
17.148400	0.1	3.431142
17.150067	0.1	3.463209
17.151733	0.1	3.497422
17.153400	0.1	3.533960
17.155067	0.1	3.573418
17.156733	0.1	3.615618
17.158400	0.1	3.659249
17.160067	0.1	3.703475
17.161733	0.1	3.749073
17.163400	0.1	3.797889
17.165067	0.1	3.851176
17.166733	0.1	3.908038
17.168400	0.1	3.966511
17.170067	0.1	4.027248
17.171733	0.1	4.092396
17.173400	0.1	4.162431
17.175067	0.1	4.234910
17.176733	0.1	4.307807
17.178400	0.1	4.381657
17.180067	0.1	4.458607
17.181733	0.1	4.540801
17.183400	0.1	4.630447
17.185067	0.1	4.728020
17.186733	0.1	4.832208
17.188400	0.1	4.941404
17.190067	0.1	5.054593
17.191733	0.1	5.171717
17.193400	0.1	5.294323
17.195067	0.1	5.424857
17.196733	0.1	5.564154
17.198400	0.1	5.710304
17.200067	0.1	5.860985
17.201733	0.1	6.016672
17.203400	0.1	6.179631
17.205067	0.1	6.352008
17.206733	0.1	6.534458
17.208400	0.1	6.727159
17.210067	0.1	6.930471
17.211733	0.1	7.144154
17.213400	0.1	7.366598
17.215067	0.1	7.596016
17.216733	0.1	7.832647
17.218400	0.1	8.078278
17.220067	0.1	8.333803
17.221733	0.1	8.598924
17.223400	0.1	8.874476
17.225067	0.1	9.161592
17.226733	0.1	9.460450
17.228400	0.1	9.770573
17.230067	0.1	10.091186
17.231733	0.1	10.421277
17.233400	0.1	10.760785
17.235067	0.1	11.111797
17.236733	0.1	11.476696
17.238400	0.1	11.856020
17.240067	0.1	12.248994
17.241733	0.1	12.654484
17.243400	0.1	13.070942
17.245067	0.1	13.497473
17.246733	0.1	13.935924
17.248400	0.1	14.390469
17.250067	0.1	14.862896
17.251733	0.1	15.350879
17.253400	0.1	15.850426
17.255067	0.1	16.358734
17.256733	0.1	16.875268
17.258400	0.1	17.402650
17.260067	0.1	17.944933
17.261733	0.1	18.504859
17.263400	0.1	19.082249
17.265067	0.1	19.674243
17.266733	0.1	20.278693
17.268400	0.1	20.895661
17.270067	0.1	21.526517
17.271733	0.1	22.172989
17.273400	0.1	22.836687
17.275067	0.1	23.518445
17.276733	0.1	24.217607
17.278400	0.1	24.932863
17.280067	0.1	25.664450
17.281733	0.1	26.414515
17.283400	0.1	27.184488
17.285067	0.1	27.973952
17.286733	0.1	28.781833
17.288400	0.1	29.608669
17.290067	0.1	30.457439
17.291733	0.1	31.330945
17.293400	0.1	32.229187
17.295067	0.1	33.151092
17.296733	0.1	34.097256
17.298400	0.1	35.069706
17.300067	0.1	36.070349
17.301733	0.1	37.100258
17.303400	0.1	38.159134
17.305067	0.1	39.245846
17.306733	0.1	40.360811
17.308400	0.1	41.507068
17.310067	0.1	42.687359
17.311733	0.1	43.902519
17.313400	0.1	45.151534
17.315067	0.1	46.432796
17.316733	0.1	47.746840
17.318400	0.1	49.096289
17.320067	0.1	50.482693
17.321733	0.1	51.905337
17.323400	0.1	53.363803
17.325067	0.1	54.858032
17.326733	0.1	56.387666
17.328400	0.1	57.951692
17.330067	0.1	59.548680
17.331733	0.1	61.177734
17.333400	0.1	62.837604
17.335067	0.1	64.525906
17.336733	0.1	66.238646
17.338400	0.1	67.971412
17.340067	0.1	69.720868
17.341733	0.1	71.485702
17.343400	0.1	73.265259
17.345067	0.1	75.056677
17.346733	0.1	76.854293
17.348400	0.1	78.651969
17.350067	0.1	80.444758
17.351733	0.1	82.229083
17.353400	0.1	84.001189
17.355067	0.1	85.755711
17.356733	0.1	87.487286
17.358400	0.1	89.191084
17.360067	0.1	90.862578
17.361733	0.1	92.496281
17.363400	0.1	94.087308
17.365067	0.1	95.631724
17.366733	0.1	97.124880
17.368400	0.1	98.561293
17.370067	0.1	99.936730
17.371733	0.1	101.248211
17.373400	0.1	102.492219
17.375067	0.1	103.663749
17.376733	0.1	104.757613
17.378400	0.1	105.769819
17.380067	0.1	106.698639
17.381733	0.1	107.543236
17.383400	0.1	108.302242
17.385067	0.1	108.974523
17.386733	0.1	109.559602
17.388400	0.1	110.055632
17.390067	0.1	110.457427
17.391733	0.1	110.760695
17.393400	0.1	110.964961
17.395067	0.1	111.073143
17.396733	0.1	111.088998
17.398400	0.1	111.015624
17.400067	0.1	110.854394
17.401733	0.1	110.605425
17.403400	0.1	110.268599
17.405067	0.1	109.844214
17.406733	0.1	109.333820
17.408400	0.1	108.740515
17.410067	0.1	108.066923
17.411733	0.1	107.313341
17.413400	0.1	106.481082
17.415067	0.1	105.575031
17.416733	0.1	104.600436
17.418400	0.1	103.558964
17.420067	0.1	102.451927
17.421733	0.1	101.283616
17.423400	0.1	100.059992
17.425067	0.1	98.785943
17.426733	0.1	97.464090
17.428400	0.1	96.095150
17.430067	0.1	94.680136
17.431733	0.1	93.222266
17.433400	0.1	91.725355
17.435067	0.1	90.192979
17.436733	0.1	88.628953
17.438400	0.1	87.037270
17.440067	0.1	85.421388
17.441733	0.1	83.784108
17.443400	0.1	82.127457
17.445067	0.1	80.453699
17.446733	0.1	78.766172
17.448400	0.1	77.068989
17.450067	0.1	75.365667
17.451733	0.1	73.658828
17.453400	0.1	71.950619
17.455067	0.1	70.244376
17.456733	0.1	68.544988
17.458400	0.1	66.857282
17.460067	0.1	65.184001
17.461733	0.1	63.526336
17.463400	0.1	61.885241
17.465067	0.1	60.261134
17.466733	0.1	58.653716
17.468400	0.1	57.064179
17.470067	0.1	55.494967
17.471733	0.1	53.948167
17.473400	0.1	52.425268
17.475067	0.1	50.928000
17.476733	0.1	49.457911
17.478400	0.1	48.015836
17.480067	0.1	46.601715
17.481733	0.1	45.216921
17.483400	0.1	43.864908
17.485067	0.1	42.548599
17.486733	0.1	41.268292
17.488400	0.1	40.021899
17.490067	0.1	38.807037
17.491733	0.1	37.622335
17.493400	0.1	36.468389
17.495067	0.1	35.347583
17.496733	0.1	34.261527
17.498400	0.1	33.208968
17.500067	0.1	32.186987
17.501733	0.1	31.194331
17.503400	0.1	30.232610
17.505067	0.1	29.303374
17.506733	0.1	28.406801
17.508400	0.1	27.541937
17.510067	0.1	26.707234
17.511733	0.1	25.901319
17.513400	0.1	25.123121
17.515067	0.1	24.371804
17.516733	0.1	23.647191
17.518400	0.1	22.949697
17.520067	0.1	22.278668
17.521733	0.1	21.631540
17.523400	0.1	21.005274
17.525067	0.1	20.398439
17.526733	0.1	19.812645
17.528400	0.1	19.250156
17.530067	0.1	18.711091
17.531733	0.1	18.193186
17.533400	0.1	17.694594
17.535067	0.1	17.214359
17.536733	0.1	16.751588
17.538400	0.1	16.304852
17.540067	0.1	15.873195
17.541733	0.1	15.456558
17.543400	0.1	15.055479
17.545067	0.1	14.670194
17.546733	0.1	14.300228
17.548400	0.1	13.945521
17.550067	0.1	13.605476
17.551733	0.1	13.278843
17.553400	0.1	12.965024
17.555067	0.1	12.663484
17.556733	0.1	12.373627
17.558400	0.1	12.094796
17.560067	0.1	11.826695
17.561733	0.1	11.568189
17.563400	0.1	11.317313
17.565067	0.1	11.073828
17.566733	0.1	10.839642
17.568400	0.1	10.615707
17.570067	0.1	10.401011
17.571733	0.1	10.193408
17.573400	0.1	9.991766
17.575067	0.1	9.796620
17.576733	0.1	9.609759
17.578400	0.1	9.432197
17.580067	0.1	9.262801
17.581733	0.1	9.099067
17.583400	0.1	8.939148
17.585067	0.1	8.782447
17.586733	0.1	8.629025
17.588400	0.1	8.479476
17.590067	0.1	8.335233
17.591733	0.1	8.198381
17.593400	0.1	8.069635
17.595067	0.1	7.947505
17.596733	0.1	7.829667
17.598400	0.1	7.715166
17.600067	0.1	7.604778
17.601733	0.1	7.499099
17.603400	0.1	7.397533
17.605067	0.1	7.298291
17.606733	0.1	7.200122
17.608400	0.1	7.103324
17.610067	0.1	7.008374
17.611733	0.1	6.915570
17.613400	0.1	6.826044
17.615067	0.1	6.740928
17.616733	0.1	6.660283
17.618400	0.1	6.582976
17.620067	0.1	6.507993
17.621733	0.1	6.435454
17.623400	0.1	6.366074
17.625067	0.1	6.299675
17.626733	0.1	6.235898
17.628400	0.1	6.174446
17.630067	0.1	6.115139
17.631733	0.1	6.058157
17.633400	0.1	6.003797
17.635067	0.1	5.951584
17.636733	0.1	5.899847
17.638400	0.1	5.846501
17.640067	0.1	5.790472
17.641733	0.1	5.733371
17.643400	0.1	5.678416
17.645067	0.1	5.627692
17.646733	0.1	5.581260
17.648400	0.1	5.537689
17.650067	0.1	5.494237
17.651733	0.1	5.448640
17.653400	0.1	5.401135
17.655067	0.1	5.353749
17.656733	0.1	5.309284
17.658400	0.1	5.269468
17.660067	0.1	5.233527
17.661733	0.1	5.199135
17.663400	0.1	5.165100
17.665067	0.1	5.132914
17.666733	0.1	5.104065
17.668400	0.1	5.078197
17.670067	0.1	5.054295
17.671733	0.1	5.031705
17.673400	0.1	5.008817
17.675067	0.1	4.982889
17.676733	0.1	4.952252
17.678400	0.1	4.918218
17.680067	0.1	4.884959
17.681733	0.1	4.856229
17.683400	0.1	4.832804
17.685067	0.1	4.812956
17.686733	0.1	4.793525
17.688400	0.1	4.771352
17.690067	0.1	4.745066
17.691733	0.1	4.715860
17.693400	0.1	4.686713
17.695067	0.1	4.660726
17.696733	0.1	4.639924
17.698400	0.1	4.625142
17.700067	0.1	4.616142
17.701733	0.1	4.610956
17.703400	0.1	4.606307
17.705067	0.1	4.599214
17.706733	0.1	4.588366
17.708400	0.1	4.575014
17.710067	0.1	4.560709
17.711733	0.1	4.546523
17.713400	0.1	4.533232
17.715067	0.1	4.521847
17.716733	0.1	4.512728
17.718400	0.1	4.505158
17.720067	0.1	4.499018
17.721733	0.1	4.494250
17.723400	0.1	4.489005
17.725067	0.1	4.480958
17.726733	0.1	4.470110
17.728400	0.1	4.458308
17.730067	0.1	4.447460
17.731733	0.1	4.438222
17.733400	0.1	4.429639
17.735067	0.1	4.420162
17.736733	0.1	4.408479
17.738400	0.1	4.393876
17.740067	0.1	4.377127
17.741733	0.1	4.359842
17.743400	0.1	4.343272
17.745067	0.1	4.327476
17.746733	0.1	4.312635
17.748400	0.1	4.298866
17.750067	0.1	4.285097
17.751733	0.1	4.269600
17.753400	0.1	4.252076
17.755067	0.1	4.233957
17.756733	0.1	4.216671
17.758400	0.1	4.200697
17.760067	0.1	4.185736
17.761733	0.1	4.169882
17.763400	0.1	4.150927
17.765067	0.1	4.127980
17.766733	0.1	4.102290
17.768400	0.1	4.075885
17.770067	0.1	4.050672
17.771733	0.1	4.027844
17.773400	0.1	4.006803
17.775067	0.1	3.985226
17.776733	0.1	3.960073
17.778400	0.1	3.930867
17.780067	0.1	3.899515
17.781733	0.1	3.867984
17.783400	0.1	3.837943
17.785067	0.1	3.810644
17.786733	0.1	3.786147
17.788400	0.1	3.762603
17.790067	0.1	3.738523
17.791733	0.1	3.714621
17.793400	0.1	3.691554
17.795067	0.1	3.667891
17.796733	0.1	3.641665
17.798400	0.1	3.613234
17.800067	0.1	3.584624
17.801733	0.1	3.557623
17.803400	0.1	3.532231
17.805067	0.1	3.508091
17.806733	0.1	3.486335
17.808400	0.1	3.467858
17.810067	0.1	3.452122
17.811733	0.1	3.437579
17.813400	0.1	3.422976
17.815067	0.1	3.407955
17.816733	0.1	3.393233
17.818400	0.1	3.379166
17.820067	0.1	3.364802
17.821733	0.1	3.349126
17.823400	0.1	3.332198
17.825067	0.1	3.314913
17.826733	0.1	3.298223
17.828400	0.1	3.282786
17.830067	0.1	3.269077
17.831733	0.1	3.257692
17.833400	0.1	3.248751
17.835067	0.1	3.241480
17.836733	0.1	3.233910
17.838400	0.1	3.224671
17.840067	0.1	3.214538
17.841733	0.1	3.204882
17.843400	0.1	3.196001
17.845067	0.1	3.188193
17.846733	0.1	3.182531
17.848400	0.1	3.179252
17.850067	0.1	3.177643
17.851733	0.1	3.177166
17.853400	0.1	3.178179
17.855067	0.1	3.180921
17.856733	0.1	3.184557
17.858400	0.1	3.187835
17.860067	0.1	3.190041
17.861733	0.1	3.190816
17.863400	0.1	3.190935
17.865067	0.1	3.192544
17.866733	0.1	3.196836
17.868400	0.1	3.203154
17.870067	0.1	3.210962
17.871733	0.1	3.220141
17.873400	0.1	3.230274
17.875067	0.1	3.239811
17.876733	0.1	3.247857
17.878400	0.1	3.255010
17.880067	0.1	3.262103
17.881733	0.1	3.269553
17.883400	0.1	3.277898
17.885067	0.1	3.287852
17.886733	0.1	3.299654
17.888400	0.1	3.313542
17.890067	0.1	3.329516
17.891733	0.1	3.346861
17.893400	0.1	3.364623
17.895067	0.1	3.382445
17.896733	0.1	3.399909
17.898400	0.1	3.416360
17.900067	0.1	3.431678
17.901733	0.1	3.446579
17.903400	0.1	3.462136
17.905067	0.1	3.478885
17.906733	0.1	3.496886
17.908400	0.1	3.515601
17.910067	0.1	3.534794
17.911733	0.1	3.555775
17.913400	0.1	3.579438
17.915067	0.1	3.605008
17.916733	0.1	3.631234
17.918400	0.1	3.657758
17.920067	0.1	3.684640
17.921733	0.1	3.712476
17.923400	0.1	3.741563
17.925067	0.1	3.771961
17.926733	0.1	3.803611
17.928400	0.1	3.836096
17.930067	0.1	3.868282
17.931733	0.1	3.899575
17.933400	0.1	3.930509
17.935067	0.1	3.961444
17.936733	0.1	3.992558
17.938400	0.1	4.025102
17.940067	0.1	4.061401
17.941733	0.1	4.102767
17.943400	0.1	4.148245
17.945067	0.1	4.193604
17.946733	0.1	4.233957
17.948400	0.1	4.267872
17.950067	0.1	4.297853
17.951733	0.1	4.327894
17.953400	0.1	4.359842
17.955067	0.1	4.393280
17.956733	0.1	4.428327
17.958400	0.1	4.466296
17.960067	0.1	4.507244
17.961733	0.1	4.548788
17.963400	0.1	4.587293
17.965067	0.1	4.619718
17.966733	0.1	4.645109
17.968400	0.1	4.665494
17.970067	0.1	4.684389
17.971733	0.1	4.705370
17.973400	0.1	4.729331
17.975067	0.1	4.754365
17.976733	0.1	4.777253
17.978400	0.1	4.795134
17.980067	0.1	4.807115
17.981733	0.1	4.814804
17.983400	0.1	4.820943
17.985067	0.1	4.827321
17.986733	0.1	4.833103
17.988400	0.1	4.836023
17.990067	0.1	4.834891
17.991733	0.1	4.829586
17.993400	0.1	4.820168
17.995067	0.1	4.807055
17.996733	0.1	4.791081
17.998400	0.1	4.773081
18.000067	0.1	4.754186
18.001733	0.1	4.734099
18.003400	0.1	4.710496
18.005067	0.1	4.681468
18.006733	0.1	4.646540
18.008400	0.1	4.605890
18.010067	0.1	4.560292
18.011733	0.1	4.512191
18.013400	0.1	4.464567
18.015067	0.1	4.419029
18.016733	0.1	4.375100
18.018400	0.1	4.331649
18.020067	0.1	4.287839
18.021733	0.1	4.243315
18.023400	0.1	4.196525
18.025067	0.1	4.145205
18.026733	0.1	4.088283
18.028400	0.1	4.027248
18.030067	0.1	3.964722
18.031733	0.1	3.902853
18.033400	0.1	3.842056
18.035067	0.1	3.781796
18.036733	0.1	3.723443
18.038400	0.1	3.669143
18.040067	0.1	3.619194
18.041733	0.1	3.572643
18.043400	0.1	3.528476
18.045067	0.1	3.486216
18.046733	0.1	3.445745
18.048400	0.1	3.406584
18.050067	0.1	3.367484
18.051733	0.1	3.327429
18.053400	0.1	3.286541
18.055067	0.1	3.245950
18.056733	0.1	3.207267
18.058400	0.1	3.170610
18.060067	0.1	3.135443
18.061733	0.1	3.101945
18.063400	0.1	3.070176
18.065067	0.1	3.039837
18.066733	0.1	3.011048
18.068400	0.1	2.984345
18.070067	0.1	2.959728
18.071733	0.1	2.936840
18.073400	0.1	2.915561
18.075067	0.1	2.895475
18.076733	0.1	2.875805
18.078400	0.1	2.855361
18.080067	0.1	2.833605
18.081733	0.1	2.811372
18.083400	0.1	2.790094
18.085067	0.1	2.770662
18.086733	0.1	2.753019
18.088400	0.1	2.737105
18.090067	0.1	2.723515
18.091733	0.1	2.711773
18.093400	0.1	2.700031
18.095067	0.1	2.686680
18.096733	0.1	2.671540
18.098400	0.1	2.656520
18.100067	0.1	2.643645
18.101733	0.1	2.633214
18.103400	0.1	2.623975
18.105067	0.1	2.614260
18.106733	0.1	2.603293
18.108400	0.1	2.591491
18.110067	0.1	2.579272
18.111733	0.1	2.566278
18.113400	0.1	2.552807
18.115067	0.1	2.540887
18.116733	0.1	2.532065
18.118400	0.1	2.525449
18.120067	0.1	2.518237
18.121733	0.1	2.509296
18.123400	0.1	2.499342
18.125067	0.1	2.490103
18.126733	0.1	2.481043
18.128400	0.1	2.469480
18.130067	0.1	2.453625
18.131733	0.1	2.435267
18.133400	0.1	2.418637
18.135067	0.1	2.407551
18.136733	0.1	2.403081
18.138400	0.1	2.402365
18.140067	0.1	2.400994
18.141733	0.1	2.395988
18.143400	0.1	2.386689
18.145067	0.1	2.374351
18.146733	0.1	2.361536
18.148400	0.1	2.349615
18.150067	0.1	2.338350
18.151733	0.1	2.328456
18.153400	0.1	2.320945
18.155067	0.1	2.315879
18.156733	0.1	2.311826
18.158400	0.1	2.307177
18.160067	0.1	2.301812
18.161733	0.1	2.297044
18.163400	0.1	2.293885
18.165067	0.1	2.291322
18.166733	0.1	2.287746
18.168400	0.1	2.282739
18.170067	0.1	2.277732
18.171733	0.1	2.275050
18.173400	0.1	2.275109
18.175067	0.1	2.274990
18.176733	0.1	2.271474
18.178400	0.1	2.263785
18.180067	0.1	2.253533
18.181733	0.1	2.243161
18.183400	0.1	2.234519
18.185067	0.1	2.227903
18.186733	0.1	2.222359
18.188400	0.1	2.216160
18.190067	0.1	2.207935
18.191733	0.1	2.197266
18.193400	0.1	2.185822
18.195067	0.1	2.176047
18.196733	0.1	2.169967
18.198400	0.1	2.167463
18.200067	0.1	2.167463
18.201733	0.1	2.168656
18.203400	0.1	2.169728
18.205067	0.1	2.169192
18.206733	0.1	2.166391
18.208400	0.1	2.161145
18.210067	0.1	2.153456
18.211733	0.1	2.144396
18.213400	0.1	2.136350
18.215067	0.1	2.131641
18.216733	0.1	2.130151
18.218400	0.1	2.129316
18.220067	0.1	2.126336
18.221733	0.1	2.120078
18.223400	0.1	2.111435
18.225067	0.1	2.102912
18.226733	0.1	2.097368
18.228400	0.1	2.095521
18.230067	0.1	2.095223
18.231733	0.1	2.092838
18.233400	0.1	2.086282
18.235067	0.1	2.076686
18.236733	0.1	2.066374
18.238400	0.1	2.056420
18.240067	0.1	2.047598
18.241733	0.1	2.042115
18.243400	0.1	2.041578
18.245067	0.1	2.045334
18.246733	0.1	2.050996
18.248400	0.1	2.056658
18.250067	0.1	2.061129
18.251733	0.1	2.064347
18.253400	0.1	2.066314
18.255067	0.1	2.065718
18.256733	0.1	2.060890
18.258400	0.1	2.051950
18.260067	0.1	2.041161
18.261733	0.1	2.032161
18.263400	0.1	2.026618
18.265067	0.1	2.022803
18.266733	0.1	2.017558
18.268400	0.1	2.010107
18.270067	0.1	2.002180
18.271733	0.1	1.995802
18.273400	0.1	1.991511
18.275067	0.1	1.988292
18.276733	0.1	1.984179
18.278400	0.1	1.978457
18.280067	0.1	1.972556
18.281733	0.1	1.969099
18.283400	0.1	1.969993
18.285067	0.1	1.974881
18.286733	0.1	1.981557
18.288400	0.1	1.987755
18.290067	0.1	1.991987
18.291733	0.1	1.993060
18.293400	0.1	1.990736
18.295067	0.1	1.986504
18.296733	0.1	1.981914
18.298400	0.1	1.977623
18.300067	0.1	1.973570
18.301733	0.1	1.969218
18.303400	0.1	1.963854
18.305067	0.1	1.958013
18.306733	0.1	1.953244
18.308400	0.1	1.951635
18.310067	0.1	1.953900
18.311733	0.1	1.958788
18.313400	0.1	1.963556
18.315067	0.1	1.966238
18.316733	0.1	1.966953
18.318400	0.1	1.966655
18.320067	0.1	1.966000
18.321733	0.1	1.964927
18.323400	0.1	1.962781
18.325067	0.1	1.959384
18.326733	0.1	1.955688
18.328400	0.1	1.953066
18.330067	0.1	1.951754
18.331733	0.1	1.951456
18.333400	0.1	1.952052
18.335067	0.1	1.953423
18.336733	0.1	1.955927
18.338400	0.1	1.959324
18.340067	0.1	1.962185
18.341733	0.1	1.963914
18.343400	0.1	1.964748
18.345067	0.1	1.965284
18.346733	0.1	1.965761
18.348400	0.1	1.965881
18.350067	0.1	1.964629
18.351733	0.1	1.961649
18.353400	0.1	1.958072
18.355067	0.1	1.955211
18.356733	0.1	1.953602
18.358400	0.1	1.952648
18.360067	0.1	1.951873
18.361733	0.1	1.952231
18.363400	0.1	1.954675
18.365067	0.1	1.958132
18.366733	0.1	1.960397
18.368400	0.1	1.961529
18.370067	0.1	1.962721
18.371733	0.1	1.964331
18.373400	0.1	1.965582
18.375067	0.1	1.966000
18.376733	0.1	1.965463
18.378400	0.1	1.963675
18.380067	0.1	1.960039
18.381733	0.1	1.954198
18.383400	0.1	1.947343
18.385067	0.1	1.941145
18.386733	0.1	1.935780
18.388400	0.1	1.930893
18.390067	0.1	1.926839
18.391733	0.1	1.923800
18.393400	0.1	1.921892
18.395067	0.1	1.921475
18.396733	0.1	1.922846
18.398400	0.1	1.925588
18.400067	0.1	1.929164
18.401733	0.1	1.931548
18.403400	0.1	1.930475
18.405067	0.1	1.925469
18.406733	0.1	1.918495
18.408400	0.1	1.911283
18.410067	0.1	1.905024
18.411733	0.1	1.900792
18.413400	0.1	1.899302
18.415067	0.1	1.900137
18.416733	0.1	1.901209
18.418400	0.1	1.900017
18.420067	0.1	1.895964
18.421733	0.1	1.890957
18.423400	0.1	1.886845
18.425067	0.1	1.883447
18.426733	0.1	1.879990
18.428400	0.1	1.875937
18.430067	0.1	1.870692
18.431733	0.1	1.864255
18.433400	0.1	1.857698
18.435067	0.1	1.851857
18.436733	0.1	1.847208
18.438400	0.1	1.844943
18.440067	0.1	1.845718
18.441733	0.1	1.847923
18.443400	0.1	1.849592
18.445067	0.1	1.851261
18.446733	0.1	1.854420
18.448400	0.1	1.858652
18.450067	0.1	1.861215
18.451733	0.1	1.859546
18.453400	0.1	1.854062
18.455067	0.1	1.846969
18.456733	0.1	1.839817
18.458400	0.1	1.833737
18.460067	0.1	1.829743
18.461733	0.1	1.827777
18.463400	0.1	1.825988
18.465067	0.1	1.823366
18.466733	0.1	1.820862
18.468400	0.1	1.820028
18.470067	0.1	1.820624
18.471733	0.1	1.820862
18.473400	0.1	1.819193
18.475067	0.1	1.815498
18.476733	0.1	1.810908
18.478400	0.1	1.806438
18.480067	0.1	1.802504
18.481733	0.1	1.800120
18.483400	0.1	1.800239
18.485067	0.1	1.802623
18.486733	0.1	1.805604
18.488400	0.1	1.807451
18.490067	0.1	1.807034
18.491733	0.1	1.803756
18.493400	0.1	1.798213
18.495067	0.1	1.791835
18.496733	0.1	1.786113
18.498400	0.1	1.782417
18.500067	0.1	1.781583
18.501733	0.1	1.782954
18.503400	0.1	1.784444
18.505067	0.1	1.784325
18.506733	0.1	1.782358
18.508400	0.1	1.778960
18.510067	0.1	1.775265
18.511733	0.1	1.772523
18.513400	0.1	1.772106
18.515067	0.1	1.774788
18.516733	0.1	1.779556
18.518400	0.1	1.783609
18.520067	0.1	1.785100
18.521733	0.1	1.784682
18.523400	0.1	1.783371
18.525067	0.1	1.780987
18.526733	0.1	1.777113
18.528400	0.1	1.772285
18.530067	0.1	1.767814
18.531733	0.1	1.763404
18.533400	0.1	1.758456
18.535067	0.1	1.754224
18.536733	0.1	1.752794
18.538400	0.1	1.754165
18.540067	0.1	1.755774
18.541733	0.1	1.754761
18.543400	0.1	1.749873
18.545067	0.1	1.741409
18.546733	0.1	1.731157
18.548400	0.1	1.722038
18.550067	0.1	1.716495
18.551733	0.1	1.715958
18.553400	0.1	1.721263
18.555067	0.1	1.731455
18.556733	0.1	1.742780
18.558400	0.1	1.750887
18.560067	0.1	1.754463
18.561733	0.1	1.754642
18.563400	0.1	1.752555
18.565067	0.1	1.748383
18.566733	0.1	1.742363
18.568400	0.1	1.735091
18.570067	0.1	1.726806
18.571733	0.1	1.718402
18.573400	0.1	1.711547
18.575067	0.1	1.707554
18.576733	0.1	1.706541
18.578400	0.1	1.708508
18.580067	0.1	1.713455
18.581733	0.1	1.719594
18.583400	0.1	1.724422
18.585067	0.1	1.726031
18.586733	0.1	1.724303
18.588400	0.1	1.719892
18.590067	0.1	1.713872
18.591733	0.1	1.708031
18.593400	0.1	1.704335
18.595067	0.1	1.703680
18.596733	0.1	1.705766
18.598400	0.1	1.709044
18.600067	0.1	1.712203
18.601733	0.1	1.715243
18.603400	0.1	1.717866
18.605067	0.1	1.718938
18.606733	0.1	1.718283
18.608400	0.1	1.718462
18.610067	0.1	1.722097
18.611733	0.1	1.728952
18.613400	0.1	1.736224
18.615067	0.1	1.741529
18.616733	0.1	1.744568
18.618400	0.1	1.747131
18.620067	0.1	1.751661
18.621733	0.1	1.759827
18.623400	0.1	1.771391
18.625067	0.1	1.785159
18.626733	0.1	1.799703
18.628400	0.1	1.813412
18.630067	0.1	1.825869
18.631733	0.1	1.837731
18.633400	0.1	1.849473
18.635067	0.1	1.860559
18.636733	0.1	1.869619
18.638400	0.1	1.876712
18.640067	0.1	1.883209
18.641733	0.1	1.890421
18.643400	0.1	1.900315
18.645067	0.1	1.915574
18.646733	0.1	1.937389
18.648400	0.1	1.963914
18.650067	0.1	1.992047
18.651733	0.1	2.020419
18.653400	0.1	2.050042
18.655067	0.1	2.082229
18.656733	0.1	2.116084
18.658400	0.1	2.149761
18.660067	0.1	2.182603
18.661733	0.1	2.215803
18.663400	0.1	2.250970
18.665067	0.1	2.289057
18.666733	0.1	2.330482
18.668400	0.1	2.375007
18.670067	0.1	2.421498
18.671733	0.1	2.469063
18.673400	0.1	2.518594
18.675067	0.1	2.571225
18.676733	0.1	2.627671
18.678400	0.1	2.688408
18.680067	0.1	2.753258
18.681733	0.1	2.821446
18.683400	0.1	2.892196
18.685067	0.1	2.965689
18.686733	0.1	3.043473
18.688400	0.1	3.126204
18.690067	0.1	3.212512
18.691733	0.1	3.300965
18.693400	0.1	3.391624
18.695067	0.1	3.485620
18.696733	0.1	3.583968
18.698400	0.1	3.686786
18.700067	0.1	3.793240
18.701733	0.1	3.902853
18.703400	0.1	4.016578
18.705067	0.1	4.136920
18.706733	0.1	4.265726
18.708400	0.1	4.402280
18.710067	0.1	4.544139
18.711733	0.1	4.689038
18.713400	0.1	4.836321
18.715067	0.1	4.986644
18.716733	0.1	5.141318
18.718400	0.1	5.302191
18.720067	0.1	5.470872
18.721733	0.1	5.648136
18.723400	0.1	5.832792
18.725067	0.1	6.022156
18.726733	0.1	6.214619
18.728400	0.1	6.411016
18.730067	0.1	6.613374
18.731733	0.1	6.823779
18.733400	0.1	7.044435
18.735067	0.1	7.276655
18.736733	0.1	7.520617
18.738400	0.1	7.775128
18.740067	0.1	8.037866
18.741733	0.1	8.306444
18.743400	0.1	8.579493
18.745067	0.1	8.856059
18.746733	0.1	9.135962
18.748400	0.1	9.420992
18.750067	0.1	9.714306
18.751733	0.1	10.018409
18.753400	0.1	10.334552
18.755067	0.1	10.662795
18.756733	0.1	11.003495
18.758400	0.1	11.357666
18.760067	0.1	11.725546
18.761733	0.1	12.106002
18.763400	0.1	12.497307
18.765067	0.1	12.897671
18.766733	0.1	13.306380
18.768400	0.1	13.725699
18.770067	0.1	14.159799
18.771733	0.1	14.612020
18.773400	0.1	15.082956
18.775067	0.1	15.570880
18.776733	0.1	16.073466
18.778400	0.1	16.590775
18.780067	0.1	17.125071
18.781733	0.1	17.678500
18.783400	0.1	18.251778
18.785067	0.1	18.844665
18.786733	0.1	19.456686
18.788400	0.1	20.087243
18.790067	0.1	20.735265
18.791733	0.1	21.398844
18.793400	0.1	22.076489
18.795067	0.1	22.768260
18.796733	0.1	23.476125
18.798400	0.1	24.201991
18.800067	0.1	24.945439
18.801733	0.1	25.703551
18.803400	0.1	26.473643
18.805067	0.1	27.254464
18.806733	0.1	28.044822
18.808400	0.1	28.841974
18.810067	0.1	29.643418
18.811733	0.1	30.448677
18.813400	0.1	31.257452
18.815067	0.1	32.067003
18.816733	0.1	32.872500
18.818400	0.1	33.669474
18.820067	0.1	34.453394
18.821733	0.1	35.219433
18.823400	0.1	35.962822
18.825067	0.1	36.680224
18.826733	0.1	37.370267
18.828400	0.1	38.032892
18.830067	0.1	38.667920
18.831733	0.1	39.273264
18.833400	0.1	39.844337
18.835067	0.1	40.375652
18.836733	0.1	40.863159
18.838400	0.1	41.304650
18.840067	0.1	41.698756
18.841733	0.1	42.043510
18.843400	0.1	42.337480
18.845067	0.1	42.580726
18.846733	0.1	42.771998
18.848400	0.1	42.907300
18.850067	0.1	42.982640
18.851733	0.1	42.995932
18.853400	0.1	42.948666
18.855067	0.1	42.845013
18.856733	0.1	42.688432
18.858400	0.1	42.479220
18.860067	0.1	42.217198
18.861733	0.1	41.903319
18.863400	0.1	41.539195
18.865067	0.1	41.125896
18.866733	0.1	40.664496
18.868400	0.1	40.156963
18.870067	0.1	39.605799
18.871733	0.1	39.013388
18.873400	0.1	38.382831
18.875067	0.1	37.717941
18.876733	0.1	37.023070
18.878400	0.1	36.301436
18.880067	0.1	35.554650
18.881733	0.1	34.783485
18.883400	0.1	33.990206
18.885067	0.1	33.178868
18.886733	0.1	32.353940
18.888400	0.1	31.520011
18.890067	0.1	30.681075
18.891733	0.1	29.838504
18.893400	0.1	28.991820
18.895067	0.1	28.141381
18.896733	0.1	27.289571
18.898400	0.1	26.439490
18.900067	0.1	25.594415
18.901733	0.1	24.758877
18.903400	0.1	23.938180
18.905067	0.1	23.135127
18.906733	0.1	22.348584
18.908400	0.1	21.575869
18.910067	0.1	20.816506
18.911733	0.1	20.072700
18.913400	0.1	19.346954
18.915067	0.1	18.640519
18.916733	0.1	17.953039
18.918400	0.1	17.284156
18.920067	0.1	16.634227
18.921733	0.1	16.004563
18.923400	0.1	15.397132
18.925067	0.1	14.812649
18.926733	0.1	14.250518
18.928400	0.1	13.709546
18.930067	0.1	13.189019
18.931733	0.1	12.688220
18.933400	0.1	12.206257
18.935067	0.1	11.742891
18.936733	0.1	11.299313
18.938400	0.1	10.876239
18.940067	0.1	10.473908
18.941733	0.1	10.092438
18.943400	0.1	9.730936
18.945067	0.1	9.386600
18.946733	0.1	9.056449
18.948400	0.1	8.738936
18.950067	0.1	8.434237
18.951733	0.1	8.143425
18.953400	0.1	7.866800
18.955067	0.1	7.603765
18.956733	0.1	7.354260
18.958400	0.1	7.118464
18.960067	0.1	6.896496
18.961733	0.1	6.687284
18.963400	0.1	6.488443
18.965067	0.1	6.298125
18.966733	0.1	6.116987
18.968400	0.1	5.946935
18.970067	0.1	5.787909
18.971733	0.1	5.638421
18.973400	0.1	5.496800
18.975067	0.1	5.361438
18.976733	0.1	5.230367
18.978400	0.1	5.102873
18.980067	0.1	4.980028
18.981733	0.1	4.863560
18.983400	0.1	4.754305
18.985067	0.1	4.651130
18.986733	0.1	4.551828
18.988400	0.1	4.454971
18.990067	0.1	4.361332
18.991733	0.1	4.273117
18.993400	0.1	4.191995
18.995067	0.1	4.117489
18.996733	0.1	4.046977
18.998400	0.1	3.977835
19.000067	0.1	3.908932
19.001733	0.1	3.840208
19.003400	0.1	3.772319
19.005067	0.1	3.705919
19.006733	0.1	3.641546
19.008400	0.1	3.580153
19.010067	0.1	3.523290
19.011733	0.1	3.472209
19.013400	0.1	3.426016
19.015067	0.1	3.381610
19.016733	0.1	3.336013
19.018400	0.1	3.288925
19.020067	0.1	3.242374
19.021733	0.1	3.197849
19.023400	0.1	3.155351
19.025067	0.1	3.114164
19.026733	0.1	3.074229
19.028400	0.1	3.036320
19.030067	0.1	3.001273
19.031733	0.1	2.969921
19.033400	0.1	2.941966
19.035067	0.1	2.915681
19.036733	0.1	2.888441
19.038400	0.1	2.858043
19.040067	0.1	2.824307
19.041733	0.1	2.790094
19.043400	0.1	2.758920
19.045067	0.1	2.732396
19.046733	0.1	2.710104
19.048400	0.1	2.690256
19.050067	0.1	2.670288
19.051733	0.1	2.648115
19.053400	0.1	2.623975
19.055067	0.1	2.599955
19.056733	0.1	2.577961
19.058400	0.1	2.558232
19.060067	0.1	2.540052
19.061733	0.1	2.521873
19.063400	0.1	2.502382
19.065067	0.1	2.480924
19.066733	0.1	2.458275
19.068400	0.1	2.435744
19.070067	0.1	2.415061
19.071733	0.1	2.397299
19.073400	0.1	2.381444
19.075067	0.1	2.365768
19.076733	0.1	2.350032
19.078400	0.1	2.335489
19.080067	0.1	2.322734
19.081733	0.1	2.310336
19.083400	0.1	2.296806
19.085067	0.1	2.281904
19.086733	0.1	2.266526
19.088400	0.1	2.252340
19.090067	0.1	2.239883
19.091733	0.1	2.228499
19.093400	0.1	2.217353
19.095067	0.1	2.205312
19.096733	0.1	2.191603
19.098400	0.1	2.176047
19.100067	0.1	2.159417
19.101733	0.1	2.143204
19.103400	0.1	2.128899
19.105067	0.1	2.117038
19.106733	0.1	2.106488
19.108400	0.1	2.095282
19.110067	0.1	2.082348
19.111733	0.1	2.068877
19.113400	0.1	2.057850
19.115067	0.1	2.051354
19.116733	0.1	2.048493
19.118400	0.1	2.046347
19.120067	0.1	2.042174
19.121733	0.1	2.034247
19.123400	0.1	2.022326
19.125067	0.1	2.007306
19.126733	0.1	1.991511
19.128400	0.1	1.977265
19.130067	0.1	1.965404
19.131733	0.1	1.955211
19.133400	0.1	1.946449
19.135067	0.1	1.939297
19.136733	0.1	1.932800
19.138400	0.1	1.925230
19.140067	0.1	1.916051
19.141733	0.1	1.907110
19.143400	0.1	1.901090
19.145067	0.1	1.898050
19.146733	0.1	1.895189
19.148400	0.1	1.890063
19.150067	0.1	1.883745
19.151733	0.1	1.879454
19.153400	0.1	1.877904
19.155067	0.1	1.876295
19.156733	0.1	1.871050
19.158400	0.1	1.861096
19.160067	0.1	1.847744
19.161733	0.1	1.833797
19.163400	0.1	1.822174
19.165067	0.1	1.815200
19.166733	0.1	1.812935
19.168400	0.1	1.812637
19.170067	0.1	1.810968
19.171733	0.1	1.806617
19.173400	0.1	1.800060
19.175067	0.1	1.792491
19.176733	0.1	1.785159
19.178400	0.1	1.780689
19.180067	0.1	1.780868
19.181733	0.1	1.783848
19.183400	0.1	1.785576
19.185067	0.1	1.784325
19.186733	0.1	1.780868
19.188400	0.1	1.776099
19.190067	0.1	1.770020
19.191733	0.1	1.763046
19.193400	0.1	1.756609
19.195067	0.1	1.751661
19.196733	0.1	1.747429
19.198400	0.1	1.742423
19.200067	0.1	1.736343
19.201733	0.1	1.730919
19.203400	0.1	1.727522
19.205067	0.1	1.725614
19.206733	0.1	1.723051
19.208400	0.1	1.717687
19.210067	0.1	1.708388
19.211733	0.1	1.695991
19.213400	0.1	1.683056
19.215067	0.1	1.673043
19.216733	0.1	1.667917
19.218400	0.1	1.666248
19.220067	0.1	1.664460
19.221733	0.1	1.660526
19.223400	0.1	1.654625
19.225067	0.1	1.647532
19.226733	0.1	1.639724
19.228400	0.1	1.631737
19.230067	0.1	1.623571
19.231733	0.1	1.614809
19.233400	0.1	1.606107
19.235067	0.1	1.598597
19.236733	0.1	1.592517
19.238400	0.1	1.587749
19.240067	0.1	1.584768
19.241733	0.1	1.585066
19.243400	0.1	1.589298
19.245067	0.1	1.594961
19.246733	0.1	1.597285
19.248400	0.1	1.593351
19.250067	0.1	1.583874
19.251733	0.1	1.571715
19.253400	0.1	1.559675
19.255067	0.1	1.549661
19.256733	0.1	1.542211
19.258400	0.1	1.536846
19.260067	0.1	1.533508
19.261733	0.1	1.532376
19.263400	0.1	1.533210
19.265067	0.1	1.534462
19.266733	0.1	1.534462
19.268400	0.1	1.532197
19.270067	0.1	1.528561
19.271733	0.1	1.525402
19.273400	0.1	1.522839
19.275067	0.1	1.519561
19.276733	0.1	1.514316
19.278400	0.1	1.506627
19.280067	0.1	1.496792
19.281733	0.1	1.486838
19.283400	0.1	1.478970
19.285067	0.1	1.473963
19.286733	0.1	1.471222
19.288400	0.1	1.469910
19.290067	0.1	1.469195
19.291733	0.1	1.468480
19.293400	0.1	1.467764
19.295067	0.1	1.467347
19.296733	0.1	1.467466
19.298400	0.1	1.468062
19.300067	0.1	1.468301
19.301733	0.1	1.466811
19.303400	0.1	1.463652
19.305067	0.1	1.460552
19.306733	0.1	1.459599
19.308400	0.1	1.461089
19.310067	0.1	1.463711
19.311733	0.1	1.466215
19.313400	0.1	1.467586
19.315067	0.1	1.467228
19.316733	0.1	1.466155
19.318400	0.1	1.465499
19.320067	0.1	1.464307
19.321733	0.1	1.461089
19.323400	0.1	1.455963
19.325067	0.1	1.449823
19.326733	0.1	1.442254
19.328400	0.1	1.433432
19.330067	0.1	1.425564
19.331733	0.1	1.420856
19.333400	0.1	1.420081
19.335067	0.1	1.422942
19.336733	0.1	1.428127
19.338400	0.1	1.434684
19.340067	0.1	1.441419
19.341733	0.1	1.446426
19.343400	0.1	1.447618
19.345067	0.1	1.444280
19.346733	0.1	1.437247
19.348400	0.1	1.429439
19.350067	0.1	1.424134
19.351733	0.1	1.422286
19.353400	0.1	1.421988
19.355067	0.1	1.421571
19.356733	0.1	1.420558
19.358400	0.1	1.417816
19.360067	0.1	1.412392
19.361733	0.1	1.403868
19.363400	0.1	1.393199
19.365067	0.1	1.383007
19.366733	0.1	1.376391
19.368400	0.1	1.374602
19.370067	0.1	1.376331
19.371733	0.1	1.379073
19.373400	0.1	1.381219
19.375067	0.1	1.382232
19.376733	0.1	1.382470
19.378400	0.1	1.382589
19.380067	0.1	1.382947
19.381733	0.1	1.383126
19.383400	0.1	1.383364
19.385067	0.1	1.384378
19.386733	0.1	1.386523
19.388400	0.1	1.389742
19.390067	0.1	1.393259
19.391733	0.1	1.395881
19.393400	0.1	1.396239
19.395067	0.1	1.393616
19.396733	0.1	1.388967
19.398400	0.1	1.384914
19.400067	0.1	1.383185
19.401733	0.1	1.383364
19.403400	0.1	1.384437
19.405067	0.1	1.386464
19.406733	0.1	1.389027
19.408400	0.1	1.391292
19.410067	0.1	1.393080
19.411733	0.1	1.395583
19.413400	0.1	1.399577
19.415067	0.1	1.404882
19.416733	0.1	1.411259
19.418400	0.1	1.419425
19.420067	0.1	1.429498
19.421733	0.1	1.440227
19.423400	0.1	1.449049
19.425067	0.1	1.453877
19.426733	0.1	1.454651
19.428400	0.1	1.453817
19.430067	0.1	1.454890
19.431733	0.1	1.459897
19.433400	0.1	1.469314
19.435067	0.1	1.482189
19.436733	0.1	1.496315
19.438400	0.1	1.508713
19.440067	0.1	1.518309
19.441733	0.1	1.527250
19.443400	0.1	1.538038
19.445067	0.1	1.550555
19.446733	0.1	1.562953
19.448400	0.1	1.573920
19.450067	0.1	1.583159
19.451733	0.1	1.591206
19.453400	0.1	1.599968
19.455067	0.1	1.611352
19.456733	0.1	1.625836
19.458400	0.1	1.642466
19.460067	0.1	1.659155
19.461733	0.1	1.673758
19.463400	0.1	1.685083
19.465067	0.1	1.693428
19.466733	0.1	1.700759
19.468400	0.1	1.709104
19.470067	0.1	1.720131
19.471733	0.1	1.735032
19.473400	0.1	1.753271
19.475067	0.1	1.771391
19.476733	0.1	1.785755
19.478400	0.1	1.795173
19.480067	0.1	1.801610
19.481733	0.1	1.808941
19.483400	0.1	1.819849
19.485067	0.1	1.833916
19.486733	0.1	1.848638
19.488400	0.1	1.861632
19.490067	0.1	1.871228
19.491733	0.1	1.877546
19.493400	0.1	1.882374
19.495067	0.1	1.887322
19.496733	0.1	1.892269
19.498400	0.1	1.896024
19.500067	0.1	1.897395
19.501733	0.1	1.895607
19.503400	0.1	1.890183
19.505067	0.1	1.881003
19.506733	0.1	1.869440
19.508400	0.1	1.859486
19.510067	0.1	1.853466
19.511733	0.1	1.849473
19.513400	0.1	1.844049
19.515067	0.1	1.835466
19.516733	0.1	1.824260
19.518400	0.1	1.811564
19.520067	0.1	1.798034
19.521733	0.1	1.784027
19.523400	0.1	1.769006
19.525067	0.1	1.750827
19.526733	0.1	1.728714
19.528400	0.1	1.704574
19.530067	0.1	1.682341
19.531733	0.1	1.664579
19.533400	0.1	1.650035
19.535067	0.1	1.635850
19.536733	0.1	1.620352
19.538400	0.1	1.603067
19.540067	0.1	1.583338
19.541733	0.1	1.560986
19.543400	0.1	1.536965
19.545067	0.1	1.512945
19.546733	0.1	1.490891
19.548400	0.1	1.472294
19.550067	0.1	1.457095
19.551733	0.1	1.443505
19.553400	0.1	1.429617
19.555067	0.1	1.414418
19.556733	0.1	1.397908
19.558400	0.1	1.380980
19.560067	0.1	1.364768
19.561733	0.1	1.350880
19.563400	0.1	1.340449
19.565067	0.1	1.332760
19.566733	0.1	1.326084
19.568400	0.1	1.319528
19.570067	0.1	1.313388
19.571733	0.1	1.308024
19.573400	0.1	1.304090
19.575067	0.1	1.301825
19.576733	0.1	1.299858
19.578400	0.1	1.295984
19.580067	0.1	1.290083
19.581733	0.1	1.284182
19.583400	0.1	1.280546
19.585067	0.1	1.279473
19.586733	0.1	1.279652
19.588400	0.1	1.279652
19.590067	0.1	1.280367
19.591733	0.1	1.283169
19.593400	0.1	1.287401
19.595067	0.1	1.290560
19.596733	0.1	1.290798
19.598400	0.1	1.288712
19.600067	0.1	1.285970
19.601733	0.1	1.283765
19.603400	0.1	1.282632
19.605067	0.1	1.282394
19.606733	0.1	1.282811
19.608400	0.1	1.284242
19.610067	0.1	1.286149
19.611733	0.1	1.286805
19.613400	0.1	1.285076
19.615067	0.1	1.281738
19.616733	0.1	1.278818
19.618400	0.1	1.277626
19.620067	0.1	1.278102
19.621733	0.1	1.280248
19.623400	0.1	1.283407
19.625067	0.1	1.285434
19.626733	0.1	1.283825
19.628400	0.1	1.278043
19.630067	0.1	1.270294
19.631733	0.1	1.263499
19.633400	0.1	1.258910
19.635067	0.1	1.255691
19.636733	0.1	1.252532
19.638400	0.1	1.248121
19.640067	0.1	1.241148
19.641733	0.1	1.231670
19.643400	0.1	1.221359
19.645067	0.1	1.211643
19.646733	0.1	1.202524
19.648400	0.1	1.194120
19.650067	0.1	1.186550
19.651733	0.1	1.179278
19.653400	0.1	1.171947
19.655067	0.1	1.164377
19.656733	0.1	1.157105
19.658400	0.1	1.150906
19.660067	0.1	1.146317
19.661733	0.1	1.142800
19.663400	0.1	1.139402
19.665067	0.1	1.135945
19.666733	0.1	1.133561
19.668400	0.1	1.132250
19.670067	0.1	1.129806
19.671733	0.1	1.124561
19.673400	0.1	1.117289
19.675067	0.1	1.109660
19.676733	0.1	1.102448
19.678400	0.1	1.096070
19.680067	0.1	1.090705
19.681733	0.1	1.086474
19.683400	0.1	1.083255
19.685067	0.1	1.080215
19.686733	0.1	1.076460
19.688400	0.1	1.072168
19.690067	0.1	1.068831
19.691733	0.1	1.067400
19.693400	0.1	1.067281
19.695067	0.1	1.067221
19.696733	0.1	1.066446
19.698400	0.1	1.064420
19.700067	0.1	1.060844
19.701733	0.1	1.056492
19.703400	0.1	1.052320
19.705067	0.1	1.048446
19.706733	0.1	1.044452
19.708400	0.1	1.039922
19.710067	0.1	1.034916
19.711733	0.1	1.029670
19.713400	0.1	1.025617
19.715067	0.1	1.023531
19.716733	0.1	1.022935
19.718400	0.1	1.023114
19.720067	0.1	1.023889
19.721733	0.1	1.025796
19.723400	0.1	1.029790
19.725067	0.1	1.036406
19.726733	0.1	1.045168
19.728400	0.1	1.054168
19.730067	0.1	1.060486
19.731733	0.1	1.062810
19.733400	0.1	1.063168
19.735067	0.1	1.063764
19.736733	0.1	1.064658
19.738400	0.1	1.065195
19.740067	0.1	1.064658
19.741733	0.1	1.062334
19.743400	0.1	1.058340
19.745067	0.1	1.054406
19.746733	0.1	1.051128
19.748400	0.1	1.048088
19.750067	0.1	1.045644
19.751733	0.1	1.044989
19.753400	0.1	1.046062
19.755067	0.1	1.047552
19.756733	0.1	1.048207
19.758400	0.1	1.048207
19.760067	0.1	1.048684
19.761733	0.1	1.050234
19.763400	0.1	1.052201
19.765067	0.1	1.053333
19.766733	0.1	1.052439
19.768400	0.1	1.049578
19.770067	0.1	1.045466
19.771733	0.1	1.041293
19.773400	0.1	1.038134
19.775067	0.1	1.036704
19.776733	0.1	1.036406
19.778400	0.1	1.036346
19.780067	0.1	1.036227
19.781733	0.1	1.035690
19.783400	0.1	1.034677
19.785067	0.1	1.033545
19.786733	0.1	1.032531
19.788400	0.1	1.031697
19.790067	0.1	1.030922
19.791733	0.1	1.029611
19.793400	0.1	1.026452
19.795067	0.1	1.020968
19.796733	0.1	1.013994
19.798400	0.1	1.007736
19.800067	0.1	1.005292
19.801733	0.1	1.007319
19.803400	0.1	1.010060
19.805067	0.1	1.008928
19.806733	0.1	1.003206
19.808400	0.1	0.995874
19.810067	0.1	0.989974
19.811733	0.1	0.986517
19.813400	0.1	0.984311
19.815067	0.1	0.982583
19.816733	0.1	0.982225
19.818400	0.1	0.984252
19.820067	0.1	0.987291
19.821733	0.1	0.988722
19.823400	0.1	0.986576
19.825067	0.1	0.980735
19.826733	0.1	0.972629
19.828400	0.1	0.964165
19.830067	0.1	0.955999
19.831733	0.1	0.948250
19.833400	0.1	0.941634
19.835067	0.1	0.938416
19.836733	0.1	0.940204
19.838400	0.1	0.944972
19.840067	0.1	0.947893
19.841733	0.1	0.945389
19.843400	0.1	0.938118
19.845067	0.1	0.929296
19.846733	0.1	0.921965
19.848400	0.1	0.917137
19.850067	0.1	0.914514
19.851733	0.1	0.913143
19.853400	0.1	0.911832
19.855067	0.1	0.909686
19.856733	0.1	0.907183
19.858400	0.1	0.905931
19.860067	0.1	0.906944
19.861733	0.1	0.909567
19.863400	0.1	0.912190
19.865067	0.1	0.912845
19.866733	0.1	0.910282
19.868400	0.1	0.905335
19.870067	0.1	0.900149
19.871733	0.1	0.897288
19.873400	0.1	0.897646
19.875067	0.1	0.899971
19.876733	0.1	0.902116
19.878400	0.1	0.903130
19.880067	0.1	0.903666
19.881733	0.1	0.904143
19.883400	0.1	0.904024
19.885067	0.1	0.902474
19.886733	0.1	0.900149
19.888400	0.1	0.898421
19.890067	0.1	0.898063
19.891733	0.1	0.899255
19.893400	0.1	0.901163
19.895067	0.1	0.902057
19.896733	0.1	0.902057
19.898400	0.1	0.902832
19.900067	0.1	0.904858
19.901733	0.1	0.907302
19.903400	0.1	0.909567
19.905067	0.1	0.911295
19.906733	0.1	0.912607
19.908400	0.1	0.913382
19.910067	0.1	0.913978
19.911733	0.1	0.915289
19.913400	0.1	0.917494
19.915067	0.1	0.919521
19.916733	0.1	0.920355
19.918400	0.1	0.920117
19.920067	0.1	0.918806
19.921733	0.1	0.917077
19.923400	0.1	0.916183
19.925067	0.1	0.916660
19.926733	0.1	0.917852
19.928400	0.1	0.919044
19.930067	0.1	0.919759
19.931733	0.1	0.919402
19.933400	0.1	0.917733
19.935067	0.1	0.916302
19.936733	0.1	0.916958
19.938400	0.1	0.920177
19.940067	0.1	0.925243
19.941733	0.1	0.931501
19.943400	0.1	0.938892
19.945067	0.1	0.946105
19.946733	0.1	0.950515
19.948400	0.1	0.949919
19.950067	0.1	0.944316
19.951733	0.1	0.936270
19.953400	0.1	0.929713
19.955067	0.1	0.926971
19.956733	0.1	0.927627
19.958400	0.1	0.930011
19.960067	0.1	0.932694
19.961733	0.1	0.934839
19.963400	0.1	0.935912
19.965067	0.1	0.935078
19.966733	0.1	0.931680
19.968400	0.1	0.926673
19.970067	0.1	0.922561
19.971733	0.1	0.921011
19.973400	0.1	0.921249
19.975067	0.1	0.921905
19.976733	0.1	0.921726
19.978400	0.1	0.920177
19.980067	0.1	0.917375
19.981733	0.1	0.912905
19.983400	0.1	0.906587
19.985067	0.1	0.898838
19.986733	0.1	0.891388
19.988400	0.1	0.885963
19.990067	0.1	0.882745
19.991733	0.1	0.880718
19.993400	0.1	0.879526
19.995067	0.1	0.879943
19.996733	0.1	0.882208
19.998400	0.1	0.886142
20.000067	0.1	0.891089
20.001733	0.1	0.895977
20.003400	0.1	0.898659
20.005067	0.1	0.897169
20.006733	0.1	0.891149
20.008400	0.1	0.882030
20.010067	0.1	0.872433
20.011733	0.1	0.864506
20.013400	0.1	0.859261
20.015067	0.1	0.856340
20.016733	0.1	0.855088
20.018400	0.1	0.854790
20.020067	0.1	0.855327
20.021733	0.1	0.857413
20.023400	0.1	0.860810
20.025067	0.1	0.863731
20.026733	0.1	0.864625
20.028400	0.1	0.862718
20.030067	0.1	0.858307
20.031733	0.1	0.852406
20.033400	0.1	0.846267
20.035067	0.1	0.841022
20.036733	0.1	0.837147
20.038400	0.1	0.834584
20.040067	0.1	0.833213
20.041733	0.1	0.832319
20.043400	0.1	0.830770
20.045067	0.1	0.828266
20.046733	0.1	0.825882
20.048400	0.1	0.825048
20.050067	0.1	0.825822
20.051733	0.1	0.826478
20.053400	0.1	0.826657
20.055067	0.1	0.827968
20.056733	0.1	0.831187
20.058400	0.1	0.833988
20.060067	0.1	0.833631
20.061733	0.1	0.829876
20.063400	0.1	0.823855
20.065067	0.1	0.817239
20.066733	0.1	0.812471
20.068400	0.1	0.810981
20.070067	0.1	0.811160
20.071733	0.1	0.810325
20.073400	0.1	0.808239
20.075067	0.1	0.807583
20.076733	0.1	0.812054
20.078400	0.1	0.821650
20.080067	0.1	0.832439
20.081733	0.1	0.840604
20.083400	0.1	0.845552
20.085067	0.1	0.848711
20.086733	0.1	0.851572
20.088400	0.1	0.854611
20.090067	0.1	0.857413
20.091733	0.1	0.860035
20.093400	0.1	0.862241
20.095067	0.1	0.863850
20.096733	0.1	0.864685
20.098400	0.1	0.865340
20.100067	0.1	0.866771
20.101733	0.1	0.869155
20.103400	0.1	0.871122
20.105067	0.1	0.871718
20.106733	0.1	0.872374
20.108400	0.1	0.874281
20.110067	0.1	0.876665
20.111733	0.1	0.878930
20.113400	0.1	0.881791
20.115067	0.1	0.885665
20.116733	0.1	0.889838
20.118400	0.1	0.893295
20.120067	0.1	0.895619
20.121733	0.1	0.898004
20.123400	0.1	0.901878
20.125067	0.1	0.907481
20.126733	0.1	0.914097
20.128400	0.1	0.919998
20.130067	0.1	0.923932
20.131733	0.1	0.926793
20.133400	0.1	0.931263
20.135067	0.1	0.938773
20.136733	0.1	0.948489
20.138400	0.1	0.959098
20.140067	0.1	0.968158
20.141733	0.1	0.973165
20.143400	0.1	0.974357
20.145067	0.1	0.975430
20.146733	0.1	0.980079
20.148400	0.1	0.989080
20.150067	0.1	1.001537
20.151733	0.1	1.016676
20.153400	0.1	1.034319
20.155067	0.1	1.052976
20.156733	0.1	1.069129
20.158400	0.1	1.080096
20.160067	0.1	1.086295
20.161733	0.1	1.089931
20.163400	0.1	1.093924
20.165067	0.1	1.101434
20.166733	0.1	1.114369
20.168400	0.1	1.131892
20.170067	0.1	1.151323
20.171733	0.1	1.169145
20.173400	0.1	1.183450
20.175067	0.1	1.196146
20.176733	0.1	1.210332
20.178400	0.1	1.226604
20.180067	0.1	1.243830
20.181733	0.1	1.261175
20.183400	0.1	1.278877
20.185067	0.1	1.297593
20.186733	0.1	1.317084
20.188400	0.1	1.335919
20.190067	0.1	1.352489
20.191733	0.1	1.367092
20.193400	0.1	1.382232
20.195067	0.1	1.399994
20.196733	0.1	1.420558
20.198400	0.1	1.442969
20.200067	0.1	1.466692
20.201733	0.1	1.491487
20.203400	0.1	1.517177
20.205067	0.1	1.542509
20.206733	0.1	1.566231
20.208400	0.1	1.588523
20.210067	0.1	1.610875
20.211733	0.1	1.634300
20.213400	0.1	1.658321
20.215067	0.1	1.681328
20.216733	0.1	1.701772
20.218400	0.1	1.719296
20.220067	0.1	1.734734
20.221733	0.1	1.749516
20.223400	0.1	1.763940
20.225067	0.1	1.777470
20.226733	0.1	1.789868
20.228400	0.1	1.800537
20.230067	0.1	1.808465
20.231733	0.1	1.813054
20.233400	0.1	1.814365
20.235067	0.1	1.812816
20.236733	0.1	1.809299
20.238400	0.1	1.804650
20.240067	0.1	1.798511
20.241733	0.1	1.790226
20.243400	0.1	1.779497
20.245067	0.1	1.766563
20.246733	0.1	1.751840
20.248400	0.1	1.736343
20.250067	0.1	1.721263
20.251733	0.1	1.707971
20.253400	0.1	1.696706
20.255067	0.1	1.686037
20.256733	0.1	1.674175
20.258400	0.1	1.660109
20.260067	0.1	1.643300
20.261733	0.1	1.622737
20.263400	0.1	1.598537
20.265067	0.1	1.572013
20.266733	0.1	1.544833
20.268400	0.1	1.519084
20.270067	0.1	1.495779
20.271733	0.1	1.474977
20.273400	0.1	1.456559
20.275067	0.1	1.439810
20.276733	0.1	1.422644
20.278400	0.1	1.402497
20.280067	0.1	1.377881
20.281733	0.1	1.349807
20.283400	0.1	1.321018
20.285067	0.1	1.294196
20.286733	0.1	1.269639
20.288400	0.1	1.246750
20.290067	0.1	1.225412
20.291733	0.1	1.205802
20.293400	0.1	1.188159
20.295067	0.1	1.172543
20.296733	0.1	1.158118
20.298400	0.1	1.144350
20.300067	0.1	1.131237
20.301733	0.1	1.118779
20.303400	0.1	1.106799
20.305067	0.1	1.095891
20.306733	0.1	1.085937
20.308400	0.1	1.075983
20.310067	0.1	1.066089
20.311733	0.1	1.056969
20.313400	0.1	1.048684
20.315067	0.1	1.040280
20.316733	0.1	1.030445
20.318400	0.1	1.019418
20.320067	0.1	1.008689
20.321733	0.1	0.999451
20.323400	0.1	0.991523
20.325067	0.1	0.985265
20.326733	0.1	0.981808
20.328400	0.1	0.981748
20.330067	0.1	0.984371
20.331733	0.1	0.988066
20.333400	0.1	0.991523
20.335067	0.1	0.993729
20.336733	0.1	0.994086
20.338400	0.1	0.992775
20.340067	0.1	0.990629
20.341733	0.1	0.988662
20.343400	0.1	0.988007
20.345067	0.1	0.988841
20.346733	0.1	0.990868
20.348400	0.1	0.993490
20.350067	0.1	0.996351
20.351733	0.1	0.998855
20.353400	0.1	0.999928
20.355067	0.1	0.999451
20.356733	0.1	0.999093
20.358400	0.1	1.001418
20.360067	0.1	1.007617
20.361733	0.1	1.016915
20.363400	0.1	1.026392
20.365067	0.1	1.033485
20.366733	0.1	1.037955
20.368400	0.1	1.041651
20.370067	0.1	1.046479
20.371733	0.1	1.052857
20.373400	0.1	1.060188
20.375067	0.1	1.067400
20.376733	0.1	1.074135
20.378400	0.1	1.080930
20.380067	0.1	1.088500
20.381733	0.1	1.096606
20.383400	0.1	1.104474
20.385067	0.1	1.112104
20.386733	0.1	1.120150
20.388400	0.1	1.128912
20.390067	0.1	1.138508
20.391733	0.1	1.149058
20.393400	0.1	1.160681
20.395067	0.1	1.171529
20.396733	0.1	1.179040
20.398400	0.1	1.181424
20.400067	0.1	1.179814
20.401733	0.1	1.177311
20.403400	0.1	1.177013
20.405067	0.1	1.179993
20.406733	0.1	1.184821
20.408400	0.1	1.189888
20.410067	0.1	1.195014
20.411733	0.1	1.199126
20.413400	0.1	1.199842
20.415067	0.1	1.196742
20.416733	0.1	1.191974
20.418400	0.1	1.187384
20.420067	0.1	1.183868
20.421733	0.1	1.182139
20.423400	0.1	1.182973
20.425067	0.1	1.186192
20.426733	0.1	1.190186
20.428400	0.1	1.192451
20.430067	0.1	1.191676
20.431733	0.1	1.187623
20.433400	0.1	1.180708
20.435067	0.1	1.171053
20.436733	0.1	1.159608
20.438400	0.1	1.148701
20.440067	0.1	1.140475
20.441733	0.1	1.135707
20.443400	0.1	1.132846
20.445067	0.1	1.128674
20.446733	0.1	1.121402
20.448400	0.1	1.112461
20.450067	0.1	1.104653
20.451733	0.1	1.099050
20.453400	0.1	1.094818
20.455067	0.1	1.090825
20.456733	0.1	1.086176
20.458400	0.1	1.080632
20.460067	0.1	1.074255
20.461733	0.1	1.067460
20.463400	0.1	1.061142
20.465067	0.1	1.056492
20.466733	0.1	1.053870
20.468400	0.1	1.051784
20.470067	0.1	1.047492
20.471733	0.1	1.038611
20.473400	0.1	1.024544
20.475067	0.1	1.006186
20.476733	0.1	0.986099
20.478400	0.1	0.967801
20.480067	0.1	0.954211
20.481733	0.1	0.947118
20.483400	0.1	0.946283
20.485067	0.1	0.949860
20.486733	0.1	0.955463
20.488400	0.1	0.959694
20.490067	0.1	0.958562
20.491733	0.1	0.951231
20.493400	0.1	0.941038
20.495067	0.1	0.931621
20.496733	0.1	0.924170
20.498400	0.1	0.917912
20.500067	0.1	0.911295
20.501733	0.1	0.904024
20.503400	0.1	0.897586
20.505067	0.1	0.893712
20.506733	0.1	0.892341
20.508400	0.1	0.892162
20.510067	0.1	0.891745
20.511733	0.1	0.889719
20.513400	0.1	0.884950
20.515067	0.1	0.878155
20.516733	0.1	0.872731
20.518400	0.1	0.872314
20.520067	0.1	0.877500
20.521733	0.1	0.884950
20.523400	0.1	0.890553
20.525067	0.1	0.892162
20.526733	0.1	0.889301
20.528400	0.1	0.882983
20.530067	0.1	0.874758
20.531733	0.1	0.866294
20.533400	0.1	0.859559
20.535067	0.1	0.856817
20.536733	0.1	0.859082
20.538400	0.1	0.864208
20.540067	0.1	0.868380
20.541733	0.1	0.870228
20.543400	0.1	0.871539
20.545067	0.1	0.873864
20.546733	0.1	0.876784
20.548400	0.1	0.878871
20.550067	0.1	0.879586
20.551733	0.1	0.880003
20.553400	0.1	0.881255
20.555067	0.1	0.882506
20.556733	0.1	0.881493
20.558400	0.1	0.877440
20.560067	0.1	0.872076
20.561733	0.1	0.867903
20.563400	0.1	0.867069
20.565067	0.1	0.869811
20.566733	0.1	0.874043
20.568400	0.1	0.877380
20.570067	0.1	0.879049
20.571733	0.1	0.879824
20.573400	0.1	0.880897
20.575067	0.1	0.882685
20.576733	0.1	0.884116
20.578400	0.1	0.884473
20.580067	0.1	0.884652
20.581733	0.1	0.886738
20.583400	0.1	0.892103
20.585067	0.1	0.899375
20.586733	0.1	0.904560
20.588400	0.1	0.905156
20.590067	0.1	0.902653
20.591733	0.1	0.901520
20.593400	0.1	0.905514
20.595067	0.1	0.914812
20.596733	0.1	0.926316
20.598400	0.1	0.936985
20.600067	0.1	0.945389
20.601733	0.1	0.951171
20.603400	0.1	0.954509
20.605067	0.1	0.956416
20.606733	0.1	0.957966
20.608400	0.1	0.959992
20.610067	0.1	0.963390
20.611733	0.1	0.968635
20.613400	0.1	0.974536
20.615067	0.1	0.979185
20.616733	0.1	0.982285
20.618400	0.1	0.985205
20.620067	0.1	0.989854
20.621733	0.1	0.997365
20.623400	0.1	1.007319
20.625067	0.1	1.018763
20.626733	0.1	1.030684
20.628400	0.1	1.041293
20.630067	0.1	1.049817
20.631733	0.1	1.057208
20.633400	0.1	1.063705
20.635067	0.1	1.069307
20.636733	0.1	1.074553
20.638400	0.1	1.080573
20.640067	0.1	1.088202
20.641733	0.1	1.098812
20.643400	0.1	1.112640
20.645067	0.1	1.127899
20.646733	0.1	1.142621
20.648400	0.1	1.156151
20.650067	0.1	1.169264
20.651733	0.1	1.183629
20.653400	0.1	1.200557
20.655067	0.1	1.220167
20.656733	0.1	1.241326
20.658400	0.1	1.262605
20.660067	0.1	1.282692
20.661733	0.1	1.300752
20.663400	0.1	1.317203
20.665067	0.1	1.333833
20.666733	0.1	1.352966
20.668400	0.1	1.375139
20.670067	0.1	1.398683
20.671733	0.1	1.421630
20.673400	0.1	1.443327
20.675067	0.1	1.465142
20.676733	0.1	1.488865
20.678400	0.1	1.514495
20.680067	0.1	1.540482
20.681733	0.1	1.566887
20.683400	0.1	1.595676
20.685067	0.1	1.628041
20.686733	0.1	1.663149
20.688400	0.1	1.699507
20.690067	0.1	1.735628
20.691733	0.1	1.770556
20.693400	0.1	1.804769
20.695067	0.1	1.839101
20.696733	0.1	1.874268
20.698400	0.1	1.911163
20.700067	0.1	1.950085
20.701733	0.1	1.990318
20.703400	0.1	2.031028
20.705067	0.1	2.072573
20.706733	0.1	2.115309
20.708400	0.1	2.158761
20.710067	0.1	2.203941
20.711733	0.1	2.253354
20.713400	0.1	2.308369
20.715067	0.1	2.367199
20.716733	0.1	2.426684
20.718400	0.1	2.485454
20.720067	0.1	2.543688
20.721733	0.1	2.601922
20.723400	0.1	2.661288
20.725067	0.1	2.722979
20.726733	0.1	2.787471
20.728400	0.1	2.854288
20.730067	0.1	2.922714
20.731733	0.1	2.991319
20.733400	0.1	3.058553
20.735067	0.1	3.123522
20.736733	0.1	3.186643
20.738400	0.1	3.249467
20.740067	0.1	3.313720
20.741733	0.1	3.379703
20.743400	0.1	3.446043
20.745067	0.1	3.511846
20.746733	0.1	3.577531
20.748400	0.1	3.643215
20.750067	0.1	3.707767
20.751733	0.1	3.769458
20.753400	0.1	3.827155
20.755067	0.1	3.882408
20.756733	0.1	3.937185
20.758400	0.1	3.992319
20.760067	0.1	4.047036
20.761733	0.1	4.098892
20.763400	0.1	4.145205
20.765067	0.1	4.184485
20.766733	0.1	4.217744
20.768400	0.1	4.247129
20.770067	0.1	4.274547
20.771733	0.1	4.300058
20.773400	0.1	4.321873
20.775067	0.1	4.337907
20.776733	0.1	4.346788
20.778400	0.1	4.349232
20.780067	0.1	4.348040
20.781733	0.1	4.345954
20.783400	0.1	4.344285
20.785067	0.1	4.342377
20.786733	0.1	4.339040
20.788400	0.1	4.333318
20.790067	0.1	4.325331
20.791733	0.1	4.315734
20.793400	0.1	4.304230
20.795067	0.1	4.290402
20.796733	0.1	4.274130
20.798400	0.1	4.255712
20.800067	0.1	4.235387
20.801733	0.1	4.214823
20.803400	0.1	4.196644
20.805067	0.1	4.183114
20.806733	0.1	4.174531
20.808400	0.1	4.169882
20.810067	0.1	4.167974
20.811733	0.1	4.167974
20.813400	0.1	4.168988
20.815067	0.1	4.170776
20.816733	0.1	4.173279
20.818400	0.1	4.175604
20.820067	0.1	4.177034
20.821733	0.1	4.179180
20.823400	0.1	4.185200
20.825067	0.1	4.197657
20.826733	0.1	4.217148
20.828400	0.1	4.242659
20.830067	0.1	4.271567
20.831733	0.1	4.300595
20.833400	0.1	4.327238
20.835067	0.1	4.350424
20.836733	0.1	4.370868
20.838400	0.1	4.391313
20.840067	0.1	4.415036
20.841733	0.1	4.443109
20.843400	0.1	4.473746
20.845067	0.1	4.504442
20.846733	0.1	4.534364
20.848400	0.1	4.564345
20.850067	0.1	4.594267
20.851733	0.1	4.622102
20.853400	0.1	4.645586
20.855067	0.1	4.664123
20.856733	0.1	4.678905
20.858400	0.1	4.691601
20.860067	0.1	4.702390
20.861733	0.1	4.709900
20.863400	0.1	4.712940
20.865067	0.1	4.711509
20.866733	0.1	4.704833
20.868400	0.1	4.691661
20.870067	0.1	4.671157
20.871733	0.1	4.644454
20.873400	0.1	4.613936
20.875067	0.1	4.580796
20.876733	0.1	4.544080
20.878400	0.1	4.502654
20.880067	0.1	4.456818
20.881733	0.1	4.408300
20.883400	0.1	4.358471
20.885067	0.1	4.306495
20.886733	0.1	4.249752
20.888400	0.1	4.185498
20.890067	0.1	4.113496
20.891733	0.1	4.036188
20.893400	0.1	3.957570
20.895067	0.1	3.880203
20.896733	0.1	3.803849
20.898400	0.1	3.725767
20.900067	0.1	3.643453
20.901733	0.1	3.557503
20.903400	0.1	3.470421
20.905067	0.1	3.383637
20.906733	0.1	3.297508
20.908400	0.1	3.212333
20.910067	0.1	3.128290
20.911733	0.1	3.046096
20.913400	0.1	2.966762
20.915067	0.1	2.890885
20.916733	0.1	2.817452
20.918400	0.1	2.744258
20.920067	0.1	2.669931
20.921733	0.1	2.595127
20.923400	0.1	2.519667
20.925067	0.1	2.442598
20.926733	0.1	2.365470
20.928400	0.1	2.292693
20.930067	0.1	2.228081
20.931733	0.1	2.172649
20.933400	0.1	2.123833
20.935067	0.1	2.076864
20.936733	0.1	2.027810
20.938400	0.1	1.975298
20.940067	0.1	1.920581
20.941733	0.1	1.866579
20.943400	0.1	1.816392
20.945067	0.1	1.771689
20.946733	0.1	1.732528
20.948400	0.1	1.696944
20.950067	0.1	1.662374
20.951733	0.1	1.628578
20.953400	0.1	1.597166
20.955067	0.1	1.568496
20.956733	0.1	1.541913
20.958400	0.1	1.516938
20.960067	0.1	1.494110
20.961733	0.1	1.474261
20.963400	0.1	1.458228
20.965067	0.1	1.446009
20.966733	0.1	1.435995
20.968400	0.1	1.425803
20.970067	0.1	1.414180
20.971733	0.1	1.401305
20.973400	0.1	1.387358
20.975067	0.1	1.372337
20.976733	0.1	1.357317
20.978400	0.1	1.343727
20.980067	0.1	1.331568
20.981733	0.1	1.319289
20.983400	0.1	1.306057
20.985067	0.1	1.293659
20.986733	0.1	1.284003
20.988400	0.1	1.276732
20.990067	0.1	1.271784
20.991733	0.1	1.270235
20.993400	0.1	1.271963
20.995067	0.1	1.274467
20.996733	0.1	1.274705
20.998400	0.1	1.271486
21.000067	0.1	1.265824
21.001733	0.1	1.259327
21.003400	0.1	1.253665
21.005067	0.1	1.250148
21.006733	0.1	1.248479
21.008400	0.1	1.247108
21.010067	0.1	1.245499
21.011733	0.1	1.244605
21.013400	0.1	1.244843
21.015067	0.1	1.245201
21.016733	0.1	1.243591
21.018400	0.1	1.239777
21.020067	0.1	1.236200
21.021733	0.1	1.235902
21.023400	0.1	1.240134
21.025067	0.1	1.248360
21.026733	0.1	1.258910
21.028400	0.1	1.269817
21.030067	0.1	1.278639
21.031733	0.1	1.283228
21.033400	0.1	1.283288
21.035067	0.1	1.279712
21.036733	0.1	1.274049
21.038400	0.1	1.268864
21.040067	0.1	1.266837
21.041733	0.1	1.268387
21.043400	0.1	1.272976
21.045067	0.1	1.280487
21.046733	0.1	1.290441
21.048400	0.1	1.301467
21.050067	0.1	1.311779
21.051733	0.1	1.320005
21.053400	0.1	1.325607
21.055067	0.1	1.328588
21.056733	0.1	1.329541
21.058400	0.1	1.329362
21.060067	0.1	1.329243
21.061733	0.1	1.330793
21.063400	0.1	1.336277
21.065067	0.1	1.346588
21.066733	0.1	1.360238
21.068400	0.1	1.373470
21.070067	0.1	1.383305
21.071733	0.1	1.389444
21.073400	0.1	1.393557
21.075067	0.1	1.398385
21.076733	0.1	1.406133
21.078400	0.1	1.416981
21.080067	0.1	1.429975
21.081733	0.1	1.444995
21.083400	0.1	1.461625
21.085067	0.1	1.478195
21.086733	0.1	1.492918
21.088400	0.1	1.505137
21.090067	0.1	1.516521
21.091733	0.1	1.529694
21.093400	0.1	1.545906
21.095067	0.1	1.564205
21.096733	0.1	1.582682
21.098400	0.1	1.600087
21.100067	0.1	1.616776
21.101733	0.1	1.633346
21.103400	0.1	1.650334
21.105067	0.1	1.668096
21.106733	0.1	1.686871
21.108400	0.1	1.705587
21.110067	0.1	1.722634
21.111733	0.1	1.737416
21.113400	0.1	1.750767
21.115067	0.1	1.764000
21.116733	0.1	1.777709
21.118400	0.1	1.792133
21.120067	0.1	1.807690
21.121733	0.1	1.824260
21.123400	0.1	1.840413
21.125067	0.1	1.854539
21.126733	0.1	1.865327
21.128400	0.1	1.872659
21.130067	0.1	1.877546
21.131733	0.1	1.881778
21.133400	0.1	1.886308
21.135067	0.1	1.890421
21.136733	0.1	1.892388
21.138400	0.1	1.891315
21.140067	0.1	1.887798
21.141733	0.1	1.883328
21.143400	0.1	1.879573
21.145067	0.1	1.878560
21.146733	0.1	1.881003
21.148400	0.1	1.885414
21.150067	0.1	1.888871
21.151733	0.1	1.888156
21.153400	0.1	1.882196
21.155067	0.1	1.872182
21.156733	0.1	1.860261
21.158400	0.1	1.848042
21.160067	0.1	1.835287
21.161733	0.1	1.820922
21.163400	0.1	1.804710
21.165067	0.1	1.787543
21.166733	0.1	1.770198
21.168400	0.1	1.753152
21.170067	0.1	1.737356
21.171733	0.1	1.724124
21.173400	0.1	1.714408
21.175067	0.1	1.707733
21.176733	0.1	1.702726
21.178400	0.1	1.697123
21.180067	0.1	1.688898
21.181733	0.1	1.678407
21.183400	0.1	1.668990
21.185067	0.1	1.663566
21.186733	0.1	1.661718
21.188400	0.1	1.659989
21.190067	0.1	1.654744
21.191733	0.1	1.645208
21.193400	0.1	1.633227
21.195067	0.1	1.621246
21.196733	0.1	1.610100
21.198400	0.1	1.599789
21.200067	0.1	1.590431
21.201733	0.1	1.582980
21.203400	0.1	1.577795
21.205067	0.1	1.574099
21.206733	0.1	1.571000
21.208400	0.1	1.568496
21.210067	0.1	1.566947
21.211733	0.1	1.567185
21.213400	0.1	1.569986
21.215067	0.1	1.574814
21.216733	0.1	1.580596
21.218400	0.1	1.586616
21.220067	0.1	1.592636
21.221733	0.1	1.598716
21.223400	0.1	1.604796
21.225067	0.1	1.609564
21.226733	0.1	1.611948
21.228400	0.1	1.612187
21.230067	0.1	1.611471
21.231733	0.1	1.610994
21.233400	0.1	1.612067
21.235067	0.1	1.614928
21.236733	0.1	1.618922
21.238400	0.1	1.622796
21.240067	0.1	1.625180
21.241733	0.1	1.625419
21.243400	0.1	1.624644
21.245067	0.1	1.624405
21.246733	0.1	1.623988
21.248400	0.1	1.622558
21.250067	0.1	1.621366
21.251733	0.1	1.622915
21.253400	0.1	1.627684
21.255067	0.1	1.632691
21.256733	0.1	1.633644
21.258400	0.1	1.628697
21.260067	0.1	1.618981
21.261733	0.1	1.607835
21.263400	0.1	1.598477
21.265067	0.1	1.591802
21.266733	0.1	1.586378
21.268400	0.1	1.580656
21.270067	0.1	1.574516
21.271733	0.1	1.568139
21.273400	0.1	1.561999
21.275067	0.1	1.556158
21.276733	0.1	1.549423
21.278400	0.1	1.541376
21.280067	0.1	1.533151
21.281733	0.1	1.526356
21.283400	0.1	1.521528
21.285067	0.1	1.517952
21.286733	0.1	1.514077
21.288400	0.1	1.508355
21.290067	0.1	1.500547
21.291733	0.1	1.491129
21.293400	0.1	1.480520
21.295067	0.1	1.469553
21.296733	0.1	1.459420
21.298400	0.1	1.451135
21.300067	0.1	1.444459
21.301733	0.1	1.437605
21.303400	0.1	1.428902
21.305067	0.1	1.418352
21.306733	0.1	1.408279
21.308400	0.1	1.400709
21.310067	0.1	1.395226
21.311733	0.1	1.389861
21.313400	0.1	1.384318
21.315067	0.1	1.380444
21.316733	0.1	1.379788
21.318400	0.1	1.382649
21.320067	0.1	1.387954
21.321733	0.1	1.392782
21.323400	0.1	1.393974
21.325067	0.1	1.390636
21.326733	0.1	1.384735
21.328400	0.1	1.378834
21.330067	0.1	1.374722
21.331733	0.1	1.372218
21.333400	0.1	1.369774
21.335067	0.1	1.366317
21.336733	0.1	1.362562
21.338400	0.1	1.360178
21.340067	0.1	1.360893
21.341733	0.1	1.364470
21.343400	0.1	1.369059
21.345067	0.1	1.373231
21.346733	0.1	1.376987
21.348400	0.1	1.380801
21.350067	0.1	1.385212
21.351733	0.1	1.389742
21.353400	0.1	1.393139
21.355067	0.1	1.395047
21.356733	0.1	1.396477
21.358400	0.1	1.398325
21.360067	0.1	1.400530
21.361733	0.1	1.403153
21.363400	0.1	1.405835
21.365067	0.1	1.407504
21.366733	0.1	1.407504
21.368400	0.1	1.406372
21.370067	0.1	1.404762
21.371733	0.1	1.403093
21.373400	0.1	1.402557
21.375067	0.1	1.404643
21.376733	0.1	1.409829
21.378400	0.1	1.416564
21.380067	0.1	1.422227
21.381733	0.1	1.424790
21.383400	0.1	1.424253
21.385067	0.1	1.421928
21.386733	0.1	1.420140
21.388400	0.1	1.420140
21.390067	0.1	1.421690
21.391733	0.1	1.424909
21.393400	0.1	1.430273
21.395067	0.1	1.436770
21.396733	0.1	1.442552
21.398400	0.1	1.447558
21.400067	0.1	1.452923
21.401733	0.1	1.459301
21.403400	0.1	1.465976
21.405067	0.1	1.471281
21.406733	0.1	1.474381
21.408400	0.1	1.475275
21.410067	0.1	1.474619
21.411733	0.1	1.473367
21.413400	0.1	1.471877
21.415067	0.1	1.470149
21.416733	0.1	1.467645
21.418400	0.1	1.463950
21.420067	0.1	1.459241
21.421733	0.1	1.454353
21.423400	0.1	1.449227
21.425067	0.1	1.443565
21.426733	0.1	1.437605
21.428400	0.1	1.431942
21.430067	0.1	1.427472
21.431733	0.1	1.424551
21.433400	0.1	1.422465
21.435067	0.1	1.419902
21.436733	0.1	1.416266
21.438400	0.1	1.411617
21.440067	0.1	1.405835
21.441733	0.1	1.398325
21.443400	0.1	1.388550
21.445067	0.1	1.377344
21.446733	0.1	1.367033
21.448400	0.1	1.359999
21.450067	0.1	1.357257
21.451733	0.1	1.357377
21.453400	0.1	1.357973
21.455067	0.1	1.357079
21.456733	0.1	1.352787
21.458400	0.1	1.343429
21.460067	0.1	1.328945
21.461733	0.1	1.312554
21.463400	0.1	1.298249
21.465067	0.1	1.287460
21.466733	0.1	1.279414
21.468400	0.1	1.272023
21.470067	0.1	1.263678
21.471733	0.1	1.253724
21.473400	0.1	1.242518
21.475067	0.1	1.231253
21.476733	0.1	1.222074
21.478400	0.1	1.215756
21.480067	0.1	1.210809
21.481733	0.1	1.205206
21.483400	0.1	1.198113
21.485067	0.1	1.189470
21.486733	0.1	1.179636
21.488400	0.1	1.169622
21.490067	0.1	1.159906
21.491733	0.1	1.149833
21.493400	0.1	1.139879
21.495067	0.1	1.131833
21.496733	0.1	1.126349
21.498400	0.1	1.121461
21.500067	0.1	1.114905
21.501733	0.1	1.107216
21.503400	0.1	1.100063
21.505067	0.1	1.093447
21.506733	0.1	1.085818
21.508400	0.1	1.076162
21.510067	0.1	1.065135
21.511733	0.1	1.053810
21.513400	0.1	1.043260
21.515067	0.1	1.034856
21.516733	0.1	1.030088
21.518400	0.1	1.029074
21.520067	0.1	1.030266
21.521733	0.1	1.031995
21.523400	0.1	1.033187
21.525067	0.1	1.033545
21.526733	0.1	1.033247
21.528400	0.1	1.032710
21.530067	0.1	1.031637
21.531733	0.1	1.028180
21.533400	0.1	1.020134
21.535067	0.1	1.008391
21.536733	0.1	0.996888
21.538400	0.1	0.989735
21.540067	0.1	0.988007
21.541733	0.1	0.990093
21.543400	0.1	0.992894
21.545067	0.1	0.994086
21.546733	0.1	0.993669
21.548400	0.1	0.993252
21.550067	0.1	0.993669
21.551733	0.1	0.993013
21.553400	0.1	0.989437
21.555067	0.1	0.983298
21.556733	0.1	0.976026
21.558400	0.1	0.968397
21.560067	0.1	0.961363
21.561733	0.1	0.956118
21.563400	0.1	0.952601
21.565067	0.1	0.950217
21.566733	0.1	0.947833
21.568400	0.1	0.944793
21.570067	0.1	0.942230
21.571733	0.1	0.941575
21.573400	0.1	0.941932
21.575067	0.1	0.941157
21.576733	0.1	0.938356
21.578400	0.1	0.934064
21.580067	0.1	0.929058
21.581733	0.1	0.924408
21.583400	0.1	0.921369
21.585067	0.1	0.920475
21.586733	0.1	0.921667
21.588400	0.1	0.923991
21.590067	0.1	0.925720
21.591733	0.1	0.924766
21.593400	0.1	0.920415
21.595067	0.1	0.914931
21.596733	0.1	0.911236
21.598400	0.1	0.910342
21.600067	0.1	0.910580
21.601733	0.1	0.909388
21.603400	0.1	0.905812
21.605067	0.1	0.901043
21.606733	0.1	0.896275
21.608400	0.1	0.892460
21.610067	0.1	0.890732
21.611733	0.1	0.892460
21.613400	0.1	0.898063
21.615067	0.1	0.905573
21.616733	0.1	0.910699
21.618400	0.1	0.910521
21.620067	0.1	0.904799
21.621733	0.1	0.895500
21.623400	0.1	0.886679
21.625067	0.1	0.883222
21.626733	0.1	0.886619
21.628400	0.1	0.893772
21.630067	0.1	0.899851
21.631733	0.1	0.901580
21.633400	0.1	0.898361
21.635067	0.1	0.891805
21.636733	0.1	0.883937
21.638400	0.1	0.876725
21.640067	0.1	0.871599
21.641733	0.1	0.869691
21.643400	0.1	0.871778
21.645067	0.1	0.877380
21.646733	0.1	0.885665
21.648400	0.1	0.896454
21.650067	0.1	0.908494
21.651733	0.1	0.918150
21.653400	0.1	0.921607
21.655067	0.1	0.918090
21.656733	0.1	0.910580
21.658400	0.1	0.903249
21.660067	0.1	0.899136
21.661733	0.1	0.899553
21.663400	0.1	0.903189
21.665067	0.1	0.906766
21.666733	0.1	0.907481
21.668400	0.1	0.904918
21.670067	0.1	0.900805
21.671733	0.1	0.897706
21.673400	0.1	0.896931
21.675067	0.1	0.898480
21.676733	0.1	0.901878
21.678400	0.1	0.907123
21.680067	0.1	0.913382
21.681733	0.1	0.918984
21.683400	0.1	0.922084
21.685067	0.1	0.921845
21.686733	0.1	0.920475
21.688400	0.1	0.921726
21.690067	0.1	0.927687
21.691733	0.1	0.937164
21.693400	0.1	0.947475
21.695067	0.1	0.957251
21.696733	0.1	0.966251
21.698400	0.1	0.974596
21.700067	0.1	0.981629
21.701733	0.1	0.986219
21.703400	0.1	0.987351
21.705067	0.1	0.984609
21.706733	0.1	0.979424
21.708400	0.1	0.974298
21.710067	0.1	0.971258
21.711733	0.1	0.971198
21.713400	0.1	0.973880
21.715067	0.1	0.978470
21.716733	0.1	0.984013
21.718400	0.1	0.989616
21.720067	0.1	0.993729
21.721733	0.1	0.995278
21.723400	0.1	0.994265
21.725067	0.1	0.991643
21.726733	0.1	0.988126
21.728400	0.1	0.984311
21.730067	0.1	0.979900
21.731733	0.1	0.974178
21.733400	0.1	0.967443
21.735067	0.1	0.961185
21.736733	0.1	0.956535
21.738400	0.1	0.953913
21.740067	0.1	0.952721
21.741733	0.1	0.951409
21.743400	0.1	0.949383
21.745067	0.1	0.948012
21.746733	0.1	0.948012
21.748400	0.1	0.948072
21.750067	0.1	0.946224
21.751733	0.1	0.941932
21.753400	0.1	0.935674
21.755067	0.1	0.928402
21.756733	0.1	0.920773
21.758400	0.1	0.913084
21.760067	0.1	0.904322
21.761733	0.1	0.892699
21.763400	0.1	0.877798
21.765067	0.1	0.862598
21.766733	0.1	0.851154
21.768400	0.1	0.844300
21.770067	0.1	0.840068
21.771733	0.1	0.835657
21.773400	0.1	0.830054
21.775067	0.1	0.824034
21.776733	0.1	0.817895
21.778400	0.1	0.811100
21.780067	0.1	0.804126
21.781733	0.1	0.798523
21.783400	0.1	0.794768
21.785067	0.1	0.790894
21.786733	0.1	0.784874
21.788400	0.1	0.776291
21.790067	0.1	0.766277
21.791733	0.1	0.757277
21.793400	0.1	0.752032
21.795067	0.1	0.750721
21.796733	0.1	0.750482
21.798400	0.1	0.749171
21.800067	0.1	0.748575
21.801733	0.1	0.750482
21.803400	0.1	0.753284
21.805067	0.1	0.753701
21.806733	0.1	0.749946
21.808400	0.1	0.742793
21.810067	0.1	0.734866
21.811733	0.1	0.728130
21.813400	0.1	0.723422
21.815067	0.1	0.720382
21.816733	0.1	0.718117
21.818400	0.1	0.716269
21.820067	0.1	0.714004
21.821733	0.1	0.710011
21.823400	0.1	0.704765
21.825067	0.1	0.700116
21.826733	0.1	0.697374
21.828400	0.1	0.696302
21.830067	0.1	0.696003
21.831733	0.1	0.696421
21.833400	0.1	0.698090
21.835067	0.1	0.701070
21.836733	0.1	0.704467
21.838400	0.1	0.706852
21.840067	0.1	0.707269
21.841733	0.1	0.707209
21.843400	0.1	0.709593
21.845067	0.1	0.714779
21.846733	0.1	0.719965
21.848400	0.1	0.723183
21.850067	0.1	0.724316
21.851733	0.1	0.724196
21.853400	0.1	0.724077
21.855067	0.1	0.724316
21.856733	0.1	0.724673
21.858400	0.1	0.725806
21.860067	0.1	0.729203
21.861733	0.1	0.735700
21.863400	0.1	0.743270
21.865067	0.1	0.748813
21.866733	0.1	0.751615
21.868400	0.1	0.753701
21.870067	0.1	0.756383
21.871733	0.1	0.759423
21.873400	0.1	0.762582
21.875067	0.1	0.765502
21.876733	0.1	0.767231
21.878400	0.1	0.768244
21.880067	0.1	0.770032
21.881733	0.1	0.772715
21.883400	0.1	0.775158
21.885067	0.1	0.776947
21.886733	0.1	0.779092
21.888400	0.1	0.783205
21.890067	0.1	0.788689
21.891733	0.1	0.792623
21.893400	0.1	0.792086
21.895067	0.1	0.786364
21.896733	0.1	0.777364
21.898400	0.1	0.769019
21.900067	0.1	0.764251
21.901733	0.1	0.763238
21.903400	0.1	0.764549
21.905067	0.1	0.768065
21.906733	0.1	0.774443
21.908400	0.1	0.782251
21.910067	0.1	0.787914
21.911733	0.1	0.790119
21.913400	0.1	0.790477
21.915067	0.1	0.790060
21.916733	0.1	0.788629
21.918400	0.1	0.785828
21.920067	0.1	0.781655
21.921733	0.1	0.777006
21.923400	0.1	0.773490
21.925067	0.1	0.772834
21.926733	0.1	0.774801
21.928400	0.1	0.777125
21.930067	0.1	0.776708
21.931733	0.1	0.772595
21.933400	0.1	0.766575
21.935067	0.1	0.761449
21.936733	0.1	0.759244
21.938400	0.1	0.761151
21.940067	0.1	0.767529
21.941733	0.1	0.776947
21.943400	0.1	0.786424
21.945067	0.1	0.793576
21.946733	0.1	0.797391
21.948400	0.1	0.798345
21.950067	0.1	0.797570
21.951733	0.1	0.796378
21.953400	0.1	0.795424
21.955067	0.1	0.795186
21.956733	0.1	0.797093
21.958400	0.1	0.802875
21.960067	0.1	0.812233
21.961733	0.1	0.822187
21.963400	0.1	0.830114
21.965067	0.1	0.835657
21.966733	0.1	0.840008
21.968400	0.1	0.844240
21.970067	0.1	0.848472
21.971733	0.1	0.852466
21.973400	0.1	0.856042
21.975067	0.1	0.859797
21.976733	0.1	0.865161
21.978400	0.1	0.873148
21.980067	0.1	0.882566
21.981733	0.1	0.891268
21.983400	0.1	0.898421
21.985067	0.1	0.904799
21.986733	0.1	0.911295
21.988400	0.1	0.918984
21.990067	0.1	0.928462
21.991733	0.1	0.938892
21.993400	0.1	0.949323
21.995067	0.1	0.960469
21.996733	0.1	0.973225
21.998400	0.1	0.988007
22.000067	0.1	1.004160
22.001733	0.1	1.021028
22.003400	0.1	1.037657
22.005067	0.1	1.053453
22.006733	0.1	1.068711
22.008400	0.1	1.083851
22.010067	0.1	1.098335
22.011733	0.1	1.111686
22.013400	0.1	1.125157
22.015067	0.1	1.140237
22.016733	0.1	1.156569
22.018400	0.1	1.173139
22.020067	0.1	1.189768
22.021733	0.1	1.207352
22.023400	0.1	1.227677
22.025067	0.1	1.251459
22.026733	0.1	1.279175
22.028400	0.1	1.310647
22.030067	0.1	1.343370
22.031733	0.1	1.373768
22.033400	0.1	1.400530
22.035067	0.1	1.425386
22.036733	0.1	1.449823
22.038400	0.1	1.474083
22.040067	0.1	1.497805
22.041733	0.1	1.521468
22.043400	0.1	1.547277
22.045067	0.1	1.578510
22.046733	0.1	1.616776
22.048400	0.1	1.659870
22.050067	0.1	1.702964
22.051733	0.1	1.742721
22.053400	0.1	1.779735
22.055067	0.1	1.816452
22.056733	0.1	1.854241
22.058400	0.1	1.893163
22.060067	0.1	1.932979
22.061733	0.1	1.972258
22.063400	0.1	2.009928
22.065067	0.1	2.045393
22.066733	0.1	2.078474
22.068400	0.1	2.109945
22.070067	0.1	2.141237
22.071733	0.1	2.173364
22.073400	0.1	2.207279
22.075067	0.1	2.244294
22.076733	0.1	2.284348
22.078400	0.1	2.324581
22.080067	0.1	2.361417
22.081733	0.1	2.393365
22.083400	0.1	2.420187
22.085067	0.1	2.441347
22.086733	0.1	2.456606
22.088400	0.1	2.466798
22.090067	0.1	2.473891
22.091733	0.1	2.479673
22.093400	0.1	2.484024
22.095067	0.1	2.485395
22.096733	0.1	2.481520
22.098400	0.1	2.470791
22.100067	0.1	2.453387
22.101733	0.1	2.431750
22.103400	0.1	2.409578
22.105067	0.1	2.389848
22.106733	0.1	2.372444
22.108400	0.1	2.354443
22.110067	0.1	2.333105
22.111733	0.1	2.307475
22.113400	0.1	2.279163
22.115067	0.1	2.250731
22.116733	0.1	2.222955
22.118400	0.1	2.194524
22.120067	0.1	2.164602
22.121733	0.1	2.133906
22.123400	0.1	2.103269
22.125067	0.1	2.072871
22.126733	0.1	2.043188
22.128400	0.1	2.015889
22.130067	0.1	1.991749
22.131733	0.1	1.969278
22.133400	0.1	1.945675
22.135067	0.1	1.919091
22.136733	0.1	1.890004
22.138400	0.1	1.861870
22.140067	0.1	1.839161
22.141733	0.1	1.824200
22.143400	0.1	1.816154
22.145067	0.1	1.812101
22.146733	0.1	1.808941
22.148400	0.1	1.805246
22.150067	0.1	1.802027
22.151733	0.1	1.800776
22.153400	0.1	1.801133
22.155067	0.1	1.801729
22.156733	0.1	1.802027
22.158400	0.1	1.802921
22.160067	0.1	1.805902
22.161733	0.1	1.812875
22.163400	0.1	1.825750
22.165067	0.1	1.845002
22.166733	0.1	1.869857
22.168400	0.1	1.898885
22.170067	0.1	1.931012
22.171733	0.1	1.965523
22.173400	0.1	2.002537
22.175067	0.1	2.042472
22.176733	0.1	2.086163
22.178400	0.1	2.133966
22.180067	0.1	2.184987
22.181733	0.1	2.238453
22.183400	0.1	2.294362
22.185067	0.1	2.353490
22.186733	0.1	2.415538
22.188400	0.1	2.478540
22.190067	0.1	2.541721
22.191733	0.1	2.607167
22.193400	0.1	2.677977
22.195067	0.1	2.755165
22.196733	0.1	2.837062
22.198400	0.1	2.920747
22.200067	0.1	3.004253
22.201733	0.1	3.087461
22.203400	0.1	3.171325
22.205067	0.1	3.256381
22.206733	0.1	3.342092
22.208400	0.1	3.428281
22.210067	0.1	3.515423
22.211733	0.1	3.602922
22.213400	0.1	3.689349
22.215067	0.1	3.774941
22.216733	0.1	3.860593
22.218400	0.1	3.944993
22.220067	0.1	4.025638
22.221733	0.1	4.100561
22.223400	0.1	4.169703
22.225067	0.1	4.234731
22.226733	0.1	4.297972
22.228400	0.1	4.360557
22.230067	0.1	4.421830
22.231733	0.1	4.480124
22.233400	0.1	4.532934
22.235067	0.1	4.577875
22.236733	0.1	4.613757
22.238400	0.1	4.641533
22.240067	0.1	4.662335
22.241733	0.1	4.676760
22.243400	0.1	4.685223
22.245067	0.1	4.686594
22.246733	0.1	4.678846
22.248400	0.1	4.660547
22.250067	0.1	4.631758
22.251733	0.1	4.593849
22.253400	0.1	4.548669
22.255067	0.1	4.497052
22.256733	0.1	4.439831
22.258400	0.1	4.378200
22.260067	0.1	4.312754
22.261733	0.1	4.242540
22.263400	0.1	4.165769
22.265067	0.1	4.081130
22.266733	0.1	3.988564
22.268400	0.1	3.890217
22.270067	0.1	3.789008
22.271733	0.1	3.686488
22.273400	0.1	3.581703
22.275067	0.1	3.473461
22.276733	0.1	3.362954
22.278400	0.1	3.253520
22.280067	0.1	3.148020
22.281733	0.1	3.045619
22.283400	0.1	2.943337
22.285067	0.1	2.839029
22.286733	0.1	2.732575
22.288400	0.1	2.625406
22.290067	0.1	2.519667
22.291733	0.1	2.417147
22.293400	0.1	2.317965
22.295067	0.1	2.221227
22.296733	0.1	2.125800
22.298400	0.1	2.031922
22.300067	0.1	1.941025
22.301733	0.1	1.853705
22.303400	0.1	1.770020
22.305067	0.1	1.690567
22.306733	0.1	1.616240
22.308400	0.1	1.547635
22.310067	0.1	1.486302
22.311733	0.1	1.432777
22.313400	0.1	1.385033
22.315067	0.1	1.340628
22.316733	0.1	1.298547
22.318400	0.1	1.258314
22.320067	0.1	1.219750
22.321733	0.1	1.183152
22.323400	0.1	1.148701
22.325067	0.1	1.115918
22.326733	0.1	1.085401
22.328400	0.1	1.058757
22.330067	0.1	1.037479
22.331733	0.1	1.022041
22.333400	0.1	1.011670
22.335067	0.1	1.004398
22.336733	0.1	0.997484
22.338400	0.1	0.989556
22.340067	0.1	0.981808
22.341733	0.1	0.976920
22.343400	0.1	0.976503
22.345067	0.1	0.980139
22.346733	0.1	0.986099
22.348400	0.1	0.992119
22.350067	0.1	0.995517
22.351733	0.1	0.995219
22.353400	0.1	0.992775
22.355067	0.1	0.991583
22.356733	0.1	0.994921
22.358400	0.1	1.003325
22.360067	0.1	1.015008
22.361733	0.1	1.027942
22.363400	0.1	1.040876
22.365067	0.1	1.053214
22.366733	0.1	1.064420
22.368400	0.1	1.074195
22.370067	0.1	1.082897
22.371733	0.1	1.092017
22.373400	0.1	1.102924
22.375067	0.1	1.116633
22.376733	0.1	1.133680
22.378400	0.1	1.153588
22.380067	0.1	1.174152
22.381733	0.1	1.193225
22.383400	0.1	1.210332
22.385067	0.1	1.226544
22.386733	0.1	1.243591
22.388400	0.1	1.262009
22.390067	0.1	1.281440
22.391733	0.1	1.301467
22.393400	0.1	1.322150
22.395067	0.1	1.342714
22.396733	0.1	1.362085
22.398400	0.1	1.380503
22.400067	0.1	1.399577
22.401733	0.1	1.420558
22.403400	0.1	1.443207
22.405067	0.1	1.466274
22.406733	0.1	1.489282
22.408400	0.1	1.513183
22.410067	0.1	1.538456
22.411733	0.1	1.564205
22.413400	0.1	1.590073
22.415067	0.1	1.617313
22.416733	0.1	1.648188
22.418400	0.1	1.684010
22.420067	0.1	1.724005
22.421733	0.1	1.765490
22.423400	0.1	1.806021
22.425067	0.1	1.844406
22.426733	0.1	1.881600
22.428400	0.1	1.919747
22.430067	0.1	1.960218
22.431733	0.1	2.003551
22.433400	0.1	2.050758
22.435067	0.1	2.102435
22.436733	0.1	2.158702
22.438400	0.1	2.219439
22.440067	0.1	2.284229
22.441733	0.1	2.351582
22.443400	0.1	2.420426
22.445067	0.1	2.490461
22.446733	0.1	2.562225
22.448400	0.1	2.637148
22.450067	0.1	2.717495
22.451733	0.1	2.805114
22.453400	0.1	2.900005
22.455067	0.1	3.000975
22.456733	0.1	3.105939
22.458400	0.1	3.213465
22.460067	0.1	3.323317
22.461733	0.1	3.435612
22.463400	0.1	3.550589
22.465067	0.1	3.668666
22.466733	0.1	3.790677
22.468400	0.1	3.918469
22.470067	0.1	4.054427
22.471733	0.1	4.199028
22.473400	0.1	4.351139
22.475067	0.1	4.509449
22.476733	0.1	4.672349
22.478400	0.1	4.838527
22.480067	0.1	5.008698
22.481733	0.1	5.184830
22.483400	0.1	5.367995
22.485067	0.1	5.558610
22.486733	0.1	5.756855
22.488400	0.1	5.962551
22.490067	0.1	6.176651
22.491733	0.1	6.400943
22.493400	0.1	6.637156
22.495067	0.1	6.885946
22.496733	0.1	7.147074
22.498400	0.1	7.419646
22.500067	0.1	7.702530
22.501733	0.1	7.994295
22.503400	0.1	8.293927
22.505067	0.1	8.602202
22.506733	0.1	8.921385
22.508400	0.1	9.253026
22.510067	0.1	9.598554
22.511733	0.1	9.961129
22.513400	0.1	10.344566
22.515067	0.1	10.750950
22.516733	0.1	11.179448
22.518400	0.1	11.627496
22.520067	0.1	12.091697
22.521733	0.1	12.569190
22.523400	0.1	13.059080
22.525067	0.1	13.562501
22.526733	0.1	14.082015
22.528400	0.1	14.619888
22.530067	0.1	15.176536
22.531733	0.1	15.749753
22.533400	0.1	16.335906
22.535067	0.1	16.932190
22.536733	0.1	17.538370
22.538400	0.1	18.155278
22.540067	0.1	18.781782
22.541733	0.1	19.414486
22.543400	0.1	20.050050
22.545067	0.1	20.685734
22.546733	0.1	21.318020
22.548400	0.1	21.942557
22.550067	0.1	22.555651
22.551733	0.1	23.154141
22.553400	0.1	23.735107
22.555067	0.1	24.295331
22.556733	0.1	24.831475
22.558400	0.1	25.340737
22.560067	0.1	25.820078
22.561733	0.1	26.265861
22.563400	0.1	26.674928
22.565067	0.1	27.045728
22.566733	0.1	27.376773
22.568400	0.1	27.664723
22.570067	0.1	27.905645
22.571733	0.1	28.096618
22.573400	0.1	28.234901
22.575067	0.1	28.318764
22.576733	0.1	28.348567
22.578400	0.1	28.325559
22.580067	0.1	28.250160
22.581733	0.1	28.122010
22.583400	0.1	27.941825
22.585067	0.1	27.711632
22.586733	0.1	27.433218
22.588400	0.1	27.107717
22.590067	0.1	26.735844
22.591733	0.1	26.319446
22.593400	0.1	25.861742
22.595067	0.1	25.366129
22.596733	0.1	24.834754
22.598400	0.1	24.269642
22.600067	0.1	23.674609
22.601733	0.1	23.053588
22.603400	0.1	22.409977
22.605067	0.1	21.746994
22.606733	0.1	21.067919
22.608400	0.1	20.374895
22.610067	0.1	19.670547
22.611733	0.1	18.958868
22.613400	0.1	18.244268
22.615067	0.1	17.529846
22.616733	0.1	16.817928
22.618400	0.1	16.111256
22.620067	0.1	15.412570
22.621733	0.1	14.723481
22.623400	0.1	14.045716
22.625067	0.1	13.382734
22.626733	0.1	12.737215
22.628400	0.1	12.109757
22.630067	0.1	11.499942
22.631733	0.1	10.908127
22.633400	0.1	10.335684
22.635067	0.1	9.784401
22.636733	0.1	9.255589
22.638400	0.1	8.749545
22.640067	0.1	8.266390
22.641733	0.1	7.805229
22.643400	0.1	7.364572
22.645067	0.1	6.944001
22.646733	0.1	6.546259
22.648400	0.1	6.174922
22.650067	0.1	5.829990
22.651733	0.1	5.509198
22.653400	0.1	5.210460
22.655067	0.1	4.932404
22.656733	0.1	4.673839
22.658400	0.1	4.433096
22.660067	0.1	4.208446
22.661733	0.1	3.999710
22.663400	0.1	3.808022
22.665067	0.1	3.633976
22.666733	0.1	3.477037
22.668400	0.1	3.335417
22.670067	0.1	3.207207
22.671733	0.1	3.091634
22.673400	0.1	2.988935
22.675067	0.1	2.897978
22.676733	0.1	2.815426
22.678400	0.1	2.738893
22.680067	0.1	2.669335
22.681733	0.1	2.610326
22.683400	0.1	2.565980
22.685067	0.1	2.537728
22.686733	0.1	2.522171
22.688400	0.1	2.513290
22.690067	0.1	2.506375
22.691733	0.1	2.500236
22.693400	0.1	2.497018
22.695067	0.1	2.499938
22.696733	0.1	2.510250
22.698400	0.1	2.526581
22.700067	0.1	2.546847
22.701733	0.1	2.569795
22.703400	0.1	2.595902
22.705067	0.1	2.626777
22.706733	0.1	2.663672
22.708400	0.1	2.705813
22.710067	0.1	2.752245
22.711733	0.1	2.802968
22.713400	0.1	2.857208
22.715067	0.1	2.913654
22.716733	0.1	2.970874
22.718400	0.1	3.026784
22.720067	0.1	3.079951
22.721733	0.1	3.130496
22.723400	0.1	3.178775
22.725067	0.1	3.224731
22.726733	0.1	3.268421
22.728400	0.1	3.310383
22.730067	0.1	3.351867
22.731733	0.1	3.394306
22.733400	0.1	3.438235
22.735067	0.1	3.481925
22.736733	0.1	3.522396
22.738400	0.1	3.557086
22.740067	0.1	3.584385
22.741733	0.1	3.603876
22.743400	0.1	3.616452
22.745067	0.1	3.623784
22.746733	0.1	3.627599
22.748400	0.1	3.629387
22.750067	0.1	3.630102
22.751733	0.1	3.629446
22.753400	0.1	3.624916
22.755067	0.1	3.613711
22.756733	0.1	3.594876
22.758400	0.1	3.568292
22.760067	0.1	3.533602
22.761733	0.1	3.491283
22.763400	0.1	3.443182
22.765067	0.1	3.391087
22.766733	0.1	3.335118
22.768400	0.1	3.275216
22.770067	0.1	3.212631
22.771733	0.1	3.149092
22.773400	0.1	3.085911
22.775067	0.1	3.023505
22.776733	0.1	2.960742
22.778400	0.1	2.895653
22.780067	0.1	2.827168
22.781733	0.1	2.754450
22.783400	0.1	2.677322
22.785067	0.1	2.597094
22.786733	0.1	2.516091
22.788400	0.1	2.434313
22.790067	0.1	2.350509
22.791733	0.1	2.265275
22.793400	0.1	2.181113
22.795067	0.1	2.100885
22.796733	0.1	2.025664
22.798400	0.1	1.954496
22.800067	0.1	1.885653
22.801733	0.1	1.818359
22.803400	0.1	1.751721
22.805067	0.1	1.684547
22.806733	0.1	1.616776
22.808400	0.1	1.550615
22.810067	0.1	1.488090
22.811733	0.1	1.430214
22.813400	0.1	1.377523
22.815067	0.1	1.330376
22.816733	0.1	1.288295
22.818400	0.1	1.249552
22.820067	0.1	1.212239
22.821733	0.1	1.174510
22.823400	0.1	1.136005
22.825067	0.1	1.097918
22.826733	0.1	1.061618
22.828400	0.1	1.026928
22.830067	0.1	0.993013
22.831733	0.1	0.959933
22.833400	0.1	0.929415
22.835067	0.1	0.903428
22.836733	0.1	0.882387
22.838400	0.1	0.865221
22.840067	0.1	0.850797
22.841733	0.1	0.838161
22.843400	0.1	0.827134
22.845067	0.1	0.817597
22.846733	0.1	0.808775
22.848400	0.1	0.799835
22.850067	0.1	0.789821
22.851733	0.1	0.777602
22.853400	0.1	0.763476
22.855067	0.1	0.748873
22.856733	0.1	0.734925
22.858400	0.1	0.721693
22.860067	0.1	0.709355
22.861733	0.1	0.698745
22.863400	0.1	0.690699
22.865067	0.1	0.685096
22.866733	0.1	0.680625
22.868400	0.1	0.676870
22.870067	0.1	0.675201
22.871733	0.1	0.676692
22.873400	0.1	0.679433
22.875067	0.1	0.679791
22.876733	0.1	0.676394
22.878400	0.1	0.670433
22.880067	0.1	0.663936
22.881733	0.1	0.659287
22.883400	0.1	0.658572
22.885067	0.1	0.662267
22.886733	0.1	0.669062
22.888400	0.1	0.676632
22.890067	0.1	0.682712
22.891733	0.1	0.686109
22.893400	0.1	0.687301
22.895067	0.1	0.687420
22.896733	0.1	0.687063
22.898400	0.1	0.686467
22.900067	0.1	0.686586
22.901733	0.1	0.689149
22.903400	0.1	0.694633
22.905067	0.1	0.700593
22.906733	0.1	0.703812
22.908400	0.1	0.702083
22.910067	0.1	0.696182
22.911733	0.1	0.689328
22.913400	0.1	0.685394
22.915067	0.1	0.686288
22.916733	0.1	0.691593
22.918400	0.1	0.699282
22.920067	0.1	0.706315
22.921733	0.1	0.710666
22.923400	0.1	0.713110
22.925067	0.1	0.716269
22.926733	0.1	0.722230
22.928400	0.1	0.731468
22.930067	0.1	0.742674
22.931733	0.1	0.753880
22.933400	0.1	0.764012
22.935067	0.1	0.772536
22.936733	0.1	0.779212
22.938400	0.1	0.783742
22.940067	0.1	0.786603
22.941733	0.1	0.788987
22.943400	0.1	0.792265
22.945067	0.1	0.796676
22.946733	0.1	0.801623
22.948400	0.1	0.806928
22.950067	0.1	0.812769
22.951733	0.1	0.820041
22.953400	0.1	0.829816
22.955067	0.1	0.842214
22.956733	0.1	0.855565
22.958400	0.1	0.868440
22.960067	0.1	0.880420
22.961733	0.1	0.891566
22.963400	0.1	0.901640
22.965067	0.1	0.911832
22.966733	0.1	0.923634
22.968400	0.1	0.937641
22.970067	0.1	0.952542
22.971733	0.1	0.966251
22.973400	0.1	0.977337
22.975067	0.1	0.986993
22.976733	0.1	0.998795
22.978400	0.1	1.015246
22.980067	0.1	1.034617
22.981733	0.1	1.052678
22.983400	0.1	1.067460
22.985067	0.1	1.080453
22.986733	0.1	1.094937
22.988400	0.1	1.113772
22.990067	0.1	1.138568
22.991733	0.1	1.168311
22.993400	0.1	1.199722
22.995067	0.1	1.228869
22.996733	0.1	1.253367
22.998400	0.1	1.273334
23.000067	0.1	1.290619
23.001733	0.1	1.307845
23.003400	0.1	1.327515
23.005067	0.1	1.350820
23.006733	0.1	1.377165
23.008400	0.1	1.405597
23.010067	0.1	1.435101
23.011733	0.1	1.464427
23.013400	0.1	1.492739
23.015067	0.1	1.520336
23.016733	0.1	1.547337
23.018400	0.1	1.573265
23.020067	0.1	1.597464
23.021733	0.1	1.620054
23.023400	0.1	1.641929
23.025067	0.1	1.663089
23.026733	0.1	1.682699
23.028400	0.1	1.700103
23.030067	0.1	1.715839
23.031733	0.1	1.730919
23.033400	0.1	1.745880
23.035067	0.1	1.760960
23.036733	0.1	1.775444
23.038400	0.1	1.788080
23.040067	0.1	1.798987
23.041733	0.1	1.808643
23.043400	0.1	1.816928
23.045067	0.1	1.823783
23.046733	0.1	1.829445
23.048400	0.1	1.833975
23.050067	0.1	1.836121
23.051733	0.1	1.834989
23.053400	0.1	1.830876
23.055067	0.1	1.824737
23.056733	0.1	1.817107
23.058400	0.1	1.807511
23.060067	0.1	1.795828
23.061733	0.1	1.781881
23.063400	0.1	1.765668
23.065067	0.1	1.747549
23.066733	0.1	1.728237
23.068400	0.1	1.706779
23.070067	0.1	1.680613
23.071733	0.1	1.648188
23.073400	0.1	1.610220
23.075067	0.1	1.569808
23.076733	0.1	1.530647
23.078400	0.1	1.495242
23.080067	0.1	1.463831
23.081733	0.1	1.436114
23.083400	0.1	1.411855
23.085067	0.1	1.391053
23.086733	0.1	1.372099
23.088400	0.1	1.351476
23.090067	0.1	1.325727
23.091733	0.1	1.293957
23.093400	0.1	1.258254
23.095067	0.1	1.222968
23.096733	0.1	1.191259
23.098400	0.1	1.162887
23.100067	0.1	1.135469
23.101733	0.1	1.107216
23.103400	0.1	1.078785
23.105067	0.1	1.051068
23.106733	0.1	1.024544
23.108400	0.1	0.999570
23.110067	0.1	0.977397
23.111733	0.1	0.958681
23.113400	0.1	0.943065
23.115067	0.1	0.928581
23.116733	0.1	0.913560
23.118400	0.1	0.897706
23.120067	0.1	0.881970
23.121733	0.1	0.866354
23.123400	0.1	0.850678
23.125067	0.1	0.836194
23.126733	0.1	0.824213
23.128400	0.1	0.813782
23.130067	0.1	0.802577
23.131733	0.1	0.790119
23.133400	0.1	0.778556
23.135067	0.1	0.771105
23.136733	0.1	0.768065
23.138400	0.1	0.766695
23.140067	0.1	0.765026
23.141733	0.1	0.762880
23.143400	0.1	0.760615
23.145067	0.1	0.758231
23.146733	0.1	0.755012
23.148400	0.1	0.750840
23.150067	0.1	0.747442
23.151733	0.1	0.746787
23.153400	0.1	0.748992
23.155067	0.1	0.753045
23.156733	0.1	0.757694
23.158400	0.1	0.762045
23.160067	0.1	0.765383
23.161733	0.1	0.767291
23.163400	0.1	0.767827
23.165067	0.1	0.767052
23.166733	0.1	0.764787
23.168400	0.1	0.760794
23.170067	0.1	0.754118
23.171733	0.1	0.743389
23.173400	0.1	0.729263
23.175067	0.1	0.714958
23.176733	0.1	0.704646
23.178400	0.1	0.701189
23.180067	0.1	0.705123
23.181733	0.1	0.714302
23.183400	0.1	0.724733
23.185067	0.1	0.732958
23.186733	0.1	0.736892
23.188400	0.1	0.736058
23.190067	0.1	0.731707
23.191733	0.1	0.726283
23.193400	0.1	0.721216
23.195067	0.1	0.715971
23.196733	0.1	0.709951
23.198400	0.1	0.703931
23.200067	0.1	0.697970
23.201733	0.1	0.690997
23.203400	0.1	0.682294
23.205067	0.1	0.673056
23.206733	0.1	0.665546
23.208400	0.1	0.661194
23.210067	0.1	0.660479
23.211733	0.1	0.663936
23.213400	0.1	0.670910
23.215067	0.1	0.678241
23.216733	0.1	0.682294
23.218400	0.1	0.681222
23.220067	0.1	0.674725
23.221733	0.1	0.663936
23.223400	0.1	0.651002
23.225067	0.1	0.638366
23.226733	0.1	0.627995
23.228400	0.1	0.620902
23.230067	0.1	0.616491
23.231733	0.1	0.613451
23.233400	0.1	0.610411
23.235067	0.1	0.607014
23.236733	0.1	0.602722
23.238400	0.1	0.597835
23.240067	0.1	0.593960
23.241733	0.1	0.592589
23.243400	0.1	0.592589
23.245067	0.1	0.591636
23.246733	0.1	0.588477
23.248400	0.1	0.584066
23.250067	0.1	0.580192
23.251733	0.1	0.578761
23.253400	0.1	0.581265
23.255067	0.1	0.587821
23.256733	0.1	0.596583
23.258400	0.1	0.603676
23.260067	0.1	0.606179
23.261733	0.1	0.604332
23.263400	0.1	0.600219
23.265067	0.1	0.596345
23.266733	0.1	0.594556
23.268400	0.1	0.596464
23.270067	0.1	0.601590
23.271733	0.1	0.607371
23.273400	0.1	0.611901
23.275067	0.1	0.615180
23.276733	0.1	0.616968
23.278400	0.1	0.617027
23.280067	0.1	0.617445
23.281733	0.1	0.620544
23.283400	0.1	0.625730
23.285067	0.1	0.629425
23.286733	0.1	0.629306
23.288400	0.1	0.625908
23.290067	0.1	0.622153
23.291733	0.1	0.620961
23.293400	0.1	0.623524
23.295067	0.1	0.628829
23.296733	0.1	0.635803
23.298400	0.1	0.642777
23.300067	0.1	0.647783
23.301733	0.1	0.650048
23.303400	0.1	0.651240
23.305067	0.1	0.653863
23.306733	0.1	0.658989
23.308400	0.1	0.666618
23.310067	0.1	0.675142
23.311733	0.1	0.682890
23.313400	0.1	0.688672
23.315067	0.1	0.691414
23.316733	0.1	0.690699
23.318400	0.1	0.687420
23.320067	0.1	0.683010
23.321733	0.1	0.679076
23.323400	0.1	0.677109
23.325067	0.1	0.676990
23.326733	0.1	0.677645
23.328400	0.1	0.679314
23.330067	0.1	0.683606
23.331733	0.1	0.691176
23.333400	0.1	0.700593
23.335067	0.1	0.709057
23.336733	0.1	0.713408
23.338400	0.1	0.712037
23.340067	0.1	0.705242
23.341733	0.1	0.695288
23.343400	0.1	0.685155
23.345067	0.1	0.677645
23.346733	0.1	0.673890
23.348400	0.1	0.673175
23.350067	0.1	0.674009
23.351733	0.1	0.674069
23.353400	0.1	0.671327
23.355067	0.1	0.665784
23.356733	0.1	0.659227
23.358400	0.1	0.652850
23.360067	0.1	0.646532
23.361733	0.1	0.639141
23.363400	0.1	0.628948
23.365067	0.1	0.616550
23.366733	0.1	0.606179
23.368400	0.1	0.601411
23.370067	0.1	0.601649
23.371733	0.1	0.603855
23.373400	0.1	0.605881
23.375067	0.1	0.606775
23.376733	0.1	0.606835
23.378400	0.1	0.606597
23.380067	0.1	0.606060
23.381733	0.1	0.604510
23.383400	0.1	0.602722
23.385067	0.1	0.602186
23.386733	0.1	0.602305
23.388400	0.1	0.602067
23.390067	0.1	0.601471
23.391733	0.1	0.600219
23.393400	0.1	0.597775
23.395067	0.1	0.594437
23.396733	0.1	0.591397
23.398400	0.1	0.589967
23.400067	0.1	0.590861
23.401733	0.1	0.594616
23.403400	0.1	0.600874
23.405067	0.1	0.608146
23.406733	0.1	0.613987
23.408400	0.1	0.615954
23.410067	0.1	0.612140
23.411733	0.1	0.603795
23.413400	0.1	0.595152
23.415067	0.1	0.590146
23.416733	0.1	0.590205
23.418400	0.1	0.594437
23.420067	0.1	0.599444
23.421733	0.1	0.602007
23.423400	0.1	0.602305
23.425067	0.1	0.602841
23.426733	0.1	0.605047
23.428400	0.1	0.608504
23.430067	0.1	0.611365
23.431733	0.1	0.612140
23.433400	0.1	0.611424
23.435067	0.1	0.611186
23.436733	0.1	0.612676
23.438400	0.1	0.615239
23.440067	0.1	0.617266
23.441733	0.1	0.616968
23.443400	0.1	0.614226
23.445067	0.1	0.610232
23.446733	0.1	0.605881
23.448400	0.1	0.601530
23.450067	0.1	0.597835
23.451733	0.1	0.595868
23.453400	0.1	0.596285
23.455067	0.1	0.598669
23.456733	0.1	0.601828
23.458400	0.1	0.604510
23.460067	0.1	0.605702
23.461733	0.1	0.604928
23.463400	0.1	0.602424
23.465067	0.1	0.599504
23.466733	0.1	0.597298
23.468400	0.1	0.595033
23.470067	0.1	0.591159
23.471733	0.1	0.585616
23.473400	0.1	0.579596
23.475067	0.1	0.574112
23.476733	0.1	0.569761
23.478400	0.1	0.567198
23.480067	0.1	0.567198
23.481733	0.1	0.569224
23.483400	0.1	0.572383
23.485067	0.1	0.575483
23.486733	0.1	0.577450
23.488400	0.1	0.577867
23.490067	0.1	0.578225
23.491733	0.1	0.579476
23.493400	0.1	0.580907
23.495067	0.1	0.581205
23.496733	0.1	0.580609
23.498400	0.1	0.579476
23.500067	0.1	0.577688
23.501733	0.1	0.574946
23.503400	0.1	0.572324
23.505067	0.1	0.571907
23.506733	0.1	0.574291
23.508400	0.1	0.577807
23.510067	0.1	0.581086
23.511733	0.1	0.584662
23.513400	0.1	0.589073
23.515067	0.1	0.593483
23.516733	0.1	0.597179
23.518400	0.1	0.600576
23.520067	0.1	0.604153
23.521733	0.1	0.608325
23.523400	0.1	0.613570
23.525067	0.1	0.619233
23.526733	0.1	0.624239
23.528400	0.1	0.628710
23.530067	0.1	0.634253
23.531733	0.1	0.642538
23.533400	0.1	0.654042
23.535067	0.1	0.668943
23.536733	0.1	0.686884
23.538400	0.1	0.706554
23.540067	0.1	0.725091
23.541733	0.1	0.740647
23.543400	0.1	0.753760
23.545067	0.1	0.766873
23.546733	0.1	0.781536
23.548400	0.1	0.796974
23.550067	0.1	0.811398
23.551733	0.1	0.823736
23.553400	0.1	0.835359
23.555067	0.1	0.848889
23.556733	0.1	0.866056
23.558400	0.1	0.887156
23.560067	0.1	0.911772
23.561733	0.1	0.939608
23.563400	0.1	0.969768
23.565067	0.1	1.000464
23.566733	0.1	1.029074
23.568400	0.1	1.053810
23.570067	0.1	1.075804
23.571733	0.1	1.098335
23.573400	0.1	1.123965
23.575067	0.1	1.153886
23.576733	0.1	1.188815
23.578400	0.1	1.229227
23.580067	0.1	1.273453
23.581733	0.1	1.319826
23.583400	0.1	1.368523
23.585067	0.1	1.420498
23.586733	0.1	1.475334
23.588400	0.1	1.531184
23.590067	0.1	1.586616
23.591733	0.1	1.642048
23.593400	0.1	1.699746
23.595067	0.1	1.762152
23.596733	0.1	1.830101
23.598400	0.1	1.901806
23.600067	0.1	1.974642
23.601733	0.1	2.048314
23.603400	0.1	2.125979
23.605067	0.1	2.210736
23.606733	0.1	2.301693
23.608400	0.1	2.394855
23.610067	0.1	2.487838
23.611733	0.1	2.581775
23.613400	0.1	2.678573
23.615067	0.1	2.779126
23.616733	0.1	2.884031
23.618400	0.1	2.993226
23.620067	0.1	3.106892
23.621733	0.1	3.225506
23.623400	0.1	3.348530
23.625067	0.1	3.474951
23.626733	0.1	3.605187
23.628400	0.1	3.740788
23.630067	0.1	3.882766
23.631733	0.1	4.030824
23.633400	0.1	4.182697
23.635067	0.1	4.335046
23.636733	0.1	4.486561
23.638400	0.1	4.639507
23.640067	0.1	4.797697
23.641733	0.1	4.964233
23.643400	0.1	5.139470
23.645067	0.1	5.321920
23.646733	0.1	5.509317
23.648400	0.1	5.699873
23.650067	0.1	5.894602
23.651733	0.1	6.096781
23.653400	0.1	6.308794
23.655067	0.1	6.530762
23.656733	0.1	6.761253
23.658400	0.1	6.999195
23.660067	0.1	7.244528
23.661733	0.1	7.498682
23.663400	0.1	7.763386
23.665067	0.1	8.039177
23.666733	0.1	8.324504
23.668400	0.1	8.617938
23.670067	0.1	8.919836
23.671733	0.1	9.231210
23.673400	0.1	9.552897
23.675067	0.1	9.886444
23.676733	0.1	10.233403
23.678400	0.1	10.594786
23.680067	0.1	10.971368
23.681733	0.1	11.364341
23.683400	0.1	11.773885
23.685067	0.1	12.199224
23.686733	0.1	12.640000
23.688400	0.1	13.095439
23.690067	0.1	13.564468
23.691733	0.1	14.047802
23.693400	0.1	14.548541
23.695067	0.1	15.067340
23.696733	0.1	15.601159
23.698400	0.1	16.145707
23.700067	0.1	16.697408
23.701733	0.1	17.253638
23.703400	0.1	17.813862
23.705067	0.1	18.379928
23.706733	0.1	18.953324
23.708400	0.1	19.532622
23.710067	0.1	20.114244
23.711733	0.1	20.693601
23.713400	0.1	21.265329
23.715067	0.1	21.825196
23.716733	0.1	22.370995
23.718400	0.1	22.900821
23.720067	0.1	23.412825
23.721733	0.1	23.905756
23.723400	0.1	24.377407
23.725067	0.1	24.823071
23.726733	0.1	25.237383
23.728400	0.1	25.616647
23.730067	0.1	25.958480
23.731733	0.1	26.261272
23.733400	0.1	26.523115
23.735067	0.1	26.742102
23.736733	0.1	26.917519
23.738400	0.1	27.048291
23.740067	0.1	27.131738
23.741733	0.1	27.164759
23.743400	0.1	27.146699
23.745067	0.1	27.077915
23.746733	0.1	26.959242
23.748400	0.1	26.792587
23.750067	0.1	26.579024
23.751733	0.1	26.318313
23.753400	0.1	26.010574
23.755067	0.1	25.657953
23.756733	0.1	25.263907
23.758400	0.1	24.831773
23.760067	0.1	24.364354
23.761733	0.1	23.862959
23.763400	0.1	23.328246
23.765067	0.1	22.762598
23.766733	0.1	22.170485
23.768400	0.1	21.556021
23.770067	0.1	20.922722
23.771733	0.1	20.274760
23.773400	0.1	19.616247
23.775067	0.1	18.949987
23.776733	0.1	18.277408
23.778400	0.1	17.599286
23.780067	0.1	16.917826
23.781733	0.1	16.237021
23.783400	0.1	15.561284
23.785067	0.1	14.893533
23.786733	0.1	14.234186
23.788400	0.1	13.582350
23.790067	0.1	12.937904
23.791733	0.1	12.302399
23.793400	0.1	11.680008
23.795067	0.1	11.076451
23.796733	0.1	10.495902
23.798400	0.1	9.938777
23.800067	0.1	9.401978
23.801733	0.1	8.882702
23.803400	0.1	8.380771
23.805067	0.1	7.897854
23.806733	0.1	7.434965
23.808400	0.1	6.993354
23.810067	0.1	6.575525
23.811733	0.1	6.183148
23.813400	0.1	5.814731
23.815067	0.1	5.467296
23.816733	0.1	5.139172
23.818400	0.1	4.829765
23.820067	0.1	4.538596
23.821733	0.1	4.264832
23.823400	0.1	4.007399
23.825067	0.1	3.765404
23.826733	0.1	3.538251
23.828400	0.1	3.325999
23.830067	0.1	3.128588
23.831733	0.1	2.945244
23.833400	0.1	2.775729
23.835067	0.1	2.619684
23.836733	0.1	2.475798
23.838400	0.1	2.342641
23.840067	0.1	2.219260
23.841733	0.1	2.105177
23.843400	0.1	1.999200
23.845067	0.1	1.899839
23.846733	0.1	1.806319
23.848400	0.1	1.718581
23.850067	0.1	1.637459
23.851733	0.1	1.563549
23.853400	0.1	1.496732
23.855067	0.1	1.435638
23.856733	0.1	1.378954
23.858400	0.1	1.325846
23.860067	0.1	1.275957
23.861733	0.1	1.229346
23.863400	0.1	1.186788
23.865067	0.1	1.149535
23.866733	0.1	1.118124
23.868400	0.1	1.092136
23.870067	0.1	1.069903
23.871733	0.1	1.049340
23.873400	0.1	1.028717
23.875067	0.1	1.007378
23.876733	0.1	0.985503
23.878400	0.1	0.963986
23.880067	0.1	0.943840
23.881733	0.1	0.926673
23.883400	0.1	0.913799
23.885067	0.1	0.904501
23.886733	0.1	0.895917
23.888400	0.1	0.885844
23.890067	0.1	0.873625
23.891733	0.1	0.859022
23.893400	0.1	0.842929
23.895067	0.1	0.827074
23.896733	0.1	0.812829
23.898400	0.1	0.800431
23.900067	0.1	0.789583
23.901733	0.1	0.779927
23.903400	0.1	0.771225
23.905067	0.1	0.763893
23.906733	0.1	0.757813
23.908400	0.1	0.751615
23.910067	0.1	0.744045
23.911733	0.1	0.735581
23.913400	0.1	0.728786
23.915067	0.1	0.726342
23.916733	0.1	0.728428
23.918400	0.1	0.731766
23.920067	0.1	0.731766
23.921733	0.1	0.726283
23.923400	0.1	0.716806
23.925067	0.1	0.706315
23.926733	0.1	0.696600
23.928400	0.1	0.688314
23.930067	0.1	0.682235
23.931733	0.1	0.678301
23.933400	0.1	0.675738
23.935067	0.1	0.673771
23.936733	0.1	0.670672
23.938400	0.1	0.664115
23.940067	0.1	0.654519
23.941733	0.1	0.645936
23.943400	0.1	0.641644
23.945067	0.1	0.641227
23.946733	0.1	0.642419
23.948400	0.1	0.643373
23.950067	0.1	0.642717
23.951733	0.1	0.639796
23.953400	0.1	0.634909
23.955067	0.1	0.628710
23.956733	0.1	0.622332
23.958400	0.1	0.616670
23.960067	0.1	0.612021
23.961733	0.1	0.608504
23.963400	0.1	0.605524
23.965067	0.1	0.601769
23.966733	0.1	0.596464
23.968400	0.1	0.589788
23.970067	0.1	0.582099
23.971733	0.1	0.574827
23.973400	0.1	0.570118
23.975067	0.1	0.569105
23.976733	0.1	0.570476
23.978400	0.1	0.571549
23.980067	0.1	0.571013
23.981733	0.1	0.569046
23.983400	0.1	0.566483
23.985067	0.1	0.564218
23.986733	0.1	0.563383
23.988400	0.1	0.564635
23.990067	0.1	0.567377
23.991733	0.1	0.570416
23.993400	0.1	0.573039
23.995067	0.1	0.575125
23.996733	0.1	0.576735
23.998400	0.1	0.577271
24.000067	0.1	0.576198
24.001733	0.1	0.574648
24.003400	0.1	0.574350
24.005067	0.1	0.574946
24.006733	0.1	0.573695
24.008400	0.1	0.569761
24.010067	0.1	0.565529
24.011733	0.1	0.563920
24.013400	0.1	0.565648
24.015067	0.1	0.569880
24.016733	0.1	0.575960
24.018400	0.1	0.583410
24.020067	0.1	0.590563
24.021733	0.1	0.595570
24.023400	0.1	0.598013
24.025067	0.1	0.597775
24.026733	0.1	0.595927
24.028400	0.1	0.594974
24.030067	0.1	0.597298
24.031733	0.1	0.603378
24.033400	0.1	0.611305
24.035067	0.1	0.617504
24.036733	0.1	0.619471
24.038400	0.1	0.618279
24.040067	0.1	0.616670
24.041733	0.1	0.616133
24.043400	0.1	0.617445
24.045067	0.1	0.621438
24.046733	0.1	0.628173
24.048400	0.1	0.636935
24.050067	0.1	0.647008
24.051733	0.1	0.657916
24.053400	0.1	0.668347
24.055067	0.1	0.676394
24.056733	0.1	0.681222
24.058400	0.1	0.684023
24.060067	0.1	0.687599
24.061733	0.1	0.694335
24.063400	0.1	0.704050
24.065067	0.1	0.714779
24.066733	0.1	0.724793
24.068400	0.1	0.733793
24.070067	0.1	0.742912
24.071733	0.1	0.753105
24.073400	0.1	0.764549
24.075067	0.1	0.776053
24.076733	0.1	0.786066
24.078400	0.1	0.794888
24.080067	0.1	0.804663
24.081733	0.1	0.816107
24.083400	0.1	0.828028
24.085067	0.1	0.840128
24.086733	0.1	0.853241
24.088400	0.1	0.867486
24.090067	0.1	0.881910
24.091733	0.1	0.895023
24.093400	0.1	0.905454
24.095067	0.1	0.913441
24.096733	0.1	0.920892
24.098400	0.1	0.929713
24.100067	0.1	0.940502
24.101733	0.1	0.952840
24.103400	0.1	0.964820
24.105067	0.1	0.974000
24.106733	0.1	0.979602
24.108400	0.1	0.983119
24.110067	0.1	0.986338
24.111733	0.1	0.990450
24.113400	0.1	0.995219
24.115067	0.1	0.999570
24.116733	0.1	1.003683
24.118400	0.1	1.008272
24.120067	0.1	1.012683
24.121733	0.1	1.015842
24.123400	0.1	1.017988
24.125067	0.1	1.019597
24.126733	0.1	1.020193
24.128400	0.1	1.019061
24.130067	0.1	1.016736
24.131733	0.1	1.014412
24.133400	0.1	1.012623
24.135067	0.1	1.011729
24.136733	0.1	1.012147
24.138400	0.1	1.014173
24.140067	0.1	1.016200
24.141733	0.1	1.014769
24.143400	0.1	1.008034
24.145067	0.1	0.997901
24.146733	0.1	0.987947
24.148400	0.1	0.980735
24.150067	0.1	0.976980
24.151733	0.1	0.975907
24.153400	0.1	0.976026
24.155067	0.1	0.976205
24.156733	0.1	0.976205
24.158400	0.1	0.975072
24.160067	0.1	0.972211
24.161733	0.1	0.968695
24.163400	0.1	0.966549
24.165067	0.1	0.967562
24.166733	0.1	0.971973
24.168400	0.1	0.977695
24.170067	0.1	0.981510
24.171733	0.1	0.981271
24.173400	0.1	0.977933
24.175067	0.1	0.974953
24.176733	0.1	0.975072
24.178400	0.1	0.978589
24.180067	0.1	0.984430
24.181733	0.1	0.991225
24.183400	0.1	0.997245
24.185067	0.1	1.000524
24.186733	0.1	1.000583
24.188400	0.1	0.999630
24.190067	0.1	1.001060
24.191733	0.1	1.006961
24.193400	0.1	1.017451
24.195067	0.1	1.031697
24.196733	0.1	1.047909
24.198400	0.1	1.063347
24.200067	0.1	1.076579
24.201733	0.1	1.088142
24.203400	0.1	1.099408
24.205067	0.1	1.111984
24.206733	0.1	1.127243
24.208400	0.1	1.144588
24.210067	0.1	1.161575
24.211733	0.1	1.175463
24.213400	0.1	1.185417
24.215067	0.1	1.192868
24.216733	0.1	1.200318
24.218400	0.1	1.209080
24.220067	0.1	1.219094
24.221733	0.1	1.231432
24.223400	0.1	1.247764
24.225067	0.1	1.268387
24.226733	0.1	1.290798
24.228400	0.1	1.311362
24.230067	0.1	1.327753
24.231733	0.1	1.340330
24.233400	0.1	1.350761
24.235067	0.1	1.359582
24.236733	0.1	1.365066
24.238400	0.1	1.365483
24.240067	0.1	1.361668
24.241733	0.1	1.357436
24.243400	0.1	1.357496
24.245067	0.1	1.364291
24.246733	0.1	1.375914
24.248400	0.1	1.388669
24.250067	0.1	1.399696
24.251733	0.1	1.407206
24.253400	0.1	1.410425
24.255067	0.1	1.410365
24.256733	0.1	1.408219
24.258400	0.1	1.403928
24.260067	0.1	1.397193
24.261733	0.1	1.387835
24.263400	0.1	1.375318
24.265067	0.1	1.359880
24.266733	0.1	1.342714
24.268400	0.1	1.325131
24.270067	0.1	1.308203
24.271733	0.1	1.292050
24.273400	0.1	1.275539
24.275067	0.1	1.257122
24.276733	0.1	1.236439
24.278400	0.1	1.214266
24.280067	0.1	1.191914
24.281733	0.1	1.171231
24.283400	0.1	1.152217
24.285067	0.1	1.132727
24.286733	0.1	1.110673
24.288400	0.1	1.085877
24.290067	0.1	1.059771
24.291733	0.1	1.033902
24.293400	0.1	1.008809
24.295067	0.1	0.984192
24.296733	0.1	0.959814
24.298400	0.1	0.935853
24.300067	0.1	0.912190
24.301733	0.1	0.887573
24.303400	0.1	0.861049
24.305067	0.1	0.833511
24.306733	0.1	0.807643
24.308400	0.1	0.784934
24.310067	0.1	0.764370
24.311733	0.1	0.743687
24.313400	0.1	0.722349
24.315067	0.1	0.701785
24.316733	0.1	0.683010
24.318400	0.1	0.665069
24.320067	0.1	0.646710
24.321733	0.1	0.628114
24.323400	0.1	0.610292
24.325067	0.1	0.593483
24.326733	0.1	0.577509
24.328400	0.1	0.561774
24.330067	0.1	0.545681
24.331733	0.1	0.529468
24.333400	0.1	0.514448
24.335067	0.1	0.502408
24.336733	0.1	0.494838
24.338400	0.1	0.491440
24.340067	0.1	0.490904
24.341733	0.1	0.490606
24.343400	0.1	0.487566
24.345067	0.1	0.480771
24.346733	0.1	0.472963
24.348400	0.1	0.467837
24.350067	0.1	0.465870
24.351733	0.1	0.464976
24.353400	0.1	0.463545
24.355067	0.1	0.460684
24.356733	0.1	0.455558
24.358400	0.1	0.448644
24.360067	0.1	0.442207
24.361733	0.1	0.438750
24.363400	0.1	0.438988
24.365067	0.1	0.442088
24.366733	0.1	0.445962
24.368400	0.1	0.448704
24.370067	0.1	0.449002
24.371733	0.1	0.446260
24.373400	0.1	0.441194
24.375067	0.1	0.435829
24.376733	0.1	0.431418
24.378400	0.1	0.428438
24.380067	0.1	0.427365
24.381733	0.1	0.428200
24.383400	0.1	0.430226
24.385067	0.1	0.432849
24.386733	0.1	0.435770
24.388400	0.1	0.438094
24.390067	0.1	0.438869
24.391733	0.1	0.438273
24.393400	0.1	0.438035
24.395067	0.1	0.439227
24.396733	0.1	0.441313
24.398400	0.1	0.443876
24.400067	0.1	0.447392
24.401733	0.1	0.451207
24.403400	0.1	0.453532
24.405067	0.1	0.452638
24.406733	0.1	0.448048
24.408400	0.1	0.440717
24.410067	0.1	0.433981
24.411733	0.1	0.430942
24.413400	0.1	0.431359
24.415067	0.1	0.433743
24.416733	0.1	0.437617
24.418400	0.1	0.442445
24.420067	0.1	0.446975
24.421733	0.1	0.451088
24.423400	0.1	0.455380
24.425067	0.1	0.459969
24.426733	0.1	0.464439
24.428400	0.1	0.467718
24.430067	0.1	0.468552
24.431733	0.1	0.466466
24.433400	0.1	0.462472
24.435067	0.1	0.458360
24.436733	0.1	0.455380
24.438400	0.1	0.454068
24.440067	0.1	0.454187
24.441733	0.1	0.454962
24.443400	0.1	0.455916
24.445067	0.1	0.457168
24.446733	0.1	0.458777
24.448400	0.1	0.460446
24.450067	0.1	0.462055
24.451733	0.1	0.464737
24.453400	0.1	0.469625
24.455067	0.1	0.476182
24.456733	0.1	0.482798
24.458400	0.1	0.487030
24.460067	0.1	0.486553
24.461733	0.1	0.480235
24.463400	0.1	0.470340
24.465067	0.1	0.461280
24.466733	0.1	0.457227
24.468400	0.1	0.459611
24.470067	0.1	0.466466
24.471733	0.1	0.474691
24.473400	0.1	0.481606
24.475067	0.1	0.486136
24.476733	0.1	0.489175
24.478400	0.1	0.491977
24.480067	0.1	0.495374
24.481733	0.1	0.499785
24.483400	0.1	0.504673
24.485067	0.1	0.508666
24.486733	0.1	0.510871
24.488400	0.1	0.511110
24.490067	0.1	0.509858
24.491733	0.1	0.507236
24.493400	0.1	0.503659
24.495067	0.1	0.500858
24.496733	0.1	0.501573
24.498400	0.1	0.506997
24.500067	0.1	0.514925
24.501733	0.1	0.522077
24.503400	0.1	0.526249
24.505067	0.1	0.526965
24.506733	0.1	0.524342
24.508400	0.1	0.519931
24.510067	0.1	0.516295
24.511733	0.1	0.514805
24.513400	0.1	0.515103
24.515067	0.1	0.515819
24.516733	0.1	0.515938
24.518400	0.1	0.515342
24.520067	0.1	0.513971
24.521733	0.1	0.512123
24.523400	0.1	0.510633
24.525067	0.1	0.510037
24.526733	0.1	0.509203
24.528400	0.1	0.506341
24.530067	0.1	0.501215
24.531733	0.1	0.495076
24.533400	0.1	0.489473
24.535067	0.1	0.485122
24.536733	0.1	0.482678
24.538400	0.1	0.483274
24.540067	0.1	0.487268
24.541733	0.1	0.493407
24.543400	0.1	0.499427
24.545067	0.1	0.502706
24.546733	0.1	0.501752
24.548400	0.1	0.497341
24.550067	0.1	0.491858
24.551733	0.1	0.486910
24.553400	0.1	0.482917
24.555067	0.1	0.479937
24.556733	0.1	0.478864
24.558400	0.1	0.480711
24.560067	0.1	0.484467
24.561733	0.1	0.488222
24.563400	0.1	0.491321
24.565067	0.1	0.494123
24.566733	0.1	0.495911
24.568400	0.1	0.496447
24.570067	0.1	0.496268
24.571733	0.1	0.495017
24.573400	0.1	0.491202
24.575067	0.1	0.484824
24.576733	0.1	0.478506
24.578400	0.1	0.475526
24.580067	0.1	0.476480
24.581733	0.1	0.480056
24.583400	0.1	0.485063
24.585067	0.1	0.490069
24.586733	0.1	0.492692
24.588400	0.1	0.490487
24.590067	0.1	0.482857
24.591733	0.1	0.471652
24.593400	0.1	0.460267
24.595067	0.1	0.451624
24.596733	0.1	0.447154
24.598400	0.1	0.446558
24.600067	0.1	0.448346
24.601733	0.1	0.449419
24.603400	0.1	0.448287
24.605067	0.1	0.446022
24.606733	0.1	0.444829
24.608400	0.1	0.445664
24.610067	0.1	0.448227
24.611733	0.1	0.450850
24.613400	0.1	0.453293
24.615067	0.1	0.456929
24.616733	0.1	0.462413
24.618400	0.1	0.468254
24.620067	0.1	0.472248
24.621733	0.1	0.472605
24.623400	0.1	0.468910
24.625067	0.1	0.462949
24.626733	0.1	0.457823
24.628400	0.1	0.455976
24.630067	0.1	0.458241
24.631733	0.1	0.463486
24.633400	0.1	0.469565
24.635067	0.1	0.474751
24.636733	0.1	0.478148
24.638400	0.1	0.478983
24.640067	0.1	0.477374
24.641733	0.1	0.474393
24.643400	0.1	0.471532
24.645067	0.1	0.470400
24.646733	0.1	0.472248
24.648400	0.1	0.476360
24.650067	0.1	0.479937
24.651733	0.1	0.480652
24.653400	0.1	0.478745
24.655067	0.1	0.476301
24.656733	0.1	0.475466
24.658400	0.1	0.477016
24.660067	0.1	0.479817
24.661733	0.1	0.482142
24.663400	0.1	0.483453
24.665067	0.1	0.484943
24.666733	0.1	0.487387
24.668400	0.1	0.490725
24.670067	0.1	0.493884
24.671733	0.1	0.494957
24.673400	0.1	0.492573
24.675067	0.1	0.486672
24.676733	0.1	0.479400
24.678400	0.1	0.474036
24.680067	0.1	0.473380
24.681733	0.1	0.477433
24.683400	0.1	0.483513
24.685067	0.1	0.488400
24.686733	0.1	0.490785
24.688400	0.1	0.491381
24.690067	0.1	0.492036
24.691733	0.1	0.494599
24.693400	0.1	0.498593
24.695067	0.1	0.501990
24.696733	0.1	0.503123
24.698400	0.1	0.502348
24.700067	0.1	0.501812
24.701733	0.1	0.502944
24.703400	0.1	0.504911
24.705067	0.1	0.505269
24.706733	0.1	0.503361
24.708400	0.1	0.500500
24.710067	0.1	0.497878
24.711733	0.1	0.495076
24.713400	0.1	0.491023
24.715067	0.1	0.485480
24.716733	0.1	0.480175
24.718400	0.1	0.478029
24.720067	0.1	0.480115
24.721733	0.1	0.485122
24.723400	0.1	0.489950
24.725067	0.1	0.491500
24.726733	0.1	0.488520
24.728400	0.1	0.481784
24.730067	0.1	0.472844
24.731733	0.1	0.462830
24.733400	0.1	0.454009
24.735067	0.1	0.448942
24.736733	0.1	0.447869
24.738400	0.1	0.448346
24.740067	0.1	0.447989
24.741733	0.1	0.445664
24.743400	0.1	0.441909
24.745067	0.1	0.439167
24.746733	0.1	0.438988
24.748400	0.1	0.439703
24.750067	0.1	0.438392
24.751733	0.1	0.434041
24.753400	0.1	0.427783
24.755067	0.1	0.421941
24.756733	0.1	0.418961
24.758400	0.1	0.419617
24.760067	0.1	0.423610
24.761733	0.1	0.429153
24.763400	0.1	0.432909
24.765067	0.1	0.430882
24.766733	0.1	0.422180
24.768400	0.1	0.410378
24.770067	0.1	0.401199
24.771733	0.1	0.398278
24.773400	0.1	0.401139
24.775067	0.1	0.406384
24.776733	0.1	0.411630
24.778400	0.1	0.416100
24.780067	0.1	0.418782
24.781733	0.1	0.417769
24.783400	0.1	0.411809
24.785067	0.1	0.402451
24.786733	0.1	0.393331
24.788400	0.1	0.387490
24.790067	0.1	0.386119
24.791733	0.1	0.389338
24.793400	0.1	0.396311
24.795067	0.1	0.405729
24.796733	0.1	0.416040
24.798400	0.1	0.425935
24.800067	0.1	0.434697
24.801733	0.1	0.441253
24.803400	0.1	0.444472
24.805067	0.1	0.444353
24.806733	0.1	0.442803
24.808400	0.1	0.442088
24.810067	0.1	0.443816
24.811733	0.1	0.448525
24.813400	0.1	0.455856
24.815067	0.1	0.464678
24.816733	0.1	0.473082
24.818400	0.1	0.479937
24.820067	0.1	0.485420
24.821733	0.1	0.489891
24.823400	0.1	0.493228
24.825067	0.1	0.496268
24.826733	0.1	0.499725
24.828400	0.1	0.503719
24.830067	0.1	0.508428
24.831733	0.1	0.514627
24.833400	0.1	0.523865
24.835067	0.1	0.536919
24.836733	0.1	0.552475
24.838400	0.1	0.567317
24.840067	0.1	0.579000
24.841733	0.1	0.587165
24.843400	0.1	0.593424
24.845067	0.1	0.600338
24.846733	0.1	0.609279
24.848400	0.1	0.619590
24.850067	0.1	0.630140
24.851733	0.1	0.640810
24.853400	0.1	0.652790
24.855067	0.1	0.667393
24.856733	0.1	0.684857
24.858400	0.1	0.704408
24.860067	0.1	0.725150
24.861733	0.1	0.746429
24.863400	0.1	0.767469
24.865067	0.1	0.787973
24.866733	0.1	0.809372
24.868400	0.1	0.833571
24.870067	0.1	0.860453
24.871733	0.1	0.887990
24.873400	0.1	0.914455
24.875067	0.1	0.939310
24.876733	0.1	0.962138
24.878400	0.1	0.983596
24.880067	0.1	1.005948
24.881733	0.1	1.031339
24.883400	0.1	1.060784
24.885067	0.1	1.093209
24.886733	0.1	1.126409
24.888400	0.1	1.160026
24.890067	0.1	1.195848
24.891733	0.1	1.235604
24.893400	0.1	1.279235
24.895067	0.1	1.324952
24.896733	0.1	1.369953
24.898400	0.1	1.412630
24.900067	0.1	1.453698
24.901733	0.1	1.495302
24.903400	0.1	1.540184
24.905067	0.1	1.589179
24.906733	0.1	1.640499
24.908400	0.1	1.690865
24.910067	0.1	1.737475
24.911733	0.1	1.779616
24.913400	0.1	1.819193
24.915067	0.1	1.858890
24.916733	0.1	1.900137
24.918400	0.1	1.943052
24.920067	0.1	1.987934
24.921733	0.1	2.034724
24.923400	0.1	2.081990
24.925067	0.1	2.126932
24.926733	0.1	2.165914
24.928400	0.1	2.196670
24.930067	0.1	2.220869
24.931733	0.1	2.242983
24.933400	0.1	2.266646
24.935067	0.1	2.292931
24.936733	0.1	2.321363
24.938400	0.1	2.349913
24.940067	0.1	2.375305
24.941733	0.1	2.394855
24.943400	0.1	2.407789
24.945067	0.1	2.415359
24.946733	0.1	2.419710
24.948400	0.1	2.421558
24.950067	0.1	2.420545
24.951733	0.1	2.416730
24.953400	0.1	2.410352
24.955067	0.1	2.401352
24.956733	0.1	2.389491
24.958400	0.1	2.373994
24.960067	0.1	2.354920
24.961733	0.1	2.332866
24.963400	0.1	2.307058
24.965067	0.1	2.277136
24.966733	0.1	2.243936
24.968400	0.1	2.209067
24.970067	0.1	2.173245
24.971733	0.1	2.136648
24.973400	0.1	2.100110
24.975067	0.1	2.064765
24.976733	0.1	2.030254
24.978400	0.1	1.994789
24.980067	0.1	1.956940
24.981733	0.1	1.916170
24.983400	0.1	1.872242
24.985067	0.1	1.825929
24.986733	0.1	1.779020
24.988400	0.1	1.732588
24.990067	0.1	1.686812
24.991733	0.1	1.641989
24.993400	0.1	1.597762
24.995067	0.1	1.552224
24.996733	0.1	1.504302
24.998400	0.1	1.454830
25.000067	0.1	1.405299
25.001733	0.1	1.357794
25.003400	0.1	1.314461
25.005067	0.1	1.275957
25.006733	0.1	1.240671
25.008400	0.1	1.205742
25.010067	0.1	1.168668
25.011733	0.1	1.129031
25.013400	0.1	1.088262
25.015067	0.1	1.048505
25.016733	0.1	1.012504
25.018400	0.1	0.982761
25.020067	0.1	0.959218
25.021733	0.1	0.938714
25.023400	0.1	0.917137
25.025067	0.1	0.891686
25.026733	0.1	0.861943
25.028400	0.1	0.829637
25.030067	0.1	0.797987
25.031733	0.1	0.769556
25.033400	0.1	0.745118
25.035067	0.1	0.724554
25.036733	0.1	0.707388
25.038400	0.1	0.692248
25.040067	0.1	0.678182
25.041733	0.1	0.664592
25.043400	0.1	0.650525
25.045067	0.1	0.635922
25.046733	0.1	0.622153
25.048400	0.1	0.610173
25.050067	0.1	0.599265
25.051733	0.1	0.588536
25.053400	0.1	0.577807
25.055067	0.1	0.566900
25.056733	0.1	0.555396
25.058400	0.1	0.543535
25.060067	0.1	0.532866
25.061733	0.1	0.524700
25.063400	0.1	0.520170
25.065067	0.1	0.519693
25.066733	0.1	0.522554
25.068400	0.1	0.527024
25.070067	0.1	0.531256
25.071733	0.1	0.534236
25.073400	0.1	0.534952
25.075067	0.1	0.531435
25.076733	0.1	0.522018
25.078400	0.1	0.507414
25.080067	0.1	0.491440
25.081733	0.1	0.478447
25.083400	0.1	0.469804
25.085067	0.1	0.464380
25.086733	0.1	0.460982
25.088400	0.1	0.459254
25.090067	0.1	0.459373
25.091733	0.1	0.460923
25.093400	0.1	0.463247
25.095067	0.1	0.465512
25.096733	0.1	0.467002
25.098400	0.1	0.467420
25.100067	0.1	0.466645
25.101733	0.1	0.464797
25.103400	0.1	0.461578
25.105067	0.1	0.457525
25.106733	0.1	0.455022
25.108400	0.1	0.456572
25.110067	0.1	0.461459
25.111733	0.1	0.466764
25.113400	0.1	0.470281
25.115067	0.1	0.471056
25.116733	0.1	0.469148
25.118400	0.1	0.466108
25.120067	0.1	0.463665
25.121733	0.1	0.461936
25.123400	0.1	0.460982
25.125067	0.1	0.461280
25.126733	0.1	0.461996
25.128400	0.1	0.462055
25.130067	0.1	0.461638
25.131733	0.1	0.461638
25.133400	0.1	0.461757
25.135067	0.1	0.461459
25.136733	0.1	0.460506
25.138400	0.1	0.459492
25.140067	0.1	0.459433
25.141733	0.1	0.460327
25.143400	0.1	0.461280
25.145067	0.1	0.461757
25.146733	0.1	0.461698
25.148400	0.1	0.461221
25.150067	0.1	0.461102
25.151733	0.1	0.462055
25.153400	0.1	0.463307
25.155067	0.1	0.463903
25.156733	0.1	0.464857
25.158400	0.1	0.467062
25.160067	0.1	0.469327
25.161733	0.1	0.470042
25.163400	0.1	0.469029
25.165067	0.1	0.467360
25.166733	0.1	0.466704
25.168400	0.1	0.468373
25.170067	0.1	0.472188
25.171733	0.1	0.477374
25.173400	0.1	0.482678
25.175067	0.1	0.486553
25.176733	0.1	0.487268
25.178400	0.1	0.484884
25.180067	0.1	0.481546
25.181733	0.1	0.479937
25.183400	0.1	0.480950
25.185067	0.1	0.483871
25.186733	0.1	0.488341
25.188400	0.1	0.493825
25.190067	0.1	0.498235
25.191733	0.1	0.500560
25.193400	0.1	0.501812
25.195067	0.1	0.503123
25.196733	0.1	0.504792
25.198400	0.1	0.505924
25.200067	0.1	0.505686
25.201733	0.1	0.504017
25.203400	0.1	0.502706
25.205067	0.1	0.504255
25.206733	0.1	0.509977
25.208400	0.1	0.518858
25.210067	0.1	0.528514
25.211733	0.1	0.536323
25.213400	0.1	0.542760
25.215067	0.1	0.550866
25.216733	0.1	0.561059
25.218400	0.1	0.569940
25.220067	0.1	0.574410
25.221733	0.1	0.575125
25.223400	0.1	0.575483
25.225067	0.1	0.577629
25.226733	0.1	0.581563
25.228400	0.1	0.586271
25.230067	0.1	0.590682
25.231733	0.1	0.593901
25.233400	0.1	0.596046
25.235067	0.1	0.598431
25.236733	0.1	0.602841
25.238400	0.1	0.610530
25.240067	0.1	0.621319
25.241733	0.1	0.634551
25.243400	0.1	0.649273
25.245067	0.1	0.664771
25.246733	0.1	0.679672
25.248400	0.1	0.692368
25.250067	0.1	0.702143
25.251733	0.1	0.710249
25.253400	0.1	0.718892
25.255067	0.1	0.729799
25.256733	0.1	0.743032
25.258400	0.1	0.757754
25.260067	0.1	0.773728
25.261733	0.1	0.790954
25.263400	0.1	0.809729
25.265067	0.1	0.830054
25.266733	0.1	0.851274
25.268400	0.1	0.871897
25.270067	0.1	0.891030
25.271733	0.1	0.908196
25.273400	0.1	0.922740
25.275067	0.1	0.934541
25.276733	0.1	0.945747
25.278400	0.1	0.959814
25.280067	0.1	0.979424
25.281733	0.1	1.004398
25.283400	0.1	1.032054
25.285067	0.1	1.058877
25.286733	0.1	1.082540
25.288400	0.1	1.103163
25.290067	0.1	1.122117
25.291733	0.1	1.140058
25.293400	0.1	1.157045
25.295067	0.1	1.173377
25.296733	0.1	1.189888
25.298400	0.1	1.206994
25.300067	0.1	1.225054
25.301733	0.1	1.244187
25.303400	0.1	1.264811
25.305067	0.1	1.287997
25.306733	0.1	1.313865
25.308400	0.1	1.340330
25.310067	0.1	1.364946
25.311733	0.1	1.387239
25.313400	0.1	1.409173
25.315067	0.1	1.432717
25.316733	0.1	1.458049
25.318400	0.1	1.484275
25.320067	0.1	1.510680
25.321733	0.1	1.537025
25.323400	0.1	1.562536
25.325067	0.1	1.588285
25.326733	0.1	1.616478
25.328400	0.1	1.648843
25.330067	0.1	1.685500
25.331733	0.1	1.725078
25.333400	0.1	1.765847
25.335067	0.1	1.806319
25.336733	0.1	1.845062
25.338400	0.1	1.881600
25.340067	0.1	1.916707
25.341733	0.1	1.951158
25.343400	0.1	1.984894
25.345067	0.1	2.018094
25.346733	0.1	2.051294
25.348400	0.1	2.084613
25.350067	0.1	2.118111
25.351733	0.1	2.152145
25.353400	0.1	2.187193
25.355067	0.1	2.222538
25.356733	0.1	2.256692
25.358400	0.1	2.288938
25.360067	0.1	2.319574
25.361733	0.1	2.349019
25.363400	0.1	2.377153
25.365067	0.1	2.401889
25.366733	0.1	2.419949
25.368400	0.1	2.429605
25.370067	0.1	2.433181
25.371733	0.1	2.435565
25.373400	0.1	2.439857
25.375067	0.1	2.445340
25.376733	0.1	2.449274
25.378400	0.1	2.449870
25.380067	0.1	2.445877
25.381733	0.1	2.437413
25.383400	0.1	2.425671
25.385067	0.1	2.411723
25.386733	0.1	2.395451
25.388400	0.1	2.376557
25.390067	0.1	2.354682
25.391733	0.1	2.329290
25.393400	0.1	2.299547
25.395067	0.1	2.264738
25.396733	0.1	2.225340
25.398400	0.1	2.183557
25.400067	0.1	2.141953
25.401733	0.1	2.101958
25.403400	0.1	2.063334
25.405067	0.1	2.024412
25.406733	0.1	1.983822
25.408400	0.1	1.941323
25.410067	0.1	1.897991
25.411733	0.1	1.854897
25.413400	0.1	1.811326
25.415067	0.1	1.765490
25.416733	0.1	1.717746
25.418400	0.1	1.671612
25.420067	0.1	1.631796
25.421733	0.1	1.599789
25.423400	0.1	1.571477
25.425067	0.1	1.540542
25.426733	0.1	1.504302
25.428400	0.1	1.465261
25.430067	0.1	1.428127
25.431733	0.1	1.396000
25.433400	0.1	1.367867
25.435067	0.1	1.340687
25.436733	0.1	1.312614
25.438400	0.1	1.283228
25.440067	0.1	1.252353
25.441733	0.1	1.219094
25.443400	0.1	1.183748
25.445067	0.1	1.147807
25.446733	0.1	1.112878
25.448400	0.1	1.079738
25.450067	0.1	1.048625
25.451733	0.1	1.020193
25.453400	0.1	0.995100
25.455067	0.1	0.973940
25.456733	0.1	0.956357
25.458400	0.1	0.941038
25.460067	0.1	0.926495
25.461733	0.1	0.911772
25.463400	0.1	0.897288
25.465067	0.1	0.884473
25.466733	0.1	0.873804
25.468400	0.1	0.863671
25.470067	0.1	0.852287
25.471733	0.1	0.839353
25.473400	0.1	0.825644
25.475067	0.1	0.811696
25.476733	0.1	0.797749
25.478400	0.1	0.784695
25.480067	0.1	0.773490
25.481733	0.1	0.764608
25.483400	0.1	0.757456
25.485067	0.1	0.750423
25.486733	0.1	0.741780
25.488400	0.1	0.732184
25.490067	0.1	0.723362
25.491733	0.1	0.716031
25.493400	0.1	0.709713
25.495067	0.1	0.703454
25.496733	0.1	0.697434
25.498400	0.1	0.692964
25.500067	0.1	0.691474
25.501733	0.1	0.692248
25.503400	0.1	0.692546
25.505067	0.1	0.690222
25.506733	0.1	0.684857
25.508400	0.1	0.677884
25.510067	0.1	0.671208
25.511733	0.1	0.666618
25.513400	0.1	0.664651
25.515067	0.1	0.663996
25.516733	0.1	0.663340
25.518400	0.1	0.663817
25.520067	0.1	0.667632
25.521733	0.1	0.675499
25.523400	0.1	0.686050
25.525067	0.1	0.697076
25.526733	0.1	0.706494
25.528400	0.1	0.713348
25.530067	0.1	0.717759
25.531733	0.1	0.720024
25.533400	0.1	0.719905
25.535067	0.1	0.717521
25.536733	0.1	0.714183
25.538400	0.1	0.710905
25.540067	0.1	0.708163
25.541733	0.1	0.706613
25.543400	0.1	0.706375
25.545067	0.1	0.705719
25.546733	0.1	0.702441
25.548400	0.1	0.696063
25.550067	0.1	0.688672
25.551733	0.1	0.681996
25.553400	0.1	0.674963
25.555067	0.1	0.666797
25.556733	0.1	0.659645
25.558400	0.1	0.656664
25.560067	0.1	0.657976
25.561733	0.1	0.661433
25.563400	0.1	0.664890
25.565067	0.1	0.666678
25.566733	0.1	0.664830
25.568400	0.1	0.659227
25.570067	0.1	0.651419
25.571733	0.1	0.642240
25.573400	0.1	0.631034
25.575067	0.1	0.617325
25.576733	0.1	0.603080
25.578400	0.1	0.591695
25.580067	0.1	0.585496
25.581733	0.1	0.584066
25.583400	0.1	0.584245
25.585067	0.1	0.582218
25.586733	0.1	0.576139
25.588400	0.1	0.567913
25.590067	0.1	0.560880
25.591733	0.1	0.556171
25.593400	0.1	0.551701
25.595067	0.1	0.545383
25.596733	0.1	0.536621
25.598400	0.1	0.525057
25.600067	0.1	0.510633
25.601733	0.1	0.494778
25.603400	0.1	0.479937
25.605067	0.1	0.467479
25.606733	0.1	0.456512
25.608400	0.1	0.445962
25.610067	0.1	0.436187
25.611733	0.1	0.429034
25.613400	0.1	0.425100
25.615067	0.1	0.423074
25.616733	0.1	0.421107
25.618400	0.1	0.418305
25.620067	0.1	0.415683
25.621733	0.1	0.415087
25.623400	0.1	0.417054
25.625067	0.1	0.418961
25.626733	0.1	0.417233
25.628400	0.1	0.410795
25.630067	0.1	0.402629
25.631733	0.1	0.396729
25.633400	0.1	0.395060
25.635067	0.1	0.397265
25.636733	0.1	0.400782
25.638400	0.1	0.402808
25.640067	0.1	0.401855
25.641733	0.1	0.398040
25.643400	0.1	0.392318
25.645067	0.1	0.386417
25.646733	0.1	0.382841
25.648400	0.1	0.382543
25.650067	0.1	0.385165
25.651733	0.1	0.389993
25.653400	0.1	0.395596
25.655067	0.1	0.400722
25.656733	0.1	0.404418
25.658400	0.1	0.405371
25.660067	0.1	0.402272
25.661733	0.1	0.395119
25.663400	0.1	0.386238
25.665067	0.1	0.378490
25.666733	0.1	0.373244
25.668400	0.1	0.370801
25.670067	0.1	0.370502
25.671733	0.1	0.371218
25.673400	0.1	0.372052
25.675067	0.1	0.372827
25.676733	0.1	0.374615
25.678400	0.1	0.378549
25.680067	0.1	0.383854
25.681733	0.1	0.388384
25.683400	0.1	0.391305
25.685067	0.1	0.393450
25.686733	0.1	0.395536
25.688400	0.1	0.396967
25.690067	0.1	0.396967
25.691733	0.1	0.395715
25.693400	0.1	0.393808
25.695067	0.1	0.391543
25.696733	0.1	0.388920
25.698400	0.1	0.386417
25.700067	0.1	0.384986
25.701733	0.1	0.384748
25.703400	0.1	0.385165
25.705067	0.1	0.385821
25.706733	0.1	0.386298
25.708400	0.1	0.386000
25.710067	0.1	0.384629
25.711733	0.1	0.383377
25.713400	0.1	0.383794
25.715067	0.1	0.386298
25.716733	0.1	0.390768
25.718400	0.1	0.396907
25.720067	0.1	0.403285
25.721733	0.1	0.406981
25.723400	0.1	0.405252
25.725067	0.1	0.398755
25.726733	0.1	0.391305
25.728400	0.1	0.386238
25.730067	0.1	0.383735
25.731733	0.1	0.381887
25.733400	0.1	0.379384
25.735067	0.1	0.376463
25.736733	0.1	0.373542
25.738400	0.1	0.370383
25.740067	0.1	0.366032
25.741733	0.1	0.360250
25.743400	0.1	0.354111
25.745067	0.1	0.349939
25.746733	0.1	0.350654
25.748400	0.1	0.356674
25.750067	0.1	0.365198
25.751733	0.1	0.372052
25.753400	0.1	0.374556
25.755067	0.1	0.372648
25.756733	0.1	0.368178
25.758400	0.1	0.363171
25.760067	0.1	0.358701
25.761733	0.1	0.355363
25.763400	0.1	0.353634
25.765067	0.1	0.354230
25.766733	0.1	0.357091
25.768400	0.1	0.361681
25.770067	0.1	0.366509
25.771733	0.1	0.370145
25.773400	0.1	0.371456
25.775067	0.1	0.369787
25.776733	0.1	0.365436
25.778400	0.1	0.359297
25.780067	0.1	0.352025
25.781733	0.1	0.343978
25.783400	0.1	0.335217
25.785067	0.1	0.326276
25.786733	0.1	0.318527
25.788400	0.1	0.313818
25.790067	0.1	0.312805
25.791733	0.1	0.314713
25.793400	0.1	0.318050
25.795067	0.1	0.321805
25.796733	0.1	0.325441
25.798400	0.1	0.328720
25.800067	0.1	0.331283
25.801733	0.1	0.332713
25.803400	0.1	0.332594
25.805067	0.1	0.331402
25.806733	0.1	0.329256
25.808400	0.1	0.326276
25.810067	0.1	0.323117
25.811733	0.1	0.320256
25.813400	0.1	0.317514
25.815067	0.1	0.314474
25.816733	0.1	0.311136
25.818400	0.1	0.308633
25.820067	0.1	0.308335
25.821733	0.1	0.310421
25.823400	0.1	0.313103
25.825067	0.1	0.313580
25.826733	0.1	0.310540
25.828400	0.1	0.305295
25.830067	0.1	0.299931
25.831733	0.1	0.296712
25.833400	0.1	0.297368
25.835067	0.1	0.301719
25.836733	0.1	0.307620
25.838400	0.1	0.312269
25.840067	0.1	0.313580
25.841733	0.1	0.311732
25.843400	0.1	0.309050
25.845067	0.1	0.308216
25.846733	0.1	0.310004
25.848400	0.1	0.313342
25.850067	0.1	0.316441
25.851733	0.1	0.317693
25.853400	0.1	0.316918
25.855067	0.1	0.316143
25.856733	0.1	0.318170
25.858400	0.1	0.323057
25.860067	0.1	0.328362
25.861733	0.1	0.331998
25.863400	0.1	0.333369
25.865067	0.1	0.331879
25.866733	0.1	0.327170
25.868400	0.1	0.321209
25.870067	0.1	0.316381
25.871733	0.1	0.312924
25.873400	0.1	0.309527
25.875067	0.1	0.305057
25.876733	0.1	0.299275
25.878400	0.1	0.293434
25.880067	0.1	0.289738
25.881733	0.1	0.289738
25.883400	0.1	0.292361
25.885067	0.1	0.295103
25.886733	0.1	0.296116
25.888400	0.1	0.295818
25.890067	0.1	0.295699
25.891733	0.1	0.296772
25.893400	0.1	0.299335
25.895067	0.1	0.303507
25.896733	0.1	0.308931
25.898400	0.1	0.314772
25.900067	0.1	0.319660
25.901733	0.1	0.322282
25.903400	0.1	0.321805
25.905067	0.1	0.318706
25.906733	0.1	0.314891
25.908400	0.1	0.312209
25.910067	0.1	0.311434
25.911733	0.1	0.312090
25.913400	0.1	0.313342
25.915067	0.1	0.314415
25.916733	0.1	0.315905
25.918400	0.1	0.318587
25.920067	0.1	0.322104
25.921733	0.1	0.324965
25.923400	0.1	0.325859
25.925067	0.1	0.324488
25.926733	0.1	0.321388
25.928400	0.1	0.317574
25.930067	0.1	0.313878
25.931733	0.1	0.310183
25.933400	0.1	0.306070
25.935067	0.1	0.302732
25.936733	0.1	0.301957
25.938400	0.1	0.304222
25.940067	0.1	0.308931
25.941733	0.1	0.315130
25.943400	0.1	0.320494
25.945067	0.1	0.322878
25.946733	0.1	0.322282
25.948400	0.1	0.320077
25.950067	0.1	0.316978
25.951733	0.1	0.312984
25.953400	0.1	0.309229
25.955067	0.1	0.308752
25.956733	0.1	0.313282
25.958400	0.1	0.320554
25.960067	0.1	0.326157
25.961733	0.1	0.327528
25.963400	0.1	0.324965
25.965067	0.1	0.320852
25.966733	0.1	0.318110
25.968400	0.1	0.317812
25.970067	0.1	0.318110
25.971733	0.1	0.316262
25.973400	0.1	0.311792
25.975067	0.1	0.306964
25.976733	0.1	0.304639
25.978400	0.1	0.305593
25.980067	0.1	0.307977
25.981733	0.1	0.309706
25.983400	0.1	0.310600
25.985067	0.1	0.312328
25.986733	0.1	0.315666
25.988400	0.1	0.319660
25.990067	0.1	0.322223
25.991733	0.1	0.321746
25.993400	0.1	0.319064
25.995067	0.1	0.316203
25.996733	0.1	0.314891
25.998400	0.1	0.315607
26.000067	0.1	0.317633
26.001733	0.1	0.319362
26.003400	0.1	0.318706
26.005067	0.1	0.315666
26.006733	0.1	0.312090
26.008400	0.1	0.310302
26.010067	0.1	0.310957
26.011733	0.1	0.313520
26.013400	0.1	0.316918
26.015067	0.1	0.319362
26.016733	0.1	0.318825
26.018400	0.1	0.315666
26.020067	0.1	0.312686
26.021733	0.1	0.312626
26.023400	0.1	0.315249
26.025067	0.1	0.317991
26.026733	0.1	0.318825
26.028400	0.1	0.317514
26.030067	0.1	0.315607
26.031733	0.1	0.315011
26.033400	0.1	0.317335
26.035067	0.1	0.322104
26.036733	0.1	0.326693
26.038400	0.1	0.328898
26.040067	0.1	0.329077
26.041733	0.1	0.328481
26.043400	0.1	0.327528
26.045067	0.1	0.326693
26.046733	0.1	0.327051
26.048400	0.1	0.329435
26.050067	0.1	0.333548
26.051733	0.1	0.337601
26.053400	0.1	0.339806
26.055067	0.1	0.339627
26.056733	0.1	0.337899
26.058400	0.1	0.335395
26.060067	0.1	0.332475
26.061733	0.1	0.329971
26.063400	0.1	0.328958
26.065067	0.1	0.331163
26.066733	0.1	0.336945
26.068400	0.1	0.343442
26.070067	0.1	0.346661
26.071733	0.1	0.345886
26.073400	0.1	0.344098
26.075067	0.1	0.344455
26.076733	0.1	0.346541
26.078400	0.1	0.348270
26.080067	0.1	0.349045
26.081733	0.1	0.349820
26.083400	0.1	0.351310
26.085067	0.1	0.353873
26.086733	0.1	0.357747
26.088400	0.1	0.362277
26.090067	0.1	0.365436
26.091733	0.1	0.365198
26.093400	0.1	0.361860
26.095067	0.1	0.358403
26.096733	0.1	0.357807
26.098400	0.1	0.360847
26.100067	0.1	0.366807
26.101733	0.1	0.373542
26.103400	0.1	0.378013
26.105067	0.1	0.379205
26.106733	0.1	0.379026
26.108400	0.1	0.378966
26.110067	0.1	0.378072
26.111733	0.1	0.375509
26.113400	0.1	0.372767
26.115067	0.1	0.373006
26.116733	0.1	0.377893
26.118400	0.1	0.386894
26.120067	0.1	0.398338
26.121733	0.1	0.410438
26.123400	0.1	0.421822
26.125067	0.1	0.431538
26.126733	0.1	0.438869
26.128400	0.1	0.443578
26.130067	0.1	0.446737
26.131733	0.1	0.450075
26.133400	0.1	0.454724
26.135067	0.1	0.460863
26.136733	0.1	0.468254
26.138400	0.1	0.476539
26.140067	0.1	0.485778
26.141733	0.1	0.496388
26.143400	0.1	0.508249
26.145067	0.1	0.518560
26.146733	0.1	0.524104
26.148400	0.1	0.524759
26.150067	0.1	0.524163
26.151733	0.1	0.526786
26.153400	0.1	0.535309
26.155067	0.1	0.549376
26.156733	0.1	0.566542
26.158400	0.1	0.584066
26.160067	0.1	0.600100
26.161733	0.1	0.612855
26.163400	0.1	0.621617
26.165067	0.1	0.627935
26.166733	0.1	0.634372
26.168400	0.1	0.642955
26.170067	0.1	0.654757
26.171733	0.1	0.669897
26.173400	0.1	0.687480
26.175067	0.1	0.704348
26.176733	0.1	0.716806
26.178400	0.1	0.725091
26.180067	0.1	0.734150
26.181733	0.1	0.747740
26.183400	0.1	0.765979
26.185067	0.1	0.787675
26.186733	0.1	0.812590
26.188400	0.1	0.840724
26.190067	0.1	0.871241
26.191733	0.1	0.902593
26.193400	0.1	0.932276
26.195067	0.1	0.958145
26.196733	0.1	0.980079
26.198400	0.1	0.999689
26.200067	0.1	1.019120
26.201733	0.1	1.041353
26.203400	0.1	1.068652
26.205067	0.1	1.101196
26.206733	0.1	1.137614
26.208400	0.1	1.176000
26.210067	0.1	1.214385
26.211733	0.1	1.252055
26.213400	0.1	1.289487
26.215067	0.1	1.327038
26.216733	0.1	1.365185
26.218400	0.1	1.403570
26.220067	0.1	1.440942
26.221733	0.1	1.477063
26.223400	0.1	1.513481
26.225067	0.1	1.551390
26.226733	0.1	1.590431
26.228400	0.1	1.629472
26.230067	0.1	1.666665
26.231733	0.1	1.700103
26.233400	0.1	1.728594
26.235067	0.1	1.752853
26.236733	0.1	1.774907
26.238400	0.1	1.796246
26.240067	0.1	1.817823
26.241733	0.1	1.839876
26.243400	0.1	1.861990
26.245067	0.1	1.883149
26.246733	0.1	1.902580
26.248400	0.1	1.920104
26.250067	0.1	1.935184
26.251733	0.1	1.946330
26.253400	0.1	1.951635
26.255067	0.1	1.950204
26.256733	0.1	1.942396
26.258400	0.1	1.929879
26.260067	0.1	1.914919
26.261733	0.1	1.900256
26.263400	0.1	1.887500
26.265067	0.1	1.875639
26.266733	0.1	1.861513
26.268400	0.1	1.843453
26.270067	0.1	1.822174
26.271733	0.1	1.798391
26.273400	0.1	1.771808
26.275067	0.1	1.741588
26.276733	0.1	1.707196
26.278400	0.1	1.668692
26.280067	0.1	1.627028
26.281733	0.1	1.583696
26.283400	0.1	1.541019
26.285067	0.1	1.500905
26.286733	0.1	1.463175
26.288400	0.1	1.425743
26.290067	0.1	1.387477
26.291733	0.1	1.349032
26.293400	0.1	1.311421
26.295067	0.1	1.274049
26.296733	0.1	1.234829
26.298400	0.1	1.192510
26.300067	0.1	1.148164
26.301733	0.1	1.104176
26.303400	0.1	1.062095
26.305067	0.1	1.022279
26.306733	0.1	0.983894
26.308400	0.1	0.946164
26.310067	0.1	0.908792
26.311733	0.1	0.872731
26.313400	0.1	0.839174
26.315067	0.1	0.808060
26.316733	0.1	0.779331
26.318400	0.1	0.753820
26.320067	0.1	0.732005
26.321733	0.1	0.713229
26.323400	0.1	0.695407
26.325067	0.1	0.676394
26.326733	0.1	0.654995
26.328400	0.1	0.631988
26.330067	0.1	0.608981
26.331733	0.1	0.587046
26.333400	0.1	0.566721
26.335067	0.1	0.548601
26.336733	0.1	0.532806
26.338400	0.1	0.518262
26.340067	0.1	0.503957
26.341733	0.1	0.490010
26.343400	0.1	0.476778
26.345067	0.1	0.464022
26.346733	0.1	0.452101
26.348400	0.1	0.441670
26.350067	0.1	0.432849
26.351733	0.1	0.425398
26.353400	0.1	0.418782
26.355067	0.1	0.411868
26.356733	0.1	0.403285
26.358400	0.1	0.393748
26.360067	0.1	0.386119
26.361733	0.1	0.381172
26.363400	0.1	0.377476
26.365067	0.1	0.374079
26.366733	0.1	0.371277
26.368400	0.1	0.368655
26.370067	0.1	0.365138
26.371733	0.1	0.360250
26.373400	0.1	0.354767
26.375067	0.1	0.349581
26.376733	0.1	0.345051
26.378400	0.1	0.342309
26.380067	0.1	0.342786
26.381733	0.1	0.345528
26.383400	0.1	0.347137
26.385067	0.1	0.345111
26.386733	0.1	0.340939
26.388400	0.1	0.337124
26.390067	0.1	0.334680
26.391733	0.1	0.333667
26.393400	0.1	0.333488
26.395067	0.1	0.333667
26.396733	0.1	0.334144
26.398400	0.1	0.334620
26.400067	0.1	0.334084
26.401733	0.1	0.332594
26.403400	0.1	0.331759
26.405067	0.1	0.331581
26.406733	0.1	0.331342
26.408400	0.1	0.330389
26.410067	0.1	0.328362
26.411733	0.1	0.325620
26.413400	0.1	0.323713
26.415067	0.1	0.324249
26.416733	0.1	0.327706
26.418400	0.1	0.332475
26.420067	0.1	0.335574
26.421733	0.1	0.335097
26.423400	0.1	0.330865
26.425067	0.1	0.324905
26.426733	0.1	0.320435
26.428400	0.1	0.319123
26.430067	0.1	0.319660
26.431733	0.1	0.320613
26.433400	0.1	0.322521
26.435067	0.1	0.326514
26.436733	0.1	0.332534
26.438400	0.1	0.338435
26.440067	0.1	0.341177
26.441733	0.1	0.339389
26.443400	0.1	0.334680
26.445067	0.1	0.329554
26.446733	0.1	0.325918
26.448400	0.1	0.324786
26.450067	0.1	0.325620
26.451733	0.1	0.327170
26.453400	0.1	0.328064
26.455067	0.1	0.327468
26.456733	0.1	0.325918
26.458400	0.1	0.324905
26.460067	0.1	0.325441
26.461733	0.1	0.327826
26.463400	0.1	0.331879
26.465067	0.1	0.336409
26.466733	0.1	0.339687
26.468400	0.1	0.340879
26.470067	0.1	0.339806
26.471733	0.1	0.337124
26.473400	0.1	0.333786
26.475067	0.1	0.330210
26.476733	0.1	0.326097
26.478400	0.1	0.321627
26.480067	0.1	0.317335
26.481733	0.1	0.314593
26.483400	0.1	0.314832
26.485067	0.1	0.317574
26.486733	0.1	0.320256
26.488400	0.1	0.321269
26.490067	0.1	0.320554
26.491733	0.1	0.318587
26.493400	0.1	0.316024
26.495067	0.1	0.314474
26.496733	0.1	0.315011
26.498400	0.1	0.317991
26.500067	0.1	0.323594
26.501733	0.1	0.330865
26.503400	0.1	0.338316
26.505067	0.1	0.344396
26.506733	0.1	0.347674
26.508400	0.1	0.347555
26.510067	0.1	0.343978
26.511733	0.1	0.338078
26.513400	0.1	0.331879
26.515067	0.1	0.327349
26.516733	0.1	0.324607
26.518400	0.1	0.322878
26.520067	0.1	0.322223
26.521733	0.1	0.323713
26.523400	0.1	0.327706
26.525067	0.1	0.333011
26.526733	0.1	0.337303
26.528400	0.1	0.339568
26.530067	0.1	0.340819
26.531733	0.1	0.341237
26.533400	0.1	0.339687
26.535067	0.1	0.335038
26.536733	0.1	0.327289
26.538400	0.1	0.318289
26.540067	0.1	0.310302
26.541733	0.1	0.304878
26.543400	0.1	0.302136
26.545067	0.1	0.301003
26.546733	0.1	0.300288
26.548400	0.1	0.300109
26.550067	0.1	0.301719
26.551733	0.1	0.305414
26.553400	0.1	0.309110
26.555067	0.1	0.309825
26.556733	0.1	0.305772
26.558400	0.1	0.297427
26.560067	0.1	0.288308
26.561733	0.1	0.282347
26.563400	0.1	0.280976
26.565067	0.1	0.282824
26.566733	0.1	0.284910
26.568400	0.1	0.285923
26.570067	0.1	0.287116
26.571733	0.1	0.289500
26.573400	0.1	0.291884
26.575067	0.1	0.293553
26.576733	0.1	0.295103
26.578400	0.1	0.297606
26.580067	0.1	0.300765
26.581733	0.1	0.302792
26.583400	0.1	0.302374
26.585067	0.1	0.299633
26.586733	0.1	0.295997
26.588400	0.1	0.292242
26.590067	0.1	0.288546
26.591733	0.1	0.284791
26.593400	0.1	0.280857
26.595067	0.1	0.277042
26.596733	0.1	0.274360
26.598400	0.1	0.274479
26.600067	0.1	0.278175
26.601733	0.1	0.283599
26.603400	0.1	0.288308
26.605067	0.1	0.291526
26.606733	0.1	0.293136
26.608400	0.1	0.292420
26.610067	0.1	0.288904
26.611733	0.1	0.283659
26.613400	0.1	0.278950
26.615067	0.1	0.276923
26.616733	0.1	0.278473
26.618400	0.1	0.282764
26.620067	0.1	0.288427
26.621733	0.1	0.293911
26.623400	0.1	0.298440
26.625067	0.1	0.302613
26.626733	0.1	0.307262
26.628400	0.1	0.312150
26.630067	0.1	0.316203
26.631733	0.1	0.318646
26.633400	0.1	0.319541
26.635067	0.1	0.318646
26.636733	0.1	0.316143
26.638400	0.1	0.314534
26.640067	0.1	0.316560
26.641733	0.1	0.322223
26.643400	0.1	0.329316
26.645067	0.1	0.335217
26.646733	0.1	0.338733
26.648400	0.1	0.339866
26.650067	0.1	0.338972
26.651733	0.1	0.337183
26.653400	0.1	0.336051
26.655067	0.1	0.336289
26.656733	0.1	0.337601
26.658400	0.1	0.339687
26.660067	0.1	0.343740
26.661733	0.1	0.350237
26.663400	0.1	0.357568
26.665067	0.1	0.363886
26.666733	0.1	0.367761
26.668400	0.1	0.368774
26.670067	0.1	0.367701
26.671733	0.1	0.366628
26.673400	0.1	0.367761
26.675067	0.1	0.371635
26.676733	0.1	0.376940
26.678400	0.1	0.382602
26.680067	0.1	0.388801
26.681733	0.1	0.395238
26.683400	0.1	0.400245
26.685067	0.1	0.403345
26.686733	0.1	0.405967
26.688400	0.1	0.409544
26.690067	0.1	0.415087
26.691733	0.1	0.423253
26.693400	0.1	0.433326
26.695067	0.1	0.443161
26.696733	0.1	0.451326
26.698400	0.1	0.457883
26.700067	0.1	0.463307
26.701733	0.1	0.467598
26.703400	0.1	0.471056
26.705067	0.1	0.475049
26.706733	0.1	0.480950
26.708400	0.1	0.489354
26.710067	0.1	0.500202
26.711733	0.1	0.513792
26.713400	0.1	0.530779
26.715067	0.1	0.549853
26.716733	0.1	0.567973
26.718400	0.1	0.583231
26.720067	0.1	0.595629
26.721733	0.1	0.606418
26.723400	0.1	0.617683
26.725067	0.1	0.629723
26.726733	0.1	0.642359
26.728400	0.1	0.656009
26.730067	0.1	0.671506
26.731733	0.1	0.689864
26.733400	0.1	0.710905
26.735067	0.1	0.731945
26.736733	0.1	0.750005
26.738400	0.1	0.764728
26.740067	0.1	0.778198
26.741733	0.1	0.793219
26.743400	0.1	0.811636
26.745067	0.1	0.833869
26.746733	0.1	0.859022
26.748400	0.1	0.885904
26.750067	0.1	0.913382
26.751733	0.1	0.940561
26.753400	0.1	0.966489
26.755067	0.1	0.990391
26.756733	0.1	1.014352
26.758400	0.1	1.041055
26.760067	0.1	1.070440
26.761733	0.1	1.100540
26.763400	0.1	1.130879
26.765067	0.1	1.162767
26.766733	0.1	1.197636
26.768400	0.1	1.235902
26.770067	0.1	1.276553
26.771733	0.1	1.318097
26.773400	0.1	1.359165
26.775067	0.1	1.400173
26.776733	0.1	1.442850
26.778400	0.1	1.489163
26.780067	0.1	1.539528
26.781733	0.1	1.592338
26.783400	0.1	1.645267
26.785067	0.1	1.696646
26.786733	0.1	1.746476
26.788400	0.1	1.795888
26.790067	0.1	1.846075
26.791733	0.1	1.898587
26.793400	0.1	1.954198
26.795067	0.1	2.011955
26.796733	0.1	2.070665
26.798400	0.1	2.130449
26.800067	0.1	2.191842
26.801733	0.1	2.254903
26.803400	0.1	2.319515
26.805067	0.1	2.385199
26.806733	0.1	2.452076
26.808400	0.1	2.520502
26.810067	0.1	2.589524
26.811733	0.1	2.657056
26.813400	0.1	2.721727
26.815067	0.1	2.784252
26.816733	0.1	2.846658
26.818400	0.1	2.909661
26.820067	0.1	2.970696
26.821733	0.1	3.026009
26.823400	0.1	3.073871
26.825067	0.1	3.116131
26.826733	0.1	3.155649
26.828400	0.1	3.193736
26.830067	0.1	3.229618
26.831733	0.1	3.262520
26.833400	0.1	3.293097
26.835067	0.1	3.322602
26.836733	0.1	3.350556
26.838400	0.1	3.375113
26.840067	0.1	3.394127
26.841733	0.1	3.404618
26.843400	0.1	3.404916
26.845067	0.1	3.396273
26.846733	0.1	3.382087
26.848400	0.1	3.365040
26.850067	0.1	3.345609
26.851733	0.1	3.323138
26.853400	0.1	3.297329
26.855067	0.1	3.268480
26.856733	0.1	3.237188
26.858400	0.1	3.203690
26.860067	0.1	3.167510
26.861733	0.1	3.127873
26.863400	0.1	3.084541
26.865067	0.1	3.038228
26.866733	0.1	2.989948
26.868400	0.1	2.940357
26.870067	0.1	2.890229
26.871733	0.1	2.839744
26.873400	0.1	2.788603
26.875067	0.1	2.736688
26.876733	0.1	2.685130
26.878400	0.1	2.635300
26.880067	0.1	2.587259
26.881733	0.1	2.539992
26.883400	0.1	2.492488
26.885067	0.1	2.444744
26.886733	0.1	2.396822
26.888400	0.1	2.349377
26.890067	0.1	2.303660
26.891733	0.1	2.261460
26.893400	0.1	2.223969
26.895067	0.1	2.191484
26.896733	0.1	2.163172
26.898400	0.1	2.138615
26.900067	0.1	2.118707
26.901733	0.1	2.103865
26.903400	0.1	2.092958
26.905067	0.1	2.083659
26.906733	0.1	2.074361
26.908400	0.1	2.064824
26.910067	0.1	2.055586
26.911733	0.1	2.046824
26.913400	0.1	2.038479
26.915067	0.1	2.030552
26.916733	0.1	2.023995
26.918400	0.1	2.019227
26.920067	0.1	2.016246
26.921733	0.1	2.015174
26.923400	0.1	2.016783
26.925067	0.1	2.020836
26.926733	0.1	2.024949
26.928400	0.1	2.025604
26.930067	0.1	2.020359
26.931733	0.1	2.008617
26.933400	0.1	1.991809
26.935067	0.1	1.972914
26.936733	0.1	1.954019
26.938400	0.1	1.935780
26.940067	0.1	1.918435
26.941733	0.1	1.902104
26.943400	0.1	1.885891
26.945067	0.1	1.868487
26.946733	0.1	1.848817
26.948400	0.1	1.826108
26.950067	0.1	1.800418
26.951733	0.1	1.772940
26.953400	0.1	1.744688
26.955067	0.1	1.716673
26.956733	0.1	1.689375
26.958400	0.1	1.661122
26.960067	0.1	1.630485
26.961733	0.1	1.597822
26.963400	0.1	1.563728
26.965067	0.1	1.528621
26.966733	0.1	1.493156
26.968400	0.1	1.457214
26.970067	0.1	1.419604
26.971733	0.1	1.379728
26.973400	0.1	1.338780
26.975067	0.1	1.297951
26.976733	0.1	1.258075
26.978400	0.1	1.220167
26.980067	0.1	1.185656
26.981733	0.1	1.154959
26.983400	0.1	1.126587
26.985067	0.1	1.098275
26.986733	0.1	1.068592
26.988400	0.1	1.037419
26.990067	0.1	1.005769
26.991733	0.1	0.975370
26.993400	0.1	0.946939
26.995067	0.1	0.919223
26.996733	0.1	0.891626
26.998400	0.1	0.865400
27.000067	0.1	0.842094
27.001733	0.1	0.822365
27.003400	0.1	0.805557
27.005067	0.1	0.790477
27.006733	0.1	0.775754
27.008400	0.1	0.760913
27.010067	0.1	0.746667
27.011733	0.1	0.734091
27.013400	0.1	0.723124
27.015067	0.1	0.712991
27.016733	0.1	0.703096
27.018400	0.1	0.693381
27.020067	0.1	0.683546
27.021733	0.1	0.673652
27.023400	0.1	0.664055
27.025067	0.1	0.655651
27.026733	0.1	0.648916
27.028400	0.1	0.644386
27.030067	0.1	0.643432
27.031733	0.1	0.646830
27.033400	0.1	0.652850
27.035067	0.1	0.657857
27.036733	0.1	0.659764
27.038400	0.1	0.659823
27.040067	0.1	0.660300
27.041733	0.1	0.662446
27.043400	0.1	0.666022
27.045067	0.1	0.669718
27.046733	0.1	0.671625
27.048400	0.1	0.671983
27.050067	0.1	0.672996
27.051733	0.1	0.675380
27.053400	0.1	0.678122
27.055067	0.1	0.680268
27.056733	0.1	0.682294
27.058400	0.1	0.685692
27.060067	0.1	0.692070
27.061733	0.1	0.701308
27.063400	0.1	0.712752
27.065067	0.1	0.726104
27.066733	0.1	0.740409
27.068400	0.1	0.753522
27.070067	0.1	0.764072
27.071733	0.1	0.771582
27.073400	0.1	0.775754
27.075067	0.1	0.777781
27.076733	0.1	0.780880
27.078400	0.1	0.787318
27.080067	0.1	0.796855
27.081733	0.1	0.808775
27.083400	0.1	0.822485
27.085067	0.1	0.836909
27.086733	0.1	0.850856
27.088400	0.1	0.863493
27.090067	0.1	0.875592
27.091733	0.1	0.889182
27.093400	0.1	0.905991
27.095067	0.1	0.925422
27.096733	0.1	0.945330
27.098400	0.1	0.964403
27.100067	0.1	0.982702
27.101733	0.1	1.000464
27.103400	0.1	1.017749
27.105067	0.1	1.035452
27.106733	0.1	1.054108
27.108400	0.1	1.073003
27.110067	0.1	1.091063
27.111733	0.1	1.108170
27.113400	0.1	1.124322
27.115067	0.1	1.139760
27.116733	0.1	1.156628
27.118400	0.1	1.176775
27.120067	0.1	1.199424
27.121733	0.1	1.222432
27.123400	0.1	1.244843
27.125067	0.1	1.266360
27.126733	0.1	1.287103
27.128400	0.1	1.308799
27.130067	0.1	1.334190
27.131733	0.1	1.364887
27.133400	0.1	1.399934
27.135067	0.1	1.435816
27.136733	0.1	1.469016
27.138400	0.1	1.497448
27.140067	0.1	1.521707
27.141733	0.1	1.544714
27.143400	0.1	1.569867
27.145067	0.1	1.599431
27.146733	0.1	1.634061
27.148400	0.1	1.673162
27.150067	0.1	1.715541
27.151733	0.1	1.759946
27.153400	0.1	1.805246
27.155067	0.1	1.851082
27.156733	0.1	1.897276
27.158400	0.1	1.943946
27.160067	0.1	1.991749
27.161733	0.1	2.042532
27.163400	0.1	2.097130
27.165067	0.1	2.155244
27.166733	0.1	2.216578
27.168400	0.1	2.280831
27.170067	0.1	2.347171
27.171733	0.1	2.414584
27.173400	0.1	2.483666
27.175067	0.1	2.556861
27.176733	0.1	2.636671
27.178400	0.1	2.724528
27.180067	0.1	2.819956
27.181733	0.1	2.920389
27.183400	0.1	3.022909
27.185067	0.1	3.125608
27.186733	0.1	3.228724
27.188400	0.1	3.333748
27.190067	0.1	3.443361
27.191733	0.1	3.560603
27.193400	0.1	3.686488
27.195067	0.1	3.819168
27.196733	0.1	3.956497
27.198400	0.1	4.098177
27.200067	0.1	4.245520
27.201733	0.1	4.400373
27.203400	0.1	4.563690
27.205067	0.1	4.735530
27.206733	0.1	4.915655
27.208400	0.1	5.103708
27.210067	0.1	5.299211
27.211733	0.1	5.501628
27.213400	0.1	5.710125
27.215067	0.1	5.923868
27.216733	0.1	6.143213
27.218400	0.1	6.370008
27.220067	0.1	6.606281
27.221733	0.1	6.851733
27.223400	0.1	7.103920
27.225067	0.1	7.360518
27.226733	0.1	7.619679
27.228400	0.1	7.880211
27.230067	0.1	8.140564
27.231733	0.1	8.399606
27.233400	0.1	8.657098
27.235067	0.1	8.913816
27.236733	0.1	9.169639
27.238400	0.1	9.423853
27.240067	0.1	9.675980
27.241733	0.1	9.926081
27.243400	0.1	10.172547
27.245067	0.1	10.411621
27.246733	0.1	10.640324
27.248400	0.1	10.858238
27.250067	0.1	11.065365
27.251733	0.1	11.260451
27.253400	0.1	11.441529
27.255067	0.1	11.607707
27.256733	0.1	11.758984
27.258400	0.1	11.895478
27.260067	0.1	12.016297
27.261733	0.1	12.120963
27.263400	0.1	12.210131
27.265067	0.1	12.284101
27.266733	0.1	12.340189
27.268400	0.1	12.375117
27.270067	0.1	12.387813
27.271733	0.1	12.380243
27.273400	0.1	12.355686
27.275067	0.1	12.316287
27.276733	0.1	12.262703
27.278400	0.1	12.195469
27.280067	0.1	12.115777
27.281733	0.1	12.025893
27.283400	0.1	11.928142
27.285067	0.1	11.822642
27.286733	0.1	11.706591
27.288400	0.1	11.576951
27.290067	0.1	11.433602
27.291733	0.1	11.280537
27.293400	0.1	11.123360
27.295067	0.1	10.965706
27.296733	0.1	10.808707
27.298400	0.1	10.653437
27.300067	0.1	10.500611
27.301733	0.1	10.350705
27.303400	0.1	10.204673
27.305067	0.1	10.062576
27.306733	0.1	9.923101
27.308400	0.1	9.784878
27.310067	0.1	9.648383
27.311733	0.1	9.516240
27.313400	0.1	9.391249
27.315067	0.1	9.274245
27.316733	0.1	9.163857
27.318400	0.1	9.059012
27.320067	0.1	8.959711
27.321733	0.1	8.865953
27.323400	0.1	8.777440
27.325067	0.1	8.693934
27.326733	0.1	8.615375
27.328400	0.1	8.541406
27.330067	0.1	8.471609
27.331733	0.1	8.405149
27.333400	0.1	8.341134
27.335067	0.1	8.279264
27.336733	0.1	8.218885
27.338400	0.1	8.158863
27.340067	0.1	8.097470
27.341733	0.1	8.031965
27.343400	0.1	7.959068
27.345067	0.1	7.879138
27.346733	0.1	7.795990
27.348400	0.1	7.712543
27.350067	0.1	7.628143
27.351733	0.1	7.539511
27.353400	0.1	7.443846
27.355067	0.1	7.340491
27.356733	0.1	7.229269
27.358400	0.1	7.109166
27.360067	0.1	6.980002
27.361733	0.1	6.843627
27.363400	0.1	6.702245
27.365067	0.1	6.556809
27.366733	0.1	6.406546
27.368400	0.1	6.250143
27.370067	0.1	6.086231
27.371733	0.1	5.914688
27.373400	0.1	5.738676
27.375067	0.1	5.562067
27.376733	0.1	5.385757
27.378400	0.1	5.207420
27.380067	0.1	5.024970
27.381733	0.1	4.839719
27.383400	0.1	4.654646
27.385067	0.1	4.472316
27.386733	0.1	4.293442
27.388400	0.1	4.118085
27.390067	0.1	3.945351
27.391733	0.1	3.773511
27.393400	0.1	3.601134
27.395067	0.1	3.428519
27.396733	0.1	3.257036
27.398400	0.1	3.088832
27.400067	0.1	2.926231
27.401733	0.1	2.771139
27.403400	0.1	2.624810
27.405067	0.1	2.487242
27.406733	0.1	2.356768
27.408400	0.1	2.231598
27.410067	0.1	2.110660
27.411733	0.1	1.993477
27.413400	0.1	1.880705
27.415067	0.1	1.773357
27.416733	0.1	1.671851
27.418400	0.1	1.575172
27.420067	0.1	1.482248
27.421733	0.1	1.393557
27.423400	0.1	1.311004
27.425067	0.1	1.235187
27.426733	0.1	1.164734
27.428400	0.1	1.098514
27.430067	0.1	1.037121
27.431733	0.1	0.981629
27.433400	0.1	0.933051
27.435067	0.1	0.891686
27.436733	0.1	0.855684
27.438400	0.1	0.821292
27.440067	0.1	0.785768
27.441733	0.1	0.748336
27.443400	0.1	0.710189
27.445067	0.1	0.673533
27.446733	0.1	0.640690
27.448400	0.1	0.612617
27.450067	0.1	0.589252
27.451733	0.1	0.570357
27.453400	0.1	0.554919
27.455067	0.1	0.540674
27.456733	0.1	0.526011
27.458400	0.1	0.511587
27.460067	0.1	0.499129
27.461733	0.1	0.489116
27.463400	0.1	0.480771
27.465067	0.1	0.473619
27.466733	0.1	0.467241
27.468400	0.1	0.460982
27.470067	0.1	0.454068
27.471733	0.1	0.446260
27.473400	0.1	0.437140
27.475067	0.1	0.426114
27.476733	0.1	0.413775
27.478400	0.1	0.402391
27.480067	0.1	0.394166
27.481733	0.1	0.389516
27.483400	0.1	0.386894
27.485067	0.1	0.384569
27.486733	0.1	0.382304
27.488400	0.1	0.380993
27.490067	0.1	0.380635
27.491733	0.1	0.380039
27.493400	0.1	0.378430
27.495067	0.1	0.375390
27.496733	0.1	0.371337
27.498400	0.1	0.367880
27.500067	0.1	0.366509
27.501733	0.1	0.365853
27.503400	0.1	0.363886
27.505067	0.1	0.360847
27.506733	0.1	0.358343
27.508400	0.1	0.356793
27.510067	0.1	0.355899
27.511733	0.1	0.355840
27.513400	0.1	0.357568
27.515067	0.1	0.361323
27.516733	0.1	0.364959
27.518400	0.1	0.365555
27.520067	0.1	0.363112
27.521733	0.1	0.359774
27.523400	0.1	0.356555
27.525067	0.1	0.353932
27.526733	0.1	0.352740
27.528400	0.1	0.352800
27.530067	0.1	0.353575
27.531733	0.1	0.355124
27.533400	0.1	0.356674
27.535067	0.1	0.356972
27.536733	0.1	0.355959
27.538400	0.1	0.354230
27.540067	0.1	0.352085
27.541733	0.1	0.350177
27.543400	0.1	0.348866
27.545067	0.1	0.347435
27.546733	0.1	0.344753
27.548400	0.1	0.340402
27.550067	0.1	0.334442
27.551733	0.1	0.326991
27.553400	0.1	0.318468
27.555067	0.1	0.309765
27.556733	0.1	0.302911
27.558400	0.1	0.300109
27.560067	0.1	0.302136
27.561733	0.1	0.307381
27.563400	0.1	0.313103
27.565067	0.1	0.317097
27.566733	0.1	0.318885
27.568400	0.1	0.319004
27.570067	0.1	0.317931
27.571733	0.1	0.316679
27.573400	0.1	0.316799
27.575067	0.1	0.318885
27.576733	0.1	0.322282
27.578400	0.1	0.325739
27.580067	0.1	0.327945
27.581733	0.1	0.327587
27.583400	0.1	0.324249
27.585067	0.1	0.318289
27.586733	0.1	0.310361
27.588400	0.1	0.302374
27.590067	0.1	0.296533
27.591733	0.1	0.293672
27.593400	0.1	0.293791
27.595067	0.1	0.297189
27.596733	0.1	0.303209
27.598400	0.1	0.309229
27.600067	0.1	0.311673
27.601733	0.1	0.308394
27.603400	0.1	0.299871
27.605067	0.1	0.289440
27.606733	0.1	0.281036
27.608400	0.1	0.276327
27.610067	0.1	0.275135
27.611733	0.1	0.276327
27.613400	0.1	0.278234
27.615067	0.1	0.279307
27.616733	0.1	0.278115
27.618400	0.1	0.274420
27.620067	0.1	0.269175
27.621733	0.1	0.264049
27.623400	0.1	0.260651
27.625067	0.1	0.260413
27.626733	0.1	0.263095
27.628400	0.1	0.267208
27.630067	0.1	0.271499
27.631733	0.1	0.275850
27.633400	0.1	0.278831
27.635067	0.1	0.278234
27.636733	0.1	0.273764
27.638400	0.1	0.268102
27.640067	0.1	0.264108
27.641733	0.1	0.262320
27.643400	0.1	0.261247
27.645067	0.1	0.259757
27.646733	0.1	0.259042
27.648400	0.1	0.260651
27.650067	0.1	0.264049
27.651733	0.1	0.267029
27.653400	0.1	0.267863
27.655067	0.1	0.265837
27.656733	0.1	0.262916
27.658400	0.1	0.262439
27.660067	0.1	0.266016
27.661733	0.1	0.271857
27.663400	0.1	0.277579
27.665067	0.1	0.281751
27.666733	0.1	0.283420
27.668400	0.1	0.281930
27.670067	0.1	0.277400
27.671733	0.1	0.271320
27.673400	0.1	0.266433
27.675067	0.1	0.264645
27.676733	0.1	0.266016
27.678400	0.1	0.269413
27.680067	0.1	0.274539
27.681733	0.1	0.280380
27.683400	0.1	0.284851
27.685067	0.1	0.285923
27.686733	0.1	0.283897
27.688400	0.1	0.281751
27.690067	0.1	0.282705
27.691733	0.1	0.287235
27.693400	0.1	0.293136
27.695067	0.1	0.299633
27.696733	0.1	0.306487
27.698400	0.1	0.312209
27.700067	0.1	0.316083
27.701733	0.1	0.318646
27.703400	0.1	0.320673
27.705067	0.1	0.322580
27.706733	0.1	0.324130
27.708400	0.1	0.324845
27.710067	0.1	0.325263
27.711733	0.1	0.327528
27.713400	0.1	0.333369
27.715067	0.1	0.343144
27.716733	0.1	0.355780
27.718400	0.1	0.369012
27.720067	0.1	0.381112
27.721733	0.1	0.390947
27.723400	0.1	0.397921
27.725067	0.1	0.402153
27.726733	0.1	0.404835
27.728400	0.1	0.408351
27.730067	0.1	0.414729
27.731733	0.1	0.424147
27.733400	0.1	0.434339
27.735067	0.1	0.442624
27.736733	0.1	0.448108
27.738400	0.1	0.451505
27.740067	0.1	0.453830
27.741733	0.1	0.456512
27.743400	0.1	0.461400
27.745067	0.1	0.468612
27.746733	0.1	0.476122
27.748400	0.1	0.481308
27.750067	0.1	0.483215
27.751733	0.1	0.484109
27.753400	0.1	0.487328
27.755067	0.1	0.494301
27.756733	0.1	0.503659
27.758400	0.1	0.512958
27.760067	0.1	0.520885
27.761733	0.1	0.527382
27.763400	0.1	0.532806
27.765067	0.1	0.536799
27.766733	0.1	0.539184
27.768400	0.1	0.540495
27.770067	0.1	0.541985
27.771733	0.1	0.544548
27.773400	0.1	0.548184
27.775067	0.1	0.552118
27.776733	0.1	0.555396
27.778400	0.1	0.557005
27.780067	0.1	0.556588
27.781733	0.1	0.553966
27.783400	0.1	0.548840
27.785067	0.1	0.541031
27.786733	0.1	0.531673
27.788400	0.1	0.522792
27.790067	0.1	0.515640
27.791733	0.1	0.509501
27.793400	0.1	0.502408
27.795067	0.1	0.492930
27.796733	0.1	0.481784
27.798400	0.1	0.470877
27.800067	0.1	0.461638
27.801733	0.1	0.454545
27.803400	0.1	0.448883
27.805067	0.1	0.443876
27.806733	0.1	0.439703
27.808400	0.1	0.436842
27.810067	0.1	0.434577
27.811733	0.1	0.431240
27.813400	0.1	0.426054
27.815067	0.1	0.419021
27.816733	0.1	0.410020
27.818400	0.1	0.399292
27.820067	0.1	0.388086
27.821733	0.1	0.378370
27.823400	0.1	0.370860
27.825067	0.1	0.364959
27.826733	0.1	0.360310
27.828400	0.1	0.357866
27.830067	0.1	0.358582
27.831733	0.1	0.361323
27.833400	0.1	0.362873
27.835067	0.1	0.360608
27.836733	0.1	0.354648
27.838400	0.1	0.346243
27.840067	0.1	0.336051
27.841733	0.1	0.324786
27.843400	0.1	0.313878
27.845067	0.1	0.305772
27.846733	0.1	0.302911
27.848400	0.1	0.304401
27.850067	0.1	0.306904
27.851733	0.1	0.308752
27.853400	0.1	0.310898
27.855067	0.1	0.314355
27.856733	0.1	0.318408
27.858400	0.1	0.321627
27.860067	0.1	0.323772
27.861733	0.1	0.325799
27.863400	0.1	0.327945
27.865067	0.1	0.329435
27.866733	0.1	0.329912
27.868400	0.1	0.329912
27.870067	0.1	0.330269
27.871733	0.1	0.331879
27.873400	0.1	0.335634
27.875067	0.1	0.340939
27.876733	0.1	0.346184
27.878400	0.1	0.350893
27.880067	0.1	0.355303
27.881733	0.1	0.359178
27.883400	0.1	0.362217
27.885067	0.1	0.364661
27.886733	0.1	0.367045
27.888400	0.1	0.368834
27.890067	0.1	0.369191
27.891733	0.1	0.367641
27.893400	0.1	0.365317
27.895067	0.1	0.363708
27.896733	0.1	0.362992
27.898400	0.1	0.362635
27.900067	0.1	0.362277
27.901733	0.1	0.362456
27.903400	0.1	0.363171
27.905067	0.1	0.363529
27.906733	0.1	0.362277
27.908400	0.1	0.358760
27.910067	0.1	0.353932
27.911733	0.1	0.349641
27.913400	0.1	0.347257
27.915067	0.1	0.346959
27.916733	0.1	0.348687
27.918400	0.1	0.352025
27.920067	0.1	0.355601
27.921733	0.1	0.357628
27.923400	0.1	0.357151
27.925067	0.1	0.353873
27.926733	0.1	0.347972
27.928400	0.1	0.340223
27.930067	0.1	0.332415
27.931733	0.1	0.326753
27.933400	0.1	0.324965
27.935067	0.1	0.327051
27.936733	0.1	0.331283
27.938400	0.1	0.336409
27.940067	0.1	0.341237
27.941733	0.1	0.344634
27.943400	0.1	0.345409
27.945067	0.1	0.342727
27.946733	0.1	0.337482
27.948400	0.1	0.331998
27.950067	0.1	0.327766
27.951733	0.1	0.323951
27.953400	0.1	0.318646
27.955067	0.1	0.312328
27.956733	0.1	0.307262
27.958400	0.1	0.304878
27.960067	0.1	0.305235
27.961733	0.1	0.307560
27.963400	0.1	0.309050
27.965067	0.1	0.306785
27.966733	0.1	0.301421
27.968400	0.1	0.296891
27.970067	0.1	0.296950
27.971733	0.1	0.301182
27.973400	0.1	0.305176
27.975067	0.1	0.305653
27.976733	0.1	0.303328
27.978400	0.1	0.300467
27.980067	0.1	0.298858
27.981733	0.1	0.299335
27.983400	0.1	0.301421
27.985067	0.1	0.303030
27.986733	0.1	0.302374
27.988400	0.1	0.298858
27.990067	0.1	0.293553
27.991733	0.1	0.288069
27.993400	0.1	0.283062
27.995067	0.1	0.279129
27.996733	0.1	0.277519
27.998400	0.1	0.279486
28.000067	0.1	0.285685
28.001733	0.1	0.295162
28.003400	0.1	0.305295
28.005067	0.1	0.312984
28.006733	0.1	0.316858
28.008400	0.1	0.317156
28.010067	0.1	0.315189
28.011733	0.1	0.312984
28.013400	0.1	0.312269
28.015067	0.1	0.313222
28.016733	0.1	0.315249
28.018400	0.1	0.318050
28.020067	0.1	0.321925
28.021733	0.1	0.326693
28.023400	0.1	0.331461
28.025067	0.1	0.334919
28.026733	0.1	0.336528
28.028400	0.1	0.336468
28.030067	0.1	0.336051
28.031733	0.1	0.336885
28.033400	0.1	0.339687
28.035067	0.1	0.344276
28.036733	0.1	0.349939
28.038400	0.1	0.355065
28.040067	0.1	0.358462
28.041733	0.1	0.360549
28.043400	0.1	0.361979
28.045067	0.1	0.362515
28.046733	0.1	0.361919
28.048400	0.1	0.359356
28.050067	0.1	0.353634
28.051733	0.1	0.344336
28.053400	0.1	0.333071
28.055067	0.1	0.323057
28.056733	0.1	0.317216
28.058400	0.1	0.316679
28.060067	0.1	0.319183
28.061733	0.1	0.321209
28.063400	0.1	0.320852
28.065067	0.1	0.318408
28.066733	0.1	0.314772
28.068400	0.1	0.311434
28.070067	0.1	0.310183
28.071733	0.1	0.312626
28.073400	0.1	0.317454
28.075067	0.1	0.320733
28.076733	0.1	0.319600
28.078400	0.1	0.314653
28.080067	0.1	0.308216
28.081733	0.1	0.301659
28.083400	0.1	0.295639
28.085067	0.1	0.290692
28.086733	0.1	0.287712
28.088400	0.1	0.287414
28.090067	0.1	0.289023
28.091733	0.1	0.290930
28.093400	0.1	0.291288
28.095067	0.1	0.289559
28.096733	0.1	0.286102
28.098400	0.1	0.282228
28.100067	0.1	0.279248
28.101733	0.1	0.277460
28.103400	0.1	0.275254
28.105067	0.1	0.271261
28.106733	0.1	0.266016
28.108400	0.1	0.261605
28.110067	0.1	0.259042
28.111733	0.1	0.257134
28.113400	0.1	0.254452
28.115067	0.1	0.250220
28.116733	0.1	0.244737
28.118400	0.1	0.239313
28.120067	0.1	0.235856
28.121733	0.1	0.234604
28.123400	0.1	0.233769
28.125067	0.1	0.231922
28.126733	0.1	0.229538
28.128400	0.1	0.228167
28.130067	0.1	0.229418
28.131733	0.1	0.233710
28.133400	0.1	0.239491
28.135067	0.1	0.244081
28.136733	0.1	0.245333
28.138400	0.1	0.243604
28.140067	0.1	0.241339
28.141733	0.1	0.240028
28.143400	0.1	0.239909
28.145067	0.1	0.240624
28.146733	0.1	0.241637
28.148400	0.1	0.242114
28.150067	0.1	0.241697
28.151733	0.1	0.240147
28.153400	0.1	0.238001
28.155067	0.1	0.236392
28.156733	0.1	0.236273
28.158400	0.1	0.238001
28.160067	0.1	0.240922
28.161733	0.1	0.243485
28.163400	0.1	0.244200
28.165067	0.1	0.243127
28.166733	0.1	0.241041
28.168400	0.1	0.238359
28.170067	0.1	0.235975
28.171733	0.1	0.235260
28.173400	0.1	0.237346
28.175067	0.1	0.241756
28.176733	0.1	0.246942
28.178400	0.1	0.251532
28.180067	0.1	0.255525
28.181733	0.1	0.259221
28.183400	0.1	0.262499
28.185067	0.1	0.264943
28.186733	0.1	0.266433
28.188400	0.1	0.266969
28.190067	0.1	0.266075
28.191733	0.1	0.263393
28.193400	0.1	0.259280
28.195067	0.1	0.255287
28.196733	0.1	0.253499
28.198400	0.1	0.254571
28.200067	0.1	0.256896
28.201733	0.1	0.257552
28.203400	0.1	0.255287
28.205067	0.1	0.251532
28.206733	0.1	0.249028
28.208400	0.1	0.249624
28.210067	0.1	0.253379
28.211733	0.1	0.258446
28.213400	0.1	0.262797
28.215067	0.1	0.265777
28.216733	0.1	0.267982
28.218400	0.1	0.269830
28.220067	0.1	0.272453
28.221733	0.1	0.276148
28.223400	0.1	0.279605
28.225067	0.1	0.281632
28.226733	0.1	0.283182
28.228400	0.1	0.286341
28.230067	0.1	0.291407
28.231733	0.1	0.296950
28.233400	0.1	0.301600
28.235067	0.1	0.304699
28.236733	0.1	0.306129
28.238400	0.1	0.306070
28.240067	0.1	0.306010
28.241733	0.1	0.308394
28.243400	0.1	0.315666
28.245067	0.1	0.327647
28.246733	0.1	0.341475
28.248400	0.1	0.353634
28.250067	0.1	0.361145
28.251733	0.1	0.362515
28.253400	0.1	0.359416
28.255067	0.1	0.356317
28.256733	0.1	0.356615
28.258400	0.1	0.361264
28.260067	0.1	0.369728
28.261733	0.1	0.380278
28.263400	0.1	0.391185
28.265067	0.1	0.401735
28.266733	0.1	0.412047
28.268400	0.1	0.421822
28.270067	0.1	0.430226
28.271733	0.1	0.437498
28.273400	0.1	0.445604
28.275067	0.1	0.455678
28.276733	0.1	0.465751
28.278400	0.1	0.473380
28.280067	0.1	0.478148
28.281733	0.1	0.481784
28.283400	0.1	0.486553
28.285067	0.1	0.493467
28.286733	0.1	0.501514
28.288400	0.1	0.509381
28.290067	0.1	0.516713
28.291733	0.1	0.523388
28.293400	0.1	0.528932
28.295067	0.1	0.533342
28.296733	0.1	0.537336
28.298400	0.1	0.541329
28.300067	0.1	0.545144
28.301733	0.1	0.549018
28.303400	0.1	0.554264
28.305067	0.1	0.563204
28.306733	0.1	0.577509
28.308400	0.1	0.595272
28.310067	0.1	0.612140
28.311733	0.1	0.625074
28.313400	0.1	0.634432
28.315067	0.1	0.643015
28.316733	0.1	0.654101
28.318400	0.1	0.669420
28.320067	0.1	0.688076
28.321733	0.1	0.706077
28.323400	0.1	0.718474
28.325067	0.1	0.724495
28.326733	0.1	0.728369
28.328400	0.1	0.735045
28.330067	0.1	0.745952
28.331733	0.1	0.758588
28.333400	0.1	0.769317
28.335067	0.1	0.776410
28.336733	0.1	0.780582
28.338400	0.1	0.783622
28.340067	0.1	0.788152
28.341733	0.1	0.796378
28.343400	0.1	0.807583
28.345067	0.1	0.819027
28.346733	0.1	0.828207
28.348400	0.1	0.833988
28.350067	0.1	0.836492
28.351733	0.1	0.837028
28.353400	0.1	0.837386
28.355067	0.1	0.838459
28.356733	0.1	0.839889
28.358400	0.1	0.840724
28.360067	0.1	0.839829
28.361733	0.1	0.835896
28.363400	0.1	0.829160
28.365067	0.1	0.821829
28.366733	0.1	0.815272
28.368400	0.1	0.809252
28.370067	0.1	0.803292
28.371733	0.1	0.797093
28.373400	0.1	0.790119
28.375067	0.1	0.782192
28.376733	0.1	0.774086
28.378400	0.1	0.766575
28.380067	0.1	0.759363
28.381733	0.1	0.750363
28.383400	0.1	0.738204
28.385067	0.1	0.722826
28.386733	0.1	0.705719
28.388400	0.1	0.688970
28.390067	0.1	0.675082
28.391733	0.1	0.665247
28.393400	0.1	0.657797
28.395067	0.1	0.649273
28.396733	0.1	0.637233
28.398400	0.1	0.622273
28.400067	0.1	0.606835
28.401733	0.1	0.591934
28.403400	0.1	0.576854
28.405067	0.1	0.560820
28.406733	0.1	0.544846
28.408400	0.1	0.530005
28.410067	0.1	0.516117
28.411733	0.1	0.500619
28.413400	0.1	0.481546
28.415067	0.1	0.460923
28.416733	0.1	0.443578
28.418400	0.1	0.431776
28.420067	0.1	0.424564
28.421733	0.1	0.420034
28.423400	0.1	0.416398
28.425067	0.1	0.412166
28.426733	0.1	0.406444
28.428400	0.1	0.398636
28.430067	0.1	0.388980
28.431733	0.1	0.378370
28.433400	0.1	0.368059
28.435067	0.1	0.358403
28.436733	0.1	0.348747
28.438400	0.1	0.338316
28.440067	0.1	0.327230
28.441733	0.1	0.316203
28.443400	0.1	0.306070
28.445067	0.1	0.298262
28.446733	0.1	0.293672
28.448400	0.1	0.290871
28.450067	0.1	0.287712
28.451733	0.1	0.283599
28.453400	0.1	0.279665
28.455067	0.1	0.276804
28.456733	0.1	0.273883
28.458400	0.1	0.269234
28.460067	0.1	0.263393
28.461733	0.1	0.259221
28.463400	0.1	0.258446
28.465067	0.1	0.259817
28.466733	0.1	0.261247
28.468400	0.1	0.261068
28.470067	0.1	0.258386
28.471733	0.1	0.252843
28.473400	0.1	0.245690
28.475067	0.1	0.239193
28.476733	0.1	0.235200
28.478400	0.1	0.233889
28.480067	0.1	0.234723
28.481733	0.1	0.237644
28.483400	0.1	0.241637
28.485067	0.1	0.244617
28.486733	0.1	0.245631
28.488400	0.1	0.245273
28.490067	0.1	0.244856
28.491733	0.1	0.245392
28.493400	0.1	0.246882
28.495067	0.1	0.248194
28.496733	0.1	0.248373
28.498400	0.1	0.247061
28.500067	0.1	0.244319
28.501733	0.1	0.241280
28.503400	0.1	0.239849
28.505067	0.1	0.241041
28.506733	0.1	0.243723
28.508400	0.1	0.245452
28.510067	0.1	0.245035
28.511733	0.1	0.244558
28.513400	0.1	0.247538
28.515067	0.1	0.255108
28.516733	0.1	0.265121
28.518400	0.1	0.274241
28.520067	0.1	0.280559
28.521733	0.1	0.284314
28.523400	0.1	0.285506
28.525067	0.1	0.283182
28.526733	0.1	0.278056
28.528400	0.1	0.273407
28.530067	0.1	0.272930
28.531733	0.1	0.278234
28.533400	0.1	0.288010
28.535067	0.1	0.298977
28.536733	0.1	0.308752
28.538400	0.1	0.316501
28.540067	0.1	0.321627
28.541733	0.1	0.324190
28.543400	0.1	0.325739
28.545067	0.1	0.327826
28.546733	0.1	0.331998
28.548400	0.1	0.340223
28.550067	0.1	0.352740
28.551733	0.1	0.366807
28.553400	0.1	0.379384
28.555067	0.1	0.389159
28.556733	0.1	0.396073
28.558400	0.1	0.400305
28.560067	0.1	0.402570
28.561733	0.1	0.404596
28.563400	0.1	0.408947
28.565067	0.1	0.416696
28.566733	0.1	0.426352
28.568400	0.1	0.435412
28.570067	0.1	0.443518
28.571733	0.1	0.452399
28.573400	0.1	0.463784
28.575067	0.1	0.478208
28.576733	0.1	0.495195
28.578400	0.1	0.513017
28.580067	0.1	0.529647
28.581733	0.1	0.543952
28.583400	0.1	0.555992
28.585067	0.1	0.566542
28.586733	0.1	0.576437
28.588400	0.1	0.585616
28.590067	0.1	0.592768
28.591733	0.1	0.596762
28.593400	0.1	0.598252
28.595067	0.1	0.598788
28.596733	0.1	0.599384
28.598400	0.1	0.599921
28.600067	0.1	0.599325
28.601733	0.1	0.597537
28.603400	0.1	0.595450
28.605067	0.1	0.595272
28.606733	0.1	0.599384
28.608400	0.1	0.608265
28.610067	0.1	0.619173
28.611733	0.1	0.628352
28.613400	0.1	0.634074
28.615067	0.1	0.637233
28.616733	0.1	0.639916
28.618400	0.1	0.643611
28.620067	0.1	0.649750
28.621733	0.1	0.659406
28.623400	0.1	0.672042
28.625067	0.1	0.683963
28.626733	0.1	0.692070
28.628400	0.1	0.696063
28.630067	0.1	0.696719
28.631733	0.1	0.695348
28.633400	0.1	0.694335
28.635067	0.1	0.695765
28.636733	0.1	0.700712
28.638400	0.1	0.709593
28.640067	0.1	0.721395
28.641733	0.1	0.733376
28.643400	0.1	0.742495
28.645067	0.1	0.748575
28.646733	0.1	0.753582
28.648400	0.1	0.759125
28.650067	0.1	0.765085
28.651733	0.1	0.770450
28.653400	0.1	0.774682
28.655067	0.1	0.777304
28.656733	0.1	0.778973
28.658400	0.1	0.781536
28.660067	0.1	0.785828
28.661733	0.1	0.790417
28.663400	0.1	0.794172
28.665067	0.1	0.797093
28.666733	0.1	0.800014
28.668400	0.1	0.804544
28.670067	0.1	0.812054
28.671733	0.1	0.821948
28.673400	0.1	0.831962
28.675067	0.1	0.839710
28.676733	0.1	0.844419
28.678400	0.1	0.848174
28.680067	0.1	0.854015
28.681733	0.1	0.862658
28.683400	0.1	0.872314
28.685067	0.1	0.881136
28.686733	0.1	0.888407
28.688400	0.1	0.894845
28.690067	0.1	0.902295
28.691733	0.1	0.911713
28.693400	0.1	0.922382
28.695067	0.1	0.933349
28.696733	0.1	0.944734
28.698400	0.1	0.957251
28.700067	0.1	0.972211
28.701733	0.1	0.991821
28.703400	0.1	1.017630
28.705067	0.1	1.048267
28.706733	0.1	1.079023
28.708400	0.1	1.105845
28.710067	0.1	1.128256
28.711733	0.1	1.148999
28.713400	0.1	1.170695
28.715067	0.1	1.193643
28.716733	0.1	1.216412
28.718400	0.1	1.238406
28.720067	0.1	1.260936
28.721733	0.1	1.285791
28.723400	0.1	1.314104
28.725067	0.1	1.346350
28.726733	0.1	1.381993
28.728400	0.1	1.419664
28.730067	0.1	1.457632
28.731733	0.1	1.495659
28.733400	0.1	1.535058
28.735067	0.1	1.576305
28.736733	0.1	1.617730
28.738400	0.1	1.657248
28.740067	0.1	1.694203
28.741733	0.1	1.729488
28.743400	0.1	1.766145
28.745067	0.1	1.807988
28.746733	0.1	1.856923
28.748400	0.1	1.910925
28.750067	0.1	1.966000
28.751733	0.1	2.019644
28.753400	0.1	2.072036
28.755067	0.1	2.125144
28.756733	0.1	2.180755
28.758400	0.1	2.238989
28.760067	0.1	2.298772
28.761733	0.1	2.359390
28.763400	0.1	2.422333
28.765067	0.1	2.489865
28.766733	0.1	2.562940
28.768400	0.1	2.640784
28.770067	0.1	2.721608
28.771733	0.1	2.803207
28.773400	0.1	2.883673
28.775067	0.1	2.962232
28.776733	0.1	3.039479
28.778400	0.1	3.116727
28.780067	0.1	3.196180
28.781733	0.1	3.279984
28.783400	0.1	3.368855
28.785067	0.1	3.460825
28.786733	0.1	3.551841
28.788400	0.1	3.637851
28.790067	0.1	3.716409
28.791733	0.1	3.787875
28.793400	0.1	3.854811
28.795067	0.1	3.920138
28.796733	0.1	3.984452
28.798400	0.1	4.047036
28.800067	0.1	4.107356
28.801733	0.1	4.164934
28.803400	0.1	4.218042
28.805067	0.1	4.264355
28.806733	0.1	4.302860
28.808400	0.1	4.332841
28.810067	0.1	4.353822
28.811733	0.1	4.366875
28.813400	0.1	4.374385
28.815067	0.1	4.378140
28.816733	0.1	4.378438
28.818400	0.1	4.373729
28.820067	0.1	4.360855
28.821733	0.1	4.338026
28.823400	0.1	4.306555
28.825067	0.1	4.268527
28.826733	0.1	4.224360
28.828400	0.1	4.173517
28.830067	0.1	4.114688
28.831733	0.1	4.046798
28.833400	0.1	3.970623
28.835067	0.1	3.889323
28.836733	0.1	3.805816
28.838400	0.1	3.720761
28.840067	0.1	3.633201
28.841733	0.1	3.543377
28.843400	0.1	3.451765
28.845067	0.1	3.357828
28.846733	0.1	3.260076
28.848400	0.1	3.157675
28.850067	0.1	3.052175
28.851733	0.1	2.946258
28.853400	0.1	2.841175
28.855067	0.1	2.735973
28.856733	0.1	2.629817
28.858400	0.1	2.523482
28.860067	0.1	2.419472
28.861733	0.1	2.319574
28.863400	0.1	2.222836
28.865067	0.1	2.127409
28.866733	0.1	2.032459
28.868400	0.1	1.937807
28.870067	0.1	1.843512
28.871733	0.1	1.750410
28.873400	0.1	1.660228
28.875067	0.1	1.575053
28.876733	0.1	1.496554
28.878400	0.1	1.425862
28.880067	0.1	1.362383
28.881733	0.1	1.303256
28.883400	0.1	1.245976
28.885067	0.1	1.189351
28.886733	0.1	1.133442
28.888400	0.1	1.079142
28.890067	0.1	1.027465
28.891733	0.1	0.979424
28.893400	0.1	0.935733
28.895067	0.1	0.896275
28.896733	0.1	0.859797
28.898400	0.1	0.824809
28.900067	0.1	0.790656
28.901733	0.1	0.758231
28.903400	0.1	0.730336
28.905067	0.1	0.709117
28.906733	0.1	0.694037
28.908400	0.1	0.681877
28.910067	0.1	0.668526
28.911733	0.1	0.652611
28.913400	0.1	0.636697
28.915067	0.1	0.624418
28.916733	0.1	0.615776
28.918400	0.1	0.608623
28.920067	0.1	0.601649
28.921733	0.1	0.595212
28.923400	0.1	0.589907
28.925067	0.1	0.586093
28.926733	0.1	0.583649
28.928400	0.1	0.581503
28.930067	0.1	0.578463
28.931733	0.1	0.574768
28.933400	0.1	0.571728
28.935067	0.1	0.570059
28.936733	0.1	0.569046
28.938400	0.1	0.568688
28.940067	0.1	0.569463
28.941733	0.1	0.571191
28.943400	0.1	0.573039
28.945067	0.1	0.573933
28.946733	0.1	0.573039
28.948400	0.1	0.570655
28.950067	0.1	0.567734
28.951733	0.1	0.564575
28.953400	0.1	0.561297
28.955067	0.1	0.558674
28.956733	0.1	0.557959
28.958400	0.1	0.560164
28.960067	0.1	0.565052
28.961733	0.1	0.570536
28.963400	0.1	0.573576
28.965067	0.1	0.571907
28.966733	0.1	0.564635
28.968400	0.1	0.552952
28.970067	0.1	0.539660
28.971733	0.1	0.527382
28.973400	0.1	0.517726
28.975067	0.1	0.510752
28.976733	0.1	0.505745
28.978400	0.1	0.502050
28.980067	0.1	0.499189
28.981733	0.1	0.496388
28.983400	0.1	0.492513
28.985067	0.1	0.487268
28.986733	0.1	0.481725
28.988400	0.1	0.476301
28.990067	0.1	0.469744
28.991733	0.1	0.460207
28.993400	0.1	0.447333
28.995067	0.1	0.433207
28.996733	0.1	0.420630
28.998400	0.1	0.410259
29.000067	0.1	0.401437
29.001733	0.1	0.394642
29.003400	0.1	0.391305
29.005067	0.1	0.391245
29.006733	0.1	0.391841
29.008400	0.1	0.390053
29.010067	0.1	0.384331
29.011733	0.1	0.375748
29.013400	0.1	0.365973
29.015067	0.1	0.356853
29.016733	0.1	0.349998
29.018400	0.1	0.346124
29.020067	0.1	0.344396
29.021733	0.1	0.343084
29.023400	0.1	0.340521
29.025067	0.1	0.335455
29.026733	0.1	0.327170
29.028400	0.1	0.315964
29.030067	0.1	0.303805
29.031733	0.1	0.293553
29.033400	0.1	0.286222
29.035067	0.1	0.281334
29.036733	0.1	0.277698
29.038400	0.1	0.274241
29.040067	0.1	0.270426
29.041733	0.1	0.267506
29.043400	0.1	0.267386
29.045067	0.1	0.270605
29.046733	0.1	0.276089
29.048400	0.1	0.281930
29.050067	0.1	0.286102
29.051733	0.1	0.287473
29.053400	0.1	0.286639
29.055067	0.1	0.285208
29.056733	0.1	0.285208
29.058400	0.1	0.287712
29.060067	0.1	0.292242
29.061733	0.1	0.296950
29.063400	0.1	0.298858
29.065067	0.1	0.296533
29.066733	0.1	0.290990
29.068400	0.1	0.285089
29.070067	0.1	0.281096
29.071733	0.1	0.278592
29.073400	0.1	0.275195
29.075067	0.1	0.268638
29.076733	0.1	0.259340
29.078400	0.1	0.249743
29.080067	0.1	0.241935
29.081733	0.1	0.237107
29.083400	0.1	0.235319
29.085067	0.1	0.235319
29.086733	0.1	0.236452
29.088400	0.1	0.239074
29.090067	0.1	0.243843
29.091733	0.1	0.250459
29.093400	0.1	0.256181
29.095067	0.1	0.257134
29.096733	0.1	0.252783
29.098400	0.1	0.246584
29.100067	0.1	0.242412
29.101733	0.1	0.242472
29.103400	0.1	0.246465
29.105067	0.1	0.252068
29.106733	0.1	0.256956
29.108400	0.1	0.260174
29.110067	0.1	0.261486
29.111733	0.1	0.260711
29.113400	0.1	0.258267
29.115067	0.1	0.254989
29.116733	0.1	0.252545
29.118400	0.1	0.252664
29.120067	0.1	0.255466
29.121733	0.1	0.259995
29.123400	0.1	0.265837
29.125067	0.1	0.272095
29.126733	0.1	0.277221
29.128400	0.1	0.280380
29.130067	0.1	0.281394
[truncated: 254,142 more chars]
