# Supplementary material for: Fade into you: genetic control of pigmentation patterns in red-flesh apple (Malus domestica)
Source: Front Plant Sci. 2025 Jan 13;15:1462545. doi: 10.3389/fpls.2024.1462545 (PMC11770013; doi:10.3389/fpls.2024.1462545)
Supplement: Supplementary file 4 [file DataSheet1.zip › CR C2UV_VIS_1/CR C2UV_VIS_1.txt]

URL	chrom://thermo-pfav3ojr/ChromeleonLocal/Instrument Data/Vanquish_MS/Dimitri/VALEMA/Pierre/Echantillons 03-04-24.seq/902.smp/UV_VIS_1.channel/UV_VIS_1.chm
Channel	UV_VIS_1

Injection Information:
Data Vault	ChromeleonLocal
Sequence	Echantillons 03-04-24
Name	CR C2
Number	10
Position	B:B1
Comment	colonne SB-AQ MeOH+5%AA
Processing Method	Quantitative
Instrument Method	VALEMA test separation GRAQ 4
Type	Unknown
Status	Finished
Inject Time	4/4/2024 12:36:20 AM +02:00
Volume (µl)	10.0000
Dilution Factor	1.0000
Weight	1.0000

Chromatogram Data Information:
Time Min. (min)	0.001733
Time Max. (min)	47.000067
Data Points	28200
Detector	UV
Generating Data System	Chromeleon 7.3.2.10759
Exporting Data System	Chromeleon 7.3.2.0
Operator	Instrument Controller
Signal Quantity	Absorbance
Signal Unit	mAU
Signal Min.	-0.971756
Signal Max.	412.034290
Channel	UV_VIS_1
Driver Name	VDAD.dll
Channel Type	Evaluation
Min. Step (s)	0.1
Max. Step (s)	0.1
Average Step (s)	0.1

Signal Parameter Information:
Signal Info	WVL:279 nm

Chromatogram Data:
Time (min)	Step (s)	Value (mAU)
0.001733	n.a.	0.000000
0.003400	0.1	0.000126
0.005067	0.1	0.000698
0.006733	0.1	0.001779
0.008400	0.1	0.002994
0.010067	0.1	0.004070
0.011733	0.1	0.005173
0.013400	0.1	0.006636
0.015067	0.1	0.008699
0.016733	0.1	0.011474
0.018400	0.1	0.014901
0.020067	0.1	0.018384
0.021733	0.1	0.020750
0.023400	0.1	0.021267
0.025067	0.1	0.020051
0.026733	0.1	0.017434
0.028400	0.1	0.014077
0.030067	0.1	0.011432
0.031733	0.1	0.010668
0.033400	0.1	0.011143
0.035067	0.1	0.011446
0.036733	0.1	0.011479
0.038400	0.1	0.012256
0.040067	0.1	0.014259
0.041733	0.1	0.016834
0.043400	0.1	0.018845
0.045067	0.1	0.019497
0.046733	0.1	0.018314
0.048400	0.1	0.014878
0.050067	0.1	0.009276
0.051733	0.1	0.002687
0.053400	0.1	-0.003367
0.055067	0.1	-0.008349
0.056733	0.1	-0.012247
0.058400	0.1	-0.014338
0.060067	0.1	-0.013653
0.061733	0.1	-0.010515
0.063400	0.1	-0.006459
0.065067	0.1	-0.002608
0.066733	0.1	0.000941
0.068400	0.1	0.004140
0.070067	0.1	0.006310
0.071733	0.1	0.006678
0.073400	0.1	0.004866
0.075067	0.1	0.001150
0.076733	0.1	-0.003222
0.078400	0.1	-0.006603
0.080067	0.1	-0.007940
0.081733	0.1	-0.007036
0.083400	0.1	-0.004768
0.085067	0.1	-0.002664
0.086733	0.1	-0.001523
0.088400	0.1	-0.001108
0.090067	0.1	-0.000643
0.091733	0.1	0.000983
0.093400	0.1	0.004643
0.095067	0.1	0.010147
0.096733	0.1	0.016326
0.098400	0.1	0.021695
0.100067	0.1	0.025146
0.101733	0.1	0.026496
0.103400	0.1	0.026273
0.105067	0.1	0.024615
0.106733	0.1	0.021281
0.108400	0.1	0.016806
0.110067	0.1	0.012754
0.111733	0.1	0.011069
0.113400	0.1	0.013141
0.115067	0.1	0.018622
0.116733	0.1	0.025132
0.118400	0.1	0.029732
0.120067	0.1	0.030873
0.121733	0.1	0.029351
0.123400	0.1	0.027628
0.125067	0.1	0.027679
0.126733	0.1	0.029309
0.128400	0.1	0.030375
0.130067	0.1	0.028722
0.131733	0.1	0.024205
0.133400	0.1	0.018864
0.135067	0.1	0.014864
0.136733	0.1	0.012610
0.138400	0.1	0.011353
0.140067	0.1	0.010827
0.141733	0.1	0.011371
0.143400	0.1	0.013206
0.145067	0.1	0.016242
0.146733	0.1	0.019982
0.148400	0.1	0.023036
0.150067	0.1	0.023618
0.151733	0.1	0.021537
0.153400	0.1	0.018338
0.155067	0.1	0.015395
0.156733	0.1	0.013071
0.158400	0.1	0.011185
0.160067	0.1	0.009425
0.161733	0.1	0.007623
0.163400	0.1	0.005919
0.165067	0.1	0.004582
0.166733	0.1	0.003837
0.168400	0.1	0.003674
0.170067	0.1	0.003930
0.171733	0.1	0.004591
0.173400	0.1	0.005453
0.175067	0.1	0.005397
0.176733	0.1	0.003446
0.178400	0.1	0.000303
0.180067	0.1	-0.002468
0.181733	0.1	-0.004363
0.183400	0.1	-0.005499
0.185067	0.1	-0.005155
0.186733	0.1	-0.002664
0.188400	0.1	0.001024
0.190067	0.1	0.004047
0.191733	0.1	0.005555
0.193400	0.1	0.006347
0.195067	0.1	0.007604
0.196733	0.1	0.009169
0.198400	0.1	0.009867
0.200067	0.1	0.009281
0.201733	0.1	0.008321
0.203400	0.1	0.008056
0.205067	0.1	0.008498
0.206733	0.1	0.008782
0.208400	0.1	0.008093
0.210067	0.1	0.006482
0.211733	0.1	0.004806
0.213400	0.1	0.003916
0.215067	0.1	0.003860
0.216733	0.1	0.003688
0.218400	0.1	0.002249
0.220067	0.1	-0.000461
0.221733	0.1	-0.003008
0.223400	0.1	-0.004084
0.225067	0.1	-0.003632
0.226733	0.1	-0.002687
0.228400	0.1	-0.002538
0.230067	0.1	-0.003502
0.231733	0.1	-0.004829
0.233400	0.1	-0.006193
0.235067	0.1	-0.008070
0.236733	0.1	-0.010738
0.238400	0.1	-0.013723
0.240067	0.1	-0.016065
0.241733	0.1	-0.016955
0.243400	0.1	-0.016233
0.245067	0.1	-0.014678
0.246733	0.1	-0.013383
0.248400	0.1	-0.012456
0.250067	0.1	-0.010962
0.251733	0.1	-0.008247
0.253400	0.1	-0.004177
0.255067	0.1	0.001322
0.256733	0.1	0.007479
0.258400	0.1	0.012098
0.260067	0.1	0.013104
0.261733	0.1	0.010137
0.263400	0.1	0.004256
0.265067	0.1	-0.003083
0.266733	0.1	-0.010068
0.268400	0.1	-0.014571
0.270067	0.1	-0.015083
0.271733	0.1	-0.011823
0.273400	0.1	-0.006747
0.275067	0.1	-0.001979
0.276733	0.1	0.001378
0.278400	0.1	0.002510
0.280067	0.1	0.000233
0.281733	0.1	-0.005630
0.283400	0.1	-0.013229
0.285067	0.1	-0.020256
0.286733	0.1	-0.025705
0.288400	0.1	-0.029327
0.290067	0.1	-0.030827
0.291733	0.1	-0.029979
0.293400	0.1	-0.026515
0.295067	0.1	-0.020843
0.296733	0.1	-0.014743
0.298400	0.1	-0.010314
0.300067	0.1	-0.008554
0.301733	0.1	-0.008894
0.303400	0.1	-0.009849
0.305067	0.1	-0.010412
0.306733	0.1	-0.010598
0.308400	0.1	-0.010594
0.310067	0.1	-0.010091
0.311733	0.1	-0.008768
0.313400	0.1	-0.006910
0.315067	0.1	-0.005318
0.316733	0.1	-0.004531
0.318400	0.1	-0.004321
0.320067	0.1	-0.004005
0.321733	0.1	-0.003362
0.323400	0.1	-0.003115
0.325067	0.1	-0.003874
0.326733	0.1	-0.005374
0.328400	0.1	-0.007278
0.330067	0.1	-0.009462
0.331733	0.1	-0.011725
0.333400	0.1	-0.013565
0.335067	0.1	-0.013760
0.336733	0.1	-0.011320
0.338400	0.1	-0.007558
0.340067	0.1	-0.005253
0.341733	0.1	-0.005304
0.343400	0.1	-0.005988
0.345067	0.1	-0.005569
0.346733	0.1	-0.004284
0.348400	0.1	-0.003534
0.350067	0.1	-0.003842
0.351733	0.1	-0.004782
0.353400	0.1	-0.006319
0.355067	0.1	-0.008559
0.356733	0.1	-0.010715
0.358400	0.1	-0.011520
0.360067	0.1	-0.010207
0.361733	0.1	-0.007176
0.363400	0.1	-0.003702
0.365067	0.1	-0.000638
0.366733	0.1	0.001923
0.368400	0.1	0.003320
0.370067	0.1	0.002575
0.371733	0.1	-0.000135
0.373400	0.1	-0.003572
0.375067	0.1	-0.006594
0.376733	0.1	-0.008745
0.378400	0.1	-0.009607
0.380067	0.1	-0.008522
0.381733	0.1	-0.005700
0.383400	0.1	-0.002626
0.385067	0.1	-0.000992
0.386733	0.1	-0.001700
0.388400	0.1	-0.004512
0.390067	0.1	-0.008028
0.391733	0.1	-0.010286
0.393400	0.1	-0.010566
0.395067	0.1	-0.010128
0.396733	0.1	-0.010543
0.398400	0.1	-0.012084
0.400067	0.1	-0.013774
0.401733	0.1	-0.014920
0.403400	0.1	-0.015907
0.405067	0.1	-0.016969
0.406733	0.1	-0.017327
0.408400	0.1	-0.016098
0.410067	0.1	-0.013439
0.411733	0.1	-0.010645
0.413400	0.1	-0.008694
0.415067	0.1	-0.007241
0.416733	0.1	-0.005527
0.418400	0.1	-0.003409
0.420067	0.1	-0.001509
0.421733	0.1	-0.000536
0.423400	0.1	-0.000442
0.425067	0.1	-0.000703
0.426733	0.1	-0.001336
0.428400	0.1	-0.002924
0.430067	0.1	-0.005928
0.431733	0.1	-0.009523
0.433400	0.1	-0.011488
0.435067	0.1	-0.010515
0.436733	0.1	-0.008144
0.438400	0.1	-0.007381
0.440067	0.1	-0.009481
0.441733	0.1	-0.012796
0.443400	0.1	-0.014859
0.445067	0.1	-0.014263
0.446733	0.1	-0.010729
0.448400	0.1	-0.005439
0.450067	0.1	-0.000950
0.451733	0.1	0.000806
0.453400	0.1	0.000275
0.455067	0.1	-0.000419
0.456733	0.1	-0.000303
0.458400	0.1	-0.000815
0.460067	0.1	-0.003348
0.461733	0.1	-0.007390
0.463400	0.1	-0.011306
0.465067	0.1	-0.013830
0.466733	0.1	-0.014873
0.468400	0.1	-0.014985
0.470067	0.1	-0.013979
0.471733	0.1	-0.011311
0.473400	0.1	-0.007916
0.475067	0.1	-0.005923
0.476733	0.1	-0.006235
0.478400	0.1	-0.007739
0.480067	0.1	-0.009136
0.481733	0.1	-0.010435
0.483400	0.1	-0.012117
0.485067	0.1	-0.014058
0.486733	0.1	-0.015688
0.488400	0.1	-0.016489
0.490067	0.1	-0.016103
0.491733	0.1	-0.014543
0.493400	0.1	-0.012773
0.495067	0.1	-0.011851
0.496733	0.1	-0.011465
0.498400	0.1	-0.010664
0.500067	0.1	-0.009653
0.501733	0.1	-0.009621
0.503400	0.1	-0.010808
0.505067	0.1	-0.011707
0.506733	0.1	-0.010887
0.508400	0.1	-0.008699
0.510067	0.1	-0.006328
0.511733	0.1	-0.004657
0.513400	0.1	-0.004349
0.515067	0.1	-0.005485
0.516733	0.1	-0.006957
0.518400	0.1	-0.007292
0.520067	0.1	-0.006245
0.521733	0.1	-0.005048
0.523400	0.1	-0.005038
0.525067	0.1	-0.006603
0.526733	0.1	-0.009923
0.528400	0.1	-0.015283
0.530067	0.1	-0.021444
0.531733	0.1	-0.025514
0.533400	0.1	-0.025644
0.535067	0.1	-0.022533
0.536733	0.1	-0.018058
0.538400	0.1	-0.013434
0.540067	0.1	-0.009052
0.541733	0.1	-0.005332
0.543400	0.1	-0.002980
0.545067	0.1	-0.002403
0.546733	0.1	-0.003194
0.548400	0.1	-0.004186
0.550067	0.1	-0.004363
0.551733	0.1	-0.003935
0.553400	0.1	-0.003930
0.555067	0.1	-0.005220
0.556733	0.1	-0.008177
0.558400	0.1	-0.012177
0.560067	0.1	-0.015502
0.561733	0.1	-0.016866
0.563400	0.1	-0.016680
0.565067	0.1	-0.016047
0.566733	0.1	-0.014836
0.568400	0.1	-0.012061
0.570067	0.1	-0.007804
0.571733	0.1	-0.003329
0.573400	0.1	-0.000033
0.575067	0.1	0.000615
0.576733	0.1	-0.002463
0.578400	0.1	-0.008731
0.580067	0.1	-0.016554
0.581733	0.1	-0.024615
0.583400	0.1	-0.031507
0.585067	0.1	-0.035265
0.586733	0.1	-0.034734
0.588400	0.1	-0.030543
0.590067	0.1	-0.024666
0.591733	0.1	-0.019944
0.593400	0.1	-0.018640
0.595067	0.1	-0.020126
0.596733	0.1	-0.021458
0.598400	0.1	-0.020675
0.600067	0.1	-0.017779
0.601733	0.1	-0.013402
0.603400	0.1	-0.008671
0.605067	0.1	-0.005611
0.606733	0.1	-0.005532
0.608400	0.1	-0.007539
0.610067	0.1	-0.010012
0.611733	0.1	-0.012727
0.613400	0.1	-0.016303
0.615067	0.1	-0.020340
0.616733	0.1	-0.022920
0.618400	0.1	-0.022273
0.620067	0.1	-0.018450
0.621733	0.1	-0.013071
0.623400	0.1	-0.007986
0.625067	0.1	-0.004447
0.626733	0.1	-0.002827
0.628400	0.1	-0.003059
0.630067	0.1	-0.005495
0.631733	0.1	-0.010822
0.633400	0.1	-0.018775
0.635067	0.1	-0.026850
0.636733	0.1	-0.031292
0.638400	0.1	-0.030305
0.640067	0.1	-0.025355
0.641733	0.1	-0.019316
0.643400	0.1	-0.014519
0.645067	0.1	-0.012200
0.646733	0.1	-0.012978
0.648400	0.1	-0.016466
0.650067	0.1	-0.020862
0.651733	0.1	-0.024335
0.653400	0.1	-0.025989
0.655067	0.1	-0.025397
0.656733	0.1	-0.022948
0.658400	0.1	-0.020233
0.660067	0.1	-0.018915
0.661733	0.1	-0.019539
0.663400	0.1	-0.021649
0.665067	0.1	-0.024270
0.666733	0.1	-0.025965
0.668400	0.1	-0.025532
0.670067	0.1	-0.022920
0.671733	0.1	-0.018994
0.673400	0.1	-0.015222
0.675067	0.1	-0.013686
0.676733	0.1	-0.016131
0.678400	0.1	-0.022748
0.680067	0.1	-0.031842
0.681733	0.1	-0.040340
0.683400	0.1	-0.044857
0.685067	0.1	-0.043618
0.686733	0.1	-0.037956
0.688400	0.1	-0.031092
0.690067	0.1	-0.025621
0.691733	0.1	-0.022533
0.693400	0.1	-0.021830
0.695067	0.1	-0.023372
0.696733	0.1	-0.026948
0.698400	0.1	-0.031642
0.700067	0.1	-0.035833
0.701733	0.1	-0.038175
0.703400	0.1	-0.038040
0.705067	0.1	-0.035493
0.706733	0.1	-0.031576
0.708400	0.1	-0.027982
0.710067	0.1	-0.026030
0.711733	0.1	-0.026007
0.713400	0.1	-0.027078
0.715067	0.1	-0.028270
0.716733	0.1	-0.029546
0.718400	0.1	-0.031046
0.720067	0.1	-0.032247
0.721733	0.1	-0.032810
0.723400	0.1	-0.032759
0.725067	0.1	-0.031660
0.726733	0.1	-0.029518
0.728400	0.1	-0.028075
0.730067	0.1	-0.029346
0.731733	0.1	-0.033295
0.733400	0.1	-0.038310
0.735067	0.1	-0.042799
0.736733	0.1	-0.045532
0.738400	0.1	-0.046059
0.740067	0.1	-0.045034
0.741733	0.1	-0.043055
0.743400	0.1	-0.039916
0.745067	0.1	-0.035339
0.746733	0.1	-0.029476
0.748400	0.1	-0.023060
0.750067	0.1	-0.017239
0.751733	0.1	-0.012764
0.753400	0.1	-0.009779
0.755067	0.1	-0.008889
0.756733	0.1	-0.011041
0.758400	0.1	-0.016140
0.760067	0.1	-0.022645
0.761733	0.1	-0.028461
0.763400	0.1	-0.031861
0.765067	0.1	-0.032405
0.766733	0.1	-0.031376
0.768400	0.1	-0.030464
0.770067	0.1	-0.030175
0.771733	0.1	-0.030557
0.773400	0.1	-0.031921
0.775067	0.1	-0.033597
0.776733	0.1	-0.034114
0.778400	0.1	-0.032978
0.780067	0.1	-0.030557
0.781733	0.1	-0.027060
0.783400	0.1	-0.022948
0.785067	0.1	-0.019763
0.786733	0.1	-0.019954
0.788400	0.1	-0.025220
0.790067	0.1	-0.034724
0.791733	0.1	-0.045295
0.793400	0.1	-0.053556
0.795067	0.1	-0.057835
0.796733	0.1	-0.057891
0.798400	0.1	-0.053891
0.800067	0.1	-0.047116
0.801733	0.1	-0.040131
0.803400	0.1	-0.034571
0.805067	0.1	-0.030417
0.806733	0.1	-0.027972
0.808400	0.1	-0.027954
0.810067	0.1	-0.029909
0.811733	0.1	-0.032620
0.813400	0.1	-0.035143
0.815067	0.1	-0.036703
0.816733	0.1	-0.037123
0.818400	0.1	-0.037323
0.820067	0.1	-0.037602
0.821733	0.1	-0.036694
0.823400	0.1	-0.034096
0.825067	0.1	-0.030934
0.826733	0.1	-0.028056
0.828400	0.1	-0.025593
0.830067	0.1	-0.023893
0.831733	0.1	-0.023181
0.833400	0.1	-0.023060
0.835067	0.1	-0.023213
0.836733	0.1	-0.023837
0.838400	0.1	-0.025136
0.840067	0.1	-0.026799
0.841733	0.1	-0.028224
0.843400	0.1	-0.029118
0.845067	0.1	-0.029597
0.846733	0.1	-0.029868
0.848400	0.1	-0.030301
0.850067	0.1	-0.031851
0.851733	0.1	-0.035325
0.853400	0.1	-0.039497
0.855067	0.1	-0.041598
0.856733	0.1	-0.040145
0.858400	0.1	-0.036266
0.860067	0.1	-0.032047
0.861733	0.1	-0.028606
0.863400	0.1	-0.026277
0.865067	0.1	-0.025309
0.866733	0.1	-0.025565
0.868400	0.1	-0.026394
0.870067	0.1	-0.027167
0.871733	0.1	-0.027954
0.873400	0.1	-0.029332
0.875067	0.1	-0.031241
0.876733	0.1	-0.032634
0.878400	0.1	-0.032373
0.880067	0.1	-0.029984
0.881733	0.1	-0.025858
0.883400	0.1	-0.021080
0.885067	0.1	-0.016959
0.886733	0.1	-0.014817
0.888400	0.1	-0.015539
0.890067	0.1	-0.018911
0.891733	0.1	-0.023404
0.893400	0.1	-0.027469
0.895067	0.1	-0.030962
0.896733	0.1	-0.034403
0.898400	0.1	-0.037211
0.900067	0.1	-0.038301
0.901733	0.1	-0.037770
0.903400	0.1	-0.036736
0.905067	0.1	-0.035902
0.906733	0.1	-0.034804
0.908400	0.1	-0.032666
0.910067	0.1	-0.029434
0.911733	0.1	-0.026021
0.913400	0.1	-0.023958
0.915067	0.1	-0.023902
0.916733	0.1	-0.024801
0.918400	0.1	-0.025267
0.920067	0.1	-0.024731
0.921733	0.1	-0.022729
0.923400	0.1	-0.018827
0.925067	0.1	-0.014161
0.926733	0.1	-0.011344
0.928400	0.1	-0.012321
0.930067	0.1	-0.016866
0.931733	0.1	-0.022640
0.933400	0.1	-0.026515
0.935067	0.1	-0.026952
0.936733	0.1	-0.024904
0.938400	0.1	-0.022184
0.940067	0.1	-0.020377
0.941733	0.1	-0.021327
0.943400	0.1	-0.026156
0.945067	0.1	-0.033113
0.946733	0.1	-0.038762
0.948400	0.1	-0.041230
0.950067	0.1	-0.040955
0.951733	0.1	-0.039083
0.953400	0.1	-0.036131
0.955067	0.1	-0.031730
0.956733	0.1	-0.025583
0.958400	0.1	-0.018906
0.960067	0.1	-0.014263
0.961733	0.1	-0.013253
0.963400	0.1	-0.015367
0.965067	0.1	-0.019139
0.966733	0.1	-0.023055
0.968400	0.1	-0.026179
0.970067	0.1	-0.028624
0.971733	0.1	-0.030706
0.973400	0.1	-0.032131
0.975067	0.1	-0.032489
0.976733	0.1	-0.031525
0.978400	0.1	-0.028624
0.980067	0.1	-0.023777
0.981733	0.1	-0.018999
0.983400	0.1	-0.016806
0.985067	0.1	-0.017658
0.986733	0.1	-0.020177
0.988400	0.1	-0.023278
0.990067	0.1	-0.026976
0.991733	0.1	-0.031106
0.993400	0.1	-0.034212
0.995067	0.1	-0.034696
0.996733	0.1	-0.032620
0.998400	0.1	-0.029271
1.000067	0.1	-0.025551
1.001733	0.1	-0.021812
1.003400	0.1	-0.018645
1.005067	0.1	-0.016363
1.006733	0.1	-0.014352
1.008400	0.1	-0.012210
1.010067	0.1	-0.010799
1.011733	0.1	-0.011283
1.013400	0.1	-0.013509
1.015067	0.1	-0.016154
1.016733	0.1	-0.018133
1.018400	0.1	-0.018994
1.020067	0.1	-0.018729
1.021733	0.1	-0.017984
1.023400	0.1	-0.017723
1.025067	0.1	-0.018831
1.026733	0.1	-0.022142
1.028400	0.1	-0.027418
1.030067	0.1	-0.032596
1.031733	0.1	-0.035157
1.033400	0.1	-0.033793
1.035067	0.1	-0.028829
1.036733	0.1	-0.022529
1.038400	0.1	-0.018245
1.040067	0.1	-0.018077
1.041733	0.1	-0.021197
1.043400	0.1	-0.024457
1.045067	0.1	-0.024838
1.046733	0.1	-0.021928
1.048400	0.1	-0.018277
1.050067	0.1	-0.016955
1.051733	0.1	-0.018738
1.053400	0.1	-0.022100
1.055067	0.1	-0.025416
1.056733	0.1	-0.028051
1.058400	0.1	-0.029951
1.060067	0.1	-0.031316
1.061733	0.1	-0.032638
1.063400	0.1	-0.033975
1.065067	0.1	-0.034212
1.066733	0.1	-0.032294
1.068400	0.1	-0.029067
1.070067	0.1	-0.026892
1.071733	0.1	-0.027008
1.073400	0.1	-0.028308
1.075067	0.1	-0.029425
1.076733	0.1	-0.030608
1.078400	0.1	-0.032531
1.080067	0.1	-0.034813
1.081733	0.1	-0.036382
1.083400	0.1	-0.036503
1.085067	0.1	-0.035344
1.086733	0.1	-0.033942
1.088400	0.1	-0.033448
1.090067	0.1	-0.034194
1.091733	0.1	-0.035157
1.093400	0.1	-0.034668
1.095067	0.1	-0.032205
1.096733	0.1	-0.029341
1.098400	0.1	-0.028098
1.100067	0.1	-0.029015
1.101733	0.1	-0.031232
1.103400	0.1	-0.033579
1.105067	0.1	-0.035288
1.106733	0.1	-0.036000
1.108400	0.1	-0.035353
1.110067	0.1	-0.033169
1.111733	0.1	-0.029923
1.113400	0.1	-0.026878
1.115067	0.1	-0.025602
1.116733	0.1	-0.026808
1.118400	0.1	-0.029518
1.120067	0.1	-0.031739
1.121733	0.1	-0.031791
1.123400	0.1	-0.029360
1.125067	0.1	-0.025928
1.126733	0.1	-0.023758
1.128400	0.1	-0.024019
1.130067	0.1	-0.026012
1.131733	0.1	-0.028131
1.133400	0.1	-0.029332
1.135067	0.1	-0.029714
1.136733	0.1	-0.029583
1.138400	0.1	-0.028498
1.140067	0.1	-0.025867
1.141733	0.1	-0.022100
1.143400	0.1	-0.018775
1.145067	0.1	-0.017951
1.146733	0.1	-0.020661
1.148400	0.1	-0.025546
1.150067	0.1	-0.029579
1.151733	0.1	-0.030580
1.153400	0.1	-0.028750
1.155067	0.1	-0.025989
1.156733	0.1	-0.023847
1.158400	0.1	-0.022645
1.160067	0.1	-0.022445
1.161733	0.1	-0.023814
1.163400	0.1	-0.027516
1.165067	0.1	-0.033411
1.166733	0.1	-0.039279
1.168400	0.1	-0.041951
1.170067	0.1	-0.040429
1.171733	0.1	-0.036308
1.173400	0.1	-0.031977
1.175067	0.1	-0.029784
1.176733	0.1	-0.030934
1.178400	0.1	-0.034217
1.180067	0.1	-0.036899
1.181733	0.1	-0.037355
1.183400	0.1	-0.036219
1.185067	0.1	-0.034808
1.186733	0.1	-0.033202
1.188400	0.1	-0.030468
1.190067	0.1	-0.026627
1.191733	0.1	-0.023665
1.193400	0.1	-0.023399
1.195067	0.1	-0.025304
1.196733	0.1	-0.027553
1.198400	0.1	-0.028685
1.200067	0.1	-0.028326
1.201733	0.1	-0.027237
1.203400	0.1	-0.026459
1.205067	0.1	-0.026599
1.206733	0.1	-0.027525
1.208400	0.1	-0.028256
1.210067	0.1	-0.027874
1.211733	0.1	-0.026757
1.213400	0.1	-0.026347
1.215067	0.1	-0.027698
1.216733	0.1	-0.030370
1.218400	0.1	-0.032578
1.220067	0.1	-0.032550
1.221733	0.1	-0.030263
1.223400	0.1	-0.027828
1.225067	0.1	-0.027730
1.226733	0.1	-0.030654
1.228400	0.1	-0.035525
1.230067	0.1	-0.040578
1.231733	0.1	-0.043907
1.233400	0.1	-0.044489
1.235067	0.1	-0.043130
1.236733	0.1	-0.041346
1.238400	0.1	-0.039581
1.240067	0.1	-0.037658
1.241733	0.1	-0.036187
1.243400	0.1	-0.036047
1.245067	0.1	-0.037537
1.246733	0.1	-0.040405
1.248400	0.1	-0.043763
1.250067	0.1	-0.045961
1.251733	0.1	-0.045742
1.253400	0.1	-0.043404
1.255067	0.1	-0.040471
1.256733	0.1	-0.038445
1.258400	0.1	-0.038072
1.260067	0.1	-0.039563
1.261733	0.1	-0.042683
1.263400	0.1	-0.045886
1.265067	0.1	-0.046552
1.266733	0.1	-0.043362
1.268400	0.1	-0.037462
1.270067	0.1	-0.031013
1.271733	0.1	-0.025844
1.273400	0.1	-0.023106
1.275067	0.1	-0.023269
1.276733	0.1	-0.026394
1.278400	0.1	-0.031954
1.280067	0.1	-0.038478
1.281733	0.1	-0.043926
1.283400	0.1	-0.046701
1.285067	0.1	-0.046552
1.286733	0.1	-0.044764
1.288400	0.1	-0.043088
1.290067	0.1	-0.042575
1.291733	0.1	-0.043320
1.293400	0.1	-0.044229
1.295067	0.1	-0.043516
1.296733	0.1	-0.040443
1.298400	0.1	-0.036107
1.300067	0.1	-0.031916
1.301733	0.1	-0.028028
1.303400	0.1	-0.023763
1.305067	0.1	-0.019190
1.306733	0.1	-0.015413
1.308400	0.1	-0.013546
1.310067	0.1	-0.014137
1.311733	0.1	-0.017174
1.313400	0.1	-0.022417
1.315067	0.1	-0.029770
1.316733	0.1	-0.038715
1.318400	0.1	-0.047875
1.320067	0.1	-0.055712
1.321733	0.1	-0.061514
1.323400	0.1	-0.065789
1.325067	0.1	-0.069570
1.326733	0.1	-0.073090
1.328400	0.1	-0.075377
1.330067	0.1	-0.074985
1.331733	0.1	-0.070939
1.333400	0.1	-0.063633
1.335067	0.1	-0.054813
1.336733	0.1	-0.046641
1.338400	0.1	-0.040452
1.340067	0.1	-0.036065
1.341733	0.1	-0.032671
1.343400	0.1	-0.030231
1.345067	0.1	-0.029481
1.346733	0.1	-0.030934
1.348400	0.1	-0.034040
1.350067	0.1	-0.037258
1.351733	0.1	-0.039530
1.353400	0.1	-0.041407
1.355067	0.1	-0.043842
1.356733	0.1	-0.046743
1.358400	0.1	-0.049262
1.360067	0.1	-0.050650
1.361733	0.1	-0.050757
1.363400	0.1	-0.049942
1.365067	0.1	-0.048927
1.366733	0.1	-0.048866
1.368400	0.1	-0.050478
1.370067	0.1	-0.053309
1.371733	0.1	-0.056769
1.373400	0.1	-0.060345
1.375067	0.1	-0.062948
1.376733	0.1	-0.063973
1.378400	0.1	-0.063828
1.380067	0.1	-0.062911
1.381733	0.1	-0.061430
1.383400	0.1	-0.059446
1.385067	0.1	-0.056708
1.386733	0.1	-0.053588
1.388400	0.1	-0.051362
1.390067	0.1	-0.050841
1.391733	0.1	-0.051400
1.393400	0.1	-0.051530
1.395067	0.1	-0.050152
1.396733	0.1	-0.047470
1.398400	0.1	-0.043898
1.400067	0.1	-0.039111
1.401733	0.1	-0.033276
1.403400	0.1	-0.027288
1.405067	0.1	-0.021188
1.406733	0.1	-0.013951
1.408400	0.1	-0.004410
1.410067	0.1	0.008144
1.411733	0.1	0.023926
1.413400	0.1	0.042608
1.415067	0.1	0.063139
1.416733	0.1	0.084769
1.418400	0.1	0.108192
1.420067	0.1	0.134744
1.421733	0.1	0.165096
1.423400	0.1	0.198772
1.425067	0.1	0.234721
1.426733	0.1	0.272491
1.428400	0.1	0.312515
1.430067	0.1	0.355067
1.431733	0.1	0.400026
1.433400	0.1	0.447589
1.435067	0.1	0.498011
1.436733	0.1	0.550710
1.438400	0.1	0.604857
1.440067	0.1	0.660284
1.441733	0.1	0.717123
1.443400	0.1	0.774851
1.445067	0.1	0.832286
1.446733	0.1	0.889124
1.448400	0.1	0.947034
1.450067	0.1	1.008096
1.451733	0.1	1.072641
1.453400	0.1	1.139189
1.455067	0.1	1.206202
1.456733	0.1	1.273514
1.458400	0.1	1.341817
1.460067	0.1	1.410618
1.461733	0.1	1.478023
1.463400	0.1	1.543160
1.465067	0.1	1.607095
1.466733	0.1	1.670802
1.468400	0.1	1.734216
1.470067	0.1	1.797178
1.471733	0.1	1.860177
1.473400	0.1	1.924252
1.475067	0.1	1.990292
1.476733	0.1	2.057995
1.478400	0.1	2.125916
1.480067	0.1	2.192878
1.481733	0.1	2.258397
1.483400	0.1	2.321810
1.485067	0.1	2.382658
1.486733	0.1	2.441755
1.488400	0.1	2.500778
1.490067	0.1	2.560550
1.491733	0.1	2.620784
1.493400	0.1	2.681636
1.495067	0.1	2.744240
1.496733	0.1	2.809307
1.498400	0.1	2.876022
1.500067	0.1	2.942192
1.501733	0.1	3.005052
1.503400	0.1	3.062868
1.505067	0.1	3.116624
1.506733	0.1	3.169621
1.508400	0.1	3.225007
1.510067	0.1	3.283685
1.511733	0.1	3.344575
1.513400	0.1	3.406578
1.515067	0.1	3.469219
1.516733	0.1	3.532111
1.518400	0.1	3.594873
1.520067	0.1	3.657355
1.521733	0.1	3.719646
1.523400	0.1	3.781840
1.525067	0.1	3.843848
1.526733	0.1	3.905883
1.528400	0.1	3.968691
1.530067	0.1	4.032869
1.531733	0.1	4.098006
1.533400	0.1	4.162556
1.535067	0.1	4.224707
1.536733	0.1	4.283814
1.538400	0.1	4.340732
1.540067	0.1	4.396602
1.541733	0.1	4.452206
1.543400	0.1	4.507867
1.545067	0.1	4.562587
1.546733	0.1	4.614536
1.548400	0.1	4.663123
1.550067	0.1	4.709214
1.551733	0.1	4.753750
1.553400	0.1	4.798095
1.555067	0.1	4.844917
1.556733	0.1	4.896913
1.558400	0.1	4.954971
1.560067	0.1	5.018157
1.561733	0.1	5.085021
1.563400	0.1	5.154884
1.565067	0.1	5.228431
1.566733	0.1	5.307985
1.568400	0.1	5.397466
1.570067	0.1	5.500675
1.571733	0.1	5.618776
1.573400	0.1	5.750074
1.575067	0.1	5.891765
1.576733	0.1	6.041592
1.578400	0.1	6.198427
1.580067	0.1	6.361865
1.581733	0.1	6.531971
1.583400	0.1	6.708964
1.585067	0.1	6.891992
1.586733	0.1	7.078811
1.588400	0.1	7.267180
1.590067	0.1	7.455125
1.591733	0.1	7.639793
1.593400	0.1	7.817643
1.595067	0.1	7.986221
1.596733	0.1	8.144351
1.598400	0.1	8.290657
1.600067	0.1	8.423384
1.601733	0.1	8.542091
1.603400	0.1	8.648876
1.605067	0.1	8.747960
1.606733	0.1	8.844514
1.608400	0.1	8.943281
1.610067	0.1	9.047114
1.611733	0.1	9.156284
1.613400	0.1	9.268546
1.615067	0.1	9.379280
1.616733	0.1	9.481283
1.618400	0.1	9.564892
1.620067	0.1	9.619077
1.621733	0.1	9.632702
1.623400	0.1	9.595528
1.625067	0.1	9.499919
1.626733	0.1	9.343144
1.628400	0.1	9.127967
1.630067	0.1	8.861893
1.631733	0.1	8.555809
1.633400	0.1	8.221264
1.635067	0.1	7.868269
1.636733	0.1	7.505352
1.638400	0.1	7.140497
1.640067	0.1	6.782031
1.641733	0.1	6.438931
1.643400	0.1	6.119995
1.645067	0.1	5.833167
1.646733	0.1	5.585542
1.648400	0.1	5.382500
1.650067	0.1	5.226298
1.651733	0.1	5.115960
1.653400	0.1	5.048350
1.655067	0.1	5.019251
1.656733	0.1	5.023326
1.658400	0.1	5.053915
1.660067	0.1	5.104258
1.661733	0.1	5.168999
1.663400	0.1	5.244054
1.665067	0.1	5.325964
1.666733	0.1	5.411794
1.668400	0.1	5.498878
1.670067	0.1	5.584937
1.671733	0.1	5.667880
1.673400	0.1	5.745036
1.675067	0.1	5.813637
1.676733	0.1	5.871831
1.678400	0.1	5.918350
1.680067	0.1	5.952101
1.681733	0.1	5.972898
1.683400	0.1	5.982397
1.685067	0.1	5.983887
1.686733	0.1	5.980446
1.688400	0.1	5.972972
1.690067	0.1	5.960232
1.691733	0.1	5.941107
1.693400	0.1	5.916185
1.695067	0.1	5.886778
1.696733	0.1	5.853507
1.698400	0.1	5.816617
1.700067	0.1	5.777185
1.701733	0.1	5.737301
1.703400	0.1	5.698618
1.705067	0.1	5.661123
1.706733	0.1	5.624257
1.708400	0.1	5.588331
1.710067	0.1	5.554101
1.711733	0.1	5.521551
1.713400	0.1	5.489378
1.715067	0.1	5.455543
1.716733	0.1	5.418714
1.718400	0.1	5.379776
1.720067	0.1	5.341442
1.721733	0.1	5.306266
1.723400	0.1	5.275393
1.725067	0.1	5.248613
1.726733	0.1	5.225008
1.728400	0.1	5.203714
1.730067	0.1	5.184468
1.731733	0.1	5.167383
1.733400	0.1	5.152128
1.735067	0.1	5.137459
1.736733	0.1	5.121813
1.738400	0.1	5.104574
1.740067	0.1	5.086260
1.741733	0.1	5.067396
1.743400	0.1	5.048374
1.745067	0.1	5.030348
1.746733	0.1	5.014483
1.748400	0.1	5.000560
1.750067	0.1	4.987190
1.751733	0.1	4.972867
1.753400	0.1	4.957127
1.755067	0.1	4.941230
1.756733	0.1	4.927106
1.758400	0.1	4.915711
1.760067	0.1	4.906850
1.761733	0.1	4.900205
1.763400	0.1	4.895604
1.765067	0.1	4.892037
1.766733	0.1	4.887679
1.768400	0.1	4.881476
1.770067	0.1	4.873546
1.771733	0.1	4.863883
1.773400	0.1	4.852419
1.775067	0.1	4.840414
1.776733	0.1	4.829508
1.778400	0.1	4.819524
1.780067	0.1	4.808544
1.781733	0.1	4.794728
1.783400	0.1	4.777955
1.785067	0.1	4.760260
1.786733	0.1	4.744115
1.788400	0.1	4.730709
1.790067	0.1	4.720124
1.791733	0.1	4.711701
1.793400	0.1	4.704110
1.795067	0.1	4.696045
1.796733	0.1	4.686327
1.798400	0.1	4.674294
1.800067	0.1	4.660664
1.801733	0.1	4.646517
1.803400	0.1	4.631858
1.805067	0.1	4.616245
1.806733	0.1	4.599858
1.808400	0.1	4.583276
1.810067	0.1	4.567411
1.811733	0.1	4.553390
1.813400	0.1	4.541813
1.815067	0.1	4.532388
1.816733	0.1	4.523816
1.818400	0.1	4.514172
1.820067	0.1	4.502065
1.821733	0.1	4.487317
1.823400	0.1	4.470870
1.825067	0.1	4.454409
1.826733	0.1	4.439224
1.828400	0.1	4.424984
1.830067	0.1	4.410455
1.831733	0.1	4.395256
1.833400	0.1	4.380220
1.835067	0.1	4.366268
1.836733	0.1	4.353253
1.838400	0.1	4.340336
1.840067	0.1	4.327120
1.841733	0.1	4.313337
1.843400	0.1	4.297895
1.845067	0.1	4.279721
1.846733	0.1	4.259720
1.848400	0.1	4.240153
1.850067	0.1	4.222337
1.851733	0.1	4.206346
1.853400	0.1	4.191622
1.855067	0.1	4.177089
1.856733	0.1	4.161280
1.858400	0.1	4.143179
1.860067	0.1	4.123291
1.861733	0.1	4.102951
1.863400	0.1	4.082439
1.865067	0.1	4.061144
1.866733	0.1	4.039011
1.868400	0.1	4.016375
1.870067	0.1	3.992864
1.871733	0.1	3.967024
1.873400	0.1	3.937506
1.875067	0.1	3.904845
1.876733	0.1	3.871224
1.878400	0.1	3.838413
1.880067	0.1	3.806581
1.881733	0.1	3.775544
1.883400	0.1	3.746063
1.885067	0.1	3.718194
1.886733	0.1	3.690091
1.888400	0.1	3.660433
1.890067	0.1	3.630552
1.891733	0.1	3.603012
1.893400	0.1	3.579096
1.895067	0.1	3.558258
1.896733	0.1	3.538714
1.898400	0.1	3.518197
1.900067	0.1	3.494998
1.901733	0.1	3.468189
1.903400	0.1	3.437749
1.905067	0.1	3.405111
1.906733	0.1	3.372571
1.908400	0.1	3.341716
1.910067	0.1	3.312896
1.911733	0.1	3.285753
1.913400	0.1	3.259601
1.915067	0.1	3.233640
1.916733	0.1	3.207615
1.918400	0.1	3.182725
1.920067	0.1	3.160848
1.921733	0.1	3.141998
1.923400	0.1	3.123912
1.925067	0.1	3.103833
1.926733	0.1	3.080200
1.928400	0.1	3.053448
1.930067	0.1	3.025406
1.931733	0.1	2.998281
1.933400	0.1	2.973881
1.935067	0.1	2.952693
1.936733	0.1	2.933959
1.938400	0.1	2.916637
1.940067	0.1	2.900031
1.941733	0.1	2.883482
1.943400	0.1	2.865987
1.945067	0.1	2.847430
1.946733	0.1	2.829819
1.948400	0.1	2.815411
1.950067	0.1	2.803779
1.951733	0.1	2.792138
1.953400	0.1	2.778289
1.955067	0.1	2.762219
1.956733	0.1	2.745069
1.958400	0.1	2.727374
1.960067	0.1	2.708770
1.961733	0.1	2.688603
1.963400	0.1	2.666400
1.965067	0.1	2.643140
1.966733	0.1	2.621491
1.968400	0.1	2.603880
1.970067	0.1	2.590995
1.971733	0.1	2.582045
1.973400	0.1	2.575614
1.975067	0.1	2.570078
1.976733	0.1	2.563181
1.978400	0.1	2.552746
1.980067	0.1	2.538897
1.981733	0.1	2.524620
1.983400	0.1	2.513602
1.985067	0.1	2.507432
1.986733	0.1	2.504145
1.988400	0.1	2.499544
1.990067	0.1	2.490589
1.991733	0.1	2.477453
1.993400	0.1	2.462268
1.995067	0.1	2.447325
1.996733	0.1	2.434603
1.998400	0.1	2.425155
2.000067	0.1	2.418444
2.001733	0.1	2.412749
2.003400	0.1	2.406272
2.005067	0.1	2.398095
2.006733	0.1	2.388293
2.008400	0.1	2.377760
2.010067	0.1	2.367841
2.011733	0.1	2.358984
2.013400	0.1	2.350621
2.015067	0.1	2.342928
2.016733	0.1	2.336456
2.018400	0.1	2.330216
2.020067	0.1	2.322216
2.021733	0.1	2.311626
2.023400	0.1	2.299794
2.025067	0.1	2.289368
2.026733	0.1	2.282406
2.028400	0.1	2.278960
2.030067	0.1	2.277330
2.031733	0.1	2.275351
2.033400	0.1	2.271668
2.035067	0.1	2.266644
2.036733	0.1	2.261554
2.038400	0.1	2.256678
2.040067	0.1	2.251416
2.041733	0.1	2.245964
2.043400	0.1	2.240776
2.045067	0.1	2.235495
2.046733	0.1	2.230001
2.048400	0.1	2.224981
2.050067	0.1	2.220855
2.051733	0.1	2.217349
2.053400	0.1	2.214061
2.055067	0.1	2.210536
2.056733	0.1	2.206066
2.058400	0.1	2.200399
2.060067	0.1	2.194438
2.061733	0.1	2.189092
2.063400	0.1	2.184217
2.065067	0.1	2.179081
2.066733	0.1	2.172897
2.068400	0.1	2.165046
2.070067	0.1	2.155947
2.071733	0.1	2.146722
2.073400	0.1	2.137786
2.075067	0.1	2.129003
2.076733	0.1	2.120547
2.078400	0.1	2.112635
2.080067	0.1	2.105143
2.081733	0.1	2.097669
2.083400	0.1	2.089972
2.085067	0.1	2.082358
2.086733	0.1	2.074870
2.088400	0.1	2.066479
2.090067	0.1	2.056207
2.091733	0.1	2.044346
2.093400	0.1	2.032029
2.095067	0.1	2.019890
2.096733	0.1	2.007866
2.098400	0.1	1.995959
2.100067	0.1	1.984206
2.101733	0.1	1.972313
2.103400	0.1	1.960648
2.105067	0.1	1.950311
2.106733	0.1	1.941719
2.108400	0.1	1.934199
2.110067	0.1	1.926860
2.111733	0.1	1.919223
2.113400	0.1	1.911130
2.115067	0.1	1.902389
2.116733	0.1	1.892676
2.118400	0.1	1.881784
2.120067	0.1	1.870007
2.121733	0.1	1.857984
2.123400	0.1	1.845988
2.125067	0.1	1.833932
2.126733	0.1	1.821802
2.128400	0.1	1.809653
2.130067	0.1	1.797648
2.131733	0.1	1.786198
2.133400	0.1	1.775604
2.135067	0.1	1.766304
2.136733	0.1	1.759240
2.138400	0.1	1.754160
2.140067	0.1	1.748744
2.141733	0.1	1.740833
2.143400	0.1	1.730002
2.145067	0.1	1.716539
2.146733	0.1	1.701005
2.148400	0.1	1.685084
2.150067	0.1	1.671072
2.151733	0.1	1.659724
2.153400	0.1	1.649866
2.155067	0.1	1.640515
2.156733	0.1	1.632269
2.158400	0.1	1.626122
2.160067	0.1	1.622173
2.161733	0.1	1.619388
2.163400	0.1	1.615244
2.165067	0.1	1.606788
2.166733	0.1	1.593684
2.168400	0.1	1.578862
2.170067	0.1	1.565418
2.171733	0.1	1.554438
2.173400	0.1	1.545660
2.175067	0.1	1.538461
2.176733	0.1	1.532240
2.178400	0.1	1.526163
2.180067	0.1	1.518792
2.181733	0.1	1.508771
2.183400	0.1	1.496170
2.185067	0.1	1.482819
2.186733	0.1	1.470628
2.188400	0.1	1.460356
2.190067	0.1	1.452593
2.191733	0.1	1.447964
2.193400	0.1	1.445357
2.195067	0.1	1.442200
2.196733	0.1	1.436686
2.198400	0.1	1.428197
2.200067	0.1	1.416756
2.201733	0.1	1.403764
2.203400	0.1	1.391736
2.205067	0.1	1.382628
2.206733	0.1	1.377137
2.208400	0.1	1.374609
2.210067	0.1	1.373370
2.211733	0.1	1.371871
2.213400	0.1	1.368877
2.215067	0.1	1.363372
2.216733	0.1	1.355209
2.218400	0.1	1.345151
2.220067	0.1	1.334003
2.221733	0.1	1.322329
2.223400	0.1	1.310729
2.225067	0.1	1.299609
2.226733	0.1	1.289006
2.228400	0.1	1.279432
2.230067	0.1	1.271544
2.231733	0.1	1.265327
2.233400	0.1	1.260410
2.235067	0.1	1.256121
2.236733	0.1	1.251209
2.238400	0.1	1.244652
2.240067	0.1	1.236405
2.241733	0.1	1.226841
2.243400	0.1	1.216652
2.245067	0.1	1.207227
2.246733	0.1	1.199609
2.248400	0.1	1.193052
2.250067	0.1	1.185830
2.251733	0.1	1.177397
2.253400	0.1	1.168950
2.255067	0.1	1.161909
2.256733	0.1	1.156977
2.258400	0.1	1.154006
2.260067	0.1	1.152004
2.261733	0.1	1.149597
2.263400	0.1	1.145587
2.265067	0.1	1.139599
2.266733	0.1	1.132796
2.268400	0.1	1.127268
2.270067	0.1	1.123943
2.271733	0.1	1.121848
2.273400	0.1	1.119501
2.275067	0.1	1.115906
2.276733	0.1	1.110649
2.278400	0.1	1.103948
2.280067	0.1	1.097033
2.281733	0.1	1.091748
2.283400	0.1	1.088791
2.285067	0.1	1.086928
2.286733	0.1	1.084581
2.288400	0.1	1.081321
2.290067	0.1	1.077484
2.291733	0.1	1.073545
2.293400	0.1	1.070267
2.295067	0.1	1.068017
2.296733	0.1	1.065722
2.298400	0.1	1.062136
2.300067	0.1	1.057624
2.301733	0.1	1.053708
2.303400	0.1	1.051128
2.305067	0.1	1.048776
2.306733	0.1	1.044990
2.308400	0.1	1.039351
2.310067	0.1	1.032576
2.311733	0.1	1.025856
2.313400	0.1	1.020632
2.315067	0.1	1.017731
2.316733	0.1	1.017037
2.318400	0.1	1.018215
2.320067	0.1	1.020725
2.321733	0.1	1.023114
2.323400	0.1	1.024101
2.325067	0.1	1.024292
2.326733	0.1	1.025209
2.328400	0.1	1.027281
2.330067	0.1	1.029577
2.331733	0.1	1.030890
2.333400	0.1	1.030867
2.335067	0.1	1.030201
2.336733	0.1	1.029647
2.338400	0.1	1.028636
2.340067	0.1	1.025675
2.341733	0.1	1.020767
2.343400	0.1	1.016166
2.345067	0.1	1.013931
2.346733	0.1	1.013773
2.348400	0.1	1.014266
2.350067	0.1	1.015081
2.351733	0.1	1.016725
2.353400	0.1	1.018909
2.355067	0.1	1.020296
2.356733	0.1	1.019663
2.358400	0.1	1.016879
2.360067	0.1	1.012702
2.361733	0.1	1.008371
2.363400	0.1	1.005330
2.365067	0.1	1.004147
2.366733	0.1	1.003658
2.368400	0.1	1.001782
2.370067	0.1	0.997251
2.371733	0.1	0.990601
2.373400	0.1	0.983928
2.375067	0.1	0.979197
2.376733	0.1	0.976659
2.378400	0.1	0.975388
2.380067	0.1	0.974485
2.381733	0.1	0.973470
2.383400	0.1	0.972426
2.385067	0.1	0.971905
2.386733	0.1	0.972087
2.388400	0.1	0.972543
2.390067	0.1	0.972562
2.391733	0.1	0.971244
2.393400	0.1	0.967728
2.395067	0.1	0.961926
2.396733	0.1	0.954918
2.398400	0.1	0.948496
2.400067	0.1	0.944026
2.401733	0.1	0.941525
2.403400	0.1	0.940207
2.405067	0.1	0.939514
2.406733	0.1	0.939006
2.408400	0.1	0.937879
2.410067	0.1	0.934941
2.411733	0.1	0.929250
2.413400	0.1	0.921097
2.415067	0.1	0.912128
2.416733	0.1	0.904547
2.418400	0.1	0.899946
2.420067	0.1	0.898228
2.421733	0.1	0.897571
2.423400	0.1	0.895970
2.425067	0.1	0.892840
2.426733	0.1	0.888854
2.428400	0.1	0.884826
2.430067	0.1	0.881464
2.431733	0.1	0.879169
2.433400	0.1	0.877557
2.435067	0.1	0.875918
2.436733	0.1	0.873986
2.438400	0.1	0.872235
2.440067	0.1	0.871569
2.441733	0.1	0.872104
2.443400	0.1	0.872435
2.445067	0.1	0.871187
2.446733	0.1	0.868146
2.448400	0.1	0.863164
2.450067	0.1	0.855718
2.451733	0.1	0.846372
2.453400	0.1	0.837413
2.455067	0.1	0.831345
2.456733	0.1	0.829124
2.458400	0.1	0.829967
2.460067	0.1	0.832370
2.461733	0.1	0.834703
2.463400	0.1	0.835736
2.465067	0.1	0.835229
2.466733	0.1	0.833995
2.468400	0.1	0.833306
2.470067	0.1	0.833673
2.471733	0.1	0.834703
2.473400	0.1	0.835541
2.475067	0.1	0.834316
2.476733	0.1	0.829273
2.478400	0.1	0.821203
2.480067	0.1	0.813077
2.481733	0.1	0.807266
2.483400	0.1	0.803899
2.485067	0.1	0.801701
2.486733	0.1	0.799587
2.488400	0.1	0.796984
2.490067	0.1	0.792877
2.491733	0.1	0.785943
2.493400	0.1	0.776127
2.495067	0.1	0.765370
2.496733	0.1	0.756453
2.498400	0.1	0.750953
2.500067	0.1	0.748499
2.501733	0.1	0.748043
2.503400	0.1	0.748881
2.505067	0.1	0.750297
2.506733	0.1	0.751195
2.508400	0.1	0.751121
2.510067	0.1	0.750939
2.511733	0.1	0.751591
2.513400	0.1	0.753477
2.515067	0.1	0.756825
2.516733	0.1	0.760998
2.518400	0.1	0.763861
2.520067	0.1	0.763172
2.521733	0.1	0.758735
2.523400	0.1	0.752155
2.525067	0.1	0.745039
2.526733	0.1	0.738478
2.528400	0.1	0.733370
2.530067	0.1	0.730320
2.531733	0.1	0.729407
2.533400	0.1	0.729985
2.535067	0.1	0.730879
2.536733	0.1	0.730939
2.538400	0.1	0.729323
2.540067	0.1	0.726068
2.541733	0.1	0.722138
2.543400	0.1	0.718837
2.545067	0.1	0.717049
2.546733	0.1	0.716574
2.548400	0.1	0.716290
2.550067	0.1	0.715521
2.551733	0.1	0.714492
2.553400	0.1	0.713081
2.555067	0.1	0.709803
2.556733	0.1	0.702948
2.558400	0.1	0.693086
2.560067	0.1	0.683279
2.561733	0.1	0.676238
2.563400	0.1	0.672615
2.565067	0.1	0.671865
2.566733	0.1	0.672750
2.568400	0.1	0.673644
2.570067	0.1	0.673677
2.571733	0.1	0.672913
2.573400	0.1	0.671344
2.575067	0.1	0.668839
2.576733	0.1	0.665728
2.578400	0.1	0.663172
2.580067	0.1	0.662748
2.581733	0.1	0.664680
2.583400	0.1	0.666953
2.585067	0.1	0.667037
2.586733	0.1	0.664121
2.588400	0.1	0.659758
2.590067	0.1	0.656238
2.591733	0.1	0.654138
2.593400	0.1	0.652345
2.595067	0.1	0.650184
2.596733	0.1	0.647977
2.598400	0.1	0.645956
2.600067	0.1	0.643842
2.601733	0.1	0.641453
2.603400	0.1	0.639008
2.605067	0.1	0.636857
2.606733	0.1	0.635153
2.608400	0.1	0.633919
2.610067	0.1	0.633490
2.611733	0.1	0.634454
2.613400	0.1	0.636796
2.615067	0.1	0.639101
2.616733	0.1	0.639027
2.618400	0.1	0.635362
2.620067	0.1	0.629337
2.621733	0.1	0.623479
2.623400	0.1	0.619600
2.625067	0.1	0.617504
2.626733	0.1	0.615316
2.628400	0.1	0.611697
2.630067	0.1	0.607381
2.631733	0.1	0.603949
2.633400	0.1	0.602147
2.635067	0.1	0.601923
2.636733	0.1	0.602822
2.638400	0.1	0.604056
2.640067	0.1	0.604438
2.641733	0.1	0.602771
2.643400	0.1	0.599045
2.645067	0.1	0.594505
2.646733	0.1	0.590160
2.648400	0.1	0.586598
2.650067	0.1	0.584680
2.651733	0.1	0.585006
2.653400	0.1	0.587306
2.655067	0.1	0.590407
2.656733	0.1	0.592778
2.658400	0.1	0.593462
2.660067	0.1	0.592368
2.661733	0.1	0.589984
2.663400	0.1	0.587017
2.665067	0.1	0.584065
2.666733	0.1	0.581704
2.668400	0.1	0.579860
2.670067	0.1	0.577061
2.671733	0.1	0.572121
2.673400	0.1	0.566146
2.675067	0.1	0.561220
2.676733	0.1	0.558174
2.678400	0.1	0.556875
2.680067	0.1	0.557154
2.681733	0.1	0.558686
2.683400	0.1	0.560973
2.685067	0.1	0.563283
2.686733	0.1	0.565047
2.688400	0.1	0.566188
2.690067	0.1	0.566482
2.691733	0.1	0.565685
2.693400	0.1	0.564517
2.695067	0.1	0.564014
2.696733	0.1	0.564116
2.698400	0.1	0.563441
2.700067	0.1	0.560703
2.701733	0.1	0.556307
2.703400	0.1	0.552079
2.705067	0.1	0.549508
2.706733	0.1	0.548917
2.708400	0.1	0.550007
2.710067	0.1	0.552339
2.711733	0.1	0.555352
2.713400	0.1	0.558645
2.715067	0.1	0.562435
2.716733	0.1	0.567129
2.718400	0.1	0.572363
2.720067	0.1	0.576936
2.721733	0.1	0.580009
2.723400	0.1	0.581630
2.725067	0.1	0.581816
2.726733	0.1	0.580046
2.728400	0.1	0.575595
2.730067	0.1	0.568391
2.731733	0.1	0.559785
2.733400	0.1	0.551823
2.735067	0.1	0.545844
2.736733	0.1	0.542155
2.738400	0.1	0.540288
2.740067	0.1	0.539757
2.741733	0.1	0.540991
2.743400	0.1	0.544162
2.745067	0.1	0.547813
2.746733	0.1	0.550752
2.748400	0.1	0.553285
2.750067	0.1	0.555534
2.751733	0.1	0.556679
2.753400	0.1	0.556121
2.755067	0.1	0.554081
2.756733	0.1	0.551241
2.758400	0.1	0.548624
2.760067	0.1	0.547189
2.761733	0.1	0.547175
2.763400	0.1	0.548535
2.765067	0.1	0.551241
2.766733	0.1	0.554253
2.768400	0.1	0.555753
2.770067	0.1	0.555003
2.771733	0.1	0.552759
2.773400	0.1	0.549667
2.775067	0.1	0.545681
2.776733	0.1	0.540963
2.778400	0.1	0.536400
2.780067	0.1	0.533350
2.781733	0.1	0.532907
2.783400	0.1	0.534994
2.785067	0.1	0.538216
2.786733	0.1	0.540889
2.788400	0.1	0.542370
2.790067	0.1	0.542877
2.791733	0.1	0.542272
2.793400	0.1	0.540176
2.795067	0.1	0.537033
2.796733	0.1	0.533992
2.798400	0.1	0.532097
2.800067	0.1	0.531930
2.801733	0.1	0.533778
2.803400	0.1	0.537653
2.805067	0.1	0.542672
2.806733	0.1	0.547082
2.808400	0.1	0.549643
2.810067	0.1	0.549788
2.811733	0.1	0.546873
2.813400	0.1	0.540731
2.815067	0.1	0.532498
2.816733	0.1	0.524055
2.818400	0.1	0.517461
2.820067	0.1	0.514355
2.821733	0.1	0.515045
2.823400	0.1	0.518304
2.825067	0.1	0.521829
2.826733	0.1	0.523515
2.828400	0.1	0.523198
2.830067	0.1	0.522393
2.831733	0.1	0.522430
2.833400	0.1	0.523673
2.835067	0.1	0.526384
2.836733	0.1	0.531320
2.838400	0.1	0.538263
2.840067	0.1	0.544791
2.841733	0.1	0.548344
2.843400	0.1	0.548558
2.845067	0.1	0.546975
2.846733	0.1	0.545434
2.848400	0.1	0.545182
2.850067	0.1	0.546975
2.851733	0.1	0.550663
2.853400	0.1	0.554654
2.855067	0.1	0.557005
2.856733	0.1	0.557201
2.858400	0.1	0.556847
2.860067	0.1	0.558347
2.861733	0.1	0.562398
2.863400	0.1	0.567287
2.865067	0.1	0.570761
2.866733	0.1	0.571935
2.868400	0.1	0.571324
2.870067	0.1	0.570109
2.871733	0.1	0.569504
2.873400	0.1	0.569671
2.875067	0.1	0.569983
2.876733	0.1	0.570756
2.878400	0.1	0.573294
2.880067	0.1	0.577886
2.881733	0.1	0.582840
2.883400	0.1	0.585546
2.885067	0.1	0.584950
2.886733	0.1	0.582756
2.888400	0.1	0.581667
2.890067	0.1	0.582733
2.891733	0.1	0.584931
2.893400	0.1	0.586822
2.895067	0.1	0.587790
2.896733	0.1	0.587921
2.898400	0.1	0.587730
2.900067	0.1	0.587897
2.901733	0.1	0.588731
2.903400	0.1	0.589727
2.905067	0.1	0.590025
2.906733	0.1	0.589183
2.908400	0.1	0.587380
2.910067	0.1	0.585243
2.911733	0.1	0.583488
2.913400	0.1	0.582389
2.915067	0.1	0.581285
2.916733	0.1	0.579031
2.918400	0.1	0.575446
2.920067	0.1	0.572032
2.921733	0.1	0.571441
2.923400	0.1	0.575618
2.925067	0.1	0.583688
2.926733	0.1	0.592638
2.928400	0.1	0.599981
2.930067	0.1	0.604773
2.931733	0.1	0.606799
2.933400	0.1	0.605802
2.935067	0.1	0.601723
2.936733	0.1	0.595846
2.938400	0.1	0.590817
2.940067	0.1	0.588601
2.941733	0.1	0.588745
2.943400	0.1	0.589117
2.945067	0.1	0.588223
2.946733	0.1	0.586449
2.948400	0.1	0.584810
2.950067	0.1	0.583739
2.951733	0.1	0.583148
2.953400	0.1	0.582454
2.955067	0.1	0.581294
2.956733	0.1	0.580554
2.958400	0.1	0.581332
2.960067	0.1	0.582980
2.961733	0.1	0.583511
2.963400	0.1	0.582072
2.965067	0.1	0.579925
2.966733	0.1	0.578798
2.968400	0.1	0.579357
2.970067	0.1	0.581387
2.971733	0.1	0.584433
2.973400	0.1	0.587483
2.975067	0.1	0.589034
2.976733	0.1	0.588777
2.978400	0.1	0.587553
2.980067	0.1	0.585699
2.981733	0.1	0.583129
2.983400	0.1	0.580517
2.985067	0.1	0.579152
2.986733	0.1	0.579786
2.988400	0.1	0.582146
2.990067	0.1	0.585378
2.991733	0.1	0.588335
2.993400	0.1	0.589835
2.995067	0.1	0.589071
2.996733	0.1	0.586053
2.998400	0.1	0.581588
3.000067	0.1	0.576507
3.001733	0.1	0.571595
3.003400	0.1	0.568191
3.005067	0.1	0.567236
3.006733	0.1	0.568037
3.008400	0.1	0.568866
3.010067	0.1	0.568717
3.011733	0.1	0.568130
3.013400	0.1	0.568298
3.015067	0.1	0.569802
3.016733	0.1	0.572177
3.018400	0.1	0.573746
3.020067	0.1	0.572908
3.021733	0.1	0.570333
3.023400	0.1	0.568265
3.025067	0.1	0.567860
3.026733	0.1	0.568815
3.028400	0.1	0.570477
3.030067	0.1	0.572116
3.031733	0.1	0.573373
3.033400	0.1	0.574416
3.035067	0.1	0.575040
3.036733	0.1	0.574677
3.038400	0.1	0.573229
3.040067	0.1	0.571306
3.041733	0.1	0.569532
3.043400	0.1	0.567636
3.045067	0.1	0.564754
3.046733	0.1	0.560908
3.048400	0.1	0.557872
3.050067	0.1	0.557494
3.051733	0.1	0.559622
3.053400	0.1	0.562682
3.055067	0.1	0.565154
3.056733	0.1	0.565997
3.058400	0.1	0.565313
3.060067	0.1	0.564028
3.061733	0.1	0.562607
3.063400	0.1	0.561341
3.065067	0.1	0.560661
3.066733	0.1	0.560489
3.068400	0.1	0.560274
3.070067	0.1	0.559348
3.071733	0.1	0.557327
3.073400	0.1	0.554840
3.075067	0.1	0.552991
3.076733	0.1	0.551916
3.078400	0.1	0.550845
3.080067	0.1	0.549606
3.081733	0.1	0.548940
3.083400	0.1	0.549173
3.085067	0.1	0.549885
3.086733	0.1	0.550724
3.088400	0.1	0.551497
3.090067	0.1	0.551655
3.091733	0.1	0.550048
3.093400	0.1	0.545681
3.095067	0.1	0.538942
3.096733	0.1	0.531427
3.098400	0.1	0.524814
3.100067	0.1	0.520614
3.101733	0.1	0.519748
3.103400	0.1	0.521778
3.105067	0.1	0.525238
3.106733	0.1	0.528581
3.108400	0.1	0.530994
3.110067	0.1	0.532893
3.111733	0.1	0.535059
3.113400	0.1	0.537382
3.115067	0.1	0.539040
3.116733	0.1	0.539012
3.118400	0.1	0.536488
3.120067	0.1	0.532079
3.121733	0.1	0.527916
3.123400	0.1	0.525718
3.125067	0.1	0.525853
3.126733	0.1	0.528176
3.128400	0.1	0.532204
3.130067	0.1	0.536419
3.131733	0.1	0.538407
3.133400	0.1	0.536535
3.135067	0.1	0.531641
3.136733	0.1	0.526151
3.138400	0.1	0.521448
3.140067	0.1	0.517480
3.141733	0.1	0.514146
3.143400	0.1	0.511413
3.145067	0.1	0.509168
3.146733	0.1	0.507184
3.148400	0.1	0.504605
3.150067	0.1	0.500726
3.151733	0.1	0.496623
3.153400	0.1	0.494402
3.155067	0.1	0.494891
3.156733	0.1	0.497038
3.158400	0.1	0.499343
3.160067	0.1	0.500949
3.161733	0.1	0.501480
3.163400	0.1	0.500656
3.165067	0.1	0.498560
3.166733	0.1	0.496237
3.168400	0.1	0.495370
3.170067	0.1	0.496791
3.171733	0.1	0.499650
3.173400	0.1	0.502309
3.175067	0.1	0.503706
3.176733	0.1	0.503841
3.178400	0.1	0.503059
3.180067	0.1	0.501210
3.181733	0.1	0.497838
3.183400	0.1	0.492637
3.185067	0.1	0.485494
3.186733	0.1	0.477014
3.188400	0.1	0.469075
3.190067	0.1	0.463999
3.191733	0.1	0.463165
3.193400	0.1	0.466150
3.195067	0.1	0.470919
3.196733	0.1	0.475007
3.198400	0.1	0.476534
3.200067	0.1	0.474327
3.201733	0.1	0.468418
3.203400	0.1	0.460674
3.205067	0.1	0.454253
3.206733	0.1	0.451785
3.208400	0.1	0.453531
3.210067	0.1	0.457014
3.211733	0.1	0.458793
3.213400	0.1	0.457084
3.215067	0.1	0.452679
3.216733	0.1	0.447808
3.218400	0.1	0.444278
3.220067	0.1	0.442145
3.221733	0.1	0.440176
3.223400	0.1	0.438080
3.225067	0.1	0.437521
3.226733	0.1	0.440259
3.228400	0.1	0.445610
3.230067	0.1	0.450104
3.231733	0.1	0.450248
3.233400	0.1	0.445372
3.235067	0.1	0.437386
3.236733	0.1	0.428818
3.238400	0.1	0.421433
3.240067	0.1	0.415342
3.241733	0.1	0.409791
3.243400	0.1	0.405419
3.245067	0.1	0.403835
3.246733	0.1	0.404925
3.248400	0.1	0.406890
3.250067	0.1	0.408576
3.251733	0.1	0.409973
3.253400	0.1	0.411263
3.255067	0.1	0.412166
3.256733	0.1	0.412003
3.258400	0.1	0.410215
3.260067	0.1	0.406830
3.261733	0.1	0.402699
3.263400	0.1	0.399482
3.265067	0.1	0.398550
3.266733	0.1	0.399598
3.268400	0.1	0.400939
3.270067	0.1	0.401102
3.271733	0.1	0.399575
3.273400	0.1	0.396138
3.275067	0.1	0.390718
3.276733	0.1	0.384045
3.278400	0.1	0.377637
3.280067	0.1	0.373255
3.281733	0.1	0.372459
3.283400	0.1	0.375388
3.285067	0.1	0.379668
3.286733	0.1	0.381880
3.288400	0.1	0.380422
3.290067	0.1	0.377130
3.291733	0.1	0.375691
3.293400	0.1	0.377786
3.295067	0.1	0.381828
3.296733	0.1	0.385479
3.298400	0.1	0.387169
3.300067	0.1	0.386005
3.301733	0.1	0.382303
3.303400	0.1	0.377321
3.305067	0.1	0.372296
3.306733	0.1	0.368310
3.308400	0.1	0.365949
3.310067	0.1	0.364785
3.311733	0.1	0.363891
3.313400	0.1	0.362634
3.315067	0.1	0.360999
3.316733	0.1	0.359369
3.318400	0.1	0.357605
3.320067	0.1	0.355062
3.321733	0.1	0.351821
3.323400	0.1	0.348520
3.325067	0.1	0.345507
3.326733	0.1	0.343309
3.328400	0.1	0.342675
3.330067	0.1	0.343225
3.331733	0.1	0.343155
3.333400	0.1	0.341204
3.335067	0.1	0.337814
3.336733	0.1	0.333698
3.338400	0.1	0.328836
3.340067	0.1	0.323257
3.341733	0.1	0.317278
3.343400	0.1	0.311602
3.345067	0.1	0.307374
3.346733	0.1	0.305246
3.348400	0.1	0.304724
3.350067	0.1	0.304487
3.351733	0.1	0.303304
3.353400	0.1	0.301315
3.355067	0.1	0.299481
3.356733	0.1	0.297851
3.358400	0.1	0.295728
3.360067	0.1	0.292864
3.361733	0.1	0.289846
3.363400	0.1	0.287644
3.365067	0.1	0.286577
3.366733	0.1	0.286307
3.368400	0.1	0.286871
3.370067	0.1	0.288459
3.371733	0.1	0.290396
3.373400	0.1	0.291639
3.375067	0.1	0.291551
3.376733	0.1	0.289902
3.378400	0.1	0.287117
3.380067	0.1	0.284333
3.381733	0.1	0.282237
3.383400	0.1	0.280477
3.385067	0.1	0.278703
3.386733	0.1	0.277879
3.388400	0.1	0.279732
3.390067	0.1	0.284659
3.391733	0.1	0.291234
3.393400	0.1	0.297809
3.395067	0.1	0.303290
3.396733	0.1	0.306768
3.398400	0.1	0.307765
3.400067	0.1	0.306573
3.401733	0.1	0.304077
3.403400	0.1	0.301083
3.405067	0.1	0.297879
3.406733	0.1	0.294656
3.408400	0.1	0.291723
3.410067	0.1	0.288752
3.411733	0.1	0.284933
3.413400	0.1	0.280044
3.415067	0.1	0.274256
3.416733	0.1	0.267304
3.418400	0.1	0.258964
3.420067	0.1	0.250489
3.421733	0.1	0.244691
3.423400	0.1	0.243629
3.425067	0.1	0.246638
3.426733	0.1	0.251466
3.428400	0.1	0.256421
3.430067	0.1	0.260654
3.431733	0.1	0.263313
3.433400	0.1	0.263648
3.435067	0.1	0.261837
3.436733	0.1	0.258870
3.438400	0.1	0.255732
3.440067	0.1	0.253217
3.441733	0.1	0.251895
3.443400	0.1	0.251513
3.445067	0.1	0.251224
3.446733	0.1	0.250451
3.448400	0.1	0.248966
3.450067	0.1	0.247033
3.451733	0.1	0.246027
3.453400	0.1	0.247969
3.455067	0.1	0.253818
3.456733	0.1	0.262037
3.458400	0.1	0.269026
3.460067	0.1	0.272021
3.461733	0.1	0.271462
3.463400	0.1	0.270000
3.465067	0.1	0.269646
3.466733	0.1	0.270326
3.468400	0.1	0.271047
3.470067	0.1	0.272081
3.471733	0.1	0.275117
3.473400	0.1	0.281525
3.475067	0.1	0.291197
3.476733	0.1	0.302410
3.478400	0.1	0.312380
3.480067	0.1	0.318671
3.481733	0.1	0.320855
3.483400	0.1	0.320286
3.485067	0.1	0.318410
3.486733	0.1	0.315811
3.488400	0.1	0.312473
3.490067	0.1	0.308412
3.491733	0.1	0.304170
3.493400	0.1	0.300435
3.495067	0.1	0.297478
3.496733	0.1	0.295090
3.498400	0.1	0.292142
3.500067	0.1	0.286945
3.501733	0.1	0.278973
3.503400	0.1	0.269683
3.505067	0.1	0.261897
3.506733	0.1	0.258549
3.508400	0.1	0.260645
3.510067	0.1	0.266172
3.511733	0.1	0.271876
3.513400	0.1	0.275807
3.515067	0.1	0.277655
3.516733	0.1	0.277255
3.518400	0.1	0.274070
3.520067	0.1	0.268533
3.521733	0.1	0.262489
3.523400	0.1	0.257720
3.525067	0.1	0.254917
3.526733	0.1	0.254065
3.528400	0.1	0.254856
3.530067	0.1	0.256542
3.531733	0.1	0.257608
3.533400	0.1	0.256216
3.535067	0.1	0.251802
3.536733	0.1	0.245813
3.538400	0.1	0.240076
3.540067	0.1	0.234754
3.541733	0.1	0.228621
3.543400	0.1	0.221292
3.545067	0.1	0.214186
3.546733	0.1	0.208747
3.548400	0.1	0.204593
3.550067	0.1	0.200579
3.551733	0.1	0.196933
3.553400	0.1	0.194837
3.555067	0.1	0.194241
3.556733	0.1	0.193566
3.558400	0.1	0.191871
3.560067	0.1	0.189836
3.561733	0.1	0.188393
3.563400	0.1	0.187862
3.565067	0.1	0.188402
3.566733	0.1	0.189715
3.568400	0.1	0.190879
3.570067	0.1	0.191573
3.571733	0.1	0.192681
3.573400	0.1	0.194898
3.575067	0.1	0.197217
3.576733	0.1	0.197161
3.578400	0.1	0.192462
3.580067	0.1	0.183396
3.581733	0.1	0.173417
3.583400	0.1	0.166763
3.585067	0.1	0.165463
3.586733	0.1	0.168611
3.588400	0.1	0.173477
3.590067	0.1	0.177301
3.591733	0.1	0.178963
3.593400	0.1	0.178907
3.595067	0.1	0.177370
3.596733	0.1	0.174074
3.598400	0.1	0.170106
3.600067	0.1	0.168127
3.601733	0.1	0.169748
3.603400	0.1	0.174008
3.605067	0.1	0.178828
3.606733	0.1	0.182721
3.608400	0.1	0.184644
3.610067	0.1	0.183587
3.611733	0.1	0.179131
3.613400	0.1	0.171992
3.615067	0.1	0.164201
3.616733	0.1	0.158334
3.618400	0.1	0.155633
3.620067	0.1	0.155671
3.621733	0.1	0.157719
3.623400	0.1	0.161184
3.625067	0.1	0.165137
3.626733	0.1	0.168481
3.628400	0.1	0.170255
3.630067	0.1	0.170209
3.631733	0.1	0.169147
3.633400	0.1	0.168006
3.635067	0.1	0.167121
3.636733	0.1	0.166739
3.638400	0.1	0.167005
3.640067	0.1	0.167475
3.641733	0.1	0.168039
3.643400	0.1	0.169408
3.645067	0.1	0.170958
3.646733	0.1	0.170311
3.648400	0.1	0.166562
3.650067	0.1	0.161529
3.651733	0.1	0.157175
3.653400	0.1	0.153752
3.655067	0.1	0.150222
3.656733	0.1	0.145622
3.658400	0.1	0.140714
3.660067	0.1	0.137906
3.661733	0.1	0.138977
3.663400	0.1	0.143368
3.665067	0.1	0.148793
3.666733	0.1	0.152858
3.668400	0.1	0.154092
3.670067	0.1	0.152662
3.671733	0.1	0.150171
3.673400	0.1	0.147838
3.675067	0.1	0.146027
3.676733	0.1	0.145431
3.678400	0.1	0.146730
3.680067	0.1	0.149156
3.681733	0.1	0.151079
3.683400	0.1	0.151820
3.685067	0.1	0.151885
3.686733	0.1	0.151559
3.688400	0.1	0.150646
3.690067	0.1	0.149277
3.691733	0.1	0.147969
3.693400	0.1	0.147414
3.695067	0.1	0.148108
3.696733	0.1	0.149719
3.698400	0.1	0.151475
3.700067	0.1	0.152439
3.701733	0.1	0.151121
3.703400	0.1	0.146925
3.705067	0.1	0.141989
3.706733	0.1	0.139563
3.708400	0.1	0.140797
3.710067	0.1	0.144015
3.711733	0.1	0.146986
3.713400	0.1	0.149035
3.715067	0.1	0.150544
3.716733	0.1	0.151452
3.718400	0.1	0.151121
3.720067	0.1	0.149072
3.721733	0.1	0.145328
3.723400	0.1	0.140793
3.725067	0.1	0.136984
3.726733	0.1	0.134511
3.728400	0.1	0.132686
3.730067	0.1	0.130916
3.731733	0.1	0.129472
3.733400	0.1	0.129067
3.735067	0.1	0.130492
3.736733	0.1	0.134101
3.738400	0.1	0.139056
3.740067	0.1	0.143242
3.741733	0.1	0.144518
3.743400	0.1	0.142809
3.745067	0.1	0.140714
3.746733	0.1	0.141100
3.748400	0.1	0.144020
3.750067	0.1	0.146613
3.751733	0.1	0.146236
3.753400	0.1	0.143130
3.755067	0.1	0.139466
3.756733	0.1	0.136746
3.758400	0.1	0.135223
3.760067	0.1	0.134972
3.761733	0.1	0.136304
3.763400	0.1	0.139372
3.765067	0.1	0.143531
3.766733	0.1	0.147042
3.768400	0.1	0.147796
3.770067	0.1	0.144788
3.771733	0.1	0.139410
3.773400	0.1	0.134711
3.775067	0.1	0.132564
3.776733	0.1	0.132709
3.778400	0.1	0.133850
3.780067	0.1	0.134786
3.781733	0.1	0.135615
3.783400	0.1	0.137547
3.785067	0.1	0.140946
3.786733	0.1	0.144807
3.788400	0.1	0.147983
3.790067	0.1	0.149501
3.791733	0.1	0.148541
3.793400	0.1	0.145473
3.795067	0.1	0.142250
3.796733	0.1	0.140844
3.798400	0.1	0.141626
3.800067	0.1	0.143251
3.801733	0.1	0.143596
3.803400	0.1	0.141468
3.805067	0.1	0.138115
3.806733	0.1	0.136471
3.808400	0.1	0.138381
3.810067	0.1	0.142846
3.811733	0.1	0.147219
3.813400	0.1	0.149389
3.815067	0.1	0.149282
3.816733	0.1	0.147885
3.818400	0.1	0.145026
3.820067	0.1	0.140136
3.821733	0.1	0.134502
3.823400	0.1	0.130367
3.825067	0.1	0.129044
3.826733	0.1	0.130637
3.828400	0.1	0.134292
3.830067	0.1	0.138953
3.831733	0.1	0.143824
3.833400	0.1	0.147782
3.835067	0.1	0.150003
3.836733	0.1	0.151023
3.838400	0.1	0.151484
3.840067	0.1	0.151116
3.841733	0.1	0.149766
3.843400	0.1	0.147554
3.845067	0.1	0.144313
3.846733	0.1	0.140378
3.848400	0.1	0.136783
3.850067	0.1	0.134096
3.851733	0.1	0.132076
3.853400	0.1	0.130893
3.855067	0.1	0.131680
3.856733	0.1	0.134907
3.858400	0.1	0.139214
3.860067	0.1	0.142981
3.861733	0.1	0.145454
3.863400	0.1	0.146171
3.865067	0.1	0.145617
3.866733	0.1	0.145659
3.868400	0.1	0.147321
3.870067	0.1	0.149887
3.871733	0.1	0.152229
3.873400	0.1	0.153244
3.875067	0.1	0.151955
3.876733	0.1	0.148285
3.878400	0.1	0.142823
3.880067	0.1	0.136225
3.881733	0.1	0.129198
3.883400	0.1	0.123065
3.885067	0.1	0.119517
3.886733	0.1	0.119344
3.888400	0.1	0.122320
3.890067	0.1	0.127987
3.891733	0.1	0.135405
3.893400	0.1	0.142623
3.895067	0.1	0.147438
3.896733	0.1	0.148416
3.898400	0.1	0.145496
3.900067	0.1	0.140266
3.901733	0.1	0.135275
3.903400	0.1	0.132532
3.905067	0.1	0.132304
3.906733	0.1	0.133067
3.908400	0.1	0.133035
3.910067	0.1	0.131894
3.911733	0.1	0.130697
3.913400	0.1	0.130199
3.915067	0.1	0.130306
3.916733	0.1	0.130911
3.918400	0.1	0.132062
3.920067	0.1	0.133240
3.921733	0.1	0.133263
3.923400	0.1	0.131014
3.925067	0.1	0.126562
3.926733	0.1	0.121561
3.928400	0.1	0.118101
3.930067	0.1	0.117477
3.931733	0.1	0.119749
3.933400	0.1	0.123936
3.935067	0.1	0.128755
3.936733	0.1	0.132653
3.938400	0.1	0.133649
3.940067	0.1	0.131181
3.941733	0.1	0.126944
3.943400	0.1	0.122548
3.945067	0.1	0.118697
3.946733	0.1	0.116411
3.948400	0.1	0.116513
3.950067	0.1	0.118646
3.951733	0.1	0.121822
3.953400	0.1	0.124862
3.955067	0.1	0.126441
3.956733	0.1	0.125929
3.958400	0.1	0.123680
3.960067	0.1	0.120462
3.961733	0.1	0.117905
3.963400	0.1	0.117882
3.965067	0.1	0.119847
3.966733	0.1	0.120690
3.968400	0.1	0.118474
3.970067	0.1	0.114450
3.971733	0.1	0.110902
3.973400	0.1	0.109016
3.975067	0.1	0.109365
3.976733	0.1	0.112071
3.978400	0.1	0.115600
3.980067	0.1	0.117547
3.981733	0.1	0.116825
3.983400	0.1	0.113854
3.985067	0.1	0.109668
3.986733	0.1	0.105482
3.988400	0.1	0.102273
3.990067	0.1	0.100718
3.991733	0.1	0.101398
3.993400	0.1	0.104145
3.995067	0.1	0.107936
3.996733	0.1	0.111703
3.998400	0.1	0.114362
4.000067	0.1	0.114664
4.001733	0.1	0.112024
4.003400	0.1	0.107214
4.005067	0.1	0.102241
4.006733	0.1	0.099442
4.008400	0.1	0.099884
4.010067	0.1	0.102660
4.011733	0.1	0.106292
4.013400	0.1	0.110213
4.015067	0.1	0.114162
4.016733	0.1	0.117086
4.018400	0.1	0.117868
4.020067	0.1	0.116373
4.021733	0.1	0.113030
4.023400	0.1	0.108439
4.025067	0.1	0.103656
4.026733	0.1	0.099703
4.028400	0.1	0.096709
4.030067	0.1	0.093984
4.031733	0.1	0.091023
4.033400	0.1	0.088713
4.035067	0.1	0.088806
4.036733	0.1	0.091842
4.038400	0.1	0.096546
4.040067	0.1	0.101235
4.041733	0.1	0.104578
4.043400	0.1	0.105584
4.045067	0.1	0.104061
4.046733	0.1	0.101235
4.048400	0.1	0.099028
4.050067	0.1	0.098315
4.051733	0.1	0.098310
4.053400	0.1	0.098115
4.055067	0.1	0.098068
4.056733	0.1	0.099060
4.058400	0.1	0.100699
4.060067	0.1	0.101109
4.061733	0.1	0.099116
4.063400	0.1	0.095991
4.065067	0.1	0.094073
4.066733	0.1	0.094073
4.068400	0.1	0.094799
4.070067	0.1	0.095037
4.071733	0.1	0.094627
4.073400	0.1	0.094175
4.075067	0.1	0.094059
4.076733	0.1	0.093947
4.078400	0.1	0.093160
4.080067	0.1	0.090939
4.081733	0.1	0.087363
4.083400	0.1	0.084150
4.085067	0.1	0.083474
4.086733	0.1	0.085556
4.088400	0.1	0.088294
4.090067	0.1	0.090171
4.091733	0.1	0.091507
4.093400	0.1	0.092397
4.095067	0.1	0.091749
4.096733	0.1	0.088559
4.098400	0.1	0.083381
4.100067	0.1	0.078185
4.101733	0.1	0.074618
4.103400	0.1	0.073491
4.105067	0.1	0.075307
4.106733	0.1	0.079623
4.108400	0.1	0.084913
4.110067	0.1	0.089463
4.111733	0.1	0.092024
4.113400	0.1	0.092238
4.115067	0.1	0.090091
4.116733	0.1	0.085402
4.118400	0.1	0.079232
4.120067	0.1	0.074496
4.121733	0.1	0.073612
4.123400	0.1	0.075996
4.125067	0.1	0.078995
4.126733	0.1	0.080653
4.128400	0.1	0.080541
4.130067	0.1	0.079158
4.131733	0.1	0.077398
4.133400	0.1	0.075987
4.135067	0.1	0.075181
4.136733	0.1	0.074524
4.138400	0.1	0.073281
4.140067	0.1	0.072080
4.141733	0.1	0.072415
4.143400	0.1	0.074287
4.145067	0.1	0.076150
4.146733	0.1	0.076829
4.148400	0.1	0.076126
4.150067	0.1	0.074129
4.151733	0.1	0.071172
4.153400	0.1	0.068382
4.155067	0.1	0.067074
4.156733	0.1	0.067544
4.158400	0.1	0.068988
4.160067	0.1	0.070604
4.161733	0.1	0.072173
4.163400	0.1	0.073421
4.165067	0.1	0.073677
4.166733	0.1	0.072308
4.168400	0.1	0.068885
4.170067	0.1	0.063386
4.171733	0.1	0.057132
4.173400	0.1	0.052606
4.175067	0.1	0.051036
4.176733	0.1	0.051493
4.178400	0.1	0.052764
4.180067	0.1	0.054683
4.181733	0.1	0.057807
4.183400	0.1	0.062548
4.185067	0.1	0.068336
4.186733	0.1	0.073565
4.188400	0.1	0.076308
4.190067	0.1	0.075772
4.191733	0.1	0.073202
4.193400	0.1	0.070753
4.195067	0.1	0.069789
4.196733	0.1	0.070278
4.198400	0.1	0.071409
4.200067	0.1	0.072657
4.201733	0.1	0.073528
4.203400	0.1	0.072755
4.205067	0.1	0.069062
4.206733	0.1	0.063060
4.208400	0.1	0.057491
4.210067	0.1	0.055060
4.211733	0.1	0.056587
4.213400	0.1	0.060778
4.215067	0.1	0.065020
4.216733	0.1	0.067325
4.218400	0.1	0.067926
4.220067	0.1	0.068271
4.221733	0.1	0.069183
4.223400	0.1	0.070380
4.225067	0.1	0.070948
4.226733	0.1	0.070585
4.228400	0.1	0.070236
4.230067	0.1	0.070608
4.231733	0.1	0.070981
4.233400	0.1	0.070105
4.235067	0.1	0.067432
4.236733	0.1	0.063344
4.238400	0.1	0.058748
4.240067	0.1	0.054766
4.241733	0.1	0.052573
4.243400	0.1	0.052797
4.245067	0.1	0.054925
4.246733	0.1	0.057858
4.248400	0.1	0.060746
4.250067	0.1	0.062925
4.251733	0.1	0.063851
4.253400	0.1	0.063749
4.255067	0.1	0.063432
4.256733	0.1	0.063195
4.258400	0.1	0.062766
4.260067	0.1	0.062366
4.261733	0.1	0.062520
4.263400	0.1	0.063265
4.265067	0.1	0.064517
4.266733	0.1	0.066403
4.268400	0.1	0.068527
4.270067	0.1	0.069235
4.271733	0.1	0.066618
4.273400	0.1	0.060629
4.275067	0.1	0.053667
4.276733	0.1	0.048638
4.278400	0.1	0.046939
4.280067	0.1	0.048322
4.281733	0.1	0.051688
4.283400	0.1	0.055321
4.285067	0.1	0.057402
4.286733	0.1	0.057300
4.288400	0.1	0.056056
4.290067	0.1	0.055279
4.291733	0.1	0.055772
4.293400	0.1	0.057337
4.295067	0.1	0.059265
4.296733	0.1	0.060867
4.298400	0.1	0.062026
4.300067	0.1	0.063060
4.301733	0.1	0.064028
4.303400	0.1	0.064881
4.305067	0.1	0.065556
4.306733	0.1	0.065509
4.308400	0.1	0.064094
4.310067	0.1	0.061197
4.311733	0.1	0.057085
4.313400	0.1	0.052312
4.315067	0.1	0.048084
4.316733	0.1	0.045970
4.318400	0.1	0.046850
4.320067	0.1	0.050077
4.321733	0.1	0.054031
4.323400	0.1	0.057728
4.325067	0.1	0.061146
4.326733	0.1	0.063800
4.328400	0.1	0.064508
4.330067	0.1	0.063418
4.331733	0.1	0.062212
4.333400	0.1	0.061747
4.335067	0.1	0.061407
4.336733	0.1	0.060415
4.338400	0.1	0.058697
4.340067	0.1	0.056569
4.341733	0.1	0.054142
4.343400	0.1	0.051646
4.345067	0.1	0.049747
4.346733	0.1	0.049286
4.348400	0.1	0.051004
4.350067	0.1	0.054962
4.351733	0.1	0.060373
4.353400	0.1	0.066194
4.355067	0.1	0.071274
4.356733	0.1	0.074194
4.358400	0.1	0.074357
4.360067	0.1	0.072857
4.361733	0.1	0.070599
4.363400	0.1	0.066543
4.365067	0.1	0.059917
4.366733	0.1	0.052750
4.368400	0.1	0.048145
4.370067	0.1	0.047619
4.371733	0.1	0.050794
4.373400	0.1	0.056163
4.375067	0.1	0.062068
4.376733	0.1	0.067721
4.378400	0.1	0.073179
4.380067	0.1	0.078431
4.381733	0.1	0.083018
4.383400	0.1	0.086240
4.385067	0.1	0.087074
4.386733	0.1	0.084639
4.388400	0.1	0.079293
4.390067	0.1	0.072843
4.391733	0.1	0.067744
4.393400	0.1	0.065900
4.395067	0.1	0.067730
4.396733	0.1	0.071968
4.398400	0.1	0.076219
4.400067	0.1	0.078566
4.401733	0.1	0.079344
4.403400	0.1	0.080527
4.405067	0.1	0.083135
4.406733	0.1	0.086352
4.408400	0.1	0.088485
4.410067	0.1	0.088466
4.411733	0.1	0.087097
4.413400	0.1	0.085868
4.415067	0.1	0.085072
4.416733	0.1	0.084634
4.418400	0.1	0.084941
4.420067	0.1	0.085672
4.421733	0.1	0.085994
4.423400	0.1	0.085975
4.425067	0.1	0.086669
4.426733	0.1	0.088690
4.428400	0.1	0.091153
4.430067	0.1	0.092406
4.431733	0.1	0.091600
4.433400	0.1	0.089542
4.435067	0.1	0.087917
4.436733	0.1	0.087735
4.438400	0.1	0.089174
4.440067	0.1	0.092131
4.441733	0.1	0.095814
4.443400	0.1	0.099121
4.445067	0.1	0.101812
4.446733	0.1	0.104401
4.448400	0.1	0.106874
4.450067	0.1	0.108154
4.451733	0.1	0.107014
4.453400	0.1	0.103130
4.455067	0.1	0.096885
4.456733	0.1	0.089109
4.458400	0.1	0.081500
4.460067	0.1	0.076345
4.461733	0.1	0.075046
4.463400	0.1	0.077169
4.465067	0.1	0.081290
4.466733	0.1	0.086124
4.468400	0.1	0.090231
4.470067	0.1	0.091987
4.471733	0.1	0.091214
4.473400	0.1	0.089919
4.475067	0.1	0.090287
4.476733	0.1	0.092336
4.478400	0.1	0.094250
4.480067	0.1	0.094655
4.481733	0.1	0.093915
4.483400	0.1	0.093025
4.485067	0.1	0.092094
4.486733	0.1	0.090613
4.488400	0.1	0.088350
4.490067	0.1	0.085239
4.491733	0.1	0.081491
4.493400	0.1	0.078012
4.495067	0.1	0.075689
4.496733	0.1	0.074408
4.498400	0.1	0.073197
4.500067	0.1	0.071204
4.501733	0.1	0.068676
4.503400	0.1	0.067186
4.505067	0.1	0.068853
4.506733	0.1	0.074804
4.508400	0.1	0.083577
4.510067	0.1	0.091349
4.511733	0.1	0.094515
4.513400	0.1	0.092322
4.515067	0.1	0.087176
4.516733	0.1	0.082296
4.518400	0.1	0.079246
4.520067	0.1	0.077947
4.521733	0.1	0.077910
4.523400	0.1	0.078399
4.525067	0.1	0.078185
4.526733	0.1	0.076224
4.528400	0.1	0.072801
4.530067	0.1	0.069565
4.531733	0.1	0.067726
4.533400	0.1	0.067004
4.535067	0.1	0.066403
4.536733	0.1	0.065351
4.538400	0.1	0.063945
4.540067	0.1	0.062520
4.541733	0.1	0.061458
4.543400	0.1	0.061197
4.545067	0.1	0.062203
4.546733	0.1	0.065011
4.548400	0.1	0.069197
4.550067	0.1	0.073048
4.551733	0.1	0.075428
4.553400	0.1	0.076690
4.555067	0.1	0.077211
4.556733	0.1	0.076727
4.558400	0.1	0.075246
4.560067	0.1	0.073481
4.561733	0.1	0.072317
4.563400	0.1	0.071796
4.565067	0.1	0.070995
4.566733	0.1	0.069635
4.568400	0.1	0.068569
4.570067	0.1	0.068261
4.571733	0.1	0.068466
4.573400	0.1	0.069216
4.575067	0.1	0.070897
4.576733	0.1	0.073649
4.578400	0.1	0.076648
4.580067	0.1	0.078008
4.581733	0.1	0.076247
4.583400	0.1	0.071600
4.585067	0.1	0.065155
4.586733	0.1	0.057998
4.588400	0.1	0.051581
4.590067	0.1	0.047367
4.591733	0.1	0.045672
4.593400	0.1	0.045025
4.595067	0.1	0.043497
4.596733	0.1	0.041011
4.598400	0.1	0.039265
4.600067	0.1	0.039577
4.601733	0.1	0.041751
4.603400	0.1	0.044778
4.605067	0.1	0.048238
4.606733	0.1	0.052480
4.608400	0.1	0.057262
4.610067	0.1	0.061374
4.611733	0.1	0.063772
4.613400	0.1	0.064396
4.615067	0.1	0.063851
4.616733	0.1	0.063418
4.618400	0.1	0.064597
4.620067	0.1	0.067600
4.621733	0.1	0.070957
4.623400	0.1	0.073151
4.625067	0.1	0.073588
4.626733	0.1	0.072005
4.628400	0.1	0.068266
4.630067	0.1	0.063665
4.631733	0.1	0.061002
4.633400	0.1	0.061975
4.635067	0.1	0.065747
4.636733	0.1	0.070361
4.638400	0.1	0.074152
4.640067	0.1	0.075935
4.641733	0.1	0.075181
4.643400	0.1	0.072187
4.645067	0.1	0.067982
4.646733	0.1	0.063838
4.648400	0.1	0.060969
4.650067	0.1	0.060131
4.651733	0.1	0.060871
4.653400	0.1	0.062203
4.655067	0.1	0.063893
4.656733	0.1	0.065845
4.658400	0.1	0.067060
4.660067	0.1	0.066315
4.661733	0.1	0.063451
4.663400	0.1	0.059824
4.665067	0.1	0.057486
4.666733	0.1	0.057449
4.668400	0.1	0.059297
4.670067	0.1	0.062613
4.671733	0.1	0.066706
4.673400	0.1	0.069365
4.675067	0.1	0.068331
4.676733	0.1	0.063637
4.678400	0.1	0.057551
4.680067	0.1	0.052731
4.681733	0.1	0.050995
4.683400	0.1	0.053137
4.685067	0.1	0.058413
4.686733	0.1	0.064182
4.688400	0.1	0.067786
4.690067	0.1	0.068801
4.691733	0.1	0.068392
4.693400	0.1	0.067237
4.695067	0.1	0.065118
4.696733	0.1	0.061928
4.698400	0.1	0.058506
4.700067	0.1	0.056527
4.701733	0.1	0.056890
4.703400	0.1	0.058524
4.705067	0.1	0.059595
4.706733	0.1	0.058929
4.708400	0.1	0.056005
4.710067	0.1	0.051348
4.711733	0.1	0.047348
4.713400	0.1	0.046887
4.715067	0.1	0.050473
4.716733	0.1	0.055572
4.718400	0.1	0.059037
4.720067	0.1	0.059372
4.721733	0.1	0.056950
4.723400	0.1	0.053262
4.725067	0.1	0.049546
4.726733	0.1	0.046520
4.728400	0.1	0.045537
4.730067	0.1	0.048093
4.731733	0.1	0.054012
4.733400	0.1	0.061416
4.735067	0.1	0.068001
4.736733	0.1	0.072196
4.738400	0.1	0.073598
4.740067	0.1	0.072764
4.741733	0.1	0.070827
4.743400	0.1	0.069090
4.745067	0.1	0.068797
4.746733	0.1	0.070934
4.748400	0.1	0.075409
4.750067	0.1	0.080229
4.751733	0.1	0.082599
4.753400	0.1	0.081575
4.755067	0.1	0.078799
4.756733	0.1	0.076578
4.758400	0.1	0.075516
4.760067	0.1	0.074292
4.761733	0.1	0.071721
4.763400	0.1	0.068052
4.765067	0.1	0.064294
4.766733	0.1	0.061877
4.768400	0.1	0.062147
4.770067	0.1	0.065202
4.771733	0.1	0.069686
4.773400	0.1	0.073519
4.775067	0.1	0.074748
4.776733	0.1	0.072788
4.778400	0.1	0.069239
4.780067	0.1	0.066338
4.781733	0.1	0.064704
4.783400	0.1	0.063563
4.785067	0.1	0.062771
4.786733	0.1	0.062981
4.788400	0.1	0.063903
4.790067	0.1	0.064084
4.791733	0.1	0.062543
4.793400	0.1	0.059968
4.795067	0.1	0.057728
4.796733	0.1	0.056191
4.798400	0.1	0.055190
4.800067	0.1	0.055446
4.801733	0.1	0.058045
4.803400	0.1	0.062608
4.805067	0.1	0.066846
4.806733	0.1	0.067921
4.808400	0.1	0.064489
4.810067	0.1	0.057826
4.811733	0.1	0.051083
4.813400	0.1	0.047619
4.815067	0.1	0.048797
4.816733	0.1	0.052899
4.818400	0.1	0.056801
4.820067	0.1	0.058366
4.821733	0.1	0.057793
4.823400	0.1	0.057365
4.825067	0.1	0.059055
4.826733	0.1	0.062925
4.828400	0.1	0.067959
4.830067	0.1	0.073006
4.831733	0.1	0.077165
4.833400	0.1	0.080103
4.835067	0.1	0.081556
4.836733	0.1	0.081016
4.838400	0.1	0.078571
4.840067	0.1	0.074953
4.841733	0.1	0.070902
4.843400	0.1	0.067330
4.845067	0.1	0.065006
4.846733	0.1	0.063754
4.848400	0.1	0.062697
4.850067	0.1	0.061556
4.851733	0.1	0.061337
4.853400	0.1	0.062846
4.855067	0.1	0.064843
4.856733	0.1	0.065765
4.858400	0.1	0.066045
4.860067	0.1	0.066939
4.861733	0.1	0.068927
4.863400	0.1	0.071633
4.865067	0.1	0.073933
4.866733	0.1	0.074771
4.868400	0.1	0.073849
4.870067	0.1	0.071521
4.871733	0.1	0.068615
4.873400	0.1	0.066115
4.875067	0.1	0.064541
4.876733	0.1	0.063665
4.878400	0.1	0.062780
4.880067	0.1	0.061807
4.881733	0.1	0.061733
4.883400	0.1	0.063330
4.885067	0.1	0.066296
4.886733	0.1	0.069784
4.888400	0.1	0.073249
4.890067	0.1	0.076876
4.891733	0.1	0.080974
4.893400	0.1	0.084951
4.895067	0.1	0.087894
4.896733	0.1	0.090008
4.898400	0.1	0.092066
4.900067	0.1	0.094566
4.901733	0.1	0.097700
4.903400	0.1	0.101142
4.905067	0.1	0.104206
4.906733	0.1	0.106245
4.908400	0.1	0.107018
4.910067	0.1	0.107246
4.911733	0.1	0.107917
4.913400	0.1	0.108741
4.915067	0.1	0.108564
4.916733	0.1	0.107130
4.918400	0.1	0.105728
4.920067	0.1	0.106185
4.921733	0.1	0.109235
4.923400	0.1	0.114427
4.925067	0.1	0.121272
4.926733	0.1	0.129081
4.928400	0.1	0.136467
4.930067	0.1	0.142748
4.931733	0.1	0.149165
4.933400	0.1	0.157654
4.935067	0.1	0.168788
4.936733	0.1	0.180970
4.938400	0.1	0.191741
4.940067	0.1	0.199527
4.941733	0.1	0.204095
4.943400	0.1	0.206176
4.945067	0.1	0.207014
4.946733	0.1	0.207908
4.948400	0.1	0.209888
4.950067	0.1	0.213347
4.951733	0.1	0.218065
4.953400	0.1	0.223503
4.955067	0.1	0.228998
4.956733	0.1	0.234325
4.958400	0.1	0.240300
4.960067	0.1	0.247960
4.961733	0.1	0.257599
4.963400	0.1	0.268533
4.965067	0.1	0.279276
4.966733	0.1	0.288705
4.968400	0.1	0.297157
4.970067	0.1	0.305888
4.971733	0.1	0.316049
4.973400	0.1	0.328040
4.975067	0.1	0.341195
4.976733	0.1	0.354294
4.978400	0.1	0.366117
4.980067	0.1	0.376008
4.981733	0.1	0.384743
4.983400	0.1	0.394350
4.985067	0.1	0.406732
4.986733	0.1	0.422439
4.988400	0.1	0.440367
4.990067	0.1	0.458625
4.991733	0.1	0.475626
4.993400	0.1	0.490481
4.995067	0.1	0.503166
4.996733	0.1	0.514472
4.998400	0.1	0.525410
5.000067	0.1	0.536828
5.001733	0.1	0.549168
5.003400	0.1	0.562333
5.005067	0.1	0.576163
5.006733	0.1	0.590691
5.008400	0.1	0.605495
5.010067	0.1	0.619832
5.011733	0.1	0.633742
5.013400	0.1	0.647982
5.015067	0.1	0.663102
5.016733	0.1	0.679046
5.018400	0.1	0.694734
5.020067	0.1	0.708709
5.021733	0.1	0.720723
5.023400	0.1	0.731912
5.025067	0.1	0.743535
5.026733	0.1	0.755861
5.028400	0.1	0.767955
5.030067	0.1	0.779103
5.031733	0.1	0.790153
5.033400	0.1	0.802944
5.035067	0.1	0.818791
5.036733	0.1	0.836691
5.038400	0.1	0.853240
5.040067	0.1	0.865338
5.041733	0.1	0.872728
5.043400	0.1	0.877818
5.045067	0.1	0.883383
5.046733	0.1	0.890428
5.048400	0.1	0.898531
5.050067	0.1	0.907308
5.051733	0.1	0.916380
5.053400	0.1	0.924836
5.055067	0.1	0.932086
5.056733	0.1	0.938503
5.058400	0.1	0.944743
5.060067	0.1	0.951132
5.061733	0.1	0.957684
5.063400	0.1	0.963937
5.065067	0.1	0.968874
5.066733	0.1	0.972068
5.068400	0.1	0.974741
5.070067	0.1	0.978657
5.071733	0.1	0.984869
5.073400	0.1	0.993777
5.075067	0.1	1.004841
5.076733	0.1	1.016189
5.078400	0.1	1.025200
5.080067	0.1	1.029819
5.081733	0.1	1.030504
5.083400	0.1	1.030709
5.085067	0.1	1.033773
5.086733	0.1	1.040041
5.088400	0.1	1.047775
5.090067	0.1	1.055147
5.091733	0.1	1.060814
5.093400	0.1	1.063878
5.095067	0.1	1.064106
5.096733	0.1	1.062243
5.098400	0.1	1.059799
5.100067	0.1	1.058052
5.101733	0.1	1.057447
5.103400	0.1	1.057801
5.105067	0.1	1.058783
5.106733	0.1	1.060152
5.108400	0.1	1.061782
5.110067	0.1	1.063799
5.111733	0.1	1.066504
5.113400	0.1	1.070038
5.115067	0.1	1.074360
5.116733	0.1	1.079105
5.118400	0.1	1.082844
5.120067	0.1	1.083808
5.121733	0.1	1.082118
5.123400	0.1	1.080073
5.125067	0.1	1.079887
5.126733	0.1	1.081950
5.128400	0.1	1.085126
5.130067	0.1	1.088101
5.131733	0.1	1.090327
5.133400	0.1	1.092139
5.135067	0.1	1.094216
5.136733	0.1	1.096753
5.138400	0.1	1.099235
5.140067	0.1	1.101196
5.141733	0.1	1.102835
5.143400	0.1	1.104390
5.145067	0.1	1.105489
5.146733	0.1	1.105801
5.148400	0.1	1.105526
5.150067	0.1	1.104684
5.151733	0.1	1.103119
5.153400	0.1	1.101904
5.155067	0.1	1.102821
5.156733	0.1	1.106258
5.158400	0.1	1.111114
5.160067	0.1	1.115925
5.161733	0.1	1.119608
5.163400	0.1	1.122123
5.165067	0.1	1.124148
5.166733	0.1	1.126234
5.168400	0.1	1.128670
5.170067	0.1	1.131697
5.171733	0.1	1.135506
5.173400	0.1	1.139930
5.175067	0.1	1.143925
5.176733	0.1	1.146370
5.178400	0.1	1.147366
5.180067	0.1	1.147711
5.181733	0.1	1.147701
5.183400	0.1	1.147133
5.185067	0.1	1.146086
5.186733	0.1	1.145210
5.188400	0.1	1.145587
5.190067	0.1	1.148614
5.191733	0.1	1.155376
5.193400	0.1	1.165480
5.195067	0.1	1.176372
5.196733	0.1	1.184437
5.198400	0.1	1.187855
5.200067	0.1	1.187869
5.201733	0.1	1.186514
5.203400	0.1	1.184507
5.205067	0.1	1.182030
5.206733	0.1	1.180051
5.208400	0.1	1.179813
5.210067	0.1	1.181480
5.211733	0.1	1.183948
5.213400	0.1	1.185746
5.215067	0.1	1.186412
5.216733	0.1	1.186877
5.218400	0.1	1.188209
5.220067	0.1	1.190458
5.221733	0.1	1.192992
5.223400	0.1	1.195190
5.225067	0.1	1.196950
5.226733	0.1	1.198607
5.228400	0.1	1.200554
5.230067	0.1	1.203306
5.231733	0.1	1.207069
5.233400	0.1	1.211301
5.235067	0.1	1.215334
5.236733	0.1	1.218272
5.238400	0.1	1.219544
5.240067	0.1	1.220219
5.241733	0.1	1.221746
5.243400	0.1	1.223539
5.245067	0.1	1.223702
5.246733	0.1	1.221518
5.248400	0.1	1.218058
5.250067	0.1	1.214724
5.251733	0.1	1.212293
5.253400	0.1	1.211190
5.255067	0.1	1.211776
5.256733	0.1	1.214193
5.258400	0.1	1.217853
5.260067	0.1	1.221113
5.261733	0.1	1.221928
5.263400	0.1	1.219413
5.265067	0.1	1.214975
5.266733	0.1	1.211599
5.268400	0.1	1.211404
5.270067	0.1	1.214244
5.271733	0.1	1.218487
5.273400	0.1	1.222324
5.275067	0.1	1.224540
5.276733	0.1	1.224461
5.278400	0.1	1.222105
5.280067	0.1	1.218598
5.281733	0.1	1.215450
5.283400	0.1	1.213546
5.285067	0.1	1.213592
5.286733	0.1	1.216456
5.288400	0.1	1.222384
5.290067	0.1	1.230468
5.291733	0.1	1.238449
5.293400	0.1	1.243134
5.295067	0.1	1.242668
5.296733	0.1	1.238640
5.298400	0.1	1.234571
5.300067	0.1	1.232638
5.301733	0.1	1.232834
5.303400	0.1	1.234156
5.305067	0.1	1.235269
5.306733	0.1	1.234990
5.308400	0.1	1.232801
5.310067	0.1	1.228787
5.311733	0.1	1.223572
5.313400	0.1	1.218072
5.315067	0.1	1.213271
5.316733	0.1	1.210449
5.318400	0.1	1.210398
5.320067	0.1	1.212391
5.321733	0.1	1.214962
5.323400	0.1	1.217183
5.325067	0.1	1.218803
5.326733	0.1	1.220177
5.328400	0.1	1.221690
5.330067	0.1	1.222841
5.331733	0.1	1.222841
5.333400	0.1	1.221863
5.335067	0.1	1.220764
5.336733	0.1	1.220061
5.338400	0.1	1.219115
5.340067	0.1	1.216782
5.341733	0.1	1.212875
5.343400	0.1	1.208512
5.345067	0.1	1.205476
5.346733	0.1	1.204554
5.348400	0.1	1.204344
5.350067	0.1	1.203124
5.351733	0.1	1.201043
5.353400	0.1	1.199320
5.355067	0.1	1.199036
5.356733	0.1	1.200731
5.358400	0.1	1.203525
5.360067	0.1	1.205569
5.361733	0.1	1.206133
5.363400	0.1	1.206012
5.365067	0.1	1.206202
5.366733	0.1	1.207162
5.368400	0.1	1.208778
5.370067	0.1	1.210589
5.371733	0.1	1.211935
5.373400	0.1	1.212237
5.375067	0.1	1.211320
5.376733	0.1	1.209611
5.378400	0.1	1.208009
5.380067	0.1	1.206975
5.381733	0.1	1.205830
5.383400	0.1	1.203897
5.385067	0.1	1.201984
5.386733	0.1	1.201490
5.388400	0.1	1.202677
5.390067	0.1	1.204805
5.391733	0.1	1.207115
5.393400	0.1	1.209229
5.395067	0.1	1.210966
5.396733	0.1	1.211851
5.398400	0.1	1.211297
5.400067	0.1	1.209499
5.401733	0.1	1.207464
5.403400	0.1	1.205923
5.405067	0.1	1.204764
5.406733	0.1	1.203693
5.408400	0.1	1.202933
5.410067	0.1	1.202454
5.411733	0.1	1.201541
5.413400	0.1	1.199581
5.415067	0.1	1.196056
5.416733	0.1	1.190607
5.418400	0.1	1.184726
5.420067	0.1	1.181662
5.421733	0.1	1.182756
5.423400	0.1	1.185420
5.425067	0.1	1.186091
5.426733	0.1	1.184046
5.428400	0.1	1.180964
5.430067	0.1	1.178174
5.431733	0.1	1.175813
5.433400	0.1	1.173783
5.435067	0.1	1.172307
5.436733	0.1	1.171604
5.438400	0.1	1.171101
5.440067	0.1	1.169797
5.441733	0.1	1.167874
5.443400	0.1	1.166593
5.445067	0.1	1.166048
5.446733	0.1	1.164824
5.448400	0.1	1.162291
5.450067	0.1	1.159627
5.451733	0.1	1.157993
5.453400	0.1	1.157108
5.455067	0.1	1.155841
5.456733	0.1	1.153373
5.458400	0.1	1.149601
5.460067	0.1	1.145531
5.461733	0.1	1.143273
5.463400	0.1	1.144079
5.465067	0.1	1.146845
5.466733	0.1	1.149424
5.468400	0.1	1.150337
5.470067	0.1	1.149615
5.471733	0.1	1.149187
5.473400	0.1	1.151823
5.475067	0.1	1.158272
5.476733	0.1	1.165927
5.478400	0.1	1.171050
5.480067	0.1	1.171767
5.481733	0.1	1.168405
5.483400	0.1	1.162454
5.485067	0.1	1.155878
5.486733	0.1	1.149788
5.488400	0.1	1.143985
5.490067	0.1	1.138351
5.491733	0.1	1.133000
5.493400	0.1	1.127739
5.495067	0.1	1.123045
5.496733	0.1	1.120563
5.498400	0.1	1.121908
5.500067	0.1	1.127305
5.501733	0.1	1.135124
5.503400	0.1	1.142779
5.505067	0.1	1.147869
5.506733	0.1	1.148996
5.508400	0.1	1.146714
5.510067	0.1	1.143343
5.511733	0.1	1.140917
5.513400	0.1	1.140153
5.515067	0.1	1.140968
5.516733	0.1	1.142644
5.518400	0.1	1.144102
5.520067	0.1	1.144707
5.521733	0.1	1.144479
5.523400	0.1	1.143413
5.525067	0.1	1.140661
5.526733	0.1	1.134966
5.528400	0.1	1.126421
5.530067	0.1	1.116949
5.531733	0.1	1.108749
5.533400	0.1	1.103361
5.535067	0.1	1.101643
5.536733	0.1	1.103524
5.538400	0.1	1.107748
5.540067	0.1	1.112311
5.541733	0.1	1.115226
5.543400	0.1	1.115492
5.545067	0.1	1.113666
5.546733	0.1	1.110975
5.548400	0.1	1.107766
5.550067	0.1	1.103533
5.551733	0.1	1.098416
5.553400	0.1	1.093354
5.555067	0.1	1.088944
5.556733	0.1	1.085280
5.558400	0.1	1.082751
5.560067	0.1	1.082285
5.561733	0.1	1.084432
5.563400	0.1	1.087934
5.565067	0.1	1.090202
5.566733	0.1	1.089359
5.568400	0.1	1.084632
5.570067	0.1	1.076437
5.571733	0.1	1.067161
5.573400	0.1	1.059994
5.575067	0.1	1.056725
5.576733	0.1	1.057237
5.578400	0.1	1.060278
5.580067	0.1	1.064138
5.581733	0.1	1.067030
5.583400	0.1	1.067333
5.585067	0.1	1.064525
5.586733	0.1	1.059854
5.588400	0.1	1.055337
5.590067	0.1	1.052157
5.591733	0.1	1.050085
5.593400	0.1	1.048306
5.595067	0.1	1.046103
5.596733	0.1	1.042802
5.598400	0.1	1.038378
5.600067	0.1	1.033964
5.601733	0.1	1.030266
5.603400	0.1	1.026709
5.605067	0.1	1.022988
5.606733	0.1	1.019845
5.608400	0.1	1.018075
5.610067	0.1	1.017507
5.611733	0.1	1.016967
5.613400	0.1	1.015505
5.615067	0.1	1.013586
5.616733	0.1	1.012399
5.618400	0.1	1.012529
5.620067	0.1	1.013605
5.621733	0.1	1.014853
5.623400	0.1	1.015207
5.625067	0.1	1.013419
5.626733	0.1	1.009288
5.628400	0.1	1.003942
5.630067	0.1	0.998224
5.631733	0.1	0.992073
5.633400	0.1	0.985684
5.635067	0.1	0.980017
5.636733	0.1	0.975919
5.638400	0.1	0.973642
5.640067	0.1	0.973446
5.641733	0.1	0.975211
5.643400	0.1	0.977144
5.645067	0.1	0.976622
5.646733	0.1	0.972748
5.648400	0.1	0.966988
5.650067	0.1	0.961479
5.651733	0.1	0.956953
5.653400	0.1	0.952235
5.655067	0.1	0.946247
5.656733	0.1	0.939621
5.658400	0.1	0.933604
5.660067	0.1	0.928696
5.661733	0.1	0.924980
5.663400	0.1	0.922126
5.665067	0.1	0.918773
5.666733	0.1	0.913567
5.668400	0.1	0.906750
5.670067	0.1	0.899616
5.671733	0.1	0.893273
5.673400	0.1	0.888566
5.675067	0.1	0.885720
5.676733	0.1	0.883830
5.678400	0.1	0.881683
5.680067	0.1	0.878507
5.681733	0.1	0.873748
5.683400	0.1	0.867164
5.685067	0.1	0.859234
5.686733	0.1	0.851336
5.688400	0.1	0.845310
5.690067	0.1	0.841832
5.691733	0.1	0.840002
5.693400	0.1	0.839052
5.695067	0.1	0.838703
5.696733	0.1	0.837822
5.698400	0.1	0.834796
5.700067	0.1	0.829254
5.701733	0.1	0.822512
5.703400	0.1	0.816220
5.705067	0.1	0.810931
5.706733	0.1	0.805994
5.708400	0.1	0.800053
5.710067	0.1	0.791918
5.711733	0.1	0.781757
5.713400	0.1	0.771140
5.715067	0.1	0.761547
5.716733	0.1	0.753286
5.718400	0.1	0.746092
5.720067	0.1	0.739908
5.721733	0.1	0.734394
5.723400	0.1	0.729067
5.725067	0.1	0.724532
5.726733	0.1	0.721863
5.728400	0.1	0.720564
5.730067	0.1	0.718734
5.731733	0.1	0.715274
5.733400	0.1	0.710962
5.735067	0.1	0.707097
5.736733	0.1	0.703926
5.738400	0.1	0.700345
5.740067	0.1	0.694781
5.741733	0.1	0.686711
5.743400	0.1	0.677216
5.745067	0.1	0.668177
5.746733	0.1	0.660880
5.748400	0.1	0.655167
5.750067	0.1	0.650072
5.751733	0.1	0.645057
5.753400	0.1	0.640447
5.755067	0.1	0.636871
5.756733	0.1	0.633840
5.758400	0.1	0.629635
5.760067	0.1	0.623292
5.761733	0.1	0.615767
5.763400	0.1	0.608829
5.765067	0.1	0.603078
5.766733	0.1	0.597588
5.768400	0.1	0.591665
5.770067	0.1	0.585876
5.771733	0.1	0.581038
5.773400	0.1	0.577345
5.775067	0.1	0.574123
5.776733	0.1	0.570193
5.778400	0.1	0.564759
5.780067	0.1	0.557858
5.781733	0.1	0.550724
5.783400	0.1	0.544973
5.785067	0.1	0.540712
5.786733	0.1	0.536838
5.788400	0.1	0.532502
5.790067	0.1	0.527129
5.791733	0.1	0.520684
5.793400	0.1	0.514137
5.795067	0.1	0.508479
5.796733	0.1	0.504158
5.798400	0.1	0.501699
5.800067	0.1	0.501666
5.801733	0.1	0.503897
5.803400	0.1	0.507333
5.805067	0.1	0.510886
5.806733	0.1	0.513489
5.808400	0.1	0.513643
5.810067	0.1	0.510304
5.811733	0.1	0.504050
5.813400	0.1	0.496916
5.815067	0.1	0.490984
5.816733	0.1	0.486686
5.818400	0.1	0.482728
5.820067	0.1	0.477470
5.821733	0.1	0.470369
5.823400	0.1	0.462513
5.825067	0.1	0.455403
5.826733	0.1	0.449196
5.828400	0.1	0.442709
5.830067	0.1	0.435025
5.831733	0.1	0.427137
5.833400	0.1	0.421586
5.835067	0.1	0.420078
5.836733	0.1	0.421521
5.838400	0.1	0.422867
5.840067	0.1	0.421912
5.841733	0.1	0.418918
5.843400	0.1	0.415621
5.845067	0.1	0.413246
5.846733	0.1	0.411645
5.848400	0.1	0.409833
5.850067	0.1	0.407132
5.851733	0.1	0.403463
5.853400	0.1	0.398704
5.855067	0.1	0.393204
5.856733	0.1	0.388627
5.858400	0.1	0.386746
5.860067	0.1	0.387751
5.861733	0.1	0.390001
5.863400	0.1	0.390871
5.865067	0.1	0.388776
5.866733	0.1	0.384636
5.868400	0.1	0.381386
5.870067	0.1	0.381670
5.871733	0.1	0.385148
5.873400	0.1	0.388497
5.875067	0.1	0.388469
5.876733	0.1	0.384371
5.878400	0.1	0.378047
5.880067	0.1	0.371882
5.881733	0.1	0.367160
5.883400	0.1	0.364222
5.885067	0.1	0.362894
5.886733	0.1	0.362694
5.888400	0.1	0.362904
5.890067	0.1	0.362503
5.891733	0.1	0.360650
5.893400	0.1	0.357274
5.895067	0.1	0.352985
5.896733	0.1	0.348915
5.898400	0.1	0.346568
5.900067	0.1	0.346783
5.901733	0.1	0.348603
5.903400	0.1	0.350648
5.905067	0.1	0.353116
5.906733	0.1	0.356915
5.908400	0.1	0.361647
5.910067	0.1	0.365572
5.911733	0.1	0.366597
5.913400	0.1	0.363630
5.915067	0.1	0.357796
5.916733	0.1	0.351425
5.918400	0.1	0.345851
5.920067	0.1	0.340794
5.921733	0.1	0.335872
5.923400	0.1	0.331411
5.925067	0.1	0.327718
5.926733	0.1	0.324924
5.928400	0.1	0.323323
5.930067	0.1	0.322750
5.931733	0.1	0.322750
5.933400	0.1	0.323378
5.935067	0.1	0.324580
5.936733	0.1	0.325702
5.938400	0.1	0.326810
5.940067	0.1	0.329199
5.941733	0.1	0.333390
5.943400	0.1	0.337772
5.945067	0.1	0.340152
5.946733	0.1	0.339556
5.948400	0.1	0.336128
5.950067	0.1	0.331108
5.951733	0.1	0.326671
5.953400	0.1	0.324142
5.955067	0.1	0.322838
5.956733	0.1	0.321008
5.958400	0.1	0.317451
5.960067	0.1	0.312468
5.961733	0.1	0.307057
5.963400	0.1	0.301865
5.965067	0.1	0.297455
5.966733	0.1	0.294154
5.968400	0.1	0.291476
5.970067	0.1	0.288794
5.971733	0.1	0.286521
5.973400	0.1	0.285907
5.975067	0.1	0.287397
5.976733	0.1	0.290028
5.978400	0.1	0.292421
5.980067	0.1	0.293795
5.981733	0.1	0.294074
5.983400	0.1	0.293725
5.985067	0.1	0.293488
5.986733	0.1	0.293767
5.988400	0.1	0.293721
5.990067	0.1	0.292105
5.991733	0.1	0.289166
5.993400	0.1	0.286256
5.995067	0.1	0.283923
5.996733	0.1	0.281981
5.998400	0.1	0.280426
6.000067	0.1	0.278698
6.001733	0.1	0.275746
6.003400	0.1	0.271872
6.005067	0.1	0.268659
6.006733	0.1	0.266912
6.008400	0.1	0.266251
6.010067	0.1	0.266000
6.011733	0.1	0.265506
6.013400	0.1	0.264267
6.015067	0.1	0.262056
6.016733	0.1	0.259057
6.018400	0.1	0.256100
6.020067	0.1	0.254489
6.021733	0.1	0.255234
6.023400	0.1	0.257930
6.025067	0.1	0.260966
6.026733	0.1	0.263155
6.028400	0.1	0.264025
6.030067	0.1	0.263490
6.031733	0.1	0.262531
6.033400	0.1	0.262624
6.035067	0.1	0.263839
6.036733	0.1	0.264468
6.038400	0.1	0.262456
6.040067	0.1	0.256868
6.041733	0.1	0.248621
6.043400	0.1	0.240160
6.045067	0.1	0.233855
6.046733	0.1	0.230488
6.048400	0.1	0.229613
6.050067	0.1	0.230800
6.051733	0.1	0.233613
6.053400	0.1	0.237003
6.055067	0.1	0.239685
6.056733	0.1	0.241138
6.058400	0.1	0.241711
6.060067	0.1	0.241641
6.061733	0.1	0.240505
6.063400	0.1	0.237953
6.065067	0.1	0.234726
6.066733	0.1	0.233054
6.068400	0.1	0.235410
6.070067	0.1	0.242242
6.071733	0.1	0.251029
6.073400	0.1	0.257627
6.075067	0.1	0.258759
6.076733	0.1	0.253753
6.078400	0.1	0.244728
6.080067	0.1	0.235094
6.081733	0.1	0.227173
6.083400	0.1	0.221441
6.085067	0.1	0.217967
6.086733	0.1	0.216980
6.088400	0.1	0.218130
6.090067	0.1	0.220495
6.091733	0.1	0.222977
6.093400	0.1	0.224658
6.095067	0.1	0.225618
6.096733	0.1	0.227108
6.098400	0.1	0.229790
6.100067	0.1	0.232244
6.101733	0.1	0.232393
6.103400	0.1	0.229813
6.105067	0.1	0.225413
6.106733	0.1	0.219666
6.108400	0.1	0.212900
6.110067	0.1	0.206903
6.111733	0.1	0.204071
6.113400	0.1	0.205152
6.115067	0.1	0.209063
6.116733	0.1	0.213850
6.118400	0.1	0.217482
6.120067	0.1	0.219187
6.121733	0.1	0.219801
6.123400	0.1	0.220188
6.125067	0.1	0.219862
6.126733	0.1	0.217645
6.128400	0.1	0.213594
6.130067	0.1	0.209329
6.131733	0.1	0.206321
6.133400	0.1	0.204849
6.135067	0.1	0.204882
6.136733	0.1	0.207266
6.138400	0.1	0.212812
6.140067	0.1	0.220439
6.141733	0.1	0.227550
6.143400	0.1	0.231974
6.145067	0.1	0.233129
6.146733	0.1	0.232011
6.148400	0.1	0.230088
6.150067	0.1	0.228002
6.151733	0.1	0.225645
6.153400	0.1	0.222675
6.155067	0.1	0.218842
6.156733	0.1	0.214647
6.158400	0.1	0.211359
6.160067	0.1	0.209953
6.161733	0.1	0.210200
6.163400	0.1	0.211312
6.165067	0.1	0.213175
6.166733	0.1	0.215615
6.168400	0.1	0.216933
6.170067	0.1	0.214893
6.171733	0.1	0.208924
6.173400	0.1	0.200784
6.175067	0.1	0.193384
6.176733	0.1	0.189077
6.178400	0.1	0.188812
6.180067	0.1	0.191871
6.181733	0.1	0.196286
6.183400	0.1	0.200043
6.185067	0.1	0.202311
6.186733	0.1	0.203918
6.188400	0.1	0.206209
6.190067	0.1	0.208952
6.191733	0.1	0.210628
6.193400	0.1	0.210903
6.195067	0.1	0.211312
6.196733	0.1	0.212910
6.198400	0.1	0.214525
6.200067	0.1	0.214307
6.201733	0.1	0.211676
6.203400	0.1	0.207336
6.205067	0.1	0.202777
6.206733	0.1	0.199759
6.208400	0.1	0.199210
6.210067	0.1	0.200211
6.211733	0.1	0.200635
6.213400	0.1	0.199168
6.215067	0.1	0.196346
6.216733	0.1	0.193762
6.218400	0.1	0.192798
6.220067	0.1	0.193845
6.221733	0.1	0.196816
6.223400	0.1	0.201599
6.225067	0.1	0.207573
6.226733	0.1	0.213222
6.228400	0.1	0.216891
6.230067	0.1	0.217832
6.231733	0.1	0.215671
6.233400	0.1	0.209627
6.235067	0.1	0.200169
6.236733	0.1	0.190637
6.238400	0.1	0.184914
6.240067	0.1	0.183815
6.241733	0.1	0.185561
6.243400	0.1	0.189296
6.245067	0.1	0.195713
6.246733	0.1	0.204090
6.248400	0.1	0.211191
6.250067	0.1	0.213906
6.251733	0.1	0.211434
6.253400	0.1	0.205101
6.255067	0.1	0.197832
6.256733	0.1	0.193063
6.258400	0.1	0.192607
6.260067	0.1	0.195415
6.261733	0.1	0.198875
6.263400	0.1	0.201617
6.265067	0.1	0.204551
6.266733	0.1	0.208667
6.268400	0.1	0.213017
6.270067	0.1	0.215494
6.271733	0.1	0.214847
6.273400	0.1	0.211932
6.275067	0.1	0.208253
6.276733	0.1	0.204076
6.278400	0.1	0.199489
6.280067	0.1	0.195727
6.281733	0.1	0.193855
6.283400	0.1	0.193547
6.285067	0.1	0.194372
6.286733	0.1	0.196830
6.288400	0.1	0.200705
6.290067	0.1	0.204216
6.291733	0.1	0.205790
6.293400	0.1	0.205315
6.295067	0.1	0.203298
6.296733	0.1	0.200132
6.298400	0.1	0.197110
6.300067	0.1	0.196509
6.301733	0.1	0.199052
6.303400	0.1	0.202730
6.305067	0.1	0.205105
6.306733	0.1	0.205813
6.308400	0.1	0.206255
6.310067	0.1	0.207322
6.311733	0.1	0.208500
6.313400	0.1	0.209338
6.315067	0.1	0.210218
6.316733	0.1	0.211471
6.318400	0.1	0.212644
6.320067	0.1	0.213105
6.321733	0.1	0.212775
6.323400	0.1	0.211522
6.325067	0.1	0.208393
6.326733	0.1	0.202772
6.328400	0.1	0.195624
6.330067	0.1	0.188742
6.331733	0.1	0.184053
6.333400	0.1	0.183349
6.335067	0.1	0.186875
6.336733	0.1	0.192560
6.338400	0.1	0.197436
6.340067	0.1	0.199899
6.341733	0.1	0.200765
6.343400	0.1	0.202102
6.345067	0.1	0.204900
6.346733	0.1	0.208230
6.348400	0.1	0.210856
6.350067	0.1	0.212253
6.351733	0.1	0.211997
6.353400	0.1	0.210069
6.355067	0.1	0.207908
6.356733	0.1	0.207834
6.358400	0.1	0.211257
6.360067	0.1	0.217543
6.361733	0.1	0.224691
6.363400	0.1	0.230535
6.365067	0.1	0.233357
6.366733	0.1	0.232849
6.368400	0.1	0.230246
6.370067	0.1	0.226763
6.371733	0.1	0.222805
6.373400	0.1	0.218577
6.375067	0.1	0.214619
6.376733	0.1	0.211587
6.378400	0.1	0.209841
6.380067	0.1	0.209496
6.381733	0.1	0.210423
6.383400	0.1	0.211955
6.385067	0.1	0.213166
6.386733	0.1	0.213739
6.388400	0.1	0.214349
6.390067	0.1	0.215927
6.391733	0.1	0.218712
6.393400	0.1	0.222106
6.395067	0.1	0.225352
6.396733	0.1	0.228067
6.398400	0.1	0.229501
6.400067	0.1	0.228356
6.401733	0.1	0.224831
6.403400	0.1	0.221478
6.405067	0.1	0.221250
6.406733	0.1	0.225464
6.408400	0.1	0.233282
6.410067	0.1	0.242251
6.411733	0.1	0.249618
6.413400	0.1	0.253567
6.415067	0.1	0.253660
6.416733	0.1	0.251210
6.418400	0.1	0.248803
6.420067	0.1	0.248142
6.421733	0.1	0.248970
6.423400	0.1	0.250279
6.425067	0.1	0.251317
6.426733	0.1	0.251727
6.428400	0.1	0.251741
6.430067	0.1	0.252030
6.431733	0.1	0.252984
6.433400	0.1	0.254032
6.435067	0.1	0.253934
6.436733	0.1	0.251927
6.438400	0.1	0.248514
6.440067	0.1	0.245320
6.441733	0.1	0.243676
6.443400	0.1	0.243355
6.445067	0.1	0.243369
6.446733	0.1	0.243681
6.448400	0.1	0.245366
6.450067	0.1	0.249362
6.451733	0.1	0.255224
6.453400	0.1	0.260849
6.455067	0.1	0.263690
6.456733	0.1	0.262712
6.458400	0.1	0.258833
6.460067	0.1	0.253799
6.461733	0.1	0.249273
6.463400	0.1	0.246530
6.465067	0.1	0.246079
6.466733	0.1	0.247671
6.468400	0.1	0.250642
6.470067	0.1	0.254149
6.471733	0.1	0.256998
6.473400	0.1	0.257934
6.475067	0.1	0.256682
6.476733	0.1	0.254549
6.478400	0.1	0.253129
6.480067	0.1	0.252700
6.481733	0.1	0.252440
6.483400	0.1	0.251671
6.485067	0.1	0.250535
6.486733	0.1	0.249376
6.488400	0.1	0.248011
6.490067	0.1	0.246568
6.491733	0.1	0.246027
6.493400	0.1	0.247573
6.495067	0.1	0.251653
6.496733	0.1	0.257306
6.498400	0.1	0.262884
6.500067	0.1	0.267397
6.501733	0.1	0.270447
6.503400	0.1	0.271848
6.505067	0.1	0.271685
6.506733	0.1	0.270624
6.508400	0.1	0.269832
6.510067	0.1	0.269474
6.511733	0.1	0.268002
6.513400	0.1	0.264081
6.515067	0.1	0.258400
6.516733	0.1	0.253408
6.518400	0.1	0.251732
6.520067	0.1	0.253734
6.521733	0.1	0.256835
6.523400	0.1	0.258144
6.525067	0.1	0.257078
6.526733	0.1	0.255215
6.528400	0.1	0.254475
6.530067	0.1	0.255927
6.531733	0.1	0.259541
6.533400	0.1	0.264193
6.535067	0.1	0.268170
6.536733	0.1	0.270102
6.538400	0.1	0.269650
6.540067	0.1	0.267616
6.541733	0.1	0.265511
6.543400	0.1	0.264654
6.545067	0.1	0.265492
6.546733	0.1	0.267811
6.548400	0.1	0.271164
6.550067	0.1	0.274852
6.551733	0.1	0.277953
6.553400	0.1	0.280361
6.555067	0.1	0.283234
6.556733	0.1	0.287127
6.558400	0.1	0.290219
6.560067	0.1	0.289995
6.561733	0.1	0.286209
6.563400	0.1	0.280859
6.565067	0.1	0.276039
6.566733	0.1	0.272859
6.568400	0.1	0.271555
6.570067	0.1	0.271774
6.571733	0.1	0.272519
6.573400	0.1	0.272491
6.575067	0.1	0.271066
6.576733	0.1	0.268891
6.578400	0.1	0.267620
6.580067	0.1	0.268994
6.581733	0.1	0.273851
6.583400	0.1	0.281697
6.585067	0.1	0.290466
6.586733	0.1	0.297586
6.588400	0.1	0.302037
6.590067	0.1	0.304244
6.591733	0.1	0.304589
6.593400	0.1	0.303285
6.595067	0.1	0.301101
6.596733	0.1	0.299299
6.598400	0.1	0.298512
6.600067	0.1	0.298261
6.601733	0.1	0.297972
6.603400	0.1	0.297478
6.605067	0.1	0.296677
6.606733	0.1	0.295858
6.608400	0.1	0.295448
6.610067	0.1	0.295313
6.611733	0.1	0.295611
6.613400	0.1	0.297176
6.615067	0.1	0.300054
6.616733	0.1	0.302996
6.618400	0.1	0.305041
6.620067	0.1	0.306456
6.621733	0.1	0.307779
6.623400	0.1	0.309134
6.625067	0.1	0.310829
6.626733	0.1	0.313143
6.628400	0.1	0.315574
6.630067	0.1	0.317139
6.631733	0.1	0.317404
6.633400	0.1	0.316873
6.635067	0.1	0.316477
6.636733	0.1	0.316766
6.638400	0.1	0.317986
6.640067	0.1	0.320179
6.641733	0.1	0.322629
6.643400	0.1	0.323798
6.645067	0.1	0.322568
6.646733	0.1	0.319942
6.648400	0.1	0.318876
6.650067	0.1	0.321572
6.651733	0.1	0.327020
6.653400	0.1	0.331593
6.655067	0.1	0.332175
6.656733	0.1	0.328473
6.658400	0.1	0.322592
6.660067	0.1	0.317316
6.661733	0.1	0.314722
6.663400	0.1	0.315369
6.665067	0.1	0.318256
6.666733	0.1	0.322042
6.668400	0.1	0.325823
6.670067	0.1	0.328487
6.671733	0.1	0.328966
6.673400	0.1	0.327853
6.675067	0.1	0.327239
6.676733	0.1	0.328873
6.678400	0.1	0.332696
6.680067	0.1	0.336315
6.681733	0.1	0.336696
6.683400	0.1	0.333088
6.685067	0.1	0.327774
6.686733	0.1	0.323812
6.688400	0.1	0.322447
6.690067	0.1	0.323127
6.691733	0.1	0.325460
6.693400	0.1	0.329297
6.695067	0.1	0.332966
6.696733	0.1	0.333642
6.698400	0.1	0.330466
6.700067	0.1	0.325618
6.701733	0.1	0.321767
6.703400	0.1	0.319718
6.705067	0.1	0.318973
6.706733	0.1	0.319257
6.708400	0.1	0.320869
6.710067	0.1	0.323951
6.711733	0.1	0.327784
6.713400	0.1	0.331081
6.715067	0.1	0.333502
6.716733	0.1	0.336138
6.718400	0.1	0.339826
6.720067	0.1	0.343984
6.721733	0.1	0.346997
6.723400	0.1	0.347323
6.725067	0.1	0.344790
6.726733	0.1	0.340329
6.728400	0.1	0.334363
6.730067	0.1	0.326936
6.731733	0.1	0.319118
6.733400	0.1	0.312882
6.735067	0.1	0.309674
6.736733	0.1	0.309418
6.738400	0.1	0.311225
6.740067	0.1	0.314172
6.741733	0.1	0.317302
6.743400	0.1	0.319886
6.745067	0.1	0.321828
6.746733	0.1	0.323378
6.748400	0.1	0.324305
6.750067	0.1	0.323830
6.751733	0.1	0.321693
6.753400	0.1	0.318168
6.755067	0.1	0.313525
6.756733	0.1	0.308352
6.758400	0.1	0.303788
6.760067	0.1	0.301255
6.761733	0.1	0.302023
6.763400	0.1	0.306345
6.765067	0.1	0.312924
6.766733	0.1	0.319406
6.768400	0.1	0.323071
6.770067	0.1	0.322144
6.771733	0.1	0.317241
6.773400	0.1	0.310452
6.775067	0.1	0.303313
6.776733	0.1	0.296882
6.778400	0.1	0.292291
6.780067	0.1	0.290051
6.781733	0.1	0.289669
6.783400	0.1	0.290396
6.785067	0.1	0.292263
6.786733	0.1	0.295704
6.788400	0.1	0.300100
6.790067	0.1	0.304370
6.791733	0.1	0.308123
6.793400	0.1	0.311211
6.795067	0.1	0.313697
6.796733	0.1	0.315998
6.798400	0.1	0.317656
6.800067	0.1	0.317423
6.801733	0.1	0.315295
6.803400	0.1	0.312687
6.805067	0.1	0.310517
6.806733	0.1	0.308878
6.808400	0.1	0.308249
6.810067	0.1	0.309413
6.811733	0.1	0.312142
6.813400	0.1	0.314810
6.815067	0.1	0.315900
6.816733	0.1	0.315458
6.818400	0.1	0.314526
6.820067	0.1	0.314103
6.821733	0.1	0.314657
6.823400	0.1	0.315579
6.825067	0.1	0.315551
6.826733	0.1	0.313441
6.828400	0.1	0.308850
6.830067	0.1	0.302428
6.831733	0.1	0.295518
6.833400	0.1	0.289800
6.835067	0.1	0.286405
6.836733	0.1	0.284985
6.838400	0.1	0.284780
6.840067	0.1	0.285525
6.841733	0.1	0.286628
6.843400	0.1	0.287234
6.845067	0.1	0.286982
6.846733	0.1	0.286023
6.848400	0.1	0.285082
6.850067	0.1	0.285208
6.851733	0.1	0.286354
6.853400	0.1	0.287169
6.855067	0.1	0.286596
6.856733	0.1	0.284510
6.858400	0.1	0.281506
6.860067	0.1	0.278493
6.861733	0.1	0.275662
6.863400	0.1	0.272933
6.865067	0.1	0.271038
6.866733	0.1	0.270596
6.868400	0.1	0.270968
6.870067	0.1	0.271010
6.871733	0.1	0.270405
6.873400	0.1	0.270116
6.875067	0.1	0.271555
6.876733	0.1	0.275318
6.878400	0.1	0.280696
6.880067	0.1	0.286205
6.881733	0.1	0.290745
6.883400	0.1	0.293972
6.885067	0.1	0.295434
6.886733	0.1	0.294466
6.888400	0.1	0.291322
6.890067	0.1	0.287509
6.891733	0.1	0.284854
6.893400	0.1	0.284072
6.895067	0.1	0.284547
6.896733	0.1	0.286126
6.898400	0.1	0.289110
6.900067	0.1	0.292235
6.901733	0.1	0.292845
6.903400	0.1	0.289311
6.905067	0.1	0.282442
6.906733	0.1	0.274614
6.908400	0.1	0.267923
6.910067	0.1	0.263387
6.911733	0.1	0.261236
6.913400	0.1	0.260817
6.915067	0.1	0.260840
6.916733	0.1	0.260593
6.918400	0.1	0.260477
6.920067	0.1	0.261301
6.921733	0.1	0.263383
6.923400	0.1	0.266163
6.925067	0.1	0.268663
6.926733	0.1	0.270256
6.928400	0.1	0.270773
6.930067	0.1	0.270582
6.931733	0.1	0.270237
6.933400	0.1	0.269618
6.935067	0.1	0.268593
6.936733	0.1	0.267862
6.938400	0.1	0.267946
6.940067	0.1	0.268752
6.941733	0.1	0.270386
6.943400	0.1	0.272701
6.945067	0.1	0.274768
6.946733	0.1	0.276244
6.948400	0.1	0.277609
6.950067	0.1	0.278777
6.951733	0.1	0.278978
6.953400	0.1	0.277688
6.955067	0.1	0.275164
6.956733	0.1	0.272314
6.958400	0.1	0.270037
6.960067	0.1	0.268826
6.961733	0.1	0.268770
6.963400	0.1	0.269567
6.965067	0.1	0.270489
6.966733	0.1	0.270489
6.968400	0.1	0.268589
6.970067	0.1	0.264649
6.971733	0.1	0.259578
6.973400	0.1	0.254959
6.975067	0.1	0.252500
6.976733	0.1	0.253371
6.978400	0.1	0.257445
6.980067	0.1	0.263359
6.981733	0.1	0.269283
6.983400	0.1	0.273772
6.985067	0.1	0.276193
6.986733	0.1	0.276840
6.988400	0.1	0.276519
6.990067	0.1	0.275695
6.991733	0.1	0.274340
6.993400	0.1	0.272468
6.995067	0.1	0.270205
6.996733	0.1	0.267564
6.998400	0.1	0.265054
7.000067	0.1	0.263834
7.001733	0.1	0.264375
7.003400	0.1	0.265860
7.005067	0.1	0.267308
7.006733	0.1	0.268370
7.008400	0.1	0.268994
7.010067	0.1	0.269045
7.011733	0.1	0.267946
7.013400	0.1	0.264701
7.015067	0.1	0.259150
7.016733	0.1	0.252929
7.018400	0.1	0.248179
7.020067	0.1	0.245962
7.021733	0.1	0.246558
7.023400	0.1	0.250204
7.025067	0.1	0.256272
7.026733	0.1	0.262763
7.028400	0.1	0.267592
7.030067	0.1	0.270056
7.031733	0.1	0.270777
7.033400	0.1	0.270898
7.035067	0.1	0.271387
7.036733	0.1	0.272989
7.038400	0.1	0.275997
7.040067	0.1	0.279513
7.041733	0.1	0.281516
7.043400	0.1	0.280351
7.045067	0.1	0.276277
7.046733	0.1	0.271471
7.048400	0.1	0.268407
7.050067	0.1	0.268072
7.051733	0.1	0.269380
7.053400	0.1	0.270251
7.055067	0.1	0.269194
7.056733	0.1	0.265739
7.058400	0.1	0.260426
7.060067	0.1	0.255043
7.061733	0.1	0.251620
7.063400	0.1	0.250358
7.065067	0.1	0.249841
7.066733	0.1	0.248998
7.068400	0.1	0.247662
7.070067	0.1	0.246316
7.071733	0.1	0.245646
7.073400	0.1	0.246023
7.075067	0.1	0.247392
7.076733	0.1	0.249580
7.078400	0.1	0.252482
7.080067	0.1	0.255443
7.081733	0.1	0.256882
7.083400	0.1	0.255550
7.085067	0.1	0.252370
7.086733	0.1	0.250302
7.088400	0.1	0.251527
7.090067	0.1	0.254912
7.091733	0.1	0.257296
7.093400	0.1	0.256887
7.095067	0.1	0.254479
7.096733	0.1	0.251899
7.098400	0.1	0.249892
7.100067	0.1	0.247830
7.101733	0.1	0.245604
7.103400	0.1	0.244770
7.105067	0.1	0.247154
7.106733	0.1	0.252645
7.108400	0.1	0.258954
7.110067	0.1	0.263634
7.111733	0.1	0.265301
7.113400	0.1	0.263485
7.115067	0.1	0.259089
7.116733	0.1	0.254340
7.118400	0.1	0.250880
7.120067	0.1	0.248859
7.121733	0.1	0.247974
7.123400	0.1	0.247955
7.125067	0.1	0.248384
7.126733	0.1	0.248831
7.128400	0.1	0.248807
7.130067	0.1	0.248016
7.131733	0.1	0.247424
7.133400	0.1	0.248826
7.135067	0.1	0.252486
7.136733	0.1	0.257017
7.138400	0.1	0.261590
7.140067	0.1	0.266414
7.141733	0.1	0.271504
7.143400	0.1	0.276179
7.145067	0.1	0.279373
7.146733	0.1	0.280472
7.148400	0.1	0.280184
7.150067	0.1	0.280165
7.151733	0.1	0.281418
7.153400	0.1	0.283052
7.155067	0.1	0.283504
7.156733	0.1	0.282647
7.158400	0.1	0.281758
7.160067	0.1	0.281548
7.161733	0.1	0.281539
7.163400	0.1	0.281162
7.165067	0.1	0.280314
7.166733	0.1	0.279155
7.168400	0.1	0.278293
7.170067	0.1	0.278922
7.171733	0.1	0.281888
7.173400	0.1	0.286377
7.175067	0.1	0.290074
7.176733	0.1	0.290801
7.178400	0.1	0.288370
7.180067	0.1	0.285390
7.181733	0.1	0.285148
7.183400	0.1	0.288114
7.185067	0.1	0.291858
7.186733	0.1	0.294340
7.188400	0.1	0.295886
7.190067	0.1	0.297576
7.191733	0.1	0.299476
7.193400	0.1	0.301264
7.195067	0.1	0.303625
7.196733	0.1	0.308244
7.198400	0.1	0.316375
7.200067	0.1	0.327188
7.201733	0.1	0.337414
7.203400	0.1	0.343155
7.205067	0.1	0.343015
7.206733	0.1	0.339192
7.208400	0.1	0.335458
7.210067	0.1	0.334382
7.211733	0.1	0.336133
7.213400	0.1	0.339434
7.215067	0.1	0.343486
7.216733	0.1	0.348389
7.218400	0.1	0.354098
7.220067	0.1	0.359444
7.221733	0.1	0.362839
7.223400	0.1	0.364105
7.225067	0.1	0.364436
7.226733	0.1	0.364590
7.228400	0.1	0.364119
7.230067	0.1	0.362466
7.231733	0.1	0.360073
7.233400	0.1	0.357837
7.235067	0.1	0.356250
7.236733	0.1	0.355542
7.238400	0.1	0.356091
7.240067	0.1	0.358396
7.241733	0.1	0.362331
7.243400	0.1	0.366573
7.245067	0.1	0.369814
7.246733	0.1	0.372184
7.248400	0.1	0.374853
7.250067	0.1	0.378825
7.251733	0.1	0.383914
7.253400	0.1	0.388380
7.255067	0.1	0.390322
7.256733	0.1	0.389358
7.258400	0.1	0.386206
7.260067	0.1	0.381256
7.261733	0.1	0.374150
7.263400	0.1	0.365060
7.265067	0.1	0.355891
7.266733	0.1	0.349390
7.268400	0.1	0.347453
7.270067	0.1	0.349842
7.271733	0.1	0.353800
7.273400	0.1	0.355886
7.275067	0.1	0.354801
7.276733	0.1	0.352403
7.278400	0.1	0.351472
7.280067	0.1	0.352487
7.281733	0.1	0.353567
7.283400	0.1	0.353022
7.285067	0.1	0.350694
7.286733	0.1	0.347411
7.288400	0.1	0.343872
7.290067	0.1	0.339919
7.291733	0.1	0.335439
7.293400	0.1	0.331723
7.295067	0.1	0.330610
7.296733	0.1	0.332608
7.298400	0.1	0.336538
7.300067	0.1	0.340333
7.301733	0.1	0.342205
7.303400	0.1	0.341693
7.305067	0.1	0.340086
7.306733	0.1	0.339663
7.308400	0.1	0.341767
7.310067	0.1	0.345754
7.311733	0.1	0.349707
7.313400	0.1	0.352189
7.315067	0.1	0.353311
7.316733	0.1	0.353814
7.318400	0.1	0.354005
7.320067	0.1	0.353730
7.321733	0.1	0.352245
7.323400	0.1	0.348785
7.325067	0.1	0.344096
7.326733	0.1	0.340459
7.328400	0.1	0.339737
7.330067	0.1	0.341637
7.331733	0.1	0.343989
7.333400	0.1	0.344533
7.335067	0.1	0.342759
7.336733	0.1	0.340645
7.338400	0.1	0.341372
7.340067	0.1	0.346121
7.341733	0.1	0.352804
7.343400	0.1	0.358475
7.345067	0.1	0.361777
7.346733	0.1	0.362489
7.348400	0.1	0.360175
7.350067	0.1	0.354699
7.351733	0.1	0.347639
7.353400	0.1	0.341786
7.355067	0.1	0.339369
7.356733	0.1	0.341190
7.358400	0.1	0.346578
7.360067	0.1	0.353642
7.361733	0.1	0.359784
7.363400	0.1	0.362676
7.365067	0.1	0.361409
7.366733	0.1	0.356310
7.368400	0.1	0.348091
7.370067	0.1	0.338294
7.371733	0.1	0.329847
7.373400	0.1	0.325730
7.375067	0.1	0.326633
7.376733	0.1	0.330466
7.378400	0.1	0.334289
7.380067	0.1	0.336375
7.381733	0.1	0.336645
7.383400	0.1	0.335919
7.385067	0.1	0.334866
7.386733	0.1	0.333502
7.388400	0.1	0.331826
7.390067	0.1	0.330284
7.391733	0.1	0.329213
7.393400	0.1	0.328245
7.395067	0.1	0.326657
7.396733	0.1	0.324864
7.398400	0.1	0.324720
7.400067	0.1	0.327351
7.401733	0.1	0.332068
7.403400	0.1	0.337171
7.405067	0.1	0.340883
7.406733	0.1	0.342536
7.408400	0.1	0.342885
7.410067	0.1	0.342964
7.411733	0.1	0.343709
7.413400	0.1	0.345893
7.415067	0.1	0.349004
7.416733	0.1	0.351365
7.418400	0.1	0.351612
7.420067	0.1	0.349004
7.421733	0.1	0.343835
7.423400	0.1	0.337842
7.425067	0.1	0.332678
7.426733	0.1	0.328282
7.428400	0.1	0.323546
7.430067	0.1	0.318140
7.431733	0.1	0.313297
7.433400	0.1	0.310638
7.435067	0.1	0.310740
7.436733	0.1	0.312799
7.438400	0.1	0.315257
7.440067	0.1	0.317013
7.441733	0.1	0.318242
7.443400	0.1	0.319947
7.445067	0.1	0.322880
7.446733	0.1	0.327006
7.448400	0.1	0.331365
7.450067	0.1	0.334391
7.451733	0.1	0.335239
7.453400	0.1	0.334373
7.455067	0.1	0.332510
7.456733	0.1	0.330028
7.458400	0.1	0.327094
7.460067	0.1	0.323812
7.461733	0.1	0.320510
7.463400	0.1	0.317744
7.465067	0.1	0.316403
7.466733	0.1	0.317865
7.468400	0.1	0.322782
7.470067	0.1	0.330103
7.471733	0.1	0.337819
7.473400	0.1	0.343868
7.475067	0.1	0.346494
7.476733	0.1	0.345013
7.478400	0.1	0.340510
7.480067	0.1	0.334778
7.481733	0.1	0.328948
7.483400	0.1	0.323928
7.485067	0.1	0.320841
7.486733	0.1	0.320384
7.488400	0.1	0.322419
7.490067	0.1	0.325614
7.491733	0.1	0.328082
7.493400	0.1	0.329101
7.495067	0.1	0.329111
7.496733	0.1	0.328440
7.498400	0.1	0.327388
7.500067	0.1	0.326550
7.501733	0.1	0.326284
7.503400	0.1	0.326526
7.505067	0.1	0.327365
7.506733	0.1	0.329544
7.508400	0.1	0.333423
7.510067	0.1	0.337800
7.511733	0.1	0.340841
7.513400	0.1	0.341181
7.515067	0.1	0.338117
7.516733	0.1	0.332375
7.518400	0.1	0.326391
7.520067	0.1	0.322727
7.521733	0.1	0.322359
7.523400	0.1	0.324706
7.525067	0.1	0.328585
7.526733	0.1	0.332678
7.528400	0.1	0.335886
7.530067	0.1	0.337460
7.531733	0.1	0.336701
7.533400	0.1	0.333516
7.535067	0.1	0.329064
7.536733	0.1	0.324789
7.538400	0.1	0.321474
7.540067	0.1	0.319537
7.541733	0.1	0.319011
7.543400	0.1	0.319215
7.545067	0.1	0.319015
7.546733	0.1	0.317935
7.548400	0.1	0.317078
7.550067	0.1	0.317763
7.551733	0.1	0.319844
7.553400	0.1	0.322498
7.555067	0.1	0.325274
7.556733	0.1	0.327718
7.558400	0.1	0.329623
7.560067	0.1	0.331481
7.561733	0.1	0.333544
7.563400	0.1	0.335029
7.565067	0.1	0.335015
7.566733	0.1	0.333292
7.568400	0.1	0.330317
7.570067	0.1	0.327225
7.571733	0.1	0.325870
7.573400	0.1	0.327574
7.575067	0.1	0.331439
7.576733	0.1	0.335113
7.578400	0.1	0.337576
7.580067	0.1	0.339481
7.581733	0.1	0.340971
7.583400	0.1	0.341283
7.585067	0.1	0.340375
7.586733	0.1	0.339458
7.588400	0.1	0.339709
7.590067	0.1	0.341027
7.591733	0.1	0.342000
7.593400	0.1	0.341246
7.595067	0.1	0.338736
7.596733	0.1	0.335989
7.598400	0.1	0.335122
7.600067	0.1	0.336808
7.601733	0.1	0.339434
7.603400	0.1	0.340920
7.605067	0.1	0.340282
7.606733	0.1	0.337884
7.608400	0.1	0.335281
7.610067	0.1	0.333940
7.611733	0.1	0.334061
7.613400	0.1	0.335081
7.615067	0.1	0.336557
7.616733	0.1	0.338694
7.618400	0.1	0.341749
7.620067	0.1	0.344762
7.621733	0.1	0.346419
7.623400	0.1	0.346927
7.625067	0.1	0.347933
7.626733	0.1	0.350815
7.628400	0.1	0.355383
7.630067	0.1	0.360548
7.631733	0.1	0.365698
7.633400	0.1	0.370597
7.635067	0.1	0.374815
7.636733	0.1	0.377931
7.638400	0.1	0.379621
7.640067	0.1	0.379244
7.641733	0.1	0.376119
7.643400	0.1	0.370592
7.645067	0.1	0.364496
7.646733	0.1	0.360645
7.648400	0.1	0.361232
7.650067	0.1	0.366173
7.651733	0.1	0.373391
7.653400	0.1	0.380478
7.655067	0.1	0.386010
7.656733	0.1	0.389931
7.658400	0.1	0.393377
7.660067	0.1	0.397624
7.661733	0.1	0.402792
7.663400	0.1	0.408096
7.665067	0.1	0.413437
7.666733	0.1	0.419137
7.668400	0.1	0.424273
7.670067	0.1	0.426853
7.671733	0.1	0.426313
7.673400	0.1	0.424809
7.675067	0.1	0.424897
7.676733	0.1	0.427281
7.678400	0.1	0.431091
7.680067	0.1	0.435151
7.681733	0.1	0.439053
7.683400	0.1	0.443636
7.685067	0.1	0.449531
7.686733	0.1	0.455873
7.688400	0.1	0.461177
7.690067	0.1	0.464572
7.691733	0.1	0.466066
7.693400	0.1	0.466923
7.695067	0.1	0.468874
7.696733	0.1	0.472395
7.698400	0.1	0.476716
7.700067	0.1	0.480949
7.701733	0.1	0.484339
7.703400	0.1	0.486788
7.705067	0.1	0.489280
7.706733	0.1	0.492507
7.708400	0.1	0.495710
7.710067	0.1	0.497526
7.711733	0.1	0.497643
7.713400	0.1	0.496893
7.715067	0.1	0.495771
7.716733	0.1	0.493634
7.718400	0.1	0.489773
7.720067	0.1	0.484958
7.721733	0.1	0.481978
7.723400	0.1	0.484167
7.725067	0.1	0.492306
7.726733	0.1	0.503189
7.728400	0.1	0.511887
7.730067	0.1	0.515394
7.731733	0.1	0.514234
7.733400	0.1	0.510840
7.735067	0.1	0.507338
7.736733	0.1	0.504786
7.738400	0.1	0.503240
7.740067	0.1	0.501811
7.741733	0.1	0.499575
7.743400	0.1	0.496623
7.745067	0.1	0.493736
7.746733	0.1	0.491347
7.748400	0.1	0.489312
7.750067	0.1	0.487366
7.751733	0.1	0.485680
7.753400	0.1	0.484521
7.755067	0.1	0.483291
7.756733	0.1	0.481028
7.758400	0.1	0.478164
7.760067	0.1	0.476344
7.761733	0.1	0.476292
7.763400	0.1	0.477014
7.765067	0.1	0.477172
7.766733	0.1	0.476646
7.768400	0.1	0.475897
7.770067	0.1	0.474462
7.771733	0.1	0.471547
7.773400	0.1	0.467286
7.775067	0.1	0.462481
7.776733	0.1	0.458104
7.778400	0.1	0.455491
7.780067	0.1	0.455691
7.781733	0.1	0.457983
7.783400	0.1	0.459566
7.785067	0.1	0.457987
7.786733	0.1	0.453880
7.788400	0.1	0.450322
7.790067	0.1	0.449489
7.791733	0.1	0.450653
7.793400	0.1	0.451161
7.795067	0.1	0.448832
7.796733	0.1	0.443724
7.798400	0.1	0.438164
7.800067	0.1	0.434867
7.801733	0.1	0.434853
7.803400	0.1	0.437391
7.805067	0.1	0.440911
7.806733	0.1	0.443128
7.808400	0.1	0.442197
7.810067	0.1	0.438774
7.811733	0.1	0.435375
7.813400	0.1	0.433661
7.815067	0.1	0.433763
7.816733	0.1	0.435123
7.818400	0.1	0.436967
7.820067	0.1	0.438406
7.821733	0.1	0.438243
7.823400	0.1	0.435039
7.825067	0.1	0.428478
7.826733	0.1	0.420148
7.828400	0.1	0.412194
7.830067	0.1	0.405940
7.831733	0.1	0.402057
7.833400	0.1	0.401000
7.835067	0.1	0.402969
7.836733	0.1	0.407533
7.838400	0.1	0.413647
7.840067	0.1	0.420432
7.841733	0.1	0.427151
7.843400	0.1	0.432492
7.845067	0.1	0.435053
7.846733	0.1	0.434662
7.848400	0.1	0.432590
7.850067	0.1	0.430234
7.851733	0.1	0.428073
7.853400	0.1	0.426327
7.855067	0.1	0.425396
7.856733	0.1	0.424972
7.858400	0.1	0.423836
7.860067	0.1	0.420986
7.861733	0.1	0.416511
7.863400	0.1	0.411430
7.865067	0.1	0.407151
7.866733	0.1	0.404562
7.868400	0.1	0.403239
7.870067	0.1	0.402434
7.871733	0.1	0.402476
7.873400	0.1	0.404264
7.875067	0.1	0.408012
7.876733	0.1	0.412483
7.878400	0.1	0.415472
7.880067	0.1	0.415780
7.881733	0.1	0.414057
7.883400	0.1	0.411808
7.885067	0.1	0.410583
7.886733	0.1	0.411151
7.888400	0.1	0.413242
7.890067	0.1	0.416818
7.891733	0.1	0.422299
7.893400	0.1	0.428925
7.895067	0.1	0.434741
7.896733	0.1	0.438616
7.898400	0.1	0.441023
7.900067	0.1	0.442592
7.901733	0.1	0.442960
7.903400	0.1	0.441517
7.905067	0.1	0.438662
7.906733	0.1	0.435798
7.908400	0.1	0.433819
7.910067	0.1	0.432301
7.911733	0.1	0.430713
7.913400	0.1	0.429456
7.915067	0.1	0.429191
7.916733	0.1	0.429973
7.918400	0.1	0.431421
7.920067	0.1	0.433298
7.921733	0.1	0.435314
7.923400	0.1	0.436865
7.925067	0.1	0.437773
7.926733	0.1	0.438723
7.928400	0.1	0.440623
7.930067	0.1	0.443757
7.931733	0.1	0.447212
7.933400	0.1	0.449358
7.935067	0.1	0.449507
7.936733	0.1	0.448702
7.938400	0.1	0.448460
7.940067	0.1	0.449461
7.941733	0.1	0.451901
7.943400	0.1	0.455962
7.945067	0.1	0.461284
7.946733	0.1	0.467123
7.948400	0.1	0.472995
7.950067	0.1	0.478216
7.951733	0.1	0.481508
7.953400	0.1	0.482160
7.955067	0.1	0.481089
7.956733	0.1	0.479999
7.958400	0.1	0.479706
7.960067	0.1	0.479459
7.961733	0.1	0.477647
7.963400	0.1	0.473172
7.965067	0.1	0.466723
7.966733	0.1	0.460758
7.968400	0.1	0.457661
7.970067	0.1	0.458132
7.971733	0.1	0.461456
7.973400	0.1	0.466304
7.975067	0.1	0.471235
7.976733	0.1	0.475207
7.978400	0.1	0.477503
7.980067	0.1	0.477638
7.981733	0.1	0.475394
7.983400	0.1	0.470802
7.985067	0.1	0.464986
7.986733	0.1	0.460041
7.988400	0.1	0.457051
7.990067	0.1	0.455473
7.991733	0.1	0.454681
7.993400	0.1	0.454881
7.995067	0.1	0.456525
7.996733	0.1	0.459892
7.998400	0.1	0.464688
8.000067	0.1	0.469401
8.001733	0.1	0.471943
8.003400	0.1	0.471631
8.005067	0.1	0.470057
8.006733	0.1	0.469484
8.008400	0.1	0.470593
8.010067	0.1	0.472153
8.011733	0.1	0.472679
8.013400	0.1	0.471845
8.015067	0.1	0.470267
8.016733	0.1	0.468707
8.018400	0.1	0.467836
8.020067	0.1	0.468041
8.021733	0.1	0.469005
8.023400	0.1	0.469699
8.025067	0.1	0.469564
8.026733	0.1	0.469964
8.028400	0.1	0.472888
8.030067	0.1	0.478043
8.031733	0.1	0.482984
8.033400	0.1	0.485969
8.035067	0.1	0.487175
8.036733	0.1	0.487268
8.038400	0.1	0.486095
8.040067	0.1	0.483175
8.041733	0.1	0.478919
8.043400	0.1	0.474630
8.045067	0.1	0.471277
8.046733	0.1	0.469163
8.048400	0.1	0.468395
8.050067	0.1	0.468437
8.051733	0.1	0.468236
8.053400	0.1	0.467408
8.055067	0.1	0.466425
8.056733	0.1	0.465787
8.058400	0.1	0.465591
8.060067	0.1	0.465382
8.061733	0.1	0.464562
8.063400	0.1	0.463254
8.065067	0.1	0.462676
8.066733	0.1	0.464227
8.068400	0.1	0.467882
8.070067	0.1	0.472302
8.071733	0.1	0.476409
8.073400	0.1	0.479319
8.075067	0.1	0.479752
8.076733	0.1	0.477335
8.078400	0.1	0.473517
8.080067	0.1	0.470434
8.081733	0.1	0.469391
8.083400	0.1	0.469740
8.085067	0.1	0.469317
8.086733	0.1	0.466462
8.088400	0.1	0.461233
8.090067	0.1	0.455142
8.091733	0.1	0.450336
8.093400	0.1	0.448623
8.095067	0.1	0.450723
8.096733	0.1	0.455827
8.098400	0.1	0.461722
8.100067	0.1	0.465950
8.101733	0.1	0.466835
8.103400	0.1	0.464325
8.105067	0.1	0.460171
8.106733	0.1	0.456781
8.108400	0.1	0.455203
8.110067	0.1	0.454593
8.111733	0.1	0.454085
8.113400	0.1	0.454038
8.115067	0.1	0.454714
8.116733	0.1	0.455626
8.118400	0.1	0.456767
8.120067	0.1	0.458285
8.121733	0.1	0.459468
8.123400	0.1	0.459310
8.125067	0.1	0.456958
8.126733	0.1	0.452506
8.128400	0.1	0.447906
8.130067	0.1	0.445591
8.131733	0.1	0.446429
8.133400	0.1	0.449112
8.135067	0.1	0.450928
8.136733	0.1	0.449740
8.138400	0.1	0.445209
8.140067	0.1	0.438374
8.141733	0.1	0.431039
8.143400	0.1	0.425056
8.145067	0.1	0.421414
8.146733	0.1	0.420017
8.148400	0.1	0.419794
8.150067	0.1	0.418797
8.151733	0.1	0.415524
8.153400	0.1	0.410606
8.155067	0.1	0.406238
8.156733	0.1	0.403998
8.158400	0.1	0.403975
8.160067	0.1	0.405367
8.161733	0.1	0.407086
8.163400	0.1	0.408050
8.165067	0.1	0.407840
8.166733	0.1	0.407374
8.168400	0.1	0.408338
8.170067	0.1	0.411319
8.171733	0.1	0.415021
8.173400	0.1	0.417326
8.175067	0.1	0.416916
8.176733	0.1	0.414210
8.178400	0.1	0.410718
8.180067	0.1	0.407160
8.181733	0.1	0.403197
8.183400	0.1	0.399160
8.185067	0.1	0.396208
8.186733	0.1	0.394713
8.188400	0.1	0.393968
8.190067	0.1	0.393102
8.191733	0.1	0.391942
8.193400	0.1	0.391388
8.195067	0.1	0.392101
8.196733	0.1	0.393200
8.198400	0.1	0.393279
8.200067	0.1	0.391994
8.201733	0.1	0.390043
8.203400	0.1	0.388529
8.205067	0.1	0.388557
8.206733	0.1	0.390913
8.208400	0.1	0.395328
8.210067	0.1	0.400362
8.211733	0.1	0.404618
8.213400	0.1	0.407621
8.215067	0.1	0.409139
8.216733	0.1	0.408920
8.218400	0.1	0.407211
8.220067	0.1	0.404697
8.221733	0.1	0.401931
8.223400	0.1	0.398983
8.225067	0.1	0.395682
8.226733	0.1	0.392613
8.228400	0.1	0.391402
8.230067	0.1	0.393000
8.231733	0.1	0.396403
8.233400	0.1	0.399537
8.235067	0.1	0.400525
8.236733	0.1	0.398597
8.238400	0.1	0.394322
8.240067	0.1	0.389428
8.241733	0.1	0.386592
8.243400	0.1	0.387728
8.245067	0.1	0.392175
8.246733	0.1	0.397637
8.248400	0.1	0.401787
8.250067	0.1	0.403048
8.251733	0.1	0.401363
8.253400	0.1	0.397894
8.255067	0.1	0.394578
8.256733	0.1	0.394238
8.258400	0.1	0.398997
8.260067	0.1	0.408236
8.261733	0.1	0.418499
8.263400	0.1	0.425633
8.265067	0.1	0.427505
8.266733	0.1	0.424162
8.268400	0.1	0.416650
8.270067	0.1	0.407035
8.271733	0.1	0.398457
8.273400	0.1	0.393917
8.275067	0.1	0.394629
8.276733	0.1	0.399272
8.278400	0.1	0.405046
8.280067	0.1	0.409386
8.281733	0.1	0.411086
8.283400	0.1	0.410676
8.285067	0.1	0.409740
8.286733	0.1	0.409302
8.288400	0.1	0.408753
8.290067	0.1	0.406974
8.291733	0.1	0.403798
8.293400	0.1	0.400143
8.295067	0.1	0.397507
8.296733	0.1	0.397568
8.298400	0.1	0.400920
8.300067	0.1	0.405940
8.301733	0.1	0.409270
8.303400	0.1	0.407672
8.305067	0.1	0.400180
8.306733	0.1	0.388711
8.308400	0.1	0.376878
8.310067	0.1	0.368473
8.311733	0.1	0.365763
8.313400	0.1	0.368352
8.315067	0.1	0.374089
8.316733	0.1	0.380734
8.318400	0.1	0.386508
8.320067	0.1	0.389968
8.321733	0.1	0.390676
8.323400	0.1	0.389465
8.325067	0.1	0.387193
8.326733	0.1	0.383961
8.328400	0.1	0.379733
8.330067	0.1	0.375151
8.331733	0.1	0.371928
8.333400	0.1	0.371761
8.335067	0.1	0.374112
8.336733	0.1	0.376161
8.338400	0.1	0.374895
8.340067	0.1	0.368902
8.341733	0.1	0.359388
8.343400	0.1	0.349963
8.345067	0.1	0.344045
8.346733	0.1	0.342615
8.348400	0.1	0.344939
8.350067	0.1	0.349809
8.351733	0.1	0.355542
8.353400	0.1	0.360161
8.355067	0.1	0.362368
8.356733	0.1	0.362382
8.358400	0.1	0.361451
8.360067	0.1	0.360361
8.361733	0.1	0.359085
8.363400	0.1	0.357386
8.365067	0.1	0.355463
8.366733	0.1	0.353833
8.368400	0.1	0.352361
8.370067	0.1	0.350205
8.371733	0.1	0.346927
8.373400	0.1	0.342811
8.375067	0.1	0.339136
8.376733	0.1	0.337539
8.378400	0.1	0.338200
8.380067	0.1	0.339802
8.381733	0.1	0.340701
8.383400	0.1	0.339826
8.385067	0.1	0.337372
8.386733	0.1	0.334322
8.388400	0.1	0.331607
8.390067	0.1	0.329851
8.391733	0.1	0.329092
8.393400	0.1	0.328813
8.395067	0.1	0.328515
8.396733	0.1	0.328184
8.398400	0.1	0.328138
8.400067	0.1	0.328496
8.401733	0.1	0.328897
8.403400	0.1	0.328659
8.405067	0.1	0.327006
8.406733	0.1	0.323728
8.408400	0.1	0.319877
8.410067	0.1	0.317059
8.411733	0.1	0.316408
8.413400	0.1	0.318368
8.415067	0.1	0.322545
8.416733	0.1	0.327476
8.418400	0.1	0.330792
8.420067	0.1	0.330359
8.421733	0.1	0.326103
8.423400	0.1	0.319798
8.425067	0.1	0.313087
8.426733	0.1	0.307108
8.428400	0.1	0.303122
8.430067	0.1	0.301725
8.431733	0.1	0.302107
8.433400	0.1	0.303118
8.435067	0.1	0.304356
8.436733	0.1	0.306228
8.438400	0.1	0.309320
8.440067	0.1	0.313339
8.441733	0.1	0.317250
8.443400	0.1	0.320165
8.445067	0.1	0.321087
8.446733	0.1	0.319490
8.448400	0.1	0.316310
8.450067	0.1	0.312864
8.451733	0.1	0.310079
8.453400	0.1	0.309027
8.455067	0.1	0.310126
8.456733	0.1	0.312123
8.458400	0.1	0.313069
8.460067	0.1	0.312203
8.461733	0.1	0.310577
8.463400	0.1	0.309856
8.465067	0.1	0.310745
8.466733	0.1	0.312901
8.468400	0.1	0.315425
8.470067	0.1	0.316799
8.471733	0.1	0.316063
8.473400	0.1	0.314321
8.475067	0.1	0.313865
8.476733	0.1	0.316007
8.478400	0.1	0.320021
8.480067	0.1	0.323746
8.481733	0.1	0.325171
8.483400	0.1	0.323798
8.485067	0.1	0.320519
8.486733	0.1	0.316114
8.488400	0.1	0.311090
8.490067	0.1	0.306913
8.491733	0.1	0.305530
8.493400	0.1	0.307243
8.495067	0.1	0.310261
8.496733	0.1	0.312896
8.498400	0.1	0.314997
8.500067	0.1	0.316887
8.501733	0.1	0.318596
8.503400	0.1	0.320165
8.505067	0.1	0.321409
8.506733	0.1	0.321893
8.508400	0.1	0.321642
8.510067	0.1	0.320822
8.511733	0.1	0.319351
8.513400	0.1	0.317716
8.515067	0.1	0.316822
8.516733	0.1	0.316566
8.518400	0.1	0.316259
8.520067	0.1	0.315933
8.521733	0.1	0.315877
8.523400	0.1	0.315937
8.525067	0.1	0.316072
8.526733	0.1	0.316789
8.528400	0.1	0.318629
8.530067	0.1	0.321092
8.531733	0.1	0.322610
8.533400	0.1	0.322121
8.535067	0.1	0.320412
8.536733	0.1	0.319243
8.538400	0.1	0.319178
8.540067	0.1	0.319201
8.541733	0.1	0.318349
8.543400	0.1	0.316878
8.545067	0.1	0.315779
8.546733	0.1	0.315942
8.548400	0.1	0.317795
8.550067	0.1	0.321241
8.551733	0.1	0.325725
8.553400	0.1	0.330629
8.555067	0.1	0.335076
8.556733	0.1	0.337735
8.558400	0.1	0.337907
8.560067	0.1	0.336715
8.561733	0.1	0.335965
8.563400	0.1	0.335989
8.565067	0.1	0.335751
8.566733	0.1	0.334624
8.568400	0.1	0.333260
8.570067	0.1	0.332673
8.571733	0.1	0.332748
8.573400	0.1	0.332356
8.575067	0.1	0.331057
8.576733	0.1	0.330261
8.578400	0.1	0.332030
8.580067	0.1	0.336566
8.581733	0.1	0.341758
8.583400	0.1	0.345353
8.585067	0.1	0.346405
8.586733	0.1	0.344929
8.588400	0.1	0.341688
8.590067	0.1	0.338368
8.591733	0.1	0.336631
8.593400	0.1	0.336897
8.595067	0.1	0.338503
8.596733	0.1	0.340636
8.598400	0.1	0.342913
8.600067	0.1	0.345488
8.601733	0.1	0.348054
8.603400	0.1	0.349358
8.605067	0.1	0.348412
8.606733	0.1	0.345139
8.608400	0.1	0.340203
8.610067	0.1	0.335188
8.611733	0.1	0.332091
8.613400	0.1	0.332054
8.615067	0.1	0.334699
8.616733	0.1	0.338019
8.618400	0.1	0.339476
8.620067	0.1	0.338415
8.621733	0.1	0.336934
8.623400	0.1	0.337414
8.625067	0.1	0.340128
8.626733	0.1	0.344072
8.628400	0.1	0.348091
8.630067	0.1	0.350690
8.631733	0.1	0.350839
8.633400	0.1	0.348683
8.635067	0.1	0.344925
8.636733	0.1	0.340282
8.638400	0.1	0.335355
8.640067	0.1	0.330894
8.641733	0.1	0.327802
8.643400	0.1	0.326298
8.645067	0.1	0.325753
8.646733	0.1	0.325036
8.648400	0.1	0.322573
8.650067	0.1	0.317348
8.651733	0.1	0.310149
8.653400	0.1	0.302889
8.655067	0.1	0.297078
8.656733	0.1	0.293641
8.658400	0.1	0.292943
8.660067	0.1	0.294293
8.661733	0.1	0.295951
8.663400	0.1	0.296044
8.665067	0.1	0.293590
8.666733	0.1	0.288435
8.668400	0.1	0.281222
8.670067	0.1	0.274046
8.671733	0.1	0.269674
8.673400	0.1	0.269269
8.675067	0.1	0.271592
8.676733	0.1	0.274153
8.678400	0.1	0.274833
8.680067	0.1	0.273050
8.681733	0.1	0.269939
8.683400	0.1	0.267075
8.685067	0.1	0.265394
8.686733	0.1	0.265259
8.688400	0.1	0.266451
8.690067	0.1	0.267788
8.691733	0.1	0.267704
8.693400	0.1	0.265539
8.695067	0.1	0.261683
8.696733	0.1	0.257143
8.698400	0.1	0.253008
8.700067	0.1	0.249203
8.701733	0.1	0.244523
8.703400	0.1	0.238391
8.705067	0.1	0.231769
8.706733	0.1	0.226367
8.708400	0.1	0.223266
8.710067	0.1	0.222563
8.711733	0.1	0.224099
8.713400	0.1	0.227550
8.715067	0.1	0.231378
8.716733	0.1	0.233087
8.718400	0.1	0.231410
8.720067	0.1	0.227131
8.721733	0.1	0.221548
8.723400	0.1	0.216081
8.725067	0.1	0.212528
8.726733	0.1	0.211559
8.728400	0.1	0.211811
8.730067	0.1	0.211047
8.731733	0.1	0.207969
8.733400	0.1	0.203587
8.735067	0.1	0.200579
8.736733	0.1	0.200681
8.738400	0.1	0.203256
8.740067	0.1	0.206218
8.741733	0.1	0.207811
8.743400	0.1	0.207699
8.745067	0.1	0.206851
8.746733	0.1	0.206507
8.748400	0.1	0.207387
8.750067	0.1	0.209515
8.751733	0.1	0.211857
8.753400	0.1	0.213017
8.755067	0.1	0.212775
8.756733	0.1	0.211885
8.758400	0.1	0.210856
8.760067	0.1	0.210046
8.761733	0.1	0.209659
8.763400	0.1	0.209017
8.765067	0.1	0.207392
8.766733	0.1	0.205417
8.768400	0.1	0.204444
8.770067	0.1	0.205212
8.771733	0.1	0.207447
8.773400	0.1	0.209799
8.775067	0.1	0.210623
8.776733	0.1	0.209394
8.778400	0.1	0.207033
8.780067	0.1	0.205063
8.781733	0.1	0.204900
8.783400	0.1	0.207196
8.785067	0.1	0.211950
8.786733	0.1	0.218656
8.788400	0.1	0.225347
8.790067	0.1	0.228840
8.791733	0.1	0.227434
8.793400	0.1	0.222335
8.795067	0.1	0.215964
8.796733	0.1	0.209776
8.798400	0.1	0.204579
8.800067	0.1	0.201981
8.801733	0.1	0.203843
8.803400	0.1	0.210293
8.805067	0.1	0.219084
8.806733	0.1	0.226982
8.808400	0.1	0.231899
8.810067	0.1	0.233590
8.811733	0.1	0.232598
8.813400	0.1	0.230027
8.815067	0.1	0.227680
8.816733	0.1	0.226810
8.818400	0.1	0.227788
8.820067	0.1	0.230810
8.821733	0.1	0.234996
8.823400	0.1	0.237925
8.825067	0.1	0.237748
8.826733	0.1	0.235206
8.828400	0.1	0.232793
8.830067	0.1	0.232272
8.831733	0.1	0.233492
8.833400	0.1	0.235564
8.835067	0.1	0.238200
8.836733	0.1	0.241017
8.838400	0.1	0.242805
8.840067	0.1	0.242759
8.841733	0.1	0.241380
8.843400	0.1	0.239578
8.845067	0.1	0.237725
8.846733	0.1	0.235797
8.848400	0.1	0.234130
8.850067	0.1	0.233529
8.851733	0.1	0.234535
8.853400	0.1	0.237101
8.855067	0.1	0.240891
8.856733	0.1	0.245138
8.858400	0.1	0.248551
8.860067	0.1	0.250442
8.861733	0.1	0.251769
8.863400	0.1	0.254060
8.865067	0.1	0.257487
8.866733	0.1	0.260333
8.868400	0.1	0.260943
8.870067	0.1	0.260216
8.871733	0.1	0.260486
8.873400	0.1	0.262037
8.875067	0.1	0.263215
8.876733	0.1	0.263848
8.878400	0.1	0.265818
8.880067	0.1	0.270330
8.881733	0.1	0.276165
8.883400	0.1	0.280538
8.885067	0.1	0.281385
8.886733	0.1	0.278642
8.888400	0.1	0.274247
8.890067	0.1	0.271490
8.891733	0.1	0.272584
8.893400	0.1	0.276798
8.895067	0.1	0.282074
8.896733	0.1	0.287103
8.898400	0.1	0.291299
8.900067	0.1	0.294400
8.901733	0.1	0.296123
8.903400	0.1	0.296268
8.905067	0.1	0.295979
8.906733	0.1	0.297595
8.908400	0.1	0.302214
8.910067	0.1	0.308561
8.911733	0.1	0.313702
8.913400	0.1	0.314801
8.915067	0.1	0.311504
8.916733	0.1	0.305851
8.918400	0.1	0.299606
8.920067	0.1	0.293269
8.921733	0.1	0.286973
8.923400	0.1	0.281031
8.925067	0.1	0.276281
8.926733	0.1	0.274070
8.928400	0.1	0.275075
8.930067	0.1	0.278852
8.931733	0.1	0.284412
8.933400	0.1	0.290209
8.935067	0.1	0.294549
8.936733	0.1	0.296524
8.938400	0.1	0.296067
8.940067	0.1	0.293977
8.941733	0.1	0.291900
8.943400	0.1	0.291234
8.945067	0.1	0.292608
8.946733	0.1	0.295895
8.948400	0.1	0.299676
8.950067	0.1	0.301758
8.951733	0.1	0.300724
8.953400	0.1	0.296826
8.955067	0.1	0.291835
8.956733	0.1	0.287578
8.958400	0.1	0.284878
8.960067	0.1	0.284133
8.961733	0.1	0.285413
8.963400	0.1	0.287415
8.965067	0.1	0.288463
8.966733	0.1	0.288235
8.968400	0.1	0.287089
8.970067	0.1	0.285101
8.971733	0.1	0.282633
8.973400	0.1	0.280300
8.975067	0.1	0.277893
8.976733	0.1	0.274670
8.978400	0.1	0.270363
8.980067	0.1	0.265315
8.981733	0.1	0.260565
8.983400	0.1	0.257590
8.985067	0.1	0.257050
8.986733	0.1	0.258526
8.988400	0.1	0.261506
8.990067	0.1	0.265683
8.991733	0.1	0.270428
8.993400	0.1	0.274535
8.995067	0.1	0.276468
8.996733	0.1	0.275169
8.998400	0.1	0.270787
9.000067	0.1	0.264640
9.001733	0.1	0.258647
9.003400	0.1	0.254167
9.005067	0.1	0.251182
9.006733	0.1	0.249143
9.008400	0.1	0.248193
9.010067	0.1	0.248677
9.011733	0.1	0.250265
9.013400	0.1	0.252593
9.015067	0.1	0.255564
9.016733	0.1	0.258493
9.018400	0.1	0.259653
9.020067	0.1	0.257618
9.021733	0.1	0.252891
9.023400	0.1	0.247476
9.025067	0.1	0.243345
9.026733	0.1	0.242018
9.028400	0.1	0.244207
9.030067	0.1	0.248719
9.031733	0.1	0.252933
9.033400	0.1	0.254931
9.035067	0.1	0.254726
9.036733	0.1	0.253706
9.038400	0.1	0.253068
9.040067	0.1	0.252882
9.041733	0.1	0.252817
9.043400	0.1	0.252607
9.045067	0.1	0.251811
9.046733	0.1	0.250405
9.048400	0.1	0.249660
9.050067	0.1	0.251024
9.051733	0.1	0.254111
9.053400	0.1	0.257120
9.055067	0.1	0.258768
9.056733	0.1	0.259238
9.058400	0.1	0.259839
9.060067	0.1	0.261534
9.061733	0.1	0.263308
9.063400	0.1	0.262582
9.065067	0.1	0.257706
9.066733	0.1	0.249906
9.068400	0.1	0.242367
9.070067	0.1	0.237669
9.071733	0.1	0.236528
9.073400	0.1	0.237962
9.075067	0.1	0.240076
9.076733	0.1	0.241180
9.078400	0.1	0.240514
9.080067	0.1	0.238628
9.081733	0.1	0.237306
9.083400	0.1	0.237850
9.085067	0.1	0.239611
9.086733	0.1	0.240956
9.088400	0.1	0.240849
9.090067	0.1	0.239061
9.091733	0.1	0.235727
9.093400	0.1	0.231350
9.095067	0.1	0.226968
9.096733	0.1	0.223778
9.098400	0.1	0.222735
9.100067	0.1	0.224351
9.101733	0.1	0.228612
9.103400	0.1	0.234935
9.105067	0.1	0.241767
9.106733	0.1	0.246870
9.108400	0.1	0.249147
9.110067	0.1	0.249119
9.111733	0.1	0.246968
9.113400	0.1	0.242144
9.115067	0.1	0.235131
9.116733	0.1	0.227699
9.118400	0.1	0.221501
9.120067	0.1	0.217287
9.121733	0.1	0.214907
9.123400	0.1	0.213631
9.125067	0.1	0.212956
9.126733	0.1	0.213184
9.128400	0.1	0.214512
9.130067	0.1	0.216039
9.131733	0.1	0.216728
9.133400	0.1	0.216491
9.135067	0.1	0.215760
9.136733	0.1	0.215303
9.138400	0.1	0.216183
9.140067	0.1	0.218698
9.141733	0.1	0.221431
9.143400	0.1	0.222516
9.145067	0.1	0.221697
9.146733	0.1	0.220607
9.148400	0.1	0.220793
9.150067	0.1	0.221808
9.151733	0.1	0.221650
9.153400	0.1	0.219163
9.155067	0.1	0.215191
9.156733	0.1	0.211550
9.158400	0.1	0.209697
9.160067	0.1	0.210111
9.161733	0.1	0.212286
9.163400	0.1	0.215294
9.165067	0.1	0.218139
9.166733	0.1	0.219769
9.168400	0.1	0.219583
9.170067	0.1	0.217543
9.171733	0.1	0.213883
9.173400	0.1	0.209203
9.175067	0.1	0.204542
9.176733	0.1	0.200863
9.178400	0.1	0.198656
9.180067	0.1	0.197864
9.181733	0.1	0.197995
9.183400	0.1	0.198544
9.185067	0.1	0.199256
9.186733	0.1	0.199522
9.188400	0.1	0.198469
9.190067	0.1	0.196067
9.191733	0.1	0.193161
9.193400	0.1	0.190469
9.195067	0.1	0.188509
9.196733	0.1	0.188029
9.198400	0.1	0.189603
9.200067	0.1	0.193645
9.201733	0.1	0.200076
9.203400	0.1	0.206735
9.205067	0.1	0.210241
9.206733	0.1	0.209031
9.208400	0.1	0.204220
9.210067	0.1	0.198288
9.211733	0.1	0.193338
9.213400	0.1	0.189836
9.215067	0.1	0.187233
9.216733	0.1	0.185231
9.218400	0.1	0.183876
9.220067	0.1	0.182730
9.221733	0.1	0.181044
9.223400	0.1	0.179010
9.225067	0.1	0.177477
9.226733	0.1	0.176686
9.228400	0.1	0.176472
9.230067	0.1	0.177100
9.231733	0.1	0.178819
9.233400	0.1	0.180993
9.235067	0.1	0.182493
9.236733	0.1	0.182749
9.238400	0.1	0.182255
9.240067	0.1	0.181901
9.241733	0.1	0.181710
9.243400	0.1	0.180975
9.245067	0.1	0.179629
9.246733	0.1	0.178367
9.248400	0.1	0.177268
9.250067	0.1	0.175512
9.251733	0.1	0.173198
9.253400	0.1	0.172043
9.255067	0.1	0.173007
9.256733	0.1	0.174465
9.258400	0.1	0.174008
9.260067	0.1	0.171238
9.261733	0.1	0.167564
9.263400	0.1	0.164192
9.265067	0.1	0.161869
9.266733	0.1	0.161459
9.268400	0.1	0.163401
9.270067	0.1	0.167270
9.271733	0.1	0.171959
9.273400	0.1	0.176067
9.275067	0.1	0.178646
9.276733	0.1	0.179335
9.278400	0.1	0.178041
9.280067	0.1	0.175703
9.281733	0.1	0.174535
9.283400	0.1	0.176043
9.285067	0.1	0.179326
9.286733	0.1	0.181831
9.288400	0.1	0.181533
9.290067	0.1	0.178600
9.291733	0.1	0.175387
9.293400	0.1	0.174418
9.295067	0.1	0.176476
9.296733	0.1	0.181086
9.298400	0.1	0.187387
9.300067	0.1	0.193617
9.301733	0.1	0.197291
9.303400	0.1	0.196905
9.305067	0.1	0.193003
9.306733	0.1	0.187661
9.308400	0.1	0.183429
9.310067	0.1	0.181911
9.311733	0.1	0.183140
9.313400	0.1	0.186516
9.315067	0.1	0.191112
9.316733	0.1	0.195303
9.318400	0.1	0.197906
9.320067	0.1	0.198623
9.321733	0.1	0.197263
9.323400	0.1	0.194255
9.325067	0.1	0.191364
9.326733	0.1	0.190642
9.328400	0.1	0.192951
9.330067	0.1	0.197645
9.331733	0.1	0.203005
9.333400	0.1	0.207396
9.335067	0.1	0.210772
9.336733	0.1	0.214102
9.338400	0.1	0.218162
9.340067	0.1	0.224011
9.341733	0.1	0.232388
9.343400	0.1	0.242097
9.345067	0.1	0.250591
9.346733	0.1	0.255774
9.348400	0.1	0.256714
9.350067	0.1	0.253692
9.351733	0.1	0.248016
9.353400	0.1	0.241511
9.355067	0.1	0.235834
9.356733	0.1	0.232062
9.358400	0.1	0.230735
9.360067	0.1	0.232146
9.361733	0.1	0.236053
9.363400	0.1	0.241371
9.365067	0.1	0.246787
9.366733	0.1	0.251373
9.368400	0.1	0.254661
9.370067	0.1	0.256831
9.371733	0.1	0.257920
9.373400	0.1	0.257329
9.375067	0.1	0.255415
9.376733	0.1	0.254014
9.378400	0.1	0.254451
9.380067	0.1	0.256477
9.381733	0.1	0.258978
9.383400	0.1	0.260505
9.385067	0.1	0.259858
9.386733	0.1	0.257166
9.388400	0.1	0.254088
9.390067	0.1	0.252207
9.391733	0.1	0.251578
9.393400	0.1	0.251397
9.395067	0.1	0.251168
9.396733	0.1	0.250894
9.398400	0.1	0.251173
9.400067	0.1	0.252943
9.401733	0.1	0.256756
9.403400	0.1	0.262503
9.405067	0.1	0.269203
9.406733	0.1	0.275034
9.408400	0.1	0.278810
9.410067	0.1	0.281353
9.411733	0.1	0.284207
9.413400	0.1	0.286927
9.415067	0.1	0.286466
9.416733	0.1	0.280309
9.418400	0.1	0.269981
9.420067	0.1	0.260114
9.421733	0.1	0.254102
9.423400	0.1	0.252272
9.425067	0.1	0.253799
9.426733	0.1	0.257865
9.428400	0.1	0.262945
9.430067	0.1	0.267089
9.431733	0.1	0.269366
9.433400	0.1	0.270661
9.435067	0.1	0.272454
9.436733	0.1	0.274917
9.438400	0.1	0.277278
9.440067	0.1	0.279145
9.441733	0.1	0.279956
9.443400	0.1	0.278372
9.445067	0.1	0.273585
9.446733	0.1	0.266512
9.448400	0.1	0.259280
9.450067	0.1	0.253813
9.451733	0.1	0.250638
9.453400	0.1	0.249408
9.455067	0.1	0.250605
9.456733	0.1	0.254782
9.458400	0.1	0.260542
9.460067	0.1	0.265860
9.461733	0.1	0.270116
9.463400	0.1	0.273194
9.465067	0.1	0.274023
9.466733	0.1	0.271513
9.468400	0.1	0.266652
9.470067	0.1	0.262680
9.471733	0.1	0.262773
9.473400	0.1	0.267457
9.475067	0.1	0.274661
9.476733	0.1	0.282386
9.478400	0.1	0.289814
9.480067	0.1	0.295872
9.481733	0.1	0.299094
9.483400	0.1	0.298987
9.485067	0.1	0.295863
9.486733	0.1	0.290261
9.488400	0.1	0.283448
9.490067	0.1	0.277329
9.491733	0.1	0.272924
9.493400	0.1	0.269972
9.495067	0.1	0.268025
9.496733	0.1	0.266661
9.498400	0.1	0.265338
9.500067	0.1	0.264347
9.501733	0.1	0.264673
9.503400	0.1	0.266605
9.505067	0.1	0.269711
9.506733	0.1	0.273660
9.508400	0.1	0.278195
9.510067	0.1	0.282400
9.511733	0.1	0.284850
9.513400	0.1	0.284538
9.515067	0.1	0.281688
9.516733	0.1	0.278112
9.518400	0.1	0.276654
9.520067	0.1	0.279224
9.521733	0.1	0.285287
9.523400	0.1	0.292575
9.525067	0.1	0.299271
9.526733	0.1	0.304966
9.528400	0.1	0.309851
9.530067	0.1	0.313926
9.531733	0.1	0.317208
9.533400	0.1	0.319891
9.535067	0.1	0.321893
9.536733	0.1	0.322815
9.538400	0.1	0.322778
9.540067	0.1	0.322754
9.541733	0.1	0.323500
9.543400	0.1	0.324766
9.545067	0.1	0.326177
9.546733	0.1	0.328328
9.548400	0.1	0.331788
9.550067	0.1	0.335379
9.551733	0.1	0.336957
9.553400	0.1	0.335993
9.555067	0.1	0.334284
9.556733	0.1	0.334214
9.558400	0.1	0.336799
9.560067	0.1	0.341493
9.561733	0.1	0.346792
9.563400	0.1	0.350983
9.565067	0.1	0.353740
9.566733	0.1	0.355965
9.568400	0.1	0.357688
9.570067	0.1	0.358270
9.571733	0.1	0.358252
9.573400	0.1	0.359169
9.575067	0.1	0.362382
9.576733	0.1	0.368156
9.578400	0.1	0.375179
9.580067	0.1	0.380944
9.581733	0.1	0.383281
9.583400	0.1	0.381623
9.585067	0.1	0.377102
9.586733	0.1	0.371789
9.588400	0.1	0.367495
9.590067	0.1	0.365004
9.591733	0.1	0.364552
9.593400	0.1	0.366285
9.595067	0.1	0.369814
9.596733	0.1	0.374136
9.598400	0.1	0.378191
9.600067	0.1	0.381470
9.601733	0.1	0.384003
9.603400	0.1	0.385731
9.605067	0.1	0.386499
9.606733	0.1	0.386918
9.608400	0.1	0.388008
9.610067	0.1	0.389800
9.611733	0.1	0.391342
9.613400	0.1	0.391537
9.615067	0.1	0.389647
9.616733	0.1	0.385991
9.618400	0.1	0.382345
9.620067	0.1	0.380720
9.621733	0.1	0.381717
9.623400	0.1	0.384510
9.625067	0.1	0.388110
9.626733	0.1	0.391789
9.628400	0.1	0.395058
9.630067	0.1	0.397973
9.631733	0.1	0.400692
9.633400	0.1	0.402625
9.635067	0.1	0.402806
9.636733	0.1	0.400925
9.638400	0.1	0.397456
9.640067	0.1	0.392809
9.641733	0.1	0.387030
9.643400	0.1	0.380683
9.645067	0.1	0.374825
9.646733	0.1	0.369917
9.648400	0.1	0.366136
9.650067	0.1	0.363900
9.651733	0.1	0.363328
9.653400	0.1	0.364040
9.655067	0.1	0.365595
9.656733	0.1	0.367505
9.658400	0.1	0.369260
9.660067	0.1	0.370564
9.661733	0.1	0.371304
9.663400	0.1	0.371463
9.665067	0.1	0.371146
9.666733	0.1	0.370536
9.668400	0.1	0.370005
9.670067	0.1	0.370098
9.671733	0.1	0.371081
9.673400	0.1	0.372697
9.675067	0.1	0.374340
9.676733	0.1	0.375118
9.678400	0.1	0.374368
9.680067	0.1	0.372478
9.681733	0.1	0.370331
9.683400	0.1	0.368576
9.685067	0.1	0.367989
9.686733	0.1	0.369414
9.688400	0.1	0.372464
9.690067	0.1	0.375211
9.691733	0.1	0.375677
9.693400	0.1	0.372920
9.695067	0.1	0.367188
9.696733	0.1	0.360021
9.698400	0.1	0.353805
9.700067	0.1	0.350187
9.701733	0.1	0.349279
9.703400	0.1	0.350317
9.705067	0.1	0.352180
9.706733	0.1	0.353889
9.708400	0.1	0.354848
9.710067	0.1	0.354182
9.711733	0.1	0.351341
9.713400	0.1	0.347253
9.715067	0.1	0.343150
9.716733	0.1	0.339360
9.718400	0.1	0.336138
9.720067	0.1	0.334131
9.721733	0.1	0.333441
9.723400	0.1	0.333996
9.725067	0.1	0.336492
9.726733	0.1	0.340934
9.728400	0.1	0.345120
9.730067	0.1	0.346513
9.731733	0.1	0.344603
9.733400	0.1	0.340668
9.735067	0.1	0.336487
9.736733	0.1	0.333539
9.738400	0.1	0.332794
9.740067	0.1	0.334652
9.741733	0.1	0.338200
9.743400	0.1	0.340920
9.745067	0.1	0.340524
9.746733	0.1	0.336906
9.748400	0.1	0.331909
9.750067	0.1	0.327756
9.751733	0.1	0.325874
9.753400	0.1	0.326522
9.755067	0.1	0.328990
9.756733	0.1	0.331844
9.758400	0.1	0.333656
9.760067	0.1	0.334354
9.761733	0.1	0.335183
9.763400	0.1	0.336897
9.765067	0.1	0.339020
9.766733	0.1	0.340696
9.768400	0.1	0.341465
9.770067	0.1	0.341116
9.771733	0.1	0.339374
9.773400	0.1	0.336338
9.775067	0.1	0.332892
9.776733	0.1	0.330233
9.778400	0.1	0.329204
9.780067	0.1	0.329763
9.781733	0.1	0.331001
9.783400	0.1	0.331914
9.785067	0.1	0.332207
9.786733	0.1	0.332706
9.788400	0.1	0.334345
9.790067	0.1	0.336510
9.791733	0.1	0.338173
9.793400	0.1	0.339882
9.795067	0.1	0.342713
9.796733	0.1	0.346843
9.798400	0.1	0.351863
9.800067	0.1	0.356552
9.801733	0.1	0.359141
9.803400	0.1	0.358867
9.805067	0.1	0.356184
9.806733	0.1	0.351965
9.808400	0.1	0.347360
9.810067	0.1	0.343909
9.811733	0.1	0.342643
9.813400	0.1	0.343090
9.815067	0.1	0.343770
9.816733	0.1	0.343542
9.818400	0.1	0.342610
9.820067	0.1	0.342424
9.821733	0.1	0.344058
9.823400	0.1	0.346857
9.825067	0.1	0.349125
9.826733	0.1	0.349851
9.828400	0.1	0.349488
9.830067	0.1	0.348878
9.831733	0.1	0.348007
9.833400	0.1	0.346471
9.835067	0.1	0.344566
9.836733	0.1	0.343025
9.838400	0.1	0.342014
9.840067	0.1	0.341223
9.841733	0.1	0.340398
9.843400	0.1	0.339448
9.845067	0.1	0.338140
9.846733	0.1	0.335826
9.848400	0.1	0.332110
9.850067	0.1	0.327448
9.851733	0.1	0.322689
9.853400	0.1	0.318908
9.855067	0.1	0.317167
9.856733	0.1	0.317362
9.858400	0.1	0.318480
9.860067	0.1	0.320305
9.861733	0.1	0.323108
9.863400	0.1	0.326405
9.865067	0.1	0.329069
9.866733	0.1	0.330098
9.868400	0.1	0.329716
9.870067	0.1	0.329381
9.871733	0.1	0.329898
9.873400	0.1	0.330890
9.875067	0.1	0.331718
9.876733	0.1	0.331546
9.878400	0.1	0.330065
9.880067	0.1	0.328519
9.881733	0.1	0.328496
9.883400	0.1	0.329935
9.885067	0.1	0.331639
9.886733	0.1	0.333041
9.888400	0.1	0.334489
9.890067	0.1	0.335933
9.891733	0.1	0.335923
9.893400	0.1	0.332706
9.895067	0.1	0.326512
9.896733	0.1	0.319486
9.898400	0.1	0.313604
9.900067	0.1	0.309772
9.901733	0.1	0.307895
9.903400	0.1	0.307029
9.905067	0.1	0.306321
9.906733	0.1	0.305935
9.908400	0.1	0.306577
9.910067	0.1	0.308729
9.911733	0.1	0.312054
9.913400	0.1	0.314973
9.915067	0.1	0.315569
9.916733	0.1	0.313646
9.918400	0.1	0.310871
9.920067	0.1	0.308468
9.921733	0.1	0.306284
9.923400	0.1	0.304161
9.925067	0.1	0.302689
9.926733	0.1	0.302033
9.928400	0.1	0.301502
9.930067	0.1	0.301069
9.931733	0.1	0.301818
9.933400	0.1	0.303765
9.935067	0.1	0.304906
9.936733	0.1	0.303718
9.938400	0.1	0.300789
9.940067	0.1	0.297283
9.941733	0.1	0.293981
9.943400	0.1	0.291495
9.945067	0.1	0.290032
9.946733	0.1	0.289720
9.948400	0.1	0.291066
9.950067	0.1	0.293865
9.951733	0.1	0.297069
9.953400	0.1	0.300109
9.955067	0.1	0.302102
9.956733	0.1	0.301078
9.958400	0.1	0.296272
9.960067	0.1	0.289627
9.961733	0.1	0.283704
9.963400	0.1	0.279532
9.965067	0.1	0.276845
9.966733	0.1	0.275043
9.968400	0.1	0.273502
9.970067	0.1	0.271834
9.971733	0.1	0.270233
9.973400	0.1	0.269245
9.975067	0.1	0.269194
9.976733	0.1	0.270125
9.978400	0.1	0.272044
9.980067	0.1	0.274754
9.981733	0.1	0.278056
9.983400	0.1	0.281902
9.985067	0.1	0.285497
9.986733	0.1	0.287192
9.988400	0.1	0.286116
9.990067	0.1	0.282899
9.991733	0.1	0.278759
9.993400	0.1	0.274866
9.995067	0.1	0.271578
9.996733	0.1	0.268309
9.998400	0.1	0.265078
10.000067	0.1	0.263285
10.001733	0.1	0.264142
10.003400	0.1	0.267052
10.005067	0.1	0.270093
10.006733	0.1	0.271918
10.008400	0.1	0.272975
10.010067	0.1	0.274694
10.011733	0.1	0.277720
10.013400	0.1	0.281301
10.015067	0.1	0.284254
10.016733	0.1	0.285967
10.018400	0.1	0.286051
10.020067	0.1	0.283611
10.021733	0.1	0.278354
10.023400	0.1	0.271969
10.025067	0.1	0.266996
10.026733	0.1	0.264863
10.028400	0.1	0.265855
10.030067	0.1	0.269609
10.031733	0.1	0.274871
10.033400	0.1	0.280133
10.035067	0.1	0.284519
10.036733	0.1	0.287201
10.038400	0.1	0.287150
10.040067	0.1	0.284039
10.041733	0.1	0.278638
10.043400	0.1	0.272160
10.045067	0.1	0.266070
10.046733	0.1	0.262549
10.048400	0.1	0.263532
10.050067	0.1	0.268808
10.051733	0.1	0.275886
10.053400	0.1	0.281632
10.055067	0.1	0.284016
10.056733	0.1	0.282787
10.058400	0.1	0.278722
10.060067	0.1	0.273506
10.061733	0.1	0.269897
10.063400	0.1	0.270312
10.065067	0.1	0.274526
10.066733	0.1	0.279397
10.068400	0.1	0.281576
10.070067	0.1	0.279830
10.071733	0.1	0.275080
10.073400	0.1	0.270042
10.075067	0.1	0.267513
10.076733	0.1	0.267494
10.078400	0.1	0.267387
10.080067	0.1	0.264901
10.081733	0.1	0.259625
10.083400	0.1	0.253255
10.085067	0.1	0.248873
10.086733	0.1	0.248700
10.088400	0.1	0.252598
10.090067	0.1	0.258768
10.091733	0.1	0.265259
10.093400	0.1	0.270908
10.095067	0.1	0.275509
10.096733	0.1	0.278922
10.098400	0.1	0.280072
10.100067	0.1	0.277902
10.101733	0.1	0.273329
10.103400	0.1	0.268752
10.105067	0.1	0.266512
10.106733	0.1	0.268170
10.108400	0.1	0.273562
10.110067	0.1	0.280440
10.111733	0.1	0.285949
10.113400	0.1	0.288407
10.115067	0.1	0.287793
10.116733	0.1	0.285124
10.118400	0.1	0.281460
10.120067	0.1	0.277474
10.121733	0.1	0.273902
10.123400	0.1	0.271369
10.125067	0.1	0.269469
10.126733	0.1	0.267113
10.128400	0.1	0.263848
10.130067	0.1	0.260212
10.131733	0.1	0.257464
10.133400	0.1	0.256933
10.135067	0.1	0.258596
10.136733	0.1	0.261031
10.138400	0.1	0.262903
10.140067	0.1	0.263741
10.141733	0.1	0.263732
10.143400	0.1	0.263355
10.145067	0.1	0.263052
10.146733	0.1	0.263159
10.148400	0.1	0.263923
10.150067	0.1	0.265115
10.151733	0.1	0.266302
10.153400	0.1	0.267783
10.155067	0.1	0.270009
10.156733	0.1	0.272342
10.158400	0.1	0.273976
10.160067	0.1	0.275122
10.161733	0.1	0.276105
10.163400	0.1	0.276645
10.165067	0.1	0.276156
10.166733	0.1	0.274223
10.168400	0.1	0.271332
10.170067	0.1	0.268896
10.171733	0.1	0.267955
10.173400	0.1	0.268491
10.175067	0.1	0.270056
10.176733	0.1	0.272291
10.178400	0.1	0.274996
10.180067	0.1	0.278023
10.181733	0.1	0.280896
10.183400	0.1	0.282484
10.185067	0.1	0.281571
10.186733	0.1	0.277585
10.188400	0.1	0.271052
10.190067	0.1	0.264170
10.191733	0.1	0.260095
10.193400	0.1	0.260901
10.195067	0.1	0.266093
10.196733	0.1	0.272486
10.198400	0.1	0.276379
10.200067	0.1	0.276733
10.201733	0.1	0.275341
10.203400	0.1	0.273930
10.205067	0.1	0.272961
10.206733	0.1	0.272547
10.208400	0.1	0.272440
10.210067	0.1	0.271960
10.211733	0.1	0.270819
10.213400	0.1	0.269418
10.215067	0.1	0.268365
10.216733	0.1	0.268030
10.218400	0.1	0.268272
10.220067	0.1	0.268384
10.221733	0.1	0.267834
10.223400	0.1	0.267001
10.225067	0.1	0.266857
10.226733	0.1	0.267746
10.228400	0.1	0.268705
10.230067	0.1	0.268440
10.231733	0.1	0.266498
10.233400	0.1	0.263304
10.235067	0.1	0.260216
10.236733	0.1	0.258954
10.238400	0.1	0.259974
10.240067	0.1	0.262284
10.241733	0.1	0.264943
10.243400	0.1	0.267779
10.245067	0.1	0.270847
10.246733	0.1	0.273972
10.248400	0.1	0.276677
10.250067	0.1	0.278088
10.251733	0.1	0.277543
10.253400	0.1	0.275411
10.255067	0.1	0.272598
10.256733	0.1	0.270088
10.258400	0.1	0.269250
10.260067	0.1	0.270833
10.261733	0.1	0.273976
10.263400	0.1	0.277478
10.265067	0.1	0.280812
10.266733	0.1	0.283634
10.268400	0.1	0.285786
10.270067	0.1	0.287131
10.271733	0.1	0.286945
10.273400	0.1	0.284845
10.275067	0.1	0.282265
10.276733	0.1	0.281334
10.278400	0.1	0.282759
10.280067	0.1	0.286005
10.281733	0.1	0.290205
10.283400	0.1	0.294503
10.285067	0.1	0.298643
10.286733	0.1	0.302563
10.288400	0.1	0.305385
10.290067	0.1	0.306289
10.291733	0.1	0.305572
10.293400	0.1	0.303909
10.295067	0.1	0.301525
10.296733	0.1	0.298568
10.298400	0.1	0.295760
10.300067	0.1	0.294186
10.301733	0.1	0.294619
10.303400	0.1	0.297017
10.305067	0.1	0.300528
10.306733	0.1	0.304230
10.308400	0.1	0.307863
10.310067	0.1	0.311923
10.311733	0.1	0.317153
10.313400	0.1	0.323569
10.315067	0.1	0.330205
10.316733	0.1	0.335970
10.318400	0.1	0.340417
10.320067	0.1	0.343509
10.321733	0.1	0.345390
10.323400	0.1	0.346187
10.325067	0.1	0.345754
10.326733	0.1	0.344608
10.328400	0.1	0.344715
10.330067	0.1	0.347830
10.331733	0.1	0.353586
10.333400	0.1	0.360259
10.335067	0.1	0.366932
10.336733	0.1	0.373460
10.338400	0.1	0.379467
10.340067	0.1	0.384552
10.341733	0.1	0.388720
10.343400	0.1	0.392180
10.345067	0.1	0.395547
10.346733	0.1	0.399444
10.348400	0.1	0.403440
10.350067	0.1	0.406564
10.351733	0.1	0.408683
10.353400	0.1	0.410401
10.355067	0.1	0.412366
10.356733	0.1	0.414718
10.358400	0.1	0.417097
10.360067	0.1	0.419733
10.361733	0.1	0.424124
10.363400	0.1	0.431850
10.365067	0.1	0.442755
10.366733	0.1	0.454905
10.368400	0.1	0.466565
10.370067	0.1	0.477303
10.371733	0.1	0.487380
10.373400	0.1	0.497540
10.375067	0.1	0.508619
10.376733	0.1	0.520311
10.378400	0.1	0.531445
10.380067	0.1	0.541522
10.381733	0.1	0.551185
10.383400	0.1	0.561182
10.385067	0.1	0.571469
10.386733	0.1	0.581555
10.388400	0.1	0.591674
10.390067	0.1	0.602691
10.391733	0.1	0.615101
10.393400	0.1	0.628852
10.395067	0.1	0.643386
10.396733	0.1	0.657300
10.398400	0.1	0.669053
10.400067	0.1	0.678720
10.401733	0.1	0.688308
10.403400	0.1	0.699610
10.405067	0.1	0.712289
10.406733	0.1	0.724960
10.408400	0.1	0.737212
10.410067	0.1	0.749710
10.411733	0.1	0.763452
10.413400	0.1	0.778707
10.415067	0.1	0.794688
10.416733	0.1	0.811126
10.418400	0.1	0.828472
10.420067	0.1	0.846400
10.421733	0.1	0.863797
10.423400	0.1	0.880137
10.425067	0.1	0.895876
10.426733	0.1	0.911369
10.428400	0.1	0.926261
10.430067	0.1	0.939658
10.431733	0.1	0.950820
10.433400	0.1	0.960557
10.435067	0.1	0.970974
10.436733	0.1	0.983560
10.438400	0.1	0.998396
10.440067	0.1	1.014811
10.441733	0.1	1.032101
10.443400	0.1	1.049251
10.445067	0.1	1.063938
10.446733	0.1	1.073731
10.448400	0.1	1.079077
10.450067	0.1	1.083282
10.451733	0.1	1.089191
10.453400	0.1	1.097461
10.455067	0.1	1.107766
10.456733	0.1	1.119883
10.458400	0.1	1.133294
10.460067	0.1	1.146989
10.461733	0.1	1.159692
10.463400	0.1	1.169858
10.465067	0.1	1.176335
10.466733	0.1	1.179981
10.468400	0.1	1.183273
10.470067	0.1	1.187641
10.471733	0.1	1.192796
10.473400	0.1	1.198323
10.475067	0.1	1.203935
10.476733	0.1	1.208945
10.478400	0.1	1.213010
10.480067	0.1	1.216764
10.481733	0.1	1.221285
10.483400	0.1	1.227329
10.485067	0.1	1.234263
10.486733	0.1	1.240033
10.488400	0.1	1.243250
10.490067	0.1	1.244638
10.491733	0.1	1.246147
10.493400	0.1	1.249439
10.495067	0.1	1.254617
10.496733	0.1	1.260065
10.498400	0.1	1.264135
10.500067	0.1	1.266534
10.501733	0.1	1.268191
10.503400	0.1	1.270333
10.505067	0.1	1.273379
10.506733	0.1	1.276936
10.508400	0.1	1.280913
10.510067	0.1	1.285803
10.511733	0.1	1.291232
10.513400	0.1	1.295311
10.515067	0.1	1.296462
10.516733	0.1	1.295041
10.518400	0.1	1.292652
10.520067	0.1	1.290943
10.521733	0.1	1.291120
10.523400	0.1	1.293374
10.525067	0.1	1.297002
10.526733	0.1	1.301286
10.528400	0.1	1.305682
10.530067	0.1	1.309379
10.531733	0.1	1.311493
10.533400	0.1	1.311540
10.535067	0.1	1.309491
10.536733	0.1	1.305784
10.538400	0.1	1.301365
10.540067	0.1	1.297356
10.541733	0.1	1.294883
10.543400	0.1	1.294850
10.545067	0.1	1.297318
10.546733	0.1	1.301197
10.548400	0.1	1.305109
10.550067	0.1	1.308313
10.551733	0.1	1.310534
10.553400	0.1	1.311782
10.555067	0.1	1.312676
10.556733	0.1	1.314087
10.558400	0.1	1.316317
10.560067	0.1	1.319204
10.561733	0.1	1.322343
10.563400	0.1	1.324741
10.565067	0.1	1.325728
10.566733	0.1	1.326129
10.568400	0.1	1.327251
10.570067	0.1	1.329379
10.571733	0.1	1.331945
10.573400	0.1	1.334199
10.575067	0.1	1.335316
10.576733	0.1	1.334762
10.578400	0.1	1.332727
10.580067	0.1	1.329924
10.581733	0.1	1.327344
10.583400	0.1	1.326147
10.585067	0.1	1.327102
10.586733	0.1	1.330101
10.588400	0.1	1.334273
10.590067	0.1	1.338511
10.591733	0.1	1.342250
10.593400	0.1	1.345733
10.595067	0.1	1.349417
10.596733	0.1	1.353109
10.598400	0.1	1.355694
10.600067	0.1	1.356341
10.601733	0.1	1.355549
10.603400	0.1	1.354478
10.605067	0.1	1.354115
10.606733	0.1	1.354916
10.608400	0.1	1.356718
10.610067	0.1	1.358981
10.611733	0.1	1.360923
10.613400	0.1	1.361854
10.615067	0.1	1.361552
10.616733	0.1	1.360145
10.618400	0.1	1.358283
10.620067	0.1	1.357128
10.621733	0.1	1.356998
10.623400	0.1	1.356816
10.625067	0.1	1.355950
10.626733	0.1	1.355377
10.628400	0.1	1.356290
10.630067	0.1	1.358315
10.631733	0.1	1.360280
10.633400	0.1	1.361570
10.635067	0.1	1.361896
10.636733	0.1	1.360811
10.638400	0.1	1.358213
10.640067	0.1	1.354706
10.641733	0.1	1.351479
10.643400	0.1	1.349752
10.645067	0.1	1.350050
10.646733	0.1	1.352150
10.648400	0.1	1.355344
10.650067	0.1	1.358292
10.651733	0.1	1.359512
10.653400	0.1	1.358059
10.655067	0.1	1.353431
10.656733	0.1	1.345640
10.658400	0.1	1.335721
10.660067	0.1	1.325570
10.661733	0.1	1.316913
10.663400	0.1	1.310203
10.665067	0.1	1.304890
10.666733	0.1	1.300839
10.668400	0.1	1.298757
10.670067	0.1	1.298911
10.671733	0.1	1.299987
10.673400	0.1	1.299791
10.675067	0.1	1.297104
10.676733	0.1	1.292545
10.678400	0.1	1.287293
10.680067	0.1	1.281714
10.681733	0.1	1.275633
10.683400	0.1	1.268694
10.685067	0.1	1.260629
10.686733	0.1	1.251618
10.688400	0.1	1.241989
10.690067	0.1	1.232116
10.691733	0.1	1.222999
10.693400	0.1	1.215651
10.695067	0.1	1.210072
10.696733	0.1	1.205658
10.698400	0.1	1.201597
10.700067	0.1	1.196624
10.701733	0.1	1.189639
10.703400	0.1	1.180479
10.705067	0.1	1.169685
10.706733	0.1	1.158365
10.708400	0.1	1.147706
10.710067	0.1	1.137508
10.711733	0.1	1.126593
10.713400	0.1	1.114691
10.715067	0.1	1.102556
10.716733	0.1	1.090770
10.718400	0.1	1.079286
10.720067	0.1	1.067696
10.721733	0.1	1.056157
10.723400	0.1	1.045889
10.725067	0.1	1.038364
10.726733	0.1	1.034169
10.728400	0.1	1.032064
10.730067	0.1	1.029335
10.731733	0.1	1.024208
10.733400	0.1	1.016883
10.735067	0.1	1.008194
10.736733	0.1	0.998713
10.738400	0.1	0.988962
10.740067	0.1	0.979458
10.741733	0.1	0.970452
10.743400	0.1	0.961362
10.745067	0.1	0.950969
10.746733	0.1	0.938848
10.748400	0.1	0.925669
10.750067	0.1	0.912240
10.751733	0.1	0.899457
10.753400	0.1	0.888905
10.755067	0.1	0.881739
10.756733	0.1	0.876887
10.758400	0.1	0.871969
10.760067	0.1	0.866042
10.761733	0.1	0.859830
10.763400	0.1	0.853785
10.765067	0.1	0.847215
10.766733	0.1	0.839010
10.768400	0.1	0.828877
10.770067	0.1	0.818386
10.771733	0.1	0.810334
10.773400	0.1	0.806050
10.775067	0.1	0.804216
10.776733	0.1	0.802283
10.778400	0.1	0.797985
10.780067	0.1	0.790539
10.781733	0.1	0.781184
10.783400	0.1	0.771931
10.785067	0.1	0.764038
10.786733	0.1	0.757733
10.788400	0.1	0.752709
10.790067	0.1	0.748807
10.791733	0.1	0.745542
10.793400	0.1	0.741086
10.795067	0.1	0.733836
10.796733	0.1	0.725198
10.798400	0.1	0.719046
10.800067	0.1	0.718371
10.801733	0.1	0.723144
10.803400	0.1	0.730236
10.805067	0.1	0.735577
10.806733	0.1	0.736904
10.808400	0.1	0.734017
10.810067	0.1	0.727503
10.811733	0.1	0.718487
10.813400	0.1	0.708653
10.815067	0.1	0.699880
10.816733	0.1	0.694063
10.818400	0.1	0.692173
10.820067	0.1	0.693249
10.821733	0.1	0.695172
10.823400	0.1	0.696206
10.825067	0.1	0.696033
10.826733	0.1	0.695908
10.828400	0.1	0.696667
10.830067	0.1	0.696694
10.831733	0.1	0.693551
10.833400	0.1	0.687144
10.835067	0.1	0.680042
10.836733	0.1	0.675302
10.838400	0.1	0.674599
10.840067	0.1	0.677500
10.841733	0.1	0.682189
10.843400	0.1	0.687274
10.845067	0.1	0.692788
10.846733	0.1	0.699447
10.848400	0.1	0.707395
10.850067	0.1	0.715912
10.851733	0.1	0.723465
10.853400	0.1	0.728020
10.855067	0.1	0.728737
10.856733	0.1	0.727298
10.858400	0.1	0.726404
10.860067	0.1	0.727670
10.861733	0.1	0.730697
10.863400	0.1	0.733281
10.865067	0.1	0.733538
10.866733	0.1	0.732262
10.868400	0.1	0.731992
10.870067	0.1	0.734269
10.871733	0.1	0.738595
10.873400	0.1	0.743563
10.875067	0.1	0.748988
10.876733	0.1	0.756280
10.878400	0.1	0.765771
10.880067	0.1	0.775214
10.881733	0.1	0.782092
10.883400	0.1	0.785724
10.885067	0.1	0.786837
10.886733	0.1	0.786455
10.888400	0.1	0.785538
10.890067	0.1	0.784891
10.891733	0.1	0.784714
10.893400	0.1	0.784295
10.895067	0.1	0.782586
10.896733	0.1	0.779484
10.898400	0.1	0.776616
10.900067	0.1	0.775969
10.901733	0.1	0.777752
10.903400	0.1	0.780676
10.905067	0.1	0.783801
10.906733	0.1	0.786963
10.908400	0.1	0.790465
10.910067	0.1	0.794735
10.911733	0.1	0.799228
10.913400	0.1	0.802539
10.915067	0.1	0.803769
10.916733	0.1	0.803280
10.918400	0.1	0.802516
10.920067	0.1	0.802875
10.921733	0.1	0.804611
10.923400	0.1	0.807163
10.925067	0.1	0.810404
10.926733	0.1	0.814614
10.928400	0.1	0.819010
10.930067	0.1	0.821906
10.931733	0.1	0.822898
10.933400	0.1	0.823047
10.935067	0.1	0.823438
10.936733	0.1	0.824351
10.938400	0.1	0.824640
10.940067	0.1	0.822833
10.941733	0.1	0.819098
10.943400	0.1	0.814619
10.945067	0.1	0.810139
10.946733	0.1	0.805999
10.948400	0.1	0.802311
10.950067	0.1	0.799000
10.951733	0.1	0.796290
10.953400	0.1	0.794786
10.955067	0.1	0.794497
10.956733	0.1	0.794260
10.958400	0.1	0.792993
10.960067	0.1	0.790856
10.961733	0.1	0.788583
10.963400	0.1	0.786092
10.965067	0.1	0.782586
10.966733	0.1	0.777943
10.968400	0.1	0.773235
10.970067	0.1	0.769827
10.971733	0.1	0.768392
10.973400	0.1	0.768611
10.975067	0.1	0.769594
10.976733	0.1	0.770497
10.978400	0.1	0.770674
10.980067	0.1	0.770320
10.981733	0.1	0.770781
10.983400	0.1	0.772853
10.985067	0.1	0.775978
10.986733	0.1	0.779447
10.988400	0.1	0.782586
10.990067	0.1	0.784136
10.991733	0.1	0.783093
10.993400	0.1	0.779862
10.995067	0.1	0.775894
10.996733	0.1	0.772313
10.998400	0.1	0.769538
11.000067	0.1	0.767880
11.001733	0.1	0.767554
11.003400	0.1	0.768285
11.005067	0.1	0.769426
11.006733	0.1	0.770479
11.008400	0.1	0.771275
11.010067	0.1	0.771959
11.011733	0.1	0.772830
11.013400	0.1	0.773976
11.015067	0.1	0.775442
11.016733	0.1	0.777547
11.018400	0.1	0.780635
11.020067	0.1	0.784458
11.021733	0.1	0.787876
11.023400	0.1	0.789245
11.025067	0.1	0.787843
11.026733	0.1	0.784746
11.028400	0.1	0.781855
11.030067	0.1	0.780742
11.031733	0.1	0.782204
11.033400	0.1	0.785724
11.035067	0.1	0.789547
11.036733	0.1	0.792132
11.038400	0.1	0.793408
11.040067	0.1	0.794455
11.041733	0.1	0.796206
11.043400	0.1	0.798493
11.045067	0.1	0.800444
11.046733	0.1	0.801594
11.048400	0.1	0.802367
11.050067	0.1	0.803568
11.051733	0.1	0.805641
11.053400	0.1	0.808071
11.055067	0.1	0.809408
11.056733	0.1	0.808910
11.058400	0.1	0.807941
11.060067	0.1	0.808602
11.061733	0.1	0.811704
11.063400	0.1	0.816779
11.065067	0.1	0.823094
11.066733	0.1	0.830204
11.068400	0.1	0.837222
11.070067	0.1	0.842428
11.071733	0.1	0.844533
11.073400	0.1	0.843559
11.075067	0.1	0.840342
11.076733	0.1	0.835899
11.078400	0.1	0.831694
11.080067	0.1	0.829115
11.081733	0.1	0.828253
11.083400	0.1	0.829156
11.085067	0.1	0.833096
11.086733	0.1	0.840067
11.088400	0.1	0.847341
11.090067	0.1	0.852048
11.091733	0.1	0.853529
11.093400	0.1	0.853436
11.095067	0.1	0.854204
11.096733	0.1	0.856896
11.098400	0.1	0.860547
11.100067	0.1	0.863294
11.101733	0.1	0.864104
11.103400	0.1	0.863927
11.105067	0.1	0.864398
11.106733	0.1	0.865604
11.108400	0.1	0.865986
11.110067	0.1	0.864184
11.111733	0.1	0.860239
11.113400	0.1	0.855164
11.115067	0.1	0.850316
11.116733	0.1	0.847615
11.118400	0.1	0.848453
11.120067	0.1	0.851727
11.121733	0.1	0.854614
11.123400	0.1	0.855252
11.125067	0.1	0.853837
11.126733	0.1	0.851974
11.128400	0.1	0.851057
11.130067	0.1	0.851215
11.131733	0.1	0.851802
11.133400	0.1	0.851662
11.135067	0.1	0.849403
11.136733	0.1	0.845119
11.138400	0.1	0.840840
11.140067	0.1	0.838568
11.141733	0.1	0.838814
11.143400	0.1	0.840831
11.145067	0.1	0.843308
11.146733	0.1	0.844845
11.148400	0.1	0.844095
11.150067	0.1	0.840505
11.151733	0.1	0.835457
11.153400	0.1	0.831336
11.155067	0.1	0.829212
11.156733	0.1	0.828835
11.158400	0.1	0.829762
11.160067	0.1	0.831261
11.161733	0.1	0.831881
11.163400	0.1	0.830228
11.165067	0.1	0.826125
11.166733	0.1	0.820686
11.168400	0.1	0.815508
11.170067	0.1	0.811811
11.171733	0.1	0.809580
11.173400	0.1	0.807755
11.175067	0.1	0.805585
11.176733	0.1	0.803084
11.178400	0.1	0.800551
11.180067	0.1	0.798944
11.181733	0.1	0.800118
11.183400	0.1	0.805180
11.185067	0.1	0.813017
11.186733	0.1	0.821087
11.188400	0.1	0.827503
11.190067	0.1	0.832081
11.191733	0.1	0.835378
11.193400	0.1	0.837720
11.195067	0.1	0.839233
11.196733	0.1	0.839247
11.198400	0.1	0.836751
11.200067	0.1	0.831913
11.201733	0.1	0.825739
11.203400	0.1	0.819182
11.205067	0.1	0.813655
11.206733	0.1	0.811014
11.208400	0.1	0.812365
11.210067	0.1	0.816872
11.211733	0.1	0.822041
11.213400	0.1	0.825385
11.215067	0.1	0.825990
11.216733	0.1	0.825156
11.218400	0.1	0.825780
11.220067	0.1	0.830148
11.221733	0.1	0.837846
11.223400	0.1	0.845999
11.225067	0.1	0.851220
11.226733	0.1	0.851634
11.228400	0.1	0.847923
11.230067	0.1	0.842144
11.231733	0.1	0.836104
11.233400	0.1	0.831485
11.235067	0.1	0.830120
11.236733	0.1	0.832607
11.238400	0.1	0.837315
11.240067	0.1	0.841725
11.241733	0.1	0.844155
11.243400	0.1	0.843960
11.245067	0.1	0.841278
11.246733	0.1	0.837315
11.248400	0.1	0.834060
11.250067	0.1	0.832807
11.251733	0.1	0.832956
11.253400	0.1	0.832705
11.255067	0.1	0.830987
11.256733	0.1	0.828253
11.258400	0.1	0.825487
11.260067	0.1	0.822921
11.261733	0.1	0.820081
11.263400	0.1	0.816933
11.265067	0.1	0.814316
11.266733	0.1	0.812872
11.268400	0.1	0.812206
11.270067	0.1	0.811699
11.271733	0.1	0.811759
11.273400	0.1	0.813333
11.275067	0.1	0.815908
11.276733	0.1	0.817417
11.278400	0.1	0.816463
11.280067	0.1	0.813585
11.281733	0.1	0.810022
11.283400	0.1	0.806251
11.285067	0.1	0.802600
11.286733	0.1	0.799894
11.288400	0.1	0.797869
11.290067	0.1	0.795014
11.291733	0.1	0.791294
11.293400	0.1	0.788695
11.295067	0.1	0.789142
11.296733	0.1	0.792737
11.298400	0.1	0.797203
11.300067	0.1	0.799289
11.301733	0.1	0.797398
11.303400	0.1	0.792379
11.305067	0.1	0.786437
11.306733	0.1	0.781673
11.308400	0.1	0.779000
11.310067	0.1	0.778409
11.311733	0.1	0.779419
11.313400	0.1	0.780984
11.315067	0.1	0.781924
11.316733	0.1	0.781580
11.318400	0.1	0.779252
11.320067	0.1	0.774576
11.321733	0.1	0.768718
11.323400	0.1	0.763405
11.325067	0.1	0.759703
11.326733	0.1	0.758544
11.328400	0.1	0.760383
11.330067	0.1	0.763782
11.331733	0.1	0.766329
11.333400	0.1	0.766693
11.335067	0.1	0.764728
11.336733	0.1	0.761379
11.338400	0.1	0.758464
11.340067	0.1	0.756821
11.341733	0.1	0.755987
11.343400	0.1	0.755219
11.345067	0.1	0.753612
11.346733	0.1	0.750995
11.348400	0.1	0.748849
11.350067	0.1	0.748513
11.351733	0.1	0.749184
11.353400	0.1	0.748895
11.355067	0.1	0.747028
11.356733	0.1	0.744634
11.358400	0.1	0.742641
11.360067	0.1	0.741151
11.361733	0.1	0.740224
11.363400	0.1	0.740462
11.365067	0.1	0.742623
11.366733	0.1	0.746651
11.368400	0.1	0.751107
11.370067	0.1	0.753817
11.371733	0.1	0.753324
11.373400	0.1	0.749906
11.375067	0.1	0.745426
11.376733	0.1	0.741929
11.378400	0.1	0.740327
11.380067	0.1	0.740443
11.381733	0.1	0.741952
11.383400	0.1	0.744695
11.385067	0.1	0.748541
11.386733	0.1	0.753589
11.388400	0.1	0.759847
11.390067	0.1	0.766148
11.391733	0.1	0.770413
11.393400	0.1	0.771256
11.395067	0.1	0.769054
11.396733	0.1	0.765990
11.398400	0.1	0.764662
11.400067	0.1	0.765673
11.401733	0.1	0.767084
11.403400	0.1	0.766553
11.405067	0.1	0.763386
11.406733	0.1	0.758413
11.408400	0.1	0.753039
11.410067	0.1	0.748928
11.411733	0.1	0.747456
11.413400	0.1	0.749002
11.415067	0.1	0.752867
11.416733	0.1	0.757687
11.418400	0.1	0.762083
11.420067	0.1	0.764881
11.421733	0.1	0.765091
11.423400	0.1	0.762404
11.425067	0.1	0.757491
11.426733	0.1	0.752001
11.428400	0.1	0.748052
11.430067	0.1	0.746828
11.431733	0.1	0.747461
11.433400	0.1	0.747871
11.435067	0.1	0.747135
11.436733	0.1	0.746404
11.438400	0.1	0.747009
11.440067	0.1	0.748788
11.441733	0.1	0.750930
11.443400	0.1	0.753175
11.445067	0.1	0.755247
11.446733	0.1	0.756257
11.448400	0.1	0.755494
11.450067	0.1	0.753081
11.451733	0.1	0.749920
11.453400	0.1	0.747130
11.455067	0.1	0.745137
11.456733	0.1	0.743670
11.458400	0.1	0.742325
11.460067	0.1	0.740662
11.461733	0.1	0.738576
11.463400	0.1	0.736397
11.465067	0.1	0.734446
11.466733	0.1	0.733645
11.468400	0.1	0.735759
11.470067	0.1	0.740937
11.471733	0.1	0.746371
11.473400	0.1	0.748993
11.475067	0.1	0.748131
11.476733	0.1	0.744951
11.478400	0.1	0.740597
11.480067	0.1	0.735805
11.481733	0.1	0.731805
11.483400	0.1	0.729905
11.485067	0.1	0.730292
11.486733	0.1	0.732555
11.488400	0.1	0.736322
11.490067	0.1	0.740695
11.491733	0.1	0.744145
11.493400	0.1	0.745314
11.495067	0.1	0.743922
11.496733	0.1	0.741202
11.498400	0.1	0.738753
11.500067	0.1	0.736816
11.501733	0.1	0.734539
11.503400	0.1	0.732080
11.505067	0.1	0.731098
11.506733	0.1	0.733007
11.508400	0.1	0.737547
11.510067	0.1	0.742753
11.511733	0.1	0.745966
11.513400	0.1	0.745840
11.515067	0.1	0.743116
11.516733	0.1	0.739121
11.518400	0.1	0.734883
11.520067	0.1	0.731321
11.521733	0.1	0.728872
11.523400	0.1	0.727549
11.525067	0.1	0.727363
11.526733	0.1	0.727936
11.528400	0.1	0.728304
11.530067	0.1	0.728085
11.531733	0.1	0.728071
11.533400	0.1	0.728820
11.535067	0.1	0.729673
11.536733	0.1	0.729603
11.538400	0.1	0.728043
11.540067	0.1	0.725039
11.541733	0.1	0.721323
11.543400	0.1	0.717905
11.545067	0.1	0.715125
11.546733	0.1	0.712289
11.548400	0.1	0.708466
11.550067	0.1	0.703484
11.551733	0.1	0.697901
11.553400	0.1	0.692783
11.555067	0.1	0.689537
11.556733	0.1	0.688708
11.558400	0.1	0.688867
11.560067	0.1	0.687814
11.561733	0.1	0.684452
11.563400	0.1	0.679027
11.565067	0.1	0.672704
11.566733	0.1	0.667153
11.568400	0.1	0.663623
11.570067	0.1	0.662073
11.571733	0.1	0.661137
11.573400	0.1	0.659050
11.575067	0.1	0.655069
11.576733	0.1	0.649914
11.578400	0.1	0.645290
11.580067	0.1	0.642776
11.581733	0.1	0.642301
11.583400	0.1	0.642268
11.585067	0.1	0.641039
11.586733	0.1	0.637667
11.588400	0.1	0.632489
11.590067	0.1	0.627255
11.591733	0.1	0.623530
11.593400	0.1	0.621178
11.595067	0.1	0.618557
11.596733	0.1	0.613471
11.598400	0.1	0.604703
11.600067	0.1	0.593099
11.601733	0.1	0.580959
11.603400	0.1	0.570812
11.605067	0.1	0.564111
11.606733	0.1	0.560042
11.608400	0.1	0.556437
11.610067	0.1	0.552461
11.611733	0.1	0.549154
11.613400	0.1	0.547366
11.615067	0.1	0.546384
11.616733	0.1	0.544656
11.618400	0.1	0.541490
11.620067	0.1	0.537457
11.621733	0.1	0.533359
11.623400	0.1	0.529648
11.625067	0.1	0.526155
11.626733	0.1	0.522551
11.628400	0.1	0.518798
11.630067	0.1	0.514579
11.631733	0.1	0.509783
11.633400	0.1	0.505415
11.635067	0.1	0.502383
11.636733	0.1	0.500195
11.638400	0.1	0.497857
11.640067	0.1	0.495259
11.641733	0.1	0.493038
11.643400	0.1	0.491529
11.645067	0.1	0.490071
11.646733	0.1	0.487538
11.648400	0.1	0.483496
11.650067	0.1	0.478486
11.651733	0.1	0.473363
11.653400	0.1	0.468665
11.655067	0.1	0.464753
11.656733	0.1	0.462322
11.658400	0.1	0.461633
11.660067	0.1	0.461740
11.661733	0.1	0.461284
11.663400	0.1	0.459854
11.665067	0.1	0.458099
11.666733	0.1	0.456381
11.668400	0.1	0.453824
11.670067	0.1	0.449470
11.671733	0.1	0.443929
11.673400	0.1	0.439174
11.675067	0.1	0.436897
11.676733	0.1	0.436991
11.678400	0.1	0.437512
11.680067	0.1	0.436124
11.681733	0.1	0.431775
11.683400	0.1	0.425372
11.685067	0.1	0.419277
11.686733	0.1	0.415696
11.688400	0.1	0.415184
11.690067	0.1	0.416776
11.691733	0.1	0.419132
11.693400	0.1	0.420799
11.695067	0.1	0.420362
11.696733	0.1	0.417558
11.698400	0.1	0.413554
11.700067	0.1	0.409316
11.701733	0.1	0.405214
11.703400	0.1	0.402103
11.705067	0.1	0.400529
11.706733	0.1	0.399426
11.708400	0.1	0.397824
11.710067	0.1	0.396576
11.711733	0.1	0.396795
11.713400	0.1	0.398406
11.715067	0.1	0.400781
11.716733	0.1	0.403011
11.718400	0.1	0.403705
11.720067	0.1	0.401577
11.721733	0.1	0.397004
11.723400	0.1	0.392310
11.725067	0.1	0.389535
11.726733	0.1	0.388748
11.728400	0.1	0.389023
11.730067	0.1	0.389866
11.731733	0.1	0.391030
11.733400	0.1	0.392161
11.735067	0.1	0.393004
11.736733	0.1	0.393200
11.738400	0.1	0.391989
11.740067	0.1	0.388836
11.741733	0.1	0.383882
11.743400	0.1	0.377726
11.745067	0.1	0.371621
11.746733	0.1	0.367067
11.748400	0.1	0.364729
11.750067	0.1	0.364450
11.751733	0.1	0.365977
11.753400	0.1	0.368599
11.755067	0.1	0.370624
11.756733	0.1	0.370899
11.758400	0.1	0.370359
11.760067	0.1	0.370410
11.761733	0.1	0.370839
11.763400	0.1	0.370876
11.765067	0.1	0.370992
11.766733	0.1	0.372198
11.768400	0.1	0.374359
11.770067	0.1	0.376254
11.771733	0.1	0.377032
11.773400	0.1	0.376827
11.775067	0.1	0.376138
11.776733	0.1	0.375467
11.778400	0.1	0.375360
11.780067	0.1	0.375840
11.781733	0.1	0.376534
11.783400	0.1	0.377819
11.785067	0.1	0.380292
11.786733	0.1	0.383011
11.788400	0.1	0.384031
11.790067	0.1	0.382364
11.791733	0.1	0.378806
11.793400	0.1	0.375248
11.795067	0.1	0.373591
11.796733	0.1	0.374615
11.798400	0.1	0.377842
11.800067	0.1	0.382154
11.801733	0.1	0.386299
11.803400	0.1	0.389507
11.805067	0.1	0.391640
11.806733	0.1	0.392478
11.808400	0.1	0.391654
11.810067	0.1	0.389172
11.811733	0.1	0.386224
11.813400	0.1	0.384883
11.815067	0.1	0.385991
11.816733	0.1	0.388608
11.818400	0.1	0.391589
11.820067	0.1	0.393856
11.821733	0.1	0.394122
11.823400	0.1	0.392203
11.825067	0.1	0.389931
11.826733	0.1	0.389558
11.828400	0.1	0.391440
11.830067	0.1	0.393991
11.831733	0.1	0.396008
11.833400	0.1	0.397502
11.835067	0.1	0.398429
11.836733	0.1	0.398462
11.838400	0.1	0.397880
11.840067	0.1	0.397721
11.841733	0.1	0.399444
11.843400	0.1	0.404096
11.845067	0.1	0.411114
11.846733	0.1	0.418299
11.848400	0.1	0.423454
11.850067	0.1	0.425619
11.851733	0.1	0.424720
11.853400	0.1	0.421316
11.855067	0.1	0.417228
11.856733	0.1	0.414946
11.858400	0.1	0.416036
11.860067	0.1	0.420702
11.861733	0.1	0.427701
11.863400	0.1	0.434639
11.865067	0.1	0.439524
11.866733	0.1	0.441731
11.868400	0.1	0.441894
11.870067	0.1	0.441433
11.871733	0.1	0.441694
11.873400	0.1	0.443109
11.875067	0.1	0.445605
11.876733	0.1	0.449670
11.878400	0.1	0.456343
11.880067	0.1	0.465671
11.881733	0.1	0.475636
11.883400	0.1	0.483589
11.885067	0.1	0.487687
11.886733	0.1	0.487086
11.888400	0.1	0.482677
11.890067	0.1	0.477093
11.891733	0.1	0.473075
11.893400	0.1	0.472353
11.895067	0.1	0.475198
11.896733	0.1	0.480753
11.898400	0.1	0.488102
11.900067	0.1	0.496125
11.901733	0.1	0.503724
11.903400	0.1	0.511045
11.905067	0.1	0.518481
11.906733	0.1	0.525182
11.908400	0.1	0.530402
11.910067	0.1	0.535022
11.911733	0.1	0.540507
11.913400	0.1	0.547403
11.915067	0.1	0.555413
11.916733	0.1	0.563795
11.918400	0.1	0.571115
11.920067	0.1	0.575986
11.921733	0.1	0.578859
11.923400	0.1	0.581099
11.925067	0.1	0.582938
11.926733	0.1	0.584647
11.928400	0.1	0.587711
11.930067	0.1	0.593448
11.931733	0.1	0.601821
11.933400	0.1	0.611027
11.935067	0.1	0.618342
11.936733	0.1	0.622519
11.938400	0.1	0.624713
11.940067	0.1	0.627311
11.941733	0.1	0.632019
11.943400	0.1	0.638273
11.945067	0.1	0.644131
11.946733	0.1	0.648582
11.948400	0.1	0.652140
11.950067	0.1	0.655525
11.951733	0.1	0.658599
11.953400	0.1	0.660676
11.955067	0.1	0.661882
11.956733	0.1	0.663912
11.958400	0.1	0.669309
11.960067	0.1	0.679768
11.961733	0.1	0.694795
11.963400	0.1	0.711684
11.965067	0.1	0.727139
11.966733	0.1	0.739205
11.968400	0.1	0.747629
11.970067	0.1	0.752914
11.971733	0.1	0.755494
11.973400	0.1	0.756131
11.975067	0.1	0.756392
11.976733	0.1	0.757826
11.978400	0.1	0.761100
11.980067	0.1	0.766101
11.981733	0.1	0.772583
11.983400	0.1	0.780760
11.985067	0.1	0.790902
11.986733	0.1	0.802740
11.988400	0.1	0.815541
11.990067	0.1	0.828318
11.991733	0.1	0.839997
11.993400	0.1	0.849692
11.995067	0.1	0.857459
11.996733	0.1	0.864663
11.998400	0.1	0.872510
12.000067	0.1	0.880519
12.001733	0.1	0.887266
12.003400	0.1	0.892198
12.005067	0.1	0.896524
12.006733	0.1	0.901944
12.008400	0.1	0.908971
12.010067	0.1	0.917530
12.011733	0.1	0.927681
12.013400	0.1	0.939085
12.015067	0.1	0.951048
12.016733	0.1	0.962690
12.018400	0.1	0.972962
12.020067	0.1	0.981689
12.021733	0.1	0.989824
12.023400	0.1	0.998103
12.025067	0.1	1.006750
12.026733	0.1	1.016501
12.028400	0.1	1.028376
12.030067	0.1	1.042197
12.031733	0.1	1.056683
12.033400	0.1	1.070807
12.035067	0.1	1.084055
12.036733	0.1	1.096041
12.038400	0.1	1.106695
12.040067	0.1	1.116702
12.041733	0.1	1.127478
12.043400	0.1	1.140162
12.045067	0.1	1.154467
12.046733	0.1	1.168787
12.048400	0.1	1.181662
12.050067	0.1	1.192945
12.051733	0.1	1.203455
12.053400	0.1	1.213835
12.055067	0.1	1.223879
12.056733	0.1	1.233141
12.058400	0.1	1.241900
12.060067	0.1	1.250752
12.061733	0.1	1.259702
12.063400	0.1	1.268703
12.065067	0.1	1.278217
12.066733	0.1	1.288340
12.068400	0.1	1.298138
12.070067	0.1	1.306548
12.071733	0.1	1.313193
12.073400	0.1	1.318743
12.075067	0.1	1.325053
12.076733	0.1	1.333910
12.078400	0.1	1.345160
12.080067	0.1	1.357151
12.081733	0.1	1.368243
12.083400	0.1	1.376956
12.085067	0.1	1.382851
12.086733	0.1	1.387643
12.088400	0.1	1.393543
12.090067	0.1	1.401207
12.091733	0.1	1.409766
12.093400	0.1	1.417515
12.095067	0.1	1.422726
12.096733	0.1	1.424872
12.098400	0.1	1.425315
12.100067	0.1	1.426712
12.101733	0.1	1.431322
12.103400	0.1	1.439569
12.105067	0.1	1.449580
12.106733	0.1	1.457818
12.108400	0.1	1.461534
12.110067	0.1	1.461231
12.111733	0.1	1.459625
12.113400	0.1	1.458824
12.115067	0.1	1.459531
12.116733	0.1	1.461748
12.118400	0.1	1.465115
12.120067	0.1	1.468682
12.121733	0.1	1.470987
12.123400	0.1	1.470973
12.125067	0.1	1.468514
12.126733	0.1	1.464356
12.128400	0.1	1.459890
12.130067	0.1	1.456598
12.131733	0.1	1.455578
12.133400	0.1	1.457683
12.135067	0.1	1.463033
12.136733	0.1	1.470498
12.138400	0.1	1.477916
12.140067	0.1	1.482903
12.141733	0.1	1.484258
12.143400	0.1	1.482526
12.145067	0.1	1.478768
12.146733	0.1	1.473213
12.148400	0.1	1.465972
12.150067	0.1	1.458884
12.151733	0.1	1.454800
12.153400	0.1	1.455029
12.155067	0.1	1.458507
12.156733	0.1	1.463038
12.158400	0.1	1.466572
12.160067	0.1	1.467504
12.161733	0.1	1.464845
12.163400	0.1	1.458726
12.165067	0.1	1.450502
12.166733	0.1	1.442502
12.168400	0.1	1.436742
12.170067	0.1	1.433161
12.171733	0.1	1.429673
12.173400	0.1	1.424914
12.175067	0.1	1.420132
12.176733	0.1	1.417091
12.178400	0.1	1.415508
12.180067	0.1	1.414018
12.181733	0.1	1.412407
12.183400	0.1	1.411550
12.185067	0.1	1.411717
12.186733	0.1	1.411890
12.188400	0.1	1.410400
12.190067	0.1	1.406171
12.191733	0.1	1.399931
12.193400	0.1	1.393924
12.195067	0.1	1.389724
12.196733	0.1	1.386600
12.198400	0.1	1.382832
12.200067	0.1	1.378423
12.201733	0.1	1.374818
12.203400	0.1	1.372229
12.205067	0.1	1.369179
12.206733	0.1	1.365021
12.208400	0.1	1.361170
12.210067	0.1	1.358953
12.211733	0.1	1.357337
12.213400	0.1	1.354907
12.215067	0.1	1.352672
12.216733	0.1	1.352299
12.218400	0.1	1.353300
12.220067	0.1	1.353868
12.221733	0.1	1.352848
12.223400	0.1	1.350697
12.225067	0.1	1.349500
12.226733	0.1	1.351126
12.228400	0.1	1.354911
12.230067	0.1	1.358236
12.231733	0.1	1.359419
12.233400	0.1	1.358939
12.235067	0.1	1.357971
12.236733	0.1	1.357021
12.238400	0.1	1.356085
12.240067	0.1	1.355237
12.241733	0.1	1.354958
12.243400	0.1	1.356360
12.245067	0.1	1.360765
12.246733	0.1	1.368686
12.248400	0.1	1.379289
12.250067	0.1	1.390679
12.251733	0.1	1.400616
12.253400	0.1	1.407443
12.255067	0.1	1.411107
12.256733	0.1	1.413575
12.258400	0.1	1.417389
12.260067	0.1	1.423825
12.261733	0.1	1.432011
12.263400	0.1	1.439839
12.265067	0.1	1.446554
12.266733	0.1	1.453590
12.268400	0.1	1.462488
12.270067	0.1	1.473567
12.271733	0.1	1.486251
12.273400	0.1	1.499220
12.275067	0.1	1.511071
12.276733	0.1	1.521492
12.278400	0.1	1.531425
12.280067	0.1	1.541777
12.281733	0.1	1.552636
12.283400	0.1	1.563644
12.285067	0.1	1.574853
12.286733	0.1	1.587020
12.288400	0.1	1.600781
12.290067	0.1	1.615575
12.291733	0.1	1.629950
12.293400	0.1	1.642979
12.295067	0.1	1.655067
12.296733	0.1	1.667133
12.298400	0.1	1.679221
12.300067	0.1	1.691021
12.301733	0.1	1.703589
12.303400	0.1	1.718835
12.305067	0.1	1.737201
12.306733	0.1	1.756698
12.308400	0.1	1.774132
12.310067	0.1	1.787753
12.311733	0.1	1.798663
12.313400	0.1	1.809271
12.315067	0.1	1.821676
12.316733	0.1	1.837621
12.318400	0.1	1.857467
12.320067	0.1	1.879302
12.321733	0.1	1.899768
12.323400	0.1	1.916015
12.325067	0.1	1.927861
12.326733	0.1	1.938203
12.328400	0.1	1.950292
12.330067	0.1	1.965207
12.331733	0.1	1.982492
12.333400	0.1	2.001720
12.335067	0.1	2.022013
12.336733	0.1	2.041245
12.338400	0.1	2.057441
12.340067	0.1	2.070908
12.341733	0.1	2.083657
12.343400	0.1	2.097120
12.345067	0.1	2.111932
12.346733	0.1	2.128901
12.348400	0.1	2.148114
12.350067	0.1	2.168054
12.351733	0.1	2.186857
12.353400	0.1	2.204222
12.355067	0.1	2.221721
12.356733	0.1	2.240897
12.358400	0.1	2.261433
12.360067	0.1	2.281656
12.361733	0.1	2.300227
12.363400	0.1	2.316800
12.365067	0.1	2.332292
12.366733	0.1	2.348446
12.368400	0.1	2.366346
12.370067	0.1	2.385722
12.371733	0.1	2.405974
12.373400	0.1	2.427306
12.375067	0.1	2.450347
12.376733	0.1	2.474356
12.378400	0.1	2.497132
12.380067	0.1	2.517211
12.381733	0.1	2.535437
12.383400	0.1	2.554529
12.385067	0.1	2.576793
12.386733	0.1	2.601575
12.388400	0.1	2.625762
12.390067	0.1	2.646791
12.391733	0.1	2.664714
12.393400	0.1	2.681958
12.395067	0.1	2.700961
12.396733	0.1	2.722163
12.398400	0.1	2.744650
12.400067	0.1	2.767867
12.401733	0.1	2.791821
12.403400	0.1	2.816180
12.405067	0.1	2.839956
12.406733	0.1	2.862467
12.408400	0.1	2.884190
12.410067	0.1	2.906243
12.411733	0.1	2.929699
12.413400	0.1	2.955263
12.415067	0.1	2.982542
12.416733	0.1	3.010151
12.418400	0.1	3.037173
12.420067	0.1	3.063683
12.421733	0.1	3.089919
12.423400	0.1	3.115502
12.425067	0.1	3.139591
12.426733	0.1	3.162003
12.428400	0.1	3.184136
12.430067	0.1	3.207596
12.431733	0.1	3.232593
12.433400	0.1	3.258483
12.435067	0.1	3.284733
12.436733	0.1	3.311103
12.438400	0.1	3.337851
12.440067	0.1	3.365641
12.441733	0.1	3.394629
12.443400	0.1	3.423286
12.445067	0.1	3.448911
12.446733	0.1	3.470127
12.448400	0.1	3.488297
12.450067	0.1	3.506057
12.451733	0.1	3.525373
12.453400	0.1	3.546919
12.455067	0.1	3.569913
12.456733	0.1	3.592400
12.458400	0.1	3.612284
12.460067	0.1	3.628568
12.461733	0.1	3.641290
12.463400	0.1	3.650920
12.465067	0.1	3.658948
12.466733	0.1	3.667818
12.468400	0.1	3.679004
12.470067	0.1	3.692145
12.471733	0.1	3.706175
12.473400	0.1	3.720373
12.475067	0.1	3.733998
12.476733	0.1	3.745495
12.478400	0.1	3.753388
12.480067	0.1	3.757961
12.481733	0.1	3.760667
12.483400	0.1	3.762566
12.485067	0.1	3.764532
12.486733	0.1	3.767633
12.488400	0.1	3.772494
12.490067	0.1	3.778492
12.491733	0.1	3.783852
12.493400	0.1	3.786706
12.495067	0.1	3.785961
12.496733	0.1	3.781915
12.498400	0.1	3.776941
12.500067	0.1	3.774138
12.501733	0.1	3.774241
12.503400	0.1	3.775321
12.505067	0.1	3.775437
12.506733	0.1	3.773938
12.508400	0.1	3.771014
12.510067	0.1	3.767097
12.511733	0.1	3.762641
12.513400	0.1	3.758087
12.515067	0.1	3.753621
12.516733	0.1	3.749146
12.518400	0.1	3.744494
12.520067	0.1	3.739642
12.521733	0.1	3.735200
12.523400	0.1	3.731977
12.525067	0.1	3.730040
12.526733	0.1	3.729197
12.528400	0.1	3.729318
12.530067	0.1	3.729705
12.531733	0.1	3.729030
12.533400	0.1	3.725928
12.535067	0.1	3.720326
12.536733	0.1	3.714357
12.538400	0.1	3.710366
12.540067	0.1	3.708126
12.541733	0.1	3.705714
12.543400	0.1	3.702040
12.545067	0.1	3.697141
12.546733	0.1	3.691362
12.548400	0.1	3.685392
12.550067	0.1	3.680279
12.551733	0.1	3.676466
12.553400	0.1	3.673187
12.555067	0.1	3.669299
12.556733	0.1	3.664312
12.558400	0.1	3.658426
12.560067	0.1	3.652354
12.561733	0.1	3.646975
12.563400	0.1	3.642282
12.565067	0.1	3.637006
12.566733	0.1	3.629723
12.568400	0.1	3.620391
12.570067	0.1	3.610561
12.571733	0.1	3.601816
12.573400	0.1	3.594905
12.575067	0.1	3.590495
12.576733	0.1	3.588172
12.578400	0.1	3.585108
12.580067	0.1	3.578383
12.581733	0.1	3.567813
12.583400	0.1	3.555305
12.585067	0.1	3.542653
12.586733	0.1	3.530658
12.588400	0.1	3.520180
12.590067	0.1	3.512586
12.591733	0.1	3.507840
12.593400	0.1	3.503305
12.595067	0.1	3.495682
12.596733	0.1	3.483635
12.598400	0.1	3.468413
12.600067	0.1	3.452129
12.601733	0.1	3.435737
12.603400	0.1	3.418648
12.605067	0.1	3.399765
12.606733	0.1	3.378866
12.608400	0.1	3.356994
12.610067	0.1	3.335704
12.611733	0.1	3.315820
12.613400	0.1	3.296798
12.615067	0.1	3.277613
12.616733	0.1	3.258111
12.618400	0.1	3.239103
12.620067	0.1	3.221026
12.621733	0.1	3.202949
12.623400	0.1	3.182814
12.625067	0.1	3.158506
12.626733	0.1	3.129942
12.628400	0.1	3.099861
12.630067	0.1	3.071069
12.631733	0.1	3.044009
12.633400	0.1	3.018002
12.635067	0.1	2.992558
12.636733	0.1	2.967180
12.638400	0.1	2.941880
12.640067	0.1	2.917163
12.641733	0.1	2.892939
12.643400	0.1	2.868939
12.645067	0.1	2.845796
12.646733	0.1	2.824250
12.648400	0.1	2.803463
12.650067	0.1	2.781050
12.651733	0.1	2.754736
12.653400	0.1	2.724235
12.655067	0.1	2.691634
12.656733	0.1	2.659205
12.658400	0.1	2.628132
12.660067	0.1	2.599517
12.661733	0.1	2.573980
12.663400	0.1	2.550352
12.665067	0.1	2.526417
12.666733	0.1	2.500843
12.668400	0.1	2.474221
12.670067	0.1	2.448480
12.671733	0.1	2.425048
12.673400	0.1	2.403557
12.675067	0.1	2.382682
12.676733	0.1	2.361601
12.678400	0.1	2.340344
12.680067	0.1	2.319370
12.681733	0.1	2.299054
12.683400	0.1	2.278984
12.685067	0.1	2.258061
12.686733	0.1	2.235295
12.688400	0.1	2.210173
12.690067	0.1	2.183076
12.691733	0.1	2.155537
12.693400	0.1	2.129255
12.695067	0.1	2.105315
12.696733	0.1	2.084249
12.698400	0.1	2.065813
12.700067	0.1	2.048393
12.701733	0.1	2.029426
12.703400	0.1	2.007466
12.705067	0.1	1.983461
12.706733	0.1	1.959237
12.708400	0.1	1.935968
12.710067	0.1	1.914739
12.711733	0.1	1.897039
12.713400	0.1	1.883581
12.715067	0.1	1.873099
12.716733	0.1	1.862766
12.718400	0.1	1.850035
12.720067	0.1	1.834142
12.721733	0.1	1.815660
12.723400	0.1	1.795301
12.725067	0.1	1.773732
12.726733	0.1	1.751576
12.728400	0.1	1.729243
12.730067	0.1	1.707193
12.731733	0.1	1.686136
12.733400	0.1	1.667147
12.735067	0.1	1.651654
12.736733	0.1	1.640515
12.738400	0.1	1.632548
12.740067	0.1	1.624697
12.741733	0.1	1.614369
12.743400	0.1	1.601153
12.745067	0.1	1.586378
12.746733	0.1	1.571947
12.748400	0.1	1.559476
12.750067	0.1	1.549632
12.751733	0.1	1.541879
12.753400	0.1	1.534815
12.755067	0.1	1.527243
12.756733	0.1	1.518903
12.758400	0.1	1.510289
12.760067	0.1	1.501897
12.761733	0.1	1.493450
12.763400	0.1	1.484076
12.765067	0.1	1.474088
12.766733	0.1	1.465534
12.768400	0.1	1.459648
12.770067	0.1	1.455275
12.771733	0.1	1.450554
12.773400	0.1	1.444616
12.775067	0.1	1.437832
12.776733	0.1	1.431745
12.778400	0.1	1.427899
12.780067	0.1	1.426283
12.781733	0.1	1.425813
12.783400	0.1	1.425520
12.785067	0.1	1.424775
12.786733	0.1	1.423359
12.788400	0.1	1.421762
12.790067	0.1	1.420844
12.791733	0.1	1.421222
12.793400	0.1	1.423270
12.795067	0.1	1.426996
12.796733	0.1	1.431191
12.798400	0.1	1.434023
12.800067	0.1	1.435345
12.801733	0.1	1.436877
12.803400	0.1	1.440016
12.805067	0.1	1.445068
12.806733	0.1	1.451680
12.808400	0.1	1.458908
12.810067	0.1	1.465944
12.811733	0.1	1.472845
12.813400	0.1	1.480305
12.815067	0.1	1.488971
12.816733	0.1	1.498768
12.818400	0.1	1.508850
12.820067	0.1	1.518396
12.821733	0.1	1.527122
12.823400	0.1	1.534773
12.825067	0.1	1.541115
12.826733	0.1	1.547313
12.828400	0.1	1.555546
12.830067	0.1	1.566489
12.831733	0.1	1.579300
12.833400	0.1	1.593353
12.835067	0.1	1.607784
12.836733	0.1	1.621172
12.838400	0.1	1.632976
12.840067	0.1	1.644269
12.841733	0.1	1.656688
12.843400	0.1	1.671026
12.845067	0.1	1.686518
12.846733	0.1	1.701568
12.848400	0.1	1.715631
12.850067	0.1	1.730081
12.851733	0.1	1.746616
12.853400	0.1	1.765327
12.855067	0.1	1.784805
12.856733	0.1	1.803287
12.858400	0.1	1.819660
12.860067	0.1	1.834184
12.861733	0.1	1.848587
12.863400	0.1	1.865183
12.865067	0.1	1.885062
12.866733	0.1	1.906883
12.868400	0.1	1.928122
12.870067	0.1	1.947223
12.871733	0.1	1.964238
12.873400	0.1	1.980015
12.875067	0.1	1.995210
12.876733	0.1	2.009929
12.878400	0.1	2.024146
12.880067	0.1	2.038265
12.881733	0.1	2.053180
12.883400	0.1	2.069832
12.885067	0.1	2.088370
12.886733	0.1	2.108044
12.888400	0.1	2.127974
12.890067	0.1	2.147718
12.891733	0.1	2.167299
12.893400	0.1	2.186461
12.895067	0.1	2.204017
12.896733	0.1	2.218429
12.898400	0.1	2.229083
12.900067	0.1	2.236795
12.901733	0.1	2.243458
12.903400	0.1	2.251300
12.905067	0.1	2.261424
12.906733	0.1	2.273121
12.908400	0.1	2.284888
12.910067	0.1	2.295440
12.911733	0.1	2.303976
12.913400	0.1	2.310444
12.915067	0.1	2.315780
12.916733	0.1	2.321522
12.918400	0.1	2.328507
12.920067	0.1	2.335482
12.921733	0.1	2.339901
12.923400	0.1	2.340893
12.925067	0.1	2.339892
12.926733	0.1	2.338598
12.928400	0.1	2.338253
12.930067	0.1	2.339953
12.931733	0.1	2.343711
12.933400	0.1	2.348437
12.935067	0.1	2.353527
12.936733	0.1	2.358970
12.938400	0.1	2.364144
12.940067	0.1	2.367944
12.941733	0.1	2.369508
12.943400	0.1	2.368451
12.945067	0.1	2.364912
12.946733	0.1	2.359333
12.948400	0.1	2.352451
12.950067	0.1	2.345694
12.951733	0.1	2.340637
12.953400	0.1	2.337308
12.955067	0.1	2.333759
12.956733	0.1	2.328558
12.958400	0.1	2.322895
12.960067	0.1	2.319575
12.961733	0.1	2.320334
12.963400	0.1	2.323845
12.965067	0.1	2.326202
12.966733	0.1	2.323943
12.968400	0.1	2.316348
12.970067	0.1	2.304958
12.971733	0.1	2.292003
12.973400	0.1	2.279440
12.975067	0.1	2.268665
12.976733	0.1	2.260595
12.978400	0.1	2.255267
12.980067	0.1	2.251226
12.981733	0.1	2.246015
12.983400	0.1	2.238099
12.985067	0.1	2.228119
12.986733	0.1	2.217866
12.988400	0.1	2.207938
12.990067	0.1	2.196855
12.991733	0.1	2.182587
12.993400	0.1	2.164925
12.995067	0.1	2.145823
12.996733	0.1	2.127709
12.998400	0.1	2.112291
13.000067	0.1	2.099844
13.001733	0.1	2.088798
13.003400	0.1	2.076789
13.005067	0.1	2.062079
13.006733	0.1	2.044137
13.008400	0.1	2.023606
13.010067	0.1	2.001752
13.011733	0.1	1.979466
13.013400	0.1	1.956928
13.015067	0.1	1.934180
13.016733	0.1	1.911446
13.018400	0.1	1.889197
13.020067	0.1	1.868019
13.021733	0.1	1.848107
13.023400	0.1	1.829420
13.025067	0.1	1.811315
13.026733	0.1	1.792056
13.028400	0.1	1.770142
13.030067	0.1	1.745629
13.031733	0.1	1.719687
13.033400	0.1	1.693969
13.035067	0.1	1.669694
13.036733	0.1	1.646383
13.038400	0.1	1.622350
13.040067	0.1	1.596529
13.041733	0.1	1.568887
13.043400	0.1	1.540282
13.045067	0.1	1.512552
13.046733	0.1	1.487168
13.048400	0.1	1.463741
13.050067	0.1	1.441450
13.051733	0.1	1.420672
13.053400	0.1	1.402041
13.055067	0.1	1.385733
13.056733	0.1	1.371559
13.058400	0.1	1.358665
13.060067	0.1	1.345784
13.061733	0.1	1.331987
13.063400	0.1	1.316606
13.065067	0.1	1.298916
13.066733	0.1	1.278999
13.068400	0.1	1.258738
13.070067	0.1	1.240405
13.071733	0.1	1.224196
13.073400	0.1	1.208317
13.075067	0.1	1.191534
13.076733	0.1	1.174649
13.078400	0.1	1.159403
13.080067	0.1	1.146588
13.081733	0.1	1.135501
13.083400	0.1	1.124926
13.085067	0.1	1.114160
13.086733	0.1	1.103529
13.088400	0.1	1.094448
13.090067	0.1	1.087934
13.091733	0.1	1.083324
13.093400	0.1	1.079426
13.095067	0.1	1.075431
13.096733	0.1	1.070853
13.098400	0.1	1.065969
13.100067	0.1	1.061549
13.101733	0.1	1.058136
13.103400	0.1	1.055878
13.105067	0.1	1.054560
13.106733	0.1	1.053615
13.108400	0.1	1.052553
13.110067	0.1	1.051072
13.111733	0.1	1.049098
13.113400	0.1	1.047184
13.115067	0.1	1.045801
13.116733	0.1	1.044562
13.118400	0.1	1.043244
13.120067	0.1	1.042532
13.121733	0.1	1.042974
13.123400	0.1	1.043873
13.125067	0.1	1.043705
13.126733	0.1	1.041903
13.128400	0.1	1.039682
13.130067	0.1	1.039007
13.131733	0.1	1.041107
13.133400	0.1	1.045433
13.135067	0.1	1.050164
13.136733	0.1	1.053908
13.138400	0.1	1.056106
13.140067	0.1	1.056520
13.141733	0.1	1.055426
13.143400	0.1	1.053624
13.145067	0.1	1.051836
13.146733	0.1	1.050355
13.148400	0.1	1.049330
13.150067	0.1	1.049284
13.151733	0.1	1.050909
13.153400	0.1	1.054076
13.155067	0.1	1.057298
13.156733	0.1	1.059035
13.158400	0.1	1.059570
13.160067	0.1	1.060725
13.161733	0.1	1.063617
13.163400	0.1	1.068134
13.165067	0.1	1.073913
13.166733	0.1	1.080316
13.168400	0.1	1.085941
13.170067	0.1	1.089694
13.171733	0.1	1.091817
13.173400	0.1	1.092977
13.175067	0.1	1.093755
13.176733	0.1	1.095645
13.178400	0.1	1.100963
13.180067	0.1	1.111026
13.181733	0.1	1.124404
13.183400	0.1	1.137005
13.185067	0.1	1.144577
13.186733	0.1	1.145741
13.188400	0.1	1.142905
13.190067	0.1	1.140009
13.191733	0.1	1.139320
13.193400	0.1	1.140712
13.195067	0.1	1.143180
13.196733	0.1	1.146458
13.198400	0.1	1.150784
13.200067	0.1	1.155687
13.201733	0.1	1.160083
13.203400	0.1	1.163306
13.205067	0.1	1.165490
13.206733	0.1	1.167357
13.208400	0.1	1.169890
13.210067	0.1	1.173969
13.211733	0.1	1.179627
13.213400	0.1	1.185653
13.215067	0.1	1.190947
13.216733	0.1	1.196219
13.218400	0.1	1.203083
13.220067	0.1	1.211497
13.221733	0.1	1.219329
13.223400	0.1	1.224861
13.225067	0.1	1.228796
13.226733	0.1	1.233253
13.228400	0.1	1.239162
13.230067	0.1	1.245504
13.231733	0.1	1.250803
13.233400	0.1	1.254687
13.235067	0.1	1.258282
13.236733	0.1	1.263143
13.238400	0.1	1.269784
13.240067	0.1	1.277477
13.241733	0.1	1.284801
13.243400	0.1	1.290790
13.245067	0.1	1.296354
13.246733	0.1	1.303856
13.248400	0.1	1.314967
13.250067	0.1	1.329733
13.251733	0.1	1.347163
13.253400	0.1	1.365626
13.255067	0.1	1.382944
13.256733	0.1	1.397263
13.258400	0.1	1.408355
13.260067	0.1	1.417999
13.261733	0.1	1.428658
13.263400	0.1	1.442195
13.265067	0.1	1.459494
13.266733	0.1	1.480221
13.268400	0.1	1.502950
13.270067	0.1	1.526135
13.271733	0.1	1.548980
13.273400	0.1	1.571374
13.275067	0.1	1.593805
13.276733	0.1	1.617642
13.278400	0.1	1.644213
13.280067	0.1	1.673303
13.281733	0.1	1.703440
13.283400	0.1	1.733587
13.285067	0.1	1.764130
13.286733	0.1	1.796591
13.288400	0.1	1.832452
13.290067	0.1	1.871474
13.291733	0.1	1.911893
13.293400	0.1	1.952574
13.295067	0.1	1.993692
13.296733	0.1	2.036002
13.298400	0.1	2.080672
13.300067	0.1	2.128738
13.301733	0.1	2.180371
13.303400	0.1	2.235104
13.305067	0.1	2.292125
13.306733	0.1	2.350085
13.308400	0.1	2.407148
13.310067	0.1	2.461812
13.311733	0.1	2.514124
13.313400	0.1	2.566208
13.315067	0.1	2.621324
13.316733	0.1	2.682041
13.318400	0.1	2.748910
13.320067	0.1	2.820687
13.321733	0.1	2.895598
13.323400	0.1	2.972432
13.325067	0.1	3.050878
13.326733	0.1	3.130995
13.328400	0.1	3.212276
13.330067	0.1	3.294144
13.331733	0.1	3.377702
13.333400	0.1	3.465782
13.335067	0.1	3.560744
13.336733	0.1	3.662515
13.338400	0.1	3.768466
13.340067	0.1	3.874800
13.341733	0.1	3.978121
13.343400	0.1	4.077125
13.345067	0.1	4.173764
13.346733	0.1	4.272549
13.348400	0.1	4.378245
13.350067	0.1	4.493776
13.351733	0.1	4.619011
13.353400	0.1	4.750793
13.355067	0.1	4.884996
13.356733	0.1	5.019275
13.358400	0.1	5.153734
13.360067	0.1	5.289493
13.361733	0.1	5.427855
13.363400	0.1	5.570739
13.365067	0.1	5.720505
13.366733	0.1	5.878378
13.368400	0.1	6.043403
13.370067	0.1	6.213426
13.371733	0.1	6.386777
13.373400	0.1	6.562588
13.375067	0.1	6.740447
13.376733	0.1	6.920956
13.378400	0.1	7.105395
13.380067	0.1	7.294551
13.381733	0.1	7.488839
13.383400	0.1	7.688776
13.385067	0.1	7.894831
13.386733	0.1	8.107251
13.388400	0.1	8.325237
13.390067	0.1	8.546407
13.391733	0.1	8.768216
13.393400	0.1	8.989749
13.395067	0.1	9.211856
13.396733	0.1	9.436170
13.398400	0.1	9.664604
13.400067	0.1	9.898962
13.401733	0.1	10.139090
13.403400	0.1	10.381248
13.405067	0.1	10.620654
13.406733	0.1	10.856013
13.408400	0.1	11.089551
13.410067	0.1	11.323206
13.411733	0.1	11.556679
13.413400	0.1	11.788383
13.415067	0.1	12.017223
13.416733	0.1	12.242668
13.418400	0.1	12.463485
13.420067	0.1	12.678592
13.421733	0.1	12.888741
13.423400	0.1	13.095383
13.425067	0.1	13.298644
13.426733	0.1	13.497132
13.428400	0.1	13.689054
13.430067	0.1	13.873652
13.431733	0.1	14.051683
13.433400	0.1	14.224425
13.435067	0.1	14.392473
13.436733	0.1	14.555743
13.438400	0.1	14.713584
13.440067	0.1	14.864421
13.441733	0.1	15.006349
13.443400	0.1	15.138141
13.445067	0.1	15.259692
13.446733	0.1	15.372271
13.448400	0.1	15.477855
13.450067	0.1	15.577269
13.451733	0.1	15.669712
13.453400	0.1	15.754071
13.455067	0.1	15.829736
13.456733	0.1	15.896722
13.458400	0.1	15.956066
13.460067	0.1	16.009584
13.461733	0.1	16.058278
13.463400	0.1	16.101645
13.465067	0.1	16.139098
13.466733	0.1	16.170689
13.468400	0.1	16.196435
13.470067	0.1	16.216398
13.471733	0.1	16.231267
13.473400	0.1	16.241767
13.475067	0.1	16.247644
13.476733	0.1	16.248026
13.478400	0.1	16.242336
13.480067	0.1	16.230205
13.481733	0.1	16.211779
13.483400	0.1	16.188286
13.485067	0.1	16.160836
13.486733	0.1	16.129552
13.488400	0.1	16.094828
13.490067	0.1	16.057799
13.491733	0.1	16.019065
13.493400	0.1	15.977896
13.495067	0.1	15.932913
13.496733	0.1	15.883213
13.498400	0.1	15.828316
13.500067	0.1	15.767808
13.501733	0.1	15.701423
13.503400	0.1	15.629274
13.505067	0.1	15.552072
13.506733	0.1	15.471056
13.508400	0.1	15.387218
13.510067	0.1	15.300494
13.511733	0.1	15.209811
13.513400	0.1	15.114066
13.515067	0.1	15.012892
13.516733	0.1	14.906381
13.518400	0.1	14.794646
13.520067	0.1	14.677546
13.521733	0.1	14.554411
13.523400	0.1	14.424361
13.525067	0.1	14.286824
13.526733	0.1	14.141519
13.528400	0.1	13.988870
13.530067	0.1	13.830313
13.531733	0.1	13.667648
13.533400	0.1	13.502142
13.535067	0.1	13.333582
13.536733	0.1	13.160785
13.538400	0.1	12.982967
13.540067	0.1	12.799371
13.541733	0.1	12.608902
13.543400	0.1	12.411382
13.545067	0.1	12.207865
13.546733	0.1	11.999579
13.548400	0.1	11.787387
13.550067	0.1	11.571911
13.551733	0.1	11.353493
13.553400	0.1	11.132238
13.555067	0.1	10.908348
13.556733	0.1	10.681809
13.558400	0.1	10.451847
13.560067	0.1	10.217349
13.561733	0.1	9.977990
13.563400	0.1	9.735613
13.565067	0.1	9.493991
13.566733	0.1	9.256024
13.568400	0.1	9.021941
13.570067	0.1	8.790176
13.571733	0.1	8.558678
13.573400	0.1	8.325870
13.575067	0.1	8.091298
13.576733	0.1	7.855613
13.578400	0.1	7.620086
13.580067	0.1	7.385863
13.581733	0.1	7.153656
13.583400	0.1	6.924062
13.585067	0.1	6.697900
13.586733	0.1	6.475826
13.588400	0.1	6.257808
13.590067	0.1	6.043632
13.591733	0.1	5.834089
13.593400	0.1	5.631060
13.595067	0.1	5.435864
13.596733	0.1	5.248189
13.598400	0.1	5.066958
13.600067	0.1	4.890948
13.601733	0.1	4.718830
13.603400	0.1	4.549595
13.605067	0.1	4.383107
13.606733	0.1	4.220498
13.608400	0.1	4.063509
13.610067	0.1	3.912831
13.611733	0.1	3.767833
13.613400	0.1	3.627841
13.615067	0.1	3.493316
13.616733	0.1	3.365381
13.618400	0.1	3.243973
13.620067	0.1	3.127726
13.621733	0.1	3.015529
13.623400	0.1	2.907268
13.625067	0.1	2.803910
13.626733	0.1	2.706926
13.628400	0.1	2.617044
13.630067	0.1	2.534003
13.631733	0.1	2.456442
13.633400	0.1	2.381918
13.635067	0.1	2.308744
13.636733	0.1	2.237465
13.638400	0.1	2.169609
13.640067	0.1	2.106079
13.641733	0.1	2.046707
13.643400	0.1	1.990832
13.645067	0.1	1.938143
13.646733	0.1	1.888555
13.648400	0.1	1.841658
13.650067	0.1	1.796633
13.651733	0.1	1.753015
13.653400	0.1	1.711440
13.655067	0.1	1.672944
13.656733	0.1	1.637642
13.658400	0.1	1.604878
13.660067	0.1	1.573907
13.661733	0.1	1.544338
13.663400	0.1	1.515988
13.665067	0.1	1.488691
13.666733	0.1	1.462838
13.668400	0.1	1.439224
13.670067	0.1	1.418190
13.671733	0.1	1.399587
13.673400	0.1	1.383419
13.675067	0.1	1.369710
13.676733	0.1	1.357398
13.678400	0.1	1.344364
13.680067	0.1	1.329426
13.681733	0.1	1.313351
13.683400	0.1	1.297304
13.685067	0.1	1.281993
13.686733	0.1	1.268559
13.688400	0.1	1.257909
13.690067	0.1	1.249490
13.691733	0.1	1.241742
13.693400	0.1	1.233118
13.695067	0.1	1.223097
13.696733	0.1	1.211986
13.698400	0.1	1.199781
13.700067	0.1	1.186514
13.701733	0.1	1.173210
13.703400	0.1	1.161266
13.705067	0.1	1.151264
13.706733	0.1	1.142784
13.708400	0.1	1.135371
13.710067	0.1	1.129280
13.711733	0.1	1.125066
13.713400	0.1	1.122584
13.715067	0.1	1.120525
13.716733	0.1	1.116889
13.718400	0.1	1.110295
13.720067	0.1	1.101261
13.721733	0.1	1.092139
13.723400	0.1	1.085233
13.725067	0.1	1.081116
13.726733	0.1	1.078611
13.728400	0.1	1.076055
13.730067	0.1	1.072455
13.731733	0.1	1.068139
13.733400	0.1	1.065070
13.735067	0.1	1.065806
13.736733	0.1	1.070923
13.738400	0.1	1.077848
13.740067	0.1	1.082942
13.741733	0.1	1.084544
13.743400	0.1	1.083529
13.745067	0.1	1.081396
13.746733	0.1	1.078546
13.748400	0.1	1.074583
13.750067	0.1	1.069466
13.751733	0.1	1.064017
13.753400	0.1	1.059487
13.755067	0.1	1.056525
13.756733	0.1	1.054518
13.758400	0.1	1.052422
13.760067	0.1	1.049936
13.761733	0.1	1.047757
13.763400	0.1	1.047137
13.765067	0.1	1.048837
13.766733	0.1	1.052013
13.768400	0.1	1.054453
13.770067	0.1	1.054718
13.771733	0.1	1.053791
13.773400	0.1	1.053815
13.775067	0.1	1.055612
13.776733	0.1	1.058197
13.778400	0.1	1.060423
13.780067	0.1	1.061880
13.781733	0.1	1.062537
13.783400	0.1	1.062872
13.785067	0.1	1.063808
13.786733	0.1	1.065433
13.788400	0.1	1.066625
13.790067	0.1	1.066639
13.791733	0.1	1.066495
13.793400	0.1	1.067733
13.795067	0.1	1.070118
13.796733	0.1	1.071966
13.798400	0.1	1.072483
13.800067	0.1	1.072139
13.801733	0.1	1.071757
13.803400	0.1	1.071864
13.805067	0.1	1.072567
13.806733	0.1	1.074215
13.808400	0.1	1.077312
13.810067	0.1	1.081740
13.811733	0.1	1.086961
13.813400	0.1	1.092004
13.815067	0.1	1.095519
13.816733	0.1	1.096972
13.818400	0.1	1.096916
13.820067	0.1	1.095901
13.821733	0.1	1.093647
13.823400	0.1	1.089387
13.825067	0.1	1.083105
13.826733	0.1	1.076832
13.828400	0.1	1.074485
13.830067	0.1	1.079114
13.831733	0.1	1.089782
13.833400	0.1	1.102118
13.835067	0.1	1.112074
13.836733	0.1	1.118141
13.838400	0.1	1.120563
13.840067	0.1	1.119948
13.841733	0.1	1.116707
13.843400	0.1	1.111268
13.845067	0.1	1.104898
13.846733	0.1	1.099808
13.848400	0.1	1.098043
13.850067	0.1	1.100572
13.851733	0.1	1.106742
13.853400	0.1	1.114164
13.855067	0.1	1.120162
13.856733	0.1	1.123534
13.858400	0.1	1.124735
13.860067	0.1	1.125038
13.861733	0.1	1.125433
13.863400	0.1	1.126011
13.865067	0.1	1.126835
13.866733	0.1	1.128758
13.868400	0.1	1.132586
13.870067	0.1	1.137960
13.871733	0.1	1.143394
13.873400	0.1	1.147264
13.875067	0.1	1.149243
13.876733	0.1	1.150570
13.878400	0.1	1.152204
13.880067	0.1	1.153066
13.881733	0.1	1.151292
13.883400	0.1	1.147087
13.885067	0.1	1.142859
13.886733	0.1	1.140810
13.888400	0.1	1.141452
13.890067	0.1	1.144023
13.891733	0.1	1.147566
13.893400	0.1	1.151380
13.895067	0.1	1.154984
13.896733	0.1	1.158370
13.898400	0.1	1.162123
13.900067	0.1	1.166784
13.901733	0.1	1.172228
13.903400	0.1	1.177904
13.905067	0.1	1.182985
13.906733	0.1	1.186472
13.908400	0.1	1.187967
13.910067	0.1	1.188302
13.911733	0.1	1.188670
13.913400	0.1	1.189304
13.915067	0.1	1.189755
13.916733	0.1	1.190198
13.918400	0.1	1.191213
13.920067	0.1	1.192428
13.921733	0.1	1.193318
13.923400	0.1	1.194710
13.925067	0.1	1.197821
13.926733	0.1	1.202300
13.928400	0.1	1.206463
13.930067	0.1	1.209048
13.931733	0.1	1.210445
13.933400	0.1	1.212107
13.935067	0.1	1.214878
13.936733	0.1	1.218184
13.938400	0.1	1.221495
13.940067	0.1	1.225672
13.941733	0.1	1.231483
13.943400	0.1	1.237690
13.945067	0.1	1.242254
13.946733	0.1	1.244820
13.948400	0.1	1.246664
13.950067	0.1	1.248722
13.951733	0.1	1.251018
13.953400	0.1	1.253569
13.955067	0.1	1.256987
13.956733	0.1	1.262026
13.958400	0.1	1.268331
13.960067	0.1	1.273933
13.961733	0.1	1.277248
13.963400	0.1	1.279139
13.965067	0.1	1.281737
13.966733	0.1	1.286580
13.968400	0.1	1.294664
13.970067	0.1	1.305854
13.971733	0.1	1.318175
13.973400	0.1	1.329533
13.975067	0.1	1.339396
13.976733	0.1	1.347843
13.978400	0.1	1.354562
13.980067	0.1	1.359847
13.981733	0.1	1.365128
13.983400	0.1	1.371526
13.985067	0.1	1.379000
13.986733	0.1	1.387247
13.988400	0.1	1.396374
13.990067	0.1	1.407238
13.991733	0.1	1.421049
13.993400	0.1	1.437361
13.995067	0.1	1.453529
13.996733	0.1	1.467145
13.998400	0.1	1.478177
14.000067	0.1	1.488668
14.001733	0.1	1.500826
14.003400	0.1	1.515024
14.005067	0.1	1.529921
14.006733	0.1	1.544380
14.008400	0.1	1.558689
14.010067	0.1	1.573986
14.011733	0.1	1.590536
14.013400	0.1	1.607537
14.015067	0.1	1.624878
14.016733	0.1	1.643975
14.018400	0.1	1.666178
14.020067	0.1	1.690802
14.021733	0.1	1.715324
14.023400	0.1	1.737447
14.025067	0.1	1.756577
14.026733	0.1	1.773834
14.028400	0.1	1.791255
14.030067	0.1	1.810906
14.031733	0.1	1.833928
14.033400	0.1	1.859493
14.035067	0.1	1.885346
14.036733	0.1	1.909574
14.038400	0.1	1.931638
14.040067	0.1	1.952788
14.041733	0.1	1.975284
14.043400	0.1	2.000080
14.045067	0.1	2.026292
14.046733	0.1	2.052989
14.048400	0.1	2.080137
14.050067	0.1	2.107536
14.051733	0.1	2.134498
14.053400	0.1	2.160724
14.055067	0.1	2.186275
14.056733	0.1	2.211253
14.058400	0.1	2.236189
14.060067	0.1	2.261922
14.061733	0.1	2.288930
14.063400	0.1	2.317484
14.065067	0.1	2.347901
14.066733	0.1	2.379557
14.068400	0.1	2.410407
14.070067	0.1	2.438580
14.071733	0.1	2.463958
14.073400	0.1	2.488266
14.075067	0.1	2.513244
14.076733	0.1	2.538995
14.078400	0.1	2.564830
14.080067	0.1	2.590786
14.081733	0.1	2.617412
14.083400	0.1	2.645194
14.085067	0.1	2.674176
14.086733	0.1	2.703611
14.088400	0.1	2.732137
14.090067	0.1	2.758536
14.091733	0.1	2.782298
14.093400	0.1	2.803635
14.095067	0.1	2.823402
14.096733	0.1	2.842606
14.098400	0.1	2.861768
14.100067	0.1	2.881419
14.101733	0.1	2.902146
14.103400	0.1	2.923752
14.105067	0.1	2.945224
14.106733	0.1	2.965201
14.108400	0.1	2.982561
14.110067	0.1	2.997327
14.111733	0.1	3.010849
14.113400	0.1	3.024698
14.115067	0.1	3.039567
14.116733	0.1	3.054920
14.118400	0.1	3.069621
14.120067	0.1	3.083032
14.121733	0.1	3.095120
14.123400	0.1	3.106100
14.125067	0.1	3.116317
14.126733	0.1	3.125900
14.128400	0.1	3.134697
14.130067	0.1	3.142687
14.131733	0.1	3.149598
14.133400	0.1	3.154520
14.135067	0.1	3.156713
14.136733	0.1	3.156476
14.138400	0.1	3.155097
14.140067	0.1	3.154264
14.141733	0.1	3.155125
14.143400	0.1	3.157849
14.145067	0.1	3.161579
14.146733	0.1	3.164788
14.148400	0.1	3.166241
14.150067	0.1	3.165607
14.151733	0.1	3.163661
14.153400	0.1	3.161714
14.155067	0.1	3.160173
14.156733	0.1	3.158175
14.158400	0.1	3.155051
14.160067	0.1	3.150734
14.161733	0.1	3.144783
14.163400	0.1	3.136313
14.165067	0.1	3.125118
14.166733	0.1	3.111749
14.168400	0.1	3.096787
14.170067	0.1	3.081099
14.171733	0.1	3.066221
14.173400	0.1	3.053327
14.175067	0.1	3.042193
14.176733	0.1	3.031138
14.178400	0.1	3.017988
14.180067	0.1	3.001937
14.181733	0.1	2.984358
14.183400	0.1	2.967487
14.185067	0.1	2.952446
14.186733	0.1	2.938155
14.188400	0.1	2.922341
14.190067	0.1	2.903938
14.191733	0.1	2.883724
14.193400	0.1	2.862788
14.195067	0.1	2.841810
14.196733	0.1	2.821120
14.198400	0.1	2.800287
14.200067	0.1	2.778098
14.201733	0.1	2.753953
14.203400	0.1	2.729041
14.205067	0.1	2.705427
14.206733	0.1	2.684160
14.208400	0.1	2.664877
14.210067	0.1	2.646358
14.211733	0.1	2.626684
14.213400	0.1	2.604225
14.215067	0.1	2.578949
14.216733	0.1	2.552113
14.218400	0.1	2.525118
14.220067	0.1	2.498971
14.221733	0.1	2.473961
14.223400	0.1	2.449290
14.225067	0.1	2.423995
14.226733	0.1	2.398533
14.228400	0.1	2.374072
14.230067	0.1	2.350803
14.231733	0.1	2.328418
14.233400	0.1	2.306933
14.235067	0.1	2.286253
14.236733	0.1	2.265791
14.238400	0.1	2.244846
14.240067	0.1	2.223151
14.241733	0.1	2.201218
14.243400	0.1	2.180100
14.245067	0.1	2.161032
14.246733	0.1	2.145194
14.248400	0.1	2.132650
14.250067	0.1	2.121367
14.251733	0.1	2.108747
14.253400	0.1	2.093995
14.255067	0.1	2.078288
14.256733	0.1	2.063033
14.258400	0.1	2.048751
14.260067	0.1	2.035298
14.261733	0.1	2.022772
14.263400	0.1	2.011470
14.265067	0.1	2.000639
14.266733	0.1	1.988718
14.268400	0.1	1.975638
14.270067	0.1	1.963424
14.271733	0.1	1.954078
14.273400	0.1	1.947521
14.275067	0.1	1.941603
14.276733	0.1	1.934399
14.278400	0.1	1.926483
14.280067	0.1	1.919605
14.281733	0.1	1.913854
14.283400	0.1	1.908061
14.285067	0.1	1.901998
14.286733	0.1	1.896494
14.288400	0.1	1.892298
14.290067	0.1	1.889756
14.291733	0.1	1.888429
14.293400	0.1	1.886981
14.295067	0.1	1.884522
14.296733	0.1	1.881258
14.298400	0.1	1.877486
14.300067	0.1	1.873211
14.301733	0.1	1.868126
14.303400	0.1	1.861644
14.305067	0.1	1.854505
14.306733	0.1	1.849169
14.308400	0.1	1.847143
14.310067	0.1	1.847278
14.311733	0.1	1.847739
14.313400	0.1	1.848280
14.315067	0.1	1.849476
14.316733	0.1	1.850794
14.318400	0.1	1.850883
14.320067	0.1	1.848969
14.321733	0.1	1.845467
14.323400	0.1	1.841648
14.325067	0.1	1.838128
14.326733	0.1	1.834217
14.328400	0.1	1.829565
14.330067	0.1	1.825346
14.331733	0.1	1.823246
14.333400	0.1	1.823707
14.335067	0.1	1.825546
14.336733	0.1	1.826785
14.338400	0.1	1.825849
14.340067	0.1	1.822836
14.341733	0.1	1.819297
14.343400	0.1	1.816675
14.345067	0.1	1.815669
14.346733	0.1	1.816596
14.348400	0.1	1.819786
14.350067	0.1	1.825374
14.351733	0.1	1.832494
14.353400	0.1	1.839488
14.355067	0.1	1.844936
14.356733	0.1	1.848037
14.358400	0.1	1.849132
14.360067	0.1	1.849895
14.361733	0.1	1.851786
14.363400	0.1	1.854505
14.365067	0.1	1.856498
14.366733	0.1	1.856615
14.368400	0.1	1.855069
14.370067	0.1	1.853476
14.371733	0.1	1.854417
14.373400	0.1	1.859628
14.375067	0.1	1.868233
14.376733	0.1	1.878180
14.378400	0.1	1.888750
14.380067	0.1	1.899987
14.381733	0.1	1.910971
14.383400	0.1	1.920476
14.385067	0.1	1.928541
14.386733	0.1	1.935996
14.388400	0.1	1.943004
14.390067	0.1	1.949193
14.391733	0.1	1.954855
14.393400	0.1	1.961044
14.395067	0.1	1.969025
14.396733	0.1	1.980057
14.398400	0.1	1.994641
14.400067	0.1	2.011205
14.401733	0.1	2.026069
14.403400	0.1	2.035997
14.405067	0.1	2.040775
14.406733	0.1	2.042972
14.408400	0.1	2.045739
14.410067	0.1	2.050782
14.411733	0.1	2.058237
14.413400	0.1	2.067797
14.415067	0.1	2.078880
14.416733	0.1	2.090503
14.418400	0.1	2.101311
14.420067	0.1	2.109720
14.421733	0.1	2.115448
14.423400	0.1	2.120696
14.425067	0.1	2.128445
14.426733	0.1	2.139709
14.428400	0.1	2.152962
14.430067	0.1	2.165628
14.431733	0.1	2.176040
14.433400	0.1	2.184915
14.435067	0.1	2.194718
14.436733	0.1	2.206308
14.438400	0.1	2.217330
14.440067	0.1	2.225204
14.441733	0.1	2.230285
14.443400	0.1	2.234899
14.445067	0.1	2.240743
14.446733	0.1	2.248404
14.448400	0.1	2.258061
14.450067	0.1	2.269293
14.451733	0.1	2.280646
14.453400	0.1	2.290322
14.455067	0.1	2.298090
14.456733	0.1	2.305899
14.458400	0.1	2.315464
14.460067	0.1	2.326649
14.461733	0.1	2.338644
14.463400	0.1	2.350877
14.465067	0.1	2.362868
14.466733	0.1	2.374416
14.468400	0.1	2.386244
14.470067	0.1	2.399404
14.471733	0.1	2.413569
14.473400	0.1	2.426966
14.475067	0.1	2.438813
14.476733	0.1	2.450836
14.478400	0.1	2.465528
14.480067	0.1	2.483581
14.481733	0.1	2.503982
14.483400	0.1	2.525258
14.485067	0.1	2.545784
14.486733	0.1	2.564010
14.488400	0.1	2.579275
14.490067	0.1	2.592583
14.491733	0.1	2.606963
14.493400	0.1	2.626004
14.495067	0.1	2.651005
14.496733	0.1	2.679895
14.498400	0.1	2.709585
14.500067	0.1	2.738973
14.501733	0.1	2.769101
14.503400	0.1	2.800794
14.505067	0.1	2.833651
14.506733	0.1	2.866960
14.508400	0.1	2.900432
14.510067	0.1	2.934556
14.511733	0.1	2.970393
14.513400	0.1	3.008666
14.515067	0.1	3.049197
14.516733	0.1	3.091046
14.518400	0.1	3.133244
14.520067	0.1	3.175703
14.521733	0.1	3.219359
14.523400	0.1	3.265366
14.525067	0.1	3.313893
14.526733	0.1	3.364193
14.528400	0.1	3.415816
14.530067	0.1	3.468874
14.531733	0.1	3.523813
14.533400	0.1	3.581522
14.535067	0.1	3.642794
14.536733	0.1	3.706925
14.538400	0.1	3.771945
14.540067	0.1	3.836807
14.541733	0.1	3.902786
14.543400	0.1	3.972431
14.545067	0.1	4.047169
14.546733	0.1	4.125913
14.548400	0.1	4.206263
14.550067	0.1	4.287134
14.551733	0.1	4.369761
14.553400	0.1	4.455959
14.555067	0.1	4.546121
14.556733	0.1	4.639132
14.558400	0.1	4.733498
14.560067	0.1	4.828488
14.561733	0.1	4.924233
14.563400	0.1	5.020979
14.565067	0.1	5.118782
14.566733	0.1	5.217828
14.568400	0.1	5.318886
14.570067	0.1	5.423040
14.571733	0.1	5.531018
14.573400	0.1	5.642562
14.575067	0.1	5.756370
14.576733	0.1	5.870881
14.578400	0.1	5.985256
14.580067	0.1	6.099627
14.581733	0.1	6.214334
14.583400	0.1	6.328831
14.585067	0.1	6.442158
14.586733	0.1	6.554574
14.588400	0.1	6.667404
14.590067	0.1	6.781504
14.591733	0.1	6.896583
14.593400	0.1	7.011625
14.595067	0.1	7.126024
14.596733	0.1	7.240204
14.598400	0.1	7.355125
14.600067	0.1	7.471344
14.601733	0.1	7.588216
14.603400	0.1	7.704059
14.605067	0.1	7.816884
14.606733	0.1	7.925131
14.608400	0.1	8.028834
14.610067	0.1	8.129613
14.611733	0.1	8.228836
14.613400	0.1	8.326294
14.615067	0.1	8.420856
14.616733	0.1	8.512028
14.618400	0.1	8.600201
14.620067	0.1	8.685505
14.621733	0.1	8.767853
14.623400	0.1	8.847793
14.625067	0.1	8.925726
14.626733	0.1	9.001456
14.628400	0.1	9.075110
14.630067	0.1	9.147143
14.631733	0.1	9.217551
14.633400	0.1	9.285561
14.635067	0.1	9.349487
14.636733	0.1	9.407834
14.638400	0.1	9.460575
14.640067	0.1	9.508329
14.641733	0.1	9.551691
14.643400	0.1	9.591677
14.645067	0.1	9.629047
14.646733	0.1	9.663734
14.648400	0.1	9.695333
14.650067	0.1	9.723841
14.651733	0.1	9.750072
14.653400	0.1	9.774701
14.655067	0.1	9.796834
14.656733	0.1	9.815004
14.658400	0.1	9.828983
14.660067	0.1	9.839693
14.661733	0.1	9.848126
14.663400	0.1	9.854883
14.665067	0.1	9.860406
14.666733	0.1	9.865146
14.668400	0.1	9.869440
14.670067	0.1	9.873416
14.671733	0.1	9.877137
14.673400	0.1	9.880988
14.675067	0.1	9.886031
14.676733	0.1	9.893132
14.678400	0.1	9.901961
14.680067	0.1	9.911004
14.681733	0.1	9.918753
14.683400	0.1	9.925594
14.685067	0.1	9.933743
14.686733	0.1	9.944835
14.688400	0.1	9.959326
14.690067	0.1	9.977594
14.691733	0.1	10.000090
14.693400	0.1	10.027192
14.695067	0.1	10.059332
14.696733	0.1	10.097320
14.698400	0.1	10.141996
14.700067	0.1	10.193358
14.701733	0.1	10.250816
14.703400	0.1	10.314290
14.705067	0.1	10.383916
14.706733	0.1	10.459069
14.708400	0.1	10.539531
14.710067	0.1	10.626894
14.711733	0.1	10.722941
14.713400	0.1	10.827761
14.715067	0.1	10.940707
14.716733	0.1	11.061770
14.718400	0.1	11.191308
14.720067	0.1	11.329441
14.721733	0.1	11.476469
14.723400	0.1	11.633458
14.725067	0.1	11.801338
14.726733	0.1	11.979588
14.728400	0.1	12.166779
14.730067	0.1	12.362129
14.731733	0.1	12.565050
14.733400	0.1	12.773867
14.735067	0.1	12.986809
14.736733	0.1	13.204305
14.738400	0.1	13.428908
14.740067	0.1	13.662339
14.741733	0.1	13.903840
14.743400	0.1	14.151363
14.745067	0.1	14.402648
14.746733	0.1	14.655828
14.748400	0.1	14.910135
14.750067	0.1	15.165694
14.751733	0.1	15.422455
14.753400	0.1	15.679607
14.755067	0.1	15.935777
14.756733	0.1	16.188994
14.758400	0.1	16.437126
14.760067	0.1	16.679186
14.761733	0.1	16.915509
14.763400	0.1	17.146654
14.765067	0.1	17.372533
14.766733	0.1	17.592111
14.768400	0.1	17.803321
14.770067	0.1	18.003420
14.771733	0.1	18.190146
14.773400	0.1	18.363097
14.775067	0.1	18.523401
14.776733	0.1	18.671765
14.778400	0.1	18.808157
14.780067	0.1	18.933113
14.781733	0.1	19.047610
14.783400	0.1	19.151624
14.785067	0.1	19.244012
14.786733	0.1	19.323714
14.788400	0.1	19.389857
14.790067	0.1	19.441289
14.791733	0.1	19.477443
14.793400	0.1	19.499259
14.795067	0.1	19.508889
14.796733	0.1	19.509094
14.798400	0.1	19.502491
14.800067	0.1	19.490137
14.801733	0.1	19.470444
14.803400	0.1	19.440320
14.805067	0.1	19.398029
14.806733	0.1	19.345148
14.808400	0.1	19.285395
14.810067	0.1	19.221092
14.811733	0.1	19.151946
14.813400	0.1	19.077240
14.815067	0.1	18.997095
14.816733	0.1	18.912018
14.818400	0.1	18.823054
14.820067	0.1	18.731994
14.821733	0.1	18.640454
14.823400	0.1	18.549077
14.825067	0.1	18.457100
14.826733	0.1	18.362356
14.828400	0.1	18.262593
14.830067	0.1	18.156539
14.831733	0.1	18.043723
14.833400	0.1	17.924430
14.835067	0.1	17.799875
14.836733	0.1	17.671818
14.838400	0.1	17.542038
14.840067	0.1	17.411765
14.841733	0.1	17.281296
14.843400	0.1	17.150273
14.845067	0.1	17.017717
14.846733	0.1	16.881679
14.848400	0.1	16.740416
14.850067	0.1	16.593821
14.851733	0.1	16.442798
14.853400	0.1	16.288012
14.855067	0.1	16.129198
14.856733	0.1	15.965281
14.858400	0.1	15.795762
14.860067	0.1	15.621423
14.861733	0.1	15.443107
14.863400	0.1	15.260736
14.865067	0.1	15.074112
14.866733	0.1	14.883769
14.868400	0.1	14.690589
14.870067	0.1	14.494867
14.871733	0.1	14.296132
14.873400	0.1	14.094277
14.875067	0.1	13.889866
14.876733	0.1	13.683056
14.878400	0.1	13.473299
14.880067	0.1	13.260464
14.881733	0.1	13.046223
14.883400	0.1	12.833630
14.885067	0.1	12.624701
14.886733	0.1	12.419014
14.888400	0.1	12.214193
14.890067	0.1	12.008087
14.891733	0.1	11.800830
14.893400	0.1	11.593956
14.895067	0.1	11.388394
14.896733	0.1	11.184360
14.898400	0.1	10.982286
14.900067	0.1	10.783440
14.901733	0.1	10.589459
14.903400	0.1	10.401872
14.905067	0.1	10.222113
14.906733	0.1	10.051616
14.908400	0.1	9.891326
14.910067	0.1	9.740498
14.911733	0.1	9.596972
14.913400	0.1	9.459225
14.915067	0.1	9.327433
14.916733	0.1	9.203353
14.918400	0.1	9.089476
14.920067	0.1	8.987067
14.921733	0.1	8.894978
14.923400	0.1	8.811164
14.925067	0.1	8.734870
14.926733	0.1	8.667242
14.928400	0.1	8.610236
14.930067	0.1	8.565015
14.931733	0.1	8.531469
14.933400	0.1	8.508964
14.935067	0.1	8.496968
14.936733	0.1	8.495105
14.938400	0.1	8.502710
14.940067	0.1	8.518961
14.941733	0.1	8.543772
14.943400	0.1	8.577551
14.945067	0.1	8.620112
14.946733	0.1	8.670813
14.948400	0.1	8.728774
14.950067	0.1	8.792630
14.951733	0.1	8.861125
14.953400	0.1	8.934187
14.955067	0.1	9.013270
14.956733	0.1	9.100218
14.958400	0.1	9.195795
14.960067	0.1	9.298795
14.961733	0.1	9.406703
14.963400	0.1	9.517432
14.965067	0.1	9.630001
14.966733	0.1	9.744465
14.968400	0.1	9.861556
14.970067	0.1	9.981580
14.971733	0.1	10.103472
14.973400	0.1	10.225321
14.975067	0.1	10.346109
14.976733	0.1	10.465770
14.978400	0.1	10.583741
14.980067	0.1	10.699709
14.981733	0.1	10.815002
14.983400	0.1	10.931157
14.985067	0.1	11.047483
14.986733	0.1	11.161286
14.988400	0.1	11.270097
14.990067	0.1	11.372482
14.991733	0.1	11.467836
14.993400	0.1	11.556591
14.995067	0.1	11.639996
14.996733	0.1	11.719139
14.998400	0.1	11.794325
15.000067	0.1	11.865227
15.001733	0.1	11.931611
15.003400	0.1	11.994177
15.005067	0.1	12.053894
15.006733	0.1	12.110020
15.008400	0.1	12.160153
15.010067	0.1	12.202370
15.011733	0.1	12.236312
15.013400	0.1	12.262915
15.015067	0.1	12.283586
15.016733	0.1	12.298869
15.018400	0.1	12.307861
15.020067	0.1	12.308671
15.021733	0.1	12.299856
15.023400	0.1	12.282496
15.025067	0.1	12.260559
15.026733	0.1	12.237960
15.028400	0.1	12.214892
15.030067	0.1	12.187706
15.031733	0.1	12.152796
15.033400	0.1	12.109764
15.035067	0.1	12.060697
15.036733	0.1	12.007286
15.038400	0.1	11.949274
15.040067	0.1	11.885497
15.041733	0.1	11.815722
15.043400	0.1	11.740974
15.045067	0.1	11.662557
15.046733	0.1	11.581327
15.048400	0.1	11.496730
15.050067	0.1	11.406983
15.051733	0.1	11.311215
15.053400	0.1	11.210642
15.055067	0.1	11.107423
15.056733	0.1	11.003176
15.058400	0.1	10.898565
15.060067	0.1	10.793484
15.061733	0.1	10.687364
15.063400	0.1	10.579880
15.065067	0.1	10.471065
15.066733	0.1	10.360470
15.068400	0.1	10.247133
15.070067	0.1	10.130466
15.071733	0.1	10.010968
15.073400	0.1	9.890366
15.075067	0.1	9.770398
15.076733	0.1	9.651487
15.078400	0.1	9.533446
15.080067	0.1	9.416440
15.081733	0.1	9.300951
15.083400	0.1	9.187618
15.085067	0.1	9.076614
15.086733	0.1	8.967333
15.088400	0.1	8.859024
15.090067	0.1	8.751606
15.091733	0.1	8.646175
15.093400	0.1	8.544303
15.095067	0.1	8.446295
15.096733	0.1	8.350965
15.098400	0.1	8.256822
15.100067	0.1	8.163410
15.101733	0.1	8.072043
15.103400	0.1	7.985313
15.105067	0.1	7.905466
15.106733	0.1	7.832986
15.108400	0.1	7.766141
15.110067	0.1	7.702243
15.111733	0.1	7.640547
15.113400	0.1	7.582465
15.115067	0.1	7.529045
15.116733	0.1	7.480220
15.118400	0.1	7.435186
15.120067	0.1	7.392601
15.121733	0.1	7.351809
15.123400	0.1	7.314035
15.125067	0.1	7.281383
15.126733	0.1	7.254840
15.128400	0.1	7.233685
15.130067	0.1	7.216586
15.131733	0.1	7.202290
15.133400	0.1	7.189531
15.135067	0.1	7.177452
15.136733	0.1	7.166872
15.138400	0.1	7.160134
15.140067	0.1	7.159095
15.141733	0.1	7.164106
15.143400	0.1	7.174513
15.145067	0.1	7.189149
15.146733	0.1	7.206732
15.148400	0.1	7.226290
15.150067	0.1	7.247049
15.151733	0.1	7.268065
15.153400	0.1	7.288721
15.155067	0.1	7.309783
15.156733	0.1	7.333220
15.158400	0.1	7.360652
15.160067	0.1	7.392429
15.161733	0.1	7.427735
15.163400	0.1	7.465067
15.165067	0.1	7.503252
15.166733	0.1	7.542237
15.168400	0.1	7.582740
15.170067	0.1	7.625138
15.171733	0.1	7.668864
15.173400	0.1	7.713018
15.175067	0.1	7.757745
15.176733	0.1	7.804404
15.178400	0.1	7.853592
15.180067	0.1	7.903846
15.181733	0.1	7.953537
15.183400	0.1	8.002301
15.185067	0.1	8.050264
15.186733	0.1	8.097687
15.188400	0.1	8.144598
15.190067	0.1	8.190409
15.191733	0.1	8.235145
15.193400	0.1	8.279728
15.195067	0.1	8.324757
15.196733	0.1	8.370117
15.198400	0.1	8.415096
15.200067	0.1	8.458816
15.201733	0.1	8.500870
15.203400	0.1	8.540908
15.205067	0.1	8.578929
15.206733	0.1	8.615642
15.208400	0.1	8.650869
15.210067	0.1	8.682604
15.211733	0.1	8.708965
15.213400	0.1	8.730283
15.215067	0.1	8.748183
15.216733	0.1	8.763792
15.218400	0.1	8.778065
15.220067	0.1	8.792290
15.221733	0.1	8.806665
15.223400	0.1	8.819811
15.225067	0.1	8.830032
15.226733	0.1	8.836384
15.228400	0.1	8.838777
15.230067	0.1	8.837180
15.231733	0.1	8.831644
15.233400	0.1	8.822894
15.235067	0.1	8.811536
15.236733	0.1	8.797729
15.238400	0.1	8.782512
15.240067	0.1	8.766926
15.241733	0.1	8.749655
15.243400	0.1	8.728052
15.245067	0.1	8.700895
15.246733	0.1	8.669049
15.248400	0.1	8.634417
15.250067	0.1	8.598678
15.251733	0.1	8.562505
15.253400	0.1	8.525439
15.255067	0.1	8.486211
15.256733	0.1	8.443738
15.258400	0.1	8.398015
15.260067	0.1	8.350168
15.261733	0.1	8.301982
15.263400	0.1	8.254736
15.265067	0.1	8.207564
15.266733	0.1	8.157790
15.268400	0.1	8.103522
15.270067	0.1	8.045426
15.271733	0.1	7.985681
15.273400	0.1	7.925695
15.275067	0.1	7.865522
15.276733	0.1	7.805517
15.278400	0.1	7.747025
15.280067	0.1	7.691267
15.281733	0.1	7.638540
15.283400	0.1	7.588221
15.285067	0.1	7.539382
15.286733	0.1	7.491317
15.288400	0.1	7.443260
15.290067	0.1	7.394198
15.291733	0.1	7.342855
15.293400	0.1	7.288535
15.295067	0.1	7.232670
15.296733	0.1	7.178788
15.298400	0.1	7.130397
15.300067	0.1	7.089050
15.301733	0.1	7.054382
15.303400	0.1	7.024533
15.305067	0.1	6.996240
15.306733	0.1	6.967080
15.308400	0.1	6.937729
15.310067	0.1	6.910311
15.311733	0.1	6.885636
15.313400	0.1	6.863652
15.315067	0.1	6.845105
15.316733	0.1	6.830920
15.318400	0.1	6.820830
15.320067	0.1	6.813454
15.321733	0.1	6.807721
15.323400	0.1	6.804387
15.325067	0.1	6.805426
15.326733	0.1	6.812131
15.328400	0.1	6.824322
15.330067	0.1	6.840797
15.331733	0.1	6.860350
15.333400	0.1	6.882637
15.335067	0.1	6.908183
15.336733	0.1	6.937482
15.338400	0.1	6.970461
15.340067	0.1	7.007136
15.341733	0.1	7.048249
15.343400	0.1	7.094177
15.345067	0.1	7.144110
15.346733	0.1	7.197238
15.348400	0.1	7.253722
15.350067	0.1	7.314258
15.351733	0.1	7.379507
15.353400	0.1	7.449915
15.355067	0.1	7.525561
15.356733	0.1	7.606051
15.358400	0.1	7.691407
15.360067	0.1	7.783142
15.361733	0.1	7.883157
15.363400	0.1	7.991665
15.365067	0.1	8.106548
15.366733	0.1	8.224524
15.368400	0.1	8.343887
15.370067	0.1	8.466346
15.371733	0.1	8.595414
15.373400	0.1	8.732998
15.375067	0.1	8.878177
15.376733	0.1	9.029266
15.378400	0.1	9.186151
15.380067	0.1	9.350637
15.381733	0.1	9.525078
15.383400	0.1	9.710654
15.385067	0.1	9.906902
15.386733	0.1	10.112915
15.388400	0.1	10.328703
15.390067	0.1	10.555605
15.391733	0.1	10.795789
15.393400	0.1	11.050953
15.395067	0.1	11.321050
15.396733	0.1	11.604605
15.398400	0.1	11.900831
15.400067	0.1	12.211152
15.401733	0.1	12.538494
15.403400	0.1	12.885123
15.405067	0.1	13.251607
15.406733	0.1	13.637720
15.408400	0.1	14.044284
15.410067	0.1	14.474052
15.411733	0.1	14.930205
15.413400	0.1	15.413868
15.415067	0.1	15.924452
15.416733	0.1	16.462016
15.418400	0.1	17.027939
15.420067	0.1	17.624097
15.421733	0.1	18.252465
15.423400	0.1	18.915138
15.425067	0.1	19.614184
15.426733	0.1	20.351550
15.428400	0.1	21.128492
15.430067	0.1	21.944707
15.431733	0.1	22.799554
15.433400	0.1	23.694867
15.435067	0.1	24.635247
15.436733	0.1	25.625196
15.438400	0.1	26.666704
15.440067	0.1	27.759215
15.441733	0.1	28.901277
15.443400	0.1	30.092164
15.445067	0.1	31.332285
15.446733	0.1	32.622837
15.448400	0.1	33.965530
15.450067	0.1	35.362663
15.451733	0.1	36.817156
15.453400	0.1	38.331351
15.455067	0.1	39.905570
15.456733	0.1	41.539054
15.458400	0.1	43.232255
15.460067	0.1	44.987621
15.461733	0.1	46.807891
15.463400	0.1	48.694373
15.465067	0.1	50.647450
15.466733	0.1	52.667791
15.468400	0.1	54.756263
15.470067	0.1	56.913886
15.471733	0.1	59.142252
15.473400	0.1	61.442629
15.475067	0.1	63.815196
15.476733	0.1	66.260742
15.478400	0.1	68.781679
15.480067	0.1	71.380413
15.481733	0.1	74.058217
15.483400	0.1	76.816026
15.485067	0.1	79.656178
15.486733	0.1	82.582971
15.488400	0.1	85.601215
15.490067	0.1	88.715246
15.491733	0.1	91.928761
15.493400	0.1	95.245265
15.495067	0.1	98.669073
15.496733	0.1	102.204657
15.498400	0.1	105.855358
15.500067	0.1	109.624849
15.501733	0.1	113.519854
15.503400	0.1	117.549845
15.505067	0.1	121.724433
15.506733	0.1	126.052024
15.508400	0.1	130.540421
15.510067	0.1	135.197402
15.511733	0.1	140.030654
15.513400	0.1	145.047563
15.515067	0.1	150.254811
15.516733	0.1	155.658927
15.518400	0.1	161.267342
15.520067	0.1	167.087177
15.521733	0.1	173.123577
15.523400	0.1	179.379955
15.525067	0.1	185.857844
15.526733	0.1	192.556339
15.528400	0.1	199.472802
15.530067	0.1	206.603501
15.531733	0.1	213.943343
15.533400	0.1	221.485221
15.535067	0.1	229.219049
15.536733	0.1	237.131291
15.538400	0.1	245.204293
15.540067	0.1	253.414940
15.541733	0.1	261.735367
15.543400	0.1	270.135883
15.545067	0.1	278.585879
15.546733	0.1	287.053106
15.548400	0.1	295.504197
15.550067	0.1	303.904806
15.551733	0.1	312.218638
15.553400	0.1	320.407064
15.555067	0.1	328.429472
15.556733	0.1	336.244861
15.558400	0.1	343.814721
15.560067	0.1	351.104192
15.561733	0.1	358.080659
15.563400	0.1	364.713092
15.565067	0.1	370.974052
15.566733	0.1	376.840895
15.568400	0.1	382.294101
15.570067	0.1	387.315788
15.571733	0.1	391.889210
15.573400	0.1	395.999095
15.575067	0.1	399.634540
15.576733	0.1	402.792250
15.578400	0.1	405.475218
15.580067	0.1	407.688744
15.581733	0.1	409.439868
15.583400	0.1	410.738350
15.585067	0.1	411.595153
15.586733	0.1	412.022127
15.588400	0.1	412.034290
15.590067	0.1	411.649961
15.591733	0.1	410.889313
15.593400	0.1	409.772341
15.595067	0.1	408.316893
15.596733	0.1	406.540488
15.598400	0.1	404.462386
15.600067	0.1	402.102159
15.601733	0.1	399.479443
15.603400	0.1	396.614517
15.605067	0.1	393.526713
15.606733	0.1	390.234320
15.608400	0.1	386.755695
15.610067	0.1	383.108543
15.611733	0.1	379.308900
15.613400	0.1	375.370486
15.615067	0.1	371.304555
15.616733	0.1	367.121343
15.618400	0.1	362.831825
15.620067	0.1	358.447638
15.621733	0.1	353.980009
15.623400	0.1	349.439308
15.625067	0.1	344.834547
15.626733	0.1	340.173608
15.628400	0.1	335.464669
15.630067	0.1	330.715697
15.631733	0.1	325.932633
15.633400	0.1	321.120024
15.635067	0.1	316.282912
15.636733	0.1	311.426800
15.638400	0.1	306.555410
15.640067	0.1	301.670186
15.641733	0.1	296.773822
15.643400	0.1	291.872612
15.645067	0.1	286.974176
15.646733	0.1	282.083927
15.648400	0.1	277.203894
15.650067	0.1	272.334754
15.651733	0.1	267.478153
15.653400	0.1	262.636789
15.655067	0.1	257.814005
15.656733	0.1	253.012991
15.658400	0.1	248.235064
15.660067	0.1	243.480196
15.661733	0.1	238.749758
15.663400	0.1	234.047091
15.665067	0.1	229.375595
15.666733	0.1	224.737753
15.668400	0.1	220.136093
15.670067	0.1	215.573744
15.671733	0.1	211.053076
15.673400	0.1	206.574658
15.675067	0.1	202.138592
15.676733	0.1	197.745427
15.678400	0.1	193.395247
15.680067	0.1	189.088271
15.681733	0.1	184.827051
15.683400	0.1	180.615676
15.685067	0.1	176.457241
15.686733	0.1	172.353797
15.688400	0.1	168.307135
15.690067	0.1	164.318369
15.691733	0.1	160.387941
15.693400	0.1	156.516004
15.695067	0.1	152.702625
15.696733	0.1	148.948250
15.698400	0.1	145.254494
15.700067	0.1	141.624427
15.701733	0.1	138.060809
15.703400	0.1	134.564149
15.705067	0.1	131.133222
15.706733	0.1	127.766784
15.708400	0.1	124.464664
15.710067	0.1	121.227759
15.711733	0.1	118.056778
15.713400	0.1	114.951646
15.715067	0.1	111.912508
15.716733	0.1	108.939973
15.718400	0.1	106.034116
15.720067	0.1	103.194439
15.721733	0.1	100.420560
15.723400	0.1	97.712651
15.725067	0.1	95.071271
15.726733	0.1	92.496378
15.728400	0.1	89.987246
15.730067	0.1	87.543428
15.731733	0.1	85.164355
15.733400	0.1	82.848226
15.735067	0.1	80.593079
15.736733	0.1	78.399181
15.738400	0.1	76.268679
15.740067	0.1	74.202381
15.741733	0.1	72.198431
15.743400	0.1	70.253718
15.745067	0.1	68.365485
15.746733	0.1	66.532428
15.748400	0.1	64.754672
15.750067	0.1	63.032447
15.751733	0.1	61.365389
15.753400	0.1	59.752283
15.755067	0.1	58.190762
15.756733	0.1	56.678914
15.758400	0.1	55.216523
15.760067	0.1	53.803749
15.761733	0.1	52.439687
15.763400	0.1	51.121903
15.765067	0.1	49.847090
15.766733	0.1	48.613586
15.768400	0.1	47.422233
15.770067	0.1	46.274071
15.771733	0.1	45.169294
15.773400	0.1	44.107069
15.775067	0.1	43.083797
15.776733	0.1	42.094258
15.778400	0.1	41.135703
15.780067	0.1	40.208539
15.781733	0.1	39.313813
15.783400	0.1	38.452507
15.785067	0.1	37.626266
15.786733	0.1	36.836490
15.788400	0.1	36.081607
15.790067	0.1	35.356418
15.791733	0.1	34.655836
15.793400	0.1	33.978233
15.795067	0.1	33.324505
15.796733	0.1	32.695890
15.798400	0.1	32.092398
15.800067	0.1	31.512091
15.801733	0.1	30.952925
15.803400	0.1	30.414364
15.805067	0.1	29.896107
15.806733	0.1	29.396978
15.808400	0.1	28.915559
15.810067	0.1	28.450987
15.811733	0.1	28.003380
15.813400	0.1	27.573742
15.815067	0.1	27.162493
15.816733	0.1	26.768479
15.818400	0.1	26.390539
15.820067	0.1	26.028655
15.821733	0.1	25.682556
15.823400	0.1	25.350596
15.825067	0.1	25.030752
15.826733	0.1	24.721841
15.828400	0.1	24.422905
15.830067	0.1	24.132640
15.831733	0.1	23.850235
15.833400	0.1	23.576040
15.835067	0.1	23.310906
15.836733	0.1	23.055584
15.838400	0.1	22.811024
15.840067	0.1	22.577858
15.841733	0.1	22.355495
15.843400	0.1	22.142972
15.845067	0.1	21.939543
15.846733	0.1	21.743793
15.848400	0.1	21.554148
15.850067	0.1	21.369783
15.851733	0.1	21.189875
15.853400	0.1	21.013850
15.855067	0.1	20.842478
15.856733	0.1	20.677084
15.858400	0.1	20.518247
15.860067	0.1	20.365836
15.861733	0.1	20.219488
15.863400	0.1	20.078607
15.865067	0.1	19.942396
15.866733	0.1	19.810684
15.868400	0.1	19.684099
15.870067	0.1	19.562785
15.871733	0.1	19.445727
15.873400	0.1	19.331640
15.875067	0.1	19.220207
15.876733	0.1	19.112378
15.878400	0.1	19.009104
15.880067	0.1	18.909834
15.881733	0.1	18.813233
15.883400	0.1	18.718936
15.885067	0.1	18.627397
15.886733	0.1	18.538870
15.888400	0.1	18.453761
15.890067	0.1	18.373085
15.891733	0.1	18.297969
15.893400	0.1	18.228926
15.895067	0.1	18.165191
15.896733	0.1	18.104948
15.898400	0.1	18.046806
15.900067	0.1	17.990591
15.901733	0.1	17.936728
15.903400	0.1	17.885361
15.905067	0.1	17.835717
15.906733	0.1	17.787032
15.908400	0.1	17.739721
15.910067	0.1	17.694961
15.911733	0.1	17.654141
15.913400	0.1	17.618369
15.915067	0.1	17.587803
15.916733	0.1	17.562122
15.918400	0.1	17.541042
15.920067	0.1	17.523984
15.921733	0.1	17.510303
15.923400	0.1	17.499360
15.925067	0.1	17.490415
15.926733	0.1	17.483220
15.928400	0.1	17.478359
15.930067	0.1	17.476594
15.931733	0.1	17.477958
15.933400	0.1	17.481246
15.935067	0.1	17.485307
15.936733	0.1	17.491197
15.938400	0.1	17.500948
15.940067	0.1	17.515235
15.941733	0.1	17.533987
15.943400	0.1	17.557214
15.945067	0.1	17.584143
15.946733	0.1	17.613024
15.948400	0.1	17.641890
15.950067	0.1	17.670025
15.951733	0.1	17.698645
15.953400	0.1	17.729336
15.955067	0.1	17.762627
15.956733	0.1	17.798492
15.958400	0.1	17.837062
15.960067	0.1	17.878455
15.961733	0.1	17.922153
15.963400	0.1	17.967224
15.965067	0.1	18.013399
15.966733	0.1	18.061185
15.968400	0.1	18.111127
15.970067	0.1	18.163533
15.971733	0.1	18.218351
15.973400	0.1	18.275115
15.975067	0.1	18.332880
15.976733	0.1	18.390017
15.978400	0.1	18.444606
15.980067	0.1	18.495489
15.981733	0.1	18.542865
15.983400	0.1	18.587788
15.985067	0.1	18.631378
15.986733	0.1	18.674941
15.988400	0.1	18.719519
15.990067	0.1	18.764851
15.991733	0.1	18.809526
15.993400	0.1	18.852106
15.995067	0.1	18.892135
15.996733	0.1	18.930375
15.998400	0.1	18.967986
16.000067	0.1	19.005463
16.001733	0.1	19.042608
16.003400	0.1	19.079056
16.005067	0.1	19.114255
16.006733	0.1	19.147294
16.008400	0.1	19.177496
16.010067	0.1	19.205161
16.011733	0.1	19.230996
16.013400	0.1	19.254913
16.015067	0.1	19.276184
16.016733	0.1	19.294457
16.018400	0.1	19.309917
16.020067	0.1	19.322913
16.021733	0.1	19.334597
16.023400	0.1	19.347272
16.025067	0.1	19.362629
16.026733	0.1	19.379761
16.028400	0.1	19.395757
16.030067	0.1	19.408097
16.031733	0.1	19.415966
16.033400	0.1	19.420055
16.035067	0.1	19.421256
16.036733	0.1	19.419789
16.038400	0.1	19.416106
16.040067	0.1	19.411575
16.041733	0.1	19.406774
16.043400	0.1	19.400436
16.045067	0.1	19.391486
16.046733	0.1	19.381298
16.048400	0.1	19.372338
16.050067	0.1	19.364860
16.051733	0.1	19.356594
16.053400	0.1	19.345274
16.055067	0.1	19.329758
16.056733	0.1	19.309921
16.058400	0.1	19.286564
16.060067	0.1	19.260859
16.061733	0.1	19.233408
16.063400	0.1	19.203676
16.065067	0.1	19.170679
16.066733	0.1	19.133841
16.068400	0.1	19.092849
16.070067	0.1	19.048038
16.071733	0.1	19.000876
16.073400	0.1	18.952605
16.075067	0.1	18.903171
16.076733	0.1	18.851929
16.078400	0.1	18.798453
16.080067	0.1	18.742266
16.081733	0.1	18.682997
16.083400	0.1	18.621413
16.085067	0.1	18.558553
16.086733	0.1	18.493808
16.088400	0.1	18.425882
16.090067	0.1	18.355246
16.091733	0.1	18.284190
16.093400	0.1	18.214821
16.095067	0.1	18.147626
16.096733	0.1	18.082121
16.098400	0.1	18.017865
16.100067	0.1	17.954349
16.101733	0.1	17.890912
16.103400	0.1	17.826925
16.105067	0.1	17.761956
16.106733	0.1	17.696111
16.108400	0.1	17.629596
16.110067	0.1	17.562383
16.111733	0.1	17.495523
16.113400	0.1	17.431891
16.115067	0.1	17.374209
16.116733	0.1	17.322241
16.118400	0.1	17.272490
16.120067	0.1	17.221575
16.121733	0.1	17.169509
16.123400	0.1	17.119166
16.125067	0.1	17.073005
16.126733	0.1	17.030863
16.128400	0.1	16.991324
16.130067	0.1	16.954634
16.131733	0.1	16.922797
16.133400	0.1	16.896888
16.135067	0.1	16.875332
16.136733	0.1	16.855383
16.138400	0.1	16.835313
16.140067	0.1	16.814573
16.141733	0.1	16.793176
16.143400	0.1	16.772575
16.145067	0.1	16.755988
16.146733	0.1	16.745832
16.148400	0.1	16.741459
16.150067	0.1	16.740663
16.151733	0.1	16.742130
16.153400	0.1	16.745748
16.155067	0.1	16.751937
16.156733	0.1	16.760863
16.158400	0.1	16.771699
16.160067	0.1	16.782964
16.161733	0.1	16.793800
16.163400	0.1	16.804673
16.165067	0.1	16.816682
16.166733	0.1	16.830708
16.168400	0.1	16.846987
16.170067	0.1	16.865563
16.171733	0.1	16.887044
16.173400	0.1	16.912008
16.175067	0.1	16.939887
16.176733	0.1	16.969759
16.178400	0.1	17.001973
16.180067	0.1	17.037722
16.181733	0.1	17.076801
16.183400	0.1	17.116950
16.185067	0.1	17.155739
16.186733	0.1	17.192075
16.188400	0.1	17.226315
16.190067	0.1	17.260220
16.191733	0.1	17.296327
16.193400	0.1	17.336011
16.195067	0.1	17.377874
16.196733	0.1	17.418908
16.198400	0.1	17.457334
16.200067	0.1	17.493470
16.201733	0.1	17.528813
16.203400	0.1	17.565545
16.205067	0.1	17.605396
16.206733	0.1	17.647995
16.208400	0.1	17.691534
16.210067	0.1	17.734980
16.211733	0.1	17.778962
16.213400	0.1	17.824997
16.215067	0.1	17.873948
16.216733	0.1	17.924556
16.218400	0.1	17.974027
16.220067	0.1	18.020654
16.221733	0.1	18.065013
16.223400	0.1	18.108930
16.225067	0.1	18.154224
16.226733	0.1	18.201699
16.228400	0.1	18.250761
16.230067	0.1	18.300363
16.231733	0.1	18.349662
16.233400	0.1	18.397793
16.235067	0.1	18.444415
16.236733	0.1	18.490148
16.238400	0.1	18.535741
16.240067	0.1	18.581566
16.241733	0.1	18.627658
16.243400	0.1	18.673544
16.245067	0.1	18.718750
16.246733	0.1	18.763449
16.248400	0.1	18.808306
16.250067	0.1	18.854421
16.251733	0.1	18.902929
16.253400	0.1	18.953662
16.255067	0.1	19.004950
16.256733	0.1	19.055097
16.258400	0.1	19.103279
16.260067	0.1	19.149543
16.261733	0.1	19.194563
16.263400	0.1	19.239057
16.265067	0.1	19.283243
16.266733	0.1	19.326941
16.268400	0.1	19.370252
16.270067	0.1	19.413792
16.271733	0.1	19.458211
16.273400	0.1	19.503557
16.275067	0.1	19.548950
16.276733	0.1	19.593658
16.278400	0.1	19.637826
16.280067	0.1	19.681687
16.281733	0.1	19.725314
16.283400	0.1	19.768733
16.285067	0.1	19.811550
16.286733	0.1	19.853329
16.288400	0.1	19.894196
16.290067	0.1	19.934801
16.291733	0.1	19.975812
16.293400	0.1	20.017275
16.295067	0.1	20.058635
16.296733	0.1	20.099338
16.298400	0.1	20.139520
16.300067	0.1	20.180382
16.301733	0.1	20.223260
16.303400	0.1	20.268145
16.305067	0.1	20.314036
16.306733	0.1	20.360313
16.308400	0.1	20.406814
16.310067	0.1	20.453008
16.311733	0.1	20.498005
16.313400	0.1	20.541912
16.315067	0.1	20.586508
16.316733	0.1	20.633675
16.318400	0.1	20.683608
16.320067	0.1	20.735017
16.321733	0.1	20.786547
16.323400	0.1	20.837174
16.325067	0.1	20.886287
16.326733	0.1	20.934842
16.328400	0.1	20.984719
16.330067	0.1	21.036100
16.331733	0.1	21.087313
16.333400	0.1	21.137060
16.335067	0.1	21.185195
16.336733	0.1	21.232190
16.338400	0.1	21.278830
16.340067	0.1	21.326351
16.341733	0.1	21.376167
16.343400	0.1	21.428731
16.345067	0.1	21.482795
16.346733	0.1	21.536681
16.348400	0.1	21.590185
16.350067	0.1	21.644407
16.351733	0.1	21.700407
16.353400	0.1	21.758215
16.355067	0.1	21.816837
16.356733	0.1	21.875072
16.358400	0.1	21.932148
16.360067	0.1	21.988126
16.361733	0.1	22.043893
16.363400	0.1	22.100103
16.365067	0.1	22.156457
16.366733	0.1	22.212602
16.368400	0.1	22.269543
16.370067	0.1	22.328808
16.371733	0.1	22.390708
16.373400	0.1	22.454839
16.375067	0.1	22.521415
16.376733	0.1	22.590831
16.378400	0.1	22.662166
16.380067	0.1	22.732932
16.381733	0.1	22.800900
16.383400	0.1	22.866284
16.385067	0.1	22.931439
16.386733	0.1	22.998280
16.388400	0.1	23.066942
16.390067	0.1	23.136730
16.391733	0.1	23.206626
16.393400	0.1	23.275567
16.395067	0.1	23.343805
16.396733	0.1	23.413375
16.398400	0.1	23.486149
16.400067	0.1	23.562140
16.401733	0.1	23.640087
16.403400	0.1	23.718695
16.405067	0.1	23.796833
16.406733	0.1	23.873574
16.408400	0.1	23.949016
16.410067	0.1	24.024402
16.411733	0.1	24.100170
16.413400	0.1	24.174806
16.415067	0.1	24.247221
16.416733	0.1	24.318760
16.418400	0.1	24.391804
16.420067	0.1	24.467553
16.421733	0.1	24.545547
16.423400	0.1	24.624653
16.425067	0.1	24.704086
16.426733	0.1	24.783383
16.428400	0.1	24.861940
16.430067	0.1	24.939715
16.431733	0.1	25.018444
16.433400	0.1	25.100401
16.435067	0.1	25.185668
16.436733	0.1	25.272518
16.438400	0.1	25.359658
16.440067	0.1	25.446587
16.441733	0.1	25.533224
16.443400	0.1	25.619636
16.445067	0.1	25.705854
16.446733	0.1	25.792373
16.448400	0.1	25.879941
16.450067	0.1	25.968757
16.451733	0.1	26.059058
16.453400	0.1	26.151119
16.455067	0.1	26.243678
16.456733	0.1	26.334054
16.458400	0.1	26.420741
16.460067	0.1	26.505343
16.461733	0.1	26.590964
16.463400	0.1	26.678783
16.465067	0.1	26.767636
16.466733	0.1	26.856354
16.468400	0.1	26.944801
16.470067	0.1	27.033589
16.471733	0.1	27.123750
16.473400	0.1	27.216375
16.475067	0.1	27.311733
16.476733	0.1	27.408348
16.478400	0.1	27.503865
16.480067	0.1	27.597421
16.481733	0.1	27.690167
16.483400	0.1	27.783723
16.485067	0.1	27.878908
16.486733	0.1	27.975477
16.488400	0.1	28.072861
16.490067	0.1	28.171409
16.491733	0.1	28.272346
16.493400	0.1	28.376211
16.495067	0.1	28.481865
16.496733	0.1	28.587240
16.498400	0.1	28.691101
16.500067	0.1	28.793775
16.501733	0.1	28.896625
16.503400	0.1	29.001371
16.505067	0.1	29.109069
16.506733	0.1	29.219836
16.508400	0.1	29.333308
16.510067	0.1	29.448327
16.511733	0.1	29.563135
16.513400	0.1	29.676706
16.515067	0.1	29.789568
16.516733	0.1	29.903152
16.518400	0.1	30.018329
16.520067	0.1	30.134697
16.521733	0.1	30.251751
16.523400	0.1	30.369898
16.525067	0.1	30.489694
16.526733	0.1	30.611469
16.528400	0.1	30.736378
16.530067	0.1	30.865958
16.531733	0.1	31.000017
16.533400	0.1	31.136596
16.535067	0.1	31.274697
16.536733	0.1	31.415084
16.538400	0.1	31.558340
16.540067	0.1	31.703813
16.541733	0.1	31.850403
16.543400	0.1	31.997315
16.545067	0.1	32.144552
16.546733	0.1	32.293093
16.548400	0.1	32.444145
16.550067	0.1	32.597808
16.551733	0.1	32.752669
16.553400	0.1	32.906965
16.555067	0.1	33.060201
16.556733	0.1	33.213929
16.558400	0.1	33.370922
16.560067	0.1	33.533406
16.561733	0.1	33.702059
16.563400	0.1	33.875383
16.565067	0.1	34.049740
16.566733	0.1	34.222044
16.568400	0.1	34.392593
16.570067	0.1	34.563979
16.571733	0.1	34.738267
16.573400	0.1	34.916159
16.575067	0.1	35.097366
16.576733	0.1	35.281181
16.578400	0.1	35.467451
16.580067	0.1	35.656700
16.581733	0.1	35.849046
16.583400	0.1	36.043651
16.585067	0.1	36.239317
16.586733	0.1	36.435314
16.588400	0.1	36.632046
16.590067	0.1	36.831005
16.591733	0.1	37.034033
16.593400	0.1	37.242402
16.595067	0.1	37.455941
16.596733	0.1	37.673526
16.598400	0.1	37.894682
16.600067	0.1	38.119676
16.601733	0.1	38.348283
16.603400	0.1	38.579972
16.605067	0.1	38.814684
16.606733	0.1	39.051888
16.608400	0.1	39.289859
16.610067	0.1	39.527412
16.611733	0.1	39.765593
16.613400	0.1	40.006945
16.615067	0.1	40.253457
16.616733	0.1	40.505319
16.618400	0.1	40.761260
16.620067	0.1	41.019712
16.621733	0.1	41.279397
16.623400	0.1	41.539045
16.625067	0.1	41.798004
16.626733	0.1	42.057247
16.628400	0.1	42.318045
16.630067	0.1	42.579481
16.631733	0.1	42.838957
16.633400	0.1	43.094326
16.635067	0.1	43.344572
16.636733	0.1	43.589566
16.638400	0.1	43.829721
16.640067	0.1	44.065192
16.641733	0.1	44.295001
16.643400	0.1	44.517559
16.645067	0.1	44.731991
16.646733	0.1	44.938191
16.648400	0.1	45.135780
16.650067	0.1	45.323717
16.651733	0.1	45.501096
16.653400	0.1	45.668175
16.655067	0.1	45.826370
16.656733	0.1	45.976844
16.658400	0.1	46.118759
16.660067	0.1	46.249442
16.661733	0.1	46.366663
16.663400	0.1	46.470133
16.665067	0.1	46.560485
16.666733	0.1	46.638330
16.668400	0.1	46.704444
16.670067	0.1	46.759611
16.671733	0.1	46.804152
16.673400	0.1	46.837688
16.675067	0.1	46.859128
16.676733	0.1	46.867686
16.678400	0.1	46.864059
16.680067	0.1	46.849847
16.681733	0.1	46.826033
16.683400	0.1	46.793455
16.685067	0.1	46.754116
16.686733	0.1	46.710335
16.688400	0.1	46.663000
16.690067	0.1	46.611656
16.691733	0.1	46.555800
16.693400	0.1	46.496056
16.695067	0.1	46.434249
16.696733	0.1	46.371832
16.698400	0.1	46.308325
16.700067	0.1	46.242089
16.701733	0.1	46.172547
16.703400	0.1	46.101101
16.705067	0.1	46.030241
16.706733	0.1	45.961812
16.708400	0.1	45.896354
16.710067	0.1	45.834449
16.711733	0.1	45.777052
16.713400	0.1	45.723547
16.715067	0.1	45.671719
16.716733	0.1	45.620468
16.718400	0.1	45.570931
16.720067	0.1	45.524761
16.721733	0.1	45.483229
16.723400	0.1	45.447955
16.725067	0.1	45.420742
16.726733	0.1	45.402111
16.728400	0.1	45.390455
16.730067	0.1	45.383214
16.731733	0.1	45.378842
16.733400	0.1	45.377039
16.735067	0.1	45.378273
16.736733	0.1	45.384001
16.738400	0.1	45.396346
16.740067	0.1	45.416341
16.741733	0.1	45.442539
16.743400	0.1	45.472146
16.745067	0.1	45.503080
16.746733	0.1	45.534568
16.748400	0.1	45.566871
16.750067	0.1	45.600454
16.751733	0.1	45.635123
16.753400	0.1	45.670825
16.755067	0.1	45.708385
16.756733	0.1	45.748698
16.758400	0.1	45.792596
16.760067	0.1	45.841150
16.761733	0.1	45.894655
16.763400	0.1	45.951647
16.765067	0.1	46.010134
16.766733	0.1	46.069273
16.768400	0.1	46.129171
16.770067	0.1	46.190070
16.771733	0.1	46.252026
16.773400	0.1	46.314877
16.775067	0.1	46.378388
16.776733	0.1	46.441872
16.778400	0.1	46.504880
16.780067	0.1	46.568862
16.781733	0.1	46.636057
16.783400	0.1	46.706386
16.785067	0.1	46.777139
16.786733	0.1	46.845512
16.788400	0.1	46.910774
16.790067	0.1	46.974714
16.791733	0.1	47.040414
16.793400	0.1	47.109854
16.795067	0.1	47.182632
16.796733	0.1	47.256500
16.798400	0.1	47.328817
16.800067	0.1	47.398233
16.801733	0.1	47.465181
16.803400	0.1	47.531058
16.805067	0.1	47.597252
16.806733	0.1	47.664410
16.808400	0.1	47.732969
16.810067	0.1	47.804080
16.811733	0.1	47.878926
16.813400	0.1	47.956952
16.815067	0.1	48.035649
16.816733	0.1	48.112702
16.818400	0.1	48.187636
16.820067	0.1	48.261285
16.821733	0.1	48.334864
16.823400	0.1	48.409356
16.825067	0.1	48.484593
16.826733	0.1	48.559364
16.828400	0.1	48.632599
16.830067	0.1	48.703849
16.831733	0.1	48.773382
16.833400	0.1	48.842249
16.835067	0.1	48.911539
16.836733	0.1	48.981593
16.838400	0.1	49.052010
16.840067	0.1	49.122074
16.841733	0.1	49.191397
16.843400	0.1	49.259840
16.845067	0.1	49.327612
16.846733	0.1	49.396469
16.848400	0.1	49.468284
16.850067	0.1	49.541919
16.851733	0.1	49.614478
16.853400	0.1	49.684872
16.855067	0.1	49.753967
16.856733	0.1	49.822489
16.858400	0.1	49.889982
16.860067	0.1	49.956022
16.861733	0.1	50.021382
16.863400	0.1	50.087213
16.865067	0.1	50.154347
16.866733	0.1	50.223591
16.868400	0.1	50.295121
16.870067	0.1	50.368058
16.871733	0.1	50.440994
16.873400	0.1	50.512264
16.875067	0.1	50.580148
16.876733	0.1	50.643655
16.878400	0.1	50.703511
16.880067	0.1	50.762012
16.881733	0.1	50.821551
16.883400	0.1	50.883484
16.885067	0.1	50.947880
16.886733	0.1	51.013785
16.888400	0.1	51.080012
16.890067	0.1	51.146080
16.891733	0.1	51.212092
16.893400	0.1	51.277960
16.895067	0.1	51.343255
16.896733	0.1	51.407632
16.898400	0.1	51.471158
16.900067	0.1	51.534097
16.901733	0.1	51.596453
16.903400	0.1	51.657907
16.905067	0.1	51.717940
16.906733	0.1	51.776120
16.908400	0.1	51.832949
16.910067	0.1	51.889862
16.911733	0.1	51.947320
16.913400	0.1	52.004084
16.915067	0.1	52.059009
16.916733	0.1	52.112178
16.918400	0.1	52.164095
16.920067	0.1	52.214540
16.921733	0.1	52.262694
16.923400	0.1	52.308450
16.925067	0.1	52.353153
16.926733	0.1	52.398406
16.928400	0.1	52.444348
16.930067	0.1	52.489783
16.931733	0.1	52.533676
16.933400	0.1	52.576037
16.935067	0.1	52.617593
16.936733	0.1	52.658683
16.938400	0.1	52.698972
16.940067	0.1	52.738381
16.941733	0.1	52.776826
16.943400	0.1	52.813194
16.945067	0.1	52.845790
16.946733	0.1	52.873786
16.948400	0.1	52.898061
16.950067	0.1	52.920785
16.951733	0.1	52.943695
16.953400	0.1	52.966410
16.955067	0.1	52.986946
16.956733	0.1	53.004525
16.958400	0.1	53.020222
16.960067	0.1	53.034602
16.961733	0.1	53.047342
16.963400	0.1	53.058732
16.965067	0.1	53.069196
16.966733	0.1	53.078458
16.968400	0.1	53.086034
16.970067	0.1	53.091557
16.971733	0.1	53.094868
16.973400	0.1	53.096134
16.975067	0.1	53.095594
16.976733	0.1	53.093904
16.978400	0.1	53.092102
16.980067	0.1	53.090565
16.981733	0.1	53.088777
16.983400	0.1	53.085787
16.985067	0.1	53.080316
16.986733	0.1	53.071408
16.988400	0.1	53.059598
16.990067	0.1	53.046369
16.991733	0.1	53.032655
16.993400	0.1	53.018821
16.995067	0.1	53.005321
16.996733	0.1	52.992427
16.998400	0.1	52.979467
17.000067	0.1	52.965423
17.001733	0.1	52.950466
17.003400	0.1	52.935313
17.005067	0.1	52.919891
17.006733	0.1	52.903774
17.008400	0.1	52.886554
17.010067	0.1	52.867965
17.011733	0.1	52.848281
17.013400	0.1	52.827881
17.015067	0.1	52.807084
17.016733	0.1	52.787135
17.018400	0.1	52.769966
17.020067	0.1	52.756290
17.021733	0.1	52.744248
17.023400	0.1	52.730651
17.025067	0.1	52.713780
17.026733	0.1	52.693975
17.028400	0.1	52.671521
17.030067	0.1	52.646250
17.031733	0.1	52.619157
17.033400	0.1	52.592470
17.035067	0.1	52.567958
17.036733	0.1	52.545765
17.038400	0.1	52.524866
17.040067	0.1	52.504642
17.041733	0.1	52.485699
17.043400	0.1	52.468502
17.045067	0.1	52.451883
17.046733	0.1	52.434076
17.048400	0.1	52.414984
17.050067	0.1	52.396506
17.051733	0.1	52.380599
17.053400	0.1	52.367612
17.055067	0.1	52.356166
17.056733	0.1	52.343546
17.058400	0.1	52.327085
17.060067	0.1	52.306568
17.061733	0.1	52.284510
17.063400	0.1	52.263378
17.065067	0.1	52.243513
17.066733	0.1	52.223811
17.068400	0.1	52.203685
17.070067	0.1	52.184276
17.071733	0.1	52.168015
17.073400	0.1	52.156337
17.075067	0.1	52.147536
17.076733	0.1	52.138115
17.078400	0.1	52.126362
17.080067	0.1	52.112597
17.081733	0.1	52.096658
17.083400	0.1	52.078273
17.085067	0.1	52.058850
17.086733	0.1	52.040662
17.088400	0.1	52.025495
17.090067	0.1	52.014329
17.091733	0.1	52.006650
17.093400	0.1	52.000061
17.095067	0.1	51.992196
17.096733	0.1	51.982957
17.098400	0.1	51.973625
17.100067	0.1	51.964750
17.101733	0.1	51.955828
17.103400	0.1	51.946309
17.105067	0.1	51.936805
17.106733	0.1	51.929117
17.108400	0.1	51.924777
17.110067	0.1	51.924298
17.111733	0.1	51.927259
17.113400	0.1	51.931841
17.115067	0.1	51.935501
17.116733	0.1	51.937071
17.118400	0.1	51.937159
17.120067	0.1	51.936982
17.121733	0.1	51.937709
17.123400	0.1	51.940363
17.125067	0.1	51.945658
17.126733	0.1	51.953145
17.128400	0.1	51.961243
17.130067	0.1	51.969132
17.131733	0.1	51.977290
17.133400	0.1	51.986100
17.135067	0.1	51.995558
17.136733	0.1	52.006007
17.138400	0.1	52.018007
17.140067	0.1	52.031772
17.141733	0.1	52.046976
17.143400	0.1	52.062827
17.145067	0.1	52.078636
17.146733	0.1	52.094185
17.148400	0.1	52.109910
17.150067	0.1	52.127158
17.151733	0.1	52.147755
17.153400	0.1	52.172509
17.155067	0.1	52.199918
17.156733	0.1	52.226726
17.158400	0.1	52.250731
17.160067	0.1	52.273311
17.161733	0.1	52.298051
17.163400	0.1	52.326950
17.165067	0.1	52.359588
17.166733	0.1	52.394676
17.168400	0.1	52.430979
17.170067	0.1	52.467911
17.171733	0.1	52.505806
17.173400	0.1	52.545685
17.175067	0.1	52.589001
17.176733	0.1	52.637151
17.178400	0.1	52.690762
17.180067	0.1	52.749328
17.181733	0.1	52.811252
17.183400	0.1	52.874228
17.185067	0.1	52.936771
17.186733	0.1	52.999556
17.188400	0.1	53.063771
17.190067	0.1	53.129382
17.191733	0.1	53.197113
17.193400	0.1	53.269332
17.195067	0.1	53.347345
17.196733	0.1	53.430251
17.198400	0.1	53.516934
17.200067	0.1	53.606518
17.201733	0.1	53.697624
17.203400	0.1	53.789876
17.205067	0.1	53.885337
17.206733	0.1	53.987149
17.208400	0.1	54.097660
17.210067	0.1	54.217912
17.211733	0.1	54.347250
17.213400	0.1	54.483470
17.215067	0.1	54.624579
17.216733	0.1	54.770475
17.218400	0.1	54.922164
17.220067	0.1	55.079921
17.221733	0.1	55.243066
17.223400	0.1	55.411216
17.225067	0.1	55.585061
17.226733	0.1	55.766152
17.228400	0.1	55.955695
17.230067	0.1	56.153904
17.231733	0.1	56.360904
17.233400	0.1	56.577078
17.235067	0.1	56.802305
17.236733	0.1	57.035745
17.238400	0.1	57.276622
17.240067	0.1	57.524694
17.241733	0.1	57.780556
17.243400	0.1	58.046058
17.245067	0.1	58.323485
17.246733	0.1	58.613522
17.248400	0.1	58.914227
17.250067	0.1	59.222826
17.251733	0.1	59.538204
17.253400	0.1	59.860721
17.255067	0.1	60.190386
17.256733	0.1	60.526705
17.258400	0.1	60.870382
17.260067	0.1	61.224322
17.261733	0.1	61.592106
17.263400	0.1	61.976034
17.265067	0.1	62.377052
17.266733	0.1	62.794853
17.268400	0.1	63.226866
17.270067	0.1	63.668969
17.271733	0.1	64.118849
17.273400	0.1	64.577567
17.275067	0.1	65.047164
17.276733	0.1	65.529225
17.278400	0.1	66.025471
17.280067	0.1	66.536637
17.281733	0.1	67.061787
17.283400	0.1	67.600026
17.285067	0.1	68.151546
17.286733	0.1	68.717413
17.288400	0.1	69.299238
17.290067	0.1	69.898111
17.291733	0.1	70.513887
17.293400	0.1	71.146446
17.295067	0.1	71.797073
17.296733	0.1	72.467346
17.298400	0.1	73.157721
17.300067	0.1	73.867785
17.301733	0.1	74.596983
17.303400	0.1	75.345072
17.305067	0.1	76.112743
17.306733	0.1	76.901647
17.308400	0.1	77.713481
17.310067	0.1	78.549557
17.311733	0.1	79.410742
17.313400	0.1	80.297031
17.315067	0.1	81.207254
17.316733	0.1	82.139857
17.318400	0.1	83.094542
17.320067	0.1	84.072445
17.321733	0.1	85.074212
17.323400	0.1	86.098933
17.325067	0.1	87.145246
17.326733	0.1	88.212863
17.328400	0.1	89.302864
17.330067	0.1	90.416470
17.331733	0.1	91.553591
17.333400	0.1	92.712506
17.335067	0.1	93.891053
17.336733	0.1	95.087299
17.338400	0.1	96.298731
17.340067	0.1	97.522931
17.341733	0.1	98.758312
17.343400	0.1	100.002829
17.345067	0.1	101.254000
17.346733	0.1	102.510080
17.348400	0.1	103.769512
17.350067	0.1	105.030076
17.351733	0.1	106.288898
17.353400	0.1	107.542253
17.355067	0.1	108.785266
17.356733	0.1	110.012931
17.358400	0.1	111.221876
17.360067	0.1	112.409983
17.361733	0.1	113.574658
17.363400	0.1	114.713586
17.365067	0.1	115.825413
17.366733	0.1	116.907028
17.368400	0.1	117.952377
17.370067	0.1	118.956207
17.371733	0.1	119.917141
17.373400	0.1	120.835956
17.375067	0.1	121.711758
17.376733	0.1	122.539769
17.378400	0.1	123.312981
17.380067	0.1	124.026742
17.381733	0.1	124.681117
17.383400	0.1	125.278114
17.385067	0.1	125.818313
17.386733	0.1	126.301055
17.388400	0.1	126.725454
17.390067	0.1	127.090113
17.391733	0.1	127.393026
17.393400	0.1	127.632115
17.395067	0.1	127.806179
17.396733	0.1	127.916266
17.398400	0.1	127.964621
17.400067	0.1	127.951955
17.401733	0.1	127.877160
17.403400	0.1	127.739147
17.405067	0.1	127.538638
17.406733	0.1	127.278511
17.408400	0.1	126.961228
17.410067	0.1	126.587381
17.411733	0.1	126.157664
17.413400	0.1	125.674405
17.415067	0.1	125.141093
17.416733	0.1	124.561163
17.418400	0.1	123.937084
17.420067	0.1	123.270210
17.421733	0.1	122.561245
17.423400	0.1	121.810972
17.425067	0.1	121.020754
17.426733	0.1	120.192864
17.428400	0.1	119.330343
17.430067	0.1	118.436366
17.431733	0.1	117.513589
17.433400	0.1	116.564464
17.435067	0.1	115.591264
17.436733	0.1	114.595331
17.438400	0.1	113.577549
17.440067	0.1	112.539902
17.441733	0.1	111.485706
17.443400	0.1	110.418480
17.445067	0.1	109.341000
17.446733	0.1	108.254622
17.448400	0.1	107.159694
17.450067	0.1	106.057292
17.451733	0.1	104.949675
17.453400	0.1	103.839687
17.455067	0.1	102.731218
17.456733	0.1	101.628280
17.458400	0.1	100.532314
17.460067	0.1	99.442387
17.461733	0.1	98.358058
17.463400	0.1	97.280904
17.465067	0.1	96.214349
17.466733	0.1	95.162308
17.468400	0.1	94.126784
17.470067	0.1	93.106660
17.471733	0.1	92.100124
17.473400	0.1	91.107572
17.475067	0.1	90.131117
17.476733	0.1	89.172400
17.478400	0.1	88.232150
17.480067	0.1	87.311366
17.481733	0.1	86.411815
17.483400	0.1	85.534970
17.485067	0.1	84.680975
17.486733	0.1	83.849221
17.488400	0.1	83.039552
17.490067	0.1	82.252021
17.491733	0.1	81.486078
17.493400	0.1	80.740987
17.495067	0.1	80.016037
17.496733	0.1	79.310695
17.498400	0.1	78.625963
17.500067	0.1	77.964142
17.501733	0.1	77.325874
17.503400	0.1	76.709199
17.505067	0.1	76.111471
17.506733	0.1	75.530950
17.508400	0.1	74.967505
17.510067	0.1	74.422443
17.511733	0.1	73.897294
17.513400	0.1	73.392787
17.515067	0.1	72.908197
17.516733	0.1	72.440826
17.518400	0.1	71.987780
17.520067	0.1	71.548643
17.521733	0.1	71.125524
17.523400	0.1	70.721083
17.525067	0.1	70.336433
17.526733	0.1	69.970116
17.528400	0.1	69.618914
17.530067	0.1	69.279228
17.531733	0.1	68.948418
17.533400	0.1	68.626497
17.535067	0.1	68.316017
17.536733	0.1	68.019573
17.538400	0.1	67.737354
17.540067	0.1	67.467219
17.541733	0.1	67.207040
17.543400	0.1	66.956231
17.545067	0.1	66.715377
17.546733	0.1	66.485344
17.548400	0.1	66.266572
17.550067	0.1	66.058147
17.551733	0.1	65.857978
17.553400	0.1	65.664505
17.555067	0.1	65.477686
17.556733	0.1	65.298290
17.558400	0.1	65.127430
17.560067	0.1	64.966176
17.561733	0.1	64.814249
17.563400	0.1	64.670043
17.565067	0.1	64.532207
17.566733	0.1	64.400365
17.568400	0.1	64.274836
17.570067	0.1	64.156479
17.571733	0.1	64.046420
17.573400	0.1	63.945181
17.575067	0.1	63.851709
17.576733	0.1	63.763857
17.578400	0.1	63.679637
17.580067	0.1	63.597779
17.581733	0.1	63.518607
17.583400	0.1	63.444180
17.585067	0.1	63.376329
17.586733	0.1	63.315653
17.588400	0.1	63.262107
17.590067	0.1	63.214805
17.591733	0.1	63.171177
17.593400	0.1	63.127917
17.595067	0.1	63.083982
17.596733	0.1	63.041719
17.598400	0.1	63.004550
17.600067	0.1	62.974710
17.601733	0.1	62.952489
17.603400	0.1	62.936274
17.605067	0.1	62.923594
17.606733	0.1	62.911892
17.608400	0.1	62.899380
17.610067	0.1	62.886458
17.611733	0.1	62.875445
17.613400	0.1	62.868246
17.615067	0.1	62.864530
17.616733	0.1	62.862132
17.618400	0.1	62.859417
17.620067	0.1	62.857177
17.621733	0.1	62.857322
17.623400	0.1	62.860092
17.625067	0.1	62.863422
17.626733	0.1	62.864889
17.628400	0.1	62.864344
17.630067	0.1	62.863911
17.631733	0.1	62.865056
17.633400	0.1	62.867189
17.635067	0.1	62.869522
17.636733	0.1	62.872572
17.638400	0.1	62.877196
17.640067	0.1	62.882733
17.641733	0.1	62.887245
17.643400	0.1	62.889652
17.645067	0.1	62.890486
17.646733	0.1	62.890961
17.648400	0.1	62.892204
17.650067	0.1	62.895189
17.651733	0.1	62.900498
17.653400	0.1	62.907385
17.655067	0.1	62.913741
17.656733	0.1	62.917196
17.658400	0.1	62.916549
17.660067	0.1	62.912731
17.661733	0.1	62.908018
17.663400	0.1	62.903948
17.665067	0.1	62.900581
17.666733	0.1	62.897489
17.668400	0.1	62.894477
17.670067	0.1	62.890900
17.671733	0.1	62.885485
17.673400	0.1	62.877438
17.675067	0.1	62.866490
17.676733	0.1	62.852418
17.678400	0.1	62.836343
17.680067	0.1	62.820735
17.681733	0.1	62.806793
17.683400	0.1	62.793223
17.685067	0.1	62.778178
17.686733	0.1	62.761409
17.688400	0.1	62.744035
17.690067	0.1	62.726792
17.691733	0.1	62.709451
17.693400	0.1	62.691821
17.695067	0.1	62.674331
17.696733	0.1	62.656864
17.698400	0.1	62.637692
17.700067	0.1	62.614889
17.701733	0.1	62.589236
17.703400	0.1	62.564332
17.705067	0.1	62.543019
17.706733	0.1	62.524965
17.708400	0.1	62.507861
17.710067	0.1	62.489887
17.711733	0.1	62.470650
17.713400	0.1	62.450138
17.715067	0.1	62.428024
17.716733	0.1	62.403982
17.718400	0.1	62.377481
17.720067	0.1	62.347916
17.721733	0.1	62.316265
17.723400	0.1	62.285387
17.725067	0.1	62.257941
17.726733	0.1	62.234253
17.728400	0.1	62.212246
17.730067	0.1	62.189526
17.731733	0.1	62.165121
17.733400	0.1	62.139500
17.735067	0.1	62.113926
17.736733	0.1	62.089041
17.738400	0.1	62.064352
17.740067	0.1	62.039588
17.741733	0.1	62.015145
17.743400	0.1	61.991266
17.745067	0.1	61.967545
17.746733	0.1	61.943280
17.748400	0.1	61.918469
17.750067	0.1	61.893533
17.751733	0.1	61.868173
17.753400	0.1	61.842040
17.755067	0.1	61.815628
17.756733	0.1	61.789351
17.758400	0.1	61.762901
17.760067	0.1	61.735814
17.761733	0.1	61.708055
17.763400	0.1	61.679725
17.765067	0.1	61.650365
17.766733	0.1	61.619487
17.768400	0.1	61.587775
17.770067	0.1	61.556883
17.771733	0.1	61.528236
17.773400	0.1	61.502433
17.775067	0.1	61.479039
17.776733	0.1	61.456817
17.778400	0.1	61.434596
17.780067	0.1	61.411862
17.781733	0.1	61.388956
17.783400	0.1	61.366656
17.785067	0.1	61.345273
17.786733	0.1	61.324248
17.788400	0.1	61.302581
17.790067	0.1	61.279810
17.791733	0.1	61.256769
17.793400	0.1	61.234636
17.795067	0.1	61.213384
17.796733	0.1	61.192033
17.798400	0.1	61.170622
17.800067	0.1	61.150482
17.801733	0.1	61.132168
17.803400	0.1	61.114561
17.805067	0.1	61.096419
17.806733	0.1	61.077904
17.808400	0.1	61.060786
17.810067	0.1	61.047035
17.811733	0.1	61.036847
17.813400	0.1	61.028842
17.815067	0.1	61.022090
17.816733	0.1	61.016628
17.818400	0.1	61.012451
17.820067	0.1	61.009117
17.821733	0.1	61.005759
17.823400	0.1	61.001345
17.825067	0.1	60.995207
17.826733	0.1	60.987128
17.828400	0.1	60.978308
17.830067	0.1	60.972073
17.831733	0.1	60.971621
17.833400	0.1	60.977680
17.835067	0.1	60.988348
17.836733	0.1	61.000288
17.838400	0.1	61.010905
17.840067	0.1	61.019538
17.841733	0.1	61.026327
17.843400	0.1	61.031319
17.845067	0.1	61.034807
17.846733	0.1	61.037848
17.848400	0.1	61.042709
17.850067	0.1	61.052186
17.851733	0.1	61.067683
17.853400	0.1	61.088027
17.855067	0.1	61.110114
17.856733	0.1	61.130398
17.858400	0.1	61.146594
17.860067	0.1	61.158692
17.861733	0.1	61.168429
17.863400	0.1	61.177868
17.865067	0.1	61.188568
17.866733	0.1	61.201244
17.868400	0.1	61.215852
17.870067	0.1	61.232271
17.871733	0.1	61.250352
17.873400	0.1	61.269421
17.875067	0.1	61.288909
17.876733	0.1	61.309026
17.878400	0.1	61.329897
17.880067	0.1	61.351080
17.881733	0.1	61.372425
17.883400	0.1	61.393669
17.885067	0.1	61.413706
17.886733	0.1	61.431616
17.888400	0.1	61.447173
17.890067	0.1	61.460328
17.891733	0.1	61.471541
17.893400	0.1	61.481772
17.895067	0.1	61.491593
17.896733	0.1	61.501162
17.898400	0.1	61.510848
17.900067	0.1	61.521297
17.901733	0.1	61.533214
17.903400	0.1	61.546587
17.905067	0.1	61.559728
17.906733	0.1	61.570150
17.908400	0.1	61.577181
17.910067	0.1	61.582266
17.911733	0.1	61.585982
17.913400	0.1	61.586676
17.915067	0.1	61.582835
17.916733	0.1	61.575538
17.918400	0.1	61.567640
17.920067	0.1	61.560692
17.921733	0.1	61.553721
17.923400	0.1	61.546010
17.925067	0.1	61.538904
17.926733	0.1	61.533097
17.928400	0.1	61.526806
17.930067	0.1	61.517698
17.931733	0.1	61.504906
17.933400	0.1	61.489195
17.935067	0.1	61.472436
17.936733	0.1	61.456673
17.938400	0.1	61.442540
17.940067	0.1	61.428626
17.941733	0.1	61.413087
17.943400	0.1	61.395206
17.945067	0.1	61.375601
17.946733	0.1	61.355042
17.948400	0.1	61.332239
17.950067	0.1	61.304551
17.951733	0.1	61.271866
17.953400	0.1	61.237239
17.955067	0.1	61.203991
17.956733	0.1	61.173490
17.958400	0.1	61.144335
17.960067	0.1	61.113625
17.961733	0.1	61.079566
17.963400	0.1	61.042118
17.965067	0.1	61.002155
17.966733	0.1	60.961130
17.968400	0.1	60.920888
17.970067	0.1	60.882843
17.971733	0.1	60.846577
17.973400	0.1	60.809464
17.975067	0.1	60.768323
17.976733	0.1	60.721715
17.978400	0.1	60.670851
17.980067	0.1	60.618003
17.981733	0.1	60.564671
17.983400	0.1	60.511488
17.985067	0.1	60.458547
17.986733	0.1	60.405070
17.988400	0.1	60.350369
17.990067	0.1	60.295323
17.991733	0.1	60.241208
17.993400	0.1	60.187778
17.995067	0.1	60.133911
17.996733	0.1	60.079093
17.998400	0.1	60.023060
18.000067	0.1	59.965081
18.001733	0.1	59.905178
18.003400	0.1	59.844852
18.005067	0.1	59.785587
18.006733	0.1	59.727659
18.008400	0.1	59.670508
18.010067	0.1	59.613446
18.011733	0.1	59.555867
18.013400	0.1	59.497287
18.015067	0.1	59.437701
18.016733	0.1	59.377938
18.018400	0.1	59.318952
18.020067	0.1	59.260745
18.021733	0.1	59.202286
18.023400	0.1	59.142918
18.025067	0.1	59.083137
18.026733	0.1	59.023914
18.028400	0.1	58.966004
18.030067	0.1	58.909934
18.031733	0.1	58.855992
18.033400	0.1	58.804718
18.035067	0.1	58.756839
18.036733	0.1	58.711772
18.038400	0.1	58.667641
18.040067	0.1	58.623212
18.041733	0.1	58.578411
18.043400	0.1	58.533568
18.045067	0.1	58.489498
18.046733	0.1	58.447137
18.048400	0.1	58.406522
18.050067	0.1	58.367159
18.051733	0.1	58.328891
18.053400	0.1	58.291284
18.055067	0.1	58.252802
18.056733	0.1	58.212304
18.058400	0.1	58.170548
18.060067	0.1	58.128946
18.061733	0.1	58.087660
18.063400	0.1	58.046081
18.065067	0.1	58.004474
18.066733	0.1	57.963608
18.068400	0.1	57.923156
18.070067	0.1	57.881535
18.071733	0.1	57.837213
18.073400	0.1	57.790084
18.075067	0.1	57.742088
18.076733	0.1	57.696234
18.078400	0.1	57.654465
18.080067	0.1	57.616741
18.081733	0.1	57.581579
18.083400	0.1	57.546450
18.085067	0.1	57.508689
18.086733	0.1	57.467059
18.088400	0.1	57.422076
18.090067	0.1	57.375361
18.091733	0.1	57.328586
18.093400	0.1	57.281973
18.095067	0.1	57.233642
18.096733	0.1	57.180929
18.098400	0.1	57.122447
18.100067	0.1	57.059522
18.101733	0.1	56.995275
18.103400	0.1	56.932047
18.105067	0.1	56.870161
18.106733	0.1	56.808889
18.108400	0.1	56.747776
18.110067	0.1	56.687025
18.111733	0.1	56.626792
18.113400	0.1	56.565735
18.115067	0.1	56.501259
18.116733	0.1	56.432379
18.118400	0.1	56.361542
18.120067	0.1	56.292582
18.121733	0.1	56.227390
18.123400	0.1	56.164879
18.125067	0.1	56.102681
18.126733	0.1	56.039202
18.128400	0.1	55.973851
18.130067	0.1	55.905883
18.131733	0.1	55.834279
18.133400	0.1	55.758967
18.135067	0.1	55.681313
18.136733	0.1	55.603110
18.138400	0.1	55.526085
18.140067	0.1	55.451691
18.141733	0.1	55.379793
18.143400	0.1	55.308482
18.145067	0.1	55.235573
18.146733	0.1	55.159694
18.148400	0.1	55.080769
18.150067	0.1	55.000247
18.151733	0.1	54.920125
18.153400	0.1	54.841549
18.155067	0.1	54.764575
18.156733	0.1	54.688584
18.158400	0.1	54.612872
18.160067	0.1	54.537230
18.161733	0.1	54.461509
18.163400	0.1	54.385075
18.165067	0.1	54.307194
18.166733	0.1	54.227235
18.168400	0.1	54.144934
18.170067	0.1	54.061026
18.171733	0.1	53.976518
18.173400	0.1	53.891875
18.175067	0.1	53.807925
18.176733	0.1	53.726574
18.178400	0.1	53.649405
18.180067	0.1	53.575700
18.181733	0.1	53.502703
18.183400	0.1	53.427746
18.185067	0.1	53.349882
18.186733	0.1	53.270152
18.188400	0.1	53.190743
18.190067	0.1	53.112954
18.191733	0.1	53.036264
18.193400	0.1	52.959579
18.195067	0.1	52.882251
18.196733	0.1	52.803620
18.198400	0.1	52.722972
18.200067	0.1	52.641034
18.201733	0.1	52.560652
18.203400	0.1	52.484223
18.205067	0.1	52.410942
18.206733	0.1	52.338168
18.208400	0.1	52.264202
18.210067	0.1	52.188495
18.211733	0.1	52.110888
18.213400	0.1	52.031609
18.215067	0.1	51.951520
18.216733	0.1	51.871850
18.218400	0.1	51.793451
18.220067	0.1	51.716925
18.221733	0.1	51.642563
18.223400	0.1	51.569683
18.225067	0.1	51.497482
18.226733	0.1	51.426496
18.228400	0.1	51.357602
18.230067	0.1	51.290644
18.231733	0.1	51.224767
18.233400	0.1	51.158224
18.235067	0.1	51.088478
18.236733	0.1	51.014978
18.238400	0.1	50.940779
18.240067	0.1	50.869482
18.241733	0.1	50.801314
18.243400	0.1	50.733844
18.245067	0.1	50.665331
18.246733	0.1	50.595724
18.248400	0.1	50.526168
18.250067	0.1	50.458345
18.251733	0.1	50.392742
18.253400	0.1	50.327936
18.255067	0.1	50.262166
18.256733	0.1	50.195009
18.258400	0.1	50.127269
18.260067	0.1	50.060200
18.261733	0.1	49.995496
18.263400	0.1	49.934401
18.265067	0.1	49.876175
18.266733	0.1	49.818512
18.268400	0.1	49.759410
18.270067	0.1	49.698413
18.271733	0.1	49.636695
18.273400	0.1	49.576024
18.275067	0.1	49.517336
18.276733	0.1	49.460386
18.278400	0.1	49.404549
18.280067	0.1	49.349298
18.281733	0.1	49.294215
18.283400	0.1	49.239015
18.285067	0.1	49.183480
18.286733	0.1	49.127322
18.288400	0.1	49.070451
18.290067	0.1	49.013272
18.291733	0.1	48.957062
18.293400	0.1	48.903418
18.295067	0.1	48.852572
18.296733	0.1	48.803166
18.298400	0.1	48.754085
18.300067	0.1	48.705051
18.301733	0.1	48.655570
18.303400	0.1	48.605213
18.305067	0.1	48.554633
18.306733	0.1	48.505031
18.308400	0.1	48.457207
18.310067	0.1	48.411558
18.311733	0.1	48.368587
18.313400	0.1	48.328270
18.315067	0.1	48.289043
18.316733	0.1	48.248889
18.318400	0.1	48.207673
18.320067	0.1	48.167454
18.321733	0.1	48.129894
18.323400	0.1	48.094117
18.325067	0.1	48.057954
18.326733	0.1	48.020240
18.328400	0.1	47.981786
18.330067	0.1	47.944356
18.331733	0.1	47.908179
18.333400	0.1	47.871284
18.335067	0.1	47.832066
18.336733	0.1	47.791288
18.338400	0.1	47.751013
18.340067	0.1	47.712959
18.341733	0.1	47.677448
18.343400	0.1	47.642784
18.345067	0.1	47.606370
18.346733	0.1	47.566500
18.348400	0.1	47.523617
18.350067	0.1	47.480534
18.351733	0.1	47.440324
18.353400	0.1	47.403309
18.355067	0.1	47.367155
18.356733	0.1	47.330135
18.358400	0.1	47.292309
18.360067	0.1	47.253547
18.361733	0.1	47.213053
18.363400	0.1	47.170850
18.365067	0.1	47.128154
18.366733	0.1	47.086733
18.368400	0.1	47.047790
18.370067	0.1	47.010519
18.371733	0.1	46.972260
18.373400	0.1	46.930392
18.375067	0.1	46.883831
18.376733	0.1	46.833544
18.378400	0.1	46.781562
18.380067	0.1	46.729022
18.381733	0.1	46.676490
18.383400	0.1	46.624928
18.385067	0.1	46.574036
18.386733	0.1	46.521816
18.388400	0.1	46.467409
18.390067	0.1	46.411906
18.391733	0.1	46.356395
18.393400	0.1	46.301163
18.395067	0.1	46.246504
18.396733	0.1	46.192897
18.398400	0.1	46.140486
18.400067	0.1	46.088300
18.401733	0.1	46.034474
18.403400	0.1	45.978320
18.405067	0.1	45.921337
18.406733	0.1	45.865299
18.408400	0.1	45.810393
18.410067	0.1	45.755468
18.411733	0.1	45.698835
18.413400	0.1	45.638890
18.415067	0.1	45.575229
18.416733	0.1	45.509329
18.418400	0.1	45.443722
18.420067	0.1	45.380490
18.421733	0.1	45.320201
18.423400	0.1	45.261392
18.425067	0.1	45.201313
18.426733	0.1	45.137880
18.428400	0.1	45.071021
18.430067	0.1	45.002587
18.431733	0.1	44.935346
18.433400	0.1	44.871261
18.435067	0.1	44.810218
18.436733	0.1	44.750474
18.438400	0.1	44.689882
18.440067	0.1	44.626519
18.441733	0.1	44.559725
18.443400	0.1	44.491096
18.445067	0.1	44.423319
18.446733	0.1	44.357586
18.448400	0.1	44.292514
18.450067	0.1	44.225780
18.451733	0.1	44.156606
18.453400	0.1	44.086194
18.455067	0.1	44.015963
18.456733	0.1	43.946598
18.458400	0.1	43.878378
18.460067	0.1	43.810941
18.461733	0.1	43.743174
18.463400	0.1	43.673944
18.465067	0.1	43.602469
18.466733	0.1	43.528229
18.468400	0.1	43.451320
18.470067	0.1	43.373038
18.471733	0.1	43.295976
18.473400	0.1	43.222611
18.475067	0.1	43.153181
18.476733	0.1	43.085716
18.478400	0.1	43.017459
18.480067	0.1	42.946008
18.481733	0.1	42.871214
18.483400	0.1	42.795008
18.485067	0.1	42.718663
18.486733	0.1	42.642392
18.488400	0.1	42.566797
18.490067	0.1	42.492361
18.491733	0.1	42.418786
18.493400	0.1	42.345473
18.495067	0.1	42.272029
18.496733	0.1	42.199022
18.498400	0.1	42.127981
18.500067	0.1	42.059883
18.501733	0.1	41.993968
18.503400	0.1	41.927756
18.505067	0.1	41.858391
18.506733	0.1	41.785324
18.508400	0.1	41.711284
18.510067	0.1	41.639227
18.511733	0.1	41.569038
18.513400	0.1	41.498425
18.515067	0.1	41.425778
18.516733	0.1	41.351044
18.518400	0.1	41.274689
18.520067	0.1	41.196588
18.521733	0.1	41.116560
18.523400	0.1	41.035987
18.525067	0.1	40.957695
18.526733	0.1	40.883962
18.528400	0.1	40.815277
18.530067	0.1	40.750154
18.531733	0.1	40.685986
18.533400	0.1	40.621464
18.535067	0.1	40.557738
18.536733	0.1	40.496336
18.538400	0.1	40.436951
18.540067	0.1	40.377788
18.541733	0.1	40.317290
18.543400	0.1	40.255296
18.545067	0.1	40.192716
18.546733	0.1	40.130280
18.548400	0.1	40.067676
18.550067	0.1	40.004682
18.551733	0.1	39.942549
18.553400	0.1	39.882567
18.555067	0.1	39.823959
18.556733	0.1	39.765146
18.558400	0.1	39.705965
18.560067	0.1	39.647482
18.561733	0.1	39.590825
18.563400	0.1	39.536208
18.565067	0.1	39.482131
18.566733	0.1	39.426433
18.568400	0.1	39.368551
18.570067	0.1	39.309636
18.571733	0.1	39.250753
18.573400	0.1	39.191968
18.575067	0.1	39.133346
18.576733	0.1	39.075646
18.578400	0.1	39.019422
18.580067	0.1	38.964674
18.581733	0.1	38.911621
18.583400	0.1	38.860403
18.585067	0.1	38.809972
18.586733	0.1	38.758400
18.588400	0.1	38.704444
18.590067	0.1	38.648318
18.591733	0.1	38.591051
18.593400	0.1	38.533644
18.595067	0.1	38.476731
18.596733	0.1	38.420465
18.598400	0.1	38.364846
18.600067	0.1	38.309726
18.601733	0.1	38.254363
18.603400	0.1	38.198205
18.605067	0.1	38.141683
18.606733	0.1	38.085431
18.608400	0.1	38.029649
18.610067	0.1	37.974613
18.611733	0.1	37.920857
18.613400	0.1	37.868898
18.615067	0.1	37.818761
18.616733	0.1	37.769452
18.618400	0.1	37.719668
18.620067	0.1	37.668729
18.621733	0.1	37.615863
18.623400	0.1	37.560393
18.625067	0.1	37.503545
18.626733	0.1	37.448090
18.628400	0.1	37.395847
18.630067	0.1	37.346128
18.631733	0.1	37.296829
18.633400	0.1	37.246887
18.635067	0.1	37.197401
18.636733	0.1	37.150187
18.638400	0.1	37.105889
18.640067	0.1	37.063398
18.641733	0.1	37.021004
18.643400	0.1	36.978186
18.645067	0.1	36.936118
18.646733	0.1	36.896649
18.648400	0.1	36.860583
18.650067	0.1	36.826795
18.651733	0.1	36.793295
18.653400	0.1	36.758706
18.655067	0.1	36.723167
18.656733	0.1	36.688657
18.658400	0.1	36.657685
18.660067	0.1	36.631106
18.661733	0.1	36.607333
18.663400	0.1	36.584009
18.665067	0.1	36.560632
18.666733	0.1	36.538872
18.668400	0.1	36.520497
18.670067	0.1	36.506364
18.671733	0.1	36.496739
18.673400	0.1	36.491109
18.675067	0.1	36.488334
18.676733	0.1	36.487249
18.678400	0.1	36.487035
18.680067	0.1	36.487458
18.681733	0.1	36.488539
18.683400	0.1	36.490276
18.685067	0.1	36.493358
18.686733	0.1	36.499146
18.688400	0.1	36.508315
18.690067	0.1	36.520003
18.691733	0.1	36.532390
18.693400	0.1	36.544860
18.695067	0.1	36.559389
18.696733	0.1	36.578798
18.698400	0.1	36.604162
18.700067	0.1	36.634584
18.701733	0.1	36.668493
18.703400	0.1	36.704834
18.705067	0.1	36.743633
18.706733	0.1	36.785491
18.708400	0.1	36.831307
18.710067	0.1	36.882120
18.711733	0.1	36.937799
18.713400	0.1	36.996491
18.715067	0.1	37.056119
18.716733	0.1	37.115854
18.718400	0.1	37.176493
18.720067	0.1	37.240000
18.721733	0.1	37.308778
18.723400	0.1	37.384541
18.725067	0.1	37.467009
18.726733	0.1	37.554344
18.728400	0.1	37.645497
18.730067	0.1	37.740972
18.731733	0.1	37.840945
18.733400	0.1	37.944140
18.735067	0.1	38.049230
18.736733	0.1	38.156780
18.738400	0.1	38.268818
18.740067	0.1	38.387124
18.741733	0.1	38.512982
18.743400	0.1	38.646930
18.745067	0.1	38.787848
18.746733	0.1	38.933391
18.748400	0.1	39.081303
18.750067	0.1	39.230585
18.751733	0.1	39.382423
18.753400	0.1	39.539509
18.755067	0.1	39.703674
18.756733	0.1	39.874846
18.758400	0.1	40.052328
18.760067	0.1	40.236083
18.761733	0.1	40.426930
18.763400	0.1	40.626661
18.765067	0.1	40.837899
18.766733	0.1	41.062553
18.768400	0.1	41.299961
18.770067	0.1	41.547474
18.771733	0.1	41.802875
18.773400	0.1	42.065564
18.775067	0.1	42.336322
18.776733	0.1	42.616720
18.778400	0.1	42.908350
18.780067	0.1	43.212525
18.781733	0.1	43.530250
18.783400	0.1	43.861489
18.785067	0.1	44.205175
18.786733	0.1	44.560828
18.788400	0.1	44.929110
18.790067	0.1	45.310538
18.791733	0.1	45.705023
18.793400	0.1	46.112384
18.795067	0.1	46.531805
18.796733	0.1	46.961452
18.798400	0.1	47.400096
18.800067	0.1	47.848648
18.801733	0.1	48.308866
18.803400	0.1	48.780851
18.805067	0.1	49.263174
18.806733	0.1	49.754111
18.808400	0.1	50.251540
18.810067	0.1	50.753108
18.811733	0.1	51.257405
18.813400	0.1	51.763598
18.815067	0.1	52.269884
18.816733	0.1	52.773780
18.818400	0.1	53.273761
18.820067	0.1	53.768517
18.821733	0.1	54.254858
18.823400	0.1	54.728841
18.825067	0.1	55.188760
18.826733	0.1	55.635581
18.828400	0.1	56.070569
18.830067	0.1	56.492644
18.831733	0.1	56.898901
18.833400	0.1	57.286839
18.835067	0.1	57.654083
18.836733	0.1	57.997187
18.838400	0.1	58.312253
18.840067	0.1	58.595748
18.841733	0.1	58.845198
18.843400	0.1	59.059993
18.845067	0.1	59.241066
18.846733	0.1	59.389947
18.848400	0.1	59.507820
18.850067	0.1	59.594107
18.851733	0.1	59.646256
18.853400	0.1	59.661758
18.855067	0.1	59.639509
18.856733	0.1	59.579667
18.858400	0.1	59.483177
18.860067	0.1	59.350939
18.861733	0.1	59.183263
18.863400	0.1	58.980361
18.865067	0.1	58.742520
18.866733	0.1	58.470401
18.868400	0.1	58.165803
18.870067	0.1	57.831234
18.871733	0.1	57.469113
18.873400	0.1	57.081408
18.875067	0.1	56.668911
18.876733	0.1	56.231450
18.878400	0.1	55.769882
18.880067	0.1	55.287061
18.881733	0.1	54.786401
18.883400	0.1	54.269591
18.885067	0.1	53.735925
18.886733	0.1	53.184428
18.888400	0.1	52.616042
18.890067	0.1	52.033286
18.891733	0.1	51.438790
18.893400	0.1	50.834552
18.895067	0.1	50.222245
18.896733	0.1	49.604424
18.898400	0.1	48.984736
18.900067	0.1	48.366375
18.901733	0.1	47.750627
18.903400	0.1	47.137262
18.905067	0.1	46.526464
18.906733	0.1	45.919605
18.908400	0.1	45.318003
18.910067	0.1	44.722143
18.911733	0.1	44.132499
18.913400	0.1	43.550064
18.915067	0.1	42.975755
18.916733	0.1	42.410488
18.918400	0.1	41.856100
18.920067	0.1	41.314787
18.921733	0.1	40.787621
18.923400	0.1	40.274197
18.925067	0.1	39.773318
18.926733	0.1	39.284453
18.928400	0.1	38.808575
18.930067	0.1	38.347016
18.931733	0.1	37.900098
18.933400	0.1	37.467694
18.935067	0.1	37.050112
18.936733	0.1	36.647455
18.938400	0.1	36.259005
18.940067	0.1	35.883705
18.941733	0.1	35.521076
18.943400	0.1	35.171774
18.945067	0.1	34.836917
18.946733	0.1	34.516882
18.948400	0.1	34.211311
18.950067	0.1	33.919490
18.951733	0.1	33.640335
18.953400	0.1	33.372678
18.955067	0.1	33.115628
18.956733	0.1	32.868786
18.958400	0.1	32.632123
18.960067	0.1	32.405448
18.961733	0.1	32.188017
18.963400	0.1	31.978586
18.965067	0.1	31.776200
18.966733	0.1	31.581079
18.968400	0.1	31.394367
18.970067	0.1	31.217318
18.971733	0.1	31.050690
18.973400	0.1	30.893744
18.975067	0.1	30.744150
18.976733	0.1	30.599795
18.978400	0.1	30.460008
18.980067	0.1	30.325293
18.981733	0.1	30.196272
18.983400	0.1	30.072457
18.985067	0.1	29.952321
18.986733	0.1	29.834569
18.988400	0.1	29.718610
18.990067	0.1	29.604165
18.991733	0.1	29.491372
18.993400	0.1	29.381462
18.995067	0.1	29.276521
18.996733	0.1	29.177442
18.998400	0.1	29.082852
19.000067	0.1	28.991071
19.001733	0.1	28.901924
19.003400	0.1	28.816038
19.005067	0.1	28.733620
19.006733	0.1	28.653746
19.008400	0.1	28.574606
19.010067	0.1	28.495141
19.011733	0.1	28.416133
19.013400	0.1	28.338837
19.015067	0.1	28.263209
19.016733	0.1	28.188997
19.018400	0.1	28.117308
19.020067	0.1	28.049205
19.021733	0.1	27.984059
19.023400	0.1	27.920776
19.025067	0.1	27.859113
19.026733	0.1	27.798577
19.028400	0.1	27.737683
19.030067	0.1	27.675629
19.031733	0.1	27.612997
19.033400	0.1	27.550161
19.035067	0.1	27.486966
19.036733	0.1	27.424297
19.038400	0.1	27.364013
19.040067	0.1	27.306615
19.041733	0.1	27.250461
19.043400	0.1	27.194056
19.045067	0.1	27.137734
19.046733	0.1	27.082362
19.048400	0.1	27.028183
19.050067	0.1	26.974920
19.051733	0.1	26.921937
19.053400	0.1	26.868754
19.055067	0.1	26.815888
19.056733	0.1	26.764348
19.058400	0.1	26.714536
19.060067	0.1	26.665628
19.061733	0.1	26.616068
19.063400	0.1	26.565255
19.065067	0.1	26.514125
19.066733	0.1	26.463745
19.068400	0.1	26.414385
19.070067	0.1	26.365765
19.071733	0.1	26.317737
19.073400	0.1	26.270691
19.075067	0.1	26.225140
19.076733	0.1	26.181415
19.078400	0.1	26.140017
19.080067	0.1	26.101209
19.081733	0.1	26.063388
19.083400	0.1	26.023290
19.085067	0.1	25.979364
19.086733	0.1	25.933166
19.088400	0.1	25.886488
19.090067	0.1	25.840066
19.091733	0.1	25.794674
19.093400	0.1	25.750948
19.095067	0.1	25.709067
19.096733	0.1	25.669066
19.098400	0.1	25.630924
19.100067	0.1	25.594449
19.101733	0.1	25.559152
19.103400	0.1	25.524795
19.105067	0.1	25.491379
19.106733	0.1	25.458196
19.108400	0.1	25.423956
19.110067	0.1	25.388002
19.111733	0.1	25.350638
19.113400	0.1	25.312691
19.115067	0.1	25.275354
19.116733	0.1	25.239852
19.118400	0.1	25.206814
19.120067	0.1	25.176094
19.121733	0.1	25.147041
19.123400	0.1	25.118878
19.125067	0.1	25.090892
19.126733	0.1	25.062240
19.128400	0.1	25.032396
19.130067	0.1	25.002407
19.131733	0.1	24.974328
19.133400	0.1	24.949280
19.135067	0.1	24.926825
19.136733	0.1	24.905633
19.138400	0.1	24.884157
19.140067	0.1	24.861400
19.141733	0.1	24.837363
19.143400	0.1	24.812673
19.145067	0.1	24.787760
19.146733	0.1	24.762568
19.148400	0.1	24.737450
19.150067	0.1	24.713804
19.151733	0.1	24.693348
19.153400	0.1	24.676812
19.155067	0.1	24.663070
19.156733	0.1	24.649357
19.158400	0.1	24.632979
19.160067	0.1	24.613277
19.161733	0.1	24.591959
19.163400	0.1	24.571479
19.165067	0.1	24.552951
19.166733	0.1	24.535609
19.168400	0.1	24.517612
19.170067	0.1	24.497281
19.171733	0.1	24.474128
19.173400	0.1	24.449015
19.175067	0.1	24.423515
19.176733	0.1	24.398943
19.178400	0.1	24.375641
19.180067	0.1	24.352656
19.181733	0.1	24.328176
19.183400	0.1	24.300828
19.185067	0.1	24.270867
19.186733	0.1	24.239640
19.188400	0.1	24.207290
19.190067	0.1	24.172510
19.191733	0.1	24.135192
19.193400	0.1	24.097380
19.195067	0.1	24.061077
19.196733	0.1	24.026320
19.198400	0.1	23.991368
19.200067	0.1	23.953952
19.201733	0.1	23.912643
19.203400	0.1	23.867562
19.205067	0.1	23.819613
19.206733	0.1	23.769191
19.208400	0.1	23.716083
19.210067	0.1	23.660464
19.211733	0.1	23.603248
19.213400	0.1	23.545641
19.215067	0.1	23.488202
19.216733	0.1	23.430362
19.218400	0.1	23.371177
19.220067	0.1	23.310278
19.221733	0.1	23.248461
19.223400	0.1	23.187040
19.225067	0.1	23.126281
19.226733	0.1	23.065656
19.228400	0.1	23.005120
19.230067	0.1	22.944603
19.231733	0.1	22.883359
19.233400	0.1	22.820504
19.235067	0.1	22.755852
19.236733	0.1	22.689831
19.238400	0.1	22.622948
19.240067	0.1	22.556204
19.241733	0.1	22.490989
19.243400	0.1	22.427826
19.245067	0.1	22.366154
19.246733	0.1	22.304817
19.248400	0.1	22.242768
19.250067	0.1	22.180090
19.251733	0.1	22.117444
19.253400	0.1	22.054343
19.255067	0.1	21.989686
19.256733	0.1	21.924083
19.258400	0.1	21.860232
19.260067	0.1	21.800343
19.261733	0.1	21.744231
19.263400	0.1	21.690470
19.265067	0.1	21.638125
19.266733	0.1	21.586395
19.268400	0.1	21.533617
19.270067	0.1	21.478101
19.271733	0.1	21.420196
19.273400	0.1	21.362128
19.275067	0.1	21.305773
19.276733	0.1	21.251868
19.278400	0.1	21.200855
19.280067	0.1	21.152995
19.281733	0.1	21.107667
19.283400	0.1	21.063094
19.285067	0.1	21.017492
19.286733	0.1	20.970465
19.288400	0.1	20.922548
19.290067	0.1	20.874175
19.291733	0.1	20.825905
19.293400	0.1	20.778892
19.295067	0.1	20.734095
19.296733	0.1	20.690900
19.298400	0.1	20.647352
19.300067	0.1	20.601996
19.301733	0.1	20.554885
19.303400	0.1	20.507053
19.305067	0.1	20.460119
19.306733	0.1	20.415839
19.308400	0.1	20.374856
19.310067	0.1	20.336001
19.311733	0.1	20.297179
19.313400	0.1	20.257249
19.315067	0.1	20.217011
19.316733	0.1	20.177900
19.318400	0.1	20.140093
19.320067	0.1	20.102505
19.321733	0.1	20.064116
19.323400	0.1	20.024618
19.325067	0.1	19.984595
19.326733	0.1	19.945344
19.328400	0.1	19.908049
19.330067	0.1	19.873385
19.331733	0.1	19.841320
19.333400	0.1	19.810582
19.335067	0.1	19.779177
19.336733	0.1	19.746032
19.338400	0.1	19.711489
19.340067	0.1	19.676620
19.341733	0.1	19.642524
19.343400	0.1	19.609523
19.345067	0.1	19.576703
19.346733	0.1	19.542989
19.348400	0.1	19.508777
19.350067	0.1	19.475562
19.351733	0.1	19.444246
19.353400	0.1	19.414499
19.355067	0.1	19.385349
19.356733	0.1	19.355826
19.358400	0.1	19.325535
19.360067	0.1	19.295071
19.361733	0.1	19.265432
19.363400	0.1	19.236617
19.365067	0.1	19.207089
19.366733	0.1	19.175238
19.368400	0.1	19.140681
19.370067	0.1	19.104024
19.371733	0.1	19.066208
19.373400	0.1	19.028420
19.375067	0.1	18.992233
19.376733	0.1	18.959008
19.378400	0.1	18.928605
19.380067	0.1	18.899459
19.381733	0.1	18.870193
19.383400	0.1	18.840297
19.385067	0.1	18.809475
19.386733	0.1	18.777843
19.388400	0.1	18.746625
19.390067	0.1	18.716999
19.391733	0.1	18.688818
19.393400	0.1	18.661311
19.395067	0.1	18.634181
19.396733	0.1	18.607341
19.398400	0.1	18.580062
19.400067	0.1	18.551499
19.401733	0.1	18.521659
19.403400	0.1	18.490981
19.405067	0.1	18.459545
19.406733	0.1	18.427856
19.408400	0.1	18.397877
19.410067	0.1	18.371609
19.411733	0.1	18.348754
19.413400	0.1	18.326538
19.415067	0.1	18.302039
19.416733	0.1	18.274481
19.418400	0.1	18.245229
19.420067	0.1	18.215943
19.421733	0.1	18.187161
19.423400	0.1	18.158508
19.425067	0.1	18.129777
19.426733	0.1	18.101763
19.428400	0.1	18.075355
19.430067	0.1	18.049814
19.431733	0.1	18.023364
19.433400	0.1	17.995443
19.435067	0.1	17.967005
19.436733	0.1	17.939103
19.438400	0.1	17.911983
19.440067	0.1	17.885398
19.441733	0.1	17.859004
19.443400	0.1	17.832560
19.445067	0.1	17.806222
19.446733	0.1	17.780699
19.448400	0.1	17.756298
19.450067	0.1	17.732102
19.451733	0.1	17.706533
19.453400	0.1	17.678514
19.455067	0.1	17.648079
19.456733	0.1	17.616469
19.458400	0.1	17.586225
19.460067	0.1	17.560106
19.461733	0.1	17.538616
19.463400	0.1	17.519570
19.465067	0.1	17.500441
19.466733	0.1	17.479546
19.468400	0.1	17.455742
19.470067	0.1	17.428477
19.471733	0.1	17.398363
19.473400	0.1	17.367229
19.475067	0.1	17.337231
19.476733	0.1	17.309734
19.478400	0.1	17.284560
19.480067	0.1	17.259731
19.481733	0.1	17.232788
19.483400	0.1	17.202985
19.485067	0.1	17.172163
19.486733	0.1	17.143241
19.488400	0.1	17.117560
19.490067	0.1	17.093513
19.491733	0.1	17.067804
19.493400	0.1	17.038062
19.495067	0.1	17.004688
19.496733	0.1	16.970010
19.498400	0.1	16.935645
19.500067	0.1	16.901568
19.501733	0.1	16.867151
19.503400	0.1	16.832002
19.505067	0.1	16.796240
19.506733	0.1	16.759629
19.508400	0.1	16.720654
19.510067	0.1	16.678008
19.511733	0.1	16.632848
19.513400	0.1	16.588327
19.515067	0.1	16.546980
19.516733	0.1	16.508978
19.518400	0.1	16.472824
19.520067	0.1	16.437117
19.521733	0.1	16.401196
19.523400	0.1	16.365056
19.525067	0.1	16.329107
19.526733	0.1	16.293218
19.528400	0.1	16.256524
19.530067	0.1	16.218410
19.531733	0.1	16.178507
19.533400	0.1	16.136449
19.535067	0.1	16.092719
19.536733	0.1	16.048504
19.538400	0.1	16.004280
19.540067	0.1	15.960163
19.541733	0.1	15.917686
19.543400	0.1	15.879395
19.545067	0.1	15.846179
19.546733	0.1	15.816106
19.548400	0.1	15.785876
19.550067	0.1	15.753200
19.551733	0.1	15.718187
19.553400	0.1	15.682816
19.555067	0.1	15.649195
19.556733	0.1	15.618028
19.558400	0.1	15.588892
19.560067	0.1	15.561171
19.561733	0.1	15.534032
19.563400	0.1	15.506367
19.565067	0.1	15.477636
19.566733	0.1	15.448811
19.568400	0.1	15.422050
19.570067	0.1	15.398967
19.571733	0.1	15.379041
19.573400	0.1	15.360005
19.575067	0.1	15.340471
19.576733	0.1	15.321150
19.578400	0.1	15.302696
19.580067	0.1	15.284489
19.581733	0.1	15.266021
19.583400	0.1	15.247758
19.585067	0.1	15.230761
19.586733	0.1	15.215604
19.588400	0.1	15.201462
19.590067	0.1	15.186612
19.591733	0.1	15.170127
19.593400	0.1	15.152753
19.595067	0.1	15.136017
19.596733	0.1	15.120888
19.598400	0.1	15.107170
19.600067	0.1	15.093377
19.601733	0.1	15.077540
19.603400	0.1	15.059090
19.605067	0.1	15.039062
19.606733	0.1	15.018317
19.608400	0.1	14.996841
19.610067	0.1	14.974694
19.611733	0.1	14.952268
19.613400	0.1	14.930004
19.615067	0.1	14.908519
19.616733	0.1	14.888225
19.618400	0.1	14.868872
19.620067	0.1	14.849887
19.621733	0.1	14.830455
19.623400	0.1	14.808611
19.625067	0.1	14.782213
19.626733	0.1	14.751144
19.628400	0.1	14.717206
19.630067	0.1	14.682356
19.631733	0.1	14.648102
19.633400	0.1	14.615823
19.635067	0.1	14.586090
19.636733	0.1	14.557363
19.638400	0.1	14.526830
19.640067	0.1	14.493121
19.641733	0.1	14.457209
19.643400	0.1	14.420934
19.645067	0.1	14.385511
19.646733	0.1	14.350992
19.648400	0.1	14.316407
19.650067	0.1	14.280672
19.651733	0.1	14.243405
19.653400	0.1	14.204877
19.655067	0.1	14.166324
19.656733	0.1	14.129770
19.658400	0.1	14.095870
19.660067	0.1	14.062845
19.661733	0.1	14.028801
19.663400	0.1	13.993951
19.665067	0.1	13.959440
19.666733	0.1	13.924865
19.668400	0.1	13.888394
19.670067	0.1	13.849111
19.671733	0.1	13.808040
19.673400	0.1	13.767639
19.675067	0.1	13.730824
19.676733	0.1	13.699383
19.678400	0.1	13.672914
19.680067	0.1	13.649301
19.681733	0.1	13.625971
19.683400	0.1	13.601105
19.685067	0.1	13.574623
19.686733	0.1	13.547977
19.688400	0.1	13.522273
19.690067	0.1	13.496587
19.691733	0.1	13.468885
19.693400	0.1	13.438440
19.695067	0.1	13.406859
19.696733	0.1	13.376586
19.698400	0.1	13.349033
19.700067	0.1	13.324129
19.701733	0.1	13.300800
19.703400	0.1	13.277587
19.705067	0.1	13.253875
19.706733	0.1	13.230667
19.708400	0.1	13.209190
19.710067	0.1	13.189297
19.711733	0.1	13.170228
19.713400	0.1	13.152203
19.715067	0.1	13.136081
19.716733	0.1	13.121716
19.718400	0.1	13.107592
19.720067	0.1	13.092207
19.721733	0.1	13.074903
19.723400	0.1	13.055662
19.725067	0.1	13.035252
19.726733	0.1	13.015009
19.728400	0.1	12.995950
19.730067	0.1	12.978842
19.731733	0.1	12.964476
19.733400	0.1	12.952988
19.735067	0.1	12.943605
19.736733	0.1	12.935116
19.738400	0.1	12.926082
19.740067	0.1	12.915353
19.741733	0.1	12.903144
19.743400	0.1	12.890981
19.745067	0.1	12.880163
19.746733	0.1	12.870785
19.748400	0.1	12.862198
19.750067	0.1	12.854347
19.751733	0.1	12.847949
19.753400	0.1	12.843185
19.755067	0.1	12.839567
19.756733	0.1	12.836903
19.758400	0.1	12.834510
19.760067	0.1	12.830561
19.761733	0.1	12.824256
19.763400	0.1	12.816982
19.765067	0.1	12.810570
19.766733	0.1	12.806142
19.768400	0.1	12.804228
19.770067	0.1	12.804638
19.771733	0.1	12.806398
19.773400	0.1	12.808233
19.775067	0.1	12.809257
19.776733	0.1	12.809052
19.778400	0.1	12.807339
19.780067	0.1	12.804037
19.781733	0.1	12.799604
19.783400	0.1	12.794742
19.785067	0.1	12.789709
19.786733	0.1	12.784279
19.788400	0.1	12.777816
19.790067	0.1	12.769564
19.791733	0.1	12.759669
19.793400	0.1	12.749438
19.795067	0.1	12.739408
19.796733	0.1	12.728353
19.798400	0.1	12.715114
19.800067	0.1	12.699217
19.801733	0.1	12.679896
19.803400	0.1	12.656557
19.805067	0.1	12.629931
19.806733	0.1	12.601935
19.808400	0.1	12.574825
19.810067	0.1	12.549986
19.811733	0.1	12.526806
19.813400	0.1	12.502642
19.815067	0.1	12.474516
19.816733	0.1	12.441231
19.818400	0.1	12.404420
19.820067	0.1	12.367400
19.821733	0.1	12.332769
19.823400	0.1	12.301155
19.825067	0.1	12.271018
19.826733	0.1	12.239339
19.828400	0.1	12.203734
19.830067	0.1	12.164013
19.831733	0.1	12.121759
19.833400	0.1	12.079207
19.835067	0.1	12.038476
19.836733	0.1	12.000836
19.838400	0.1	11.965558
19.840067	0.1	11.930265
19.841733	0.1	11.893120
19.843400	0.1	11.853818
19.845067	0.1	11.813035
19.846733	0.1	11.771973
19.848400	0.1	11.731768
19.850067	0.1	11.693211
19.851733	0.1	11.656894
19.853400	0.1	11.622654
19.855067	0.1	11.589793
19.856733	0.1	11.558342
19.858400	0.1	11.528591
19.860067	0.1	11.499971
19.861733	0.1	11.471696
19.863400	0.1	11.443389
19.865067	0.1	11.414881
19.866733	0.1	11.386191
19.868400	0.1	11.357754
19.870067	0.1	11.330382
19.871733	0.1	11.304598
19.873400	0.1	11.280500
19.875067	0.1	11.258163
19.876733	0.1	11.237073
19.878400	0.1	11.215876
19.880067	0.1	11.194069
19.881733	0.1	11.172546
19.883400	0.1	11.152015
19.885067	0.1	11.132522
19.886733	0.1	11.114050
19.888400	0.1	11.096625
19.890067	0.1	11.080392
19.891733	0.1	11.065211
19.893400	0.1	11.049900
19.895067	0.1	11.032932
19.896733	0.1	11.013984
19.898400	0.1	10.993923
19.900067	0.1	10.974058
19.901733	0.1	10.956032
19.903400	0.1	10.941257
19.905067	0.1	10.930127
19.906733	0.1	10.922118
19.908400	0.1	10.915860
19.910067	0.1	10.909447
19.911733	0.1	10.901322
19.913400	0.1	10.890686
19.915067	0.1	10.877494
19.916733	0.1	10.862155
19.918400	0.1	10.845251
19.920067	0.1	10.827910
19.921733	0.1	10.812269
19.923400	0.1	10.800334
19.925067	0.1	10.792441
19.926733	0.1	10.787523
19.928400	0.1	10.783910
19.930067	0.1	10.779458
19.931733	0.1	10.772068
19.933400	0.1	10.760985
19.935067	0.1	10.747868
19.936733	0.1	10.736026
19.938400	0.1	10.727760
19.940067	0.1	10.722578
19.941733	0.1	10.718019
19.943400	0.1	10.711709
19.945067	0.1	10.702531
19.946733	0.1	10.690833
19.948400	0.1	10.677953
19.950067	0.1	10.665581
19.951733	0.1	10.654735
19.953400	0.1	10.645050
19.955067	0.1	10.635396
19.956733	0.1	10.624575
19.958400	0.1	10.611718
19.960067	0.1	10.597329
19.961733	0.1	10.583359
19.963400	0.1	10.571699
19.965067	0.1	10.563247
19.966733	0.1	10.557799
19.968400	0.1	10.553999
19.970067	0.1	10.550017
19.971733	0.1	10.544690
19.973400	0.1	10.538120
19.975067	0.1	10.531247
19.976733	0.1	10.524341
19.978400	0.1	10.516364
19.980067	0.1	10.506264
19.981733	0.1	10.494040
19.983400	0.1	10.480178
19.985067	0.1	10.464941
19.986733	0.1	10.448876
19.988400	0.1	10.433639
19.990067	0.1	10.421495
19.991733	0.1	10.413132
19.993400	0.1	10.406422
19.995067	0.1	10.398165
19.996733	0.1	10.386752
19.998400	0.1	10.373117
20.000067	0.1	10.359222
20.001733	0.1	10.345448
20.003400	0.1	10.330197
20.005067	0.1	10.312386
20.006733	0.1	10.292586
20.008400	0.1	10.271822
20.010067	0.1	10.250960
20.011733	0.1	10.230602
20.013400	0.1	10.210713
20.015067	0.1	10.191267
20.016733	0.1	10.172836
20.018400	0.1	10.155621
20.020067	0.1	10.138676
20.021733	0.1	10.120380
20.023400	0.1	10.099746
20.025067	0.1	10.077609
20.026733	0.1	10.055802
20.028400	0.1	10.035047
20.030067	0.1	10.014661
20.031733	0.1	9.994195
20.033400	0.1	9.974223
20.035067	0.1	9.955666
20.036733	0.1	9.938427
20.038400	0.1	9.920988
20.040067	0.1	9.901403
20.041733	0.1	9.878366
20.043400	0.1	9.852098
20.045067	0.1	9.824350
20.046733	0.1	9.797006
20.048400	0.1	9.771343
20.050067	0.1	9.748028
20.051733	0.1	9.727771
20.053400	0.1	9.711981
20.055067	0.1	9.701047
20.056733	0.1	9.692172
20.058400	0.1	9.681140
20.060067	0.1	9.665848
20.061733	0.1	9.647235
20.063400	0.1	9.628269
20.065067	0.1	9.612171
20.066733	0.1	9.600152
20.068400	0.1	9.590839
20.070067	0.1	9.582317
20.071733	0.1	9.573889
20.073400	0.1	9.566057
20.075067	0.1	9.559062
20.076733	0.1	9.551272
20.078400	0.1	9.540590
20.080067	0.1	9.527528
20.081733	0.1	9.514741
20.083400	0.1	9.504454
20.085067	0.1	9.497404
20.086733	0.1	9.492878
20.088400	0.1	9.489683
20.090067	0.1	9.487211
20.091733	0.1	9.484794
20.093400	0.1	9.481222
20.095067	0.1	9.475690
20.096733	0.1	9.468715
20.098400	0.1	9.462144
20.100067	0.1	9.458233
20.101733	0.1	9.458410
20.103400	0.1	9.462680
20.105067	0.1	9.469478
20.106733	0.1	9.476151
20.108400	0.1	9.480440
20.110067	0.1	9.481204
20.111733	0.1	9.478340
20.113400	0.1	9.473041
20.115067	0.1	9.467714
20.116733	0.1	9.465385
20.118400	0.1	9.468752
20.120067	0.1	9.478196
20.121733	0.1	9.491015
20.123400	0.1	9.503807
20.125067	0.1	9.515281
20.126733	0.1	9.526168
20.128400	0.1	9.537316
20.130067	0.1	9.548464
20.131733	0.1	9.558788
20.133400	0.1	9.568324
20.135067	0.1	9.578294
20.136733	0.1	9.590061
20.138400	0.1	9.604436
20.140067	0.1	9.621205
20.141733	0.1	9.639068
20.143400	0.1	9.656358
20.145067	0.1	9.672539
20.146733	0.1	9.689238
20.148400	0.1	9.708717
20.150067	0.1	9.730929
20.151733	0.1	9.753485
20.153400	0.1	9.774654
20.155067	0.1	9.795092
20.156733	0.1	9.816471
20.158400	0.1	9.839879
20.160067	0.1	9.865728
20.161733	0.1	9.894241
20.163400	0.1	9.925417
20.165067	0.1	9.958525
20.166733	0.1	9.992416
20.168400	0.1	10.026633
20.170067	0.1	10.061534
20.171733	0.1	10.097497
20.173400	0.1	10.134797
20.175067	0.1	10.173940
20.176733	0.1	10.215407
20.178400	0.1	10.258770
20.180067	0.1	10.303119
20.181733	0.1	10.348842
20.183400	0.1	10.397625
20.185067	0.1	10.450389
20.186733	0.1	10.506785
20.188400	0.1	10.566418
20.190067	0.1	10.629143
20.191733	0.1	10.694247
20.193400	0.1	10.760771
20.195067	0.1	10.828511
20.196733	0.1	10.897550
20.198400	0.1	10.967655
20.200067	0.1	11.038715
20.201733	0.1	11.110418
20.203400	0.1	11.181352
20.205067	0.1	11.249641
20.206733	0.1	11.314969
20.208400	0.1	11.378978
20.210067	0.1	11.443007
20.211733	0.1	11.506299
20.213400	0.1	11.566929
20.215067	0.1	11.623455
20.216733	0.1	11.675777
20.218400	0.1	11.724858
20.220067	0.1	11.771349
20.221733	0.1	11.814628
20.223400	0.1	11.853362
20.225067	0.1	11.886554
20.226733	0.1	11.913786
20.228400	0.1	11.935490
20.230067	0.1	11.952594
20.231733	0.1	11.965074
20.233400	0.1	11.971844
20.235067	0.1	11.971993
20.236733	0.1	11.965013
20.238400	0.1	11.950443
20.240067	0.1	11.927830
20.241733	0.1	11.896561
20.243400	0.1	11.856393
20.245067	0.1	11.808584
20.246733	0.1	11.755228
20.248400	0.1	11.697384
20.250067	0.1	11.635101
20.251733	0.1	11.568959
20.253400	0.1	11.499510
20.255067	0.1	11.425870
20.256733	0.1	11.346564
20.258400	0.1	11.260901
20.260067	0.1	11.169040
20.261733	0.1	11.071949
20.263400	0.1	10.971441
20.265067	0.1	10.869368
20.266733	0.1	10.766517
20.268400	0.1	10.662400
20.270067	0.1	10.556509
20.271733	0.1	10.449425
20.273400	0.1	10.342486
20.275067	0.1	10.236958
20.276733	0.1	10.134005
20.278400	0.1	10.034298
20.280067	0.1	9.938036
20.281733	0.1	9.845654
20.283400	0.1	9.756973
20.285067	0.1	9.670639
20.286733	0.1	9.586322
20.288400	0.1	9.505404
20.290067	0.1	9.428249
20.291733	0.1	9.353361
20.293400	0.1	9.279493
20.295067	0.1	9.206585
20.296733	0.1	9.134836
20.298400	0.1	9.064623
20.300067	0.1	8.997181
20.301733	0.1	8.934168
20.303400	0.1	8.876375
20.305067	0.1	8.823466
20.306733	0.1	8.774856
20.308400	0.1	8.730097
20.310067	0.1	8.688858
20.311733	0.1	8.651260
20.313400	0.1	8.617053
20.315067	0.1	8.583930
20.316733	0.1	8.548978
20.318400	0.1	8.512158
20.320067	0.1	8.476293
20.321733	0.1	8.443934
20.323400	0.1	8.416306
20.325067	0.1	8.393987
20.326733	0.1	8.376236
20.328400	0.1	8.360273
20.330067	0.1	8.342890
20.331733	0.1	8.323356
20.333400	0.1	8.303812
20.335067	0.1	8.286652
20.336733	0.1	8.272580
20.338400	0.1	8.260985
20.340067	0.1	8.251090
20.341733	0.1	8.242410
20.343400	0.1	8.234205
20.345067	0.1	8.225460
20.346733	0.1	8.216519
20.348400	0.1	8.209730
20.350067	0.1	8.207173
20.351733	0.1	8.208286
20.353400	0.1	8.210265
20.355067	0.1	8.210102
20.356733	0.1	8.206493
20.358400	0.1	8.200444
20.360067	0.1	8.193580
20.361733	0.1	8.186852
20.363400	0.1	8.181310
20.365067	0.1	8.177846
20.366733	0.1	8.176197
20.368400	0.1	8.175336
20.370067	0.1	8.174684
20.371733	0.1	8.174959
20.373400	0.1	8.177324
20.375067	0.1	8.181683
20.376733	0.1	8.186507
20.378400	0.1	8.190260
20.380067	0.1	8.192672
20.381733	0.1	8.194232
20.383400	0.1	8.195322
20.385067	0.1	8.196286
20.386733	0.1	8.197012
20.388400	0.1	8.196877
20.390067	0.1	8.196193
20.391733	0.1	8.196686
20.393400	0.1	8.199941
20.395067	0.1	8.205697
20.396733	0.1	8.212398
20.398400	0.1	8.218717
20.400067	0.1	8.223816
20.401733	0.1	8.227392
20.403400	0.1	8.230349
20.405067	0.1	8.234140
20.406733	0.1	8.239299
20.408400	0.1	8.245404
20.410067	0.1	8.251979
20.411733	0.1	8.258554
20.413400	0.1	8.264580
20.415067	0.1	8.269860
20.416733	0.1	8.274433
20.418400	0.1	8.277767
20.420067	0.1	8.278554
20.421733	0.1	8.276193
20.423400	0.1	8.272282
20.425067	0.1	8.269842
20.426733	0.1	8.271080
20.428400	0.1	8.276431
20.430067	0.1	8.284785
20.431733	0.1	8.293940
20.433400	0.1	8.301483
20.435067	0.1	8.306303
20.436733	0.1	8.309279
20.438400	0.1	8.311705
20.440067	0.1	8.313567
20.441733	0.1	8.313823
20.443400	0.1	8.311453
20.445067	0.1	8.306354
20.446733	0.1	8.299635
20.448400	0.1	8.292585
20.450067	0.1	8.285767
20.451733	0.1	8.279597
20.453400	0.1	8.274796
20.455067	0.1	8.271760
20.456733	0.1	8.270470
20.458400	0.1	8.270750
20.460067	0.1	8.271527
20.461733	0.1	8.270787
20.463400	0.1	8.266903
20.465067	0.1	8.259709
20.466733	0.1	8.250396
20.468400	0.1	8.240840
20.470067	0.1	8.232361
20.471733	0.1	8.224454
20.473400	0.1	8.215639
20.475067	0.1	8.205473
20.476733	0.1	8.194279
20.478400	0.1	8.181604
20.480067	0.1	8.167131
20.481733	0.1	8.152737
20.483400	0.1	8.141696
20.485067	0.1	8.135219
20.486733	0.1	8.131489
20.488400	0.1	8.128113
20.490067	0.1	8.123615
20.491733	0.1	8.117179
20.493400	0.1	8.108690
20.495067	0.1	8.098562
20.496733	0.1	8.087419
20.498400	0.1	8.076699
20.500067	0.1	8.068238
20.501733	0.1	8.062515
20.503400	0.1	8.058739
20.505067	0.1	8.056308
20.506733	0.1	8.054888
20.508400	0.1	8.053654
20.510067	0.1	8.051614
20.511733	0.1	8.048876
20.513400	0.1	8.046520
20.515067	0.1	8.044830
20.516733	0.1	8.042725
20.518400	0.1	8.039433
20.520067	0.1	8.035959
20.521733	0.1	8.034166
20.523400	0.1	8.034795
20.525067	0.1	8.037207
20.526733	0.1	8.040941
20.528400	0.1	8.046203
20.530067	0.1	8.052750
20.531733	0.1	8.059507
20.533400	0.1	8.065184
20.535067	0.1	8.068522
20.536733	0.1	8.069370
20.538400	0.1	8.070059
20.540067	0.1	8.074041
20.541733	0.1	8.082548
20.543400	0.1	8.093794
20.545067	0.1	8.105231
20.546733	0.1	8.115405
20.548400	0.1	8.124155
20.550067	0.1	8.132188
20.551733	0.1	8.140598
20.553400	0.1	8.150223
20.555067	0.1	8.161445
20.556733	0.1	8.174735
20.558400	0.1	8.189967
20.560067	0.1	8.205497
20.561733	0.1	8.220286
20.563400	0.1	8.235350
20.565067	0.1	8.251537
20.566733	0.1	8.268482
20.568400	0.1	8.285525
20.570067	0.1	8.302080
20.571733	0.1	8.318038
20.573400	0.1	8.333605
20.575067	0.1	8.348753
20.576733	0.1	8.363766
20.578400	0.1	8.379356
20.580067	0.1	8.396134
20.581733	0.1	8.414639
20.583400	0.1	8.434905
20.585067	0.1	8.456423
20.586733	0.1	8.478989
20.588400	0.1	8.502449
20.590067	0.1	8.525541
20.591733	0.1	8.545872
20.593400	0.1	8.561960
20.595067	0.1	8.575134
20.596733	0.1	8.587535
20.598400	0.1	8.599428
20.600067	0.1	8.610403
20.601733	0.1	8.621123
20.603400	0.1	8.632354
20.605067	0.1	8.643456
20.606733	0.1	8.652629
20.608400	0.1	8.658990
20.610067	0.1	8.663712
20.611733	0.1	8.668378
20.613400	0.1	8.672825
20.615067	0.1	8.674911
20.616733	0.1	8.672783
20.618400	0.1	8.667894
20.620067	0.1	8.664015
20.621733	0.1	8.662478
20.623400	0.1	8.660704
20.625067	0.1	8.655894
20.626733	0.1	8.647884
20.628400	0.1	8.637961
20.630067	0.1	8.626455
20.631733	0.1	8.612950
20.633400	0.1	8.598412
20.635067	0.1	8.584750
20.636733	0.1	8.572629
20.638400	0.1	8.562002
20.640067	0.1	8.553634
20.641733	0.1	8.547739
20.643400	0.1	8.542608
20.645067	0.1	8.535623
20.646733	0.1	8.525304
20.648400	0.1	8.512372
20.650067	0.1	8.498630
20.651733	0.1	8.485601
20.653400	0.1	8.474467
20.655067	0.1	8.465918
20.656733	0.1	8.459445
20.658400	0.1	8.453717
20.660067	0.1	8.447948
20.661733	0.1	8.442467
20.663400	0.1	8.437946
20.665067	0.1	8.434262
20.666733	0.1	8.430793
20.668400	0.1	8.427869
20.670067	0.1	8.427398
20.671733	0.1	8.431510
20.673400	0.1	8.440325
20.675067	0.1	8.451338
20.676733	0.1	8.461555
20.678400	0.1	8.469704
20.680067	0.1	8.476046
20.681733	0.1	8.481317
20.683400	0.1	8.486351
20.685067	0.1	8.492237
20.686733	0.1	8.500526
20.688400	0.1	8.512479
20.690067	0.1	8.527790
20.691733	0.1	8.544875
20.693400	0.1	8.562268
20.695067	0.1	8.579227
20.696733	0.1	8.595618
20.698400	0.1	8.611581
20.700067	0.1	8.627521
20.701733	0.1	8.644140
20.703400	0.1	8.662427
20.705067	0.1	8.683014
20.706733	0.1	8.705296
20.708400	0.1	8.727713
20.710067	0.1	8.749757
20.711733	0.1	8.772966
20.713400	0.1	8.798866
20.715067	0.1	8.827234
20.716733	0.1	8.856962
20.718400	0.1	8.887127
20.720067	0.1	8.917134
20.721733	0.1	8.947039
20.723400	0.1	8.977950
20.725067	0.1	9.011258
20.726733	0.1	9.047026
20.728400	0.1	9.083394
20.730067	0.1	9.118244
20.731733	0.1	9.151199
20.733400	0.1	9.184135
20.735067	0.1	9.219567
20.736733	0.1	9.258199
20.738400	0.1	9.298334
20.740067	0.1	9.337235
20.741733	0.1	9.372835
20.743400	0.1	9.405050
20.745067	0.1	9.435802
20.746733	0.1	9.467606
20.748400	0.1	9.501786
20.750067	0.1	9.537693
20.751733	0.1	9.573987
20.753400	0.1	9.609968
20.755067	0.1	9.645298
20.756733	0.1	9.679180
20.758400	0.1	9.710328
20.760067	0.1	9.737858
20.761733	0.1	9.761555
20.763400	0.1	9.781546
20.765067	0.1	9.798962
20.766733	0.1	9.815870
20.768400	0.1	9.833667
20.770067	0.1	9.852112
20.771733	0.1	9.870180
20.773400	0.1	9.887577
20.775067	0.1	9.904341
20.776733	0.1	9.919237
20.778400	0.1	9.930567
20.780067	0.1	9.938669
20.781733	0.1	9.945403
20.783400	0.1	9.951652
20.785067	0.1	9.956746
20.786733	0.1	9.959345
20.788400	0.1	9.958851
20.790067	0.1	9.956891
20.791733	0.1	9.956122
20.793400	0.1	9.956826
20.795067	0.1	9.956402
20.796733	0.1	9.952500
20.798400	0.1	9.944798
20.800067	0.1	9.934478
20.801733	0.1	9.923913
20.803400	0.1	9.915866
20.805067	0.1	9.911754
20.806733	0.1	9.910720
20.808400	0.1	9.910674
20.810067	0.1	9.910301
20.811733	0.1	9.909756
20.813400	0.1	9.909356
20.815067	0.1	9.908620
20.816733	0.1	9.907475
20.818400	0.1	9.907200
20.820067	0.1	9.909356
20.821733	0.1	9.914758
20.823400	0.1	9.923577
20.825067	0.1	9.934963
20.826733	0.1	9.947154
20.828400	0.1	9.959461
20.830067	0.1	9.972998
20.831733	0.1	9.988644
20.833400	0.1	10.005566
20.835067	0.1	10.022367
20.836733	0.1	10.038805
20.838400	0.1	10.055550
20.840067	0.1	10.072505
20.841733	0.1	10.088789
20.843400	0.1	10.104086
20.845067	0.1	10.118601
20.846733	0.1	10.132738
20.848400	0.1	10.147407
20.850067	0.1	10.163286
20.851733	0.1	10.179658
20.853400	0.1	10.195193
20.855067	0.1	10.209675
20.856733	0.1	10.223784
20.858400	0.1	10.237671
20.860067	0.1	10.250816
20.861733	0.1	10.262723
20.863400	0.1	10.272702
20.865067	0.1	10.280013
20.866733	0.1	10.284577
20.868400	0.1	10.286677
20.870067	0.1	10.286658
20.871733	0.1	10.285056
20.873400	0.1	10.281955
20.875067	0.1	10.276753
20.876733	0.1	10.268935
20.878400	0.1	10.258472
20.880067	0.1	10.245722
20.881733	0.1	10.231501
20.883400	0.1	10.216865
20.885067	0.1	10.202304
20.886733	0.1	10.186895
20.888400	0.1	10.168576
20.890067	0.1	10.146438
20.891733	0.1	10.122145
20.893400	0.1	10.097586
20.895067	0.1	10.072635
20.896733	0.1	10.046018
20.898400	0.1	10.016742
20.900067	0.1	9.985105
20.901733	0.1	9.953007
20.903400	0.1	9.922660
20.905067	0.1	9.895153
20.906733	0.1	9.869919
20.908400	0.1	9.844839
20.910067	0.1	9.817826
20.911733	0.1	9.788447
20.913400	0.1	9.757378
20.915067	0.1	9.724991
20.916733	0.1	9.691459
20.918400	0.1	9.657932
20.920067	0.1	9.626495
20.921733	0.1	9.598495
20.923400	0.1	9.573787
20.925067	0.1	9.551472
20.926733	0.1	9.530545
20.928400	0.1	9.510149
20.930067	0.1	9.489777
20.931733	0.1	9.469464
20.933400	0.1	9.449590
20.935067	0.1	9.430419
20.936733	0.1	9.412384
20.938400	0.1	9.396425
20.940067	0.1	9.383070
20.941733	0.1	9.371620
20.943400	0.1	9.361343
20.945067	0.1	9.352625
20.946733	0.1	9.345496
20.948400	0.1	9.338935
20.950067	0.1	9.332611
20.951733	0.1	9.327088
20.953400	0.1	9.322390
20.955067	0.1	9.317794
20.956733	0.1	9.312979
20.958400	0.1	9.308364
20.960067	0.1	9.304192
20.961733	0.1	9.300616
20.963400	0.1	9.298711
20.965067	0.1	9.299819
20.966733	0.1	9.303889
20.968400	0.1	9.309542
20.970067	0.1	9.315447
20.971733	0.1	9.321254
20.973400	0.1	9.326967
20.975067	0.1	9.331931
20.976733	0.1	9.335717
20.978400	0.1	9.339121
20.980067	0.1	9.343335
20.981733	0.1	9.349082
20.983400	0.1	9.356383
20.985067	0.1	9.364546
20.986733	0.1	9.372858
20.988400	0.1	9.380830
20.990067	0.1	9.388169
20.991733	0.1	9.395638
20.993400	0.1	9.404873
20.995067	0.1	9.416691
20.996733	0.1	9.430693
20.998400	0.1	9.446130
21.000067	0.1	9.462303
21.001733	0.1	9.478596
21.003400	0.1	9.494387
21.005067	0.1	9.509265
21.006733	0.1	9.523672
21.008400	0.1	9.538238
21.010067	0.1	9.552916
21.011733	0.1	9.567342
21.013400	0.1	9.581153
21.015067	0.1	9.594350
21.016733	0.1	9.607500
21.018400	0.1	9.620897
21.020067	0.1	9.634118
21.021733	0.1	9.647049
21.023400	0.1	9.660511
21.025067	0.1	9.675743
21.026733	0.1	9.693387
21.028400	0.1	9.712749
21.030067	0.1	9.732670
21.031733	0.1	9.753047
21.033400	0.1	9.774212
21.035067	0.1	9.795893
21.036733	0.1	9.817877
21.038400	0.1	9.840322
21.040067	0.1	9.863004
21.041733	0.1	9.885188
21.043400	0.1	9.906460
21.045067	0.1	9.927484
21.046733	0.1	9.949659
21.048400	0.1	9.973524
21.050067	0.1	9.998130
21.051733	0.1	10.022470
21.053400	0.1	10.046591
21.055067	0.1	10.071062
21.056733	0.1	10.096910
21.058400	0.1	10.125851
21.060067	0.1	10.158843
21.061733	0.1	10.194308
21.063400	0.1	10.228795
21.065067	0.1	10.259957
21.066733	0.1	10.288288
21.068400	0.1	10.316414
21.070067	0.1	10.347040
21.071733	0.1	10.381159
21.073400	0.1	10.417891
21.075067	0.1	10.455889
21.076733	0.1	10.494986
21.078400	0.1	10.536024
21.080067	0.1	10.579326
21.081733	0.1	10.624640
21.083400	0.1	10.672207
21.085067	0.1	10.722312
21.086733	0.1	10.774052
21.088400	0.1	10.825712
21.090067	0.1	10.876339
21.091733	0.1	10.926295
21.093400	0.1	10.976656
21.095067	0.1	11.028578
21.096733	0.1	11.083083
21.098400	0.1	11.140746
21.100067	0.1	11.200970
21.101733	0.1	11.262433
21.103400	0.1	11.324403
21.105067	0.1	11.386299
21.106733	0.1	11.446411
21.108400	0.1	11.503072
21.110067	0.1	11.556786
21.111733	0.1	11.609821
21.113400	0.1	11.663223
21.115067	0.1	11.715433
21.116733	0.1	11.764993
21.118400	0.1	11.812621
21.120067	0.1	11.859071
21.121733	0.1	11.903602
21.123400	0.1	11.945474
21.125067	0.1	11.984836
21.126733	0.1	12.021498
21.128400	0.1	12.054290
21.130067	0.1	12.082621
21.131733	0.1	12.107589
21.133400	0.1	12.130439
21.135067	0.1	12.150845
21.136733	0.1	12.167473
21.138400	0.1	12.179338
21.140067	0.1	12.186700
21.141733	0.1	12.190864
21.143400	0.1	12.192330
21.145067	0.1	12.190091
21.146733	0.1	12.183003
21.148400	0.1	12.170421
21.150067	0.1	12.152367
21.151733	0.1	12.129950
21.153400	0.1	12.104120
21.155067	0.1	12.074332
21.156733	0.1	12.039971
21.158400	0.1	12.002243
21.160067	0.1	11.964017
21.161733	0.1	11.927849
21.163400	0.1	11.894214
21.165067	0.1	11.861576
21.166733	0.1	11.827755
21.168400	0.1	11.791331
21.170067	0.1	11.752639
21.171733	0.1	11.713216
21.173400	0.1	11.673905
21.175067	0.1	11.634459
21.176733	0.1	11.594682
21.178400	0.1	11.555199
21.180067	0.1	11.517340
21.181733	0.1	11.482080
21.183400	0.1	11.449135
21.185067	0.1	11.417884
21.186733	0.1	11.388329
21.188400	0.1	11.360492
21.190067	0.1	11.334401
21.191733	0.1	11.310489
21.193400	0.1	11.288668
21.195067	0.1	11.268132
21.196733	0.1	11.248929
21.198400	0.1	11.232561
21.200067	0.1	11.220570
21.201733	0.1	11.212672
21.203400	0.1	11.206544
21.205067	0.1	11.200407
21.206733	0.1	11.195112
21.208400	0.1	11.192821
21.210067	0.1	11.194730
21.211733	0.1	11.200490
21.213400	0.1	11.208793
21.215067	0.1	11.218288
21.216733	0.1	11.228435
21.218400	0.1	11.239480
21.220067	0.1	11.251816
21.221733	0.1	11.265604
21.223400	0.1	11.280519
21.225067	0.1	11.295099
21.226733	0.1	11.307001
21.228400	0.1	11.315197
21.230067	0.1	11.321604
21.231733	0.1	11.329362
21.233400	0.1	11.339951
21.235067	0.1	11.353078
21.236733	0.1	11.367681
21.238400	0.1	11.381558
21.240067	0.1	11.391738
21.241733	0.1	11.396371
21.243400	0.1	11.395873
21.245067	0.1	11.392236
21.246733	0.1	11.387556
21.248400	0.1	11.383076
21.250067	0.1	11.379332
21.251733	0.1	11.375817
21.253400	0.1	11.370606
21.255067	0.1	11.361889
21.256733	0.1	11.349791
21.258400	0.1	11.335607
21.260067	0.1	11.320030
21.261733	0.1	11.303080
21.263400	0.1	11.284547
21.265067	0.1	11.263886
21.266733	0.1	11.240612
21.268400	0.1	11.214581
21.270067	0.1	11.185394
21.271733	0.1	11.152560
21.273400	0.1	11.116127
21.275067	0.1	11.076937
21.276733	0.1	11.037192
21.278400	0.1	10.999399
21.280067	0.1	10.963744
21.281733	0.1	10.928321
21.283400	0.1	10.891911
21.285067	0.1	10.854839
21.286733	0.1	10.817773
21.288400	0.1	10.780864
21.290067	0.1	10.743556
21.291733	0.1	10.705017
21.293400	0.1	10.664738
21.295067	0.1	10.623005
21.296733	0.1	10.581790
21.298400	0.1	10.543698
21.300067	0.1	10.508825
21.301733	0.1	10.474431
21.303400	0.1	10.437933
21.305067	0.1	10.399474
21.306733	0.1	10.362156
21.308400	0.1	10.329443
21.310067	0.1	10.301727
21.311733	0.1	10.275920
21.313400	0.1	10.248302
21.315067	0.1	10.217321
21.316733	0.1	10.184110
21.318400	0.1	10.151048
21.320067	0.1	10.119793
21.321733	0.1	10.090773
21.323400	0.1	10.064137
21.325067	0.1	10.039946
21.326733	0.1	10.017683
21.328400	0.1	9.996272
21.330067	0.1	9.974428
21.331733	0.1	9.951852
21.333400	0.1	9.929822
21.335067	0.1	9.909743
21.336733	0.1	9.891423
21.338400	0.1	9.873854
21.340067	0.1	9.856885
21.341733	0.1	9.841206
21.343400	0.1	9.826678
21.345067	0.1	9.811907
21.346733	0.1	9.796098
21.348400	0.1	9.780284
21.350067	0.1	9.765942
21.351733	0.1	9.753248
21.353400	0.1	9.741662
21.355067	0.1	9.730821
21.356733	0.1	9.720251
21.358400	0.1	9.709615
21.360067	0.1	9.699296
21.361733	0.1	9.689601
21.363400	0.1	9.679743
21.365067	0.1	9.668786
21.366733	0.1	9.657065
21.368400	0.1	9.645764
21.370067	0.1	9.635626
21.371733	0.1	9.626718
21.373400	0.1	9.618802
21.375067	0.1	9.611761
21.376733	0.1	9.605265
21.378400	0.1	9.598583
21.380067	0.1	9.591808
21.381733	0.1	9.585945
21.383400	0.1	9.581046
21.385067	0.1	9.575631
21.386733	0.1	9.568171
21.388400	0.1	9.558578
21.390067	0.1	9.548343
21.391733	0.1	9.538974
21.393400	0.1	9.530601
21.395067	0.1	9.522703
21.396733	0.1	9.515421
21.398400	0.1	9.508901
21.400067	0.1	9.502028
21.401733	0.1	9.493539
21.403400	0.1	9.483993
21.405067	0.1	9.475118
21.406733	0.1	9.467253
21.408400	0.1	9.459159
21.410067	0.1	9.450088
21.411733	0.1	9.440323
21.413400	0.1	9.430232
21.415067	0.1	9.419783
21.416733	0.1	9.408295
21.418400	0.1	9.394754
21.420067	0.1	9.378884
21.421733	0.1	9.361757
21.423400	0.1	9.345366
21.425067	0.1	9.331591
21.426733	0.1	9.320634
21.428400	0.1	9.310618
21.430067	0.1	9.299009
21.431733	0.1	9.284369
21.433400	0.1	9.267339
21.435067	0.1	9.249747
21.436733	0.1	9.232932
21.438400	0.1	9.217216
21.440067	0.1	9.201975
21.441733	0.1	9.186137
21.443400	0.1	9.169015
21.445067	0.1	9.150747
21.446733	0.1	9.131841
21.448400	0.1	9.112442
21.450067	0.1	9.092200
21.451733	0.1	9.070593
21.453400	0.1	9.047687
21.455067	0.1	9.024143
21.456733	0.1	9.000227
21.458400	0.1	8.976031
21.460067	0.1	8.952334
21.461733	0.1	8.929521
21.463400	0.1	8.906396
21.465067	0.1	8.881004
21.466733	0.1	8.852319
21.468400	0.1	8.821436
21.470067	0.1	8.790838
21.471733	0.1	8.762088
21.473400	0.1	8.735117
21.475067	0.1	8.709878
21.476733	0.1	8.687065
21.478400	0.1	8.666669
21.480067	0.1	8.646855
21.481733	0.1	8.625006
21.483400	0.1	8.599591
21.485067	0.1	8.570929
21.486733	0.1	8.540726
21.488400	0.1	8.511413
21.490067	0.1	8.484935
21.491733	0.1	8.461396
21.493400	0.1	8.439501
21.495067	0.1	8.417666
21.496733	0.1	8.394201
21.498400	0.1	8.367654
21.500067	0.1	8.337665
21.501733	0.1	8.305302
21.503400	0.1	8.272808
21.505067	0.1	8.242689
21.506733	0.1	8.216822
21.508400	0.1	8.196053
21.510067	0.1	8.179545
21.511733	0.1	8.164877
21.513400	0.1	8.150050
21.515067	0.1	8.134218
21.516733	0.1	8.116737
21.518400	0.1	8.097445
21.520067	0.1	8.077547
21.521733	0.1	8.058962
21.523400	0.1	8.042636
21.525067	0.1	8.027791
21.526733	0.1	8.013127
21.528400	0.1	7.998245
21.530067	0.1	7.983353
21.531733	0.1	7.968219
21.533400	0.1	7.952582
21.535067	0.1	7.936931
21.536733	0.1	7.921215
21.538400	0.1	7.904000
21.540067	0.1	7.884321
21.541733	0.1	7.863217
21.543400	0.1	7.842956
21.545067	0.1	7.825252
21.546733	0.1	7.809894
21.548400	0.1	7.795310
21.550067	0.1	7.780297
21.551733	0.1	7.764306
21.553400	0.1	7.747295
21.555067	0.1	7.729973
21.556733	0.1	7.712990
21.558400	0.1	7.696343
21.560067	0.1	7.680398
21.561733	0.1	7.666512
21.563400	0.1	7.655513
21.565067	0.1	7.646768
21.566733	0.1	7.639327
21.568400	0.1	7.632500
21.570067	0.1	7.624971
21.571733	0.1	7.615099
21.573400	0.1	7.602293
21.575067	0.1	7.587126
21.576733	0.1	7.570605
21.578400	0.1	7.554265
21.580067	0.1	7.539871
21.581733	0.1	7.527811
21.583400	0.1	7.516597
21.585067	0.1	7.504956
21.586733	0.1	7.493924
21.588400	0.1	7.486087
21.590067	0.1	7.482986
21.591733	0.1	7.484090
21.593400	0.1	7.487410
21.595067	0.1	7.489976
21.596733	0.1	7.488779
21.598400	0.1	7.482646
21.600067	0.1	7.472737
21.601733	0.1	7.460872
21.603400	0.1	7.448443
21.605067	0.1	7.436862
21.606733	0.1	7.427596
21.608400	0.1	7.421169
21.610067	0.1	7.417095
21.611733	0.1	7.414352
21.613400	0.1	7.411581
21.615067	0.1	7.407842
21.616733	0.1	7.402864
21.618400	0.1	7.396634
21.620067	0.1	7.389630
21.621733	0.1	7.382631
21.623400	0.1	7.376000
21.625067	0.1	7.369746
21.626733	0.1	7.364135
21.628400	0.1	7.359982
21.630067	0.1	7.358151
21.631733	0.1	7.358873
21.633400	0.1	7.361649
21.635067	0.1	7.365686
21.636733	0.1	7.370356
21.638400	0.1	7.375190
21.640067	0.1	7.379781
21.641733	0.1	7.383358
21.643400	0.1	7.384680
21.645067	0.1	7.383334
21.646733	0.1	7.381095
21.648400	0.1	7.381192
21.650067	0.1	7.385989
21.651733	0.1	7.395726
21.653400	0.1	7.409048
21.655067	0.1	7.423768
21.656733	0.1	7.437919
21.658400	0.1	7.451093
21.660067	0.1	7.464150
21.661733	0.1	7.477473
21.663400	0.1	7.490409
21.665067	0.1	7.502590
21.666733	0.1	7.514860
21.668400	0.1	7.528462
21.670067	0.1	7.544174
21.671733	0.1	7.562777
21.673400	0.1	7.585017
21.675067	0.1	7.609949
21.676733	0.1	7.635118
21.678400	0.1	7.659560
21.680067	0.1	7.684245
21.681733	0.1	7.709558
21.683400	0.1	7.734695
21.685067	0.1	7.759263
21.686733	0.1	7.784222
21.688400	0.1	7.811617
21.690067	0.1	7.843138
21.691733	0.1	7.878272
21.693400	0.1	7.914416
21.695067	0.1	7.948722
21.696733	0.1	7.979618
21.698400	0.1	8.007418
21.700067	0.1	8.033258
21.701733	0.1	8.057491
21.703400	0.1	8.080131
21.705067	0.1	8.102292
21.706733	0.1	8.125370
21.708400	0.1	8.148886
21.710067	0.1	8.171052
21.711733	0.1	8.191220
21.713400	0.1	8.209366
21.715067	0.1	8.223737
21.716733	0.1	8.231611
21.718400	0.1	8.232077
21.720067	0.1	8.226559
21.721733	0.1	8.216784
21.723400	0.1	8.203075
21.725067	0.1	8.185050
21.726733	0.1	8.162968
21.728400	0.1	8.137445
21.730067	0.1	8.108965
21.731733	0.1	8.078208
21.733400	0.1	8.045714
21.735067	0.1	8.010953
21.736733	0.1	7.972084
21.738400	0.1	7.926784
21.740067	0.1	7.874286
21.741733	0.1	7.816502
21.743400	0.1	7.756418
21.745067	0.1	7.695644
21.746733	0.1	7.634079
21.748400	0.1	7.570949
21.750067	0.1	7.505221
21.751733	0.1	7.436005
21.753400	0.1	7.363092
21.755067	0.1	7.286705
21.756733	0.1	7.207640
21.758400	0.1	7.127556
21.760067	0.1	7.047900
21.761733	0.1	6.969012
21.763400	0.1	6.890879
21.765067	0.1	6.813859
21.766733	0.1	6.738114
21.768400	0.1	6.662933
21.770067	0.1	6.587510
21.771733	0.1	6.512525
21.773400	0.1	6.439514
21.775067	0.1	6.368868
21.776733	0.1	6.300085
21.778400	0.1	6.232895
21.780067	0.1	6.167162
21.781733	0.1	6.102994
21.783400	0.1	6.041331
21.785067	0.1	5.982821
21.786733	0.1	5.926848
21.788400	0.1	5.872850
21.790067	0.1	5.821302
21.791733	0.1	5.772850
21.793400	0.1	5.727317
21.795067	0.1	5.683783
21.796733	0.1	5.641365
21.798400	0.1	5.599987
21.800067	0.1	5.559968
21.801733	0.1	5.521425
21.803400	0.1	5.484582
21.805067	0.1	5.449862
21.806733	0.1	5.417424
21.808400	0.1	5.386896
21.810067	0.1	5.357829
21.811733	0.1	5.330257
21.813400	0.1	5.304646
21.815067	0.1	5.281284
21.816733	0.1	5.259672
21.818400	0.1	5.238848
21.820067	0.1	5.218526
21.821733	0.1	5.199229
21.823400	0.1	5.181241
21.825067	0.1	5.164039
21.826733	0.1	5.146493
21.828400	0.1	5.127946
21.830067	0.1	5.109212
21.831733	0.1	5.091550
21.833400	0.1	5.075298
21.835067	0.1	5.060462
21.836733	0.1	5.047368
21.838400	0.1	5.036271
21.840067	0.1	5.027060
21.841733	0.1	5.019032
21.843400	0.1	5.011489
21.845067	0.1	5.004769
21.846733	0.1	4.999503
21.848400	0.1	4.995158
21.850067	0.1	4.990613
21.851733	0.1	4.985486
21.853400	0.1	4.980089
21.855067	0.1	4.974604
21.856733	0.1	4.968508
21.858400	0.1	4.960862
21.860067	0.1	4.950990
21.861733	0.1	4.938645
21.863400	0.1	4.924471
21.865067	0.1	4.910934
21.866733	0.1	4.901146
21.868400	0.1	4.895804
21.870067	0.1	4.892694
21.871733	0.1	4.888903
21.873400	0.1	4.882873
21.875067	0.1	4.875045
21.876733	0.1	4.867059
21.878400	0.1	4.860046
21.880067	0.1	4.854468
21.881733	0.1	4.850863
21.883400	0.1	4.849033
21.885067	0.1	4.847455
21.886733	0.1	4.844582
21.888400	0.1	4.839883
21.890067	0.1	4.833858
21.891733	0.1	4.827208
21.893400	0.1	4.820074
21.895067	0.1	4.812647
21.896733	0.1	4.805252
21.898400	0.1	4.797499
21.900067	0.1	4.788507
21.901733	0.1	4.777801
21.903400	0.1	4.766020
21.905067	0.1	4.754951
21.906733	0.1	4.746080
21.908400	0.1	4.738960
21.910067	0.1	4.732194
21.911733	0.1	4.725242
21.913400	0.1	4.718592
21.915067	0.1	4.713093
21.916733	0.1	4.709214
21.918400	0.1	4.706476
21.920067	0.1	4.703416
21.921733	0.1	4.698006
21.923400	0.1	4.688818
21.925067	0.1	4.676981
21.926733	0.1	4.665805
21.928400	0.1	4.657740
21.930067	0.1	4.652892
21.931733	0.1	4.649684
21.933400	0.1	4.645935
21.935067	0.1	4.640981
21.936733	0.1	4.636133
21.938400	0.1	4.632161
21.940067	0.1	4.628166
21.941733	0.1	4.623239
21.943400	0.1	4.617930
21.945067	0.1	4.613698
21.946733	0.1	4.610764
21.948400	0.1	4.607402
21.950067	0.1	4.602061
21.951733	0.1	4.594694
21.953400	0.1	4.585986
21.955067	0.1	4.576677
21.956733	0.1	4.568095
21.958400	0.1	4.562028
21.960067	0.1	4.558750
21.961733	0.1	4.557017
21.963400	0.1	4.556030
21.965067	0.1	4.555387
21.966733	0.1	4.554442
21.968400	0.1	4.552817
21.970067	0.1	4.550684
21.971733	0.1	4.548370
21.973400	0.1	4.545716
21.975067	0.1	4.542326
21.976733	0.1	4.538903
21.978400	0.1	4.536980
21.980067	0.1	4.536659
21.981733	0.1	4.536272
21.983400	0.1	4.534302
21.985067	0.1	4.530256
21.986733	0.1	4.524752
21.988400	0.1	4.519359
21.990067	0.1	4.515378
21.991733	0.1	4.512980
21.993400	0.1	4.511545
21.995067	0.1	4.509576
21.996733	0.1	4.505333
21.998400	0.1	4.499140
22.000067	0.1	4.493590
22.001733	0.1	4.490912
22.003400	0.1	4.491587
22.005067	0.1	4.494856
22.006733	0.1	4.499252
22.008400	0.1	4.502968
22.010067	0.1	4.505129
22.011733	0.1	4.506945
22.013400	0.1	4.510130
22.015067	0.1	4.514609
22.016733	0.1	4.519294
22.018400	0.1	4.524048
22.020067	0.1	4.529478
22.021733	0.1	4.535802
22.023400	0.1	4.542833
22.025067	0.1	4.550256
22.026733	0.1	4.557418
22.028400	0.1	4.563574
22.030067	0.1	4.568715
22.031733	0.1	4.573576
22.033400	0.1	4.578531
22.035067	0.1	4.583420
22.036733	0.1	4.588710
22.038400	0.1	4.595397
22.040067	0.1	4.603653
22.041733	0.1	4.612883
22.043400	0.1	4.623039
22.045067	0.1	4.634932
22.046733	0.1	4.649148
22.048400	0.1	4.665372
22.050067	0.1	4.682657
22.051733	0.1	4.699696
22.053400	0.1	4.715514
22.055067	0.1	4.729959
22.056733	0.1	4.742993
22.058400	0.1	4.754555
22.060067	0.1	4.765731
22.061733	0.1	4.778295
22.063400	0.1	4.792949
22.065067	0.1	4.809275
22.066733	0.1	4.826398
22.068400	0.1	4.843036
22.070067	0.1	4.857983
22.071733	0.1	4.870538
22.073400	0.1	4.880498
22.075067	0.1	4.888647
22.076733	0.1	4.896652
22.078400	0.1	4.905853
22.080067	0.1	4.916028
22.081733	0.1	4.925467
22.083400	0.1	4.932424
22.085067	0.1	4.936485
22.086733	0.1	4.938766
22.088400	0.1	4.941053
22.090067	0.1	4.944131
22.091733	0.1	4.946468
22.093400	0.1	4.945751
22.095067	0.1	4.941379
22.096733	0.1	4.934156
22.098400	0.1	4.924894
22.100067	0.1	4.914491
22.101733	0.1	4.903767
22.103400	0.1	4.892340
22.105067	0.1	4.879003
22.106733	0.1	4.863399
22.108400	0.1	4.846412
22.110067	0.1	4.829243
22.111733	0.1	4.812325
22.113400	0.1	4.794979
22.115067	0.1	4.776544
22.116733	0.1	4.757396
22.118400	0.1	4.738080
22.120067	0.1	4.718201
22.121733	0.1	4.697223
22.123400	0.1	4.675579
22.125067	0.1	4.654215
22.126733	0.1	4.633437
22.128400	0.1	4.612333
22.130067	0.1	4.589474
22.131733	0.1	4.564477
22.133400	0.1	4.538405
22.135067	0.1	4.512761
22.136733	0.1	4.488686
22.138400	0.1	4.466930
22.140067	0.1	4.448127
22.141733	0.1	4.432364
22.143400	0.1	4.418376
22.145067	0.1	4.404541
22.146733	0.1	4.390436
22.148400	0.1	4.377109
22.150067	0.1	4.366264
22.151733	0.1	4.359060
22.153400	0.1	4.355600
22.155067	0.1	4.355102
22.156733	0.1	4.355903
22.158400	0.1	4.356196
22.160067	0.1	4.355023
22.161733	0.1	4.352201
22.163400	0.1	4.347838
22.165067	0.1	4.342748
22.166733	0.1	4.338678
22.168400	0.1	4.337346
22.170067	0.1	4.339237
22.171733	0.1	4.343595
22.173400	0.1	4.349034
22.175067	0.1	4.353793
22.176733	0.1	4.356424
22.178400	0.1	4.357463
22.180067	0.1	4.359549
22.181733	0.1	4.364927
22.183400	0.1	4.373575
22.185067	0.1	4.384192
22.186733	0.1	4.395731
22.188400	0.1	4.407978
22.190067	0.1	4.421198
22.191733	0.1	4.435005
22.193400	0.1	4.448318
22.195067	0.1	4.461333
22.196733	0.1	4.476393
22.198400	0.1	4.495522
22.200067	0.1	4.517888
22.201733	0.1	4.540565
22.203400	0.1	4.560864
22.205067	0.1	4.577586
22.206733	0.1	4.591593
22.208400	0.1	4.605274
22.210067	0.1	4.620510
22.211733	0.1	4.637898
22.213400	0.1	4.657316
22.215067	0.1	4.677707
22.216733	0.1	4.697097
22.218400	0.1	4.714346
22.220067	0.1	4.730006
22.221733	0.1	4.744646
22.223400	0.1	4.757643
22.225067	0.1	4.768502
22.226733	0.1	4.778239
22.228400	0.1	4.787906
22.230067	0.1	4.797303
22.231733	0.1	4.806020
22.233400	0.1	4.813792
22.235067	0.1	4.820270
22.236733	0.1	4.825862
22.238400	0.1	4.831697
22.240067	0.1	4.838347
22.241733	0.1	4.844987
22.243400	0.1	4.849653
22.245067	0.1	4.850379
22.246733	0.1	4.845900
22.248400	0.1	4.835804
22.250067	0.1	4.821462
22.251733	0.1	4.805815
22.253400	0.1	4.790793
22.255067	0.1	4.775994
22.256733	0.1	4.760120
22.258400	0.1	4.742518
22.260067	0.1	4.723296
22.261733	0.1	4.702862
22.263400	0.1	4.681530
22.265067	0.1	4.659593
22.266733	0.1	4.637172
22.268400	0.1	4.613991
22.270067	0.1	4.589972
22.271733	0.1	4.565786
22.273400	0.1	4.542097
22.275067	0.1	4.518223
22.276733	0.1	4.492505
22.278400	0.1	4.464048
22.280067	0.1	4.433552
22.281733	0.1	4.402678
22.283400	0.1	4.373067
22.285067	0.1	4.345621
22.286733	0.1	4.320405
22.288400	0.1	4.297332
22.290067	0.1	4.276461
22.291733	0.1	4.257429
22.293400	0.1	4.239501
22.295067	0.1	4.222123
22.296733	0.1	4.205327
22.298400	0.1	4.189853
22.300067	0.1	4.175860
22.301733	0.1	4.161806
22.303400	0.1	4.146150
22.305067	0.1	4.129293
22.306733	0.1	4.113275
22.308400	0.1	4.100041
22.310067	0.1	4.089843
22.311733	0.1	4.081693
22.313400	0.1	4.075440
22.315067	0.1	4.071384
22.316733	0.1	4.068515
22.318400	0.1	4.065465
22.320067	0.1	4.062192
22.321733	0.1	4.059589
22.323400	0.1	4.058685
22.325067	0.1	4.060501
22.326733	0.1	4.065563
22.328400	0.1	4.073819
22.330067	0.1	4.085149
22.331733	0.1	4.098658
22.333400	0.1	4.112064
22.335067	0.1	4.123547
22.336733	0.1	4.133349
22.338400	0.1	4.142690
22.340067	0.1	4.152413
22.341733	0.1	4.163389
22.343400	0.1	4.176730
22.345067	0.1	4.193010
22.346733	0.1	4.211990
22.348400	0.1	4.233238
22.350067	0.1	4.256209
22.351733	0.1	4.280084
22.353400	0.1	4.304373
22.355067	0.1	4.329355
22.356733	0.1	4.355297
22.358400	0.1	4.382120
22.360067	0.1	4.410078
22.361733	0.1	4.440187
22.363400	0.1	4.473692
22.365067	0.1	4.511210
22.366733	0.1	4.552295
22.368400	0.1	4.595830
22.370067	0.1	4.640874
22.371733	0.1	4.687109
22.373400	0.1	4.734397
22.375067	0.1	4.782071
22.376733	0.1	4.829280
22.378400	0.1	4.876181
22.380067	0.1	4.924675
22.381733	0.1	4.977384
22.383400	0.1	5.035540
22.385067	0.1	5.098521
22.386733	0.1	5.165352
22.388400	0.1	5.235528
22.390067	0.1	5.308501
22.391733	0.1	5.382895
22.393400	0.1	5.457019
22.395067	0.1	5.530925
22.396733	0.1	5.606683
22.398400	0.1	5.686427
22.400067	0.1	5.771606
22.401733	0.1	5.862629
22.403400	0.1	5.958122
22.405067	0.1	6.056353
22.406733	0.1	6.157295
22.408400	0.1	6.262185
22.410067	0.1	6.372090
22.411733	0.1	6.487663
22.413400	0.1	6.609522
22.415067	0.1	6.737658
22.416733	0.1	6.870781
22.418400	0.1	7.007746
22.420067	0.1	7.149400
22.421733	0.1	7.297620
22.423400	0.1	7.452876
22.425067	0.1	7.614405
22.426733	0.1	7.782327
22.428400	0.1	7.958156
22.430067	0.1	8.143708
22.431733	0.1	8.339784
22.433400	0.1	8.545485
22.435067	0.1	8.759759
22.436733	0.1	8.983598
22.438400	0.1	9.219456
22.440067	0.1	9.468403
22.441733	0.1	9.728926
22.443400	0.1	9.998446
22.445067	0.1	10.275855
22.446733	0.1	10.562902
22.448400	0.1	10.862611
22.450067	0.1	11.176672
22.451733	0.1	11.505657
22.453400	0.1	11.850065
22.455067	0.1	12.209700
22.456733	0.1	12.583947
22.458400	0.1	12.973221
22.460067	0.1	13.378826
22.461733	0.1	13.801958
22.463400	0.1	14.243512
22.465067	0.1	14.703698
22.466733	0.1	15.181969
22.468400	0.1	15.677735
22.470067	0.1	16.190722
22.471733	0.1	16.721049
22.473400	0.1	17.269915
22.475067	0.1	17.840001
22.476733	0.1	18.434115
22.478400	0.1	19.052783
22.480067	0.1	19.694250
22.481733	0.1	20.357450
22.483400	0.1	21.043983
22.485067	0.1	21.756250
22.486733	0.1	22.495170
22.488400	0.1	23.260871
22.490067	0.1	24.054432
22.491733	0.1	24.878443
22.493400	0.1	25.736061
22.495067	0.1	26.629646
22.496733	0.1	27.561020
22.498400	0.1	28.532622
22.500067	0.1	29.547373
22.501733	0.1	30.607539
22.503400	0.1	31.714267
22.505067	0.1	32.868530
22.506733	0.1	34.072041
22.508400	0.1	35.326700
22.510067	0.1	36.634109
22.511733	0.1	37.996415
22.513400	0.1	39.416989
22.515067	0.1	40.899324
22.516733	0.1	42.445338
22.518400	0.1	44.055702
22.520067	0.1	45.730900
22.521733	0.1	47.470829
22.523400	0.1	49.274177
22.525067	0.1	51.139114
22.526733	0.1	53.064534
22.528400	0.1	55.050012
22.530067	0.1	57.094698
22.531733	0.1	59.196679
22.533400	0.1	61.352495
22.535067	0.1	63.556815
22.536733	0.1	65.802867
22.538400	0.1	68.082884
22.540067	0.1	70.388839
22.541733	0.1	72.713438
22.543400	0.1	75.049293
22.545067	0.1	77.387272
22.546733	0.1	79.716314
22.548400	0.1	82.023777
22.550067	0.1	84.296195
22.551733	0.1	86.521395
22.553400	0.1	88.688647
22.555067	0.1	90.786158
22.556733	0.1	92.800558
22.558400	0.1	94.718170
22.560067	0.1	96.525401
22.561733	0.1	98.209721
22.563400	0.1	99.760550
22.565067	0.1	101.167872
22.566733	0.1	102.421404
22.568400	0.1	103.511796
22.570067	0.1	104.430993
22.571733	0.1	105.171707
22.573400	0.1	105.727892
22.575067	0.1	106.094969
22.576733	0.1	106.269140
22.578400	0.1	106.247827
22.580067	0.1	106.030391
22.581733	0.1	105.617568
22.583400	0.1	105.010853
22.585067	0.1	104.213320
22.586733	0.1	103.230369
22.588400	0.1	102.068731
22.590067	0.1	100.735421
22.591733	0.1	99.238106
22.593400	0.1	97.585344
22.595067	0.1	95.786504
22.596733	0.1	93.851816
22.598400	0.1	91.791544
22.600067	0.1	89.615719
22.601733	0.1	87.335701
22.603400	0.1	84.964936
22.605067	0.1	82.517471
22.606733	0.1	80.006388
22.608400	0.1	77.443658
22.610067	0.1	74.841068
22.611733	0.1	72.210804
22.613400	0.1	69.564683
22.615067	0.1	66.913012
22.616733	0.1	64.265528
22.618400	0.1	61.632921
22.620067	0.1	59.025958
22.621733	0.1	56.454279
22.623400	0.1	53.925887
22.625067	0.1	51.446627
22.626733	0.1	49.021691
22.628400	0.1	46.657501
22.630067	0.1	44.360827
22.631733	0.1	42.137560
22.633400	0.1	39.992551
22.635067	0.1	37.929066
22.636733	0.1	35.948209
22.638400	0.1	34.050229
22.640067	0.1	32.236255
22.641733	0.1	30.507897
22.643400	0.1	28.865621
22.645067	0.1	27.307943
22.646733	0.1	25.832099
22.648400	0.1	24.435883
22.650067	0.1	23.119152
22.651733	0.1	21.883305
22.653400	0.1	20.729145
22.655067	0.1	19.655153
22.656733	0.1	18.657814
22.658400	0.1	17.733285
22.660067	0.1	16.878126
22.661733	0.1	16.088611
22.663400	0.1	15.360722
22.665067	0.1	14.691697
22.666733	0.1	14.080685
22.668400	0.1	13.527107
22.670067	0.1	13.028868
22.671733	0.1	12.582177
22.673400	0.1	12.182794
22.675067	0.1	11.827471
22.676733	0.1	11.514425
22.678400	0.1	11.242637
22.680067	0.1	11.010119
22.681733	0.1	10.813344
22.683400	0.1	10.648882
22.685067	0.1	10.514418
22.686733	0.1	10.408429
22.688400	0.1	10.329718
22.690067	0.1	10.276889
22.691733	0.1	10.248101
22.693400	0.1	10.241228
22.695067	0.1	10.254374
22.696733	0.1	10.286877
22.698400	0.1	10.339213
22.700067	0.1	10.411670
22.701733	0.1	10.503670
22.703400	0.1	10.613943
22.705067	0.1	10.740473
22.706733	0.1	10.880437
22.708400	0.1	11.030482
22.710067	0.1	11.187554
22.711733	0.1	11.349865
22.713400	0.1	11.517098
22.715067	0.1	11.689598
22.716733	0.1	11.867117
22.718400	0.1	12.048287
22.720067	0.1	12.231348
22.721733	0.1	12.415028
22.723400	0.1	12.598592
22.725067	0.1	12.781634
22.726733	0.1	12.963470
22.728400	0.1	13.142214
22.730067	0.1	13.314625
22.731733	0.1	13.477230
22.733400	0.1	13.628276
22.735067	0.1	13.767942
22.736733	0.1	13.895961
22.738400	0.1	14.010081
22.740067	0.1	14.107698
22.741733	0.1	14.188015
22.743400	0.1	14.251736
22.745067	0.1	14.299406
22.746733	0.1	14.330451
22.748400	0.1	14.343578
22.750067	0.1	14.338000
22.751733	0.1	14.313296
22.753400	0.1	14.268621
22.755067	0.1	14.203712
22.756733	0.1	14.119884
22.758400	0.1	14.018752
22.760067	0.1	13.901074
22.761733	0.1	13.766889
22.763400	0.1	13.615615
22.765067	0.1	13.446687
22.766733	0.1	13.260376
22.768400	0.1	13.057101
22.770067	0.1	12.837588
22.771733	0.1	12.604366
22.773400	0.1	12.361030
22.775067	0.1	12.109820
22.776733	0.1	11.851206
22.778400	0.1	11.585383
22.780067	0.1	11.313292
22.781733	0.1	11.036107
22.783400	0.1	10.754894
22.785067	0.1	10.470906
22.786733	0.1	10.185577
22.788400	0.1	9.900313
22.790067	0.1	9.616539
22.791733	0.1	9.335596
22.793400	0.1	9.058835
22.795067	0.1	8.788076
22.796733	0.1	8.524880
22.798400	0.1	8.268948
22.800067	0.1	8.017463
22.801733	0.1	7.766839
22.803400	0.1	7.516318
22.805067	0.1	7.269443
22.806733	0.1	7.031551
22.808400	0.1	6.805919
22.810067	0.1	6.592567
22.811733	0.1	6.390195
22.813400	0.1	6.197635
22.815067	0.1	6.014011
22.816733	0.1	5.839346
22.818400	0.1	5.674642
22.820067	0.1	5.520564
22.821733	0.1	5.376693
22.823400	0.1	5.242028
22.825067	0.1	5.115317
22.826733	0.1	4.994967
22.828400	0.1	4.879748
22.830067	0.1	4.770053
22.831733	0.1	4.667607
22.833400	0.1	4.573129
22.835067	0.1	4.485599
22.836733	0.1	4.404061
22.838400	0.1	4.328303
22.840067	0.1	4.258468
22.841733	0.1	4.195091
22.843400	0.1	4.137610
22.845067	0.1	4.083645
22.846733	0.1	4.031830
22.848400	0.1	3.983271
22.850067	0.1	3.938680
22.851733	0.1	3.896803
22.853400	0.1	3.856942
22.855067	0.1	3.820411
22.856733	0.1	3.788779
22.858400	0.1	3.762352
22.860067	0.1	3.740327
22.861733	0.1	3.721528
22.863400	0.1	3.705183
22.865067	0.1	3.690482
22.866733	0.1	3.675641
22.868400	0.1	3.658994
22.870067	0.1	3.640796
22.871733	0.1	3.622836
22.873400	0.1	3.606663
22.875067	0.1	3.592595
22.876733	0.1	3.579906
22.878400	0.1	3.568167
22.880067	0.1	3.557568
22.881733	0.1	3.547776
22.883400	0.1	3.538067
22.885067	0.1	3.528553
22.886733	0.1	3.519752
22.888400	0.1	3.511510
22.890067	0.1	3.504059
22.891733	0.1	3.499044
22.893400	0.1	3.497778
22.895067	0.1	3.499566
22.896733	0.1	3.502537
22.898400	0.1	3.505056
22.900067	0.1	3.506285
22.901733	0.1	3.506481
22.903400	0.1	3.506616
22.905067	0.1	3.506914
22.906733	0.1	3.506173
22.908400	0.1	3.503207
22.910067	0.1	3.498718
22.911733	0.1	3.495654
22.913400	0.1	3.497326
22.915067	0.1	3.504520
22.916733	0.1	3.515105
22.918400	0.1	3.526453
22.920067	0.1	3.537079
22.921733	0.1	3.546253
22.923400	0.1	3.553843
22.925067	0.1	3.560837
22.926733	0.1	3.569024
22.928400	0.1	3.579720
22.930067	0.1	3.592642
22.931733	0.1	3.605830
22.933400	0.1	3.617075
22.935067	0.1	3.625820
22.936733	0.1	3.633932
22.938400	0.1	3.644880
22.940067	0.1	3.661225
22.941733	0.1	3.682235
22.943400	0.1	3.704629
22.945067	0.1	3.725719
22.946733	0.1	3.745304
22.948400	0.1	3.764755
22.950067	0.1	3.785440
22.951733	0.1	3.808201
22.953400	0.1	3.832839
22.955067	0.1	3.858195
22.956733	0.1	3.883145
22.958400	0.1	3.907704
22.960067	0.1	3.932919
22.961733	0.1	3.959513
22.963400	0.1	3.987071
22.965067	0.1	4.015411
22.966733	0.1	4.045726
22.968400	0.1	4.078913
22.970067	0.1	4.113829
22.971733	0.1	4.148800
22.973400	0.1	4.183506
22.975067	0.1	4.218998
22.976733	0.1	4.256829
22.978400	0.1	4.297630
22.980067	0.1	4.341118
22.981733	0.1	4.387563
22.983400	0.1	4.437142
22.985067	0.1	4.488663
22.986733	0.1	4.541422
22.988400	0.1	4.596994
22.990067	0.1	4.656995
22.991733	0.1	4.721093
22.993400	0.1	4.788614
22.995067	0.1	4.859590
22.996733	0.1	4.933160
22.998400	0.1	5.007526
23.000067	0.1	5.082292
23.001733	0.1	5.158787
23.003400	0.1	5.238131
23.005067	0.1	5.319924
23.006733	0.1	5.402672
23.008400	0.1	5.485811
23.010067	0.1	5.570990
23.011733	0.1	5.660076
23.013400	0.1	5.752919
23.015067	0.1	5.848114
23.016733	0.1	5.944413
23.018400	0.1	6.040935
23.020067	0.1	6.137458
23.021733	0.1	6.234320
23.023400	0.1	6.331764
23.025067	0.1	6.429320
23.026733	0.1	6.525819
23.028400	0.1	6.619734
23.030067	0.1	6.709518
23.031733	0.1	6.794250
23.033400	0.1	6.873831
23.035067	0.1	6.948481
23.036733	0.1	7.018521
23.038400	0.1	7.084557
23.040067	0.1	7.146625
23.041733	0.1	7.204073
23.043400	0.1	7.256656
23.045067	0.1	7.304465
23.046733	0.1	7.346799
23.048400	0.1	7.381742
23.050067	0.1	7.407242
23.051733	0.1	7.422287
23.053400	0.1	7.426464
23.055067	0.1	7.419633
23.056733	0.1	7.403395
23.058400	0.1	7.380839
23.060067	0.1	7.353271
23.061733	0.1	7.319185
23.063400	0.1	7.277029
23.065067	0.1	7.226905
23.066733	0.1	7.169489
23.068400	0.1	7.105055
23.070067	0.1	7.033306
23.071733	0.1	6.953650
23.073400	0.1	6.866441
23.075067	0.1	6.773407
23.076733	0.1	6.675902
23.078400	0.1	6.573480
23.080067	0.1	6.465642
23.081733	0.1	6.353827
23.083400	0.1	6.240155
23.085067	0.1	6.125192
23.086733	0.1	6.008181
23.088400	0.1	5.889093
23.090067	0.1	5.769371
23.091733	0.1	5.650725
23.093400	0.1	5.533989
23.095067	0.1	5.419143
23.096733	0.1	5.305950
23.098400	0.1	5.194522
23.100067	0.1	5.085538
23.101733	0.1	4.979763
23.103400	0.1	4.877867
23.105067	0.1	4.781056
23.106733	0.1	4.690397
23.108400	0.1	4.604799
23.110067	0.1	4.521329
23.111733	0.1	4.438073
23.113400	0.1	4.355074
23.115067	0.1	4.272764
23.116733	0.1	4.191613
23.118400	0.1	4.113261
23.120067	0.1	4.040161
23.121733	0.1	3.974075
23.123400	0.1	3.915448
23.125067	0.1	3.863252
23.126733	0.1	3.815396
23.128400	0.1	3.770008
23.130067	0.1	3.726268
23.131733	0.1	3.684228
23.133400	0.1	3.644582
23.135067	0.1	3.608479
23.136733	0.1	3.576875
23.138400	0.1	3.549592
23.140067	0.1	3.525345
23.141733	0.1	3.502839
23.143400	0.1	3.481144
23.145067	0.1	3.459626
23.146733	0.1	3.438545
23.148400	0.1	3.418834
23.150067	0.1	3.400664
23.151733	0.1	3.383309
23.153400	0.1	3.366428
23.155067	0.1	3.350824
23.156733	0.1	3.337162
23.158400	0.1	3.324444
23.160067	0.1	3.311532
23.161733	0.1	3.299238
23.163400	0.1	3.288803
23.165067	0.1	3.280248
23.166733	0.1	3.273590
23.168400	0.1	3.268844
23.170067	0.1	3.265082
23.171733	0.1	3.261459
23.173400	0.1	3.258032
23.175067	0.1	3.254572
23.176733	0.1	3.250400
23.178400	0.1	3.245841
23.180067	0.1	3.242185
23.181733	0.1	3.239661
23.183400	0.1	3.236672
23.185067	0.1	3.231168
23.186733	0.1	3.222483
23.188400	0.1	3.212211
23.190067	0.1	3.203349
23.191733	0.1	3.198059
23.193400	0.1	3.196099
23.195067	0.1	3.195740
23.196733	0.1	3.195740
23.198400	0.1	3.195750
23.200067	0.1	3.195610
23.201733	0.1	3.195023
23.203400	0.1	3.193794
23.205067	0.1	3.191982
23.206733	0.1	3.189673
23.208400	0.1	3.186800
23.210067	0.1	3.183382
23.211733	0.1	3.179656
23.213400	0.1	3.176127
23.215067	0.1	3.173659
23.216733	0.1	3.172550
23.218400	0.1	3.171680
23.220067	0.1	3.170003
23.221733	0.1	3.168331
23.223400	0.1	3.167973
23.225067	0.1	3.168620
23.226733	0.1	3.169477
23.228400	0.1	3.171144
23.230067	0.1	3.174967
23.231733	0.1	3.181361
23.233400	0.1	3.189417
23.235067	0.1	3.197188
23.236733	0.1	3.202278
23.238400	0.1	3.203196
23.240067	0.1	3.200429
23.241733	0.1	3.195680
23.243400	0.1	3.190828
23.245067	0.1	3.187829
23.246733	0.1	3.187940
23.248400	0.1	3.191000
23.250067	0.1	3.196117
23.251733	0.1	3.202320
23.253400	0.1	3.208616
23.255067	0.1	3.214306
23.256733	0.1	3.219019
23.258400	0.1	3.222306
23.260067	0.1	3.223601
23.261733	0.1	3.223019
23.263400	0.1	3.222087
23.265067	0.1	3.223475
23.266733	0.1	3.229817
23.268400	0.1	3.242050
23.270067	0.1	3.258553
23.271733	0.1	3.276174
23.273400	0.1	3.291899
23.275067	0.1	3.303653
23.276733	0.1	3.310540
23.278400	0.1	3.312784
23.280067	0.1	3.311643
23.281733	0.1	3.309255
23.283400	0.1	3.307750
23.285067	0.1	3.307685
23.286733	0.1	3.307951
23.288400	0.1	3.307397
23.290067	0.1	3.305776
23.291733	0.1	3.303145
23.293400	0.1	3.299667
23.295067	0.1	3.295895
23.296733	0.1	3.292137
23.298400	0.1	3.288281
23.300067	0.1	3.285035
23.301733	0.1	3.283755
23.303400	0.1	3.284724
23.305067	0.1	3.286805
23.306733	0.1	3.288467
23.308400	0.1	3.288286
23.310067	0.1	3.285152
23.311733	0.1	3.279257
23.313400	0.1	3.272812
23.315067	0.1	3.268202
23.316733	0.1	3.265259
23.318400	0.1	3.260951
23.320067	0.1	3.252411
23.321733	0.1	3.239987
23.323400	0.1	3.226628
23.325067	0.1	3.214949
23.326733	0.1	3.205771
23.328400	0.1	3.198357
23.330067	0.1	3.191466
23.331733	0.1	3.184532
23.333400	0.1	3.177579
23.335067	0.1	3.170487
23.336733	0.1	3.163903
23.338400	0.1	3.159791
23.340067	0.1	3.159274
23.341733	0.1	3.160988
23.343400	0.1	3.162101
23.345067	0.1	3.159894
23.346733	0.1	3.153058
23.348400	0.1	3.142939
23.350067	0.1	3.132634
23.351733	0.1	3.124364
23.353400	0.1	3.118664
23.355067	0.1	3.115060
23.356733	0.1	3.112322
23.358400	0.1	3.109043
23.360067	0.1	3.104554
23.361733	0.1	3.099171
23.363400	0.1	3.094072
23.365067	0.1	3.090841
23.366733	0.1	3.090496
23.368400	0.1	3.093127
23.370067	0.1	3.098315
23.371733	0.1	3.105258
23.373400	0.1	3.112620
23.375067	0.1	3.118883
23.376733	0.1	3.122767
23.378400	0.1	3.123567
23.380067	0.1	3.122133
23.381733	0.1	3.121137
23.383400	0.1	3.123358
23.385067	0.1	3.129598
23.386733	0.1	3.138469
23.388400	0.1	3.148019
23.390067	0.1	3.157137
23.391733	0.1	3.165184
23.393400	0.1	3.171251
23.395067	0.1	3.174944
23.396733	0.1	3.177454
23.398400	0.1	3.181039
23.400067	0.1	3.187382
23.401733	0.1	3.196131
23.403400	0.1	3.205109
23.405067	0.1	3.212397
23.406733	0.1	3.217901
23.408400	0.1	3.222702
23.410067	0.1	3.227843
23.411733	0.1	3.233915
23.413400	0.1	3.241207
23.415067	0.1	3.249641
23.416733	0.1	3.258288
23.418400	0.1	3.265687
23.420067	0.1	3.270949
23.421733	0.1	3.274349
23.423400	0.1	3.276733
23.425067	0.1	3.278460
23.426733	0.1	3.279704
23.428400	0.1	3.281124
23.430067	0.1	3.283308
23.431733	0.1	3.285678
23.433400	0.1	3.286446
23.435067	0.1	3.283895
23.436733	0.1	3.277650
23.438400	0.1	3.269082
23.440067	0.1	3.261031
23.441733	0.1	3.256449
23.443400	0.1	3.256062
23.445067	0.1	3.257366
23.446733	0.1	3.256858
23.448400	0.1	3.252896
23.450067	0.1	3.245790
23.451733	0.1	3.236588
23.453400	0.1	3.226697
23.455067	0.1	3.217077
23.456733	0.1	3.207251
23.458400	0.1	3.196164
23.460067	0.1	3.183582
23.461733	0.1	3.170460
23.463400	0.1	3.158282
23.465067	0.1	3.147321
23.466733	0.1	3.135772
23.468400	0.1	3.121849
23.470067	0.1	3.106655
23.471733	0.1	3.093737
23.473400	0.1	3.085416
23.475067	0.1	3.081090
23.476733	0.1	3.079083
23.478400	0.1	3.077853
23.480067	0.1	3.075437
23.481733	0.1	3.070072
23.483400	0.1	3.061793
23.485067	0.1	3.052372
23.486733	0.1	3.043832
23.488400	0.1	3.037122
23.490067	0.1	3.031702
23.491733	0.1	3.026389
23.493400	0.1	3.020950
23.495067	0.1	3.016214
23.496733	0.1	3.013052
23.498400	0.1	3.012219
23.500067	0.1	3.014575
23.501733	0.1	3.020260
23.503400	0.1	3.028233
23.505067	0.1	3.037667
23.506733	0.1	3.048298
23.508400	0.1	3.059325
23.510067	0.1	3.069928
23.511733	0.1	3.080359
23.513400	0.1	3.091549
23.515067	0.1	3.104205
23.516733	0.1	3.118189
23.518400	0.1	3.132904
23.520067	0.1	3.148005
23.521733	0.1	3.163489
23.523400	0.1	3.180276
23.525067	0.1	3.200378
23.526733	0.1	3.224998
23.528400	0.1	3.253408
23.530067	0.1	3.284262
23.531733	0.1	3.316547
23.533400	0.1	3.349567
23.535067	0.1	3.382987
23.536733	0.1	3.417116
23.538400	0.1	3.453433
23.540067	0.1	3.493517
23.541733	0.1	3.536902
23.543400	0.1	3.581881
23.545067	0.1	3.627688
23.546733	0.1	3.674286
23.548400	0.1	3.722087
23.550067	0.1	3.772806
23.551733	0.1	3.828662
23.553400	0.1	3.890367
23.555067	0.1	3.957395
23.556733	0.1	4.029968
23.558400	0.1	4.108618
23.560067	0.1	4.192297
23.561733	0.1	4.279143
23.563400	0.1	4.368089
23.565067	0.1	4.458921
23.566733	0.1	4.551979
23.568400	0.1	4.648133
23.570067	0.1	4.748758
23.571733	0.1	4.856172
23.573400	0.1	4.973332
23.575067	0.1	5.101450
23.576733	0.1	5.238871
23.578400	0.1	5.383166
23.580067	0.1	5.533081
23.581733	0.1	5.688537
23.583400	0.1	5.850308
23.585067	0.1	6.019594
23.586733	0.1	6.197332
23.588400	0.1	6.383802
23.590067	0.1	6.578970
23.591733	0.1	6.783246
23.593400	0.1	6.997245
23.595067	0.1	7.221196
23.596733	0.1	7.455372
23.598400	0.1	7.700310
23.600067	0.1	7.956270
23.601733	0.1	8.223229
23.603400	0.1	8.501443
23.605067	0.1	8.791210
23.606733	0.1	9.092595
23.608400	0.1	9.406186
23.610067	0.1	9.733178
23.611733	0.1	10.074372
23.613400	0.1	10.429607
23.615067	0.1	10.797847
23.616733	0.1	11.177850
23.618400	0.1	11.569979
23.620067	0.1	11.977148
23.621733	0.1	12.402171
23.623400	0.1	12.844778
23.625067	0.1	13.302807
23.626733	0.1	13.775225
23.628400	0.1	14.262763
23.630067	0.1	14.766571
23.631733	0.1	15.287418
23.633400	0.1	15.825545
23.635067	0.1	16.381019
23.636733	0.1	16.954672
23.638400	0.1	17.547924
23.640067	0.1	18.161722
23.641733	0.1	18.796325
23.643400	0.1	19.450923
23.645067	0.1	20.123413
23.646733	0.1	20.812331
23.648400	0.1	21.519219
23.650067	0.1	22.248197
23.651733	0.1	23.003463
23.653400	0.1	23.787129
23.655067	0.1	24.598823
23.656733	0.1	25.437907
23.658400	0.1	26.305667
23.660067	0.1	27.204515
23.661733	0.1	28.135940
23.663400	0.1	29.099924
23.665067	0.1	30.096741
23.666733	0.1	31.129001
23.668400	0.1	32.200730
23.670067	0.1	33.314936
23.671733	0.1	34.473571
23.673400	0.1	35.678446
23.675067	0.1	36.930768
23.676733	0.1	38.231760
23.678400	0.1	39.584232
23.680067	0.1	40.991139
23.681733	0.1	42.453087
23.683400	0.1	43.969038
23.685067	0.1	45.538852
23.686733	0.1	47.163451
23.688400	0.1	48.843455
23.690067	0.1	50.579356
23.691733	0.1	52.371649
23.693400	0.1	54.219826
23.695067	0.1	56.122327
23.696733	0.1	58.076796
23.698400	0.1	60.079144
23.700067	0.1	62.123579
23.701733	0.1	64.204438
23.703400	0.1	66.316989
23.705067	0.1	68.455925
23.706733	0.1	70.613413
23.708400	0.1	72.778850
23.710067	0.1	74.940915
23.711733	0.1	77.089476
23.713400	0.1	79.215332
23.715067	0.1	81.309062
23.716733	0.1	83.360914
23.718400	0.1	85.360962
23.720067	0.1	87.298476
23.721733	0.1	89.161494
23.723400	0.1	90.937731
23.725067	0.1	92.615965
23.726733	0.1	94.185784
23.728400	0.1	95.636062
23.730067	0.1	96.955211
23.731733	0.1	98.132733
23.733400	0.1	99.159163
23.735067	0.1	100.025456
23.736733	0.1	100.723789
23.738400	0.1	101.248105
23.740067	0.1	101.593654
23.741733	0.1	101.756845
23.743400	0.1	101.735983
23.745067	0.1	101.531502
23.746733	0.1	101.145390
23.748400	0.1	100.580095
23.750067	0.1	99.837864
23.751733	0.1	98.921200
23.753400	0.1	97.833499
23.755067	0.1	96.578933
23.756733	0.1	95.162834
23.758400	0.1	93.593006
23.760067	0.1	91.879936
23.761733	0.1	90.035056
23.763400	0.1	88.069891
23.765067	0.1	85.996655
23.766733	0.1	83.828042
23.768400	0.1	81.575792
23.770067	0.1	79.249381
23.771733	0.1	76.856674
23.773400	0.1	74.406592
23.775067	0.1	71.910392
23.776733	0.1	69.380314
23.778400	0.1	66.829082
23.780067	0.1	64.270143
23.781733	0.1	61.715813
23.783400	0.1	59.175459
23.785067	0.1	56.656180
23.786733	0.1	54.164506
23.788400	0.1	51.707281
23.790067	0.1	49.292170
23.791733	0.1	46.927370
23.793400	0.1	44.619660
23.795067	0.1	42.373012
23.796733	0.1	40.189964
23.798400	0.1	38.073175
23.800067	0.1	36.025676
23.801733	0.1	34.051528
23.803400	0.1	32.155304
23.805067	0.1	30.339509
23.806733	0.1	28.604115
23.808400	0.1	26.948699
23.810067	0.1	25.373395
23.811733	0.1	23.877979
23.813400	0.1	22.460930
23.815067	0.1	21.119714
23.816733	0.1	19.851681
23.818400	0.1	18.654349
23.820067	0.1	17.526024
23.821733	0.1	16.466328
23.823400	0.1	15.475135
23.825067	0.1	14.551296
23.826733	0.1	13.691848
23.828400	0.1	12.891782
23.830067	0.1	12.145117
23.831733	0.1	11.447584
23.833400	0.1	10.798108
23.835067	0.1	10.197116
23.836733	0.1	9.643384
23.838400	0.1	9.133224
23.840067	0.1	8.662683
23.841733	0.1	8.229129
23.843400	0.1	7.830090
23.845067	0.1	7.462357
23.846733	0.1	7.123426
23.848400	0.1	6.812341
23.850067	0.1	6.528297
23.851733	0.1	6.269217
23.853400	0.1	6.032153
23.855067	0.1	5.814889
23.856733	0.1	5.615852
23.858400	0.1	5.432344
23.860067	0.1	5.261684
23.861733	0.1	5.104626
23.863400	0.1	4.964541
23.865067	0.1	4.842519
23.866733	0.1	4.735258
23.868400	0.1	4.637772
23.870067	0.1	4.546805
23.871733	0.1	4.461091
23.873400	0.1	4.379950
23.875067	0.1	4.303558
23.876733	0.1	4.233206
23.878400	0.1	4.169112
23.880067	0.1	4.109950
23.881733	0.1	4.055547
23.883400	0.1	4.007323
23.885067	0.1	3.965609
23.886733	0.1	3.928733
23.888400	0.1	3.894134
23.890067	0.1	3.859242
23.891733	0.1	3.822506
23.893400	0.1	3.784476
23.895067	0.1	3.746729
23.896733	0.1	3.710128
23.898400	0.1	3.675516
23.900067	0.1	3.644954
23.901733	0.1	3.620102
23.903400	0.1	3.600405
23.905067	0.1	3.583613
23.906733	0.1	3.566775
23.908400	0.1	3.547315
23.910067	0.1	3.525014
23.911733	0.1	3.502183
23.913400	0.1	3.480949
23.915067	0.1	3.461489
23.916733	0.1	3.442382
23.918400	0.1	3.421968
23.920067	0.1	3.400324
23.921733	0.1	3.379621
23.923400	0.1	3.361930
23.925067	0.1	3.347504
23.926733	0.1	3.334899
23.928400	0.1	3.322219
23.930067	0.1	3.308561
23.931733	0.1	3.294279
23.933400	0.1	3.280165
23.935067	0.1	3.266511
23.936733	0.1	3.252644
23.938400	0.1	3.237342
23.940067	0.1	3.219992
23.941733	0.1	3.201370
23.943400	0.1	3.183153
23.945067	0.1	3.166148
23.946733	0.1	3.149444
23.948400	0.1	3.132094
23.950067	0.1	3.114687
23.951733	0.1	3.098738
23.953400	0.1	3.085337
23.955067	0.1	3.074650
23.956733	0.1	3.065765
23.958400	0.1	3.057308
23.960067	0.1	3.048521
23.961733	0.1	3.039269
23.963400	0.1	3.029401
23.965067	0.1	3.018994
23.966733	0.1	3.008707
23.968400	0.1	2.998789
23.970067	0.1	2.988479
23.971733	0.1	2.977308
23.973400	0.1	2.965727
23.975067	0.1	2.954430
23.976733	0.1	2.944381
23.978400	0.1	2.936674
23.980067	0.1	2.931096
23.981733	0.1	2.925987
23.983400	0.1	2.920097
23.985067	0.1	2.913680
23.986733	0.1	2.907715
23.988400	0.1	2.902774
23.990067	0.1	2.898681
23.991733	0.1	2.894453
23.993400	0.1	2.888711
23.995067	0.1	2.881088
23.996733	0.1	2.872776
23.998400	0.1	2.864930
24.000067	0.1	2.857535
24.001733	0.1	2.850387
24.003400	0.1	2.843770
24.005067	0.1	2.837717
24.006733	0.1	2.831621
24.008400	0.1	2.825004
24.010067	0.1	2.817893
24.011733	0.1	2.810694
24.013400	0.1	2.804245
24.015067	0.1	2.799290
24.016733	0.1	2.795709
24.018400	0.1	2.792766
24.020067	0.1	2.790079
24.021733	0.1	2.788324
24.023400	0.1	2.788585
24.025067	0.1	2.790857
24.026733	0.1	2.793535
24.028400	0.1	2.794615
24.030067	0.1	2.793511
24.031733	0.1	2.791532
24.033400	0.1	2.790345
24.035067	0.1	2.790159
24.036733	0.1	2.790061
24.038400	0.1	2.789493
24.040067	0.1	2.788333
24.041733	0.1	2.786135
24.043400	0.1	2.782727
24.045067	0.1	2.778978
24.046733	0.1	2.776305
24.048400	0.1	2.775099
24.050067	0.1	2.774210
24.051733	0.1	2.772813
24.053400	0.1	2.772063
24.055067	0.1	2.773777
24.056733	0.1	2.777912
24.058400	0.1	2.782410
24.060067	0.1	2.785018
24.061733	0.1	2.784631
24.063400	0.1	2.781823
24.065067	0.1	2.778652
24.066733	0.1	2.777474
24.068400	0.1	2.779607
24.070067	0.1	2.784827
24.071733	0.1	2.791835
24.073400	0.1	2.799234
24.075067	0.1	2.806550
24.076733	0.1	2.814042
24.078400	0.1	2.821023
24.080067	0.1	2.826201
24.081733	0.1	2.829651
24.083400	0.1	2.832245
24.085067	0.1	2.833903
24.086733	0.1	2.834266
24.088400	0.1	2.833703
24.090067	0.1	2.832650
24.091733	0.1	2.831547
24.093400	0.1	2.831360
24.095067	0.1	2.832944
24.096733	0.1	2.836846
24.098400	0.1	2.843644
24.100067	0.1	2.852664
24.101733	0.1	2.861451
24.103400	0.1	2.868040
24.105067	0.1	2.872446
24.106733	0.1	2.875431
24.108400	0.1	2.877638
24.110067	0.1	2.879826
24.111733	0.1	2.882537
24.113400	0.1	2.885913
24.115067	0.1	2.889968
24.116733	0.1	2.894159
24.118400	0.1	2.897545
24.120067	0.1	2.899724
24.121733	0.1	2.900534
24.123400	0.1	2.899645
24.125067	0.1	2.897615
24.126733	0.1	2.895622
24.128400	0.1	2.893968
24.130067	0.1	2.892730
24.131733	0.1	2.892865
24.133400	0.1	2.894732
24.135067	0.1	2.896977
24.136733	0.1	2.898071
24.138400	0.1	2.897838
24.140067	0.1	2.896856
24.141733	0.1	2.895696
24.143400	0.1	2.894853
24.145067	0.1	2.894113
24.146733	0.1	2.892637
24.148400	0.1	2.890392
24.150067	0.1	2.887980
24.151733	0.1	2.885531
24.153400	0.1	2.883221
24.155067	0.1	2.881573
24.156733	0.1	2.880888
24.158400	0.1	2.881484
24.160067	0.1	2.883412
24.161733	0.1	2.885405
24.163400	0.1	2.885568
24.165067	0.1	2.883584
24.166733	0.1	2.881256
24.168400	0.1	2.880525
24.170067	0.1	2.881871
24.171733	0.1	2.884376
24.173400	0.1	2.886192
24.175067	0.1	2.886066
24.176733	0.1	2.884986
24.178400	0.1	2.885140
24.180067	0.1	2.887580
24.181733	0.1	2.891645
24.183400	0.1	2.895985
24.185067	0.1	2.900437
24.186733	0.1	2.906355
24.188400	0.1	2.914523
24.190067	0.1	2.924227
24.191733	0.1	2.934868
24.193400	0.1	2.946150
24.195067	0.1	2.956875
24.196733	0.1	2.965624
24.198400	0.1	2.972237
24.200067	0.1	2.977634
24.201733	0.1	2.982975
24.203400	0.1	2.989774
24.205067	0.1	2.999576
24.206733	0.1	3.012493
24.208400	0.1	3.026580
24.210067	0.1	3.038961
24.211733	0.1	3.047530
24.213400	0.1	3.052638
24.215067	0.1	3.057360
24.216733	0.1	3.064801
24.218400	0.1	3.075176
24.220067	0.1	3.086310
24.221733	0.1	3.096052
24.223400	0.1	3.103726
24.225067	0.1	3.110617
24.226733	0.1	3.118934
24.228400	0.1	3.129453
24.230067	0.1	3.141211
24.231733	0.1	3.153011
24.233400	0.1	3.163880
24.235067	0.1	3.172723
24.236733	0.1	3.178851
24.238400	0.1	3.182502
24.240067	0.1	3.184709
24.241733	0.1	3.186734
24.243400	0.1	3.188676
24.245067	0.1	3.189170
24.246733	0.1	3.187284
24.248400	0.1	3.183330
24.250067	0.1	3.177961
24.251733	0.1	3.171945
24.253400	0.1	3.165747
24.255067	0.1	3.158646
24.256733	0.1	3.149938
24.258400	0.1	3.140713
24.260067	0.1	3.132718
24.261733	0.1	3.126757
24.263400	0.1	3.122734
24.265067	0.1	3.119190
24.266733	0.1	3.113025
24.268400	0.1	3.101146
24.270067	0.1	3.082776
24.271733	0.1	3.060140
24.273400	0.1	3.037294
24.275067	0.1	3.017983
24.276733	0.1	3.003716
24.278400	0.1	2.993084
24.280067	0.1	2.982756
24.281733	0.1	2.969736
24.283400	0.1	2.953373
24.285067	0.1	2.935496
24.286733	0.1	2.917885
24.288400	0.1	2.899631
24.290067	0.1	2.878555
24.291733	0.1	2.854853
24.293400	0.1	2.831044
24.295067	0.1	2.809349
24.296733	0.1	2.790825
24.298400	0.1	2.775593
24.300067	0.1	2.762466
24.301733	0.1	2.749553
24.303400	0.1	2.735807
24.305067	0.1	2.721455
24.306733	0.1	2.707341
24.308400	0.1	2.694270
24.310067	0.1	2.682307
24.311733	0.1	2.670414
24.313400	0.1	2.657417
24.315067	0.1	2.643233
24.316733	0.1	2.628588
24.318400	0.1	2.614437
24.320067	0.1	2.601929
24.321733	0.1	2.591927
24.323400	0.1	2.584192
24.325067	0.1	2.577170
24.326733	0.1	2.569114
24.328400	0.1	2.559605
24.330067	0.1	2.549556
24.331733	0.1	2.540480
24.333400	0.1	2.533668
24.335067	0.1	2.529104
24.336733	0.1	2.525258
24.338400	0.1	2.520308
24.340067	0.1	2.513947
24.341733	0.1	2.507558
24.343400	0.1	2.502566
24.345067	0.1	2.499199
24.346733	0.1	2.496489
24.348400	0.1	2.493365
24.350067	0.1	2.489816
24.351733	0.1	2.486296
24.353400	0.1	2.482417
24.355067	0.1	2.477714
24.356733	0.1	2.472773
24.358400	0.1	2.468624
24.360067	0.1	2.465919
24.361733	0.1	2.464866
24.363400	0.1	2.464401
24.365067	0.1	2.462757
24.366733	0.1	2.460075
24.368400	0.1	2.458268
24.370067	0.1	2.458654
24.371733	0.1	2.461420
24.373400	0.1	2.465704
24.375067	0.1	2.469369
24.376733	0.1	2.470291
24.378400	0.1	2.468256
24.380067	0.1	2.465094
24.381733	0.1	2.463413
24.383400	0.1	2.464531
24.385067	0.1	2.467344
24.386733	0.1	2.469956
24.388400	0.1	2.471162
24.390067	0.1	2.470221
24.391733	0.1	2.466762
24.393400	0.1	2.461234
24.395067	0.1	2.455427
24.396733	0.1	2.452005
24.398400	0.1	2.452359
24.400067	0.1	2.455027
24.401733	0.1	2.457900
24.403400	0.1	2.461104
24.405067	0.1	2.465327
24.406733	0.1	2.469486
24.408400	0.1	2.472252
24.410067	0.1	2.473714
24.411733	0.1	2.474417
24.413400	0.1	2.474468
24.415067	0.1	2.474138
24.416733	0.1	2.474543
24.418400	0.1	2.476987
24.420067	0.1	2.481719
24.421733	0.1	2.487581
24.423400	0.1	2.492946
24.425067	0.1	2.496736
24.426733	0.1	2.498413
24.428400	0.1	2.497365
24.430067	0.1	2.493425
24.431733	0.1	2.488191
24.433400	0.1	2.484680
24.435067	0.1	2.485095
24.436733	0.1	2.488922
24.438400	0.1	2.493747
24.440067	0.1	2.497574
24.441733	0.1	2.499921
24.443400	0.1	2.500745
24.445067	0.1	2.499511
24.446733	0.1	2.496177
24.448400	0.1	2.492215
24.450067	0.1	2.489532
24.451733	0.1	2.489160
24.453400	0.1	2.491423
24.455067	0.1	2.496256
24.456733	0.1	2.502613
24.458400	0.1	2.508550
24.460067	0.1	2.512489
24.461733	0.1	2.513998
24.463400	0.1	2.513328
24.465067	0.1	2.511069
24.466733	0.1	2.508760
24.468400	0.1	2.508839
24.470067	0.1	2.513025
24.471733	0.1	2.520867
24.473400	0.1	2.530194
24.475067	0.1	2.538734
24.476733	0.1	2.545137
24.478400	0.1	2.548876
24.480067	0.1	2.550157
24.481733	0.1	2.550045
24.483400	0.1	2.549370
24.485067	0.1	2.547679
24.486733	0.1	2.544476
24.488400	0.1	2.541142
24.490067	0.1	2.540313
24.491733	0.1	2.543307
24.493400	0.1	2.549062
24.495067	0.1	2.555321
24.496733	0.1	2.559884
24.498400	0.1	2.561351
24.500067	0.1	2.559768
24.501733	0.1	2.556434
24.503400	0.1	2.553035
24.505067	0.1	2.551042
24.506733	0.1	2.551372
24.508400	0.1	2.554064
24.510067	0.1	2.558590
24.511733	0.1	2.564122
24.513400	0.1	2.569375
24.515067	0.1	2.573240
24.516733	0.1	2.575070
24.518400	0.1	2.573896
24.520067	0.1	2.569063
24.521733	0.1	2.562054
24.523400	0.1	2.555759
24.525067	0.1	2.551945
24.526733	0.1	2.550664
24.528400	0.1	2.551288
24.530067	0.1	2.553076
24.531733	0.1	2.555083
24.533400	0.1	2.555959
24.535067	0.1	2.554627
24.536733	0.1	2.551675
24.538400	0.1	2.548723
24.540067	0.1	2.546413
24.541733	0.1	2.544373
24.543400	0.1	2.542338
24.545067	0.1	2.540560
24.546733	0.1	2.539549
24.548400	0.1	2.538846
24.550067	0.1	2.536713
24.551733	0.1	2.532285
24.553400	0.1	2.526576
24.555067	0.1	2.520722
24.556733	0.1	2.514925
24.558400	0.1	2.509751
24.560067	0.1	2.506906
24.561733	0.1	2.507465
24.563400	0.1	2.510068
24.565067	0.1	2.512289
24.566733	0.1	2.513565
24.568400	0.1	2.515363
24.570067	0.1	2.518832
24.571733	0.1	2.523749
24.573400	0.1	2.528713
24.575067	0.1	2.531800
24.576733	0.1	2.532024
24.578400	0.1	2.529854
24.580067	0.1	2.526296
24.581733	0.1	2.522809
24.583400	0.1	2.520997
24.585067	0.1	2.521118
24.586733	0.1	2.521682
24.588400	0.1	2.521127
24.590067	0.1	2.519898
24.591733	0.1	2.520308
24.593400	0.1	2.523437
24.595067	0.1	2.527703
24.596733	0.1	2.531358
24.598400	0.1	2.533863
24.600067	0.1	2.535055
24.601733	0.1	2.534720
24.603400	0.1	2.532667
24.605067	0.1	2.529197
24.606733	0.1	2.526022
24.608400	0.1	2.525463
24.610067	0.1	2.528275
24.611733	0.1	2.533249
24.613400	0.1	2.538199
24.615067	0.1	2.541305
24.616733	0.1	2.542767
24.618400	0.1	2.544229
24.620067	0.1	2.546473
24.621733	0.1	2.549211
24.623400	0.1	2.552583
24.625067	0.1	2.556979
24.626733	0.1	2.561482
24.628400	0.1	2.564401
24.630067	0.1	2.565347
24.631733	0.1	2.565393
24.633400	0.1	2.565389
24.635067	0.1	2.565510
24.636733	0.1	2.565850
24.638400	0.1	2.566488
24.640067	0.1	2.567712
24.641733	0.1	2.570259
24.643400	0.1	2.575004
24.645067	0.1	2.582693
24.646733	0.1	2.593547
24.648400	0.1	2.606609
24.650067	0.1	2.619606
24.651733	0.1	2.630325
24.653400	0.1	2.637906
24.655067	0.1	2.642451
24.656733	0.1	2.644691
24.658400	0.1	2.646130
24.660067	0.1	2.648425
24.661733	0.1	2.652593
24.663400	0.1	2.658437
24.665067	0.1	2.664584
24.666733	0.1	2.669897
24.668400	0.1	2.674465
24.670067	0.1	2.678684
24.671733	0.1	2.682367
24.673400	0.1	2.685124
24.675067	0.1	2.687080
24.676733	0.1	2.689520
24.678400	0.1	2.694204
24.680067	0.1	2.700998
24.681733	0.1	2.707592
24.683400	0.1	2.712198
24.685067	0.1	2.714428
24.686733	0.1	2.714195
24.688400	0.1	2.712044
24.690067	0.1	2.709585
24.691733	0.1	2.708361
24.693400	0.1	2.708994
24.695067	0.1	2.710884
24.696733	0.1	2.712472
24.698400	0.1	2.713036
24.700067	0.1	2.713716
24.701733	0.1	2.716039
24.703400	0.1	2.720561
24.705067	0.1	2.726652
24.706733	0.1	2.732226
24.708400	0.1	2.734656
24.710067	0.1	2.733110
24.711733	0.1	2.729017
24.713400	0.1	2.724039
24.715067	0.1	2.718903
24.716733	0.1	2.713627
24.718400	0.1	2.707685
24.720067	0.1	2.700691
24.721733	0.1	2.692626
24.723400	0.1	2.683280
24.725067	0.1	2.673459
24.726733	0.1	2.665548
24.728400	0.1	2.660956
24.730067	0.1	2.658661
24.731733	0.1	2.656402
24.733400	0.1	2.652342
24.735067	0.1	2.646158
24.736733	0.1	2.638721
24.738400	0.1	2.630949
24.740067	0.1	2.623252
24.741733	0.1	2.615503
24.743400	0.1	2.607456
24.745067	0.1	2.599154
24.746733	0.1	2.591452
24.748400	0.1	2.586297
24.750067	0.1	2.585053
24.751733	0.1	2.586427
24.753400	0.1	2.587344
24.755067	0.1	2.585347
24.756733	0.1	2.579503
24.758400	0.1	2.570748
24.760067	0.1	2.561277
24.761733	0.1	2.552536
24.763400	0.1	2.544569
24.765067	0.1	2.537281
24.766733	0.1	2.531251
24.768400	0.1	2.527293
24.770067	0.1	2.525412
24.771733	0.1	2.524266
24.773400	0.1	2.522250
24.775067	0.1	2.519097
24.776733	0.1	2.515633
24.778400	0.1	2.512960
24.780067	0.1	2.512177
24.781733	0.1	2.513020
24.783400	0.1	2.513123
24.785067	0.1	2.510534
24.786733	0.1	2.505942
24.788400	0.1	2.501481
24.790067	0.1	2.498627
24.791733	0.1	2.497388
24.793400	0.1	2.496317
24.795067	0.1	2.493798
24.796733	0.1	2.489854
24.798400	0.1	2.485882
24.800067	0.1	2.483274
24.801733	0.1	2.483292
24.803400	0.1	2.486105
24.805067	0.1	2.489332
24.806733	0.1	2.490175
24.808400	0.1	2.488568
24.810067	0.1	2.486184
24.811733	0.1	2.484089
24.813400	0.1	2.482510
24.815067	0.1	2.480629
24.816733	0.1	2.476899
24.818400	0.1	2.471097
24.820067	0.1	2.465090
24.821733	0.1	2.461104
24.823400	0.1	2.460023
24.825067	0.1	2.461132
24.826733	0.1	2.462692
24.828400	0.1	2.462948
24.830067	0.1	2.461202
24.831733	0.1	2.458389
24.833400	0.1	2.456591
24.835067	0.1	2.457439
24.836733	0.1	2.460880
24.838400	0.1	2.465267
24.840067	0.1	2.468163
24.841733	0.1	2.467940
24.843400	0.1	2.465304
24.845067	0.1	2.462990
24.846733	0.1	2.463302
24.848400	0.1	2.465970
24.850067	0.1	2.468796
24.851733	0.1	2.470179
24.853400	0.1	2.470533
24.855067	0.1	2.471120
24.856733	0.1	2.472489
24.858400	0.1	2.474613
24.860067	0.1	2.477444
24.861733	0.1	2.481109
24.863400	0.1	2.486520
24.865067	0.1	2.494841
24.866733	0.1	2.505537
24.868400	0.1	2.516164
24.870067	0.1	2.525114
24.871733	0.1	2.533393
24.873400	0.1	2.542627
24.875067	0.1	2.552760
24.876733	0.1	2.562776
24.878400	0.1	2.572457
24.880067	0.1	2.582823
24.881733	0.1	2.594804
24.883400	0.1	2.607913
24.885067	0.1	2.620812
24.886733	0.1	2.632495
24.888400	0.1	2.642963
24.890067	0.1	2.653827
24.891733	0.1	2.667271
24.893400	0.1	2.683988
24.895067	0.1	2.702940
24.896733	0.1	2.722689
24.898400	0.1	2.742214
24.900067	0.1	2.761162
24.901733	0.1	2.780021
24.903400	0.1	2.799453
24.905067	0.1	2.819053
24.906733	0.1	2.837349
24.908400	0.1	2.853735
24.910067	0.1	2.869773
24.911733	0.1	2.887193
24.913400	0.1	2.905368
24.915067	0.1	2.922318
24.916733	0.1	2.937494
24.918400	0.1	2.952330
24.920067	0.1	2.968092
24.921733	0.1	2.984386
24.923400	0.1	3.000377
24.925067	0.1	3.016363
24.926733	0.1	3.032852
24.928400	0.1	3.049248
24.930067	0.1	3.064545
24.931733	0.1	3.078426
24.933400	0.1	3.090962
24.935067	0.1	3.101942
24.936733	0.1	3.110794
24.938400	0.1	3.116862
24.940067	0.1	3.120038
24.941733	0.1	3.121230
24.943400	0.1	3.121560
24.945067	0.1	3.121491
24.946733	0.1	3.121174
24.948400	0.1	3.120941
24.950067	0.1	3.120671
24.951733	0.1	3.119651
24.953400	0.1	3.117542
24.955067	0.1	3.114576
24.956733	0.1	3.110818
24.958400	0.1	3.106133
24.960067	0.1	3.100643
24.961733	0.1	3.094189
24.963400	0.1	3.085453
24.965067	0.1	3.073132
24.966733	0.1	3.057807
24.968400	0.1	3.041504
24.970067	0.1	3.025350
24.971733	0.1	3.008475
24.973400	0.1	2.989522
24.975067	0.1	2.967943
24.976733	0.1	2.943799
24.978400	0.1	2.918039
24.980067	0.1	2.892558
24.981733	0.1	2.869302
24.983400	0.1	2.849614
24.985067	0.1	2.833758
24.986733	0.1	2.820524
24.988400	0.1	2.808017
24.990067	0.1	2.794671
24.991733	0.1	2.779122
24.993400	0.1	2.760710
24.995067	0.1	2.739835
24.996733	0.1	2.716547
24.998400	0.1	2.690479
25.000067	0.1	2.663066
25.001733	0.1	2.637589
25.003400	0.1	2.616290
25.005067	0.1	2.598907
25.006733	0.1	2.583908
25.008400	0.1	2.570129
25.010067	0.1	2.557347
25.011733	0.1	2.545980
25.013400	0.1	2.536345
25.015067	0.1	2.527935
25.016733	0.1	2.519120
25.018400	0.1	2.507870
25.020067	0.1	2.493556
25.021733	0.1	2.477826
25.023400	0.1	2.463297
25.025067	0.1	2.451832
25.026733	0.1	2.443786
25.028400	0.1	2.437779
25.030067	0.1	2.431083
25.031733	0.1	2.421592
25.033400	0.1	2.409704
25.035067	0.1	2.397667
25.036733	0.1	2.387422
25.038400	0.1	2.379376
25.040067	0.1	2.372605
25.041733	0.1	2.365834
25.043400	0.1	2.359031
25.045067	0.1	2.353890
25.046733	0.1	2.352009
25.048400	0.1	2.353089
25.050067	0.1	2.355264
25.051733	0.1	2.356996
25.053400	0.1	2.357881
25.055067	0.1	2.357364
25.056733	0.1	2.354528
25.058400	0.1	2.349089
25.060067	0.1	2.341629
25.061733	0.1	2.333885
25.063400	0.1	2.328409
25.065067	0.1	2.326532
25.066733	0.1	2.327301
25.068400	0.1	2.328777
25.070067	0.1	2.329918
25.071733	0.1	2.331440
25.073400	0.1	2.334416
25.075067	0.1	2.337988
25.076733	0.1	2.339962
25.078400	0.1	2.339156
25.080067	0.1	2.336167
25.081733	0.1	2.332525
25.083400	0.1	2.329303
25.085067	0.1	2.326262
25.086733	0.1	2.322770
25.088400	0.1	2.318644
25.090067	0.1	2.313913
25.091733	0.1	2.309489
25.093400	0.1	2.307147
25.095067	0.1	2.307552
25.096733	0.1	2.309754
25.098400	0.1	2.312576
25.100067	0.1	2.315124
25.101733	0.1	2.316530
25.103400	0.1	2.316353
25.105067	0.1	2.315105
25.106733	0.1	2.313801
25.108400	0.1	2.312874
25.110067	0.1	2.311971
25.111733	0.1	2.311450
25.113400	0.1	2.313033
25.115067	0.1	2.317559
25.116733	0.1	2.323627
25.118400	0.1	2.329247
25.120067	0.1	2.332609
25.121733	0.1	2.332083
25.123400	0.1	2.327906
25.125067	0.1	2.323100
25.126733	0.1	2.321200
25.128400	0.1	2.322937
25.130067	0.1	2.326015
25.131733	0.1	2.328339
25.133400	0.1	2.329475
25.135067	0.1	2.329000
25.136733	0.1	2.326183
25.138400	0.1	2.321629
25.140067	0.1	2.316819
25.141733	0.1	2.312665
25.143400	0.1	2.309782
25.145067	0.1	2.308418
25.146733	0.1	2.307938
25.148400	0.1	2.307626
25.150067	0.1	2.307133
25.151733	0.1	2.306234
25.153400	0.1	2.305601
25.155067	0.1	2.306942
25.156733	0.1	2.311086
25.158400	0.1	2.316777
25.160067	0.1	2.321908
25.161733	0.1	2.325047
25.163400	0.1	2.326220
25.165067	0.1	2.326891
25.166733	0.1	2.328437
25.168400	0.1	2.330584
25.170067	0.1	2.331580
25.171733	0.1	2.329731
25.173400	0.1	2.325294
25.175067	0.1	2.320693
25.176733	0.1	2.318574
25.178400	0.1	2.319836
25.180067	0.1	2.323724
25.181733	0.1	2.329075
25.183400	0.1	2.334993
25.185067	0.1	2.340404
25.186733	0.1	2.344120
25.188400	0.1	2.346146
25.190067	0.1	2.347915
25.191733	0.1	2.350486
25.193400	0.1	2.353466
25.195067	0.1	2.356302
25.196733	0.1	2.359534
25.198400	0.1	2.363790
25.200067	0.1	2.368866
25.201733	0.1	2.374230
25.203400	0.1	2.379389
25.205067	0.1	2.384009
25.206733	0.1	2.388493
25.208400	0.1	2.393713
25.210067	0.1	2.400018
25.211733	0.1	2.406947
25.213400	0.1	2.413564
25.215067	0.1	2.418878
25.216733	0.1	2.422188
25.218400	0.1	2.423702
25.220067	0.1	2.425001
25.221733	0.1	2.428377
25.223400	0.1	2.434915
25.225067	0.1	2.443679
25.226733	0.1	2.453374
25.228400	0.1	2.463204
25.230067	0.1	2.472177
25.231733	0.1	2.480033
25.233400	0.1	2.487684
25.235067	0.1	2.496047
25.236733	0.1	2.505775
25.238400	0.1	2.516788
25.240067	0.1	2.527679
25.241733	0.1	2.537244
25.243400	0.1	2.545817
25.245067	0.1	2.554338
25.246733	0.1	2.563344
25.248400	0.1	2.573165
25.250067	0.1	2.584029
25.251733	0.1	2.595773
25.253400	0.1	2.608006
25.255067	0.1	2.620863
25.256733	0.1	2.635517
25.258400	0.1	2.653487
25.260067	0.1	2.675164
25.261733	0.1	2.699639
25.263400	0.1	2.725357
25.265067	0.1	2.750163
25.266733	0.1	2.771812
25.268400	0.1	2.789055
25.270067	0.1	2.801884
25.271733	0.1	2.811532
25.273400	0.1	2.820385
25.275067	0.1	2.830848
25.276733	0.1	2.844175
25.278400	0.1	2.860934
25.280067	0.1	2.881438
25.281733	0.1	2.904800
25.283400	0.1	2.928348
25.285067	0.1	2.949350
25.286733	0.1	2.967282
25.288400	0.1	2.983338
25.290067	0.1	2.998607
25.291733	0.1	3.013755
25.293400	0.1	3.029290
25.295067	0.1	3.045546
25.296733	0.1	3.062999
25.298400	0.1	3.081677
25.300067	0.1	3.099879
25.301733	0.1	3.115754
25.303400	0.1	3.130273
25.305067	0.1	3.146376
25.306733	0.1	3.165528
25.308400	0.1	3.186651
25.310067	0.1	3.207410
25.311733	0.1	3.225757
25.313400	0.1	3.241007
25.315067	0.1	3.253571
25.316733	0.1	3.264528
25.318400	0.1	3.275294
25.320067	0.1	3.286465
25.321733	0.1	3.297683
25.323400	0.1	3.309334
25.325067	0.1	3.323131
25.326733	0.1	3.340486
25.328400	0.1	3.361176
25.330067	0.1	3.383858
25.331733	0.1	3.407034
25.333400	0.1	3.429339
25.335067	0.1	3.449712
25.336733	0.1	3.467845
25.338400	0.1	3.484539
25.340067	0.1	3.501368
25.341733	0.1	3.519421
25.343400	0.1	3.538639
25.345067	0.1	3.558011
25.346733	0.1	3.576600
25.348400	0.1	3.594523
25.350067	0.1	3.612363
25.351733	0.1	3.629825
25.353400	0.1	3.646375
25.355067	0.1	3.662808
25.356733	0.1	3.680247
25.358400	0.1	3.698454
25.360067	0.1	3.716359
25.361733	0.1	3.732960
25.363400	0.1	3.747190
25.365067	0.1	3.757961
25.366733	0.1	3.765062
25.368400	0.1	3.769570
25.370067	0.1	3.772569
25.371733	0.1	3.774441
25.373400	0.1	3.775870
25.375067	0.1	3.777747
25.376733	0.1	3.779489
25.378400	0.1	3.779242
25.380067	0.1	3.775777
25.381733	0.1	3.768657
25.383400	0.1	3.757533
25.385067	0.1	3.742594
25.386733	0.1	3.724783
25.388400	0.1	3.705299
25.390067	0.1	3.684955
25.391733	0.1	3.663413
25.393400	0.1	3.639436
25.395067	0.1	3.612605
25.396733	0.1	3.584228
25.398400	0.1	3.556069
25.400067	0.1	3.529079
25.401733	0.1	3.503258
25.403400	0.1	3.477582
25.405067	0.1	3.450457
25.406733	0.1	3.420766
25.408400	0.1	3.388096
25.410067	0.1	3.352677
25.411733	0.1	3.315569
25.413400	0.1	3.278451
25.415067	0.1	3.243131
25.416733	0.1	3.211028
25.418400	0.1	3.182716
25.420067	0.1	3.157766
25.421733	0.1	3.135051
25.423400	0.1	3.113365
25.425067	0.1	3.091786
25.426733	0.1	3.069467
25.428400	0.1	3.045681
25.430067	0.1	3.020102
25.431733	0.1	2.993220
25.433400	0.1	2.966640
25.435067	0.1	2.942113
25.436733	0.1	2.920204
25.438400	0.1	2.900423
25.440067	0.1	2.881642
25.441733	0.1	2.861917
25.443400	0.1	2.839193
25.445067	0.1	2.812990
25.446733	0.1	2.785199
25.448400	0.1	2.758787
25.450067	0.1	2.735690
25.451733	0.1	2.716626
25.453400	0.1	2.701594
25.455067	0.1	2.688984
25.456733	0.1	2.675527
25.458400	0.1	2.658688
25.460067	0.1	2.638991
25.461733	0.1	2.620099
25.463400	0.1	2.606311
25.465067	0.1	2.599009
25.466733	0.1	2.595428
25.468400	0.1	2.590921
25.470067	0.1	2.582693
25.471733	0.1	2.571419
25.473400	0.1	2.559377
25.475067	0.1	2.547964
25.476733	0.1	2.537221
25.478400	0.1	2.526352
25.480067	0.1	2.514590
25.481733	0.1	2.502161
25.483400	0.1	2.490096
25.485067	0.1	2.479362
25.486733	0.1	2.470496
25.488400	0.1	2.463507
25.490067	0.1	2.458068
25.491733	0.1	2.453709
25.493400	0.1	2.449914
25.495067	0.1	2.446203
25.496733	0.1	2.441965
25.498400	0.1	2.436400
25.500067	0.1	2.429145
25.501733	0.1	2.420861
25.503400	0.1	2.412992
25.505067	0.1	2.406719
25.506733	0.1	2.401732
25.508400	0.1	2.396312
25.510067	0.1	2.389424
25.511733	0.1	2.382048
25.513400	0.1	2.375497
25.515067	0.1	2.369806
25.516733	0.1	2.364754
25.518400	0.1	2.361280
25.520067	0.1	2.361089
25.521733	0.1	2.364744
25.523400	0.1	2.370607
25.525067	0.1	2.375818
25.526733	0.1	2.378002
25.528400	0.1	2.376204
25.530067	0.1	2.370649
25.531733	0.1	2.362709
25.533400	0.1	2.354919
25.535067	0.1	2.349666
25.536733	0.1	2.348139
25.538400	0.1	2.349950
25.540067	0.1	2.352800
25.541733	0.1	2.353578
25.543400	0.1	2.350500
25.545067	0.1	2.344046
25.546733	0.1	2.335836
25.548400	0.1	2.327398
25.550067	0.1	2.320344
25.551733	0.1	2.316334
25.553400	0.1	2.315450
25.555067	0.1	2.315734
25.556733	0.1	2.315119
25.558400	0.1	2.313079
25.560067	0.1	2.310458
25.561733	0.1	2.308218
25.563400	0.1	2.306430
25.565067	0.1	2.304371
25.566733	0.1	2.301508
25.568400	0.1	2.298094
25.570067	0.1	2.294499
25.571733	0.1	2.290308
25.573400	0.1	2.285028
25.575067	0.1	2.279151
25.576733	0.1	2.273233
25.578400	0.1	2.266876
25.580067	0.1	2.259766
25.581733	0.1	2.253195
25.583400	0.1	2.249563
25.585067	0.1	2.249917
25.586733	0.1	2.252748
25.588400	0.1	2.255323
25.590067	0.1	2.255249
25.591733	0.1	2.251100
25.593400	0.1	2.243160
25.595067	0.1	2.234173
25.596733	0.1	2.227714
25.598400	0.1	2.225116
25.600067	0.1	2.225386
25.601733	0.1	2.226974
25.603400	0.1	2.228161
25.605067	0.1	2.227500
25.606733	0.1	2.225013
25.608400	0.1	2.221996
25.610067	0.1	2.219258
25.611733	0.1	2.216236
25.613400	0.1	2.212594
25.615067	0.1	2.209637
25.616733	0.1	2.208836
25.618400	0.1	2.209633
25.620067	0.1	2.209796
25.621733	0.1	2.207686
25.623400	0.1	2.203705
25.625067	0.1	2.199351
25.626733	0.1	2.195467
25.628400	0.1	2.191961
25.630067	0.1	2.188724
25.631733	0.1	2.186429
25.633400	0.1	2.185889
25.635067	0.1	2.186536
25.636733	0.1	2.186676
25.638400	0.1	2.185162
25.640067	0.1	2.182247
25.641733	0.1	2.179528
25.643400	0.1	2.179085
25.645067	0.1	2.181735
25.646733	0.1	2.186233
25.648400	0.1	2.190312
25.650067	0.1	2.192250
25.651733	0.1	2.191472
25.653400	0.1	2.188478
25.655067	0.1	2.184673
25.656733	0.1	2.181805
25.658400	0.1	2.181153
25.660067	0.1	2.183006
25.661733	0.1	2.186154
25.663400	0.1	2.188128
25.665067	0.1	2.187057
25.666733	0.1	2.183388
25.668400	0.1	2.179230
25.670067	0.1	2.176296
25.671733	0.1	2.175053
25.673400	0.1	2.175360
25.675067	0.1	2.176585
25.676733	0.1	2.177157
25.678400	0.1	2.176110
25.680067	0.1	2.174727
25.681733	0.1	2.175169
25.683400	0.1	2.178182
25.685067	0.1	2.182727
25.686733	0.1	2.186964
25.688400	0.1	2.189241
25.690067	0.1	2.188678
25.691733	0.1	2.185670
25.693400	0.1	2.181749
25.695067	0.1	2.178052
25.696733	0.1	2.174843
25.698400	0.1	2.172859
25.700067	0.1	2.173013
25.701733	0.1	2.174969
25.703400	0.1	2.177716
25.705067	0.1	2.180175
25.706733	0.1	2.181130
25.708400	0.1	2.180357
25.710067	0.1	2.179332
25.711733	0.1	2.179737
25.713400	0.1	2.181977
25.715067	0.1	2.184943
25.716733	0.1	2.186648
25.718400	0.1	2.185763
25.720067	0.1	2.182624
25.721733	0.1	2.178354
25.723400	0.1	2.174047
25.725067	0.1	2.171290
25.726733	0.1	2.171840
25.728400	0.1	2.176156
25.730067	0.1	2.182792
25.731733	0.1	2.189195
25.733400	0.1	2.193125
25.735067	0.1	2.193721
25.736733	0.1	2.191868
25.738400	0.1	2.189139
25.740067	0.1	2.185977
25.741733	0.1	2.182252
25.743400	0.1	2.178992
25.745067	0.1	2.177451
25.746733	0.1	2.177493
25.748400	0.1	2.178131
25.750067	0.1	2.179001
25.751733	0.1	2.180641
25.753400	0.1	2.183253
25.755067	0.1	2.185800
25.756733	0.1	2.186694
25.758400	0.1	2.185255
25.760067	0.1	2.182475
25.761733	0.1	2.180161
25.763400	0.1	2.178550
25.765067	0.1	2.176138
25.766733	0.1	2.172687
25.768400	0.1	2.170061
25.770067	0.1	2.169511
25.771733	0.1	2.170084
25.773400	0.1	2.169572
25.775067	0.1	2.166443
25.776733	0.1	2.160831
25.778400	0.1	2.154065
25.780067	0.1	2.147690
25.781733	0.1	2.142973
25.783400	0.1	2.140761
25.785067	0.1	2.141027
25.786733	0.1	2.142461
25.788400	0.1	2.143523
25.790067	0.1	2.143681
25.791733	0.1	2.143229
25.793400	0.1	2.142494
25.795067	0.1	2.141334
25.796733	0.1	2.139844
25.798400	0.1	2.138969
25.800067	0.1	2.139197
25.801733	0.1	2.139411
25.803400	0.1	2.138461
25.805067	0.1	2.136370
25.806733	0.1	2.132999
25.808400	0.1	2.127769
25.810067	0.1	2.121143
25.811733	0.1	2.114736
25.813400	0.1	2.110149
25.815067	0.1	2.108132
25.816733	0.1	2.109064
25.818400	0.1	2.113171
25.820067	0.1	2.119504
25.821733	0.1	2.125865
25.823400	0.1	2.130358
25.825067	0.1	2.132175
25.826733	0.1	2.131434
25.828400	0.1	2.128952
25.830067	0.1	2.125660
25.831733	0.1	2.122009
25.833400	0.1	2.118223
25.835067	0.1	2.114451
25.836733	0.1	2.110847
25.838400	0.1	2.107839
25.840067	0.1	2.105604
25.841733	0.1	2.103685
25.843400	0.1	2.101855
25.845067	0.1	2.100402
25.846733	0.1	2.099834
25.848400	0.1	2.100919
25.850067	0.1	2.103923
25.851733	0.1	2.107574
25.853400	0.1	2.109571
25.855067	0.1	2.108426
25.856733	0.1	2.104696
25.858400	0.1	2.100263
25.860067	0.1	2.097064
25.861733	0.1	2.096323
25.863400	0.1	2.097604
25.865067	0.1	2.099127
25.866733	0.1	2.100235
25.868400	0.1	2.102144
25.870067	0.1	2.105706
25.871733	0.1	2.110358
25.873400	0.1	2.115136
25.875067	0.1	2.119038
25.876733	0.1	2.120966
25.878400	0.1	2.120519
25.880067	0.1	2.118205
25.881733	0.1	2.114908
25.883400	0.1	2.111690
25.885067	0.1	2.109678
25.886733	0.1	2.109502
25.888400	0.1	2.110587
25.890067	0.1	2.111141
25.891733	0.1	2.109804
25.893400	0.1	2.107164
25.895067	0.1	2.105054
25.896733	0.1	2.104687
25.898400	0.1	2.106302
25.900067	0.1	2.109823
25.901733	0.1	2.114442
25.903400	0.1	2.118079
25.905067	0.1	2.118954
25.906733	0.1	2.117692
25.908400	0.1	2.116598
25.910067	0.1	2.117525
25.911733	0.1	2.121092
25.913400	0.1	2.126261
25.915067	0.1	2.130540
25.916733	0.1	2.131802
25.918400	0.1	2.129911
25.920067	0.1	2.126731
25.921733	0.1	2.124500
25.923400	0.1	2.124230
25.925067	0.1	2.125544
25.926733	0.1	2.127262
25.928400	0.1	2.128161
25.930067	0.1	2.127797
25.931733	0.1	2.126605
25.933400	0.1	2.125562
25.935067	0.1	2.125986
25.936733	0.1	2.128338
25.938400	0.1	2.131551
25.940067	0.1	2.134438
25.941733	0.1	2.136468
25.943400	0.1	2.137348
25.945067	0.1	2.136957
25.946733	0.1	2.135565
25.948400	0.1	2.134382
25.950067	0.1	2.134955
25.951733	0.1	2.137250
25.953400	0.1	2.139504
25.955067	0.1	2.140244
25.956733	0.1	2.139662
25.958400	0.1	2.139336
25.960067	0.1	2.140505
25.961733	0.1	2.142526
25.963400	0.1	2.143588
25.965067	0.1	2.142703
25.966733	0.1	2.140440
25.968400	0.1	2.138168
25.970067	0.1	2.137083
25.971733	0.1	2.137157
25.973400	0.1	2.137120
25.975067	0.1	2.135956
25.976733	0.1	2.134126
25.978400	0.1	2.132971
25.980067	0.1	2.132771
25.981733	0.1	2.132119
25.983400	0.1	2.130009
25.985067	0.1	2.127383
25.986733	0.1	2.126116
25.988400	0.1	2.127076
25.990067	0.1	2.129343
25.991733	0.1	2.131639
25.993400	0.1	2.133898
25.995067	0.1	2.136361
25.996733	0.1	2.138331
25.998400	0.1	2.138908
26.000067	0.1	2.137697
26.001733	0.1	2.134950
26.003400	0.1	2.131825
26.005067	0.1	2.129651
26.006733	0.1	2.129218
26.008400	0.1	2.131308
26.010067	0.1	2.135886
26.011733	0.1	2.141055
26.013400	0.1	2.144682
26.015067	0.1	2.146531
26.016733	0.1	2.147853
26.018400	0.1	2.150177
26.020067	0.1	2.154601
26.021733	0.1	2.161064
26.023400	0.1	2.167891
26.025067	0.1	2.172389
26.026733	0.1	2.172207
26.028400	0.1	2.166624
26.030067	0.1	2.157358
26.031733	0.1	2.147756
26.033400	0.1	2.140538
26.035067	0.1	2.136487
26.036733	0.1	2.134885
26.038400	0.1	2.134959
26.040067	0.1	2.136915
26.041733	0.1	2.141334
26.043400	0.1	2.147919
26.045067	0.1	2.155453
26.046733	0.1	2.162769
26.048400	0.1	2.169018
26.050067	0.1	2.173004
26.051733	0.1	2.173642
26.053400	0.1	2.171327
26.055067	0.1	2.167849
26.056733	0.1	2.165716
26.058400	0.1	2.167295
26.060067	0.1	2.172869
26.061733	0.1	2.179760
26.063400	0.1	2.184450
26.065067	0.1	2.185018
26.066733	0.1	2.181861
26.068400	0.1	2.177088
26.070067	0.1	2.172808
26.071733	0.1	2.169274
26.073400	0.1	2.165446
26.075067	0.1	2.160808
26.076733	0.1	2.156049
26.078400	0.1	2.152654
26.080067	0.1	2.151788
26.081733	0.1	2.153320
26.083400	0.1	2.156412
26.085067	0.1	2.160668
26.086733	0.1	2.166154
26.088400	0.1	2.172380
26.090067	0.1	2.177665
26.091733	0.1	2.180212
26.093400	0.1	2.180138
26.095067	0.1	2.179299
26.096733	0.1	2.178848
26.098400	0.1	2.178634
26.100067	0.1	2.178811
26.101733	0.1	2.180124
26.103400	0.1	2.182396
26.105067	0.1	2.183844
26.106733	0.1	2.182578
26.108400	0.1	2.178657
26.110067	0.1	2.174298
26.111733	0.1	2.172291
26.113400	0.1	2.174368
26.115067	0.1	2.180203
26.116733	0.1	2.187714
26.118400	0.1	2.194783
26.120067	0.1	2.200515
26.121733	0.1	2.205134
26.123400	0.1	2.209563
26.125067	0.1	2.215025
26.126733	0.1	2.221861
26.128400	0.1	2.228660
26.130067	0.1	2.233395
26.131733	0.1	2.235374
26.133400	0.1	2.235812
26.135067	0.1	2.236962
26.136733	0.1	2.240767
26.138400	0.1	2.247356
26.140067	0.1	2.255314
26.141733	0.1	2.263254
26.143400	0.1	2.270183
26.145067	0.1	2.275249
26.146733	0.1	2.278360
26.148400	0.1	2.280432
26.150067	0.1	2.282555
26.151733	0.1	2.285289
26.153400	0.1	2.288669
26.155067	0.1	2.292432
26.156733	0.1	2.296725
26.158400	0.1	2.302295
26.160067	0.1	2.309070
26.161733	0.1	2.315864
26.163400	0.1	2.322271
26.165067	0.1	2.329121
26.166733	0.1	2.336921
26.168400	0.1	2.345247
26.170067	0.1	2.353722
26.171733	0.1	2.362351
26.173400	0.1	2.371054
26.175067	0.1	2.379972
26.176733	0.1	2.390039
26.178400	0.1	2.402365
26.180067	0.1	2.417145
26.181733	0.1	2.433131
26.183400	0.1	2.448410
26.185067	0.1	2.461965
26.186733	0.1	2.474179
26.188400	0.1	2.486678
26.190067	0.1	2.501225
26.191733	0.1	2.517933
26.193400	0.1	2.535367
26.195067	0.1	2.552336
26.196733	0.1	2.568560
26.198400	0.1	2.584374
26.200067	0.1	2.600495
26.201733	0.1	2.617785
26.203400	0.1	2.636793
26.205067	0.1	2.657119
26.206733	0.1	2.677743
26.208400	0.1	2.698498
26.210067	0.1	2.720188
26.211733	0.1	2.743322
26.213400	0.1	2.768077
26.215067	0.1	2.794983
26.216733	0.1	2.824222
26.218400	0.1	2.855137
26.220067	0.1	2.886686
26.221733	0.1	2.917461
26.223400	0.1	2.946300
26.225067	0.1	2.973457
26.226733	0.1	2.999892
26.228400	0.1	3.025564
26.230067	0.1	3.049676
26.231733	0.1	3.072214
26.233400	0.1	3.094347
26.235067	0.1	3.117188
26.236733	0.1	3.140327
26.238400	0.1	3.161761
26.240067	0.1	3.179875
26.241733	0.1	3.194856
26.243400	0.1	3.208020
26.245067	0.1	3.220737
26.246733	0.1	3.233678
26.248400	0.1	3.246991
26.250067	0.1	3.260691
26.251733	0.1	3.273692
26.253400	0.1	3.283280
26.255067	0.1	3.286898
26.256733	0.1	3.284076
26.258400	0.1	3.276574
26.260067	0.1	3.266823
26.261733	0.1	3.256304
26.263400	0.1	3.245710
26.265067	0.1	3.235410
26.266733	0.1	3.224616
26.268400	0.1	3.211466
26.270067	0.1	3.194674
26.271733	0.1	3.174883
26.273400	0.1	3.153784
26.275067	0.1	3.132308
26.276733	0.1	3.110399
26.278400	0.1	3.087390
26.280067	0.1	3.062137
26.281733	0.1	3.034053
26.283400	0.1	3.003338
26.285067	0.1	2.970272
26.286733	0.1	2.935915
26.288400	0.1	2.902388
26.290067	0.1	2.871682
26.291733	0.1	2.845139
26.293400	0.1	2.822820
26.295067	0.1	2.802475
26.296733	0.1	2.780464
26.298400	0.1	2.754396
26.300067	0.1	2.725096
26.301733	0.1	2.695769
26.303400	0.1	2.668602
26.305067	0.1	2.643480
26.306733	0.1	2.619908
26.308400	0.1	2.597841
26.310067	0.1	2.576606
26.311733	0.1	2.554846
26.313400	0.1	2.531549
26.315067	0.1	2.507041
26.316733	0.1	2.482845
26.318400	0.1	2.460289
26.320067	0.1	2.439567
26.321733	0.1	2.420275
26.323400	0.1	2.402090
26.325067	0.1	2.384735
26.326733	0.1	2.367571
26.328400	0.1	2.349764
26.330067	0.1	2.331329
26.331733	0.1	2.313657
26.333400	0.1	2.298644
26.335067	0.1	2.286574
26.336733	0.1	2.275966
26.338400	0.1	2.265829
26.340067	0.1	2.256334
26.341733	0.1	2.247505
26.343400	0.1	2.238676
26.345067	0.1	2.229433
26.346733	0.1	2.220399
26.348400	0.1	2.212292
26.350067	0.1	2.205125
26.351733	0.1	2.198745
26.353400	0.1	2.192259
26.355067	0.1	2.183765
26.356733	0.1	2.172184
26.358400	0.1	2.158205
26.360067	0.1	2.144002
26.361733	0.1	2.132957
26.363400	0.1	2.128044
26.365067	0.1	2.129371
26.366733	0.1	2.133702
26.368400	0.1	2.136771
26.370067	0.1	2.136212
26.371733	0.1	2.132650
26.373400	0.1	2.128202
26.375067	0.1	2.123960
26.376733	0.1	2.118926
26.378400	0.1	2.111970
26.380067	0.1	2.104337
26.381733	0.1	2.098647
26.383400	0.1	2.095751
26.385067	0.1	2.094423
26.386733	0.1	2.093166
26.388400	0.1	2.090917
26.390067	0.1	2.087438
26.391733	0.1	2.083424
26.393400	0.1	2.079634
26.395067	0.1	2.076370
26.396733	0.1	2.073301
26.398400	0.1	2.070060
26.400067	0.1	2.067601
26.401733	0.1	2.067331
26.403400	0.1	2.069138
26.405067	0.1	2.072235
26.406733	0.1	2.075979
26.408400	0.1	2.079038
26.410067	0.1	2.080062
26.411733	0.1	2.078870
26.413400	0.1	2.076072
26.415067	0.1	2.072752
26.416733	0.1	2.070125
26.418400	0.1	2.068337
26.420067	0.1	2.066451
26.421733	0.1	2.063783
26.423400	0.1	2.060388
26.425067	0.1	2.056723
26.426733	0.1	2.053734
26.428400	0.1	2.052379
26.430067	0.1	2.052588
26.431733	0.1	2.053427
26.433400	0.1	2.053822
26.435067	0.1	2.052342
26.436733	0.1	2.047541
26.438400	0.1	2.040365
26.440067	0.1	2.034749
26.441733	0.1	2.034120
26.443400	0.1	2.038595
26.445067	0.1	2.045548
26.446733	0.1	2.051210
26.448400	0.1	2.053087
26.450067	0.1	2.051927
26.451733	0.1	2.050344
26.453400	0.1	2.050013
26.455067	0.1	2.051014
26.456733	0.1	2.052719
26.458400	0.1	2.054386
26.460067	0.1	2.055462
26.461733	0.1	2.055280
26.463400	0.1	2.053236
26.465067	0.1	2.049892
26.466733	0.1	2.046749
26.468400	0.1	2.044276
26.470067	0.1	2.041496
26.471733	0.1	2.037873
26.473400	0.1	2.034558
26.475067	0.1	2.033310
26.476733	0.1	2.034768
26.478400	0.1	2.037790
26.480067	0.1	2.040430
26.481733	0.1	2.041450
26.483400	0.1	2.040863
26.485067	0.1	2.039336
26.486733	0.1	2.037543
26.488400	0.1	2.036062
26.490067	0.1	2.035326
26.491733	0.1	2.035708
26.493400	0.1	2.037105
26.495067	0.1	2.038362
26.496733	0.1	2.038437
26.498400	0.1	2.037743
26.500067	0.1	2.037203
26.501733	0.1	2.037291
26.503400	0.1	2.038223
26.505067	0.1	2.039885
26.506733	0.1	2.041953
26.508400	0.1	2.044104
26.510067	0.1	2.046004
26.511733	0.1	2.047475
26.513400	0.1	2.048654
26.515067	0.1	2.049785
26.516733	0.1	2.050688
26.518400	0.1	2.050316
26.520067	0.1	2.047694
26.521733	0.1	2.043247
26.523400	0.1	2.038344
26.525067	0.1	2.034395
26.526733	0.1	2.032579
26.528400	0.1	2.032667
26.530067	0.1	2.032784
26.531733	0.1	2.031461
26.533400	0.1	2.029156
26.535067	0.1	2.027522
26.536733	0.1	2.027969
26.538400	0.1	2.030558
26.540067	0.1	2.033492
26.541733	0.1	2.034400
26.543400	0.1	2.032374
26.545067	0.1	2.028206
26.546733	0.1	2.023373
26.548400	0.1	2.019429
26.550067	0.1	2.017491
26.551733	0.1	2.018213
26.553400	0.1	2.021487
26.555067	0.1	2.025818
26.556733	0.1	2.028956
26.558400	0.1	2.028747
26.560067	0.1	2.023680
26.561733	0.1	2.014278
26.563400	0.1	2.003582
26.565067	0.1	1.995270
26.566733	0.1	1.992085
26.568400	0.1	1.995075
26.570067	0.1	2.002916
26.571733	0.1	2.012542
26.573400	0.1	2.020611
26.575067	0.1	2.024369
26.576733	0.1	2.023196
26.578400	0.1	2.019741
26.580067	0.1	2.017808
26.581733	0.1	2.019173
26.583400	0.1	2.022907
26.585067	0.1	2.027070
26.586733	0.1	2.030348
26.588400	0.1	2.032355
26.590067	0.1	2.033194
26.591733	0.1	2.032793
26.593400	0.1	2.030754
26.595067	0.1	2.026916
26.596733	0.1	2.021822
26.598400	0.1	2.016504
26.600067	0.1	2.011876
26.601733	0.1	2.008779
26.603400	0.1	2.008118
26.605067	0.1	2.009855
26.606733	0.1	2.013040
26.608400	0.1	2.017259
26.610067	0.1	2.022763
26.611733	0.1	2.029184
26.613400	0.1	2.035024
26.615067	0.1	2.038572
26.616733	0.1	2.039243
26.618400	0.1	2.037999
26.620067	0.1	2.036178
26.621733	0.1	2.033813
26.623400	0.1	2.029873
26.625067	0.1	2.024570
26.626733	0.1	2.020216
26.628400	0.1	2.019205
26.630067	0.1	2.021967
26.631733	0.1	2.026916
26.633400	0.1	2.031415
26.635067	0.1	2.033385
26.636733	0.1	2.033105
26.638400	0.1	2.033077
26.640067	0.1	2.035555
26.641733	0.1	2.040211
26.643400	0.1	2.044779
26.645067	0.1	2.047918
26.646733	0.1	2.049836
26.648400	0.1	2.050810
26.650067	0.1	2.051108
26.651733	0.1	2.051755
26.653400	0.1	2.053427
26.655067	0.1	2.055457
26.656733	0.1	2.056598
26.658400	0.1	2.056118
26.660067	0.1	2.054065
26.661733	0.1	2.050935
26.663400	0.1	2.047773
26.665067	0.1	2.046172
26.666733	0.1	2.047312
26.668400	0.1	2.051084
26.670067	0.1	2.056286
26.671733	0.1	2.061613
26.673400	0.1	2.066563
26.675067	0.1	2.071224
26.676733	0.1	2.075681
26.678400	0.1	2.079979
26.680067	0.1	2.083885
26.681733	0.1	2.087033
26.683400	0.1	2.090097
26.685067	0.1	2.094521
26.686733	0.1	2.100738
26.688400	0.1	2.107997
26.690067	0.1	2.115369
26.691733	0.1	2.122428
26.693400	0.1	2.129450
26.695067	0.1	2.136887
26.696733	0.1	2.144664
26.698400	0.1	2.151914
26.700067	0.1	2.157376
26.701733	0.1	2.160864
26.703400	0.1	2.164091
26.705067	0.1	2.168864
26.706733	0.1	2.175295
26.708400	0.1	2.182513
26.710067	0.1	2.189572
26.711733	0.1	2.195504
26.713400	0.1	2.200096
26.715067	0.1	2.204389
26.716733	0.1	2.209456
26.718400	0.1	2.215658
26.720067	0.1	2.223710
26.721733	0.1	2.235183
26.723400	0.1	2.251002
26.725067	0.1	2.269987
26.726733	0.1	2.289680
26.728400	0.1	2.308479
26.730067	0.1	2.326514
26.731733	0.1	2.344274
26.733400	0.1	2.360842
26.735067	0.1	2.374332
26.736733	0.1	2.384074
26.738400	0.1	2.391245
26.740067	0.1	2.397746
26.741733	0.1	2.405536
26.743400	0.1	2.416349
26.745067	0.1	2.430975
26.746733	0.1	2.449048
26.748400	0.1	2.469625
26.750067	0.1	2.491781
26.751733	0.1	2.514333
26.753400	0.1	2.535605
26.755067	0.1	2.554497
26.756733	0.1	2.571382
26.758400	0.1	2.587643
26.760067	0.1	2.604825
26.761733	0.1	2.624239
26.763400	0.1	2.646763
26.765067	0.1	2.672225
26.766733	0.1	2.698768
26.768400	0.1	2.724254
26.770067	0.1	2.748799
26.771733	0.1	2.774866
26.773400	0.1	2.804613
26.775067	0.1	2.837838
26.776733	0.1	2.872618
26.778400	0.1	2.906756
26.780067	0.1	2.938942
26.781733	0.1	2.970211
26.783400	0.1	3.003459
26.785067	0.1	3.040731
26.786733	0.1	3.082021
26.788400	0.1	3.126338
26.790067	0.1	3.172248
26.791733	0.1	3.217896
26.793400	0.1	3.262116
26.795067	0.1	3.305506
26.796733	0.1	3.349632
26.798400	0.1	3.395253
26.800067	0.1	3.442266
26.801733	0.1	3.491058
26.803400	0.1	3.542453
26.805067	0.1	3.596172
26.806733	0.1	3.650226
26.808400	0.1	3.702543
26.810067	0.1	3.752438
26.811733	0.1	3.799647
26.813400	0.1	3.843983
26.815067	0.1	3.886768
26.816733	0.1	3.929972
26.818400	0.1	3.973776
26.820067	0.1	4.016859
26.821733	0.1	4.058760
26.823400	0.1	4.100506
26.825067	0.1	4.142835
26.826733	0.1	4.184823
26.828400	0.1	4.224186
26.830067	0.1	4.258505
26.831733	0.1	4.286999
26.833400	0.1	4.311176
26.835067	0.1	4.333095
26.836733	0.1	4.353370
26.838400	0.1	4.371302
26.840067	0.1	4.386087
26.841733	0.1	4.397337
26.843400	0.1	4.404755
26.845067	0.1	4.407843
26.846733	0.1	4.406376
26.848400	0.1	4.400983
26.850067	0.1	4.392578
26.851733	0.1	4.380862
26.853400	0.1	4.364364
26.855067	0.1	4.342701
26.856733	0.1	4.317793
26.858400	0.1	4.291958
26.860067	0.1	4.265886
26.861733	0.1	4.238100
26.863400	0.1	4.206081
26.865067	0.1	4.168865
26.866733	0.1	4.128329
26.868400	0.1	4.088227
26.870067	0.1	4.052087
26.871733	0.1	4.020552
26.873400	0.1	3.990852
26.875067	0.1	3.958787
26.876733	0.1	3.921012
26.878400	0.1	3.877422
26.880067	0.1	3.831745
26.881733	0.1	3.788788
26.883400	0.1	3.751284
26.885067	0.1	3.718389
26.886733	0.1	3.687027
26.888400	0.1	3.654789
26.890067	0.1	3.620777
26.891733	0.1	3.585326
26.893400	0.1	3.550276
26.895067	0.1	3.517875
26.896733	0.1	3.488809
26.898400	0.1	3.462159
26.900067	0.1	3.436645
26.901733	0.1	3.411737
26.903400	0.1	3.388086
26.905067	0.1	3.366768
26.906733	0.1	3.348282
26.908400	0.1	3.332496
26.910067	0.1	3.319061
26.911733	0.1	3.307806
26.913400	0.1	3.298675
26.915067	0.1	3.290889
26.916733	0.1	3.282730
26.918400	0.1	3.273534
26.920067	0.1	3.265385
26.921733	0.1	3.260635
26.923400	0.1	3.258209
26.925067	0.1	3.254912
26.926733	0.1	3.249366
26.928400	0.1	3.242414
26.930067	0.1	3.235182
26.931733	0.1	3.228313
26.933400	0.1	3.221724
26.935067	0.1	3.214632
26.936733	0.1	3.206632
26.938400	0.1	3.198134
26.940067	0.1	3.188956
26.941733	0.1	3.177100
26.943400	0.1	3.160271
26.945067	0.1	3.138524
26.946733	0.1	3.114543
26.948400	0.1	3.091535
26.950067	0.1	3.071297
26.951733	0.1	3.053816
26.953400	0.1	3.037760
26.955067	0.1	3.021033
26.956733	0.1	3.001690
26.958400	0.1	2.978886
26.960067	0.1	2.952851
26.961733	0.1	2.924739
26.963400	0.1	2.896511
26.965067	0.1	2.869875
26.966733	0.1	2.845312
26.968400	0.1	2.822201
26.970067	0.1	2.799341
26.971733	0.1	2.775765
26.973400	0.1	2.751602
26.975067	0.1	2.727397
26.976733	0.1	2.702498
26.978400	0.1	2.675485
26.980067	0.1	2.646446
26.981733	0.1	2.616988
26.983400	0.1	2.588150
26.985067	0.1	2.560159
26.986733	0.1	2.533696
26.988400	0.1	2.509626
26.990067	0.1	2.488121
26.991733	0.1	2.468736
26.993400	0.1	2.450873
26.995067	0.1	2.434319
26.996733	0.1	2.419096
26.998400	0.1	2.404586
27.000067	0.1	2.389988
27.001733	0.1	2.375441
27.003400	0.1	2.361294
27.005067	0.1	2.347273
27.006733	0.1	2.333089
27.008400	0.1	2.318700
27.010067	0.1	2.304320
27.011733	0.1	2.290923
27.013400	0.1	2.279808
27.015067	0.1	2.271435
27.016733	0.1	2.265261
27.018400	0.1	2.260120
27.020067	0.1	2.254630
27.021733	0.1	2.247998
27.023400	0.1	2.240567
27.025067	0.1	2.233358
27.026733	0.1	2.227230
27.028400	0.1	2.222578
27.030067	0.1	2.219891
27.031733	0.1	2.219793
27.033400	0.1	2.221758
27.035067	0.1	2.224101
27.036733	0.1	2.225605
27.038400	0.1	2.225847
27.040067	0.1	2.224739
27.041733	0.1	2.222932
27.043400	0.1	2.221577
27.045067	0.1	2.221675
27.046733	0.1	2.223956
27.048400	0.1	2.228613
27.050067	0.1	2.234969
27.051733	0.1	2.242019
27.053400	0.1	2.248804
27.055067	0.1	2.254467
27.056733	0.1	2.259277
27.058400	0.1	2.264609
27.060067	0.1	2.271184
27.061733	0.1	2.278676
27.063400	0.1	2.286392
27.065067	0.1	2.293745
27.066733	0.1	2.301093
27.068400	0.1	2.309363
27.070067	0.1	2.318788
27.071733	0.1	2.328721
27.073400	0.1	2.338169
27.075067	0.1	2.346197
27.076733	0.1	2.352288
27.078400	0.1	2.357038
27.080067	0.1	2.361946
27.081733	0.1	2.367813
27.083400	0.1	2.374551
27.085067	0.1	2.382374
27.086733	0.1	2.391813
27.088400	0.1	2.402784
27.090067	0.1	2.414128
27.091733	0.1	2.424112
27.093400	0.1	2.431939
27.095067	0.1	2.438352
27.096733	0.1	2.444722
27.098400	0.1	2.452550
27.100067	0.1	2.463493
27.101733	0.1	2.478692
27.103400	0.1	2.497863
27.105067	0.1	2.519335
27.106733	0.1	2.540760
27.108400	0.1	2.560136
27.110067	0.1	2.576965
27.111733	0.1	2.592262
27.113400	0.1	2.607070
27.115067	0.1	2.621170
27.116733	0.1	2.633524
27.118400	0.1	2.644467
27.120067	0.1	2.656807
27.121733	0.1	2.673347
27.123400	0.1	2.693804
27.125067	0.1	2.715834
27.126733	0.1	2.737776
27.128400	0.1	2.758750
27.130067	0.1	2.777842
27.131733	0.1	2.795286
27.133400	0.1	2.813078
27.135067	0.1	2.833665
27.136733	0.1	2.858220
27.138400	0.1	2.885489
27.140067	0.1	2.912520
27.141733	0.1	2.937256
27.143400	0.1	2.959734
27.145067	0.1	2.981224
27.146733	0.1	3.003781
27.148400	0.1	3.030258
27.150067	0.1	3.062654
27.151733	0.1	3.100228
27.153400	0.1	3.139894
27.155067	0.1	3.178269
27.156733	0.1	3.213240
27.158400	0.1	3.244658
27.160067	0.1	3.274227
27.161733	0.1	3.304682
27.163400	0.1	3.338051
27.165067	0.1	3.374484
27.166733	0.1	3.412999
27.168400	0.1	3.452776
27.170067	0.1	3.494071
27.171733	0.1	3.538802
27.173400	0.1	3.589066
27.175067	0.1	3.644614
27.176733	0.1	3.703423
27.178400	0.1	3.764504
27.180067	0.1	3.828336
27.181733	0.1	3.895187
27.183400	0.1	3.964086
27.185067	0.1	4.033516
27.186733	0.1	4.103114
27.188400	0.1	4.174286
27.190067	0.1	4.248619
27.191733	0.1	4.326762
27.193400	0.1	4.408984
27.195067	0.1	4.495811
27.196733	0.1	4.587839
27.198400	0.1	4.685209
27.200067	0.1	4.787245
27.201733	0.1	4.892298
27.203400	0.1	4.998692
27.205067	0.1	5.106376
27.206733	0.1	5.216785
27.208400	0.1	5.331277
27.210067	0.1	5.451059
27.211733	0.1	5.577593
27.213400	0.1	5.711718
27.215067	0.1	5.852869
27.216733	0.1	5.999841
27.218400	0.1	6.151809
27.220067	0.1	6.308551
27.221733	0.1	6.469875
27.223400	0.1	6.635152
27.225067	0.1	6.803381
27.226733	0.1	6.973678
27.228400	0.1	7.145507
27.230067	0.1	7.318086
27.231733	0.1	7.490125
27.233400	0.1	7.661004
27.235067	0.1	7.831072
27.236733	0.1	8.000163
27.238400	0.1	8.167448
27.240067	0.1	8.332417
27.241733	0.1	8.494495
27.243400	0.1	8.652848
27.245067	0.1	8.807229
27.246733	0.1	8.957321
27.248400	0.1	9.101625
27.250067	0.1	9.238338
27.251733	0.1	9.366767
27.253400	0.1	9.486470
27.255067	0.1	9.596073
27.256733	0.1	9.694193
27.258400	0.1	9.780293
27.260067	0.1	9.854259
27.261733	0.1	9.916355
27.263400	0.1	9.967014
27.265067	0.1	10.006255
27.266733	0.1	10.033688
27.268400	0.1	10.048454
27.270067	0.1	10.049376
27.271733	0.1	10.036151
27.273400	0.1	10.010283
27.275067	0.1	9.974032
27.276733	0.1	9.928662
27.278400	0.1	9.874068
27.280067	0.1	9.809188
27.281733	0.1	9.732386
27.283400	0.1	9.643259
27.285067	0.1	9.544450
27.286733	0.1	9.440114
27.288400	0.1	9.332644
27.290067	0.1	9.221635
27.291733	0.1	9.105885
27.293400	0.1	8.985358
27.295067	0.1	8.860915
27.296733	0.1	8.733445
27.298400	0.1	8.603577
27.300067	0.1	8.472041
27.301733	0.1	8.340422
27.303400	0.1	8.210028
27.305067	0.1	8.080243
27.306733	0.1	7.949700
27.308400	0.1	7.818965
27.310067	0.1	7.691127
27.311733	0.1	7.569515
27.313400	0.1	7.455028
27.315067	0.1	7.346445
27.316733	0.1	7.242491
27.318400	0.1	7.142122
27.320067	0.1	7.044189
27.321733	0.1	6.948775
27.323400	0.1	6.857878
27.325067	0.1	6.773323
27.326733	0.1	6.694580
27.328400	0.1	6.619068
27.330067	0.1	6.544073
27.331733	0.1	6.468324
27.333400	0.1	6.392407
27.335067	0.1	6.318162
27.336733	0.1	6.247498
27.338400	0.1	6.181337
27.340067	0.1	6.119339
27.341733	0.1	6.060391
27.343400	0.1	6.002574
27.345067	0.1	5.943086
27.346733	0.1	5.880115
27.348400	0.1	5.814857
27.350067	0.1	5.750158
27.351733	0.1	5.687214
27.353400	0.1	5.624201
27.355067	0.1	5.558236
27.356733	0.1	5.488349
27.358400	0.1	5.416353
27.360067	0.1	5.344395
27.361733	0.1	5.272096
27.363400	0.1	5.197213
27.365067	0.1	5.118698
27.366733	0.1	5.037365
27.368400	0.1	4.953775
27.370067	0.1	4.867353
27.371733	0.1	4.777727
27.373400	0.1	4.685586
27.375067	0.1	4.592468
27.376733	0.1	4.500188
27.378400	0.1	4.409617
27.380067	0.1	4.319851
27.381733	0.1	4.229103
27.383400	0.1	4.136604
27.385067	0.1	4.043668
27.386733	0.1	3.952472
27.388400	0.1	3.863890
27.390067	0.1	3.776844
27.391733	0.1	3.689760
27.393400	0.1	3.602197
27.395067	0.1	3.514793
27.396733	0.1	3.428422
27.398400	0.1	3.344165
27.400067	0.1	3.263168
27.401733	0.1	3.185887
27.403400	0.1	3.111893
27.405067	0.1	3.040610
27.406733	0.1	2.972130
27.408400	0.1	2.906937
27.410067	0.1	2.844883
27.411733	0.1	2.785358
27.413400	0.1	2.728472
27.415067	0.1	2.675131
27.416733	0.1	2.626251
27.418400	0.1	2.582278
27.420067	0.1	2.542529
27.421733	0.1	2.504941
27.423400	0.1	2.467250
27.425067	0.1	2.428847
27.426733	0.1	2.391003
27.428400	0.1	2.355142
27.430067	0.1	2.321629
27.431733	0.1	2.290350
27.433400	0.1	2.261410
27.435067	0.1	2.234732
27.436733	0.1	2.210322
27.438400	0.1	2.189660
27.440067	0.1	2.174480
27.441733	0.1	2.163765
27.443400	0.1	2.154214
27.445067	0.1	2.143104
27.446733	0.1	2.129814
27.448400	0.1	2.115741
27.450067	0.1	2.102833
27.451733	0.1	2.091988
27.453400	0.1	2.083164
27.455067	0.1	2.075695
27.456733	0.1	2.068244
27.458400	0.1	2.059918
27.460067	0.1	2.051173
27.461733	0.1	2.043075
27.463400	0.1	2.036407
27.465067	0.1	2.031391
27.466733	0.1	2.027350
27.468400	0.1	2.023038
27.470067	0.1	2.018209
27.471733	0.1	2.014041
27.473400	0.1	2.012015
27.475067	0.1	2.012705
27.476733	0.1	2.014926
27.478400	0.1	2.016048
27.480067	0.1	2.014493
27.481733	0.1	2.011377
27.483400	0.1	2.008928
27.485067	0.1	2.008397
27.486733	0.1	2.009515
27.488400	0.1	2.010842
27.490067	0.1	2.010656
27.491733	0.1	2.007615
27.493400	0.1	2.001394
27.495067	0.1	1.993277
27.496733	0.1	1.985468
27.498400	0.1	1.979652
27.500067	0.1	1.976443
27.501733	0.1	1.975582
27.503400	0.1	1.976239
27.505067	0.1	1.976904
27.506733	0.1	1.975838
27.508400	0.1	1.972718
27.510067	0.1	1.968723
27.511733	0.1	1.964718
27.513400	0.1	1.961542
27.515067	0.1	1.960802
27.516733	0.1	1.962991
27.518400	0.1	1.966762
27.520067	0.1	1.970949
27.521733	0.1	1.975461
27.523400	0.1	1.980197
27.525067	0.1	1.984425
27.526733	0.1	1.987042
27.528400	0.1	1.987400
27.530067	0.1	1.985799
27.531733	0.1	1.983172
27.533400	0.1	1.981161
27.535067	0.1	1.981752
27.536733	0.1	1.985268
27.538400	0.1	1.989505
27.540067	0.1	1.991326
27.541733	0.1	1.988434
27.543400	0.1	1.981063
27.545067	0.1	1.972322
27.546733	0.1	1.965743
27.548400	0.1	1.962939
27.550067	0.1	1.963596
27.551733	0.1	1.966399
27.553400	0.1	1.969812
27.555067	0.1	1.972206
27.556733	0.1	1.972229
27.558400	0.1	1.969826
27.560067	0.1	1.966273
27.561733	0.1	1.962767
27.563400	0.1	1.959712
27.565067	0.1	1.957207
27.566733	0.1	1.955200
27.568400	0.1	1.953514
27.570067	0.1	1.952657
27.571733	0.1	1.953235
27.573400	0.1	1.954352
27.575067	0.1	1.954553
27.576733	0.1	1.953803
27.578400	0.1	1.953035
27.580067	0.1	1.952653
27.581733	0.1	1.952942
27.583400	0.1	1.954758
27.585067	0.1	1.958567
27.586733	0.1	1.963368
27.588400	0.1	1.967000
27.590067	0.1	1.967163
27.591733	0.1	1.962637
27.593400	0.1	1.954124
27.595067	0.1	1.944033
27.596733	0.1	1.935237
27.598400	0.1	1.929053
27.600067	0.1	1.924559
27.601733	0.1	1.920755
27.603400	0.1	1.918133
27.605067	0.1	1.917039
27.606733	0.1	1.916466
27.608400	0.1	1.915153
27.610067	0.1	1.912666
27.611733	0.1	1.909230
27.613400	0.1	1.905551
27.615067	0.1	1.902506
27.616733	0.1	1.900569
27.618400	0.1	1.900150
27.620067	0.1	1.901793
27.621733	0.1	1.904923
27.623400	0.1	1.907465
27.625067	0.1	1.907484
27.626733	0.1	1.904676
27.628400	0.1	1.900722
27.630067	0.1	1.897910
27.631733	0.1	1.897160
27.633400	0.1	1.897984
27.635067	0.1	1.899865
27.636733	0.1	1.902459
27.638400	0.1	1.904736
27.640067	0.1	1.905365
27.641733	0.1	1.904531
27.643400	0.1	1.904112
27.645067	0.1	1.905379
27.646733	0.1	1.907558
27.648400	0.1	1.909314
27.650067	0.1	1.910245
27.651733	0.1	1.910119
27.653400	0.1	1.908778
27.655067	0.1	1.907097
27.656733	0.1	1.905835
27.658400	0.1	1.904103
27.660067	0.1	1.900955
27.661733	0.1	1.897258
27.663400	0.1	1.895218
27.665067	0.1	1.896662
27.666733	0.1	1.901533
27.668400	0.1	1.907614
27.670067	0.1	1.911772
27.671733	0.1	1.911987
27.673400	0.1	1.908834
27.675067	0.1	1.904685
27.676733	0.1	1.901626
27.678400	0.1	1.900643
27.680067	0.1	1.901649
27.681733	0.1	1.903814
27.683400	0.1	1.906054
27.685067	0.1	1.907288
27.686733	0.1	1.907079
27.688400	0.1	1.906101
27.690067	0.1	1.905519
27.691733	0.1	1.906292
27.693400	0.1	1.908457
27.695067	0.1	1.910906
27.696733	0.1	1.912494
27.698400	0.1	1.912965
27.700067	0.1	1.912536
27.701733	0.1	1.911530
27.703400	0.1	1.910673
27.705067	0.1	1.910697
27.706733	0.1	1.911619
27.708400	0.1	1.913290
27.710067	0.1	1.915949
27.711733	0.1	1.919875
27.713400	0.1	1.925197
27.715067	0.1	1.931889
27.716733	0.1	1.939223
27.718400	0.1	1.946082
27.720067	0.1	1.952173
27.721733	0.1	1.957649
27.723400	0.1	1.962041
27.725067	0.1	1.964788
27.726733	0.1	1.966385
27.728400	0.1	1.967703
27.730067	0.1	1.968686
27.731733	0.1	1.968709
27.733400	0.1	1.968127
27.735067	0.1	1.968308
27.736733	0.1	1.970171
27.738400	0.1	1.973994
27.740067	0.1	1.980290
27.741733	0.1	1.989175
27.743400	0.1	1.999275
27.745067	0.1	2.008588
27.746733	0.1	2.016285
27.748400	0.1	2.022674
27.750067	0.1	2.027573
27.751733	0.1	2.029929
27.753400	0.1	2.029175
27.755067	0.1	2.026362
27.756733	0.1	2.023629
27.758400	0.1	2.022320
27.760067	0.1	2.022469
27.761733	0.1	2.023475
27.763400	0.1	2.024397
27.765067	0.1	2.024337
27.766733	0.1	2.023247
27.768400	0.1	2.022199
27.770067	0.1	2.022791
27.771733	0.1	2.025971
27.773400	0.1	2.031331
27.775067	0.1	2.037636
27.776733	0.1	2.043252
27.778400	0.1	2.046465
27.780067	0.1	2.046432
27.781733	0.1	2.043420
27.783400	0.1	2.038586
27.785067	0.1	2.034022
27.786733	0.1	2.031485
27.788400	0.1	2.030553
27.790067	0.1	2.029128
27.791733	0.1	2.025897
27.793400	0.1	2.021599
27.795067	0.1	2.017417
27.796733	0.1	2.013254
27.798400	0.1	2.008583
27.800067	0.1	2.003983
27.801733	0.1	2.000937
27.803400	0.1	2.000150
27.805067	0.1	2.000453
27.806733	0.1	1.999456
27.808400	0.1	1.995666
27.810067	0.1	1.989827
27.811733	0.1	1.983438
27.813400	0.1	1.976988
27.815067	0.1	1.970720
27.816733	0.1	1.965561
27.818400	0.1	1.962590
27.820067	0.1	1.962106
27.821733	0.1	1.963335
27.823400	0.1	1.964965
27.825067	0.1	1.965859
27.826733	0.1	1.965631
27.828400	0.1	1.964751
27.830067	0.1	1.963759
27.831733	0.1	1.962432
27.833400	0.1	1.960327
27.835067	0.1	1.957593
27.836733	0.1	1.954176
27.838400	0.1	1.949426
27.840067	0.1	1.943978
27.841733	0.1	1.940085
27.843400	0.1	1.939139
27.845067	0.1	1.940150
27.846733	0.1	1.941109
27.848400	0.1	1.941267
27.850067	0.1	1.941230
27.851733	0.1	1.941361
27.853400	0.1	1.941333
27.855067	0.1	1.940853
27.856733	0.1	1.940038
27.858400	0.1	1.939298
27.860067	0.1	1.938953
27.861733	0.1	1.938734
27.863400	0.1	1.938581
27.865067	0.1	1.939852
27.866733	0.1	1.943619
27.868400	0.1	1.948331
27.870067	0.1	1.951866
27.871733	0.1	1.954008
27.873400	0.1	1.955084
27.875067	0.1	1.955107
27.876733	0.1	1.955437
27.878400	0.1	1.958506
27.880067	0.1	1.965347
27.881733	0.1	1.974241
27.883400	0.1	1.981654
27.885067	0.1	1.984844
27.886733	0.1	1.983619
27.888400	0.1	1.979508
27.890067	0.1	1.974702
27.891733	0.1	1.971782
27.893400	0.1	1.972131
27.895067	0.1	1.974893
27.896733	0.1	1.978599
27.898400	0.1	1.982413
27.900067	0.1	1.985286
27.901733	0.1	1.985910
27.903400	0.1	1.984420
27.905067	0.1	1.982693
27.906733	0.1	1.982180
27.908400	0.1	1.982716
27.910067	0.1	1.983629
27.911733	0.1	1.984611
27.913400	0.1	1.985217
27.915067	0.1	1.984672
27.916733	0.1	1.982469
27.918400	0.1	1.978772
27.920067	0.1	1.974795
27.921733	0.1	1.972299
27.923400	0.1	1.972136
27.925067	0.1	1.974069
27.926733	0.1	1.977459
27.928400	0.1	1.981179
27.930067	0.1	1.983540
27.931733	0.1	1.982949
27.933400	0.1	1.978888
27.935067	0.1	1.972853
27.936733	0.1	1.967708
27.938400	0.1	1.965682
27.940067	0.1	1.967326
27.941733	0.1	1.971964
27.943400	0.1	1.977938
27.945067	0.1	1.982753
27.946733	0.1	1.983931
27.948400	0.1	1.980262
27.950067	0.1	1.972495
27.951733	0.1	1.963121
27.953400	0.1	1.954888
27.955067	0.1	1.949538
27.956733	0.1	1.948136
27.958400	0.1	1.951158
27.960067	0.1	1.957258
27.961733	0.1	1.963517
27.963400	0.1	1.967801
27.965067	0.1	1.969812
27.966733	0.1	1.970511
27.968400	0.1	1.971102
27.970067	0.1	1.971801
27.971733	0.1	1.972015
27.973400	0.1	1.971927
27.975067	0.1	1.973044
27.976733	0.1	1.976644
27.978400	0.1	1.982315
27.980067	0.1	1.988364
27.981733	0.1	1.993175
27.983400	0.1	1.995796
27.985067	0.1	1.995731
27.986733	0.1	1.993375
27.988400	0.1	1.990553
27.990067	0.1	1.988881
27.991733	0.1	1.988267
27.993400	0.1	1.988504
27.995067	0.1	1.990222
27.996733	0.1	1.993626
27.998400	0.1	1.998511
28.000067	0.1	2.004472
28.001733	0.1	2.009962
28.003400	0.1	2.013268
28.005067	0.1	2.014702
28.006733	0.1	2.015880
28.008400	0.1	2.017734
28.010067	0.1	2.020337
28.011733	0.1	2.023499
28.013400	0.1	2.027126
28.015067	0.1	2.031219
28.016733	0.1	2.035853
28.018400	0.1	2.041319
28.020067	0.1	2.047354
28.021733	0.1	2.052323
28.023400	0.1	2.054526
28.025067	0.1	2.054041
28.026733	0.1	2.052691
28.028400	0.1	2.052742
28.030067	0.1	2.055657
28.031733	0.1	2.061473
28.033400	0.1	2.069203
28.035067	0.1	2.077520
28.036733	0.1	2.085185
28.038400	0.1	2.091057
28.040067	0.1	2.094083
28.041733	0.1	2.094116
28.043400	0.1	2.092812
28.045067	0.1	2.092607
28.046733	0.1	2.094810
28.048400	0.1	2.099038
28.050067	0.1	2.103881
28.051733	0.1	2.107779
28.053400	0.1	2.109678
28.055067	0.1	2.109376
28.056733	0.1	2.107648
28.058400	0.1	2.106014
28.060067	0.1	2.105986
28.061733	0.1	2.108379
28.063400	0.1	2.113222
28.065067	0.1	2.119988
28.066733	0.1	2.127243
28.068400	0.1	2.133157
28.070067	0.1	2.136831
28.071733	0.1	2.138256
28.073400	0.1	2.138005
28.075067	0.1	2.137567
28.076733	0.1	2.138317
28.078400	0.1	2.140077
28.080067	0.1	2.141455
28.081733	0.1	2.141423
28.083400	0.1	2.140002
28.085067	0.1	2.137385
28.086733	0.1	2.133320
28.088400	0.1	2.128454
28.090067	0.1	2.124794
28.091733	0.1	2.123518
28.093400	0.1	2.123998
28.095067	0.1	2.125297
28.096733	0.1	2.127034
28.098400	0.1	2.129241
28.100067	0.1	2.131904
28.101733	0.1	2.133963
28.103400	0.1	2.133772
28.105067	0.1	2.130796
28.106733	0.1	2.125720
28.108400	0.1	2.119490
28.110067	0.1	2.112966
28.111733	0.1	2.107373
28.113400	0.1	2.104426
28.115067	0.1	2.104896
28.116733	0.1	2.107434
28.118400	0.1	2.109990
28.120067	0.1	2.111392
28.121733	0.1	2.111150
28.123400	0.1	2.109511
28.125067	0.1	2.107304
28.126733	0.1	2.104961
28.128400	0.1	2.102349
28.130067	0.1	2.099103
28.131733	0.1	2.095429
28.133400	0.1	2.092868
28.135067	0.1	2.093022
28.136733	0.1	2.095583
28.138400	0.1	2.098233
28.140067	0.1	2.098056
28.141733	0.1	2.094014
28.143400	0.1	2.087923
28.145067	0.1	2.082125
28.146733	0.1	2.077352
28.148400	0.1	2.073301
28.150067	0.1	2.069953
28.151733	0.1	2.067783
28.153400	0.1	2.066856
28.155067	0.1	2.066367
28.156733	0.1	2.065171
28.158400	0.1	2.062339
28.160067	0.1	2.057762
28.161733	0.1	2.052458
28.163400	0.1	2.047508
28.165067	0.1	2.043243
28.166733	0.1	2.039671
28.168400	0.1	2.036849
28.170067	0.1	2.034572
28.171733	0.1	2.032197
28.173400	0.1	2.029054
28.175067	0.1	2.024844
28.176733	0.1	2.019797
28.178400	0.1	2.014884
28.180067	0.1	2.011592
28.181733	0.1	2.010535
28.183400	0.1	2.010460
28.185067	0.1	2.009436
28.186733	0.1	2.006511
28.188400	0.1	2.001952
28.190067	0.1	1.996369
28.191733	0.1	1.990045
28.193400	0.1	1.983359
28.195067	0.1	1.977338
28.196733	0.1	1.973282
28.198400	0.1	1.972141
28.200067	0.1	1.974329
28.201733	0.1	1.978986
28.203400	0.1	1.983163
28.205067	0.1	1.983917
28.206733	0.1	1.981268
28.208400	0.1	1.977235
28.210067	0.1	1.973300
28.211733	0.1	1.970264
28.213400	0.1	1.968686
28.215067	0.1	1.968127
28.216733	0.1	1.967456
28.218400	0.1	1.966399
28.220067	0.1	1.965677
28.221733	0.1	1.965589
28.223400	0.1	1.965575
28.225067	0.1	1.964960
28.226733	0.1	1.963815
28.228400	0.1	1.962935
28.230067	0.1	1.962474
28.231733	0.1	1.961580
28.233400	0.1	1.959782
28.235067	0.1	1.957095
28.236733	0.1	1.953486
28.238400	0.1	1.949468
28.240067	0.1	1.946483
28.241733	0.1	1.946366
28.243400	0.1	1.950008
28.245067	0.1	1.956350
28.246733	0.1	1.963261
28.248400	0.1	1.969216
28.250067	0.1	1.973766
28.251733	0.1	1.976956
28.253400	0.1	1.978842
28.255067	0.1	1.979899
28.256733	0.1	1.981468
28.258400	0.1	1.984821
28.260067	0.1	1.989929
28.261733	0.1	1.995675
28.263400	0.1	2.000323
28.265067	0.1	2.002176
28.266733	0.1	2.001002
28.268400	0.1	1.998288
28.270067	0.1	1.995908
28.271733	0.1	1.995345
28.273400	0.1	1.997114
28.275067	0.1	2.000318
28.276733	0.1	2.003470
28.278400	0.1	2.005273
28.280067	0.1	2.005342
28.281733	0.1	2.005016
28.283400	0.1	2.005906
28.285067	0.1	2.008043
28.286733	0.1	2.010851
28.288400	0.1	2.014488
28.290067	0.1	2.019098
28.291733	0.1	2.023983
28.293400	0.1	2.028369
28.295067	0.1	2.032383
28.296733	0.1	2.036863
28.298400	0.1	2.042642
28.300067	0.1	2.049776
28.301733	0.1	2.057371
28.303400	0.1	2.064267
28.305067	0.1	2.069576
28.306733	0.1	2.073208
28.308400	0.1	2.076030
28.310067	0.1	2.078810
28.311733	0.1	2.082274
28.313400	0.1	2.087899
28.315067	0.1	2.096482
28.316733	0.1	2.106586
28.318400	0.1	2.115825
28.320067	0.1	2.122875
28.321733	0.1	2.127942
28.323400	0.1	2.132091
28.325067	0.1	2.136263
28.326733	0.1	2.140384
28.328400	0.1	2.144063
28.330067	0.1	2.147285
28.331733	0.1	2.149632
28.333400	0.1	2.150466
28.335067	0.1	2.150480
28.336733	0.1	2.151565
28.338400	0.1	2.154801
28.340067	0.1	2.159695
28.341733	0.1	2.165469
28.343400	0.1	2.171383
28.345067	0.1	2.176398
28.346733	0.1	2.180072
28.348400	0.1	2.183127
28.350067	0.1	2.186303
28.351733	0.1	2.189218
28.353400	0.1	2.190662
28.355067	0.1	2.189800
28.356733	0.1	2.187137
28.358400	0.1	2.184366
28.360067	0.1	2.183081
28.361733	0.1	2.183691
28.363400	0.1	2.185148
28.365067	0.1	2.185390
28.366733	0.1	2.183141
28.368400	0.1	2.179290
28.370067	0.1	2.175369
28.371733	0.1	2.171635
28.373400	0.1	2.167500
28.375067	0.1	2.162643
28.376733	0.1	2.157311
28.378400	0.1	2.152235
28.380067	0.1	2.148040
28.381733	0.1	2.144533
28.383400	0.1	2.140701
28.385067	0.1	2.135471
28.386733	0.1	2.128766
28.388400	0.1	2.121236
28.390067	0.1	2.113497
28.391733	0.1	2.106032
28.393400	0.1	2.099224
28.395067	0.1	2.092714
28.396733	0.1	2.085608
28.398400	0.1	2.077511
28.400067	0.1	2.068523
28.401733	0.1	2.058404
28.403400	0.1	2.046758
28.405067	0.1	2.033585
28.406733	0.1	2.019284
28.408400	0.1	2.004844
28.410067	0.1	1.992052
28.411733	0.1	1.982721
28.413400	0.1	1.977426
28.415067	0.1	1.975051
28.416733	0.1	1.973580
28.418400	0.1	1.971549
28.420067	0.1	1.968276
28.421733	0.1	1.963056
28.423400	0.1	1.955726
28.425067	0.1	1.946976
28.426733	0.1	1.937998
28.428400	0.1	1.929947
28.430067	0.1	1.922697
28.431733	0.1	1.915270
28.433400	0.1	1.907893
28.435067	0.1	1.901849
28.436733	0.1	1.898040
28.438400	0.1	1.896638
28.440067	0.1	1.897430
28.441733	0.1	1.899898
28.443400	0.1	1.902776
28.445067	0.1	1.903917
28.446733	0.1	1.901779
28.448400	0.1	1.896806
28.450067	0.1	1.890603
28.451733	0.1	1.884610
28.453400	0.1	1.879763
28.455067	0.1	1.876708
28.456733	0.1	1.875632
28.458400	0.1	1.875907
28.460067	0.1	1.876699
28.461733	0.1	1.877989
28.463400	0.1	1.880121
28.465067	0.1	1.882389
28.466733	0.1	1.882887
28.468400	0.1	1.880364
28.470067	0.1	1.875483
28.471733	0.1	1.870231
28.473400	0.1	1.866724
28.475067	0.1	1.865942
28.476733	0.1	1.866994
28.478400	0.1	1.868452
28.480067	0.1	1.869700
28.481733	0.1	1.870338
28.483400	0.1	1.870319
28.485067	0.1	1.870734
28.486733	0.1	1.872722
28.488400	0.1	1.876294
28.490067	0.1	1.880061
28.491733	0.1	1.881681
28.493400	0.1	1.879996
28.495067	0.1	1.876298
28.496733	0.1	1.872345
28.498400	0.1	1.868466
28.500067	0.1	1.864829
28.501733	0.1	1.862962
28.503400	0.1	1.864778
28.505067	0.1	1.870608
28.506733	0.1	1.878738
28.508400	0.1	1.886641
28.510067	0.1	1.892010
28.511733	0.1	1.893612
28.513400	0.1	1.892238
28.515067	0.1	1.890301
28.516733	0.1	1.889747
28.518400	0.1	1.891046
28.520067	0.1	1.893747
28.521733	0.1	1.897295
28.523400	0.1	1.901533
28.525067	0.1	1.906725
28.526733	0.1	1.912829
28.528400	0.1	1.918934
28.530067	0.1	1.924085
28.531733	0.1	1.928629
28.533400	0.1	1.933835
28.535067	0.1	1.940113
28.536733	0.1	1.946641
28.538400	0.1	1.952606
28.540067	0.1	1.958078
28.541733	0.1	1.963624
28.543400	0.1	1.969468
28.545067	0.1	1.975540
28.546733	0.1	1.981924
28.548400	0.1	1.988229
28.550067	0.1	1.993729
28.551733	0.1	1.999289
28.553400	0.1	2.006986
28.555067	0.1	2.017375
28.556733	0.1	2.028951
28.558400	0.1	2.039806
28.560067	0.1	2.048435
28.561733	0.1	2.054209
28.563400	0.1	2.058041
28.565067	0.1	2.062013
28.566733	0.1	2.067862
28.568400	0.1	2.075899
28.570067	0.1	2.085278
28.571733	0.1	2.095099
28.573400	0.1	2.105436
28.575067	0.1	2.116715
28.576733	0.1	2.128053
28.578400	0.1	2.137753
28.580067	0.1	2.145437
28.581733	0.1	2.152636
28.583400	0.1	2.161358
28.585067	0.1	2.172589
28.586733	0.1	2.185912
28.588400	0.1	2.199993
28.590067	0.1	2.213316
28.591733	0.1	2.225018
28.593400	0.1	2.235458
28.595067	0.1	2.245675
28.596733	0.1	2.256478
28.598400	0.1	2.268199
28.600067	0.1	2.280562
28.601733	0.1	2.292488
28.603400	0.1	2.302830
28.605067	0.1	2.311752
28.606733	0.1	2.320623
28.608400	0.1	2.330728
28.610067	0.1	2.342556
28.611733	0.1	2.355906
28.613400	0.1	2.370481
28.615067	0.1	2.386128
28.616733	0.1	2.402416
28.618400	0.1	2.418505
28.620067	0.1	2.433704
28.621733	0.1	2.447749
28.623400	0.1	2.460727
28.625067	0.1	2.473397
28.626733	0.1	2.487130
28.628400	0.1	2.503130
28.630067	0.1	2.522315
28.631733	0.1	2.545137
28.633400	0.1	2.570762
28.635067	0.1	2.596909
28.636733	0.1	2.621287
28.638400	0.1	2.643662
28.640067	0.1	2.665427
28.641733	0.1	2.687201
28.643400	0.1	2.709003
28.645067	0.1	2.731993
28.646733	0.1	2.757562
28.648400	0.1	2.785907
28.650067	0.1	2.816701
28.651733	0.1	2.849502
28.653400	0.1	2.883123
28.655067	0.1	2.916376
28.656733	0.1	2.949722
28.658400	0.1	2.984726
28.660067	0.1	3.022556
28.661733	0.1	3.063306
28.663400	0.1	3.105309
28.665067	0.1	3.145859
28.666733	0.1	3.184052
28.668400	0.1	3.221398
28.670067	0.1	3.259820
28.671733	0.1	3.300449
28.673400	0.1	3.343453
28.675067	0.1	3.388720
28.676733	0.1	3.437223
28.678400	0.1	3.490439
28.680067	0.1	3.548227
28.681733	0.1	3.608721
28.683400	0.1	3.670016
28.685067	0.1	3.731283
28.686733	0.1	3.792974
28.688400	0.1	3.856397
28.690067	0.1	3.922586
28.691733	0.1	3.991690
28.693400	0.1	4.063859
28.695067	0.1	4.139431
28.696733	0.1	4.217909
28.698400	0.1	4.298408
28.700067	0.1	4.380392
28.701733	0.1	4.463471
28.703400	0.1	4.547946
28.705067	0.1	4.635281
28.706733	0.1	4.726825
28.708400	0.1	4.822593
28.710067	0.1	4.921365
28.711733	0.1	5.021626
28.713400	0.1	5.123164
28.715067	0.1	5.227677
28.716733	0.1	5.337219
28.718400	0.1	5.452512
28.720067	0.1	5.572992
28.721733	0.1	5.697408
28.723400	0.1	5.824235
28.725067	0.1	5.952306
28.726733	0.1	6.081299
28.728400	0.1	6.211419
28.730067	0.1	6.343001
28.731733	0.1	6.476664
28.733400	0.1	6.613489
28.735067	0.1	6.754748
28.736733	0.1	6.901333
28.738400	0.1	7.052943
28.740067	0.1	7.208600
28.741733	0.1	7.368382
28.743400	0.1	7.534144
28.745067	0.1	7.708399
28.746733	0.1	7.892228
28.748400	0.1	8.084239
28.750067	0.1	8.282210
28.751733	0.1	8.485499
28.753400	0.1	8.695042
28.755067	0.1	8.911337
28.756733	0.1	9.133718
28.758400	0.1	9.361273
28.760067	0.1	9.593926
28.761733	0.1	9.832573
28.763400	0.1	10.078191
28.765067	0.1	10.330980
28.766733	0.1	10.590409
28.768400	0.1	10.855873
28.770067	0.1	11.127652
28.771733	0.1	11.407235
28.773400	0.1	11.695535
28.775067	0.1	11.990829
28.776733	0.1	12.289458
28.778400	0.1	12.588510
28.780067	0.1	12.887623
28.781733	0.1	13.188040
28.783400	0.1	13.490310
28.785067	0.1	13.793213
28.786733	0.1	14.094235
28.788400	0.1	14.390633
28.790067	0.1	14.680377
28.791733	0.1	14.962652
28.793400	0.1	15.237359
28.795067	0.1	15.503131
28.796733	0.1	15.756334
28.798400	0.1	15.993537
28.800067	0.1	16.213707
28.801733	0.1	16.416884
28.803400	0.1	16.602259
28.805067	0.1	16.767797
28.806733	0.1	16.910764
28.808400	0.1	17.028800
28.810067	0.1	17.121318
28.811733	0.1	17.189621
28.813400	0.1	17.234804
28.815067	0.1	17.256397
28.816733	0.1	17.252769
28.818400	0.1	17.221379
28.820067	0.1	17.159930
28.821733	0.1	17.068423
28.823400	0.1	16.949270
28.825067	0.1	16.805264
28.826733	0.1	16.637766
28.828400	0.1	16.446691
28.830067	0.1	16.232445
28.831733	0.1	15.996811
28.833400	0.1	15.740898
28.835067	0.1	15.464160
28.836733	0.1	15.166593
28.838400	0.1	14.850623
28.840067	0.1	14.519668
28.841733	0.1	14.175763
28.843400	0.1	13.819779
28.845067	0.1	13.453062
28.846733	0.1	13.077664
28.848400	0.1	12.695421
28.850067	0.1	12.307670
28.851733	0.1	11.915821
28.853400	0.1	11.521420
28.855067	0.1	11.125868
28.856733	0.1	10.730787
28.858400	0.1	10.338565
28.860067	0.1	9.951387
28.861733	0.1	9.570182
28.863400	0.1	9.195460
28.865067	0.1	8.828370
28.866733	0.1	8.470160
28.868400	0.1	8.121757
28.870067	0.1	7.783803
28.871733	0.1	7.456169
28.873400	0.1	7.138234
28.875067	0.1	6.830352
28.876733	0.1	6.534108
28.878400	0.1	6.250953
28.880067	0.1	5.981172
28.881733	0.1	5.723983
28.883400	0.1	5.478249
28.885067	0.1	5.243341
28.886733	0.1	5.019242
28.888400	0.1	4.806146
28.890067	0.1	4.604724
28.891733	0.1	4.415982
28.893400	0.1	4.240093
28.895067	0.1	4.076078
28.896733	0.1	3.922516
28.898400	0.1	3.778394
28.900067	0.1	3.644014
28.901733	0.1	3.520399
28.903400	0.1	3.407062
28.905067	0.1	3.301799
28.906733	0.1	3.203121
28.908400	0.1	3.110976
28.910067	0.1	3.025462
28.911733	0.1	2.946425
28.913400	0.1	2.873465
28.915067	0.1	2.805800
28.916733	0.1	2.742913
28.918400	0.1	2.685157
28.920067	0.1	2.633403
28.921733	0.1	2.588406
28.923400	0.1	2.550408
28.925067	0.1	2.518580
28.926733	0.1	2.490785
28.928400	0.1	2.464685
28.930067	0.1	2.438696
28.931733	0.1	2.412316
28.933400	0.1	2.386593
28.935067	0.1	2.363697
28.936733	0.1	2.345629
28.938400	0.1	2.332884
28.940067	0.1	2.323925
28.941733	0.1	2.316423
28.943400	0.1	2.308772
28.945067	0.1	2.300222
28.946733	0.1	2.290602
28.948400	0.1	2.280064
28.950067	0.1	2.268986
28.951733	0.1	2.258164
28.953400	0.1	2.248492
28.955067	0.1	2.240213
28.956733	0.1	2.233209
28.958400	0.1	2.227318
28.960067	0.1	2.221772
28.961733	0.1	2.215388
28.963400	0.1	2.207630
28.965067	0.1	2.199183
28.966733	0.1	2.191421
28.968400	0.1	2.185255
28.970067	0.1	2.180608
28.971733	0.1	2.176827
28.973400	0.1	2.173218
28.975067	0.1	2.168659
28.976733	0.1	2.161758
28.978400	0.1	2.152422
28.980067	0.1	2.142335
28.981733	0.1	2.133353
28.983400	0.1	2.125911
28.985067	0.1	2.119089
28.986733	0.1	2.112007
28.988400	0.1	2.104752
28.990067	0.1	2.097525
28.991733	0.1	2.089632
28.993400	0.1	2.080561
28.995067	0.1	2.071480
28.996733	0.1	2.064127
28.998400	0.1	2.058558
29.000067	0.1	2.053161
[truncated: 248,950 more chars]
