# Supplementary material for: Fade into you: genetic control of pigmentation patterns in red-flesh apple (Malus domestica)
Source: Front Plant Sci. 2025 Jan 13;15:1462545. doi: 10.3389/fpls.2024.1462545 (PMC11770013; doi:10.3389/fpls.2024.1462545)
Supplement: Supplementary file 4 [file DataSheet1.zip › CR C2UV_VIS_2/CR C2UV_VIS_2.txt]

URL	chrom://thermo-pfav3ojr/ChromeleonLocal/Instrument Data/Vanquish_MS/Dimitri/VALEMA/Pierre/Echantillons 03-04-24.seq/902.smp/UV_VIS_2.channel/UV_VIS_2.chm
Channel	UV_VIS_2

Injection Information:
Data Vault	ChromeleonLocal
Sequence	Echantillons 03-04-24
Name	CR C2
Number	10
Position	B:B1
Comment	colonne SB-AQ MeOH+5%AA
Processing Method	Quantitative
Instrument Method	VALEMA test separation GRAQ 4
Type	Unknown
Status	Finished
Inject Time	4/4/2024 12:36:20 AM +02:00
Volume (µl)	10.0000
Dilution Factor	1.0000
Weight	1.0000

Chromatogram Data Information:
Time Min. (min)	0.001733
Time Max. (min)	47.000067
Data Points	28200
Detector	UV
Generating Data System	Chromeleon 7.3.2.10759
Exporting Data System	Chromeleon 7.3.2.0
Operator	Instrument Controller
Signal Quantity	Absorbance
Signal Unit	mAU
Signal Min.	-3.545256
Signal Max.	743.717682
Channel	UV_VIS_2
Driver Name	VDAD.dll
Channel Type	Evaluation
Min. Step (s)	0.1
Max. Step (s)	0.1
Average Step (s)	0.1

Signal Parameter Information:
Signal Info	WVL:312 nm

Chromatogram Data:
Time (min)	Step (s)	Value (mAU)
0.001733	n.a.	0.000000
0.003400	0.1	0.000037
0.005067	0.1	0.000163
0.006733	0.1	0.000354
0.008400	0.1	0.000610
0.010067	0.1	0.001071
0.011733	0.1	0.001770
0.013400	0.1	0.002314
0.015067	0.1	0.001984
0.016733	0.1	0.000591
0.018400	0.1	-0.001024
0.020067	0.1	-0.002091
0.021733	0.1	-0.002794
0.023400	0.1	-0.003926
0.025067	0.1	-0.006235
0.026733	0.1	-0.009402
0.028400	0.1	-0.011967
0.030067	0.1	-0.012894
0.031733	0.1	-0.012252
0.033400	0.1	-0.010338
0.035067	0.1	-0.007558
0.036733	0.1	-0.005099
0.038400	0.1	-0.004759
0.040067	0.1	-0.007856
0.041733	0.1	-0.014198
0.043400	0.1	-0.021989
0.045067	0.1	-0.028624
0.046733	0.1	-0.032228
0.048400	0.1	-0.033006
0.050067	0.1	-0.033048
0.051733	0.1	-0.034659
0.053400	0.1	-0.038953
0.055067	0.1	-0.045309
0.056733	0.1	-0.051269
0.058400	0.1	-0.053742
0.060067	0.1	-0.051856
0.061733	0.1	-0.047591
0.063400	0.1	-0.042873
0.065067	0.1	-0.038315
0.066733	0.1	-0.034361
0.068400	0.1	-0.031334
0.070067	0.1	-0.028634
0.071733	0.1	-0.025099
0.073400	0.1	-0.020200
0.075067	0.1	-0.014435
0.076733	0.1	-0.008792
0.078400	0.1	-0.004289
0.080067	0.1	-0.001658
0.081733	0.1	-0.001169
0.083400	0.1	-0.003097
0.085067	0.1	-0.007371
0.086733	0.1	-0.012866
0.088400	0.1	-0.018221
0.090067	0.1	-0.022328
0.091733	0.1	-0.023688
0.093400	0.1	-0.021169
0.095067	0.1	-0.015437
0.096733	0.1	-0.008461
0.098400	0.1	-0.002002
0.100067	0.1	0.002990
0.101733	0.1	0.005863
0.103400	0.1	0.006068
0.105067	0.1	0.003912
0.106733	0.1	0.000950
0.108400	0.1	-0.001462
0.110067	0.1	-0.003255
0.111733	0.1	-0.004848
0.113400	0.1	-0.006286
0.115067	0.1	-0.006990
0.116733	0.1	-0.005816
0.118400	0.1	-0.002519
0.120067	0.1	0.001108
0.121733	0.1	0.002491
0.123400	0.1	0.000671
0.125067	0.1	-0.003017
0.126733	0.1	-0.006352
0.128400	0.1	-0.007804
0.130067	0.1	-0.006999
0.131733	0.1	-0.004862
0.133400	0.1	-0.003194
0.135067	0.1	-0.003092
0.136733	0.1	-0.003916
0.138400	0.1	-0.004163
0.140067	0.1	-0.003055
0.141733	0.1	-0.001430
0.143400	0.1	-0.001071
0.145067	0.1	-0.002733
0.146733	0.1	-0.005020
0.148400	0.1	-0.005635
0.150067	0.1	-0.003749
0.151733	0.1	-0.001010
0.153400	0.1	0.000615
0.155067	0.1	0.001402
0.156733	0.1	0.002575
0.158400	0.1	0.003842
0.160067	0.1	0.003842
0.161733	0.1	0.002333
0.163400	0.1	0.000806
0.165067	0.1	0.000880
0.166733	0.1	0.002300
0.168400	0.1	0.003250
0.170067	0.1	0.002584
0.171733	0.1	0.000610
0.173400	0.1	-0.002072
0.175067	0.1	-0.005071
0.176733	0.1	-0.007795
0.178400	0.1	-0.009318
0.180067	0.1	-0.008601
0.181733	0.1	-0.005318
0.183400	0.1	-0.000694
0.185067	0.1	0.003232
0.186733	0.1	0.005020
0.188400	0.1	0.004601
0.190067	0.1	0.003683
0.191733	0.1	0.004671
0.193400	0.1	0.008564
0.195067	0.1	0.014086
0.196733	0.1	0.018594
0.198400	0.1	0.019805
0.200067	0.1	0.017113
0.201733	0.1	0.012210
0.203400	0.1	0.008210
0.205067	0.1	0.006696
0.206733	0.1	0.006463
0.208400	0.1	0.005784
0.210067	0.1	0.004172
0.211733	0.1	0.001797
0.213400	0.1	-0.001309
0.215067	0.1	-0.005118
0.216733	0.1	-0.008782
0.218400	0.1	-0.010566
0.220067	0.1	-0.009304
0.221733	0.1	-0.005290
0.223400	0.1	0.000172
0.225067	0.1	0.005523
0.226733	0.1	0.009346
0.228400	0.1	0.010650
0.230067	0.1	0.009313
0.231733	0.1	0.006044
0.233400	0.1	0.001639
0.235067	0.1	-0.003534
0.236733	0.1	-0.009127
0.238400	0.1	-0.013825
0.240067	0.1	-0.015609
0.241733	0.1	-0.013793
0.243400	0.1	-0.009858
0.245067	0.1	-0.005835
0.246733	0.1	-0.002845
0.248400	0.1	-0.000973
0.250067	0.1	-0.000065
0.251733	0.1	-0.000438
0.253400	0.1	-0.002477
0.255067	0.1	-0.005695
0.256733	0.1	-0.008624
0.258400	0.1	-0.010044
0.260067	0.1	-0.009765
0.261733	0.1	-0.008107
0.263400	0.1	-0.005406
0.265067	0.1	-0.001905
0.266733	0.1	0.002095
0.268400	0.1	0.005746
0.270067	0.1	0.007842
0.271733	0.1	0.007707
0.273400	0.1	0.005206
0.275067	0.1	0.001057
0.276733	0.1	-0.002813
0.278400	0.1	-0.004577
0.280067	0.1	-0.004112
0.281733	0.1	-0.002785
0.283400	0.1	-0.002240
0.285067	0.1	-0.003716
0.286733	0.1	-0.007721
0.288400	0.1	-0.013146
0.290067	0.1	-0.018058
0.291733	0.1	-0.021928
0.293400	0.1	-0.024987
0.295067	0.1	-0.026342
0.296733	0.1	-0.025397
0.298400	0.1	-0.023334
0.300067	0.1	-0.021406
0.301733	0.1	-0.019493
0.303400	0.1	-0.017043
0.305067	0.1	-0.014310
0.306733	0.1	-0.012275
0.308400	0.1	-0.011474
0.310067	0.1	-0.011148
0.311733	0.1	-0.009979
0.313400	0.1	-0.007539
0.315067	0.1	-0.004694
0.316733	0.1	-0.003059
0.318400	0.1	-0.003921
0.320067	0.1	-0.007013
0.321733	0.1	-0.010403
0.323400	0.1	-0.011898
0.325067	0.1	-0.010785
0.326733	0.1	-0.008373
0.328400	0.1	-0.006938
0.330067	0.1	-0.007804
0.331733	0.1	-0.010179
0.333400	0.1	-0.011935
0.335067	0.1	-0.011735
0.336733	0.1	-0.010165
0.338400	0.1	-0.008550
0.340067	0.1	-0.007520
0.341733	0.1	-0.007059
0.343400	0.1	-0.006650
0.345067	0.1	-0.005374
0.346733	0.1	-0.003157
0.348400	0.1	-0.001527
0.350067	0.1	-0.002114
0.351733	0.1	-0.004829
0.353400	0.1	-0.008326
0.355067	0.1	-0.011139
0.356733	0.1	-0.012130
0.358400	0.1	-0.011064
0.360067	0.1	-0.009108
0.361733	0.1	-0.008014
0.363400	0.1	-0.008731
0.365067	0.1	-0.011139
0.366733	0.1	-0.014296
0.368400	0.1	-0.016745
0.370067	0.1	-0.017672
0.371733	0.1	-0.017704
0.373400	0.1	-0.017928
0.375067	0.1	-0.018566
0.376733	0.1	-0.018948
0.378400	0.1	-0.018179
0.380067	0.1	-0.015898
0.381733	0.1	-0.012559
0.383400	0.1	-0.009001
0.385067	0.1	-0.005993
0.386733	0.1	-0.004056
0.388400	0.1	-0.003572
0.390067	0.1	-0.004885
0.391733	0.1	-0.007488
0.393400	0.1	-0.009402
0.395067	0.1	-0.008782
0.396733	0.1	-0.006105
0.398400	0.1	-0.003991
0.400067	0.1	-0.004461
0.401733	0.1	-0.006645
0.403400	0.1	-0.007986
0.405067	0.1	-0.007553
0.406733	0.1	-0.006915
0.408400	0.1	-0.007702
0.410067	0.1	-0.009988
0.411733	0.1	-0.013458
0.413400	0.1	-0.017816
0.415067	0.1	-0.021593
0.416733	0.1	-0.022794
0.418400	0.1	-0.020936
0.420067	0.1	-0.017202
0.421733	0.1	-0.013062
0.423400	0.1	-0.009472
0.425067	0.1	-0.006864
0.426733	0.1	-0.005239
0.428400	0.1	-0.004573
0.430067	0.1	-0.005434
0.431733	0.1	-0.008508
0.433400	0.1	-0.013201
0.435067	0.1	-0.017378
0.436733	0.1	-0.018976
0.438400	0.1	-0.017649
0.440067	0.1	-0.014454
0.441733	0.1	-0.010459
0.443400	0.1	-0.006733
0.445067	0.1	-0.004871
0.446733	0.1	-0.005169
0.448400	0.1	-0.005597
0.450067	0.1	-0.004228
0.451733	0.1	-0.001132
0.453400	0.1	0.002538
0.455067	0.1	0.005574
0.456733	0.1	0.006780
0.458400	0.1	0.005490
0.460067	0.1	0.002235
0.461733	0.1	-0.001471
0.463400	0.1	-0.004182
0.465067	0.1	-0.005071
0.466733	0.1	-0.003311
0.468400	0.1	0.001360
0.470067	0.1	0.007199
0.471733	0.1	0.011637
0.473400	0.1	0.013546
0.475067	0.1	0.013364
0.476733	0.1	0.011902
0.478400	0.1	0.009197
0.480067	0.1	0.005122
0.481733	0.1	0.001281
0.483400	0.1	0.000307
0.485067	0.1	0.003199
0.486733	0.1	0.008475
0.488400	0.1	0.013085
0.490067	0.1	0.014291
0.491733	0.1	0.011600
0.493400	0.1	0.006491
0.495067	0.1	0.000848
0.496733	0.1	-0.003874
0.498400	0.1	-0.007171
0.500067	0.1	-0.009509
0.501733	0.1	-0.011353
0.503400	0.1	-0.012643
0.505067	0.1	-0.013504
0.506733	0.1	-0.014394
0.508400	0.1	-0.014910
0.510067	0.1	-0.013835
0.511733	0.1	-0.010971
0.513400	0.1	-0.007548
0.515067	0.1	-0.004880
0.516733	0.1	-0.003683
0.518400	0.1	-0.003795
0.520067	0.1	-0.004275
0.521733	0.1	-0.004186
0.523400	0.1	-0.002892
0.525067	0.1	-0.000102
0.526733	0.1	0.003772
0.528400	0.1	0.007921
0.530067	0.1	0.011069
0.531733	0.1	0.011008
0.533400	0.1	0.006412
0.535067	0.1	-0.000913
0.536733	0.1	-0.007362
0.538400	0.1	-0.010589
0.540067	0.1	-0.010584
0.541733	0.1	-0.008908
0.543400	0.1	-0.007623
0.545067	0.1	-0.008205
0.546733	0.1	-0.010775
0.548400	0.1	-0.014110
0.550067	0.1	-0.016806
0.551733	0.1	-0.018491
0.553400	0.1	-0.019092
0.555067	0.1	-0.018016
0.556733	0.1	-0.015339
0.558400	0.1	-0.012536
0.560067	0.1	-0.011162
0.561733	0.1	-0.011791
0.563400	0.1	-0.014170
0.565067	0.1	-0.017490
0.566733	0.1	-0.020633
0.568400	0.1	-0.022668
0.570067	0.1	-0.023092
0.571733	0.1	-0.021942
0.573400	0.1	-0.020037
0.575067	0.1	-0.018789
0.576733	0.1	-0.019316
0.578400	0.1	-0.021472
0.580067	0.1	-0.023865
0.581733	0.1	-0.024941
0.583400	0.1	-0.024312
0.585067	0.1	-0.022752
0.586733	0.1	-0.021388
0.588400	0.1	-0.021025
0.590067	0.1	-0.021663
0.591733	0.1	-0.022664
0.593400	0.1	-0.023241
0.595067	0.1	-0.022561
0.596733	0.1	-0.020294
0.598400	0.1	-0.017323
0.600067	0.1	-0.015232
0.601733	0.1	-0.015441
0.603400	0.1	-0.018883
0.605067	0.1	-0.024932
0.606733	0.1	-0.030408
0.608400	0.1	-0.031390
0.610067	0.1	-0.026505
0.611733	0.1	-0.018100
0.613400	0.1	-0.010333
0.615067	0.1	-0.006501
0.616733	0.1	-0.007767
0.618400	0.1	-0.012997
0.620067	0.1	-0.019302
0.621733	0.1	-0.023660
0.623400	0.1	-0.024559
0.625067	0.1	-0.022133
0.626733	0.1	-0.017146
0.628400	0.1	-0.010398
0.630067	0.1	-0.003455
0.631733	0.1	0.001206
0.633400	0.1	0.001811
0.635067	0.1	-0.001462
0.636733	0.1	-0.006808
0.638400	0.1	-0.012526
0.640067	0.1	-0.018608
0.641733	0.1	-0.025411
0.643400	0.1	-0.031819
0.645067	0.1	-0.036065
0.646733	0.1	-0.037323
0.648400	0.1	-0.035772
0.650067	0.1	-0.031809
0.651733	0.1	-0.026119
0.653400	0.1	-0.020568
0.655067	0.1	-0.017397
0.656733	0.1	-0.017020
0.658400	0.1	-0.017853
0.660067	0.1	-0.018142
0.661733	0.1	-0.017518
0.663400	0.1	-0.017020
0.665067	0.1	-0.017942
0.666733	0.1	-0.020578
0.668400	0.1	-0.024089
0.670067	0.1	-0.027320
0.671733	0.1	-0.029490
0.673400	0.1	-0.029868
0.675067	0.1	-0.027404
0.676733	0.1	-0.021970
0.678400	0.1	-0.015493
0.680067	0.1	-0.010203
0.681733	0.1	-0.006626
0.683400	0.1	-0.004722
0.685067	0.1	-0.005281
0.686733	0.1	-0.008536
0.688400	0.1	-0.012806
0.690067	0.1	-0.015651
0.691733	0.1	-0.015744
0.693400	0.1	-0.013383
0.695067	0.1	-0.009858
0.696733	0.1	-0.006608
0.698400	0.1	-0.004545
0.700067	0.1	-0.004130
0.701733	0.1	-0.005411
0.703400	0.1	-0.007702
0.705067	0.1	-0.009784
0.706733	0.1	-0.010948
0.708400	0.1	-0.011772
0.710067	0.1	-0.013337
0.711733	0.1	-0.015632
0.713400	0.1	-0.017388
0.715067	0.1	-0.017420
0.716733	0.1	-0.015898
0.718400	0.1	-0.013923
0.720067	0.1	-0.011944
0.721733	0.1	-0.009597
0.723400	0.1	-0.006887
0.725067	0.1	-0.004452
0.726733	0.1	-0.002957
0.728400	0.1	-0.003143
0.730067	0.1	-0.005444
0.731733	0.1	-0.008708
0.733400	0.1	-0.010668
0.735067	0.1	-0.010575
0.736733	0.1	-0.010063
0.738400	0.1	-0.011274
0.740067	0.1	-0.015143
0.741733	0.1	-0.021094
0.743400	0.1	-0.027218
0.745067	0.1	-0.031102
0.746733	0.1	-0.031451
0.748400	0.1	-0.029309
0.750067	0.1	-0.027181
0.751733	0.1	-0.026999
0.753400	0.1	-0.028666
0.755067	0.1	-0.030301
0.756733	0.1	-0.030263
0.758400	0.1	-0.028778
0.760067	0.1	-0.027227
0.761733	0.1	-0.026631
0.763400	0.1	-0.027134
0.765067	0.1	-0.028177
0.766733	0.1	-0.029067
0.768400	0.1	-0.029560
0.770067	0.1	-0.029737
0.771733	0.1	-0.029556
0.773400	0.1	-0.028852
0.775067	0.1	-0.027693
0.776733	0.1	-0.026915
0.778400	0.1	-0.027670
0.780067	0.1	-0.030305
0.781733	0.1	-0.034128
0.783400	0.1	-0.037942
0.785067	0.1	-0.040466
0.786733	0.1	-0.040801
0.788400	0.1	-0.038831
0.790067	0.1	-0.035278
0.791733	0.1	-0.031535
0.793400	0.1	-0.028769
0.795067	0.1	-0.027297
0.796733	0.1	-0.026668
0.798400	0.1	-0.026049
0.800067	0.1	-0.024880
0.801733	0.1	-0.023437
0.803400	0.1	-0.022203
0.805067	0.1	-0.021495
0.806733	0.1	-0.021742
0.808400	0.1	-0.022692
0.810067	0.1	-0.022971
0.811733	0.1	-0.021541
0.813400	0.1	-0.018952
0.815067	0.1	-0.016801
0.816733	0.1	-0.016494
0.818400	0.1	-0.018482
0.820067	0.1	-0.022193
0.821733	0.1	-0.026436
0.823400	0.1	-0.030128
0.825067	0.1	-0.032545
0.826733	0.1	-0.033146
0.828400	0.1	-0.031744
0.830067	0.1	-0.028885
0.831733	0.1	-0.025718
0.833400	0.1	-0.023129
0.835067	0.1	-0.021574
0.836733	0.1	-0.021607
0.838400	0.1	-0.023283
0.840067	0.1	-0.025132
0.841733	0.1	-0.025225
0.843400	0.1	-0.023320
0.845067	0.1	-0.021104
0.846733	0.1	-0.020252
0.848400	0.1	-0.020578
0.850067	0.1	-0.020396
0.851733	0.1	-0.018696
0.853400	0.1	-0.016149
0.855067	0.1	-0.013872
0.856733	0.1	-0.012177
0.858400	0.1	-0.010850
0.860067	0.1	-0.010235
0.861733	0.1	-0.011572
0.863400	0.1	-0.015865
0.865067	0.1	-0.022608
0.866733	0.1	-0.029877
0.868400	0.1	-0.035521
0.870067	0.1	-0.038599
0.871733	0.1	-0.039740
0.873400	0.1	-0.039954
0.875067	0.1	-0.039674
0.876733	0.1	-0.038850
0.878400	0.1	-0.037150
0.880067	0.1	-0.033886
0.881733	0.1	-0.028759
0.883400	0.1	-0.023516
0.885067	0.1	-0.021034
0.886733	0.1	-0.022198
0.888400	0.1	-0.024945
0.890067	0.1	-0.026380
0.891733	0.1	-0.025555
0.893400	0.1	-0.024261
0.895067	0.1	-0.024638
0.896733	0.1	-0.026580
0.898400	0.1	-0.028331
0.900067	0.1	-0.028322
0.901733	0.1	-0.025723
0.903400	0.1	-0.020498
0.905067	0.1	-0.013611
0.906733	0.1	-0.006692
0.908400	0.1	-0.001430
0.910067	0.1	0.001052
0.911733	0.1	0.000587
0.913400	0.1	-0.002170
0.915067	0.1	-0.006082
0.916733	0.1	-0.009574
0.918400	0.1	-0.011395
0.920067	0.1	-0.011739
0.921733	0.1	-0.012242
0.923400	0.1	-0.014738
0.925067	0.1	-0.019758
0.926733	0.1	-0.025956
0.928400	0.1	-0.031320
0.930067	0.1	-0.034501
0.931733	0.1	-0.035018
0.933400	0.1	-0.033439
0.935067	0.1	-0.030953
0.936733	0.1	-0.028117
0.938400	0.1	-0.024941
0.940067	0.1	-0.022333
0.941733	0.1	-0.022072
0.943400	0.1	-0.024880
0.945067	0.1	-0.028792
0.946733	0.1	-0.030654
0.948400	0.1	-0.029388
0.950067	0.1	-0.026627
0.951733	0.1	-0.024587
0.953400	0.1	-0.023949
0.955067	0.1	-0.023944
0.956733	0.1	-0.024214
0.958400	0.1	-0.025420
0.960067	0.1	-0.027930
0.961733	0.1	-0.031260
0.963400	0.1	-0.034324
0.965067	0.1	-0.035339
0.966733	0.1	-0.032638
0.968400	0.1	-0.026547
0.970067	0.1	-0.019525
0.971733	0.1	-0.013970
0.973400	0.1	-0.010850
0.975067	0.1	-0.010044
0.976733	0.1	-0.010636
0.978400	0.1	-0.011744
0.980067	0.1	-0.013295
0.981733	0.1	-0.015269
0.983400	0.1	-0.017192
0.985067	0.1	-0.018645
0.986733	0.1	-0.019344
0.988400	0.1	-0.019372
0.990067	0.1	-0.019516
0.991733	0.1	-0.020578
0.993400	0.1	-0.022394
0.995067	0.1	-0.024224
0.996733	0.1	-0.025635
0.998400	0.1	-0.025849
1.000067	0.1	-0.023474
1.001733	0.1	-0.017923
1.003400	0.1	-0.010617
1.005067	0.1	-0.004219
1.006733	0.1	-0.000815
1.008400	0.1	-0.000778
1.010067	0.1	-0.003004
1.011733	0.1	-0.006133
1.013400	0.1	-0.009923
1.015067	0.1	-0.015418
1.016733	0.1	-0.023372
1.018400	0.1	-0.032620
1.020067	0.1	-0.040811
1.021733	0.1	-0.046128
1.023400	0.1	-0.047567
1.025067	0.1	-0.044946
1.026733	0.1	-0.039530
1.028400	0.1	-0.033616
1.030067	0.1	-0.029127
1.031733	0.1	-0.027055
1.033400	0.1	-0.027637
1.035067	0.1	-0.029970
1.036733	0.1	-0.032336
1.038400	0.1	-0.033784
1.040067	0.1	-0.034575
1.041733	0.1	-0.035018
1.043400	0.1	-0.034403
1.045067	0.1	-0.031455
1.046733	0.1	-0.026105
1.048400	0.1	-0.020512
1.050067	0.1	-0.017355
1.051733	0.1	-0.017541
1.053400	0.1	-0.020587
1.055067	0.1	-0.026054
1.056733	0.1	-0.032955
1.058400	0.1	-0.038715
1.060067	0.1	-0.040578
1.061733	0.1	-0.037882
1.063400	0.1	-0.032340
1.065067	0.1	-0.026440
1.066733	0.1	-0.022226
1.068400	0.1	-0.021029
1.070067	0.1	-0.023139
1.071733	0.1	-0.027223
1.073400	0.1	-0.031055
1.075067	0.1	-0.033271
1.076733	0.1	-0.033979
1.078400	0.1	-0.033951
1.080067	0.1	-0.033658
1.081733	0.1	-0.032899
1.083400	0.1	-0.031409
1.085067	0.1	-0.029691
1.086733	0.1	-0.028722
1.088400	0.1	-0.028983
1.090067	0.1	-0.030035
1.091733	0.1	-0.031027
1.093400	0.1	-0.031320
1.095067	0.1	-0.030622
1.096733	0.1	-0.028992
1.098400	0.1	-0.027125
1.100067	0.1	-0.026370
1.101733	0.1	-0.027586
1.103400	0.1	-0.030221
1.105067	0.1	-0.033155
1.106733	0.1	-0.035539
1.108400	0.1	-0.036415
1.110067	0.1	-0.034957
1.111733	0.1	-0.031986
1.113400	0.1	-0.030003
1.115067	0.1	-0.030627
1.116733	0.1	-0.033081
1.118400	0.1	-0.035325
1.120067	0.1	-0.035707
1.121733	0.1	-0.033560
1.123400	0.1	-0.029630
1.125067	0.1	-0.026263
1.126733	0.1	-0.025672
1.128400	0.1	-0.027884
1.130067	0.1	-0.031414
1.131733	0.1	-0.035129
1.133400	0.1	-0.038408
1.135067	0.1	-0.040359
1.136733	0.1	-0.040196
1.138400	0.1	-0.038277
1.140067	0.1	-0.036149
1.141733	0.1	-0.035241
1.143400	0.1	-0.035935
1.145067	0.1	-0.037574
1.146733	0.1	-0.038757
1.148400	0.1	-0.037858
1.150067	0.1	-0.034259
1.151733	0.1	-0.029281
1.153400	0.1	-0.024936
1.155067	0.1	-0.022268
1.156733	0.1	-0.021518
1.158400	0.1	-0.022328
1.160067	0.1	-0.023521
1.161733	0.1	-0.024117
1.163400	0.1	-0.024289
1.165067	0.1	-0.024652
1.166733	0.1	-0.025271
1.168400	0.1	-0.026082
1.170067	0.1	-0.027455
1.171733	0.1	-0.029360
1.173400	0.1	-0.030957
1.175067	0.1	-0.031772
1.176733	0.1	-0.032228
1.178400	0.1	-0.032680
1.180067	0.1	-0.032526
1.181733	0.1	-0.030948
1.183400	0.1	-0.028466
1.185067	0.1	-0.026710
1.186733	0.1	-0.026519
1.188400	0.1	-0.027302
1.190067	0.1	-0.028224
1.191733	0.1	-0.028750
1.193400	0.1	-0.028335
1.195067	0.1	-0.026762
1.196733	0.1	-0.024759
1.198400	0.1	-0.023670
1.200067	0.1	-0.024009
1.201733	0.1	-0.024750
1.203400	0.1	-0.024647
1.205067	0.1	-0.023390
1.206733	0.1	-0.021020
1.208400	0.1	-0.017774
1.210067	0.1	-0.014547
1.211733	0.1	-0.012317
1.213400	0.1	-0.011413
1.215067	0.1	-0.011981
1.216733	0.1	-0.014184
1.218400	0.1	-0.017276
1.220067	0.1	-0.019674
1.221733	0.1	-0.020717
1.223400	0.1	-0.021351
1.225067	0.1	-0.022626
1.226733	0.1	-0.024247
1.228400	0.1	-0.024624
1.230067	0.1	-0.022491
1.231733	0.1	-0.018463
1.233400	0.1	-0.014817
1.235067	0.1	-0.013751
1.236733	0.1	-0.015828
1.238400	0.1	-0.019767
1.240067	0.1	-0.023306
1.241733	0.1	-0.024680
1.243400	0.1	-0.023791
1.245067	0.1	-0.022147
1.246733	0.1	-0.021653
1.248400	0.1	-0.023381
1.250067	0.1	-0.027041
1.251733	0.1	-0.031251
1.253400	0.1	-0.034096
1.255067	0.1	-0.033979
1.256733	0.1	-0.030901
1.258400	0.1	-0.026808
1.260067	0.1	-0.023898
1.261733	0.1	-0.022403
1.263400	0.1	-0.020945
1.265067	0.1	-0.018659
1.266733	0.1	-0.015828
1.268400	0.1	-0.013257
1.270067	0.1	-0.011721
1.271733	0.1	-0.011185
1.273400	0.1	-0.010845
1.275067	0.1	-0.010217
1.276733	0.1	-0.009374
1.278400	0.1	-0.008391
1.280067	0.1	-0.007348
1.281733	0.1	-0.006706
1.283400	0.1	-0.007497
1.285067	0.1	-0.011069
1.286733	0.1	-0.017378
1.288400	0.1	-0.024377
1.290067	0.1	-0.030166
1.291733	0.1	-0.034384
1.293400	0.1	-0.036960
1.295067	0.1	-0.037313
1.296733	0.1	-0.035469
1.298400	0.1	-0.032540
1.300067	0.1	-0.029369
1.301733	0.1	-0.025802
1.303400	0.1	-0.022002
1.305067	0.1	-0.019479
1.306733	0.1	-0.020168
1.308400	0.1	-0.024685
1.310067	0.1	-0.031525
1.311733	0.1	-0.037956
1.313400	0.1	-0.041458
1.315067	0.1	-0.040801
1.316733	0.1	-0.036308
1.318400	0.1	-0.029253
1.320067	0.1	-0.021132
1.321733	0.1	-0.013607
1.323400	0.1	-0.007809
1.325067	0.1	-0.002757
1.326733	0.1	0.004130
1.328400	0.1	0.014384
1.330067	0.1	0.027651
1.331733	0.1	0.042990
1.333400	0.1	0.059283
1.335067	0.1	0.074930
1.336733	0.1	0.088462
1.338400	0.1	0.099391
1.340067	0.1	0.108238
1.341733	0.1	0.115712
1.343400	0.1	0.121924
1.345067	0.1	0.126259
1.346733	0.1	0.127908
1.348400	0.1	0.125854
1.350067	0.1	0.118762
1.351733	0.1	0.106213
1.353400	0.1	0.090189
1.355067	0.1	0.073975
1.356733	0.1	0.059516
1.358400	0.1	0.046981
1.360067	0.1	0.036354
1.361733	0.1	0.028023
1.363400	0.1	0.022040
1.365067	0.1	0.017551
1.366733	0.1	0.013406
1.368400	0.1	0.009169
1.370067	0.1	0.004936
1.371733	0.1	0.000456
1.373400	0.1	-0.004512
1.375067	0.1	-0.009276
1.376733	0.1	-0.013150
1.378400	0.1	-0.016876
1.380067	0.1	-0.021798
1.381733	0.1	-0.027935
1.383400	0.1	-0.033807
1.385067	0.1	-0.037747
1.386733	0.1	-0.038939
1.388400	0.1	-0.038166
1.390067	0.1	-0.037812
1.391733	0.1	-0.040168
1.393400	0.1	-0.045523
1.395067	0.1	-0.052750
1.396733	0.1	-0.060578
1.398400	0.1	-0.067293
1.400067	0.1	-0.070883
1.401733	0.1	-0.070818
1.403400	0.1	-0.068764
1.405067	0.1	-0.067269
1.406733	0.1	-0.068159
1.408400	0.1	-0.071563
1.410067	0.1	-0.076084
1.411733	0.1	-0.080229
1.413400	0.1	-0.083186
1.415067	0.1	-0.084266
1.416733	0.1	-0.082669
1.418400	0.1	-0.077751
1.420067	0.1	-0.069644
1.421733	0.1	-0.059772
1.423400	0.1	-0.050082
1.425067	0.1	-0.041360
1.426733	0.1	-0.032773
1.428400	0.1	-0.023344
1.430067	0.1	-0.013355
1.431733	0.1	-0.003316
1.433400	0.1	0.007418
1.435067	0.1	0.019786
1.436733	0.1	0.033700
1.438400	0.1	0.048494
1.440067	0.1	0.063647
1.441733	0.1	0.078534
1.443400	0.1	0.092257
1.445067	0.1	0.104406
1.446733	0.1	0.115442
1.448400	0.1	0.126157
1.450067	0.1	0.137473
1.451733	0.1	0.150036
1.453400	0.1	0.163345
1.455067	0.1	0.176439
1.456733	0.1	0.189217
1.458400	0.1	0.202516
1.460067	0.1	0.217180
1.461733	0.1	0.232775
1.463400	0.1	0.247466
1.465067	0.1	0.259401
1.466733	0.1	0.267746
1.468400	0.1	0.273613
1.470067	0.1	0.280049
1.471733	0.1	0.289450
1.473400	0.1	0.301334
1.475067	0.1	0.313767
1.476733	0.1	0.325800
1.478400	0.1	0.337334
1.480067	0.1	0.347425
1.481733	0.1	0.354396
1.483400	0.1	0.357479
1.485067	0.1	0.357581
1.486733	0.1	0.356943
1.488400	0.1	0.358312
1.490067	0.1	0.363872
1.491733	0.1	0.374331
1.493400	0.1	0.388138
1.495067	0.1	0.402047
1.496733	0.1	0.413805
1.498400	0.1	0.423440
1.500067	0.1	0.431570
1.501733	0.1	0.438192
1.503400	0.1	0.443468
1.505067	0.1	0.447975
1.506733	0.1	0.452274
1.508400	0.1	0.456921
1.510067	0.1	0.462900
1.511733	0.1	0.471664
1.513400	0.1	0.483855
1.515067	0.1	0.498393
1.516733	0.1	0.514067
1.518400	0.1	0.530602
1.520067	0.1	0.547497
1.521733	0.1	0.563757
1.523400	0.1	0.579334
1.525067	0.1	0.595641
1.526733	0.1	0.614179
1.528400	0.1	0.635195
1.530067	0.1	0.657835
1.531733	0.1	0.680443
1.533400	0.1	0.701039
1.535067	0.1	0.718692
1.536733	0.1	0.734124
1.538400	0.1	0.748085
1.540067	0.1	0.759945
1.541733	0.1	0.768574
1.543400	0.1	0.774255
1.545067	0.1	0.779033
1.546733	0.1	0.785091
1.548400	0.1	0.792989
1.550067	0.1	0.801180
1.551733	0.1	0.807275
1.553400	0.1	0.810311
1.555067	0.1	0.811876
1.556733	0.1	0.815177
1.558400	0.1	0.822488
1.560067	0.1	0.833170
1.561733	0.1	0.844602
1.563400	0.1	0.855075
1.565067	0.1	0.865897
1.566733	0.1	0.880165
1.568400	0.1	0.899169
1.570067	0.1	0.921478
1.571733	0.1	0.944831
1.573400	0.1	0.967239
1.575067	0.1	0.987095
1.576733	0.1	1.003486
1.578400	0.1	1.016371
1.580067	0.1	1.026089
1.581733	0.1	1.032972
1.583400	0.1	1.037540
1.585067	0.1	1.039752
1.586733	0.1	1.038313
1.588400	0.1	1.031868
1.590067	0.1	1.020418
1.591733	0.1	1.005167
1.593400	0.1	0.987137
1.595067	0.1	0.966191
1.596733	0.1	0.941739
1.598400	0.1	0.914307
1.600067	0.1	0.886545
1.601733	0.1	0.863331
1.603400	0.1	0.851578
1.605067	0.1	0.860253
1.606733	0.1	0.899853
1.608400	0.1	0.980832
1.610067	0.1	1.111631
1.611733	0.1	1.296513
1.613400	0.1	1.534126
1.615067	0.1	1.817243
1.616733	0.1	2.133399
1.618400	0.1	2.467516
1.620067	0.1	2.805479
1.621733	0.1	3.135405
1.623400	0.1	3.447346
1.625067	0.1	3.734240
1.626733	0.1	3.993134
1.628400	0.1	4.224768
1.630067	0.1	4.431778
1.631733	0.1	4.617008
1.633400	0.1	4.782956
1.635067	0.1	4.931507
1.636733	0.1	5.063950
1.638400	0.1	5.181981
1.640067	0.1	5.288552
1.641733	0.1	5.387156
1.643400	0.1	5.480312
1.645067	0.1	5.568401
1.646733	0.1	5.649515
1.648400	0.1	5.720519
1.650067	0.1	5.777888
1.651733	0.1	5.817981
1.653400	0.1	5.838629
1.655067	0.1	5.841199
1.656733	0.1	5.829893
1.658400	0.1	5.808566
1.660067	0.1	5.778605
1.661733	0.1	5.739233
1.663400	0.1	5.688961
1.665067	0.1	5.627335
1.666733	0.1	5.555656
1.668400	0.1	5.475678
1.670067	0.1	5.388078
1.671733	0.1	5.292739
1.673400	0.1	5.190237
1.675067	0.1	5.081915
1.676733	0.1	4.968406
1.678400	0.1	4.849262
1.680067	0.1	4.724241
1.681733	0.1	4.594317
1.683400	0.1	4.461827
1.685067	0.1	4.329183
1.686733	0.1	4.197294
1.688400	0.1	4.065894
1.690067	0.1	3.934777
1.691733	0.1	3.803708
1.693400	0.1	3.672126
1.695067	0.1	3.540069
1.696733	0.1	3.408492
1.698400	0.1	3.277930
1.700067	0.1	3.147721
1.701733	0.1	3.017541
1.703400	0.1	2.888655
1.705067	0.1	2.762992
1.706733	0.1	2.641710
1.708400	0.1	2.524634
1.710067	0.1	2.410486
1.711733	0.1	2.297787
1.713400	0.1	2.185712
1.715067	0.1	2.074465
1.716733	0.1	1.965314
1.718400	0.1	1.859986
1.720067	0.1	1.759720
1.721733	0.1	1.664571
1.723400	0.1	1.573479
1.725067	0.1	1.486102
1.726733	0.1	1.403904
1.728400	0.1	1.328178
1.730067	0.1	1.258091
1.731733	0.1	1.191422
1.733400	0.1	1.126477
1.735067	0.1	1.062988
1.736733	0.1	1.001754
1.738400	0.1	0.943625
1.740067	0.1	0.888985
1.741733	0.1	0.838409
1.743400	0.1	0.792840
1.745067	0.1	0.752704
1.746733	0.1	0.717575
1.748400	0.1	0.686394
1.750067	0.1	0.657276
1.751733	0.1	0.628135
1.753400	0.1	0.598626
1.755067	0.1	0.570407
1.756733	0.1	0.545294
1.758400	0.1	0.524037
1.760067	0.1	0.505904
1.761733	0.1	0.489391
1.763400	0.1	0.474006
1.765067	0.1	0.460362
1.766733	0.1	0.448450
1.768400	0.1	0.437004
1.770067	0.1	0.424515
1.771733	0.1	0.410648
1.773400	0.1	0.396771
1.775067	0.1	0.384673
1.776733	0.1	0.374671
1.778400	0.1	0.365619
1.780067	0.1	0.356655
1.781733	0.1	0.348003
1.783400	0.1	0.340361
1.785067	0.1	0.334107
1.786733	0.1	0.329083
1.788400	0.1	0.324869
1.790067	0.1	0.320934
1.791733	0.1	0.316491
1.793400	0.1	0.311071
1.795067	0.1	0.304934
1.796733	0.1	0.298619
1.798400	0.1	0.292654
1.800067	0.1	0.287262
1.801733	0.1	0.281883
1.803400	0.1	0.275834
1.805067	0.1	0.269506
1.806733	0.1	0.264128
1.808400	0.1	0.260393
1.810067	0.1	0.258121
1.811733	0.1	0.256673
1.813400	0.1	0.255164
1.815067	0.1	0.252356
1.816733	0.1	0.247094
1.818400	0.1	0.239122
1.820067	0.1	0.229641
1.821733	0.1	0.220798
1.823400	0.1	0.214484
1.825067	0.1	0.211727
1.826733	0.1	0.212761
1.828400	0.1	0.216817
1.830067	0.1	0.222125
1.831733	0.1	0.226595
1.833400	0.1	0.228644
1.835067	0.1	0.227899
1.836733	0.1	0.225310
1.838400	0.1	0.222260
1.840067	0.1	0.219978
1.841733	0.1	0.219550
1.843400	0.1	0.221799
1.845067	0.1	0.226819
1.846733	0.1	0.233636
1.848400	0.1	0.240873
1.850067	0.1	0.247834
1.851733	0.1	0.254242
1.853400	0.1	0.259550
1.855067	0.1	0.263755
1.856733	0.1	0.268193
1.858400	0.1	0.275108
1.860067	0.1	0.286377
1.861733	0.1	0.302717
1.863400	0.1	0.323928
1.865067	0.1	0.349046
1.866733	0.1	0.376301
1.868400	0.1	0.403910
1.870067	0.1	0.431295
1.871733	0.1	0.459333
1.873400	0.1	0.489028
1.875067	0.1	0.520498
1.876733	0.1	0.553057
1.878400	0.1	0.585639
1.880067	0.1	0.617127
1.881733	0.1	0.647339
1.883400	0.1	0.677546
1.885067	0.1	0.709062
1.886733	0.1	0.741389
1.888400	0.1	0.772313
1.890067	0.1	0.799485
1.891733	0.1	0.821794
1.893400	0.1	0.839694
1.895067	0.1	0.854256
1.896733	0.1	0.865832
1.898400	0.1	0.873520
1.900067	0.1	0.875979
1.901733	0.1	0.872910
1.903400	0.1	0.865255
1.905067	0.1	0.853804
1.906733	0.1	0.839005
1.908400	0.1	0.822004
1.910067	0.1	0.804425
1.911733	0.1	0.787303
1.913400	0.1	0.770381
1.915067	0.1	0.751964
1.916733	0.1	0.730469
1.918400	0.1	0.707153
1.920067	0.1	0.685337
1.921733	0.1	0.666659
1.923400	0.1	0.650431
1.925067	0.1	0.635418
1.926733	0.1	0.620321
1.928400	0.1	0.604047
1.930067	0.1	0.586533
1.931733	0.1	0.568870
1.933400	0.1	0.552535
1.935067	0.1	0.538016
1.936733	0.1	0.524474
1.938400	0.1	0.510751
1.940067	0.1	0.496176
1.941733	0.1	0.480553
1.943400	0.1	0.464092
1.945067	0.1	0.447370
1.946733	0.1	0.430909
1.948400	0.1	0.414802
1.950067	0.1	0.399156
1.951733	0.1	0.384538
1.953400	0.1	0.371542
1.955067	0.1	0.360264
1.956733	0.1	0.350252
1.958400	0.1	0.340617
1.960067	0.1	0.330238
1.961733	0.1	0.318778
1.963400	0.1	0.307667
1.965067	0.1	0.299108
1.966733	0.1	0.293730
1.968400	0.1	0.289851
1.970067	0.1	0.285474
1.971733	0.1	0.279718
1.973400	0.1	0.271932
1.975067	0.1	0.261874
1.976733	0.1	0.251005
1.978400	0.1	0.241776
1.980067	0.1	0.235536
1.981733	0.1	0.231611
1.983400	0.1	0.228104
1.985067	0.1	0.223503
1.986733	0.1	0.217627
1.988400	0.1	0.210968
1.990067	0.1	0.203694
1.991733	0.1	0.195755
1.993400	0.1	0.187503
1.995067	0.1	0.179471
1.996733	0.1	0.171876
1.998400	0.1	0.164914
2.000067	0.1	0.159335
2.001733	0.1	0.156397
2.003400	0.1	0.156378
2.005067	0.1	0.156946
2.006733	0.1	0.154949
2.008400	0.1	0.149207
2.010067	0.1	0.140793
2.011733	0.1	0.132420
2.013400	0.1	0.127377
2.015067	0.1	0.127126
2.016733	0.1	0.130208
2.018400	0.1	0.133724
2.020067	0.1	0.135163
2.021733	0.1	0.133747
2.023400	0.1	0.130762
2.025067	0.1	0.127908
2.026733	0.1	0.125142
2.028400	0.1	0.121486
2.030067	0.1	0.117347
2.031733	0.1	0.114148
2.033400	0.1	0.112467
2.035067	0.1	0.112075
2.036733	0.1	0.112411
2.038400	0.1	0.112094
2.040067	0.1	0.109901
2.041733	0.1	0.105919
2.043400	0.1	0.100425
2.045067	0.1	0.093663
2.046733	0.1	0.086795
2.048400	0.1	0.081030
2.050067	0.1	0.076722
2.051733	0.1	0.074129
2.053400	0.1	0.073342
2.055067	0.1	0.072955
2.056733	0.1	0.070874
2.058400	0.1	0.066836
2.060067	0.1	0.062338
2.061733	0.1	0.058431
2.063400	0.1	0.055130
2.065067	0.1	0.052322
2.066733	0.1	0.050445
2.068400	0.1	0.049998
2.070067	0.1	0.050566
2.071733	0.1	0.051260
2.073400	0.1	0.051958
2.075067	0.1	0.052890
2.076733	0.1	0.053500
2.078400	0.1	0.053025
2.080067	0.1	0.051516
2.081733	0.1	0.049272
2.083400	0.1	0.046138
2.085067	0.1	0.042263
2.086733	0.1	0.038440
2.088400	0.1	0.034985
2.090067	0.1	0.031656
2.091733	0.1	0.028694
2.093400	0.1	0.026315
2.095067	0.1	0.023684
2.096733	0.1	0.019842
2.098400	0.1	0.015236
2.100067	0.1	0.011590
2.101733	0.1	0.010142
2.103400	0.1	0.010408
2.105067	0.1	0.011278
2.106733	0.1	0.012536
2.108400	0.1	0.014408
2.110067	0.1	0.016652
2.111733	0.1	0.018771
2.113400	0.1	0.020345
2.115067	0.1	0.021202
2.116733	0.1	0.021504
2.118400	0.1	0.021360
2.120067	0.1	0.020880
2.121733	0.1	0.020727
2.123400	0.1	0.021532
2.125067	0.1	0.023092
2.126733	0.1	0.024890
2.128400	0.1	0.026459
2.130067	0.1	0.027139
2.131733	0.1	0.026952
2.133400	0.1	0.027162
2.135067	0.1	0.028908
2.136733	0.1	0.031935
2.138400	0.1	0.035190
2.140067	0.1	0.037695
2.141733	0.1	0.038580
2.143400	0.1	0.037123
2.145067	0.1	0.033621
2.146733	0.1	0.029658
2.148400	0.1	0.027264
2.150067	0.1	0.027572
2.151733	0.1	0.029970
2.153400	0.1	0.033169
2.155067	0.1	0.036797
2.156733	0.1	0.041253
2.158400	0.1	0.046953
2.160067	0.1	0.053807
2.161733	0.1	0.060773
2.163400	0.1	0.066403
2.165067	0.1	0.069677
2.166733	0.1	0.069914
2.168400	0.1	0.067018
2.170067	0.1	0.062273
2.171733	0.1	0.057891
2.173400	0.1	0.055861
2.175067	0.1	0.057016
2.176733	0.1	0.060517
2.178400	0.1	0.064629
2.180067	0.1	0.068252
2.181733	0.1	0.071283
2.183400	0.1	0.073686
2.185067	0.1	0.075195
2.186733	0.1	0.076131
2.188400	0.1	0.077584
2.190067	0.1	0.080331
2.191733	0.1	0.084001
2.193400	0.1	0.087488
2.195067	0.1	0.089691
2.196733	0.1	0.089845
2.198400	0.1	0.087777
2.200067	0.1	0.084275
2.201733	0.1	0.081081
2.203400	0.1	0.080024
2.205067	0.1	0.082324
2.206733	0.1	0.088410
2.208400	0.1	0.097244
2.210067	0.1	0.105961
2.211733	0.1	0.111256
2.213400	0.1	0.111959
2.215067	0.1	0.109682
2.216733	0.1	0.106925
2.218400	0.1	0.105500
2.220067	0.1	0.106203
2.221733	0.1	0.108839
2.223400	0.1	0.112643
2.225067	0.1	0.116583
2.226733	0.1	0.118823
2.228400	0.1	0.117295
2.230067	0.1	0.112029
2.231733	0.1	0.105561
2.233400	0.1	0.100648
2.235067	0.1	0.098157
2.236733	0.1	0.097258
2.238400	0.1	0.097617
2.240067	0.1	0.100289
2.241733	0.1	0.105598
2.243400	0.1	0.111545
2.245067	0.1	0.115465
2.246733	0.1	0.116327
2.248400	0.1	0.114990
2.250067	0.1	0.113188
2.251733	0.1	0.112499
2.253400	0.1	0.113635
2.255067	0.1	0.116155
2.256733	0.1	0.118730
2.258400	0.1	0.119954
2.260067	0.1	0.118916
2.261733	0.1	0.115559
2.263400	0.1	0.111209
2.265067	0.1	0.107922
2.266733	0.1	0.106809
2.268400	0.1	0.107819
2.270067	0.1	0.110660
2.271733	0.1	0.114334
2.273400	0.1	0.116928
2.275067	0.1	0.117072
2.276733	0.1	0.114967
2.278400	0.1	0.112043
2.280067	0.1	0.109803
2.281733	0.1	0.108387
2.283400	0.1	0.106865
2.285067	0.1	0.105090
2.286733	0.1	0.103638
2.288400	0.1	0.102548
2.290067	0.1	0.101416
2.291733	0.1	0.100005
2.293400	0.1	0.098683
2.295067	0.1	0.098613
2.296733	0.1	0.100755
2.298400	0.1	0.104466
2.300067	0.1	0.107829
2.301733	0.1	0.109193
2.303400	0.1	0.107940
2.305067	0.1	0.104560
2.306733	0.1	0.100886
2.308400	0.1	0.099009
2.310067	0.1	0.099223
2.311733	0.1	0.100140
2.313400	0.1	0.100648
2.315067	0.1	0.100527
2.316733	0.1	0.099679
2.318400	0.1	0.098329
2.320067	0.1	0.097263
2.321733	0.1	0.097342
2.323400	0.1	0.099135
2.325067	0.1	0.102310
2.326733	0.1	0.105072
2.328400	0.1	0.105430
2.330067	0.1	0.103237
2.331733	0.1	0.099987
2.333400	0.1	0.096937
2.335067	0.1	0.094506
2.336733	0.1	0.092634
2.338400	0.1	0.090767
2.340067	0.1	0.088564
2.341733	0.1	0.086948
2.343400	0.1	0.087037
2.345067	0.1	0.088285
2.346733	0.1	0.088657
2.348400	0.1	0.086459
2.350067	0.1	0.081882
2.351733	0.1	0.077030
2.353400	0.1	0.074334
2.355067	0.1	0.074813
2.356733	0.1	0.077803
2.358400	0.1	0.081696
2.360067	0.1	0.084736
2.361733	0.1	0.085882
2.363400	0.1	0.085165
2.365067	0.1	0.083353
2.366733	0.1	0.081556
2.368400	0.1	0.080653
2.370067	0.1	0.080438
2.371733	0.1	0.079381
2.373400	0.1	0.076029
2.375067	0.1	0.070343
2.376733	0.1	0.063814
2.378400	0.1	0.058692
2.380067	0.1	0.056429
2.381733	0.1	0.056936
2.383400	0.1	0.059321
2.385067	0.1	0.061919
2.386733	0.1	0.062222
2.388400	0.1	0.058617
2.390067	0.1	0.051968
2.391733	0.1	0.044722
2.393400	0.1	0.039437
2.395067	0.1	0.037649
2.396733	0.1	0.038827
2.398400	0.1	0.041244
2.400067	0.1	0.043265
2.401733	0.1	0.043409
2.403400	0.1	0.041281
2.405067	0.1	0.038235
2.406733	0.1	0.035814
2.408400	0.1	0.034394
2.410067	0.1	0.033798
2.411733	0.1	0.033928
2.413400	0.1	0.034124
2.415067	0.1	0.032987
2.416733	0.1	0.029891
2.418400	0.1	0.025961
2.420067	0.1	0.023306
2.421733	0.1	0.023288
2.423400	0.1	0.025225
2.425067	0.1	0.027441
2.426733	0.1	0.029407
2.428400	0.1	0.031544
2.430067	0.1	0.033798
2.431733	0.1	0.035935
2.433400	0.1	0.038468
2.435067	0.1	0.041449
2.436733	0.1	0.043088
2.438400	0.1	0.041351
2.440067	0.1	0.036559
2.441733	0.1	0.031251
2.443400	0.1	0.027847
2.445067	0.1	0.027213
2.446733	0.1	0.028736
2.448400	0.1	0.031115
2.450067	0.1	0.033323
2.451733	0.1	0.034892
2.453400	0.1	0.035237
2.455067	0.1	0.033532
2.456733	0.1	0.029644
2.458400	0.1	0.024457
2.460067	0.1	0.019474
2.461733	0.1	0.016419
2.463400	0.1	0.016503
2.465067	0.1	0.019497
2.466733	0.1	0.023423
2.468400	0.1	0.025523
2.470067	0.1	0.024592
2.471733	0.1	0.021858
2.473400	0.1	0.019283
2.475067	0.1	0.017784
2.476733	0.1	0.017141
2.478400	0.1	0.016885
2.480067	0.1	0.016363
2.481733	0.1	0.014524
2.483400	0.1	0.010775
2.485067	0.1	0.005658
2.486733	0.1	-0.000037
2.488400	0.1	-0.005853
2.490067	0.1	-0.011232
2.491733	0.1	-0.015083
2.493400	0.1	-0.015632
2.495067	0.1	-0.011418
2.496733	0.1	-0.003348
2.498400	0.1	0.005756
2.500067	0.1	0.013239
2.501733	0.1	0.017057
2.503400	0.1	0.016061
2.505067	0.1	0.011036
2.506733	0.1	0.004326
2.508400	0.1	-0.002161
2.510067	0.1	-0.007884
2.511733	0.1	-0.012503
2.513400	0.1	-0.015087
2.515067	0.1	-0.015255
2.516733	0.1	-0.013974
2.518400	0.1	-0.012694
2.520067	0.1	-0.012391
2.521733	0.1	-0.013360
2.523400	0.1	-0.015013
2.525067	0.1	-0.016061
2.526733	0.1	-0.015255
2.528400	0.1	-0.012233
2.530067	0.1	-0.008023
2.531733	0.1	-0.004712
2.533400	0.1	-0.003958
2.535067	0.1	-0.005672
2.536733	0.1	-0.008298
2.538400	0.1	-0.010189
2.540067	0.1	-0.010943
2.541733	0.1	-0.011930
2.543400	0.1	-0.014962
2.545067	0.1	-0.019888
2.546733	0.1	-0.024373
2.548400	0.1	-0.026277
2.550067	0.1	-0.024992
2.551733	0.1	-0.020913
2.553400	0.1	-0.015367
2.555067	0.1	-0.010412
2.556733	0.1	-0.007153
2.558400	0.1	-0.004913
2.560067	0.1	-0.002538
2.561733	0.1	0.000526
2.563400	0.1	0.004428
2.565067	0.1	0.009043
2.566733	0.1	0.013611
2.568400	0.1	0.016647
2.570067	0.1	0.016708
2.571733	0.1	0.012824
2.573400	0.1	0.004908
2.575067	0.1	-0.004866
2.576733	0.1	-0.012531
2.578400	0.1	-0.015730
2.580067	0.1	-0.015465
2.581733	0.1	-0.013867
2.583400	0.1	-0.011818
2.585067	0.1	-0.009099
2.586733	0.1	-0.005420
2.588400	0.1	-0.001253
2.590067	0.1	0.001444
2.591733	0.1	0.000736
2.593400	0.1	-0.002552
2.595067	0.1	-0.005388
2.596733	0.1	-0.005821
2.598400	0.1	-0.004340
2.600067	0.1	-0.002198
2.601733	0.1	0.000023
2.603400	0.1	0.002142
2.605067	0.1	0.003744
2.606733	0.1	0.004303
2.608400	0.1	0.003199
2.610067	0.1	-0.000368
2.611733	0.1	-0.006584
2.613400	0.1	-0.014124
2.615067	0.1	-0.020578
2.616733	0.1	-0.023870
2.618400	0.1	-0.023847
2.620067	0.1	-0.022366
2.621733	0.1	-0.021011
2.623400	0.1	-0.019306
2.625067	0.1	-0.016256
2.626733	0.1	-0.012536
2.628400	0.1	-0.009947
2.630067	0.1	-0.009448
2.631733	0.1	-0.010175
2.633400	0.1	-0.010729
2.635067	0.1	-0.011390
2.636733	0.1	-0.013979
2.638400	0.1	-0.019232
2.640067	0.1	-0.025444
2.641733	0.1	-0.030496
2.643400	0.1	-0.033746
2.645067	0.1	-0.035069
2.646733	0.1	-0.033989
2.648400	0.1	-0.030645
2.650067	0.1	-0.026110
2.651733	0.1	-0.021448
2.653400	0.1	-0.017080
2.655067	0.1	-0.012778
2.656733	0.1	-0.008331
2.658400	0.1	-0.004238
2.660067	0.1	-0.001346
2.661733	0.1	-0.000456
2.663400	0.1	-0.002212
2.665067	0.1	-0.006291
2.666733	0.1	-0.011069
2.668400	0.1	-0.014957
2.670067	0.1	-0.017411
2.671733	0.1	-0.018533
2.673400	0.1	-0.019129
2.675067	0.1	-0.020494
2.676733	0.1	-0.022845
2.678400	0.1	-0.024945
2.680067	0.1	-0.025714
2.681733	0.1	-0.025239
2.683400	0.1	-0.024512
2.685067	0.1	-0.024568
2.686733	0.1	-0.025560
2.688400	0.1	-0.026491
2.690067	0.1	-0.026044
2.691733	0.1	-0.024219
2.693400	0.1	-0.022445
2.695067	0.1	-0.021313
2.696733	0.1	-0.020065
2.698400	0.1	-0.018058
2.700067	0.1	-0.014971
2.701733	0.1	-0.010878
2.703400	0.1	-0.006668
2.705067	0.1	-0.002994
2.706733	0.1	0.000405
2.708400	0.1	0.003572
2.710067	0.1	0.005835
2.711733	0.1	0.006547
2.713400	0.1	0.005742
2.715067	0.1	0.004200
2.716733	0.1	0.003236
2.718400	0.1	0.003753
2.720067	0.1	0.005020
2.721733	0.1	0.005355
2.723400	0.1	0.004219
2.725067	0.1	0.002561
2.726733	0.1	0.001770
2.728400	0.1	0.002780
2.730067	0.1	0.005714
2.731733	0.1	0.010165
2.733400	0.1	0.015218
2.735067	0.1	0.019344
2.736733	0.1	0.021495
2.738400	0.1	0.021849
2.740067	0.1	0.021067
2.741733	0.1	0.019716
2.743400	0.1	0.018585
2.745067	0.1	0.018459
2.746733	0.1	0.019311
2.748400	0.1	0.020736
2.750067	0.1	0.022394
2.751733	0.1	0.023209
2.753400	0.1	0.022063
2.755067	0.1	0.019772
2.756733	0.1	0.019055
2.758400	0.1	0.021919
2.760067	0.1	0.027153
2.761733	0.1	0.031367
2.763400	0.1	0.032680
2.765067	0.1	0.031916
2.766733	0.1	0.030803
2.768400	0.1	0.030114
2.770067	0.1	0.029290
2.771733	0.1	0.027465
2.773400	0.1	0.024396
2.775067	0.1	0.020564
2.776733	0.1	0.016973
2.778400	0.1	0.014589
2.780067	0.1	0.013760
2.781733	0.1	0.014338
2.783400	0.1	0.015837
2.785067	0.1	0.017746
2.786733	0.1	0.020182
2.788400	0.1	0.023879
2.790067	0.1	0.028950
2.791733	0.1	0.034017
2.793400	0.1	0.037313
2.795067	0.1	0.038766
2.796733	0.1	0.039916
2.798400	0.1	0.041695
2.800067	0.1	0.043293
2.801733	0.1	0.043190
2.803400	0.1	0.040377
2.805067	0.1	0.034841
2.806733	0.1	0.027921
2.808400	0.1	0.022175
2.810067	0.1	0.020014
2.811733	0.1	0.022235
2.813400	0.1	0.027567
2.815067	0.1	0.033593
2.816733	0.1	0.038063
2.818400	0.1	0.039875
2.820067	0.1	0.039395
2.821733	0.1	0.037667
2.823400	0.1	0.035260
2.825067	0.1	0.032708
2.826733	0.1	0.031716
2.828400	0.1	0.033714
2.830067	0.1	0.037313
2.831733	0.1	0.039251
2.833400	0.1	0.037453
2.835067	0.1	0.031977
2.836733	0.1	0.024163
2.838400	0.1	0.015977
2.840067	0.1	0.009555
2.841733	0.1	0.006566
2.843400	0.1	0.007129
2.845067	0.1	0.009947
2.846733	0.1	0.013821
2.848400	0.1	0.018412
2.850067	0.1	0.023600
2.851733	0.1	0.029053
2.853400	0.1	0.034077
2.855067	0.1	0.037183
2.856733	0.1	0.037178
2.858400	0.1	0.034901
2.860067	0.1	0.032461
2.861733	0.1	0.031539
2.863400	0.1	0.032745
2.865067	0.1	0.035493
2.866733	0.1	0.038384
2.868400	0.1	0.040056
2.870067	0.1	0.040052
2.871733	0.1	0.038757
2.873400	0.1	0.036536
2.875067	0.1	0.033416
2.876733	0.1	0.029653
2.878400	0.1	0.026072
2.880067	0.1	0.023702
2.881733	0.1	0.023101
2.883400	0.1	0.024554
2.885067	0.1	0.028317
2.886733	0.1	0.033937
2.888400	0.1	0.040038
2.890067	0.1	0.044792
2.891733	0.1	0.046734
2.893400	0.1	0.045793
2.895067	0.1	0.043623
2.896733	0.1	0.042287
2.898400	0.1	0.042380
2.900067	0.1	0.042235
2.901733	0.1	0.039800
2.903400	0.1	0.035199
2.905067	0.1	0.030440
2.906733	0.1	0.026892
2.908400	0.1	0.024857
2.910067	0.1	0.024601
2.911733	0.1	0.025937
2.913400	0.1	0.027781
2.915067	0.1	0.029257
2.916733	0.1	0.030398
2.918400	0.1	0.031521
2.920067	0.1	0.032852
2.921733	0.1	0.034589
2.923400	0.1	0.036745
2.925067	0.1	0.039064
2.926733	0.1	0.040992
2.928400	0.1	0.041798
2.930067	0.1	0.040932
2.931733	0.1	0.038547
2.933400	0.1	0.035744
2.935067	0.1	0.033714
2.936733	0.1	0.032564
2.938400	0.1	0.031632
2.940067	0.1	0.030897
2.941733	0.1	0.031153
2.943400	0.1	0.032624
2.945067	0.1	0.034422
2.946733	0.1	0.035423
2.948400	0.1	0.035381
2.950067	0.1	0.034934
2.951733	0.1	0.034682
2.953400	0.1	0.034454
2.955067	0.1	0.034184
2.956733	0.1	0.034501
2.958400	0.1	0.035558
2.960067	0.1	0.036745
2.961733	0.1	0.037970
2.963400	0.1	0.039618
2.965067	0.1	0.041281
2.966733	0.1	0.041625
2.968400	0.1	0.039297
2.970067	0.1	0.033923
2.971733	0.1	0.026799
2.973400	0.1	0.020666
2.975067	0.1	0.018147
2.976733	0.1	0.020163
2.978400	0.1	0.025472
2.980067	0.1	0.031060
2.981733	0.1	0.034077
2.983400	0.1	0.034035
2.985067	0.1	0.032410
2.986733	0.1	0.030808
2.988400	0.1	0.030030
2.990067	0.1	0.029858
2.991733	0.1	0.029602
2.993400	0.1	0.028750
2.995067	0.1	0.026994
2.996733	0.1	0.024666
2.998400	0.1	0.022636
3.000067	0.1	0.021462
3.001733	0.1	0.021351
3.003400	0.1	0.021984
3.005067	0.1	0.022203
3.006733	0.1	0.021071
3.008400	0.1	0.019148
3.010067	0.1	0.017821
3.011733	0.1	0.017895
3.013400	0.1	0.019502
3.015067	0.1	0.022673
3.016733	0.1	0.027148
3.018400	0.1	0.032140
3.020067	0.1	0.036960
3.021733	0.1	0.041607
3.023400	0.1	0.046189
3.025067	0.1	0.050315
3.026733	0.1	0.053411
3.028400	0.1	0.055335
3.030067	0.1	0.056233
3.031733	0.1	0.055390
3.033400	0.1	0.051381
3.035067	0.1	0.044741
3.036733	0.1	0.038771
3.038400	0.1	0.036331
3.040067	0.1	0.037258
3.041733	0.1	0.039595
3.043400	0.1	0.041779
3.045067	0.1	0.043004
3.046733	0.1	0.043018
3.048400	0.1	0.042059
3.050067	0.1	0.040247
3.051733	0.1	0.037542
3.053400	0.1	0.034217
3.055067	0.1	0.030538
3.056733	0.1	0.026431
3.058400	0.1	0.021709
3.060067	0.1	0.016536
3.061733	0.1	0.011930
3.063400	0.1	0.009704
3.065067	0.1	0.011274
3.066733	0.1	0.016238
3.068400	0.1	0.022198
3.070067	0.1	0.026268
3.071733	0.1	0.027027
3.073400	0.1	0.024983
3.075067	0.1	0.022254
3.076733	0.1	0.021425
3.078400	0.1	0.023092
3.080067	0.1	0.025546
3.081733	0.1	0.027311
3.083400	0.1	0.028270
3.085067	0.1	0.028433
3.086733	0.1	0.027185
3.088400	0.1	0.024312
3.090067	0.1	0.021122
3.091733	0.1	0.019614
3.093400	0.1	0.020689
3.095067	0.1	0.023171
3.096733	0.1	0.024708
3.098400	0.1	0.024009
3.100067	0.1	0.021751
3.101733	0.1	0.018934
3.103400	0.1	0.015860
3.105067	0.1	0.012834
3.106733	0.1	0.010733
3.108400	0.1	0.010561
3.110067	0.1	0.012424
3.111733	0.1	0.015250
3.113400	0.1	0.017444
3.115067	0.1	0.017877
3.116733	0.1	0.017001
3.118400	0.1	0.016172
3.120067	0.1	0.016056
3.121733	0.1	0.016857
3.123400	0.1	0.018938
3.125067	0.1	0.022165
3.126733	0.1	0.025542
3.128400	0.1	0.027986
3.130067	0.1	0.029192
3.131733	0.1	0.029309
3.133400	0.1	0.028457
3.135067	0.1	0.027423
3.136733	0.1	0.027646
3.138400	0.1	0.029551
3.140067	0.1	0.031660
3.141733	0.1	0.032037
3.143400	0.1	0.030254
3.145067	0.1	0.027446
3.146733	0.1	0.024997
3.148400	0.1	0.023842
3.150067	0.1	0.024321
3.151733	0.1	0.026058
3.153400	0.1	0.028051
3.155067	0.1	0.028801
3.156733	0.1	0.027050
3.158400	0.1	0.022734
3.160067	0.1	0.016801
3.161733	0.1	0.010678
3.163400	0.1	0.005960
3.165067	0.1	0.003385
3.166733	0.1	0.002254
3.168400	0.1	0.001341
3.170067	0.1	0.000168
3.171733	0.1	-0.000661
3.173400	0.1	-0.000573
3.175067	0.1	-0.000056
3.176733	0.1	-0.000051
3.178400	0.1	-0.000913
3.180067	0.1	-0.002151
3.181733	0.1	-0.003064
3.183400	0.1	-0.003902
3.185067	0.1	-0.005658
3.186733	0.1	-0.008568
3.188400	0.1	-0.011865
3.190067	0.1	-0.014501
3.191733	0.1	-0.015316
3.193400	0.1	-0.013709
3.195067	0.1	-0.010161
3.196733	0.1	-0.005635
3.198400	0.1	-0.001634
3.200067	0.1	0.000345
3.201733	0.1	0.000200
3.203400	0.1	-0.000955
3.205067	0.1	-0.001877
3.206733	0.1	-0.001788
3.208400	0.1	-0.000661
3.210067	0.1	0.001234
3.211733	0.1	0.003767
3.213400	0.1	0.006990
3.215067	0.1	0.010962
3.216733	0.1	0.015236
3.218400	0.1	0.018412
3.220067	0.1	0.019032
3.221733	0.1	0.016731
3.223400	0.1	0.012107
3.225067	0.1	0.006305
3.226733	0.1	0.000820
3.228400	0.1	-0.003036
3.230067	0.1	-0.004633
3.231733	0.1	-0.004224
3.233400	0.1	-0.002859
3.235067	0.1	-0.001928
3.236733	0.1	-0.002393
3.238400	0.1	-0.004196
3.240067	0.1	-0.006328
3.241733	0.1	-0.007246
3.243400	0.1	-0.005588
3.245067	0.1	-0.001951
3.246733	0.1	0.000596
3.248400	0.1	-0.000657
3.250067	0.1	-0.005285
3.251733	0.1	-0.010398
3.253400	0.1	-0.013155
3.255067	0.1	-0.012550
3.256733	0.1	-0.009113
3.258400	0.1	-0.003879
3.260067	0.1	0.001835
3.261733	0.1	0.006659
3.263400	0.1	0.009532
3.265067	0.1	0.009905
3.266733	0.1	0.008205
3.268400	0.1	0.005485
3.270067	0.1	0.002477
3.271733	0.1	-0.000293
3.273400	0.1	-0.002505
3.275067	0.1	-0.004475
3.276733	0.1	-0.006245
3.278400	0.1	-0.007139
3.280067	0.1	-0.006785
3.281733	0.1	-0.005336
3.283400	0.1	-0.002980
3.285067	0.1	0.000088
3.286733	0.1	0.003730
3.288400	0.1	0.007777
3.290067	0.1	0.011711
3.291733	0.1	0.014841
3.293400	0.1	0.016470
3.295067	0.1	0.015558
3.296733	0.1	0.011395
3.298400	0.1	0.004712
3.300067	0.1	-0.002719
3.301733	0.1	-0.009374
3.303400	0.1	-0.014477
3.305067	0.1	-0.017416
3.306733	0.1	-0.017532
3.308400	0.1	-0.015274
3.310067	0.1	-0.013076
3.311733	0.1	-0.013439
3.313400	0.1	-0.016307
3.315067	0.1	-0.019325
3.316733	0.1	-0.020089
3.318400	0.1	-0.017826
3.320067	0.1	-0.013933
3.321733	0.1	-0.011269
3.323400	0.1	-0.011967
3.325067	0.1	-0.015604
3.326733	0.1	-0.019972
3.328400	0.1	-0.023032
3.330067	0.1	-0.023851
3.331733	0.1	-0.022850
3.333400	0.1	-0.021262
3.335067	0.1	-0.019725
3.336733	0.1	-0.018138
3.338400	0.1	-0.016661
3.340067	0.1	-0.016233
3.341733	0.1	-0.018100
3.343400	0.1	-0.022366
3.345067	0.1	-0.027199
3.346733	0.1	-0.030170
3.348400	0.1	-0.030100
3.350067	0.1	-0.027772
3.351733	0.1	-0.025206
3.353400	0.1	-0.023958
3.355067	0.1	-0.023791
3.356733	0.1	-0.022999
3.358400	0.1	-0.019977
3.360067	0.1	-0.015167
3.361733	0.1	-0.010817
3.363400	0.1	-0.008666
3.365067	0.1	-0.009309
3.366733	0.1	-0.013015
3.368400	0.1	-0.019516
3.370067	0.1	-0.026976
3.371733	0.1	-0.032103
3.373400	0.1	-0.031958
3.375067	0.1	-0.025989
3.376733	0.1	-0.016382
3.378400	0.1	-0.006473
3.380067	0.1	0.000959
3.381733	0.1	0.004196
3.383400	0.1	0.002794
3.385067	0.1	-0.002026
3.386733	0.1	-0.007735
3.388400	0.1	-0.012475
3.390067	0.1	-0.015819
3.391733	0.1	-0.017276
3.393400	0.1	-0.016005
3.395067	0.1	-0.011944
3.396733	0.1	-0.006277
3.398400	0.1	-0.001392
3.400067	0.1	0.000573
3.401733	0.1	-0.000335
3.403400	0.1	-0.002477
3.405067	0.1	-0.004540
3.406733	0.1	-0.005835
3.408400	0.1	-0.005844
3.410067	0.1	-0.004456
3.411733	0.1	-0.002584
3.413400	0.1	-0.001667
3.415067	0.1	-0.002333
3.416733	0.1	-0.004526
3.418400	0.1	-0.008121
3.420067	0.1	-0.012144
3.421733	0.1	-0.015213
3.423400	0.1	-0.016745
3.425067	0.1	-0.016713
3.426733	0.1	-0.015707
3.428400	0.1	-0.015339
3.430067	0.1	-0.016745
3.431733	0.1	-0.018966
3.433400	0.1	-0.019995
3.435067	0.1	-0.018645
3.436733	0.1	-0.015297
3.438400	0.1	-0.012051
3.440067	0.1	-0.011455
3.441733	0.1	-0.014435
3.443400	0.1	-0.019935
3.445067	0.1	-0.025779
3.446733	0.1	-0.029816
3.448400	0.1	-0.030873
3.450067	0.1	-0.029034
3.451733	0.1	-0.025607
3.453400	0.1	-0.022249
3.455067	0.1	-0.019795
3.456733	0.1	-0.018482
3.458400	0.1	-0.018068
3.460067	0.1	-0.017490
3.461733	0.1	-0.015711
3.463400	0.1	-0.012405
3.465067	0.1	-0.007893
3.466733	0.1	-0.003194
3.468400	0.1	0.000331
3.470067	0.1	0.001802
3.471733	0.1	0.001048
3.473400	0.1	-0.001416
3.475067	0.1	-0.004736
3.476733	0.1	-0.008573
3.478400	0.1	-0.013052
3.480067	0.1	-0.018091
3.481733	0.1	-0.023218
3.483400	0.1	-0.027935
3.485067	0.1	-0.032126
3.486733	0.1	-0.035213
3.488400	0.1	-0.035521
3.490067	0.1	-0.031660
3.491733	0.1	-0.023516
3.493400	0.1	-0.011637
3.495067	0.1	0.003283
3.496733	0.1	0.020382
3.498400	0.1	0.038436
3.500067	0.1	0.056066
3.501733	0.1	0.072718
3.503400	0.1	0.089174
3.505067	0.1	0.106399
3.506733	0.1	0.124006
3.508400	0.1	0.140811
3.510067	0.1	0.156555
3.511733	0.1	0.171633
3.513400	0.1	0.185836
3.515067	0.1	0.198525
3.516733	0.1	0.209059
3.518400	0.1	0.217003
3.520067	0.1	0.222130
3.521733	0.1	0.223992
3.523400	0.1	0.222344
3.525067	0.1	0.217850
3.526733	0.1	0.211322
3.528400	0.1	0.203103
3.530067	0.1	0.193976
3.531733	0.1	0.184993
3.533400	0.1	0.176081
3.535067	0.1	0.166818
3.536733	0.1	0.157962
3.538400	0.1	0.150534
3.540067	0.1	0.144187
3.541733	0.1	0.137426
3.543400	0.1	0.129431
3.545067	0.1	0.121295
3.546733	0.1	0.114376
3.548400	0.1	0.108285
3.550067	0.1	0.101305
3.551733	0.1	0.092029
3.553400	0.1	0.080820
3.555067	0.1	0.069933
3.556733	0.1	0.061872
3.558400	0.1	0.057924
3.560067	0.1	0.057686
3.561733	0.1	0.058683
3.563400	0.1	0.057733
3.565067	0.1	0.053919
3.566733	0.1	0.049234
3.568400	0.1	0.045546
3.570067	0.1	0.042645
3.571733	0.1	0.039684
3.573400	0.1	0.036224
3.575067	0.1	0.031944
3.576733	0.1	0.026999
3.578400	0.1	0.022412
3.580067	0.1	0.019376
3.581733	0.1	0.018212
3.583400	0.1	0.018296
3.585067	0.1	0.018957
3.586733	0.1	0.019879
3.588400	0.1	0.020661
3.590067	0.1	0.020931
3.591733	0.1	0.021132
3.593400	0.1	0.022398
3.595067	0.1	0.024987
3.596733	0.1	0.027525
3.598400	0.1	0.028349
3.600067	0.1	0.027400
3.601733	0.1	0.026398
3.603400	0.1	0.026608
3.605067	0.1	0.027386
3.606733	0.1	0.027521
3.608400	0.1	0.026738
3.610067	0.1	0.025281
3.611733	0.1	0.023236
3.613400	0.1	0.020745
3.615067	0.1	0.018342
3.616733	0.1	0.016922
3.618400	0.1	0.017015
3.620067	0.1	0.018347
3.621733	0.1	0.020475
3.623400	0.1	0.023101
3.625067	0.1	0.025672
3.626733	0.1	0.027115
3.628400	0.1	0.026468
3.630067	0.1	0.023954
3.631733	0.1	0.020880
3.633400	0.1	0.018589
3.635067	0.1	0.017891
3.636733	0.1	0.019013
3.638400	0.1	0.021416
3.640067	0.1	0.023423
3.641733	0.1	0.023558
3.643400	0.1	0.022380
3.645067	0.1	0.021416
3.646733	0.1	0.020913
3.648400	0.1	0.019739
3.650067	0.1	0.016741
3.651733	0.1	0.012028
3.653400	0.1	0.007171
3.655067	0.1	0.003860
3.656733	0.1	0.002696
3.658400	0.1	0.002896
3.660067	0.1	0.003045
3.661733	0.1	0.002584
3.663400	0.1	0.002328
3.665067	0.1	0.003325
3.666733	0.1	0.005611
3.668400	0.1	0.008307
3.670067	0.1	0.010552
3.671733	0.1	0.012019
3.673400	0.1	0.012568
3.675067	0.1	0.011772
3.676733	0.1	0.009201
3.678400	0.1	0.005350
3.680067	0.1	0.001458
3.681733	0.1	-0.001639
3.683400	0.1	-0.003632
3.685067	0.1	-0.004382
3.686733	0.1	-0.003963
3.688400	0.1	-0.002449
3.690067	0.1	-0.000275
3.691733	0.1	0.001304
3.693400	0.1	0.001369
3.695067	0.1	0.000470
3.696733	0.1	-0.000144
3.698400	0.1	0.000447
3.700067	0.1	0.002170
3.701733	0.1	0.003786
3.703400	0.1	0.004116
3.705067	0.1	0.003302
3.706733	0.1	0.002221
3.708400	0.1	0.001774
3.710067	0.1	0.002775
3.711733	0.1	0.005211
3.713400	0.1	0.007940
3.715067	0.1	0.009933
3.716733	0.1	0.010645
3.718400	0.1	0.009607
3.720067	0.1	0.006524
3.721733	0.1	0.001444
3.723400	0.1	-0.005048
3.725067	0.1	-0.011893
3.726733	0.1	-0.018091
3.728400	0.1	-0.022631
3.730067	0.1	-0.024564
3.731733	0.1	-0.023972
3.733400	0.1	-0.021565
3.735067	0.1	-0.017774
3.736733	0.1	-0.013015
3.738400	0.1	-0.007804
3.740067	0.1	-0.002603
3.741733	0.1	0.001574
3.743400	0.1	0.003418
3.745067	0.1	0.002906
3.746733	0.1	0.001076
3.748400	0.1	-0.001164
3.750067	0.1	-0.003087
3.751733	0.1	-0.004051
3.753400	0.1	-0.003851
3.755067	0.1	-0.003008
3.756733	0.1	-0.002407
3.758400	0.1	-0.002347
3.760067	0.1	-0.002296
3.761733	0.1	-0.001639
3.763400	0.1	-0.000447
3.765067	0.1	0.000638
3.766733	0.1	0.000913
3.768400	0.1	-0.000224
3.770067	0.1	-0.002868
3.771733	0.1	-0.006040
3.773400	0.1	-0.008396
3.775067	0.1	-0.009318
3.776733	0.1	-0.008810
3.778400	0.1	-0.007087
3.780067	0.1	-0.004824
3.781733	0.1	-0.003097
3.783400	0.1	-0.002841
3.785067	0.1	-0.004205
3.786733	0.1	-0.006217
3.788400	0.1	-0.007674
3.790067	0.1	-0.008317
3.791733	0.1	-0.008731
3.793400	0.1	-0.009518
3.795067	0.1	-0.010501
3.796733	0.1	-0.010575
3.798400	0.1	-0.009313
3.800067	0.1	-0.007497
3.801733	0.1	-0.005253
3.803400	0.1	-0.001704
3.805067	0.1	0.002966
3.806733	0.1	0.006938
3.808400	0.1	0.008424
3.810067	0.1	0.007516
3.811733	0.1	0.005914
3.813400	0.1	0.004820
3.815067	0.1	0.003949
3.816733	0.1	0.002179
3.818400	0.1	-0.001257
3.820067	0.1	-0.005625
3.821733	0.1	-0.008554
3.823400	0.1	-0.007963
3.825067	0.1	-0.004019
3.826733	0.1	0.001267
3.828400	0.1	0.005588
3.830067	0.1	0.007125
3.831733	0.1	0.005034
3.833400	0.1	-0.000014
3.835067	0.1	-0.006258
3.836733	0.1	-0.012070
3.838400	0.1	-0.016354
3.840067	0.1	-0.018189
3.841733	0.1	-0.017383
3.843400	0.1	-0.015008
3.845067	0.1	-0.012107
3.846733	0.1	-0.009132
3.848400	0.1	-0.007227
3.850067	0.1	-0.007516
3.851733	0.1	-0.009108
3.853400	0.1	-0.009569
3.855067	0.1	-0.007213
3.856733	0.1	-0.002501
3.858400	0.1	0.002710
3.860067	0.1	0.006855
3.861733	0.1	0.009066
3.863400	0.1	0.008759
3.865067	0.1	0.005960
3.866733	0.1	0.001402
3.868400	0.1	-0.004130
3.870067	0.1	-0.009672
3.871733	0.1	-0.013746
3.873400	0.1	-0.015064
3.875067	0.1	-0.013486
3.876733	0.1	-0.009947
3.878400	0.1	-0.005667
3.880067	0.1	-0.001574
3.881733	0.1	0.001555
3.883400	0.1	0.003381
3.885067	0.1	0.004461
3.886733	0.1	0.005299
3.888400	0.1	0.005746
3.890067	0.1	0.006417
3.891733	0.1	0.008876
3.893400	0.1	0.013481
3.895067	0.1	0.018463
3.896733	0.1	0.021532
3.898400	0.1	0.021635
3.900067	0.1	0.019218
3.901733	0.1	0.015418
3.903400	0.1	0.011125
3.905067	0.1	0.006761
3.906733	0.1	0.002743
3.908400	0.1	-0.000051
3.910067	0.1	-0.000177
3.911733	0.1	0.002994
3.913400	0.1	0.007674
3.915067	0.1	0.010747
3.916733	0.1	0.010501
3.918400	0.1	0.007921
3.920067	0.1	0.005350
3.921733	0.1	0.004279
3.923400	0.1	0.004759
3.925067	0.1	0.006137
3.926733	0.1	0.008023
3.928400	0.1	0.010473
3.930067	0.1	0.013337
3.931733	0.1	0.015846
3.933400	0.1	0.017369
3.935067	0.1	0.018473
3.936733	0.1	0.020261
3.938400	0.1	0.022864
3.940067	0.1	0.025085
3.941733	0.1	0.025169
3.943400	0.1	0.022296
3.945067	0.1	0.017686
3.946733	0.1	0.013574
3.948400	0.1	0.011278
3.950067	0.1	0.011032
3.951733	0.1	0.012927
3.953400	0.1	0.016470
3.955067	0.1	0.019944
3.956733	0.1	0.021616
3.958400	0.1	0.021015
3.960067	0.1	0.018976
3.961733	0.1	0.016857
3.963400	0.1	0.015437
3.965067	0.1	0.015046
3.966733	0.1	0.015958
3.968400	0.1	0.017518
3.970067	0.1	0.018249
3.971733	0.1	0.017290
3.973400	0.1	0.014845
3.975067	0.1	0.011595
3.976733	0.1	0.007949
3.978400	0.1	0.004130
3.980067	0.1	0.000587
3.981733	0.1	-0.002361
3.983400	0.1	-0.004433
3.985067	0.1	-0.004917
3.986733	0.1	-0.003171
3.988400	0.1	0.000685
3.990067	0.1	0.005895
3.991733	0.1	0.011134
3.993400	0.1	0.014445
3.995067	0.1	0.014100
3.996733	0.1	0.010035
3.998400	0.1	0.003981
4.000067	0.1	-0.001756
4.001733	0.1	-0.005080
4.003400	0.1	-0.004829
4.005067	0.1	-0.001700
4.006733	0.1	0.002100
4.008400	0.1	0.004573
4.010067	0.1	0.004964
4.011733	0.1	0.003586
4.013400	0.1	0.001611
4.015067	0.1	0.000284
4.016733	0.1	-0.000279
4.018400	0.1	-0.000657
4.020067	0.1	-0.001020
4.021733	0.1	-0.001430
4.023400	0.1	-0.002244
4.025067	0.1	-0.003809
4.026733	0.1	-0.005863
4.028400	0.1	-0.007432
4.030067	0.1	-0.007697
4.031733	0.1	-0.006524
4.033400	0.1	-0.004400
4.035067	0.1	-0.002286
4.036733	0.1	-0.000857
4.038400	0.1	0.000051
4.040067	0.1	0.000820
4.041733	0.1	0.001481
4.043400	0.1	0.002058
4.045067	0.1	0.003004
4.046733	0.1	0.004699
4.048400	0.1	0.006454
4.050067	0.1	0.006952
4.051733	0.1	0.006026
4.053400	0.1	0.004494
4.055067	0.1	0.002328
4.056733	0.1	-0.001159
4.058400	0.1	-0.005625
4.060067	0.1	-0.009486
4.061733	0.1	-0.011469
4.063400	0.1	-0.011651
4.065067	0.1	-0.011194
4.066733	0.1	-0.011353
4.068400	0.1	-0.012382
4.070067	0.1	-0.013681
4.071733	0.1	-0.015032
4.073400	0.1	-0.016480
4.075067	0.1	-0.017295
4.076733	0.1	-0.016489
4.078400	0.1	-0.014491
4.080067	0.1	-0.012950
4.081733	0.1	-0.012536
4.083400	0.1	-0.011791
4.085067	0.1	-0.008810
4.086733	0.1	-0.003474
4.088400	0.1	0.002342
4.090067	0.1	0.006338
4.091733	0.1	0.007274
4.093400	0.1	0.005285
4.095067	0.1	0.001187
4.096733	0.1	-0.003790
4.098400	0.1	-0.007735
4.100067	0.1	-0.008964
4.101733	0.1	-0.007297
4.103400	0.1	-0.003884
4.105067	0.1	-0.000233
4.106733	0.1	0.002459
4.108400	0.1	0.003534
4.110067	0.1	0.003027
4.111733	0.1	0.001877
4.113400	0.1	0.001304
4.115067	0.1	0.001849
4.116733	0.1	0.003027
4.118400	0.1	0.003711
4.120067	0.1	0.003171
4.121733	0.1	0.001490
4.123400	0.1	-0.000373
4.125067	0.1	-0.000936
4.126733	0.1	0.000638
4.128400	0.1	0.003753
4.130067	0.1	0.006892
4.131733	0.1	0.008568
4.133400	0.1	0.008103
4.135067	0.1	0.005891
4.136733	0.1	0.002985
4.138400	0.1	0.000224
4.140067	0.1	-0.002682
4.141733	0.1	-0.006519
4.143400	0.1	-0.010869
4.145067	0.1	-0.014263
4.146733	0.1	-0.015739
4.148400	0.1	-0.015213
4.150067	0.1	-0.013118
4.151733	0.1	-0.010370
4.153400	0.1	-0.007986
4.155067	0.1	-0.006496
4.156733	0.1	-0.005797
4.158400	0.1	-0.005276
4.160067	0.1	-0.004391
4.161733	0.1	-0.003227
4.163400	0.1	-0.002016
4.165067	0.1	-0.000633
4.166733	0.1	0.000638
4.168400	0.1	0.000349
4.170067	0.1	-0.002966
4.171733	0.1	-0.008591
4.173400	0.1	-0.014058
4.175067	0.1	-0.017686
4.176733	0.1	-0.019115
4.178400	0.1	-0.018515
4.180067	0.1	-0.016470
4.181733	0.1	-0.013630
4.183400	0.1	-0.010710
4.185067	0.1	-0.008848
4.186733	0.1	-0.008470
4.188400	0.1	-0.008540
4.190067	0.1	-0.007888
4.191733	0.1	-0.006356
4.193400	0.1	-0.004801
4.195067	0.1	-0.004391
4.196733	0.1	-0.005555
4.198400	0.1	-0.007646
4.200067	0.1	-0.009597
4.201733	0.1	-0.010543
4.203400	0.1	-0.010319
4.205067	0.1	-0.009718
4.206733	0.1	-0.009942
4.208400	0.1	-0.011399
4.210067	0.1	-0.013644
4.211733	0.1	-0.016098
4.213400	0.1	-0.017993
4.215067	0.1	-0.018519
4.216733	0.1	-0.018044
4.218400	0.1	-0.018193
4.220067	0.1	-0.019982
4.221733	0.1	-0.022450
4.223400	0.1	-0.023749
4.225067	0.1	-0.022524
4.226733	0.1	-0.017583
4.228400	0.1	-0.008475
4.230067	0.1	0.002715
4.231733	0.1	0.011884
4.233400	0.1	0.015632
4.235067	0.1	0.013295
4.236733	0.1	0.006938
4.238400	0.1	-0.000428
4.240067	0.1	-0.006785
4.241733	0.1	-0.011558
4.243400	0.1	-0.015083
4.245067	0.1	-0.017569
4.246733	0.1	-0.018934
4.248400	0.1	-0.019758
4.250067	0.1	-0.021216
4.251733	0.1	-0.023646
4.253400	0.1	-0.026114
4.255067	0.1	-0.027032
4.256733	0.1	-0.025071
4.258400	0.1	-0.020168
4.260067	0.1	-0.013858
4.261733	0.1	-0.008284
4.263400	0.1	-0.005225
4.265067	0.1	-0.005867
4.266733	0.1	-0.010021
4.268400	0.1	-0.015507
4.270067	0.1	-0.019637
4.271733	0.1	-0.021053
4.273400	0.1	-0.020154
4.275067	0.1	-0.018557
4.276733	0.1	-0.017728
4.278400	0.1	-0.018026
4.280067	0.1	-0.018436
4.281733	0.1	-0.017062
4.283400	0.1	-0.013360
4.285067	0.1	-0.009276
4.286733	0.1	-0.007031
4.288400	0.1	-0.007176
4.290067	0.1	-0.008894
4.291733	0.1	-0.010761
4.293400	0.1	-0.011805
4.295067	0.1	-0.011954
4.296733	0.1	-0.010990
4.298400	0.1	-0.008512
4.300067	0.1	-0.005215
4.301733	0.1	-0.002794
4.303400	0.1	-0.002231
4.305067	0.1	-0.002864
4.306733	0.1	-0.003460
4.308400	0.1	-0.003693
4.310067	0.1	-0.003781
4.311733	0.1	-0.003725
4.313400	0.1	-0.003870
4.315067	0.1	-0.005029
4.316733	0.1	-0.007330
4.318400	0.1	-0.010128
4.320067	0.1	-0.013220
4.321733	0.1	-0.017015
4.323400	0.1	-0.021309
4.325067	0.1	-0.024615
4.326733	0.1	-0.025602
4.328400	0.1	-0.024699
4.330067	0.1	-0.023334
4.331733	0.1	-0.022184
4.333400	0.1	-0.021099
4.335067	0.1	-0.019860
4.336733	0.1	-0.017998
4.338400	0.1	-0.015292
4.340067	0.1	-0.012764
4.341733	0.1	-0.012200
4.343400	0.1	-0.014394
4.345067	0.1	-0.017728
4.346733	0.1	-0.019423
4.348400	0.1	-0.018291
4.350067	0.1	-0.015469
4.351733	0.1	-0.013164
4.353400	0.1	-0.013337
4.355067	0.1	-0.016335
4.356733	0.1	-0.020126
4.358400	0.1	-0.022021
4.360067	0.1	-0.021202
4.361733	0.1	-0.019232
4.363400	0.1	-0.017788
4.365067	0.1	-0.016284
4.366733	0.1	-0.013080
4.368400	0.1	-0.008158
4.370067	0.1	-0.003241
4.371733	0.1	0.000214
4.373400	0.1	0.002035
4.375067	0.1	0.002268
4.376733	0.1	0.000270
4.378400	0.1	-0.004289
4.380067	0.1	-0.010198
4.381733	0.1	-0.015236
4.383400	0.1	-0.017937
4.385067	0.1	-0.018263
4.386733	0.1	-0.016615
4.388400	0.1	-0.013565
4.390067	0.1	-0.009960
4.391733	0.1	-0.006207
4.393400	0.1	-0.002258
4.395067	0.1	0.001537
4.396733	0.1	0.004373
4.398400	0.1	0.005541
4.400067	0.1	0.004629
4.401733	0.1	0.001136
4.403400	0.1	-0.004941
4.405067	0.1	-0.011609
4.406733	0.1	-0.015316
4.408400	0.1	-0.013760
4.410067	0.1	-0.007497
4.411733	0.1	0.000647
4.413400	0.1	0.007190
4.415067	0.1	0.010268
4.416733	0.1	0.010566
4.418400	0.1	0.009541
4.420067	0.1	0.007967
4.421733	0.1	0.006170
4.423400	0.1	0.004359
4.425067	0.1	0.002556
4.426733	0.1	0.000447
4.428400	0.1	-0.002263
4.430067	0.1	-0.005346
4.431733	0.1	-0.007818
4.433400	0.1	-0.008144
4.435067	0.1	-0.005485
4.436733	0.1	-0.001043
4.438400	0.1	0.002440
4.440067	0.1	0.002393
4.441733	0.1	-0.001541
4.443400	0.1	-0.007092
4.445067	0.1	-0.011814
4.446733	0.1	-0.014892
4.448400	0.1	-0.016373
4.450067	0.1	-0.016545
4.451733	0.1	-0.016065
4.453400	0.1	-0.015618
4.455067	0.1	-0.015586
4.456733	0.1	-0.016075
4.458400	0.1	-0.016890
4.460067	0.1	-0.017835
4.461733	0.1	-0.018915
4.463400	0.1	-0.020303
4.465067	0.1	-0.022217
4.466733	0.1	-0.024643
4.468400	0.1	-0.027074
4.470067	0.1	-0.028387
4.471733	0.1	-0.027437
4.473400	0.1	-0.023954
4.475067	0.1	-0.018459
4.476733	0.1	-0.012014
4.478400	0.1	-0.006692
4.480067	0.1	-0.004903
4.481733	0.1	-0.007311
4.483400	0.1	-0.012428
4.485067	0.1	-0.018445
4.486733	0.1	-0.024056
4.488400	0.1	-0.027721
4.490067	0.1	-0.027763
4.491733	0.1	-0.023479
4.493400	0.1	-0.015944
4.495067	0.1	-0.007618
4.496733	0.1	-0.000321
4.498400	0.1	0.006207
4.500067	0.1	0.012489
4.501733	0.1	0.017132
4.503400	0.1	0.018249
4.505067	0.1	0.015767
4.506733	0.1	0.010547
4.508400	0.1	0.002659
4.510067	0.1	-0.007348
4.511733	0.1	-0.017039
4.513400	0.1	-0.023725
4.515067	0.1	-0.026096
4.516733	0.1	-0.024266
4.518400	0.1	-0.019693
4.520067	0.1	-0.014449
4.521733	0.1	-0.010394
4.523400	0.1	-0.008922
4.525067	0.1	-0.010277
4.526733	0.1	-0.013122
4.528400	0.1	-0.015353
4.530067	0.1	-0.015390
4.531733	0.1	-0.013448
4.533400	0.1	-0.011120
4.535067	0.1	-0.009569
4.536733	0.1	-0.009257
4.538400	0.1	-0.010417
4.540067	0.1	-0.012568
4.541733	0.1	-0.014952
4.543400	0.1	-0.017267
4.545067	0.1	-0.018971
4.546733	0.1	-0.019190
4.548400	0.1	-0.017779
4.550067	0.1	-0.015432
4.551733	0.1	-0.013006
4.553400	0.1	-0.010859
4.555067	0.1	-0.008829
4.556733	0.1	-0.006929
4.558400	0.1	-0.005467
4.560067	0.1	-0.004806
4.561733	0.1	-0.005467
4.563400	0.1	-0.007791
4.565067	0.1	-0.011325
4.566733	0.1	-0.014589
4.568400	0.1	-0.015786
4.570067	0.1	-0.014296
4.571733	0.1	-0.011264
4.573400	0.1	-0.008587
4.575067	0.1	-0.007590
4.576733	0.1	-0.008191
4.578400	0.1	-0.009430
4.580067	0.1	-0.010659
4.581733	0.1	-0.011693
4.583400	0.1	-0.012126
4.585067	0.1	-0.011469
4.586733	0.1	-0.009947
4.588400	0.1	-0.008205
4.590067	0.1	-0.006640
4.591733	0.1	-0.005746
4.593400	0.1	-0.005946
4.595067	0.1	-0.006869
4.596733	0.1	-0.007846
4.598400	0.1	-0.008917
4.600067	0.1	-0.010636
4.601733	0.1	-0.013644
4.603400	0.1	-0.018012
4.605067	0.1	-0.022384
4.606733	0.1	-0.024978
4.608400	0.1	-0.025341
4.610067	0.1	-0.023874
4.611733	0.1	-0.021229
4.613400	0.1	-0.018608
4.615067	0.1	-0.016885
4.616733	0.1	-0.015832
4.618400	0.1	-0.015362
4.620067	0.1	-0.015791
4.621733	0.1	-0.016107
4.623400	0.1	-0.014552
4.625067	0.1	-0.011483
4.626733	0.1	-0.009234
4.628400	0.1	-0.009122
4.630067	0.1	-0.010454
4.631733	0.1	-0.011786
4.633400	0.1	-0.011977
4.635067	0.1	-0.010780
4.636733	0.1	-0.008931
4.638400	0.1	-0.007395
4.640067	0.1	-0.006328
4.641733	0.1	-0.005062
4.643400	0.1	-0.003101
4.645067	0.1	-0.000685
4.646733	0.1	0.001616
4.648400	0.1	0.003246
4.650067	0.1	0.003390
4.651733	0.1	0.001281
4.653400	0.1	-0.002375
4.655067	0.1	-0.005309
4.656733	0.1	-0.006193
4.658400	0.1	-0.006128
4.660067	0.1	-0.006715
4.661733	0.1	-0.008252
4.663400	0.1	-0.009895
4.665067	0.1	-0.010524
4.666733	0.1	-0.009947
4.668400	0.1	-0.009174
4.670067	0.1	-0.009192
4.671733	0.1	-0.010245
4.673400	0.1	-0.011986
4.675067	0.1	-0.013770
4.676733	0.1	-0.015036
4.678400	0.1	-0.015292
4.680067	0.1	-0.014030
4.681733	0.1	-0.011371
4.683400	0.1	-0.008526
4.685067	0.1	-0.006622
4.686733	0.1	-0.005192
4.688400	0.1	-0.003264
4.690067	0.1	-0.001425
4.691733	0.1	-0.001248
4.693400	0.1	-0.003050
4.695067	0.1	-0.005136
4.696733	0.1	-0.005774
4.698400	0.1	-0.004978
4.700067	0.1	-0.003623
4.701733	0.1	-0.002221
4.703400	0.1	-0.001211
4.705067	0.1	-0.000861
4.706733	0.1	-0.000778
4.708400	0.1	-0.000433
4.710067	0.1	-0.000084
4.711733	0.1	-0.000722
4.713400	0.1	-0.003073
4.715067	0.1	-0.006687
4.716733	0.1	-0.010706
4.718400	0.1	-0.014785
4.720067	0.1	-0.018305
4.721733	0.1	-0.020177
4.723400	0.1	-0.020107
4.725067	0.1	-0.019139
4.726733	0.1	-0.018887
4.728400	0.1	-0.020196
4.730067	0.1	-0.021914
4.731733	0.1	-0.021863
4.733400	0.1	-0.019195
4.735067	0.1	-0.015316
4.736733	0.1	-0.012615
4.738400	0.1	-0.012480
4.740067	0.1	-0.014496
4.741733	0.1	-0.017039
4.743400	0.1	-0.018515
4.745067	0.1	-0.018505
4.746733	0.1	-0.017732
4.748400	0.1	-0.017206
4.750067	0.1	-0.017481
4.751733	0.1	-0.018277
4.753400	0.1	-0.018966
4.755067	0.1	-0.019092
4.756733	0.1	-0.018035
4.758400	0.1	-0.015697
4.760067	0.1	-0.013690
4.761733	0.1	-0.013756
4.763400	0.1	-0.015376
4.765067	0.1	-0.016363
4.766733	0.1	-0.015064
4.768400	0.1	-0.011357
4.770067	0.1	-0.005993
4.771733	0.1	0.000042
4.773400	0.1	0.005434
4.775067	0.1	0.008759
4.776733	0.1	0.008647
4.778400	0.1	0.004233
4.780067	0.1	-0.003441
4.781733	0.1	-0.011721
4.783400	0.1	-0.018277
4.785067	0.1	-0.021597
4.786733	0.1	-0.021611
4.788400	0.1	-0.020699
4.790067	0.1	-0.021309
4.791733	0.1	-0.022976
4.793400	0.1	-0.023413
4.795067	0.1	-0.021271
4.796733	0.1	-0.017225
4.798400	0.1	-0.013099
4.800067	0.1	-0.010272
4.801733	0.1	-0.008908
4.803400	0.1	-0.008564
4.805067	0.1	-0.009234
4.806733	0.1	-0.010841
4.808400	0.1	-0.012144
4.810067	0.1	-0.011944
4.811733	0.1	-0.011129
4.813400	0.1	-0.012037
4.815067	0.1	-0.015651
4.816733	0.1	-0.019986
4.818400	0.1	-0.021714
4.820067	0.1	-0.019060
4.821733	0.1	-0.013188
4.823400	0.1	-0.007465
4.825067	0.1	-0.004894
4.826733	0.1	-0.005462
4.828400	0.1	-0.006990
4.830067	0.1	-0.008009
4.831733	0.1	-0.008373
4.833400	0.1	-0.008233
4.835067	0.1	-0.007646
4.836733	0.1	-0.006394
4.838400	0.1	-0.003967
4.840067	0.1	0.000047
4.841733	0.1	0.005411
4.843400	0.1	0.010664
4.845067	0.1	0.013616
4.846733	0.1	0.013048
4.848400	0.1	0.009439
4.850067	0.1	0.004116
4.851733	0.1	-0.001593
4.853400	0.1	-0.006612
4.855067	0.1	-0.009798
4.856733	0.1	-0.009798
4.858400	0.1	-0.006044
4.860067	0.1	0.000065
4.861733	0.1	0.005313
4.863400	0.1	0.006678
4.865067	0.1	0.004014
4.866733	0.1	-0.000033
4.868400	0.1	-0.003185
4.870067	0.1	-0.005378
4.871733	0.1	-0.007162
4.873400	0.1	-0.008158
4.875067	0.1	-0.007781
4.876733	0.1	-0.006370
4.878400	0.1	-0.004973
4.880067	0.1	-0.004503
4.881733	0.1	-0.005285
4.883400	0.1	-0.006747
4.885067	0.1	-0.007725
4.886733	0.1	-0.007669
4.888400	0.1	-0.006929
4.890067	0.1	-0.005886
4.891733	0.1	-0.005066
4.893400	0.1	-0.005336
4.895067	0.1	-0.006980
4.896733	0.1	-0.009448
4.898400	0.1	-0.012182
4.900067	0.1	-0.014892
4.901733	0.1	-0.017271
4.903400	0.1	-0.018431
4.905067	0.1	-0.017439
4.906733	0.1	-0.014943
4.908400	0.1	-0.012591
4.910067	0.1	-0.010999
4.911733	0.1	-0.009821
4.913400	0.1	-0.008657
4.915067	0.1	-0.007176
4.916733	0.1	-0.005416
4.918400	0.1	-0.003907
4.920067	0.1	-0.002952
4.921733	0.1	-0.002389
4.923400	0.1	-0.001816
4.925067	0.1	-0.000740
4.926733	0.1	0.000978
4.928400	0.1	0.002966
4.930067	0.1	0.004810
4.931733	0.1	0.006459
4.933400	0.1	0.008126
4.935067	0.1	0.009523
4.936733	0.1	0.010110
4.938400	0.1	0.010212
4.940067	0.1	0.010538
4.941733	0.1	0.011087
4.943400	0.1	0.011344
4.945067	0.1	0.011008
4.946733	0.1	0.010296
4.948400	0.1	0.009704
4.950067	0.1	0.009583
4.951733	0.1	0.009872
4.953400	0.1	0.009839
4.955067	0.1	0.008675
4.956733	0.1	0.006580
4.958400	0.1	0.004815
4.960067	0.1	0.004740
4.961733	0.1	0.007078
4.963400	0.1	0.011125
4.965067	0.1	0.014692
4.966733	0.1	0.015763
4.968400	0.1	0.014007
4.970067	0.1	0.010822
4.971733	0.1	0.008638
4.973400	0.1	0.009527
4.975067	0.1	0.013891
4.976733	0.1	0.020647
4.978400	0.1	0.028294
4.980067	0.1	0.035381
4.981733	0.1	0.040713
4.983400	0.1	0.044061
4.985067	0.1	0.045937
4.986733	0.1	0.046710
4.988400	0.1	0.047106
4.990067	0.1	0.048149
4.991733	0.1	0.049560
4.993400	0.1	0.050217
4.995067	0.1	0.049975
4.996733	0.1	0.049747
4.998400	0.1	0.050743
5.000067	0.1	0.053928
5.001733	0.1	0.059586
5.003400	0.1	0.067088
5.005067	0.1	0.074725
5.006733	0.1	0.080271
5.008400	0.1	0.082189
5.010067	0.1	0.080820
5.011733	0.1	0.078618
5.013400	0.1	0.078110
5.015067	0.1	0.079828
5.016733	0.1	0.082636
5.018400	0.1	0.085263
5.020067	0.1	0.087521
5.021733	0.1	0.090231
5.023400	0.1	0.093426
5.025067	0.1	0.095651
5.026733	0.1	0.095693
5.028400	0.1	0.093891
5.030067	0.1	0.091693
5.031733	0.1	0.090641
5.033400	0.1	0.091479
5.035067	0.1	0.093817
5.036733	0.1	0.096657
5.038400	0.1	0.099353
5.040067	0.1	0.102040
5.041733	0.1	0.105156
5.043400	0.1	0.108578
5.045067	0.1	0.111866
5.046733	0.1	0.115191
5.048400	0.1	0.118953
5.050067	0.1	0.122814
5.051733	0.1	0.125929
5.053400	0.1	0.127745
5.055067	0.1	0.128252
5.056733	0.1	0.127824
5.058400	0.1	0.127121
5.060067	0.1	0.126902
5.061733	0.1	0.128066
5.063400	0.1	0.131177
5.065067	0.1	0.135535
5.066733	0.1	0.139596
5.068400	0.1	0.142157
5.070067	0.1	0.143074
5.071733	0.1	0.143340
5.073400	0.1	0.143796
5.075067	0.1	0.143428
5.076733	0.1	0.140686
5.078400	0.1	0.136546
5.080067	0.1	0.134236
5.081733	0.1	0.135740
5.083400	0.1	0.139927
5.085067	0.1	0.144294
5.086733	0.1	0.147177
5.088400	0.1	0.147745
5.090067	0.1	0.145501
5.091733	0.1	0.141244
5.093400	0.1	0.137240
5.095067	0.1	0.135056
5.096733	0.1	0.134180
5.098400	0.1	0.133174
5.100067	0.1	0.131428
5.101733	0.1	0.129752
5.103400	0.1	0.129952
5.105067	0.1	0.133514
5.106733	0.1	0.140048
5.108400	0.1	0.147885
5.110067	0.1	0.155591
5.111733	0.1	0.161645
5.113400	0.1	0.164318
5.115067	0.1	0.162912
5.116733	0.1	0.158367
5.118400	0.1	0.153072
5.120067	0.1	0.149552
5.121733	0.1	0.148723
5.123400	0.1	0.149617
5.125067	0.1	0.150530
5.126733	0.1	0.150483
5.128400	0.1	0.149501
5.130067	0.1	0.147852
5.131733	0.1	0.145766
5.133400	0.1	0.143554
5.135067	0.1	0.142129
5.136733	0.1	0.142958
5.138400	0.1	0.146301
5.140067	0.1	0.150665
5.141733	0.1	0.154767
5.143400	0.1	0.158502
5.145067	0.1	0.161570
5.146733	0.1	0.162688
5.148400	0.1	0.160923
5.150067	0.1	0.156956
5.151733	0.1	0.152434
5.153400	0.1	0.148928
5.155067	0.1	0.147605
5.156733	0.1	0.148430
5.158400	0.1	0.149859
5.160067	0.1	0.150534
5.161733	0.1	0.150967
5.163400	0.1	0.152672
5.165067	0.1	0.155675
5.166733	0.1	0.158097
5.168400	0.1	0.158399
5.170067	0.1	0.156919
5.171733	0.1	0.155186
5.173400	0.1	0.154758
5.175067	0.1	0.155903
5.176733	0.1	0.157482
5.178400	0.1	0.158641
5.180067	0.1	0.159862
5.181733	0.1	0.161924
5.183400	0.1	0.164770
5.185067	0.1	0.167512
5.186733	0.1	0.169259
5.188400	0.1	0.170055
5.190067	0.1	0.170711
5.191733	0.1	0.171452
5.193400	0.1	0.171289
5.195067	0.1	0.169217
5.196733	0.1	0.165612
5.198400	0.1	0.161906
5.200067	0.1	0.158739
5.201733	0.1	0.155359
5.203400	0.1	0.151028
5.205067	0.1	0.146143
5.206733	0.1	0.141794
5.208400	0.1	0.139130
5.210067	0.1	0.138986
5.211733	0.1	0.141072
5.213400	0.1	0.143969
5.215067	0.1	0.146539
5.216733	0.1	0.148979
5.218400	0.1	0.152467
5.220067	0.1	0.157524
5.221733	0.1	0.162823
5.223400	0.1	0.166357
5.225067	0.1	0.167289
5.226733	0.1	0.166157
5.228400	0.1	0.164295
5.230067	0.1	0.163061
5.231733	0.1	0.162874
5.233400	0.1	0.163317
5.235067	0.1	0.163941
5.236733	0.1	0.164853
5.238400	0.1	0.166488
5.240067	0.1	0.168518
5.241733	0.1	0.169454
5.243400	0.1	0.168141
5.245067	0.1	0.165175
5.246733	0.1	0.162013
5.248400	0.1	0.159144
5.250067	0.1	0.156476
5.251733	0.1	0.154576
5.253400	0.1	0.153850
5.255067	0.1	0.153915
5.256733	0.1	0.154725
5.258400	0.1	0.156872
5.260067	0.1	0.160499
5.261733	0.1	0.164816
5.263400	0.1	0.168704
5.265067	0.1	0.170651
5.266733	0.1	0.168779
5.268400	0.1	0.162842
5.270067	0.1	0.155577
5.271733	0.1	0.150646
5.273400	0.1	0.150050
5.275067	0.1	0.153412
5.276733	0.1	0.158041
5.278400	0.1	0.160662
5.280067	0.1	0.160160
5.281733	0.1	0.157729
5.283400	0.1	0.155377
5.285067	0.1	0.154879
5.286733	0.1	0.156425
5.288400	0.1	0.157957
5.290067	0.1	0.157198
5.291733	0.1	0.154437
5.293400	0.1	0.152271
5.295067	0.1	0.152532
5.296733	0.1	0.154669
5.298400	0.1	0.156867
5.300067	0.1	0.157515
5.301733	0.1	0.156523
5.303400	0.1	0.155452
5.305067	0.1	0.155154
5.306733	0.1	0.155116
5.308400	0.1	0.155582
5.310067	0.1	0.157645
5.311733	0.1	0.161305
5.313400	0.1	0.165645
5.315067	0.1	0.170204
5.316733	0.1	0.174930
5.318400	0.1	0.179261
5.320067	0.1	0.182046
5.321733	0.1	0.182358
5.323400	0.1	0.180113
5.325067	0.1	0.176532
5.326733	0.1	0.173757
5.328400	0.1	0.172919
5.330067	0.1	0.173044
5.331733	0.1	0.172462
5.333400	0.1	0.170749
5.335067	0.1	0.168709
5.336733	0.1	0.167061
5.338400	0.1	0.165910
5.340067	0.1	0.165761
5.341733	0.1	0.167736
5.343400	0.1	0.172127
5.345067	0.1	0.178320
5.346733	0.1	0.185370
5.348400	0.1	0.191382
5.350067	0.1	0.194106
5.351733	0.1	0.192951
5.353400	0.1	0.189221
5.355067	0.1	0.184439
5.356733	0.1	0.179429
5.358400	0.1	0.175070
5.360067	0.1	0.172271
5.361733	0.1	0.170427
5.363400	0.1	0.167908
5.365067	0.1	0.164653
5.366733	0.1	0.162274
5.368400	0.1	0.161687
5.370067	0.1	0.162604
5.371733	0.1	0.164909
5.373400	0.1	0.168900
5.375067	0.1	0.174451
5.376733	0.1	0.180760
5.378400	0.1	0.186544
5.380067	0.1	0.190185
5.381733	0.1	0.190577
5.383400	0.1	0.187964
5.385067	0.1	0.183587
5.386733	0.1	0.179228
5.388400	0.1	0.176462
5.390067	0.1	0.175480
5.391733	0.1	0.175652
5.393400	0.1	0.176509
5.395067	0.1	0.177221
5.396733	0.1	0.177184
5.398400	0.1	0.176965
5.400067	0.1	0.177249
5.401733	0.1	0.177831
5.403400	0.1	0.178213
5.405067	0.1	0.177831
5.406733	0.1	0.176202
5.408400	0.1	0.173831
5.410067	0.1	0.172532
5.411733	0.1	0.174078
5.413400	0.1	0.178469
5.415067	0.1	0.183363
5.416733	0.1	0.185515
5.418400	0.1	0.183391
5.420067	0.1	0.178088
5.421733	0.1	0.171862
5.423400	0.1	0.166609
5.425067	0.1	0.163307
5.426733	0.1	0.162250
5.428400	0.1	0.163279
5.430067	0.1	0.165617
5.431733	0.1	0.168351
5.433400	0.1	0.171191
5.435067	0.1	0.174288
5.436733	0.1	0.177720
5.438400	0.1	0.181254
5.440067	0.1	0.184081
5.441733	0.1	0.184984
5.443400	0.1	0.183443
5.445067	0.1	0.180551
5.446733	0.1	0.177985
5.448400	0.1	0.176439
5.450067	0.1	0.175899
5.451733	0.1	0.176569
5.453400	0.1	0.178446
5.455067	0.1	0.180868
5.456733	0.1	0.183056
5.458400	0.1	0.184807
5.460067	0.1	0.186530
5.461733	0.1	0.188476
5.463400	0.1	0.190423
5.465067	0.1	0.191983
5.466733	0.1	0.192639
5.468400	0.1	0.191852
5.470067	0.1	0.189347
5.471733	0.1	0.185166
5.473400	0.1	0.180020
5.475067	0.1	0.175531
5.476733	0.1	0.172728
5.478400	0.1	0.170767
5.480067	0.1	0.168262
5.481733	0.1	0.165002
5.483400	0.1	0.162143
5.485067	0.1	0.161161
5.486733	0.1	0.162902
5.488400	0.1	0.167447
5.490067	0.1	0.173529
5.491733	0.1	0.178511
5.493400	0.1	0.180420
5.495067	0.1	0.179335
5.496733	0.1	0.176202
5.498400	0.1	0.171950
5.500067	0.1	0.167983
5.501733	0.1	0.166036
5.503400	0.1	0.166637
5.505067	0.1	0.168718
5.506733	0.1	0.171307
5.508400	0.1	0.174199
5.510067	0.1	0.177273
5.511733	0.1	0.180118
5.513400	0.1	0.181808
5.515067	0.1	0.181445
5.516733	0.1	0.179522
5.518400	0.1	0.177496
5.520067	0.1	0.175908
5.521733	0.1	0.174423
5.523400	0.1	0.173375
5.525067	0.1	0.173692
5.526733	0.1	0.175294
5.528400	0.1	0.176635
5.530067	0.1	0.176402
5.531733	0.1	0.175019
5.533400	0.1	0.173897
5.535067	0.1	0.174050
5.536733	0.1	0.175373
5.538400	0.1	0.176681
5.540067	0.1	0.177119
5.541733	0.1	0.177440
5.543400	0.1	0.178902
5.545067	0.1	0.181752
5.546733	0.1	0.185124
5.548400	0.1	0.187065
5.550067	0.1	0.185701
5.551733	0.1	0.181543
5.553400	0.1	0.177068
5.555067	0.1	0.173612
5.556733	0.1	0.170530
5.558400	0.1	0.167028
5.560067	0.1	0.163205
5.561733	0.1	0.160267
5.563400	0.1	0.159983
5.565067	0.1	0.162576
5.566733	0.1	0.165906
5.568400	0.1	0.167573
5.570067	0.1	0.166954
5.571733	0.1	0.165235
5.573400	0.1	0.164169
5.575067	0.1	0.164476
5.576733	0.1	0.165184
5.578400	0.1	0.164909
5.580067	0.1	0.163573
5.581733	0.1	0.162413
5.583400	0.1	0.162567
5.585067	0.1	0.164127
5.586733	0.1	0.166246
5.588400	0.1	0.167661
5.590067	0.1	0.167685
5.591733	0.1	0.166763
5.593400	0.1	0.165538
5.595067	0.1	0.163903
5.596733	0.1	0.161910
5.598400	0.1	0.160541
5.600067	0.1	0.160555
5.601733	0.1	0.161277
5.603400	0.1	0.161268
5.605067	0.1	0.160085
5.606733	0.1	0.159056
5.608400	0.1	0.159782
5.610067	0.1	0.162330
5.611733	0.1	0.165598
5.613400	0.1	0.168714
5.615067	0.1	0.171065
5.616733	0.1	0.171773
5.618400	0.1	0.170534
5.620067	0.1	0.168597
5.621733	0.1	0.167624
5.623400	0.1	0.167880
5.625067	0.1	0.168504
5.626733	0.1	0.168704
5.628400	0.1	0.167903
5.630067	0.1	0.165468
5.631733	0.1	0.161245
5.633400	0.1	0.155987
5.635067	0.1	0.150939
5.636733	0.1	0.147149
5.638400	0.1	0.144918
5.640067	0.1	0.143629
5.641733	0.1	0.142273
5.643400	0.1	0.140253
5.645067	0.1	0.138036
5.646733	0.1	0.136471
5.648400	0.1	0.135265
5.650067	0.1	0.133435
5.651733	0.1	0.131344
5.653400	0.1	0.131084
5.655067	0.1	0.134278
5.656733	0.1	0.140024
5.658400	0.1	0.145882
5.660067	0.1	0.149836
5.661733	0.1	0.151186
5.663400	0.1	0.151130
5.665067	0.1	0.151973
5.666733	0.1	0.154525
5.668400	0.1	0.157510
5.670067	0.1	0.159321
5.671733	0.1	0.159373
5.673400	0.1	0.158460
5.675067	0.1	0.158171
5.676733	0.1	0.159196
5.678400	0.1	0.160057
5.680067	0.1	0.158409
5.681733	0.1	0.153389
5.683400	0.1	0.146027
5.685067	0.1	0.138311
5.686733	0.1	0.132360
5.688400	0.1	0.129393
5.690067	0.1	0.129212
5.691733	0.1	0.130916
5.693400	0.1	0.133626
5.695067	0.1	0.136658
5.696733	0.1	0.139312
5.698400	0.1	0.140453
5.700067	0.1	0.139107
5.701733	0.1	0.135708
5.703400	0.1	0.131605
5.705067	0.1	0.128015
5.706733	0.1	0.125989
5.708400	0.1	0.126418
5.710067	0.1	0.129361
5.711733	0.1	0.133361
5.713400	0.1	0.136229
5.715067	0.1	0.136448
5.716733	0.1	0.133617
5.718400	0.1	0.128518
5.720067	0.1	0.123293
5.721733	0.1	0.120150
5.723400	0.1	0.119326
5.725067	0.1	0.119377
5.726733	0.1	0.119442
5.728400	0.1	0.120159
5.730067	0.1	0.122245
5.731733	0.1	0.125226
5.733400	0.1	0.127912
5.735067	0.1	0.129417
5.736733	0.1	0.129626
5.738400	0.1	0.129286
5.740067	0.1	0.129207
5.741733	0.1	0.128997
5.743400	0.1	0.127475
5.745067	0.1	0.124006
5.746733	0.1	0.118762
5.748400	0.1	0.112397
5.750067	0.1	0.105994
5.751733	0.1	0.100886
5.753400	0.1	0.098194
5.755067	0.1	0.098231
5.756733	0.1	0.100117
5.758400	0.1	0.102357
5.760067	0.1	0.104262
5.761733	0.1	0.106012
5.763400	0.1	0.107405
5.765067	0.1	0.107940
5.766733	0.1	0.107964
5.768400	0.1	0.108583
5.770067	0.1	0.110236
5.771733	0.1	0.112173
5.773400	0.1	0.113812
5.775067	0.1	0.115475
5.776733	0.1	0.117561
5.778400	0.1	0.119642
5.780067	0.1	0.120159
5.781733	0.1	0.117756
5.783400	0.1	0.112997
5.785067	0.1	0.107442
5.786733	0.1	0.102120
5.788400	0.1	0.097728
5.790067	0.1	0.094729
5.791733	0.1	0.092722
5.793400	0.1	0.090781
5.795067	0.1	0.088252
5.796733	0.1	0.085183
5.798400	0.1	0.082650
5.800067	0.1	0.082231
5.801733	0.1	0.084452
5.803400	0.1	0.088536
5.805067	0.1	0.093570
5.806733	0.1	0.098692
5.808400	0.1	0.102515
5.810067	0.1	0.103600
5.811733	0.1	0.101724
5.813400	0.1	0.097821
5.815067	0.1	0.092769
5.816733	0.1	0.087637
5.818400	0.1	0.084136
5.820067	0.1	0.082972
5.821733	0.1	0.083582
5.823400	0.1	0.085523
5.825067	0.1	0.088066
5.826733	0.1	0.089752
5.828400	0.1	0.089430
5.830067	0.1	0.087079
5.831733	0.1	0.084140
5.833400	0.1	0.083065
5.835067	0.1	0.085211
5.836733	0.1	0.089239
5.838400	0.1	0.092490
5.840067	0.1	0.093593
5.841733	0.1	0.092927
5.843400	0.1	0.091423
5.845067	0.1	0.089989
5.846733	0.1	0.089589
5.848400	0.1	0.090911
5.850067	0.1	0.093482
5.851733	0.1	0.095582
5.853400	0.1	0.095614
5.855067	0.1	0.092965
5.856733	0.1	0.087889
5.858400	0.1	0.081742
5.860067	0.1	0.076867
5.861733	0.1	0.075190
5.863400	0.1	0.077141
5.865067	0.1	0.081589
5.866733	0.1	0.086389
5.868400	0.1	0.089468
5.870067	0.1	0.089812
5.871733	0.1	0.087721
5.873400	0.1	0.084406
5.875067	0.1	0.081165
5.876733	0.1	0.078925
5.878400	0.1	0.078585
5.880067	0.1	0.080918
5.881733	0.1	0.085034
5.883400	0.1	0.087870
5.885067	0.1	0.086986
5.886733	0.1	0.083186
5.888400	0.1	0.079349
5.890067	0.1	0.077365
5.891733	0.1	0.077072
5.893400	0.1	0.077575
5.895067	0.1	0.078273
5.896733	0.1	0.078627
5.898400	0.1	0.078036
5.900067	0.1	0.076466
5.901733	0.1	0.075023
5.903400	0.1	0.075144
5.905067	0.1	0.076843
5.906733	0.1	0.078399
5.908400	0.1	0.078352
5.910067	0.1	0.076736
5.911733	0.1	0.074217
5.913400	0.1	0.071777
5.915067	0.1	0.071055
5.916733	0.1	0.073011
5.918400	0.1	0.076033
5.920067	0.1	0.076802
5.921733	0.1	0.073854
5.923400	0.1	0.068983
5.925067	0.1	0.065002
5.926733	0.1	0.063349
5.928400	0.1	0.063730
5.930067	0.1	0.065072
5.931733	0.1	0.066627
5.933400	0.1	0.068564
5.935067	0.1	0.071609
5.936733	0.1	0.076275
5.938400	0.1	0.082059
5.940067	0.1	0.087158
5.941733	0.1	0.089523
5.943400	0.1	0.088308
5.945067	0.1	0.084080
5.946733	0.1	0.078157
5.948400	0.1	0.071689
5.950067	0.1	0.065388
5.951733	0.1	0.060182
5.953400	0.1	0.057141
5.955067	0.1	0.056140
5.956733	0.1	0.055535
5.958400	0.1	0.054068
5.960067	0.1	0.052839
5.961733	0.1	0.054003
5.963400	0.1	0.057691
5.965067	0.1	0.061812
5.966733	0.1	0.064359
5.968400	0.1	0.064662
5.970067	0.1	0.062715
5.971733	0.1	0.058995
5.973400	0.1	0.055162
5.975067	0.1	0.053425
5.976733	0.1	0.054543
5.978400	0.1	0.057211
5.980067	0.1	0.059730
5.981733	0.1	0.061211
5.983400	0.1	0.061071
5.985067	0.1	0.059041
5.986733	0.1	0.055810
5.988400	0.1	0.052806
5.990067	0.1	0.051595
5.991733	0.1	0.053053
5.993400	0.1	0.056680
5.995067	0.1	0.060848
5.996733	0.1	0.063549
5.998400	0.1	0.063884
6.000067	0.1	0.062902
6.001733	0.1	0.062124
6.003400	0.1	0.062068
6.005067	0.1	0.062520
6.006733	0.1	0.062869
6.008400	0.1	0.062352
6.010067	0.1	0.060718
6.011733	0.1	0.058166
6.013400	0.1	0.054948
6.015067	0.1	0.051414
6.016733	0.1	0.048443
6.018400	0.1	0.047237
6.020067	0.1	0.048042
6.021733	0.1	0.049588
6.023400	0.1	0.050068
6.025067	0.1	0.048252
6.026733	0.1	0.044494
6.028400	0.1	0.040904
6.030067	0.1	0.039665
6.031733	0.1	0.041127
6.033400	0.1	0.044098
6.035067	0.1	0.047493
6.036733	0.1	0.051227
6.038400	0.1	0.055791
6.040067	0.1	0.060853
6.041733	0.1	0.064648
6.043400	0.1	0.065835
6.045067	0.1	0.065095
6.046733	0.1	0.064000
6.048400	0.1	0.063367
6.050067	0.1	0.063051
6.051733	0.1	0.062380
6.053400	0.1	0.060345
6.055067	0.1	0.056499
6.056733	0.1	0.051903
6.058400	0.1	0.048317
6.060067	0.1	0.046897
6.061733	0.1	0.047833
6.063400	0.1	0.050575
6.065067	0.1	0.054301
6.066733	0.1	0.057942
6.068400	0.1	0.059814
6.070067	0.1	0.058124
6.071733	0.1	0.052652
6.073400	0.1	0.046249
6.075067	0.1	0.043651
6.076733	0.1	0.047358
6.078400	0.1	0.055186
6.080067	0.1	0.062301
6.081733	0.1	0.065314
6.083400	0.1	0.064285
6.085067	0.1	0.061449
6.086733	0.1	0.059302
6.088400	0.1	0.059460
6.090067	0.1	0.061831
6.091733	0.1	0.064652
6.093400	0.1	0.066021
6.095067	0.1	0.065370
6.096733	0.1	0.063498
6.098400	0.1	0.061556
6.100067	0.1	0.060014
6.101733	0.1	0.058939
6.103400	0.1	0.058962
6.105067	0.1	0.060541
6.106733	0.1	0.062604
6.108400	0.1	0.063460
6.110067	0.1	0.063051
6.111733	0.1	0.062902
6.113400	0.1	0.063507
6.115067	0.1	0.063423
6.116733	0.1	0.061281
6.118400	0.1	0.057523
6.120067	0.1	0.054189
6.121733	0.1	0.053295
6.123400	0.1	0.055465
6.125067	0.1	0.059973
6.126733	0.1	0.065090
6.128400	0.1	0.068946
6.130067	0.1	0.070776
6.131733	0.1	0.070925
6.133400	0.1	0.070040
6.135067	0.1	0.068219
6.136733	0.1	0.064811
6.138400	0.1	0.059400
6.140067	0.1	0.052918
6.141733	0.1	0.047209
6.143400	0.1	0.043740
6.145067	0.1	0.043162
6.146733	0.1	0.045164
6.148400	0.1	0.048340
6.150067	0.1	0.051209
6.151733	0.1	0.053025
6.153400	0.1	0.053323
6.155067	0.1	0.052257
6.156733	0.1	0.050729
6.158400	0.1	0.049216
6.160067	0.1	0.047539
6.161733	0.1	0.045761
6.163400	0.1	0.043954
6.165067	0.1	0.041942
6.166733	0.1	0.040270
6.168400	0.1	0.040219
6.170067	0.1	0.042287
6.171733	0.1	0.045602
6.173400	0.1	0.048843
6.175067	0.1	0.050673
6.176733	0.1	0.049719
6.178400	0.1	0.045779
6.180067	0.1	0.040466
6.181733	0.1	0.035595
6.183400	0.1	0.031954
6.185067	0.1	0.029965
6.186733	0.1	0.030291
6.188400	0.1	0.033281
6.190067	0.1	0.038557
6.191733	0.1	0.045029
6.193400	0.1	0.050804
6.195067	0.1	0.053705
6.196733	0.1	0.052918
6.198400	0.1	0.050426
6.200067	0.1	0.049765
6.201733	0.1	0.052690
6.203400	0.1	0.057900
6.205067	0.1	0.062925
6.206733	0.1	0.065831
6.208400	0.1	0.065444
6.210067	0.1	0.061854
6.211733	0.1	0.056885
6.213400	0.1	0.052787
6.215067	0.1	0.050846
6.216733	0.1	0.051321
6.218400	0.1	0.053556
6.220067	0.1	0.056266
6.221733	0.1	0.058315
6.223400	0.1	0.058878
6.225067	0.1	0.057458
6.226733	0.1	0.054734
6.228400	0.1	0.052517
6.230067	0.1	0.051893
6.231733	0.1	0.052182
6.233400	0.1	0.051926
6.235067	0.1	0.050473
6.236733	0.1	0.048880
6.238400	0.1	0.048680
6.240067	0.1	0.049686
6.241733	0.1	0.050375
6.243400	0.1	0.050100
6.245067	0.1	0.049635
6.246733	0.1	0.050114
6.248400	0.1	0.051735
6.250067	0.1	0.053593
6.251733	0.1	0.054976
6.253400	0.1	0.056028
6.255067	0.1	0.057006
6.256733	0.1	0.057542
6.258400	0.1	0.056974
6.260067	0.1	0.055139
6.261733	0.1	0.052829
6.263400	0.1	0.051497
6.265067	0.1	0.051670
6.266733	0.1	0.051870
6.268400	0.1	0.050096
6.270067	0.1	0.046398
6.271733	0.1	0.043139
6.273400	0.1	0.042203
6.275067	0.1	0.043237
6.276733	0.1	0.045127
6.278400	0.1	0.047456
6.280067	0.1	0.050287
6.281733	0.1	0.053509
6.283400	0.1	0.056545
6.285067	0.1	0.058636
6.286733	0.1	0.059134
6.288400	0.1	0.058040
6.290067	0.1	0.056499
6.291733	0.1	0.055893
6.293400	0.1	0.057160
6.295067	0.1	0.060848
6.296733	0.1	0.066035
6.298400	0.1	0.070170
6.300067	0.1	0.071023
6.301733	0.1	0.068126
6.303400	0.1	0.062571
6.305067	0.1	0.055851
6.306733	0.1	0.049141
6.308400	0.1	0.043600
6.310067	0.1	0.040503
6.311733	0.1	0.040745
6.313400	0.1	0.043903
6.315067	0.1	0.047837
6.316733	0.1	0.050426
6.318400	0.1	0.051418
6.320067	0.1	0.052075
6.321733	0.1	0.053304
6.323400	0.1	0.054687
6.325067	0.1	0.055535
6.326733	0.1	0.055917
6.328400	0.1	0.055842
6.330067	0.1	0.054860
6.331733	0.1	0.053020
6.333400	0.1	0.051288
6.335067	0.1	0.050836
6.336733	0.1	0.052117
6.338400	0.1	0.054226
6.340067	0.1	0.055623
6.341733	0.1	0.056080
6.343400	0.1	0.057099
6.345067	0.1	0.060210
6.346733	0.1	0.065449
6.348400	0.1	0.071055
6.350067	0.1	0.074361
6.351733	0.1	0.073831
6.353400	0.1	0.070077
6.355067	0.1	0.064941
6.356733	0.1	0.060364
6.358400	0.1	0.057556
6.360067	0.1	0.056815
6.361733	0.1	0.058273
6.363400	0.1	0.061532
6.365067	0.1	0.064666
6.366733	0.1	0.065248
6.368400	0.1	0.062422
6.370067	0.1	0.057574
6.371733	0.1	0.053411
6.373400	0.1	0.052159
6.375067	0.1	0.054194
6.376733	0.1	0.058413
6.378400	0.1	0.063335
6.380067	0.1	0.067200
6.381733	0.1	0.068326
6.383400	0.1	0.066636
6.385067	0.1	0.063786
6.386733	0.1	0.061276
6.388400	0.1	0.059116
6.390067	0.1	0.056559
6.391733	0.1	0.053621
6.393400	0.1	0.051153
6.395067	0.1	0.050305
6.396733	0.1	0.052364
6.398400	0.1	0.057803
6.400067	0.1	0.065328
6.401733	0.1	0.072615
6.403400	0.1	0.077449
6.405067	0.1	0.078636
6.406733	0.1	0.076718
6.408400	0.1	0.073444
6.410067	0.1	0.070720
6.411733	0.1	0.070045
6.413400	0.1	0.071665
6.415067	0.1	0.074264
6.416733	0.1	0.075889
6.418400	0.1	0.075479
6.420067	0.1	0.073370
6.421733	0.1	0.070641
6.423400	0.1	0.069025
6.425067	0.1	0.070585
6.426733	0.1	0.075176
6.428400	0.1	0.079460
6.430067	0.1	0.080257
6.431733	0.1	0.077626
6.433400	0.1	0.073928
6.435067	0.1	0.071395
6.436733	0.1	0.071018
6.438400	0.1	0.072387
6.440067	0.1	0.074292
6.441733	0.1	0.075302
6.443400	0.1	0.074301
6.445067	0.1	0.071549
6.446733	0.1	0.068974
6.448400	0.1	0.068443
6.450067	0.1	0.069574
6.451733	0.1	0.070040
6.453400	0.1	0.067977
6.455067	0.1	0.063349
6.456733	0.1	0.057481
6.458400	0.1	0.051586
6.460067	0.1	0.046538
6.461733	0.1	0.043861
6.463400	0.1	0.044624
6.465067	0.1	0.047665
6.466733	0.1	0.051167
6.468400	0.1	0.055027
6.470067	0.1	0.060038
6.471733	0.1	0.065719
6.473400	0.1	0.070152
6.475067	0.1	0.071623
6.476733	0.1	0.069570
6.478400	0.1	0.064475
6.480067	0.1	0.058468
6.481733	0.1	0.055009
6.483400	0.1	0.056108
6.485067	0.1	0.060359
6.486733	0.1	0.064643
6.488400	0.1	0.066953
6.490067	0.1	0.066855
6.491733	0.1	0.064881
6.493400	0.1	0.062422
6.495067	0.1	0.061109
6.496733	0.1	0.061896
6.498400	0.1	0.064569
6.500067	0.1	0.067889
6.501733	0.1	0.070683
6.503400	0.1	0.072895
6.505067	0.1	0.075009
6.506733	0.1	0.076806
6.508400	0.1	0.077691
6.510067	0.1	0.077994
6.511733	0.1	0.078715
6.513400	0.1	0.080024
6.515067	0.1	0.081253
6.516733	0.1	0.081970
6.518400	0.1	0.082189
6.520067	0.1	0.082157
6.521733	0.1	0.082292
6.523400	0.1	0.082338
6.525067	0.1	0.081221
6.526733	0.1	0.078203
6.528400	0.1	0.073798
6.530067	0.1	0.069691
6.531733	0.1	0.067423
6.533400	0.1	0.067195
6.535067	0.1	0.068056
6.536733	0.1	0.068881
6.538400	0.1	0.069579
6.540067	0.1	0.071102
6.541733	0.1	0.073849
6.543400	0.1	0.077058
6.545067	0.1	0.079526
6.546733	0.1	0.080345
6.548400	0.1	0.079665
6.550067	0.1	0.078524
6.551733	0.1	0.078063
6.553400	0.1	0.079200
6.555067	0.1	0.082026
6.556733	0.1	0.085696
6.558400	0.1	0.089663
6.560067	0.1	0.094199
6.561733	0.1	0.098846
6.563400	0.1	0.101593
6.565067	0.1	0.100685
6.566733	0.1	0.096736
6.568400	0.1	0.092429
6.570067	0.1	0.090422
6.571733	0.1	0.091563
6.573400	0.1	0.094688
6.575067	0.1	0.098394
6.576733	0.1	0.102287
6.578400	0.1	0.106166
6.580067	0.1	0.109114
6.581733	0.1	0.110236
6.583400	0.1	0.109477
6.585067	0.1	0.107368
6.586733	0.1	0.104648
6.588400	0.1	0.102562
6.590067	0.1	0.102851
6.591733	0.1	0.106376
6.593400	0.1	0.112150
6.595067	0.1	0.118166
6.596733	0.1	0.122851
6.598400	0.1	0.125854
6.600067	0.1	0.127824
6.601733	0.1	0.129207
6.603400	0.1	0.129668
6.605067	0.1	0.128928
6.606733	0.1	0.127824
6.608400	0.1	0.128066
6.610067	0.1	0.130911
6.611733	0.1	0.136099
6.613400	0.1	0.141980
6.615067	0.1	0.146767
6.616733	0.1	0.149608
6.618400	0.1	0.150898
6.620067	0.1	0.151955
6.621733	0.1	0.153598
6.623400	0.1	0.155107
6.625067	0.1	0.155335
6.626733	0.1	0.154362
6.628400	0.1	0.153305
6.630067	0.1	0.153421
6.631733	0.1	0.155731
6.633400	0.1	0.160192
6.635067	0.1	0.165547
6.636733	0.1	0.170823
6.638400	0.1	0.175936
6.640067	0.1	0.180658
6.641733	0.1	0.184029
6.643400	0.1	0.185445
6.645067	0.1	0.186376
6.646733	0.1	0.189538
6.648400	0.1	0.196085
6.650067	0.1	0.204514
6.651733	0.1	0.211848
6.653400	0.1	0.216132
6.655067	0.1	0.218097
6.656733	0.1	0.219899
6.658400	0.1	0.222949
6.660067	0.1	0.227066
6.661733	0.1	0.230973
6.663400	0.1	0.233878
6.665067	0.1	0.236463
6.666733	0.1	0.239927
6.668400	0.1	0.244556
6.670067	0.1	0.249264
6.671733	0.1	0.252384
6.673400	0.1	0.253031
6.675067	0.1	0.251778
6.676733	0.1	0.250270
6.678400	0.1	0.250395
6.680067	0.1	0.252933
6.681733	0.1	0.256384
6.683400	0.1	0.257706
6.685067	0.1	0.255313
6.686733	0.1	0.250801
6.688400	0.1	0.247085
6.690067	0.1	0.245953
6.691733	0.1	0.247555
6.693400	0.1	0.250847
6.695067	0.1	0.254796
6.696733	0.1	0.259299
6.698400	0.1	0.264649
6.700067	0.1	0.270237
6.701733	0.1	0.274121
6.703400	0.1	0.274531
6.705067	0.1	0.271611
6.706733	0.1	0.267117
6.708400	0.1	0.263336
6.710067	0.1	0.262135
6.711733	0.1	0.263699
6.713400	0.1	0.266358
6.715067	0.1	0.268132
6.716733	0.1	0.268128
6.718400	0.1	0.266670
6.720067	0.1	0.264845
6.721733	0.1	0.263760
6.723400	0.1	0.263490
6.725067	0.1	0.262707
6.726733	0.1	0.260016
6.728400	0.1	0.255620
6.730067	0.1	0.250889
6.731733	0.1	0.247094
6.733400	0.1	0.245413
6.735067	0.1	0.246977
6.736733	0.1	0.251648
6.738400	0.1	0.257408
6.740067	0.1	0.261646
6.741733	0.1	0.263299
6.743400	0.1	0.263643
6.745067	0.1	0.264714
6.746733	0.1	0.266684
6.748400	0.1	0.267909
6.750067	0.1	0.267564
6.751733	0.1	0.266237
6.753400	0.1	0.264347
6.755067	0.1	0.261962
6.756733	0.1	0.259820
6.758400	0.1	0.259196
6.760067	0.1	0.260477
6.761733	0.1	0.262153
6.763400	0.1	0.261832
6.765067	0.1	0.258386
6.766733	0.1	0.252412
6.768400	0.1	0.245362
6.770067	0.1	0.239126
6.771733	0.1	0.235573
6.773400	0.1	0.235750
6.775067	0.1	0.239541
6.776733	0.1	0.245515
6.778400	0.1	0.251029
6.780067	0.1	0.253813
6.781733	0.1	0.253879
6.783400	0.1	0.253133
6.785067	0.1	0.253194
6.786733	0.1	0.254191
6.788400	0.1	0.255452
6.790067	0.1	0.256151
6.791733	0.1	0.255592
6.793400	0.1	0.254042
6.795067	0.1	0.252477
6.796733	0.1	0.251471
6.798400	0.1	0.251359
6.800067	0.1	0.252537
6.801733	0.1	0.254354
6.803400	0.1	0.254875
6.805067	0.1	0.252840
6.806733	0.1	0.249525
6.808400	0.1	0.247876
6.810067	0.1	0.249492
6.811733	0.1	0.253180
6.813400	0.1	0.256444
6.815067	0.1	0.257436
6.816733	0.1	0.255648
6.818400	0.1	0.251727
6.820067	0.1	0.246889
6.821733	0.1	0.242544
6.823400	0.1	0.240067
6.825067	0.1	0.240230
6.826733	0.1	0.242712
6.828400	0.1	0.246312
6.830067	0.1	0.249231
6.831733	0.1	0.249781
6.833400	0.1	0.247983
6.835067	0.1	0.245613
6.836733	0.1	0.244314
6.838400	0.1	0.244309
6.840067	0.1	0.244933
6.841733	0.1	0.246032
6.843400	0.1	0.248002
6.845067	0.1	0.250777
6.846733	0.1	0.253594
6.848400	0.1	0.255508
6.850067	0.1	0.255969
6.851733	0.1	0.255322
6.853400	0.1	0.254577
6.855067	0.1	0.254498
6.856733	0.1	0.254684
6.858400	0.1	0.253893
6.860067	0.1	0.251411
6.861733	0.1	0.248170
6.863400	0.1	0.246367
6.865067	0.1	0.247271
6.866733	0.1	0.249590
6.868400	0.1	0.250982
6.870067	0.1	0.250246
6.871733	0.1	0.247862
6.873400	0.1	0.245795
6.875067	0.1	0.246195
6.876733	0.1	0.249329
6.878400	0.1	0.253422
6.880067	0.1	0.256402
6.881733	0.1	0.257450
6.883400	0.1	0.257371
6.885067	0.1	0.257893
6.886733	0.1	0.260216
6.888400	0.1	0.263914
6.890067	0.1	0.267443
6.891733	0.1	0.269492
6.893400	0.1	0.269227
6.895067	0.1	0.266125
6.896733	0.1	0.260291
6.898400	0.1	0.253012
6.900067	0.1	0.246768
6.901733	0.1	0.243690
6.903400	0.1	0.244249
6.905067	0.1	0.247420
6.906733	0.1	0.251262
6.908400	0.1	0.253739
6.910067	0.1	0.253906
6.911733	0.1	0.252179
6.913400	0.1	0.249473
6.915067	0.1	0.246488
6.916733	0.1	0.244067
6.918400	0.1	0.243257
6.920067	0.1	0.244398
6.921733	0.1	0.246922
6.923400	0.1	0.250298
6.925067	0.1	0.254228
6.926733	0.1	0.257492
6.928400	0.1	0.258437
6.930067	0.1	0.256924
6.931733	0.1	0.254069
6.933400	0.1	0.250544
6.935067	0.1	0.246400
6.936733	0.1	0.242451
6.938400	0.1	0.240845
6.940067	0.1	0.243448
6.941733	0.1	0.249692
6.943400	0.1	0.256952
6.945067	0.1	0.262861
6.946733	0.1	0.266517
6.948400	0.1	0.267690
6.950067	0.1	0.266191
6.951733	0.1	0.262703
6.953400	0.1	0.258852
6.955067	0.1	0.255750
6.956733	0.1	0.252994
6.958400	0.1	0.249520
6.960067	0.1	0.245259
6.961733	0.1	0.241282
6.963400	0.1	0.238675
6.965067	0.1	0.237627
6.966733	0.1	0.237622
6.968400	0.1	0.238158
6.970067	0.1	0.239108
6.971733	0.1	0.240500
6.973400	0.1	0.242321
6.975067	0.1	0.244281
6.976733	0.1	0.245706
6.978400	0.1	0.246237
6.980067	0.1	0.246349
6.981733	0.1	0.246535
6.983400	0.1	0.246768
6.985067	0.1	0.246991
6.986733	0.1	0.247094
6.988400	0.1	0.246884
6.990067	0.1	0.246512
6.991733	0.1	0.246237
6.993400	0.1	0.246051
6.995067	0.1	0.245459
6.996733	0.1	0.244030
6.998400	0.1	0.242279
7.000067	0.1	0.241506
7.001733	0.1	0.242773
7.003400	0.1	0.246265
7.005067	0.1	0.251494
7.006733	0.1	0.257152
7.008400	0.1	0.260840
7.010067	0.1	0.260682
7.011733	0.1	0.257357
7.013400	0.1	0.253394
7.015067	0.1	0.250898
7.016733	0.1	0.250726
7.018400	0.1	0.252984
7.020067	0.1	0.256989
7.021733	0.1	0.261059
7.023400	0.1	0.263727
7.025067	0.1	0.264850
7.026733	0.1	0.265241
7.028400	0.1	0.265483
7.030067	0.1	0.265422
7.031733	0.1	0.264496
7.033400	0.1	0.262330
7.035067	0.1	0.258931
7.036733	0.1	0.255015
7.038400	0.1	0.252170
7.040067	0.1	0.251886
7.041733	0.1	0.254144
7.043400	0.1	0.257753
7.045067	0.1	0.261534
7.046733	0.1	0.264561
7.048400	0.1	0.266423
7.050067	0.1	0.267252
7.051733	0.1	0.267224
7.053400	0.1	0.266386
7.055067	0.1	0.265008
7.056733	0.1	0.263751
7.058400	0.1	0.262968
7.060067	0.1	0.262442
7.061733	0.1	0.262018
7.063400	0.1	0.261390
7.065067	0.1	0.259932
7.066733	0.1	0.257459
7.068400	0.1	0.254163
7.070067	0.1	0.250298
7.071733	0.1	0.247057
7.073400	0.1	0.246526
7.075067	0.1	0.249515
7.076733	0.1	0.254284
7.078400	0.1	0.258326
7.080067	0.1	0.260929
7.081733	0.1	0.263653
7.083400	0.1	0.268109
7.085067	0.1	0.273711
7.086733	0.1	0.278209
7.088400	0.1	0.279350
7.090067	0.1	0.276202
7.091733	0.1	0.270405
7.093400	0.1	0.265352
7.095067	0.1	0.263592
7.096733	0.1	0.265464
7.098400	0.1	0.269390
7.100067	0.1	0.272905
7.101733	0.1	0.274014
7.103400	0.1	0.272291
7.105067	0.1	0.268864
7.106733	0.1	0.265073
7.108400	0.1	0.261525
7.110067	0.1	0.258205
7.111733	0.1	0.255187
7.113400	0.1	0.253590
7.115067	0.1	0.254898
7.116733	0.1	0.259285
7.118400	0.1	0.265250
7.120067	0.1	0.270405
7.121733	0.1	0.272840
7.123400	0.1	0.272496
7.125067	0.1	0.271103
7.126733	0.1	0.271015
7.128400	0.1	0.273548
7.130067	0.1	0.277669
7.131733	0.1	0.281027
7.133400	0.1	0.282377
7.135067	0.1	0.282065
7.136733	0.1	0.280715
7.138400	0.1	0.278447
7.140067	0.1	0.275387
7.141733	0.1	0.272612
7.143400	0.1	0.271904
7.145067	0.1	0.274004
7.146733	0.1	0.277627
7.148400	0.1	0.280738
7.150067	0.1	0.282484
7.151733	0.1	0.283252
7.153400	0.1	0.283327
7.155067	0.1	0.282549
7.156733	0.1	0.281194
7.158400	0.1	0.280221
7.160067	0.1	0.280603
7.161733	0.1	0.282391
7.163400	0.1	0.284323
7.165067	0.1	0.284999
7.166733	0.1	0.284244
7.168400	0.1	0.282889
7.170067	0.1	0.281855
7.171733	0.1	0.281353
7.173400	0.1	0.280873
7.175067	0.1	0.280179
7.176733	0.1	0.279499
7.178400	0.1	0.279048
7.180067	0.1	0.278885
7.181733	0.1	0.279085
7.183400	0.1	0.279862
7.185067	0.1	0.281064
7.186733	0.1	0.281828
7.188400	0.1	0.281222
7.190067	0.1	0.278810
7.191733	0.1	0.274736
7.193400	0.1	0.269809
7.195067	0.1	0.264971
7.196733	0.1	0.260766
7.198400	0.1	0.257748
7.200067	0.1	0.256677
7.201733	0.1	0.257883
7.203400	0.1	0.260579
7.205067	0.1	0.263290
7.206733	0.1	0.264850
7.208400	0.1	0.264728
7.210067	0.1	0.263038
7.211733	0.1	0.260705
7.213400	0.1	0.258889
7.215067	0.1	0.258312
7.216733	0.1	0.259350
7.218400	0.1	0.261990
7.220067	0.1	0.265194
7.221733	0.1	0.267038
7.223400	0.1	0.266009
7.225067	0.1	0.261986
7.226733	0.1	0.256454
7.228400	0.1	0.251271
7.230067	0.1	0.246977
7.231733	0.1	0.243350
7.233400	0.1	0.241008
7.235067	0.1	0.240710
7.236733	0.1	0.242228
7.238400	0.1	0.244332
7.240067	0.1	0.245618
7.241733	0.1	0.245944
7.243400	0.1	0.246153
7.245067	0.1	0.246298
7.246733	0.1	0.245962
7.248400	0.1	0.245590
7.250067	0.1	0.245594
7.251733	0.1	0.245087
7.253400	0.1	0.243303
7.255067	0.1	0.240589
7.256733	0.1	0.237320
7.258400	0.1	0.233864
7.260067	0.1	0.230819
7.261733	0.1	0.228374
7.263400	0.1	0.226498
7.265067	0.1	0.225194
7.266733	0.1	0.224360
7.268400	0.1	0.223923
7.270067	0.1	0.223499
7.271733	0.1	0.222502
7.273400	0.1	0.221231
7.275067	0.1	0.220817
7.276733	0.1	0.221729
7.278400	0.1	0.222977
7.280067	0.1	0.223080
7.281733	0.1	0.221846
7.283400	0.1	0.220756
7.285067	0.1	0.221408
7.286733	0.1	0.223545
7.288400	0.1	0.225059
7.290067	0.1	0.223941
7.291733	0.1	0.219797
7.293400	0.1	0.213883
7.295067	0.1	0.208304
7.296733	0.1	0.204667
7.298400	0.1	0.203322
7.300067	0.1	0.203582
7.301733	0.1	0.204067
7.303400	0.1	0.203229
7.305067	0.1	0.200579
7.306733	0.1	0.197212
7.308400	0.1	0.194418
7.310067	0.1	0.191997
7.311733	0.1	0.188607
7.313400	0.1	0.183978
7.315067	0.1	0.180118
7.316733	0.1	0.179145
7.318400	0.1	0.180677
7.320067	0.1	0.182525
7.321733	0.1	0.183065
7.323400	0.1	0.182390
7.325067	0.1	0.181780
7.326733	0.1	0.182111
7.328400	0.1	0.182944
7.330067	0.1	0.183620
7.331733	0.1	0.184490
7.333400	0.1	0.185943
7.335067	0.1	0.187196
7.336733	0.1	0.187219
7.338400	0.1	0.185901
7.340067	0.1	0.184048
7.341733	0.1	0.182404
7.343400	0.1	0.180849
7.345067	0.1	0.179312
7.346733	0.1	0.178386
7.348400	0.1	0.178134
7.350067	0.1	0.177934
7.351733	0.1	0.177510
7.353400	0.1	0.177165
7.355067	0.1	0.177268
7.356733	0.1	0.177459
7.358400	0.1	0.176830
7.360067	0.1	0.175256
7.361733	0.1	0.173417
7.363400	0.1	0.171568
7.365067	0.1	0.169659
7.366733	0.1	0.167652
7.368400	0.1	0.165314
7.370067	0.1	0.162842
7.371733	0.1	0.160849
7.373400	0.1	0.159522
7.375067	0.1	0.158767
7.376733	0.1	0.159270
7.378400	0.1	0.162348
7.380067	0.1	0.168332
7.381733	0.1	0.176015
7.383400	0.1	0.183401
7.385067	0.1	0.188043
7.386733	0.1	0.188188
7.388400	0.1	0.184313
7.390067	0.1	0.178488
7.391733	0.1	0.172881
7.393400	0.1	0.169040
7.395067	0.1	0.167056
7.396733	0.1	0.165571
7.398400	0.1	0.163680
7.400067	0.1	0.162013
7.401733	0.1	0.161426
7.403400	0.1	0.162064
7.405067	0.1	0.163857
7.406733	0.1	0.166828
7.408400	0.1	0.170511
7.410067	0.1	0.173589
7.411733	0.1	0.174870
7.413400	0.1	0.174264
7.415067	0.1	0.172434
7.416733	0.1	0.169999
7.418400	0.1	0.167373
7.420067	0.1	0.165072
7.421733	0.1	0.164085
7.423400	0.1	0.165086
7.425067	0.1	0.166809
7.426733	0.1	0.166609
7.428400	0.1	0.163242
7.430067	0.1	0.157892
7.431733	0.1	0.153072
7.433400	0.1	0.151284
7.435067	0.1	0.153170
7.436733	0.1	0.156998
7.438400	0.1	0.160700
7.440067	0.1	0.163624
7.441733	0.1	0.166129
7.443400	0.1	0.168299
7.445067	0.1	0.169212
7.446733	0.1	0.167913
7.448400	0.1	0.164900
7.450067	0.1	0.161752
7.451733	0.1	0.159545
7.453400	0.1	0.158283
7.455067	0.1	0.157575
7.456733	0.1	0.156630
7.458400	0.1	0.154516
7.460067	0.1	0.151172
7.461733	0.1	0.147480
7.463400	0.1	0.144751
7.465067	0.1	0.144104
7.466733	0.1	0.145095
7.468400	0.1	0.145743
7.470067	0.1	0.144583
7.471733	0.1	0.142176
7.473400	0.1	0.140578
7.475067	0.1	0.141226
7.476733	0.1	0.143126
7.478400	0.1	0.144052
7.480067	0.1	0.143009
7.481733	0.1	0.140825
7.483400	0.1	0.139214
7.485067	0.1	0.139219
7.486733	0.1	0.140271
7.488400	0.1	0.141296
7.490067	0.1	0.141659
7.491733	0.1	0.140867
7.493400	0.1	0.138963
7.495067	0.1	0.137179
7.496733	0.1	0.137147
7.498400	0.1	0.139326
7.500067	0.1	0.141934
7.501733	0.1	0.142013
7.503400	0.1	0.138883
7.505067	0.1	0.135172
7.506733	0.1	0.133789
7.508400	0.1	0.135326
7.510067	0.1	0.137915
7.511733	0.1	0.138823
7.513400	0.1	0.136886
7.515067	0.1	0.133347
7.516733	0.1	0.130208
7.518400	0.1	0.128336
7.520067	0.1	0.127344
7.521733	0.1	0.126832
7.523400	0.1	0.126814
7.525067	0.1	0.127167
7.526733	0.1	0.127577
7.528400	0.1	0.127945
7.530067	0.1	0.128401
7.531733	0.1	0.129095
7.533400	0.1	0.130492
7.535067	0.1	0.133049
7.536733	0.1	0.136057
7.538400	0.1	0.138092
7.540067	0.1	0.138683
7.541733	0.1	0.138315
7.543400	0.1	0.137822
7.545067	0.1	0.137812
7.546733	0.1	0.137580
7.548400	0.1	0.135703
7.550067	0.1	0.132560
7.551733	0.1	0.130367
7.553400	0.1	0.130399
7.555067	0.1	0.131512
7.556733	0.1	0.131680
7.558400	0.1	0.130660
7.560067	0.1	0.130325
7.561733	0.1	0.132159
7.563400	0.1	0.135237
7.565067	0.1	0.137486
7.566733	0.1	0.138292
7.568400	0.1	0.138655
7.570067	0.1	0.139242
7.571733	0.1	0.140248
7.573400	0.1	0.142246
7.575067	0.1	0.144942
7.576733	0.1	0.146409
7.578400	0.1	0.145193
7.580067	0.1	0.141640
7.581733	0.1	0.136774
7.583400	0.1	0.131256
7.585067	0.1	0.125631
7.586733	0.1	0.121091
7.588400	0.1	0.118925
7.590067	0.1	0.119205
7.591733	0.1	0.121221
7.593400	0.1	0.124620
7.595067	0.1	0.128509
7.596733	0.1	0.131326
7.598400	0.1	0.132709
7.600067	0.1	0.133589
7.601733	0.1	0.134702
7.603400	0.1	0.136434
7.605067	0.1	0.139135
7.606733	0.1	0.142260
7.608400	0.1	0.144253
7.610067	0.1	0.144299
7.611733	0.1	0.143289
7.613400	0.1	0.142129
7.615067	0.1	0.140434
7.616733	0.1	0.137864
7.618400	0.1	0.135978
7.620067	0.1	0.137021
7.621733	0.1	0.140942
7.623400	0.1	0.145892
7.625067	0.1	0.150856
7.626733	0.1	0.155140
7.628400	0.1	0.156970
7.630067	0.1	0.154986
7.631733	0.1	0.150166
7.633400	0.1	0.145212
7.635067	0.1	0.142492
7.636733	0.1	0.142865
7.638400	0.1	0.145729
7.640067	0.1	0.149831
7.641733	0.1	0.153603
7.643400	0.1	0.155475
7.645067	0.1	0.155233
7.646733	0.1	0.154315
7.648400	0.1	0.153789
7.650067	0.1	0.153086
7.651733	0.1	0.151219
7.653400	0.1	0.148499
7.655067	0.1	0.146311
7.656733	0.1	0.145407
7.658400	0.1	0.145147
7.660067	0.1	0.144388
7.661733	0.1	0.142716
7.663400	0.1	0.140225
7.665067	0.1	0.136872
7.666733	0.1	0.133361
7.668400	0.1	0.131954
7.670067	0.1	0.134725
7.671733	0.1	0.141296
7.673400	0.1	0.149109
7.675067	0.1	0.155335
7.676733	0.1	0.158157
7.678400	0.1	0.156835
7.680067	0.1	0.151498
7.681733	0.1	0.143661
7.683400	0.1	0.136164
7.685067	0.1	0.131573
7.686733	0.1	0.130604
7.688400	0.1	0.132015
7.690067	0.1	0.133957
7.691733	0.1	0.135796
7.693400	0.1	0.138246
7.695067	0.1	0.141626
7.696733	0.1	0.144970
7.698400	0.1	0.147368
7.700067	0.1	0.148839
7.701733	0.1	0.149226
7.703400	0.1	0.148052
7.705067	0.1	0.145775
7.706733	0.1	0.143722
7.708400	0.1	0.142413
7.710067	0.1	0.140872
7.711733	0.1	0.138138
7.713400	0.1	0.135051
7.715067	0.1	0.133938
7.716733	0.1	0.136178
7.718400	0.1	0.140420
7.720067	0.1	0.144052
7.721733	0.1	0.145938
7.723400	0.1	0.147065
7.725067	0.1	0.148960
7.726733	0.1	0.152024
7.728400	0.1	0.155256
7.730067	0.1	0.157421
7.731733	0.1	0.157603
7.733400	0.1	0.154856
7.735067	0.1	0.149100
7.736733	0.1	0.141617
7.738400	0.1	0.133752
7.740067	0.1	0.126846
7.741733	0.1	0.122502
7.743400	0.1	0.121496
7.745067	0.1	0.122976
7.746733	0.1	0.125039
7.748400	0.1	0.126436
7.750067	0.1	0.127456
7.751733	0.1	0.128504
7.753400	0.1	0.129263
7.755067	0.1	0.129314
7.756733	0.1	0.128676
7.758400	0.1	0.127535
7.760067	0.1	0.125952
7.761733	0.1	0.124350
7.763400	0.1	0.123475
7.765067	0.1	0.123237
7.766733	0.1	0.123158
7.768400	0.1	0.123573
7.770067	0.1	0.124848
7.771733	0.1	0.126194
7.773400	0.1	0.126227
7.775067	0.1	0.124513
7.776733	0.1	0.122348
7.778400	0.1	0.121477
7.780067	0.1	0.122315
7.781733	0.1	0.123968
7.783400	0.1	0.125580
7.785067	0.1	0.126762
7.786733	0.1	0.127237
7.788400	0.1	0.127018
7.790067	0.1	0.126744
7.791733	0.1	0.127247
7.793400	0.1	0.128299
7.795067	0.1	0.128727
7.796733	0.1	0.128201
7.798400	0.1	0.127731
7.800067	0.1	0.128201
7.801733	0.1	0.129584
7.803400	0.1	0.131009
7.805067	0.1	0.131438
7.806733	0.1	0.130725
7.808400	0.1	0.129943
7.810067	0.1	0.130264
7.811733	0.1	0.131489
7.813400	0.1	0.132136
7.815067	0.1	0.131498
7.816733	0.1	0.130534
7.818400	0.1	0.130199
7.820067	0.1	0.130306
7.821733	0.1	0.130539
7.823400	0.1	0.131368
7.825067	0.1	0.133798
7.826733	0.1	0.138334
7.828400	0.1	0.144066
7.830067	0.1	0.149109
7.831733	0.1	0.151810
7.833400	0.1	0.152080
7.835067	0.1	0.151778
7.836733	0.1	0.152648
7.838400	0.1	0.154148
7.840067	0.1	0.154367
7.841733	0.1	0.152281
7.843400	0.1	0.149016
7.845067	0.1	0.147433
7.846733	0.1	0.149687
7.848400	0.1	0.155377
7.850067	0.1	0.162204
7.851733	0.1	0.167489
7.853400	0.1	0.169678
7.855067	0.1	0.169408
7.856733	0.1	0.168607
7.858400	0.1	0.168281
7.860067	0.1	0.168304
7.861733	0.1	0.169082
7.863400	0.1	0.171578
7.865067	0.1	0.175699
7.866733	0.1	0.179773
7.868400	0.1	0.181566
7.870067	0.1	0.180174
7.871733	0.1	0.177147
7.873400	0.1	0.175061
7.875067	0.1	0.175354
7.876733	0.1	0.177873
7.878400	0.1	0.181845
7.880067	0.1	0.186595
7.881733	0.1	0.191233
7.883400	0.1	0.194870
7.885067	0.1	0.197180
7.886733	0.1	0.198330
7.888400	0.1	0.198893
7.890067	0.1	0.199494
7.891733	0.1	0.199955
7.893400	0.1	0.199657
7.895067	0.1	0.198851
7.896733	0.1	0.198688
7.898400	0.1	0.200071
7.900067	0.1	0.203238
7.901733	0.1	0.207629
7.903400	0.1	0.211997
7.905067	0.1	0.215168
7.906733	0.1	0.216430
7.908400	0.1	0.215741
7.910067	0.1	0.214064
7.911733	0.1	0.213026
7.913400	0.1	0.213822
7.915067	0.1	0.216570
7.916733	0.1	0.220533
7.918400	0.1	0.224882
7.920067	0.1	0.228938
7.921733	0.1	0.232016
7.923400	0.1	0.233939
7.925067	0.1	0.235667
7.926733	0.1	0.238409
7.928400	0.1	0.242097
7.930067	0.1	0.245436
7.931733	0.1	0.247643
7.933400	0.1	0.249511
7.935067	0.1	0.252244
7.936733	0.1	0.255997
7.938400	0.1	0.260030
7.940067	0.1	0.263979
7.941733	0.1	0.268347
7.943400	0.1	0.273227
7.945067	0.1	0.277185
7.946733	0.1	0.278926
7.948400	0.1	0.279215
7.950067	0.1	0.279928
7.951733	0.1	0.281991
7.953400	0.1	0.285022
7.955067	0.1	0.288580
7.956733	0.1	0.292668
7.958400	0.1	0.296901
7.960067	0.1	0.300268
7.961733	0.1	0.302163
7.963400	0.1	0.302866
7.965067	0.1	0.303192
7.966733	0.1	0.303905
7.968400	0.1	0.305232
7.970067	0.1	0.307183
7.971733	0.1	0.310149
7.973400	0.1	0.314787
7.975067	0.1	0.320878
7.976733	0.1	0.326787
7.978400	0.1	0.330927
7.980067	0.1	0.333129
7.981733	0.1	0.334033
7.983400	0.1	0.333800
7.985067	0.1	0.331881
7.986733	0.1	0.327998
7.988400	0.1	0.323066
7.990067	0.1	0.319201
7.991733	0.1	0.318182
7.993400	0.1	0.319979
7.995067	0.1	0.323621
7.996733	0.1	0.328273
7.998400	0.1	0.332883
8.000067	0.1	0.336575
8.001733	0.1	0.339607
8.003400	0.1	0.342820
8.005067	0.1	0.346000
8.006733	0.1	0.347500
8.008400	0.1	0.346312
8.010067	0.1	0.343528
8.011733	0.1	0.340934
8.013400	0.1	0.339486
8.015067	0.1	0.339486
8.016733	0.1	0.341022
8.018400	0.1	0.343337
8.020067	0.1	0.344994
8.021733	0.1	0.345213
8.023400	0.1	0.343965
8.025067	0.1	0.341255
8.026733	0.1	0.337646
8.028400	0.1	0.334731
8.030067	0.1	0.333982
8.031733	0.1	0.335346
8.033400	0.1	0.337111
8.035067	0.1	0.337549
8.036733	0.1	0.336566
8.038400	0.1	0.334922
8.040067	0.1	0.332762
8.041733	0.1	0.330303
8.043400	0.1	0.328603
8.045067	0.1	0.328766
8.046733	0.1	0.330969
8.048400	0.1	0.334298
8.050067	0.1	0.337698
8.051733	0.1	0.340641
8.053400	0.1	0.342331
8.055067	0.1	0.341935
8.056733	0.1	0.339928
8.058400	0.1	0.337609
8.060067	0.1	0.336017
8.061733	0.1	0.336254
8.063400	0.1	0.339290
8.065067	0.1	0.345036
8.066733	0.1	0.352175
8.068400	0.1	0.358387
8.070067	0.1	0.361269
8.071733	0.1	0.360147
8.073400	0.1	0.356170
8.075067	0.1	0.351062
8.076733	0.1	0.346438
8.078400	0.1	0.343560
8.080067	0.1	0.343099
8.081733	0.1	0.344571
8.083400	0.1	0.345972
8.085067	0.1	0.345116
8.086733	0.1	0.341670
8.088400	0.1	0.338010
8.090067	0.1	0.337432
8.091733	0.1	0.340566
8.093400	0.1	0.344515
8.095067	0.1	0.346447
8.096733	0.1	0.346345
8.098400	0.1	0.346135
8.100067	0.1	0.347425
8.101733	0.1	0.350187
8.103400	0.1	0.353241
8.105067	0.1	0.355481
8.106733	0.1	0.356263
8.108400	0.1	0.355039
8.110067	0.1	0.351542
8.111733	0.1	0.346401
8.113400	0.1	0.341036
8.115067	0.1	0.336785
8.116733	0.1	0.334443
8.118400	0.1	0.334377
8.120067	0.1	0.336482
8.121733	0.1	0.339900
8.123400	0.1	0.343160
8.125067	0.1	0.344925
8.126733	0.1	0.344808
8.128400	0.1	0.343560
8.130067	0.1	0.342713
8.131733	0.1	0.343546
8.133400	0.1	0.346326
8.135067	0.1	0.350941
8.136733	0.1	0.357316
8.138400	0.1	0.364478
8.140067	0.1	0.370643
8.141733	0.1	0.374536
8.143400	0.1	0.375602
8.145067	0.1	0.373814
8.146733	0.1	0.369963
8.148400	0.1	0.365442
8.150067	0.1	0.361502
8.151733	0.1	0.359071
8.153400	0.1	0.358801
8.155067	0.1	0.360738
8.156733	0.1	0.364496
8.158400	0.1	0.369563
8.160067	0.1	0.375058
8.161733	0.1	0.379775
8.163400	0.1	0.382639
8.165067	0.1	0.382974
8.166733	0.1	0.380641
8.168400	0.1	0.375919
8.170067	0.1	0.369409
8.171733	0.1	0.361991
8.173400	0.1	0.354582
8.175067	0.1	0.347933
8.176733	0.1	0.342731
8.178400	0.1	0.339784
8.180067	0.1	0.339625
8.181733	0.1	0.341716
8.183400	0.1	0.344841
8.185067	0.1	0.348245
8.186733	0.1	0.351663
8.188400	0.1	0.354680
8.190067	0.1	0.357195
8.191733	0.1	0.359779
8.193400	0.1	0.362378
8.195067	0.1	0.363379
8.196733	0.1	0.361199
8.198400	0.1	0.356259
8.200067	0.1	0.350275
8.201733	0.1	0.344194
8.203400	0.1	0.338452
8.205067	0.1	0.334559
8.206733	0.1	0.334340
8.208400	0.1	0.338075
8.210067	0.1	0.344478
8.211733	0.1	0.351681
8.213400	0.1	0.357823
8.215067	0.1	0.361362
8.216733	0.1	0.361614
8.218400	0.1	0.358997
8.220067	0.1	0.354410
8.221733	0.1	0.348501
8.223400	0.1	0.341902
8.225067	0.1	0.335630
8.226733	0.1	0.330647
8.228400	0.1	0.327397
8.230067	0.1	0.326415
8.231733	0.1	0.328328
8.233400	0.1	0.332277
8.235067	0.1	0.335947
8.236733	0.1	0.337749
8.238400	0.1	0.337637
8.240067	0.1	0.336673
8.241733	0.1	0.336538
8.243400	0.1	0.338480
8.245067	0.1	0.342252
8.246733	0.1	0.346266
8.248400	0.1	0.349102
8.250067	0.1	0.350405
8.251733	0.1	0.350247
8.253400	0.1	0.348724
8.255067	0.1	0.346187
8.256733	0.1	0.342960
8.258400	0.1	0.339486
8.260067	0.1	0.336901
8.261733	0.1	0.336682
8.263400	0.1	0.339313
8.265067	0.1	0.343169
8.266733	0.1	0.345516
8.268400	0.1	0.345344
8.270067	0.1	0.343802
8.271733	0.1	0.342019
8.273400	0.1	0.340133
8.275067	0.1	0.337781
8.276733	0.1	0.334773
8.278400	0.1	0.331756
8.280067	0.1	0.329847
8.281733	0.1	0.329553
8.283400	0.1	0.330335
8.285067	0.1	0.331299
8.286733	0.1	0.332212
8.288400	0.1	0.333609
8.290067	0.1	0.335756
8.291733	0.1	0.337907
8.293400	0.1	0.338992
8.295067	0.1	0.338713
8.296733	0.1	0.337744
8.298400	0.1	0.337251
8.300067	0.1	0.337907
8.301733	0.1	0.338745
8.303400	0.1	0.337809
8.305067	0.1	0.334387
8.306733	0.1	0.329935
8.308400	0.1	0.326815
8.310067	0.1	0.326163
8.311733	0.1	0.327071
8.313400	0.1	0.327616
8.315067	0.1	0.326335
8.316733	0.1	0.323616
8.318400	0.1	0.321255
8.320067	0.1	0.320375
8.321733	0.1	0.320706
8.323400	0.1	0.321507
8.325067	0.1	0.321502
8.326733	0.1	0.319090
8.328400	0.1	0.314093
8.330067	0.1	0.308244
8.331733	0.1	0.303569
8.333400	0.1	0.300906
8.335067	0.1	0.299728
8.336733	0.1	0.299099
8.338400	0.1	0.298503
8.340067	0.1	0.298093
8.341733	0.1	0.298847
8.343400	0.1	0.301595
8.345067	0.1	0.305856
8.346733	0.1	0.310317
8.348400	0.1	0.313455
8.350067	0.1	0.314009
8.351733	0.1	0.312189
8.353400	0.1	0.309679
8.355067	0.1	0.307979
8.356733	0.1	0.306861
8.358400	0.1	0.305050
8.360067	0.1	0.302386
8.361733	0.1	0.300147
8.363400	0.1	0.299257
8.365067	0.1	0.299593
8.366733	0.1	0.300696
8.368400	0.1	0.302424
8.370067	0.1	0.304603
8.371733	0.1	0.306442
8.373400	0.1	0.307062
8.375067	0.1	0.306149
8.376733	0.1	0.303900
8.378400	0.1	0.301311
8.380067	0.1	0.299737
8.381733	0.1	0.299602
8.383400	0.1	0.300384
8.385067	0.1	0.301604
8.386733	0.1	0.302941
8.388400	0.1	0.303942
8.390067	0.1	0.304054
8.391733	0.1	0.302414
8.393400	0.1	0.298200
8.395067	0.1	0.292142
8.396733	0.1	0.286526
8.398400	0.1	0.282945
8.400067	0.1	0.281292
8.401733	0.1	0.280943
8.403400	0.1	0.281949
8.405067	0.1	0.284393
8.406733	0.1	0.287038
8.408400	0.1	0.287951
8.410067	0.1	0.286554
8.411733	0.1	0.283667
8.413400	0.1	0.280007
8.415067	0.1	0.276230
8.416733	0.1	0.273664
8.418400	0.1	0.273157
8.420067	0.1	0.273664
8.421733	0.1	0.273581
8.423400	0.1	0.272836
8.425067	0.1	0.272472
8.426733	0.1	0.273478
8.428400	0.1	0.275946
8.430067	0.1	0.278433
8.431733	0.1	0.279262
8.433400	0.1	0.278261
8.435067	0.1	0.275769
8.436733	0.1	0.271457
8.438400	0.1	0.264831
8.440067	0.1	0.256272
8.441733	0.1	0.247597
8.443400	0.1	0.241068
8.445067	0.1	0.238051
8.446733	0.1	0.238684
8.448400	0.1	0.241739
8.450067	0.1	0.244905
8.451733	0.1	0.246316
8.453400	0.1	0.245865
8.455067	0.1	0.244440
8.456733	0.1	0.242325
8.458400	0.1	0.238987
8.460067	0.1	0.234242
8.461733	0.1	0.228677
8.463400	0.1	0.223080
8.465067	0.1	0.218367
8.466733	0.1	0.215396
8.468400	0.1	0.214237
8.470067	0.1	0.214134
8.471733	0.1	0.214241
8.473400	0.1	0.213734
8.475067	0.1	0.212234
8.476733	0.1	0.210549
8.478400	0.1	0.209692
8.480067	0.1	0.209785
8.481733	0.1	0.210619
8.483400	0.1	0.211820
8.485067	0.1	0.212402
8.486733	0.1	0.211284
8.488400	0.1	0.208388
8.490067	0.1	0.204914
8.491733	0.1	0.202539
8.493400	0.1	0.201869
8.495067	0.1	0.201864
8.496733	0.1	0.200951
8.498400	0.1	0.198432
8.500067	0.1	0.195075
8.501733	0.1	0.192332
8.503400	0.1	0.190940
8.505067	0.1	0.190535
8.506733	0.1	0.190889
8.508400	0.1	0.192309
8.510067	0.1	0.194749
8.511733	0.1	0.197608
8.513400	0.1	0.200006
8.515067	0.1	0.200607
8.516733	0.1	0.198353
8.518400	0.1	0.193855
8.520067	0.1	0.189263
8.521733	0.1	0.186935
8.523400	0.1	0.188211
8.525067	0.1	0.192081
8.526733	0.1	0.195527
8.528400	0.1	0.196197
8.530067	0.1	0.193538
8.531733	0.1	0.188225
8.533400	0.1	0.182316
8.535067	0.1	0.178502
8.536733	0.1	0.178185
8.538400	0.1	0.180942
8.540067	0.1	0.185152
8.541733	0.1	0.188658
8.543400	0.1	0.190185
8.545067	0.1	0.190097
8.546733	0.1	0.189296
8.548400	0.1	0.188081
8.550067	0.1	0.186251
8.551733	0.1	0.183438
8.553400	0.1	0.179349
8.555067	0.1	0.174502
8.556733	0.1	0.170302
8.558400	0.1	0.167815
8.560067	0.1	0.167317
8.561733	0.1	0.168667
8.563400	0.1	0.171163
8.565067	0.1	0.173775
8.566733	0.1	0.175810
8.568400	0.1	0.176793
8.570067	0.1	0.175945
8.571733	0.1	0.172663
8.573400	0.1	0.167517
8.575067	0.1	0.162148
8.576733	0.1	0.158013
8.578400	0.1	0.155810
8.580067	0.1	0.155633
8.581733	0.1	0.156849
8.583400	0.1	0.158171
8.585067	0.1	0.158455
8.586733	0.1	0.157729
8.588400	0.1	0.157137
8.590067	0.1	0.157575
8.591733	0.1	0.158921
8.593400	0.1	0.160709
8.595067	0.1	0.162586
8.596733	0.1	0.164122
8.598400	0.1	0.164933
8.600067	0.1	0.165147
8.601733	0.1	0.165375
8.603400	0.1	0.166106
8.605067	0.1	0.167345
8.606733	0.1	0.168756
8.608400	0.1	0.170027
8.610067	0.1	0.171037
8.611733	0.1	0.171480
8.613400	0.1	0.171154
8.615067	0.1	0.170497
8.616733	0.1	0.169706
8.618400	0.1	0.168453
8.620067	0.1	0.167154
8.621733	0.1	0.167042
8.623400	0.1	0.168583
8.625067	0.1	0.170930
8.626733	0.1	0.173044
8.628400	0.1	0.174046
8.630067	0.1	0.172588
8.631733	0.1	0.167419
8.633400	0.1	0.158786
8.635067	0.1	0.149165
8.636733	0.1	0.142218
8.638400	0.1	0.140113
8.640067	0.1	0.142343
8.641733	0.1	0.147587
8.643400	0.1	0.154958
8.645067	0.1	0.162926
8.646733	0.1	0.168988
8.648400	0.1	0.170930
8.650067	0.1	0.168253
8.651733	0.1	0.162707
8.653400	0.1	0.157300
8.655067	0.1	0.154749
8.656733	0.1	0.156211
8.658400	0.1	0.160704
8.660067	0.1	0.165757
8.661733	0.1	0.168919
8.663400	0.1	0.169100
8.665067	0.1	0.167047
8.666733	0.1	0.164686
8.668400	0.1	0.163489
8.670067	0.1	0.163428
8.671733	0.1	0.163610
8.673400	0.1	0.163354
8.675067	0.1	0.162451
8.676733	0.1	0.161096
8.678400	0.1	0.159489
8.680067	0.1	0.157440
8.681733	0.1	0.154558
8.683400	0.1	0.150758
8.685067	0.1	0.147098
8.686733	0.1	0.145542
8.688400	0.1	0.146907
8.690067	0.1	0.149556
8.691733	0.1	0.150921
8.693400	0.1	0.149868
8.695067	0.1	0.147447
8.696733	0.1	0.145454
8.698400	0.1	0.144430
8.700067	0.1	0.143745
8.701733	0.1	0.143601
8.703400	0.1	0.145016
8.705067	0.1	0.147526
8.706733	0.1	0.149431
8.708400	0.1	0.150646
8.710067	0.1	0.152690
8.711733	0.1	0.155894
8.713400	0.1	0.158949
8.715067	0.1	0.160616
8.716733	0.1	0.160462
8.718400	0.1	0.158492
8.720067	0.1	0.155140
8.721733	0.1	0.151698
8.723400	0.1	0.149263
8.725067	0.1	0.147289
8.726733	0.1	0.144229
8.728400	0.1	0.139512
8.730067	0.1	0.134404
8.731733	0.1	0.131265
8.733400	0.1	0.131675
8.735067	0.1	0.135018
8.736733	0.1	0.138986
8.738400	0.1	0.141044
8.740067	0.1	0.139480
8.741733	0.1	0.134474
8.743400	0.1	0.128401
8.745067	0.1	0.123968
8.746733	0.1	0.121975
8.748400	0.1	0.121593
8.750067	0.1	0.121924
8.751733	0.1	0.122776
8.753400	0.1	0.124937
8.755067	0.1	0.129170
8.756733	0.1	0.134748
8.758400	0.1	0.139703
8.760067	0.1	0.142488
8.761733	0.1	0.142679
8.763400	0.1	0.140797
8.765067	0.1	0.138273
8.766733	0.1	0.137063
8.768400	0.1	0.138166
8.770067	0.1	0.140499
8.771733	0.1	0.142134
8.773400	0.1	0.142297
8.775067	0.1	0.141347
8.776733	0.1	0.139312
8.778400	0.1	0.135666
8.780067	0.1	0.130762
8.781733	0.1	0.126492
8.783400	0.1	0.124299
8.785067	0.1	0.123582
8.786733	0.1	0.123191
8.788400	0.1	0.122874
8.790067	0.1	0.122809
8.791733	0.1	0.123661
8.793400	0.1	0.126259
8.795067	0.1	0.130087
8.796733	0.1	0.133552
8.798400	0.1	0.135424
8.800067	0.1	0.135046
8.801733	0.1	0.132401
8.803400	0.1	0.128425
8.805067	0.1	0.124020
8.806733	0.1	0.119377
8.808400	0.1	0.114706
8.810067	0.1	0.110818
8.811733	0.1	0.109132
8.813400	0.1	0.110883
8.815067	0.1	0.115572
8.816733	0.1	0.121123
8.818400	0.1	0.125859
8.820067	0.1	0.129608
8.821733	0.1	0.132853
8.823400	0.1	0.135773
8.825067	0.1	0.138264
8.826733	0.1	0.140015
8.828400	0.1	0.140509
8.830067	0.1	0.139955
8.831733	0.1	0.139936
8.833400	0.1	0.141906
8.835067	0.1	0.145147
8.836733	0.1	0.147647
8.838400	0.1	0.148499
8.840067	0.1	0.147792
8.841733	0.1	0.145454
8.843400	0.1	0.142138
8.845067	0.1	0.139815
8.846733	0.1	0.139992
8.848400	0.1	0.142567
8.850067	0.1	0.146166
8.851733	0.1	0.148970
8.853400	0.1	0.150376
8.855067	0.1	0.151088
8.856733	0.1	0.151242
8.858400	0.1	0.150353
8.860067	0.1	0.148728
8.861733	0.1	0.146991
8.863400	0.1	0.145235
8.865067	0.1	0.143982
8.866733	0.1	0.144206
8.868400	0.1	0.145896
8.870067	0.1	0.148099
8.871733	0.1	0.149943
8.873400	0.1	0.150967
8.875067	0.1	0.151526
8.876733	0.1	0.152858
8.878400	0.1	0.155708
8.880067	0.1	0.159298
8.881733	0.1	0.162097
8.883400	0.1	0.162935
8.885067	0.1	0.161533
8.886733	0.1	0.158623
8.888400	0.1	0.155647
8.890067	0.1	0.153799
8.891733	0.1	0.153054
8.893400	0.1	0.152308
8.895067	0.1	0.150711
8.896733	0.1	0.148439
8.898400	0.1	0.146572
8.900067	0.1	0.146297
8.901733	0.1	0.148113
8.903400	0.1	0.151801
8.905067	0.1	0.156825
8.906733	0.1	0.162236
8.908400	0.1	0.166772
8.910067	0.1	0.169543
8.911733	0.1	0.170022
8.913400	0.1	0.167629
8.915067	0.1	0.162539
8.916733	0.1	0.156364
8.918400	0.1	0.151224
8.920067	0.1	0.148416
8.921733	0.1	0.148341
8.923400	0.1	0.150669
8.925067	0.1	0.154069
8.926733	0.1	0.156774
8.928400	0.1	0.157948
8.930067	0.1	0.158246
8.931733	0.1	0.158483
8.933400	0.1	0.158423
8.935067	0.1	0.157622
8.936733	0.1	0.156085
8.938400	0.1	0.153976
8.940067	0.1	0.151726
8.941733	0.1	0.149515
8.943400	0.1	0.146935
8.945067	0.1	0.144457
8.946733	0.1	0.143782
8.948400	0.1	0.146143
8.950067	0.1	0.151261
8.951733	0.1	0.157119
8.953400	0.1	0.160947
8.955067	0.1	0.161561
8.956733	0.1	0.160034
8.958400	0.1	0.157715
8.960067	0.1	0.155251
8.961733	0.1	0.153114
8.963400	0.1	0.151331
8.965067	0.1	0.149189
8.966733	0.1	0.146208
8.968400	0.1	0.142911
8.970067	0.1	0.140499
8.971733	0.1	0.139927
8.973400	0.1	0.141347
8.975067	0.1	0.144122
8.976733	0.1	0.146884
8.978400	0.1	0.147754
8.980067	0.1	0.145677
8.981733	0.1	0.142120
8.983400	0.1	0.140006
8.985067	0.1	0.140308
8.986733	0.1	0.141179
8.988400	0.1	0.140583
8.990067	0.1	0.138455
8.991733	0.1	0.136541
8.993400	0.1	0.136690
8.995067	0.1	0.139079
8.996733	0.1	0.142050
8.998400	0.1	0.143675
9.000067	0.1	0.143303
9.001733	0.1	0.141920
9.003400	0.1	0.141235
9.005067	0.1	0.142045
9.006733	0.1	0.143377
9.008400	0.1	0.143261
9.010067	0.1	0.140425
9.011733	0.1	0.135493
9.013400	0.1	0.130967
9.015067	0.1	0.129677
9.016733	0.1	0.132588
9.018400	0.1	0.138208
9.020067	0.1	0.143619
9.021733	0.1	0.146022
9.023400	0.1	0.144597
9.025067	0.1	0.140816
9.026733	0.1	0.136509
9.028400	0.1	0.132755
9.030067	0.1	0.130381
9.031733	0.1	0.130315
9.033400	0.1	0.132788
9.035067	0.1	0.136239
9.036733	0.1	0.138050
9.038400	0.1	0.136690
9.040067	0.1	0.133091
9.041733	0.1	0.129677
9.043400	0.1	0.128439
9.045067	0.1	0.130171
9.046733	0.1	0.134516
9.048400	0.1	0.139722
9.050067	0.1	0.143601
9.051733	0.1	0.145300
9.053400	0.1	0.145580
9.055067	0.1	0.145482
9.056733	0.1	0.145435
9.058400	0.1	0.145542
9.060067	0.1	0.145915
9.061733	0.1	0.146450
9.063400	0.1	0.146716
9.065067	0.1	0.146059
9.066733	0.1	0.144248
9.068400	0.1	0.142185
9.070067	0.1	0.141347
9.071733	0.1	0.142041
9.073400	0.1	0.143042
9.075067	0.1	0.143140
9.076733	0.1	0.142413
9.078400	0.1	0.141850
9.080067	0.1	0.142190
9.081733	0.1	0.143000
9.083400	0.1	0.143070
9.085067	0.1	0.142315
9.086733	0.1	0.142208
9.088400	0.1	0.143889
9.090067	0.1	0.147009
9.091733	0.1	0.150180
9.093400	0.1	0.151899
9.095067	0.1	0.151638
9.096733	0.1	0.150250
9.098400	0.1	0.148914
9.100067	0.1	0.148257
9.101733	0.1	0.148658
9.103400	0.1	0.150464
9.105067	0.1	0.153300
9.106733	0.1	0.156020
9.108400	0.1	0.157556
9.110067	0.1	0.157463
9.111733	0.1	0.155843
9.113400	0.1	0.153305
9.115067	0.1	0.150842
9.116733	0.1	0.149175
9.118400	0.1	0.148388
9.120067	0.1	0.148341
9.121733	0.1	0.148620
9.123400	0.1	0.148555
9.125067	0.1	0.148444
9.126733	0.1	0.149659
9.128400	0.1	0.152723
9.130067	0.1	0.156662
9.131733	0.1	0.160444
9.133400	0.1	0.163568
9.135067	0.1	0.165324
9.136733	0.1	0.164793
9.138400	0.1	0.162087
9.140067	0.1	0.158912
9.141733	0.1	0.157170
9.143400	0.1	0.157366
9.145067	0.1	0.158697
9.146733	0.1	0.160090
9.148400	0.1	0.160648
9.150067	0.1	0.159852
9.151733	0.1	0.158385
9.153400	0.1	0.157556
9.155067	0.1	0.157524
9.156733	0.1	0.157976
9.158400	0.1	0.159559
9.160067	0.1	0.162646
9.161733	0.1	0.166297
9.163400	0.1	0.169254
9.165067	0.1	0.170674
9.166733	0.1	0.169966
9.168400	0.1	0.166944
9.170067	0.1	0.162399
9.171733	0.1	0.158278
9.173400	0.1	0.156672
9.175067	0.1	0.158264
9.176733	0.1	0.161906
9.178400	0.1	0.165738
9.180067	0.1	0.168351
9.181733	0.1	0.168914
9.183400	0.1	0.167531
9.185067	0.1	0.165487
9.186733	0.1	0.164076
9.188400	0.1	0.163740
9.190067	0.1	0.164937
9.191733	0.1	0.168118
9.193400	0.1	0.172486
9.195067	0.1	0.176635
9.196733	0.1	0.179731
9.198400	0.1	0.181268
9.200067	0.1	0.181077
9.201733	0.1	0.179522
9.203400	0.1	0.177356
9.205067	0.1	0.175708
9.206733	0.1	0.175182
9.208400	0.1	0.174893
9.210067	0.1	0.173380
9.211733	0.1	0.170222
9.213400	0.1	0.166832
9.215067	0.1	0.165314
9.216733	0.1	0.165966
9.218400	0.1	0.166818
9.220067	0.1	0.165910
9.221733	0.1	0.163112
9.223400	0.1	0.159643
9.225067	0.1	0.156336
9.226733	0.1	0.152928
9.228400	0.1	0.149189
9.230067	0.1	0.145878
9.231733	0.1	0.144211
9.233400	0.1	0.145221
9.235067	0.1	0.149473
9.236733	0.1	0.156201
9.238400	0.1	0.162991
9.240067	0.1	0.167429
9.241733	0.1	0.169058
9.243400	0.1	0.169119
9.245067	0.1	0.168774
9.246733	0.1	0.168220
9.248400	0.1	0.167522
9.250067	0.1	0.167238
9.251733	0.1	0.167247
9.253400	0.1	0.166451
9.255067	0.1	0.164695
9.256733	0.1	0.163675
9.258400	0.1	0.165203
9.260067	0.1	0.169240
9.261733	0.1	0.173505
9.263400	0.1	0.174954
9.265067	0.1	0.172150
9.266733	0.1	0.166069
9.268400	0.1	0.158907
9.270067	0.1	0.152867
9.271733	0.1	0.149556
9.273400	0.1	0.149487
9.275067	0.1	0.152411
9.276733	0.1	0.157766
9.278400	0.1	0.164052
9.280067	0.1	0.168853
9.281733	0.1	0.170716
9.283400	0.1	0.170521
9.285067	0.1	0.170148
9.286733	0.1	0.170576
9.288400	0.1	0.171964
9.290067	0.1	0.174195
9.291733	0.1	0.176155
9.293400	0.1	0.175992
9.295067	0.1	0.172914
9.296733	0.1	0.168257
9.298400	0.1	0.164304
9.300067	0.1	0.162441
9.301733	0.1	0.162721
9.303400	0.1	0.164537
9.305067	0.1	0.166870
9.306733	0.1	0.168486
9.308400	0.1	0.168555
9.310067	0.1	0.166795
9.311733	0.1	0.163494
9.313400	0.1	0.159955
9.315067	0.1	0.158134
9.316733	0.1	0.159186
9.318400	0.1	0.162823
9.320067	0.1	0.167685
9.321733	0.1	0.172355
9.323400	0.1	0.176779
9.325067	0.1	0.181803
9.326733	0.1	0.187205
9.328400	0.1	0.191713
9.330067	0.1	0.194311
9.331733	0.1	0.194982
9.333400	0.1	0.194726
9.335067	0.1	0.194665
9.336733	0.1	0.194856
9.338400	0.1	0.194530
9.340067	0.1	0.193547
9.341733	0.1	0.192956
9.343400	0.1	0.194311
9.345067	0.1	0.198167
9.346733	0.1	0.202958
9.348400	0.1	0.206246
9.350067	0.1	0.207406
9.351733	0.1	0.208085
9.353400	0.1	0.209888
9.355067	0.1	0.212570
9.356733	0.1	0.214707
9.358400	0.1	0.215871
9.360067	0.1	0.217319
9.361733	0.1	0.219722
9.363400	0.1	0.221403
9.365067	0.1	0.220686
9.366733	0.1	0.218409
9.368400	0.1	0.216449
9.370067	0.1	0.215620
9.371733	0.1	0.215913
9.373400	0.1	0.217091
9.375067	0.1	0.218642
9.376733	0.1	0.219508
9.378400	0.1	0.218474
9.380067	0.1	0.215527
9.381733	0.1	0.211904
9.383400	0.1	0.208882
9.385067	0.1	0.207294
9.386733	0.1	0.207783
9.388400	0.1	0.210600
9.390067	0.1	0.215163
9.391733	0.1	0.220132
9.393400	0.1	0.224258
9.395067	0.1	0.227070
9.396733	0.1	0.228710
9.398400	0.1	0.229776
9.400067	0.1	0.231322
9.401733	0.1	0.233920
9.403400	0.1	0.236789
9.405067	0.1	0.238335
9.406733	0.1	0.237441
9.408400	0.1	0.234051
9.410067	0.1	0.229310
9.411733	0.1	0.225375
9.413400	0.1	0.224216
9.415067	0.1	0.226139
9.416733	0.1	0.229646
9.418400	0.1	0.232751
9.420067	0.1	0.234344
9.421733	0.1	0.234167
9.423400	0.1	0.232127
9.425067	0.1	0.228630
9.426733	0.1	0.225105
9.428400	0.1	0.222884
9.430067	0.1	0.222209
9.431733	0.1	0.223154
9.433400	0.1	0.226088
9.435067	0.1	0.230698
9.436733	0.1	0.235969
9.438400	0.1	0.241059
9.440067	0.1	0.244761
9.441733	0.1	0.245129
9.443400	0.1	0.241483
9.445067	0.1	0.235569
9.446733	0.1	0.229781
9.448400	0.1	0.225590
9.450067	0.1	0.223573
9.451733	0.1	0.223713
9.453400	0.1	0.225599
9.455067	0.1	0.228826
9.456733	0.1	0.232845
9.458400	0.1	0.236551
9.460067	0.1	0.238498
9.461733	0.1	0.237748
9.463400	0.1	0.234568
9.465067	0.1	0.230540
9.466733	0.1	0.227769
9.468400	0.1	0.227741
9.470067	0.1	0.231150
9.471733	0.1	0.237632
9.473400	0.1	0.245082
9.475067	0.1	0.251094
9.476733	0.1	0.255029
9.478400	0.1	0.257096
9.480067	0.1	0.257134
9.481733	0.1	0.255783
9.483400	0.1	0.255005
9.485067	0.1	0.256025
9.486733	0.1	0.257669
9.488400	0.1	0.257967
9.490067	0.1	0.256430
9.491733	0.1	0.253925
9.493400	0.1	0.251848
9.495067	0.1	0.251629
9.496733	0.1	0.253799
9.498400	0.1	0.257622
9.500067	0.1	0.261487
9.501733	0.1	0.263583
9.503400	0.1	0.263625
9.505067	0.1	0.263830
9.506733	0.1	0.266642
9.508400	0.1	0.271699
9.510067	0.1	0.276146
9.511733	0.1	0.277548
9.513400	0.1	0.275890
9.515067	0.1	0.273045
9.516733	0.1	0.271224
9.518400	0.1	0.271639
9.520067	0.1	0.273744
9.521733	0.1	0.275923
9.523400	0.1	0.277036
9.525067	0.1	0.277469
9.526733	0.1	0.278740
9.528400	0.1	0.281781
9.530067	0.1	0.286326
9.531733	0.1	0.291970
9.533400	0.1	0.298410
9.535067	0.1	0.304659
9.536733	0.1	0.309628
9.538400	0.1	0.313241
9.540067	0.1	0.315993
9.541733	0.1	0.317921
9.543400	0.1	0.318955
9.545067	0.1	0.319886
9.546733	0.1	0.322037
9.548400	0.1	0.325767
9.550067	0.1	0.329833
9.551733	0.1	0.332682
9.553400	0.1	0.334233
9.555067	0.1	0.335746
9.556733	0.1	0.338391
9.558400	0.1	0.342811
9.560067	0.1	0.349064
9.561733	0.1	0.355896
9.563400	0.1	0.361474
9.565067	0.1	0.365241
9.566733	0.1	0.368040
9.568400	0.1	0.371267
9.570067	0.1	0.376203
9.571733	0.1	0.383109
9.573400	0.1	0.390993
9.575067	0.1	0.398634
9.576733	0.1	0.405302
9.578400	0.1	0.410806
9.580067	0.1	0.415714
9.581733	0.1	0.421088
9.583400	0.1	0.427542
9.585067	0.1	0.434835
9.586733	0.1	0.441927
9.588400	0.1	0.447673
9.590067	0.1	0.451789
9.591733	0.1	0.454825
9.593400	0.1	0.457312
9.595067	0.1	0.459300
9.596733	0.1	0.460451
9.598400	0.1	0.460395
9.600067	0.1	0.459668
9.601733	0.1	0.459640
9.603400	0.1	0.460828
9.605067	0.1	0.462639
9.606733	0.1	0.464944
9.608400	0.1	0.468218
9.610067	0.1	0.472073
9.611733	0.1	0.475622
9.613400	0.1	0.478737
9.615067	0.1	0.481703
9.616733	0.1	0.484660
9.618400	0.1	0.487533
9.620067	0.1	0.489634
9.621733	0.1	0.490518
9.623400	0.1	0.490849
9.625067	0.1	0.491305
9.626733	0.1	0.491911
9.628400	0.1	0.492604
9.630067	0.1	0.492935
9.631733	0.1	0.491608
9.633400	0.1	0.487440
9.635067	0.1	0.480758
9.636733	0.1	0.473661
9.638400	0.1	0.468832
9.640067	0.1	0.467906
9.641733	0.1	0.470257
9.643400	0.1	0.473442
9.645067	0.1	0.475459
9.646733	0.1	0.476618
9.648400	0.1	0.478458
9.650067	0.1	0.481438
9.651733	0.1	0.484628
9.653400	0.1	0.487161
9.655067	0.1	0.488772
9.656733	0.1	0.489471
9.658400	0.1	0.489764
9.660067	0.1	0.490029
9.661733	0.1	0.489773
9.663400	0.1	0.488576
9.665067	0.1	0.486923
9.666733	0.1	0.485820
9.668400	0.1	0.486355
9.670067	0.1	0.489205
9.671733	0.1	0.493634
9.673400	0.1	0.497415
9.675067	0.1	0.498677
9.676733	0.1	0.497517
9.678400	0.1	0.495310
9.680067	0.1	0.493182
9.681733	0.1	0.491394
9.683400	0.1	0.489973
9.685067	0.1	0.489438
9.686733	0.1	0.490211
9.688400	0.1	0.491724
9.690067	0.1	0.493061
9.691733	0.1	0.493950
9.693400	0.1	0.494625
9.695067	0.1	0.495310
9.696733	0.1	0.495999
9.698400	0.1	0.496726
9.700067	0.1	0.497643
9.701733	0.1	0.498737
9.703400	0.1	0.499878
9.705067	0.1	0.501089
9.706733	0.1	0.502118
9.708400	0.1	0.501759
9.710067	0.1	0.498905
9.711733	0.1	0.494337
9.713400	0.1	0.490216
9.715067	0.1	0.488195
9.716733	0.1	0.488777
9.718400	0.1	0.491655
9.720067	0.1	0.496134
9.721733	0.1	0.501093
9.723400	0.1	0.504791
9.725067	0.1	0.505303
9.726733	0.1	0.501773
9.728400	0.1	0.495464
9.730067	0.1	0.489098
9.731733	0.1	0.485112
9.733400	0.1	0.484958
9.735067	0.1	0.488786
9.736733	0.1	0.494695
9.738400	0.1	0.500032
9.740067	0.1	0.503608
9.741733	0.1	0.505266
9.743400	0.1	0.504907
9.745067	0.1	0.503249
9.746733	0.1	0.501927
9.748400	0.1	0.501825
9.750067	0.1	0.502896
9.751733	0.1	0.505517
9.753400	0.1	0.509853
9.755067	0.1	0.514402
9.756733	0.1	0.516898
9.758400	0.1	0.515897
9.760067	0.1	0.511589
9.761733	0.1	0.505974
9.763400	0.1	0.501866
9.765067	0.1	0.501317
9.766733	0.1	0.504525
9.768400	0.1	0.509592
9.770067	0.1	0.514057
9.771733	0.1	0.517340
9.773400	0.1	0.520605
9.775067	0.1	0.524577
9.776733	0.1	0.528847
9.778400	0.1	0.532633
9.780067	0.1	0.535245
9.781733	0.1	0.536586
9.783400	0.1	0.537303
9.785067	0.1	0.537722
9.786733	0.1	0.537634
9.788400	0.1	0.536875
9.790067	0.1	0.534700
9.791733	0.1	0.530002
9.793400	0.1	0.523035
9.795067	0.1	0.515925
9.796733	0.1	0.511659
9.798400	0.1	0.512218
9.800067	0.1	0.516800
9.801733	0.1	0.522253
9.803400	0.1	0.525643
9.805067	0.1	0.526030
9.806733	0.1	0.524200
9.808400	0.1	0.521648
9.810067	0.1	0.519268
9.811733	0.1	0.516823
9.813400	0.1	0.514588
9.815067	0.1	0.513690
9.816733	0.1	0.514113
9.818400	0.1	0.514658
9.820067	0.1	0.514300
9.821733	0.1	0.512335
9.823400	0.1	0.508889
9.825067	0.1	0.506011
9.826733	0.1	0.506346
9.828400	0.1	0.510332
9.830067	0.1	0.516176
9.831733	0.1	0.521904
9.833400	0.1	0.525797
9.835067	0.1	0.526393
9.836733	0.1	0.523948
9.838400	0.1	0.520968
9.840067	0.1	0.520027
9.841733	0.1	0.521638
9.843400	0.1	0.524730
9.845067	0.1	0.528004
9.846733	0.1	0.530211
9.848400	0.1	0.530053
9.850067	0.1	0.526668
9.851733	0.1	0.520628
9.853400	0.1	0.514095
9.855067	0.1	0.509205
9.856733	0.1	0.506463
9.858400	0.1	0.504805
9.860067	0.1	0.503063
9.861733	0.1	0.501559
9.863400	0.1	0.501601
9.865067	0.1	0.502984
9.866733	0.1	0.503720
9.868400	0.1	0.502733
9.870067	0.1	0.500977
9.871733	0.1	0.499920
9.873400	0.1	0.500339
9.875067	0.1	0.501811
9.876733	0.1	0.502649
9.878400	0.1	0.501662
9.880067	0.1	0.499734
9.881733	0.1	0.498686
9.883400	0.1	0.499324
9.885067	0.1	0.500842
9.886733	0.1	0.502113
9.888400	0.1	0.502979
9.890067	0.1	0.503059
9.891733	0.1	0.500670
9.893400	0.1	0.494840
9.895067	0.1	0.487212
9.896733	0.1	0.480581
9.898400	0.1	0.476479
9.900067	0.1	0.474653
9.901733	0.1	0.473941
9.903400	0.1	0.473051
9.905067	0.1	0.471342
9.906733	0.1	0.468805
9.908400	0.1	0.465116
9.910067	0.1	0.459789
9.911733	0.1	0.453251
9.913400	0.1	0.447058
9.915067	0.1	0.442998
9.916733	0.1	0.441805
9.918400	0.1	0.442606
9.920067	0.1	0.443640
9.921733	0.1	0.443570
9.923400	0.1	0.442169
9.925067	0.1	0.440264
9.926733	0.1	0.439128
9.928400	0.1	0.439305
9.930067	0.1	0.440199
9.931733	0.1	0.440860
9.933400	0.1	0.440213
9.935067	0.1	0.437484
9.936733	0.1	0.433195
9.938400	0.1	0.428008
9.940067	0.1	0.421549
9.941733	0.1	0.414085
9.943400	0.1	0.407258
9.945067	0.1	0.402420
9.946733	0.1	0.399784
9.948400	0.1	0.399156
9.950067	0.1	0.400394
9.951733	0.1	0.402844
9.953400	0.1	0.404958
9.955067	0.1	0.405414
9.956733	0.1	0.404585
9.958400	0.1	0.403887
9.960067	0.1	0.403593
9.961733	0.1	0.402075
9.963400	0.1	0.397679
9.965067	0.1	0.391374
9.966733	0.1	0.386587
9.968400	0.1	0.385912
9.970067	0.1	0.389065
9.971733	0.1	0.394299
9.973400	0.1	0.400450
9.975067	0.1	0.407021
9.976733	0.1	0.413219
9.978400	0.1	0.417354
9.980067	0.1	0.417610
9.981733	0.1	0.413731
9.983400	0.1	0.407044
9.985067	0.1	0.399067
9.986733	0.1	0.391561
9.988400	0.1	0.386694
9.990067	0.1	0.385363
9.991733	0.1	0.386471
9.993400	0.1	0.388715
9.995067	0.1	0.391440
9.996733	0.1	0.394089
9.998400	0.1	0.396222
10.000067	0.1	0.397675
10.001733	0.1	0.398364
10.003400	0.1	0.398369
10.005067	0.1	0.397759
10.006733	0.1	0.396245
10.008400	0.1	0.393465
10.010067	0.1	0.389535
10.011733	0.1	0.385181
10.013400	0.1	0.381293
10.015067	0.1	0.378643
10.016733	0.1	0.378122
10.018400	0.1	0.380399
10.020067	0.1	0.384939
10.021733	0.1	0.389875
10.023400	0.1	0.393381
10.025067	0.1	0.394951
10.026733	0.1	0.394825
10.028400	0.1	0.393158
10.030067	0.1	0.390513
10.031733	0.1	0.388045
10.033400	0.1	0.386466
10.035067	0.1	0.385526
10.036733	0.1	0.385023
10.038400	0.1	0.385712
10.040067	0.1	0.388306
10.041733	0.1	0.391789
10.043400	0.1	0.393935
10.045067	0.1	0.393633
10.046733	0.1	0.391533
10.048400	0.1	0.388580
10.050067	0.1	0.385582
10.051733	0.1	0.383714
10.053400	0.1	0.383980
10.055067	0.1	0.386126
10.056733	0.1	0.388571
10.058400	0.1	0.389358
10.060067	0.1	0.387416
10.061733	0.1	0.383398
10.063400	0.1	0.379221
10.065067	0.1	0.376762
10.066733	0.1	0.376976
10.068400	0.1	0.379761
10.070067	0.1	0.383975
10.071733	0.1	0.387798
10.073400	0.1	0.389800
10.075067	0.1	0.389512
10.076733	0.1	0.387374
10.078400	0.1	0.384622
10.080067	0.1	0.382308
10.081733	0.1	0.380352
10.083400	0.1	0.377931
10.085067	0.1	0.374597
10.086733	0.1	0.371253
10.088400	0.1	0.369633
10.090067	0.1	0.370927
10.091733	0.1	0.374857
10.093400	0.1	0.379393
10.095067	0.1	0.382196
10.096733	0.1	0.382764
10.098400	0.1	0.381847
10.100067	0.1	0.379970
10.101733	0.1	0.377591
10.103400	0.1	0.375258
10.105067	0.1	0.373088
10.106733	0.1	0.371058
10.108400	0.1	0.369563
10.110067	0.1	0.368953
10.111733	0.1	0.369144
10.113400	0.1	0.369526
10.115067	0.1	0.369279
10.116733	0.1	0.368333
10.118400	0.1	0.367565
10.120067	0.1	0.367956
10.121733	0.1	0.369675
10.123400	0.1	0.371248
10.125067	0.1	0.370704
10.126733	0.1	0.368240
10.128400	0.1	0.365968
10.130067	0.1	0.365339
10.131733	0.1	0.366294
10.133400	0.1	0.368063
10.135067	0.1	0.369777
10.136733	0.1	0.370843
10.138400	0.1	0.371202
10.140067	0.1	0.371062
10.141733	0.1	0.370899
10.143400	0.1	0.371253
10.145067	0.1	0.372198
10.146733	0.1	0.373521
10.148400	0.1	0.375025
10.150067	0.1	0.376175
10.151733	0.1	0.376282
10.153400	0.1	0.374918
10.155067	0.1	0.371551
10.156733	0.1	0.366061
10.158400	0.1	0.360482
10.160067	0.1	0.358177
10.161733	0.1	0.360552
10.163400	0.1	0.366061
10.165067	0.1	0.372198
10.166733	0.1	0.377130
10.168400	0.1	0.379784
10.170067	0.1	0.379733
10.171733	0.1	0.377740
10.173400	0.1	0.375658
10.175067	0.1	0.374410
10.176733	0.1	0.373572
10.178400	0.1	0.373386
10.180067	0.1	0.374494
10.181733	0.1	0.375812
10.183400	0.1	0.375002
10.185067	0.1	0.371113
10.186733	0.1	0.365805
10.188400	0.1	0.361903
10.190067	0.1	0.361162
10.191733	0.1	0.363253
10.193400	0.1	0.366489
10.195067	0.1	0.369023
10.196733	0.1	0.369535
10.198400	0.1	0.368143
10.200067	0.1	0.366420
10.201733	0.1	0.365567
10.203400	0.1	0.365670
10.205067	0.1	0.366420
10.206733	0.1	0.366904
10.208400	0.1	0.366033
10.210067	0.1	0.364007
10.211733	0.1	0.362108
10.213400	0.1	0.361186
10.215067	0.1	0.361083
10.216733	0.1	0.361167
10.218400	0.1	0.361227
10.220067	0.1	0.361782
10.221733	0.1	0.362950
10.223400	0.1	0.364007
10.225067	0.1	0.364822
10.226733	0.1	0.366089
10.228400	0.1	0.367849
10.230067	0.1	0.369581
10.231733	0.1	0.371193
10.233400	0.1	0.372506
10.235067	0.1	0.372762
10.236733	0.1	0.371467
10.238400	0.1	0.369390
10.240067	0.1	0.368278
10.241733	0.1	0.369092
10.243400	0.1	0.370834
10.245067	0.1	0.372105
10.246733	0.1	0.373027
10.248400	0.1	0.374410
10.250067	0.1	0.376110
10.251733	0.1	0.377451
10.253400	0.1	0.378229
10.255067	0.1	0.378811
10.256733	0.1	0.379919
10.258400	0.1	0.381875
10.260067	0.1	0.383770
10.261733	0.1	0.384022
10.263400	0.1	0.381903
10.265067	0.1	0.377870
10.266733	0.1	0.373302
10.268400	0.1	0.370019
10.270067	0.1	0.368804
10.271733	0.1	0.368673
10.273400	0.1	0.368445
10.275067	0.1	0.368147
10.276733	0.1	0.368566
10.278400	0.1	0.370508
10.280067	0.1	0.374275
10.281733	0.1	0.379253
10.283400	0.1	0.384306
10.285067	0.1	0.388469
10.286733	0.1	0.391034
10.288400	0.1	0.391891
10.290067	0.1	0.391887
10.291733	0.1	0.392362
10.293400	0.1	0.394438
10.295067	0.1	0.398341
10.296733	0.1	0.403039
10.298400	0.1	0.407184
10.300067	0.1	0.410285
10.301733	0.1	0.412385
10.303400	0.1	0.413405
10.305067	0.1	0.413768
10.306733	0.1	0.414946
10.308400	0.1	0.418406
10.310067	0.1	0.424157
10.311733	0.1	0.431123
10.313400	0.1	0.438332
10.315067	0.1	0.444814
10.316733	0.1	0.449410
10.318400	0.1	0.451677
10.320067	0.1	0.452572
10.321733	0.1	0.454271
10.323400	0.1	0.458770
10.325067	0.1	0.465484
10.326733	0.1	0.471743
10.328400	0.1	0.475813
10.330067	0.1	0.478043
10.331733	0.1	0.479571
10.333400	0.1	0.481578
10.335067	0.1	0.485084
10.336733	0.1	0.490351
10.338400	0.1	0.496972
10.340067	0.1	0.504712
10.341733	0.1	0.513294
10.343400	0.1	0.521909
10.345067	0.1	0.529988
10.346733	0.1	0.537550
10.348400	0.1	0.544656
10.350067	0.1	0.552111
10.351733	0.1	0.561937
10.353400	0.1	0.575311
10.355067	0.1	0.591073
10.356733	0.1	0.607311
10.358400	0.1	0.622422
10.360067	0.1	0.634841
10.361733	0.1	0.643842
10.363400	0.1	0.650384
10.365067	0.1	0.656270
10.366733	0.1	0.663232
10.368400	0.1	0.672699
10.370067	0.1	0.685295
10.371733	0.1	0.700648
10.373400	0.1	0.718357
10.375067	0.1	0.738055
10.376733	0.1	0.758106
10.378400	0.1	0.776062
10.380067	0.1	0.790823
10.381733	0.1	0.803224
10.383400	0.1	0.814847
10.385067	0.1	0.826926
10.386733	0.1	0.839909
10.388400	0.1	0.853739
10.390067	0.1	0.868966
10.391733	0.1	0.887052
10.393400	0.1	0.909097
10.395067	0.1	0.934717
10.396733	0.1	0.962052
10.398400	0.1	0.988948
10.400067	0.1	1.014583
10.401733	0.1	1.039146
10.403400	0.1	1.062150
10.405067	0.1	1.082933
10.406733	0.1	1.102570
10.408400	0.1	1.123180
10.410067	0.1	1.145834
10.411733	0.1	1.170160
10.413400	0.1	1.194705
10.415067	0.1	1.218040
10.416733	0.1	1.240377
10.418400	0.1	1.263311
10.420067	0.1	1.288122
10.421733	0.1	1.315265
10.423400	0.1	1.344392
10.425067	0.1	1.374180
10.426733	0.1	1.402400
10.428400	0.1	1.426688
10.430067	0.1	1.445971
10.431733	0.1	1.461636
10.433400	0.1	1.477026
10.435067	0.1	1.495206
10.436733	0.1	1.516989
10.438400	0.1	1.540915
10.440067	0.1	1.564808
10.441733	0.1	1.587216
10.443400	0.1	1.607491
10.445067	0.1	1.625242
10.446733	0.1	1.641144
10.448400	0.1	1.657396
10.450067	0.1	1.675584
10.451733	0.1	1.694914
10.453400	0.1	1.713745
10.455067	0.1	1.731142
10.456733	0.1	1.746495
10.458400	0.1	1.759185
10.460067	0.1	1.769224
10.461733	0.1	1.777904
10.463400	0.1	1.787241
10.465067	0.1	1.798230
10.466733	0.1	1.810309
10.468400	0.1	1.822417
10.470067	0.1	1.833388
10.471733	0.1	1.842277
10.473400	0.1	1.849039
10.475067	0.1	1.853984
10.476733	0.1	1.857281
10.478400	0.1	1.859395
10.480067	0.1	1.861122
10.481733	0.1	1.862976
10.483400	0.1	1.864755
10.485067	0.1	1.865868
10.486733	0.1	1.866124
10.488400	0.1	1.865830
10.490067	0.1	1.864969
10.491733	0.1	1.863218
10.493400	0.1	1.860969
10.495067	0.1	1.859427
10.496733	0.1	1.859819
10.498400	0.1	1.862715
10.500067	0.1	1.867176
10.501733	0.1	1.870533
10.503400	0.1	1.870440
10.505067	0.1	1.867390
10.506733	0.1	1.864457
10.508400	0.1	1.864620
10.510067	0.1	1.868694
10.511733	0.1	1.875190
10.513400	0.1	1.881262
10.515067	0.1	1.884266
10.516733	0.1	1.883614
10.518400	0.1	1.880624
10.520067	0.1	1.876466
10.521733	0.1	1.871539
10.523400	0.1	1.866566
10.525067	0.1	1.862543
10.526733	0.1	1.859921
10.528400	0.1	1.858701
10.530067	0.1	1.858734
10.531733	0.1	1.859586
10.533400	0.1	1.860866
10.535067	0.1	1.862417
10.536733	0.1	1.864000
10.538400	0.1	1.865192
10.540067	0.1	1.865337
10.541733	0.1	1.864242
10.543400	0.1	1.863162
10.545067	0.1	1.863535
10.546733	0.1	1.865299
10.548400	0.1	1.867632
10.550067	0.1	1.870207
10.551733	0.1	1.872894
10.553400	0.1	1.875199
10.555067	0.1	1.876727
10.556733	0.1	1.877523
10.558400	0.1	1.877928
10.560067	0.1	1.878678
10.561733	0.1	1.880159
10.563400	0.1	1.881826
10.565067	0.1	1.883474
10.566733	0.1	1.885686
10.568400	0.1	1.888270
10.570067	0.1	1.889849
10.571733	0.1	1.889570
10.573400	0.1	1.888620
10.575067	0.1	1.889444
10.576733	0.1	1.893048
10.578400	0.1	1.897961
10.580067	0.1	1.902301
10.581733	0.1	1.905286
10.583400	0.1	1.906650
10.585067	0.1	1.906194
10.586733	0.1	1.904168
10.588400	0.1	1.901672
10.590067	0.1	1.900070
10.591733	0.1	1.899786
10.593400	0.1	1.900583
10.595067	0.1	1.902687
10.596733	0.1	1.906292
10.598400	0.1	1.910529
10.600067	0.1	1.913803
10.601733	0.1	1.914687
10.603400	0.1	1.912843
10.605067	0.1	1.909565
10.606733	0.1	1.907037
10.608400	0.1	1.906827
10.610067	0.1	1.909076
10.611733	0.1	1.912615
10.613400	0.1	1.915763
10.615067	0.1	1.917491
10.616733	0.1	1.917761
10.618400	0.1	1.916918
10.620067	0.1	1.915037
10.621733	0.1	1.912164
10.623400	0.1	1.909323
10.625067	0.1	1.908042
10.626733	0.1	1.908685
10.628400	0.1	1.910036
10.630067	0.1	1.910552
10.631733	0.1	1.909286
10.633400	0.1	1.905728
10.635067	0.1	1.899898
10.636733	0.1	1.892978
10.638400	0.1	1.886780
10.640067	0.1	1.882152
10.641733	0.1	1.878198
10.643400	0.1	1.873239
10.645067	0.1	1.866384
10.646733	0.1	1.858133
10.648400	0.1	1.849998
10.650067	0.1	1.843642
10.651733	0.1	1.839455
10.653400	0.1	1.835837
10.655067	0.1	1.831008
10.656733	0.1	1.824861
10.658400	0.1	1.817928
10.660067	0.1	1.809909
10.661733	0.1	1.800470
10.663400	0.1	1.790067
10.665067	0.1	1.779511
10.666733	0.1	1.769075
10.668400	0.1	1.758318
10.670067	0.1	1.747212
10.671733	0.1	1.736623
10.673400	0.1	1.726914
10.675067	0.1	1.717303
10.676733	0.1	1.706998
10.678400	0.1	1.695747
10.680067	0.1	1.683263
10.681733	0.1	1.668935
10.683400	0.1	1.652474
10.685067	0.1	1.634737
10.686733	0.1	1.617493
10.688400	0.1	1.601875
10.690067	0.1	1.587211
10.691733	0.1	1.572007
10.693400	0.1	1.555593
10.695067	0.1	1.538093
10.696733	0.1	1.520072
10.698400	0.1	1.502568
10.700067	0.1	1.486698
10.701733	0.1	1.472500
10.703400	0.1	1.458135
10.705067	0.1	1.441147
10.706733	0.1	1.420584
10.708400	0.1	1.397352
10.710067	0.1	1.373123
10.711733	0.1	1.349156
10.713400	0.1	1.325943
10.715067	0.1	1.303894
10.716733	0.1	1.283553
10.718400	0.1	1.265062
10.720067	0.1	1.247716
10.721733	0.1	1.229774
10.723400	0.1	1.209299
10.725067	0.1	1.185946
10.726733	0.1	1.160805
10.728400	0.1	1.134854
10.730067	0.1	1.109354
10.731733	0.1	1.086360
10.733400	0.1	1.067035
10.735067	0.1	1.050876
10.736733	0.1	1.036865
10.738400	0.1	1.024292
10.740067	0.1	1.012650
10.741733	0.1	1.001223
10.743400	0.1	0.988836
10.745067	0.1	0.974480
10.746733	0.1	0.958056
10.748400	0.1	0.940240
10.750067	0.1	0.921753
10.751733	0.1	0.902768
10.753400	0.1	0.883248
10.755067	0.1	0.864160
10.756733	0.1	0.847485
10.758400	0.1	0.834214
10.760067	0.1	0.823392
10.761733	0.1	0.813180
10.763400	0.1	0.802036
10.765067	0.1	0.789566
10.766733	0.1	0.776546
10.768400	0.1	0.763889
10.770067	0.1	0.752029
10.771733	0.1	0.740699
10.773400	0.1	0.728718
10.775067	0.1	0.714995
10.776733	0.1	0.700150
10.778400	0.1	0.686101
10.780067	0.1	0.674315
10.781733	0.1	0.665374
10.783400	0.1	0.658967
10.785067	0.1	0.653737
10.786733	0.1	0.648149
10.788400	0.1	0.641365
10.790067	0.1	0.633388
10.791733	0.1	0.624727
10.793400	0.1	0.615646
10.795067	0.1	0.606189
10.796733	0.1	0.596689
10.798400	0.1	0.588000
10.800067	0.1	0.581448
10.801733	0.1	0.577583
10.803400	0.1	0.574971
10.805067	0.1	0.572130
10.806733	0.1	0.569592
10.808400	0.1	0.568633
10.810067	0.1	0.568973
10.811733	0.1	0.568251
10.813400	0.1	0.564428
10.815067	0.1	0.558710
10.816733	0.1	0.554346
10.818400	0.1	0.552535
10.820067	0.1	0.551208
10.821733	0.1	0.547804
10.823400	0.1	0.542435
10.825067	0.1	0.537750
10.826733	0.1	0.535678
10.828400	0.1	0.535273
10.830067	0.1	0.533927
10.831733	0.1	0.529927
10.833400	0.1	0.523771
10.835067	0.1	0.517317
10.836733	0.1	0.512097
10.838400	0.1	0.508982
10.840067	0.1	0.508740
10.841733	0.1	0.511608
10.843400	0.1	0.516567
10.845067	0.1	0.521634
10.846733	0.1	0.524945
10.848400	0.1	0.525969
10.850067	0.1	0.525760
10.851733	0.1	0.525736
10.853400	0.1	0.526896
10.855067	0.1	0.529871
10.856733	0.1	0.534672
10.858400	0.1	0.540484
10.860067	0.1	0.545997
10.861733	0.1	0.549806
10.863400	0.1	0.550961
10.865067	0.1	0.549797
10.866733	0.1	0.548013
10.868400	0.1	0.547846
10.870067	0.1	0.550998
10.871733	0.1	0.557606
10.873400	0.1	0.566207
10.875067	0.1	0.574673
10.876733	0.1	0.580866
10.878400	0.1	0.583646
10.880067	0.1	0.583776
10.881733	0.1	0.582905
10.883400	0.1	0.581993
10.885067	0.1	0.580875
10.886733	0.1	0.578933
10.888400	0.1	0.576330
10.890067	0.1	0.574598
10.891733	0.1	0.575455
10.893400	0.1	0.579255
10.895067	0.1	0.584782
10.896733	0.1	0.590240
10.898400	0.1	0.594566
10.900067	0.1	0.598026
10.901733	0.1	0.601611
10.903400	0.1	0.605900
10.905067	0.1	0.610272
10.906733	0.1	0.613369
10.908400	0.1	0.614692
10.910067	0.1	0.615437
10.911733	0.1	0.617285
10.913400	0.1	0.620508
10.915067	0.1	0.623590
10.916733	0.1	0.624955
10.918400	0.1	0.624363
10.920067	0.1	0.622892
10.921733	0.1	0.622398
10.923400	0.1	0.624759
10.925067	0.1	0.630445
10.926733	0.1	0.637476
10.928400	0.1	0.642552
10.930067	0.1	0.643539
10.931733	0.1	0.640731
10.933400	0.1	0.636405
10.935067	0.1	0.632987
10.936733	0.1	0.631032
10.938400	0.1	0.629346
10.940067	0.1	0.627018
10.941733	0.1	0.624321
10.943400	0.1	0.621700
10.945067	0.1	0.618873
10.946733	0.1	0.615274
10.948400	0.1	0.610892
10.950067	0.1	0.606631
10.951733	0.1	0.604223
10.953400	0.1	0.605141
10.955067	0.1	0.609118
10.956733	0.1	0.614440
10.958400	0.1	0.618924
10.960067	0.1	0.620321
10.961733	0.1	0.617686
10.963400	0.1	0.612619
10.965067	0.1	0.607879
10.966733	0.1	0.605113
10.968400	0.1	0.603972
10.970067	0.1	0.602896
10.971733	0.1	0.600847
10.973400	0.1	0.597928
10.975067	0.1	0.594612
10.976733	0.1	0.591329
10.978400	0.1	0.588908
10.980067	0.1	0.588233
10.981733	0.1	0.588773
10.983400	0.1	0.588857
10.985067	0.1	0.588209
10.986733	0.1	0.588112
10.988400	0.1	0.589122
10.990067	0.1	0.590659
10.991733	0.1	0.592605
10.993400	0.1	0.595371
10.995067	0.1	0.598184
10.996733	0.1	0.599138
10.998400	0.1	0.597429
11.000067	0.1	0.593923
11.001733	0.1	0.589890
11.003400	0.1	0.586761
11.005067	0.1	0.586435
11.006733	0.1	0.590743
11.008400	0.1	0.599758
11.010067	0.1	0.610556
11.011733	0.1	0.618845
11.013400	0.1	0.622259
11.015067	0.1	0.621662
11.016733	0.1	0.619427
11.018400	0.1	0.616913
11.020067	0.1	0.614347
11.021733	0.1	0.612489
11.023400	0.1	0.612419
11.025067	0.1	0.614030
11.026733	0.1	0.615870
11.028400	0.1	0.616126
11.030067	0.1	0.614235
11.031733	0.1	0.611669
11.033400	0.1	0.610459
11.035067	0.1	0.611576
11.036733	0.1	0.614370
11.038400	0.1	0.616699
11.040067	0.1	0.616810
11.041733	0.1	0.615180
11.043400	0.1	0.613774
11.045067	0.1	0.613760
11.046733	0.1	0.614231
11.048400	0.1	0.613243
11.050067	0.1	0.609597
11.051733	0.1	0.603939
11.053400	0.1	0.598710
11.055067	0.1	0.596368
11.056733	0.1	0.597788
11.058400	0.1	0.602142
11.060067	0.1	0.607348
11.061733	0.1	0.611739
11.063400	0.1	0.615385
11.065067	0.1	0.618598
11.066733	0.1	0.620554
11.068400	0.1	0.620582
11.070067	0.1	0.619246
11.071733	0.1	0.617253
11.073400	0.1	0.614794
11.075067	0.1	0.612410
11.076733	0.1	0.611041
11.078400	0.1	0.611562
11.080067	0.1	0.614207
11.081733	0.1	0.617811
11.083400	0.1	0.620936
11.085067	0.1	0.623255
11.086733	0.1	0.624470
11.088400	0.1	0.623944
11.090067	0.1	0.622296
11.091733	0.1	0.621621
11.093400	0.1	0.623548
11.095067	0.1	0.627548
11.096733	0.1	0.631581
11.098400	0.1	0.634273
11.100067	0.1	0.635670
11.101733	0.1	0.636093
11.103400	0.1	0.635330
11.105067	0.1	0.632992
11.106733	0.1	0.629192
11.108400	0.1	0.624857
11.110067	0.1	0.621690
11.111733	0.1	0.621099
11.113400	0.1	0.622752
11.115067	0.1	0.625048
11.116733	0.1	0.626529
11.118400	0.1	0.626249
11.120067	0.1	0.624163
11.121733	0.1	0.621066
11.123400	0.1	0.617737
11.125067	0.1	0.614948
11.126733	0.1	0.613481
11.128400	0.1	0.613495
11.130067	0.1	0.614463
11.131733	0.1	0.615260
11.133400	0.1	0.614775
11.135067	0.1	0.613383
11.136733	0.1	0.612456
11.138400	0.1	0.612666
11.140067	0.1	0.613928
11.141733	0.1	0.615180
11.143400	0.1	0.614109
11.145067	0.1	0.608908
11.146733	0.1	0.600051
11.148400	0.1	0.589713
11.150067	0.1	0.580312
11.151733	0.1	0.573532
11.153400	0.1	0.570184
11.155067	0.1	0.570235
11.156733	0.1	0.572340
11.158400	0.1	0.574584
11.160067	0.1	0.576242
11.161733	0.1	0.577420
11.163400	0.1	0.578160
11.165067	0.1	0.579143
11.166733	0.1	0.581220
11.168400	0.1	0.583725
11.170067	0.1	0.585150
11.171733	0.1	0.585420
11.173400	0.1	0.585890
11.175067	0.1	0.587464
11.176733	0.1	0.589970
11.178400	0.1	0.592684
11.180067	0.1	0.594826
11.181733	0.1	0.596289
11.183400	0.1	0.597602
11.185067	0.1	0.598715
11.186733	0.1	0.599022
11.188400	0.1	0.598566
11.190067	0.1	0.597658
11.191733	0.1	0.596410
11.193400	0.1	0.595311
11.195067	0.1	0.594957
11.196733	0.1	0.595357
11.198400	0.1	0.596084
11.200067	0.1	0.596545
11.201733	0.1	0.596372
11.203400	0.1	0.595758
11.205067	0.1	0.595273
11.206733	0.1	0.595711
11.208400	0.1	0.598063
11.210067	0.1	0.602687
11.211733	0.1	0.608633
11.213400	0.1	0.614445
11.215067	0.1	0.618985
11.216733	0.1	0.621881
11.218400	0.1	0.623455
11.220067	0.1	0.623539
11.221733	0.1	0.621234
11.223400	0.1	0.616782
11.225067	0.1	0.612619
11.226733	0.1	0.611702
11.228400	0.1	0.615157
11.230067	0.1	0.621099
11.231733	0.1	0.626044
11.233400	0.1	0.628047
11.235067	0.1	0.627651
11.236733	0.1	0.626100
11.238400	0.1	0.624047
11.240067	0.1	0.622184
11.241733	0.1	0.621765
11.243400	0.1	0.623120
11.245067	0.1	0.624685
11.246733	0.1	0.624903
11.248400	0.1	0.623944
11.250067	0.1	0.622952
11.251733	0.1	0.622501
11.253400	0.1	0.622123
11.255067	0.1	0.621448
11.256733	0.1	0.621048
11.258400	0.1	0.621369
11.260067	0.1	0.622398
11.261733	0.1	0.624401
11.263400	0.1	0.627027
11.265067	0.1	0.628456
11.266733	0.1	0.626966
11.268400	0.1	0.622994
11.270067	0.1	0.619264
11.271733	0.1	0.618347
11.273400	0.1	0.620014
11.275067	0.1	0.622091
11.276733	0.1	0.623409
11.278400	0.1	0.624033
11.280067	0.1	0.623520
11.281733	0.1	0.621448
11.283400	0.1	0.618706
11.285067	0.1	0.616196
11.286733	0.1	0.613309
11.288400	0.1	0.609257
11.290067	0.1	0.605155
11.291733	0.1	0.603283
11.293400	0.1	0.604126
11.295067	0.1	0.605481
11.296733	0.1	0.605355
11.298400	0.1	0.604354
11.300067	0.1	0.603879
11.301733	0.1	0.603506
11.303400	0.1	0.601746
11.305067	0.1	0.598766
11.306733	0.1	0.596452
11.308400	0.1	0.596140
11.310067	0.1	0.597918
11.311733	0.1	0.601122
11.313400	0.1	0.604112
11.315067	0.1	0.604917
11.316733	0.1	0.602663
11.318400	0.1	0.597965
11.320067	0.1	0.592382
11.321733	0.1	0.587571
11.323400	0.1	0.584484
11.325067	0.1	0.582715
11.326733	0.1	0.581034
11.328400	0.1	0.579106
11.330067	0.1	0.577676
11.331733	0.1	0.577029
11.333400	0.1	0.576642
11.335067	0.1	0.576298
11.336733	0.1	0.576139
11.338400	0.1	0.575995
11.340067	0.1	0.575869
11.341733	0.1	0.576084
11.343400	0.1	0.576233
11.345067	0.1	0.575497
11.346733	0.1	0.573620
11.348400	0.1	0.570472
11.350067	0.1	0.566272
11.351733	0.1	0.562635
11.353400	0.1	0.561518
11.355067	0.1	0.563250
11.356733	0.1	0.566156
11.358400	0.1	0.567776
11.360067	0.1	0.566924
11.361733	0.1	0.564409
11.363400	0.1	0.561541
11.365067	0.1	0.558649
11.366733	0.1	0.555268
11.368400	0.1	0.551199
11.370067	0.1	0.547119
11.371733	0.1	0.543967
11.373400	0.1	0.542006
11.375067	0.1	0.541033
11.376733	0.1	0.540777
11.378400	0.1	0.541038
11.380067	0.1	0.541918
11.381733	0.1	0.543739
11.383400	0.1	0.546314
11.385067	0.1	0.548405
11.386733	0.1	0.548498
11.388400	0.1	0.546132
11.390067	0.1	0.542253
11.391733	0.1	0.538654
11.393400	0.1	0.536852
11.395067	0.1	0.536903
11.396733	0.1	0.537974
11.398400	0.1	0.539417
11.400067	0.1	0.540596
11.401733	0.1	0.541061
11.403400	0.1	0.540940
11.405067	0.1	0.540158
11.406733	0.1	0.538211
11.408400	0.1	0.534947
11.410067	0.1	0.530840
11.411733	0.1	0.527147
11.413400	0.1	0.525364
11.415067	0.1	0.525648
11.416733	0.1	0.527040
11.418400	0.1	0.528987
11.420067	0.1	0.531552
11.421733	0.1	0.534859
11.423400	0.1	0.538640
11.425067	0.1	0.541760
11.426733	0.1	0.542700
11.428400	0.1	0.540819
11.430067	0.1	0.536889
11.431733	0.1	0.532540
11.433400	0.1	0.528838
11.435067	0.1	0.525624
11.436733	0.1	0.522761
11.438400	0.1	0.520577
11.440067	0.1	0.519124
11.441733	0.1	0.517950
11.443400	0.1	0.515934
11.445067	0.1	0.511887
11.446733	0.1	0.506183
11.448400	0.1	0.501215
11.450067	0.1	0.499580
11.451733	0.1	0.501811
11.453400	0.1	0.505652
11.455067	0.1	0.507808
11.456733	0.1	0.506439
11.458400	0.1	0.502011
11.460067	0.1	0.496637
11.461733	0.1	0.492590
11.463400	0.1	0.490444
11.465067	0.1	0.488595
11.466733	0.1	0.485200
11.468400	0.1	0.480446
11.470067	0.1	0.476483
11.471733	0.1	0.474905
11.473400	0.1	0.475254
11.475067	0.1	0.476069
11.476733	0.1	0.475734
11.478400	0.1	0.472651
11.480067	0.1	0.466406
11.481733	0.1	0.458499
11.483400	0.1	0.451254
11.485067	0.1	0.446588
11.486733	0.1	0.445251
11.488400	0.1	0.446164
11.490067	0.1	0.446877
11.491733	0.1	0.445736
11.493400	0.1	0.443030
11.495067	0.1	0.439645
11.496733	0.1	0.435910
11.498400	0.1	0.432176
11.500067	0.1	0.429512
11.501733	0.1	0.429144
11.503400	0.1	0.431119
11.505067	0.1	0.433847
11.506733	0.1	0.435687
11.508400	0.1	0.436390
11.510067	0.1	0.436297
11.511733	0.1	0.435198
11.513400	0.1	0.432520
11.515067	0.1	0.427677
11.516733	0.1	0.420781
11.518400	0.1	0.413135
11.520067	0.1	0.405945
11.521733	0.1	0.399388
11.523400	0.1	0.393637
11.525067	0.1	0.389526
11.526733	0.1	0.387854
11.528400	0.1	0.388240
11.530067	0.1	0.389195
11.531733	0.1	0.389637
11.533400	0.1	0.388986
11.535067	0.1	0.386252
11.536733	0.1	0.380878
11.538400	0.1	0.374364
11.540067	0.1	0.369335
11.541733	0.1	0.366960
11.543400	0.1	0.366615
11.545067	0.1	0.367514
11.546733	0.1	0.369470
11.548400	0.1	0.372175
11.550067	0.1	0.374350
11.551733	0.1	0.374452
11.553400	0.1	0.372441
11.555067	0.1	0.369698
11.556733	0.1	0.367360
11.558400	0.1	0.366149
11.560067	0.1	0.366811
11.561733	0.1	0.368878
11.563400	0.1	0.370312
11.565067	0.1	0.369386
11.566733	0.1	0.366066
11.568400	0.1	0.361539
11.570067	0.1	0.356939
11.571733	0.1	0.352832
11.573400	0.1	0.350047
11.575067	0.1	0.349828
11.576733	0.1	0.352459
11.578400	0.1	0.356208
11.580067	0.1	0.358117
11.581733	0.1	0.356194
11.583400	0.1	0.350964
11.585067	0.1	0.344510
11.586733	0.1	0.338289
11.588400	0.1	0.332915
11.590067	0.1	0.329455
11.591733	0.1	0.329115
11.593400	0.1	0.331476
11.595067	0.1	0.334522
11.596733	0.1	0.336422
11.598400	0.1	0.336864
11.600067	0.1	0.336585
11.601733	0.1	0.335895
11.603400	0.1	0.334294
11.605067	0.1	0.331691
11.606733	0.1	0.329157
11.608400	0.1	0.327732
11.610067	0.1	0.327025
11.611733	0.1	0.326089
11.613400	0.1	0.324729
11.615067	0.1	0.323402
11.616733	0.1	0.322703
11.618400	0.1	0.322754
11.620067	0.1	0.323160
11.621733	0.1	0.323639
11.623400	0.1	0.324114
11.625067	0.1	0.324128
11.626733	0.1	0.323304
11.628400	0.1	0.322293
11.630067	0.1	0.322112
11.631733	0.1	0.322917
11.633400	0.1	0.323993
11.635067	0.1	0.324198
11.636733	0.1	0.322806
11.638400	0.1	0.320394
11.640067	0.1	0.318205
11.641733	0.1	0.317404
11.643400	0.1	0.318922
11.645067	0.1	0.322456
11.646733	0.1	0.326317
11.648400	0.1	0.329008
11.650067	0.1	0.330014
11.651733	0.1	0.329535
11.653400	0.1	0.328049
11.655067	0.1	0.325590
11.656733	0.1	0.321595
11.658400	0.1	0.315839
11.660067	0.1	0.309204
11.661733	0.1	0.303662
11.663400	0.1	0.301087
11.665067	0.1	0.301572
11.666733	0.1	0.303499
11.668400	0.1	0.305101
11.670067	0.1	0.305381
11.671733	0.1	0.304449
11.673400	0.1	0.303388
11.675067	0.1	0.303066
11.676733	0.1	0.302847
11.678400	0.1	0.301176
11.680067	0.1	0.297539
11.681733	0.1	0.293213
11.683400	0.1	0.289963
11.685067	0.1	0.288822
11.686733	0.1	0.290032
11.688400	0.1	0.293115
11.690067	0.1	0.296887
11.691733	0.1	0.300333
11.693400	0.1	0.303336
11.695067	0.1	0.306102
11.696733	0.1	0.308426
11.698400	0.1	0.309669
11.700067	0.1	0.309115
11.701733	0.1	0.306768
11.703400	0.1	0.303667
11.705067	0.1	0.300780
11.706733	0.1	0.298293
11.708400	0.1	0.296403
11.710067	0.1	0.295448
11.711733	0.1	0.295197
11.713400	0.1	0.294857
11.715067	0.1	0.293744
11.716733	0.1	0.291876
11.718400	0.1	0.289795
11.720067	0.1	0.287388
11.721733	0.1	0.283783
11.723400	0.1	0.278959
11.725067	0.1	0.274614
11.726733	0.1	0.272505
11.728400	0.1	0.272552
11.730067	0.1	0.273227
11.731733	0.1	0.273152
11.733400	0.1	0.272086
11.735067	0.1	0.271066
11.736733	0.1	0.271332
11.738400	0.1	0.273366
11.740067	0.1	0.277096
11.741733	0.1	0.281753
11.743400	0.1	0.285814
11.745067	0.1	0.287909
11.746733	0.1	0.287648
11.748400	0.1	0.285902
11.750067	0.1	0.283946
11.751733	0.1	0.282489
11.753400	0.1	0.281814
11.755067	0.1	0.281911
11.756733	0.1	0.281963
11.758400	0.1	0.280649
11.760067	0.1	0.277185
11.761733	0.1	0.272030
11.763400	0.1	0.266731
11.765067	0.1	0.262945
11.766733	0.1	0.261543
11.768400	0.1	0.262349
11.770067	0.1	0.264328
11.771733	0.1	0.266065
11.773400	0.1	0.266628
11.775067	0.1	0.265925
11.776733	0.1	0.264272
11.778400	0.1	0.262065
11.780067	0.1	0.259466
11.781733	0.1	0.256347
11.783400	0.1	0.253273
11.785067	0.1	0.251420
11.786733	0.1	0.250861
11.788400	0.1	0.250973
11.790067	0.1	0.252272
11.791733	0.1	0.255802
11.793400	0.1	0.261003
11.795067	0.1	0.265031
11.796733	0.1	0.264752
11.798400	0.1	0.259741
11.800067	0.1	0.253026
11.801733	0.1	0.248556
11.803400	0.1	0.247648
11.805067	0.1	0.248221
11.806733	0.1	0.248067
11.808400	0.1	0.247471
11.810067	0.1	0.247881
11.811733	0.1	0.250163
11.813400	0.1	0.254605
11.815067	0.1	0.260547
11.816733	0.1	0.266335
11.818400	0.1	0.270777
11.820067	0.1	0.273571
11.821733	0.1	0.274153
11.823400	0.1	0.271993
11.825067	0.1	0.267942
11.826733	0.1	0.263858
11.828400	0.1	0.261324
11.830067	0.1	0.261306
11.831733	0.1	0.263723
11.833400	0.1	0.267448
11.835067	0.1	0.271308
11.836733	0.1	0.274787
11.838400	0.1	0.277958
11.840067	0.1	0.280784
11.841733	0.1	0.282619
11.843400	0.1	0.282652
11.845067	0.1	0.280752
11.846733	0.1	0.277772
11.848400	0.1	0.275215
11.850067	0.1	0.274577
11.851733	0.1	0.276477
11.853400	0.1	0.279858
11.855067	0.1	0.282559
11.856733	0.1	0.283122
11.858400	0.1	0.281972
11.860067	0.1	0.280570
11.861733	0.1	0.279890
11.863400	0.1	0.280286
11.865067	0.1	0.282307
11.866733	0.1	0.286424
11.868400	0.1	0.292147
11.870067	0.1	0.298452
11.871733	0.1	0.304533
11.873400	0.1	0.309641
11.875067	0.1	0.313418
11.876733	0.1	0.316533
11.878400	0.1	0.320063
11.880067	0.1	0.323965
11.881733	0.1	0.327169
11.883400	0.1	0.329176
11.885067	0.1	0.330191
11.886733	0.1	0.329921
11.888400	0.1	0.327947
11.890067	0.1	0.324883
11.891733	0.1	0.322182
11.893400	0.1	0.320803
11.895067	0.1	0.320598
11.896733	0.1	0.321623
11.898400	0.1	0.324813
11.900067	0.1	0.330396
11.901733	0.1	0.336617
11.903400	0.1	0.340939
11.905067	0.1	0.342275
11.906733	0.1	0.341670
11.908400	0.1	0.340631
11.910067	0.1	0.339900
11.911733	0.1	0.340021
11.913400	0.1	0.341828
11.915067	0.1	0.345968
11.916733	0.1	0.352366
11.918400	0.1	0.359770
11.920067	0.1	0.366187
11.921733	0.1	0.370280
11.923400	0.1	0.372059
11.925067	0.1	0.372557
11.926733	0.1	0.373106
11.928400	0.1	0.374140
11.930067	0.1	0.375332
11.931733	0.1	0.377106
11.933400	0.1	0.380636
11.935067	0.1	0.386634
11.936733	0.1	0.394485
11.938400	0.1	0.402569
11.940067	0.1	0.409619
11.941733	0.1	0.415528
11.943400	0.1	0.420967
11.945067	0.1	0.426522
11.946733	0.1	0.431729
11.948400	0.1	0.435174
11.950067	0.1	0.436017
11.951733	0.1	0.434774
11.953400	0.1	0.433302
11.955067	0.1	0.433787
11.956733	0.1	0.436772
11.958400	0.1	0.441168
11.960067	0.1	0.446211
11.961733	0.1	0.451677
11.963400	0.1	0.456828
11.965067	0.1	0.460199
11.966733	0.1	0.460581
11.968400	0.1	0.458672
11.970067	0.1	0.456884
11.971733	0.1	0.456674
11.973400	0.1	0.457703
11.975067	0.1	0.459710
11.976733	0.1	0.463310
11.978400	0.1	0.468385
11.980067	0.1	0.473070
11.981733	0.1	0.475561
11.983400	0.1	0.476409
11.985067	0.1	0.478309
11.986733	0.1	0.483873
11.988400	0.1	0.493508
11.990067	0.1	0.504758
11.991733	0.1	0.513666
11.993400	0.1	0.517820
11.995067	0.1	0.518225
11.996733	0.1	0.517392
11.998400	0.1	0.516609
12.000067	0.1	0.516311
12.001733	0.1	0.517061
12.003400	0.1	0.519142
12.005067	0.1	0.522207
12.006733	0.1	0.524884
12.008400	0.1	0.525047
12.010067	0.1	0.522006
12.011733	0.1	0.518057
12.013400	0.1	0.516353
12.015067	0.1	0.517829
12.016733	0.1	0.521392
12.018400	0.1	0.525722
12.020067	0.1	0.529722
12.021733	0.1	0.532595
12.023400	0.1	0.534374
12.025067	0.1	0.535771
12.026733	0.1	0.537555
12.028400	0.1	0.540125
12.030067	0.1	0.543557
12.031733	0.1	0.548051
12.033400	0.1	0.553629
12.035067	0.1	0.559371
12.036733	0.1	0.563860
12.038400	0.1	0.566542
12.040067	0.1	0.568391
12.041733	0.1	0.570738
12.043400	0.1	0.573876
12.045067	0.1	0.577238
12.046733	0.1	0.580153
12.048400	0.1	0.582398
12.050067	0.1	0.584829
12.051733	0.1	0.588624
12.053400	0.1	0.593327
12.055067	0.1	0.597192
12.056733	0.1	0.599590
12.058400	0.1	0.601402
12.060067	0.1	0.603218
12.061733	0.1	0.604708
12.063400	0.1	0.605420
12.065067	0.1	0.605597
12.066733	0.1	0.606170
12.068400	0.1	0.607716
12.070067	0.1	0.609891
12.071733	0.1	0.612210
12.073400	0.1	0.614948
12.075067	0.1	0.618477
12.076733	0.1	0.622272
12.078400	0.1	0.625961
12.080067	0.1	0.630957
12.081733	0.1	0.639278
12.083400	0.1	0.650454
12.085067	0.1	0.661290
12.086733	0.1	0.668401
12.088400	0.1	0.670198
12.090067	0.1	0.667586
12.091733	0.1	0.662985
12.093400	0.1	0.658659
12.095067	0.1	0.655912
12.096733	0.1	0.655144
12.098400	0.1	0.656769
12.100067	0.1	0.661337
12.101733	0.1	0.667926
12.103400	0.1	0.674361
12.105067	0.1	0.679032
12.106733	0.1	0.681458
12.108400	0.1	0.682184
12.110067	0.1	0.682613
12.111733	0.1	0.684308
12.113400	0.1	0.688382
12.115067	0.1	0.694906
12.116733	0.1	0.702254
12.118400	0.1	0.707950
12.120067	0.1	0.710390
12.121733	0.1	0.709933
12.123400	0.1	0.708723
12.125067	0.1	0.708895
12.126733	0.1	0.711158
12.128400	0.1	0.715135
12.130067	0.1	0.719521
12.131733	0.1	0.722581
12.133400	0.1	0.723870
12.135067	0.1	0.724578
12.136733	0.1	0.725621
12.138400	0.1	0.726939
12.140067	0.1	0.728569
12.141733	0.1	0.731279
12.143400	0.1	0.735628
12.145067	0.1	0.741193
12.146733	0.1	0.747126
12.148400	0.1	0.752644
12.150067	0.1	0.756760
12.151733	0.1	0.758581
12.153400	0.1	0.758548
12.155067	0.1	0.758427
12.156733	0.1	0.759880
12.158400	0.1	0.763442
12.160067	0.1	0.768430
12.161733	0.1	0.773566
12.163400	0.1	0.778371
12.165067	0.1	0.783978
12.166733	0.1	0.791694
12.168400	0.1	0.801282
12.170067	0.1	0.811550
12.171733	0.1	0.821664
12.173400	0.1	0.831238
12.175067	0.1	0.839764
12.176733	0.1	0.846703
12.178400	0.1	0.851951
12.180067	0.1	0.855876
12.181733	0.1	0.859611
12.183400	0.1	0.864798
12.185067	0.1	0.872309
12.186733	0.1	0.881865
12.188400	0.1	0.892631
12.190067	0.1	0.903145
12.191733	0.1	0.911625
12.193400	0.1	0.917716
12.195067	0.1	0.923183
12.196733	0.1	0.930200
12.198400	0.1	0.939434
12.200067	0.1	0.949837
12.201733	0.1	0.959919
12.203400	0.1	0.969106
12.205067	0.1	0.978042
12.206733	0.1	0.988115
12.208400	0.1	1.000408
12.210067	0.1	1.014471
12.211733	0.1	1.028096
12.213400	0.1	1.039328
12.215067	0.1	1.048106
12.216733	0.1	1.055426
12.218400	0.1	1.062430
12.220067	0.1	1.070569
12.221733	0.1	1.081033
12.223400	0.1	1.093829
12.225067	0.1	1.107799
12.226733	0.1	1.121769
12.228400	0.1	1.135506
12.230067	0.1	1.149247
12.231733	0.1	1.162817
12.233400	0.1	1.175143
12.235067	0.1	1.184754
12.236733	0.1	1.191739
12.238400	0.1	1.198733
12.240067	0.1	1.208996
12.241733	0.1	1.224391
12.243400	0.1	1.244866
12.245067	0.1	1.268485
12.246733	0.1	1.291973
12.248400	0.1	1.311945
12.250067	0.1	1.326869
12.251733	0.1	1.338082
12.253400	0.1	1.348280
12.255067	0.1	1.359717
12.256733	0.1	1.373719
12.258400	0.1	1.390609
12.260067	0.1	1.409901
12.261733	0.1	1.430316
12.263400	0.1	1.449715
12.265067	0.1	1.466260
12.266733	0.1	1.479951
12.268400	0.1	1.492449
12.270067	0.1	1.505208
12.271733	0.1	1.518447
12.273400	0.1	1.531811
12.275067	0.1	1.545330
12.276733	0.1	1.559602
12.278400	0.1	1.575435
12.280067	0.1	1.593344
12.281733	0.1	1.612967
12.283400	0.1	1.632832
12.285067	0.1	1.651468
12.286733	0.1	1.668613
12.288400	0.1	1.684441
12.290067	0.1	1.698867
12.291733	0.1	1.712777
12.293400	0.1	1.727729
12.295067	0.1	1.744125
12.296733	0.1	1.761252
12.298400	0.1	1.778346
12.300067	0.1	1.794701
12.301733	0.1	1.809197
12.303400	0.1	1.821034
12.305067	0.1	1.830868
12.306733	0.1	1.840056
12.308400	0.1	1.849621
12.310067	0.1	1.860429
12.311733	0.1	1.872568
12.313400	0.1	1.884759
12.315067	0.1	1.895642
12.316733	0.1	1.904825
12.318400	0.1	1.912564
12.320067	0.1	1.919451
12.321733	0.1	1.926636
12.323400	0.1	1.935642
12.325067	0.1	1.946930
12.326733	0.1	1.958623
12.328400	0.1	1.968285
12.330067	0.1	1.976080
12.331733	0.1	1.984164
12.333400	0.1	1.993841
12.335067	0.1	2.005300
12.336733	0.1	2.018311
12.338400	0.1	2.031503
12.340067	0.1	2.042814
12.341733	0.1	2.051555
12.343400	0.1	2.058791
12.345067	0.1	2.065790
12.346733	0.1	2.073268
12.348400	0.1	2.081664
12.350067	0.1	2.091154
12.351733	0.1	2.101404
12.353400	0.1	2.111522
12.355067	0.1	2.120547
12.356733	0.1	2.127993
12.358400	0.1	2.133870
12.360067	0.1	2.138522
12.361733	0.1	2.142587
12.363400	0.1	2.146820
12.365067	0.1	2.151937
12.366733	0.1	2.158647
12.368400	0.1	2.166973
12.370067	0.1	2.175230
12.371733	0.1	2.180832
12.373400	0.1	2.183043
12.375067	0.1	2.183816
12.376733	0.1	2.185558
12.378400	0.1	2.189088
12.380067	0.1	2.193572
12.381733	0.1	2.197977
12.383400	0.1	2.202266
12.385067	0.1	2.206718
12.386733	0.1	2.211425
12.388400	0.1	2.216799
12.390067	0.1	2.223197
12.391733	0.1	2.230708
12.393400	0.1	2.239891
12.395067	0.1	2.251188
12.396733	0.1	2.263677
12.398400	0.1	2.275314
12.400067	0.1	2.283994
12.401733	0.1	2.288893
12.403400	0.1	2.290891
12.405067	0.1	2.291198
12.406733	0.1	2.290620
12.408400	0.1	2.290076
12.410067	0.1	2.290420
12.411733	0.1	2.292292
12.413400	0.1	2.296097
12.415067	0.1	2.301284
12.416733	0.1	2.306136
12.418400	0.1	2.308683
12.420067	0.1	2.308222
12.421733	0.1	2.306397
12.423400	0.1	2.306248
12.425067	0.1	2.309475
12.426733	0.1	2.315165
12.428400	0.1	2.321373
12.430067	0.1	2.326895
12.431733	0.1	2.331133
12.433400	0.1	2.333433
12.435067	0.1	2.333913
12.436733	0.1	2.334425
12.438400	0.1	2.337014
12.440067	0.1	2.341135
12.441733	0.1	2.344130
12.443400	0.1	2.344809
12.445067	0.1	2.344935
12.446733	0.1	2.346649
12.448400	0.1	2.349904
12.450067	0.1	2.352563
12.451733	0.1	2.352269
12.453400	0.1	2.348279
12.455067	0.1	2.341727
12.456733	0.1	2.334686
12.458400	0.1	2.328660
12.460067	0.1	2.323464
12.461733	0.1	2.317936
12.463400	0.1	2.312101
12.465067	0.1	2.307366
12.466733	0.1	2.304092
12.468400	0.1	2.300697
12.470067	0.1	2.295598
12.471733	0.1	2.288590
12.473400	0.1	2.280176
12.475067	0.1	2.271105
12.476733	0.1	2.262397
12.478400	0.1	2.254713
12.480067	0.1	2.247849
12.481733	0.1	2.240995
12.483400	0.1	2.233218
12.485067	0.1	2.223803
12.486733	0.1	2.212455
12.488400	0.1	2.199570
12.490067	0.1	2.186252
12.491733	0.1	2.173665
12.493400	0.1	2.162429
12.495067	0.1	2.152687
12.496733	0.1	2.144054
12.498400	0.1	2.135341
12.500067	0.1	2.125534
12.501733	0.1	2.114903
12.503400	0.1	2.104216
12.505067	0.1	2.093608
12.506733	0.1	2.083341
12.508400	0.1	2.074614
12.510067	0.1	2.068607
12.511733	0.1	2.064952
12.513400	0.1	2.061324
12.515067	0.1	2.054963
12.516733	0.1	2.045138
12.518400	0.1	2.033571
12.520067	0.1	2.022064
12.521733	0.1	2.010991
12.523400	0.1	2.000402
12.525067	0.1	1.990842
12.526733	0.1	1.982385
12.528400	0.1	1.974385
12.530067	0.1	1.966204
12.531733	0.1	1.957174
12.533400	0.1	1.946813
12.535067	0.1	1.935330
12.536733	0.1	1.923549
12.538400	0.1	1.912513
12.540067	0.1	1.903092
12.541733	0.1	1.895716
12.543400	0.1	1.889993
12.545067	0.1	1.884685
12.546733	0.1	1.879064
12.548400	0.1	1.873788
12.550067	0.1	1.869574
12.551733	0.1	1.866263
12.553400	0.1	1.863651
12.555067	0.1	1.861556
12.556733	0.1	1.859311
12.558400	0.1	1.856633
12.560067	0.1	1.854426
12.561733	0.1	1.853779
12.563400	0.1	1.855008
12.565067	0.1	1.858058
12.566733	0.1	1.862468
12.568400	0.1	1.866426
12.570067	0.1	1.867851
12.571733	0.1	1.866487
12.573400	0.1	1.863209
12.575067	0.1	1.857947
12.576733	0.1	1.849872
12.578400	0.1	1.839465
12.580067	0.1	1.829360
12.581733	0.1	1.822156
12.583400	0.1	1.817839
12.585067	0.1	1.814524
12.586733	0.1	1.810994
12.588400	0.1	1.807655
12.590067	0.1	1.805108
12.591733	0.1	1.802496
12.593400	0.1	1.798524
12.595067	0.1	1.793406
12.596733	0.1	1.788209
12.598400	0.1	1.783227
12.600067	0.1	1.777825
12.601733	0.1	1.771445
12.603400	0.1	1.764023
12.605067	0.1	1.755673
12.606733	0.1	1.747468
12.608400	0.1	1.741722
12.610067	0.1	1.739375
12.611733	0.1	1.738407
12.613400	0.1	1.735939
12.615067	0.1	1.730341
12.616733	0.1	1.721564
12.618400	0.1	1.710490
12.620067	0.1	1.697638
12.621733	0.1	1.683133
12.623400	0.1	1.668236
12.625067	0.1	1.655240
12.626733	0.1	1.645433
12.628400	0.1	1.638434
12.630067	0.1	1.632990
12.631733	0.1	1.627612
12.633400	0.1	1.621484
12.635067	0.1	1.614504
12.636733	0.1	1.606233
12.638400	0.1	1.596673
12.640067	0.1	1.587113
12.641733	0.1	1.578433
12.643400	0.1	1.570042
12.645067	0.1	1.560743
12.646733	0.1	1.549791
12.648400	0.1	1.537767
12.650067	0.1	1.526321
12.651733	0.1	1.516636
12.653400	0.1	1.508011
12.655067	0.1	1.498177
12.656733	0.1	1.485497
12.658400	0.1	1.470684
12.660067	0.1	1.456211
12.661733	0.1	1.444486
12.663400	0.1	1.436579
12.665067	0.1	1.431550
12.666733	0.1	1.426837
12.668400	0.1	1.420351
12.670067	0.1	1.412132
12.671733	0.1	1.403475
12.673400	0.1	1.395117
12.675067	0.1	1.386465
12.676733	0.1	1.376159
12.678400	0.1	1.363498
12.680067	0.1	1.349617
12.681733	0.1	1.336825
12.683400	0.1	1.326338
12.685067	0.1	1.316732
12.686733	0.1	1.305314
12.688400	0.1	1.291404
12.690067	0.1	1.277616
12.691733	0.1	1.267195
12.693400	0.1	1.260522
12.695067	0.1	1.255125
12.696733	0.1	1.248270
12.698400	0.1	1.238356
12.700067	0.1	1.225164
12.701733	0.1	1.209937
12.703400	0.1	1.194756
12.705067	0.1	1.181266
12.706733	0.1	1.169741
12.708400	0.1	1.159385
12.710067	0.1	1.149308
12.711733	0.1	1.139184
12.713400	0.1	1.129415
12.715067	0.1	1.120754
12.716733	0.1	1.112996
12.718400	0.1	1.104400
12.720067	0.1	1.093480
12.721733	0.1	1.080935
12.723400	0.1	1.068502
12.725067	0.1	1.056669
12.726733	0.1	1.045032
12.728400	0.1	1.033735
12.730067	0.1	1.023598
12.731733	0.1	1.015239
12.733400	0.1	1.007984
12.735067	0.1	0.999714
12.736733	0.1	0.988543
12.738400	0.1	0.974364
12.740067	0.1	0.958610
12.741733	0.1	0.943178
12.743400	0.1	0.929781
12.745067	0.1	0.919411
12.746733	0.1	0.911527
12.748400	0.1	0.903946
12.750067	0.1	0.894563
12.751733	0.1	0.882866
12.753400	0.1	0.869459
12.755067	0.1	0.855401
12.756733	0.1	0.842027
12.758400	0.1	0.830195
12.760067	0.1	0.819848
12.761733	0.1	0.810418
12.763400	0.1	0.801105
12.765067	0.1	0.791270
12.766733	0.1	0.781142
12.768400	0.1	0.771815
12.770067	0.1	0.764215
12.771733	0.1	0.758055
12.773400	0.1	0.751670
12.775067	0.1	0.743372
12.776733	0.1	0.733398
12.778400	0.1	0.723996
12.780067	0.1	0.717472
12.781733	0.1	0.714604
12.783400	0.1	0.714427
12.785067	0.1	0.715060
12.786733	0.1	0.714799
12.788400	0.1	0.712643
12.790067	0.1	0.708541
12.791733	0.1	0.703260
12.793400	0.1	0.697393
12.795067	0.1	0.690967
12.796733	0.1	0.684401
12.798400	0.1	0.678394
12.800067	0.1	0.672820
12.801733	0.1	0.666934
12.803400	0.1	0.660140
12.805067	0.1	0.652359
12.806733	0.1	0.644219
12.808400	0.1	0.636806
12.810067	0.1	0.631055
12.811733	0.1	0.627241
12.813400	0.1	0.624801
12.815067	0.1	0.622617
12.816733	0.1	0.619581
12.818400	0.1	0.615828
12.820067	0.1	0.613201
12.821733	0.1	0.613350
12.823400	0.1	0.615325
12.825067	0.1	0.616359
12.826733	0.1	0.614827
12.828400	0.1	0.611274
12.830067	0.1	0.607204
12.831733	0.1	0.604331
12.833400	0.1	0.604065
12.835067	0.1	0.606668
12.836733	0.1	0.610882
12.838400	0.1	0.614584
12.840067	0.1	0.616042
12.841733	0.1	0.614985
12.843400	0.1	0.612531
12.845067	0.1	0.609579
12.846733	0.1	0.605299
12.848400	0.1	0.598277
12.850067	0.1	0.589229
12.851733	0.1	0.581266
12.853400	0.1	0.577271
12.855067	0.1	0.577718
12.856733	0.1	0.581327
12.858400	0.1	0.586486
12.860067	0.1	0.591544
12.861733	0.1	0.594733
12.863400	0.1	0.595278
12.865067	0.1	0.594207
12.866733	0.1	0.592922
12.868400	0.1	0.591860
12.870067	0.1	0.590892
12.871733	0.1	0.589495
12.873400	0.1	0.587301
12.875067	0.1	0.585360
12.876733	0.1	0.585229
12.878400	0.1	0.587078
12.880067	0.1	0.590235
12.881733	0.1	0.594608
12.883400	0.1	0.599949
12.885067	0.1	0.604698
12.886733	0.1	0.607269
12.888400	0.1	0.607581
12.890067	0.1	0.606719
12.891733	0.1	0.605839
12.893400	0.1	0.605332
12.895067	0.1	0.604778
12.896733	0.1	0.603851
12.898400	0.1	0.602342
12.900067	0.1	0.600028
12.901733	0.1	0.597606
12.903400	0.1	0.596219
12.905067	0.1	0.595492
12.906733	0.1	0.594226
12.908400	0.1	0.592372
12.910067	0.1	0.590645
12.911733	0.1	0.589052
12.913400	0.1	0.587236
12.915067	0.1	0.585383
12.916733	0.1	0.583809
12.918400	0.1	0.582193
12.920067	0.1	0.580098
12.921733	0.1	0.577732
12.923400	0.1	0.576121
12.925067	0.1	0.576470
12.926733	0.1	0.578766
12.928400	0.1	0.581867
12.930067	0.1	0.584903
12.931733	0.1	0.587963
12.933400	0.1	0.591809
12.935067	0.1	0.596638
12.936733	0.1	0.601150
12.938400	0.1	0.603502
12.940067	0.1	0.603329
12.941733	0.1	0.602147
12.943400	0.1	0.601821
12.945067	0.1	0.603008
12.946733	0.1	0.604661
12.948400	0.1	0.604959
12.950067	0.1	0.603003
12.951733	0.1	0.599306
12.953400	0.1	0.594957
12.955067	0.1	0.591115
12.956733	0.1	0.588871
12.958400	0.1	0.588591
12.960067	0.1	0.589453
12.961733	0.1	0.590365
12.963400	0.1	0.591194
12.965067	0.1	0.592466
12.966733	0.1	0.594016
12.968400	0.1	0.594757
12.970067	0.1	0.594021
12.971733	0.1	0.592582
12.973400	0.1	0.591935
12.975067	0.1	0.592791
12.976733	0.1	0.594375
12.978400	0.1	0.595045
12.980067	0.1	0.593606
12.981733	0.1	0.590282
12.983400	0.1	0.586770
12.985067	0.1	0.584959
12.986733	0.1	0.584796
12.988400	0.1	0.584223
12.990067	0.1	0.581238
12.991733	0.1	0.575893
12.993400	0.1	0.570556
12.995067	0.1	0.568000
12.996733	0.1	0.569001
12.998400	0.1	0.572191
13.000067	0.1	0.575618
13.001733	0.1	0.578458
13.003400	0.1	0.581397
13.005067	0.1	0.584777
13.006733	0.1	0.587427
13.008400	0.1	0.588116
13.010067	0.1	0.587059
13.011733	0.1	0.585620
13.013400	0.1	0.585066
13.015067	0.1	0.585238
13.016733	0.1	0.584638
13.018400	0.1	0.582351
13.020067	0.1	0.579031
13.021733	0.1	0.575664
13.023400	0.1	0.572633
13.025067	0.1	0.570142
13.026733	0.1	0.568274
13.028400	0.1	0.567031
13.030067	0.1	0.566659
13.031733	0.1	0.568074
13.033400	0.1	0.572740
13.035067	0.1	0.580954
13.036733	0.1	0.590589
13.038400	0.1	0.598631
13.040067	0.1	0.603348
13.041733	0.1	0.605010
13.043400	0.1	0.605145
13.045067	0.1	0.604969
13.046733	0.1	0.604666
13.048400	0.1	0.604386
13.050067	0.1	0.604922
13.051733	0.1	0.606445
13.053400	0.1	0.607707
13.055067	0.1	0.607618
13.056733	0.1	0.606622
13.058400	0.1	0.605951
13.060067	0.1	0.606729
13.061733	0.1	0.609769
13.063400	0.1	0.615241
13.065067	0.1	0.622524
13.066733	0.1	0.630659
13.068400	0.1	0.638529
13.070067	0.1	0.644932
13.071733	0.1	0.649425
13.073400	0.1	0.652932
13.075067	0.1	0.656531
13.076733	0.1	0.660252
13.078400	0.1	0.663488
13.080067	0.1	0.665523
13.081733	0.1	0.665998
13.083400	0.1	0.665630
13.085067	0.1	0.666054
13.086733	0.1	0.668801
13.088400	0.1	0.674697
13.090067	0.1	0.683512
13.091733	0.1	0.693942
13.093400	0.1	0.704527
13.095067	0.1	0.713901
13.096733	0.1	0.721077
13.098400	0.1	0.726669
13.100067	0.1	0.732201
13.101733	0.1	0.738036
13.103400	0.1	0.743591
13.105067	0.1	0.748467
13.106733	0.1	0.752625
13.108400	0.1	0.756597
13.110067	0.1	0.761356
13.111733	0.1	0.767242
13.113400	0.1	0.773473
13.115067	0.1	0.778753
13.116733	0.1	0.782437
13.118400	0.1	0.784993
13.120067	0.1	0.787019
13.121733	0.1	0.789054
13.123400	0.1	0.792714
13.125067	0.1	0.799871
13.126733	0.1	0.810325
13.128400	0.1	0.821673
13.130067	0.1	0.830730
13.131733	0.1	0.835150
13.133400	0.1	0.835205
13.135067	0.1	0.833631
13.136733	0.1	0.833077
13.138400	0.1	0.834484
13.140067	0.1	0.837222
13.141733	0.1	0.839913
13.143400	0.1	0.841892
13.145067	0.1	0.843708
13.146733	0.1	0.846270
13.148400	0.1	0.850605
13.150067	0.1	0.857771
13.151733	0.1	0.867262
13.153400	0.1	0.876058
13.155067	0.1	0.880905
13.156733	0.1	0.881604
13.158400	0.1	0.880784
13.160067	0.1	0.880840
13.161733	0.1	0.882521
13.163400	0.1	0.885627
13.165067	0.1	0.889078
13.166733	0.1	0.890880
13.168400	0.1	0.889897
13.170067	0.1	0.887257
13.171733	0.1	0.885241
13.173400	0.1	0.885334
13.175067	0.1	0.887364
13.176733	0.1	0.890018
13.178400	0.1	0.892365
13.180067	0.1	0.894838
13.181733	0.1	0.898233
13.183400	0.1	0.902181
13.185067	0.1	0.905581
13.186733	0.1	0.908352
13.188400	0.1	0.911462
13.190067	0.1	0.915756
13.191733	0.1	0.921157
13.193400	0.1	0.926317
13.195067	0.1	0.929716
13.196733	0.1	0.931500
13.198400	0.1	0.932869
13.200067	0.1	0.934238
13.201733	0.1	0.935481
13.203400	0.1	0.936924
13.205067	0.1	0.939299
13.206733	0.1	0.943728
13.208400	0.1	0.951099
13.210067	0.1	0.960776
13.211733	0.1	0.970978
13.213400	0.1	0.980608
13.215067	0.1	0.989847
13.216733	0.1	0.999179
13.218400	0.1	1.008557
13.220067	0.1	1.017805
13.221733	0.1	1.026960
13.223400	0.1	1.036115
13.225067	0.1	1.046122
13.226733	0.1	1.058360
13.228400	0.1	1.072921
13.230067	0.1	1.088348
13.231733	0.1	1.103277
13.233400	0.1	1.117303
13.235067	0.1	1.130663
13.236733	0.1	1.143697
13.238400	0.1	1.157029
13.240067	0.1	1.171785
13.241733	0.1	1.188712
13.243400	0.1	1.207646
13.245067	0.1	1.228461
13.246733	0.1	1.251502
13.248400	0.1	1.277057
13.250067	0.1	1.305141
13.251733	0.1	1.335628
13.253400	0.1	1.368602
13.255067	0.1	1.404425
13.256733	0.1	1.443154
13.258400	0.1	1.484286
13.260067	0.1	1.526955
13.261733	0.1	1.570135
13.263400	0.1	1.613498
13.265067	0.1	1.658010
13.266733	0.1	1.705275
13.268400	0.1	1.756833
13.270067	0.1	1.813518
13.271733	0.1	1.874813
13.273400	0.1	1.939307
13.275067	0.1	2.005780
13.276733	0.1	2.073436
13.278400	0.1	2.142042
13.280067	0.1	2.212035
13.281733	0.1	2.283929
13.283400	0.1	2.358193
13.285067	0.1	2.436121
13.286733	0.1	2.519605
13.288400	0.1	2.609375
13.290067	0.1	2.704440
13.291733	0.1	2.804059
13.293400	0.1	2.908097
13.295067	0.1	3.015236
13.296733	0.1	3.123707
13.298400	0.1	3.233552
13.300067	0.1	3.345758
13.301733	0.1	3.460618
13.303400	0.1	3.578635
13.305067	0.1	3.701695
13.306733	0.1	3.831745
13.308400	0.1	3.969087
13.310067	0.1	4.112683
13.311733	0.1	4.260894
13.313400	0.1	4.412658
13.315067	0.1	4.568957
13.316733	0.1	4.731454
13.318400	0.1	4.900126
13.320067	0.1	5.073943
13.321733	0.1	5.252273
13.323400	0.1	5.434607
13.325067	0.1	5.620327
13.326733	0.1	5.809157
13.328400	0.1	6.001848
13.330067	0.1	6.200606
13.331733	0.1	6.407681
13.333400	0.1	6.623282
13.335067	0.1	6.845975
13.336733	0.1	7.074354
13.338400	0.1	7.308191
13.340067	0.1	7.548630
13.341733	0.1	7.796972
13.343400	0.1	8.053347
13.345067	0.1	8.316990
13.346733	0.1	8.587474
13.348400	0.1	8.865721
13.350067	0.1	9.153383
13.351733	0.1	9.451038
13.353400	0.1	9.758011
13.355067	0.1	10.073632
13.356733	0.1	10.397681
13.358400	0.1	10.729977
13.360067	0.1	11.070394
13.361733	0.1	11.419235
13.363400	0.1	11.777012
13.365067	0.1	12.144158
13.366733	0.1	12.521618
13.368400	0.1	12.910850
13.370067	0.1	13.312912
13.371733	0.1	13.728300
13.373400	0.1	14.157044
13.375067	0.1	14.598598
13.376733	0.1	15.051533
13.378400	0.1	15.512998
13.380067	0.1	15.980219
13.381733	0.1	16.452833
13.383400	0.1	16.932897
13.385067	0.1	17.423481
13.386733	0.1	17.927471
13.388400	0.1	18.445998
13.390067	0.1	18.977146
13.391733	0.1	19.516824
13.393400	0.1	20.061233
13.395067	0.1	20.608730
13.396733	0.1	21.159844
13.398400	0.1	21.715714
13.400067	0.1	22.276514
13.401733	0.1	22.841594
13.403400	0.1	23.410153
13.405067	0.1	23.980895
13.406733	0.1	24.551735
13.408400	0.1	25.120522
13.410067	0.1	25.685858
13.411733	0.1	26.246975
13.413400	0.1	26.802775
13.415067	0.1	27.351817
13.416733	0.1	27.893498
13.418400	0.1	28.428403
13.420067	0.1	28.956835
13.421733	0.1	29.477309
13.423400	0.1	29.986952
13.425067	0.1	30.482751
13.426733	0.1	30.961903
13.428400	0.1	31.422577
13.430067	0.1	31.865486
13.431733	0.1	32.293256
13.433400	0.1	32.707476
13.435067	0.1	33.107484
13.436733	0.1	33.491445
13.438400	0.1	33.857240
13.440067	0.1	34.203241
13.441733	0.1	34.528705
13.443400	0.1	34.834077
13.445067	0.1	35.121455
13.446733	0.1	35.393364
13.448400	0.1	35.649790
13.450067	0.1	35.887687
13.451733	0.1	36.103730
13.453400	0.1	36.297157
13.455067	0.1	36.470257
13.456733	0.1	36.626584
13.458400	0.1	36.768788
13.460067	0.1	36.897240
13.461733	0.1	37.010061
13.463400	0.1	37.105880
13.465067	0.1	37.186546
13.466733	0.1	37.255432
13.468400	0.1	37.313779
13.470067	0.1	37.360089
13.471733	0.1	37.392452
13.473400	0.1	37.410767
13.475067	0.1	37.416243
13.476733	0.1	37.409277
13.478400	0.1	37.389672
13.480067	0.1	37.358580
13.481733	0.1	37.318338
13.483400	0.1	37.270230
13.485067	0.1	37.212968
13.486733	0.1	37.144083
13.488400	0.1	37.062373
13.490067	0.1	36.968221
13.491733	0.1	36.863009
13.493400	0.1	36.748815
13.495067	0.1	36.627129
13.496733	0.1	36.497531
13.498400	0.1	36.357818
13.500067	0.1	36.206096
13.501733	0.1	36.042635
13.503400	0.1	35.868618
13.505067	0.1	35.684137
13.506733	0.1	35.488214
13.508400	0.1	35.279547
13.510067	0.1	35.057548
13.511733	0.1	34.823273
13.513400	0.1	34.578075
13.515067	0.1	34.321449
13.516733	0.1	34.051775
13.518400	0.1	33.768034
13.520067	0.1	33.469670
13.521733	0.1	33.156816
13.523400	0.1	32.831044
13.525067	0.1	32.494022
13.526733	0.1	32.146247
13.528400	0.1	31.787120
13.530067	0.1	31.415597
13.531733	0.1	31.030942
13.533400	0.1	30.632447
13.535067	0.1	30.218973
13.536733	0.1	29.789824
13.538400	0.1	29.345579
13.540067	0.1	28.887973
13.541733	0.1	28.418833
13.543400	0.1	27.938951
13.545067	0.1	27.447986
13.546733	0.1	26.945286
13.548400	0.1	26.430828
13.550067	0.1	25.905711
13.551733	0.1	25.372086
13.553400	0.1	24.833018
13.555067	0.1	24.290909
13.556733	0.1	23.746109
13.558400	0.1	23.197909
13.560067	0.1	22.645425
13.561733	0.1	22.086860
13.563400	0.1	21.520313
13.565067	0.1	20.945938
13.566733	0.1	20.366530
13.568400	0.1	19.786223
13.570067	0.1	19.208454
13.571733	0.1	18.634680
13.573400	0.1	18.065092
13.575067	0.1	17.499332
13.576733	0.1	16.936702
13.578400	0.1	16.376893
13.580067	0.1	15.820144
13.581733	0.1	15.266994
13.583400	0.1	14.718818
13.585067	0.1	14.177947
13.586733	0.1	13.646875
13.588400	0.1	13.127462
13.590067	0.1	12.620445
13.591733	0.1	12.125559
13.593400	0.1	11.642640
13.595067	0.1	11.172364
13.596733	0.1	10.715504
13.598400	0.1	10.272064
13.600067	0.1	9.841691
13.601733	0.1	9.424561
13.603400	0.1	9.021112
13.605067	0.1	8.630878
13.606733	0.1	8.252142
13.608400	0.1	7.883417
13.610067	0.1	7.525389
13.611733	0.1	7.180255
13.613400	0.1	6.849212
13.615067	0.1	6.531817
13.616733	0.1	6.227456
13.618400	0.1	5.936734
13.620067	0.1	5.661165
13.621733	0.1	5.401419
13.623400	0.1	5.156104
13.625067	0.1	4.922897
13.626733	0.1	4.700487
13.628400	0.1	4.488695
13.630067	0.1	4.287711
13.631733	0.1	4.097447
13.633400	0.1	3.917124
13.635067	0.1	3.745873
13.636733	0.1	3.583673
13.638400	0.1	3.430820
13.640067	0.1	3.286474
13.641733	0.1	3.148685
13.643400	0.1	3.016233
13.645067	0.1	2.889498
13.646733	0.1	2.769572
13.648400	0.1	2.657170
13.650067	0.1	2.552331
13.651733	0.1	2.454850
13.653400	0.1	2.364051
13.655067	0.1	2.278420
13.656733	0.1	2.196892
13.658400	0.1	2.119886
13.660067	0.1	2.048286
13.661733	0.1	1.982176
13.663400	0.1	1.920792
13.665067	0.1	1.863325
13.666733	0.1	1.809229
13.668400	0.1	1.757653
13.670067	0.1	1.707096
13.671733	0.1	1.656702
13.673400	0.1	1.607654
13.675067	0.1	1.562322
13.676733	0.1	1.522228
13.678400	0.1	1.487001
13.680067	0.1	1.455047
13.681733	0.1	1.424900
13.683400	0.1	1.395945
13.685067	0.1	1.368215
13.686733	0.1	1.341752
13.688400	0.1	1.315856
13.690067	0.1	1.289309
13.691733	0.1	1.261514
13.693400	0.1	1.233136
13.695067	0.1	1.205495
13.696733	0.1	1.179408
13.698400	0.1	1.154919
13.700067	0.1	1.132083
13.701733	0.1	1.111208
13.703400	0.1	1.092097
13.705067	0.1	1.073885
13.706733	0.1	1.055622
13.708400	0.1	1.036651
13.710067	0.1	1.017274
13.711733	0.1	0.999039
13.713400	0.1	0.983505
13.715067	0.1	0.970904
13.716733	0.1	0.959993
13.718400	0.1	0.949171
13.720067	0.1	0.937646
13.721733	0.1	0.925804
13.723400	0.1	0.914880
13.725067	0.1	0.906037
13.726733	0.1	0.898754
13.728400	0.1	0.890829
13.730067	0.1	0.880682
13.731733	0.1	0.868845
13.733400	0.1	0.856933
13.735067	0.1	0.845920
13.736733	0.1	0.835736
13.738400	0.1	0.825869
13.740067	0.1	0.815578
13.741733	0.1	0.804365
13.743400	0.1	0.792160
13.745067	0.1	0.778371
13.746733	0.1	0.762679
13.748400	0.1	0.747084
13.750067	0.1	0.734697
13.751733	0.1	0.726888
13.753400	0.1	0.722567
13.755067	0.1	0.718813
13.756733	0.1	0.712811
13.758400	0.1	0.704392
13.760067	0.1	0.695996
13.761733	0.1	0.690082
13.763400	0.1	0.687172
13.765067	0.1	0.685649
13.766733	0.1	0.683484
13.768400	0.1	0.679870
13.770067	0.1	0.674408
13.771733	0.1	0.666296
13.773400	0.1	0.655595
13.775067	0.1	0.644205
13.776733	0.1	0.634897
13.778400	0.1	0.629178
13.780067	0.1	0.625998
13.781733	0.1	0.622715
13.783400	0.1	0.617094
13.785067	0.1	0.608894
13.786733	0.1	0.600023
13.788400	0.1	0.592717
13.790067	0.1	0.587599
13.791733	0.1	0.584112
13.793400	0.1	0.582142
13.795067	0.1	0.581783
13.796733	0.1	0.582212
13.798400	0.1	0.582188
13.800067	0.1	0.580801
13.801733	0.1	0.577644
13.803400	0.1	0.573490
13.805067	0.1	0.569709
13.806733	0.1	0.566784
13.808400	0.1	0.564307
13.810067	0.1	0.561993
13.811733	0.1	0.559948
13.813400	0.1	0.558090
13.815067	0.1	0.556060
13.816733	0.1	0.553243
13.818400	0.1	0.549075
13.820067	0.1	0.544065
13.821733	0.1	0.539622
13.823400	0.1	0.536563
13.825067	0.1	0.534863
13.826733	0.1	0.534127
13.828400	0.1	0.533303
13.830067	0.1	0.531129
13.831733	0.1	0.527380
13.833400	0.1	0.522891
13.835067	0.1	0.518495
13.836733	0.1	0.514644
13.838400	0.1	0.511762
13.840067	0.1	0.510043
13.841733	0.1	0.509047
13.843400	0.1	0.508018
13.845067	0.1	0.506346
13.846733	0.1	0.503808
13.848400	0.1	0.500828
13.850067	0.1	0.498313
13.851733	0.1	0.497270
13.853400	0.1	0.498467
13.855067	0.1	0.502258
13.856733	0.1	0.508018
13.858400	0.1	0.514132
13.860067	0.1	0.519487
13.861733	0.1	0.524088
13.863400	0.1	0.528088
13.865067	0.1	0.530863
13.866733	0.1	0.531194
13.868400	0.1	0.528861
13.870067	0.1	0.524996
13.871733	0.1	0.520526
13.873400	0.1	0.516330
13.875067	0.1	0.514053
13.876733	0.1	0.514616
13.878400	0.1	0.516614
13.880067	0.1	0.517303
13.881733	0.1	0.515389
13.883400	0.1	0.512395
13.885067	0.1	0.510630
13.886733	0.1	0.510924
13.888400	0.1	0.513131
13.890067	0.1	0.517284
13.891733	0.1	0.523361
13.893400	0.1	0.530537
13.895067	0.1	0.537336
13.896733	0.1	0.542770
13.898400	0.1	0.546928
13.900067	0.1	0.550053
13.901733	0.1	0.552381
13.903400	0.1	0.554714
13.905067	0.1	0.557336
13.906733	0.1	0.559399
13.908400	0.1	0.560009
13.910067	0.1	0.558877
13.911733	0.1	0.556810
13.913400	0.1	0.555427
13.915067	0.1	0.555441
13.916733	0.1	0.556353
13.918400	0.1	0.557904
13.920067	0.1	0.560521
13.921733	0.1	0.564838
13.923400	0.1	0.571273
13.925067	0.1	0.579478
13.926733	0.1	0.588093
13.928400	0.1	0.595651
13.930067	0.1	0.601923
13.931733	0.1	0.608149
13.933400	0.1	0.615455
13.935067	0.1	0.622957
13.936733	0.1	0.628559
13.938400	0.1	0.631609
13.940067	0.1	0.633993
13.941733	0.1	0.638287
13.943400	0.1	0.645248
13.945067	0.1	0.653258
13.946733	0.1	0.660154
13.948400	0.1	0.665360
13.950067	0.1	0.669812
13.951733	0.1	0.673900
13.953400	0.1	0.677342
13.955067	0.1	0.681309
13.956733	0.1	0.688182
13.958400	0.1	0.698976
13.960067	0.1	0.712513
13.961733	0.1	0.727102
13.963400	0.1	0.742194
13.965067	0.1	0.758013
13.966733	0.1	0.773976
13.968400	0.1	0.788914
13.970067	0.1	0.802367
13.971733	0.1	0.814241
13.973400	0.1	0.824588
13.975067	0.1	0.834852
13.976733	0.1	0.847508
13.978400	0.1	0.864007
13.980067	0.1	0.884030
13.981733	0.1	0.906079
13.983400	0.1	0.928412
13.985067	0.1	0.950210
13.986733	0.1	0.971439
13.988400	0.1	0.991533
13.990067	0.1	1.009763
13.991733	0.1	1.026662
13.993400	0.1	1.043668
13.995067	0.1	1.061941
13.996733	0.1	1.081275
13.998400	0.1	1.100316
14.000067	0.1	1.118951
14.001733	0.1	1.139152
14.003400	0.1	1.162710
14.005067	0.1	1.189662
14.006733	0.1	1.218352
14.008400	0.1	1.246626
14.010067	0.1	1.273500
14.011733	0.1	1.299256
14.013400	0.1	1.324750
14.015067	0.1	1.351153
14.016733	0.1	1.379279
14.018400	0.1	1.408653
14.020067	0.1	1.438130
14.021733	0.1	1.467457
14.023400	0.1	1.497427
14.025067	0.1	1.528827
14.026733	0.1	1.562051
14.028400	0.1	1.597209
14.030067	0.1	1.634178
14.031733	0.1	1.672907
14.033400	0.1	1.713587
14.035067	0.1	1.756353
14.036733	0.1	1.800694
14.038400	0.1	1.845076
14.040067	0.1	1.887949
14.041733	0.1	1.929202
14.043400	0.1	1.970036
14.045067	0.1	2.011908
14.046733	0.1	2.055583
14.048400	0.1	2.100617
14.050067	0.1	2.145860
14.051733	0.1	2.191151
14.053400	0.1	2.237530
14.055067	0.1	2.284851
14.056733	0.1	2.331040
14.058400	0.1	2.374845
14.060067	0.1	2.417839
14.061733	0.1	2.462873
14.063400	0.1	2.511465
14.065067	0.1	2.562893
14.066733	0.1	2.614576
14.068400	0.1	2.663611
14.070067	0.1	2.708584
14.071733	0.1	2.749902
14.073400	0.1	2.789078
14.075067	0.1	2.827989
14.076733	0.1	2.867728
14.078400	0.1	2.908292
14.080067	0.1	2.949568
14.081733	0.1	2.991762
14.083400	0.1	3.034682
14.085067	0.1	3.077313
14.086733	0.1	3.118576
14.088400	0.1	3.158366
14.090067	0.1	3.197133
14.091733	0.1	3.234781
14.093400	0.1	3.270693
14.095067	0.1	3.304300
14.096733	0.1	3.335318
14.098400	0.1	3.364137
14.100067	0.1	3.391881
14.101733	0.1	3.419248
14.103400	0.1	3.445903
14.105067	0.1	3.471137
14.106733	0.1	3.494532
14.108400	0.1	3.516087
14.110067	0.1	3.536115
14.111733	0.1	3.554644
14.113400	0.1	3.571515
14.115067	0.1	3.586961
14.116733	0.1	3.601066
14.118400	0.1	3.612996
14.120067	0.1	3.621797
14.121733	0.1	3.628158
14.123400	0.1	3.634701
14.125067	0.1	3.643720
14.126733	0.1	3.654906
14.128400	0.1	3.665802
14.130067	0.1	3.673709
14.131733	0.1	3.676862
14.133400	0.1	3.675190
14.135067	0.1	3.670030
14.136733	0.1	3.662985
14.138400	0.1	3.655106
14.140067	0.1	3.646961
14.141733	0.1	3.639008
14.143400	0.1	3.631059
14.145067	0.1	3.622039
14.146733	0.1	3.611287
14.148400	0.1	3.599469
14.150067	0.1	3.587664
14.151733	0.1	3.576190
14.153400	0.1	3.564204
14.155067	0.1	3.550733
14.156733	0.1	3.536027
14.158400	0.1	3.521214
14.160067	0.1	3.506583
14.161733	0.1	3.490630
14.163400	0.1	3.471514
14.165067	0.1	3.448632
14.166733	0.1	3.422024
14.168400	0.1	3.391746
14.170067	0.1	3.358931
14.171733	0.1	3.325935
14.173400	0.1	3.294428
14.175067	0.1	3.263764
14.176733	0.1	3.231675
14.178400	0.1	3.196690
14.180067	0.1	3.160019
14.181733	0.1	3.124336
14.183400	0.1	3.090473
14.185067	0.1	3.056610
14.186733	0.1	3.020368
14.188400	0.1	2.980572
14.190067	0.1	2.937601
14.191733	0.1	2.892916
14.193400	0.1	2.848390
14.195067	0.1	2.805549
14.196733	0.1	2.764682
14.198400	0.1	2.724500
14.200067	0.1	2.683154
14.201733	0.1	2.639433
14.203400	0.1	2.592979
14.205067	0.1	2.543977
14.206733	0.1	2.493137
14.208400	0.1	2.441430
14.210067	0.1	2.389597
14.211733	0.1	2.338057
14.213400	0.1	2.287771
14.215067	0.1	2.240352
14.216733	0.1	2.196203
14.218400	0.1	2.153409
14.220067	0.1	2.109664
14.221733	0.1	2.064602
14.223400	0.1	2.019648
14.225067	0.1	1.976159
14.226733	0.1	1.933817
14.228400	0.1	1.891200
14.230067	0.1	1.847399
14.231733	0.1	1.802407
14.233400	0.1	1.757061
14.235067	0.1	1.713261
14.236733	0.1	1.672707
14.238400	0.1	1.635193
14.240067	0.1	1.599193
14.241733	0.1	1.563393
14.243400	0.1	1.527225
14.245067	0.1	1.491103
14.246733	0.1	1.455625
14.248400	0.1	1.420537
14.250067	0.1	1.386055
14.251733	0.1	1.353514
14.253400	0.1	1.323745
14.255067	0.1	1.296829
14.256733	0.1	1.272322
14.258400	0.1	1.248852
14.260067	0.1	1.225439
14.261733	0.1	1.202659
14.263400	0.1	1.181434
14.265067	0.1	1.161499
14.266733	0.1	1.141638
14.268400	0.1	1.121135
14.270067	0.1	1.100386
14.271733	0.1	1.079966
14.273400	0.1	1.059724
14.275067	0.1	1.039156
14.276733	0.1	1.018355
14.278400	0.1	0.997996
14.280067	0.1	0.978969
14.281733	0.1	0.962480
14.283400	0.1	0.949213
14.285067	0.1	0.938606
14.286733	0.1	0.929860
14.288400	0.1	0.922875
14.290067	0.1	0.917912
14.291733	0.1	0.914247
14.293400	0.1	0.909562
14.295067	0.1	0.901832
14.296733	0.1	0.891080
14.298400	0.1	0.878763
14.300067	0.1	0.866884
14.301733	0.1	0.857399
14.303400	0.1	0.851275
14.305067	0.1	0.848128
14.306733	0.1	0.846330
14.308400	0.1	0.843839
14.310067	0.1	0.839550
14.311733	0.1	0.833799
14.313400	0.1	0.827755
14.315067	0.1	0.822684
14.316733	0.1	0.819489
14.318400	0.1	0.818232
14.320067	0.1	0.818204
14.321733	0.1	0.818432
14.323400	0.1	0.817752
14.325067	0.1	0.814763
14.326733	0.1	0.808951
14.328400	0.1	0.801701
14.330067	0.1	0.795475
14.331733	0.1	0.791927
14.333400	0.1	0.790893
14.335067	0.1	0.791154
14.336733	0.1	0.791629
14.338400	0.1	0.791838
14.340067	0.1	0.791736
14.341733	0.1	0.791438
14.343400	0.1	0.791256
14.345067	0.1	0.791517
14.346733	0.1	0.792164
14.348400	0.1	0.792746
14.350067	0.1	0.792751
14.351733	0.1	0.792402
14.353400	0.1	0.792989
14.355067	0.1	0.794968
14.356733	0.1	0.796593
14.358400	0.1	0.795824
14.360067	0.1	0.792658
14.361733	0.1	0.789263
14.363400	0.1	0.788337
14.365067	0.1	0.791107
14.366733	0.1	0.796663
14.368400	0.1	0.802474
14.370067	0.1	0.806223
14.371733	0.1	0.808123
14.373400	0.1	0.810265
14.375067	0.1	0.813613
14.376733	0.1	0.817389
14.378400	0.1	0.820635
14.380067	0.1	0.823098
14.381733	0.1	0.825059
14.383400	0.1	0.826847
14.385067	0.1	0.829101
14.386733	0.1	0.832840
14.388400	0.1	0.838074
14.390067	0.1	0.843103
14.391733	0.1	0.846391
14.393400	0.1	0.848197
14.395067	0.1	0.849576
14.396733	0.1	0.850819
14.398400	0.1	0.851806
14.400067	0.1	0.852859
14.401733	0.1	0.854428
14.403400	0.1	0.856938
14.405067	0.1	0.860873
14.406733	0.1	0.866516
14.408400	0.1	0.873660
14.410067	0.1	0.881203
14.411733	0.1	0.887532
14.413400	0.1	0.891876
14.415067	0.1	0.894661
14.416733	0.1	0.896179
14.418400	0.1	0.896216
14.420067	0.1	0.895360
14.421733	0.1	0.895066
14.423400	0.1	0.896067
14.425067	0.1	0.897981
14.426733	0.1	0.900640
14.428400	0.1	0.904575
14.430067	0.1	0.910172
14.431733	0.1	0.917260
14.433400	0.1	0.925646
14.435067	0.1	0.935099
14.436733	0.1	0.944906
14.438400	0.1	0.954368
14.440067	0.1	0.963379
14.441733	0.1	0.971882
14.443400	0.1	0.979421
14.445067	0.1	0.986001
14.446733	0.1	0.992278
14.448400	0.1	0.998564
14.450067	0.1	1.005167
14.451733	0.1	1.013237
14.453400	0.1	1.023514
14.455067	0.1	1.035589
14.456733	0.1	1.049587
14.458400	0.1	1.066490
14.460067	0.1	1.085890
14.461733	0.1	1.105326
14.463400	0.1	1.122952
14.465067	0.1	1.139138
14.466733	0.1	1.154887
14.468400	0.1	1.170551
14.470067	0.1	1.186314
14.471733	0.1	1.202612
14.473400	0.1	1.219972
14.475067	0.1	1.239120
14.476733	0.1	1.260997
14.478400	0.1	1.285654
14.480067	0.1	1.311763
14.481733	0.1	1.337905
14.483400	0.1	1.363335
14.485067	0.1	1.387666
14.486733	0.1	1.411359
14.488400	0.1	1.435997
14.490067	0.1	1.462968
14.491733	0.1	1.492468
14.493400	0.1	1.524095
14.495067	0.1	1.557604
14.496733	0.1	1.593065
14.498400	0.1	1.630993
14.500067	0.1	1.672101
14.501733	0.1	1.716330
14.503400	0.1	1.762398
14.505067	0.1	1.808451
14.506733	0.1	1.853192
14.508400	0.1	1.896541
14.510067	0.1	1.939372
14.511733	0.1	1.982697
14.513400	0.1	2.027871
14.515067	0.1	2.076980
14.516733	0.1	2.131299
14.518400	0.1	2.189823
14.520067	0.1	2.250248
14.521733	0.1	2.310886
14.523400	0.1	2.371520
14.525067	0.1	2.433080
14.526733	0.1	2.496406
14.528400	0.1	2.561831
14.530067	0.1	2.629850
14.531733	0.1	2.701259
14.533400	0.1	2.776422
14.535067	0.1	2.854601
14.536733	0.1	2.934029
14.538400	0.1	3.012712
14.540067	0.1	3.089919
14.541733	0.1	3.167302
14.543400	0.1	3.247410
14.545067	0.1	3.331252
14.546733	0.1	3.418522
14.548400	0.1	3.509540
14.550067	0.1	3.605043
14.551733	0.1	3.703972
14.553400	0.1	3.803703
14.555067	0.1	3.902963
14.556733	0.1	4.002913
14.558400	0.1	4.104916
14.560067	0.1	4.208540
14.561733	0.1	4.312457
14.563400	0.1	4.416537
14.565067	0.1	4.522144
14.566733	0.1	4.630811
14.568400	0.1	4.743147
14.570067	0.1	4.858612
14.571733	0.1	4.975554
14.573400	0.1	5.091932
14.575067	0.1	5.206978
14.576733	0.1	5.321065
14.578400	0.1	5.434076
14.580067	0.1	5.545402
14.581733	0.1	5.655219
14.583400	0.1	5.764877
14.585067	0.1	5.876101
14.586733	0.1	5.989750
14.588400	0.1	6.104903
14.590067	0.1	6.219056
14.591733	0.1	6.329431
14.593400	0.1	6.434741
14.595067	0.1	6.535696
14.596733	0.1	6.633680
14.598400	0.1	6.729835
14.600067	0.1	6.825626
14.601733	0.1	6.922176
14.603400	0.1	7.018414
14.605067	0.1	7.111668
14.606733	0.1	7.200274
14.608400	0.1	7.284260
14.610067	0.1	7.364014
14.611733	0.1	7.439512
14.613400	0.1	7.510758
14.615067	0.1	7.578256
14.616733	0.1	7.642629
14.618400	0.1	7.703872
14.620067	0.1	7.761326
14.621733	0.1	7.815124
14.623400	0.1	7.866598
14.625067	0.1	7.915879
14.626733	0.1	7.960857
14.628400	0.1	7.999679
14.630067	0.1	8.033011
14.631733	0.1	8.063084
14.633400	0.1	8.091209
14.635067	0.1	8.117096
14.636733	0.1	8.140327
14.638400	0.1	8.161026
14.640067	0.1	8.179336
14.641733	0.1	8.194475
14.643400	0.1	8.204309
14.645067	0.1	8.207010
14.646733	0.1	8.202940
14.648400	0.1	8.193962
14.650067	0.1	8.181240
14.651733	0.1	8.164686
14.653400	0.1	8.144509
14.655067	0.1	8.121762
14.656733	0.1	8.097310
14.658400	0.1	8.071340
14.660067	0.1	8.043726
14.661733	0.1	8.014478
14.663400	0.1	7.983153
14.665067	0.1	7.948410
14.666733	0.1	7.909201
14.668400	0.1	7.866393
14.670067	0.1	7.822616
14.671733	0.1	7.779859
14.673400	0.1	7.737610
14.675067	0.1	7.693679
14.676733	0.1	7.646442
14.678400	0.1	7.595997
14.680067	0.1	7.543536
14.681733	0.1	7.490469
14.683400	0.1	7.438143
14.685067	0.1	7.387460
14.686733	0.1	7.338580
14.688400	0.1	7.291404
14.690067	0.1	7.246370
14.691733	0.1	7.204358
14.693400	0.1	7.165084
14.695067	0.1	7.126443
14.696733	0.1	7.087165
14.698400	0.1	7.049241
14.700067	0.1	7.015900
14.701733	0.1	6.988128
14.703400	0.1	6.964547
14.705067	0.1	6.943187
14.706733	0.1	6.922139
14.708400	0.1	6.900374
14.710067	0.1	6.879116
14.711733	0.1	6.861105
14.713400	0.1	6.848276
14.715067	0.1	6.841109
14.716733	0.1	6.839810
14.718400	0.1	6.844816
14.720067	0.1	6.855526
14.721733	0.1	6.869975
14.723400	0.1	6.886604
14.725067	0.1	6.905505
14.726733	0.1	6.927717
14.728400	0.1	6.953729
14.730067	0.1	6.982698
14.731733	0.1	7.013544
14.733400	0.1	7.047029
14.735067	0.1	7.085241
14.736733	0.1	7.128841
14.738400	0.1	7.176525
14.740067	0.1	7.227231
14.741733	0.1	7.281587
14.743400	0.1	7.340498
14.745067	0.1	7.403181
14.746733	0.1	7.467456
14.748400	0.1	7.531489
14.750067	0.1	7.594796
14.751733	0.1	7.657493
14.753400	0.1	7.719290
14.755067	0.1	7.780083
14.756733	0.1	7.840456
14.758400	0.1	7.901001
14.760067	0.1	7.961742
14.761733	0.1	8.021425
14.763400	0.1	8.077184
14.765067	0.1	8.126786
14.766733	0.1	8.171201
14.768400	0.1	8.213264
14.770067	0.1	8.254899
14.771733	0.1	8.296180
14.773400	0.1	8.335356
14.775067	0.1	8.369791
14.776733	0.1	8.397787
14.778400	0.1	8.419780
14.780067	0.1	8.437932
14.781733	0.1	8.454029
14.783400	0.1	8.467804
14.785067	0.1	8.477750
14.786733	0.1	8.482630
14.788400	0.1	8.481480
14.790067	0.1	8.473899
14.791733	0.1	8.461187
14.793400	0.1	8.445256
14.795067	0.1	8.426569
14.796733	0.1	8.404325
14.798400	0.1	8.377391
14.800067	0.1	8.345046
14.801733	0.1	8.308194
14.803400	0.1	8.269437
14.805067	0.1	8.231252
14.806733	0.1	8.194144
14.808400	0.1	8.156449
14.810067	0.1	8.115685
14.811733	0.1	8.069687
14.813400	0.1	8.017709
14.815067	0.1	7.961523
14.816733	0.1	7.904354
14.818400	0.1	7.848470
14.820067	0.1	7.794243
14.821733	0.1	7.741055
14.823400	0.1	7.688068
14.825067	0.1	7.633683
14.826733	0.1	7.575918
14.828400	0.1	7.514479
14.830067	0.1	7.451018
14.831733	0.1	7.387022
14.833400	0.1	7.323087
14.835067	0.1	7.259352
14.836733	0.1	7.195156
14.838400	0.1	7.129284
14.840067	0.1	7.060589
14.841733	0.1	6.988538
14.843400	0.1	6.914050
14.845067	0.1	6.838678
14.846733	0.1	6.763125
14.848400	0.1	6.687627
14.850067	0.1	6.611878
14.851733	0.1	6.534616
14.853400	0.1	6.454829
14.855067	0.1	6.372519
14.856733	0.1	6.287657
14.858400	0.1	6.199372
14.860067	0.1	6.106817
14.861733	0.1	6.010286
14.863400	0.1	5.911011
14.865067	0.1	5.810470
14.866733	0.1	5.710083
14.868400	0.1	5.610893
14.870067	0.1	5.512894
14.871733	0.1	5.415143
14.873400	0.1	5.316548
14.875067	0.1	5.216217
14.876733	0.1	5.113785
14.878400	0.1	5.009766
14.880067	0.1	4.904838
14.881733	0.1	4.799240
14.883400	0.1	4.693093
14.885067	0.1	4.586466
14.886733	0.1	4.479438
14.888400	0.1	4.372806
14.890067	0.1	4.268219
14.891733	0.1	4.166379
14.893400	0.1	4.065665
14.895067	0.1	3.963588
14.896733	0.1	3.858912
14.898400	0.1	3.751856
14.900067	0.1	3.643385
14.901733	0.1	3.535016
14.903400	0.1	3.428757
14.905067	0.1	3.326656
14.906733	0.1	3.229845
14.908400	0.1	3.137756
14.910067	0.1	3.048866
14.911733	0.1	2.962179
14.913400	0.1	2.877917
14.915067	0.1	2.796953
14.916733	0.1	2.719443
14.918400	0.1	2.644542
14.920067	0.1	2.571582
14.921733	0.1	2.500145
14.923400	0.1	2.429690
14.925067	0.1	2.360404
14.926733	0.1	2.293307
14.928400	0.1	2.229130
14.930067	0.1	2.167886
14.931733	0.1	2.109953
14.933400	0.1	2.056411
14.935067	0.1	2.007345
14.936733	0.1	1.961365
14.938400	0.1	1.917081
14.940067	0.1	1.873802
14.941733	0.1	1.831669
14.943400	0.1	1.791851
14.945067	0.1	1.755827
14.946733	0.1	1.724144
14.948400	0.1	1.696437
14.950067	0.1	1.672436
14.951733	0.1	1.652059
14.953400	0.1	1.634699
14.955067	0.1	1.618988
14.956733	0.1	1.603374
14.958400	0.1	1.586434
14.960067	0.1	1.567397
14.961733	0.1	1.547225
14.963400	0.1	1.528529
14.965067	0.1	1.513925
14.966733	0.1	1.504044
14.968400	0.1	1.496929
14.970067	0.1	1.489441
14.971733	0.1	1.479322
14.973400	0.1	1.466763
14.975067	0.1	1.454181
14.976733	0.1	1.444118
14.978400	0.1	1.437683
14.980067	0.1	1.434414
14.981733	0.1	1.432966
14.983400	0.1	1.432332
14.985067	0.1	1.432463
14.986733	0.1	1.434060
14.988400	0.1	1.437929
14.990067	0.1	1.443936
14.991733	0.1	1.450307
14.993400	0.1	1.454949
14.995067	0.1	1.457254
14.996733	0.1	1.458130
14.998400	0.1	1.458940
15.000067	0.1	1.460770
15.001733	0.1	1.463732
15.003400	0.1	1.466800
15.005067	0.1	1.468384
15.006733	0.1	1.466968
15.008400	0.1	1.462190
15.010067	0.1	1.455457
15.011733	0.1	1.449171
15.013400	0.1	1.445888
15.015067	0.1	1.447331
15.016733	0.1	1.453208
15.018400	0.1	1.461874
15.020067	0.1	1.471946
15.021733	0.1	1.482805
15.023400	0.1	1.494130
15.025067	0.1	1.504966
15.026733	0.1	1.513455
15.028400	0.1	1.518033
15.030067	0.1	1.519052
15.031733	0.1	1.519010
15.033400	0.1	1.520766
15.035067	0.1	1.525669
15.036733	0.1	1.533623
15.038400	0.1	1.543304
15.040067	0.1	1.552347
15.041733	0.1	1.559239
15.043400	0.1	1.564831
15.045067	0.1	1.571178
15.046733	0.1	1.579737
15.048400	0.1	1.590722
15.050067	0.1	1.603272
15.051733	0.1	1.616077
15.053400	0.1	1.628087
15.055067	0.1	1.639039
15.056733	0.1	1.649326
15.058400	0.1	1.659566
15.060067	0.1	1.670364
15.061733	0.1	1.682192
15.063400	0.1	1.695212
15.065067	0.1	1.709005
15.066733	0.1	1.722812
15.068400	0.1	1.736567
15.070067	0.1	1.750989
15.071733	0.1	1.766891
15.073400	0.1	1.784828
15.075067	0.1	1.804749
15.076733	0.1	1.826254
15.078400	0.1	1.848927
15.080067	0.1	1.871870
15.081733	0.1	1.894287
15.083400	0.1	1.916243
15.085067	0.1	1.937700
15.086733	0.1	1.958478
15.088400	0.1	1.979284
15.090067	0.1	2.001571
15.091733	0.1	2.026227
15.093400	0.1	2.052747
15.095067	0.1	2.080151
15.096733	0.1	2.108109
15.098400	0.1	2.136845
15.100067	0.1	2.166508
15.101733	0.1	2.196762
15.103400	0.1	2.227230
15.105067	0.1	2.258294
15.106733	0.1	2.291109
15.108400	0.1	2.326649
15.110067	0.1	2.364554
15.111733	0.1	2.403646
15.113400	0.1	2.443413
15.115067	0.1	2.483996
15.116733	0.1	2.525118
15.118400	0.1	2.566040
15.120067	0.1	2.606539
15.121733	0.1	2.647620
15.123400	0.1	2.690842
15.125067	0.1	2.736975
15.126733	0.1	2.785870
15.128400	0.1	2.837656
15.130067	0.1	2.892520
15.131733	0.1	2.949513
15.133400	0.1	3.007306
15.135067	0.1	3.065248
15.136733	0.1	3.122422
15.138400	0.1	3.177896
15.140067	0.1	3.233156
15.141733	0.1	3.291992
15.143400	0.1	3.356352
15.145067	0.1	3.423938
15.146733	0.1	3.490904
15.148400	0.1	3.555841
15.150067	0.1	3.620703
15.151733	0.1	3.688140
15.153400	0.1	3.759051
15.155067	0.1	3.832961
15.156733	0.1	3.909259
15.158400	0.1	3.987900
15.160067	0.1	4.069353
15.161733	0.1	4.153550
15.163400	0.1	4.239259
15.165067	0.1	4.324960
15.166733	0.1	4.409784
15.168400	0.1	4.493776
15.170067	0.1	4.577478
15.171733	0.1	4.661516
15.173400	0.1	4.746658
15.175067	0.1	4.833085
15.176733	0.1	4.919814
15.178400	0.1	5.005808
15.180067	0.1	5.090809
15.181733	0.1	5.174903
15.183400	0.1	5.257889
15.185067	0.1	5.339081
15.186733	0.1	5.418235
15.188400	0.1	5.496293
15.190067	0.1	5.574427
15.191733	0.1	5.652756
15.193400	0.1	5.730796
15.195067	0.1	5.808477
15.196733	0.1	5.885786
15.198400	0.1	5.961587
15.200067	0.1	6.033694
15.201733	0.1	6.100531
15.203400	0.1	6.162333
15.205067	0.1	6.220252
15.206733	0.1	6.274893
15.208400	0.1	6.326423
15.210067	0.1	6.375089
15.211733	0.1	6.420873
15.213400	0.1	6.463546
15.215067	0.1	6.503328
15.216733	0.1	6.540217
15.218400	0.1	6.573070
15.220067	0.1	6.600381
15.221733	0.1	6.621694
15.223400	0.1	6.637876
15.225067	0.1	6.649969
15.226733	0.1	6.657578
15.228400	0.1	6.659497
15.230067	0.1	6.655934
15.231733	0.1	6.648498
15.233400	0.1	6.638239
15.235067	0.1	6.625215
15.236733	0.1	6.608637
15.238400	0.1	6.586714
15.240067	0.1	6.557917
15.241733	0.1	6.522890
15.243400	0.1	6.483961
15.245067	0.1	6.443136
15.246733	0.1	6.400938
15.248400	0.1	6.356533
15.250067	0.1	6.308933
15.251733	0.1	6.258143
15.253400	0.1	6.205169
15.255067	0.1	6.150957
15.256733	0.1	6.095162
15.258400	0.1	6.035976
15.260067	0.1	5.971491
15.261733	0.1	5.901516
15.263400	0.1	5.827574
15.265067	0.1	5.750996
15.266733	0.1	5.671987
15.268400	0.1	5.590660
15.270067	0.1	5.507921
15.271733	0.1	5.425205
15.273400	0.1	5.343598
15.275067	0.1	5.263425
15.276733	0.1	5.184468
15.278400	0.1	5.105864
15.280067	0.1	5.026120
15.281733	0.1	4.944275
15.283400	0.1	4.860875
15.285067	0.1	4.777457
15.286733	0.1	4.695267
15.288400	0.1	4.614987
15.290067	0.1	4.537026
15.291733	0.1	4.461394
15.293400	0.1	4.387842
15.295067	0.1	4.316443
15.296733	0.1	4.247306
15.298400	0.1	4.180032
15.300067	0.1	4.114131
15.301733	0.1	4.050056
15.303400	0.1	3.989083
15.305067	0.1	3.932095
15.306733	0.1	3.879415
15.308400	0.1	3.831843
15.310067	0.1	3.790273
15.311733	0.1	3.754054
15.313400	0.1	3.721300
15.315067	0.1	3.690883
15.316733	0.1	3.663031
15.318400	0.1	3.638789
15.320067	0.1	3.619618
15.321733	0.1	3.606793
15.323400	0.1	3.600717
15.325067	0.1	3.601438
15.326733	0.1	3.609136
15.328400	0.1	3.623320
15.330067	0.1	3.642589
15.331733	0.1	3.666142
15.333400	0.1	3.695167
15.335067	0.1	3.731735
15.336733	0.1	3.776378
15.338400	0.1	3.827685
15.340067	0.1	3.884248
15.341733	0.1	3.946614
15.343400	0.1	4.017409
15.345067	0.1	4.099035
15.346733	0.1	4.191534
15.348400	0.1	4.293197
15.350067	0.1	4.402362
15.351733	0.1	4.517906
15.353400	0.1	4.639281
15.355067	0.1	4.766798
15.356733	0.1	4.901299
15.358400	0.1	5.043629
15.360067	0.1	5.195066
15.361733	0.1	5.357740
15.363400	0.1	5.533495
15.365067	0.1	5.722754
15.366733	0.1	5.925451
15.368400	0.1	6.141686
15.370067	0.1	6.370912
15.371733	0.1	6.612507
15.373400	0.1	6.866930
15.375067	0.1	7.135230
15.376733	0.1	7.418264
15.378400	0.1	7.717153
15.380067	0.1	8.033505
15.381733	0.1	8.368287
15.383400	0.1	8.721100
15.385067	0.1	9.091608
15.386733	0.1	9.481190
15.388400	0.1	9.892504
15.390067	0.1	10.327981
15.391733	0.1	10.789032
15.393400	0.1	11.276458
15.395067	0.1	11.791429
15.396733	0.1	12.335465
15.398400	0.1	12.909845
15.400067	0.1	13.515633
15.401733	0.1	14.153821
15.403400	0.1	14.825896
15.405067	0.1	15.534693
15.406733	0.1	16.283845
15.408400	0.1	17.076973
15.410067	0.1	17.917352
15.411733	0.1	18.806821
15.413400	0.1	19.745436
15.415067	0.1	20.733336
15.416733	0.1	21.772506
15.418400	0.1	22.866940
15.420067	0.1	24.021235
15.421733	0.1	25.238390
15.423400	0.1	26.519536
15.425067	0.1	27.866196
15.426733	0.1	29.281536
15.428400	0.1	30.769585
15.430067	0.1	32.333927
15.431733	0.1	33.976976
15.433400	0.1	35.700877
15.435067	0.1	37.508579
15.436733	0.1	39.402437
15.438400	0.1	41.383002
15.440067	0.1	43.450501
15.441733	0.1	45.606564
15.443400	0.1	47.853910
15.445067	0.1	50.195539
15.446733	0.1	52.634240
15.448400	0.1	55.171871
15.450067	0.1	57.809488
15.451733	0.1	60.548685
15.453400	0.1	63.391877
15.455067	0.1	66.341362
15.456733	0.1	69.398880
15.458400	0.1	72.565680
15.460067	0.1	75.842463
15.461733	0.1	79.229847
15.463400	0.1	82.729152
15.465067	0.1	86.342716
15.466733	0.1	90.073086
15.468400	0.1	93.922177
15.470067	0.1	97.892135
15.471733	0.1	101.985862
15.473400	0.1	106.205721
15.475067	0.1	110.552721
15.476733	0.1	115.028075
15.478400	0.1	119.635244
15.480067	0.1	124.379238
15.481733	0.1	129.264039
15.483400	0.1	134.292157
15.485067	0.1	139.466636
15.486733	0.1	144.792646
15.488400	0.1	150.277564
15.490067	0.1	155.929541
15.491733	0.1	161.756184
15.493400	0.1	167.765175
15.495067	0.1	173.965674
15.496733	0.1	180.367939
15.498400	0.1	186.981759
15.500067	0.1	193.816908
15.501733	0.1	200.885656
15.503400	0.1	208.203006
15.505067	0.1	215.783091
15.506733	0.1	223.636665
15.508400	0.1	231.774114
15.510067	0.1	240.210076
15.511733	0.1	248.963596
15.513400	0.1	258.054412
15.515067	0.1	267.499509
15.516733	0.1	277.313213
15.518400	0.1	287.508276
15.520067	0.1	298.094405
15.521733	0.1	309.078028
15.523400	0.1	320.465137
15.525067	0.1	332.261185
15.526733	0.1	344.467797
15.528400	0.1	357.082296
15.530067	0.1	370.098763
15.531733	0.1	383.506632
15.533400	0.1	397.289181
15.535067	0.1	411.423110
15.536733	0.1	425.879104
15.538400	0.1	440.622541
15.540067	0.1	455.612396
15.541733	0.1	470.800419
15.543400	0.1	486.132661
15.545067	0.1	501.551023
15.546733	0.1	516.995667
15.548400	0.1	532.407668
15.550067	0.1	547.726313
15.551733	0.1	562.884259
15.553400	0.1	577.808195
15.555067	0.1	592.422607
15.556733	0.1	606.653328
15.558400	0.1	620.431677
15.560067	0.1	633.696458
15.561733	0.1	646.391931
15.563400	0.1	658.464279
15.565067	0.1	669.859993
15.566733	0.1	680.527990
15.568400	0.1	690.423363
15.570067	0.1	699.510067
15.571733	0.1	707.761734
15.573400	0.1	715.161511
15.575067	0.1	721.701361
15.576733	0.1	727.378862
15.578400	0.1	732.194912
15.580067	0.1	736.155948
15.581733	0.1	739.273085
15.583400	0.1	741.558565
15.585067	0.1	743.030227
15.586733	0.1	743.717682
15.588400	0.1	743.657137
15.590067	0.1	742.880749
15.591733	0.1	741.415150
15.593400	0.1	739.290100
15.595067	0.1	736.544054
15.596733	0.1	733.220750
15.598400	0.1	729.361573
15.600067	0.1	725.000390
15.601733	0.1	720.166364
15.603400	0.1	714.890622
15.605067	0.1	709.207915
15.606733	0.1	703.152116
15.608400	0.1	696.752193
15.610067	0.1	690.035187
15.611733	0.1	683.030566
15.613400	0.1	675.767800
15.615067	0.1	668.272209
15.616733	0.1	660.565943
15.618400	0.1	652.670651
15.620067	0.1	644.607461
15.621733	0.1	636.395827
15.623400	0.1	628.052392
15.625067	0.1	619.590814
15.626733	0.1	611.023591
15.628400	0.1	602.363712
15.630067	0.1	593.625145
15.631733	0.1	584.822647
15.633400	0.1	575.968787
15.635067	0.1	567.071722
15.636733	0.1	558.138001
15.638400	0.1	549.174827
15.640067	0.1	540.189781
15.641733	0.1	531.191230
15.643400	0.1	522.187911
15.645067	0.1	513.187759
15.646733	0.1	504.198070
15.648400	0.1	495.225392
15.650067	0.1	486.274935
15.651733	0.1	477.350569
15.653400	0.1	468.454874
15.655067	0.1	459.589707
15.656733	0.1	450.757631
15.658400	0.1	441.962495
15.660067	0.1	433.209502
15.661733	0.1	424.505542
15.663400	0.1	415.857900
15.665067	0.1	407.271991
15.666733	0.1	398.750976
15.668400	0.1	390.297044
15.670067	0.1	381.912971
15.671733	0.1	373.601974
15.673400	0.1	365.365665
15.675067	0.1	357.204737
15.676733	0.1	349.122235
15.678400	0.1	341.123073
15.680067	0.1	333.211418
15.681733	0.1	325.390017
15.683400	0.1	317.660612
15.685067	0.1	310.025257
15.686733	0.1	302.488553
15.688400	0.1	295.056901
15.690067	0.1	287.734941
15.691733	0.1	280.524274
15.693400	0.1	273.424858
15.695067	0.1	266.436292
15.696733	0.1	259.559304
15.698400	0.1	252.795802
15.700067	0.1	246.146503
15.701733	0.1	239.610668
15.703400	0.1	233.189021
15.705067	0.1	226.884517
15.706733	0.1	220.699911
15.708400	0.1	214.636750
15.710067	0.1	208.696327
15.711733	0.1	202.879845
15.713400	0.1	197.187266
15.715067	0.1	191.616696
15.716733	0.1	186.165376
15.718400	0.1	180.832069
15.720067	0.1	175.618199
15.721733	0.1	170.526221
15.723400	0.1	165.557503
15.725067	0.1	160.712330
15.726733	0.1	155.990827
15.728400	0.1	151.392520
15.730067	0.1	146.915186
15.731733	0.1	142.555190
15.733400	0.1	138.309454
15.735067	0.1	134.176430
15.736733	0.1	130.155734
15.738400	0.1	126.247755
15.740067	0.1	122.452364
15.741733	0.1	118.767331
15.743400	0.1	115.189441
15.745067	0.1	111.716981
15.746733	0.1	108.349575
15.748400	0.1	105.085736
15.750067	0.1	101.922355
15.751733	0.1	98.856660
15.753400	0.1	95.887301
15.755067	0.1	93.013505
15.756733	0.1	90.234289
15.758400	0.1	87.547787
15.760067	0.1	84.951026
15.761733	0.1	82.441033
15.763400	0.1	80.014984
15.765067	0.1	77.669113
15.766733	0.1	75.399624
15.768400	0.1	73.204469
15.770067	0.1	71.083610
15.771733	0.1	69.037965
15.773400	0.1	67.066974
15.775067	0.1	65.167761
15.776733	0.1	63.337120
15.778400	0.1	61.572087
15.780067	0.1	59.868582
15.781733	0.1	58.222963
15.783400	0.1	56.634741
15.785067	0.1	55.104890
15.786733	0.1	53.632199
15.788400	0.1	52.213329
15.790067	0.1	50.845416
15.791733	0.1	49.527143
15.793400	0.1	48.258002
15.795067	0.1	47.037480
15.796733	0.1	45.863981
15.798400	0.1	44.733714
15.800067	0.1	43.641911
15.801733	0.1	42.586038
15.803400	0.1	41.566668
15.805067	0.1	40.584886
15.806733	0.1	39.640139
15.808400	0.1	38.731089
15.810067	0.1	37.856665
15.811733	0.1	37.015583
15.813400	0.1	36.205757
15.815067	0.1	35.424321
15.816733	0.1	34.668157
15.818400	0.1	33.935136
15.820067	0.1	33.225198
15.821733	0.1	32.539726
15.823400	0.1	31.879949
15.825067	0.1	31.246212
15.826733	0.1	30.637449
15.828400	0.1	30.050813
15.830067	0.1	29.482981
15.831733	0.1	28.932001
15.833400	0.1	28.398074
15.835067	0.1	27.882331
15.836733	0.1	27.384684
15.838400	0.1	26.903134
15.840067	0.1	26.435023
15.841733	0.1	25.979280
15.843400	0.1	25.537689
15.845067	0.1	25.112624
15.846733	0.1	24.703466
15.848400	0.1	24.307035
15.850067	0.1	23.920694
15.851733	0.1	23.543979
15.853400	0.1	23.178053
15.855067	0.1	22.824467
15.856733	0.1	22.483636
15.858400	0.1	22.153719
15.860067	0.1	21.831929
15.861733	0.1	21.517416
15.863400	0.1	21.211565
15.865067	0.1	20.915428
15.866733	0.1	20.628632
15.868400	0.1	20.350274
15.870067	0.1	20.079501
15.871733	0.1	19.815462
15.873400	0.1	19.557490
15.875067	0.1	19.305511
15.876733	0.1	19.059754
15.878400	0.1	18.820199
15.880067	0.1	18.586861
15.881733	0.1	18.359986
15.883400	0.1	18.139519
15.885067	0.1	17.925492
15.886733	0.1	17.718445
15.888400	0.1	17.518280
15.890067	0.1	17.323662
15.891733	0.1	17.133071
15.893400	0.1	16.945801
15.895067	0.1	16.762251
15.896733	0.1	16.583661
15.898400	0.1	16.411324
15.900067	0.1	16.245833
15.901733	0.1	16.086544
15.903400	0.1	15.931935
15.905067	0.1	15.780753
15.906733	0.1	15.632603
15.908400	0.1	15.487717
15.910067	0.1	15.346799
15.911733	0.1	15.210952
15.913400	0.1	15.081088
15.915067	0.1	14.957478
15.916733	0.1	14.840141
15.918400	0.1	14.728969
15.920067	0.1	14.623557
15.921733	0.1	14.523445
15.923400	0.1	14.428040
15.925067	0.1	14.336351
15.926733	0.1	14.247638
15.928400	0.1	14.162012
15.930067	0.1	14.080121
15.931733	0.1	14.002803
15.933400	0.1	13.930919
15.935067	0.1	13.865135
15.936733	0.1	13.805539
15.938400	0.1	13.752058
15.940067	0.1	13.704891
15.941733	0.1	13.663415
15.943400	0.1	13.625314
15.945067	0.1	13.588159
15.946733	0.1	13.551419
15.948400	0.1	13.516154
15.950067	0.1	13.483204
15.951733	0.1	13.452736
15.953400	0.1	13.425401
15.955067	0.1	13.401639
15.956733	0.1	13.379878
15.958400	0.1	13.358193
15.960067	0.1	13.337010
15.961733	0.1	13.318099
15.963400	0.1	13.302322
15.965067	0.1	13.289424
15.966733	0.1	13.277968
15.968400	0.1	13.265321
15.970067	0.1	13.249163
15.971733	0.1	13.229372
15.973400	0.1	13.207523
15.975067	0.1	13.184440
15.976733	0.1	13.159402
15.978400	0.1	13.131597
15.980067	0.1	13.101180
15.981733	0.1	13.068812
15.983400	0.1	13.034814
15.985067	0.1	12.998823
15.986733	0.1	12.959596
15.988400	0.1	12.915223
15.990067	0.1	12.864270
15.991733	0.1	12.806030
15.993400	0.1	12.739948
15.995067	0.1	12.666723
15.996733	0.1	12.588846
15.998400	0.1	12.508011
16.000067	0.1	12.423215
16.001733	0.1	12.332494
16.003400	0.1	12.235339
16.005067	0.1	12.132744
16.006733	0.1	12.026182
16.008400	0.1	11.917190
16.010067	0.1	11.806902
16.011733	0.1	11.695344
16.013400	0.1	11.581727
16.015067	0.1	11.465098
16.016733	0.1	11.344515
16.018400	0.1	11.219452
16.020067	0.1	11.089970
16.021733	0.1	10.956554
16.023400	0.1	10.820376
16.025067	0.1	10.682740
16.026733	0.1	10.544453
16.028400	0.1	10.406682
16.030067	0.1	10.271049
16.031733	0.1	10.138275
16.033400	0.1	10.007494
16.035067	0.1	9.876983
16.036733	0.1	9.745574
16.038400	0.1	9.613563
16.040067	0.1	9.482121
16.041733	0.1	9.352388
16.043400	0.1	9.225626
16.045067	0.1	9.102784
16.046733	0.1	8.983766
16.048400	0.1	8.867756
16.050067	0.1	8.754088
16.051733	0.1	8.642562
16.053400	0.1	8.532871
16.055067	0.1	8.424469
16.056733	0.1	8.317442
16.058400	0.1	8.212789
16.060067	0.1	8.111252
16.061733	0.1	8.012792
16.063400	0.1	7.917499
16.065067	0.1	7.825554
16.066733	0.1	7.736273
16.068400	0.1	7.648706
16.070067	0.1	7.562502
16.071733	0.1	7.477580
16.073400	0.1	7.394017
16.075067	0.1	7.312540
16.076733	0.1	7.234011
16.078400	0.1	7.158834
16.080067	0.1	7.087109
16.081733	0.1	7.018270
16.083400	0.1	6.950288
16.085067	0.1	6.880588
16.086733	0.1	6.807996
16.088400	0.1	6.733555
16.090067	0.1	6.659618
16.091733	0.1	6.587789
16.093400	0.1	6.518140
16.095067	0.1	6.450554
16.096733	0.1	6.385874
16.098400	0.1	6.325203
16.100067	0.1	6.268672
16.101733	0.1	6.215083
16.103400	0.1	6.162724
16.105067	0.1	6.109816
16.106733	0.1	6.054845
16.108400	0.1	5.997699
16.110067	0.1	5.940092
16.111733	0.1	5.884035
16.113400	0.1	5.830261
16.115067	0.1	5.777990
16.116733	0.1	5.726130
16.118400	0.1	5.674837
16.120067	0.1	5.625337
16.121733	0.1	5.578152
16.123400	0.1	5.532950
16.125067	0.1	5.489476
16.126733	0.1	5.447418
16.128400	0.1	5.406495
16.130067	0.1	5.366849
16.131733	0.1	5.328977
16.133400	0.1	5.293600
16.135067	0.1	5.261060
16.136733	0.1	5.230424
16.138400	0.1	5.199499
16.140067	0.1	5.166233
16.141733	0.1	5.130298
16.143400	0.1	5.092924
16.145067	0.1	5.055908
16.146733	0.1	5.021160
16.148400	0.1	4.990026
16.150067	0.1	4.962459
16.151733	0.1	4.937453
16.153400	0.1	4.914068
16.155067	0.1	4.891660
16.156733	0.1	4.870170
16.158400	0.1	4.850165
16.160067	0.1	4.832065
16.161733	0.1	4.815697
16.163400	0.1	4.800586
16.165067	0.1	4.786430
16.166733	0.1	4.773196
16.168400	0.1	4.760553
16.170067	0.1	4.747752
16.171733	0.1	4.734686
16.173400	0.1	4.722546
16.175067	0.1	4.712399
16.176733	0.1	4.703882
16.178400	0.1	4.696092
16.180067	0.1	4.688771
16.181733	0.1	4.681903
16.183400	0.1	4.675090
16.185067	0.1	4.667616
16.186733	0.1	4.659309
16.188400	0.1	4.651686
16.190067	0.1	4.647197
16.191733	0.1	4.647025
16.193400	0.1	4.650438
16.195067	0.1	4.655574
16.196733	0.1	4.660320
16.198400	0.1	4.663109
16.200067	0.1	4.663900
16.201733	0.1	4.664352
16.203400	0.1	4.666112
16.205067	0.1	4.669190
16.206733	0.1	4.672785
16.208400	0.1	4.677325
16.210067	0.1	4.684315
16.211733	0.1	4.694653
16.213400	0.1	4.708241
16.215067	0.1	4.724204
16.216733	0.1	4.740609
16.218400	0.1	4.754844
16.220067	0.1	4.765256
16.221733	0.1	4.772209
16.223400	0.1	4.777028
16.225067	0.1	4.780991
16.226733	0.1	4.785415
16.228400	0.1	4.791380
16.230067	0.1	4.799408
16.231733	0.1	4.809499
16.233400	0.1	4.820786
16.235067	0.1	4.831906
16.236733	0.1	4.842342
16.238400	0.1	4.852358
16.240067	0.1	4.861308
16.241733	0.1	4.867492
16.243400	0.1	4.870063
16.245067	0.1	4.869830
16.246733	0.1	4.868177
16.248400	0.1	4.866202
16.250067	0.1	4.864340
16.251733	0.1	4.862449
16.253400	0.1	4.860605
16.255067	0.1	4.859422
16.256733	0.1	4.859585
16.258400	0.1	4.861099
16.260067	0.1	4.862696
16.261733	0.1	4.862337
16.263400	0.1	4.858589
16.265067	0.1	4.851357
16.266733	0.1	4.841718
16.268400	0.1	4.831213
16.270067	0.1	4.820488
16.271733	0.1	4.809047
16.273400	0.1	4.796656
16.275067	0.1	4.784083
16.276733	0.1	4.772455
16.278400	0.1	4.762183
16.280067	0.1	4.752395
16.281733	0.1	4.741992
16.283400	0.1	4.730858
16.285067	0.1	4.719002
16.286733	0.1	4.705759
16.288400	0.1	4.690369
16.290067	0.1	4.672273
16.291733	0.1	4.651658
16.293400	0.1	4.629912
16.295067	0.1	4.608626
16.296733	0.1	4.588575
16.298400	0.1	4.569539
16.300067	0.1	4.550875
16.301733	0.1	4.531858
16.303400	0.1	4.511788
16.305067	0.1	4.490870
16.306733	0.1	4.470223
16.308400	0.1	4.450446
16.310067	0.1	4.431363
16.311733	0.1	4.412243
16.313400	0.1	4.391642
16.315067	0.1	4.368690
16.316733	0.1	4.344392
16.318400	0.1	4.320256
16.320067	0.1	4.296508
16.321733	0.1	4.272959
16.323400	0.1	4.250077
16.325067	0.1	4.228381
16.326733	0.1	4.207897
16.328400	0.1	4.187962
16.330067	0.1	4.167538
16.331733	0.1	4.146374
16.333400	0.1	4.125116
16.335067	0.1	4.104162
16.336733	0.1	4.083500
16.338400	0.1	4.062974
16.340067	0.1	4.041912
16.341733	0.1	4.019830
16.343400	0.1	3.997367
16.345067	0.1	3.975262
16.346733	0.1	3.953031
16.348400	0.1	3.929599
16.350067	0.1	3.904938
16.351733	0.1	3.880654
16.353400	0.1	3.858595
16.355067	0.1	3.838995
16.356733	0.1	3.820593
16.358400	0.1	3.802376
16.360067	0.1	3.784266
16.361733	0.1	3.766096
16.363400	0.1	3.747754
16.365067	0.1	3.730296
16.366733	0.1	3.715046
16.368400	0.1	3.701933
16.370067	0.1	3.689635
16.371733	0.1	3.676750
16.373400	0.1	3.662813
16.375067	0.1	3.648228
16.376733	0.1	3.633192
16.378400	0.1	3.617234
16.380067	0.1	3.600535
16.381733	0.1	3.584777
16.383400	0.1	3.572069
16.385067	0.1	3.563180
16.386733	0.1	3.556837
16.388400	0.1	3.550667
16.390067	0.1	3.542453
16.391733	0.1	3.530965
16.393400	0.1	3.516516
16.395067	0.1	3.500441
16.396733	0.1	3.484120
16.398400	0.1	3.468879
16.400067	0.1	3.456259
16.401733	0.1	3.447169
16.403400	0.1	3.440850
16.405067	0.1	3.435453
16.406733	0.1	3.429395
16.408400	0.1	3.421786
16.410067	0.1	3.413078
16.411733	0.1	3.405670
16.413400	0.1	3.401982
16.415067	0.1	3.401921
16.416733	0.1	3.403178
16.418400	0.1	3.403197
16.420067	0.1	3.400845
16.421733	0.1	3.396631
16.423400	0.1	3.391602
16.425067	0.1	3.387160
16.426733	0.1	3.384817
16.428400	0.1	3.384142
16.430067	0.1	3.382559
16.431733	0.1	3.378498
16.433400	0.1	3.373059
16.435067	0.1	3.368706
16.436733	0.1	3.367723
16.438400	0.1	3.371076
16.440067	0.1	3.377837
16.441733	0.1	3.385865
16.443400	0.1	3.392994
16.445067	0.1	3.397972
16.446733	0.1	3.400659
16.448400	0.1	3.401591
16.450067	0.1	3.401777
16.451733	0.1	3.402755
16.453400	0.1	3.405693
16.455067	0.1	3.410163
16.456733	0.1	3.414531
16.458400	0.1	3.417744
16.460067	0.1	3.420259
16.461733	0.1	3.423220
16.463400	0.1	3.427118
16.465067	0.1	3.431556
16.466733	0.1	3.436082
16.468400	0.1	3.440860
16.470067	0.1	3.446331
16.471733	0.1	3.452511
16.473400	0.1	3.458918
16.475067	0.1	3.465223
16.476733	0.1	3.471482
16.478400	0.1	3.477447
16.480067	0.1	3.482201
16.481733	0.1	3.484995
16.483400	0.1	3.486406
16.485067	0.1	3.487971
16.486733	0.1	3.491496
16.488400	0.1	3.498807
16.490067	0.1	3.509945
16.491733	0.1	3.522024
16.493400	0.1	3.531375
16.495067	0.1	3.535841
16.496733	0.1	3.535259
16.498400	0.1	3.532083
16.500067	0.1	3.530956
16.501733	0.1	3.535883
16.503400	0.1	3.547701
16.505067	0.1	3.564423
16.506733	0.1	3.583333
16.508400	0.1	3.602188
16.510067	0.1	3.619520
16.511733	0.1	3.634472
16.513400	0.1	3.646230
16.515067	0.1	3.654263
16.516733	0.1	3.659357
16.518400	0.1	3.663255
16.520067	0.1	3.667669
16.521733	0.1	3.674296
16.523400	0.1	3.684456
16.525067	0.1	3.698189
16.526733	0.1	3.714147
16.528400	0.1	3.730389
16.530067	0.1	3.745225
16.531733	0.1	3.757998
16.533400	0.1	3.769607
16.535067	0.1	3.781868
16.536733	0.1	3.795754
16.538400	0.1	3.811046
16.540067	0.1	3.827340
16.541733	0.1	3.844230
16.543400	0.1	3.861450
16.545067	0.1	3.879159
16.546733	0.1	3.897385
16.548400	0.1	3.916002
16.550067	0.1	3.935252
16.551733	0.1	3.955141
16.553400	0.1	3.974941
16.555067	0.1	3.993995
16.556733	0.1	4.012636
16.558400	0.1	4.031933
16.560067	0.1	4.052566
16.561733	0.1	4.074448
16.563400	0.1	4.097391
16.565067	0.1	4.121540
16.566733	0.1	4.146923
16.568400	0.1	4.173140
16.570067	0.1	4.199767
16.571733	0.1	4.226575
16.573400	0.1	4.253178
16.575067	0.1	4.279069
16.576733	0.1	4.304410
16.578400	0.1	4.330464
16.580067	0.1	4.358646
16.581733	0.1	4.389342
16.583400	0.1	4.421826
16.585067	0.1	4.455252
16.586733	0.1	4.489697
16.588400	0.1	4.525669
16.590067	0.1	4.562899
16.591733	0.1	4.600673
16.593400	0.1	4.638950
16.595067	0.1	4.678080
16.596733	0.1	4.717889
16.598400	0.1	4.757331
16.600067	0.1	4.794737
16.601733	0.1	4.829466
16.603400	0.1	4.863287
16.605067	0.1	4.898761
16.606733	0.1	4.936825
16.608400	0.1	4.977407
16.610067	0.1	5.020904
16.611733	0.1	5.067345
16.613400	0.1	5.115699
16.615067	0.1	5.165148
16.616733	0.1	5.215425
16.618400	0.1	5.265861
16.620067	0.1	5.315738
16.621733	0.1	5.365377
16.623400	0.1	5.415832
16.625067	0.1	5.467208
16.626733	0.1	5.518245
16.628400	0.1	5.567982
16.630067	0.1	5.616345
16.631733	0.1	5.663550
16.633400	0.1	5.710484
16.635067	0.1	5.758051
16.636733	0.1	5.805846
16.638400	0.1	5.852520
16.640067	0.1	5.896981
16.641733	0.1	5.938946
16.643400	0.1	5.978248
16.645067	0.1	6.014341
16.646733	0.1	6.046994
16.648400	0.1	6.077229
16.650067	0.1	6.106799
16.651733	0.1	6.136633
16.653400	0.1	6.165998
16.655067	0.1	6.192909
16.656733	0.1	6.215000
16.658400	0.1	6.231177
16.660067	0.1	6.242800
16.661733	0.1	6.252117
16.663400	0.1	6.259442
16.665067	0.1	6.263494
16.666733	0.1	6.263671
16.668400	0.1	6.260206
16.670067	0.1	6.252909
16.671733	0.1	6.241337
16.673400	0.1	6.225877
16.675067	0.1	6.207977
16.676733	0.1	6.189044
16.678400	0.1	6.169192
16.680067	0.1	6.147535
16.681733	0.1	6.123469
16.683400	0.1	6.097294
16.685067	0.1	6.069820
16.686733	0.1	6.041494
16.688400	0.1	6.011967
16.690067	0.1	5.980493
16.691733	0.1	5.946322
16.693400	0.1	5.909489
16.695067	0.1	5.871262
16.696733	0.1	5.832859
16.698400	0.1	5.794470
16.700067	0.1	5.755960
16.701733	0.1	5.717380
16.703400	0.1	5.679023
16.705067	0.1	5.641691
16.706733	0.1	5.606078
16.708400	0.1	5.571954
16.710067	0.1	5.538659
16.711733	0.1	5.506263
16.713400	0.1	5.475380
16.715067	0.1	5.446137
16.716733	0.1	5.417778
16.718400	0.1	5.389131
16.720067	0.1	5.359375
16.721733	0.1	5.328925
16.723400	0.1	5.299193
16.725067	0.1	5.271407
16.726733	0.1	5.246159
16.728400	0.1	5.223439
16.730067	0.1	5.202410
16.731733	0.1	5.181856
16.733400	0.1	5.161380
16.735067	0.1	5.141771
16.736733	0.1	5.124095
16.738400	0.1	5.108612
16.740067	0.1	5.094805
16.741733	0.1	5.082432
16.743400	0.1	5.071675
16.745067	0.1	5.062115
16.746733	0.1	5.053165
16.748400	0.1	5.045445
16.750067	0.1	5.039335
16.751733	0.1	5.033105
16.753400	0.1	5.024527
16.755067	0.1	5.013305
16.756733	0.1	5.000886
16.758400	0.1	4.989281
16.760067	0.1	4.980443
16.761733	0.1	4.975372
16.763400	0.1	4.973509
16.765067	0.1	4.973472
16.766733	0.1	4.973980
16.768400	0.1	4.974254
16.770067	0.1	4.973938
16.771733	0.1	4.972834
16.773400	0.1	4.971516
16.775067	0.1	4.970869
16.776733	0.1	4.970185
16.778400	0.1	4.967824
16.780067	0.1	4.963879
16.781733	0.1	4.959623
16.783400	0.1	4.955684
16.785067	0.1	4.952597
16.786733	0.1	4.951032
16.788400	0.1	4.950678
16.790067	0.1	4.950720
16.791733	0.1	4.950846
16.793400	0.1	4.951265
16.795067	0.1	4.952597
16.796733	0.1	4.955363
16.798400	0.1	4.959041
16.800067	0.1	4.962287
16.801733	0.1	4.963935
16.803400	0.1	4.963679
16.805067	0.1	4.962161
16.806733	0.1	4.960452
16.808400	0.1	4.959349
16.810067	0.1	4.958976
16.811733	0.1	4.958995
16.813400	0.1	4.959055
16.815067	0.1	4.958529
16.816733	0.1	4.956690
16.818400	0.1	4.953793
16.820067	0.1	4.950948
16.821733	0.1	4.948368
16.823400	0.1	4.945155
16.825067	0.1	4.941276
16.826733	0.1	4.938347
16.828400	0.1	4.937625
16.830067	0.1	4.938305
16.831733	0.1	4.938827
16.833400	0.1	4.938347
16.835067	0.1	4.936457
16.836733	0.1	4.933504
16.838400	0.1	4.930831
16.840067	0.1	4.929109
16.841733	0.1	4.927460
16.843400	0.1	4.925192
16.845067	0.1	4.922953
16.846733	0.1	4.921495
16.848400	0.1	4.920927
16.850067	0.1	4.921141
16.851733	0.1	4.921262
16.853400	0.1	4.919721
16.855067	0.1	4.915865
16.856733	0.1	4.910366
16.858400	0.1	4.903963
16.860067	0.1	4.897201
16.861733	0.1	4.891125
16.863400	0.1	4.886957
16.865067	0.1	4.885020
16.866733	0.1	4.884494
16.868400	0.1	4.884154
16.870067	0.1	4.882989
16.871733	0.1	4.880559
16.873400	0.1	4.877257
16.875067	0.1	4.873942
16.876733	0.1	4.871292
16.878400	0.1	4.869248
16.880067	0.1	4.866645
16.881733	0.1	4.862165
16.883400	0.1	4.855916
16.885067	0.1	4.849280
16.886733	0.1	4.843655
16.888400	0.1	4.839399
16.890067	0.1	4.835580
16.891733	0.1	4.831166
16.893400	0.1	4.826742
16.895067	0.1	4.823827
16.896733	0.1	4.822752
16.898400	0.1	4.822863
16.900067	0.1	4.823552
16.901733	0.1	4.823906
16.903400	0.1	4.822798
16.905067	0.1	4.820200
16.906733	0.1	4.817233
16.908400	0.1	4.814668
16.910067	0.1	4.812418
16.911733	0.1	4.809969
16.913400	0.1	4.806267
16.915067	0.1	4.800344
16.916733	0.1	4.792493
16.918400	0.1	4.784102
16.920067	0.1	4.776418
16.921733	0.1	4.770248
16.923400	0.1	4.766020
16.925067	0.1	4.763510
16.926733	0.1	4.761955
16.928400	0.1	4.760697
16.930067	0.1	4.759724
16.931733	0.1	4.759263
16.933400	0.1	4.758812
16.935067	0.1	4.757312
16.936733	0.1	4.754439
16.938400	0.1	4.750942
16.940067	0.1	4.747114
16.941733	0.1	4.742062
16.943400	0.1	4.735310
16.945067	0.1	4.727957
16.946733	0.1	4.721140
16.948400	0.1	4.714523
16.950067	0.1	4.707244
16.951733	0.1	4.699728
16.953400	0.1	4.693451
16.955067	0.1	4.688799
16.956733	0.1	4.684478
16.958400	0.1	4.679575
16.960067	0.1	4.674536
16.961733	0.1	4.670010
16.963400	0.1	4.665856
16.965067	0.1	4.661325
16.966733	0.1	4.656021
16.968400	0.1	4.650140
16.970067	0.1	4.643453
16.971733	0.1	4.635374
16.973400	0.1	4.626056
16.975067	0.1	4.616501
16.976733	0.1	4.608105
16.978400	0.1	4.601860
16.980067	0.1	4.597218
16.981733	0.1	4.592226
16.983400	0.1	4.585250
16.985067	0.1	4.575993
16.986733	0.1	4.565036
16.988400	0.1	4.553059
16.990067	0.1	4.540537
16.991733	0.1	4.527671
16.993400	0.1	4.514409
16.995067	0.1	4.500733
16.996733	0.1	4.487569
16.998400	0.1	4.476756
17.000067	0.1	4.469012
17.001733	0.1	4.462497
17.003400	0.1	4.454483
17.005067	0.1	4.444299
17.006733	0.1	4.433021
17.008400	0.1	4.421119
17.010067	0.1	4.408807
17.011733	0.1	4.397221
17.013400	0.1	4.387056
17.015067	0.1	4.377230
17.016733	0.1	4.365970
17.018400	0.1	4.352438
17.020067	0.1	4.336960
17.021733	0.1	4.320401
17.023400	0.1	4.304028
17.025067	0.1	4.288899
17.026733	0.1	4.274966
17.028400	0.1	4.261322
17.030067	0.1	4.247362
17.031733	0.1	4.233308
17.033400	0.1	4.219753
17.035067	0.1	4.206602
17.036733	0.1	4.193019
17.038400	0.1	4.178765
17.040067	0.1	4.164274
17.041733	0.1	4.149508
17.043400	0.1	4.134164
17.045067	0.1	4.118104
17.046733	0.1	4.100879
17.048400	0.1	4.082359
17.050067	0.1	4.063831
17.051733	0.1	4.046997
17.053400	0.1	4.032147
17.055067	0.1	4.018382
17.056733	0.1	4.005348
17.058400	0.1	3.993609
17.060067	0.1	3.983481
17.061733	0.1	3.973991
17.063400	0.1	3.963015
17.065067	0.1	3.948575
17.066733	0.1	3.930163
17.068400	0.1	3.909455
17.070067	0.1	3.889715
17.071733	0.1	3.873990
17.073400	0.1	3.863671
17.075067	0.1	3.857836
17.076733	0.1	3.853822
17.078400	0.1	3.848779
17.080067	0.1	3.840253
17.081733	0.1	3.826534
17.083400	0.1	3.808346
17.085067	0.1	3.789254
17.086733	0.1	3.773328
17.088400	0.1	3.762729
17.090067	0.1	3.756871
17.091733	0.1	3.753221
17.093400	0.1	3.748871
17.095067	0.1	3.742040
17.096733	0.1	3.733016
17.098400	0.1	3.723633
17.100067	0.1	3.715656
17.101733	0.1	3.709765
17.103400	0.1	3.705681
17.105067	0.1	3.702845
17.106733	0.1	3.700987
17.108400	0.1	3.699884
17.110067	0.1	3.699069
17.111733	0.1	3.698431
17.113400	0.1	3.698622
17.115067	0.1	3.700070
17.116733	0.1	3.702044
17.118400	0.1	3.703311
17.120067	0.1	3.703656
17.121733	0.1	3.703884
17.123400	0.1	3.704843
17.125067	0.1	3.707586
17.126733	0.1	3.713202
17.128400	0.1	3.721612
17.130067	0.1	3.731586
17.131733	0.1	3.741789
17.133400	0.1	3.751814
17.135067	0.1	3.762436
17.136733	0.1	3.774622
17.138400	0.1	3.788914
17.140067	0.1	3.806073
17.141733	0.1	3.826963
17.143400	0.1	3.851061
17.145067	0.1	3.876565
17.146733	0.1	3.902428
17.148400	0.1	3.929068
17.150067	0.1	3.957590
17.151733	0.1	3.989297
17.153400	0.1	4.025563
17.155067	0.1	4.067123
17.156733	0.1	4.113400
17.158400	0.1	4.163454
17.160067	0.1	4.217122
17.161733	0.1	4.273816
17.163400	0.1	4.331712
17.165067	0.1	4.389700
17.166733	0.1	4.448555
17.168400	0.1	4.509944
17.170067	0.1	4.575765
17.171733	0.1	4.647411
17.173400	0.1	4.724907
17.175067	0.1	4.807552
17.176733	0.1	4.894785
17.178400	0.1	4.986250
17.180067	0.1	5.082330
17.181733	0.1	5.184314
17.183400	0.1	5.293367
17.185067	0.1	5.409722
17.186733	0.1	5.532764
17.188400	0.1	5.661873
17.190067	0.1	5.796910
17.191733	0.1	5.937736
17.193400	0.1	6.084335
17.195067	0.1	6.237570
17.196733	0.1	6.398456
17.198400	0.1	6.567282
17.200067	0.1	6.744294
17.201733	0.1	6.930539
17.203400	0.1	7.127109
17.205067	0.1	7.333946
17.206733	0.1	7.550614
17.208400	0.1	7.777680
17.210067	0.1	8.015973
17.211733	0.1	8.265330
17.213400	0.1	8.525839
17.215067	0.1	8.798810
17.216733	0.1	9.084735
17.218400	0.1	9.382260
17.220067	0.1	9.690411
17.221733	0.1	10.010065
17.223400	0.1	10.342384
17.225067	0.1	10.686889
17.226733	0.1	11.042394
17.228400	0.1	11.409596
17.230067	0.1	11.791573
17.231733	0.1	12.191013
17.233400	0.1	12.608119
17.235067	0.1	13.041408
17.236733	0.1	13.489742
17.238400	0.1	13.953005
17.240067	0.1	14.430732
17.241733	0.1	14.921702
17.243400	0.1	15.426460
17.245067	0.1	15.948084
17.246733	0.1	16.489062
17.248400	0.1	17.049350
17.250067	0.1	17.627631
17.251733	0.1	18.222379
17.253400	0.1	18.832427
17.255067	0.1	19.457955
17.256733	0.1	20.100460
17.258400	0.1	20.761997
17.260067	0.1	21.444401
17.261733	0.1	22.147885
17.263400	0.1	22.870698
17.265067	0.1	23.611076
17.266733	0.1	24.368642
17.268400	0.1	25.144252
17.270067	0.1	25.939718
17.271733	0.1	26.757061
17.273400	0.1	27.597328
17.275067	0.1	28.460352
17.276733	0.1	29.345532
17.278400	0.1	30.252379
17.280067	0.1	31.181215
17.281733	0.1	32.133441
17.283400	0.1	33.110580
17.285067	0.1	34.113955
17.286733	0.1	35.144757
17.288400	0.1	36.203600
17.290067	0.1	37.290854
17.291733	0.1	38.407170
17.293400	0.1	39.553260
17.295067	0.1	40.729735
17.296733	0.1	41.937665
17.298400	0.1	43.178997
17.300067	0.1	44.455775
17.301733	0.1	45.769555
17.303400	0.1	47.121672
17.305067	0.1	48.513035
17.306733	0.1	49.943915
17.308400	0.1	51.414347
17.310067	0.1	52.924496
17.311733	0.1	54.474776
17.313400	0.1	56.066164
17.315067	0.1	57.700486
17.316733	0.1	59.379428
17.318400	0.1	61.103595
17.320067	0.1	62.873452
17.321733	0.1	64.689731
17.323400	0.1	66.551808
17.325067	0.1	68.457266
17.326733	0.1	70.403852
17.328400	0.1	72.390866
17.330067	0.1	74.418476
17.331733	0.1	76.486515
17.333400	0.1	78.593656
17.335067	0.1	80.736610
17.336733	0.1	82.910080
17.338400	0.1	85.108541
17.340067	0.1	87.327971
17.341733	0.1	89.565883
17.343400	0.1	91.820415
17.345067	0.1	94.088982
17.346733	0.1	96.367300
17.348400	0.1	98.649073
17.350067	0.1	100.926315
17.351733	0.1	103.191198
17.353400	0.1	105.437711
17.355067	0.1	107.661383
17.356733	0.1	109.857931
17.358400	0.1	112.021882
17.360067	0.1	114.146299
17.361733	0.1	116.223889
17.363400	0.1	118.247941
17.365067	0.1	120.212180
17.366733	0.1	122.110276
17.368400	0.1	123.936115
17.370067	0.1	125.684114
17.371733	0.1	127.349380
17.373400	0.1	128.927948
17.375067	0.1	130.415978
17.376733	0.1	131.809050
17.378400	0.1	133.102746
17.380067	0.1	134.293465
17.381733	0.1	135.378312
17.383400	0.1	136.354249
17.385067	0.1	137.217986
17.386733	0.1	137.966890
17.388400	0.1	138.598886
17.390067	0.1	139.111364
17.391733	0.1	139.502185
17.393400	0.1	139.771802
17.395067	0.1	139.922793
17.396733	0.1	139.957531
17.398400	0.1	139.877037
17.400067	0.1	139.681827
17.401733	0.1	139.373839
17.403400	0.1	138.956374
17.405067	0.1	138.431569
17.406733	0.1	137.799275
17.408400	0.1	137.058795
17.410067	0.1	136.211557
17.411733	0.1	135.262367
17.413400	0.1	134.217753
17.415067	0.1	133.083244
17.416733	0.1	131.862392
17.418400	0.1	130.557190
17.420067	0.1	129.169840
17.421733	0.1	127.704679
17.423400	0.1	126.167103
17.425067	0.1	124.561717
17.426733	0.1	122.892917
17.428400	0.1	121.164713
17.430067	0.1	119.379191
17.431733	0.1	117.538031
17.433400	0.1	115.645500
17.435067	0.1	113.708009
17.436733	0.1	111.731803
17.438400	0.1	109.721818
17.440067	0.1	107.681290
17.441733	0.1	105.612381
17.443400	0.1	103.518111
17.445067	0.1	101.403031
17.446733	0.1	99.272085
17.448400	0.1	97.129745
17.450067	0.1	94.979955
17.451733	0.1	92.826313
17.453400	0.1	90.672490
17.455067	0.1	88.522425
17.456733	0.1	86.379973
17.458400	0.1	84.248372
17.460067	0.1	82.130409
17.461733	0.1	80.028540
17.463400	0.1	77.944766
17.465067	0.1	75.881160
17.466733	0.1	73.839994
17.468400	0.1	71.823220
17.470067	0.1	69.832974
17.471733	0.1	67.872321
17.473400	0.1	65.944414
17.475067	0.1	64.051566
17.476733	0.1	62.195403
17.478400	0.1	60.376804
17.480067	0.1	58.595832
17.481733	0.1	56.852778
17.483400	0.1	55.148313
17.485067	0.1	53.482591
17.486733	0.1	51.855948
17.488400	0.1	50.270073
17.490067	0.1	48.726802
17.491733	0.1	47.226530
17.493400	0.1	45.768810
17.495067	0.1	44.353576
17.496733	0.1	42.980751
17.498400	0.1	41.649728
17.500067	0.1	40.359921
17.501733	0.1	39.110864
17.503400	0.1	37.901611
17.505067	0.1	36.730864
17.506733	0.1	35.597328
17.508400	0.1	34.499788
17.510067	0.1	33.437563
17.511733	0.1	32.411269
17.513400	0.1	31.422442
17.515067	0.1	30.471762
17.516733	0.1	29.557622
17.518400	0.1	28.676558
17.520067	0.1	27.824733
17.521733	0.1	26.999787
17.523400	0.1	26.201936
17.525067	0.1	25.432124
17.526733	0.1	24.690223
17.528400	0.1	23.975954
17.530067	0.1	23.289444
17.531733	0.1	22.630342
17.533400	0.1	21.997434
17.535067	0.1	21.388973
17.536733	0.1	20.803302
17.538400	0.1	20.239237
17.540067	0.1	19.696187
17.541733	0.1	19.174088
17.543400	0.1	18.672366
17.545067	0.1	18.188846
17.546733	0.1	17.720587
17.548400	0.1	17.265785
17.550067	0.1	16.824976
17.551733	0.1	16.400530
17.553400	0.1	15.993784
17.555067	0.1	15.603211
17.556733	0.1	15.226300
17.558400	0.1	14.861552
17.560067	0.1	14.508422
17.561733	0.1	14.167200
17.563400	0.1	13.838359
17.565067	0.1	13.522115
17.566733	0.1	13.219118
17.568400	0.1	12.929728
17.570067	0.1	12.652613
17.571733	0.1	12.386050
17.573400	0.1	12.129582
17.575067	0.1	11.882875
17.576733	0.1	11.644340
17.578400	0.1	11.412296
17.580067	0.1	11.186982
17.581733	0.1	10.970156
17.583400	0.1	10.762895
17.585067	0.1	10.564905
17.586733	0.1	10.375422
17.588400	0.1	10.193489
17.590067	0.1	10.018297
17.591733	0.1	9.849262
17.593400	0.1	9.685787
17.595067	0.1	9.527849
17.596733	0.1	9.375745
17.598400	0.1	9.229057
17.600067	0.1	9.087110
17.601733	0.1	8.949372
17.603400	0.1	8.815364
17.605067	0.1	8.685100
17.606733	0.1	8.559418
17.608400	0.1	8.439180
17.610067	0.1	8.323942
17.611733	0.1	8.212039
17.613400	0.1	8.102488
17.615067	0.1	7.995507
17.616733	0.1	7.891599
17.618400	0.1	7.791449
17.620067	0.1	7.695630
17.621733	0.1	7.603536
17.623400	0.1	7.513608
17.625067	0.1	7.424387
17.626733	0.1	7.335055
17.628400	0.1	7.246169
17.630067	0.1	7.160194
17.631733	0.1	7.079989
17.633400	0.1	7.006554
17.635067	0.1	6.938372
17.636733	0.1	6.872700
17.638400	0.1	6.807810
17.640067	0.1	6.743269
17.641733	0.1	6.678239
17.643400	0.1	6.611496
17.645067	0.1	6.543468
17.646733	0.1	6.476650
17.648400	0.1	6.413646
17.650067	0.1	6.354940
17.651733	0.1	6.298954
17.653400	0.1	6.243973
17.655067	0.1	6.189509
17.656733	0.1	6.135837
17.658400	0.1	6.083059
17.660067	0.1	6.031035
17.661733	0.1	5.980167
17.663400	0.1	5.931463
17.665067	0.1	5.885037
17.666733	0.1	5.839723
17.668400	0.1	5.795360
17.670067	0.1	5.753320
17.671733	0.1	5.714465
17.673400	0.1	5.678590
17.675067	0.1	5.645216
17.676733	0.1	5.613673
17.678400	0.1	5.583013
17.680067	0.1	5.552177
17.681733	0.1	5.520456
17.683400	0.1	5.487474
17.685067	0.1	5.452964
17.686733	0.1	5.417257
17.688400	0.1	5.382006
17.690067	0.1	5.350038
17.691733	0.1	5.323188
17.693400	0.1	5.300357
17.695067	0.1	5.279155
17.696733	0.1	5.258378
17.698400	0.1	5.237330
17.700067	0.1	5.214904
17.701733	0.1	5.190889
17.703400	0.1	5.166777
17.705067	0.1	5.144239
17.706733	0.1	5.123438
17.708400	0.1	5.103736
17.710067	0.1	5.085599
17.711733	0.1	5.069878
17.713400	0.1	5.055848
17.715067	0.1	5.041813
17.716733	0.1	5.026334
17.718400	0.1	5.008685
17.720067	0.1	4.989891
17.721733	0.1	4.972219
17.723400	0.1	4.956885
17.725067	0.1	4.943185
17.726733	0.1	4.929700
17.728400	0.1	4.915507
17.730067	0.1	4.900061
17.731733	0.1	4.883180
17.733400	0.1	4.865304
17.735067	0.1	4.846840
17.736733	0.1	4.827939
17.738400	0.1	4.809191
17.740067	0.1	4.791413
17.741733	0.1	4.774933
17.743400	0.1	4.759515
17.745067	0.1	4.744902
17.746733	0.1	4.730993
17.748400	0.1	4.717102
17.750067	0.1	4.701749
17.751733	0.1	4.683994
17.753400	0.1	4.664394
17.755067	0.1	4.644585
17.756733	0.1	4.625842
17.758400	0.1	4.607495
17.760067	0.1	4.587462
17.761733	0.1	4.564575
17.763400	0.1	4.539476
17.765067	0.1	4.513445
17.766733	0.1	4.487224
17.768400	0.1	4.460639
17.770067	0.1	4.432690
17.771733	0.1	4.402297
17.773400	0.1	4.369533
17.775067	0.1	4.335991
17.776733	0.1	4.303767
17.778400	0.1	4.274538
17.780067	0.1	4.249592
17.781733	0.1	4.228945
17.783400	0.1	4.210123
17.785067	0.1	4.189610
17.786733	0.1	4.165638
17.788400	0.1	4.138895
17.790067	0.1	4.110914
17.791733	0.1	4.082494
17.793400	0.1	4.053540
17.795067	0.1	4.023691
17.796733	0.1	3.992948
17.798400	0.1	3.962191
17.800067	0.1	3.932868
17.801733	0.1	3.905920
17.803400	0.1	3.881110
17.805067	0.1	3.857664
17.806733	0.1	3.835484
17.808400	0.1	3.815060
17.810067	0.1	3.796257
17.811733	0.1	3.778008
17.813400	0.1	3.759260
17.815067	0.1	3.739749
17.816733	0.1	3.719917
17.818400	0.1	3.700578
17.820067	0.1	3.682282
17.821733	0.1	3.664643
17.823400	0.1	3.646715
17.825067	0.1	3.628093
17.826733	0.1	3.609387
17.828400	0.1	3.591655
17.830067	0.1	3.575445
17.831733	0.1	3.560181
17.833400	0.1	3.545298
17.835067	0.1	3.531557
17.836733	0.1	3.519966
17.838400	0.1	3.510006
17.840067	0.1	3.500292
17.841733	0.1	3.490313
17.843400	0.1	3.480506
17.845067	0.1	3.471128
17.846733	0.1	3.461991
17.848400	0.1	3.453074
17.850067	0.1	3.444715
17.851733	0.1	3.437120
17.853400	0.1	3.430429
17.855067	0.1	3.425465
17.856733	0.1	3.423323
17.858400	0.1	3.424138
17.860067	0.1	3.427113
17.861733	0.1	3.431248
17.863400	0.1	3.435630
17.865067	0.1	3.439276
17.866733	0.1	3.441302
17.868400	0.1	3.441926
17.870067	0.1	3.442680
17.871733	0.1	3.445190
17.873400	0.1	3.449796
17.875067	0.1	3.455235
17.876733	0.1	3.459742
17.878400	0.1	3.462620
17.880067	0.1	3.464674
17.881733	0.1	3.467631
17.883400	0.1	3.473116
17.885067	0.1	3.481489
17.886733	0.1	3.491850
17.888400	0.1	3.503333
17.890067	0.1	3.515948
17.891733	0.1	3.529699
17.893400	0.1	3.543468
17.895067	0.1	3.556088
17.896733	0.1	3.568097
17.898400	0.1	3.580572
17.900067	0.1	3.593401
17.901733	0.1	3.606109
17.903400	0.1	3.619362
17.905067	0.1	3.634654
17.906733	0.1	3.652312
17.908400	0.1	3.670682
17.910067	0.1	3.687679
17.911733	0.1	3.702878
17.913400	0.1	3.718282
17.915067	0.1	3.736704
17.916733	0.1	3.759153
17.918400	0.1	3.784779
17.920067	0.1	3.812360
17.921733	0.1	3.840267
17.923400	0.1	3.866293
17.925067	0.1	3.889175
17.926733	0.1	3.910041
17.928400	0.1	3.931941
17.930067	0.1	3.957190
17.931733	0.1	3.985334
17.933400	0.1	4.014210
17.935067	0.1	4.041931
17.936733	0.1	4.067970
17.938400	0.1	4.093419
17.940067	0.1	4.120036
17.941733	0.1	4.149214
17.943400	0.1	4.181569
17.945067	0.1	4.216498
17.946733	0.1	4.252461
17.948400	0.1	4.288033
17.950067	0.1	4.322547
17.951733	0.1	4.356075
17.953400	0.1	4.388699
17.955067	0.1	4.420416
17.956733	0.1	4.451643
17.958400	0.1	4.483047
17.960067	0.1	4.514740
17.961733	0.1	4.545897
17.963400	0.1	4.575434
17.965067	0.1	4.603164
17.966733	0.1	4.629618
17.968400	0.1	4.655174
17.970067	0.1	4.679621
17.971733	0.1	4.701936
17.973400	0.1	4.720837
17.975067	0.1	4.736050
17.976733	0.1	4.748679
17.978400	0.1	4.760628
17.980067	0.1	4.773508
17.981733	0.1	4.787641
17.983400	0.1	4.801778
17.985067	0.1	4.813639
17.986733	0.1	4.821061
17.988400	0.1	4.822835
17.990067	0.1	4.819073
17.991733	0.1	4.811184
17.993400	0.1	4.800307
17.995067	0.1	4.786146
17.996733	0.1	4.768451
17.998400	0.1	4.748376
18.000067	0.1	4.727258
18.001733	0.1	4.704790
18.003400	0.1	4.679379
18.005067	0.1	4.650606
18.006733	0.1	4.620422
18.008400	0.1	4.591090
18.010067	0.1	4.562577
18.011733	0.1	4.532887
18.013400	0.1	4.500053
18.015067	0.1	4.462986
18.016733	0.1	4.421636
18.018400	0.1	4.377170
18.020067	0.1	4.331055
18.021733	0.1	4.283860
18.023400	0.1	4.236060
18.025067	0.1	4.188754
18.026733	0.1	4.142756
18.028400	0.1	4.098411
18.030067	0.1	4.056264
18.031733	0.1	4.016650
18.033400	0.1	3.978712
18.035067	0.1	3.940482
18.036733	0.1	3.899746
18.038400	0.1	3.855242
18.040067	0.1	3.807656
18.041733	0.1	3.758916
18.043400	0.1	3.710710
18.045067	0.1	3.664270
18.046733	0.1	3.620791
18.048400	0.1	3.581471
18.050067	0.1	3.546849
18.051733	0.1	3.515757
18.053400	0.1	3.486131
18.055067	0.1	3.457139
18.056733	0.1	3.429125
18.058400	0.1	3.402131
18.060067	0.1	3.375439
18.061733	0.1	3.348151
18.063400	0.1	3.320272
18.065067	0.1	3.292966
18.066733	0.1	3.267578
18.068400	0.1	3.244928
18.070067	0.1	3.225245
18.071733	0.1	3.207633
18.073400	0.1	3.190232
18.075067	0.1	3.171870
18.076733	0.1	3.152932
18.078400	0.1	3.134212
18.080067	0.1	3.116070
18.081733	0.1	3.098170
18.083400	0.1	3.079437
18.085067	0.1	3.059511
18.086733	0.1	3.039478
18.088400	0.1	3.020335
18.090067	0.1	3.002244
18.091733	0.1	2.985024
18.093400	0.1	2.968479
18.095067	0.1	2.952632
18.096733	0.1	2.937489
18.098400	0.1	2.922518
18.100067	0.1	2.907282
18.101733	0.1	2.892492
18.103400	0.1	2.879505
18.105067	0.1	2.868567
18.106733	0.1	2.858615
18.108400	0.1	2.848408
18.110067	0.1	2.836692
18.111733	0.1	2.822457
18.113400	0.1	2.805959
18.115067	0.1	2.788547
18.116733	0.1	2.771830
18.118400	0.1	2.756980
18.120067	0.1	2.743406
18.121733	0.1	2.728733
18.123400	0.1	2.711578
18.125067	0.1	2.693208
18.126733	0.1	2.676276
18.128400	0.1	2.663173
18.130067	0.1	2.654782
18.131733	0.1	2.649664
18.133400	0.1	2.644612
18.135067	0.1	2.636542
18.136733	0.1	2.624649
18.138400	0.1	2.610451
18.140067	0.1	2.595400
18.141733	0.1	2.579978
18.143400	0.1	2.565016
18.145067	0.1	2.551619
18.146733	0.1	2.540392
18.148400	0.1	2.531884
18.150067	0.1	2.525775
18.151733	0.1	2.520191
18.153400	0.1	2.513472
18.155067	0.1	2.505532
18.156733	0.1	2.496811
18.158400	0.1	2.487185
18.160067	0.1	2.476475
18.161733	0.1	2.465253
18.163400	0.1	2.454887
18.165067	0.1	2.446570
18.166733	0.1	2.440456
18.168400	0.1	2.436009
18.170067	0.1	2.432410
18.171733	0.1	2.428363
18.173400	0.1	2.423078
18.175067	0.1	2.417555
18.176733	0.1	2.413620
18.178400	0.1	2.411632
18.180067	0.1	2.409830
18.181733	0.1	2.405876
18.183400	0.1	2.398919
18.185067	0.1	2.389876
18.186733	0.1	2.380232
18.188400	0.1	2.371324
18.190067	0.1	2.363916
18.191733	0.1	2.357787
18.193400	0.1	2.351995
18.195067	0.1	2.345410
18.196733	0.1	2.337396
18.198400	0.1	2.328404
18.200067	0.1	2.319319
18.201733	0.1	2.310681
18.203400	0.1	2.303245
18.205067	0.1	2.297862
18.206733	0.1	2.294001
18.208400	0.1	2.290034
18.210067	0.1	2.285484
18.211733	0.1	2.281349
18.213400	0.1	2.278229
18.215067	0.1	2.275710
18.216733	0.1	2.273084
18.218400	0.1	2.269857
18.220067	0.1	2.265777
18.221733	0.1	2.260646
18.223400	0.1	2.254010
18.225067	0.1	2.245456
18.226733	0.1	2.235631
18.228400	0.1	2.226559
18.230067	0.1	2.220194
18.231733	0.1	2.216375
18.233400	0.1	2.212659
18.235067	0.1	2.206680
18.236733	0.1	2.197721
18.238400	0.1	2.186899
18.240067	0.1	2.177167
18.241733	0.1	2.171537
18.243400	0.1	2.170536
18.245067	0.1	2.172422
18.246733	0.1	2.175285
18.248400	0.1	2.178126
18.250067	0.1	2.180291
18.251733	0.1	2.181004
18.253400	0.1	2.179765
18.255067	0.1	2.176818
18.256733	0.1	2.172841
18.258400	0.1	2.168212
18.260067	0.1	2.163062
18.261733	0.1	2.158075
18.263400	0.1	2.154121
18.265067	0.1	2.151062
18.266733	0.1	2.147425
18.268400	0.1	2.141208
18.270067	0.1	2.131872
18.271733	0.1	2.121348
18.273400	0.1	2.112510
18.275067	0.1	2.106843
18.276733	0.1	2.104002
18.278400	0.1	2.102735
18.280067	0.1	2.101795
18.281733	0.1	2.100389
18.283400	0.1	2.098028
18.285067	0.1	2.094381
18.286733	0.1	2.089790
18.288400	0.1	2.085441
18.290067	0.1	2.082689
18.291733	0.1	2.082381
18.293400	0.1	2.083899
18.295067	0.1	2.085129
18.296733	0.1	2.084519
18.298400	0.1	2.082423
18.300067	0.1	2.079820
18.301733	0.1	2.077469
18.303400	0.1	2.076183
18.305067	0.1	2.076030
18.306733	0.1	2.075518
18.308400	0.1	2.073138
18.310067	0.1	2.069208
18.311733	0.1	2.065664
18.313400	0.1	2.064556
18.315067	0.1	2.066484
18.316733	0.1	2.070265
18.318400	0.1	2.074176
18.320067	0.1	2.077473
18.321733	0.1	2.080495
18.323400	0.1	2.082982
18.325067	0.1	2.083615
18.326733	0.1	2.081781
18.328400	0.1	2.078512
18.330067	0.1	2.075755
18.331733	0.1	2.075019
18.333400	0.1	2.076495
18.335067	0.1	2.079289
18.336733	0.1	2.082326
18.338400	0.1	2.084784
18.340067	0.1	2.086237
18.341733	0.1	2.087145
18.343400	0.1	2.088957
18.345067	0.1	2.092794
18.346733	0.1	2.097632
18.348400	0.1	2.100780
18.350067	0.1	2.100719
18.351733	0.1	2.098628
18.353400	0.1	2.096505
18.355067	0.1	2.095019
18.356733	0.1	2.094135
18.358400	0.1	2.094056
18.360067	0.1	2.094498
18.361733	0.1	2.094349
18.363400	0.1	2.092505
18.365067	0.1	2.088994
18.366733	0.1	2.085562
18.368400	0.1	2.084677
18.370067	0.1	2.087252
18.371733	0.1	2.091257
18.373400	0.1	2.093213
18.375067	0.1	2.091480
18.376733	0.1	2.087438
18.378400	0.1	2.083066
18.380067	0.1	2.078810
18.381733	0.1	2.074358
18.383400	0.1	2.070186
18.385067	0.1	2.067424
18.386733	0.1	2.066735
18.388400	0.1	2.067308
18.390067	0.1	2.067070
18.391733	0.1	2.065171
18.393400	0.1	2.063364
18.395067	0.1	2.063648
18.396733	0.1	2.066107
18.398400	0.1	2.069487
18.400067	0.1	2.072114
18.401733	0.1	2.072444
18.403400	0.1	2.069781
18.405067	0.1	2.064426
18.406733	0.1	2.057119
18.408400	0.1	2.048910
18.410067	0.1	2.041240
18.411733	0.1	2.035620
18.413400	0.1	2.033110
18.415067	0.1	2.033557
18.416733	0.1	2.035471
18.418400	0.1	2.037152
18.420067	0.1	2.037608
18.421733	0.1	2.036621
18.423400	0.1	2.034763
18.425067	0.1	2.033156
18.426733	0.1	2.032612
18.428400	0.1	2.032951
18.430067	0.1	2.032663
18.431733	0.1	2.029995
18.433400	0.1	2.025226
18.435067	0.1	2.020570
18.436733	0.1	2.018022
18.438400	0.1	2.018167
18.440067	0.1	2.019880
18.441733	0.1	2.020653
18.443400	0.1	2.018483
18.445067	0.1	2.014083
18.446733	0.1	2.010022
18.448400	0.1	2.007768
18.450067	0.1	2.006772
18.451733	0.1	2.005701
18.453400	0.1	2.003820
18.455067	0.1	2.001375
18.456733	0.1	1.999512
18.458400	0.1	1.999559
18.460067	0.1	2.001366
18.461733	0.1	2.002781
18.463400	0.1	2.001487
18.465067	0.1	1.997179
18.466733	0.1	1.991852
18.468400	0.1	1.987689
18.470067	0.1	1.985743
18.471733	0.1	1.986274
18.473400	0.1	1.987955
18.475067	0.1	1.987950
18.476733	0.1	1.984714
18.478400	0.1	1.979223
18.480067	0.1	1.973133
18.481733	0.1	1.967447
18.483400	0.1	1.962865
18.485067	0.1	1.960201
18.486733	0.1	1.960099
18.488400	0.1	1.962152
18.490067	0.1	1.964746
18.491733	0.1	1.966320
18.493400	0.1	1.966455
18.495067	0.1	1.965854
18.496733	0.1	1.965282
18.498400	0.1	1.964280
18.500067	0.1	1.961924
18.501733	0.1	1.958660
18.503400	0.1	1.955973
18.505067	0.1	1.954804
18.506733	0.1	1.954949
18.508400	0.1	1.955219
18.510067	0.1	1.954217
18.511733	0.1	1.951372
18.513400	0.1	1.947465
18.515067	0.1	1.943903
18.516733	0.1	1.941179
18.518400	0.1	1.938320
18.520067	0.1	1.934399
18.521733	0.1	1.929882
18.523400	0.1	1.925966
18.525067	0.1	1.923330
18.526733	0.1	1.922022
18.528400	0.1	1.922203
18.530067	0.1	1.924410
18.531733	0.1	1.928993
18.533400	0.1	1.935158
18.535067	0.1	1.941128
18.536733	0.1	1.945356
18.538400	0.1	1.946925
18.540067	0.1	1.945524
18.541733	0.1	1.941710
18.543400	0.1	1.936359
18.545067	0.1	1.930529
18.546733	0.1	1.926008
18.548400	0.1	1.924336
18.550067	0.1	1.925253
18.551733	0.1	1.927163
18.553400	0.1	1.929062
18.555067	0.1	1.931535
18.556733	0.1	1.935544
18.558400	0.1	1.940918
18.560067	0.1	1.946432
18.561733	0.1	1.950501
18.563400	0.1	1.952108
18.565067	0.1	1.951908
18.566733	0.1	1.951344
18.568400	0.1	1.950939
18.570067	0.1	1.950613
18.571733	0.1	1.950674
18.573400	0.1	1.951815
18.575067	0.1	1.954222
18.576733	0.1	1.956942
18.578400	0.1	1.958888
18.580067	0.1	1.959656
18.581733	0.1	1.959163
18.583400	0.1	1.957919
18.585067	0.1	1.957007
18.586733	0.1	1.956644
18.588400	0.1	1.956364
18.590067	0.1	1.956783
18.591733	0.1	1.958972
18.593400	0.1	1.962553
18.595067	0.1	1.966069
18.596733	0.1	1.968383
18.598400	0.1	1.968993
18.600067	0.1	1.968187
18.601733	0.1	1.967051
18.603400	0.1	1.966623
18.605067	0.1	1.966860
18.606733	0.1	1.967112
18.608400	0.1	1.967303
18.610067	0.1	1.967838
18.611733	0.1	1.968713
18.613400	0.1	1.969454
18.615067	0.1	1.969649
18.616733	0.1	1.969808
18.618400	0.1	1.971642
18.620067	0.1	1.976830
18.621733	0.1	1.985477
18.623400	0.1	1.996346
18.625067	0.1	2.007750
18.626733	0.1	2.018539
18.628400	0.1	2.028588
18.630067	0.1	2.038046
18.631733	0.1	2.047135
18.633400	0.1	2.056938
18.635067	0.1	2.069050
18.636733	0.1	2.084952
18.638400	0.1	2.105646
18.640067	0.1	2.130503
18.641733	0.1	2.156659
18.643400	0.1	2.180780
18.645067	0.1	2.201097
18.646733	0.1	2.218038
18.648400	0.1	2.233628
18.650067	0.1	2.250285
18.651733	0.1	2.270113
18.653400	0.1	2.295203
18.655067	0.1	2.327142
18.656733	0.1	2.365597
18.658400	0.1	2.408493
18.660067	0.1	2.453532
18.661733	0.1	2.499092
18.663400	0.1	2.544890
18.665067	0.1	2.592281
18.666733	0.1	2.642958
18.668400	0.1	2.697748
18.670067	0.1	2.756724
18.671733	0.1	2.819756
18.673400	0.1	2.886504
18.675067	0.1	2.956335
18.676733	0.1	3.028908
18.678400	0.1	3.104643
18.680067	0.1	3.183549
18.681733	0.1	3.264677
18.683400	0.1	3.348007
18.685067	0.1	3.435495
18.686733	0.1	3.528935
18.688400	0.1	3.628256
18.690067	0.1	3.733020
18.691733	0.1	3.843824
18.693400	0.1	3.961022
18.695067	0.1	4.083994
18.696733	0.1	4.212088
18.698400	0.1	4.344657
18.700067	0.1	4.480584
18.701733	0.1	4.619630
18.703400	0.1	4.763487
18.705067	0.1	4.914254
18.706733	0.1	5.072830
18.708400	0.1	5.239416
18.710067	0.1	5.413927
18.711733	0.1	5.595717
18.713400	0.1	5.784067
18.715067	0.1	5.978881
18.716733	0.1	6.180573
18.718400	0.1	6.389534
18.720067	0.1	6.605745
18.721733	0.1	6.829118
18.723400	0.1	7.059826
18.725067	0.1	7.297941
18.726733	0.1	7.543191
18.728400	0.1	7.795836
18.730067	0.1	8.057118
18.731733	0.1	8.328366
18.733400	0.1	8.610124
18.735067	0.1	8.902173
18.736733	0.1	9.203996
18.738400	0.1	9.515206
18.740067	0.1	9.835823
18.741733	0.1	10.166164
18.743400	0.1	10.506241
18.745067	0.1	10.855598
18.746733	0.1	11.214134
18.748400	0.1	11.582854
18.750067	0.1	11.963448
18.751733	0.1	12.356914
18.753400	0.1	12.763185
18.755067	0.1	13.181921
18.756733	0.1	13.612937
18.758400	0.1	14.056908
18.760067	0.1	14.515687
18.761733	0.1	14.991225
18.763400	0.1	15.484756
18.765067	0.1	15.996601
18.766733	0.1	16.526338
18.768400	0.1	17.073145
18.770067	0.1	17.636088
18.771733	0.1	18.214863
18.773400	0.1	18.810462
18.775067	0.1	19.424693
18.776733	0.1	20.059203
18.778400	0.1	20.714998
18.780067	0.1	21.392419
18.781733	0.1	22.091521
18.783400	0.1	22.812900
18.785067	0.1	23.557884
18.786733	0.1	24.327524
18.788400	0.1	25.121928
18.790067	0.1	25.940719
18.791733	0.1	26.782746
18.793400	0.1	27.646222
18.795067	0.1	28.529745
18.796733	0.1	29.432350
18.798400	0.1	30.353670
18.800067	0.1	31.294148
18.801733	0.1	32.253442
18.803400	0.1	33.229031
18.805067	0.1	34.217569
18.806733	0.1	35.216729
18.808400	0.1	36.225240
18.810067	0.1	37.241592
18.811733	0.1	38.263151
18.813400	0.1	39.286078
18.815067	0.1	40.305499
18.816733	0.1	41.316031
18.818400	0.1	42.313468
18.820067	0.1	43.295454
18.821733	0.1	44.260128
18.823400	0.1	45.204926
18.825067	0.1	46.126079
18.826733	0.1	47.018700
18.828400	0.1	47.877939
18.830067	0.1	48.699793
18.831733	0.1	49.480796
18.833400	0.1	50.217025
18.835067	0.1	50.903386
18.836733	0.1	51.534446
18.838400	0.1	52.105920
18.840067	0.1	52.614803
18.841733	0.1	53.059091
18.843400	0.1	53.437781
18.845067	0.1	53.750621
18.846733	0.1	53.997389
18.848400	0.1	54.176692
18.850067	0.1	54.285601
18.851733	0.1	54.321387
18.853400	0.1	54.283179
18.855067	0.1	54.171737
18.856733	0.1	53.988732
18.858400	0.1	53.736437
18.860067	0.1	53.417077
18.861733	0.1	53.031906
18.863400	0.1	52.581048
18.865067	0.1	52.065174
18.866733	0.1	51.487433
18.868400	0.1	50.852564
18.870067	0.1	50.164624
18.871733	0.1	49.426691
18.873400	0.1	48.641437
18.875067	0.1	47.811740
18.876733	0.1	46.940972
18.878400	0.1	46.032309
18.880067	0.1	45.088800
18.881733	0.1	44.114459
18.883400	0.1	43.113581
18.885067	0.1	42.089941
18.886733	0.1	41.047866
18.888400	0.1	39.992649
18.890067	0.1	38.929344
18.891733	0.1	37.861918
18.893400	0.1	36.793128
18.895067	0.1	35.724258
18.896733	0.1	34.655212
18.898400	0.1	33.586090
18.900067	0.1	32.519014
18.901733	0.1	31.458433
18.903400	0.1	30.410090
18.905067	0.1	29.379032
18.906733	0.1	28.367769
18.908400	0.1	27.376367
18.910067	0.1	26.404201
18.911733	0.1	25.451612
18.913400	0.1	24.520187
18.915067	0.1	23.611598
18.916733	0.1	22.726678
18.918400	0.1	21.866099
18.920067	0.1	21.031238
18.921733	0.1	20.223861
18.923400	0.1	19.444954
18.925067	0.1	18.693921
18.926733	0.1	17.969226
18.928400	0.1	17.270376
18.930067	0.1	16.597952
18.931733	0.1	15.951460
18.933400	0.1	15.329220
18.935067	0.1	14.730166
18.936733	0.1	14.154748
18.938400	0.1	13.604676
18.940067	0.1	13.081660
18.941733	0.1	12.585428
18.943400	0.1	12.113028
18.945067	0.1	11.661011
18.946733	0.1	11.228002
18.948400	0.1	10.814392
18.950067	0.1	10.420461
18.951733	0.1	10.045688
18.953400	0.1	9.689103
18.955067	0.1	9.349794
18.956733	0.1	9.027179
18.958400	0.1	8.720770
18.960067	0.1	8.430183
18.961733	0.1	8.155466
18.963400	0.1	7.896665
18.965067	0.1	7.652952
18.966733	0.1	7.422627
18.968400	0.1	7.203999
18.970067	0.1	6.995751
18.971733	0.1	6.796671
18.973400	0.1	6.605815
18.975067	0.1	6.423593
18.976733	0.1	6.251647
18.978400	0.1	6.090542
18.980067	0.1	5.938741
18.981733	0.1	5.794228
18.983400	0.1	5.655638
18.985067	0.1	5.522338
18.986733	0.1	5.394504
18.988400	0.1	5.272492
18.990067	0.1	5.156235
18.991733	0.1	5.045366
18.993400	0.1	4.939502
18.995067	0.1	4.838444
18.996733	0.1	4.741750
18.998400	0.1	4.648841
19.000067	0.1	4.559984
19.001733	0.1	4.475908
19.003400	0.1	4.396425
19.005067	0.1	4.320433
19.006733	0.1	4.247339
19.008400	0.1	4.177606
19.010067	0.1	4.111775
19.011733	0.1	4.049791
19.013400	0.1	3.990969
19.015067	0.1	3.933725
19.016733	0.1	3.876556
19.018400	0.1	3.819461
19.020067	0.1	3.763395
19.021733	0.1	3.709202
19.023400	0.1	3.658095
19.025067	0.1	3.611417
19.026733	0.1	3.568963
19.028400	0.1	3.529214
19.030067	0.1	3.491137
19.031733	0.1	3.454294
19.033400	0.1	3.418103
19.035067	0.1	3.382224
19.036733	0.1	3.346908
19.038400	0.1	3.312286
19.040067	0.1	3.277594
19.041733	0.1	3.242097
19.043400	0.1	3.206772
19.045067	0.1	3.173621
19.046733	0.1	3.143279
19.048400	0.1	3.114883
19.050067	0.1	3.087390
19.051733	0.1	3.059777
19.053400	0.1	3.031343
19.055067	0.1	3.002658
19.056733	0.1	2.975473
19.058400	0.1	2.951375
19.060067	0.1	2.930062
19.061733	0.1	2.909270
19.063400	0.1	2.887109
19.065067	0.1	2.863738
19.066733	0.1	2.840706
19.068400	0.1	2.819472
19.070067	0.1	2.800189
19.071733	0.1	2.781707
19.073400	0.1	2.762587
19.075067	0.1	2.742200
19.076733	0.1	2.720794
19.078400	0.1	2.698852
19.080067	0.1	2.677175
19.081733	0.1	2.657278
19.083400	0.1	2.640677
19.085067	0.1	2.628043
19.086733	0.1	2.618604
19.088400	0.1	2.609864
19.090067	0.1	2.598651
19.091733	0.1	2.583554
19.093400	0.1	2.565566
19.095067	0.1	2.546096
19.096733	0.1	2.525877
19.098400	0.1	2.505803
19.100067	0.1	2.487050
19.101733	0.1	2.470352
19.103400	0.1	2.456279
19.105067	0.1	2.445243
19.106733	0.1	2.436675
19.108400	0.1	2.429467
19.110067	0.1	2.422789
19.111733	0.1	2.416028
19.113400	0.1	2.408642
19.115067	0.1	2.400209
19.116733	0.1	2.390444
19.118400	0.1	2.379376
19.120067	0.1	2.367506
19.121733	0.1	2.355478
19.123400	0.1	2.344153
19.125067	0.1	2.334951
19.126733	0.1	2.328679
19.128400	0.1	2.324246
19.130067	0.1	2.319361
19.131733	0.1	2.312385
19.133400	0.1	2.303538
19.135067	0.1	2.294541
19.136733	0.1	2.287091
19.138400	0.1	2.281773
19.140067	0.1	2.278192
19.141733	0.1	2.276008
19.143400	0.1	2.275682
19.145067	0.1	2.277303
19.146733	0.1	2.279426
19.148400	0.1	2.280204
19.150067	0.1	2.279165
19.151733	0.1	2.277037
19.153400	0.1	2.274266
19.155067	0.1	2.270830
19.156733	0.1	2.267328
19.158400	0.1	2.264655
19.160067	0.1	2.263058
19.161733	0.1	2.262434
19.163400	0.1	2.262327
19.165067	0.1	2.262024
19.166733	0.1	2.261642
19.168400	0.1	2.262034
19.170067	0.1	2.263370
19.171733	0.1	2.264846
19.173400	0.1	2.265498
19.175067	0.1	2.265233
19.176733	0.1	2.264795
19.178400	0.1	2.264222
19.180067	0.1	2.262662
19.181733	0.1	2.259850
19.183400	0.1	2.256450
19.185067	0.1	2.252902
19.186733	0.1	2.248669
19.188400	0.1	2.243272
19.190067	0.1	2.237307
19.191733	0.1	2.231151
19.193400	0.1	2.223928
19.195067	0.1	2.215202
19.196733	0.1	2.206215
19.198400	0.1	2.198326
19.200067	0.1	2.191598
19.201733	0.1	2.185823
19.203400	0.1	2.181265
19.205067	0.1	2.177283
19.206733	0.1	2.171528
19.208400	0.1	2.162056
19.210067	0.1	2.149199
19.211733	0.1	2.134475
19.213400	0.1	2.119080
19.215067	0.1	2.103685
19.216733	0.1	2.088510
19.218400	0.1	2.073091
19.220067	0.1	2.056761
19.221733	0.1	2.040095
19.223400	0.1	2.025031
19.225067	0.1	2.012621
19.226733	0.1	2.001650
19.228400	0.1	1.989845
19.230067	0.1	1.975871
19.231733	0.1	1.959940
19.233400	0.1	1.942879
19.235067	0.1	1.925854
19.236733	0.1	1.910455
19.238400	0.1	1.897318
19.240067	0.1	1.885560
19.241733	0.1	1.874100
19.243400	0.1	1.862496
19.245067	0.1	1.850701
19.246733	0.1	1.838910
19.248400	0.1	1.827641
19.250067	0.1	1.817476
19.251733	0.1	1.808014
19.253400	0.1	1.797914
19.255067	0.1	1.786384
19.256733	0.1	1.773774
19.258400	0.1	1.761043
19.260067	0.1	1.748768
19.261733	0.1	1.736125
19.263400	0.1	1.721764
19.265067	0.1	1.706183
19.266733	0.1	1.692013
19.268400	0.1	1.681563
19.270067	0.1	1.674863
19.271733	0.1	1.670173
19.273400	0.1	1.665549
19.275067	0.1	1.659654
19.276733	0.1	1.651892
19.278400	0.1	1.642448
19.280067	0.1	1.632180
19.281733	0.1	1.622322
19.283400	0.1	1.613982
19.285067	0.1	1.607784
19.286733	0.1	1.603765
19.288400	0.1	1.601237
19.290067	0.1	1.598843
19.291733	0.1	1.595393
19.293400	0.1	1.590867
19.295067	0.1	1.585889
19.296733	0.1	1.580608
19.298400	0.1	1.575011
19.300067	0.1	1.569786
19.301733	0.1	1.565912
19.303400	0.1	1.563756
19.305067	0.1	1.562377
19.306733	0.1	1.559937
19.308400	0.1	1.555150
19.310067	0.1	1.548473
19.311733	0.1	1.541702
19.313400	0.1	1.536268
19.315067	0.1	1.532612
19.316733	0.1	1.530885
19.318400	0.1	1.530568
19.320067	0.1	1.530051
19.321733	0.1	1.528151
19.323400	0.1	1.525087
19.325067	0.1	1.521553
19.326733	0.1	1.518251
19.328400	0.1	1.515956
19.330067	0.1	1.515346
19.331733	0.1	1.516319
19.333400	0.1	1.516892
19.335067	0.1	1.514191
19.336733	0.1	1.507821
19.338400	0.1	1.500915
19.340067	0.1	1.496882
19.341733	0.1	1.496258
19.343400	0.1	1.497203
19.345067	0.1	1.497846
19.346733	0.1	1.497352
19.348400	0.1	1.495597
19.350067	0.1	1.492477
19.351733	0.1	1.487900
19.353400	0.1	1.482139
19.355067	0.1	1.476053
19.356733	0.1	1.470833
19.358400	0.1	1.467224
19.360067	0.1	1.465217
19.361733	0.1	1.464593
19.363400	0.1	1.464752
19.365067	0.1	1.464128
19.366733	0.1	1.461376
19.368400	0.1	1.456705
19.370067	0.1	1.451494
19.371733	0.1	1.447760
19.373400	0.1	1.447378
19.375067	0.1	1.450535
19.376733	0.1	1.454842
19.378400	0.1	1.456863
19.380067	0.1	1.454977
19.381733	0.1	1.450558
19.383400	0.1	1.446265
19.385067	0.1	1.443983
19.386733	0.1	1.443615
19.388400	0.1	1.443429
19.390067	0.1	1.442656
19.391733	0.1	1.442796
19.393400	0.1	1.445282
19.395067	0.1	1.449762
19.396733	0.1	1.454861
19.398400	0.1	1.459285
19.400067	0.1	1.462293
19.401733	0.1	1.463084
19.403400	0.1	1.460845
19.405067	0.1	1.456407
19.406733	0.1	1.452323
19.408400	0.1	1.450982
19.410067	0.1	1.453469
19.411733	0.1	1.459294
19.413400	0.1	1.466973
19.415067	0.1	1.475080
19.416733	0.1	1.482684
19.418400	0.1	1.488887
19.420067	0.1	1.492552
19.421733	0.1	1.493115
19.423400	0.1	1.491364
19.425067	0.1	1.488845
19.426733	0.1	1.487448
19.428400	0.1	1.489227
19.430067	0.1	1.495252
19.431733	0.1	1.504808
19.433400	0.1	1.515881
19.435067	0.1	1.525939
19.436733	0.1	1.533250
19.438400	0.1	1.538559
19.440067	0.1	1.544473
19.441733	0.1	1.552436
19.443400	0.1	1.561483
19.445067	0.1	1.570061
19.446733	0.1	1.577623
19.448400	0.1	1.584720
19.450067	0.1	1.592520
19.451733	0.1	1.601749
19.453400	0.1	1.612636
19.455067	0.1	1.625642
19.456733	0.1	1.640366
19.458400	0.1	1.654509
19.460067	0.1	1.665805
19.461733	0.1	1.673969
19.463400	0.1	1.680525
19.465067	0.1	1.687757
19.466733	0.1	1.697447
19.468400	0.1	1.709992
19.470067	0.1	1.724283
19.471733	0.1	1.738388
19.473400	0.1	1.750798
19.475067	0.1	1.760977
19.476733	0.1	1.769359
19.478400	0.1	1.776800
19.480067	0.1	1.783851
19.481733	0.1	1.791343
19.483400	0.1	1.800722
19.485067	0.1	1.812205
19.486733	0.1	1.823832
19.488400	0.1	1.832731
19.490067	0.1	1.837136
19.491733	0.1	1.837816
19.493400	0.1	1.837313
19.495067	0.1	1.837746
19.496733	0.1	1.839376
19.498400	0.1	1.840810
19.500067	0.1	1.840414
19.501733	0.1	1.837523
19.503400	0.1	1.832899
19.505067	0.1	1.828209
19.506733	0.1	1.824461
19.508400	0.1	1.821183
19.510067	0.1	1.817234
19.511733	0.1	1.811632
19.513400	0.1	1.803734
19.515067	0.1	1.793387
19.516733	0.1	1.781131
19.518400	0.1	1.767799
19.520067	0.1	1.753625
19.521733	0.1	1.738095
19.523400	0.1	1.720954
19.525067	0.1	1.703077
19.526733	0.1	1.686029
19.528400	0.1	1.670867
19.530067	0.1	1.657559
19.531733	0.1	1.645153
19.533400	0.1	1.632296
19.535067	0.1	1.618029
19.536733	0.1	1.602154
19.538400	0.1	1.584874
19.540067	0.1	1.566736
19.541733	0.1	1.548859
19.543400	0.1	1.532431
19.545067	0.1	1.517152
19.546733	0.1	1.500780
19.548400	0.1	1.482056
19.550067	0.1	1.462842
19.551733	0.1	1.445948
19.553400	0.1	1.432355
19.555067	0.1	1.421059
19.556733	0.1	1.410497
19.558400	0.1	1.399447
19.560067	0.1	1.387717
19.561733	0.1	1.376364
19.563400	0.1	1.366283
19.565067	0.1	1.357426
19.566733	0.1	1.349859
19.568400	0.1	1.344183
19.570067	0.1	1.340541
19.571733	0.1	1.338464
19.573400	0.1	1.337412
19.575067	0.1	1.336820
19.576733	0.1	1.335950
19.578400	0.1	1.333752
19.580067	0.1	1.329635
19.581733	0.1	1.324564
19.583400	0.1	1.320685
19.585067	0.1	1.319996
19.586733	0.1	1.323284
19.588400	0.1	1.329607
19.590067	0.1	1.337011
19.591733	0.1	1.343535
19.593400	0.1	1.347340
19.595067	0.1	1.347451
19.596733	0.1	1.345086
19.598400	0.1	1.343396
19.600067	0.1	1.344848
19.601733	0.1	1.349021
19.603400	0.1	1.353696
19.605067	0.1	1.357440
19.606733	0.1	1.360117
19.608400	0.1	1.362031
19.610067	0.1	1.363577
19.611733	0.1	1.365175
19.613400	0.1	1.366916
19.615067	0.1	1.368229
19.616733	0.1	1.367819
19.618400	0.1	1.364639
19.620067	0.1	1.359135
19.621733	0.1	1.352839
19.623400	0.1	1.347219
19.625067	0.1	1.342986
19.626733	0.1	1.339810
19.628400	0.1	1.337202
19.630067	0.1	1.334837
19.631733	0.1	1.331517
19.633400	0.1	1.325957
19.635067	0.1	1.318259
19.636733	0.1	1.309291
19.638400	0.1	1.300052
19.640067	0.1	1.291530
19.641733	0.1	1.284131
19.643400	0.1	1.278180
19.645067	0.1	1.274557
19.646733	0.1	1.273211
19.648400	0.1	1.271893
19.650067	0.1	1.268033
19.651733	0.1	1.261127
19.653400	0.1	1.252475
19.655067	0.1	1.243460
19.656733	0.1	1.234789
19.658400	0.1	1.226445
19.660067	0.1	1.217760
19.661733	0.1	1.208233
19.663400	0.1	1.198389
19.665067	0.1	1.189443
19.666733	0.1	1.182039
19.668400	0.1	1.175716
19.670067	0.1	1.169359
19.671733	0.1	1.161722
19.673400	0.1	1.152027
19.675067	0.1	1.140842
19.676733	0.1	1.130067
19.678400	0.1	1.121429
19.680067	0.1	1.115259
19.681733	0.1	1.110830
19.683400	0.1	1.107287
19.685067	0.1	1.104018
19.686733	0.1	1.100549
19.688400	0.1	1.096954
19.690067	0.1	1.094076
19.691733	0.1	1.092474
19.693400	0.1	1.091775
19.695067	0.1	1.091473
19.696733	0.1	1.091119
19.698400	0.1	1.090006
19.700067	0.1	1.087748
19.701733	0.1	1.084586
19.703400	0.1	1.081452
19.705067	0.1	1.080064
19.706733	0.1	1.081484
19.708400	0.1	1.084628
19.710067	0.1	1.087165
19.711733	0.1	1.087184
19.713400	0.1	1.084246
19.715067	0.1	1.080036
19.716733	0.1	1.077200
19.718400	0.1	1.076702
19.720067	0.1	1.077484
19.721733	0.1	1.078313
19.723400	0.1	1.078285
19.725067	0.1	1.076865
19.726733	0.1	1.074504
19.728400	0.1	1.072148
19.730067	0.1	1.070392
19.731733	0.1	1.069312
19.733400	0.1	1.068567
19.735067	0.1	1.067966
19.736733	0.1	1.067999
19.738400	0.1	1.069237
19.740067	0.1	1.071701
19.741733	0.1	1.075203
19.743400	0.1	1.079109
19.745067	0.1	1.082006
19.746733	0.1	1.083212
19.748400	0.1	1.083831
19.750067	0.1	1.085806
19.751733	0.1	1.090453
19.753400	0.1	1.097587
19.755067	0.1	1.105764
19.756733	0.1	1.113154
19.758400	0.1	1.117894
19.760067	0.1	1.118784
19.761733	0.1	1.116511
19.763400	0.1	1.113056
19.765067	0.1	1.109894
19.766733	0.1	1.107822
19.768400	0.1	1.107529
19.770067	0.1	1.109517
19.771733	0.1	1.113741
19.773400	0.1	1.119147
19.775067	0.1	1.124013
19.776733	0.1	1.127403
19.778400	0.1	1.129513
19.780067	0.1	1.130654
19.781733	0.1	1.130868
19.783400	0.1	1.130356
19.785067	0.1	1.129857
19.786733	0.1	1.129853
19.788400	0.1	1.129634
19.790067	0.1	1.128563
19.791733	0.1	1.127720
19.793400	0.1	1.128581
19.795067	0.1	1.130900
19.796733	0.1	1.132973
19.798400	0.1	1.133233
19.800067	0.1	1.131110
19.801733	0.1	1.127105
19.803400	0.1	1.122588
19.805067	0.1	1.118588
19.806733	0.1	1.114877
19.808400	0.1	1.110891
19.810067	0.1	1.106537
19.811733	0.1	1.101447
19.813400	0.1	1.094840
19.815067	0.1	1.086937
19.816733	0.1	1.079114
19.818400	0.1	1.072451
19.820067	0.1	1.067263
19.821733	0.1	1.063040
19.823400	0.1	1.058313
19.825067	0.1	1.051817
19.826733	0.1	1.043729
19.828400	0.1	1.035188
19.830067	0.1	1.027510
19.831733	0.1	1.021773
19.833400	0.1	1.018210
19.835067	0.1	1.016269
19.836733	0.1	1.015142
19.838400	0.1	1.013577
19.840067	0.1	1.009908
19.841733	0.1	1.003374
19.843400	0.1	0.994783
19.845067	0.1	0.985949
19.846733	0.1	0.978718
19.848400	0.1	0.973814
19.850067	0.1	0.970392
19.851733	0.1	0.966559
19.853400	0.1	0.960710
19.855067	0.1	0.952752
19.856733	0.1	0.943788
19.858400	0.1	0.935071
19.860067	0.1	0.927807
19.861733	0.1	0.922829
19.863400	0.1	0.920119
19.865067	0.1	0.918820
19.866733	0.1	0.917716
19.868400	0.1	0.916212
19.870067	0.1	0.914466
19.871733	0.1	0.912366
19.873400	0.1	0.909306
19.875067	0.1	0.904864
19.876733	0.1	0.899737
19.878400	0.1	0.896007
19.880067	0.1	0.895397
19.881733	0.1	0.897208
19.883400	0.1	0.899211
19.885067	0.1	0.899965
19.886733	0.1	0.899443
19.888400	0.1	0.898130
19.890067	0.1	0.896654
19.891733	0.1	0.895411
19.893400	0.1	0.894116
19.895067	0.1	0.892431
19.896733	0.1	0.890507
19.898400	0.1	0.888812
19.900067	0.1	0.887699
19.901733	0.1	0.887257
19.903400	0.1	0.887699
19.905067	0.1	0.889357
19.906733	0.1	0.891783
19.908400	0.1	0.893958
19.910067	0.1	0.895704
19.911733	0.1	0.897734
19.913400	0.1	0.900077
19.915067	0.1	0.901641
19.916733	0.1	0.901413
19.918400	0.1	0.899583
19.920067	0.1	0.897520
19.921733	0.1	0.896719
19.923400	0.1	0.897851
19.925067	0.1	0.900622
19.926733	0.1	0.904105
19.928400	0.1	0.907262
19.930067	0.1	0.909395
19.931733	0.1	0.909865
19.933400	0.1	0.908230
19.935067	0.1	0.905581
19.936733	0.1	0.903839
19.938400	0.1	0.903285
19.940067	0.1	0.902670
19.941733	0.1	0.900724
19.943400	0.1	0.897115
19.945067	0.1	0.893380
19.946733	0.1	0.891797
19.948400	0.1	0.893157
19.950067	0.1	0.896673
19.951733	0.1	0.900887
19.953400	0.1	0.904137
19.955067	0.1	0.905036
19.956733	0.1	0.903020
19.958400	0.1	0.898927
19.960067	0.1	0.894754
19.961733	0.1	0.892011
19.963400	0.1	0.890056
19.965067	0.1	0.887048
19.966733	0.1	0.882712
19.968400	0.1	0.878838
19.970067	0.1	0.876971
19.971733	0.1	0.876649
19.973400	0.1	0.876058
19.975067	0.1	0.874363
19.976733	0.1	0.872668
19.978400	0.1	0.872253
19.980067	0.1	0.873436
19.981733	0.1	0.875923
19.983400	0.1	0.878554
19.985067	0.1	0.879574
19.986733	0.1	0.878270
19.988400	0.1	0.875448
19.990067	0.1	0.872510
19.991733	0.1	0.870526
19.993400	0.1	0.869646
19.995067	0.1	0.869213
19.996733	0.1	0.868095
19.998400	0.1	0.865390
20.000067	0.1	0.861050
20.001733	0.1	0.855271
20.003400	0.1	0.848323
20.005067	0.1	0.841166
20.006733	0.1	0.834716
20.008400	0.1	0.829082
20.010067	0.1	0.824584
20.011733	0.1	0.822456
20.013400	0.1	0.823992
20.015067	0.1	0.829478
20.016733	0.1	0.837329
20.018400	0.1	0.844742
20.020067	0.1	0.849618
20.021733	0.1	0.851043
20.023400	0.1	0.848644
20.025067	0.1	0.842595
20.026733	0.1	0.834162
20.028400	0.1	0.825734
20.030067	0.1	0.819615
20.031733	0.1	0.816626
20.033400	0.1	0.816332
20.035067	0.1	0.817925
20.036733	0.1	0.820262
20.038400	0.1	0.822074
20.040067	0.1	0.822349
20.041733	0.1	0.820686
20.043400	0.1	0.817776
20.045067	0.1	0.814744
20.046733	0.1	0.812137
20.048400	0.1	0.809976
20.050067	0.1	0.807536
20.051733	0.1	0.803364
20.053400	0.1	0.796872
20.055067	0.1	0.789473
20.056733	0.1	0.783741
20.058400	0.1	0.781883
20.060067	0.1	0.784281
20.061733	0.1	0.788928
20.063400	0.1	0.793077
20.065067	0.1	0.795308
20.066733	0.1	0.795866
20.068400	0.1	0.796001
20.070067	0.1	0.797040
20.071733	0.1	0.799666
20.073400	0.1	0.803568
20.075067	0.1	0.807419
20.076733	0.1	0.809552
20.078400	0.1	0.809259
20.080067	0.1	0.807685
20.081733	0.1	0.807121
20.083400	0.1	0.808788
20.085067	0.1	0.811778
20.086733	0.1	0.814302
20.088400	0.1	0.815336
20.090067	0.1	0.814986
20.091733	0.1	0.814009
20.093400	0.1	0.813790
20.095067	0.1	0.816286
20.096733	0.1	0.822050
20.098400	0.1	0.829576
20.100067	0.1	0.837808
20.101733	0.1	0.846907
20.103400	0.1	0.856509
20.105067	0.1	0.865106
20.106733	0.1	0.871015
20.108400	0.1	0.873678
20.110067	0.1	0.874400
20.111733	0.1	0.875322
20.113400	0.1	0.877776
20.115067	0.1	0.881916
20.116733	0.1	0.887630
20.118400	0.1	0.895341
20.120067	0.1	0.905273
20.121733	0.1	0.916384
20.123400	0.1	0.927146
20.125067	0.1	0.936952
20.126733	0.1	0.946242
20.128400	0.1	0.955965
20.130067	0.1	0.967067
20.131733	0.1	0.979328
20.133400	0.1	0.990485
20.135067	0.1	0.998271
20.136733	0.1	1.003295
20.138400	0.1	1.008185
20.140067	0.1	1.014713
20.141733	0.1	1.022913
20.143400	0.1	1.032045
20.145067	0.1	1.041787
20.146733	0.1	1.052110
20.148400	0.1	1.062537
20.150067	0.1	1.073158
20.151733	0.1	1.085610
20.153400	0.1	1.101242
20.155067	0.1	1.119534
20.156733	0.1	1.139371
20.158400	0.1	1.160195
20.160067	0.1	1.181327
20.161733	0.1	1.201835
20.163400	0.1	1.221625
20.165067	0.1	1.241663
20.166733	0.1	1.262729
20.168400	0.1	1.284704
20.170067	0.1	1.307027
20.171733	0.1	1.329146
20.173400	0.1	1.350697
20.175067	0.1	1.372122
20.176733	0.1	1.394991
20.178400	0.1	1.420751
20.180067	0.1	1.449091
20.181733	0.1	1.478130
20.183400	0.1	1.506465
20.185067	0.1	1.533851
20.186733	0.1	1.559807
20.188400	0.1	1.584105
20.190067	0.1	1.608501
20.191733	0.1	1.635654
20.193400	0.1	1.667310
20.195067	0.1	1.703966
20.196733	0.1	1.744381
20.198400	0.1	1.785783
20.200067	0.1	1.825993
20.201733	0.1	1.864424
20.203400	0.1	1.900983
20.205067	0.1	1.935484
20.206733	0.1	1.968346
20.208400	0.1	2.000351
20.210067	0.1	2.031564
20.211733	0.1	2.061995
20.213400	0.1	2.092621
20.215067	0.1	2.124016
20.216733	0.1	2.154820
20.218400	0.1	2.183123
20.220067	0.1	2.208203
20.221733	0.1	2.230434
20.223400	0.1	2.250928
20.225067	0.1	2.270937
20.226733	0.1	2.290611
20.228400	0.1	2.309047
20.230067	0.1	2.325405
20.231733	0.1	2.339003
20.233400	0.1	2.348600
20.235067	0.1	2.352847
20.236733	0.1	2.351375
20.238400	0.1	2.344954
20.240067	0.1	2.334784
20.241733	0.1	2.321973
20.243400	0.1	2.307058
20.245067	0.1	2.290299
20.246733	0.1	2.272213
20.248400	0.1	2.253125
20.250067	0.1	2.232767
20.251733	0.1	2.210685
20.253400	0.1	2.186587
20.255067	0.1	2.160314
20.256733	0.1	2.131630
20.258400	0.1	2.100510
20.260067	0.1	2.067531
20.261733	0.1	2.032840
20.263400	0.1	1.995149
20.265067	0.1	1.953281
20.266733	0.1	1.908112
20.268400	0.1	1.862184
20.270067	0.1	1.817634
20.271733	0.1	1.775213
20.273400	0.1	1.735142
20.275067	0.1	1.697578
20.276733	0.1	1.661787
20.278400	0.1	1.626248
20.280067	0.1	1.589973
20.281733	0.1	1.552873
20.283400	0.1	1.515602
20.285067	0.1	1.479336
20.286733	0.1	1.444444
20.288400	0.1	1.409766
20.290067	0.1	1.374362
20.291733	0.1	1.338990
20.293400	0.1	1.305197
20.295067	0.1	1.274156
20.296733	0.1	1.246561
20.298400	0.1	1.222300
20.300067	0.1	1.199888
20.301733	0.1	1.177303
20.303400	0.1	1.153974
20.305067	0.1	1.131450
20.306733	0.1	1.111943
20.308400	0.1	1.096320
20.310067	0.1	1.083524
20.311733	0.1	1.071687
20.313400	0.1	1.059561
20.315067	0.1	1.046816
20.316733	0.1	1.034061
20.318400	0.1	1.022732
20.320067	0.1	1.013684
20.321733	0.1	1.006261
20.323400	0.1	0.999547
20.325067	0.1	0.993609
20.326733	0.1	0.988985
20.328400	0.1	0.985768
20.330067	0.1	0.983938
20.331733	0.1	0.983630
20.333400	0.1	0.984347
20.335067	0.1	0.984767
20.336733	0.1	0.983663
20.338400	0.1	0.980552
20.340067	0.1	0.976217
20.341733	0.1	0.972571
20.343400	0.1	0.971379
20.345067	0.1	0.973260
20.346733	0.1	0.977693
20.348400	0.1	0.983654
20.350067	0.1	0.990462
20.351733	0.1	0.997926
20.353400	0.1	1.005707
20.355067	0.1	1.013186
20.356733	0.1	1.019663
20.358400	0.1	1.024390
20.360067	0.1	1.026690
20.361733	0.1	1.026373
20.363400	0.1	1.024138
20.365067	0.1	1.021838
20.366733	0.1	1.021656
20.368400	0.1	1.024609
20.370067	0.1	1.030322
20.371733	0.1	1.037824
20.373400	0.1	1.046192
20.375067	0.1	1.055133
20.376733	0.1	1.065000
20.378400	0.1	1.075608
20.380067	0.1	1.085647
20.381733	0.1	1.093918
20.383400	0.1	1.100432
20.385067	0.1	1.106481
20.386733	0.1	1.114211
20.388400	0.1	1.125340
20.390067	0.1	1.139492
20.391733	0.1	1.153578
20.393400	0.1	1.163757
20.395067	0.1	1.168866
20.396733	0.1	1.171157
20.398400	0.1	1.173755
20.400067	0.1	1.178216
20.401733	0.1	1.184521
20.403400	0.1	1.192065
20.405067	0.1	1.199963
20.406733	0.1	1.207357
20.408400	0.1	1.213928
20.410067	0.1	1.219651
20.411733	0.1	1.224368
20.413400	0.1	1.227721
20.415067	0.1	1.228964
20.416733	0.1	1.227567
20.418400	0.1	1.224261
20.420067	0.1	1.220917
20.421733	0.1	1.219474
20.423400	0.1	1.220461
20.425067	0.1	1.222566
20.426733	0.1	1.223981
20.428400	0.1	1.223600
20.430067	0.1	1.220941
20.431733	0.1	1.216438
20.433400	0.1	1.211367
20.435067	0.1	1.206705
20.436733	0.1	1.202966
20.438400	0.1	1.200787
20.440067	0.1	1.200503
20.441733	0.1	1.201741
20.443400	0.1	1.203697
20.445067	0.1	1.205401
20.446733	0.1	1.205443
20.448400	0.1	1.201835
20.450067	0.1	1.193704
20.451733	0.1	1.182910
20.453400	0.1	1.172763
20.455067	0.1	1.164847
20.456733	0.1	1.157946
20.458400	0.1	1.150435
20.460067	0.1	1.142742
20.461733	0.1	1.136488
20.463400	0.1	1.132335
20.465067	0.1	1.129443
20.466733	0.1	1.126067
20.468400	0.1	1.120660
20.470067	0.1	1.112707
20.471733	0.1	1.102109
20.473400	0.1	1.088879
20.475067	0.1	1.074187
20.476733	0.1	1.060339
20.478400	0.1	1.048967
20.480067	0.1	1.040027
20.481733	0.1	1.032478
20.483400	0.1	1.025293
20.485067	0.1	1.017652
20.486733	0.1	1.008869
20.488400	0.1	0.998806
20.490067	0.1	0.988548
20.491733	0.1	0.980040
20.493400	0.1	0.974527
20.495067	0.1	0.971709
20.496733	0.1	0.970457
20.498400	0.1	0.969758
20.500067	0.1	0.968874
20.501733	0.1	0.967160
20.503400	0.1	0.964203
20.505067	0.1	0.960128
20.506733	0.1	0.955667
20.508400	0.1	0.951607
20.510067	0.1	0.948175
20.511733	0.1	0.945544
20.513400	0.1	0.944478
20.515067	0.1	0.945469
20.516733	0.1	0.947486
20.518400	0.1	0.948557
20.520067	0.1	0.947192
20.521733	0.1	0.942778
20.523400	0.1	0.935956
20.525067	0.1	0.929325
20.526733	0.1	0.925562
20.528400	0.1	0.924952
20.530067	0.1	0.926321
20.531733	0.1	0.928608
20.533400	0.1	0.930917
20.535067	0.1	0.932859
20.536733	0.1	0.934866
20.538400	0.1	0.937684
20.540067	0.1	0.941856
20.541733	0.1	0.947369
20.543400	0.1	0.953353
20.545067	0.1	0.958326
20.546733	0.1	0.961525
20.548400	0.1	0.963788
20.550067	0.1	0.966396
20.551733	0.1	0.969544
20.553400	0.1	0.972347
20.555067	0.1	0.973791
20.556733	0.1	0.974052
20.558400	0.1	0.974438
20.560067	0.1	0.976035
20.561733	0.1	0.979416
20.563400	0.1	0.984501
20.565067	0.1	0.990219
20.566733	0.1	0.995644
20.568400	0.1	1.000771
20.570067	0.1	1.005479
20.571733	0.1	1.008692
20.573400	0.1	1.009121
20.575067	0.1	1.007314
20.576733	0.1	1.006108
20.578400	0.1	1.008501
20.580067	0.1	1.015598
20.581733	0.1	1.025959
20.583400	0.1	1.036753
20.585067	0.1	1.046178
20.586733	0.1	1.054462
20.588400	0.1	1.062579
20.590067	0.1	1.070746
20.591733	0.1	1.078309
20.593400	0.1	1.084683
20.595067	0.1	1.089997
20.596733	0.1	1.095026
20.598400	0.1	1.100958
20.600067	0.1	1.108465
20.601733	0.1	1.116879
20.603400	0.1	1.124898
20.605067	0.1	1.131627
20.606733	0.1	1.136712
20.608400	0.1	1.140810
20.610067	0.1	1.145708
20.611733	0.1	1.152549
20.613400	0.1	1.160479
20.615067	0.1	1.167897
20.616733	0.1	1.174291
20.618400	0.1	1.180358
20.620067	0.1	1.186715
20.621733	0.1	1.193136
20.623400	0.1	1.199320
20.625067	0.1	1.205900
20.626733	0.1	1.213532
20.628400	0.1	1.221416
20.630067	0.1	1.228298
20.631733	0.1	1.234738
20.633400	0.1	1.242510
20.635067	0.1	1.252568
20.636733	0.1	1.264899
20.638400	0.1	1.278599
20.640067	0.1	1.291451
20.641733	0.1	1.301388
20.643400	0.1	1.308969
20.645067	0.1	1.316811
20.646733	0.1	1.326925
20.648400	0.1	1.339484
20.650067	0.1	1.353496
20.651733	0.1	1.368043
20.653400	0.1	1.382772
20.655067	0.1	1.397138
20.656733	0.1	1.410199
20.658400	0.1	1.421887
20.660067	0.1	1.434116
20.661733	0.1	1.449636
20.663400	0.1	1.469641
20.665067	0.1	1.493176
20.666733	0.1	1.518219
20.668400	0.1	1.542545
20.670067	0.1	1.565204
20.671733	0.1	1.587705
20.673400	0.1	1.612245
20.675067	0.1	1.639109
20.676733	0.1	1.666951
20.678400	0.1	1.694649
20.680067	0.1	1.722304
20.681733	0.1	1.750747
20.683400	0.1	1.780321
20.685067	0.1	1.810915
20.686733	0.1	1.842850
20.688400	0.1	1.876834
20.690067	0.1	1.912992
20.691733	0.1	1.950390
20.693400	0.1	1.988010
20.695067	0.1	2.026143
20.696733	0.1	2.066013
20.698400	0.1	2.108323
20.700067	0.1	2.153153
20.701733	0.1	2.200375
20.703400	0.1	2.249125
20.705067	0.1	2.297754
20.706733	0.1	2.344861
20.708400	0.1	2.390444
20.710067	0.1	2.436368
20.711733	0.1	2.485360
20.713400	0.1	2.539176
20.715067	0.1	2.597477
20.716733	0.1	2.658120
20.718400	0.1	2.719229
20.720067	0.1	2.780915
20.721733	0.1	2.843584
20.723400	0.1	2.906024
20.725067	0.1	2.967212
20.726733	0.1	3.028349
20.728400	0.1	3.092345
20.730067	0.1	3.161933
20.731733	0.1	3.237319
20.733400	0.1	3.315806
20.735067	0.1	3.394536
20.736733	0.1	3.472129
20.738400	0.1	3.547873
20.740067	0.1	3.620982
20.741733	0.1	3.690911
20.743400	0.1	3.757882
20.745067	0.1	3.822967
20.746733	0.1	3.887452
20.748400	0.1	3.951387
20.750067	0.1	4.012925
20.751733	0.1	4.070150
20.753400	0.1	4.122700
20.755067	0.1	4.171571
20.756733	0.1	4.218682
20.758400	0.1	4.265890
20.760067	0.1	4.313467
20.761733	0.1	4.360266
20.763400	0.1	4.405044
20.765067	0.1	4.447042
20.766733	0.1	4.486036
20.768400	0.1	4.522107
20.770067	0.1	4.554773
20.771733	0.1	4.582489
20.773400	0.1	4.604082
20.775067	0.1	4.619728
20.776733	0.1	4.629516
20.778400	0.1	4.632864
20.780067	0.1	4.629917
20.781733	0.1	4.622079
20.783400	0.1	4.611071
20.785067	0.1	4.598093
20.786733	0.1	4.584016
20.788400	0.1	4.569669
20.790067	0.1	4.555183
20.791733	0.1	4.539820
20.793400	0.1	4.523164
20.795067	0.1	4.505147
20.796733	0.1	4.484872
20.798400	0.1	4.461580
20.800067	0.1	4.436644
20.801733	0.1	4.412606
20.803400	0.1	4.391046
20.805067	0.1	4.371945
20.806733	0.1	4.354212
20.808400	0.1	4.336545
20.810067	0.1	4.318403
20.811733	0.1	4.300489
20.813400	0.1	4.283972
20.815067	0.1	4.269644
20.816733	0.1	4.258361
20.818400	0.1	4.251087
20.820067	0.1	4.248158
20.821733	0.1	4.249043
20.823400	0.1	4.252368
20.825067	0.1	4.256265
20.826733	0.1	4.259706
20.828400	0.1	4.263381
20.830067	0.1	4.269299
20.831733	0.1	4.279362
20.833400	0.1	4.293895
20.835067	0.1	4.312010
20.836733	0.1	4.332964
20.838400	0.1	4.355698
20.840067	0.1	4.378324
20.841733	0.1	4.399442
20.843400	0.1	4.419112
20.845067	0.1	4.438479
20.846733	0.1	4.458707
20.848400	0.1	4.479298
20.850067	0.1	4.498134
20.851733	0.1	4.513687
20.853400	0.1	4.526004
20.855067	0.1	4.536356
20.856733	0.1	4.546400
20.858400	0.1	4.557022
20.860067	0.1	4.567578
20.861733	0.1	4.575923
20.863400	0.1	4.579388
20.865067	0.1	4.576971
20.866733	0.1	4.569599
20.868400	0.1	4.557627
20.870067	0.1	4.540361
20.871733	0.1	4.517939
20.873400	0.1	4.491489
20.875067	0.1	4.462330
20.876733	0.1	4.431685
20.878400	0.1	4.399559
20.880067	0.1	4.363703
20.881733	0.1	4.320927
20.883400	0.1	4.270463
20.885067	0.1	4.215189
20.886733	0.1	4.158542
20.888400	0.1	4.101065
20.890067	0.1	4.041265
20.891733	0.1	3.978605
20.893400	0.1	3.913939
20.895067	0.1	3.847922
20.896733	0.1	3.780443
20.898400	0.1	3.711423
20.900067	0.1	3.641262
20.901733	0.1	3.569755
20.903400	0.1	3.496143
20.905067	0.1	3.420706
20.906733	0.1	3.344375
20.908400	0.1	3.267452
20.910067	0.1	3.190441
20.911733	0.1	3.114496
20.913400	0.1	3.040601
20.915067	0.1	2.969517
20.916733	0.1	2.901768
20.918400	0.1	2.836585
20.920067	0.1	2.772021
20.921733	0.1	2.706726
20.923400	0.1	2.640947
20.925067	0.1	2.575642
20.926733	0.1	2.511446
20.928400	0.1	2.448992
20.930067	0.1	2.388870
20.931733	0.1	2.330844
20.933400	0.1	2.274611
20.935067	0.1	2.220757
20.936733	0.1	2.169749
20.938400	0.1	2.121083
20.940067	0.1	2.074321
20.941733	0.1	2.030288
20.943400	0.1	1.990544
20.945067	0.1	1.955698
20.946733	0.1	1.924345
20.948400	0.1	1.893817
20.950067	0.1	1.862408
20.951733	0.1	1.830612
20.953400	0.1	1.800023
20.955067	0.1	1.771846
20.956733	0.1	1.746286
20.958400	0.1	1.722579
20.960067	0.1	1.699384
20.961733	0.1	1.676036
20.963400	0.1	1.653922
20.965067	0.1	1.635416
20.966733	0.1	1.620986
20.968400	0.1	1.608878
20.970067	0.1	1.597716
20.971733	0.1	1.587700
20.973400	0.1	1.578913
20.975067	0.1	1.570135
20.976733	0.1	1.560384
20.978400	0.1	1.550480
20.980067	0.1	1.541786
20.981733	0.1	1.534671
20.983400	0.1	1.528659
20.985067	0.1	1.523322
20.986733	0.1	1.518643
20.988400	0.1	1.514372
20.990067	0.1	1.509367
20.991733	0.1	1.503062
20.993400	0.1	1.497217
20.995067	0.1	1.494093
20.996733	0.1	1.493683
20.998400	0.1	1.494349
21.000067	0.1	1.494628
21.001733	0.1	1.493720
21.003400	0.1	1.491578
21.005067	0.1	1.488933
21.006733	0.1	1.486940
21.008400	0.1	1.486270
21.010067	0.1	1.486805
21.011733	0.1	1.488281
21.013400	0.1	1.490600
21.015067	0.1	1.494130
21.016733	0.1	1.499648
21.018400	0.1	1.506996
21.020067	0.1	1.514656
21.021733	0.1	1.521483
21.023400	0.1	1.527192
21.025067	0.1	1.531802
21.026733	0.1	1.535309
21.028400	0.1	1.537441
21.030067	0.1	1.538149
21.031733	0.1	1.538289
21.033400	0.1	1.538894
21.035067	0.1	1.540435
21.036733	0.1	1.542601
21.038400	0.1	1.544813
21.040067	0.1	1.547271
21.041733	0.1	1.550927
21.043400	0.1	1.556459
21.045067	0.1	1.564119
21.046733	0.1	1.574149
21.048400	0.1	1.586704
21.050067	0.1	1.601307
21.051733	0.1	1.616464
21.053400	0.1	1.630485
21.055067	0.1	1.642783
21.056733	0.1	1.653782
21.058400	0.1	1.664073
21.060067	0.1	1.674090
21.061733	0.1	1.683785
21.063400	0.1	1.692842
21.065067	0.1	1.701997
21.066733	0.1	1.713163
21.068400	0.1	1.727329
21.070067	0.1	1.743119
21.071733	0.1	1.758421
21.073400	0.1	1.772651
21.075067	0.1	1.786659
21.076733	0.1	1.801564
21.078400	0.1	1.818403
21.080067	0.1	1.837783
21.081733	0.1	1.859376
21.083400	0.1	1.882077
21.085067	0.1	1.904480
21.086733	0.1	1.925393
21.088400	0.1	1.944853
21.090067	0.1	1.964807
21.091733	0.1	1.987624
21.093400	0.1	2.013971
21.095067	0.1	2.042251
21.096733	0.1	2.070274
21.098400	0.1	2.097236
21.100067	0.1	2.123765
21.101733	0.1	2.150931
21.103400	0.1	2.179346
21.105067	0.1	2.207868
21.106733	0.1	2.233693
21.108400	0.1	2.255347
21.110067	0.1	2.274960
21.111733	0.1	2.296483
21.113400	0.1	2.321647
21.115067	0.1	2.348674
21.116733	0.1	2.374602
21.118400	0.1	2.397858
21.120067	0.1	2.418878
21.121733	0.1	2.438994
21.123400	0.1	2.458571
21.125067	0.1	2.476363
21.126733	0.1	2.490771
21.128400	0.1	2.501602
21.130067	0.1	2.510510
21.131733	0.1	2.519330
21.133400	0.1	2.528299
21.135067	0.1	2.536010
21.136733	0.1	2.540499
21.138400	0.1	2.540713
21.140067	0.1	2.537724
21.141733	0.1	2.533915
21.143400	0.1	2.530557
21.145067	0.1	2.526906
21.146733	0.1	2.521668
21.148400	0.1	2.514645
21.150067	0.1	2.506878
21.151733	0.1	2.499330
21.153400	0.1	2.491619
21.155067	0.1	2.482422
21.156733	0.1	2.470659
21.158400	0.1	2.455870
21.160067	0.1	2.438049
21.161733	0.1	2.418011
21.163400	0.1	2.397820
21.165067	0.1	2.379841
21.166733	0.1	2.364698
21.168400	0.1	2.350383
21.170067	0.1	2.334532
21.171733	0.1	2.316930
21.173400	0.1	2.298644
21.175067	0.1	2.280315
21.176733	0.1	2.262490
21.178400	0.1	2.245931
21.180067	0.1	2.230736
21.181733	0.1	2.215873
21.183400	0.1	2.200240
21.185067	0.1	2.183886
21.186733	0.1	2.167486
21.188400	0.1	2.151658
21.190067	0.1	2.136938
21.191733	0.1	2.123429
21.193400	0.1	2.110736
21.195067	0.1	2.098954
21.196733	0.1	2.089343
21.198400	0.1	2.083252
21.200067	0.1	2.080393
21.201733	0.1	2.078819
21.203400	0.1	2.076905
21.205067	0.1	2.074461
21.206733	0.1	2.071760
21.208400	0.1	2.069152
21.210067	0.1	2.067769
21.211733	0.1	2.068933
21.213400	0.1	2.072542
21.215067	0.1	2.077040
21.216733	0.1	2.081105
21.218400	0.1	2.085031
21.220067	0.1	2.090014
21.221733	0.1	2.096756
21.223400	0.1	2.105241
21.225067	0.1	2.114517
21.226733	0.1	2.122945
21.228400	0.1	2.129362
21.230067	0.1	2.133469
21.231733	0.1	2.135569
21.233400	0.1	2.136729
21.235067	0.1	2.138373
21.236733	0.1	2.140808
21.238400	0.1	2.143411
21.240067	0.1	2.146252
21.241733	0.1	2.149916
21.243400	0.1	2.154219
21.245067	0.1	2.158359
21.246733	0.1	2.161362
21.248400	0.1	2.162205
21.250067	0.1	2.160915
21.251733	0.1	2.158694
21.253400	0.1	2.156198
21.255067	0.1	2.152990
21.256733	0.1	2.148962
21.258400	0.1	2.144719
21.260067	0.1	2.141055
21.261733	0.1	2.138433
21.263400	0.1	2.136151
21.265067	0.1	2.132403
21.266733	0.1	2.125613
21.268400	0.1	2.115415
21.270067	0.1	2.102796
21.271733	0.1	2.089157
21.273400	0.1	2.074991
21.275067	0.1	2.060174
21.276733	0.1	2.045021
21.278400	0.1	2.029925
21.280067	0.1	2.014553
21.281733	0.1	1.999107
21.283400	0.1	1.985007
21.285067	0.1	1.972700
21.286733	0.1	1.960797
21.288400	0.1	1.948173
21.290067	0.1	1.934669
21.291733	0.1	1.920196
21.293400	0.1	1.904988
21.295067	0.1	1.890203
21.296733	0.1	1.877253
21.298400	0.1	1.866897
21.300067	0.1	1.858971
21.301733	0.1	1.852075
21.303400	0.1	1.843767
21.305067	0.1	1.832130
21.306733	0.1	1.817578
21.308400	0.1	1.802486
21.310067	0.1	1.788610
21.311733	0.1	1.775851
21.313400	0.1	1.763720
21.315067	0.1	1.752884
21.316733	0.1	1.744707
21.318400	0.1	1.739385
21.320067	0.1	1.735785
21.321733	0.1	1.733471
21.323400	0.1	1.732805
21.325067	0.1	1.733266
21.326733	0.1	1.733596
21.328400	0.1	1.732986
21.330067	0.1	1.730756
21.331733	0.1	1.726109
21.333400	0.1	1.719068
21.335067	0.1	1.710998
21.336733	0.1	1.703803
21.338400	0.1	1.699082
21.340067	0.1	1.697699
21.341733	0.1	1.699277
21.343400	0.1	1.701959
21.345067	0.1	1.703342
21.346733	0.1	1.702225
21.348400	0.1	1.699678
21.350067	0.1	1.698262
21.351733	0.1	1.699775
21.353400	0.1	1.703934
21.355067	0.1	1.709191
21.356733	0.1	1.714067
21.358400	0.1	1.717829
21.360067	0.1	1.720209
21.361733	0.1	1.720698
21.363400	0.1	1.719259
21.365067	0.1	1.717415
21.366733	0.1	1.717391
21.368400	0.1	1.720390
21.370067	0.1	1.726123
21.371733	0.1	1.733787
21.373400	0.1	1.742570
21.375067	0.1	1.751403
21.376733	0.1	1.759082
21.378400	0.1	1.764968
21.380067	0.1	1.769438
21.381733	0.1	1.773341
21.383400	0.1	1.776959
21.385067	0.1	1.780260
21.386733	0.1	1.783683
21.388400	0.1	1.787511
21.390067	0.1	1.791031
21.391733	0.1	1.793606
21.393400	0.1	1.796200
21.395067	0.1	1.800498
21.396733	0.1	1.806598
21.398400	0.1	1.812922
21.400067	0.1	1.817960
21.401733	0.1	1.821355
21.403400	0.1	1.823991
21.405067	0.1	1.827059
21.406733	0.1	1.830808
21.408400	0.1	1.835059
21.410067	0.1	1.839935
21.411733	0.1	1.844424
21.413400	0.1	1.846096
21.415067	0.1	1.843707
21.416733	0.1	1.838873
21.418400	0.1	1.834491
21.420067	0.1	1.831884
21.421733	0.1	1.830067
21.423400	0.1	1.827851
21.425067	0.1	1.824829
21.426733	0.1	1.820861
21.428400	0.1	1.816601
21.430067	0.1	1.813495
21.431733	0.1	1.811711
21.433400	0.1	1.809443
21.435067	0.1	1.805192
21.436733	0.1	1.799515
21.438400	0.1	1.793914
21.440067	0.1	1.788875
21.441733	0.1	1.783269
21.443400	0.1	1.775101
21.445067	0.1	1.763119
21.446733	0.1	1.747850
21.448400	0.1	1.731305
21.450067	0.1	1.715608
21.451733	0.1	1.701736
21.453400	0.1	1.690066
21.455067	0.1	1.681326
21.456733	0.1	1.675352
21.458400	0.1	1.669968
21.460067	0.1	1.662611
21.461733	0.1	1.652031
21.463400	0.1	1.638364
21.465067	0.1	1.623202
21.466733	0.1	1.609013
21.468400	0.1	1.596967
21.470067	0.1	1.585307
21.471733	0.1	1.570601
21.473400	0.1	1.551174
21.475067	0.1	1.529045
21.476733	0.1	1.507732
21.478400	0.1	1.489073
21.480067	0.1	1.472859
21.481733	0.1	1.458176
21.483400	0.1	1.444542
21.485067	0.1	1.431890
21.486733	0.1	1.419769
21.488400	0.1	1.407554
21.490067	0.1	1.395107
21.491733	0.1	1.382553
21.493400	0.1	1.370083
21.495067	0.1	1.358436
21.496733	0.1	1.348811
21.498400	0.1	1.341747
21.500067	0.1	1.336308
21.501733	0.1	1.331083
21.503400	0.1	1.325477
21.505067	0.1	1.319102
21.506733	0.1	1.311158
21.508400	0.1	1.301547
21.510067	0.1	1.291493
21.511733	0.1	1.282501
21.513400	0.1	1.275060
21.515067	0.1	1.268573
21.516733	0.1	1.262529
21.518400	0.1	1.256960
21.520067	0.1	1.251549
21.521733	0.1	1.245616
21.523400	0.1	1.239474
21.525067	0.1	1.234482
21.526733	0.1	1.231665
21.528400	0.1	1.230491
21.530067	0.1	1.228713
21.531733	0.1	1.224121
21.533400	0.1	1.216973
21.535067	0.1	1.209732
21.536733	0.1	1.204377
21.538400	0.1	1.200554
21.540067	0.1	1.196414
21.541733	0.1	1.190468
21.543400	0.1	1.182267
21.545067	0.1	1.172568
21.546733	0.1	1.163180
21.548400	0.1	1.155687
21.550067	0.1	1.149988
21.551733	0.1	1.144577
21.553400	0.1	1.138384
21.555067	0.1	1.131459
21.556733	0.1	1.124856
21.558400	0.1	1.121024
21.560067	0.1	1.122328
21.561733	0.1	1.128740
21.563400	0.1	1.137913
21.565067	0.1	1.146677
21.566733	0.1	1.152209
21.568400	0.1	1.152880
21.570067	0.1	1.148405
21.571733	0.1	1.139757
21.573400	0.1	1.129098
21.575067	0.1	1.118830
21.576733	0.1	1.110355
21.578400	0.1	1.104358
21.580067	0.1	1.101233
21.581733	0.1	1.100469
21.583400	0.1	1.100623
21.585067	0.1	1.100353
21.586733	0.1	1.098718
21.588400	0.1	1.094975
21.590067	0.1	1.088833
21.591733	0.1	1.081042
21.593400	0.1	1.073414
21.595067	0.1	1.067496
21.596733	0.1	1.063044
21.598400	0.1	1.058397
21.600067	0.1	1.052814
21.601733	0.1	1.047682
21.603400	0.1	1.044897
21.605067	0.1	1.044916
21.606733	0.1	1.046774
21.608400	0.1	1.049237
21.610067	0.1	1.051342
21.611733	0.1	1.052022
21.613400	0.1	1.050364
21.615067	0.1	1.046690
21.616733	0.1	1.042536
21.618400	0.1	1.038965
21.620067	0.1	1.035789
21.621733	0.1	1.033074
21.623400	0.1	1.031957
21.625067	0.1	1.033396
21.626733	0.1	1.036981
21.628400	0.1	1.041060
21.630067	0.1	1.044376
21.631733	0.1	1.047272
21.633400	0.1	1.050634
21.635067	0.1	1.054616
21.636733	0.1	1.058802
21.638400	0.1	1.062378
21.640067	0.1	1.064599
21.641733	0.1	1.065903
21.643400	0.1	1.067752
21.645067	0.1	1.070932
21.646733	0.1	1.074467
21.648400	0.1	1.076832
21.650067	0.1	1.077466
21.651733	0.1	1.076683
21.653400	0.1	1.074942
21.655067	0.1	1.073270
21.656733	0.1	1.073754
21.658400	0.1	1.078141
21.660067	0.1	1.086006
21.661733	0.1	1.094956
21.663400	0.1	1.102174
21.665067	0.1	1.106230
21.666733	0.1	1.107631
21.668400	0.1	1.107235
21.670067	0.1	1.105345
21.671733	0.1	1.103124
21.673400	0.1	1.103166
21.675067	0.1	1.107045
21.676733	0.1	1.113703
21.678400	0.1	1.121438
21.680067	0.1	1.129955
21.681733	0.1	1.139403
21.683400	0.1	1.149061
21.685067	0.1	1.157583
21.686733	0.1	1.164135
21.688400	0.1	1.169471
21.690067	0.1	1.175562
21.691733	0.1	1.183967
21.693400	0.1	1.194873
21.695067	0.1	1.207343
21.696733	0.1	1.220168
21.698400	0.1	1.232247
21.700067	0.1	1.242384
21.701733	0.1	1.248922
21.703400	0.1	1.250673
21.705067	0.1	1.249039
21.706733	0.1	1.247525
21.708400	0.1	1.248950
21.710067	0.1	1.254207
21.711733	0.1	1.262370
21.713400	0.1	1.271213
21.715067	0.1	1.278780
21.716733	0.1	1.284005
21.718400	0.1	1.286333
21.720067	0.1	1.286040
21.721733	0.1	1.284061
21.723400	0.1	1.281141
21.725067	0.1	1.277993
21.726733	0.1	1.275362
21.728400	0.1	1.273835
21.730067	0.1	1.274166
21.731733	0.1	1.276219
21.733400	0.1	1.277714
21.735067	0.1	1.276196
21.736733	0.1	1.271456
21.738400	0.1	1.264438
21.740067	0.1	1.255297
21.741733	0.1	1.243958
21.743400	0.1	1.231204
21.745067	0.1	1.218747
21.746733	0.1	1.208279
21.748400	0.1	1.200037
21.750067	0.1	1.193010
21.751733	0.1	1.186342
21.753400	0.1	1.179045
21.755067	0.1	1.169206
21.756733	0.1	1.155594
21.758400	0.1	1.139278
21.760067	0.1	1.122262
21.761733	0.1	1.105745
21.763400	0.1	1.090043
21.765067	0.1	1.074933
21.766733	0.1	1.060250
21.768400	0.1	1.046257
21.770067	0.1	1.032818
21.771733	0.1	1.018788
21.773400	0.1	1.002890
21.775067	0.1	0.985139
21.776733	0.1	0.967048
21.778400	0.1	0.950368
21.780067	0.1	0.935839
21.781733	0.1	0.923341
21.783400	0.1	0.911858
21.785067	0.1	0.899243
21.786733	0.1	0.884221
21.788400	0.1	0.868374
21.790067	0.1	0.854582
21.791733	0.1	0.844132
21.793400	0.1	0.836020
21.795067	0.1	0.828621
21.796733	0.1	0.821352
21.798400	0.1	0.814381
21.800067	0.1	0.807638
21.801733	0.1	0.800565
21.803400	0.1	0.792346
21.805067	0.1	0.782497
21.806733	0.1	0.771424
21.808400	0.1	0.760225
21.810067	0.1	0.749957
21.811733	0.1	0.741552
21.813400	0.1	0.736001
21.815067	0.1	0.733770
21.816733	0.1	0.733770
21.818400	0.1	0.733915
21.820067	0.1	0.732820
21.821733	0.1	0.730450
21.823400	0.1	0.727605
21.825067	0.1	0.725156
21.826733	0.1	0.723000
21.828400	0.1	0.719600
21.830067	0.1	0.713477
21.831733	0.1	0.705370
21.833400	0.1	0.697863
21.835067	0.1	0.693011
21.836733	0.1	0.691325
21.838400	0.1	0.692573
21.840067	0.1	0.696285
21.841733	0.1	0.701747
21.843400	0.1	0.708355
21.845067	0.1	0.715447
21.846733	0.1	0.721784
21.848400	0.1	0.725742
21.850067	0.1	0.726329
21.851733	0.1	0.723894
21.853400	0.1	0.720080
21.855067	0.1	0.717337
21.856733	0.1	0.717286
21.858400	0.1	0.719153
21.860067	0.1	0.720783
21.861733	0.1	0.720951
21.863400	0.1	0.720401
21.865067	0.1	0.721384
21.866733	0.1	0.725859
21.868400	0.1	0.733687
21.870067	0.1	0.743009
21.871733	0.1	0.751615
21.873400	0.1	0.757817
21.875067	0.1	0.761193
21.876733	0.1	0.762492
21.878400	0.1	0.762921
21.880067	0.1	0.763559
21.881733	0.1	0.764793
21.883400	0.1	0.766478
21.885067	0.1	0.768444
21.886733	0.1	0.770232
21.888400	0.1	0.771466
21.890067	0.1	0.772784
21.891733	0.1	0.775019
21.893400	0.1	0.777673
21.895067	0.1	0.779503
21.896733	0.1	0.780057
21.898400	0.1	0.779587
21.900067	0.1	0.778432
21.901733	0.1	0.777007
21.903400	0.1	0.775643
21.905067	0.1	0.774548
21.906733	0.1	0.774064
21.908400	0.1	0.774367
21.910067	0.1	0.774553
21.911733	0.1	0.772588
21.913400	0.1	0.767647
21.915067	0.1	0.761645
21.916733	0.1	0.757021
21.918400	0.1	0.754921
21.920067	0.1	0.755540
21.921733	0.1	0.757664
21.923400	0.1	0.758683
21.925067	0.1	0.756802
21.926733	0.1	0.752746
21.928400	0.1	0.749333
21.930067	0.1	0.749007
21.931733	0.1	0.751624
21.933400	0.1	0.755591
21.935067	0.1	0.760211
21.936733	0.1	0.765496
21.938400	0.1	0.770660
21.940067	0.1	0.774292
21.941733	0.1	0.775857
21.943400	0.1	0.775931
21.945067	0.1	0.775428
21.946733	0.1	0.775424
21.948400	0.1	0.776532
21.950067	0.1	0.778129
21.951733	0.1	0.779172
21.953400	0.1	0.779629
21.955067	0.1	0.780625
21.956733	0.1	0.783522
21.958400	0.1	0.788700
21.960067	0.1	0.795410
21.961733	0.1	0.802870
21.963400	0.1	0.810786
21.965067	0.1	0.818949
21.966733	0.1	0.827303
21.968400	0.1	0.835792
21.970067	0.1	0.843806
21.971733	0.1	0.850460
21.973400	0.1	0.855620
21.975067	0.1	0.860388
21.976733	0.1	0.866619
21.978400	0.1	0.875751
21.980067	0.1	0.888002
21.981733	0.1	0.902405
21.983400	0.1	0.917176
21.985067	0.1	0.930587
21.986733	0.1	0.941856
21.988400	0.1	0.951076
21.990067	0.1	0.959164
21.991733	0.1	0.968240
21.993400	0.1	0.980287
21.995067	0.1	0.995006
21.996733	0.1	1.010457
21.998400	0.1	1.025633
22.000067	0.1	1.041130
22.001733	0.1	1.057275
22.003400	0.1	1.072944
22.005067	0.1	1.086970
22.006733	0.1	1.100143
22.008400	0.1	1.114192
22.010067	0.1	1.129317
22.011733	0.1	1.144628
22.013400	0.1	1.160558
22.015067	0.1	1.178733
22.016733	0.1	1.199790
22.018400	0.1	1.222403
22.020067	0.1	1.244969
22.021733	0.1	1.267544
22.023400	0.1	1.291605
22.025067	0.1	1.318729
22.026733	0.1	1.349519
22.028400	0.1	1.383037
22.030067	0.1	1.417329
22.031733	0.1	1.450386
22.033400	0.1	1.481296
22.035067	0.1	1.511080
22.036733	0.1	1.541823
22.038400	0.1	1.574936
22.040067	0.1	1.610797
22.041733	0.1	1.649265
22.043400	0.1	1.689564
22.045067	0.1	1.730258
22.046733	0.1	1.770472
22.048400	0.1	1.811055
22.050067	0.1	1.853546
22.051733	0.1	1.897560
22.053400	0.1	1.941058
22.055067	0.1	1.983331
22.056733	0.1	2.025417
22.058400	0.1	2.068183
22.060067	0.1	2.111965
22.061733	0.1	2.157101
22.063400	0.1	2.203616
22.065067	0.1	2.251165
22.066733	0.1	2.299189
22.068400	0.1	2.346537
22.070067	0.1	2.391823
22.071733	0.1	2.434556
22.073400	0.1	2.475274
22.075067	0.1	2.514143
22.076733	0.1	2.550292
22.078400	0.1	2.582930
22.080067	0.1	2.612225
22.081733	0.1	2.638879
22.083400	0.1	2.663550
22.085067	0.1	2.686125
22.086733	0.1	2.705217
22.088400	0.1	2.718922
22.090067	0.1	2.726540
22.091733	0.1	2.729408
22.093400	0.1	2.729478
22.095067	0.1	2.727211
22.096733	0.1	2.721851
22.098400	0.1	2.713096
22.100067	0.1	2.701399
22.101733	0.1	2.687373
22.103400	0.1	2.671229
22.105067	0.1	2.652225
22.106733	0.1	2.629226
22.108400	0.1	2.602357
22.110067	0.1	2.573323
22.111733	0.1	2.543316
22.113400	0.1	2.511847
22.115067	0.1	2.478296
22.116733	0.1	2.442878
22.118400	0.1	2.405737
22.120067	0.1	2.366975
22.121733	0.1	2.327259
22.123400	0.1	2.286551
22.125067	0.1	2.243789
22.126733	0.1	2.198829
22.128400	0.1	2.153288
22.130067	0.1	2.109380
22.131733	0.1	2.068523
22.133400	0.1	2.030507
22.135067	0.1	1.994274
22.136733	0.1	1.959680
22.138400	0.1	1.927703
22.140067	0.1	1.899423
22.141733	0.1	1.875111
22.143400	0.1	1.854510
22.145067	0.1	1.837499
22.146733	0.1	1.823273
22.148400	0.1	1.810044
22.150067	0.1	1.796833
22.151733	0.1	1.784763
22.153400	0.1	1.775934
22.155067	0.1	1.771096
22.156733	0.1	1.769019
22.158400	0.1	1.769010
22.160067	0.1	1.772451
22.161733	0.1	1.780875
22.163400	0.1	1.794114
22.165067	0.1	1.810859
22.166733	0.1	1.830203
22.168400	0.1	1.852876
22.170067	0.1	1.880638
22.171733	0.1	1.914194
22.173400	0.1	1.952485
22.175067	0.1	1.993603
22.176733	0.1	2.035815
22.178400	0.1	2.078456
22.180067	0.1	2.121804
22.181733	0.1	2.166573
22.183400	0.1	2.214429
22.185067	0.1	2.267710
22.186733	0.1	2.327501
22.188400	0.1	2.392717
22.190067	0.1	2.461346
22.191733	0.1	2.531661
22.193400	0.1	2.602474
22.195067	0.1	2.673408
22.196733	0.1	2.744859
22.198400	0.1	2.817577
22.200067	0.1	2.892977
22.201733	0.1	2.973038
22.203400	0.1	3.058156
22.205067	0.1	3.146101
22.206733	0.1	3.234111
22.208400	0.1	3.320882
22.210067	0.1	3.406652
22.211733	0.1	3.492683
22.213400	0.1	3.580134
22.215067	0.1	3.668526
22.216733	0.1	3.755610
22.218400	0.1	3.838739
22.220067	0.1	3.916486
22.221733	0.1	3.989465
22.223400	0.1	4.059570
22.225067	0.1	4.128604
22.226733	0.1	4.197205
22.228400	0.1	4.264060
22.230067	0.1	4.326240
22.231733	0.1	4.381360
22.233400	0.1	4.428918
22.235067	0.1	4.468914
22.236733	0.1	4.500509
22.238400	0.1	4.523532
22.240067	0.1	4.539397
22.241733	0.1	4.549711
22.243400	0.1	4.554885
22.245067	0.1	4.553860
22.246733	0.1	4.545194
22.248400	0.1	4.528840
22.250067	0.1	4.505822
22.251733	0.1	4.476453
22.253400	0.1	4.439889
22.255067	0.1	4.394669
22.256733	0.1	4.339209
22.258400	0.1	4.273113
22.260067	0.1	4.198365
22.261733	0.1	4.118169
22.263400	0.1	4.034657
22.265067	0.1	3.948314
22.266733	0.1	3.858856
22.268400	0.1	3.765910
22.270067	0.1	3.669448
22.271733	0.1	3.570528
22.273400	0.1	3.470774
22.275067	0.1	3.370317
22.276733	0.1	3.267531
22.278400	0.1	3.161277
22.280067	0.1	3.051916
22.281733	0.1	2.940656
22.283400	0.1	2.829335
22.285067	0.1	2.720007
22.286733	0.1	2.613952
22.288400	0.1	2.510995
22.290067	0.1	2.409909
22.291733	0.1	2.309983
22.293400	0.1	2.211854
22.295067	0.1	2.116826
22.296733	0.1	2.025994
22.298400	0.1	1.939470
22.300067	0.1	1.856461
22.301733	0.1	1.776852
22.303400	0.1	1.701359
22.305067	0.1	1.630164
22.306733	0.1	1.562755
22.308400	0.1	1.498926
22.310067	0.1	1.438987
22.311733	0.1	1.383005
22.313400	0.1	1.330595
22.315067	0.1	1.281761
22.316733	0.1	1.237472
22.318400	0.1	1.198803
22.320067	0.1	1.165234
22.321733	0.1	1.134896
22.323400	0.1	1.106695
22.325067	0.1	1.080637
22.326733	0.1	1.056795
22.328400	0.1	1.035226
22.330067	0.1	1.015877
22.331733	0.1	0.998145
22.333400	0.1	0.981293
22.335067	0.1	0.965209
22.336733	0.1	0.951015
22.338400	0.1	0.940878
22.340067	0.1	0.936124
22.341733	0.1	0.935686
22.343400	0.1	0.937055
22.345067	0.1	0.937684
22.346733	0.1	0.935714
22.348400	0.1	0.931402
22.350067	0.1	0.927602
22.351733	0.1	0.927895
22.353400	0.1	0.934196
22.355067	0.1	0.945982
22.356733	0.1	0.961209
22.358400	0.1	0.977614
22.360067	0.1	0.993391
22.361733	0.1	1.007775
22.363400	0.1	1.021652
22.365067	0.1	1.036450
22.366733	0.1	1.052464
22.368400	0.1	1.069312
22.370067	0.1	1.086583
22.371733	0.1	1.103631
22.373400	0.1	1.120227
22.375067	0.1	1.137028
22.376733	0.1	1.154793
22.378400	0.1	1.173769
22.380067	0.1	1.193727
22.381733	0.1	1.214799
22.383400	0.1	1.237998
22.385067	0.1	1.264066
22.386733	0.1	1.292536
22.388400	0.1	1.322608
22.390067	0.1	1.353403
22.391733	0.1	1.383484
22.393400	0.1	1.412379
22.395067	0.1	1.442158
22.396733	0.1	1.475564
22.398400	0.1	1.513273
22.400067	0.1	1.553888
22.401733	0.1	1.595458
22.403400	0.1	1.636506
22.405067	0.1	1.676725
22.406733	0.1	1.716651
22.408400	0.1	1.756614
22.410067	0.1	1.796670
22.411733	0.1	1.837239
22.413400	0.1	1.879446
22.415067	0.1	1.925090
22.416733	0.1	1.975573
22.418400	0.1	2.031196
22.420067	0.1	2.092025
22.421733	0.1	2.158317
22.423400	0.1	2.229637
22.425067	0.1	2.304544
22.426733	0.1	2.381373
22.428400	0.1	2.458990
22.430067	0.1	2.537095
22.431733	0.1	2.616835
22.433400	0.1	2.700756
22.435067	0.1	2.791071
22.436733	0.1	2.888367
22.438400	0.1	2.991883
22.440067	0.1	3.100806
22.441733	0.1	3.214772
22.443400	0.1	3.333129
22.445067	0.1	3.455244
22.446733	0.1	3.581834
22.448400	0.1	3.714575
22.450067	0.1	3.854609
22.451733	0.1	4.001935
22.453400	0.1	4.156148
22.455067	0.1	4.317500
22.456733	0.1	4.486456
22.458400	0.1	4.662126
22.460067	0.1	4.843008
22.461733	0.1	5.029575
22.463400	0.1	5.224184
22.465067	0.1	5.428437
22.466733	0.1	5.642152
22.468400	0.1	5.864408
22.470067	0.1	6.094277
22.471733	0.1	6.331573
22.473400	0.1	6.577070
22.475067	0.1	6.831624
22.476733	0.1	7.095505
22.478400	0.1	7.368396
22.480067	0.1	7.649977
22.481733	0.1	7.941294
22.483400	0.1	8.244640
22.485067	0.1	8.561378
22.486733	0.1	8.891071
22.488400	0.1	9.232922
22.490067	0.1	9.587114
22.491733	0.1	9.954907
22.493400	0.1	10.338048
22.495067	0.1	10.737511
22.496733	0.1	11.153179
22.498400	0.1	11.585178
22.500067	0.1	12.034713
22.501733	0.1	12.503578
22.503400	0.1	12.993072
22.505067	0.1	13.503558
22.506733	0.1	14.035795
22.508400	0.1	14.591790
22.510067	0.1	15.173177
22.511733	0.1	15.779641
22.513400	0.1	16.410192
22.515067	0.1	17.065303
22.516733	0.1	17.746333
22.518400	0.1	18.454194
22.520067	0.1	19.190037
22.521733	0.1	19.955584
22.523400	0.1	20.752149
22.525067	0.1	21.579913
22.526733	0.1	22.437372
22.528400	0.1	23.321467
22.530067	0.1	24.229232
22.531733	0.1	25.158776
22.533400	0.1	26.109316
22.535067	0.1	27.080546
22.536733	0.1	28.070724
22.538400	0.1	29.076184
22.540067	0.1	30.093193
22.541733	0.1	31.118332
22.543400	0.1	32.147546
22.545067	0.1	33.176164
22.546733	0.1	34.199404
22.548400	0.1	35.212720
22.550067	0.1	36.211493
22.551733	0.1	37.190444
22.553400	0.1	38.143611
22.555067	0.1	39.064698
22.556733	0.1	39.947652
22.558400	0.1	40.787235
22.560067	0.1	41.578943
22.561733	0.1	42.318162
22.563400	0.1	42.998553
22.565067	0.1	43.611834
22.566733	0.1	44.151275
22.568400	0.1	44.614351
22.570067	0.1	45.000413
22.571733	0.1	45.307311
22.573400	0.1	45.532021
22.575067	0.1	45.672874
22.576733	0.1	45.729983
22.578400	0.1	45.704120
22.580067	0.1	45.595043
22.581733	0.1	45.401696
22.583400	0.1	45.124590
22.585067	0.1	44.765775
22.586733	0.1	44.326489
22.588400	0.1	43.806816
22.590067	0.1	43.207766
22.591733	0.1	42.533148
22.593400	0.1	41.789245
22.595067	0.1	40.982952
22.596733	0.1	40.120087
22.598400	0.1	39.204718
22.600067	0.1	38.240403
22.601733	0.1	37.232465
22.603400	0.1	36.187503
22.605067	0.1	35.111061
22.606733	0.1	34.007463
22.608400	0.1	32.881219
22.610067	0.1	31.737480
22.611733	0.1	30.581388
22.613400	0.1	29.418119
22.615067	0.1	28.252914
22.616733	0.1	27.090441
22.618400	0.1	25.934828
22.620067	0.1	24.790596
22.621733	0.1	23.662508
22.623400	0.1	22.554775
22.625067	0.1	21.471186
22.626733	0.1	20.415215
22.628400	0.1	19.388371
22.630067	0.1	18.390184
22.631733	0.1	17.421041
22.633400	0.1	16.483283
22.635067	0.1	15.579429
22.636733	0.1	14.711153
22.638400	0.1	13.879836
22.640067	0.1	13.086447
22.641733	0.1	12.331246
22.643400	0.1	11.614151
22.645067	0.1	10.934998
22.646733	0.1	10.293806
22.648400	0.1	9.690132
22.650067	0.1	9.122351
22.651733	0.1	8.588862
22.653400	0.1	8.089338
22.655067	0.1	7.623974
22.656733	0.1	7.192148
22.658400	0.1	6.792117
22.660067	0.1	6.421763
22.661733	0.1	6.079678
22.663400	0.1	5.765441
22.665067	0.1	5.478831
22.666733	0.1	5.218713
22.668400	0.1	4.982590
22.670067	0.1	4.767692
22.671733	0.1	4.572747
22.673400	0.1	4.398306
22.675067	0.1	4.245099
22.676733	0.1	4.112413
22.678400	0.1	3.998266
22.680067	0.1	3.901147
22.681733	0.1	3.820774
22.683400	0.1	3.756825
22.685067	0.1	3.707623
22.686733	0.1	3.670296
22.688400	0.1	3.642016
22.690067	0.1	3.621490
22.691733	0.1	3.609029
22.693400	0.1	3.605350
22.695067	0.1	3.611222
22.696733	0.1	3.627636
22.698400	0.1	3.654780
22.700067	0.1	3.691581
22.701733	0.1	3.736410
22.703400	0.1	3.787274
22.705067	0.1	3.842413
22.706733	0.1	3.901743
22.708400	0.1	3.966647
22.710067	0.1	4.037772
22.711733	0.1	4.114220
22.713400	0.1	4.194775
22.715067	0.1	4.278519
22.716733	0.1	4.364988
22.718400	0.1	4.454590
22.720067	0.1	4.547378
22.721733	0.1	4.641195
22.723400	0.1	4.732208
22.725067	0.1	4.817182
22.726733	0.1	4.895069
22.728400	0.1	4.967158
22.730067	0.1	5.036048
22.731733	0.1	5.103759
22.733400	0.1	5.170205
22.735067	0.1	5.233525
22.736733	0.1	5.291277
22.738400	0.1	5.341279
22.740067	0.1	5.382756
22.741733	0.1	5.416777
22.743400	0.1	5.444931
22.745067	0.1	5.467772
22.746733	0.1	5.484247
22.748400	0.1	5.492698
22.750067	0.1	5.492703
22.751733	0.1	5.484647
22.753400	0.1	5.467571
22.755067	0.1	5.439576
22.756733	0.1	5.400046
22.758400	0.1	5.350374
22.760067	0.1	5.292865
22.761733	0.1	5.229176
22.763400	0.1	5.159220
22.765067	0.1	5.082032
22.766733	0.1	4.998129
22.768400	0.1	4.909695
22.770067	0.1	4.818086
22.771733	0.1	4.722602
22.773400	0.1	4.621577
22.775067	0.1	4.513292
22.776733	0.1	4.397221
22.778400	0.1	4.274980
22.780067	0.1	4.149061
22.781733	0.1	4.021656
22.783400	0.1	3.894502
22.785067	0.1	3.767945
22.786733	0.1	3.641290
22.788400	0.1	3.514984
22.790067	0.1	3.390219
22.791733	0.1	3.266679
22.793400	0.1	3.142557
22.795067	0.1	3.016884
22.796733	0.1	2.890965
22.798400	0.1	2.767327
22.800067	0.1	2.648467
22.801733	0.1	2.536066
22.803400	0.1	2.429788
22.805067	0.1	2.327506
22.806733	0.1	2.227565
22.808400	0.1	2.129790
22.810067	0.1	2.034334
22.811733	0.1	1.941221
22.813400	0.1	1.850859
22.815067	0.1	1.763920
22.816733	0.1	1.681023
22.818400	0.1	1.603048
22.820067	0.1	1.531099
22.821733	0.1	1.465110
22.823400	0.1	1.403284
22.825067	0.1	1.344322
22.826733	0.1	1.288978
22.828400	0.1	1.238422
22.830067	0.1	1.192489
22.831733	0.1	1.150034
22.833400	0.1	1.109932
22.835067	0.1	1.071556
22.836733	0.1	1.034453
22.838400	0.1	0.998131
22.840067	0.1	0.963071
22.841733	0.1	0.930964
22.843400	0.1	0.903094
22.845067	0.1	0.879043
22.846733	0.1	0.857483
22.848400	0.1	0.837264
22.850067	0.1	0.817850
22.851733	0.1	0.799922
22.853400	0.1	0.784532
22.855067	0.1	0.771340
22.856733	0.1	0.759009
22.858400	0.1	0.747042
22.860067	0.1	0.735587
22.861733	0.1	0.724653
22.863400	0.1	0.714641
22.865067	0.1	0.706189
22.866733	0.1	0.698990
22.868400	0.1	0.691805
22.870067	0.1	0.683935
22.871733	0.1	0.676401
22.873400	0.1	0.671078
22.875067	0.1	0.668238
22.876733	0.1	0.666073
22.878400	0.1	0.663013
22.880067	0.1	0.659130
22.881733	0.1	0.655064
22.883400	0.1	0.651311
22.885067	0.1	0.649118
22.886733	0.1	0.649961
22.888400	0.1	0.653188
22.890067	0.1	0.656336
22.891733	0.1	0.657816
22.893400	0.1	0.657723
22.895067	0.1	0.657057
22.896733	0.1	0.657258
22.898400	0.1	0.659632
22.900067	0.1	0.664261
22.901733	0.1	0.670003
22.903400	0.1	0.675563
22.905067	0.1	0.679828
22.906733	0.1	0.682035
22.908400	0.1	0.682864
22.910067	0.1	0.684224
22.911733	0.1	0.687353
22.913400	0.1	0.692024
22.915067	0.1	0.697388
22.916733	0.1	0.702748
22.918400	0.1	0.707647
22.920067	0.1	0.711973
22.921733	0.1	0.716094
22.923400	0.1	0.720653
22.925067	0.1	0.726292
22.926733	0.1	0.733170
22.928400	0.1	0.740979
22.930067	0.1	0.749351
22.931733	0.1	0.757896
22.933400	0.1	0.766008
22.935067	0.1	0.773338
22.936733	0.1	0.780225
22.938400	0.1	0.787457
22.940067	0.1	0.795792
22.941733	0.1	0.805561
22.943400	0.1	0.816449
22.945067	0.1	0.827461
22.946733	0.1	0.837562
22.948400	0.1	0.847192
22.950067	0.1	0.858265
22.951733	0.1	0.871541
22.953400	0.1	0.885497
22.955067	0.1	0.898619
22.956733	0.1	0.911225
22.958400	0.1	0.924547
22.960067	0.1	0.939323
22.961733	0.1	0.955518
22.963400	0.1	0.972683
22.965067	0.1	0.990387
22.966733	0.1	1.008594
22.968400	0.1	1.027584
22.970067	0.1	1.047184
22.971733	0.1	1.066918
22.973400	0.1	1.087002
22.975067	0.1	1.107929
22.976733	0.1	1.129215
22.978400	0.1	1.149797
22.980067	0.1	1.169890
22.981733	0.1	1.191306
22.983400	0.1	1.215544
22.985067	0.1	1.242994
22.986733	0.1	1.273877
22.988400	0.1	1.308126
22.990067	0.1	1.344671
22.991733	0.1	1.381794
22.993400	0.1	1.417659
22.995067	0.1	1.450940
22.996733	0.1	1.481394
22.998400	0.1	1.510172
23.000067	0.1	1.539644
23.001733	0.1	1.571970
23.003400	0.1	1.607542
23.005067	0.1	1.645572
23.006733	0.1	1.685107
23.008400	0.1	1.724828
23.010067	0.1	1.763874
23.011733	0.1	1.803031
23.013400	0.1	1.843539
23.015067	0.1	1.885854
23.016733	0.1	1.930310
23.018400	0.1	1.977407
23.020067	0.1	2.026469
23.021733	0.1	2.074642
23.023400	0.1	2.118577
23.025067	0.1	2.157274
23.026733	0.1	2.191952
23.028400	0.1	2.223686
23.030067	0.1	2.252972
23.031733	0.1	2.280935
23.033400	0.1	2.309009
23.035067	0.1	2.337480
23.036733	0.1	2.365112
23.038400	0.1	2.390468
23.040067	0.1	2.413420
23.041733	0.1	2.435064
23.043400	0.1	2.456033
23.045067	0.1	2.475064
23.046733	0.1	2.489635
23.048400	0.1	2.498217
23.050067	0.1	2.501314
23.051733	0.1	2.500145
23.053400	0.1	2.495120
23.055067	0.1	2.486128
23.056733	0.1	2.473658
23.058400	0.1	2.458300
23.060067	0.1	2.439544
23.061733	0.1	2.416410
23.063400	0.1	2.388903
23.065067	0.1	2.357760
23.066733	0.1	2.323636
23.068400	0.1	2.287016
23.070067	0.1	2.248278
23.071733	0.1	2.207728
23.073400	0.1	2.166121
23.075067	0.1	2.124645
23.076733	0.1	2.083327
23.078400	0.1	2.040155
23.080067	0.1	1.992956
23.081733	0.1	1.941426
23.083400	0.1	1.887050
23.085067	0.1	1.831842
23.086733	0.1	1.777569
23.088400	0.1	1.725382
23.090067	0.1	1.675440
23.091733	0.1	1.626727
23.093400	0.1	1.577670
23.095067	0.1	1.527732
23.096733	0.1	1.478042
23.098400	0.1	1.430362
23.100067	0.1	1.385440
23.101733	0.1	1.342259
23.103400	0.1	1.299353
23.105067	0.1	1.256405
23.106733	0.1	1.214067
23.108400	0.1	1.173359
23.110067	0.1	1.135026
23.111733	0.1	1.098891
23.113400	0.1	1.064534
23.115067	0.1	1.032380
23.116733	0.1	1.002951
23.118400	0.1	0.975747
23.120067	0.1	0.949576
23.121733	0.1	0.923811
23.123400	0.1	0.898833
23.125067	0.1	0.875113
23.126733	0.1	0.852817
23.128400	0.1	0.832612
23.130067	0.1	0.814842
23.131733	0.1	0.798358
23.133400	0.1	0.782479
23.135067	0.1	0.768742
23.136733	0.1	0.758828
23.138400	0.1	0.752476
23.140067	0.1	0.748504
23.141733	0.1	0.746157
23.143400	0.1	0.744592
23.145067	0.1	0.742548
23.146733	0.1	0.739498
23.148400	0.1	0.736332
23.150067	0.1	0.734152
23.151733	0.1	0.733198
23.153400	0.1	0.733151
23.155067	0.1	0.733058
23.156733	0.1	0.731214
23.158400	0.1	0.727260
23.160067	0.1	0.723246
23.161733	0.1	0.721086
23.163400	0.1	0.720485
23.165067	0.1	0.719908
23.166733	0.1	0.717863
23.168400	0.1	0.713663
23.170067	0.1	0.707838
23.171733	0.1	0.701556
23.173400	0.1	0.695945
23.175067	0.1	0.692066
23.176733	0.1	0.690697
23.178400	0.1	0.691786
23.180067	0.1	0.694199
23.181733	0.1	0.696168
23.183400	0.1	0.696233
23.185067	0.1	0.693803
23.186733	0.1	0.689295
23.188400	0.1	0.683586
23.190067	0.1	0.676913
23.191733	0.1	0.668974
23.193400	0.1	0.660201
23.195067	0.1	0.651721
23.196733	0.1	0.644620
23.198400	0.1	0.639912
23.200067	0.1	0.638301
23.201733	0.1	0.639325
23.203400	0.1	0.641355
23.205067	0.1	0.642454
23.206733	0.1	0.640745
23.208400	0.1	0.634938
23.210067	0.1	0.625523
23.211733	0.1	0.614407
23.213400	0.1	0.603455
23.215067	0.1	0.594021
23.216733	0.1	0.587255
23.218400	0.1	0.584051
23.220067	0.1	0.584633
23.221733	0.1	0.587469
23.223400	0.1	0.588996
23.225067	0.1	0.585900
23.226733	0.1	0.577806
23.228400	0.1	0.566915
23.230067	0.1	0.555753
23.231733	0.1	0.545685
23.233400	0.1	0.537038
23.235067	0.1	0.529820
23.236733	0.1	0.524195
23.238400	0.1	0.520614
23.240067	0.1	0.519059
23.241733	0.1	0.518430
23.243400	0.1	0.517694
23.245067	0.1	0.516591
23.246733	0.1	0.514905
23.248400	0.1	0.512595
23.250067	0.1	0.510304
23.251733	0.1	0.509126
23.253400	0.1	0.509876
23.255067	0.1	0.512255
23.256733	0.1	0.514695
23.258400	0.1	0.515766
23.260067	0.1	0.515752
23.261733	0.1	0.516134
23.263400	0.1	0.518179
23.265067	0.1	0.522416
23.266733	0.1	0.528195
23.268400	0.1	0.533583
23.270067	0.1	0.537140
23.271733	0.1	0.539212
23.273400	0.1	0.540405
23.275067	0.1	0.540419
23.276733	0.1	0.539557
23.278400	0.1	0.539375
23.280067	0.1	0.541401
23.281733	0.1	0.546384
23.283400	0.1	0.553923
23.285067	0.1	0.562230
23.286733	0.1	0.569173
23.288400	0.1	0.573229
23.290067	0.1	0.573951
23.291733	0.1	0.572824
23.293400	0.1	0.572563
23.295067	0.1	0.574598
23.296733	0.1	0.577942
23.298400	0.1	0.580777
23.300067	0.1	0.582738
23.301733	0.1	0.585155
23.303400	0.1	0.588847
23.305067	0.1	0.592759
23.306733	0.1	0.595362
23.308400	0.1	0.596661
23.310067	0.1	0.598370
23.311733	0.1	0.601960
23.313400	0.1	0.606729
23.315067	0.1	0.611087
23.316733	0.1	0.614841
23.318400	0.1	0.618729
23.320067	0.1	0.622883
23.321733	0.1	0.626543
23.323400	0.1	0.628787
23.325067	0.1	0.629523
23.326733	0.1	0.629500
23.328400	0.1	0.629197
23.330067	0.1	0.628531
23.331733	0.1	0.627511
23.333400	0.1	0.626068
23.335067	0.1	0.623907
23.336733	0.1	0.621229
23.338400	0.1	0.618622
23.340067	0.1	0.616359
23.341733	0.1	0.614538
23.343400	0.1	0.613006
23.345067	0.1	0.611204
23.346733	0.1	0.609364
23.348400	0.1	0.608787
23.350067	0.1	0.609886
23.351733	0.1	0.611381
23.353400	0.1	0.611884
23.355067	0.1	0.610645
23.356733	0.1	0.607036
23.358400	0.1	0.600843
23.360067	0.1	0.592773
23.361733	0.1	0.583786
23.363400	0.1	0.574519
23.365067	0.1	0.565620
23.366733	0.1	0.557769
23.368400	0.1	0.551613
23.370067	0.1	0.547813
23.371733	0.1	0.546253
23.373400	0.1	0.545336
23.375067	0.1	0.542700
23.376733	0.1	0.536651
23.378400	0.1	0.527357
23.380067	0.1	0.517429
23.381733	0.1	0.510290
23.383400	0.1	0.507757
23.385067	0.1	0.509247
23.386733	0.1	0.512740
23.388400	0.1	0.516325
23.390067	0.1	0.519068
23.391733	0.1	0.520637
23.393400	0.1	0.520512
23.395067	0.1	0.517857
23.396733	0.1	0.512502
23.398400	0.1	0.505638
23.400067	0.1	0.499538
23.401733	0.1	0.496847
23.403400	0.1	0.499296
23.405067	0.1	0.506281
23.406733	0.1	0.515031
23.408400	0.1	0.522598
23.410067	0.1	0.527492
23.411733	0.1	0.529517
23.413400	0.1	0.529010
23.415067	0.1	0.526551
23.416733	0.1	0.522807
23.418400	0.1	0.518486
23.420067	0.1	0.514453
23.421733	0.1	0.511487
23.423400	0.1	0.509741
23.425067	0.1	0.509028
23.426733	0.1	0.509778
23.428400	0.1	0.512893
23.430067	0.1	0.518081
23.431733	0.1	0.522989
23.433400	0.1	0.525163
23.435067	0.1	0.524502
23.436733	0.1	0.522397
23.438400	0.1	0.519422
23.440067	0.1	0.515841
23.441733	0.1	0.513070
23.443400	0.1	0.512330
23.445067	0.1	0.512791
23.446733	0.1	0.512525
23.448400	0.1	0.510770
23.450067	0.1	0.508619
23.451733	0.1	0.507869
23.453400	0.1	0.508870
23.455067	0.1	0.509913
23.456733	0.1	0.509699
23.458400	0.1	0.509098
23.460067	0.1	0.509378
23.461733	0.1	0.510341
23.463400	0.1	0.511110
23.465067	0.1	0.511319
23.466733	0.1	0.510830
23.468400	0.1	0.509294
23.470067	0.1	0.507096
23.471733	0.1	0.505615
23.473400	0.1	0.505592
23.475067	0.1	0.506761
23.476733	0.1	0.509094
23.478400	0.1	0.512525
23.480067	0.1	0.516069
23.481733	0.1	0.518761
23.483400	0.1	0.520507
23.485067	0.1	0.521056
23.486733	0.1	0.519403
23.488400	0.1	0.515347
23.490067	0.1	0.510900
23.491733	0.1	0.509233
23.493400	0.1	0.511985
23.495067	0.1	0.517764
23.496733	0.1	0.524013
23.498400	0.1	0.529164
23.500067	0.1	0.532269
23.501733	0.1	0.532749
23.503400	0.1	0.531413
23.505067	0.1	0.530318
23.506733	0.1	0.531208
23.508400	0.1	0.534551
23.510067	0.1	0.540027
23.511733	0.1	0.547175
23.513400	0.1	0.555879
23.515067	0.1	0.566491
23.516733	0.1	0.579045
23.518400	0.1	0.592712
23.520067	0.1	0.606733
23.521733	0.1	0.621350
23.523400	0.1	0.636661
23.525067	0.1	0.651493
23.526733	0.1	0.664582
23.528400	0.1	0.675805
23.530067	0.1	0.685756
23.531733	0.1	0.695297
23.533400	0.1	0.705696
23.535067	0.1	0.717985
23.536733	0.1	0.732536
23.538400	0.1	0.749519
23.540067	0.1	0.768495
23.541733	0.1	0.788150
23.543400	0.1	0.807825
23.545067	0.1	0.828006
23.546733	0.1	0.849282
23.548400	0.1	0.872095
23.550067	0.1	0.896985
23.551733	0.1	0.924347
23.553400	0.1	0.953977
23.555067	0.1	0.984967
23.556733	0.1	1.016278
23.558400	0.1	1.047677
23.560067	0.1	1.080520
23.561733	0.1	1.117121
23.563400	0.1	1.158617
23.565067	0.1	1.204223
23.566733	0.1	1.252769
23.568400	0.1	1.303386
23.570067	0.1	1.355014
23.571733	0.1	1.406721
23.573400	0.1	1.458800
23.575067	0.1	1.512901
23.576733	0.1	1.570685
23.578400	0.1	1.632534
23.580067	0.1	1.697778
23.581733	0.1	1.765913
23.583400	0.1	1.837173
23.585067	0.1	1.912178
23.586733	0.1	1.991298
23.588400	0.1	2.074470
23.590067	0.1	2.161870
23.591733	0.1	2.253898
23.593400	0.1	2.350141
23.595067	0.1	2.449751
23.596733	0.1	2.552690
23.598400	0.1	2.659853
23.600067	0.1	2.772612
23.601733	0.1	2.892055
23.603400	0.1	3.018328
23.605067	0.1	3.151130
23.606733	0.1	3.290423
23.608400	0.1	3.436124
23.610067	0.1	3.587292
23.611733	0.1	3.742357
23.613400	0.1	3.900211
23.615067	0.1	4.060934
23.616733	0.1	4.225937
23.618400	0.1	4.397202
23.620067	0.1	4.575923
23.621733	0.1	4.762467
23.623400	0.1	4.957146
23.625067	0.1	5.159732
23.626733	0.1	5.368958
23.628400	0.1	5.584154
23.630067	0.1	5.806470
23.631733	0.1	6.037434
23.633400	0.1	6.277394
23.635067	0.1	6.525707
23.636733	0.1	6.780857
23.638400	0.1	7.041092
23.640067	0.1	7.306482
23.641733	0.1	7.579564
23.643400	0.1	7.862919
23.645067	0.1	8.157315
23.646733	0.1	8.462933
23.648400	0.1	8.780244
23.650067	0.1	9.108582
23.651733	0.1	9.446191
23.653400	0.1	9.792652
23.655067	0.1	10.149521
23.656733	0.1	10.518427
23.658400	0.1	10.900344
23.660067	0.1	11.296505
23.661733	0.1	11.708140
23.663400	0.1	12.135194
23.665067	0.1	12.577162
23.666733	0.1	13.034907
23.668400	0.1	13.509924
23.670067	0.1	14.003078
23.671733	0.1	14.515561
23.673400	0.1	15.049349
23.675067	0.1	15.605777
23.676733	0.1	16.185041
23.678400	0.1	16.786875
23.680067	0.1	17.411090
23.681733	0.1	18.057483
23.683400	0.1	18.725805
23.685067	0.1	19.416693
23.686733	0.1	20.132246
23.688400	0.1	20.874841
23.690067	0.1	21.645078
23.691733	0.1	22.441102
23.693400	0.1	23.260196
23.695067	0.1	24.101054
23.696733	0.1	24.963431
23.698400	0.1	25.845948
23.700067	0.1	26.746187
23.701733	0.1	27.662111
23.703400	0.1	28.591398
23.705067	0.1	29.530735
23.706733	0.1	30.476539
23.708400	0.1	31.424998
23.710067	0.1	32.372014
23.711733	0.1	33.313641
23.713400	0.1	34.245518
23.715067	0.1	35.162647
23.716733	0.1	36.060447
23.718400	0.1	36.934796
23.720067	0.1	37.781228
23.721733	0.1	38.594585
23.723400	0.1	39.369143
23.725067	0.1	40.099071
23.726733	0.1	40.778685
23.728400	0.1	41.403095
23.730067	0.1	41.968487
23.731733	0.1	42.470712
23.733400	0.1	42.905216
23.735067	0.1	43.269396
23.736733	0.1	43.562781
23.738400	0.1	43.784063
23.740067	0.1	43.929918
23.741733	0.1	43.996270
23.743400	0.1	43.979450
23.745067	0.1	43.877550
23.746733	0.1	43.691522
23.748400	0.1	43.424428
23.750067	0.1	43.079844
23.751733	0.1	42.661061
23.753400	0.1	42.170244
23.755067	0.1	41.608485
23.756733	0.1	40.977537
23.758400	0.1	40.280633
23.760067	0.1	39.521935
23.761733	0.1	38.705929
23.763400	0.1	37.837094
23.765067	0.1	36.919923
23.766733	0.1	35.959068
23.768400	0.1	34.959707
23.770067	0.1	33.928063
23.771733	0.1	32.870537
23.773400	0.1	31.792116
23.775067	0.1	30.696197
23.776733	0.1	29.585999
23.778400	0.1	28.466103
23.780067	0.1	27.342793
23.781733	0.1	26.222412
23.783400	0.1	25.109630
23.785067	0.1	24.007768
23.786733	0.1	22.919676
23.788400	0.1	21.848124
23.790067	0.1	20.795977
23.791733	0.1	19.765571
23.793400	0.1	18.758248
23.795067	0.1	17.775400
23.796733	0.1	16.819742
23.798400	0.1	15.894542
23.800067	0.1	15.002009
23.801733	0.1	14.143512
23.803400	0.1	13.320646
23.805067	0.1	12.534536
23.806733	0.1	11.785119
23.808400	0.1	11.071819
23.810067	0.1	10.393709
23.811733	0.1	9.749671
23.813400	0.1	9.138798
23.815067	0.1	8.559884
23.816733	0.1	8.011335
23.818400	0.1	7.492388
23.820067	0.1	7.003890
23.821733	0.1	6.546569
23.823400	0.1	6.118910
23.825067	0.1	5.718432
23.826733	0.1	5.343775
23.828400	0.1	4.994217
23.830067	0.1	4.668739
23.831733	0.1	4.365672
23.833400	0.1	4.083039
23.835067	0.1	3.820257
23.836733	0.1	3.578826
23.838400	0.1	3.359513
23.840067	0.1	3.159656
23.841733	0.1	2.974882
23.843400	0.1	2.802229
23.845067	0.1	2.640509
23.846733	0.1	2.489262
23.848400	0.1	2.348507
23.850067	0.1	2.218783
23.851733	0.1	2.101050
23.853400	0.1	1.995969
23.855067	0.1	1.902683
23.856733	0.1	1.818575
23.858400	0.1	1.740493
23.860067	0.1	1.666131
23.861733	0.1	1.594266
23.863400	0.1	1.524678
23.865067	0.1	1.458633
23.866733	0.1	1.398427
23.868400	0.1	1.345659
23.870067	0.1	1.300173
23.871733	0.1	1.260270
23.873400	0.1	1.224000
23.875067	0.1	1.190729
23.876733	0.1	1.160754
23.878400	0.1	1.133499
23.880067	0.1	1.107305
23.881733	0.1	1.080655
23.883400	0.1	1.052851
23.885067	0.1	1.024366
23.886733	0.1	0.997046
23.888400	0.1	0.972976
23.890067	0.1	0.953553
23.891733	0.1	0.939663
23.893400	0.1	0.930987
23.895067	0.1	0.924575
23.896733	0.1	0.916272
23.898400	0.1	0.904039
23.900067	0.1	0.888137
23.901733	0.1	0.869539
23.903400	0.1	0.850004
23.905067	0.1	0.831843
23.906733	0.1	0.816765
23.908400	0.1	0.805506
23.910067	0.1	0.797808
23.911733	0.1	0.792667
23.913400	0.1	0.788993
23.915067	0.1	0.785594
23.916733	0.1	0.780877
23.918400	0.1	0.773571
23.920067	0.1	0.764029
23.921733	0.1	0.754059
23.923400	0.1	0.745226
23.925067	0.1	0.737705
23.926733	0.1	0.730683
23.928400	0.1	0.723177
23.930067	0.1	0.714371
23.931733	0.1	0.703987
23.933400	0.1	0.692583
23.935067	0.1	0.681365
23.936733	0.1	0.671847
23.938400	0.1	0.664997
23.940067	0.1	0.659884
23.941733	0.1	0.654352
23.943400	0.1	0.647213
23.945067	0.1	0.638738
23.946733	0.1	0.629486
23.948400	0.1	0.619739
23.950067	0.1	0.609984
23.951733	0.1	0.601108
23.953400	0.1	0.594342
23.955067	0.1	0.590938
23.956733	0.1	0.591171
23.958400	0.1	0.593588
23.960067	0.1	0.595846
23.961733	0.1	0.596079
23.963400	0.1	0.593183
23.965067	0.1	0.587022
23.966733	0.1	0.579115
23.968400	0.1	0.571841
23.970067	0.1	0.566477
23.971733	0.1	0.562347
23.973400	0.1	0.557899
23.975067	0.1	0.552246
23.976733	0.1	0.545639
23.978400	0.1	0.538961
23.980067	0.1	0.532968
23.981733	0.1	0.528558
23.983400	0.1	0.527217
23.985067	0.1	0.529587
23.986733	0.1	0.533997
23.988400	0.1	0.537522
23.990067	0.1	0.537974
23.991733	0.1	0.534984
23.993400	0.1	0.529997
23.995067	0.1	0.524577
23.996733	0.1	0.518830
23.998400	0.1	0.512702
24.000067	0.1	0.507906
24.001733	0.1	0.506709
24.003400	0.1	0.509350
24.005067	0.1	0.514011
24.006733	0.1	0.518467
24.008400	0.1	0.521028
24.010067	0.1	0.521163
24.011733	0.1	0.519776
24.013400	0.1	0.517918
24.015067	0.1	0.515729
24.016733	0.1	0.513662
24.018400	0.1	0.513592
24.020067	0.1	0.516642
24.021733	0.1	0.520870
24.023400	0.1	0.522896
24.025067	0.1	0.521583
24.026733	0.1	0.519338
24.028400	0.1	0.519576
24.030067	0.1	0.523771
24.031733	0.1	0.531194
24.033400	0.1	0.539613
24.035067	0.1	0.546244
24.036733	0.1	0.549764
24.038400	0.1	0.551278
24.040067	0.1	0.552777
24.041733	0.1	0.555795
24.043400	0.1	0.561280
24.045067	0.1	0.569527
24.046733	0.1	0.579753
24.048400	0.1	0.589513
24.050067	0.1	0.595725
24.051733	0.1	0.598277
24.053400	0.1	0.601425
24.055067	0.1	0.609481
24.056733	0.1	0.622366
24.058400	0.1	0.636093
24.060067	0.1	0.646356
24.061733	0.1	0.651940
24.063400	0.1	0.655563
24.065067	0.1	0.660890
24.066733	0.1	0.669081
24.068400	0.1	0.679018
24.070067	0.1	0.689332
24.071733	0.1	0.699474
24.073400	0.1	0.709742
24.075067	0.1	0.721291
24.076733	0.1	0.735284
24.078400	0.1	0.751140
24.080067	0.1	0.766888
24.081733	0.1	0.781347
24.083400	0.1	0.794521
24.085067	0.1	0.806870
24.086733	0.1	0.818847
24.088400	0.1	0.830176
24.090067	0.1	0.840332
24.091733	0.1	0.849809
24.093400	0.1	0.859783
24.095067	0.1	0.870675
24.096733	0.1	0.882070
24.098400	0.1	0.893581
24.100067	0.1	0.904882
24.101733	0.1	0.915560
24.103400	0.1	0.925558
24.105067	0.1	0.935299
24.106733	0.1	0.945511
24.108400	0.1	0.956673
24.110067	0.1	0.968007
24.111733	0.1	0.977539
24.113400	0.1	0.983933
24.115067	0.1	0.988026
24.116733	0.1	0.991933
24.118400	0.1	0.997018
24.120067	0.1	1.003104
24.121733	0.1	1.009088
24.123400	0.1	1.013828
24.125067	0.1	1.016730
24.126733	0.1	1.017344
24.128400	0.1	1.014923
24.130067	0.1	1.009437
24.131733	0.1	1.002625
24.133400	0.1	0.997111
24.135067	0.1	0.994247
24.136733	0.1	0.993083
24.138400	0.1	0.992031
24.140067	0.1	0.990788
24.141733	0.1	0.989535
24.143400	0.1	0.987365
24.145067	0.1	0.983202
24.146733	0.1	0.977283
24.148400	0.1	0.970992
24.150067	0.1	0.966345
24.151733	0.1	0.965153
24.153400	0.1	0.967174
24.155067	0.1	0.970261
24.156733	0.1	0.972501
24.158400	0.1	0.972673
24.160067	0.1	0.969889
24.161733	0.1	0.964375
24.163400	0.1	0.957651
24.165067	0.1	0.951244
24.166733	0.1	0.945474
24.168400	0.1	0.940030
24.170067	0.1	0.935174
24.171733	0.1	0.931881
24.173400	0.1	0.931453
24.175067	0.1	0.934582
24.176733	0.1	0.940091
24.178400	0.1	0.945996
24.180067	0.1	0.951546
24.181733	0.1	0.956589
24.183400	0.1	0.960785
24.185067	0.1	0.964855
24.186733	0.1	0.970759
24.188400	0.1	0.979747
24.190067	0.1	0.991020
24.191733	0.1	1.002448
24.193400	0.1	1.012799
24.195067	0.1	1.022839
24.196733	0.1	1.033479
24.198400	0.1	1.044096
24.200067	0.1	1.053764
24.201733	0.1	1.062923
24.203400	0.1	1.073014
24.205067	0.1	1.084805
24.206733	0.1	1.098057
24.208400	0.1	1.112637
24.210067	0.1	1.128609
24.211733	0.1	1.145708
24.213400	0.1	1.163464
24.215067	0.1	1.181299
24.216733	0.1	1.198105
24.218400	0.1	1.212731
24.220067	0.1	1.225588
24.221733	0.1	1.238566
24.223400	0.1	1.253388
24.225067	0.1	1.270901
24.226733	0.1	1.291041
24.228400	0.1	1.312783
24.230067	0.1	1.334674
24.231733	0.1	1.355400
24.233400	0.1	1.374194
24.235067	0.1	1.391415
24.236733	0.1	1.407778
24.238400	0.1	1.422549
24.240067	0.1	1.434237
24.241733	0.1	1.442921
24.243400	0.1	1.449711
24.245067	0.1	1.454800
24.246733	0.1	1.458079
24.248400	0.1	1.460197
24.250067	0.1	1.461967
24.251733	0.1	1.463904
24.253400	0.1	1.465837
24.255067	0.1	1.466130
24.256733	0.1	1.462745
24.258400	0.1	1.455294
24.260067	0.1	1.445059
24.261733	0.1	1.433608
24.263400	0.1	1.421361
24.265067	0.1	1.407708
24.266733	0.1	1.392816
24.268400	0.1	1.377738
24.270067	0.1	1.362395
24.271733	0.1	1.345063
24.273400	0.1	1.323684
24.275067	0.1	1.297370
24.276733	0.1	1.267130
24.278400	0.1	1.235111
24.280067	0.1	1.203022
24.281733	0.1	1.171660
24.283400	0.1	1.141597
24.285067	0.1	1.113652
24.286733	0.1	1.088013
24.288400	0.1	1.063780
24.290067	0.1	1.040115
24.291733	0.1	1.016329
24.293400	0.1	0.991151
24.295067	0.1	0.963160
24.296733	0.1	0.931965
24.298400	0.1	0.898335
24.300067	0.1	0.863676
24.301733	0.1	0.829976
24.303400	0.1	0.799187
24.305067	0.1	0.771470
24.306733	0.1	0.744727
24.308400	0.1	0.716946
24.310067	0.1	0.688420
24.311733	0.1	0.661085
24.313400	0.1	0.636326
24.315067	0.1	0.614077
24.316733	0.1	0.593709
24.318400	0.1	0.575068
24.320067	0.1	0.558225
24.321733	0.1	0.542603
24.323400	0.1	0.527077
24.325067	0.1	0.510858
24.326733	0.1	0.494355
24.328400	0.1	0.479058
24.330067	0.1	0.465810
24.331733	0.1	0.453871
24.333400	0.1	0.442658
24.335067	0.1	0.432781
24.336733	0.1	0.424413
24.338400	0.1	0.416841
24.340067	0.1	0.410024
24.341733	0.1	0.404660
24.343400	0.1	0.400590
24.345067	0.1	0.396334
24.346733	0.1	0.390648
24.348400	0.1	0.383984
24.350067	0.1	0.377577
24.351733	0.1	0.371756
24.353400	0.1	0.366229
24.355067	0.1	0.361316
24.356733	0.1	0.357283
24.358400	0.1	0.353171
24.360067	0.1	0.347751
24.361733	0.1	0.341041
24.363400	0.1	0.334214
24.365067	0.1	0.329106
24.366733	0.1	0.327416
24.368400	0.1	0.329148
24.370067	0.1	0.332445
24.371733	0.1	0.335439
24.373400	0.1	0.337674
24.375067	0.1	0.339658
24.376733	0.1	0.341833
24.378400	0.1	0.344068
24.380067	0.1	0.345642
24.381733	0.1	0.345344
24.383400	0.1	0.341837
24.385067	0.1	0.334890
24.386733	0.1	0.326158
24.388400	0.1	0.317991
24.390067	0.1	0.312156
24.391733	0.1	0.309669
24.393400	0.1	0.310787
24.395067	0.1	0.315378
24.396733	0.1	0.322750
24.398400	0.1	0.330866
24.400067	0.1	0.337642
24.401733	0.1	0.342526
24.403400	0.1	0.345386
24.405067	0.1	0.345446
24.406733	0.1	0.342745
24.408400	0.1	0.338969
24.410067	0.1	0.335844
24.411733	0.1	0.334047
24.413400	0.1	0.334326
24.415067	0.1	0.337521
24.416733	0.1	0.342764
24.418400	0.1	0.347737
24.420067	0.1	0.350564
24.421733	0.1	0.350494
24.423400	0.1	0.347998
24.425067	0.1	0.344957
24.426733	0.1	0.343770
24.428400	0.1	0.345604
24.430067	0.1	0.349330
24.431733	0.1	0.352790
24.433400	0.1	0.355244
24.435067	0.1	0.357698
24.436733	0.1	0.360995
24.438400	0.1	0.364222
24.440067	0.1	0.365642
24.441733	0.1	0.365404
24.443400	0.1	0.365903
24.445067	0.1	0.368701
24.446733	0.1	0.372771
24.448400	0.1	0.376059
24.450067	0.1	0.377405
24.451733	0.1	0.376976
24.453400	0.1	0.375528
24.455067	0.1	0.373721
24.456733	0.1	0.372082
24.458400	0.1	0.371197
24.460067	0.1	0.371677
24.461733	0.1	0.373921
24.463400	0.1	0.377372
24.465067	0.1	0.380026
24.466733	0.1	0.380077
24.468400	0.1	0.377661
24.470067	0.1	0.374466
24.471733	0.1	0.372622
24.473400	0.1	0.373526
24.475067	0.1	0.376701
24.476733	0.1	0.380967
24.478400	0.1	0.386043
24.480067	0.1	0.391956
24.481733	0.1	0.398397
24.483400	0.1	0.404827
24.485067	0.1	0.410294
24.486733	0.1	0.413642
24.488400	0.1	0.414136
24.490067	0.1	0.412073
24.491733	0.1	0.408944
24.493400	0.1	0.406587
24.495067	0.1	0.406224
24.496733	0.1	0.408092
24.498400	0.1	0.411593
24.500067	0.1	0.415551
24.501733	0.1	0.418620
24.503400	0.1	0.420329
24.505067	0.1	0.421531
24.506733	0.1	0.423174
24.508400	0.1	0.424855
24.510067	0.1	0.425372
24.511733	0.1	0.424334
24.513400	0.1	0.422508
24.515067	0.1	0.420935
24.516733	0.1	0.420031
24.518400	0.1	0.419514
24.520067	0.1	0.419025
24.521733	0.1	0.418853
24.523400	0.1	0.419728
24.525067	0.1	0.421577
24.526733	0.1	0.423067
24.528400	0.1	0.423016
24.530067	0.1	0.421857
24.531733	0.1	0.420832
24.533400	0.1	0.420026
24.535067	0.1	0.418560
24.536733	0.1	0.416664
24.538400	0.1	0.415887
24.540067	0.1	0.416748
24.541733	0.1	0.417717
24.543400	0.1	0.417363
24.545067	0.1	0.415868
24.546733	0.1	0.413582
24.548400	0.1	0.409880
24.550067	0.1	0.404315
24.551733	0.1	0.397819
24.553400	0.1	0.392366
24.555067	0.1	0.389344
24.556733	0.1	0.388417
24.558400	0.1	0.388296
24.560067	0.1	0.388208
24.561733	0.1	0.388147
24.563400	0.1	0.387859
24.565067	0.1	0.386201
24.566733	0.1	0.382378
24.568400	0.1	0.377325
24.570067	0.1	0.372841
24.571733	0.1	0.370275
24.573400	0.1	0.370126
24.575067	0.1	0.372571
24.576733	0.1	0.377544
24.578400	0.1	0.383174
24.580067	0.1	0.385735
24.581733	0.1	0.382718
24.583400	0.1	0.375123
24.585067	0.1	0.366769
24.586733	0.1	0.361805
24.588400	0.1	0.362331
24.590067	0.1	0.367193
24.591733	0.1	0.372860
24.593400	0.1	0.376333
24.595067	0.1	0.377134
24.596733	0.1	0.376259
24.598400	0.1	0.374494
24.600067	0.1	0.372110
24.601733	0.1	0.368850
24.603400	0.1	0.364268
24.605067	0.1	0.358922
24.606733	0.1	0.354224
24.608400	0.1	0.351043
24.610067	0.1	0.349362
24.611733	0.1	0.348799
24.613400	0.1	0.348729
24.615067	0.1	0.348459
24.616733	0.1	0.347821
24.618400	0.1	0.347351
24.620067	0.1	0.347514
24.621733	0.1	0.348235
24.623400	0.1	0.349353
24.625067	0.1	0.351029
24.626733	0.1	0.353553
24.628400	0.1	0.356850
24.630067	0.1	0.360552
24.631733	0.1	0.364715
24.633400	0.1	0.369404
24.635067	0.1	0.373661
24.636733	0.1	0.375723
24.638400	0.1	0.374611
24.640067	0.1	0.370895
24.641733	0.1	0.366201
24.643400	0.1	0.362843
24.645067	0.1	0.362997
24.646733	0.1	0.366932
24.648400	0.1	0.372827
24.650067	0.1	0.379044
24.651733	0.1	0.385297
24.653400	0.1	0.391356
24.655067	0.1	0.396529
24.656733	0.1	0.400776
24.658400	0.1	0.404473
24.660067	0.1	0.407193
24.661733	0.1	0.408227
24.663400	0.1	0.408045
24.665067	0.1	0.408040
24.666733	0.1	0.409624
24.668400	0.1	0.413787
24.670067	0.1	0.420217
24.671733	0.1	0.427105
24.673400	0.1	0.432301
24.675067	0.1	0.434387
24.676733	0.1	0.433424
24.678400	0.1	0.431123
24.680067	0.1	0.429736
24.681733	0.1	0.430620
24.683400	0.1	0.433270
24.685067	0.1	0.435282
24.686733	0.1	0.434634
24.688400	0.1	0.431975
24.690067	0.1	0.429596
24.691733	0.1	0.428925
24.693400	0.1	0.429656
24.695067	0.1	0.430401
24.696733	0.1	0.430169
24.698400	0.1	0.429372
24.700067	0.1	0.428450
24.701733	0.1	0.426541
24.703400	0.1	0.423235
24.705067	0.1	0.420315
24.706733	0.1	0.419281
24.708400	0.1	0.419207
24.710067	0.1	0.418671
24.711733	0.1	0.417507
24.713400	0.1	0.416404
24.715067	0.1	0.416497
24.716733	0.1	0.418117
24.718400	0.1	0.419919
24.720067	0.1	0.420376
24.721733	0.1	0.418974
24.723400	0.1	0.415901
24.725067	0.1	0.411989
24.726733	0.1	0.408348
24.728400	0.1	0.405614
24.730067	0.1	0.403645
24.731733	0.1	0.401549
24.733400	0.1	0.398387
24.735067	0.1	0.394047
24.736733	0.1	0.389046
24.738400	0.1	0.383556
24.740067	0.1	0.377474
24.741733	0.1	0.371188
24.743400	0.1	0.365623
24.745067	0.1	0.361577
24.746733	0.1	0.359248
24.748400	0.1	0.358140
24.750067	0.1	0.357134
24.751733	0.1	0.354899
24.753400	0.1	0.350722
24.755067	0.1	0.345083
24.756733	0.1	0.339174
24.758400	0.1	0.333949
24.760067	0.1	0.329558
24.761733	0.1	0.325413
24.763400	0.1	0.321507
24.765067	0.1	0.319374
24.766733	0.1	0.320668
24.768400	0.1	0.324971
24.770067	0.1	0.329833
24.771733	0.1	0.332464
24.773400	0.1	0.331313
24.775067	0.1	0.326750
24.776733	0.1	0.320519
24.778400	0.1	0.314517
24.780067	0.1	0.310219
24.781733	0.1	0.308324
24.783400	0.1	0.308314
24.785067	0.1	0.309357
24.786733	0.1	0.310806
24.788400	0.1	0.311295
24.790067	0.1	0.309655
24.791733	0.1	0.306666
24.793400	0.1	0.304352
24.795067	0.1	0.304421
24.796733	0.1	0.307411
24.798400	0.1	0.312282
24.800067	0.1	0.317818
24.801733	0.1	0.323830
24.803400	0.1	0.329963
24.805067	0.1	0.334545
24.806733	0.1	0.335937
24.808400	0.1	0.334396
24.810067	0.1	0.332142
24.811733	0.1	0.331677
24.813400	0.1	0.334117
24.815067	0.1	0.339490
24.816733	0.1	0.347495
24.818400	0.1	0.356389
24.820067	0.1	0.363635
24.821733	0.1	0.368948
24.823400	0.1	0.374056
24.825067	0.1	0.379430
24.826733	0.1	0.383621
24.828400	0.1	0.385502
24.830067	0.1	0.386252
24.831733	0.1	0.388809
24.833400	0.1	0.395365
24.835067	0.1	0.405572
24.836733	0.1	0.416921
24.838400	0.1	0.426718
24.840067	0.1	0.434462
24.841733	0.1	0.442062
24.843400	0.1	0.451426
24.845067	0.1	0.462974
24.846733	0.1	0.476153
24.848400	0.1	0.490285
24.850067	0.1	0.504646
24.851733	0.1	0.518081
24.853400	0.1	0.529578
24.855067	0.1	0.539268
24.856733	0.1	0.548665
24.858400	0.1	0.560437
24.860067	0.1	0.576554
24.861733	0.1	0.596242
24.863400	0.1	0.617402
24.865067	0.1	0.639176
24.866733	0.1	0.661910
24.868400	0.1	0.685668
24.870067	0.1	0.709374
24.871733	0.1	0.731638
24.873400	0.1	0.752485
24.875067	0.1	0.773082
24.876733	0.1	0.794129
24.878400	0.1	0.816439
24.880067	0.1	0.841827
24.881733	0.1	0.872002
24.883400	0.1	0.906559
24.885067	0.1	0.942568
24.886733	0.1	0.976687
24.888400	0.1	1.007705
24.890067	0.1	1.036711
24.891733	0.1	1.065498
24.893400	0.1	1.095673
24.895067	0.1	1.128833
24.896733	0.1	1.165844
24.898400	0.1	1.206328
24.900067	0.1	1.249486
24.901733	0.1	1.294119
24.903400	0.1	1.338017
24.905067	0.1	1.379517
24.906733	0.1	1.419196
24.908400	0.1	1.458852
24.910067	0.1	1.499145
24.911733	0.1	1.539164
24.913400	0.1	1.578182
24.915067	0.1	1.617200
24.916733	0.1	1.657866
24.918400	0.1	1.700171
24.920067	0.1	1.742472
24.921733	0.1	1.783520
24.923400	0.1	1.823017
24.925067	0.1	1.860871
24.926733	0.1	1.897141
24.928400	0.1	1.932187
24.930067	0.1	1.966059
24.931733	0.1	1.998078
24.933400	0.1	2.027242
24.935067	0.1	2.053021
24.936733	0.1	2.075867
24.938400	0.1	2.096836
24.940067	0.1	2.116770
24.941733	0.1	2.135779
24.943400	0.1	2.152743
24.945067	0.1	2.165618
24.946733	0.1	2.173185
24.948400	0.1	2.175723
24.950067	0.1	2.173656
24.951733	0.1	2.167067
24.953400	0.1	2.157055
24.955067	0.1	2.145912
24.956733	0.1	2.135225
24.958400	0.1	2.125115
24.960067	0.1	2.115164
24.961733	0.1	2.104323
24.963400	0.1	2.090535
24.965067	0.1	2.071918
24.966733	0.1	2.048127
24.968400	0.1	2.020579
24.970067	0.1	1.991251
24.971733	0.1	1.960732
24.973400	0.1	1.928108
24.975067	0.1	1.893011
24.976733	0.1	1.856522
24.978400	0.1	1.820051
24.980067	0.1	1.784042
24.981733	0.1	1.747468
24.983400	0.1	1.708535
24.985067	0.1	1.666327
24.986733	0.1	1.622047
24.988400	0.1	1.578233
24.990067	0.1	1.536300
24.991733	0.1	1.495839
24.993400	0.1	1.456011
24.995067	0.1	1.416015
24.996733	0.1	1.374804
24.998400	0.1	1.331447
25.000067	0.1	1.285831
25.001733	0.1	1.239227
25.003400	0.1	1.194030
25.005067	0.1	1.151888
25.006733	0.1	1.112176
25.008400	0.1	1.073214
25.010067	0.1	1.034359
25.011733	0.1	0.996543
25.013400	0.1	0.961376
25.015067	0.1	0.929716
25.016733	0.1	0.900421
25.018400	0.1	0.870842
25.020067	0.1	0.839010
25.021733	0.1	0.805082
25.023400	0.1	0.770618
25.025067	0.1	0.737379
25.026733	0.1	0.706720
25.028400	0.1	0.679470
25.030067	0.1	0.655935
25.031733	0.1	0.635758
25.033400	0.1	0.617937
25.035067	0.1	0.601620
25.036733	0.1	0.586607
25.038400	0.1	0.572293
25.040067	0.1	0.556405
25.041733	0.1	0.536516
25.043400	0.1	0.513555
25.045067	0.1	0.491519
25.046733	0.1	0.473061
25.048400	0.1	0.457978
25.050067	0.1	0.445745
25.051733	0.1	0.436362
25.053400	0.1	0.429214
25.055067	0.1	0.423333
25.056733	0.1	0.418262
25.058400	0.1	0.413978
25.060067	0.1	0.411007
25.061733	0.1	0.410220
25.063400	0.1	0.411416
25.065067	0.1	0.412827
25.066733	0.1	0.412613
25.068400	0.1	0.410201
25.070067	0.1	0.406252
25.071733	0.1	0.401475
25.073400	0.1	0.395584
25.075067	0.1	0.387901
25.076733	0.1	0.378848
25.078400	0.1	0.370205
25.080067	0.1	0.363742
25.081733	0.1	0.360115
25.083400	0.1	0.359346
25.085067	0.1	0.361060
25.086733	0.1	0.363966
25.088400	0.1	0.366247
25.090067	0.1	0.366457
25.091733	0.1	0.363966
25.093400	0.1	0.359081
25.095067	0.1	0.352552
25.096733	0.1	0.345358
25.098400	0.1	0.339220
25.100067	0.1	0.336100
25.101733	0.1	0.336715
25.103400	0.1	0.340408
25.105067	0.1	0.345972
25.106733	0.1	0.352119
25.108400	0.1	0.357511
25.110067	0.1	0.360589
25.111733	0.1	0.359956
25.113400	0.1	0.355500
25.115067	0.1	0.348818
25.116733	0.1	0.342224
25.118400	0.1	0.337563
25.120067	0.1	0.335569
25.121733	0.1	0.336049
25.123400	0.1	0.338377
25.125067	0.1	0.341851
25.126733	0.1	0.345921
25.128400	0.1	0.350098
25.130067	0.1	0.353288
25.131733	0.1	0.353991
25.133400	0.1	0.351891
25.135067	0.1	0.348683
25.136733	0.1	0.347053
25.138400	0.1	0.348417
25.140067	0.1	0.351393
25.141733	0.1	0.353265
25.143400	0.1	0.352398
25.145067	0.1	0.348599
25.146733	0.1	0.342885
25.148400	0.1	0.337311
25.150067	0.1	0.334065
25.151733	0.1	0.334466
25.153400	0.1	0.338466
25.155067	0.1	0.344650
25.156733	0.1	0.351095
25.158400	0.1	0.356329
25.160067	0.1	0.359132
25.161733	0.1	0.358731
25.163400	0.1	0.356436
25.165067	0.1	0.355113
25.166733	0.1	0.356319
25.168400	0.1	0.359402
25.170067	0.1	0.362485
25.171733	0.1	0.363858
25.173400	0.1	0.363588
25.175067	0.1	0.363360
25.176733	0.1	0.364496
25.178400	0.1	0.367267
25.180067	0.1	0.371491
25.181733	0.1	0.376515
25.183400	0.1	0.381344
25.185067	0.1	0.385512
25.186733	0.1	0.389079
25.188400	0.1	0.392119
25.190067	0.1	0.394918
25.191733	0.1	0.398369
25.193400	0.1	0.403356
25.195067	0.1	0.409591
25.196733	0.1	0.415514
25.198400	0.1	0.419673
25.200067	0.1	0.422224
25.201733	0.1	0.424986
25.203400	0.1	0.429656
25.205067	0.1	0.436120
25.206733	0.1	0.442648
25.208400	0.1	0.447696
25.210067	0.1	0.451077
25.211733	0.1	0.453060
25.213400	0.1	0.453582
25.215067	0.1	0.453191
25.216733	0.1	0.453400
25.218400	0.1	0.455212
25.220067	0.1	0.458402
25.221733	0.1	0.462271
25.223400	0.1	0.466798
25.225067	0.1	0.473033
25.226733	0.1	0.481615
25.228400	0.1	0.491324
25.230067	0.1	0.500837
25.231733	0.1	0.510770
25.233400	0.1	0.522584
25.235067	0.1	0.536558
25.236733	0.1	0.551455
25.238400	0.1	0.565536
25.240067	0.1	0.577965
25.241733	0.1	0.589513
25.243400	0.1	0.601839
25.245067	0.1	0.615660
25.246733	0.1	0.630473
25.248400	0.1	0.645895
25.250067	0.1	0.661938
25.251733	0.1	0.678613
25.253400	0.1	0.695949
25.255067	0.1	0.713645
25.256733	0.1	0.731074
25.258400	0.1	0.747819
25.260067	0.1	0.764220
25.261733	0.1	0.780774
25.263400	0.1	0.796849
25.265067	0.1	0.811396
25.266733	0.1	0.824980
25.268400	0.1	0.839611
25.270067	0.1	0.856938
25.271733	0.1	0.877138
25.273400	0.1	0.899038
25.275067	0.1	0.921017
25.276733	0.1	0.942270
25.278400	0.1	0.963253
25.280067	0.1	0.984618
25.281733	0.1	1.005963
25.283400	0.1	1.025717
25.285067	0.1	1.042848
25.286733	0.1	1.058527
25.288400	0.1	1.075137
25.290067	0.1	1.093941
25.291733	0.1	1.114537
25.293400	0.1	1.136018
25.295067	0.1	1.157867
25.296733	0.1	1.179678
25.298400	0.1	1.200456
25.300067	0.1	1.219204
25.301733	0.1	1.236117
25.303400	0.1	1.252815
25.305067	0.1	1.271055
25.306733	0.1	1.291079
25.308400	0.1	1.311265
25.310067	0.1	1.329817
25.311733	0.1	1.346366
25.313400	0.1	1.361724
25.315067	0.1	1.377184
25.316733	0.1	1.394302
25.318400	0.1	1.413724
25.320067	0.1	1.434260
25.321733	0.1	1.453934
25.323400	0.1	1.472193
25.325067	0.1	1.490735
25.326733	0.1	1.511886
25.328400	0.1	1.536538
25.330067	0.1	1.563588
25.331733	0.1	1.590704
25.333400	0.1	1.616115
25.335067	0.1	1.639831
25.336733	0.1	1.662793
25.338400	0.1	1.685787
25.340067	0.1	1.709498
25.341733	0.1	1.734421
25.343400	0.1	1.760130
25.345067	0.1	1.785536
25.346733	0.1	1.810458
25.348400	0.1	1.835907
25.350067	0.1	1.862310
25.351733	0.1	1.888578
25.353400	0.1	1.913151
25.355067	0.1	1.934604
25.356733	0.1	1.951992
25.358400	0.1	1.966180
25.360067	0.1	1.979722
25.361733	0.1	1.994488
25.363400	0.1	2.010008
25.365067	0.1	2.024258
25.366733	0.1	2.035964
25.368400	0.1	2.045357
25.370067	0.1	2.052798
25.371733	0.1	2.058181
25.373400	0.1	2.061399
25.375067	0.1	2.062419
25.376733	0.1	2.061585
25.378400	0.1	2.059662
25.380067	0.1	2.057035
25.381733	0.1	2.053161
25.383400	0.1	2.046833
25.385067	0.1	2.036598
25.386733	0.1	2.021259
25.388400	0.1	2.001147
25.390067	0.1	1.978641
25.391733	0.1	1.955652
25.393400	0.1	1.931400
25.395067	0.1	1.904238
25.396733	0.1	1.873900
25.398400	0.1	1.841369
25.400067	0.1	1.807758
25.401733	0.1	1.773564
25.403400	0.1	1.738593
25.405067	0.1	1.702341
25.406733	0.1	1.664786
25.408400	0.1	1.626620
25.410067	0.1	1.588361
25.411733	0.1	1.550061
25.413400	0.1	1.511900
25.415067	0.1	1.473939
25.416733	0.1	1.436053
25.418400	0.1	1.398721
25.420067	0.1	1.363126
25.421733	0.1	1.329891
25.423400	0.1	1.298706
25.425067	0.1	1.269020
25.426733	0.1	1.240275
25.428400	0.1	1.212312
25.430067	0.1	1.186053
25.431733	0.1	1.162305
25.433400	0.1	1.140432
25.435067	0.1	1.119184
25.436733	0.1	1.097312
25.438400	0.1	1.073568
25.440067	0.1	1.047412
25.441733	0.1	1.018848
25.443400	0.1	0.987700
25.445067	0.1	0.954350
25.446733	0.1	0.920710
25.448400	0.1	0.889297
25.450067	0.1	0.861478
25.451733	0.1	0.837715
25.453400	0.1	0.818316
25.455067	0.1	0.802521
25.456733	0.1	0.788486
25.458400	0.1	0.775266
25.460067	0.1	0.763512
25.461733	0.1	0.753975
25.463400	0.1	0.745934
25.465067	0.1	0.737747
25.466733	0.1	0.728299
25.468400	0.1	0.716760
25.470067	0.1	0.702539
25.471733	0.1	0.686026
25.473400	0.1	0.667972
25.475067	0.1	0.649206
25.476733	0.1	0.631614
25.478400	0.1	0.617355
25.480067	0.1	0.606715
25.481733	0.1	0.597876
25.483400	0.1	0.588819
25.485067	0.1	0.579082
25.486733	0.1	0.569695
25.488400	0.1	0.561685
25.490067	0.1	0.555087
25.491733	0.1	0.549522
25.493400	0.1	0.545103
25.495067	0.1	0.542505
25.496733	0.1	0.542169
25.498400	0.1	0.543105
25.500067	0.1	0.543483
25.501733	0.1	0.542575
25.503400	0.1	0.540754
25.505067	0.1	0.538230
25.506733	0.1	0.534956
25.508400	0.1	0.531180
25.510067	0.1	0.527417
25.511733	0.1	0.524065
25.513400	0.1	0.521401
25.515067	0.1	0.519827
25.516733	0.1	0.519017
25.518400	0.1	0.517434
25.520067	0.1	0.513918
25.521733	0.1	0.509387
25.523400	0.1	0.506486
25.525067	0.1	0.507380
25.526733	0.1	0.511953
25.528400	0.1	0.518188
25.530067	0.1	0.523608
25.531733	0.1	0.526528
25.533400	0.1	0.527077
25.535067	0.1	0.527031
25.536733	0.1	0.527808
25.538400	0.1	0.528907
25.540067	0.1	0.528689
25.541733	0.1	0.526453
25.543400	0.1	0.522989
25.545067	0.1	0.519119
25.546733	0.1	0.515217
25.548400	0.1	0.512344
25.550067	0.1	0.512148
25.551733	0.1	0.514765
25.553400	0.1	0.517867
25.555067	0.1	0.518248
25.556733	0.1	0.514295
25.558400	0.1	0.506686
25.560067	0.1	0.496991
25.561733	0.1	0.486248
25.563400	0.1	0.475566
25.565067	0.1	0.467305
25.566733	0.1	0.463752
25.568400	0.1	0.464278
25.570067	0.1	0.465508
25.571733	0.1	0.464749
25.573400	0.1	0.461633
25.575067	0.1	0.456823
25.576733	0.1	0.450616
25.578400	0.1	0.442471
25.580067	0.1	0.431463
25.581733	0.1	0.418127
25.583400	0.1	0.405363
25.585067	0.1	0.396040
25.586733	0.1	0.389926
25.588400	0.1	0.384501
25.590067	0.1	0.377791
25.591733	0.1	0.369926
25.593400	0.1	0.362960
25.595067	0.1	0.358638
25.596733	0.1	0.356026
25.598400	0.1	0.352710
25.600067	0.1	0.347672
25.601733	0.1	0.341656
25.603400	0.1	0.335639
25.605067	0.1	0.329674
25.606733	0.1	0.323360
25.608400	0.1	0.317241
25.610067	0.1	0.312682
25.611733	0.1	0.310317
25.613400	0.1	0.309246
25.615067	0.1	0.307858
25.616733	0.1	0.305320
25.618400	0.1	0.301739
25.620067	0.1	0.297236
25.621733	0.1	0.292282
25.623400	0.1	0.287942
25.625067	0.1	0.284403
25.626733	0.1	0.280496
25.628400	0.1	0.275327
25.630067	0.1	0.269646
25.631733	0.1	0.265022
25.633400	0.1	0.262521
25.635067	0.1	0.262186
25.636733	0.1	0.263164
25.638400	0.1	0.264375
25.640067	0.1	0.265436
25.641733	0.1	0.266684
25.643400	0.1	0.268356
25.645067	0.1	0.270228
25.646733	0.1	0.272179
25.648400	0.1	0.274233
25.650067	0.1	0.275825
25.651733	0.1	0.275569
25.653400	0.1	0.272114
25.655067	0.1	0.265636
25.656733	0.1	0.258544
25.658400	0.1	0.254042
25.660067	0.1	0.253590
25.661733	0.1	0.256081
25.663400	0.1	0.259373
25.665067	0.1	0.261995
25.666733	0.1	0.263676
25.668400	0.1	0.264682
25.670067	0.1	0.264840
25.671733	0.1	0.264025
25.673400	0.1	0.263061
25.675067	0.1	0.263010
25.676733	0.1	0.263946
25.678400	0.1	0.265292
25.680067	0.1	0.266819
25.681733	0.1	0.268500
25.683400	0.1	0.269697
25.685067	0.1	0.269366
25.686733	0.1	0.266992
25.688400	0.1	0.263061
25.690067	0.1	0.258996
25.691733	0.1	0.256905
25.693400	0.1	0.258307
25.695067	0.1	0.262596
25.696733	0.1	0.267830
25.698400	0.1	0.272938
25.700067	0.1	0.277874
25.701733	0.1	0.282410
25.703400	0.1	0.285991
25.705067	0.1	0.288198
25.706733	0.1	0.288789
25.708400	0.1	0.287648
25.710067	0.1	0.284943
25.711733	0.1	0.281422
25.713400	0.1	0.277921
25.715067	0.1	0.274470
25.716733	0.1	0.270791
25.718400	0.1	0.267597
25.720067	0.1	0.266135
25.721733	0.1	0.266754
25.723400	0.1	0.268891
25.725067	0.1	0.271830
25.726733	0.1	0.274675
25.728400	0.1	0.276724
25.730067	0.1	0.278195
25.731733	0.1	0.279848
25.733400	0.1	0.282028
25.735067	0.1	0.284589
25.736733	0.1	0.287220
25.738400	0.1	0.289185
25.740067	0.1	0.289981
25.741733	0.1	0.290563
25.743400	0.1	0.291863
25.745067	0.1	0.292896
25.746733	0.1	0.292333
25.748400	0.1	0.289949
25.750067	0.1	0.285911
25.751733	0.1	0.280906
25.753400	0.1	0.276538
25.755067	0.1	0.273813
25.756733	0.1	0.271620
25.758400	0.1	0.267867
25.760067	0.1	0.262074
25.761733	0.1	0.256309
25.763400	0.1	0.253082
25.765067	0.1	0.252887
25.766733	0.1	0.254204
25.768400	0.1	0.255369
25.770067	0.1	0.255797
25.771733	0.1	0.255350
25.773400	0.1	0.253804
25.775067	0.1	0.251406
25.776733	0.1	0.248384
25.778400	0.1	0.244495
25.780067	0.1	0.240221
25.781733	0.1	0.236784
25.783400	0.1	0.234619
25.785067	0.1	0.232798
25.786733	0.1	0.230046
25.788400	0.1	0.226363
25.790067	0.1	0.222940
25.791733	0.1	0.220384
25.793400	0.1	0.217748
25.795067	0.1	0.213454
25.796733	0.1	0.207471
25.798400	0.1	0.202255
25.800067	0.1	0.200374
25.801733	0.1	0.201762
25.803400	0.1	0.204188
25.805067	0.1	0.205771
25.806733	0.1	0.206330
25.808400	0.1	0.206558
25.810067	0.1	0.206945
25.811733	0.1	0.207885
25.813400	0.1	0.209445
25.815067	0.1	0.210595
25.816733	0.1	0.210116
25.818400	0.1	0.207722
25.820067	0.1	0.203657
25.821733	0.1	0.198288
25.823400	0.1	0.192509
25.825067	0.1	0.187829
25.826733	0.1	0.185855
25.828400	0.1	0.186893
25.830067	0.1	0.189203
25.831733	0.1	0.190944
25.833400	0.1	0.191652
25.835067	0.1	0.191149
25.836733	0.1	0.189212
25.838400	0.1	0.186469
25.840067	0.1	0.184043
25.841733	0.1	0.182851
25.843400	0.1	0.183387
25.845067	0.1	0.185412
25.846733	0.1	0.188109
25.848400	0.1	0.190893
25.850067	0.1	0.193790
25.851733	0.1	0.196970
25.853400	0.1	0.199797
25.855067	0.1	0.201194
25.856733	0.1	0.200993
25.858400	0.1	0.200146
25.860067	0.1	0.199731
25.861733	0.1	0.200174
25.863400	0.1	0.201180
25.865067	0.1	0.202288
25.866733	0.1	0.203303
25.868400	0.1	0.203974
25.870067	0.1	0.203503
25.871733	0.1	0.201175
25.873400	0.1	0.197641
25.875067	0.1	0.194535
25.876733	0.1	0.192598
25.878400	0.1	0.191540
25.880067	0.1	0.190926
25.881733	0.1	0.190241
25.883400	0.1	0.189045
25.885067	0.1	0.187280
25.886733	0.1	0.185478
25.888400	0.1	0.184346
25.890067	0.1	0.184141
25.891733	0.1	0.184840
25.893400	0.1	0.186423
25.895067	0.1	0.188691
25.896733	0.1	0.191340
25.898400	0.1	0.193841
25.900067	0.1	0.195508
25.901733	0.1	0.196109
25.903400	0.1	0.195424
25.905067	0.1	0.193124
25.906733	0.1	0.189920
25.908400	0.1	0.187005
25.910067	0.1	0.184611
25.911733	0.1	0.182777
25.913400	0.1	0.181766
25.915067	0.1	0.181440
25.916733	0.1	0.181668
25.918400	0.1	0.182926
25.920067	0.1	0.185836
25.921733	0.1	0.190465
25.923400	0.1	0.195536
25.925067	0.1	0.199028
25.926733	0.1	0.200211
25.928400	0.1	0.200509
25.930067	0.1	0.201785
25.931733	0.1	0.204733
25.933400	0.1	0.208779
25.935067	0.1	0.212006
25.936733	0.1	0.212034
25.938400	0.1	0.208267
25.940067	0.1	0.202353
25.941733	0.1	0.196435
25.943400	0.1	0.191857
25.945067	0.1	0.188975
25.946733	0.1	0.187634
25.948400	0.1	0.187592
25.950067	0.1	0.188490
25.951733	0.1	0.190004
25.953400	0.1	0.192085
25.955067	0.1	0.194595
25.956733	0.1	0.196681
25.958400	0.1	0.197361
25.960067	0.1	0.196802
25.961733	0.1	0.196132
25.963400	0.1	0.195950
25.965067	0.1	0.195806
25.966733	0.1	0.195485
25.968400	0.1	0.195843
25.970067	0.1	0.197557
25.971733	0.1	0.200127
25.973400	0.1	0.202553
25.975067	0.1	0.203880
25.976733	0.1	0.203205
25.978400	0.1	0.200248
25.980067	0.1	0.195927
25.981733	0.1	0.191829
25.983400	0.1	0.189203
25.985067	0.1	0.188984
25.986733	0.1	0.191904
25.988400	0.1	0.197552
25.990067	0.1	0.203983
25.991733	0.1	0.208975
25.993400	0.1	0.211541
25.995067	0.1	0.212113
25.996733	0.1	0.211913
25.998400	0.1	0.211853
26.000067	0.1	0.211457
26.001733	0.1	0.209715
26.003400	0.1	0.207028
26.005067	0.1	0.205175
26.006733	0.1	0.205501
26.008400	0.1	0.207974
26.010067	0.1	0.211503
26.011733	0.1	0.214628
26.013400	0.1	0.216118
26.015067	0.1	0.215191
26.016733	0.1	0.212016
26.018400	0.1	0.208109
26.020067	0.1	0.205054
26.021733	0.1	0.202986
26.023400	0.1	0.200863
26.025067	0.1	0.197794
26.026733	0.1	0.194153
26.028400	0.1	0.191545
26.030067	0.1	0.191377
26.031733	0.1	0.193589
26.033400	0.1	0.196979
26.035067	0.1	0.200365
26.036733	0.1	0.203713
26.038400	0.1	0.207820
26.040067	0.1	0.212328
26.041733	0.1	0.215536
26.043400	0.1	0.216612
26.045067	0.1	0.216439
26.046733	0.1	0.216472
26.048400	0.1	0.217352
26.050067	0.1	0.218637
26.051733	0.1	0.219936
26.053400	0.1	0.221180
26.055067	0.1	0.221785
26.056733	0.1	0.221143
26.058400	0.1	0.219508
26.060067	0.1	0.217874
26.061733	0.1	0.217357
26.063400	0.1	0.218339
26.065067	0.1	0.220304
26.066733	0.1	0.222912
26.068400	0.1	0.225999
26.070067	0.1	0.228947
26.071733	0.1	0.231629
26.073400	0.1	0.234484
26.075067	0.1	0.237399
26.076733	0.1	0.239764
26.078400	0.1	0.241254
26.080067	0.1	0.242111
26.081733	0.1	0.243215
26.083400	0.1	0.245357
26.085067	0.1	0.248086
26.086733	0.1	0.249618
26.088400	0.1	0.248100
26.090067	0.1	0.243410
26.091733	0.1	0.237697
26.093400	0.1	0.233469
26.095067	0.1	0.231350
26.096733	0.1	0.230391
26.098400	0.1	0.230456
26.100067	0.1	0.232798
26.101733	0.1	0.237674
26.103400	0.1	0.243303
26.105067	0.1	0.247783
26.106733	0.1	0.250717
26.108400	0.1	0.252929
26.110067	0.1	0.255550
26.111733	0.1	0.259574
26.113400	0.1	0.265706
26.115067	0.1	0.273609
26.116733	0.1	0.281497
26.118400	0.1	0.287625
26.120067	0.1	0.292133
26.121733	0.1	0.296412
26.123400	0.1	0.301381
26.125067	0.1	0.306689
26.126733	0.1	0.311187
26.128400	0.1	0.314536
26.130067	0.1	0.317888
26.131733	0.1	0.321823
26.133400	0.1	0.325115
26.135067	0.1	0.326573
26.136733	0.1	0.326680
26.138400	0.1	0.327323
26.140067	0.1	0.330657
26.141733	0.1	0.337637
26.143400	0.1	0.347095
26.145067	0.1	0.357158
26.146733	0.1	0.366978
26.148400	0.1	0.375989
26.150067	0.1	0.383523
26.151733	0.1	0.389963
26.153400	0.1	0.396459
26.155067	0.1	0.403891
26.156733	0.1	0.412646
26.158400	0.1	0.422224
26.160067	0.1	0.431682
26.161733	0.1	0.441279
26.163400	0.1	0.452232
26.165067	0.1	0.464739
26.166733	0.1	0.477522
26.168400	0.1	0.489056
26.170067	0.1	0.498858
26.171733	0.1	0.507855
26.173400	0.1	0.517881
26.175067	0.1	0.530845
26.176733	0.1	0.547580
26.178400	0.1	0.567148
26.180067	0.1	0.587273
26.181733	0.1	0.605485
26.183400	0.1	0.620633
26.185067	0.1	0.633653
26.186733	0.1	0.646124
26.188400	0.1	0.659158
26.190067	0.1	0.674361
26.191733	0.1	0.693602
26.193400	0.1	0.717114
26.195067	0.1	0.742958
26.196733	0.1	0.768360
26.198400	0.1	0.791755
26.200067	0.1	0.813827
26.201733	0.1	0.836472
26.203400	0.1	0.860994
26.205067	0.1	0.887299
26.206733	0.1	0.914610
26.208400	0.1	0.942401
26.210067	0.1	0.970694
26.211733	0.1	0.999840
26.213400	0.1	1.030136
26.215067	0.1	1.061293
26.216733	0.1	1.092898
26.218400	0.1	1.125000
26.220067	0.1	1.157396
26.221733	0.1	1.189061
26.223400	0.1	1.219166
26.225067	0.1	1.247670
26.226733	0.1	1.274901
26.228400	0.1	1.301849
26.230067	0.1	1.330045
26.231733	0.1	1.360066
26.233400	0.1	1.390991
26.235067	0.1	1.421487
26.236733	0.1	1.450493
26.238400	0.1	1.476966
26.240067	0.1	1.499583
26.241733	0.1	1.517227
26.243400	0.1	1.530172
26.245067	0.1	1.540328
26.246733	0.1	1.550023
26.248400	0.1	1.560380
26.250067	0.1	1.570941
26.251733	0.1	1.580315
26.253400	0.1	1.586871
26.255067	0.1	1.589581
26.256733	0.1	1.588329
26.258400	0.1	1.583337
26.260067	0.1	1.575355
26.261733	0.1	1.566401
26.263400	0.1	1.558047
26.265067	0.1	1.549143
26.266733	0.1	1.537190
26.268400	0.1	1.520780
26.270067	0.1	1.500193
26.271733	0.1	1.477138
26.273400	0.1	1.453334
26.275067	0.1	1.428765
26.276733	0.1	1.402316
26.278400	0.1	1.373715
26.280067	0.1	1.343400
26.281733	0.1	1.311116
26.283400	0.1	1.276620
26.285067	0.1	1.241099
26.286733	0.1	1.206035
26.288400	0.1	1.171678
26.290067	0.1	1.137690
26.291733	0.1	1.103897
26.293400	0.1	1.070071
26.295067	0.1	1.035822
26.296733	0.1	1.000892
26.298400	0.1	0.965712
26.300067	0.1	0.931853
26.301733	0.1	0.900840
26.303400	0.1	0.872137
26.305067	0.1	0.843871
26.306733	0.1	0.815042
26.308400	0.1	0.785869
26.310067	0.1	0.756811
26.311733	0.1	0.728029
26.313400	0.1	0.699433
26.315067	0.1	0.671176
26.316733	0.1	0.644135
26.318400	0.1	0.619022
26.320067	0.1	0.594733
26.321733	0.1	0.569317
26.323400	0.1	0.542407
26.325067	0.1	0.515673
26.326733	0.1	0.491622
26.328400	0.1	0.472288
26.330067	0.1	0.458434
26.331733	0.1	0.448930
26.333400	0.1	0.441303
26.335067	0.1	0.433973
26.336733	0.1	0.426834
26.338400	0.1	0.419146
26.340067	0.1	0.408846
26.341733	0.1	0.394653
26.343400	0.1	0.377898
26.345067	0.1	0.361511
26.346733	0.1	0.347155
26.348400	0.1	0.334717
26.350067	0.1	0.324086
26.351733	0.1	0.315397
26.353400	0.1	0.308016
26.355067	0.1	0.300999
26.356733	0.1	0.294442
26.358400	0.1	0.289148
26.360067	0.1	0.285143
26.361733	0.1	0.281245
26.363400	0.1	0.276086
26.365067	0.1	0.268971
26.366733	0.1	0.260151
26.368400	0.1	0.251159
26.370067	0.1	0.244342
26.371733	0.1	0.240915
26.373400	0.1	0.239946
26.375067	0.1	0.239597
26.376733	0.1	0.239098
26.378400	0.1	0.239229
26.380067	0.1	0.240928
26.381733	0.1	0.243997
26.383400	0.1	0.247047
26.385067	0.1	0.248309
26.386733	0.1	0.247112
26.388400	0.1	0.244700
26.390067	0.1	0.242735
26.391733	0.1	0.241473
26.393400	0.1	0.239839
26.395067	0.1	0.236961
26.396733	0.1	0.233282
26.398400	0.1	0.229981
26.400067	0.1	0.227690
26.401733	0.1	0.226237
26.403400	0.1	0.225138
26.405067	0.1	0.223666
26.406733	0.1	0.221073
26.408400	0.1	0.217175
26.410067	0.1	0.212565
26.411733	0.1	0.208686
26.413400	0.1	0.207890
26.415067	0.1	0.211280
26.416733	0.1	0.216211
26.418400	0.1	0.218228
26.420067	0.1	0.215708
26.421733	0.1	0.210833
26.423400	0.1	0.206633
26.425067	0.1	0.204770
26.426733	0.1	0.205496
26.428400	0.1	0.207848
26.430067	0.1	0.210549
26.431733	0.1	0.213152
26.433400	0.1	0.215573
26.435067	0.1	0.217264
26.436733	0.1	0.217403
26.438400	0.1	0.215829
26.440067	0.1	0.213711
26.441733	0.1	0.212439
26.443400	0.1	0.212011
26.445067	0.1	0.210945
26.446733	0.1	0.207960
26.448400	0.1	0.203890
26.450067	0.1	0.201147
26.451733	0.1	0.200910
26.453400	0.1	0.202390
26.455067	0.1	0.204733
26.456733	0.1	0.207531
26.458400	0.1	0.210130
26.460067	0.1	0.212034
26.461733	0.1	0.212989
26.463400	0.1	0.212309
26.465067	0.1	0.209566
26.466733	0.1	0.205836
26.468400	0.1	0.203080
26.470067	0.1	0.202213
26.471733	0.1	0.202502
26.473400	0.1	0.202511
26.475067	0.1	0.201771
26.476733	0.1	0.201170
26.478400	0.1	0.201790
26.480067	0.1	0.203885
26.481733	0.1	0.206837
26.483400	0.1	0.209594
26.485067	0.1	0.211471
26.486733	0.1	0.212546
26.488400	0.1	0.213250
26.490067	0.1	0.213617
26.491733	0.1	0.213059
26.493400	0.1	0.211266
26.495067	0.1	0.208989
26.496733	0.1	0.207508
26.498400	0.1	0.207615
26.500067	0.1	0.209240
26.501733	0.1	0.212011
26.503400	0.1	0.215345
26.505067	0.1	0.217920
26.506733	0.1	0.218400
26.508400	0.1	0.216882
26.510067	0.1	0.214805
26.511733	0.1	0.213529
26.513400	0.1	0.213375
26.515067	0.1	0.214144
26.516733	0.1	0.215364
26.518400	0.1	0.216123
26.520067	0.1	0.215895
26.521733	0.1	0.214651
26.523400	0.1	0.211857
26.525067	0.1	0.207154
26.526733	0.1	0.201375
26.528400	0.1	0.195629
26.530067	0.1	0.190651
26.531733	0.1	0.187368
26.533400	0.1	0.186539
26.535067	0.1	0.187811
26.536733	0.1	0.189543
26.538400	0.1	0.189706
26.540067	0.1	0.187755
26.541733	0.1	0.185436
26.543400	0.1	0.184961
26.545067	0.1	0.187135
26.546733	0.1	0.191433
26.548400	0.1	0.196556
26.550067	0.1	0.201003
26.551733	0.1	0.203820
26.553400	0.1	0.204612
26.555067	0.1	0.203247
26.556733	0.1	0.200253
26.558400	0.1	0.196532
26.560067	0.1	0.192435
26.561733	0.1	0.187815
26.563400	0.1	0.183103
26.565067	0.1	0.179228
26.566733	0.1	0.176760
26.568400	0.1	0.175713
26.570067	0.1	0.175671
26.571733	0.1	0.176351
26.573400	0.1	0.177859
26.575067	0.1	0.180020
26.576733	0.1	0.182209
26.578400	0.1	0.183438
26.580067	0.1	0.182269
26.581733	0.1	0.177962
26.583400	0.1	0.171629
26.585067	0.1	0.165286
26.586733	0.1	0.160439
26.588400	0.1	0.157980
26.590067	0.1	0.158506
26.591733	0.1	0.161780
26.593400	0.1	0.166604
26.595067	0.1	0.171731
26.596733	0.1	0.176644
26.598400	0.1	0.181096
26.600067	0.1	0.184830
26.601733	0.1	0.188132
26.603400	0.1	0.191382
26.605067	0.1	0.193757
26.606733	0.1	0.193873
26.608400	0.1	0.191689
26.610067	0.1	0.188421
26.611733	0.1	0.185370
26.613400	0.1	0.183540
26.615067	0.1	0.183606
26.616733	0.1	0.185641
26.618400	0.1	0.188714
26.620067	0.1	0.190958
26.621733	0.1	0.190805
26.623400	0.1	0.188649
26.625067	0.1	0.186800
26.626733	0.1	0.187135
26.628400	0.1	0.189589
26.630067	0.1	0.192891
26.631733	0.1	0.195908
26.633400	0.1	0.198414
26.635067	0.1	0.200556
26.636733	0.1	0.201892
26.638400	0.1	0.201701
26.640067	0.1	0.200197
26.641733	0.1	0.198944
26.643400	0.1	0.199676
26.645067	0.1	0.202735
26.646733	0.1	0.207201
26.648400	0.1	0.212220
26.650067	0.1	0.216854
26.651733	0.1	0.219583
26.653400	0.1	0.219536
26.655067	0.1	0.217878
26.656733	0.1	0.217343
26.658400	0.1	0.220444
26.660067	0.1	0.227513
26.661733	0.1	0.236002
26.663400	0.1	0.242949
26.665067	0.1	0.247555
26.666733	0.1	0.250582
26.668400	0.1	0.252812
26.670067	0.1	0.254572
26.671733	0.1	0.255862
26.673400	0.1	0.256882
26.675067	0.1	0.258260
26.676733	0.1	0.260440
26.678400	0.1	0.263853
26.680067	0.1	0.269557
26.681733	0.1	0.278349
26.683400	0.1	0.289683
26.685067	0.1	0.301786
26.686733	0.1	0.312538
26.688400	0.1	0.320906
26.690067	0.1	0.327500
26.691733	0.1	0.333553
26.693400	0.1	0.339872
26.695067	0.1	0.346475
26.696733	0.1	0.352818
26.698400	0.1	0.358601
26.700067	0.1	0.364212
26.701733	0.1	0.370452
26.703400	0.1	0.377987
26.705067	0.1	0.387067
26.706733	0.1	0.397516
26.708400	0.1	0.408906
26.710067	0.1	0.420716
26.711733	0.1	0.432506
26.713400	0.1	0.444259
26.715067	0.1	0.456260
26.716733	0.1	0.468660
26.718400	0.1	0.481475
26.720067	0.1	0.494504
26.721733	0.1	0.507208
26.723400	0.1	0.519133
26.725067	0.1	0.530584
26.726733	0.1	0.542505
26.728400	0.1	0.555702
26.730067	0.1	0.570430
26.731733	0.1	0.586868
26.733400	0.1	0.605904
26.735067	0.1	0.628531
26.736733	0.1	0.653882
26.738400	0.1	0.679442
26.740067	0.1	0.703656
26.741733	0.1	0.726837
26.743400	0.1	0.749878
26.745067	0.1	0.772672
26.746733	0.1	0.793976
26.748400	0.1	0.812877
26.750067	0.1	0.829985
26.751733	0.1	0.846921
26.753400	0.1	0.865497
26.755067	0.1	0.887169
26.756733	0.1	0.912007
26.758400	0.1	0.938782
26.760067	0.1	0.967025
26.761733	0.1	0.997679
26.763400	0.1	1.031449
26.765067	0.1	1.067491
26.766733	0.1	1.104241
26.768400	0.1	1.141420
26.770067	0.1	1.180451
26.771733	0.1	1.222617
26.773400	0.1	1.267795
26.775067	0.1	1.314655
26.776733	0.1	1.360923
26.778400	0.1	1.404998
26.780067	0.1	1.447713
26.781733	0.1	1.491546
26.783400	0.1	1.538424
26.785067	0.1	1.588576
26.786733	0.1	1.641093
26.788400	0.1	1.695193
26.790067	0.1	1.750817
26.791733	0.1	1.807949
26.793400	0.1	1.866403
26.795067	0.1	1.926208
26.796733	0.1	1.987070
26.798400	0.1	2.048141
26.800067	0.1	2.109171
26.801733	0.1	2.170238
26.803400	0.1	2.230718
26.805067	0.1	2.289917
26.806733	0.1	2.348069
26.808400	0.1	2.406216
26.810067	0.1	2.465425
26.811733	0.1	2.525873
26.813400	0.1	2.586963
26.815067	0.1	2.648253
26.816733	0.1	2.709390
26.818400	0.1	2.769362
26.820067	0.1	2.826648
26.821733	0.1	2.879952
26.823400	0.1	2.928558
26.825067	0.1	2.972260
26.826733	0.1	3.011823
26.828400	0.1	3.048605
26.830067	0.1	3.082999
26.831733	0.1	3.113989
26.833400	0.1	3.140182
26.835067	0.1	3.160685
26.836733	0.1	3.175465
26.838400	0.1	3.185077
26.840067	0.1	3.190422
26.841733	0.1	3.192625
26.843400	0.1	3.192052
26.845067	0.1	3.187661
26.846733	0.1	3.178669
26.848400	0.1	3.165794
26.850067	0.1	3.149440
26.851733	0.1	3.128028
26.853400	0.1	3.099679
26.855067	0.1	3.064694
26.856733	0.1	3.025495
26.858400	0.1	2.984512
26.860067	0.1	2.943031
26.861733	0.1	2.901228
26.863400	0.1	2.858276
26.865067	0.1	2.812915
26.866733	0.1	2.764286
26.868400	0.1	2.712347
26.870067	0.1	2.658097
26.871733	0.1	2.603107
26.873400	0.1	2.548089
26.875067	0.1	2.492289
26.876733	0.1	2.435292
26.878400	0.1	2.378915
26.880067	0.1	2.325424
26.881733	0.1	2.274718
26.883400	0.1	2.225190
26.885067	0.1	2.176263
26.886733	0.1	2.128929
26.888400	0.1	2.084593
26.890067	0.1	2.043839
26.891733	0.1	2.006250
26.893400	0.1	1.971060
26.895067	0.1	1.938250
26.896733	0.1	1.908811
26.898400	0.1	1.883493
26.900067	0.1	1.861802
26.901733	0.1	1.842445
26.903400	0.1	1.824195
26.905067	0.1	1.806510
26.906733	0.1	1.789341
26.908400	0.1	1.772558
26.910067	0.1	1.756465
26.911733	0.1	1.742174
26.913400	0.1	1.730574
26.915067	0.1	1.721564
26.916733	0.1	1.714360
26.918400	0.1	1.708129
26.920067	0.1	1.702150
26.921733	0.1	1.695901
26.923400	0.1	1.689177
26.925067	0.1	1.682010
26.926733	0.1	1.674462
26.928400	0.1	1.666425
26.930067	0.1	1.657601
26.931733	0.1	1.647659
26.933400	0.1	1.636664
26.935067	0.1	1.625172
26.936733	0.1	1.613987
26.938400	0.1	1.603654
26.940067	0.1	1.593749
26.941733	0.1	1.582620
26.943400	0.1	1.568254
26.945067	0.1	1.549600
26.946733	0.1	1.527383
26.948400	0.1	1.503499
26.950067	0.1	1.478749
26.951733	0.1	1.452235
26.953400	0.1	1.423629
26.955067	0.1	1.394325
26.956733	0.1	1.365812
26.958400	0.1	1.338655
26.960067	0.1	1.312695
26.961733	0.1	1.287251
26.963400	0.1	1.261574
26.965067	0.1	1.235153
26.966733	0.1	1.207739
26.968400	0.1	1.179278
26.970067	0.1	1.149517
26.971733	0.1	1.118248
26.973400	0.1	1.086108
26.975067	0.1	1.054308
26.976733	0.1	1.023537
26.978400	0.1	0.993456
26.980067	0.1	0.963146
26.981733	0.1	0.932356
26.983400	0.1	0.902130
26.985067	0.1	0.873725
26.986733	0.1	0.847229
26.988400	0.1	0.821683
26.990067	0.1	0.796514
26.991733	0.1	0.772066
26.993400	0.1	0.748951
26.995067	0.1	0.727675
26.996733	0.1	0.708573
26.998400	0.1	0.691712
27.000067	0.1	0.676676
27.001733	0.1	0.662250
27.003400	0.1	0.647330
27.005067	0.1	0.632238
27.006733	0.1	0.617979
27.008400	0.1	0.604945
27.010067	0.1	0.592968
27.011733	0.1	0.581681
27.013400	0.1	0.571003
27.015067	0.1	0.561723
27.016733	0.1	0.554258
27.018400	0.1	0.547804
27.020067	0.1	0.541895
27.021733	0.1	0.537089
27.023400	0.1	0.533839
27.025067	0.1	0.531748
27.026733	0.1	0.529722
27.028400	0.1	0.526854
27.030067	0.1	0.523035
27.031733	0.1	0.518630
27.033400	0.1	0.513904
27.035067	0.1	0.508935
27.036733	0.1	0.504022
27.038400	0.1	0.499920
27.040067	0.1	0.497331
27.041733	0.1	0.496488
27.043400	0.1	0.497438
27.045067	0.1	0.500679
27.046733	0.1	0.507003
27.048400	0.1	0.515776
27.050067	0.1	0.524456
27.051733	0.1	0.530914
27.053400	0.1	0.535152
27.055067	0.1	0.538444
27.056733	0.1	0.542114
27.058400	0.1	0.546654
27.060067	0.1	0.551580
27.061733	0.1	0.556512
27.063400	0.1	0.561504
27.065067	0.1	0.566826
27.066733	0.1	0.573508
27.068400	0.1	0.582887
27.070067	0.1	0.594580
27.071733	0.1	0.606026
27.073400	0.1	0.614668
27.075067	0.1	0.620345
27.076733	0.1	0.625602
27.078400	0.1	0.633607
27.080067	0.1	0.645304
27.081733	0.1	0.658752
27.083400	0.1	0.671409
27.085067	0.1	0.682580
27.086733	0.1	0.693435
27.088400	0.1	0.705030
27.090067	0.1	0.717146
27.091733	0.1	0.729277
27.093400	0.1	0.741747
27.095067	0.1	0.755358
27.096733	0.1	0.770590
27.098400	0.1	0.787531
27.100067	0.1	0.805659
27.101733	0.1	0.823443
27.103400	0.1	0.839159
27.105067	0.1	0.852286
27.106733	0.1	0.863657
27.108400	0.1	0.874409
27.110067	0.1	0.885297
27.111733	0.1	0.896975
27.113400	0.1	0.910126
27.115067	0.1	0.924752
27.116733	0.1	0.939909
27.118400	0.1	0.954708
27.120067	0.1	0.969525
27.121733	0.1	0.985553
27.123400	0.1	1.003202
27.125067	0.1	1.022043
27.126733	0.1	1.041554
27.128400	0.1	1.061214
27.130067	0.1	1.081470
27.131733	0.1	1.104097
27.133400	0.1	1.130076
27.135067	0.1	1.158915
27.136733	0.1	1.189942
27.138400	0.1	1.222054
27.140067	0.1	1.253653
27.141733	0.1	1.284038
27.143400	0.1	1.312997
27.145067	0.1	1.340094
27.146733	0.1	1.366036
27.148400	0.1	1.393333
27.150067	0.1	1.424407
27.151733	0.1	1.460025
27.153400	0.1	1.499397
27.155067	0.1	1.541302
27.156733	0.1	1.585358
27.158400	0.1	1.631971
27.160067	0.1	1.681019
27.161733	0.1	1.731366
27.163400	0.1	1.781583
27.165067	0.1	1.831022
27.166733	0.1	1.880480
27.168400	0.1	1.931600
27.170067	0.1	1.985817
27.171733	0.1	2.044225
27.173400	0.1	2.107574
27.175067	0.1	2.175812
27.176733	0.1	2.247752
27.178400	0.1	2.321643
27.180067	0.1	2.396964
27.181733	0.1	2.475334
27.183400	0.1	2.558799
27.185067	0.1	2.648369
27.186733	0.1	2.744445
27.188400	0.1	2.846411
27.190067	0.1	2.951976
27.191733	0.1	3.058785
27.193400	0.1	3.166520
27.195067	0.1	3.277347
27.196733	0.1	3.394666
27.198400	0.1	3.521405
27.200067	0.1	3.658826
27.201733	0.1	3.805906
27.203400	0.1	3.960067
27.205067	0.1	4.119198
27.206733	0.1	4.282645
27.208400	0.1	4.450404
27.210067	0.1	4.622522
27.211733	0.1	4.799427
27.213400	0.1	4.981663
27.215067	0.1	5.169446
27.216733	0.1	5.363361
27.218400	0.1	5.564634
27.220067	0.1	5.774093
27.221733	0.1	5.991692
27.223400	0.1	6.216033
27.225067	0.1	6.444212
27.226733	0.1	6.673895
27.228400	0.1	6.904933
27.230067	0.1	7.138238
27.231733	0.1	7.374249
27.233400	0.1	7.612174
27.235067	0.1	7.849913
27.236733	0.1	8.085445
27.238400	0.1	8.318438
27.240067	0.1	8.549369
27.241733	0.1	8.777017
27.243400	0.1	8.998974
27.245067	0.1	9.214296
27.246733	0.1	9.423159
27.248400	0.1	9.624898
27.250067	0.1	9.818384
27.251733	0.1	10.002865
27.253400	0.1	10.177637
27.255067	0.1	10.341890
27.256733	0.1	10.494734
27.258400	0.1	10.634870
27.260067	0.1	10.760957
27.261733	0.1	10.872604
27.263400	0.1	10.970263
27.265067	0.1	11.054529
27.266733	0.1	11.125999
27.268400	0.1	11.184295
27.270067	0.1	11.227615
27.271733	0.1	11.254554
27.273400	0.1	11.265557
27.275067	0.1	11.262451
27.276733	0.1	11.247708
27.278400	0.1	11.224137
27.280067	0.1	11.194050
27.281733	0.1	11.157882
27.283400	0.1	11.114269
27.285067	0.1	11.061849
27.286733	0.1	11.000424
27.288400	0.1	10.931008
27.290067	0.1	10.855920
27.291733	0.1	10.778056
27.293400	0.1	10.699406
27.295067	0.1	10.620723
27.296733	0.1	10.542022
27.298400	0.1	10.463102
27.300067	0.1	10.384368
27.301733	0.1	10.307082
27.303400	0.1	10.232385
27.305067	0.1	10.160436
27.306733	0.1	10.091597
27.308400	0.1	10.027816
27.310067	0.1	9.971159
27.311733	0.1	9.921640
27.313400	0.1	9.877784
27.315067	0.1	9.838245
27.316733	0.1	9.802277
27.318400	0.1	9.770244
27.320067	0.1	9.743772
27.321733	0.1	9.723869
27.323400	0.1	9.709178
27.325067	0.1	9.697229
27.326733	0.1	9.686612
27.328400	0.1	9.676670
27.330067	0.1	9.666472
27.331733	0.1	9.655226
27.333400	0.1	9.642094
27.335067	0.1	9.625652
27.336733	0.1	9.604795
27.338400	0.1	9.579072
27.340067	0.1	9.547994
27.341733	0.1	9.511239
27.343400	0.1	9.468994
27.345067	0.1	9.421268
27.346733	0.1	9.367140
27.348400	0.1	9.305081
27.350067	0.1	9.233579
27.351733	0.1	9.151720
27.353400	0.1	9.059366
27.355067	0.1	8.956273
27.356733	0.1	8.841334
27.358400	0.1	8.713575
27.360067	0.1	8.573039
27.361733	0.1	8.420260
27.363400	0.1	8.256095
27.365067	0.1	8.082315
27.366733	0.1	7.900968
27.368400	0.1	7.713102
27.370067	0.1	7.519028
27.371733	0.1	7.319474
27.373400	0.1	7.114983
27.375067	0.1	6.904951
27.376733	0.1	6.688870
27.378400	0.1	6.467933
27.380067	0.1	6.244141
27.381733	0.1	6.017862
27.383400	0.1	5.787360
27.385067	0.1	5.551912
27.386733	0.1	5.314066
27.388400	0.1	5.078018
27.390067	0.1	4.847101
27.391733	0.1	4.622685
27.393400	0.1	4.404420
27.395067	0.1	4.191692
27.396733	0.1	3.984231
27.398400	0.1	3.780620
27.400067	0.1	3.578784
27.401733	0.1	3.379211
27.403400	0.1	3.185915
27.405067	0.1	3.003101
27.406733	0.1	2.831793
27.408400	0.1	2.669715
27.410067	0.1	2.513235
27.411733	0.1	2.360060
27.413400	0.1	2.210992
27.415067	0.1	2.068938
27.416733	0.1	1.936038
27.418400	0.1	1.812163
27.420067	0.1	1.695636
27.421733	0.1	1.584264
27.423400	0.1	1.476542
27.425067	0.1	1.373035
27.426733	0.1	1.275907
27.428400	0.1	1.187106
27.430067	0.1	1.107827
27.431733	0.1	1.038448
27.433400	0.1	0.977572
27.435067	0.1	0.922354
27.436733	0.1	0.870321
27.438400	0.1	0.819578
27.440067	0.1	0.768690
27.441733	0.1	0.718189
27.443400	0.1	0.670720
27.445067	0.1	0.628880
27.446733	0.1	0.593308
27.448400	0.1	0.562463
27.450067	0.1	0.534174
27.451733	0.1	0.507580
27.453400	0.1	0.483301
27.455067	0.1	0.462113
27.456733	0.1	0.444637
27.458400	0.1	0.431058
27.460067	0.1	0.420045
27.461733	0.1	0.409181
27.463400	0.1	0.397270
27.465067	0.1	0.384902
27.466733	0.1	0.372692
27.468400	0.1	0.360375
27.470067	0.1	0.347467
27.471733	0.1	0.333921
27.473400	0.1	0.320515
27.475067	0.1	0.308370
27.476733	0.1	0.297958
27.478400	0.1	0.289520
27.480067	0.1	0.283555
27.481733	0.1	0.279788
27.483400	0.1	0.276919
27.485067	0.1	0.274000
27.486733	0.1	0.270940
27.488400	0.1	0.267923
27.490067	0.1	0.265096
27.491733	0.1	0.262656
27.493400	0.1	0.260929
27.495067	0.1	0.259997
27.496733	0.1	0.259578
27.498400	0.1	0.259494
27.500067	0.1	0.259923
27.501733	0.1	0.260738
27.503400	0.1	0.260570
27.505067	0.1	0.257539
27.506733	0.1	0.251853
27.508400	0.1	0.246759
27.510067	0.1	0.245725
27.511733	0.1	0.249348
27.513400	0.1	0.255466
27.515067	0.1	0.261348
27.516733	0.1	0.265501
27.518400	0.1	0.267485
27.520067	0.1	0.266423
27.521733	0.1	0.261385
27.523400	0.1	0.253394
27.525067	0.1	0.245539
27.526733	0.1	0.240630
27.528400	0.1	0.239424
27.530067	0.1	0.240863
27.531733	0.1	0.243448
27.533400	0.1	0.245990
27.535067	0.1	0.247401
27.536733	0.1	0.247103
27.538400	0.1	0.245436
27.540067	0.1	0.242945
27.541733	0.1	0.239885
27.543400	0.1	0.236616
27.545067	0.1	0.233669
27.546733	0.1	0.230861
27.548400	0.1	0.227126
27.550067	0.1	0.221957
27.551733	0.1	0.216509
27.553400	0.1	0.212681
27.555067	0.1	0.211094
27.556733	0.1	0.210376
27.558400	0.1	0.209240
27.560067	0.1	0.208220
27.561733	0.1	0.208048
27.563400	0.1	0.207759
27.565067	0.1	0.205520
27.566733	0.1	0.200234
27.568400	0.1	0.192793
27.570067	0.1	0.185696
27.571733	0.1	0.181054
27.573400	0.1	0.179843
27.575067	0.1	0.181943
27.576733	0.1	0.185817
27.578400	0.1	0.189687
27.580067	0.1	0.192910
27.581733	0.1	0.195769
27.583400	0.1	0.198409
27.585067	0.1	0.200421
27.586733	0.1	0.201254
27.588400	0.1	0.200346
27.590067	0.1	0.197249
27.591733	0.1	0.192239
27.593400	0.1	0.186111
27.595067	0.1	0.179647
27.596733	0.1	0.173952
27.598400	0.1	0.170292
27.600067	0.1	0.169319
27.601733	0.1	0.170749
27.603400	0.1	0.172956
27.605067	0.1	0.173734
27.606733	0.1	0.172509
27.608400	0.1	0.170344
27.610067	0.1	0.168011
27.611733	0.1	0.165855
27.613400	0.1	0.164486
27.615067	0.1	0.164094
27.616733	0.1	0.163941
27.618400	0.1	0.163424
27.620067	0.1	0.162940
27.621733	0.1	0.163172
27.623400	0.1	0.164108
27.625067	0.1	0.165137
27.626733	0.1	0.165547
27.628400	0.1	0.164732
27.630067	0.1	0.162288
27.631733	0.1	0.158441
27.633400	0.1	0.154404
27.635067	0.1	0.151820
27.636733	0.1	0.151508
27.638400	0.1	0.152844
27.640067	0.1	0.154446
27.641733	0.1	0.155568
27.643400	0.1	0.156821
27.645067	0.1	0.158972
27.646733	0.1	0.161077
27.648400	0.1	0.161366
27.650067	0.1	0.159875
27.651733	0.1	0.158753
27.653400	0.1	0.159764
27.655067	0.1	0.162334
27.656733	0.1	0.164690
27.658400	0.1	0.165994
27.660067	0.1	0.166385
27.661733	0.1	0.165896
27.663400	0.1	0.164490
27.665067	0.1	0.162651
27.666733	0.1	0.161082
27.668400	0.1	0.160104
27.670067	0.1	0.160085
27.671733	0.1	0.161328
27.673400	0.1	0.163484
27.675067	0.1	0.165864
27.676733	0.1	0.168160
27.678400	0.1	0.171014
27.680067	0.1	0.175843
27.681733	0.1	0.183089
27.683400	0.1	0.190577
27.685067	0.1	0.195340
27.686733	0.1	0.196607
27.688400	0.1	0.195820
27.690067	0.1	0.195052
27.691733	0.1	0.196430
27.693400	0.1	0.201082
27.695067	0.1	0.207801
27.696733	0.1	0.213841
27.698400	0.1	0.217464
27.700067	0.1	0.219233
27.701733	0.1	0.220928
27.703400	0.1	0.223629
27.705067	0.1	0.227387
27.706733	0.1	0.232127
27.708400	0.1	0.237632
27.710067	0.1	0.242870
27.711733	0.1	0.246377
27.713400	0.1	0.247266
27.715067	0.1	0.245827
27.716733	0.1	0.244123
27.718400	0.1	0.245534
27.720067	0.1	0.252160
27.721733	0.1	0.263220
27.723400	0.1	0.276053
27.725067	0.1	0.287937
27.726733	0.1	0.297395
27.728400	0.1	0.304570
27.730067	0.1	0.310512
27.731733	0.1	0.316375
27.733400	0.1	0.323276
27.735067	0.1	0.331802
27.736733	0.1	0.341469
27.738400	0.1	0.351220
27.740067	0.1	0.359993
27.741733	0.1	0.367197
27.743400	0.1	0.373661
27.745067	0.1	0.380771
27.746733	0.1	0.388254
27.748400	0.1	0.394913
27.750067	0.1	0.400790
27.751733	0.1	0.406988
27.753400	0.1	0.414723
27.755067	0.1	0.424664
27.756733	0.1	0.435668
27.758400	0.1	0.444925
27.760067	0.1	0.450495
27.761733	0.1	0.452874
27.763400	0.1	0.454048
27.765067	0.1	0.455468
27.766733	0.1	0.456641
27.768400	0.1	0.456288
27.770067	0.1	0.454881
27.771733	0.1	0.454346
27.773400	0.1	0.455868
27.775067	0.1	0.459356
27.776733	0.1	0.463789
27.778400	0.1	0.467724
27.780067	0.1	0.469894
27.781733	0.1	0.469452
27.783400	0.1	0.466332
27.785067	0.1	0.461135
27.786733	0.1	0.454411
27.788400	0.1	0.446825
27.790067	0.1	0.439426
27.791733	0.1	0.432832
27.793400	0.1	0.426574
27.795067	0.1	0.419701
27.796733	0.1	0.411691
27.798400	0.1	0.402723
27.800067	0.1	0.393321
27.801733	0.1	0.384203
27.803400	0.1	0.376059
27.805067	0.1	0.368566
27.806733	0.1	0.360124
27.808400	0.1	0.349768
27.810067	0.1	0.338499
27.811733	0.1	0.328133
27.813400	0.1	0.319504
27.815067	0.1	0.311891
27.816733	0.1	0.304142
27.818400	0.1	0.296291
27.820067	0.1	0.289395
27.821733	0.1	0.284514
27.823400	0.1	0.282088
27.825067	0.1	0.281134
27.826733	0.1	0.278992
27.828400	0.1	0.273464
27.830067	0.1	0.264840
27.831733	0.1	0.255322
27.833400	0.1	0.247285
27.835067	0.1	0.242037
27.836733	0.1	0.238889
27.838400	0.1	0.235722
27.840067	0.1	0.231480
27.841733	0.1	0.227471
27.843400	0.1	0.225729
27.845067	0.1	0.226647
27.846733	0.1	0.228225
27.848400	0.1	0.228020
27.850067	0.1	0.225496
27.851733	0.1	0.221943
27.853400	0.1	0.219131
27.855067	0.1	0.218395
27.856733	0.1	0.219736
27.858400	0.1	0.222148
27.860067	0.1	0.225049
27.861733	0.1	0.228356
27.863400	0.1	0.231555
27.865067	0.1	0.234023
27.866733	0.1	0.235718
27.868400	0.1	0.237105
27.870067	0.1	0.238987
27.871733	0.1	0.242158
27.873400	0.1	0.246479
27.875067	0.1	0.250642
27.876733	0.1	0.253273
27.878400	0.1	0.254479
27.880067	0.1	0.256263
27.881733	0.1	0.260551
27.883400	0.1	0.267196
27.885067	0.1	0.274684
27.886733	0.1	0.281259
27.888400	0.1	0.285273
27.890067	0.1	0.286209
27.891733	0.1	0.284715
27.893400	0.1	0.281301
27.895067	0.1	0.276626
27.896733	0.1	0.272254
27.898400	0.1	0.269641
27.900067	0.1	0.269096
27.901733	0.1	0.269874
27.903400	0.1	0.271024
27.905067	0.1	0.272142
27.906733	0.1	0.272826
27.908400	0.1	0.272510
27.910067	0.1	0.271862
27.911733	0.1	0.272701
27.913400	0.1	0.275420
27.915067	0.1	0.278214
27.916733	0.1	0.279029
27.918400	0.1	0.277208
27.920067	0.1	0.273543
27.921733	0.1	0.269609
27.923400	0.1	0.266521
27.925067	0.1	0.263965
27.926733	0.1	0.260877
27.928400	0.1	0.257320
27.930067	0.1	0.254815
27.931733	0.1	0.254218
27.933400	0.1	0.254256
27.935067	0.1	0.252756
27.936733	0.1	0.248421
27.938400	0.1	0.241697
27.940067	0.1	0.234768
27.941733	0.1	0.229883
27.943400	0.1	0.227517
27.945067	0.1	0.226973
27.946733	0.1	0.227722
27.948400	0.1	0.229049
27.950067	0.1	0.229091
27.951733	0.1	0.225203
27.953400	0.1	0.216621
27.955067	0.1	0.206195
27.956733	0.1	0.198013
27.958400	0.1	0.194572
27.960067	0.1	0.196421
27.961733	0.1	0.202358
27.963400	0.1	0.209534
27.965067	0.1	0.214330
27.966733	0.1	0.214688
27.968400	0.1	0.211895
27.970067	0.1	0.208556
27.971733	0.1	0.205222
27.973400	0.1	0.200840
27.975067	0.1	0.195131
27.976733	0.1	0.189394
27.978400	0.1	0.186008
27.980067	0.1	0.186330
27.981733	0.1	0.189170
27.983400	0.1	0.193031
27.985067	0.1	0.198078
27.986733	0.1	0.204490
27.988400	0.1	0.210931
27.990067	0.1	0.215187
27.991733	0.1	0.215885
27.993400	0.1	0.213822
27.995067	0.1	0.211322
27.996733	0.1	0.210307
27.998400	0.1	0.211485
28.000067	0.1	0.214488
28.001733	0.1	0.218321
28.003400	0.1	0.222209
28.005067	0.1	0.225767
28.006733	0.1	0.228859
28.008400	0.1	0.231867
28.010067	0.1	0.235480
28.011733	0.1	0.240179
28.013400	0.1	0.245972
28.015067	0.1	0.251946
28.016733	0.1	0.256933
28.018400	0.1	0.260603
28.020067	0.1	0.263015
28.021733	0.1	0.264156
28.023400	0.1	0.264496
28.025067	0.1	0.265054
28.026733	0.1	0.266801
28.028400	0.1	0.270316
28.030067	0.1	0.275159
28.031733	0.1	0.279932
28.033400	0.1	0.283490
28.035067	0.1	0.284989
28.036733	0.1	0.284091
28.038400	0.1	0.282112
28.040067	0.1	0.281222
28.041733	0.1	0.282596
28.043400	0.1	0.285911
28.045067	0.1	0.289464
28.046733	0.1	0.291448
28.048400	0.1	0.291872
28.050067	0.1	0.291588
28.051733	0.1	0.290447
28.053400	0.1	0.288500
28.055067	0.1	0.287169
28.056733	0.1	0.287425
28.058400	0.1	0.288202
28.060067	0.1	0.287425
28.061733	0.1	0.283788
28.063400	0.1	0.277543
28.065067	0.1	0.270586
28.066733	0.1	0.265059
28.068400	0.1	0.261166
28.070067	0.1	0.257073
28.071733	0.1	0.251331
28.073400	0.1	0.244784
28.075067	0.1	0.239299
28.076733	0.1	0.235401
28.078400	0.1	0.232668
28.080067	0.1	0.231126
28.081733	0.1	0.230675
28.083400	0.1	0.230665
28.085067	0.1	0.230502
28.086733	0.1	0.229469
28.088400	0.1	0.226381
28.090067	0.1	0.220565
28.091733	0.1	0.213203
28.093400	0.1	0.206749
28.095067	0.1	0.202963
28.096733	0.1	0.201506
28.098400	0.1	0.200332
28.100067	0.1	0.197599
28.101733	0.1	0.193445
28.103400	0.1	0.189780
28.105067	0.1	0.187997
28.106733	0.1	0.187419
28.108400	0.1	0.186511
28.110067	0.1	0.184719
28.111733	0.1	0.182968
28.113400	0.1	0.182609
28.115067	0.1	0.183554
28.116733	0.1	0.184048
28.118400	0.1	0.182688
28.120067	0.1	0.179871
28.121733	0.1	0.176989
28.123400	0.1	0.174553
28.125067	0.1	0.172057
28.126733	0.1	0.169463
28.128400	0.1	0.167456
28.130067	0.1	0.166367
28.131733	0.1	0.165910
28.133400	0.1	0.165449
28.135067	0.1	0.164364
28.136733	0.1	0.162572
28.138400	0.1	0.160336
28.140067	0.1	0.157747
28.141733	0.1	0.154818
28.143400	0.1	0.151726
28.145067	0.1	0.148858
28.146733	0.1	0.146725
28.148400	0.1	0.145575
28.150067	0.1	0.145258
28.151733	0.1	0.145701
28.153400	0.1	0.146958
28.155067	0.1	0.148974
28.156733	0.1	0.151573
28.158400	0.1	0.153980
28.160067	0.1	0.154786
28.161733	0.1	0.153184
28.163400	0.1	0.149827
28.165067	0.1	0.146455
28.166733	0.1	0.144974
28.168400	0.1	0.146399
28.170067	0.1	0.150525
28.171733	0.1	0.155792
28.173400	0.1	0.159713
28.175067	0.1	0.160765
28.176733	0.1	0.159340
28.178400	0.1	0.156751
28.180067	0.1	0.154227
28.181733	0.1	0.152369
28.183400	0.1	0.151224
28.185067	0.1	0.151270
28.186733	0.1	0.153547
28.188400	0.1	0.158367
28.190067	0.1	0.164784
28.191733	0.1	0.171387
28.193400	0.1	0.176965
28.195067	0.1	0.180337
28.196733	0.1	0.180602
28.198400	0.1	0.177925
28.200067	0.1	0.173831
28.201733	0.1	0.170283
28.203400	0.1	0.168541
28.205067	0.1	0.168760
28.206733	0.1	0.170348
28.208400	0.1	0.172239
28.210067	0.1	0.173170
28.211733	0.1	0.172816
28.213400	0.1	0.172621
28.215067	0.1	0.174181
28.216733	0.1	0.177082
28.218400	0.1	0.179308
28.220067	0.1	0.179689
28.221733	0.1	0.179266
28.223400	0.1	0.180029
28.225067	0.1	0.182972
28.226733	0.1	0.187857
28.228400	0.1	0.194088
28.230067	0.1	0.200835
28.231733	0.1	0.206772
28.233400	0.1	0.210525
28.235067	0.1	0.211629
28.236733	0.1	0.211345
28.238400	0.1	0.211862
28.240067	0.1	0.214474
28.241733	0.1	0.218758
28.243400	0.1	0.223862
28.245067	0.1	0.229916
28.246733	0.1	0.237077
28.248400	0.1	0.244067
28.250067	0.1	0.249096
28.251733	0.1	0.251699
28.253400	0.1	0.252933
28.255067	0.1	0.254670
28.256733	0.1	0.258386
28.258400	0.1	0.263392
28.260067	0.1	0.267639
28.261733	0.1	0.270936
28.263400	0.1	0.275113
28.265067	0.1	0.281204
28.266733	0.1	0.288398
28.268400	0.1	0.295490
28.270067	0.1	0.302615
28.271733	0.1	0.310899
28.273400	0.1	0.320617
28.275067	0.1	0.331183
28.276733	0.1	0.342345
28.278400	0.1	0.353712
28.280067	0.1	0.363928
28.281733	0.1	0.371663
28.283400	0.1	0.376697
28.285067	0.1	0.380026
28.286733	0.1	0.383602
28.288400	0.1	0.388939
28.290067	0.1	0.396073
28.291733	0.1	0.404585
28.293400	0.1	0.414401
28.295067	0.1	0.425316
28.296733	0.1	0.437102
28.298400	0.1	0.449456
28.300067	0.1	0.461200
28.301733	0.1	0.471259
28.303400	0.1	0.480437
28.305067	0.1	0.490784
28.306733	0.1	0.502924
28.308400	0.1	0.515352
28.310067	0.1	0.526831
28.311733	0.1	0.538304
28.313400	0.1	0.551459
28.315067	0.1	0.566114
28.316733	0.1	0.580456
28.318400	0.1	0.593518
28.320067	0.1	0.605755
28.321733	0.1	0.617974
28.323400	0.1	0.630892
28.325067	0.1	0.644880
28.326733	0.1	0.659539
28.328400	0.1	0.674045
28.330067	0.1	0.687246
28.331733	0.1	0.697742
28.333400	0.1	0.705039
28.335067	0.1	0.710269
28.336733	0.1	0.715279
28.338400	0.1	0.721626
28.340067	0.1	0.729891
28.341733	0.1	0.739330
28.343400	0.1	0.748602
28.345067	0.1	0.756611
28.346733	0.1	0.762739
28.348400	0.1	0.767116
28.350067	0.1	0.771051
28.351733	0.1	0.775889
28.353400	0.1	0.781105
28.355067	0.1	0.784867
28.356733	0.1	0.786316
28.358400	0.1	0.785640
28.360067	0.1	0.782730
28.361733	0.1	0.777435
28.363400	0.1	0.770329
28.365067	0.1	0.761948
28.366733	0.1	0.752397
28.368400	0.1	0.742320
28.370067	0.1	0.733417
28.371733	0.1	0.726860
28.373400	0.1	0.721654
28.375067	0.1	0.715586
28.376733	0.1	0.707526
28.378400	0.1	0.697975
28.380067	0.1	0.687740
28.381733	0.1	0.676871
28.383400	0.1	0.664759
28.385067	0.1	0.651185
28.386733	0.1	0.637048
28.388400	0.1	0.623413
28.390067	0.1	0.610221
28.391733	0.1	0.596158
28.393400	0.1	0.579413
28.395067	0.1	0.559427
28.396733	0.1	0.538384
28.398400	0.1	0.519864
28.400067	0.1	0.505657
28.401733	0.1	0.494365
28.403400	0.1	0.482700
28.405067	0.1	0.468148
28.406733	0.1	0.451300
28.408400	0.1	0.434862
28.410067	0.1	0.420278
28.411733	0.1	0.407044
28.413400	0.1	0.394746
28.415067	0.1	0.383523
28.416733	0.1	0.372948
28.418400	0.1	0.361912
28.420067	0.1	0.349772
28.421733	0.1	0.336808
28.423400	0.1	0.323923
28.425067	0.1	0.312380
28.426733	0.1	0.302824
28.428400	0.1	0.294205
28.430067	0.1	0.284836
28.431733	0.1	0.274153
28.433400	0.1	0.262577
28.435067	0.1	0.250805
28.436733	0.1	0.239913
28.438400	0.1	0.231005
28.440067	0.1	0.224174
28.441733	0.1	0.218619
28.443400	0.1	0.213888
28.445067	0.1	0.209925
28.446733	0.1	0.205808
28.448400	0.1	0.199941
28.450067	0.1	0.191471
28.451733	0.1	0.180970
28.453400	0.1	0.170013
28.455067	0.1	0.160458
28.456733	0.1	0.154143
28.458400	0.1	0.152122
28.460067	0.1	0.153231
28.461733	0.1	0.154315
28.463400	0.1	0.152392
28.465067	0.1	0.146264
28.466733	0.1	0.136923
28.468400	0.1	0.127377
28.470067	0.1	0.120876
28.471733	0.1	0.118800
28.473400	0.1	0.120532
28.475067	0.1	0.124578
28.476733	0.1	0.129370
28.478400	0.1	0.134171
28.480067	0.1	0.139149
28.481733	0.1	0.143950
28.483400	0.1	0.147307
28.485067	0.1	0.148388
28.486733	0.1	0.147372
28.488400	0.1	0.145198
28.490067	0.1	0.143107
28.491733	0.1	0.141780
28.493400	0.1	0.141012
28.495067	0.1	0.140336
28.496733	0.1	0.139694
28.498400	0.1	0.139410
28.500067	0.1	0.139526
28.501733	0.1	0.139400
28.503400	0.1	0.138278
28.505067	0.1	0.135973
28.506733	0.1	0.133379
28.508400	0.1	0.132243
28.510067	0.1	0.133561
28.511733	0.1	0.136686
28.513400	0.1	0.140327
28.515067	0.1	0.143209
28.516733	0.1	0.144322
28.518400	0.1	0.144206
28.520067	0.1	0.144755
28.521733	0.1	0.147633
28.523400	0.1	0.153990
28.525067	0.1	0.164239
28.526733	0.1	0.176951
28.528400	0.1	0.189212
28.530067	0.1	0.198898
28.531733	0.1	0.205925
28.533400	0.1	0.211555
28.535067	0.1	0.216966
28.536733	0.1	0.222432
28.538400	0.1	0.227336
28.540067	0.1	0.230805
28.541733	0.1	0.232481
28.543400	0.1	0.233203
28.545067	0.1	0.235015
28.546733	0.1	0.239923
28.548400	0.1	0.248509
28.550067	0.1	0.259387
28.551733	0.1	0.270144
28.553400	0.1	0.279173
28.555067	0.1	0.286424
28.556733	0.1	0.293073
28.558400	0.1	0.300612
28.560067	0.1	0.309381
28.561733	0.1	0.318643
28.563400	0.1	0.328273
28.565067	0.1	0.339127
28.566733	0.1	0.351616
28.568400	0.1	0.365009
28.570067	0.1	0.378340
28.571733	0.1	0.391239
28.573400	0.1	0.403919
28.575067	0.1	0.416776
28.576733	0.1	0.429922
28.578400	0.1	0.442965
28.580067	0.1	0.455156
28.581733	0.1	0.465787
28.583400	0.1	0.474537
28.585067	0.1	0.481191
28.586733	0.1	0.486043
28.588400	0.1	0.490830
28.590067	0.1	0.497778
28.591733	0.1	0.507897
28.593400	0.1	0.520591
28.595067	0.1	0.533918
28.596733	0.1	0.546169
28.598400	0.1	0.557499
28.600067	0.1	0.568302
28.601733	0.1	0.577956
28.603400	0.1	0.586510
28.605067	0.1	0.595483
28.606733	0.1	0.606342
28.608400	0.1	0.619199
28.610067	0.1	0.632866
28.611733	0.1	0.646058
28.613400	0.1	0.658417
28.615067	0.1	0.670371
28.616733	0.1	0.682329
28.618400	0.1	0.694264
28.620067	0.1	0.706390
28.621733	0.1	0.719577
28.623400	0.1	0.734446
28.625067	0.1	0.750930
28.626733	0.1	0.768481
28.628400	0.1	0.786157
28.630067	0.1	0.803233
28.631733	0.1	0.819797
28.633400	0.1	0.836453
28.635067	0.1	0.854004
28.636733	0.1	0.873394
28.638400	0.1	0.895164
28.640067	0.1	0.918531
28.641733	0.1	0.941535
28.643400	0.1	0.962890
28.645067	0.1	0.983020
28.646733	0.1	1.003137
28.648400	0.1	1.024082
28.650067	0.1	1.045871
28.651733	0.1	1.067640
28.653400	0.1	1.088497
28.655067	0.1	1.108125
28.656733	0.1	1.126332
28.658400	0.1	1.143450
28.660067	0.1	1.161331
28.661733	0.1	1.182240
28.663400	0.1	1.206817
28.665067	0.1	1.234026
28.666733	0.1	1.262329
28.668400	0.1	1.290534
28.670067	0.1	1.318352
28.671733	0.1	1.346269
28.673400	0.1	1.374632
28.675067	0.1	1.403731
28.676733	0.1	1.434674
28.678400	0.1	1.468915
28.680067	0.1	1.506764
28.681733	0.1	1.547216
28.683400	0.1	1.589069
28.685067	0.1	1.631873
28.686733	0.1	1.675691
28.688400	0.1	1.720823
28.690067	0.1	1.767697
28.691733	0.1	1.816791
28.693400	0.1	1.868457
28.695067	0.1	1.922720
28.696733	0.1	1.979168
28.698400	0.1	2.036905
28.700067	0.1	2.094693
28.701733	0.1	2.151807
28.703400	0.1	2.208711
28.705067	0.1	2.266215
28.706733	0.1	2.325098
28.708400	0.1	2.386705
28.710067	0.1	2.452368
28.711733	0.1	2.522534
28.713400	0.1	2.597235
28.715067	0.1	2.676877
28.716733	0.1	2.762000
28.718400	0.1	2.852492
28.720067	0.1	2.947273
28.721733	0.1	3.044391
28.723400	0.1	3.141370
28.725067	0.1	3.236216
28.726733	0.1	3.328775
28.728400	0.1	3.420897
28.730067	0.1	3.515063
28.731733	0.1	3.613317
28.733400	0.1	3.716862
28.735067	0.1	3.825808
28.736733	0.1	3.939243
28.738400	0.1	4.056003
28.740067	0.1	4.175738
28.741733	0.1	4.299125
28.743400	0.1	4.427372
28.745067	0.1	4.561143
28.746733	0.1	4.699263
28.748400	0.1	4.839334
28.750067	0.1	4.979889
28.751733	0.1	5.121678
28.753400	0.1	5.267020
28.755067	0.1	5.418095
28.756733	0.1	5.576066
28.758400	0.1	5.741748
28.760067	0.1	5.915789
28.761733	0.1	6.097951
28.763400	0.1	6.287014
28.765067	0.1	6.481977
28.766733	0.1	6.682719
28.768400	0.1	6.888919
28.770067	0.1	7.099505
28.771733	0.1	7.313080
28.773400	0.1	7.528295
28.775067	0.1	7.745209
28.776733	0.1	7.966231
28.778400	0.1	8.193343
28.780067	0.1	8.425028
28.781733	0.1	8.657314
28.783400	0.1	8.886484
28.785067	0.1	9.110738
28.786733	0.1	9.330329
28.788400	0.1	9.545786
28.790067	0.1	9.756670
28.791733	0.1	9.962530
28.793400	0.1	10.163444
28.795067	0.1	10.359059
28.796733	0.1	10.548318
28.798400	0.1	10.729423
28.800067	0.1	10.899412
28.801733	0.1	11.055330
28.803400	0.1	11.195415
28.805067	0.1	11.317981
28.806733	0.1	11.420972
28.808400	0.1	11.503589
28.810067	0.1	11.566859
28.811733	0.1	11.612643
28.813400	0.1	11.642226
28.815067	0.1	11.655274
28.816733	0.1	11.650235
28.818400	0.1	11.625299
28.820067	0.1	11.579008
28.821733	0.1	11.510891
28.823400	0.1	11.421582
28.825067	0.1	11.312435
28.826733	0.1	11.185273
28.828400	0.1	11.041588
28.830067	0.1	10.881629
28.831733	0.1	10.704575
28.833400	0.1	10.510259
28.835067	0.1	10.300698
28.836733	0.1	10.079206
28.838400	0.1	9.847642
28.840067	0.1	9.605405
28.841733	0.1	9.351382
28.843400	0.1	9.085983
28.845067	0.1	8.810703
28.846733	0.1	8.527190
28.848400	0.1	8.237208
28.850067	0.1	7.942687
28.851733	0.1	7.645995
28.853400	0.1	7.350026
28.855067	0.1	7.056957
28.856733	0.1	6.767237
28.858400	0.1	6.480082
28.860067	0.1	6.194883
28.861733	0.1	5.912054
28.863400	0.1	5.632835
28.865067	0.1	5.358690
28.866733	0.1	5.090884
28.868400	0.1	4.830183
28.870067	0.1	4.576901
28.871733	0.1	4.331064
28.873400	0.1	4.092562
28.875067	0.1	3.861943
28.876733	0.1	3.640815
28.878400	0.1	3.430587
28.880067	0.1	3.231470
28.881733	0.1	3.042612
28.883400	0.1	2.862662
28.885067	0.1	2.690256
28.886733	0.1	2.524490
28.888400	0.1	2.365848
28.890067	0.1	2.216129
28.891733	0.1	2.076491
28.893400	0.1	1.946543
28.895067	0.1	1.825858
28.896733	0.1	1.714914
28.898400	0.1	1.613768
28.900067	0.1	1.520943
28.901733	0.1	1.434013
28.903400	0.1	1.350865
28.905067	0.1	1.270762
28.906733	0.1	1.194384
28.908400	0.1	1.123254
28.910067	0.1	1.058993
28.911733	0.1	1.002140
28.913400	0.1	0.951858
28.915067	0.1	0.907090
28.916733	0.1	0.867220
28.918400	0.1	0.831583
28.920067	0.1	0.799373
28.921733	0.1	0.770050
28.923400	0.1	0.743177
28.925067	0.1	0.718376
28.926733	0.1	0.696094
28.928400	0.1	0.677477
28.930067	0.1	0.662827
28.931733	0.1	0.651297
28.933400	0.1	0.641821
28.935067	0.1	0.633416
28.936733	0.1	0.625160
28.938400	0.1	0.616340
28.940067	0.1	0.606719
28.941733	0.1	0.596480
28.943400	0.1	0.585923
28.945067	0.1	0.575632
28.946733	0.1	0.566454
28.948400	0.1	0.559031
28.950067	0.1	0.553341
28.951733	0.1	0.548614
28.953400	0.1	0.543725
28.955067	0.1	0.537760
28.956733	0.1	0.530500
28.958400	0.1	0.522495
28.960067	0.1	0.514728
28.961733	0.1	0.507957
28.963400	0.1	0.502393
28.965067	0.1	0.497992
28.966733	0.1	0.494379
28.968400	0.1	0.490458
28.970067	0.1	0.484977
28.971733	0.1	0.477438
28.973400	0.1	0.467915
28.975067	0.1	0.456674
28.976733	0.1	0.444590
28.978400	0.1	0.433456
28.980067	0.1	0.425191
28.981733	0.1	0.420562
28.983400	0.1	0.418187
28.985067	0.1	0.415351
28.986733	0.1	0.410634
28.988400	0.1	0.404343
28.990067	0.1	0.396376
28.991733	0.1	0.386015
28.993400	0.1	0.373926
28.995067	0.1	0.362433
28.996733	0.1	0.353404
28.998400	0.1	0.346866
29.000067	0.1	0.341688
29.001733	0.1	0.336748
29.003400	0.1	0.331216
29.005067	0.1	0.324082
29.006733	0.1	0.314345
29.008400	0.1	0.302270
29.010067	0.1	0.290005
29.011733	0.1	0.279956
29.013400	0.1	0.273031
29.015067	0.1	0.268975
29.016733	0.1	0.267304
29.018400	0.1	0.267560
29.020067	0.1	0.269213
29.021733	0.1	0.271490
29.023400	0.1	0.273217
29.025067	0.1	0.272794
29.026733	0.1	0.268645
29.028400	0.1	0.260393
29.030067	0.1	0.249227
29.031733	0.1	0.237115
29.033400	0.1	0.226307
29.035067	0.1	0.218619
29.036733	0.1	0.214330
29.038400	0.1	0.212057
29.040067	0.1	0.209697
29.041733	0.1	0.205967
29.043400	0.1	0.201399
29.045067	0.1	0.197631
29.046733	0.1	0.195806
29.048400	0.1	0.195326
29.050067	0.1	0.194265
29.051733	0.1	0.191345
29.053400	0.1	0.187084
29.055067	0.1	0.183182
29.056733	0.1	0.181119
29.058400	0.1	0.180812
29.060067	0.1	0.180569
29.061733	0.1	0.179051
29.063400	0.1	0.176816
29.065067	0.1	0.175447
29.066733	0.1	0.176020
29.068400	0.1	0.177943
29.070067	0.1	0.179247
29.071733	0.1	0.178656
29.073400	0.1	0.176360
29.075067	0.1	0.172802
29.076733	0.1	0.168448
29.078400	0.1	0.164500
29.080067	0.1	0.162600
29.081733	0.1	0.163787
29.083400	0.1	0.167778
29.085067	0.1	0.172933
29.086733	0.1	0.177315
29.088400	0.1	0.179843
29.090067	0.1	0.180085
29.091733	0.1	0.177757
29.093400	0.1	0.173324
29.095067	0.1	0.168555
29.096733	0.1	0.165692
29.098400	0.1	0.165850
29.100067	0.1	0.168588
29.101733	0.1	0.173151
29.103400	0.1	0.179629
29.105067	0.1	0.187750
29.106733	0.1	0.195191
29.108400	0.1	0.199317
29.110067	0.1	0.199960
29.111733	0.1	0.198493
29.113400	0.1	0.195703
29.115067	0.1	0.192239
29.116733	0.1	0.189273
29.118400	0.1	0.188183
29.120067	0.1	0.190018
29.121733	0.1	0.194591
29.123400	0.1	0.200397
29.125067	0.1	0.205832
29.126733	0.1	0.209678
29.128400	0.1	0.211126
29.130067	0.1	0.210926
[truncated: 254,456 more chars]
