# Supplementary material for: Fade into you: genetic control of pigmentation patterns in red-flesh apple (Malus domestica)
Source: Front Plant Sci. 2025 Jan 13;15:1462545. doi: 10.3389/fpls.2024.1462545 (PMC11770013; doi:10.3389/fpls.2024.1462545)
Supplement: Supplementary file 4 [file DataSheet1.zip › CR C2UV_VIS_3/CR C2UV_VIS_3.txt]

URL	chrom://thermo-pfav3ojr/ChromeleonLocal/Instrument Data/Vanquish_MS/Dimitri/VALEMA/Pierre/Echantillons 03-04-24.seq/902.smp/UV_VIS_3.channel/UV_VIS_3.chm
Channel	UV_VIS_3

Injection Information:
Data Vault	ChromeleonLocal
Sequence	Echantillons 03-04-24
Name	CR C2
Number	10
Position	B:B1
Comment	colonne SB-AQ MeOH+5%AA
Processing Method	Quantitative
Instrument Method	VALEMA test separation GRAQ 4
Type	Unknown
Status	Finished
Inject Time	4/4/2024 12:36:20 AM +02:00
Volume (µl)	10.0000
Dilution Factor	1.0000
Weight	1.0000

Chromatogram Data Information:
Time Min. (min)	0.001733
Time Max. (min)	47.000067
Data Points	28200
Detector	UV
Generating Data System	Chromeleon 7.3.2.10759
Exporting Data System	Chromeleon 7.3.2.0
Operator	Instrument Controller
Signal Quantity	Absorbance
Signal Unit	mAU
Signal Min.	-5.769785
Signal Max.	391.146806
Channel	UV_VIS_3
Driver Name	VDAD.dll
Channel Type	Evaluation
Min. Step (s)	0.1
Max. Step (s)	0.1
Average Step (s)	0.1

Signal Parameter Information:
Signal Info	WVL:350 nm

Chromatogram Data:
Time (min)	Step (s)	Value (mAU)
0.001733	n.a.	0.000000
0.003400	0.1	0.000102
0.005067	0.1	0.000452
0.006733	0.1	0.000740
0.008400	0.1	0.000410
0.010067	0.1	-0.000470
0.011733	0.1	-0.001132
0.013400	0.1	-0.000764
0.015067	0.1	0.000619
0.016733	0.1	0.001700
0.018400	0.1	0.000787
0.020067	0.1	-0.002687
0.021733	0.1	-0.007753
0.023400	0.1	-0.012238
0.025067	0.1	-0.013923
0.026733	0.1	-0.012228
0.028400	0.1	-0.008414
0.030067	0.1	-0.004456
0.031733	0.1	-0.001951
0.033400	0.1	-0.001444
0.035067	0.1	-0.002715
0.036733	0.1	-0.005425
0.038400	0.1	-0.009406
0.040067	0.1	-0.014612
0.041733	0.1	-0.020969
0.043400	0.1	-0.028247
0.045067	0.1	-0.035996
0.046733	0.1	-0.043199
0.048400	0.1	-0.048517
0.050067	0.1	-0.051102
0.051733	0.1	-0.050692
0.053400	0.1	-0.047931
0.055067	0.1	-0.044848
0.056733	0.1	-0.043665
0.058400	0.1	-0.044811
0.060067	0.1	-0.046859
0.061733	0.1	-0.048103
0.063400	0.1	-0.046981
0.065067	0.1	-0.042203
0.066733	0.1	-0.034305
0.068400	0.1	-0.025788
0.070067	0.1	-0.018934
0.071733	0.1	-0.014417
0.073400	0.1	-0.011548
0.075067	0.1	-0.009579
0.076733	0.1	-0.009071
0.078400	0.1	-0.011064
0.080067	0.1	-0.014873
0.081733	0.1	-0.017993
0.083400	0.1	-0.018436
0.085067	0.1	-0.016685
0.086733	0.1	-0.014585
0.088400	0.1	-0.013015
0.090067	0.1	-0.011791
0.091733	0.1	-0.010529
0.093400	0.1	-0.009099
0.095067	0.1	-0.007870
0.096733	0.1	-0.006920
0.098400	0.1	-0.005723
0.100067	0.1	-0.004619
0.101733	0.1	-0.005071
0.103400	0.1	-0.007707
0.105067	0.1	-0.011222
0.106733	0.1	-0.013951
0.108400	0.1	-0.015418
0.110067	0.1	-0.015567
0.111733	0.1	-0.014016
0.113400	0.1	-0.010831
0.115067	0.1	-0.006738
0.116733	0.1	-0.002156
0.118400	0.1	0.003227
0.120067	0.1	0.009346
0.121733	0.1	0.014459
0.123400	0.1	0.016424
0.125067	0.1	0.014780
0.126733	0.1	0.010594
0.128400	0.1	0.005416
0.130067	0.1	0.000470
0.131733	0.1	-0.003828
0.133400	0.1	-0.007250
0.135067	0.1	-0.009178
0.136733	0.1	-0.009225
0.138400	0.1	-0.007814
0.140067	0.1	-0.005560
0.141733	0.1	-0.002580
0.143400	0.1	0.000875
0.145067	0.1	0.004000
0.146733	0.1	0.006044
0.148400	0.1	0.006841
0.150067	0.1	0.006352
0.151733	0.1	0.004740
0.153400	0.1	0.002873
0.155067	0.1	0.001770
0.156733	0.1	0.001900
0.158400	0.1	0.002836
0.160067	0.1	0.003292
0.161733	0.1	0.002366
0.163400	0.1	0.000778
0.165067	0.1	0.000298
0.166733	0.1	0.002305
0.168400	0.1	0.007311
0.170067	0.1	0.014808
0.171733	0.1	0.022682
0.173400	0.1	0.028019
0.175067	0.1	0.028936
0.176733	0.1	0.025313
0.178400	0.1	0.018287
0.180067	0.1	0.009378
0.181733	0.1	0.000661
0.183400	0.1	-0.004983
0.185067	0.1	-0.005770
0.186733	0.1	-0.002491
0.188400	0.1	0.002505
0.190067	0.1	0.006808
0.191733	0.1	0.009253
0.193400	0.1	0.009919
0.195067	0.1	0.008405
0.196733	0.1	0.003828
0.198400	0.1	-0.003329
0.200067	0.1	-0.010906
0.201733	0.1	-0.016117
0.203400	0.1	-0.016522
0.205067	0.1	-0.011786
0.206733	0.1	-0.004950
0.208400	0.1	-0.000261
0.210067	0.1	0.000601
0.211733	0.1	-0.000559
0.213400	0.1	-0.000871
0.215067	0.1	0.000731
0.216733	0.1	0.003027
0.218400	0.1	0.004205
0.220067	0.1	0.003590
0.221733	0.1	0.002226
0.223400	0.1	0.001341
0.225067	0.1	0.000563
0.226733	0.1	-0.001038
0.228400	0.1	-0.003055
0.230067	0.1	-0.004577
0.231733	0.1	-0.005490
0.233400	0.1	-0.005751
0.235067	0.1	-0.004852
0.236733	0.1	-0.002608
0.238400	0.1	0.000447
0.240067	0.1	0.003427
0.241733	0.1	0.005723
0.243400	0.1	0.007371
0.245067	0.1	0.008852
0.246733	0.1	0.010240
0.248400	0.1	0.010487
0.250067	0.1	0.008070
0.251733	0.1	0.002887
0.253400	0.1	-0.002882
0.255067	0.1	-0.006622
0.256733	0.1	-0.007404
0.258400	0.1	-0.006063
0.260067	0.1	-0.004126
0.261733	0.1	-0.002966
0.263400	0.1	-0.004037
0.265067	0.1	-0.008326
0.266733	0.1	-0.014612
0.268400	0.1	-0.019665
0.270067	0.1	-0.020680
0.271733	0.1	-0.017192
0.273400	0.1	-0.011409
0.275067	0.1	-0.006375
0.276733	0.1	-0.003427
0.278400	0.1	-0.002007
0.280067	0.1	-0.001895
0.281733	0.1	-0.004186
0.283400	0.1	-0.009378
0.285067	0.1	-0.015702
0.286733	0.1	-0.020266
0.288400	0.1	-0.021751
0.290067	0.1	-0.021188
0.291733	0.1	-0.019711
0.293400	0.1	-0.016782
0.295067	0.1	-0.011674
0.296733	0.1	-0.005951
0.298400	0.1	-0.002631
0.300067	0.1	-0.003050
0.301733	0.1	-0.006096
0.303400	0.1	-0.009816
0.305067	0.1	-0.012405
0.306733	0.1	-0.012866
0.308400	0.1	-0.011637
0.310067	0.1	-0.009923
0.311733	0.1	-0.008787
0.313400	0.1	-0.008582
0.315067	0.1	-0.008200
0.316733	0.1	-0.005690
0.318400	0.1	-0.000531
0.320067	0.1	0.005327
0.321733	0.1	0.008866
0.323400	0.1	0.008363
0.325067	0.1	0.004643
0.326733	0.1	0.000405
0.328400	0.1	-0.001583
0.330067	0.1	-0.000470
0.331733	0.1	0.002421
0.333400	0.1	0.004992
0.335067	0.1	0.005220
0.336733	0.1	0.001988
0.338400	0.1	-0.003870
0.340067	0.1	-0.010040
0.341733	0.1	-0.014282
0.343400	0.1	-0.015609
0.345067	0.1	-0.014347
0.346733	0.1	-0.011651
0.348400	0.1	-0.008903
0.350067	0.1	-0.006594
0.351733	0.1	-0.004363
0.353400	0.1	-0.001877
0.355067	0.1	0.001146
0.356733	0.1	0.004815
0.358400	0.1	0.008480
0.360067	0.1	0.011059
0.361733	0.1	0.012005
0.363400	0.1	0.011679
0.365067	0.1	0.010766
0.366733	0.1	0.009886
0.368400	0.1	0.009621
0.370067	0.1	0.010221
0.371733	0.1	0.011255
0.373400	0.1	0.011534
0.375067	0.1	0.009798
0.376733	0.1	0.005602
0.378400	0.1	-0.000554
0.380067	0.1	-0.007297
0.381733	0.1	-0.012587
0.383400	0.1	-0.015022
0.385067	0.1	-0.014706
0.386733	0.1	-0.012093
0.388400	0.1	-0.006887
0.390067	0.1	0.001299
0.391733	0.1	0.011399
0.393400	0.1	0.020578
0.395067	0.1	0.026440
0.396733	0.1	0.028703
0.398400	0.1	0.027893
0.400067	0.1	0.024112
0.401733	0.1	0.017537
0.403400	0.1	0.008997
0.405067	0.1	-0.000005
0.406733	0.1	-0.007479
0.408400	0.1	-0.011818
0.410067	0.1	-0.012941
0.411733	0.1	-0.011767
0.413400	0.1	-0.009201
0.415067	0.1	-0.006459
0.416733	0.1	-0.004894
0.418400	0.1	-0.004959
0.420067	0.1	-0.005807
0.421733	0.1	-0.005984
0.423400	0.1	-0.004438
0.425067	0.1	-0.001052
0.426733	0.1	0.003097
0.428400	0.1	0.006189
0.430067	0.1	0.007194
0.431733	0.1	0.006617
0.433400	0.1	0.005499
0.435067	0.1	0.004619
0.436733	0.1	0.004480
0.438400	0.1	0.005132
0.440067	0.1	0.006668
0.441733	0.1	0.009667
0.443400	0.1	0.013993
0.445067	0.1	0.017565
0.446733	0.1	0.017886
0.448400	0.1	0.014943
0.450067	0.1	0.011092
0.451733	0.1	0.008252
0.453400	0.1	0.006929
0.455067	0.1	0.006766
0.456733	0.1	0.006906
0.458400	0.1	0.006678
0.460067	0.1	0.005886
0.461733	0.1	0.004764
0.463400	0.1	0.003860
0.465067	0.1	0.003460
0.466733	0.1	0.003679
0.468400	0.1	0.005481
0.470067	0.1	0.010384
0.471733	0.1	0.018519
0.473400	0.1	0.027614
0.475067	0.1	0.034361
0.476733	0.1	0.036485
0.478400	0.1	0.033290
0.480067	0.1	0.025965
0.481733	0.1	0.017639
0.483400	0.1	0.011362
0.485067	0.1	0.008084
0.486733	0.1	0.007348
0.488400	0.1	0.008885
0.490067	0.1	0.012349
0.491733	0.1	0.016456
0.493400	0.1	0.019809
0.495067	0.1	0.022082
0.496733	0.1	0.023474
0.498400	0.1	0.023809
0.500067	0.1	0.022724
0.501733	0.1	0.019730
0.503400	0.1	0.014310
0.505067	0.1	0.007092
0.506733	0.1	0.000279
0.508400	0.1	-0.004303
0.510067	0.1	-0.006710
0.511733	0.1	-0.007721
0.513400	0.1	-0.007446
0.515067	0.1	-0.005523
0.516733	0.1	-0.001509
0.518400	0.1	0.004317
0.520067	0.1	0.009621
0.521733	0.1	0.010710
0.523400	0.1	0.005551
0.525067	0.1	-0.004186
0.526733	0.1	-0.014398
0.528400	0.1	-0.021844
0.530067	0.1	-0.025788
0.531733	0.1	-0.026436
0.533400	0.1	-0.023358
0.535067	0.1	-0.016345
0.536733	0.1	-0.006910
0.538400	0.1	0.002282
0.540067	0.1	0.009364
0.541733	0.1	0.013681
0.543400	0.1	0.015125
0.545067	0.1	0.014398
0.546733	0.1	0.012321
0.548400	0.1	0.008885
0.550067	0.1	0.004363
0.551733	0.1	-0.000200
0.553400	0.1	-0.004075
0.555067	0.1	-0.006463
0.556733	0.1	-0.006547
0.558400	0.1	-0.005723
0.560067	0.1	-0.007236
0.561733	0.1	-0.012782
0.563400	0.1	-0.020983
0.565067	0.1	-0.028312
0.566733	0.1	-0.031632
0.568400	0.1	-0.030603
0.570067	0.1	-0.027055
0.571733	0.1	-0.022189
0.573400	0.1	-0.015544
0.575067	0.1	-0.006682
0.576733	0.1	0.003101
0.578400	0.1	0.011194
0.580067	0.1	0.015199
0.581733	0.1	0.014198
0.583400	0.1	0.009066
0.585067	0.1	0.001895
0.586733	0.1	-0.005024
0.588400	0.1	-0.010151
0.590067	0.1	-0.013001
0.591733	0.1	-0.013574
0.593400	0.1	-0.011926
0.595067	0.1	-0.008871
0.596733	0.1	-0.006296
0.598400	0.1	-0.005341
0.600067	0.1	-0.005234
0.601733	0.1	-0.004880
0.603400	0.1	-0.003823
0.605067	0.1	-0.001667
0.606733	0.1	0.001397
0.608400	0.1	0.003986
0.610067	0.1	0.004554
0.611733	0.1	0.002743
0.613400	0.1	-0.000340
0.615067	0.1	-0.003246
0.616733	0.1	-0.005416
0.618400	0.1	-0.006985
0.620067	0.1	-0.008042
0.621733	0.1	-0.008647
0.623400	0.1	-0.008950
0.625067	0.1	-0.008950
0.626733	0.1	-0.008689
0.628400	0.1	-0.008806
0.630067	0.1	-0.010030
0.631733	0.1	-0.012401
0.633400	0.1	-0.015153
0.635067	0.1	-0.017020
0.636733	0.1	-0.017071
0.638400	0.1	-0.015027
0.640067	0.1	-0.010938
0.641733	0.1	-0.005313
0.643400	0.1	0.000517
0.645067	0.1	0.004806
0.646733	0.1	0.006245
0.648400	0.1	0.004475
0.650067	0.1	0.000293
0.651733	0.1	-0.004587
0.653400	0.1	-0.008349
0.655067	0.1	-0.009686
0.656733	0.1	-0.008191
0.658400	0.1	-0.004913
0.660067	0.1	-0.001774
0.661733	0.1	-0.000061
0.663400	0.1	-0.000014
0.665067	0.1	-0.001281
0.666733	0.1	-0.003199
0.668400	0.1	-0.005052
0.670067	0.1	-0.006328
0.671733	0.1	-0.006999
0.673400	0.1	-0.007460
0.675067	0.1	-0.008140
0.676733	0.1	-0.009397
0.678400	0.1	-0.011120
0.680067	0.1	-0.012047
0.681733	0.1	-0.010459
0.683400	0.1	-0.006366
0.685067	0.1	-0.002109
0.686733	0.1	-0.000042
0.688400	0.1	-0.000447
0.690067	0.1	-0.002030
0.691733	0.1	-0.003222
0.693400	0.1	-0.002831
0.695067	0.1	-0.000461
0.696733	0.1	0.003260
0.698400	0.1	0.007171
0.700067	0.1	0.010380
0.701733	0.1	0.012447
0.703400	0.1	0.012969
0.705067	0.1	0.011399
0.706733	0.1	0.007735
0.708400	0.1	0.003264
0.710067	0.1	-0.000079
0.711733	0.1	-0.001863
0.713400	0.1	-0.003646
0.715067	0.1	-0.006719
0.716733	0.1	-0.010571
0.718400	0.1	-0.013402
0.720067	0.1	-0.013052
0.721733	0.1	-0.008428
0.723400	0.1	-0.001006
0.725067	0.1	0.005956
0.726733	0.1	0.010710
0.728400	0.1	0.013746
0.730067	0.1	0.015139
0.731733	0.1	0.013504
0.733400	0.1	0.007628
0.735067	0.1	-0.001448
0.736733	0.1	-0.009877
0.738400	0.1	-0.013639
0.740067	0.1	-0.012037
0.741733	0.1	-0.007804
0.743400	0.1	-0.003832
0.745067	0.1	-0.001108
0.746733	0.1	0.000191
0.748400	0.1	-0.000740
0.750067	0.1	-0.004880
0.751733	0.1	-0.011818
0.753400	0.1	-0.019013
0.755067	0.1	-0.023213
0.756733	0.1	-0.022966
0.758400	0.1	-0.019437
0.760067	0.1	-0.014696
0.761733	0.1	-0.009867
0.763400	0.1	-0.005360
0.765067	0.1	-0.001807
0.766733	0.1	0.000130
0.768400	0.1	-0.000140
0.770067	0.1	-0.003199
0.771733	0.1	-0.008270
0.773400	0.1	-0.012815
0.775067	0.1	-0.014356
0.776733	0.1	-0.012461
0.778400	0.1	-0.009020
0.780067	0.1	-0.006654
0.781733	0.1	-0.006636
0.783400	0.1	-0.007949
0.785067	0.1	-0.008172
0.786733	0.1	-0.005872
0.788400	0.1	-0.002189
0.790067	0.1	0.000130
0.791733	0.1	-0.000326
0.793400	0.1	-0.002258
0.795067	0.1	-0.003646
0.796733	0.1	-0.003912
0.798400	0.1	-0.003660
0.800067	0.1	-0.003399
0.801733	0.1	-0.003073
0.803400	0.1	-0.002701
0.805067	0.1	-0.002533
0.806733	0.1	-0.002678
0.808400	0.1	-0.003669
0.810067	0.1	-0.006529
0.811733	0.1	-0.011148
0.813400	0.1	-0.016117
0.815067	0.1	-0.020326
0.816733	0.1	-0.023288
0.818400	0.1	-0.024750
0.820067	0.1	-0.024969
0.821733	0.1	-0.024699
0.823400	0.1	-0.024354
0.825067	0.1	-0.023614
0.826733	0.1	-0.022291
0.828400	0.1	-0.020894
0.830067	0.1	-0.020266
0.831733	0.1	-0.021267
0.833400	0.1	-0.024131
0.835067	0.1	-0.027767
0.836733	0.1	-0.030557
0.838400	0.1	-0.031549
0.840067	0.1	-0.030571
0.841733	0.1	-0.028373
0.843400	0.1	-0.026901
0.845067	0.1	-0.027996
0.846733	0.1	-0.031213
0.848400	0.1	-0.034203
0.850067	0.1	-0.035618
0.851733	0.1	-0.036443
0.853400	0.1	-0.037784
0.855067	0.1	-0.038422
0.856733	0.1	-0.036024
0.858400	0.1	-0.029830
0.860067	0.1	-0.021113
0.861733	0.1	-0.011814
0.863400	0.1	-0.003432
0.865067	0.1	0.003222
0.866733	0.1	0.007772
0.868400	0.1	0.009709
0.870067	0.1	0.008512
0.871733	0.1	0.004675
0.873400	0.1	-0.000377
0.875067	0.1	-0.005597
0.876733	0.1	-0.010477
0.878400	0.1	-0.014212
0.880067	0.1	-0.016205
0.881733	0.1	-0.016764
0.883400	0.1	-0.016135
0.885067	0.1	-0.014156
0.886733	0.1	-0.011027
0.888400	0.1	-0.007423
0.890067	0.1	-0.004605
0.891733	0.1	-0.003777
0.893400	0.1	-0.004587
0.895067	0.1	-0.005928
0.896733	0.1	-0.007516
0.898400	0.1	-0.009197
0.900067	0.1	-0.010347
0.901733	0.1	-0.010370
0.903400	0.1	-0.008955
0.905067	0.1	-0.006258
0.906733	0.1	-0.003232
0.908400	0.1	-0.001369
0.910067	0.1	-0.002207
0.911733	0.1	-0.006398
0.913400	0.1	-0.012950
0.915067	0.1	-0.019898
0.916733	0.1	-0.025621
0.918400	0.1	-0.028890
0.920067	0.1	-0.027884
0.921733	0.1	-0.021090
0.923400	0.1	-0.010105
0.925067	0.1	-0.000005
0.926733	0.1	0.004214
0.928400	0.1	0.001714
0.930067	0.1	-0.004033
0.931733	0.1	-0.009048
0.933400	0.1	-0.011432
0.935067	0.1	-0.010906
0.936733	0.1	-0.007972
0.938400	0.1	-0.003376
0.940067	0.1	0.002044
0.941733	0.1	0.006994
0.943400	0.1	0.010030
0.945067	0.1	0.010007
0.946733	0.1	0.006203
0.948400	0.1	-0.000764
0.950067	0.1	-0.008331
0.951733	0.1	-0.013253
0.953400	0.1	-0.013830
0.955067	0.1	-0.011493
0.956733	0.1	-0.009537
0.958400	0.1	-0.009742
0.960067	0.1	-0.011553
0.961733	0.1	-0.014110
0.963400	0.1	-0.017644
0.965067	0.1	-0.022412
0.966733	0.1	-0.027134
0.968400	0.1	-0.029611
0.970067	0.1	-0.028675
0.971733	0.1	-0.024675
0.973400	0.1	-0.018678
0.975067	0.1	-0.012862
0.976733	0.1	-0.010352
0.978400	0.1	-0.012326
0.980067	0.1	-0.016275
0.981733	0.1	-0.018049
0.983400	0.1	-0.015111
0.985067	0.1	-0.008275
0.986733	0.1	-0.000778
0.988400	0.1	0.004303
0.990067	0.1	0.005253
0.991733	0.1	0.001825
0.993400	0.1	-0.004326
0.995067	0.1	-0.010622
0.996733	0.1	-0.015716
0.998400	0.1	-0.019264
1.000067	0.1	-0.020890
1.001733	0.1	-0.020526
1.003400	0.1	-0.018477
1.005067	0.1	-0.014855
1.006733	0.1	-0.009337
1.008400	0.1	-0.002119
1.010067	0.1	0.005420
1.011733	0.1	0.011390
1.013400	0.1	0.014226
1.015067	0.1	0.013807
1.016733	0.1	0.011669
1.018400	0.1	0.009486
1.020067	0.1	0.007614
1.021733	0.1	0.005681
1.023400	0.1	0.003730
1.025067	0.1	0.002272
1.026733	0.1	0.002016
1.028400	0.1	0.003129
1.030067	0.1	0.004442
1.031733	0.1	0.004121
1.033400	0.1	0.001173
1.035067	0.1	-0.003921
1.036733	0.1	-0.009746
1.038400	0.1	-0.014775
1.040067	0.1	-0.017616
1.041733	0.1	-0.017346
1.043400	0.1	-0.014286
1.045067	0.1	-0.010217
1.046733	0.1	-0.007651
1.048400	0.1	-0.008768
1.050067	0.1	-0.013709
1.051733	0.1	-0.019516
1.053400	0.1	-0.021886
1.055067	0.1	-0.018938
1.056733	0.1	-0.012829
1.058400	0.1	-0.007190
1.060067	0.1	-0.003683
1.061733	0.1	-0.001751
1.063400	0.1	-0.000391
1.065067	0.1	0.001034
1.066733	0.1	0.002873
1.068400	0.1	0.004917
1.070067	0.1	0.006738
1.071733	0.1	0.008368
1.073400	0.1	0.009579
1.075067	0.1	0.009178
1.076733	0.1	0.006622
1.078400	0.1	0.002901
1.080067	0.1	-0.000997
1.081733	0.1	-0.004885
1.083400	0.1	-0.008610
1.085067	0.1	-0.011721
1.086733	0.1	-0.014110
1.088400	0.1	-0.015837
1.090067	0.1	-0.016214
1.091733	0.1	-0.014310
1.093400	0.1	-0.010119
1.095067	0.1	-0.004922
1.096733	0.1	-0.001038
1.098400	0.1	-0.000508
1.100067	0.1	-0.003646
1.101733	0.1	-0.009034
1.103400	0.1	-0.014449
1.105067	0.1	-0.018086
1.106733	0.1	-0.020196
1.108400	0.1	-0.022659
1.110067	0.1	-0.026105
1.111733	0.1	-0.028750
1.113400	0.1	-0.028401
1.115067	0.1	-0.024657
1.116733	0.1	-0.019460
1.118400	0.1	-0.015777
1.120067	0.1	-0.015297
1.121733	0.1	-0.016871
1.123400	0.1	-0.017630
1.125067	0.1	-0.016578
1.126733	0.1	-0.015488
1.128400	0.1	-0.015912
1.130067	0.1	-0.017318
1.131733	0.1	-0.018366
1.133400	0.1	-0.018370
1.135067	0.1	-0.017416
1.136733	0.1	-0.016117
1.138400	0.1	-0.015441
1.140067	0.1	-0.015884
1.141733	0.1	-0.016834
1.143400	0.1	-0.017621
1.145067	0.1	-0.018426
1.146733	0.1	-0.019060
1.148400	0.1	-0.018100
1.150067	0.1	-0.015022
1.151733	0.1	-0.011460
1.153400	0.1	-0.009094
1.155067	0.1	-0.008261
1.156733	0.1	-0.008661
1.158400	0.1	-0.009555
1.160067	0.1	-0.010016
1.161733	0.1	-0.010105
1.163400	0.1	-0.010910
1.165067	0.1	-0.012703
1.166733	0.1	-0.013700
1.168400	0.1	-0.011902
1.170067	0.1	-0.007609
1.171733	0.1	-0.003008
1.173400	0.1	0.000037
1.175067	0.1	0.000792
1.176733	0.1	-0.000359
1.178400	0.1	-0.001807
1.180067	0.1	-0.001951
1.181733	0.1	-0.000638
1.183400	0.1	0.001043
1.185067	0.1	0.001197
1.186733	0.1	-0.002310
1.188400	0.1	-0.009565
1.190067	0.1	-0.017602
1.191733	0.1	-0.023176
1.193400	0.1	-0.025886
1.195067	0.1	-0.027469
1.196733	0.1	-0.028471
1.198400	0.1	-0.026966
1.200067	0.1	-0.021202
1.201733	0.1	-0.012615
1.203400	0.1	-0.004685
1.205067	0.1	0.000470
1.206733	0.1	0.003329
1.208400	0.1	0.005383
1.210067	0.1	0.007064
1.211733	0.1	0.008065
1.213400	0.1	0.008419
1.215067	0.1	0.007949
1.216733	0.1	0.006109
1.218400	0.1	0.002990
1.220067	0.1	-0.000568
1.221733	0.1	-0.003525
1.223400	0.1	-0.005374
1.225067	0.1	-0.006761
1.226733	0.1	-0.008699
1.228400	0.1	-0.011255
1.230067	0.1	-0.014072
1.231733	0.1	-0.016806
1.233400	0.1	-0.018119
1.235067	0.1	-0.016028
1.236733	0.1	-0.010249
1.238400	0.1	-0.003339
1.240067	0.1	0.001169
1.241733	0.1	0.001141
1.243400	0.1	-0.003041
1.245067	0.1	-0.008470
1.246733	0.1	-0.011707
1.248400	0.1	-0.011544
1.250067	0.1	-0.009099
1.251733	0.1	-0.005872
1.253400	0.1	-0.003451
1.255067	0.1	-0.003390
1.256733	0.1	-0.005094
1.258400	0.1	-0.005788
1.260067	0.1	-0.003730
1.261733	0.1	0.000019
1.263400	0.1	0.003111
1.265067	0.1	0.004526
1.266733	0.1	0.004917
1.268400	0.1	0.004941
1.270067	0.1	0.004922
1.271733	0.1	0.005402
1.273400	0.1	0.006347
1.275067	0.1	0.006869
1.276733	0.1	0.006347
1.278400	0.1	0.004983
1.280067	0.1	0.002868
1.281733	0.1	-0.000298
1.283400	0.1	-0.003725
1.285067	0.1	-0.005355
1.286733	0.1	-0.004517
1.288400	0.1	-0.003036
1.290067	0.1	-0.002757
1.291733	0.1	-0.003707
1.293400	0.1	-0.005113
1.295067	0.1	-0.006952
1.296733	0.1	-0.010123
1.298400	0.1	-0.015516
1.300067	0.1	-0.022887
1.301733	0.1	-0.030515
1.303400	0.1	-0.035996
1.305067	0.1	-0.037290
1.306733	0.1	-0.033379
1.308400	0.1	-0.025039
1.310067	0.1	-0.015162
1.311733	0.1	-0.007404
1.313400	0.1	-0.003772
1.315067	0.1	-0.003180
1.316733	0.1	-0.002719
1.318400	0.1	-0.000526
1.320067	0.1	0.003562
1.321733	0.1	0.009686
1.323400	0.1	0.018664
1.325067	0.1	0.030748
1.326733	0.1	0.044508
1.328400	0.1	0.057272
1.330067	0.1	0.067297
1.331733	0.1	0.076229
1.333400	0.1	0.088038
1.335067	0.1	0.104485
1.336733	0.1	0.123573
1.338400	0.1	0.142367
1.340067	0.1	0.158455
1.341733	0.1	0.169398
1.343400	0.1	0.173766
1.345067	0.1	0.172826
1.346733	0.1	0.169352
1.348400	0.1	0.164518
1.350067	0.1	0.157245
1.351733	0.1	0.146623
1.353400	0.1	0.133133
1.355067	0.1	0.118194
1.356733	0.1	0.103824
1.358400	0.1	0.091605
1.360067	0.1	0.081756
1.361733	0.1	0.073467
1.363400	0.1	0.065928
1.365067	0.1	0.058995
1.366733	0.1	0.052582
1.368400	0.1	0.046371
1.370067	0.1	0.040284
1.371733	0.1	0.034254
1.373400	0.1	0.027884
1.375067	0.1	0.021015
1.376733	0.1	0.014347
1.378400	0.1	0.008633
1.380067	0.1	0.003548
1.381733	0.1	-0.001709
1.383400	0.1	-0.007055
1.385067	0.1	-0.011851
1.386733	0.1	-0.016033
1.388400	0.1	-0.019749
1.390067	0.1	-0.022505
1.391733	0.1	-0.023711
1.393400	0.1	-0.024270
1.395067	0.1	-0.026762
1.396733	0.1	-0.032852
1.398400	0.1	-0.041462
1.400067	0.1	-0.050492
1.401733	0.1	-0.058892
1.403400	0.1	-0.066152
1.405067	0.1	-0.071409
1.406733	0.1	-0.074389
1.408400	0.1	-0.076564
1.410067	0.1	-0.079935
1.411733	0.1	-0.084615
1.413400	0.1	-0.088559
1.415067	0.1	-0.089435
1.416733	0.1	-0.086762
1.418400	0.1	-0.082371
1.420067	0.1	-0.078348
1.421733	0.1	-0.074832
1.423400	0.1	-0.070520
1.425067	0.1	-0.065169
1.426733	0.1	-0.060694
1.428400	0.1	-0.059479
1.430067	0.1	-0.062846
1.431733	0.1	-0.070175
1.433400	0.1	-0.078343
1.435067	0.1	-0.083740
1.436733	0.1	-0.084350
1.438400	0.1	-0.079442
1.440067	0.1	-0.069584
1.441733	0.1	-0.057314
1.443400	0.1	-0.046408
1.445067	0.1	-0.039572
1.446733	0.1	-0.036238
1.448400	0.1	-0.033239
1.450067	0.1	-0.028443
1.451733	0.1	-0.022724
1.453400	0.1	-0.017644
1.455067	0.1	-0.012773
1.456733	0.1	-0.006398
1.458400	0.1	0.002366
1.460067	0.1	0.013257
1.461733	0.1	0.025546
1.463400	0.1	0.037611
1.465067	0.1	0.047260
1.466733	0.1	0.053579
1.468400	0.1	0.057230
1.470067	0.1	0.058534
1.471733	0.1	0.057160
1.473400	0.1	0.054082
1.475067	0.1	0.052336
1.476733	0.1	0.054445
1.478400	0.1	0.059176
1.480067	0.1	0.062743
1.481733	0.1	0.062869
1.483400	0.1	0.060298
1.485067	0.1	0.057421
1.486733	0.1	0.055851
1.488400	0.1	0.054864
1.490067	0.1	0.052936
1.491733	0.1	0.050659
1.493400	0.1	0.050324
1.495067	0.1	0.052792
1.496733	0.1	0.056266
1.498400	0.1	0.058166
1.500067	0.1	0.057546
1.501733	0.1	0.055251
1.503400	0.1	0.052308
1.505067	0.1	0.049309
1.506733	0.1	0.046971
1.508400	0.1	0.046166
1.510067	0.1	0.047702
1.511733	0.1	0.052331
1.513400	0.1	0.060000
1.515067	0.1	0.069677
1.516733	0.1	0.080266
1.518400	0.1	0.090566
1.520067	0.1	0.099204
1.521733	0.1	0.105691
1.523400	0.1	0.111228
1.525067	0.1	0.118031
1.526733	0.1	0.127056
1.528400	0.1	0.136881
1.530067	0.1	0.145724
1.531733	0.1	0.153035
1.533400	0.1	0.158814
1.535067	0.1	0.163182
1.536733	0.1	0.167219
1.538400	0.1	0.173543
1.540067	0.1	0.184933
1.541733	0.1	0.201734
1.543400	0.1	0.220761
1.545067	0.1	0.237301
1.546733	0.1	0.248337
1.548400	0.1	0.253823
1.550067	0.1	0.256309
1.551733	0.1	0.260156
1.553400	0.1	0.269194
1.555067	0.1	0.283839
1.556733	0.1	0.300817
1.558400	0.1	0.316268
1.560067	0.1	0.328911
1.561733	0.1	0.340701
1.563400	0.1	0.355090
1.565067	0.1	0.374299
1.566733	0.1	0.398192
1.568400	0.1	0.425633
1.570067	0.1	0.456087
1.571733	0.1	0.490085
1.573400	0.1	0.528852
1.575067	0.1	0.572843
1.576733	0.1	0.620731
1.578400	0.1	0.669826
1.580067	0.1	0.716625
1.581733	0.1	0.758083
1.583400	0.1	0.793361
1.585067	0.1	0.823415
1.586733	0.1	0.848877
1.588400	0.1	0.868612
1.590067	0.1	0.879811
1.591733	0.1	0.879513
1.593400	0.1	0.866205
1.595067	0.1	0.840235
1.596733	0.1	0.803950
1.598400	0.1	0.761934
1.600067	0.1	0.720583
1.601733	0.1	0.688173
1.603400	0.1	0.676066
1.605067	0.1	0.698133
1.606733	0.1	0.768485
1.608400	0.1	0.900300
1.610067	0.1	1.104875
1.611733	0.1	1.389692
1.613400	0.1	1.757354
1.615067	0.1	2.205805
1.616733	0.1	2.727779
1.618400	0.1	3.309106
1.620067	0.1	3.929543
1.621733	0.1	4.567667
1.623400	0.1	5.204836
1.625067	0.1	5.826144
1.626733	0.1	6.421097
1.628400	0.1	6.983797
1.630067	0.1	7.511829
1.631733	0.1	8.004461
1.633400	0.1	8.460744
1.635067	0.1	8.878685
1.636733	0.1	9.256015
1.638400	0.1	9.590760
1.640067	0.1	9.879749
1.641733	0.1	10.118131
1.643400	0.1	10.302220
1.645067	0.1	10.431837
1.646733	0.1	10.509565
1.648400	0.1	10.538828
1.650067	0.1	10.522539
1.651733	0.1	10.463004
1.653400	0.1	10.362933
1.655067	0.1	10.226802
1.656733	0.1	10.061334
1.658400	0.1	9.874646
1.660067	0.1	9.674467
1.661733	0.1	9.466195
1.663400	0.1	9.251521
1.665067	0.1	9.030215
1.666733	0.1	8.803308
1.668400	0.1	8.573243
1.670067	0.1	8.342606
1.671733	0.1	8.113445
1.673400	0.1	7.886663
1.675067	0.1	7.662172
1.676733	0.1	7.439326
1.678400	0.1	7.216996
1.680067	0.1	6.994437
1.681733	0.1	6.772233
1.683400	0.1	6.550909
1.685067	0.1	6.329576
1.686733	0.1	6.107003
1.688400	0.1	5.882774
1.690067	0.1	5.657459
1.691733	0.1	5.432754
1.693400	0.1	5.210992
1.695067	0.1	4.993849
1.696733	0.1	4.781475
1.698400	0.1	4.572985
1.700067	0.1	4.367586
1.701733	0.1	4.165270
1.703400	0.1	3.966661
1.705067	0.1	3.772737
1.706733	0.1	3.584735
1.708400	0.1	3.403807
1.710067	0.1	3.230441
1.711733	0.1	3.064140
1.713400	0.1	2.903915
1.715067	0.1	2.749353
1.716733	0.1	2.600346
1.718400	0.1	2.456084
1.720067	0.1	2.315580
1.721733	0.1	2.178825
1.723400	0.1	2.046493
1.725067	0.1	1.918846
1.726733	0.1	1.795385
1.728400	0.1	1.675556
1.730067	0.1	1.560054
1.731733	0.1	1.450917
1.733400	0.1	1.349789
1.735067	0.1	1.256634
1.736733	0.1	1.170472
1.738400	0.1	1.090271
1.740067	0.1	1.014769
1.741733	0.1	0.942796
1.743400	0.1	0.874349
1.745067	0.1	0.810726
1.746733	0.1	0.753202
1.748400	0.1	0.700951
1.750067	0.1	0.651125
1.751733	0.1	0.601406
1.753400	0.1	0.551036
1.755067	0.1	0.501252
1.756733	0.1	0.454956
1.758400	0.1	0.413703
1.760067	0.1	0.376212
1.761733	0.1	0.340370
1.763400	0.1	0.305087
1.765067	0.1	0.270531
1.766733	0.1	0.237464
1.768400	0.1	0.206484
1.770067	0.1	0.177561
1.771733	0.1	0.150031
1.773400	0.1	0.123391
1.775067	0.1	0.098017
1.776733	0.1	0.074939
1.778400	0.1	0.055362
1.780067	0.1	0.039716
1.781733	0.1	0.026985
1.783400	0.1	0.015399
1.785067	0.1	0.003357
1.786733	0.1	-0.009751
1.788400	0.1	-0.023283
1.790067	0.1	-0.036214
1.791733	0.1	-0.048047
1.793400	0.1	-0.058906
1.795067	0.1	-0.069528
1.796733	0.1	-0.080746
1.798400	0.1	-0.092578
1.800067	0.1	-0.103698
1.801733	0.1	-0.112136
1.803400	0.1	-0.117403
1.805067	0.1	-0.121146
1.806733	0.1	-0.124550
1.808400	0.1	-0.127079
1.810067	0.1	-0.128793
1.811733	0.1	-0.131349
1.813400	0.1	-0.136076
1.815067	0.1	-0.142860
1.816733	0.1	-0.150907
1.818400	0.1	-0.159442
1.820067	0.1	-0.167480
1.821733	0.1	-0.173883
1.823400	0.1	-0.178325
1.825067	0.1	-0.181315
1.826733	0.1	-0.183331
1.828400	0.1	-0.185254
1.830067	0.1	-0.188434
1.831733	0.1	-0.193221
1.833400	0.1	-0.198605
1.835067	0.1	-0.203527
1.836733	0.1	-0.207364
1.838400	0.1	-0.209487
1.840067	0.1	-0.209329
1.841733	0.1	-0.207364
1.843400	0.1	-0.205678
1.845067	0.1	-0.206763
1.846733	0.1	-0.210898
1.848400	0.1	-0.215182
1.850067	0.1	-0.216071
1.851733	0.1	-0.212532
1.853400	0.1	-0.205757
1.855067	0.1	-0.196546
1.856733	0.1	-0.185049
1.858400	0.1	-0.172397
1.860067	0.1	-0.159997
1.861733	0.1	-0.147722
1.863400	0.1	-0.134204
1.865067	0.1	-0.117919
1.866733	0.1	-0.097337
1.868400	0.1	-0.071730
1.870067	0.1	-0.042613
1.871733	0.1	-0.012857
1.873400	0.1	0.016484
1.875067	0.1	0.047330
1.876733	0.1	0.081845
1.878400	0.1	0.119912
1.880067	0.1	0.160048
1.881733	0.1	0.201175
1.883400	0.1	0.242391
1.885067	0.1	0.282540
1.886733	0.1	0.321032
1.888400	0.1	0.357954
1.890067	0.1	0.392981
1.891733	0.1	0.425396
1.893400	0.1	0.454714
1.895067	0.1	0.480115
1.896733	0.1	0.499859
1.898400	0.1	0.512521
1.900067	0.1	0.518356
1.901733	0.1	0.518626
1.903400	0.1	0.514258
1.905067	0.1	0.506109
1.906733	0.1	0.496306
1.908400	0.1	0.487803
1.910067	0.1	0.481838
1.911733	0.1	0.476567
1.913400	0.1	0.468800
1.915067	0.1	0.456912
1.916733	0.1	0.441396
1.918400	0.1	0.423542
1.920067	0.1	0.404892
1.921733	0.1	0.387202
1.923400	0.1	0.371705
1.925067	0.1	0.358210
1.926733	0.1	0.345027
1.928400	0.1	0.330368
1.930067	0.1	0.314098
1.931733	0.1	0.298102
1.933400	0.1	0.284505
1.935067	0.1	0.273874
1.936733	0.1	0.265362
1.938400	0.1	0.257613
1.940067	0.1	0.249078
1.941733	0.1	0.238195
1.943400	0.1	0.224304
1.945067	0.1	0.208495
1.946733	0.1	0.192774
1.948400	0.1	0.178027
1.950067	0.1	0.164225
1.951733	0.1	0.152476
1.953400	0.1	0.144248
1.955067	0.1	0.139177
1.956733	0.1	0.135200
1.958400	0.1	0.130394
1.960067	0.1	0.124020
1.961733	0.1	0.115726
1.963400	0.1	0.105309
1.965067	0.1	0.093821
1.966733	0.1	0.082576
1.968400	0.1	0.071335
1.970067	0.1	0.059274
1.971733	0.1	0.047074
1.973400	0.1	0.036382
1.975067	0.1	0.027386
1.976733	0.1	0.018212
1.978400	0.1	0.006892
1.980067	0.1	-0.006678
1.981733	0.1	-0.020447
1.983400	0.1	-0.031884
1.985067	0.1	-0.040173
1.986733	0.1	-0.047069
1.988400	0.1	-0.055232
1.990067	0.1	-0.065821
1.991733	0.1	-0.078287
1.993400	0.1	-0.091610
1.995067	0.1	-0.104569
1.996733	0.1	-0.115391
1.998400	0.1	-0.122455
2.000067	0.1	-0.126115
2.001733	0.1	-0.128858
2.003400	0.1	-0.132970
2.005067	0.1	-0.138800
2.006733	0.1	-0.145040
2.008400	0.1	-0.150111
2.010067	0.1	-0.153854
2.011733	0.1	-0.157608
2.013400	0.1	-0.162618
2.015067	0.1	-0.169105
2.016733	0.1	-0.176290
2.018400	0.1	-0.183280
2.020067	0.1	-0.189659
2.021733	0.1	-0.195522
2.023400	0.1	-0.201780
2.025067	0.1	-0.209413
2.026733	0.1	-0.217166
2.028400	0.1	-0.221739
2.030067	0.1	-0.221473
2.031733	0.1	-0.218139
2.033400	0.1	-0.214898
2.035067	0.1	-0.214227
2.036733	0.1	-0.217273
2.038400	0.1	-0.223252
2.040067	0.1	-0.229818
2.041733	0.1	-0.234717
2.043400	0.1	-0.237064
2.045067	0.1	-0.237459
2.046733	0.1	-0.237660
2.048400	0.1	-0.239764
2.050067	0.1	-0.244612
2.051733	0.1	-0.250759
2.053400	0.1	-0.255969
2.055067	0.1	-0.259667
2.056733	0.1	-0.262996
2.058400	0.1	-0.266335
2.060067	0.1	-0.268165
2.061733	0.1	-0.267569
2.063400	0.1	-0.266549
2.065067	0.1	-0.268370
2.066733	0.1	-0.274288
2.068400	0.1	-0.282638
2.070067	0.1	-0.290228
2.071733	0.1	-0.294000
2.073400	0.1	-0.292682
2.075067	0.1	-0.287825
2.076733	0.1	-0.282731
2.078400	0.1	-0.280356
2.080067	0.1	-0.282116
2.081733	0.1	-0.287150
2.083400	0.1	-0.292854
2.085067	0.1	-0.297129
2.086733	0.1	-0.299369
2.088400	0.1	-0.299481
2.090067	0.1	-0.297772
2.091733	0.1	-0.295667
2.093400	0.1	-0.295155
2.095067	0.1	-0.297143
2.096733	0.1	-0.300333
2.098400	0.1	-0.302126
2.100067	0.1	-0.301474
2.101733	0.1	-0.299816
2.103400	0.1	-0.298587
2.105067	0.1	-0.297823
2.106733	0.1	-0.297599
2.108400	0.1	-0.298787
2.110067	0.1	-0.301963
2.111733	0.1	-0.306307
2.113400	0.1	-0.309953
2.115067	0.1	-0.311560
2.116733	0.1	-0.311113
2.118400	0.1	-0.309153
2.120067	0.1	-0.306158
2.121733	0.1	-0.302331
2.123400	0.1	-0.297041
2.125067	0.1	-0.289450
2.126733	0.1	-0.280496
2.128400	0.1	-0.272826
2.130067	0.1	-0.268393
2.131733	0.1	-0.267243
2.133400	0.1	-0.267946
2.135067	0.1	-0.268440
2.136733	0.1	-0.267364
2.138400	0.1	-0.265166
2.140067	0.1	-0.263415
2.141733	0.1	-0.262852
2.143400	0.1	-0.262759
2.145067	0.1	-0.261911
2.146733	0.1	-0.259727
2.148400	0.1	-0.256635
2.150067	0.1	-0.253310
2.151733	0.1	-0.250172
2.153400	0.1	-0.247653
2.155067	0.1	-0.245683
2.156733	0.1	-0.243266
2.158400	0.1	-0.239355
2.160067	0.1	-0.233706
2.161733	0.1	-0.226782
2.163400	0.1	-0.219308
2.165067	0.1	-0.212165
2.166733	0.1	-0.206497
2.168400	0.1	-0.203345
2.170067	0.1	-0.202609
2.171733	0.1	-0.202782
2.173400	0.1	-0.201995
2.175067	0.1	-0.199117
2.176733	0.1	-0.194293
2.178400	0.1	-0.188909
2.180067	0.1	-0.184486
2.181733	0.1	-0.181156
2.183400	0.1	-0.177561
2.185067	0.1	-0.172970
2.186733	0.1	-0.168323
2.188400	0.1	-0.164020
2.190067	0.1	-0.158828
2.191733	0.1	-0.151992
2.193400	0.1	-0.144700
2.195067	0.1	-0.139186
2.196733	0.1	-0.136476
2.198400	0.1	-0.135116
2.200067	0.1	-0.133193
2.201733	0.1	-0.130637
2.203400	0.1	-0.128583
2.205067	0.1	-0.127181
2.206733	0.1	-0.125072
2.208400	0.1	-0.121221
2.210067	0.1	-0.116001
2.211733	0.1	-0.110017
2.213400	0.1	-0.103149
2.215067	0.1	-0.095489
2.216733	0.1	-0.088434
2.218400	0.1	-0.083968
2.220067	0.1	-0.083190
2.221733	0.1	-0.085742
2.223400	0.1	-0.090022
2.225067	0.1	-0.093416
2.226733	0.1	-0.093970
2.228400	0.1	-0.092331
2.230067	0.1	-0.090152
2.231733	0.1	-0.087181
2.233400	0.1	-0.082399
2.235067	0.1	-0.076485
2.236733	0.1	-0.071232
2.238400	0.1	-0.067744
2.240067	0.1	-0.065728
2.241733	0.1	-0.063940
2.243400	0.1	-0.061020
2.245067	0.1	-0.056475
2.246733	0.1	-0.051633
2.248400	0.1	-0.048694
2.250067	0.1	-0.048508
2.251733	0.1	-0.050189
2.253400	0.1	-0.052354
2.255067	0.1	-0.053919
2.256733	0.1	-0.054487
2.258400	0.1	-0.054133
2.260067	0.1	-0.053030
2.261733	0.1	-0.051577
2.263400	0.1	-0.049677
2.265067	0.1	-0.046366
2.266733	0.1	-0.040904
2.268400	0.1	-0.033448
2.270067	0.1	-0.025234
2.271733	0.1	-0.018245
2.273400	0.1	-0.014077
2.275067	0.1	-0.013462
2.276733	0.1	-0.016443
2.278400	0.1	-0.021379
2.280067	0.1	-0.024722
2.281733	0.1	-0.023758
2.283400	0.1	-0.019222
2.285067	0.1	-0.014384
2.286733	0.1	-0.012210
2.288400	0.1	-0.013821
2.290067	0.1	-0.018198
2.291733	0.1	-0.022794
2.293400	0.1	-0.025416
2.295067	0.1	-0.025393
2.296733	0.1	-0.022748
2.298400	0.1	-0.017653
2.300067	0.1	-0.010990
2.301733	0.1	-0.004317
2.303400	0.1	0.001453
2.305067	0.1	0.006598
2.306733	0.1	0.011320
2.308400	0.1	0.014701
2.310067	0.1	0.015409
2.311733	0.1	0.013504
2.313400	0.1	0.010538
2.315067	0.1	0.007423
2.316733	0.1	0.004172
2.318400	0.1	0.001430
2.320067	0.1	-0.000233
2.321733	0.1	-0.001462
2.323400	0.1	-0.002389
2.325067	0.1	-0.001690
2.326733	0.1	0.001537
2.328400	0.1	0.006091
2.330067	0.1	0.009350
2.331733	0.1	0.010123
2.333400	0.1	0.009732
2.335067	0.1	0.009276
2.336733	0.1	0.007986
2.338400	0.1	0.005011
2.340067	0.1	0.001229
2.341733	0.1	-0.001607
2.343400	0.1	-0.002650
2.345067	0.1	-0.002501
2.346733	0.1	-0.002449
2.348400	0.1	-0.003381
2.350067	0.1	-0.005667
2.351733	0.1	-0.009276
2.353400	0.1	-0.013271
2.355067	0.1	-0.016065
2.356733	0.1	-0.016363
2.358400	0.1	-0.013923
2.360067	0.1	-0.009844
2.361733	0.1	-0.006016
2.363400	0.1	-0.004251
2.365067	0.1	-0.005173
2.366733	0.1	-0.007339
2.368400	0.1	-0.008633
2.370067	0.1	-0.007977
2.371733	0.1	-0.005360
2.373400	0.1	-0.001537
2.375067	0.1	0.002463
2.376733	0.1	0.006296
2.378400	0.1	0.009974
2.380067	0.1	0.012522
2.381733	0.1	0.012242
2.383400	0.1	0.008303
2.385067	0.1	0.001485
2.386733	0.1	-0.005960
2.388400	0.1	-0.011828
2.390067	0.1	-0.015483
2.391733	0.1	-0.017495
2.393400	0.1	-0.018878
2.395067	0.1	-0.020619
2.396733	0.1	-0.023367
2.398400	0.1	-0.027237
2.400067	0.1	-0.031344
2.401733	0.1	-0.033868
2.403400	0.1	-0.032801
2.405067	0.1	-0.027223
2.406733	0.1	-0.018589
2.408400	0.1	-0.010044
2.410067	0.1	-0.004177
2.411733	0.1	-0.001746
2.413400	0.1	-0.001867
2.415067	0.1	-0.003101
2.416733	0.1	-0.004522
2.418400	0.1	-0.006766
2.420067	0.1	-0.011148
2.421733	0.1	-0.016815
2.423400	0.1	-0.021406
2.425067	0.1	-0.024219
2.426733	0.1	-0.025835
2.428400	0.1	-0.026384
2.430067	0.1	-0.026277
2.431733	0.1	-0.027027
2.433400	0.1	-0.030389
2.435067	0.1	-0.037095
2.436733	0.1	-0.045947
2.438400	0.1	-0.053528
2.440067	0.1	-0.056643
2.441733	0.1	-0.055414
2.443400	0.1	-0.052308
2.445067	0.1	-0.049095
2.446733	0.1	-0.046277
2.448400	0.1	-0.044070
2.450067	0.1	-0.042897
2.451733	0.1	-0.043185
2.453400	0.1	-0.044638
2.455067	0.1	-0.046589
2.456733	0.1	-0.049178
2.458400	0.1	-0.052755
2.460067	0.1	-0.056447
2.461733	0.1	-0.058631
2.463400	0.1	-0.058105
2.465067	0.1	-0.054543
2.466733	0.1	-0.048564
2.468400	0.1	-0.041989
2.470067	0.1	-0.037323
2.471733	0.1	-0.035963
2.473400	0.1	-0.037453
2.475067	0.1	-0.039916
2.476733	0.1	-0.041011
2.478400	0.1	-0.040215
2.480067	0.1	-0.039763
2.481733	0.1	-0.042142
2.483400	0.1	-0.047875
2.485067	0.1	-0.055241
2.486733	0.1	-0.061691
2.488400	0.1	-0.065821
2.490067	0.1	-0.067670
2.491733	0.1	-0.068103
2.493400	0.1	-0.068280
2.495067	0.1	-0.068452
2.496733	0.1	-0.068070
2.498400	0.1	-0.067079
2.500067	0.1	-0.065737
2.501733	0.1	-0.063814
2.503400	0.1	-0.061165
2.505067	0.1	-0.058045
2.506733	0.1	-0.054655
2.508400	0.1	-0.051525
2.510067	0.1	-0.049802
2.511733	0.1	-0.049691
2.513400	0.1	-0.049504
2.515067	0.1	-0.047488
2.516733	0.1	-0.043963
2.518400	0.1	-0.041174
2.520067	0.1	-0.041123
2.521733	0.1	-0.043721
2.523400	0.1	-0.047251
2.525067	0.1	-0.049574
2.526733	0.1	-0.049174
2.528400	0.1	-0.046575
2.530067	0.1	-0.043646
2.531733	0.1	-0.041155
2.533400	0.1	-0.038552
2.535067	0.1	-0.035842
2.536733	0.1	-0.034440
2.538400	0.1	-0.036028
2.540067	0.1	-0.040261
2.541733	0.1	-0.044461
2.543400	0.1	-0.046059
2.545067	0.1	-0.044568
2.546733	0.1	-0.041453
2.548400	0.1	-0.038575
2.550067	0.1	-0.036750
2.551733	0.1	-0.036205
2.553400	0.1	-0.037458
2.555067	0.1	-0.040517
2.556733	0.1	-0.044033
2.558400	0.1	-0.046249
2.560067	0.1	-0.046263
2.561733	0.1	-0.044163
2.563400	0.1	-0.040811
2.565067	0.1	-0.037588
2.566733	0.1	-0.035968
2.568400	0.1	-0.037071
2.570067	0.1	-0.040815
2.571733	0.1	-0.045816
2.573400	0.1	-0.050003
2.575067	0.1	-0.050836
2.576733	0.1	-0.047120
2.578400	0.1	-0.040922
2.580067	0.1	-0.035823
2.581733	0.1	-0.034040
2.583400	0.1	-0.035637
2.585067	0.1	-0.039237
2.586733	0.1	-0.043102
2.588400	0.1	-0.045775
2.590067	0.1	-0.046161
2.591733	0.1	-0.043795
2.593400	0.1	-0.039111
2.595067	0.1	-0.033760
2.596733	0.1	-0.030180
2.598400	0.1	-0.029616
2.600067	0.1	-0.031171
2.601733	0.1	-0.033104
2.603400	0.1	-0.034077
2.605067	0.1	-0.032866
2.606733	0.1	-0.028745
2.608400	0.1	-0.023046
2.610067	0.1	-0.018408
2.611733	0.1	-0.015846
2.613400	0.1	-0.014282
2.615067	0.1	-0.013201
2.616733	0.1	-0.013532
2.618400	0.1	-0.016079
2.620067	0.1	-0.020727
2.621733	0.1	-0.026003
2.623400	0.1	-0.029220
2.625067	0.1	-0.028834
2.626733	0.1	-0.026277
2.628400	0.1	-0.024401
2.630067	0.1	-0.024489
2.631733	0.1	-0.025667
2.633400	0.1	-0.026836
2.635067	0.1	-0.027688
2.636733	0.1	-0.027809
2.638400	0.1	-0.027097
2.640067	0.1	-0.026901
2.641733	0.1	-0.029067
2.643400	0.1	-0.033844
2.645067	0.1	-0.039367
2.646733	0.1	-0.043218
2.648400	0.1	-0.043921
2.650067	0.1	-0.040908
2.651733	0.1	-0.034343
2.653400	0.1	-0.025602
2.655067	0.1	-0.016941
2.656733	0.1	-0.010822
2.658400	0.1	-0.008880
2.660067	0.1	-0.009947
2.661733	0.1	-0.010575
2.663400	0.1	-0.008899
2.665067	0.1	-0.005779
2.666733	0.1	-0.002244
2.668400	0.1	0.001360
2.670067	0.1	0.003916
2.671733	0.1	0.003469
2.673400	0.1	-0.001029
2.675067	0.1	-0.008554
2.676733	0.1	-0.016270
2.678400	0.1	-0.021071
2.680067	0.1	-0.021867
2.681733	0.1	-0.019791
2.683400	0.1	-0.016191
2.685067	0.1	-0.012070
2.686733	0.1	-0.008098
2.688400	0.1	-0.004005
2.690067	0.1	0.000531
2.691733	0.1	0.004391
2.693400	0.1	0.005467
2.695067	0.1	0.001937
2.696733	0.1	-0.006291
2.698400	0.1	-0.016610
2.700067	0.1	-0.025146
2.701733	0.1	-0.029705
2.703400	0.1	-0.030193
2.705067	0.1	-0.027302
2.706733	0.1	-0.022724
2.708400	0.1	-0.019027
2.710067	0.1	-0.017770
2.711733	0.1	-0.018585
2.713400	0.1	-0.020233
2.715067	0.1	-0.022110
2.716733	0.1	-0.024168
2.718400	0.1	-0.026207
2.720067	0.1	-0.028205
2.721733	0.1	-0.030557
2.723400	0.1	-0.033299
2.725067	0.1	-0.035777
2.726733	0.1	-0.036974
2.728400	0.1	-0.035921
2.730067	0.1	-0.032294
2.731733	0.1	-0.026533
2.733400	0.1	-0.019474
2.735067	0.1	-0.012466
2.736733	0.1	-0.007418
2.738400	0.1	-0.005625
2.740067	0.1	-0.006510
2.741733	0.1	-0.008075
2.743400	0.1	-0.009090
2.745067	0.1	-0.009723
2.746733	0.1	-0.009905
2.748400	0.1	-0.009099
2.750067	0.1	-0.007558
2.751733	0.1	-0.006286
2.753400	0.1	-0.005919
2.755067	0.1	-0.006016
2.756733	0.1	-0.005485
2.758400	0.1	-0.003790
2.760067	0.1	-0.001378
2.761733	0.1	0.000484
2.763400	0.1	0.000163
2.765067	0.1	-0.002859
2.766733	0.1	-0.007371
2.768400	0.1	-0.011963
2.770067	0.1	-0.015995
2.771733	0.1	-0.019185
2.773400	0.1	-0.021192
2.775067	0.1	-0.021942
2.776733	0.1	-0.021961
2.778400	0.1	-0.021514
2.780067	0.1	-0.020163
2.781733	0.1	-0.018277
2.783400	0.1	-0.017760
2.785067	0.1	-0.019949
2.786733	0.1	-0.023777
2.788400	0.1	-0.026855
2.790067	0.1	-0.027572
2.791733	0.1	-0.025756
2.793400	0.1	-0.022231
2.795067	0.1	-0.018319
2.796733	0.1	-0.015656
2.798400	0.1	-0.015190
2.800067	0.1	-0.016009
2.801733	0.1	-0.016261
2.803400	0.1	-0.015073
2.805067	0.1	-0.013062
2.806733	0.1	-0.011767
2.808400	0.1	-0.012624
2.810067	0.1	-0.015758
2.811733	0.1	-0.019795
2.813400	0.1	-0.022743
2.815067	0.1	-0.023474
2.816733	0.1	-0.022324
2.818400	0.1	-0.020140
2.820067	0.1	-0.017341
2.821733	0.1	-0.014175
2.823400	0.1	-0.011283
2.825067	0.1	-0.009453
2.826733	0.1	-0.008866
2.828400	0.1	-0.009486
2.830067	0.1	-0.011250
2.831733	0.1	-0.013248
2.833400	0.1	-0.014435
2.835067	0.1	-0.015157
2.836733	0.1	-0.016731
2.838400	0.1	-0.019604
2.840067	0.1	-0.022263
2.841733	0.1	-0.022920
2.843400	0.1	-0.022086
2.845067	0.1	-0.021416
2.846733	0.1	-0.021318
2.848400	0.1	-0.021392
2.850067	0.1	-0.021388
2.851733	0.1	-0.021211
2.853400	0.1	-0.020899
2.855067	0.1	-0.020419
2.856733	0.1	-0.019190
2.858400	0.1	-0.016792
2.860067	0.1	-0.014235
2.861733	0.1	-0.013039
2.863400	0.1	-0.013467
2.865067	0.1	-0.015106
2.866733	0.1	-0.018044
2.868400	0.1	-0.022110
2.870067	0.1	-0.026128
2.871733	0.1	-0.028824
2.873400	0.1	-0.029420
2.875067	0.1	-0.027060
2.876733	0.1	-0.021313
2.878400	0.1	-0.013667
2.880067	0.1	-0.006724
2.881733	0.1	-0.002375
2.883400	0.1	-0.001276
2.885067	0.1	-0.002552
2.886733	0.1	-0.004717
2.888400	0.1	-0.007348
2.890067	0.1	-0.010715
2.891733	0.1	-0.014422
2.893400	0.1	-0.017271
2.895067	0.1	-0.018557
2.896733	0.1	-0.019115
2.898400	0.1	-0.020084
2.900067	0.1	-0.021169
2.901733	0.1	-0.021639
2.903400	0.1	-0.021993
2.905067	0.1	-0.023418
2.906733	0.1	-0.026100
2.908400	0.1	-0.028177
2.910067	0.1	-0.027227
2.911733	0.1	-0.023041
2.913400	0.1	-0.017611
2.915067	0.1	-0.012717
2.916733	0.1	-0.008969
2.918400	0.1	-0.006687
2.920067	0.1	-0.005951
2.921733	0.1	-0.006380
2.923400	0.1	-0.007460
2.925067	0.1	-0.008550
2.926733	0.1	-0.009011
2.928400	0.1	-0.008778
2.930067	0.1	-0.008098
2.931733	0.1	-0.007222
2.933400	0.1	-0.006463
2.935067	0.1	-0.006105
2.936733	0.1	-0.006966
2.938400	0.1	-0.010161
2.940067	0.1	-0.015255
2.941733	0.1	-0.020387
2.943400	0.1	-0.023819
2.945067	0.1	-0.024391
2.946733	0.1	-0.021826
2.948400	0.1	-0.017472
2.950067	0.1	-0.013728
2.951733	0.1	-0.012028
2.953400	0.1	-0.011711
2.955067	0.1	-0.011665
2.956733	0.1	-0.012172
2.958400	0.1	-0.013593
2.960067	0.1	-0.014221
2.961733	0.1	-0.011902
2.963400	0.1	-0.007241
2.965067	0.1	-0.003246
2.966733	0.1	-0.001998
2.968400	0.1	-0.002901
2.970067	0.1	-0.004335
2.971733	0.1	-0.005946
2.973400	0.1	-0.007930
2.975067	0.1	-0.009718
2.976733	0.1	-0.010715
2.978400	0.1	-0.011497
2.980067	0.1	-0.013732
2.981733	0.1	-0.018948
2.983400	0.1	-0.026692
2.985067	0.1	-0.033672
2.986733	0.1	-0.035507
2.988400	0.1	-0.030063
2.990067	0.1	-0.019101
2.991733	0.1	-0.006924
2.993400	0.1	0.002659
2.995067	0.1	0.008200
2.996733	0.1	0.009867
2.998400	0.1	0.008335
3.000067	0.1	0.004494
3.001733	0.1	-0.000410
3.003400	0.1	-0.004987
3.005067	0.1	-0.008629
3.006733	0.1	-0.011567
3.008400	0.1	-0.013835
3.010067	0.1	-0.015581
3.011733	0.1	-0.018184
3.013400	0.1	-0.023255
3.015067	0.1	-0.030310
3.016733	0.1	-0.036978
3.018400	0.1	-0.041276
3.020067	0.1	-0.042077
3.021733	0.1	-0.038333
3.023400	0.1	-0.030482
3.025067	0.1	-0.021895
3.026733	0.1	-0.016419
3.028400	0.1	-0.015148
3.030067	0.1	-0.016894
3.031733	0.1	-0.020284
3.033400	0.1	-0.023968
3.035067	0.1	-0.026049
3.036733	0.1	-0.025183
3.038400	0.1	-0.021649
3.040067	0.1	-0.017299
3.041733	0.1	-0.014282
3.043400	0.1	-0.012810
3.045067	0.1	-0.011534
3.046733	0.1	-0.010366
3.048400	0.1	-0.010831
3.050067	0.1	-0.013476
3.051733	0.1	-0.016880
3.053400	0.1	-0.019479
3.055067	0.1	-0.020945
3.056733	0.1	-0.021351
3.058400	0.1	-0.020298
3.060067	0.1	-0.017816
3.061733	0.1	-0.015493
3.063400	0.1	-0.015302
3.065067	0.1	-0.017565
3.066733	0.1	-0.020904
3.068400	0.1	-0.023684
3.070067	0.1	-0.025020
3.071733	0.1	-0.025150
3.073400	0.1	-0.024950
3.075067	0.1	-0.024950
3.076733	0.1	-0.025346
3.078400	0.1	-0.026221
3.080067	0.1	-0.026622
3.081733	0.1	-0.024857
3.083400	0.1	-0.020601
3.085067	0.1	-0.015246
3.086733	0.1	-0.010552
3.088400	0.1	-0.008224
3.090067	0.1	-0.009160
3.091733	0.1	-0.012182
3.093400	0.1	-0.015250
3.095067	0.1	-0.017560
3.096733	0.1	-0.019334
3.098400	0.1	-0.020764
3.100067	0.1	-0.021984
3.101733	0.1	-0.023269
3.103400	0.1	-0.024308
3.105067	0.1	-0.024107
3.106733	0.1	-0.021914
3.108400	0.1	-0.017937
3.110067	0.1	-0.013481
3.111733	0.1	-0.010324
3.113400	0.1	-0.009905
3.115067	0.1	-0.012857
3.116733	0.1	-0.018496
3.118400	0.1	-0.025285
3.120067	0.1	-0.032070
3.121733	0.1	-0.037812
3.123400	0.1	-0.040405
3.125067	0.1	-0.038268
3.126733	0.1	-0.032373
3.128400	0.1	-0.025034
3.130067	0.1	-0.017677
3.131733	0.1	-0.010738
3.133400	0.1	-0.005313
3.135067	0.1	-0.003586
3.136733	0.1	-0.006980
3.138400	0.1	-0.014533
3.140067	0.1	-0.022850
3.141733	0.1	-0.027884
3.143400	0.1	-0.028000
3.145067	0.1	-0.024769
3.146733	0.1	-0.020592
3.148400	0.1	-0.016671
3.150067	0.1	-0.012913
3.151733	0.1	-0.008857
3.153400	0.1	-0.004834
3.155067	0.1	-0.002244
3.156733	0.1	-0.002179
3.158400	0.1	-0.003725
3.160067	0.1	-0.004764
3.161733	0.1	-0.004414
3.163400	0.1	-0.003669
3.165067	0.1	-0.003604
3.166733	0.1	-0.003944
3.168400	0.1	-0.004061
3.170067	0.1	-0.004098
3.171733	0.1	-0.004387
3.173400	0.1	-0.005364
3.175067	0.1	-0.007921
3.176733	0.1	-0.012182
3.178400	0.1	-0.016419
3.180067	0.1	-0.018263
3.181733	0.1	-0.016904
3.183400	0.1	-0.014044
3.185067	0.1	-0.012261
3.186733	0.1	-0.012517
3.188400	0.1	-0.014361
3.190067	0.1	-0.017751
3.191733	0.1	-0.022925
3.193400	0.1	-0.029057
3.195067	0.1	-0.034170
3.196733	0.1	-0.036606
3.198400	0.1	-0.036252
3.200067	0.1	-0.033556
3.201733	0.1	-0.028461
3.203400	0.1	-0.021611
3.205067	0.1	-0.014980
3.206733	0.1	-0.010445
3.208400	0.1	-0.008573
3.210067	0.1	-0.008633
3.211733	0.1	-0.009784
3.213400	0.1	-0.011632
3.215067	0.1	-0.013243
3.216733	0.1	-0.013728
3.218400	0.1	-0.013947
3.220067	0.1	-0.015860
3.221733	0.1	-0.020107
3.223400	0.1	-0.024862
3.225067	0.1	-0.027213
3.226733	0.1	-0.026198
3.228400	0.1	-0.023828
3.230067	0.1	-0.022445
3.231733	0.1	-0.022128
3.233400	0.1	-0.021784
3.235067	0.1	-0.021425
3.236733	0.1	-0.021937
3.238400	0.1	-0.023236
3.240067	0.1	-0.024028
3.241733	0.1	-0.022929
3.243400	0.1	-0.019553
3.245067	0.1	-0.014831
3.246733	0.1	-0.010207
3.248400	0.1	-0.006924
3.250067	0.1	-0.006044
3.251733	0.1	-0.007595
3.253400	0.1	-0.009593
3.255067	0.1	-0.009625
3.256733	0.1	-0.007260
3.258400	0.1	-0.004130
3.260067	0.1	-0.002440
3.261733	0.1	-0.002901
3.263400	0.1	-0.004065
3.265067	0.1	-0.004689
3.266733	0.1	-0.005686
3.268400	0.1	-0.008657
3.270067	0.1	-0.013644
3.271733	0.1	-0.018561
3.273400	0.1	-0.020787
3.275067	0.1	-0.019507
3.276733	0.1	-0.015763
3.278400	0.1	-0.010808
3.280067	0.1	-0.006342
3.281733	0.1	-0.004834
3.283400	0.1	-0.007385
3.285067	0.1	-0.012433
3.286733	0.1	-0.017434
3.288400	0.1	-0.020661
3.290067	0.1	-0.021560
3.291733	0.1	-0.020177
3.293400	0.1	-0.016750
3.295067	0.1	-0.011823
3.296733	0.1	-0.006328
3.298400	0.1	-0.001988
3.300067	0.1	-0.000792
3.301733	0.1	-0.002808
3.303400	0.1	-0.006170
3.305067	0.1	-0.009313
3.306733	0.1	-0.011851
3.308400	0.1	-0.014682
3.310067	0.1	-0.018901
3.311733	0.1	-0.023171
3.313400	0.1	-0.024759
3.315067	0.1	-0.023157
3.316733	0.1	-0.020033
3.318400	0.1	-0.017313
3.320067	0.1	-0.016298
3.321733	0.1	-0.016713
3.323400	0.1	-0.017704
3.325067	0.1	-0.019469
3.326733	0.1	-0.022063
3.328400	0.1	-0.024163
3.330067	0.1	-0.024792
3.331733	0.1	-0.025006
3.333400	0.1	-0.026273
3.335067	0.1	-0.028224
3.336733	0.1	-0.029495
3.338400	0.1	-0.029341
3.340067	0.1	-0.027022
3.341733	0.1	-0.021867
3.343400	0.1	-0.014757
3.345067	0.1	-0.008247
3.346733	0.1	-0.004978
3.348400	0.1	-0.006189
3.350067	0.1	-0.010952
3.351733	0.1	-0.016694
3.353400	0.1	-0.020904
3.355067	0.1	-0.022338
3.356733	0.1	-0.021062
3.358400	0.1	-0.018128
3.360067	0.1	-0.015129
3.361733	0.1	-0.013788
3.363400	0.1	-0.015171
3.365067	0.1	-0.018608
3.366733	0.1	-0.021909
3.368400	0.1	-0.023209
3.370067	0.1	-0.022398
3.371733	0.1	-0.020708
3.373400	0.1	-0.019502
3.375067	0.1	-0.019367
3.376733	0.1	-0.019656
3.378400	0.1	-0.019586
3.380067	0.1	-0.019870
3.381733	0.1	-0.022328
3.383400	0.1	-0.027730
3.385067	0.1	-0.034370
3.386733	0.1	-0.038557
3.388400	0.1	-0.037164
3.390067	0.1	-0.030030
3.391733	0.1	-0.019609
3.393400	0.1	-0.008731
3.395067	0.1	0.001355
3.396733	0.1	0.010724
3.398400	0.1	0.018547
3.400067	0.1	0.022938
3.401733	0.1	0.023497
3.403400	0.1	0.021909
3.405067	0.1	0.019805
3.406733	0.1	0.017411
3.408400	0.1	0.013881
3.410067	0.1	0.008820
3.411733	0.1	0.003818
3.413400	0.1	0.001029
3.415067	0.1	0.000834
3.416733	0.1	0.002547
3.418400	0.1	0.005811
3.420067	0.1	0.009923
3.421733	0.1	0.012778
3.423400	0.1	0.011534
3.425067	0.1	0.005239
3.426733	0.1	-0.003618
3.428400	0.1	-0.011334
3.430067	0.1	-0.015981
3.431733	0.1	-0.017677
3.433400	0.1	-0.017276
3.435067	0.1	-0.015018
3.436733	0.1	-0.010799
3.438400	0.1	-0.005988
3.440067	0.1	-0.002882
3.441733	0.1	-0.002352
3.443400	0.1	-0.003385
3.445067	0.1	-0.004452
3.446733	0.1	-0.005132
3.448400	0.1	-0.005863
3.450067	0.1	-0.006570
3.451733	0.1	-0.007171
3.453400	0.1	-0.007832
3.455067	0.1	-0.007940
3.456733	0.1	-0.007125
3.458400	0.1	-0.006869
3.460067	0.1	-0.008903
3.461733	0.1	-0.012740
3.463400	0.1	-0.015860
3.465067	0.1	-0.016252
3.466733	0.1	-0.013923
3.468400	0.1	-0.009593
3.470067	0.1	-0.003600
3.471733	0.1	0.002729
3.473400	0.1	0.006813
3.475067	0.1	0.007562
3.476733	0.1	0.006021
3.478400	0.1	0.003045
3.480067	0.1	-0.001215
3.481733	0.1	-0.006128
3.483400	0.1	-0.010524
3.485067	0.1	-0.013793
3.486733	0.1	-0.016168
3.488400	0.1	-0.017872
3.490067	0.1	-0.018817
3.491733	0.1	-0.018529
3.493400	0.1	-0.015739
3.495067	0.1	-0.009495
3.496733	0.1	-0.000563
3.498400	0.1	0.009765
3.500067	0.1	0.021891
3.501733	0.1	0.037807
3.503400	0.1	0.058841
3.505067	0.1	0.083954
3.506733	0.1	0.110334
3.508400	0.1	0.135289
3.510067	0.1	0.157943
3.511733	0.1	0.178767
3.513400	0.1	0.197259
3.515067	0.1	0.212141
3.516733	0.1	0.223769
3.518400	0.1	0.233734
3.520067	0.1	0.242679
3.521733	0.1	0.249837
3.523400	0.1	0.253702
3.525067	0.1	0.253096
3.526733	0.1	0.248263
3.528400	0.1	0.240384
3.530067	0.1	0.230460
3.531733	0.1	0.219280
3.533400	0.1	0.207489
3.535067	0.1	0.195564
3.536733	0.1	0.184039
3.538400	0.1	0.173422
3.540067	0.1	0.163773
3.541733	0.1	0.154781
3.543400	0.1	0.146716
3.545067	0.1	0.140541
3.546733	0.1	0.136197
3.548400	0.1	0.131708
3.550067	0.1	0.124979
3.551733	0.1	0.115726
3.553400	0.1	0.105160
3.555067	0.1	0.095251
3.556733	0.1	0.088769
3.558400	0.1	0.088234
3.560067	0.1	0.093840
3.561733	0.1	0.102432
3.563400	0.1	0.109086
3.565067	0.1	0.110711
3.566733	0.1	0.107638
3.568400	0.1	0.101984
3.570067	0.1	0.096662
3.571733	0.1	0.094855
3.573400	0.1	0.097314
3.575067	0.1	0.101444
3.576733	0.1	0.104099
3.578400	0.1	0.103731
3.580067	0.1	0.100643
3.581733	0.1	0.096718
3.583400	0.1	0.093854
3.585067	0.1	0.092215
3.586733	0.1	0.090841
3.588400	0.1	0.089090
3.590067	0.1	0.086701
3.591733	0.1	0.083540
3.593400	0.1	0.079521
3.595067	0.1	0.074543
3.596733	0.1	0.068578
3.598400	0.1	0.061798
3.600067	0.1	0.055376
3.601733	0.1	0.051688
3.603400	0.1	0.052014
3.605067	0.1	0.055255
3.606733	0.1	0.059851
3.608400	0.1	0.064843
3.610067	0.1	0.069202
3.611733	0.1	0.071698
3.613400	0.1	0.071577
3.615067	0.1	0.069528
3.616733	0.1	0.067479
3.618400	0.1	0.066739
3.620067	0.1	0.066604
3.621733	0.1	0.064960
3.623400	0.1	0.060131
3.625067	0.1	0.052778
3.626733	0.1	0.045733
3.628400	0.1	0.041197
3.630067	0.1	0.039060
3.631733	0.1	0.038520
3.633400	0.1	0.039628
3.635067	0.1	0.042631
3.636733	0.1	0.047036
3.638400	0.1	0.052401
3.640067	0.1	0.058645
3.641733	0.1	0.064219
3.643400	0.1	0.066329
3.645067	0.1	0.063912
3.646733	0.1	0.058529
3.648400	0.1	0.052475
3.650067	0.1	0.047213
3.651733	0.1	0.043265
3.653400	0.1	0.040983
3.655067	0.1	0.041150
3.656733	0.1	0.044103
3.658400	0.1	0.048503
3.660067	0.1	0.052061
3.661733	0.1	0.053351
3.663400	0.1	0.052191
3.665067	0.1	0.049155
3.666733	0.1	0.045211
3.668400	0.1	0.041141
3.670067	0.1	0.037327
3.671733	0.1	0.034058
3.673400	0.1	0.031423
3.675067	0.1	0.029700
3.676733	0.1	0.029807
3.678400	0.1	0.032191
3.680067	0.1	0.035930
3.681733	0.1	0.039712
3.683400	0.1	0.043251
3.685067	0.1	0.046962
3.686733	0.1	0.050729
3.688400	0.1	0.053816
3.690067	0.1	0.055316
3.691733	0.1	0.054701
3.693400	0.1	0.052638
3.695067	0.1	0.050291
3.696733	0.1	0.047879
3.698400	0.1	0.044745
3.700067	0.1	0.040676
3.701733	0.1	0.036675
3.703400	0.1	0.034710
3.705067	0.1	0.036554
3.706733	0.1	0.042375
3.708400	0.1	0.050417
3.710067	0.1	0.057607
3.711733	0.1	0.060881
3.713400	0.1	0.059311
3.715067	0.1	0.054957
3.716733	0.1	0.050650
3.718400	0.1	0.047572
3.720067	0.1	0.045658
3.721733	0.1	0.044382
3.723400	0.1	0.042948
3.725067	0.1	0.041667
3.726733	0.1	0.042282
3.728400	0.1	0.045770
3.730067	0.1	0.050422
3.731733	0.1	0.052475
3.733400	0.1	0.049956
3.735067	0.1	0.045397
3.736733	0.1	0.042617
3.738400	0.1	0.042785
3.740067	0.1	0.044950
3.741733	0.1	0.047060
3.743400	0.1	0.046375
3.745067	0.1	0.041705
3.746733	0.1	0.034310
3.748400	0.1	0.026613
3.750067	0.1	0.021015
3.751733	0.1	0.019008
3.753400	0.1	0.020796
3.755067	0.1	0.025621
3.756733	0.1	0.031842
3.758400	0.1	0.037276
3.760067	0.1	0.040177
3.761733	0.1	0.040508
3.763400	0.1	0.040303
3.765067	0.1	0.042026
3.766733	0.1	0.046315
3.768400	0.1	0.051148
3.770067	0.1	0.053388
3.771733	0.1	0.051302
3.773400	0.1	0.044974
3.775067	0.1	0.035111
3.776733	0.1	0.023232
3.778400	0.1	0.011721
3.780067	0.1	0.002552
3.781733	0.1	-0.002882
3.783400	0.1	-0.003665
3.785067	0.1	0.000587
3.786733	0.1	0.010077
3.788400	0.1	0.023404
3.790067	0.1	0.036331
3.791733	0.1	0.044568
3.793400	0.1	0.046976
3.795067	0.1	0.045323
3.796733	0.1	0.041737
3.798400	0.1	0.036960
3.800067	0.1	0.031614
3.801733	0.1	0.027628
3.803400	0.1	0.026687
3.805067	0.1	0.028424
3.806733	0.1	0.030990
3.808400	0.1	0.032564
3.810067	0.1	0.032713
3.811733	0.1	0.032089
3.813400	0.1	0.030482
3.815067	0.1	0.026934
3.816733	0.1	0.021593
3.818400	0.1	0.015744
3.820067	0.1	0.011474
3.821733	0.1	0.011325
3.823400	0.1	0.016433
3.825067	0.1	0.024890
3.826733	0.1	0.032210
3.828400	0.1	0.033914
3.830067	0.1	0.029309
3.831733	0.1	0.022603
3.833400	0.1	0.019218
3.835067	0.1	0.021318
3.836733	0.1	0.027227
3.838400	0.1	0.033863
3.840067	0.1	0.039204
3.841733	0.1	0.042887
3.843400	0.1	0.045444
3.845067	0.1	0.047833
3.846733	0.1	0.051190
3.848400	0.1	0.055679
3.850067	0.1	0.059879
3.851733	0.1	0.061803
3.853400	0.1	0.060303
3.855067	0.1	0.055614
3.856733	0.1	0.048922
3.858400	0.1	0.041411
3.860067	0.1	0.033779
3.861733	0.1	0.027153
3.863400	0.1	0.023674
3.865067	0.1	0.025416
3.866733	0.1	0.032801
3.868400	0.1	0.043246
3.870067	0.1	0.052107
3.871733	0.1	0.056326
3.873400	0.1	0.056424
3.875067	0.1	0.054715
3.876733	0.1	0.052503
3.878400	0.1	0.049449
3.880067	0.1	0.045081
3.881733	0.1	0.040019
3.883400	0.1	0.035749
3.885067	0.1	0.033993
3.886733	0.1	0.035353
3.888400	0.1	0.038636
3.890067	0.1	0.042645
3.891733	0.1	0.047381
3.893400	0.1	0.052843
3.895067	0.1	0.058720
3.896733	0.1	0.064368
3.898400	0.1	0.067623
3.900067	0.1	0.066315
3.901733	0.1	0.061207
3.903400	0.1	0.054953
3.905067	0.1	0.049369
3.906733	0.1	0.045230
3.908400	0.1	0.042859
3.910067	0.1	0.041737
3.911733	0.1	0.040433
3.913400	0.1	0.038096
3.915067	0.1	0.035833
3.916733	0.1	0.035423
3.918400	0.1	0.037211
3.920067	0.1	0.040154
3.921733	0.1	0.042561
3.923400	0.1	0.043060
3.925067	0.1	0.041560
3.926733	0.1	0.039083
3.928400	0.1	0.037174
3.930067	0.1	0.036880
3.931733	0.1	0.037369
3.933400	0.1	0.037053
3.935067	0.1	0.036391
3.936733	0.1	0.037351
3.938400	0.1	0.039795
3.940067	0.1	0.041262
3.941733	0.1	0.040480
3.943400	0.1	0.038813
3.945067	0.1	0.038263
3.946733	0.1	0.039316
3.948400	0.1	0.041425
3.950067	0.1	0.044587
3.951733	0.1	0.048815
3.953400	0.1	0.052871
3.955067	0.1	0.054925
3.956733	0.1	0.053798
3.958400	0.1	0.049239
3.960067	0.1	0.042301
3.961733	0.1	0.035558
3.963400	0.1	0.031451
3.965067	0.1	0.030729
3.966733	0.1	0.033085
3.968400	0.1	0.037057
3.970067	0.1	0.039511
3.971733	0.1	0.038631
3.973400	0.1	0.036578
3.975067	0.1	0.036843
3.976733	0.1	0.040331
3.978400	0.1	0.044825
3.980067	0.1	0.047158
3.981733	0.1	0.045756
3.983400	0.1	0.041393
3.985067	0.1	0.036187
3.986733	0.1	0.032396
3.988400	0.1	0.031237
3.990067	0.1	0.031991
3.991733	0.1	0.032866
3.993400	0.1	0.033220
3.995067	0.1	0.033882
3.996733	0.1	0.035516
3.998400	0.1	0.038040
4.000067	0.1	0.041062
4.001733	0.1	0.044187
4.003400	0.1	0.047004
4.005067	0.1	0.048722
4.006733	0.1	0.048694
4.008400	0.1	0.047204
4.010067	0.1	0.045137
4.011733	0.1	0.043334
4.013400	0.1	0.042482
4.015067	0.1	0.043274
4.016733	0.1	0.045886
4.018400	0.1	0.048839
4.020067	0.1	0.049421
4.021733	0.1	0.046035
4.023400	0.1	0.039828
4.025067	0.1	0.033434
4.026733	0.1	0.029211
4.028400	0.1	0.028750
4.030067	0.1	0.031763
4.031733	0.1	0.035455
4.033400	0.1	0.037076
4.035067	0.1	0.036899
4.036733	0.1	0.037639
4.038400	0.1	0.041188
4.040067	0.1	0.046249
4.041733	0.1	0.049393
4.043400	0.1	0.048759
4.045067	0.1	0.045765
4.046733	0.1	0.042915
4.048400	0.1	0.041351
4.050067	0.1	0.041034
4.051733	0.1	0.041653
4.053400	0.1	0.043083
4.055067	0.1	0.045807
4.056733	0.1	0.050394
4.058400	0.1	0.056061
4.060067	0.1	0.060769
4.061733	0.1	0.063200
4.063400	0.1	0.063614
4.065067	0.1	0.062492
4.066733	0.1	0.059572
4.068400	0.1	0.055437
4.070067	0.1	0.052121
4.071733	0.1	0.050846
4.073400	0.1	0.051442
4.075067	0.1	0.053672
4.076733	0.1	0.056988
4.078400	0.1	0.060187
4.080067	0.1	0.062371
4.081733	0.1	0.063274
4.083400	0.1	0.062427
4.085067	0.1	0.059470
4.086733	0.1	0.055195
4.088400	0.1	0.050594
4.090067	0.1	0.045951
4.091733	0.1	0.041937
4.093400	0.1	0.039637
4.095067	0.1	0.039409
4.096733	0.1	0.041290
4.098400	0.1	0.045625
4.100067	0.1	0.051712
4.101733	0.1	0.057030
4.103400	0.1	0.059009
4.105067	0.1	0.056778
4.106733	0.1	0.051460
4.108400	0.1	0.045123
4.110067	0.1	0.039339
4.111733	0.1	0.035292
4.113400	0.1	0.034049
4.115067	0.1	0.035660
4.116733	0.1	0.038380
4.118400	0.1	0.039618
4.120067	0.1	0.038263
4.121733	0.1	0.035334
4.123400	0.1	0.032014
4.125067	0.1	0.028834
4.126733	0.1	0.026636
4.128400	0.1	0.026599
4.130067	0.1	0.029271
4.131733	0.1	0.033863
4.133400	0.1	0.038319
4.135067	0.1	0.040336
4.136733	0.1	0.038859
4.138400	0.1	0.035111
4.140067	0.1	0.031665
4.141733	0.1	0.030678
4.143400	0.1	0.033192
4.145067	0.1	0.038450
4.146733	0.1	0.043712
4.148400	0.1	0.046343
4.150067	0.1	0.046031
4.151733	0.1	0.044620
4.153400	0.1	0.044289
4.155067	0.1	0.045826
4.156733	0.1	0.048256
4.158400	0.1	0.049947
4.160067	0.1	0.049784
4.161733	0.1	0.047982
4.163400	0.1	0.046110
4.165067	0.1	0.045844
4.166733	0.1	0.047307
4.168400	0.1	0.048997
4.170067	0.1	0.049169
4.171733	0.1	0.047470
4.173400	0.1	0.045267
4.175067	0.1	0.043991
4.176733	0.1	0.044066
4.178400	0.1	0.045239
4.180067	0.1	0.046534
4.181733	0.1	0.046790
4.183400	0.1	0.045905
4.185067	0.1	0.044769
4.186733	0.1	0.044242
4.188400	0.1	0.044787
4.190067	0.1	0.046580
4.191733	0.1	0.048717
4.193400	0.1	0.049123
4.195067	0.1	0.046287
4.196733	0.1	0.040727
4.198400	0.1	0.034878
4.200067	0.1	0.031632
4.201733	0.1	0.032373
4.203400	0.1	0.036373
4.205067	0.1	0.041705
4.206733	0.1	0.046501
4.208400	0.1	0.049905
4.210067	0.1	0.052135
4.211733	0.1	0.053584
4.213400	0.1	0.054077
4.215067	0.1	0.052983
4.216733	0.1	0.050194
4.218400	0.1	0.046808
4.220067	0.1	0.044550
4.221733	0.1	0.044247
4.223400	0.1	0.045234
4.225067	0.1	0.046138
4.226733	0.1	0.045910
4.228400	0.1	0.044536
4.230067	0.1	0.042934
4.231733	0.1	0.042031
4.233400	0.1	0.041923
4.235067	0.1	0.042077
4.236733	0.1	0.042086
4.238400	0.1	0.041784
4.240067	0.1	0.041006
4.241733	0.1	0.040247
4.243400	0.1	0.040741
4.245067	0.1	0.043386
4.246733	0.1	0.048275
4.248400	0.1	0.054496
4.250067	0.1	0.060126
4.251733	0.1	0.063567
4.253400	0.1	0.064871
4.255067	0.1	0.065160
4.256733	0.1	0.065113
4.258400	0.1	0.064434
4.260067	0.1	0.062436
4.261733	0.1	0.058580
4.263400	0.1	0.052913
4.265067	0.1	0.046715
4.266733	0.1	0.041653
4.268400	0.1	0.038617
4.270067	0.1	0.037909
4.271733	0.1	0.039162
4.273400	0.1	0.041160
4.275067	0.1	0.042822
4.276733	0.1	0.044242
4.278400	0.1	0.046338
4.280067	0.1	0.049542
4.281733	0.1	0.053160
4.283400	0.1	0.055837
4.285067	0.1	0.056471
4.286733	0.1	0.055218
4.288400	0.1	0.053621
4.290067	0.1	0.052745
4.291733	0.1	0.052112
4.293400	0.1	0.051088
4.295067	0.1	0.050184
4.296733	0.1	0.050985
4.298400	0.1	0.054860
4.300067	0.1	0.061644
4.301733	0.1	0.069938
4.303400	0.1	0.077421
4.305067	0.1	0.081346
4.306733	0.1	0.080597
4.308400	0.1	0.076811
4.310067	0.1	0.072601
4.311733	0.1	0.068946
4.313400	0.1	0.064881
4.315067	0.1	0.059749
4.316733	0.1	0.054841
4.318400	0.1	0.051809
4.320067	0.1	0.050636
4.321733	0.1	0.049965
4.323400	0.1	0.048541
4.325067	0.1	0.046873
4.326733	0.1	0.047372
4.328400	0.1	0.051521
4.330067	0.1	0.057518
4.331733	0.1	0.061505
4.333400	0.1	0.061085
4.335067	0.1	0.057211
4.336733	0.1	0.052415
4.338400	0.1	0.048541
4.340067	0.1	0.046506
4.341733	0.1	0.046571
4.343400	0.1	0.047823
4.345067	0.1	0.048713
4.346733	0.1	0.049034
4.348400	0.1	0.050184
4.350067	0.1	0.052731
4.351733	0.1	0.055893
4.353400	0.1	0.059363
4.355067	0.1	0.063223
4.356733	0.1	0.066254
4.358400	0.1	0.066198
4.360067	0.1	0.062040
4.361733	0.1	0.055428
4.363400	0.1	0.049598
4.365067	0.1	0.047297
4.366733	0.1	0.048978
4.368400	0.1	0.052922
4.370067	0.1	0.057309
4.371733	0.1	0.061137
4.373400	0.1	0.063754
4.375067	0.1	0.064676
4.376733	0.1	0.063935
4.378400	0.1	0.062343
4.380067	0.1	0.061123
4.381733	0.1	0.060932
4.383400	0.1	0.061281
4.385067	0.1	0.060829
4.386733	0.1	0.058636
4.388400	0.1	0.055293
4.390067	0.1	0.052396
4.391733	0.1	0.050990
4.393400	0.1	0.050836
4.395067	0.1	0.051036
4.396733	0.1	0.051125
4.398400	0.1	0.051367
4.400067	0.1	0.052047
4.401733	0.1	0.052750
4.403400	0.1	0.051982
4.405067	0.1	0.048615
4.406733	0.1	0.044405
4.408400	0.1	0.042850
4.410067	0.1	0.045099
4.411733	0.1	0.049109
4.413400	0.1	0.052364
4.415067	0.1	0.054208
4.416733	0.1	0.055451
4.418400	0.1	0.056210
4.420067	0.1	0.055763
4.421733	0.1	0.054091
4.423400	0.1	0.051935
4.425067	0.1	0.049761
4.426733	0.1	0.047293
4.428400	0.1	0.044387
4.430067	0.1	0.042696
4.431733	0.1	0.044820
4.433400	0.1	0.051139
4.435067	0.1	0.058664
4.436733	0.1	0.063265
4.438400	0.1	0.062920
4.440067	0.1	0.058804
4.441733	0.1	0.053728
4.443400	0.1	0.050236
4.445067	0.1	0.050017
4.446733	0.1	0.053714
4.448400	0.1	0.060410
4.450067	0.1	0.067577
4.451733	0.1	0.072406
4.453400	0.1	0.073528
4.455067	0.1	0.071260
4.456733	0.1	0.067358
4.458400	0.1	0.064513
4.460067	0.1	0.064769
4.461733	0.1	0.068317
4.463400	0.1	0.073914
4.465067	0.1	0.079758
4.466733	0.1	0.083931
4.468400	0.1	0.084871
4.470067	0.1	0.082245
4.471733	0.1	0.076788
4.473400	0.1	0.069793
4.475067	0.1	0.063386
4.476733	0.1	0.059484
4.478400	0.1	0.057942
4.480067	0.1	0.056750
4.481733	0.1	0.054389
4.483400	0.1	0.051651
4.485067	0.1	0.050524
4.486733	0.1	0.051935
4.488400	0.1	0.055553
4.490067	0.1	0.060415
4.491733	0.1	0.064922
4.493400	0.1	0.068005
4.495067	0.1	0.070077
4.496733	0.1	0.071530
4.498400	0.1	0.071605
4.500067	0.1	0.069416
4.501733	0.1	0.065565
4.503400	0.1	0.062585
4.505067	0.1	0.063153
4.506733	0.1	0.067391
4.508400	0.1	0.072648
4.510067	0.1	0.075987
4.511733	0.1	0.076536
4.513400	0.1	0.075498
4.515067	0.1	0.074515
4.516733	0.1	0.074469
4.518400	0.1	0.075377
4.520067	0.1	0.076541
4.521733	0.1	0.076769
4.523400	0.1	0.075479
4.525067	0.1	0.073509
4.526733	0.1	0.071749
4.528400	0.1	0.069709
4.530067	0.1	0.066455
4.531733	0.1	0.062175
4.533400	0.1	0.058250
4.535067	0.1	0.056205
4.536733	0.1	0.056708
4.538400	0.1	0.059553
4.540067	0.1	0.064308
4.541733	0.1	0.069807
4.543400	0.1	0.073630
4.545067	0.1	0.073453
4.546733	0.1	0.068741
4.548400	0.1	0.061258
4.550067	0.1	0.054520
4.551733	0.1	0.051423
4.553400	0.1	0.051614
4.555067	0.1	0.052415
4.556733	0.1	0.052317
4.558400	0.1	0.051507
4.560067	0.1	0.050087
4.561733	0.1	0.048433
4.563400	0.1	0.048070
4.565067	0.1	0.050110
4.566733	0.1	0.053821
4.568400	0.1	0.057444
4.570067	0.1	0.059768
4.571733	0.1	0.060545
4.573400	0.1	0.060434
4.575067	0.1	0.061067
4.576733	0.1	0.063730
4.578400	0.1	0.067540
4.580067	0.1	0.070431
4.581733	0.1	0.071255
4.583400	0.1	0.069607
4.585067	0.1	0.065747
4.586733	0.1	0.061560
4.588400	0.1	0.059390
4.590067	0.1	0.059493
4.591733	0.1	0.060466
4.593400	0.1	0.062045
4.595067	0.1	0.065272
4.596733	0.1	0.069793
4.598400	0.1	0.073323
4.600067	0.1	0.074529
4.601733	0.1	0.074655
4.603400	0.1	0.075311
4.605067	0.1	0.076466
4.606733	0.1	0.077114
4.608400	0.1	0.076140
4.610067	0.1	0.072876
4.611733	0.1	0.068257
4.613400	0.1	0.064927
4.615067	0.1	0.065174
4.616733	0.1	0.068913
4.618400	0.1	0.073845
4.620067	0.1	0.077360
4.621733	0.1	0.078161
4.623400	0.1	0.076159
4.625067	0.1	0.071870
4.626733	0.1	0.066687
4.628400	0.1	0.062450
4.630067	0.1	0.060112
4.631733	0.1	0.059488
4.633400	0.1	0.059870
4.635067	0.1	0.060522
4.636733	0.1	0.061095
4.638400	0.1	0.062245
4.640067	0.1	0.065463
4.641733	0.1	0.070799
4.643400	0.1	0.076056
4.645067	0.1	0.079777
4.646733	0.1	0.082152
4.648400	0.1	0.083237
4.650067	0.1	0.083270
4.651733	0.1	0.083246
4.653400	0.1	0.083451
4.655067	0.1	0.083302
4.656733	0.1	0.082594
4.658400	0.1	0.081407
4.660067	0.1	0.079642
4.661733	0.1	0.077528
4.663400	0.1	0.075968
4.665067	0.1	0.075996
4.666733	0.1	0.077742
4.668400	0.1	0.079880
4.670067	0.1	0.080438
4.671733	0.1	0.078790
4.673400	0.1	0.076047
4.675067	0.1	0.073663
4.676733	0.1	0.071921
4.678400	0.1	0.069994
4.680067	0.1	0.067959
4.681733	0.1	0.067316
4.683400	0.1	0.068746
4.685067	0.1	0.070920
4.686733	0.1	0.071879
4.688400	0.1	0.070781
4.690067	0.1	0.068755
4.691733	0.1	0.067456
4.693400	0.1	0.066287
4.695067	0.1	0.063442
4.696733	0.1	0.059269
4.698400	0.1	0.055931
4.700067	0.1	0.055260
4.701733	0.1	0.057826
4.703400	0.1	0.062785
4.705067	0.1	0.069179
4.706733	0.1	0.076233
4.708400	0.1	0.081654
4.710067	0.1	0.082478
4.711733	0.1	0.078650
4.713400	0.1	0.073630
4.715067	0.1	0.071148
4.716733	0.1	0.072788
4.718400	0.1	0.077528
4.720067	0.1	0.082352
4.721733	0.1	0.084275
4.723400	0.1	0.082520
4.725067	0.1	0.078436
4.726733	0.1	0.074026
4.728400	0.1	0.071339
4.730067	0.1	0.071591
4.731733	0.1	0.073998
4.733400	0.1	0.076205
4.735067	0.1	0.075991
4.736733	0.1	0.072890
4.738400	0.1	0.068587
4.740067	0.1	0.065444
4.741733	0.1	0.064676
4.743400	0.1	0.065723
4.745067	0.1	0.067307
4.746733	0.1	0.069141
4.748400	0.1	0.071609
4.750067	0.1	0.074524
4.751733	0.1	0.077393
4.753400	0.1	0.079744
4.755067	0.1	0.081132
4.756733	0.1	0.082003
4.758400	0.1	0.083931
4.760067	0.1	0.087637
4.761733	0.1	0.091465
4.763400	0.1	0.093328
4.765067	0.1	0.093412
4.766733	0.1	0.093780
4.768400	0.1	0.095726
4.770067	0.1	0.098050
4.771733	0.1	0.097970
4.773400	0.1	0.093486
4.775067	0.1	0.084895
4.776733	0.1	0.074850
4.778400	0.1	0.067055
4.780067	0.1	0.064466
4.781733	0.1	0.067954
4.783400	0.1	0.075768
4.785067	0.1	0.084764
4.786733	0.1	0.092695
4.788400	0.1	0.098748
4.790067	0.1	0.102762
4.791733	0.1	0.105044
4.793400	0.1	0.105733
4.795067	0.1	0.103991
4.796733	0.1	0.099177
4.798400	0.1	0.092331
4.800067	0.1	0.085738
4.801733	0.1	0.081295
4.803400	0.1	0.078878
4.805067	0.1	0.076978
4.806733	0.1	0.074496
4.808400	0.1	0.071391
4.810067	0.1	0.069002
4.811733	0.1	0.068997
4.813400	0.1	0.071111
4.815067	0.1	0.073593
4.816733	0.1	0.075451
4.818400	0.1	0.076606
4.820067	0.1	0.077137
4.821733	0.1	0.077700
4.823400	0.1	0.079502
4.825067	0.1	0.082832
4.826733	0.1	0.086040
4.828400	0.1	0.086906
4.830067	0.1	0.085086
4.831733	0.1	0.082292
4.833400	0.1	0.079754
4.835067	0.1	0.076513
4.836733	0.1	0.071493
4.838400	0.1	0.065761
4.840067	0.1	0.061584
4.841733	0.1	0.061081
4.843400	0.1	0.065016
4.845067	0.1	0.071474
4.846733	0.1	0.077528
4.848400	0.1	0.081598
4.850067	0.1	0.083083
4.851733	0.1	0.082259
4.853400	0.1	0.080760
4.855067	0.1	0.080653
4.856733	0.1	0.083023
4.858400	0.1	0.087023
4.860067	0.1	0.090678
4.861733	0.1	0.093104
4.863400	0.1	0.095125
4.865067	0.1	0.097631
4.866733	0.1	0.100220
4.868400	0.1	0.101505
4.870067	0.1	0.100904
4.871733	0.1	0.099158
4.873400	0.1	0.096667
4.875067	0.1	0.093728
4.876733	0.1	0.092215
4.878400	0.1	0.094362
4.880067	0.1	0.100005
4.881733	0.1	0.106166
4.883400	0.1	0.109165
4.885067	0.1	0.107475
4.886733	0.1	0.102730
4.888400	0.1	0.098059
4.890067	0.1	0.095610
4.891733	0.1	0.095288
4.893400	0.1	0.095866
4.895067	0.1	0.096699
4.896733	0.1	0.097672
4.898400	0.1	0.098255
4.900067	0.1	0.098017
4.901733	0.1	0.097654
4.903400	0.1	0.098394
4.905067	0.1	0.100429
4.906733	0.1	0.102855
4.908400	0.1	0.104448
4.910067	0.1	0.103717
4.911733	0.1	0.099880
4.913400	0.1	0.094809
4.915067	0.1	0.092071
4.916733	0.1	0.093086
4.918400	0.1	0.095828
4.920067	0.1	0.097509
4.921733	0.1	0.096853
4.923400	0.1	0.094441
4.925067	0.1	0.091940
4.926733	0.1	0.090143
4.928400	0.1	0.088266
4.930067	0.1	0.086143
4.931733	0.1	0.085076
4.933400	0.1	0.086227
4.935067	0.1	0.089570
4.936733	0.1	0.093877
4.938400	0.1	0.097477
4.940067	0.1	0.099353
4.941733	0.1	0.099735
4.943400	0.1	0.099870
4.945067	0.1	0.100606
4.946733	0.1	0.101584
4.948400	0.1	0.102548
4.950067	0.1	0.103582
4.951733	0.1	0.104331
4.953400	0.1	0.104862
4.955067	0.1	0.106073
4.956733	0.1	0.108276
4.958400	0.1	0.110678
4.960067	0.1	0.112429
4.961733	0.1	0.113212
4.963400	0.1	0.112867
4.965067	0.1	0.111163
4.966733	0.1	0.107940
4.968400	0.1	0.103866
4.970067	0.1	0.100536
4.971733	0.1	0.098450
4.973400	0.1	0.095787
4.975067	0.1	0.091055
4.976733	0.1	0.085370
4.978400	0.1	0.080951
4.980067	0.1	0.078836
4.981733	0.1	0.078920
4.983400	0.1	0.080648
4.985067	0.1	0.082864
4.986733	0.1	0.084424
4.988400	0.1	0.085281
4.990067	0.1	0.085458
4.991733	0.1	0.084038
4.993400	0.1	0.080843
4.995067	0.1	0.077826
4.996733	0.1	0.077430
4.998400	0.1	0.080392
5.000067	0.1	0.085072
5.001733	0.1	0.089081
5.003400	0.1	0.091530
5.005067	0.1	0.093123
5.006733	0.1	0.094683
5.008400	0.1	0.096075
5.010067	0.1	0.096373
5.011733	0.1	0.094925
5.013400	0.1	0.092215
5.015067	0.1	0.089421
5.016733	0.1	0.087167
5.018400	0.1	0.085491
5.020067	0.1	0.085048
5.021733	0.1	0.086562
5.023400	0.1	0.089528
5.025067	0.1	0.092834
5.026733	0.1	0.095838
5.028400	0.1	0.098324
5.030067	0.1	0.099717
5.031733	0.1	0.098879
5.033400	0.1	0.095884
5.035067	0.1	0.092788
5.036733	0.1	0.091721
5.038400	0.1	0.093142
5.040067	0.1	0.095535
5.041733	0.1	0.096392
5.043400	0.1	0.094906
5.045067	0.1	0.093314
5.046733	0.1	0.094208
5.048400	0.1	0.097658
5.050067	0.1	0.102096
5.051733	0.1	0.106385
5.053400	0.1	0.110380
5.055067	0.1	0.114134
5.056733	0.1	0.117198
5.058400	0.1	0.119144
5.060067	0.1	0.119857
5.061733	0.1	0.119191
5.063400	0.1	0.117035
5.065067	0.1	0.113477
5.066733	0.1	0.109272
5.068400	0.1	0.106110
5.070067	0.1	0.105244
5.071733	0.1	0.106124
5.073400	0.1	0.107107
5.075067	0.1	0.106920
5.076733	0.1	0.105333
5.078400	0.1	0.103153
5.080067	0.1	0.101710
5.081733	0.1	0.102227
5.083400	0.1	0.104927
5.085067	0.1	0.107926
5.086733	0.1	0.108369
5.088400	0.1	0.105831
5.090067	0.1	0.102646
5.091733	0.1	0.100695
5.093400	0.1	0.100024
5.095067	0.1	0.100457
5.096733	0.1	0.102441
5.098400	0.1	0.105700
5.100067	0.1	0.108997
5.101733	0.1	0.111894
5.103400	0.1	0.114846
5.105067	0.1	0.117603
5.106733	0.1	0.119088
5.108400	0.1	0.118637
5.110067	0.1	0.116862
5.111733	0.1	0.115153
5.113400	0.1	0.114213
5.115067	0.1	0.113416
5.116733	0.1	0.111861
5.118400	0.1	0.109668
5.120067	0.1	0.107759
5.121733	0.1	0.106785
5.123400	0.1	0.107284
5.125067	0.1	0.109640
5.126733	0.1	0.113077
5.128400	0.1	0.115917
5.130067	0.1	0.116695
5.131733	0.1	0.114525
5.133400	0.1	0.109426
5.135067	0.1	0.102911
5.136733	0.1	0.097710
5.138400	0.1	0.096387
5.140067	0.1	0.099931
5.141733	0.1	0.107125
5.143400	0.1	0.114846
5.145067	0.1	0.119805
5.146733	0.1	0.120462
5.148400	0.1	0.117719
5.150067	0.1	0.114338
5.151733	0.1	0.112457
5.153400	0.1	0.111614
5.155067	0.1	0.109915
5.156733	0.1	0.107074
5.158400	0.1	0.105193
5.160067	0.1	0.106138
5.161733	0.1	0.109570
5.163400	0.1	0.113915
5.165067	0.1	0.118087
5.166733	0.1	0.122185
5.168400	0.1	0.126534
5.170067	0.1	0.129910
5.171733	0.1	0.129747
5.173400	0.1	0.124862
5.175067	0.1	0.117295
5.176733	0.1	0.110613
5.178400	0.1	0.106781
5.180067	0.1	0.105519
5.181733	0.1	0.105938
5.183400	0.1	0.107526
5.185067	0.1	0.110418
5.186733	0.1	0.114716
5.188400	0.1	0.119242
5.190067	0.1	0.122027
5.191733	0.1	0.122478
5.193400	0.1	0.121826
5.195067	0.1	0.121593
5.196733	0.1	0.122245
5.198400	0.1	0.122464
5.200067	0.1	0.120192
5.201733	0.1	0.115205
5.203400	0.1	0.109510
5.205067	0.1	0.105263
5.206733	0.1	0.103819
5.208400	0.1	0.105738
5.210067	0.1	0.109938
5.211733	0.1	0.113705
5.213400	0.1	0.114930
5.215067	0.1	0.114008
5.216733	0.1	0.112941
5.218400	0.1	0.113584
5.220067	0.1	0.116751
5.221733	0.1	0.121612
5.223400	0.1	0.126455
5.225067	0.1	0.130306
5.226733	0.1	0.133095
5.228400	0.1	0.135107
5.230067	0.1	0.137030
5.231733	0.1	0.139414
5.233400	0.1	0.141822
5.235067	0.1	0.142655
5.236733	0.1	0.140611
5.238400	0.1	0.136560
5.240067	0.1	0.132159
5.241733	0.1	0.127829
5.243400	0.1	0.123773
5.245067	0.1	0.120485
5.246733	0.1	0.117570
5.248400	0.1	0.114143
5.250067	0.1	0.110064
5.251733	0.1	0.106213
5.253400	0.1	0.104154
5.255067	0.1	0.105058
5.256733	0.1	0.108685
5.258400	0.1	0.113896
5.260067	0.1	0.119437
5.261733	0.1	0.124210
5.263400	0.1	0.127614
5.265067	0.1	0.129207
5.266733	0.1	0.128215
5.268400	0.1	0.124816
5.270067	0.1	0.121058
5.271733	0.1	0.118650
5.273400	0.1	0.117361
5.275067	0.1	0.117058
5.276733	0.1	0.118641
5.278400	0.1	0.122180
5.280067	0.1	0.126529
5.281733	0.1	0.130436
5.283400	0.1	0.132821
5.285067	0.1	0.133212
5.286733	0.1	0.132159
5.288400	0.1	0.130576
5.290067	0.1	0.129561
5.291733	0.1	0.130590
5.293400	0.1	0.134348
5.295067	0.1	0.139261
5.296733	0.1	0.142301
5.298400	0.1	0.141971
5.300067	0.1	0.139638
5.301733	0.1	0.137393
5.303400	0.1	0.136332
5.305067	0.1	0.136564
5.306733	0.1	0.137030
5.308400	0.1	0.135745
5.310067	0.1	0.131498
5.311733	0.1	0.125356
5.313400	0.1	0.119801
5.315067	0.1	0.116522
5.316733	0.1	0.115721
5.318400	0.1	0.117361
5.320067	0.1	0.121640
5.321733	0.1	0.127563
5.323400	0.1	0.132266
5.325067	0.1	0.133165
5.326733	0.1	0.130418
5.328400	0.1	0.126306
5.330067	0.1	0.123167
5.331733	0.1	0.122357
5.333400	0.1	0.124094
5.335067	0.1	0.128010
5.336733	0.1	0.133524
5.338400	0.1	0.139587
5.340067	0.1	0.145137
5.341733	0.1	0.149915
5.343400	0.1	0.154008
5.345067	0.1	0.156993
5.346733	0.1	0.157510
5.348400	0.1	0.153924
5.350067	0.1	0.146660
5.351733	0.1	0.139009
5.353400	0.1	0.134283
5.355067	0.1	0.132755
5.356733	0.1	0.132299
5.358400	0.1	0.130981
5.360067	0.1	0.128634
5.361733	0.1	0.126278
5.363400	0.1	0.124765
5.365067	0.1	0.124630
5.366733	0.1	0.126264
5.368400	0.1	0.129454
5.370067	0.1	0.133375
5.371733	0.1	0.136760
5.373400	0.1	0.138134
5.375067	0.1	0.137184
5.376733	0.1	0.135372
5.378400	0.1	0.134706
5.380067	0.1	0.136406
5.381733	0.1	0.140290
5.383400	0.1	0.144886
5.385067	0.1	0.148597
5.386733	0.1	0.151237
5.388400	0.1	0.153240
5.390067	0.1	0.153938
5.391733	0.1	0.151917
5.393400	0.1	0.146637
5.395067	0.1	0.139843
5.396733	0.1	0.135377
5.398400	0.1	0.136327
5.400067	0.1	0.142357
5.401733	0.1	0.150055
5.403400	0.1	0.155442
5.405067	0.1	0.156914
5.406733	0.1	0.155894
5.408400	0.1	0.154413
5.410067	0.1	0.152979
5.411733	0.1	0.151778
5.413400	0.1	0.152183
5.415067	0.1	0.155102
5.416733	0.1	0.159000
5.418400	0.1	0.160974
5.420067	0.1	0.159238
5.421733	0.1	0.154222
5.423400	0.1	0.147824
5.425067	0.1	0.141710
5.426733	0.1	0.136606
5.428400	0.1	0.133049
5.430067	0.1	0.131568
5.431733	0.1	0.131968
5.433400	0.1	0.133463
5.435067	0.1	0.135475
5.436733	0.1	0.137552
5.438400	0.1	0.139223
5.440067	0.1	0.140434
5.441733	0.1	0.141291
5.443400	0.1	0.141845
5.445067	0.1	0.141924
5.446733	0.1	0.140481
5.448400	0.1	0.136392
5.450067	0.1	0.130674
5.451733	0.1	0.126166
5.453400	0.1	0.124592
5.455067	0.1	0.125286
5.456733	0.1	0.126972
5.458400	0.1	0.128821
5.460067	0.1	0.129859
5.461733	0.1	0.129021
5.463400	0.1	0.126129
5.465067	0.1	0.122669
5.466733	0.1	0.120644
5.468400	0.1	0.121049
5.470067	0.1	0.124080
5.471733	0.1	0.129435
5.473400	0.1	0.136057
5.475067	0.1	0.142646
5.476733	0.1	0.148145
5.478400	0.1	0.151820
5.480067	0.1	0.153333
5.481733	0.1	0.152197
5.483400	0.1	0.147782
5.485067	0.1	0.141072
5.486733	0.1	0.134930
5.488400	0.1	0.131633
5.490067	0.1	0.131004
5.491733	0.1	0.131247
5.493400	0.1	0.131098
5.495067	0.1	0.130618
5.496733	0.1	0.129677
5.498400	0.1	0.127843
5.500067	0.1	0.126096
5.501733	0.1	0.125957
5.503400	0.1	0.127116
5.505067	0.1	0.127740
5.506733	0.1	0.126795
5.508400	0.1	0.125463
5.510067	0.1	0.125766
5.511733	0.1	0.128229
5.513400	0.1	0.132052
5.515067	0.1	0.136476
5.516733	0.1	0.140849
5.518400	0.1	0.144709
5.520067	0.1	0.147922
5.521733	0.1	0.150162
5.523400	0.1	0.151196
5.525067	0.1	0.150842
5.526733	0.1	0.148420
5.528400	0.1	0.143643
5.530067	0.1	0.136988
5.531733	0.1	0.129011
5.533400	0.1	0.120979
5.535067	0.1	0.115326
5.536733	0.1	0.113780
5.538400	0.1	0.115689
5.540067	0.1	0.119358
5.541733	0.1	0.124439
5.543400	0.1	0.131493
5.545067	0.1	0.139675
5.546733	0.1	0.146208
5.548400	0.1	0.148499
5.550067	0.1	0.145971
5.551733	0.1	0.139629
5.553400	0.1	0.131112
5.555067	0.1	0.122371
5.556733	0.1	0.115312
5.558400	0.1	0.111503
5.560067	0.1	0.111735
5.561733	0.1	0.115293
5.563400	0.1	0.120057
5.565067	0.1	0.123326
5.566733	0.1	0.123279
5.568400	0.1	0.120644
5.570067	0.1	0.118348
5.571733	0.1	0.118907
5.573400	0.1	0.122478
5.575067	0.1	0.127242
5.576733	0.1	0.131116
5.578400	0.1	0.133426
5.580067	0.1	0.134814
5.581733	0.1	0.135293
5.583400	0.1	0.133961
5.585067	0.1	0.130958
5.586733	0.1	0.127889
5.588400	0.1	0.125933
5.590067	0.1	0.125021
5.591733	0.1	0.124862
5.593400	0.1	0.125510
5.595067	0.1	0.126935
5.596733	0.1	0.129319
5.598400	0.1	0.133314
5.600067	0.1	0.138758
5.601733	0.1	0.144094
5.603400	0.1	0.148043
5.605067	0.1	0.150567
5.606733	0.1	0.151945
5.608400	0.1	0.152541
5.610067	0.1	0.152867
5.611733	0.1	0.153002
5.613400	0.1	0.152774
5.615067	0.1	0.152248
5.616733	0.1	0.151517
5.618400	0.1	0.150376
5.620067	0.1	0.148341
5.621733	0.1	0.146264
5.623400	0.1	0.146981
5.625067	0.1	0.152164
5.626733	0.1	0.160197
5.628400	0.1	0.168085
5.630067	0.1	0.173491
5.631733	0.1	0.174865
5.633400	0.1	0.171927
5.635067	0.1	0.166991
5.636733	0.1	0.163647
5.638400	0.1	0.163009
5.640067	0.1	0.163270
5.641733	0.1	0.162250
5.643400	0.1	0.159177
5.645067	0.1	0.155009
5.646733	0.1	0.151428
5.648400	0.1	0.149421
5.650067	0.1	0.149212
5.651733	0.1	0.150837
5.653400	0.1	0.153841
5.655067	0.1	0.156765
5.656733	0.1	0.157799
5.658400	0.1	0.155820
5.660067	0.1	0.151168
5.661733	0.1	0.144821
5.663400	0.1	0.137156
5.665067	0.1	0.129519
5.666733	0.1	0.125286
5.668400	0.1	0.126837
5.670067	0.1	0.133198
5.671733	0.1	0.141519
5.673400	0.1	0.148830
5.675067	0.1	0.152620
5.676733	0.1	0.152248
5.678400	0.1	0.149352
5.680067	0.1	0.145375
5.681733	0.1	0.140355
5.683400	0.1	0.134478
5.685067	0.1	0.128546
5.686733	0.1	0.123102
5.688400	0.1	0.118688
5.690067	0.1	0.116276
5.691733	0.1	0.117165
5.693400	0.1	0.121915
5.695067	0.1	0.129049
5.696733	0.1	0.136388
5.698400	0.1	0.143452
5.700067	0.1	0.150981
5.701733	0.1	0.158842
5.703400	0.1	0.165375
5.705067	0.1	0.168565
5.706733	0.1	0.167405
5.708400	0.1	0.162455
5.710067	0.1	0.155522
5.711733	0.1	0.148537
5.713400	0.1	0.143079
5.715067	0.1	0.140737
5.716733	0.1	0.142418
5.718400	0.1	0.147182
5.720067	0.1	0.152141
5.721733	0.1	0.154213
5.723400	0.1	0.152779
5.725067	0.1	0.149482
5.726733	0.1	0.145966
5.728400	0.1	0.143517
5.730067	0.1	0.143084
5.731733	0.1	0.144425
5.733400	0.1	0.146665
5.735067	0.1	0.149109
5.736733	0.1	0.151214
5.738400	0.1	0.153105
5.740067	0.1	0.155931
5.741733	0.1	0.160369
5.743400	0.1	0.165054
5.745067	0.1	0.167871
5.746733	0.1	0.167829
5.748400	0.1	0.164364
5.750067	0.1	0.157324
5.751733	0.1	0.148821
5.753400	0.1	0.142772
5.755067	0.1	0.141514
5.756733	0.1	0.144015
5.758400	0.1	0.147475
5.760067	0.1	0.149189
5.761733	0.1	0.147065
5.763400	0.1	0.140588
5.765067	0.1	0.131833
5.766733	0.1	0.124010
5.768400	0.1	0.119568
5.770067	0.1	0.119717
5.771733	0.1	0.124052
5.773400	0.1	0.130543
5.775067	0.1	0.136462
5.776733	0.1	0.140257
5.778400	0.1	0.142297
5.780067	0.1	0.143372
5.781733	0.1	0.143670
5.783400	0.1	0.143065
5.785067	0.1	0.141547
5.786733	0.1	0.139838
5.788400	0.1	0.139242
5.790067	0.1	0.139927
5.791733	0.1	0.140602
5.793400	0.1	0.140304
5.795067	0.1	0.139102
5.796733	0.1	0.137533
5.798400	0.1	0.136178
5.800067	0.1	0.135470
5.801733	0.1	0.135871
5.803400	0.1	0.137934
5.805067	0.1	0.141491
5.806733	0.1	0.144797
5.808400	0.1	0.145431
5.810067	0.1	0.142911
5.811733	0.1	0.139331
5.813400	0.1	0.137207
5.815067	0.1	0.137445
5.816733	0.1	0.139358
5.818400	0.1	0.141710
5.820067	0.1	0.143093
5.821733	0.1	0.142879
5.823400	0.1	0.142581
5.825067	0.1	0.144513
5.826733	0.1	0.149044
5.828400	0.1	0.154534
5.830067	0.1	0.159191
5.831733	0.1	0.162716
5.833400	0.1	0.165952
5.835067	0.1	0.168998
5.836733	0.1	0.170725
5.838400	0.1	0.170381
5.840067	0.1	0.168579
5.841733	0.1	0.166497
5.843400	0.1	0.164574
5.845067	0.1	0.162702
5.846733	0.1	0.160895
5.848400	0.1	0.159033
5.850067	0.1	0.156988
5.851733	0.1	0.155293
5.853400	0.1	0.155033
5.855067	0.1	0.156946
5.856733	0.1	0.160551
5.858400	0.1	0.163903
5.860067	0.1	0.164686
5.861733	0.1	0.162441
5.863400	0.1	0.159447
5.865067	0.1	0.157952
5.866733	0.1	0.157901
5.868400	0.1	0.158162
5.870067	0.1	0.157915
5.871733	0.1	0.156476
5.873400	0.1	0.153496
5.875067	0.1	0.149496
5.876733	0.1	0.145971
5.878400	0.1	0.144662
5.880067	0.1	0.145822
5.881733	0.1	0.147633
5.883400	0.1	0.148034
5.885067	0.1	0.146409
5.886733	0.1	0.143340
5.888400	0.1	0.139400
5.890067	0.1	0.135219
5.891733	0.1	0.132136
5.893400	0.1	0.131223
5.895067	0.1	0.132271
5.896733	0.1	0.134194
5.898400	0.1	0.135247
5.900067	0.1	0.134115
5.901733	0.1	0.131740
5.903400	0.1	0.130413
5.905067	0.1	0.131172
5.906733	0.1	0.133105
5.908400	0.1	0.134697
5.910067	0.1	0.135298
5.911733	0.1	0.135368
5.913400	0.1	0.135838
5.915067	0.1	0.137435
5.916733	0.1	0.140462
5.918400	0.1	0.144644
5.920067	0.1	0.149081
5.921733	0.1	0.152825
5.923400	0.1	0.155340
5.925067	0.1	0.156625
5.926733	0.1	0.157258
5.928400	0.1	0.157738
5.930067	0.1	0.157938
5.931733	0.1	0.157859
5.933400	0.1	0.157757
5.935067	0.1	0.157272
5.936733	0.1	0.156085
5.938400	0.1	0.154814
5.940067	0.1	0.154627
5.941733	0.1	0.156155
5.943400	0.1	0.158693
5.945067	0.1	0.160942
5.946733	0.1	0.162045
5.948400	0.1	0.161789
5.950067	0.1	0.160774
5.951733	0.1	0.159582
5.953400	0.1	0.157626
5.955067	0.1	0.154059
5.956733	0.1	0.149375
5.958400	0.1	0.145175
5.960067	0.1	0.143284
5.961733	0.1	0.144443
5.963400	0.1	0.147372
5.965067	0.1	0.150278
5.966733	0.1	0.152341
5.968400	0.1	0.153487
5.970067	0.1	0.154129
5.971733	0.1	0.155070
5.973400	0.1	0.156835
5.975067	0.1	0.159121
5.976733	0.1	0.160872
5.978400	0.1	0.160979
5.980067	0.1	0.159247
5.981733	0.1	0.156900
5.983400	0.1	0.155428
5.985067	0.1	0.155349
5.986733	0.1	0.156686
5.988400	0.1	0.159331
5.990067	0.1	0.162050
5.991733	0.1	0.162059
5.993400	0.1	0.157077
5.995067	0.1	0.147717
5.996733	0.1	0.136662
5.998400	0.1	0.126529
6.000067	0.1	0.119507
6.001733	0.1	0.117025
6.003400	0.1	0.118902
6.005067	0.1	0.124038
6.006733	0.1	0.131424
6.008400	0.1	0.139717
6.010067	0.1	0.147233
6.011733	0.1	0.152988
6.013400	0.1	0.156616
6.015067	0.1	0.157850
6.016733	0.1	0.157291
6.018400	0.1	0.156458
6.020067	0.1	0.156420
6.021733	0.1	0.157207
6.023400	0.1	0.158111
6.025067	0.1	0.158427
6.026733	0.1	0.157882
6.028400	0.1	0.156467
6.030067	0.1	0.154641
6.031733	0.1	0.153296
6.033400	0.1	0.153570
6.035067	0.1	0.156350
6.036733	0.1	0.160639
6.038400	0.1	0.163661
6.040067	0.1	0.163415
6.041733	0.1	0.160187
6.043400	0.1	0.156248
6.045067	0.1	0.154227
6.046733	0.1	0.155005
6.048400	0.1	0.157375
6.050067	0.1	0.159764
6.051733	0.1	0.161668
6.053400	0.1	0.162986
6.055067	0.1	0.163312
6.056733	0.1	0.162418
6.058400	0.1	0.160602
6.060067	0.1	0.158506
6.061733	0.1	0.156630
6.063400	0.1	0.155210
6.065067	0.1	0.154842
6.066733	0.1	0.156355
6.068400	0.1	0.160048
6.070067	0.1	0.165235
6.071733	0.1	0.170246
6.073400	0.1	0.173189
6.075067	0.1	0.172807
6.076733	0.1	0.169231
6.078400	0.1	0.164690
6.080067	0.1	0.161831
6.081733	0.1	0.161063
6.083400	0.1	0.161165
6.085067	0.1	0.161752
6.086733	0.1	0.163731
6.088400	0.1	0.167666
6.090067	0.1	0.172248
6.091733	0.1	0.175079
6.093400	0.1	0.174879
6.095067	0.1	0.172197
6.096733	0.1	0.168337
6.098400	0.1	0.164104
6.100067	0.1	0.160160
6.101733	0.1	0.158190
6.103400	0.1	0.160001
6.105067	0.1	0.165268
6.106733	0.1	0.171307
6.108400	0.1	0.174856
6.110067	0.1	0.174129
6.111733	0.1	0.169715
6.113400	0.1	0.163401
6.115067	0.1	0.156746
6.116733	0.1	0.151317
6.118400	0.1	0.148746
6.120067	0.1	0.149147
6.121733	0.1	0.150409
6.123400	0.1	0.150427
6.125067	0.1	0.149338
6.126733	0.1	0.149007
6.128400	0.1	0.151047
6.130067	0.1	0.155321
6.131733	0.1	0.160392
6.133400	0.1	0.165189
6.135067	0.1	0.169179
6.136733	0.1	0.171685
6.138400	0.1	0.172015
6.140067	0.1	0.170083
6.141733	0.1	0.166870
6.143400	0.1	0.163754
6.145067	0.1	0.160905
6.146733	0.1	0.157626
6.148400	0.1	0.154297
6.150067	0.1	0.152234
6.151733	0.1	0.152183
6.153400	0.1	0.153901
6.155067	0.1	0.156676
6.156733	0.1	0.159936
6.158400	0.1	0.162804
6.160067	0.1	0.163526
6.161733	0.1	0.161217
6.163400	0.1	0.157566
6.165067	0.1	0.155168
6.166733	0.1	0.155149
6.168400	0.1	0.156998
6.170067	0.1	0.159740
6.171733	0.1	0.163019
6.173400	0.1	0.166376
6.175067	0.1	0.168039
6.176733	0.1	0.166357
6.178400	0.1	0.162134
6.180067	0.1	0.158069
6.181733	0.1	0.156295
6.183400	0.1	0.156634
6.185067	0.1	0.157175
6.186733	0.1	0.156392
6.188400	0.1	0.153906
6.190067	0.1	0.150464
6.191733	0.1	0.147955
6.193400	0.1	0.147726
6.195067	0.1	0.149794
6.196733	0.1	0.153766
6.198400	0.1	0.158730
6.200067	0.1	0.163084
6.201733	0.1	0.165696
6.203400	0.1	0.166800
6.205067	0.1	0.167084
6.206733	0.1	0.166055
6.208400	0.1	0.162171
6.210067	0.1	0.154846
6.211733	0.1	0.146567
6.213400	0.1	0.142348
6.215067	0.1	0.145398
6.216733	0.1	0.153873
6.218400	0.1	0.163075
6.220067	0.1	0.169389
6.221733	0.1	0.171615
6.223400	0.1	0.170805
6.225067	0.1	0.169668
6.226733	0.1	0.170469
6.228400	0.1	0.173016
6.230067	0.1	0.175308
6.231733	0.1	0.175694
6.233400	0.1	0.174153
6.235067	0.1	0.171382
6.236733	0.1	0.167266
6.238400	0.1	0.161454
6.240067	0.1	0.154548
6.241733	0.1	0.147917
6.243400	0.1	0.143652
6.245067	0.1	0.144267
6.246733	0.1	0.150651
6.248400	0.1	0.160285
6.250067	0.1	0.168127
6.251733	0.1	0.169929
6.253400	0.1	0.165240
6.255067	0.1	0.157119
6.256733	0.1	0.148830
6.258400	0.1	0.141663
6.260067	0.1	0.135638
6.261733	0.1	0.131340
6.263400	0.1	0.130404
6.265067	0.1	0.133547
6.266733	0.1	0.139154
6.268400	0.1	0.145226
6.270067	0.1	0.150870
6.271733	0.1	0.154977
6.273400	0.1	0.155992
6.275067	0.1	0.153380
6.276733	0.1	0.148378
6.278400	0.1	0.143559
6.280067	0.1	0.141244
6.281733	0.1	0.142152
6.283400	0.1	0.145556
6.285067	0.1	0.150064
6.286733	0.1	0.154516
6.288400	0.1	0.158697
6.290067	0.1	0.162772
6.291733	0.1	0.166264
6.293400	0.1	0.168411
6.295067	0.1	0.169212
6.296733	0.1	0.169422
6.298400	0.1	0.169687
6.300067	0.1	0.170367
6.301733	0.1	0.171638
6.303400	0.1	0.172798
6.305067	0.1	0.171945
6.306733	0.1	0.167764
6.308400	0.1	0.161384
6.310067	0.1	0.155745
6.311733	0.1	0.153161
6.313400	0.1	0.153650
6.315067	0.1	0.155126
6.316733	0.1	0.155549
6.318400	0.1	0.154832
6.320067	0.1	0.153924
6.321733	0.1	0.152886
6.323400	0.1	0.151247
6.325067	0.1	0.149608
6.326733	0.1	0.149440
6.328400	0.1	0.151405
6.330067	0.1	0.154576
6.331733	0.1	0.157291
6.333400	0.1	0.158930
6.335067	0.1	0.160835
6.336733	0.1	0.164420
6.338400	0.1	0.168560
6.340067	0.1	0.170493
6.341733	0.1	0.169119
6.343400	0.1	0.166274
6.345067	0.1	0.164360
6.346733	0.1	0.164034
6.348400	0.1	0.164527
6.350067	0.1	0.164220
6.351733	0.1	0.161314
6.353400	0.1	0.155871
6.355067	0.1	0.150194
6.356733	0.1	0.147047
6.358400	0.1	0.148243
6.360067	0.1	0.153366
6.361733	0.1	0.159675
6.363400	0.1	0.164667
6.365067	0.1	0.167866
6.366733	0.1	0.169533
6.368400	0.1	0.169706
6.370067	0.1	0.169058
6.371733	0.1	0.168998
6.373400	0.1	0.170493
6.375067	0.1	0.173184
6.376733	0.1	0.175792
6.378400	0.1	0.177636
6.380067	0.1	0.178963
6.381733	0.1	0.179783
6.383400	0.1	0.179769
6.385067	0.1	0.179051
6.386733	0.1	0.177654
6.388400	0.1	0.175284
6.390067	0.1	0.172378
6.391733	0.1	0.170004
6.393400	0.1	0.168961
6.395067	0.1	0.169473
6.396733	0.1	0.171093
6.398400	0.1	0.173221
6.400067	0.1	0.175866
6.401733	0.1	0.179140
6.403400	0.1	0.182376
6.405067	0.1	0.184821
6.406733	0.1	0.186521
6.408400	0.1	0.186907
6.410067	0.1	0.184299
6.411733	0.1	0.178744
6.413400	0.1	0.173016
6.415067	0.1	0.169501
6.416733	0.1	0.168351
6.418400	0.1	0.168788
6.420067	0.1	0.170101
6.421733	0.1	0.171633
6.423400	0.1	0.172933
6.425067	0.1	0.174027
6.426733	0.1	0.175424
6.428400	0.1	0.177221
6.430067	0.1	0.178288
6.431733	0.1	0.177543
6.433400	0.1	0.175606
6.435067	0.1	0.174055
6.436733	0.1	0.173263
6.438400	0.1	0.172183
6.440067	0.1	0.170614
6.441733	0.1	0.169971
6.443400	0.1	0.171224
6.445067	0.1	0.173659
6.446733	0.1	0.176220
6.448400	0.1	0.178874
6.450067	0.1	0.182097
6.451733	0.1	0.185631
6.453400	0.1	0.188700
6.455067	0.1	0.190861
6.456733	0.1	0.191815
6.458400	0.1	0.190991
6.460067	0.1	0.187964
6.461733	0.1	0.183862
6.463400	0.1	0.181366
6.465067	0.1	0.181785
6.466733	0.1	0.183457
6.468400	0.1	0.183955
6.470067	0.1	0.182698
6.471733	0.1	0.180523
6.473400	0.1	0.177734
6.475067	0.1	0.174269
6.476733	0.1	0.171154
6.478400	0.1	0.169841
6.480067	0.1	0.170209
6.481733	0.1	0.170371
6.483400	0.1	0.168560
6.485067	0.1	0.164588
6.486733	0.1	0.159848
6.488400	0.1	0.156825
6.490067	0.1	0.157808
6.491733	0.1	0.162595
6.493400	0.1	0.168639
6.495067	0.1	0.174064
6.496733	0.1	0.178977
6.498400	0.1	0.183918
6.500067	0.1	0.188663
6.501733	0.1	0.192663
6.503400	0.1	0.195722
6.505067	0.1	0.197850
6.506733	0.1	0.198707
6.508400	0.1	0.197180
6.510067	0.1	0.192267
6.511733	0.1	0.185585
6.513400	0.1	0.181464
6.515067	0.1	0.182902
6.516733	0.1	0.188849
6.518400	0.1	0.195745
6.520067	0.1	0.200216
6.521733	0.1	0.200761
6.523400	0.1	0.197780
6.525067	0.1	0.192593
6.526733	0.1	0.186870
6.528400	0.1	0.182558
6.530067	0.1	0.181175
6.531733	0.1	0.182600
6.533400	0.1	0.185100
6.535067	0.1	0.186618
6.536733	0.1	0.185035
6.538400	0.1	0.178986
6.540067	0.1	0.169757
6.541733	0.1	0.160453
6.543400	0.1	0.153165
6.545067	0.1	0.148755
6.546733	0.1	0.148206
6.548400	0.1	0.152024
6.550067	0.1	0.158940
6.551733	0.1	0.166497
6.553400	0.1	0.172746
6.555067	0.1	0.176891
6.556733	0.1	0.179051
6.558400	0.1	0.179647
6.560067	0.1	0.178567
6.561733	0.1	0.175615
6.563400	0.1	0.171736
6.565067	0.1	0.168667
6.566733	0.1	0.167293
6.568400	0.1	0.167191
6.570067	0.1	0.168057
6.571733	0.1	0.170544
6.573400	0.1	0.175275
6.575067	0.1	0.181431
6.576733	0.1	0.186372
6.578400	0.1	0.188006
6.580067	0.1	0.187079
6.581733	0.1	0.185329
6.583400	0.1	0.183443
6.585067	0.1	0.182069
6.586733	0.1	0.182260
6.588400	0.1	0.184327
6.590067	0.1	0.187866
6.591733	0.1	0.192393
6.593400	0.1	0.196951
6.595067	0.1	0.200043
6.596733	0.1	0.200933
6.598400	0.1	0.200425
6.600067	0.1	0.199778
6.601733	0.1	0.199676
6.603400	0.1	0.200355
6.605067	0.1	0.201496
6.606733	0.1	0.201832
6.608400	0.1	0.200169
6.610067	0.1	0.197073
6.611733	0.1	0.194637
6.613400	0.1	0.194465
6.615067	0.1	0.195913
6.616733	0.1	0.196346
6.618400	0.1	0.193901
6.620067	0.1	0.189641
6.621733	0.1	0.186069
6.623400	0.1	0.184732
6.625067	0.1	0.185780
6.626733	0.1	0.188481
6.628400	0.1	0.191876
6.630067	0.1	0.195256
6.631733	0.1	0.198451
6.633400	0.1	0.201520
6.635067	0.1	0.203904
6.636733	0.1	0.204681
6.638400	0.1	0.203731
6.640067	0.1	0.202218
6.641733	0.1	0.202460
6.643400	0.1	0.206032
6.645067	0.1	0.211122
6.646733	0.1	0.214009
6.648400	0.1	0.213236
6.650067	0.1	0.210502
6.651733	0.1	0.208006
6.653400	0.1	0.206330
6.655067	0.1	0.205138
6.656733	0.1	0.204314
6.658400	0.1	0.203876
6.660067	0.1	0.204053
6.661733	0.1	0.204770
6.663400	0.1	0.204961
6.665067	0.1	0.203652
6.666733	0.1	0.201059
6.668400	0.1	0.198325
6.670067	0.1	0.197450
6.671733	0.1	0.200467
6.673400	0.1	0.207620
6.675067	0.1	0.216914
6.676733	0.1	0.225296
6.678400	0.1	0.229785
6.680067	0.1	0.228873
6.681733	0.1	0.223550
6.683400	0.1	0.216034
6.685067	0.1	0.207964
6.686733	0.1	0.200924
6.688400	0.1	0.197068
6.690067	0.1	0.197780
6.691733	0.1	0.202125
6.693400	0.1	0.207308
6.695067	0.1	0.211052
6.696733	0.1	0.213212
6.698400	0.1	0.214488
6.700067	0.1	0.214735
6.701733	0.1	0.213352
6.703400	0.1	0.210912
6.705067	0.1	0.209687
6.706733	0.1	0.211759
6.708400	0.1	0.216654
6.710067	0.1	0.221813
6.711733	0.1	0.224826
6.713400	0.1	0.224155
6.715067	0.1	0.219373
6.716733	0.1	0.211881
6.718400	0.1	0.204896
6.720067	0.1	0.202032
6.721733	0.1	0.204919
6.723400	0.1	0.211829
6.725067	0.1	0.218879
6.726733	0.1	0.222633
6.728400	0.1	0.222037
6.730067	0.1	0.217939
6.731733	0.1	0.211960
6.733400	0.1	0.206712
6.735067	0.1	0.204672
6.736733	0.1	0.205985
6.738400	0.1	0.208514
6.740067	0.1	0.209985
6.741733	0.1	0.209641
6.743400	0.1	0.208169
6.745067	0.1	0.206577
6.746733	0.1	0.205585
6.748400	0.1	0.205943
6.750067	0.1	0.208290
6.751733	0.1	0.212151
6.753400	0.1	0.216137
6.755067	0.1	0.218791
6.756733	0.1	0.218814
6.758400	0.1	0.216109
6.760067	0.1	0.212421
6.761733	0.1	0.209589
6.763400	0.1	0.208174
6.765067	0.1	0.208057
6.766733	0.1	0.209035
6.768400	0.1	0.210544
6.770067	0.1	0.211489
6.771733	0.1	0.211005
6.773400	0.1	0.209287
6.775067	0.1	0.207420
6.776733	0.1	0.206470
6.778400	0.1	0.206721
6.780067	0.1	0.208234
6.781733	0.1	0.211340
6.783400	0.1	0.215340
6.785067	0.1	0.218241
6.786733	0.1	0.218730
6.788400	0.1	0.217138
6.790067	0.1	0.214139
6.791733	0.1	0.209776
6.793400	0.1	0.204374
6.795067	0.1	0.199447
6.796733	0.1	0.196481
6.798400	0.1	0.195699
6.800067	0.1	0.196924
6.801733	0.1	0.200099
6.803400	0.1	0.204621
6.805067	0.1	0.209161
6.806733	0.1	0.212169
6.808400	0.1	0.212844
6.810067	0.1	0.211876
6.811733	0.1	0.210870
6.813400	0.1	0.211261
6.815067	0.1	0.213175
6.816733	0.1	0.214931
6.818400	0.1	0.214707
6.820067	0.1	0.212691
6.821733	0.1	0.210530
6.823400	0.1	0.209534
6.825067	0.1	0.209692
6.826733	0.1	0.209920
6.828400	0.1	0.209394
6.830067	0.1	0.208546
6.831733	0.1	0.208225
6.833400	0.1	0.208649
6.835067	0.1	0.209403
6.836733	0.1	0.209385
6.838400	0.1	0.206879
6.840067	0.1	0.201669
6.841733	0.1	0.196579
6.843400	0.1	0.194856
6.845067	0.1	0.196886
6.846733	0.1	0.200779
6.848400	0.1	0.204737
6.850067	0.1	0.208272
6.851733	0.1	0.211913
6.853400	0.1	0.215708
6.855067	0.1	0.218931
6.856733	0.1	0.221450
6.858400	0.1	0.223760
6.860067	0.1	0.225627
6.861733	0.1	0.225655
6.863400	0.1	0.222484
6.865067	0.1	0.216491
6.866733	0.1	0.209920
6.868400	0.1	0.205310
6.870067	0.1	0.204076
6.871733	0.1	0.205943
6.873400	0.1	0.209138
6.875067	0.1	0.211685
6.876733	0.1	0.213198
6.878400	0.1	0.215033
6.880067	0.1	0.218297
6.881733	0.1	0.222242
6.883400	0.1	0.225110
6.885067	0.1	0.226549
6.886733	0.1	0.228141
6.888400	0.1	0.230749
6.890067	0.1	0.232947
6.891733	0.1	0.233008
6.893400	0.1	0.230572
6.895067	0.1	0.226418
6.896733	0.1	0.221375
6.898400	0.1	0.215289
6.900067	0.1	0.207783
6.901733	0.1	0.199573
6.903400	0.1	0.192318
6.905067	0.1	0.187815
6.906733	0.1	0.186698
6.908400	0.1	0.187946
6.910067	0.1	0.190423
6.911733	0.1	0.194046
6.913400	0.1	0.199433
6.915067	0.1	0.206926
6.916733	0.1	0.215578
6.918400	0.1	0.222973
6.920067	0.1	0.226493
6.921733	0.1	0.225375
6.923400	0.1	0.221184
6.925067	0.1	0.216817
6.926733	0.1	0.214740
6.928400	0.1	0.214907
6.930067	0.1	0.215466
6.931733	0.1	0.215787
6.933400	0.1	0.216579
6.935067	0.1	0.217329
6.936733	0.1	0.216602
6.938400	0.1	0.214744
6.940067	0.1	0.213659
6.941733	0.1	0.214172
6.943400	0.1	0.215578
6.945067	0.1	0.216882
6.946733	0.1	0.217701
6.948400	0.1	0.218106
6.950067	0.1	0.217650
6.951733	0.1	0.215736
6.953400	0.1	0.213278
6.955067	0.1	0.212197
6.956733	0.1	0.213282
6.958400	0.1	0.215787
6.960067	0.1	0.218670
6.961733	0.1	0.221198
6.963400	0.1	0.222907
6.965067	0.1	0.223462
6.966733	0.1	0.222186
6.968400	0.1	0.218130
6.970067	0.1	0.211210
6.971733	0.1	0.203010
6.973400	0.1	0.196290
6.975067	0.1	0.193450
6.976733	0.1	0.194777
6.978400	0.1	0.198488
6.980067	0.1	0.202679
6.981733	0.1	0.207033
6.983400	0.1	0.212281
6.985067	0.1	0.217985
6.986733	0.1	0.222041
6.988400	0.1	0.222796
6.990067	0.1	0.220318
6.991733	0.1	0.215904
6.993400	0.1	0.211252
6.995067	0.1	0.207070
6.996733	0.1	0.203368
6.998400	0.1	0.201338
7.000067	0.1	0.202283
7.001733	0.1	0.205184
7.003400	0.1	0.207191
7.005067	0.1	0.206186
7.006733	0.1	0.202707
7.008400	0.1	0.199154
7.010067	0.1	0.197338
7.011733	0.1	0.197864
7.013400	0.1	0.200733
7.015067	0.1	0.204723
7.016733	0.1	0.207350
7.018400	0.1	0.207033
7.020067	0.1	0.204495
7.021733	0.1	0.201520
7.023400	0.1	0.199527
7.025067	0.1	0.199308
7.026733	0.1	0.200411
7.028400	0.1	0.201361
7.030067	0.1	0.201925
7.031733	0.1	0.203764
7.033400	0.1	0.207759
7.035067	0.1	0.212849
7.036733	0.1	0.217571
7.038400	0.1	0.220789
7.040067	0.1	0.221455
7.041733	0.1	0.219210
7.043400	0.1	0.215177
7.045067	0.1	0.211261
7.046733	0.1	0.208416
7.048400	0.1	0.206605
7.050067	0.1	0.206097
7.051733	0.1	0.207406
7.053400	0.1	0.210321
7.055067	0.1	0.213822
7.056733	0.1	0.216695
7.058400	0.1	0.217580
7.060067	0.1	0.215536
7.061733	0.1	0.211690
7.063400	0.1	0.208798
7.065067	0.1	0.208830
7.066733	0.1	0.211475
7.068400	0.1	0.214539
7.070067	0.1	0.216491
7.071733	0.1	0.218251
7.073400	0.1	0.220998
7.075067	0.1	0.224286
7.076733	0.1	0.227294
7.078400	0.1	0.229673
7.080067	0.1	0.230805
7.081733	0.1	0.230120
7.083400	0.1	0.228356
7.085067	0.1	0.226549
7.086733	0.1	0.224267
7.088400	0.1	0.220533
7.090067	0.1	0.215550
7.091733	0.1	0.210973
7.093400	0.1	0.209045
7.095067	0.1	0.211205
7.096733	0.1	0.216817
7.098400	0.1	0.223117
7.100067	0.1	0.227094
7.101733	0.1	0.227559
7.103400	0.1	0.225543
7.105067	0.1	0.222796
7.106733	0.1	0.220090
7.108400	0.1	0.217245
7.110067	0.1	0.214125
7.111733	0.1	0.211326
7.113400	0.1	0.210255
7.115067	0.1	0.212453
7.116733	0.1	0.218204
7.118400	0.1	0.225957
7.120067	0.1	0.233240
7.121733	0.1	0.237548
7.123400	0.1	0.237045
7.125067	0.1	0.231825
7.126733	0.1	0.224062
7.128400	0.1	0.216691
7.130067	0.1	0.211848
7.131733	0.1	0.209678
7.133400	0.1	0.209021
7.135067	0.1	0.209878
7.136733	0.1	0.213408
7.138400	0.1	0.219103
7.140067	0.1	0.224025
7.141733	0.1	0.225678
7.143400	0.1	0.224174
7.145067	0.1	0.221259
7.146733	0.1	0.218595
7.148400	0.1	0.217403
7.150067	0.1	0.218442
7.151733	0.1	0.221608
7.153400	0.1	0.225813
7.155067	0.1	0.229552
7.156733	0.1	0.231983
7.158400	0.1	0.233557
7.160067	0.1	0.234977
7.161733	0.1	0.235755
7.163400	0.1	0.234805
7.165067	0.1	0.232202
7.166733	0.1	0.229664
7.168400	0.1	0.229734
7.170067	0.1	0.234153
7.171733	0.1	0.242102
7.173400	0.1	0.250167
7.175067	0.1	0.254721
7.176733	0.1	0.254768
7.178400	0.1	0.252100
7.180067	0.1	0.248691
7.181733	0.1	0.245566
7.183400	0.1	0.243550
7.185067	0.1	0.242726
7.186733	0.1	0.242041
7.188400	0.1	0.240603
7.190067	0.1	0.238447
7.191733	0.1	0.236086
7.193400	0.1	0.234153
7.195067	0.1	0.232928
7.196733	0.1	0.231955
7.198400	0.1	0.230442
7.200067	0.1	0.228067
7.201733	0.1	0.224998
7.203400	0.1	0.221957
7.205067	0.1	0.220910
7.206733	0.1	0.223825
7.208400	0.1	0.229948
7.210067	0.1	0.236002
7.211733	0.1	0.239182
7.213400	0.1	0.239369
7.215067	0.1	0.238623
7.216733	0.1	0.238493
7.218400	0.1	0.238405
7.220067	0.1	0.237389
7.221733	0.1	0.236207
7.223400	0.1	0.236323
7.225067	0.1	0.237441
7.226733	0.1	0.238470
7.228400	0.1	0.239573
7.230067	0.1	0.240677
7.231733	0.1	0.239918
7.233400	0.1	0.235760
7.235067	0.1	0.229115
7.236733	0.1	0.222418
7.238400	0.1	0.217916
7.240067	0.1	0.217236
7.241733	0.1	0.220421
7.243400	0.1	0.225408
7.245067	0.1	0.230088
7.246733	0.1	0.233515
7.248400	0.1	0.235010
7.250067	0.1	0.234293
7.251733	0.1	0.232006
7.253400	0.1	0.229008
7.255067	0.1	0.225697
7.256733	0.1	0.222065
7.258400	0.1	0.218148
7.260067	0.1	0.215005
7.261733	0.1	0.214614
7.263400	0.1	0.218232
7.265067	0.1	0.225264
7.266733	0.1	0.233580
7.268400	0.1	0.240500
7.270067	0.1	0.244165
7.271733	0.1	0.245031
7.273400	0.1	0.244970
7.275067	0.1	0.244644
7.276733	0.1	0.243275
7.278400	0.1	0.240467
7.280067	0.1	0.236649
7.281733	0.1	0.232500
7.283400	0.1	0.228845
7.285067	0.1	0.226586
7.286733	0.1	0.226153
7.288400	0.1	0.227154
7.290067	0.1	0.228854
7.291733	0.1	0.230856
7.293400	0.1	0.232742
7.295067	0.1	0.233790
7.296733	0.1	0.234046
7.298400	0.1	0.234828
7.300067	0.1	0.237767
7.301733	0.1	0.243532
7.303400	0.1	0.251108
7.305067	0.1	0.257944
7.306733	0.1	0.261185
7.308400	0.1	0.259387
7.310067	0.1	0.253003
7.311733	0.1	0.243476
7.313400	0.1	0.233110
7.315067	0.1	0.224942
7.316733	0.1	0.221385
7.318400	0.1	0.222842
7.320067	0.1	0.227573
7.321733	0.1	0.233040
7.323400	0.1	0.236998
7.325067	0.1	0.237208
7.326733	0.1	0.232677
7.328400	0.1	0.225389
7.330067	0.1	0.218800
7.331733	0.1	0.215271
7.333400	0.1	0.214581
7.335067	0.1	0.214493
7.336733	0.1	0.214237
7.338400	0.1	0.215834
7.340067	0.1	0.220658
7.341733	0.1	0.227550
7.343400	0.1	0.234665
7.345067	0.1	0.240793
7.346733	0.1	0.244831
7.348400	0.1	0.245562
7.350067	0.1	0.242749
7.351733	0.1	0.238023
7.353400	0.1	0.233660
7.355067	0.1	0.230987
7.356733	0.1	0.229999
7.358400	0.1	0.229939
7.360067	0.1	0.230516
7.361733	0.1	0.231839
7.363400	0.1	0.233264
7.365067	0.1	0.233334
7.366733	0.1	0.230698
7.368400	0.1	0.225273
7.370067	0.1	0.218968
7.371733	0.1	0.215243
7.373400	0.1	0.216654
7.375067	0.1	0.222567
7.376733	0.1	0.229860
7.378400	0.1	0.235420
7.380067	0.1	0.237715
7.381733	0.1	0.237296
7.383400	0.1	0.236123
7.385067	0.1	0.235727
7.386733	0.1	0.236263
7.388400	0.1	0.237478
7.390067	0.1	0.238926
7.391733	0.1	0.239136
7.393400	0.1	0.236933
7.395067	0.1	0.233599
7.396733	0.1	0.231797
7.398400	0.1	0.232277
7.400067	0.1	0.233408
7.401733	0.1	0.233911
7.403400	0.1	0.234111
7.405067	0.1	0.234512
7.406733	0.1	0.235215
7.408400	0.1	0.236174
7.410067	0.1	0.236542
7.411733	0.1	0.235331
7.413400	0.1	0.233338
7.415067	0.1	0.232416
7.416733	0.1	0.233152
7.418400	0.1	0.234768
7.420067	0.1	0.236509
7.421733	0.1	0.238302
7.423400	0.1	0.240253
7.425067	0.1	0.241832
7.426733	0.1	0.242433
7.428400	0.1	0.242041
7.430067	0.1	0.240714
7.431733	0.1	0.238754
7.433400	0.1	0.237017
7.435067	0.1	0.235676
7.436733	0.1	0.233846
7.438400	0.1	0.231727
7.440067	0.1	0.231415
7.441733	0.1	0.234740
7.443400	0.1	0.241292
7.445067	0.1	0.248253
7.446733	0.1	0.252095
7.448400	0.1	0.251369
7.450067	0.1	0.247238
7.451733	0.1	0.241534
7.453400	0.1	0.235606
7.455067	0.1	0.230386
7.456733	0.1	0.226614
7.458400	0.1	0.225403
7.460067	0.1	0.227466
7.461733	0.1	0.231713
7.463400	0.1	0.235909
7.465067	0.1	0.238493
7.466733	0.1	0.238945
7.468400	0.1	0.237385
7.470067	0.1	0.234358
7.471733	0.1	0.230488
7.473400	0.1	0.226758
7.475067	0.1	0.224831
7.476733	0.1	0.225753
7.478400	0.1	0.229166
7.480067	0.1	0.233850
7.481733	0.1	0.238265
7.483400	0.1	0.241515
7.485067	0.1	0.243932
7.486733	0.1	0.245860
7.488400	0.1	0.247187
7.490067	0.1	0.247932
7.491733	0.1	0.247681
7.493400	0.1	0.245594
7.495067	0.1	0.242288
7.496733	0.1	0.239527
7.498400	0.1	0.237664
7.500067	0.1	0.235368
7.501733	0.1	0.231969
7.503400	0.1	0.228733
7.505067	0.1	0.227573
7.506733	0.1	0.229068
7.508400	0.1	0.232188
7.510067	0.1	0.235150
7.511733	0.1	0.235857
7.513400	0.1	0.233348
7.515067	0.1	0.229562
7.516733	0.1	0.228113
7.518400	0.1	0.230735
7.520067	0.1	0.235862
7.521733	0.1	0.240379
7.523400	0.1	0.241837
7.525067	0.1	0.239550
7.526733	0.1	0.234693
7.528400	0.1	0.229580
7.530067	0.1	0.226386
7.531733	0.1	0.225902
7.533400	0.1	0.227173
7.535067	0.1	0.228360
7.536733	0.1	0.228384
7.538400	0.1	0.228072
7.540067	0.1	0.229287
7.541733	0.1	0.232593
7.543400	0.1	0.236514
7.545067	0.1	0.239154
7.546733	0.1	0.239443
7.548400	0.1	0.237622
7.550067	0.1	0.235285
7.551733	0.1	0.234125
7.553400	0.1	0.234758
7.555067	0.1	0.236765
7.556733	0.1	0.238889
7.558400	0.1	0.239285
7.560067	0.1	0.236514
7.561733	0.1	0.230689
7.563400	0.1	0.223708
7.565067	0.1	0.217729
7.566733	0.1	0.213753
7.568400	0.1	0.211732
7.570067	0.1	0.211219
7.571733	0.1	0.212262
7.573400	0.1	0.215401
7.575067	0.1	0.220146
7.576733	0.1	0.224677
7.578400	0.1	0.227857
7.580067	0.1	0.230717
7.581733	0.1	0.235443
7.583400	0.1	0.242717
7.585067	0.1	0.250689
7.586733	0.1	0.256896
7.588400	0.1	0.260286
7.590067	0.1	0.261017
7.591733	0.1	0.259276
7.593400	0.1	0.255941
7.595067	0.1	0.253217
7.596733	0.1	0.252430
7.598400	0.1	0.252407
7.600067	0.1	0.251294
7.601733	0.1	0.248454
7.603400	0.1	0.244314
7.605067	0.1	0.240155
7.606733	0.1	0.237864
7.608400	0.1	0.237948
7.610067	0.1	0.238912
7.611733	0.1	0.239583
7.613400	0.1	0.240277
7.615067	0.1	0.241064
7.616733	0.1	0.240644
7.618400	0.1	0.238116
7.620067	0.1	0.234218
7.621733	0.1	0.230344
7.623400	0.1	0.227755
7.625067	0.1	0.227392
7.626733	0.1	0.229231
7.628400	0.1	0.231932
7.630067	0.1	0.233660
7.631733	0.1	0.233753
7.633400	0.1	0.233632
7.635067	0.1	0.235704
7.636733	0.1	0.240956
7.638400	0.1	0.248058
7.640067	0.1	0.255024
7.641733	0.1	0.260919
7.643400	0.1	0.265152
7.645067	0.1	0.266568
7.646733	0.1	0.264347
7.648400	0.1	0.258978
7.650067	0.1	0.251988
7.651733	0.1	0.244938
7.653400	0.1	0.238582
7.655067	0.1	0.233264
7.656733	0.1	0.229450
7.658400	0.1	0.227564
7.660067	0.1	0.227778
7.661733	0.1	0.229822
7.663400	0.1	0.233115
7.665067	0.1	0.237590
7.666733	0.1	0.243648
7.668400	0.1	0.250381
7.670067	0.1	0.254801
7.671733	0.1	0.254055
7.673400	0.1	0.247974
7.675067	0.1	0.238791
7.676733	0.1	0.229469
7.678400	0.1	0.222740
7.680067	0.1	0.220137
7.681733	0.1	0.221180
7.683400	0.1	0.224076
7.685067	0.1	0.227378
7.686733	0.1	0.230791
7.688400	0.1	0.234167
7.690067	0.1	0.236798
7.691733	0.1	0.237930
7.693400	0.1	0.236793
7.695067	0.1	0.233115
7.696733	0.1	0.228318
7.698400	0.1	0.224714
7.700067	0.1	0.223489
7.701733	0.1	0.224211
7.703400	0.1	0.225673
7.705067	0.1	0.226917
7.706733	0.1	0.227420
7.708400	0.1	0.226772
7.710067	0.1	0.224817
7.711733	0.1	0.222302
7.713400	0.1	0.221040
7.715067	0.1	0.222293
7.716733	0.1	0.225147
7.718400	0.1	0.227564
7.720067	0.1	0.228663
7.721733	0.1	0.229310
7.723400	0.1	0.230954
7.725067	0.1	0.234097
7.726733	0.1	0.237962
7.728400	0.1	0.241408
7.730067	0.1	0.243690
7.731733	0.1	0.244761
7.733400	0.1	0.245315
7.735067	0.1	0.246111
7.736733	0.1	0.246926
7.738400	0.1	0.246530
7.740067	0.1	0.244360
7.741733	0.1	0.241599
7.743400	0.1	0.240081
7.745067	0.1	0.240565
7.746733	0.1	0.242032
7.748400	0.1	0.243061
7.750067	0.1	0.243597
7.751733	0.1	0.244007
7.753400	0.1	0.243629
7.755067	0.1	0.241972
7.756733	0.1	0.239979
7.758400	0.1	0.239182
7.760067	0.1	0.240523
7.761733	0.1	0.244244
7.763400	0.1	0.249725
7.765067	0.1	0.254749
7.766733	0.1	0.256263
7.768400	0.1	0.252556
7.770067	0.1	0.245050
7.771733	0.1	0.237664
7.773400	0.1	0.233245
7.775067	0.1	0.231499
7.776733	0.1	0.230800
7.778400	0.1	0.229916
7.780067	0.1	0.228351
7.781733	0.1	0.226386
7.783400	0.1	0.224668
7.785067	0.1	0.223448
7.786733	0.1	0.222418
7.788400	0.1	0.221869
7.790067	0.1	0.222879
7.791733	0.1	0.225529
7.793400	0.1	0.228374
7.795067	0.1	0.229892
7.796733	0.1	0.229557
7.798400	0.1	0.228081
7.800067	0.1	0.226661
7.801733	0.1	0.225767
7.803400	0.1	0.224803
7.805067	0.1	0.223150
7.806733	0.1	0.221613
7.808400	0.1	0.222418
7.810067	0.1	0.227462
7.811733	0.1	0.235960
7.813400	0.1	0.243988
7.815067	0.1	0.247788
7.816733	0.1	0.246954
7.818400	0.1	0.243247
7.820067	0.1	0.238037
7.821733	0.1	0.232249
7.823400	0.1	0.227541
7.825067	0.1	0.225645
7.826733	0.1	0.226023
7.828400	0.1	0.225948
7.830067	0.1	0.223867
7.831733	0.1	0.221031
7.833400	0.1	0.219913
7.835067	0.1	0.222307
7.836733	0.1	0.228034
7.838400	0.1	0.234847
7.840067	0.1	0.239848
7.841733	0.1	0.241278
7.843400	0.1	0.239420
7.845067	0.1	0.236230
7.846733	0.1	0.234027
7.848400	0.1	0.234498
7.850067	0.1	0.237823
7.851733	0.1	0.242167
7.853400	0.1	0.245301
7.855067	0.1	0.246302
7.856733	0.1	0.245315
7.858400	0.1	0.242954
7.860067	0.1	0.240216
7.861733	0.1	0.238563
7.863400	0.1	0.239653
7.865067	0.1	0.243788
7.866733	0.1	0.248891
7.868400	0.1	0.252030
7.870067	0.1	0.251653
7.871733	0.1	0.248314
7.873400	0.1	0.243778
7.875067	0.1	0.239918
7.876733	0.1	0.237999
7.878400	0.1	0.237641
7.880067	0.1	0.237175
7.881733	0.1	0.235643
7.883400	0.1	0.233706
7.885067	0.1	0.232700
7.886733	0.1	0.233199
7.888400	0.1	0.234712
7.890067	0.1	0.236421
7.891733	0.1	0.237264
7.893400	0.1	0.236463
7.895067	0.1	0.234805
7.896733	0.1	0.234242
7.898400	0.1	0.236207
7.900067	0.1	0.240598
7.901733	0.1	0.245604
7.903400	0.1	0.248686
7.905067	0.1	0.248780
7.906733	0.1	0.246847
7.908400	0.1	0.244314
7.910067	0.1	0.241864
7.911733	0.1	0.239746
7.913400	0.1	0.238502
7.915067	0.1	0.239075
7.916733	0.1	0.242195
7.918400	0.1	0.247541
7.920067	0.1	0.252882
7.921733	0.1	0.254288
7.923400	0.1	0.249683
7.925067	0.1	0.241860
7.926733	0.1	0.235387
7.928400	0.1	0.232104
7.930067	0.1	0.231233
7.931733	0.1	0.231685
7.933400	0.1	0.232984
7.935067	0.1	0.234861
7.936733	0.1	0.237427
7.938400	0.1	0.241543
7.940067	0.1	0.247620
7.941733	0.1	0.254470
7.943400	0.1	0.260118
7.945067	0.1	0.263168
7.946733	0.1	0.263317
7.948400	0.1	0.261273
7.950067	0.1	0.258451
7.951733	0.1	0.256412
7.953400	0.1	0.256114
7.955067	0.1	0.257841
7.956733	0.1	0.261292
7.958400	0.1	0.265157
7.960067	0.1	0.268123
7.961733	0.1	0.270153
7.963400	0.1	0.271229
7.965067	0.1	0.270386
7.966733	0.1	0.267164
7.968400	0.1	0.262298
7.970067	0.1	0.257283
7.971733	0.1	0.254125
7.973400	0.1	0.254256
7.975067	0.1	0.257329
7.976733	0.1	0.261716
7.978400	0.1	0.265739
7.980067	0.1	0.268426
7.981733	0.1	0.269520
7.983400	0.1	0.268994
7.985067	0.1	0.266945
7.986733	0.1	0.263788
7.988400	0.1	0.260342
7.990067	0.1	0.257688
7.991733	0.1	0.256915
7.993400	0.1	0.258861
7.995067	0.1	0.263574
7.996733	0.1	0.269674
7.998400	0.1	0.275061
8.000067	0.1	0.278479
8.001733	0.1	0.279490
8.003400	0.1	0.277814
8.005067	0.1	0.273860
8.006733	0.1	0.268952
8.008400	0.1	0.264118
8.010067	0.1	0.259625
8.011733	0.1	0.255639
8.013400	0.1	0.252547
8.015067	0.1	0.250745
8.016733	0.1	0.249990
8.018400	0.1	0.249557
8.020067	0.1	0.249194
8.021733	0.1	0.248682
8.023400	0.1	0.247168
8.025067	0.1	0.244179
8.026733	0.1	0.240356
8.028400	0.1	0.236696
8.030067	0.1	0.233972
8.031733	0.1	0.233189
8.033400	0.1	0.235331
8.035067	0.1	0.240100
8.036733	0.1	0.245855
8.038400	0.1	0.250652
8.040067	0.1	0.253120
8.041733	0.1	0.252970
8.043400	0.1	0.250526
8.045067	0.1	0.246228
8.046733	0.1	0.241664
8.048400	0.1	0.239690
8.050067	0.1	0.241851
8.051733	0.1	0.247187
8.053400	0.1	0.253725
8.055067	0.1	0.260132
8.056733	0.1	0.266316
8.058400	0.1	0.272361
8.060067	0.1	0.277339
8.061733	0.1	0.280389
8.063400	0.1	0.281604
8.065067	0.1	0.281036
8.066733	0.1	0.278475
8.068400	0.1	0.274526
8.070067	0.1	0.271350
8.071733	0.1	0.271448
8.073400	0.1	0.274861
8.075067	0.1	0.279001
8.076733	0.1	0.281343
8.078400	0.1	0.280808
8.080067	0.1	0.277390
8.081733	0.1	0.271965
8.083400	0.1	0.266465
8.085067	0.1	0.263317
8.086733	0.1	0.263890
8.088400	0.1	0.267257
8.090067	0.1	0.270628
8.091733	0.1	0.271788
8.093400	0.1	0.271327
8.095067	0.1	0.271690
8.096733	0.1	0.274009
8.098400	0.1	0.277120
8.100067	0.1	0.279462
8.101733	0.1	0.280063
8.103400	0.1	0.278261
8.105067	0.1	0.274922
8.106733	0.1	0.272761
8.108400	0.1	0.274018
8.110067	0.1	0.278330
8.111733	0.1	0.282526
8.113400	0.1	0.282661
8.115067	0.1	0.277781
8.116733	0.1	0.271345
8.118400	0.1	0.268011
8.120067	0.1	0.269264
8.121733	0.1	0.273134
8.123400	0.1	0.277064
8.125067	0.1	0.279662
8.126733	0.1	0.280500
8.128400	0.1	0.279411
8.130067	0.1	0.276575
8.131733	0.1	0.273413
8.133400	0.1	0.271620
8.135067	0.1	0.270945
8.136733	0.1	0.270098
8.138400	0.1	0.269166
8.140067	0.1	0.269669
8.141733	0.1	0.272300
8.143400	0.1	0.275555
8.145067	0.1	0.277883
8.146733	0.1	0.279574
8.148400	0.1	0.281278
8.150067	0.1	0.282405
8.151733	0.1	0.281967
8.153400	0.1	0.280612
8.155067	0.1	0.280966
8.156733	0.1	0.285069
8.158400	0.1	0.291993
8.160067	0.1	0.298414
8.161733	0.1	0.301311
8.163400	0.1	0.299816
8.165067	0.1	0.295187
8.166733	0.1	0.290275
8.168400	0.1	0.288212
8.170067	0.1	0.290438
8.171733	0.1	0.295676
8.173400	0.1	0.300864
8.175067	0.1	0.303523
8.176733	0.1	0.303355
8.178400	0.1	0.301772
8.180067	0.1	0.300403
8.181733	0.1	0.299690
8.183400	0.1	0.298596
8.185067	0.1	0.295662
8.186733	0.1	0.290866
8.188400	0.1	0.286414
8.190067	0.1	0.285055
8.191733	0.1	0.287537
8.193400	0.1	0.291853
8.195067	0.1	0.295220
8.196733	0.1	0.296589
8.198400	0.1	0.296533
8.200067	0.1	0.295574
8.201733	0.1	0.293455
8.203400	0.1	0.290046
8.205067	0.1	0.286354
8.206733	0.1	0.283923
8.208400	0.1	0.283294
8.210067	0.1	0.283681
8.211733	0.1	0.284202
8.213400	0.1	0.284780
8.215067	0.1	0.285460
8.216733	0.1	0.285874
8.218400	0.1	0.286386
8.220067	0.1	0.288282
8.221733	0.1	0.291918
8.223400	0.1	0.296277
8.225067	0.1	0.299979
8.226733	0.1	0.302023
8.228400	0.1	0.302019
8.230067	0.1	0.299788
8.231733	0.1	0.294866
8.233400	0.1	0.287280
8.235067	0.1	0.278791
8.236733	0.1	0.272291
8.238400	0.1	0.269739
8.240067	0.1	0.271215
8.241733	0.1	0.274898
8.243400	0.1	0.278153
8.245067	0.1	0.279569
8.246733	0.1	0.278689
8.248400	0.1	0.274493
8.250067	0.1	0.267136
8.251733	0.1	0.259993
8.253400	0.1	0.257553
8.255067	0.1	0.261604
8.256733	0.1	0.269585
8.258400	0.1	0.276705
8.260067	0.1	0.280165
8.261733	0.1	0.280379
8.263400	0.1	0.279015
8.265067	0.1	0.277832
8.266733	0.1	0.278181
8.268400	0.1	0.280133
8.270067	0.1	0.282344
8.271733	0.1	0.283392
8.273400	0.1	0.283308
8.275067	0.1	0.283318
8.276733	0.1	0.284095
8.278400	0.1	0.284864
8.280067	0.1	0.284151
8.281733	0.1	0.281380
8.283400	0.1	0.277562
8.285067	0.1	0.274116
8.286733	0.1	0.271681
8.288400	0.1	0.270493
8.290067	0.1	0.270973
8.291733	0.1	0.273543
8.293400	0.1	0.278349
8.295067	0.1	0.285092
8.296733	0.1	0.292850
8.298400	0.1	0.300193
8.300067	0.1	0.305981
8.301733	0.1	0.309614
8.303400	0.1	0.310256
8.305067	0.1	0.307588
8.306733	0.1	0.303225
8.308400	0.1	0.299886
8.310067	0.1	0.299299
8.311733	0.1	0.300799
8.313400	0.1	0.301655
8.315067	0.1	0.299518
8.316733	0.1	0.294889
8.318400	0.1	0.290591
8.320067	0.1	0.288892
8.321733	0.1	0.289609
8.323400	0.1	0.290889
8.325067	0.1	0.291560
8.326733	0.1	0.292100
8.328400	0.1	0.293204
8.330067	0.1	0.294545
8.331733	0.1	0.295467
8.333400	0.1	0.295942
8.335067	0.1	0.296454
8.336733	0.1	0.296533
8.338400	0.1	0.293949
8.340067	0.1	0.286899
8.341733	0.1	0.276547
8.343400	0.1	0.266377
8.345067	0.1	0.259820
8.346733	0.1	0.258163
8.348400	0.1	0.260510
8.350067	0.1	0.265599
8.351733	0.1	0.272547
8.353400	0.1	0.280240
8.355067	0.1	0.286871
8.356733	0.1	0.290223
8.358400	0.1	0.289450
8.360067	0.1	0.286279
8.361733	0.1	0.283495
8.363400	0.1	0.282656
8.365067	0.1	0.283401
8.366733	0.1	0.284207
8.368400	0.1	0.284496
8.370067	0.1	0.285632
8.371733	0.1	0.288752
8.373400	0.1	0.293246
8.375067	0.1	0.298270
8.376733	0.1	0.303565
8.378400	0.1	0.308533
8.380067	0.1	0.312300
8.381733	0.1	0.314265
8.383400	0.1	0.313786
8.385067	0.1	0.310405
8.386733	0.1	0.304426
8.388400	0.1	0.297008
8.390067	0.1	0.290442
8.391733	0.1	0.287136
8.393400	0.1	0.287821
8.395067	0.1	0.291206
8.396733	0.1	0.294596
8.398400	0.1	0.295406
8.400067	0.1	0.293027
8.401733	0.1	0.288873
8.403400	0.1	0.284603
8.405067	0.1	0.280906
8.406733	0.1	0.278815
8.408400	0.1	0.280486
8.410067	0.1	0.286591
8.411733	0.1	0.294829
8.413400	0.1	0.301623
8.415067	0.1	0.304431
8.416733	0.1	0.303406
8.418400	0.1	0.300971
8.420067	0.1	0.299136
8.421733	0.1	0.297814
8.423400	0.1	0.296165
8.425067	0.1	0.293967
8.426733	0.1	0.291294
8.428400	0.1	0.288207
8.430067	0.1	0.284985
8.431733	0.1	0.282428
8.433400	0.1	0.281953
8.435067	0.1	0.284263
8.436733	0.1	0.288212
8.438400	0.1	0.292188
8.440067	0.1	0.295672
8.441733	0.1	0.298582
8.443400	0.1	0.300379
8.445067	0.1	0.300375
8.446733	0.1	0.298163
8.448400	0.1	0.293646
8.450067	0.1	0.287322
8.451733	0.1	0.280845
8.453400	0.1	0.276524
8.455067	0.1	0.275718
8.456733	0.1	0.278214
8.458400	0.1	0.282591
8.460067	0.1	0.286619
8.461733	0.1	0.288393
8.463400	0.1	0.287811
8.465067	0.1	0.286666
8.466733	0.1	0.287150
8.468400	0.1	0.289571
8.470067	0.1	0.291844
8.471733	0.1	0.292500
8.473400	0.1	0.292617
8.475067	0.1	0.293264
8.476733	0.1	0.293478
8.478400	0.1	0.291546
8.480067	0.1	0.286913
8.481733	0.1	0.281073
8.483400	0.1	0.276319
8.485067	0.1	0.273758
8.486733	0.1	0.273385
8.488400	0.1	0.274600
8.490067	0.1	0.275858
8.491733	0.1	0.275630
8.493400	0.1	0.273408
8.495067	0.1	0.269553
8.496733	0.1	0.265376
8.498400	0.1	0.262368
8.500067	0.1	0.260700
8.501733	0.1	0.260011
8.503400	0.1	0.260640
8.505067	0.1	0.262554
8.506733	0.1	0.264598
8.508400	0.1	0.265823
8.510067	0.1	0.266340
8.511733	0.1	0.266526
8.513400	0.1	0.266312
8.515067	0.1	0.265483
8.516733	0.1	0.264184
8.518400	0.1	0.263178
8.520067	0.1	0.263564
8.521733	0.1	0.265590
8.523400	0.1	0.268053
8.525067	0.1	0.269506
8.526733	0.1	0.269348
8.528400	0.1	0.267713
8.530067	0.1	0.265297
8.531733	0.1	0.263168
8.533400	0.1	0.262284
8.535067	0.1	0.263071
8.536733	0.1	0.265008
8.538400	0.1	0.266936
8.540067	0.1	0.268547
8.541733	0.1	0.270377
8.543400	0.1	0.272370
8.545067	0.1	0.274214
8.546733	0.1	0.275853
8.548400	0.1	0.276803
8.550067	0.1	0.276673
8.551733	0.1	0.275983
8.553400	0.1	0.275383
8.555067	0.1	0.274857
8.556733	0.1	0.273976
8.558400	0.1	0.271979
8.560067	0.1	0.268267
8.561733	0.1	0.263979
8.563400	0.1	0.261534
8.565067	0.1	0.262042
8.566733	0.1	0.265124
8.568400	0.1	0.270368
8.570067	0.1	0.277138
8.571733	0.1	0.283946
8.573400	0.1	0.288757
8.575067	0.1	0.290400
8.576733	0.1	0.289329
8.578400	0.1	0.286652
8.580067	0.1	0.283062
8.581733	0.1	0.278354
8.583400	0.1	0.272831
8.585067	0.1	0.269017
8.586733	0.1	0.269269
8.588400	0.1	0.272989
8.590067	0.1	0.278144
8.591733	0.1	0.283038
8.593400	0.1	0.285893
8.595067	0.1	0.284817
8.596733	0.1	0.279462
8.598400	0.1	0.272477
8.600067	0.1	0.268156
8.601733	0.1	0.268798
8.603400	0.1	0.273190
8.605067	0.1	0.278456
8.606733	0.1	0.282340
8.608400	0.1	0.284305
8.610067	0.1	0.285772
8.611733	0.1	0.288999
8.613400	0.1	0.294605
8.615067	0.1	0.300477
8.616733	0.1	0.304054
8.618400	0.1	0.304552
8.620067	0.1	0.302228
8.621733	0.1	0.297497
8.623400	0.1	0.291509
8.625067	0.1	0.286070
8.626733	0.1	0.282419
8.628400	0.1	0.280747
8.630067	0.1	0.281120
8.631733	0.1	0.283951
8.633400	0.1	0.288575
8.635067	0.1	0.293045
8.636733	0.1	0.296161
8.638400	0.1	0.297548
8.640067	0.1	0.296738
8.641733	0.1	0.294116
8.643400	0.1	0.291336
8.645067	0.1	0.289856
8.646733	0.1	0.289972
8.648400	0.1	0.290489
8.650067	0.1	0.289325
8.651733	0.1	0.285627
8.653400	0.1	0.280966
8.655067	0.1	0.278028
8.656733	0.1	0.278633
8.658400	0.1	0.282442
8.660067	0.1	0.286954
8.661733	0.1	0.289311
8.663400	0.1	0.288086
8.665067	0.1	0.283965
8.666733	0.1	0.279588
8.668400	0.1	0.277739
8.670067	0.1	0.279085
8.671733	0.1	0.282200
8.673400	0.1	0.284952
8.675067	0.1	0.285716
8.676733	0.1	0.284533
8.678400	0.1	0.283099
8.680067	0.1	0.283122
8.681733	0.1	0.285078
8.683400	0.1	0.288002
8.685067	0.1	0.290307
8.686733	0.1	0.291565
8.688400	0.1	0.292808
8.690067	0.1	0.294810
8.691733	0.1	0.297297
8.693400	0.1	0.299392
8.695067	0.1	0.299932
8.696733	0.1	0.298494
8.698400	0.1	0.296207
8.700067	0.1	0.294424
8.701733	0.1	0.293171
8.703400	0.1	0.291672
8.705067	0.1	0.289753
8.706733	0.1	0.288081
8.708400	0.1	0.287024
8.710067	0.1	0.286167
8.711733	0.1	0.285162
8.713400	0.1	0.284333
8.715067	0.1	0.283928
8.716733	0.1	0.283625
8.718400	0.1	0.282996
8.720067	0.1	0.281879
8.721733	0.1	0.280580
8.723400	0.1	0.279844
8.725067	0.1	0.279974
8.726733	0.1	0.280468
8.728400	0.1	0.280724
8.730067	0.1	0.279979
8.731733	0.1	0.277474
8.733400	0.1	0.273688
8.735067	0.1	0.270233
8.736733	0.1	0.267699
8.738400	0.1	0.265208
8.740067	0.1	0.262586
8.741733	0.1	0.260277
8.743400	0.1	0.257813
8.745067	0.1	0.255075
8.746733	0.1	0.253455
8.748400	0.1	0.254810
8.750067	0.1	0.259541
8.751733	0.1	0.265706
8.753400	0.1	0.270936
8.755067	0.1	0.275006
8.756733	0.1	0.279052
8.758400	0.1	0.282661
8.760067	0.1	0.284142
8.761733	0.1	0.283215
8.763400	0.1	0.281241
8.765067	0.1	0.279634
8.766733	0.1	0.279318
8.768400	0.1	0.280174
8.770067	0.1	0.280868
8.771733	0.1	0.280207
8.773400	0.1	0.278205
8.775067	0.1	0.275583
8.776733	0.1	0.272808
8.778400	0.1	0.269394
8.780067	0.1	0.264579
8.781733	0.1	0.259266
8.783400	0.1	0.255774
8.785067	0.1	0.255378
8.786733	0.1	0.257278
8.788400	0.1	0.259611
8.790067	0.1	0.261068
8.791733	0.1	0.262037
8.793400	0.1	0.264011
8.795067	0.1	0.267718
8.796733	0.1	0.272230
8.798400	0.1	0.275732
8.800067	0.1	0.276593
8.801733	0.1	0.274805
8.803400	0.1	0.272901
8.805067	0.1	0.273706
8.806733	0.1	0.277036
8.808400	0.1	0.280198
8.810067	0.1	0.280486
8.811733	0.1	0.276384
8.813400	0.1	0.268808
8.815067	0.1	0.261324
8.816733	0.1	0.257287
8.818400	0.1	0.256989
8.820067	0.1	0.258223
8.821733	0.1	0.259154
8.823400	0.1	0.259769
8.825067	0.1	0.260528
8.826733	0.1	0.261585
8.828400	0.1	0.263634
8.830067	0.1	0.267024
8.831733	0.1	0.270335
8.833400	0.1	0.272053
8.835067	0.1	0.271890
8.836733	0.1	0.269851
8.838400	0.1	0.266791
8.840067	0.1	0.264756
8.841733	0.1	0.264850
8.843400	0.1	0.266423
8.845067	0.1	0.268552
8.846733	0.1	0.271411
8.848400	0.1	0.275695
8.850067	0.1	0.280403
8.851733	0.1	0.282410
8.853400	0.1	0.279527
8.855067	0.1	0.273124
8.856733	0.1	0.266787
8.858400	0.1	0.263201
8.860067	0.1	0.262996
8.861733	0.1	0.264961
8.863400	0.1	0.266898
8.865067	0.1	0.267578
8.866733	0.1	0.267401
8.868400	0.1	0.266735
8.870067	0.1	0.265259
8.871733	0.1	0.263131
8.873400	0.1	0.261203
8.875067	0.1	0.260225
8.876733	0.1	0.260207
8.878400	0.1	0.260351
8.880067	0.1	0.260426
8.881733	0.1	0.262083
8.883400	0.1	0.267057
8.885067	0.1	0.274549
8.886733	0.1	0.281692
8.888400	0.1	0.285758
8.890067	0.1	0.285786
8.891733	0.1	0.283085
8.893400	0.1	0.280119
8.895067	0.1	0.278559
8.896733	0.1	0.278624
8.898400	0.1	0.279993
8.900067	0.1	0.282433
8.901733	0.1	0.285897
8.903400	0.1	0.290270
8.905067	0.1	0.294382
8.906733	0.1	0.296207
8.908400	0.1	0.295145
8.910067	0.1	0.293129
8.911733	0.1	0.292384
8.913400	0.1	0.292831
8.915067	0.1	0.292524
8.916733	0.1	0.289506
8.918400	0.1	0.282465
8.920067	0.1	0.272091
8.921733	0.1	0.261986
8.923400	0.1	0.255876
8.925067	0.1	0.254246
8.926733	0.1	0.255341
8.928400	0.1	0.257916
8.930067	0.1	0.261413
8.931733	0.1	0.265022
8.933400	0.1	0.267788
8.935067	0.1	0.269157
8.936733	0.1	0.269632
8.938400	0.1	0.271024
8.940067	0.1	0.275252
8.941733	0.1	0.282074
8.943400	0.1	0.288384
8.945067	0.1	0.290782
8.946733	0.1	0.288230
8.948400	0.1	0.282028
8.950067	0.1	0.274242
8.951733	0.1	0.266926
8.953400	0.1	0.261990
8.955067	0.1	0.260649
8.956733	0.1	0.262572
8.958400	0.1	0.265636
8.960067	0.1	0.266931
8.961733	0.1	0.264728
8.963400	0.1	0.260128
8.965067	0.1	0.256435
8.966733	0.1	0.256132
8.968400	0.1	0.258689
8.970067	0.1	0.261958
8.971733	0.1	0.264538
8.973400	0.1	0.266531
8.975067	0.1	0.268770
8.976733	0.1	0.271541
8.978400	0.1	0.273995
8.980067	0.1	0.275150
8.981733	0.1	0.275089
8.983400	0.1	0.274498
8.985067	0.1	0.273683
8.986733	0.1	0.273203
8.988400	0.1	0.274498
8.990067	0.1	0.277963
8.991733	0.1	0.281786
8.993400	0.1	0.284272
8.995067	0.1	0.285106
8.996733	0.1	0.284100
8.998400	0.1	0.281236
9.000067	0.1	0.277534
9.001733	0.1	0.274112
9.003400	0.1	0.271262
9.005067	0.1	0.269269
9.006733	0.1	0.269189
9.008400	0.1	0.271597
9.010067	0.1	0.275471
9.011733	0.1	0.279280
9.013400	0.1	0.281953
9.015067	0.1	0.282815
9.016733	0.1	0.282223
9.018400	0.1	0.281683
9.020067	0.1	0.282312
9.021733	0.1	0.283355
9.023400	0.1	0.282880
9.025067	0.1	0.279709
9.026733	0.1	0.273823
9.028400	0.1	0.265813
9.030067	0.1	0.257804
9.031733	0.1	0.253050
9.033400	0.1	0.253147
9.035067	0.1	0.257003
9.036733	0.1	0.262130
9.038400	0.1	0.265674
9.040067	0.1	0.265683
9.041733	0.1	0.262414
9.043400	0.1	0.258470
9.045067	0.1	0.257320
9.046733	0.1	0.260607
9.048400	0.1	0.266330
9.050067	0.1	0.270801
9.051733	0.1	0.272878
9.053400	0.1	0.274535
9.055067	0.1	0.277134
9.056733	0.1	0.279513
9.058400	0.1	0.280221
9.060067	0.1	0.279569
9.061733	0.1	0.278470
9.063400	0.1	0.276961
9.065067	0.1	0.274982
9.066733	0.1	0.272901
9.068400	0.1	0.270917
9.070067	0.1	0.269292
9.071733	0.1	0.268295
9.073400	0.1	0.267443
9.075067	0.1	0.266368
9.076733	0.1	0.265762
9.078400	0.1	0.266307
9.080067	0.1	0.267825
9.081733	0.1	0.270014
9.083400	0.1	0.272612
9.085067	0.1	0.275252
9.086733	0.1	0.278112
9.088400	0.1	0.281739
9.090067	0.1	0.286186
9.091733	0.1	0.290577
9.093400	0.1	0.293083
9.095067	0.1	0.292403
9.096733	0.1	0.289460
9.098400	0.1	0.286363
9.100067	0.1	0.284365
9.101733	0.1	0.283420
9.103400	0.1	0.282940
9.105067	0.1	0.282247
9.106733	0.1	0.280724
9.108400	0.1	0.278675
9.110067	0.1	0.277725
9.111733	0.1	0.279271
9.113400	0.1	0.283211
9.115067	0.1	0.288407
9.116733	0.1	0.292999
9.118400	0.1	0.294992
9.120067	0.1	0.294242
9.121733	0.1	0.292640
9.123400	0.1	0.291546
9.125067	0.1	0.290135
9.126733	0.1	0.286638
9.128400	0.1	0.280533
9.130067	0.1	0.273907
9.131733	0.1	0.270666
9.133400	0.1	0.273180
9.135067	0.1	0.279816
9.136733	0.1	0.287103
9.138400	0.1	0.292906
9.140067	0.1	0.296705
9.141733	0.1	0.298889
9.143400	0.1	0.300254
9.145067	0.1	0.301437
9.146733	0.1	0.302861
9.148400	0.1	0.304622
9.150067	0.1	0.306326
9.151733	0.1	0.307886
9.153400	0.1	0.309716
9.155067	0.1	0.311467
9.156733	0.1	0.311779
9.158400	0.1	0.309893
9.160067	0.1	0.306428
9.161733	0.1	0.302494
9.163400	0.1	0.299155
9.165067	0.1	0.297199
9.166733	0.1	0.296575
9.168400	0.1	0.296673
9.170067	0.1	0.297381
9.171733	0.1	0.298941
9.173400	0.1	0.301227
9.175067	0.1	0.303583
9.176733	0.1	0.304654
9.178400	0.1	0.303090
9.180067	0.1	0.299257
9.181733	0.1	0.294670
9.183400	0.1	0.289860
9.185067	0.1	0.285394
9.186733	0.1	0.283509
9.188400	0.1	0.285883
9.190067	0.1	0.291225
9.191733	0.1	0.296957
9.193400	0.1	0.301166
9.195067	0.1	0.302377
9.196733	0.1	0.300175
9.198400	0.1	0.296021
9.200067	0.1	0.292398
9.201733	0.1	0.291145
9.203400	0.1	0.292463
9.205067	0.1	0.295150
9.206733	0.1	0.297325
9.208400	0.1	0.297595
9.210067	0.1	0.296510
9.211733	0.1	0.295662
9.213400	0.1	0.295579
9.215067	0.1	0.295960
9.216733	0.1	0.296687
9.218400	0.1	0.297669
9.220067	0.1	0.299155
9.221733	0.1	0.301632
9.223400	0.1	0.304617
9.225067	0.1	0.306903
9.226733	0.1	0.308235
9.228400	0.1	0.309274
9.230067	0.1	0.310447
9.231733	0.1	0.311723
9.233400	0.1	0.312515
9.235067	0.1	0.311597
9.236733	0.1	0.308068
9.238400	0.1	0.301860
9.240067	0.1	0.293627
9.241733	0.1	0.285427
9.243400	0.1	0.280198
9.245067	0.1	0.279136
9.246733	0.1	0.280519
9.248400	0.1	0.281585
9.250067	0.1	0.280780
9.251733	0.1	0.278419
9.253400	0.1	0.275644
9.255067	0.1	0.273627
9.256733	0.1	0.273245
9.258400	0.1	0.274321
9.260067	0.1	0.275988
9.261733	0.1	0.277921
9.263400	0.1	0.279807
9.265067	0.1	0.281101
9.266733	0.1	0.282014
9.268400	0.1	0.282731
9.270067	0.1	0.282638
9.271733	0.1	0.281530
9.273400	0.1	0.279946
9.275067	0.1	0.278400
9.276733	0.1	0.277539
9.278400	0.1	0.278759
9.280067	0.1	0.283220
9.281733	0.1	0.290191
9.283400	0.1	0.297539
9.285067	0.1	0.303350
9.286733	0.1	0.306075
9.288400	0.1	0.304724
9.290067	0.1	0.299872
9.291733	0.1	0.293395
9.293400	0.1	0.286917
9.295067	0.1	0.281315
9.296733	0.1	0.277478
9.298400	0.1	0.276347
9.300067	0.1	0.278251
9.301733	0.1	0.282954
9.303400	0.1	0.289627
9.305067	0.1	0.296216
9.306733	0.1	0.299732
9.308400	0.1	0.298209
9.310067	0.1	0.292216
9.311733	0.1	0.284496
9.313400	0.1	0.278363
9.315067	0.1	0.275364
9.316733	0.1	0.274074
9.318400	0.1	0.272449
9.320067	0.1	0.270214
9.321733	0.1	0.267923
9.323400	0.1	0.266219
9.325067	0.1	0.266042
9.326733	0.1	0.268137
9.328400	0.1	0.272808
9.330067	0.1	0.279406
9.331733	0.1	0.285748
9.333400	0.1	0.289800
9.335067	0.1	0.291751
9.336733	0.1	0.292538
9.338400	0.1	0.291788
9.340067	0.1	0.288999
9.341733	0.1	0.284994
9.343400	0.1	0.281525
9.345067	0.1	0.280607
9.346733	0.1	0.283415
9.348400	0.1	0.288961
9.350067	0.1	0.294717
9.351733	0.1	0.298619
9.353400	0.1	0.300189
9.355067	0.1	0.299979
9.356733	0.1	0.298787
9.358400	0.1	0.297632
9.360067	0.1	0.297567
9.361733	0.1	0.299206
9.363400	0.1	0.302531
9.365067	0.1	0.306983
9.366733	0.1	0.311425
9.368400	0.1	0.314577
9.370067	0.1	0.316175
9.371733	0.1	0.316477
9.373400	0.1	0.314666
9.375067	0.1	0.309921
9.376733	0.1	0.303797
9.378400	0.1	0.298820
9.380067	0.1	0.295867
9.381733	0.1	0.294615
9.383400	0.1	0.294261
9.385067	0.1	0.293595
9.386733	0.1	0.292258
9.388400	0.1	0.291551
9.390067	0.1	0.293273
9.391733	0.1	0.298056
9.393400	0.1	0.304696
9.395067	0.1	0.311173
9.396733	0.1	0.316240
9.398400	0.1	0.319895
9.400067	0.1	0.322708
9.401733	0.1	0.325078
9.403400	0.1	0.326661
9.405067	0.1	0.326564
9.406733	0.1	0.324533
9.408400	0.1	0.321451
9.410067	0.1	0.318987
9.411733	0.1	0.318862
9.413400	0.1	0.321334
9.415067	0.1	0.324696
9.416733	0.1	0.326871
9.418400	0.1	0.327183
9.420067	0.1	0.326526
9.421733	0.1	0.326326
9.423400	0.1	0.327504
9.425067	0.1	0.330019
9.426733	0.1	0.333032
9.428400	0.1	0.335020
9.430067	0.1	0.334317
9.431733	0.1	0.330326
9.433400	0.1	0.324077
9.435067	0.1	0.317688
9.436733	0.1	0.313674
9.438400	0.1	0.314056
9.440067	0.1	0.318680
9.441733	0.1	0.324729
9.443400	0.1	0.329041
9.445067	0.1	0.330587
9.446733	0.1	0.330331
9.448400	0.1	0.329665
9.450067	0.1	0.329167
9.451733	0.1	0.328515
9.453400	0.1	0.327099
9.455067	0.1	0.324291
9.456733	0.1	0.319965
9.458400	0.1	0.315332
9.460067	0.1	0.312803
9.461733	0.1	0.314456
9.463400	0.1	0.320366
9.465067	0.1	0.328305
9.466733	0.1	0.335150
9.468400	0.1	0.338256
9.470067	0.1	0.336547
9.471733	0.1	0.331472
9.473400	0.1	0.326382
9.475067	0.1	0.324356
9.476733	0.1	0.326764
9.478400	0.1	0.332594
9.480067	0.1	0.338759
9.481733	0.1	0.342447
9.483400	0.1	0.342941
9.485067	0.1	0.340962
9.486733	0.1	0.337353
9.488400	0.1	0.332897
9.490067	0.1	0.328622
9.491733	0.1	0.325385
9.493400	0.1	0.323374
9.495067	0.1	0.322843
9.496733	0.1	0.324575
9.498400	0.1	0.328738
9.500067	0.1	0.334098
9.501733	0.1	0.338485
9.503400	0.1	0.340170
9.505067	0.1	0.339150
9.506733	0.1	0.336105
9.508400	0.1	0.331285
9.510067	0.1	0.325846
9.511733	0.1	0.321693
9.513400	0.1	0.319523
9.515067	0.1	0.318852
9.516733	0.1	0.319453
9.518400	0.1	0.321646
9.520067	0.1	0.325534
9.521733	0.1	0.330498
9.523400	0.1	0.335113
9.525067	0.1	0.337935
9.526733	0.1	0.339062
9.528400	0.1	0.340301
9.530067	0.1	0.343099
9.531733	0.1	0.346801
9.533400	0.1	0.349726
9.535067	0.1	0.351514
9.536733	0.1	0.353488
9.538400	0.1	0.356771
9.540067	0.1	0.360883
9.541733	0.1	0.364217
9.543400	0.1	0.365824
9.545067	0.1	0.366187
9.546733	0.1	0.365619
9.548400	0.1	0.363667
9.550067	0.1	0.360804
9.551733	0.1	0.358424
9.553400	0.1	0.357111
9.555067	0.1	0.356468
9.556733	0.1	0.356548
9.558400	0.1	0.358028
9.560067	0.1	0.360566
9.561733	0.1	0.362461
9.563400	0.1	0.362783
9.565067	0.1	0.362759
9.566733	0.1	0.364063
9.568400	0.1	0.366727
9.570067	0.1	0.369907
9.571733	0.1	0.373293
9.573400	0.1	0.377023
9.575067	0.1	0.381675
9.576733	0.1	0.387467
9.578400	0.1	0.392599
9.580067	0.1	0.394909
9.581733	0.1	0.394927
9.583400	0.1	0.394671
9.585067	0.1	0.395156
9.586733	0.1	0.396552
9.588400	0.1	0.398215
9.590067	0.1	0.398797
9.591733	0.1	0.398369
9.593400	0.1	0.398094
9.595067	0.1	0.397968
9.596733	0.1	0.398029
9.598400	0.1	0.399523
9.600067	0.1	0.402564
9.601733	0.1	0.405591
9.603400	0.1	0.408012
9.605067	0.1	0.410718
9.606733	0.1	0.413866
9.608400	0.1	0.416590
9.610067	0.1	0.418653
9.611733	0.1	0.420688
9.613400	0.1	0.423244
9.615067	0.1	0.426266
9.616733	0.1	0.429223
9.618400	0.1	0.432022
9.620067	0.1	0.434844
9.621733	0.1	0.437042
9.623400	0.1	0.437745
9.625067	0.1	0.437060
9.626733	0.1	0.435794
9.628400	0.1	0.434625
9.630067	0.1	0.433740
9.631733	0.1	0.433372
9.633400	0.1	0.434327
9.635067	0.1	0.437023
9.636733	0.1	0.440245
9.638400	0.1	0.442197
9.640067	0.1	0.442355
9.641733	0.1	0.441479
9.643400	0.1	0.440371
9.645067	0.1	0.439491
9.646733	0.1	0.439398
9.648400	0.1	0.440683
9.650067	0.1	0.443007
9.651733	0.1	0.445219
9.653400	0.1	0.446979
9.655067	0.1	0.449116
9.656733	0.1	0.452390
9.658400	0.1	0.456520
9.660067	0.1	0.459761
9.661733	0.1	0.460199
9.663400	0.1	0.458104
9.665067	0.1	0.455580
9.666733	0.1	0.453978
9.668400	0.1	0.453219
9.670067	0.1	0.452581
9.671733	0.1	0.450457
9.673400	0.1	0.445116
9.675067	0.1	0.437228
9.676733	0.1	0.429885
9.678400	0.1	0.426085
9.680067	0.1	0.426918
9.681733	0.1	0.431007
9.683400	0.1	0.435906
9.685067	0.1	0.440781
9.686733	0.1	0.446644
9.688400	0.1	0.453452
9.690067	0.1	0.459421
9.691733	0.1	0.463258
9.693400	0.1	0.464735
9.695067	0.1	0.464176
9.696733	0.1	0.463249
9.698400	0.1	0.464134
9.700067	0.1	0.466621
9.701733	0.1	0.468297
9.703400	0.1	0.467626
9.705067	0.1	0.465177
9.706733	0.1	0.462648
9.708400	0.1	0.461163
9.710067	0.1	0.460423
9.711733	0.1	0.459533
9.713400	0.1	0.458001
9.715067	0.1	0.455799
9.716733	0.1	0.453182
9.718400	0.1	0.450592
9.720067	0.1	0.448059
9.721733	0.1	0.444879
9.723400	0.1	0.441344
9.725067	0.1	0.439789
9.726733	0.1	0.441894
9.728400	0.1	0.446611
9.730067	0.1	0.452083
9.731733	0.1	0.457419
9.733400	0.1	0.462430
9.735067	0.1	0.467175
9.736733	0.1	0.470993
9.738400	0.1	0.472185
9.740067	0.1	0.469848
9.741733	0.1	0.464851
9.743400	0.1	0.458630
9.745067	0.1	0.452586
9.746733	0.1	0.448474
9.748400	0.1	0.447580
9.750067	0.1	0.449535
9.751733	0.1	0.452767
9.753400	0.1	0.455622
9.755067	0.1	0.457033
9.756733	0.1	0.456907
9.758400	0.1	0.455994
9.760067	0.1	0.455086
9.761733	0.1	0.454467
9.763400	0.1	0.454606
9.765067	0.1	0.456362
9.766733	0.1	0.459654
9.768400	0.1	0.462993
9.770067	0.1	0.464586
9.771733	0.1	0.463449
9.773400	0.1	0.460017
9.775067	0.1	0.455598
9.776733	0.1	0.451873
9.778400	0.1	0.450392
9.780067	0.1	0.451505
9.781733	0.1	0.454043
9.783400	0.1	0.456180
9.785067	0.1	0.456870
9.786733	0.1	0.456721
9.788400	0.1	0.457512
9.790067	0.1	0.460492
9.791733	0.1	0.465363
9.793400	0.1	0.470951
9.795067	0.1	0.476185
9.796733	0.1	0.480032
9.798400	0.1	0.481755
9.800067	0.1	0.481764
9.801733	0.1	0.481266
9.803400	0.1	0.481093
9.805067	0.1	0.481298
9.806733	0.1	0.481172
9.808400	0.1	0.479729
9.810067	0.1	0.477000
9.811733	0.1	0.473945
9.813400	0.1	0.471282
9.815067	0.1	0.469279
9.816733	0.1	0.467720
9.818400	0.1	0.466211
9.820067	0.1	0.464944
9.821733	0.1	0.464548
9.823400	0.1	0.465526
9.825067	0.1	0.467421
9.826733	0.1	0.468502
9.828400	0.1	0.468036
9.830067	0.1	0.467855
9.831733	0.1	0.469657
9.833400	0.1	0.472851
9.835067	0.1	0.475752
9.836733	0.1	0.476791
9.838400	0.1	0.475030
9.840067	0.1	0.471114
9.841733	0.1	0.467091
9.843400	0.1	0.464711
9.845067	0.1	0.464111
9.846733	0.1	0.463868
9.848400	0.1	0.462672
9.850067	0.1	0.460716
9.851733	0.1	0.459142
9.853400	0.1	0.458928
9.855067	0.1	0.460381
9.856733	0.1	0.462565
9.858400	0.1	0.464087
9.860067	0.1	0.464781
9.861733	0.1	0.465680
9.863400	0.1	0.467878
9.865067	0.1	0.471668
9.866733	0.1	0.476381
9.868400	0.1	0.481238
9.870067	0.1	0.485624
9.871733	0.1	0.488022
9.873400	0.1	0.486402
9.875067	0.1	0.480418
9.876733	0.1	0.471901
9.878400	0.1	0.463445
9.880067	0.1	0.457615
9.881733	0.1	0.456194
9.883400	0.1	0.458881
9.885067	0.1	0.463324
9.886733	0.1	0.466635
9.888400	0.1	0.466728
9.890067	0.1	0.463007
9.891733	0.1	0.456595
9.893400	0.1	0.449950
9.895067	0.1	0.445424
9.896733	0.1	0.443789
9.898400	0.1	0.444511
9.900067	0.1	0.446746
9.901733	0.1	0.449624
9.903400	0.1	0.452483
9.905067	0.1	0.455310
9.906733	0.1	0.458611
9.908400	0.1	0.462723
9.910067	0.1	0.467310
9.911733	0.1	0.471170
9.913400	0.1	0.472944
9.915067	0.1	0.472930
9.916733	0.1	0.472739
9.918400	0.1	0.472246
9.920067	0.1	0.469540
9.921733	0.1	0.464618
9.923400	0.1	0.459775
9.925067	0.1	0.456451
9.926733	0.1	0.454136
9.928400	0.1	0.451743
9.930067	0.1	0.448665
9.931733	0.1	0.445321
9.933400	0.1	0.442783
9.935067	0.1	0.441731
9.936733	0.1	0.442346
9.938400	0.1	0.444339
9.940067	0.1	0.446355
9.941733	0.1	0.446448
9.943400	0.1	0.443500
9.945067	0.1	0.437670
9.946733	0.1	0.430434
9.948400	0.1	0.424278
9.950067	0.1	0.421153
9.951733	0.1	0.421526
9.953400	0.1	0.424813
9.955067	0.1	0.429465
9.956733	0.1	0.433177
9.958400	0.1	0.434523
9.960067	0.1	0.434481
9.961733	0.1	0.434858
9.963400	0.1	0.436134
9.965067	0.1	0.437740
9.966733	0.1	0.438434
9.968400	0.1	0.436618
9.970067	0.1	0.432222
9.971733	0.1	0.427268
9.973400	0.1	0.423715
9.975067	0.1	0.422145
9.976733	0.1	0.422862
9.978400	0.1	0.426425
9.980067	0.1	0.431994
9.981733	0.1	0.436883
9.983400	0.1	0.438495
9.985067	0.1	0.435472
9.986733	0.1	0.428245
9.988400	0.1	0.419454
9.990067	0.1	0.412064
9.991733	0.1	0.407193
9.993400	0.1	0.404734
9.995067	0.1	0.404450
9.996733	0.1	0.405475
9.998400	0.1	0.406178
10.000067	0.1	0.405014
10.001733	0.1	0.401479
10.003400	0.1	0.397088
10.005067	0.1	0.394676
10.006733	0.1	0.395533
10.008400	0.1	0.398471
10.010067	0.1	0.402085
10.011733	0.1	0.405787
10.013400	0.1	0.408343
10.015067	0.1	0.407971
10.016733	0.1	0.404338
10.018400	0.1	0.398592
10.020067	0.1	0.392329
10.021733	0.1	0.387654
10.023400	0.1	0.386811
10.025067	0.1	0.390355
10.026733	0.1	0.396064
10.028400	0.1	0.400580
10.030067	0.1	0.401842
10.031733	0.1	0.399500
10.033400	0.1	0.394522
10.035067	0.1	0.388781
10.036733	0.1	0.384008
10.038400	0.1	0.381437
10.040067	0.1	0.381791
10.041733	0.1	0.384161
10.043400	0.1	0.386075
10.045067	0.1	0.385870
10.046733	0.1	0.384250
10.048400	0.1	0.382923
10.050067	0.1	0.382578
10.051733	0.1	0.382802
10.053400	0.1	0.383062
10.055067	0.1	0.383658
10.056733	0.1	0.385810
10.058400	0.1	0.390154
10.060067	0.1	0.395547
10.061733	0.1	0.399998
10.063400	0.1	0.402122
10.065067	0.1	0.401177
10.066733	0.1	0.397190
10.068400	0.1	0.391495
10.070067	0.1	0.386056
10.071733	0.1	0.382308
10.073400	0.1	0.381093
10.075067	0.1	0.382881
10.076733	0.1	0.387146
10.078400	0.1	0.391998
10.080067	0.1	0.395132
10.081733	0.1	0.394699
10.083400	0.1	0.390336
10.085067	0.1	0.384054
10.086733	0.1	0.378788
10.088400	0.1	0.375733
10.090067	0.1	0.374266
10.091733	0.1	0.373605
10.093400	0.1	0.373283
10.095067	0.1	0.373134
10.096733	0.1	0.373656
10.098400	0.1	0.375826
10.100067	0.1	0.379798
10.101733	0.1	0.384110
10.103400	0.1	0.386708
10.105067	0.1	0.386853
10.106733	0.1	0.385973
10.108400	0.1	0.386452
10.110067	0.1	0.389512
10.111733	0.1	0.394671
10.113400	0.1	0.400301
10.115067	0.1	0.403789
10.116733	0.1	0.402713
10.118400	0.1	0.397079
10.120067	0.1	0.389460
10.121733	0.1	0.382732
10.123400	0.1	0.378434
10.125067	0.1	0.376999
10.126733	0.1	0.378485
10.128400	0.1	0.382373
10.130067	0.1	0.387495
10.131733	0.1	0.392497
10.133400	0.1	0.395500
10.135067	0.1	0.394704
10.136733	0.1	0.390708
10.138400	0.1	0.386355
10.140067	0.1	0.383626
10.141733	0.1	0.382648
10.143400	0.1	0.383379
10.145067	0.1	0.386159
10.146733	0.1	0.390285
10.148400	0.1	0.394066
10.150067	0.1	0.396697
10.151733	0.1	0.398769
10.153400	0.1	0.400911
10.155067	0.1	0.402518
10.156733	0.1	0.402187
10.158400	0.1	0.399644
10.160067	0.1	0.396036
10.161733	0.1	0.392487
10.163400	0.1	0.389586
10.165067	0.1	0.387467
10.166733	0.1	0.385693
10.168400	0.1	0.383933
10.170067	0.1	0.382625
10.171733	0.1	0.382517
10.173400	0.1	0.384292
10.175067	0.1	0.388399
10.176733	0.1	0.394322
10.178400	0.1	0.400660
10.180067	0.1	0.405735
10.181733	0.1	0.407733
10.183400	0.1	0.405335
10.185067	0.1	0.398830
10.186733	0.1	0.389963
10.188400	0.1	0.380757
10.190067	0.1	0.372813
10.191733	0.1	0.367300
10.193400	0.1	0.365307
10.195067	0.1	0.367123
10.196733	0.1	0.371104
10.198400	0.1	0.374531
10.200067	0.1	0.376045
10.201733	0.1	0.376697
10.203400	0.1	0.378280
10.205067	0.1	0.381269
10.206733	0.1	0.384711
10.208400	0.1	0.387547
10.210067	0.1	0.389577
10.211733	0.1	0.391426
10.213400	0.1	0.393675
10.215067	0.1	0.396245
10.216733	0.1	0.398550
10.218400	0.1	0.399430
10.220067	0.1	0.397731
10.221733	0.1	0.393591
10.223400	0.1	0.387849
10.225067	0.1	0.380799
10.226733	0.1	0.373297
10.228400	0.1	0.367612
10.230067	0.1	0.365451
10.231733	0.1	0.366182
10.233400	0.1	0.367803
10.235067	0.1	0.368985
10.236733	0.1	0.369893
10.238400	0.1	0.371523
10.240067	0.1	0.374699
10.241733	0.1	0.379188
10.243400	0.1	0.383989
10.245067	0.1	0.388711
10.246733	0.1	0.393847
10.248400	0.1	0.399672
10.250067	0.1	0.405610
10.251733	0.1	0.410341
10.253400	0.1	0.412255
10.255067	0.1	0.410038
10.256733	0.1	0.404022
10.258400	0.1	0.396543
10.260067	0.1	0.390038
10.261733	0.1	0.385400
10.263400	0.1	0.382490
10.265067	0.1	0.380957
10.266733	0.1	0.380324
10.268400	0.1	0.380240
10.270067	0.1	0.380883
10.271733	0.1	0.382499
10.273400	0.1	0.384785
10.275067	0.1	0.386788
10.276733	0.1	0.387351
10.278400	0.1	0.386252
10.280067	0.1	0.385251
10.281733	0.1	0.386960
10.283400	0.1	0.392022
10.285067	0.1	0.398504
10.286733	0.1	0.404129
10.288400	0.1	0.407770
10.290067	0.1	0.409242
10.291733	0.1	0.408879
10.293400	0.1	0.407221
10.295067	0.1	0.405367
10.296733	0.1	0.405130
10.298400	0.1	0.407621
10.300067	0.1	0.412245
10.301733	0.1	0.418029
10.303400	0.1	0.424897
10.305067	0.1	0.432711
10.306733	0.1	0.440064
10.308400	0.1	0.445540
10.310067	0.1	0.449158
10.311733	0.1	0.451189
10.313400	0.1	0.451072
10.315067	0.1	0.448893
10.316733	0.1	0.446923
10.318400	0.1	0.448530
10.320067	0.1	0.455258
10.321733	0.1	0.465498
10.323400	0.1	0.475938
10.325067	0.1	0.483771
10.326733	0.1	0.488288
10.328400	0.1	0.491142
10.330067	0.1	0.494337
10.331733	0.1	0.497960
10.333400	0.1	0.501089
10.335067	0.1	0.503850
10.336733	0.1	0.506691
10.338400	0.1	0.509061
10.340067	0.1	0.510481
10.341733	0.1	0.511804
10.343400	0.1	0.514416
10.345067	0.1	0.519385
10.346733	0.1	0.527035
10.348400	0.1	0.535883
10.350067	0.1	0.543171
10.351733	0.1	0.548125
10.353400	0.1	0.553248
10.355067	0.1	0.560926
10.356733	0.1	0.570663
10.358400	0.1	0.580461
10.360067	0.1	0.589252
10.361733	0.1	0.597746
10.363400	0.1	0.607595
10.365067	0.1	0.619381
10.366733	0.1	0.631767
10.368400	0.1	0.642915
10.370067	0.1	0.651386
10.371733	0.1	0.656331
10.373400	0.1	0.658464
10.375067	0.1	0.660117
10.376733	0.1	0.663307
10.378400	0.1	0.668704
10.380067	0.1	0.677127
10.381733	0.1	0.690008
10.383400	0.1	0.707344
10.385067	0.1	0.727167
10.386733	0.1	0.747237
10.388400	0.1	0.765976
10.390067	0.1	0.782558
10.391733	0.1	0.797054
10.393400	0.1	0.810027
10.395067	0.1	0.821999
10.396733	0.1	0.833003
10.398400	0.1	0.842852
10.400067	0.1	0.852253
10.401733	0.1	0.863140
10.403400	0.1	0.877623
10.405067	0.1	0.896310
10.406733	0.1	0.917269
10.408400	0.1	0.936901
10.410067	0.1	0.952911
10.411733	0.1	0.966201
10.413400	0.1	0.979304
10.415067	0.1	0.994061
10.416733	0.1	1.011025
10.418400	0.1	1.029568
10.420067	0.1	1.048269
10.421733	0.1	1.066183
10.423400	0.1	1.083510
10.425067	0.1	1.100702
10.426733	0.1	1.118085
10.428400	0.1	1.136125
10.430067	0.1	1.155348
10.431733	0.1	1.176316
10.433400	0.1	1.198538
10.435067	0.1	1.218962
10.436733	0.1	1.233737
10.438400	0.1	1.242482
10.440067	0.1	1.249118
10.441733	0.1	1.257877
10.443400	0.1	1.269672
10.445067	0.1	1.282389
10.446733	0.1	1.293463
10.448400	0.1	1.302259
10.450067	0.1	1.310534
10.451733	0.1	1.319991
10.453400	0.1	1.330581
10.455067	0.1	1.341919
10.456733	0.1	1.354348
10.458400	0.1	1.367237
10.460067	0.1	1.378311
10.461733	0.1	1.386334
10.463400	0.1	1.392700
10.465067	0.1	1.399405
10.466733	0.1	1.406902
10.468400	0.1	1.413985
10.470067	0.1	1.418917
10.471733	0.1	1.421105
10.473400	0.1	1.422092
10.475067	0.1	1.423797
10.476733	0.1	1.426172
10.478400	0.1	1.427880
10.480067	0.1	1.428761
10.481733	0.1	1.429785
10.483400	0.1	1.431121
10.485067	0.1	1.431592
10.486733	0.1	1.430009
10.488400	0.1	1.427229
10.490067	0.1	1.426283
10.491733	0.1	1.429361
10.493400	0.1	1.435792
10.495067	0.1	1.443229
10.496733	0.1	1.448952
10.498400	0.1	1.450391
10.500067	0.1	1.446749
10.501733	0.1	1.440025
10.503400	0.1	1.433315
10.505067	0.1	1.428328
10.506733	0.1	1.424793
10.508400	0.1	1.422050
10.510067	0.1	1.420341
10.511733	0.1	1.420174
10.513400	0.1	1.422055
10.515067	0.1	1.426889
10.516733	0.1	1.434418
10.518400	0.1	1.441976
10.520067	0.1	1.446335
10.521733	0.1	1.446372
10.523400	0.1	1.444034
10.525067	0.1	1.442591
10.526733	0.1	1.443219
10.528400	0.1	1.443760
10.530067	0.1	1.441133
10.531733	0.1	1.434651
10.533400	0.1	1.426474
10.535067	0.1	1.419466
10.536733	0.1	1.415526
10.538400	0.1	1.415550
10.540067	0.1	1.419489
10.541733	0.1	1.425599
10.543400	0.1	1.430563
10.545067	0.1	1.432151
10.546733	0.1	1.431052
10.548400	0.1	1.429082
10.550067	0.1	1.427275
10.551733	0.1	1.426102
10.553400	0.1	1.425250
10.555067	0.1	1.423876
10.556733	0.1	1.422660
10.558400	0.1	1.423382
10.560067	0.1	1.425655
10.561733	0.1	1.426847
10.563400	0.1	1.425217
10.565067	0.1	1.421142
10.566733	0.1	1.416518
10.568400	0.1	1.413869
10.570067	0.1	1.414879
10.571733	0.1	1.419117
10.573400	0.1	1.424681
10.575067	0.1	1.430023
10.576733	0.1	1.434549
10.578400	0.1	1.437967
10.580067	0.1	1.440006
10.581733	0.1	1.440821
10.583400	0.1	1.441203
10.585067	0.1	1.442456
10.586733	0.1	1.446041
10.588400	0.1	1.452444
10.590067	0.1	1.459816
10.591733	0.1	1.465073
10.593400	0.1	1.466526
10.595067	0.1	1.464775
10.596733	0.1	1.461599
10.598400	0.1	1.458284
10.600067	0.1	1.455210
10.601733	0.1	1.453054
10.603400	0.1	1.452658
10.605067	0.1	1.453171
10.606733	0.1	1.452281
10.608400	0.1	1.448733
10.610067	0.1	1.443396
10.611733	0.1	1.438553
10.613400	0.1	1.436397
10.615067	0.1	1.437021
10.616733	0.1	1.438260
10.618400	0.1	1.438209
10.620067	0.1	1.436519
10.621733	0.1	1.433645
10.623400	0.1	1.430740
10.625067	0.1	1.429426
10.626733	0.1	1.430609
10.628400	0.1	1.433520
10.630067	0.1	1.436169
10.631733	0.1	1.437035
10.633400	0.1	1.435806
10.635067	0.1	1.432663
10.636733	0.1	1.428071
10.638400	0.1	1.422521
10.640067	0.1	1.416267
10.641733	0.1	1.410050
10.643400	0.1	1.405021
10.645067	0.1	1.401827
10.646733	0.1	1.400523
10.648400	0.1	1.400239
10.650067	0.1	1.399023
10.651733	0.1	1.395643
10.653400	0.1	1.390520
10.655067	0.1	1.384229
10.656733	0.1	1.377063
10.658400	0.1	1.370325
10.660067	0.1	1.365812
10.661733	0.1	1.363396
10.663400	0.1	1.360718
10.665067	0.1	1.355610
10.666733	0.1	1.348043
10.668400	0.1	1.339833
10.670067	0.1	1.332713
10.671733	0.1	1.326562
10.673400	0.1	1.319502
10.675067	0.1	1.309495
10.676733	0.1	1.296289
10.678400	0.1	1.282082
10.680067	0.1	1.269835
10.681733	0.1	1.261001
10.683400	0.1	1.254682
10.685067	0.1	1.248610
10.686733	0.1	1.241150
10.688400	0.1	1.232084
10.690067	0.1	1.221960
10.691733	0.1	1.211846
10.693400	0.1	1.202803
10.695067	0.1	1.194743
10.696733	0.1	1.186719
10.698400	0.1	1.178081
10.700067	0.1	1.168312
10.701733	0.1	1.157266
10.703400	0.1	1.145964
10.705067	0.1	1.135021
10.706733	0.1	1.123212
10.708400	0.1	1.109205
10.710067	0.1	1.093373
10.711733	0.1	1.077326
10.713400	0.1	1.062513
10.715067	0.1	1.049228
10.716733	0.1	1.036511
10.718400	0.1	1.022895
10.720067	0.1	1.007412
10.721733	0.1	0.990089
10.723400	0.1	0.971826
10.725067	0.1	0.953833
10.726733	0.1	0.937013
10.728400	0.1	0.921735
10.730067	0.1	0.908286
10.731733	0.1	0.897502
10.733400	0.1	0.889981
10.735067	0.1	0.884552
10.736733	0.1	0.878740
10.738400	0.1	0.870680
10.740067	0.1	0.860370
10.741733	0.1	0.849040
10.743400	0.1	0.837501
10.745067	0.1	0.825687
10.746733	0.1	0.813343
10.748400	0.1	0.800136
10.750067	0.1	0.785859
10.751733	0.1	0.771191
10.753400	0.1	0.757040
10.755067	0.1	0.743517
10.756733	0.1	0.730595
10.758400	0.1	0.718920
10.760067	0.1	0.709230
10.761733	0.1	0.701235
10.763400	0.1	0.693467
10.765067	0.1	0.684471
10.766733	0.1	0.674166
10.768400	0.1	0.663730
10.770067	0.1	0.654105
10.771733	0.1	0.644964
10.773400	0.1	0.635358
10.775067	0.1	0.624941
10.776733	0.1	0.613886
10.778400	0.1	0.602198
10.780067	0.1	0.590780
10.781733	0.1	0.582207
10.783400	0.1	0.578649
10.785067	0.1	0.579399
10.786733	0.1	0.580912
10.788400	0.1	0.579408
10.790067	0.1	0.573904
10.791733	0.1	0.566859
10.793400	0.1	0.561862
10.795067	0.1	0.560679
10.796733	0.1	0.562444
10.798400	0.1	0.565313
10.800067	0.1	0.567883
10.801733	0.1	0.568912
10.803400	0.1	0.567236
10.805067	0.1	0.562831
10.806733	0.1	0.557164
10.808400	0.1	0.552093
10.810067	0.1	0.548926
10.811733	0.1	0.548060
10.813400	0.1	0.549052
10.815067	0.1	0.550593
10.816733	0.1	0.550239
10.818400	0.1	0.545871
10.820067	0.1	0.538337
10.821733	0.1	0.530630
10.823400	0.1	0.524926
10.825067	0.1	0.521550
10.826733	0.1	0.519641
10.828400	0.1	0.517997
10.830067	0.1	0.515967
10.831733	0.1	0.513438
10.833400	0.1	0.510216
10.835067	0.1	0.506006
10.836733	0.1	0.500903
10.838400	0.1	0.495347
10.840067	0.1	0.489848
10.841733	0.1	0.484837
10.843400	0.1	0.480842
10.845067	0.1	0.478667
10.846733	0.1	0.478942
10.848400	0.1	0.481247
10.850067	0.1	0.483934
10.851733	0.1	0.485391
10.853400	0.1	0.485750
10.855067	0.1	0.486476
10.856733	0.1	0.488050
10.858400	0.1	0.489610
10.860067	0.1	0.490719
10.861733	0.1	0.491631
10.863400	0.1	0.492427
10.865067	0.1	0.493145
10.866733	0.1	0.494220
10.868400	0.1	0.495873
10.870067	0.1	0.497052
10.871733	0.1	0.495897
10.873400	0.1	0.491608
10.875067	0.1	0.485568
10.876733	0.1	0.480656
10.878400	0.1	0.479501
10.880067	0.1	0.482891
10.881733	0.1	0.489112
10.883400	0.1	0.495100
10.885067	0.1	0.498528
10.886733	0.1	0.498560
10.888400	0.1	0.495762
10.890067	0.1	0.492078
10.891733	0.1	0.490141
10.893400	0.1	0.491971
10.895067	0.1	0.497624
10.896733	0.1	0.505191
10.898400	0.1	0.512418
10.900067	0.1	0.517424
10.901733	0.1	0.518309
10.903400	0.1	0.514244
10.905067	0.1	0.507119
10.906733	0.1	0.501103
10.908400	0.1	0.499492
10.910067	0.1	0.501466
10.911733	0.1	0.503231
10.913400	0.1	0.502407
10.915067	0.1	0.499710
10.916733	0.1	0.496912
10.918400	0.1	0.495142
10.920067	0.1	0.494965
10.921733	0.1	0.496274
10.923400	0.1	0.497722
10.925067	0.1	0.497615
10.926733	0.1	0.495710
10.928400	0.1	0.493391
10.930067	0.1	0.491999
10.931733	0.1	0.491324
10.933400	0.1	0.490095
10.935067	0.1	0.487729
10.936733	0.1	0.484823
10.938400	0.1	0.482383
10.940067	0.1	0.480996
10.941733	0.1	0.480497
10.943400	0.1	0.480334
10.945067	0.1	0.479994
10.946733	0.1	0.479128
10.948400	0.1	0.477624
10.950067	0.1	0.475631
10.951733	0.1	0.473857
10.953400	0.1	0.473605
10.955067	0.1	0.475664
10.956733	0.1	0.479221
10.958400	0.1	0.482639
10.960067	0.1	0.484423
10.961733	0.1	0.483827
10.963400	0.1	0.481498
10.965067	0.1	0.478644
10.966733	0.1	0.475696
10.968400	0.1	0.472814
10.970067	0.1	0.471002
10.971733	0.1	0.471389
10.973400	0.1	0.473852
10.975067	0.1	0.477405
10.976733	0.1	0.481256
10.978400	0.1	0.484777
10.980067	0.1	0.486956
10.981733	0.1	0.486649
10.983400	0.1	0.483845
10.985067	0.1	0.479906
10.986733	0.1	0.476101
10.988400	0.1	0.472525
10.990067	0.1	0.468786
10.991733	0.1	0.464865
10.993400	0.1	0.460832
10.995067	0.1	0.456763
10.996733	0.1	0.453498
10.998400	0.1	0.452483
11.000067	0.1	0.453941
11.001733	0.1	0.456539
11.003400	0.1	0.459114
11.005067	0.1	0.461447
11.006733	0.1	0.463813
11.008400	0.1	0.466336
11.010067	0.1	0.468702
11.011733	0.1	0.470988
11.013400	0.1	0.473629
11.015067	0.1	0.476362
11.016733	0.1	0.478532
11.018400	0.1	0.479640
11.020067	0.1	0.479231
11.021733	0.1	0.477685
11.023400	0.1	0.476097
11.025067	0.1	0.474188
11.026733	0.1	0.470332
11.028400	0.1	0.464083
11.030067	0.1	0.456907
11.031733	0.1	0.450294
11.033400	0.1	0.445065
11.035067	0.1	0.442076
11.036733	0.1	0.441652
11.038400	0.1	0.443072
11.040067	0.1	0.445396
11.041733	0.1	0.447398
11.043400	0.1	0.447799
11.045067	0.1	0.446411
11.046733	0.1	0.443878
11.048400	0.1	0.441298
11.050067	0.1	0.440278
11.051733	0.1	0.441773
11.053400	0.1	0.445633
11.055067	0.1	0.451156
11.056733	0.1	0.457037
11.058400	0.1	0.461261
11.060067	0.1	0.461736
11.061733	0.1	0.457917
11.063400	0.1	0.451542
11.065067	0.1	0.445112
11.066733	0.1	0.440814
11.068400	0.1	0.440022
11.070067	0.1	0.442723
11.071733	0.1	0.447333
11.073400	0.1	0.451040
11.075067	0.1	0.451594
11.076733	0.1	0.448832
11.078400	0.1	0.444199
11.080067	0.1	0.439724
11.081733	0.1	0.436804
11.083400	0.1	0.435552
11.085067	0.1	0.435752
11.086733	0.1	0.437731
11.088400	0.1	0.441368
11.090067	0.1	0.444888
11.091733	0.1	0.446280
11.093400	0.1	0.445908
11.095067	0.1	0.446034
11.096733	0.1	0.447878
11.098400	0.1	0.450592
11.100067	0.1	0.452665
11.101733	0.1	0.453549
11.103400	0.1	0.453880
11.105067	0.1	0.454243
11.106733	0.1	0.454425
11.108400	0.1	0.454197
11.110067	0.1	0.453829
11.111733	0.1	0.453559
11.113400	0.1	0.453279
11.115067	0.1	0.453154
11.116733	0.1	0.454597
11.118400	0.1	0.459505
11.120067	0.1	0.468106
11.121733	0.1	0.478402
11.123400	0.1	0.487412
11.125067	0.1	0.492702
11.126733	0.1	0.493848
11.128400	0.1	0.492404
11.130067	0.1	0.490006
11.131733	0.1	0.486639
11.133400	0.1	0.481526
11.135067	0.1	0.475240
11.136733	0.1	0.468991
11.138400	0.1	0.463324
11.140067	0.1	0.459016
11.141733	0.1	0.457065
11.143400	0.1	0.457233
11.145067	0.1	0.458262
11.146733	0.1	0.459505
11.148400	0.1	0.460963
11.150067	0.1	0.462164
11.151733	0.1	0.462267
11.153400	0.1	0.461317
11.155067	0.1	0.461088
11.156733	0.1	0.464139
11.158400	0.1	0.471110
11.160067	0.1	0.479659
11.161733	0.1	0.486746
11.163400	0.1	0.491017
11.165067	0.1	0.492516
11.166733	0.1	0.491138
11.168400	0.1	0.486113
11.170067	0.1	0.477196
11.171733	0.1	0.465857
11.173400	0.1	0.454793
11.175067	0.1	0.446672
11.176733	0.1	0.442783
11.178400	0.1	0.442457
11.180067	0.1	0.444641
11.181733	0.1	0.449168
11.183400	0.1	0.455799
11.185067	0.1	0.463314
11.186733	0.1	0.470085
11.188400	0.1	0.474881
11.190067	0.1	0.477573
11.191733	0.1	0.479328
11.193400	0.1	0.481238
11.195067	0.1	0.482569
11.196733	0.1	0.481573
11.198400	0.1	0.477890
11.200067	0.1	0.473168
11.201733	0.1	0.469335
11.203400	0.1	0.467342
11.205067	0.1	0.467524
11.206733	0.1	0.469796
11.208400	0.1	0.473205
11.210067	0.1	0.476018
11.211733	0.1	0.476511
11.213400	0.1	0.474174
11.215067	0.1	0.470346
11.216733	0.1	0.467119
11.218400	0.1	0.465796
11.220067	0.1	0.465959
11.221733	0.1	0.466099
11.223400	0.1	0.465913
11.225067	0.1	0.466765
11.226733	0.1	0.469428
11.228400	0.1	0.472832
11.230067	0.1	0.475273
11.231733	0.1	0.475966
11.233400	0.1	0.475748
11.235067	0.1	0.476022
11.236733	0.1	0.477089
11.238400	0.1	0.478206
11.240067	0.1	0.478984
11.241733	0.1	0.480176
11.243400	0.1	0.482858
11.245067	0.1	0.487184
11.246733	0.1	0.492209
11.248400	0.1	0.496372
11.250067	0.1	0.498132
11.251733	0.1	0.496777
11.253400	0.1	0.492423
11.255067	0.1	0.485503
11.256733	0.1	0.476805
11.258400	0.1	0.467352
11.260067	0.1	0.457601
11.261733	0.1	0.447924
11.263400	0.1	0.439934
11.265067	0.1	0.435868
11.266733	0.1	0.436809
11.268400	0.1	0.442229
11.270067	0.1	0.450639
11.271733	0.1	0.460171
11.273400	0.1	0.468758
11.275067	0.1	0.474392
11.276733	0.1	0.476176
11.278400	0.1	0.474988
11.280067	0.1	0.472548
11.281733	0.1	0.469605
11.283400	0.1	0.465978
11.285067	0.1	0.462290
11.286733	0.1	0.460320
11.288400	0.1	0.461265
11.290067	0.1	0.464879
11.291733	0.1	0.469931
11.293400	0.1	0.474397
11.295067	0.1	0.476306
11.296733	0.1	0.475124
11.298400	0.1	0.471743
11.300067	0.1	0.467873
11.301733	0.1	0.465573
11.303400	0.1	0.466164
11.305067	0.1	0.468697
11.306733	0.1	0.469992
11.308400	0.1	0.467589
11.310067	0.1	0.463044
11.311733	0.1	0.460269
11.313400	0.1	0.461293
11.315067	0.1	0.465051
11.316733	0.1	0.468846
11.318400	0.1	0.470341
11.320067	0.1	0.469382
11.321733	0.1	0.467757
11.323400	0.1	0.467063
11.325067	0.1	0.467543
11.326733	0.1	0.468558
11.328400	0.1	0.469135
11.330067	0.1	0.468595
11.331733	0.1	0.467198
11.333400	0.1	0.465759
11.335067	0.1	0.464763
11.336733	0.1	0.464004
11.338400	0.1	0.463044
11.340067	0.1	0.461885
11.341733	0.1	0.461261
11.343400	0.1	0.462290
11.345067	0.1	0.465582
11.346733	0.1	0.470532
11.348400	0.1	0.475482
11.350067	0.1	0.478621
11.351733	0.1	0.479408
11.353400	0.1	0.478895
11.355067	0.1	0.478546
11.356733	0.1	0.479170
11.358400	0.1	0.480181
11.360067	0.1	0.479883
11.361733	0.1	0.477661
11.363400	0.1	0.474686
11.365067	0.1	0.471789
11.366733	0.1	0.469228
11.368400	0.1	0.468232
11.370067	0.1	0.470066
11.371733	0.1	0.474267
11.373400	0.1	0.479138
11.375067	0.1	0.482807
11.376733	0.1	0.484167
11.378400	0.1	0.483952
11.380067	0.1	0.484227
11.381733	0.1	0.485908
11.383400	0.1	0.487557
11.385067	0.1	0.487189
11.386733	0.1	0.484050
11.388400	0.1	0.478774
11.390067	0.1	0.473545
11.391733	0.1	0.471189
11.393400	0.1	0.472856
11.395067	0.1	0.477373
11.396733	0.1	0.482644
11.398400	0.1	0.486872
11.400067	0.1	0.488977
11.401733	0.1	0.488502
11.403400	0.1	0.485429
11.405067	0.1	0.480800
11.406733	0.1	0.476809
11.408400	0.1	0.475063
11.410067	0.1	0.475259
11.411733	0.1	0.476143
11.413400	0.1	0.476898
11.415067	0.1	0.477140
11.416733	0.1	0.476968
11.418400	0.1	0.477056
11.420067	0.1	0.477773
11.421733	0.1	0.478905
11.423400	0.1	0.480423
11.425067	0.1	0.482467
11.426733	0.1	0.484628
11.428400	0.1	0.485890
11.430067	0.1	0.485154
11.431733	0.1	0.482127
11.433400	0.1	0.478192
11.435067	0.1	0.475752
11.436733	0.1	0.476073
11.438400	0.1	0.478528
11.440067	0.1	0.481927
11.441733	0.1	0.485349
11.443400	0.1	0.488088
11.445067	0.1	0.489601
11.446733	0.1	0.489554
11.448400	0.1	0.487692
11.450067	0.1	0.483799
11.451733	0.1	0.478756
11.453400	0.1	0.474490
11.455067	0.1	0.472087
11.456733	0.1	0.471487
11.458400	0.1	0.472097
11.460067	0.1	0.472800
11.461733	0.1	0.472832
11.463400	0.1	0.472553
11.465067	0.1	0.472609
11.466733	0.1	0.473219
11.468400	0.1	0.473801
11.470067	0.1	0.472995
11.471733	0.1	0.469810
11.473400	0.1	0.464730
11.475067	0.1	0.459231
11.476733	0.1	0.454639
11.478400	0.1	0.451622
11.480067	0.1	0.450104
11.481733	0.1	0.449484
11.483400	0.1	0.449163
11.485067	0.1	0.448823
11.486733	0.1	0.448148
11.488400	0.1	0.446723
11.490067	0.1	0.444478
11.491733	0.1	0.442234
11.493400	0.1	0.441181
11.495067	0.1	0.441610
11.496733	0.1	0.442779
11.498400	0.1	0.443356
11.500067	0.1	0.441349
11.501733	0.1	0.435980
11.503400	0.1	0.429703
11.505067	0.1	0.426229
11.506733	0.1	0.427007
11.508400	0.1	0.430290
11.510067	0.1	0.433102
11.511733	0.1	0.433940
11.513400	0.1	0.433335
11.515067	0.1	0.432031
11.516733	0.1	0.429992
11.518400	0.1	0.427691
11.520067	0.1	0.426262
11.521733	0.1	0.425782
11.523400	0.1	0.425060
11.525067	0.1	0.422914
11.526733	0.1	0.418965
11.528400	0.1	0.414001
11.530067	0.1	0.409782
11.531733	0.1	0.408157
11.533400	0.1	0.409698
11.535067	0.1	0.413083
11.536733	0.1	0.416245
11.538400	0.1	0.417894
11.540067	0.1	0.417517
11.541733	0.1	0.415095
11.543400	0.1	0.411621
11.545067	0.1	0.408343
11.546733	0.1	0.405619
11.548400	0.1	0.404092
11.550067	0.1	0.404855
11.551733	0.1	0.407388
11.553400	0.1	0.410192
11.555067	0.1	0.412925
11.556733	0.1	0.415775
11.558400	0.1	0.418322
11.560067	0.1	0.420050
11.561733	0.1	0.420762
11.563400	0.1	0.420506
11.565067	0.1	0.419361
11.566733	0.1	0.417153
11.568400	0.1	0.414178
11.570067	0.1	0.412059
11.571733	0.1	0.412739
11.573400	0.1	0.416622
11.575067	0.1	0.421824
11.576733	0.1	0.425344
11.578400	0.1	0.425638
11.580067	0.1	0.423584
11.581733	0.1	0.421144
11.583400	0.1	0.419840
11.585067	0.1	0.419803
11.586733	0.1	0.419798
11.588400	0.1	0.418364
11.590067	0.1	0.415137
11.591733	0.1	0.411063
11.593400	0.1	0.407579
11.595067	0.1	0.405665
11.596733	0.1	0.405102
11.598400	0.1	0.404981
11.600067	0.1	0.404757
11.601733	0.1	0.404716
11.603400	0.1	0.405842
11.605067	0.1	0.408478
11.606733	0.1	0.411500
11.608400	0.1	0.413838
11.610067	0.1	0.415491
11.611733	0.1	0.416837
11.613400	0.1	0.418629
11.615067	0.1	0.422015
11.616733	0.1	0.426923
11.618400	0.1	0.431514
11.620067	0.1	0.433787
11.621733	0.1	0.432739
11.623400	0.1	0.428776
11.625067	0.1	0.423770
11.626733	0.1	0.419905
11.628400	0.1	0.418215
11.630067	0.1	0.418085
11.631733	0.1	0.418369
11.633400	0.1	0.418955
11.635067	0.1	0.419961
11.636733	0.1	0.420250
11.638400	0.1	0.418876
11.640067	0.1	0.416706
11.641733	0.1	0.415379
11.643400	0.1	0.415738
11.645067	0.1	0.417391
11.646733	0.1	0.419291
11.648400	0.1	0.420851
11.650067	0.1	0.422569
11.651733	0.1	0.425493
11.653400	0.1	0.429363
11.655067	0.1	0.432129
11.656733	0.1	0.432204
11.658400	0.1	0.430052
11.660067	0.1	0.427142
11.661733	0.1	0.424543
11.663400	0.1	0.422760
11.665067	0.1	0.422043
11.666733	0.1	0.422718
11.668400	0.1	0.424609
11.670067	0.1	0.426420
11.671733	0.1	0.426834
11.673400	0.1	0.426127
11.675067	0.1	0.425735
11.676733	0.1	0.426378
11.678400	0.1	0.427016
11.680067	0.1	0.426541
11.681733	0.1	0.425801
11.683400	0.1	0.426709
11.685067	0.1	0.430048
11.686733	0.1	0.434774
11.688400	0.1	0.438532
11.690067	0.1	0.438862
11.691733	0.1	0.435123
11.693400	0.1	0.429275
11.695067	0.1	0.423826
11.696733	0.1	0.419780
11.698400	0.1	0.417093
11.700067	0.1	0.415505
11.701733	0.1	0.414890
11.703400	0.1	0.415929
11.705067	0.1	0.419552
11.706733	0.1	0.425107
11.708400	0.1	0.430699
11.710067	0.1	0.435342
11.711733	0.1	0.438928
11.713400	0.1	0.440753
11.715067	0.1	0.440180
11.716733	0.1	0.438127
11.718400	0.1	0.436492
11.720067	0.1	0.436381
11.721733	0.1	0.437177
11.723400	0.1	0.437279
11.725067	0.1	0.435780
11.726733	0.1	0.433330
11.728400	0.1	0.431314
11.730067	0.1	0.430970
11.731733	0.1	0.432883
11.733400	0.1	0.435994
11.735067	0.1	0.438085
11.736733	0.1	0.438127
11.738400	0.1	0.437158
11.740067	0.1	0.436557
11.741733	0.1	0.436422
11.743400	0.1	0.435961
11.745067	0.1	0.434332
11.746733	0.1	0.431067
11.748400	0.1	0.426834
11.750067	0.1	0.423463
11.751733	0.1	0.421931
11.753400	0.1	0.421223
11.755067	0.1	0.420129
11.756733	0.1	0.418923
11.758400	0.1	0.418685
11.760067	0.1	0.419472
11.761733	0.1	0.420269
11.763400	0.1	0.420944
11.765067	0.1	0.422657
11.766733	0.1	0.425400
11.768400	0.1	0.427184
11.770067	0.1	0.426481
11.771733	0.1	0.423519
11.773400	0.1	0.419011
11.775067	0.1	0.413600
11.776733	0.1	0.408087
11.778400	0.1	0.403719
11.780067	0.1	0.402215
11.781733	0.1	0.404771
11.783400	0.1	0.410648
11.785067	0.1	0.416781
11.786733	0.1	0.419659
11.788400	0.1	0.418383
11.790067	0.1	0.414979
11.791733	0.1	0.411444
11.793400	0.1	0.408380
11.795067	0.1	0.405894
11.796733	0.1	0.404161
11.798400	0.1	0.403565
11.800067	0.1	0.404073
11.801733	0.1	0.404939
11.803400	0.1	0.405735
11.805067	0.1	0.406536
11.806733	0.1	0.407328
11.808400	0.1	0.408189
11.810067	0.1	0.409144
11.811733	0.1	0.409773
11.813400	0.1	0.409572
11.815067	0.1	0.408753
11.816733	0.1	0.408185
11.818400	0.1	0.407649
11.820067	0.1	0.405582
11.821733	0.1	0.401991
11.823400	0.1	0.399277
11.825067	0.1	0.399556
11.826733	0.1	0.402820
11.828400	0.1	0.407388
11.830067	0.1	0.410955
11.831733	0.1	0.412064
11.833400	0.1	0.411603
11.835067	0.1	0.411961
11.836733	0.1	0.414159
11.838400	0.1	0.416795
11.840067	0.1	0.418276
11.841733	0.1	0.418508
11.843400	0.1	0.417680
11.845067	0.1	0.415449
11.846733	0.1	0.411784
11.848400	0.1	0.407104
11.850067	0.1	0.402182
11.851733	0.1	0.398550
11.853400	0.1	0.398168
11.855067	0.1	0.402094
11.856733	0.1	0.409330
11.858400	0.1	0.417368
11.860067	0.1	0.423854
11.861733	0.1	0.427971
11.863400	0.1	0.431011
11.865067	0.1	0.435472
11.866733	0.1	0.442201
11.868400	0.1	0.448776
11.870067	0.1	0.451738
11.871733	0.1	0.449554
11.873400	0.1	0.443007
11.875067	0.1	0.434788
11.876733	0.1	0.428590
11.878400	0.1	0.426634
11.880067	0.1	0.428404
11.881733	0.1	0.432637
11.883400	0.1	0.438429
11.885067	0.1	0.443910
11.886733	0.1	0.446397
11.888400	0.1	0.444963
11.890067	0.1	0.441596
11.891733	0.1	0.439216
11.893400	0.1	0.439431
11.895067	0.1	0.441899
11.896733	0.1	0.444874
11.898400	0.1	0.446760
11.900067	0.1	0.447384
11.901733	0.1	0.447622
11.903400	0.1	0.448390
11.905067	0.1	0.450690
11.906733	0.1	0.455435
11.908400	0.1	0.461792
11.910067	0.1	0.467310
11.911733	0.1	0.470434
11.913400	0.1	0.470635
11.915067	0.1	0.467375
11.916733	0.1	0.461843
11.918400	0.1	0.457210
11.920067	0.1	0.455789
11.921733	0.1	0.457605
11.923400	0.1	0.461335
11.925067	0.1	0.465498
11.926733	0.1	0.469014
11.928400	0.1	0.471096
11.930067	0.1	0.471030
11.931733	0.1	0.468637
11.933400	0.1	0.465084
11.935067	0.1	0.462732
11.936733	0.1	0.463561
11.938400	0.1	0.467515
11.940067	0.1	0.472860
11.941733	0.1	0.478281
11.943400	0.1	0.483664
11.945067	0.1	0.489024
11.946733	0.1	0.493713
11.948400	0.1	0.496409
11.950067	0.1	0.496176
11.951733	0.1	0.493452
11.953400	0.1	0.489089
11.955067	0.1	0.483552
11.956733	0.1	0.478029
11.958400	0.1	0.474583
11.960067	0.1	0.474523
11.961733	0.1	0.477089
11.963400	0.1	0.479836
11.965067	0.1	0.481210
11.966733	0.1	0.482285
11.968400	0.1	0.484986
11.970067	0.1	0.490076
11.971733	0.1	0.496805
11.973400	0.1	0.502849
11.975067	0.1	0.505778
11.976733	0.1	0.505103
11.978400	0.1	0.501904
11.980067	0.1	0.497536
11.981733	0.1	0.493205
11.983400	0.1	0.489498
11.985067	0.1	0.486528
11.986733	0.1	0.485079
11.988400	0.1	0.485983
11.990067	0.1	0.488111
11.991733	0.1	0.488819
11.993400	0.1	0.486816
11.995067	0.1	0.483524
11.996733	0.1	0.481601
11.998400	0.1	0.482649
12.000067	0.1	0.486537
12.001733	0.1	0.491617
12.003400	0.1	0.495035
12.005067	0.1	0.494993
12.006733	0.1	0.492814
12.008400	0.1	0.491231
12.010067	0.1	0.491547
12.011733	0.1	0.493191
12.013400	0.1	0.494872
12.015067	0.1	0.495743
12.016733	0.1	0.496195
12.018400	0.1	0.497303
12.020067	0.1	0.498639
12.021733	0.1	0.498178
12.023400	0.1	0.495110
12.025067	0.1	0.490528
12.026733	0.1	0.485433
12.028400	0.1	0.480451
12.030067	0.1	0.477163
12.031733	0.1	0.477512
12.033400	0.1	0.481498
12.035067	0.1	0.486872
12.036733	0.1	0.491384
12.038400	0.1	0.494551
12.040067	0.1	0.496805
12.041733	0.1	0.498220
12.043400	0.1	0.498327
12.045067	0.1	0.496586
12.046733	0.1	0.492884
12.048400	0.1	0.488018
12.050067	0.1	0.483999
12.051733	0.1	0.483082
12.053400	0.1	0.485508
12.055067	0.1	0.489415
12.056733	0.1	0.493242
12.058400	0.1	0.496721
12.060067	0.1	0.500176
12.061733	0.1	0.503664
12.063400	0.1	0.506486
12.065067	0.1	0.507799
12.066733	0.1	0.507180
12.068400	0.1	0.504469
12.070067	0.1	0.500572
12.071733	0.1	0.497759
12.073400	0.1	0.497918
12.075067	0.1	0.501480
12.076733	0.1	0.507953
12.078400	0.1	0.516190
12.080067	0.1	0.524702
12.081733	0.1	0.531636
12.083400	0.1	0.534877
12.085067	0.1	0.533606
12.086733	0.1	0.529136
12.088400	0.1	0.523925
12.090067	0.1	0.520749
12.091733	0.1	0.521345
12.093400	0.1	0.524814
12.095067	0.1	0.528903
12.096733	0.1	0.532824
12.098400	0.1	0.537075
12.100067	0.1	0.540996
12.101733	0.1	0.542970
12.103400	0.1	0.542840
12.105067	0.1	0.541955
12.106733	0.1	0.541122
12.108400	0.1	0.540554
12.110067	0.1	0.541238
12.111733	0.1	0.544349
12.113400	0.1	0.549569
12.115067	0.1	0.555003
12.116733	0.1	0.558984
12.118400	0.1	0.562156
12.120067	0.1	0.566528
12.121733	0.1	0.572419
12.123400	0.1	0.577690
12.125067	0.1	0.579371
12.126733	0.1	0.575702
12.128400	0.1	0.567422
12.130067	0.1	0.557113
12.131733	0.1	0.547837
12.133400	0.1	0.542896
12.135067	0.1	0.544800
12.136733	0.1	0.552526
12.138400	0.1	0.562216
12.140067	0.1	0.571092
12.141733	0.1	0.577616
12.143400	0.1	0.579953
12.145067	0.1	0.577867
12.146733	0.1	0.573872
12.148400	0.1	0.570752
12.150067	0.1	0.569513
12.151733	0.1	0.570090
12.153400	0.1	0.572507
12.155067	0.1	0.576549
12.156733	0.1	0.581425
12.158400	0.1	0.586659
12.160067	0.1	0.592666
12.161733	0.1	0.600037
12.163400	0.1	0.608466
12.165067	0.1	0.615758
12.166733	0.1	0.619227
12.168400	0.1	0.618650
12.170067	0.1	0.616540
12.171733	0.1	0.615921
12.173400	0.1	0.618291
12.175067	0.1	0.622370
12.176733	0.1	0.624913
12.178400	0.1	0.623818
12.180067	0.1	0.620186
12.181733	0.1	0.617048
12.183400	0.1	0.616475
12.185067	0.1	0.618119
12.186733	0.1	0.620461
12.188400	0.1	0.622696
12.190067	0.1	0.624824
12.191733	0.1	0.627306
12.193400	0.1	0.631022
12.195067	0.1	0.636163
12.196733	0.1	0.641537
12.198400	0.1	0.645500
12.200067	0.1	0.647320
12.201733	0.1	0.647968
12.203400	0.1	0.649067
12.205067	0.1	0.651130
12.206733	0.1	0.653607
12.208400	0.1	0.656084
12.210067	0.1	0.658720
12.211733	0.1	0.662017
12.213400	0.1	0.666059
12.215067	0.1	0.669924
12.216733	0.1	0.672303
12.218400	0.1	0.672955
12.220067	0.1	0.673607
12.221733	0.1	0.676867
12.223400	0.1	0.683800
12.225067	0.1	0.692974
12.226733	0.1	0.702129
12.228400	0.1	0.709868
12.230067	0.1	0.715642
12.231733	0.1	0.719517
12.233400	0.1	0.721826
12.235067	0.1	0.722818
12.236733	0.1	0.722697
12.238400	0.1	0.721444
12.240067	0.1	0.718422
12.241733	0.1	0.713225
12.243400	0.1	0.706683
12.245067	0.1	0.701104
12.246733	0.1	0.699526
12.248400	0.1	0.703540
12.250067	0.1	0.712043
12.251733	0.1	0.722189
12.253400	0.1	0.730776
12.255067	0.1	0.735535
12.256733	0.1	0.736434
12.258400	0.1	0.735940
12.260067	0.1	0.737421
12.261733	0.1	0.742767
12.263400	0.1	0.750888
12.265067	0.1	0.758274
12.266733	0.1	0.761859
12.268400	0.1	0.761952
12.270067	0.1	0.761487
12.271733	0.1	0.762558
12.273400	0.1	0.765151
12.275067	0.1	0.768695
12.276733	0.1	0.772909
12.278400	0.1	0.777123
12.280067	0.1	0.780202
12.281733	0.1	0.781720
12.283400	0.1	0.782325
12.285067	0.1	0.783210
12.286733	0.1	0.785333
12.288400	0.1	0.788206
12.290067	0.1	0.789710
12.291733	0.1	0.788318
12.293400	0.1	0.784798
12.295067	0.1	0.781198
12.296733	0.1	0.779182
12.298400	0.1	0.779759
12.300067	0.1	0.783401
12.301733	0.1	0.789505
12.303400	0.1	0.796020
12.305067	0.1	0.800621
12.306733	0.1	0.802805
12.308400	0.1	0.804141
12.310067	0.1	0.806297
12.311733	0.1	0.809468
12.313400	0.1	0.812518
12.315067	0.1	0.813920
12.316733	0.1	0.812761
12.318400	0.1	0.810046
12.320067	0.1	0.809040
12.321733	0.1	0.812188
12.323400	0.1	0.818162
12.325067	0.1	0.823708
12.326733	0.1	0.826716
12.328400	0.1	0.826931
12.330067	0.1	0.825115
12.331733	0.1	0.822102
12.333400	0.1	0.818959
12.335067	0.1	0.817631
12.336733	0.1	0.819718
12.338400	0.1	0.824570
12.340067	0.1	0.829557
12.341733	0.1	0.832211
12.343400	0.1	0.832272
12.345067	0.1	0.832258
12.346733	0.1	0.835042
12.348400	0.1	0.840570
12.350067	0.1	0.846530
12.351733	0.1	0.851620
12.353400	0.1	0.856258
12.355067	0.1	0.860547
12.356733	0.1	0.863103
12.358400	0.1	0.862647
12.360067	0.1	0.859937
12.361733	0.1	0.857282
12.363400	0.1	0.856887
12.365067	0.1	0.859713
12.366733	0.1	0.864901
12.368400	0.1	0.870191
12.370067	0.1	0.873986
12.371733	0.1	0.876673
12.373400	0.1	0.879322
12.375067	0.1	0.882251
12.376733	0.1	0.885492
12.378400	0.1	0.889064
12.380067	0.1	0.892384
12.381733	0.1	0.894726
12.383400	0.1	0.896086
12.385067	0.1	0.896608
12.386733	0.1	0.896044
12.388400	0.1	0.894726
12.390067	0.1	0.893786
12.391733	0.1	0.894382
12.393400	0.1	0.897194
12.395067	0.1	0.901315
12.396733	0.1	0.904454
12.398400	0.1	0.905697
12.400067	0.1	0.906130
12.401733	0.1	0.906768
12.403400	0.1	0.908179
12.405067	0.1	0.911104
12.406733	0.1	0.916109
12.408400	0.1	0.922629
12.410067	0.1	0.928845
12.411733	0.1	0.933157
12.413400	0.1	0.935039
12.415067	0.1	0.934759
12.416733	0.1	0.933832
12.418400	0.1	0.933739
12.420067	0.1	0.934009
12.421733	0.1	0.933544
12.423400	0.1	0.932151
12.425067	0.1	0.930000
12.426733	0.1	0.927299
12.428400	0.1	0.924505
12.430067	0.1	0.922466
12.431733	0.1	0.922265
12.433400	0.1	0.923658
12.435067	0.1	0.924440
12.436733	0.1	0.922964
12.438400	0.1	0.920063
12.440067	0.1	0.917455
12.441733	0.1	0.915779
12.443400	0.1	0.914633
12.445067	0.1	0.913874
12.446733	0.1	0.913828
12.448400	0.1	0.914219
12.450067	0.1	0.913958
12.451733	0.1	0.912515
12.453400	0.1	0.910461
12.455067	0.1	0.908240
12.456733	0.1	0.905404
12.458400	0.1	0.901567
12.460067	0.1	0.897306
12.461733	0.1	0.893697
12.463400	0.1	0.891327
12.465067	0.1	0.890428
12.466733	0.1	0.891020
12.468400	0.1	0.892328
12.470067	0.1	0.893096
12.471733	0.1	0.893269
12.473400	0.1	0.894247
12.475067	0.1	0.896635
12.476733	0.1	0.898768
12.478400	0.1	0.898605
12.480067	0.1	0.895923
12.481733	0.1	0.891848
12.483400	0.1	0.887499
12.485067	0.1	0.883122
12.486733	0.1	0.878130
12.488400	0.1	0.872319
12.490067	0.1	0.866223
12.491733	0.1	0.860705
12.493400	0.1	0.857404
12.495067	0.1	0.857781
12.496733	0.1	0.860728
12.498400	0.1	0.862726
12.500067	0.1	0.860356
12.501733	0.1	0.852719
12.503400	0.1	0.842377
12.505067	0.1	0.833198
12.506733	0.1	0.827266
12.508400	0.1	0.824938
12.510067	0.1	0.826041
12.511733	0.1	0.829319
12.513400	0.1	0.832379
12.515067	0.1	0.833054
12.516733	0.1	0.830619
12.518400	0.1	0.825808
12.520067	0.1	0.820030
12.521733	0.1	0.814516
12.523400	0.1	0.809492
12.525067	0.1	0.804323
12.526733	0.1	0.799056
12.528400	0.1	0.794954
12.530067	0.1	0.793166
12.531733	0.1	0.793366
12.533400	0.1	0.793794
12.535067	0.1	0.793128
12.536733	0.1	0.791447
12.538400	0.1	0.789072
12.540067	0.1	0.785585
12.541733	0.1	0.780546
12.543400	0.1	0.774977
12.545067	0.1	0.771182
12.546733	0.1	0.770558
12.548400	0.1	0.772653
12.550067	0.1	0.775564
12.551733	0.1	0.776625
12.553400	0.1	0.774688
12.555067	0.1	0.771540
12.556733	0.1	0.769687
12.558400	0.1	0.769268
12.560067	0.1	0.767675
12.561733	0.1	0.762357
12.563400	0.1	0.753826
12.565067	0.1	0.745254
12.566733	0.1	0.739265
12.568400	0.1	0.736099
12.570067	0.1	0.734949
12.571733	0.1	0.734963
12.573400	0.1	0.734911
12.575067	0.1	0.734171
12.576733	0.1	0.733384
12.578400	0.1	0.732965
12.580067	0.1	0.732322
12.581733	0.1	0.730674
12.583400	0.1	0.727596
12.585067	0.1	0.723810
12.586733	0.1	0.721444
12.588400	0.1	0.722315
12.590067	0.1	0.726134
12.591733	0.1	0.730962
12.593400	0.1	0.734888
12.595067	0.1	0.737025
12.596733	0.1	0.736997
12.598400	0.1	0.733724
12.600067	0.1	0.726255
12.601733	0.1	0.716173
12.603400	0.1	0.707037
12.605067	0.1	0.701314
12.606733	0.1	0.699358
12.608400	0.1	0.700816
12.610067	0.1	0.704625
12.611733	0.1	0.708378
12.613400	0.1	0.710296
12.615067	0.1	0.710730
12.616733	0.1	0.710161
12.618400	0.1	0.708117
12.620067	0.1	0.704904
12.621733	0.1	0.702441
12.623400	0.1	0.702864
12.625067	0.1	0.706632
12.626733	0.1	0.712085
12.628400	0.1	0.717365
12.630067	0.1	0.721859
12.631733	0.1	0.725081
12.633400	0.1	0.725766
12.635067	0.1	0.722688
12.636733	0.1	0.715940
12.638400	0.1	0.707624
12.640067	0.1	0.700364
12.641733	0.1	0.694962
12.643400	0.1	0.690790
12.645067	0.1	0.687693
12.646733	0.1	0.685873
12.648400	0.1	0.685086
12.650067	0.1	0.684946
12.651733	0.1	0.685053
12.653400	0.1	0.685216
12.655067	0.1	0.686189
12.656733	0.1	0.688969
12.658400	0.1	0.693132
12.660067	0.1	0.697100
12.661733	0.1	0.699763
12.663400	0.1	0.700983
12.665067	0.1	0.700438
12.666733	0.1	0.697779
12.668400	0.1	0.694185
12.670067	0.1	0.691512
12.671733	0.1	0.690264
12.673400	0.1	0.690226
12.675067	0.1	0.691656
12.676733	0.1	0.694562
12.678400	0.1	0.697956
12.680067	0.1	0.700653
12.681733	0.1	0.701486
12.683400	0.1	0.699060
12.685067	0.1	0.692965
12.686733	0.1	0.685058
12.688400	0.1	0.678725
12.690067	0.1	0.676257
12.691733	0.1	0.677104
12.693400	0.1	0.679391
12.695067	0.1	0.682040
12.696733	0.1	0.684643
12.698400	0.1	0.686296
12.700067	0.1	0.685682
12.701733	0.1	0.682622
12.703400	0.1	0.678310
12.705067	0.1	0.673421
12.706733	0.1	0.667605
12.708400	0.1	0.661523
12.710067	0.1	0.656922
12.711733	0.1	0.654161
12.713400	0.1	0.651977
12.715067	0.1	0.649742
12.716733	0.1	0.648098
12.718400	0.1	0.648173
12.720067	0.1	0.650720
12.721733	0.1	0.655060
12.723400	0.1	0.658687
12.725067	0.1	0.659083
12.726733	0.1	0.656149
12.728400	0.1	0.651991
12.730067	0.1	0.648685
12.731733	0.1	0.646962
12.733400	0.1	0.646301
12.735067	0.1	0.646049
12.736733	0.1	0.646268
12.738400	0.1	0.646738
12.740067	0.1	0.646622
12.741733	0.1	0.645821
12.743400	0.1	0.644764
12.745067	0.1	0.643400
12.746733	0.1	0.641891
12.748400	0.1	0.640894
12.750067	0.1	0.640978
12.751733	0.1	0.642464
12.753400	0.1	0.644722
12.755067	0.1	0.645453
12.756733	0.1	0.642096
12.758400	0.1	0.634030
12.760067	0.1	0.623530
12.761733	0.1	0.614324
12.763400	0.1	0.609029
12.765067	0.1	0.608093
12.766733	0.1	0.610077
12.768400	0.1	0.612107
12.770067	0.1	0.611264
12.771733	0.1	0.606435
12.773400	0.1	0.598524
12.775067	0.1	0.589443
12.776733	0.1	0.581979
12.778400	0.1	0.578961
12.780067	0.1	0.581252
12.781733	0.1	0.587376
12.783400	0.1	0.594594
12.785067	0.1	0.599981
12.786733	0.1	0.601755
12.788400	0.1	0.600023
12.790067	0.1	0.596140
12.791733	0.1	0.591334
12.793400	0.1	0.586445
12.795067	0.1	0.582687
12.796733	0.1	0.581099
12.798400	0.1	0.581271
12.800067	0.1	0.581965
12.801733	0.1	0.582621
12.803400	0.1	0.583730
12.805067	0.1	0.585709
12.806733	0.1	0.587590
12.808400	0.1	0.587874
12.810067	0.1	0.586701
12.811733	0.1	0.585713
12.813400	0.1	0.586137
12.815067	0.1	0.588004
12.816733	0.1	0.590156
12.818400	0.1	0.590542
12.820067	0.1	0.587860
12.821733	0.1	0.582919
12.823400	0.1	0.578109
12.825067	0.1	0.575464
12.826733	0.1	0.575269
12.828400	0.1	0.576666
12.830067	0.1	0.579068
12.831733	0.1	0.582258
12.833400	0.1	0.585364
12.835067	0.1	0.587087
12.836733	0.1	0.587464
12.838400	0.1	0.588004
12.840067	0.1	0.589043
12.841733	0.1	0.588382
12.843400	0.1	0.583827
12.845067	0.1	0.576018
12.846733	0.1	0.567883
12.848400	0.1	0.562440
12.850067	0.1	0.561271
12.851733	0.1	0.563930
12.853400	0.1	0.568265
12.855067	0.1	0.571851
12.856733	0.1	0.573336
12.858400	0.1	0.572726
12.860067	0.1	0.571054
12.861733	0.1	0.569811
12.863400	0.1	0.570472
12.865067	0.1	0.573737
12.866733	0.1	0.578039
12.868400	0.1	0.579781
12.870067	0.1	0.577350
12.871733	0.1	0.573383
12.873400	0.1	0.570905
12.875067	0.1	0.569415
12.876733	0.1	0.566998
12.878400	0.1	0.564014
12.880067	0.1	0.562463
12.881733	0.1	0.563273
12.883400	0.1	0.565271
12.885067	0.1	0.566584
12.886733	0.1	0.566593
12.888400	0.1	0.565513
12.890067	0.1	0.563366
12.891733	0.1	0.560894
12.893400	0.1	0.559734
12.895067	0.1	0.561299
12.896733	0.1	0.566225
12.898400	0.1	0.574305
12.900067	0.1	0.584130
12.901733	0.1	0.593262
12.903400	0.1	0.599469
12.905067	0.1	0.601634
12.906733	0.1	0.600317
12.908400	0.1	0.597746
12.910067	0.1	0.596344
12.911733	0.1	0.597481
12.913400	0.1	0.601364
12.915067	0.1	0.606859
12.916733	0.1	0.611921
12.918400	0.1	0.615004
12.920067	0.1	0.615399
12.921733	0.1	0.612913
12.923400	0.1	0.608452
12.925067	0.1	0.604056
12.926733	0.1	0.601276
12.928400	0.1	0.599958
12.930067	0.1	0.599027
12.931733	0.1	0.597681
12.933400	0.1	0.595623
12.935067	0.1	0.592903
12.936733	0.1	0.589793
12.938400	0.1	0.587092
12.940067	0.1	0.586249
12.941733	0.1	0.587814
12.943400	0.1	0.590482
12.945067	0.1	0.592698
12.946733	0.1	0.594319
12.948400	0.1	0.595921
12.950067	0.1	0.597578
12.951733	0.1	0.598859
12.953400	0.1	0.599180
12.955067	0.1	0.598407
12.956733	0.1	0.597066
12.958400	0.1	0.595376
12.960067	0.1	0.593066
12.961733	0.1	0.590463
12.963400	0.1	0.588531
12.965067	0.1	0.588116
12.966733	0.1	0.589821
12.968400	0.1	0.593797
12.970067	0.1	0.599739
12.971733	0.1	0.606650
12.973400	0.1	0.612070
12.975067	0.1	0.613197
12.976733	0.1	0.609322
12.978400	0.1	0.602151
12.980067	0.1	0.594379
12.981733	0.1	0.588438
12.983400	0.1	0.585564
12.985067	0.1	0.585523
12.986733	0.1	0.587013
12.988400	0.1	0.588531
12.990067	0.1	0.588591
12.991733	0.1	0.585988
12.993400	0.1	0.581341
12.995067	0.1	0.577541
12.996733	0.1	0.577806
12.998400	0.1	0.583283
13.000067	0.1	0.591832
13.001733	0.1	0.599334
13.003400	0.1	0.602505
13.005067	0.1	0.600498
13.006733	0.1	0.594952
13.008400	0.1	0.588326
13.010067	0.1	0.581667
13.011733	0.1	0.575143
13.013400	0.1	0.570165
13.015067	0.1	0.568870
13.016733	0.1	0.571744
13.018400	0.1	0.576591
13.020067	0.1	0.580293
13.021733	0.1	0.581834
13.023400	0.1	0.582752
13.025067	0.1	0.584419
13.026733	0.1	0.586594
13.028400	0.1	0.588913
13.030067	0.1	0.591655
13.031733	0.1	0.594608
13.033400	0.1	0.596964
13.035067	0.1	0.598263
13.036733	0.1	0.598133
13.038400	0.1	0.596223
13.040067	0.1	0.592996
13.041733	0.1	0.589350
13.043400	0.1	0.585658
13.045067	0.1	0.582105
13.046733	0.1	0.578831
13.048400	0.1	0.575753
13.050067	0.1	0.573122
13.051733	0.1	0.571506
13.053400	0.1	0.571162
13.055067	0.1	0.571888
13.056733	0.1	0.573378
13.058400	0.1	0.575571
13.060067	0.1	0.578882
13.061733	0.1	0.583846
13.063400	0.1	0.590095
13.065067	0.1	0.596130
13.066733	0.1	0.600945
13.068400	0.1	0.604787
13.070067	0.1	0.607553
13.071733	0.1	0.607730
13.073400	0.1	0.603888
13.075067	0.1	0.596857
13.076733	0.1	0.589904
13.078400	0.1	0.586435
13.080067	0.1	0.587166
13.081733	0.1	0.590291
13.083400	0.1	0.594067
13.085067	0.1	0.597783
13.086733	0.1	0.601453
13.088400	0.1	0.605942
13.090067	0.1	0.612126
13.091733	0.1	0.620084
13.093400	0.1	0.629486
13.095067	0.1	0.639199
13.096733	0.1	0.647171
13.098400	0.1	0.651991
13.100067	0.1	0.653774
13.101733	0.1	0.653346
13.103400	0.1	0.651609
13.105067	0.1	0.649379
13.106733	0.1	0.647469
13.108400	0.1	0.646580
13.110067	0.1	0.646547
13.111733	0.1	0.646431
13.113400	0.1	0.645779
13.115067	0.1	0.645244
13.116733	0.1	0.645700
13.118400	0.1	0.647483
13.120067	0.1	0.650347
13.121733	0.1	0.653635
13.123400	0.1	0.656429
13.125067	0.1	0.657849
13.126733	0.1	0.657663
13.128400	0.1	0.656871
13.130067	0.1	0.657374
13.131733	0.1	0.660382
13.133400	0.1	0.665779
13.135067	0.1	0.672722
13.136733	0.1	0.679744
13.138400	0.1	0.685412
13.140067	0.1	0.689188
13.141733	0.1	0.690999
13.143400	0.1	0.691330
13.145067	0.1	0.691735
13.146733	0.1	0.693719
13.148400	0.1	0.696955
13.150067	0.1	0.699577
13.151733	0.1	0.700890
13.153400	0.1	0.702492
13.155067	0.1	0.705379
13.156733	0.1	0.708350
13.158400	0.1	0.709798
13.160067	0.1	0.708918
13.161733	0.1	0.705882
13.163400	0.1	0.702357
13.165067	0.1	0.700634
13.166733	0.1	0.701468
13.168400	0.1	0.703582
13.170067	0.1	0.705328
13.171733	0.1	0.706241
13.173400	0.1	0.707004
13.175067	0.1	0.708411
13.176733	0.1	0.710664
13.178400	0.1	0.713235
13.180067	0.1	0.715223
13.181733	0.1	0.716052
13.183400	0.1	0.715558
13.185067	0.1	0.713868
13.186733	0.1	0.711507
13.188400	0.1	0.709533
13.190067	0.1	0.709123
13.191733	0.1	0.710106
13.193400	0.1	0.710580
13.195067	0.1	0.708816
13.196733	0.1	0.704764
13.198400	0.1	0.699647
13.200067	0.1	0.695544
13.201733	0.1	0.695279
13.203400	0.1	0.700480
13.205067	0.1	0.709468
13.206733	0.1	0.718646
13.208400	0.1	0.725226
13.210067	0.1	0.727857
13.211733	0.1	0.726450
13.213400	0.1	0.722855
13.215067	0.1	0.720271
13.216733	0.1	0.720145
13.218400	0.1	0.721309
13.220067	0.1	0.722702
13.221733	0.1	0.724145
13.223400	0.1	0.724862
13.225067	0.1	0.724271
13.226733	0.1	0.723209
13.228400	0.1	0.722730
13.230067	0.1	0.723107
13.231733	0.1	0.724164
13.233400	0.1	0.725486
13.235067	0.1	0.726120
13.236733	0.1	0.725053
13.238400	0.1	0.722720
13.240067	0.1	0.721118
13.241733	0.1	0.721789
13.243400	0.1	0.724802
13.245067	0.1	0.729724
13.246733	0.1	0.735871
13.248400	0.1	0.741803
13.250067	0.1	0.746059
13.251733	0.1	0.748369
13.253400	0.1	0.749817
13.255067	0.1	0.751736
13.256733	0.1	0.754152
13.258400	0.1	0.755773
13.260067	0.1	0.755931
13.261733	0.1	0.755694
13.263400	0.1	0.756839
13.265067	0.1	0.760169
13.266733	0.1	0.765570
13.268400	0.1	0.773291
13.270067	0.1	0.783606
13.271733	0.1	0.796458
13.273400	0.1	0.811694
13.275067	0.1	0.827592
13.276733	0.1	0.841096
13.278400	0.1	0.851224
13.280067	0.1	0.859466
13.281733	0.1	0.866931
13.283400	0.1	0.873939
13.285067	0.1	0.881548
13.286733	0.1	0.891062
13.288400	0.1	0.902968
13.290067	0.1	0.917185
13.291733	0.1	0.933390
13.293400	0.1	0.950540
13.295067	0.1	0.967062
13.296733	0.1	0.982354
13.298400	0.1	0.997274
13.300067	0.1	1.012739
13.301733	0.1	1.029563
13.303400	0.1	1.049144
13.305067	0.1	1.072553
13.306733	0.1	1.099417
13.308400	0.1	1.128102
13.310067	0.1	1.156940
13.311733	0.1	1.185625
13.313400	0.1	1.214892
13.315067	0.1	1.244601
13.316733	0.1	1.273532
13.318400	0.1	1.301002
13.320067	0.1	1.327805
13.321733	0.1	1.355526
13.323400	0.1	1.385356
13.325067	0.1	1.417398
13.326733	0.1	1.451364
13.328400	0.1	1.487895
13.330067	0.1	1.527979
13.331733	0.1	1.570918
13.333400	0.1	1.614331
13.335067	0.1	1.656283
13.336733	0.1	1.696264
13.338400	0.1	1.734989
13.340067	0.1	1.774188
13.341733	0.1	1.815450
13.343400	0.1	1.858645
13.345067	0.1	1.902790
13.346733	0.1	1.948150
13.348400	0.1	1.996122
13.350067	0.1	2.047373
13.351733	0.1	2.100910
13.353400	0.1	2.155630
13.355067	0.1	2.212208
13.356733	0.1	2.272152
13.358400	0.1	2.335454
13.360067	0.1	2.399813
13.361733	0.1	2.462394
13.363400	0.1	2.522799
13.365067	0.1	2.583400
13.366733	0.1	2.646623
13.368400	0.1	2.713162
13.370067	0.1	2.782284
13.371733	0.1	2.853340
13.373400	0.1	2.926472
13.375067	0.1	3.001960
13.376733	0.1	3.080494
13.378400	0.1	3.163316
13.380067	0.1	3.250600
13.381733	0.1	3.341050
13.383400	0.1	3.433409
13.385067	0.1	3.527002
13.386733	0.1	3.621494
13.388400	0.1	3.716601
13.390067	0.1	3.811214
13.391733	0.1	3.903559
13.393400	0.1	3.993120
13.395067	0.1	4.081754
13.396733	0.1	4.172330
13.398400	0.1	4.266710
13.400067	0.1	4.365756
13.401733	0.1	4.469445
13.403400	0.1	4.575234
13.405067	0.1	4.678424
13.406733	0.1	4.776143
13.408400	0.1	4.870119
13.410067	0.1	4.965072
13.411733	0.1	5.064649
13.413400	0.1	5.169078
13.415067	0.1	5.275616
13.416733	0.1	5.380516
13.418400	0.1	5.481145
13.420067	0.1	5.577481
13.421733	0.1	5.671121
13.423400	0.1	5.762498
13.425067	0.1	5.850606
13.426733	0.1	5.935170
13.428400	0.1	6.016898
13.430067	0.1	6.096410
13.431733	0.1	6.173812
13.433400	0.1	6.248439
13.435067	0.1	6.319201
13.436733	0.1	6.385366
13.438400	0.1	6.446475
13.440067	0.1	6.502308
13.441733	0.1	6.553442
13.443400	0.1	6.601335
13.445067	0.1	6.647827
13.446733	0.1	6.694184
13.448400	0.1	6.740061
13.450067	0.1	6.783749
13.451733	0.1	6.823577
13.453400	0.1	6.858879
13.455067	0.1	6.889864
13.456733	0.1	6.916644
13.458400	0.1	6.939135
13.460067	0.1	6.958102
13.461733	0.1	6.975159
13.463400	0.1	6.991299
13.465067	0.1	7.005953
13.466733	0.1	7.017413
13.468400	0.1	7.024664
13.470067	0.1	7.029097
13.471733	0.1	7.033362
13.473400	0.1	7.037963
13.475067	0.1	7.040505
13.476733	0.1	7.039048
13.478400	0.1	7.034582
13.480067	0.1	7.029492
13.481733	0.1	7.024552
13.483400	0.1	7.018452
13.485067	0.1	7.009222
13.486733	0.1	6.995397
13.488400	0.1	6.977241
13.490067	0.1	6.957394
13.491733	0.1	6.938679
13.493400	0.1	6.922041
13.495067	0.1	6.906549
13.496733	0.1	6.889785
13.498400	0.1	6.868895
13.500067	0.1	6.842199
13.501733	0.1	6.809682
13.503400	0.1	6.773425
13.505067	0.1	6.736605
13.506733	0.1	6.700573
13.508400	0.1	6.664512
13.510067	0.1	6.626882
13.511733	0.1	6.585722
13.513400	0.1	6.539854
13.515067	0.1	6.490243
13.516733	0.1	6.438619
13.518400	0.1	6.385855
13.520067	0.1	6.332495
13.521733	0.1	6.279335
13.523400	0.1	6.226739
13.525067	0.1	6.173896
13.526733	0.1	6.118836
13.528400	0.1	6.059115
13.530067	0.1	5.992861
13.531733	0.1	5.919971
13.533400	0.1	5.842545
13.535067	0.1	5.763541
13.536733	0.1	5.684611
13.538400	0.1	5.605528
13.540067	0.1	5.525192
13.541733	0.1	5.442188
13.543400	0.1	5.354946
13.545067	0.1	5.263258
13.546733	0.1	5.169082
13.548400	0.1	5.074791
13.550067	0.1	4.981197
13.551733	0.1	4.887674
13.553400	0.1	4.793177
13.555067	0.1	4.697186
13.556733	0.1	4.600165
13.558400	0.1	4.502814
13.560067	0.1	4.405282
13.561733	0.1	4.307497
13.563400	0.1	4.209536
13.565067	0.1	4.111622
13.566733	0.1	4.013716
13.568400	0.1	3.915112
13.570067	0.1	3.815121
13.571733	0.1	3.714315
13.573400	0.1	3.613718
13.575067	0.1	3.513289
13.576733	0.1	3.413046
13.578400	0.1	3.313897
13.580067	0.1	3.215987
13.581733	0.1	3.118464
13.583400	0.1	3.020791
13.585067	0.1	2.922928
13.586733	0.1	2.825609
13.588400	0.1	2.730899
13.590067	0.1	2.640700
13.591733	0.1	2.555423
13.593400	0.1	2.474640
13.595067	0.1	2.397527
13.596733	0.1	2.323021
13.598400	0.1	2.250173
13.600067	0.1	2.178233
13.601733	0.1	2.106791
13.603400	0.1	2.035829
13.605067	0.1	1.965617
13.606733	0.1	1.897090
13.608400	0.1	1.831632
13.610067	0.1	1.769881
13.611733	0.1	1.711282
13.613400	0.1	1.655351
13.615067	0.1	1.602555
13.616733	0.1	1.552962
13.618400	0.1	1.505427
13.620067	0.1	1.458637
13.621733	0.1	1.411904
13.623400	0.1	1.365310
13.625067	0.1	1.319419
13.626733	0.1	1.274729
13.628400	0.1	1.231683
13.630067	0.1	1.191129
13.631733	0.1	1.154044
13.633400	0.1	1.121080
13.635067	0.1	1.092269
13.636733	0.1	1.066430
13.638400	0.1	1.041619
13.640067	0.1	1.016948
13.641733	0.1	0.993265
13.643400	0.1	0.972012
13.645067	0.1	0.953702
13.646733	0.1	0.937385
13.648400	0.1	0.922363
13.650067	0.1	0.909260
13.651733	0.1	0.898647
13.653400	0.1	0.889907
13.655067	0.1	0.881255
13.656733	0.1	0.870470
13.658400	0.1	0.856486
13.660067	0.1	0.839978
13.661733	0.1	0.822041
13.663400	0.1	0.803927
13.665067	0.1	0.787908
13.666733	0.1	0.776411
13.668400	0.1	0.769687
13.670067	0.1	0.765286
13.671733	0.1	0.760038
13.673400	0.1	0.752597
13.675067	0.1	0.744495
13.676733	0.1	0.738525
13.678400	0.1	0.735493
13.680067	0.1	0.733328
13.681733	0.1	0.729579
13.683400	0.1	0.723815
13.685067	0.1	0.717361
13.686733	0.1	0.711465
13.688400	0.1	0.706320
13.690067	0.1	0.702143
13.691733	0.1	0.699302
13.693400	0.1	0.697169
13.695067	0.1	0.694599
13.696733	0.1	0.690706
13.698400	0.1	0.684713
13.700067	0.1	0.676601
13.701733	0.1	0.667470
13.703400	0.1	0.658566
13.705067	0.1	0.650338
13.706733	0.1	0.642948
13.708400	0.1	0.637895
13.710067	0.1	0.637444
13.711733	0.1	0.641290
13.713400	0.1	0.645779
13.715067	0.1	0.647297
13.716733	0.1	0.644787
13.718400	0.1	0.638939
13.720067	0.1	0.630463
13.721733	0.1	0.620377
13.723400	0.1	0.611078
13.725067	0.1	0.605187
13.726733	0.1	0.603083
13.728400	0.1	0.602813
13.730067	0.1	0.602426
13.731733	0.1	0.601262
13.733400	0.1	0.599246
13.735067	0.1	0.596517
13.736733	0.1	0.593769
13.738400	0.1	0.591599
13.740067	0.1	0.589346
13.741733	0.1	0.585630
13.743400	0.1	0.580214
13.745067	0.1	0.574761
13.746733	0.1	0.571515
13.748400	0.1	0.571324
13.750067	0.1	0.573103
13.751733	0.1	0.574873
13.753400	0.1	0.575036
13.755067	0.1	0.573006
13.756733	0.1	0.569094
13.758400	0.1	0.564582
13.760067	0.1	0.561341
13.761733	0.1	0.560302
13.763400	0.1	0.561099
13.765067	0.1	0.563157
13.766733	0.1	0.566016
13.768400	0.1	0.569015
13.770067	0.1	0.571012
13.771733	0.1	0.570300
13.773400	0.1	0.565518
13.775067	0.1	0.557126
13.776733	0.1	0.547688
13.778400	0.1	0.540596
13.780067	0.1	0.538048
13.781733	0.1	0.539641
13.783400	0.1	0.543105
13.785067	0.1	0.545792
13.786733	0.1	0.545946
13.788400	0.1	0.543823
13.790067	0.1	0.541518
13.791733	0.1	0.540931
13.793400	0.1	0.541727
13.795067	0.1	0.542062
13.796733	0.1	0.541238
13.798400	0.1	0.539692
13.800067	0.1	0.537545
13.801733	0.1	0.535226
13.803400	0.1	0.533806
13.805067	0.1	0.533811
13.806733	0.1	0.535236
13.808400	0.1	0.537639
13.810067	0.1	0.539552
13.811733	0.1	0.539590
13.813400	0.1	0.538067
13.815067	0.1	0.536353
13.816733	0.1	0.534924
13.818400	0.1	0.532987
13.820067	0.1	0.529732
13.821733	0.1	0.525140
13.823400	0.1	0.519915
13.825067	0.1	0.515147
13.826733	0.1	0.511538
13.828400	0.1	0.508903
13.830067	0.1	0.506616
13.831733	0.1	0.504707
13.833400	0.1	0.504260
13.835067	0.1	0.506081
13.836733	0.1	0.509471
13.838400	0.1	0.513340
13.840067	0.1	0.517103
13.841733	0.1	0.519995
13.843400	0.1	0.521000
13.845067	0.1	0.519748
13.846733	0.1	0.516823
13.848400	0.1	0.513298
13.850067	0.1	0.510388
13.851733	0.1	0.509033
13.853400	0.1	0.509494
13.855067	0.1	0.511510
13.856733	0.1	0.514453
13.858400	0.1	0.517126
13.860067	0.1	0.518002
13.861733	0.1	0.516335
13.863400	0.1	0.513196
13.865067	0.1	0.510379
13.866733	0.1	0.508092
13.868400	0.1	0.505466
13.870067	0.1	0.503077
13.871733	0.1	0.502286
13.873400	0.1	0.502896
13.875067	0.1	0.503631
13.876733	0.1	0.503766
13.878400	0.1	0.503552
13.880067	0.1	0.503734
13.881733	0.1	0.504036
13.883400	0.1	0.503194
13.885067	0.1	0.501480
13.886733	0.1	0.501024
13.888400	0.1	0.502788
13.890067	0.1	0.505047
13.891733	0.1	0.505410
13.893400	0.1	0.503059
13.895067	0.1	0.498518
13.896733	0.1	0.493540
13.898400	0.1	0.491319
13.900067	0.1	0.494020
13.901733	0.1	0.500609
13.903400	0.1	0.508190
13.905067	0.1	0.513960
13.906733	0.1	0.516074
13.908400	0.1	0.514733
13.910067	0.1	0.511752
13.911733	0.1	0.508958
13.913400	0.1	0.507613
13.915067	0.1	0.508111
13.916733	0.1	0.509955
13.918400	0.1	0.512670
13.920067	0.1	0.515599
13.921733	0.1	0.517578
13.923400	0.1	0.518276
13.925067	0.1	0.518803
13.926733	0.1	0.520274
13.928400	0.1	0.521955
13.930067	0.1	0.522248
13.931733	0.1	0.521503
13.933400	0.1	0.521513
13.935067	0.1	0.522560
13.936733	0.1	0.523641
13.938400	0.1	0.524563
13.940067	0.1	0.525801
13.941733	0.1	0.526919
13.943400	0.1	0.526742
13.945067	0.1	0.525126
13.946733	0.1	0.523301
13.948400	0.1	0.522551
13.950067	0.1	0.523478
13.951733	0.1	0.525829
13.953400	0.1	0.528940
13.955067	0.1	0.532544
13.956733	0.1	0.536684
13.958400	0.1	0.541401
13.960067	0.1	0.546733
13.961733	0.1	0.552265
13.963400	0.1	0.556828
13.965067	0.1	0.559436
13.966733	0.1	0.560279
13.968400	0.1	0.560186
13.970067	0.1	0.559222
13.971733	0.1	0.557117
13.973400	0.1	0.554631
13.975067	0.1	0.553187
13.976733	0.1	0.553606
13.978400	0.1	0.555702
13.980067	0.1	0.558426
13.981733	0.1	0.560731
13.983400	0.1	0.562179
13.985067	0.1	0.562570
13.986733	0.1	0.562076
13.988400	0.1	0.561341
13.990067	0.1	0.560568
13.991733	0.1	0.559436
13.993400	0.1	0.557913
13.995067	0.1	0.556679
13.996733	0.1	0.556828
13.998400	0.1	0.558672
14.000067	0.1	0.560796
14.001733	0.1	0.561117
14.003400	0.1	0.559022
14.005067	0.1	0.555757
14.006733	0.1	0.553033
14.008400	0.1	0.552353
14.010067	0.1	0.554910
14.011733	0.1	0.560926
14.013400	0.1	0.569182
14.015067	0.1	0.577536
14.016733	0.1	0.583944
14.018400	0.1	0.587543
14.020067	0.1	0.588875
14.021733	0.1	0.589420
14.023400	0.1	0.590701
14.025067	0.1	0.593155
14.026733	0.1	0.596340
14.028400	0.1	0.600005
14.030067	0.1	0.604307
14.031733	0.1	0.609620
14.033400	0.1	0.616163
14.035067	0.1	0.623618
14.036733	0.1	0.631362
14.038400	0.1	0.638873
14.040067	0.1	0.645523
14.041733	0.1	0.650086
14.043400	0.1	0.651404
14.045067	0.1	0.649719
14.046733	0.1	0.646422
14.048400	0.1	0.642808
14.050067	0.1	0.640145
14.051733	0.1	0.640210
14.053400	0.1	0.644331
14.055067	0.1	0.652098
14.056733	0.1	0.661891
14.058400	0.1	0.672285
14.060067	0.1	0.682320
14.061733	0.1	0.691228
14.063400	0.1	0.698580
14.065067	0.1	0.704611
14.066733	0.1	0.709915
14.068400	0.1	0.714441
14.070067	0.1	0.717458
14.071733	0.1	0.718576
14.073400	0.1	0.717798
14.075067	0.1	0.715358
14.076733	0.1	0.712159
14.078400	0.1	0.709640
14.080067	0.1	0.709090
14.081733	0.1	0.711805
14.083400	0.1	0.718469
14.085067	0.1	0.727926
14.086733	0.1	0.738134
14.088400	0.1	0.747321
14.090067	0.1	0.753654
14.091733	0.1	0.756029
14.093400	0.1	0.755619
14.095067	0.1	0.755507
14.096733	0.1	0.758357
14.098400	0.1	0.764444
14.100067	0.1	0.771498
14.101733	0.1	0.776644
14.103400	0.1	0.779051
14.105067	0.1	0.780574
14.106733	0.1	0.783568
14.108400	0.1	0.788728
14.110067	0.1	0.795089
14.111733	0.1	0.800975
14.113400	0.1	0.805040
14.115067	0.1	0.807471
14.116733	0.1	0.809859
14.118400	0.1	0.813259
14.120067	0.1	0.817003
14.121733	0.1	0.819392
14.123400	0.1	0.818889
14.125067	0.1	0.815289
14.126733	0.1	0.810041
14.128400	0.1	0.805310
14.130067	0.1	0.803038
14.131733	0.1	0.804150
14.133400	0.1	0.808444
14.135067	0.1	0.814879
14.136733	0.1	0.821562
14.138400	0.1	0.826311
14.140067	0.1	0.827862
14.141733	0.1	0.826237
14.143400	0.1	0.822344
14.145067	0.1	0.817496
14.146733	0.1	0.812891
14.148400	0.1	0.809217
14.150067	0.1	0.806670
14.151733	0.1	0.805296
14.153400	0.1	0.804910
14.155067	0.1	0.805571
14.156733	0.1	0.808025
14.158400	0.1	0.811834
14.160067	0.1	0.814386
14.161733	0.1	0.813482
14.163400	0.1	0.809850
14.165067	0.1	0.805571
14.166733	0.1	0.800854
14.168400	0.1	0.794725
14.170067	0.1	0.787759
14.171733	0.1	0.782381
14.173400	0.1	0.780742
14.175067	0.1	0.782618
14.176733	0.1	0.785724
14.178400	0.1	0.787810
14.180067	0.1	0.787526
14.181733	0.1	0.784523
14.183400	0.1	0.779578
14.185067	0.1	0.774194
14.186733	0.1	0.769738
14.188400	0.1	0.766478
14.190067	0.1	0.763587
14.191733	0.1	0.759992
14.193400	0.1	0.755158
14.195067	0.1	0.749701
14.196733	0.1	0.744401
14.198400	0.1	0.739386
14.200067	0.1	0.735242
14.201733	0.1	0.732956
14.203400	0.1	0.732210
14.205067	0.1	0.731368
14.206733	0.1	0.729435
14.208400	0.1	0.726660
14.210067	0.1	0.722455
14.211733	0.1	0.714920
14.213400	0.1	0.703419
14.215067	0.1	0.690264
14.216733	0.1	0.679679
14.218400	0.1	0.674450
14.220067	0.1	0.673928
14.221733	0.1	0.675730
14.223400	0.1	0.677742
14.225067	0.1	0.678753
14.226733	0.1	0.678627
14.228400	0.1	0.677835
14.230067	0.1	0.676541
14.231733	0.1	0.674343
14.233400	0.1	0.670985
14.235067	0.1	0.666841
14.236733	0.1	0.662538
14.238400	0.1	0.658599
14.240067	0.1	0.654827
14.241733	0.1	0.649691
14.243400	0.1	0.641751
14.245067	0.1	0.631991
14.246733	0.1	0.623446
14.248400	0.1	0.618580
14.250067	0.1	0.617485
14.251733	0.1	0.618263
14.253400	0.1	0.619008
14.255067	0.1	0.619111
14.256733	0.1	0.618384
14.258400	0.1	0.616200
14.260067	0.1	0.612400
14.261733	0.1	0.608014
14.263400	0.1	0.604396
14.265067	0.1	0.602123
14.266733	0.1	0.600968
14.268400	0.1	0.600363
14.270067	0.1	0.599772
14.271733	0.1	0.599287
14.273400	0.1	0.599083
14.275067	0.1	0.598398
14.276733	0.1	0.596335
14.278400	0.1	0.592875
14.280067	0.1	0.588810
14.281733	0.1	0.585159
14.283400	0.1	0.582393
14.285067	0.1	0.580600
14.286733	0.1	0.579515
14.288400	0.1	0.578095
14.290067	0.1	0.575413
14.291733	0.1	0.571674
14.293400	0.1	0.567483
14.295067	0.1	0.563567
14.296733	0.1	0.560633
14.298400	0.1	0.558859
14.300067	0.1	0.558710
14.301733	0.1	0.561164
14.303400	0.1	0.565774
14.305067	0.1	0.570351
14.306733	0.1	0.572880
14.308400	0.1	0.572731
14.310067	0.1	0.570449
14.311733	0.1	0.567273
14.313400	0.1	0.564624
14.315067	0.1	0.563757
14.316733	0.1	0.565769
14.318400	0.1	0.571101
14.320067	0.1	0.578607
14.321733	0.1	0.585569
14.323400	0.1	0.589066
14.325067	0.1	0.587432
14.326733	0.1	0.581150
14.328400	0.1	0.572894
14.330067	0.1	0.566300
14.331733	0.1	0.563683
14.333400	0.1	0.564493
14.335067	0.1	0.566174
14.336733	0.1	0.566323
14.338400	0.1	0.564316
14.340067	0.1	0.561420
14.341733	0.1	0.559506
14.343400	0.1	0.560004
14.345067	0.1	0.563213
14.346733	0.1	0.567804
14.348400	0.1	0.571804
14.350067	0.1	0.573886
14.351733	0.1	0.573979
14.353400	0.1	0.573490
14.355067	0.1	0.573951
14.356733	0.1	0.575427
14.358400	0.1	0.577108
14.360067	0.1	0.578053
14.361733	0.1	0.577532
14.363400	0.1	0.576121
14.365067	0.1	0.575138
14.366733	0.1	0.575157
14.368400	0.1	0.576098
14.370067	0.1	0.577252
14.371733	0.1	0.577243
14.373400	0.1	0.575446
14.375067	0.1	0.572889
14.376733	0.1	0.571213
14.378400	0.1	0.571115
14.380067	0.1	0.572130
14.381733	0.1	0.573578
14.383400	0.1	0.575217
14.385067	0.1	0.577373
14.386733	0.1	0.580857
14.388400	0.1	0.586524
14.390067	0.1	0.594789
14.391733	0.1	0.605192
14.393400	0.1	0.616428
14.395067	0.1	0.626794
14.396733	0.1	0.634347
14.398400	0.1	0.637178
14.400067	0.1	0.634962
14.401733	0.1	0.630002
14.403400	0.1	0.625718
14.405067	0.1	0.624508
14.406733	0.1	0.627134
14.408400	0.1	0.632736
14.410067	0.1	0.639223
14.411733	0.1	0.644829
14.413400	0.1	0.649425
14.415067	0.1	0.653812
14.416733	0.1	0.658445
14.418400	0.1	0.662771
14.420067	0.1	0.666287
14.421733	0.1	0.669886
14.423400	0.1	0.674590
14.425067	0.1	0.680205
14.426733	0.1	0.685723
14.428400	0.1	0.690068
14.430067	0.1	0.693155
14.431733	0.1	0.695805
14.433400	0.1	0.698296
14.435067	0.1	0.700294
14.436733	0.1	0.701989
14.438400	0.1	0.704285
14.440067	0.1	0.707870
14.441733	0.1	0.712792
14.443400	0.1	0.718706
14.445067	0.1	0.725361
14.446733	0.1	0.733249
14.448400	0.1	0.742655
14.450067	0.1	0.752322
14.451733	0.1	0.760658
14.453400	0.1	0.767773
14.455067	0.1	0.775224
14.456733	0.1	0.784146
14.458400	0.1	0.794013
14.460067	0.1	0.803135
14.461733	0.1	0.810367
14.463400	0.1	0.816314
14.465067	0.1	0.822362
14.466733	0.1	0.829496
14.468400	0.1	0.838065
14.470067	0.1	0.847848
14.471733	0.1	0.858731
14.473400	0.1	0.871317
14.475067	0.1	0.885627
14.476733	0.1	0.900440
14.478400	0.1	0.915197
14.480067	0.1	0.930862
14.481733	0.1	0.947686
14.483400	0.1	0.964231
14.485067	0.1	0.979714
14.486733	0.1	0.994797
14.488400	0.1	1.009633
14.490067	0.1	1.023770
14.491733	0.1	1.037796
14.493400	0.1	1.053195
14.495067	0.1	1.070593
14.496733	0.1	1.089424
14.498400	0.1	1.109499
14.500067	0.1	1.131240
14.501733	0.1	1.154458
14.503400	0.1	1.178137
14.505067	0.1	1.201420
14.506733	0.1	1.224200
14.508400	0.1	1.247260
14.510067	0.1	1.271884
14.511733	0.1	1.298818
14.513400	0.1	1.327693
14.515067	0.1	1.357491
14.516733	0.1	1.387098
14.518400	0.1	1.415568
14.520067	0.1	1.442889
14.521733	0.1	1.470186
14.523400	0.1	1.498214
14.525067	0.1	1.526624
14.526733	0.1	1.555481
14.528400	0.1	1.585777
14.530067	0.1	1.618541
14.531733	0.1	1.654448
14.533400	0.1	1.693820
14.535067	0.1	1.736330
14.536733	0.1	1.780353
14.538400	0.1	1.823469
14.540067	0.1	1.864182
14.541733	0.1	1.902897
14.543400	0.1	1.941691
14.545067	0.1	1.983452
14.546733	0.1	2.030213
14.548400	0.1	2.081576
14.550067	0.1	2.134941
14.551733	0.1	2.188059
14.553400	0.1	2.241246
14.555067	0.1	2.295910
14.556733	0.1	2.351841
14.558400	0.1	2.407809
14.560067	0.1	2.463632
14.561733	0.1	2.519856
14.563400	0.1	2.576783
14.565067	0.1	2.634204
14.566733	0.1	2.691662
14.568400	0.1	2.749697
14.570067	0.1	2.809884
14.571733	0.1	2.872339
14.573400	0.1	2.934467
14.575067	0.1	2.993932
14.576733	0.1	3.051311
14.578400	0.1	3.108298
14.580067	0.1	3.165221
14.581733	0.1	3.221687
14.583400	0.1	3.278162
14.585067	0.1	3.335867
14.586733	0.1	3.395546
14.588400	0.1	3.457027
14.590067	0.1	3.519352
14.591733	0.1	3.580204
14.593400	0.1	3.636573
14.595067	0.1	3.687376
14.596733	0.1	3.734143
14.598400	0.1	3.779228
14.600067	0.1	3.825007
14.601733	0.1	3.873375
14.603400	0.1	3.924044
14.605067	0.1	3.974079
14.606733	0.1	4.020440
14.608400	0.1	4.062490
14.610067	0.1	4.101158
14.611733	0.1	4.137610
14.613400	0.1	4.173517
14.615067	0.1	4.209825
14.616733	0.1	4.244815
14.618400	0.1	4.275716
14.620067	0.1	4.301937
14.621733	0.1	4.325146
14.623400	0.1	4.347069
14.625067	0.1	4.368168
14.626733	0.1	4.387689
14.628400	0.1	4.404783
14.630067	0.1	4.419461
14.631733	0.1	4.431773
14.633400	0.1	4.441408
14.635067	0.1	4.448723
14.636733	0.1	4.454707
14.638400	0.1	4.459326
14.640067	0.1	4.460928
14.641733	0.1	4.457952
14.643400	0.1	4.450758
14.645067	0.1	4.441375
14.646733	0.1	4.431484
14.648400	0.1	4.420485
14.650067	0.1	4.406297
14.651733	0.1	4.388331
14.653400	0.1	4.368345
14.655067	0.1	4.348047
14.656733	0.1	4.327400
14.658400	0.1	4.305178
14.660067	0.1	4.280037
14.661733	0.1	4.251176
14.663400	0.1	4.218924
14.665067	0.1	4.184283
14.666733	0.1	4.147664
14.668400	0.1	4.108846
14.670067	0.1	4.068250
14.671733	0.1	4.027360
14.673400	0.1	3.987737
14.675067	0.1	3.950121
14.676733	0.1	3.914018
14.678400	0.1	3.877259
14.680067	0.1	3.837473
14.681733	0.1	3.794786
14.683400	0.1	3.750836
14.685067	0.1	3.705411
14.686733	0.1	3.657006
14.688400	0.1	3.605871
14.690067	0.1	3.554556
14.691733	0.1	3.505861
14.693400	0.1	3.460608
14.695067	0.1	3.417218
14.696733	0.1	3.373739
14.698400	0.1	3.329469
14.700067	0.1	3.284579
14.701733	0.1	3.239387
14.703400	0.1	3.194204
14.705067	0.1	3.149030
14.706733	0.1	3.103437
14.708400	0.1	3.057523
14.710067	0.1	3.012265
14.711733	0.1	2.968246
14.713400	0.1	2.925079
14.715067	0.1	2.882248
14.716733	0.1	2.839728
14.718400	0.1	2.798266
14.720067	0.1	2.759025
14.721733	0.1	2.722321
14.723400	0.1	2.687182
14.725067	0.1	2.652612
14.726733	0.1	2.619214
14.728400	0.1	2.589035
14.730067	0.1	2.563777
14.731733	0.1	2.543055
14.733400	0.1	2.524289
14.735067	0.1	2.504317
14.736733	0.1	2.481164
14.738400	0.1	2.454673
14.740067	0.1	2.426272
14.741733	0.1	2.398319
14.743400	0.1	2.373112
14.745067	0.1	2.351883
14.746733	0.1	2.334206
14.748400	0.1	2.318802
14.750067	0.1	2.304805
14.751733	0.1	2.291179
14.753400	0.1	2.276399
14.755067	0.1	2.260581
14.756733	0.1	2.245465
14.758400	0.1	2.231342
14.760067	0.1	2.216892
14.761733	0.1	2.201996
14.763400	0.1	2.188543
14.765067	0.1	2.178312
14.766733	0.1	2.171095
14.768400	0.1	2.165083
14.770067	0.1	2.158084
14.771733	0.1	2.148547
14.773400	0.1	2.136417
14.775067	0.1	2.123280
14.776733	0.1	2.111616
14.778400	0.1	2.103169
14.780067	0.1	2.097907
14.781733	0.1	2.094726
14.783400	0.1	2.092631
14.785067	0.1	2.090540
14.786733	0.1	2.086475
14.788400	0.1	2.078121
14.790067	0.1	2.064873
14.791733	0.1	2.049203
14.793400	0.1	2.035210
14.795067	0.1	2.026008
14.796733	0.1	2.021752
14.798400	0.1	2.019340
14.800067	0.1	2.015308
14.801733	0.1	2.008709
14.803400	0.1	1.999983
14.805067	0.1	1.988914
14.806733	0.1	1.975386
14.808400	0.1	1.960732
14.810067	0.1	1.947088
14.811733	0.1	1.936173
14.813400	0.1	1.927936
14.815067	0.1	1.919679
14.816733	0.1	1.908601
14.818400	0.1	1.895092
14.820067	0.1	1.882184
14.821733	0.1	1.872140
14.823400	0.1	1.864317
14.825067	0.1	1.856149
14.826733	0.1	1.845462
14.828400	0.1	1.831870
14.830067	0.1	1.816885
14.831733	0.1	1.802733
14.833400	0.1	1.790603
14.835067	0.1	1.780032
14.836733	0.1	1.769741
14.838400	0.1	1.758505
14.840067	0.1	1.745867
14.841733	0.1	1.732507
14.843400	0.1	1.719799
14.845067	0.1	1.708241
14.846733	0.1	1.696157
14.848400	0.1	1.681037
14.850067	0.1	1.661922
14.851733	0.1	1.639682
14.853400	0.1	1.616389
14.855067	0.1	1.594564
14.856733	0.1	1.576045
14.858400	0.1	1.561544
14.860067	0.1	1.550289
14.861733	0.1	1.539504
14.863400	0.1	1.525730
14.865067	0.1	1.507471
14.866733	0.1	1.486312
14.868400	0.1	1.465282
14.870067	0.1	1.446414
14.871733	0.1	1.429757
14.873400	0.1	1.414311
14.875067	0.1	1.398954
14.876733	0.1	1.382753
14.878400	0.1	1.365375
14.880067	0.1	1.347233
14.881733	0.1	1.329235
14.883400	0.1	1.311610
14.885067	0.1	1.292946
14.886733	0.1	1.272308
14.888400	0.1	1.251465
14.890067	0.1	1.232969
14.891733	0.1	1.217807
14.893400	0.1	1.205886
14.895067	0.1	1.196577
14.896733	0.1	1.188526
14.898400	0.1	1.180456
14.900067	0.1	1.171599
14.901733	0.1	1.161150
14.903400	0.1	1.148772
14.905067	0.1	1.135250
14.906733	0.1	1.121545
14.908400	0.1	1.107515
14.910067	0.1	1.092404
14.911733	0.1	1.077014
14.913400	0.1	1.064003
14.915067	0.1	1.055123
14.916733	0.1	1.049032
14.918400	0.1	1.042653
14.920067	0.1	1.034378
14.921733	0.1	1.025163
14.923400	0.1	1.016674
14.925067	0.1	1.008529
14.926733	0.1	0.997926
14.928400	0.1	0.983360
14.930067	0.1	0.967118
14.931733	0.1	0.952501
14.933400	0.1	0.941227
14.935067	0.1	0.934056
14.936733	0.1	0.931253
14.938400	0.1	0.932110
14.940067	0.1	0.934778
14.941733	0.1	0.936915
14.943400	0.1	0.937302
14.945067	0.1	0.936491
14.946733	0.1	0.935323
14.948400	0.1	0.933902
14.950067	0.1	0.932002
14.951733	0.1	0.929437
14.953400	0.1	0.926247
14.955067	0.1	0.922275
14.956733	0.1	0.917069
14.958400	0.1	0.910782
14.960067	0.1	0.904547
14.961733	0.1	0.899564
14.963400	0.1	0.896133
14.965067	0.1	0.894149
14.966733	0.1	0.893488
14.968400	0.1	0.893418
14.970067	0.1	0.893190
14.971733	0.1	0.892901
14.973400	0.1	0.893055
14.975067	0.1	0.893804
14.976733	0.1	0.895318
14.978400	0.1	0.898563
14.980067	0.1	0.904128
14.981733	0.1	0.910396
14.983400	0.1	0.915146
14.985067	0.1	0.917730
14.986733	0.1	0.918657
14.988400	0.1	0.918484
14.990067	0.1	0.917888
14.991733	0.1	0.917888
14.993400	0.1	0.919108
14.995067	0.1	0.921157
14.996733	0.1	0.923113
14.998400	0.1	0.923928
15.000067	0.1	0.923481
15.001733	0.1	0.923006
15.003400	0.1	0.923113
15.005067	0.1	0.922871
15.006733	0.1	0.921171
15.008400	0.1	0.918335
15.010067	0.1	0.916915
15.011733	0.1	0.919513
15.013400	0.1	0.925926
15.015067	0.1	0.934075
15.016733	0.1	0.942326
15.018400	0.1	0.949805
15.020067	0.1	0.956031
15.021733	0.1	0.960887
15.023400	0.1	0.964338
15.025067	0.1	0.966475
15.026733	0.1	0.967965
15.028400	0.1	0.970061
15.030067	0.1	0.973260
15.031733	0.1	0.976468
15.033400	0.1	0.978275
15.035067	0.1	0.978205
15.036733	0.1	0.977041
15.038400	0.1	0.976608
15.040067	0.1	0.978112
15.041733	0.1	0.981400
15.043400	0.1	0.986247
15.045067	0.1	0.992524
15.046733	0.1	0.999072
15.048400	0.1	1.003938
15.050067	0.1	1.006355
15.051733	0.1	1.007854
15.053400	0.1	1.010518
15.055067	0.1	1.014634
15.056733	0.1	1.018685
15.058400	0.1	1.021340
15.060067	0.1	1.022955
15.061733	0.1	1.025070
15.063400	0.1	1.029046
15.065067	0.1	1.035230
15.066733	0.1	1.042802
15.068400	0.1	1.050774
15.070067	0.1	1.059221
15.071733	0.1	1.068837
15.073400	0.1	1.079761
15.075067	0.1	1.091426
15.076733	0.1	1.103021
15.078400	0.1	1.113592
15.080067	0.1	1.122481
15.081733	0.1	1.130309
15.083400	0.1	1.138467
15.085067	0.1	1.147473
15.086733	0.1	1.156703
15.088400	0.1	1.165816
15.090067	0.1	1.175757
15.091733	0.1	1.187916
15.093400	0.1	1.202221
15.095067	0.1	1.216833
15.096733	0.1	1.229942
15.098400	0.1	1.241658
15.100067	0.1	1.254003
15.101733	0.1	1.268131
15.103400	0.1	1.282562
15.105067	0.1	1.295349
15.106733	0.1	1.306478
15.108400	0.1	1.317682
15.110067	0.1	1.330893
15.111733	0.1	1.346613
15.113400	0.1	1.364052
15.115067	0.1	1.382367
15.116733	0.1	1.400718
15.118400	0.1	1.418069
15.120067	0.1	1.433990
15.121733	0.1	1.449403
15.123400	0.1	1.465846
15.125067	0.1	1.483969
15.126733	0.1	1.503150
15.128400	0.1	1.523127
15.130067	0.1	1.545143
15.131733	0.1	1.570312
15.133400	0.1	1.597605
15.135067	0.1	1.624590
15.136733	0.1	1.649922
15.138400	0.1	1.674066
15.140067	0.1	1.697862
15.141733	0.1	1.722230
15.143400	0.1	1.748791
15.145067	0.1	1.778533
15.146733	0.1	1.810598
15.148400	0.1	1.843232
15.150067	0.1	1.875134
15.151733	0.1	1.905956
15.153400	0.1	1.935977
15.155067	0.1	1.965910
15.156733	0.1	1.996607
15.158400	0.1	2.027727
15.160067	0.1	2.058097
15.161733	0.1	2.088300
15.163400	0.1	2.120500
15.165067	0.1	2.155853
15.166733	0.1	2.193395
15.168400	0.1	2.231002
15.170067	0.1	2.267449
15.171733	0.1	2.303608
15.173400	0.1	2.341024
15.175067	0.1	2.379972
15.176733	0.1	2.419758
15.178400	0.1	2.460009
15.180067	0.1	2.500624
15.181733	0.1	2.540955
15.183400	0.1	2.579782
15.185067	0.1	2.616006
15.186733	0.1	2.649683
15.188400	0.1	2.682181
15.190067	0.1	2.714940
15.191733	0.1	2.748552
15.193400	0.1	2.782950
15.195067	0.1	2.818047
15.196733	0.1	2.854047
15.198400	0.1	2.890565
15.200067	0.1	2.925852
15.201733	0.1	2.957406
15.203400	0.1	2.983641
15.205067	0.1	3.004973
15.206733	0.1	3.023064
15.208400	0.1	3.039674
15.210067	0.1	3.056033
15.211733	0.1	3.072182
15.213400	0.1	3.087614
15.215067	0.1	3.102422
15.216733	0.1	3.116922
15.218400	0.1	3.130687
15.220067	0.1	3.142590
15.221733	0.1	3.151898
15.223400	0.1	3.158660
15.225067	0.1	3.162674
15.226733	0.1	3.163363
15.228400	0.1	3.161426
15.230067	0.1	3.158953
15.231733	0.1	3.157062
15.233400	0.1	3.154711
15.235067	0.1	3.149966
15.236733	0.1	3.142036
15.238400	0.1	3.131963
15.240067	0.1	3.121342
15.241733	0.1	3.110711
15.243400	0.1	3.099088
15.245067	0.1	3.084661
15.246733	0.1	3.066529
15.248400	0.1	3.045886
15.250067	0.1	3.025071
15.251733	0.1	3.005685
15.253400	0.1	2.987296
15.255067	0.1	2.967804
15.256733	0.1	2.945433
15.258400	0.1	2.919808
15.260067	0.1	2.891705
15.261733	0.1	2.862602
15.263400	0.1	2.833684
15.265067	0.1	2.804883
15.266733	0.1	2.775243
15.268400	0.1	2.743872
15.270067	0.1	2.710661
15.271733	0.1	2.676533
15.273400	0.1	2.642581
15.275067	0.1	2.609356
15.276733	0.1	2.577086
15.278400	0.1	2.545468
15.280067	0.1	2.513779
15.281733	0.1	2.482254
15.283400	0.1	2.452517
15.285067	0.1	2.426128
15.286733	0.1	2.403739
15.288400	0.1	2.384847
15.290067	0.1	2.366831
15.291733	0.1	2.346030
15.293400	0.1	2.321219
15.295067	0.1	2.294467
15.296733	0.1	2.268734
15.298400	0.1	2.246029
15.300067	0.1	2.226881
15.301733	0.1	2.210760
15.303400	0.1	2.197237
15.305067	0.1	2.185907
15.306733	0.1	2.175891
15.308400	0.1	2.166699
15.310067	0.1	2.158466
15.311733	0.1	2.151206
15.313400	0.1	2.145031
15.315067	0.1	2.140501
15.316733	0.1	2.138359
15.318400	0.1	2.139322
15.320067	0.1	2.144324
15.321733	0.1	2.153669
15.323400	0.1	2.166089
15.325067	0.1	2.180599
15.326733	0.1	2.198410
15.328400	0.1	2.221297
15.330067	0.1	2.249894
15.331733	0.1	2.284134
15.333400	0.1	2.323384
15.335067	0.1	2.365904
15.336733	0.1	2.409313
15.338400	0.1	2.452317
15.340067	0.1	2.495931
15.341733	0.1	2.542753
15.343400	0.1	2.595661
15.345067	0.1	2.656411
15.346733	0.1	2.724668
15.348400	0.1	2.799300
15.350067	0.1	2.879328
15.351733	0.1	2.963198
15.353400	0.1	3.050012
15.355067	0.1	3.141128
15.356733	0.1	3.238637
15.358400	0.1	3.343625
15.360067	0.1	3.456254
15.361733	0.1	3.575943
15.363400	0.1	3.701388
15.365067	0.1	3.831550
15.366733	0.1	3.966908
15.368400	0.1	4.108762
15.370067	0.1	4.257718
15.371733	0.1	4.414218
15.373400	0.1	4.579043
15.375067	0.1	4.752339
15.376733	0.1	4.933947
15.378400	0.1	5.124831
15.380067	0.1	5.326364
15.381733	0.1	5.538701
15.383400	0.1	5.760696
15.385067	0.1	5.991282
15.386733	0.1	6.230948
15.388400	0.1	6.482350
15.390067	0.1	6.748769
15.391733	0.1	7.031853
15.393400	0.1	7.331488
15.395067	0.1	7.647523
15.396733	0.1	7.981081
15.398400	0.1	8.334196
15.400067	0.1	8.707955
15.401733	0.1	9.101499
15.403400	0.1	9.513274
15.405067	0.1	9.942874
15.406733	0.1	10.392009
15.408400	0.1	10.864283
15.410067	0.1	11.363667
15.411733	0.1	11.892435
15.413400	0.1	12.450363
15.415067	0.1	13.036355
15.416733	0.1	13.651433
15.418400	0.1	14.299308
15.420067	0.1	14.982922
15.421733	0.1	15.702206
15.423400	0.1	16.456922
15.425067	0.1	17.248588
15.426733	0.1	18.078703
15.428400	0.1	18.947991
15.430067	0.1	19.857339
15.431733	0.1	20.808317
15.433400	0.1	21.803025
15.435067	0.1	22.843424
15.436733	0.1	23.930920
15.438400	0.1	25.066687
15.440067	0.1	26.251623
15.441733	0.1	27.486319
15.443400	0.1	28.771507
15.445067	0.1	30.107489
15.446733	0.1	31.493451
15.448400	0.1	32.928451
15.450067	0.1	34.413110
15.451733	0.1	35.949657
15.453400	0.1	37.539923
15.455067	0.1	39.184764
15.456733	0.1	40.885787
15.458400	0.1	42.644469
15.460067	0.1	44.459570
15.461733	0.1	46.328190
15.463400	0.1	48.248651
15.465067	0.1	50.221821
15.466733	0.1	52.251080
15.468400	0.1	54.340255
15.470067	0.1	56.490870
15.471733	0.1	58.702421
15.473400	0.1	60.974318
15.475067	0.1	63.306848
15.476733	0.1	65.701041
15.478400	0.1	68.158191
15.480067	0.1	70.679919
15.481733	0.1	73.269280
15.483400	0.1	75.930622
15.485067	0.1	78.667174
15.486733	0.1	81.479857
15.488400	0.1	84.369904
15.490067	0.1	87.341378
15.491733	0.1	90.400074
15.493400	0.1	93.551343
15.495067	0.1	96.800113
15.496733	0.1	100.151645
15.498400	0.1	103.610903
15.500067	0.1	107.182460
15.501733	0.1	110.871499
15.503400	0.1	114.684338
15.505067	0.1	118.628889
15.506733	0.1	122.714713
15.508400	0.1	126.951672
15.510067	0.1	131.348651
15.511733	0.1	135.913212
15.513400	0.1	140.652289
15.515067	0.1	145.573681
15.516733	0.1	150.686214
15.518400	0.1	155.997798
15.520067	0.1	161.514455
15.521733	0.1	167.241516
15.523400	0.1	173.183181
15.525067	0.1	179.340639
15.526733	0.1	185.713303
15.528400	0.1	192.301693
15.530067	0.1	199.105931
15.531733	0.1	206.120829
15.533400	0.1	213.334309
15.535067	0.1	220.729308
15.536733	0.1	228.285548
15.538400	0.1	235.981853
15.540067	0.1	243.797642
15.541733	0.1	251.710415
15.543400	0.1	259.693610
15.545067	0.1	267.718085
15.546733	0.1	275.752954
15.548400	0.1	283.764047
15.550067	0.1	291.713500
15.551733	0.1	299.562905
15.553400	0.1	307.276314
15.555067	0.1	314.818630
15.556733	0.1	322.153978
15.558400	0.1	329.246670
15.560067	0.1	336.062028
15.561733	0.1	342.567405
15.563400	0.1	348.733175
15.565067	0.1	354.533154
15.566733	0.1	359.945558
15.568400	0.1	364.951673
15.570067	0.1	369.534898
15.571733	0.1	373.684187
15.573400	0.1	377.394208
15.575067	0.1	380.659872
15.576733	0.1	383.475861
15.578400	0.1	385.841490
15.580067	0.1	387.760797
15.581733	0.1	389.239700
15.583400	0.1	390.287089
15.585067	0.1	390.917063
15.586733	0.1	391.146806
15.588400	0.1	390.991643
15.590067	0.1	390.464482
15.591733	0.1	389.580788
15.593400	0.1	388.360499
15.595067	0.1	386.825130
15.596733	0.1	384.995006
15.598400	0.1	382.887298
15.600067	0.1	380.517673
15.601733	0.1	377.905751
15.603400	0.1	375.074419
15.605067	0.1	372.043541
15.606733	0.1	368.827759
15.608400	0.1	365.438671
15.610067	0.1	361.887943
15.611733	0.1	358.189042
15.613400	0.1	354.355374
15.615067	0.1	350.399106
15.616733	0.1	346.334484
15.618400	0.1	342.178108
15.620067	0.1	337.942844
15.621733	0.1	333.635630
15.623400	0.1	329.262130
15.625067	0.1	324.829426
15.626733	0.1	320.344526
15.628400	0.1	315.813665
15.630067	0.1	311.243055
15.631733	0.1	306.639672
15.633400	0.1	302.010915
15.635067	0.1	297.361804
15.636733	0.1	292.693847
15.638400	0.1	288.008754
15.640067	0.1	283.311084
15.641733	0.1	278.606545
15.643400	0.1	273.899674
15.645067	0.1	269.193207
15.646733	0.1	264.489353
15.648400	0.1	259.792018
15.650067	0.1	255.106460
15.651733	0.1	250.437195
15.653400	0.1	245.787362
15.655067	0.1	241.158344
15.656733	0.1	236.550020
15.658400	0.1	231.963112
15.660067	0.1	227.400777
15.661733	0.1	222.867099
15.663400	0.1	218.364238
15.665067	0.1	213.892251
15.666733	0.1	209.450377
15.668400	0.1	205.036742
15.670067	0.1	200.650054
15.671733	0.1	196.293253
15.673400	0.1	191.972507
15.675067	0.1	187.692996
15.676733	0.1	183.458133
15.678400	0.1	179.271284
15.680067	0.1	175.135331
15.681733	0.1	171.050569
15.683400	0.1	167.015153
15.685067	0.1	163.028343
15.686733	0.1	159.092210
15.688400	0.1	155.209731
15.690067	0.1	151.382275
15.691733	0.1	147.609702
15.693400	0.1	143.892402
15.695067	0.1	140.232584
15.696733	0.1	136.633637
15.698400	0.1	133.098192
15.700067	0.1	129.626123
15.701733	0.1	126.214251
15.703400	0.1	122.859064
15.705067	0.1	119.560012
15.706733	0.1	116.319489
15.708400	0.1	113.140531
15.710067	0.1	110.025178
15.711733	0.1	106.974323
15.713400	0.1	103.988787
15.715067	0.1	101.069352
15.716733	0.1	98.215486
15.718400	0.1	95.426301
15.720067	0.1	92.702243
15.721733	0.1	90.043629
15.723400	0.1	87.449239
15.725067	0.1	84.917452
15.726733	0.1	82.446896
15.728400	0.1	80.036176
15.730067	0.1	77.684252
15.731733	0.1	75.391377
15.733400	0.1	73.159505
15.735067	0.1	70.990315
15.736733	0.1	68.882676
15.738400	0.1	66.833468
15.740067	0.1	64.840359
15.741733	0.1	62.903268
15.743400	0.1	61.023408
15.745067	0.1	59.201107
15.746733	0.1	57.435664
15.748400	0.1	55.726166
15.750067	0.1	54.070205
15.751733	0.1	52.463911
15.753400	0.1	50.905119
15.755067	0.1	49.394541
15.756733	0.1	47.933571
15.758400	0.1	46.522063
15.760067	0.1	45.157359
15.761733	0.1	43.835589
15.763400	0.1	42.553879
15.765067	0.1	41.310992
15.766733	0.1	40.107570
15.768400	0.1	38.945479
15.770067	0.1	37.825708
15.771733	0.1	36.747754
15.773400	0.1	35.710521
15.775067	0.1	34.712139
15.776733	0.1	33.749845
15.778400	0.1	32.820893
15.780067	0.1	31.923871
15.781733	0.1	31.059124
15.783400	0.1	30.226931
15.785067	0.1	29.425491
15.786733	0.1	28.651995
15.788400	0.1	27.904850
15.790067	0.1	27.183266
15.791733	0.1	26.485948
15.793400	0.1	25.812043
15.795067	0.1	25.162422
15.796733	0.1	24.538548
15.798400	0.1	23.940317
15.800067	0.1	23.365486
15.801733	0.1	22.811112
15.803400	0.1	22.275448
15.805067	0.1	21.758266
15.806733	0.1	21.259733
15.808400	0.1	20.779278
15.810067	0.1	20.315438
15.811733	0.1	19.867090
15.813400	0.1	19.434090
15.815067	0.1	19.015973
15.816733	0.1	18.611420
15.818400	0.1	18.219640
15.820067	0.1	17.840695
15.821733	0.1	17.474685
15.823400	0.1	17.121695
15.825067	0.1	16.781758
15.826733	0.1	16.454393
15.828400	0.1	16.138814
15.830067	0.1	15.834402
15.831733	0.1	15.539792
15.833400	0.1	15.252517
15.835067	0.1	14.971793
15.836733	0.1	14.699576
15.838400	0.1	14.437470
15.840067	0.1	14.185319
15.841733	0.1	13.942216
15.843400	0.1	13.706940
15.845067	0.1	13.478077
15.846733	0.1	13.254453
15.848400	0.1	13.035210
15.850067	0.1	12.820181
15.851733	0.1	12.610084
15.853400	0.1	12.405496
15.855067	0.1	12.206323
15.856733	0.1	12.012459
15.858400	0.1	11.823848
15.860067	0.1	11.639982
15.861733	0.1	11.460609
15.863400	0.1	11.286302
15.865067	0.1	11.117435
15.866733	0.1	10.953476
15.868400	0.1	10.793246
15.870067	0.1	10.635611
15.871733	0.1	10.480480
15.873400	0.1	10.328572
15.875067	0.1	10.180110
15.876733	0.1	10.034619
15.878400	0.1	9.892080
15.880067	0.1	9.753676
15.881733	0.1	9.621028
15.883400	0.1	9.494415
15.885067	0.1	9.372057
15.886733	0.1	9.251093
15.888400	0.1	9.129415
15.890067	0.1	9.007244
15.891733	0.1	8.886894
15.893400	0.1	8.770800
15.895067	0.1	8.659619
15.896733	0.1	8.551772
15.898400	0.1	8.444833
15.900067	0.1	8.337530
15.901733	0.1	8.230135
15.903400	0.1	8.123452
15.905067	0.1	8.018552
15.906733	0.1	7.916824
15.908400	0.1	7.819305
15.910067	0.1	7.726275
15.911733	0.1	7.637255
15.913400	0.1	7.550442
15.915067	0.1	7.463628
15.916733	0.1	7.376643
15.918400	0.1	7.291040
15.920067	0.1	7.207515
15.921733	0.1	7.125880
15.923400	0.1	7.046438
15.925067	0.1	6.969026
15.926733	0.1	6.892732
15.928400	0.1	6.817509
15.930067	0.1	6.744205
15.931733	0.1	6.673122
15.933400	0.1	6.603557
15.935067	0.1	6.535226
15.936733	0.1	6.469125
15.938400	0.1	6.405786
15.940067	0.1	6.344165
15.941733	0.1	6.283722
15.943400	0.1	6.225593
15.945067	0.1	6.170734
15.946733	0.1	6.118757
15.948400	0.1	6.068577
15.950067	0.1	6.019021
15.951733	0.1	5.968604
15.953400	0.1	5.915952
15.955067	0.1	5.860846
15.956733	0.1	5.803900
15.958400	0.1	5.746144
15.960067	0.1	5.689645
15.961733	0.1	5.636560
15.963400	0.1	5.587870
15.965067	0.1	5.543618
15.966733	0.1	5.502594
15.968400	0.1	5.462463
15.970067	0.1	5.421499
15.971733	0.1	5.379138
15.973400	0.1	5.335179
15.975067	0.1	5.289325
15.976733	0.1	5.241553
15.978400	0.1	5.193269
15.980067	0.1	5.146959
15.981733	0.1	5.103513
15.983400	0.1	5.061654
15.985067	0.1	5.020695
15.986733	0.1	4.981454
15.988400	0.1	4.944233
15.990067	0.1	4.907926
15.991733	0.1	4.871101
15.993400	0.1	4.833117
15.995067	0.1	4.794467
15.996733	0.1	4.756036
15.998400	0.1	4.718001
16.000067	0.1	4.680478
16.001733	0.1	4.644459
16.003400	0.1	4.610377
16.005067	0.1	4.576556
16.006733	0.1	4.540412
16.008400	0.1	4.501254
16.010067	0.1	4.460788
16.011733	0.1	4.421230
16.013400	0.1	4.383819
16.015067	0.1	4.348182
16.016733	0.1	4.312424
16.018400	0.1	4.274626
16.020067	0.1	4.234342
16.021733	0.1	4.192842
16.023400	0.1	4.152264
16.025067	0.1	4.113950
16.026733	0.1	4.077433
16.028400	0.1	4.040641
16.030067	0.1	4.001097
16.031733	0.1	3.958247
16.033400	0.1	3.914288
16.035067	0.1	3.872272
16.036733	0.1	3.834297
16.038400	0.1	3.801398
16.040067	0.1	3.773291
16.041733	0.1	3.748033
16.043400	0.1	3.723348
16.045067	0.1	3.698431
16.046733	0.1	3.673555
16.048400	0.1	3.648349
16.050067	0.1	3.621490
16.051733	0.1	3.592218
16.053400	0.1	3.561093
16.055067	0.1	3.529154
16.056733	0.1	3.497340
16.058400	0.1	3.466601
16.060067	0.1	3.437805
16.061733	0.1	3.411449
16.063400	0.1	3.387490
16.065067	0.1	3.364976
16.066733	0.1	3.342396
16.068400	0.1	3.319224
16.070067	0.1	3.296603
16.071733	0.1	3.276169
16.073400	0.1	3.258637
16.075067	0.1	3.243377
16.076733	0.1	3.228793
16.078400	0.1	3.212988
16.080067	0.1	3.194688
16.081733	0.1	3.174208
16.083400	0.1	3.153440
16.085067	0.1	3.134259
16.086733	0.1	3.117407
16.088400	0.1	3.102776
16.090067	0.1	3.089714
16.091733	0.1	3.077197
16.093400	0.1	3.063977
16.095067	0.1	3.048484
16.096733	0.1	3.029765
16.098400	0.1	3.008898
16.100067	0.1	2.988162
16.101733	0.1	2.968903
16.103400	0.1	2.951524
16.105067	0.1	2.936646
16.106733	0.1	2.924721
16.108400	0.1	2.915333
16.110067	0.1	2.907566
16.111733	0.1	2.900125
16.113400	0.1	2.891375
16.115067	0.1	2.880250
16.116733	0.1	2.866923
16.118400	0.1	2.853149
16.120067	0.1	2.842168
16.121733	0.1	2.836143
16.123400	0.1	2.833521
16.125067	0.1	2.830387
16.126733	0.1	2.823737
16.128400	0.1	2.813037
16.130067	0.1	2.799626
16.131733	0.1	2.785521
16.133400	0.1	2.772617
16.135067	0.1	2.762242
16.136733	0.1	2.755011
16.138400	0.1	2.750722
16.140067	0.1	2.748081
16.141733	0.1	2.745199
16.143400	0.1	2.740552
16.145067	0.1	2.733488
16.146733	0.1	2.724854
16.148400	0.1	2.717166
16.150067	0.1	2.713175
16.151733	0.1	2.713897
16.153400	0.1	2.718028
16.155067	0.1	2.722791
16.156733	0.1	2.724989
16.158400	0.1	2.722242
16.160067	0.1	2.714056
16.161733	0.1	2.702153
16.163400	0.1	2.689972
16.165067	0.1	2.680751
16.166733	0.1	2.675224
16.168400	0.1	2.671848
16.170067	0.1	2.669254
16.171733	0.1	2.667089
16.173400	0.1	2.664565
16.175067	0.1	2.660598
16.176733	0.1	2.655387
16.178400	0.1	2.650344
16.180067	0.1	2.646940
16.181733	0.1	2.645548
16.183400	0.1	2.645282
16.185067	0.1	2.645361
16.186733	0.1	2.645664
16.188400	0.1	2.646563
16.190067	0.1	2.649110
16.191733	0.1	2.654013
16.193400	0.1	2.660225
16.195067	0.1	2.665534
16.196733	0.1	2.668677
16.198400	0.1	2.670265
16.200067	0.1	2.670968
16.201733	0.1	2.670418
16.203400	0.1	2.669068
16.205067	0.1	2.668831
16.206733	0.1	2.671438
16.208400	0.1	2.677348
16.210067	0.1	2.685753
16.211733	0.1	2.695392
16.213400	0.1	2.705087
16.215067	0.1	2.713227
16.216733	0.1	2.718363
16.218400	0.1	2.720980
16.220067	0.1	2.723285
16.221733	0.1	2.727243
16.223400	0.1	2.733287
16.225067	0.1	2.740589
16.226733	0.1	2.748109
16.228400	0.1	2.755132
16.230067	0.1	2.761083
16.231733	0.1	2.765637
16.233400	0.1	2.769199
16.235067	0.1	2.772897
16.236733	0.1	2.777684
16.238400	0.1	2.783239
16.240067	0.1	2.788245
16.241733	0.1	2.791923
16.243400	0.1	2.794471
16.245067	0.1	2.795728
16.246733	0.1	2.794983
16.248400	0.1	2.792338
16.250067	0.1	2.788976
16.251733	0.1	2.786168
16.253400	0.1	2.784394
16.255067	0.1	2.783448
16.256733	0.1	2.783211
16.258400	0.1	2.783709
16.260067	0.1	2.784226
16.261733	0.1	2.783653
16.263400	0.1	2.782219
16.265067	0.1	2.781460
16.266733	0.1	2.782005
16.268400	0.1	2.782508
16.270067	0.1	2.780869
16.271733	0.1	2.775854
16.273400	0.1	2.767947
16.275067	0.1	2.758689
16.276733	0.1	2.749641
16.278400	0.1	2.741902
16.280067	0.1	2.735457
16.281733	0.1	2.729571
16.283400	0.1	2.724365
16.285067	0.1	2.720370
16.286733	0.1	2.717092
16.288400	0.1	2.713120
16.290067	0.1	2.706219
16.291733	0.1	2.694908
16.293400	0.1	2.681776
16.295067	0.1	2.671913
16.296733	0.1	2.667587
16.298400	0.1	2.667224
16.300067	0.1	2.667694
16.301733	0.1	2.665636
16.303400	0.1	2.658749
16.305067	0.1	2.647042
16.306733	0.1	2.632369
16.308400	0.1	2.617096
16.310067	0.1	2.603461
16.311733	0.1	2.593044
16.313400	0.1	2.585929
16.315067	0.1	2.581091
16.316733	0.1	2.577649
16.318400	0.1	2.574595
16.320067	0.1	2.570418
16.321733	0.1	2.564238
16.323400	0.1	2.556606
16.325067	0.1	2.548802
16.326733	0.1	2.541533
16.328400	0.1	2.533882
16.330067	0.1	2.524047
16.331733	0.1	2.511321
16.333400	0.1	2.496531
16.335067	0.1	2.481048
16.336733	0.1	2.466314
16.338400	0.1	2.453905
16.340067	0.1	2.445364
16.341733	0.1	2.441192
16.343400	0.1	2.439669
16.345067	0.1	2.438007
16.346733	0.1	2.434957
16.348400	0.1	2.431092
16.350067	0.1	2.426961
16.351733	0.1	2.422482
16.353400	0.1	2.417532
16.355067	0.1	2.411725
16.356733	0.1	2.404461
16.358400	0.1	2.396242
16.360067	0.1	2.388894
16.361733	0.1	2.383133
16.363400	0.1	2.377252
16.365067	0.1	2.369252
16.366733	0.1	2.358775
16.368400	0.1	2.346537
16.370067	0.1	2.333373
16.371733	0.1	2.319873
16.373400	0.1	2.306681
16.375067	0.1	2.294853
16.376733	0.1	2.285172
16.378400	0.1	2.277275
16.380067	0.1	2.270066
16.381733	0.1	2.262900
16.383400	0.1	2.256525
16.385067	0.1	2.252124
16.386733	0.1	2.249521
16.388400	0.1	2.247458
16.390067	0.1	2.244636
16.391733	0.1	2.240008
16.393400	0.1	2.233353
16.395067	0.1	2.225609
16.396733	0.1	2.218187
16.398400	0.1	2.212357
16.400067	0.1	2.208827
16.401733	0.1	2.207072
16.403400	0.1	2.205591
16.405067	0.1	2.202848
16.406733	0.1	2.198289
16.408400	0.1	2.192720
16.410067	0.1	2.187551
16.411733	0.1	2.183546
16.413400	0.1	2.180221
16.415067	0.1	2.176659
16.416733	0.1	2.173232
16.418400	0.1	2.171015
16.420067	0.1	2.169595
16.421733	0.1	2.167597
16.423400	0.1	2.164692
16.425067	0.1	2.161786
16.426733	0.1	2.160165
16.428400	0.1	2.160384
16.430067	0.1	2.161432
16.431733	0.1	2.161632
16.433400	0.1	2.160454
16.435067	0.1	2.159341
16.436733	0.1	2.160552
16.438400	0.1	2.164603
16.440067	0.1	2.169698
16.441733	0.1	2.173935
16.443400	0.1	2.176794
16.445067	0.1	2.178280
16.446733	0.1	2.177767
16.448400	0.1	2.174713
16.450067	0.1	2.170242
16.451733	0.1	2.166829
16.453400	0.1	2.166084
16.455067	0.1	2.167569
16.456733	0.1	2.169763
16.458400	0.1	2.171700
16.460067	0.1	2.173460
16.461733	0.1	2.175393
16.463400	0.1	2.177483
16.465067	0.1	2.179174
16.466733	0.1	2.179462
16.468400	0.1	2.178345
16.470067	0.1	2.177926
16.471733	0.1	2.180403
16.473400	0.1	2.185842
16.475067	0.1	2.192976
16.476733	0.1	2.200287
16.478400	0.1	2.206615
16.480067	0.1	2.211984
16.481733	0.1	2.216715
16.483400	0.1	2.220529
16.485067	0.1	2.223267
16.486733	0.1	2.225195
16.488400	0.1	2.226918
16.490067	0.1	2.229395
16.491733	0.1	2.233167
16.493400	0.1	2.237670
16.495067	0.1	2.241703
16.496733	0.1	2.244683
16.498400	0.1	2.247375
16.500067	0.1	2.250704
16.501733	0.1	2.254541
16.503400	0.1	2.258224
16.505067	0.1	2.261321
16.506733	0.1	2.263524
16.508400	0.1	2.264222
16.510067	0.1	2.262988
16.511733	0.1	2.261037
16.513400	0.1	2.260916
16.515067	0.1	2.264408
16.516733	0.1	2.271743
16.518400	0.1	2.281987
16.520067	0.1	2.293768
16.521733	0.1	2.305899
16.523400	0.1	2.316940
16.525067	0.1	2.325252
16.526733	0.1	2.330369
16.528400	0.1	2.333368
16.530067	0.1	2.335375
16.531733	0.1	2.336558
16.533400	0.1	2.336912
16.535067	0.1	2.337242
16.536733	0.1	2.338975
16.538400	0.1	2.343589
16.540067	0.1	2.351622
16.541733	0.1	2.361331
16.543400	0.1	2.370295
16.545067	0.1	2.378230
16.546733	0.1	2.385592
16.548400	0.1	2.391404
16.550067	0.1	2.394700
16.551733	0.1	2.395506
16.553400	0.1	2.394090
16.555067	0.1	2.391147
16.556733	0.1	2.388540
16.558400	0.1	2.389280
16.560067	0.1	2.395762
16.561733	0.1	2.407529
16.563400	0.1	2.421923
16.565067	0.1	2.436531
16.566733	0.1	2.449490
16.568400	0.1	2.459059
16.570067	0.1	2.465285
16.571733	0.1	2.470813
16.573400	0.1	2.478058
16.575067	0.1	2.486748
16.576733	0.1	2.495227
16.578400	0.1	2.503009
16.580067	0.1	2.511046
16.581733	0.1	2.520634
16.583400	0.1	2.532499
16.585067	0.1	2.546338
16.586733	0.1	2.561095
16.588400	0.1	2.575219
16.590067	0.1	2.586450
16.591733	0.1	2.592942
16.593400	0.1	2.594786
16.595067	0.1	2.593738
16.596733	0.1	2.592267
16.598400	0.1	2.593384
16.600067	0.1	2.600206
16.601733	0.1	2.613934
16.603400	0.1	2.632020
16.605067	0.1	2.649454
16.606733	0.1	2.662344
16.608400	0.1	2.670079
16.610067	0.1	2.674442
16.611733	0.1	2.678479
16.613400	0.1	2.685455
16.615067	0.1	2.696193
16.616733	0.1	2.707681
16.618400	0.1	2.716645
16.620067	0.1	2.723462
16.621733	0.1	2.730717
16.623400	0.1	2.740049
16.625067	0.1	2.751360
16.626733	0.1	2.763411
16.628400	0.1	2.775411
16.630067	0.1	2.787337
16.631733	0.1	2.798182
16.633400	0.1	2.806499
16.635067	0.1	2.812278
16.636733	0.1	2.817665
16.638400	0.1	2.826336
16.640067	0.1	2.840664
16.641733	0.1	2.858839
16.643400	0.1	2.875943
16.645067	0.1	2.888008
16.646733	0.1	2.895240
16.648400	0.1	2.900744
16.650067	0.1	2.906504
16.651733	0.1	2.912418
16.653400	0.1	2.918430
16.655067	0.1	2.925028
16.656733	0.1	2.932479
16.658400	0.1	2.940404
16.660067	0.1	2.947534
16.661733	0.1	2.952139
16.663400	0.1	2.953508
16.665067	0.1	2.952954
16.666733	0.1	2.952879
16.668400	0.1	2.954761
16.670067	0.1	2.958602
16.671733	0.1	2.963501
16.673400	0.1	2.968996
16.675067	0.1	2.976009
16.676733	0.1	2.985504
16.678400	0.1	2.996586
16.680067	0.1	3.006402
16.681733	0.1	3.011664
16.683400	0.1	3.011040
16.685067	0.1	3.005997
16.686733	0.1	2.999436
16.688400	0.1	2.994328
16.690067	0.1	2.992949
16.691733	0.1	2.996200
16.693400	0.1	3.003338
16.695067	0.1	3.011478
16.696733	0.1	3.016014
16.698400	0.1	3.013620
16.700067	0.1	3.004735
16.701733	0.1	2.993024
16.703400	0.1	2.983059
16.705067	0.1	2.977294
16.706733	0.1	2.975054
16.708400	0.1	2.975459
16.710067	0.1	2.979082
16.711733	0.1	2.985471
16.713400	0.1	2.992186
16.715067	0.1	2.997019
16.716733	0.1	2.999259
16.718400	0.1	2.998952
16.720067	0.1	2.996163
16.721733	0.1	2.991254
16.723400	0.1	2.985070
16.725067	0.1	2.978165
16.726733	0.1	2.970630
16.728400	0.1	2.963487
16.730067	0.1	2.959087
16.731733	0.1	2.958956
16.733400	0.1	2.961960
16.735067	0.1	2.965136
16.736733	0.1	2.965904
16.738400	0.1	2.964190
16.740067	0.1	2.962099
16.741733	0.1	2.961187
16.743400	0.1	2.961853
16.745067	0.1	2.964339
16.746733	0.1	2.968227
16.748400	0.1	2.972619
16.750067	0.1	2.976763
16.751733	0.1	2.979911
16.753400	0.1	2.981774
16.755067	0.1	2.982765
16.756733	0.1	2.983147
16.758400	0.1	2.982379
16.760067	0.1	2.979343
16.761733	0.1	2.973946
16.763400	0.1	2.968204
16.765067	0.1	2.964688
16.766733	0.1	2.964786
16.768400	0.1	2.968688
16.770067	0.1	2.975329
16.771733	0.1	2.982263
16.773400	0.1	2.987222
16.775067	0.1	2.989685
16.776733	0.1	2.989699
16.778400	0.1	2.986928
16.780067	0.1	2.981736
16.781733	0.1	2.975431
16.783400	0.1	2.969257
16.785067	0.1	2.964018
16.786733	0.1	2.960190
16.788400	0.1	2.957867
16.790067	0.1	2.956609
16.791733	0.1	2.956144
16.793400	0.1	2.957219
16.795067	0.1	2.961080
16.796733	0.1	2.967916
16.798400	0.1	2.975739
16.800067	0.1	2.981084
16.801733	0.1	2.981699
16.803400	0.1	2.978686
16.805067	0.1	2.975180
16.806733	0.1	2.972884
16.808400	0.1	2.971478
16.810067	0.1	2.970714
16.811733	0.1	2.970765
16.813400	0.1	2.971217
16.815067	0.1	2.971594
16.816733	0.1	2.972400
16.818400	0.1	2.974737
16.820067	0.1	2.979222
16.821733	0.1	2.984884
16.823400	0.1	2.989289
16.825067	0.1	2.990207
16.826733	0.1	2.987329
16.828400	0.1	2.982384
16.830067	0.1	2.977443
16.831733	0.1	2.973438
16.833400	0.1	2.970402
16.835067	0.1	2.968358
16.836733	0.1	2.967454
16.838400	0.1	2.967985
16.840067	0.1	2.970095
16.841733	0.1	2.973177
16.843400	0.1	2.976642
16.845067	0.1	2.980977
16.846733	0.1	2.986817
16.848400	0.1	2.993597
16.850067	0.1	2.999608
16.851733	0.1	3.003110
16.853400	0.1	3.003413
16.855067	0.1	3.001690
16.856733	0.1	3.000130
16.858400	0.1	2.999497
16.860067	0.1	2.998388
16.861733	0.1	2.995357
16.863400	0.1	2.991264
16.865067	0.1	2.989322
16.866733	0.1	2.991902
16.868400	0.1	2.997271
16.870067	0.1	3.000754
16.871733	0.1	2.999399
16.873400	0.1	2.994421
16.875067	0.1	2.988558
16.876733	0.1	2.982807
16.878400	0.1	2.977164
16.880067	0.1	2.972702
16.881733	0.1	2.970938
16.883400	0.1	2.971934
16.885067	0.1	2.974109
16.886733	0.1	2.975422
16.888400	0.1	2.975031
16.890067	0.1	2.974113
16.891733	0.1	2.974682
16.893400	0.1	2.977997
16.895067	0.1	2.983394
16.896733	0.1	2.988121
16.898400	0.1	2.989760
16.900067	0.1	2.988311
16.901733	0.1	2.984968
16.903400	0.1	2.980148
16.905067	0.1	2.974295
16.906733	0.1	2.969489
16.908400	0.1	2.968255
16.910067	0.1	2.971231
16.911733	0.1	2.976898
16.913400	0.1	2.982789
16.915067	0.1	2.986807
16.916733	0.1	2.988060
16.918400	0.1	2.987096
16.920067	0.1	2.985145
16.921733	0.1	2.982975
16.923400	0.1	2.980251
16.925067	0.1	2.976144
16.926733	0.1	2.970765
16.928400	0.1	2.965210
16.930067	0.1	2.960474
16.931733	0.1	2.957433
16.933400	0.1	2.956749
16.935067	0.1	2.957983
16.936733	0.1	2.959901
16.938400	0.1	2.961466
16.940067	0.1	2.961983
16.941733	0.1	2.961433
16.943400	0.1	2.960484
16.945067	0.1	2.959399
16.946733	0.1	2.957401
16.948400	0.1	2.953806
16.950067	0.1	2.949000
16.951733	0.1	2.943631
16.953400	0.1	2.937936
16.955067	0.1	2.932022
16.956733	0.1	2.925959
16.958400	0.1	2.920320
16.960067	0.1	2.916013
16.961733	0.1	2.912865
16.963400	0.1	2.909903
16.965067	0.1	2.906863
16.966733	0.1	2.904446
16.968400	0.1	2.903999
16.970067	0.1	2.906448
16.971733	0.1	2.910621
16.973400	0.1	2.913512
16.975067	0.1	2.912222
16.976733	0.1	2.905941
16.978400	0.1	2.896362
16.980067	0.1	2.886043
16.981733	0.1	2.877032
16.983400	0.1	2.870690
16.985067	0.1	2.867035
16.986733	0.1	2.864497
16.988400	0.1	2.861349
16.990067	0.1	2.857391
16.991733	0.1	2.853693
16.993400	0.1	2.850960
16.995067	0.1	2.848613
16.996733	0.1	2.845591
16.998400	0.1	2.841461
17.000067	0.1	2.836324
17.001733	0.1	2.829703
17.003400	0.1	2.820184
17.005067	0.1	2.807155
17.006733	0.1	2.791793
17.008400	0.1	2.775881
17.010067	0.1	2.761311
17.011733	0.1	2.750065
17.013400	0.1	2.742745
17.015067	0.1	2.738032
17.016733	0.1	2.734084
17.018400	0.1	2.729571
17.020067	0.1	2.723997
17.021733	0.1	2.717427
17.023400	0.1	2.709944
17.025067	0.1	2.702000
17.026733	0.1	2.694628
17.028400	0.1	2.688132
17.030067	0.1	2.681455
17.031733	0.1	2.673594
17.033400	0.1	2.664612
17.035067	0.1	2.655145
17.036733	0.1	2.645678
17.038400	0.1	2.637007
17.040067	0.1	2.630465
17.041733	0.1	2.626525
17.043400	0.1	2.623489
17.045067	0.1	2.617948
17.046733	0.1	2.606688
17.048400	0.1	2.589850
17.050067	0.1	2.572397
17.051733	0.1	2.560266
17.053400	0.1	2.555200
17.055067	0.1	2.554101
17.056733	0.1	2.552015
17.058400	0.1	2.545486
17.060067	0.1	2.534385
17.061733	0.1	2.520736
17.063400	0.1	2.506729
17.065067	0.1	2.494464
17.066733	0.1	2.485840
17.068400	0.1	2.481532
17.070067	0.1	2.480480
17.071733	0.1	2.480429
17.073400	0.1	2.479418
17.075067	0.1	2.476759
17.076733	0.1	2.472689
17.078400	0.1	2.467721
17.080067	0.1	2.462235
17.081733	0.1	2.456401
17.083400	0.1	2.450314
17.085067	0.1	2.443269
17.086733	0.1	2.434216
17.088400	0.1	2.423869
17.090067	0.1	2.414407
17.091733	0.1	2.406901
17.093400	0.1	2.400563
17.095067	0.1	2.394179
17.096733	0.1	2.387362
17.098400	0.1	2.380786
17.100067	0.1	2.376172
17.101733	0.1	2.375082
17.103400	0.1	2.376665
17.105067	0.1	2.377774
17.106733	0.1	2.375790
17.108400	0.1	2.370290
17.110067	0.1	2.362793
17.111733	0.1	2.355617
17.113400	0.1	2.350202
17.115067	0.1	2.346458
17.116733	0.1	2.343715
17.118400	0.1	2.341261
17.120067	0.1	2.338681
17.121733	0.1	2.336334
17.123400	0.1	2.334625
17.125067	0.1	2.333368
17.126733	0.1	2.332223
17.128400	0.1	2.330849
17.130067	0.1	2.329322
17.131733	0.1	2.328251
17.133400	0.1	2.327436
17.135067	0.1	2.325573
17.136733	0.1	2.321703
17.138400	0.1	2.316101
17.140067	0.1	2.310434
17.141733	0.1	2.307175
17.143400	0.1	2.308111
17.145067	0.1	2.313512
17.146733	0.1	2.322230
17.148400	0.1	2.332055
17.150067	0.1	2.341154
17.151733	0.1	2.349336
17.153400	0.1	2.357098
17.155067	0.1	2.364069
17.156733	0.1	2.369760
17.158400	0.1	2.375026
17.160067	0.1	2.381476
17.161733	0.1	2.389629
17.163400	0.1	2.398365
17.165067	0.1	2.406514
17.166733	0.1	2.414286
17.168400	0.1	2.422575
17.170067	0.1	2.431911
17.171733	0.1	2.442631
17.173400	0.1	2.455073
17.175067	0.1	2.469458
17.176733	0.1	2.485802
17.178400	0.1	2.503935
17.180067	0.1	2.523721
17.181733	0.1	2.544946
17.183400	0.1	2.566478
17.185067	0.1	2.586837
17.186733	0.1	2.606190
17.188400	0.1	2.626572
17.190067	0.1	2.649692
17.191733	0.1	2.674791
17.193400	0.1	2.698605
17.195067	0.1	2.718419
17.196733	0.1	2.735523
17.198400	0.1	2.754126
17.200067	0.1	2.777148
17.201733	0.1	2.804399
17.203400	0.1	2.833889
17.205067	0.1	2.863626
17.206733	0.1	2.893116
17.208400	0.1	2.924469
17.210067	0.1	2.961149
17.211733	0.1	3.004470
17.213400	0.1	3.052196
17.215067	0.1	3.101039
17.216733	0.1	3.148848
17.218400	0.1	3.194823
17.220067	0.1	3.240095
17.221733	0.1	3.287247
17.223400	0.1	3.338088
17.225067	0.1	3.392375
17.226733	0.1	3.448315
17.228400	0.1	3.504041
17.230067	0.1	3.558965
17.231733	0.1	3.613969
17.233400	0.1	3.670733
17.235067	0.1	3.730492
17.236733	0.1	3.793165
17.238400	0.1	3.857641
17.240067	0.1	3.922265
17.241733	0.1	3.985623
17.243400	0.1	4.048054
17.245067	0.1	4.112087
17.246733	0.1	4.180158
17.248400	0.1	4.252340
17.250067	0.1	4.326841
17.251733	0.1	4.401263
17.253400	0.1	4.473538
17.255067	0.1	4.543173
17.256733	0.1	4.611192
17.258400	0.1	4.678853
17.260067	0.1	4.747589
17.261733	0.1	4.818756
17.263400	0.1	4.891842
17.265067	0.1	4.964839
17.266733	0.1	5.036467
17.268400	0.1	5.106088
17.270067	0.1	5.173087
17.271733	0.1	5.237791
17.273400	0.1	5.301600
17.275067	0.1	5.365959
17.276733	0.1	5.431753
17.278400	0.1	5.499353
17.280067	0.1	5.569244
17.281733	0.1	5.642460
17.283400	0.1	5.719224
17.285067	0.1	5.797800
17.286733	0.1	5.876380
17.288400	0.1	5.955067
17.290067	0.1	6.034346
17.291733	0.1	6.113173
17.293400	0.1	6.190618
17.295067	0.1	6.268150
17.296733	0.1	6.348290
17.298400	0.1	6.432105
17.300067	0.1	6.519710
17.301733	0.1	6.611226
17.303400	0.1	6.706067
17.305067	0.1	6.803363
17.306733	0.1	6.902781
17.308400	0.1	7.003918
17.310067	0.1	7.107025
17.311733	0.1	7.213885
17.313400	0.1	7.326533
17.315067	0.1	7.446390
17.316733	0.1	7.574405
17.318400	0.1	7.709977
17.320067	0.1	7.850900
17.321733	0.1	7.994971
17.323400	0.1	8.141045
17.325067	0.1	8.289306
17.326733	0.1	8.440372
17.328400	0.1	8.594776
17.330067	0.1	8.754334
17.331733	0.1	8.921870
17.333400	0.1	9.098290
17.335067	0.1	9.281463
17.336733	0.1	9.467984
17.338400	0.1	9.655422
17.340067	0.1	9.843158
17.341733	0.1	10.031825
17.343400	0.1	10.222406
17.345067	0.1	10.415209
17.346733	0.1	10.609292
17.348400	0.1	10.803593
17.350067	0.1	10.997984
17.351733	0.1	11.192486
17.353400	0.1	11.386313
17.355067	0.1	11.578193
17.356733	0.1	11.766846
17.358400	0.1	11.951900
17.360067	0.1	12.134882
17.361733	0.1	12.318012
17.363400	0.1	12.501734
17.365067	0.1	12.684218
17.366733	0.1	12.862268
17.368400	0.1	13.032034
17.370067	0.1	13.190382
17.371733	0.1	13.336134
17.373400	0.1	13.469630
17.375067	0.1	13.592388
17.376733	0.1	13.707108
17.378400	0.1	13.816091
17.380067	0.1	13.919538
17.381733	0.1	14.016144
17.383400	0.1	14.104354
17.385067	0.1	14.183004
17.386733	0.1	14.251070
17.388400	0.1	14.307303
17.390067	0.1	14.351294
17.391733	0.1	14.384142
17.393400	0.1	14.407029
17.395067	0.1	14.420189
17.396733	0.1	14.422699
17.398400	0.1	14.412333
17.400067	0.1	14.387243
17.401733	0.1	14.348314
17.403400	0.1	14.298805
17.405067	0.1	14.241477
17.406733	0.1	14.176918
17.408400	0.1	14.104699
17.410067	0.1	14.024461
17.411733	0.1	13.935915
17.413400	0.1	13.839309
17.415067	0.1	13.735620
17.416733	0.1	13.625179
17.418400	0.1	13.506957
17.420067	0.1	13.380344
17.421733	0.1	13.246038
17.423400	0.1	13.104491
17.425067	0.1	12.955470
17.426733	0.1	12.799166
17.428400	0.1	12.636753
17.430067	0.1	12.470325
17.431733	0.1	12.301840
17.433400	0.1	12.131487
17.435067	0.1	11.957772
17.436733	0.1	11.779340
17.438400	0.1	11.596526
17.440067	0.1	11.411039
17.441733	0.1	11.223983
17.443400	0.1	11.034948
17.445067	0.1	10.842928
17.446733	0.1	10.647280
17.448400	0.1	10.448121
17.450067	0.1	10.246341
17.451733	0.1	10.043075
17.453400	0.1	9.839516
17.455067	0.1	9.636963
17.456733	0.1	9.436077
17.458400	0.1	9.236350
17.460067	0.1	9.036879
17.461733	0.1	8.837944
17.463400	0.1	8.641821
17.465067	0.1	8.451622
17.466733	0.1	8.268654
17.468400	0.1	8.091172
17.470067	0.1	7.915758
17.471733	0.1	7.739738
17.473400	0.1	7.562940
17.475067	0.1	7.387055
17.476733	0.1	7.213461
17.478400	0.1	7.042843
17.480067	0.1	6.876737
17.481733	0.1	6.717294
17.483400	0.1	6.565549
17.485067	0.1	6.420608
17.486733	0.1	6.279652
17.488400	0.1	6.139847
17.490067	0.1	6.000572
17.491733	0.1	5.862438
17.493400	0.1	5.726023
17.495067	0.1	5.591884
17.496733	0.1	5.459841
17.498400	0.1	5.329251
17.500067	0.1	5.200780
17.501733	0.1	5.077175
17.503400	0.1	4.961872
17.505067	0.1	4.856405
17.506733	0.1	4.759198
17.508400	0.1	4.666871
17.510067	0.1	4.576463
17.511733	0.1	4.486535
17.513400	0.1	4.396471
17.515067	0.1	4.305737
17.516733	0.1	4.214556
17.518400	0.1	4.124749
17.520067	0.1	4.038583
17.521733	0.1	3.957269
17.523400	0.1	3.881301
17.525067	0.1	3.810413
17.526733	0.1	3.743670
17.528400	0.1	3.680782
17.530067	0.1	3.621760
17.531733	0.1	3.565890
17.533400	0.1	3.512222
17.535067	0.1	3.459691
17.536733	0.1	3.407341
17.538400	0.1	3.355439
17.540067	0.1	3.304970
17.541733	0.1	3.256202
17.543400	0.1	3.209142
17.545067	0.1	3.164280
17.546733	0.1	3.121267
17.548400	0.1	3.078314
17.550067	0.1	3.034463
17.551733	0.1	2.990845
17.553400	0.1	2.948889
17.555067	0.1	2.909289
17.556733	0.1	2.873177
17.558400	0.1	2.842150
17.560067	0.1	2.815779
17.561733	0.1	2.790140
17.563400	0.1	2.760487
17.565067	0.1	2.725725
17.566733	0.1	2.689823
17.568400	0.1	2.658479
17.570067	0.1	2.634097
17.571733	0.1	2.614204
17.573400	0.1	2.594534
17.575067	0.1	2.572597
17.576733	0.1	2.548369
17.578400	0.1	2.522864
17.580067	0.1	2.497085
17.581733	0.1	2.471800
17.583400	0.1	2.447632
17.585067	0.1	2.426091
17.586733	0.1	2.409243
17.588400	0.1	2.397378
17.590067	0.1	2.388689
17.591733	0.1	2.381019
17.593400	0.1	2.372595
17.595067	0.1	2.362696
17.596733	0.1	2.352395
17.598400	0.1	2.343855
17.600067	0.1	2.337750
17.601733	0.1	2.331585
17.603400	0.1	2.322285
17.605067	0.1	2.309955
17.606733	0.1	2.296511
17.608400	0.1	2.282225
17.610067	0.1	2.266117
17.611733	0.1	2.247938
17.613400	0.1	2.228655
17.615067	0.1	2.210676
17.616733	0.1	2.196524
17.618400	0.1	2.186596
17.620067	0.1	2.179514
17.621733	0.1	2.173800
17.623400	0.1	2.168906
17.625067	0.1	2.165390
17.626733	0.1	2.163830
17.628400	0.1	2.163905
17.630067	0.1	2.164799
17.631733	0.1	2.165497
17.633400	0.1	2.164827
17.635067	0.1	2.162233
17.636733	0.1	2.157823
17.638400	0.1	2.151690
17.640067	0.1	2.145036
17.641733	0.1	2.140417
17.643400	0.1	2.138950
17.645067	0.1	2.139010
17.646733	0.1	2.137683
17.648400	0.1	2.132524
17.650067	0.1	2.123411
17.651733	0.1	2.112901
17.653400	0.1	2.104137
17.655067	0.1	2.099220
17.656733	0.1	2.098572
17.658400	0.1	2.100216
17.660067	0.1	2.100882
17.661733	0.1	2.098731
17.663400	0.1	2.094950
17.665067	0.1	2.092435
17.666733	0.1	2.093147
17.668400	0.1	2.096915
17.670067	0.1	2.101604
17.671733	0.1	2.103988
17.673400	0.1	2.101846
17.675067	0.1	2.095518
17.676733	0.1	2.087504
17.678400	0.1	2.080668
17.680067	0.1	2.076486
17.681733	0.1	2.075243
17.683400	0.1	2.077022
17.685067	0.1	2.080905
17.686733	0.1	2.084677
17.688400	0.1	2.086703
17.690067	0.1	2.087331
17.691733	0.1	2.087974
17.693400	0.1	2.089059
17.695067	0.1	2.089669
17.696733	0.1	2.089003
17.698400	0.1	2.087099
17.700067	0.1	2.084668
17.701733	0.1	2.082926
17.703400	0.1	2.082940
17.705067	0.1	2.084924
17.706733	0.1	2.088002
17.708400	0.1	2.090847
17.710067	0.1	2.093413
17.711733	0.1	2.097161
17.713400	0.1	2.103071
17.715067	0.1	2.110195
17.716733	0.1	2.116086
17.718400	0.1	2.119052
17.720067	0.1	2.119993
17.721733	0.1	2.120938
17.723400	0.1	2.122610
17.725067	0.1	2.124654
17.726733	0.1	2.126279
17.728400	0.1	2.126419
17.730067	0.1	2.124882
17.731733	0.1	2.123299
17.733400	0.1	2.124244
17.735067	0.1	2.129213
17.736733	0.1	2.137236
17.738400	0.1	2.145255
17.740067	0.1	2.150084
17.741733	0.1	2.150508
17.743400	0.1	2.147215
17.745067	0.1	2.141036
17.746733	0.1	2.132664
17.748400	0.1	2.123867
17.750067	0.1	2.116906
17.751733	0.1	2.112696
17.753400	0.1	2.110815
17.755067	0.1	2.109767
17.756733	0.1	2.106503
17.758400	0.1	2.098894
17.760067	0.1	2.088747
17.761733	0.1	2.079462
17.763400	0.1	2.072118
17.765067	0.1	2.065939
17.766733	0.1	2.060067
17.768400	0.1	2.053450
17.770067	0.1	2.044723
17.771733	0.1	2.033846
17.773400	0.1	2.023419
17.775067	0.1	2.016309
17.776733	0.1	2.012383
17.778400	0.1	2.009482
17.780067	0.1	2.006362
17.781733	0.1	2.002567
17.783400	0.1	1.996616
17.785067	0.1	1.986874
17.786733	0.1	1.973817
17.788400	0.1	1.960094
17.790067	0.1	1.948434
17.791733	0.1	1.940080
17.793400	0.1	1.934445
17.795067	0.1	1.929831
17.796733	0.1	1.924681
17.798400	0.1	1.918334
17.800067	0.1	1.911060
17.801733	0.1	1.903637
17.803400	0.1	1.896643
17.805067	0.1	1.890454
17.806733	0.1	1.885514
17.808400	0.1	1.881453
17.810067	0.1	1.876834
17.811733	0.1	1.870827
17.813400	0.1	1.863982
17.815067	0.1	1.856931
17.816733	0.1	1.849704
17.818400	0.1	1.842431
17.820067	0.1	1.835264
17.821733	0.1	1.827804
17.823400	0.1	1.820284
17.825067	0.1	1.814445
17.826733	0.1	1.812014
17.828400	0.1	1.813467
17.830067	0.1	1.817835
17.831733	0.1	1.822668
17.833400	0.1	1.825280
17.835067	0.1	1.824331
17.836733	0.1	1.820475
17.838400	0.1	1.815944
17.840067	0.1	1.812270
17.841733	0.1	1.808954
17.843400	0.1	1.805243
17.845067	0.1	1.800926
17.846733	0.1	1.795208
17.848400	0.1	1.788102
17.850067	0.1	1.782617
17.851733	0.1	1.782668
17.853400	0.1	1.789527
17.855067	0.1	1.801294
17.856733	0.1	1.813932
17.858400	0.1	1.822817
17.860067	0.1	1.825509
17.861733	0.1	1.823781
17.863400	0.1	1.822109
17.865067	0.1	1.823674
17.866733	0.1	1.828633
17.868400	0.1	1.835446
17.870067	0.1	1.842198
17.871733	0.1	1.847027
17.873400	0.1	1.848782
17.875067	0.1	1.847651
17.876733	0.1	1.845169
17.878400	0.1	1.843809
17.880067	0.1	1.846435
17.881733	0.1	1.855195
17.883400	0.1	1.869663
17.885067	0.1	1.886669
17.886733	0.1	1.902557
17.888400	0.1	1.915223
17.890067	0.1	1.924876
17.891733	0.1	1.933002
17.893400	0.1	1.939996
17.895067	0.1	1.945216
17.896733	0.1	1.948979
17.898400	0.1	1.952676
17.900067	0.1	1.957985
17.901733	0.1	1.966450
17.903400	0.1	1.978297
17.905067	0.1	1.991615
17.906733	0.1	2.003992
17.908400	0.1	2.015154
17.910067	0.1	2.026334
17.911733	0.1	2.037454
17.913400	0.1	2.047108
17.915067	0.1	2.055056
17.916733	0.1	2.062637
17.918400	0.1	2.071518
17.920067	0.1	2.082582
17.921733	0.1	2.094898
17.923400	0.1	2.106908
17.925067	0.1	2.118619
17.926733	0.1	2.131350
17.928400	0.1	2.146298
17.930067	0.1	2.163495
17.931733	0.1	2.181097
17.933400	0.1	2.196594
17.935067	0.1	2.209442
17.936733	0.1	2.221633
17.938400	0.1	2.235570
17.940067	0.1	2.252338
17.941733	0.1	2.271472
17.943400	0.1	2.291212
17.945067	0.1	2.309857
17.946733	0.1	2.327389
17.948400	0.1	2.344619
17.950067	0.1	2.361601
17.951733	0.1	2.377653
17.953400	0.1	2.391818
17.955067	0.1	2.403455
17.956733	0.1	2.413383
17.958400	0.1	2.423632
17.960067	0.1	2.435404
17.961733	0.1	2.448424
17.963400	0.1	2.461951
17.965067	0.1	2.475032
17.966733	0.1	2.486133
17.968400	0.1	2.494459
17.970067	0.1	2.501393
17.971733	0.1	2.509067
17.973400	0.1	2.518138
17.975067	0.1	2.527870
17.976733	0.1	2.537169
17.978400	0.1	2.545039
17.980067	0.1	2.551102
17.981733	0.1	2.555475
17.983400	0.1	2.558301
17.985067	0.1	2.559479
17.986733	0.1	2.558855
17.988400	0.1	2.556765
17.990067	0.1	2.553994
17.991733	0.1	2.551121
17.993400	0.1	2.548210
17.995067	0.1	2.544713
17.996733	0.1	2.539963
17.998400	0.1	2.533826
18.000067	0.1	2.526152
18.001733	0.1	2.516424
18.003400	0.1	2.504271
18.005067	0.1	2.489840
18.006733	0.1	2.474282
18.008400	0.1	2.458957
18.010067	0.1	2.444051
18.011733	0.1	2.429090
18.013400	0.1	2.413685
18.015067	0.1	2.397290
18.016733	0.1	2.379250
18.018400	0.1	2.359124
18.020067	0.1	2.336889
18.021733	0.1	2.313289
18.023400	0.1	2.289927
18.025067	0.1	2.268655
18.026733	0.1	2.250536
18.028400	0.1	2.234760
18.030067	0.1	2.218867
18.031733	0.1	2.200515
18.033400	0.1	2.179095
18.035067	0.1	2.155327
18.036733	0.1	2.129823
18.038400	0.1	2.103117
18.040067	0.1	2.076728
18.041733	0.1	2.052654
18.043400	0.1	2.032085
18.045067	0.1	2.015196
18.046733	0.1	2.001245
18.048400	0.1	1.988625
18.050067	0.1	1.976034
18.051733	0.1	1.963619
18.053400	0.1	1.952550
18.055067	0.1	1.943149
18.056733	0.1	1.933509
18.058400	0.1	1.921123
18.060067	0.1	1.905197
18.061733	0.1	1.886883
18.063400	0.1	1.869085
18.065067	0.1	1.855595
18.066733	0.1	1.847893
18.068400	0.1	1.843134
18.070067	0.1	1.836494
18.071733	0.1	1.825411
18.073400	0.1	1.811357
18.075067	0.1	1.798160
18.076733	0.1	1.788591
18.078400	0.1	1.782519
18.080067	0.1	1.778547
18.081733	0.1	1.775832
18.083400	0.1	1.773369
18.085067	0.1	1.769294
18.086733	0.1	1.762104
18.088400	0.1	1.752116
18.090067	0.1	1.741885
18.091733	0.1	1.734621
18.093400	0.1	1.731575
18.095067	0.1	1.731715
18.096733	0.1	1.733531
18.098400	0.1	1.736023
18.100067	0.1	1.738458
18.101733	0.1	1.739962
18.103400	0.1	1.738942
18.105067	0.1	1.734067
18.106733	0.1	1.725908
18.108400	0.1	1.716595
18.110067	0.1	1.708558
18.111733	0.1	1.703533
18.113400	0.1	1.701503
18.115067	0.1	1.700507
18.116733	0.1	1.698411
18.118400	0.1	1.695012
18.120067	0.1	1.691296
18.121733	0.1	1.687109
18.123400	0.1	1.681577
18.125067	0.1	1.674811
18.126733	0.1	1.667645
18.128400	0.1	1.661005
18.130067	0.1	1.655733
18.131733	0.1	1.651752
18.133400	0.1	1.647547
18.135067	0.1	1.641451
18.136733	0.1	1.633591
18.138400	0.1	1.625880
18.140067	0.1	1.619919
18.141733	0.1	1.615654
18.143400	0.1	1.612245
18.145067	0.1	1.609051
18.146733	0.1	1.605828
18.148400	0.1	1.602829
18.150067	0.1	1.600301
18.151733	0.1	1.597949
18.153400	0.1	1.595519
18.155067	0.1	1.593004
18.156733	0.1	1.589898
18.158400	0.1	1.585805
18.160067	0.1	1.581553
18.161733	0.1	1.578359
18.163400	0.1	1.576520
18.165067	0.1	1.575546
18.166733	0.1	1.574662
18.168400	0.1	1.572990
18.170067	0.1	1.569921
18.171733	0.1	1.565660
18.173400	0.1	1.561139
18.175067	0.1	1.557572
18.176733	0.1	1.556217
18.178400	0.1	1.557115
18.180067	0.1	1.558247
18.181733	0.1	1.557870
18.183400	0.1	1.556925
18.185067	0.1	1.557567
18.186733	0.1	1.560547
18.188400	0.1	1.564743
18.190067	0.1	1.568259
18.191733	0.1	1.569400
18.193400	0.1	1.567584
18.195067	0.1	1.564207
18.196733	0.1	1.561516
18.198400	0.1	1.559975
18.200067	0.1	1.557809
18.201733	0.1	1.553134
18.203400	0.1	1.545930
18.205067	0.1	1.538540
18.206733	0.1	1.533818
18.208400	0.1	1.533013
18.210067	0.1	1.535402
18.211733	0.1	1.538256
18.213400	0.1	1.538051
18.215067	0.1	1.534000
18.216733	0.1	1.529064
18.218400	0.1	1.526270
18.220067	0.1	1.525790
18.221733	0.1	1.526051
18.223400	0.1	1.526074
18.225067	0.1	1.525674
18.226733	0.1	1.524650
18.228400	0.1	1.523080
18.230067	0.1	1.521739
18.231733	0.1	1.521227
18.233400	0.1	1.520966
18.235067	0.1	1.519313
18.236733	0.1	1.514610
18.238400	0.1	1.506396
18.240067	0.1	1.496295
18.241733	0.1	1.487294
18.243400	0.1	1.481525
18.245067	0.1	1.478978
18.246733	0.1	1.477948
18.248400	0.1	1.476514
18.250067	0.1	1.474097
18.251733	0.1	1.471741
18.253400	0.1	1.470610
18.255067	0.1	1.470586
18.256733	0.1	1.470428
18.258400	0.1	1.469343
18.260067	0.1	1.468267
18.261733	0.1	1.468784
18.263400	0.1	1.470484
18.265067	0.1	1.470833
18.266733	0.1	1.468058
18.268400	0.1	1.462637
18.270067	0.1	1.456267
18.271733	0.1	1.450344
18.273400	0.1	1.445557
18.275067	0.1	1.442120
18.276733	0.1	1.440183
18.278400	0.1	1.439867
18.280067	0.1	1.440672
18.281733	0.1	1.441170
18.283400	0.1	1.440481
18.285067	0.1	1.439778
18.286733	0.1	1.440821
18.288400	0.1	1.443196
18.290067	0.1	1.444151
18.291733	0.1	1.441529
18.293400	0.1	1.436099
18.295067	0.1	1.430642
18.296733	0.1	1.427773
18.298400	0.1	1.428565
18.300067	0.1	1.431657
18.301733	0.1	1.434274
18.303400	0.1	1.435089
18.305067	0.1	1.434889
18.306733	0.1	1.434521
18.308400	0.1	1.433906
18.310067	0.1	1.432491
18.311733	0.1	1.429720
18.313400	0.1	1.425538
18.315067	0.1	1.420886
18.316733	0.1	1.417603
18.318400	0.1	1.417310
18.320067	0.1	1.419908
18.321733	0.1	1.423378
18.323400	0.1	1.425603
18.325067	0.1	1.425748
18.326733	0.1	1.423978
18.328400	0.1	1.421240
18.330067	0.1	1.418735
18.331733	0.1	1.416774
18.333400	0.1	1.415368
18.335067	0.1	1.415452
18.336733	0.1	1.417431
18.338400	0.1	1.419634
18.340067	0.1	1.420407
18.341733	0.1	1.420509
18.343400	0.1	1.421748
18.345067	0.1	1.424574
18.346733	0.1	1.427964
18.348400	0.1	1.430288
18.350067	0.1	1.430465
18.351733	0.1	1.429166
18.353400	0.1	1.428300
18.355067	0.1	1.428518
18.356733	0.1	1.428458
18.358400	0.1	1.427284
18.360067	0.1	1.426167
18.361733	0.1	1.425827
18.363400	0.1	1.424924
18.365067	0.1	1.422730
18.366733	0.1	1.421003
18.368400	0.1	1.421361
18.370067	0.1	1.423857
18.371733	0.1	1.427941
18.373400	0.1	1.432053
18.375067	0.1	1.433762
18.376733	0.1	1.432155
18.378400	0.1	1.428677
18.380067	0.1	1.425459
18.381733	0.1	1.423862
18.383400	0.1	1.423787
18.385067	0.1	1.423960
18.386733	0.1	1.423354
18.388400	0.1	1.421822
18.390067	0.1	1.419806
18.391733	0.1	1.417818
18.393400	0.1	1.416029
18.395067	0.1	1.414469
18.396733	0.1	1.413408
18.398400	0.1	1.413352
18.400067	0.1	1.414903
18.401733	0.1	1.418241
18.403400	0.1	1.422442
18.405067	0.1	1.425641
18.406733	0.1	1.426665
18.408400	0.1	1.425873
18.410067	0.1	1.423936
18.411733	0.1	1.420970
18.413400	0.1	1.417436
18.415067	0.1	1.414274
18.416733	0.1	1.411424
18.418400	0.1	1.408225
18.420067	0.1	1.405347
18.421733	0.1	1.404081
18.423400	0.1	1.404667
18.425067	0.1	1.406516
18.426733	0.1	1.408490
18.428400	0.1	1.409450
18.430067	0.1	1.409254
18.431733	0.1	1.408076
18.433400	0.1	1.405929
18.435067	0.1	1.404025
18.436733	0.1	1.404672
18.438400	0.1	1.408514
18.440067	0.1	1.413180
18.441733	0.1	1.414926
18.443400	0.1	1.411592
18.445067	0.1	1.404132
18.446733	0.1	1.394958
18.448400	0.1	1.385435
18.450067	0.1	1.375857
18.451733	0.1	1.367158
18.453400	0.1	1.360751
18.455067	0.1	1.356737
18.456733	0.1	1.354460
18.458400	0.1	1.353687
18.460067	0.1	1.354129
18.461733	0.1	1.355493
18.463400	0.1	1.357561
18.465067	0.1	1.359032
18.466733	0.1	1.358273
18.468400	0.1	1.355670
18.470067	0.1	1.352956
18.471733	0.1	1.350762
18.473400	0.1	1.348807
18.475067	0.1	1.347470
18.476733	0.1	1.347046
18.478400	0.1	1.346120
18.480067	0.1	1.342380
18.481733	0.1	1.335419
18.483400	0.1	1.327852
18.485067	0.1	1.322730
18.486733	0.1	1.320443
18.488400	0.1	1.319014
18.490067	0.1	1.317225
18.491733	0.1	1.316443
18.493400	0.1	1.318809
18.495067	0.1	1.324750
18.496733	0.1	1.332541
18.498400	0.1	1.339060
18.500067	0.1	1.341808
18.501733	0.1	1.341207
18.503400	0.1	1.339521
18.505067	0.1	1.337831
18.506733	0.1	1.336094
18.508400	0.1	1.334911
18.510067	0.1	1.335009
18.511733	0.1	1.335517
18.513400	0.1	1.334273
18.515067	0.1	1.330250
18.516733	0.1	1.325305
18.518400	0.1	1.322804
18.520067	0.1	1.323796
18.521733	0.1	1.325831
18.523400	0.1	1.326059
18.525067	0.1	1.323703
18.526733	0.1	1.319940
18.528400	0.1	1.316895
18.530067	0.1	1.315968
18.531733	0.1	1.316969
18.533400	0.1	1.318664
18.535067	0.1	1.319619
18.536733	0.1	1.318962
18.538400	0.1	1.316797
18.540067	0.1	1.313984
18.541733	0.1	1.311442
18.543400	0.1	1.308946
18.545067	0.1	1.304979
18.546733	0.1	1.298222
18.548400	0.1	1.288820
18.550067	0.1	1.278115
18.551733	0.1	1.267623
18.553400	0.1	1.258506
18.555067	0.1	1.251865
18.556733	0.1	1.248838
18.558400	0.1	1.249658
18.560067	0.1	1.253351
18.561733	0.1	1.258422
18.563400	0.1	1.263237
18.565067	0.1	1.266757
18.566733	0.1	1.269076
18.568400	0.1	1.270794
18.570067	0.1	1.272769
18.571733	0.1	1.276024
18.573400	0.1	1.280219
18.575067	0.1	1.283251
18.576733	0.1	1.283120
18.578400	0.1	1.279260
18.580067	0.1	1.272843
18.581733	0.1	1.266478
18.583400	0.1	1.262245
18.585067	0.1	1.259730
18.586733	0.1	1.256675
18.588400	0.1	1.251698
18.590067	0.1	1.245900
18.591733	0.1	1.241402
18.593400	0.1	1.239036
18.595067	0.1	1.237872
18.596733	0.1	1.236838
18.598400	0.1	1.236005
18.600067	0.1	1.235749
18.601733	0.1	1.235888
18.603400	0.1	1.236387
18.605067	0.1	1.237839
18.606733	0.1	1.240820
18.608400	0.1	1.244959
18.610067	0.1	1.248964
18.611733	0.1	1.251809
18.613400	0.1	1.253877
18.615067	0.1	1.256177
18.616733	0.1	1.258589
18.618400	0.1	1.259642
18.620067	0.1	1.257854
18.621733	0.1	1.253090
18.623400	0.1	1.246780
18.625067	0.1	1.240941
18.626733	0.1	1.237318
18.628400	0.1	1.236857
18.630067	0.1	1.239055
18.631733	0.1	1.242841
18.633400	0.1	1.248089
18.635067	0.1	1.254748
18.636733	0.1	1.261863
18.638400	0.1	1.268559
18.640067	0.1	1.274580
18.641733	0.1	1.279581
18.643400	0.1	1.282594
18.645067	0.1	1.282417
18.646733	0.1	1.279130
18.648400	0.1	1.274659
18.650067	0.1	1.271255
18.651733	0.1	1.270319
18.653400	0.1	1.272871
18.655067	0.1	1.279367
18.656733	0.1	1.288373
18.658400	0.1	1.297351
18.660067	0.1	1.305193
18.661733	0.1	1.312494
18.663400	0.1	1.319335
18.665067	0.1	1.324578
18.666733	0.1	1.327302
18.668400	0.1	1.327856
18.670067	0.1	1.328094
18.671733	0.1	1.330571
18.673400	0.1	1.336592
18.675067	0.1	1.345812
18.676733	0.1	1.356914
18.678400	0.1	1.367819
18.680067	0.1	1.376723
18.681733	0.1	1.383573
18.683400	0.1	1.390092
18.685067	0.1	1.398153
18.686733	0.1	1.407894
18.688400	0.1	1.418348
18.690067	0.1	1.429771
18.691733	0.1	1.443243
18.693400	0.1	1.458656
18.695067	0.1	1.474954
18.696733	0.1	1.490922
18.698400	0.1	1.505096
18.700067	0.1	1.516514
18.701733	0.1	1.525907
18.703400	0.1	1.535956
18.705067	0.1	1.549362
18.706733	0.1	1.566350
18.708400	0.1	1.585260
18.710067	0.1	1.604725
18.711733	0.1	1.623826
18.713400	0.1	1.641740
18.715067	0.1	1.658467
18.716733	0.1	1.674723
18.718400	0.1	1.691128
18.720067	0.1	1.707883
18.721733	0.1	1.725107
18.723400	0.1	1.743613
18.725067	0.1	1.764572
18.726733	0.1	1.787920
18.728400	0.1	1.811953
18.730067	0.1	1.835092
18.731733	0.1	1.857290
18.733400	0.1	1.879288
18.735067	0.1	1.901821
18.736733	0.1	1.926278
18.738400	0.1	1.954879
18.740067	0.1	1.988835
18.741733	0.1	2.026628
18.743400	0.1	2.064817
18.745067	0.1	2.100281
18.746733	0.1	2.131551
18.748400	0.1	2.159444
18.750067	0.1	2.187118
18.751733	0.1	2.218159
18.753400	0.1	2.254271
18.755067	0.1	2.295324
18.756733	0.1	2.339953
18.758400	0.1	2.385741
18.760067	0.1	2.430244
18.761733	0.1	2.472349
18.763400	0.1	2.512536
18.765067	0.1	2.552271
18.766733	0.1	2.593216
18.768400	0.1	2.636528
18.770067	0.1	2.682810
18.771733	0.1	2.732961
18.773400	0.1	2.787956
18.775067	0.1	2.847645
18.776733	0.1	2.910718
18.778400	0.1	2.975375
18.780067	0.1	3.040121
18.781733	0.1	3.104382
18.783400	0.1	3.168504
18.785067	0.1	3.234344
18.786733	0.1	3.305329
18.788400	0.1	3.383472
18.790067	0.1	3.467198
18.791733	0.1	3.553429
18.793400	0.1	3.640000
18.795067	0.1	3.726259
18.796733	0.1	3.812648
18.798400	0.1	3.899867
18.800067	0.1	3.988300
18.801733	0.1	4.077470
18.803400	0.1	4.166369
18.805067	0.1	4.255143
18.806733	0.1	4.344801
18.808400	0.1	4.435899
18.810067	0.1	4.528565
18.811733	0.1	4.622345
18.813400	0.1	4.716134
18.815067	0.1	4.809182
18.816733	0.1	4.901472
18.818400	0.1	4.993617
18.820067	0.1	5.086735
18.821733	0.1	5.181497
18.823400	0.1	5.277307
18.825067	0.1	5.372656
18.826733	0.1	5.465141
18.828400	0.1	5.551530
18.830067	0.1	5.629873
18.831733	0.1	5.701412
18.833400	0.1	5.769627
18.835067	0.1	5.836803
18.836733	0.1	5.902294
18.838400	0.1	5.964395
18.840067	0.1	6.021792
18.841733	0.1	6.072773
18.843400	0.1	6.115311
18.845067	0.1	6.148927
18.846733	0.1	6.175158
18.848400	0.1	6.195568
18.850067	0.1	6.210115
18.851733	0.1	6.217677
18.853400	0.1	6.217216
18.855067	0.1	6.208583
18.856733	0.1	6.193118
18.858400	0.1	6.172424
18.860067	0.1	6.146990
18.861733	0.1	6.116880
18.863400	0.1	6.081900
18.865067	0.1	6.041205
18.866733	0.1	5.994421
18.868400	0.1	5.941968
18.870067	0.1	5.883654
18.871733	0.1	5.818536
18.873400	0.1	5.746130
18.875067	0.1	5.667023
18.876733	0.1	5.583311
18.878400	0.1	5.497779
18.880067	0.1	5.411496
18.881733	0.1	5.323575
18.883400	0.1	5.232762
18.885067	0.1	5.138246
18.886733	0.1	5.040346
18.888400	0.1	4.940559
18.890067	0.1	4.840647
18.891733	0.1	4.741256
18.893400	0.1	4.641134
18.895067	0.1	4.538302
18.896733	0.1	4.432201
18.898400	0.1	4.324517
18.900067	0.1	4.218132
18.901733	0.1	4.115175
18.903400	0.1	4.016245
18.905067	0.1	3.920649
18.906733	0.1	3.826306
18.908400	0.1	3.730892
18.910067	0.1	3.633969
18.911733	0.1	3.536781
18.913400	0.1	3.440632
18.915067	0.1	3.346750
18.916733	0.1	3.256830
18.918400	0.1	3.172220
18.920067	0.1	3.092755
18.921733	0.1	3.016675
18.923400	0.1	2.942369
18.925067	0.1	2.870243
18.926733	0.1	2.801558
18.928400	0.1	2.735886
18.930067	0.1	2.671839
18.931733	0.1	2.609543
18.933400	0.1	2.550469
18.935067	0.1	2.495237
18.936733	0.1	2.442640
18.938400	0.1	2.391357
18.940067	0.1	2.341848
18.941733	0.1	2.295421
18.943400	0.1	2.251947
18.945067	0.1	2.210285
18.946733	0.1	2.170261
18.948400	0.1	2.132491
18.950067	0.1	2.096794
18.951733	0.1	2.062153
18.953400	0.1	2.028383
18.955067	0.1	1.996174
18.956733	0.1	1.965389
18.958400	0.1	1.935507
18.960067	0.1	1.907097
18.961733	0.1	1.881015
18.963400	0.1	1.857113
18.965067	0.1	1.834421
18.966733	0.1	1.811786
18.968400	0.1	1.788726
18.970067	0.1	1.766034
18.971733	0.1	1.745475
18.973400	0.1	1.728353
18.975067	0.1	1.714109
18.976733	0.1	1.700898
18.978400	0.1	1.687417
18.980067	0.1	1.673549
18.981733	0.1	1.659258
18.983400	0.1	1.644180
18.985067	0.1	1.628175
18.986733	0.1	1.611151
18.988400	0.1	1.593125
18.990067	0.1	1.575528
18.991733	0.1	1.560822
18.993400	0.1	1.549986
18.995067	0.1	1.541991
18.996733	0.1	1.535076
18.998400	0.1	1.527695
19.000067	0.1	1.519015
19.001733	0.1	1.508747
19.003400	0.1	1.497138
19.005067	0.1	1.485245
19.006733	0.1	1.474391
19.008400	0.1	1.465273
19.010067	0.1	1.457399
19.011733	0.1	1.449599
19.013400	0.1	1.441427
19.015067	0.1	1.433468
19.016733	0.1	1.426525
19.018400	0.1	1.420905
19.020067	0.1	1.415857
19.021733	0.1	1.410381
19.023400	0.1	1.404430
19.025067	0.1	1.398264
19.026733	0.1	1.391741
19.028400	0.1	1.384798
19.030067	0.1	1.377473
19.031733	0.1	1.369859
19.033400	0.1	1.362660
19.035067	0.1	1.356928
19.036733	0.1	1.352192
19.038400	0.1	1.346325
19.040067	0.1	1.338711
19.041733	0.1	1.331205
19.043400	0.1	1.325184
19.045067	0.1	1.320494
19.046733	0.1	1.316676
19.048400	0.1	1.313072
19.050067	0.1	1.308676
19.051733	0.1	1.302897
19.053400	0.1	1.296788
19.055067	0.1	1.292266
19.056733	0.1	1.289747
19.058400	0.1	1.288080
19.060067	0.1	1.286087
19.061733	0.1	1.283097
19.063400	0.1	1.279470
19.065067	0.1	1.276061
19.066733	0.1	1.272773
19.068400	0.1	1.268466
19.070067	0.1	1.262357
19.071733	0.1	1.255106
19.073400	0.1	1.248615
19.075067	0.1	1.244675
19.076733	0.1	1.243670
19.078400	0.1	1.243907
19.080067	0.1	1.242682
19.081733	0.1	1.238645
19.083400	0.1	1.232908
19.085067	0.1	1.227311
19.086733	0.1	1.222249
19.088400	0.1	1.217574
19.090067	0.1	1.213886
19.091733	0.1	1.211227
19.093400	0.1	1.209024
19.095067	0.1	1.207842
19.096733	0.1	1.208726
19.098400	0.1	1.211166
19.100067	0.1	1.213332
19.101733	0.1	1.214510
19.103400	0.1	1.215818
19.105067	0.1	1.217672
19.106733	0.1	1.218156
19.108400	0.1	1.215078
19.110067	0.1	1.208363
19.111733	0.1	1.200438
19.113400	0.1	1.194794
19.115067	0.1	1.193555
19.116733	0.1	1.196093
19.118400	0.1	1.199632
19.120067	0.1	1.200698
19.121733	0.1	1.197318
19.123400	0.1	1.190379
19.125067	0.1	1.182519
19.126733	0.1	1.176260
19.128400	0.1	1.173057
19.130067	0.1	1.173066
19.131733	0.1	1.175636
19.133400	0.1	1.179599
19.135067	0.1	1.182985
19.136733	0.1	1.183506
19.138400	0.1	1.180107
19.140067	0.1	1.174198
19.141733	0.1	1.168726
19.143400	0.1	1.165154
19.145067	0.1	1.162030
19.146733	0.1	1.157862
19.148400	0.1	1.154314
19.150067	0.1	1.154048
19.151733	0.1	1.156838
19.153400	0.1	1.160195
19.155067	0.1	1.161993
19.156733	0.1	1.161364
19.158400	0.1	1.159087
19.160067	0.1	1.157294
19.161733	0.1	1.157951
19.163400	0.1	1.161299
19.165067	0.1	1.165732
19.166733	0.1	1.169425
19.168400	0.1	1.171352
19.170067	0.1	1.170449
19.171733	0.1	1.166114
19.173400	0.1	1.159697
19.175067	0.1	1.153820
19.176733	0.1	1.150500
19.178400	0.1	1.149671
19.180067	0.1	1.149573
19.181733	0.1	1.149224
19.183400	0.1	1.149294
19.185067	0.1	1.150100
19.186733	0.1	1.150696
19.188400	0.1	1.150211
19.190067	0.1	1.148693
19.191733	0.1	1.146612
19.193400	0.1	1.144316
19.195067	0.1	1.142081
19.196733	0.1	1.140288
19.198400	0.1	1.139040
19.200067	0.1	1.137974
19.201733	0.1	1.136763
19.203400	0.1	1.135417
19.205067	0.1	1.134290
19.206733	0.1	1.134225
19.208400	0.1	1.136274
19.210067	0.1	1.140819
19.211733	0.1	1.146835
19.213400	0.1	1.151585
19.215067	0.1	1.152051
19.216733	0.1	1.147431
19.218400	0.1	1.139482
19.220067	0.1	1.130579
19.221733	0.1	1.122262
19.223400	0.1	1.115385
19.225067	0.1	1.110826
19.226733	0.1	1.109554
19.228400	0.1	1.111631
19.230067	0.1	1.115701
19.231733	0.1	1.120162
19.233400	0.1	1.124036
19.235067	0.1	1.126728
19.236733	0.1	1.128283
19.238400	0.1	1.129350
19.240067	0.1	1.130360
19.241733	0.1	1.130952
19.243400	0.1	1.130202
19.245067	0.1	1.127552
19.246733	0.1	1.123291
19.248400	0.1	1.118314
19.250067	0.1	1.113699
19.251733	0.1	1.110067
19.253400	0.1	1.107180
19.255067	0.1	1.104493
19.256733	0.1	1.101634
19.258400	0.1	1.098909
19.260067	0.1	1.097028
19.261733	0.1	1.095720
19.263400	0.1	1.093904
19.265067	0.1	1.091333
19.266733	0.1	1.088935
19.268400	0.1	1.087957
19.270067	0.1	1.088963
19.271733	0.1	1.091179
19.273400	0.1	1.092898
19.275067	0.1	1.092716
19.276733	0.1	1.090504
19.278400	0.1	1.087179
19.280067	0.1	1.083747
19.281733	0.1	1.081321
19.283400	0.1	1.081428
19.285067	0.1	1.084926
19.286733	0.1	1.091105
19.288400	0.1	1.098374
19.290067	0.1	1.104744
19.291733	0.1	1.107971
19.293400	0.1	1.106556
19.295067	0.1	1.100958
19.296733	0.1	1.093643
19.298400	0.1	1.087827
19.300067	0.1	1.085429
19.301733	0.1	1.085992
19.303400	0.1	1.087682
19.305067	0.1	1.088572
19.306733	0.1	1.087720
19.308400	0.1	1.085866
19.310067	0.1	1.084241
19.311733	0.1	1.083058
19.313400	0.1	1.082122
19.315067	0.1	1.081810
19.316733	0.1	1.082644
19.318400	0.1	1.084646
19.320067	0.1	1.087040
19.321733	0.1	1.088618
19.323400	0.1	1.088828
19.325067	0.1	1.087915
19.326733	0.1	1.085880
19.328400	0.1	1.082923
19.330067	0.1	1.080823
19.331733	0.1	1.081349
19.333400	0.1	1.083617
19.335067	0.1	1.085578
19.336733	0.1	1.087156
19.338400	0.1	1.089424
19.340067	0.1	1.092455
19.341733	0.1	1.095198
19.343400	0.1	1.096381
19.345067	0.1	1.095845
19.346733	0.1	1.094593
19.348400	0.1	1.093359
19.350067	0.1	1.092320
19.351733	0.1	1.091654
19.353400	0.1	1.091277
19.355067	0.1	1.090108
19.356733	0.1	1.086611
19.358400	0.1	1.080791
19.360067	0.1	1.074765
19.361733	0.1	1.071277
19.363400	0.1	1.071552
19.365067	0.1	1.073629
19.366733	0.1	1.073969
19.368400	0.1	1.071491
19.370067	0.1	1.068520
19.371733	0.1	1.068055
19.373400	0.1	1.070183
19.375067	0.1	1.071375
19.376733	0.1	1.068809
19.378400	0.1	1.063854
19.380067	0.1	1.060213
19.381733	0.1	1.060958
19.383400	0.1	1.067012
19.385067	0.1	1.076153
19.386733	0.1	1.084520
19.388400	0.1	1.089461
19.390067	0.1	1.090220
19.391733	0.1	1.087128
19.393400	0.1	1.081186
19.395067	0.1	1.073796
19.396733	0.1	1.066565
19.398400	0.1	1.061340
19.400067	0.1	1.060078
19.401733	0.1	1.063976
19.403400	0.1	1.072069
19.405067	0.1	1.081130
19.406733	0.1	1.087599
19.408400	0.1	1.089275
19.410067	0.1	1.086188
19.411733	0.1	1.081107
19.413400	0.1	1.078420
19.415067	0.1	1.080977
19.416733	0.1	1.087966
19.418400	0.1	1.096111
19.420067	0.1	1.102183
19.421733	0.1	1.104991
19.423400	0.1	1.105946
19.425067	0.1	1.107459
19.426733	0.1	1.110989
19.428400	0.1	1.116935
19.430067	0.1	1.124972
19.431733	0.1	1.133652
19.433400	0.1	1.140898
19.435067	0.1	1.145848
19.436733	0.1	1.149466
19.438400	0.1	1.153643
19.440067	0.1	1.160251
19.441733	0.1	1.169709
19.443400	0.1	1.180167
19.445067	0.1	1.189290
19.446733	0.1	1.196596
19.448400	0.1	1.202994
19.450067	0.1	1.208326
19.451733	0.1	1.211138
19.453400	0.1	1.211558
19.455067	0.1	1.212475
19.456733	0.1	1.216582
19.458400	0.1	1.223800
19.460067	0.1	1.232745
19.461733	0.1	1.242883
19.463400	0.1	1.254473
19.465067	0.1	1.267269
19.466733	0.1	1.279707
19.468400	0.1	1.290445
19.470067	0.1	1.300387
19.471733	0.1	1.311479
19.473400	0.1	1.324075
19.475067	0.1	1.336914
19.476733	0.1	1.348634
19.478400	0.1	1.358450
19.480067	0.1	1.366595
19.481733	0.1	1.374586
19.483400	0.1	1.383848
19.485067	0.1	1.393915
19.486733	0.1	1.402828
19.488400	0.1	1.409533
19.490067	0.1	1.414781
19.491733	0.1	1.419098
19.493400	0.1	1.421347
19.495067	0.1	1.420421
19.496733	0.1	1.417263
19.498400	0.1	1.414022
19.500067	0.1	1.411866
19.501733	0.1	1.410241
19.503400	0.1	1.407908
19.505067	0.1	1.404388
19.506733	0.1	1.400053
19.508400	0.1	1.394982
19.510067	0.1	1.388770
19.511733	0.1	1.381268
19.513400	0.1	1.372499
19.515067	0.1	1.362367
19.516733	0.1	1.350716
19.518400	0.1	1.337864
19.520067	0.1	1.325351
19.521733	0.1	1.315107
19.523400	0.1	1.308057
19.525067	0.1	1.303572
19.526733	0.1	1.299251
19.528400	0.1	1.292420
19.530067	0.1	1.281933
19.531733	0.1	1.267758
19.533400	0.1	1.250496
19.535067	0.1	1.232028
19.536733	0.1	1.214640
19.538400	0.1	1.199408
19.540067	0.1	1.186505
19.541733	0.1	1.175939
19.543400	0.1	1.167022
19.545067	0.1	1.158556
19.546733	0.1	1.150197
19.548400	0.1	1.142486
19.550067	0.1	1.135226
19.551733	0.1	1.126914
19.553400	0.1	1.116050
19.555067	0.1	1.102504
19.556733	0.1	1.087892
19.558400	0.1	1.074690
19.560067	0.1	1.064725
19.561733	0.1	1.058560
19.563400	0.1	1.055468
19.565067	0.1	1.053605
19.566733	0.1	1.050988
19.568400	0.1	1.046206
19.570067	0.1	1.038965
19.571733	0.1	1.030583
19.573400	0.1	1.023007
19.575067	0.1	1.017274
19.576733	0.1	1.012832
19.578400	0.1	1.008911
19.580067	0.1	1.006224
19.581733	0.1	1.005484
19.583400	0.1	1.005293
19.585067	0.1	1.003859
19.586733	0.1	1.001125
19.588400	0.1	0.997777
19.590067	0.1	0.994713
19.591733	0.1	0.993242
19.593400	0.1	0.993363
19.595067	0.1	0.993316
19.596733	0.1	0.992226
19.598400	0.1	0.991146
19.600067	0.1	0.991239
19.601733	0.1	0.992538
19.603400	0.1	0.994266
19.605067	0.1	0.995547
19.606733	0.1	0.995733
19.608400	0.1	0.994736
19.610067	0.1	0.993297
19.611733	0.1	0.992054
19.613400	0.1	0.991104
19.615067	0.1	0.990592
19.616733	0.1	0.990531
19.618400	0.1	0.990438
19.620067	0.1	0.989758
19.621733	0.1	0.988231
19.623400	0.1	0.985940
19.625067	0.1	0.983025
19.626733	0.1	0.979300
19.628400	0.1	0.974773
19.630067	0.1	0.970047
19.631733	0.1	0.965833
19.633400	0.1	0.962587
19.635067	0.1	0.961125
19.636733	0.1	0.962159
19.638400	0.1	0.964701
19.640067	0.1	0.966592
19.641733	0.1	0.966596
19.643400	0.1	0.964585
19.645067	0.1	0.960897
19.646733	0.1	0.956343
19.648400	0.1	0.951490
19.650067	0.1	0.946145
19.651733	0.1	0.940589
19.653400	0.1	0.935765
19.655067	0.1	0.931746
19.656733	0.1	0.927658
19.658400	0.1	0.923374
19.660067	0.1	0.920333
19.661733	0.1	0.920054
19.663400	0.1	0.921916
19.665067	0.1	0.923611
19.666733	0.1	0.923709
19.668400	0.1	0.922000
19.670067	0.1	0.918275
19.671733	0.1	0.913069
19.673400	0.1	0.908622
19.675067	0.1	0.907192
19.676733	0.1	0.908640
19.678400	0.1	0.910563
19.680067	0.1	0.910754
19.681733	0.1	0.909180
19.683400	0.1	0.907434
19.685067	0.1	0.907113
19.686733	0.1	0.908924
19.688400	0.1	0.912240
19.690067	0.1	0.915457
19.691733	0.1	0.917399
19.693400	0.1	0.917953
19.695067	0.1	0.917353
19.696733	0.1	0.915444
19.698400	0.1	0.911951
19.700067	0.1	0.907849
19.701733	0.1	0.905455
19.703400	0.1	0.906372
19.705067	0.1	0.910158
19.706733	0.1	0.915346
19.708400	0.1	0.920705
19.710067	0.1	0.924966
19.711733	0.1	0.925614
19.713400	0.1	0.920529
19.715067	0.1	0.911122
19.716733	0.1	0.901218
19.718400	0.1	0.892882
19.720067	0.1	0.886009
19.721733	0.1	0.880710
19.723400	0.1	0.877297
19.725067	0.1	0.875564
19.726733	0.1	0.875448
19.728400	0.1	0.876421
19.730067	0.1	0.877171
19.731733	0.1	0.877110
19.733400	0.1	0.877110
19.735067	0.1	0.878745
19.736733	0.1	0.882903
19.738400	0.1	0.889418
19.740067	0.1	0.897539
19.741733	0.1	0.905907
19.743400	0.1	0.912589
19.745067	0.1	0.915984
19.746733	0.1	0.915872
19.748400	0.1	0.913050
19.750067	0.1	0.907998
19.751733	0.1	0.900771
19.753400	0.1	0.892095
19.755067	0.1	0.883793
19.756733	0.1	0.878028
19.758400	0.1	0.876151
19.760067	0.1	0.878582
19.761733	0.1	0.885334
19.763400	0.1	0.894950
19.765067	0.1	0.903904
19.766733	0.1	0.909134
19.768400	0.1	0.909613
19.770067	0.1	0.905250
19.771733	0.1	0.897171
19.773400	0.1	0.889003
19.775067	0.1	0.884701
19.776733	0.1	0.884784
19.778400	0.1	0.886056
19.780067	0.1	0.885357
19.781733	0.1	0.882787
19.783400	0.1	0.880165
19.785067	0.1	0.878107
19.786733	0.1	0.876579
19.788400	0.1	0.876221
19.790067	0.1	0.877422
19.791733	0.1	0.879830
19.793400	0.1	0.882973
19.795067	0.1	0.886065
19.796733	0.1	0.887993
19.798400	0.1	0.888268
19.800067	0.1	0.886815
19.801733	0.1	0.883266
19.803400	0.1	0.877390
19.805067	0.1	0.869618
19.806733	0.1	0.861082
19.808400	0.1	0.853417
19.810067	0.1	0.848365
19.811733	0.1	0.846940
19.813400	0.1	0.848654
19.815067	0.1	0.851541
19.816733	0.1	0.853390
19.818400	0.1	0.853348
19.820067	0.1	0.852230
19.821733	0.1	0.850987
19.823400	0.1	0.849394
19.825067	0.1	0.846791
19.826733	0.1	0.843420
19.828400	0.1	0.840575
19.830067	0.1	0.839313
19.831733	0.1	0.839462
19.833400	0.1	0.839969
19.835067	0.1	0.839969
19.836733	0.1	0.839448
19.838400	0.1	0.839066
19.840067	0.1	0.839750
19.841733	0.1	0.841841
19.843400	0.1	0.844272
19.845067	0.1	0.845334
19.846733	0.1	0.843937
19.848400	0.1	0.839913
19.850067	0.1	0.833864
19.851733	0.1	0.826563
19.853400	0.1	0.818819
19.855067	0.1	0.812225
19.856733	0.1	0.808667
19.858400	0.1	0.808844
19.860067	0.1	0.812151
19.861733	0.1	0.816998
19.863400	0.1	0.820784
19.865067	0.1	0.821208
19.866733	0.1	0.818153
19.868400	0.1	0.813571
19.870067	0.1	0.809529
19.871733	0.1	0.807126
19.873400	0.1	0.806875
19.875067	0.1	0.808742
19.876733	0.1	0.811471
19.878400	0.1	0.812933
19.880067	0.1	0.811731
19.881733	0.1	0.808379
19.883400	0.1	0.804886
19.885067	0.1	0.803289
19.886733	0.1	0.804029
19.888400	0.1	0.805771
19.890067	0.1	0.806898
19.891733	0.1	0.807210
19.893400	0.1	0.807992
19.895067	0.1	0.810525
19.896733	0.1	0.814539
19.898400	0.1	0.818418
19.900067	0.1	0.820537
19.901733	0.1	0.820421
19.903400	0.1	0.819084
19.905067	0.1	0.818460
19.906733	0.1	0.819890
19.908400	0.1	0.822390
19.910067	0.1	0.823303
19.911733	0.1	0.821594
19.913400	0.1	0.819261
19.915067	0.1	0.818800
19.916733	0.1	0.820928
19.918400	0.1	0.824658
19.920067	0.1	0.828304
19.921733	0.1	0.830786
19.923400	0.1	0.831936
19.925067	0.1	0.831536
19.926733	0.1	0.829166
19.928400	0.1	0.825035
19.930067	0.1	0.820379
19.931733	0.1	0.816993
19.933400	0.1	0.815685
19.935067	0.1	0.815331
19.936733	0.1	0.814176
19.938400	0.1	0.811573
19.940067	0.1	0.808570
19.941733	0.1	0.806861
19.943400	0.1	0.806875
19.945067	0.1	0.807592
19.946733	0.1	0.808039
19.948400	0.1	0.808071
19.950067	0.1	0.807825
19.951733	0.1	0.807075
19.953400	0.1	0.805743
19.955067	0.1	0.804644
19.956733	0.1	0.804747
19.958400	0.1	0.806353
19.960067	0.1	0.809426
19.961733	0.1	0.813548
19.963400	0.1	0.817585
19.965067	0.1	0.820537
19.966733	0.1	0.822493
19.968400	0.1	0.824127
19.970067	0.1	0.825543
19.971733	0.1	0.825902
19.973400	0.1	0.824402
19.975067	0.1	0.821427
19.976733	0.1	0.818195
19.978400	0.1	0.815280
19.980067	0.1	0.813073
19.981733	0.1	0.812835
19.983400	0.1	0.815811
19.985067	0.1	0.821813
19.986733	0.1	0.828742
19.988400	0.1	0.833641
19.990067	0.1	0.835098
19.991733	0.1	0.833892
19.993400	0.1	0.830991
19.995067	0.1	0.827038
19.996733	0.1	0.823941
19.998400	0.1	0.823978
20.000067	0.1	0.827122
20.001733	0.1	0.830656
20.003400	0.1	0.831406
20.005067	0.1	0.828025
20.006733	0.1	0.821771
20.008400	0.1	0.815489
20.010067	0.1	0.811690
20.011733	0.1	0.810679
20.013400	0.1	0.810185
20.015067	0.1	0.807531
20.016733	0.1	0.802316
20.018400	0.1	0.796197
20.020067	0.1	0.790702
20.021733	0.1	0.786269
20.023400	0.1	0.783033
20.025067	0.1	0.781235
20.026733	0.1	0.781459
20.028400	0.1	0.785007
20.030067	0.1	0.792188
20.031733	0.1	0.800565
20.033400	0.1	0.806791
20.035067	0.1	0.809240
20.036733	0.1	0.808234
20.038400	0.1	0.804858
20.040067	0.1	0.800239
20.041733	0.1	0.795564
20.043400	0.1	0.792188
20.045067	0.1	0.790851
20.046733	0.1	0.791270
20.048400	0.1	0.792779
20.050067	0.1	0.794446
20.051733	0.1	0.794665
20.053400	0.1	0.792025
20.055067	0.1	0.786618
20.056733	0.1	0.780686
20.058400	0.1	0.777487
20.060067	0.1	0.778115
20.061733	0.1	0.780118
20.063400	0.1	0.780416
20.065067	0.1	0.778008
20.066733	0.1	0.773808
20.068400	0.1	0.769505
20.070067	0.1	0.766548
20.071733	0.1	0.765854
20.073400	0.1	0.767987
20.075067	0.1	0.772551
20.076733	0.1	0.777510
20.078400	0.1	0.780630
20.080067	0.1	0.781831
20.081733	0.1	0.783009
20.083400	0.1	0.785729
20.085067	0.1	0.789575
20.086733	0.1	0.792895
20.088400	0.1	0.795186
20.090067	0.1	0.797505
20.091733	0.1	0.799983
20.093400	0.1	0.800830
20.095067	0.1	0.797957
20.096733	0.1	0.790381
20.098400	0.1	0.779154
20.100067	0.1	0.767880
20.101733	0.1	0.761449
20.103400	0.1	0.763317
20.105067	0.1	0.772690
20.106733	0.1	0.784560
20.108400	0.1	0.793501
20.110067	0.1	0.797273
20.111733	0.1	0.797226
20.113400	0.1	0.796425
20.115067	0.1	0.796919
20.116733	0.1	0.797934
20.118400	0.1	0.797501
20.120067	0.1	0.795526
20.121733	0.1	0.793817
20.123400	0.1	0.793785
20.125067	0.1	0.794898
20.126733	0.1	0.795377
20.128400	0.1	0.794558
20.130067	0.1	0.794018
20.131733	0.1	0.796029
20.133400	0.1	0.801496
20.135067	0.1	0.809366
20.136733	0.1	0.817552
20.138400	0.1	0.824579
20.140067	0.1	0.830470
20.141733	0.1	0.835881
20.143400	0.1	0.840854
20.145067	0.1	0.845143
20.146733	0.1	0.849050
20.148400	0.1	0.852854
20.150067	0.1	0.855858
20.151733	0.1	0.856882
20.153400	0.1	0.855406
20.155067	0.1	0.852179
20.156733	0.1	0.849050
20.158400	0.1	0.848048
20.160067	0.1	0.850079
20.161733	0.1	0.854586
20.163400	0.1	0.860570
20.165067	0.1	0.867331
20.166733	0.1	0.874195
20.168400	0.1	0.880109
20.170067	0.1	0.884160
20.171733	0.1	0.886205
20.173400	0.1	0.886428
20.175067	0.1	0.884971
20.176733	0.1	0.882852
20.178400	0.1	0.882559
20.180067	0.1	0.886638
20.181733	0.1	0.894740
20.183400	0.1	0.903569
20.185067	0.1	0.910442
20.186733	0.1	0.915183
20.188400	0.1	0.919192
20.190067	0.1	0.924496
20.191733	0.1	0.932245
20.193400	0.1	0.941218
20.195067	0.1	0.948622
20.196733	0.1	0.952366
20.198400	0.1	0.953004
20.200067	0.1	0.953516
20.201733	0.1	0.956655
20.203400	0.1	0.962880
20.205067	0.1	0.971151
20.206733	0.1	0.980436
20.208400	0.1	0.989754
20.210067	0.1	0.998029
20.211733	0.1	1.005079
20.213400	0.1	1.011225
20.215067	0.1	1.016054
20.216733	0.1	1.019477
20.218400	0.1	1.022452
20.220067	0.1	1.025344
20.221733	0.1	1.027505
20.223400	0.1	1.028804
20.225067	0.1	1.029894
20.226733	0.1	1.030974
20.228400	0.1	1.031696
20.230067	0.1	1.031985
20.231733	0.1	1.031701
20.233400	0.1	1.030550
20.235067	0.1	1.028795
20.236733	0.1	1.026602
20.238400	0.1	1.023747
20.240067	0.1	1.020492
20.241733	0.1	1.017759
20.243400	0.1	1.016757
20.245067	0.1	1.018373
20.246733	0.1	1.022071
20.248400	0.1	1.025801
20.250067	0.1	1.027700
20.251733	0.1	1.027538
20.253400	0.1	1.026024
20.255067	0.1	1.023267
20.256733	0.1	1.019151
20.258400	0.1	1.014448
20.260067	0.1	1.009852
20.261733	0.1	1.004767
20.263400	0.1	0.998038
20.265067	0.1	0.989386
20.266733	0.1	0.979993
20.268400	0.1	0.971803
20.270067	0.1	0.966480
20.271733	0.1	0.963933
20.273400	0.1	0.961674
20.275067	0.1	0.957288
20.276733	0.1	0.950848
20.278400	0.1	0.944058
20.280067	0.1	0.938168
20.281733	0.1	0.933288
20.283400	0.1	0.929134
20.285067	0.1	0.925465
20.286733	0.1	0.921898
20.288400	0.1	0.918009
20.290067	0.1	0.913506
20.291733	0.1	0.908659
20.293400	0.1	0.904314
20.295067	0.1	0.900952
20.296733	0.1	0.898694
20.298400	0.1	0.897897
20.300067	0.1	0.898284
20.301733	0.1	0.898410
20.303400	0.1	0.897259
20.305067	0.1	0.895155
20.306733	0.1	0.892770
20.308400	0.1	0.890195
20.310067	0.1	0.886847
20.311733	0.1	0.882577
20.313400	0.1	0.878782
20.315067	0.1	0.877152
20.316733	0.1	0.877674
20.318400	0.1	0.878572
20.320067	0.1	0.877944
20.321733	0.1	0.875774
20.323400	0.1	0.873730
20.325067	0.1	0.872822
20.326733	0.1	0.872510
20.328400	0.1	0.871532
20.330067	0.1	0.868449
20.331733	0.1	0.862875
20.333400	0.1	0.856523
20.335067	0.1	0.851634
20.336733	0.1	0.848891
20.338400	0.1	0.847862
20.340067	0.1	0.848342
20.341733	0.1	0.850158
20.343400	0.1	0.852733
20.345067	0.1	0.855862
20.346733	0.1	0.859755
20.348400	0.1	0.863643
20.350067	0.1	0.865804
20.351733	0.1	0.865380
20.353400	0.1	0.863685
20.355067	0.1	0.863429
20.356733	0.1	0.866149
20.358400	0.1	0.870931
20.360067	0.1	0.875457
20.361733	0.1	0.877921
20.363400	0.1	0.878358
20.365067	0.1	0.878205
20.366733	0.1	0.879271
20.368400	0.1	0.882857
20.370067	0.1	0.888361
20.371733	0.1	0.893422
20.373400	0.1	0.896319
20.375067	0.1	0.897218
20.376733	0.1	0.897236
20.378400	0.1	0.897418
20.380067	0.1	0.898875
20.381733	0.1	0.902931
20.383400	0.1	0.910186
20.385067	0.1	0.919960
20.386733	0.1	0.930531
20.388400	0.1	0.939509
20.390067	0.1	0.945171
20.391733	0.1	0.947695
20.393400	0.1	0.948622
20.395067	0.1	0.949120
20.396733	0.1	0.948873
20.398400	0.1	0.947197
20.400067	0.1	0.944976
20.401733	0.1	0.944226
20.403400	0.1	0.946047
20.405067	0.1	0.949842
20.406733	0.1	0.953646
20.408400	0.1	0.955421
20.410067	0.1	0.954755
20.411733	0.1	0.952720
20.413400	0.1	0.950717
20.415067	0.1	0.950024
20.416733	0.1	0.951346
20.418400	0.1	0.954345
20.420067	0.1	0.957772
20.421733	0.1	0.960417
20.423400	0.1	0.961260
20.425067	0.1	0.959309
20.426733	0.1	0.954554
20.428400	0.1	0.948380
20.430067	0.1	0.942592
20.431733	0.1	0.938699
20.433400	0.1	0.937283
20.435067	0.1	0.937898
20.436733	0.1	0.939849
20.438400	0.1	0.941912
20.440067	0.1	0.942880
20.441733	0.1	0.943253
20.443400	0.1	0.943928
20.445067	0.1	0.944184
20.446733	0.1	0.942755
20.448400	0.1	0.939663
20.450067	0.1	0.936287
20.451733	0.1	0.933399
20.453400	0.1	0.929553
20.455067	0.1	0.922973
20.456733	0.1	0.913944
20.458400	0.1	0.904351
20.460067	0.1	0.896323
20.461733	0.1	0.891299
20.463400	0.1	0.889273
20.465067	0.1	0.888747
20.466733	0.1	0.887429
20.468400	0.1	0.883662
20.470067	0.1	0.878004
20.471733	0.1	0.872463
20.473400	0.1	0.868370
20.475067	0.1	0.866153
20.476733	0.1	0.865576
20.478400	0.1	0.865138
20.480067	0.1	0.862665
20.481733	0.1	0.857506
20.483400	0.1	0.851513
20.485067	0.1	0.847215
20.486733	0.1	0.845436
20.488400	0.1	0.845236
20.490067	0.1	0.845534
20.491733	0.1	0.846246
20.493400	0.1	0.847750
20.495067	0.1	0.849613
20.496733	0.1	0.850530
20.498400	0.1	0.849795
20.500067	0.1	0.847806
20.501733	0.1	0.844994
20.503400	0.1	0.841287
20.505067	0.1	0.837087
20.506733	0.1	0.833622
20.508400	0.1	0.831811
20.510067	0.1	0.831955
20.511733	0.1	0.834367
20.513400	0.1	0.838772
20.515067	0.1	0.843648
20.516733	0.1	0.847159
20.518400	0.1	0.848020
20.520067	0.1	0.845804
20.521733	0.1	0.840989
20.523400	0.1	0.834661
20.525067	0.1	0.828421
20.526733	0.1	0.824104
20.528400	0.1	0.822800
20.530067	0.1	0.824057
20.531733	0.1	0.826162
20.533400	0.1	0.827913
20.535067	0.1	0.829166
20.536733	0.1	0.829115
20.538400	0.1	0.826637
20.540067	0.1	0.822661
20.541733	0.1	0.819704
20.543400	0.1	0.818921
20.545067	0.1	0.818935
20.546733	0.1	0.817408
20.548400	0.1	0.813263
20.550067	0.1	0.807652
20.551733	0.1	0.802898
20.553400	0.1	0.800896
20.555067	0.1	0.802455
20.556733	0.1	0.807010
20.558400	0.1	0.813054
20.560067	0.1	0.819373
20.561733	0.1	0.825310
20.563400	0.1	0.830274
20.565067	0.1	0.833413
20.566733	0.1	0.833413
20.568400	0.1	0.829375
20.570067	0.1	0.822362
20.571733	0.1	0.815215
20.573400	0.1	0.810390
20.575067	0.1	0.808509
20.576733	0.1	0.809128
20.578400	0.1	0.811848
20.580067	0.1	0.815848
20.581733	0.1	0.818851
20.583400	0.1	0.818358
20.585067	0.1	0.814809
20.586733	0.1	0.811634
20.588400	0.1	0.811596
20.590067	0.1	0.815080
20.591733	0.1	0.821012
20.593400	0.1	0.827708
20.595067	0.1	0.832700
20.596733	0.1	0.833338
20.598400	0.1	0.828947
20.600067	0.1	0.821697
20.601733	0.1	0.815135
20.603400	0.1	0.812435
20.605067	0.1	0.815056
20.606733	0.1	0.821752
20.608400	0.1	0.829669
20.610067	0.1	0.836956
20.611733	0.1	0.843406
20.613400	0.1	0.849124
20.615067	0.1	0.853743
20.616733	0.1	0.857133
20.618400	0.1	0.859895
20.620067	0.1	0.862465
20.621733	0.1	0.864514
20.623400	0.1	0.866042
20.625067	0.1	0.867415
20.626733	0.1	0.868114
20.628400	0.1	0.867718
20.630067	0.1	0.867518
20.631733	0.1	0.869213
20.633400	0.1	0.873460
20.635067	0.1	0.879550
20.636733	0.1	0.885497
20.638400	0.1	0.889790
20.640067	0.1	0.892854
20.641733	0.1	0.895737
20.643400	0.1	0.898135
20.645067	0.1	0.898112
20.646733	0.1	0.894256
20.648400	0.1	0.888030
20.650067	0.1	0.882861
20.651733	0.1	0.880957
20.653400	0.1	0.881627
20.655067	0.1	0.883117
20.656733	0.1	0.885432
20.658400	0.1	0.889557
20.660067	0.1	0.895457
20.661733	0.1	0.902591
20.663400	0.1	0.910521
20.665067	0.1	0.918456
20.666733	0.1	0.925269
20.668400	0.1	0.929865
20.670067	0.1	0.932235
20.671733	0.1	0.934089
20.673400	0.1	0.937316
20.675067	0.1	0.942214
20.676733	0.1	0.947895
20.678400	0.1	0.953660
20.680067	0.1	0.959286
20.681733	0.1	0.964743
20.683400	0.1	0.970308
20.685067	0.1	0.976473
20.686733	0.1	0.983216
20.688400	0.1	0.989283
20.690067	0.1	0.992776
20.691733	0.1	0.992850
20.693400	0.1	0.990648
20.695067	0.1	0.988776
20.696733	0.1	0.989777
20.698400	0.1	0.994653
20.700067	0.1	1.003314
20.701733	0.1	1.015649
20.703400	0.1	1.030420
20.705067	0.1	1.044832
20.706733	0.1	1.056758
20.708400	0.1	1.065875
20.710067	0.1	1.073149
20.711733	0.1	1.080376
20.713400	0.1	1.089028
20.715067	0.1	1.099119
20.716733	0.1	1.109708
20.718400	0.1	1.119855
20.720067	0.1	1.129382
20.721733	0.1	1.139105
20.723400	0.1	1.149769
20.725067	0.1	1.161247
20.726733	0.1	1.172759
20.728400	0.1	1.183576
20.730067	0.1	1.193848
20.731733	0.1	1.204284
20.733400	0.1	1.215348
20.735067	0.1	1.227027
20.736733	0.1	1.238403
20.738400	0.1	1.248098
20.740067	0.1	1.256103
20.741733	0.1	1.264475
20.743400	0.1	1.275572
20.745067	0.1	1.290217
20.746733	0.1	1.307833
20.748400	0.1	1.326916
20.750067	0.1	1.345258
20.751733	0.1	1.361412
20.753400	0.1	1.375447
20.755067	0.1	1.387545
20.756733	0.1	1.397589
20.758400	0.1	1.406274
20.760067	0.1	1.415266
20.761733	0.1	1.426539
20.763400	0.1	1.441604
20.765067	0.1	1.460174
20.766733	0.1	1.480035
20.768400	0.1	1.499164
20.770067	0.1	1.517036
20.771733	0.1	1.533511
20.773400	0.1	1.547630
20.775067	0.1	1.558252
20.776733	0.1	1.565805
20.778400	0.1	1.572599
20.780067	0.1	1.581176
20.781733	0.1	1.592380
20.783400	0.1	1.605125
20.785067	0.1	1.618275
20.786733	0.1	1.632026
20.788400	0.1	1.646834
20.790067	0.1	1.662420
20.791733	0.1	1.678546
20.793400	0.1	1.695082
20.795067	0.1	1.710905
20.796733	0.1	1.724400
20.798400	0.1	1.735366
20.800067	0.1	1.745638
20.801733	0.1	1.757471
20.803400	0.1	1.772046
20.805067	0.1	1.789201
20.806733	0.1	1.808195
20.808400	0.1	1.828619
20.810067	0.1	1.850151
20.811733	0.1	1.872107
20.813400	0.1	1.894254
20.815067	0.1	1.917556
20.816733	0.1	1.943493
20.818400	0.1	1.972495
20.820067	0.1	2.002870
20.821733	0.1	2.032369
20.823400	0.1	2.060342
20.825067	0.1	2.087140
20.826733	0.1	2.113190
20.828400	0.1	2.139453
20.830067	0.1	2.166783
20.831733	0.1	2.195276
20.833400	0.1	2.224785
20.835067	0.1	2.254909
20.836733	0.1	2.284627
20.838400	0.1	2.312590
20.840067	0.1	2.337587
20.841733	0.1	2.359212
20.843400	0.1	2.378919
20.845067	0.1	2.399688
20.846733	0.1	2.423548
20.848400	0.1	2.450300
20.850067	0.1	2.478794
20.851733	0.1	2.507726
20.853400	0.1	2.534944
20.855067	0.1	2.557761
20.856733	0.1	2.574725
20.858400	0.1	2.586222
20.860067	0.1	2.593240
20.861733	0.1	2.596439
20.863400	0.1	2.596267
20.865067	0.1	2.593230
20.866733	0.1	2.588267
20.868400	0.1	2.582921
20.870067	0.1	2.578613
20.871733	0.1	2.574828
20.873400	0.1	2.568630
20.875067	0.1	2.557794
20.876733	0.1	2.543153
20.878400	0.1	2.526636
20.880067	0.1	2.508853
20.881733	0.1	2.488769
20.883400	0.1	2.464871
20.885067	0.1	2.436871
20.886733	0.1	2.405611
20.888400	0.1	2.372260
20.890067	0.1	2.338383
20.891733	0.1	2.304763
20.893400	0.1	2.270108
20.895067	0.1	2.232525
20.896733	0.1	2.192003
20.898400	0.1	2.150941
20.900067	0.1	2.112305
20.901733	0.1	2.077040
20.903400	0.1	2.043238
20.905067	0.1	2.007927
20.906733	0.1	1.969202
20.908400	0.1	1.927209
20.910067	0.1	1.883735
20.911733	0.1	1.840359
20.913400	0.1	1.797932
20.915067	0.1	1.758127
20.916733	0.1	1.722756
20.918400	0.1	1.691212
20.920067	0.1	1.660851
20.921733	0.1	1.629260
20.923400	0.1	1.595430
20.925067	0.1	1.560207
20.926733	0.1	1.525749
20.928400	0.1	1.493851
20.930067	0.1	1.465306
20.931733	0.1	1.440379
20.933400	0.1	1.418851
20.935067	0.1	1.399866
20.936733	0.1	1.382395
20.938400	0.1	1.365556
20.940067	0.1	1.348685
20.941733	0.1	1.331600
20.943400	0.1	1.314729
20.945067	0.1	1.298389
20.946733	0.1	1.282324
20.948400	0.1	1.266333
20.950067	0.1	1.251046
20.951733	0.1	1.236936
20.953400	0.1	1.223451
20.955067	0.1	1.210030
20.956733	0.1	1.197029
20.958400	0.1	1.185355
20.960067	0.1	1.175189
20.961733	0.1	1.165108
20.963400	0.1	1.153634
20.965067	0.1	1.141061
20.966733	0.1	1.129531
20.968400	0.1	1.121606
20.970067	0.1	1.118151
20.971733	0.1	1.117806
20.973400	0.1	1.118574
20.975067	0.1	1.119026
20.976733	0.1	1.118244
20.978400	0.1	1.115520
20.980067	0.1	1.110202
20.981733	0.1	1.102635
20.983400	0.1	1.094998
20.985067	0.1	1.089736
20.986733	0.1	1.087640
20.988400	0.1	1.088250
20.990067	0.1	1.091119
20.991733	0.1	1.095589
20.993400	0.1	1.100251
20.995067	0.1	1.103398
20.996733	0.1	1.104022
20.998400	0.1	1.102239
21.000067	0.1	1.098989
21.001733	0.1	1.095422
21.003400	0.1	1.092320
21.005067	0.1	1.089731
21.006733	0.1	1.087300
21.008400	0.1	1.085014
21.010067	0.1	1.083855
21.011733	0.1	1.085266
21.013400	0.1	1.089028
21.015067	0.1	1.092651
21.016733	0.1	1.093899
21.018400	0.1	1.092809
21.020067	0.1	1.091105
21.021733	0.1	1.090853
21.023400	0.1	1.092423
21.025067	0.1	1.093457
21.026733	0.1	1.091771
21.028400	0.1	1.088255
21.030067	0.1	1.085564
21.031733	0.1	1.084744
21.033400	0.1	1.084041
21.035067	0.1	1.081401
21.036733	0.1	1.077489
21.038400	0.1	1.074970
21.040067	0.1	1.075952
21.041733	0.1	1.080763
21.043400	0.1	1.088055
21.045067	0.1	1.095808
21.046733	0.1	1.102369
21.048400	0.1	1.106588
21.050067	0.1	1.107501
21.051733	0.1	1.104861
21.053400	0.1	1.100381
21.055067	0.1	1.097769
21.056733	0.1	1.100134
21.058400	0.1	1.107431
21.060067	0.1	1.117606
21.061733	0.1	1.128735
21.063400	0.1	1.139133
21.065067	0.1	1.147194
21.066733	0.1	1.152032
21.068400	0.1	1.154407
21.070067	0.1	1.156833
21.071733	0.1	1.161792
21.073400	0.1	1.169438
21.075067	0.1	1.177066
21.076733	0.1	1.181350
21.078400	0.1	1.182146
21.080067	0.1	1.182938
21.081733	0.1	1.186673
21.083400	0.1	1.193103
21.085067	0.1	1.200624
21.086733	0.1	1.208065
21.088400	0.1	1.214654
21.090067	0.1	1.220349
21.091733	0.1	1.226184
21.093400	0.1	1.233220
21.095067	0.1	1.241649
21.096733	0.1	1.251288
21.098400	0.1	1.262459
21.100067	0.1	1.275786
21.101733	0.1	1.290785
21.103400	0.1	1.305342
21.105067	0.1	1.317081
21.106733	0.1	1.324918
21.108400	0.1	1.329435
21.110067	0.1	1.332248
21.111733	0.1	1.335074
21.113400	0.1	1.339088
21.115067	0.1	1.344322
21.116733	0.1	1.349705
21.118400	0.1	1.354557
21.120067	0.1	1.360113
21.121733	0.1	1.368332
21.123400	0.1	1.379382
21.125067	0.1	1.391289
21.126733	0.1	1.401501
21.128400	0.1	1.408220
21.130067	0.1	1.411163
21.131733	0.1	1.411601
21.133400	0.1	1.411182
21.135067	0.1	1.410274
21.136733	0.1	1.408313
21.138400	0.1	1.405440
21.140067	0.1	1.402423
21.141733	0.1	1.399810
21.143400	0.1	1.398250
21.145067	0.1	1.398805
21.146733	0.1	1.401803
21.148400	0.1	1.405808
21.150067	0.1	1.409175
21.151733	0.1	1.411643
21.153400	0.1	1.413119
21.155067	0.1	1.413305
21.156733	0.1	1.412346
21.158400	0.1	1.409715
21.160067	0.1	1.404169
21.161733	0.1	1.395461
21.163400	0.1	1.384392
21.165067	0.1	1.372159
21.166733	0.1	1.360681
21.168400	0.1	1.351736
21.170067	0.1	1.345635
21.171733	0.1	1.341449
21.173400	0.1	1.337887
21.175067	0.1	1.333910
21.176733	0.1	1.329519
21.178400	0.1	1.325714
21.180067	0.1	1.323521
21.181733	0.1	1.323055
21.183400	0.1	1.323321
21.185067	0.1	1.323032
21.186733	0.1	1.321328
21.188400	0.1	1.317565
21.190067	0.1	1.311293
21.191733	0.1	1.302771
21.193400	0.1	1.293039
21.195067	0.1	1.283498
21.196733	0.1	1.274985
21.198400	0.1	1.267404
21.200067	0.1	1.260662
21.201733	0.1	1.254533
21.203400	0.1	1.248070
21.205067	0.1	1.241439
21.206733	0.1	1.236484
21.208400	0.1	1.234449
21.210067	0.1	1.235083
21.211733	0.1	1.237509
21.213400	0.1	1.240345
21.215067	0.1	1.241877
21.216733	0.1	1.241118
21.218400	0.1	1.238598
21.220067	0.1	1.236214
21.221733	0.1	1.235562
21.223400	0.1	1.236312
21.225067	0.1	1.237374
21.226733	0.1	1.238445
21.228400	0.1	1.238897
21.230067	0.1	1.237355
21.231733	0.1	1.233537
21.233400	0.1	1.228489
21.235067	0.1	1.222948
21.236733	0.1	1.217551
21.238400	0.1	1.214058
21.240067	0.1	1.214007
21.241733	0.1	1.216517
21.243400	0.1	1.219227
21.245067	0.1	1.221243
21.246733	0.1	1.223306
21.248400	0.1	1.225383
21.250067	0.1	1.226258
21.251733	0.1	1.225066
21.253400	0.1	1.222393
21.255067	0.1	1.220484
21.256733	0.1	1.221979
21.258400	0.1	1.227562
21.260067	0.1	1.235115
21.261733	0.1	1.241039
21.263400	0.1	1.242212
21.265067	0.1	1.237863
21.266733	0.1	1.229746
21.268400	0.1	1.220149
21.270067	0.1	1.210351
21.271733	0.1	1.200708
21.273400	0.1	1.191115
21.275067	0.1	1.181811
21.276733	0.1	1.173578
21.278400	0.1	1.166896
21.280067	0.1	1.162156
21.281733	0.1	1.160023
21.283400	0.1	1.160139
21.285067	0.1	1.160824
21.286733	0.1	1.160875
21.288400	0.1	1.160474
21.290067	0.1	1.159953
21.291733	0.1	1.158896
21.293400	0.1	1.157164
21.295067	0.1	1.156018
21.296733	0.1	1.157126
21.298400	0.1	1.160530
21.300067	0.1	1.164284
21.301733	0.1	1.166007
21.303400	0.1	1.164256
21.305067	0.1	1.158877
21.306733	0.1	1.151087
21.308400	0.1	1.143171
21.310067	0.1	1.137224
21.311733	0.1	1.133531
21.313400	0.1	1.130528
21.315067	0.1	1.127068
21.316733	0.1	1.124255
21.318400	0.1	1.124130
21.320067	0.1	1.126770
21.321733	0.1	1.129634
21.323400	0.1	1.130328
21.325067	0.1	1.129089
21.326733	0.1	1.127743
21.328400	0.1	1.127520
21.330067	0.1	1.128023
21.331733	0.1	1.128297
21.333400	0.1	1.128167
21.335067	0.1	1.127115
21.336733	0.1	1.123706
21.338400	0.1	1.118230
21.340067	0.1	1.113415
21.341733	0.1	1.110979
21.343400	0.1	1.110099
21.345067	0.1	1.109671
21.346733	0.1	1.109485
21.348400	0.1	1.109601
21.350067	0.1	1.109992
21.351733	0.1	1.110532
21.353400	0.1	1.110812
21.355067	0.1	1.109876
21.356733	0.1	1.106611
21.358400	0.1	1.101242
21.360067	0.1	1.095720
21.361733	0.1	1.092032
21.363400	0.1	1.091128
21.365067	0.1	1.093266
21.366733	0.1	1.098001
21.368400	0.1	1.104032
21.370067	0.1	1.109596
21.371733	0.1	1.112465
21.373400	0.1	1.110747
21.375067	0.1	1.104921
21.376733	0.1	1.098076
21.378400	0.1	1.094220
21.380067	0.1	1.096055
21.381733	0.1	1.103082
21.383400	0.1	1.111878
21.385067	0.1	1.118993
21.386733	0.1	1.122616
21.388400	0.1	1.121759
21.390067	0.1	1.116311
21.391733	0.1	1.107808
21.393400	0.1	1.098774
21.395067	0.1	1.092097
21.396733	0.1	1.090444
21.398400	0.1	1.094225
21.400067	0.1	1.100912
21.401733	0.1	1.107063
21.403400	0.1	1.110290
21.405067	0.1	1.110211
21.406733	0.1	1.108218
21.408400	0.1	1.106039
21.410067	0.1	1.104763
21.411733	0.1	1.104702
21.413400	0.1	1.105270
21.415067	0.1	1.105904
21.416733	0.1	1.106896
21.418400	0.1	1.108525
21.420067	0.1	1.110504
21.421733	0.1	1.112409
21.423400	0.1	1.113811
21.425067	0.1	1.114872
21.426733	0.1	1.116479
21.428400	0.1	1.118723
21.430067	0.1	1.120525
21.431733	0.1	1.120889
21.433400	0.1	1.119152
21.435067	0.1	1.114854
21.436733	0.1	1.108805
21.438400	0.1	1.103403
21.440067	0.1	1.101024
21.441733	0.1	1.102206
21.443400	0.1	1.105280
21.445067	0.1	1.107245
21.446733	0.1	1.105308
21.448400	0.1	1.098663
21.450067	0.1	1.089722
21.451733	0.1	1.082802
21.453400	0.1	1.080506
21.455067	0.1	1.082001
21.456733	0.1	1.084241
21.458400	0.1	1.084660
21.460067	0.1	1.083729
21.461733	0.1	1.084167
21.463400	0.1	1.086923
21.465067	0.1	1.089568
21.466733	0.1	1.088763
21.468400	0.1	1.083007
21.470067	0.1	1.073037
21.471733	0.1	1.060241
21.473400	0.1	1.045573
21.475067	0.1	1.030155
21.476733	0.1	1.015789
21.478400	0.1	1.004850
21.480067	0.1	0.999505
21.481733	0.1	1.000213
21.483400	0.1	1.005353
21.485067	0.1	1.012101
21.486733	0.1	1.016995
21.488400	0.1	1.017428
21.490067	0.1	1.013735
21.491733	0.1	1.008711
21.493400	0.1	1.004925
21.495067	0.1	1.003151
21.496733	0.1	1.002271
21.498400	0.1	1.000455
21.500067	0.1	0.997186
21.501733	0.1	0.993297
21.503400	0.1	0.988995
21.505067	0.1	0.983891
21.506733	0.1	0.978932
21.508400	0.1	0.976184
21.510067	0.1	0.976236
21.511733	0.1	0.977116
21.513400	0.1	0.976012
21.515067	0.1	0.971868
21.516733	0.1	0.966298
21.518400	0.1	0.961754
21.520067	0.1	0.959248
21.521733	0.1	0.958513
21.523400	0.1	0.959104
21.525067	0.1	0.960161
21.526733	0.1	0.960422
21.528400	0.1	0.959542
21.530067	0.1	0.958587
21.531733	0.1	0.958694
21.533400	0.1	0.960119
21.535067	0.1	0.962224
21.536733	0.1	0.963733
21.538400	0.1	0.963132
21.540067	0.1	0.959220
21.541733	0.1	0.951714
21.543400	0.1	0.942033
21.545067	0.1	0.932561
21.546733	0.1	0.924459
21.548400	0.1	0.917651
21.550067	0.1	0.912910
21.551733	0.1	0.911723
21.553400	0.1	0.913939
21.555067	0.1	0.917385
21.556733	0.1	0.919751
21.558400	0.1	0.920068
21.560067	0.1	0.918079
21.561733	0.1	0.913274
21.563400	0.1	0.905995
21.565067	0.1	0.897991
21.566733	0.1	0.891006
21.568400	0.1	0.885990
21.570067	0.1	0.883089
21.571733	0.1	0.881529
21.573400	0.1	0.880370
21.575067	0.1	0.879448
21.576733	0.1	0.879401
21.578400	0.1	0.880747
21.580067	0.1	0.882689
21.581733	0.1	0.883192
21.583400	0.1	0.880994
21.585067	0.1	0.877194
21.586733	0.1	0.874074
21.588400	0.1	0.872212
21.590067	0.1	0.870079
21.591733	0.1	0.866754
21.593400	0.1	0.863834
21.595067	0.1	0.864048
21.596733	0.1	0.868230
21.598400	0.1	0.874056
21.600067	0.1	0.878363
21.601733	0.1	0.879751
21.603400	0.1	0.878014
21.605067	0.1	0.873399
21.606733	0.1	0.867466
21.608400	0.1	0.862200
21.610067	0.1	0.858163
21.611733	0.1	0.854894
21.613400	0.1	0.852249
21.615067	0.1	0.850791
21.616733	0.1	0.850856
21.618400	0.1	0.851601
21.620067	0.1	0.852169
21.621733	0.1	0.852733
21.623400	0.1	0.853436
21.625067	0.1	0.853515
21.626733	0.1	0.851522
21.628400	0.1	0.846419
21.630067	0.1	0.839420
21.631733	0.1	0.833524
21.633400	0.1	0.830675
21.635067	0.1	0.830707
21.636733	0.1	0.832616
21.638400	0.1	0.835555
21.640067	0.1	0.838912
21.641733	0.1	0.842297
21.643400	0.1	0.845557
21.645067	0.1	0.848733
21.646733	0.1	0.852263
21.648400	0.1	0.856393
21.650067	0.1	0.860118
21.651733	0.1	0.862023
21.653400	0.1	0.862265
21.655067	0.1	0.862158
21.656733	0.1	0.861897
21.658400	0.1	0.860193
21.660067	0.1	0.855774
21.661733	0.1	0.848831
21.663400	0.1	0.842004
21.665067	0.1	0.838614
21.666733	0.1	0.839368
21.668400	0.1	0.842451
21.670067	0.1	0.845902
21.671733	0.1	0.848188
21.673400	0.1	0.848109
21.675067	0.1	0.845529
21.676733	0.1	0.841827
21.678400	0.1	0.838996
21.680067	0.1	0.838106
21.681733	0.1	0.838675
21.683400	0.1	0.839210
21.685067	0.1	0.838637
21.686733	0.1	0.837496
21.688400	0.1	0.837594
21.690067	0.1	0.840188
21.691733	0.1	0.844300
21.693400	0.1	0.847620
21.695067	0.1	0.849226
21.696733	0.1	0.849958
21.698400	0.1	0.851103
21.700067	0.1	0.853958
21.701733	0.1	0.858130
21.703400	0.1	0.860421
21.705067	0.1	0.858218
21.706733	0.1	0.852374
21.708400	0.1	0.845431
21.710067	0.1	0.839382
21.711733	0.1	0.835634
21.713400	0.1	0.835038
21.715067	0.1	0.837119
21.716733	0.1	0.840090
21.718400	0.1	0.841985
21.720067	0.1	0.842102
21.721733	0.1	0.841348
21.723400	0.1	0.840849
21.725067	0.1	0.840621
21.726733	0.1	0.839219
21.728400	0.1	0.835266
21.730067	0.1	0.829599
21.731733	0.1	0.824472
21.733400	0.1	0.821012
21.735067	0.1	0.819052
21.736733	0.1	0.818097
21.738400	0.1	0.817161
21.740067	0.1	0.814619
21.741733	0.1	0.809967
21.743400	0.1	0.805194
21.745067	0.1	0.802977
21.746733	0.1	0.804230
21.748400	0.1	0.808043
21.750067	0.1	0.812830
21.751733	0.1	0.816793
21.753400	0.1	0.818004
21.755067	0.1	0.815229
21.756733	0.1	0.809175
21.758400	0.1	0.802097
21.760067	0.1	0.795852
21.761733	0.1	0.790898
21.763400	0.1	0.786711
21.765067	0.1	0.782744
21.766733	0.1	0.779326
21.768400	0.1	0.777338
21.770067	0.1	0.776923
21.771733	0.1	0.776630
21.773400	0.1	0.774954
21.775067	0.1	0.772374
21.776733	0.1	0.770795
21.778400	0.1	0.771228
21.780067	0.1	0.772453
21.781733	0.1	0.771913
21.783400	0.1	0.768104
21.785067	0.1	0.761207
21.786733	0.1	0.751824
21.788400	0.1	0.740681
21.790067	0.1	0.729593
21.791733	0.1	0.721090
21.793400	0.1	0.716643
21.795067	0.1	0.715638
21.796733	0.1	0.716210
21.798400	0.1	0.716969
21.800067	0.1	0.717705
21.801733	0.1	0.718436
21.803400	0.1	0.718660
21.805067	0.1	0.717915
21.806733	0.1	0.716927
21.808400	0.1	0.717449
21.810067	0.1	0.720345
21.811733	0.1	0.724243
21.813400	0.1	0.726678
21.815067	0.1	0.726660
21.816733	0.1	0.725621
21.818400	0.1	0.725049
21.820067	0.1	0.724299
21.821733	0.1	0.722073
21.823400	0.1	0.718404
21.825067	0.1	0.714241
21.826733	0.1	0.710026
21.828400	0.1	0.705374
21.830067	0.1	0.700797
21.831733	0.1	0.698478
21.833400	0.1	0.699577
21.835067	0.1	0.702520
21.836733	0.1	0.705090
21.838400	0.1	0.706548
21.840067	0.1	0.707600
21.841733	0.1	0.709072
21.843400	0.1	0.710976
21.845067	0.1	0.713058
21.846733	0.1	0.715377
21.848400	0.1	0.718273
21.850067	0.1	0.722143
21.851733	0.1	0.726790
21.853400	0.1	0.731209
21.855067	0.1	0.734404
21.856733	0.1	0.735847
21.858400	0.1	0.735000
21.860067	0.1	0.731586
21.861733	0.1	0.726352
21.863400	0.1	0.720830
21.865067	0.1	0.717170
21.866733	0.1	0.717286
21.868400	0.1	0.721016
21.870067	0.1	0.726650
21.871733	0.1	0.732732
21.873400	0.1	0.737826
21.875067	0.1	0.740257
21.876733	0.1	0.739158
21.878400	0.1	0.735344
21.880067	0.1	0.731475
21.881733	0.1	0.730599
21.883400	0.1	0.734078
21.885067	0.1	0.740923
21.886733	0.1	0.748499
21.888400	0.1	0.753594
21.890067	0.1	0.754278
21.891733	0.1	0.751559
21.893400	0.1	0.748103
21.895067	0.1	0.745961
21.896733	0.1	0.745794
21.898400	0.1	0.746567
21.900067	0.1	0.746511
21.901733	0.1	0.745337
21.903400	0.1	0.744062
21.905067	0.1	0.742967
21.906733	0.1	0.741277
21.908400	0.1	0.738553
21.910067	0.1	0.735582
21.911733	0.1	0.733221
21.913400	0.1	0.730944
21.915067	0.1	0.727382
21.916733	0.1	0.721868
21.918400	0.1	0.715619
21.920067	0.1	0.711498
21.921733	0.1	0.711470
21.923400	0.1	0.714832
21.925067	0.1	0.719763
21.926733	0.1	0.725002
21.928400	0.1	0.729868
21.930067	0.1	0.734362
21.931733	0.1	0.738795
21.933400	0.1	0.742516
21.935067	0.1	0.743554
21.936733	0.1	0.740062
21.938400	0.1	0.732169
21.940067	0.1	0.722050
21.941733	0.1	0.712443
21.943400	0.1	0.705849
21.945067	0.1	0.703540
21.946733	0.1	0.704518
21.948400	0.1	0.707330
21.950067	0.1	0.711703
21.951733	0.1	0.716806
21.953400	0.1	0.720443
21.955067	0.1	0.721407
21.956733	0.1	0.720685
21.958400	0.1	0.719847
21.960067	0.1	0.719880
21.961733	0.1	0.720643
21.963400	0.1	0.720657
21.965067	0.1	0.719149
21.966733	0.1	0.717295
21.968400	0.1	0.716178
21.970067	0.1	0.716024
21.971733	0.1	0.717114
21.973400	0.1	0.718832
21.975067	0.1	0.719707
21.976733	0.1	0.720010
21.978400	0.1	0.721659
21.980067	0.1	0.725035
21.981733	0.1	0.728830
21.983400	0.1	0.733095
21.985067	0.1	0.738758
21.986733	0.1	0.744737
21.988400	0.1	0.748392
21.990067	0.1	0.748187
21.991733	0.1	0.744723
21.993400	0.1	0.740141
21.995067	0.1	0.737268
21.996733	0.1	0.738767
21.998400	0.1	0.745836
22.000067	0.1	0.756728
22.001733	0.1	0.767489
22.003400	0.1	0.774884
22.005067	0.1	0.778041
22.006733	0.1	0.778092
22.008400	0.1	0.777147
22.010067	0.1	0.777119
22.011733	0.1	0.778935
22.013400	0.1	0.782926
22.015067	0.1	0.789170
22.016733	0.1	0.796751
22.018400	0.1	0.803634
22.020067	0.1	0.808313
22.021733	0.1	0.810814
22.023400	0.1	0.811527
22.025067	0.1	0.811121
22.026733	0.1	0.812211
22.028400	0.1	0.817692
22.030067	0.1	0.826959
22.031733	0.1	0.837105
22.033400	0.1	0.846321
22.035067	0.1	0.854079
22.036733	0.1	0.860686
22.038400	0.1	0.866866
22.040067	0.1	0.872342
22.041733	0.1	0.876226
22.043400	0.1	0.878493
22.045067	0.1	0.880435
22.046733	0.1	0.884160
22.048400	0.1	0.891290
22.050067	0.1	0.901413
22.051733	0.1	0.912123
22.053400	0.1	0.921320
22.055067	0.1	0.929218
22.056733	0.1	0.936994
22.058400	0.1	0.944124
22.060067	0.1	0.948841
22.061733	0.1	0.951369
22.063400	0.1	0.954578
22.065067	0.1	0.960855
22.066733	0.1	0.970163
22.068400	0.1	0.981367
22.070067	0.1	0.993544
22.071733	0.1	1.006075
22.073400	0.1	1.018276
22.075067	0.1	1.029056
22.076733	0.1	1.037247
22.078400	0.1	1.042848
22.080067	0.1	1.047435
22.081733	0.1	1.052530
22.083400	0.1	1.058117
22.085067	0.1	1.063235
22.086733	0.1	1.067077
22.088400	0.1	1.069531
22.090067	0.1	1.071068
22.091733	0.1	1.072506
22.093400	0.1	1.074746
22.095067	0.1	1.077703
22.096733	0.1	1.080269
22.098400	0.1	1.081508
22.100067	0.1	1.080949
22.101733	0.1	1.077848
22.103400	0.1	1.071431
22.105067	0.1	1.062322
22.106733	0.1	1.052711
22.108400	0.1	1.044711
22.110067	0.1	1.039454
22.111733	0.1	1.037470
22.113400	0.1	1.038378
22.115067	0.1	1.040758
22.116733	0.1	1.042951
22.118400	0.1	1.043174
22.120067	0.1	1.039905
22.121733	0.1	1.033386
22.123400	0.1	1.025423
22.125067	0.1	1.017363
22.126733	0.1	1.009372
22.128400	0.1	1.001162
22.130067	0.1	0.992673
22.131733	0.1	0.984007
22.133400	0.1	0.975151
22.135067	0.1	0.966084
22.136733	0.1	0.956990
22.138400	0.1	0.948636
22.140067	0.1	0.942033
22.141733	0.1	0.937283
22.143400	0.1	0.933963
22.145067	0.1	0.932054
22.146733	0.1	0.931029
22.148400	0.1	0.929376
22.150067	0.1	0.926610
22.151733	0.1	0.924356
22.153400	0.1	0.924845
22.155067	0.1	0.929409
22.156733	0.1	0.938126
22.158400	0.1	0.949223
22.160067	0.1	0.959341
22.161733	0.1	0.965740
22.163400	0.1	0.968217
22.165067	0.1	0.969013
22.166733	0.1	0.970932
22.168400	0.1	0.975439
22.170067	0.1	0.982741
22.171733	0.1	0.992883
22.173400	0.1	1.005335
22.175067	0.1	1.017819
22.176733	0.1	1.027887
22.178400	0.1	1.035891
22.180067	0.1	1.044162
22.181733	0.1	1.054080
22.183400	0.1	1.065736
22.185067	0.1	1.078760
22.186733	0.1	1.092823
22.188400	0.1	1.107915
22.190067	0.1	1.123948
22.191733	0.1	1.140623
22.193400	0.1	1.158351
22.195067	0.1	1.178416
22.196733	0.1	1.201355
22.198400	0.1	1.225956
22.200067	0.1	1.250342
22.201733	0.1	1.273034
22.203400	0.1	1.293193
22.205067	0.1	1.310897
22.206733	0.1	1.326888
22.208400	0.1	1.342255
22.210067	0.1	1.358679
22.211733	0.1	1.377705
22.213400	0.1	1.399382
22.215067	0.1	1.422344
22.216733	0.1	1.444547
22.218400	0.1	1.463639
22.220067	0.1	1.478144
22.221733	0.1	1.488714
22.223400	0.1	1.497869
22.225067	0.1	1.508631
22.226733	0.1	1.522549
22.228400	0.1	1.538815
22.230067	0.1	1.555611
22.231733	0.1	1.571290
22.233400	0.1	1.584757
22.235067	0.1	1.596226
22.236733	0.1	1.606583
22.238400	0.1	1.615873
22.240067	0.1	1.623654
22.241733	0.1	1.629563
22.243400	0.1	1.633018
22.245067	0.1	1.633903
22.246733	0.1	1.632543
22.248400	0.1	1.628660
22.250067	0.1	1.622322
22.251733	0.1	1.614774
22.253400	0.1	1.606606
22.255067	0.1	1.596650
22.256733	0.1	1.583528
22.258400	0.1	1.567081
22.260067	0.1	1.547891
22.261733	0.1	1.526792
22.263400	0.1	1.504701
22.265067	0.1	1.482088
22.266733	0.1	1.459545
22.268400	0.1	1.438386
22.270067	0.1	1.418912
22.271733	0.1	1.399270
22.273400	0.1	1.377538
22.275067	0.1	1.353566
22.276733	0.1	1.328308
22.278400	0.1	1.302394
22.280067	0.1	1.275870
22.281733	0.1	1.249034
22.283400	0.1	1.223125
22.285067	0.1	1.199832
22.286733	0.1	1.179846
22.288400	0.1	1.161667
22.290067	0.1	1.142374
22.291733	0.1	1.120400
22.293400	0.1	1.096688
22.295067	0.1	1.072777
22.296733	0.1	1.048916
22.298400	0.1	1.024841
22.300067	0.1	1.001116
22.301733	0.1	0.978848
22.303400	0.1	0.958820
22.305067	0.1	0.940850
22.306733	0.1	0.923947
22.308400	0.1	0.907313
22.310067	0.1	0.891378
22.311733	0.1	0.877711
22.313400	0.1	0.867499
22.315067	0.1	0.860463
22.316733	0.1	0.855401
22.318400	0.1	0.851108
22.320067	0.1	0.846707
22.321733	0.1	0.841650
22.323400	0.1	0.836016
22.325067	0.1	0.830339
22.326733	0.1	0.824905
22.328400	0.1	0.820342
22.330067	0.1	0.817995
22.331733	0.1	0.818111
22.333400	0.1	0.819596
22.335067	0.1	0.822162
22.336733	0.1	0.826186
22.338400	0.1	0.831136
22.340067	0.1	0.835634
22.341733	0.1	0.837944
22.343400	0.1	0.836779
22.345067	0.1	0.833068
22.346733	0.1	0.830060
22.348400	0.1	0.830377
22.350067	0.1	0.833748
22.351733	0.1	0.838414
22.353400	0.1	0.843653
22.355067	0.1	0.849962
22.356733	0.1	0.857068
22.358400	0.1	0.863816
22.360067	0.1	0.869697
22.361733	0.1	0.874517
22.363400	0.1	0.877297
22.365067	0.1	0.876775
22.366733	0.1	0.873250
22.368400	0.1	0.869702
22.370067	0.1	0.869953
22.371733	0.1	0.875127
22.373400	0.1	0.882875
22.375067	0.1	0.889916
22.376733	0.1	0.894596
22.378400	0.1	0.897767
22.380067	0.1	0.901655
22.381733	0.1	0.907462
22.383400	0.1	0.914955
22.385067	0.1	0.924016
22.386733	0.1	0.934927
22.388400	0.1	0.947230
22.390067	0.1	0.959355
22.391733	0.1	0.969130
22.393400	0.1	0.974811
22.395067	0.1	0.976543
22.396733	0.1	0.976627
22.398400	0.1	0.977856
22.400067	0.1	0.981297
22.401733	0.1	0.985311
22.403400	0.1	0.987616
22.405067	0.1	0.988180
22.406733	0.1	0.988222
22.408400	0.1	0.987421
22.410067	0.1	0.984902
22.411733	0.1	0.981777
22.413400	0.1	0.980166
22.415067	0.1	0.980799
22.416733	0.1	0.983020
22.418400	0.1	0.985824
22.420067	0.1	0.988315
22.421733	0.1	0.990094
22.423400	0.1	0.991770
22.425067	0.1	0.994974
22.426733	0.1	1.001307
22.428400	0.1	1.011221
22.430067	0.1	1.024511
22.431733	0.1	1.040539
22.433400	0.1	1.056790
22.435067	0.1	1.069214
22.436733	0.1	1.075938
22.438400	0.1	1.078988
22.440067	0.1	1.082276
22.441733	0.1	1.089335
22.443400	0.1	1.101783
22.445067	0.1	1.118095
22.446733	0.1	1.134644
22.448400	0.1	1.148898
22.450067	0.1	1.161085
22.451733	0.1	1.172917
22.453400	0.1	1.186351
22.455067	0.1	1.203362
22.456733	0.1	1.225094
22.458400	0.1	1.250184
22.460067	0.1	1.274748
22.461733	0.1	1.295931
22.463400	0.1	1.315032
22.465067	0.1	1.335903
22.466733	0.1	1.360932
22.468400	0.1	1.389352
22.470067	0.1	1.418763
22.471733	0.1	1.447764
22.473400	0.1	1.476724
22.475067	0.1	1.505981
22.476733	0.1	1.535309
22.478400	0.1	1.565637
22.480067	0.1	1.598955
22.481733	0.1	1.636762
22.483400	0.1	1.680041
22.485067	0.1	1.728358
22.486733	0.1	1.778966
22.488400	0.1	1.829108
22.490067	0.1	1.878142
22.491733	0.1	1.926920
22.493400	0.1	1.976877
22.495067	0.1	2.029464
22.496733	0.1	2.085250
22.498400	0.1	2.143797
22.500067	0.1	2.204455
22.501733	0.1	2.266979
22.503400	0.1	2.331687
22.505067	0.1	2.399082
22.506733	0.1	2.469379
22.508400	0.1	2.542445
22.510067	0.1	2.618544
22.511733	0.1	2.699178
22.513400	0.1	2.786084
22.515067	0.1	2.878788
22.516733	0.1	2.974467
22.518400	0.1	3.070896
22.520067	0.1	3.168755
22.521733	0.1	3.270335
22.523400	0.1	3.377143
22.525067	0.1	3.489386
22.526733	0.1	3.606388
22.528400	0.1	3.727074
22.530067	0.1	3.850590
22.531733	0.1	3.976161
22.533400	0.1	4.103035
22.535067	0.1	4.231636
22.536733	0.1	4.363814
22.538400	0.1	4.500537
22.540067	0.1	4.640035
22.541733	0.1	4.779035
22.543400	0.1	4.915516
22.545067	0.1	5.050092
22.546733	0.1	5.184459
22.548400	0.1	5.319058
22.550067	0.1	5.452246
22.551733	0.1	5.581412
22.553400	0.1	5.705007
22.555067	0.1	5.823001
22.556733	0.1	5.936166
22.558400	0.1	6.045261
22.560067	0.1	6.149812
22.561733	0.1	6.247647
22.563400	0.1	6.336323
22.565067	0.1	6.414633
22.566733	0.1	6.482415
22.568400	0.1	6.539929
22.570067	0.1	6.587990
22.571733	0.1	6.627147
22.573400	0.1	6.656647
22.575067	0.1	6.675655
22.576733	0.1	6.684354
22.578400	0.1	6.682845
22.580067	0.1	6.670463
22.581733	0.1	6.646323
22.583400	0.1	6.609731
22.585067	0.1	6.560339
22.586733	0.1	6.498331
22.588400	0.1	6.424342
22.590067	0.1	6.339373
22.591733	0.1	6.245030
22.593400	0.1	6.142929
22.595067	0.1	6.033364
22.596733	0.1	5.915537
22.598400	0.1	5.789227
22.600067	0.1	5.655037
22.601733	0.1	5.514114
22.603400	0.1	5.368092
22.605067	0.1	5.218131
22.606733	0.1	5.064532
22.608400	0.1	4.908028
22.610067	0.1	4.750052
22.611733	0.1	4.591988
22.613400	0.1	4.435242
22.615067	0.1	4.281099
22.616733	0.1	4.129545
22.618400	0.1	3.978773
22.620067	0.1	3.827014
22.621733	0.1	3.674659
22.623400	0.1	3.523934
22.625067	0.1	3.376766
22.626733	0.1	3.233617
22.628400	0.1	3.094370
22.630067	0.1	2.959506
22.631733	0.1	2.829703
22.633400	0.1	2.705147
22.635067	0.1	2.585817
22.636733	0.1	2.471795
22.638400	0.1	2.363129
22.640067	0.1	2.259589
22.641733	0.1	2.160659
22.643400	0.1	2.066270
22.645067	0.1	1.976769
22.646733	0.1	1.891972
22.648400	0.1	1.812261
22.650067	0.1	1.738854
22.651733	0.1	1.671663
22.653400	0.1	1.609749
22.655067	0.1	1.552776
22.656733	0.1	1.499718
22.658400	0.1	1.448262
22.660067	0.1	1.397175
22.661733	0.1	1.347889
22.663400	0.1	1.302403
22.665067	0.1	1.261244
22.666733	0.1	1.224838
22.668400	0.1	1.194719
22.670067	0.1	1.171865
22.671733	0.1	1.154756
22.673400	0.1	1.139850
22.675067	0.1	1.124293
22.676733	0.1	1.107715
22.678400	0.1	1.091077
22.680067	0.1	1.075468
22.681733	0.1	1.062234
22.683400	0.1	1.052208
22.685067	0.1	1.045112
22.686733	0.1	1.040706
22.688400	0.1	1.039077
22.690067	0.1	1.039780
22.691733	0.1	1.042550
22.693400	0.1	1.047635
22.695067	0.1	1.054509
22.696733	0.1	1.061675
22.698400	0.1	1.067962
22.700067	0.1	1.073051
22.701733	0.1	1.077731
22.703400	0.1	1.083771
22.705067	0.1	1.092525
22.706733	0.1	1.103915
22.708400	0.1	1.116456
22.710067	0.1	1.127296
22.711733	0.1	1.133867
22.713400	0.1	1.136647
22.715067	0.1	1.138845
22.716733	0.1	1.143422
22.718400	0.1	1.151343
22.720067	0.1	1.161401
22.721733	0.1	1.171352
22.723400	0.1	1.180172
22.725067	0.1	1.188540
22.726733	0.1	1.197290
22.728400	0.1	1.206482
22.730067	0.1	1.215641
22.731733	0.1	1.224475
22.733400	0.1	1.233076
22.735067	0.1	1.240959
22.736733	0.1	1.246720
22.738400	0.1	1.249225
22.740067	0.1	1.248904
22.741733	0.1	1.247581
22.743400	0.1	1.247018
22.745067	0.1	1.248480
22.746733	0.1	1.252620
22.748400	0.1	1.257686
22.750067	0.1	1.259996
22.751733	0.1	1.257225
22.753400	0.1	1.249863
22.755067	0.1	1.240224
22.756733	0.1	1.231311
22.758400	0.1	1.225388
22.760067	0.1	1.222747
22.761733	0.1	1.221616
22.763400	0.1	1.218584
22.765067	0.1	1.209979
22.766733	0.1	1.194193
22.768400	0.1	1.172698
22.770067	0.1	1.148609
22.771733	0.1	1.125070
22.773400	0.1	1.104851
22.775067	0.1	1.089927
22.776733	0.1	1.079869
22.778400	0.1	1.071533
22.780067	0.1	1.061382
22.781733	0.1	1.047631
22.783400	0.1	1.030252
22.785067	0.1	1.010541
22.786733	0.1	0.991086
22.788400	0.1	0.974885
22.790067	0.1	0.963206
22.791733	0.1	0.954252
22.793400	0.1	0.944594
22.795067	0.1	0.931835
22.796733	0.1	0.915411
22.798400	0.1	0.895821
22.800067	0.1	0.874209
22.801733	0.1	0.852048
22.803400	0.1	0.830637
22.805067	0.1	0.811089
22.806733	0.1	0.794241
22.808400	0.1	0.780234
22.810067	0.1	0.769161
22.811733	0.1	0.761570
22.813400	0.1	0.757189
22.815067	0.1	0.754218
22.816733	0.1	0.750297
22.818400	0.1	0.743438
22.820067	0.1	0.732755
22.821733	0.1	0.719163
22.823400	0.1	0.705030
22.825067	0.1	0.692653
22.826733	0.1	0.682767
22.828400	0.1	0.674701
22.830067	0.1	0.668266
22.831733	0.1	0.663991
22.833400	0.1	0.661574
22.835067	0.1	0.659549
22.836733	0.1	0.655944
22.838400	0.1	0.649276
22.840067	0.1	0.639530
22.841733	0.1	0.628172
22.843400	0.1	0.617416
22.845067	0.1	0.609290
22.846733	0.1	0.605006
22.848400	0.1	0.604652
22.850067	0.1	0.606878
22.851733	0.1	0.609583
22.853400	0.1	0.611399
22.855067	0.1	0.612303
22.856733	0.1	0.613006
22.858400	0.1	0.614086
22.860067	0.1	0.615520
22.861733	0.1	0.616154
22.863400	0.1	0.614487
22.865067	0.1	0.610710
22.866733	0.1	0.606230
22.868400	0.1	0.601402
22.870067	0.1	0.595544
22.871733	0.1	0.588754
22.873400	0.1	0.582649
22.875067	0.1	0.579478
22.876733	0.1	0.580284
22.878400	0.1	0.584181
22.880067	0.1	0.589509
22.881733	0.1	0.594901
22.883400	0.1	0.599246
22.885067	0.1	0.602086
22.886733	0.1	0.604163
22.888400	0.1	0.606300
22.890067	0.1	0.608829
22.891733	0.1	0.612638
22.893400	0.1	0.618403
22.895067	0.1	0.624820
22.896733	0.1	0.629518
22.898400	0.1	0.630901
22.900067	0.1	0.628596
22.901733	0.1	0.623371
22.903400	0.1	0.616875
22.905067	0.1	0.611059
22.906733	0.1	0.607246
22.908400	0.1	0.605993
22.910067	0.1	0.607390
22.911733	0.1	0.609858
22.913400	0.1	0.610421
22.915067	0.1	0.608326
22.916733	0.1	0.605839
22.918400	0.1	0.605294
22.920067	0.1	0.607576
22.921733	0.1	0.611925
22.923400	0.1	0.616256
22.925067	0.1	0.619157
22.926733	0.1	0.620801
22.928400	0.1	0.621658
22.930067	0.1	0.622664
22.931733	0.1	0.625984
22.933400	0.1	0.632731
22.935067	0.1	0.640503
22.936733	0.1	0.645495
22.938400	0.1	0.646394
22.940067	0.1	0.645188
22.941733	0.1	0.644387
22.943400	0.1	0.644466
22.945067	0.1	0.644308
22.946733	0.1	0.642776
22.948400	0.1	0.639432
22.950067	0.1	0.635237
22.951733	0.1	0.632191
22.953400	0.1	0.631199
22.955067	0.1	0.631483
22.956733	0.1	0.632959
22.958400	0.1	0.636796
22.960067	0.1	0.642557
22.961733	0.1	0.647563
22.963400	0.1	0.650072
22.965067	0.1	0.650869
22.966733	0.1	0.651246
22.968400	0.1	0.651865
22.970067	0.1	0.653281
22.971733	0.1	0.655679
22.973400	0.1	0.658301
22.975067	0.1	0.660429
22.976733	0.1	0.662724
22.978400	0.1	0.666566
22.980067	0.1	0.672732
22.981733	0.1	0.681519
22.983400	0.1	0.692722
22.985067	0.1	0.704615
22.986733	0.1	0.714385
22.988400	0.1	0.719726
22.990067	0.1	0.719647
22.991733	0.1	0.714906
22.993400	0.1	0.708466
22.995067	0.1	0.704662
22.996733	0.1	0.706576
22.998400	0.1	0.713733
23.000067	0.1	0.722716
23.001733	0.1	0.730152
23.003400	0.1	0.734907
23.005067	0.1	0.737789
23.006733	0.1	0.740276
23.008400	0.1	0.743382
23.010067	0.1	0.747084
23.011733	0.1	0.751647
23.013400	0.1	0.758884
23.015067	0.1	0.769747
23.016733	0.1	0.781673
23.018400	0.1	0.790809
23.020067	0.1	0.795722
23.021733	0.1	0.797543
23.023400	0.1	0.798055
23.025067	0.1	0.798563
23.026733	0.1	0.800099
23.028400	0.1	0.803247
23.030067	0.1	0.807885
23.031733	0.1	0.814311
23.033400	0.1	0.823098
23.035067	0.1	0.832831
23.036733	0.1	0.840435
23.038400	0.1	0.844174
23.040067	0.1	0.844756
23.041733	0.1	0.843918
23.043400	0.1	0.843173
23.045067	0.1	0.843271
23.046733	0.1	0.843685
23.048400	0.1	0.842870
23.050067	0.1	0.839890
23.051733	0.1	0.835843
23.053400	0.1	0.832821
23.055067	0.1	0.831536
23.056733	0.1	0.830698
23.058400	0.1	0.828994
23.060067	0.1	0.826884
23.061733	0.1	0.825985
23.063400	0.1	0.826879
23.065067	0.1	0.828453
23.066733	0.1	0.829352
23.068400	0.1	0.828747
23.070067	0.1	0.826381
23.071733	0.1	0.822498
23.073400	0.1	0.817175
23.075067	0.1	0.809520
23.076733	0.1	0.798237
23.078400	0.1	0.783163
23.080067	0.1	0.766478
23.081733	0.1	0.751973
23.083400	0.1	0.741705
23.085067	0.1	0.734259
23.086733	0.1	0.727526
23.088400	0.1	0.721230
23.090067	0.1	0.716411
23.091733	0.1	0.714576
23.093400	0.1	0.716327
23.095067	0.1	0.719749
23.096733	0.1	0.721710
23.098400	0.1	0.720504
23.100067	0.1	0.715856
23.101733	0.1	0.708047
23.103400	0.1	0.698334
23.105067	0.1	0.688555
23.106733	0.1	0.679479
23.108400	0.1	0.670548
23.110067	0.1	0.661532
23.111733	0.1	0.653379
23.113400	0.1	0.646976
23.115067	0.1	0.642487
23.116733	0.1	0.639856
23.118400	0.1	0.638752
23.120067	0.1	0.638431
23.121733	0.1	0.638417
23.123400	0.1	0.638990
23.125067	0.1	0.640294
23.126733	0.1	0.641351
23.128400	0.1	0.640759
23.130067	0.1	0.638063
23.131733	0.1	0.633379
23.133400	0.1	0.626999
23.135067	0.1	0.620270
23.136733	0.1	0.615423
23.138400	0.1	0.613760
23.140067	0.1	0.614505
23.141733	0.1	0.616168
23.143400	0.1	0.618203
23.145067	0.1	0.619963
23.146733	0.1	0.619637
23.148400	0.1	0.615870
23.150067	0.1	0.608973
23.151733	0.1	0.600349
23.153400	0.1	0.592642
23.155067	0.1	0.588996
23.156733	0.1	0.590235
23.158400	0.1	0.594351
23.160067	0.1	0.599129
23.161733	0.1	0.603832
23.163400	0.1	0.608768
23.165067	0.1	0.614082
23.166733	0.1	0.619218
23.168400	0.1	0.623795
23.170067	0.1	0.627958
23.171733	0.1	0.631544
23.173400	0.1	0.634254
23.175067	0.1	0.636103
23.176733	0.1	0.637020
23.178400	0.1	0.636787
23.180067	0.1	0.635441
23.181733	0.1	0.632880
23.183400	0.1	0.628647
23.185067	0.1	0.622557
23.186733	0.1	0.615297
23.188400	0.1	0.608298
23.190067	0.1	0.602421
23.191733	0.1	0.597220
23.193400	0.1	0.592321
23.195067	0.1	0.588452
23.196733	0.1	0.586589
23.198400	0.1	0.587017
23.200067	0.1	0.589010
23.201733	0.1	0.590580
23.203400	0.1	0.589425
23.205067	0.1	0.584978
23.206733	0.1	0.578938
23.208400	0.1	0.574607
23.210067	0.1	0.575455
23.211733	0.1	0.582431
23.213400	0.1	0.592726
23.215067	0.1	0.602277
23.216733	0.1	0.608284
23.218400	0.1	0.609495
23.220067	0.1	0.606352
23.221733	0.1	0.601187
23.223400	0.1	0.596447
23.225067	0.1	0.592712
23.226733	0.1	0.589816
23.228400	0.1	0.588656
23.230067	0.1	0.589839
23.231733	0.1	0.591818
23.233400	0.1	0.592321
23.235067	0.1	0.590784
23.236733	0.1	0.588852
23.238400	0.1	0.588167
23.240067	0.1	0.588084
23.241733	0.1	0.586575
23.243400	0.1	0.582794
23.245067	0.1	0.578095
23.246733	0.1	0.574868
23.248400	0.1	0.574333
23.250067	0.1	0.576228
23.251733	0.1	0.580261
23.253400	0.1	0.586752
23.255067	0.1	0.595637
23.256733	0.1	0.604987
23.258400	0.1	0.611218
23.260067	0.1	0.612056
23.261733	0.1	0.608894
23.263400	0.1	0.604973
23.265067	0.1	0.602244
23.266733	0.1	0.600652
23.268400	0.1	0.599464
23.270067	0.1	0.598589
23.271733	0.1	0.598715
23.273400	0.1	0.600098
23.275067	0.1	0.601904
23.276733	0.1	0.603832
23.278400	0.1	0.606626
23.280067	0.1	0.610063
23.281733	0.1	0.612549
23.283400	0.1	0.612801
23.285067	0.1	0.610636
23.286733	0.1	0.606608
23.288400	0.1	0.601467
23.290067	0.1	0.595930
23.291733	0.1	0.590947
23.293400	0.1	0.588028
23.295067	0.1	0.588303
23.296733	0.1	0.591385
23.298400	0.1	0.595842
23.300067	0.1	0.600494
23.301733	0.1	0.604847
23.303400	0.1	0.608447
23.305067	0.1	0.610342
23.306733	0.1	0.609495
23.308400	0.1	0.605984
23.310067	0.1	0.601518
23.311733	0.1	0.597890
23.313400	0.1	0.595790
23.315067	0.1	0.595152
23.316733	0.1	0.595292
23.318400	0.1	0.594780
23.320067	0.1	0.592521
23.321733	0.1	0.589360
23.323400	0.1	0.587688
23.325067	0.1	0.588815
23.326733	0.1	0.591953
23.328400	0.1	0.595180
23.330067	0.1	0.596428
23.331733	0.1	0.595413
23.333400	0.1	0.594105
23.335067	0.1	0.593835
23.336733	0.1	0.593956
23.338400	0.1	0.593611
23.340067	0.1	0.592689
23.341733	0.1	0.591916
23.343400	0.1	0.592880
23.345067	0.1	0.596931
23.346733	0.1	0.603753
23.348400	0.1	0.611017
23.350067	0.1	0.615683
23.351733	0.1	0.616517
23.353400	0.1	0.614743
23.355067	0.1	0.611851
23.356733	0.1	0.607804
23.358400	0.1	0.601681
23.360067	0.1	0.593723
23.361733	0.1	0.586058
23.363400	0.1	0.581509
23.365067	0.1	0.582496
23.366733	0.1	0.589783
23.368400	0.1	0.601173
23.370067	0.1	0.612731
23.371733	0.1	0.621555
23.373400	0.1	0.626598
23.375067	0.1	0.627949
23.376733	0.1	0.626193
23.378400	0.1	0.622068
23.380067	0.1	0.616657
23.381733	0.1	0.611627
23.383400	0.1	0.608452
23.385067	0.1	0.607292
23.386733	0.1	0.607059
23.388400	0.1	0.606477
23.390067	0.1	0.605085
23.391733	0.1	0.603106
23.393400	0.1	0.600610
23.395067	0.1	0.597625
23.396733	0.1	0.595441
23.398400	0.1	0.596358
23.400067	0.1	0.601392
23.401733	0.1	0.609378
23.403400	0.1	0.618598
23.405067	0.1	0.627148
23.406733	0.1	0.632205
23.408400	0.1	0.632219
23.410067	0.1	0.629714
23.411733	0.1	0.629169
23.413400	0.1	0.632247
23.415067	0.1	0.636540
23.416733	0.1	0.638831
23.418400	0.1	0.638361
23.420067	0.1	0.637094
23.421733	0.1	0.637230
23.423400	0.1	0.638729
23.425067	0.1	0.639665
23.426733	0.1	0.638394
23.428400	0.1	0.634841
23.430067	0.1	0.630487
23.431733	0.1	0.627446
23.433400	0.1	0.627055
23.435067	0.1	0.628978
23.436733	0.1	0.631921
23.438400	0.1	0.634976
23.440067	0.1	0.637849
23.441733	0.1	0.640373
23.443400	0.1	0.642068
23.445067	0.1	0.642613
23.446733	0.1	0.642585
23.448400	0.1	0.642664
23.450067	0.1	0.642813
23.451733	0.1	0.642836
23.453400	0.1	0.642645
23.455067	0.1	0.641411
23.456733	0.1	0.637970
23.458400	0.1	0.632387
23.460067	0.1	0.625974
23.461733	0.1	0.620224
23.463400	0.1	0.616196
23.465067	0.1	0.613877
23.466733	0.1	0.612517
23.468400	0.1	0.612200
23.470067	0.1	0.613914
23.471733	0.1	0.617625
23.473400	0.1	0.621942
23.475067	0.1	0.625793
23.476733	0.1	0.628703
23.478400	0.1	0.630082
23.480067	0.1	0.629718
23.481733	0.1	0.628601
23.483400	0.1	0.628079
23.485067	0.1	0.628131
23.486733	0.1	0.627488
23.488400	0.1	0.625155
23.490067	0.1	0.621225
23.491733	0.1	0.616997
23.493400	0.1	0.614324
23.495067	0.1	0.613509
23.496733	0.1	0.612442
23.498400	0.1	0.608875
23.500067	0.1	0.602375
23.501733	0.1	0.594216
23.503400	0.1	0.586850
23.505067	0.1	0.582403
23.506733	0.1	0.581234
23.508400	0.1	0.582784
23.510067	0.1	0.586375
23.511733	0.1	0.590654
23.513400	0.1	0.594086
23.515067	0.1	0.596419
23.516733	0.1	0.598477
23.518400	0.1	0.600270
23.520067	0.1	0.600833
23.521733	0.1	0.599991
23.523400	0.1	0.598808
23.525067	0.1	0.598682
23.526733	0.1	0.600507
23.528400	0.1	0.604037
23.530067	0.1	0.607823
23.531733	0.1	0.610664
23.533400	0.1	0.613108
23.535067	0.1	0.616224
23.536733	0.1	0.619651
23.538400	0.1	0.622678
23.540067	0.1	0.625760
23.541733	0.1	0.629495
23.543400	0.1	0.633826
23.545067	0.1	0.638845
23.546733	0.1	0.644708
23.548400	0.1	0.650496
23.550067	0.1	0.654771
23.551733	0.1	0.657584
23.553400	0.1	0.660573
23.555067	0.1	0.665300
23.556733	0.1	0.672499
23.558400	0.1	0.681155
23.560067	0.1	0.688410
23.561733	0.1	0.692685
23.563400	0.1	0.695386
23.565067	0.1	0.698240
23.566733	0.1	0.701565
23.568400	0.1	0.705663
23.570067	0.1	0.711307
23.571733	0.1	0.718832
23.573400	0.1	0.728061
23.575067	0.1	0.738101
23.576733	0.1	0.747396
23.578400	0.1	0.755517
23.580067	0.1	0.763726
23.581733	0.1	0.772998
23.583400	0.1	0.783410
23.585067	0.1	0.794800
23.586733	0.1	0.806223
23.588400	0.1	0.815997
23.590067	0.1	0.823634
23.591733	0.1	0.830693
23.593400	0.1	0.839387
23.595067	0.1	0.851215
23.596733	0.1	0.866777
23.598400	0.1	0.886195
23.600067	0.1	0.909604
23.601733	0.1	0.936189
23.603400	0.1	0.962578
23.605067	0.1	0.984306
23.606733	0.1	0.999956
23.608400	0.1	1.012464
23.610067	0.1	1.026113
23.611733	0.1	1.043268
23.613400	0.1	1.063379
23.615067	0.1	1.084507
23.616733	0.1	1.105787
23.618400	0.1	1.128148
23.620067	0.1	1.153215
23.621733	0.1	1.182039
23.623400	0.1	1.213914
23.625067	0.1	1.246776
23.626733	0.1	1.278874
23.628400	0.1	1.309603
23.630067	0.1	1.339652
23.631733	0.1	1.370832
23.633400	0.1	1.404397
23.635067	0.1	1.439918
23.636733	0.1	1.476347
23.638400	0.1	1.513371
23.640067	0.1	1.551202
23.641733	0.1	1.589647
23.643400	0.1	1.628138
23.645067	0.1	1.666686
23.646733	0.1	1.706374
23.648400	0.1	1.748600
23.650067	0.1	1.793671
23.651733	0.1	1.840815
23.653400	0.1	1.889649
23.655067	0.1	1.940578
23.656733	0.1	1.993570
23.658400	0.1	2.047583
23.660067	0.1	2.101799
23.661733	0.1	2.156766
23.663400	0.1	2.213512
23.665067	0.1	2.272236
23.666733	0.1	2.332879
23.668400	0.1	2.396149
23.670067	0.1	2.462547
23.671733	0.1	2.531437
23.673400	0.1	2.602204
23.675067	0.1	2.675210
23.676733	0.1	2.751471
23.678400	0.1	2.832208
23.680067	0.1	2.917899
23.681733	0.1	3.007799
23.683400	0.1	3.100969
23.685067	0.1	3.196895
23.686733	0.1	3.295727
23.688400	0.1	3.399206
23.690067	0.1	3.509372
23.691733	0.1	3.625015
23.693400	0.1	3.741500
23.695067	0.1	3.854996
23.696733	0.1	3.965679
23.698400	0.1	4.076790
23.700067	0.1	4.191748
23.701733	0.1	4.312233
23.703400	0.1	4.437305
23.705067	0.1	4.564407
23.706733	0.1	4.691719
23.708400	0.1	4.818481
23.710067	0.1	4.943898
23.711733	0.1	5.067778
23.713400	0.1	5.190936
23.715067	0.1	5.313205
23.716733	0.1	5.432777
23.718400	0.1	5.548149
23.720067	0.1	5.659061
23.721733	0.1	5.765450
23.723400	0.1	5.867085
23.725067	0.1	5.964097
23.726733	0.1	6.055958
23.728400	0.1	6.140294
23.730067	0.1	6.214124
23.731733	0.1	6.275917
23.733400	0.1	6.325808
23.735067	0.1	6.364882
23.736733	0.1	6.394526
23.738400	0.1	6.415714
23.740067	0.1	6.428696
23.741733	0.1	6.433153
23.743400	0.1	6.427788
23.745067	0.1	6.410605
23.746733	0.1	6.380668
23.748400	0.1	6.338963
23.750067	0.1	6.287759
23.751733	0.1	6.229226
23.753400	0.1	6.163619
23.755067	0.1	6.089034
23.756733	0.1	6.003506
23.758400	0.1	5.906420
23.760067	0.1	5.797944
23.761733	0.1	5.679312
23.763400	0.1	5.553360
23.765067	0.1	5.422863
23.766733	0.1	5.288953
23.768400	0.1	5.152375
23.770067	0.1	5.014073
23.771733	0.1	4.873625
23.773400	0.1	4.729391
23.775067	0.1	4.580696
23.776733	0.1	4.428839
23.778400	0.1	4.276102
23.780067	0.1	4.124087
23.781733	0.1	3.973232
23.783400	0.1	3.823065
23.785067	0.1	3.673150
23.786733	0.1	3.524045
23.788400	0.1	3.376757
23.790067	0.1	3.232835
23.791733	0.1	3.094608
23.793400	0.1	2.962868
23.795067	0.1	2.835621
23.796733	0.1	2.710619
23.798400	0.1	2.587810
23.800067	0.1	2.468619
23.801733	0.1	2.353829
23.803400	0.1	2.242802
23.805067	0.1	2.134885
23.806733	0.1	2.030926
23.808400	0.1	1.932834
23.810067	0.1	1.841579
23.811733	0.1	1.756405
23.813400	0.1	1.676218
23.815067	0.1	1.600427
23.816733	0.1	1.527993
23.818400	0.1	1.458023
23.820067	0.1	1.391941
23.821733	0.1	1.333016
23.823400	0.1	1.282599
23.825067	0.1	1.238217
23.826733	0.1	1.195604
23.828400	0.1	1.151669
23.830067	0.1	1.106611
23.831733	0.1	1.063417
23.833400	0.1	1.024972
23.835067	0.1	0.992245
23.836733	0.1	0.964110
23.838400	0.1	0.938065
23.840067	0.1	0.912049
23.841733	0.1	0.885553
23.843400	0.1	0.859350
23.845067	0.1	0.835177
23.846733	0.1	0.814879
23.848400	0.1	0.798991
23.850067	0.1	0.786847
23.851733	0.1	0.777729
23.853400	0.1	0.770320
23.855067	0.1	0.762339
23.856733	0.1	0.752439
23.858400	0.1	0.740993
23.860067	0.1	0.728909
23.861733	0.1	0.717188
23.863400	0.1	0.707000
23.865067	0.1	0.699116
23.866733	0.1	0.693388
23.868400	0.1	0.689048
23.870067	0.1	0.685230
23.871733	0.1	0.680857
23.873400	0.1	0.675181
23.875067	0.1	0.669160
23.876733	0.1	0.665453
23.878400	0.1	0.666007
23.880067	0.1	0.670194
23.881733	0.1	0.675847
23.883400	0.1	0.681034
23.885067	0.1	0.684457
23.886733	0.1	0.685593
23.888400	0.1	0.684373
23.890067	0.1	0.680564
23.891733	0.1	0.674687
23.893400	0.1	0.668787
23.895067	0.1	0.664741
23.896733	0.1	0.662627
23.898400	0.1	0.661504
23.900067	0.1	0.660005
23.901733	0.1	0.656913
23.903400	0.1	0.652494
23.905067	0.1	0.647423
23.906733	0.1	0.640866
23.908400	0.1	0.632037
23.910067	0.1	0.622408
23.911733	0.1	0.614417
23.913400	0.1	0.608708
23.915067	0.1	0.604563
23.916733	0.1	0.602379
23.918400	0.1	0.603669
23.920067	0.1	0.609001
23.921733	0.1	0.616750
23.923400	0.1	0.623600
23.925067	0.1	0.627134
23.926733	0.1	0.627786
23.928400	0.1	0.627497
23.930067	0.1	0.627283
23.931733	0.1	0.626710
23.933400	0.1	0.625225
23.935067	0.1	0.622827
23.936733	0.1	0.619204
23.938400	0.1	0.613821
23.940067	0.1	0.606948
23.941733	0.1	0.599409
23.943400	0.1	0.591944
23.945067	0.1	0.585681
23.946733	0.1	0.581807
23.948400	0.1	0.580475
23.950067	0.1	0.580666
23.951733	0.1	0.581290
23.953400	0.1	0.582272
23.955067	0.1	0.583688
23.956733	0.1	0.584344
23.958400	0.1	0.582654
23.960067	0.1	0.578319
23.961733	0.1	0.572414
23.963400	0.1	0.566454
23.965067	0.1	0.562044
23.966733	0.1	0.560204
23.968400	0.1	0.560079
23.970067	0.1	0.559539
23.971733	0.1	0.557862
23.973400	0.1	0.556759
23.975067	0.1	0.557657
23.976733	0.1	0.559203
23.978400	0.1	0.559110
23.980067	0.1	0.557411
23.981733	0.1	0.556540
23.983400	0.1	0.558756
23.985067	0.1	0.563939
23.986733	0.1	0.569732
23.988400	0.1	0.573867
23.990067	0.1	0.575278
23.991733	0.1	0.573485
23.993400	0.1	0.569071
23.995067	0.1	0.564437
23.996733	0.1	0.562170
23.998400	0.1	0.562607
24.000067	0.1	0.564335
24.001733	0.1	0.565923
24.003400	0.1	0.566067
24.005067	0.1	0.563669
24.006733	0.1	0.559129
24.008400	0.1	0.554868
24.010067	0.1	0.553257
24.011733	0.1	0.554537
24.013400	0.1	0.557615
24.015067	0.1	0.560977
24.016733	0.1	0.563147
24.018400	0.1	0.564088
24.020067	0.1	0.564926
24.021733	0.1	0.565597
24.023400	0.1	0.564400
24.025067	0.1	0.559846
24.026733	0.1	0.552074
24.028400	0.1	0.543045
24.030067	0.1	0.536162
24.031733	0.1	0.534523
24.033400	0.1	0.538509
24.035067	0.1	0.545923
24.036733	0.1	0.554090
24.038400	0.1	0.560689
24.040067	0.1	0.563990
24.041733	0.1	0.564293
24.043400	0.1	0.564000
24.045067	0.1	0.565220
24.046733	0.1	0.568465
24.048400	0.1	0.573392
24.050067	0.1	0.579171
24.051733	0.1	0.584405
24.053400	0.1	0.587930
24.055067	0.1	0.589229
24.056733	0.1	0.588153
24.058400	0.1	0.585415
24.060067	0.1	0.582775
24.061733	0.1	0.581895
24.063400	0.1	0.583483
24.065067	0.1	0.587236
24.066733	0.1	0.591800
24.068400	0.1	0.595930
24.070067	0.1	0.599814
24.071733	0.1	0.604121
24.073400	0.1	0.608247
24.075067	0.1	0.610873
24.076733	0.1	0.611674
24.078400	0.1	0.611562
24.080067	0.1	0.611679
24.081733	0.1	0.613332
24.083400	0.1	0.617956
24.085067	0.1	0.625681
24.086733	0.1	0.634911
24.088400	0.1	0.643563
24.090067	0.1	0.649695
24.091733	0.1	0.652126
24.093400	0.1	0.651632
24.095067	0.1	0.650203
24.096733	0.1	0.649355
24.098400	0.1	0.650086
24.100067	0.1	0.652783
24.101733	0.1	0.656657
24.103400	0.1	0.660708
24.105067	0.1	0.664862
24.106733	0.1	0.669155
24.108400	0.1	0.673137
24.110067	0.1	0.676527
24.111733	0.1	0.679567
24.113400	0.1	0.682650
24.115067	0.1	0.685803
24.116733	0.1	0.688680
24.118400	0.1	0.691232
24.120067	0.1	0.694133
24.121733	0.1	0.697654
24.123400	0.1	0.700466
24.125067	0.1	0.700485
24.126733	0.1	0.696527
24.128400	0.1	0.689281
24.130067	0.1	0.681337
24.131733	0.1	0.675628
24.133400	0.1	0.672927
24.135067	0.1	0.672103
24.136733	0.1	0.672573
24.138400	0.1	0.674250
24.140067	0.1	0.675889
24.141733	0.1	0.676084
24.143400	0.1	0.675260
24.145067	0.1	0.675335
24.146733	0.1	0.678278
24.148400	0.1	0.684862
24.150067	0.1	0.693663
24.151733	0.1	0.701486
24.153400	0.1	0.705617
24.155067	0.1	0.705458
24.156733	0.1	0.702222
24.158400	0.1	0.698119
24.160067	0.1	0.695819
24.161733	0.1	0.696941
24.163400	0.1	0.700396
24.165067	0.1	0.703288
24.166733	0.1	0.703866
24.168400	0.1	0.703214
24.170067	0.1	0.703917
24.171733	0.1	0.707135
24.173400	0.1	0.711875
24.175067	0.1	0.716946
24.176733	0.1	0.722702
24.178400	0.1	0.731135
24.180067	0.1	0.743777
24.181733	0.1	0.759223
24.183400	0.1	0.773715
24.185067	0.1	0.783759
24.186733	0.1	0.787978
24.188400	0.1	0.787410
24.190067	0.1	0.784718
24.191733	0.1	0.782809
24.193400	0.1	0.783373
24.195067	0.1	0.786246
24.196733	0.1	0.790409
24.198400	0.1	0.795159
24.200067	0.1	0.800150
24.201733	0.1	0.805454
24.203400	0.1	0.811582
24.205067	0.1	0.818493
24.206733	0.1	0.825357
24.208400	0.1	0.831434
24.210067	0.1	0.836076
24.211733	0.1	0.838777
24.213400	0.1	0.839722
24.215067	0.1	0.839033
24.216733	0.1	0.836342
24.218400	0.1	0.832109
24.220067	0.1	0.827461
24.221733	0.1	0.823070
24.223400	0.1	0.819969
24.225067	0.1	0.819988
24.226733	0.1	0.823275
24.228400	0.1	0.827238
24.230067	0.1	0.829874
24.231733	0.1	0.831806
24.233400	0.1	0.833916
24.235067	0.1	0.835857
24.236733	0.1	0.837496
24.238400	0.1	0.838712
24.240067	0.1	0.837841
24.241733	0.1	0.832896
24.243400	0.1	0.823652
24.245067	0.1	0.811252
24.246733	0.1	0.797026
24.248400	0.1	0.782106
24.250067	0.1	0.767615
24.251733	0.1	0.755358
24.253400	0.1	0.747251
24.255067	0.1	0.743135
24.256733	0.1	0.740769
24.258400	0.1	0.738525
24.260067	0.1	0.736294
24.261733	0.1	0.734157
24.263400	0.1	0.731829
24.265067	0.1	0.729295
24.266733	0.1	0.726874
24.268400	0.1	0.724238
24.270067	0.1	0.720266
24.271733	0.1	0.713994
24.273400	0.1	0.705281
24.275067	0.1	0.695041
24.276733	0.1	0.684764
24.278400	0.1	0.675619
24.280067	0.1	0.667954
24.281733	0.1	0.661118
24.283400	0.1	0.654305
24.285067	0.1	0.648093
24.286733	0.1	0.643502
24.288400	0.1	0.639502
24.290067	0.1	0.633877
24.291733	0.1	0.626286
24.293400	0.1	0.618021
24.295067	0.1	0.610007
24.296733	0.1	0.602934
24.298400	0.1	0.597634
24.300067	0.1	0.594687
24.301733	0.1	0.594081
24.303400	0.1	0.594654
24.305067	0.1	0.594864
24.306733	0.1	0.594300
24.308400	0.1	0.592899
24.310067	0.1	0.589909
24.311733	0.1	0.585290
24.313400	0.1	0.580172
24.315067	0.1	0.575185
24.316733	0.1	0.569830
24.318400	0.1	0.563501
24.320067	0.1	0.556759
24.321733	0.1	0.551227
24.323400	0.1	0.547571
24.325067	0.1	0.544088
24.326733	0.1	0.538593
24.328400	0.1	0.531436
24.330067	0.1	0.525601
24.331733	0.1	0.523548
24.333400	0.1	0.524847
24.335067	0.1	0.527403
24.336733	0.1	0.529550
24.338400	0.1	0.530221
24.340067	0.1	0.528540
24.341733	0.1	0.524595
24.343400	0.1	0.520288
24.345067	0.1	0.518118
24.346733	0.1	0.518742
24.348400	0.1	0.520390
24.350067	0.1	0.520921
24.351733	0.1	0.519971
24.353400	0.1	0.518681
24.355067	0.1	0.517969
24.356733	0.1	0.518155
24.358400	0.1	0.519683
24.360067	0.1	0.522863
24.361733	0.1	0.526705
24.363400	0.1	0.528805
24.365067	0.1	0.527343
24.366733	0.1	0.523129
24.368400	0.1	0.518532
24.370067	0.1	0.514905
24.371733	0.1	0.512903
24.373400	0.1	0.513759
24.375067	0.1	0.518519
24.376733	0.1	0.527278
24.378400	0.1	0.539282
24.380067	0.1	0.551851
24.381733	0.1	0.559893
24.383400	0.1	0.559357
24.385067	0.1	0.551287
24.386733	0.1	0.540754
24.388400	0.1	0.532237
24.390067	0.1	0.527208
24.391733	0.1	0.525001
24.393400	0.1	0.524120
24.395067	0.1	0.522863
24.396733	0.1	0.520241
24.398400	0.1	0.517028
24.400067	0.1	0.514966
24.401733	0.1	0.514900
24.403400	0.1	0.516335
24.405067	0.1	0.518351
24.406733	0.1	0.520307
24.408400	0.1	0.521773
24.410067	0.1	0.521895
24.411733	0.1	0.519529
24.413400	0.1	0.514989
24.415067	0.1	0.510872
24.416733	0.1	0.510272
24.418400	0.1	0.514351
24.420067	0.1	0.521503
24.421733	0.1	0.528595
24.423400	0.1	0.533047
24.425067	0.1	0.534155
24.426733	0.1	0.532879
24.428400	0.1	0.530453
24.430067	0.1	0.527212
24.431733	0.1	0.522980
24.433400	0.1	0.518546
24.435067	0.1	0.515580
24.436733	0.1	0.515119
24.438400	0.1	0.516791
24.440067	0.1	0.518910
24.441733	0.1	0.519739
24.443400	0.1	0.519194
24.445067	0.1	0.518500
24.446733	0.1	0.518514
24.448400	0.1	0.519338
24.450067	0.1	0.520572
24.451733	0.1	0.521434
24.453400	0.1	0.521732
24.455067	0.1	0.522290
24.456733	0.1	0.523804
24.458400	0.1	0.526193
24.460067	0.1	0.528796
24.461733	0.1	0.530561
24.463400	0.1	0.530835
24.465067	0.1	0.529555
24.466733	0.1	0.527068
24.468400	0.1	0.524865
24.470067	0.1	0.525094
24.471733	0.1	0.528623
24.473400	0.1	0.534146
24.475067	0.1	0.538859
24.476733	0.1	0.540409
24.478400	0.1	0.539082
24.480067	0.1	0.537019
24.481733	0.1	0.535357
24.483400	0.1	0.533750
24.485067	0.1	0.532106
24.486733	0.1	0.531361
24.488400	0.1	0.532293
24.490067	0.1	0.534356
24.491733	0.1	0.536926
24.493400	0.1	0.540330
24.495067	0.1	0.543687
24.496733	0.1	0.544563
24.498400	0.1	0.542393
24.500067	0.1	0.538854
24.501733	0.1	0.535082
24.503400	0.1	0.531506
24.505067	0.1	0.528949
24.506733	0.1	0.527892
24.508400	0.1	0.527781
24.510067	0.1	0.527934
24.511733	0.1	0.528162
24.513400	0.1	0.527864
24.515067	0.1	0.525643
24.516733	0.1	0.521056
24.518400	0.1	0.516423
24.520067	0.1	0.515454
24.521733	0.1	0.519520
24.523400	0.1	0.526221
24.525067	0.1	0.532288
24.526733	0.1	0.536391
24.528400	0.1	0.538165
24.530067	0.1	0.537257
24.531733	0.1	0.534593
24.533400	0.1	0.532158
24.535067	0.1	0.531077
24.536733	0.1	0.531096
24.538400	0.1	0.531306
24.540067	0.1	0.531292
24.541733	0.1	0.531604
24.543400	0.1	0.532642
24.545067	0.1	0.533792
24.546733	0.1	0.534002
24.548400	0.1	0.532432
24.550067	0.1	0.528693
24.551733	0.1	0.523706
24.553400	0.1	0.519380
24.555067	0.1	0.516549
24.556733	0.1	0.514626
24.558400	0.1	0.513224
24.560067	0.1	0.512884
24.561733	0.1	0.514062
24.563400	0.1	0.515860
24.565067	0.1	0.516479
24.566733	0.1	0.515184
24.568400	0.1	0.512535
24.570067	0.1	0.509690
24.571733	0.1	0.508572
24.573400	0.1	0.510528
24.575067	0.1	0.514244
24.576733	0.1	0.517047
24.578400	0.1	0.517983
24.580067	0.1	0.518295
24.581733	0.1	0.519478
24.583400	0.1	0.521429
24.585067	0.1	0.523278
24.586733	0.1	0.525136
24.588400	0.1	0.527268
24.590067	0.1	0.528977
24.591733	0.1	0.529801
24.593400	0.1	0.529722
24.595067	0.1	0.528260
24.596733	0.1	0.525117
24.598400	0.1	0.520837
24.600067	0.1	0.516740
24.601733	0.1	0.514071
24.603400	0.1	0.512768
24.605067	0.1	0.511981
24.606733	0.1	0.511659
24.608400	0.1	0.512451
24.610067	0.1	0.514495
24.611733	0.1	0.516819
24.613400	0.1	0.517806
24.615067	0.1	0.516400
24.616733	0.1	0.512982
24.618400	0.1	0.508348
24.620067	0.1	0.502951
24.621733	0.1	0.498020
24.623400	0.1	0.495659
24.625067	0.1	0.496814
24.626733	0.1	0.500032
24.628400	0.1	0.502761
24.630067	0.1	0.503454
24.631733	0.1	0.502653
24.633400	0.1	0.502416
24.635067	0.1	0.504213
24.636733	0.1	0.508004
24.638400	0.1	0.513261
24.640067	0.1	0.518523
24.641733	0.1	0.521275
24.643400	0.1	0.520935
24.645067	0.1	0.520321
24.646733	0.1	0.522449
24.648400	0.1	0.527496
24.650067	0.1	0.533457
24.651733	0.1	0.538193
24.653400	0.1	0.540102
24.655067	0.1	0.538416
24.656733	0.1	0.533992
24.658400	0.1	0.528865
24.660067	0.1	0.524698
24.661733	0.1	0.522509
24.663400	0.1	0.522481
24.665067	0.1	0.523273
24.666733	0.1	0.523007
24.668400	0.1	0.520796
24.670067	0.1	0.517103
24.671733	0.1	0.513978
24.673400	0.1	0.513936
24.675067	0.1	0.517750
24.676733	0.1	0.524055
24.678400	0.1	0.530542
24.680067	0.1	0.535236
24.681733	0.1	0.537359
24.683400	0.1	0.537280
24.685067	0.1	0.535869
24.686733	0.1	0.534006
24.688400	0.1	0.532311
24.690067	0.1	0.531189
24.691733	0.1	0.530710
24.693400	0.1	0.530714
24.695067	0.1	0.530812
24.696733	0.1	0.529937
24.698400	0.1	0.527194
24.700067	0.1	0.523520
24.701733	0.1	0.521140
24.703400	0.1	0.521997
24.705067	0.1	0.526584
24.706733	0.1	0.532824
24.708400	0.1	0.537354
24.710067	0.1	0.539231
24.711733	0.1	0.540884
24.713400	0.1	0.544544
24.715067	0.1	0.549397
24.716733	0.1	0.552284
24.718400	0.1	0.550565
24.720067	0.1	0.544805
24.721733	0.1	0.538230
24.723400	0.1	0.533154
24.725067	0.1	0.529662
24.726733	0.1	0.527473
24.728400	0.1	0.526821
24.730067	0.1	0.527352
24.731733	0.1	0.527832
24.733400	0.1	0.526817
24.735067	0.1	0.523068
24.736733	0.1	0.516442
24.738400	0.1	0.508972
24.740067	0.1	0.503818
24.741733	0.1	0.502258
24.743400	0.1	0.502793
24.745067	0.1	0.502844
24.746733	0.1	0.500563
24.748400	0.1	0.496041
24.750067	0.1	0.491068
24.751733	0.1	0.487729
24.753400	0.1	0.487519
24.755067	0.1	0.491361
24.756733	0.1	0.499273
24.758400	0.1	0.509354
24.760067	0.1	0.518030
24.761733	0.1	0.522165
24.763400	0.1	0.521401
24.765067	0.1	0.517932
24.766733	0.1	0.513452
24.768400	0.1	0.508148
24.770067	0.1	0.502751
24.771733	0.1	0.498579
24.773400	0.1	0.496302
24.775067	0.1	0.496656
24.776733	0.1	0.499892
24.778400	0.1	0.504125
24.780067	0.1	0.506509
24.781733	0.1	0.505778
24.783400	0.1	0.502318
24.785067	0.1	0.496968
24.786733	0.1	0.491282
24.788400	0.1	0.487030
24.790067	0.1	0.484358
24.791733	0.1	0.482476
24.793400	0.1	0.481820
24.795067	0.1	0.483566
24.796733	0.1	0.487855
24.798400	0.1	0.493540
24.800067	0.1	0.498663
24.801733	0.1	0.501969
24.803400	0.1	0.504255
24.805067	0.1	0.506476
24.806733	0.1	0.508167
24.808400	0.1	0.508917
24.810067	0.1	0.509485
24.811733	0.1	0.511184
24.813400	0.1	0.515101
24.815067	0.1	0.521382
24.816733	0.1	0.528763
24.818400	0.1	0.534928
24.820067	0.1	0.537890
24.821733	0.1	0.537266
24.823400	0.1	0.533923
24.825067	0.1	0.529080
24.826733	0.1	0.524260
24.828400	0.1	0.520940
24.830067	0.1	0.519194
24.831733	0.1	0.518369
24.833400	0.1	0.519222
24.835067	0.1	0.523031
24.836733	0.1	0.529294
24.838400	0.1	0.536679
24.840067	0.1	0.544721
24.841733	0.1	0.553485
24.843400	0.1	0.562742
24.845067	0.1	0.571469
24.846733	0.1	0.578123
24.848400	0.1	0.582477
24.850067	0.1	0.586752
24.851733	0.1	0.593839
24.853400	0.1	0.604861
24.855067	0.1	0.618775
24.856733	0.1	0.633113
24.858400	0.1	0.645188
24.860067	0.1	0.653630
24.861733	0.1	0.659176
24.863400	0.1	0.663972
24.865067	0.1	0.669798
24.866733	0.1	0.677109
24.868400	0.1	0.684918
24.870067	0.1	0.691274
24.871733	0.1	0.695288
24.873400	0.1	0.698939
24.875067	0.1	0.705747
24.876733	0.1	0.717682
24.878400	0.1	0.734269
24.880067	0.1	0.754013
24.881733	0.1	0.775079
24.883400	0.1	0.795242
24.885067	0.1	0.813026
24.886733	0.1	0.828309
24.888400	0.1	0.841855
24.890067	0.1	0.855112
24.891733	0.1	0.869711
24.893400	0.1	0.886549
24.895067	0.1	0.905669
24.896733	0.1	0.926550
24.898400	0.1	0.948342
24.900067	0.1	0.969931
24.901733	0.1	0.990378
24.903400	0.1	1.010085
24.905067	0.1	1.030522
24.906733	0.1	1.052702
24.908400	0.1	1.076218
24.910067	0.1	1.099519
24.911733	0.1	1.121173
24.913400	0.1	1.140693
24.915067	0.1	1.158179
24.916733	0.1	1.173927
24.918400	0.1	1.187804
24.920067	0.1	1.199432
24.921733	0.1	1.210277
24.923400	0.1	1.223637
24.925067	0.1	1.241071
24.926733	0.1	1.260471
24.928400	0.1	1.278277
24.930067	0.1	1.292480
24.931733	0.1	1.303172
24.933400	0.1	1.311144
24.935067	0.1	1.316201
24.936733	0.1	1.317295
24.938400	0.1	1.315502
24.940067	0.1	1.314799
24.941733	0.1	1.317840
24.943400	0.1	1.323130
24.945067	0.1	1.327735
24.946733	0.1	1.330310
24.948400	0.1	1.330790
24.950067	0.1	1.328876
24.951733	0.1	1.323777
24.953400	0.1	1.315568
24.955067	0.1	1.305556
24.956733	0.1	1.294562
24.958400	0.1	1.282482
24.960067	0.1	1.269667
24.961733	0.1	1.256932
24.963400	0.1	1.245020
24.965067	0.1	1.234389
24.966733	0.1	1.224433
24.968400	0.1	1.213551
24.970067	0.1	1.200046
24.971733	0.1	1.182775
24.973400	0.1	1.162109
24.975067	0.1	1.140242
24.976733	0.1	1.119678
24.978400	0.1	1.101620
24.980067	0.1	1.085144
24.981733	0.1	1.067882
24.983400	0.1	1.048269
24.985067	0.1	1.026965
24.986733	0.1	1.006084
24.988400	0.1	0.987686
24.990067	0.1	0.972138
24.991733	0.1	0.957390
24.993400	0.1	0.940859
24.995067	0.1	0.921655
24.996733	0.1	0.900324
24.998400	0.1	0.877664
25.000067	0.1	0.855359
25.001733	0.1	0.836127
25.003400	0.1	0.821189
25.005067	0.1	0.808565
25.006733	0.1	0.795126
25.008400	0.1	0.779815
25.010067	0.1	0.764770
25.011733	0.1	0.752485
25.013400	0.1	0.742157
25.015067	0.1	0.730897
25.016733	0.1	0.717896
25.018400	0.1	0.704695
25.020067	0.1	0.692578
25.021733	0.1	0.681691
25.023400	0.1	0.671935
25.025067	0.1	0.663376
25.026733	0.1	0.656419
25.028400	0.1	0.651609
25.030067	0.1	0.648135
25.031733	0.1	0.643819
25.033400	0.1	0.637756
25.035067	0.1	0.630622
25.036733	0.1	0.622473
25.038400	0.1	0.613555
25.040067	0.1	0.605891
25.041733	0.1	0.601145
25.043400	0.1	0.598710
25.045067	0.1	0.596703
25.046733	0.1	0.593024
25.048400	0.1	0.586337
25.050067	0.1	0.577262
25.051733	0.1	0.567739
25.053400	0.1	0.559357
25.055067	0.1	0.553108
25.056733	0.1	0.549699
25.058400	0.1	0.548935
25.060067	0.1	0.549313
25.061733	0.1	0.549294
25.063400	0.1	0.548400
25.065067	0.1	0.546668
25.066733	0.1	0.544460
25.068400	0.1	0.542840
25.070067	0.1	0.542607
25.071733	0.1	0.543627
25.073400	0.1	0.545615
25.075067	0.1	0.548637
25.076733	0.1	0.552470
25.078400	0.1	0.555879
25.080067	0.1	0.557117
25.081733	0.1	0.555003
25.083400	0.1	0.550053
25.085067	0.1	0.544460
25.086733	0.1	0.540125
25.088400	0.1	0.537443
25.090067	0.1	0.536134
25.091733	0.1	0.535538
25.093400	0.1	0.534696
25.095067	0.1	0.533345
25.096733	0.1	0.531608
25.098400	0.1	0.529289
25.100067	0.1	0.526621
25.101733	0.1	0.524418
25.103400	0.1	0.523515
25.105067	0.1	0.524665
25.106733	0.1	0.528004
25.108400	0.1	0.532768
25.110067	0.1	0.537829
25.111733	0.1	0.541615
25.113400	0.1	0.542551
25.115067	0.1	0.540814
25.116733	0.1	0.538342
25.118400	0.1	0.536251
25.120067	0.1	0.533718
25.121733	0.1	0.529676
25.123400	0.1	0.524423
25.125067	0.1	0.519231
25.126733	0.1	0.514714
25.128400	0.1	0.510784
25.130067	0.1	0.508483
25.131733	0.1	0.509750
25.133400	0.1	0.514700
25.135067	0.1	0.520675
25.136733	0.1	0.524973
25.138400	0.1	0.527655
25.140067	0.1	0.530295
25.141733	0.1	0.533424
25.143400	0.1	0.536554
25.145067	0.1	0.538980
25.146733	0.1	0.540083
25.148400	0.1	0.540214
25.150067	0.1	0.540246
25.151733	0.1	0.539743
25.153400	0.1	0.537727
25.155067	0.1	0.534500
25.156733	0.1	0.530910
25.158400	0.1	0.527175
25.160067	0.1	0.523506
25.161733	0.1	0.520493
25.163400	0.1	0.518621
25.165067	0.1	0.518011
25.166733	0.1	0.518495
25.168400	0.1	0.520684
25.170067	0.1	0.526127
25.171733	0.1	0.534933
25.173400	0.1	0.544246
25.175067	0.1	0.550267
25.176733	0.1	0.551227
25.178400	0.1	0.548679
25.180067	0.1	0.545993
25.181733	0.1	0.545550
25.183400	0.1	0.547897
25.185067	0.1	0.552707
25.186733	0.1	0.558621
25.188400	0.1	0.563003
25.190067	0.1	0.563967
25.191733	0.1	0.561764
25.193400	0.1	0.557923
25.195067	0.1	0.554333
25.196733	0.1	0.552591
25.198400	0.1	0.553024
25.200067	0.1	0.555152
25.201733	0.1	0.558789
25.203400	0.1	0.563390
25.205067	0.1	0.567464
25.206733	0.1	0.569569
25.208400	0.1	0.569676
25.210067	0.1	0.569769
25.211733	0.1	0.572852
25.213400	0.1	0.580293
25.215067	0.1	0.590207
25.216733	0.1	0.598929
25.218400	0.1	0.603455
25.220067	0.1	0.602896
25.221733	0.1	0.599176
25.223400	0.1	0.595972
25.225067	0.1	0.595748
25.226733	0.1	0.598300
25.228400	0.1	0.602175
25.230067	0.1	0.606459
25.231733	0.1	0.611520
25.233400	0.1	0.618263
25.235067	0.1	0.627297
25.236733	0.1	0.639227
25.238400	0.1	0.653965
25.240067	0.1	0.669486
25.241733	0.1	0.683037
25.243400	0.1	0.693426
25.245067	0.1	0.701747
25.246733	0.1	0.710222
25.248400	0.1	0.720290
25.250067	0.1	0.731735
25.251733	0.1	0.743275
25.253400	0.1	0.753659
25.255067	0.1	0.762683
25.256733	0.1	0.771442
25.258400	0.1	0.781305
25.260067	0.1	0.793161
25.261733	0.1	0.807191
25.263400	0.1	0.822418
25.265067	0.1	0.837380
25.266733	0.1	0.851904
25.268400	0.1	0.867187
25.270067	0.1	0.884035
25.271733	0.1	0.902195
25.273400	0.1	0.920757
25.275067	0.1	0.938177
25.276733	0.1	0.953334
25.278400	0.1	0.967286
25.280067	0.1	0.982909
25.281733	0.1	1.003006
25.283400	0.1	1.028506
25.285067	0.1	1.057545
25.286733	0.1	1.086597
25.288400	0.1	1.112777
25.290067	0.1	1.135194
25.291733	0.1	1.155157
25.293400	0.1	1.175241
25.295067	0.1	1.197802
25.296733	0.1	1.224247
25.298400	0.1	1.254641
25.300067	0.1	1.287409
25.301733	0.1	1.320434
25.303400	0.1	1.352779
25.305067	0.1	1.384891
25.306733	0.1	1.417869
25.308400	0.1	1.453268
25.310067	0.1	1.492756
25.311733	0.1	1.536715
25.313400	0.1	1.583691
25.315067	0.1	1.632394
25.316733	0.1	1.682825
25.318400	0.1	1.735040
25.320067	0.1	1.788628
25.321733	0.1	1.842976
25.323400	0.1	1.897560
25.325067	0.1	1.952429
25.326733	0.1	2.007992
25.328400	0.1	2.064006
25.330067	0.1	2.119956
25.331733	0.1	2.176203
25.333400	0.1	2.233838
25.335067	0.1	2.293903
25.336733	0.1	2.357131
25.338400	0.1	2.423711
25.340067	0.1	2.492489
25.341733	0.1	2.561104
25.343400	0.1	2.628169
25.345067	0.1	2.694470
25.346733	0.1	2.761139
25.348400	0.1	2.828292
25.350067	0.1	2.895100
25.351733	0.1	2.960046
25.353400	0.1	3.021900
25.355067	0.1	3.080536
25.356733	0.1	3.136015
25.358400	0.1	3.187815
25.360067	0.1	3.235172
25.361733	0.1	3.277790
25.363400	0.1	3.316621
25.365067	0.1	3.353222
25.366733	0.1	3.388003
25.368400	0.1	3.420697
25.370067	0.1	3.451454
25.371733	0.1	3.479412
25.373400	0.1	3.502099
25.375067	0.1	3.517205
25.376733	0.1	3.523962
25.378400	0.1	3.523431
25.380067	0.1	3.517824
25.381733	0.1	3.508264
25.383400	0.1	3.493256
25.385067	0.1	3.470979
25.386733	0.1	3.442452
25.388400	0.1	3.410522
25.390067	0.1	3.376585
25.391733	0.1	3.340039
25.393400	0.1	3.300016
25.395067	0.1	3.256309
25.396733	0.1	3.209072
25.398400	0.1	3.158906
25.400067	0.1	3.106338
25.401733	0.1	3.050729
25.403400	0.1	2.991497
25.405067	0.1	2.929596
25.406733	0.1	2.866089
25.408400	0.1	2.800301
25.410067	0.1	2.730507
25.411733	0.1	2.656309
25.413400	0.1	2.580220
25.415067	0.1	2.506743
25.416733	0.1	2.439320
25.418400	0.1	2.378579
25.420067	0.1	2.322998
25.421733	0.1	2.270169
25.423400	0.1	2.218178
25.425067	0.1	2.166079
25.426733	0.1	2.113464
25.428400	0.1	2.061073
25.430067	0.1	2.010795
25.431733	0.1	1.963796
25.433400	0.1	1.919693
25.435067	0.1	1.876652
25.436733	0.1	1.831986
25.438400	0.1	1.784461
25.440067	0.1	1.735650
25.441733	0.1	1.688055
25.443400	0.1	1.642830
25.445067	0.1	1.599588
25.446733	0.1	1.557712
25.448400	0.1	1.517362
25.450067	0.1	1.478870
25.451733	0.1	1.442255
25.453400	0.1	1.407373
25.455067	0.1	1.373896
25.456733	0.1	1.341752
25.458400	0.1	1.311172
25.460067	0.1	1.282212
25.461733	0.1	1.255078
25.463400	0.1	1.230421
25.465067	0.1	1.209276
25.466733	0.1	1.192051
25.468400	0.1	1.176889
25.470067	0.1	1.160693
25.471733	0.1	1.142155
25.473400	0.1	1.121950
25.475067	0.1	1.100949
25.476733	0.1	1.079729
25.478400	0.1	1.058783
25.480067	0.1	1.038858
25.481733	0.1	1.021586
25.483400	0.1	1.008618
25.485067	0.1	0.999700
25.486733	0.1	0.992613
25.488400	0.1	0.985311
25.490067	0.1	0.977158
25.491733	0.1	0.968063
25.493400	0.1	0.958391
25.495067	0.1	0.949586
25.496733	0.1	0.943234
25.498400	0.1	0.939202
25.500067	0.1	0.935392
25.501733	0.1	0.929730
25.503400	0.1	0.922265
25.505067	0.1	0.915327
25.506733	0.1	0.911136
25.508400	0.1	0.909837
25.510067	0.1	0.910778
25.511733	0.1	0.913846
25.513400	0.1	0.918549
25.515067	0.1	0.924100
25.516733	0.1	0.930256
25.518400	0.1	0.936291
25.520067	0.1	0.940422
25.521733	0.1	0.941386
25.523400	0.1	0.940184
25.525067	0.1	0.939844
25.526733	0.1	0.942941
25.528400	0.1	0.949372
25.530067	0.1	0.956687
25.531733	0.1	0.961907
25.533400	0.1	0.963034
25.535067	0.1	0.960021
25.536733	0.1	0.954769
25.538400	0.1	0.949833
25.540067	0.1	0.947001
25.541733	0.1	0.946852
25.543400	0.1	0.948990
25.545067	0.1	0.952561
25.546733	0.1	0.956473
25.548400	0.1	0.960007
25.550067	0.1	0.963775
25.551733	0.1	0.968766
25.553400	0.1	0.974108
25.555067	0.1	0.977209
25.556733	0.1	0.976208
25.558400	0.1	0.970396
25.560067	0.1	0.959495
25.561733	0.1	0.944864
25.563400	0.1	0.929763
25.565067	0.1	0.917274
25.566733	0.1	0.908347
25.568400	0.1	0.900854
25.570067	0.1	0.891467
25.571733	0.1	0.878912
25.573400	0.1	0.864668
25.575067	0.1	0.851001
25.576733	0.1	0.838824
25.578400	0.1	0.827448
25.580067	0.1	0.815927
25.581733	0.1	0.803759
25.583400	0.1	0.790926
25.585067	0.1	0.777612
25.586733	0.1	0.764043
25.588400	0.1	0.751060
25.590067	0.1	0.740015
25.591733	0.1	0.731312
25.593400	0.1	0.723945
25.595067	0.1	0.716290
25.596733	0.1	0.706757
25.598400	0.1	0.694664
25.600067	0.1	0.681011
25.601733	0.1	0.667931
25.603400	0.1	0.656829
25.605067	0.1	0.647465
25.606733	0.1	0.638384
25.608400	0.1	0.628075
25.610067	0.1	0.615958
25.611733	0.1	0.602482
25.613400	0.1	0.588945
25.615067	0.1	0.577215
25.616733	0.1	0.568656
25.618400	0.1	0.563134
25.620067	0.1	0.558863
25.621733	0.1	0.553411
25.623400	0.1	0.545741
25.625067	0.1	0.537005
25.626733	0.1	0.529266
25.628400	0.1	0.524241
25.630067	0.1	0.522500
25.631733	0.1	0.522938
25.633400	0.1	0.523701
25.635067	0.1	0.523296
25.636733	0.1	0.520544
25.638400	0.1	0.515287
25.640067	0.1	0.508940
25.641733	0.1	0.502756
25.643400	0.1	0.496502
25.645067	0.1	0.490095
25.646733	0.1	0.484972
25.648400	0.1	0.483086
25.650067	0.1	0.485154
25.651733	0.1	0.489578
25.653400	0.1	0.493252
25.655067	0.1	0.494295
25.656733	0.1	0.493135
25.658400	0.1	0.490905
25.660067	0.1	0.488479
25.661733	0.1	0.487161
25.663400	0.1	0.488288
25.665067	0.1	0.491496
25.666733	0.1	0.494407
25.668400	0.1	0.494737
25.670067	0.1	0.492567
25.671733	0.1	0.490267
25.673400	0.1	0.490192
25.675067	0.1	0.492791
25.676733	0.1	0.496949
25.678400	0.1	0.501107
25.680067	0.1	0.503776
25.681733	0.1	0.503524
25.683400	0.1	0.499594
25.685067	0.1	0.492954
25.686733	0.1	0.486379
25.688400	0.1	0.482872
25.690067	0.1	0.483263
25.691733	0.1	0.485461
25.693400	0.1	0.487291
25.695067	0.1	0.488511
25.696733	0.1	0.489200
25.698400	0.1	0.488684
25.700067	0.1	0.486015
25.701733	0.1	0.480688
25.703400	0.1	0.473498
25.705067	0.1	0.466299
25.706733	0.1	0.461019
25.708400	0.1	0.459566
25.710067	0.1	0.463151
25.711733	0.1	0.470732
25.713400	0.1	0.479151
25.715067	0.1	0.485322
25.716733	0.1	0.488181
25.718400	0.1	0.488674
25.720067	0.1	0.488064
25.721733	0.1	0.486746
25.723400	0.1	0.484465
25.725067	0.1	0.481228
25.726733	0.1	0.478099
25.728400	0.1	0.476348
25.730067	0.1	0.475552
25.731733	0.1	0.473782
25.733400	0.1	0.469973
25.735067	0.1	0.465172
25.736733	0.1	0.461144
25.738400	0.1	0.458211
25.740067	0.1	0.455058
25.741733	0.1	0.450942
25.743400	0.1	0.446923
25.745067	0.1	0.444665
25.746733	0.1	0.444963
25.748400	0.1	0.447389
25.750067	0.1	0.450681
25.751733	0.1	0.453833
25.753400	0.1	0.456441
25.755067	0.1	0.457871
25.756733	0.1	0.457605
25.758400	0.1	0.456516
25.760067	0.1	0.456232
25.761733	0.1	0.457466
25.763400	0.1	0.459286
25.765067	0.1	0.460087
25.766733	0.1	0.459221
25.768400	0.1	0.457186
25.770067	0.1	0.454597
25.771733	0.1	0.451696
25.773400	0.1	0.448641
25.775067	0.1	0.445978
25.776733	0.1	0.444166
25.778400	0.1	0.442127
25.780067	0.1	0.438052
25.781733	0.1	0.432092
25.783400	0.1	0.426518
25.785067	0.1	0.423240
25.786733	0.1	0.422597
25.788400	0.1	0.424273
25.790067	0.1	0.428045
25.791733	0.1	0.432851
25.793400	0.1	0.436539
25.795067	0.1	0.437745
25.796733	0.1	0.436963
25.798400	0.1	0.435798
25.800067	0.1	0.435617
25.801733	0.1	0.436488
25.803400	0.1	0.437363
25.805067	0.1	0.437275
25.806733	0.1	0.436492
25.808400	0.1	0.436469
25.810067	0.1	0.438513
25.811733	0.1	0.442713
25.813400	0.1	0.447831
25.815067	0.1	0.452129
25.816733	0.1	0.454760
25.818400	0.1	0.456334
25.820067	0.1	0.457182
25.821733	0.1	0.455994
25.823400	0.1	0.451473
25.825067	0.1	0.443994
25.826733	0.1	0.434783
25.828400	0.1	0.425186
25.830067	0.1	0.417153
25.831733	0.1	0.412730
25.833400	0.1	0.412506
25.835067	0.1	0.415575
25.836733	0.1	0.420436
25.838400	0.1	0.425135
25.840067	0.1	0.427724
25.841733	0.1	0.427733
25.843400	0.1	0.426332
25.845067	0.1	0.425014
25.846733	0.1	0.424464
25.848400	0.1	0.424017
25.850067	0.1	0.422657
25.851733	0.1	0.420953
25.853400	0.1	0.420576
25.855067	0.1	0.422313
25.856733	0.1	0.426108
25.858400	0.1	0.431747
25.860067	0.1	0.438658
25.861733	0.1	0.445484
25.863400	0.1	0.450471
25.865067	0.1	0.452534
25.866733	0.1	0.451426
25.868400	0.1	0.447445
25.870067	0.1	0.442169
25.871733	0.1	0.438187
25.873400	0.1	0.436720
25.875067	0.1	0.436618
25.876733	0.1	0.436297
25.878400	0.1	0.435440
25.880067	0.1	0.434578
25.881733	0.1	0.434173
25.883400	0.1	0.434127
25.885067	0.1	0.433396
25.886733	0.1	0.431058
25.888400	0.1	0.428250
25.890067	0.1	0.427407
25.891733	0.1	0.429223
25.893400	0.1	0.431691
25.895067	0.1	0.432148
25.896733	0.1	0.429936
25.898400	0.1	0.426667
25.900067	0.1	0.424008
25.901733	0.1	0.422485
25.903400	0.1	0.422639
25.905067	0.1	0.425233
25.906733	0.1	0.430113
25.908400	0.1	0.436129
25.910067	0.1	0.441442
25.911733	0.1	0.444409
25.913400	0.1	0.444776
25.915067	0.1	0.443743
25.916733	0.1	0.442732
25.918400	0.1	0.441908
25.920067	0.1	0.440176
25.921733	0.1	0.436506
25.923400	0.1	0.430555
25.925067	0.1	0.422508
25.926733	0.1	0.413260
25.928400	0.1	0.405465
25.930067	0.1	0.402876
25.931733	0.1	0.406909
25.933400	0.1	0.415170
25.935067	0.1	0.423710
25.936733	0.1	0.429591
25.938400	0.1	0.432157
25.940067	0.1	0.432380
25.941733	0.1	0.430895
25.943400	0.1	0.427817
25.945067	0.1	0.424110
25.946733	0.1	0.421447
25.948400	0.1	0.420366
25.950067	0.1	0.419510
25.951733	0.1	0.417349
25.953400	0.1	0.414187
25.955067	0.1	0.411533
25.956733	0.1	0.410471
25.958400	0.1	0.411742
25.960067	0.1	0.416115
25.961733	0.1	0.423123
25.963400	0.1	0.430006
25.965067	0.1	0.433223
25.966733	0.1	0.431603
25.968400	0.1	0.427598
25.970067	0.1	0.424706
25.971733	0.1	0.424129
25.973400	0.1	0.424134
25.975067	0.1	0.422546
25.976733	0.1	0.419193
25.978400	0.1	0.415356
25.980067	0.1	0.412459
25.981733	0.1	0.412180
25.983400	0.1	0.415966
25.985067	0.1	0.423491
25.986733	0.1	0.432702
25.988400	0.1	0.441251
25.990067	0.1	0.447151
25.991733	0.1	0.449419
25.993400	0.1	0.448469
25.995067	0.1	0.445116
25.996733	0.1	0.439761
25.998400	0.1	0.432972
26.000067	0.1	0.426229
26.001733	0.1	0.421735
26.003400	0.1	0.421051
26.005067	0.1	0.423393
26.006733	0.1	0.426401
26.008400	0.1	0.428911
26.010067	0.1	0.431393
26.011733	0.1	0.434159
26.013400	0.1	0.436842
26.015067	0.1	0.438862
26.016733	0.1	0.439542
26.018400	0.1	0.438262
26.020067	0.1	0.434988
26.021733	0.1	0.430676
26.023400	0.1	0.426951
26.025067	0.1	0.425172
26.026733	0.1	0.425982
26.028400	0.1	0.429116
26.030067	0.1	0.433396
26.031733	0.1	0.437200
26.033400	0.1	0.438886
26.035067	0.1	0.437642
26.036733	0.1	0.434546
26.038400	0.1	0.431552
26.040067	0.1	0.429419
26.041733	0.1	0.428078
26.043400	0.1	0.427947
26.045067	0.1	0.429172
26.046733	0.1	0.430779
26.048400	0.1	0.432031
26.050067	0.1	0.433316
26.051733	0.1	0.434984
26.053400	0.1	0.436991
26.055067	0.1	0.439477
26.056733	0.1	0.442364
26.058400	0.1	0.445140
26.060067	0.1	0.447812
26.061733	0.1	0.451016
26.063400	0.1	0.455077
26.065067	0.1	0.459496
26.066733	0.1	0.462946
26.068400	0.1	0.463706
26.070067	0.1	0.461182
26.071733	0.1	0.457000
26.073400	0.1	0.453587
26.075067	0.1	0.451859
26.076733	0.1	0.451175
26.078400	0.1	0.450853
26.080067	0.1	0.450951
26.081733	0.1	0.452218
26.083400	0.1	0.455235
26.085067	0.1	0.459277
26.086733	0.1	0.463179
26.088400	0.1	0.466695
26.090067	0.1	0.470048
26.091733	0.1	0.473685
26.093400	0.1	0.478658
26.095067	0.1	0.485596
26.096733	0.1	0.493731
26.098400	0.1	0.501261
26.100067	0.1	0.506514
26.101733	0.1	0.509564
26.103400	0.1	0.512344
26.105067	0.1	0.516260
26.106733	0.1	0.520847
26.108400	0.1	0.525392
26.110067	0.1	0.530225
26.111733	0.1	0.535897
26.113400	0.1	0.542239
26.115067	0.1	0.548200
26.116733	0.1	0.552107
26.118400	0.1	0.553285
26.120067	0.1	0.553760
26.121733	0.1	0.556684
26.123400	0.1	0.563241
26.125067	0.1	0.572763
26.126733	0.1	0.584205
26.128400	0.1	0.595981
26.130067	0.1	0.606519
26.131733	0.1	0.615148
26.133400	0.1	0.621709
26.135067	0.1	0.627288
26.136733	0.1	0.634668
26.138400	0.1	0.645765
26.140067	0.1	0.659847
26.141733	0.1	0.674785
26.143400	0.1	0.688350
26.145067	0.1	0.699279
26.146733	0.1	0.708248
26.148400	0.1	0.717207
26.150067	0.1	0.728029
26.151733	0.1	0.741440
26.153400	0.1	0.756951
26.155067	0.1	0.773813
26.156733	0.1	0.791289
26.158400	0.1	0.808453
26.160067	0.1	0.825101
26.161733	0.1	0.842293
26.163400	0.1	0.860523
26.165067	0.1	0.878442
26.166733	0.1	0.894554
26.168400	0.1	0.908575
26.170067	0.1	0.921064
26.171733	0.1	0.933693
26.173400	0.1	0.949190
26.175067	0.1	0.969158
26.176733	0.1	0.992864
26.178400	0.1	1.018685
26.180067	0.1	1.045475
26.181733	0.1	1.073075
26.183400	0.1	1.102388
26.185067	0.1	1.134109
26.186733	0.1	1.167255
26.188400	0.1	1.199869
26.190067	0.1	1.231036
26.191733	0.1	1.261914
26.193400	0.1	1.294790
26.195067	0.1	1.331284
26.196733	0.1	1.371638
26.198400	0.1	1.415010
26.200067	0.1	1.459806
26.201733	0.1	1.504030
26.203400	0.1	1.546200
26.205067	0.1	1.586610
26.206733	0.1	1.627197
26.208400	0.1	1.670234
26.210067	0.1	1.717526
26.211733	0.1	1.769573
26.213400	0.1	1.824792
26.215067	0.1	1.880643
26.216733	0.1	1.935703
26.218400	0.1	1.990302
26.220067	0.1	2.045552
26.221733	0.1	2.101492
26.223400	0.1	2.157041
26.225067	0.1	2.211761
26.226733	0.1	2.265605
26.228400	0.1	2.317904
26.230067	0.1	2.367883
26.231733	0.1	2.414994
26.233400	0.1	2.458813
26.235067	0.1	2.499614
26.236733	0.1	2.538553
26.238400	0.1	2.576457
26.240067	0.1	2.612537
26.241733	0.1	2.644821
26.243400	0.1	2.671713
26.245067	0.1	2.693292
26.246733	0.1	2.711387
26.248400	0.1	2.728081
26.250067	0.1	2.743904
26.251733	0.1	2.758019
26.253400	0.1	2.769548
26.255067	0.1	2.777269
26.256733	0.1	2.779057
26.258400	0.1	2.772990
26.260067	0.1	2.758722
26.261733	0.1	2.737707
26.263400	0.1	2.712253
26.265067	0.1	2.683792
26.266733	0.1	2.651983
26.268400	0.1	2.616234
26.270067	0.1	2.577156
26.271733	0.1	2.535498
26.273400	0.1	2.490962
26.275067	0.1	2.443246
26.276733	0.1	2.393029
26.278400	0.1	2.341056
26.280067	0.1	2.287347
26.281733	0.1	2.231812
26.283400	0.1	2.174466
26.285067	0.1	2.115150
26.286733	0.1	2.054051
26.288400	0.1	1.992253
26.290067	0.1	1.931111
26.291733	0.1	1.871614
26.293400	0.1	1.814207
26.295067	0.1	1.758118
26.296733	0.1	1.701782
26.298400	0.1	1.644259
26.300067	0.1	1.585358
26.301733	0.1	1.525437
26.303400	0.1	1.465734
26.305067	0.1	1.407205
26.306733	0.1	1.349756
26.308400	0.1	1.293798
26.310067	0.1	1.241122
26.311733	0.1	1.193401
26.313400	0.1	1.150672
26.315067	0.1	1.111208
26.316733	0.1	1.072777
26.318400	0.1	1.034327
26.320067	0.1	0.996217
26.321733	0.1	0.958927
26.323400	0.1	0.922289
26.325067	0.1	0.886824
26.326733	0.1	0.854358
26.328400	0.1	0.826125
26.330067	0.1	0.801799
26.331733	0.1	0.780188
26.333400	0.1	0.759792
26.335067	0.1	0.739335
26.336733	0.1	0.718539
26.338400	0.1	0.698310
26.340067	0.1	0.679372
26.341733	0.1	0.660713
26.343400	0.1	0.640531
26.345067	0.1	0.618952
26.346733	0.1	0.598701
26.348400	0.1	0.582649
26.350067	0.1	0.571832
26.351733	0.1	0.565904
26.353400	0.1	0.563422
26.355067	0.1	0.561858
26.356733	0.1	0.558998
26.358400	0.1	0.554221
26.360067	0.1	0.548377
26.361733	0.1	0.542770
26.363400	0.1	0.537494
26.365067	0.1	0.531399
26.366733	0.1	0.523916
26.368400	0.1	0.515976
26.370067	0.1	0.508828
26.371733	0.1	0.502528
26.373400	0.1	0.496134
26.375067	0.1	0.489131
26.376733	0.1	0.482141
26.378400	0.1	0.476986
26.380067	0.1	0.475612
26.381733	0.1	0.477508
26.383400	0.1	0.479138
26.385067	0.1	0.477112
26.386733	0.1	0.471156
26.388400	0.1	0.463915
26.390067	0.1	0.459272
26.391733	0.1	0.459738
26.393400	0.1	0.464171
26.395067	0.1	0.469293
26.396733	0.1	0.472562
26.398400	0.1	0.472837
26.400067	0.1	0.470299
26.401733	0.1	0.465899
26.403400	0.1	0.460125
26.405067	0.1	0.453540
26.406733	0.1	0.447910
26.408400	0.1	0.445168
26.410067	0.1	0.445973
26.411733	0.1	0.448907
26.413400	0.1	0.450788
26.415067	0.1	0.449265
26.416733	0.1	0.445172
26.418400	0.1	0.441773
26.420067	0.1	0.442159
26.421733	0.1	0.446402
26.423400	0.1	0.450877
26.425067	0.1	0.451738
26.426733	0.1	0.448637
26.428400	0.1	0.444055
26.430067	0.1	0.440306
26.431733	0.1	0.437843
26.433400	0.1	0.435831
26.435067	0.1	0.433894
26.436733	0.1	0.432641
26.438400	0.1	0.432571
26.440067	0.1	0.432879
26.441733	0.1	0.432301
26.443400	0.1	0.431128
26.445067	0.1	0.430695
26.446733	0.1	0.430932
26.448400	0.1	0.430760
26.450067	0.1	0.430145
26.451733	0.1	0.429661
26.453400	0.1	0.429288
26.455067	0.1	0.428460
26.456733	0.1	0.426439
26.458400	0.1	0.423063
26.460067	0.1	0.420078
26.461733	0.1	0.420152
26.463400	0.1	0.424040
26.465067	0.1	0.429787
26.466733	0.1	0.434648
26.468400	0.1	0.437344
26.470067	0.1	0.438667
26.471733	0.1	0.439561
26.473400	0.1	0.439533
26.475067	0.1	0.437833
26.476733	0.1	0.435053
26.478400	0.1	0.432618
26.480067	0.1	0.431081
26.481733	0.1	0.430048
26.483400	0.1	0.429484
26.485067	0.1	0.429917
26.486733	0.1	0.431156
26.488400	0.1	0.431999
26.490067	0.1	0.431389
26.491733	0.1	0.429298
26.493400	0.1	0.426471
26.495067	0.1	0.423691
26.496733	0.1	0.421572
26.498400	0.1	0.420478
26.500067	0.1	0.420013
26.501733	0.1	0.419100
26.503400	0.1	0.417246
26.505067	0.1	0.414909
26.506733	0.1	0.412473
26.508400	0.1	0.410182
26.510067	0.1	0.408874
26.511733	0.1	0.409572
26.513400	0.1	0.412832
26.515067	0.1	0.418145
26.516733	0.1	0.423756
26.518400	0.1	0.428087
26.520067	0.1	0.430909
26.521733	0.1	0.432655
26.523400	0.1	0.433507
26.525067	0.1	0.433763
26.526733	0.1	0.433940
26.528400	0.1	0.433335
26.530067	0.1	0.430150
26.531733	0.1	0.424231
26.533400	0.1	0.417773
26.535067	0.1	0.413274
26.536733	0.1	0.411985
26.538400	0.1	0.413619
26.540067	0.1	0.416748
26.541733	0.1	0.419705
26.543400	0.1	0.421335
26.545067	0.1	0.421400
26.546733	0.1	0.420762
26.548400	0.1	0.420399
26.550067	0.1	0.420348
26.551733	0.1	0.420129
26.553400	0.1	0.418839
26.555067	0.1	0.415272
26.556733	0.1	0.409582
26.558400	0.1	0.403938
26.560067	0.1	0.400152
26.561733	0.1	0.398550
26.563400	0.1	0.399044
26.565067	0.1	0.401023
26.566733	0.1	0.403002
26.568400	0.1	0.403593
26.570067	0.1	0.402206
26.571733	0.1	0.399384
26.573400	0.1	0.396748
26.575067	0.1	0.395379
26.576733	0.1	0.394597
26.578400	0.1	0.393051
26.580067	0.1	0.390569
26.581733	0.1	0.389041
26.583400	0.1	0.390913
26.585067	0.1	0.396287
26.586733	0.1	0.402727
26.588400	0.1	0.407998
26.590067	0.1	0.411398
26.591733	0.1	0.412762
26.593400	0.1	0.411896
26.595067	0.1	0.408934
26.596733	0.1	0.404594
26.598400	0.1	0.399938
26.600067	0.1	0.396068
26.601733	0.1	0.394383
26.603400	0.1	0.396320
26.605067	0.1	0.401568
26.606733	0.1	0.407244
26.608400	0.1	0.410187
26.610067	0.1	0.409679
26.611733	0.1	0.407239
26.613400	0.1	0.404366
26.615067	0.1	0.401409
26.616733	0.1	0.398601
26.618400	0.1	0.396585
26.620067	0.1	0.395752
26.621733	0.1	0.396338
26.623400	0.1	0.398536
26.625067	0.1	0.401945
26.626733	0.1	0.405968
26.628400	0.1	0.410131
26.630067	0.1	0.413628
26.631733	0.1	0.415016
26.633400	0.1	0.413111
26.635067	0.1	0.408953
26.636733	0.1	0.405475
26.638400	0.1	0.404315
26.640067	0.1	0.404990
26.641733	0.1	0.406895
26.643400	0.1	0.410224
26.645067	0.1	0.415216
26.646733	0.1	0.421349
26.648400	0.1	0.427272
26.650067	0.1	0.431100
26.651733	0.1	0.431300
26.653400	0.1	0.428455
26.655067	0.1	0.425642
26.656733	0.1	0.425479
26.658400	0.1	0.427808
26.660067	0.1	0.431081
26.661733	0.1	0.433973
26.663400	0.1	0.435868
26.665067	0.1	0.437354
26.666733	0.1	0.440171
26.668400	0.1	0.446099
26.670067	0.1	0.454960
26.671733	0.1	0.463938
26.673400	0.1	0.470369
26.675067	0.1	0.474239
26.676733	0.1	0.476814
26.678400	0.1	0.478830
26.680067	0.1	0.480795
26.681733	0.1	0.483654
26.683400	0.1	0.488395
26.685067	0.1	0.495617
26.686733	0.1	0.504912
26.688400	0.1	0.514262
26.690067	0.1	0.521261
26.691733	0.1	0.524991
26.693400	0.1	0.525992
26.695067	0.1	0.525475
26.696733	0.1	0.525326
26.698400	0.1	0.528186
26.700067	0.1	0.536186
26.701733	0.1	0.549317
26.703400	0.1	0.565732
26.705067	0.1	0.583106
26.706733	0.1	0.598733
26.708400	0.1	0.609970
26.710067	0.1	0.616233
26.711733	0.1	0.619120
26.713400	0.1	0.620624
26.715067	0.1	0.623264
26.716733	0.1	0.629961
26.718400	0.1	0.640973
26.720067	0.1	0.653439
26.721733	0.1	0.665514
26.723400	0.1	0.678143
26.725067	0.1	0.693006
26.726733	0.1	0.711042
26.728400	0.1	0.731926
26.730067	0.1	0.754325
26.731733	0.1	0.777007
26.733400	0.1	0.798930
26.735067	0.1	0.819112
26.736733	0.1	0.836891
26.738400	0.1	0.851867
26.740067	0.1	0.864523
26.741733	0.1	0.876877
26.743400	0.1	0.891220
26.745067	0.1	0.908487
26.746733	0.1	0.928231
26.748400	0.1	0.949972
26.750067	0.1	0.973945
26.751733	0.1	1.000138
26.753400	0.1	1.027850
26.755067	0.1	1.056632
26.756733	0.1	1.086588
26.758400	0.1	1.117801
26.760067	0.1	1.149857
26.761733	0.1	1.182179
26.763400	0.1	1.214691
26.765067	0.1	1.247614
26.766733	0.1	1.280978
26.768400	0.1	1.314739
26.770067	0.1	1.349412
26.771733	0.1	1.386371
26.773400	0.1	1.426837
26.775067	0.1	1.470265
26.776733	0.1	1.514633
26.778400	0.1	1.558838
26.780067	0.1	1.604171
26.781733	0.1	1.653158
26.783400	0.1	1.707147
26.785067	0.1	1.765410
26.786733	0.1	1.826389
26.788400	0.1	1.888741
26.790067	0.1	1.951572
26.791733	0.1	2.014851
26.793400	0.1	2.079741
26.795067	0.1	2.147327
26.796733	0.1	2.217460
26.798400	0.1	2.289587
26.800067	0.1	2.363385
26.801733	0.1	2.438775
26.803400	0.1	2.515884
26.805067	0.1	2.594278
26.806733	0.1	2.672267
26.808400	0.1	2.747634
26.810067	0.1	2.819416
26.811733	0.1	2.888744
26.813400	0.1	2.957652
26.815067	0.1	3.027353
26.816733	0.1	3.097733
26.818400	0.1	3.167707
26.820067	0.1	3.235983
26.821733	0.1	3.301920
26.823400	0.1	3.365609
26.825067	0.1	3.427286
26.826733	0.1	3.486830
26.828400	0.1	3.543235
26.830067	0.1	3.594919
26.831733	0.1	3.640987
26.833400	0.1	3.681155
26.835067	0.1	3.715041
26.836733	0.1	3.742655
26.838400	0.1	3.764620
26.840067	0.1	3.781635
26.841733	0.1	3.794362
26.843400	0.1	3.803624
26.845067	0.1	3.810180
26.846733	0.1	3.813431
26.848400	0.1	3.810483
26.850067	0.1	3.798199
26.851733	0.1	3.776369
26.853400	0.1	3.747991
26.855067	0.1	3.717230
26.856733	0.1	3.686915
26.858400	0.1	3.656615
26.860067	0.1	3.623045
26.861733	0.1	3.583594
26.863400	0.1	3.539175
26.865067	0.1	3.492986
26.866733	0.1	3.447356
26.868400	0.1	3.402638
26.870067	0.1	3.358363
26.871733	0.1	3.313767
26.873400	0.1	3.267727
26.875067	0.1	3.219238
26.876733	0.1	3.167959
26.878400	0.1	3.115018
26.880067	0.1	3.062910
26.881733	0.1	3.013625
26.883400	0.1	2.967687
26.885067	0.1	2.925098
26.886733	0.1	2.886700
26.888400	0.1	2.854099
26.890067	0.1	2.827803
26.891733	0.1	2.806345
26.893400	0.1	2.787439
26.895067	0.1	2.769069
26.896733	0.1	2.749981
26.898400	0.1	2.730195
26.900067	0.1	2.710810
26.901733	0.1	2.693362
26.903400	0.1	2.679490
26.905067	0.1	2.670363
26.906733	0.1	2.666414
26.908400	0.1	2.667690
26.910067	0.1	2.672989
26.911733	0.1	2.679094
26.913400	0.1	2.683057
26.915067	0.1	2.684924
26.916733	0.1	2.686600
26.918400	0.1	2.689231
26.920067	0.1	2.692435
26.921733	0.1	2.694530
26.923400	0.1	2.693804
26.925067	0.1	2.690642
26.926733	0.1	2.687583
26.928400	0.1	2.687117
26.930067	0.1	2.689753
26.931733	0.1	2.693255
26.933400	0.1	2.693837
26.935067	0.1	2.688584
26.936733	0.1	2.676519
26.938400	0.1	2.658861
26.940067	0.1	2.638088
26.941733	0.1	2.615699
26.943400	0.1	2.591880
26.945067	0.1	2.566632
26.946733	0.1	2.539689
26.948400	0.1	2.510599
26.950067	0.1	2.478780
26.951733	0.1	2.443148
26.953400	0.1	2.403143
26.955067	0.1	2.359748
26.956733	0.1	2.314500
26.958400	0.1	2.268455
26.960067	0.1	2.221833
26.961733	0.1	2.173800
26.963400	0.1	2.123197
26.965067	0.1	2.069683
26.966733	0.1	2.013999
26.968400	0.1	1.957584
26.970067	0.1	1.902189
26.971733	0.1	1.849285
26.973400	0.1	1.799469
26.975067	0.1	1.751967
26.976733	0.1	1.704614
26.978400	0.1	1.655300
26.980067	0.1	1.604171
26.981733	0.1	1.553311
26.983400	0.1	1.504370
26.985067	0.1	1.457767
26.986733	0.1	1.413347
26.988400	0.1	1.370376
26.990067	0.1	1.327940
26.991733	0.1	1.286007
26.993400	0.1	1.245458
26.995067	0.1	1.207208
26.996733	0.1	1.170901
26.998400	0.1	1.134677
27.000067	0.1	1.097070
27.001733	0.1	1.058625
27.003400	0.1	1.021181
27.005067	0.1	0.986485
27.006733	0.1	0.955416
27.008400	0.1	0.927811
27.010067	0.1	0.903150
27.011733	0.1	0.881595
27.013400	0.1	0.863895
27.015067	0.1	0.849916
27.016733	0.1	0.837948
27.018400	0.1	0.826078
27.020067	0.1	0.813724
27.021733	0.1	0.801720
27.023400	0.1	0.791382
27.025067	0.1	0.783396
27.026733	0.1	0.777589
27.028400	0.1	0.773319
27.030067	0.1	0.769761
27.031733	0.1	0.766204
27.033400	0.1	0.762115
27.035067	0.1	0.757342
27.036733	0.1	0.752695
27.038400	0.1	0.749407
27.040067	0.1	0.748066
27.041733	0.1	0.749128
27.043400	0.1	0.753338
27.045067	0.1	0.760378
27.046733	0.1	0.768178
27.048400	0.1	0.774576
27.050067	0.1	0.779340
27.051733	0.1	0.784411
27.053400	0.1	0.791359
27.055067	0.1	0.798758
27.056733	0.1	0.803778
27.058400	0.1	0.805855
27.060067	0.1	0.806917
27.061733	0.1	0.809054
27.063400	0.1	0.813361
27.065067	0.1	0.820202
27.066733	0.1	0.829520
27.068400	0.1	0.841040
27.070067	0.1	0.854204
27.071733	0.1	0.868249
27.073400	0.1	0.882661
27.075067	0.1	0.896826
27.076733	0.1	0.909916
27.078400	0.1	0.922191
27.080067	0.1	0.934894
27.081733	0.1	0.948473
27.083400	0.1	0.962536
27.085067	0.1	0.976813
27.086733	0.1	0.991612
27.088400	0.1	1.008390
27.090067	0.1	1.028390
27.091733	0.1	1.050369
27.093400	0.1	1.071827
27.095067	0.1	1.091529
27.096733	0.1	1.109629
27.098400	0.1	1.127115
27.100067	0.1	1.145294
27.101733	0.1	1.165168
27.103400	0.1	1.188042
27.105067	0.1	1.215702
27.106733	0.1	1.248494
27.108400	0.1	1.283912
27.110067	0.1	1.317696
27.111733	0.1	1.345999
27.113400	0.1	1.367885
27.115067	0.1	1.386255
27.116733	0.1	1.405226
27.118400	0.1	1.427010
27.120067	0.1	1.452062
27.121733	0.1	1.481050
27.123400	0.1	1.514456
27.125067	0.1	1.550931
27.126733	0.1	1.587612
27.128400	0.1	1.622238
27.130067	0.1	1.654844
27.131733	0.1	1.687640
27.133400	0.1	1.723417
27.135067	0.1	1.763874
27.136733	0.1	1.808698
27.138400	0.1	1.855632
27.140067	0.1	1.902184
27.141733	0.1	1.947749
27.143400	0.1	1.993757
27.145067	0.1	2.041492
27.146733	0.1	2.090875
27.148400	0.1	2.141655
27.150067	0.1	2.193903
27.151733	0.1	2.247482
27.153400	0.1	2.302378
27.155067	0.1	2.359138
27.156733	0.1	2.418449
27.158400	0.1	2.480592
27.160067	0.1	2.545416
27.161733	0.1	2.612239
27.163400	0.1	2.679960
27.165067	0.1	2.748119
27.166733	0.1	2.817451
27.168400	0.1	2.889149
27.170067	0.1	2.964712
27.171733	0.1	3.046151
27.173400	0.1	3.134892
27.175067	0.1	3.230404
27.176733	0.1	3.330768
27.178400	0.1	3.434480
27.180067	0.1	3.541606
27.181733	0.1	3.653043
27.183400	0.1	3.769104
27.185067	0.1	3.889096
27.186733	0.1	4.012357
27.188400	0.1	4.139710
27.190067	0.1	4.273187
27.191733	0.1	4.414660
27.193400	0.1	4.565441
27.195067	0.1	4.725838
27.196733	0.1	4.894333
27.198400	0.1	5.068523
27.200067	0.1	5.247621
27.201733	0.1	5.433448
27.203400	0.1	5.628779
27.205067	0.1	5.835481
27.206733	0.1	6.053904
27.208400	0.1	6.283205
27.210067	0.1	6.522122
27.211733	0.1	6.769360
27.213400	0.1	7.023928
27.215067	0.1	7.285783
27.216733	0.1	7.555173
27.218400	0.1	7.831692
27.220067	0.1	8.114707
27.221733	0.1	8.403822
27.223400	0.1	8.698506
27.225067	0.1	8.997666
27.226733	0.1	9.300136
27.228400	0.1	9.605889
27.230067	0.1	9.914995
27.231733	0.1	10.225140
27.233400	0.1	10.532360
27.235067	0.1	10.834206
27.236733	0.1	11.130273
27.238400	0.1	11.420478
27.240067	0.1	11.704639
27.241733	0.1	11.982732
27.243400	0.1	12.253495
27.245067	0.1	12.513581
27.246733	0.1	12.759669
27.248400	0.1	12.990604
27.250067	0.1	13.206964
27.251733	0.1	13.408843
27.253400	0.1	13.594204
27.255067	0.1	13.759714
27.256733	0.1	13.902886
27.258400	0.1	14.022896
27.260067	0.1	14.119567
27.261733	0.1	14.191861
27.263400	0.1	14.237687
27.265067	0.1	14.255852
27.266733	0.1	14.247159
27.268400	0.1	14.213226
27.270067	0.1	14.155554
27.271733	0.1	14.075013
27.273400	0.1	13.971054
27.275067	0.1	13.842308
27.276733	0.1	13.688854
27.278400	0.1	13.512592
27.280067	0.1	13.315403
27.281733	0.1	13.098577
27.283400	0.1	12.863483
27.285067	0.1	12.611430
27.286733	0.1	12.343475
27.288400	0.1	12.060581
27.290067	0.1	11.763801
27.291733	0.1	11.454877
27.293400	0.1	11.136280
27.295067	0.1	10.810541
27.296733	0.1	10.479805
27.298400	0.1	10.145539
27.300067	0.1	9.808792
27.301733	0.1	9.470396
27.303400	0.1	9.131031
27.305067	0.1	8.791941
27.306733	0.1	8.454886
27.308400	0.1	8.121259
27.310067	0.1	7.792092
27.311733	0.1	7.468108
27.313400	0.1	7.149479
27.315067	0.1	6.836751
27.316733	0.1	6.531612
27.318400	0.1	6.235787
27.320067	0.1	5.950052
27.321733	0.1	5.674972
27.323400	0.1	5.411096
27.325067	0.1	5.158060
27.326733	0.1	4.915111
27.328400	0.1	4.681884
27.330067	0.1	4.458111
27.331733	0.1	4.244121
27.333400	0.1	4.041130
27.335067	0.1	3.849897
27.336733	0.1	3.670105
27.338400	0.1	3.500842
27.340067	0.1	3.340780
27.341733	0.1	3.188765
27.343400	0.1	3.044247
27.345067	0.1	2.906509
27.346733	0.1	2.774741
27.348400	0.1	2.649357
27.350067	0.1	2.531456
27.351733	0.1	2.420484
27.353400	0.1	2.314057
27.355067	0.1	2.210471
27.356733	0.1	2.110461
27.358400	0.1	2.016709
27.360067	0.1	1.931950
27.361733	0.1	1.856643
27.363400	0.1	1.788368
27.365067	0.1	1.724120
27.366733	0.1	1.661894
27.368400	0.1	1.600604
27.370067	0.1	1.540766
27.371733	0.1	1.484621
27.373400	0.1	1.433925
27.375067	0.1	1.388090
27.376733	0.1	1.345067
27.378400	0.1	1.303460
27.380067	0.1	1.263195
27.381733	0.1	1.224829
27.383400	0.1	1.188843
27.385067	0.1	1.155226
27.386733	0.1	1.123175
27.388400	0.1	1.091030
27.390067	0.1	1.057740
27.391733	0.1	1.024297
27.393400	0.1	0.992110
27.395067	0.1	0.961050
27.396733	0.1	0.930922
27.398400	0.1	0.903169
27.400067	0.1	0.879625
27.401733	0.1	0.860537
27.403400	0.1	0.844062
27.405067	0.1	0.827601
27.406733	0.1	0.809585
27.408400	0.1	0.789673
27.410067	0.1	0.768695
27.411733	0.1	0.748471
27.413400	0.1	0.730455
27.415067	0.1	0.714888
27.416733	0.1	0.701430
27.418400	0.1	0.689765
27.420067	0.1	0.679526
27.421733	0.1	0.669621
27.423400	0.1	0.658436
27.425067	0.1	0.645272
27.426733	0.1	0.631278
27.428400	0.1	0.618920
27.430067	0.1	0.610203
27.431733	0.1	0.605104
27.433400	0.1	0.601821
27.435067	0.1	0.598081
27.436733	0.1	0.591967
27.438400	0.1	0.582519
27.440067	0.1	0.570500
27.441733	0.1	0.558286
27.443400	0.1	0.548442
27.445067	0.1	0.541923
27.446733	0.1	0.537839
27.448400	0.1	0.534849
27.450067	0.1	0.532237
27.451733	0.1	0.530370
27.453400	0.1	0.530230
27.455067	0.1	0.531804
27.456733	0.1	0.533536
27.458400	0.1	0.533848
27.460067	0.1	0.531995
27.461733	0.1	0.527841
27.463400	0.1	0.522044
27.465067	0.1	0.515953
27.466733	0.1	0.510835
27.468400	0.1	0.507482
27.470067	0.1	0.506099
27.471733	0.1	0.505978
27.473400	0.1	0.505829
27.475067	0.1	0.504986
27.476733	0.1	0.503222
27.478400	0.1	0.499939
27.480067	0.1	0.495403
27.481733	0.1	0.491114
27.483400	0.1	0.487878
27.485067	0.1	0.485256
27.486733	0.1	0.482546
27.488400	0.1	0.479249
27.490067	0.1	0.475394
27.491733	0.1	0.471249
27.493400	0.1	0.466350
27.495067	0.1	0.460288
27.496733	0.1	0.454602
27.498400	0.1	0.452008
27.500067	0.1	0.453820
27.501733	0.1	0.459063
27.503400	0.1	0.465368
27.505067	0.1	0.470141
27.506733	0.1	0.471547
27.508400	0.1	0.468944
27.510067	0.1	0.462853
27.511733	0.1	0.455426
27.513400	0.1	0.450048
27.515067	0.1	0.449042
27.516733	0.1	0.452362
27.518400	0.1	0.458607
27.520067	0.1	0.465671
27.521733	0.1	0.470853
27.523400	0.1	0.472246
27.525067	0.1	0.470271
27.526733	0.1	0.467077
27.528400	0.1	0.464520
27.530067	0.1	0.462933
27.531733	0.1	0.461172
27.533400	0.1	0.458215
27.535067	0.1	0.454276
27.536733	0.1	0.450485
27.538400	0.1	0.447980
27.540067	0.1	0.446672
27.541733	0.1	0.445400
27.543400	0.1	0.443468
27.545067	0.1	0.441098
27.546733	0.1	0.438760
27.548400	0.1	0.436818
27.550067	0.1	0.435743
27.551733	0.1	0.435654
27.553400	0.1	0.435822
27.555067	0.1	0.435454
27.556733	0.1	0.433992
27.558400	0.1	0.430453
27.560067	0.1	0.423910
27.561733	0.1	0.414695
27.563400	0.1	0.405200
27.565067	0.1	0.398965
27.566733	0.1	0.397796
27.568400	0.1	0.400306
27.570067	0.1	0.403938
27.571733	0.1	0.407151
27.573400	0.1	0.409549
27.575067	0.1	0.411393
27.576733	0.1	0.412907
27.578400	0.1	0.414001
27.580067	0.1	0.414737
27.581733	0.1	0.415295
27.583400	0.1	0.415756
27.585067	0.1	0.416110
27.586733	0.1	0.416250
27.588400	0.1	0.415980
27.590067	0.1	0.414611
27.591733	0.1	0.410792
27.593400	0.1	0.403677
27.595067	0.1	0.394615
27.596733	0.1	0.386899
27.598400	0.1	0.383165
27.600067	0.1	0.383211
27.601733	0.1	0.384492
27.603400	0.1	0.383845
27.605067	0.1	0.378839
27.606733	0.1	0.369377
27.608400	0.1	0.358429
27.610067	0.1	0.349618
27.611733	0.1	0.344589
27.613400	0.1	0.343258
27.615067	0.1	0.344762
27.616733	0.1	0.348156
27.618400	0.1	0.353022
27.620067	0.1	0.358913
27.621733	0.1	0.364841
27.623400	0.1	0.369847
27.625067	0.1	0.373195
27.626733	0.1	0.374867
27.628400	0.1	0.375845
27.630067	0.1	0.376352
27.631733	0.1	0.375197
27.633400	0.1	0.371663
27.635067	0.1	0.366871
27.636733	0.1	0.363332
27.638400	0.1	0.363374
27.640067	0.1	0.367006
27.641733	0.1	0.371789
27.643400	0.1	0.375574
27.645067	0.1	0.378247
27.646733	0.1	0.380408
27.648400	0.1	0.382289
27.650067	0.1	0.383472
27.651733	0.1	0.382508
27.653400	0.1	0.378066
27.655067	0.1	0.370494
27.656733	0.1	0.361423
27.658400	0.1	0.352832
27.660067	0.1	0.347104
27.661733	0.1	0.346252
27.663400	0.1	0.350275
27.665067	0.1	0.357409
27.666733	0.1	0.365786
27.668400	0.1	0.373679
27.670067	0.1	0.379155
27.671733	0.1	0.380855
27.673400	0.1	0.378392
27.675067	0.1	0.372408
27.676733	0.1	0.365297
27.678400	0.1	0.360301
27.680067	0.1	0.358811
27.681733	0.1	0.359556
27.683400	0.1	0.360212
27.685067	0.1	0.359579
27.686733	0.1	0.358704
27.688400	0.1	0.359281
27.690067	0.1	0.361125
27.691733	0.1	0.362676
27.693400	0.1	0.363234
27.695067	0.1	0.363477
27.696733	0.1	0.364408
27.698400	0.1	0.366196
27.700067	0.1	0.367649
27.701733	0.1	0.366815
27.703400	0.1	0.363002
27.705067	0.1	0.358149
27.706733	0.1	0.354918
27.708400	0.1	0.354494
27.710067	0.1	0.356692
27.711733	0.1	0.360631
27.713400	0.1	0.365213
27.715067	0.1	0.369549
27.716733	0.1	0.373274
27.718400	0.1	0.376659
27.720067	0.1	0.380496
27.721733	0.1	0.385321
27.723400	0.1	0.390811
27.725067	0.1	0.395854
27.726733	0.1	0.399328
27.728400	0.1	0.400771
27.730067	0.1	0.400022
27.731733	0.1	0.397083
27.733400	0.1	0.393204
27.735067	0.1	0.390862
27.736733	0.1	0.391705
27.738400	0.1	0.395435
27.740067	0.1	0.400855
27.741733	0.1	0.407058
27.743400	0.1	0.413479
27.745067	0.1	0.418806
27.746733	0.1	0.420799
27.748400	0.1	0.418639
27.750067	0.1	0.414513
27.751733	0.1	0.411212
27.753400	0.1	0.409693
27.755067	0.1	0.409423
27.756733	0.1	0.409493
27.758400	0.1	0.409367
27.760067	0.1	0.409340
27.761733	0.1	0.410504
27.763400	0.1	0.414145
27.765067	0.1	0.420287
27.766733	0.1	0.426783
27.768400	0.1	0.430397
27.770067	0.1	0.429442
27.771733	0.1	0.425079
27.773400	0.1	0.420311
27.775067	0.1	0.418224
27.776733	0.1	0.420301
27.778400	0.1	0.425293
27.780067	0.1	0.429894
27.781733	0.1	0.431007
27.783400	0.1	0.427729
27.785067	0.1	0.421489
27.786733	0.1	0.414252
27.788400	0.1	0.406983
27.790067	0.1	0.400147
27.791733	0.1	0.394401
27.793400	0.1	0.390140
27.795067	0.1	0.387123
27.796733	0.1	0.384701
27.798400	0.1	0.382857
27.800067	0.1	0.382755
27.801733	0.1	0.385093
27.803400	0.1	0.388604
27.805067	0.1	0.391048
27.806733	0.1	0.391142
27.808400	0.1	0.389512
27.810067	0.1	0.388026
27.811733	0.1	0.387910
27.813400	0.1	0.388795
27.815067	0.1	0.389335
27.816733	0.1	0.388310
27.818400	0.1	0.385642
27.820067	0.1	0.382280
27.821733	0.1	0.378899
27.823400	0.1	0.375798
27.825067	0.1	0.373116
27.826733	0.1	0.370247
27.828400	0.1	0.366294
27.830067	0.1	0.361335
27.831733	0.1	0.356459
27.833400	0.1	0.352799
27.835067	0.1	0.351015
27.836733	0.1	0.351397
27.838400	0.1	0.353474
27.840067	0.1	0.356100
27.841733	0.1	0.358447
27.843400	0.1	0.360096
27.845067	0.1	0.360315
27.846733	0.1	0.358336
27.848400	0.1	0.354662
27.850067	0.1	0.350815
27.851733	0.1	0.347178
27.853400	0.1	0.342960
27.855067	0.1	0.339267
27.856733	0.1	0.338848
27.858400	0.1	0.341511
27.860067	0.1	0.343504
27.861733	0.1	0.342573
27.863400	0.1	0.340603
27.865067	0.1	0.340906
27.866733	0.1	0.344561
27.868400	0.1	0.349712
27.870067	0.1	0.353549
27.871733	0.1	0.354457
27.873400	0.1	0.352920
27.875067	0.1	0.351290
27.876733	0.1	0.352152
27.878400	0.1	0.355705
27.880067	0.1	0.359421
27.881733	0.1	0.361055
27.883400	0.1	0.360599
27.885067	0.1	0.359318
27.886733	0.1	0.358154
27.888400	0.1	0.357297
27.890067	0.1	0.356999
27.891733	0.1	0.357362
27.893400	0.1	0.357395
27.895067	0.1	0.356426
27.896733	0.1	0.355504
27.898400	0.1	0.355365
27.900067	0.1	0.355034
27.901733	0.1	0.353912
27.903400	0.1	0.352878
27.905067	0.1	0.352650
27.906733	0.1	0.352850
27.908400	0.1	0.353144
27.910067	0.1	0.354252
27.911733	0.1	0.356920
27.913400	0.1	0.360128
27.915067	0.1	0.361172
27.916733	0.1	0.357726
27.918400	0.1	0.349646
27.920067	0.1	0.339122
27.921733	0.1	0.329628
27.923400	0.1	0.324557
27.925067	0.1	0.325819
27.926733	0.1	0.332603
27.928400	0.1	0.341022
27.930067	0.1	0.346331
27.931733	0.1	0.346722
27.933400	0.1	0.343840
27.935067	0.1	0.339956
27.936733	0.1	0.336082
27.938400	0.1	0.332557
27.940067	0.1	0.329996
27.941733	0.1	0.329092
27.943400	0.1	0.330154
27.945067	0.1	0.333101
27.946733	0.1	0.337209
27.948400	0.1	0.340967
27.950067	0.1	0.342978
27.951733	0.1	0.343448
27.953400	0.1	0.344566
27.955067	0.1	0.347886
27.956733	0.1	0.351979
27.958400	0.1	0.354564
27.960067	0.1	0.354997
27.961733	0.1	0.353572
27.963400	0.1	0.350466
27.965067	0.1	0.346405
27.966733	0.1	0.343309
27.968400	0.1	0.342815
27.970067	0.1	0.344506
27.971733	0.1	0.346638
27.973400	0.1	0.348212
27.975067	0.1	0.349409
27.976733	0.1	0.350326
27.978400	0.1	0.350545
27.980067	0.1	0.349814
27.981733	0.1	0.348589
27.983400	0.1	0.347616
27.985067	0.1	0.346638
27.986733	0.1	0.344343
27.988400	0.1	0.340147
27.990067	0.1	0.334787
27.991733	0.1	0.329711
27.993400	0.1	0.326643
27.995067	0.1	0.326363
27.996733	0.1	0.327663
27.998400	0.1	0.328482
28.000067	0.1	0.327858
28.001733	0.1	0.326522
28.003400	0.1	0.326126
28.005067	0.1	0.327993
28.006733	0.1	0.332086
28.008400	0.1	0.336692
28.010067	0.1	0.339393
28.011733	0.1	0.338890
28.013400	0.1	0.335909
28.015067	0.1	0.332668
28.016733	0.1	0.331942
28.018400	0.1	0.335299
28.020067	0.1	0.341521
28.021733	0.1	0.347649
28.023400	0.1	0.351188
28.025067	0.1	0.351127
28.026733	0.1	0.348035
28.028400	0.1	0.343649
28.030067	0.1	0.340180
28.031733	0.1	0.339057
28.033400	0.1	0.339858
28.035067	0.1	0.340547
28.036733	0.1	0.339439
28.038400	0.1	0.336939
28.040067	0.1	0.334317
28.041733	0.1	0.331793
28.043400	0.1	0.329777
28.045067	0.1	0.329609
28.046733	0.1	0.331644
28.048400	0.1	0.334801
28.050067	0.1	0.337809
28.051733	0.1	0.340054
28.053400	0.1	0.342452
28.055067	0.1	0.346731
28.056733	0.1	0.352971
28.058400	0.1	0.359630
28.060067	0.1	0.365791
28.061733	0.1	0.370750
28.063400	0.1	0.372683
28.065067	0.1	0.369828
28.066733	0.1	0.361879
28.068400	0.1	0.350289
28.070067	0.1	0.338112
28.071733	0.1	0.328808
28.073400	0.1	0.324165
28.075067	0.1	0.323285
28.076733	0.1	0.324002
28.078400	0.1	0.324608
28.080067	0.1	0.324515
28.081733	0.1	0.324473
28.083400	0.1	0.325837
28.085067	0.1	0.328785
28.086733	0.1	0.331653
28.088400	0.1	0.332473
28.090067	0.1	0.330885
28.091733	0.1	0.327760
28.093400	0.1	0.323830
28.095067	0.1	0.319644
28.096733	0.1	0.316305
28.098400	0.1	0.315309
28.100067	0.1	0.317115
28.101733	0.1	0.320398
28.103400	0.1	0.323532
28.105067	0.1	0.325707
28.106733	0.1	0.326214
28.108400	0.1	0.324165
28.110067	0.1	0.319551
28.111733	0.1	0.313707
28.113400	0.1	0.308757
28.115067	0.1	0.306400
28.116733	0.1	0.306503
28.118400	0.1	0.307471
28.120067	0.1	0.307565
28.121733	0.1	0.305884
28.123400	0.1	0.303681
28.125067	0.1	0.303490
28.126733	0.1	0.306391
28.128400	0.1	0.311229
28.130067	0.1	0.315695
28.131733	0.1	0.317832
28.133400	0.1	0.317069
28.135067	0.1	0.313595
28.136733	0.1	0.308100
28.138400	0.1	0.302936
28.140067	0.1	0.301176
28.141733	0.1	0.303793
28.143400	0.1	0.308650
28.145067	0.1	0.312980
28.146733	0.1	0.315770
28.148400	0.1	0.317069
28.150067	0.1	0.317027
28.151733	0.1	0.316021
28.153400	0.1	0.314103
28.155067	0.1	0.310931
28.156733	0.1	0.306587
28.158400	0.1	0.301497
28.160067	0.1	0.296589
28.161733	0.1	0.293273
28.163400	0.1	0.291620
28.165067	0.1	0.290293
28.166733	0.1	0.289073
28.168400	0.1	0.288966
28.170067	0.1	0.290261
28.171733	0.1	0.291872
28.173400	0.1	0.292552
28.175067	0.1	0.292961
28.176733	0.1	0.295122
28.178400	0.1	0.299537
28.180067	0.1	0.304701
28.181733	0.1	0.309166
28.183400	0.1	0.312622
28.185067	0.1	0.315499
28.186733	0.1	0.317823
28.188400	0.1	0.318126
28.190067	0.1	0.314876
28.191733	0.1	0.308994
28.193400	0.1	0.302941
28.195067	0.1	0.298643
28.196733	0.1	0.297390
28.198400	0.1	0.299723
28.200067	0.1	0.305017
28.201733	0.1	0.311802
28.203400	0.1	0.318154
28.205067	0.1	0.322298
28.206733	0.1	0.323136
28.208400	0.1	0.320473
28.210067	0.1	0.315183
28.211733	0.1	0.308999
28.213400	0.1	0.304217
28.215067	0.1	0.303173
28.216733	0.1	0.307076
28.218400	0.1	0.314885
28.220067	0.1	0.323625
28.221733	0.1	0.330796
28.223400	0.1	0.335653
28.225067	0.1	0.337996
28.226733	0.1	0.337996
28.228400	0.1	0.336478
28.230067	0.1	0.333665
28.231733	0.1	0.329171
28.233400	0.1	0.323392
28.235067	0.1	0.317907
28.236733	0.1	0.314680
28.238400	0.1	0.314689
28.240067	0.1	0.317451
28.241733	0.1	0.322177
28.243400	0.1	0.328491
28.245067	0.1	0.335565
28.246733	0.1	0.341646
28.248400	0.1	0.344990
28.250067	0.1	0.344990
28.251733	0.1	0.342433
28.253400	0.1	0.339425
28.255067	0.1	0.339025
28.256733	0.1	0.343584
28.258400	0.1	0.352389
28.260067	0.1	0.361903
28.261733	0.1	0.368762
28.263400	0.1	0.372017
28.265067	0.1	0.372445
28.266733	0.1	0.371034
28.268400	0.1	0.368892
28.270067	0.1	0.367216
28.271733	0.1	0.366559
28.273400	0.1	0.366862
28.275067	0.1	0.368166
28.276733	0.1	0.370638
28.278400	0.1	0.373963
28.280067	0.1	0.377102
28.281733	0.1	0.379160
28.283400	0.1	0.380767
28.285067	0.1	0.383356
28.286733	0.1	0.386871
28.288400	0.1	0.390112
28.290067	0.1	0.392711
28.291733	0.1	0.395393
28.293400	0.1	0.399114
28.295067	0.1	0.404301
28.296733	0.1	0.410718
28.298400	0.1	0.417307
28.300067	0.1	0.421628
28.301733	0.1	0.421666
28.303400	0.1	0.418895
28.305067	0.1	0.417144
28.306733	0.1	0.418997
28.308400	0.1	0.424692
28.310067	0.1	0.432408
28.311733	0.1	0.439105
28.313400	0.1	0.443091
28.315067	0.1	0.444748
28.316733	0.1	0.444562
28.318400	0.1	0.442788
28.320067	0.1	0.440697
28.321733	0.1	0.440315
28.323400	0.1	0.442760
28.325067	0.1	0.446807
28.326733	0.1	0.450080
28.328400	0.1	0.451892
28.330067	0.1	0.453205
28.331733	0.1	0.454946
28.333400	0.1	0.458020
28.335067	0.1	0.462588
28.336733	0.1	0.466960
28.338400	0.1	0.469112
28.340067	0.1	0.468977
28.341733	0.1	0.468306
28.343400	0.1	0.468059
28.345067	0.1	0.467412
28.346733	0.1	0.466355
28.348400	0.1	0.467063
28.350067	0.1	0.471375
28.351733	0.1	0.478285
28.353400	0.1	0.484469
28.355067	0.1	0.487249
28.356733	0.1	0.487287
28.358400	0.1	0.487482
28.360067	0.1	0.489284
28.361733	0.1	0.491706
28.363400	0.1	0.493200
28.365067	0.1	0.493042
28.366733	0.1	0.491878
28.368400	0.1	0.491347
28.370067	0.1	0.492292
28.371733	0.1	0.493675
28.373400	0.1	0.493871
28.375067	0.1	0.492171
28.376733	0.1	0.488530
28.378400	0.1	0.483249
28.380067	0.1	0.476628
28.381733	0.1	0.468600
28.383400	0.1	0.459780
28.385067	0.1	0.451980
28.386733	0.1	0.446737
28.388400	0.1	0.444017
28.390067	0.1	0.442839
28.391733	0.1	0.442499
28.393400	0.1	0.442583
28.395067	0.1	0.442578
28.396733	0.1	0.442611
28.398400	0.1	0.443431
28.400067	0.1	0.444758
28.401733	0.1	0.444469
28.403400	0.1	0.439924
28.405067	0.1	0.429861
28.406733	0.1	0.416008
28.408400	0.1	0.402536
28.410067	0.1	0.392664
28.411733	0.1	0.386834
28.413400	0.1	0.384301
28.415067	0.1	0.384334
28.416733	0.1	0.386122
28.418400	0.1	0.388292
28.420067	0.1	0.388450
28.421733	0.1	0.384944
28.423400	0.1	0.378876
28.425067	0.1	0.372911
28.426733	0.1	0.369041
28.428400	0.1	0.367742
28.430067	0.1	0.368287
28.431733	0.1	0.369959
28.433400	0.1	0.372110
28.435067	0.1	0.372557
28.436733	0.1	0.368613
28.438400	0.1	0.360408
28.440067	0.1	0.350815
28.441733	0.1	0.342717
28.443400	0.1	0.337684
28.445067	0.1	0.335881
28.446733	0.1	0.336431
28.448400	0.1	0.338089
28.450067	0.1	0.339649
28.451733	0.1	0.340138
28.453400	0.1	0.339076
28.455067	0.1	0.336333
28.456733	0.1	0.331774
28.458400	0.1	0.325516
28.460067	0.1	0.318815
28.461733	0.1	0.314214
28.463400	0.1	0.314126
28.465067	0.1	0.318582
28.466733	0.1	0.324599
28.468400	0.1	0.328780
28.470067	0.1	0.330121
28.471733	0.1	0.329553
28.473400	0.1	0.328110
28.475067	0.1	0.326517
28.476733	0.1	0.325087
28.478400	0.1	0.323351
28.480067	0.1	0.320938
28.481733	0.1	0.318587
28.483400	0.1	0.317362
28.485067	0.1	0.317041
28.486733	0.1	0.316678
28.488400	0.1	0.316314
28.490067	0.1	0.317032
28.491733	0.1	0.319243
28.493400	0.1	0.321758
28.495067	0.1	0.323113
28.496733	0.1	0.323099
28.498400	0.1	0.322568
28.500067	0.1	0.322745
28.501733	0.1	0.324599
28.503400	0.1	0.327993
28.505067	0.1	0.331891
28.506733	0.1	0.335397
28.508400	0.1	0.338196
28.510067	0.1	0.340012
28.511733	0.1	0.340058
28.513400	0.1	0.337670
28.515067	0.1	0.333204
28.516733	0.1	0.327663
28.518400	0.1	0.322140
28.520067	0.1	0.317842
28.521733	0.1	0.315844
28.523400	0.1	0.316952
28.525067	0.1	0.321567
28.526733	0.1	0.328845
28.528400	0.1	0.336589
28.530067	0.1	0.342564
28.531733	0.1	0.345767
28.533400	0.1	0.346187
28.535067	0.1	0.344450
28.536733	0.1	0.342620
28.538400	0.1	0.343821
28.540067	0.1	0.349563
28.541733	0.1	0.357805
28.543400	0.1	0.364012
28.545067	0.1	0.365209
28.546733	0.1	0.362531
28.548400	0.1	0.359179
28.550067	0.1	0.357404
28.551733	0.1	0.357940
28.553400	0.1	0.360268
28.555067	0.1	0.363276
28.556733	0.1	0.366815
28.558400	0.1	0.372259
28.560067	0.1	0.381130
28.561733	0.1	0.393223
28.563400	0.1	0.406285
28.565067	0.1	0.417233
28.566733	0.1	0.424101
28.568400	0.1	0.427323
28.570067	0.1	0.428427
28.571733	0.1	0.428469
28.573400	0.1	0.428846
28.575067	0.1	0.431356
28.576733	0.1	0.436269
28.578400	0.1	0.441670
28.580067	0.1	0.445098
28.581733	0.1	0.445955
28.583400	0.1	0.446527
28.585067	0.1	0.449610
28.586733	0.1	0.455063
28.588400	0.1	0.459924
28.590067	0.1	0.461750
28.591733	0.1	0.460851
28.593400	0.1	0.459710
28.595067	0.1	0.460674
28.596733	0.1	0.463966
28.598400	0.1	0.467901
28.600067	0.1	0.470732
28.601733	0.1	0.471924
28.603400	0.1	0.471687
28.605067	0.1	0.469303
28.606733	0.1	0.462756
28.608400	0.1	0.451794
28.610067	0.1	0.440073
28.611733	0.1	0.432055
28.613400	0.1	0.429391
28.615067	0.1	0.430713
28.616733	0.1	0.433284
28.618400	0.1	0.435351
28.620067	0.1	0.436977
28.621733	0.1	0.438699
28.623400	0.1	0.441014
28.625067	0.1	0.444213
28.626733	0.1	0.447268
28.628400	0.1	0.447938
28.630067	0.1	0.444739
28.631733	0.1	0.438401
28.633400	0.1	0.430974
28.635067	0.1	0.424092
28.636733	0.1	0.418769
28.638400	0.1	0.415551
28.640067	0.1	0.413894
28.641733	0.1	0.412324
28.643400	0.1	0.409596
28.645067	0.1	0.405754
28.646733	0.1	0.402387
28.648400	0.1	0.401023
28.650067	0.1	0.401465
28.651733	0.1	0.402504
28.653400	0.1	0.403239
28.655067	0.1	0.403142
28.656733	0.1	0.401465
28.658400	0.1	0.397242
28.660067	0.1	0.390741
28.661733	0.1	0.384403
28.663400	0.1	0.380795
28.665067	0.1	0.380287
28.666733	0.1	0.381032
28.668400	0.1	0.380916
28.670067	0.1	0.380110
28.671733	0.1	0.380529
28.673400	0.1	0.382778
28.675067	0.1	0.385176
28.676733	0.1	0.385516
28.678400	0.1	0.383281
28.680067	0.1	0.380194
28.681733	0.1	0.378215
28.683400	0.1	0.377870
28.685067	0.1	0.378992
28.686733	0.1	0.381628
28.688400	0.1	0.384962
28.690067	0.1	0.386764
28.691733	0.1	0.385437
28.693400	0.1	0.381907
28.695067	0.1	0.378685
28.696733	0.1	0.377442
28.698400	0.1	0.378294
28.700067	0.1	0.380669
28.701733	0.1	0.383141
28.703400	0.1	0.383519
28.705067	0.1	0.380930
28.706733	0.1	0.376725
28.708400	0.1	0.372422
28.710067	0.1	0.368226
28.711733	0.1	0.363677
28.713400	0.1	0.358722
28.715067	0.1	0.354475
28.716733	0.1	0.353139
28.718400	0.1	0.356743
28.720067	0.1	0.365116
28.721733	0.1	0.375668
28.723400	0.1	0.385712
28.725067	0.1	0.394015
28.726733	0.1	0.400413
28.728400	0.1	0.405284
28.730067	0.1	0.408781
28.731733	0.1	0.410285
28.733400	0.1	0.409023
28.735067	0.1	0.404553
28.736733	0.1	0.397242
28.738400	0.1	0.389372
28.740067	0.1	0.384762
28.741733	0.1	0.386182
28.743400	0.1	0.393731
28.745067	0.1	0.405042
28.746733	0.1	0.416008
28.748400	0.1	0.422881
28.750067	0.1	0.425349
28.751733	0.1	0.426620
28.753400	0.1	0.430243
28.755067	0.1	0.437754
28.756733	0.1	0.448157
28.758400	0.1	0.458164
28.760067	0.1	0.464441
28.761733	0.1	0.466658
28.763400	0.1	0.467533
28.765067	0.1	0.470513
28.766733	0.1	0.477470
28.768400	0.1	0.487454
28.770067	0.1	0.498001
28.771733	0.1	0.507692
28.773400	0.1	0.516232
28.775067	0.1	0.523087
28.776733	0.1	0.527836
28.778400	0.1	0.531129
28.780067	0.1	0.534588
28.781733	0.1	0.539841
28.783400	0.1	0.547157
28.785067	0.1	0.555487
28.786733	0.1	0.564074
28.788400	0.1	0.572964
28.790067	0.1	0.582165
28.791733	0.1	0.590938
28.793400	0.1	0.597900
28.795067	0.1	0.602035
28.796733	0.1	0.603721
28.798400	0.1	0.604186
28.800067	0.1	0.604521
28.801733	0.1	0.606054
28.803400	0.1	0.610393
28.805067	0.1	0.617644
28.806733	0.1	0.625895
28.808400	0.1	0.633174
28.810067	0.1	0.639255
28.811733	0.1	0.645258
28.813400	0.1	0.650818
28.815067	0.1	0.653141
28.816733	0.1	0.650468
28.818400	0.1	0.644261
28.820067	0.1	0.637602
28.821733	0.1	0.633188
28.823400	0.1	0.632289
28.825067	0.1	0.634682
28.826733	0.1	0.638957
28.828400	0.1	0.642752
28.830067	0.1	0.643767
28.831733	0.1	0.640661
28.833400	0.1	0.633025
28.835067	0.1	0.621537
28.836733	0.1	0.608405
28.838400	0.1	0.596782
28.840067	0.1	0.588824
28.841733	0.1	0.584256
28.843400	0.1	0.581285
28.845067	0.1	0.577746
28.846733	0.1	0.571688
28.848400	0.1	0.562575
28.850067	0.1	0.551338
28.851733	0.1	0.539040
28.853400	0.1	0.526826
28.855067	0.1	0.516139
28.856733	0.1	0.508130
28.858400	0.1	0.503073
28.860067	0.1	0.500134
28.861733	0.1	0.497876
28.863400	0.1	0.495217
28.865067	0.1	0.491920
28.866733	0.1	0.487962
28.868400	0.1	0.483044
28.870067	0.1	0.476898
28.871733	0.1	0.469615
28.873400	0.1	0.461838
28.875067	0.1	0.454574
28.876733	0.1	0.448236
28.878400	0.1	0.442732
28.880067	0.1	0.438248
28.881733	0.1	0.434862
28.883400	0.1	0.432306
28.885067	0.1	0.430732
28.886733	0.1	0.430327
28.888400	0.1	0.430169
28.890067	0.1	0.429302
28.891733	0.1	0.428027
28.893400	0.1	0.426942
28.895067	0.1	0.426588
28.896733	0.1	0.427924
28.898400	0.1	0.430648
28.900067	0.1	0.432585
28.901733	0.1	0.432115
28.903400	0.1	0.429093
28.905067	0.1	0.424045
28.906733	0.1	0.418448
28.908400	0.1	0.414653
28.910067	0.1	0.414788
28.911733	0.1	0.419975
28.913400	0.1	0.429368
28.915067	0.1	0.439878
28.916733	0.1	0.448311
28.918400	0.1	0.453647
28.920067	0.1	0.456944
28.921733	0.1	0.459920
28.923400	0.1	0.463990
28.925067	0.1	0.469903
28.926733	0.1	0.477745
28.928400	0.1	0.487128
28.930067	0.1	0.497387
28.931733	0.1	0.507510
28.933400	0.1	0.515548
28.935067	0.1	0.519045
28.936733	0.1	0.517406
28.938400	0.1	0.513126
28.940067	0.1	0.509922
28.941733	0.1	0.509792
28.943400	0.1	0.512102
28.945067	0.1	0.515645
28.946733	0.1	0.520325
28.948400	0.1	0.525643
28.950067	0.1	0.529890
28.951733	0.1	0.532502
28.953400	0.1	0.534705
28.955067	0.1	0.537201
28.956733	0.1	0.539543
28.958400	0.1	0.541233
28.960067	0.1	0.542039
28.961733	0.1	0.541653
28.963400	0.1	0.539608
28.965067	0.1	0.535478
28.966733	0.1	0.529480
28.968400	0.1	0.522714
28.970067	0.1	0.516609
28.971733	0.1	0.512302
28.973400	0.1	0.510127
28.975067	0.1	0.509149
28.976733	0.1	0.507496
28.978400	0.1	0.503371
28.980067	0.1	0.495720
28.981733	0.1	0.484516
28.983400	0.1	0.471110
28.985067	0.1	0.458085
28.986733	0.1	0.447985
28.988400	0.1	0.441559
28.990067	0.1	0.437773
28.991733	0.1	0.435216
28.993400	0.1	0.432450
28.995067	0.1	0.428287
28.996733	0.1	0.423267
28.998400	0.1	0.419337
29.000067	0.1	0.416725
29.001733	0.1	0.413037
29.003400	0.1	0.406466
29.005067	0.1	0.397530
29.006733	0.1	0.387765
29.008400	0.1	0.378732
29.010067	0.1	0.371076
29.011733	0.1	0.364375
29.013400	0.1	0.358345
29.015067	0.1	0.352962
29.016733	0.1	0.347788
29.018400	0.1	0.342550
29.020067	0.1	0.337940
29.021733	0.1	0.335062
29.023400	0.1	0.334019
29.025067	0.1	0.333772
29.026733	0.1	0.333684
29.028400	0.1	0.334098
29.030067	0.1	0.335299
29.031733	0.1	0.336748
29.033400	0.1	0.337111
29.035067	0.1	0.335025
29.036733	0.1	0.330331
29.038400	0.1	0.324314
29.040067	0.1	0.318387
29.041733	0.1	0.313800
29.043400	0.1	0.312203
29.045067	0.1	0.314703
29.046733	0.1	0.320137
29.048400	0.1	0.324636
29.050067	0.1	0.324142
29.051733	0.1	0.318103
29.053400	0.1	0.309581
29.055067	0.1	0.301800
29.056733	0.1	0.296151
29.058400	0.1	0.292668
29.060067	0.1	0.290135
29.061733	0.1	0.286712
29.063400	0.1	0.281855
29.065067	0.1	0.276547
29.066733	0.1	0.271951
29.068400	0.1	0.269143
29.070067	0.1	0.269176
29.071733	0.1	0.272538
29.073400	0.1	0.278815
29.075067	0.1	0.286261
29.076733	0.1	0.291811
29.078400	0.1	0.292649
29.080067	0.1	0.288431
29.081733	0.1	0.281697
29.083400	0.1	0.275774
29.085067	0.1	0.272747
29.086733	0.1	0.272840
29.088400	0.1	0.274265
29.090067	0.1	0.274265
29.091733	0.1	0.271490
29.093400	0.1	0.267383
29.095067	0.1	0.264505
29.096733	0.1	0.263960
29.098400	0.1	0.265576
29.100067	0.1	0.269068
29.101733	0.1	0.273078
29.103400	0.1	0.275038
29.105067	0.1	0.273688
29.106733	0.1	0.269893
29.108400	0.1	0.265017
29.110067	0.1	0.260384
29.111733	0.1	0.257515
29.113400	0.1	0.257413
29.115067	0.1	0.260277
29.116733	0.1	0.265986
29.118400	0.1	0.273711
29.120067	0.1	0.281371
29.121733	0.1	0.286507
29.123400	0.1	0.287918
29.125067	0.1	0.286726
29.126733	0.1	0.285497
29.128400	0.1	0.285646
29.130067	0.1	0.286102
29.131733	0.1	0.285096
29.133400	0.1	0.282316
29.135067	0.1	0.278773
29.136733	0.1	0.275346
29.138400	0.1	0.272375
29.140067	0.1	0.270042
29.141733	0.1	0.268742
29.143400	0.1	0.269394
29.145067	0.1	0.272891
29.146733	0.1	0.278573
29.148400	0.1	0.284058
29.150067	0.1	0.287271
29.151733	0.1	0.287909
29.153400	0.1	0.286791
29.155067	0.1	0.284957
29.156733	0.1	0.283378
29.158400	0.1	0.282875
29.160067	0.1	0.283886
29.161733	0.1	0.286358
29.163400	0.1	0.289385
29.165067	0.1	0.291429
29.166733	0.1	0.292156
29.168400	0.1	0.293269
29.170067	0.1	0.296342
29.171733	0.1	0.300738
29.173400	0.1	0.304263
29.175067	0.1	0.305492
29.176733	0.1	0.304719
29.178400	0.1	0.302978
29.180067	0.1	0.301017
29.181733	0.1	0.299471
29.183400	0.1	0.299192
29.185067	0.1	0.300938
29.186733	0.1	0.304994
29.188400	0.1	0.310945
29.190067	0.1	0.317930
29.191733	0.1	0.324952
29.193400	0.1	0.330927
29.195067	0.1	0.335118
[truncated: 252,965 more chars]
