# Supplementary material for: Fade into you: genetic control of pigmentation patterns in red-flesh apple (Malus domestica)
Source: Front Plant Sci. 2025 Jan 13;15:1462545. doi: 10.3389/fpls.2024.1462545 (PMC11770013; doi:10.3389/fpls.2024.1462545)
Supplement: Supplementary file 4 [file DataSheet1.zip › CR C2UV_VIS_4/CR C2UV_VIS_4.txt]

URL	chrom://thermo-pfav3ojr/ChromeleonLocal/Instrument Data/Vanquish_MS/Dimitri/VALEMA/Pierre/Echantillons 03-04-24.seq/902.smp/UV_VIS_4.channel/UV_VIS_4.chm
Channel	UV_VIS_4

Injection Information:
Data Vault	ChromeleonLocal
Sequence	Echantillons 03-04-24
Name	CR C2
Number	10
Position	B:B1
Comment	colonne SB-AQ MeOH+5%AA
Processing Method	Quantitative
Instrument Method	VALEMA test separation GRAQ 4
Type	Unknown
Status	Finished
Inject Time	4/4/2024 12:36:20 AM +02:00
Volume (µl)	10.0000
Dilution Factor	1.0000
Weight	1.0000

Chromatogram Data Information:
Time Min. (min)	0.001733
Time Max. (min)	47.000067
Data Points	28200
Detector	UV
Generating Data System	Chromeleon 7.3.2.10759
Exporting Data System	Chromeleon 7.3.2.0
Operator	Instrument Controller
Signal Quantity	Absorbance
Signal Unit	mAU
Signal Min.	-7.620412
Signal Max.	29.666591
Channel	UV_VIS_4
Driver Name	VDAD.dll
Channel Type	Evaluation
Min. Step (s)	0.1
Max. Step (s)	0.1
Average Step (s)	0.1

Signal Parameter Information:
Signal Info	WVL:512 nm

Chromatogram Data:
Time (min)	Step (s)	Value (mAU)
0.001733	n.a.	0.000000
0.003400	0.1	0.000144
0.005067	0.1	0.000945
0.006733	0.1	0.002966
0.008400	0.1	0.005956
0.010067	0.1	0.008624
0.011733	0.1	0.009788
0.013400	0.1	0.009742
0.015067	0.1	0.009853
0.016733	0.1	0.010887
0.018400	0.1	0.012731
0.020067	0.1	0.015316
0.021733	0.1	0.018384
0.023400	0.1	0.021048
0.025067	0.1	0.022519
0.026733	0.1	0.022515
0.028400	0.1	0.020717
0.030067	0.1	0.017011
0.031733	0.1	0.012005
0.033400	0.1	0.006547
0.035067	0.1	0.000871
0.036733	0.1	-0.005225
0.038400	0.1	-0.011874
0.040067	0.1	-0.018724
0.041733	0.1	-0.024615
0.043400	0.1	-0.028256
0.045067	0.1	-0.029700
0.046733	0.1	-0.030100
0.048400	0.1	-0.030193
0.050067	0.1	-0.029979
0.051733	0.1	-0.029495
0.053400	0.1	-0.028592
0.055067	0.1	-0.026426
0.056733	0.1	-0.022445
0.058400	0.1	-0.017541
0.060067	0.1	-0.013360
0.061733	0.1	-0.010543
0.063400	0.1	-0.008321
0.065067	0.1	-0.005751
0.066733	0.1	-0.002841
0.068400	0.1	-0.000512
0.070067	0.1	0.000331
0.071733	0.1	-0.000373
0.073400	0.1	-0.002012
0.075067	0.1	-0.003893
0.076733	0.1	-0.005485
0.078400	0.1	-0.006445
0.080067	0.1	-0.006896
0.081733	0.1	-0.007274
0.083400	0.1	-0.007530
0.085067	0.1	-0.006924
0.086733	0.1	-0.004885
0.088400	0.1	-0.001709
0.090067	0.1	0.001625
0.091733	0.1	0.003884
0.093400	0.1	0.004098
0.095067	0.1	0.002040
0.096733	0.1	-0.001788
0.098400	0.1	-0.006189
0.100067	0.1	-0.009616
0.101733	0.1	-0.011148
0.103400	0.1	-0.011106
0.105067	0.1	-0.010240
0.106733	0.1	-0.008815
0.108400	0.1	-0.006943
0.110067	0.1	-0.005313
0.111733	0.1	-0.004736
0.113400	0.1	-0.005094
0.115067	0.1	-0.005397
0.116733	0.1	-0.004801
0.118400	0.1	-0.003139
0.120067	0.1	-0.000936
0.121733	0.1	0.000927
0.123400	0.1	0.001807
0.125067	0.1	0.001648
0.126733	0.1	0.000857
0.128400	0.1	-0.000275
0.130067	0.1	-0.001905
0.131733	0.1	-0.004321
0.133400	0.1	-0.007479
0.135067	0.1	-0.010864
0.136733	0.1	-0.013933
0.138400	0.1	-0.016619
0.140067	0.1	-0.019157
0.141733	0.1	-0.021537
0.143400	0.1	-0.023297
0.145067	0.1	-0.023674
0.146733	0.1	-0.021951
0.148400	0.1	-0.018054
0.150067	0.1	-0.012922
0.151733	0.1	-0.007967
0.153400	0.1	-0.004084
0.155067	0.1	-0.001383
0.156733	0.1	0.000256
0.158400	0.1	0.000671
0.160067	0.1	-0.000587
0.161733	0.1	-0.003912
0.163400	0.1	-0.008810
0.165067	0.1	-0.013495
0.166733	0.1	-0.016298
0.168400	0.1	-0.017378
0.170067	0.1	-0.018072
0.171733	0.1	-0.018911
0.173400	0.1	-0.019311
0.175067	0.1	-0.018743
0.176733	0.1	-0.017295
0.178400	0.1	-0.015306
0.180067	0.1	-0.012792
0.181733	0.1	-0.009527
0.183400	0.1	-0.005942
0.185067	0.1	-0.003316
0.186733	0.1	-0.002733
0.188400	0.1	-0.004121
0.190067	0.1	-0.006407
0.191733	0.1	-0.008401
0.193400	0.1	-0.009462
0.195067	0.1	-0.009383
0.196733	0.1	-0.008158
0.198400	0.1	-0.006310
0.200067	0.1	-0.004964
0.201733	0.1	-0.004894
0.203400	0.1	-0.005877
0.205067	0.1	-0.007302
0.206733	0.1	-0.008810
0.208400	0.1	-0.010314
0.210067	0.1	-0.011581
0.211733	0.1	-0.012028
0.213400	0.1	-0.010938
0.215067	0.1	-0.007981
0.216733	0.1	-0.004251
0.218400	0.1	-0.001988
0.220067	0.1	-0.002519
0.221733	0.1	-0.005001
0.223400	0.1	-0.007437
0.225067	0.1	-0.008205
0.226733	0.1	-0.006878
0.228400	0.1	-0.004112
0.230067	0.1	-0.001383
0.231733	0.1	-0.000265
0.233400	0.1	-0.001118
0.235067	0.1	-0.002976
0.236733	0.1	-0.004675
0.238400	0.1	-0.005658
0.240067	0.1	-0.005998
0.241733	0.1	-0.005825
0.243400	0.1	-0.004806
0.245067	0.1	-0.002957
0.246733	0.1	-0.001350
0.248400	0.1	-0.000899
0.250067	0.1	-0.001420
0.251733	0.1	-0.002263
0.253400	0.1	-0.002864
0.255067	0.1	-0.002971
0.256733	0.1	-0.002687
0.258400	0.1	-0.002105
0.260067	0.1	-0.000969
0.261733	0.1	0.000787
0.263400	0.1	0.002482
0.265067	0.1	0.003367
0.266733	0.1	0.003474
0.268400	0.1	0.003348
0.270067	0.1	0.003469
0.271733	0.1	0.003977
0.273400	0.1	0.004400
0.275067	0.1	0.003814
0.276733	0.1	0.001574
0.278400	0.1	-0.002179
0.280067	0.1	-0.006435
0.281733	0.1	-0.009811
0.283400	0.1	-0.011437
0.285067	0.1	-0.011260
0.286733	0.1	-0.009448
0.288400	0.1	-0.006058
0.290067	0.1	-0.001676
0.291733	0.1	0.002114
0.293400	0.1	0.003730
0.295067	0.1	0.003087
0.296733	0.1	0.001318
0.298400	0.1	-0.000694
0.300067	0.1	-0.002491
0.301733	0.1	-0.003623
0.303400	0.1	-0.003944
0.305067	0.1	-0.003804
0.306733	0.1	-0.003600
0.308400	0.1	-0.003478
0.310067	0.1	-0.003506
0.311733	0.1	-0.003967
0.313400	0.1	-0.005206
0.315067	0.1	-0.006896
0.316733	0.1	-0.008224
0.318400	0.1	-0.008750
0.320067	0.1	-0.008768
0.321733	0.1	-0.008806
0.323400	0.1	-0.009141
0.325067	0.1	-0.009947
0.326733	0.1	-0.011339
0.328400	0.1	-0.012922
0.330067	0.1	-0.013909
0.331733	0.1	-0.013686
0.333400	0.1	-0.012214
0.335067	0.1	-0.010235
0.336733	0.1	-0.008740
0.338400	0.1	-0.008009
0.340067	0.1	-0.007730
0.341733	0.1	-0.007553
0.343400	0.1	-0.007236
0.345067	0.1	-0.006603
0.346733	0.1	-0.005304
0.348400	0.1	-0.002808
0.350067	0.1	0.000722
0.351733	0.1	0.003818
0.353400	0.1	0.004610
0.355067	0.1	0.002556
0.356733	0.1	-0.000824
0.358400	0.1	-0.003446
0.360067	0.1	-0.004680
0.361733	0.1	-0.005187
0.363400	0.1	-0.005290
0.365067	0.1	-0.004712
0.366733	0.1	-0.003665
0.368400	0.1	-0.002943
0.370067	0.1	-0.003097
0.371733	0.1	-0.004042
0.373400	0.1	-0.005336
0.375067	0.1	-0.006738
0.376733	0.1	-0.008456
0.378400	0.1	-0.010566
0.380067	0.1	-0.012624
0.381733	0.1	-0.014044
0.383400	0.1	-0.014408
0.385067	0.1	-0.013430
0.386733	0.1	-0.011181
0.388400	0.1	-0.008023
0.390067	0.1	-0.004615
0.391733	0.1	-0.002049
0.393400	0.1	-0.001239
0.395067	0.1	-0.001900
0.396733	0.1	-0.003008
0.398400	0.1	-0.003865
0.400067	0.1	-0.004373
0.401733	0.1	-0.004801
0.403400	0.1	-0.005481
0.405067	0.1	-0.006491
0.406733	0.1	-0.007609
0.408400	0.1	-0.008391
0.410067	0.1	-0.008424
0.411733	0.1	-0.007632
0.413400	0.1	-0.006207
0.415067	0.1	-0.004382
0.416733	0.1	-0.002659
0.418400	0.1	-0.001672
0.420067	0.1	-0.001439
0.421733	0.1	-0.001141
0.423400	0.1	0.000121
0.425067	0.1	0.002622
0.426733	0.1	0.005630
0.428400	0.1	0.007753
0.430067	0.1	0.007935
0.431733	0.1	0.006179
0.433400	0.1	0.003409
0.435067	0.1	0.000810
0.436733	0.1	-0.001071
0.438400	0.1	-0.002505
0.440067	0.1	-0.003595
0.441733	0.1	-0.003604
0.443400	0.1	-0.001779
0.445067	0.1	0.001658
0.446733	0.1	0.005406
0.448400	0.1	0.007609
0.450067	0.1	0.007246
0.451733	0.1	0.005476
0.453400	0.1	0.004787
0.455067	0.1	0.006752
0.456733	0.1	0.010645
0.458400	0.1	0.014119
0.460067	0.1	0.015204
0.461733	0.1	0.013388
0.463400	0.1	0.009434
0.465067	0.1	0.004862
0.466733	0.1	0.001234
0.468400	0.1	-0.000452
0.470067	0.1	-0.000037
0.471733	0.1	0.001700
0.473400	0.1	0.003409
0.475067	0.1	0.004163
0.476733	0.1	0.003953
0.478400	0.1	0.003362
0.480067	0.1	0.003264
0.481733	0.1	0.004112
0.483400	0.1	0.004997
0.485067	0.1	0.004438
0.486733	0.1	0.001965
0.488400	0.1	-0.001462
0.490067	0.1	-0.004270
0.491733	0.1	-0.005462
0.493400	0.1	-0.005243
0.495067	0.1	-0.004461
0.496733	0.1	-0.003721
0.498400	0.1	-0.003241
0.500067	0.1	-0.003097
0.501733	0.1	-0.003269
0.503400	0.1	-0.003567
0.505067	0.1	-0.003702
0.506733	0.1	-0.003595
0.508400	0.1	-0.003348
0.510067	0.1	-0.003017
0.511733	0.1	-0.002510
0.513400	0.1	-0.001509
0.515067	0.1	0.000321
0.516733	0.1	0.002859
0.518400	0.1	0.005476
0.520067	0.1	0.007264
0.521733	0.1	0.007176
0.523400	0.1	0.004778
0.525067	0.1	0.000857
0.526733	0.1	-0.003050
0.528400	0.1	-0.005676
0.530067	0.1	-0.006496
0.531733	0.1	-0.005919
0.533400	0.1	-0.005085
0.535067	0.1	-0.005211
0.536733	0.1	-0.006612
0.538400	0.1	-0.008214
0.540067	0.1	-0.008624
0.541733	0.1	-0.007600
0.543400	0.1	-0.005933
0.545067	0.1	-0.004652
0.546733	0.1	-0.004289
0.548400	0.1	-0.004289
0.550067	0.1	-0.003753
0.551733	0.1	-0.002617
0.553400	0.1	-0.001560
0.555067	0.1	-0.001225
0.556733	0.1	-0.001756
0.558400	0.1	-0.002929
0.560067	0.1	-0.004396
0.561733	0.1	-0.005872
0.563400	0.1	-0.007311
0.565067	0.1	-0.008838
0.566733	0.1	-0.010389
0.568400	0.1	-0.011395
0.570067	0.1	-0.011339
0.571733	0.1	-0.010445
0.573400	0.1	-0.009551
0.575067	0.1	-0.009430
0.576733	0.1	-0.010100
0.578400	0.1	-0.010948
0.580067	0.1	-0.011465
0.581733	0.1	-0.011455
0.583400	0.1	-0.011022
0.585067	0.1	-0.010715
0.586733	0.1	-0.011222
0.588400	0.1	-0.012475
0.590067	0.1	-0.013495
0.591733	0.1	-0.013299
0.593400	0.1	-0.011856
0.595067	0.1	-0.009942
0.596733	0.1	-0.008335
0.598400	0.1	-0.007204
0.600067	0.1	-0.006296
0.601733	0.1	-0.005527
0.603400	0.1	-0.005141
0.605067	0.1	-0.005718
0.606733	0.1	-0.007837
0.608400	0.1	-0.011325
0.610067	0.1	-0.015190
0.611733	0.1	-0.018310
0.613400	0.1	-0.019963
0.615067	0.1	-0.020107
0.616733	0.1	-0.019423
0.618400	0.1	-0.018771
0.620067	0.1	-0.018580
0.621733	0.1	-0.018911
0.623400	0.1	-0.019898
0.625067	0.1	-0.021420
0.626733	0.1	-0.022571
0.628400	0.1	-0.022138
0.630067	0.1	-0.019763
0.631733	0.1	-0.016307
0.633400	0.1	-0.013155
0.635067	0.1	-0.011646
0.636733	0.1	-0.012480
0.638400	0.1	-0.015101
0.640067	0.1	-0.018096
0.641733	0.1	-0.020429
0.643400	0.1	-0.022091
0.645067	0.1	-0.023432
0.646733	0.1	-0.024191
0.648400	0.1	-0.023940
0.650067	0.1	-0.023111
0.651733	0.1	-0.022948
0.653400	0.1	-0.024373
0.655067	0.1	-0.027260
0.656733	0.1	-0.030668
0.658400	0.1	-0.033472
0.660067	0.1	-0.034831
0.661733	0.1	-0.034529
0.663400	0.1	-0.033132
0.665067	0.1	-0.031646
0.666733	0.1	-0.030654
0.668400	0.1	-0.030086
0.670067	0.1	-0.029551
0.671733	0.1	-0.028424
0.673400	0.1	-0.026445
0.675067	0.1	-0.024294
0.676733	0.1	-0.022850
0.678400	0.1	-0.022431
0.680067	0.1	-0.022757
0.681733	0.1	-0.023213
0.683400	0.1	-0.023176
0.685067	0.1	-0.022240
0.686733	0.1	-0.020391
0.688400	0.1	-0.018249
0.690067	0.1	-0.016531
0.691733	0.1	-0.015241
0.693400	0.1	-0.014100
0.695067	0.1	-0.013290
0.696733	0.1	-0.013392
0.698400	0.1	-0.014757
0.700067	0.1	-0.016997
0.701733	0.1	-0.018980
0.703400	0.1	-0.019413
0.705067	0.1	-0.017746
0.706733	0.1	-0.014249
0.708400	0.1	-0.009378
0.710067	0.1	-0.003930
0.711733	0.1	0.000587
0.713400	0.1	0.002612
0.715067	0.1	0.001518
0.716733	0.1	-0.002049
0.718400	0.1	-0.006403
0.720067	0.1	-0.009653
0.721733	0.1	-0.010687
0.723400	0.1	-0.009700
0.725067	0.1	-0.008000
0.726733	0.1	-0.007064
0.728400	0.1	-0.007488
0.730067	0.1	-0.008815
0.731733	0.1	-0.010272
0.733400	0.1	-0.011488
0.735067	0.1	-0.012675
0.736733	0.1	-0.014286
0.738400	0.1	-0.016508
0.740067	0.1	-0.019292
0.741733	0.1	-0.022282
0.743400	0.1	-0.024433
0.745067	0.1	-0.024652
0.746733	0.1	-0.022980
0.748400	0.1	-0.020666
0.750067	0.1	-0.019111
0.751733	0.1	-0.018799
0.753400	0.1	-0.019390
0.755067	0.1	-0.020443
0.756733	0.1	-0.021518
0.758400	0.1	-0.022189
0.760067	0.1	-0.022384
0.761733	0.1	-0.022352
0.763400	0.1	-0.022273
0.765067	0.1	-0.021830
0.766733	0.1	-0.020396
0.768400	0.1	-0.017975
0.770067	0.1	-0.015683
0.771733	0.1	-0.014934
0.773400	0.1	-0.016452
0.775067	0.1	-0.019842
0.776733	0.1	-0.023576
0.778400	0.1	-0.025779
0.780067	0.1	-0.025732
0.781733	0.1	-0.024266
0.783400	0.1	-0.022477
0.785067	0.1	-0.020689
0.786733	0.1	-0.018836
0.788400	0.1	-0.017178
0.790067	0.1	-0.016200
0.791733	0.1	-0.016172
0.793400	0.1	-0.017104
0.795067	0.1	-0.018720
0.796733	0.1	-0.020457
0.798400	0.1	-0.021998
0.800067	0.1	-0.023618
0.801733	0.1	-0.025625
0.803400	0.1	-0.027777
0.805067	0.1	-0.029374
0.806733	0.1	-0.029658
0.808400	0.1	-0.028582
0.810067	0.1	-0.027134
0.811733	0.1	-0.026422
0.813400	0.1	-0.026738
0.815067	0.1	-0.027623
0.816733	0.1	-0.028354
0.818400	0.1	-0.028359
0.820067	0.1	-0.027460
0.821733	0.1	-0.025863
0.823400	0.1	-0.023898
0.825067	0.1	-0.022110
0.826733	0.1	-0.021346
0.828400	0.1	-0.022156
0.830067	0.1	-0.023930
0.831733	0.1	-0.025127
0.833400	0.1	-0.024745
0.835067	0.1	-0.022831
0.836733	0.1	-0.019684
0.838400	0.1	-0.015879
0.840067	0.1	-0.013039
0.841733	0.1	-0.012876
0.843400	0.1	-0.015344
0.845067	0.1	-0.018817
0.846733	0.1	-0.021597
0.848400	0.1	-0.022678
0.850067	0.1	-0.021956
0.851733	0.1	-0.020377
0.853400	0.1	-0.019255
0.855067	0.1	-0.019311
0.856733	0.1	-0.020182
0.858400	0.1	-0.020782
0.860067	0.1	-0.020410
0.861733	0.1	-0.019595
0.863400	0.1	-0.019600
0.865067	0.1	-0.020931
0.866733	0.1	-0.022654
0.868400	0.1	-0.023553
0.870067	0.1	-0.023390
0.871733	0.1	-0.022412
0.873400	0.1	-0.020624
0.875067	0.1	-0.018110
0.876733	0.1	-0.015320
0.878400	0.1	-0.012759
0.880067	0.1	-0.010761
0.881733	0.1	-0.009681
0.883400	0.1	-0.009895
0.885067	0.1	-0.011283
0.886733	0.1	-0.013392
0.888400	0.1	-0.016247
0.890067	0.1	-0.019940
0.891733	0.1	-0.023777
0.893400	0.1	-0.026766
0.895067	0.1	-0.028391
0.896733	0.1	-0.028438
0.898400	0.1	-0.027013
0.900067	0.1	-0.024727
0.901733	0.1	-0.022249
0.903400	0.1	-0.020107
0.905067	0.1	-0.019027
0.906733	0.1	-0.019530
0.908400	0.1	-0.021085
0.910067	0.1	-0.022524
0.911733	0.1	-0.023516
0.913400	0.1	-0.024945
0.915067	0.1	-0.027283
0.916733	0.1	-0.029458
0.918400	0.1	-0.029947
0.920067	0.1	-0.028568
0.921733	0.1	-0.026706
0.923400	0.1	-0.025444
0.925067	0.1	-0.024373
0.926733	0.1	-0.022701
0.928400	0.1	-0.020657
0.930067	0.1	-0.019232
0.931733	0.1	-0.018911
0.933400	0.1	-0.019185
0.935067	0.1	-0.019437
0.936733	0.1	-0.019763
0.938400	0.1	-0.020564
0.940067	0.1	-0.021821
0.941733	0.1	-0.023106
0.943400	0.1	-0.024200
0.945067	0.1	-0.025160
0.946733	0.1	-0.026007
0.948400	0.1	-0.026501
0.950067	0.1	-0.025956
0.951733	0.1	-0.023935
0.953400	0.1	-0.021132
0.955067	0.1	-0.018962
0.956733	0.1	-0.018454
0.958400	0.1	-0.019637
0.960067	0.1	-0.021467
0.961733	0.1	-0.022617
0.963400	0.1	-0.022398
0.965067	0.1	-0.020959
0.966733	0.1	-0.019036
0.968400	0.1	-0.017481
0.970067	0.1	-0.016848
0.971733	0.1	-0.016978
0.973400	0.1	-0.016838
0.975067	0.1	-0.015288
0.976733	0.1	-0.012205
0.978400	0.1	-0.008559
0.980067	0.1	-0.005462
0.981733	0.1	-0.003632
0.983400	0.1	-0.003441
0.985067	0.1	-0.004768
0.986733	0.1	-0.006692
0.988400	0.1	-0.007977
0.990067	0.1	-0.008205
0.991733	0.1	-0.007926
0.993400	0.1	-0.007851
0.995067	0.1	-0.008531
0.996733	0.1	-0.010342
0.998400	0.1	-0.013043
1.000067	0.1	-0.015921
1.001733	0.1	-0.018533
1.003400	0.1	-0.020745
1.005067	0.1	-0.022291
1.006733	0.1	-0.023106
1.008400	0.1	-0.023819
1.010067	0.1	-0.025118
1.011733	0.1	-0.026720
1.013400	0.1	-0.027744
1.015067	0.1	-0.027912
1.016733	0.1	-0.027562
1.018400	0.1	-0.026850
1.020067	0.1	-0.025677
1.021733	0.1	-0.023977
1.023400	0.1	-0.021905
1.025067	0.1	-0.019995
1.026733	0.1	-0.018957
1.028400	0.1	-0.019227
1.030067	0.1	-0.020545
1.031733	0.1	-0.022203
1.033400	0.1	-0.023772
1.035067	0.1	-0.025183
1.036733	0.1	-0.026189
1.038400	0.1	-0.026473
1.040067	0.1	-0.025919
1.041733	0.1	-0.024661
1.043400	0.1	-0.023055
1.045067	0.1	-0.021392
1.046733	0.1	-0.019739
1.048400	0.1	-0.018198
1.050067	0.1	-0.016908
1.051733	0.1	-0.015558
1.053400	0.1	-0.013793
1.055067	0.1	-0.011963
1.056733	0.1	-0.010706
1.058400	0.1	-0.010231
1.060067	0.1	-0.010468
1.061733	0.1	-0.011437
1.063400	0.1	-0.013360
1.065067	0.1	-0.016345
1.066733	0.1	-0.019888
1.068400	0.1	-0.023143
1.070067	0.1	-0.025230
1.071733	0.1	-0.025681
1.073400	0.1	-0.025197
1.075067	0.1	-0.025285
1.076733	0.1	-0.026491
1.078400	0.1	-0.028014
1.080067	0.1	-0.029118
1.081733	0.1	-0.029956
1.083400	0.1	-0.030864
1.085067	0.1	-0.031632
1.086733	0.1	-0.031674
1.088400	0.1	-0.030650
1.090067	0.1	-0.028638
1.091733	0.1	-0.025770
1.093400	0.1	-0.022114
1.095067	0.1	-0.018156
1.096733	0.1	-0.015185
1.098400	0.1	-0.014654
1.100067	0.1	-0.016647
1.101733	0.1	-0.019572
1.103400	0.1	-0.021965
1.105067	0.1	-0.023735
1.106733	0.1	-0.025309
1.108400	0.1	-0.026440
1.110067	0.1	-0.026394
1.111733	0.1	-0.024848
1.113400	0.1	-0.022328
1.115067	0.1	-0.019837
1.116733	0.1	-0.018398
1.118400	0.1	-0.018897
1.120067	0.1	-0.021500
1.121733	0.1	-0.025034
1.123400	0.1	-0.027549
1.125067	0.1	-0.027930
1.126733	0.1	-0.026515
1.128400	0.1	-0.024373
1.130067	0.1	-0.022547
1.131733	0.1	-0.021728
1.133400	0.1	-0.021984
1.135067	0.1	-0.022952
1.136733	0.1	-0.024317
1.138400	0.1	-0.025653
1.140067	0.1	-0.026370
1.141733	0.1	-0.026352
1.143400	0.1	-0.026021
1.145067	0.1	-0.025826
1.146733	0.1	-0.026138
1.148400	0.1	-0.027386
1.150067	0.1	-0.029863
1.151733	0.1	-0.033244
1.153400	0.1	-0.036322
1.155067	0.1	-0.037961
1.156733	0.1	-0.038417
1.158400	0.1	-0.039046
1.160067	0.1	-0.040503
1.161733	0.1	-0.041877
1.163400	0.1	-0.041714
1.165067	0.1	-0.039642
1.166733	0.1	-0.036587
1.168400	0.1	-0.033746
1.170067	0.1	-0.031721
1.171733	0.1	-0.030543
1.173400	0.1	-0.030058
1.175067	0.1	-0.030068
1.176733	0.1	-0.030361
1.178400	0.1	-0.030696
1.180067	0.1	-0.030859
1.181733	0.1	-0.030631
1.183400	0.1	-0.029756
1.185067	0.1	-0.028485
1.186733	0.1	-0.027744
1.188400	0.1	-0.028266
1.190067	0.1	-0.029732
1.191733	0.1	-0.030971
1.193400	0.1	-0.031060
1.195067	0.1	-0.030375
1.196733	0.1	-0.030203
1.198400	0.1	-0.031320
1.200067	0.1	-0.033402
1.201733	0.1	-0.035423
1.203400	0.1	-0.036466
1.205067	0.1	-0.036452
1.206733	0.1	-0.035861
1.208400	0.1	-0.035143
1.210067	0.1	-0.034468
1.211733	0.1	-0.033989
1.213400	0.1	-0.033937
1.215067	0.1	-0.034096
1.216733	0.1	-0.033700
1.218400	0.1	-0.032159
1.220067	0.1	-0.029705
1.221733	0.1	-0.027111
1.223400	0.1	-0.025122
1.225067	0.1	-0.024098
1.226733	0.1	-0.023637
1.228400	0.1	-0.022738
1.230067	0.1	-0.020834
1.231733	0.1	-0.018571
1.233400	0.1	-0.017104
1.235067	0.1	-0.016829
1.236733	0.1	-0.017160
1.238400	0.1	-0.017388
1.240067	0.1	-0.017355
1.241733	0.1	-0.017243
1.243400	0.1	-0.017267
1.245067	0.1	-0.017574
1.246733	0.1	-0.017867
1.248400	0.1	-0.017257
1.250067	0.1	-0.015348
1.251733	0.1	-0.012852
1.253400	0.1	-0.010654
1.255067	0.1	-0.009094
1.256733	0.1	-0.008480
1.258400	0.1	-0.009309
1.260067	0.1	-0.011679
1.261733	0.1	-0.014831
1.263400	0.1	-0.017555
1.265067	0.1	-0.019004
1.266733	0.1	-0.019073
1.268400	0.1	-0.018459
1.270067	0.1	-0.018487
1.271733	0.1	-0.020075
1.273400	0.1	-0.022743
1.275067	0.1	-0.025178
1.276733	0.1	-0.026389
1.278400	0.1	-0.026384
1.280067	0.1	-0.025970
1.281733	0.1	-0.026049
1.283400	0.1	-0.027004
1.285067	0.1	-0.028415
1.286733	0.1	-0.029299
1.288400	0.1	-0.029239
1.290067	0.1	-0.029020
1.291733	0.1	-0.029537
1.293400	0.1	-0.030501
1.295067	0.1	-0.030892
1.296733	0.1	-0.030529
1.298400	0.1	-0.030715
1.300067	0.1	-0.033164
1.301733	0.1	-0.038622
1.303400	0.1	-0.046617
1.305067	0.1	-0.056066
1.306733	0.1	-0.066115
1.308400	0.1	-0.076392
1.310067	0.1	-0.086399
1.311733	0.1	-0.095163
1.313400	0.1	-0.101775
1.315067	0.1	-0.105961
1.316733	0.1	-0.107717
1.318400	0.1	-0.106520
1.320067	0.1	-0.101691
1.321733	0.1	-0.093407
1.323400	0.1	-0.082250
1.325067	0.1	-0.068131
1.326733	0.1	-0.050650
1.328400	0.1	-0.029951
1.330067	0.1	-0.006887
1.331733	0.1	0.016931
1.333400	0.1	0.038976
1.335067	0.1	0.056662
1.336733	0.1	0.069011
1.338400	0.1	0.076960
1.340067	0.1	0.081905
1.341733	0.1	0.084247
1.343400	0.1	0.083502
1.345067	0.1	0.079316
1.346733	0.1	0.072131
1.348400	0.1	0.063311
1.350067	0.1	0.054231
1.351733	0.1	0.045123
1.353400	0.1	0.035637
1.355067	0.1	0.026016
1.356733	0.1	0.016782
1.358400	0.1	0.008340
1.360067	0.1	0.001225
1.361733	0.1	-0.004317
1.363400	0.1	-0.008475
1.365067	0.1	-0.011348
1.366733	0.1	-0.012959
1.368400	0.1	-0.013844
1.370067	0.1	-0.014822
1.371733	0.1	-0.016298
1.373400	0.1	-0.018268
1.375067	0.1	-0.020582
1.376733	0.1	-0.023092
1.378400	0.1	-0.026012
1.380067	0.1	-0.030142
1.381733	0.1	-0.036354
1.383400	0.1	-0.045160
1.385067	0.1	-0.056475
1.386733	0.1	-0.069602
1.388400	0.1	-0.083605
1.390067	0.1	-0.097998
1.391733	0.1	-0.112983
1.393400	0.1	-0.128988
1.395067	0.1	-0.146232
1.396733	0.1	-0.164728
1.398400	0.1	-0.184560
1.400067	0.1	-0.205901
1.401733	0.1	-0.228845
1.403400	0.1	-0.253343
1.405067	0.1	-0.279108
1.406733	0.1	-0.305520
1.408400	0.1	-0.331732
1.410067	0.1	-0.356887
1.411733	0.1	-0.380473
1.413400	0.1	-0.402336
1.415067	0.1	-0.422508
1.416733	0.1	-0.441405
1.418400	0.1	-0.459994
1.420067	0.1	-0.478951
1.421733	0.1	-0.497717
1.423400	0.1	-0.515133
1.425067	0.1	-0.530751
1.426733	0.1	-0.544921
1.428400	0.1	-0.558016
1.430067	0.1	-0.569965
1.431733	0.1	-0.580265
1.433400	0.1	-0.588722
1.435067	0.1	-0.596200
1.436733	0.1	-0.603888
1.438400	0.1	-0.612102
1.440067	0.1	-0.620331
1.441733	0.1	-0.627758
1.443400	0.1	-0.633341
1.445067	0.1	-0.636033
1.446733	0.1	-0.635725
1.448400	0.1	-0.633756
1.450067	0.1	-0.632131
1.451733	0.1	-0.632084
1.453400	0.1	-0.633248
1.455067	0.1	-0.634356
1.456733	0.1	-0.634589
1.458400	0.1	-0.634049
1.460067	0.1	-0.633202
1.461733	0.1	-0.632205
1.463400	0.1	-0.630659
1.465067	0.1	-0.628405
1.466733	0.1	-0.626510
1.468400	0.1	-0.626761
1.470067	0.1	-0.630212
1.471733	0.1	-0.636321
1.473400	0.1	-0.643353
1.475067	0.1	-0.649481
1.476733	0.1	-0.654007
1.478400	0.1	-0.657877
1.480067	0.1	-0.662575
1.481733	0.1	-0.668750
1.483400	0.1	-0.675982
1.485067	0.1	-0.683544
1.486733	0.1	-0.691358
1.488400	0.1	-0.700019
1.490067	0.1	-0.709733
1.491733	0.1	-0.719433
1.493400	0.1	-0.727749
1.495067	0.1	-0.734497
1.496733	0.1	-0.740513
1.498400	0.1	-0.746646
1.500067	0.1	-0.753221
1.501733	0.1	-0.760192
1.503400	0.1	-0.767652
1.505067	0.1	-0.775689
1.506733	0.1	-0.783615
1.508400	0.1	-0.790190
1.510067	0.1	-0.794483
1.511733	0.1	-0.796039
1.513400	0.1	-0.794455
1.515067	0.1	-0.789408
1.516733	0.1	-0.781179
1.518400	0.1	-0.770688
1.520067	0.1	-0.758679
1.521733	0.1	-0.745296
1.523400	0.1	-0.730795
1.525067	0.1	-0.715749
1.526733	0.1	-0.700499
1.528400	0.1	-0.685039
1.530067	0.1	-0.669435
1.531733	0.1	-0.653663
1.533400	0.1	-0.637495
1.535067	0.1	-0.621239
1.536733	0.1	-0.606021
1.538400	0.1	-0.592615
1.540067	0.1	-0.580824
1.541733	0.1	-0.570291
1.543400	0.1	-0.560838
1.545067	0.1	-0.552158
1.546733	0.1	-0.543874
1.548400	0.1	-0.535697
1.550067	0.1	-0.527413
1.551733	0.1	-0.519096
1.553400	0.1	-0.510863
1.555067	0.1	-0.502123
1.556733	0.1	-0.491724
1.558400	0.1	-0.478798
1.560067	0.1	-0.463217
1.561733	0.1	-0.445647
1.563400	0.1	-0.427263
1.565067	0.1	-0.409367
1.566733	0.1	-0.393051
1.568400	0.1	-0.379221
1.570067	0.1	-0.368869
1.571733	0.1	-0.363085
1.573400	0.1	-0.363556
1.575067	0.1	-0.373232
1.576733	0.1	-0.395924
1.578400	0.1	-0.435421
1.580067	0.1	-0.495105
1.581733	0.1	-0.578258
1.583400	0.1	-0.689258
1.585067	0.1	-0.834777
1.586733	0.1	-1.023002
1.588400	0.1	-1.261630
1.590067	0.1	-1.556785
1.591733	0.1	-1.912927
1.593400	0.1	-2.332833
1.595067	0.1	-2.816832
1.596733	0.1	-3.360864
1.598400	0.1	-3.954526
1.600067	0.1	-4.580063
1.601733	0.1	-5.212082
1.603400	0.1	-5.817721
1.605067	0.1	-6.357441
1.606733	0.1	-6.786776
1.608400	0.1	-7.059448
1.610067	0.1	-7.132287
1.611733	0.1	-6.971606
1.613400	0.1	-6.558788
1.615067	0.1	-5.893125
1.616733	0.1	-4.992061
1.618400	0.1	-3.889007
1.620067	0.1	-2.628504
1.621733	0.1	-1.259865
1.623400	0.1	0.168462
1.625067	0.1	1.612711
1.626733	0.1	3.035860
1.628400	0.1	4.408155
1.630067	0.1	5.706395
1.631733	0.1	6.912854
1.633400	0.1	8.014613
1.635067	0.1	9.002900
1.636733	0.1	9.871810
1.638400	0.1	10.616975
1.640067	0.1	11.235531
1.641733	0.1	11.726930
1.643400	0.1	12.093489
1.645067	0.1	12.340308
1.646733	0.1	12.474703
1.648400	0.1	12.505916
1.650067	0.1	12.445096
1.651733	0.1	12.304857
1.653400	0.1	12.098625
1.655067	0.1	11.840006
1.656733	0.1	11.541927
1.658400	0.1	11.215680
1.660067	0.1	10.870388
1.661733	0.1	10.512793
1.663400	0.1	10.147900
1.665067	0.1	9.780121
1.666733	0.1	9.413525
1.668400	0.1	9.051198
1.670067	0.1	8.694953
1.671733	0.1	8.345628
1.673400	0.1	8.003432
1.675067	0.1	7.668315
1.676733	0.1	7.340671
1.678400	0.1	7.021572
1.680067	0.1	6.711879
1.681733	0.1	6.411048
1.683400	0.1	6.117350
1.685067	0.1	5.829441
1.686733	0.1	5.547213
1.688400	0.1	5.270960
1.690067	0.1	5.000979
1.691733	0.1	4.737698
1.693400	0.1	4.481203
1.695067	0.1	4.231054
1.696733	0.1	3.987178
1.698400	0.1	3.750357
1.700067	0.1	3.521596
1.701733	0.1	3.301362
1.703400	0.1	3.089709
1.705067	0.1	2.886243
1.706733	0.1	2.690149
1.708400	0.1	2.500708
1.710067	0.1	2.317578
1.711733	0.1	2.140463
1.713400	0.1	1.969035
1.715067	0.1	1.803511
1.716733	0.1	1.645158
1.718400	0.1	1.495495
1.720067	0.1	1.354911
1.721733	0.1	1.222305
1.723400	0.1	1.095855
1.725067	0.1	0.974238
1.726733	0.1	0.857050
1.728400	0.1	0.744187
1.730067	0.1	0.635409
1.731733	0.1	0.530542
1.733400	0.1	0.429689
1.735067	0.1	0.332855
1.736733	0.1	0.239899
1.738400	0.1	0.151116
1.740067	0.1	0.067265
1.741733	0.1	-0.011032
1.743400	0.1	-0.083572
1.745067	0.1	-0.150963
1.746733	0.1	-0.214879
1.748400	0.1	-0.276743
1.750067	0.1	-0.336594
1.751733	0.1	-0.393703
1.753400	0.1	-0.447202
1.755067	0.1	-0.496432
1.756733	0.1	-0.541583
1.758400	0.1	-0.583525
1.760067	0.1	-0.622938
1.761733	0.1	-0.659670
1.763400	0.1	-0.693155
1.765067	0.1	-0.723931
1.766733	0.1	-0.753710
1.768400	0.1	-0.783368
1.770067	0.1	-0.811978
1.771733	0.1	-0.837799
1.773400	0.1	-0.859429
1.775067	0.1	-0.876407
1.776733	0.1	-0.889767
1.778400	0.1	-0.901725
1.780067	0.1	-0.914312
1.781733	0.1	-0.928240
1.783400	0.1	-0.942745
1.785067	0.1	-0.956454
1.786733	0.1	-0.968478
1.788400	0.1	-0.978475
1.790067	0.1	-0.986173
1.791733	0.1	-0.991751
1.793400	0.1	-0.996236
1.795067	0.1	-1.000506
1.796733	0.1	-1.004566
1.798400	0.1	-1.008539
1.800067	0.1	-1.013200
1.801733	0.1	-1.018858
1.803400	0.1	-1.024548
1.805067	0.1	-1.028897
1.806733	0.1	-1.031300
1.808400	0.1	-1.032148
1.810067	0.1	-1.032255
1.811733	0.1	-1.032306
1.813400	0.1	-1.032613
1.815067	0.1	-1.033442
1.816733	0.1	-1.034886
1.818400	0.1	-1.036278
1.820067	0.1	-1.036744
1.821733	0.1	-1.036348
1.823400	0.1	-1.035915
1.825067	0.1	-1.036101
1.826733	0.1	-1.036972
1.828400	0.1	-1.037936
1.830067	0.1	-1.038215
1.831733	0.1	-1.037265
1.833400	0.1	-1.034844
1.835067	0.1	-1.031128
1.836733	0.1	-1.026713
1.838400	0.1	-1.022406
1.840067	0.1	-1.018811
1.841733	0.1	-1.016036
1.843400	0.1	-1.013544
1.845067	0.1	-1.010383
1.846733	0.1	-1.006066
1.848400	0.1	-1.001279
1.850067	0.1	-0.997242
1.851733	0.1	-0.994401
1.853400	0.1	-0.991835
1.855067	0.1	-0.988147
1.856733	0.1	-0.982536
1.858400	0.1	-0.974457
1.860067	0.1	-0.963034
1.861733	0.1	-0.947728
1.863400	0.1	-0.928785
1.865067	0.1	-0.906363
1.866733	0.1	-0.879965
1.868400	0.1	-0.849101
1.870067	0.1	-0.813734
1.871733	0.1	-0.773845
1.873400	0.1	-0.729291
1.875067	0.1	-0.680424
1.876733	0.1	-0.628596
1.878400	0.1	-0.575688
1.880067	0.1	-0.523338
1.881733	0.1	-0.472679
1.883400	0.1	-0.424711
1.885067	0.1	-0.380734
1.886733	0.1	-0.342145
1.888400	0.1	-0.309790
1.890067	0.1	-0.283807
1.891733	0.1	-0.263923
1.893400	0.1	-0.249906
1.895067	0.1	-0.241632
1.896733	0.1	-0.238833
1.898400	0.1	-0.240845
1.900067	0.1	-0.246852
1.901733	0.1	-0.256472
1.903400	0.1	-0.269650
1.905067	0.1	-0.285758
1.906733	0.1	-0.303579
1.908400	0.1	-0.322224
1.910067	0.1	-0.341306
1.911733	0.1	-0.360617
1.913400	0.1	-0.380185
1.915067	0.1	-0.399929
1.916733	0.1	-0.419528
1.918400	0.1	-0.439007
1.920067	0.1	-0.458397
1.921733	0.1	-0.476846
1.923400	0.1	-0.492805
1.925067	0.1	-0.505112
1.926733	0.1	-0.513792
1.928400	0.1	-0.519971
1.930067	0.1	-0.525019
1.931733	0.1	-0.529774
1.933400	0.1	-0.534570
1.935067	0.1	-0.539338
1.936733	0.1	-0.543734
1.938400	0.1	-0.547781
1.940067	0.1	-0.552046
1.941733	0.1	-0.556712
1.943400	0.1	-0.560996
1.945067	0.1	-0.563720
1.946733	0.1	-0.564186
1.948400	0.1	-0.563078
1.950067	0.1	-0.562267
1.951733	0.1	-0.563134
1.953400	0.1	-0.565290
1.955067	0.1	-0.567450
1.956733	0.1	-0.568889
1.958400	0.1	-0.569802
1.960067	0.1	-0.570831
1.961733	0.1	-0.572456
1.963400	0.1	-0.574687
1.965067	0.1	-0.577560
1.966733	0.1	-0.581406
1.968400	0.1	-0.585606
1.970067	0.1	-0.588261
1.971733	0.1	-0.588172
1.973400	0.1	-0.586174
1.975067	0.1	-0.584018
1.976733	0.1	-0.583008
1.978400	0.1	-0.583804
1.980067	0.1	-0.586356
1.981733	0.1	-0.589592
1.983400	0.1	-0.591865
1.985067	0.1	-0.592214
1.986733	0.1	-0.590933
1.988400	0.1	-0.589001
1.990067	0.1	-0.587343
1.991733	0.1	-0.586598
1.993400	0.1	-0.587138
1.995067	0.1	-0.589103
1.996733	0.1	-0.592158
1.998400	0.1	-0.595539
2.000067	0.1	-0.598482
2.001733	0.1	-0.600433
2.003400	0.1	-0.601020
2.005067	0.1	-0.600438
2.006733	0.1	-0.599669
2.008400	0.1	-0.599464
2.010067	0.1	-0.599497
2.011733	0.1	-0.599413
2.013400	0.1	-0.599781
2.015067	0.1	-0.601280
2.016733	0.1	-0.603595
2.018400	0.1	-0.605620
2.020067	0.1	-0.606491
2.021733	0.1	-0.606207
2.023400	0.1	-0.605239
2.025067	0.1	-0.603474
2.026733	0.1	-0.600079
2.028400	0.1	-0.594896
2.030067	0.1	-0.589532
2.031733	0.1	-0.586291
2.033400	0.1	-0.586384
2.035067	0.1	-0.589415
2.036733	0.1	-0.594151
2.038400	0.1	-0.598929
2.040067	0.1	-0.601867
2.041733	0.1	-0.601737
2.043400	0.1	-0.599045
2.045067	0.1	-0.595818
2.046733	0.1	-0.593648
2.048400	0.1	-0.592521
2.050067	0.1	-0.591548
2.051733	0.1	-0.589928
2.053400	0.1	-0.587553
2.055067	0.1	-0.585192
2.056733	0.1	-0.583641
2.058400	0.1	-0.583013
2.060067	0.1	-0.582999
2.061733	0.1	-0.583041
2.063400	0.1	-0.582379
2.065067	0.1	-0.580614
2.066733	0.1	-0.577732
2.068400	0.1	-0.573667
2.070067	0.1	-0.568856
2.071733	0.1	-0.564470
2.073400	0.1	-0.561415
2.075067	0.1	-0.559986
2.076733	0.1	-0.559976
2.078400	0.1	-0.560367
2.080067	0.1	-0.559785
2.081733	0.1	-0.557746
2.083400	0.1	-0.554994
2.085067	0.1	-0.552647
2.086733	0.1	-0.551254
2.088400	0.1	-0.550454
2.090067	0.1	-0.549383
2.091733	0.1	-0.547227
2.093400	0.1	-0.543594
2.095067	0.1	-0.538798
2.096733	0.1	-0.533303
2.098400	0.1	-0.526980
2.100067	0.1	-0.519836
2.101733	0.1	-0.513028
2.103400	0.1	-0.507976
2.105067	0.1	-0.504809
2.106733	0.1	-0.502318
2.108400	0.1	-0.499068
2.110067	0.1	-0.494337
2.111733	0.1	-0.488404
2.113400	0.1	-0.481983
2.115067	0.1	-0.475417
2.116733	0.1	-0.468758
2.118400	0.1	-0.462206
2.120067	0.1	-0.456125
2.121733	0.1	-0.450807
2.123400	0.1	-0.446406
2.125067	0.1	-0.443002
2.126733	0.1	-0.440036
2.128400	0.1	-0.436394
2.130067	0.1	-0.431803
2.131733	0.1	-0.427379
2.133400	0.1	-0.424189
2.135067	0.1	-0.421917
2.136733	0.1	-0.419356
2.138400	0.1	-0.415496
2.140067	0.1	-0.409796
2.141733	0.1	-0.402071
2.143400	0.1	-0.392725
2.145067	0.1	-0.382653
2.146733	0.1	-0.372618
2.148400	0.1	-0.362964
2.150067	0.1	-0.354093
2.151733	0.1	-0.346708
2.153400	0.1	-0.341241
2.155067	0.1	-0.337460
2.156733	0.1	-0.334699
2.158400	0.1	-0.331984
2.160067	0.1	-0.328138
2.161733	0.1	-0.322512
2.163400	0.1	-0.315462
2.165067	0.1	-0.307732
2.166733	0.1	-0.299993
2.168400	0.1	-0.293176
2.170067	0.1	-0.287942
2.171733	0.1	-0.283639
2.173400	0.1	-0.278903
2.175067	0.1	-0.273236
2.176733	0.1	-0.267206
2.178400	0.1	-0.261283
2.180067	0.1	-0.255387
2.181733	0.1	-0.249324
2.183400	0.1	-0.243238
2.185067	0.1	-0.237827
2.186733	0.1	-0.233827
2.188400	0.1	-0.231257
2.190067	0.1	-0.229510
2.191733	0.1	-0.227825
2.193400	0.1	-0.225138
2.195067	0.1	-0.220803
2.196733	0.1	-0.215643
2.198400	0.1	-0.210977
2.200067	0.1	-0.207117
2.201733	0.1	-0.203829
2.203400	0.1	-0.201236
2.205067	0.1	-0.199242
2.206733	0.1	-0.197259
2.208400	0.1	-0.194861
2.210067	0.1	-0.192123
2.211733	0.1	-0.189119
2.213400	0.1	-0.185436
2.215067	0.1	-0.180532
2.216733	0.1	-0.174250
2.218400	0.1	-0.167051
2.220067	0.1	-0.160150
2.221733	0.1	-0.154832
2.223400	0.1	-0.151484
2.225067	0.1	-0.149691
2.226733	0.1	-0.148630
2.228400	0.1	-0.147298
2.230067	0.1	-0.144849
2.231733	0.1	-0.140830
2.233400	0.1	-0.135498
2.235067	0.1	-0.129966
2.236733	0.1	-0.125463
2.238400	0.1	-0.122511
2.240067	0.1	-0.120820
2.241733	0.1	-0.119698
2.243400	0.1	-0.118492
2.245067	0.1	-0.116932
2.246733	0.1	-0.115274
2.248400	0.1	-0.114110
2.250067	0.1	-0.113710
2.251733	0.1	-0.113482
2.253400	0.1	-0.112597
2.255067	0.1	-0.111088
2.256733	0.1	-0.109938
2.258400	0.1	-0.109584
2.260067	0.1	-0.109123
2.261733	0.1	-0.107437
2.263400	0.1	-0.104159
2.265067	0.1	-0.099544
2.266733	0.1	-0.094343
2.268400	0.1	-0.089938
2.270067	0.1	-0.087800
2.271733	0.1	-0.088182
2.273400	0.1	-0.089766
2.275067	0.1	-0.090771
2.276733	0.1	-0.090306
2.278400	0.1	-0.088722
2.280067	0.1	-0.086981
2.281733	0.1	-0.085831
2.283400	0.1	-0.085523
2.285067	0.1	-0.085770
2.286733	0.1	-0.085826
2.288400	0.1	-0.085095
2.290067	0.1	-0.083623
2.291733	0.1	-0.081840
2.293400	0.1	-0.080126
2.295067	0.1	-0.078669
2.296733	0.1	-0.077630
2.298400	0.1	-0.076983
2.300067	0.1	-0.076075
2.301733	0.1	-0.074091
2.303400	0.1	-0.071051
2.305067	0.1	-0.068052
2.306733	0.1	-0.066296
2.308400	0.1	-0.065868
2.310067	0.1	-0.065966
2.311733	0.1	-0.066166
2.313400	0.1	-0.066711
2.315067	0.1	-0.067898
2.316733	0.1	-0.069803
2.318400	0.1	-0.072001
2.320067	0.1	-0.073425
2.321733	0.1	-0.072983
2.323400	0.1	-0.070501
2.325067	0.1	-0.066762
2.326733	0.1	-0.062613
2.328400	0.1	-0.058752
2.330067	0.1	-0.056191
2.331733	0.1	-0.055670
2.333400	0.1	-0.056769
2.335067	0.1	-0.058450
2.336733	0.1	-0.059782
2.338400	0.1	-0.059931
2.340067	0.1	-0.058422
2.341733	0.1	-0.055484
2.343400	0.1	-0.051865
2.345067	0.1	-0.048494
2.346733	0.1	-0.046045
2.348400	0.1	-0.044564
2.350067	0.1	-0.043898
2.351733	0.1	-0.043972
2.353400	0.1	-0.044573
2.355067	0.1	-0.045635
2.356733	0.1	-0.047307
2.358400	0.1	-0.048871
2.360067	0.1	-0.049002
2.361733	0.1	-0.047321
2.363400	0.1	-0.044694
2.365067	0.1	-0.041905
2.366733	0.1	-0.039041
2.368400	0.1	-0.036182
2.370067	0.1	-0.033919
2.371733	0.1	-0.032955
2.373400	0.1	-0.033225
2.375067	0.1	-0.033951
2.376733	0.1	-0.034282
2.378400	0.1	-0.033560
2.380067	0.1	-0.031684
2.381733	0.1	-0.029425
2.383400	0.1	-0.027795
2.385067	0.1	-0.027162
2.386733	0.1	-0.027278
2.388400	0.1	-0.027688
2.390067	0.1	-0.027888
2.391733	0.1	-0.027684
2.393400	0.1	-0.027688
2.395067	0.1	-0.028652
2.396733	0.1	-0.030319
2.398400	0.1	-0.031632
2.400067	0.1	-0.031879
2.401733	0.1	-0.031046
2.403400	0.1	-0.029639
2.405067	0.1	-0.028512
2.406733	0.1	-0.028354
2.408400	0.1	-0.029150
2.410067	0.1	-0.030492
2.411733	0.1	-0.032098
2.413400	0.1	-0.033765
2.415067	0.1	-0.035148
2.416733	0.1	-0.035916
2.418400	0.1	-0.035930
2.420067	0.1	-0.035181
2.421733	0.1	-0.033961
2.423400	0.1	-0.033076
2.425067	0.1	-0.033462
2.426733	0.1	-0.035102
2.428400	0.1	-0.036834
2.430067	0.1	-0.037653
2.431733	0.1	-0.037705
2.433400	0.1	-0.037579
2.435067	0.1	-0.037672
2.436733	0.1	-0.038501
2.438400	0.1	-0.040391
2.440067	0.1	-0.042561
2.441733	0.1	-0.043130
2.443400	0.1	-0.040615
2.445067	0.1	-0.035428
2.446733	0.1	-0.029714
2.448400	0.1	-0.026105
2.450067	0.1	-0.026193
2.451733	0.1	-0.029430
2.453400	0.1	-0.033514
2.455067	0.1	-0.036028
2.456733	0.1	-0.035702
2.458400	0.1	-0.032815
2.460067	0.1	-0.029071
2.461733	0.1	-0.026645
2.463400	0.1	-0.026692
2.465067	0.1	-0.028848
2.466733	0.1	-0.032033
2.468400	0.1	-0.035465
2.470067	0.1	-0.038845
2.471733	0.1	-0.041761
2.473400	0.1	-0.043530
2.475067	0.1	-0.043940
2.476733	0.1	-0.043749
2.478400	0.1	-0.044233
2.480067	0.1	-0.045891
2.481733	0.1	-0.047968
2.483400	0.1	-0.049630
2.485067	0.1	-0.050864
2.486733	0.1	-0.051972
2.488400	0.1	-0.052787
2.490067	0.1	-0.052825
2.491733	0.1	-0.052145
2.493400	0.1	-0.051437
2.495067	0.1	-0.051279
2.496733	0.1	-0.051805
2.498400	0.1	-0.052773
2.500067	0.1	-0.053896
2.501733	0.1	-0.054929
2.503400	0.1	-0.055311
2.505067	0.1	-0.054403
2.506733	0.1	-0.052233
2.508400	0.1	-0.049532
2.510067	0.1	-0.047190
2.511733	0.1	-0.046063
2.513400	0.1	-0.047027
2.515067	0.1	-0.050445
2.516733	0.1	-0.055577
2.518400	0.1	-0.060773
2.520067	0.1	-0.064280
2.521733	0.1	-0.065365
2.523400	0.1	-0.064657
2.525067	0.1	-0.063158
2.526733	0.1	-0.061519
2.528400	0.1	-0.060275
2.530067	0.1	-0.059977
2.531733	0.1	-0.060848
2.533400	0.1	-0.062482
2.535067	0.1	-0.064191
2.536733	0.1	-0.065649
2.538400	0.1	-0.066967
2.540067	0.1	-0.068126
2.541733	0.1	-0.068694
2.543400	0.1	-0.068126
2.545067	0.1	-0.066482
2.546733	0.1	-0.064797
2.548400	0.1	-0.064215
2.550067	0.1	-0.064876
2.551733	0.1	-0.065919
2.553400	0.1	-0.066278
2.555067	0.1	-0.065635
2.556733	0.1	-0.064350
2.558400	0.1	-0.062753
2.560067	0.1	-0.061370
2.561733	0.1	-0.061193
2.563400	0.1	-0.062995
2.565067	0.1	-0.066296
2.566733	0.1	-0.069444
2.568400	0.1	-0.071116
2.570067	0.1	-0.071153
2.571733	0.1	-0.069998
2.573400	0.1	-0.068340
2.575067	0.1	-0.066892
2.576733	0.1	-0.065905
2.578400	0.1	-0.065286
2.580067	0.1	-0.064839
2.581733	0.1	-0.064145
2.583400	0.1	-0.062818
2.585067	0.1	-0.060922
2.586733	0.1	-0.058869
2.588400	0.1	-0.056936
2.590067	0.1	-0.055213
2.591733	0.1	-0.054021
2.593400	0.1	-0.053672
2.595067	0.1	-0.053961
2.596733	0.1	-0.054510
2.598400	0.1	-0.055176
2.600067	0.1	-0.055898
2.601733	0.1	-0.056676
2.603400	0.1	-0.057467
2.605067	0.1	-0.057993
2.606733	0.1	-0.058198
2.608400	0.1	-0.058585
2.610067	0.1	-0.059470
2.611733	0.1	-0.060541
2.613400	0.1	-0.061439
2.615067	0.1	-0.062296
2.616733	0.1	-0.063390
2.618400	0.1	-0.064750
2.620067	0.1	-0.066306
2.621733	0.1	-0.068014
2.623400	0.1	-0.069528
2.625067	0.1	-0.070194
2.626733	0.1	-0.069551
2.628400	0.1	-0.067968
2.630067	0.1	-0.066445
2.631733	0.1	-0.065737
2.633400	0.1	-0.065984
2.635067	0.1	-0.066929
2.636733	0.1	-0.068257
2.638400	0.1	-0.069565
2.640067	0.1	-0.070361
2.641733	0.1	-0.070413
2.643400	0.1	-0.069649
2.645067	0.1	-0.067628
2.646733	0.1	-0.064084
2.648400	0.1	-0.059889
2.650067	0.1	-0.056708
2.651733	0.1	-0.055493
2.653400	0.1	-0.055432
2.655067	0.1	-0.055116
2.656733	0.1	-0.054110
2.658400	0.1	-0.052764
2.660067	0.1	-0.051344
2.661733	0.1	-0.050026
2.663400	0.1	-0.049104
2.665067	0.1	-0.048787
2.666733	0.1	-0.049109
2.668400	0.1	-0.050194
2.670067	0.1	-0.052070
2.671733	0.1	-0.054017
2.673400	0.1	-0.055199
2.675067	0.1	-0.055828
2.676733	0.1	-0.056536
2.678400	0.1	-0.057146
2.680067	0.1	-0.056988
2.681733	0.1	-0.055903
2.683400	0.1	-0.054529
2.685067	0.1	-0.053723
2.686733	0.1	-0.053649
2.688400	0.1	-0.053653
2.690067	0.1	-0.053328
2.691733	0.1	-0.053085
2.693400	0.1	-0.053290
2.695067	0.1	-0.053551
2.696733	0.1	-0.053402
2.698400	0.1	-0.053197
2.700067	0.1	-0.053584
2.701733	0.1	-0.054603
2.703400	0.1	-0.055558
2.705067	0.1	-0.055386
2.706733	0.1	-0.053644
2.708400	0.1	-0.051255
2.710067	0.1	-0.049691
2.711733	0.1	-0.049672
2.713400	0.1	-0.050883
2.715067	0.1	-0.052410
2.716733	0.1	-0.053272
2.718400	0.1	-0.052946
2.720067	0.1	-0.051777
2.721733	0.1	-0.050883
2.723400	0.1	-0.051311
2.725067	0.1	-0.053095
2.726733	0.1	-0.055390
2.728400	0.1	-0.057304
2.730067	0.1	-0.058347
2.731733	0.1	-0.058482
2.733400	0.1	-0.058138
2.735067	0.1	-0.057928
2.736733	0.1	-0.058035
2.738400	0.1	-0.057844
2.740067	0.1	-0.056517
2.741733	0.1	-0.054007
2.743400	0.1	-0.051288
2.745067	0.1	-0.049416
2.746733	0.1	-0.048713
2.748400	0.1	-0.048964
2.750067	0.1	-0.049812
2.751733	0.1	-0.050520
2.753400	0.1	-0.050100
2.755067	0.1	-0.048364
2.756733	0.1	-0.046208
2.758400	0.1	-0.044517
2.760067	0.1	-0.043740
2.761733	0.1	-0.044429
2.763400	0.1	-0.046925
2.765067	0.1	-0.050450
2.766733	0.1	-0.053723
2.768400	0.1	-0.056028
2.770067	0.1	-0.057318
2.771733	0.1	-0.057928
2.773400	0.1	-0.058273
2.775067	0.1	-0.058482
2.776733	0.1	-0.058389
2.778400	0.1	-0.057705
2.780067	0.1	-0.056243
2.781733	0.1	-0.054152
2.783400	0.1	-0.051702
2.785067	0.1	-0.048983
2.786733	0.1	-0.046152
2.788400	0.1	-0.043320
2.790067	0.1	-0.040168
2.791733	0.1	-0.036764
2.793400	0.1	-0.034594
2.795067	0.1	-0.035544
2.796733	0.1	-0.040056
2.798400	0.1	-0.046445
2.800067	0.1	-0.051968
2.801733	0.1	-0.054641
2.803400	0.1	-0.054240
2.805067	0.1	-0.051954
2.806733	0.1	-0.049556
2.808400	0.1	-0.048536
2.810067	0.1	-0.049407
2.811733	0.1	-0.051726
2.813400	0.1	-0.054366
2.815067	0.1	-0.055823
2.816733	0.1	-0.055176
2.818400	0.1	-0.053002
2.820067	0.1	-0.050911
2.821733	0.1	-0.050305
2.823400	0.1	-0.051400
2.825067	0.1	-0.053095
2.826733	0.1	-0.053793
2.828400	0.1	-0.052736
2.830067	0.1	-0.050450
2.831733	0.1	-0.047847
2.833400	0.1	-0.045537
2.835067	0.1	-0.043935
2.836733	0.1	-0.043311
2.838400	0.1	-0.043795
2.840067	0.1	-0.045332
2.841733	0.1	-0.047255
2.843400	0.1	-0.048471
2.845067	0.1	-0.048354
2.846733	0.1	-0.047353
2.848400	0.1	-0.046659
2.850067	0.1	-0.047125
2.851733	0.1	-0.048405
2.853400	0.1	-0.049532
2.855067	0.1	-0.049993
2.856733	0.1	-0.050184
2.858400	0.1	-0.050701
2.860067	0.1	-0.051321
2.861733	0.1	-0.051246
2.863400	0.1	-0.050389
2.865067	0.1	-0.049514
2.866733	0.1	-0.049118
2.868400	0.1	-0.048974
2.870067	0.1	-0.048787
2.871733	0.1	-0.048578
2.873400	0.1	-0.048364
2.875067	0.1	-0.047972
2.876733	0.1	-0.047488
2.878400	0.1	-0.047055
2.880067	0.1	-0.046184
2.881733	0.1	-0.044168
2.883400	0.1	-0.041453
2.885067	0.1	-0.039660
2.886733	0.1	-0.039986
2.888400	0.1	-0.042082
2.890067	0.1	-0.044624
2.891733	0.1	-0.046422
2.893400	0.1	-0.047130
2.895067	0.1	-0.047400
2.896733	0.1	-0.047982
2.898400	0.1	-0.048759
2.900067	0.1	-0.049039
2.901733	0.1	-0.048350
2.903400	0.1	-0.046752
2.905067	0.1	-0.044894
2.906733	0.1	-0.043730
2.908400	0.1	-0.043730
2.910067	0.1	-0.044601
2.911733	0.1	-0.045509
2.913400	0.1	-0.045695
2.915067	0.1	-0.045253
2.916733	0.1	-0.044685
2.918400	0.1	-0.044066
2.920067	0.1	-0.043274
2.921733	0.1	-0.042208
2.923400	0.1	-0.040638
2.925067	0.1	-0.038943
2.926733	0.1	-0.037975
2.928400	0.1	-0.037970
2.930067	0.1	-0.038510
2.931733	0.1	-0.039353
2.933400	0.1	-0.040662
2.935067	0.1	-0.042738
2.936733	0.1	-0.045574
2.938400	0.1	-0.048531
2.940067	0.1	-0.050729
2.941733	0.1	-0.051823
2.943400	0.1	-0.052112
2.945067	0.1	-0.052187
2.946733	0.1	-0.052392
2.948400	0.1	-0.052224
2.950067	0.1	-0.050962
2.951733	0.1	-0.049155
2.953400	0.1	-0.048261
2.955067	0.1	-0.048704
2.956733	0.1	-0.049397
2.958400	0.1	-0.049202
2.960067	0.1	-0.047819
2.961733	0.1	-0.045621
2.963400	0.1	-0.043279
2.965067	0.1	-0.041397
2.966733	0.1	-0.040368
2.968400	0.1	-0.040312
2.970067	0.1	-0.041020
2.971733	0.1	-0.042175
2.973400	0.1	-0.043581
2.975067	0.1	-0.044955
2.976733	0.1	-0.045956
2.978400	0.1	-0.046650
2.980067	0.1	-0.047460
2.981733	0.1	-0.048159
2.983400	0.1	-0.047619
2.985067	0.1	-0.045155
2.986733	0.1	-0.041588
2.988400	0.1	-0.038319
2.990067	0.1	-0.036149
2.991733	0.1	-0.035376
2.993400	0.1	-0.036303
2.995067	0.1	-0.039241
2.996733	0.1	-0.044098
2.998400	0.1	-0.049858
3.000067	0.1	-0.054804
3.001733	0.1	-0.057141
3.003400	0.1	-0.056019
3.005067	0.1	-0.052471
3.006733	0.1	-0.048499
3.008400	0.1	-0.045230
3.010067	0.1	-0.042603
3.011733	0.1	-0.040215
3.013400	0.1	-0.038152
3.015067	0.1	-0.036974
3.016733	0.1	-0.036908
3.018400	0.1	-0.037504
3.020067	0.1	-0.038138
3.021733	0.1	-0.038520
3.023400	0.1	-0.038561
3.025067	0.1	-0.038147
3.026733	0.1	-0.037234
3.028400	0.1	-0.036117
3.030067	0.1	-0.035428
3.031733	0.1	-0.035716
3.033400	0.1	-0.036936
3.035067	0.1	-0.038082
3.036733	0.1	-0.037951
3.038400	0.1	-0.036405
3.040067	0.1	-0.034599
3.041733	0.1	-0.034356
3.043400	0.1	-0.036857
3.045067	0.1	-0.041169
3.046733	0.1	-0.044778
3.048400	0.1	-0.045761
3.050067	0.1	-0.043889
3.051733	0.1	-0.040322
3.053400	0.1	-0.036750
3.055067	0.1	-0.034575
3.056733	0.1	-0.034319
3.058400	0.1	-0.035334
3.060067	0.1	-0.036596
3.061733	0.1	-0.037816
3.063400	0.1	-0.039432
3.065067	0.1	-0.041649
3.066733	0.1	-0.043823
3.068400	0.1	-0.045118
3.070067	0.1	-0.045379
3.071733	0.1	-0.044773
3.073400	0.1	-0.043232
3.075067	0.1	-0.040801
3.076733	0.1	-0.038119
3.078400	0.1	-0.036350
3.080067	0.1	-0.036294
3.081733	0.1	-0.037332
3.083400	0.1	-0.038007
3.085067	0.1	-0.037509
3.086733	0.1	-0.036079
3.088400	0.1	-0.034724
3.090067	0.1	-0.034501
3.091733	0.1	-0.035418
3.093400	0.1	-0.036503
3.095067	0.1	-0.037053
3.096733	0.1	-0.037355
3.098400	0.1	-0.038454
3.100067	0.1	-0.041318
3.101733	0.1	-0.045937
3.103400	0.1	-0.050939
3.105067	0.1	-0.054268
3.106733	0.1	-0.054776
3.108400	0.1	-0.052857
3.110067	0.1	-0.049756
3.111733	0.1	-0.046808
3.113400	0.1	-0.044885
3.115067	0.1	-0.044079
3.116733	0.1	-0.044033
3.118400	0.1	-0.044396
3.120067	0.1	-0.044783
3.121733	0.1	-0.045020
3.123400	0.1	-0.045439
3.125067	0.1	-0.046338
3.126733	0.1	-0.047386
3.128400	0.1	-0.047982
3.130067	0.1	-0.047823
3.131733	0.1	-0.047013
3.133400	0.1	-0.045998
3.135067	0.1	-0.045290
3.136733	0.1	-0.045267
3.138400	0.1	-0.046091
3.140067	0.1	-0.047730
3.141733	0.1	-0.050087
3.143400	0.1	-0.052704
3.145067	0.1	-0.054780
3.146733	0.1	-0.055688
3.148400	0.1	-0.054962
3.150067	0.1	-0.052480
3.151733	0.1	-0.048876
3.153400	0.1	-0.045113
3.155067	0.1	-0.042175
3.156733	0.1	-0.040703
3.158400	0.1	-0.040610
3.160067	0.1	-0.041411
3.161733	0.1	-0.042552
3.163400	0.1	-0.043404
3.165067	0.1	-0.043809
3.166733	0.1	-0.044173
3.168400	0.1	-0.044862
3.170067	0.1	-0.046180
3.171733	0.1	-0.048298
3.173400	0.1	-0.050869
3.175067	0.1	-0.053276
3.176733	0.1	-0.055023
3.178400	0.1	-0.055917
3.180067	0.1	-0.055982
3.181733	0.1	-0.055260
3.183400	0.1	-0.053691
3.185067	0.1	-0.051302
3.186733	0.1	-0.048582
3.188400	0.1	-0.046510
3.190067	0.1	-0.045756
3.191733	0.1	-0.045937
3.193400	0.1	-0.046263
3.195067	0.1	-0.046715
3.196733	0.1	-0.047595
3.198400	0.1	-0.048457
3.200067	0.1	-0.048494
3.201733	0.1	-0.047395
3.203400	0.1	-0.045635
3.205067	0.1	-0.044047
3.206733	0.1	-0.042892
3.208400	0.1	-0.041607
3.210067	0.1	-0.039656
3.211733	0.1	-0.037630
3.213400	0.1	-0.036852
3.215067	0.1	-0.037937
3.216733	0.1	-0.040499
3.218400	0.1	-0.043721
3.220067	0.1	-0.046599
3.221733	0.1	-0.048270
3.223400	0.1	-0.048652
3.225067	0.1	-0.048373
3.226733	0.1	-0.048405
3.228400	0.1	-0.049472
3.230067	0.1	-0.051726
3.231733	0.1	-0.054818
3.233400	0.1	-0.058147
3.235067	0.1	-0.060918
3.236733	0.1	-0.062422
3.238400	0.1	-0.062468
3.240067	0.1	-0.061095
3.241733	0.1	-0.058063
3.243400	0.1	-0.053509
3.245067	0.1	-0.048936
3.246733	0.1	-0.046222
3.248400	0.1	-0.045751
3.250067	0.1	-0.046468
3.251733	0.1	-0.047321
3.253400	0.1	-0.047809
3.255067	0.1	-0.047768
3.256733	0.1	-0.047348
3.258400	0.1	-0.047009
3.260067	0.1	-0.047130
3.261733	0.1	-0.047786
3.263400	0.1	-0.048918
3.265067	0.1	-0.050459
3.266733	0.1	-0.052247
3.268400	0.1	-0.053882
3.270067	0.1	-0.054990
3.271733	0.1	-0.055400
3.273400	0.1	-0.055078
3.275067	0.1	-0.054110
3.276733	0.1	-0.052666
3.278400	0.1	-0.051050
3.280067	0.1	-0.049621
3.281733	0.1	-0.048452
3.283400	0.1	-0.047395
3.285067	0.1	-0.046552
3.286733	0.1	-0.046189
3.288400	0.1	-0.046385
3.290067	0.1	-0.046873
3.291733	0.1	-0.047036
3.293400	0.1	-0.046291
3.295067	0.1	-0.044792
3.296733	0.1	-0.043446
3.298400	0.1	-0.043241
3.300067	0.1	-0.044601
3.301733	0.1	-0.046901
3.303400	0.1	-0.048815
3.305067	0.1	-0.049234
3.306733	0.1	-0.048042
3.308400	0.1	-0.046287
3.310067	0.1	-0.045300
3.311733	0.1	-0.045546
3.313400	0.1	-0.046422
3.315067	0.1	-0.047465
3.316733	0.1	-0.049165
3.318400	0.1	-0.052070
3.320067	0.1	-0.055539
3.321733	0.1	-0.057817
3.323400	0.1	-0.057449
3.325067	0.1	-0.054655
3.326733	0.1	-0.051097
3.328400	0.1	-0.048340
3.330067	0.1	-0.046771
3.331733	0.1	-0.046128
3.333400	0.1	-0.046128
3.335067	0.1	-0.046398
3.336733	0.1	-0.046673
3.338400	0.1	-0.046832
3.340067	0.1	-0.046608
3.341733	0.1	-0.046100
3.343400	0.1	-0.046091
3.345067	0.1	-0.047311
3.346733	0.1	-0.049761
3.348400	0.1	-0.052983
3.350067	0.1	-0.056387
3.351733	0.1	-0.059060
3.353400	0.1	-0.059684
3.355067	0.1	-0.057356
3.356733	0.1	-0.052750
3.358400	0.1	-0.047819
3.360067	0.1	-0.044242
3.361733	0.1	-0.042412
3.363400	0.1	-0.041686
3.365067	0.1	-0.040978
3.366733	0.1	-0.039460
3.368400	0.1	-0.037160
3.370067	0.1	-0.035288
3.371733	0.1	-0.035753
3.373400	0.1	-0.039684
3.375067	0.1	-0.046226
3.376733	0.1	-0.053057
3.378400	0.1	-0.057942
3.380067	0.1	-0.059730
3.381733	0.1	-0.058394
3.383400	0.1	-0.054738
3.385067	0.1	-0.049993
3.386733	0.1	-0.045402
3.388400	0.1	-0.041826
3.390067	0.1	-0.039288
3.391733	0.1	-0.037351
3.393400	0.1	-0.035926
3.395067	0.1	-0.035092
3.396733	0.1	-0.034287
3.398400	0.1	-0.032508
3.400067	0.1	-0.029556
3.401733	0.1	-0.026422
3.403400	0.1	-0.024103
3.405067	0.1	-0.022794
3.406733	0.1	-0.022156
3.408400	0.1	-0.021812
3.410067	0.1	-0.021383
3.411733	0.1	-0.020647
3.413400	0.1	-0.020107
3.415067	0.1	-0.020759
3.416733	0.1	-0.023199
3.418400	0.1	-0.027088
3.420067	0.1	-0.031227
3.421733	0.1	-0.034194
3.423400	0.1	-0.035390
3.425067	0.1	-0.035441
3.426733	0.1	-0.035353
3.428400	0.1	-0.035432
3.430067	0.1	-0.035390
3.431733	0.1	-0.035306
3.433400	0.1	-0.035777
3.435067	0.1	-0.037183
3.436733	0.1	-0.039288
3.438400	0.1	-0.041514
3.440067	0.1	-0.043227
3.441733	0.1	-0.043921
3.443400	0.1	-0.043549
3.445067	0.1	-0.042785
3.446733	0.1	-0.042678
3.448400	0.1	-0.043847
3.450067	0.1	-0.045812
3.451733	0.1	-0.047171
3.453400	0.1	-0.046729
3.455067	0.1	-0.044340
3.456733	0.1	-0.040866
3.458400	0.1	-0.037532
3.460067	0.1	-0.035311
3.461733	0.1	-0.034850
3.463400	0.1	-0.036657
3.465067	0.1	-0.040960
3.466733	0.1	-0.047474
3.468400	0.1	-0.055605
3.470067	0.1	-0.064988
3.471733	0.1	-0.075591
3.473400	0.1	-0.087316
3.475067	0.1	-0.100276
3.476733	0.1	-0.114865
3.478400	0.1	-0.130888
3.480067	0.1	-0.147521
3.481733	0.1	-0.163913
3.483400	0.1	-0.179070
3.485067	0.1	-0.191927
3.486733	0.1	-0.201850
3.488400	0.1	-0.208765
3.490067	0.1	-0.213133
3.491733	0.1	-0.215494
3.493400	0.1	-0.215638
3.495067	0.1	-0.212560
3.496733	0.1	-0.205259
3.498400	0.1	-0.193291
3.500067	0.1	-0.176784
3.501733	0.1	-0.156313
3.503400	0.1	-0.133035
3.505067	0.1	-0.108900
3.506733	0.1	-0.086199
3.508400	0.1	-0.066590
3.510067	0.1	-0.050473
3.511733	0.1	-0.037006
3.513400	0.1	-0.025141
3.515067	0.1	-0.014738
3.516733	0.1	-0.006082
3.518400	0.1	0.001010
3.520067	0.1	0.007199
3.521733	0.1	0.013178
3.523400	0.1	0.019004
3.525067	0.1	0.023739
3.526733	0.1	0.026352
3.528400	0.1	0.026710
3.530067	0.1	0.025271
3.531733	0.1	0.022585
3.533400	0.1	0.019413
3.535067	0.1	0.016778
3.536733	0.1	0.015702
3.538400	0.1	0.016675
3.540067	0.1	0.018966
3.541733	0.1	0.020745
3.543400	0.1	0.020484
3.545067	0.1	0.018342
3.546733	0.1	0.015697
3.548400	0.1	0.013765
3.550067	0.1	0.013090
3.551733	0.1	0.013458
3.553400	0.1	0.013979
3.555067	0.1	0.013993
3.556733	0.1	0.013765
3.558400	0.1	0.014082
3.560067	0.1	0.015423
3.561733	0.1	0.017672
3.563400	0.1	0.020433
3.565067	0.1	0.023399
3.566733	0.1	0.026193
3.568400	0.1	0.027926
3.570067	0.1	0.027600
3.571733	0.1	0.025071
3.573400	0.1	0.021271
3.575067	0.1	0.017798
3.576733	0.1	0.016168
3.578400	0.1	0.016675
3.580067	0.1	0.017937
3.581733	0.1	0.018314
3.583400	0.1	0.017341
3.585067	0.1	0.015674
3.586733	0.1	0.014245
3.588400	0.1	0.013588
3.590067	0.1	0.013607
3.591733	0.1	0.013979
3.593400	0.1	0.014254
3.595067	0.1	0.013649
3.596733	0.1	0.011856
3.598400	0.1	0.009676
3.600067	0.1	0.007986
3.601733	0.1	0.006659
3.603400	0.1	0.005122
3.605067	0.1	0.003483
3.606733	0.1	0.002398
3.608400	0.1	0.002119
3.610067	0.1	0.002324
3.611733	0.1	0.002696
3.613400	0.1	0.002920
3.615067	0.1	0.002529
3.616733	0.1	0.001318
3.618400	0.1	-0.000498
3.620067	0.1	-0.002310
3.621733	0.1	-0.003111
3.623400	0.1	-0.002221
3.625067	0.1	-0.000093
3.626733	0.1	0.002100
3.628400	0.1	0.003567
3.630067	0.1	0.004410
3.631733	0.1	0.004857
3.633400	0.1	0.004764
3.635067	0.1	0.004265
3.636733	0.1	0.003981
3.638400	0.1	0.003944
3.640067	0.1	0.003357
3.641733	0.1	0.001667
3.643400	0.1	-0.001080
3.645067	0.1	-0.004293
3.646733	0.1	-0.006752
3.648400	0.1	-0.007343
3.650067	0.1	-0.006319
3.651733	0.1	-0.004829
3.653400	0.1	-0.003320
3.655067	0.1	-0.001420
3.656733	0.1	0.000815
3.658400	0.1	0.002487
3.660067	0.1	0.002841
3.661733	0.1	0.002165
3.663400	0.1	0.001234
3.665067	0.1	0.000354
3.666733	0.1	-0.000489
3.668400	0.1	-0.001043
3.670067	0.1	-0.000880
3.671733	0.1	0.000000
3.673400	0.1	0.000773
3.675067	0.1	0.000400
3.676733	0.1	-0.001336
3.678400	0.1	-0.003846
3.680067	0.1	-0.006352
3.681733	0.1	-0.008238
3.683400	0.1	-0.008964
3.685067	0.1	-0.007953
3.686733	0.1	-0.005094
3.688400	0.1	-0.001444
3.690067	0.1	0.001132
3.691733	0.1	0.001513
3.693400	0.1	0.000251
3.695067	0.1	-0.001700
3.696733	0.1	-0.004200
3.698400	0.1	-0.007078
3.700067	0.1	-0.009621
3.701733	0.1	-0.011679
3.703400	0.1	-0.013742
3.705067	0.1	-0.015516
3.706733	0.1	-0.015711
3.708400	0.1	-0.013364
3.710067	0.1	-0.008862
3.711733	0.1	-0.003874
3.713400	0.1	-0.000284
3.715067	0.1	0.000838
3.716733	0.1	-0.000503
3.718400	0.1	-0.003395
3.720067	0.1	-0.006575
3.721733	0.1	-0.009155
3.723400	0.1	-0.010752
3.725067	0.1	-0.011171
3.726733	0.1	-0.010575
3.728400	0.1	-0.009360
3.730067	0.1	-0.007632
3.731733	0.1	-0.005425
3.733400	0.1	-0.003218
3.735067	0.1	-0.001597
3.736733	0.1	-0.000610
3.738400	0.1	-0.000014
3.740067	0.1	-0.000009
3.741733	0.1	-0.001108
3.743400	0.1	-0.003227
3.745067	0.1	-0.005555
3.746733	0.1	-0.007241
3.748400	0.1	-0.007795
3.750067	0.1	-0.007274
3.751733	0.1	-0.006510
3.753400	0.1	-0.006612
3.755067	0.1	-0.007963
3.756733	0.1	-0.010035
3.758400	0.1	-0.012107
3.760067	0.1	-0.013732
3.761733	0.1	-0.014477
3.763400	0.1	-0.013970
3.765067	0.1	-0.012321
3.766733	0.1	-0.010086
3.768400	0.1	-0.007679
3.770067	0.1	-0.005327
3.771733	0.1	-0.003390
3.773400	0.1	-0.002310
3.775067	0.1	-0.002366
3.776733	0.1	-0.003641
3.778400	0.1	-0.005797
3.780067	0.1	-0.007981
3.781733	0.1	-0.009174
3.783400	0.1	-0.008913
3.785067	0.1	-0.007837
3.786733	0.1	-0.007334
3.788400	0.1	-0.008224
3.790067	0.1	-0.009798
3.791733	0.1	-0.010589
3.793400	0.1	-0.009877
3.795067	0.1	-0.008093
3.796733	0.1	-0.006119
3.798400	0.1	-0.004373
3.800067	0.1	-0.002673
3.801733	0.1	-0.001071
3.803400	0.1	-0.000168
3.805067	0.1	-0.000480
3.806733	0.1	-0.001988
3.808400	0.1	-0.004270
3.810067	0.1	-0.006659
3.811733	0.1	-0.008554
3.813400	0.1	-0.009872
3.815067	0.1	-0.010980
3.816733	0.1	-0.012103
3.818400	0.1	-0.013108
3.820067	0.1	-0.013611
3.821733	0.1	-0.013281
3.823400	0.1	-0.012433
3.825067	0.1	-0.011828
3.826733	0.1	-0.011646
3.828400	0.1	-0.011302
3.830067	0.1	-0.010394
3.831733	0.1	-0.009607
3.833400	0.1	-0.010137
3.835067	0.1	-0.012093
3.836733	0.1	-0.014151
3.838400	0.1	-0.014994
3.840067	0.1	-0.014468
3.841733	0.1	-0.013388
3.843400	0.1	-0.012806
3.845067	0.1	-0.013378
3.846733	0.1	-0.014924
3.848400	0.1	-0.016731
3.850067	0.1	-0.018179
3.851733	0.1	-0.018850
3.853400	0.1	-0.018291
3.855067	0.1	-0.016126
3.856733	0.1	-0.012722
3.858400	0.1	-0.009169
3.860067	0.1	-0.006189
3.861733	0.1	-0.004005
3.863400	0.1	-0.003027
3.865067	0.1	-0.003292
3.866733	0.1	-0.003879
3.868400	0.1	-0.004009
3.870067	0.1	-0.004014
3.871733	0.1	-0.004773
3.873400	0.1	-0.006440
3.875067	0.1	-0.008247
3.876733	0.1	-0.009439
3.878400	0.1	-0.010044
3.880067	0.1	-0.010584
3.881733	0.1	-0.011334
3.883400	0.1	-0.012224
3.885067	0.1	-0.013388
3.886733	0.1	-0.015269
3.888400	0.1	-0.017621
3.890067	0.1	-0.019139
3.891733	0.1	-0.018771
3.893400	0.1	-0.016741
3.895067	0.1	-0.014170
3.896733	0.1	-0.012335
3.898400	0.1	-0.012117
3.900067	0.1	-0.013513
3.901733	0.1	-0.016005
3.903400	0.1	-0.019129
3.905067	0.1	-0.022417
3.906733	0.1	-0.025146
3.908400	0.1	-0.026301
3.910067	0.1	-0.024969
3.911733	0.1	-0.021243
3.913400	0.1	-0.016592
3.915067	0.1	-0.012862
3.916733	0.1	-0.011045
3.918400	0.1	-0.010831
3.920067	0.1	-0.011153
3.921733	0.1	-0.011204
3.923400	0.1	-0.010887
3.925067	0.1	-0.010431
3.926733	0.1	-0.010193
3.928400	0.1	-0.010431
3.930067	0.1	-0.010850
3.931733	0.1	-0.011176
3.933400	0.1	-0.011716
3.935067	0.1	-0.012522
3.936733	0.1	-0.012931
3.938400	0.1	-0.012279
3.940067	0.1	-0.010547
3.941733	0.1	-0.008605
3.943400	0.1	-0.007623
3.945067	0.1	-0.007674
3.946733	0.1	-0.007655
3.948400	0.1	-0.006747
3.950067	0.1	-0.005458
3.951733	0.1	-0.005248
3.953400	0.1	-0.007004
3.955067	0.1	-0.010105
3.956733	0.1	-0.013160
3.958400	0.1	-0.014924
3.960067	0.1	-0.014692
3.961733	0.1	-0.012442
3.963400	0.1	-0.008731
3.965067	0.1	-0.004335
3.966733	0.1	-0.000228
3.968400	0.1	0.002449
3.970067	0.1	0.003087
3.971733	0.1	0.002179
3.973400	0.1	0.000531
3.975067	0.1	-0.001728
3.976733	0.1	-0.004722
3.978400	0.1	-0.007809
3.980067	0.1	-0.009649
3.981733	0.1	-0.009458
3.983400	0.1	-0.007935
3.985067	0.1	-0.006477
3.986733	0.1	-0.005867
3.988400	0.1	-0.006021
3.990067	0.1	-0.006342
3.991733	0.1	-0.006291
3.993400	0.1	-0.005807
3.995067	0.1	-0.005122
3.996733	0.1	-0.004340
3.998400	0.1	-0.003073
4.000067	0.1	-0.000815
4.001733	0.1	0.002137
4.003400	0.1	0.004671
4.005067	0.1	0.005877
4.006733	0.1	0.005732
4.008400	0.1	0.004894
4.010067	0.1	0.004261
4.011733	0.1	0.004545
4.013400	0.1	0.005807
4.015067	0.1	0.007395
4.016733	0.1	0.008629
4.018400	0.1	0.009472
4.020067	0.1	0.010133
4.021733	0.1	0.010026
4.023400	0.1	0.008079
4.025067	0.1	0.004228
4.026733	0.1	0.000042
4.028400	0.1	-0.002393
4.030067	0.1	-0.002217
4.031733	0.1	-0.000233
4.033400	0.1	0.002100
4.035067	0.1	0.003441
4.036733	0.1	0.003092
4.038400	0.1	0.001332
4.040067	0.1	-0.000792
4.041733	0.1	-0.002026
4.043400	0.1	-0.001751
4.045067	0.1	-0.000848
4.046733	0.1	-0.000866
4.048400	0.1	-0.002361
4.050067	0.1	-0.004442
4.051733	0.1	-0.005853
4.053400	0.1	-0.006072
4.055067	0.1	-0.005164
4.056733	0.1	-0.002952
4.058400	0.1	0.000610
4.060067	0.1	0.004680
4.061733	0.1	0.007660
4.063400	0.1	0.008130
4.065067	0.1	0.005779
4.066733	0.1	0.001704
4.068400	0.1	-0.002398
4.070067	0.1	-0.005513
4.071733	0.1	-0.007520
4.073400	0.1	-0.008410
4.075067	0.1	-0.007967
4.076733	0.1	-0.006096
4.078400	0.1	-0.003278
4.080067	0.1	-0.000605
4.081733	0.1	0.000815
4.083400	0.1	0.000531
4.085067	0.1	-0.001178
4.086733	0.1	-0.003665
4.088400	0.1	-0.006040
4.090067	0.1	-0.007488
4.091733	0.1	-0.007763
4.093400	0.1	-0.007283
4.095067	0.1	-0.006608
4.096733	0.1	-0.005742
4.098400	0.1	-0.004307
4.100067	0.1	-0.002664
4.101733	0.1	-0.001723
4.103400	0.1	-0.001667
4.105067	0.1	-0.001835
4.106733	0.1	-0.001737
4.108400	0.1	-0.001616
4.110067	0.1	-0.001970
4.111733	0.1	-0.002915
4.113400	0.1	-0.004363
4.115067	0.1	-0.006375
4.116733	0.1	-0.008587
4.118400	0.1	-0.009863
4.120067	0.1	-0.009490
4.121733	0.1	-0.008233
4.123400	0.1	-0.007446
4.125067	0.1	-0.007590
4.126733	0.1	-0.008126
4.128400	0.1	-0.008149
4.130067	0.1	-0.006799
4.131733	0.1	-0.003916
4.133400	0.1	-0.000615
4.135067	0.1	0.001388
4.136733	0.1	0.001318
4.138400	0.1	-0.000177
4.140067	0.1	-0.001877
4.141733	0.1	-0.002794
4.143400	0.1	-0.002468
4.145067	0.1	-0.001243
4.146733	0.1	-0.000172
4.148400	0.1	-0.000312
4.150067	0.1	-0.001928
4.151733	0.1	-0.004196
4.153400	0.1	-0.006333
4.155067	0.1	-0.008298
4.156733	0.1	-0.009895
4.158400	0.1	-0.010245
4.160067	0.1	-0.008568
4.161733	0.1	-0.004992
4.163400	0.1	-0.000806
4.165067	0.1	0.002282
4.166733	0.1	0.003544
4.168400	0.1	0.003669
4.170067	0.1	0.003912
4.171733	0.1	0.005164
4.173400	0.1	0.007409
4.175067	0.1	0.009555
4.176733	0.1	0.010072
4.178400	0.1	0.008219
4.180067	0.1	0.004657
4.181733	0.1	0.000829
4.183400	0.1	-0.001923
4.185067	0.1	-0.002868
4.186733	0.1	-0.002272
4.188400	0.1	-0.000922
4.190067	0.1	0.000852
4.191733	0.1	0.003092
4.193400	0.1	0.005541
4.195067	0.1	0.007660
4.196733	0.1	0.008936
4.198400	0.1	0.009206
4.200067	0.1	0.009108
4.201733	0.1	0.009709
4.203400	0.1	0.011283
4.205067	0.1	0.013006
4.206733	0.1	0.013993
4.208400	0.1	0.013928
4.210067	0.1	0.012852
4.211733	0.1	0.011390
4.213400	0.1	0.010533
4.215067	0.1	0.010468
4.216733	0.1	0.010445
4.218400	0.1	0.009774
4.220067	0.1	0.008340
4.221733	0.1	0.006645
4.223400	0.1	0.005169
4.225067	0.1	0.003721
4.226733	0.1	0.002184
4.228400	0.1	0.001346
4.230067	0.1	0.002063
4.231733	0.1	0.004126
4.233400	0.1	0.006426
4.235067	0.1	0.007958
4.236733	0.1	0.008424
4.238400	0.1	0.008075
4.240067	0.1	0.007399
4.241733	0.1	0.006813
4.243400	0.1	0.006347
4.245067	0.1	0.005779
4.246733	0.1	0.004955
4.248400	0.1	0.004070
4.250067	0.1	0.003758
4.251733	0.1	0.004712
4.253400	0.1	0.006948
4.255067	0.1	0.009690
4.256733	0.1	0.011977
4.258400	0.1	0.013351
4.260067	0.1	0.014394
4.261733	0.1	0.015558
4.263400	0.1	0.015800
4.265067	0.1	0.013886
4.266733	0.1	0.010449
4.268400	0.1	0.007362
4.270067	0.1	0.005988
4.271733	0.1	0.006640
4.273400	0.1	0.009146
4.275067	0.1	0.013160
4.276733	0.1	0.017723
4.278400	0.1	0.021211
4.280067	0.1	0.022398
4.281733	0.1	0.021411
4.283400	0.1	0.019092
4.285067	0.1	0.016121
4.286733	0.1	0.013127
4.288400	0.1	0.010952
4.290067	0.1	0.010426
4.291733	0.1	0.011916
4.293400	0.1	0.014622
4.295067	0.1	0.016629
4.296733	0.1	0.016694
4.298400	0.1	0.015297
4.300067	0.1	0.013406
4.301733	0.1	0.011609
4.303400	0.1	0.010361
4.305067	0.1	0.010049
4.306733	0.1	0.010780
4.308400	0.1	0.012126
4.310067	0.1	0.013206
4.311733	0.1	0.013346
4.313400	0.1	0.012568
4.315067	0.1	0.011735
4.316733	0.1	0.012075
4.318400	0.1	0.014161
4.320067	0.1	0.017351
4.321733	0.1	0.020429
4.323400	0.1	0.022529
4.325067	0.1	0.023404
4.326733	0.1	0.022911
4.328400	0.1	0.020936
4.330067	0.1	0.017742
4.331733	0.1	0.014021
4.333400	0.1	0.010598
4.335067	0.1	0.008279
4.336733	0.1	0.007846
4.338400	0.1	0.009770
4.340067	0.1	0.013681
4.341733	0.1	0.018235
4.343400	0.1	0.021667
4.345067	0.1	0.022775
4.346733	0.1	0.021476
4.348400	0.1	0.018603
4.350067	0.1	0.015469
4.351733	0.1	0.013080
4.353400	0.1	0.011725
4.355067	0.1	0.011213
4.356733	0.1	0.011357
4.358400	0.1	0.012126
4.360067	0.1	0.013523
4.361733	0.1	0.015390
4.363400	0.1	0.017383
4.365067	0.1	0.019325
4.366733	0.1	0.021453
4.368400	0.1	0.023940
4.370067	0.1	0.026110
4.371733	0.1	0.026929
4.373400	0.1	0.026305
4.375067	0.1	0.025164
4.376733	0.1	0.024284
4.378400	0.1	0.023590
4.380067	0.1	0.022440
4.381733	0.1	0.020233
4.383400	0.1	0.016959
4.385067	0.1	0.013295
4.386733	0.1	0.010412
4.388400	0.1	0.009537
4.390067	0.1	0.011139
4.391733	0.1	0.014319
4.393400	0.1	0.017653
4.395067	0.1	0.020429
4.396733	0.1	0.022799
4.398400	0.1	0.024973
4.400067	0.1	0.026501
4.401733	0.1	0.026366
4.403400	0.1	0.023968
4.405067	0.1	0.019907
4.406733	0.1	0.015865
4.408400	0.1	0.013337
4.410067	0.1	0.012717
4.411733	0.1	0.013504
4.413400	0.1	0.014897
4.415067	0.1	0.016410
4.416733	0.1	0.017928
4.418400	0.1	0.019050
4.420067	0.1	0.019064
4.421733	0.1	0.017728
4.423400	0.1	0.015390
4.425067	0.1	0.012461
4.426733	0.1	0.009350
4.428400	0.1	0.006761
4.430067	0.1	0.005611
4.431733	0.1	0.006291
4.433400	0.1	0.007916
4.435067	0.1	0.009132
4.436733	0.1	0.009858
4.438400	0.1	0.011106
4.440067	0.1	0.013090
4.441733	0.1	0.014799
4.443400	0.1	0.015474
4.445067	0.1	0.015576
4.446733	0.1	0.016466
4.448400	0.1	0.019055
4.450067	0.1	0.023013
4.451733	0.1	0.027507
4.453400	0.1	0.031726
4.455067	0.1	0.034254
4.456733	0.1	0.033528
4.458400	0.1	0.029281
4.460067	0.1	0.022883
4.461733	0.1	0.016354
4.463400	0.1	0.011418
4.465067	0.1	0.008857
4.466733	0.1	0.008577
4.468400	0.1	0.010380
4.470067	0.1	0.013965
4.471733	0.1	0.018114
4.473400	0.1	0.021267
4.475067	0.1	0.022766
4.476733	0.1	0.022613
4.478400	0.1	0.020852
4.480067	0.1	0.017635
4.481733	0.1	0.013746
4.483400	0.1	0.010752
4.485067	0.1	0.009900
4.486733	0.1	0.011232
4.488400	0.1	0.014254
4.490067	0.1	0.018375
4.491733	0.1	0.022920
4.493400	0.1	0.027288
4.495067	0.1	0.030529
4.496733	0.1	0.031195
4.498400	0.1	0.028615
4.500067	0.1	0.023795
4.501733	0.1	0.018724
4.503400	0.1	0.015390
4.505067	0.1	0.014906
4.506733	0.1	0.016727
4.508400	0.1	0.018869
4.510067	0.1	0.019586
4.511733	0.1	0.018668
4.513400	0.1	0.016950
4.515067	0.1	0.015409
4.516733	0.1	0.014799
4.518400	0.1	0.015302
4.520067	0.1	0.016447
4.521733	0.1	0.017826
4.523400	0.1	0.019292
4.525067	0.1	0.020578
4.526733	0.1	0.021509
4.528400	0.1	0.022198
4.530067	0.1	0.022599
4.531733	0.1	0.022547
4.533400	0.1	0.022026
4.535067	0.1	0.020904
4.536733	0.1	0.019013
4.538400	0.1	0.017011
4.540067	0.1	0.016359
4.541733	0.1	0.018044
4.543400	0.1	0.021770
4.545067	0.1	0.026147
4.546733	0.1	0.029574
4.548400	0.1	0.031483
4.550067	0.1	0.032643
4.551733	0.1	0.033951
4.553400	0.1	0.035418
4.555067	0.1	0.036503
4.556733	0.1	0.036573
4.558400	0.1	0.035116
4.560067	0.1	0.032540
4.561733	0.1	0.030207
4.563400	0.1	0.029095
4.565067	0.1	0.029304
4.566733	0.1	0.030841
4.568400	0.1	0.033602
4.570067	0.1	0.036722
4.571733	0.1	0.038845
4.573400	0.1	0.038831
4.575067	0.1	0.036303
4.576733	0.1	0.031907
4.578400	0.1	0.026785
4.580067	0.1	0.021993
4.581733	0.1	0.018729
4.583400	0.1	0.018184
4.585067	0.1	0.020475
4.586733	0.1	0.024415
4.588400	0.1	0.028498
4.590067	0.1	0.031930
4.591733	0.1	0.034482
4.593400	0.1	0.035702
4.595067	0.1	0.034915
4.596733	0.1	0.031916
4.598400	0.1	0.027511
4.600067	0.1	0.023213
4.601733	0.1	0.020019
4.603400	0.1	0.017742
4.605067	0.1	0.015940
4.606733	0.1	0.014682
4.608400	0.1	0.014207
4.610067	0.1	0.014622
4.611733	0.1	0.015772
4.613400	0.1	0.017071
4.615067	0.1	0.018068
4.616733	0.1	0.018985
4.618400	0.1	0.020354
4.620067	0.1	0.022477
4.621733	0.1	0.025206
4.623400	0.1	0.027949
4.625067	0.1	0.029961
4.626733	0.1	0.030659
4.628400	0.1	0.029956
4.630067	0.1	0.028610
4.631733	0.1	0.027865
4.633400	0.1	0.028503
4.635067	0.1	0.030492
4.636733	0.1	0.032955
4.638400	0.1	0.034301
4.640067	0.1	0.033379
4.641733	0.1	0.030580
4.643400	0.1	0.027469
4.645067	0.1	0.025723
4.646733	0.1	0.025956
4.648400	0.1	0.027353
4.650067	0.1	0.028624
4.651733	0.1	0.028941
4.653400	0.1	0.028126
4.655067	0.1	0.026515
4.656733	0.1	0.024699
4.658400	0.1	0.023404
4.660067	0.1	0.023469
4.661733	0.1	0.025015
4.663400	0.1	0.026929
4.665067	0.1	0.027833
4.666733	0.1	0.027167
4.668400	0.1	0.025425
4.670067	0.1	0.023902
4.671733	0.1	0.023916
4.673400	0.1	0.025830
4.675067	0.1	0.028973
4.676733	0.1	0.032219
4.678400	0.1	0.034529
4.680067	0.1	0.035060
4.681733	0.1	0.033416
4.683400	0.1	0.030473
4.685067	0.1	0.028121
4.686733	0.1	0.027544
4.688400	0.1	0.028582
4.690067	0.1	0.030464
4.691733	0.1	0.032317
4.693400	0.1	0.033472
4.695067	0.1	0.033784
4.696733	0.1	0.033430
4.698400	0.1	0.032578
4.700067	0.1	0.031409
4.701733	0.1	0.029905
4.703400	0.1	0.027949
4.705067	0.1	0.026026
4.706733	0.1	0.025248
4.708400	0.1	0.026375
4.710067	0.1	0.029048
4.711733	0.1	0.031795
4.713400	0.1	0.032941
4.715067	0.1	0.032163
4.716733	0.1	0.030841
4.718400	0.1	0.030324
4.720067	0.1	0.030920
4.721733	0.1	0.032689
4.723400	0.1	0.035563
4.725067	0.1	0.038599
4.726733	0.1	0.040382
4.728400	0.1	0.040345
4.730067	0.1	0.039176
4.731733	0.1	0.037965
4.733400	0.1	0.037383
4.735067	0.1	0.037486
4.736733	0.1	0.037798
4.738400	0.1	0.037625
4.740067	0.1	0.036485
4.741733	0.1	0.034403
4.743400	0.1	0.032261
4.745067	0.1	0.031623
4.746733	0.1	0.033597
4.748400	0.1	0.037849
4.750067	0.1	0.042664
4.751733	0.1	0.046096
4.753400	0.1	0.047334
4.755067	0.1	0.046981
4.756733	0.1	0.046096
4.758400	0.1	0.045453
4.760067	0.1	0.045397
4.761733	0.1	0.045681
4.763400	0.1	0.045332
4.765067	0.1	0.043479
4.766733	0.1	0.040876
4.768400	0.1	0.039595
4.770067	0.1	0.040792
4.771733	0.1	0.043302
4.773400	0.1	0.044708
4.775067	0.1	0.043595
4.776733	0.1	0.040648
4.778400	0.1	0.037802
4.780067	0.1	0.036666
4.781733	0.1	0.037388
4.783400	0.1	0.039088
4.785067	0.1	0.041127
4.786733	0.1	0.043125
4.788400	0.1	0.044447
4.790067	0.1	0.044750
4.791733	0.1	0.044266
4.793400	0.1	0.043423
4.795067	0.1	0.042631
4.796733	0.1	0.042086
4.798400	0.1	0.041560
4.800067	0.1	0.040848
4.801733	0.1	0.040298
4.803400	0.1	0.040345
4.805067	0.1	0.040713
4.806733	0.1	0.040811
4.808400	0.1	0.040880
4.810067	0.1	0.041290
4.811733	0.1	0.041230
4.813400	0.1	0.040107
4.815067	0.1	0.038878
4.816733	0.1	0.038552
4.818400	0.1	0.039050
4.820067	0.1	0.039912
4.821733	0.1	0.040792
4.823400	0.1	0.041397
4.825067	0.1	0.041616
4.826733	0.1	0.041649
4.828400	0.1	0.041863
4.830067	0.1	0.042520
4.831733	0.1	0.044121
4.833400	0.1	0.047181
4.835067	0.1	0.050957
4.836733	0.1	0.053570
4.838400	0.1	0.053854
4.840067	0.1	0.052326
4.841733	0.1	0.050529
4.843400	0.1	0.049681
4.845067	0.1	0.049681
4.846733	0.1	0.049607
4.848400	0.1	0.049137
4.850067	0.1	0.048825
4.851733	0.1	0.049151
4.853400	0.1	0.050040
4.855067	0.1	0.051046
4.856733	0.1	0.051777
4.858400	0.1	0.052289
4.860067	0.1	0.052718
4.861733	0.1	0.052755
4.863400	0.1	0.051935
4.865067	0.1	0.050296
4.866733	0.1	0.048471
4.868400	0.1	0.047232
4.870067	0.1	0.046855
4.871733	0.1	0.046734
4.873400	0.1	0.045872
4.875067	0.1	0.044056
4.876733	0.1	0.042170
4.878400	0.1	0.040950
4.880067	0.1	0.040052
4.881733	0.1	0.038664
4.883400	0.1	0.036941
4.885067	0.1	0.036233
4.886733	0.1	0.037542
4.888400	0.1	0.040201
4.890067	0.1	0.042566
4.891733	0.1	0.043712
4.893400	0.1	0.043907
4.895067	0.1	0.043688
4.896733	0.1	0.042981
4.898400	0.1	0.041579
4.900067	0.1	0.039903
4.901733	0.1	0.038524
4.903400	0.1	0.037556
4.905067	0.1	0.037141
4.906733	0.1	0.037737
4.908400	0.1	0.039474
4.910067	0.1	0.042128
4.911733	0.1	0.045453
4.913400	0.1	0.049057
4.915067	0.1	0.052266
4.916733	0.1	0.054194
4.918400	0.1	0.054142
4.920067	0.1	0.052033
4.921733	0.1	0.048266
4.923400	0.1	0.043781
4.925067	0.1	0.040061
4.926733	0.1	0.038035
4.928400	0.1	0.037444
4.930067	0.1	0.037416
4.931733	0.1	0.037048
4.933400	0.1	0.035563
4.935067	0.1	0.032624
4.936733	0.1	0.029057
4.938400	0.1	0.026855
4.940067	0.1	0.027614
4.941733	0.1	0.031083
4.943400	0.1	0.035590
4.945067	0.1	0.039656
4.946733	0.1	0.042887
4.948400	0.1	0.045281
4.950067	0.1	0.046324
4.951733	0.1	0.045625
4.953400	0.1	0.043809
4.955067	0.1	0.042100
4.956733	0.1	0.041327
4.958400	0.1	0.041407
4.960067	0.1	0.041728
4.961733	0.1	0.041984
4.963400	0.1	0.042166
4.965067	0.1	0.042068
4.966733	0.1	0.041486
4.968400	0.1	0.040755
4.970067	0.1	0.040289
4.971733	0.1	0.039930
4.973400	0.1	0.039213
4.975067	0.1	0.037807
4.976733	0.1	0.035712
4.978400	0.1	0.033318
4.980067	0.1	0.031418
4.981733	0.1	0.030994
4.983400	0.1	0.032522
4.985067	0.1	0.035539
4.986733	0.1	0.038990
4.988400	0.1	0.041956
4.990067	0.1	0.044256
4.991733	0.1	0.046100
4.993400	0.1	0.047367
4.995067	0.1	0.047674
4.996733	0.1	0.046957
4.998400	0.1	0.045397
5.000067	0.1	0.043306
5.001733	0.1	0.041388
5.003400	0.1	0.040554
5.005067	0.1	0.041411
5.006733	0.1	0.043847
5.008400	0.1	0.046710
5.010067	0.1	0.048378
5.011733	0.1	0.048061
5.013400	0.1	0.046189
5.015067	0.1	0.043949
5.016733	0.1	0.042627
5.018400	0.1	0.042692
5.020067	0.1	0.043754
5.021733	0.1	0.045118
5.023400	0.1	0.046054
5.025067	0.1	0.046128
5.026733	0.1	0.045532
5.028400	0.1	0.044787
5.030067	0.1	0.044066
5.031733	0.1	0.043097
5.033400	0.1	0.041723
5.035067	0.1	0.040131
5.036733	0.1	0.038631
5.038400	0.1	0.037407
5.040067	0.1	0.036652
5.041733	0.1	0.036922
5.043400	0.1	0.038780
5.045067	0.1	0.041914
5.046733	0.1	0.045267
5.048400	0.1	0.048252
5.050067	0.1	0.051213
5.051733	0.1	0.054380
5.053400	0.1	0.057039
5.055067	0.1	0.058371
5.056733	0.1	0.058440
5.058400	0.1	0.057998
5.060067	0.1	0.057402
5.061733	0.1	0.056271
5.063400	0.1	0.054147
5.065067	0.1	0.051288
5.066733	0.1	0.048792
5.068400	0.1	0.047823
5.070067	0.1	0.048624
5.071733	0.1	0.050459
5.073400	0.1	0.052564
5.075067	0.1	0.054804
5.076733	0.1	0.057076
5.078400	0.1	0.058422
5.080067	0.1	0.057560
5.081733	0.1	0.054436
5.083400	0.1	0.050799
5.085067	0.1	0.048880
5.086733	0.1	0.049341
5.088400	0.1	0.050957
5.090067	0.1	0.052308
5.091733	0.1	0.052843
5.093400	0.1	0.052499
5.095067	0.1	0.051409
5.096733	0.1	0.049970
5.098400	0.1	0.048769
5.100067	0.1	0.048340
5.101733	0.1	0.048885
5.103400	0.1	0.050259
5.105067	0.1	0.052140
5.106733	0.1	0.054208
5.108400	0.1	0.056205
5.110067	0.1	0.057910
5.111733	0.1	0.059009
5.113400	0.1	0.059088
5.115067	0.1	0.057919
5.116733	0.1	0.055730
5.118400	0.1	0.053337
5.120067	0.1	0.051800
5.121733	0.1	0.051609
5.123400	0.1	0.052298
5.125067	0.1	0.053309
5.126733	0.1	0.054659
5.128400	0.1	0.056569
5.130067	0.1	0.059004
5.131733	0.1	0.061681
5.133400	0.1	0.063968
5.135067	0.1	0.065090
5.136733	0.1	0.064760
5.138400	0.1	0.063223
5.140067	0.1	0.061071
5.141733	0.1	0.059013
5.143400	0.1	0.057505
5.145067	0.1	0.056778
5.146733	0.1	0.057137
5.148400	0.1	0.058534
5.150067	0.1	0.060382
5.151733	0.1	0.062152
5.153400	0.1	0.063758
5.155067	0.1	0.065253
5.156733	0.1	0.066618
5.158400	0.1	0.067842
5.160067	0.1	0.068839
5.161733	0.1	0.069402
5.163400	0.1	0.069547
5.165067	0.1	0.069547
5.166733	0.1	0.069602
5.168400	0.1	0.069649
5.170067	0.1	0.069425
5.171733	0.1	0.068420
5.173400	0.1	0.066133
5.175067	0.1	0.062678
5.176733	0.1	0.058860
5.178400	0.1	0.055390
5.180067	0.1	0.052359
5.181733	0.1	0.049653
5.183400	0.1	0.047558
5.185067	0.1	0.046906
5.186733	0.1	0.048303
5.188400	0.1	0.051055
5.190067	0.1	0.053849
5.191733	0.1	0.055889
5.193400	0.1	0.056666
5.195067	0.1	0.056047
5.196733	0.1	0.054869
5.198400	0.1	0.054063
5.200067	0.1	0.053672
5.201733	0.1	0.053248
5.203400	0.1	0.052843
5.205067	0.1	0.053286
5.206733	0.1	0.055530
5.208400	0.1	0.059572
5.210067	0.1	0.064117
5.211733	0.1	0.067349
5.213400	0.1	0.068215
5.215067	0.1	0.066976
5.216733	0.1	0.064569
5.218400	0.1	0.061821
5.220067	0.1	0.059255
5.221733	0.1	0.057034
5.223400	0.1	0.055237
5.225067	0.1	0.054296
5.226733	0.1	0.054906
5.228400	0.1	0.057295
5.230067	0.1	0.060461
5.231733	0.1	0.062715
5.233400	0.1	0.063218
5.235067	0.1	0.062222
5.236733	0.1	0.059986
5.238400	0.1	0.056541
5.240067	0.1	0.052322
5.241733	0.1	0.048480
5.243400	0.1	0.046389
5.245067	0.1	0.046673
5.246733	0.1	0.048769
5.248400	0.1	0.051460
5.250067	0.1	0.053840
5.251733	0.1	0.055670
5.253400	0.1	0.056988
5.255067	0.1	0.057756
5.256733	0.1	0.058198
5.258400	0.1	0.058813
5.260067	0.1	0.060033
5.261733	0.1	0.061919
5.263400	0.1	0.063786
5.265067	0.1	0.064508
5.266733	0.1	0.063335
5.268400	0.1	0.060373
5.270067	0.1	0.056918
5.271733	0.1	0.054757
5.273400	0.1	0.054706
5.275067	0.1	0.056587
5.276733	0.1	0.059945
5.278400	0.1	0.063735
5.280067	0.1	0.066343
5.281733	0.1	0.066902
5.283400	0.1	0.065826
5.285067	0.1	0.063838
5.286733	0.1	0.061491
5.288400	0.1	0.059442
5.290067	0.1	0.058147
5.291733	0.1	0.057477
5.293400	0.1	0.057169
5.295067	0.1	0.057286
5.296733	0.1	0.057942
5.298400	0.1	0.058953
5.300067	0.1	0.059959
5.301733	0.1	0.060736
5.303400	0.1	0.061304
5.305067	0.1	0.061519
5.306733	0.1	0.061090
5.308400	0.1	0.060159
5.310067	0.1	0.059339
5.311733	0.1	0.059279
5.313400	0.1	0.060382
5.315067	0.1	0.062580
5.316733	0.1	0.065137
5.318400	0.1	0.066855
5.320067	0.1	0.067023
5.321733	0.1	0.066217
5.323400	0.1	0.065835
5.325067	0.1	0.066585
5.326733	0.1	0.067931
5.328400	0.1	0.069048
5.330067	0.1	0.069742
5.331733	0.1	0.070427
5.333400	0.1	0.071414
5.335067	0.1	0.072303
5.336733	0.1	0.072350
5.338400	0.1	0.071442
5.340067	0.1	0.070496
5.341733	0.1	0.070990
5.343400	0.1	0.073649
5.345067	0.1	0.077491
5.346733	0.1	0.080490
5.348400	0.1	0.081765
5.350067	0.1	0.082324
5.351733	0.1	0.083097
5.353400	0.1	0.083474
5.355067	0.1	0.082301
5.356733	0.1	0.079195
5.358400	0.1	0.074711
5.360067	0.1	0.069933
5.361733	0.1	0.065761
5.363400	0.1	0.062613
5.365067	0.1	0.060652
5.366733	0.1	0.059945
5.368400	0.1	0.060480
5.370067	0.1	0.062040
5.371733	0.1	0.063949
5.373400	0.1	0.065542
5.375067	0.1	0.066734
5.376733	0.1	0.067623
5.378400	0.1	0.068243
5.380067	0.1	0.068815
5.381733	0.1	0.069500
5.383400	0.1	0.070012
5.385067	0.1	0.070161
5.386733	0.1	0.070487
5.388400	0.1	0.071726
5.390067	0.1	0.073793
5.391733	0.1	0.075903
5.393400	0.1	0.077602
5.395067	0.1	0.078850
5.396733	0.1	0.079256
5.398400	0.1	0.078348
5.400067	0.1	0.076308
5.401733	0.1	0.073742
5.403400	0.1	0.071158
5.405067	0.1	0.069276
5.406733	0.1	0.069248
5.408400	0.1	0.071619
5.410067	0.1	0.075232
5.411733	0.1	0.078133
5.413400	0.1	0.079186
5.415067	0.1	0.078306
5.416733	0.1	0.075921
5.418400	0.1	0.072950
5.420067	0.1	0.070599
5.421733	0.1	0.069640
5.423400	0.1	0.069961
5.425067	0.1	0.070757
5.426733	0.1	0.071186
5.428400	0.1	0.071144
5.430067	0.1	0.071381
5.431733	0.1	0.072429
5.433400	0.1	0.073630
5.435067	0.1	0.073914
5.436733	0.1	0.073379
5.438400	0.1	0.073453
5.440067	0.1	0.075344
5.441733	0.1	0.078436
5.443400	0.1	0.080583
5.445067	0.1	0.079917
5.446733	0.1	0.076299
5.448400	0.1	0.071172
5.450067	0.1	0.066506
5.451733	0.1	0.063609
5.453400	0.1	0.062804
5.455067	0.1	0.063828
5.456733	0.1	0.066166
5.458400	0.1	0.069183
5.460067	0.1	0.072131
5.461733	0.1	0.074198
5.463400	0.1	0.074878
5.465067	0.1	0.074478
5.466733	0.1	0.074073
5.468400	0.1	0.074808
5.470067	0.1	0.076862
5.471733	0.1	0.079186
5.473400	0.1	0.080583
5.475067	0.1	0.080820
5.476733	0.1	0.080308
5.478400	0.1	0.079311
5.480067	0.1	0.078096
5.481733	0.1	0.077193
5.483400	0.1	0.076797
5.485067	0.1	0.076331
5.486733	0.1	0.075377
5.488400	0.1	0.074334
5.490067	0.1	0.073710
5.491733	0.1	0.073519
5.493400	0.1	0.073439
5.495067	0.1	0.073095
5.496733	0.1	0.072196
5.498400	0.1	0.071027
5.500067	0.1	0.070417
5.501733	0.1	0.070627
5.503400	0.1	0.070874
5.505067	0.1	0.070394
5.506733	0.1	0.069318
5.508400	0.1	0.068313
5.510067	0.1	0.067726
5.511733	0.1	0.067498
5.513400	0.1	0.067567
5.515067	0.1	0.067847
5.516733	0.1	0.068047
5.518400	0.1	0.067940
5.520067	0.1	0.067526
5.521733	0.1	0.066925
5.523400	0.1	0.066487
5.525067	0.1	0.066725
5.526733	0.1	0.067786
5.528400	0.1	0.069058
5.530067	0.1	0.069346
5.531733	0.1	0.068117
5.533400	0.1	0.066315
5.535067	0.1	0.065295
5.536733	0.1	0.065491
5.538400	0.1	0.066389
5.540067	0.1	0.067218
5.541733	0.1	0.067628
5.543400	0.1	0.068028
5.545067	0.1	0.068732
5.546733	0.1	0.069370
5.548400	0.1	0.069579
5.550067	0.1	0.069318
5.551733	0.1	0.068406
5.553400	0.1	0.066827
5.555067	0.1	0.065034
5.556733	0.1	0.063712
5.558400	0.1	0.063614
5.560067	0.1	0.065044
5.561733	0.1	0.067377
5.563400	0.1	0.069495
5.565067	0.1	0.070841
5.566733	0.1	0.071810
5.568400	0.1	0.073034
5.570067	0.1	0.074087
5.571733	0.1	0.073826
5.573400	0.1	0.072015
5.575067	0.1	0.069705
5.576733	0.1	0.067833
5.578400	0.1	0.066692
5.580067	0.1	0.066664
5.581733	0.1	0.068024
5.583400	0.1	0.070506
5.585067	0.1	0.073933
5.586733	0.1	0.077882
5.588400	0.1	0.081118
5.590067	0.1	0.082580
5.591733	0.1	0.082022
5.593400	0.1	0.079516
5.595067	0.1	0.075628
5.596733	0.1	0.072056
5.598400	0.1	0.070962
5.600067	0.1	0.073193
5.601733	0.1	0.077714
5.603400	0.1	0.082641
5.605067	0.1	0.086227
5.606733	0.1	0.087321
5.608400	0.1	0.085901
5.610067	0.1	0.083242
5.611733	0.1	0.080960
5.613400	0.1	0.079968
5.615067	0.1	0.080159
5.616733	0.1	0.080378
5.618400	0.1	0.079297
5.620067	0.1	0.077016
5.621733	0.1	0.075228
5.623400	0.1	0.075665
5.625067	0.1	0.078762
5.626733	0.1	0.083549
5.628400	0.1	0.088438
5.630067	0.1	0.091991
5.631733	0.1	0.093123
5.633400	0.1	0.091391
5.635067	0.1	0.087353
5.636733	0.1	0.082441
5.638400	0.1	0.078254
5.640067	0.1	0.075828
5.641733	0.1	0.075232
5.643400	0.1	0.075903
5.645067	0.1	0.077202
5.646733	0.1	0.078487
5.648400	0.1	0.079344
5.650067	0.1	0.079777
5.651733	0.1	0.080117
5.653400	0.1	0.080708
5.655067	0.1	0.081668
5.656733	0.1	0.082767
5.658400	0.1	0.083805
5.660067	0.1	0.085300
5.661733	0.1	0.088103
5.663400	0.1	0.091824
5.665067	0.1	0.094664
5.666733	0.1	0.095060
5.668400	0.1	0.092913
5.670067	0.1	0.089188
5.671733	0.1	0.085086
5.673400	0.1	0.081607
5.675067	0.1	0.079339
5.676733	0.1	0.078171
5.678400	0.1	0.077290
5.680067	0.1	0.076150
5.681733	0.1	0.075344
5.683400	0.1	0.076075
5.685067	0.1	0.078534
5.686733	0.1	0.081249
5.688400	0.1	0.082450
5.690067	0.1	0.081835
5.691733	0.1	0.080499
5.693400	0.1	0.079814
5.695067	0.1	0.080592
5.696733	0.1	0.082729
5.698400	0.1	0.085472
5.700067	0.1	0.088327
5.701733	0.1	0.091153
5.703400	0.1	0.093258
5.705067	0.1	0.093700
5.706733	0.1	0.092569
5.708400	0.1	0.090930
5.710067	0.1	0.089672
5.711733	0.1	0.088797
5.713400	0.1	0.087828
5.715067	0.1	0.086343
5.716733	0.1	0.084136
5.718400	0.1	0.081309
5.720067	0.1	0.078180
5.721733	0.1	0.075363
5.723400	0.1	0.073975
5.725067	0.1	0.074767
5.726733	0.1	0.077267
5.728400	0.1	0.080494
5.730067	0.1	0.083917
5.731733	0.1	0.087158
5.733400	0.1	0.089458
5.735067	0.1	0.089929
5.736733	0.1	0.088252
5.738400	0.1	0.084830
5.740067	0.1	0.080671
5.741733	0.1	0.077067
5.743400	0.1	0.074920
5.745067	0.1	0.074478
5.746733	0.1	0.075819
5.748400	0.1	0.079055
5.750067	0.1	0.084010
5.751733	0.1	0.089658
5.753400	0.1	0.094222
5.755067	0.1	0.096271
5.756733	0.1	0.095484
5.758400	0.1	0.092317
5.760067	0.1	0.087502
5.761733	0.1	0.082357
5.763400	0.1	0.078562
5.765067	0.1	0.076946
5.766733	0.1	0.077258
5.768400	0.1	0.079102
5.770067	0.1	0.082096
5.771733	0.1	0.085584
5.773400	0.1	0.088797
5.775067	0.1	0.091069
5.776733	0.1	0.092098
5.778400	0.1	0.091800
5.780067	0.1	0.089929
5.781733	0.1	0.086348
5.783400	0.1	0.081616
5.785067	0.1	0.077202
5.786733	0.1	0.074836
5.788400	0.1	0.075116
5.790067	0.1	0.076951
5.791733	0.1	0.078739
5.793400	0.1	0.079540
5.795067	0.1	0.079307
5.796733	0.1	0.078594
5.798400	0.1	0.077849
5.800067	0.1	0.076811
5.801733	0.1	0.074720
5.803400	0.1	0.071554
5.805067	0.1	0.068899
5.806733	0.1	0.068732
5.808400	0.1	0.071507
5.810067	0.1	0.075880
5.811733	0.1	0.080154
5.813400	0.1	0.083498
5.815067	0.1	0.085640
5.816733	0.1	0.086287
5.818400	0.1	0.085486
5.820067	0.1	0.084070
5.821733	0.1	0.082985
5.823400	0.1	0.082608
5.825067	0.1	0.082799
5.826733	0.1	0.083102
5.828400	0.1	0.082990
5.830067	0.1	0.082580
5.831733	0.1	0.082948
5.833400	0.1	0.085044
5.835067	0.1	0.088587
5.836733	0.1	0.092103
5.838400	0.1	0.093961
5.840067	0.1	0.093668
5.841733	0.1	0.092098
5.843400	0.1	0.090185
5.845067	0.1	0.088410
5.846733	0.1	0.087344
5.848400	0.1	0.087712
5.850067	0.1	0.090133
5.851733	0.1	0.094627
5.853400	0.1	0.099908
5.855067	0.1	0.103605
5.856733	0.1	0.104047
5.858400	0.1	0.101621
5.860067	0.1	0.098133
5.861733	0.1	0.095237
5.863400	0.1	0.093561
5.865067	0.1	0.092937
5.866733	0.1	0.092983
5.868400	0.1	0.093095
5.870067	0.1	0.092303
5.871733	0.1	0.090334
5.873400	0.1	0.088341
5.875067	0.1	0.087679
5.876733	0.1	0.088750
5.878400	0.1	0.091051
5.880067	0.1	0.093607
5.881733	0.1	0.095624
5.883400	0.1	0.096732
5.885067	0.1	0.096709
5.886733	0.1	0.095619
5.888400	0.1	0.094241
5.890067	0.1	0.093612
5.891733	0.1	0.093947
5.893400	0.1	0.094343
5.895067	0.1	0.093463
5.896733	0.1	0.090422
5.898400	0.1	0.085784
5.900067	0.1	0.081612
5.901733	0.1	0.079796
5.903400	0.1	0.080676
5.905067	0.1	0.083609
5.906733	0.1	0.087731
5.908400	0.1	0.092266
5.910067	0.1	0.096983
5.911733	0.1	0.101933
5.913400	0.1	0.106571
5.915067	0.1	0.109565
5.916733	0.1	0.109524
5.918400	0.1	0.106087
5.920067	0.1	0.100369
5.921733	0.1	0.094492
5.923400	0.1	0.090566
5.925067	0.1	0.089635
5.926733	0.1	0.091186
5.928400	0.1	0.093761
5.930067	0.1	0.095996
5.931733	0.1	0.097090
5.933400	0.1	0.096816
5.935067	0.1	0.095489
5.936733	0.1	0.093724
5.938400	0.1	0.092019
5.940067	0.1	0.090650
5.941733	0.1	0.089980
5.943400	0.1	0.090296
5.945067	0.1	0.091204
5.946733	0.1	0.092089
5.948400	0.1	0.093193
5.950067	0.1	0.095242
5.951733	0.1	0.097873
5.953400	0.1	0.099358
5.955067	0.1	0.098441
5.956733	0.1	0.095721
5.958400	0.1	0.092876
5.960067	0.1	0.091163
5.961733	0.1	0.090930
5.963400	0.1	0.091577
5.965067	0.1	0.091936
5.966733	0.1	0.091572
5.968400	0.1	0.091358
5.970067	0.1	0.092313
5.971733	0.1	0.094529
5.973400	0.1	0.097468
5.975067	0.1	0.100671
5.976733	0.1	0.103880
5.978400	0.1	0.106618
5.980067	0.1	0.108159
5.981733	0.1	0.108164
5.983400	0.1	0.107023
5.985067	0.1	0.105565
5.986733	0.1	0.104336
5.988400	0.1	0.103181
5.990067	0.1	0.101733
5.991733	0.1	0.100047
5.993400	0.1	0.098455
5.995067	0.1	0.097360
5.996733	0.1	0.096941
5.998400	0.1	0.096760
6.000067	0.1	0.096182
6.001733	0.1	0.095088
6.003400	0.1	0.093747
6.005067	0.1	0.092592
6.006733	0.1	0.092452
6.008400	0.1	0.094101
6.010067	0.1	0.097076
6.011733	0.1	0.099745
6.013400	0.1	0.100904
6.015067	0.1	0.100858
6.016733	0.1	0.100494
6.018400	0.1	0.100080
6.020067	0.1	0.099270
6.021733	0.1	0.097728
6.023400	0.1	0.095568
6.025067	0.1	0.093747
6.026733	0.1	0.093747
6.028400	0.1	0.096257
6.030067	0.1	0.100215
6.031733	0.1	0.103451
6.033400	0.1	0.104494
6.035067	0.1	0.103475
6.036733	0.1	0.101500
6.038400	0.1	0.099624
6.040067	0.1	0.098241
6.041733	0.1	0.097184
6.043400	0.1	0.096266
6.045067	0.1	0.095507
6.046733	0.1	0.094944
6.048400	0.1	0.094445
6.050067	0.1	0.094022
6.051733	0.1	0.094068
6.053400	0.1	0.094692
6.055067	0.1	0.095554
6.056733	0.1	0.096424
6.058400	0.1	0.097128
6.060067	0.1	0.097463
6.061733	0.1	0.097775
6.063400	0.1	0.098501
6.065067	0.1	0.099740
6.066733	0.1	0.101780
6.068400	0.1	0.105249
6.070067	0.1	0.110213
6.071733	0.1	0.115517
6.073400	0.1	0.119251
6.075067	0.1	0.119978
6.076733	0.1	0.117673
6.078400	0.1	0.113789
6.080067	0.1	0.110203
6.081733	0.1	0.107824
6.083400	0.1	0.106739
6.085067	0.1	0.107079
6.086733	0.1	0.108806
6.088400	0.1	0.111018
6.090067	0.1	0.112052
6.091733	0.1	0.110762
6.093400	0.1	0.107521
6.095067	0.1	0.103856
6.096733	0.1	0.101370
6.098400	0.1	0.100983
6.100067	0.1	0.102860
6.101733	0.1	0.106459
6.103400	0.1	0.110618
6.105067	0.1	0.114231
6.106733	0.1	0.116862
6.108400	0.1	0.118501
6.110067	0.1	0.119195
6.111733	0.1	0.118823
6.113400	0.1	0.117356
6.115067	0.1	0.115484
6.116733	0.1	0.114543
6.118400	0.1	0.115549
6.120067	0.1	0.118250
6.121733	0.1	0.121268
6.123400	0.1	0.123419
6.125067	0.1	0.124588
6.126733	0.1	0.125035
6.128400	0.1	0.124746
6.130067	0.1	0.123936
6.131733	0.1	0.123270
6.133400	0.1	0.122995
6.135067	0.1	0.122380
6.136733	0.1	0.120737
6.138400	0.1	0.118548
6.140067	0.1	0.116932
6.141733	0.1	0.116494
6.143400	0.1	0.117021
6.145067	0.1	0.117701
6.146733	0.1	0.117682
6.148400	0.1	0.116685
6.150067	0.1	0.115181
6.151733	0.1	0.114259
6.153400	0.1	0.114827
6.155067	0.1	0.116536
6.156733	0.1	0.117905
6.158400	0.1	0.117589
6.160067	0.1	0.115493
6.161733	0.1	0.112588
6.163400	0.1	0.109863
6.165067	0.1	0.107889
6.166733	0.1	0.107158
6.168400	0.1	0.107936
6.170067	0.1	0.109817
6.171733	0.1	0.111703
6.173400	0.1	0.112508
6.175067	0.1	0.111801
6.176733	0.1	0.109836
6.178400	0.1	0.107219
6.180067	0.1	0.104811
6.181733	0.1	0.103493
6.183400	0.1	0.103549
6.185067	0.1	0.104504
6.186733	0.1	0.105621
6.188400	0.1	0.106236
6.190067	0.1	0.105882
6.191733	0.1	0.104364
6.193400	0.1	0.101887
6.195067	0.1	0.099293
6.196733	0.1	0.097798
6.198400	0.1	0.098180
6.200067	0.1	0.100294
6.201733	0.1	0.103554
6.203400	0.1	0.107354
6.205067	0.1	0.110827
6.206733	0.1	0.112597
6.208400	0.1	0.111563
6.210067	0.1	0.108136
6.211733	0.1	0.103964
6.213400	0.1	0.100476
6.215067	0.1	0.098282
6.216733	0.1	0.097328
6.218400	0.1	0.097034
6.220067	0.1	0.096909
6.221733	0.1	0.097235
6.223400	0.1	0.098431
6.225067	0.1	0.100005
6.226733	0.1	0.101156
6.228400	0.1	0.101929
6.230067	0.1	0.102688
6.231733	0.1	0.103349
6.233400	0.1	0.103842
6.235067	0.1	0.104206
6.236733	0.1	0.104299
6.238400	0.1	0.103875
6.240067	0.1	0.102734
6.241733	0.1	0.100955
6.243400	0.1	0.099028
6.245067	0.1	0.097658
6.246733	0.1	0.097421
6.248400	0.1	0.098301
6.250067	0.1	0.099684
6.251733	0.1	0.100797
6.253400	0.1	0.101035
6.255067	0.1	0.100476
6.256733	0.1	0.100122
6.258400	0.1	0.100904
6.260067	0.1	0.102804
6.261733	0.1	0.105249
6.263400	0.1	0.107600
6.265067	0.1	0.109067
6.266733	0.1	0.109086
6.268400	0.1	0.107889
6.270067	0.1	0.106152
6.271733	0.1	0.104550
6.273400	0.1	0.103707
6.275067	0.1	0.103675
6.276733	0.1	0.103628
6.278400	0.1	0.102948
6.280067	0.1	0.101919
6.281733	0.1	0.100983
6.283400	0.1	0.100383
6.285067	0.1	0.100429
6.286733	0.1	0.101249
6.288400	0.1	0.102501
6.290067	0.1	0.103735
6.291733	0.1	0.104853
6.293400	0.1	0.106208
6.295067	0.1	0.108080
6.296733	0.1	0.110250
6.298400	0.1	0.112290
6.300067	0.1	0.113915
6.301733	0.1	0.115037
6.303400	0.1	0.115740
6.305067	0.1	0.116229
6.306733	0.1	0.116378
6.308400	0.1	0.115954
6.310067	0.1	0.115409
6.311733	0.1	0.115656
6.313400	0.1	0.116904
6.315067	0.1	0.118306
6.316733	0.1	0.118939
6.318400	0.1	0.118376
6.320067	0.1	0.116411
6.321733	0.1	0.113086
6.323400	0.1	0.108783
6.325067	0.1	0.104201
6.326733	0.1	0.100499
6.328400	0.1	0.098832
6.330067	0.1	0.099558
6.331733	0.1	0.101901
6.333400	0.1	0.104313
6.335067	0.1	0.105547
6.336733	0.1	0.105691
6.338400	0.1	0.106036
6.340067	0.1	0.107749
6.341733	0.1	0.110711
6.343400	0.1	0.113663
6.345067	0.1	0.115419
6.346733	0.1	0.115796
6.348400	0.1	0.115605
6.350067	0.1	0.115731
6.351733	0.1	0.116471
6.353400	0.1	0.117766
6.355067	0.1	0.119489
6.356733	0.1	0.121393
6.358400	0.1	0.123074
6.360067	0.1	0.124080
6.361733	0.1	0.124234
6.363400	0.1	0.123619
6.365067	0.1	0.122287
6.366733	0.1	0.120425
6.368400	0.1	0.118916
6.370067	0.1	0.118827
6.371733	0.1	0.120392
6.373400	0.1	0.123056
6.375067	0.1	0.126045
6.376733	0.1	0.128425
6.378400	0.1	0.129463
6.380067	0.1	0.129011
6.381733	0.1	0.127470
6.383400	0.1	0.125519
6.385067	0.1	0.123400
6.386733	0.1	0.120704
6.388400	0.1	0.117351
6.390067	0.1	0.114087
6.391733	0.1	0.112010
6.393400	0.1	0.111856
6.395067	0.1	0.113347
6.396733	0.1	0.115423
6.398400	0.1	0.117221
6.400067	0.1	0.118189
6.401733	0.1	0.117826
6.403400	0.1	0.116313
6.405067	0.1	0.114772
6.406733	0.1	0.114152
6.408400	0.1	0.114478
6.410067	0.1	0.115382
6.411733	0.1	0.116606
6.413400	0.1	0.117943
6.415067	0.1	0.119298
6.416733	0.1	0.120513
6.418400	0.1	0.121277
6.420067	0.1	0.121547
6.421733	0.1	0.121719
6.423400	0.1	0.121999
6.425067	0.1	0.122106
6.426733	0.1	0.122050
6.428400	0.1	0.122353
6.430067	0.1	0.123116
6.431733	0.1	0.123787
6.433400	0.1	0.123857
6.435067	0.1	0.123004
6.436733	0.1	0.121146
6.438400	0.1	0.118711
6.440067	0.1	0.116425
6.441733	0.1	0.114855
6.443400	0.1	0.114441
6.445067	0.1	0.115559
6.446733	0.1	0.118488
6.448400	0.1	0.122865
6.450067	0.1	0.127098
6.451733	0.1	0.129128
6.453400	0.1	0.127954
6.455067	0.1	0.124276
6.456733	0.1	0.120034
6.458400	0.1	0.117212
6.460067	0.1	0.116406
6.461733	0.1	0.116932
6.463400	0.1	0.118143
6.465067	0.1	0.119791
6.466733	0.1	0.121905
6.468400	0.1	0.124518
6.470067	0.1	0.126963
6.471733	0.1	0.128145
6.473400	0.1	0.127694
6.475067	0.1	0.126273
6.476733	0.1	0.124895
6.478400	0.1	0.124197
6.480067	0.1	0.124206
6.481733	0.1	0.124699
6.483400	0.1	0.125323
6.485067	0.1	0.125431
6.486733	0.1	0.124392
6.488400	0.1	0.122278
6.490067	0.1	0.119680
6.491733	0.1	0.117291
6.493400	0.1	0.115563
6.495067	0.1	0.114492
6.496733	0.1	0.113999
6.498400	0.1	0.114399
6.500067	0.1	0.115978
6.501733	0.1	0.118287
6.503400	0.1	0.120280
6.505067	0.1	0.121263
6.506733	0.1	0.121584
6.508400	0.1	0.122045
6.510067	0.1	0.122865
6.511733	0.1	0.123698
6.513400	0.1	0.124061
6.515067	0.1	0.123614
6.516733	0.1	0.122758
6.518400	0.1	0.122534
6.520067	0.1	0.123559
6.521733	0.1	0.125575
6.523400	0.1	0.128183
6.525067	0.1	0.131088
6.526733	0.1	0.133640
6.528400	0.1	0.134967
6.530067	0.1	0.134520
6.531733	0.1	0.132299
6.533400	0.1	0.128970
6.535067	0.1	0.125431
6.536733	0.1	0.122190
6.538400	0.1	0.119666
6.540067	0.1	0.118758
6.541733	0.1	0.119940
6.543400	0.1	0.122106
6.545067	0.1	0.123517
6.546733	0.1	0.123577
6.548400	0.1	0.122897
6.550067	0.1	0.121961
6.551733	0.1	0.120676
6.553400	0.1	0.119172
6.555067	0.1	0.118078
6.556733	0.1	0.117850
6.558400	0.1	0.118427
6.560067	0.1	0.119498
6.561733	0.1	0.120662
6.563400	0.1	0.121580
6.565067	0.1	0.122250
6.566733	0.1	0.123042
6.568400	0.1	0.124373
6.570067	0.1	0.126027
6.571733	0.1	0.126851
6.573400	0.1	0.125980
6.575067	0.1	0.124034
6.576733	0.1	0.122380
6.578400	0.1	0.121850
6.580067	0.1	0.122576
6.581733	0.1	0.124378
6.583400	0.1	0.126958
6.585067	0.1	0.129752
6.586733	0.1	0.131978
6.588400	0.1	0.133449
6.590067	0.1	0.134939
6.591733	0.1	0.136974
6.593400	0.1	0.138832
6.595067	0.1	0.139605
6.596733	0.1	0.139507
6.598400	0.1	0.139656
6.600067	0.1	0.140737
6.601733	0.1	0.142246
6.603400	0.1	0.142851
6.605067	0.1	0.141412
6.606733	0.1	0.138031
6.608400	0.1	0.134087
6.610067	0.1	0.131107
6.611733	0.1	0.129817
6.613400	0.1	0.130231
6.615067	0.1	0.131968
6.616733	0.1	0.134371
6.618400	0.1	0.136769
6.620067	0.1	0.138846
6.621733	0.1	0.140541
6.623400	0.1	0.141691
6.625067	0.1	0.142045
6.626733	0.1	0.141463
6.628400	0.1	0.140020
6.630067	0.1	0.138455
6.631733	0.1	0.137691
6.633400	0.1	0.137328
6.635067	0.1	0.136043
6.636733	0.1	0.133556
6.638400	0.1	0.130837
6.640067	0.1	0.128965
6.641733	0.1	0.128560
6.643400	0.1	0.129677
6.645067	0.1	0.131833
6.646733	0.1	0.134041
6.648400	0.1	0.135186
6.650067	0.1	0.134860
6.651733	0.1	0.133724
6.653400	0.1	0.132862
6.655067	0.1	0.132774
6.656733	0.1	0.133323
6.658400	0.1	0.134613
6.660067	0.1	0.137081
6.661733	0.1	0.140485
6.663400	0.1	0.143801
6.665067	0.1	0.146059
6.666733	0.1	0.146884
6.668400	0.1	0.146390
6.670067	0.1	0.144877
6.671733	0.1	0.142744
6.673400	0.1	0.140690
6.675067	0.1	0.139852
6.676733	0.1	0.141258
6.678400	0.1	0.144574
6.680067	0.1	0.147829
6.681733	0.1	0.148998
6.683400	0.1	0.147340
6.685067	0.1	0.143265
6.686733	0.1	0.137943
6.688400	0.1	0.133044
6.690067	0.1	0.130031
6.691733	0.1	0.129333
6.693400	0.1	0.130143
6.695067	0.1	0.131056
6.696733	0.1	0.131265
6.698400	0.1	0.131028
6.700067	0.1	0.131009
6.701733	0.1	0.131833
6.703400	0.1	0.133743
6.705067	0.1	0.136271
6.706733	0.1	0.138478
6.708400	0.1	0.139819
6.710067	0.1	0.140639
6.711733	0.1	0.141542
6.713400	0.1	0.142464
6.715067	0.1	0.142856
6.716733	0.1	0.142306
6.718400	0.1	0.140597
6.720067	0.1	0.137966
6.721733	0.1	0.135317
6.723400	0.1	0.133365
6.725067	0.1	0.132122
6.726733	0.1	0.131563
6.728400	0.1	0.132164
6.730067	0.1	0.133971
6.731733	0.1	0.136043
6.733400	0.1	0.137389
6.735067	0.1	0.137608
6.736733	0.1	0.136588
6.738400	0.1	0.134455
6.740067	0.1	0.131838
6.741733	0.1	0.129668
6.743400	0.1	0.128653
6.745067	0.1	0.128886
6.746733	0.1	0.129859
6.748400	0.1	0.131023
6.750067	0.1	0.132425
6.751733	0.1	0.134213
6.753400	0.1	0.136006
6.755067	0.1	0.137282
6.756733	0.1	0.137659
6.758400	0.1	0.137025
6.760067	0.1	0.135936
6.761733	0.1	0.135330
6.763400	0.1	0.135507
6.765067	0.1	0.136043
6.766733	0.1	0.136513
6.768400	0.1	0.136769
6.770067	0.1	0.136788
6.771733	0.1	0.136588
6.773400	0.1	0.136294
6.775067	0.1	0.136085
6.776733	0.1	0.136080
6.778400	0.1	0.136425
6.780067	0.1	0.137263
6.781733	0.1	0.138502
6.783400	0.1	0.139899
6.785067	0.1	0.141221
6.786733	0.1	0.141948
6.788400	0.1	0.141622
6.790067	0.1	0.140667
6.791733	0.1	0.139992
6.793400	0.1	0.140020
6.795067	0.1	0.140788
6.796733	0.1	0.142213
6.798400	0.1	0.143871
6.800067	0.1	0.145179
6.801733	0.1	0.145589
6.803400	0.1	0.144681
6.805067	0.1	0.142655
6.806733	0.1	0.140457
6.808400	0.1	0.139000
6.810067	0.1	0.138502
6.811733	0.1	0.138548
6.813400	0.1	0.138483
6.815067	0.1	0.138050
6.816733	0.1	0.137729
6.818400	0.1	0.138502
6.820067	0.1	0.140932
6.821733	0.1	0.144308
6.823400	0.1	0.147005
6.825067	0.1	0.147717
6.826733	0.1	0.146199
6.828400	0.1	0.143601
6.830067	0.1	0.141850
6.831733	0.1	0.141962
6.833400	0.1	0.143438
6.835067	0.1	0.145189
6.836733	0.1	0.146488
6.838400	0.1	0.147251
6.840067	0.1	0.147792
6.841733	0.1	0.148644
6.843400	0.1	0.150390
6.845067	0.1	0.153063
6.846733	0.1	0.155866
6.848400	0.1	0.157929
6.850067	0.1	0.159079
6.851733	0.1	0.159717
6.853400	0.1	0.160257
6.855067	0.1	0.160728
6.856733	0.1	0.160933
6.858400	0.1	0.160923
6.860067	0.1	0.161012
6.861733	0.1	0.161175
6.863400	0.1	0.160942
6.865067	0.1	0.159931
6.866733	0.1	0.158143
6.868400	0.1	0.156146
6.870067	0.1	0.154837
6.871733	0.1	0.154474
6.873400	0.1	0.154339
6.875067	0.1	0.153426
6.876733	0.1	0.151065
6.878400	0.1	0.147303
6.880067	0.1	0.143033
6.881733	0.1	0.139838
6.883400	0.1	0.139424
6.885067	0.1	0.142460
6.886733	0.1	0.147591
6.888400	0.1	0.151903
6.890067	0.1	0.153016
6.891733	0.1	0.151154
6.893400	0.1	0.148509
6.895067	0.1	0.146581
6.896733	0.1	0.144914
6.898400	0.1	0.142665
6.900067	0.1	0.140122
6.901733	0.1	0.138325
6.903400	0.1	0.138069
6.905067	0.1	0.139372
6.906733	0.1	0.141338
6.908400	0.1	0.142800
6.910067	0.1	0.143144
6.911733	0.1	0.142287
6.913400	0.1	0.140560
6.915067	0.1	0.138665
6.916733	0.1	0.137095
6.918400	0.1	0.135875
6.920067	0.1	0.134967
6.921733	0.1	0.134655
6.923400	0.1	0.135442
6.925067	0.1	0.137608
6.926733	0.1	0.140555
6.928400	0.1	0.142739
6.930067	0.1	0.142991
6.931733	0.1	0.141882
6.933400	0.1	0.140732
6.935067	0.1	0.139703
6.936733	0.1	0.138138
6.938400	0.1	0.136308
6.940067	0.1	0.135442
6.941733	0.1	0.136290
6.943400	0.1	0.138185
6.945067	0.1	0.139670
6.946733	0.1	0.139824
6.948400	0.1	0.138883
6.950067	0.1	0.137766
6.951733	0.1	0.137202
6.953400	0.1	0.137216
6.955067	0.1	0.137570
6.956733	0.1	0.138283
6.958400	0.1	0.139396
6.960067	0.1	0.140727
6.961733	0.1	0.142017
6.963400	0.1	0.143056
6.965067	0.1	0.143694
6.966733	0.1	0.143913
6.968400	0.1	0.143643
6.970067	0.1	0.142581
6.971733	0.1	0.140611
6.973400	0.1	0.138041
6.975067	0.1	0.135326
6.976733	0.1	0.132886
6.978400	0.1	0.131102
6.980067	0.1	0.129999
6.981733	0.1	0.129538
6.983400	0.1	0.130190
6.985067	0.1	0.132406
6.986733	0.1	0.135661
6.988400	0.1	0.138697
6.990067	0.1	0.140560
6.991733	0.1	0.141165
6.993400	0.1	0.141067
6.995067	0.1	0.140965
6.996733	0.1	0.141351
6.998400	0.1	0.142348
7.000067	0.1	0.143754
7.001733	0.1	0.145226
7.003400	0.1	0.146371
7.005067	0.1	0.146804
7.006733	0.1	0.146450
7.008400	0.1	0.145705
7.010067	0.1	0.144970
7.011733	0.1	0.144467
7.013400	0.1	0.144443
7.015067	0.1	0.144965
7.016733	0.1	0.145407
7.018400	0.1	0.144816
7.020067	0.1	0.142832
7.021733	0.1	0.139810
7.023400	0.1	0.136211
7.025067	0.1	0.132569
7.026733	0.1	0.129817
7.028400	0.1	0.128895
7.030067	0.1	0.129864
7.031733	0.1	0.131619
7.033400	0.1	0.132881
7.035067	0.1	0.133729
7.036733	0.1	0.135414
7.038400	0.1	0.138585
7.040067	0.1	0.142390
7.041733	0.1	0.145305
7.043400	0.1	0.146055
7.045067	0.1	0.144164
7.046733	0.1	0.140434
7.048400	0.1	0.136606
7.050067	0.1	0.134357
7.051733	0.1	0.134544
7.053400	0.1	0.136751
7.055067	0.1	0.139652
7.056733	0.1	0.142180
7.058400	0.1	0.143824
7.060067	0.1	0.144290
7.061733	0.1	0.143880
7.063400	0.1	0.143782
7.065067	0.1	0.145161
7.066733	0.1	0.147903
7.068400	0.1	0.150637
7.070067	0.1	0.152001
7.071733	0.1	0.151540
7.073400	0.1	0.149515
7.075067	0.1	0.146581
7.076733	0.1	0.143731
7.078400	0.1	0.142022
7.080067	0.1	0.142138
7.081733	0.1	0.143941
7.083400	0.1	0.146669
7.085067	0.1	0.149715
7.086733	0.1	0.152583
7.088400	0.1	0.154776
7.090067	0.1	0.156211
7.091733	0.1	0.156993
7.093400	0.1	0.156732
7.095067	0.1	0.155200
7.096733	0.1	0.153240
7.098400	0.1	0.152201
7.100067	0.1	0.152783
7.101733	0.1	0.154665
7.103400	0.1	0.156793
7.105067	0.1	0.158087
7.106733	0.1	0.158031
7.108400	0.1	0.156877
7.110067	0.1	0.155475
7.111733	0.1	0.154781
7.113400	0.1	0.155177
7.115067	0.1	0.156527
7.116733	0.1	0.158679
7.118400	0.1	0.161142
7.120067	0.1	0.162986
7.121733	0.1	0.163764
7.123400	0.1	0.163815
7.125067	0.1	0.163331
7.126733	0.1	0.161906
7.128400	0.1	0.159163
7.130067	0.1	0.155419
7.131733	0.1	0.151955
7.133400	0.1	0.150693
7.135067	0.1	0.152690
7.136733	0.1	0.156919
7.138400	0.1	0.160993
7.140067	0.1	0.163065
7.141733	0.1	0.162739
7.143400	0.1	0.160672
7.145067	0.1	0.158027
7.146733	0.1	0.155787
7.148400	0.1	0.154213
7.150067	0.1	0.153128
7.151733	0.1	0.152313
7.153400	0.1	0.151652
7.155067	0.1	0.151000
7.156733	0.1	0.149938
7.158400	0.1	0.148308
7.160067	0.1	0.146721
7.161733	0.1	0.145971
7.163400	0.1	0.146539
7.165067	0.1	0.148583
7.166733	0.1	0.151638
7.168400	0.1	0.154576
7.170067	0.1	0.156341
7.171733	0.1	0.156532
7.173400	0.1	0.155619
7.175067	0.1	0.154809
7.176733	0.1	0.155061
7.178400	0.1	0.156248
7.180067	0.1	0.157310
7.181733	0.1	0.157161
7.183400	0.1	0.155605
7.185067	0.1	0.153519
7.186733	0.1	0.151847
7.188400	0.1	0.150916
7.190067	0.1	0.150693
7.191733	0.1	0.151270
7.193400	0.1	0.152774
7.195067	0.1	0.154879
7.196733	0.1	0.156602
7.198400	0.1	0.157044
7.200067	0.1	0.156430
7.201733	0.1	0.155722
7.203400	0.1	0.155354
7.205067	0.1	0.155182
7.206733	0.1	0.155107
7.208400	0.1	0.155056
7.210067	0.1	0.155168
7.211733	0.1	0.155820
7.213400	0.1	0.157082
7.215067	0.1	0.158646
7.216733	0.1	0.160113
7.218400	0.1	0.160960
7.220067	0.1	0.160751
7.221733	0.1	0.159768
7.223400	0.1	0.159019
7.225067	0.1	0.159331
7.226733	0.1	0.160583
7.228400	0.1	0.161813
7.230067	0.1	0.161673
7.231733	0.1	0.159279
7.233400	0.1	0.155340
7.235067	0.1	0.151899
7.236733	0.1	0.150758
7.238400	0.1	0.152406
7.240067	0.1	0.156001
7.241733	0.1	0.159768
7.243400	0.1	0.162115
7.245067	0.1	0.162646
7.246733	0.1	0.161957
7.248400	0.1	0.160802
7.250067	0.1	0.159591
7.251733	0.1	0.158427
7.253400	0.1	0.157552
7.255067	0.1	0.157212
7.256733	0.1	0.157207
7.258400	0.1	0.157235
7.260067	0.1	0.157286
7.261733	0.1	0.157654
7.263400	0.1	0.158944
7.265067	0.1	0.161347
7.266733	0.1	0.164039
7.268400	0.1	0.166078
7.270067	0.1	0.167191
7.271733	0.1	0.167722
7.273400	0.1	0.168262
7.275067	0.1	0.169054
7.276733	0.1	0.169748
7.278400	0.1	0.169864
7.280067	0.1	0.169263
7.281733	0.1	0.168211
7.283400	0.1	0.166972
7.285067	0.1	0.165505
7.286733	0.1	0.164001
7.288400	0.1	0.163112
7.290067	0.1	0.163675
7.291733	0.1	0.166246
7.293400	0.1	0.170427
7.295067	0.1	0.174628
7.296733	0.1	0.177212
7.298400	0.1	0.177473
7.300067	0.1	0.175368
7.301733	0.1	0.171429
7.303400	0.1	0.167130
7.305067	0.1	0.164178
7.306733	0.1	0.163363
7.308400	0.1	0.164388
7.310067	0.1	0.166213
7.311733	0.1	0.167633
7.313400	0.1	0.167931
7.315067	0.1	0.167098
7.316733	0.1	0.165547
7.318400	0.1	0.163787
7.320067	0.1	0.162297
7.321733	0.1	0.161463
7.323400	0.1	0.161463
7.325067	0.1	0.162227
7.326733	0.1	0.163708
7.328400	0.1	0.165831
7.330067	0.1	0.168085
7.331733	0.1	0.169929
7.333400	0.1	0.171382
7.335067	0.1	0.172416
7.336733	0.1	0.172290
7.338400	0.1	0.170553
7.340067	0.1	0.168318
7.341733	0.1	0.167405
7.343400	0.1	0.168532
7.345067	0.1	0.170940
7.346733	0.1	0.173477
7.348400	0.1	0.175489
7.350067	0.1	0.176821
7.351733	0.1	0.177394
7.353400	0.1	0.176961
7.355067	0.1	0.175396
7.356733	0.1	0.173277
7.358400	0.1	0.171559
7.360067	0.1	0.170665
7.361733	0.1	0.170455
7.363400	0.1	0.170581
7.365067	0.1	0.170511
7.366733	0.1	0.169910
7.368400	0.1	0.169217
7.370067	0.1	0.169137
7.371733	0.1	0.169864
7.373400	0.1	0.171061
7.375067	0.1	0.172150
7.376733	0.1	0.172798
7.378400	0.1	0.173319
7.380067	0.1	0.174134
7.381733	0.1	0.174786
7.383400	0.1	0.174260
7.385067	0.1	0.172197
7.386733	0.1	0.169678
7.388400	0.1	0.168611
7.390067	0.1	0.169929
7.391733	0.1	0.172798
7.393400	0.1	0.175601
7.395067	0.1	0.177380
7.396733	0.1	0.178218
7.398400	0.1	0.178558
7.400067	0.1	0.178609
7.401733	0.1	0.178390
7.403400	0.1	0.177864
7.405067	0.1	0.177082
7.406733	0.1	0.176490
7.408400	0.1	0.176672
7.410067	0.1	0.177589
7.411733	0.1	0.178302
7.413400	0.1	0.177776
7.415067	0.1	0.175708
7.416733	0.1	0.172714
7.418400	0.1	0.170027
7.420067	0.1	0.169012
7.421733	0.1	0.170222
7.423400	0.1	0.173068
7.425067	0.1	0.176402
7.426733	0.1	0.179126
7.428400	0.1	0.180425
7.430067	0.1	0.180122
7.431733	0.1	0.178916
7.433400	0.1	0.178101
7.435067	0.1	0.178688
7.436733	0.1	0.180397
7.438400	0.1	0.181869
7.440067	0.1	0.182134
7.441733	0.1	0.181380
7.443400	0.1	0.180267
7.445067	0.1	0.179270
7.446733	0.1	0.178558
7.448400	0.1	0.177999
7.450067	0.1	0.177282
7.451733	0.1	0.176285
7.453400	0.1	0.175429
7.455067	0.1	0.175214
7.456733	0.1	0.175540
7.458400	0.1	0.175969
7.460067	0.1	0.176132
7.461733	0.1	0.175582
7.463400	0.1	0.173887
7.465067	0.1	0.171177
7.466733	0.1	0.167908
7.468400	0.1	0.164076
7.470067	0.1	0.159764
7.471733	0.1	0.156076
7.473400	0.1	0.154688
7.475067	0.1	0.156341
7.476733	0.1	0.160122
7.478400	0.1	0.164155
7.480067	0.1	0.167056
7.481733	0.1	0.168886
7.483400	0.1	0.170395
7.485067	0.1	0.171615
7.486733	0.1	0.171713
7.488400	0.1	0.170232
7.490067	0.1	0.167899
7.491733	0.1	0.165780
7.493400	0.1	0.164229
7.495067	0.1	0.162940
7.496733	0.1	0.161421
7.498400	0.1	0.159540
7.500067	0.1	0.158092
7.501733	0.1	0.158432
7.503400	0.1	0.161007
7.505067	0.1	0.164523
7.506733	0.1	0.167205
7.508400	0.1	0.168392
7.510067	0.1	0.168285
7.511733	0.1	0.166898
7.513400	0.1	0.164350
7.515067	0.1	0.161701
7.516733	0.1	0.160602
7.518400	0.1	0.162227
7.520067	0.1	0.166236
7.521733	0.1	0.170814
7.523400	0.1	0.174432
7.525067	0.1	0.177128
7.526733	0.1	0.179387
7.528400	0.1	0.180872
7.530067	0.1	0.180937
7.531733	0.1	0.179661
7.533400	0.1	0.178064
7.535067	0.1	0.177240
7.536733	0.1	0.177375
7.538400	0.1	0.177864
7.540067	0.1	0.177906
7.541733	0.1	0.176933
7.543400	0.1	0.174963
7.545067	0.1	0.172532
7.546733	0.1	0.170078
7.548400	0.1	0.167848
7.550067	0.1	0.166125
7.551733	0.1	0.164974
7.553400	0.1	0.164509
7.555067	0.1	0.165128
7.556733	0.1	0.166716
7.558400	0.1	0.168397
7.560067	0.1	0.169626
7.561733	0.1	0.170800
7.563400	0.1	0.172541
7.565067	0.1	0.174814
7.566733	0.1	0.177044
7.568400	0.1	0.178721
7.570067	0.1	0.179810
7.571733	0.1	0.180705
7.573400	0.1	0.181617
7.575067	0.1	0.182004
7.576733	0.1	0.181077
7.578400	0.1	0.178949
7.580067	0.1	0.176649
7.581733	0.1	0.175056
7.583400	0.1	0.174483
7.585067	0.1	0.175154
7.586733	0.1	0.177380
7.588400	0.1	0.180868
7.590067	0.1	0.184253
7.591733	0.1	0.186116
7.593400	0.1	0.186069
7.595067	0.1	0.184588
7.596733	0.1	0.182502
7.598400	0.1	0.180700
7.600067	0.1	0.179680
7.601733	0.1	0.179522
7.603400	0.1	0.180132
7.605067	0.1	0.181352
7.606733	0.1	0.182772
7.608400	0.1	0.183750
7.610067	0.1	0.184085
7.611733	0.1	0.184416
7.613400	0.1	0.185445
7.615067	0.1	0.187014
7.616733	0.1	0.188476
7.618400	0.1	0.189398
7.620067	0.1	0.190022
7.621733	0.1	0.191224
7.623400	0.1	0.193371
7.625067	0.1	0.195927
7.626733	0.1	0.198516
7.628400	0.1	0.200984
7.630067	0.1	0.202591
7.631733	0.1	0.202684
7.633400	0.1	0.201548
7.635067	0.1	0.200029
7.636733	0.1	0.198861
7.638400	0.1	0.198102
7.640067	0.1	0.197478
7.641733	0.1	0.197268
7.643400	0.1	0.198078
7.645067	0.1	0.199820
7.646733	0.1	0.201608
7.648400	0.1	0.202637
7.650067	0.1	0.203010
7.651733	0.1	0.203056
7.653400	0.1	0.202665
7.655067	0.1	0.202046
7.656733	0.1	0.201957
7.658400	0.1	0.202693
7.660067	0.1	0.203615
7.661733	0.1	0.203811
7.663400	0.1	0.202912
7.665067	0.1	0.201021
7.666733	0.1	0.198320
7.668400	0.1	0.195424
7.670067	0.1	0.193715
7.671733	0.1	0.194381
7.673400	0.1	0.196942
7.675067	0.1	0.199312
7.676733	0.1	0.199429
7.678400	0.1	0.196551
7.680067	0.1	0.191377
7.681733	0.1	0.185650
7.683400	0.1	0.181240
7.685067	0.1	0.179196
7.686733	0.1	0.179606
7.688400	0.1	0.181799
7.690067	0.1	0.184472
7.691733	0.1	0.186204
7.693400	0.1	0.186409
7.695067	0.1	0.185934
7.696733	0.1	0.186358
7.698400	0.1	0.188299
7.700067	0.1	0.191173
7.701733	0.1	0.193953
7.703400	0.1	0.195419
7.705067	0.1	0.194800
7.706733	0.1	0.192393
7.708400	0.1	0.189100
7.710067	0.1	0.185939
7.711733	0.1	0.183741
7.713400	0.1	0.182549
7.715067	0.1	0.181552
7.716733	0.1	0.180299
7.718400	0.1	0.179326
7.720067	0.1	0.179592
7.721733	0.1	0.181696
7.723400	0.1	0.185193
7.725067	0.1	0.188504
7.726733	0.1	0.190139
7.728400	0.1	0.190064
7.730067	0.1	0.189287
7.731733	0.1	0.188556
7.733400	0.1	0.187978
7.735067	0.1	0.187419
7.736733	0.1	0.186530
7.738400	0.1	0.184798
7.740067	0.1	0.182102
7.741733	0.1	0.179145
7.743400	0.1	0.177054
7.745067	0.1	0.176379
7.746733	0.1	0.176681
7.748400	0.1	0.177049
7.750067	0.1	0.176542
7.751733	0.1	0.174353
7.753400	0.1	0.170609
7.755067	0.1	0.166870
7.756733	0.1	0.164737
7.758400	0.1	0.164229
7.760067	0.1	0.164397
7.761733	0.1	0.165049
7.763400	0.1	0.166805
7.765067	0.1	0.170115
7.766733	0.1	0.174697
7.768400	0.1	0.179126
7.770067	0.1	0.181319
7.771733	0.1	0.180416
7.773400	0.1	0.177803
7.775067	0.1	0.175522
7.776733	0.1	0.174278
7.778400	0.1	0.173678
7.780067	0.1	0.173589
7.781733	0.1	0.174134
7.783400	0.1	0.174814
7.785067	0.1	0.174758
7.786733	0.1	0.173575
7.788400	0.1	0.171736
7.790067	0.1	0.170111
7.791733	0.1	0.169221
7.793400	0.1	0.168947
7.795067	0.1	0.169124
7.796733	0.1	0.170176
7.798400	0.1	0.172462
7.800067	0.1	0.175457
7.801733	0.1	0.178395
7.803400	0.1	0.181207
7.805067	0.1	0.183913
7.806733	0.1	0.185804
7.808400	0.1	0.185873
7.810067	0.1	0.183741
7.811733	0.1	0.180374
7.813400	0.1	0.177505
7.815067	0.1	0.176090
7.816733	0.1	0.175773
7.818400	0.1	0.175764
7.820067	0.1	0.175806
7.821733	0.1	0.176509
7.823400	0.1	0.178446
7.825067	0.1	0.181324
7.826733	0.1	0.184332
7.828400	0.1	0.186679
7.830067	0.1	0.187759
7.831733	0.1	0.187433
7.833400	0.1	0.185887
7.835067	0.1	0.183280
7.836733	0.1	0.180178
7.838400	0.1	0.177980
7.840067	0.1	0.177813
7.841733	0.1	0.179182
7.843400	0.1	0.180602
7.845067	0.1	0.181072
7.846733	0.1	0.180742
7.848400	0.1	0.180784
7.850067	0.1	0.182553
7.851733	0.1	0.186479
7.853400	0.1	0.191550
7.855067	0.1	0.196085
7.856733	0.1	0.198879
7.858400	0.1	0.199545
7.860067	0.1	0.198432
7.861733	0.1	0.196239
7.863400	0.1	0.193575
7.865067	0.1	0.191121
7.866733	0.1	0.189892
7.868400	0.1	0.190572
7.870067	0.1	0.192798
7.871733	0.1	0.195242
7.873400	0.1	0.196565
7.875067	0.1	0.196705
7.876733	0.1	0.196947
7.878400	0.1	0.198386
7.880067	0.1	0.200560
7.881733	0.1	0.201878
7.883400	0.1	0.201310
7.885067	0.1	0.199112
7.886733	0.1	0.196178
7.888400	0.1	0.193520
7.890067	0.1	0.192137
7.891733	0.1	0.192625
7.893400	0.1	0.194809
7.895067	0.1	0.197855
7.896733	0.1	0.200770
7.898400	0.1	0.202693
7.900067	0.1	0.202884
7.901733	0.1	0.201305
7.903400	0.1	0.199056
7.905067	0.1	0.197096
7.906733	0.1	0.195126
7.908400	0.1	0.192705
7.910067	0.1	0.190404
7.911733	0.1	0.189194
7.913400	0.1	0.189589
7.915067	0.1	0.191657
7.916733	0.1	0.195126
7.918400	0.1	0.199075
7.920067	0.1	0.202167
7.921733	0.1	0.203568
7.923400	0.1	0.203354
7.925067	0.1	0.202190
7.926733	0.1	0.200891
7.928400	0.1	0.199932
7.930067	0.1	0.199340
7.931733	0.1	0.198986
7.933400	0.1	0.198795
7.935067	0.1	0.198600
7.936733	0.1	0.198158
7.938400	0.1	0.197310
7.940067	0.1	0.196025
7.941733	0.1	0.194241
7.943400	0.1	0.192071
7.945067	0.1	0.190125
7.946733	0.1	0.188961
7.948400	0.1	0.188188
7.950067	0.1	0.187196
7.951733	0.1	0.186195
7.953400	0.1	0.185645
7.955067	0.1	0.185431
7.956733	0.1	0.185054
7.958400	0.1	0.184230
7.960067	0.1	0.183438
7.961733	0.1	0.183815
7.963400	0.1	0.186185
7.965067	0.1	0.190162
7.966733	0.1	0.194255
7.968400	0.1	0.196877
7.970067	0.1	0.197478
7.971733	0.1	0.196435
7.973400	0.1	0.194334
7.975067	0.1	0.191629
7.976733	0.1	0.188807
7.978400	0.1	0.186609
7.980067	0.1	0.185925
7.981733	0.1	0.187135
7.983400	0.1	0.189631
7.985067	0.1	0.192290
7.986733	0.1	0.194404
7.988400	0.1	0.196015
7.990067	0.1	0.197422
7.991733	0.1	0.198474
7.993400	0.1	0.198656
7.995067	0.1	0.198213
7.996733	0.1	0.198116
7.998400	0.1	0.198549
8.000067	0.1	0.198539
8.001733	0.1	0.197361
8.003400	0.1	0.195033
8.005067	0.1	0.191778
8.006733	0.1	0.188169
8.008400	0.1	0.185217
8.010067	0.1	0.183480
8.011733	0.1	0.182851
8.013400	0.1	0.183163
8.015067	0.1	0.184127
8.016733	0.1	0.185398
8.018400	0.1	0.186875
8.020067	0.1	0.188309
8.021733	0.1	0.188970
8.023400	0.1	0.188309
8.025067	0.1	0.186642
8.026733	0.1	0.184872
8.028400	0.1	0.183680
8.030067	0.1	0.183252
8.031733	0.1	0.183503
8.033400	0.1	0.184420
8.035067	0.1	0.186167
8.036733	0.1	0.188923
8.038400	0.1	0.192500
8.040067	0.1	0.196169
8.041733	0.1	0.199056
8.043400	0.1	0.200802
8.045067	0.1	0.201920
8.046733	0.1	0.203187
8.048400	0.1	0.204490
8.050067	0.1	0.204938
8.051733	0.1	0.204160
8.053400	0.1	0.202418
8.055067	0.1	0.200067
8.056733	0.1	0.197636
8.058400	0.1	0.195908
8.060067	0.1	0.195233
8.061733	0.1	0.195042
8.063400	0.1	0.194344
8.065067	0.1	0.192961
8.066733	0.1	0.191703
8.068400	0.1	0.191079
8.070067	0.1	0.190800
8.071733	0.1	0.190618
8.073400	0.1	0.190740
8.075067	0.1	0.191578
8.076733	0.1	0.193329
8.078400	0.1	0.195578
8.080067	0.1	0.197790
8.081733	0.1	0.199885
8.083400	0.1	0.201925
8.085067	0.1	0.203629
8.086733	0.1	0.204509
8.088400	0.1	0.204393
8.090067	0.1	0.203787
8.091733	0.1	0.203666
8.093400	0.1	0.204830
8.095067	0.1	0.207420
8.096733	0.1	0.210684
8.098400	0.1	0.213534
8.100067	0.1	0.215364
8.101733	0.1	0.216104
8.103400	0.1	0.215722
8.105067	0.1	0.214195
8.106733	0.1	0.212099
8.108400	0.1	0.210567
8.110067	0.1	0.210069
8.111733	0.1	0.210297
8.113400	0.1	0.211261
8.115067	0.1	0.213091
8.116733	0.1	0.214945
8.118400	0.1	0.215704
8.120067	0.1	0.215392
8.121733	0.1	0.215066
8.123400	0.1	0.215853
8.125067	0.1	0.218367
8.126733	0.1	0.222321
8.128400	0.1	0.226595
8.130067	0.1	0.229999
8.131733	0.1	0.231825
8.133400	0.1	0.231690
8.135067	0.1	0.229576
8.136733	0.1	0.225892
8.138400	0.1	0.221184
8.140067	0.1	0.216300
8.141733	0.1	0.212509
8.143400	0.1	0.210903
8.145067	0.1	0.211578
8.146733	0.1	0.213403
8.148400	0.1	0.214735
8.150067	0.1	0.214707
8.151733	0.1	0.213734
8.153400	0.1	0.212518
8.155067	0.1	0.211284
8.156733	0.1	0.210288
8.158400	0.1	0.210176
8.160067	0.1	0.211555
8.161733	0.1	0.214549
8.163400	0.1	0.218442
8.165067	0.1	0.221683
8.166733	0.1	0.222730
8.168400	0.1	0.221496
8.170067	0.1	0.219671
8.171733	0.1	0.219177
8.173400	0.1	0.220584
8.175067	0.1	0.223164
8.176733	0.1	0.225804
8.178400	0.1	0.227508
8.180067	0.1	0.227769
8.181733	0.1	0.226675
8.183400	0.1	0.224807
8.185067	0.1	0.222977
8.186733	0.1	0.221781
8.188400	0.1	0.221464
8.190067	0.1	0.222209
8.191733	0.1	0.224030
8.193400	0.1	0.226581
8.195067	0.1	0.229320
8.196733	0.1	0.231550
8.198400	0.1	0.232388
8.200067	0.1	0.231015
8.201733	0.1	0.227490
8.203400	0.1	0.223005
8.205067	0.1	0.219019
8.206733	0.1	0.216127
8.208400	0.1	0.213967
8.210067	0.1	0.212304
8.211733	0.1	0.211694
8.213400	0.1	0.212314
8.215067	0.1	0.213007
8.216733	0.1	0.212588
8.218400	0.1	0.211247
8.220067	0.1	0.209846
8.221733	0.1	0.208840
8.223400	0.1	0.208500
8.225067	0.1	0.209012
8.226733	0.1	0.210134
8.228400	0.1	0.211368
8.230067	0.1	0.212407
8.231733	0.1	0.213194
8.233400	0.1	0.213585
8.235067	0.1	0.213180
8.236733	0.1	0.211806
8.238400	0.1	0.210050
8.240067	0.1	0.209091
8.241733	0.1	0.209534
8.243400	0.1	0.210656
8.245067	0.1	0.211252
8.246733	0.1	0.211033
8.248400	0.1	0.210893
8.250067	0.1	0.211857
8.251733	0.1	0.213943
8.253400	0.1	0.216095
8.255067	0.1	0.217119
8.256733	0.1	0.216509
8.258400	0.1	0.214665
8.260067	0.1	0.212416
8.261733	0.1	0.210297
8.263400	0.1	0.208337
8.265067	0.1	0.206390
8.266733	0.1	0.204658
8.268400	0.1	0.203750
8.270067	0.1	0.204244
8.271733	0.1	0.205915
8.273400	0.1	0.207685
8.275067	0.1	0.208565
8.276733	0.1	0.208472
8.278400	0.1	0.208146
8.280067	0.1	0.208369
8.281733	0.1	0.209594
8.283400	0.1	0.211955
8.285067	0.1	0.214963
8.286733	0.1	0.217771
8.288400	0.1	0.219997
8.290067	0.1	0.221911
8.291733	0.1	0.223760
8.293400	0.1	0.225189
8.295067	0.1	0.225673
8.296733	0.1	0.225329
8.298400	0.1	0.224691
8.300067	0.1	0.223713
8.301733	0.1	0.221892
8.303400	0.1	0.219243
8.305067	0.1	0.216383
8.306733	0.1	0.214120
8.308400	0.1	0.213138
8.310067	0.1	0.213310
8.311733	0.1	0.213510
8.313400	0.1	0.212649
8.315067	0.1	0.210530
8.316733	0.1	0.207867
8.318400	0.1	0.206064
8.320067	0.1	0.206274
8.321733	0.1	0.208197
8.323400	0.1	0.210600
8.325067	0.1	0.212914
8.326733	0.1	0.215312
8.328400	0.1	0.217459
8.330067	0.1	0.218544
8.331733	0.1	0.218414
8.333400	0.1	0.217776
8.335067	0.1	0.217571
8.336733	0.1	0.218400
8.338400	0.1	0.220030
8.340067	0.1	0.221590
8.341733	0.1	0.222540
8.343400	0.1	0.222852
8.345067	0.1	0.222451
8.346733	0.1	0.221333
8.348400	0.1	0.220197
8.350067	0.1	0.219983
8.351733	0.1	0.220845
8.353400	0.1	0.222223
8.355067	0.1	0.223620
8.356733	0.1	0.224728
8.358400	0.1	0.225361
8.360067	0.1	0.225659
8.361733	0.1	0.226069
8.363400	0.1	0.227056
8.365067	0.1	0.228961
8.366733	0.1	0.231583
8.368400	0.1	0.233990
8.370067	0.1	0.235219
8.371733	0.1	0.234977
8.373400	0.1	0.233604
8.375067	0.1	0.231904
8.376733	0.1	0.230609
8.378400	0.1	0.229864
8.380067	0.1	0.229385
8.381733	0.1	0.228737
8.383400	0.1	0.227452
8.385067	0.1	0.225813
8.386733	0.1	0.225008
8.388400	0.1	0.225436
8.390067	0.1	0.226134
8.391733	0.1	0.226470
8.393400	0.1	0.226717
8.395067	0.1	0.227187
8.396733	0.1	0.227988
8.398400	0.1	0.229268
8.400067	0.1	0.230973
8.401733	0.1	0.232505
8.403400	0.1	0.233361
8.405067	0.1	0.233836
8.406733	0.1	0.234460
8.408400	0.1	0.235252
8.410067	0.1	0.235983
8.411733	0.1	0.236826
8.413400	0.1	0.237999
8.415067	0.1	0.239210
8.416733	0.1	0.239844
8.418400	0.1	0.239303
8.420067	0.1	0.237306
8.421733	0.1	0.234395
8.423400	0.1	0.231811
8.425067	0.1	0.230637
8.426733	0.1	0.231052
8.428400	0.1	0.232360
8.430067	0.1	0.233431
8.431733	0.1	0.233529
8.433400	0.1	0.233008
8.435067	0.1	0.232924
8.436733	0.1	0.234125
8.438400	0.1	0.236374
8.440067	0.1	0.238111
8.441733	0.1	0.237823
8.443400	0.1	0.235639
8.445067	0.1	0.233105
8.446733	0.1	0.231657
8.448400	0.1	0.231690
8.450067	0.1	0.232859
8.451733	0.1	0.234558
8.453400	0.1	0.235639
8.455067	0.1	0.235019
8.456733	0.1	0.232952
8.458400	0.1	0.230409
8.460067	0.1	0.227708
8.461733	0.1	0.224859
8.463400	0.1	0.222377
8.465067	0.1	0.221115
8.466733	0.1	0.221562
8.468400	0.1	0.223462
8.470067	0.1	0.225888
8.471733	0.1	0.227583
8.473400	0.1	0.227946
8.475067	0.1	0.227774
8.476733	0.1	0.228193
8.478400	0.1	0.228873
8.480067	0.1	0.228705
8.481733	0.1	0.227671
8.483400	0.1	0.226516
8.485067	0.1	0.225636
8.486733	0.1	0.225231
8.488400	0.1	0.225441
8.490067	0.1	0.226069
8.491733	0.1	0.226605
8.493400	0.1	0.226451
8.495067	0.1	0.225571
8.496733	0.1	0.224686
8.498400	0.1	0.224253
8.500067	0.1	0.223909
8.501733	0.1	0.223103
8.503400	0.1	0.221576
8.505067	0.1	0.219508
8.506733	0.1	0.217496
8.508400	0.1	0.216197
8.510067	0.1	0.215969
8.511733	0.1	0.216835
8.513400	0.1	0.218493
8.515067	0.1	0.220304
8.516733	0.1	0.221841
8.518400	0.1	0.223168
8.520067	0.1	0.224081
8.521733	0.1	0.224076
8.523400	0.1	0.223457
8.525067	0.1	0.223131
8.526733	0.1	0.223364
8.528400	0.1	0.223848
8.530067	0.1	0.224309
8.531733	0.1	0.224384
8.533400	0.1	0.223755
8.535067	0.1	0.222763
8.536733	0.1	0.222158
8.538400	0.1	0.222339
8.540067	0.1	0.223317
8.541733	0.1	0.224933
8.543400	0.1	0.226614
8.545067	0.1	0.227373
8.546733	0.1	0.226968
8.548400	0.1	0.226460
8.550067	0.1	0.226921
8.551733	0.1	0.228281
8.553400	0.1	0.229781
8.555067	0.1	0.230935
8.556733	0.1	0.231671
8.558400	0.1	0.231774
8.560067	0.1	0.230833
8.561733	0.1	0.228928
8.563400	0.1	0.227150
8.565067	0.1	0.226805
8.566733	0.1	0.228197
8.568400	0.1	0.230242
8.570067	0.1	0.231401
8.571733	0.1	0.231140
8.573400	0.1	0.230204
8.575067	0.1	0.229329
8.576733	0.1	0.228500
8.578400	0.1	0.227531
8.580067	0.1	0.226535
8.581733	0.1	0.225827
8.583400	0.1	0.225804
8.585067	0.1	0.226726
8.586733	0.1	0.228314
8.588400	0.1	0.229683
8.590067	0.1	0.229725
8.591733	0.1	0.228006
8.593400	0.1	0.225333
8.595067	0.1	0.223075
8.596733	0.1	0.222223
8.598400	0.1	0.223229
8.600067	0.1	0.226083
8.601733	0.1	0.230144
8.603400	0.1	0.234353
8.605067	0.1	0.237818
8.606733	0.1	0.240114
8.608400	0.1	0.241110
8.610067	0.1	0.240607
8.611733	0.1	0.238698
8.613400	0.1	0.236286
8.615067	0.1	0.234591
8.616733	0.1	0.234102
8.618400	0.1	0.234367
8.620067	0.1	0.234824
8.621733	0.1	0.235448
8.623400	0.1	0.236752
8.625067	0.1	0.239420
8.626733	0.1	0.243452
8.628400	0.1	0.247601
8.630067	0.1	0.250177
8.631733	0.1	0.250330
8.633400	0.1	0.248156
8.635067	0.1	0.244351
8.636733	0.1	0.240332
8.638400	0.1	0.237902
8.640067	0.1	0.237981
8.641733	0.1	0.239615
8.643400	0.1	0.240887
8.645067	0.1	0.240835
8.646733	0.1	0.240039
8.648400	0.1	0.239611
8.650067	0.1	0.240370
8.651733	0.1	0.242479
8.653400	0.1	0.244998
8.655067	0.1	0.246679
8.656733	0.1	0.247080
8.658400	0.1	0.246069
8.660067	0.1	0.243206
8.661733	0.1	0.238628
8.663400	0.1	0.233925
8.665067	0.1	0.231345
8.666733	0.1	0.231960
8.668400	0.1	0.234973
8.670067	0.1	0.238777
8.671733	0.1	0.242139
8.673400	0.1	0.244388
8.675067	0.1	0.245515
8.676733	0.1	0.246279
8.678400	0.1	0.247359
8.680067	0.1	0.248305
8.681733	0.1	0.247960
8.683400	0.1	0.245664
8.685067	0.1	0.241841
8.686733	0.1	0.237697
8.688400	0.1	0.234218
8.690067	0.1	0.231350
8.691733	0.1	0.228640
8.693400	0.1	0.226530
8.695067	0.1	0.226144
8.696733	0.1	0.227839
8.698400	0.1	0.230675
8.700067	0.1	0.233194
8.701733	0.1	0.234474
8.703400	0.1	0.234349
8.705067	0.1	0.233254
8.706733	0.1	0.232072
8.708400	0.1	0.231429
8.710067	0.1	0.231159
8.711733	0.1	0.230931
8.713400	0.1	0.231005
8.715067	0.1	0.231536
8.716733	0.1	0.231904
8.718400	0.1	0.231354
8.720067	0.1	0.229520
8.721733	0.1	0.226549
8.723400	0.1	0.223257
8.725067	0.1	0.220970
8.726733	0.1	0.220858
8.728400	0.1	0.222893
8.730067	0.1	0.225599
8.731733	0.1	0.227471
8.733400	0.1	0.228225
8.735067	0.1	0.228458
8.736733	0.1	0.228635
8.738400	0.1	0.228765
8.740067	0.1	0.228882
8.741733	0.1	0.229324
8.743400	0.1	0.230367
8.745067	0.1	0.231955
8.746733	0.1	0.233604
8.748400	0.1	0.234526
8.750067	0.1	0.233962
8.751733	0.1	0.231494
8.753400	0.1	0.227541
8.755067	0.1	0.223499
8.756733	0.1	0.220849
8.758400	0.1	0.220202
8.760067	0.1	0.221408
8.761733	0.1	0.223960
8.763400	0.1	0.226898
8.765067	0.1	0.228719
8.766733	0.1	0.228151
8.768400	0.1	0.225194
8.770067	0.1	0.221180
8.771733	0.1	0.217957
8.773400	0.1	0.216812
8.775067	0.1	0.217813
8.776733	0.1	0.220323
8.778400	0.1	0.223503
8.780067	0.1	0.226265
8.781733	0.1	0.227736
8.783400	0.1	0.227988
8.785067	0.1	0.227652
8.786733	0.1	0.227075
8.788400	0.1	0.226498
8.790067	0.1	0.226256
8.791733	0.1	0.226223
8.793400	0.1	0.225715
8.795067	0.1	0.224244
8.796733	0.1	0.222102
8.798400	0.1	0.220118
8.800067	0.1	0.218605
8.801733	0.1	0.217063
8.803400	0.1	0.214977
8.805067	0.1	0.212598
8.806733	0.1	0.210977
8.808400	0.1	0.211219
8.810067	0.1	0.213375
8.811733	0.1	0.216411
8.813400	0.1	0.219191
8.815067	0.1	0.221254
8.816733	0.1	0.222847
8.818400	0.1	0.224216
8.820067	0.1	0.225152
8.821733	0.1	0.225361
8.823400	0.1	0.224630
8.825067	0.1	0.222884
8.826733	0.1	0.220733
8.828400	0.1	0.219359
8.830067	0.1	0.219545
8.831733	0.1	0.221357
8.833400	0.1	0.224491
8.835067	0.1	0.228286
8.836733	0.1	0.231485
8.838400	0.1	0.233026
8.840067	0.1	0.233045
8.841733	0.1	0.232635
8.843400	0.1	0.232863
8.845067	0.1	0.234065
8.846733	0.1	0.235634
8.848400	0.1	0.236435
8.850067	0.1	0.235890
8.851733	0.1	0.234460
8.853400	0.1	0.233268
8.855067	0.1	0.233343
8.856733	0.1	0.234824
8.858400	0.1	0.236928
8.860067	0.1	0.238619
8.861733	0.1	0.239289
8.863400	0.1	0.239322
8.865067	0.1	0.239736
8.866733	0.1	0.240798
8.868400	0.1	0.241506
8.870067	0.1	0.241143
8.871733	0.1	0.240379
8.873400	0.1	0.240360
8.875067	0.1	0.241576
8.876733	0.1	0.243708
8.878400	0.1	0.245851
8.880067	0.1	0.246973
8.881733	0.1	0.247005
8.883400	0.1	0.247057
8.885067	0.1	0.248025
8.886733	0.1	0.249357
8.888400	0.1	0.249762
8.890067	0.1	0.248631
8.891733	0.1	0.246554
8.893400	0.1	0.244728
8.895067	0.1	0.243983
8.896733	0.1	0.244351
8.898400	0.1	0.245636
8.900067	0.1	0.247611
8.901733	0.1	0.249683
8.903400	0.1	0.251322
8.905067	0.1	0.252444
8.906733	0.1	0.252947
8.908400	0.1	0.252496
8.910067	0.1	0.250931
8.911733	0.1	0.248570
8.913400	0.1	0.245911
8.915067	0.1	0.243499
8.916733	0.1	0.241841
8.918400	0.1	0.240807
8.920067	0.1	0.239965
8.921733	0.1	0.239587
8.923400	0.1	0.240305
8.925067	0.1	0.241986
8.926733	0.1	0.243648
8.928400	0.1	0.244272
8.930067	0.1	0.243564
8.931733	0.1	0.242149
8.933400	0.1	0.240952
8.935067	0.1	0.240626
8.936733	0.1	0.241399
8.938400	0.1	0.243243
8.940067	0.1	0.245837
8.941733	0.1	0.248249
8.943400	0.1	0.249185
8.945067	0.1	0.248146
8.946733	0.1	0.246009
8.948400	0.1	0.243974
8.950067	0.1	0.242610
8.951733	0.1	0.242046
8.953400	0.1	0.242083
8.955067	0.1	0.242218
8.956733	0.1	0.241972
8.958400	0.1	0.240975
8.960067	0.1	0.239355
8.961733	0.1	0.238260
8.963400	0.1	0.239303
8.965067	0.1	0.243126
8.966733	0.1	0.248314
8.968400	0.1	0.252305
8.970067	0.1	0.253436
8.971733	0.1	0.251466
8.973400	0.1	0.247168
8.975067	0.1	0.242186
8.976733	0.1	0.238363
8.978400	0.1	0.236705
8.980067	0.1	0.236901
8.981733	0.1	0.237664
8.983400	0.1	0.237720
8.985067	0.1	0.236901
8.986733	0.1	0.236109
8.988400	0.1	0.236090
8.990067	0.1	0.236556
8.991733	0.1	0.236533
8.993400	0.1	0.235592
8.995067	0.1	0.234372
8.996733	0.1	0.233948
8.998400	0.1	0.235112
9.000067	0.1	0.237734
9.001733	0.1	0.240551
9.003400	0.1	0.242200
9.005067	0.1	0.242293
9.006733	0.1	0.241245
9.008400	0.1	0.239769
9.010067	0.1	0.238656
9.011733	0.1	0.238633
9.013400	0.1	0.239974
9.015067	0.1	0.242200
9.016733	0.1	0.244342
9.018400	0.1	0.245590
9.020067	0.1	0.245627
9.021733	0.1	0.244710
9.023400	0.1	0.243406
9.025067	0.1	0.241851
9.026733	0.1	0.239620
9.028400	0.1	0.236570
9.030067	0.1	0.233329
9.031733	0.1	0.230763
9.033400	0.1	0.229301
9.035067	0.1	0.229129
9.036733	0.1	0.230595
9.038400	0.1	0.233883
9.040067	0.1	0.238521
9.041733	0.1	0.243429
9.043400	0.1	0.247331
9.045067	0.1	0.249678
9.046733	0.1	0.251038
9.048400	0.1	0.252277
9.050067	0.1	0.253329
9.051733	0.1	0.253296
9.053400	0.1	0.251853
9.055067	0.1	0.249958
9.056733	0.1	0.248756
9.058400	0.1	0.248188
9.060067	0.1	0.247094
9.061733	0.1	0.244682
9.063400	0.1	0.241543
9.065067	0.1	0.238940
9.066733	0.1	0.237576
9.068400	0.1	0.237492
9.070067	0.1	0.238339
9.071733	0.1	0.239243
9.073400	0.1	0.239266
9.075067	0.1	0.238237
9.076733	0.1	0.236779
9.078400	0.1	0.235918
9.080067	0.1	0.236565
9.081733	0.1	0.238647
9.083400	0.1	0.241227
9.085067	0.1	0.243606
9.086733	0.1	0.245739
9.088400	0.1	0.247806
9.090067	0.1	0.249920
9.091733	0.1	0.251918
9.093400	0.1	0.253371
9.095067	0.1	0.254195
9.096733	0.1	0.254982
9.098400	0.1	0.256049
9.100067	0.1	0.256835
9.101733	0.1	0.256766
9.103400	0.1	0.256072
9.105067	0.1	0.255588
9.106733	0.1	0.256095
9.108400	0.1	0.257902
9.110067	0.1	0.260710
9.111733	0.1	0.263723
9.113400	0.1	0.266088
9.115067	0.1	0.267387
9.116733	0.1	0.267462
9.118400	0.1	0.266386
9.120067	0.1	0.264789
9.121733	0.1	0.263648
9.123400	0.1	0.263643
9.125067	0.1	0.264687
9.126733	0.1	0.265939
9.128400	0.1	0.266540
9.130067	0.1	0.266498
9.131733	0.1	0.266596
9.133400	0.1	0.267462
9.135067	0.1	0.269208
9.136733	0.1	0.271797
9.138400	0.1	0.274843
9.140067	0.1	0.277543
9.141733	0.1	0.279420
9.143400	0.1	0.280631
9.145067	0.1	0.281497
9.146733	0.1	0.282116
9.148400	0.1	0.282442
9.150067	0.1	0.282428
9.151733	0.1	0.282070
9.153400	0.1	0.281297
9.155067	0.1	0.279914
9.156733	0.1	0.278051
9.158400	0.1	0.276607
9.160067	0.1	0.276458
9.161733	0.1	0.277511
9.163400	0.1	0.279052
9.165067	0.1	0.280207
9.166733	0.1	0.280072
9.168400	0.1	0.278577
9.170067	0.1	0.276514
9.171733	0.1	0.274573
9.173400	0.1	0.273190
9.175067	0.1	0.272607
9.176733	0.1	0.272440
9.178400	0.1	0.272109
9.180067	0.1	0.271886
9.181733	0.1	0.272682
9.183400	0.1	0.274940
9.185067	0.1	0.278256
9.186733	0.1	0.281576
9.188400	0.1	0.283569
9.190067	0.1	0.283723
9.191733	0.1	0.282726
9.193400	0.1	0.281241
9.195067	0.1	0.279299
9.196733	0.1	0.276756
9.198400	0.1	0.273543
9.200067	0.1	0.269786
9.201733	0.1	0.265781
9.203400	0.1	0.261860
9.205067	0.1	0.258512
9.206733	0.1	0.256361
9.208400	0.1	0.256007
9.210067	0.1	0.257851
9.211733	0.1	0.261511
9.213400	0.1	0.265702
9.215067	0.1	0.269050
9.216733	0.1	0.270796
9.218400	0.1	0.270894
9.220067	0.1	0.270028
9.221733	0.1	0.268868
9.223400	0.1	0.267220
9.225067	0.1	0.264850
9.226733	0.1	0.262409
9.228400	0.1	0.260710
9.230067	0.1	0.259583
9.231733	0.1	0.258181
9.233400	0.1	0.256123
9.235067	0.1	0.253879
9.236733	0.1	0.251899
9.238400	0.1	0.250125
9.240067	0.1	0.248612
9.241733	0.1	0.247951
9.243400	0.1	0.248612
9.245067	0.1	0.250265
9.246733	0.1	0.251951
9.248400	0.1	0.252770
9.250067	0.1	0.252672
9.251733	0.1	0.252440
9.253400	0.1	0.252654
9.255067	0.1	0.253357
9.256733	0.1	0.254363
9.258400	0.1	0.255527
9.260067	0.1	0.256905
9.261733	0.1	0.258456
9.263400	0.1	0.259499
9.265067	0.1	0.259085
9.266733	0.1	0.257073
9.268400	0.1	0.254475
9.270067	0.1	0.252719
9.271733	0.1	0.252929
9.273400	0.1	0.255364
9.275067	0.1	0.259075
9.276733	0.1	0.262540
9.278400	0.1	0.264766
9.280067	0.1	0.265567
9.281733	0.1	0.265185
9.283400	0.1	0.264128
9.285067	0.1	0.262884
9.286733	0.1	0.261609
9.288400	0.1	0.260109
9.290067	0.1	0.258405
9.291733	0.1	0.257283
9.293400	0.1	0.257702
9.295067	0.1	0.259364
9.296733	0.1	0.260733
9.298400	0.1	0.260519
9.300067	0.1	0.258847
9.301733	0.1	0.257138
9.303400	0.1	0.256649
9.305067	0.1	0.257269
9.306733	0.1	0.258004
9.308400	0.1	0.258158
9.310067	0.1	0.257711
9.311733	0.1	0.256784
9.313400	0.1	0.255490
9.315067	0.1	0.254330
9.316733	0.1	0.254093
9.318400	0.1	0.255038
9.320067	0.1	0.256393
9.321733	0.1	0.257096
9.323400	0.1	0.256938
9.325067	0.1	0.256491
9.326733	0.1	0.256076
9.328400	0.1	0.255150
9.330067	0.1	0.252961
9.331733	0.1	0.249879
9.333400	0.1	0.247438
9.335067	0.1	0.246987
9.336733	0.1	0.248672
9.338400	0.1	0.251508
9.340067	0.1	0.254279
9.341733	0.1	0.256379
9.343400	0.1	0.257744
9.345067	0.1	0.258386
9.346733	0.1	0.258414
9.348400	0.1	0.258274
9.350067	0.1	0.258652
9.351733	0.1	0.260025
9.353400	0.1	0.262251
9.355067	0.1	0.264607
9.356733	0.1	0.266139
9.358400	0.1	0.266023
9.360067	0.1	0.264137
9.361733	0.1	0.261250
9.363400	0.1	0.258475
9.365067	0.1	0.256868
9.366733	0.1	0.257180
9.368400	0.1	0.259518
9.370067	0.1	0.263192
9.371733	0.1	0.267108
9.373400	0.1	0.270461
9.375067	0.1	0.273376
9.376733	0.1	0.276468
9.378400	0.1	0.279997
9.380067	0.1	0.283634
9.381733	0.1	0.286712
9.383400	0.1	0.288771
9.385067	0.1	0.289795
9.386733	0.1	0.289869
9.388400	0.1	0.289264
9.390067	0.1	0.288687
9.391733	0.1	0.288771
9.393400	0.1	0.289693
9.395067	0.1	0.291429
9.396733	0.1	0.293572
9.398400	0.1	0.295024
9.400067	0.1	0.294703
9.401733	0.1	0.292691
9.403400	0.1	0.290074
9.405067	0.1	0.287923
9.406733	0.1	0.286940
9.408400	0.1	0.287425
9.410067	0.1	0.289204
9.411733	0.1	0.291890
9.413400	0.1	0.295304
9.415067	0.1	0.299336
9.416733	0.1	0.303020
9.418400	0.1	0.304496
9.420067	0.1	0.302955
9.421733	0.1	0.299583
9.423400	0.1	0.296067
9.425067	0.1	0.293287
9.426733	0.1	0.291429
9.428400	0.1	0.290205
9.430067	0.1	0.289120
9.431733	0.1	0.288174
9.433400	0.1	0.287872
9.435067	0.1	0.288319
9.436733	0.1	0.288915
9.438400	0.1	0.289204
9.440067	0.1	0.289548
9.441733	0.1	0.290717
9.443400	0.1	0.293110
9.445067	0.1	0.296040
9.446733	0.1	0.297758
9.448400	0.1	0.296701
9.450067	0.1	0.292505
9.451733	0.1	0.285916
9.453400	0.1	0.278405
9.455067	0.1	0.272063
9.456733	0.1	0.268640
9.458400	0.1	0.268375
9.460067	0.1	0.270428
9.461733	0.1	0.273571
9.463400	0.1	0.276468
9.465067	0.1	0.278647
9.466733	0.1	0.280817
9.468400	0.1	0.283425
9.470067	0.1	0.285725
9.471733	0.1	0.286596
9.473400	0.1	0.285716
9.475067	0.1	0.283648
9.476733	0.1	0.280938
9.478400	0.1	0.277888
9.480067	0.1	0.275024
9.481733	0.1	0.273022
9.483400	0.1	0.272458
9.485067	0.1	0.273678
9.486733	0.1	0.276389
9.488400	0.1	0.279634
9.490067	0.1	0.282195
9.491733	0.1	0.283020
9.493400	0.1	0.281641
9.495067	0.1	0.278670
9.496733	0.1	0.275364
9.498400	0.1	0.272687
9.500067	0.1	0.270903
9.501733	0.1	0.269893
9.503400	0.1	0.269669
9.505067	0.1	0.270084
9.506733	0.1	0.270251
9.508400	0.1	0.268933
9.510067	0.1	0.265548
9.511733	0.1	0.260947
9.513400	0.1	0.257008
9.515067	0.1	0.255238
9.516733	0.1	0.256090
9.518400	0.1	0.259145
9.520067	0.1	0.263271
9.521733	0.1	0.267089
9.523400	0.1	0.269767
9.525067	0.1	0.271164
9.526733	0.1	0.271345
9.528400	0.1	0.270661
9.530067	0.1	0.269986
9.531733	0.1	0.270009
9.533400	0.1	0.270479
9.535067	0.1	0.270642
9.536733	0.1	0.269786
9.538400	0.1	0.267643
9.540067	0.1	0.264850
9.541733	0.1	0.262894
9.543400	0.1	0.263043
9.545067	0.1	0.264943
9.546733	0.1	0.266987
9.548400	0.1	0.267946
9.550067	0.1	0.267806
9.551733	0.1	0.267550
9.553400	0.1	0.268063
9.555067	0.1	0.268943
9.556733	0.1	0.268887
9.558400	0.1	0.267443
9.560067	0.1	0.265790
9.561733	0.1	0.265520
9.563400	0.1	0.267150
9.565067	0.1	0.270093
9.566733	0.1	0.273311
9.568400	0.1	0.276086
9.570067	0.1	0.278396
9.571733	0.1	0.280221
9.573400	0.1	0.281036
9.575067	0.1	0.280719
9.576733	0.1	0.279960
9.578400	0.1	0.279536
9.580067	0.1	0.279956
9.581733	0.1	0.281120
9.583400	0.1	0.282158
9.585067	0.1	0.282428
9.586733	0.1	0.282256
9.588400	0.1	0.282470
9.590067	0.1	0.283574
9.591733	0.1	0.285157
9.593400	0.1	0.285981
9.595067	0.1	0.285027
9.596733	0.1	0.282330
9.598400	0.1	0.278819
9.600067	0.1	0.275751
9.601733	0.1	0.274270
9.603400	0.1	0.274777
9.605067	0.1	0.276486
9.606733	0.1	0.277977
9.608400	0.1	0.278167
9.610067	0.1	0.276808
9.611733	0.1	0.274745
9.613400	0.1	0.273227
9.615067	0.1	0.272682
9.616733	0.1	0.272999
9.618400	0.1	0.274307
9.620067	0.1	0.276663
9.621733	0.1	0.279476
9.623400	0.1	0.281897
9.625067	0.1	0.283588
9.626733	0.1	0.285069
9.628400	0.1	0.287178
9.630067	0.1	0.290172
9.631733	0.1	0.293595
9.633400	0.1	0.296589
9.635067	0.1	0.298126
9.636733	0.1	0.297586
9.638400	0.1	0.295346
9.640067	0.1	0.292533
9.641733	0.1	0.290358
9.643400	0.1	0.289441
9.645067	0.1	0.289725
9.646733	0.1	0.291048
9.648400	0.1	0.292975
9.650067	0.1	0.294298
9.651733	0.1	0.293963
9.653400	0.1	0.292077
9.655067	0.1	0.289455
9.656733	0.1	0.286940
9.658400	0.1	0.285259
9.660067	0.1	0.284817
9.661733	0.1	0.285534
9.663400	0.1	0.287057
9.665067	0.1	0.288859
9.666733	0.1	0.290186
9.668400	0.1	0.290391
9.670067	0.1	0.289599
9.671733	0.1	0.288673
9.673400	0.1	0.288580
9.675067	0.1	0.289548
9.676733	0.1	0.290689
9.678400	0.1	0.291127
9.680067	0.1	0.291211
9.681733	0.1	0.291788
9.683400	0.1	0.293357
9.685067	0.1	0.296156
9.686733	0.1	0.299863
9.688400	0.1	0.303341
9.690067	0.1	0.305306
9.691733	0.1	0.305087
9.693400	0.1	0.302996
9.695067	0.1	0.300379
9.696733	0.1	0.298792
9.698400	0.1	0.298973
9.700067	0.1	0.300976
9.701733	0.1	0.304333
9.703400	0.1	0.307779
9.705067	0.1	0.309823
9.706733	0.1	0.309665
9.708400	0.1	0.307127
9.710067	0.1	0.302340
9.711733	0.1	0.296198
9.713400	0.1	0.290377
9.715067	0.1	0.286228
9.716733	0.1	0.284016
9.718400	0.1	0.283495
9.720067	0.1	0.284174
9.721733	0.1	0.285236
9.723400	0.1	0.286018
9.725067	0.1	0.286452
9.726733	0.1	0.286712
9.728400	0.1	0.287015
9.730067	0.1	0.287457
9.731733	0.1	0.287518
9.733400	0.1	0.286521
9.735067	0.1	0.284892
9.736733	0.1	0.283788
9.738400	0.1	0.283597
9.740067	0.1	0.283532
9.741733	0.1	0.282708
9.743400	0.1	0.281110
9.745067	0.1	0.279574
9.746733	0.1	0.279164
9.748400	0.1	0.280500
9.750067	0.1	0.283192
9.751733	0.1	0.285907
9.753400	0.1	0.287299
9.755067	0.1	0.286805
9.756733	0.1	0.284906
9.758400	0.1	0.282512
9.760067	0.1	0.279942
9.761733	0.1	0.277213
9.763400	0.1	0.275108
9.765067	0.1	0.274670
9.766733	0.1	0.275858
9.768400	0.1	0.277678
9.770067	0.1	0.279327
9.771733	0.1	0.280584
9.773400	0.1	0.281278
9.775067	0.1	0.281087
9.776733	0.1	0.280105
9.778400	0.1	0.278684
9.780067	0.1	0.277092
9.781733	0.1	0.275765
9.783400	0.1	0.275071
9.785067	0.1	0.274912
9.786733	0.1	0.275075
9.788400	0.1	0.275355
9.790067	0.1	0.275490
9.791733	0.1	0.275625
9.793400	0.1	0.276198
9.795067	0.1	0.277334
9.796733	0.1	0.278619
9.798400	0.1	0.279495
9.800067	0.1	0.279816
9.801733	0.1	0.279956
9.803400	0.1	0.280207
9.805067	0.1	0.280440
9.806733	0.1	0.280449
9.808400	0.1	0.280235
9.810067	0.1	0.279816
9.811733	0.1	0.279001
9.813400	0.1	0.277758
9.815067	0.1	0.276449
9.816733	0.1	0.275536
9.818400	0.1	0.275322
9.820067	0.1	0.275853
9.821733	0.1	0.277096
9.823400	0.1	0.279169
9.825067	0.1	0.282326
9.826733	0.1	0.286400
9.828400	0.1	0.290475
9.830067	0.1	0.293269
9.831733	0.1	0.293907
9.833400	0.1	0.292477
9.835067	0.1	0.289725
9.836733	0.1	0.286140
9.838400	0.1	0.282000
9.840067	0.1	0.278056
9.841733	0.1	0.274996
9.843400	0.1	0.272994
9.845067	0.1	0.272370
9.846733	0.1	0.273697
9.848400	0.1	0.276975
9.850067	0.1	0.281339
9.851733	0.1	0.285525
9.853400	0.1	0.288477
9.855067	0.1	0.289851
9.856733	0.1	0.290116
9.858400	0.1	0.290060
9.860067	0.1	0.290023
9.861733	0.1	0.289562
9.863400	0.1	0.287970
9.865067	0.1	0.285343
9.866733	0.1	0.282563
9.868400	0.1	0.280221
9.870067	0.1	0.278479
9.871733	0.1	0.277618
9.873400	0.1	0.278191
9.875067	0.1	0.280305
9.876733	0.1	0.283187
9.878400	0.1	0.285916
9.880067	0.1	0.288035
9.881733	0.1	0.289478
9.883400	0.1	0.290666
9.885067	0.1	0.292035
9.886733	0.1	0.293273
9.888400	0.1	0.293748
9.890067	0.1	0.293665
9.891733	0.1	0.294135
9.893400	0.1	0.296179
9.895067	0.1	0.300081
9.896733	0.1	0.305367
9.898400	0.1	0.310796
9.900067	0.1	0.314978
9.901733	0.1	0.317222
9.903400	0.1	0.317586
9.905067	0.1	0.316538
9.906733	0.1	0.314713
9.908400	0.1	0.312668
9.910067	0.1	0.310959
9.911733	0.1	0.310177
9.913400	0.1	0.310522
9.915067	0.1	0.311788
9.916733	0.1	0.313492
9.918400	0.1	0.314713
9.920067	0.1	0.314363
9.921733	0.1	0.311933
9.923400	0.1	0.307844
9.925067	0.1	0.303127
9.926733	0.1	0.298969
9.928400	0.1	0.296189
9.930067	0.1	0.294894
9.931733	0.1	0.294806
9.933400	0.1	0.295583
9.935067	0.1	0.297199
9.936733	0.1	0.300030
9.938400	0.1	0.303928
9.940067	0.1	0.307579
9.941733	0.1	0.309623
9.943400	0.1	0.309609
9.945067	0.1	0.307732
9.946733	0.1	0.304757
9.948400	0.1	0.302037
9.950067	0.1	0.300622
9.951733	0.1	0.300794
9.953400	0.1	0.302386
9.955067	0.1	0.304501
9.956733	0.1	0.305693
9.958400	0.1	0.305078
9.960067	0.1	0.302903
9.961733	0.1	0.300240
9.963400	0.1	0.298228
9.965067	0.1	0.297194
9.966733	0.1	0.296524
9.968400	0.1	0.295648
9.970067	0.1	0.294591
9.971733	0.1	0.293627
9.973400	0.1	0.292771
9.975067	0.1	0.291923
9.976733	0.1	0.291490
9.978400	0.1	0.292044
9.980067	0.1	0.293269
9.981733	0.1	0.294293
9.983400	0.1	0.294768
9.985067	0.1	0.294973
9.986733	0.1	0.295341
9.988400	0.1	0.295858
9.990067	0.1	0.295872
9.991733	0.1	0.294899
9.993400	0.1	0.293185
9.995067	0.1	0.291234
9.996733	0.1	0.289381
9.998400	0.1	0.287914
10.000067	0.1	0.287094
10.001733	0.1	0.287066
10.003400	0.1	0.288156
10.005067	0.1	0.290703
10.006733	0.1	0.293939
10.008400	0.1	0.296072
10.010067	0.1	0.295932
10.011733	0.1	0.293828
10.013400	0.1	0.291076
10.015067	0.1	0.288975
10.016733	0.1	0.288035
10.018400	0.1	0.288212
10.020067	0.1	0.289325
10.021733	0.1	0.290689
10.023400	0.1	0.291299
10.025067	0.1	0.290792
10.026733	0.1	0.289865
10.028400	0.1	0.289534
10.030067	0.1	0.289963
10.031733	0.1	0.290447
10.033400	0.1	0.290317
10.035067	0.1	0.289269
10.036733	0.1	0.287415
10.038400	0.1	0.285595
10.040067	0.1	0.284766
10.041733	0.1	0.285036
10.043400	0.1	0.285893
10.045067	0.1	0.286717
10.046733	0.1	0.286954
10.048400	0.1	0.286712
10.050067	0.1	0.286987
10.051733	0.1	0.288491
10.053400	0.1	0.290726
10.055067	0.1	0.292435
10.056733	0.1	0.292789
10.058400	0.1	0.291835
10.060067	0.1	0.289967
10.061733	0.1	0.287634
10.063400	0.1	0.285455
10.065067	0.1	0.284207
10.066733	0.1	0.284496
10.068400	0.1	0.286270
10.070067	0.1	0.288477
10.071733	0.1	0.289655
10.073400	0.1	0.289311
10.075067	0.1	0.288454
10.076733	0.1	0.288500
10.078400	0.1	0.290056
10.080067	0.1	0.292440
10.081733	0.1	0.294228
10.083400	0.1	0.294619
10.085067	0.1	0.294093
10.086733	0.1	0.293539
10.088400	0.1	0.293339
10.090067	0.1	0.293502
10.091733	0.1	0.293893
10.093400	0.1	0.294559
10.095067	0.1	0.295928
10.096733	0.1	0.298056
10.098400	0.1	0.300207
10.100067	0.1	0.301697
10.101733	0.1	0.302293
10.103400	0.1	0.301981
10.105067	0.1	0.301176
10.106733	0.1	0.300659
10.108400	0.1	0.300864
10.110067	0.1	0.301520
10.111733	0.1	0.302070
10.113400	0.1	0.302158
10.115067	0.1	0.301613
10.116733	0.1	0.300398
10.118400	0.1	0.298745
10.120067	0.1	0.297506
10.121733	0.1	0.297972
10.123400	0.1	0.300766
10.125067	0.1	0.305162
10.126733	0.1	0.309800
10.128400	0.1	0.313479
10.130067	0.1	0.315406
10.131733	0.1	0.315425
10.133400	0.1	0.314098
10.135067	0.1	0.312463
10.136733	0.1	0.311648
10.138400	0.1	0.312310
10.140067	0.1	0.314503
10.141733	0.1	0.317884
10.143400	0.1	0.321898
10.145067	0.1	0.325846
10.146733	0.1	0.329078
10.148400	0.1	0.331211
10.150067	0.1	0.332226
10.151733	0.1	0.332072
10.153400	0.1	0.330298
10.155067	0.1	0.326815
10.156733	0.1	0.322838
10.158400	0.1	0.320310
10.160067	0.1	0.320538
10.161733	0.1	0.323281
10.163400	0.1	0.326801
10.165067	0.1	0.328785
10.166733	0.1	0.327858
10.168400	0.1	0.324300
10.170067	0.1	0.319732
10.171733	0.1	0.316165
10.173400	0.1	0.314554
10.175067	0.1	0.314182
10.176733	0.1	0.313926
10.178400	0.1	0.313576
10.180067	0.1	0.313604
10.181733	0.1	0.314228
10.183400	0.1	0.315006
10.185067	0.1	0.315397
10.186733	0.1	0.315434
10.188400	0.1	0.315499
10.190067	0.1	0.315900
10.191733	0.1	0.316766
10.193400	0.1	0.318005
10.195067	0.1	0.319337
10.196733	0.1	0.320291
10.198400	0.1	0.320459
10.200067	0.1	0.320021
10.201733	0.1	0.319467
10.203400	0.1	0.318903
10.205067	0.1	0.318284
10.206733	0.1	0.318028
10.208400	0.1	0.318740
10.210067	0.1	0.320366
10.211733	0.1	0.321902
10.213400	0.1	0.322424
10.215067	0.1	0.321921
10.216733	0.1	0.320869
10.218400	0.1	0.319723
10.220067	0.1	0.319215
10.221733	0.1	0.319863
10.223400	0.1	0.320901
10.225067	0.1	0.320757
10.226733	0.1	0.318764
10.228400	0.1	0.315821
10.230067	0.1	0.313427
10.231733	0.1	0.312235
10.233400	0.1	0.311630
10.235067	0.1	0.310694
10.236733	0.1	0.309148
10.238400	0.1	0.307611
10.240067	0.1	0.307099
10.241733	0.1	0.307770
10.243400	0.1	0.308370
10.245067	0.1	0.307611
10.246733	0.1	0.305669
10.248400	0.1	0.303918
10.250067	0.1	0.303579
10.251733	0.1	0.304570
10.253400	0.1	0.305646
10.255067	0.1	0.305800
10.256733	0.1	0.305027
10.258400	0.1	0.303658
10.260067	0.1	0.301916
10.261733	0.1	0.300277
10.263400	0.1	0.299597
10.265067	0.1	0.300356
10.266733	0.1	0.302079
10.268400	0.1	0.304063
10.270067	0.1	0.306116
10.271733	0.1	0.307607
10.273400	0.1	0.307215
10.275067	0.1	0.304696
10.276733	0.1	0.301427
10.278400	0.1	0.298969
10.280067	0.1	0.298060
10.281733	0.1	0.298670
10.283400	0.1	0.300542
10.285067	0.1	0.303448
10.286733	0.1	0.306871
10.288400	0.1	0.310116
10.290067	0.1	0.312910
10.291733	0.1	0.314917
10.293400	0.1	0.315178
10.295067	0.1	0.313171
10.296733	0.1	0.309679
10.298400	0.1	0.306084
10.300067	0.1	0.303527
10.301733	0.1	0.302619
10.303400	0.1	0.303127
10.305067	0.1	0.304230
10.306733	0.1	0.305315
10.308400	0.1	0.306224
10.310067	0.1	0.306997
10.311733	0.1	0.307676
10.313400	0.1	0.308286
10.315067	0.1	0.309097
10.316733	0.1	0.310508
10.318400	0.1	0.312421
10.320067	0.1	0.314242
10.321733	0.1	0.315644
10.323400	0.1	0.316519
10.325067	0.1	0.316501
10.326733	0.1	0.315220
10.328400	0.1	0.312622
10.330067	0.1	0.308882
10.331733	0.1	0.304757
10.333400	0.1	0.301604
10.335067	0.1	0.300487
10.336733	0.1	0.301651
10.338400	0.1	0.304622
10.340067	0.1	0.308193
10.341733	0.1	0.310773
10.343400	0.1	0.311346
10.345067	0.1	0.310140
10.346733	0.1	0.308184
10.348400	0.1	0.306307
10.350067	0.1	0.304789
10.351733	0.1	0.303905
10.353400	0.1	0.304049
10.355067	0.1	0.305190
10.356733	0.1	0.306852
10.358400	0.1	0.308673
10.360067	0.1	0.310680
10.361733	0.1	0.313059
10.363400	0.1	0.315979
10.365067	0.1	0.319532
10.366733	0.1	0.323285
10.368400	0.1	0.325982
10.370067	0.1	0.326121
10.371733	0.1	0.323411
10.373400	0.1	0.319774
10.375067	0.1	0.318047
10.376733	0.1	0.319346
10.378400	0.1	0.322657
10.380067	0.1	0.326345
10.381733	0.1	0.329078
10.383400	0.1	0.330205
10.385067	0.1	0.329968
10.386733	0.1	0.328943
10.388400	0.1	0.327788
10.390067	0.1	0.327504
10.391733	0.1	0.328883
10.393400	0.1	0.331840
10.395067	0.1	0.335798
10.396733	0.1	0.340012
10.398400	0.1	0.343565
10.400067	0.1	0.345991
10.401733	0.1	0.347667
10.403400	0.1	0.349130
10.405067	0.1	0.350396
10.406733	0.1	0.351197
10.408400	0.1	0.351681
10.410067	0.1	0.352412
10.411733	0.1	0.353451
10.413400	0.1	0.353865
10.415067	0.1	0.352580
10.416733	0.1	0.349577
10.418400	0.1	0.345912
10.420067	0.1	0.342671
10.421733	0.1	0.340329
10.423400	0.1	0.338852
10.425067	0.1	0.338112
10.426733	0.1	0.338168
10.428400	0.1	0.339178
10.430067	0.1	0.341409
10.431733	0.1	0.345083
10.433400	0.1	0.349572
10.435067	0.1	0.353176
10.436733	0.1	0.354508
10.438400	0.1	0.353442
10.440067	0.1	0.350648
10.441733	0.1	0.346755
10.443400	0.1	0.342457
10.445067	0.1	0.338973
10.446733	0.1	0.337488
10.448400	0.1	0.338280
10.450067	0.1	0.340957
10.451733	0.1	0.345069
10.453400	0.1	0.349833
10.455067	0.1	0.353805
10.456733	0.1	0.355695
10.458400	0.1	0.355360
10.460067	0.1	0.353940
10.461733	0.1	0.353102
10.463400	0.1	0.353782
10.465067	0.1	0.355388
10.466733	0.1	0.356431
10.468400	0.1	0.355924
10.470067	0.1	0.354066
10.471733	0.1	0.351635
10.473400	0.1	0.349055
10.475067	0.1	0.346140
10.476733	0.1	0.342946
10.478400	0.1	0.340333
10.480067	0.1	0.339113
10.481733	0.1	0.339253
10.483400	0.1	0.339998
10.485067	0.1	0.340506
10.486733	0.1	0.340506
10.488400	0.1	0.340384
10.490067	0.1	0.340659
10.491733	0.1	0.341553
10.493400	0.1	0.342838
10.495067	0.1	0.343593
10.496733	0.1	0.342703
10.498400	0.1	0.339923
10.500067	0.1	0.335835
10.501733	0.1	0.331132
10.503400	0.1	0.326512
10.505067	0.1	0.322675
10.506733	0.1	0.320026
10.508400	0.1	0.319034
10.510067	0.1	0.320459
10.511733	0.1	0.324198
10.513400	0.1	0.328352
10.515067	0.1	0.330694
10.516733	0.1	0.330377
10.518400	0.1	0.327989
10.520067	0.1	0.325120
10.521733	0.1	0.323597
10.523400	0.1	0.324082
10.525067	0.1	0.325721
10.526733	0.1	0.327202
10.528400	0.1	0.327779
10.530067	0.1	0.327546
10.531733	0.1	0.326834
10.533400	0.1	0.325702
10.535067	0.1	0.324077
10.536733	0.1	0.321935
10.538400	0.1	0.319472
10.540067	0.1	0.317427
10.541733	0.1	0.316678
10.543400	0.1	0.317302
10.545067	0.1	0.318633
10.546733	0.1	0.320207
10.548400	0.1	0.321935
10.550067	0.1	0.323420
10.551733	0.1	0.323900
10.553400	0.1	0.323267
10.555067	0.1	0.322247
10.556733	0.1	0.321367
10.558400	0.1	0.320664
10.560067	0.1	0.320468
10.561733	0.1	0.321413
10.563400	0.1	0.323672
10.565067	0.1	0.326843
10.566733	0.1	0.330200
10.568400	0.1	0.332789
10.570067	0.1	0.334154
10.571733	0.1	0.334489
10.573400	0.1	0.333833
10.575067	0.1	0.331979
10.576733	0.1	0.329176
10.578400	0.1	0.326475
10.580067	0.1	0.325283
10.581733	0.1	0.326401
10.583400	0.1	0.329437
10.585067	0.1	0.333032
10.586733	0.1	0.335556
10.588400	0.1	0.335770
10.590067	0.1	0.333306
10.591733	0.1	0.328799
10.593400	0.1	0.323909
10.595067	0.1	0.320952
10.596733	0.1	0.321437
10.598400	0.1	0.324687
10.600067	0.1	0.328594
10.601733	0.1	0.331565
10.603400	0.1	0.333516
10.605067	0.1	0.335253
10.606733	0.1	0.337004
10.608400	0.1	0.338121
10.610067	0.1	0.338000
10.611733	0.1	0.336594
10.613400	0.1	0.334205
10.615067	0.1	0.331439
10.616733	0.1	0.329087
10.618400	0.1	0.327723
10.620067	0.1	0.327760
10.621733	0.1	0.329521
10.623400	0.1	0.332817
10.625067	0.1	0.336887
10.626733	0.1	0.340696
10.628400	0.1	0.343304
10.630067	0.1	0.344398
10.631733	0.1	0.344333
10.633400	0.1	0.343625
10.635067	0.1	0.342713
10.636733	0.1	0.342084
10.638400	0.1	0.342168
10.640067	0.1	0.343216
10.641733	0.1	0.345134
10.643400	0.1	0.347537
10.645067	0.1	0.350266
10.646733	0.1	0.353307
10.648400	0.1	0.356189
10.650067	0.1	0.358396
10.651733	0.1	0.360031
10.653400	0.1	0.361400
10.655067	0.1	0.362503
10.656733	0.1	0.363006
10.658400	0.1	0.362420
10.660067	0.1	0.360743
10.661733	0.1	0.358764
10.663400	0.1	0.357539
10.665067	0.1	0.357972
10.666733	0.1	0.360389
10.668400	0.1	0.363961
10.670067	0.1	0.366899
10.671733	0.1	0.367840
10.673400	0.1	0.366676
10.675067	0.1	0.363938
10.676733	0.1	0.359896
10.678400	0.1	0.354680
10.680067	0.1	0.348995
10.681733	0.1	0.344301
10.683400	0.1	0.342214
10.685067	0.1	0.343393
10.686733	0.1	0.346866
10.688400	0.1	0.350783
10.690067	0.1	0.353758
10.691733	0.1	0.355449
10.693400	0.1	0.355891
10.695067	0.1	0.354862
10.696733	0.1	0.352524
10.698400	0.1	0.349972
10.700067	0.1	0.348380
10.701733	0.1	0.347863
10.703400	0.1	0.347770
10.705067	0.1	0.347998
10.706733	0.1	0.349004
10.708400	0.1	0.350592
10.710067	0.1	0.352007
10.711733	0.1	0.352943
10.713400	0.1	0.353549
10.715067	0.1	0.353991
10.716733	0.1	0.354443
10.718400	0.1	0.354894
10.720067	0.1	0.355062
10.721733	0.1	0.354750
10.723400	0.1	0.353982
10.725067	0.1	0.352962
10.726733	0.1	0.351947
10.728400	0.1	0.351202
10.730067	0.1	0.350913
10.731733	0.1	0.350950
10.733400	0.1	0.350745
10.735067	0.1	0.349786
10.736733	0.1	0.348203
10.738400	0.1	0.346457
10.740067	0.1	0.344696
10.741733	0.1	0.342946
10.743400	0.1	0.341577
10.745067	0.1	0.341353
10.746733	0.1	0.342829
10.748400	0.1	0.345428
10.750067	0.1	0.347812
10.751733	0.1	0.349106
10.753400	0.1	0.349241
10.755067	0.1	0.348613
10.756733	0.1	0.347849
10.758400	0.1	0.347076
10.760067	0.1	0.345754
10.761733	0.1	0.343719
10.763400	0.1	0.341763
10.765067	0.1	0.341004
10.766733	0.1	0.341935
10.768400	0.1	0.343863
10.770067	0.1	0.345395
10.771733	0.1	0.345577
10.773400	0.1	0.344506
10.775067	0.1	0.343146
10.776733	0.1	0.342433
10.778400	0.1	0.342363
10.780067	0.1	0.342107
10.781733	0.1	0.341153
10.783400	0.1	0.339816
10.785067	0.1	0.338615
10.786733	0.1	0.337614
10.788400	0.1	0.336603
10.790067	0.1	0.335546
10.791733	0.1	0.334508
10.793400	0.1	0.333483
10.795067	0.1	0.332673
10.796733	0.1	0.332701
10.798400	0.1	0.333935
10.800067	0.1	0.335872
10.801733	0.1	0.337404
10.803400	0.1	0.337688
10.805067	0.1	0.336780
10.806733	0.1	0.335504
10.808400	0.1	0.334904
10.810067	0.1	0.335621
10.811733	0.1	0.337563
10.813400	0.1	0.340058
10.815067	0.1	0.342051
10.816733	0.1	0.342629
10.818400	0.1	0.341716
10.820067	0.1	0.339909
10.821733	0.1	0.337907
10.823400	0.1	0.336277
10.825067	0.1	0.335481
10.826733	0.1	0.335802
10.828400	0.1	0.337209
10.830067	0.1	0.339528
10.831733	0.1	0.342480
10.833400	0.1	0.345320
10.835067	0.1	0.347300
10.836733	0.1	0.348161
10.838400	0.1	0.347840
10.840067	0.1	0.346587
10.841733	0.1	0.345241
10.843400	0.1	0.344566
10.845067	0.1	0.344482
10.846733	0.1	0.344529
10.848400	0.1	0.344650
10.850067	0.1	0.345097
10.851733	0.1	0.345819
10.853400	0.1	0.346480
10.855067	0.1	0.347146
10.856733	0.1	0.348510
10.858400	0.1	0.351062
10.860067	0.1	0.354284
10.861733	0.1	0.356799
10.863400	0.1	0.357386
10.865067	0.1	0.355965
10.866733	0.1	0.353744
10.868400	0.1	0.352417
10.870067	0.1	0.353158
10.871733	0.1	0.355816
10.873400	0.1	0.358936
10.875067	0.1	0.360794
10.876733	0.1	0.360673
10.878400	0.1	0.359355
10.880067	0.1	0.358508
10.881733	0.1	0.359411
10.883400	0.1	0.362224
10.885067	0.1	0.366182
10.886733	0.1	0.370140
10.888400	0.1	0.372818
10.890067	0.1	0.373493
10.891733	0.1	0.372636
10.893400	0.1	0.371407
10.895067	0.1	0.370964
10.896733	0.1	0.371989
10.898400	0.1	0.373852
10.900067	0.1	0.375104
10.901733	0.1	0.375183
10.903400	0.1	0.374545
10.905067	0.1	0.373423
10.906733	0.1	0.371677
10.908400	0.1	0.369442
10.910067	0.1	0.367532
10.911733	0.1	0.367165
10.913400	0.1	0.369041
10.915067	0.1	0.372594
10.916733	0.1	0.376389
10.918400	0.1	0.379160
10.920067	0.1	0.380417
10.921733	0.1	0.380361
10.923400	0.1	0.379677
10.925067	0.1	0.379225
10.926733	0.1	0.379379
10.928400	0.1	0.379658
10.930067	0.1	0.379588
10.931733	0.1	0.379113
10.933400	0.1	0.378070
10.935067	0.1	0.376143
10.936733	0.1	0.373358
10.938400	0.1	0.370303
10.940067	0.1	0.368021
10.941733	0.1	0.367314
10.943400	0.1	0.368217
10.945067	0.1	0.370233
10.946733	0.1	0.372771
10.948400	0.1	0.375225
10.950067	0.1	0.376920
10.951733	0.1	0.377363
10.953400	0.1	0.376622
10.955067	0.1	0.375384
10.956733	0.1	0.374275
10.958400	0.1	0.373148
10.960067	0.1	0.371221
10.961733	0.1	0.367854
10.963400	0.1	0.363365
10.965067	0.1	0.359076
10.966733	0.1	0.356161
10.968400	0.1	0.354773
10.970067	0.1	0.354615
10.971733	0.1	0.355518
10.973400	0.1	0.356878
10.975067	0.1	0.357456
10.976733	0.1	0.356100
10.978400	0.1	0.352655
10.980067	0.1	0.348212
10.981733	0.1	0.344343
10.983400	0.1	0.342228
10.985067	0.1	0.342405
10.986733	0.1	0.344752
10.988400	0.1	0.348552
10.990067	0.1	0.352548
10.991733	0.1	0.355518
10.993400	0.1	0.357092
10.995067	0.1	0.357521
10.996733	0.1	0.356873
10.998400	0.1	0.355272
11.000067	0.1	0.353572
11.001733	0.1	0.352920
11.003400	0.1	0.353986
11.005067	0.1	0.356743
11.006733	0.1	0.360189
11.008400	0.1	0.362541
11.010067	0.1	0.362718
11.011733	0.1	0.361060
11.013400	0.1	0.358340
11.015067	0.1	0.355006
11.016733	0.1	0.351472
11.018400	0.1	0.348622
11.020067	0.1	0.347751
11.021733	0.1	0.349432
11.023400	0.1	0.352534
11.025067	0.1	0.355430
11.026733	0.1	0.357735
11.028400	0.1	0.359891
11.030067	0.1	0.361670
11.031733	0.1	0.362289
11.033400	0.1	0.361674
11.035067	0.1	0.360599
11.036733	0.1	0.359700
11.038400	0.1	0.359234
11.040067	0.1	0.359272
11.041733	0.1	0.359253
11.043400	0.1	0.358070
11.045067	0.1	0.355146
11.046733	0.1	0.351039
11.048400	0.1	0.347043
11.050067	0.1	0.344580
11.051733	0.1	0.344603
11.053400	0.1	0.346932
11.055067	0.1	0.350424
11.056733	0.1	0.353674
11.058400	0.1	0.355425
11.060067	0.1	0.355244
11.061733	0.1	0.353903
11.063400	0.1	0.352664
11.065067	0.1	0.352212
11.066733	0.1	0.352338
11.068400	0.1	0.352473
11.070067	0.1	0.352296
11.071733	0.1	0.351807
11.073400	0.1	0.351053
11.075067	0.1	0.349968
11.076733	0.1	0.348422
11.078400	0.1	0.346489
11.080067	0.1	0.344911
11.081733	0.1	0.344696
11.083400	0.1	0.346443
11.085067	0.1	0.350438
11.086733	0.1	0.356254
11.088400	0.1	0.362340
11.090067	0.1	0.367011
11.091733	0.1	0.369162
11.093400	0.1	0.368482
11.095067	0.1	0.365651
11.096733	0.1	0.362052
11.098400	0.1	0.359379
11.100067	0.1	0.358922
11.101733	0.1	0.360589
11.103400	0.1	0.363202
11.105067	0.1	0.365903
11.106733	0.1	0.368422
11.108400	0.1	0.370387
11.110067	0.1	0.371397
11.111733	0.1	0.371523
11.113400	0.1	0.371109
11.115067	0.1	0.370159
11.116733	0.1	0.368403
11.118400	0.1	0.366084
11.120067	0.1	0.364482
11.121733	0.1	0.365106
11.123400	0.1	0.368203
11.125067	0.1	0.372427
11.126733	0.1	0.376152
11.128400	0.1	0.378438
11.130067	0.1	0.379053
11.131733	0.1	0.378499
11.133400	0.1	0.377782
11.135067	0.1	0.377488
11.136733	0.1	0.377474
11.138400	0.1	0.377255
11.140067	0.1	0.376431
11.141733	0.1	0.375006
11.143400	0.1	0.373428
11.145067	0.1	0.372487
11.146733	0.1	0.373013
11.148400	0.1	0.375239
11.150067	0.1	0.378657
11.151733	0.1	0.382448
11.153400	0.1	0.385758
11.155067	0.1	0.388161
11.156733	0.1	0.389833
11.158400	0.1	0.391123
11.160067	0.1	0.392306
11.161733	0.1	0.393474
11.163400	0.1	0.394341
11.165067	0.1	0.394494
11.166733	0.1	0.393824
11.168400	0.1	0.392501
11.170067	0.1	0.390732
11.171733	0.1	0.388753
11.173400	0.1	0.387141
11.175067	0.1	0.386671
11.176733	0.1	0.387519
11.178400	0.1	0.389074
11.180067	0.1	0.390620
11.181733	0.1	0.391579
11.183400	0.1	0.391374
11.185067	0.1	0.389898
11.186733	0.1	0.387998
11.188400	0.1	0.386918
11.190067	0.1	0.387253
11.191733	0.1	0.388785
11.193400	0.1	0.390927
11.195067	0.1	0.392781
11.196733	0.1	0.393437
11.198400	0.1	0.392599
11.200067	0.1	0.390578
11.201733	0.1	0.387779
11.203400	0.1	0.384585
11.205067	0.1	0.381544
11.206733	0.1	0.379337
11.208400	0.1	0.378266
11.210067	0.1	0.378005
11.211733	0.1	0.378089
11.213400	0.1	0.378289
11.215067	0.1	0.378178
11.216733	0.1	0.377009
11.218400	0.1	0.374215
11.220067	0.1	0.370117
11.221733	0.1	0.366094
11.223400	0.1	0.363882
11.225067	0.1	0.364408
11.226733	0.1	0.367272
11.228400	0.1	0.371141
11.230067	0.1	0.374406
11.231733	0.1	0.375751
11.233400	0.1	0.374764
11.235067	0.1	0.371980
11.236733	0.1	0.368310
11.238400	0.1	0.364841
11.240067	0.1	0.362466
11.241733	0.1	0.361381
11.243400	0.1	0.361199
11.245067	0.1	0.361293
11.246733	0.1	0.360925
11.248400	0.1	0.359518
11.250067	0.1	0.357153
11.251733	0.1	0.354461
11.253400	0.1	0.351625
11.255067	0.1	0.348077
11.256733	0.1	0.343858
11.258400	0.1	0.340464
11.260067	0.1	0.339760
11.261733	0.1	0.342350
11.263400	0.1	0.346899
11.265067	0.1	0.351444
11.266733	0.1	0.355011
11.268400	0.1	0.357279
11.270067	0.1	0.357786
11.271733	0.1	0.356506
11.273400	0.1	0.354182
11.275067	0.1	0.351425
11.276733	0.1	0.348613
11.278400	0.1	0.346438
11.280067	0.1	0.345628
11.281733	0.1	0.346168
11.283400	0.1	0.347402
11.285067	0.1	0.348804
11.286733	0.1	0.350396
11.288400	0.1	0.352217
11.290067	0.1	0.354042
11.291733	0.1	0.355770
11.293400	0.1	0.357409
11.295067	0.1	0.358536
11.296733	0.1	0.358373
11.298400	0.1	0.356659
11.300067	0.1	0.354070
11.301733	0.1	0.351737
11.303400	0.1	0.350536
11.305067	0.1	0.350769
11.306733	0.1	0.351910
11.308400	0.1	0.352887
11.310067	0.1	0.353074
11.311733	0.1	0.352724
11.313400	0.1	0.352329
11.315067	0.1	0.352226
11.316733	0.1	0.352743
11.318400	0.1	0.353768
11.320067	0.1	0.354410
11.321733	0.1	0.354033
11.323400	0.1	0.353069
11.325067	0.1	0.352315
11.326733	0.1	0.352128
11.328400	0.1	0.352687
11.330067	0.1	0.354154
11.331733	0.1	0.356291
11.333400	0.1	0.358252
11.335067	0.1	0.359211
11.336733	0.1	0.359272
11.338400	0.1	0.359234
11.340067	0.1	0.359537
11.341733	0.1	0.360017
11.343400	0.1	0.360445
11.345067	0.1	0.360655
11.346733	0.1	0.360385
11.348400	0.1	0.359681
11.350067	0.1	0.359346
11.351733	0.1	0.360408
11.353400	0.1	0.362871
11.355067	0.1	0.365581
11.356733	0.1	0.367453
11.358400	0.1	0.368496
11.360067	0.1	0.369279
11.361733	0.1	0.370187
11.363400	0.1	0.371495
11.365067	0.1	0.373418
11.366733	0.1	0.375807
11.368400	0.1	0.377968
11.370067	0.1	0.379328
11.371733	0.1	0.380217
11.373400	0.1	0.381279
11.375067	0.1	0.382508
11.376733	0.1	0.383551
11.378400	0.1	0.384017
11.380067	0.1	0.383542
11.381733	0.1	0.382098
11.383400	0.1	0.379765
11.385067	0.1	0.376608
11.386733	0.1	0.373209
11.388400	0.1	0.370699
11.390067	0.1	0.370061
11.391733	0.1	0.371952
11.393400	0.1	0.376361
11.395067	0.1	0.381926
11.396733	0.1	0.386685
11.398400	0.1	0.390005
11.400067	0.1	0.392590
11.401733	0.1	0.394895
11.403400	0.1	0.396706
11.405067	0.1	0.398071
11.406733	0.1	0.399244
11.408400	0.1	0.399537
11.410067	0.1	0.397838
11.411733	0.1	0.394429
11.413400	0.1	0.390923
11.415067	0.1	0.388785
11.416733	0.1	0.388804
11.418400	0.1	0.391132
11.420067	0.1	0.395095
11.421733	0.1	0.399365
11.423400	0.1	0.402872
11.425067	0.1	0.405242
11.426733	0.1	0.406238
11.428400	0.1	0.405670
11.430067	0.1	0.403803
11.431733	0.1	0.401339
11.433400	0.1	0.398923
11.435067	0.1	0.397014
11.436733	0.1	0.395947
11.438400	0.1	0.395630
11.440067	0.1	0.395491
11.441733	0.1	0.395295
11.443400	0.1	0.395440
11.445067	0.1	0.396217
11.446733	0.1	0.397484
11.448400	0.1	0.398788
11.450067	0.1	0.399621
11.451733	0.1	0.399849
11.453400	0.1	0.399412
11.455067	0.1	0.398066
11.456733	0.1	0.395924
11.458400	0.1	0.393605
11.460067	0.1	0.391807
11.461733	0.1	0.391044
11.463400	0.1	0.391332
11.465067	0.1	0.392012
11.466733	0.1	0.392366
11.468400	0.1	0.392394
11.470067	0.1	0.392529
11.471733	0.1	0.392804
11.473400	0.1	0.392552
11.475067	0.1	0.391090
11.476733	0.1	0.388739
11.478400	0.1	0.386448
11.480067	0.1	0.384599
11.481733	0.1	0.382988
11.483400	0.1	0.381633
11.485067	0.1	0.381162
11.486733	0.1	0.382317
11.488400	0.1	0.384971
11.490067	0.1	0.388036
11.491733	0.1	0.390313
11.493400	0.1	0.391244
11.495067	0.1	0.391025
11.496733	0.1	0.390462
11.498400	0.1	0.390322
11.500067	0.1	0.390378
11.501733	0.1	0.389651
11.503400	0.1	0.387672
11.505067	0.1	0.384767
11.506733	0.1	0.381414
11.508400	0.1	0.378010
11.510067	0.1	0.375002
11.511733	0.1	0.373130
11.513400	0.1	0.372864
11.515067	0.1	0.373628
11.516733	0.1	0.374345
11.518400	0.1	0.374294
11.520067	0.1	0.373335
11.521733	0.1	0.371845
11.523400	0.1	0.370322
11.525067	0.1	0.368669
11.526733	0.1	0.366443
11.528400	0.1	0.363640
11.530067	0.1	0.360594
11.531733	0.1	0.357605
11.533400	0.1	0.355244
11.535067	0.1	0.354522
11.536733	0.1	0.356268
11.538400	0.1	0.360343
11.540067	0.1	0.365581
11.541733	0.1	0.370238
11.543400	0.1	0.372897
11.545067	0.1	0.373097
11.546733	0.1	0.371123
11.548400	0.1	0.367761
11.550067	0.1	0.364301
11.551733	0.1	0.361758
11.553400	0.1	0.360189
11.555067	0.1	0.359188
11.556733	0.1	0.358634
11.558400	0.1	0.358820
11.560067	0.1	0.359872
11.561733	0.1	0.361372
11.563400	0.1	0.362769
11.565067	0.1	0.363756
11.566733	0.1	0.364254
11.568400	0.1	0.364310
11.570067	0.1	0.364091
11.571733	0.1	0.364045
11.573400	0.1	0.365004
11.575067	0.1	0.367244
11.576733	0.1	0.369688
11.578400	0.1	0.370769
11.580067	0.1	0.370187
11.581733	0.1	0.369395
11.583400	0.1	0.370052
11.585067	0.1	0.372264
11.586733	0.1	0.374606
11.588400	0.1	0.375784
11.590067	0.1	0.375900
11.591733	0.1	0.376003
11.593400	0.1	0.376911
11.595067	0.1	0.378382
11.596733	0.1	0.379332
11.598400	0.1	0.378881
11.600067	0.1	0.377176
11.601733	0.1	0.375211
11.603400	0.1	0.373879
11.605067	0.1	0.373293
11.606733	0.1	0.373400
11.608400	0.1	0.374620
11.610067	0.1	0.377106
11.611733	0.1	0.380287
11.613400	0.1	0.383458
11.615067	0.1	0.385880
11.616733	0.1	0.386853
11.618400	0.1	0.386555
11.620067	0.1	0.385973
11.621733	0.1	0.385959
11.623400	0.1	0.386899
11.625067	0.1	0.388636
11.626733	0.1	0.390378
11.628400	0.1	0.391370
11.630067	0.1	0.391793
11.631733	0.1	0.392473
11.633400	0.1	0.393973
11.635067	0.1	0.396119
11.636733	0.1	0.398178
11.638400	0.1	0.399281
11.640067	0.1	0.398969
11.641733	0.1	0.397805
11.643400	0.1	0.397181
11.645067	0.1	0.398150
11.646733	0.1	0.401051
11.648400	0.1	0.405735
11.650067	0.1	0.411263
11.651733	0.1	0.416138
11.653400	0.1	0.419226
11.655067	0.1	0.420124
11.656733	0.1	0.419323
11.658400	0.1	0.418234
11.660067	0.1	0.418029
11.661733	0.1	0.418602
11.663400	0.1	0.419165
11.665067	0.1	0.419193
11.666733	0.1	0.418327
11.668400	0.1	0.416320
11.670067	0.1	0.413354
11.671733	0.1	0.410136
11.673400	0.1	0.407621
11.675067	0.1	0.406681
11.676733	0.1	0.407514
11.678400	0.1	0.409177
11.680067	0.1	0.410317
11.681733	0.1	0.410601
11.683400	0.1	0.410499
11.685067	0.1	0.410238
11.686733	0.1	0.409875
11.688400	0.1	0.409819
11.690067	0.1	0.410588
11.691733	0.1	0.412441
11.693400	0.1	0.415193
11.695067	0.1	0.417987
11.696733	0.1	0.419561
11.698400	0.1	0.419230
11.700067	0.1	0.417409
11.701733	0.1	0.415277
11.703400	0.1	0.413847
11.705067	0.1	0.413316
11.706733	0.1	0.413582
11.708400	0.1	0.414825
11.710067	0.1	0.416916
11.711733	0.1	0.419007
11.713400	0.1	0.420185
11.715067	0.1	0.420166
11.716733	0.1	0.419384
11.718400	0.1	0.418574
11.720067	0.1	0.417926
11.721733	0.1	0.417130
11.723400	0.1	0.416338
11.725067	0.1	0.415915
11.726733	0.1	0.415384
11.728400	0.1	0.413787
11.730067	0.1	0.410746
11.731733	0.1	0.406741
11.733400	0.1	0.402723
11.735067	0.1	0.399994
11.736733	0.1	0.399835
11.738400	0.1	0.402401
11.740067	0.1	0.406201
11.741733	0.1	0.409139
11.743400	0.1	0.410257
11.745067	0.1	0.410131
11.746733	0.1	0.409517
11.748400	0.1	0.408483
11.750067	0.1	0.407067
11.751733	0.1	0.405810
11.753400	0.1	0.405367
11.755067	0.1	0.405782
11.756733	0.1	0.406313
11.758400	0.1	0.406029
11.760067	0.1	0.404390
11.761733	0.1	0.401563
11.763400	0.1	0.398308
11.765067	0.1	0.395519
11.766733	0.1	0.394094
11.768400	0.1	0.394746
11.770067	0.1	0.396962
11.771733	0.1	0.398895
11.773400	0.1	0.398955
11.775067	0.1	0.397204
11.776733	0.1	0.394997
11.778400	0.1	0.393344
11.780067	0.1	0.392031
11.781733	0.1	0.390634
11.783400	0.1	0.389591
11.785067	0.1	0.389596
11.786733	0.1	0.390513
11.788400	0.1	0.391370
11.790067	0.1	0.391183
11.791733	0.1	0.389796
11.793400	0.1	0.387798
11.795067	0.1	0.385800
11.796733	0.1	0.384077
11.798400	0.1	0.382448
11.800067	0.1	0.380501
11.801733	0.1	0.378271
11.803400	0.1	0.376520
11.805067	0.1	0.376045
11.806733	0.1	0.376860
11.808400	0.1	0.378368
11.810067	0.1	0.380208
11.811733	0.1	0.382364
11.813400	0.1	0.384403
11.815067	0.1	0.385465
11.816733	0.1	0.385419
11.818400	0.1	0.385297
11.820067	0.1	0.386378
11.821733	0.1	0.389158
11.823400	0.1	0.392930
11.825067	0.1	0.395766
11.826733	0.1	0.395351
11.828400	0.1	0.391025
11.830067	0.1	0.385004
11.831733	0.1	0.380850
11.833400	0.1	0.380771
11.835067	0.1	0.384799
11.836733	0.1	0.391407
11.838400	0.1	0.398252
11.840067	0.1	0.403165
11.841733	0.1	0.405335
11.843400	0.1	0.405256
11.845067	0.1	0.403472
11.846733	0.1	0.400282
11.848400	0.1	0.396711
11.850067	0.1	0.394294
11.851733	0.1	0.393735
11.853400	0.1	0.394816
11.855067	0.1	0.397144
11.856733	0.1	0.400161
11.858400	0.1	0.402955
11.860067	0.1	0.404618
11.861733	0.1	0.404762
11.863400	0.1	0.403747
11.865067	0.1	0.402485
11.866733	0.1	0.401703
11.868400	0.1	0.401423
11.870067	0.1	0.401284
11.871733	0.1	0.401363
11.873400	0.1	0.402196
11.875067	0.1	0.404092
11.876733	0.1	0.406723
11.878400	0.1	0.409479
11.880067	0.1	0.412134
11.881733	0.1	0.414979
11.883400	0.1	0.418150
11.885067	0.1	0.421084
11.886733	0.1	0.422667
11.888400	0.1	0.422164
11.890067	0.1	0.419896
11.891733	0.1	0.417209
11.893400	0.1	0.415766
11.895067	0.1	0.416441
11.896733	0.1	0.418806
11.898400	0.1	0.421638
11.900067	0.1	0.423663
11.901733	0.1	0.424311
11.903400	0.1	0.424068
11.905067	0.1	0.423677
11.906733	0.1	0.423668
11.908400	0.1	0.424534
11.910067	0.1	0.426401
11.911733	0.1	0.428627
11.913400	0.1	0.430206
11.915067	0.1	0.430560
11.916733	0.1	0.430201
11.918400	0.1	0.430411
11.920067	0.1	0.431738
11.921733	0.1	0.433465
11.923400	0.1	0.434774
11.925067	0.1	0.435421
11.926733	0.1	0.435351
11.928400	0.1	0.434681
11.930067	0.1	0.433731
11.931733	0.1	0.432460
11.933400	0.1	0.430467
11.935067	0.1	0.427961
11.936733	0.1	0.425722
11.938400	0.1	0.424152
11.940067	0.1	0.423272
11.941733	0.1	0.423030
11.943400	0.1	0.423165
11.945067	0.1	0.423421
11.946733	0.1	0.423701
11.948400	0.1	0.423752
11.950067	0.1	0.423240
11.951733	0.1	0.421964
11.953400	0.1	0.419975
11.955067	0.1	0.417624
11.956733	0.1	0.415486
11.958400	0.1	0.414066
11.960067	0.1	0.413540
11.961733	0.1	0.413693
11.963400	0.1	0.414094
11.965067	0.1	0.414588
11.966733	0.1	0.415314
11.968400	0.1	0.416189
11.970067	0.1	0.417051
11.971733	0.1	0.418141
11.973400	0.1	0.419780
11.975067	0.1	0.421805
11.976733	0.1	0.423612
11.978400	0.1	0.424413
11.980067	0.1	0.423337
11.981733	0.1	0.419929
11.983400	0.1	0.414643
11.985067	0.1	0.409079
11.986733	0.1	0.405181
11.988400	0.1	0.403766
11.990067	0.1	0.404399
11.991733	0.1	0.406555
11.993400	0.1	0.409507
11.995067	0.1	0.412241
11.996733	0.1	0.414341
11.998400	0.1	0.415775
12.000067	0.1	0.416520
12.001733	0.1	0.417191
12.003400	0.1	0.418876
12.005067	0.1	0.421791
12.006733	0.1	0.424790
12.008400	0.1	0.426476
12.010067	0.1	0.426341
12.011733	0.1	0.424436
12.013400	0.1	0.421009
12.015067	0.1	0.416823
12.016733	0.1	0.412939
12.018400	0.1	0.410033
12.020067	0.1	0.408213
12.021733	0.1	0.407258
12.023400	0.1	0.406932
12.025067	0.1	0.406960
12.026733	0.1	0.407114
12.028400	0.1	0.407491
12.030067	0.1	0.408245
12.031733	0.1	0.409135
12.033400	0.1	0.410066
12.035067	0.1	0.411267
12.036733	0.1	0.412618
12.038400	0.1	0.413703
12.040067	0.1	0.414676
12.041733	0.1	0.416422
12.043400	0.1	0.419552
12.045067	0.1	0.423426
12.046733	0.1	0.426350
12.048400	0.1	0.426807
12.050067	0.1	0.424841
12.051733	0.1	0.421940
12.053400	0.1	0.419458
12.055067	0.1	0.417973
12.056733	0.1	0.417600
12.058400	0.1	0.418043
12.060067	0.1	0.418751
12.061733	0.1	0.419472
12.063400	0.1	0.420152
12.065067	0.1	0.420408
12.066733	0.1	0.419733
12.068400	0.1	0.418178
12.070067	0.1	0.416636
12.071733	0.1	0.416264
12.073400	0.1	0.417451
12.075067	0.1	0.419524
12.076733	0.1	0.421344
12.078400	0.1	0.422332
12.080067	0.1	0.423165
12.081733	0.1	0.425084
12.083400	0.1	0.428441
12.085067	0.1	0.432469
12.086733	0.1	0.436096
12.088400	0.1	0.438928
12.090067	0.1	0.441479
12.091733	0.1	0.444180
12.093400	0.1	0.446751
12.095067	0.1	0.448837
12.096733	0.1	0.450569
12.098400	0.1	0.452558
12.100067	0.1	0.455203
12.101733	0.1	0.458090
12.103400	0.1	0.460488
12.105067	0.1	0.462015
12.106733	0.1	0.462797
12.108400	0.1	0.463631
12.110067	0.1	0.465373
12.111733	0.1	0.467696
12.113400	0.1	0.469093
12.115067	0.1	0.468600
12.116733	0.1	0.466905
12.118400	0.1	0.465475
12.120067	0.1	0.464963
12.121733	0.1	0.464953
12.123400	0.1	0.465335
12.125067	0.1	0.467109
12.126733	0.1	0.471319
12.128400	0.1	0.477461
12.130067	0.1	0.483589
12.131733	0.1	0.488027
12.133400	0.1	0.490556
12.135067	0.1	0.492018
12.136733	0.1	0.493471
12.138400	0.1	0.495748
12.140067	0.1	0.498765
12.141733	0.1	0.501000
12.143400	0.1	0.500707
12.145067	0.1	0.497848
12.146733	0.1	0.494304
12.148400	0.1	0.492418
12.150067	0.1	0.493410
12.151733	0.1	0.496716
12.153400	0.1	0.500958
12.155067	0.1	0.505480
12.156733	0.1	0.510449
12.158400	0.1	0.515459
12.160067	0.1	0.519119
12.161733	0.1	0.520726
12.163400	0.1	0.521438
12.165067	0.1	0.523026
12.166733	0.1	0.525834
12.168400	0.1	0.528488
12.170067	0.1	0.529499
12.171733	0.1	0.528879
12.173400	0.1	0.527957
12.175067	0.1	0.527902
12.176733	0.1	0.528609
12.178400	0.1	0.529205
12.180067	0.1	0.529638
12.181733	0.1	0.530984
12.183400	0.1	0.534002
12.185067	0.1	0.538095
12.186733	0.1	0.541867
12.188400	0.1	0.544530
12.190067	0.1	0.546421
12.191733	0.1	0.548032
12.193400	0.1	0.549313
12.195067	0.1	0.549830
12.196733	0.1	0.549471
12.198400	0.1	0.548880
12.200067	0.1	0.548931
12.201733	0.1	0.549955
12.203400	0.1	0.551967
12.205067	0.1	0.554961
12.206733	0.1	0.558565
12.208400	0.1	0.562309
12.210067	0.1	0.566309
12.211733	0.1	0.570859
12.213400	0.1	0.575455
12.215067	0.1	0.578836
12.216733	0.1	0.579841
12.218400	0.1	0.578226
12.220067	0.1	0.574915
12.221733	0.1	0.571678
12.223400	0.1	0.570053
12.225067	0.1	0.570128
12.226733	0.1	0.571082
12.228400	0.1	0.572610
12.230067	0.1	0.574789
12.231733	0.1	0.577108
12.233400	0.1	0.578901
12.235067	0.1	0.580372
12.236733	0.1	0.582482
12.238400	0.1	0.585946
12.240067	0.1	0.590687
12.241733	0.1	0.595860
12.243400	0.1	0.600242
12.245067	0.1	0.603260
12.246733	0.1	0.605308
12.248400	0.1	0.606645
12.250067	0.1	0.606999
12.251733	0.1	0.606421
12.253400	0.1	0.605704
12.255067	0.1	0.605853
12.256733	0.1	0.607325
12.258400	0.1	0.609457
12.260067	0.1	0.611059
12.261733	0.1	0.611683
12.263400	0.1	0.611902
12.265067	0.1	0.612559
12.266733	0.1	0.614352
12.268400	0.1	0.617579
12.270067	0.1	0.621877
12.271733	0.1	0.626519
12.273400	0.1	0.630468
12.275067	0.1	0.632508
12.276733	0.1	0.632103
12.278400	0.1	0.630021
12.280067	0.1	0.627795
12.281733	0.1	0.626883
12.283400	0.1	0.628163
12.285067	0.1	0.631944
12.286733	0.1	0.637900
12.288400	0.1	0.645011
12.290067	0.1	0.652219
12.291733	0.1	0.658780
12.293400	0.1	0.663758
12.295067	0.1	0.666599
12.296733	0.1	0.668271
12.298400	0.1	0.670450
12.300067	0.1	0.673933
12.301733	0.1	0.678394
12.303400	0.1	0.682822
12.305067	0.1	0.686175
12.306733	0.1	0.688238
12.308400	0.1	0.689654
12.310067	0.1	0.691223
12.311733	0.1	0.693486
12.313400	0.1	0.696876
12.315067	0.1	0.701556
12.316733	0.1	0.707083
12.318400	0.1	0.712550
12.320067	0.1	0.717272
12.321733	0.1	0.721002
12.323400	0.1	0.723652
12.325067	0.1	0.725491
12.326733	0.1	0.727167
12.328400	0.1	0.729077
12.330067	0.1	0.731507
12.331733	0.1	0.735163
12.333400	0.1	0.740457
12.335067	0.1	0.746683
12.336733	0.1	0.752578
12.338400	0.1	0.757608
12.340067	0.1	0.761952
12.341733	0.1	0.765519
12.343400	0.1	0.767712
12.345067	0.1	0.768476
12.346733	0.1	0.768923
12.348400	0.1	0.770483
12.350067	0.1	0.773603
12.351733	0.1	0.777403
12.353400	0.1	0.780886
12.355067	0.1	0.784318
12.356733	0.1	0.788658
12.358400	0.1	0.794311
12.360067	0.1	0.801156
12.361733	0.1	0.809063
12.363400	0.1	0.817738
12.365067	0.1	0.826158
12.366733	0.1	0.832523
12.368400	0.1	0.835601
12.370067	0.1	0.836137
12.371733	0.1	0.836179
12.373400	0.1	0.837161
12.375067	0.1	0.839522
12.376733	0.1	0.843238
12.378400	0.1	0.847825
12.380067	0.1	0.852537
12.381733	0.1	0.857073
12.383400	0.1	0.861809
12.385067	0.1	0.867331
12.386733	0.1	0.873520
12.388400	0.1	0.879290
12.390067	0.1	0.883825
12.391733	0.1	0.887518
12.393400	0.1	0.890768
12.395067	0.1	0.892994
12.396733	0.1	0.893963
12.398400	0.1	0.894796
12.400067	0.1	0.897031
12.401733	0.1	0.901390
12.403400	0.1	0.907523
12.405067	0.1	0.914363
12.406733	0.1	0.920701
12.408400	0.1	0.925902
12.410067	0.1	0.930298
12.411733	0.1	0.934824
12.413400	0.1	0.940147
12.415067	0.1	0.946224
12.416733	0.1	0.952436
12.418400	0.1	0.957921
12.420067	0.1	0.962168
12.421733	0.1	0.965567
12.423400	0.1	0.968687
12.425067	0.1	0.971258
12.426733	0.1	0.972771
12.428400	0.1	0.973409
12.430067	0.1	0.974061
12.431733	0.1	0.975807
12.433400	0.1	0.979137
12.435067	0.1	0.983807
12.436733	0.1	0.989479
12.438400	0.1	0.995481
12.440067	0.1	1.000669
12.441733	0.1	1.004487
12.443400	0.1	1.007309
12.445067	0.1	1.009414
12.446733	0.1	1.010397
12.448400	0.1	1.009852
12.450067	0.1	1.008227
12.451733	0.1	1.006359
12.453400	0.1	1.004809
12.455067	0.1	1.004245
12.456733	0.1	1.005507
12.458400	0.1	1.008809
12.460067	0.1	1.013442
12.461733	0.1	1.018071
12.463400	0.1	1.021517
12.465067	0.1	1.023798
12.466733	0.1	1.025749
12.468400	0.1	1.027756
12.470067	0.1	1.029386
12.471733	0.1	1.030141
12.473400	0.1	1.029987
12.475067	0.1	1.029186
12.476733	0.1	1.028217
12.478400	0.1	1.027980
12.480067	0.1	1.029284
12.481733	0.1	1.031822
12.483400	0.1	1.034187
12.485067	0.1	1.035091
12.486733	0.1	1.034457
12.488400	0.1	1.033237
12.490067	0.1	1.032352
12.491733	0.1	1.031947
12.493400	0.1	1.031738
12.495067	0.1	1.031663
12.496733	0.1	1.031901
12.498400	0.1	1.032520
12.500067	0.1	1.033470
12.501733	0.1	1.034779
12.503400	0.1	1.036422
12.505067	0.1	1.038038
12.506733	0.1	1.039300
12.508400	0.1	1.040208
12.510067	0.1	1.040995
12.511733	0.1	1.042024
12.513400	0.1	1.043468
12.515067	0.1	1.045181
12.516733	0.1	1.046634
12.518400	0.1	1.046690
12.520067	0.1	1.044250
12.521733	0.1	1.039365
12.523400	0.1	1.033535
12.525067	0.1	1.028911
12.526733	0.1	1.026811
12.528400	0.1	1.026802
12.530067	0.1	1.027538
12.531733	0.1	1.028003
12.533400	0.1	1.027510
12.535067	0.1	1.025461
12.536733	0.1	1.021796
12.538400	0.1	1.017381
12.540067	0.1	1.013544
12.541733	0.1	1.011300
12.543400	0.1	1.011044
12.545067	0.1	1.012762
12.546733	0.1	1.016138
12.548400	0.1	1.020269
12.550067	0.1	1.023384
12.551733	0.1	1.023775
12.553400	0.1	1.021316
12.555067	0.1	1.017381
12.556733	0.1	1.013330
12.558400	0.1	1.009754
12.560067	0.1	1.007076
12.561733	0.1	1.005824
12.563400	0.1	1.006047
12.565067	0.1	1.006993
12.566733	0.1	1.007575
12.568400	0.1	1.007146
12.570067	0.1	1.005884
12.571733	0.1	1.004441
12.573400	0.1	1.003221
12.575067	0.1	1.002047
12.576733	0.1	1.000538
12.578400	0.1	0.998406
12.580067	0.1	0.995803
12.581733	0.1	0.993353
12.583400	0.1	0.991211
12.585067	0.1	0.988776
12.586733	0.1	0.985628
12.588400	0.1	0.982289
12.590067	0.1	0.979616
12.591733	0.1	0.977716
12.593400	0.1	0.976077
12.595067	0.1	0.974531
12.596733	0.1	0.973316
12.598400	0.1	0.972403
12.600067	0.1	0.971383
12.601733	0.1	0.970061
12.603400	0.1	0.968329
12.605067	0.1	0.965768
12.606733	0.1	0.961986
12.608400	0.1	0.957139
12.610067	0.1	0.952096
12.611733	0.1	0.948217
12.613400	0.1	0.946466
12.615067	0.1	0.946317
12.616733	0.1	0.945916
12.618400	0.1	0.943700
12.620067	0.1	0.939742
12.621733	0.1	0.935290
12.623400	0.1	0.931788
12.625067	0.1	0.930042
12.626733	0.1	0.929800
12.628400	0.1	0.930140
12.630067	0.1	0.929968
12.631733	0.1	0.928310
12.633400	0.1	0.924887
12.635067	0.1	0.920268
12.636733	0.1	0.915150
12.638400	0.1	0.910047
12.640067	0.1	0.905260
12.641733	0.1	0.900952
12.643400	0.1	0.897534
12.645067	0.1	0.895183
12.646733	0.1	0.893031
12.648400	0.1	0.890214
12.650067	0.1	0.887034
12.651733	0.1	0.884100
12.653400	0.1	0.881338
12.655067	0.1	0.878386
12.656733	0.1	0.875224
12.658400	0.1	0.872156
12.660067	0.1	0.869031
12.661733	0.1	0.865175
12.663400	0.1	0.860333
12.665067	0.1	0.855178
12.666733	0.1	0.850870
12.668400	0.1	0.848272
12.670067	0.1	0.847438
12.671733	0.1	0.847927
12.673400	0.1	0.848896
12.675067	0.1	0.849348
12.676733	0.1	0.848752
12.678400	0.1	0.847066
12.680067	0.1	0.844277
12.681733	0.1	0.840151
12.683400	0.1	0.834470
12.685067	0.1	0.827666
12.686733	0.1	0.820705
12.688400	0.1	0.814386
12.690067	0.1	0.808747
12.691733	0.1	0.803089
12.693400	0.1	0.797240
12.695067	0.1	0.792062
12.696733	0.1	0.788141
12.698400	0.1	0.785287
12.700067	0.1	0.783317
12.701733	0.1	0.782087
12.703400	0.1	0.780933
12.705067	0.1	0.779009
12.706733	0.1	0.775950
12.708400	0.1	0.771750
12.710067	0.1	0.766246
12.711733	0.1	0.759377
12.713400	0.1	0.751843
12.715067	0.1	0.744867
12.716733	0.1	0.739363
12.718400	0.1	0.735573
12.720067	0.1	0.733403
12.721733	0.1	0.732467
12.723400	0.1	0.731894
12.725067	0.1	0.730590
12.726733	0.1	0.727810
12.728400	0.1	0.723498
12.730067	0.1	0.718366
12.731733	0.1	0.713412
12.733400	0.1	0.709142
12.735067	0.1	0.705300
12.736733	0.1	0.701211
12.738400	0.1	0.696424
12.740067	0.1	0.691256
12.741733	0.1	0.686483
12.743400	0.1	0.682496
12.745067	0.1	0.679200
12.746733	0.1	0.676578
12.748400	0.1	0.674445
12.750067	0.1	0.672163
12.751733	0.1	0.669532
12.753400	0.1	0.666957
12.755067	0.1	0.664573
12.756733	0.1	0.662087
12.758400	0.1	0.659134
12.760067	0.1	0.655702
12.761733	0.1	0.652196
12.763400	0.1	0.648927
12.765067	0.1	0.646058
12.766733	0.1	0.643847
12.768400	0.1	0.642249
12.770067	0.1	0.640675
12.771733	0.1	0.638445
12.773400	0.1	0.635278
12.775067	0.1	0.631553
12.776733	0.1	0.628107
12.778400	0.1	0.625397
12.780067	0.1	0.623064
12.781733	0.1	0.620494
12.783400	0.1	0.617462
12.785067	0.1	0.614314
12.786733	0.1	0.611520
12.788400	0.1	0.608959
12.790067	0.1	0.606300
12.791733	0.1	0.603739
12.793400	0.1	0.601392
12.795067	0.1	0.598687
12.796733	0.1	0.595287
12.798400	0.1	0.592037
12.800067	0.1	0.590398
12.801733	0.1	0.590971
12.803400	0.1	0.592838
12.805067	0.1	0.594519
12.806733	0.1	0.594845
12.808400	0.1	0.593401
12.810067	0.1	0.590831
12.811733	0.1	0.588265
12.813400	0.1	0.586184
12.815067	0.1	0.584428
12.816733	0.1	0.582812
12.818400	0.1	0.581359
12.820067	0.1	0.580405
12.821733	0.1	0.580358
12.823400	0.1	0.581010
12.825067	0.1	0.581322
12.826733	0.1	0.580261
12.828400	0.1	0.578091
12.830067	0.1	0.576414
12.831733	0.1	0.576815
12.833400	0.1	0.579455
12.835067	0.1	0.582896
12.836733	0.1	0.585509
12.838400	0.1	0.586854
12.840067	0.1	0.587446
12.841733	0.1	0.587665
12.843400	0.1	0.587334
12.845067	0.1	0.586309
12.846733	0.1	0.584992
12.848400	0.1	0.584372
12.850067	0.1	0.585285
12.851733	0.1	0.587516
12.853400	0.1	0.590081
12.855067	0.1	0.592335
12.856733	0.1	0.594300
12.858400	0.1	0.596261
12.860067	0.1	0.598282
12.861733	0.1	0.599883
12.863400	0.1	0.600037
12.865067	0.1	0.598077
12.866733	0.1	0.594752
12.868400	0.1	0.591795
12.870067	0.1	0.590300
12.871733	0.1	0.589848
12.873400	0.1	0.589434
12.875067	0.1	0.588959
12.876733	0.1	0.589187
12.878400	0.1	0.590216
12.880067	0.1	0.591031
12.881733	0.1	0.590892
12.883400	0.1	0.590179
12.885067	0.1	0.589695
12.886733	0.1	0.589783
12.888400	0.1	0.590188
12.890067	0.1	0.590575
12.891733	0.1	0.590906
12.893400	0.1	0.591218
12.895067	0.1	0.591567
12.896733	0.1	0.592335
12.898400	0.1	0.593928
12.900067	0.1	0.595814
12.901733	0.1	0.596773
12.903400	0.1	0.596200
12.905067	0.1	0.594812
12.906733	0.1	0.593984
12.908400	0.1	0.594542
12.910067	0.1	0.596088
12.911733	0.1	0.597634
12.913400	0.1	0.598812
12.915067	0.1	0.599772
12.916733	0.1	0.600209
12.918400	0.1	0.599669
12.920067	0.1	0.598701
12.921733	0.1	0.598324
12.923400	0.1	0.598538
12.925067	0.1	0.598696
12.926733	0.1	0.598412
12.928400	0.1	0.597415
12.930067	0.1	0.595665
12.931733	0.1	0.593602
12.933400	0.1	0.591767
12.935067	0.1	0.590421
12.936733	0.1	0.589495
12.938400	0.1	0.588894
12.940067	0.1	0.588736
12.941733	0.1	0.589201
12.943400	0.1	0.590589
12.945067	0.1	0.592940
12.946733	0.1	0.595278
12.948400	0.1	0.596079
12.950067	0.1	0.594687
12.951733	0.1	0.591651
12.953400	0.1	0.587846
12.955067	0.1	0.583804
12.956733	0.1	0.579800
12.958400	0.1	0.576167
12.960067	0.1	0.573103
12.961733	0.1	0.570617
12.963400	0.1	0.568684
12.965067	0.1	0.567408
12.966733	0.1	0.567106
12.968400	0.1	0.567758
12.970067	0.1	0.568442
12.971733	0.1	0.568107
12.973400	0.1	0.566673
12.975067	0.1	0.565001
12.976733	0.1	0.564097
12.978400	0.1	0.564363
12.980067	0.1	0.565490
12.981733	0.1	0.566873
12.983400	0.1	0.567725
12.985067	0.1	0.567427
12.986733	0.1	0.566058
12.988400	0.1	0.564135
12.990067	0.1	0.562016
12.991733	0.1	0.560218
12.993400	0.1	0.559534
12.995067	0.1	0.559851
12.996733	0.1	0.559995
12.998400	0.1	0.559045
13.000067	0.1	0.556721
13.001733	0.1	0.553229
13.003400	0.1	0.549303
13.005067	0.1	0.545457
13.006733	0.1	0.541601
13.008400	0.1	0.537760
13.010067	0.1	0.534183
13.011733	0.1	0.531068
13.013400	0.1	0.528488
13.015067	0.1	0.526202
13.016733	0.1	0.524023
13.018400	0.1	0.522234
13.020067	0.1	0.521112
13.021733	0.1	0.520498
13.023400	0.1	0.520251
13.025067	0.1	0.520288
13.026733	0.1	0.520158
13.028400	0.1	0.519236
13.030067	0.1	0.517499
13.031733	0.1	0.515799
13.033400	0.1	0.515017
13.035067	0.1	0.514993
13.036733	0.1	0.514672
13.038400	0.1	0.513261
13.040067	0.1	0.510677
13.041733	0.1	0.507203
13.043400	0.1	0.503794
13.045067	0.1	0.501852
13.046733	0.1	0.501792
13.048400	0.1	0.502695
13.050067	0.1	0.503385
13.051733	0.1	0.503017
13.053400	0.1	0.501196
13.055067	0.1	0.498174
13.056733	0.1	0.494714
13.058400	0.1	0.491664
13.060067	0.1	0.489843
13.061733	0.1	0.489596
13.063400	0.1	0.490183
13.065067	0.1	0.490565
13.066733	0.1	0.490579
13.068400	0.1	0.490537
13.070067	0.1	0.490379
13.071733	0.1	0.489932
13.073400	0.1	0.489554
13.075067	0.1	0.489936
13.076733	0.1	0.491254
13.078400	0.1	0.492819
13.080067	0.1	0.493620
13.081733	0.1	0.493438
13.083400	0.1	0.493098
13.085067	0.1	0.493331
13.086733	0.1	0.494178
13.088400	0.1	0.495762
13.090067	0.1	0.498458
13.091733	0.1	0.501964
13.093400	0.1	0.505089
13.095067	0.1	0.506863
13.096733	0.1	0.507147
13.098400	0.1	0.506388
13.100067	0.1	0.505014
13.101733	0.1	0.503114
13.103400	0.1	0.500763
13.105067	0.1	0.498723
13.106733	0.1	0.498397
13.108400	0.1	0.500451
13.110067	0.1	0.503794
13.111733	0.1	0.506290
13.113400	0.1	0.506714
13.115067	0.1	0.505527
13.116733	0.1	0.503929
13.118400	0.1	0.502863
13.120067	0.1	0.502719
13.121733	0.1	0.503389
13.123400	0.1	0.504730
13.125067	0.1	0.506798
13.126733	0.1	0.509364
13.128400	0.1	0.511757
13.130067	0.1	0.513466
13.131733	0.1	0.514346
13.133400	0.1	0.514379
13.135067	0.1	0.513713
13.136733	0.1	0.512688
13.138400	0.1	0.511762
13.140067	0.1	0.511259
13.141733	0.1	0.511268
13.143400	0.1	0.511734
13.145067	0.1	0.512451
13.146733	0.1	0.513420
13.148400	0.1	0.515026
13.150067	0.1	0.517140
13.151733	0.1	0.519115
13.153400	0.1	0.520814
13.155067	0.1	0.522444
13.156733	0.1	0.523739
13.158400	0.1	0.524209
13.160067	0.1	0.523650
13.161733	0.1	0.522281
13.163400	0.1	0.520856
13.165067	0.1	0.520232
13.166733	0.1	0.520637
13.168400	0.1	0.521950
13.170067	0.1	0.523981
13.171733	0.1	0.526230
13.173400	0.1	0.528703
13.175067	0.1	0.532456
13.176733	0.1	0.538025
13.178400	0.1	0.544130
13.180067	0.1	0.548782
13.181733	0.1	0.551054
13.183400	0.1	0.551352
13.185067	0.1	0.550374
13.186733	0.1	0.548419
13.188400	0.1	0.545690
13.190067	0.1	0.542826
13.191733	0.1	0.540973
13.193400	0.1	0.541206
13.195067	0.1	0.543511
13.196733	0.1	0.546454
13.198400	0.1	0.548004
13.200067	0.1	0.546738
13.201733	0.1	0.542863
13.203400	0.1	0.538244
13.205067	0.1	0.534975
13.206733	0.1	0.533769
13.208400	0.1	0.534104
13.210067	0.1	0.535510
13.211733	0.1	0.537899
13.213400	0.1	0.540959
13.215067	0.1	0.543832
13.216733	0.1	0.545527
13.218400	0.1	0.545545
13.220067	0.1	0.544339
13.221733	0.1	0.542891
13.223400	0.1	0.541857
13.225067	0.1	0.541415
13.226733	0.1	0.541275
13.228400	0.1	0.540540
13.230067	0.1	0.538328
13.231733	0.1	0.534486
13.233400	0.1	0.529592
13.235067	0.1	0.524740
13.236733	0.1	0.520498
13.238400	0.1	0.516041
13.240067	0.1	0.510551
13.241733	0.1	0.504740
13.243400	0.1	0.500311
13.245067	0.1	0.498593
13.246733	0.1	0.499669
13.248400	0.1	0.502439
13.250067	0.1	0.505396
13.251733	0.1	0.507315
13.253400	0.1	0.507706
13.255067	0.1	0.507166
13.256733	0.1	0.506788
13.258400	0.1	0.506793
13.260067	0.1	0.506365
13.261733	0.1	0.504740
13.263400	0.1	0.501988
13.265067	0.1	0.498709
13.266733	0.1	0.495329
13.268400	0.1	0.491925
13.270067	0.1	0.488823
13.271733	0.1	0.486868
13.273400	0.1	0.486895
13.275067	0.1	0.489098
13.276733	0.1	0.492507
13.278400	0.1	0.495184
13.280067	0.1	0.495408
13.281733	0.1	0.492972
13.283400	0.1	0.489261
13.285067	0.1	0.485890
13.286733	0.1	0.483664
13.288400	0.1	0.482658
13.290067	0.1	0.482607
13.291733	0.1	0.483189
13.293400	0.1	0.484339
13.295067	0.1	0.486178
13.296733	0.1	0.488614
13.298400	0.1	0.491035
13.300067	0.1	0.492414
13.301733	0.1	0.491808
13.303400	0.1	0.489252
13.305067	0.1	0.486169
13.306733	0.1	0.484562
13.308400	0.1	0.485191
13.310067	0.1	0.487026
13.311733	0.1	0.488660
13.313400	0.1	0.489303
13.315067	0.1	0.488739
13.316733	0.1	0.487501
13.318400	0.1	0.486448
13.320067	0.1	0.485661
13.321733	0.1	0.484907
13.323400	0.1	0.484693
13.325067	0.1	0.485745
13.326733	0.1	0.487855
13.328400	0.1	0.489908
13.330067	0.1	0.490760
13.331733	0.1	0.489932
13.333400	0.1	0.487841
13.335067	0.1	0.485689
13.336733	0.1	0.484441
13.338400	0.1	0.484218
13.340067	0.1	0.485014
13.341733	0.1	0.486909
13.343400	0.1	0.489657
13.345067	0.1	0.492865
13.346733	0.1	0.495915
13.348400	0.1	0.497708
13.350067	0.1	0.497461
13.351733	0.1	0.495566
13.353400	0.1	0.493303
13.355067	0.1	0.491813
13.356733	0.1	0.491552
13.358400	0.1	0.492455
13.360067	0.1	0.494234
13.361733	0.1	0.496567
13.363400	0.1	0.499226
13.365067	0.1	0.501955
13.366733	0.1	0.504451
13.368400	0.1	0.506500
13.370067	0.1	0.507627
13.371733	0.1	0.507315
13.373400	0.1	0.505988
13.375067	0.1	0.505098
13.376733	0.1	0.505797
13.378400	0.1	0.507846
13.380067	0.1	0.509988
13.381733	0.1	0.511287
13.383400	0.1	0.511664
13.385067	0.1	0.511725
13.386733	0.1	0.512525
13.388400	0.1	0.514938
13.390067	0.1	0.518914
13.391733	0.1	0.523417
13.393400	0.1	0.527101
13.395067	0.1	0.529275
13.396733	0.1	0.530020
13.398400	0.1	0.529448
13.400067	0.1	0.527371
13.401733	0.1	0.523697
13.403400	0.1	0.518970
13.405067	0.1	0.514663
13.406733	0.1	0.512511
13.408400	0.1	0.513257
13.410067	0.1	0.516176
13.411733	0.1	0.519739
13.413400	0.1	0.522551
13.415067	0.1	0.523948
13.416733	0.1	0.524013
13.418400	0.1	0.523413
13.420067	0.1	0.523166
13.421733	0.1	0.524186
13.423400	0.1	0.526598
13.425067	0.1	0.529890
13.426733	0.1	0.533406
13.428400	0.1	0.536372
13.430067	0.1	0.538095
13.431733	0.1	0.538556
13.433400	0.1	0.538346
13.435067	0.1	0.538132
13.436733	0.1	0.538123
13.438400	0.1	0.537843
13.440067	0.1	0.536777
13.441733	0.1	0.535124
13.443400	0.1	0.533708
13.445067	0.1	0.533201
13.446733	0.1	0.533485
13.448400	0.1	0.533652
13.450067	0.1	0.533056
13.451733	0.1	0.531846
13.453400	0.1	0.530551
13.455067	0.1	0.529722
13.456733	0.1	0.529340
13.458400	0.1	0.528614
13.460067	0.1	0.527124
13.461733	0.1	0.525587
13.463400	0.1	0.524791
13.465067	0.1	0.524716
13.466733	0.1	0.524875
13.468400	0.1	0.525038
13.470067	0.1	0.525429
13.471733	0.1	0.526374
13.473400	0.1	0.527836
13.475067	0.1	0.529168
13.476733	0.1	0.529210
13.478400	0.1	0.526872
13.480067	0.1	0.521876
13.481733	0.1	0.515091
13.483400	0.1	0.508553
13.485067	0.1	0.504563
13.486733	0.1	0.504078
13.488400	0.1	0.505960
13.490067	0.1	0.508074
13.491733	0.1	0.509270
13.493400	0.1	0.509969
13.495067	0.1	0.510891
13.496733	0.1	0.512083
13.498400	0.1	0.513266
13.500067	0.1	0.514141
13.501733	0.1	0.514286
13.503400	0.1	0.513284
13.505067	0.1	0.511017
13.506733	0.1	0.508172
13.508400	0.1	0.505885
13.510067	0.1	0.504828
13.511733	0.1	0.505093
13.513400	0.1	0.506178
13.515067	0.1	0.506835
13.516733	0.1	0.506090
13.518400	0.1	0.504204
13.520067	0.1	0.502053
13.521733	0.1	0.500679
13.523400	0.1	0.500949
13.525067	0.1	0.502449
13.526733	0.1	0.503617
13.528400	0.1	0.503217
13.530067	0.1	0.501266
13.531733	0.1	0.498495
13.533400	0.1	0.495417
13.535067	0.1	0.492362
13.536733	0.1	0.489978
13.538400	0.1	0.488567
13.540067	0.1	0.487687
13.541733	0.1	0.486923
13.543400	0.1	0.486327
13.545067	0.1	0.486178
13.546733	0.1	0.486728
13.548400	0.1	0.487869
13.550067	0.1	0.489047
13.551733	0.1	0.489550
13.553400	0.1	0.489159
13.555067	0.1	0.488604
13.556733	0.1	0.488674
13.558400	0.1	0.489093
13.560067	0.1	0.489373
13.561733	0.1	0.489727
13.563400	0.1	0.490416
13.565067	0.1	0.491249
13.566733	0.1	0.491855
13.568400	0.1	0.491817
13.570067	0.1	0.490942
13.571733	0.1	0.489624
13.573400	0.1	0.488530
13.575067	0.1	0.488050
13.576733	0.1	0.488204
13.578400	0.1	0.488828
13.580067	0.1	0.489736
13.581733	0.1	0.490774
13.583400	0.1	0.491608
13.585067	0.1	0.491659
13.586733	0.1	0.490681
13.588400	0.1	0.489033
13.590067	0.1	0.487086
13.591733	0.1	0.485135
13.593400	0.1	0.483822
13.595067	0.1	0.483729
13.596733	0.1	0.484912
13.598400	0.1	0.487030
13.600067	0.1	0.489643
13.601733	0.1	0.492404
13.603400	0.1	0.494844
13.605067	0.1	0.496381
13.606733	0.1	0.496730
13.608400	0.1	0.495678
13.610067	0.1	0.493079
13.611733	0.1	0.489545
13.613400	0.1	0.486593
13.615067	0.1	0.485769
13.616733	0.1	0.487505
13.618400	0.1	0.490923
13.620067	0.1	0.494840
13.621733	0.1	0.498514
13.623400	0.1	0.501391
13.625067	0.1	0.502905
13.626733	0.1	0.502863
13.628400	0.1	0.501731
13.630067	0.1	0.500637
13.631733	0.1	0.500712
13.633400	0.1	0.502295
13.635067	0.1	0.504795
13.636733	0.1	0.507152
13.638400	0.1	0.508516
13.640067	0.1	0.508823
13.641733	0.1	0.508577
13.643400	0.1	0.508209
13.645067	0.1	0.507855
13.646733	0.1	0.507543
13.648400	0.1	0.507543
13.650067	0.1	0.508195
13.651733	0.1	0.509317
13.653400	0.1	0.510239
13.655067	0.1	0.510439
13.656733	0.1	0.509764
13.658400	0.1	0.508181
13.660067	0.1	0.505834
13.661733	0.1	0.503445
13.663400	0.1	0.502327
13.665067	0.1	0.503394
13.666733	0.1	0.506649
13.668400	0.1	0.511478
13.670067	0.1	0.516563
13.671733	0.1	0.520227
13.673400	0.1	0.521378
13.675067	0.1	0.520027
13.676733	0.1	0.517410
13.678400	0.1	0.515650
13.680067	0.1	0.516521
13.681733	0.1	0.520227
13.683400	0.1	0.525527
13.685067	0.1	0.530612
13.686733	0.1	0.533960
13.688400	0.1	0.534928
13.690067	0.1	0.533988
13.691733	0.1	0.532097
13.693400	0.1	0.529941
13.695067	0.1	0.527976
13.696733	0.1	0.526677
13.698400	0.1	0.526276
13.700067	0.1	0.526411
13.701733	0.1	0.526621
13.703400	0.1	0.527110
13.705067	0.1	0.528172
13.706733	0.1	0.529108
13.708400	0.1	0.528544
13.710067	0.1	0.525927
13.711733	0.1	0.522332
13.713400	0.1	0.519580
13.715067	0.1	0.518328
13.716733	0.1	0.517974
13.718400	0.1	0.517992
13.720067	0.1	0.518234
13.721733	0.1	0.518691
13.723400	0.1	0.519403
13.725067	0.1	0.520097
13.726733	0.1	0.520246
13.728400	0.1	0.519771
13.730067	0.1	0.519170
13.731733	0.1	0.518705
13.733400	0.1	0.518076
13.735067	0.1	0.516735
13.736733	0.1	0.514300
13.738400	0.1	0.510938
13.740067	0.1	0.507445
13.741733	0.1	0.504786
13.743400	0.1	0.503347
13.745067	0.1	0.502588
13.746733	0.1	0.501461
13.748400	0.1	0.499375
13.750067	0.1	0.496409
13.751733	0.1	0.492679
13.753400	0.1	0.488418
13.755067	0.1	0.484283
13.756733	0.1	0.480805
13.758400	0.1	0.478341
13.760067	0.1	0.477531
13.761733	0.1	0.478812
13.763400	0.1	0.481615
13.765067	0.1	0.484623
13.766733	0.1	0.486835
13.768400	0.1	0.488539
13.770067	0.1	0.490751
13.771733	0.1	0.493592
13.773400	0.1	0.495827
13.775067	0.1	0.496013
13.776733	0.1	0.493731
13.778400	0.1	0.490011
13.780067	0.1	0.486448
13.781733	0.1	0.484013
13.783400	0.1	0.482532
13.785067	0.1	0.481065
13.786733	0.1	0.479138
13.788400	0.1	0.477335
13.790067	0.1	0.476269
13.791733	0.1	0.475924
13.793400	0.1	0.475990
13.795067	0.1	0.476022
13.796733	0.1	0.475887
13.798400	0.1	0.476148
13.800067	0.1	0.477326
13.801733	0.1	0.479128
13.803400	0.1	0.480544
13.805067	0.1	0.480632
13.806733	0.1	0.479207
13.808400	0.1	0.477093
13.810067	0.1	0.475724
13.811733	0.1	0.476046
13.813400	0.1	0.477498
13.815067	0.1	0.478528
13.816733	0.1	0.478392
13.818400	0.1	0.477470
13.820067	0.1	0.475948
13.821733	0.1	0.473666
13.823400	0.1	0.470914
13.825067	0.1	0.468469
13.826733	0.1	0.466993
13.828400	0.1	0.466844
13.830067	0.1	0.468283
13.831733	0.1	0.471147
13.833400	0.1	0.474560
13.835067	0.1	0.477349
13.836733	0.1	0.478714
13.838400	0.1	0.478816
13.840067	0.1	0.478546
13.841733	0.1	0.478490
13.843400	0.1	0.478551
13.845067	0.1	0.478602
13.846733	0.1	0.478905
13.848400	0.1	0.479603
13.850067	0.1	0.480274
13.851733	0.1	0.480660
13.853400	0.1	0.481191
13.855067	0.1	0.482192
13.856733	0.1	0.483436
13.858400	0.1	0.484586
13.860067	0.1	0.485498
13.861733	0.1	0.486122
13.863400	0.1	0.486458
13.865067	0.1	0.486542
13.866733	0.1	0.486458
13.868400	0.1	0.486574
13.870067	0.1	0.487445
13.871733	0.1	0.489461
13.873400	0.1	0.492586
13.875067	0.1	0.496209
13.876733	0.1	0.499259
13.878400	0.1	0.501252
13.880067	0.1	0.502910
13.881733	0.1	0.504972
13.883400	0.1	0.507017
13.885067	0.1	0.508237
13.886733	0.1	0.508660
13.888400	0.1	0.508912
13.890067	0.1	0.509098
13.891733	0.1	0.508693
13.893400	0.1	0.507561
13.895067	0.1	0.506206
13.896733	0.1	0.505098
13.898400	0.1	0.504698
13.900067	0.1	0.505452
13.901733	0.1	0.507096
13.903400	0.1	0.508763
13.905067	0.1	0.509634
13.906733	0.1	0.508991
13.908400	0.1	0.506509
13.910067	0.1	0.502630
13.911733	0.1	0.498197
13.913400	0.1	0.494327
13.915067	0.1	0.492316
13.916733	0.1	0.493084
13.918400	0.1	0.496511
13.920067	0.1	0.501690
13.921733	0.1	0.507673
13.923400	0.1	0.513662
13.925067	0.1	0.519035
13.926733	0.1	0.523608
13.928400	0.1	0.527385
13.930067	0.1	0.530230
13.931733	0.1	0.532256
13.933400	0.1	0.533802
13.935067	0.1	0.534928
13.936733	0.1	0.535101
13.938400	0.1	0.533401
13.940067	0.1	0.529452
13.941733	0.1	0.524414
13.943400	0.1	0.520288
13.945067	0.1	0.518211
13.946733	0.1	0.517773
13.948400	0.1	0.517899
13.950067	0.1	0.518328
13.951733	0.1	0.519776
13.953400	0.1	0.522896
13.955067	0.1	0.527278
13.956733	0.1	0.531413
13.958400	0.1	0.533690
13.960067	0.1	0.533597
13.961733	0.1	0.531739
13.963400	0.1	0.528744
13.965067	0.1	0.524647
13.966733	0.1	0.519846
13.968400	0.1	0.516027
13.970067	0.1	0.515003
13.971733	0.1	0.516926
13.973400	0.1	0.520195
13.975067	0.1	0.522947
13.976733	0.1	0.524302
13.978400	0.1	0.524237
13.980067	0.1	0.522803
13.981733	0.1	0.520148
13.983400	0.1	0.516977
13.985067	0.1	0.514351
13.986733	0.1	0.512982
13.988400	0.1	0.512884
13.990067	0.1	0.513257
13.991733	0.1	0.512837
13.993400	0.1	0.510965
13.995067	0.1	0.508064
13.996733	0.1	0.505033
13.998400	0.1	0.502462
14.000067	0.1	0.500469
14.001733	0.1	0.498737
14.003400	0.1	0.496656
14.005067	0.1	0.493950
14.006733	0.1	0.491068
14.008400	0.1	0.488721
14.010067	0.1	0.487608
14.011733	0.1	0.488427
14.013400	0.1	0.491147
14.015067	0.1	0.494421
14.016733	0.1	0.496609
14.018400	0.1	0.497070
14.020067	0.1	0.496265
14.021733	0.1	0.495370
14.023400	0.1	0.495347
14.025067	0.1	0.495850
14.026733	0.1	0.495766
14.028400	0.1	0.494616
14.030067	0.1	0.492716
14.031733	0.1	0.490551
14.033400	0.1	0.488404
14.035067	0.1	0.486481
14.036733	0.1	0.485159
14.038400	0.1	0.484763
14.040067	0.1	0.485065
14.041733	0.1	0.485689
14.043400	0.1	0.486928
14.045067	0.1	0.489103
14.046733	0.1	0.491533
14.048400	0.1	0.492861
14.050067	0.1	0.492004
14.051733	0.1	0.489014
14.053400	0.1	0.485126
14.055067	0.1	0.481801
14.056733	0.1	0.480129
14.058400	0.1	0.480567
14.060067	0.1	0.482523
14.061733	0.1	0.484679
14.063400	0.1	0.486206
14.065067	0.1	0.487105
14.066733	0.1	0.487519
14.068400	0.1	0.487641
14.070067	0.1	0.488013
14.071733	0.1	0.488912
14.073400	0.1	0.489755
14.075067	0.1	0.490001
14.076733	0.1	0.489773
14.078400	0.1	0.489550
14.080067	0.1	0.489922
14.081733	0.1	0.491124
14.083400	0.1	0.492809
14.085067	0.1	0.494705
14.086733	0.1	0.496861
14.088400	0.1	0.498942
14.090067	0.1	0.500181
14.091733	0.1	0.500060
14.093400	0.1	0.498658
14.095067	0.1	0.496721
14.096733	0.1	0.495552
14.098400	0.1	0.496157
14.100067	0.1	0.498258
14.101733	0.1	0.500525
14.103400	0.1	0.502062
14.105067	0.1	0.503203
14.106733	0.1	0.504814
14.108400	0.1	0.507515
14.110067	0.1	0.511562
14.111733	0.1	0.516670
14.113400	0.1	0.521848
14.115067	0.1	0.525657
14.116733	0.1	0.527175
14.118400	0.1	0.526416
14.120067	0.1	0.524102
14.121733	0.1	0.521285
14.123400	0.1	0.518933
14.125067	0.1	0.517815
14.126733	0.1	0.518141
14.128400	0.1	0.519203
14.130067	0.1	0.520530
14.131733	0.1	0.522672
14.133400	0.1	0.526058
14.135067	0.1	0.530365
14.136733	0.1	0.535022
14.138400	0.1	0.539292
14.140067	0.1	0.542109
14.141733	0.1	0.542765
14.143400	0.1	0.541457
14.145067	0.1	0.539119
14.146733	0.1	0.537043
14.148400	0.1	0.536181
14.150067	0.1	0.536614
14.151733	0.1	0.537825
14.153400	0.1	0.538984
14.155067	0.1	0.539096
14.156733	0.1	0.537932
14.158400	0.1	0.536749
14.160067	0.1	0.537392
14.161733	0.1	0.540409
14.163400	0.1	0.544353
14.165067	0.1	0.547045
14.166733	0.1	0.547529
14.168400	0.1	0.546849
14.170067	0.1	0.546784
14.171733	0.1	0.547697
14.173400	0.1	0.548121
14.175067	0.1	0.546658
14.176733	0.1	0.543599
14.178400	0.1	0.540656
14.180067	0.1	0.539417
14.181733	0.1	0.540470
14.183400	0.1	0.543692
14.185067	0.1	0.548647
14.186733	0.1	0.554412
14.188400	0.1	0.559459
14.190067	0.1	0.562491
14.191733	0.1	0.563450
14.193400	0.1	0.563264
14.195067	0.1	0.562798
14.196733	0.1	0.562388
14.198400	0.1	0.562165
14.200067	0.1	0.562165
14.201733	0.1	0.561974
14.203400	0.1	0.561019
14.205067	0.1	0.559632
14.206733	0.1	0.559110
14.208400	0.1	0.560149
14.210067	0.1	0.561965
14.211733	0.1	0.563357
14.213400	0.1	0.563543
14.215067	0.1	0.562184
14.216733	0.1	0.559660
14.218400	0.1	0.556833
14.220067	0.1	0.554542
14.221733	0.1	0.553573
14.223400	0.1	0.554137
14.225067	0.1	0.555110
14.226733	0.1	0.554877
14.228400	0.1	0.553159
14.230067	0.1	0.551119
14.231733	0.1	0.549871
14.233400	0.1	0.549541
14.235067	0.1	0.549550
14.236733	0.1	0.549518
14.238400	0.1	0.549634
14.240067	0.1	0.550044
14.241733	0.1	0.550272
14.243400	0.1	0.549667
14.245067	0.1	0.548051
14.246733	0.1	0.545969
14.248400	0.1	0.544153
14.250067	0.1	0.542919
14.251733	0.1	0.542141
14.253400	0.1	0.541708
14.255067	0.1	0.541629
14.256733	0.1	0.541550
14.258400	0.1	0.540749
14.260067	0.1	0.539110
14.261733	0.1	0.537420
14.263400	0.1	0.536749
14.265067	0.1	0.537545
14.266733	0.1	0.538947
14.268400	0.1	0.539543
14.270067	0.1	0.538952
14.271733	0.1	0.538141
14.273400	0.1	0.538030
14.275067	0.1	0.538384
14.276733	0.1	0.538202
14.278400	0.1	0.536777
14.280067	0.1	0.534370
14.281733	0.1	0.531799
14.283400	0.1	0.529797
14.285067	0.1	0.528828
14.286733	0.1	0.528870
14.288400	0.1	0.529513
14.290067	0.1	0.530495
14.291733	0.1	0.531762
14.293400	0.1	0.533019
14.295067	0.1	0.533662
14.296733	0.1	0.532991
14.298400	0.1	0.530751
14.300067	0.1	0.527552
14.301733	0.1	0.524623
14.303400	0.1	0.523063
14.305067	0.1	0.523105
14.306733	0.1	0.524074
14.308400	0.1	0.524931
14.310067	0.1	0.524707
14.311733	0.1	0.522765
14.313400	0.1	0.519305
14.315067	0.1	0.515580
14.316733	0.1	0.513219
14.318400	0.1	0.513080
14.320067	0.1	0.514984
14.321733	0.1	0.518323
14.323400	0.1	0.522411
14.325067	0.1	0.526640
14.326733	0.1	0.530737
14.328400	0.1	0.534635
14.330067	0.1	0.538095
14.331733	0.1	0.540628
14.333400	0.1	0.541895
14.335067	0.1	0.542053
14.336733	0.1	0.541545
14.338400	0.1	0.541038
14.340067	0.1	0.541303
14.341733	0.1	0.542314
14.343400	0.1	0.542970
14.345067	0.1	0.542756
14.346733	0.1	0.542533
14.348400	0.1	0.543222
14.350067	0.1	0.544763
14.351733	0.1	0.546495
14.353400	0.1	0.547846
14.355067	0.1	0.548624
14.356733	0.1	0.549047
14.358400	0.1	0.549760
14.360067	0.1	0.551268
14.361733	0.1	0.553215
14.363400	0.1	0.554705
14.365067	0.1	0.555459
14.366733	0.1	0.556060
14.368400	0.1	0.557043
14.370067	0.1	0.558365
14.371733	0.1	0.559865
14.373400	0.1	0.561373
14.375067	0.1	0.562337
14.376733	0.1	0.562225
14.378400	0.1	0.561294
14.380067	0.1	0.560442
14.381733	0.1	0.560279
14.383400	0.1	0.560749
14.385067	0.1	0.561592
14.386733	0.1	0.562696
14.388400	0.1	0.564037
14.390067	0.1	0.565671
14.391733	0.1	0.567879
14.393400	0.1	0.571175
14.395067	0.1	0.575501
14.396733	0.1	0.579758
14.398400	0.1	0.582910
14.400067	0.1	0.585020
14.401733	0.1	0.586887
14.403400	0.1	0.589211
14.405067	0.1	0.591953
14.406733	0.1	0.594114
14.408400	0.1	0.594542
14.410067	0.1	0.593383
14.411733	0.1	0.592130
14.413400	0.1	0.591823
14.415067	0.1	0.592018
14.416733	0.1	0.591697
14.418400	0.1	0.590319
14.420067	0.1	0.588619
14.421733	0.1	0.588475
14.423400	0.1	0.590840
14.425067	0.1	0.594496
14.426733	0.1	0.597499
14.428400	0.1	0.598999
14.430067	0.1	0.599250
14.431733	0.1	0.599236
14.433400	0.1	0.600289
14.435067	0.1	0.602757
14.436733	0.1	0.605397
14.438400	0.1	0.607017
14.440067	0.1	0.608126
14.441733	0.1	0.610361
14.443400	0.1	0.614841
14.445067	0.1	0.621178
14.446733	0.1	0.627851
14.448400	0.1	0.632885
14.450067	0.1	0.634878
14.451733	0.1	0.634026
14.453400	0.1	0.631940
14.455067	0.1	0.630156
14.456733	0.1	0.629290
14.458400	0.1	0.629267
14.460067	0.1	0.629844
14.461733	0.1	0.630864
14.463400	0.1	0.632163
14.465067	0.1	0.633509
14.466733	0.1	0.634966
14.468400	0.1	0.636657
14.470067	0.1	0.637728
14.471733	0.1	0.636615
14.473400	0.1	0.632722
14.475067	0.1	0.627101
14.476733	0.1	0.621309
14.478400	0.1	0.616363
14.480067	0.1	0.613150
14.481733	0.1	0.612726
14.483400	0.1	0.615292
14.485067	0.1	0.619437
14.486733	0.1	0.623162
14.488400	0.1	0.625285
14.490067	0.1	0.625504
14.491733	0.1	0.623986
14.493400	0.1	0.621364
14.495067	0.1	0.618687
14.496733	0.1	0.616661
14.498400	0.1	0.615101
14.500067	0.1	0.613667
14.501733	0.1	0.612517
14.503400	0.1	0.611725
14.505067	0.1	0.610780
14.506733	0.1	0.609271
14.508400	0.1	0.607623
14.510067	0.1	0.606552
14.511733	0.1	0.606137
14.513400	0.1	0.605807
14.515067	0.1	0.604982
14.516733	0.1	0.603618
14.518400	0.1	0.602268
14.520067	0.1	0.601606
14.521733	0.1	0.601900
14.523400	0.1	0.602761
14.525067	0.1	0.603492
14.526733	0.1	0.603641
14.528400	0.1	0.602975
14.530067	0.1	0.601509
14.531733	0.1	0.599744
14.533400	0.1	0.598389
14.535067	0.1	0.597788
14.536733	0.1	0.598002
14.538400	0.1	0.599353
14.540067	0.1	0.601951
14.541733	0.1	0.604773
14.543400	0.1	0.606142
14.545067	0.1	0.605183
14.546733	0.1	0.602505
14.548400	0.1	0.599613
14.550067	0.1	0.597578
14.551733	0.1	0.596256
14.553400	0.1	0.594771
14.555067	0.1	0.592945
14.556733	0.1	0.591641
14.558400	0.1	0.591311
14.560067	0.1	0.591297
14.561733	0.1	0.591194
14.563400	0.1	0.591371
14.565067	0.1	0.591795
14.566733	0.1	0.591683
14.568400	0.1	0.590524
14.570067	0.1	0.588661
14.571733	0.1	0.587068
14.573400	0.1	0.586584
14.575067	0.1	0.587218
14.576733	0.1	0.588316
14.578400	0.1	0.589406
14.580067	0.1	0.590058
14.581733	0.1	0.589583
14.583400	0.1	0.587921
14.585067	0.1	0.586160
14.586733	0.1	0.585499
14.588400	0.1	0.586296
14.590067	0.1	0.588158
14.591733	0.1	0.590538
14.593400	0.1	0.593034
14.595067	0.1	0.595329
14.596733	0.1	0.596792
14.598400	0.1	0.596675
14.600067	0.1	0.594901
14.601733	0.1	0.592284
14.603400	0.1	0.589886
14.605067	0.1	0.588377
14.606733	0.1	0.588112
14.608400	0.1	0.589602
14.610067	0.1	0.593071
14.611733	0.1	0.597509
14.613400	0.1	0.601094
14.615067	0.1	0.602705
14.616733	0.1	0.602482
14.618400	0.1	0.601159
14.620067	0.1	0.599120
14.621733	0.1	0.596410
14.623400	0.1	0.593886
14.625067	0.1	0.593159
14.626733	0.1	0.594961
14.628400	0.1	0.598230
14.630067	0.1	0.601164
14.631733	0.1	0.602896
14.633400	0.1	0.604005
14.635067	0.1	0.605327
14.636733	0.1	0.606743
14.638400	0.1	0.607371
14.640067	0.1	0.606850
14.641733	0.1	0.605774
14.643400	0.1	0.604861
14.645067	0.1	0.604419
14.646733	0.1	0.604559
14.648400	0.1	0.605206
14.650067	0.1	0.606128
14.651733	0.1	0.607283
14.653400	0.1	0.608880
14.655067	0.1	0.610771
14.656733	0.1	0.612261
14.658400	0.1	0.612824
14.660067	0.1	0.612759
14.661733	0.1	0.613006
14.663400	0.1	0.614510
14.665067	0.1	0.617644
14.666733	0.1	0.621839
14.668400	0.1	0.625714
14.670067	0.1	0.627879
14.671733	0.1	0.627660
14.673400	0.1	0.625364
14.675067	0.1	0.622175
14.676733	0.1	0.619334
14.678400	0.1	0.617509
14.680067	0.1	0.616950
14.681733	0.1	0.617444
14.683400	0.1	0.618137
14.685067	0.1	0.618179
14.686733	0.1	0.617891
14.688400	0.1	0.618501
14.690067	0.1	0.620694
14.691733	0.1	0.624056
14.693400	0.1	0.627525
14.695067	0.1	0.630026
14.696733	0.1	0.631060
14.698400	0.1	0.630999
14.700067	0.1	0.630403
14.701733	0.1	0.629229
14.703400	0.1	0.627143
14.705067	0.1	0.624196
14.706733	0.1	0.621183
14.708400	0.1	0.619576
14.710067	0.1	0.620265
14.711733	0.1	0.622491
14.713400	0.1	0.624945
14.715067	0.1	0.627129
14.716733	0.1	0.628941
14.718400	0.1	0.630105
14.720067	0.1	0.630571
14.721733	0.1	0.630496
14.723400	0.1	0.629565
14.725067	0.1	0.627432
14.726733	0.1	0.624643
14.728400	0.1	0.621947
14.730067	0.1	0.619059
14.731733	0.1	0.615329
14.733400	0.1	0.611213
14.735067	0.1	0.608056
14.736733	0.1	0.606766
14.738400	0.1	0.607320
14.740067	0.1	0.608978
14.741733	0.1	0.610575
14.743400	0.1	0.611166
14.745067	0.1	0.610570
14.746733	0.1	0.609476
14.748400	0.1	0.608899
14.750067	0.1	0.609234
14.751733	0.1	0.609984
14.753400	0.1	0.610650
14.755067	0.1	0.611278
14.756733	0.1	0.612135
14.758400	0.1	0.613420
14.760067	0.1	0.615120
14.761733	0.1	0.616824
14.763400	0.1	0.617909
14.765067	0.1	0.618082
14.766733	0.1	0.617597
14.768400	0.1	0.616671
14.770067	0.1	0.614976
14.771733	0.1	0.612298
14.773400	0.1	0.609462
14.775067	0.1	0.607776
14.776733	0.1	0.607613
14.778400	0.1	0.608326
14.780067	0.1	0.609290
14.781733	0.1	0.610230
14.783400	0.1	0.610938
14.785067	0.1	0.611609
14.786733	0.1	0.612848
14.788400	0.1	0.614785
14.790067	0.1	0.616848
14.791733	0.1	0.618538
14.793400	0.1	0.619423
14.795067	0.1	0.618952
14.796733	0.1	0.617276
14.798400	0.1	0.615655
14.800067	0.1	0.615418
14.801733	0.1	0.616643
14.803400	0.1	0.618347
14.805067	0.1	0.619772
14.806733	0.1	0.620862
14.808400	0.1	0.621737
14.810067	0.1	0.622282
14.811733	0.1	0.622184
14.813400	0.1	0.621169
14.815067	0.1	0.619381
14.816733	0.1	0.617700
14.818400	0.1	0.617262
14.820067	0.1	0.618501
14.821733	0.1	0.620750
14.823400	0.1	0.623157
14.825067	0.1	0.625602
14.826733	0.1	0.628200
14.828400	0.1	0.630664
14.830067	0.1	0.632629
14.831733	0.1	0.634310
14.833400	0.1	0.636182
14.835067	0.1	0.638324
14.836733	0.1	0.640186
14.838400	0.1	0.641029
14.840067	0.1	0.640857
14.841733	0.1	0.640685
14.843400	0.1	0.641518
14.845067	0.1	0.643642
14.846733	0.1	0.646617
14.848400	0.1	0.649500
14.850067	0.1	0.651381
14.851733	0.1	0.651842
14.853400	0.1	0.651246
14.855067	0.1	0.650408
14.856733	0.1	0.650059
14.858400	0.1	0.650911
14.860067	0.1	0.653332
14.861733	0.1	0.656694
14.863400	0.1	0.659968
14.865067	0.1	0.662650
14.866733	0.1	0.664657
14.868400	0.1	0.666301
14.870067	0.1	0.668438
14.871733	0.1	0.671623
14.873400	0.1	0.675279
14.875067	0.1	0.678087
14.876733	0.1	0.679381
14.878400	0.1	0.679968
14.880067	0.1	0.681141
14.881733	0.1	0.683172
14.883400	0.1	0.685453
14.885067	0.1	0.687703
14.886733	0.1	0.690185
14.888400	0.1	0.693211
14.890067	0.1	0.696713
14.891733	0.1	0.700038
14.893400	0.1	0.702473
14.895067	0.1	0.704140
14.896733	0.1	0.705798
14.898400	0.1	0.707731
14.900067	0.1	0.709249
14.901733	0.1	0.709528
14.903400	0.1	0.708629
14.905067	0.1	0.707284
14.906733	0.1	0.706445
14.908400	0.1	0.707256
14.910067	0.1	0.710539
14.911733	0.1	0.715991
14.913400	0.1	0.721980
14.915067	0.1	0.726511
14.916733	0.1	0.728606
14.918400	0.1	0.729049
14.920067	0.1	0.729924
14.921733	0.1	0.732960
14.923400	0.1	0.738055
14.925067	0.1	0.743587
14.926733	0.1	0.747875
14.928400	0.1	0.750106
14.930067	0.1	0.750585
14.931733	0.1	0.750236
14.933400	0.1	0.749705
14.935067	0.1	0.749263
14.936733	0.1	0.749137
14.938400	0.1	0.749486
14.940067	0.1	0.750483
14.941733	0.1	0.752616
14.943400	0.1	0.755992
14.945067	0.1	0.759643
14.946733	0.1	0.762437
14.948400	0.1	0.764281
14.950067	0.1	0.765808
14.951733	0.1	0.767210
14.953400	0.1	0.768183
14.955067	0.1	0.768681
14.956733	0.1	0.769198
14.958400	0.1	0.770390
14.960067	0.1	0.772644
14.961733	0.1	0.775838
14.963400	0.1	0.779121
14.965067	0.1	0.781147
14.966733	0.1	0.781016
14.968400	0.1	0.779177
14.970067	0.1	0.776909
14.971733	0.1	0.774711
14.973400	0.1	0.772146
14.975067	0.1	0.769421
14.976733	0.1	0.767540
14.978400	0.1	0.767088
14.980067	0.1	0.767782
14.981733	0.1	0.768555
14.983400	0.1	0.767917
14.985067	0.1	0.765081
14.986733	0.1	0.760746
14.988400	0.1	0.756327
14.990067	0.1	0.752779
14.991733	0.1	0.750655
14.993400	0.1	0.750315
14.995067	0.1	0.751447
14.996733	0.1	0.753119
14.998400	0.1	0.754511
15.000067	0.1	0.755158
15.001733	0.1	0.754879
15.003400	0.1	0.753682
15.005067	0.1	0.751903
15.006733	0.1	0.750115
15.008400	0.1	0.748830
15.010067	0.1	0.748322
15.011733	0.1	0.748355
15.013400	0.1	0.748141
15.015067	0.1	0.746995
15.016733	0.1	0.744853
15.018400	0.1	0.742376
15.020067	0.1	0.740523
15.021733	0.1	0.739661
15.023400	0.1	0.739489
15.025067	0.1	0.739680
15.026733	0.1	0.739861
15.028400	0.1	0.739410
15.030067	0.1	0.737915
15.031733	0.1	0.735787
15.033400	0.1	0.733943
15.035067	0.1	0.733128
15.036733	0.1	0.733486
15.038400	0.1	0.734404
15.040067	0.1	0.734860
15.041733	0.1	0.734450
15.043400	0.1	0.733822
15.045067	0.1	0.733770
15.046733	0.1	0.734227
15.048400	0.1	0.734390
15.050067	0.1	0.733617
15.051733	0.1	0.732122
15.053400	0.1	0.730827
15.055067	0.1	0.730515
15.056733	0.1	0.730986
15.058400	0.1	0.731410
15.060067	0.1	0.731549
15.061733	0.1	0.732001
15.063400	0.1	0.733323
15.065067	0.1	0.735354
15.066733	0.1	0.737226
15.068400	0.1	0.737980
15.070067	0.1	0.737333
15.071733	0.1	0.735885
15.073400	0.1	0.734436
15.075067	0.1	0.733268
15.076733	0.1	0.732471
15.078400	0.1	0.732332
15.080067	0.1	0.732858
15.081733	0.1	0.734008
15.083400	0.1	0.736248
15.085067	0.1	0.739777
15.086733	0.1	0.743642
15.088400	0.1	0.746525
15.090067	0.1	0.747759
15.091733	0.1	0.747223
15.093400	0.1	0.745305
15.095067	0.1	0.742888
15.096733	0.1	0.740648
15.098400	0.1	0.738879
15.100067	0.1	0.738059
15.101733	0.1	0.738646
15.103400	0.1	0.740448
15.105067	0.1	0.742809
15.106733	0.1	0.745179
15.108400	0.1	0.747521
15.110067	0.1	0.750171
15.111733	0.1	0.753021
15.113400	0.1	0.755200
15.115067	0.1	0.755824
15.116733	0.1	0.754767
15.118400	0.1	0.752597
15.120067	0.1	0.750292
15.121733	0.1	0.748900
15.123400	0.1	0.749319
15.125067	0.1	0.752006
15.126733	0.1	0.756327
15.128400	0.1	0.760756
15.130067	0.1	0.764332
15.131733	0.1	0.767307
15.133400	0.1	0.770157
15.135067	0.1	0.772579
15.136733	0.1	0.773855
15.138400	0.1	0.773785
15.140067	0.1	0.773096
15.141733	0.1	0.772984
15.143400	0.1	0.774134
15.145067	0.1	0.776229
15.146733	0.1	0.778548
15.148400	0.1	0.780663
15.150067	0.1	0.782576
15.151733	0.1	0.784565
15.153400	0.1	0.787084
15.155067	0.1	0.790227
15.156733	0.1	0.793054
15.158400	0.1	0.794320
15.160067	0.1	0.793915
15.161733	0.1	0.793096
15.163400	0.1	0.793557
15.165067	0.1	0.796337
15.166733	0.1	0.801091
15.168400	0.1	0.806274
15.170067	0.1	0.810204
15.171733	0.1	0.812029
15.173400	0.1	0.812011
15.175067	0.1	0.811056
15.176733	0.1	0.810344
15.178400	0.1	0.811112
15.180067	0.1	0.813799
15.181733	0.1	0.817538
15.183400	0.1	0.820826
15.185067	0.1	0.822674
15.186733	0.1	0.823080
15.188400	0.1	0.822614
15.190067	0.1	0.821878
15.191733	0.1	0.821054
15.193400	0.1	0.819787
15.195067	0.1	0.817608
15.196733	0.1	0.814600
15.198400	0.1	0.811666
15.200067	0.1	0.810069
15.201733	0.1	0.810381
15.203400	0.1	0.812015
15.205067	0.1	0.814078
15.206733	0.1	0.816276
15.208400	0.1	0.818549
15.210067	0.1	0.820621
15.211733	0.1	0.822423
15.213400	0.1	0.824383
15.215067	0.1	0.826716
15.216733	0.1	0.828840
15.218400	0.1	0.830023
15.220067	0.1	0.830246
15.221733	0.1	0.829874
15.223400	0.1	0.829124
15.225067	0.1	0.828155
15.226733	0.1	0.827289
15.228400	0.1	0.826935
15.230067	0.1	0.827340
15.231733	0.1	0.828286
15.233400	0.1	0.829110
15.235067	0.1	0.828984
15.236733	0.1	0.827615
15.238400	0.1	0.825585
15.240067	0.1	0.823527
15.241733	0.1	0.821385
15.243400	0.1	0.818851
15.245067	0.1	0.815969
15.246733	0.1	0.813357
15.248400	0.1	0.811745
15.250067	0.1	0.811103
15.251733	0.1	0.810726
15.253400	0.1	0.810241
15.255067	0.1	0.810078
15.256733	0.1	0.810833
15.258400	0.1	0.812341
15.260067	0.1	0.813780
15.261733	0.1	0.814265
15.263400	0.1	0.813124
15.265067	0.1	0.810418
15.266733	0.1	0.807252
15.268400	0.1	0.804835
15.270067	0.1	0.803513
15.271733	0.1	0.802963
15.273400	0.1	0.802907
15.275067	0.1	0.803303
15.276733	0.1	0.803997
15.278400	0.1	0.804705
15.280067	0.1	0.805780
15.281733	0.1	0.807918
15.283400	0.1	0.810409
15.285067	0.1	0.811350
15.286733	0.1	0.810055
15.288400	0.1	0.807722
15.290067	0.1	0.805738
15.291733	0.1	0.804476
15.293400	0.1	0.803531
15.295067	0.1	0.802423
15.296733	0.1	0.801538
15.298400	0.1	0.801836
15.300067	0.1	0.803247
15.301733	0.1	0.804523
15.303400	0.1	0.804770
15.305067	0.1	0.804099
15.306733	0.1	0.802879
15.308400	0.1	0.801338
15.310067	0.1	0.799904
15.311733	0.1	0.798823
15.313400	0.1	0.797696
15.315067	0.1	0.796206
15.316733	0.1	0.794879
15.318400	0.1	0.794595
15.320067	0.1	0.795531
15.321733	0.1	0.796965
15.323400	0.1	0.798237
15.325067	0.1	0.799550
15.326733	0.1	0.801557
15.328400	0.1	0.804346
15.330067	0.1	0.807294
15.331733	0.1	0.809594
15.333400	0.1	0.810735
15.335067	0.1	0.810772
15.336733	0.1	0.810153
15.338400	0.1	0.809198
15.340067	0.1	0.807941
15.341733	0.1	0.806474
15.343400	0.1	0.805231
15.345067	0.1	0.804709
15.346733	0.1	0.804965
15.348400	0.1	0.805501
15.350067	0.1	0.805799
15.351733	0.1	0.806069
15.353400	0.1	0.807075
15.355067	0.1	0.809240
15.356733	0.1	0.812351
15.358400	0.1	0.815783
15.360067	0.1	0.818647
15.361733	0.1	0.820276
15.363400	0.1	0.820677
15.365067	0.1	0.820160
15.366733	0.1	0.819121
15.368400	0.1	0.818470
15.370067	0.1	0.819303
15.371733	0.1	0.821603
15.373400	0.1	0.823955
15.375067	0.1	0.825110
15.376733	0.1	0.825212
15.378400	0.1	0.825454
15.380067	0.1	0.826805
15.381733	0.1	0.829212
15.383400	0.1	0.832048
15.385067	0.1	0.834977
15.386733	0.1	0.838316
15.388400	0.1	0.842181
15.390067	0.1	0.845729
15.391733	0.1	0.847797
15.393400	0.1	0.847843
15.395067	0.1	0.846316
15.396733	0.1	0.844453
15.398400	0.1	0.843466
15.400067	0.1	0.843899
15.401733	0.1	0.845646
15.403400	0.1	0.848197
15.405067	0.1	0.850842
15.406733	0.1	0.852970
15.408400	0.1	0.854293
15.410067	0.1	0.855047
15.411733	0.1	0.855923
15.413400	0.1	0.857641
15.415067	0.1	0.860579
15.416733	0.1	0.864426
15.418400	0.1	0.868328
15.420067	0.1	0.871466
15.421733	0.1	0.873343
15.423400	0.1	0.873958
15.425067	0.1	0.873609
15.426733	0.1	0.872510
15.428400	0.1	0.870749
15.430067	0.1	0.868267
15.431733	0.1	0.865250
15.433400	0.1	0.862787
15.435067	0.1	0.862284
15.436733	0.1	0.864388
15.438400	0.1	0.868714
15.440067	0.1	0.874102
15.441733	0.1	0.879164
15.443400	0.1	0.882871
15.445067	0.1	0.884966
15.446733	0.1	0.885930
15.448400	0.1	0.886451
15.450067	0.1	0.886857
15.451733	0.1	0.887266
15.453400	0.1	0.887793
15.455067	0.1	0.888291
15.456733	0.1	0.888472
15.458400	0.1	0.888626
15.460067	0.1	0.889548
15.461733	0.1	0.891411
15.463400	0.1	0.893446
15.465067	0.1	0.895094
15.466733	0.1	0.896868
15.468400	0.1	0.899695
15.470067	0.1	0.903895
15.471733	0.1	0.908771
15.473400	0.1	0.912934
15.475067	0.1	0.915308
15.476733	0.1	0.915919
15.478400	0.1	0.915588
15.480067	0.1	0.915234
15.481733	0.1	0.915723
15.483400	0.1	0.917637
15.485067	0.1	0.921171
15.486733	0.1	0.926144
15.488400	0.1	0.931779
15.490067	0.1	0.936710
15.491733	0.1	0.939737
15.493400	0.1	0.940892
15.495067	0.1	0.941237
15.496733	0.1	0.941162
15.498400	0.1	0.940235
15.500067	0.1	0.939164
15.501733	0.1	0.939728
15.503400	0.1	0.942624
15.505067	0.1	0.947081
15.506733	0.1	0.951830
15.508400	0.1	0.955486
15.510067	0.1	0.956976
15.511733	0.1	0.956538
15.513400	0.1	0.955928
15.515067	0.1	0.957125
15.516733	0.1	0.960859
15.518400	0.1	0.966294
15.520067	0.1	0.971709
15.521733	0.1	0.975626
15.523400	0.1	0.977376
15.525067	0.1	0.977078
15.526733	0.1	0.975821
15.528400	0.1	0.975514
15.530067	0.1	0.977572
15.531733	0.1	0.981861
15.533400	0.1	0.987258
15.535067	0.1	0.992706
15.536733	0.1	0.996990
15.538400	0.1	0.998960
15.540067	0.1	0.999155
15.541733	0.1	1.000040
15.543400	0.1	1.003658
15.545067	0.1	1.009693
15.546733	0.1	1.016175
15.548400	0.1	1.021647
15.550067	0.1	1.026154
15.551733	0.1	1.030103
15.553400	0.1	1.033046
15.555067	0.1	1.034257
15.556733	0.1	1.034024
15.558400	0.1	1.033675
15.560067	0.1	1.034560
15.561733	0.1	1.037023
15.563400	0.1	1.040157
15.565067	0.1	1.042807
15.566733	0.1	1.044786
15.568400	0.1	1.046499
15.570067	0.1	1.047528
15.571733	0.1	1.046816
15.573400	0.1	1.043957
15.575067	0.1	1.039696
15.576733	0.1	1.035505
15.578400	0.1	1.032455
15.580067	0.1	1.030574
15.581733	0.1	1.029503
15.583400	0.1	1.028865
15.585067	0.1	1.027910
15.586733	0.1	1.026304
15.588400	0.1	1.024972
15.590067	0.1	1.024976
15.591733	0.1	1.026341
15.593400	0.1	1.028292
15.595067	0.1	1.030066
15.596733	0.1	1.031286
15.598400	0.1	1.031649
15.600067	0.1	1.030760
15.601733	0.1	1.028534
15.603400	0.1	1.025465
15.605067	0.1	1.022327
15.606733	0.1	1.019603
15.608400	0.1	1.017204
15.610067	0.1	1.014895
15.611733	0.1	1.012865
15.613400	0.1	1.011346
15.615067	0.1	1.009889
15.616733	0.1	1.007859
15.618400	0.1	1.005223
15.620067	0.1	1.002261
15.621733	0.1	0.999076
15.623400	0.1	0.995556
15.625067	0.1	0.991500
15.626733	0.1	0.986978
15.628400	0.1	0.982587
15.630067	0.1	0.979234
15.631733	0.1	0.977628
15.633400	0.1	0.977758
15.635067	0.1	0.978815
15.636733	0.1	0.979584
15.638400	0.1	0.979127
15.640067	0.1	0.977661
15.641733	0.1	0.976301
15.643400	0.1	0.975695
15.645067	0.1	0.975598
15.646733	0.1	0.975323
15.648400	0.1	0.974066
15.650067	0.1	0.971486
15.651733	0.1	0.968454
15.653400	0.1	0.966494
15.655067	0.1	0.966121
15.656733	0.1	0.966545
15.658400	0.1	0.966731
15.660067	0.1	0.965931
15.661733	0.1	0.963761
15.663400	0.1	0.960538
15.665067	0.1	0.957176
15.666733	0.1	0.954592
15.668400	0.1	0.953139
15.670067	0.1	0.952785
15.671733	0.1	0.953460
15.673400	0.1	0.954666
15.675067	0.1	0.955393
15.676733	0.1	0.954764
15.678400	0.1	0.952422
15.680067	0.1	0.948729
15.681733	0.1	0.944785
15.683400	0.1	0.941758
15.685067	0.1	0.940193
15.686733	0.1	0.939718
15.688400	0.1	0.939295
15.690067	0.1	0.938107
15.691733	0.1	0.936338
15.693400	0.1	0.934866
15.695067	0.1	0.934508
15.696733	0.1	0.935425
15.698400	0.1	0.936859
15.700067	0.1	0.937418
15.701733	0.1	0.936128
15.703400	0.1	0.933437
15.705067	0.1	0.930917
15.706733	0.1	0.929837
15.708400	0.1	0.930312
15.710067	0.1	0.931532
15.711733	0.1	0.932412
15.713400	0.1	0.932408
15.715067	0.1	0.931341
15.716733	0.1	0.928701
15.718400	0.1	0.924165
15.720067	0.1	0.918526
15.721733	0.1	0.912892
15.723400	0.1	0.907723
15.725067	0.1	0.903388
15.726733	0.1	0.900300
15.728400	0.1	0.898233
15.730067	0.1	0.896887
15.731733	0.1	0.896696
15.733400	0.1	0.898219
15.735067	0.1	0.900845
15.736733	0.1	0.902661
15.738400	0.1	0.901786
15.740067	0.1	0.897632
15.741733	0.1	0.891187
15.743400	0.1	0.884617
15.745067	0.1	0.880249
15.746733	0.1	0.878954
15.748400	0.1	0.879671
15.750067	0.1	0.880840
15.751733	0.1	0.881613
15.753400	0.1	0.881497
15.755067	0.1	0.880104
15.756733	0.1	0.877702
15.758400	0.1	0.875043
15.760067	0.1	0.872682
15.761733	0.1	0.870777
15.763400	0.1	0.869394
15.765067	0.1	0.868682
15.766733	0.1	0.868416
15.768400	0.1	0.867890
15.770067	0.1	0.866773
15.771733	0.1	0.865809
15.773400	0.1	0.865925
15.775067	0.1	0.867131
15.776733	0.1	0.868388
15.778400	0.1	0.868449
15.780067	0.1	0.867154
15.781733	0.1	0.865688
15.783400	0.1	0.865064
15.785067	0.1	0.865185
15.786733	0.1	0.865646
15.788400	0.1	0.866340
15.790067	0.1	0.867099
15.791733	0.1	0.867620
15.793400	0.1	0.867816
15.795067	0.1	0.867834
15.796733	0.1	0.867792
15.798400	0.1	0.867601
15.800067	0.1	0.867248
15.801733	0.1	0.867178
15.803400	0.1	0.867904
15.805067	0.1	0.869250
15.806733	0.1	0.870815
15.808400	0.1	0.872910
15.810067	0.1	0.876300
15.811733	0.1	0.880877
15.813400	0.1	0.885394
15.815067	0.1	0.888607
15.816733	0.1	0.890130
15.818400	0.1	0.890591
15.820067	0.1	0.891029
15.821733	0.1	0.891909
15.823400	0.1	0.893213
15.825067	0.1	0.895085
15.826733	0.1	0.897190
15.828400	0.1	0.898521
15.830067	0.1	0.898703
15.831733	0.1	0.898307
15.833400	0.1	0.898102
15.835067	0.1	0.898638
15.836733	0.1	0.900072
15.838400	0.1	0.902056
15.840067	0.1	0.904310
15.841733	0.1	0.906945
15.843400	0.1	0.909935
15.845067	0.1	0.912575
15.846733	0.1	0.914168
15.848400	0.1	0.915029
15.850067	0.1	0.916165
15.851733	0.1	0.918251
15.853400	0.1	0.921222
15.855067	0.1	0.924403
15.856733	0.1	0.927025
15.858400	0.1	0.929064
15.860067	0.1	0.931076
15.861733	0.1	0.933199
15.863400	0.1	0.935108
15.865067	0.1	0.936622
15.866733	0.1	0.937730
15.868400	0.1	0.938675
15.870067	0.1	0.940342
15.871733	0.1	0.943835
15.873400	0.1	0.949316
15.875067	0.1	0.955951
15.876733	0.1	0.962596
15.878400	0.1	0.968371
15.880067	0.1	0.973083
15.881733	0.1	0.977055
15.883400	0.1	0.980319
15.885067	0.1	0.982662
15.886733	0.1	0.984389
15.888400	0.1	0.986247
15.890067	0.1	0.988431
15.891733	0.1	0.990457
15.893400	0.1	0.992292
15.895067	0.1	0.994876
15.896733	0.1	0.998955
15.898400	0.1	1.004096
15.900067	0.1	1.009125
15.901733	0.1	1.013074
15.903400	0.1	1.015589
15.905067	0.1	1.017195
15.906733	0.1	1.019035
15.908400	0.1	1.021740
15.910067	0.1	1.025074
15.911733	0.1	1.028706
15.913400	0.1	1.032492
15.915067	0.1	1.036478
15.916733	0.1	1.041023
15.918400	0.1	1.046294
15.920067	0.1	1.051836
15.921733	0.1	1.057358
15.923400	0.1	1.062914
15.925067	0.1	1.068185
15.926733	0.1	1.072688
15.928400	0.1	1.076222
15.930067	0.1	1.078704
15.931733	0.1	1.080362
15.933400	0.1	1.081889
15.935067	0.1	1.083794
15.936733	0.1	1.086108
15.938400	0.1	1.088921
15.940067	0.1	1.092637
15.941733	0.1	1.097424
15.943400	0.1	1.102705
15.945067	0.1	1.107785
15.946733	0.1	1.112674
15.948400	0.1	1.117913
15.950067	0.1	1.123995
15.951733	0.1	1.130630
15.953400	0.1	1.136321
15.955067	0.1	1.139645
15.956733	0.1	1.140903
15.958400	0.1	1.141746
15.960067	0.1	1.143548
15.961733	0.1	1.146551
15.963400	0.1	1.150267
15.965067	0.1	1.154100
15.966733	0.1	1.157681
15.968400	0.1	1.161043
15.970067	0.1	1.164535
15.971733	0.1	1.168172
15.973400	0.1	1.171399
15.975067	0.1	1.173867
15.976733	0.1	1.176093
15.978400	0.1	1.178961
15.980067	0.1	1.182677
15.981733	0.1	1.186649
15.983400	0.1	1.190673
15.985067	0.1	1.195129
15.986733	0.1	1.199790
15.988400	0.1	1.203865
15.990067	0.1	1.207190
15.991733	0.1	1.210412
15.993400	0.1	1.213900
15.995067	0.1	1.217262
15.996733	0.1	1.219981
15.998400	0.1	1.221970
16.000067	0.1	1.223348
16.001733	0.1	1.224033
16.003400	0.1	1.224112
16.005067	0.1	1.224121
16.006733	0.1	1.224629
16.008400	0.1	1.226142
16.010067	0.1	1.229253
16.011733	0.1	1.234352
16.013400	0.1	1.241192
16.015067	0.1	1.249230
16.016733	0.1	1.258403
16.018400	0.1	1.268955
16.020067	0.1	1.280364
16.021733	0.1	1.290855
16.023400	0.1	1.298334
16.025067	0.1	1.302059
16.026733	0.1	1.303330
16.028400	0.1	1.304140
16.030067	0.1	1.305724
16.031733	0.1	1.308746
16.033400	0.1	1.313393
16.035067	0.1	1.318953
16.036733	0.1	1.324504
16.038400	0.1	1.329710
16.040067	0.1	1.334334
16.041733	0.1	1.338143
16.043400	0.1	1.341468
16.045067	0.1	1.345035
16.046733	0.1	1.349440
16.048400	0.1	1.354963
16.050067	0.1	1.361258
16.051733	0.1	1.367438
16.053400	0.1	1.372593
16.055067	0.1	1.376322
16.056733	0.1	1.379065
16.058400	0.1	1.382125
16.060067	0.1	1.386935
16.061733	0.1	1.393920
16.063400	0.1	1.402097
16.065067	0.1	1.410120
16.066733	0.1	1.417510
16.068400	0.1	1.424709
16.070067	0.1	1.432397
16.071733	0.1	1.441063
16.073400	0.1	1.450921
16.075067	0.1	1.462097
16.076733	0.1	1.474540
16.078400	0.1	1.487704
16.080067	0.1	1.500514
16.081733	0.1	1.511760
16.083400	0.1	1.520528
16.085067	0.1	1.526456
16.086733	0.1	1.530047
16.088400	0.1	1.532775
16.090067	0.1	1.536543
16.091733	0.1	1.542759
16.093400	0.1	1.551718
16.095067	0.1	1.562466
16.096733	0.1	1.573418
16.098400	0.1	1.583602
16.100067	0.1	1.593148
16.101733	0.1	1.602545
16.103400	0.1	1.611970
16.105067	0.1	1.621409
16.106733	0.1	1.630895
16.108400	0.1	1.640590
16.110067	0.1	1.650709
16.111733	0.1	1.661167
16.113400	0.1	1.671608
16.115067	0.1	1.681731
16.116733	0.1	1.691426
16.118400	0.1	1.700874
16.120067	0.1	1.710420
16.121733	0.1	1.720390
16.123400	0.1	1.731263
16.125067	0.1	1.743184
16.126733	0.1	1.755748
16.128400	0.1	1.768582
16.130067	0.1	1.781369
16.131733	0.1	1.793550
16.133400	0.1	1.804749
16.135067	0.1	1.815469
16.136733	0.1	1.826785
16.138400	0.1	1.839274
16.140067	0.1	1.852433
16.141733	0.1	1.864992
16.143400	0.1	1.876014
16.145067	0.1	1.886012
16.146733	0.1	1.896685
16.148400	0.1	1.909421
16.150067	0.1	1.924140
16.151733	0.1	1.939605
16.153400	0.1	1.954571
16.155067	0.1	1.968550
16.156733	0.1	1.981854
16.158400	0.1	1.995084
16.160067	0.1	2.008467
16.161733	0.1	2.021785
16.163400	0.1	2.034865
16.165067	0.1	2.047764
16.166733	0.1	2.060803
16.168400	0.1	2.074377
16.170067	0.1	2.088826
16.171733	0.1	2.104281
16.173400	0.1	2.120207
16.175067	0.1	2.135658
16.176733	0.1	2.150219
16.178400	0.1	2.163998
16.180067	0.1	2.177092
16.181733	0.1	2.189814
16.183400	0.1	2.202960
16.185067	0.1	2.217218
16.186733	0.1	2.232487
16.188400	0.1	2.247994
16.190067	0.1	2.263105
16.191733	0.1	2.277954
16.193400	0.1	2.293042
16.195067	0.1	2.308437
16.196733	0.1	2.324008
16.198400	0.1	2.340171
16.200067	0.1	2.357317
16.201733	0.1	2.374970
16.203400	0.1	2.392465
16.205067	0.1	2.409858
16.206733	0.1	2.427311
16.208400	0.1	2.444428
16.210067	0.1	2.460624
16.211733	0.1	2.475772
16.213400	0.1	2.490482
16.215067	0.1	2.505840
16.216733	0.1	2.522580
16.218400	0.1	2.540378
16.220067	0.1	2.558073
16.221733	0.1	2.574720
16.223400	0.1	2.590232
16.225067	0.1	2.605203
16.226733	0.1	2.620360
16.228400	0.1	2.636081
16.230067	0.1	2.652509
16.231733	0.1	2.669869
16.233400	0.1	2.688137
16.235067	0.1	2.706936
16.236733	0.1	2.726046
16.238400	0.1	2.745455
16.240067	0.1	2.764948
16.241733	0.1	2.784170
16.243400	0.1	2.803179
16.245067	0.1	2.822508
16.246733	0.1	2.842555
16.248400	0.1	2.863067
16.250067	0.1	2.883286
16.251733	0.1	2.902565
16.253400	0.1	2.921172
16.255067	0.1	2.940255
16.256733	0.1	2.960395
16.258400	0.1	2.980866
16.260067	0.1	3.000954
16.261733	0.1	3.020968
16.263400	0.1	3.041392
16.265067	0.1	3.061942
16.266733	0.1	3.082068
16.268400	0.1	3.101784
16.270067	0.1	3.121602
16.271733	0.1	3.142077
16.273400	0.1	3.163638
16.275067	0.1	3.186231
16.276733	0.1	3.209179
16.278400	0.1	3.231815
16.280067	0.1	3.253967
16.281733	0.1	3.276090
16.283400	0.1	3.299103
16.285067	0.1	3.323634
16.286733	0.1	3.349520
16.288400	0.1	3.376007
16.290067	0.1	3.402429
16.291733	0.1	3.428576
16.293400	0.1	3.454303
16.295067	0.1	3.479361
16.296733	0.1	3.503752
16.298400	0.1	3.528106
16.300067	0.1	3.553429
16.301733	0.1	3.580209
16.303400	0.1	3.607864
16.305067	0.1	3.635436
16.306733	0.1	3.662603
16.308400	0.1	3.689798
16.310067	0.1	3.717341
16.311733	0.1	3.744927
16.313400	0.1	3.772108
16.315067	0.1	3.798618
16.316733	0.1	3.824295
16.318400	0.1	3.849105
16.320067	0.1	3.873431
16.321733	0.1	3.898395
16.323400	0.1	3.925175
16.325067	0.1	3.954051
16.326733	0.1	3.984431
16.328400	0.1	4.015467
16.330067	0.1	4.046285
16.331733	0.1	4.076143
16.333400	0.1	4.105195
16.335067	0.1	4.135030
16.336733	0.1	4.167436
16.338400	0.1	4.202449
16.340067	0.1	4.238160
16.341733	0.1	4.272452
16.343400	0.1	4.304573
16.345067	0.1	4.335153
16.346733	0.1	4.365249
16.348400	0.1	4.395838
16.350067	0.1	4.427647
16.351733	0.1	4.460891
16.353400	0.1	4.495499
16.355067	0.1	4.531601
16.356733	0.1	4.569083
16.358400	0.1	4.606880
16.360067	0.1	4.643546
16.361733	0.1	4.678373
16.363400	0.1	4.711617
16.365067	0.1	4.744167
16.366733	0.1	4.777201
16.368400	0.1	4.811692
16.370067	0.1	4.848205
16.371733	0.1	4.886966
16.373400	0.1	4.927483
16.375067	0.1	4.968299
16.376733	0.1	5.007731
16.378400	0.1	5.045282
16.380067	0.1	5.081934
16.381733	0.1	5.119122
16.383400	0.1	5.157678
16.385067	0.1	5.197441
16.386733	0.1	5.237535
16.388400	0.1	5.277218
16.390067	0.1	5.316301
16.391733	0.1	5.354970
16.393400	0.1	5.393727
16.395067	0.1	5.433327
16.396733	0.1	5.474132
16.398400	0.1	5.515683
16.400067	0.1	5.557057
16.401733	0.1	5.597621
16.403400	0.1	5.637365
16.405067	0.1	5.676588
16.406733	0.1	5.715699
16.408400	0.1	5.755350
16.410067	0.1	5.796268
16.411733	0.1	5.838708
16.413400	0.1	5.882233
16.415067	0.1	5.925973
16.416733	0.1	5.969265
16.418400	0.1	6.012241
16.420067	0.1	6.055818
16.421733	0.1	6.100843
16.423400	0.1	6.147083
16.425067	0.1	6.193197
16.426733	0.1	6.237887
16.428400	0.1	6.280844
16.430067	0.1	6.322619
16.431733	0.1	6.364277
16.433400	0.1	6.406889
16.435067	0.1	6.451122
16.436733	0.1	6.497111
16.438400	0.1	6.544306
16.440067	0.1	6.592027
16.441733	0.1	6.640023
16.443400	0.1	6.688042
16.445067	0.1	6.735758
16.446733	0.1	6.783232
16.448400	0.1	6.830879
16.450067	0.1	6.879149
16.451733	0.1	6.928360
16.453400	0.1	6.978549
16.455067	0.1	7.029320
16.456733	0.1	7.079728
16.458400	0.1	7.128487
16.460067	0.1	7.174895
16.461733	0.1	7.219645
16.463400	0.1	7.264605
16.465067	0.1	7.311944
16.466733	0.1	7.362659
16.468400	0.1	7.415838
16.470067	0.1	7.469715
16.471733	0.1	7.523005
16.473400	0.1	7.574903
16.475067	0.1	7.624775
16.476733	0.1	7.672617
16.478400	0.1	7.719388
16.480067	0.1	7.766183
16.481733	0.1	7.813619
16.483400	0.1	7.862351
16.485067	0.1	7.912908
16.486733	0.1	7.965011
16.488400	0.1	8.018105
16.490067	0.1	8.072080
16.491733	0.1	8.126716
16.493400	0.1	8.181217
16.495067	0.1	8.234647
16.496733	0.1	8.286415
16.498400	0.1	8.336594
16.500067	0.1	8.386145
16.501733	0.1	8.436665
16.503400	0.1	8.489755
16.505067	0.1	8.546137
16.506733	0.1	8.605118
16.508400	0.1	8.664937
16.510067	0.1	8.723768
16.511733	0.1	8.780560
16.513400	0.1	8.835034
16.515067	0.1	8.887667
16.516733	0.1	8.939747
16.518400	0.1	8.992860
16.520067	0.1	9.048334
16.521733	0.1	9.107050
16.523400	0.1	9.168931
16.525067	0.1	9.232368
16.526733	0.1	9.295037
16.528400	0.1	9.355652
16.530067	0.1	9.414465
16.531733	0.1	9.472710
16.533400	0.1	9.531775
16.535067	0.1	9.592031
16.536733	0.1	9.652670
16.538400	0.1	9.713103
16.540067	0.1	9.773709
16.541733	0.1	9.835088
16.543400	0.1	9.897240
16.545067	0.1	9.959554
16.546733	0.1	10.021762
16.548400	0.1	10.084440
16.550067	0.1	10.148189
16.551733	0.1	10.213135
16.553400	0.1	10.278965
16.555067	0.1	10.344819
16.556733	0.1	10.409807
16.558400	0.1	10.473887
16.560067	0.1	10.537957
16.561733	0.1	10.603233
16.563400	0.1	10.670349
16.565067	0.1	10.738564
16.566733	0.1	10.806420
16.568400	0.1	10.873443
16.570067	0.1	10.940540
16.571733	0.1	11.008657
16.573400	0.1	11.077882
16.575067	0.1	11.147633
16.576733	0.1	11.217278
16.578400	0.1	11.286670
16.580067	0.1	11.356291
16.581733	0.1	11.426844
16.583400	0.1	11.498863
16.585067	0.1	11.572572
16.586733	0.1	11.647898
16.588400	0.1	11.724192
16.590067	0.1	11.800258
16.591733	0.1	11.875005
16.593400	0.1	11.948189
16.595067	0.1	12.020702
16.596733	0.1	12.093708
16.598400	0.1	12.167464
16.600067	0.1	12.241793
16.601733	0.1	12.317309
16.603400	0.1	12.394912
16.605067	0.1	12.474279
16.606733	0.1	12.553893
16.608400	0.1	12.632231
16.610067	0.1	12.708684
16.611733	0.1	12.783781
16.613400	0.1	12.858929
16.615067	0.1	12.935507
16.616733	0.1	13.013659
16.618400	0.1	13.092523
16.620067	0.1	13.171416
16.621733	0.1	13.250257
16.623400	0.1	13.329512
16.625067	0.1	13.409597
16.626733	0.1	13.490012
16.628400	0.1	13.569687
16.630067	0.1	13.648248
16.631733	0.1	13.726386
16.633400	0.1	13.805055
16.635067	0.1	13.884651
16.636733	0.1	13.964688
16.638400	0.1	14.043814
16.640067	0.1	14.120494
16.641733	0.1	14.193896
16.643400	0.1	14.264397
16.645067	0.1	14.333408
16.646733	0.1	14.402205
16.648400	0.1	14.470806
16.650067	0.1	14.538262
16.651733	0.1	14.603748
16.653400	0.1	14.667525
16.655067	0.1	14.730832
16.656733	0.1	14.794795
16.658400	0.1	14.859429
16.660067	0.1	14.923168
16.661733	0.1	14.983416
16.663400	0.1	15.038466
16.665067	0.1	15.088730
16.666733	0.1	15.135980
16.668400	0.1	15.181843
16.670067	0.1	15.226975
16.671733	0.1	15.271562
16.673400	0.1	15.316005
16.675067	0.1	15.360368
16.676733	0.1	15.403936
16.678400	0.1	15.446027
16.680067	0.1	15.486470
16.681733	0.1	15.525213
16.683400	0.1	15.562372
16.685067	0.1	15.598498
16.686733	0.1	15.634196
16.688400	0.1	15.669647
16.690067	0.1	15.704450
16.691733	0.1	15.737633
16.693400	0.1	15.768330
16.695067	0.1	15.796758
16.696733	0.1	15.823860
16.698400	0.1	15.850258
16.700067	0.1	15.875986
16.701733	0.1	15.900936
16.703400	0.1	15.925420
16.705067	0.1	15.950138
16.706733	0.1	15.975372
16.708400	0.1	16.000560
16.710067	0.1	16.024848
16.711733	0.1	16.047838
16.713400	0.1	16.070139
16.715067	0.1	16.092965
16.716733	0.1	16.117017
16.718400	0.1	16.142279
16.720067	0.1	16.168631
16.721733	0.1	16.196114
16.723400	0.1	16.224831
16.725067	0.1	16.254303
16.726733	0.1	16.283202
16.728400	0.1	16.310159
16.730067	0.1	16.334718
16.731733	0.1	16.357875
16.733400	0.1	16.381405
16.735067	0.1	16.406174
16.736733	0.1	16.431888
16.738400	0.1	16.458221
16.740067	0.1	16.485113
16.741733	0.1	16.512466
16.743400	0.1	16.540443
16.745067	0.1	16.569318
16.746733	0.1	16.598911
16.748400	0.1	16.628453
16.750067	0.1	16.656811
16.751733	0.1	16.683443
16.753400	0.1	16.709357
16.755067	0.1	16.736104
16.756733	0.1	16.763941
16.758400	0.1	16.791793
16.760067	0.1	16.818563
16.761733	0.1	16.843998
16.763400	0.1	16.868766
16.765067	0.1	16.894112
16.766733	0.1	16.921000
16.768400	0.1	16.949163
16.770067	0.1	16.977149
16.771733	0.1	17.003575
16.773400	0.1	17.028321
16.775067	0.1	17.052176
16.776733	0.1	17.075609
16.778400	0.1	17.098244
16.780067	0.1	17.119665
16.781733	0.1	17.140163
16.783400	0.1	17.160461
16.785067	0.1	17.181262
16.786733	0.1	17.203041
16.788400	0.1	17.225822
16.790067	0.1	17.249119
16.791733	0.1	17.272253
16.793400	0.1	17.294693
16.795067	0.1	17.316421
16.796733	0.1	17.337790
16.798400	0.1	17.358749
16.800067	0.1	17.378754
16.801733	0.1	17.397441
16.803400	0.1	17.414880
16.805067	0.1	17.431546
16.806733	0.1	17.448147
16.808400	0.1	17.464985
16.810067	0.1	17.481702
16.811733	0.1	17.497595
16.813400	0.1	17.511901
16.815067	0.1	17.524469
16.816733	0.1	17.536175
16.818400	0.1	17.548092
16.820067	0.1	17.560679
16.821733	0.1	17.573787
16.823400	0.1	17.586509
16.825067	0.1	17.597810
16.826733	0.1	17.607845
16.828400	0.1	17.617531
16.830067	0.1	17.627100
16.831733	0.1	17.636111
16.833400	0.1	17.644339
16.835067	0.1	17.652009
16.836733	0.1	17.659329
16.838400	0.1	17.666048
16.840067	0.1	17.671399
16.841733	0.1	17.675078
16.843400	0.1	17.677885
16.845067	0.1	17.680898
16.846733	0.1	17.684246
16.848400	0.1	17.686947
16.850067	0.1	17.687925
16.851733	0.1	17.686901
16.853400	0.1	17.684381
16.855067	0.1	17.681168
16.856733	0.1	17.677965
16.858400	0.1	17.675431
16.860067	0.1	17.674160
16.861733	0.1	17.673634
16.863400	0.1	17.672051
16.865067	0.1	17.668223
16.866733	0.1	17.662440
16.868400	0.1	17.655394
16.870067	0.1	17.647846
16.871733	0.1	17.640693
16.873400	0.1	17.634248
16.875067	0.1	17.627929
16.876733	0.1	17.620679
16.878400	0.1	17.611487
16.880067	0.1	17.600050
16.881733	0.1	17.587272
16.883400	0.1	17.574667
16.885067	0.1	17.562993
16.886733	0.1	17.551798
16.888400	0.1	17.540134
16.890067	0.1	17.527039
16.891733	0.1	17.512017
16.893400	0.1	17.495630
16.895067	0.1	17.479020
16.896733	0.1	17.462629
16.898400	0.1	17.446214
16.900067	0.1	17.429888
16.901733	0.1	17.414042
16.903400	0.1	17.398214
16.905067	0.1	17.381050
16.906733	0.1	17.361743
16.908400	0.1	17.341138
16.910067	0.1	17.320728
16.911733	0.1	17.300700
16.913400	0.1	17.279745
16.915067	0.1	17.256490
16.916733	0.1	17.230632
16.918400	0.1	17.202720
16.920067	0.1	17.173341
16.921733	0.1	17.143241
16.923400	0.1	17.113485
16.925067	0.1	17.084652
16.926733	0.1	17.056596
16.928400	0.1	17.028959
16.930067	0.1	17.001010
16.931733	0.1	16.971580
16.933400	0.1	16.939733
16.935067	0.1	16.905200
16.936733	0.1	16.868268
16.938400	0.1	16.829786
16.940067	0.1	16.790978
16.941733	0.1	16.752849
16.943400	0.1	16.716048
16.945067	0.1	16.681016
16.946733	0.1	16.647601
16.948400	0.1	16.614697
16.950067	0.1	16.580625
16.951733	0.1	16.543739
16.953400	0.1	16.503390
16.955067	0.1	16.460586
16.956733	0.1	16.417261
16.958400	0.1	16.375044
16.960067	0.1	16.334308
16.961733	0.1	16.294131
16.963400	0.1	16.253274
16.965067	0.1	16.210997
16.966733	0.1	16.167047
16.968400	0.1	16.121580
16.970067	0.1	16.074982
16.971733	0.1	16.027452
16.973400	0.1	15.978822
16.975067	0.1	15.929290
16.976733	0.1	15.879744
16.978400	0.1	15.830779
16.980067	0.1	15.781801
16.981733	0.1	15.731375
16.983400	0.1	15.678490
16.985067	0.1	15.623556
16.986733	0.1	15.568077
16.988400	0.1	15.513464
16.990067	0.1	15.460402
16.991733	0.1	15.408802
16.993400	0.1	15.357947
16.995067	0.1	15.306654
16.996733	0.1	15.253681
16.998400	0.1	15.198537
17.000067	0.1	15.141689
17.001733	0.1	15.083794
17.003400	0.1	15.025307
17.005067	0.1	14.966810
17.006733	0.1	14.909185
17.008400	0.1	14.852681
17.010067	0.1	14.796127
17.011733	0.1	14.737886
17.013400	0.1	14.677420
17.015067	0.1	14.615548
17.016733	0.1	14.553536
17.018400	0.1	14.492054
17.020067	0.1	14.430811
17.021733	0.1	14.368673
17.023400	0.1	14.304286
17.025067	0.1	14.237314
17.026733	0.1	14.169146
17.028400	0.1	14.101765
17.030067	0.1	14.036275
17.031733	0.1	13.972418
17.033400	0.1	13.909182
17.035067	0.1	13.845870
17.036733	0.1	13.782494
17.038400	0.1	13.719052
17.040067	0.1	13.655038
17.041733	0.1	13.590283
17.043400	0.1	13.525370
17.045067	0.1	13.460554
17.046733	0.1	13.395180
17.048400	0.1	13.328511
17.050067	0.1	13.260753
17.051733	0.1	13.192990
17.053400	0.1	13.125963
17.055067	0.1	13.059238
17.056733	0.1	12.992057
17.058400	0.1	12.924266
17.060067	0.1	12.856023
17.061733	0.1	12.787348
17.063400	0.1	12.718509
17.065067	0.1	12.649987
17.066733	0.1	12.581702
17.068400	0.1	12.512766
17.070067	0.1	12.442479
17.071733	0.1	12.371051
17.073400	0.1	12.299274
17.075067	0.1	12.228144
17.076733	0.1	12.158509
17.078400	0.1	12.090472
17.080067	0.1	12.023090
17.081733	0.1	11.955011
17.083400	0.1	11.885553
17.085067	0.1	11.815154
17.086733	0.1	11.744788
17.088400	0.1	11.675032
17.090067	0.1	11.605928
17.091733	0.1	11.537657
17.093400	0.1	11.470690
17.095067	0.1	11.404683
17.096733	0.1	11.338415
17.098400	0.1	11.270978
17.100067	0.1	11.202237
17.101733	0.1	11.132401
17.103400	0.1	11.062110
17.105067	0.1	10.992396
17.106733	0.1	10.923836
17.108400	0.1	10.856045
17.110067	0.1	10.788473
17.111733	0.1	10.721250
17.113400	0.1	10.654647
17.115067	0.1	10.588178
17.116733	0.1	10.520937
17.118400	0.1	10.452946
17.120067	0.1	10.385425
17.121733	0.1	10.318877
17.123400	0.1	10.251929
17.125067	0.1	10.183151
17.126733	0.1	10.113027
17.128400	0.1	10.043164
17.130067	0.1	9.974409
17.131733	0.1	9.906385
17.133400	0.1	9.838487
17.135067	0.1	9.770980
17.136733	0.1	9.704577
17.138400	0.1	9.639026
17.140067	0.1	9.573246
17.141733	0.1	9.506573
17.143400	0.1	9.438936
17.145067	0.1	9.370642
17.146733	0.1	9.302245
17.148400	0.1	9.234431
17.150067	0.1	9.167944
17.151733	0.1	9.103138
17.153400	0.1	9.039640
17.155067	0.1	8.977032
17.156733	0.1	8.915397
17.158400	0.1	8.854852
17.160067	0.1	8.795215
17.161733	0.1	8.736090
17.163400	0.1	8.676578
17.165067	0.1	8.615069
17.166733	0.1	8.550305
17.168400	0.1	8.482672
17.170067	0.1	8.413959
17.171733	0.1	8.345945
17.173400	0.1	8.279854
17.175067	0.1	8.216510
17.176733	0.1	8.156048
17.178400	0.1	8.097775
17.180067	0.1	8.040615
17.181733	0.1	7.983316
17.183400	0.1	7.924507
17.185067	0.1	7.863482
17.186733	0.1	7.800828
17.188400	0.1	7.737759
17.190067	0.1	7.675043
17.191733	0.1	7.612915
17.193400	0.1	7.551545
17.195067	0.1	7.490739
17.196733	0.1	7.429617
17.198400	0.1	7.367497
17.200067	0.1	7.304661
17.201733	0.1	7.242076
17.203400	0.1	7.180623
17.205067	0.1	7.120543
17.206733	0.1	7.061646
17.208400	0.1	7.003527
17.210067	0.1	6.945855
17.211733	0.1	6.888830
17.213400	0.1	6.833142
17.215067	0.1	6.778957
17.216733	0.1	6.725243
17.218400	0.1	6.670645
17.220067	0.1	6.614965
17.221733	0.1	6.559272
17.223400	0.1	6.504590
17.225067	0.1	6.450680
17.226733	0.1	6.396696
17.228400	0.1	6.342554
17.230067	0.1	6.288947
17.231733	0.1	6.236355
17.233400	0.1	6.184629
17.235067	0.1	6.133504
17.236733	0.1	6.083059
17.238400	0.1	6.033201
17.240067	0.1	5.982919
17.241733	0.1	5.931179
17.243400	0.1	5.878387
17.245067	0.1	5.825832
17.246733	0.1	5.774088
17.248400	0.1	5.722968
17.250067	0.1	5.672476
17.251733	0.1	5.622725
17.253400	0.1	5.573332
17.255067	0.1	5.523907
17.256733	0.1	5.474808
17.258400	0.1	5.426393
17.260067	0.1	5.378281
17.261733	0.1	5.330131
17.263400	0.1	5.282471
17.265067	0.1	5.236142
17.266733	0.1	5.191215
17.268400	0.1	5.146815
17.270067	0.1	5.101804
17.271733	0.1	5.055699
17.273400	0.1	5.009347
17.275067	0.1	4.964611
17.276733	0.1	4.922538
17.278400	0.1	4.881839
17.280067	0.1	4.840065
17.281733	0.1	4.795874
17.283400	0.1	4.749768
17.285067	0.1	4.703216
17.286733	0.1	4.657307
17.288400	0.1	4.612254
17.290067	0.1	4.568035
17.291733	0.1	4.524919
17.293400	0.1	4.483424
17.295067	0.1	4.444062
17.296733	0.1	4.406958
17.298400	0.1	4.371405
17.300067	0.1	4.335842
17.301733	0.1	4.298682
17.303400	0.1	4.259581
17.305067	0.1	4.219655
17.306733	0.1	4.180237
17.308400	0.1	4.141913
17.310067	0.1	4.104595
17.311733	0.1	4.068054
17.313400	0.1	4.032580
17.315067	0.1	3.998745
17.316733	0.1	3.966382
17.318400	0.1	3.934451
17.320067	0.1	3.902065
17.321733	0.1	3.869059
17.323400	0.1	3.835973
17.325067	0.1	3.803750
17.326733	0.1	3.772983
17.328400	0.1	3.743563
17.330067	0.1	3.715148
17.331733	0.1	3.687227
17.333400	0.1	3.659087
17.335067	0.1	3.630421
17.336733	0.1	3.601322
17.338400	0.1	3.571799
17.340067	0.1	3.541722
17.341733	0.1	3.511179
17.343400	0.1	3.480827
17.345067	0.1	3.451537
17.346733	0.1	3.423383
17.348400	0.1	3.395826
17.350067	0.1	3.368566
17.351733	0.1	3.341818
17.353400	0.1	3.316207
17.355067	0.1	3.292072
17.356733	0.1	3.268691
17.358400	0.1	3.244905
17.360067	0.1	3.220420
17.361733	0.1	3.196029
17.363400	0.1	3.172760
17.365067	0.1	3.150906
17.366733	0.1	3.129779
17.368400	0.1	3.108098
17.370067	0.1	3.084624
17.371733	0.1	3.058841
17.373400	0.1	3.031441
17.375067	0.1	3.003925
17.376733	0.1	2.977825
17.378400	0.1	2.954174
17.380067	0.1	2.933340
17.381733	0.1	2.914788
17.383400	0.1	2.897307
17.385067	0.1	2.879915
17.386733	0.1	2.862420
17.388400	0.1	2.845041
17.390067	0.1	2.827798
17.391733	0.1	2.810401
17.393400	0.1	2.792361
17.395067	0.1	2.773041
17.396733	0.1	2.751919
17.398400	0.1	2.729194
17.400067	0.1	2.705865
17.401733	0.1	2.683066
17.403400	0.1	2.661808
17.405067	0.1	2.642954
17.406733	0.1	2.626730
17.408400	0.1	2.612392
17.410067	0.1	2.598846
17.411733	0.1	2.585324
17.413400	0.1	2.571251
17.415067	0.1	2.556224
17.416733	0.1	2.540480
17.418400	0.1	2.524988
17.420067	0.1	2.510436
17.421733	0.1	2.496243
17.423400	0.1	2.481258
17.425067	0.1	2.465080
17.426733	0.1	2.448210
17.428400	0.1	2.431292
17.430067	0.1	2.414840
17.431733	0.1	2.399595
17.433400	0.1	2.386328
17.435067	0.1	2.374672
17.436733	0.1	2.363147
17.438400	0.1	2.350844
17.440067	0.1	2.338369
17.441733	0.1	2.326760
17.443400	0.1	2.316022
17.445067	0.1	2.305140
17.446733	0.1	2.293270
17.448400	0.1	2.280204
17.450067	0.1	2.266187
17.451733	0.1	2.251696
17.453400	0.1	2.237400
17.455067	0.1	2.223928
17.456733	0.1	2.211328
17.458400	0.1	2.198936
17.460067	0.1	2.185935
17.461733	0.1	2.172077
17.463400	0.1	2.158275
17.465067	0.1	2.145986
17.466733	0.1	2.135928
17.468400	0.1	2.127592
17.470067	0.1	2.119830
17.471733	0.1	2.111541
17.473400	0.1	2.102167
17.475067	0.1	2.092137
17.476733	0.1	2.082759
17.478400	0.1	2.075005
17.480067	0.1	2.068286
17.481733	0.1	2.060798
17.483400	0.1	2.051494
17.485067	0.1	2.041021
17.486733	0.1	2.030614
17.488400	0.1	2.020723
17.490067	0.1	2.011065
17.491733	0.1	2.001291
17.493400	0.1	1.991098
17.495067	0.1	1.980360
17.496733	0.1	1.969552
17.498400	0.1	1.959302
17.500067	0.1	1.949584
17.501733	0.1	1.939773
17.503400	0.1	1.929491
17.505067	0.1	1.918930
17.506733	0.1	1.908652
17.508400	0.1	1.899372
17.510067	0.1	1.891544
17.511733	0.1	1.884922
17.513400	0.1	1.878440
17.515067	0.1	1.870976
17.516733	0.1	1.862645
17.518400	0.1	1.854813
17.520067	0.1	1.848526
17.521733	0.1	1.843404
17.523400	0.1	1.838487
17.525067	0.1	1.833257
17.526733	0.1	1.827120
17.528400	0.1	1.819409
17.530067	0.1	1.810379
17.531733	0.1	1.800940
17.533400	0.1	1.791772
17.535067	0.1	1.783366
17.536733	0.1	1.775837
17.538400	0.1	1.768717
17.540067	0.1	1.761755
17.541733	0.1	1.755338
17.543400	0.1	1.749871
17.545067	0.1	1.745466
17.546733	0.1	1.742151
17.548400	0.1	1.739417
17.550067	0.1	1.736092
17.551733	0.1	1.731375
17.553400	0.1	1.725503
17.555067	0.1	1.719226
17.556733	0.1	1.713224
17.558400	0.1	1.707752
17.560067	0.1	1.702546
17.561733	0.1	1.697438
17.563400	0.1	1.692572
17.565067	0.1	1.687934
17.566733	0.1	1.683417
17.568400	0.1	1.679072
17.570067	0.1	1.675142
17.571733	0.1	1.672078
17.573400	0.1	1.670532
17.575067	0.1	1.670863
17.576733	0.1	1.672376
17.578400	0.1	1.673047
17.580067	0.1	1.670769
17.581733	0.1	1.665009
17.583400	0.1	1.657135
17.585067	0.1	1.649265
17.586733	0.1	1.642769
17.588400	0.1	1.637582
17.590067	0.1	1.633153
17.591733	0.1	1.629428
17.593400	0.1	1.626532
17.595067	0.1	1.624455
17.596733	0.1	1.622983
17.598400	0.1	1.621759
17.600067	0.1	1.620362
17.601733	0.1	1.618285
17.603400	0.1	1.615151
17.605067	0.1	1.611370
17.606733	0.1	1.607910
17.608400	0.1	1.605460
17.610067	0.1	1.604068
17.611733	0.1	1.603477
17.613400	0.1	1.603556
17.615067	0.1	1.604073
17.616733	0.1	1.604264
17.618400	0.1	1.603235
17.620067	0.1	1.600548
17.621733	0.1	1.596529
17.623400	0.1	1.592357
17.625067	0.1	1.589400
17.626733	0.1	1.588291
17.628400	0.1	1.588804
17.630067	0.1	1.590154
17.631733	0.1	1.591365
17.633400	0.1	1.591775
17.635067	0.1	1.591160
17.636733	0.1	1.589549
17.638400	0.1	1.587356
17.640067	0.1	1.585321
17.641733	0.1	1.583714
17.643400	0.1	1.582247
17.645067	0.1	1.580990
17.646733	0.1	1.580138
17.648400	0.1	1.579234
17.650067	0.1	1.577777
17.651733	0.1	1.575747
17.653400	0.1	1.573511
17.655067	0.1	1.571714
17.656733	0.1	1.570741
17.658400	0.1	1.570154
17.660067	0.1	1.569358
17.661733	0.1	1.568682
17.663400	0.1	1.569074
17.665067	0.1	1.570722
17.666733	0.1	1.572659
17.668400	0.1	1.573907
17.670067	0.1	1.574247
17.671733	0.1	1.573595
17.673400	0.1	1.571728
17.675067	0.1	1.568981
17.676733	0.1	1.566345
17.678400	0.1	1.564589
17.680067	0.1	1.563593
17.681733	0.1	1.562624
17.683400	0.1	1.560971
17.685067	0.1	1.558168
17.686733	0.1	1.554373
17.688400	0.1	1.550727
17.690067	0.1	1.548864
17.691733	0.1	1.549656
17.693400	0.1	1.552338
17.695067	0.1	1.554899
17.696733	0.1	1.555784
17.698400	0.1	1.555053
17.700067	0.1	1.553558
17.701733	0.1	1.551472
17.703400	0.1	1.548389
17.705067	0.1	1.544137
17.706733	0.1	1.538736
17.708400	0.1	1.532147
17.710067	0.1	1.524785
17.711733	0.1	1.517595
17.713400	0.1	1.511411
17.715067	0.1	1.506722
17.716733	0.1	1.503960
17.718400	0.1	1.503257
17.720067	0.1	1.504226
17.721733	0.1	1.506205
17.723400	0.1	1.508361
17.725067	0.1	1.509725
17.726733	0.1	1.509474
17.728400	0.1	1.507415
17.730067	0.1	1.504305
17.731733	0.1	1.501357
17.733400	0.1	1.499285
17.735067	0.1	1.498032
17.736733	0.1	1.497273
17.738400	0.1	1.496733
17.740067	0.1	1.495737
17.741733	0.1	1.493101
17.743400	0.1	1.488063
17.745067	0.1	1.481157
17.746733	0.1	1.473837
17.748400	0.1	1.467359
17.750067	0.1	1.462284
17.751733	0.1	1.458861
17.753400	0.1	1.457240
17.755067	0.1	1.457115
17.756733	0.1	1.457748
17.758400	0.1	1.458507
17.760067	0.1	1.458838
17.761733	0.1	1.458153
17.763400	0.1	1.456039
17.765067	0.1	1.452528
17.766733	0.1	1.448058
17.768400	0.1	1.443080
17.770067	0.1	1.437711
17.771733	0.1	1.431899
17.773400	0.1	1.425925
17.775067	0.1	1.420514
17.776733	0.1	1.416509
17.778400	0.1	1.414376
17.780067	0.1	1.413771
17.781733	0.1	1.413622
17.783400	0.1	1.412607
17.785067	0.1	1.409831
17.786733	0.1	1.405505
17.788400	0.1	1.400770
17.790067	0.1	1.396928
17.791733	0.1	1.394670
17.793400	0.1	1.393752
17.795067	0.1	1.393352
17.796733	0.1	1.392779
17.798400	0.1	1.391657
17.800067	0.1	1.389743
17.801733	0.1	1.386912
17.803400	0.1	1.383312
17.805067	0.1	1.379447
17.806733	0.1	1.376439
17.808400	0.1	1.375438
17.810067	0.1	1.375978
17.811733	0.1	1.376052
17.813400	0.1	1.374329
17.815067	0.1	1.371256
17.816733	0.1	1.368038
17.818400	0.1	1.365398
17.820067	0.1	1.363214
17.821733	0.1	1.360998
17.823400	0.1	1.358460
17.825067	0.1	1.355889
17.826733	0.1	1.354204
17.828400	0.1	1.354269
17.830067	0.1	1.355628
17.831733	0.1	1.356392
17.833400	0.1	1.354986
17.835067	0.1	1.351913
17.836733	0.1	1.349025
17.838400	0.1	1.347307
17.840067	0.1	1.346096
17.841733	0.1	1.344387
17.843400	0.1	1.342250
17.845067	0.1	1.340569
17.846733	0.1	1.339721
17.848400	0.1	1.339274
17.850067	0.1	1.338790
17.851733	0.1	1.338199
17.853400	0.1	1.337561
17.855067	0.1	1.336774
17.856733	0.1	1.335875
17.858400	0.1	1.335484
17.860067	0.1	1.336168
17.861733	0.1	1.337738
17.863400	0.1	1.339368
17.865067	0.1	1.340020
17.866733	0.1	1.339032
17.868400	0.1	1.336522
17.870067	0.1	1.333235
17.871733	0.1	1.330199
17.873400	0.1	1.327931
17.875067	0.1	1.326236
17.876733	0.1	1.325011
17.878400	0.1	1.324899
17.880067	0.1	1.326622
17.881733	0.1	1.329756
17.883400	0.1	1.332643
17.885067	0.1	1.333775
17.886733	0.1	1.333021
17.888400	0.1	1.331326
17.890067	0.1	1.329584
17.891733	0.1	1.328136
17.893400	0.1	1.326986
17.895067	0.1	1.325919
17.896733	0.1	1.324778
17.898400	0.1	1.323838
17.900067	0.1	1.323456
17.901733	0.1	1.323507
17.903400	0.1	1.323717
17.905067	0.1	1.324280
17.906733	0.1	1.325775
17.908400	0.1	1.328834
17.910067	0.1	1.333375
17.911733	0.1	1.337933
17.913400	0.1	1.340425
17.915067	0.1	1.339372
17.916733	0.1	1.334785
17.918400	0.1	1.328676
17.920067	0.1	1.324299
17.921733	0.1	1.323894
17.923400	0.1	1.327218
17.925067	0.1	1.332005
17.926733	0.1	1.335694
17.928400	0.1	1.336867
17.930067	0.1	1.335321
17.931733	0.1	1.331377
17.933400	0.1	1.325696
17.935067	0.1	1.319619
17.936733	0.1	1.314962
17.938400	0.1	1.312783
17.940067	0.1	1.312653
17.941733	0.1	1.313454
17.943400	0.1	1.314408
17.945067	0.1	1.315386
17.946733	0.1	1.316485
17.948400	0.1	1.317398
17.950067	0.1	1.317421
17.951733	0.1	1.316136
17.953400	0.1	1.313752
17.955067	0.1	1.310883
17.956733	0.1	1.308168
17.958400	0.1	1.306175
17.960067	0.1	1.305281
17.961733	0.1	1.305332
17.963400	0.1	1.305691
17.965067	0.1	1.305523
17.966733	0.1	1.304117
17.968400	0.1	1.301551
17.970067	0.1	1.298906
17.971733	0.1	1.297370
17.973400	0.1	1.297239
17.975067	0.1	1.297900
17.976733	0.1	1.298413
17.978400	0.1	1.298008
17.980067	0.1	1.296159
17.981733	0.1	1.292550
17.983400	0.1	1.287167
17.985067	0.1	1.280569
17.986733	0.1	1.273742
17.988400	0.1	1.267595
17.990067	0.1	1.262603
17.991733	0.1	1.258967
17.993400	0.1	1.256680
17.995067	0.1	1.255325
17.996733	0.1	1.254245
17.998400	0.1	1.252959
18.000067	0.1	1.251311
18.001733	0.1	1.249542
18.003400	0.1	1.248238
18.005067	0.1	1.247744
18.006733	0.1	1.247744
18.008400	0.1	1.247739
18.010067	0.1	1.247562
18.011733	0.1	1.246971
18.013400	0.1	1.245392
18.015067	0.1	1.242799
18.016733	0.1	1.240009
18.018400	0.1	1.237639
18.020067	0.1	1.235544
18.021733	0.1	1.233472
18.023400	0.1	1.231427
18.025067	0.1	1.229071
18.026733	0.1	1.225504
18.028400	0.1	1.220228
18.030067	0.1	1.213858
18.031733	0.1	1.207725
18.033400	0.1	1.203245
18.035067	0.1	1.201336
18.036733	0.1	1.201951
18.038400	0.1	1.204172
18.040067	0.1	1.206296
18.041733	0.1	1.206351
18.043400	0.1	1.203585
18.045067	0.1	1.198761
18.046733	0.1	1.193136
18.048400	0.1	1.187949
18.050067	0.1	1.184214
18.051733	0.1	1.182300
18.053400	0.1	1.181960
18.055067	0.1	1.182491
18.056733	0.1	1.182933
18.058400	0.1	1.182705
18.060067	0.1	1.181951
18.061733	0.1	1.180945
18.063400	0.1	1.179767
18.065067	0.1	1.178514
18.066733	0.1	1.177434
18.068400	0.1	1.176787
18.070067	0.1	1.176456
18.071733	0.1	1.175497
18.073400	0.1	1.172731
18.075067	0.1	1.168009
18.076733	0.1	1.162491
18.078400	0.1	1.157825
18.080067	0.1	1.155278
18.081733	0.1	1.155147
18.083400	0.1	1.156474
18.085067	0.1	1.157722
18.086733	0.1	1.157788
18.088400	0.1	1.156605
18.090067	0.1	1.155101
18.091733	0.1	1.153988
18.093400	0.1	1.152949
18.095067	0.1	1.151767
18.096733	0.1	1.151310
18.098400	0.1	1.152568
18.100067	0.1	1.155343
18.101733	0.1	1.158244
18.103400	0.1	1.159571
18.105067	0.1	1.158649
18.106733	0.1	1.156605
18.108400	0.1	1.155338
18.110067	0.1	1.155799
18.111733	0.1	1.157643
18.113400	0.1	1.160079
18.115067	0.1	1.162812
18.116733	0.1	1.166216
18.118400	0.1	1.170370
18.120067	0.1	1.174100
18.121733	0.1	1.175702
18.123400	0.1	1.174533
18.125067	0.1	1.171562
18.126733	0.1	1.168358
18.128400	0.1	1.165504
18.130067	0.1	1.162565
18.131733	0.1	1.159809
18.133400	0.1	1.158291
18.135067	0.1	1.158346
18.136733	0.1	1.159357
18.138400	0.1	1.160502
18.140067	0.1	1.160940
18.141733	0.1	1.160181
18.143400	0.1	1.158728
18.145067	0.1	1.157806
18.146733	0.1	1.158249
18.148400	0.1	1.159948
18.150067	0.1	1.162030
18.151733	0.1	1.163348
18.153400	0.1	1.163417
18.155067	0.1	1.162961
18.156733	0.1	1.163320
18.158400	0.1	1.165271
18.160067	0.1	1.168260
18.161733	0.1	1.170835
18.163400	0.1	1.171646
18.165067	0.1	1.170044
18.166733	0.1	1.166407
18.168400	0.1	1.162281
18.170067	0.1	1.159641
18.171733	0.1	1.159706
18.173400	0.1	1.161988
18.175067	0.1	1.164833
18.176733	0.1	1.167217
18.178400	0.1	1.169406
18.180067	0.1	1.171748
18.181733	0.1	1.173397
18.183400	0.1	1.172926
18.185067	0.1	1.170249
18.186733	0.1	1.166901
18.188400	0.1	1.164540
18.190067	0.1	1.163897
18.191733	0.1	1.164400
18.193400	0.1	1.164624
18.195067	0.1	1.163753
18.196733	0.1	1.161937
18.198400	0.1	1.159399
18.200067	0.1	1.156540
18.201733	0.1	1.154309
18.203400	0.1	1.153462
18.205067	0.1	1.153876
18.206733	0.1	1.154640
18.208400	0.1	1.154575
18.210067	0.1	1.153070
18.211733	0.1	1.150551
18.213400	0.1	1.147878
18.215067	0.1	1.145280
18.216733	0.1	1.142467
18.218400	0.1	1.139683
18.220067	0.1	1.138151
18.221733	0.1	1.139026
18.223400	0.1	1.141946
18.225067	0.1	1.145471
18.226733	0.1	1.148526
18.228400	0.1	1.150314
18.230067	0.1	1.149746
18.231733	0.1	1.146500
18.233400	0.1	1.141955
18.235067	0.1	1.137853
18.236733	0.1	1.134826
18.238400	0.1	1.132768
18.240067	0.1	1.131436
18.241733	0.1	1.130635
18.243400	0.1	1.130365
18.245067	0.1	1.130472
18.246733	0.1	1.130281
18.248400	0.1	1.129527
18.250067	0.1	1.128810
18.251733	0.1	1.128358
18.253400	0.1	1.127399
18.255067	0.1	1.125229
18.256733	0.1	1.122165
18.258400	0.1	1.119091
18.260067	0.1	1.116339
18.261733	0.1	1.113545
18.263400	0.1	1.110449
18.265067	0.1	1.107384
18.266733	0.1	1.104977
18.268400	0.1	1.103478
18.270067	0.1	1.102705
18.271733	0.1	1.102146
18.273400	0.1	1.100861
18.275067	0.1	1.097964
18.276733	0.1	1.093205
18.278400	0.1	1.086900
18.280067	0.1	1.079720
18.281733	0.1	1.072725
18.283400	0.1	1.067184
18.285067	0.1	1.063808
18.286733	0.1	1.062481
18.288400	0.1	1.062583
18.290067	0.1	1.063272
18.291733	0.1	1.063822
18.293400	0.1	1.063757
18.295067	0.1	1.062835
18.296733	0.1	1.061037
18.298400	0.1	1.058467
18.300067	0.1	1.055566
18.301733	0.1	1.053181
18.303400	0.1	1.051850
18.305067	0.1	1.051044
18.306733	0.1	1.049824
18.308400	0.1	1.048120
18.310067	0.1	1.046821
18.311733	0.1	1.046658
18.313400	0.1	1.047621
18.315067	0.1	1.049200
18.316733	0.1	1.050928
18.318400	0.1	1.052576
18.320067	0.1	1.053987
18.321733	0.1	1.054881
18.323400	0.1	1.055058
18.325067	0.1	1.054932
18.326733	0.1	1.055538
18.328400	0.1	1.057410
18.330067	0.1	1.059668
18.331733	0.1	1.060758
18.333400	0.1	1.059864
18.335067	0.1	1.057484
18.336733	0.1	1.054704
18.338400	0.1	1.052134
18.340067	0.1	1.049982
18.341733	0.1	1.048516
18.343400	0.1	1.047896
18.345067	0.1	1.047901
18.346733	0.1	1.047943
18.348400	0.1	1.047356
18.350067	0.1	1.046336
18.351733	0.1	1.046164
18.353400	0.1	1.047789
18.355067	0.1	1.050979
18.356733	0.1	1.054890
18.358400	0.1	1.058318
18.360067	0.1	1.059589
18.361733	0.1	1.057740
18.363400	0.1	1.053638
18.365067	0.1	1.049358
18.366733	0.1	1.046564
18.368400	0.1	1.045633
18.370067	0.1	1.046462
18.371733	0.1	1.048911
18.373400	0.1	1.052152
18.375067	0.1	1.055081
18.376733	0.1	1.057372
18.378400	0.1	1.058886
18.380067	0.1	1.059105
18.381733	0.1	1.058010
18.383400	0.1	1.056502
18.385067	0.1	1.055505
18.386733	0.1	1.055459
18.388400	0.1	1.056334
18.390067	0.1	1.057773
18.391733	0.1	1.059528
18.393400	0.1	1.061331
18.395067	0.1	1.062541
18.396733	0.1	1.062797
18.398400	0.1	1.062443
18.400067	0.1	1.062038
18.401733	0.1	1.062155
18.403400	0.1	1.063086
18.405067	0.1	1.064287
18.406733	0.1	1.064870
18.408400	0.1	1.064623
18.410067	0.1	1.064083
18.411733	0.1	1.064013
18.413400	0.1	1.064762
18.415067	0.1	1.066155
18.416733	0.1	1.068003
18.418400	0.1	1.070322
18.420067	0.1	1.072749
18.421733	0.1	1.074695
18.423400	0.1	1.076097
18.425067	0.1	1.077517
18.426733	0.1	1.079435
18.428400	0.1	1.081564
18.430067	0.1	1.082742
18.431733	0.1	1.081913
18.433400	0.1	1.079119
18.435067	0.1	1.075491
18.436733	0.1	1.072478
18.438400	0.1	1.071119
18.440067	0.1	1.071556
18.441733	0.1	1.072944
18.443400	0.1	1.073824
18.445067	0.1	1.073177
18.446733	0.1	1.071426
18.448400	0.1	1.070024
18.450067	0.1	1.069792
18.451733	0.1	1.070136
18.453400	0.1	1.069871
18.455067	0.1	1.068264
18.456733	0.1	1.065615
18.458400	0.1	1.062974
18.460067	0.1	1.061265
18.461733	0.1	1.060851
18.463400	0.1	1.061531
18.465067	0.1	1.062364
18.466733	0.1	1.061927
18.468400	0.1	1.059459
18.470067	0.1	1.055677
18.471733	0.1	1.051985
18.473400	0.1	1.049452
18.475067	0.1	1.048874
18.476733	0.1	1.050956
18.478400	0.1	1.055244
18.480067	0.1	1.059547
18.481733	0.1	1.061531
18.483400	0.1	1.060860
18.485067	0.1	1.058863
18.486733	0.1	1.056558
18.488400	0.1	1.054141
18.490067	0.1	1.052204
18.491733	0.1	1.051878
18.493400	0.1	1.053484
18.495067	0.1	1.056036
18.496733	0.1	1.058150
18.498400	0.1	1.058565
18.500067	0.1	1.056292
18.501733	0.1	1.051431
18.503400	0.1	1.045601
18.505067	0.1	1.041074
18.506733	0.1	1.039328
18.508400	0.1	1.040292
18.510067	0.1	1.042634
18.511733	0.1	1.044534
18.513400	0.1	1.044627
18.515067	0.1	1.042727
18.516733	0.1	1.039249
18.518400	0.1	1.034155
18.520067	0.1	1.027659
18.521733	0.1	1.021796
18.523400	0.1	1.019449
18.525067	0.1	1.021493
18.526733	0.1	1.026075
18.528400	0.1	1.030513
18.530067	0.1	1.033186
18.531733	0.1	1.033964
18.533400	0.1	1.033493
18.535067	0.1	1.032380
18.536733	0.1	1.031142
18.538400	0.1	1.030411
18.540067	0.1	1.030453
18.541733	0.1	1.030681
18.543400	0.1	1.030033
18.545067	0.1	1.028073
18.546733	0.1	1.025358
18.548400	0.1	1.022643
18.550067	0.1	1.020269
18.551733	0.1	1.018308
18.553400	0.1	1.017028
18.555067	0.1	1.017256
18.556733	0.1	1.019719
18.558400	0.1	1.023998
18.560067	0.1	1.028576
18.561733	0.1	1.031877
18.563400	0.1	1.033298
18.565067	0.1	1.033153
18.566733	0.1	1.031961
18.568400	0.1	1.030294
18.570067	0.1	1.028650
18.571733	0.1	1.027007
18.573400	0.1	1.024986
18.575067	0.1	1.022550
18.576733	0.1	1.020213
18.578400	0.1	1.018662
18.580067	0.1	1.018494
18.581733	0.1	1.019971
18.583400	0.1	1.023025
18.585067	0.1	1.027398
18.586733	0.1	1.032283
18.588400	0.1	1.036287
18.590067	0.1	1.038434
18.591733	0.1	1.038830
18.593400	0.1	1.038164
18.595067	0.1	1.036925
18.596733	0.1	1.034993
18.598400	0.1	1.032124
18.600067	0.1	1.028855
18.601733	0.1	1.026541
18.603400	0.1	1.026196
18.605067	0.1	1.027510
18.606733	0.1	1.029042
18.608400	0.1	1.029149
18.610067	0.1	1.027388
18.611733	0.1	1.025135
18.613400	0.1	1.024469
18.615067	0.1	1.026355
18.616733	0.1	1.029987
18.618400	0.1	1.033721
18.620067	0.1	1.035891
18.621733	0.1	1.035351
18.623400	0.1	1.032483
18.625067	0.1	1.029545
18.626733	0.1	1.028995
18.628400	0.1	1.031575
18.630067	0.1	1.036343
18.631733	0.1	1.041680
18.633400	0.1	1.046145
18.635067	0.1	1.048772
18.636733	0.1	1.049326
18.638400	0.1	1.048357
18.640067	0.1	1.046411
18.641733	0.1	1.043705
18.643400	0.1	1.040860
18.645067	0.1	1.038755
18.646733	0.1	1.037745
18.648400	0.1	1.037656
18.650067	0.1	1.038392
18.651733	0.1	1.039961
18.653400	0.1	1.042290
18.655067	0.1	1.045340
18.656733	0.1	1.048874
18.658400	0.1	1.052101
18.660067	0.1	1.054187
18.661733	0.1	1.054816
18.663400	0.1	1.054229
18.665067	0.1	1.053447
18.666733	0.1	1.053722
18.668400	0.1	1.055533
18.670067	0.1	1.057996
18.671733	0.1	1.059109
18.673400	0.1	1.057354
18.675067	0.1	1.053736
18.676733	0.1	1.051188
18.678400	0.1	1.051882
18.680067	0.1	1.055901
18.681733	0.1	1.061833
18.683400	0.1	1.067724
18.685067	0.1	1.072045
18.686733	0.1	1.074150
18.688400	0.1	1.073922
18.690067	0.1	1.071664
18.691733	0.1	1.068488
18.693400	0.1	1.066113
18.695067	0.1	1.065820
18.696733	0.1	1.067468
18.698400	0.1	1.069447
18.700067	0.1	1.070052
18.701733	0.1	1.068865
18.703400	0.1	1.066690
18.705067	0.1	1.064441
18.706733	0.1	1.062392
18.708400	0.1	1.060679
18.710067	0.1	1.059738
18.711733	0.1	1.059817
18.713400	0.1	1.060585
18.715067	0.1	1.061670
18.716733	0.1	1.063277
18.718400	0.1	1.065326
18.720067	0.1	1.066900
18.721733	0.1	1.067314
18.723400	0.1	1.066830
18.725067	0.1	1.066169
18.726733	0.1	1.065996
18.728400	0.1	1.066495
18.730067	0.1	1.067352
18.731733	0.1	1.068381
18.733400	0.1	1.069615
18.735067	0.1	1.070970
18.736733	0.1	1.072423
18.738400	0.1	1.074034
18.740067	0.1	1.075561
18.741733	0.1	1.076474
18.743400	0.1	1.076479
18.745067	0.1	1.075817
18.746733	0.1	1.075072
18.748400	0.1	1.074467
18.750067	0.1	1.073573
18.751733	0.1	1.071985
18.753400	0.1	1.069829
18.755067	0.1	1.067491
18.756733	0.1	1.065447
18.758400	0.1	1.064548
18.760067	0.1	1.065847
18.761733	0.1	1.069689
18.763400	0.1	1.075249
18.765067	0.1	1.080814
18.766733	0.1	1.084344
18.768400	0.1	1.084516
18.770067	0.1	1.081815
18.771733	0.1	1.078350
18.773400	0.1	1.076162
18.775067	0.1	1.075878
18.776733	0.1	1.077019
18.778400	0.1	1.079044
18.780067	0.1	1.081540
18.781733	0.1	1.083789
18.783400	0.1	1.085144
18.785067	0.1	1.085778
18.786733	0.1	1.086271
18.788400	0.1	1.086849
18.790067	0.1	1.087566
18.791733	0.1	1.088562
18.793400	0.1	1.089876
18.795067	0.1	1.091561
18.796733	0.1	1.093540
18.798400	0.1	1.095035
18.800067	0.1	1.095305
18.801733	0.1	1.094858
18.803400	0.1	1.095040
18.805067	0.1	1.096600
18.806733	0.1	1.099305
18.808400	0.1	1.102397
18.810067	0.1	1.104926
18.811733	0.1	1.106136
18.813400	0.1	1.106095
18.815067	0.1	1.105727
18.816733	0.1	1.106462
18.818400	0.1	1.109312
18.820067	0.1	1.114244
18.821733	0.1	1.120740
18.823400	0.1	1.128404
18.825067	0.1	1.136465
18.826733	0.1	1.143413
18.828400	0.1	1.147971
18.830067	0.1	1.150286
18.831733	0.1	1.151953
18.833400	0.1	1.154561
18.835067	0.1	1.158286
18.836733	0.1	1.162603
18.838400	0.1	1.167590
18.840067	0.1	1.173532
18.841733	0.1	1.180158
18.843400	0.1	1.186728
18.845067	0.1	1.192759
18.846733	0.1	1.198403
18.848400	0.1	1.203967
18.850067	0.1	1.209201
18.851733	0.1	1.213714
18.853400	0.1	1.217779
18.855067	0.1	1.222338
18.856733	0.1	1.228149
18.858400	0.1	1.234817
18.860067	0.1	1.241006
18.861733	0.1	1.246016
18.863400	0.1	1.250273
18.865067	0.1	1.254422
18.866733	0.1	1.258920
18.868400	0.1	1.263740
18.870067	0.1	1.268513
18.871733	0.1	1.273453
18.873400	0.1	1.279241
18.875067	0.1	1.285882
18.876733	0.1	1.292489
18.878400	0.1	1.298198
18.880067	0.1	1.302781
18.881733	0.1	1.306487
18.883400	0.1	1.309630
18.885067	0.1	1.312443
18.886733	0.1	1.315097
18.888400	0.1	1.317635
18.890067	0.1	1.320029
18.891733	0.1	1.322287
18.893400	0.1	1.324182
18.895067	0.1	1.325305
18.896733	0.1	1.325291
18.898400	0.1	1.323968
18.900067	0.1	1.321477
18.901733	0.1	1.318040
18.903400	0.1	1.314031
18.905067	0.1	1.310254
18.906733	0.1	1.307507
18.908400	0.1	1.305630
18.910067	0.1	1.303591
18.911733	0.1	1.300471
18.913400	0.1	1.296392
18.915067	0.1	1.291945
18.916733	0.1	1.287297
18.918400	0.1	1.282203
18.920067	0.1	1.276294
18.921733	0.1	1.269630
18.923400	0.1	1.262981
18.925067	0.1	1.257067
18.926733	0.1	1.252028
18.928400	0.1	1.247609
18.930067	0.1	1.243548
18.931733	0.1	1.239968
18.933400	0.1	1.236917
18.935067	0.1	1.233723
18.936733	0.1	1.229392
18.938400	0.1	1.223325
18.940067	0.1	1.215599
18.941733	0.1	1.207376
18.943400	0.1	1.200251
18.945067	0.1	1.194542
18.946733	0.1	1.189131
18.948400	0.1	1.183120
18.950067	0.1	1.176945
18.951733	0.1	1.171771
18.953400	0.1	1.167948
18.955067	0.1	1.164479
18.956733	0.1	1.160284
18.958400	0.1	1.155185
18.960067	0.1	1.149350
18.961733	0.1	1.142668
18.963400	0.1	1.135110
18.965067	0.1	1.127268
18.966733	0.1	1.120120
18.968400	0.1	1.114272
18.970067	0.1	1.109736
18.971733	0.1	1.106309
18.973400	0.1	1.103478
18.975067	0.1	1.100693
18.976733	0.1	1.098053
18.978400	0.1	1.096041
18.980067	0.1	1.094714
18.981733	0.1	1.093727
18.983400	0.1	1.092441
18.985067	0.1	1.090076
18.986733	0.1	1.086281
18.988400	0.1	1.081619
18.990067	0.1	1.077326
18.991733	0.1	1.074444
18.993400	0.1	1.072939
18.995067	0.1	1.071948
18.996733	0.1	1.070863
18.998400	0.1	1.069834
19.000067	0.1	1.069023
19.001733	0.1	1.067743
19.003400	0.1	1.064725
19.005067	0.1	1.059501
19.006733	0.1	1.053456
19.008400	0.1	1.048953
19.010067	0.1	1.047230
19.011733	0.1	1.047668
19.013400	0.1	1.048576
19.015067	0.1	1.048320
19.016733	0.1	1.046183
19.018400	0.1	1.042448
19.020067	0.1	1.037745
19.021733	0.1	1.032627
19.023400	0.1	1.027426
19.025067	0.1	1.022210
19.026733	0.1	1.017121
19.028400	0.1	1.012543
19.030067	0.1	1.008846
19.031733	0.1	1.005754
19.033400	0.1	1.002466
19.035067	0.1	0.998857
19.036733	0.1	0.995765
19.038400	0.1	0.993800
19.040067	0.1	0.992813
19.041733	0.1	0.992538
19.043400	0.1	0.992548
19.045067	0.1	0.991812
19.046733	0.1	0.989246
19.048400	0.1	0.984916
19.050067	0.1	0.980040
19.051733	0.1	0.975705
19.053400	0.1	0.972208
19.055067	0.1	0.969456
19.056733	0.1	0.967407
19.058400	0.1	0.965912
19.060067	0.1	0.964450
19.061733	0.1	0.962913
19.063400	0.1	0.961958
19.065067	0.1	0.961754
19.066733	0.1	0.961316
19.068400	0.1	0.959672
19.070067	0.1	0.956957
19.071733	0.1	0.953893
19.073400	0.1	0.950717
19.075067	0.1	0.947770
19.076733	0.1	0.946210
19.078400	0.1	0.946536
19.080067	0.1	0.947546
19.081733	0.1	0.948114
19.083400	0.1	0.948734
19.085067	0.1	0.950256
19.086733	0.1	0.952100
19.088400	0.1	0.952897
19.090067	0.1	0.952347
19.091733	0.1	0.951220
19.093400	0.1	0.949958
19.095067	0.1	0.948189
19.096733	0.1	0.945516
19.098400	0.1	0.942256
19.100067	0.1	0.939053
19.101733	0.1	0.936426
19.103400	0.1	0.935309
19.105067	0.1	0.936799
19.106733	0.1	0.940440
19.108400	0.1	0.943840
19.110067	0.1	0.944668
19.111733	0.1	0.942480
19.113400	0.1	0.938950
19.115067	0.1	0.936603
19.116733	0.1	0.936906
19.118400	0.1	0.939313
19.120067	0.1	0.942107
19.121733	0.1	0.943430
19.123400	0.1	0.942103
19.125067	0.1	0.938494
19.126733	0.1	0.934480
19.128400	0.1	0.932063
19.130067	0.1	0.931891
19.131733	0.1	0.933302
19.133400	0.1	0.935472
19.135067	0.1	0.937986
19.136733	0.1	0.940543
19.138400	0.1	0.942592
19.140067	0.1	0.943337
19.141733	0.1	0.942294
19.143400	0.1	0.940054
19.145067	0.1	0.937972
19.146733	0.1	0.937101
19.148400	0.1	0.937614
19.150067	0.1	0.939136
19.151733	0.1	0.941334
19.153400	0.1	0.944049
19.155067	0.1	0.947043
19.156733	0.1	0.949842
19.158400	0.1	0.951956
19.160067	0.1	0.952934
19.161733	0.1	0.952422
19.163400	0.1	0.950256
19.165067	0.1	0.946713
19.166733	0.1	0.942899
19.168400	0.1	0.940282
19.170067	0.1	0.939337
19.171733	0.1	0.939243
19.173400	0.1	0.938987
19.175067	0.1	0.938321
19.176733	0.1	0.938019
19.178400	0.1	0.939071
19.180067	0.1	0.941223
19.181733	0.1	0.942950
19.183400	0.1	0.942815
19.185067	0.1	0.940552
19.186733	0.1	0.937120
19.188400	0.1	0.933730
19.190067	0.1	0.930955
19.191733	0.1	0.928789
19.193400	0.1	0.927234
19.195067	0.1	0.926550
19.196733	0.1	0.926862
19.198400	0.1	0.927756
19.200067	0.1	0.928720
19.201733	0.1	0.929735
19.203400	0.1	0.930852
19.205067	0.1	0.931663
19.206733	0.1	0.931625
19.208400	0.1	0.930740
19.210067	0.1	0.929576
19.211733	0.1	0.928482
19.213400	0.1	0.927094
19.215067	0.1	0.925004
19.216733	0.1	0.922261
19.218400	0.1	0.918899
19.220067	0.1	0.914978
19.221733	0.1	0.911304
19.223400	0.1	0.909148
19.225067	0.1	0.908915
19.226733	0.1	0.909464
19.228400	0.1	0.908920
19.230067	0.1	0.906303
19.231733	0.1	0.902396
19.233400	0.1	0.898950
19.235067	0.1	0.897185
19.236733	0.1	0.896989
19.238400	0.1	0.897357
19.240067	0.1	0.897367
19.241733	0.1	0.896598
19.243400	0.1	0.894931
19.245067	0.1	0.892188
19.246733	0.1	0.888277
19.248400	0.1	0.883834
19.250067	0.1	0.879932
19.251733	0.1	0.876901
19.253400	0.1	0.874307
19.255067	0.1	0.871764
19.256733	0.1	0.868933
19.258400	0.1	0.865399
19.260067	0.1	0.861250
19.261733	0.1	0.857320
19.263400	0.1	0.854447
19.265067	0.1	0.852696
19.266733	0.1	0.851522
19.268400	0.1	0.850488
19.270067	0.1	0.849552
19.271733	0.1	0.848812
19.273400	0.1	0.847909
19.275067	0.1	0.846284
19.276733	0.1	0.844020
19.278400	0.1	0.841655
19.280067	0.1	0.839229
19.281733	0.1	0.836058
19.283400	0.1	0.831587
19.285067	0.1	0.826488
19.286733	0.1	0.822158
19.288400	0.1	0.819033
19.290067	0.1	0.816635
19.291733	0.1	0.814628
19.293400	0.1	0.812700
19.295067	0.1	0.810199
19.296733	0.1	0.806698
19.298400	0.1	0.802507
19.300067	0.1	0.798446
19.301733	0.1	0.795322
19.303400	0.1	0.793780
19.305067	0.1	0.794097
19.306733	0.1	0.795810
19.308400	0.1	0.797911
19.310067	0.1	0.799363
19.311733	0.1	0.799773
19.313400	0.1	0.799396
19.315067	0.1	0.798544
19.316733	0.1	0.797417
19.318400	0.1	0.796355
19.320067	0.1	0.795461
19.321733	0.1	0.794474
19.323400	0.1	0.793161
19.325067	0.1	0.791484
19.326733	0.1	0.789580
19.328400	0.1	0.787652
19.330067	0.1	0.785650
19.331733	0.1	0.783326
19.333400	0.1	0.780630
19.335067	0.1	0.777831
19.336733	0.1	0.775494
19.338400	0.1	0.774222
19.340067	0.1	0.774423
19.341733	0.1	0.776192
19.343400	0.1	0.779354
19.345067	0.1	0.783410
19.346733	0.1	0.787359
19.348400	0.1	0.790013
19.350067	0.1	0.790791
19.351733	0.1	0.789813
19.353400	0.1	0.787857
19.355067	0.1	0.786199
19.356733	0.1	0.785883
19.358400	0.1	0.787023
19.360067	0.1	0.788770
19.361733	0.1	0.789734
19.363400	0.1	0.789082
19.365067	0.1	0.786940
19.366733	0.1	0.783908
19.368400	0.1	0.780756
19.370067	0.1	0.778181
19.371733	0.1	0.776574
19.373400	0.1	0.775931
19.375067	0.1	0.775885
19.376733	0.1	0.776174
19.378400	0.1	0.777142
19.380067	0.1	0.779112
19.381733	0.1	0.781575
19.383400	0.1	0.783498
19.385067	0.1	0.784323
19.386733	0.1	0.784588
19.388400	0.1	0.785482
19.390067	0.1	0.787699
19.391733	0.1	0.790968
19.393400	0.1	0.794218
19.395067	0.1	0.796234
19.396733	0.1	0.796779
19.398400	0.1	0.796695
19.400067	0.1	0.796844
19.401733	0.1	0.797398
19.403400	0.1	0.797980
19.405067	0.1	0.798320
19.406733	0.1	0.798507
19.408400	0.1	0.798604
19.410067	0.1	0.798390
19.411733	0.1	0.797482
19.413400	0.1	0.795834
19.415067	0.1	0.794148
19.416733	0.1	0.793696
19.418400	0.1	0.795424
19.420067	0.1	0.799140
19.421733	0.1	0.803676
19.423400	0.1	0.807778
19.425067	0.1	0.810646
19.426733	0.1	0.811904
19.428400	0.1	0.811261
19.430067	0.1	0.808546
19.431733	0.1	0.804020
19.433400	0.1	0.798604
19.435067	0.1	0.793845
19.436733	0.1	0.791163
19.438400	0.1	0.790982
19.440067	0.1	0.792826
19.441733	0.1	0.795783
19.443400	0.1	0.798823
19.445067	0.1	0.801338
19.446733	0.1	0.802940
19.448400	0.1	0.802921
19.450067	0.1	0.800542
19.451733	0.1	0.795946
19.453400	0.1	0.790558
19.455067	0.1	0.786129
19.456733	0.1	0.783587
19.458400	0.1	0.783019
19.460067	0.1	0.784011
19.461733	0.1	0.785720
19.463400	0.1	0.787340
19.465067	0.1	0.788262
19.466733	0.1	0.787675
19.468400	0.1	0.784979
19.470067	0.1	0.780518
19.471733	0.1	0.775438
19.473400	0.1	0.771019
19.475067	0.1	0.767843
19.476733	0.1	0.765487
19.478400	0.1	0.763275
19.480067	0.1	0.761142
19.481733	0.1	0.759768
19.483400	0.1	0.760024
19.485067	0.1	0.761990
19.486733	0.1	0.764704
19.488400	0.1	0.766804
19.490067	0.1	0.767317
19.491733	0.1	0.765896
19.493400	0.1	0.762609
19.495067	0.1	0.757878
19.496733	0.1	0.752527
19.498400	0.1	0.747442
19.500067	0.1	0.742883
19.501733	0.1	0.738599
19.503400	0.1	0.734474
19.505067	0.1	0.730781
19.506733	0.1	0.727871
19.508400	0.1	0.725714
19.510067	0.1	0.723908
19.511733	0.1	0.722245
19.513400	0.1	0.720820
19.515067	0.1	0.719610
19.516733	0.1	0.718539
19.518400	0.1	0.717822
19.520067	0.1	0.717514
19.521733	0.1	0.717072
19.523400	0.1	0.715749
19.525067	0.1	0.713351
19.526733	0.1	0.710427
19.528400	0.1	0.707814
19.530067	0.1	0.706050
19.531733	0.1	0.705170
19.533400	0.1	0.704974
19.535067	0.1	0.705165
19.536733	0.1	0.705332
19.538400	0.1	0.704816
19.540067	0.1	0.702902
19.541733	0.1	0.699554
19.543400	0.1	0.695637
19.545067	0.1	0.692289
19.546733	0.1	0.690008
19.548400	0.1	0.688420
19.550067	0.1	0.686944
19.551733	0.1	0.685253
19.553400	0.1	0.683265
19.555067	0.1	0.681248
19.556733	0.1	0.679744
19.558400	0.1	0.679111
19.560067	0.1	0.679209
19.561733	0.1	0.679870
19.563400	0.1	0.681421
19.565067	0.1	0.684066
19.566733	0.1	0.687111
19.568400	0.1	0.689123
19.570067	0.1	0.689025
19.571733	0.1	0.686883
19.573400	0.1	0.683530
19.575067	0.1	0.680056
19.576733	0.1	0.677891
19.578400	0.1	0.677970
19.580067	0.1	0.679609
19.581733	0.1	0.680895
19.583400	0.1	0.680503
19.585067	0.1	0.678771
19.586733	0.1	0.676964
19.588400	0.1	0.675935
19.590067	0.1	0.675889
19.591733	0.1	0.676694
19.593400	0.1	0.677812
19.595067	0.1	0.678659
19.596733	0.1	0.679092
19.598400	0.1	0.679223
19.600067	0.1	0.679106
19.601733	0.1	0.678762
19.603400	0.1	0.678250
19.605067	0.1	0.677612
19.606733	0.1	0.677072
19.608400	0.1	0.677183
19.610067	0.1	0.678101
19.611733	0.1	0.679214
19.613400	0.1	0.680042
19.615067	0.1	0.680736
19.616733	0.1	0.681290
19.618400	0.1	0.681221
19.620067	0.1	0.679935
19.621733	0.1	0.677141
19.623400	0.1	0.673225
19.625067	0.1	0.669230
19.626733	0.1	0.666333
19.628400	0.1	0.665486
19.630067	0.1	0.667055
19.631733	0.1	0.670077
19.633400	0.1	0.672699
19.635067	0.1	0.673984
19.636733	0.1	0.674622
19.638400	0.1	0.675353
19.640067	0.1	0.675744
19.641733	0.1	0.675009
19.643400	0.1	0.673444
19.645067	0.1	0.672350
19.646733	0.1	0.672946
19.648400	0.1	0.675544
19.650067	0.1	0.679260
19.651733	0.1	0.682645
19.653400	0.1	0.684974
19.655067	0.1	0.686408
19.656733	0.1	0.687181
19.658400	0.1	0.687260
19.660067	0.1	0.686948
19.661733	0.1	0.687349
19.663400	0.1	0.689570
19.665067	0.1	0.693328
19.666733	0.1	0.697048
19.668400	0.1	0.699344
19.670067	0.1	0.700015
19.671733	0.1	0.699544
19.673400	0.1	0.698259
19.675067	0.1	0.696294
19.676733	0.1	0.694012
19.678400	0.1	0.691572
19.680067	0.1	0.688690
19.681733	0.1	0.685588
19.683400	0.1	0.683274
19.685067	0.1	0.682231
19.686733	0.1	0.681798
19.688400	0.1	0.681276
19.690067	0.1	0.680899
19.691733	0.1	0.681435
19.693400	0.1	0.683344
19.695067	0.1	0.686520
19.696733	0.1	0.690320
19.698400	0.1	0.693426
19.700067	0.1	0.694613
19.701733	0.1	0.693812
19.703400	0.1	0.692047
19.705067	0.1	0.690520
19.706733	0.1	0.689919
19.708400	0.1	0.690310
19.710067	0.1	0.691549
19.711733	0.1	0.693193
19.713400	0.1	0.694063
19.715067	0.1	0.693263
19.716733	0.1	0.691321
19.718400	0.1	0.689379
19.720067	0.1	0.687880
19.721733	0.1	0.686496
19.723400	0.1	0.685034
19.725067	0.1	0.683931
19.726733	0.1	0.683786
19.728400	0.1	0.684685
19.730067	0.1	0.685984
19.731733	0.1	0.686613
19.733400	0.1	0.686259
19.735067	0.1	0.686441
19.736733	0.1	0.689281
19.738400	0.1	0.694911
19.740067	0.1	0.701053
19.741733	0.1	0.705263
19.743400	0.1	0.706608
19.745067	0.1	0.705360
19.746733	0.1	0.702208
19.748400	0.1	0.698515
19.750067	0.1	0.696108
19.751733	0.1	0.695749
19.753400	0.1	0.696480
19.755067	0.1	0.697062
19.756733	0.1	0.697221
19.758400	0.1	0.697118
19.760067	0.1	0.696690
19.761733	0.1	0.696108
19.763400	0.1	0.696019
19.765067	0.1	0.697039
19.766733	0.1	0.699675
19.768400	0.1	0.704085
19.770067	0.1	0.709454
19.771733	0.1	0.714259
19.773400	0.1	0.717277
19.775067	0.1	0.718120
19.776733	0.1	0.717426
19.778400	0.1	0.716494
19.780067	0.1	0.716373
19.781733	0.1	0.717249
19.783400	0.1	0.718632
19.785067	0.1	0.719754
19.786733	0.1	0.719945
19.788400	0.1	0.719260
19.790067	0.1	0.718487
19.791733	0.1	0.718292
19.793400	0.1	0.718748
19.795067	0.1	0.719684
19.796733	0.1	0.720741
19.798400	0.1	0.721510
19.800067	0.1	0.721947
19.801733	0.1	0.722073
19.803400	0.1	0.721775
19.805067	0.1	0.721230
19.806733	0.1	0.720848
19.808400	0.1	0.720760
19.810067	0.1	0.720383
19.811733	0.1	0.718776
19.813400	0.1	0.715591
19.815067	0.1	0.711684
19.816733	0.1	0.708527
19.818400	0.1	0.706743
19.820067	0.1	0.705719
19.821733	0.1	0.704629
19.823400	0.1	0.703279
19.825067	0.1	0.701705
19.826733	0.1	0.699861
19.828400	0.1	0.697840
19.830067	0.1	0.695796
19.831733	0.1	0.693542
19.833400	0.1	0.690809
19.835067	0.1	0.687814
19.836733	0.1	0.685109
19.838400	0.1	0.682906
19.840067	0.1	0.681295
19.841733	0.1	0.680792
19.843400	0.1	0.681630
19.845067	0.1	0.682902
19.846733	0.1	0.683037
19.848400	0.1	0.681244
19.850067	0.1	0.678194
19.851733	0.1	0.674869
19.853400	0.1	0.671525
19.855067	0.1	0.668219
19.856733	0.1	0.665272
19.858400	0.1	0.662943
19.860067	0.1	0.661300
19.861733	0.1	0.660312
19.863400	0.1	0.659730
19.865067	0.1	0.659046
19.866733	0.1	0.657700
19.868400	0.1	0.655469
19.870067	0.1	0.652745
19.871733	0.1	0.650315
19.873400	0.1	0.648703
19.875067	0.1	0.647688
19.876733	0.1	0.646636
19.878400	0.1	0.645337
19.880067	0.1	0.644247
19.881733	0.1	0.644103
19.883400	0.1	0.645807
19.885067	0.1	0.649956
19.886733	0.1	0.655693
19.888400	0.1	0.660806
19.890067	0.1	0.663470
19.891733	0.1	0.663418
19.893400	0.1	0.661639
19.895067	0.1	0.659642
19.896733	0.1	0.658855
19.898400	0.1	0.660000
19.900067	0.1	0.662706
19.901733	0.1	0.665858
19.903400	0.1	0.668326
19.905067	0.1	0.669626
19.906733	0.1	0.669835
19.908400	0.1	0.669542
19.910067	0.1	0.669793
19.911733	0.1	0.671241
19.913400	0.1	0.673188
19.915067	0.1	0.674590
19.916733	0.1	0.675092
19.918400	0.1	0.674571
19.920067	0.1	0.672922
19.921733	0.1	0.670743
19.923400	0.1	0.669216
19.925067	0.1	0.669435
19.926733	0.1	0.671707
19.928400	0.1	0.675484
19.930067	0.1	0.679917
19.931733	0.1	0.684308
19.933400	0.1	0.688154
19.935067	0.1	0.690939
19.936733	0.1	0.692364
19.938400	0.1	0.692746
19.940067	0.1	0.692578
19.941733	0.1	0.691940
19.943400	0.1	0.690822
19.945067	0.1	0.689500
19.946733	0.1	0.688396
19.948400	0.1	0.687875
19.950067	0.1	0.688196
19.951733	0.1	0.689384
19.953400	0.1	0.690809
19.955067	0.1	0.691502
19.956733	0.1	0.691186
19.958400	0.1	0.690478
19.960067	0.1	0.690017
19.961733	0.1	0.689663
19.963400	0.1	0.688639
19.965067	0.1	0.686347
19.966733	0.1	0.683153
19.968400	0.1	0.680396
19.970067	0.1	0.679372
19.971733	0.1	0.680261
19.973400	0.1	0.682198
19.975067	0.1	0.684359
19.976733	0.1	0.686175
19.978400	0.1	0.687111
19.980067	0.1	0.687051
19.981733	0.1	0.686501
19.983400	0.1	0.686031
19.985067	0.1	0.685765
19.986733	0.1	0.685751
19.988400	0.1	0.686492
19.990067	0.1	0.688354
19.991733	0.1	0.690683
19.993400	0.1	0.692206
19.995067	0.1	0.692341
19.996733	0.1	0.691684
19.998400	0.1	0.691167
20.000067	0.1	0.690692
20.001733	0.1	0.689072
20.003400	0.1	0.685803
20.005067	0.1	0.681919
20.006733	0.1	0.678543
20.008400	0.1	0.675954
20.010067	0.1	0.674054
20.011733	0.1	0.672666
20.013400	0.1	0.671768
20.015067	0.1	0.671661
20.016733	0.1	0.672289
20.018400	0.1	0.672955
20.020067	0.1	0.672997
20.021733	0.1	0.672322
20.023400	0.1	0.671395
20.025067	0.1	0.670925
20.026733	0.1	0.671339
20.028400	0.1	0.672261
20.030067	0.1	0.672806
20.031733	0.1	0.672517
20.033400	0.1	0.671642
20.035067	0.1	0.670645
20.036733	0.1	0.669700
20.038400	0.1	0.668545
20.040067	0.1	0.667023
20.041733	0.1	0.665593
20.043400	0.1	0.664718
20.045067	0.1	0.664094
20.046733	0.1	0.663190
20.048400	0.1	0.662156
20.050067	0.1	0.661639
20.051733	0.1	0.661695
20.053400	0.1	0.661579
20.055067	0.1	0.660694
20.056733	0.1	0.659293
20.058400	0.1	0.658305
20.060067	0.1	0.658655
20.061733	0.1	0.660419
20.063400	0.1	0.662678
20.065067	0.1	0.664610
20.066733	0.1	0.666105
20.068400	0.1	0.666953
20.070067	0.1	0.666655
20.071733	0.1	0.665355
20.073400	0.1	0.664066
20.075067	0.1	0.663721
20.076733	0.1	0.664582
20.078400	0.1	0.666603
20.080067	0.1	0.669770
20.081733	0.1	0.673905
20.083400	0.1	0.678301
20.085067	0.1	0.681779
20.086733	0.1	0.683251
20.088400	0.1	0.682171
20.090067	0.1	0.678771
20.091733	0.1	0.674091
20.093400	0.1	0.669644
20.095067	0.1	0.666790
20.096733	0.1	0.666426
20.098400	0.1	0.668541
20.100067	0.1	0.671912
20.101733	0.1	0.675214
20.103400	0.1	0.678007
20.105067	0.1	0.680187
20.106733	0.1	0.681803
20.108400	0.1	0.683498
20.110067	0.1	0.685854
20.111733	0.1	0.688476
20.113400	0.1	0.690576
20.115067	0.1	0.692084
20.116733	0.1	0.693607
20.118400	0.1	0.695642
20.120067	0.1	0.698208
20.121733	0.1	0.701109
20.123400	0.1	0.704154
20.125067	0.1	0.706958
20.126733	0.1	0.709044
20.128400	0.1	0.710199
20.130067	0.1	0.710515
20.131733	0.1	0.710380
20.133400	0.1	0.710427
20.135067	0.1	0.711312
20.136733	0.1	0.713239
20.138400	0.1	0.715898
20.140067	0.1	0.718725
20.141733	0.1	0.721077
20.143400	0.1	0.722199
20.145067	0.1	0.721747
20.146733	0.1	0.720411
20.148400	0.1	0.719922
20.150067	0.1	0.721938
20.151733	0.1	0.726492
20.153400	0.1	0.731885
20.155067	0.1	0.736229
20.156733	0.1	0.738790
20.158400	0.1	0.740429
20.160067	0.1	0.742679
20.161733	0.1	0.745985
20.163400	0.1	0.749216
20.165067	0.1	0.750916
20.166733	0.1	0.750734
20.168400	0.1	0.749859
20.170067	0.1	0.749733
20.171733	0.1	0.750511
20.173400	0.1	0.751545
20.175067	0.1	0.752853
20.176733	0.1	0.755084
20.178400	0.1	0.758413
20.180067	0.1	0.761971
20.181733	0.1	0.764355
20.183400	0.1	0.765021
20.185067	0.1	0.764891
20.186733	0.1	0.765212
20.188400	0.1	0.766399
20.190067	0.1	0.768136
20.191733	0.1	0.769999
20.193400	0.1	0.772006
20.195067	0.1	0.774525
20.196733	0.1	0.777286
20.198400	0.1	0.779242
20.200067	0.1	0.779983
20.201733	0.1	0.780076
20.203400	0.1	0.780006
20.205067	0.1	0.779806
20.206733	0.1	0.779545
20.208400	0.1	0.779717
20.210067	0.1	0.781091
20.211733	0.1	0.783708
20.213400	0.1	0.786493
20.215067	0.1	0.788090
20.216733	0.1	0.787601
20.218400	0.1	0.784840
20.220067	0.1	0.780756
20.221733	0.1	0.777538
20.223400	0.1	0.777040
20.225067	0.1	0.778916
20.226733	0.1	0.781538
20.228400	0.1	0.784039
20.230067	0.1	0.786539
20.231733	0.1	0.788905
20.233400	0.1	0.790195
20.235067	0.1	0.789543
20.236733	0.1	0.787247
20.238400	0.1	0.784555
20.240067	0.1	0.782320
20.241733	0.1	0.780472
20.243400	0.1	0.778940
20.245067	0.1	0.778288
20.246733	0.1	0.779014
20.248400	0.1	0.780760
20.250067	0.1	0.782805
20.251733	0.1	0.784881
20.253400	0.1	0.787219
20.255067	0.1	0.789901
20.256733	0.1	0.792616
20.258400	0.1	0.794884
20.260067	0.1	0.796202
20.261733	0.1	0.796327
20.263400	0.1	0.795624
20.265067	0.1	0.794781
20.266733	0.1	0.794171
20.268400	0.1	0.793803
20.270067	0.1	0.793738
20.271733	0.1	0.794204
20.273400	0.1	0.795228
20.275067	0.1	0.796225
20.276733	0.1	0.796327
20.278400	0.1	0.795349
20.280067	0.1	0.794213
20.281733	0.1	0.794088
20.283400	0.1	0.795284
20.285067	0.1	0.797175
20.286733	0.1	0.798972
20.288400	0.1	0.800258
20.290067	0.1	0.800928
20.291733	0.1	0.801207
20.293400	0.1	0.801384
20.295067	0.1	0.801296
20.296733	0.1	0.800593
20.298400	0.1	0.799797
20.300067	0.1	0.800090
20.301733	0.1	0.802069
20.303400	0.1	0.805161
20.305067	0.1	0.807983
20.306733	0.1	0.809557
20.308400	0.1	0.810428
20.310067	0.1	0.811978
20.311733	0.1	0.814865
20.313400	0.1	0.818651
20.315067	0.1	0.822693
20.316733	0.1	0.826879
20.318400	0.1	0.831299
20.320067	0.1	0.835583
20.321733	0.1	0.839187
20.323400	0.1	0.842032
20.325067	0.1	0.844528
20.326733	0.1	0.847024
20.328400	0.1	0.849711
20.330067	0.1	0.852770
20.331733	0.1	0.856109
20.333400	0.1	0.858940
20.335067	0.1	0.860379
20.336733	0.1	0.860542
20.338400	0.1	0.860482
20.340067	0.1	0.861119
20.341733	0.1	0.862461
20.343400	0.1	0.863951
20.345067	0.1	0.865553
20.346733	0.1	0.867923
20.348400	0.1	0.871774
20.350067	0.1	0.877194
20.351733	0.1	0.883425
20.353400	0.1	0.889474
20.355067	0.1	0.894736
20.356733	0.1	0.899094
20.358400	0.1	0.902545
20.360067	0.1	0.904896
20.361733	0.1	0.906140
20.363400	0.1	0.906964
20.365067	0.1	0.908412
20.366733	0.1	0.911281
20.368400	0.1	0.915718
20.370067	0.1	0.920934
20.371733	0.1	0.925707
20.373400	0.1	0.929413
20.375067	0.1	0.932333
20.376733	0.1	0.935169
20.378400	0.1	0.938536
20.380067	0.1	0.942880
20.381733	0.1	0.948203
20.383400	0.1	0.953665
20.385067	0.1	0.958219
20.386733	0.1	0.961791
20.388400	0.1	0.965204
20.390067	0.1	0.968999
20.391733	0.1	0.973409
20.393400	0.1	0.978727
20.395067	0.1	0.984860
20.396733	0.1	0.991104
20.398400	0.1	0.996739
20.400067	0.1	1.001433
20.401733	0.1	1.005284
20.403400	0.1	1.008715
20.405067	0.1	1.012241
20.406733	0.1	1.016441
20.408400	0.1	1.022075
20.410067	0.1	1.029433
20.411733	0.1	1.037652
20.413400	0.1	1.045214
20.415067	0.1	1.051049
20.416733	0.1	1.055067
20.418400	0.1	1.057922
20.420067	0.1	1.060455
20.421733	0.1	1.063165
20.423400	0.1	1.066178
20.425067	0.1	1.069405
20.426733	0.1	1.072870
20.428400	0.1	1.077070
20.430067	0.1	1.082723
20.431733	0.1	1.090108
20.433400	0.1	1.098434
20.435067	0.1	1.106053
20.436733	0.1	1.111729
20.438400	0.1	1.115412
20.440067	0.1	1.117946
20.441733	0.1	1.120353
20.443400	0.1	1.123091
20.445067	0.1	1.126206
20.446733	0.1	1.129997
20.448400	0.1	1.134803
20.450067	0.1	1.140651
20.451733	0.1	1.147375
20.453400	0.1	1.154779
20.455067	0.1	1.162579
20.456733	0.1	1.169946
20.458400	0.1	1.175720
20.460067	0.1	1.179357
20.461733	0.1	1.181201
20.463400	0.1	1.182235
20.465067	0.1	1.183399
20.466733	0.1	1.184647
20.468400	0.1	1.185550
20.470067	0.1	1.186789
20.471733	0.1	1.189788
20.473400	0.1	1.194957
20.475067	0.1	1.201355
20.476733	0.1	1.207953
20.478400	0.1	1.214081
20.480067	0.1	1.218962
20.481733	0.1	1.222040
20.483400	0.1	1.223679
20.485067	0.1	1.225020
20.486733	0.1	1.227558
20.488400	0.1	1.232480
20.490067	0.1	1.239404
20.491733	0.1	1.246501
20.493400	0.1	1.252331
20.495067	0.1	1.256536
20.496733	0.1	1.259404
20.498400	0.1	1.261793
20.500067	0.1	1.264540
20.501733	0.1	1.267637
20.503400	0.1	1.270580
20.505067	0.1	1.273728
20.506733	0.1	1.278147
20.508400	0.1	1.283973
20.510067	0.1	1.290110
20.511733	0.1	1.295744
20.513400	0.1	1.301179
20.515067	0.1	1.306930
20.516733	0.1	1.312750
20.518400	0.1	1.317915
20.520067	0.1	1.322301
20.521733	0.1	1.326506
20.523400	0.1	1.330851
20.525067	0.1	1.334976
20.526733	0.1	1.338460
20.528400	0.1	1.341323
20.530067	0.1	1.344164
20.531733	0.1	1.347926
20.533400	0.1	1.353216
20.535067	0.1	1.359438
20.536733	0.1	1.364974
20.538400	0.1	1.368537
20.540067	0.1	1.370450
20.541733	0.1	1.372783
20.543400	0.1	1.377580
20.545067	0.1	1.384816
20.546733	0.1	1.392718
20.548400	0.1	1.399838
20.550067	0.1	1.406148
20.551733	0.1	1.412570
20.553400	0.1	1.420323
20.555067	0.1	1.430167
20.556733	0.1	1.441478
20.558400	0.1	1.452151
20.560067	0.1	1.460370
20.561733	0.1	1.466153
20.563400	0.1	1.470586
20.565067	0.1	1.474894
20.566733	0.1	1.480537
20.568400	0.1	1.488794
20.570067	0.1	1.499588
20.571733	0.1	1.511020
20.573400	0.1	1.520822
20.575067	0.1	1.528310
20.576733	0.1	1.534191
20.578400	0.1	1.539430
20.580067	0.1	1.544720
20.581733	0.1	1.550419
20.583400	0.1	1.556720
20.585067	0.1	1.563742
20.586733	0.1	1.571449
20.588400	0.1	1.579756
20.590067	0.1	1.588534
20.591733	0.1	1.597628
20.593400	0.1	1.607412
20.595067	0.1	1.618355
20.596733	0.1	1.629801
20.598400	0.1	1.640539
20.600067	0.1	1.650262
20.601733	0.1	1.659538
20.603400	0.1	1.668702
20.605067	0.1	1.677177
20.606733	0.1	1.684357
20.608400	0.1	1.690802
20.610067	0.1	1.697731
20.611733	0.1	1.705592
20.613400	0.1	1.713838
20.615067	0.1	1.721736
20.616733	0.1	1.729112
20.618400	0.1	1.736498
20.620067	0.1	1.744381
20.621733	0.1	1.752740
20.623400	0.1	1.761462
20.625067	0.1	1.770598
20.626733	0.1	1.779818
20.628400	0.1	1.788465
20.630067	0.1	1.795902
20.631733	0.1	1.801639
20.633400	0.1	1.805830
20.635067	0.1	1.809546
20.636733	0.1	1.813937
20.638400	0.1	1.819409
20.640067	0.1	1.825579
20.641733	0.1	1.831856
20.643400	0.1	1.838049
20.645067	0.1	1.844326
20.646733	0.1	1.850836
20.648400	0.1	1.857677
20.650067	0.1	1.864824
20.651733	0.1	1.872000
20.653400	0.1	1.878892
20.655067	0.1	1.885584
20.656733	0.1	1.892573
20.658400	0.1	1.900150
20.660067	0.1	1.907814
20.661733	0.1	1.914809
20.663400	0.1	1.921179
20.665067	0.1	1.927633
20.666733	0.1	1.934608
20.668400	0.1	1.942068
20.670067	0.1	1.949938
20.671733	0.1	1.958124
20.673400	0.1	1.966269
20.675067	0.1	1.974232
20.676733	0.1	1.982460
20.678400	0.1	1.991442
20.680067	0.1	2.000933
20.681733	0.1	2.010148
20.683400	0.1	2.018358
20.685067	0.1	2.025343
20.686733	0.1	2.031368
20.688400	0.1	2.037021
20.690067	0.1	2.043038
20.691733	0.1	2.050120
20.693400	0.1	2.058619
20.695067	0.1	2.068179
20.696733	0.1	2.077776
20.698400	0.1	2.086265
20.700067	0.1	2.093026
20.701733	0.1	2.098284
20.703400	0.1	2.103262
20.705067	0.1	2.109637
20.706733	0.1	2.118084
20.708400	0.1	2.127727
20.710067	0.1	2.137269
20.711733	0.1	2.146224
20.713400	0.1	2.154782
20.715067	0.1	2.162997
20.716733	0.1	2.170340
20.718400	0.1	2.176668
20.720067	0.1	2.183109
20.721733	0.1	2.190927
20.723400	0.1	2.200268
20.725067	0.1	2.210732
20.726733	0.1	2.221591
20.728400	0.1	2.231561
20.730067	0.1	2.239891
20.731733	0.1	2.247281
20.733400	0.1	2.254890
20.735067	0.1	2.263137
20.736733	0.1	2.271873
20.738400	0.1	2.280897
20.740067	0.1	2.289959
20.741733	0.1	2.298779
20.743400	0.1	2.307268
20.745067	0.1	2.315473
20.746733	0.1	2.323645
20.748400	0.1	2.332209
20.750067	0.1	2.341354
20.751733	0.1	2.350858
20.753400	0.1	2.360186
20.755067	0.1	2.368786
20.756733	0.1	2.376642
20.758400	0.1	2.384204
20.760067	0.1	2.391930
20.761733	0.1	2.400172
20.763400	0.1	2.408857
20.765067	0.1	2.417229
20.766733	0.1	2.424675
20.768400	0.1	2.431539
20.770067	0.1	2.438650
20.771733	0.1	2.446468
20.773400	0.1	2.454976
20.775067	0.1	2.463874
20.776733	0.1	2.472717
20.778400	0.1	2.481304
20.780067	0.1	2.489868
20.781733	0.1	2.498846
20.783400	0.1	2.508615
20.785067	0.1	2.519256
20.786733	0.1	2.530320
20.788400	0.1	2.541044
20.790067	0.1	2.550734
20.791733	0.1	2.559097
20.793400	0.1	2.566446
20.795067	0.1	2.573389
20.796733	0.1	2.580369
20.798400	0.1	2.587698
20.800067	0.1	2.595996
20.801733	0.1	2.605896
20.803400	0.1	2.617240
20.805067	0.1	2.628868
20.806733	0.1	2.639252
20.808400	0.1	2.647694
20.810067	0.1	2.654912
20.811733	0.1	2.662279
20.813400	0.1	2.670623
20.815067	0.1	2.679974
20.816733	0.1	2.690083
20.818400	0.1	2.700686
20.820067	0.1	2.711625
20.821733	0.1	2.723094
20.823400	0.1	2.735029
20.825067	0.1	2.746820
20.826733	0.1	2.758061
20.828400	0.1	2.768585
20.830067	0.1	2.778238
20.831733	0.1	2.787262
20.833400	0.1	2.796240
20.835067	0.1	2.805488
20.836733	0.1	2.815141
20.838400	0.1	2.825251
20.840067	0.1	2.835742
20.841733	0.1	2.846750
20.843400	0.1	2.858634
20.845067	0.1	2.871607
20.846733	0.1	2.885191
20.848400	0.1	2.898225
20.850067	0.1	2.909941
20.851733	0.1	2.920637
20.853400	0.1	2.930951
20.855067	0.1	2.941089
20.856733	0.1	2.951082
20.858400	0.1	2.961014
20.860067	0.1	2.970682
20.861733	0.1	2.979599
20.863400	0.1	2.987701
20.865067	0.1	2.995715
20.866733	0.1	3.004703
20.868400	0.1	3.015078
20.870067	0.1	3.026384
20.871733	0.1	3.038035
20.873400	0.1	3.049877
20.875067	0.1	3.062077
20.876733	0.1	3.074892
20.878400	0.1	3.088149
20.880067	0.1	3.101281
20.881733	0.1	3.113835
20.883400	0.1	3.125691
20.885067	0.1	3.136997
20.886733	0.1	3.148140
20.888400	0.1	3.159554
20.890067	0.1	3.171330
20.891733	0.1	3.183191
20.893400	0.1	3.194916
20.895067	0.1	3.206697
20.896733	0.1	3.218558
20.898400	0.1	3.229994
20.900067	0.1	3.240667
20.901733	0.1	3.250842
20.903400	0.1	3.261231
20.905067	0.1	3.272435
20.906733	0.1	3.284425
20.908400	0.1	3.296905
20.910067	0.1	3.309860
20.911733	0.1	3.323304
20.913400	0.1	3.337059
20.915067	0.1	3.350927
20.916733	0.1	3.364524
20.918400	0.1	3.377111
20.920067	0.1	3.388161
20.921733	0.1	3.397982
20.923400	0.1	3.407272
20.925067	0.1	3.416538
20.926733	0.1	3.426280
20.928400	0.1	3.436855
20.930067	0.1	3.448245
20.931733	0.1	3.460394
20.933400	0.1	3.473340
20.935067	0.1	3.486783
20.936733	0.1	3.500055
20.938400	0.1	3.512637
20.940067	0.1	3.524274
20.941733	0.1	3.534830
20.943400	0.1	3.544567
20.945067	0.1	3.554448
20.946733	0.1	3.565494
20.948400	0.1	3.577881
20.950067	0.1	3.590952
20.951733	0.1	3.603841
20.953400	0.1	3.615776
20.955067	0.1	3.626365
20.956733	0.1	3.635962
20.958400	0.1	3.645364
20.960067	0.1	3.654971
20.961733	0.1	3.664726
20.963400	0.1	3.674673
20.965067	0.1	3.684899
20.966733	0.1	3.695195
20.968400	0.1	3.705416
20.970067	0.1	3.715814
20.971733	0.1	3.726725
20.973400	0.1	3.738049
20.975067	0.1	3.749151
20.976733	0.1	3.759754
20.978400	0.1	3.770464
20.980067	0.1	3.781701
20.981733	0.1	3.793235
20.983400	0.1	3.805030
20.985067	0.1	3.817216
20.986733	0.1	3.829314
20.988400	0.1	3.840383
20.990067	0.1	3.849906
20.991733	0.1	3.858223
20.993400	0.1	3.866013
20.995067	0.1	3.873813
20.996733	0.1	3.882251
20.998400	0.1	3.892044
21.000067	0.1	3.903275
21.001733	0.1	3.915061
21.003400	0.1	3.926354
21.005067	0.1	3.937101
21.006733	0.1	3.948081
21.008400	0.1	3.959653
21.010067	0.1	3.971411
21.011733	0.1	3.982820
21.013400	0.1	3.993623
21.015067	0.1	4.003826
21.016733	0.1	4.013642
21.018400	0.1	4.023570
21.020067	0.1	4.034312
21.021733	0.1	4.046368
21.023400	0.1	4.059807
21.025067	0.1	4.074140
21.026733	0.1	4.088306
21.028400	0.1	4.101172
21.030067	0.1	4.111980
21.031733	0.1	4.120660
21.033400	0.1	4.128157
21.035067	0.1	4.136143
21.036733	0.1	4.145768
21.038400	0.1	4.157019
21.040067	0.1	4.169238
21.041733	0.1	4.182016
21.043400	0.1	4.195431
21.045067	0.1	4.209429
21.046733	0.1	4.223213
21.048400	0.1	4.235972
21.050067	0.1	4.247930
21.051733	0.1	4.259949
21.053400	0.1	4.272927
21.055067	0.1	4.288009
21.056733	0.1	4.305951
21.058400	0.1	4.325993
21.060067	0.1	4.346278
21.061733	0.1	4.364992
21.063400	0.1	4.381011
21.065067	0.1	4.394511
21.066733	0.1	4.406869
21.068400	0.1	4.419615
21.070067	0.1	4.433854
21.071733	0.1	4.450157
21.073400	0.1	4.468397
21.075067	0.1	4.488071
21.076733	0.1	4.508528
21.078400	0.1	4.528691
21.080067	0.1	4.547262
21.081733	0.1	4.563564
21.083400	0.1	4.578419
21.085067	0.1	4.593730
21.086733	0.1	4.611290
21.088400	0.1	4.631993
21.090067	0.1	4.655328
21.091733	0.1	4.679733
21.093400	0.1	4.704003
21.095067	0.1	4.727771
21.096733	0.1	4.750895
21.098400	0.1	4.773214
21.100067	0.1	4.794672
21.101733	0.1	4.815375
21.103400	0.1	4.835348
21.105067	0.1	4.854454
21.106733	0.1	4.873001
21.108400	0.1	4.891790
21.110067	0.1	4.911032
21.111733	0.1	4.930096
21.113400	0.1	4.948541
21.115067	0.1	4.966636
21.116733	0.1	4.984848
21.118400	0.1	5.003549
21.120067	0.1	5.023172
21.121733	0.1	5.043866
21.123400	0.1	5.064830
21.125067	0.1	5.084835
21.126733	0.1	5.103331
21.128400	0.1	5.120356
21.130067	0.1	5.135853
21.131733	0.1	5.149855
21.133400	0.1	5.162926
21.135067	0.1	5.175699
21.136733	0.1	5.188137
21.138400	0.1	5.199616
21.140067	0.1	5.209590
21.141733	0.1	5.217921
21.143400	0.1	5.224519
21.145067	0.1	5.229241
21.146733	0.1	5.232091
21.148400	0.1	5.233251
21.150067	0.1	5.233157
21.151733	0.1	5.232296
21.153400	0.1	5.230848
21.155067	0.1	5.228966
21.156733	0.1	5.226815
21.158400	0.1	5.224082
21.160067	0.1	5.220035
21.161733	0.1	5.214261
21.163400	0.1	5.207099
21.165067	0.1	5.199295
21.166733	0.1	5.191276
21.168400	0.1	5.183015
21.170067	0.1	5.174642
21.171733	0.1	5.166596
21.173400	0.1	5.158731
21.175067	0.1	5.150205
21.176733	0.1	5.140253
21.178400	0.1	5.128821
21.180067	0.1	5.116928
21.181733	0.1	5.106092
21.183400	0.1	5.096830
21.185067	0.1	5.088118
21.186733	0.1	5.078581
21.188400	0.1	5.067727
21.190067	0.1	5.055997
21.191733	0.1	5.044383
21.193400	0.1	5.034031
21.195067	0.1	5.025407
21.196733	0.1	5.017607
21.198400	0.1	5.009281
21.200067	0.1	5.000369
21.201733	0.1	4.992201
21.203400	0.1	4.985705
21.205067	0.1	4.980378
21.206733	0.1	4.975228
21.208400	0.1	4.970110
21.210067	0.1	4.965644
21.211733	0.1	4.962096
21.213400	0.1	4.959027
21.215067	0.1	4.955675
21.216733	0.1	4.951102
21.218400	0.1	4.944517
21.220067	0.1	4.935944
21.221733	0.1	4.926170
21.223400	0.1	4.916289
21.225067	0.1	4.907786
21.226733	0.1	4.902221
21.228400	0.1	4.900000
21.230067	0.1	4.899926
21.231733	0.1	4.900210
21.233400	0.1	4.899581
21.235067	0.1	4.897630
21.236733	0.1	4.894575
21.238400	0.1	4.890915
21.240067	0.1	4.887092
21.241733	0.1	4.883278
21.243400	0.1	4.879697
21.245067	0.1	4.876731
21.246733	0.1	4.874337
21.248400	0.1	4.871893
21.250067	0.1	4.868871
21.251733	0.1	4.865448
21.253400	0.1	4.862072
21.255067	0.1	4.858961
21.256733	0.1	4.856414
21.258400	0.1	4.854891
21.260067	0.1	4.854398
21.261733	0.1	4.854328
21.263400	0.1	4.853876
21.265067	0.1	4.852354
21.266733	0.1	4.849657
21.268400	0.1	4.846277
21.270067	0.1	4.842291
21.271733	0.1	4.837238
21.273400	0.1	4.831068
21.275067	0.1	4.824363
21.276733	0.1	4.817816
21.278400	0.1	4.812176
21.280067	0.1	4.808321
21.281733	0.1	4.806654
21.283400	0.1	4.806486
21.285067	0.1	4.806672
21.286733	0.1	4.806276
21.288400	0.1	4.804274
21.290067	0.1	4.799739
21.291733	0.1	4.792782
21.293400	0.1	4.784451
21.295067	0.1	4.775878
21.296733	0.1	4.768134
21.298400	0.1	4.762076
21.300067	0.1	4.758160
21.301733	0.1	4.756446
21.303400	0.1	4.756302
21.305067	0.1	4.756316
21.306733	0.1	4.755175
21.308400	0.1	4.752195
21.310067	0.1	4.747114
21.311733	0.1	4.740297
21.313400	0.1	4.732865
21.315067	0.1	4.725931
21.316733	0.1	4.720306
21.318400	0.1	4.716432
21.320067	0.1	4.713554
21.321733	0.1	4.710080
21.323400	0.1	4.705354
21.325067	0.1	4.700120
21.326733	0.1	4.695146
21.328400	0.1	4.690122
21.330067	0.1	4.684092
21.331733	0.1	4.676734
21.333400	0.1	4.668739
21.335067	0.1	4.661204
21.336733	0.1	4.655002
21.338400	0.1	4.650257
21.340067	0.1	4.646350
21.341733	0.1	4.642736
21.343400	0.1	4.639220
21.345067	0.1	4.635686
21.346733	0.1	4.632105
21.348400	0.1	4.628263
21.350067	0.1	4.623416
21.351733	0.1	4.616990
21.353400	0.1	4.609074
21.355067	0.1	4.599816
21.356733	0.1	4.589441
21.358400	0.1	4.578740
21.360067	0.1	4.569003
21.361733	0.1	4.561157
21.363400	0.1	4.555155
21.365067	0.1	4.550517
21.366733	0.1	4.546870
21.368400	0.1	4.543802
21.370067	0.1	4.540589
21.371733	0.1	4.536104
21.373400	0.1	4.529529
21.375067	0.1	4.521250
21.376733	0.1	4.512742
21.378400	0.1	4.505566
21.380067	0.1	4.500337
21.381733	0.1	4.496337
21.383400	0.1	4.492518
21.385067	0.1	4.488253
21.386733	0.1	4.482875
21.388400	0.1	4.475531
21.390067	0.1	4.465915
21.391733	0.1	4.454548
21.393400	0.1	4.442255
21.395067	0.1	4.429682
21.396733	0.1	4.417240
21.398400	0.1	4.405254
21.400067	0.1	4.394273
21.401733	0.1	4.384923
21.403400	0.1	4.377034
21.405067	0.1	4.369668
21.406733	0.1	4.362068
21.408400	0.1	4.353826
21.410067	0.1	4.344750
21.411733	0.1	4.335181
21.413400	0.1	4.325700
21.415067	0.1	4.316778
21.416733	0.1	4.308652
21.418400	0.1	4.301248
21.420067	0.1	4.294212
21.421733	0.1	4.286943
21.423400	0.1	4.278687
21.425067	0.1	4.268875
21.426733	0.1	4.257350
21.428400	0.1	4.244801
21.430067	0.1	4.233085
21.431733	0.1	4.224116
21.433400	0.1	4.218090
21.435067	0.1	4.213029
21.436733	0.1	4.206253
21.438400	0.1	4.196553
21.440067	0.1	4.184661
21.441733	0.1	4.171855
21.443400	0.1	4.158826
21.445067	0.1	4.145731
21.446733	0.1	4.132492
21.448400	0.1	4.119254
21.450067	0.1	4.106537
21.451733	0.1	4.094802
21.453400	0.1	4.084334
21.455067	0.1	4.075351
21.456733	0.1	4.067426
21.458400	0.1	4.059197
21.460067	0.1	4.049288
21.461733	0.1	4.037200
21.463400	0.1	4.023211
21.465067	0.1	4.007779
21.466733	0.1	3.991011
21.468400	0.1	3.972785
21.470067	0.1	3.953492
21.471733	0.1	3.934437
21.473400	0.1	3.917040
21.475067	0.1	3.901673
21.476733	0.1	3.887550
21.478400	0.1	3.873748
21.480067	0.1	3.859890
21.481733	0.1	3.846223
21.483400	0.1	3.833375
21.485067	0.1	3.821487
21.486733	0.1	3.809775
21.488400	0.1	3.797417
21.490067	0.1	3.784113
21.491733	0.1	3.769812
21.493400	0.1	3.754790
21.495067	0.1	3.739586
21.496733	0.1	3.724596
21.498400	0.1	3.710045
21.500067	0.1	3.696252
21.501733	0.1	3.683269
21.503400	0.1	3.670398
21.505067	0.1	3.656759
21.506733	0.1	3.642556
21.508400	0.1	3.628843
21.510067	0.1	3.615883
21.511733	0.1	3.602947
21.513400	0.1	3.589340
21.515067	0.1	3.574793
21.516733	0.1	3.559343
21.518400	0.1	3.543156
21.520067	0.1	3.526607
21.521733	0.1	3.510504
21.523400	0.1	3.495747
21.525067	0.1	3.482359
21.526733	0.1	3.469219
21.528400	0.1	3.455211
21.530067	0.1	3.440348
21.531733	0.1	3.425307
21.533400	0.1	3.410294
21.535067	0.1	3.394578
21.536733	0.1	3.377143
21.538400	0.1	3.357972
21.540067	0.1	3.338573
21.541733	0.1	3.320887
21.543400	0.1	3.305851
21.545067	0.1	3.293054
21.546733	0.1	3.281226
21.548400	0.1	3.268830
21.550067	0.1	3.254684
21.551733	0.1	3.238539
21.553400	0.1	3.221217
21.555067	0.1	3.203712
21.556733	0.1	3.186469
21.558400	0.1	3.169933
21.560067	0.1	3.154790
21.561733	0.1	3.140923
21.563400	0.1	3.127237
21.565067	0.1	3.112927
21.566733	0.1	3.098324
21.568400	0.1	3.084163
21.570067	0.1	3.070459
21.571733	0.1	3.056559
21.573400	0.1	3.041970
21.575067	0.1	3.026500
21.576733	0.1	3.010272
21.578400	0.1	2.994048
21.580067	0.1	2.978835
21.581733	0.1	2.965019
21.583400	0.1	2.952595
21.585067	0.1	2.941620
21.586733	0.1	2.931594
21.588400	0.1	2.921196
21.590067	0.1	2.909102
21.591733	0.1	2.894956
21.593400	0.1	2.879663
21.595067	0.1	2.864664
21.596733	0.1	2.850732
21.598400	0.1	2.837679
21.600067	0.1	2.824804
21.601733	0.1	2.811556
21.603400	0.1	2.798154
21.605067	0.1	2.785185
21.606733	0.1	2.772645
21.608400	0.1	2.759970
21.610067	0.1	2.746792
21.611733	0.1	2.733455
21.613400	0.1	2.720533
21.615067	0.1	2.708146
21.616733	0.1	2.696109
21.618400	0.1	2.684253
21.620067	0.1	2.672267
21.621733	0.1	2.659759
21.623400	0.1	2.646502
21.625067	0.1	2.632933
21.626733	0.1	2.619918
21.628400	0.1	2.607596
21.630067	0.1	2.595331
21.631733	0.1	2.582888
21.633400	0.1	2.570632
21.635067	0.1	2.558958
21.636733	0.1	2.548043
21.638400	0.1	2.537714
21.640067	0.1	2.527377
21.641733	0.1	2.516569
21.643400	0.1	2.505514
21.645067	0.1	2.494636
21.646733	0.1	2.483665
21.648400	0.1	2.471786
21.650067	0.1	2.458622
21.651733	0.1	2.444685
21.653400	0.1	2.430715
21.655067	0.1	2.416987
21.656733	0.1	2.403427
21.658400	0.1	2.390137
21.660067	0.1	2.377648
21.661733	0.1	2.366570
21.663400	0.1	2.356730
21.665067	0.1	2.347133
21.666733	0.1	2.337117
21.668400	0.1	2.326919
21.670067	0.1	2.317210
21.671733	0.1	2.308344
21.673400	0.1	2.299836
21.675067	0.1	2.290746
21.676733	0.1	2.280432
21.678400	0.1	2.268651
21.680067	0.1	2.255449
21.681733	0.1	2.241232
21.683400	0.1	2.226741
21.685067	0.1	2.212944
21.686733	0.1	2.200324
21.688400	0.1	2.187905
21.690067	0.1	2.174163
21.691733	0.1	2.158876
21.693400	0.1	2.143290
21.695067	0.1	2.128948
21.696733	0.1	2.116407
21.698400	0.1	2.105283
21.700067	0.1	2.095206
21.701733	0.1	2.086260
21.703400	0.1	2.078605
21.705067	0.1	2.072020
21.706733	0.1	2.065655
21.708400	0.1	2.058130
21.710067	0.1	2.048258
21.711733	0.1	2.036002
21.713400	0.1	2.022781
21.715067	0.1	2.010395
21.716733	0.1	1.999261
21.718400	0.1	1.988458
21.720067	0.1	1.977547
21.721733	0.1	1.966935
21.723400	0.1	1.956839
21.725067	0.1	1.946823
21.726733	0.1	1.936117
21.728400	0.1	1.924294
21.730067	0.1	1.911647
21.731733	0.1	1.898720
21.733400	0.1	1.885868
21.735067	0.1	1.873504
21.736733	0.1	1.861909
21.738400	0.1	1.851041
21.740067	0.1	1.840908
21.741733	0.1	1.831511
21.743400	0.1	1.822272
21.745067	0.1	1.812386
21.746733	0.1	1.801807
21.748400	0.1	1.791022
21.750067	0.1	1.779851
21.751733	0.1	1.767436
21.753400	0.1	1.753517
21.755067	0.1	1.739208
21.756733	0.1	1.726146
21.758400	0.1	1.715031
21.760067	0.1	1.705596
21.761733	0.1	1.697377
21.763400	0.1	1.689754
21.765067	0.1	1.682146
21.766733	0.1	1.674434
21.768400	0.1	1.666299
21.770067	0.1	1.656683
21.771733	0.1	1.645004
21.773400	0.1	1.632296
21.775067	0.1	1.620273
21.776733	0.1	1.609842
21.778400	0.1	1.600916
21.780067	0.1	1.592748
21.781733	0.1	1.584436
21.783400	0.1	1.575653
21.785067	0.1	1.566736
21.786733	0.1	1.557851
21.788400	0.1	1.548822
21.790067	0.1	1.539709
21.791733	0.1	1.530899
21.793400	0.1	1.522517
21.795067	0.1	1.514154
21.796733	0.1	1.505576
21.798400	0.1	1.497013
21.800067	0.1	1.488486
21.801733	0.1	1.479634
21.803400	0.1	1.470339
21.805067	0.1	1.461022
21.806733	0.1	1.452100
21.808400	0.1	1.443545
21.810067	0.1	1.435182
21.811733	0.1	1.426842
21.813400	0.1	1.418320
21.815067	0.1	1.409701
21.816733	0.1	1.401468
21.818400	0.1	1.394087
21.820067	0.1	1.387643
21.821733	0.1	1.381463
21.823400	0.1	1.374381
21.825067	0.1	1.366003
21.826733	0.1	1.357035
21.828400	0.1	1.348192
21.830067	0.1	1.339810
21.831733	0.1	1.332243
21.833400	0.1	1.326008
21.835067	0.1	1.321579
21.836733	0.1	1.318594
21.838400	0.1	1.315787
21.840067	0.1	1.312336
21.841733	0.1	1.308559
21.843400	0.1	1.304965
21.845067	0.1	1.301430
21.846733	0.1	1.297249
21.848400	0.1	1.291684
21.850067	0.1	1.284620
21.851733	0.1	1.276527
21.853400	0.1	1.268210
21.855067	0.1	1.260382
21.856733	0.1	1.253071
21.858400	0.1	1.245970
21.860067	0.1	1.239139
21.861733	0.1	1.232764
21.863400	0.1	1.226752
21.865067	0.1	1.220899
21.866733	0.1	1.214934
21.868400	0.1	1.208759
21.870067	0.1	1.202766
21.871733	0.1	1.197392
21.873400	0.1	1.192754
21.875067	0.1	1.188782
21.876733	0.1	1.184787
21.878400	0.1	1.179967
21.880067	0.1	1.174877
21.881733	0.1	1.170905
21.883400	0.1	1.168302
21.885067	0.1	1.165862
21.886733	0.1	1.162351
21.888400	0.1	1.157569
21.890067	0.1	1.152228
21.891733	0.1	1.147259
21.893400	0.1	1.143087
21.895067	0.1	1.139697
21.896733	0.1	1.137215
21.898400	0.1	1.135748
21.900067	0.1	1.134891
21.901733	0.1	1.133680
21.903400	0.1	1.130849
21.905067	0.1	1.125573
21.906733	0.1	1.118244
21.908400	0.1	1.110560
21.910067	0.1	1.104730
21.911733	0.1	1.102029
21.913400	0.1	1.101787
21.915067	0.1	1.101899
21.916733	0.1	1.100423
21.918400	0.1	1.096739
21.920067	0.1	1.091324
21.921733	0.1	1.085075
21.923400	0.1	1.078849
21.925067	0.1	1.073186
21.926733	0.1	1.068376
21.928400	0.1	1.064367
21.930067	0.1	1.060688
21.931733	0.1	1.056870
21.933400	0.1	1.052567
21.935067	0.1	1.047621
21.936733	0.1	1.042336
21.938400	0.1	1.037233
21.940067	0.1	1.032585
21.941733	0.1	1.028590
21.943400	0.1	1.025437
21.945067	0.1	1.023081
21.946733	0.1	1.021065
21.948400	0.1	1.018718
21.950067	0.1	1.015388
21.951733	0.1	1.010802
21.953400	0.1	1.005437
21.955067	0.1	1.000287
21.956733	0.1	0.996129
21.958400	0.1	0.993158
21.960067	0.1	0.991174
21.961733	0.1	0.989717
21.963400	0.1	0.988049
21.965067	0.1	0.985563
21.966733	0.1	0.982191
21.968400	0.1	0.978075
21.970067	0.1	0.973186
21.971733	0.1	0.967677
21.973400	0.1	0.962345
21.975067	0.1	0.958224
21.976733	0.1	0.955365
21.978400	0.1	0.952426
21.980067	0.1	0.947914
21.981733	0.1	0.941493
21.983400	0.1	0.934065
21.985067	0.1	0.927150
21.986733	0.1	0.921963
21.988400	0.1	0.918647
21.990067	0.1	0.916403
21.991733	0.1	0.914256
21.993400	0.1	0.911611
21.995067	0.1	0.908677
21.996733	0.1	0.906275
21.998400	0.1	0.904873
22.000067	0.1	0.903928
22.001733	0.1	0.902344
22.003400	0.1	0.899239
22.005067	0.1	0.894074
22.006733	0.1	0.886898
22.008400	0.1	0.878754
22.010067	0.1	0.871019
22.011733	0.1	0.864351
22.013400	0.1	0.858796
22.015067	0.1	0.854330
22.016733	0.1	0.850689
22.018400	0.1	0.847466
22.020067	0.1	0.844728
22.021733	0.1	0.842852
22.023400	0.1	0.841748
22.025067	0.1	0.841036
22.026733	0.1	0.840439
22.028400	0.1	0.839438
22.030067	0.1	0.837175
22.031733	0.1	0.833129
22.033400	0.1	0.827545
22.035067	0.1	0.821287
22.036733	0.1	0.815527
22.038400	0.1	0.811284
22.040067	0.1	0.808928
22.041733	0.1	0.807936
22.043400	0.1	0.807159
22.045067	0.1	0.805692
22.046733	0.1	0.803596
22.048400	0.1	0.801380
22.050067	0.1	0.799126
22.051733	0.1	0.796462
22.053400	0.1	0.792877
22.055067	0.1	0.788341
22.056733	0.1	0.783890
22.058400	0.1	0.781058
22.060067	0.1	0.780313
22.061733	0.1	0.780490
22.063400	0.1	0.779815
22.065067	0.1	0.777361
22.066733	0.1	0.773417
22.068400	0.1	0.768700
22.070067	0.1	0.763931
22.071733	0.1	0.759615
22.073400	0.1	0.755568
22.075067	0.1	0.751354
22.076733	0.1	0.747051
22.078400	0.1	0.743372
22.080067	0.1	0.741184
22.081733	0.1	0.740713
22.083400	0.1	0.741472
22.085067	0.1	0.742842
22.086733	0.1	0.744252
22.088400	0.1	0.745128
22.090067	0.1	0.745072
22.091733	0.1	0.744089
22.093400	0.1	0.742283
22.095067	0.1	0.739512
22.096733	0.1	0.735899
22.098400	0.1	0.732201
22.100067	0.1	0.729132
22.101733	0.1	0.726921
22.103400	0.1	0.725617
22.105067	0.1	0.725277
22.106733	0.1	0.725761
22.108400	0.1	0.726478
22.110067	0.1	0.726487
22.111733	0.1	0.725016
22.113400	0.1	0.722171
22.115067	0.1	0.719163
22.116733	0.1	0.717649
22.118400	0.1	0.718473
22.120067	0.1	0.720834
22.121733	0.1	0.723079
22.123400	0.1	0.724145
22.125067	0.1	0.723926
22.126733	0.1	0.722939
22.128400	0.1	0.721938
22.130067	0.1	0.721477
22.131733	0.1	0.721719
22.133400	0.1	0.722469
22.135067	0.1	0.723242
22.136733	0.1	0.723507
22.138400	0.1	0.722990
22.140067	0.1	0.721649
22.141733	0.1	0.719544
22.143400	0.1	0.717053
22.145067	0.1	0.714837
22.146733	0.1	0.713342
22.148400	0.1	0.712555
22.150067	0.1	0.712518
22.151733	0.1	0.713412
22.153400	0.1	0.715023
22.155067	0.1	0.716764
22.156733	0.1	0.718418
22.158400	0.1	0.720159
22.160067	0.1	0.721873
22.161733	0.1	0.722902
22.163400	0.1	0.722590
22.165067	0.1	0.720732
22.166733	0.1	0.717514
22.168400	0.1	0.713351
22.170067	0.1	0.709095
22.171733	0.1	0.706287
22.173400	0.1	0.706175
22.175067	0.1	0.708597
22.176733	0.1	0.712350
22.178400	0.1	0.716378
22.180067	0.1	0.720224
22.181733	0.1	0.723735
22.183400	0.1	0.726799
22.185067	0.1	0.729049
22.186733	0.1	0.729701
22.188400	0.1	0.728215
22.190067	0.1	0.725044
22.191733	0.1	0.721575
22.193400	0.1	0.719270
22.195067	0.1	0.718534
22.196733	0.1	0.718436
22.198400	0.1	0.717775
22.200067	0.1	0.716243
22.201733	0.1	0.714455
22.203400	0.1	0.712802
22.205067	0.1	0.710720
22.206733	0.1	0.707363
22.208400	0.1	0.702632
22.210067	0.1	0.697537
22.211733	0.1	0.693388
22.213400	0.1	0.690455
22.215067	0.1	0.687935
22.216733	0.1	0.684652
22.218400	0.1	0.679875
22.220067	0.1	0.674287
22.221733	0.1	0.669784
22.223400	0.1	0.667647
22.225067	0.1	0.667465
22.226733	0.1	0.667903
22.228400	0.1	0.667959
22.230067	0.1	0.667488
22.231733	0.1	0.667116
22.233400	0.1	0.667628
22.235067	0.1	0.669081
22.236733	0.1	0.670669
22.238400	0.1	0.671549
22.240067	0.1	0.671484
22.241733	0.1	0.670543
22.243400	0.1	0.668671
22.245067	0.1	0.665877
22.246733	0.1	0.662385
22.248400	0.1	0.658925
22.250067	0.1	0.656503
22.251733	0.1	0.655246
22.253400	0.1	0.654189
22.255067	0.1	0.652662
22.256733	0.1	0.650687
22.258400	0.1	0.648350
22.260067	0.1	0.645760
22.261733	0.1	0.643204
22.263400	0.1	0.641285
22.265067	0.1	0.640806
22.266733	0.1	0.642049
22.268400	0.1	0.644363
22.270067	0.1	0.646813
22.271733	0.1	0.649150
22.273400	0.1	0.651758
22.275067	0.1	0.654459
22.276733	0.1	0.656112
22.278400	0.1	0.655758
22.280067	0.1	0.653449
22.281733	0.1	0.649998
22.283400	0.1	0.646757
22.285067	0.1	0.645011
22.286733	0.1	0.645136
22.288400	0.1	0.646696
22.290067	0.1	0.648927
22.291733	0.1	0.651097
22.293400	0.1	0.652750
22.295067	0.1	0.653793
22.296733	0.1	0.654282
22.298400	0.1	0.654203
22.300067	0.1	0.653458
22.301733	0.1	0.652294
22.303400	0.1	0.651665
22.305067	0.1	0.652838
22.306733	0.1	0.656401
22.308400	0.1	0.661835
22.310067	0.1	0.667768
22.311733	0.1	0.672662
22.313400	0.1	0.675772
22.315067	0.1	0.677323
22.316733	0.1	0.677910
22.318400	0.1	0.677826
22.320067	0.1	0.677034
22.321733	0.1	0.675772
22.323400	0.1	0.674869
22.325067	0.1	0.675246
22.326733	0.1	0.677085
22.328400	0.1	0.679516
22.330067	0.1	0.681486
22.331733	0.1	0.682967
22.333400	0.1	0.685030
22.335067	0.1	0.688452
22.336733	0.1	0.692843
22.338400	0.1	0.697221
22.340067	0.1	0.700601
22.341733	0.1	0.702157
22.343400	0.1	0.701500
22.345067	0.1	0.698888
22.346733	0.1	0.695135
22.348400	0.1	0.691614
22.350067	0.1	0.689588
22.351733	0.1	0.689160
22.353400	0.1	0.689654
22.355067	0.1	0.690590
22.356733	0.1	0.691605
22.358400	0.1	0.692108
22.360067	0.1	0.691582
22.361733	0.1	0.689938
22.363400	0.1	0.687214
22.365067	0.1	0.683386
22.366733	0.1	0.678664
22.368400	0.1	0.673556
22.370067	0.1	0.668624
22.371733	0.1	0.664378
22.373400	0.1	0.661104
22.375067	0.1	0.658548
22.376733	0.1	0.656168
22.378400	0.1	0.653905
22.380067	0.1	0.651996
22.381733	0.1	0.650333
22.383400	0.1	0.648838
22.385067	0.1	0.647861
22.386733	0.1	0.647428
22.388400	0.1	0.647102
22.390067	0.1	0.646641
22.391733	0.1	0.645942
22.393400	0.1	0.644997
22.395067	0.1	0.644121
22.396733	0.1	0.643446
22.398400	0.1	0.642422
22.400067	0.1	0.640377
22.401733	0.1	0.637192
22.403400	0.1	0.633239
22.405067	0.1	0.628666
22.406733	0.1	0.623208
22.408400	0.1	0.617034
22.410067	0.1	0.611036
22.411733	0.1	0.605495
22.413400	0.1	0.599660
22.415067	0.1	0.593173
22.416733	0.1	0.586798
22.418400	0.1	0.581509
22.420067	0.1	0.577662
22.421733	0.1	0.575152
22.423400	0.1	0.574095
22.425067	0.1	0.574696
22.426733	0.1	0.576493
22.428400	0.1	0.578393
22.430067	0.1	0.579581
22.431733	0.1	0.579935
22.433400	0.1	0.579436
22.435067	0.1	0.578035
22.436733	0.1	0.576065
22.438400	0.1	0.574198
22.440067	0.1	0.573057
22.441733	0.1	0.572763
22.443400	0.1	0.572796
22.445067	0.1	0.572335
22.446733	0.1	0.570775
22.448400	0.1	0.567925
22.450067	0.1	0.564028
22.451733	0.1	0.559860
22.453400	0.1	0.556400
22.455067	0.1	0.554258
22.456733	0.1	0.553587
22.458400	0.1	0.554053
22.460067	0.1	0.554882
22.461733	0.1	0.555106
22.463400	0.1	0.553764
22.465067	0.1	0.550435
22.466733	0.1	0.545988
22.468400	0.1	0.541774
22.470067	0.1	0.538155
22.471733	0.1	0.534691
22.473400	0.1	0.531408
22.475067	0.1	0.528949
22.476733	0.1	0.527692
22.478400	0.1	0.527473
22.480067	0.1	0.527869
22.481733	0.1	0.528558
22.483400	0.1	0.529480
22.485067	0.1	0.530304
22.486733	0.1	0.529955
22.488400	0.1	0.527701
22.490067	0.1	0.524255
22.491733	0.1	0.521215
22.493400	0.1	0.519734
22.495067	0.1	0.519850
22.496733	0.1	0.520539
22.498400	0.1	0.520679
22.500067	0.1	0.520227
22.501733	0.1	0.520214
22.503400	0.1	0.521522
22.505067	0.1	0.523683
22.506733	0.1	0.524987
22.508400	0.1	0.523920
22.510067	0.1	0.520167
22.511733	0.1	0.514654
22.513400	0.1	0.508879
22.515067	0.1	0.503999
22.516733	0.1	0.500451
22.518400	0.1	0.498546
22.520067	0.1	0.498598
22.521733	0.1	0.500036
22.523400	0.1	0.501564
22.525067	0.1	0.502416
22.526733	0.1	0.502612
22.528400	0.1	0.502425
22.530067	0.1	0.501955
22.531733	0.1	0.500721
22.533400	0.1	0.498407
22.535067	0.1	0.496055
22.536733	0.1	0.495110
22.538400	0.1	0.495403
22.540067	0.1	0.495412
22.541733	0.1	0.494099
22.543400	0.1	0.491622
22.545067	0.1	0.488972
22.546733	0.1	0.487068
22.548400	0.1	0.485736
22.550067	0.1	0.484032
22.551733	0.1	0.481633
22.553400	0.1	0.479412
22.555067	0.1	0.478541
22.556733	0.1	0.479184
22.558400	0.1	0.480111
22.560067	0.1	0.479631
22.561733	0.1	0.477163
22.563400	0.1	0.473838
22.565067	0.1	0.471268
22.566733	0.1	0.470239
22.568400	0.1	0.470756
22.570067	0.1	0.472432
22.571733	0.1	0.474625
22.573400	0.1	0.476516
22.575067	0.1	0.477307
22.576733	0.1	0.476744
22.578400	0.1	0.475422
22.580067	0.1	0.474029
22.581733	0.1	0.472316
22.583400	0.1	0.469415
22.585067	0.1	0.465368
22.586733	0.1	0.461363
22.588400	0.1	0.458136
22.590067	0.1	0.455426
22.591733	0.1	0.453107
22.593400	0.1	0.451719
22.595067	0.1	0.451687
22.596733	0.1	0.452474
22.598400	0.1	0.452488
22.600067	0.1	0.450616
22.601733	0.1	0.447631
22.603400	0.1	0.445424
22.605067	0.1	0.444995
22.606733	0.1	0.445852
22.608400	0.1	0.446928
22.610067	0.1	0.447556
22.611733	0.1	0.447468
22.613400	0.1	0.446453
22.615067	0.1	0.444399
22.616733	0.1	0.441629
22.618400	0.1	0.438998
22.620067	0.1	0.437498
22.621733	0.1	0.437559
22.623400	0.1	0.438574
22.625067	0.1	0.439365
22.626733	0.1	0.439715
22.628400	0.1	0.440734
22.630067	0.1	0.443216
22.631733	0.1	0.446453
22.633400	0.1	0.449182
22.635067	0.1	0.450849
22.636733	0.1	0.451864
22.638400	0.1	0.453116
22.640067	0.1	0.455212
22.641733	0.1	0.457810
22.643400	0.1	0.459878
22.645067	0.1	0.460581
22.646733	0.1	0.459948
22.648400	0.1	0.458583
22.650067	0.1	0.456995
22.651733	0.1	0.455561
22.653400	0.1	0.454821
22.655067	0.1	0.455328
22.656733	0.1	0.457349
22.658400	0.1	0.460590
22.660067	0.1	0.464246
22.661733	0.1	0.467366
22.663400	0.1	0.469252
22.665067	0.1	0.469689
22.666733	0.1	0.469014
22.668400	0.1	0.468083
22.670067	0.1	0.468013
22.671733	0.1	0.469480
22.673400	0.1	0.472055
22.675067	0.1	0.474611
22.676733	0.1	0.476455
22.678400	0.1	0.477517
22.680067	0.1	0.477764
22.681733	0.1	0.477359
22.683400	0.1	0.476865
22.685067	0.1	0.476567
22.686733	0.1	0.476055
22.688400	0.1	0.474867
22.690067	0.1	0.473196
22.691733	0.1	0.471775
22.693400	0.1	0.471254
22.695067	0.1	0.471883
22.696733	0.1	0.473452
22.698400	0.1	0.475268
22.700067	0.1	0.476632
22.701733	0.1	0.477363
22.703400	0.1	0.477699
22.705067	0.1	0.477699
22.706733	0.1	0.476688
22.708400	0.1	0.473596
22.710067	0.1	0.468143
22.711733	0.1	0.461410
22.713400	0.1	0.455258
22.715067	0.1	0.450904
22.716733	0.1	0.448539
22.718400	0.1	0.448301
22.720067	0.1	0.450187
22.721733	0.1	0.453070
22.723400	0.1	0.455491
22.725067	0.1	0.457289
22.726733	0.1	0.459179
22.728400	0.1	0.461345
22.730067	0.1	0.462984
22.731733	0.1	0.462942
22.733400	0.1	0.460506
22.735067	0.1	0.455840
22.736733	0.1	0.449740
22.738400	0.1	0.443300
22.740067	0.1	0.437824
22.741733	0.1	0.434411
22.743400	0.1	0.433316
22.745067	0.1	0.433666
22.746733	0.1	0.433913
22.748400	0.1	0.432837
22.750067	0.1	0.430276
22.751733	0.1	0.426727
22.753400	0.1	0.422657
22.755067	0.1	0.418746
22.756733	0.1	0.415868
22.758400	0.1	0.414262
22.760067	0.1	0.413586
22.761733	0.1	0.413461
22.763400	0.1	0.413461
22.765067	0.1	0.413293
22.766733	0.1	0.413242
22.768400	0.1	0.413619
22.770067	0.1	0.414010
22.771733	0.1	0.413596
22.773400	0.1	0.412115
22.775067	0.1	0.410317
22.776733	0.1	0.409237
22.778400	0.1	0.409130
22.780067	0.1	0.409586
22.781733	0.1	0.410196
22.783400	0.1	0.410783
22.785067	0.1	0.411081
22.786733	0.1	0.410685
22.788400	0.1	0.409479
22.790067	0.1	0.407491
22.791733	0.1	0.404394
22.793400	0.1	0.399882
22.795067	0.1	0.394583
22.796733	0.1	0.389959
22.798400	0.1	0.387407
22.800067	0.1	0.387444
22.801733	0.1	0.389335
22.803400	0.1	0.391481
22.805067	0.1	0.392720
22.806733	0.1	0.393214
22.808400	0.1	0.393973
22.810067	0.1	0.395426
22.811733	0.1	0.396702
22.813400	0.1	0.396785
22.815067	0.1	0.395849
22.816733	0.1	0.394857
22.818400	0.1	0.394592
22.820067	0.1	0.395416
22.821733	0.1	0.397079
22.823400	0.1	0.398662
22.825067	0.1	0.399286
22.826733	0.1	0.399016
22.828400	0.1	0.398792
22.830067	0.1	0.399239
22.831733	0.1	0.400110
22.833400	0.1	0.401028
22.835067	0.1	0.401945
22.836733	0.1	0.403011
22.838400	0.1	0.404245
22.840067	0.1	0.405307
22.841733	0.1	0.405558
22.843400	0.1	0.404427
22.845067	0.1	0.402024
22.846733	0.1	0.399365
22.848400	0.1	0.397386
22.850067	0.1	0.396203
22.851733	0.1	0.395682
22.853400	0.1	0.395863
22.855067	0.1	0.396632
22.856733	0.1	0.397656
22.858400	0.1	0.398899
22.860067	0.1	0.400632
22.861733	0.1	0.402844
22.863400	0.1	0.405186
22.865067	0.1	0.407309
22.866733	0.1	0.408916
22.868400	0.1	0.409912
22.870067	0.1	0.410699
22.871733	0.1	0.411677
22.873400	0.1	0.412739
22.875067	0.1	0.413544
22.876733	0.1	0.414024
22.878400	0.1	0.414476
22.880067	0.1	0.415263
22.881733	0.1	0.416306
22.883400	0.1	0.417130
22.885067	0.1	0.417572
22.886733	0.1	0.418080
22.888400	0.1	0.419067
22.890067	0.1	0.420376
22.891733	0.1	0.421274
22.893400	0.1	0.420930
22.895067	0.1	0.419286
22.896733	0.1	0.417610
22.898400	0.1	0.417652
22.900067	0.1	0.420138
22.901733	0.1	0.424217
22.903400	0.1	0.428148
22.905067	0.1	0.430373
22.906733	0.1	0.430732
22.908400	0.1	0.430476
22.910067	0.1	0.430695
22.911733	0.1	0.431389
22.913400	0.1	0.431747
22.915067	0.1	0.431067
22.916733	0.1	0.429433
22.918400	0.1	0.427505
22.920067	0.1	0.426061
22.921733	0.1	0.425614
22.923400	0.1	0.425964
22.925067	0.1	0.426341
22.926733	0.1	0.426196
22.928400	0.1	0.425722
22.930067	0.1	0.425582
22.931733	0.1	0.426332
22.933400	0.1	0.427980
22.935067	0.1	0.430122
22.936733	0.1	0.432082
22.938400	0.1	0.433102
22.940067	0.1	0.432925
22.941733	0.1	0.431766
22.943400	0.1	0.429899
22.945067	0.1	0.427710
22.946733	0.1	0.425605
22.948400	0.1	0.423621
22.950067	0.1	0.421675
22.951733	0.1	0.419985
22.953400	0.1	0.418890
22.955067	0.1	0.418681
22.956733	0.1	0.419514
22.958400	0.1	0.420809
22.960067	0.1	0.421358
22.961733	0.1	0.420576
22.963400	0.1	0.418890
22.965067	0.1	0.416911
22.966733	0.1	0.415165
22.968400	0.1	0.414201
22.970067	0.1	0.414043
22.971733	0.1	0.413926
22.973400	0.1	0.413056
22.975067	0.1	0.411631
22.976733	0.1	0.410825
22.978400	0.1	0.411314
22.980067	0.1	0.412557
22.981733	0.1	0.413544
22.983400	0.1	0.413572
22.985067	0.1	0.412310
22.986733	0.1	0.409903
22.988400	0.1	0.407249
22.990067	0.1	0.405605
22.991733	0.1	0.405395
22.993400	0.1	0.406210
22.995067	0.1	0.407845
22.996733	0.1	0.410024
22.998400	0.1	0.411551
23.000067	0.1	0.411216
23.001733	0.1	0.409214
23.003400	0.1	0.407244
23.005067	0.1	0.407039
23.006733	0.1	0.408478
23.008400	0.1	0.409684
23.010067	0.1	0.409200
23.011733	0.1	0.407165
23.013400	0.1	0.404380
23.015067	0.1	0.401223
23.016733	0.1	0.397782
23.018400	0.1	0.394341
23.020067	0.1	0.391426
23.021733	0.1	0.389325
23.023400	0.1	0.387789
23.025067	0.1	0.386499
23.026733	0.1	0.385442
23.028400	0.1	0.384520
23.030067	0.1	0.383286
23.031733	0.1	0.381307
23.033400	0.1	0.378508
23.035067	0.1	0.375295
23.036733	0.1	0.372450
23.038400	0.1	0.370611
23.040067	0.1	0.370066
23.041733	0.1	0.370732
23.043400	0.1	0.371919
23.045067	0.1	0.372743
23.046733	0.1	0.372916
23.048400	0.1	0.372413
23.050067	0.1	0.371081
23.051733	0.1	0.369218
23.053400	0.1	0.367779
23.055067	0.1	0.367570
23.056733	0.1	0.368748
23.058400	0.1	0.370978
23.060067	0.1	0.373670
23.061733	0.1	0.376296
23.063400	0.1	0.378215
23.065067	0.1	0.378424
23.066733	0.1	0.376357
23.068400	0.1	0.372734
23.070067	0.1	0.368813
23.071733	0.1	0.365451
23.073400	0.1	0.363216
23.075067	0.1	0.362410
23.076733	0.1	0.362657
23.078400	0.1	0.363351
23.080067	0.1	0.364548
23.081733	0.1	0.366443
23.083400	0.1	0.368501
23.085067	0.1	0.370028
23.086733	0.1	0.370997
23.088400	0.1	0.371500
23.090067	0.1	0.371262
23.091733	0.1	0.370108
23.093400	0.1	0.368413
23.095067	0.1	0.366834
23.096733	0.1	0.366033
23.098400	0.1	0.366452
23.100067	0.1	0.367924
23.101733	0.1	0.369772
23.103400	0.1	0.371234
23.105067	0.1	0.371970
23.106733	0.1	0.372613
23.108400	0.1	0.374168
23.110067	0.1	0.376408
23.111733	0.1	0.377996
23.113400	0.1	0.378168
23.115067	0.1	0.377442
23.116733	0.1	0.376888
23.118400	0.1	0.377032
23.120067	0.1	0.377577
23.121733	0.1	0.378201
23.123400	0.1	0.378783
23.125067	0.1	0.378988
23.126733	0.1	0.378955
23.128400	0.1	0.379365
23.130067	0.1	0.380124
23.131733	0.1	0.380329
23.133400	0.1	0.379505
23.135067	0.1	0.378150
23.136733	0.1	0.377162
23.138400	0.1	0.376911
23.140067	0.1	0.377293
23.141733	0.1	0.378285
23.143400	0.1	0.379658
23.145067	0.1	0.380720
23.146733	0.1	0.380892
23.148400	0.1	0.380403
23.150067	0.1	0.379998
23.151733	0.1	0.379984
23.153400	0.1	0.379994
23.155067	0.1	0.379751
23.156733	0.1	0.379654
23.158400	0.1	0.380105
23.160067	0.1	0.380999
23.161733	0.1	0.382103
23.163400	0.1	0.383249
23.165067	0.1	0.384306
23.166733	0.1	0.385330
23.168400	0.1	0.386443
23.170067	0.1	0.387710
23.171733	0.1	0.389488
23.173400	0.1	0.391919
23.175067	0.1	0.394140
23.176733	0.1	0.395114
23.178400	0.1	0.394890
23.180067	0.1	0.394206
23.181733	0.1	0.393679
23.183400	0.1	0.393633
23.185067	0.1	0.394089
23.186733	0.1	0.395225
23.188400	0.1	0.397367
23.190067	0.1	0.400101
23.191733	0.1	0.402220
23.193400	0.1	0.402718
23.195067	0.1	0.401353
23.196733	0.1	0.398699
23.198400	0.1	0.396022
23.200067	0.1	0.394541
23.201733	0.1	0.394639
23.203400	0.1	0.395887
23.205067	0.1	0.397647
23.206733	0.1	0.399305
23.208400	0.1	0.400194
23.210067	0.1	0.399877
23.211733	0.1	0.398373
23.213400	0.1	0.395980
23.215067	0.1	0.393144
23.216733	0.1	0.390257
23.218400	0.1	0.387533
23.220067	0.1	0.385637
23.221733	0.1	0.385731
23.223400	0.1	0.388045
23.225067	0.1	0.391356
23.226733	0.1	0.394266
23.228400	0.1	0.396208
23.230067	0.1	0.397298
23.231733	0.1	0.397731
23.233400	0.1	0.397246
23.235067	0.1	0.395328
23.236733	0.1	0.392017
23.238400	0.1	0.388278
23.240067	0.1	0.385358
23.241733	0.1	0.383770
23.243400	0.1	0.382960
23.245067	0.1	0.382187
23.246733	0.1	0.381386
23.248400	0.1	0.381051
23.250067	0.1	0.381516
23.251733	0.1	0.382452
23.253400	0.1	0.383216
23.255067	0.1	0.383449
23.256733	0.1	0.383332
23.258400	0.1	0.383398
23.260067	0.1	0.384110
23.261733	0.1	0.385498
23.263400	0.1	0.387216
23.265067	0.1	0.389293
23.266733	0.1	0.392105
23.268400	0.1	0.395556
23.270067	0.1	0.398858
23.271733	0.1	0.401041
23.273400	0.1	0.401512
23.275067	0.1	0.400431
23.276733	0.1	0.398792
23.278400	0.1	0.397954
23.280067	0.1	0.398550
23.281733	0.1	0.399994
23.283400	0.1	0.401395
23.285067	0.1	0.402187
23.286733	0.1	0.401875
23.288400	0.1	0.400282
23.290067	0.1	0.397684
23.291733	0.1	0.394476
23.293400	0.1	0.391370
23.295067	0.1	0.389144
23.296733	0.1	0.387691
23.298400	0.1	0.386443
23.300067	0.1	0.385549
23.301733	0.1	0.385805
23.303400	0.1	0.387765
23.305067	0.1	0.391291
23.306733	0.1	0.395607
23.308400	0.1	0.400022
23.310067	0.1	0.404511
23.311733	0.1	0.409191
23.313400	0.1	0.413582
23.315067	0.1	0.416883
23.316733	0.1	0.418769
23.318400	0.1	0.419556
23.320067	0.1	0.419905
23.321733	0.1	0.420376
23.323400	0.1	0.421060
23.325067	0.1	0.421479
23.326733	0.1	0.421288
23.328400	0.1	0.421079
23.330067	0.1	0.421889
23.331733	0.1	0.424013
23.333400	0.1	0.426667
23.335067	0.1	0.428702
23.336733	0.1	0.429456
23.338400	0.1	0.428846
23.340067	0.1	0.426983
23.341733	0.1	0.424222
23.343400	0.1	0.421195
23.345067	0.1	0.418588
23.346733	0.1	0.417181
23.348400	0.1	0.417326
23.350067	0.1	0.418061
23.351733	0.1	0.418089
23.353400	0.1	0.417712
23.355067	0.1	0.418387
23.356733	0.1	0.420711
23.358400	0.1	0.423868
23.360067	0.1	0.426322
23.361733	0.1	0.426718
23.363400	0.1	0.425009
23.365067	0.1	0.422443
23.366733	0.1	0.420008
23.368400	0.1	0.417596
23.370067	0.1	0.414918
23.371733	0.1	0.412557
23.373400	0.1	0.411570
23.375067	0.1	0.412031
23.376733	0.1	0.412636
23.378400	0.1	0.412040
23.380067	0.1	0.410257
23.381733	0.1	0.408259
23.383400	0.1	0.406671
23.385067	0.1	0.405093
23.386733	0.1	0.402471
23.388400	0.1	0.398126
23.390067	0.1	0.392781
23.391733	0.1	0.388110
23.393400	0.1	0.385181
23.395067	0.1	0.384091
23.396733	0.1	0.384478
23.398400	0.1	0.385386
23.400067	0.1	0.385623
23.401733	0.1	0.384841
23.403400	0.1	0.383584
23.405067	0.1	0.382238
23.406733	0.1	0.380566
23.408400	0.1	0.378229
23.410067	0.1	0.375225
23.411733	0.1	0.371942
23.413400	0.1	0.369190
23.415067	0.1	0.367900
23.416733	0.1	0.368240
23.418400	0.1	0.369409
23.420067	0.1	0.370652
23.421733	0.1	0.371845
23.423400	0.1	0.373041
23.425067	0.1	0.374368
23.426733	0.1	0.375938
23.428400	0.1	0.377335
23.430067	0.1	0.377679
23.431733	0.1	0.376361
23.433400	0.1	0.373633
23.435067	0.1	0.370815
23.436733	0.1	0.369428
23.438400	0.1	0.369665
23.440067	0.1	0.370159
23.441733	0.1	0.369260
23.443400	0.1	0.366559
23.445067	0.1	0.363090
23.446733	0.1	0.360180
23.448400	0.1	0.358624
23.450067	0.1	0.358569
23.451733	0.1	0.359733
23.453400	0.1	0.361842
23.455067	0.1	0.364515
23.456733	0.1	0.366885
23.458400	0.1	0.367984
23.460067	0.1	0.367435
23.461733	0.1	0.365716
23.463400	0.1	0.363942
23.465067	0.1	0.362932
23.466733	0.1	0.362247
23.468400	0.1	0.360874
23.470067	0.1	0.358764
23.471733	0.1	0.356697
23.473400	0.1	0.355174
23.475067	0.1	0.354326
23.476733	0.1	0.354275
23.478400	0.1	0.354899
23.480067	0.1	0.355677
23.481733	0.1	0.355998
23.483400	0.1	0.355411
23.485067	0.1	0.353712
23.486733	0.1	0.351309
23.488400	0.1	0.349013
23.490067	0.1	0.347234
23.491733	0.1	0.345823
23.493400	0.1	0.344482
23.495067	0.1	0.342964
23.496733	0.1	0.341129
23.498400	0.1	0.339057
23.500067	0.1	0.336897
23.501733	0.1	0.334638
23.503400	0.1	0.332124
23.505067	0.1	0.329660
23.506733	0.1	0.328245
23.508400	0.1	0.328599
23.510067	0.1	0.330172
23.511733	0.1	0.331770
23.513400	0.1	0.332841
23.515067	0.1	0.333707
23.516733	0.1	0.334657
23.518400	0.1	0.335369
23.520067	0.1	0.335556
23.521733	0.1	0.335467
23.523400	0.1	0.334876
23.525067	0.1	0.332827
23.526733	0.1	0.329106
23.528400	0.1	0.324887
23.530067	0.1	0.321385
23.531733	0.1	0.319034
23.533400	0.1	0.317809
23.535067	0.1	0.317437
23.536733	0.1	0.317669
23.538400	0.1	0.318661
23.540067	0.1	0.320436
23.541733	0.1	0.322023
23.543400	0.1	0.322252
23.545067	0.1	0.321008
23.546733	0.1	0.319169
23.548400	0.1	0.317581
23.550067	0.1	0.316240
23.551733	0.1	0.314582
23.553400	0.1	0.312496
23.555067	0.1	0.310522
23.556733	0.1	0.309241
23.558400	0.1	0.308803
23.560067	0.1	0.308985
23.561733	0.1	0.309651
23.563400	0.1	0.310647
23.565067	0.1	0.311513
23.566733	0.1	0.311919
23.568400	0.1	0.311728
23.570067	0.1	0.310563
23.571733	0.1	0.308189
23.573400	0.1	0.305152
23.575067	0.1	0.302303
23.576733	0.1	0.300095
23.578400	0.1	0.298847
23.580067	0.1	0.299178
23.581733	0.1	0.301558
23.583400	0.1	0.305511
23.585067	0.1	0.309683
23.586733	0.1	0.313036
23.588400	0.1	0.315425
23.590067	0.1	0.316896
23.591733	0.1	0.317255
23.593400	0.1	0.316300
23.595067	0.1	0.314307
23.596733	0.1	0.312408
23.598400	0.1	0.311751
23.600067	0.1	0.312175
23.601733	0.1	0.312715
23.603400	0.1	0.313278
23.605067	0.1	0.314452
23.606733	0.1	0.316212
23.608400	0.1	0.318284
23.610067	0.1	0.320952
23.611733	0.1	0.324333
23.613400	0.1	0.327579
23.615067	0.1	0.329334
23.616733	0.1	0.328682
23.618400	0.1	0.325530
23.620067	0.1	0.320352
23.621733	0.1	0.314163
23.623400	0.1	0.308938
23.625067	0.1	0.306857
23.626733	0.1	0.308440
23.628400	0.1	0.312207
23.630067	0.1	0.316054
23.631733	0.1	0.318317
23.633400	0.1	0.318051
23.635067	0.1	0.315518
23.636733	0.1	0.312258
23.638400	0.1	0.310051
23.640067	0.1	0.309697
23.641733	0.1	0.310689
23.643400	0.1	0.311579
23.645067	0.1	0.311048
23.646733	0.1	0.309166
23.648400	0.1	0.307420
23.650067	0.1	0.307187
23.651733	0.1	0.308785
23.653400	0.1	0.311756
23.655067	0.1	0.315225
23.656733	0.1	0.318196
23.658400	0.1	0.320291
23.660067	0.1	0.322023
23.661733	0.1	0.324054
23.663400	0.1	0.326540
23.665067	0.1	0.329306
23.666733	0.1	0.332356
23.668400	0.1	0.335844
23.670067	0.1	0.339351
23.671733	0.1	0.341902
23.673400	0.1	0.343136
23.675067	0.1	0.343532
23.676733	0.1	0.343374
23.678400	0.1	0.342592
23.680067	0.1	0.341455
23.681733	0.1	0.340235
23.683400	0.1	0.338596
23.685067	0.1	0.336282
23.686733	0.1	0.333912
23.688400	0.1	0.332394
23.690067	0.1	0.332021
23.691733	0.1	0.332245
23.693400	0.1	0.332175
23.695067	0.1	0.331290
23.696733	0.1	0.329791
23.698400	0.1	0.328664
23.700067	0.1	0.329055
23.701733	0.1	0.330885
23.703400	0.1	0.332678
23.705067	0.1	0.333181
23.706733	0.1	0.332482
23.708400	0.1	0.331649
23.710067	0.1	0.331593
23.711733	0.1	0.332375
23.713400	0.1	0.333311
23.715067	0.1	0.333656
23.716733	0.1	0.333316
23.718400	0.1	0.332720
23.720067	0.1	0.331798
23.721733	0.1	0.329805
23.723400	0.1	0.326443
23.725067	0.1	0.322629
23.726733	0.1	0.319490
23.728400	0.1	0.317232
23.730067	0.1	0.315639
23.731733	0.1	0.314731
23.733400	0.1	0.314601
23.735067	0.1	0.315057
23.736733	0.1	0.315313
23.738400	0.1	0.314312
23.740067	0.1	0.311802
23.741733	0.1	0.308603
23.743400	0.1	0.305455
23.745067	0.1	0.302354
23.746733	0.1	0.299057
23.748400	0.1	0.295537
23.750067	0.1	0.292142
23.751733	0.1	0.289399
23.753400	0.1	0.287313
23.755067	0.1	0.284906
23.756733	0.1	0.281250
23.758400	0.1	0.276854
23.760067	0.1	0.273250
23.761733	0.1	0.271201
23.763400	0.1	0.269855
23.765067	0.1	0.267662
23.766733	0.1	0.264351
23.768400	0.1	0.261283
23.770067	0.1	0.259741
23.771733	0.1	0.259797
23.773400	0.1	0.260924
23.775067	0.1	0.262707
23.776733	0.1	0.264817
23.778400	0.1	0.267038
23.780067	0.1	0.269259
23.781733	0.1	0.270880
23.783400	0.1	0.270833
23.785067	0.1	0.268850
23.786733	0.1	0.266037
23.788400	0.1	0.263792
23.790067	0.1	0.262749
23.791733	0.1	0.262638
23.793400	0.1	0.262940
23.795067	0.1	0.263620
23.796733	0.1	0.264868
23.798400	0.1	0.266386
23.800067	0.1	0.267192
23.801733	0.1	0.266260
23.803400	0.1	0.263401
23.805067	0.1	0.259597
23.806733	0.1	0.256733
23.808400	0.1	0.256631
23.810067	0.1	0.259406
23.811733	0.1	0.263196
23.813400	0.1	0.266037
23.815067	0.1	0.267178
23.816733	0.1	0.266638
23.818400	0.1	0.264957
23.820067	0.1	0.263406
23.821733	0.1	0.263052
23.823400	0.1	0.263592
23.825067	0.1	0.264132
23.826733	0.1	0.264691
23.828400	0.1	0.265921
23.830067	0.1	0.268095
23.831733	0.1	0.270647
23.833400	0.1	0.272361
23.835067	0.1	0.272375
23.836733	0.1	0.271024
23.838400	0.1	0.269082
23.840067	0.1	0.266870
23.841733	0.1	0.264808
23.843400	0.1	0.263765
23.845067	0.1	0.264011
23.846733	0.1	0.264752
23.848400	0.1	0.265371
23.850067	0.1	0.266284
23.851733	0.1	0.267816
23.853400	0.1	0.269236
23.855067	0.1	0.269534
23.856733	0.1	0.268761
23.858400	0.1	0.268272
23.860067	0.1	0.269250
23.861733	0.1	0.271257
23.863400	0.1	0.272733
23.865067	0.1	0.272505
23.866733	0.1	0.270754
23.868400	0.1	0.268901
23.870067	0.1	0.268379
23.871733	0.1	0.269450
23.873400	0.1	0.271471
23.875067	0.1	0.273832
23.876733	0.1	0.276174
23.878400	0.1	0.278335
23.880067	0.1	0.280524
23.881733	0.1	0.283201
23.883400	0.1	0.286479
23.885067	0.1	0.289818
23.886733	0.1	0.292570
23.888400	0.1	0.294270
23.890067	0.1	0.294591
23.891733	0.1	0.293590
23.893400	0.1	0.291583
23.895067	0.1	0.289148
23.896733	0.1	0.287271
23.898400	0.1	0.286791
23.900067	0.1	0.287518
23.901733	0.1	0.288300
23.903400	0.1	0.288137
23.905067	0.1	0.286899
23.906733	0.1	0.285027
23.908400	0.1	0.283089
23.910067	0.1	0.281623
23.911733	0.1	0.281059
23.913400	0.1	0.281702
23.915067	0.1	0.283602
23.916733	0.1	0.286247
23.918400	0.1	0.288659
23.920067	0.1	0.290256
23.921733	0.1	0.291318
23.923400	0.1	0.292552
23.925067	0.1	0.294363
23.926733	0.1	0.296729
23.928400	0.1	0.299243
23.930067	0.1	0.301125
23.931733	0.1	0.301925
23.933400	0.1	0.302242
23.935067	0.1	0.302936
23.936733	0.1	0.303946
23.938400	0.1	0.304473
23.940067	0.1	0.304086
23.941733	0.1	0.303071
23.943400	0.1	0.301818
23.945067	0.1	0.300277
23.946733	0.1	0.298405
23.948400	0.1	0.297055
23.950067	0.1	0.297530
23.951733	0.1	0.300333
23.953400	0.1	0.304962
23.955067	0.1	0.310130
23.956733	0.1	0.313795
23.958400	0.1	0.314233
23.960067	0.1	0.311700
23.961733	0.1	0.307928
23.963400	0.1	0.304319
23.965067	0.1	0.301423
23.966733	0.1	0.299406
23.968400	0.1	0.298270
23.970067	0.1	0.298019
23.971733	0.1	0.298694
23.973400	0.1	0.299867
23.975067	0.1	0.300589
23.976733	0.1	0.300584
23.978400	0.1	0.300724
23.980067	0.1	0.301450
23.981733	0.1	0.301702
23.983400	0.1	0.300086
23.985067	0.1	0.296468
23.986733	0.1	0.291979
23.988400	0.1	0.288012
23.990067	0.1	0.285418
23.991733	0.1	0.284226
23.993400	0.1	0.283686
23.995067	0.1	0.282787
23.996733	0.1	0.281320
23.998400	0.1	0.280142
24.000067	0.1	0.280174
24.001733	0.1	0.281306
24.003400	0.1	0.282438
24.005067	0.1	0.282666
24.006733	0.1	0.282275
24.008400	0.1	0.282177
24.010067	0.1	0.282787
24.011733	0.1	0.283974
24.013400	0.1	0.285287
24.015067	0.1	0.286126
24.016733	0.1	0.286256
24.018400	0.1	0.285972
24.020067	0.1	0.285581
24.021733	0.1	0.285138
24.023400	0.1	0.284733
24.025067	0.1	0.284468
24.026733	0.1	0.283746
24.028400	0.1	0.281720
24.030067	0.1	0.278954
24.031733	0.1	0.277115
24.033400	0.1	0.276952
24.035067	0.1	0.277786
24.036733	0.1	0.278628
24.038400	0.1	0.278922
24.040067	0.1	0.278503
24.041733	0.1	0.277576
24.043400	0.1	0.276687
24.045067	0.1	0.276281
24.046733	0.1	0.276184
24.048400	0.1	0.275765
24.050067	0.1	0.274968
24.051733	0.1	0.274666
24.053400	0.1	0.275797
24.055067	0.1	0.278340
24.056733	0.1	0.281474
24.058400	0.1	0.284514
24.060067	0.1	0.287318
24.061733	0.1	0.290098
24.063400	0.1	0.293087
24.065067	0.1	0.296137
24.066733	0.1	0.298666
24.068400	0.1	0.299895
24.070067	0.1	0.299327
24.071733	0.1	0.297194
24.073400	0.1	0.294326
24.075067	0.1	0.291644
24.076733	0.1	0.289921
24.078400	0.1	0.289837
24.080067	0.1	0.291616
24.081733	0.1	0.294433
24.083400	0.1	0.296873
24.085067	0.1	0.297665
24.086733	0.1	0.296379
24.088400	0.1	0.294154
24.090067	0.1	0.292822
24.091733	0.1	0.293073
24.093400	0.1	0.294307
24.095067	0.1	0.295951
24.096733	0.1	0.297795
24.098400	0.1	0.299667
24.100067	0.1	0.301511
24.101733	0.1	0.303453
24.103400	0.1	0.305562
24.105067	0.1	0.307783
24.106733	0.1	0.310321
24.108400	0.1	0.313381
24.110067	0.1	0.316440
24.111733	0.1	0.318578
24.113400	0.1	0.319565
24.115067	0.1	0.320100
24.116733	0.1	0.321069
24.118400	0.1	0.322768
24.120067	0.1	0.324729
24.121733	0.1	0.326019
24.123400	0.1	0.325823
24.125067	0.1	0.324198
24.126733	0.1	0.322312
24.128400	0.1	0.321455
24.130067	0.1	0.321665
24.131733	0.1	0.321954
24.133400	0.1	0.321432
24.135067	0.1	0.319825
24.136733	0.1	0.317660
24.138400	0.1	0.316165
24.140067	0.1	0.316254
24.141733	0.1	0.317446
24.143400	0.1	0.318144
24.145067	0.1	0.317018
24.146733	0.1	0.313870
24.148400	0.1	0.309437
24.150067	0.1	0.304901
24.151733	0.1	0.301884
24.153400	0.1	0.301804
24.155067	0.1	0.304533
24.156733	0.1	0.308128
24.158400	0.1	0.310601
24.160067	0.1	0.311360
24.161733	0.1	0.310941
24.163400	0.1	0.309902
24.165067	0.1	0.308277
24.166733	0.1	0.305953
24.168400	0.1	0.303276
24.170067	0.1	0.300957
24.171733	0.1	0.299234
24.173400	0.1	0.297590
24.175067	0.1	0.295597
24.176733	0.1	0.293488
24.178400	0.1	0.291485
24.180067	0.1	0.289273
24.181733	0.1	0.286628
24.183400	0.1	0.284049
24.185067	0.1	0.282219
24.186733	0.1	0.281208
24.188400	0.1	0.280472
24.190067	0.1	0.279634
24.191733	0.1	0.278987
24.193400	0.1	0.278968
24.195067	0.1	0.279741
24.196733	0.1	0.281311
24.198400	0.1	0.283471
24.200067	0.1	0.285669
24.201733	0.1	0.287266
24.203400	0.1	0.288016
24.205067	0.1	0.287956
24.206733	0.1	0.287215
24.208400	0.1	0.286102
24.210067	0.1	0.284929
24.211733	0.1	0.283602
24.213400	0.1	0.281585
24.215067	0.1	0.278302
24.216733	0.1	0.273786
24.218400	0.1	0.268854
24.220067	0.1	0.264659
24.221733	0.1	0.261646
24.223400	0.1	0.258936
24.225067	0.1	0.255611
24.226733	0.1	0.252142
24.228400	0.1	0.249771
24.230067	0.1	0.249171
24.231733	0.1	0.249874
24.233400	0.1	0.250549
24.235067	0.1	0.250018
24.236733	0.1	0.247923
24.238400	0.1	0.244370
24.240067	0.1	0.239811
24.241733	0.1	0.235285
24.243400	0.1	0.231788
24.245067	0.1	0.229552
24.246733	0.1	0.228388
24.248400	0.1	0.228174
24.250067	0.1	0.228724
24.251733	0.1	0.229585
24.253400	0.1	0.230595
24.255067	0.1	0.231978
24.256733	0.1	0.233701
24.258400	0.1	0.235448
24.260067	0.1	0.237194
24.261733	0.1	0.239071
24.263400	0.1	0.241050
24.265067	0.1	0.242814
24.266733	0.1	0.243899
24.268400	0.1	0.244076
24.270067	0.1	0.243247
24.271733	0.1	0.240956
24.273400	0.1	0.236831
24.275067	0.1	0.231522
24.276733	0.1	0.226549
24.278400	0.1	0.223205
24.280067	0.1	0.222027
24.281733	0.1	0.222651
24.283400	0.1	0.223643
24.285067	0.1	0.223159
24.286733	0.1	0.220384
24.288400	0.1	0.215825
24.290067	0.1	0.210525
24.291733	0.1	0.205780
24.293400	0.1	0.203061
24.295067	0.1	0.203387
24.296733	0.1	0.206642
24.298400	0.1	0.211392
24.300067	0.1	0.215741
24.301733	0.1	0.218730
24.303400	0.1	0.220719
24.305067	0.1	0.222134
24.306733	0.1	0.222698
24.308400	0.1	0.222041
24.310067	0.1	0.220370
24.311733	0.1	0.218125
24.313400	0.1	0.215378
24.315067	0.1	0.212025
24.316733	0.1	0.208542
24.318400	0.1	0.206083
24.320067	0.1	0.205562
24.321733	0.1	0.207094
24.323400	0.1	0.209957
24.325067	0.1	0.212598
24.326733	0.1	0.213576
24.328400	0.1	0.212821
24.330067	0.1	0.211047
24.331733	0.1	0.208546
24.333400	0.1	0.205655
24.335067	0.1	0.203378
24.336733	0.1	0.202777
24.338400	0.1	0.204206
24.340067	0.1	0.207019
24.341733	0.1	0.209901
24.343400	0.1	0.211950
24.345067	0.1	0.213278
24.346733	0.1	0.214120
24.348400	0.1	0.214153
24.350067	0.1	0.213324
24.351733	0.1	0.212044
24.353400	0.1	0.210362
24.355067	0.1	0.208495
24.356733	0.1	0.207522
24.358400	0.1	0.208504
24.360067	0.1	0.211382
24.361733	0.1	0.215243
24.363400	0.1	0.219131
24.365067	0.1	0.222577
24.366733	0.1	0.225417
24.368400	0.1	0.227378
24.370067	0.1	0.228393
24.371733	0.1	0.229143
24.373400	0.1	0.230330
24.375067	0.1	0.231401
24.376733	0.1	0.230982
24.378400	0.1	0.228612
24.380067	0.1	0.225347
24.381733	0.1	0.222670
24.383400	0.1	0.221338
24.385067	0.1	0.221399
24.386733	0.1	0.222898
24.388400	0.1	0.225692
24.390067	0.1	0.228896
24.391733	0.1	0.231285
24.393400	0.1	0.232463
24.395067	0.1	0.233166
24.396733	0.1	0.234367
24.398400	0.1	0.236318
24.400067	0.1	0.238465
24.401733	0.1	0.239806
24.403400	0.1	0.239471
24.405067	0.1	0.237566
24.406733	0.1	0.235029
24.408400	0.1	0.232570
24.410067	0.1	0.230535
24.411733	0.1	0.229133
24.413400	0.1	0.228304
24.415067	0.1	0.228006
24.416733	0.1	0.228500
24.418400	0.1	0.229962
24.420067	0.1	0.231829
24.421733	0.1	0.233161
24.423400	0.1	0.233683
24.425067	0.1	0.233888
24.426733	0.1	0.234307
24.428400	0.1	0.234935
24.430067	0.1	0.234870
24.431733	0.1	0.233110
24.433400	0.1	0.230009
24.435067	0.1	0.227070
24.436733	0.1	0.225441
24.438400	0.1	0.225310
24.440067	0.1	0.226521
24.441733	0.1	0.228658
24.443400	0.1	0.230661
24.445067	0.1	0.231294
24.446733	0.1	0.230237
24.448400	0.1	0.228416
24.450067	0.1	0.227019
24.451733	0.1	0.226549
24.453400	0.1	0.226875
24.455067	0.1	0.227615
24.456733	0.1	0.228612
24.458400	0.1	0.230260
24.460067	0.1	0.232742
24.461733	0.1	0.235327
24.463400	0.1	0.237250
24.465067	0.1	0.238610
24.466733	0.1	0.240002
24.468400	0.1	0.241846
24.470067	0.1	0.244072
24.471733	0.1	0.246093
24.473400	0.1	0.246782
24.475067	0.1	0.244803
24.476733	0.1	0.239667
24.478400	0.1	0.232495
24.480067	0.1	0.225608
24.481733	0.1	0.221259
24.483400	0.1	0.220174
24.485067	0.1	0.221282
24.486733	0.1	0.222814
24.488400	0.1	0.223271
24.490067	0.1	0.221930
24.491733	0.1	0.219080
24.493400	0.1	0.215648
24.495067	0.1	0.212635
24.496733	0.1	0.210912
24.498400	0.1	0.210865
24.500067	0.1	0.212025
24.501733	0.1	0.213599
24.503400	0.1	0.215275
24.505067	0.1	0.216905
24.506733	0.1	0.218013
24.508400	0.1	0.218237
24.510067	0.1	0.217790
24.511733	0.1	0.217240
24.513400	0.1	0.217170
24.515067	0.1	0.217827
24.516733	0.1	0.219038
24.518400	0.1	0.220416
24.520067	0.1	0.221408
24.521733	0.1	0.221245
24.523400	0.1	0.219312
24.525067	0.1	0.216039
24.526733	0.1	0.212807
24.528400	0.1	0.210553
24.530067	0.1	0.208896
24.531733	0.1	0.206614
24.533400	0.1	0.202707
24.535067	0.1	0.197482
24.536733	0.1	0.192570
24.538400	0.1	0.189566
24.540067	0.1	0.188863
24.541733	0.1	0.189845
24.543400	0.1	0.191904
24.545067	0.1	0.194986
24.546733	0.1	0.198851
24.548400	0.1	0.202116
24.550067	0.1	0.203303
24.551733	0.1	0.202791
24.553400	0.1	0.202078
24.555067	0.1	0.201645
24.556733	0.1	0.200858
24.558400	0.1	0.199345
24.560067	0.1	0.197473
24.561733	0.1	0.195652
24.563400	0.1	0.193724
24.565067	0.1	0.191354
24.566733	0.1	0.188649
24.568400	0.1	0.186060
24.570067	0.1	0.184029
24.571733	0.1	0.182996
24.573400	0.1	0.183205
24.575067	0.1	0.184132
24.576733	0.1	0.184672
24.578400	0.1	0.184407
24.580067	0.1	0.184039
24.581733	0.1	0.184453
24.583400	0.1	0.185827
24.585067	0.1	0.187745
24.586733	0.1	0.189659
24.588400	0.1	0.191140
24.590067	0.1	0.192011
24.591733	0.1	0.192276
24.593400	0.1	0.191703
24.595067	0.1	0.189869
24.596733	0.1	0.186954
24.598400	0.1	0.183797
24.600067	0.1	0.181217
24.601733	0.1	0.179945
24.603400	0.1	0.180518
24.605067	0.1	0.182465
24.606733	0.1	0.184644
24.608400	0.1	0.186157
24.610067	0.1	0.186753
24.611733	0.1	0.187051
24.613400	0.1	0.187927
24.615067	0.1	0.189384
24.616733	0.1	0.190777
24.618400	0.1	0.191489
24.620067	0.1	0.191052
24.621733	0.1	0.189673
24.623400	0.1	0.188490
24.625067	0.1	0.188341
24.626733	0.1	0.188872
24.628400	0.1	0.189100
24.630067	0.1	0.188746
24.631733	0.1	0.188714
24.633400	0.1	0.189887
24.635067	0.1	0.191880
24.636733	0.1	0.193822
24.638400	0.1	0.195471
24.640067	0.1	0.196653
24.641733	0.1	0.196868
24.643400	0.1	0.196039
24.645067	0.1	0.194553
24.646733	0.1	0.192756
24.648400	0.1	0.191047
24.650067	0.1	0.190069
24.651733	0.1	0.190488
24.653400	0.1	0.192467
24.655067	0.1	0.195205
24.656733	0.1	0.197208
24.658400	0.1	0.197426
24.660067	0.1	0.196290
24.661733	0.1	0.195052
24.663400	0.1	0.194293
24.665067	0.1	0.193915
24.666733	0.1	0.194027
24.668400	0.1	0.194963
24.670067	0.1	0.196607
24.671733	0.1	0.198223
24.673400	0.1	0.199331
24.675067	0.1	0.199950
24.676733	0.1	0.200015
24.678400	0.1	0.199471
24.680067	0.1	0.198488
24.681733	0.1	0.197277
24.683400	0.1	0.196095
24.685067	0.1	0.195350
24.686733	0.1	0.195527
24.688400	0.1	0.196886
24.690067	0.1	0.198958
24.691733	0.1	0.200914
24.693400	0.1	0.202530
24.695067	0.1	0.203741
24.696733	0.1	0.203983
24.698400	0.1	0.203047
24.700067	0.1	0.201538
24.701733	0.1	0.200262
24.703400	0.1	0.199820
24.705067	0.1	0.200169
24.706733	0.1	0.200220
24.708400	0.1	0.198898
24.710067	0.1	0.196248
24.711733	0.1	0.193017
24.713400	0.1	0.189887
24.715067	0.1	0.187466
24.716733	0.1	0.186455
24.718400	0.1	0.187065
24.720067	0.1	0.188462
24.721733	0.1	0.189547
24.723400	0.1	0.190046
24.725067	0.1	0.190358
24.726733	0.1	0.190712
24.728400	0.1	0.190805
24.730067	0.1	0.189957
24.731733	0.1	0.187582
24.733400	0.1	0.183680
24.735067	0.1	0.179107
24.736733	0.1	0.175480
24.738400	0.1	0.174022
24.740067	0.1	0.174372
24.741733	0.1	0.175219
24.743400	0.1	0.175564
24.745067	0.1	0.174535
24.746733	0.1	0.171433
24.748400	0.1	0.167023
24.750067	0.1	0.163354
24.751733	0.1	0.162143
24.753400	0.1	0.163624
24.755067	0.1	0.166623
24.756733	0.1	0.169664
24.758400	0.1	0.172202
24.760067	0.1	0.174344
24.761733	0.1	0.175918
24.763400	0.1	0.176579
24.765067	0.1	0.176365
24.766733	0.1	0.175382
24.768400	0.1	0.173724
24.770067	0.1	0.171950
24.771733	0.1	0.170851
24.773400	0.1	0.170572
24.775067	0.1	0.170511
24.776733	0.1	0.169938
24.778400	0.1	0.168779
24.780067	0.1	0.168011
24.781733	0.1	0.168607
24.783400	0.1	0.170232
24.785067	0.1	0.171619
24.786733	0.1	0.171661
24.788400	0.1	0.169920
24.790067	0.1	0.166669
24.791733	0.1	0.162711
24.793400	0.1	0.159168
24.795067	0.1	0.156872
24.796733	0.1	0.155806
24.798400	0.1	0.155638
24.800067	0.1	0.156402
24.801733	0.1	0.158101
24.803400	0.1	0.160192
24.805067	0.1	0.161850
24.806733	0.1	0.162567
24.808400	0.1	0.162264
24.810067	0.1	0.160853
24.811733	0.1	0.158381
24.813400	0.1	0.155284
24.815067	0.1	0.152434
24.816733	0.1	0.150972
24.818400	0.1	0.151298
24.820067	0.1	0.152187
24.821733	0.1	0.152187
24.823400	0.1	0.151373
24.825067	0.1	0.151037
24.826733	0.1	0.152299
24.828400	0.1	0.155214
24.830067	0.1	0.158506
24.831733	0.1	0.160309
24.833400	0.1	0.159349
24.835067	0.1	0.155498
24.836733	0.1	0.150171
24.838400	0.1	0.145836
24.840067	0.1	0.144122
24.841733	0.1	0.144797
24.843400	0.1	0.146842
24.845067	0.1	0.149272
24.846733	0.1	0.151447
24.848400	0.1	0.153356
24.850067	0.1	0.155251
24.851733	0.1	0.156951
24.853400	0.1	0.157999
24.855067	0.1	0.158059
24.856733	0.1	0.156881
24.858400	0.1	0.154870
24.860067	0.1	0.153333
24.861733	0.1	0.153277
24.863400	0.1	0.154371
24.865067	0.1	0.155387
24.866733	0.1	0.155168
24.868400	0.1	0.153552
24.870067	0.1	0.151298
24.871733	0.1	0.149291
24.873400	0.1	0.148215
24.875067	0.1	0.148551
24.876733	0.1	0.150283
24.878400	0.1	0.152984
24.880067	0.1	0.156309
24.881733	0.1	0.159862
24.883400	0.1	0.162986
24.885067	0.1	0.165012
24.886733	0.1	0.165519
24.888400	0.1	0.164770
24.890067	0.1	0.163866
24.891733	0.1	0.163596
24.893400	0.1	0.163643
24.895067	0.1	0.163629
24.896733	0.1	0.163913
24.898400	0.1	0.164700
24.900067	0.1	0.165533
24.901733	0.1	0.165999
24.903400	0.1	0.165831
24.905067	0.1	0.164630
24.906733	0.1	0.162572
24.908400	0.1	0.160960
24.910067	0.1	0.161249
24.911733	0.1	0.163587
24.913400	0.1	0.166907
24.915067	0.1	0.170060
24.916733	0.1	0.172202
24.918400	0.1	0.172704
24.920067	0.1	0.171503
24.921733	0.1	0.169259
24.923400	0.1	0.166781
24.925067	0.1	0.164565
24.926733	0.1	0.163061
24.928400	0.1	0.162623
24.930067	0.1	0.162749
24.931733	0.1	0.162264
24.933400	0.1	0.160621
24.935067	0.1	0.158479
24.936733	0.1	0.156970
24.938400	0.1	0.156765
24.940067	0.1	0.157510
24.941733	0.1	0.158213
24.943400	0.1	0.158278
24.945067	0.1	0.157868
24.946733	0.1	0.157533
24.948400	0.1	0.157901
24.950067	0.1	0.158953
24.951733	0.1	0.159624
24.953400	0.1	0.159061
24.955067	0.1	0.157738
24.956733	0.1	0.156537
24.958400	0.1	0.155782
24.960067	0.1	0.155359
24.961733	0.1	0.155154
24.963400	0.1	0.155182
24.965067	0.1	0.155265
24.966733	0.1	0.154907
24.968400	0.1	0.153822
24.970067	0.1	0.152281
24.971733	0.1	0.150786
24.973400	0.1	0.149598
24.975067	0.1	0.148835
24.976733	0.1	0.148662
24.978400	0.1	0.149021
24.980067	0.1	0.149594
24.981733	0.1	0.149971
24.983400	0.1	0.149757
24.985067	0.1	0.148565
24.986733	0.1	0.146166
24.988400	0.1	0.142776
24.990067	0.1	0.139158
24.991733	0.1	0.136136
24.993400	0.1	0.134227
24.995067	0.1	0.133710
24.996733	0.1	0.134325
24.998400	0.1	0.135172
25.000067	0.1	0.135591
25.001733	0.1	0.135801
25.003400	0.1	0.136136
25.005067	0.1	0.136229
25.006733	0.1	0.135354
25.008400	0.1	0.133337
25.010067	0.1	0.130795
25.011733	0.1	0.128453
25.013400	0.1	0.126567
25.015067	0.1	0.125072
25.016733	0.1	0.124201
25.018400	0.1	0.124569
25.020067	0.1	0.126520
25.021733	0.1	0.129752
25.023400	0.1	0.133594
25.025067	0.1	0.137291
25.026733	0.1	0.139978
25.028400	0.1	0.141147
25.030067	0.1	0.141249
25.031733	0.1	0.141179
25.033400	0.1	0.140900
25.035067	0.1	0.139382
25.036733	0.1	0.136020
25.038400	0.1	0.131708
25.040067	0.1	0.128229
25.041733	0.1	0.126883
25.043400	0.1	0.127931
25.045067	0.1	0.130767
25.046733	0.1	0.134069
25.048400	0.1	0.136313
25.050067	0.1	0.136634
25.051733	0.1	0.135233
25.053400	0.1	0.133119
25.055067	0.1	0.131498
25.056733	0.1	0.131079
25.058400	0.1	0.131684
25.060067	0.1	0.132672
25.061733	0.1	0.133738
25.063400	0.1	0.135009
25.065067	0.1	0.136513
25.066733	0.1	0.137989
25.068400	0.1	0.139335
25.070067	0.1	0.140965
25.071733	0.1	0.143452
25.073400	0.1	0.146553
25.075067	0.1	0.148849
25.076733	0.1	0.148718
25.078400	0.1	0.145691
25.080067	0.1	0.140821
25.081733	0.1	0.136024
25.083400	0.1	0.133095
25.085067	0.1	0.132667
25.086733	0.1	0.133826
25.088400	0.1	0.135065
25.090067	0.1	0.135466
25.091733	0.1	0.135042
25.093400	0.1	0.134329
25.095067	0.1	0.133775
25.096733	0.1	0.133449
25.098400	0.1	0.133337
25.100067	0.1	0.133440
25.101733	0.1	0.133356
25.103400	0.1	0.132243
25.105067	0.1	0.129789
25.106733	0.1	0.126818
25.108400	0.1	0.124704
25.110067	0.1	0.124592
25.111733	0.1	0.126832
25.113400	0.1	0.130516
25.115067	0.1	0.134083
25.116733	0.1	0.136504
25.118400	0.1	0.137594
25.120067	0.1	0.137831
25.121733	0.1	0.138092
25.123400	0.1	0.138930
25.125067	0.1	0.139927
25.126733	0.1	0.140024
25.128400	0.1	0.138562
25.130067	0.1	0.136122
25.131733	0.1	0.134166
25.133400	0.1	0.133635
25.135067	0.1	0.134152
25.136733	0.1	0.134786
25.138400	0.1	0.135098
25.140067	0.1	0.135191
25.141733	0.1	0.135191
25.143400	0.1	0.135102
25.145067	0.1	0.134837
25.146733	0.1	0.134292
25.148400	0.1	0.133570
25.150067	0.1	0.132946
25.151733	0.1	0.132616
25.153400	0.1	0.132467
25.155067	0.1	0.132150
25.156733	0.1	0.131703
25.158400	0.1	0.131740
25.160067	0.1	0.132658
25.161733	0.1	0.134115
25.163400	0.1	0.135377
25.165067	0.1	0.135670
25.166733	0.1	0.134804
25.168400	0.1	0.133766
25.170067	0.1	0.133989
25.171733	0.1	0.136127
25.173400	0.1	0.139517
25.175067	0.1	0.142357
25.176733	0.1	0.142846
25.178400	0.1	0.140890
25.180067	0.1	0.138311
25.181733	0.1	0.137445
25.183400	0.1	0.139470
25.185067	0.1	0.143624
25.186733	0.1	0.147959
25.188400	0.1	0.150781
25.190067	0.1	0.151573
25.191733	0.1	0.150907
25.193400	0.1	0.149719
25.195067	0.1	0.148737
25.196733	0.1	0.147992
25.198400	0.1	0.146660
25.200067	0.1	0.144034
25.201733	0.1	0.140341
25.203400	0.1	0.136364
25.205067	0.1	0.132816
25.206733	0.1	0.130385
25.208400	0.1	0.129570
25.210067	0.1	0.130110
25.211733	0.1	0.131377
25.213400	0.1	0.133105
25.215067	0.1	0.135303
25.216733	0.1	0.137575
25.218400	0.1	0.139182
25.220067	0.1	0.139568
25.221733	0.1	0.138720
25.223400	0.1	0.137091
25.225067	0.1	0.135377
25.226733	0.1	0.134096
25.228400	0.1	0.133291
25.230067	0.1	0.132481
25.231733	0.1	0.131158
25.233400	0.1	0.129407
25.235067	0.1	0.127773
25.236733	0.1	0.126795
25.238400	0.1	0.126772
25.240067	0.1	0.127652
25.241733	0.1	0.129249
25.243400	0.1	0.131461
25.245067	0.1	0.133850
25.246733	0.1	0.135656
25.248400	0.1	0.136415
25.250067	0.1	0.135964
25.251733	0.1	0.134227
25.253400	0.1	0.131433
25.255067	0.1	0.128327
25.256733	0.1	0.125682
25.258400	0.1	0.123810
25.260067	0.1	0.122669
25.261733	0.1	0.122162
25.263400	0.1	0.122250
25.265067	0.1	0.123042
25.266733	0.1	0.124522
25.268400	0.1	0.126190
25.270067	0.1	0.127447
25.271733	0.1	0.128122
25.273400	0.1	0.128192
25.275067	0.1	0.127619
25.276733	0.1	0.126674
25.278400	0.1	0.125677
25.280067	0.1	0.124676
25.281733	0.1	0.124020
25.283400	0.1	0.124541
25.285067	0.1	0.126879
25.286733	0.1	0.130711
25.288400	0.1	0.134562
25.290067	0.1	0.136858
25.291733	0.1	0.137123
25.293400	0.1	0.135745
25.295067	0.1	0.133333
25.296733	0.1	0.130543
25.298400	0.1	0.127722
25.300067	0.1	0.125067
25.301733	0.1	0.123051
25.303400	0.1	0.121910
25.305067	0.1	0.121230
25.306733	0.1	0.120429
25.308400	0.1	0.119074
25.310067	0.1	0.116848
25.311733	0.1	0.113826
25.313400	0.1	0.110599
25.315067	0.1	0.108075
25.316733	0.1	0.107554
25.318400	0.1	0.109989
25.320067	0.1	0.114646
25.321733	0.1	0.119573
25.323400	0.1	0.123396
25.325067	0.1	0.125607
25.326733	0.1	0.126194
25.328400	0.1	0.125575
25.330067	0.1	0.124406
25.331733	0.1	0.123251
25.333400	0.1	0.122427
25.335067	0.1	0.121733
25.336733	0.1	0.120788
25.338400	0.1	0.119670
25.340067	0.1	0.118664
25.341733	0.1	0.117673
25.343400	0.1	0.116560
25.345067	0.1	0.115703
25.346733	0.1	0.115624
25.348400	0.1	0.116657
25.350067	0.1	0.118902
25.351733	0.1	0.121919
25.353400	0.1	0.124760
25.355067	0.1	0.126436
25.356733	0.1	0.126408
25.358400	0.1	0.124956
25.360067	0.1	0.122972
25.361733	0.1	0.121184
25.363400	0.1	0.119815
25.365067	0.1	0.118697
25.366733	0.1	0.117635
25.368400	0.1	0.116904
25.370067	0.1	0.116923
25.371733	0.1	0.117482
25.373400	0.1	0.118157
25.375067	0.1	0.119335
25.376733	0.1	0.121784
25.378400	0.1	0.125454
25.380067	0.1	0.129291
25.381733	0.1	0.132145
25.383400	0.1	0.133528
25.385067	0.1	0.133617
25.386733	0.1	0.133007
25.388400	0.1	0.132383
25.390067	0.1	0.132234
25.391733	0.1	0.132988
25.393400	0.1	0.134972
25.395067	0.1	0.138022
25.396733	0.1	0.141184
25.398400	0.1	0.142981
25.400067	0.1	0.142623
25.401733	0.1	0.140718
25.403400	0.1	0.138516
25.405067	0.1	0.136928
25.406733	0.1	0.136336
25.408400	0.1	0.136849
25.410067	0.1	0.138273
25.411733	0.1	0.139535
25.413400	0.1	0.138874
25.415067	0.1	0.135358
25.416733	0.1	0.130255
25.418400	0.1	0.126655
25.420067	0.1	0.127279
25.421733	0.1	0.132429
25.423400	0.1	0.140127
25.425067	0.1	0.147903
25.426733	0.1	0.154101
25.428400	0.1	0.158092
25.430067	0.1	0.160336
25.431733	0.1	0.162101
25.433400	0.1	0.164178
25.435067	0.1	0.166106
25.436733	0.1	0.166921
25.438400	0.1	0.166269
25.440067	0.1	0.164607
25.441733	0.1	0.162418
25.443400	0.1	0.159605
25.445067	0.1	0.155796
25.446733	0.1	0.151154
25.448400	0.1	0.146674
25.450067	0.1	0.143615
25.451733	0.1	0.142404
25.453400	0.1	0.142441
25.455067	0.1	0.143135
25.456733	0.1	0.144425
25.458400	0.1	0.146101
25.460067	0.1	0.147694
25.461733	0.1	0.149021
25.463400	0.1	0.150092
25.465067	0.1	0.150716
25.466733	0.1	0.150739
25.468400	0.1	0.150045
25.470067	0.1	0.148071
25.471733	0.1	0.144322
25.473400	0.1	0.139428
25.475067	0.1	0.134776
25.476733	0.1	0.131465
25.478400	0.1	0.129873
25.480067	0.1	0.129542
25.481733	0.1	0.129775
25.483400	0.1	0.130399
25.485067	0.1	0.131382
25.486733	0.1	0.132392
25.488400	0.1	0.133286
25.490067	0.1	0.134390
25.491733	0.1	0.136159
25.493400	0.1	0.138623
25.495067	0.1	0.141105
25.496733	0.1	0.142441
25.498400	0.1	0.142162
25.500067	0.1	0.141189
25.501733	0.1	0.140793
25.503400	0.1	0.141221
25.505067	0.1	0.141957
25.506733	0.1	0.142497
25.508400	0.1	0.142544
25.510067	0.1	0.141994
25.511733	0.1	0.140760
25.513400	0.1	0.138590
25.515067	0.1	0.135414
25.516733	0.1	0.131731
25.518400	0.1	0.128550
25.520067	0.1	0.126949
25.521733	0.1	0.127242
25.523400	0.1	0.128634
25.525067	0.1	0.129985
25.526733	0.1	0.130683
25.528400	0.1	0.130981
25.530067	0.1	0.131461
25.531733	0.1	0.132155
25.533400	0.1	0.132737
25.535067	0.1	0.132779
25.536733	0.1	0.131670
25.538400	0.1	0.129268
25.540067	0.1	0.126464
25.541733	0.1	0.124569
25.543400	0.1	0.124522
25.545067	0.1	0.126571
25.546733	0.1	0.129924
25.548400	0.1	0.133119
25.550067	0.1	0.135140
25.551733	0.1	0.136197
25.553400	0.1	0.137240
25.555067	0.1	0.138967
25.556733	0.1	0.141547
25.558400	0.1	0.144807
25.560067	0.1	0.148006
25.561733	0.1	0.149854
25.563400	0.1	0.149379
25.565067	0.1	0.146618
25.566733	0.1	0.142269
25.568400	0.1	0.137016
25.570067	0.1	0.131503
25.571733	0.1	0.126697
25.573400	0.1	0.123624
25.575067	0.1	0.122585
25.576733	0.1	0.123116
25.578400	0.1	0.124848
25.580067	0.1	0.127787
25.581733	0.1	0.131782
25.583400	0.1	0.136243
25.585067	0.1	0.140178
25.586733	0.1	0.142534
25.588400	0.1	0.142925
25.590067	0.1	0.142083
25.591733	0.1	0.141212
25.593400	0.1	0.140839
25.595067	0.1	0.140499
25.596733	0.1	0.139386
25.598400	0.1	0.137161
25.600067	0.1	0.134450
25.601733	0.1	0.132425
25.603400	0.1	0.131526
25.605067	0.1	0.131391
25.606733	0.1	0.131903
25.608400	0.1	0.133319
25.610067	0.1	0.135028
25.611733	0.1	0.135857
25.613400	0.1	0.135675
25.615067	0.1	0.135391
25.616733	0.1	0.135629
25.618400	0.1	0.136183
25.620067	0.1	0.136462
25.621733	0.1	0.136090
25.623400	0.1	0.134963
25.625067	0.1	0.133412
25.626733	0.1	0.132155
25.628400	0.1	0.131349
25.630067	0.1	0.130492
25.631733	0.1	0.129668
25.633400	0.1	0.129826
25.635067	0.1	0.131596
25.636733	0.1	0.134497
25.638400	0.1	0.137128
25.640067	0.1	0.137938
25.641733	0.1	0.136560
25.643400	0.1	0.134427
25.645067	0.1	0.133193
25.646733	0.1	0.132951
25.648400	0.1	0.132970
25.650067	0.1	0.133063
25.651733	0.1	0.133184
25.653400	0.1	0.132839
25.655067	0.1	0.131517
25.656733	0.1	0.129072
25.658400	0.1	0.125770
25.660067	0.1	0.122571
25.661733	0.1	0.120793
25.663400	0.1	0.121114
25.665067	0.1	0.122986
25.666733	0.1	0.124862
25.668400	0.1	0.125114
25.670067	0.1	0.123046
25.671733	0.1	0.119084
25.673400	0.1	0.114376
25.675067	0.1	0.110134
25.676733	0.1	0.107358
25.678400	0.1	0.106771
25.680067	0.1	0.108383
25.681733	0.1	0.111260
25.683400	0.1	0.114217
25.685067	0.1	0.116643
25.686733	0.1	0.118478
25.688400	0.1	0.119596
25.690067	0.1	0.119479
25.691733	0.1	0.117742
25.693400	0.1	0.114688
25.695067	0.1	0.111223
25.696733	0.1	0.108471
25.698400	0.1	0.107260
25.700067	0.1	0.107712
25.701733	0.1	0.109025
25.703400	0.1	0.110054
25.705067	0.1	0.110227
25.706733	0.1	0.109617
25.708400	0.1	0.108508
25.710067	0.1	0.107042
25.711733	0.1	0.105221
25.713400	0.1	0.103130
25.715067	0.1	0.101011
25.716733	0.1	0.098981
25.718400	0.1	0.097114
25.720067	0.1	0.095642
25.721733	0.1	0.094557
25.723400	0.1	0.093612
25.725067	0.1	0.092844
25.726733	0.1	0.092243
25.728400	0.1	0.091461
25.730067	0.1	0.090227
25.731733	0.1	0.088699
25.733400	0.1	0.087558
25.735067	0.1	0.087665
25.736733	0.1	0.089295
25.738400	0.1	0.091721
25.740067	0.1	0.093742
25.741733	0.1	0.094539
25.743400	0.1	0.094003
25.745067	0.1	0.092527
25.746733	0.1	0.091018
25.748400	0.1	0.090660
25.750067	0.1	0.091475
25.751733	0.1	0.091661
25.753400	0.1	0.089598
25.755067	0.1	0.085663
25.756733	0.1	0.081742
25.758400	0.1	0.079414
25.760067	0.1	0.078855
25.761733	0.1	0.079274
25.763400	0.1	0.079880
25.765067	0.1	0.080406
25.766733	0.1	0.080899
25.768400	0.1	0.081114
25.770067	0.1	0.080508
25.771733	0.1	0.078953
25.773400	0.1	0.076937
25.775067	0.1	0.075190
25.776733	0.1	0.074212
25.778400	0.1	0.074166
25.780067	0.1	0.074627
25.781733	0.1	0.074599
25.783400	0.1	0.073230
25.785067	0.1	0.070622
25.786733	0.1	0.067768
25.788400	0.1	0.065826
25.790067	0.1	0.065481
25.791733	0.1	0.066794
25.793400	0.1	0.069048
25.795067	0.1	0.070715
25.796733	0.1	0.070590
25.798400	0.1	0.068685
25.800067	0.1	0.065691
25.801733	0.1	0.062766
25.803400	0.1	0.061258
25.805067	0.1	0.061304
25.806733	0.1	0.061607
25.808400	0.1	0.060885
25.810067	0.1	0.058920
25.811733	0.1	0.056396
25.813400	0.1	0.054357
25.815067	0.1	0.053779
25.816733	0.1	0.054953
25.818400	0.1	0.057290
25.820067	0.1	0.060196
25.821733	0.1	0.063418
25.823400	0.1	0.066478
25.825067	0.1	0.068727
25.826733	0.1	0.069961
25.828400	0.1	0.070375
25.830067	0.1	0.070003
25.831733	0.1	0.068755
25.833400	0.1	0.067055
25.835067	0.1	0.065914
25.836733	0.1	0.065910
25.838400	0.1	0.066590
25.840067	0.1	0.067102
25.841733	0.1	0.066925
25.843400	0.1	0.065910
25.845067	0.1	0.064364
25.846733	0.1	0.062655
25.848400	0.1	0.060792
25.850067	0.1	0.058999
25.851733	0.1	0.057886
25.853400	0.1	0.057630
25.855067	0.1	0.057863
25.856733	0.1	0.058105
25.858400	0.1	0.058133
25.860067	0.1	0.058091
25.861733	0.1	0.058417
25.863400	0.1	0.059777
25.865067	0.1	0.062399
25.866733	0.1	0.065477
25.868400	0.1	0.067824
25.870067	0.1	0.068885
25.871733	0.1	0.069104
25.873400	0.1	0.069384
25.875067	0.1	0.070240
25.876733	0.1	0.071442
25.878400	0.1	0.072066
25.880067	0.1	0.071027
25.881733	0.1	0.068066
25.883400	0.1	0.064000
25.885067	0.1	0.059973
25.886733	0.1	0.056913
25.888400	0.1	0.055437
25.890067	0.1	0.055828
25.891733	0.1	0.057886
25.893400	0.1	0.060704
25.895067	0.1	0.062934
25.896733	0.1	0.063819
25.898400	0.1	0.063684
25.900067	0.1	0.063307
25.901733	0.1	0.063186
25.903400	0.1	0.063451
25.905067	0.1	0.063754
25.906733	0.1	0.063637
25.908400	0.1	0.063395
25.910067	0.1	0.064266
25.911733	0.1	0.067302
25.913400	0.1	0.071758
25.915067	0.1	0.075246
25.916733	0.1	0.075800
25.918400	0.1	0.073412
25.920067	0.1	0.069649
25.921733	0.1	0.066273
25.923400	0.1	0.064271
25.925067	0.1	0.063698
25.926733	0.1	0.063963
25.928400	0.1	0.064317
25.930067	0.1	0.064275
25.931733	0.1	0.063600
25.933400	0.1	0.062380
25.935067	0.1	0.061048
25.936733	0.1	0.060042
25.938400	0.1	0.059600
25.940067	0.1	0.059847
25.941733	0.1	0.060718
25.943400	0.1	0.061928
25.945067	0.1	0.062985
25.946733	0.1	0.063195
25.948400	0.1	0.061812
25.950067	0.1	0.058529
25.951733	0.1	0.054040
25.953400	0.1	0.049956
25.955067	0.1	0.047903
25.956733	0.1	0.048699
25.958400	0.1	0.051837
25.960067	0.1	0.055381
25.961733	0.1	0.057127
25.963400	0.1	0.056238
25.965067	0.1	0.053667
25.966733	0.1	0.051418
25.968400	0.1	0.051158
25.970067	0.1	0.052806
25.971733	0.1	0.054929
25.973400	0.1	0.056461
25.975067	0.1	0.057281
25.976733	0.1	0.057677
25.978400	0.1	0.057924
25.980067	0.1	0.057984
25.981733	0.1	0.057528
25.983400	0.1	0.056354
25.985067	0.1	0.054603
25.986733	0.1	0.052843
25.988400	0.1	0.051758
25.990067	0.1	0.051470
25.991733	0.1	0.051311
25.993400	0.1	0.050399
25.995067	0.1	0.048471
25.996733	0.1	0.046100
25.998400	0.1	0.044159
26.000067	0.1	0.043022
26.001733	0.1	0.042277
26.003400	0.1	0.041141
26.005067	0.1	0.039167
26.006733	0.1	0.036755
26.008400	0.1	0.035097
26.010067	0.1	0.035274
26.011733	0.1	0.037430
26.013400	0.1	0.040685
26.015067	0.1	0.043591
26.016733	0.1	0.045113
26.018400	0.1	0.045258
26.020067	0.1	0.044513
26.021733	0.1	0.043279
26.023400	0.1	0.041951
26.025067	0.1	0.040904
26.026733	0.1	0.040289
26.028400	0.1	0.040070
26.030067	0.1	0.039930
26.031733	0.1	0.039372
26.033400	0.1	0.038333
26.035067	0.1	0.037607
26.036733	0.1	0.038124
26.038400	0.1	0.039847
26.040067	0.1	0.041937
26.041733	0.1	0.043456
26.043400	0.1	0.043595
26.045067	0.1	0.042189
26.046733	0.1	0.039889
26.048400	0.1	0.037407
26.050067	0.1	0.034999
26.051733	0.1	0.033081
26.053400	0.1	0.032368
26.055067	0.1	0.032973
26.056733	0.1	0.033970
26.058400	0.1	0.034249
26.060067	0.1	0.033691
26.061733	0.1	0.033271
26.063400	0.1	0.033947
26.065067	0.1	0.035670
26.066733	0.1	0.037672
26.068400	0.1	0.039227
26.070067	0.1	0.040126
26.071733	0.1	0.040582
26.073400	0.1	0.040880
26.075067	0.1	0.041104
26.076733	0.1	0.041141
26.078400	0.1	0.040750
26.080067	0.1	0.039749
26.081733	0.1	0.038347
26.083400	0.1	0.036974
26.085067	0.1	0.035847
26.086733	0.1	0.034743
26.088400	0.1	0.033397
26.090067	0.1	0.032079
26.091733	0.1	0.031260
26.093400	0.1	0.030771
26.095067	0.1	0.030058
26.096733	0.1	0.029095
26.098400	0.1	0.028606
26.100067	0.1	0.029490
26.101733	0.1	0.032159
26.103400	0.1	0.036065
26.105067	0.1	0.039698
26.106733	0.1	0.041379
26.108400	0.1	0.040424
26.110067	0.1	0.037565
26.111733	0.1	0.034301
26.113400	0.1	0.032037
26.115067	0.1	0.031735
26.116733	0.1	0.033565
26.118400	0.1	0.036750
26.120067	0.1	0.040014
26.121733	0.1	0.042273
26.123400	0.1	0.043134
26.125067	0.1	0.042724
26.126733	0.1	0.041267
26.128400	0.1	0.038967
26.130067	0.1	0.036261
26.131733	0.1	0.034105
26.133400	0.1	0.033560
26.135067	0.1	0.034925
26.136733	0.1	0.037607
26.138400	0.1	0.040499
26.140067	0.1	0.042352
26.141733	0.1	0.042343
26.143400	0.1	0.040699
26.145067	0.1	0.038575
26.146733	0.1	0.037290
26.148400	0.1	0.037439
26.150067	0.1	0.038682
26.151733	0.1	0.040252
26.153400	0.1	0.041416
26.155067	0.1	0.041826
26.156733	0.1	0.041560
26.158400	0.1	0.040899
26.160067	0.1	0.040308
26.161733	0.1	0.040368
26.163400	0.1	0.041220
26.165067	0.1	0.042561
26.166733	0.1	0.044112
26.168400	0.1	0.045430
26.170067	0.1	0.045835
26.171733	0.1	0.045127
26.173400	0.1	0.043795
26.175067	0.1	0.042473
26.176733	0.1	0.041607
26.178400	0.1	0.041071
26.180067	0.1	0.040033
26.181733	0.1	0.037756
26.183400	0.1	0.034976
26.185067	0.1	0.033719
26.186733	0.1	0.035176
26.188400	0.1	0.038580
26.190067	0.1	0.041947
26.191733	0.1	0.043567
26.193400	0.1	0.043139
26.195067	0.1	0.041472
26.196733	0.1	0.039432
26.198400	0.1	0.037639
26.200067	0.1	0.036405
26.201733	0.1	0.035479
26.203400	0.1	0.034622
26.205067	0.1	0.034133
26.206733	0.1	0.034198
26.208400	0.1	0.034124
26.210067	0.1	0.033006
26.211733	0.1	0.030966
26.213400	0.1	0.029537
26.215067	0.1	0.030524
26.216733	0.1	0.033844
26.218400	0.1	0.037192
26.220067	0.1	0.038496
26.221733	0.1	0.037942
26.223400	0.1	0.036987
26.225067	0.1	0.036489
26.226733	0.1	0.036284
26.228400	0.1	0.035986
26.230067	0.1	0.035395
26.231733	0.1	0.034492
26.233400	0.1	0.033467
26.235067	0.1	0.032424
26.236733	0.1	0.031176
26.238400	0.1	0.029923
26.240067	0.1	0.029178
26.241733	0.1	0.028792
26.243400	0.1	0.028247
26.245067	0.1	0.027516
26.246733	0.1	0.026943
26.248400	0.1	0.026957
26.250067	0.1	0.027786
26.251733	0.1	0.028815
26.253400	0.1	0.028741
26.255067	0.1	0.026803
26.256733	0.1	0.023781
26.258400	0.1	0.021067
26.260067	0.1	0.019423
26.261733	0.1	0.019213
26.263400	0.1	0.020927
26.265067	0.1	0.024391
26.266733	0.1	0.028196
26.268400	0.1	0.030608
26.270067	0.1	0.030729
26.271733	0.1	0.028820
26.273400	0.1	0.025788
26.275067	0.1	0.022477
26.276733	0.1	0.019395
26.278400	0.1	0.016852
26.280067	0.1	0.015046
26.281733	0.1	0.014142
26.283400	0.1	0.014217
26.285067	0.1	0.014892
26.286733	0.1	0.015404
26.288400	0.1	0.015181
26.290067	0.1	0.014170
26.291733	0.1	0.012717
26.293400	0.1	0.011213
26.295067	0.1	0.009853
26.296733	0.1	0.008997
26.298400	0.1	0.009388
26.300067	0.1	0.011106
26.301733	0.1	0.013011
26.303400	0.1	0.013849
26.305067	0.1	0.013341
26.306733	0.1	0.012051
26.308400	0.1	0.010729
26.310067	0.1	0.009867
26.311733	0.1	0.009546
26.313400	0.1	0.009616
26.315067	0.1	0.009751
26.316733	0.1	0.009285
26.318400	0.1	0.007520
26.320067	0.1	0.004550
26.321733	0.1	0.001416
26.323400	0.1	-0.000759
26.325067	0.1	-0.001444
26.326733	0.1	-0.000778
26.328400	0.1	0.000726
26.330067	0.1	0.002705
26.331733	0.1	0.004862
26.333400	0.1	0.006766
26.335067	0.1	0.008247
26.336733	0.1	0.009355
26.338400	0.1	0.009872
26.340067	0.1	0.009490
26.341733	0.1	0.008079
26.343400	0.1	0.005877
26.345067	0.1	0.003744
26.346733	0.1	0.002631
26.348400	0.1	0.002789
26.350067	0.1	0.003763
26.351733	0.1	0.004973
26.353400	0.1	0.006137
26.355067	0.1	0.007292
26.356733	0.1	0.008354
26.358400	0.1	0.008810
26.360067	0.1	0.008307
26.361733	0.1	0.007106
26.363400	0.1	0.005579
26.365067	0.1	0.004075
26.366733	0.1	0.003232
26.368400	0.1	0.003548
26.370067	0.1	0.004903
26.371733	0.1	0.006831
26.373400	0.1	0.008903
26.375067	0.1	0.010543
26.376733	0.1	0.011101
26.378400	0.1	0.010352
26.380067	0.1	0.008750
26.381733	0.1	0.007250
26.383400	0.1	0.006738
26.385067	0.1	0.007381
26.386733	0.1	0.008615
26.388400	0.1	0.009728
26.390067	0.1	0.010440
26.391733	0.1	0.011073
26.393400	0.1	0.012056
26.395067	0.1	0.013383
26.396733	0.1	0.014566
26.398400	0.1	0.015069
26.400067	0.1	0.014766
26.401733	0.1	0.014049
26.403400	0.1	0.013481
26.405067	0.1	0.013197
26.406733	0.1	0.012675
26.408400	0.1	0.011353
26.410067	0.1	0.009271
26.411733	0.1	0.006845
26.413400	0.1	0.004591
26.415067	0.1	0.003269
26.416733	0.1	0.003367
26.418400	0.1	0.004685
26.420067	0.1	0.006938
26.421733	0.1	0.009849
26.423400	0.1	0.012750
26.425067	0.1	0.015055
26.426733	0.1	0.016815
26.428400	0.1	0.018282
26.430067	0.1	0.019558
26.431733	0.1	0.020573
26.433400	0.1	0.021006
26.435067	0.1	0.020578
26.436733	0.1	0.019469
26.438400	0.1	0.018016
26.440067	0.1	0.016191
26.441733	0.1	0.013765
26.443400	0.1	0.010831
26.445067	0.1	0.008019
26.446733	0.1	0.006016
26.448400	0.1	0.005132
26.450067	0.1	0.005537
26.451733	0.1	0.007418
26.453400	0.1	0.010477
26.455067	0.1	0.013732
26.456733	0.1	0.016172
26.458400	0.1	0.017681
26.460067	0.1	0.018836
26.461733	0.1	0.020084
26.463400	0.1	0.021313
26.465067	0.1	0.021989
26.466733	0.1	0.021737
26.468400	0.1	0.020857
26.470067	0.1	0.019926
26.471733	0.1	0.019022
26.473400	0.1	0.017742
26.475067	0.1	0.015702
26.476733	0.1	0.012727
26.478400	0.1	0.009066
26.480067	0.1	0.005593
26.481733	0.1	0.003343
26.483400	0.1	0.002678
26.485067	0.1	0.002990
26.486733	0.1	0.003022
26.488400	0.1	0.001793
26.490067	0.1	-0.000391
26.491733	0.1	-0.002156
26.493400	0.1	-0.002622
26.495067	0.1	-0.002054
26.496733	0.1	-0.000875
26.498400	0.1	0.000815
26.500067	0.1	0.002822
26.501733	0.1	0.005043
26.503400	0.1	0.007818
26.505067	0.1	0.011302
26.506733	0.1	0.014897
26.508400	0.1	0.017644
26.510067	0.1	0.019344
26.511733	0.1	0.020666
26.513400	0.1	0.021961
26.515067	0.1	0.022580
26.516733	0.1	0.021616
26.518400	0.1	0.018827
26.520067	0.1	0.014938
26.521733	0.1	0.011190
26.523400	0.1	0.008508
26.525067	0.1	0.007078
26.526733	0.1	0.006515
26.528400	0.1	0.006440
26.530067	0.1	0.006580
26.531733	0.1	0.006580
26.533400	0.1	0.006231
26.535067	0.1	0.005718
26.536733	0.1	0.005201
26.538400	0.1	0.004522
26.540067	0.1	0.003544
26.541733	0.1	0.002249
26.543400	0.1	0.000480
26.545067	0.1	-0.001946
26.546733	0.1	-0.004726
26.548400	0.1	-0.007115
26.550067	0.1	-0.008685
26.551733	0.1	-0.009662
26.553400	0.1	-0.010128
26.555067	0.1	-0.009416
26.556733	0.1	-0.006780
26.558400	0.1	-0.002654
26.560067	0.1	0.001471
26.561733	0.1	0.004284
26.563400	0.1	0.005239
26.565067	0.1	0.004456
26.566733	0.1	0.002608
26.568400	0.1	0.000717
26.570067	0.1	-0.000368
26.571733	0.1	-0.000475
26.573400	0.1	-0.000261
26.575067	0.1	-0.000456
26.576733	0.1	-0.001122
26.578400	0.1	-0.002026
26.580067	0.1	-0.003232
26.581733	0.1	-0.004983
26.583400	0.1	-0.007264
26.585067	0.1	-0.009690
26.586733	0.1	-0.011665
26.588400	0.1	-0.012722
26.590067	0.1	-0.012843
26.591733	0.1	-0.012401
26.593400	0.1	-0.011763
26.595067	0.1	-0.010943
26.596733	0.1	-0.009649
26.598400	0.1	-0.007846
26.600067	0.1	-0.006245
26.601733	0.1	-0.005686
26.603400	0.1	-0.006105
26.605067	0.1	-0.006468
26.606733	0.1	-0.005802
26.608400	0.1	-0.004293
26.610067	0.1	-0.003213
26.611733	0.1	-0.003465
26.613400	0.1	-0.004848
26.615067	0.1	-0.006882
26.616733	0.1	-0.009164
26.618400	0.1	-0.011097
26.620067	0.1	-0.012130
26.621733	0.1	-0.012117
26.623400	0.1	-0.011330
26.625067	0.1	-0.009974
26.626733	0.1	-0.007697
26.628400	0.1	-0.004247
26.630067	0.1	-0.000517
26.631733	0.1	0.001946
26.633400	0.1	0.002519
26.635067	0.1	0.001923
26.636733	0.1	0.001169
26.638400	0.1	0.000964
26.640067	0.1	0.001527
26.641733	0.1	0.002473
26.643400	0.1	0.003260
26.645067	0.1	0.003460
26.646733	0.1	0.002692
26.648400	0.1	0.000978
26.650067	0.1	-0.000997
26.651733	0.1	-0.002519
26.653400	0.1	-0.003716
26.655067	0.1	-0.005676
26.656733	0.1	-0.009346
26.658400	0.1	-0.014445
26.660067	0.1	-0.019651
26.661733	0.1	-0.023418
26.663400	0.1	-0.024340
26.665067	0.1	-0.021481
26.666733	0.1	-0.015213
26.668400	0.1	-0.007516
26.670067	0.1	-0.001020
26.671733	0.1	0.002594
26.673400	0.1	0.003511
26.675067	0.1	0.003148
26.676733	0.1	0.002566
26.678400	0.1	0.001709
26.680067	0.1	0.000075
26.681733	0.1	-0.002468
26.683400	0.1	-0.005397
26.685067	0.1	-0.007814
26.686733	0.1	-0.009057
26.688400	0.1	-0.009169
26.690067	0.1	-0.008796
26.691733	0.1	-0.008750
26.693400	0.1	-0.009681
26.695067	0.1	-0.011949
26.696733	0.1	-0.015195
26.698400	0.1	-0.018510
26.700067	0.1	-0.021262
26.701733	0.1	-0.023288
26.703400	0.1	-0.024796
26.705067	0.1	-0.026082
26.706733	0.1	-0.026813
26.708400	0.1	-0.026482
26.710067	0.1	-0.025192
26.711733	0.1	-0.023344
26.713400	0.1	-0.021318
26.715067	0.1	-0.019628
26.716733	0.1	-0.018626
26.718400	0.1	-0.018505
26.720067	0.1	-0.019716
26.721733	0.1	-0.022580
26.723400	0.1	-0.026412
26.725067	0.1	-0.029742
26.726733	0.1	-0.031535
26.728400	0.1	-0.031767
26.730067	0.1	-0.030701
26.731733	0.1	-0.028419
26.733400	0.1	-0.025565
26.735067	0.1	-0.023232
26.736733	0.1	-0.021961
26.738400	0.1	-0.021555
26.740067	0.1	-0.021565
26.741733	0.1	-0.021374
26.743400	0.1	-0.020647
26.745067	0.1	-0.019935
26.746733	0.1	-0.020200
26.748400	0.1	-0.021718
26.750067	0.1	-0.023912
26.751733	0.1	-0.025965
26.753400	0.1	-0.027348
26.755067	0.1	-0.027996
26.756733	0.1	-0.027898
26.758400	0.1	-0.027148
26.760067	0.1	-0.026389
26.761733	0.1	-0.026193
26.763400	0.1	-0.026361
26.765067	0.1	-0.026473
26.766733	0.1	-0.026021
26.768400	0.1	-0.024508
26.770067	0.1	-0.022296
26.771733	0.1	-0.020773
26.773400	0.1	-0.021365
26.775067	0.1	-0.024433
26.776733	0.1	-0.029006
26.778400	0.1	-0.033393
26.780067	0.1	-0.036205
26.781733	0.1	-0.037053
26.783400	0.1	-0.036582
26.785067	0.1	-0.035837
26.786733	0.1	-0.035665
26.788400	0.1	-0.036228
26.790067	0.1	-0.036485
26.791733	0.1	-0.034911
26.793400	0.1	-0.031278
26.795067	0.1	-0.027157
26.796733	0.1	-0.024494
26.798400	0.1	-0.023968
26.800067	0.1	-0.025067
26.801733	0.1	-0.026920
26.803400	0.1	-0.028568
26.805067	0.1	-0.029062
26.806733	0.1	-0.028182
26.808400	0.1	-0.026738
26.810067	0.1	-0.025854
26.811733	0.1	-0.025844
26.813400	0.1	-0.026058
26.815067	0.1	-0.025807
26.816733	0.1	-0.025062
26.818400	0.1	-0.024224
26.820067	0.1	-0.023828
26.821733	0.1	-0.024200
26.823400	0.1	-0.025071
26.825067	0.1	-0.025947
26.826733	0.1	-0.026687
26.828400	0.1	-0.027404
26.830067	0.1	-0.028005
26.831733	0.1	-0.028228
26.833400	0.1	-0.028159
26.835067	0.1	-0.028163
26.836733	0.1	-0.028303
26.838400	0.1	-0.028415
26.840067	0.1	-0.028717
26.841733	0.1	-0.029639
26.843400	0.1	-0.031055
26.845067	0.1	-0.032233
26.846733	0.1	-0.032652
26.848400	0.1	-0.032461
26.850067	0.1	-0.031977
26.851733	0.1	-0.031581
26.853400	0.1	-0.032033
26.855067	0.1	-0.033770
26.856733	0.1	-0.036024
26.858400	0.1	-0.037546
26.860067	0.1	-0.037947
26.861733	0.1	-0.037840
26.863400	0.1	-0.038161
26.865067	0.1	-0.039353
26.866733	0.1	-0.040932
26.868400	0.1	-0.041919
26.870067	0.1	-0.041961
26.871733	0.1	-0.041509
26.873400	0.1	-0.040852
26.875067	0.1	-0.039809
26.876733	0.1	-0.038259
26.878400	0.1	-0.036261
26.880067	0.1	-0.034017
26.881733	0.1	-0.031991
26.883400	0.1	-0.030962
26.885067	0.1	-0.031395
26.886733	0.1	-0.032876
26.888400	0.1	-0.034929
26.890067	0.1	-0.037784
26.891733	0.1	-0.041397
26.893400	0.1	-0.044648
26.895067	0.1	-0.046105
26.896733	0.1	-0.045472
26.898400	0.1	-0.043712
26.900067	0.1	-0.041854
26.901733	0.1	-0.040513
26.903400	0.1	-0.039912
26.905067	0.1	-0.039479
26.906733	0.1	-0.038389
26.908400	0.1	-0.037029
26.910067	0.1	-0.036745
26.911733	0.1	-0.038124
26.913400	0.1	-0.040438
26.915067	0.1	-0.042468
26.916733	0.1	-0.043209
26.918400	0.1	-0.042189
26.920067	0.1	-0.039926
26.921733	0.1	-0.037733
26.923400	0.1	-0.036648
26.925067	0.1	-0.036955
26.926733	0.1	-0.038687
26.928400	0.1	-0.041584
26.930067	0.1	-0.044731
26.931733	0.1	-0.046971
26.933400	0.1	-0.047558
26.935067	0.1	-0.046571
26.936733	0.1	-0.044885
26.938400	0.1	-0.043456
26.940067	0.1	-0.042622
26.941733	0.1	-0.042450
26.943400	0.1	-0.043162
26.945067	0.1	-0.044950
26.946733	0.1	-0.047572
26.948400	0.1	-0.050338
26.950067	0.1	-0.052485
26.951733	0.1	-0.053714
26.953400	0.1	-0.054264
26.955067	0.1	-0.054692
26.956733	0.1	-0.055227
26.958400	0.1	-0.055372
26.960067	0.1	-0.054655
26.961733	0.1	-0.053244
26.963400	0.1	-0.051851
26.965067	0.1	-0.051423
26.966733	0.1	-0.052508
26.968400	0.1	-0.054543
26.970067	0.1	-0.056112
26.971733	0.1	-0.056280
26.973400	0.1	-0.055404
26.975067	0.1	-0.054645
26.976733	0.1	-0.054655
26.978400	0.1	-0.054860
26.980067	0.1	-0.054347
26.981733	0.1	-0.053076
26.983400	0.1	-0.051670
26.985067	0.1	-0.050613
26.986733	0.1	-0.049951
26.988400	0.1	-0.049430
26.990067	0.1	-0.048862
26.991733	0.1	-0.048499
26.993400	0.1	-0.048969
26.995067	0.1	-0.050855
26.996733	0.1	-0.053938
26.998400	0.1	-0.056708
27.000067	0.1	-0.057272
27.001733	0.1	-0.055037
27.003400	0.1	-0.051134
27.005067	0.1	-0.047446
27.006733	0.1	-0.045826
27.008400	0.1	-0.047525
27.010067	0.1	-0.052140
27.011733	0.1	-0.057565
27.013400	0.1	-0.061519
27.015067	0.1	-0.062762
27.016733	0.1	-0.061407
27.018400	0.1	-0.058711
27.020067	0.1	-0.056187
27.021733	0.1	-0.054860
27.023400	0.1	-0.055139
27.025067	0.1	-0.056671
27.026733	0.1	-0.058282
27.028400	0.1	-0.058771
27.030067	0.1	-0.057812
27.031733	0.1	-0.055875
27.033400	0.1	-0.053812
27.035067	0.1	-0.052610
27.036733	0.1	-0.052797
27.038400	0.1	-0.054026
27.040067	0.1	-0.055595
27.041733	0.1	-0.056969
27.043400	0.1	-0.057868
27.045067	0.1	-0.058226
27.046733	0.1	-0.058194
27.048400	0.1	-0.057826
27.050067	0.1	-0.056894
27.051733	0.1	-0.055251
27.053400	0.1	-0.053206
27.055067	0.1	-0.051246
27.056733	0.1	-0.049588
27.058400	0.1	-0.048275
27.060067	0.1	-0.047563
27.061733	0.1	-0.047898
27.063400	0.1	-0.049551
27.065067	0.1	-0.052275
27.066733	0.1	-0.055111
27.068400	0.1	-0.056885
27.070067	0.1	-0.057300
27.071733	0.1	-0.057197
27.073400	0.1	-0.057672
27.075067	0.1	-0.059563
27.076733	0.1	-0.063297
27.078400	0.1	-0.068108
27.080067	0.1	-0.072047
27.081733	0.1	-0.073500
27.083400	0.1	-0.072666
27.085067	0.1	-0.071093
27.086733	0.1	-0.069770
27.088400	0.1	-0.068643
27.090067	0.1	-0.067507
27.091733	0.1	-0.066613
27.093400	0.1	-0.066464
27.095067	0.1	-0.067283
27.096733	0.1	-0.068657
27.098400	0.1	-0.069779
27.100067	0.1	-0.070157
27.101733	0.1	-0.069966
27.103400	0.1	-0.069579
27.105067	0.1	-0.068825
27.106733	0.1	-0.067241
27.108400	0.1	-0.065011
27.110067	0.1	-0.063013
27.111733	0.1	-0.061966
27.113400	0.1	-0.061989
27.115067	0.1	-0.062692
27.116733	0.1	-0.063558
27.118400	0.1	-0.064350
27.120067	0.1	-0.064918
27.121733	0.1	-0.065039
27.123400	0.1	-0.064867
27.125067	0.1	-0.064806
27.126733	0.1	-0.064983
27.128400	0.1	-0.065491
27.130067	0.1	-0.066245
27.131733	0.1	-0.066562
27.133400	0.1	-0.066012
27.135067	0.1	-0.065444
27.136733	0.1	-0.066408
27.138400	0.1	-0.069649
27.140067	0.1	-0.074189
27.141733	0.1	-0.077863
27.143400	0.1	-0.078841
27.145067	0.1	-0.076997
27.146733	0.1	-0.073668
27.148400	0.1	-0.070324
27.150067	0.1	-0.067796
27.151733	0.1	-0.066310
27.153400	0.1	-0.065784
27.155067	0.1	-0.066292
27.156733	0.1	-0.067884
27.158400	0.1	-0.069900
27.160067	0.1	-0.071162
27.161733	0.1	-0.070669
27.163400	0.1	-0.068294
27.165067	0.1	-0.064811
27.166733	0.1	-0.061248
27.168400	0.1	-0.058603
27.170067	0.1	-0.057486
27.171733	0.1	-0.057481
27.173400	0.1	-0.057705
27.175067	0.1	-0.057882
27.176733	0.1	-0.057914
27.178400	0.1	-0.057467
27.180067	0.1	-0.056820
27.181733	0.1	-0.057258
27.183400	0.1	-0.059772
27.185067	0.1	-0.063772
27.186733	0.1	-0.067605
27.188400	0.1	-0.069924
27.190067	0.1	-0.070203
27.191733	0.1	-0.068652
27.193400	0.1	-0.066240
27.195067	0.1	-0.064336
27.196733	0.1	-0.063842
27.198400	0.1	-0.064867
27.200067	0.1	-0.067223
27.201733	0.1	-0.070422
27.203400	0.1	-0.073123
27.205067	0.1	-0.073896
27.206733	0.1	-0.072853
27.208400	0.1	-0.071661
27.210067	0.1	-0.071777
27.211733	0.1	-0.073514
27.213400	0.1	-0.076308
27.215067	0.1	-0.079055
27.216733	0.1	-0.080592
27.218400	0.1	-0.080429
27.220067	0.1	-0.078920
27.221733	0.1	-0.076764
27.223400	0.1	-0.074599
27.225067	0.1	-0.072834
27.226733	0.1	-0.071558
27.228400	0.1	-0.070683
27.230067	0.1	-0.070077
27.231733	0.1	-0.069388
27.233400	0.1	-0.068103
27.235067	0.1	-0.066455
27.236733	0.1	-0.065803
27.238400	0.1	-0.067111
27.240067	0.1	-0.069491
27.241733	0.1	-0.071134
27.243400	0.1	-0.071144
27.245067	0.1	-0.069831
27.246733	0.1	-0.067940
27.248400	0.1	-0.066156
27.250067	0.1	-0.065127
27.251733	0.1	-0.065179
27.253400	0.1	-0.065994
27.255067	0.1	-0.067190
27.256733	0.1	-0.068685
27.258400	0.1	-0.070450
27.260067	0.1	-0.072164
27.261733	0.1	-0.073183
27.263400	0.1	-0.073132
27.265067	0.1	-0.072462
27.266733	0.1	-0.071963
27.268400	0.1	-0.071907
27.270067	0.1	-0.072205
27.271733	0.1	-0.072783
27.273400	0.1	-0.073509
27.275067	0.1	-0.074315
27.276733	0.1	-0.075330
27.278400	0.1	-0.076597
27.280067	0.1	-0.078226
27.281733	0.1	-0.080448
27.283400	0.1	-0.082883
27.285067	0.1	-0.084573
27.286733	0.1	-0.084992
27.288400	0.1	-0.084438
27.290067	0.1	-0.083791
27.291733	0.1	-0.084024
27.293400	0.1	-0.085481
27.295067	0.1	-0.087814
27.296733	0.1	-0.090408
27.298400	0.1	-0.092769
27.300067	0.1	-0.094692
27.301733	0.1	-0.096112
27.303400	0.1	-0.096918
27.305067	0.1	-0.097067
27.306733	0.1	-0.096657
27.308400	0.1	-0.095866
27.310067	0.1	-0.094757
27.311733	0.1	-0.093500
27.313400	0.1	-0.092806
27.315067	0.1	-0.093393
27.316733	0.1	-0.094580
27.318400	0.1	-0.094534
27.320067	0.1	-0.092173
27.321733	0.1	-0.088238
27.323400	0.1	-0.084499
27.325067	0.1	-0.082501
27.326733	0.1	-0.082715
27.328400	0.1	-0.084420
27.330067	0.1	-0.086455
27.331733	0.1	-0.087949
27.333400	0.1	-0.088760
27.335067	0.1	-0.089309
27.336733	0.1	-0.089630
27.338400	0.1	-0.089053
27.340067	0.1	-0.087121
27.341733	0.1	-0.084098
27.343400	0.1	-0.080816
27.345067	0.1	-0.078473
27.346733	0.1	-0.078040
27.348400	0.1	-0.079516
27.350067	0.1	-0.082282
27.351733	0.1	-0.085728
27.353400	0.1	-0.089160
27.355067	0.1	-0.091977
27.356733	0.1	-0.094194
27.358400	0.1	-0.096066
27.360067	0.1	-0.097859
27.361733	0.1	-0.099754
27.363400	0.1	-0.101421
27.365067	0.1	-0.102255
27.366733	0.1	-0.102478
27.368400	0.1	-0.102976
27.370067	0.1	-0.103940
27.371733	0.1	-0.104597
27.373400	0.1	-0.104285
27.375067	0.1	-0.102581
27.376733	0.1	-0.098967
27.378400	0.1	-0.093845
27.380067	0.1	-0.089193
27.381733	0.1	-0.086939
27.383400	0.1	-0.087381
27.385067	0.1	-0.089300
27.386733	0.1	-0.091093
27.388400	0.1	-0.091880
27.390067	0.1	-0.091712
27.391733	0.1	-0.091186
27.393400	0.1	-0.090827
27.395067	0.1	-0.090566
27.396733	0.1	-0.090175
27.398400	0.1	-0.090008
27.400067	0.1	-0.090711
27.401733	0.1	-0.092727
27.403400	0.1	-0.095889
27.405067	0.1	-0.099139
27.406733	0.1	-0.101337
27.408400	0.1	-0.102208
27.410067	0.1	-0.102348
27.411733	0.1	-0.102790
27.413400	0.1	-0.104271
27.415067	0.1	-0.106208
27.416733	0.1	-0.106823
27.418400	0.1	-0.105142
27.420067	0.1	-0.102147
27.421733	0.1	-0.099530
27.423400	0.1	-0.098310
27.425067	0.1	-0.098930
27.426733	0.1	-0.101528
27.428400	0.1	-0.105547
27.430067	0.1	-0.109393
27.431733	0.1	-0.111121
27.433400	0.1	-0.109840
27.435067	0.1	-0.106469
27.436733	0.1	-0.102795
27.438400	0.1	-0.099964
27.440067	0.1	-0.098073
27.441733	0.1	-0.096709
27.443400	0.1	-0.095777
27.445067	0.1	-0.096010
27.446733	0.1	-0.098343
27.448400	0.1	-0.102669
27.450067	0.1	-0.107726
27.451733	0.1	-0.111987
27.453400	0.1	-0.114422
27.455067	0.1	-0.114646
27.456733	0.1	-0.112834
27.458400	0.1	-0.109645
27.460067	0.1	-0.106138
27.461733	0.1	-0.103316
27.463400	0.1	-0.101747
27.465067	0.1	-0.101458
27.466733	0.1	-0.101854
27.468400	0.1	-0.101924
27.470067	0.1	-0.100969
27.471733	0.1	-0.098916
27.473400	0.1	-0.096192
27.475067	0.1	-0.093724
27.476733	0.1	-0.092695
27.478400	0.1	-0.093658
27.480067	0.1	-0.096341
27.481733	0.1	-0.100052
27.483400	0.1	-0.103675
27.485067	0.1	-0.105835
27.486733	0.1	-0.105952
27.488400	0.1	-0.104774
27.490067	0.1	-0.103526
27.491733	0.1	-0.102967
27.493400	0.1	-0.103456
27.495067	0.1	-0.104932
27.496733	0.1	-0.106767
27.498400	0.1	-0.108522
27.500067	0.1	-0.110203
27.501733	0.1	-0.111605
27.503400	0.1	-0.112541
27.505067	0.1	-0.113510
27.506733	0.1	-0.115037
27.508400	0.1	-0.116732
27.510067	0.1	-0.117468
27.511733	0.1	-0.116224
27.513400	0.1	-0.112909
27.515067	0.1	-0.108802
27.516733	0.1	-0.105854
27.518400	0.1	-0.105170
27.520067	0.1	-0.106725
27.521733	0.1	-0.109826
27.523400	0.1	-0.112904
27.525067	0.1	-0.113891
27.526733	0.1	-0.111880
27.528400	0.1	-0.107870
27.530067	0.1	-0.103861
27.531733	0.1	-0.101710
27.533400	0.1	-0.102213
27.535067	0.1	-0.104569
27.536733	0.1	-0.107405
27.538400	0.1	-0.110120
27.540067	0.1	-0.112737
27.541733	0.1	-0.115051
27.543400	0.1	-0.116443
27.545067	0.1	-0.116457
27.546733	0.1	-0.115326
27.548400	0.1	-0.113943
27.550067	0.1	-0.113333
27.551733	0.1	-0.113868
27.553400	0.1	-0.114986
27.555067	0.1	-0.115740
27.556733	0.1	-0.115554
27.558400	0.1	-0.114748
27.560067	0.1	-0.114222
27.561733	0.1	-0.114697
27.563400	0.1	-0.116243
27.565067	0.1	-0.118003
27.566733	0.1	-0.118744
27.568400	0.1	-0.117864
27.570067	0.1	-0.115968
27.571733	0.1	-0.114422
27.573400	0.1	-0.114162
27.575067	0.1	-0.114921
27.576733	0.1	-0.115945
27.578400	0.1	-0.116932
27.580067	0.1	-0.118064
27.581733	0.1	-0.119503
27.583400	0.1	-0.121100
27.585067	0.1	-0.122404
27.586733	0.1	-0.122851
27.588400	0.1	-0.122348
27.590067	0.1	-0.121593
27.591733	0.1	-0.121319
27.593400	0.1	-0.121496
27.595067	0.1	-0.121598
27.596733	0.1	-0.121053
27.598400	0.1	-0.119573
27.600067	0.1	-0.117463
27.601733	0.1	-0.115754
27.603400	0.1	-0.115479
27.605067	0.1	-0.116667
27.606733	0.1	-0.118501
27.608400	0.1	-0.120387
27.610067	0.1	-0.122190
27.611733	0.1	-0.123489
27.613400	0.1	-0.123116
27.615067	0.1	-0.120192
27.616733	0.1	-0.115396
27.618400	0.1	-0.110711
27.620067	0.1	-0.108071
27.621733	0.1	-0.108271
27.623400	0.1	-0.110841
27.625067	0.1	-0.114548
27.626733	0.1	-0.118101
27.628400	0.1	-0.120550
27.630067	0.1	-0.121435
27.631733	0.1	-0.120993
27.633400	0.1	-0.120010
27.635067	0.1	-0.119396
27.636733	0.1	-0.119838
27.638400	0.1	-0.121631
27.640067	0.1	-0.124434
27.641733	0.1	-0.127512
27.643400	0.1	-0.130422
27.645067	0.1	-0.133077
27.646733	0.1	-0.135116
27.648400	0.1	-0.135703
27.650067	0.1	-0.134395
27.651733	0.1	-0.131708
27.653400	0.1	-0.128434
27.655067	0.1	-0.124937
27.656733	0.1	-0.121696
27.658400	0.1	-0.119540
27.660067	0.1	-0.118762
27.661733	0.1	-0.118846
27.663400	0.1	-0.119060
27.665067	0.1	-0.118995
27.666733	0.1	-0.118692
27.668400	0.1	-0.118199
27.670067	0.1	-0.117356
27.671733	0.1	-0.116522
27.673400	0.1	-0.116816
27.675067	0.1	-0.118986
27.676733	0.1	-0.122478
27.678400	0.1	-0.125980
27.680067	0.1	-0.128332
27.681733	0.1	-0.128709
27.683400	0.1	-0.126874
27.685067	0.1	-0.123782
27.686733	0.1	-0.120988
27.688400	0.1	-0.119503
27.690067	0.1	-0.119274
27.691733	0.1	-0.119447
27.693400	0.1	-0.119540
27.695067	0.1	-0.120075
27.696733	0.1	-0.121603
27.698400	0.1	-0.123736
27.700067	0.1	-0.125510
27.701733	0.1	-0.126325
27.703400	0.1	-0.126450
27.705067	0.1	-0.126651
27.706733	0.1	-0.127289
27.708400	0.1	-0.127959
27.710067	0.1	-0.128332
27.711733	0.1	-0.128690
27.713400	0.1	-0.129109
27.715067	0.1	-0.128974
27.716733	0.1	-0.128173
27.718400	0.1	-0.127652
27.720067	0.1	-0.128266
27.721733	0.1	-0.129854
27.723400	0.1	-0.131628
27.725067	0.1	-0.132807
27.726733	0.1	-0.133105
27.728400	0.1	-0.132830
27.730067	0.1	-0.132471
27.731733	0.1	-0.132355
27.733400	0.1	-0.132560
27.735067	0.1	-0.132732
27.736733	0.1	-0.132243
27.738400	0.1	-0.130800
27.740067	0.1	-0.128802
27.741733	0.1	-0.127102
27.743400	0.1	-0.126660
27.745067	0.1	-0.128057
27.746733	0.1	-0.131112
27.748400	0.1	-0.134869
27.750067	0.1	-0.138134
27.751733	0.1	-0.140108
27.753400	0.1	-0.140686
27.755067	0.1	-0.140341
27.756733	0.1	-0.139717
27.758400	0.1	-0.139046
27.760067	0.1	-0.137952
27.761733	0.1	-0.136141
27.763400	0.1	-0.134017
27.765067	0.1	-0.132611
27.766733	0.1	-0.133030
27.768400	0.1	-0.135484
27.770067	0.1	-0.138837
27.771733	0.1	-0.141561
27.773400	0.1	-0.142590
27.775067	0.1	-0.141487
27.776733	0.1	-0.138581
27.778400	0.1	-0.134693
27.780067	0.1	-0.130427
27.781733	0.1	-0.126367
27.783400	0.1	-0.123433
27.785067	0.1	-0.122646
27.786733	0.1	-0.124308
27.788400	0.1	-0.127573
27.790067	0.1	-0.131130
27.791733	0.1	-0.134129
27.793400	0.1	-0.136397
27.795067	0.1	-0.138264
27.796733	0.1	-0.140038
27.798400	0.1	-0.141440
27.800067	0.1	-0.141775
27.801733	0.1	-0.140769
27.803400	0.1	-0.139056
27.805067	0.1	-0.137473
27.806733	0.1	-0.136257
27.808400	0.1	-0.135247
27.810067	0.1	-0.134218
27.811733	0.1	-0.133044
27.813400	0.1	-0.131638
27.815067	0.1	-0.129980
27.816733	0.1	-0.128532
27.818400	0.1	-0.128164
27.820067	0.1	-0.129407
27.821733	0.1	-0.131740
27.823400	0.1	-0.133836
27.825067	0.1	-0.134963
27.826733	0.1	-0.135559
27.828400	0.1	-0.136420
27.830067	0.1	-0.137626
27.831733	0.1	-0.138720
27.833400	0.1	-0.139438
27.835067	0.1	-0.139428
27.836733	0.1	-0.138134
27.838400	0.1	-0.135759
27.840067	0.1	-0.133622
27.841733	0.1	-0.133282
27.843400	0.1	-0.135424
27.845067	0.1	-0.139102
27.846733	0.1	-0.142450
27.848400	0.1	-0.144290
27.850067	0.1	-0.144956
27.851733	0.1	-0.145617
27.853400	0.1	-0.146660
27.855067	0.1	-0.147242
27.856733	0.1	-0.146586
27.858400	0.1	-0.144900
27.860067	0.1	-0.142921
27.861733	0.1	-0.141081
27.863400	0.1	-0.139358
27.865067	0.1	-0.137640
27.866733	0.1	-0.136183
27.868400	0.1	-0.135559
27.870067	0.1	-0.135889
27.871733	0.1	-0.136513
27.873400	0.1	-0.136844
27.875067	0.1	-0.137170
27.876733	0.1	-0.138227
27.878400	0.1	-0.140332
27.880067	0.1	-0.143051
27.881733	0.1	-0.145314
27.883400	0.1	-0.146176
27.885067	0.1	-0.145850
27.886733	0.1	-0.145286
27.888400	0.1	-0.144867
27.890067	0.1	-0.144024
27.891733	0.1	-0.142190
27.893400	0.1	-0.139768
27.895067	0.1	-0.137817
27.896733	0.1	-0.136876
27.898400	0.1	-0.136676
27.900067	0.1	-0.136788
27.901733	0.1	-0.136863
27.903400	0.1	-0.136658
27.905067	0.1	-0.136490
27.906733	0.1	-0.137356
27.908400	0.1	-0.140225
27.910067	0.1	-0.145161
27.911733	0.1	-0.151163
27.913400	0.1	-0.156597
27.915067	0.1	-0.160206
27.916733	0.1	-0.161901
27.918400	0.1	-0.162385
27.920067	0.1	-0.162157
27.921733	0.1	-0.161328
27.923400	0.1	-0.159992
27.925067	0.1	-0.158208
27.926733	0.1	-0.155959
27.928400	0.1	-0.153375
27.930067	0.1	-0.150963
27.931733	0.1	-0.149687
27.933400	0.1	-0.150478
27.935067	0.1	-0.153272
27.936733	0.1	-0.156714
27.938400	0.1	-0.159228
27.940067	0.1	-0.160309
27.941733	0.1	-0.160621
27.943400	0.1	-0.160974
27.945067	0.1	-0.161473
27.946733	0.1	-0.161803
27.948400	0.1	-0.161747
27.950067	0.1	-0.161286
27.951733	0.1	-0.160644
27.953400	0.1	-0.160132
27.955067	0.1	-0.159475
27.956733	0.1	-0.157752
27.958400	0.1	-0.154520
27.960067	0.1	-0.150846
27.961733	0.1	-0.148816
27.963400	0.1	-0.149636
27.965067	0.1	-0.152565
27.966733	0.1	-0.155601
27.968400	0.1	-0.156914
27.970067	0.1	-0.156122
27.971733	0.1	-0.154390
27.973400	0.1	-0.153170
27.975067	0.1	-0.152877
27.976733	0.1	-0.153040
27.978400	0.1	-0.153310
27.980067	0.1	-0.153938
27.981733	0.1	-0.155354
27.983400	0.1	-0.157724
27.985067	0.1	-0.160821
27.986733	0.1	-0.163731
27.988400	0.1	-0.165370
27.990067	0.1	-0.165459
27.991733	0.1	-0.164448
27.993400	0.1	-0.162628
27.995067	0.1	-0.160122
27.996733	0.1	-0.157352
27.998400	0.1	-0.155140
28.000067	0.1	-0.154595
28.001733	0.1	-0.156392
28.003400	0.1	-0.159903
28.005067	0.1	-0.163503
28.006733	0.1	-0.165757
28.008400	0.1	-0.166246
28.010067	0.1	-0.165650
28.011733	0.1	-0.165030
28.013400	0.1	-0.164979
28.015067	0.1	-0.165547
28.016733	0.1	-0.166586
28.018400	0.1	-0.167801
28.020067	0.1	-0.168937
28.021733	0.1	-0.169771
28.023400	0.1	-0.169664
28.025067	0.1	-0.167917
28.026733	0.1	-0.164695
28.028400	0.1	-0.161100
28.030067	0.1	-0.158409
28.031733	0.1	-0.157314
28.033400	0.1	-0.157598
28.035067	0.1	-0.158506
28.036733	0.1	-0.159550
28.038400	0.1	-0.160793
28.040067	0.1	-0.162437
28.041733	0.1	-0.164225
28.043400	0.1	-0.165403
28.045067	0.1	-0.165324
28.046733	0.1	-0.164015
28.048400	0.1	-0.161938
28.050067	0.1	-0.159428
28.051733	0.1	-0.156644
28.053400	0.1	-0.154027
28.055067	0.1	-0.152332
28.056733	0.1	-0.151903
28.058400	0.1	-0.152485
28.060067	0.1	-0.153687
28.061733	0.1	-0.155158
28.063400	0.1	-0.156788
28.065067	0.1	-0.159047
28.066733	0.1	-0.162353
28.068400	0.1	-0.165859
28.070067	0.1	-0.168090
28.071733	0.1	-0.168914
28.073400	0.1	-0.169771
28.075067	0.1	-0.171964
28.076733	0.1	-0.175452
28.078400	0.1	-0.179056
28.080067	0.1	-0.181315
28.081733	0.1	-0.181426
28.083400	0.1	-0.179526
28.085067	0.1	-0.176337
28.086733	0.1	-0.172718
28.088400	0.1	-0.169408
28.090067	0.1	-0.166986
28.091733	0.1	-0.165910
28.093400	0.1	-0.165915
28.095067	0.1	-0.165994
28.096733	0.1	-0.165650
28.098400	0.1	-0.165300
28.100067	0.1	-0.165631
28.101733	0.1	-0.167415
28.103400	0.1	-0.171126
28.105067	0.1	-0.176011
28.106733	0.1	-0.180230
28.108400	0.1	-0.181892
28.110067	0.1	-0.180071
28.111733	0.1	-0.175540
28.113400	0.1	-0.170455
28.115067	0.1	-0.166805
28.116733	0.1	-0.165263
28.118400	0.1	-0.165338
28.120067	0.1	-0.166316
28.121733	0.1	-0.167810
28.123400	0.1	-0.169775
28.125067	0.1	-0.172514
28.126733	0.1	-0.176174
28.128400	0.1	-0.180202
28.130067	0.1	-0.183526
28.131733	0.1	-0.185156
28.133400	0.1	-0.184830
28.135067	0.1	-0.183275
28.136733	0.1	-0.181338
28.138400	0.1	-0.179261
28.140067	0.1	-0.177054
28.141733	0.1	-0.174847
28.143400	0.1	-0.172732
28.145067	0.1	-0.171112
28.146733	0.1	-0.170893
28.148400	0.1	-0.172448
28.150067	0.1	-0.174907
28.151733	0.1	-0.177207
28.153400	0.1	-0.179098
28.155067	0.1	-0.180705
28.156733	0.1	-0.181640
28.158400	0.1	-0.181184
28.160067	0.1	-0.179214
28.161733	0.1	-0.176700
28.163400	0.1	-0.175005
28.165067	0.1	-0.174665
28.166733	0.1	-0.175540
28.168400	0.1	-0.177585
28.170067	0.1	-0.180611
28.171733	0.1	-0.183736
28.173400	0.1	-0.185892
28.175067	0.1	-0.186656
28.176733	0.1	-0.186367
28.178400	0.1	-0.185808
28.180067	0.1	-0.185664
28.181733	0.1	-0.185915
28.183400	0.1	-0.185580
28.185067	0.1	-0.183671
28.186733	0.1	-0.180462
28.188400	0.1	-0.177482
28.190067	0.1	-0.176365
28.191733	0.1	-0.177743
28.193400	0.1	-0.180826
28.195067	0.1	-0.183983
28.196733	0.1	-0.186055
28.198400	0.1	-0.186870
28.200067	0.1	-0.186828
28.201733	0.1	-0.186511
28.203400	0.1	-0.186549
28.205067	0.1	-0.187545
28.206733	0.1	-0.189445
28.208400	0.1	-0.191103
28.210067	0.1	-0.191350
28.211733	0.1	-0.190008
28.213400	0.1	-0.187391
28.215067	0.1	-0.184011
28.216733	0.1	-0.181058
28.218400	0.1	-0.179680
28.220067	0.1	-0.179959
28.221733	0.1	-0.181263
28.223400	0.1	-0.182800
28.225067	0.1	-0.183820
28.226733	0.1	-0.184025
28.228400	0.1	-0.183629
28.230067	0.1	-0.182828
28.231733	0.1	-0.181850
28.233400	0.1	-0.181338
28.235067	0.1	-0.181831
28.236733	0.1	-0.183168
28.238400	0.1	-0.185040
28.240067	0.1	-0.187317
28.241733	0.1	-0.189496
28.243400	0.1	-0.190707
28.245067	0.1	-0.190535
28.246733	0.1	-0.189519
28.248400	0.1	-0.188667
28.250067	0.1	-0.188565
28.251733	0.1	-0.188951
28.253400	0.1	-0.189235
28.255067	0.1	-0.189021
28.256733	0.1	-0.188123
28.258400	0.1	-0.186800
28.260067	0.1	-0.185645
28.261733	0.1	-0.184886
28.263400	0.1	-0.184271
28.265067	0.1	-0.183675
28.266733	0.1	-0.182982
28.268400	0.1	-0.181869
28.270067	0.1	-0.180537
28.271733	0.1	-0.179796
28.273400	0.1	-0.180118
28.275067	0.1	-0.181431
28.276733	0.1	-0.183093
28.278400	0.1	-0.183801
28.280067	0.1	-0.182372
28.281733	0.1	-0.178791
28.283400	0.1	-0.174390
28.285067	0.1	-0.171070
28.286733	0.1	-0.169808
28.288400	0.1	-0.170055
28.290067	0.1	-0.170772
28.291733	0.1	-0.171694
28.293400	0.1	-0.173128
28.295067	0.1	-0.174930
28.296733	0.1	-0.176500
28.298400	0.1	-0.177794
28.300067	0.1	-0.179405
28.301733	0.1	-0.181585
28.303400	0.1	-0.184076
28.305067	0.1	-0.186432
28.306733	0.1	-0.187908
28.308400	0.1	-0.188076
28.310067	0.1	-0.187312
28.311733	0.1	-0.186241
28.313400	0.1	-0.185212
28.315067	0.1	-0.184393
28.316733	0.1	-0.183978
28.318400	0.1	-0.184225
28.320067	0.1	-0.185263
28.321733	0.1	-0.186772
28.323400	0.1	-0.188020
28.325067	0.1	-0.188528
28.326733	0.1	-0.188714
28.328400	0.1	-0.189594
28.330067	0.1	-0.191685
28.331733	0.1	-0.194162
28.333400	0.1	-0.195648
28.335067	0.1	-0.195643
28.336733	0.1	-0.194684
28.338400	0.1	-0.193487
28.340067	0.1	-0.192476
28.341733	0.1	-0.191880
28.343400	0.1	-0.191648
28.345067	0.1	-0.191312
28.346733	0.1	-0.190376
28.348400	0.1	-0.188649
28.350067	0.1	-0.186195
28.351733	0.1	-0.183312
28.353400	0.1	-0.180509
28.355067	0.1	-0.178521
28.356733	0.1	-0.177962
28.358400	0.1	-0.178870
28.360067	0.1	-0.180574
28.361733	0.1	-0.182069
28.363400	0.1	-0.183014
28.365067	0.1	-0.183992
28.366733	0.1	-0.185366
28.368400	0.1	-0.186767
28.370067	0.1	-0.187857
28.371733	0.1	-0.188588
28.373400	0.1	-0.188951
28.375067	0.1	-0.189003
28.376733	0.1	-0.188779
28.378400	0.1	-0.188379
28.380067	0.1	-0.188090
28.381733	0.1	-0.188230
28.383400	0.1	-0.188830
28.385067	0.1	-0.189678
28.386733	0.1	-0.190600
28.388400	0.1	-0.191708
28.390067	0.1	-0.193459
28.391733	0.1	-0.196164
28.393400	0.1	-0.199233
28.395067	0.1	-0.201245
28.396733	0.1	-0.201059
28.398400	0.1	-0.198809
28.400067	0.1	-0.195759
28.401733	0.1	-0.193426
28.403400	0.1	-0.192830
28.405067	0.1	-0.194251
28.406733	0.1	-0.197589
28.408400	0.1	-0.202544
28.410067	0.1	-0.208043
28.411733	0.1	-0.212332
28.413400	0.1	-0.213869
28.415067	0.1	-0.212290
28.416733	0.1	-0.208826
28.418400	0.1	-0.205357
28.420067	0.1	-0.203107
28.421733	0.1	-0.202563
28.423400	0.1	-0.203741
28.425067	0.1	-0.206227
28.426733	0.1	-0.209161
28.428400	0.1	-0.211359
28.430067	0.1	-0.212081
28.431733	0.1	-0.211555
28.433400	0.1	-0.210484
28.435067	0.1	-0.209608
28.436733	0.1	-0.209548
28.438400	0.1	-0.210274
28.440067	0.1	-0.211191
28.441733	0.1	-0.211759
28.443400	0.1	-0.211834
28.445067	0.1	-0.211280
28.446733	0.1	-0.209771
28.448400	0.1	-0.207261
28.450067	0.1	-0.204206
28.451733	0.1	-0.201263
28.453400	0.1	-0.199033
28.455067	0.1	-0.197999
28.456733	0.1	-0.198483
28.458400	0.1	-0.200281
28.460067	0.1	-0.202712
28.461733	0.1	-0.205012
28.463400	0.1	-0.206674
28.465067	0.1	-0.207787
28.466733	0.1	-0.208486
28.468400	0.1	-0.208123
28.470067	0.1	-0.206130
28.471733	0.1	-0.203052
28.473400	0.1	-0.199941
28.475067	0.1	-0.197720
28.476733	0.1	-0.197138
28.478400	0.1	-0.198293
28.480067	0.1	-0.200346
28.481733	0.1	-0.202218
28.483400	0.1	-0.203415
28.485067	0.1	-0.204132
28.486733	0.1	-0.204686
28.488400	0.1	-0.205007
28.490067	0.1	-0.205152
28.491733	0.1	-0.205552
28.493400	0.1	-0.206348
28.495067	0.1	-0.207387
28.496733	0.1	-0.208733
28.498400	0.1	-0.210511
28.500067	0.1	-0.212756
28.501733	0.1	-0.215359
28.503400	0.1	-0.217720
28.505067	0.1	-0.218954
28.506733	0.1	-0.218810
28.508400	0.1	-0.217846
28.510067	0.1	-0.216644
28.511733	0.1	-0.215196
28.513400	0.1	-0.213087
28.515067	0.1	-0.209864
28.516733	0.1	-0.205692
28.518400	0.1	-0.201659
28.520067	0.1	-0.198996
28.521733	0.1	-0.198348
28.523400	0.1	-0.199624
28.525067	0.1	-0.202339
28.526733	0.1	-0.205939
28.528400	0.1	-0.209692
28.530067	0.1	-0.212523
28.531733	0.1	-0.213780
28.533400	0.1	-0.214102
28.535067	0.1	-0.214600
28.536733	0.1	-0.215387
28.538400	0.1	-0.215657
28.540067	0.1	-0.214842
28.541733	0.1	-0.213180
28.543400	0.1	-0.211364
28.545067	0.1	-0.209962
28.546733	0.1	-0.209459
28.548400	0.1	-0.210269
28.550067	0.1	-0.212081
28.551733	0.1	-0.213580
28.553400	0.1	-0.213650
28.555067	0.1	-0.212658
28.556733	0.1	-0.211857
28.558400	0.1	-0.211815
28.560067	0.1	-0.212071
28.561733	0.1	-0.212356
28.563400	0.1	-0.213180
28.565067	0.1	-0.214959
28.566733	0.1	-0.217292
28.568400	0.1	-0.219359
28.570067	0.1	-0.220560
28.571733	0.1	-0.220691
28.573400	0.1	-0.219969
28.575067	0.1	-0.218912
28.576733	0.1	-0.217999
28.578400	0.1	-0.217413
28.580067	0.1	-0.217082
28.581733	0.1	-0.216612
28.583400	0.1	-0.215857
28.585067	0.1	-0.215690
28.586733	0.1	-0.217110
28.588400	0.1	-0.219452
28.590067	0.1	-0.221054
28.591733	0.1	-0.221385
28.593400	0.1	-0.221096
28.595067	0.1	-0.220942
28.596733	0.1	-0.221333
28.598400	0.1	-0.222176
28.600067	0.1	-0.222968
28.601733	0.1	-0.223452
28.603400	0.1	-0.224039
28.605067	0.1	-0.225245
28.606733	0.1	-0.226833
28.608400	0.1	-0.227708
28.610067	0.1	-0.226675
28.611733	0.1	-0.223434
28.613400	0.1	-0.219033
28.615067	0.1	-0.215010
28.616733	0.1	-0.212737
28.618400	0.1	-0.213343
28.620067	0.1	-0.216975
28.621733	0.1	-0.222255
28.623400	0.1	-0.227494
28.625067	0.1	-0.231722
28.626733	0.1	-0.234679
28.628400	0.1	-0.236570
28.630067	0.1	-0.237827
28.631733	0.1	-0.238917
28.633400	0.1	-0.240323
28.635067	0.1	-0.241692
28.636733	0.1	-0.241622
28.638400	0.1	-0.239299
28.640067	0.1	-0.235550
28.641733	0.1	-0.231811
28.643400	0.1	-0.228933
28.645067	0.1	-0.226973
28.646733	0.1	-0.225790
28.648400	0.1	-0.225599
28.650067	0.1	-0.226218
28.651733	0.1	-0.226917
28.653400	0.1	-0.227611
28.655067	0.1	-0.228751
28.656733	0.1	-0.230144
28.658400	0.1	-0.230893
28.660067	0.1	-0.230358
28.661733	0.1	-0.229073
28.663400	0.1	-0.228691
28.665067	0.1	-0.230456
28.666733	0.1	-0.233883
28.668400	0.1	-0.237343
28.670067	0.1	-0.239499
28.671733	0.1	-0.239932
28.673400	0.1	-0.238931
28.675067	0.1	-0.237348
28.676733	0.1	-0.236388
28.678400	0.1	-0.237110
28.680067	0.1	-0.239825
28.681733	0.1	-0.243639
28.683400	0.1	-0.246949
28.685067	0.1	-0.248528
28.686733	0.1	-0.247885
28.688400	0.1	-0.245278
28.690067	0.1	-0.242032
28.691733	0.1	-0.239909
28.693400	0.1	-0.239844
28.695067	0.1	-0.241701
28.696733	0.1	-0.244766
28.698400	0.1	-0.248067
28.700067	0.1	-0.250740
28.701733	0.1	-0.252235
28.703400	0.1	-0.252407
28.705067	0.1	-0.251457
28.706733	0.1	-0.249487
28.708400	0.1	-0.246391
28.710067	0.1	-0.242721
28.711733	0.1	-0.239741
28.713400	0.1	-0.238270
28.715067	0.1	-0.238265
28.716733	0.1	-0.238987
28.718400	0.1	-0.238940
28.720067	0.1	-0.237045
28.721733	0.1	-0.234223
28.723400	0.1	-0.232598
28.725067	0.1	-0.233408
28.726733	0.1	-0.236309
28.728400	0.1	-0.240100
28.730067	0.1	-0.243438
28.731733	0.1	-0.245390
28.733400	0.1	-0.245767
28.735067	0.1	-0.245231
28.736733	0.1	-0.244863
28.738400	0.1	-0.245273
28.740067	0.1	-0.246097
28.741733	0.1	-0.246461
28.743400	0.1	-0.245795
28.745067	0.1	-0.244207
28.746733	0.1	-0.242493
28.748400	0.1	-0.241534
28.750067	0.1	-0.241292
28.751733	0.1	-0.240989
28.753400	0.1	-0.240295
28.755067	0.1	-0.239578
28.756733	0.1	-0.239373
28.758400	0.1	-0.240002
28.760067	0.1	-0.241287
28.761733	0.1	-0.242451
28.763400	0.1	-0.242814
28.765067	0.1	-0.242577
28.766733	0.1	-0.242461
28.768400	0.1	-0.242889
28.770067	0.1	-0.243825
28.771733	0.1	-0.244868
28.773400	0.1	-0.245497
28.775067	0.1	-0.245543
28.776733	0.1	-0.245264
28.778400	0.1	-0.244947
28.780067	0.1	-0.244710
28.781733	0.1	-0.244761
28.783400	0.1	-0.245413
28.785067	0.1	-0.246447
28.786733	0.1	-0.246940
28.788400	0.1	-0.246032
28.790067	0.1	-0.243438
28.791733	0.1	-0.239429
28.793400	0.1	-0.235010
28.795067	0.1	-0.231597
28.796733	0.1	-0.230013
28.798400	0.1	-0.230223
28.800067	0.1	-0.232104
28.801733	0.1	-0.235764
28.803400	0.1	-0.240835
28.805067	0.1	-0.245953
28.806733	0.1	-0.249268
28.808400	0.1	-0.249608
28.810067	0.1	-0.247350
28.811733	0.1	-0.244253
28.813400	0.1	-0.242218
28.815067	0.1	-0.242158
28.816733	0.1	-0.243699
28.818400	0.1	-0.245459
28.820067	0.1	-0.246153
28.821733	0.1	-0.245911
28.823400	0.1	-0.245906
28.825067	0.1	-0.246661
28.826733	0.1	-0.247541
28.828400	0.1	-0.247983
28.830067	0.1	-0.248179
28.831733	0.1	-0.248514
28.833400	0.1	-0.249362
28.835067	0.1	-0.251043
28.836733	0.1	-0.253222
28.838400	0.1	-0.254591
28.840067	0.1	-0.253879
28.841733	0.1	-0.251164
28.843400	0.1	-0.247909
28.845067	0.1	-0.245483
28.846733	0.1	-0.244081
28.848400	0.1	-0.243383
28.850067	0.1	-0.243336
28.851733	0.1	-0.243988
28.853400	0.1	-0.245101
28.855067	0.1	-0.246228
28.856733	0.1	-0.247131
28.858400	0.1	-0.247881
28.860067	0.1	-0.248984
28.861733	0.1	-0.251248
28.863400	0.1	-0.254577
28.865067	0.1	-0.257394
28.866733	0.1	-0.258130
28.868400	0.1	-0.256621
28.870067	0.1	-0.253753
28.871733	0.1	-0.250908
28.873400	0.1	-0.249273
28.875067	0.1	-0.249012
28.876733	0.1	-0.249622
28.878400	0.1	-0.250847
28.880067	0.1	-0.252547
28.881733	0.1	-0.254209
28.883400	0.1	-0.255164
28.885067	0.1	-0.255406
28.886733	0.1	-0.255741
28.888400	0.1	-0.256817
28.890067	0.1	-0.258321
28.891733	0.1	-0.259345
28.893400	0.1	-0.259201
28.895067	0.1	-0.258009
28.896733	0.1	-0.256305
28.898400	0.1	-0.254442
28.900067	0.1	-0.252593
28.901733	0.1	-0.251024
28.903400	0.1	-0.250190
28.905067	0.1	-0.250516
28.906733	0.1	-0.252142
28.908400	0.1	-0.254959
28.910067	0.1	-0.258717
28.911733	0.1	-0.262805
28.913400	0.1	-0.266097
28.915067	0.1	-0.267574
28.916733	0.1	-0.267308
28.918400	0.1	-0.266461
28.920067	0.1	-0.266186
28.921733	0.1	-0.266922
28.923400	0.1	-0.268258
28.925067	0.1	-0.269120
28.926733	0.1	-0.268756
28.928400	0.1	-0.267457
28.930067	0.1	-0.266088
28.931733	0.1	-0.265297
28.933400	0.1	-0.265036
28.935067	0.1	-0.264556
28.936733	0.1	-0.262982
28.938400	0.1	-0.260426
28.940067	0.1	-0.258358
28.941733	0.1	-0.258186
28.943400	0.1	-0.260016
28.945067	0.1	-0.262884
28.946733	0.1	-0.265297
28.948400	0.1	-0.266004
28.950067	0.1	-0.264980
28.951733	0.1	-0.263052
28.953400	0.1	-0.260836
28.955067	0.1	-0.259001
28.956733	0.1	-0.258707
28.958400	0.1	-0.260836
28.960067	0.1	-0.265031
28.961733	0.1	-0.269488
28.963400	0.1	-0.272109
28.965067	0.1	-0.272118
28.966733	0.1	-0.270340
28.968400	0.1	-0.268193
28.970067	0.1	-0.266768
28.971733	0.1	-0.266391
28.973400	0.1	-0.266358
28.975067	0.1	-0.265813
28.976733	0.1	-0.264971
28.978400	0.1	-0.264593
28.980067	0.1	-0.264812
28.981733	0.1	-0.265124
28.983400	0.1	-0.264985
28.985067	0.1	-0.264272
28.986733	0.1	-0.263480
28.988400	0.1	-0.262950
28.990067	0.1	-0.262121
28.991733	0.1	-0.260537
28.993400	0.1	-0.259089
28.995067	0.1	-0.259052
28.996733	0.1	-0.260170
28.998400	0.1	-0.260794
29.000067	0.1	-0.259662
29.001733	0.1	-0.256835
29.003400	0.1	-0.253627
29.005067	0.1	-0.251778
29.006733	0.1	-0.252165
29.008400	0.1	-0.253990
29.010067	0.1	-0.255550
29.011733	0.1	-0.255895
29.013400	0.1	-0.255266
29.015067	0.1	-0.254381
29.016733	0.1	-0.253920
29.018400	0.1	-0.254260
29.020067	0.1	-0.255308
29.021733	0.1	-0.256696
29.023400	0.1	-0.258153
29.025067	0.1	-0.259490
29.026733	0.1	-0.260365
29.028400	0.1	-0.260454
29.030067	0.1	-0.260025
29.031733	0.1	-0.259941
29.033400	0.1	-0.260668
29.035067	0.1	-0.261869
29.036733	0.1	-0.262884
29.038400	0.1	-0.263187
29.040067	0.1	-0.262619
29.041733	0.1	-0.261362
29.043400	0.1	-0.259527
29.045067	0.1	-0.257301
29.046733	0.1	-0.255569
29.048400	0.1	-0.255667
[truncated: 256,880 more chars]
