# Supplementary material for: Fade into you: genetic control of pigmentation patterns in red-flesh apple (Malus domestica)
Source: Front Plant Sci. 2025 Jan 13;15:1462545. doi: 10.3389/fpls.2024.1462545 (PMC11770013; doi:10.3389/fpls.2024.1462545)
Supplement: Supplementary file 4 [file DataSheet1.zip › CR C3EXT250NM/CR C3EXT250NM.txt]

URL	chrom://thermo-pfav3ojr/ChromeleonLocal/Instrument Data/Vanquish_MS/Dimitri/VALEMA/Pierre/Echantillons 03-04-24.seq/232.smp/EXT250NM.channel/EXT250NM.chm
Channel	EXT250NM

Injection Information:
Data Vault	ChromeleonLocal
Sequence	Echantillons 03-04-24
Name	CR C3
Number	11
Position	B:B2
Comment	colonne SB-AQ MeOH+5%AA
Processing Method	Quantitative
Instrument Method	VALEMA test separation GRAQ 4
Type	Unknown
Status	Finished
Inject Time	4/4/2024 1:24:49 AM +02:00
Volume (µl)	10.0000
Dilution Factor	1.0000
Weight	1.0000

Chromatogram Data Information:
Time Min. (min)	0.001667
Time Max. (min)	47.000000
Data Points	28200
Detector	UV
Generating Data System	Chromeleon 7.3.2.10759
Exporting Data System	Chromeleon 7.3.2.0
Operator	Administrator
Signal Quantity	Absorbance
Signal Unit	mAU
Signal Min.	-0.715435
Signal Max.	465.258686
Channel	EXT250NM
Driver Name	VDAD.dll
Channel Type	Evaluation
Min. Step (s)	0.1
Max. Step (s)	0.1
Average Step (s)	0.1

Signal Parameter Information:
Signal Info	WVL:250 nm

Chromatogram Data:
Time (min)	Step (s)	Value (mAU)
0.001667	n.a.	0.000000
0.003333	0.1	-0.000060
0.005000	0.1	-0.000358
0.006667	0.1	-0.001729
0.008333	0.1	-0.004947
0.010000	0.1	-0.010192
0.011667	0.1	-0.016451
0.013333	0.1	-0.022352
0.015000	0.1	-0.027120
0.016667	0.1	-0.030100
0.018333	0.1	-0.031233
0.020000	0.1	-0.031531
0.021667	0.1	-0.032008
0.023333	0.1	-0.033140
0.025000	0.1	-0.034571
0.026667	0.1	-0.035524
0.028333	0.1	-0.035107
0.030000	0.1	-0.033796
0.031667	0.1	-0.032663
0.033333	0.1	-0.032127
0.035000	0.1	-0.032008
0.036667	0.1	-0.032306
0.038333	0.1	-0.032902
0.040000	0.1	-0.033379
0.041667	0.1	-0.033498
0.043333	0.1	-0.033319
0.045000	0.1	-0.033200
0.046667	0.1	-0.033140
0.048333	0.1	-0.032604
0.050000	0.1	-0.030816
0.051667	0.1	-0.027537
0.053333	0.1	-0.023484
0.055000	0.1	-0.019968
0.056667	0.1	-0.018239
0.058333	0.1	-0.018060
0.060000	0.1	-0.017881
0.061667	0.1	-0.016391
0.063333	0.1	-0.013709
0.065000	0.1	-0.010908
0.066667	0.1	-0.008523
0.068333	0.1	-0.006378
0.070000	0.1	-0.004351
0.071667	0.1	-0.002921
0.073333	0.1	-0.002801
0.075000	0.1	-0.004232
0.076667	0.1	-0.005841
0.078333	0.1	-0.005901
0.080000	0.1	-0.003934
0.081667	0.1	-0.001311
0.083333	0.1	0.000775
0.085000	0.1	0.002325
0.086667	0.1	0.003457
0.088333	0.1	0.004292
0.090000	0.1	0.005364
0.091667	0.1	0.006855
0.093333	0.1	0.008464
0.095000	0.1	0.009775
0.096667	0.1	0.010312
0.098333	0.1	0.009418
0.100000	0.1	0.006974
0.101667	0.1	0.003994
0.103333	0.1	0.001788
0.105000	0.1	0.001192
0.106667	0.1	0.002623
0.108333	0.1	0.005126
0.110000	0.1	0.006199
0.111667	0.1	0.003874
0.113333	0.1	-0.001252
0.115000	0.1	-0.006557
0.116667	0.1	-0.009894
0.118333	0.1	-0.010371
0.120000	0.1	-0.008821
0.121667	0.1	-0.006557
0.123333	0.1	-0.004649
0.125000	0.1	-0.003695
0.126667	0.1	-0.003755
0.128333	0.1	-0.004113
0.130000	0.1	-0.003755
0.131667	0.1	-0.003159
0.133333	0.1	-0.003278
0.135000	0.1	-0.004530
0.136667	0.1	-0.006020
0.138333	0.1	-0.007391
0.140000	0.1	-0.008523
0.141667	0.1	-0.009000
0.143333	0.1	-0.008583
0.145000	0.1	-0.007868
0.146667	0.1	-0.007451
0.148333	0.1	-0.007093
0.150000	0.1	-0.006199
0.151667	0.1	-0.004888
0.153333	0.1	-0.003934
0.155000	0.1	-0.003994
0.156667	0.1	-0.005245
0.158333	0.1	-0.007629
0.160000	0.1	-0.010610
0.161667	0.1	-0.013232
0.163333	0.1	-0.014424
0.165000	0.1	-0.013769
0.166667	0.1	-0.011921
0.168333	0.1	-0.009835
0.170000	0.1	-0.008166
0.171667	0.1	-0.006855
0.173333	0.1	-0.006139
0.175000	0.1	-0.006258
0.176667	0.1	-0.007033
0.178333	0.1	-0.007927
0.180000	0.1	-0.009120
0.181667	0.1	-0.010788
0.183333	0.1	-0.012338
0.185000	0.1	-0.013351
0.186667	0.1	-0.014305
0.188333	0.1	-0.015855
0.190000	0.1	-0.018477
0.191667	0.1	-0.022113
0.193333	0.1	-0.025988
0.195000	0.1	-0.028849
0.196667	0.1	-0.029504
0.198333	0.1	-0.027239
0.200000	0.1	-0.022471
0.201667	0.1	-0.017107
0.203333	0.1	-0.012696
0.205000	0.1	-0.009835
0.206667	0.1	-0.008762
0.208333	0.1	-0.009775
0.210000	0.1	-0.012219
0.211667	0.1	-0.014424
0.213333	0.1	-0.015438
0.215000	0.1	-0.015736
0.216667	0.1	-0.016153
0.218333	0.1	-0.017226
0.220000	0.1	-0.018358
0.221667	0.1	-0.018775
0.223333	0.1	-0.018418
0.225000	0.1	-0.017703
0.226667	0.1	-0.017285
0.228333	0.1	-0.017643
0.230000	0.1	-0.019550
0.231667	0.1	-0.023305
0.233333	0.1	-0.027657
0.235000	0.1	-0.030577
0.236667	0.1	-0.031412
0.238333	0.1	-0.030339
0.240000	0.1	-0.027895
0.241667	0.1	-0.025213
0.243333	0.1	-0.023007
0.245000	0.1	-0.021398
0.246667	0.1	-0.020742
0.248333	0.1	-0.021815
0.250000	0.1	-0.024319
0.251667	0.1	-0.026762
0.253333	0.1	-0.028014
0.255000	0.1	-0.027895
0.256667	0.1	-0.026822
0.258333	0.1	-0.025332
0.260000	0.1	-0.024021
0.261667	0.1	-0.022769
0.263333	0.1	-0.021100
0.265000	0.1	-0.019073
0.266667	0.1	-0.017524
0.268333	0.1	-0.017285
0.270000	0.1	-0.017762
0.271667	0.1	-0.017703
0.273333	0.1	-0.016689
0.275000	0.1	-0.015616
0.276667	0.1	-0.015438
0.278333	0.1	-0.016630
0.280000	0.1	-0.019133
0.281667	0.1	-0.021458
0.283333	0.1	-0.021935
0.285000	0.1	-0.019968
0.286667	0.1	-0.016928
0.288333	0.1	-0.014961
0.290000	0.1	-0.015259
0.291667	0.1	-0.017762
0.293333	0.1	-0.021517
0.295000	0.1	-0.024557
0.296667	0.1	-0.025749
0.298333	0.1	-0.025868
0.300000	0.1	-0.026762
0.301667	0.1	-0.028789
0.303333	0.1	-0.030577
0.305000	0.1	-0.030220
0.306667	0.1	-0.027835
0.308333	0.1	-0.025511
0.310000	0.1	-0.025332
0.311667	0.1	-0.027895
0.313333	0.1	-0.032187
0.315000	0.1	-0.036359
0.316667	0.1	-0.038803
0.318333	0.1	-0.038683
0.320000	0.1	-0.035703
0.321667	0.1	-0.030637
0.323333	0.1	-0.025451
0.325000	0.1	-0.022173
0.326667	0.1	-0.021875
0.328333	0.1	-0.024259
0.330000	0.1	-0.028372
0.331667	0.1	-0.032365
0.333333	0.1	-0.034034
0.335000	0.1	-0.032425
0.336667	0.1	-0.028908
0.338333	0.1	-0.025868
0.340000	0.1	-0.024915
0.341667	0.1	-0.025630
0.343333	0.1	-0.027180
0.345000	0.1	-0.029027
0.346667	0.1	-0.030458
0.348333	0.1	-0.030875
0.350000	0.1	-0.030041
0.351667	0.1	-0.028491
0.353333	0.1	-0.027418
0.355000	0.1	-0.028014
0.356667	0.1	-0.030756
0.358333	0.1	-0.034392
0.360000	0.1	-0.037193
0.361667	0.1	-0.038445
0.363333	0.1	-0.038087
0.365000	0.1	-0.036418
0.366667	0.1	-0.033855
0.368333	0.1	-0.030994
0.370000	0.1	-0.028491
0.371667	0.1	-0.027120
0.373333	0.1	-0.027001
0.375000	0.1	-0.027359
0.376667	0.1	-0.027239
0.378333	0.1	-0.026286
0.380000	0.1	-0.024855
0.381667	0.1	-0.023603
0.383333	0.1	-0.023127
0.385000	0.1	-0.023723
0.386667	0.1	-0.024796
0.388333	0.1	-0.025511
0.390000	0.1	-0.025451
0.391667	0.1	-0.024498
0.393333	0.1	-0.022948
0.395000	0.1	-0.021219
0.396667	0.1	-0.019670
0.398333	0.1	-0.018716
0.400000	0.1	-0.018537
0.401667	0.1	-0.018895
0.403333	0.1	-0.019908
0.405000	0.1	-0.021636
0.406667	0.1	-0.024259
0.408333	0.1	-0.028312
0.410000	0.1	-0.033498
0.411667	0.1	-0.037491
0.413333	0.1	-0.038028
0.415000	0.1	-0.034988
0.416667	0.1	-0.030100
0.418333	0.1	-0.024974
0.420000	0.1	-0.020564
0.421667	0.1	-0.017107
0.423333	0.1	-0.015140
0.425000	0.1	-0.015736
0.426667	0.1	-0.019193
0.428333	0.1	-0.023782
0.430000	0.1	-0.026822
0.431667	0.1	-0.027955
0.433333	0.1	-0.029027
0.435000	0.1	-0.031531
0.436667	0.1	-0.034809
0.438333	0.1	-0.037611
0.440000	0.1	-0.039637
0.441667	0.1	-0.041366
0.443333	0.1	-0.042796
0.445000	0.1	-0.043333
0.446667	0.1	-0.042975
0.448333	0.1	-0.042021
0.450000	0.1	-0.041306
0.451667	0.1	-0.041366
0.453333	0.1	-0.042140
0.455000	0.1	-0.042975
0.456667	0.1	-0.043333
0.458333	0.1	-0.042737
0.460000	0.1	-0.041187
0.461667	0.1	-0.039637
0.463333	0.1	-0.038683
0.465000	0.1	-0.038207
0.466667	0.1	-0.037909
0.468333	0.1	-0.037432
0.470000	0.1	-0.036359
0.471667	0.1	-0.034511
0.473333	0.1	-0.032306
0.475000	0.1	-0.030637
0.476667	0.1	-0.030279
0.478333	0.1	-0.031114
0.480000	0.1	-0.031948
0.481667	0.1	-0.032127
0.483333	0.1	-0.032604
0.485000	0.1	-0.034034
0.486667	0.1	-0.036001
0.488333	0.1	-0.037372
0.490000	0.1	-0.037909
0.491667	0.1	-0.037730
0.493333	0.1	-0.037074
0.495000	0.1	-0.035822
0.496667	0.1	-0.033975
0.498333	0.1	-0.031948
0.500000	0.1	-0.030279
0.501667	0.1	-0.029922
0.503333	0.1	-0.031292
0.505000	0.1	-0.033438
0.506667	0.1	-0.034392
0.508333	0.1	-0.032902
0.510000	0.1	-0.029445
0.511667	0.1	-0.025272
0.513333	0.1	-0.021994
0.515000	0.1	-0.020921
0.516667	0.1	-0.022590
0.518333	0.1	-0.026703
0.520000	0.1	-0.032485
0.521667	0.1	-0.038207
0.523333	0.1	-0.041783
0.525000	0.1	-0.042439
0.526667	0.1	-0.041544
0.528333	0.1	-0.040054
0.530000	0.1	-0.038326
0.531667	0.1	-0.036836
0.533333	0.1	-0.036120
0.535000	0.1	-0.036597
0.536667	0.1	-0.038326
0.538333	0.1	-0.040889
0.540000	0.1	-0.043392
0.541667	0.1	-0.045300
0.543333	0.1	-0.046611
0.545000	0.1	-0.047803
0.546667	0.1	-0.049591
0.548333	0.1	-0.052333
0.550000	0.1	-0.054777
0.551667	0.1	-0.055254
0.553333	0.1	-0.053525
0.555000	0.1	-0.051796
0.556667	0.1	-0.052035
0.558333	0.1	-0.054061
0.560000	0.1	-0.056088
0.561667	0.1	-0.057042
0.563333	0.1	-0.056863
0.565000	0.1	-0.056624
0.566667	0.1	-0.056863
0.568333	0.1	-0.056505
0.570000	0.1	-0.053942
0.571667	0.1	-0.048578
0.573333	0.1	-0.041664
0.575000	0.1	-0.035286
0.576667	0.1	-0.030875
0.578333	0.1	-0.028491
0.580000	0.1	-0.027418
0.581667	0.1	-0.027239
0.583333	0.1	-0.028670
0.585000	0.1	-0.032306
0.586667	0.1	-0.037074
0.588333	0.1	-0.041068
0.590000	0.1	-0.042617
0.591667	0.1	-0.041187
0.593333	0.1	-0.038087
0.595000	0.1	-0.035405
0.596667	0.1	-0.034630
0.598333	0.1	-0.036240
0.600000	0.1	-0.039399
0.601667	0.1	-0.042498
0.603333	0.1	-0.044286
0.605000	0.1	-0.044644
0.606667	0.1	-0.044107
0.608333	0.1	-0.043154
0.610000	0.1	-0.042617
0.611667	0.1	-0.043035
0.613333	0.1	-0.044048
0.615000	0.1	-0.044942
0.616667	0.1	-0.045180
0.618333	0.1	-0.044167
0.620000	0.1	-0.041425
0.621667	0.1	-0.037491
0.623333	0.1	-0.033855
0.625000	0.1	-0.032008
0.626667	0.1	-0.032544
0.628333	0.1	-0.034511
0.630000	0.1	-0.036597
0.631667	0.1	-0.038266
0.633333	0.1	-0.039637
0.635000	0.1	-0.041187
0.636667	0.1	-0.043333
0.638333	0.1	-0.046074
0.640000	0.1	-0.048697
0.641667	0.1	-0.050724
0.643333	0.1	-0.051558
0.645000	0.1	-0.051081
0.646667	0.1	-0.049949
0.648333	0.1	-0.048935
0.650000	0.1	-0.048459
0.651667	0.1	-0.048280
0.653333	0.1	-0.048161
0.655000	0.1	-0.047922
0.656667	0.1	-0.047326
0.658333	0.1	-0.046253
0.660000	0.1	-0.044942
0.661667	0.1	-0.043750
0.663333	0.1	-0.042915
0.665000	0.1	-0.042319
0.666667	0.1	-0.042081
0.668333	0.1	-0.042677
0.670000	0.1	-0.044167
0.671667	0.1	-0.045896
0.673333	0.1	-0.047445
0.675000	0.1	-0.048578
0.676667	0.1	-0.049174
0.678333	0.1	-0.048339
0.680000	0.1	-0.046074
0.681667	0.1	-0.043392
0.683333	0.1	-0.041306
0.685000	0.1	-0.040233
0.686667	0.1	-0.040531
0.688333	0.1	-0.042498
0.690000	0.1	-0.046015
0.691667	0.1	-0.050187
0.693333	0.1	-0.053346
0.695000	0.1	-0.054002
0.696667	0.1	-0.051916
0.698333	0.1	-0.048280
0.700000	0.1	-0.043988
0.701667	0.1	-0.039816
0.703333	0.1	-0.037014
0.705000	0.1	-0.037193
0.706667	0.1	-0.040352
0.708333	0.1	-0.044763
0.710000	0.1	-0.047982
0.711667	0.1	-0.048757
0.713333	0.1	-0.047863
0.715000	0.1	-0.047147
0.716667	0.1	-0.048041
0.718333	0.1	-0.051141
0.720000	0.1	-0.055909
0.721667	0.1	-0.060558
0.723333	0.1	-0.063300
0.725000	0.1	-0.063479
0.726667	0.1	-0.061572
0.728333	0.1	-0.058889
0.730000	0.1	-0.056624
0.731667	0.1	-0.054777
0.733333	0.1	-0.052869
0.735000	0.1	-0.050306
0.736667	0.1	-0.047565
0.738333	0.1	-0.045717
0.740000	0.1	-0.045478
0.741667	0.1	-0.046551
0.743333	0.1	-0.048280
0.745000	0.1	-0.050366
0.746667	0.1	-0.052512
0.748333	0.1	-0.054598
0.750000	0.1	-0.056386
0.751667	0.1	-0.057280
0.753333	0.1	-0.057042
0.755000	0.1	-0.056326
0.756667	0.1	-0.055790
0.758333	0.1	-0.055432
0.760000	0.1	-0.055254
0.761667	0.1	-0.055313
0.763333	0.1	-0.055850
0.765000	0.1	-0.057399
0.766667	0.1	-0.060141
0.768333	0.1	-0.063181
0.770000	0.1	-0.065207
0.771667	0.1	-0.065982
0.773333	0.1	-0.065982
0.775000	0.1	-0.066042
0.776667	0.1	-0.066638
0.778333	0.1	-0.067115
0.780000	0.1	-0.066757
0.781667	0.1	-0.065684
0.783333	0.1	-0.064313
0.785000	0.1	-0.062823
0.786667	0.1	-0.061214
0.788333	0.1	-0.059664
0.790000	0.1	-0.057757
0.791667	0.1	-0.054479
0.793333	0.1	-0.050008
0.795000	0.1	-0.045538
0.796667	0.1	-0.042260
0.798333	0.1	-0.041008
0.800000	0.1	-0.042379
0.801667	0.1	-0.045896
0.803333	0.1	-0.050306
0.805000	0.1	-0.054300
0.806667	0.1	-0.057101
0.808333	0.1	-0.058532
0.810000	0.1	-0.059605
0.811667	0.1	-0.061333
0.813333	0.1	-0.063539
0.815000	0.1	-0.065207
0.816667	0.1	-0.065982
0.818333	0.1	-0.065804
0.820000	0.1	-0.064015
0.821667	0.1	-0.060439
0.823333	0.1	-0.056446
0.825000	0.1	-0.054240
0.826667	0.1	-0.054598
0.828333	0.1	-0.056446
0.830000	0.1	-0.058532
0.831667	0.1	-0.060320
0.833333	0.1	-0.061929
0.835000	0.1	-0.062943
0.836667	0.1	-0.062406
0.838333	0.1	-0.060201
0.840000	0.1	-0.058055
0.841667	0.1	-0.058055
0.843333	0.1	-0.060678
0.845000	0.1	-0.064969
0.846667	0.1	-0.069678
0.848333	0.1	-0.073254
0.850000	0.1	-0.074267
0.851667	0.1	-0.072181
0.853333	0.1	-0.067949
0.855000	0.1	-0.063896
0.856667	0.1	-0.062048
0.858333	0.1	-0.062287
0.860000	0.1	-0.063360
0.861667	0.1	-0.064254
0.863333	0.1	-0.064433
0.865000	0.1	-0.064075
0.866667	0.1	-0.064313
0.868333	0.1	-0.065625
0.870000	0.1	-0.066876
0.871667	0.1	-0.066459
0.873333	0.1	-0.063598
0.875000	0.1	-0.058949
0.876667	0.1	-0.054181
0.878333	0.1	-0.050783
0.880000	0.1	-0.049949
0.881667	0.1	-0.052452
0.883333	0.1	-0.057817
0.885000	0.1	-0.063717
0.886667	0.1	-0.067234
0.888333	0.1	-0.067413
0.890000	0.1	-0.065625
0.891667	0.1	-0.063777
0.893333	0.1	-0.063181
0.895000	0.1	-0.063956
0.896667	0.1	-0.065684
0.898333	0.1	-0.067294
0.900000	0.1	-0.067830
0.901667	0.1	-0.066876
0.903333	0.1	-0.064969
0.905000	0.1	-0.063062
0.906667	0.1	-0.061631
0.908333	0.1	-0.060260
0.910000	0.1	-0.058591
0.911667	0.1	-0.057161
0.913333	0.1	-0.056744
0.915000	0.1	-0.057638
0.916667	0.1	-0.059128
0.918333	0.1	-0.059545
0.920000	0.1	-0.058353
0.921667	0.1	-0.056744
0.923333	0.1	-0.056326
0.925000	0.1	-0.056744
0.926667	0.1	-0.056505
0.928333	0.1	-0.055432
0.930000	0.1	-0.054896
0.931667	0.1	-0.055730
0.933333	0.1	-0.057459
0.935000	0.1	-0.059187
0.936667	0.1	-0.060737
0.938333	0.1	-0.062227
0.940000	0.1	-0.064194
0.941667	0.1	-0.066638
0.943333	0.1	-0.068486
0.945000	0.1	-0.069022
0.946667	0.1	-0.068247
0.948333	0.1	-0.066280
0.950000	0.1	-0.063598
0.951667	0.1	-0.061095
0.953333	0.1	-0.059545
0.955000	0.1	-0.059187
0.956667	0.1	-0.059247
0.958333	0.1	-0.059068
0.960000	0.1	-0.058949
0.961667	0.1	-0.059247
0.963333	0.1	-0.059545
0.965000	0.1	-0.059128
0.966667	0.1	-0.058055
0.968333	0.1	-0.056565
0.970000	0.1	-0.054300
0.971667	0.1	-0.051439
0.973333	0.1	-0.049174
0.975000	0.1	-0.049233
0.976667	0.1	-0.052214
0.978333	0.1	-0.057697
0.980000	0.1	-0.064075
0.981667	0.1	-0.069499
0.983333	0.1	-0.073075
0.985000	0.1	-0.074565
0.986667	0.1	-0.073731
0.988333	0.1	-0.071168
0.990000	0.1	-0.068188
0.991667	0.1	-0.066519
0.993333	0.1	-0.066936
0.995000	0.1	-0.069320
0.996667	0.1	-0.072300
0.998333	0.1	-0.074208
1.000000	0.1	-0.074208
1.001667	0.1	-0.072181
1.003333	0.1	-0.068486
1.005000	0.1	-0.064552
1.006667	0.1	-0.061989
1.008333	0.1	-0.061393
1.010000	0.1	-0.062048
1.011667	0.1	-0.062943
1.013333	0.1	-0.063837
1.015000	0.1	-0.064790
1.016667	0.1	-0.065982
1.018333	0.1	-0.067532
1.020000	0.1	-0.069857
1.021667	0.1	-0.073254
1.023333	0.1	-0.077307
1.025000	0.1	-0.080228
1.026667	0.1	-0.081003
1.028333	0.1	-0.080168
1.030000	0.1	-0.079274
1.031667	0.1	-0.078738
1.033333	0.1	-0.078022
1.035000	0.1	-0.076711
1.036667	0.1	-0.075161
1.038333	0.1	-0.074387
1.040000	0.1	-0.074446
1.041667	0.1	-0.074744
1.043333	0.1	-0.075281
1.045000	0.1	-0.075519
1.046667	0.1	-0.074506
1.048333	0.1	-0.071943
1.050000	0.1	-0.068426
1.051667	0.1	-0.064909
1.053333	0.1	-0.062108
1.055000	0.1	-0.060976
1.056667	0.1	-0.061929
1.058333	0.1	-0.064790
1.060000	0.1	-0.068784
1.061667	0.1	-0.072479
1.063333	0.1	-0.074744
1.065000	0.1	-0.076175
1.066667	0.1	-0.077963
1.068333	0.1	-0.079989
1.070000	0.1	-0.081182
1.071667	0.1	-0.080884
1.073333	0.1	-0.079274
1.075000	0.1	-0.077069
1.076667	0.1	-0.074983
1.078333	0.1	-0.073969
1.080000	0.1	-0.074208
1.081667	0.1	-0.075281
1.083333	0.1	-0.076771
1.085000	0.1	-0.078499
1.086667	0.1	-0.079989
1.088333	0.1	-0.080705
1.090000	0.1	-0.080407
1.091667	0.1	-0.079691
1.093333	0.1	-0.079751
1.095000	0.1	-0.081301
1.096667	0.1	-0.083566
1.098333	0.1	-0.084937
1.100000	0.1	-0.084221
1.101667	0.1	-0.081539
1.103333	0.1	-0.078321
1.105000	0.1	-0.075817
1.106667	0.1	-0.074267
1.108333	0.1	-0.074029
1.110000	0.1	-0.075698
1.111667	0.1	-0.078976
1.113333	0.1	-0.082374
1.115000	0.1	-0.084043
1.116667	0.1	-0.083387
1.118333	0.1	-0.081480
1.120000	0.1	-0.080287
1.121667	0.1	-0.080526
1.123333	0.1	-0.081539
1.125000	0.1	-0.081956
1.126667	0.1	-0.080824
1.128333	0.1	-0.078440
1.130000	0.1	-0.076473
1.131667	0.1	-0.076413
1.133333	0.1	-0.078380
1.135000	0.1	-0.081360
1.136667	0.1	-0.083864
1.138333	0.1	-0.084579
1.140000	0.1	-0.083148
1.141667	0.1	-0.080645
1.143333	0.1	-0.078499
1.145000	0.1	-0.076592
1.146667	0.1	-0.074089
1.148333	0.1	-0.071645
1.150000	0.1	-0.070572
1.151667	0.1	-0.071347
1.153333	0.1	-0.073493
1.155000	0.1	-0.076354
1.156667	0.1	-0.078976
1.158333	0.1	-0.081241
1.160000	0.1	-0.083625
1.161667	0.1	-0.086308
1.163333	0.1	-0.087678
1.165000	0.1	-0.086486
1.166667	0.1	-0.083387
1.168333	0.1	-0.080884
1.170000	0.1	-0.080407
1.171667	0.1	-0.081122
1.173333	0.1	-0.081778
1.175000	0.1	-0.082076
1.176667	0.1	-0.082076
1.178333	0.1	-0.081241
1.180000	0.1	-0.078857
1.181667	0.1	-0.074923
1.183333	0.1	-0.070035
1.185000	0.1	-0.065148
1.186667	0.1	-0.061214
1.188333	0.1	-0.059485
1.190000	0.1	-0.060976
1.191667	0.1	-0.065744
1.193333	0.1	-0.072360
1.195000	0.1	-0.078261
1.196667	0.1	-0.081599
1.198333	0.1	-0.081599
1.200000	0.1	-0.079453
1.201667	0.1	-0.077069
1.203333	0.1	-0.075579
1.205000	0.1	-0.075102
1.206667	0.1	-0.075579
1.208333	0.1	-0.076592
1.210000	0.1	-0.077844
1.211667	0.1	-0.078499
1.213333	0.1	-0.077784
1.215000	0.1	-0.076413
1.216667	0.1	-0.076413
1.218333	0.1	-0.078619
1.220000	0.1	-0.082314
1.221667	0.1	-0.086010
1.223333	0.1	-0.088573
1.225000	0.1	-0.089824
1.226667	0.1	-0.090718
1.228333	0.1	-0.092030
1.230000	0.1	-0.094056
1.231667	0.1	-0.096798
1.233333	0.1	-0.099540
1.235000	0.1	-0.100911
1.236667	0.1	-0.099897
1.238333	0.1	-0.097394
1.240000	0.1	-0.095427
1.241667	0.1	-0.095546
1.243333	0.1	-0.097394
1.245000	0.1	-0.099242
1.246667	0.1	-0.099838
1.248333	0.1	-0.099361
1.250000	0.1	-0.098705
1.251667	0.1	-0.097930
1.253333	0.1	-0.097275
1.255000	0.1	-0.097394
1.256667	0.1	-0.098467
1.258333	0.1	-0.099838
1.260000	0.1	-0.100672
1.261667	0.1	-0.101328
1.263333	0.1	-0.103116
1.265000	0.1	-0.106215
1.266667	0.1	-0.109017
1.268333	0.1	-0.110447
1.270000	0.1	-0.110507
1.271667	0.1	-0.109375
1.273333	0.1	-0.107646
1.275000	0.1	-0.106096
1.276667	0.1	-0.105202
1.278333	0.1	-0.104845
1.280000	0.1	-0.104606
1.281667	0.1	-0.104904
1.283333	0.1	-0.105560
1.285000	0.1	-0.106394
1.286667	0.1	-0.107944
1.288333	0.1	-0.110328
1.290000	0.1	-0.113130
1.291667	0.1	-0.115931
1.293333	0.1	-0.118196
1.295000	0.1	-0.118494
1.296667	0.1	-0.116050
1.298333	0.1	-0.111997
1.300000	0.1	-0.107825
1.301667	0.1	-0.103712
1.303333	0.1	-0.098526
1.305000	0.1	-0.091672
1.306667	0.1	-0.083625
1.308333	0.1	-0.074983
1.310000	0.1	-0.066161
1.311667	0.1	-0.057578
1.313333	0.1	-0.049889
1.315000	0.1	-0.043392
1.316667	0.1	-0.038207
1.318333	0.1	-0.035048
1.320000	0.1	-0.035167
1.321667	0.1	-0.039279
1.323333	0.1	-0.046968
1.325000	0.1	-0.056446
1.326667	0.1	-0.065744
1.328333	0.1	-0.074089
1.330000	0.1	-0.082374
1.331667	0.1	-0.090361
1.333333	0.1	-0.096619
1.335000	0.1	-0.100553
1.336667	0.1	-0.102937
1.338333	0.1	-0.104845
1.340000	0.1	-0.107050
1.341667	0.1	-0.109911
1.343333	0.1	-0.113845
1.345000	0.1	-0.119090
1.346667	0.1	-0.126004
1.348333	0.1	-0.134289
1.350000	0.1	-0.142574
1.351667	0.1	-0.150025
1.353333	0.1	-0.157654
1.355000	0.1	-0.166714
1.356667	0.1	-0.176787
1.358333	0.1	-0.185847
1.360000	0.1	-0.192344
1.361667	0.1	-0.196099
1.363333	0.1	-0.198543
1.365000	0.1	-0.200570
1.366667	0.1	-0.201702
1.368333	0.1	-0.201643
1.370000	0.1	-0.201345
1.371667	0.1	-0.201941
1.373333	0.1	-0.203609
1.375000	0.1	-0.205576
1.376667	0.1	-0.206351
1.378333	0.1	-0.205100
1.380000	0.1	-0.202000
1.381667	0.1	-0.197709
1.383333	0.1	-0.193119
1.385000	0.1	-0.189543
1.386667	0.1	-0.188589
1.388333	0.1	-0.190496
1.390000	0.1	-0.194073
1.391667	0.1	-0.197470
1.393333	0.1	-0.199139
1.395000	0.1	-0.198841
1.396667	0.1	-0.197649
1.398333	0.1	-0.197053
1.400000	0.1	-0.198364
1.401667	0.1	-0.201643
1.403333	0.1	-0.205874
1.405000	0.1	-0.210166
1.406667	0.1	-0.214458
1.408333	0.1	-0.219405
1.410000	0.1	-0.225246
1.411667	0.1	-0.231266
1.413333	0.1	-0.236571
1.415000	0.1	-0.240564
1.416667	0.1	-0.243545
1.418333	0.1	-0.246465
1.420000	0.1	-0.250459
1.421667	0.1	-0.256062
1.423333	0.1	-0.262082
1.425000	0.1	-0.266314
1.426667	0.1	-0.266671
1.428333	0.1	-0.262856
1.430000	0.1	-0.257313
1.431667	0.1	-0.253558
1.433333	0.1	-0.252962
1.435000	0.1	-0.253618
1.436667	0.1	-0.252903
1.438333	0.1	-0.248790
1.440000	0.1	-0.240266
1.441667	0.1	-0.227928
1.443333	0.1	-0.213981
1.445000	0.1	-0.200450
1.446667	0.1	-0.188291
1.448333	0.1	-0.177026
1.450000	0.1	-0.165641
1.451667	0.1	-0.153244
1.453333	0.1	-0.139534
1.455000	0.1	-0.124812
1.456667	0.1	-0.109196
1.458333	0.1	-0.092089
1.460000	0.1	-0.072658
1.461667	0.1	-0.051022
1.463333	0.1	-0.028431
1.465000	0.1	-0.006497
1.466667	0.1	0.013530
1.468333	0.1	0.031412
1.470000	0.1	0.048399
1.471667	0.1	0.066221
1.473333	0.1	0.085652
1.475000	0.1	0.106514
1.476667	0.1	0.128150
1.478333	0.1	0.149906
1.480000	0.1	0.170827
1.481667	0.1	0.190616
1.483333	0.1	0.209272
1.485000	0.1	0.226617
1.486667	0.1	0.242651
1.488333	0.1	0.257730
1.490000	0.1	0.272512
1.491667	0.1	0.287473
1.493333	0.1	0.302792
1.495000	0.1	0.318527
1.496667	0.1	0.335217
1.498333	0.1	0.353694
1.500000	0.1	0.374019
1.501667	0.1	0.394762
1.503333	0.1	0.413775
1.505000	0.1	0.430107
1.506667	0.1	0.443995
1.508333	0.1	0.456214
1.510000	0.1	0.467479
1.511667	0.1	0.478923
1.513333	0.1	0.491917
1.515000	0.1	0.506580
1.516667	0.1	0.521839
1.518333	0.1	0.536203
1.520000	0.1	0.549376
1.521667	0.1	0.562549
1.523333	0.1	0.577092
1.525000	0.1	0.594795
1.526667	0.1	0.617206
1.528333	0.1	0.644267
1.530000	0.1	0.674546
1.531667	0.1	0.706554
1.533333	0.1	0.739455
1.535000	0.1	0.772595
1.536667	0.1	0.805080
1.538333	0.1	0.836909
1.540000	0.1	0.869334
1.541667	0.1	0.904322
1.543333	0.1	0.944078
1.545000	0.1	0.989378
1.546667	0.1	1.039565
1.548333	0.1	1.093686
1.550000	0.1	1.151383
1.551667	0.1	1.212299
1.553333	0.1	1.275718
1.555000	0.1	1.342416
1.556667	0.1	1.414836
1.558333	0.1	1.495183
1.560000	0.1	1.585007
1.561667	0.1	1.686037
1.563333	0.1	1.800418
1.565000	0.1	1.930237
1.566667	0.1	2.077699
1.568333	0.1	2.245784
1.570000	0.1	2.438843
1.571667	0.1	2.661526
1.573333	0.1	2.917409
1.575000	0.1	3.207922
1.576667	0.1	3.533423
1.578333	0.1	3.893614
1.580000	0.1	4.287958
1.581667	0.1	4.715026
1.583333	0.1	5.173624
1.585000	0.1	5.662442
1.586667	0.1	6.177962
1.588333	0.1	6.714762
1.590000	0.1	7.266641
1.591667	0.1	7.827759
1.593333	0.1	8.392454
1.595000	0.1	8.955122
1.596667	0.1	9.509385
1.598333	0.1	10.048390
1.600000	0.1	10.566235
1.601667	0.1	11.058331
1.603333	0.1	11.522830
1.605000	0.1	11.959673
1.606667	0.1	12.368501
1.608333	0.1	12.747944
1.610000	0.1	13.096512
1.611667	0.1	13.413013
1.613333	0.1	13.695062
1.615000	0.1	13.938130
1.616667	0.1	14.135123
1.618333	0.1	14.277697
1.620000	0.1	14.358283
1.621667	0.1	14.371158
1.623333	0.1	14.312626
1.625000	0.1	14.181376
1.626667	0.1	13.978005
1.628333	0.1	13.705135
1.630000	0.1	13.367713
1.631667	0.1	12.973488
1.633333	0.1	12.532891
1.635000	0.1	12.058497
1.636667	0.1	11.564375
1.638333	0.1	11.064470
1.640000	0.1	10.572494
1.641667	0.1	10.101021
1.643333	0.1	9.660602
1.645000	0.1	9.258926
1.646667	0.1	8.901716
1.648333	0.1	8.593917
1.650000	0.1	8.339108
1.651667	0.1	8.139253
1.653333	0.1	7.995248
1.655000	0.1	7.906616
1.656667	0.1	7.871032
1.658333	0.1	7.883788
1.660000	0.1	7.938624
1.661667	0.1	8.028389
1.663333	0.1	8.145512
1.665000	0.1	8.283139
1.666667	0.1	8.434594
1.668333	0.1	8.593441
1.670000	0.1	8.753837
1.671667	0.1	8.911253
1.673333	0.1	9.062648
1.675000	0.1	9.205700
1.676667	0.1	9.338141
1.678333	0.1	9.457768
1.680000	0.1	9.562374
1.681667	0.1	9.650171
1.683333	0.1	9.720088
1.685000	0.1	9.772599
1.686667	0.1	9.809495
1.688333	0.1	9.832740
1.690000	0.1	9.842933
1.691667	0.1	9.839893
1.693333	0.1	9.825349
1.695000	0.1	9.803057
1.696667	0.1	9.777308
1.698333	0.1	9.751142
1.700000	0.1	9.725094
1.701667	0.1	9.698332
1.703333	0.1	9.669483
1.705000	0.1	9.637654
1.706667	0.1	9.603859
1.708333	0.1	9.569765
1.710000	0.1	9.536863
1.711667	0.1	9.506047
1.713333	0.1	9.477616
1.715000	0.1	9.451688
1.716667	0.1	9.428502
1.718333	0.1	9.407938
1.720000	0.1	9.389282
1.721667	0.1	9.371341
1.723333	0.1	9.352863
1.725000	0.1	9.333313
1.726667	0.1	9.312809
1.728333	0.1	9.291709
1.730000	0.1	9.270669
1.731667	0.1	9.250165
1.733333	0.1	9.230257
1.735000	0.1	9.210587
1.736667	0.1	9.191037
1.738333	0.1	9.171963
1.740000	0.1	9.153545
1.741667	0.1	9.134770
1.743333	0.1	9.114445
1.745000	0.1	9.092272
1.746667	0.1	9.068192
1.748333	0.1	9.041548
1.750000	0.1	9.012521
1.751667	0.1	8.982719
1.753333	0.1	8.954287
1.755000	0.1	8.928776
1.756667	0.1	8.906067
1.758333	0.1	8.884609
1.760000	0.1	8.861781
1.761667	0.1	8.834482
1.763333	0.1	8.801163
1.765000	0.1	8.763433
1.766667	0.1	8.724571
1.768333	0.1	8.687556
1.770000	0.1	8.654476
1.771667	0.1	8.625627
1.773333	0.1	8.599580
1.775000	0.1	8.574546
1.776667	0.1	8.550227
1.778333	0.1	8.527279
1.780000	0.1	8.505822
1.781667	0.1	8.485020
1.783333	0.1	8.463502
1.785000	0.1	8.440912
1.786667	0.1	8.418501
1.788333	0.1	8.397937
1.790000	0.1	8.379877
1.791667	0.1	8.364201
1.793333	0.1	8.350134
1.795000	0.1	8.336306
1.796667	0.1	8.321465
1.798333	0.1	8.305431
1.800000	0.1	8.288980
1.801667	0.1	8.272708
1.803333	0.1	8.256734
1.805000	0.1	8.240998
1.806667	0.1	8.225978
1.808333	0.1	8.212090
1.810000	0.1	8.199633
1.811667	0.1	8.188427
1.813333	0.1	8.177937
1.815000	0.1	8.167744
1.816667	0.1	8.157909
1.818333	0.1	8.148551
1.820000	0.1	8.138717
1.821667	0.1	8.126736
1.823333	0.1	8.111358
1.825000	0.1	8.093238
1.826667	0.1	8.074344
1.828333	0.1	8.056283
1.830000	0.1	8.039296
1.831667	0.1	8.023024
1.833333	0.1	8.006931
1.835000	0.1	7.990301
1.836667	0.1	7.973552
1.838333	0.1	7.958353
1.840000	0.1	7.945419
1.841667	0.1	7.934154
1.843333	0.1	7.924378
1.845000	0.1	7.916809
1.846667	0.1	7.912636
1.848333	0.1	7.912815
1.850000	0.1	7.917524
1.851667	0.1	7.926703
1.853333	0.1	7.940829
1.855000	0.1	7.960797
1.856667	0.1	7.986665
1.858333	0.1	8.018137
1.860000	0.1	8.054853
1.861667	0.1	8.096219
1.863333	0.1	8.141697
1.865000	0.1	8.191288
1.866667	0.1	8.245886
1.868333	0.1	8.306802
1.870000	0.1	8.375586
1.871667	0.1	8.453131
1.873333	0.1	8.538724
1.875000	0.1	8.630395
1.876667	0.1	8.726240
1.878333	0.1	8.824885
1.880000	0.1	8.925796
1.881667	0.1	9.029508
1.883333	0.1	9.137452
1.885000	0.1	9.250463
1.886667	0.1	9.368241
1.888333	0.1	9.490252
1.890000	0.1	9.616078
1.891667	0.1	9.744645
1.893333	0.1	9.874106
1.895000	0.1	10.003031
1.896667	0.1	10.130704
1.898333	0.1	10.256291
1.900000	0.1	10.378063
1.901667	0.1	10.495961
1.903333	0.1	10.611594
1.905000	0.1	10.725499
1.906667	0.1	10.836662
1.908333	0.1	10.943533
1.910000	0.1	11.045278
1.911667	0.1	11.142016
1.913333	0.1	11.234821
1.915000	0.1	11.325241
1.916667	0.1	11.413456
1.918333	0.1	11.498213
1.920000	0.1	11.578382
1.921667	0.1	11.653186
1.923333	0.1	11.722148
1.925000	0.1	11.785269
1.926667	0.1	11.843742
1.928333	0.1	11.898399
1.930000	0.1	11.949123
1.931667	0.1	11.995972
1.933333	0.1	12.038947
1.935000	0.1	12.077451
1.936667	0.1	12.111724
1.938333	0.1	12.142301
1.940000	0.1	12.169123
1.941667	0.1	12.192846
1.943333	0.1	12.215377
1.945000	0.1	12.237907
1.946667	0.1	12.260259
1.948333	0.1	12.281955
1.950000	0.1	12.302459
1.951667	0.1	12.320519
1.953333	0.1	12.334944
1.955000	0.1	12.345076
1.956667	0.1	12.351573
1.958333	0.1	12.355984
1.960000	0.1	12.359679
1.961667	0.1	12.362719
1.963333	0.1	12.364448
1.965000	0.1	12.364627
1.966667	0.1	12.363494
1.968333	0.1	12.361229
1.970000	0.1	12.357415
1.971667	0.1	12.352110
1.973333	0.1	12.345434
1.975000	0.1	12.337864
1.976667	0.1	12.329520
1.978333	0.1	12.320102
1.980000	0.1	12.308777
1.981667	0.1	12.295008
1.983333	0.1	12.278319
1.985000	0.1	12.258828
1.986667	0.1	12.237132
1.988333	0.1	12.214065
1.990000	0.1	12.190104
1.991667	0.1	12.165547
1.993333	0.1	12.140692
1.995000	0.1	12.115420
1.996667	0.1	12.089611
1.998333	0.1	12.063385
2.000000	0.1	12.036384
2.001667	0.1	12.008370
2.003333	0.1	11.980236
2.005000	0.1	11.953474
2.006667	0.1	11.928380
2.008333	0.1	11.904062
2.010000	0.1	11.879624
2.011667	0.1	11.854590
2.013333	0.1	11.827768
2.015000	0.1	11.797727
2.016667	0.1	11.764169
2.018333	0.1	11.727989
2.020000	0.1	11.690498
2.021667	0.1	11.653126
2.023333	0.1	11.616767
2.025000	0.1	11.581600
2.026667	0.1	11.547924
2.028333	0.1	11.515260
2.030000	0.1	11.482299
2.031667	0.1	11.447430
2.033333	0.1	11.410118
2.035000	0.1	11.370421
2.036667	0.1	11.329234
2.038333	0.1	11.288048
2.040000	0.1	11.247755
2.041667	0.1	11.207939
2.043333	0.1	11.168123
2.045000	0.1	11.128367
2.046667	0.1	11.088849
2.048333	0.1	11.049212
2.050000	0.1	11.008859
2.051667	0.1	10.967851
2.053333	0.1	10.926426
2.055000	0.1	10.884643
2.056667	0.1	10.842562
2.058333	0.1	10.800660
2.060000	0.1	10.758937
2.061667	0.1	10.716975
2.063333	0.1	10.674298
2.065000	0.1	10.631622
2.066667	0.1	10.590196
2.068333	0.1	10.550619
2.070000	0.1	10.512531
2.071667	0.1	10.474682
2.073333	0.1	10.435939
2.075000	0.1	10.395706
2.076667	0.1	10.354520
2.078333	0.1	10.313273
2.080000	0.1	10.272623
2.081667	0.1	10.232211
2.083333	0.1	10.190666
2.085000	0.1	10.146738
2.086667	0.1	10.100783
2.088333	0.1	10.054708
2.090000	0.1	10.010303
2.091667	0.1	9.968043
2.093333	0.1	9.926797
2.095000	0.1	9.885491
2.096667	0.1	9.843708
2.098333	0.1	9.801686
2.100000	0.1	9.759844
2.101667	0.1	9.718896
2.103333	0.1	9.679020
2.105000	0.1	9.639681
2.106667	0.1	9.599865
2.108333	0.1	9.558678
2.110000	0.1	9.516061
2.111667	0.1	9.472907
2.113333	0.1	9.430707
2.115000	0.1	9.390534
2.116667	0.1	9.352565
2.118333	0.1	9.315849
2.120000	0.1	9.279073
2.121667	0.1	9.241343
2.123333	0.1	9.202898
2.125000	0.1	9.164334
2.126667	0.1	9.126127
2.128333	0.1	9.087921
2.130000	0.1	9.049595
2.131667	0.1	9.010852
2.133333	0.1	8.971811
2.135000	0.1	8.933366
2.136667	0.1	8.896947
2.138333	0.1	8.862436
2.140000	0.1	8.828164
2.141667	0.1	8.792878
2.143333	0.1	8.756280
2.145000	0.1	8.718372
2.146667	0.1	8.679569
2.148333	0.1	8.640826
2.150000	0.1	8.602798
2.151667	0.1	8.565188
2.153333	0.1	8.527875
2.155000	0.1	8.491338
2.156667	0.1	8.455575
2.158333	0.1	8.420349
2.160000	0.1	8.385659
2.161667	0.1	8.352042
2.163333	0.1	8.319259
2.165000	0.1	8.286000
2.166667	0.1	8.250595
2.168333	0.1	8.212746
2.170000	0.1	8.172989
2.171667	0.1	8.132577
2.173333	0.1	8.093358
2.175000	0.1	8.056760
2.176667	0.1	8.022547
2.178333	0.1	7.989169
2.180000	0.1	7.954717
2.181667	0.1	7.918418
2.183333	0.1	7.881046
2.185000	0.1	7.843316
2.186667	0.1	7.805586
2.188333	0.1	7.767976
2.190000	0.1	7.731319
2.191667	0.1	7.696033
2.193333	0.1	7.661283
2.195000	0.1	7.625401
2.196667	0.1	7.587553
2.198333	0.1	7.548631
2.200000	0.1	7.509709
2.201667	0.1	7.471383
2.203333	0.1	7.434190
2.205000	0.1	7.397771
2.206667	0.1	7.361412
2.208333	0.1	7.324517
2.210000	0.1	7.287503
2.211667	0.1	7.251144
2.213333	0.1	7.215620
2.215000	0.1	7.180810
2.216667	0.1	7.146836
2.218333	0.1	7.113159
2.220000	0.1	7.078469
2.221667	0.1	7.042706
2.223333	0.1	7.006765
2.225000	0.1	6.971002
2.226667	0.1	6.934941
2.228333	0.1	6.898106
2.230000	0.1	6.860197
2.231667	0.1	6.820918
2.233333	0.1	6.780804
2.235000	0.1	6.740570
2.236667	0.1	6.701529
2.238333	0.1	6.664634
2.240000	0.1	6.630123
2.241667	0.1	6.597519
2.243333	0.1	6.565690
2.245000	0.1	6.532848
2.246667	0.1	6.497384
2.248333	0.1	6.459594
2.250000	0.1	6.421090
2.251667	0.1	6.383300
2.253333	0.1	6.346643
2.255000	0.1	6.310881
2.256667	0.1	6.275535
2.258333	0.1	6.240309
2.260000	0.1	6.205082
2.261667	0.1	6.170571
2.263333	0.1	6.137431
2.265000	0.1	6.105125
2.266667	0.1	6.071926
2.268333	0.1	6.037236
2.270000	0.1	6.002009
2.271667	0.1	5.967796
2.273333	0.1	5.935431
2.275000	0.1	5.904258
2.276667	0.1	5.873382
2.278333	0.1	5.842686
2.280000	0.1	5.811751
2.281667	0.1	5.779565
2.283333	0.1	5.745292
2.285000	0.1	5.709648
2.286667	0.1	5.674720
2.288333	0.1	5.642414
2.290000	0.1	5.612970
2.291667	0.1	5.584836
2.293333	0.1	5.556524
2.295000	0.1	5.528033
2.296667	0.1	5.499244
2.298333	0.1	5.469621
2.300000	0.1	5.438984
2.301667	0.1	5.408049
2.303333	0.1	5.377889
2.305000	0.1	5.348444
2.306667	0.1	5.318702
2.308333	0.1	5.288065
2.310000	0.1	5.257964
2.311667	0.1	5.229652
2.313333	0.1	5.203009
2.315000	0.1	5.176604
2.316667	0.1	5.149484
2.318333	0.1	5.121529
2.320000	0.1	5.093038
2.321667	0.1	5.065561
2.323333	0.1	5.040586
2.325000	0.1	5.017639
2.326667	0.1	4.994572
2.328333	0.1	4.969359
2.330000	0.1	4.941941
2.331667	0.1	4.913986
2.333333	0.1	4.887164
2.335000	0.1	4.861534
2.336667	0.1	4.835904
2.338333	0.1	4.809380
2.340000	0.1	4.782021
2.341667	0.1	4.754484
2.343333	0.1	4.727364
2.345000	0.1	4.700899
2.346667	0.1	4.674912
2.348333	0.1	4.649282
2.350000	0.1	4.624069
2.351667	0.1	4.599273
2.353333	0.1	4.574657
2.355000	0.1	4.550278
2.356667	0.1	4.525900
2.358333	0.1	4.500866
2.360000	0.1	4.474461
2.361667	0.1	4.446447
2.363333	0.1	4.416824
2.365000	0.1	4.385710
2.366667	0.1	4.353881
2.368333	0.1	4.322231
2.370000	0.1	4.291356
2.371667	0.1	4.261554
2.373333	0.1	4.233480
2.375000	0.1	4.207433
2.376667	0.1	4.182399
2.378333	0.1	4.156351
2.380000	0.1	4.128337
2.381667	0.1	4.099310
2.383333	0.1	4.070282
2.385000	0.1	4.041016
2.386667	0.1	4.011035
2.388333	0.1	3.980160
2.390000	0.1	3.948391
2.391667	0.1	3.915966
2.393333	0.1	3.883779
2.395000	0.1	3.852844
2.396667	0.1	3.822923
2.398333	0.1	3.793299
2.400000	0.1	3.763020
2.401667	0.1	3.731549
2.403333	0.1	3.698945
2.405000	0.1	3.666222
2.406667	0.1	3.634572
2.408333	0.1	3.604770
2.410000	0.1	3.576875
2.411667	0.1	3.550709
2.413333	0.1	3.524661
2.415000	0.1	3.497064
2.416667	0.1	3.467798
2.418333	0.1	3.438056
2.420000	0.1	3.409207
2.421667	0.1	3.381312
2.423333	0.1	3.353954
2.425000	0.1	3.327310
2.426667	0.1	3.301859
2.428333	0.1	3.277123
2.430000	0.1	3.251910
2.431667	0.1	3.224790
2.433333	0.1	3.195405
2.435000	0.1	3.164411
2.436667	0.1	3.132522
2.438333	0.1	3.100455
2.440000	0.1	3.068805
2.441667	0.1	3.037811
2.443333	0.1	3.008008
2.445000	0.1	2.979517
2.446667	0.1	2.952099
2.448333	0.1	2.925277
2.450000	0.1	2.899528
2.451667	0.1	2.875090
2.453333	0.1	2.850890
2.455000	0.1	2.825618
2.456667	0.1	2.798438
2.458333	0.1	2.769351
2.460000	0.1	2.739132
2.461667	0.1	2.709389
2.463333	0.1	2.681911
2.465000	0.1	2.657235
2.466667	0.1	2.634049
2.468333	0.1	2.610982
2.470000	0.1	2.587378
2.471667	0.1	2.563298
2.473333	0.1	2.538741
2.475000	0.1	2.514303
2.476667	0.1	2.490103
2.478333	0.1	2.465964
2.480000	0.1	2.441466
2.481667	0.1	2.416611
2.483333	0.1	2.391756
2.485000	0.1	2.367497
2.486667	0.1	2.344251
2.488333	0.1	2.321959
2.490000	0.1	2.300024
2.491667	0.1	2.277970
2.493333	0.1	2.254844
2.495000	0.1	2.229810
2.496667	0.1	2.203345
2.498333	0.1	2.176583
2.500000	0.1	2.150118
2.501667	0.1	2.125025
2.503333	0.1	2.102435
2.505000	0.1	2.083004
2.506667	0.1	2.066076
2.508333	0.1	2.050102
2.510000	0.1	2.033413
2.511667	0.1	2.015293
2.513333	0.1	1.995981
2.515000	0.1	1.975775
2.516667	0.1	1.955271
2.518333	0.1	1.935125
2.520000	0.1	1.916230
2.521667	0.1	1.898885
2.523333	0.1	1.882374
2.525000	0.1	1.865864
2.526667	0.1	1.848638
2.528333	0.1	1.830340
2.530000	0.1	1.811624
2.531667	0.1	1.793683
2.533333	0.1	1.777113
2.535000	0.1	1.761198
2.536667	0.1	1.745105
2.538333	0.1	1.728535
2.540000	0.1	1.711607
2.541667	0.1	1.694739
2.543333	0.1	1.678884
2.545000	0.1	1.664281
2.546667	0.1	1.650512
2.548333	0.1	1.636624
2.550000	0.1	1.622498
2.551667	0.1	1.608551
2.553333	0.1	1.595199
2.555000	0.1	1.582384
2.556667	0.1	1.569748
2.558333	0.1	1.556873
2.560000	0.1	1.543522
2.561667	0.1	1.529455
2.563333	0.1	1.514733
2.565000	0.1	1.499951
2.566667	0.1	1.486123
2.568333	0.1	1.472890
2.570000	0.1	1.458824
2.571667	0.1	1.443327
2.573333	0.1	1.428306
2.575000	0.1	1.416087
2.576667	0.1	1.406849
2.578333	0.1	1.398921
2.580000	0.1	1.390755
2.581667	0.1	1.382530
2.583333	0.1	1.375198
2.585000	0.1	1.369417
2.586667	0.1	1.364410
2.588333	0.1	1.358211
2.590000	0.1	1.348853
2.591667	0.1	1.336455
2.593333	0.1	1.322568
2.595000	0.1	1.309395
2.596667	0.1	1.298130
2.598333	0.1	1.288831
2.600000	0.1	1.280308
2.601667	0.1	1.270950
2.603333	0.1	1.260936
2.605000	0.1	1.251400
2.606667	0.1	1.242399
2.608333	0.1	1.233399
2.610000	0.1	1.224399
2.611667	0.1	1.216292
2.613333	0.1	1.209021
2.615000	0.1	1.201451
2.616667	0.1	1.193225
2.618333	0.1	1.184881
2.620000	0.1	1.176953
2.621667	0.1	1.169503
2.623333	0.1	1.162291
2.625000	0.1	1.155198
2.626667	0.1	1.148105
2.628333	0.1	1.140952
2.630000	0.1	1.133740
2.631667	0.1	1.127005
2.633333	0.1	1.121700
2.635000	0.1	1.118839
2.636667	0.1	1.117528
2.638333	0.1	1.115620
2.640000	0.1	1.111567
2.641667	0.1	1.105845
2.643333	0.1	1.099825
2.645000	0.1	1.094282
2.646667	0.1	1.089692
2.648333	0.1	1.085579
2.650000	0.1	1.081705
2.651667	0.1	1.078129
2.653333	0.1	1.075268
2.655000	0.1	1.073062
2.656667	0.1	1.071334
2.658333	0.1	1.069427
2.660000	0.1	1.066506
2.661667	0.1	1.062393
2.663333	0.1	1.057625
2.665000	0.1	1.052380
2.666667	0.1	1.045942
2.668333	0.1	1.038432
2.670000	0.1	1.030624
2.671667	0.1	1.023233
2.673333	0.1	1.016378
2.675000	0.1	1.011193
2.676667	0.1	1.009226
2.678333	0.1	1.011014
2.680000	0.1	1.014650
2.681667	0.1	1.017034
2.683333	0.1	1.016736
2.685000	0.1	1.014531
2.686667	0.1	1.011729
2.688333	0.1	1.008928
2.690000	0.1	1.006424
2.691667	0.1	1.004279
2.693333	0.1	1.002312
2.695000	0.1	0.999987
2.696667	0.1	0.997007
2.698333	0.1	0.993371
2.700000	0.1	0.989497
2.701667	0.1	0.985801
2.703333	0.1	0.982642
2.705000	0.1	0.980020
2.706667	0.1	0.978470
2.708333	0.1	0.978470
2.710000	0.1	0.979364
2.711667	0.1	0.979722
2.713333	0.1	0.978708
2.715000	0.1	0.976384
2.716667	0.1	0.973046
2.718333	0.1	0.969172
2.720000	0.1	0.965416
2.721667	0.1	0.962555
2.723333	0.1	0.961185
2.725000	0.1	0.960708
2.726667	0.1	0.960112
2.728333	0.1	0.959158
2.730000	0.1	0.958741
2.731667	0.1	0.959098
2.733333	0.1	0.959873
2.735000	0.1	0.960350
2.736667	0.1	0.960290
2.738333	0.1	0.959873
2.740000	0.1	0.959158
2.741667	0.1	0.958264
2.743333	0.1	0.957847
2.745000	0.1	0.958324
2.746667	0.1	0.959039
2.748333	0.1	0.959754
2.750000	0.1	0.961363
2.751667	0.1	0.963807
2.753333	0.1	0.966191
2.755000	0.1	0.968099
2.756667	0.1	0.969648
2.758333	0.1	0.970602
2.760000	0.1	0.970423
2.761667	0.1	0.969231
2.763333	0.1	0.967383
2.765000	0.1	0.965357
2.766667	0.1	0.963450
2.768333	0.1	0.962615
2.770000	0.1	0.963271
2.771667	0.1	0.964642
2.773333	0.1	0.965774
2.775000	0.1	0.967503
2.776667	0.1	0.971317
2.778333	0.1	0.977159
2.780000	0.1	0.983298
2.781667	0.1	0.988185
2.783333	0.1	0.991345
2.785000	0.1	0.992775
2.786667	0.1	0.993192
2.788333	0.1	0.992954
2.790000	0.1	0.991702
2.791667	0.1	0.989676
2.793333	0.1	0.988603
2.795000	0.1	0.989437
2.796667	0.1	0.991464
2.798333	0.1	0.993908
2.800000	0.1	0.996947
2.801667	0.1	1.000583
2.803333	0.1	1.004219
2.805000	0.1	1.007319
2.806667	0.1	1.009822
2.808333	0.1	1.011729
2.810000	0.1	1.013279
2.811667	0.1	1.015008
2.813333	0.1	1.016915
2.815000	0.1	1.018941
2.816667	0.1	1.020968
2.818333	0.1	1.022577
2.820000	0.1	1.023591
2.821667	0.1	1.024485
2.823333	0.1	1.025856
2.825000	0.1	1.028299
2.826667	0.1	1.031756
2.828333	0.1	1.035571
2.830000	0.1	1.038671
2.831667	0.1	1.040876
2.833333	0.1	1.043201
2.835000	0.1	1.046062
2.836667	0.1	1.048982
2.838333	0.1	1.051724
2.840000	0.1	1.054823
2.841667	0.1	1.059115
2.843333	0.1	1.065135
2.845000	0.1	1.072645
2.846667	0.1	1.080275
2.848333	0.1	1.085818
2.850000	0.1	1.087964
2.851667	0.1	1.086474
2.853333	0.1	1.082301
2.855000	0.1	1.077712
2.856667	0.1	1.074851
2.858333	0.1	1.074672
2.860000	0.1	1.076460
2.861667	0.1	1.078725
2.863333	0.1	1.079619
2.865000	0.1	1.078665
2.866667	0.1	1.077831
2.868333	0.1	1.079202
2.870000	0.1	1.082897
2.871667	0.1	1.087427
2.873333	0.1	1.091182
2.875000	0.1	1.093924
2.876667	0.1	1.096785
2.878333	0.1	1.100123
2.880000	0.1	1.102507
2.881667	0.1	1.102865
2.883333	0.1	1.101732
2.885000	0.1	1.100659
2.886667	0.1	1.099765
2.888333	0.1	1.098275
2.890000	0.1	1.095831
2.891667	0.1	1.093447
2.893333	0.1	1.092792
2.895000	0.1	1.094759
2.896667	0.1	1.098931
2.898333	0.1	1.103461
2.900000	0.1	1.106501
2.901667	0.1	1.107454
2.903333	0.1	1.106978
2.905000	0.1	1.105607
2.906667	0.1	1.103282
2.908333	0.1	1.099944
2.910000	0.1	1.096368
2.911667	0.1	1.093745
2.913333	0.1	1.093209
2.915000	0.1	1.095176
2.916667	0.1	1.098335
2.918333	0.1	1.100063
2.920000	0.1	1.099110
2.921667	0.1	1.097143
2.923333	0.1	1.095951
2.925000	0.1	1.095533
2.926667	0.1	1.095057
2.928333	0.1	1.094520
2.930000	0.1	1.094580
2.931667	0.1	1.094997
2.933333	0.1	1.094520
2.935000	0.1	1.093030
2.936667	0.1	1.091957
2.938333	0.1	1.091659
2.940000	0.1	1.091003
2.941667	0.1	1.089692
2.943333	0.1	1.089394
2.945000	0.1	1.091778
2.946667	0.1	1.096547
2.948333	0.1	1.101494
2.950000	0.1	1.103878
2.951667	0.1	1.102626
2.953333	0.1	1.098454
2.955000	0.1	1.093030
2.956667	0.1	1.088262
2.958333	0.1	1.085222
2.960000	0.1	1.083732
2.961667	0.1	1.083255
2.963333	0.1	1.083374
2.965000	0.1	1.083851
2.966667	0.1	1.084030
2.968333	0.1	1.083911
2.970000	0.1	1.083970
2.971667	0.1	1.084447
2.973333	0.1	1.084685
2.975000	0.1	1.083791
2.976667	0.1	1.081467
2.978333	0.1	1.078308
2.980000	0.1	1.075327
2.981667	0.1	1.073539
2.983333	0.1	1.072884
2.985000	0.1	1.071930
2.986667	0.1	1.069903
2.988333	0.1	1.067400
2.990000	0.1	1.065493
2.991667	0.1	1.064301
2.993333	0.1	1.063764
2.995000	0.1	1.063466
2.996667	0.1	1.063287
2.998333	0.1	1.063347
3.000000	0.1	1.063466
3.001667	0.1	1.062810
3.003333	0.1	1.060426
3.005000	0.1	1.056612
3.006667	0.1	1.052678
3.008333	0.1	1.049519
3.010000	0.1	1.047373
3.011667	0.1	1.045883
3.013333	0.1	1.045227
3.015000	0.1	1.045764
3.016667	0.1	1.046717
3.018333	0.1	1.046658
3.020000	0.1	1.044273
3.021667	0.1	1.039684
3.023333	0.1	1.034081
3.025000	0.1	1.028478
3.026667	0.1	1.024127
3.028333	0.1	1.021743
3.030000	0.1	1.020968
3.031667	0.1	1.021028
3.033333	0.1	1.021028
3.035000	0.1	1.019955
3.036667	0.1	1.018047
3.038333	0.1	1.016796
3.040000	0.1	1.016319
3.041667	0.1	1.015246
3.043333	0.1	1.012743
3.045000	0.1	1.009822
3.046667	0.1	1.007497
3.048333	0.1	1.006544
3.050000	0.1	1.007199
3.051667	0.1	1.009107
3.053333	0.1	1.011729
3.055000	0.1	1.014471
3.056667	0.1	1.016140
3.058333	0.1	1.015008
3.060000	0.1	1.010358
3.061667	0.1	1.004100
3.063333	0.1	0.998676
3.065000	0.1	0.995398
3.066667	0.1	0.994146
3.068333	0.1	0.994325
3.070000	0.1	0.994563
3.071667	0.1	0.993490
3.073333	0.1	0.990629
3.075000	0.1	0.986517
3.076667	0.1	0.982046
3.078333	0.1	0.977933
3.080000	0.1	0.974000
3.081667	0.1	0.969291
3.083333	0.1	0.963926
3.085000	0.1	0.959039
3.086667	0.1	0.955403
3.088333	0.1	0.952840
3.090000	0.1	0.950635
3.091667	0.1	0.948429
3.093333	0.1	0.946224
3.095000	0.1	0.944316
3.096667	0.1	0.942946
3.098333	0.1	0.942469
3.100000	0.1	0.942767
3.101667	0.1	0.943482
3.103333	0.1	0.944376
3.105000	0.1	0.944912
3.106667	0.1	0.943720
3.108333	0.1	0.939906
3.110000	0.1	0.934124
3.111667	0.1	0.928402
3.113333	0.1	0.924528
3.115000	0.1	0.923038
3.116667	0.1	0.923276
3.118333	0.1	0.924885
3.120000	0.1	0.926495
3.121667	0.1	0.926375
3.123333	0.1	0.923812
3.125000	0.1	0.920534
3.126667	0.1	0.918448
3.128333	0.1	0.917971
3.130000	0.1	0.918210
3.131667	0.1	0.917912
3.133333	0.1	0.916064
3.135000	0.1	0.911892
3.136667	0.1	0.905335
3.138333	0.1	0.897050
3.140000	0.1	0.888050
3.141667	0.1	0.879288
3.143333	0.1	0.871599
3.145000	0.1	0.865281
3.146667	0.1	0.860930
3.148333	0.1	0.859022
3.150000	0.1	0.859082
3.151667	0.1	0.859976
3.153333	0.1	0.860155
3.155000	0.1	0.858963
3.156667	0.1	0.856698
3.158333	0.1	0.854015
3.160000	0.1	0.851452
3.161667	0.1	0.849187
3.163333	0.1	0.846922
3.165000	0.1	0.844479
3.166667	0.1	0.842571
3.168333	0.1	0.841796
3.170000	0.1	0.841260
3.171667	0.1	0.839293
3.173333	0.1	0.834942
3.175000	0.1	0.829160
3.176667	0.1	0.823915
3.178333	0.1	0.820279
3.180000	0.1	0.817835
3.181667	0.1	0.814736
3.183333	0.1	0.809908
3.185000	0.1	0.804007
3.186667	0.1	0.798225
3.188333	0.1	0.793457
3.190000	0.1	0.789881
3.191667	0.1	0.786543
3.193333	0.1	0.782669
3.195000	0.1	0.778616
3.196667	0.1	0.775158
3.198333	0.1	0.772476
3.200000	0.1	0.769854
3.201667	0.1	0.767171
3.203333	0.1	0.765204
3.205000	0.1	0.764608
3.206667	0.1	0.765145
3.208333	0.1	0.766099
3.210000	0.1	0.766873
3.211667	0.1	0.766993
3.213333	0.1	0.765741
3.215000	0.1	0.762641
3.216667	0.1	0.758052
3.218333	0.1	0.752866
3.220000	0.1	0.747860
3.221667	0.1	0.743330
3.223333	0.1	0.739157
3.225000	0.1	0.735045
3.226667	0.1	0.730813
3.228333	0.1	0.726700
3.230000	0.1	0.722706
3.231667	0.1	0.718653
3.233333	0.1	0.714064
3.235000	0.1	0.708699
3.236667	0.1	0.702739
3.238333	0.1	0.696838
3.240000	0.1	0.691652
3.241667	0.1	0.687838
3.243333	0.1	0.685155
3.245000	0.1	0.683010
3.246667	0.1	0.680625
3.248333	0.1	0.677884
3.250000	0.1	0.675142
3.251667	0.1	0.673473
3.253333	0.1	0.673950
3.255000	0.1	0.676394
3.256667	0.1	0.678718
3.258333	0.1	0.678361
3.260000	0.1	0.674307
3.261667	0.1	0.667334
3.263333	0.1	0.659704
3.265000	0.1	0.653684
3.266667	0.1	0.649691
3.268333	0.1	0.646770
3.270000	0.1	0.643849
3.271667	0.1	0.639975
3.273333	0.1	0.634790
3.275000	0.1	0.629187
3.276667	0.1	0.624001
3.278333	0.1	0.618815
3.280000	0.1	0.613451
3.281667	0.1	0.608325
3.283333	0.1	0.603974
3.285000	0.1	0.599802
3.286667	0.1	0.595093
3.288333	0.1	0.590384
3.290000	0.1	0.587344
3.291667	0.1	0.587344
3.293333	0.1	0.589430
3.295000	0.1	0.590861
3.296667	0.1	0.589907
3.298333	0.1	0.586867
3.300000	0.1	0.582635
3.301667	0.1	0.578046
3.303333	0.1	0.574172
3.305000	0.1	0.571251
3.306667	0.1	0.568688
3.308333	0.1	0.565469
3.310000	0.1	0.560820
3.311667	0.1	0.554085
3.313333	0.1	0.545502
3.315000	0.1	0.536144
3.316667	0.1	0.527561
3.318333	0.1	0.520647
3.320000	0.1	0.515640
3.321667	0.1	0.512123
3.323333	0.1	0.510097
3.325000	0.1	0.509501
3.326667	0.1	0.510216
3.328333	0.1	0.511348
3.330000	0.1	0.511110
3.331667	0.1	0.508308
3.333333	0.1	0.503480
3.335000	0.1	0.498652
3.336667	0.1	0.495374
3.338333	0.1	0.493526
3.340000	0.1	0.492215
3.341667	0.1	0.491023
3.343333	0.1	0.489891
3.345000	0.1	0.488281
3.346667	0.1	0.485539
3.348333	0.1	0.481784
3.350000	0.1	0.477791
3.351667	0.1	0.474572
3.353333	0.1	0.472009
3.355000	0.1	0.468969
3.356667	0.1	0.464797
3.358333	0.1	0.460446
3.360000	0.1	0.457108
3.361667	0.1	0.454426
3.363333	0.1	0.451088
3.365000	0.1	0.446141
3.366667	0.1	0.439882
3.368333	0.1	0.433862
3.370000	0.1	0.429571
3.371667	0.1	0.427246
3.373333	0.1	0.425637
3.375000	0.1	0.423372
3.376667	0.1	0.420570
3.378333	0.1	0.418305
3.380000	0.1	0.416875
3.381667	0.1	0.415385
3.383333	0.1	0.413179
3.385000	0.1	0.410199
3.386667	0.1	0.406086
3.388333	0.1	0.401080
3.390000	0.1	0.396550
3.391667	0.1	0.393927
3.393333	0.1	0.393331
3.395000	0.1	0.393450
3.396667	0.1	0.392795
3.398333	0.1	0.390828
3.400000	0.1	0.387669
3.401667	0.1	0.384092
3.403333	0.1	0.380397
3.405000	0.1	0.375867
3.406667	0.1	0.369847
3.408333	0.1	0.362754
3.410000	0.1	0.356197
3.411667	0.1	0.351489
3.413333	0.1	0.348508
3.415000	0.1	0.346422
3.416667	0.1	0.344276
3.418333	0.1	0.341654
3.420000	0.1	0.338852
3.421667	0.1	0.336647
3.423333	0.1	0.335157
3.425000	0.1	0.333905
3.426667	0.1	0.333011
3.428333	0.1	0.333309
3.430000	0.1	0.334561
3.431667	0.1	0.335515
3.433333	0.1	0.335157
3.435000	0.1	0.333786
3.436667	0.1	0.332177
3.438333	0.1	0.330448
3.440000	0.1	0.328422
3.441667	0.1	0.326455
3.443333	0.1	0.324905
3.445000	0.1	0.323653
3.446667	0.1	0.323176
3.448333	0.1	0.324368
3.450000	0.1	0.327945
3.451667	0.1	0.333011
3.453333	0.1	0.337720
3.455000	0.1	0.341296
3.456667	0.1	0.344396
3.458333	0.1	0.347972
3.460000	0.1	0.352204
3.461667	0.1	0.357687
3.463333	0.1	0.366032
3.465000	0.1	0.378609
3.466667	0.1	0.394225
3.468333	0.1	0.410318
3.470000	0.1	0.424445
3.471667	0.1	0.435889
3.473333	0.1	0.445426
3.475000	0.1	0.453770
3.476667	0.1	0.459194
3.478333	0.1	0.459313
3.480000	0.1	0.453711
3.481667	0.1	0.444353
3.483333	0.1	0.433922
3.485000	0.1	0.424564
3.486667	0.1	0.417054
3.488333	0.1	0.411093
3.490000	0.1	0.406027
3.491667	0.1	0.401557
3.493333	0.1	0.397861
3.495000	0.1	0.395298
3.496667	0.1	0.394404
3.498333	0.1	0.395954
3.500000	0.1	0.400364
3.501667	0.1	0.407457
3.503333	0.1	0.416994
3.505000	0.1	0.428200
3.506667	0.1	0.439942
3.508333	0.1	0.451863
3.510000	0.1	0.464439
3.511667	0.1	0.476837
3.513333	0.1	0.488043
3.515000	0.1	0.499010
3.516667	0.1	0.511885
3.518333	0.1	0.527442
3.520000	0.1	0.544727
3.521667	0.1	0.561953
3.523333	0.1	0.577271
3.525000	0.1	0.589013
3.526667	0.1	0.596941
3.528333	0.1	0.602305
3.530000	0.1	0.606597
3.531667	0.1	0.611603
3.533333	0.1	0.618398
3.535000	0.1	0.626504
3.536667	0.1	0.634074
3.538333	0.1	0.639796
3.540000	0.1	0.642657
3.541667	0.1	0.642598
3.543333	0.1	0.641108
3.545000	0.1	0.640750
3.546667	0.1	0.642955
3.548333	0.1	0.646889
3.550000	0.1	0.650227
3.551667	0.1	0.651896
3.553333	0.1	0.652313
3.555000	0.1	0.652313
3.556667	0.1	0.652075
3.558333	0.1	0.651598
3.560000	0.1	0.650883
3.561667	0.1	0.649989
3.563333	0.1	0.648499
3.565000	0.1	0.645936
3.566667	0.1	0.642538
3.568333	0.1	0.639141
3.570000	0.1	0.636220
3.571667	0.1	0.634134
3.573333	0.1	0.633359
3.575000	0.1	0.634432
3.576667	0.1	0.636935
3.578333	0.1	0.639498
3.580000	0.1	0.640929
3.581667	0.1	0.640869
3.583333	0.1	0.639558
3.585000	0.1	0.638247
3.586667	0.1	0.638485
3.588333	0.1	0.640869
3.590000	0.1	0.644147
3.591667	0.1	0.646591
3.593333	0.1	0.647664
3.595000	0.1	0.648201
3.596667	0.1	0.648677
3.598333	0.1	0.649154
3.600000	0.1	0.649095
3.601667	0.1	0.648201
3.603333	0.1	0.646055
3.605000	0.1	0.642121
3.606667	0.1	0.636578
3.608333	0.1	0.630379
3.610000	0.1	0.624836
3.611667	0.1	0.621378
3.613333	0.1	0.620067
3.615000	0.1	0.619769
3.616667	0.1	0.619531
3.618333	0.1	0.619531
3.620000	0.1	0.620008
3.621667	0.1	0.620484
3.623333	0.1	0.620663
3.625000	0.1	0.620902
3.626667	0.1	0.621200
3.628333	0.1	0.620604
3.630000	0.1	0.618756
3.631667	0.1	0.616789
3.633333	0.1	0.615418
3.635000	0.1	0.614345
3.636667	0.1	0.612736
3.638333	0.1	0.610054
3.640000	0.1	0.606358
3.641667	0.1	0.601947
3.643333	0.1	0.597417
3.645000	0.1	0.593305
3.646667	0.1	0.589788
3.648333	0.1	0.586867
3.650000	0.1	0.585020
3.651667	0.1	0.584543
3.653333	0.1	0.584841
3.655000	0.1	0.585318
3.656667	0.1	0.585675
3.658333	0.1	0.586569
3.660000	0.1	0.588417
3.661667	0.1	0.590682
3.663333	0.1	0.591815
3.665000	0.1	0.591099
3.666667	0.1	0.589490
3.668333	0.1	0.587940
3.670000	0.1	0.586271
3.671667	0.1	0.583589
3.673333	0.1	0.580072
3.675000	0.1	0.577152
3.676667	0.1	0.576139
3.678333	0.1	0.577092
3.680000	0.1	0.578940
3.681667	0.1	0.580609
3.683333	0.1	0.581026
3.685000	0.1	0.579059
3.686667	0.1	0.574887
3.688333	0.1	0.570178
3.690000	0.1	0.566304
3.691667	0.1	0.563860
3.693333	0.1	0.562847
3.695000	0.1	0.562608
3.696667	0.1	0.561714
3.698333	0.1	0.559628
3.700000	0.1	0.557542
3.701667	0.1	0.557303
3.703333	0.1	0.559151
3.705000	0.1	0.561416
3.706667	0.1	0.562489
3.708333	0.1	0.562191
3.710000	0.1	0.561476
3.711667	0.1	0.561237
3.713333	0.1	0.561178
3.715000	0.1	0.560463
3.716667	0.1	0.559270
3.718333	0.1	0.558198
3.720000	0.1	0.557542
3.721667	0.1	0.556707
3.723333	0.1	0.555158
3.725000	0.1	0.552774
3.726667	0.1	0.550270
3.728333	0.1	0.548303
3.730000	0.1	0.546813
3.731667	0.1	0.544965
3.733333	0.1	0.542104
3.735000	0.1	0.538766
3.736667	0.1	0.536323
3.738333	0.1	0.535548
3.740000	0.1	0.535846
3.741667	0.1	0.535905
3.743333	0.1	0.534356
3.745000	0.1	0.531495
3.746667	0.1	0.528038
3.748333	0.1	0.524819
3.750000	0.1	0.522733
3.751667	0.1	0.522554
3.753333	0.1	0.524461
3.755000	0.1	0.527501
3.756667	0.1	0.529826
3.758333	0.1	0.530064
3.760000	0.1	0.528216
3.761667	0.1	0.525773
3.763333	0.1	0.524461
3.765000	0.1	0.525057
3.766667	0.1	0.526607
3.768333	0.1	0.527799
3.770000	0.1	0.527561
3.771667	0.1	0.525713
3.773333	0.1	0.522852
3.775000	0.1	0.520170
3.776667	0.1	0.519156
3.778333	0.1	0.520051
3.780000	0.1	0.521481
3.781667	0.1	0.521123
3.783333	0.1	0.517547
3.785000	0.1	0.510991
3.786667	0.1	0.503838
3.788333	0.1	0.498235
3.790000	0.1	0.495076
3.791667	0.1	0.494182
3.793333	0.1	0.494719
3.795000	0.1	0.495017
3.796667	0.1	0.492871
3.798333	0.1	0.487983
3.800000	0.1	0.482440
3.801667	0.1	0.478327
3.803333	0.1	0.476122
3.805000	0.1	0.474930
3.806667	0.1	0.474155
3.808333	0.1	0.473440
3.810000	0.1	0.472963
3.811667	0.1	0.472963
3.813333	0.1	0.473857
3.815000	0.1	0.475645
3.816667	0.1	0.477493
3.818333	0.1	0.478089
3.820000	0.1	0.476718
3.821667	0.1	0.473738
3.823333	0.1	0.469685
3.825000	0.1	0.464439
3.826667	0.1	0.458181
3.828333	0.1	0.452161
3.830000	0.1	0.448525
3.831667	0.1	0.448108
3.833333	0.1	0.450373
3.835000	0.1	0.454128
3.836667	0.1	0.457346
3.838333	0.1	0.457525
3.840000	0.1	0.453413
3.841667	0.1	0.446737
3.843333	0.1	0.441015
3.845000	0.1	0.438571
3.846667	0.1	0.439286
3.848333	0.1	0.441909
3.850000	0.1	0.444710
3.851667	0.1	0.446081
3.853333	0.1	0.445187
3.855000	0.1	0.442624
3.856667	0.1	0.439167
3.858333	0.1	0.434816
3.860000	0.1	0.430226
3.861667	0.1	0.426590
3.863333	0.1	0.424802
3.865000	0.1	0.423908
3.866667	0.1	0.422776
3.868333	0.1	0.420988
3.870000	0.1	0.419319
3.871667	0.1	0.418305
3.873333	0.1	0.417292
3.875000	0.1	0.415444
3.876667	0.1	0.412881
3.878333	0.1	0.410199
3.880000	0.1	0.407636
3.881667	0.1	0.405073
3.883333	0.1	0.401914
3.885000	0.1	0.397742
3.886667	0.1	0.392795
3.888333	0.1	0.388086
3.890000	0.1	0.384569
3.891667	0.1	0.382841
3.893333	0.1	0.382483
3.895000	0.1	0.382185
3.896667	0.1	0.381291
3.898333	0.1	0.380456
3.900000	0.1	0.380635
3.901667	0.1	0.381291
3.903333	0.1	0.380516
3.905000	0.1	0.377595
3.906667	0.1	0.373840
3.908333	0.1	0.371218
3.910000	0.1	0.370443
3.911667	0.1	0.370681
3.913333	0.1	0.370681
3.915000	0.1	0.370502
3.916667	0.1	0.370920
3.918333	0.1	0.372052
3.920000	0.1	0.372648
3.921667	0.1	0.371397
3.923333	0.1	0.367880
3.925000	0.1	0.362337
3.926667	0.1	0.355840
3.928333	0.1	0.349879
3.930000	0.1	0.345647
3.931667	0.1	0.344455
3.933333	0.1	0.346601
3.935000	0.1	0.350714
3.936667	0.1	0.354350
3.938333	0.1	0.355363
3.940000	0.1	0.353396
3.941667	0.1	0.349700
3.943333	0.1	0.346363
3.945000	0.1	0.344992
3.946667	0.1	0.345290
3.948333	0.1	0.345230
3.950000	0.1	0.342846
3.951667	0.1	0.337839
3.953333	0.1	0.331283
3.955000	0.1	0.324786
3.956667	0.1	0.319660
3.958333	0.1	0.316560
3.960000	0.1	0.315428
3.961667	0.1	0.315607
3.963333	0.1	0.316799
3.965000	0.1	0.319004
3.966667	0.1	0.321388
3.968333	0.1	0.322759
3.970000	0.1	0.322640
3.971667	0.1	0.321686
3.973333	0.1	0.320613
3.975000	0.1	0.319362
3.976667	0.1	0.317812
3.978333	0.1	0.316262
3.980000	0.1	0.315487
3.981667	0.1	0.315309
3.983333	0.1	0.314295
3.985000	0.1	0.311136
3.986667	0.1	0.306010
3.988333	0.1	0.301003
3.990000	0.1	0.298023
3.991667	0.1	0.296772
3.993333	0.1	0.295937
3.995000	0.1	0.294685
3.996667	0.1	0.292957
3.998333	0.1	0.290990
4.000000	0.1	0.289321
4.001667	0.1	0.288427
4.003333	0.1	0.288248
4.005000	0.1	0.287890
4.006667	0.1	0.286460
4.008333	0.1	0.283420
4.010000	0.1	0.279307
4.011667	0.1	0.275135
4.013333	0.1	0.271797
4.015000	0.1	0.270188
4.016667	0.1	0.270367
4.018333	0.1	0.271738
4.020000	0.1	0.273287
4.021667	0.1	0.274062
4.023333	0.1	0.273407
4.025000	0.1	0.271857
4.026667	0.1	0.270009
4.028333	0.1	0.267565
4.030000	0.1	0.263572
4.031667	0.1	0.257909
4.033333	0.1	0.252187
4.035000	0.1	0.248432
4.036667	0.1	0.247478
4.038333	0.1	0.248253
4.040000	0.1	0.249267
4.041667	0.1	0.250638
4.043333	0.1	0.252962
4.045000	0.1	0.255823
4.046667	0.1	0.257969
4.048333	0.1	0.258029
4.050000	0.1	0.255525
4.051667	0.1	0.250638
4.053333	0.1	0.244498
4.055000	0.1	0.238597
4.056667	0.1	0.233829
4.058333	0.1	0.230014
4.060000	0.1	0.226796
4.061667	0.1	0.223935
4.063333	0.1	0.221789
4.065000	0.1	0.220299
4.066667	0.1	0.218987
4.068333	0.1	0.217557
4.070000	0.1	0.216305
4.071667	0.1	0.216126
4.073333	0.1	0.217497
4.075000	0.1	0.220060
4.076667	0.1	0.222564
4.078333	0.1	0.224173
4.080000	0.1	0.224769
4.081667	0.1	0.224471
4.083333	0.1	0.223339
4.085000	0.1	0.221252
4.086667	0.1	0.217974
4.088333	0.1	0.214160
4.090000	0.1	0.211120
4.091667	0.1	0.209749
4.093333	0.1	0.209570
4.095000	0.1	0.209272
4.096667	0.1	0.208080
4.098333	0.1	0.206172
4.100000	0.1	0.204504
4.101667	0.1	0.204444
4.103333	0.1	0.206172
4.105000	0.1	0.208318
4.106667	0.1	0.209391
4.108333	0.1	0.209093
4.110000	0.1	0.207841
4.111667	0.1	0.206709
4.113333	0.1	0.205934
4.115000	0.1	0.204861
4.116667	0.1	0.202358
4.118333	0.1	0.198126
4.120000	0.1	0.192940
4.121667	0.1	0.187933
4.123333	0.1	0.184238
4.125000	0.1	0.182509
4.126667	0.1	0.182629
4.128333	0.1	0.183761
4.130000	0.1	0.184774
4.131667	0.1	0.185013
4.133333	0.1	0.185132
4.135000	0.1	0.186086
4.136667	0.1	0.187397
4.138333	0.1	0.187695
4.140000	0.1	0.185311
4.141667	0.1	0.179231
4.143333	0.1	0.170171
4.145000	0.1	0.160635
4.146667	0.1	0.153482
4.148333	0.1	0.149965
4.150000	0.1	0.149250
4.151667	0.1	0.149071
4.153333	0.1	0.147939
4.155000	0.1	0.145853
4.156667	0.1	0.144362
4.158333	0.1	0.145137
4.160000	0.1	0.148654
4.161667	0.1	0.152946
4.163333	0.1	0.155866
4.165000	0.1	0.157416
4.166667	0.1	0.158727
4.168333	0.1	0.160158
4.170000	0.1	0.161171
4.171667	0.1	0.161767
4.173333	0.1	0.161827
4.175000	0.1	0.161231
4.176667	0.1	0.159860
4.178333	0.1	0.157714
4.180000	0.1	0.154734
4.181667	0.1	0.151157
4.183333	0.1	0.147223
4.185000	0.1	0.143111
4.186667	0.1	0.138640
4.188333	0.1	0.133872
4.190000	0.1	0.129700
4.191667	0.1	0.127375
4.193333	0.1	0.127018
4.195000	0.1	0.127733
4.196667	0.1	0.129044
4.198333	0.1	0.130594
4.200000	0.1	0.131428
4.201667	0.1	0.130773
4.203333	0.1	0.129044
4.205000	0.1	0.127435
4.206667	0.1	0.127018
4.208333	0.1	0.127256
4.210000	0.1	0.126779
4.211667	0.1	0.124872
4.213333	0.1	0.122547
4.215000	0.1	0.121176
4.216667	0.1	0.120699
4.218333	0.1	0.121117
4.220000	0.1	0.122786
4.221667	0.1	0.125229
4.223333	0.1	0.126898
4.225000	0.1	0.126898
4.226667	0.1	0.125170
4.228333	0.1	0.122428
4.230000	0.1	0.119984
4.231667	0.1	0.118732
4.233333	0.1	0.118315
4.235000	0.1	0.117123
4.236667	0.1	0.114143
4.238333	0.1	0.110447
4.240000	0.1	0.107586
4.241667	0.1	0.105798
4.243333	0.1	0.104308
4.245000	0.1	0.102699
4.246667	0.1	0.101924
4.248333	0.1	0.102639
4.250000	0.1	0.104070
4.251667	0.1	0.104487
4.253333	0.1	0.103354
4.255000	0.1	0.101507
4.256667	0.1	0.099480
4.258333	0.1	0.097573
4.260000	0.1	0.096023
4.261667	0.1	0.095069
4.263333	0.1	0.094593
4.265000	0.1	0.094295
4.266667	0.1	0.094235
4.268333	0.1	0.095010
4.270000	0.1	0.097036
4.271667	0.1	0.099719
4.273333	0.1	0.101745
4.275000	0.1	0.102162
4.276667	0.1	0.101030
4.278333	0.1	0.099003
4.280000	0.1	0.097394
4.281667	0.1	0.097275
4.283333	0.1	0.098765
4.285000	0.1	0.100315
4.286667	0.1	0.100374
4.288333	0.1	0.098586
4.290000	0.1	0.095427
4.291667	0.1	0.091553
4.293333	0.1	0.088155
4.295000	0.1	0.086784
4.296667	0.1	0.088453
4.298333	0.1	0.092089
4.300000	0.1	0.095606
4.301667	0.1	0.097513
4.303333	0.1	0.098050
4.305000	0.1	0.098050
4.306667	0.1	0.098288
4.308333	0.1	0.098526
4.310000	0.1	0.097811
4.311667	0.1	0.095725
4.313333	0.1	0.092626
4.315000	0.1	0.089169
4.316667	0.1	0.085890
4.318333	0.1	0.083506
4.320000	0.1	0.082493
4.321667	0.1	0.082731
4.323333	0.1	0.083983
4.325000	0.1	0.085950
4.326667	0.1	0.087917
4.328333	0.1	0.089228
4.330000	0.1	0.089526
4.331667	0.1	0.088632
4.333333	0.1	0.087440
4.335000	0.1	0.087202
4.336667	0.1	0.088334
4.338333	0.1	0.089705
4.340000	0.1	0.090420
4.341667	0.1	0.090480
4.343333	0.1	0.090182
4.345000	0.1	0.089645
4.346667	0.1	0.088811
4.348333	0.1	0.087917
4.350000	0.1	0.087142
4.351667	0.1	0.086486
4.353333	0.1	0.085592
4.355000	0.1	0.084400
4.356667	0.1	0.083447
4.358333	0.1	0.082850
4.360000	0.1	0.082374
4.361667	0.1	0.081122
4.363333	0.1	0.079036
4.365000	0.1	0.077188
4.366667	0.1	0.077009
4.368333	0.1	0.078440
4.370000	0.1	0.080109
4.371667	0.1	0.081420
4.373333	0.1	0.082910
4.375000	0.1	0.084877
4.376667	0.1	0.087798
4.378333	0.1	0.092387
4.380000	0.1	0.098705
4.381667	0.1	0.105262
4.383333	0.1	0.110269
4.385000	0.1	0.112712
4.386667	0.1	0.113189
4.388333	0.1	0.112534
4.390000	0.1	0.110805
4.391667	0.1	0.108182
4.393333	0.1	0.105500
4.395000	0.1	0.104427
4.396667	0.1	0.105441
4.398333	0.1	0.108063
4.400000	0.1	0.111401
4.401667	0.1	0.114858
4.403333	0.1	0.117719
4.405000	0.1	0.119030
4.406667	0.1	0.118136
4.408333	0.1	0.115216
4.410000	0.1	0.111580
4.411667	0.1	0.108421
4.413333	0.1	0.106037
4.415000	0.1	0.104249
4.416667	0.1	0.103295
4.418333	0.1	0.104070
4.420000	0.1	0.107765
4.421667	0.1	0.113666
4.423333	0.1	0.119209
4.425000	0.1	0.121832
4.426667	0.1	0.121534
4.428333	0.1	0.120163
4.430000	0.1	0.119150
4.431667	0.1	0.119030
4.433333	0.1	0.119627
4.435000	0.1	0.120044
4.436667	0.1	0.119209
4.438333	0.1	0.117481
4.440000	0.1	0.116646
4.441667	0.1	0.118077
4.443333	0.1	0.121236
4.445000	0.1	0.124574
4.446667	0.1	0.126302
4.448333	0.1	0.125885
4.450000	0.1	0.124693
4.451667	0.1	0.123978
4.453333	0.1	0.123143
4.455000	0.1	0.120640
4.456667	0.1	0.116408
4.458333	0.1	0.112295
4.460000	0.1	0.110328
4.461667	0.1	0.110984
4.463333	0.1	0.113070
4.465000	0.1	0.114620
4.466667	0.1	0.114441
4.468333	0.1	0.113308
4.470000	0.1	0.112653
4.471667	0.1	0.113249
4.473333	0.1	0.114977
4.475000	0.1	0.117302
4.476667	0.1	0.119627
4.478333	0.1	0.120938
4.480000	0.1	0.120759
4.481667	0.1	0.119925
4.483333	0.1	0.119209
4.485000	0.1	0.118494
4.486667	0.1	0.116706
4.488333	0.1	0.113904
4.490000	0.1	0.111640
4.491667	0.1	0.111103
4.493333	0.1	0.112414
4.495000	0.1	0.115097
4.496667	0.1	0.118017
4.498333	0.1	0.119686
4.500000	0.1	0.118494
4.501667	0.1	0.114381
4.503333	0.1	0.109851
4.505000	0.1	0.107706
4.506667	0.1	0.108361
4.508333	0.1	0.109792
4.510000	0.1	0.109911
4.511667	0.1	0.107348
4.513333	0.1	0.102580
4.515000	0.1	0.097573
4.516667	0.1	0.094593
4.518333	0.1	0.093937
4.520000	0.1	0.094652
4.521667	0.1	0.096262
4.523333	0.1	0.098288
4.525000	0.1	0.100017
4.526667	0.1	0.100851
4.528333	0.1	0.100911
4.530000	0.1	0.100076
4.531667	0.1	0.097752
4.533333	0.1	0.093997
4.535000	0.1	0.090301
4.536667	0.1	0.087917
4.538333	0.1	0.087440
4.540000	0.1	0.088751
4.541667	0.1	0.090778
4.543333	0.1	0.092626
4.545000	0.1	0.093758
4.546667	0.1	0.093758
4.548333	0.1	0.093162
4.550000	0.1	0.092745
4.551667	0.1	0.093102
4.553333	0.1	0.094235
4.555000	0.1	0.096440
4.556667	0.1	0.099897
4.558333	0.1	0.104010
4.560000	0.1	0.107288
4.561667	0.1	0.108123
4.563333	0.1	0.105500
4.565000	0.1	0.100076
4.566667	0.1	0.093818
4.568333	0.1	0.088990
4.570000	0.1	0.086844
4.571667	0.1	0.087678
4.573333	0.1	0.091195
4.575000	0.1	0.096619
4.576667	0.1	0.102699
4.578333	0.1	0.107765
4.580000	0.1	0.110209
4.581667	0.1	0.109434
4.583333	0.1	0.106573
4.585000	0.1	0.103533
4.586667	0.1	0.101686
4.588333	0.1	0.100315
4.590000	0.1	0.098169
4.591667	0.1	0.095129
4.593333	0.1	0.092983
4.595000	0.1	0.092983
4.596667	0.1	0.094712
4.598333	0.1	0.096977
4.600000	0.1	0.098467
4.601667	0.1	0.098348
4.603333	0.1	0.096023
4.605000	0.1	0.091851
4.606667	0.1	0.087917
4.608333	0.1	0.086904
4.610000	0.1	0.089705
4.611667	0.1	0.094593
4.613333	0.1	0.099182
4.615000	0.1	0.102401
4.616667	0.1	0.104010
4.618333	0.1	0.103831
4.620000	0.1	0.102282
4.621667	0.1	0.100315
4.623333	0.1	0.099063
4.625000	0.1	0.098944
4.626667	0.1	0.099659
4.628333	0.1	0.099599
4.630000	0.1	0.097334
4.631667	0.1	0.093102
4.633333	0.1	0.088632
4.635000	0.1	0.085831
4.636667	0.1	0.085115
4.638333	0.1	0.085473
4.640000	0.1	0.085175
4.641667	0.1	0.083923
4.643333	0.1	0.082791
4.645000	0.1	0.083089
4.646667	0.1	0.085533
4.648333	0.1	0.089347
4.650000	0.1	0.092506
4.651667	0.1	0.093222
4.653333	0.1	0.091076
4.655000	0.1	0.087798
4.656667	0.1	0.085711
4.658333	0.1	0.085771
4.660000	0.1	0.086963
4.661667	0.1	0.087857
4.663333	0.1	0.088274
4.665000	0.1	0.088811
4.666667	0.1	0.089884
4.668333	0.1	0.091076
4.670000	0.1	0.091732
4.671667	0.1	0.091076
4.673333	0.1	0.089943
4.675000	0.1	0.090122
4.676667	0.1	0.092268
4.678333	0.1	0.095129
4.680000	0.1	0.097334
4.681667	0.1	0.098825
4.683333	0.1	0.099897
4.685000	0.1	0.100076
4.686667	0.1	0.099063
4.688333	0.1	0.097930
4.690000	0.1	0.098169
4.691667	0.1	0.100017
4.693333	0.1	0.102162
4.695000	0.1	0.103414
4.696667	0.1	0.103235
4.698333	0.1	0.101745
4.700000	0.1	0.099480
4.701667	0.1	0.097275
4.703333	0.1	0.095606
4.705000	0.1	0.093818
4.706667	0.1	0.090957
4.708333	0.1	0.087142
4.710000	0.1	0.083864
4.711667	0.1	0.082850
4.713333	0.1	0.084877
4.715000	0.1	0.089109
4.716667	0.1	0.093818
4.718333	0.1	0.098050
4.720000	0.1	0.101626
4.721667	0.1	0.104606
4.723333	0.1	0.107229
4.725000	0.1	0.109792
4.726667	0.1	0.112236
4.728333	0.1	0.114143
4.730000	0.1	0.115097
4.731667	0.1	0.114858
4.733333	0.1	0.113130
4.735000	0.1	0.110328
4.736667	0.1	0.107408
4.738333	0.1	0.105143
4.740000	0.1	0.104129
4.741667	0.1	0.104189
4.743333	0.1	0.104964
4.745000	0.1	0.106037
4.746667	0.1	0.106812
4.748333	0.1	0.106692
4.750000	0.1	0.106096
4.751667	0.1	0.106573
4.753333	0.1	0.109553
4.755000	0.1	0.114560
4.756667	0.1	0.119090
4.758333	0.1	0.120938
4.760000	0.1	0.119865
4.761667	0.1	0.117123
4.763333	0.1	0.114024
4.765000	0.1	0.111043
4.766667	0.1	0.108719
4.768333	0.1	0.107884
4.770000	0.1	0.109196
4.771667	0.1	0.111759
4.773333	0.1	0.114262
4.775000	0.1	0.115693
4.776667	0.1	0.115931
4.778333	0.1	0.114858
4.780000	0.1	0.112832
4.781667	0.1	0.111401
4.783333	0.1	0.112057
4.785000	0.1	0.114441
4.786667	0.1	0.116825
4.788333	0.1	0.118315
4.790000	0.1	0.118852
4.791667	0.1	0.118852
4.793333	0.1	0.118554
4.795000	0.1	0.118375
4.796667	0.1	0.118494
4.798333	0.1	0.118911
4.800000	0.1	0.119448
4.801667	0.1	0.120342
4.803333	0.1	0.121772
4.805000	0.1	0.123084
4.806667	0.1	0.123620
4.808333	0.1	0.123382
4.810000	0.1	0.123382
4.811667	0.1	0.124574
4.813333	0.1	0.126600
4.815000	0.1	0.128090
4.816667	0.1	0.128090
4.818333	0.1	0.127018
4.820000	0.1	0.125647
4.821667	0.1	0.124335
4.823333	0.1	0.123322
4.825000	0.1	0.122845
4.826667	0.1	0.123084
4.828333	0.1	0.123918
4.830000	0.1	0.124693
4.831667	0.1	0.124872
4.833333	0.1	0.124574
4.835000	0.1	0.124753
4.836667	0.1	0.126302
4.838333	0.1	0.128686
4.840000	0.1	0.129819
4.841667	0.1	0.128567
4.843333	0.1	0.125825
4.845000	0.1	0.123620
4.846667	0.1	0.123024
4.848333	0.1	0.122666
4.850000	0.1	0.121117
4.851667	0.1	0.118375
4.853333	0.1	0.115335
4.855000	0.1	0.113368
4.856667	0.1	0.113904
4.858333	0.1	0.117183
4.860000	0.1	0.122190
4.861667	0.1	0.127196
4.863333	0.1	0.130832
4.865000	0.1	0.131726
4.866667	0.1	0.128865
4.868333	0.1	0.122547
4.870000	0.1	0.115275
4.871667	0.1	0.110447
4.873333	0.1	0.109792
4.875000	0.1	0.111878
4.876667	0.1	0.114441
4.878333	0.1	0.116587
4.880000	0.1	0.119090
4.881667	0.1	0.122309
4.883333	0.1	0.126183
4.885000	0.1	0.130415
4.886667	0.1	0.134528
4.888333	0.1	0.137210
4.890000	0.1	0.137150
4.891667	0.1	0.135362
4.893333	0.1	0.133872
4.895000	0.1	0.134408
4.896667	0.1	0.136673
4.898333	0.1	0.139058
4.900000	0.1	0.139475
4.901667	0.1	0.137150
4.903333	0.1	0.132561
4.905000	0.1	0.127196
4.906667	0.1	0.122786
4.908333	0.1	0.120461
4.910000	0.1	0.120699
4.911667	0.1	0.123203
4.913333	0.1	0.127256
4.915000	0.1	0.131905
4.916667	0.1	0.136197
4.918333	0.1	0.139475
4.920000	0.1	0.140667
4.921667	0.1	0.138938
4.923333	0.1	0.134587
4.925000	0.1	0.129640
4.926667	0.1	0.126719
4.928333	0.1	0.127614
4.930000	0.1	0.131667
4.931667	0.1	0.136852
4.933333	0.1	0.141263
4.935000	0.1	0.144362
4.936667	0.1	0.146568
4.938333	0.1	0.148356
4.940000	0.1	0.149548
4.941667	0.1	0.149965
4.943333	0.1	0.149310
4.945000	0.1	0.147581
4.946667	0.1	0.145376
4.948333	0.1	0.144303
4.950000	0.1	0.145674
4.951667	0.1	0.149190
4.953333	0.1	0.153542
4.955000	0.1	0.157654
4.956667	0.1	0.160635
4.958333	0.1	0.161827
4.960000	0.1	0.162125
4.961667	0.1	0.163674
4.963333	0.1	0.167549
4.965000	0.1	0.171781
4.966667	0.1	0.173748
4.968333	0.1	0.173748
4.970000	0.1	0.174463
4.971667	0.1	0.177920
4.973333	0.1	0.183344
4.975000	0.1	0.188172
4.976667	0.1	0.190914
4.978333	0.1	0.192106
4.980000	0.1	0.192881
4.981667	0.1	0.193536
4.983333	0.1	0.193954
4.985000	0.1	0.194192
4.986667	0.1	0.194430
4.988333	0.1	0.194371
4.990000	0.1	0.193596
4.991667	0.1	0.192463
4.993333	0.1	0.191987
4.995000	0.1	0.192702
4.996667	0.1	0.194073
4.998333	0.1	0.195622
5.000000	0.1	0.197887
5.001667	0.1	0.201464
5.003333	0.1	0.206053
5.005000	0.1	0.210881
5.006667	0.1	0.215709
5.008333	0.1	0.220776
5.010000	0.1	0.226080
5.011667	0.1	0.230789
5.013333	0.1	0.233471
5.015000	0.1	0.234008
5.016667	0.1	0.233531
5.018333	0.1	0.233650
5.020000	0.1	0.234723
5.021667	0.1	0.237048
5.023333	0.1	0.240326
5.025000	0.1	0.243425
5.026667	0.1	0.245810
5.028333	0.1	0.247777
5.030000	0.1	0.249803
5.031667	0.1	0.252485
5.033333	0.1	0.255764
5.035000	0.1	0.259042
5.036667	0.1	0.261307
5.038333	0.1	0.262678
5.040000	0.1	0.264406
5.041667	0.1	0.267148
5.043333	0.1	0.270009
5.045000	0.1	0.271857
5.046667	0.1	0.272453
5.048333	0.1	0.273049
5.050000	0.1	0.274897
5.051667	0.1	0.277460
5.053333	0.1	0.279367
5.055000	0.1	0.279963
5.056667	0.1	0.280261
5.058333	0.1	0.281453
5.060000	0.1	0.284255
5.061667	0.1	0.288367
5.063333	0.1	0.292838
5.065000	0.1	0.296712
5.066667	0.1	0.299454
5.068333	0.1	0.300944
5.070000	0.1	0.301421
5.071667	0.1	0.301600
5.073333	0.1	0.302255
5.075000	0.1	0.303328
5.076667	0.1	0.304580
5.078333	0.1	0.306010
5.080000	0.1	0.308037
5.081667	0.1	0.310659
5.083333	0.1	0.312746
5.085000	0.1	0.313401
5.086667	0.1	0.313103
5.088333	0.1	0.313163
5.090000	0.1	0.314236
5.091667	0.1	0.316262
5.093333	0.1	0.318706
5.095000	0.1	0.321686
5.096667	0.1	0.325739
5.098333	0.1	0.330746
5.100000	0.1	0.336170
5.101667	0.1	0.342071
5.103333	0.1	0.348687
5.105000	0.1	0.355780
5.106667	0.1	0.361979
5.108333	0.1	0.366092
5.110000	0.1	0.367701
5.111667	0.1	0.367224
5.113333	0.1	0.365078
5.115000	0.1	0.361502
5.116667	0.1	0.357747
5.118333	0.1	0.355601
5.120000	0.1	0.355601
5.121667	0.1	0.357747
5.123333	0.1	0.362694
5.125000	0.1	0.370860
5.126667	0.1	0.381112
5.128333	0.1	0.390649
5.130000	0.1	0.397563
5.131667	0.1	0.401497
5.133333	0.1	0.403106
5.135000	0.1	0.403643
5.136667	0.1	0.404537
5.138333	0.1	0.406981
5.140000	0.1	0.410557
5.141667	0.1	0.414252
5.143333	0.1	0.417829
5.145000	0.1	0.421584
5.146667	0.1	0.425994
5.148333	0.1	0.432074
5.150000	0.1	0.440657
5.151667	0.1	0.450850
5.153333	0.1	0.460327
5.155000	0.1	0.466704
5.156667	0.1	0.468910
5.158333	0.1	0.468135
5.160000	0.1	0.466883
5.161667	0.1	0.467062
5.163333	0.1	0.469923
5.165000	0.1	0.476301
5.166667	0.1	0.486076
5.168333	0.1	0.497460
5.170000	0.1	0.508785
5.171667	0.1	0.518858
5.173333	0.1	0.526667
5.175000	0.1	0.531673
5.176667	0.1	0.534654
5.178333	0.1	0.537992
5.180000	0.1	0.543714
5.181667	0.1	0.551999
5.183333	0.1	0.561416
5.185000	0.1	0.570476
5.186667	0.1	0.578046
5.188333	0.1	0.583589
5.190000	0.1	0.588000
5.191667	0.1	0.592947
5.193333	0.1	0.600100
5.195000	0.1	0.609636
5.196667	0.1	0.619590
5.198333	0.1	0.627577
5.200000	0.1	0.633240
5.201667	0.1	0.637710
5.203333	0.1	0.641644
5.205000	0.1	0.644207
5.206667	0.1	0.644684
5.208333	0.1	0.644028
5.210000	0.1	0.644267
5.211667	0.1	0.647068
5.213333	0.1	0.652313
5.215000	0.1	0.658691
5.216667	0.1	0.665546
5.218333	0.1	0.673711
5.220000	0.1	0.684142
5.221667	0.1	0.695646
5.223333	0.1	0.704825
5.225000	0.1	0.708997
5.226667	0.1	0.708520
5.228333	0.1	0.706196
5.230000	0.1	0.704467
5.231667	0.1	0.704289
5.233333	0.1	0.705659
5.235000	0.1	0.708401
5.236667	0.1	0.712454
5.238333	0.1	0.717044
5.240000	0.1	0.720561
5.241667	0.1	0.720978
5.243333	0.1	0.717521
5.245000	0.1	0.711441
5.246667	0.1	0.705719
5.248333	0.1	0.702918
5.250000	0.1	0.703335
5.251667	0.1	0.705481
5.253333	0.1	0.707924
5.255000	0.1	0.710249
5.256667	0.1	0.712395
5.258333	0.1	0.713527
5.260000	0.1	0.713229
5.261667	0.1	0.712335
5.263333	0.1	0.711739
5.265000	0.1	0.711680
5.266667	0.1	0.712037
5.268333	0.1	0.712693
5.270000	0.1	0.713468
5.271667	0.1	0.714123
5.273333	0.1	0.714719
5.275000	0.1	0.715733
5.276667	0.1	0.717342
5.278333	0.1	0.719130
5.280000	0.1	0.720501
5.281667	0.1	0.722170
5.283333	0.1	0.725746
5.285000	0.1	0.731170
5.286667	0.1	0.736833
5.288333	0.1	0.740886
5.290000	0.1	0.742734
5.291667	0.1	0.742257
5.293333	0.1	0.739276
5.295000	0.1	0.734389
5.296667	0.1	0.729084
5.298333	0.1	0.724793
5.300000	0.1	0.722170
5.301667	0.1	0.720739
5.303333	0.1	0.720084
5.305000	0.1	0.720501
5.306667	0.1	0.722289
5.308333	0.1	0.724971
5.310000	0.1	0.727356
5.311667	0.1	0.728250
5.313333	0.1	0.727773
5.315000	0.1	0.726998
5.316667	0.1	0.726700
5.318333	0.1	0.726640
5.320000	0.1	0.725687
5.321667	0.1	0.723302
5.323333	0.1	0.719965
5.325000	0.1	0.717163
5.326667	0.1	0.715613
5.328333	0.1	0.715256
5.330000	0.1	0.715613
5.331667	0.1	0.716686
5.333333	0.1	0.718594
5.335000	0.1	0.721395
5.336667	0.1	0.724196
5.338333	0.1	0.725508
5.340000	0.1	0.725269
5.341667	0.1	0.724375
5.343333	0.1	0.724375
5.345000	0.1	0.726223
5.346667	0.1	0.729024
5.348333	0.1	0.731528
5.350000	0.1	0.733256
5.351667	0.1	0.734150
5.353333	0.1	0.733852
5.355000	0.1	0.732005
5.356667	0.1	0.728905
5.358333	0.1	0.725329
5.360000	0.1	0.722468
5.361667	0.1	0.721753
5.363333	0.1	0.723064
5.365000	0.1	0.724793
5.366667	0.1	0.724733
5.368333	0.1	0.722349
5.370000	0.1	0.719309
5.371667	0.1	0.717759
5.373333	0.1	0.717998
5.375000	0.1	0.718355
5.376667	0.1	0.717342
5.378333	0.1	0.715792
5.380000	0.1	0.715733
5.381667	0.1	0.717580
5.383333	0.1	0.719488
5.385000	0.1	0.718892
5.386667	0.1	0.715315
5.388333	0.1	0.710547
5.390000	0.1	0.706911
5.391667	0.1	0.705123
5.393333	0.1	0.704646
5.395000	0.1	0.705004
5.396667	0.1	0.706196
5.398333	0.1	0.708103
5.400000	0.1	0.710011
5.401667	0.1	0.710964
5.403333	0.1	0.710666
5.405000	0.1	0.709415
5.406667	0.1	0.707269
5.408333	0.1	0.704229
5.410000	0.1	0.700355
5.411667	0.1	0.697196
5.413333	0.1	0.696838
5.415000	0.1	0.699878
5.416667	0.1	0.703991
5.418333	0.1	0.705838
5.420000	0.1	0.703931
5.421667	0.1	0.699818
5.423333	0.1	0.696421
5.425000	0.1	0.695527
5.426667	0.1	0.696600
5.428333	0.1	0.698328
5.430000	0.1	0.700474
5.431667	0.1	0.703812
5.433333	0.1	0.708401
5.435000	0.1	0.712276
5.436667	0.1	0.713766
5.438333	0.1	0.712991
5.440000	0.1	0.711024
5.441667	0.1	0.708163
5.443333	0.1	0.704050
5.445000	0.1	0.699341
5.446667	0.1	0.695825
5.448333	0.1	0.694633
5.450000	0.1	0.695586
5.451667	0.1	0.697613
5.453333	0.1	0.699639
5.455000	0.1	0.700891
5.456667	0.1	0.701368
5.458333	0.1	0.701487
5.460000	0.1	0.702322
5.461667	0.1	0.704944
5.463333	0.1	0.709355
5.465000	0.1	0.714183
5.466667	0.1	0.717938
5.468333	0.1	0.719428
5.470000	0.1	0.718117
5.471667	0.1	0.714719
5.473333	0.1	0.710309
5.475000	0.1	0.705779
5.476667	0.1	0.702083
5.478333	0.1	0.700176
5.480000	0.1	0.699937
5.481667	0.1	0.700176
5.483333	0.1	0.700116
5.485000	0.1	0.699878
5.486667	0.1	0.699878
5.488333	0.1	0.700057
5.490000	0.1	0.700891
5.491667	0.1	0.702620
5.493333	0.1	0.704110
5.495000	0.1	0.704646
5.496667	0.1	0.705123
5.498333	0.1	0.707269
5.500000	0.1	0.710905
5.501667	0.1	0.713050
5.503333	0.1	0.711083
5.505000	0.1	0.706196
5.506667	0.1	0.701726
5.508333	0.1	0.699818
5.510000	0.1	0.700831
5.511667	0.1	0.704944
5.513333	0.1	0.711262
5.515000	0.1	0.717282
5.516667	0.1	0.720501
5.518333	0.1	0.719726
5.520000	0.1	0.715733
5.521667	0.1	0.710309
5.523333	0.1	0.705421
5.525000	0.1	0.702441
5.526667	0.1	0.701845
5.528333	0.1	0.703275
5.530000	0.1	0.706375
5.531667	0.1	0.711203
5.533333	0.1	0.717163
5.535000	0.1	0.722408
5.536667	0.1	0.724733
5.538333	0.1	0.722468
5.540000	0.1	0.715971
5.541667	0.1	0.707507
5.543333	0.1	0.699878
5.545000	0.1	0.694215
5.546667	0.1	0.690758
5.548333	0.1	0.689447
5.550000	0.1	0.690162
5.551667	0.1	0.692070
5.553333	0.1	0.694215
5.555000	0.1	0.697017
5.556667	0.1	0.701785
5.558333	0.1	0.708401
5.560000	0.1	0.714958
5.561667	0.1	0.719309
5.563333	0.1	0.720739
5.565000	0.1	0.719965
5.566667	0.1	0.717580
5.568333	0.1	0.713885
5.570000	0.1	0.709653
5.571667	0.1	0.706315
5.573333	0.1	0.704706
5.575000	0.1	0.704289
5.576667	0.1	0.703991
5.578333	0.1	0.703454
5.580000	0.1	0.702977
5.581667	0.1	0.702918
5.583333	0.1	0.703394
5.585000	0.1	0.704408
5.586667	0.1	0.705779
5.588333	0.1	0.706732
5.590000	0.1	0.706434
5.591667	0.1	0.705361
5.593333	0.1	0.704408
5.595000	0.1	0.703275
5.596667	0.1	0.701428
5.598333	0.1	0.698805
5.600000	0.1	0.696600
5.601667	0.1	0.695646
5.603333	0.1	0.696182
5.605000	0.1	0.697851
5.606667	0.1	0.699818
5.608333	0.1	0.701606
5.610000	0.1	0.703573
5.611667	0.1	0.705898
5.613333	0.1	0.707626
5.615000	0.1	0.707984
5.616667	0.1	0.707924
5.618333	0.1	0.708580
5.620000	0.1	0.709653
5.621667	0.1	0.709951
5.623333	0.1	0.708818
5.625000	0.1	0.706434
5.626667	0.1	0.703156
5.628333	0.1	0.699282
5.630000	0.1	0.696182
5.631667	0.1	0.695229
5.633333	0.1	0.696063
5.635000	0.1	0.697076
5.636667	0.1	0.697255
5.638333	0.1	0.696957
5.640000	0.1	0.697136
5.641667	0.1	0.698209
5.643333	0.1	0.699699
5.645000	0.1	0.700831
5.646667	0.1	0.701070
5.648333	0.1	0.700235
5.650000	0.1	0.698566
5.651667	0.1	0.697196
5.653333	0.1	0.696957
5.655000	0.1	0.697434
5.656667	0.1	0.697196
5.658333	0.1	0.695944
5.660000	0.1	0.694454
5.661667	0.1	0.693381
5.663333	0.1	0.692546
5.665000	0.1	0.691712
5.666667	0.1	0.691056
5.668333	0.1	0.690937
5.670000	0.1	0.691176
5.671667	0.1	0.691831
5.673333	0.1	0.693202
5.675000	0.1	0.695467
5.676667	0.1	0.698149
5.678333	0.1	0.699639
5.680000	0.1	0.698268
5.681667	0.1	0.694096
5.683333	0.1	0.688195
5.685000	0.1	0.681996
5.686667	0.1	0.676572
5.688333	0.1	0.672936
5.690000	0.1	0.671148
5.691667	0.1	0.670850
5.693333	0.1	0.671566
5.695000	0.1	0.673294
5.696667	0.1	0.675440
5.698333	0.1	0.676990
5.700000	0.1	0.676990
5.701667	0.1	0.675440
5.703333	0.1	0.672758
5.705000	0.1	0.669777
5.706667	0.1	0.667155
5.708333	0.1	0.664353
5.710000	0.1	0.660896
5.711667	0.1	0.658095
5.713333	0.1	0.657797
5.715000	0.1	0.660420
5.716667	0.1	0.664592
5.718333	0.1	0.668287
5.720000	0.1	0.670314
5.721667	0.1	0.670970
5.723333	0.1	0.670850
5.725000	0.1	0.669777
5.726667	0.1	0.667095
5.728333	0.1	0.663340
5.730000	0.1	0.659943
5.731667	0.1	0.658095
5.733333	0.1	0.658155
5.735000	0.1	0.659287
5.736667	0.1	0.660062
5.738333	0.1	0.659883
5.740000	0.1	0.659585
5.741667	0.1	0.660300
5.743333	0.1	0.662148
5.745000	0.1	0.663817
5.746667	0.1	0.663281
5.748333	0.1	0.660002
5.750000	0.1	0.654757
5.751667	0.1	0.648975
5.753333	0.1	0.644028
5.755000	0.1	0.641286
5.756667	0.1	0.641167
5.758333	0.1	0.642896
5.760000	0.1	0.645757
5.761667	0.1	0.649035
5.763333	0.1	0.651538
5.765000	0.1	0.651836
5.766667	0.1	0.649333
5.768333	0.1	0.644565
5.770000	0.1	0.638545
5.771667	0.1	0.632465
5.773333	0.1	0.627518
5.775000	0.1	0.624478
5.776667	0.1	0.622809
5.778333	0.1	0.621200
5.780000	0.1	0.619173
5.781667	0.1	0.617206
5.783333	0.1	0.616670
5.785000	0.1	0.618458
5.786667	0.1	0.621855
5.788333	0.1	0.625193
5.790000	0.1	0.626802
5.791667	0.1	0.626326
5.793333	0.1	0.624657
5.795000	0.1	0.622869
5.796667	0.1	0.620902
5.798333	0.1	0.618041
5.800000	0.1	0.614524
5.801667	0.1	0.611842
5.803333	0.1	0.611663
5.805000	0.1	0.614345
5.806667	0.1	0.618935
5.808333	0.1	0.623822
5.810000	0.1	0.627577
5.811667	0.1	0.629425
5.813333	0.1	0.629246
5.815000	0.1	0.627160
5.816667	0.1	0.623822
5.818333	0.1	0.619948
5.820000	0.1	0.616550
5.821667	0.1	0.614047
5.823333	0.1	0.612438
5.825000	0.1	0.611782
5.826667	0.1	0.612021
5.828333	0.1	0.612855
5.830000	0.1	0.613332
5.831667	0.1	0.612974
5.833333	0.1	0.612199
5.835000	0.1	0.611663
5.836667	0.1	0.611186
5.838333	0.1	0.609994
5.840000	0.1	0.608265
5.841667	0.1	0.607312
5.843333	0.1	0.608265
5.845000	0.1	0.611067
5.846667	0.1	0.614107
5.848333	0.1	0.616014
5.850000	0.1	0.616550
5.851667	0.1	0.615895
5.853333	0.1	0.613749
5.855000	0.1	0.609696
5.856667	0.1	0.604630
5.858333	0.1	0.600219
5.860000	0.1	0.597060
5.861667	0.1	0.594676
5.863333	0.1	0.592232
5.865000	0.1	0.589669
5.866667	0.1	0.588179
5.868333	0.1	0.588715
5.870000	0.1	0.590503
5.871667	0.1	0.591636
5.873333	0.1	0.590861
5.875000	0.1	0.588775
5.876667	0.1	0.587046
5.878333	0.1	0.587106
5.880000	0.1	0.588715
5.881667	0.1	0.589728
5.883333	0.1	0.588596
5.885000	0.1	0.585556
5.886667	0.1	0.581980
5.888333	0.1	0.578702
5.890000	0.1	0.576019
5.891667	0.1	0.574231
5.893333	0.1	0.573337
5.895000	0.1	0.573456
5.896667	0.1	0.575304
5.898333	0.1	0.579417
5.900000	0.1	0.584781
5.901667	0.1	0.588775
5.903333	0.1	0.588357
5.905000	0.1	0.582576
5.906667	0.1	0.573039
5.908333	0.1	0.563085
5.910000	0.1	0.555456
5.911667	0.1	0.551224
5.913333	0.1	0.550330
5.915000	0.1	0.552058
5.916667	0.1	0.555337
5.918333	0.1	0.558138
5.920000	0.1	0.558734
5.921667	0.1	0.556588
5.923333	0.1	0.552654
5.925000	0.1	0.549018
5.926667	0.1	0.546992
5.928333	0.1	0.546992
5.930000	0.1	0.547826
5.931667	0.1	0.548065
5.933333	0.1	0.546932
5.935000	0.1	0.544488
5.936667	0.1	0.541210
5.938333	0.1	0.537217
5.940000	0.1	0.532448
5.941667	0.1	0.527918
5.943333	0.1	0.524879
5.945000	0.1	0.523090
5.946667	0.1	0.521302
5.948333	0.1	0.519276
5.950000	0.1	0.517726
5.951667	0.1	0.517249
5.953333	0.1	0.517309
5.955000	0.1	0.517011
5.956667	0.1	0.516474
5.958333	0.1	0.516117
5.960000	0.1	0.515759
5.961667	0.1	0.514388
5.963333	0.1	0.511050
5.965000	0.1	0.505567
5.966667	0.1	0.498891
5.968333	0.1	0.492752
5.970000	0.1	0.488937
5.971667	0.1	0.487983
5.973333	0.1	0.489295
5.975000	0.1	0.491500
5.976667	0.1	0.493109
5.978333	0.1	0.493228
5.980000	0.1	0.492036
5.981667	0.1	0.489771
5.983333	0.1	0.487149
5.985000	0.1	0.485122
5.986667	0.1	0.483811
5.988333	0.1	0.482619
5.990000	0.1	0.480831
5.991667	0.1	0.478029
5.993333	0.1	0.474155
5.995000	0.1	0.469387
5.996667	0.1	0.464141
5.998333	0.1	0.459492
6.000000	0.1	0.456274
6.001667	0.1	0.454783
6.003333	0.1	0.454247
6.005000	0.1	0.453711
6.006667	0.1	0.452459
6.008333	0.1	0.449955
6.010000	0.1	0.445962
6.011667	0.1	0.440478
6.013333	0.1	0.434637
6.015000	0.1	0.430822
6.016667	0.1	0.430763
6.018333	0.1	0.433266
6.020000	0.1	0.435531
6.021667	0.1	0.435352
6.023333	0.1	0.431657
6.025000	0.1	0.424683
6.026667	0.1	0.416696
6.028333	0.1	0.410378
6.030000	0.1	0.407517
6.031667	0.1	0.407994
6.033333	0.1	0.410557
6.035000	0.1	0.412703
6.036667	0.1	0.412285
6.038333	0.1	0.409424
6.040000	0.1	0.405610
6.041667	0.1	0.402272
6.043333	0.1	0.399888
6.045000	0.1	0.398397
6.046667	0.1	0.397146
6.048333	0.1	0.395298
6.050000	0.1	0.392675
6.051667	0.1	0.389636
6.053333	0.1	0.387490
6.055000	0.1	0.386834
6.056667	0.1	0.387132
6.058333	0.1	0.387788
6.060000	0.1	0.388742
6.061667	0.1	0.389695
6.063333	0.1	0.389874
6.065000	0.1	0.388443
6.066667	0.1	0.384808
6.068333	0.1	0.378847
6.070000	0.1	0.371516
6.071667	0.1	0.365376
6.073333	0.1	0.363231
6.075000	0.1	0.365794
6.076667	0.1	0.370920
6.078333	0.1	0.375330
6.080000	0.1	0.376880
6.081667	0.1	0.375569
6.083333	0.1	0.372171
6.085000	0.1	0.367463
6.086667	0.1	0.362456
6.088333	0.1	0.358284
6.090000	0.1	0.355721
6.091667	0.1	0.354707
6.093333	0.1	0.355124
6.095000	0.1	0.356197
6.096667	0.1	0.357449
6.098333	0.1	0.358880
6.100000	0.1	0.360727
6.101667	0.1	0.362515
6.103333	0.1	0.363827
6.105000	0.1	0.364542
6.106667	0.1	0.364244
6.108333	0.1	0.362933
6.110000	0.1	0.360608
6.111667	0.1	0.357509
6.113333	0.1	0.354230
6.115000	0.1	0.351608
6.116667	0.1	0.349998
6.118333	0.1	0.349164
6.120000	0.1	0.348449
6.121667	0.1	0.347435
6.123333	0.1	0.346124
6.125000	0.1	0.344276
6.126667	0.1	0.341713
6.128333	0.1	0.338554
6.130000	0.1	0.335515
6.131667	0.1	0.333726
6.133333	0.1	0.333607
6.135000	0.1	0.335515
6.136667	0.1	0.339389
6.138333	0.1	0.343978
6.140000	0.1	0.347078
6.141667	0.1	0.347376
6.143333	0.1	0.345528
6.145000	0.1	0.342786
6.146667	0.1	0.339866
6.148333	0.1	0.337422
6.150000	0.1	0.335693
6.151667	0.1	0.335336
6.153333	0.1	0.336230
6.155000	0.1	0.337005
6.156667	0.1	0.335872
6.158333	0.1	0.332296
6.160000	0.1	0.327826
6.161667	0.1	0.324786
6.163333	0.1	0.324070
6.165000	0.1	0.324905
6.166667	0.1	0.325799
6.168333	0.1	0.325680
6.170000	0.1	0.325024
6.171667	0.1	0.325084
6.173333	0.1	0.326037
6.175000	0.1	0.327349
6.176667	0.1	0.328898
6.178333	0.1	0.331223
6.180000	0.1	0.334919
6.181667	0.1	0.339568
6.183333	0.1	0.344396
6.185000	0.1	0.348330
6.186667	0.1	0.350714
6.188333	0.1	0.351131
6.190000	0.1	0.349402
6.191667	0.1	0.345767
6.193333	0.1	0.341475
6.195000	0.1	0.337839
6.196667	0.1	0.335753
6.198333	0.1	0.334561
6.200000	0.1	0.333607
6.201667	0.1	0.332713
6.203333	0.1	0.332475
6.205000	0.1	0.333428
6.206667	0.1	0.335455
6.208333	0.1	0.337243
6.210000	0.1	0.337780
6.211667	0.1	0.337601
6.213333	0.1	0.338316
6.215000	0.1	0.340521
6.216667	0.1	0.342965
6.218333	0.1	0.344217
6.220000	0.1	0.343859
6.221667	0.1	0.342131
6.223333	0.1	0.339150
6.225000	0.1	0.335455
6.226667	0.1	0.332236
6.228333	0.1	0.330508
6.230000	0.1	0.330806
6.231667	0.1	0.332773
6.233333	0.1	0.335813
6.235000	0.1	0.338852
6.236667	0.1	0.340879
6.238333	0.1	0.341713
6.240000	0.1	0.341892
6.241667	0.1	0.342071
6.243333	0.1	0.342429
6.245000	0.1	0.343084
6.246667	0.1	0.344455
6.248333	0.1	0.346780
6.250000	0.1	0.349522
6.251667	0.1	0.351489
6.253333	0.1	0.351906
6.255000	0.1	0.351429
6.256667	0.1	0.351489
6.258333	0.1	0.352442
6.260000	0.1	0.352979
6.261667	0.1	0.351787
6.263333	0.1	0.349760
6.265000	0.1	0.349581
6.266667	0.1	0.353038
6.268333	0.1	0.358760
6.270000	0.1	0.364423
6.271667	0.1	0.369310
6.273333	0.1	0.374496
6.275000	0.1	0.380278
6.276667	0.1	0.385642
6.278333	0.1	0.389099
6.280000	0.1	0.389934
6.281667	0.1	0.389040
6.283333	0.1	0.388026
6.285000	0.1	0.387907
6.286667	0.1	0.388742
6.288333	0.1	0.390649
6.290000	0.1	0.393331
6.291667	0.1	0.395417
6.293333	0.1	0.395775
6.295000	0.1	0.395000
6.296667	0.1	0.395179
6.298333	0.1	0.397801
6.300000	0.1	0.402510
6.301667	0.1	0.407815
6.303333	0.1	0.413239
6.305000	0.1	0.418723
6.306667	0.1	0.423908
6.308333	0.1	0.427902
6.310000	0.1	0.430107
6.311667	0.1	0.430703
6.313333	0.1	0.430942
6.315000	0.1	0.432134
6.316667	0.1	0.434876
6.318333	0.1	0.438929
6.320000	0.1	0.444174
6.321667	0.1	0.450730
6.323333	0.1	0.458598
6.325000	0.1	0.466883
6.326667	0.1	0.474691
6.328333	0.1	0.481427
6.330000	0.1	0.487387
6.331667	0.1	0.492871
6.333333	0.1	0.497818
6.335000	0.1	0.501692
6.336667	0.1	0.504613
6.338333	0.1	0.507891
6.340000	0.1	0.513017
6.341667	0.1	0.519931
6.343333	0.1	0.528097
6.345000	0.1	0.537157
6.346667	0.1	0.546753
6.348333	0.1	0.555694
6.350000	0.1	0.562847
6.351667	0.1	0.568509
6.353333	0.1	0.574410
6.355000	0.1	0.581920
6.356667	0.1	0.590920
6.358333	0.1	0.600219
6.360000	0.1	0.609160
6.361667	0.1	0.618637
6.363333	0.1	0.629127
6.365000	0.1	0.639379
6.366667	0.1	0.648081
6.368333	0.1	0.656188
6.370000	0.1	0.665486
6.371667	0.1	0.675976
6.373333	0.1	0.685871
6.375000	0.1	0.694335
6.376667	0.1	0.702381
6.378333	0.1	0.711083
6.380000	0.1	0.720203
6.381667	0.1	0.729740
6.383333	0.1	0.740051
6.385000	0.1	0.751257
6.386667	0.1	0.763118
6.388333	0.1	0.775039
6.390000	0.1	0.786126
6.391667	0.1	0.795662
6.393333	0.1	0.804186
6.395000	0.1	0.813007
6.396667	0.1	0.822783
6.398333	0.1	0.833035
6.400000	0.1	0.842333
6.401667	0.1	0.850320
6.403333	0.1	0.857592
6.405000	0.1	0.864804
6.406667	0.1	0.872254
6.408333	0.1	0.880897
6.410000	0.1	0.891626
6.411667	0.1	0.903845
6.413333	0.1	0.915587
6.415000	0.1	0.925243
6.416667	0.1	0.933111
6.418333	0.1	0.940800
6.420000	0.1	0.948906
6.421667	0.1	0.956774
6.423333	0.1	0.963569
6.425000	0.1	0.969112
6.426667	0.1	0.973344
6.428333	0.1	0.976622
6.430000	0.1	0.979424
6.431667	0.1	0.982165
6.433333	0.1	0.984550
6.435000	0.1	0.986040
6.436667	0.1	0.986815
6.438333	0.1	0.987709
6.440000	0.1	0.989676
6.441667	0.1	0.993192
6.443333	0.1	0.997841
6.445000	0.1	1.002431
6.446667	0.1	1.005650
6.448333	0.1	1.007557
6.450000	0.1	1.008570
6.451667	0.1	1.008868
6.453333	0.1	1.008272
6.455000	0.1	1.007199
6.456667	0.1	1.006901
6.458333	0.1	1.008272
6.460000	0.1	1.009941
6.461667	0.1	1.010478
6.463333	0.1	1.010299
6.465000	0.1	1.011610
6.466667	0.1	1.015067
6.468333	0.1	1.019180
6.470000	0.1	1.021743
6.471667	0.1	1.021683
6.473333	0.1	1.019418
6.475000	0.1	1.016259
6.476667	0.1	1.013279
6.478333	0.1	1.010954
6.480000	0.1	1.008928
6.481667	0.1	1.006842
6.483333	0.1	1.004815
6.485000	0.1	1.002848
6.486667	0.1	1.001120
6.488333	0.1	0.999391
6.490000	0.1	0.997067
6.491667	0.1	0.993252
6.493333	0.1	0.988066
6.495000	0.1	0.983000
6.496667	0.1	0.980198
6.498333	0.1	0.980020
6.500000	0.1	0.981152
6.501667	0.1	0.982106
6.503333	0.1	0.983000
6.505000	0.1	0.984550
6.506667	0.1	0.986636
6.508333	0.1	0.987709
6.510000	0.1	0.986755
6.511667	0.1	0.984132
6.513333	0.1	0.980973
6.515000	0.1	0.978530
6.516667	0.1	0.976980
6.518333	0.1	0.975788
6.520000	0.1	0.974357
6.521667	0.1	0.971973
6.523333	0.1	0.968814
6.525000	0.1	0.966132
6.526667	0.1	0.965416
6.528333	0.1	0.968337
6.530000	0.1	0.974655
6.531667	0.1	0.982046
6.533333	0.1	0.986815
6.535000	0.1	0.986397
6.536667	0.1	0.980616
6.538333	0.1	0.971377
6.540000	0.1	0.961483
6.541667	0.1	0.953317
6.543333	0.1	0.948310
6.545000	0.1	0.946701
6.546667	0.1	0.947952
6.548333	0.1	0.951111
6.550000	0.1	0.954926
6.551667	0.1	0.958622
6.553333	0.1	0.961959
6.555000	0.1	0.965476
6.556667	0.1	0.969470
6.558333	0.1	0.974059
6.560000	0.1	0.979304
6.561667	0.1	0.984788
6.563333	0.1	0.989378
6.565000	0.1	0.991583
6.566667	0.1	0.990331
6.568333	0.1	0.985801
6.570000	0.1	0.979841
6.571667	0.1	0.974774
6.573333	0.1	0.972390
6.575000	0.1	0.972509
6.576667	0.1	0.973821
6.578333	0.1	0.975311
6.580000	0.1	0.976741
6.581667	0.1	0.978649
6.583333	0.1	0.980973
6.585000	0.1	0.983298
6.586667	0.1	0.985563
6.588333	0.1	0.988185
6.590000	0.1	0.991583
6.591667	0.1	0.995219
6.593333	0.1	0.997841
6.595000	0.1	0.998616
6.596667	0.1	0.998318
6.598333	0.1	0.998199
6.600000	0.1	0.999332
6.601667	0.1	1.001716
6.603333	0.1	1.003802
6.605000	0.1	1.004398
6.606667	0.1	1.003623
6.608333	0.1	1.002848
6.610000	0.1	1.002967
6.611667	0.1	1.003563
6.613333	0.1	1.003504
6.615000	0.1	1.001716
6.616667	0.1	0.998199
6.618333	0.1	0.994265
6.620000	0.1	0.991523
6.621667	0.1	0.990808
6.623333	0.1	0.992477
6.625000	0.1	0.996232
6.626667	0.1	1.001179
6.628333	0.1	1.006067
6.630000	0.1	1.010239
6.631667	0.1	1.013517
6.633333	0.1	1.016438
6.635000	0.1	1.020074
6.636667	0.1	1.024723
6.638333	0.1	1.029015
6.640000	0.1	1.031339
6.641667	0.1	1.030982
6.643333	0.1	1.029253
6.645000	0.1	1.028478
6.646667	0.1	1.029849
6.648333	0.1	1.032412
6.650000	0.1	1.034319
6.651667	0.1	1.035214
6.653333	0.1	1.036406
6.655000	0.1	1.039267
6.656667	0.1	1.043916
6.658333	0.1	1.048863
6.660000	0.1	1.051962
6.661667	0.1	1.052439
6.663333	0.1	1.051486
6.665000	0.1	1.050294
6.666667	0.1	1.048982
6.668333	0.1	1.046896
6.670000	0.1	1.044989
6.671667	0.1	1.045764
6.673333	0.1	1.050711
6.675000	0.1	1.058340
6.676667	0.1	1.066208
6.678333	0.1	1.072645
6.680000	0.1	1.076698
6.681667	0.1	1.078010
6.683333	0.1	1.077175
6.685000	0.1	1.075566
6.686667	0.1	1.074493
6.688333	0.1	1.074255
6.690000	0.1	1.074195
6.691667	0.1	1.074255
6.693333	0.1	1.074851
6.695000	0.1	1.076222
6.696667	0.1	1.078606
6.698333	0.1	1.081586
6.700000	0.1	1.084209
6.701667	0.1	1.085699
6.703333	0.1	1.086593
6.705000	0.1	1.088142
6.706667	0.1	1.090765
6.708333	0.1	1.093388
6.710000	0.1	1.094639
6.711667	0.1	1.094461
6.713333	0.1	1.093626
6.715000	0.1	1.092315
6.716667	0.1	1.090348
6.718333	0.1	1.088142
6.720000	0.1	1.087308
6.721667	0.1	1.088798
6.723333	0.1	1.092076
6.725000	0.1	1.095533
6.726667	0.1	1.098394
6.728333	0.1	1.100540
6.730000	0.1	1.102209
6.731667	0.1	1.103044
6.733333	0.1	1.101732
6.735000	0.1	1.097798
6.736667	0.1	1.092851
6.738333	0.1	1.089573
6.740000	0.1	1.089513
6.741667	0.1	1.092553
6.743333	0.1	1.097739
6.745000	0.1	1.103640
6.746667	0.1	1.108170
6.748333	0.1	1.109481
6.750000	0.1	1.106918
6.751667	0.1	1.101852
6.753333	0.1	1.096606
6.755000	0.1	1.092851
6.756667	0.1	1.090586
6.758333	0.1	1.088560
6.760000	0.1	1.085639
6.761667	0.1	1.082420
6.763333	0.1	1.080573
6.765000	0.1	1.081169
6.766667	0.1	1.083911
6.768333	0.1	1.087427
6.770000	0.1	1.090229
6.771667	0.1	1.091361
6.773333	0.1	1.091003
6.775000	0.1	1.089990
6.776667	0.1	1.088917
6.778333	0.1	1.088023
6.780000	0.1	1.087844
6.781667	0.1	1.089215
6.783333	0.1	1.091957
6.785000	0.1	1.094580
6.786667	0.1	1.095593
6.788333	0.1	1.095235
6.790000	0.1	1.095772
6.791667	0.1	1.098871
6.793333	0.1	1.103699
6.795000	0.1	1.107931
6.796667	0.1	1.109660
6.798333	0.1	1.109004
6.800000	0.1	1.106858
6.801667	0.1	1.104295
6.803333	0.1	1.101375
6.805000	0.1	1.097858
6.806667	0.1	1.094103
6.808333	0.1	1.091540
6.810000	0.1	1.091719
6.811667	0.1	1.094163
6.813333	0.1	1.097262
6.815000	0.1	1.099765
6.816667	0.1	1.101077
6.818333	0.1	1.101494
6.820000	0.1	1.101613
6.821667	0.1	1.102388
6.823333	0.1	1.103401
6.825000	0.1	1.103520
6.826667	0.1	1.101911
6.828333	0.1	1.099408
6.830000	0.1	1.097560
6.831667	0.1	1.097262
6.833333	0.1	1.098991
6.835000	0.1	1.102448
6.836667	0.1	1.106024
6.838333	0.1	1.107991
6.840000	0.1	1.107574
6.841667	0.1	1.104772
6.843333	0.1	1.100183
6.845000	0.1	1.095474
6.846667	0.1	1.092434
6.848333	0.1	1.091659
6.850000	0.1	1.091778
6.851667	0.1	1.091123
6.853333	0.1	1.089215
6.855000	0.1	1.087308
6.856667	0.1	1.087368
6.858333	0.1	1.090109
6.860000	0.1	1.093924
6.861667	0.1	1.096606
6.863333	0.1	1.097262
6.865000	0.1	1.095951
6.866667	0.1	1.093149
6.868333	0.1	1.089692
6.870000	0.1	1.086652
6.871667	0.1	1.085341
6.873333	0.1	1.086354
6.875000	0.1	1.089037
6.876667	0.1	1.091838
6.878333	0.1	1.093745
6.880000	0.1	1.094401
6.881667	0.1	1.094043
6.883333	0.1	1.092792
6.885000	0.1	1.091182
6.886667	0.1	1.089156
6.888333	0.1	1.086712
6.890000	0.1	1.084268
6.891667	0.1	1.082838
6.893333	0.1	1.083314
6.895000	0.1	1.085222
6.896667	0.1	1.087129
6.898333	0.1	1.087666
6.900000	0.1	1.086414
6.901667	0.1	1.083911
6.903333	0.1	1.081467
6.905000	0.1	1.080275
6.906667	0.1	1.080990
6.908333	0.1	1.083493
6.910000	0.1	1.086831
6.911667	0.1	1.089573
6.913333	0.1	1.090705
6.915000	0.1	1.090288
6.916667	0.1	1.089931
6.918333	0.1	1.091421
6.920000	0.1	1.094639
6.921667	0.1	1.097381
6.923333	0.1	1.097620
6.925000	0.1	1.095176
6.926667	0.1	1.091302
6.928333	0.1	1.088023
6.930000	0.1	1.086354
6.931667	0.1	1.085758
6.933333	0.1	1.085043
6.935000	0.1	1.083493
6.936667	0.1	1.081586
6.938333	0.1	1.080453
6.940000	0.1	1.080453
6.941667	0.1	1.081884
6.943333	0.1	1.084745
6.945000	0.1	1.088202
6.946667	0.1	1.090169
6.948333	0.1	1.089096
6.950000	0.1	1.085937
6.951667	0.1	1.083195
6.953333	0.1	1.082718
6.955000	0.1	1.084149
6.956667	0.1	1.085639
6.958333	0.1	1.086235
6.960000	0.1	1.086533
6.961667	0.1	1.087666
6.963333	0.1	1.089811
6.965000	0.1	1.092076
6.966667	0.1	1.093149
6.968333	0.1	1.092494
6.970000	0.1	1.090229
6.971667	0.1	1.086772
6.973333	0.1	1.082778
6.975000	0.1	1.078963
6.976667	0.1	1.075745
6.978333	0.1	1.073480
6.980000	0.1	1.071930
6.981667	0.1	1.070619
6.983333	0.1	1.069605
6.985000	0.1	1.069307
6.986667	0.1	1.069486
6.988333	0.1	1.068950
6.990000	0.1	1.066566
6.991667	0.1	1.063168
6.993333	0.1	1.060426
6.995000	0.1	1.058936
6.996667	0.1	1.057506
6.998333	0.1	1.054525
7.000000	0.1	1.049817
7.001667	0.1	1.045108
7.003333	0.1	1.042545
7.005000	0.1	1.042008
7.006667	0.1	1.041472
7.008333	0.1	1.038969
7.010000	0.1	1.034677
7.011667	0.1	1.030088
7.013333	0.1	1.026034
7.015000	0.1	1.022875
7.016667	0.1	1.020968
7.018333	0.1	1.020134
7.020000	0.1	1.019180
7.021667	0.1	1.017213
7.023333	0.1	1.014292
7.025000	0.1	1.011312
7.026667	0.1	1.008868
7.028333	0.1	1.007497
7.030000	0.1	1.007795
7.031667	0.1	1.008868
7.033333	0.1	1.008689
7.035000	0.1	1.006007
7.036667	0.1	1.001060
7.038333	0.1	0.994980
7.040000	0.1	0.988185
7.041667	0.1	0.980079
7.043333	0.1	0.970542
7.045000	0.1	0.961125
7.046667	0.1	0.953972
7.048333	0.1	0.950158
7.050000	0.1	0.949085
7.051667	0.1	0.949204
7.053333	0.1	0.948906
7.055000	0.1	0.946820
7.056667	0.1	0.942767
7.058333	0.1	0.937164
7.060000	0.1	0.930548
7.061667	0.1	0.924051
7.063333	0.1	0.918686
7.065000	0.1	0.914931
7.066667	0.1	0.912607
7.068333	0.1	0.911772
7.070000	0.1	0.912070
7.071667	0.1	0.912190
7.073333	0.1	0.910342
7.075000	0.1	0.906229
7.076667	0.1	0.901282
7.078333	0.1	0.897288
7.080000	0.1	0.895083
7.081667	0.1	0.893593
7.083333	0.1	0.890195
7.085000	0.1	0.882447
7.086667	0.1	0.870943
7.088333	0.1	0.858784
7.090000	0.1	0.849068
7.091667	0.1	0.843287
7.093333	0.1	0.840962
7.095000	0.1	0.840008
7.096667	0.1	0.837684
7.098333	0.1	0.832498
7.100000	0.1	0.825107
7.101667	0.1	0.817657
7.103333	0.1	0.812411
7.105000	0.1	0.811219
7.106667	0.1	0.814199
7.108333	0.1	0.820041
7.110000	0.1	0.826657
7.111667	0.1	0.831366
7.113333	0.1	0.831902
7.115000	0.1	0.827730
7.116667	0.1	0.820577
7.118333	0.1	0.813246
7.120000	0.1	0.808179
7.121667	0.1	0.806749
7.123333	0.1	0.807881
7.125000	0.1	0.808716
7.126667	0.1	0.807285
7.128333	0.1	0.804007
7.130000	0.1	0.800312
7.131667	0.1	0.796855
7.133333	0.1	0.793040
7.135000	0.1	0.788927
7.136667	0.1	0.785172
7.138333	0.1	0.782728
7.140000	0.1	0.782251
7.141667	0.1	0.783324
7.143333	0.1	0.784695
7.145000	0.1	0.785530
7.146667	0.1	0.785887
7.148333	0.1	0.785708
7.150000	0.1	0.784338
7.151667	0.1	0.781357
7.153333	0.1	0.777543
7.155000	0.1	0.774026
7.156667	0.1	0.772059
7.158333	0.1	0.771880
7.160000	0.1	0.772715
7.161667	0.1	0.773728
7.163333	0.1	0.774741
7.165000	0.1	0.775278
7.166667	0.1	0.774622
7.168333	0.1	0.772417
7.170000	0.1	0.769317
7.171667	0.1	0.766218
7.173333	0.1	0.764489
7.175000	0.1	0.765085
7.176667	0.1	0.768304
7.178333	0.1	0.773966
7.180000	0.1	0.780821
7.181667	0.1	0.787199
7.183333	0.1	0.792086
7.185000	0.1	0.795484
7.186667	0.1	0.797927
7.188333	0.1	0.799835
7.190000	0.1	0.801265
7.191667	0.1	0.802100
7.193333	0.1	0.803053
7.195000	0.1	0.804126
7.196667	0.1	0.804782
7.198333	0.1	0.804663
7.200000	0.1	0.804067
7.201667	0.1	0.803351
7.203333	0.1	0.803351
7.205000	0.1	0.804484
7.206667	0.1	0.806689
7.208333	0.1	0.808954
7.210000	0.1	0.810802
7.211667	0.1	0.812113
7.213333	0.1	0.812590
7.215000	0.1	0.812113
7.216667	0.1	0.811398
7.218333	0.1	0.811696
7.220000	0.1	0.814021
7.221667	0.1	0.817597
7.223333	0.1	0.820756
7.225000	0.1	0.822127
7.226667	0.1	0.822067
7.228333	0.1	0.821829
7.230000	0.1	0.822723
7.231667	0.1	0.824630
7.233333	0.1	0.827134
7.235000	0.1	0.830472
7.236667	0.1	0.834703
7.238333	0.1	0.838816
7.240000	0.1	0.841796
7.241667	0.1	0.843346
7.243333	0.1	0.843644
7.245000	0.1	0.843406
7.246667	0.1	0.843048
7.248333	0.1	0.842929
7.250000	0.1	0.843406
7.251667	0.1	0.844538
7.253333	0.1	0.846028
7.255000	0.1	0.847578
7.256667	0.1	0.848711
7.258333	0.1	0.848889
7.260000	0.1	0.848234
7.261667	0.1	0.847340
7.263333	0.1	0.846744
7.265000	0.1	0.846207
7.266667	0.1	0.845552
7.268333	0.1	0.844896
7.270000	0.1	0.844598
7.271667	0.1	0.844955
7.273333	0.1	0.845790
7.275000	0.1	0.846624
7.276667	0.1	0.847161
7.278333	0.1	0.847638
7.280000	0.1	0.848591
7.281667	0.1	0.850678
7.283333	0.1	0.853717
7.285000	0.1	0.856638
7.286667	0.1	0.858307
7.288333	0.1	0.858367
7.290000	0.1	0.857413
7.291667	0.1	0.856400
7.293333	0.1	0.856042
7.295000	0.1	0.856519
7.296667	0.1	0.857413
7.298333	0.1	0.857830
7.300000	0.1	0.856519
7.301667	0.1	0.853181
7.303333	0.1	0.848889
7.305000	0.1	0.845373
7.306667	0.1	0.843465
7.308333	0.1	0.842631
7.310000	0.1	0.842333
7.311667	0.1	0.842989
7.313333	0.1	0.845254
7.315000	0.1	0.847995
7.316667	0.1	0.849187
7.318333	0.1	0.847876
7.320000	0.1	0.844717
7.321667	0.1	0.841260
7.323333	0.1	0.838816
7.325000	0.1	0.837863
7.326667	0.1	0.838876
7.328333	0.1	0.842452
7.330000	0.1	0.848293
7.331667	0.1	0.854552
7.333333	0.1	0.858843
7.335000	0.1	0.860095
7.336667	0.1	0.859618
7.338333	0.1	0.859022
7.340000	0.1	0.858247
7.341667	0.1	0.856221
7.343333	0.1	0.852466
7.345000	0.1	0.847995
7.346667	0.1	0.844479
7.348333	0.1	0.842810
7.350000	0.1	0.842214
7.351667	0.1	0.841320
7.353333	0.1	0.839412
7.355000	0.1	0.837207
7.356667	0.1	0.835836
7.358333	0.1	0.835538
7.360000	0.1	0.836134
7.361667	0.1	0.837684
7.363333	0.1	0.839829
7.365000	0.1	0.841737
7.366667	0.1	0.843108
7.368333	0.1	0.844777
7.370000	0.1	0.847876
7.371667	0.1	0.852108
7.373333	0.1	0.855267
7.375000	0.1	0.854790
7.376667	0.1	0.849903
7.378333	0.1	0.842452
7.380000	0.1	0.835955
7.381667	0.1	0.833035
7.383333	0.1	0.833869
7.385000	0.1	0.836909
7.386667	0.1	0.840426
7.388333	0.1	0.843763
7.390000	0.1	0.846982
7.391667	0.1	0.849068
7.393333	0.1	0.848949
7.395000	0.1	0.846922
7.396667	0.1	0.844240
7.398333	0.1	0.842691
7.400000	0.1	0.843227
7.401667	0.1	0.844598
7.403333	0.1	0.844598
7.405000	0.1	0.842989
7.406667	0.1	0.841498
7.408333	0.1	0.841737
7.410000	0.1	0.843346
7.411667	0.1	0.845075
7.413333	0.1	0.845552
7.415000	0.1	0.844359
7.416667	0.1	0.842333
7.418333	0.1	0.840664
7.420000	0.1	0.840008
7.421667	0.1	0.840128
7.423333	0.1	0.841200
7.425000	0.1	0.843585
7.426667	0.1	0.847042
7.428333	0.1	0.850499
7.430000	0.1	0.853002
7.431667	0.1	0.854015
7.433333	0.1	0.853598
7.435000	0.1	0.852108
7.436667	0.1	0.849783
7.438333	0.1	0.846982
7.440000	0.1	0.844657
7.441667	0.1	0.843346
7.443333	0.1	0.843048
7.445000	0.1	0.842929
7.446667	0.1	0.842571
7.448333	0.1	0.841856
7.450000	0.1	0.840783
7.451667	0.1	0.840247
7.453333	0.1	0.841200
7.455000	0.1	0.843883
7.456667	0.1	0.847101
7.458333	0.1	0.849128
7.460000	0.1	0.849068
7.461667	0.1	0.847280
7.463333	0.1	0.844955
7.465000	0.1	0.843167
7.466667	0.1	0.842512
7.468333	0.1	0.842512
7.470000	0.1	0.842094
7.471667	0.1	0.840902
7.473333	0.1	0.839949
7.475000	0.1	0.840187
7.476667	0.1	0.841856
7.478333	0.1	0.844598
7.480000	0.1	0.847161
7.481667	0.1	0.848532
7.483333	0.1	0.848949
7.485000	0.1	0.849485
7.486667	0.1	0.850797
7.488333	0.1	0.852525
7.490000	0.1	0.853539
7.491667	0.1	0.852644
7.493333	0.1	0.850201
7.495000	0.1	0.847638
7.496667	0.1	0.846028
7.498333	0.1	0.844836
7.500000	0.1	0.843585
7.501667	0.1	0.842631
7.503333	0.1	0.842273
7.505000	0.1	0.841379
7.506667	0.1	0.838935
7.508333	0.1	0.835598
7.510000	0.1	0.832677
7.511667	0.1	0.830829
7.513333	0.1	0.829697
7.515000	0.1	0.828862
7.516667	0.1	0.828624
7.518333	0.1	0.829160
7.520000	0.1	0.830472
7.521667	0.1	0.832379
7.523333	0.1	0.834584
7.525000	0.1	0.836730
7.526667	0.1	0.838876
7.528333	0.1	0.841022
7.530000	0.1	0.842869
7.531667	0.1	0.843525
7.533333	0.1	0.841856
7.535000	0.1	0.837803
7.536667	0.1	0.833035
7.538333	0.1	0.829697
7.540000	0.1	0.828683
7.541667	0.1	0.829458
7.543333	0.1	0.830948
7.545000	0.1	0.832319
7.546667	0.1	0.833333
7.548333	0.1	0.833988
7.550000	0.1	0.833273
7.551667	0.1	0.830472
7.553333	0.1	0.826359
7.555000	0.1	0.823200
7.556667	0.1	0.822306
7.558333	0.1	0.823438
7.560000	0.1	0.825107
7.561667	0.1	0.825942
7.563333	0.1	0.825286
7.565000	0.1	0.824094
7.566667	0.1	0.823915
7.568333	0.1	0.825942
7.570000	0.1	0.829339
7.571667	0.1	0.832617
7.573333	0.1	0.834167
7.575000	0.1	0.833035
7.576667	0.1	0.830054
7.578333	0.1	0.827372
7.580000	0.1	0.826240
7.581667	0.1	0.825822
7.583333	0.1	0.825107
7.585000	0.1	0.824153
7.586667	0.1	0.822663
7.588333	0.1	0.820339
7.590000	0.1	0.817835
7.591667	0.1	0.816286
7.593333	0.1	0.816345
7.595000	0.1	0.817895
7.596667	0.1	0.820220
7.598333	0.1	0.822663
7.600000	0.1	0.824988
7.601667	0.1	0.827134
7.603333	0.1	0.828564
7.605000	0.1	0.828981
7.606667	0.1	0.828624
7.608333	0.1	0.827968
7.610000	0.1	0.826776
7.611667	0.1	0.824332
7.613333	0.1	0.819981
7.615000	0.1	0.814021
7.616667	0.1	0.807703
7.618333	0.1	0.803053
7.620000	0.1	0.801206
7.621667	0.1	0.801683
7.623333	0.1	0.803709
7.625000	0.1	0.806809
7.626667	0.1	0.810385
7.628333	0.1	0.813484
7.630000	0.1	0.815868
7.631667	0.1	0.817478
7.633333	0.1	0.818789
7.635000	0.1	0.820577
7.636667	0.1	0.823021
7.638333	0.1	0.824928
7.640000	0.1	0.825226
7.641667	0.1	0.824153
7.643333	0.1	0.822783
7.645000	0.1	0.821292
7.646667	0.1	0.819206
7.648333	0.1	0.816703
7.650000	0.1	0.814855
7.651667	0.1	0.814319
7.653333	0.1	0.814796
7.655000	0.1	0.815868
7.656667	0.1	0.817418
7.658333	0.1	0.820100
7.660000	0.1	0.824034
7.661667	0.1	0.828087
7.663333	0.1	0.830829
7.665000	0.1	0.832260
7.666667	0.1	0.833452
7.668333	0.1	0.834405
7.670000	0.1	0.834644
7.671667	0.1	0.834107
7.673333	0.1	0.833213
7.675000	0.1	0.832796
7.676667	0.1	0.833273
7.678333	0.1	0.834584
7.680000	0.1	0.836313
7.681667	0.1	0.838220
7.683333	0.1	0.839949
7.685000	0.1	0.840783
7.686667	0.1	0.839591
7.688333	0.1	0.836253
7.690000	0.1	0.831902
7.691667	0.1	0.828326
7.693333	0.1	0.826597
7.695000	0.1	0.826538
7.696667	0.1	0.827968
7.698333	0.1	0.831068
7.700000	0.1	0.835180
7.701667	0.1	0.838757
7.703333	0.1	0.840426
7.705000	0.1	0.840187
7.706667	0.1	0.838876
7.708333	0.1	0.837684
7.710000	0.1	0.837982
7.711667	0.1	0.840247
7.713333	0.1	0.843942
7.715000	0.1	0.847757
7.716667	0.1	0.850380
7.718333	0.1	0.850618
7.720000	0.1	0.848055
7.721667	0.1	0.843167
7.723333	0.1	0.838339
7.725000	0.1	0.836134
7.726667	0.1	0.837624
7.728333	0.1	0.841856
7.730000	0.1	0.846863
7.731667	0.1	0.851035
7.733333	0.1	0.852943
7.735000	0.1	0.851929
7.736667	0.1	0.848889
7.738333	0.1	0.845432
7.740000	0.1	0.842035
7.741667	0.1	0.838280
7.743333	0.1	0.833988
7.745000	0.1	0.830054
7.746667	0.1	0.827849
7.748333	0.1	0.828147
7.750000	0.1	0.829876
7.751667	0.1	0.831425
7.753333	0.1	0.831783
7.755000	0.1	0.831306
7.756667	0.1	0.829756
7.758333	0.1	0.826657
7.760000	0.1	0.822902
7.761667	0.1	0.820160
7.763333	0.1	0.818908
7.765000	0.1	0.818729
7.766667	0.1	0.819147
7.768333	0.1	0.819325
7.770000	0.1	0.818253
7.771667	0.1	0.815153
7.773333	0.1	0.809968
7.775000	0.1	0.803292
7.776667	0.1	0.796378
7.778333	0.1	0.790715
7.780000	0.1	0.787199
7.781667	0.1	0.786603
7.783333	0.1	0.788569
7.785000	0.1	0.791907
7.786667	0.1	0.794947
7.788333	0.1	0.796557
7.790000	0.1	0.796199
7.791667	0.1	0.794947
7.793333	0.1	0.794411
7.795000	0.1	0.795364
7.796667	0.1	0.797331
7.798333	0.1	0.798881
7.800000	0.1	0.798941
7.801667	0.1	0.797451
7.803333	0.1	0.794888
7.805000	0.1	0.792623
7.806667	0.1	0.791371
7.808333	0.1	0.791132
7.810000	0.1	0.791073
7.811667	0.1	0.790596
7.813333	0.1	0.789881
7.815000	0.1	0.788748
7.816667	0.1	0.786543
7.818333	0.1	0.782847
7.820000	0.1	0.778377
7.821667	0.1	0.774205
7.823333	0.1	0.771165
7.825000	0.1	0.770032
7.826667	0.1	0.770688
7.828333	0.1	0.772178
7.830000	0.1	0.773728
7.831667	0.1	0.774801
7.833333	0.1	0.775039
7.835000	0.1	0.774324
7.836667	0.1	0.772893
7.838333	0.1	0.771582
7.840000	0.1	0.771582
7.841667	0.1	0.773728
7.843333	0.1	0.777364
7.845000	0.1	0.780880
7.846667	0.1	0.782907
7.848333	0.1	0.783205
7.850000	0.1	0.782430
7.851667	0.1	0.781059
7.853333	0.1	0.779331
7.855000	0.1	0.777483
7.856667	0.1	0.776470
7.858333	0.1	0.776887
7.860000	0.1	0.778019
7.861667	0.1	0.778496
7.863333	0.1	0.777781
7.865000	0.1	0.776827
7.866667	0.1	0.777304
7.868333	0.1	0.779510
7.870000	0.1	0.782192
7.871667	0.1	0.783980
7.873333	0.1	0.783920
7.875000	0.1	0.781596
7.876667	0.1	0.777721
7.878333	0.1	0.774026
7.880000	0.1	0.771761
7.881667	0.1	0.770927
7.883333	0.1	0.770688
7.885000	0.1	0.770450
7.886667	0.1	0.770032
7.888333	0.1	0.769854
7.890000	0.1	0.770390
7.891667	0.1	0.771940
7.893333	0.1	0.774145
7.895000	0.1	0.776351
7.896667	0.1	0.777304
7.898333	0.1	0.776768
7.900000	0.1	0.775278
7.901667	0.1	0.773907
7.903333	0.1	0.773191
7.905000	0.1	0.773191
7.906667	0.1	0.773668
7.908333	0.1	0.774860
7.910000	0.1	0.776529
7.911667	0.1	0.778139
7.913333	0.1	0.778794
7.915000	0.1	0.778139
7.916667	0.1	0.776231
7.918333	0.1	0.773549
7.920000	0.1	0.770927
7.921667	0.1	0.769079
7.923333	0.1	0.768423
7.925000	0.1	0.769198
7.926667	0.1	0.771523
7.928333	0.1	0.774503
7.930000	0.1	0.776470
7.931667	0.1	0.776112
7.933333	0.1	0.773966
7.935000	0.1	0.770986
7.936667	0.1	0.767887
7.938333	0.1	0.764728
7.940000	0.1	0.761807
7.941667	0.1	0.759721
7.943333	0.1	0.759661
7.945000	0.1	0.762641
7.946667	0.1	0.768304
7.948333	0.1	0.774622
7.950000	0.1	0.778735
7.951667	0.1	0.778616
7.953333	0.1	0.774741
7.955000	0.1	0.769973
7.956667	0.1	0.767589
7.958333	0.1	0.768662
7.960000	0.1	0.771761
7.961667	0.1	0.774205
7.963333	0.1	0.774682
7.965000	0.1	0.773549
7.966667	0.1	0.772417
7.968333	0.1	0.772595
7.970000	0.1	0.774860
7.971667	0.1	0.778914
7.973333	0.1	0.783324
7.975000	0.1	0.786603
7.976667	0.1	0.788331
7.978333	0.1	0.788450
7.980000	0.1	0.786662
7.981667	0.1	0.782847
7.983333	0.1	0.777543
7.985000	0.1	0.771642
7.986667	0.1	0.767112
7.988333	0.1	0.765443
7.990000	0.1	0.766337
7.991667	0.1	0.768721
7.993333	0.1	0.771701
7.995000	0.1	0.774384
7.996667	0.1	0.775754
7.998333	0.1	0.775278
8.000000	0.1	0.773430
8.001667	0.1	0.771642
8.003333	0.1	0.770390
8.005000	0.1	0.769317
8.006667	0.1	0.767648
8.008333	0.1	0.765920
8.010000	0.1	0.765443
8.011667	0.1	0.766754
8.013333	0.1	0.769675
8.015000	0.1	0.774503
8.016667	0.1	0.780821
8.018333	0.1	0.787199
8.020000	0.1	0.791669
8.021667	0.1	0.793695
8.023333	0.1	0.793517
8.025000	0.1	0.791967
8.026667	0.1	0.790238
8.028333	0.1	0.789464
8.030000	0.1	0.789583
8.031667	0.1	0.789583
8.033333	0.1	0.788927
8.035000	0.1	0.788152
8.036667	0.1	0.788271
8.038333	0.1	0.789642
8.040000	0.1	0.791252
8.041667	0.1	0.791609
8.043333	0.1	0.789762
8.045000	0.1	0.786305
8.046667	0.1	0.782609
8.048333	0.1	0.780106
8.050000	0.1	0.778973
8.051667	0.1	0.778735
8.053333	0.1	0.779092
8.055000	0.1	0.779927
8.056667	0.1	0.779867
8.058333	0.1	0.777960
8.060000	0.1	0.774920
8.061667	0.1	0.772834
8.063333	0.1	0.773311
8.065000	0.1	0.776291
8.066667	0.1	0.779808
8.068333	0.1	0.781834
8.070000	0.1	0.781953
8.071667	0.1	0.781477
8.073333	0.1	0.781834
8.075000	0.1	0.783682
8.076667	0.1	0.786424
8.078333	0.1	0.788212
8.080000	0.1	0.787854
8.081667	0.1	0.785947
8.083333	0.1	0.783801
8.085000	0.1	0.782371
8.086667	0.1	0.781775
8.088333	0.1	0.781655
8.090000	0.1	0.781417
8.091667	0.1	0.779986
8.093333	0.1	0.776887
8.095000	0.1	0.773370
8.096667	0.1	0.771403
8.098333	0.1	0.772595
8.100000	0.1	0.777364
8.101667	0.1	0.783861
8.103333	0.1	0.788868
8.105000	0.1	0.790894
8.106667	0.1	0.790536
8.108333	0.1	0.789404
8.110000	0.1	0.789225
8.111667	0.1	0.790715
8.113333	0.1	0.792801
8.115000	0.1	0.794351
8.116667	0.1	0.795007
8.118333	0.1	0.794888
8.120000	0.1	0.793457
8.121667	0.1	0.789642
8.123333	0.1	0.783563
8.125000	0.1	0.777304
8.126667	0.1	0.772893
8.128333	0.1	0.770628
8.130000	0.1	0.769973
8.131667	0.1	0.770628
8.133333	0.1	0.772357
8.135000	0.1	0.774622
8.136667	0.1	0.776231
8.138333	0.1	0.775576
8.140000	0.1	0.772774
8.141667	0.1	0.769973
8.143333	0.1	0.769317
8.145000	0.1	0.771284
8.146667	0.1	0.774920
8.148333	0.1	0.779390
8.150000	0.1	0.784516
8.151667	0.1	0.789762
8.153333	0.1	0.793934
8.155000	0.1	0.795901
8.156667	0.1	0.795901
8.158333	0.1	0.794828
8.160000	0.1	0.792027
8.161667	0.1	0.786305
8.163333	0.1	0.777900
8.165000	0.1	0.769556
8.166667	0.1	0.764549
8.168333	0.1	0.764370
8.170000	0.1	0.768364
8.171667	0.1	0.775099
8.173333	0.1	0.782549
8.175000	0.1	0.788689
8.176667	0.1	0.792205
8.178333	0.1	0.793457
8.180000	0.1	0.794292
8.181667	0.1	0.796318
8.183333	0.1	0.798881
8.185000	0.1	0.800371
8.186667	0.1	0.800192
8.188333	0.1	0.799418
8.190000	0.1	0.799656
8.191667	0.1	0.801325
8.193333	0.1	0.803351
8.195000	0.1	0.804305
8.196667	0.1	0.804067
8.198333	0.1	0.803292
8.200000	0.1	0.802517
8.201667	0.1	0.802040
8.203333	0.1	0.802696
8.205000	0.1	0.804722
8.206667	0.1	0.807285
8.208333	0.1	0.809372
8.210000	0.1	0.810623
8.211667	0.1	0.811756
8.213333	0.1	0.813305
8.215000	0.1	0.815272
8.216667	0.1	0.817537
8.218333	0.1	0.820041
8.220000	0.1	0.822961
8.221667	0.1	0.826061
8.223333	0.1	0.829279
8.225000	0.1	0.832975
8.226667	0.1	0.837028
8.228333	0.1	0.840902
8.230000	0.1	0.844836
8.231667	0.1	0.849545
8.233333	0.1	0.854731
8.235000	0.1	0.859261
8.236667	0.1	0.862539
8.238333	0.1	0.864923
8.240000	0.1	0.867069
8.241667	0.1	0.869334
8.243333	0.1	0.871599
8.245000	0.1	0.873506
8.246667	0.1	0.875294
8.248333	0.1	0.877500
8.250000	0.1	0.879884
8.251667	0.1	0.882089
8.253333	0.1	0.883699
8.255000	0.1	0.884950
8.256667	0.1	0.886381
8.258333	0.1	0.888348
8.260000	0.1	0.890374
8.261667	0.1	0.892103
8.263333	0.1	0.893474
8.265000	0.1	0.894547
8.266667	0.1	0.895023
8.268333	0.1	0.895798
8.270000	0.1	0.898063
8.271667	0.1	0.902116
8.273333	0.1	0.907123
8.275000	0.1	0.910819
8.276667	0.1	0.911415
8.278333	0.1	0.909507
8.280000	0.1	0.907719
8.281667	0.1	0.908434
8.283333	0.1	0.911892
8.285000	0.1	0.916719
8.286667	0.1	0.921607
8.288333	0.1	0.925422
8.290000	0.1	0.927031
8.291667	0.1	0.926435
8.293333	0.1	0.924707
8.295000	0.1	0.922978
8.296667	0.1	0.921607
8.298333	0.1	0.920177
8.300000	0.1	0.918627
8.301667	0.1	0.917673
8.303333	0.1	0.917792
8.305000	0.1	0.917971
8.306667	0.1	0.917077
8.308333	0.1	0.914812
8.310000	0.1	0.912190
8.311667	0.1	0.910759
8.313333	0.1	0.910997
8.315000	0.1	0.912368
8.316667	0.1	0.913799
8.318333	0.1	0.914276
8.320000	0.1	0.913501
8.321667	0.1	0.911653
8.323333	0.1	0.909627
8.325000	0.1	0.908196
8.326667	0.1	0.907004
8.328333	0.1	0.904858
8.330000	0.1	0.901341
8.331667	0.1	0.897348
8.333333	0.1	0.894070
8.335000	0.1	0.891984
8.336667	0.1	0.891507
8.338333	0.1	0.892758
8.340000	0.1	0.894845
8.341667	0.1	0.896156
8.343333	0.1	0.895977
8.345000	0.1	0.895441
8.346667	0.1	0.895739
8.348333	0.1	0.896990
8.350000	0.1	0.898719
8.351667	0.1	0.900447
8.353333	0.1	0.902414
8.355000	0.1	0.904679
8.356667	0.1	0.906527
8.358333	0.1	0.906646
8.360000	0.1	0.904620
8.361667	0.1	0.901699
8.363333	0.1	0.899673
8.365000	0.1	0.899375
8.366667	0.1	0.900030
8.368333	0.1	0.900745
8.370000	0.1	0.901043
8.371667	0.1	0.900567
8.373333	0.1	0.899017
8.375000	0.1	0.896335
8.376667	0.1	0.893772
8.378333	0.1	0.892878
8.380000	0.1	0.894427
8.381667	0.1	0.898004
8.383333	0.1	0.902832
8.385000	0.1	0.908196
8.386667	0.1	0.912547
8.388333	0.1	0.913978
8.390000	0.1	0.911593
8.391667	0.1	0.906348
8.393333	0.1	0.899851
8.395000	0.1	0.893116
8.396667	0.1	0.886738
8.398333	0.1	0.881791
8.400000	0.1	0.879407
8.401667	0.1	0.879705
8.403333	0.1	0.881434
8.405000	0.1	0.883222
8.406667	0.1	0.884354
8.408333	0.1	0.885427
8.410000	0.1	0.886619
8.411667	0.1	0.887632
8.413333	0.1	0.888288
8.415000	0.1	0.889301
8.416667	0.1	0.891089
8.418333	0.1	0.893295
8.420000	0.1	0.895619
8.421667	0.1	0.897825
8.423333	0.1	0.899792
8.425000	0.1	0.900567
8.426667	0.1	0.899732
8.428333	0.1	0.898182
8.430000	0.1	0.897229
8.431667	0.1	0.897408
8.433333	0.1	0.898242
8.435000	0.1	0.899136
8.436667	0.1	0.899851
8.438333	0.1	0.900269
8.440000	0.1	0.900626
8.441667	0.1	0.901282
8.443333	0.1	0.902891
8.445000	0.1	0.905633
8.446667	0.1	0.908613
8.448333	0.1	0.910699
8.450000	0.1	0.910997
8.451667	0.1	0.909209
8.453333	0.1	0.906110
8.455000	0.1	0.903547
8.456667	0.1	0.902295
8.458333	0.1	0.901818
8.460000	0.1	0.901163
8.461667	0.1	0.900626
8.463333	0.1	0.900447
8.465000	0.1	0.900507
8.466667	0.1	0.900567
8.468333	0.1	0.900567
8.470000	0.1	0.900507
8.471667	0.1	0.900626
8.473333	0.1	0.901341
8.475000	0.1	0.903010
8.476667	0.1	0.905275
8.478333	0.1	0.907540
8.480000	0.1	0.909448
8.481667	0.1	0.911713
8.483333	0.1	0.915468
8.485000	0.1	0.921428
8.486667	0.1	0.928760
8.488333	0.1	0.935257
8.490000	0.1	0.939012
8.491667	0.1	0.939786
8.493333	0.1	0.938594
8.495000	0.1	0.936210
8.496667	0.1	0.932097
8.498333	0.1	0.926495
8.500000	0.1	0.920773
8.501667	0.1	0.916660
8.503333	0.1	0.915229
8.505000	0.1	0.917614
8.506667	0.1	0.924408
8.508333	0.1	0.933707
8.510000	0.1	0.941813
8.511667	0.1	0.946045
8.513333	0.1	0.946224
8.515000	0.1	0.943363
8.516667	0.1	0.938773
8.518333	0.1	0.934303
8.520000	0.1	0.931442
8.521667	0.1	0.930488
8.523333	0.1	0.931501
8.525000	0.1	0.933945
8.526667	0.1	0.936627
8.528333	0.1	0.938594
8.530000	0.1	0.939965
8.531667	0.1	0.941038
8.533333	0.1	0.942409
8.535000	0.1	0.945032
8.536667	0.1	0.949681
8.538333	0.1	0.956118
8.540000	0.1	0.962913
8.541667	0.1	0.968337
8.543333	0.1	0.971615
8.545000	0.1	0.973225
8.546667	0.1	0.974000
8.548333	0.1	0.975013
8.550000	0.1	0.977159
8.551667	0.1	0.980377
8.553333	0.1	0.983894
8.555000	0.1	0.986397
8.556667	0.1	0.986815
8.558333	0.1	0.985205
8.560000	0.1	0.982881
8.561667	0.1	0.981152
8.563333	0.1	0.980437
8.565000	0.1	0.980079
8.566667	0.1	0.980020
8.568333	0.1	0.980616
8.570000	0.1	0.981987
8.571667	0.1	0.983596
8.573333	0.1	0.985682
8.575000	0.1	0.988483
8.576667	0.1	0.991225
8.578333	0.1	0.992835
8.580000	0.1	0.994027
8.581667	0.1	0.995874
8.583333	0.1	0.997663
8.585000	0.1	0.998259
8.586667	0.1	0.998080
8.588333	0.1	0.998318
8.590000	0.1	0.999391
8.591667	0.1	1.001239
8.593333	0.1	1.003861
8.595000	0.1	1.006723
8.596667	0.1	1.008570
8.598333	0.1	1.008570
8.600000	0.1	1.007795
8.601667	0.1	1.008213
8.603333	0.1	1.010895
8.605000	0.1	1.015127
8.606667	0.1	1.018524
8.608333	0.1	1.019299
8.610000	0.1	1.017332
8.611667	0.1	1.013815
8.613333	0.1	1.010597
8.615000	0.1	1.008630
8.616667	0.1	1.006901
8.618333	0.1	1.005054
8.620000	0.1	1.003563
8.621667	0.1	1.002848
8.623333	0.1	1.002491
8.625000	0.1	1.002610
8.626667	0.1	1.003385
8.628333	0.1	1.004040
8.630000	0.1	1.003623
8.631667	0.1	1.002789
8.633333	0.1	1.002371
8.635000	0.1	1.001835
8.636667	0.1	0.999272
8.638333	0.1	0.994504
8.640000	0.1	0.989378
8.641667	0.1	0.985861
8.643333	0.1	0.984073
8.645000	0.1	0.982642
8.646667	0.1	0.980735
8.648333	0.1	0.978291
8.650000	0.1	0.976205
8.651667	0.1	0.975132
8.653333	0.1	0.974715
8.655000	0.1	0.973880
8.656667	0.1	0.971854
8.658333	0.1	0.969112
8.660000	0.1	0.966072
8.661667	0.1	0.962079
8.663333	0.1	0.956655
8.665000	0.1	0.950575
8.666667	0.1	0.945389
8.668333	0.1	0.941813
8.670000	0.1	0.939429
8.671667	0.1	0.937045
8.673333	0.1	0.933826
8.675000	0.1	0.930131
8.676667	0.1	0.926912
8.678333	0.1	0.925005
8.680000	0.1	0.923812
8.681667	0.1	0.922203
8.683333	0.1	0.919879
8.685000	0.1	0.917494
8.686667	0.1	0.915229
8.688333	0.1	0.912786
8.690000	0.1	0.909805
8.691667	0.1	0.907123
8.693333	0.1	0.905275
8.695000	0.1	0.903726
8.696667	0.1	0.901818
8.698333	0.1	0.899255
8.700000	0.1	0.895977
8.701667	0.1	0.891864
8.703333	0.1	0.886917
8.705000	0.1	0.881910
8.706667	0.1	0.878632
8.708333	0.1	0.877976
8.710000	0.1	0.879645
8.711667	0.1	0.882566
8.713333	0.1	0.885248
8.715000	0.1	0.885606
8.716667	0.1	0.882089
8.718333	0.1	0.875056
8.720000	0.1	0.867426
8.721667	0.1	0.862777
8.723333	0.1	0.862420
8.725000	0.1	0.865459
8.726667	0.1	0.869930
8.728333	0.1	0.873745
8.730000	0.1	0.875711
8.731667	0.1	0.875294
8.733333	0.1	0.872731
8.735000	0.1	0.869513
8.736667	0.1	0.867426
8.738333	0.1	0.866354
8.740000	0.1	0.864685
8.741667	0.1	0.861526
8.743333	0.1	0.858188
8.745000	0.1	0.856698
8.746667	0.1	0.858009
8.748333	0.1	0.860989
8.750000	0.1	0.863254
8.751667	0.1	0.863612
8.753333	0.1	0.863016
8.755000	0.1	0.863135
8.756667	0.1	0.864327
8.758333	0.1	0.865579
8.760000	0.1	0.866175
8.761667	0.1	0.866294
8.763333	0.1	0.865996
8.765000	0.1	0.865340
8.766667	0.1	0.864565
8.768333	0.1	0.863552
8.770000	0.1	0.862360
8.771667	0.1	0.861287
8.773333	0.1	0.860751
8.775000	0.1	0.860453
8.776667	0.1	0.860035
8.778333	0.1	0.859976
8.780000	0.1	0.860870
8.781667	0.1	0.862300
8.783333	0.1	0.862896
8.785000	0.1	0.861943
8.786667	0.1	0.859678
8.788333	0.1	0.856996
8.790000	0.1	0.854850
8.791667	0.1	0.853658
8.793333	0.1	0.853658
8.795000	0.1	0.855207
8.796667	0.1	0.857770
8.798333	0.1	0.859976
8.800000	0.1	0.861287
8.801667	0.1	0.862300
8.803333	0.1	0.863910
8.805000	0.1	0.866473
8.806667	0.1	0.869632
8.808333	0.1	0.872254
8.810000	0.1	0.873029
8.811667	0.1	0.871241
8.813333	0.1	0.868022
8.815000	0.1	0.865638
8.816667	0.1	0.865698
8.818333	0.1	0.868201
8.820000	0.1	0.871897
8.821667	0.1	0.875294
8.823333	0.1	0.877142
8.825000	0.1	0.877142
8.826667	0.1	0.876069
8.828333	0.1	0.875473
8.830000	0.1	0.876844
8.831667	0.1	0.880539
8.833333	0.1	0.884891
8.835000	0.1	0.887513
8.836667	0.1	0.888050
8.838333	0.1	0.888348
8.840000	0.1	0.889838
8.841667	0.1	0.892282
8.843333	0.1	0.894487
8.845000	0.1	0.895917
8.846667	0.1	0.896454
8.848333	0.1	0.896275
8.850000	0.1	0.895739
8.851667	0.1	0.896096
8.853333	0.1	0.898421
8.855000	0.1	0.902057
8.856667	0.1	0.905931
8.858333	0.1	0.909627
8.860000	0.1	0.913620
8.861667	0.1	0.917971
8.863333	0.1	0.921786
8.865000	0.1	0.923872
8.866667	0.1	0.923991
8.868333	0.1	0.922620
8.870000	0.1	0.920713
8.871667	0.1	0.918627
8.873333	0.1	0.916421
8.875000	0.1	0.914633
8.876667	0.1	0.914633
8.878333	0.1	0.917256
8.880000	0.1	0.922084
8.881667	0.1	0.927985
8.883333	0.1	0.933766
8.885000	0.1	0.938833
8.886667	0.1	0.943661
8.888333	0.1	0.948846
8.890000	0.1	0.954092
8.891667	0.1	0.957906
8.893333	0.1	0.958860
8.895000	0.1	0.957131
8.896667	0.1	0.954151
8.898333	0.1	0.951409
8.900000	0.1	0.950098
8.901667	0.1	0.951231
8.903333	0.1	0.955105
8.905000	0.1	0.960589
8.906667	0.1	0.965238
8.908333	0.1	0.967264
8.910000	0.1	0.967383
8.911667	0.1	0.966966
8.913333	0.1	0.966966
8.915000	0.1	0.967920
8.916667	0.1	0.970304
8.918333	0.1	0.974059
8.920000	0.1	0.977755
8.921667	0.1	0.979781
8.923333	0.1	0.979364
8.925000	0.1	0.977159
8.926667	0.1	0.974834
8.928333	0.1	0.973463
8.930000	0.1	0.972688
8.931667	0.1	0.971615
8.933333	0.1	0.970602
8.935000	0.1	0.970960
8.936667	0.1	0.973702
8.938333	0.1	0.978470
8.940000	0.1	0.983656
8.941667	0.1	0.987649
8.943333	0.1	0.989497
8.945000	0.1	0.989199
8.946667	0.1	0.987113
8.948333	0.1	0.984371
8.950000	0.1	0.982404
8.951667	0.1	0.982046
8.953333	0.1	0.982702
8.955000	0.1	0.982940
8.956667	0.1	0.981450
8.958333	0.1	0.978112
8.960000	0.1	0.973880
8.961667	0.1	0.970364
8.963333	0.1	0.969410
8.965000	0.1	0.972092
8.966667	0.1	0.976861
8.968333	0.1	0.980258
8.970000	0.1	0.979483
8.971667	0.1	0.974953
8.973333	0.1	0.969946
8.975000	0.1	0.967979
8.976667	0.1	0.970006
8.978333	0.1	0.974238
8.980000	0.1	0.977874
8.981667	0.1	0.979006
8.983333	0.1	0.977278
8.985000	0.1	0.973225
8.986667	0.1	0.968278
8.988333	0.1	0.964224
8.990000	0.1	0.962138
8.991667	0.1	0.961721
8.993333	0.1	0.962436
8.995000	0.1	0.964284
8.996667	0.1	0.967085
8.998333	0.1	0.969112
9.000000	0.1	0.968516
9.001667	0.1	0.965655
9.003333	0.1	0.962555
9.005000	0.1	0.960946
9.006667	0.1	0.961304
9.008333	0.1	0.963032
9.010000	0.1	0.964820
9.011667	0.1	0.966013
9.013333	0.1	0.966430
9.015000	0.1	0.965357
9.016667	0.1	0.962257
9.018333	0.1	0.957310
9.020000	0.1	0.951409
9.021667	0.1	0.945926
9.023333	0.1	0.942111
9.025000	0.1	0.939786
9.026667	0.1	0.938535
9.028333	0.1	0.938654
9.030000	0.1	0.940442
9.031667	0.1	0.942767
9.033333	0.1	0.944614
9.035000	0.1	0.946224
9.036667	0.1	0.948191
9.038333	0.1	0.950515
9.040000	0.1	0.953138
9.041667	0.1	0.955582
9.043333	0.1	0.957012
9.045000	0.1	0.957131
9.046667	0.1	0.955880
9.048333	0.1	0.953436
9.050000	0.1	0.950217
9.051667	0.1	0.946701
9.053333	0.1	0.943124
9.055000	0.1	0.940204
9.056667	0.1	0.939071
9.058333	0.1	0.940144
9.060000	0.1	0.942528
9.061667	0.1	0.944853
9.063333	0.1	0.946641
9.065000	0.1	0.947654
9.066667	0.1	0.947714
9.068333	0.1	0.946462
9.070000	0.1	0.944257
9.071667	0.1	0.941992
9.073333	0.1	0.940144
9.075000	0.1	0.939608
9.076667	0.1	0.941098
9.078333	0.1	0.944078
9.080000	0.1	0.946879
9.081667	0.1	0.948727
9.083333	0.1	0.949979
9.085000	0.1	0.950933
9.086667	0.1	0.951111
9.088333	0.1	0.949502
9.090000	0.1	0.946164
9.091667	0.1	0.942826
9.093333	0.1	0.941217
9.095000	0.1	0.941634
9.096667	0.1	0.943005
9.098333	0.1	0.943840
9.100000	0.1	0.943065
9.101667	0.1	0.940859
9.103333	0.1	0.938535
9.105000	0.1	0.937581
9.106667	0.1	0.938714
9.108333	0.1	0.941455
9.110000	0.1	0.944555
9.111667	0.1	0.946522
9.113333	0.1	0.945509
9.115000	0.1	0.940740
9.116667	0.1	0.933588
9.118333	0.1	0.926793
9.120000	0.1	0.922322
9.121667	0.1	0.920236
9.123333	0.1	0.919104
9.125000	0.1	0.918567
9.126667	0.1	0.919342
9.128333	0.1	0.921905
9.130000	0.1	0.925064
9.131667	0.1	0.926852
9.133333	0.1	0.926077
9.135000	0.1	0.923753
9.136667	0.1	0.922322
9.138333	0.1	0.922978
9.140000	0.1	0.925243
9.141667	0.1	0.927687
9.143333	0.1	0.928521
9.145000	0.1	0.926614
9.146667	0.1	0.922978
9.148333	0.1	0.919819
9.150000	0.1	0.917912
9.151667	0.1	0.916243
9.153333	0.1	0.913799
9.155000	0.1	0.910640
9.156667	0.1	0.908196
9.158333	0.1	0.907421
9.160000	0.1	0.907719
9.161667	0.1	0.908256
9.163333	0.1	0.908911
9.165000	0.1	0.909567
9.166667	0.1	0.909925
9.168333	0.1	0.909984
9.170000	0.1	0.909567
9.171667	0.1	0.907838
9.173333	0.1	0.904381
9.175000	0.1	0.900447
9.176667	0.1	0.897467
9.178333	0.1	0.895739
9.180000	0.1	0.895023
9.181667	0.1	0.895619
9.183333	0.1	0.897586
9.185000	0.1	0.900686
9.186667	0.1	0.904739
9.188333	0.1	0.908911
9.190000	0.1	0.911892
9.191667	0.1	0.912845
9.193333	0.1	0.912130
9.195000	0.1	0.910759
9.196667	0.1	0.909329
9.198333	0.1	0.907779
9.200000	0.1	0.905216
9.201667	0.1	0.901222
9.203333	0.1	0.896871
9.205000	0.1	0.894070
9.206667	0.1	0.893116
9.208333	0.1	0.892758
9.210000	0.1	0.892162
9.211667	0.1	0.891984
9.213333	0.1	0.893593
9.215000	0.1	0.897348
9.216667	0.1	0.901759
9.218333	0.1	0.904918
9.220000	0.1	0.906825
9.221667	0.1	0.908196
9.223333	0.1	0.908256
9.225000	0.1	0.906289
9.226667	0.1	0.903428
9.228333	0.1	0.901461
9.230000	0.1	0.901103
9.231667	0.1	0.901282
9.233333	0.1	0.900328
9.235000	0.1	0.897825
9.236667	0.1	0.895321
9.238333	0.1	0.894487
9.240000	0.1	0.895560
9.241667	0.1	0.896931
9.243333	0.1	0.896633
9.245000	0.1	0.894010
9.246667	0.1	0.889957
9.248333	0.1	0.885844
9.250000	0.1	0.882566
9.251667	0.1	0.880718
9.253333	0.1	0.880718
9.255000	0.1	0.882149
9.256667	0.1	0.883758
9.258333	0.1	0.884593
9.260000	0.1	0.884354
9.261667	0.1	0.883400
9.263333	0.1	0.881851
9.265000	0.1	0.879884
9.266667	0.1	0.877857
9.268333	0.1	0.876427
9.270000	0.1	0.876248
9.271667	0.1	0.877559
9.273333	0.1	0.879526
9.275000	0.1	0.880420
9.276667	0.1	0.879586
9.278333	0.1	0.877857
9.280000	0.1	0.876308
9.281667	0.1	0.875235
9.283333	0.1	0.874758
9.285000	0.1	0.874579
9.286667	0.1	0.874639
9.288333	0.1	0.874877
9.290000	0.1	0.874877
9.291667	0.1	0.874579
9.293333	0.1	0.873804
9.295000	0.1	0.872016
9.296667	0.1	0.868738
9.298333	0.1	0.864685
9.300000	0.1	0.861347
9.301667	0.1	0.860155
9.303333	0.1	0.861168
9.305000	0.1	0.863493
9.306667	0.1	0.866056
9.308333	0.1	0.868082
9.310000	0.1	0.869155
9.311667	0.1	0.869751
9.313333	0.1	0.870585
9.315000	0.1	0.872076
9.316667	0.1	0.873745
9.318333	0.1	0.875533
9.320000	0.1	0.877738
9.321667	0.1	0.880539
9.323333	0.1	0.883341
9.325000	0.1	0.885546
9.326667	0.1	0.887215
9.328333	0.1	0.888348
9.330000	0.1	0.888944
9.331667	0.1	0.889957
9.333333	0.1	0.892222
9.335000	0.1	0.895321
9.336667	0.1	0.898063
9.338333	0.1	0.900209
9.340000	0.1	0.902355
9.341667	0.1	0.905037
9.343333	0.1	0.907958
9.345000	0.1	0.910699
9.346667	0.1	0.913262
9.348333	0.1	0.915825
9.350000	0.1	0.918031
9.351667	0.1	0.919104
9.353333	0.1	0.918865
9.355000	0.1	0.917852
9.356667	0.1	0.917077
9.358333	0.1	0.917077
9.360000	0.1	0.917375
9.361667	0.1	0.917494
9.363333	0.1	0.917912
9.365000	0.1	0.919581
9.366667	0.1	0.922024
9.368333	0.1	0.923991
9.370000	0.1	0.924945
9.371667	0.1	0.925720
9.373333	0.1	0.927508
9.375000	0.1	0.930786
9.376667	0.1	0.935078
9.378333	0.1	0.939369
9.380000	0.1	0.943303
9.381667	0.1	0.946701
9.383333	0.1	0.950038
9.385000	0.1	0.953496
9.386667	0.1	0.956476
9.388333	0.1	0.957549
9.390000	0.1	0.956535
9.391667	0.1	0.954390
9.393333	0.1	0.952005
9.395000	0.1	0.949740
9.396667	0.1	0.947774
9.398333	0.1	0.946343
9.400000	0.1	0.945926
9.401667	0.1	0.946820
9.403333	0.1	0.948429
9.405000	0.1	0.949562
9.406667	0.1	0.950515
9.408333	0.1	0.952184
9.410000	0.1	0.954628
9.411667	0.1	0.956535
9.413333	0.1	0.957131
9.415000	0.1	0.957310
9.416667	0.1	0.958502
9.418333	0.1	0.961185
9.420000	0.1	0.964701
9.421667	0.1	0.968278
9.423333	0.1	0.971198
9.425000	0.1	0.972986
9.426667	0.1	0.973761
9.428333	0.1	0.973523
9.430000	0.1	0.972092
9.431667	0.1	0.969291
9.433333	0.1	0.965595
9.435000	0.1	0.962257
9.436667	0.1	0.960469
9.438333	0.1	0.960410
9.440000	0.1	0.961304
9.441667	0.1	0.962138
9.443333	0.1	0.961840
9.445000	0.1	0.960231
9.446667	0.1	0.958264
9.448333	0.1	0.956774
9.450000	0.1	0.955939
9.451667	0.1	0.955939
9.453333	0.1	0.957131
9.455000	0.1	0.959098
9.456667	0.1	0.960887
9.458333	0.1	0.962138
9.460000	0.1	0.963748
9.461667	0.1	0.966787
9.463333	0.1	0.970900
9.465000	0.1	0.974894
9.466667	0.1	0.977397
9.468333	0.1	0.977933
9.470000	0.1	0.977159
9.471667	0.1	0.975967
9.473333	0.1	0.974953
9.475000	0.1	0.974596
9.476667	0.1	0.974536
9.478333	0.1	0.974178
9.480000	0.1	0.973105
9.481667	0.1	0.972033
9.483333	0.1	0.971973
9.485000	0.1	0.972986
9.486667	0.1	0.974357
9.488333	0.1	0.975907
9.490000	0.1	0.978053
9.491667	0.1	0.981033
9.493333	0.1	0.984609
9.495000	0.1	0.988185
9.496667	0.1	0.990570
9.498333	0.1	0.990808
9.500000	0.1	0.988424
9.501667	0.1	0.984371
9.503333	0.1	0.980437
9.505000	0.1	0.978470
9.506667	0.1	0.979185
9.508333	0.1	0.981867
9.510000	0.1	0.985205
9.511667	0.1	0.988245
9.513333	0.1	0.990987
9.515000	0.1	0.994206
9.516667	0.1	0.998020
9.518333	0.1	1.001775
9.520000	0.1	1.004338
9.521667	0.1	1.005292
9.523333	0.1	1.005292
9.525000	0.1	1.005828
9.526667	0.1	1.008034
9.528333	0.1	1.012445
9.530000	0.1	1.018345
9.531667	0.1	1.023948
9.533333	0.1	1.026809
9.535000	0.1	1.026392
9.536667	0.1	1.024067
9.538333	0.1	1.021624
9.540000	0.1	1.020730
9.541667	0.1	1.022101
9.543333	0.1	1.025379
9.545000	0.1	1.028717
9.546667	0.1	1.029849
9.548333	0.1	1.028121
9.550000	0.1	1.025796
9.551667	0.1	1.026213
9.553333	0.1	1.030386
9.555000	0.1	1.036525
9.556667	0.1	1.042485
9.558333	0.1	1.047790
9.560000	0.1	1.053393
9.561667	0.1	1.059115
9.563333	0.1	1.063049
9.565000	0.1	1.064062
9.566667	0.1	1.063287
9.568333	0.1	1.063049
9.570000	0.1	1.064479
9.571667	0.1	1.066566
9.573333	0.1	1.067579
9.575000	0.1	1.066625
9.576667	0.1	1.064718
9.578333	0.1	1.063764
9.580000	0.1	1.064599
9.581667	0.1	1.066744
9.583333	0.1	1.069784
9.585000	0.1	1.074374
9.586667	0.1	1.080751
9.588333	0.1	1.087368
9.590000	0.1	1.092136
9.591667	0.1	1.094401
9.593333	0.1	1.094401
9.595000	0.1	1.092911
9.596667	0.1	1.090586
9.598333	0.1	1.088500
9.600000	0.1	1.088023
9.601667	0.1	1.090050
9.603333	0.1	1.094222
9.605000	0.1	1.100183
9.606667	0.1	1.107812
9.608333	0.1	1.116455
9.610000	0.1	1.124203
9.611667	0.1	1.129270
9.613333	0.1	1.130998
9.615000	0.1	1.130343
9.616667	0.1	1.128852
9.618333	0.1	1.127899
9.620000	0.1	1.127541
9.621667	0.1	1.126826
9.623333	0.1	1.124859
9.625000	0.1	1.121879
9.626667	0.1	1.118779
9.628333	0.1	1.116037
9.630000	0.1	1.113296
9.631667	0.1	1.111031
9.633333	0.1	1.110256
9.635000	0.1	1.111090
9.636667	0.1	1.112700
9.638333	0.1	1.114070
9.640000	0.1	1.115024
9.641667	0.1	1.116037
9.643333	0.1	1.117647
9.645000	0.1	1.119912
9.646667	0.1	1.122117
9.648333	0.1	1.124084
9.650000	0.1	1.125932
9.651667	0.1	1.127303
9.653333	0.1	1.127899
9.655000	0.1	1.127362
9.656667	0.1	1.125932
9.658333	0.1	1.124263
9.660000	0.1	1.124024
9.661667	0.1	1.125813
9.663333	0.1	1.128614
9.665000	0.1	1.130581
9.666667	0.1	1.130641
9.668333	0.1	1.128912
9.670000	0.1	1.125991
9.671667	0.1	1.122534
9.673333	0.1	1.119196
9.675000	0.1	1.116335
9.676667	0.1	1.113534
9.678333	0.1	1.110792
9.680000	0.1	1.108766
9.681667	0.1	1.108110
9.683333	0.1	1.108110
9.685000	0.1	1.107812
9.686667	0.1	1.107812
9.688333	0.1	1.109600
9.690000	0.1	1.112938
9.691667	0.1	1.115918
9.693333	0.1	1.117051
9.695000	0.1	1.115918
9.696667	0.1	1.113176
9.698333	0.1	1.110613
9.700000	0.1	1.109958
9.701667	0.1	1.111209
9.703333	0.1	1.113057
9.705000	0.1	1.114011
9.706667	0.1	1.113355
9.708333	0.1	1.111507
9.710000	0.1	1.109719
9.711667	0.1	1.109243
9.713333	0.1	1.110911
9.715000	0.1	1.114667
9.716667	0.1	1.119912
9.718333	0.1	1.125693
9.720000	0.1	1.130223
9.721667	0.1	1.131654
9.723333	0.1	1.129866
9.725000	0.1	1.126707
9.726667	0.1	1.124203
9.728333	0.1	1.123726
9.730000	0.1	1.124561
9.731667	0.1	1.125097
9.733333	0.1	1.124561
9.735000	0.1	1.123190
9.736667	0.1	1.121104
9.738333	0.1	1.118720
9.740000	0.1	1.117289
9.741667	0.1	1.117826
9.743333	0.1	1.119375
9.745000	0.1	1.120269
9.746667	0.1	1.119554
9.748333	0.1	1.117885
9.750000	0.1	1.116514
9.751667	0.1	1.115918
9.753333	0.1	1.115382
9.755000	0.1	1.114428
9.756667	0.1	1.113594
9.758333	0.1	1.113534
9.760000	0.1	1.114428
9.761667	0.1	1.115203
9.763333	0.1	1.114786
9.765000	0.1	1.113594
9.766667	0.1	1.113117
9.768333	0.1	1.114905
9.770000	0.1	1.119018
9.771667	0.1	1.124024
9.773333	0.1	1.127720
9.775000	0.1	1.129150
9.776667	0.1	1.129448
9.778333	0.1	1.129448
9.780000	0.1	1.128793
9.781667	0.1	1.127660
9.783333	0.1	1.126945
9.785000	0.1	1.127660
9.786667	0.1	1.129687
9.788333	0.1	1.131892
9.790000	0.1	1.133382
9.791667	0.1	1.134455
9.793333	0.1	1.136303
9.795000	0.1	1.138866
9.796667	0.1	1.140714
9.798333	0.1	1.140237
9.800000	0.1	1.136899
9.801667	0.1	1.131654
9.803333	0.1	1.126349
9.805000	0.1	1.122892
9.806667	0.1	1.122117
9.808333	0.1	1.123607
9.810000	0.1	1.126349
9.811667	0.1	1.128912
9.813333	0.1	1.129925
9.815000	0.1	1.128376
9.816667	0.1	1.124442
9.818333	0.1	1.119733
9.820000	0.1	1.116932
9.821667	0.1	1.118243
9.823333	0.1	1.124203
9.825000	0.1	1.132727
9.826667	0.1	1.140118
9.828333	0.1	1.143992
9.830000	0.1	1.144588
9.831667	0.1	1.143277
9.833333	0.1	1.141667
9.835000	0.1	1.140833
9.836667	0.1	1.140714
9.838333	0.1	1.140952
9.840000	0.1	1.141489
9.841667	0.1	1.142263
9.843333	0.1	1.143098
9.845000	0.1	1.143813
9.846667	0.1	1.144588
9.848333	0.1	1.145303
9.850000	0.1	1.145363
9.851667	0.1	1.145005
9.853333	0.1	1.145661
9.855000	0.1	1.147270
9.856667	0.1	1.147986
9.858333	0.1	1.146197
9.860000	0.1	1.142442
9.861667	0.1	1.138866
9.863333	0.1	1.136899
9.865000	0.1	1.136661
9.866667	0.1	1.137197
9.868333	0.1	1.137793
9.870000	0.1	1.138091
9.871667	0.1	1.138330
9.873333	0.1	1.139104
9.875000	0.1	1.140595
9.876667	0.1	1.142204
9.878333	0.1	1.143515
9.880000	0.1	1.143873
9.881667	0.1	1.142860
9.883333	0.1	1.139760
9.885000	0.1	1.134813
9.886667	0.1	1.129329
9.888333	0.1	1.125813
9.890000	0.1	1.125991
9.891667	0.1	1.128793
9.893333	0.1	1.131237
9.895000	0.1	1.131237
9.896667	0.1	1.129031
9.898333	0.1	1.126170
9.900000	0.1	1.124263
9.901667	0.1	1.124263
9.903333	0.1	1.125991
9.905000	0.1	1.128972
9.906667	0.1	1.132548
9.908333	0.1	1.136303
9.910000	0.1	1.139700
9.911667	0.1	1.141965
9.913333	0.1	1.142562
9.915000	0.1	1.141131
9.916667	0.1	1.138449
9.918333	0.1	1.135945
9.920000	0.1	1.133919
9.921667	0.1	1.131177
9.923333	0.1	1.127243
9.925000	0.1	1.123369
9.926667	0.1	1.121283
9.928333	0.1	1.120687
9.930000	0.1	1.120150
9.931667	0.1	1.119435
9.933333	0.1	1.119912
9.935000	0.1	1.121938
9.936667	0.1	1.124501
9.938333	0.1	1.125932
9.940000	0.1	1.124859
9.941667	0.1	1.121223
9.943333	0.1	1.116812
9.945000	0.1	1.113415
9.946667	0.1	1.110911
9.948333	0.1	1.107931
9.950000	0.1	1.103878
9.951667	0.1	1.099348
9.953333	0.1	1.095474
9.955000	0.1	1.092851
9.956667	0.1	1.091123
9.958333	0.1	1.089871
9.960000	0.1	1.088858
9.961667	0.1	1.088321
9.963333	0.1	1.088500
9.965000	0.1	1.089335
9.966667	0.1	1.089573
9.968333	0.1	1.088083
9.970000	0.1	1.084745
9.971667	0.1	1.081050
9.973333	0.1	1.078546
9.975000	0.1	1.078606
9.976667	0.1	1.081467
9.978333	0.1	1.086056
9.980000	0.1	1.090169
9.981667	0.1	1.091480
9.983333	0.1	1.089931
9.985000	0.1	1.087725
9.986667	0.1	1.086712
9.988333	0.1	1.087010
9.990000	0.1	1.087308
9.991667	0.1	1.086593
9.993333	0.1	1.084149
9.995000	0.1	1.079559
9.996667	0.1	1.073122
9.998333	0.1	1.065910
10.000000	0.1	1.059055
10.001667	0.1	1.053870
10.003333	0.1	1.051486
10.005000	0.1	1.052320
10.006667	0.1	1.056194
10.008333	0.1	1.062036
10.010000	0.1	1.068115
10.011667	0.1	1.072407
10.013333	0.1	1.073897
10.015000	0.1	1.072228
10.016667	0.1	1.068592
10.018333	0.1	1.064777
10.020000	0.1	1.061499
10.021667	0.1	1.057863
10.023333	0.1	1.053035
10.025000	0.1	1.047194
10.026667	0.1	1.041710
10.028333	0.1	1.038313
10.030000	0.1	1.038134
10.031667	0.1	1.040757
10.033333	0.1	1.044631
10.035000	0.1	1.047850
10.036667	0.1	1.049519
10.038333	0.1	1.049459
10.040000	0.1	1.047611
10.041667	0.1	1.044333
10.043333	0.1	1.040340
10.045000	0.1	1.036406
10.046667	0.1	1.033008
10.048333	0.1	1.030922
10.050000	0.1	1.030624
10.051667	0.1	1.032293
10.053333	0.1	1.035571
10.055000	0.1	1.039326
10.056667	0.1	1.041770
10.058333	0.1	1.041889
10.060000	0.1	1.040518
10.061667	0.1	1.039743
10.063333	0.1	1.040757
10.065000	0.1	1.043081
10.066667	0.1	1.045168
10.068333	0.1	1.046538
10.070000	0.1	1.047611
10.071667	0.1	1.048029
10.073333	0.1	1.047015
10.075000	0.1	1.044452
10.076667	0.1	1.041770
10.078333	0.1	1.040399
10.080000	0.1	1.040578
10.081667	0.1	1.040697
10.083333	0.1	1.039565
10.085000	0.1	1.037717
10.086667	0.1	1.036584
10.088333	0.1	1.035869
10.090000	0.1	1.034200
10.091667	0.1	1.031280
10.093333	0.1	1.028180
10.095000	0.1	1.025617
10.096667	0.1	1.023829
10.098333	0.1	1.022697
10.100000	0.1	1.022816
10.101667	0.1	1.024783
10.103333	0.1	1.028121
10.105000	0.1	1.031756
10.106667	0.1	1.034558
10.108333	0.1	1.036048
10.110000	0.1	1.035690
10.111667	0.1	1.033962
10.113333	0.1	1.032591
10.115000	0.1	1.032829
10.116667	0.1	1.033902
10.118333	0.1	1.034260
10.120000	0.1	1.033068
10.121667	0.1	1.030743
10.123333	0.1	1.028597
10.125000	0.1	1.028121
10.126667	0.1	1.030266
10.128333	0.1	1.034498
10.130000	0.1	1.039207
10.131667	0.1	1.043022
10.133333	0.1	1.045525
10.135000	0.1	1.047254
10.136667	0.1	1.048684
10.138333	0.1	1.049757
10.140000	0.1	1.050234
10.141667	0.1	1.049221
10.143333	0.1	1.045764
10.145000	0.1	1.040340
10.146667	0.1	1.035154
10.148333	0.1	1.032591
10.150000	0.1	1.033306
10.151667	0.1	1.037061
10.153333	0.1	1.042426
10.155000	0.1	1.046598
10.156667	0.1	1.047313
10.158333	0.1	1.045048
10.160000	0.1	1.042843
10.161667	0.1	1.042903
10.163333	0.1	1.045346
10.165000	0.1	1.049042
10.166667	0.1	1.052678
10.168333	0.1	1.055002
10.170000	0.1	1.055837
10.171667	0.1	1.055837
10.173333	0.1	1.054943
10.175000	0.1	1.053035
10.176667	0.1	1.050353
10.178333	0.1	1.047790
10.180000	0.1	1.046419
10.181667	0.1	1.046658
10.183333	0.1	1.047492
10.185000	0.1	1.047313
10.186667	0.1	1.045406
10.188333	0.1	1.043022
10.190000	0.1	1.041234
10.191667	0.1	1.039922
10.193333	0.1	1.038671
10.195000	0.1	1.037955
10.196667	0.1	1.038194
10.198333	0.1	1.039088
10.200000	0.1	1.039922
10.201667	0.1	1.039922
10.203333	0.1	1.038015
10.205000	0.1	1.034916
10.206667	0.1	1.033247
10.208333	0.1	1.035631
10.210000	0.1	1.042366
10.211667	0.1	1.051128
10.213333	0.1	1.058877
10.215000	0.1	1.062810
10.216667	0.1	1.061916
10.218333	0.1	1.057327
10.220000	0.1	1.050949
10.221667	0.1	1.044452
10.223333	0.1	1.039028
10.225000	0.1	1.035750
10.226667	0.1	1.034975
10.228333	0.1	1.036346
10.230000	0.1	1.039088
10.231667	0.1	1.042068
10.233333	0.1	1.044452
10.235000	0.1	1.046181
10.236667	0.1	1.047134
10.238333	0.1	1.047313
10.240000	0.1	1.046598
10.241667	0.1	1.045406
10.243333	0.1	1.045048
10.245000	0.1	1.047194
10.246667	0.1	1.051545
10.248333	0.1	1.055777
10.250000	0.1	1.057625
10.251667	0.1	1.057029
10.253333	0.1	1.055598
10.255000	0.1	1.054525
10.256667	0.1	1.053751
10.258333	0.1	1.052618
10.260000	0.1	1.050830
10.261667	0.1	1.048803
10.263333	0.1	1.047075
10.265000	0.1	1.045644
10.266667	0.1	1.044393
10.268333	0.1	1.043856
10.270000	0.1	1.044452
10.271667	0.1	1.046479
10.273333	0.1	1.050174
10.275000	0.1	1.054406
10.276667	0.1	1.057506
10.278333	0.1	1.058996
10.280000	0.1	1.060069
10.281667	0.1	1.061857
10.283333	0.1	1.063824
10.285000	0.1	1.064718
10.286667	0.1	1.063943
10.288333	0.1	1.062095
10.290000	0.1	1.060367
10.291667	0.1	1.059413
10.293333	0.1	1.059711
10.295000	0.1	1.061440
10.296667	0.1	1.064360
10.298333	0.1	1.068115
10.300000	0.1	1.072109
10.301667	0.1	1.075685
10.303333	0.1	1.078248
10.305000	0.1	1.079559
10.306667	0.1	1.080096
10.308333	0.1	1.080811
10.310000	0.1	1.082599
10.311667	0.1	1.086176
10.313333	0.1	1.091778
10.315000	0.1	1.098394
10.316667	0.1	1.104176
10.318333	0.1	1.108289
10.320000	0.1	1.111031
10.321667	0.1	1.113236
10.323333	0.1	1.115620
10.325000	0.1	1.118958
10.326667	0.1	1.123965
10.328333	0.1	1.130045
10.330000	0.1	1.135707
10.331667	0.1	1.139224
10.333333	0.1	1.139879
10.335000	0.1	1.139104
10.336667	0.1	1.139462
10.338333	0.1	1.142919
10.340000	0.1	1.149237
10.341667	0.1	1.156628
10.343333	0.1	1.163423
10.345000	0.1	1.169384
10.346667	0.1	1.174867
10.348333	0.1	1.180291
10.350000	0.1	1.186490
10.351667	0.1	1.194060
10.353333	0.1	1.202643
10.355000	0.1	1.210928
10.356667	0.1	1.218081
10.358333	0.1	1.224518
10.360000	0.1	1.231194
10.361667	0.1	1.238942
10.363333	0.1	1.247644
10.365000	0.1	1.257062
10.366667	0.1	1.267195
10.368333	0.1	1.277566
10.370000	0.1	1.287401
10.371667	0.1	1.296401
10.373333	0.1	1.305044
10.375000	0.1	1.313627
10.376667	0.1	1.321316
10.378333	0.1	1.328051
10.380000	0.1	1.335085
10.381667	0.1	1.343727
10.383333	0.1	1.353920
10.385000	0.1	1.365006
10.386667	0.1	1.376629
10.388333	0.1	1.388669
10.390000	0.1	1.400948
10.391667	0.1	1.413584
10.393333	0.1	1.426876
10.395000	0.1	1.440704
10.396667	0.1	1.454175
10.398333	0.1	1.466394
10.400000	0.1	1.477540
10.401667	0.1	1.488209
10.403333	0.1	1.499593
10.405000	0.1	1.513422
10.406667	0.1	1.530528
10.408333	0.1	1.549661
10.410000	0.1	1.568139
10.411667	0.1	1.584292
10.413333	0.1	1.599014
10.415000	0.1	1.613736
10.416667	0.1	1.629174
10.418333	0.1	1.645386
10.420000	0.1	1.662314
10.421667	0.1	1.679301
10.423333	0.1	1.696348
10.425000	0.1	1.713872
10.426667	0.1	1.731455
10.428333	0.1	1.748383
10.430000	0.1	1.765132
10.431667	0.1	1.782954
10.433333	0.1	1.802504
10.435000	0.1	1.823247
10.436667	0.1	1.843810
10.438333	0.1	1.862943
10.440000	0.1	1.880229
10.441667	0.1	1.895905
10.443333	0.1	1.910448
10.445000	0.1	1.924276
10.446667	0.1	1.937330
10.448333	0.1	1.950145
10.450000	0.1	1.963914
10.451667	0.1	1.978815
10.453333	0.1	1.993954
10.455000	0.1	2.008557
10.456667	0.1	2.022803
10.458333	0.1	2.036452
10.460000	0.1	2.049089
10.461667	0.1	2.060890
10.463333	0.1	2.073348
10.465000	0.1	2.087295
10.466667	0.1	2.102077
10.468333	0.1	2.116025
10.470000	0.1	2.128363
10.471667	0.1	2.139509
10.473333	0.1	2.149999
10.475000	0.1	2.159834
10.476667	0.1	2.168656
10.478333	0.1	2.176821
10.480000	0.1	2.185464
10.481667	0.1	2.195716
10.483333	0.1	2.207101
10.485000	0.1	2.217770
10.486667	0.1	2.225995
10.488333	0.1	2.231419
10.490000	0.1	2.235651
10.491667	0.1	2.240658
10.493333	0.1	2.247810
10.495000	0.1	2.257884
10.496667	0.1	2.270281
10.498333	0.1	2.283096
10.500000	0.1	2.294004
10.501667	0.1	2.301753
10.503333	0.1	2.306819
10.505000	0.1	2.310753
10.506667	0.1	2.315939
10.508333	0.1	2.323270
10.510000	0.1	2.331793
10.511667	0.1	2.340198
10.513333	0.1	2.347529
10.515000	0.1	2.353192
10.516667	0.1	2.357066
10.518333	0.1	2.360106
10.520000	0.1	2.363145
10.521667	0.1	2.366483
10.523333	0.1	2.369762
10.525000	0.1	2.372444
10.526667	0.1	2.374053
10.528333	0.1	2.375186
10.530000	0.1	2.377272
10.531667	0.1	2.381265
10.533333	0.1	2.386272
10.535000	0.1	2.391040
10.536667	0.1	2.395392
10.538333	0.1	2.399504
10.540000	0.1	2.402783
10.541667	0.1	2.405584
10.543333	0.1	2.408385
10.545000	0.1	2.411127
10.546667	0.1	2.413273
10.548333	0.1	2.414525
10.550000	0.1	2.415776
10.551667	0.1	2.418041
10.553333	0.1	2.421737
10.555000	0.1	2.426028
10.556667	0.1	2.429605
10.558333	0.1	2.432048
10.560000	0.1	2.434015
10.561667	0.1	2.436340
10.563333	0.1	2.438843
10.565000	0.1	2.440870
10.566667	0.1	2.442062
10.568333	0.1	2.442241
10.570000	0.1	2.440989
10.571667	0.1	2.438247
10.573333	0.1	2.434909
10.575000	0.1	2.431929
10.576667	0.1	2.430022
10.578333	0.1	2.429247
10.580000	0.1	2.429247
10.581667	0.1	2.430022
10.583333	0.1	2.432227
10.585000	0.1	2.436400
10.586667	0.1	2.440870
10.588333	0.1	2.443135
10.590000	0.1	2.442479
10.591667	0.1	2.440870
10.593333	0.1	2.440453
10.595000	0.1	2.441347
10.596667	0.1	2.442539
10.598333	0.1	2.443552
10.600000	0.1	2.444685
10.601667	0.1	2.445996
10.603333	0.1	2.447248
10.605000	0.1	2.448499
10.606667	0.1	2.450347
10.608333	0.1	2.453029
10.610000	0.1	2.456010
10.611667	0.1	2.458155
10.613333	0.1	2.458573
10.615000	0.1	2.457321
10.616667	0.1	2.455890
10.618333	0.1	2.455890
10.620000	0.1	2.457380
10.621667	0.1	2.458811
10.623333	0.1	2.458215
10.625000	0.1	2.455652
10.626667	0.1	2.452731
10.628333	0.1	2.450884
10.630000	0.1	2.450168
10.631667	0.1	2.450526
10.633333	0.1	2.452076
10.635000	0.1	2.454341
10.636667	0.1	2.455950
10.638333	0.1	2.456069
10.640000	0.1	2.455533
10.641667	0.1	2.454817
10.643333	0.1	2.453864
10.645000	0.1	2.452970
10.646667	0.1	2.453268
10.648333	0.1	2.454817
10.650000	0.1	2.455890
10.651667	0.1	2.453864
10.653333	0.1	2.448082
10.655000	0.1	2.439797
10.656667	0.1	2.430916
10.658333	0.1	2.422929
10.660000	0.1	2.416790
10.661667	0.1	2.413035
10.663333	0.1	2.411246
10.665000	0.1	2.411127
10.666667	0.1	2.412081
10.668333	0.1	2.413273
10.670000	0.1	2.413452
10.671667	0.1	2.411664
10.673333	0.1	2.408207
10.675000	0.1	2.404034
10.676667	0.1	2.399504
10.678333	0.1	2.393484
10.680000	0.1	2.385199
10.681667	0.1	2.375364
10.683333	0.1	2.365828
10.685000	0.1	2.358258
10.686667	0.1	2.352834
10.688333	0.1	2.348483
10.690000	0.1	2.344012
10.691667	0.1	2.338469
10.693333	0.1	2.331376
10.695000	0.1	2.322793
10.696667	0.1	2.313376
10.698333	0.1	2.304137
10.700000	0.1	2.295911
10.701667	0.1	2.288222
10.703333	0.1	2.280116
10.705000	0.1	2.271533
10.706667	0.1	2.262294
10.708333	0.1	2.252102
10.710000	0.1	2.240479
10.711667	0.1	2.228141
10.713333	0.1	2.216935
10.715000	0.1	2.207816
10.716667	0.1	2.200425
10.718333	0.1	2.193511
10.720000	0.1	2.185881
10.721667	0.1	2.176225
10.723333	0.1	2.163351
10.725000	0.1	2.147377
10.726667	0.1	2.130449
10.728333	0.1	2.115607
10.730000	0.1	2.104402
10.731667	0.1	2.095282
10.733333	0.1	2.085507
10.735000	0.1	2.073586
10.736667	0.1	2.060413
10.738333	0.1	2.047241
10.740000	0.1	2.034187
10.741667	0.1	2.021134
10.743333	0.1	2.009034
10.745000	0.1	1.998723
10.746667	0.1	1.989842
10.748333	0.1	1.980901
10.750000	0.1	1.970112
10.751667	0.1	1.956701
10.753333	0.1	1.941741
10.755000	0.1	1.927436
10.756667	0.1	1.915455
10.758333	0.1	1.905382
10.760000	0.1	1.895726
10.761667	0.1	1.885116
10.763333	0.1	1.873613
10.765000	0.1	1.861692
10.766667	0.1	1.850128
10.768333	0.1	1.839459
10.770000	0.1	1.829565
10.771667	0.1	1.820088
10.773333	0.1	1.810432
10.775000	0.1	1.799941
10.776667	0.1	1.788497
10.778333	0.1	1.777351
10.780000	0.1	1.767814
10.781667	0.1	1.759887
10.783333	0.1	1.752317
10.785000	0.1	1.744330
10.786667	0.1	1.735866
10.788333	0.1	1.726806
10.790000	0.1	1.716673
10.791667	0.1	1.704753
10.793333	0.1	1.691401
10.795000	0.1	1.677632
10.796667	0.1	1.664817
10.798333	0.1	1.653433
10.800000	0.1	1.643598
10.801667	0.1	1.635254
10.803333	0.1	1.628399
10.805000	0.1	1.622319
10.806667	0.1	1.616240
10.808333	0.1	1.609326
10.810000	0.1	1.601458
10.811667	0.1	1.593232
10.813333	0.1	1.585245
10.815000	0.1	1.577497
10.816667	0.1	1.569390
10.818333	0.1	1.560330
10.820000	0.1	1.549959
10.821667	0.1	1.538813
10.823333	0.1	1.527965
10.825000	0.1	1.518309
10.826667	0.1	1.510263
10.828333	0.1	1.503706
10.830000	0.1	1.499176
10.831667	0.1	1.496554
10.833333	0.1	1.494408
10.835000	0.1	1.491308
10.836667	0.1	1.487076
10.838333	0.1	1.482725
10.840000	0.1	1.478970
10.841667	0.1	1.475990
10.843333	0.1	1.473904
10.845000	0.1	1.472592
10.846667	0.1	1.470804
10.848333	0.1	1.467407
10.850000	0.1	1.462221
10.851667	0.1	1.456022
10.853333	0.1	1.450181
10.855000	0.1	1.445949
10.856667	0.1	1.443446
10.858333	0.1	1.442015
10.860000	0.1	1.440585
10.861667	0.1	1.438975
10.863333	0.1	1.437306
10.865000	0.1	1.435816
10.866667	0.1	1.434326
10.868333	0.1	1.432419
10.870000	0.1	1.430035
10.871667	0.1	1.427829
10.873333	0.1	1.426816
10.875000	0.1	1.427353
10.876667	0.1	1.429260
10.878333	0.1	1.431525
10.880000	0.1	1.433194
10.881667	0.1	1.433790
10.883333	0.1	1.433849
10.885000	0.1	1.433492
10.886667	0.1	1.432061
10.888333	0.1	1.429260
10.890000	0.1	1.426160
10.891667	0.1	1.423299
10.893333	0.1	1.419902
10.895000	0.1	1.415849
10.896667	0.1	1.412332
10.898333	0.1	1.410604
10.900000	0.1	1.410544
10.901667	0.1	1.411140
10.903333	0.1	1.412213
10.905000	0.1	1.413465
10.906667	0.1	1.414180
10.908333	0.1	1.414001
10.910000	0.1	1.413107
10.911667	0.1	1.411676
10.913333	0.1	1.410842
10.915000	0.1	1.411796
10.916667	0.1	1.414120
10.918333	0.1	1.415849
10.920000	0.1	1.416504
10.921667	0.1	1.416683
10.923333	0.1	1.416564
10.925000	0.1	1.414776
10.926667	0.1	1.410782
10.928333	0.1	1.406372
10.930000	0.1	1.403868
10.931667	0.1	1.403630
10.933333	0.1	1.404703
10.935000	0.1	1.405954
10.936667	0.1	1.406074
10.938333	0.1	1.403749
10.940000	0.1	1.399934
10.941667	0.1	1.396775
10.943333	0.1	1.395345
10.945000	0.1	1.395404
10.946667	0.1	1.396120
10.948333	0.1	1.397431
10.950000	0.1	1.398921
10.951667	0.1	1.400113
10.953333	0.1	1.400471
10.955000	0.1	1.399875
10.956667	0.1	1.398444
10.958333	0.1	1.396954
10.960000	0.1	1.396060
10.961667	0.1	1.395941
10.963333	0.1	1.396060
10.965000	0.1	1.395583
10.966667	0.1	1.394034
10.968333	0.1	1.391947
10.970000	0.1	1.389563
10.971667	0.1	1.386523
10.973333	0.1	1.382887
10.975000	0.1	1.379490
10.976667	0.1	1.377225
10.978333	0.1	1.376510
10.980000	0.1	1.377523
10.981667	0.1	1.379907
10.983333	0.1	1.382887
10.985000	0.1	1.385450
10.986667	0.1	1.387596
10.988333	0.1	1.389206
10.990000	0.1	1.390159
10.991667	0.1	1.390100
10.993333	0.1	1.389563
10.995000	0.1	1.388967
10.996667	0.1	1.388431
10.998333	0.1	1.387537
11.000000	0.1	1.386106
11.001667	0.1	1.384378
11.003333	0.1	1.382649
11.005000	0.1	1.381278
11.006667	0.1	1.380920
11.008333	0.1	1.382351
11.010000	0.1	1.385212
11.011667	0.1	1.388788
11.013333	0.1	1.392961
11.015000	0.1	1.397610
11.016667	0.1	1.402199
11.018333	0.1	1.405358
11.020000	0.1	1.405537
11.021667	0.1	1.402497
11.023333	0.1	1.398265
11.025000	0.1	1.394808
11.026667	0.1	1.392305
11.028333	0.1	1.389384
11.030000	0.1	1.386345
11.031667	0.1	1.384974
11.033333	0.1	1.386702
11.035000	0.1	1.391411
11.036667	0.1	1.397133
11.038333	0.1	1.401603
11.040000	0.1	1.404166
11.041667	0.1	1.405656
11.043333	0.1	1.407206
11.045000	0.1	1.409054
11.046667	0.1	1.410842
11.048333	0.1	1.412451
11.050000	0.1	1.414299
11.051667	0.1	1.416445
11.053333	0.1	1.418471
11.055000	0.1	1.419485
11.056667	0.1	1.419485
11.058333	0.1	1.419962
11.060000	0.1	1.422227
11.061667	0.1	1.426160
11.063333	0.1	1.430154
11.065000	0.1	1.433432
11.066667	0.1	1.436651
11.068333	0.1	1.440227
11.070000	0.1	1.443446
11.071667	0.1	1.445592
11.073333	0.1	1.446545
11.075000	0.1	1.446724
11.076667	0.1	1.447201
11.078333	0.1	1.449406
11.080000	0.1	1.454115
11.081667	0.1	1.460493
11.083333	0.1	1.467168
11.085000	0.1	1.473725
11.086667	0.1	1.480103
11.088333	0.1	1.485765
11.090000	0.1	1.490116
11.091667	0.1	1.493156
11.093333	0.1	1.495242
11.095000	0.1	1.496911
11.096667	0.1	1.498103
11.098333	0.1	1.498044
11.100000	0.1	1.496852
11.101667	0.1	1.495719
11.103333	0.1	1.495898
11.105000	0.1	1.497686
11.106667	0.1	1.500607
11.108333	0.1	1.503944
11.110000	0.1	1.507104
11.111667	0.1	1.510263
11.113333	0.1	1.513481
11.115000	0.1	1.516104
11.116667	0.1	1.517773
11.118333	0.1	1.519680
11.120000	0.1	1.523376
11.121667	0.1	1.529455
11.123333	0.1	1.536906
11.125000	0.1	1.543820
11.126667	0.1	1.548290
11.128333	0.1	1.549482
11.130000	0.1	1.547694
11.131667	0.1	1.543999
11.133333	0.1	1.540482
11.135000	0.1	1.538992
11.136667	0.1	1.540005
11.138333	0.1	1.542866
11.140000	0.1	1.546502
11.141667	0.1	1.549542
11.143333	0.1	1.551271
11.145000	0.1	1.552165
11.146667	0.1	1.552999
11.148333	0.1	1.554072
11.150000	0.1	1.554787
11.151667	0.1	1.555145
11.153333	0.1	1.555681
11.155000	0.1	1.556575
11.156667	0.1	1.557648
11.158333	0.1	1.559317
11.160000	0.1	1.561642
11.161667	0.1	1.564682
11.163333	0.1	1.568019
11.165000	0.1	1.570821
11.166667	0.1	1.572013
11.168333	0.1	1.571715
11.170000	0.1	1.570940
11.171667	0.1	1.570702
11.173333	0.1	1.571596
11.175000	0.1	1.573861
11.176667	0.1	1.578033
11.178333	0.1	1.584172
11.180000	0.1	1.591504
11.181667	0.1	1.598775
11.183333	0.1	1.604319
11.185000	0.1	1.606763
11.186667	0.1	1.606226
11.188333	0.1	1.604080
11.190000	0.1	1.602352
11.191667	0.1	1.601517
11.193333	0.1	1.600981
11.195000	0.1	1.601040
11.196667	0.1	1.602769
11.198333	0.1	1.606763
11.200000	0.1	1.612008
11.201667	0.1	1.617432
11.203333	0.1	1.622737
11.205000	0.1	1.628399
11.206667	0.1	1.633704
11.208333	0.1	1.636982
11.210000	0.1	1.637042
11.211667	0.1	1.634538
11.213333	0.1	1.630902
11.215000	0.1	1.627326
11.216667	0.1	1.624584
11.218333	0.1	1.623929
11.220000	0.1	1.626611
11.221667	0.1	1.632810
11.223333	0.1	1.641095
11.225000	0.1	1.649261
11.226667	0.1	1.655042
11.228333	0.1	1.657724
11.230000	0.1	1.658499
11.231667	0.1	1.660228
11.233333	0.1	1.664639
11.235000	0.1	1.670301
11.236667	0.1	1.673639
11.238333	0.1	1.672864
11.240000	0.1	1.669407
11.241667	0.1	1.666188
11.243333	0.1	1.664817
11.245000	0.1	1.665115
11.246667	0.1	1.666308
11.248333	0.1	1.668215
11.250000	0.1	1.670420
11.251667	0.1	1.671493
11.253333	0.1	1.670420
11.255000	0.1	1.667559
11.256667	0.1	1.664937
11.258333	0.1	1.664519
11.260000	0.1	1.666606
11.261667	0.1	1.669407
11.263333	0.1	1.671016
11.265000	0.1	1.671314
11.266667	0.1	1.671672
11.268333	0.1	1.672864
11.270000	0.1	1.674354
11.271667	0.1	1.675308
11.273333	0.1	1.675367
11.275000	0.1	1.674593
11.276667	0.1	1.672328
11.278333	0.1	1.668096
11.280000	0.1	1.663327
11.281667	0.1	1.660645
11.283333	0.1	1.661539
11.285000	0.1	1.665831
11.286667	0.1	1.671910
11.288333	0.1	1.677215
11.290000	0.1	1.679480
11.291667	0.1	1.678169
11.293333	0.1	1.675129
11.295000	0.1	1.673281
11.296667	0.1	1.673222
11.298333	0.1	1.672387
11.300000	0.1	1.668871
11.301667	0.1	1.663029
11.303333	0.1	1.656711
11.305000	0.1	1.651049
11.306667	0.1	1.646400
11.308333	0.1	1.642883
11.310000	0.1	1.641095
11.311667	0.1	1.641810
11.313333	0.1	1.644254
11.315000	0.1	1.646638
11.316667	0.1	1.647711
11.318333	0.1	1.647472
11.320000	0.1	1.647115
11.321667	0.1	1.648009
11.323333	0.1	1.650512
11.325000	0.1	1.654148
11.326667	0.1	1.657665
11.328333	0.1	1.659930
11.330000	0.1	1.660347
11.331667	0.1	1.659155
11.333333	0.1	1.656711
11.335000	0.1	1.653671
11.336667	0.1	1.650870
11.338333	0.1	1.649380
11.340000	0.1	1.649499
11.341667	0.1	1.651168
11.343333	0.1	1.654387
11.345000	0.1	1.658976
11.346667	0.1	1.664102
11.348333	0.1	1.668751
11.350000	0.1	1.672089
11.351667	0.1	1.673102
11.353333	0.1	1.671672
11.355000	0.1	1.669169
11.356667	0.1	1.667321
11.358333	0.1	1.667023
11.360000	0.1	1.668394
11.361667	0.1	1.670718
11.363333	0.1	1.672626
11.365000	0.1	1.673341
11.366667	0.1	1.673043
11.368333	0.1	1.672685
11.370000	0.1	1.673162
11.371667	0.1	1.674771
11.373333	0.1	1.677156
11.375000	0.1	1.680017
11.376667	0.1	1.683474
11.378333	0.1	1.687288
11.380000	0.1	1.690686
11.381667	0.1	1.693249
11.383333	0.1	1.694918
11.385000	0.1	1.695931
11.386667	0.1	1.696944
11.388333	0.1	1.698315
11.390000	0.1	1.700521
11.391667	0.1	1.704157
11.393333	0.1	1.709163
11.395000	0.1	1.714766
11.396667	0.1	1.719594
11.398333	0.1	1.722813
11.400000	0.1	1.724124
11.401667	0.1	1.724422
11.403333	0.1	1.724482
11.405000	0.1	1.724899
11.406667	0.1	1.725793
11.408333	0.1	1.727283
11.410000	0.1	1.728952
11.411667	0.1	1.730442
11.413333	0.1	1.731992
11.415000	0.1	1.733661
11.416667	0.1	1.735687
11.418333	0.1	1.737714
11.420000	0.1	1.739144
11.421667	0.1	1.739264
11.423333	0.1	1.738012
11.425000	0.1	1.736343
11.426667	0.1	1.735807
11.428333	0.1	1.736999
11.430000	0.1	1.739502
11.431667	0.1	1.742661
11.433333	0.1	1.746357
11.435000	0.1	1.750112
11.436667	0.1	1.752853
11.438333	0.1	1.753688
11.440000	0.1	1.752317
11.441667	0.1	1.749873
11.443333	0.1	1.747906
11.445000	0.1	1.747131
11.446667	0.1	1.747012
11.448333	0.1	1.746476
11.450000	0.1	1.744568
11.451667	0.1	1.741827
11.453333	0.1	1.739740
11.455000	0.1	1.740098
11.456667	0.1	1.743257
11.458333	0.1	1.747787
11.460000	0.1	1.751661
11.461667	0.1	1.753032
11.463333	0.1	1.751721
11.465000	0.1	1.749218
11.466667	0.1	1.747787
11.468333	0.1	1.748562
11.470000	0.1	1.750112
11.471667	0.1	1.750112
11.473333	0.1	1.748085
11.475000	0.1	1.745820
11.476667	0.1	1.745582
11.478333	0.1	1.748085
11.480000	0.1	1.751602
11.481667	0.1	1.753092
11.483333	0.1	1.751423
11.485000	0.1	1.747787
11.486667	0.1	1.744628
11.488333	0.1	1.743496
11.490000	0.1	1.744211
11.491667	0.1	1.745880
11.493333	0.1	1.747787
11.495000	0.1	1.749158
11.496667	0.1	1.749456
11.498333	0.1	1.749337
11.500000	0.1	1.749516
11.501667	0.1	1.750767
11.503333	0.1	1.752973
11.505000	0.1	1.755238
11.506667	0.1	1.756728
11.508333	0.1	1.757264
11.510000	0.1	1.756728
11.511667	0.1	1.755416
11.513333	0.1	1.753688
11.515000	0.1	1.751840
11.516667	0.1	1.749933
11.518333	0.1	1.748145
11.520000	0.1	1.746476
11.521667	0.1	1.744688
11.523333	0.1	1.743019
11.525000	0.1	1.742005
11.526667	0.1	1.742184
11.528333	0.1	1.743257
11.530000	0.1	1.744092
11.531667	0.1	1.743496
11.533333	0.1	1.741767
11.535000	0.1	1.740575
11.536667	0.1	1.740337
11.538333	0.1	1.739979
11.540000	0.1	1.738429
11.541667	0.1	1.735568
11.543333	0.1	1.731575
11.545000	0.1	1.727402
11.546667	0.1	1.724839
11.548333	0.1	1.725078
11.550000	0.1	1.726925
11.551667	0.1	1.728118
11.553333	0.1	1.727522
11.555000	0.1	1.725435
11.556667	0.1	1.721978
11.558333	0.1	1.717270
11.560000	0.1	1.711667
11.561667	0.1	1.706839
11.563333	0.1	1.704157
11.565000	0.1	1.703441
11.566667	0.1	1.702607
11.568333	0.1	1.700401
11.570000	0.1	1.696646
11.571667	0.1	1.691580
11.573333	0.1	1.685143
11.575000	0.1	1.677990
11.576667	0.1	1.671493
11.578333	0.1	1.666725
11.580000	0.1	1.663268
11.581667	0.1	1.659751
11.583333	0.1	1.655519
11.585000	0.1	1.651228
11.586667	0.1	1.647294
11.588333	0.1	1.642645
11.590000	0.1	1.636148
11.591667	0.1	1.627743
11.593333	0.1	1.618624
11.595000	0.1	1.610518
11.596667	0.1	1.604080
11.598333	0.1	1.598239
11.600000	0.1	1.592100
11.601667	0.1	1.585484
11.603333	0.1	1.578510
11.605000	0.1	1.571655
11.606667	0.1	1.565933
11.608333	0.1	1.561880
11.610000	0.1	1.559377
11.611667	0.1	1.557291
11.613333	0.1	1.554608
11.615000	0.1	1.550853
11.616667	0.1	1.546979
11.618333	0.1	1.543760
11.620000	0.1	1.540840
11.621667	0.1	1.537442
11.623333	0.1	1.533270
11.625000	0.1	1.528442
11.626667	0.1	1.522482
11.628333	0.1	1.514912
11.630000	0.1	1.505673
11.631667	0.1	1.496077
11.633333	0.1	1.488447
11.635000	0.1	1.484573
11.636667	0.1	1.484156
11.638333	0.1	1.485229
11.640000	0.1	1.485825
11.641667	0.1	1.484811
11.643333	0.1	1.481176
11.645000	0.1	1.474738
11.646667	0.1	1.467407
11.648333	0.1	1.462221
11.650000	0.1	1.460016
11.651667	0.1	1.459360
11.653333	0.1	1.459122
11.655000	0.1	1.459062
11.656667	0.1	1.458764
11.658333	0.1	1.457334
11.660000	0.1	1.454651
11.661667	0.1	1.451552
11.663333	0.1	1.448870
11.665000	0.1	1.447260
11.666667	0.1	1.446664
11.668333	0.1	1.445949
11.670000	0.1	1.443863
11.671667	0.1	1.440168
11.673333	0.1	1.435518
11.675000	0.1	1.429916
11.676667	0.1	1.423359
11.678333	0.1	1.416683
11.680000	0.1	1.411498
11.681667	0.1	1.408100
11.683333	0.1	1.405060
11.685000	0.1	1.400471
11.686667	0.1	1.394212
11.688333	0.1	1.387835
11.690000	0.1	1.383126
11.691667	0.1	1.380801
11.693333	0.1	1.380682
11.695000	0.1	1.382291
11.696667	0.1	1.384437
11.698333	0.1	1.385510
11.700000	0.1	1.385212
11.701667	0.1	1.384378
11.703333	0.1	1.384020
11.705000	0.1	1.384437
11.706667	0.1	1.385570
11.708333	0.1	1.386941
11.710000	0.1	1.387596
11.711667	0.1	1.386702
11.713333	0.1	1.383901
11.715000	0.1	1.379907
11.716667	0.1	1.376033
11.718333	0.1	1.373112
11.720000	0.1	1.370728
11.721667	0.1	1.368165
11.723333	0.1	1.364827
11.725000	0.1	1.360715
11.726667	0.1	1.356244
11.728333	0.1	1.352310
11.730000	0.1	1.349330
11.731667	0.1	1.347125
11.733333	0.1	1.345813
11.735000	0.1	1.345933
11.736667	0.1	1.347780
11.738333	0.1	1.350761
11.740000	0.1	1.354218
11.741667	0.1	1.358092
11.743333	0.1	1.361728
11.745000	0.1	1.363337
11.746667	0.1	1.361966
11.748333	0.1	1.358628
11.750000	0.1	1.354873
11.751667	0.1	1.351416
11.753333	0.1	1.347423
11.755000	0.1	1.342058
11.756667	0.1	1.335740
11.758333	0.1	1.330555
11.760000	0.1	1.328647
11.761667	0.1	1.330733
11.763333	0.1	1.335621
11.765000	0.1	1.341701
11.766667	0.1	1.346707
11.768333	0.1	1.348972
11.770000	0.1	1.348198
11.771667	0.1	1.345277
11.773333	0.1	1.342058
11.775000	0.1	1.340151
11.776667	0.1	1.340389
11.778333	0.1	1.342356
11.780000	0.1	1.344025
11.781667	0.1	1.343727
11.783333	0.1	1.341403
11.785000	0.1	1.338184
11.786667	0.1	1.335204
11.788333	0.1	1.333475
11.790000	0.1	1.333773
11.791667	0.1	1.335859
11.793333	0.1	1.338482
11.795000	0.1	1.340807
11.796667	0.1	1.342535
11.798333	0.1	1.343489
11.800000	0.1	1.343310
11.801667	0.1	1.341999
11.803333	0.1	1.341164
11.805000	0.1	1.342475
11.806667	0.1	1.345813
11.808333	0.1	1.349092
11.810000	0.1	1.351118
11.811667	0.1	1.352310
11.813333	0.1	1.353383
11.815000	0.1	1.354039
11.816667	0.1	1.353502
11.818333	0.1	1.351416
11.820000	0.1	1.348198
11.821667	0.1	1.344681
11.823333	0.1	1.341701
11.825000	0.1	1.339853
11.826667	0.1	1.339018
11.828333	0.1	1.338959
11.830000	0.1	1.339853
11.831667	0.1	1.342475
11.833333	0.1	1.346529
11.835000	0.1	1.350522
11.836667	0.1	1.352966
11.838333	0.1	1.353741
11.840000	0.1	1.353383
11.841667	0.1	1.351595
11.843333	0.1	1.348257
11.845000	0.1	1.344681
11.846667	0.1	1.343310
11.848333	0.1	1.345217
11.850000	0.1	1.349628
11.851667	0.1	1.354694
11.853333	0.1	1.358509
11.855000	0.1	1.360357
11.856667	0.1	1.360774
11.858333	0.1	1.361311
11.860000	0.1	1.362860
11.861667	0.1	1.365006
11.863333	0.1	1.366198
11.865000	0.1	1.365841
11.866667	0.1	1.364708
11.868333	0.1	1.363993
11.870000	0.1	1.364648
11.871667	0.1	1.366496
11.873333	0.1	1.369059
11.875000	0.1	1.372337
11.876667	0.1	1.376093
11.878333	0.1	1.379311
11.880000	0.1	1.381099
11.881667	0.1	1.381874
11.883333	0.1	1.382947
11.885000	0.1	1.384974
11.886667	0.1	1.387537
11.888333	0.1	1.390100
11.890000	0.1	1.392424
11.891667	0.1	1.394510
11.893333	0.1	1.396179
11.895000	0.1	1.396656
11.896667	0.1	1.396120
11.898333	0.1	1.395762
11.900000	0.1	1.396418
11.901667	0.1	1.397729
11.903333	0.1	1.398802
11.905000	0.1	1.398683
11.906667	0.1	1.396954
11.908333	0.1	1.394868
11.910000	0.1	1.395047
11.911667	0.1	1.399458
11.913333	0.1	1.408041
11.915000	0.1	1.417995
11.916667	0.1	1.425564
11.918333	0.1	1.428187
11.920000	0.1	1.426339
11.921667	0.1	1.423001
11.923333	0.1	1.421750
11.925000	0.1	1.424074
11.926667	0.1	1.428843
11.928333	0.1	1.434147
11.930000	0.1	1.438558
11.931667	0.1	1.441717
11.933333	0.1	1.443863
11.935000	0.1	1.445294
11.936667	0.1	1.446247
11.938333	0.1	1.447320
11.940000	0.1	1.449406
11.941667	0.1	1.452923
11.943333	0.1	1.457155
11.945000	0.1	1.461208
11.946667	0.1	1.464307
11.948333	0.1	1.466334
11.950000	0.1	1.468122
11.951667	0.1	1.471460
11.953333	0.1	1.477301
11.955000	0.1	1.484454
11.956667	0.1	1.490235
11.958333	0.1	1.492918
11.960000	0.1	1.492858
11.961667	0.1	1.491368
11.963333	0.1	1.489222
11.965000	0.1	1.487017
11.966667	0.1	1.485646
11.968333	0.1	1.486361
11.970000	0.1	1.489699
11.971667	0.1	1.495302
11.973333	0.1	1.501501
11.975000	0.1	1.506627
11.976667	0.1	1.510382
11.978333	0.1	1.513660
11.980000	0.1	1.516759
11.981667	0.1	1.519322
11.983333	0.1	1.521647
11.985000	0.1	1.524747
11.986667	0.1	1.529455
11.988333	0.1	1.535535
11.990000	0.1	1.542211
11.991667	0.1	1.548469
11.993333	0.1	1.554072
11.995000	0.1	1.559556
11.996667	0.1	1.565456
11.998333	0.1	1.571775
12.000000	0.1	1.577854
12.001667	0.1	1.583040
12.003333	0.1	1.587212
12.005000	0.1	1.590788
12.006667	0.1	1.594246
12.008333	0.1	1.597941
12.010000	0.1	1.602054
12.011667	0.1	1.607120
12.013333	0.1	1.613319
12.015000	0.1	1.619995
12.016667	0.1	1.625598
12.018333	0.1	1.629830
12.020000	0.1	1.634479
12.021667	0.1	1.641452
12.023333	0.1	1.650810
12.025000	0.1	1.660884
12.026667	0.1	1.669824
12.028333	0.1	1.677096
12.030000	0.1	1.683176
12.031667	0.1	1.688957
12.033333	0.1	1.694799
12.035000	0.1	1.700759
12.036667	0.1	1.707554
12.038333	0.1	1.716316
12.040000	0.1	1.727402
12.041667	0.1	1.739383
12.043333	0.1	1.750529
12.045000	0.1	1.760006
12.046667	0.1	1.767635
12.048333	0.1	1.774311
12.050000	0.1	1.781523
12.051667	0.1	1.789928
12.053333	0.1	1.799405
12.055000	0.1	1.809478
12.056667	0.1	1.819730
12.058333	0.1	1.829743
12.060000	0.1	1.839280
12.061667	0.1	1.847923
12.063333	0.1	1.855314
12.065000	0.1	1.862586
12.066667	0.1	1.871884
12.068333	0.1	1.883805
12.070000	0.1	1.896381
12.071667	0.1	1.907289
12.073333	0.1	1.916468
12.075000	0.1	1.925051
12.076667	0.1	1.933754
12.078333	0.1	1.942575
12.080000	0.1	1.950920
12.081667	0.1	1.958668
12.083333	0.1	1.966536
12.085000	0.1	1.975596
12.086667	0.1	1.985431
12.088333	0.1	1.995087
12.090000	0.1	2.004326
12.091667	0.1	2.013743
12.093333	0.1	2.023578
12.095000	0.1	2.033353
12.096667	0.1	2.042949
12.098333	0.1	2.052426
12.100000	0.1	2.061308
12.101667	0.1	2.068579
12.103333	0.1	2.073288
12.105000	0.1	2.075911
12.106667	0.1	2.078056
12.108333	0.1	2.081037
12.110000	0.1	2.084732
12.111667	0.1	2.088547
12.113333	0.1	2.092123
12.115000	0.1	2.095759
12.116667	0.1	2.100229
12.118333	0.1	2.106011
12.120000	0.1	2.112568
12.121667	0.1	2.118707
12.123333	0.1	2.123177
12.125000	0.1	2.126098
12.126667	0.1	2.128065
12.128333	0.1	2.129853
12.130000	0.1	2.132118
12.131667	0.1	2.135754
12.133333	0.1	2.140880
12.135000	0.1	2.146006
12.136667	0.1	2.149642
12.138333	0.1	2.151549
12.140000	0.1	2.152085
12.141667	0.1	2.151489
12.143333	0.1	2.150834
12.145000	0.1	2.151311
12.146667	0.1	2.153278
12.148333	0.1	2.156377
12.150000	0.1	2.160013
12.151667	0.1	2.163530
12.153333	0.1	2.166212
12.155000	0.1	2.167940
12.156667	0.1	2.168894
12.158333	0.1	2.168954
12.160000	0.1	2.168119
12.161667	0.1	2.166689
12.163333	0.1	2.165139
12.165000	0.1	2.163828
12.166667	0.1	2.163172
12.168333	0.1	2.163351
12.170000	0.1	2.163947
12.171667	0.1	2.164662
12.173333	0.1	2.165675
12.175000	0.1	2.166629
12.176667	0.1	2.166927
12.178333	0.1	2.166391
12.180000	0.1	2.165616
12.181667	0.1	2.164781
12.183333	0.1	2.163589
12.185000	0.1	2.161384
12.186667	0.1	2.157867
12.188333	0.1	2.153456
12.190000	0.1	2.149463
12.191667	0.1	2.147138
12.193333	0.1	2.146840
12.195000	0.1	2.147913
12.196667	0.1	2.148986
12.198333	0.1	2.148211
12.200000	0.1	2.145231
12.201667	0.1	2.141297
12.203333	0.1	2.138138
12.205000	0.1	2.135933
12.206667	0.1	2.133787
12.208333	0.1	2.131164
12.210000	0.1	2.127946
12.211667	0.1	2.123892
12.213333	0.1	2.119064
12.215000	0.1	2.113879
12.216667	0.1	2.109766
12.218333	0.1	2.108812
12.220000	0.1	2.110899
12.221667	0.1	2.113044
12.223333	0.1	2.112687
12.225000	0.1	2.109945
12.226667	0.1	2.106488
12.228333	0.1	2.103448
12.230000	0.1	2.101004
12.231667	0.1	2.098560
12.233333	0.1	2.095759
12.235000	0.1	2.093256
12.236667	0.1	2.091468
12.238333	0.1	2.090275
12.240000	0.1	2.089858
12.241667	0.1	2.091169
12.243333	0.1	2.093732
12.245000	0.1	2.095699
12.246667	0.1	2.095163
12.248333	0.1	2.092123
12.250000	0.1	2.088785
12.251667	0.1	2.087474
12.253333	0.1	2.088249
12.255000	0.1	2.089799
12.256667	0.1	2.090871
12.258333	0.1	2.090812
12.260000	0.1	2.089620
12.261667	0.1	2.087772
12.263333	0.1	2.086222
12.265000	0.1	2.086043
12.266667	0.1	2.087712
12.268333	0.1	2.091587
12.270000	0.1	2.097786
12.271667	0.1	2.105117
12.273333	0.1	2.112031
12.275000	0.1	2.117813
12.276667	0.1	2.122522
12.278333	0.1	2.126098
12.280000	0.1	2.128542
12.281667	0.1	2.130270
12.283333	0.1	2.131879
12.285000	0.1	2.133131
12.286667	0.1	2.134025
12.288333	0.1	2.134860
12.290000	0.1	2.137065
12.291667	0.1	2.141655
12.293333	0.1	2.147973
12.295000	0.1	2.154470
12.296667	0.1	2.160251
12.298333	0.1	2.165258
12.300000	0.1	2.169669
12.301667	0.1	2.173543
12.303333	0.1	2.177775
12.305000	0.1	2.183676
12.306667	0.1	2.191782
12.308333	0.1	2.200246
12.310000	0.1	2.206564
12.311667	0.1	2.210796
12.313333	0.1	2.214611
12.315000	0.1	2.218843
12.316667	0.1	2.223075
12.318333	0.1	2.227068
12.320000	0.1	2.231240
12.321667	0.1	2.236247
12.323333	0.1	2.242029
12.325000	0.1	2.248287
12.326667	0.1	2.255023
12.328333	0.1	2.262533
12.330000	0.1	2.270222
12.331667	0.1	2.276838
12.333333	0.1	2.282202
12.335000	0.1	2.287984
12.336667	0.1	2.295554
12.338333	0.1	2.304196
12.340000	0.1	2.311945
12.341667	0.1	2.317429
12.343333	0.1	2.320528
12.345000	0.1	2.322316
12.346667	0.1	2.324045
12.348333	0.1	2.326965
12.350000	0.1	2.332389
12.351667	0.1	2.340734
12.353333	0.1	2.351582
12.355000	0.1	2.363503
12.356667	0.1	2.375364
12.358333	0.1	2.386928
12.360000	0.1	2.398551
12.361667	0.1	2.409876
12.363333	0.1	2.420783
12.365000	0.1	2.430797
12.366667	0.1	2.439857
12.368333	0.1	2.448321
12.370000	0.1	2.456248
12.371667	0.1	2.462983
12.373333	0.1	2.467752
12.375000	0.1	2.470255
12.376667	0.1	2.471268
12.378333	0.1	2.471924
12.380000	0.1	2.473831
12.381667	0.1	2.478898
12.383333	0.1	2.488136
12.385000	0.1	2.500177
12.386667	0.1	2.512336
12.388333	0.1	2.522826
12.390000	0.1	2.531290
12.391667	0.1	2.538264
12.393333	0.1	2.544880
12.395000	0.1	2.551675
12.396667	0.1	2.558530
12.398333	0.1	2.565563
12.400000	0.1	2.573371
12.401667	0.1	2.581775
12.403333	0.1	2.590001
12.405000	0.1	2.597153
12.406667	0.1	2.603471
12.408333	0.1	2.610028
12.410000	0.1	2.617240
12.411667	0.1	2.624571
12.413333	0.1	2.631188
12.415000	0.1	2.637029
12.416667	0.1	2.643109
12.418333	0.1	2.650440
12.420000	0.1	2.658904
12.421667	0.1	2.667427
12.423333	0.1	2.674818
12.425000	0.1	2.681017
12.426667	0.1	2.686501
12.428333	0.1	2.692402
12.430000	0.1	2.699137
12.431667	0.1	2.706111
12.433333	0.1	2.712608
12.435000	0.1	2.718568
12.436667	0.1	2.724111
12.438333	0.1	2.729476
12.440000	0.1	2.734482
12.441667	0.1	2.738953
12.443333	0.1	2.742767
12.445000	0.1	2.746463
12.446667	0.1	2.750814
12.448333	0.1	2.755881
12.450000	0.1	2.761185
12.451667	0.1	2.766133
12.453333	0.1	2.770424
12.455000	0.1	2.774656
12.456667	0.1	2.779424
12.458333	0.1	2.785027
12.460000	0.1	2.791226
12.461667	0.1	2.797842
12.463333	0.1	2.804935
12.465000	0.1	2.811968
12.466667	0.1	2.817869
12.468333	0.1	2.821803
12.470000	0.1	2.823889
12.471667	0.1	2.824783
12.473333	0.1	2.826214
12.475000	0.1	2.829909
12.476667	0.1	2.836108
12.478333	0.1	2.843917
12.480000	0.1	2.852202
12.481667	0.1	2.859831
12.483333	0.1	2.865911
12.485000	0.1	2.870679
12.486667	0.1	2.874375
12.488333	0.1	2.876818
12.490000	0.1	2.878070
12.491667	0.1	2.878845
12.493333	0.1	2.880037
12.495000	0.1	2.881944
12.496667	0.1	2.884150
12.498333	0.1	2.885819
12.500000	0.1	2.886415
12.501667	0.1	2.886176
12.503333	0.1	2.885640
12.505000	0.1	2.884567
12.506667	0.1	2.882540
12.508333	0.1	2.879739
12.510000	0.1	2.877712
12.511667	0.1	2.877593
12.513333	0.1	2.879322
12.515000	0.1	2.881944
12.516667	0.1	2.884686
12.518333	0.1	2.886772
12.520000	0.1	2.887190
12.521667	0.1	2.885878
12.523333	0.1	2.884090
12.525000	0.1	2.882838
12.526667	0.1	2.882183
12.528333	0.1	2.880871
12.530000	0.1	2.877295
12.531667	0.1	2.870977
12.533333	0.1	2.862811
12.535000	0.1	2.854288
12.536667	0.1	2.846718
12.538333	0.1	2.840579
12.540000	0.1	2.835691
12.541667	0.1	2.832294
12.543333	0.1	2.830684
12.545000	0.1	2.830506
12.546667	0.1	2.830446
12.548333	0.1	2.829194
12.550000	0.1	2.825976
12.551667	0.1	2.820850
12.553333	0.1	2.814293
12.555000	0.1	2.807856
12.556667	0.1	2.803326
12.558333	0.1	2.801538
12.560000	0.1	2.801299
12.561667	0.1	2.799988
12.563333	0.1	2.796054
12.565000	0.1	2.789915
12.566667	0.1	2.782941
12.568333	0.1	2.775669
12.570000	0.1	2.768815
12.571667	0.1	2.763629
12.573333	0.1	2.760708
12.575000	0.1	2.758622
12.576667	0.1	2.755881
12.578333	0.1	2.752423
12.580000	0.1	2.749443
12.581667	0.1	2.747595
12.583333	0.1	2.746225
12.585000	0.1	2.744019
12.586667	0.1	2.740383
12.588333	0.1	2.736330
12.590000	0.1	2.733231
12.591667	0.1	2.731264
12.593333	0.1	2.729595
12.595000	0.1	2.727270
12.596667	0.1	2.724409
12.598333	0.1	2.721787
12.600000	0.1	2.718866
12.601667	0.1	2.713919
12.603333	0.1	2.706528
12.605000	0.1	2.697945
12.606667	0.1	2.689600
12.608333	0.1	2.681494
12.610000	0.1	2.673447
12.611667	0.1	2.665401
12.613333	0.1	2.657712
12.615000	0.1	2.651036
12.616667	0.1	2.645850
12.618333	0.1	2.641916
12.620000	0.1	2.638638
12.621667	0.1	2.635479
12.623333	0.1	2.632380
12.625000	0.1	2.629399
12.626667	0.1	2.626598
12.628333	0.1	2.623797
12.630000	0.1	2.620340
12.631667	0.1	2.616108
12.633333	0.1	2.610862
12.635000	0.1	2.603948
12.636667	0.1	2.594769
12.638333	0.1	2.583563
12.640000	0.1	2.572179
12.641667	0.1	2.563179
12.643333	0.1	2.558351
12.645000	0.1	2.556384
12.646667	0.1	2.554655
12.648333	0.1	2.550543
12.650000	0.1	2.542734
12.651667	0.1	2.530933
12.653333	0.1	2.516270
12.655000	0.1	2.500832
12.656667	0.1	2.486289
12.658333	0.1	2.474129
12.660000	0.1	2.465427
12.661667	0.1	2.459884
12.663333	0.1	2.455592
12.665000	0.1	2.450764
12.666667	0.1	2.444923
12.668333	0.1	2.438188
12.670000	0.1	2.431452
12.671667	0.1	2.425492
12.673333	0.1	2.421022
12.675000	0.1	2.417624
12.676667	0.1	2.413809
12.678333	0.1	2.408505
12.680000	0.1	2.401590
12.681667	0.1	2.394021
12.683333	0.1	2.386630
12.685000	0.1	2.379775
12.686667	0.1	2.372563
12.688333	0.1	2.364874
12.690000	0.1	2.357960
12.691667	0.1	2.352536
12.693333	0.1	2.348066
12.695000	0.1	2.343297
12.696667	0.1	2.337992
12.698333	0.1	2.332568
12.700000	0.1	2.326965
12.701667	0.1	2.319396
12.703333	0.1	2.308726
12.705000	0.1	2.296507
12.706667	0.1	2.286136
12.708333	0.1	2.279937
12.710000	0.1	2.277136
12.711667	0.1	2.275288
12.713333	0.1	2.272487
12.715000	0.1	2.268434
12.716667	0.1	2.263487
12.718333	0.1	2.258003
12.720000	0.1	2.252162
12.721667	0.1	2.246678
12.723333	0.1	2.242625
12.725000	0.1	2.240181
12.726667	0.1	2.239108
12.728333	0.1	2.238691
12.730000	0.1	2.238095
12.731667	0.1	2.235890
12.733333	0.1	2.230942
12.735000	0.1	2.224207
12.736667	0.1	2.218068
12.738333	0.1	2.213359
12.740000	0.1	2.208948
12.741667	0.1	2.203703
12.743333	0.1	2.198696
12.745000	0.1	2.195478
12.746667	0.1	2.194405
12.748333	0.1	2.194226
12.750000	0.1	2.193928
12.751667	0.1	2.193272
12.753333	0.1	2.191842
12.755000	0.1	2.189040
12.756667	0.1	2.185166
12.758333	0.1	2.181709
12.760000	0.1	2.179921
12.761667	0.1	2.179444
12.763333	0.1	2.179563
12.765000	0.1	2.180457
12.766667	0.1	2.182305
12.768333	0.1	2.184570
12.770000	0.1	2.186179
12.771667	0.1	2.186716
12.773333	0.1	2.187133
12.775000	0.1	2.188623
12.776667	0.1	2.191484
12.778333	0.1	2.194047
12.780000	0.1	2.194405
12.781667	0.1	2.192199
12.783333	0.1	2.188921
12.785000	0.1	2.186418
12.786667	0.1	2.186000
12.788333	0.1	2.188265
12.790000	0.1	2.192974
12.791667	0.1	2.198994
12.793333	0.1	2.204955
12.795000	0.1	2.209962
12.796667	0.1	2.214015
12.798333	0.1	2.217412
12.800000	0.1	2.220750
12.801667	0.1	2.224505
12.803333	0.1	2.228379
12.805000	0.1	2.231896
12.806667	0.1	2.235055
12.808333	0.1	2.238512
12.810000	0.1	2.242565
12.811667	0.1	2.247155
12.813333	0.1	2.251804
12.815000	0.1	2.256572
12.816667	0.1	2.261222
12.818333	0.1	2.265632
12.820000	0.1	2.270699
12.821667	0.1	2.277374
12.823333	0.1	2.285481
12.825000	0.1	2.294421
12.826667	0.1	2.303124
12.828333	0.1	2.310276
12.830000	0.1	2.315581
12.831667	0.1	2.320349
12.833333	0.1	2.325416
12.835000	0.1	2.331376
12.836667	0.1	2.338886
12.838333	0.1	2.348244
12.840000	0.1	2.358616
12.841667	0.1	2.368927
12.843333	0.1	2.378822
12.845000	0.1	2.388299
12.846667	0.1	2.397061
12.848333	0.1	2.405346
12.850000	0.1	2.414107
12.851667	0.1	2.423763
12.853333	0.1	2.434313
12.855000	0.1	2.445936
12.856667	0.1	2.459288
12.858333	0.1	2.474666
12.860000	0.1	2.491474
12.861667	0.1	2.508402
12.863333	0.1	2.523661
12.865000	0.1	2.536357
12.866667	0.1	2.546847
12.868333	0.1	2.556980
12.870000	0.1	2.568364
12.871667	0.1	2.581477
12.873333	0.1	2.595723
12.875000	0.1	2.610386
12.876667	0.1	2.625406
12.878333	0.1	2.641142
12.880000	0.1	2.658069
12.881667	0.1	2.675772
12.883333	0.1	2.693176
12.885000	0.1	2.709687
12.886667	0.1	2.725959
12.888333	0.1	2.742767
12.890000	0.1	2.759457
12.891667	0.1	2.774894
12.893333	0.1	2.788961
12.895000	0.1	2.802611
12.896667	0.1	2.816916
12.898333	0.1	2.832711
12.900000	0.1	2.850235
12.901667	0.1	2.868772
12.903333	0.1	2.887249
12.905000	0.1	2.904833
12.906667	0.1	2.921760
12.908333	0.1	2.938509
12.910000	0.1	2.954841
12.911667	0.1	2.969265
12.913333	0.1	2.981186
12.915000	0.1	2.991617
12.916667	0.1	3.002167
12.918333	0.1	3.013492
12.920000	0.1	3.024936
12.921667	0.1	3.035784
12.923333	0.1	3.046096
12.925000	0.1	3.056228
12.926667	0.1	3.066004
12.928333	0.1	3.075421
12.930000	0.1	3.084600
12.931667	0.1	3.093541
12.933333	0.1	3.102005
12.935000	0.1	3.109455
12.936667	0.1	3.115297
12.938333	0.1	3.119469
12.940000	0.1	3.122688
12.941667	0.1	3.126383
12.943333	0.1	3.130734
12.945000	0.1	3.134608
12.946667	0.1	3.136277
12.948333	0.1	3.135681
12.950000	0.1	3.133774
12.951667	0.1	3.131271
12.953333	0.1	3.128827
12.955000	0.1	3.127217
12.956667	0.1	3.126919
12.958333	0.1	3.127814
12.960000	0.1	3.129959
12.961667	0.1	3.134012
12.963333	0.1	3.139734
12.965000	0.1	3.145278
12.966667	0.1	3.148437
12.968333	0.1	3.148794
12.970000	0.1	3.147662
12.971667	0.1	3.146172
12.973333	0.1	3.144562
12.975000	0.1	3.142894
12.976667	0.1	3.141046
12.978333	0.1	3.139019
12.980000	0.1	3.136754
12.981667	0.1	3.133893
12.983333	0.1	3.130138
12.985000	0.1	3.126145
12.986667	0.1	3.123284
12.988333	0.1	3.120840
12.990000	0.1	3.116906
12.991667	0.1	3.110051
12.993333	0.1	3.100276
12.995000	0.1	3.088415
12.996667	0.1	3.075600
12.998333	0.1	3.063679
13.000000	0.1	3.053606
13.001667	0.1	3.044486
13.003333	0.1	3.034413
13.005000	0.1	3.022611
13.006667	0.1	3.010094
13.008333	0.1	2.998114
13.010000	0.1	2.986252
13.011667	0.1	2.973795
13.013333	0.1	2.960921
13.015000	0.1	2.948702
13.016667	0.1	2.937436
13.018333	0.1	2.926350
13.020000	0.1	2.915263
13.021667	0.1	2.904415
13.023333	0.1	2.893090
13.025000	0.1	2.879441
13.026667	0.1	2.862692
13.028333	0.1	2.843917
13.030000	0.1	2.824545
13.031667	0.1	2.804578
13.033333	0.1	2.783835
13.035000	0.1	2.762854
13.036667	0.1	2.742648
13.038333	0.1	2.722979
13.040000	0.1	2.702594
13.041667	0.1	2.681136
13.043333	0.1	2.659321
13.045000	0.1	2.637327
13.046667	0.1	2.614677
13.048333	0.1	2.591491
13.050000	0.1	2.568484
13.051667	0.1	2.546132
13.053333	0.1	2.524436
13.055000	0.1	2.503276
13.056667	0.1	2.483189
13.058333	0.1	2.465010
13.060000	0.1	2.448976
13.061667	0.1	2.434790
13.063333	0.1	2.421618
13.065000	0.1	2.408743
13.066667	0.1	2.395272
13.068333	0.1	2.380490
13.070000	0.1	2.364576
13.071667	0.1	2.348781
13.073333	0.1	2.334356
13.075000	0.1	2.321184
13.076667	0.1	2.307832
13.078333	0.1	2.293646
13.080000	0.1	2.279639
13.081667	0.1	2.266884
13.083333	0.1	2.255499
13.085000	0.1	2.245546
13.086667	0.1	2.236903
13.088333	0.1	2.228737
13.090000	0.1	2.220452
13.091667	0.1	2.212286
13.093333	0.1	2.205014
13.095000	0.1	2.198458
13.096667	0.1	2.191603
13.098333	0.1	2.183914
13.100000	0.1	2.176166
13.101667	0.1	2.169728
13.103333	0.1	2.165854
13.105000	0.1	2.164483
13.106667	0.1	2.164126
13.108333	0.1	2.163232
13.110000	0.1	2.161563
13.111667	0.1	2.159774
13.113333	0.1	2.157927
13.115000	0.1	2.155721
13.116667	0.1	2.153635
13.118333	0.1	2.152801
13.120000	0.1	2.153576
13.121667	0.1	2.155185
13.123333	0.1	2.156556
13.125000	0.1	2.157688
13.126667	0.1	2.158940
13.128333	0.1	2.159894
13.130000	0.1	2.158940
13.131667	0.1	2.155781
13.133333	0.1	2.151966
13.135000	0.1	2.149999
13.136667	0.1	2.151311
13.138333	0.1	2.155483
13.140000	0.1	2.160609
13.141667	0.1	2.165139
13.143333	0.1	2.168954
13.145000	0.1	2.173066
13.146667	0.1	2.177239
13.148333	0.1	2.180517
13.150000	0.1	2.182365
13.151667	0.1	2.183557
13.153333	0.1	2.185345
13.155000	0.1	2.187550
13.156667	0.1	2.189219
13.158333	0.1	2.190292
13.160000	0.1	2.192199
13.161667	0.1	2.196252
13.163333	0.1	2.202034
13.165000	0.1	2.207875
13.166667	0.1	2.212703
13.168333	0.1	2.216756
13.170000	0.1	2.220690
13.171667	0.1	2.223849
13.173333	0.1	2.224982
13.175000	0.1	2.224326
13.176667	0.1	2.224386
13.178333	0.1	2.227426
13.180000	0.1	2.233863
13.181667	0.1	2.242804
13.183333	0.1	2.252460
13.185000	0.1	2.260745
13.186667	0.1	2.265990
13.188333	0.1	2.267420
13.190000	0.1	2.265573
13.191667	0.1	2.262533
13.193333	0.1	2.261341
13.195000	0.1	2.264261
13.196667	0.1	2.270460
13.198333	0.1	2.277196
13.200000	0.1	2.282560
13.201667	0.1	2.286554
13.203333	0.1	2.290070
13.205000	0.1	2.294004
13.206667	0.1	2.298653
13.208333	0.1	2.303898
13.210000	0.1	2.309382
13.211667	0.1	2.314508
13.213333	0.1	2.319098
13.215000	0.1	2.323389
13.216667	0.1	2.327621
13.218333	0.1	2.332449
13.220000	0.1	2.338171
13.221667	0.1	2.343834
13.223333	0.1	2.349019
13.225000	0.1	2.354145
13.226667	0.1	2.359331
13.228333	0.1	2.364218
13.230000	0.1	2.368391
13.231667	0.1	2.371848
13.233333	0.1	2.374888
13.235000	0.1	2.377808
13.236667	0.1	2.380729
13.238333	0.1	2.383649
13.240000	0.1	2.386272
13.241667	0.1	2.388120
13.243333	0.1	2.389372
13.245000	0.1	2.391040
13.246667	0.1	2.394974
13.248333	0.1	2.401471
13.250000	0.1	2.408803
13.251667	0.1	2.414584
13.253333	0.1	2.418101
13.255000	0.1	2.420604
13.256667	0.1	2.423465
13.258333	0.1	2.426863
13.260000	0.1	2.429783
13.261667	0.1	2.431214
13.263333	0.1	2.431512
13.265000	0.1	2.431393
13.266667	0.1	2.430856
13.268333	0.1	2.430320
13.270000	0.1	2.430439
13.271667	0.1	2.431512
13.273333	0.1	2.433360
13.275000	0.1	2.436161
13.276667	0.1	2.439857
13.278333	0.1	2.444267
13.280000	0.1	2.449513
13.281667	0.1	2.455294
13.283333	0.1	2.461195
13.285000	0.1	2.466381
13.286667	0.1	2.470553
13.288333	0.1	2.473653
13.290000	0.1	2.475917
13.291667	0.1	2.477408
13.293333	0.1	2.478540
13.295000	0.1	2.479911
13.296667	0.1	2.481997
13.298333	0.1	2.485275
13.300000	0.1	2.489269
13.301667	0.1	2.493501
13.303333	0.1	2.498508
13.305000	0.1	2.505601
13.306667	0.1	2.515197
13.308333	0.1	2.525747
13.310000	0.1	2.535284
13.311667	0.1	2.542913
13.313333	0.1	2.549112
13.315000	0.1	2.555192
13.316667	0.1	2.562165
13.318333	0.1	2.570212
13.320000	0.1	2.578974
13.321667	0.1	2.587199
13.323333	0.1	2.594233
13.325000	0.1	2.601445
13.326667	0.1	2.611101
13.328333	0.1	2.623797
13.330000	0.1	2.638042
13.331667	0.1	2.651572
13.333333	0.1	2.662718
13.335000	0.1	2.671361
13.336667	0.1	2.679825
13.338333	0.1	2.690613
13.340000	0.1	2.704442
13.341667	0.1	2.720297
13.343333	0.1	2.737284
13.345000	0.1	2.754808
13.346667	0.1	2.772272
13.348333	0.1	2.789378
13.350000	0.1	2.805650
13.351667	0.1	2.820790
13.353333	0.1	2.834737
13.355000	0.1	2.848208
13.356667	0.1	2.862215
13.358333	0.1	2.877712
13.360000	0.1	2.895594
13.361667	0.1	2.915979
13.363333	0.1	2.937913
13.365000	0.1	2.960026
13.366667	0.1	2.981126
13.368333	0.1	3.000915
13.370000	0.1	3.019870
13.371667	0.1	3.039122
13.373333	0.1	3.059566
13.375000	0.1	3.081739
13.376667	0.1	3.105462
13.378333	0.1	3.130257
13.380000	0.1	3.156364
13.381667	0.1	3.184021
13.383333	0.1	3.213406
13.385000	0.1	3.244519
13.386667	0.1	3.276527
13.388333	0.1	3.308356
13.390000	0.1	3.339708
13.391667	0.1	3.371060
13.393333	0.1	3.402412
13.395000	0.1	3.434301
13.396667	0.1	3.467262
13.398333	0.1	3.501415
13.400000	0.1	3.536523
13.401667	0.1	3.572166
13.403333	0.1	3.608585
13.405000	0.1	3.646195
13.406667	0.1	3.685057
13.408333	0.1	3.725171
13.410000	0.1	3.766597
13.411667	0.1	3.808797
13.413333	0.1	3.850818
13.415000	0.1	3.891886
13.416667	0.1	3.931582
13.418333	0.1	3.969729
13.420000	0.1	4.006326
13.421667	0.1	4.041553
13.423333	0.1	4.075885
13.425000	0.1	4.110694
13.426667	0.1	4.147709
13.428333	0.1	4.187525
13.430000	0.1	4.228950
13.431667	0.1	4.269779
13.433333	0.1	4.308284
13.435000	0.1	4.344106
13.436667	0.1	4.377842
13.438333	0.1	4.410148
13.440000	0.1	4.440189
13.441667	0.1	4.466653
13.443333	0.1	4.489839
13.445000	0.1	4.511774
13.446667	0.1	4.534364
13.448333	0.1	4.557967
13.450000	0.1	4.581988
13.451667	0.1	4.606068
13.453333	0.1	4.630328
13.455000	0.1	4.654467
13.456667	0.1	4.677117
13.458333	0.1	4.696429
13.460000	0.1	4.711449
13.461667	0.1	4.722953
13.463333	0.1	4.732847
13.465000	0.1	4.743278
13.466667	0.1	4.754901
13.468333	0.1	4.767061
13.470000	0.1	4.778087
13.471667	0.1	4.786730
13.473333	0.1	4.792393
13.475000	0.1	4.794777
13.476667	0.1	4.794717
13.478333	0.1	4.793406
13.480000	0.1	4.791677
13.481667	0.1	4.789949
13.483333	0.1	4.789532
13.485000	0.1	4.791439
13.486667	0.1	4.795850
13.488333	0.1	4.800856
13.490000	0.1	4.804075
13.491667	0.1	4.803896
13.493333	0.1	4.800618
13.495000	0.1	4.795432
13.496667	0.1	4.789293
13.498333	0.1	4.782558
13.500000	0.1	4.775107
13.501667	0.1	4.765928
13.503333	0.1	4.753948
13.505000	0.1	4.739225
13.506667	0.1	4.723847
13.508333	0.1	4.710377
13.510000	0.1	4.700721
13.511667	0.1	4.694402
13.513333	0.1	4.688740
13.515000	0.1	4.681111
13.516667	0.1	4.670501
13.518333	0.1	4.657030
13.520000	0.1	4.641414
13.521667	0.1	4.624486
13.523333	0.1	4.607380
13.525000	0.1	4.590869
13.526667	0.1	4.574359
13.528333	0.1	4.556537
13.530000	0.1	4.536689
13.531667	0.1	4.515350
13.533333	0.1	4.493654
13.535000	0.1	4.471839
13.536667	0.1	4.449249
13.538333	0.1	4.424989
13.540000	0.1	4.399240
13.541667	0.1	4.372239
13.543333	0.1	4.343868
13.545000	0.1	4.313767
13.546667	0.1	4.281998
13.548333	0.1	4.249275
13.550000	0.1	4.216135
13.551667	0.1	4.182995
13.553333	0.1	4.149378
13.555000	0.1	4.114509
13.556667	0.1	4.077971
13.558333	0.1	4.040361
13.560000	0.1	4.003108
13.561667	0.1	3.967226
13.563333	0.1	3.932595
13.565000	0.1	3.898382
13.566667	0.1	3.863156
13.568333	0.1	3.825844
13.570000	0.1	3.786087
13.571667	0.1	3.745198
13.573333	0.1	3.704965
13.575000	0.1	3.666103
13.576667	0.1	3.628075
13.578333	0.1	3.590286
13.580000	0.1	3.552795
13.581667	0.1	3.515005
13.583333	0.1	3.475845
13.585000	0.1	3.435135
13.586667	0.1	3.394723
13.588333	0.1	3.356636
13.590000	0.1	3.321767
13.591667	0.1	3.289402
13.593333	0.1	3.257811
13.595000	0.1	3.225029
13.596667	0.1	3.190518
13.598333	0.1	3.155291
13.600000	0.1	3.120661
13.601667	0.1	3.087640
13.603333	0.1	3.055930
13.605000	0.1	3.024399
13.606667	0.1	2.992273
13.608333	0.1	2.959848
13.610000	0.1	2.928436
13.611667	0.1	2.899528
13.613333	0.1	2.873361
13.615000	0.1	2.848745
13.616667	0.1	2.824485
13.618333	0.1	2.800584
13.620000	0.1	2.777994
13.621667	0.1	2.757311
13.623333	0.1	2.737999
13.625000	0.1	2.719343
13.626667	0.1	2.701163
13.628333	0.1	2.683282
13.630000	0.1	2.665579
13.631667	0.1	2.647579
13.633333	0.1	2.628744
13.635000	0.1	2.608776
13.636667	0.1	2.588689
13.638333	0.1	2.569914
13.640000	0.1	2.553344
13.641667	0.1	2.539516
13.643333	0.1	2.528906
13.645000	0.1	2.520919
13.646667	0.1	2.513588
13.648333	0.1	2.505779
13.650000	0.1	2.497673
13.651667	0.1	2.489925
13.653333	0.1	2.482116
13.655000	0.1	2.473712
13.656667	0.1	2.464414
13.658333	0.1	2.454639
13.660000	0.1	2.445698
13.661667	0.1	2.438545
13.663333	0.1	2.433241
13.665000	0.1	2.429485
13.666667	0.1	2.426148
13.668333	0.1	2.422035
13.670000	0.1	2.416670
13.671667	0.1	2.410710
13.673333	0.1	2.405644
13.675000	0.1	2.402902
13.676667	0.1	2.402663
13.678333	0.1	2.403259
13.680000	0.1	2.402425
13.681667	0.1	2.399504
13.683333	0.1	2.395094
13.685000	0.1	2.390087
13.686667	0.1	2.384842
13.688333	0.1	2.380192
13.690000	0.1	2.377331
13.691667	0.1	2.376497
13.693333	0.1	2.376676
13.695000	0.1	2.377212
13.696667	0.1	2.378523
13.698333	0.1	2.380550
13.700000	0.1	2.382100
13.701667	0.1	2.382159
13.703333	0.1	2.381146
13.705000	0.1	2.379775
13.706667	0.1	2.378106
13.708333	0.1	2.376139
13.710000	0.1	2.373934
13.711667	0.1	2.372027
13.713333	0.1	2.370536
13.715000	0.1	2.369881
13.716667	0.1	2.370298
13.718333	0.1	2.372086
13.720000	0.1	2.375245
13.721667	0.1	2.378881
13.723333	0.1	2.381265
13.725000	0.1	2.381683
13.726667	0.1	2.381146
13.728333	0.1	2.380431
13.730000	0.1	2.379537
13.731667	0.1	2.378106
13.733333	0.1	2.376497
13.735000	0.1	2.376199
13.736667	0.1	2.378762
13.738333	0.1	2.384544
13.740000	0.1	2.391875
13.741667	0.1	2.398670
13.743333	0.1	2.403319
13.745000	0.1	2.404809
13.746667	0.1	2.403498
13.748333	0.1	2.401412
13.750000	0.1	2.401650
13.751667	0.1	2.405346
13.753333	0.1	2.410829
13.755000	0.1	2.415002
13.756667	0.1	2.416074
13.758333	0.1	2.414048
13.760000	0.1	2.410650
13.761667	0.1	2.407730
13.763333	0.1	2.406776
13.765000	0.1	2.408505
13.766667	0.1	2.413154
13.768333	0.1	2.419830
13.770000	0.1	2.426684
13.771667	0.1	2.431691
13.773333	0.1	2.433837
13.775000	0.1	2.433956
13.776667	0.1	2.433419
13.778333	0.1	2.433300
13.780000	0.1	2.435029
13.781667	0.1	2.439320
13.783333	0.1	2.445519
13.785000	0.1	2.452076
13.786667	0.1	2.457559
13.788333	0.1	2.461851
13.790000	0.1	2.465665
13.791667	0.1	2.470076
13.793333	0.1	2.475083
13.795000	0.1	2.480030
13.796667	0.1	2.484441
13.798333	0.1	2.488554
13.800000	0.1	2.492368
13.801667	0.1	2.495647
13.803333	0.1	2.498508
13.805000	0.1	2.501428
13.806667	0.1	2.504409
13.808333	0.1	2.507329
13.810000	0.1	2.509713
13.811667	0.1	2.510846
13.813333	0.1	2.510250
13.815000	0.1	2.509058
13.816667	0.1	2.509058
13.818333	0.1	2.511144
13.820000	0.1	2.515137
13.821667	0.1	2.520502
13.823333	0.1	2.527297
13.825000	0.1	2.535403
13.826667	0.1	2.544105
13.828333	0.1	2.551854
13.830000	0.1	2.557218
13.831667	0.1	2.559543
13.833333	0.1	2.559900
13.835000	0.1	2.559960
13.836667	0.1	2.560377
13.838333	0.1	2.561450
13.840000	0.1	2.563834
13.841667	0.1	2.567709
13.843333	0.1	2.572060
13.845000	0.1	2.575457
13.846667	0.1	2.577841
13.848333	0.1	2.580464
13.850000	0.1	2.584160
13.851667	0.1	2.588809
13.853333	0.1	2.593935
13.855000	0.1	2.598643
13.856667	0.1	2.601683
13.858333	0.1	2.602518
13.860000	0.1	2.602399
13.861667	0.1	2.603471
13.863333	0.1	2.606869
13.865000	0.1	2.611697
13.866667	0.1	2.616108
13.868333	0.1	2.619207
13.870000	0.1	2.620816
13.871667	0.1	2.621234
13.873333	0.1	2.621591
13.875000	0.1	2.623022
13.876667	0.1	2.625108
13.878333	0.1	2.626896
13.880000	0.1	2.628327
13.881667	0.1	2.629876
13.883333	0.1	2.632320
13.885000	0.1	2.636433
13.886667	0.1	2.641678
13.888333	0.1	2.646446
13.890000	0.1	2.648890
13.891667	0.1	2.648354
13.893333	0.1	2.645433
13.895000	0.1	2.640724
13.896667	0.1	2.634943
13.898333	0.1	2.629638
13.900000	0.1	2.626717
13.901667	0.1	2.626658
13.903333	0.1	2.628386
13.905000	0.1	2.630472
13.906667	0.1	2.632499
13.908333	0.1	2.634525
13.910000	0.1	2.636016
13.911667	0.1	2.635479
13.913333	0.1	2.632737
13.915000	0.1	2.628923
13.916667	0.1	2.625108
13.918333	0.1	2.621591
13.920000	0.1	2.618790
13.921667	0.1	2.617061
13.923333	0.1	2.616644
13.925000	0.1	2.616823
13.926667	0.1	2.617181
13.928333	0.1	2.617955
13.930000	0.1	2.618849
13.931667	0.1	2.619207
13.933333	0.1	2.618969
13.935000	0.1	2.618611
13.936667	0.1	2.617896
13.938333	0.1	2.616227
13.940000	0.1	2.614498
13.941667	0.1	2.614498
13.943333	0.1	2.616406
13.945000	0.1	2.619386
13.946667	0.1	2.622903
13.948333	0.1	2.626598
13.950000	0.1	2.629399
13.951667	0.1	2.630055
13.953333	0.1	2.628505
13.955000	0.1	2.626121
13.956667	0.1	2.624512
13.958333	0.1	2.624214
13.960000	0.1	2.624989
13.961667	0.1	2.626538
13.963333	0.1	2.628565
13.965000	0.1	2.630115
13.966667	0.1	2.629638
13.968333	0.1	2.626538
13.970000	0.1	2.622128
13.971667	0.1	2.619147
13.973333	0.1	2.618969
13.975000	0.1	2.620757
13.976667	0.1	2.623201
13.978333	0.1	2.625764
13.980000	0.1	2.627790
13.981667	0.1	2.628923
13.983333	0.1	2.630234
13.985000	0.1	2.633214
13.986667	0.1	2.637923
13.988333	0.1	2.643049
13.990000	0.1	2.647102
13.991667	0.1	2.649188
13.993333	0.1	2.649665
13.995000	0.1	2.650082
13.996667	0.1	2.651632
13.998333	0.1	2.654433
14.000000	0.1	2.657294
14.001667	0.1	2.659023
14.003333	0.1	2.659977
14.005000	0.1	2.661884
14.006667	0.1	2.665758
14.008333	0.1	2.670467
14.010000	0.1	2.674103
14.011667	0.1	2.675831
14.013333	0.1	2.676547
14.015000	0.1	2.677739
14.016667	0.1	2.680242
14.018333	0.1	2.684415
14.020000	0.1	2.690375
14.021667	0.1	2.697587
14.023333	0.1	2.704859
14.025000	0.1	2.711654
14.026667	0.1	2.718210
14.028333	0.1	2.725363
14.030000	0.1	2.733588
14.031667	0.1	2.742052
14.033333	0.1	2.749443
14.035000	0.1	2.755523
14.036667	0.1	2.760887
14.038333	0.1	2.765954
14.040000	0.1	2.770186
14.041667	0.1	2.772987
14.043333	0.1	2.774596
14.045000	0.1	2.775848
14.046667	0.1	2.778232
14.048333	0.1	2.782881
14.050000	0.1	2.789915
14.051667	0.1	2.798677
14.053333	0.1	2.808213
14.055000	0.1	2.818346
14.056667	0.1	2.829194
14.058333	0.1	2.840698
14.060000	0.1	2.852321
14.061667	0.1	2.863586
14.063333	0.1	2.874494
14.065000	0.1	2.884567
14.066667	0.1	2.893090
14.068333	0.1	2.900362
14.070000	0.1	2.907515
14.071667	0.1	2.914906
14.073333	0.1	2.921701
14.075000	0.1	2.927423
14.076667	0.1	2.932370
14.078333	0.1	2.937854
14.080000	0.1	2.944648
14.081667	0.1	2.952695
14.083333	0.1	2.961397
14.085000	0.1	2.970517
14.086667	0.1	2.980232
14.088333	0.1	2.990782
14.090000	0.1	3.001750
14.091667	0.1	3.012598
14.093333	0.1	3.023207
14.095000	0.1	3.033817
14.096667	0.1	3.044069
14.098333	0.1	3.053725
14.100000	0.1	3.063142
14.101667	0.1	3.072977
14.103333	0.1	3.083766
14.105000	0.1	3.094912
14.106667	0.1	3.105462
14.108333	0.1	3.114164
14.110000	0.1	3.120423
14.111667	0.1	3.124893
14.113333	0.1	3.129184
14.115000	0.1	3.134370
14.116667	0.1	3.140569
14.118333	0.1	3.148258
14.120000	0.1	3.158093
14.121667	0.1	3.170192
14.123333	0.1	3.183305
14.125000	0.1	3.195405
14.126667	0.1	3.205419
14.128333	0.1	3.213346
14.130000	0.1	3.219605
14.131667	0.1	3.224373
14.133333	0.1	3.228009
14.135000	0.1	3.231526
14.136667	0.1	3.236592
14.138333	0.1	3.243625
14.140000	0.1	3.251970
14.141667	0.1	3.260911
14.143333	0.1	3.270507
14.145000	0.1	3.280997
14.146667	0.1	3.291607
14.148333	0.1	3.300667
14.150000	0.1	3.307045
14.151667	0.1	3.311634
14.153333	0.1	3.316224
14.155000	0.1	3.321707
14.156667	0.1	3.327310
14.158333	0.1	3.332257
14.160000	0.1	3.336251
14.161667	0.1	3.339887
14.163333	0.1	3.344059
14.165000	0.1	3.349364
14.166667	0.1	3.355324
14.168333	0.1	3.361464
14.170000	0.1	3.367961
14.171667	0.1	3.374696
14.173333	0.1	3.380299
14.175000	0.1	3.383339
14.176667	0.1	3.384233
14.178333	0.1	3.385067
14.180000	0.1	3.387630
14.181667	0.1	3.391564
14.183333	0.1	3.395379
14.185000	0.1	3.398001
14.186667	0.1	3.400028
14.188333	0.1	3.402651
14.190000	0.1	3.407061
14.191667	0.1	3.412724
14.193333	0.1	3.417492
14.195000	0.1	3.419638
14.196667	0.1	3.419042
14.198333	0.1	3.416896
14.200000	0.1	3.414273
14.201667	0.1	3.412008
14.203333	0.1	3.410340
14.205000	0.1	3.408909
14.206667	0.1	3.408134
14.208333	0.1	3.407896
14.210000	0.1	3.407240
14.211667	0.1	3.405035
14.213333	0.1	3.401697
14.215000	0.1	3.398657
14.216667	0.1	3.396988
14.218333	0.1	3.397286
14.220000	0.1	3.399193
14.221667	0.1	3.401160
14.223333	0.1	3.401399
14.225000	0.1	3.399730
14.226667	0.1	3.396571
14.228333	0.1	3.392220
14.230000	0.1	3.386975
14.231667	0.1	3.381193
14.233333	0.1	3.375471
14.235000	0.1	3.369808
14.236667	0.1	3.363669
14.238333	0.1	3.357232
14.240000	0.1	3.352225
14.241667	0.1	3.350079
14.243333	0.1	3.350079
14.245000	0.1	3.350616
14.246667	0.1	3.350437
14.248333	0.1	3.348828
14.250000	0.1	3.345490
14.251667	0.1	3.340721
14.253333	0.1	3.335536
14.255000	0.1	3.331900
14.256667	0.1	3.331065
14.258333	0.1	3.331959
14.260000	0.1	3.331900
14.261667	0.1	3.330231
14.263333	0.1	3.328145
14.265000	0.1	3.327608
14.266667	0.1	3.329635
14.268333	0.1	3.333509
14.270000	0.1	3.336966
14.271667	0.1	3.337980
14.273333	0.1	3.336191
14.275000	0.1	3.332913
14.276667	0.1	3.329635
14.278333	0.1	3.326535
14.280000	0.1	3.323555
14.281667	0.1	3.320873
14.283333	0.1	3.318429
14.285000	0.1	3.315866
14.286667	0.1	3.313303
14.288333	0.1	3.311932
14.290000	0.1	3.312767
14.291667	0.1	3.316105
14.293333	0.1	3.321052
14.295000	0.1	3.326178
14.296667	0.1	3.329933
14.298333	0.1	3.331125
14.300000	0.1	3.329694
14.301667	0.1	3.327191
14.303333	0.1	3.325939
14.305000	0.1	3.327251
14.306667	0.1	3.330350
14.308333	0.1	3.333986
14.310000	0.1	3.337026
14.311667	0.1	3.339350
14.313333	0.1	3.341258
14.315000	0.1	3.343046
14.316667	0.1	3.344476
14.318333	0.1	3.344715
14.320000	0.1	3.343523
14.321667	0.1	3.341735
14.323333	0.1	3.340662
14.325000	0.1	3.341496
14.326667	0.1	3.344476
14.328333	0.1	3.349066
14.330000	0.1	3.354192
14.331667	0.1	3.358722
14.333333	0.1	3.362000
14.335000	0.1	3.364086
14.336667	0.1	3.365457
14.338333	0.1	3.366471
14.340000	0.1	3.367841
14.341667	0.1	3.370166
14.343333	0.1	3.373683
14.345000	0.1	3.377676
14.346667	0.1	3.380716
14.348333	0.1	3.382385
14.350000	0.1	3.383756
14.351667	0.1	3.386021
14.353333	0.1	3.389299
14.355000	0.1	3.392935
14.356667	0.1	3.396094
14.358333	0.1	3.398478
14.360000	0.1	3.400564
14.361667	0.1	3.403425
14.363333	0.1	3.407896
14.365000	0.1	3.414273
14.366667	0.1	3.422022
14.368333	0.1	3.429830
14.370000	0.1	3.436864
14.371667	0.1	3.442288
14.373333	0.1	3.445089
14.375000	0.1	3.445327
14.376667	0.1	3.445089
14.378333	0.1	3.446996
14.380000	0.1	3.452480
14.381667	0.1	3.461063
14.383333	0.1	3.470123
14.385000	0.1	3.477395
14.386667	0.1	3.483117
14.388333	0.1	3.489614
14.390000	0.1	3.498256
14.391667	0.1	3.508508
14.393333	0.1	3.519237
14.395000	0.1	3.530085
14.396667	0.1	3.541589
14.398333	0.1	3.553927
14.400000	0.1	3.566265
14.401667	0.1	3.577531
14.403333	0.1	3.587961
14.405000	0.1	3.598392
14.406667	0.1	3.609598
14.408333	0.1	3.621400
14.410000	0.1	3.632903
14.411667	0.1	3.643215
14.413333	0.1	3.652871
14.415000	0.1	3.663004
14.416667	0.1	3.673911
14.418333	0.1	3.684283
14.420000	0.1	3.692329
14.421667	0.1	3.698230
14.423333	0.1	3.704608
14.425000	0.1	3.714144
14.426667	0.1	3.727019
14.428333	0.1	3.740967
14.430000	0.1	3.754080
14.431667	0.1	3.765464
14.433333	0.1	3.774822
14.435000	0.1	3.782869
14.436667	0.1	3.790975
14.438333	0.1	3.800512
14.440000	0.1	3.811717
14.441667	0.1	3.824353
14.443333	0.1	3.838480
14.445000	0.1	3.853917
14.446667	0.1	3.869951
14.448333	0.1	3.885865
14.450000	0.1	3.901065
14.451667	0.1	3.914833
14.453333	0.1	3.927291
14.455000	0.1	3.939629
14.456667	0.1	3.952921
14.458333	0.1	3.966630
14.460000	0.1	3.979087
14.461667	0.1	3.989280
14.463333	0.1	3.997803
14.465000	0.1	4.006028
14.466667	0.1	4.015088
14.468333	0.1	4.024923
14.470000	0.1	4.035414
14.471667	0.1	4.046977
14.473333	0.1	4.059851
14.475000	0.1	4.074157
14.476667	0.1	4.089833
14.478333	0.1	4.106760
14.480000	0.1	4.123867
14.481667	0.1	4.140198
14.483333	0.1	4.155875
14.485000	0.1	4.172206
14.486667	0.1	4.190147
14.488333	0.1	4.209101
14.490000	0.1	4.228413
14.491667	0.1	4.248500
14.493333	0.1	4.269898
14.495000	0.1	4.292131
14.496667	0.1	4.314184
14.498333	0.1	4.335463
14.500000	0.1	4.356444
14.501667	0.1	4.377842
14.503333	0.1	4.400730
14.505000	0.1	4.426062
14.506667	0.1	4.453957
14.508333	0.1	4.483402
14.510000	0.1	4.513264
14.511667	0.1	4.543066
14.513333	0.1	4.573226
14.515000	0.1	4.604519
14.516667	0.1	4.636944
14.518333	0.1	4.669607
14.520000	0.1	4.702091
14.521667	0.1	4.735828
14.523333	0.1	4.772842
14.525000	0.1	4.813493
14.526667	0.1	4.856646
14.528333	0.1	4.900515
14.530000	0.1	4.944027
14.531667	0.1	4.987240
14.533333	0.1	5.031348
14.535000	0.1	5.077780
14.536667	0.1	5.126953
14.538333	0.1	5.177796
14.540000	0.1	5.229175
14.541667	0.1	5.281210
14.543333	0.1	5.335152
14.545000	0.1	5.392015
14.546667	0.1	5.451918
14.548333	0.1	5.514264
14.550000	0.1	5.577863
14.551667	0.1	5.642057
14.553333	0.1	5.706728
14.555000	0.1	5.772412
14.556667	0.1	5.840421
14.558333	0.1	5.912245
14.560000	0.1	5.988479
14.561667	0.1	6.068230
14.563333	0.1	6.150067
14.565000	0.1	6.233096
14.566667	0.1	6.316960
14.568333	0.1	6.401599
14.570000	0.1	6.486774
14.571667	0.1	6.572426
14.573333	0.1	6.659270
14.575000	0.1	6.748796
14.576667	0.1	6.841779
14.578333	0.1	6.937206
14.580000	0.1	7.032812
14.581667	0.1	7.127047
14.583333	0.1	7.219792
14.585000	0.1	7.311404
14.586667	0.1	7.402659
14.588333	0.1	7.494688
14.590000	0.1	7.588268
14.591667	0.1	7.683158
14.593333	0.1	7.778883
14.595000	0.1	7.875324
14.596667	0.1	7.972539
14.598333	0.1	8.070291
14.600000	0.1	8.168102
14.601667	0.1	8.265079
14.603333	0.1	8.360446
14.605000	0.1	8.453548
14.606667	0.1	8.544565
14.608333	0.1	8.634031
14.610000	0.1	8.722544
14.611667	0.1	8.810759
14.613333	0.1	8.899451
14.615000	0.1	8.988441
14.616667	0.1	9.075881
14.618333	0.1	9.158910
14.620000	0.1	9.236217
14.621667	0.1	9.308518
14.623333	0.1	9.377242
14.625000	0.1	9.443105
14.626667	0.1	9.505928
14.628333	0.1	9.565175
14.630000	0.1	9.621263
14.631667	0.1	9.675444
14.633333	0.1	9.728253
14.635000	0.1	9.779573
14.636667	0.1	9.828389
14.638333	0.1	9.873212
14.640000	0.1	9.912789
14.641667	0.1	9.947003
14.643333	0.1	9.976805
14.645000	0.1	10.002673
14.646667	0.1	10.024608
14.648333	0.1	10.042370
14.650000	0.1	10.056556
14.651667	0.1	10.068119
14.653333	0.1	10.077477
14.655000	0.1	10.084034
14.656667	0.1	10.087014
14.658333	0.1	10.085941
14.660000	0.1	10.080875
14.661667	0.1	10.072232
14.663333	0.1	10.060073
14.665000	0.1	10.044158
14.666667	0.1	10.024548
14.668333	0.1	10.001541
14.670000	0.1	9.975613
14.671667	0.1	9.946824
14.673333	0.1	9.915114
14.675000	0.1	9.880245
14.676667	0.1	9.841741
14.678333	0.1	9.799481
14.680000	0.1	9.754122
14.681667	0.1	9.706915
14.683333	0.1	9.659172
14.685000	0.1	9.611250
14.686667	0.1	9.561956
14.688333	0.1	9.509862
14.690000	0.1	9.454370
14.691667	0.1	9.396971
14.693333	0.1	9.340406
14.695000	0.1	9.285927
14.696667	0.1	9.232879
14.698333	0.1	9.179652
14.700000	0.1	9.125591
14.701667	0.1	9.070993
14.703333	0.1	9.016574
14.705000	0.1	8.963347
14.706667	0.1	8.911551
14.708333	0.1	8.861244
14.710000	0.1	8.812607
14.711667	0.1	8.765519
14.713333	0.1	8.719206
14.715000	0.1	8.672357
14.716667	0.1	8.624793
14.718333	0.1	8.578361
14.720000	0.1	8.535684
14.721667	0.1	8.498967
14.723333	0.1	8.468748
14.725000	0.1	8.443952
14.726667	0.1	8.422077
14.728333	0.1	8.400858
14.730000	0.1	8.380354
14.731667	0.1	8.362949
14.733333	0.1	8.350969
14.735000	0.1	8.344114
14.736667	0.1	8.339644
14.738333	0.1	8.335352
14.740000	0.1	8.331538
14.741667	0.1	8.329988
14.743333	0.1	8.332313
14.745000	0.1	8.339823
14.746667	0.1	8.352697
14.748333	0.1	8.369804
14.750000	0.1	8.389056
14.751667	0.1	8.409024
14.753333	0.1	8.430064
14.755000	0.1	8.453548
14.756667	0.1	8.480490
14.758333	0.1	8.510769
14.760000	0.1	8.542836
14.761667	0.1	8.575261
14.763333	0.1	8.607090
14.765000	0.1	8.638502
14.766667	0.1	8.669615
14.768333	0.1	8.700729
14.770000	0.1	8.733035
14.771667	0.1	8.767129
14.773333	0.1	8.801401
14.775000	0.1	8.833826
14.776667	0.1	8.864105
14.778333	0.1	8.893312
14.780000	0.1	8.921326
14.781667	0.1	8.947015
14.783333	0.1	8.970500
14.785000	0.1	8.993209
14.786667	0.1	9.016395
14.788333	0.1	9.040237
14.790000	0.1	9.063781
14.791667	0.1	9.085298
14.793333	0.1	9.103537
14.795000	0.1	9.117961
14.796667	0.1	9.128511
14.798333	0.1	9.135843
14.800000	0.1	9.141028
14.801667	0.1	9.144962
14.803333	0.1	9.147168
14.805000	0.1	9.146154
14.806667	0.1	9.141326
14.808333	0.1	9.134472
14.810000	0.1	9.127856
14.811667	0.1	9.121955
14.813333	0.1	9.115041
14.815000	0.1	9.104848
14.816667	0.1	9.090901
14.818333	0.1	9.074212
14.820000	0.1	9.056390
14.821667	0.1	9.038628
14.823333	0.1	9.020627
14.825000	0.1	9.001434
14.826667	0.1	8.980275
14.828333	0.1	8.957685
14.830000	0.1	8.935392
14.831667	0.1	8.914352
14.833333	0.1	8.893490
14.835000	0.1	8.870423
14.836667	0.1	8.844138
14.838333	0.1	8.815289
14.840000	0.1	8.784950
14.841667	0.1	8.754671
14.843333	0.1	8.725942
14.845000	0.1	8.698702
14.846667	0.1	8.671523
14.848333	0.1	8.642376
14.850000	0.1	8.609832
14.851667	0.1	8.574009
14.853333	0.1	8.536637
14.855000	0.1	8.499682
14.856667	0.1	8.463920
14.858333	0.1	8.428276
14.860000	0.1	8.391202
14.861667	0.1	8.351684
14.863333	0.1	8.310318
14.865000	0.1	8.268476
14.866667	0.1	8.226634
14.868333	0.1	8.184553
14.870000	0.1	8.142233
14.871667	0.1	8.099914
14.873333	0.1	8.056760
14.875000	0.1	8.012236
14.876667	0.1	7.966996
14.878333	0.1	7.922531
14.880000	0.1	7.879615
14.881667	0.1	7.837058
14.883333	0.1	7.793248
14.885000	0.1	7.747770
14.886667	0.1	7.701517
14.888333	0.1	7.655681
14.890000	0.1	7.610798
14.891667	0.1	7.566631
14.893333	0.1	7.522881
14.895000	0.1	7.479251
14.896667	0.1	7.435382
14.898333	0.1	7.391394
14.900000	0.1	7.348597
14.901667	0.1	7.308305
14.903333	0.1	7.271290
14.905000	0.1	7.237852
14.906667	0.1	7.207871
14.908333	0.1	7.180095
14.910000	0.1	7.152975
14.911667	0.1	7.125676
14.913333	0.1	7.098139
14.915000	0.1	7.070899
14.916667	0.1	7.045687
14.918333	0.1	7.024289
14.920000	0.1	7.007719
14.921667	0.1	6.994963
14.923333	0.1	6.984175
14.925000	0.1	6.974042
14.926667	0.1	6.964744
14.928333	0.1	6.956459
14.930000	0.1	6.949664
14.931667	0.1	6.945670
14.933333	0.1	6.945193
14.935000	0.1	6.948650
14.936667	0.1	6.956518
14.938333	0.1	6.968379
14.940000	0.1	6.982744
14.941667	0.1	6.997765
14.943333	0.1	7.013321
14.945000	0.1	7.030309
14.946667	0.1	7.049263
14.948333	0.1	7.070244
14.950000	0.1	7.093251
14.951667	0.1	7.118166
14.953333	0.1	7.144690
14.955000	0.1	7.173002
14.956667	0.1	7.203222
14.958333	0.1	7.235647
14.960000	0.1	7.270396
14.961667	0.1	7.306874
14.963333	0.1	7.343889
14.965000	0.1	7.381380
14.966667	0.1	7.420242
14.968333	0.1	7.461489
14.970000	0.1	7.505119
14.971667	0.1	7.551015
14.973333	0.1	7.598877
14.975000	0.1	7.648051
14.976667	0.1	7.697702
14.978333	0.1	7.747591
14.980000	0.1	7.797599
14.981667	0.1	7.846833
14.983333	0.1	7.894516
14.985000	0.1	7.940770
14.986667	0.1	7.986844
14.988333	0.1	8.033813
14.990000	0.1	8.081675
14.991667	0.1	8.129538
14.993333	0.1	8.175910
14.995000	0.1	8.218885
14.996667	0.1	8.257568
14.998333	0.1	8.292795
15.000000	0.1	8.326650
15.001667	0.1	8.360565
15.003333	0.1	8.394242
15.005000	0.1	8.426667
15.006667	0.1	8.456946
15.008333	0.1	8.485199
15.010000	0.1	8.513094
15.011667	0.1	8.542061
15.013333	0.1	8.572221
15.015000	0.1	8.601487
15.016667	0.1	8.627177
15.018333	0.1	8.647204
15.020000	0.1	8.661926
15.021667	0.1	8.674264
15.023333	0.1	8.687497
15.025000	0.1	8.703113
15.026667	0.1	8.719683
15.028333	0.1	8.734108
15.030000	0.1	8.744479
15.031667	0.1	8.751154
15.033333	0.1	8.755565
15.035000	0.1	8.758605
15.036667	0.1	8.760632
15.038333	0.1	8.761406
15.040000	0.1	8.760274
15.041667	0.1	8.756698
15.043333	0.1	8.750499
15.045000	0.1	8.742214
15.046667	0.1	8.732617
15.048333	0.1	8.722067
15.050000	0.1	8.710564
15.051667	0.1	8.698643
15.053333	0.1	8.687377
15.055000	0.1	8.677304
15.056667	0.1	8.667112
15.058333	0.1	8.655191
15.060000	0.1	8.641303
15.061667	0.1	8.625925
15.063333	0.1	8.608878
15.065000	0.1	8.589983
15.066667	0.1	8.569837
15.068333	0.1	8.549452
15.070000	0.1	8.530200
15.071667	0.1	8.514166
15.073333	0.1	8.502722
15.075000	0.1	8.495093
15.076667	0.1	8.489013
15.078333	0.1	8.481503
15.080000	0.1	8.470178
15.081667	0.1	8.453727
15.083333	0.1	8.432925
15.085000	0.1	8.411050
15.086667	0.1	8.391977
15.088333	0.1	8.377433
15.090000	0.1	8.366526
15.091667	0.1	8.357466
15.093333	0.1	8.348525
15.095000	0.1	8.338988
15.096667	0.1	8.329809
15.098333	0.1	8.322597
15.100000	0.1	8.318067
15.101667	0.1	8.316577
15.103333	0.1	8.318484
15.105000	0.1	8.323432
15.106667	0.1	8.330048
15.108333	0.1	8.337081
15.110000	0.1	8.344055
15.111667	0.1	8.351028
15.113333	0.1	8.358658
15.115000	0.1	8.367897
15.116667	0.1	8.379460
15.118333	0.1	8.393884
15.120000	0.1	8.411468
15.121667	0.1	8.431554
15.123333	0.1	8.453489
15.125000	0.1	8.477212
15.126667	0.1	8.503140
15.128333	0.1	8.531333
15.130000	0.1	8.561790
15.131667	0.1	8.593977
15.133333	0.1	8.626998
15.135000	0.1	8.660913
15.136667	0.1	8.696676
15.138333	0.1	8.735955
15.140000	0.1	8.779407
15.141667	0.1	8.825779
15.143333	0.1	8.872629
15.145000	0.1	8.918584
15.146667	0.1	8.964897
15.148333	0.1	9.013951
15.150000	0.1	9.067059
15.151667	0.1	9.124160
15.153333	0.1	9.184659
15.155000	0.1	9.247780
15.156667	0.1	9.312094
15.158333	0.1	9.375752
15.160000	0.1	9.438158
15.161667	0.1	9.500802
15.163333	0.1	9.565950
15.165000	0.1	9.634197
15.166667	0.1	9.704531
15.168333	0.1	9.776235
15.170000	0.1	9.849251
15.171667	0.1	9.923757
15.173333	0.1	9.999931
15.175000	0.1	10.077358
15.176667	0.1	10.155440
15.178333	0.1	10.233880
15.180000	0.1	10.312915
15.181667	0.1	10.392249
15.183333	0.1	10.471464
15.185000	0.1	10.550976
15.186667	0.1	10.632218
15.188333	0.1	10.715902
15.190000	0.1	10.801137
15.191667	0.1	10.886074
15.193333	0.1	10.969461
15.195000	0.1	11.050225
15.196667	0.1	11.127353
15.198333	0.1	11.201442
15.200000	0.1	11.274934
15.201667	0.1	11.349023
15.203333	0.1	11.422516
15.205000	0.1	11.493445
15.206667	0.1	11.561096
15.208333	0.1	11.625469
15.210000	0.1	11.686862
15.211667	0.1	11.746705
15.213333	0.1	11.806429
15.215000	0.1	11.865557
15.216667	0.1	11.921943
15.218333	0.1	11.974216
15.220000	0.1	12.021781
15.221667	0.1	12.064577
15.223333	0.1	12.103141
15.225000	0.1	12.138010
15.226667	0.1	12.169660
15.228333	0.1	12.198866
15.230000	0.1	12.226582
15.231667	0.1	12.252391
15.233333	0.1	12.274743
15.235000	0.1	12.292088
15.236667	0.1	12.304247
15.238333	0.1	12.311698
15.240000	0.1	12.314857
15.241667	0.1	12.314976
15.243333	0.1	12.313724
15.245000	0.1	12.311698
15.246667	0.1	12.307108
15.248333	0.1	12.297691
15.250000	0.1	12.282313
15.251667	0.1	12.261868
15.253333	0.1	12.237848
15.255000	0.1	12.211324
15.256667	0.1	12.182475
15.258333	0.1	12.150884
15.260000	0.1	12.116969
15.261667	0.1	12.081028
15.263333	0.1	12.042940
15.265000	0.1	12.003005
15.266667	0.1	11.961699
15.268333	0.1	11.918903
15.270000	0.1	11.874200
15.271667	0.1	11.827887
15.273333	0.1	11.779667
15.275000	0.1	11.729003
15.276667	0.1	11.675955
15.278333	0.1	11.621297
15.280000	0.1	11.566401
15.281667	0.1	11.512817
15.283333	0.1	11.460484
15.285000	0.1	11.407316
15.286667	0.1	11.350990
15.288333	0.1	11.291624
15.290000	0.1	11.231185
15.291667	0.1	11.171997
15.293333	0.1	11.115909
15.295000	0.1	11.063994
15.296667	0.1	11.016131
15.298333	0.1	10.971130
15.300000	0.1	10.927380
15.301667	0.1	10.883451
15.303333	0.1	10.838628
15.305000	0.1	10.793210
15.306667	0.1	10.748506
15.308333	0.1	10.706127
15.310000	0.1	10.667265
15.311667	0.1	10.632277
15.313333	0.1	10.601283
15.315000	0.1	10.573626
15.316667	0.1	10.549009
15.318333	0.1	10.527373
15.320000	0.1	10.508955
15.321667	0.1	10.493994
15.323333	0.1	10.482848
15.325000	0.1	10.475755
15.326667	0.1	10.472119
15.328333	0.1	10.471583
15.330000	0.1	10.475040
15.331667	0.1	10.484815
15.333333	0.1	10.502637
15.335000	0.1	10.527790
15.336667	0.1	10.558010
15.338333	0.1	10.590852
15.340000	0.1	10.624648
15.341667	0.1	10.659159
15.343333	0.1	10.696054
15.345000	0.1	10.738135
15.346667	0.1	10.788024
15.348333	0.1	10.846556
15.350000	0.1	10.912777
15.351667	0.1	10.984779
15.353333	0.1	11.060656
15.355000	0.1	11.139274
15.356667	0.1	11.220337
15.358333	0.1	11.304498
15.360000	0.1	11.393250
15.361667	0.1	11.487783
15.363333	0.1	11.588574
15.365000	0.1	11.696459
15.366667	0.1	11.812568
15.368333	0.1	11.937559
15.370000	0.1	12.070537
15.371667	0.1	12.209774
15.373333	0.1	12.353361
15.375000	0.1	12.500942
15.376667	0.1	12.654246
15.378333	0.1	12.816430
15.380000	0.1	12.990118
15.381667	0.1	13.175786
15.383333	0.1	13.371826
15.385000	0.1	13.576151
15.386667	0.1	13.787807
15.388333	0.1	14.007212
15.390000	0.1	14.235497
15.391667	0.1	14.474035
15.393333	0.1	14.724315
15.395000	0.1	14.988006
15.396667	0.1	15.265943
15.398333	0.1	15.558661
15.400000	0.1	15.867413
15.401667	0.1	16.193510
15.403333	0.1	16.537012
15.405000	0.1	16.896964
15.406667	0.1	17.272831
15.408333	0.1	17.665566
15.410000	0.1	18.077732
15.411667	0.1	18.512489
15.413333	0.1	18.972279
15.415000	0.1	19.458653
15.416667	0.1	19.972028
15.418333	0.1	20.512284
15.420000	0.1	21.079959
15.421667	0.1	21.676601
15.423333	0.1	22.304536
15.425000	0.1	22.966148
15.426667	0.1	23.662986
15.428333	0.1	24.395706
15.430000	0.1	25.165083
15.431667	0.1	25.973322
15.433333	0.1	26.822986
15.435000	0.1	27.715625
15.436667	0.1	28.651716
15.438333	0.1	29.631318
15.440000	0.1	30.655744
15.441667	0.1	31.726958
15.443333	0.1	32.847645
15.445000	0.1	34.020128
15.446667	0.1	35.246017
15.448333	0.1	36.526623
15.450000	0.1	37.863138
15.451667	0.1	39.257231
15.453333	0.1	40.710213
15.455000	0.1	42.223098
15.456667	0.1	43.796542
15.458333	0.1	45.431736
15.460000	0.1	47.129932
15.461667	0.1	48.892382
15.463333	0.1	50.720754
15.465000	0.1	52.615765
15.466667	0.1	54.577235
15.468333	0.1	56.605104
15.470000	0.1	58.700923
15.471667	0.1	60.867194
15.473333	0.1	63.106064
15.475000	0.1	65.419022
15.476667	0.1	67.807798
15.478333	0.1	70.274596
15.480000	0.1	72.822039
15.481667	0.1	75.451379
15.483333	0.1	78.162436
15.485000	0.1	80.954676
15.486667	0.1	83.828633
15.488333	0.1	86.785739
15.490000	0.1	89.828318
15.491667	0.1	92.960065
15.493333	0.1	96.186167
15.495000	0.1	99.510974
15.496667	0.1	102.937228
15.498333	0.1	106.467790
15.500000	0.1	110.107250
15.501667	0.1	113.860316
15.503333	0.1	117.730684
15.505000	0.1	121.722109
15.506667	0.1	125.840731
15.508333	0.1	130.093403
15.510000	0.1	134.485610
15.511667	0.1	139.021763
15.513333	0.1	143.707522
15.515000	0.1	148.551175
15.516667	0.1	153.563211
15.518333	0.1	158.754179
15.520000	0.1	164.132128
15.521667	0.1	169.703136
15.523333	0.1	175.473104
15.525000	0.1	181.449305
15.526667	0.1	187.640499
15.528333	0.1	194.055271
15.530000	0.1	200.700057
15.531667	0.1	207.578671
15.533333	0.1	214.694096
15.535000	0.1	222.047819
15.536667	0.1	229.638233
15.538333	0.1	237.460568
15.540000	0.1	245.508030
15.541667	0.1	253.770903
15.543333	0.1	262.236730
15.545000	0.1	270.890848
15.546667	0.1	279.716806
15.548333	0.1	288.694220
15.550000	0.1	297.796565
15.551667	0.1	306.991476
15.553333	0.1	316.244561
15.555000	0.1	325.522621
15.556667	0.1	334.792753
15.558333	0.1	344.019195
15.560000	0.1	353.161952
15.561667	0.1	362.178228
15.563333	0.1	371.024750
15.565000	0.1	379.659139
15.566667	0.1	388.040029
15.568333	0.1	396.127844
15.570000	0.1	403.886760
15.571667	0.1	411.284173
15.573333	0.1	418.288196
15.575000	0.1	424.868371
15.576667	0.1	430.997874
15.578333	0.1	436.654713
15.580000	0.1	441.819873
15.581667	0.1	446.477440
15.583333	0.1	450.616625
15.585000	0.1	454.233256
15.586667	0.1	457.328228
15.588333	0.1	459.905354
15.590000	0.1	461.969582
15.591667	0.1	463.527290
15.593333	0.1	464.586762
15.595000	0.1	465.158848
15.596667	0.1	465.258686
15.598333	0.1	464.907614
15.600000	0.1	464.130250
15.601667	0.1	462.948588
15.603333	0.1	461.380211
15.605000	0.1	459.442226
15.606667	0.1	457.155791
15.608333	0.1	454.546359
15.610000	0.1	451.639679
15.611667	0.1	448.457506
15.613333	0.1	445.017662
15.615000	0.1	441.337373
15.616667	0.1	437.436130
15.618333	0.1	433.334496
15.620000	0.1	429.050948
15.621667	0.1	424.601223
15.623333	0.1	420.000101
15.625000	0.1	415.262307
15.626667	0.1	410.402203
15.628333	0.1	405.432606
15.630000	0.1	400.365675
15.631667	0.1	395.215356
15.633333	0.1	389.995896
15.635000	0.1	384.717785
15.636667	0.1	379.388236
15.638333	0.1	374.013148
15.640000	0.1	368.598066
15.641667	0.1	363.148472
15.643333	0.1	357.670567
15.645000	0.1	352.170488
15.646667	0.1	346.652111
15.648333	0.1	341.119191
15.650000	0.1	335.578164
15.651667	0.1	330.038031
15.653333	0.1	324.505766
15.655000	0.1	318.984051
15.656667	0.1	313.471932
15.658333	0.1	307.968575
15.660000	0.1	302.476066
15.661667	0.1	296.999949
15.663333	0.1	291.547018
15.665000	0.1	286.122518
15.666667	0.1	280.729370
15.668333	0.1	275.367932
15.670000	0.1	270.037548
15.671667	0.1	264.739648
15.673333	0.1	259.477988
15.675000	0.1	254.256442
15.676667	0.1	249.077395
15.678333	0.1	243.941679
15.680000	0.1	238.850071
15.681667	0.1	233.803763
15.683333	0.1	228.804900
15.685000	0.1	223.856403
15.686667	0.1	218.961490
15.688333	0.1	214.122725
15.690000	0.1	209.341717
15.691667	0.1	204.619897
15.693333	0.1	199.959767
15.695000	0.1	195.364785
15.696667	0.1	190.837573
15.698333	0.1	186.378609
15.700000	0.1	181.986164
15.701667	0.1	177.658330
15.703333	0.1	173.395346
15.705000	0.1	169.200609
15.706667	0.1	165.077637
15.708333	0.1	161.027739
15.710000	0.1	157.050142
15.711667	0.1	153.142759
15.713333	0.1	149.305055
15.715000	0.1	145.539054
15.716667	0.1	141.848394
15.718333	0.1	138.235935
15.720000	0.1	134.702452
15.721667	0.1	131.246932
15.723333	0.1	127.868600
15.725000	0.1	124.567755
15.726667	0.1	121.345170
15.728333	0.1	118.199892
15.730000	0.1	115.129597
15.731667	0.1	112.131423
15.733333	0.1	109.203822
15.735000	0.1	106.347329
15.736667	0.1	103.563255
15.738333	0.1	100.852138
15.740000	0.1	98.214155
15.741667	0.1	95.649010
15.743333	0.1	93.155807
15.745000	0.1	90.733593
15.746667	0.1	88.381773
15.748333	0.1	86.099034
15.750000	0.1	83.883410
15.751667	0.1	81.732814
15.753333	0.1	79.646533
15.755000	0.1	77.624922
15.756667	0.1	75.667565
15.758333	0.1	73.772077
15.760000	0.1	71.935598
15.761667	0.1	70.156757
15.763333	0.1	68.435256
15.765000	0.1	66.770617
15.766667	0.1	65.162424
15.768333	0.1	63.610140
15.770000	0.1	62.112574
15.771667	0.1	60.667459
15.773333	0.1	59.271935
15.775000	0.1	57.924453
15.776667	0.1	56.624356
15.778333	0.1	55.370692
15.780000	0.1	54.161611
15.781667	0.1	52.994970
15.783333	0.1	51.868799
15.785000	0.1	50.782028
15.786667	0.1	49.734595
15.788333	0.1	48.726502
15.790000	0.1	47.757390
15.791667	0.1	46.825948
15.793333	0.1	45.929733
15.795000	0.1	45.065227
15.796667	0.1	44.229868
15.798333	0.1	43.423953
15.800000	0.1	42.649391
15.801667	0.1	41.906598
15.803333	0.1	41.194143
15.805000	0.1	40.509107
15.806667	0.1	39.848866
15.808333	0.1	39.212706
15.810000	0.1	38.601401
15.811667	0.1	38.014891
15.813333	0.1	37.451866
15.815000	0.1	36.911251
15.816667	0.1	36.392572
15.818333	0.1	35.894575
15.820000	0.1	35.414996
15.821667	0.1	34.952047
15.823333	0.1	34.505131
15.825000	0.1	34.074368
15.826667	0.1	33.659877
15.828333	0.1	33.262016
15.830000	0.1	32.880666
15.831667	0.1	32.515111
15.833333	0.1	32.163920
15.835000	0.1	31.826140
15.836667	0.1	31.501593
15.838333	0.1	31.189801
15.840000	0.1	30.889453
15.841667	0.1	30.598821
15.843333	0.1	30.316653
15.845000	0.1	30.042531
15.846667	0.1	29.777529
15.848333	0.1	29.523792
15.850000	0.1	29.282274
15.851667	0.1	29.051604
15.853333	0.1	28.829219
15.855000	0.1	28.612675
15.856667	0.1	28.401436
15.858333	0.1	28.196694
15.860000	0.1	27.999641
15.861667	0.1	27.810992
15.863333	0.1	27.630331
15.865000	0.1	27.456583
15.866667	0.1	27.289154
15.868333	0.1	27.128519
15.870000	0.1	26.974978
15.871667	0.1	26.827337
15.873333	0.1	26.682974
15.875000	0.1	26.540162
15.876667	0.1	26.399316
15.878333	0.1	26.262106
15.880000	0.1	26.130320
15.881667	0.1	26.004793
15.883333	0.1	25.884689
15.885000	0.1	25.768818
15.886667	0.1	25.656821
15.888333	0.1	25.548698
15.890000	0.1	25.444450
15.891667	0.1	25.343658
15.893333	0.1	25.245251
15.895000	0.1	25.148274
15.896667	0.1	25.052370
15.898333	0.1	24.959029
15.900000	0.1	24.870040
15.901667	0.1	24.786831
15.903333	0.1	24.708988
15.905000	0.1	24.635436
15.906667	0.1	24.565400
15.908333	0.1	24.498166
15.910000	0.1	24.433018
15.911667	0.1	24.368705
15.913333	0.1	24.304511
15.915000	0.1	24.241091
15.916667	0.1	24.180593
15.918333	0.1	24.125101
15.920000	0.1	24.074854
15.921667	0.1	24.029018
15.923333	0.1	23.987772
15.925000	0.1	23.951115
15.926667	0.1	23.918034
15.928333	0.1	23.886324
15.930000	0.1	23.854794
15.931667	0.1	23.823918
15.933333	0.1	23.794950
15.935000	0.1	23.767771
15.936667	0.1	23.740889
15.938333	0.1	23.713531
15.940000	0.1	23.686530
15.941667	0.1	23.661496
15.943333	0.1	23.639144
15.945000	0.1	23.619117
15.946667	0.1	23.600878
15.948333	0.1	23.584665
15.950000	0.1	23.571433
15.951667	0.1	23.561598
15.953333	0.1	23.554565
15.955000	0.1	23.549677
15.956667	0.1	23.546936
15.958333	0.1	23.546578
15.960000	0.1	23.549141
15.961667	0.1	23.554803
15.963333	0.1	23.562671
15.965000	0.1	23.571612
15.966667	0.1	23.581387
15.968333	0.1	23.592831
15.970000	0.1	23.607136
15.971667	0.1	23.624422
15.973333	0.1	23.642839
15.975000	0.1	23.660125
15.976667	0.1	23.675860
15.978333	0.1	23.691715
15.980000	0.1	23.709954
15.981667	0.1	23.732068
15.983333	0.1	23.758115
15.985000	0.1	23.786189
15.986667	0.1	23.813845
15.988333	0.1	23.840429
15.990000	0.1	23.866655
15.991667	0.1	23.893477
15.993333	0.1	23.921730
15.995000	0.1	23.951591
15.996667	0.1	23.982884
15.998333	0.1	24.015607
16.000000	0.1	24.049641
16.001667	0.1	24.084569
16.003333	0.1	24.120511
16.005000	0.1	24.158360
16.006667	0.1	24.198832
16.008333	0.1	24.241330
16.010000	0.1	24.284960
16.011667	0.1	24.329366
16.013333	0.1	24.374188
16.015000	0.1	24.418773
16.016667	0.1	24.462701
16.018333	0.1	24.506332
16.020000	0.1	24.550261
16.021667	0.1	24.594368
16.023333	0.1	24.638475
16.025000	0.1	24.682643
16.026667	0.1	24.727465
16.028333	0.1	24.774076
16.030000	0.1	24.822952
16.031667	0.1	24.873258
16.033333	0.1	24.923207
16.035000	0.1	24.971487
16.036667	0.1	25.018097
16.038333	0.1	25.064053
16.040000	0.1	25.110067
16.041667	0.1	25.155725
16.043333	0.1	25.199713
16.045000	0.1	25.241257
16.046667	0.1	25.281014
16.048333	0.1	25.319816
16.050000	0.1	25.357427
16.051667	0.1	25.393368
16.053333	0.1	25.427939
16.055000	0.1	25.462033
16.056667	0.1	25.495590
16.058333	0.1	25.527479
16.060000	0.1	25.556804
16.061667	0.1	25.583984
16.063333	0.1	25.610329
16.065000	0.1	25.637449
16.066667	0.1	25.665583
16.068333	0.1	25.692405
16.070000	0.1	25.714935
16.071667	0.1	25.731386
16.073333	0.1	25.742532
16.075000	0.1	25.750877
16.076667	0.1	25.758328
16.078333	0.1	25.765480
16.080000	0.1	25.771739
16.081667	0.1	25.775971
16.083333	0.1	25.777938
16.085000	0.1	25.778236
16.086667	0.1	25.777580
16.088333	0.1	25.776328
16.090000	0.1	25.774063
16.091667	0.1	25.770427
16.093333	0.1	25.765659
16.095000	0.1	25.759758
16.096667	0.1	25.752009
16.098333	0.1	25.741936
16.100000	0.1	25.729539
16.101667	0.1	25.715233
16.103333	0.1	25.698604
16.105000	0.1	25.678875
16.106667	0.1	25.656165
16.108333	0.1	25.632204
16.110000	0.1	25.609912
16.111667	0.1	25.591673
16.113333	0.1	25.577606
16.115000	0.1	25.566222
16.116667	0.1	25.555791
16.118333	0.1	25.545360
16.120000	0.1	25.534274
16.121667	0.1	25.523008
16.123333	0.1	25.512578
16.125000	0.1	25.503637
16.126667	0.1	25.496246
16.128333	0.1	25.489451
16.130000	0.1	25.483133
16.131667	0.1	25.478841
16.133333	0.1	25.478305
16.135000	0.1	25.481702
16.136667	0.1	25.488736
16.138333	0.1	25.498809
16.140000	0.1	25.511505
16.141667	0.1	25.526167
16.143333	0.1	25.542142
16.145000	0.1	25.558473
16.146667	0.1	25.575103
16.148333	0.1	25.592805
16.150000	0.1	25.612237
16.151667	0.1	25.633217
16.153333	0.1	25.655510
16.155000	0.1	25.679828
16.156667	0.1	25.707008
16.158333	0.1	25.736930
16.160000	0.1	25.768758
16.161667	0.1	25.801541
16.163333	0.1	25.835039
16.165000	0.1	25.870563
16.166667	0.1	25.909902
16.168333	0.1	25.953890
16.170000	0.1	26.001395
16.171667	0.1	26.050152
16.173333	0.1	26.098372
16.175000	0.1	26.146115
16.176667	0.1	26.194634
16.178333	0.1	26.244702
16.180000	0.1	26.295842
16.181667	0.1	26.346923
16.183333	0.1	26.397885
16.185000	0.1	26.449265
16.186667	0.1	26.501538
16.188333	0.1	26.555003
16.190000	0.1	26.609482
16.191667	0.1	26.664497
16.193333	0.1	26.720406
16.195000	0.1	26.778044
16.196667	0.1	26.837529
16.198333	0.1	26.897670
16.200000	0.1	26.957573
16.201667	0.1	27.017059
16.203333	0.1	27.076842
16.205000	0.1	27.137639
16.206667	0.1	27.199032
16.208333	0.1	27.260722
16.210000	0.1	27.323605
16.211667	0.1	27.389290
16.213333	0.1	27.458669
16.215000	0.1	27.531447
16.216667	0.1	27.605952
16.218333	0.1	27.679445
16.220000	0.1	27.749659
16.221667	0.1	27.816118
16.223333	0.1	27.880313
16.225000	0.1	27.944268
16.226667	0.1	28.009595
16.228333	0.1	28.077008
16.230000	0.1	28.146388
16.231667	0.1	28.216364
16.233333	0.1	28.285863
16.235000	0.1	28.353991
16.236667	0.1	28.421106
16.238333	0.1	28.488519
16.240000	0.1	28.557362
16.241667	0.1	28.627576
16.243333	0.1	28.698923
16.245000	0.1	28.771462
16.246667	0.1	28.844477
16.248333	0.1	28.916599
16.250000	0.1	28.987231
16.251667	0.1	29.056432
16.253333	0.1	29.124917
16.255000	0.1	29.192807
16.256667	0.1	29.259743
16.258333	0.1	29.325427
16.260000	0.1	29.390337
16.261667	0.1	29.455604
16.263333	0.1	29.521765
16.265000	0.1	29.588761
16.266667	0.1	29.656412
16.268333	0.1	29.724838
16.270000	0.1	29.794278
16.271667	0.1	29.864492
16.273333	0.1	29.933991
16.275000	0.1	30.001463
16.276667	0.1	30.066909
16.278333	0.1	30.131580
16.280000	0.1	30.197145
16.281667	0.1	30.263843
16.283333	0.1	30.330302
16.285000	0.1	30.396165
16.286667	0.1	30.462207
16.288333	0.1	30.529441
16.290000	0.1	30.598165
16.291667	0.1	30.668141
16.293333	0.1	30.738832
16.295000	0.1	30.809941
16.296667	0.1	30.881288
16.298333	0.1	30.952098
16.300000	0.1	31.022133
16.301667	0.1	31.091394
16.303333	0.1	31.159999
16.305000	0.1	31.228425
16.306667	0.1	31.297328
16.308333	0.1	31.368079
16.310000	0.1	31.442108
16.311667	0.1	31.519773
16.313333	0.1	31.599881
16.315000	0.1	31.679751
16.316667	0.1	31.756522
16.318333	0.1	31.829657
16.320000	0.1	31.901361
16.321667	0.1	31.974020
16.323333	0.1	32.048466
16.325000	0.1	32.124521
16.326667	0.1	32.201888
16.328333	0.1	32.280685
16.330000	0.1	32.360556
16.331667	0.1	32.440605
16.333333	0.1	32.520773
16.335000	0.1	32.601358
16.336667	0.1	32.682600
16.338333	0.1	32.764198
16.340000	0.1	32.846095
16.341667	0.1	32.928648
16.343333	0.1	33.011975
16.345000	0.1	33.095779
16.346667	0.1	33.179226
16.348333	0.1	33.261599
16.350000	0.1	33.342661
16.351667	0.1	33.423903
16.353333	0.1	33.507468
16.355000	0.1	33.594789
16.356667	0.1	33.685984
16.358333	0.1	33.779444
16.360000	0.1	33.872428
16.361667	0.1	33.962431
16.363333	0.1	34.048679
16.365000	0.1	34.131827
16.366667	0.1	34.213068
16.368333	0.1	34.293952
16.370000	0.1	34.375848
16.371667	0.1	34.460010
16.373333	0.1	34.546437
16.375000	0.1	34.634533
16.376667	0.1	34.724178
16.378333	0.1	34.816148
16.380000	0.1	34.910860
16.381667	0.1	35.007062
16.383333	0.1	35.102668
16.385000	0.1	35.195710
16.386667	0.1	35.285654
16.388333	0.1	35.373869
16.390000	0.1	35.462799
16.391667	0.1	35.554054
16.393333	0.1	35.647990
16.395000	0.1	35.744252
16.396667	0.1	35.842302
16.398333	0.1	35.941722
16.400000	0.1	36.041322
16.401667	0.1	36.139788
16.403333	0.1	36.236050
16.405000	0.1	36.329629
16.406667	0.1	36.420705
16.408333	0.1	36.510827
16.410000	0.1	36.602618
16.411667	0.1	36.697926
16.413333	0.1	36.796572
16.415000	0.1	36.897244
16.416667	0.1	36.998632
16.418333	0.1	37.099960
16.420000	0.1	37.201228
16.421667	0.1	37.302615
16.423333	0.1	37.403884
16.425000	0.1	37.504735
16.426667	0.1	37.605944
16.428333	0.1	37.709060
16.430000	0.1	37.814202
16.431667	0.1	37.919762
16.433333	0.1	38.024547
16.435000	0.1	38.129153
16.436667	0.1	38.234594
16.438333	0.1	38.340988
16.440000	0.1	38.447561
16.441667	0.1	38.553359
16.443333	0.1	38.657787
16.445000	0.1	38.761201
16.446667	0.1	38.864555
16.448333	0.1	38.968208
16.450000	0.1	39.070847
16.451667	0.1	39.171817
16.453333	0.1	39.272490
16.455000	0.1	39.374950
16.456667	0.1	39.479675
16.458333	0.1	39.585295
16.460000	0.1	39.690914
16.461667	0.1	39.797308
16.463333	0.1	39.906206
16.465000	0.1	40.017667
16.466667	0.1	40.129724
16.468333	0.1	40.240290
16.470000	0.1	40.349367
16.471667	0.1	40.458622
16.473333	0.1	40.569010
16.475000	0.1	40.679576
16.476667	0.1	40.789070
16.478333	0.1	40.897610
16.480000	0.1	41.005912
16.481667	0.1	41.114333
16.483333	0.1	41.223111
16.485000	0.1	41.332069
16.486667	0.1	41.440847
16.488333	0.1	41.549804
16.490000	0.1	41.659894
16.491667	0.1	41.772547
16.493333	0.1	41.888299
16.495000	0.1	42.006555
16.496667	0.1	42.126300
16.498333	0.1	42.246642
16.500000	0.1	42.366865
16.501667	0.1	42.487207
16.503333	0.1	42.608562
16.505000	0.1	42.731764
16.506667	0.1	42.856934
16.508333	0.1	42.983117
16.510000	0.1	43.109002
16.511667	0.1	43.233576
16.513333	0.1	43.357256
16.515000	0.1	43.481114
16.516667	0.1	43.606165
16.518333	0.1	43.732765
16.520000	0.1	43.860915
16.521667	0.1	43.991091
16.523333	0.1	44.124308
16.525000	0.1	44.261577
16.526667	0.1	44.403436
16.528333	0.1	44.549408
16.530000	0.1	44.697705
16.531667	0.1	44.845226
16.533333	0.1	44.990065
16.535000	0.1	45.133653
16.536667	0.1	45.279029
16.538333	0.1	45.429113
16.540000	0.1	45.585158
16.541667	0.1	45.746329
16.543333	0.1	45.910242
16.545000	0.1	46.075168
16.546667	0.1	46.241405
16.548333	0.1	46.410087
16.550000	0.1	46.582344
16.551667	0.1	46.758535
16.553333	0.1	46.938303
16.555000	0.1	47.121230
16.556667	0.1	47.306421
16.558333	0.1	47.492686
16.560000	0.1	47.679785
16.561667	0.1	47.868672
16.563333	0.1	48.060301
16.565000	0.1	48.255566
16.566667	0.1	48.454884
16.568333	0.1	48.657837
16.570000	0.1	48.864129
16.571667	0.1	49.073699
16.573333	0.1	49.286726
16.575000	0.1	49.503747
16.576667	0.1	49.725297
16.578333	0.1	49.951378
16.580000	0.1	50.181749
16.581667	0.1	50.416055
16.583333	0.1	50.653818
16.585000	0.1	50.894979
16.586667	0.1	51.139954
16.588333	0.1	51.389816
16.590000	0.1	51.645759
16.591667	0.1	51.907423
16.593333	0.1	52.174214
16.595000	0.1	52.446011
16.596667	0.1	52.722696
16.598333	0.1	53.003970
16.600000	0.1	53.289834
16.601667	0.1	53.580883
16.603333	0.1	53.878013
16.605000	0.1	54.183010
16.606667	0.1	54.497484
16.608333	0.1	54.821673
16.610000	0.1	55.154506
16.611667	0.1	55.495563
16.613333	0.1	55.844787
16.615000	0.1	56.202236
16.616667	0.1	56.567493
16.618333	0.1	56.938830
16.620000	0.1	57.314101
16.621667	0.1	57.693127
16.623333	0.1	58.077279
16.625000	0.1	58.467272
16.626667	0.1	58.862630
16.628333	0.1	59.262577
16.630000	0.1	59.666637
16.631667	0.1	60.075346
16.633333	0.1	60.489062
16.635000	0.1	60.906414
16.636667	0.1	61.324183
16.638333	0.1	61.738078
16.640000	0.1	62.144998
16.641667	0.1	62.544290
16.643333	0.1	62.937025
16.645000	0.1	63.323442
16.646667	0.1	63.702170
16.648333	0.1	64.071361
16.650000	0.1	64.429704
16.651667	0.1	64.777676
16.653333	0.1	65.115992
16.655000	0.1	65.442983
16.656667	0.1	65.754835
16.658333	0.1	66.048626
16.660000	0.1	66.322688
16.661667	0.1	66.575948
16.663333	0.1	66.807572
16.665000	0.1	67.017380
16.666667	0.1	67.206029
16.668333	0.1	67.374531
16.670000	0.1	67.522828
16.671667	0.1	67.649130
16.673333	0.1	67.750935
16.675000	0.1	67.826692
16.676667	0.1	67.876403
16.678333	0.1	67.901258
16.680000	0.1	67.902748
16.681667	0.1	67.882125
16.683333	0.1	67.840163
16.685000	0.1	67.777518
16.686667	0.1	67.694966
16.688333	0.1	67.593579
16.690000	0.1	67.474906
16.691667	0.1	67.340736
16.693333	0.1	67.192558
16.695000	0.1	67.031745
16.696667	0.1	66.859547
16.698333	0.1	66.677634
16.700000	0.1	66.487972
16.701667	0.1	66.291932
16.703333	0.1	66.089515
16.705000	0.1	65.880362
16.706667	0.1	65.665368
16.708333	0.1	65.447156
16.710000	0.1	65.229003
16.711667	0.1	65.013413
16.713333	0.1	64.801399
16.715000	0.1	64.593259
16.716667	0.1	64.390186
16.718333	0.1	64.193312
16.720000	0.1	64.002875
16.721667	0.1	63.818459
16.723333	0.1	63.640539
16.725000	0.1	63.471381
16.726667	0.1	63.313309
16.728333	0.1	63.166503
16.730000	0.1	63.029412
16.731667	0.1	62.901441
16.733333	0.1	62.783305
16.735000	0.1	62.675003
16.736667	0.1	62.576000
16.738333	0.1	62.486175
16.740000	0.1	62.406484
16.741667	0.1	62.337104
16.743333	0.1	62.277261
16.745000	0.1	62.225942
16.746667	0.1	62.183086
16.748333	0.1	62.149648
16.750000	0.1	62.126402
16.751667	0.1	62.112752
16.753333	0.1	62.106971
16.755000	0.1	62.107030
16.756667	0.1	62.112097
16.758333	0.1	62.122468
16.760000	0.1	62.139396
16.761667	0.1	62.163595
16.763333	0.1	62.195484
16.765000	0.1	62.234465
16.766667	0.1	62.278572
16.768333	0.1	62.325183
16.770000	0.1	62.373225
16.771667	0.1	62.424008
16.773333	0.1	62.479977
16.775000	0.1	62.542561
16.776667	0.1	62.611286
16.778333	0.1	62.684778
16.780000	0.1	62.761907
16.781667	0.1	62.842671
16.783333	0.1	62.926952
16.785000	0.1	63.013915
16.786667	0.1	63.101832
16.788333	0.1	63.189093
16.790000	0.1	63.275520
16.791667	0.1	63.361589
16.793333	0.1	63.448373
16.795000	0.1	63.537303
16.796667	0.1	63.628975
16.798333	0.1	63.722495
16.800000	0.1	63.816730
16.801667	0.1	63.912038
16.803333	0.1	64.009789
16.805000	0.1	64.110402
16.806667	0.1	64.212863
16.808333	0.1	64.315382
16.810000	0.1	64.416651
16.811667	0.1	64.516906
16.813333	0.1	64.617936
16.815000	0.1	64.722184
16.816667	0.1	64.829949
16.818333	0.1	64.939801
16.820000	0.1	65.050069
16.821667	0.1	65.160040
16.823333	0.1	65.269593
16.825000	0.1	65.379385
16.826667	0.1	65.489713
16.828333	0.1	65.600459
16.830000	0.1	65.711800
16.831667	0.1	65.824632
16.833333	0.1	65.939550
16.835000	0.1	66.055600
16.836667	0.1	66.170816
16.838333	0.1	66.284243
16.840000	0.1	66.396538
16.841667	0.1	66.509728
16.843333	0.1	66.625063
16.845000	0.1	66.742067
16.846667	0.1	66.859905
16.848333	0.1	66.977505
16.850000	0.1	67.094211
16.851667	0.1	67.210738
16.853333	0.1	67.328874
16.855000	0.1	67.450051
16.856667	0.1	67.574445
16.858333	0.1	67.700211
16.860000	0.1	67.824725
16.861667	0.1	67.946498
16.863333	0.1	68.065349
16.865000	0.1	68.182472
16.866667	0.1	68.299178
16.868333	0.1	68.416123
16.870000	0.1	68.534021
16.871667	0.1	68.653170
16.873333	0.1	68.773155
16.875000	0.1	68.893377
16.876667	0.1	69.014017
16.878333	0.1	69.136087
16.880000	0.1	69.260065
16.881667	0.1	69.385294
16.883333	0.1	69.510583
16.885000	0.1	69.634382
16.886667	0.1	69.756393
16.888333	0.1	69.877509
16.890000	0.1	69.998209
16.891667	0.1	70.118312
16.893333	0.1	70.238058
16.895000	0.1	70.358698
16.896667	0.1	70.481245
16.898333	0.1	70.605401
16.900000	0.1	70.730392
16.901667	0.1	70.855324
16.903333	0.1	70.979599
16.905000	0.1	71.103100
16.906667	0.1	71.224932
16.908333	0.1	71.343724
16.910000	0.1	71.459417
16.911667	0.1	71.573798
16.913333	0.1	71.688239
16.915000	0.1	71.802978
16.916667	0.1	71.917836
16.918333	0.1	72.032694
16.920000	0.1	72.147314
16.921667	0.1	72.261457
16.923333	0.1	72.374825
16.925000	0.1	72.486941
16.926667	0.1	72.597091
16.928333	0.1	72.704737
16.930000	0.1	72.810356
16.931667	0.1	72.915022
16.933333	0.1	73.019211
16.935000	0.1	73.122327
16.936667	0.1	73.223774
16.938333	0.1	73.323433
16.940000	0.1	73.421423
16.941667	0.1	73.517983
16.943333	0.1	73.613648
16.945000	0.1	73.708896
16.946667	0.1	73.803012
16.948333	0.1	73.894982
16.950000	0.1	73.983912
16.951667	0.1	74.069385
16.953333	0.1	74.151401
16.955000	0.1	74.230616
16.956667	0.1	74.308042
16.958333	0.1	74.385051
16.960000	0.1	74.463014
16.961667	0.1	74.542050
16.963333	0.1	74.620847
16.965000	0.1	74.697559
16.966667	0.1	74.770693
16.968333	0.1	74.839179
16.970000	0.1	74.902420
16.971667	0.1	74.961786
16.973333	0.1	75.019841
16.975000	0.1	75.078730
16.976667	0.1	75.138871
16.978333	0.1	75.199609
16.980000	0.1	75.259213
16.981667	0.1	75.316553
16.983333	0.1	75.371747
16.985000	0.1	75.425749
16.986667	0.1	75.478916
16.988333	0.1	75.530116
16.990000	0.1	75.578098
16.991667	0.1	75.623219
16.993333	0.1	75.667207
16.995000	0.1	75.712030
16.996667	0.1	75.758521
16.998333	0.1	75.806563
17.000000	0.1	75.854962
17.001667	0.1	75.902824
17.003333	0.1	75.950091
17.005000	0.1	75.997119
17.006667	0.1	76.043670
17.008333	0.1	76.089804
17.010000	0.1	76.136236
17.011667	0.1	76.183264
17.013333	0.1	76.229875
17.015000	0.1	76.274221
17.016667	0.1	76.315944
17.018333	0.1	76.356892
17.020000	0.1	76.399629
17.021667	0.1	76.445524
17.023333	0.1	76.493923
17.025000	0.1	76.542620
17.026667	0.1	76.589827
17.028333	0.1	76.634590
17.030000	0.1	76.677506
17.031667	0.1	76.720004
17.033333	0.1	76.764171
17.035000	0.1	76.811080
17.036667	0.1	76.860909
17.038333	0.1	76.912527
17.040000	0.1	76.964145
17.041667	0.1	77.014391
17.043333	0.1	77.063207
17.045000	0.1	77.111964
17.046667	0.1	77.162986
17.048333	0.1	77.216987
17.050000	0.1	77.272360
17.051667	0.1	77.326660
17.053333	0.1	77.378278
17.055000	0.1	77.427630
17.056667	0.1	77.477221
17.058333	0.1	77.529077
17.060000	0.1	77.583675
17.061667	0.1	77.640061
17.063333	0.1	77.697282
17.065000	0.1	77.755039
17.066667	0.1	77.812736
17.068333	0.1	77.869897
17.070000	0.1	77.926700
17.071667	0.1	77.983861
17.073333	0.1	78.042273
17.075000	0.1	78.102057
17.076667	0.1	78.163092
17.078333	0.1	78.225200
17.080000	0.1	78.287964
17.081667	0.1	78.351264
17.083333	0.1	78.415220
17.085000	0.1	78.480129
17.086667	0.1	78.545873
17.088333	0.1	78.611617
17.090000	0.1	78.676348
17.091667	0.1	78.739469
17.093333	0.1	78.801279
17.095000	0.1	78.863149
17.096667	0.1	78.927283
17.098333	0.1	78.995888
17.100000	0.1	79.068785
17.101667	0.1	79.142873
17.103333	0.1	79.215174
17.105000	0.1	79.284852
17.106667	0.1	79.353754
17.108333	0.1	79.424207
17.110000	0.1	79.496746
17.111667	0.1	79.569881
17.113333	0.1	79.642479
17.115000	0.1	79.714601
17.116667	0.1	79.787378
17.118333	0.1	79.861765
17.120000	0.1	79.937999
17.121667	0.1	80.015008
17.123333	0.1	80.091422
17.125000	0.1	80.166702
17.126667	0.1	80.241566
17.128333	0.1	80.316548
17.130000	0.1	80.391591
17.131667	0.1	80.466275
17.133333	0.1	80.540364
17.135000	0.1	80.614214
17.136667	0.1	80.688779
17.138333	0.1	80.764597
17.140000	0.1	80.841606
17.141667	0.1	80.919569
17.143333	0.1	80.998664
17.145000	0.1	81.078713
17.146667	0.1	81.159716
17.148333	0.1	81.241076
17.150000	0.1	81.322198
17.151667	0.1	81.402962
17.153333	0.1	81.484382
17.155000	0.1	81.566577
17.156667	0.1	81.648116
17.158333	0.1	81.727748
17.160000	0.1	81.805353
17.161667	0.1	81.881409
17.163333	0.1	81.956749
17.165000	0.1	82.032268
17.166667	0.1	82.108503
17.168333	0.1	82.184677
17.170000	0.1	82.259123
17.171667	0.1	82.330768
17.173333	0.1	82.401161
17.175000	0.1	82.472687
17.176667	0.1	82.546537
17.178333	0.1	82.622175
17.180000	0.1	82.698887
17.181667	0.1	82.775955
17.183333	0.1	82.852488
17.185000	0.1	82.927947
17.186667	0.1	83.001857
17.188333	0.1	83.073740
17.190000	0.1	83.143954
17.191667	0.1	83.213811
17.193333	0.1	83.284204
17.195000	0.1	83.355611
17.196667	0.1	83.428805
17.198333	0.1	83.504563
17.200000	0.1	83.582585
17.201667	0.1	83.661680
17.203333	0.1	83.740120
17.205000	0.1	83.817070
17.206667	0.1	83.892648
17.208333	0.1	83.967452
17.210000	0.1	84.041898
17.211667	0.1	84.116106
17.213333	0.1	84.190076
17.215000	0.1	84.264581
17.216667	0.1	84.341531
17.218333	0.1	84.422534
17.220000	0.1	84.507649
17.221667	0.1	84.595268
17.223333	0.1	84.683245
17.225000	0.1	84.770327
17.226667	0.1	84.857052
17.228333	0.1	84.944015
17.230000	0.1	85.031157
17.231667	0.1	85.119372
17.233333	0.1	85.210328
17.235000	0.1	85.304265
17.236667	0.1	85.400050
17.238333	0.1	85.496729
17.240000	0.1	85.593825
17.241667	0.1	85.690801
17.243333	0.1	85.786944
17.245000	0.1	85.881954
17.246667	0.1	85.976665
17.248333	0.1	86.072808
17.250000	0.1	86.172347
17.251667	0.1	86.276715
17.253333	0.1	86.385136
17.255000	0.1	86.495107
17.256667	0.1	86.604183
17.258333	0.1	86.711471
17.260000	0.1	86.817568
17.261667	0.1	86.923604
17.263333	0.1	87.031012
17.265000	0.1	87.140089
17.266667	0.1	87.250536
17.268333	0.1	87.362354
17.270000	0.1	87.475603
17.271667	0.1	87.590163
17.273333	0.1	87.705200
17.275000	0.1	87.819939
17.276667	0.1	87.934320
17.278333	0.1	88.049238
17.280000	0.1	88.165348
17.281667	0.1	88.283306
17.283333	0.1	88.403945
17.285000	0.1	88.527983
17.286667	0.1	88.655417
17.288333	0.1	88.784938
17.290000	0.1	88.914221
17.291667	0.1	89.041834
17.293333	0.1	89.168017
17.295000	0.1	89.294022
17.296667	0.1	89.421278
17.298333	0.1	89.551216
17.300000	0.1	89.685147
17.301667	0.1	89.823549
17.303333	0.1	89.967197
17.305000	0.1	90.117221
17.306667	0.1	90.274816
17.308333	0.1	90.439385
17.310000	0.1	90.608841
17.311667	0.1	90.780442
17.313333	0.1	90.952581
17.315000	0.1	91.125732
17.316667	0.1	91.301625
17.318333	0.1	91.482466
17.320000	0.1	91.670221
17.321667	0.1	91.865664
17.323333	0.1	92.068976
17.325000	0.1	92.279976
17.326667	0.1	92.497652
17.328333	0.1	92.720395
17.330000	0.1	92.946416
17.331667	0.1	93.175000
17.333333	0.1	93.407696
17.335000	0.1	93.646770
17.336667	0.1	93.893355
17.338333	0.1	94.146794
17.340000	0.1	94.406193
17.341667	0.1	94.670957
17.343333	0.1	94.940787
17.345000	0.1	95.215743
17.346667	0.1	95.494991
17.348333	0.1	95.777279
17.350000	0.1	96.061831
17.351667	0.1	96.349484
17.353333	0.1	96.641308
17.355000	0.1	96.935695
17.356667	0.1	97.228592
17.358333	0.1	97.517079
17.360000	0.1	97.802466
17.361667	0.1	98.088628
17.363333	0.1	98.377353
17.365000	0.1	98.667329
17.366667	0.1	98.956889
17.368333	0.1	99.245554
17.370000	0.1	99.532908
17.371667	0.1	99.817640
17.373333	0.1	100.097722
17.375000	0.1	100.371426
17.376667	0.1	100.637680
17.378333	0.1	100.897080
17.380000	0.1	101.150519
17.381667	0.1	101.397938
17.383333	0.1	101.637846
17.385000	0.1	101.868218
17.386667	0.1	102.088457
17.388333	0.1	102.300412
17.390000	0.1	102.505928
17.391667	0.1	102.704412
17.393333	0.1	102.893537
17.395000	0.1	103.071398
17.396667	0.1	103.236562
17.398333	0.1	103.387660
17.400000	0.1	103.524214
17.401667	0.1	103.647596
17.403333	0.1	103.760547
17.405000	0.1	103.865689
17.406667	0.1	103.964633
17.408333	0.1	104.056007
17.410000	0.1	104.135758
17.411667	0.1	104.201144
17.413333	0.1	104.253358
17.415000	0.1	104.295379
17.416667	0.1	104.329056
17.418333	0.1	104.354626
17.420000	0.1	104.371316
17.421667	0.1	104.378230
17.423333	0.1	104.374534
17.425000	0.1	104.359752
17.426667	0.1	104.334301
17.428333	0.1	104.299492
17.430000	0.1	104.257411
17.431667	0.1	104.210204
17.433333	0.1	104.157990
17.435000	0.1	104.099161
17.436667	0.1	104.032761
17.438333	0.1	103.959447
17.440000	0.1	103.880352
17.441667	0.1	103.796131
17.443333	0.1	103.706545
17.445000	0.1	103.612012
17.446667	0.1	103.513545
17.448333	0.1	103.412396
17.450000	0.1	103.308326
17.451667	0.1	103.200919
17.453333	0.1	103.090650
17.455000	0.1	102.979309
17.456667	0.1	102.867431
17.458333	0.1	102.753467
17.460000	0.1	102.635390
17.461667	0.1	102.513737
17.463333	0.1	102.391428
17.465000	0.1	102.272338
17.466667	0.1	102.158314
17.468333	0.1	102.048284
17.470000	0.1	101.939446
17.471667	0.1	101.829416
17.473333	0.1	101.717121
17.475000	0.1	101.603991
17.476667	0.1	101.493365
17.478333	0.1	101.388043
17.480000	0.1	101.288384
17.481667	0.1	101.192898
17.483333	0.1	101.100093
17.485000	0.1	101.009196
17.486667	0.1	100.919312
17.488333	0.1	100.829488
17.490000	0.1	100.740320
17.491667	0.1	100.653356
17.493333	0.1	100.569910
17.495000	0.1	100.490934
17.496667	0.1	100.417203
17.498333	0.1	100.348359
17.500000	0.1	100.282317
17.501667	0.1	100.217944
17.503333	0.1	100.156611
17.505000	0.1	100.100285
17.506667	0.1	100.048667
17.508333	0.1	99.999732
17.510000	0.1	99.951690
17.511667	0.1	99.904066
17.513333	0.1	99.857694
17.515000	0.1	99.814302
17.516667	0.1	99.775082
17.518333	0.1	99.739617
17.520000	0.1	99.706298
17.521667	0.1	99.674469
17.523333	0.1	99.644846
17.525000	0.1	99.617904
17.526667	0.1	99.593705
17.528333	0.1	99.572664
17.530000	0.1	99.555141
17.531667	0.1	99.540895
17.533333	0.1	99.528736
17.535000	0.1	99.516755
17.536667	0.1	99.504358
17.538333	0.1	99.493211
17.540000	0.1	99.485522
17.541667	0.1	99.481589
17.543333	0.1	99.479979
17.545000	0.1	99.479026
17.546667	0.1	99.477953
17.548333	0.1	99.477774
17.550000	0.1	99.480575
17.551667	0.1	99.487907
17.553333	0.1	99.499589
17.555000	0.1	99.514669
17.556667	0.1	99.531776
17.558333	0.1	99.550134
17.560000	0.1	99.569565
17.561667	0.1	99.590605
17.563333	0.1	99.613792
17.565000	0.1	99.639362
17.566667	0.1	99.666959
17.568333	0.1	99.696404
17.570000	0.1	99.728709
17.571667	0.1	99.764889
17.573333	0.1	99.805361
17.575000	0.1	99.848992
17.576667	0.1	99.893993
17.578333	0.1	99.939412
17.580000	0.1	99.986202
17.581667	0.1	100.036150
17.583333	0.1	100.089735
17.585000	0.1	100.145942
17.586667	0.1	100.202626
17.588333	0.1	100.258535
17.590000	0.1	100.313550
17.591667	0.1	100.368804
17.593333	0.1	100.425488
17.595000	0.1	100.484377
17.596667	0.1	100.545174
17.598333	0.1	100.607520
17.600000	0.1	100.671357
17.601667	0.1	100.737339
17.603333	0.1	100.806540
17.605000	0.1	100.879735
17.606667	0.1	100.955910
17.608333	0.1	101.032323
17.610000	0.1	101.106232
17.611667	0.1	101.176566
17.613333	0.1	101.244515
17.615000	0.1	101.312286
17.616667	0.1	101.381368
17.618333	0.1	101.452535
17.620000	0.1	101.526386
17.621667	0.1	101.602322
17.623333	0.1	101.678676
17.625000	0.1	101.754135
17.626667	0.1	101.828879
17.628333	0.1	101.903027
17.630000	0.1	101.975566
17.631667	0.1	102.045840
17.633333	0.1	102.114207
17.635000	0.1	102.181560
17.636667	0.1	102.247721
17.638333	0.1	102.312511
17.640000	0.1	102.375811
17.641667	0.1	102.438277
17.643333	0.1	102.500445
17.645000	0.1	102.561897
17.646667	0.1	102.621859
17.648333	0.1	102.679855
17.650000	0.1	102.735824
17.651667	0.1	102.789945
17.653333	0.1	102.842754
17.655000	0.1	102.894253
17.656667	0.1	102.943963
17.658333	0.1	102.991527
17.660000	0.1	103.037125
17.661667	0.1	103.081352
17.663333	0.1	103.124803
17.665000	0.1	103.167242
17.666667	0.1	103.207177
17.668333	0.1	103.243596
17.670000	0.1	103.277153
17.671667	0.1	103.309101
17.673333	0.1	103.340095
17.675000	0.1	103.370077
17.676667	0.1	103.399044
17.678333	0.1	103.426105
17.680000	0.1	103.450126
17.681667	0.1	103.470451
17.683333	0.1	103.487438
17.685000	0.1	103.501684
17.686667	0.1	103.513962
17.688333	0.1	103.525526
17.690000	0.1	103.537148
17.691667	0.1	103.548414
17.693333	0.1	103.558248
17.695000	0.1	103.565878
17.696667	0.1	103.570944
17.698333	0.1	103.572971
17.700000	0.1	103.571421
17.701667	0.1	103.567070
17.703333	0.1	103.561527
17.705000	0.1	103.555447
17.706667	0.1	103.548235
17.708333	0.1	103.539473
17.710000	0.1	103.530115
17.711667	0.1	103.520936
17.713333	0.1	103.511876
17.715000	0.1	103.502339
17.716667	0.1	103.491909
17.718333	0.1	103.480107
17.720000	0.1	103.466636
17.721667	0.1	103.450960
17.723333	0.1	103.433138
17.725000	0.1	103.414840
17.726667	0.1	103.397674
17.728333	0.1	103.381342
17.730000	0.1	103.365070
17.731667	0.1	103.348738
17.733333	0.1	103.332585
17.735000	0.1	103.316432
17.736667	0.1	103.299445
17.738333	0.1	103.280431
17.740000	0.1	103.258914
17.741667	0.1	103.235609
17.743333	0.1	103.212065
17.745000	0.1	103.188938
17.746667	0.1	103.165573
17.748333	0.1	103.141254
17.750000	0.1	103.116399
17.751667	0.1	103.091008
17.753333	0.1	103.064484
17.755000	0.1	103.036827
17.756667	0.1	103.009290
17.758333	0.1	102.983362
17.760000	0.1	102.960175
17.761667	0.1	102.940685
17.763333	0.1	102.924234
17.765000	0.1	102.907902
17.766667	0.1	102.888471
17.768333	0.1	102.864987
17.770000	0.1	102.838463
17.771667	0.1	102.811462
17.773333	0.1	102.786130
17.775000	0.1	102.763182
17.776667	0.1	102.741486
17.778333	0.1	102.719671
17.780000	0.1	102.697081
17.781667	0.1	102.674312
17.783333	0.1	102.652735
17.785000	0.1	102.632350
17.786667	0.1	102.612144
17.788333	0.1	102.591640
17.790000	0.1	102.571851
17.791667	0.1	102.554149
17.793333	0.1	102.538651
17.795000	0.1	102.523989
17.796667	0.1	102.509087
17.798333	0.1	102.494127
17.800000	0.1	102.479762
17.801667	0.1	102.466232
17.803333	0.1	102.453298
17.805000	0.1	102.439827
17.806667	0.1	102.424866
17.808333	0.1	102.409011
17.810000	0.1	102.394110
17.811667	0.1	102.382785
17.813333	0.1	102.377063
17.815000	0.1	102.376586
17.816667	0.1	102.378792
17.818333	0.1	102.380878
17.820000	0.1	102.381414
17.821667	0.1	102.380520
17.823333	0.1	102.378911
17.825000	0.1	102.377361
17.826667	0.1	102.375990
17.828333	0.1	102.375573
17.830000	0.1	102.377540
17.831667	0.1	102.382845
17.833333	0.1	102.391249
17.835000	0.1	102.401799
17.836667	0.1	102.413660
17.838333	0.1	102.425879
17.840000	0.1	102.437860
17.841667	0.1	102.449960
17.843333	0.1	102.462596
17.845000	0.1	102.474994
17.846667	0.1	102.485842
17.848333	0.1	102.494484
17.850000	0.1	102.502114
17.851667	0.1	102.510816
17.853333	0.1	102.522618
17.855000	0.1	102.538234
17.856667	0.1	102.556712
17.858333	0.1	102.576500
17.860000	0.1	102.596527
17.861667	0.1	102.616614
17.863333	0.1	102.637357
17.865000	0.1	102.659589
17.866667	0.1	102.684325
17.868333	0.1	102.710730
17.870000	0.1	102.736718
17.871667	0.1	102.760619
17.873333	0.1	102.782494
17.875000	0.1	102.803534
17.876667	0.1	102.824336
17.878333	0.1	102.845079
17.880000	0.1	102.864927
17.881667	0.1	102.882749
17.883333	0.1	102.898544
17.885000	0.1	102.913565
17.886667	0.1	102.929300
17.888333	0.1	102.946168
17.890000	0.1	102.963454
17.891667	0.1	102.979130
17.893333	0.1	102.992124
17.895000	0.1	103.003270
17.896667	0.1	103.014296
17.898333	0.1	103.025621
17.900000	0.1	103.036887
17.901667	0.1	103.046960
17.903333	0.1	103.055364
17.905000	0.1	103.062099
17.906667	0.1	103.067345
17.908333	0.1	103.070146
17.910000	0.1	103.070086
17.911667	0.1	103.067464
17.913333	0.1	103.063053
17.915000	0.1	103.056735
17.916667	0.1	103.048152
17.918333	0.1	103.037960
17.920000	0.1	103.027946
17.921667	0.1	103.018767
17.923333	0.1	103.008992
17.925000	0.1	102.995819
17.926667	0.1	102.978057
17.928333	0.1	102.956897
17.930000	0.1	102.933771
17.931667	0.1	102.908021
17.933333	0.1	102.878756
17.935000	0.1	102.846509
17.936667	0.1	102.813071
17.938333	0.1	102.779633
17.940000	0.1	102.746612
17.941667	0.1	102.714127
17.943333	0.1	102.681583
17.945000	0.1	102.646893
17.946667	0.1	102.607435
17.948333	0.1	102.561897
17.950000	0.1	102.511531
17.951667	0.1	102.459496
17.953333	0.1	102.408117
17.955000	0.1	102.357513
17.956667	0.1	102.306849
17.958333	0.1	102.255768
17.960000	0.1	102.204329
17.961667	0.1	102.152115
17.963333	0.1	102.098113
17.965000	0.1	102.041549
17.966667	0.1	101.981706
17.968333	0.1	101.917094
17.970000	0.1	101.847118
17.971667	0.1	101.773089
17.973333	0.1	101.697272
17.975000	0.1	101.621395
17.976667	0.1	101.546353
17.978333	0.1	101.472145
17.980000	0.1	101.397640
17.981667	0.1	101.321763
17.983333	0.1	101.244575
17.985000	0.1	101.166195
17.986667	0.1	101.085848
17.988333	0.1	101.002640
17.990000	0.1	100.916988
17.991667	0.1	100.831038
17.993333	0.1	100.746518
17.995000	0.1	100.663728
17.996667	0.1	100.581533
17.998333	0.1	100.498801
18.000000	0.1	100.414521
18.001667	0.1	100.327915
18.003333	0.1	100.237972
18.005000	0.1	100.144929
18.006667	0.1	100.050277
18.008333	0.1	99.954730
18.010000	0.1	99.857455
18.011667	0.1	99.758035
18.013333	0.1	99.658436
18.015000	0.1	99.561757
18.016667	0.1	99.469966
18.018333	0.1	99.381870
18.020000	0.1	99.294430
18.021667	0.1	99.205083
18.023333	0.1	99.112874
18.025000	0.1	99.018937
18.026667	0.1	98.925894
18.028333	0.1	98.835593
18.030000	0.1	98.747677
18.031667	0.1	98.660117
18.033333	0.1	98.571247
18.035000	0.1	98.481542
18.036667	0.1	98.393148
18.038333	0.1	98.307377
18.040000	0.1	98.224407
18.041667	0.1	98.143762
18.043333	0.1	98.065799
18.045000	0.1	97.990876
18.046667	0.1	97.917980
18.048333	0.1	97.845560
18.050000	0.1	97.772544
18.051667	0.1	97.698992
18.053333	0.1	97.625917
18.055000	0.1	97.554630
18.056667	0.1	97.485489
18.058333	0.1	97.418374
18.060000	0.1	97.352868
18.061667	0.1	97.288257
18.063333	0.1	97.224182
18.065000	0.1	97.161001
18.066667	0.1	97.098893
18.068333	0.1	97.037798
18.070000	0.1	96.977538
18.071667	0.1	96.918112
18.073333	0.1	96.859819
18.075000	0.1	96.803492
18.076667	0.1	96.749788
18.078333	0.1	96.697634
18.080000	0.1	96.645063
18.081667	0.1	96.590882
18.083333	0.1	96.534258
18.085000	0.1	96.474236
18.086667	0.1	96.410817
18.088333	0.1	96.345907
18.090000	0.1	96.281415
18.091667	0.1	96.217698
18.093333	0.1	96.154040
18.095000	0.1	96.090382
18.096667	0.1	96.026724
18.098333	0.1	95.962411
18.100000	0.1	95.896727
18.101667	0.1	95.829433
18.103333	0.1	95.760530
18.105000	0.1	95.689541
18.106667	0.1	95.616048
18.108333	0.1	95.539695
18.110000	0.1	95.460957
18.111667	0.1	95.380610
18.113333	0.1	95.299369
18.115000	0.1	95.217353
18.116667	0.1	95.134264
18.118333	0.1	95.048493
18.120000	0.1	94.958371
18.121667	0.1	94.864434
18.123333	0.1	94.769722
18.125000	0.1	94.677275
18.126667	0.1	94.587987
18.128333	0.1	94.501084
18.130000	0.1	94.414180
18.131667	0.1	94.323879
18.133333	0.1	94.227022
18.135000	0.1	94.122892
18.136667	0.1	94.013995
18.138333	0.1	93.903964
18.140000	0.1	93.796020
18.141667	0.1	93.691831
18.143333	0.1	93.590563
18.145000	0.1	93.489295
18.146667	0.1	93.385762
18.148333	0.1	93.280440
18.150000	0.1	93.174702
18.151667	0.1	93.069559
18.153333	0.1	92.966264
18.155000	0.1	92.864817
18.156667	0.1	92.763370
18.158333	0.1	92.659717
18.160000	0.1	92.553144
18.161667	0.1	92.444604
18.163333	0.1	92.335826
18.165000	0.1	92.228776
18.166667	0.1	92.124050
18.168333	0.1	92.020934
18.170000	0.1	91.918116
18.171667	0.1	91.815477
18.173333	0.1	91.713017
18.175000	0.1	91.610020
18.176667	0.1	91.506487
18.178333	0.1	91.404086
18.180000	0.1	91.304784
18.181667	0.1	91.208404
18.183333	0.1	91.112679
18.185000	0.1	91.014629
18.186667	0.1	90.912824
18.188333	0.1	90.808099
18.190000	0.1	90.703493
18.191667	0.1	90.602523
18.193333	0.1	90.506559
18.195000	0.1	90.414529
18.196667	0.1	90.323990
18.198333	0.1	90.233927
18.200000	0.1	90.144759
18.201667	0.1	90.056902
18.203333	0.1	89.969462
18.205000	0.1	89.880889
18.206667	0.1	89.790528
18.208333	0.1	89.698737
18.210000	0.1	89.607006
18.211667	0.1	89.517360
18.213333	0.1	89.431828
18.215000	0.1	89.350646
18.216667	0.1	89.271908
18.218333	0.1	89.193588
18.220000	0.1	89.114731
18.221667	0.1	89.034563
18.223333	0.1	88.953143
18.225000	0.1	88.871902
18.226667	0.1	88.793164
18.228333	0.1	88.718360
18.230000	0.1	88.646775
18.231667	0.1	88.575547
18.233333	0.1	88.501876
18.235000	0.1	88.426595
18.236667	0.1	88.353639
18.238333	0.1	88.285809
18.240000	0.1	88.222449
18.241667	0.1	88.161295
18.243333	0.1	88.101452
18.245000	0.1	88.042861
18.246667	0.1	87.984806
18.248333	0.1	87.925678
18.250000	0.1	87.864821
18.251667	0.1	87.802833
18.253333	0.1	87.740665
18.255000	0.1	87.679809
18.256667	0.1	87.622648
18.258333	0.1	87.571626
18.260000	0.1	87.527340
18.261667	0.1	87.487226
18.263333	0.1	87.446695
18.265000	0.1	87.402707
18.266667	0.1	87.356275
18.268333	0.1	87.310617
18.270000	0.1	87.268000
18.271667	0.1	87.227946
18.273333	0.1	87.189203
18.275000	0.1	87.150817
18.276667	0.1	87.112730
18.278333	0.1	87.075894
18.280000	0.1	87.042277
18.281667	0.1	87.013309
18.283333	0.1	86.988872
18.285000	0.1	86.967056
18.286667	0.1	86.945777
18.288333	0.1	86.924618
18.290000	0.1	86.904889
18.291667	0.1	86.887961
18.293333	0.1	86.873596
18.295000	0.1	86.860543
18.296667	0.1	86.847787
18.298333	0.1	86.835747
18.300000	0.1	86.826330
18.301667	0.1	86.821800
18.303333	0.1	86.823111
18.305000	0.1	86.828952
18.306667	0.1	86.837297
18.308333	0.1	86.847310
18.310000	0.1	86.859529
18.311667	0.1	86.874609
18.313333	0.1	86.891835
18.315000	0.1	86.910372
18.316667	0.1	86.930519
18.318333	0.1	86.953228
18.320000	0.1	86.979096
18.321667	0.1	87.007945
18.323333	0.1	87.038522
18.325000	0.1	87.069219
18.326667	0.1	87.099915
18.328333	0.1	87.131565
18.330000	0.1	87.164348
18.331667	0.1	87.197607
18.333333	0.1	87.231403
18.335000	0.1	87.266272
18.336667	0.1	87.302630
18.338333	0.1	87.339704
18.340000	0.1	87.376123
18.341667	0.1	87.411111
18.343333	0.1	87.445503
18.345000	0.1	87.480789
18.346667	0.1	87.516432
18.348333	0.1	87.550347
18.350000	0.1	87.580269
18.351667	0.1	87.605362
18.353333	0.1	87.625926
18.355000	0.1	87.642615
18.356667	0.1	87.654953
18.358333	0.1	87.662225
18.360000	0.1	87.664729
18.361667	0.1	87.663358
18.363333	0.1	87.658649
18.365000	0.1	87.651020
18.366667	0.1	87.640350
18.368333	0.1	87.625092
18.370000	0.1	87.602799
18.371667	0.1	87.571626
18.373333	0.1	87.531929
18.375000	0.1	87.485617
18.376667	0.1	87.434297
18.378333	0.1	87.377673
18.380000	0.1	87.314015
18.381667	0.1	87.241953
18.383333	0.1	87.162083
18.385000	0.1	87.077086
18.386667	0.1	86.990183
18.388333	0.1	86.902326
18.390000	0.1	86.811309
18.391667	0.1	86.713856
18.393333	0.1	86.607581
18.395000	0.1	86.492126
18.396667	0.1	86.369281
18.398333	0.1	86.241072
18.400000	0.1	86.109107
18.401667	0.1	85.974400
18.403333	0.1	85.837667
18.405000	0.1	85.698550
18.406667	0.1	85.556989
18.408333	0.1	85.413759
18.410000	0.1	85.269397
18.411667	0.1	85.123961
18.413333	0.1	84.977453
18.415000	0.1	84.829336
18.416667	0.1	84.679013
18.418333	0.1	84.526603
18.420000	0.1	84.373420
18.421667	0.1	84.220951
18.423333	0.1	84.070568
18.425000	0.1	83.922272
18.426667	0.1	83.774572
18.428333	0.1	83.626454
18.430000	0.1	83.478754
18.431667	0.1	83.333378
18.433333	0.1	83.191519
18.435000	0.1	83.052759
18.436667	0.1	82.915669
18.438333	0.1	82.779412
18.440000	0.1	82.644646
18.441667	0.1	82.513278
18.443333	0.1	82.386558
18.445000	0.1	82.263177
18.446667	0.1	82.140033
18.448333	0.1	82.014923
18.450000	0.1	81.887250
18.451667	0.1	81.757491
18.453333	0.1	81.626659
18.455000	0.1	81.496244
18.456667	0.1	81.367498
18.458333	0.1	81.241374
18.460000	0.1	81.118171
18.461667	0.1	80.998366
18.463333	0.1	80.882196
18.465000	0.1	80.768292
18.466667	0.1	80.654924
18.468333	0.1	80.541079
18.470000	0.1	80.427353
18.471667	0.1	80.313926
18.473333	0.1	80.200200
18.475000	0.1	80.085819
18.476667	0.1	79.970961
18.478333	0.1	79.855089
18.480000	0.1	79.737430
18.481667	0.1	79.617922
18.483333	0.1	79.498296
18.485000	0.1	79.380815
18.486667	0.1	79.267030
18.488333	0.1	79.156284
18.490000	0.1	79.045718
18.491667	0.1	78.932946
18.493333	0.1	78.818326
18.495000	0.1	78.704362
18.496667	0.1	78.592782
18.498333	0.1	78.483527
18.500000	0.1	78.375285
18.501667	0.1	78.265850
18.503333	0.1	78.153496
18.505000	0.1	78.038816
18.506667	0.1	77.924137
18.508333	0.1	77.810888
18.510000	0.1	77.698891
18.511667	0.1	77.587848
18.513333	0.1	77.477877
18.515000	0.1	77.368979
18.516667	0.1	77.260022
18.518333	0.1	77.148919
18.520000	0.1	77.034478
18.521667	0.1	76.917951
18.523333	0.1	76.802139
18.525000	0.1	76.688592
18.526667	0.1	76.576834
18.528333	0.1	76.465611
18.530000	0.1	76.354687
18.531667	0.1	76.244180
18.533333	0.1	76.133852
18.535000	0.1	76.023524
18.536667	0.1	75.914209
18.538333	0.1	75.806801
18.540000	0.1	75.701360
18.541667	0.1	75.596993
18.543333	0.1	75.492625
18.545000	0.1	75.387423
18.546667	0.1	75.281028
18.548333	0.1	75.173680
18.550000	0.1	75.066452
18.551667	0.1	74.959879
18.553333	0.1	74.853425
18.555000	0.1	74.746792
18.556667	0.1	74.640755
18.558333	0.1	74.537103
18.560000	0.1	74.437146
18.561667	0.1	74.341004
18.563333	0.1	74.247841
18.565000	0.1	74.155156
18.566667	0.1	74.059968
18.568333	0.1	73.960726
18.570000	0.1	73.858862
18.571667	0.1	73.757712
18.573333	0.1	73.660378
18.575000	0.1	73.567156
18.576667	0.1	73.475484
18.578333	0.1	73.382620
18.580000	0.1	73.287313
18.581667	0.1	73.190097
18.583333	0.1	73.092465
18.585000	0.1	72.995846
18.586667	0.1	72.900657
18.588333	0.1	72.806601
18.590000	0.1	72.713141
18.591667	0.1	72.620277
18.593333	0.1	72.528188
18.595000	0.1	72.436099
18.596667	0.1	72.342579
18.598333	0.1	72.246496
18.600000	0.1	72.147552
18.601667	0.1	72.046403
18.603333	0.1	71.944539
18.605000	0.1	71.843271
18.606667	0.1	71.742718
18.608333	0.1	71.641867
18.610000	0.1	71.539764
18.611667	0.1	71.435992
18.613333	0.1	71.331148
18.615000	0.1	71.225647
18.616667	0.1	71.119670
18.618333	0.1	71.013634
18.620000	0.1	70.907955
18.621667	0.1	70.802216
18.623333	0.1	70.695583
18.625000	0.1	70.587878
18.626667	0.1	70.479755
18.628333	0.1	70.371692
18.630000	0.1	70.263330
18.631667	0.1	70.154552
18.633333	0.1	70.046071
18.635000	0.1	69.938902
18.636667	0.1	69.833223
18.638333	0.1	69.727663
18.640000	0.1	69.620077
18.641667	0.1	69.509332
18.643333	0.1	69.396142
18.645000	0.1	69.282715
18.646667	0.1	69.171373
18.648333	0.1	69.063131
18.650000	0.1	68.957333
18.651667	0.1	68.852727
18.653333	0.1	68.747823
18.655000	0.1	68.641965
18.656667	0.1	68.535570
18.658333	0.1	68.429772
18.660000	0.1	68.325762
18.661667	0.1	68.223480
18.663333	0.1	68.121974
18.665000	0.1	68.020109
18.666667	0.1	67.917351
18.668333	0.1	67.814056
18.670000	0.1	67.710404
18.671667	0.1	67.606036
18.673333	0.1	67.500655
18.675000	0.1	67.395214
18.676667	0.1	67.291323
18.678333	0.1	67.189757
18.680000	0.1	67.090635
18.681667	0.1	66.993837
18.683333	0.1	66.899125
18.685000	0.1	66.805545
18.686667	0.1	66.711728
18.688333	0.1	66.616480
18.690000	0.1	66.519324
18.691667	0.1	66.420738
18.693333	0.1	66.321854
18.695000	0.1	66.223804
18.696667	0.1	66.127006
18.698333	0.1	66.031222
18.700000	0.1	65.936152
18.701667	0.1	65.841977
18.703333	0.1	65.749232
18.705000	0.1	65.658037
18.706667	0.1	65.567676
18.708333	0.1	65.477256
18.710000	0.1	65.386657
18.711667	0.1	65.296296
18.713333	0.1	65.206472
18.715000	0.1	65.117303
18.716667	0.1	65.028493
18.718333	0.1	64.939503
18.720000	0.1	64.850215
18.721667	0.1	64.761404
18.723333	0.1	64.673547
18.725000	0.1	64.586643
18.726667	0.1	64.500693
18.728333	0.1	64.415339
18.730000	0.1	64.329688
18.731667	0.1	64.243738
18.733333	0.1	64.158145
18.735000	0.1	64.073626
18.736667	0.1	63.989822
18.738333	0.1	63.906197
18.740000	0.1	63.823287
18.741667	0.1	63.742582
18.743333	0.1	63.664679
18.745000	0.1	63.588444
18.746667	0.1	63.512508
18.748333	0.1	63.436393
18.750000	0.1	63.360576
18.751667	0.1	63.285653
18.753333	0.1	63.212220
18.755000	0.1	63.139979
18.756667	0.1	63.068334
18.758333	0.1	62.996868
18.760000	0.1	62.925998
18.761667	0.1	62.856499
18.763333	0.1	62.788967
18.765000	0.1	62.723462
18.766667	0.1	62.659744
18.768333	0.1	62.598113
18.770000	0.1	62.539700
18.771667	0.1	62.484805
18.773333	0.1	62.432650
18.775000	0.1	62.381748
18.776667	0.1	62.331084
18.778333	0.1	62.281135
18.780000	0.1	62.233035
18.781667	0.1	62.186841
18.783333	0.1	62.142316
18.785000	0.1	62.100593
18.786667	0.1	62.063459
18.788333	0.1	62.031690
18.790000	0.1	62.004868
18.791667	0.1	61.982218
18.793333	0.1	61.962608
18.795000	0.1	61.944488
18.796667	0.1	61.927501
18.798333	0.1	61.912898
18.800000	0.1	61.902706
18.801667	0.1	61.898891
18.803333	0.1	61.901931
18.805000	0.1	61.910514
18.806667	0.1	61.922792
18.808333	0.1	61.938111
18.810000	0.1	61.956827
18.811667	0.1	61.979536
18.813333	0.1	62.005524
18.815000	0.1	62.033597
18.816667	0.1	62.063638
18.818333	0.1	62.096897
18.820000	0.1	62.134925
18.821667	0.1	62.178317
18.823333	0.1	62.226776
18.825000	0.1	62.278870
18.826667	0.1	62.332992
18.828333	0.1	62.387530
18.830000	0.1	62.441949
18.831667	0.1	62.497023
18.833333	0.1	62.554304
18.835000	0.1	62.615577
18.836667	0.1	62.682275
18.838333	0.1	62.754754
18.840000	0.1	62.831823
18.841667	0.1	62.911753
18.843333	0.1	62.992755
18.845000	0.1	63.073400
18.846667	0.1	63.153151
18.848333	0.1	63.232664
18.850000	0.1	63.312415
18.851667	0.1	63.391332
18.853333	0.1	63.467387
18.855000	0.1	63.540224
18.856667	0.1	63.610975
18.858333	0.1	63.680653
18.860000	0.1	63.749675
18.861667	0.1	63.817982
18.863333	0.1	63.884620
18.865000	0.1	63.947324
18.866667	0.1	64.003710
18.868333	0.1	64.053182
18.870000	0.1	64.097051
18.871667	0.1	64.136747
18.873333	0.1	64.172153
18.875000	0.1	64.200942
18.876667	0.1	64.219717
18.878333	0.1	64.226393
18.880000	0.1	64.220671
18.881667	0.1	64.202849
18.883333	0.1	64.172868
18.885000	0.1	64.130847
18.886667	0.1	64.076606
18.888333	0.1	64.009968
18.890000	0.1	63.930575
18.891667	0.1	63.837830
18.893333	0.1	63.731257
18.895000	0.1	63.610856
18.896667	0.1	63.476745
18.898333	0.1	63.328568
18.900000	0.1	63.165668
18.901667	0.1	62.987212
18.903333	0.1	62.792603
18.905000	0.1	62.582556
18.906667	0.1	62.358681
18.908333	0.1	62.123004
18.910000	0.1	61.878208
18.911667	0.1	61.626140
18.913333	0.1	61.366562
18.915000	0.1	61.098043
18.916667	0.1	60.819570
18.918333	0.1	60.531024
18.920000	0.1	60.234193
18.921667	0.1	59.932116
18.923333	0.1	59.626702
18.925000	0.1	59.317890
18.926667	0.1	59.005204
18.928333	0.1	58.690432
18.930000	0.1	58.376554
18.931667	0.1	58.065179
18.933333	0.1	57.755176
18.935000	0.1	57.444635
18.936667	0.1	57.132605
18.938333	0.1	56.820634
18.940000	0.1	56.511644
18.941667	0.1	56.208852
18.943333	0.1	55.913869
18.945000	0.1	55.626932
18.946667	0.1	55.347863
18.948333	0.1	55.076304
18.950000	0.1	54.811004
18.951667	0.1	54.550353
18.953333	0.1	54.294113
18.955000	0.1	54.043952
18.956667	0.1	53.801599
18.958333	0.1	53.568009
18.960000	0.1	53.343120
18.961667	0.1	53.125206
18.963333	0.1	52.912834
18.965000	0.1	52.706602
18.966667	0.1	52.508059
18.968333	0.1	52.317503
18.970000	0.1	52.134338
18.971667	0.1	51.957908
18.973333	0.1	51.787618
18.975000	0.1	51.621738
18.976667	0.1	51.458481
18.978333	0.1	51.298025
18.980000	0.1	51.142517
18.981667	0.1	50.993803
18.983333	0.1	50.851169
18.985000	0.1	50.712767
18.986667	0.1	50.577048
18.988333	0.1	50.443473
18.990000	0.1	50.311628
18.991667	0.1	50.181392
18.993333	0.1	50.053719
18.995000	0.1	49.930397
18.996667	0.1	49.812499
18.998333	0.1	49.699190
19.000000	0.1	49.587908
19.001667	0.1	49.476030
19.003333	0.1	49.362364
19.005000	0.1	49.247983
19.006667	0.1	49.135688
19.008333	0.1	49.028280
19.010000	0.1	48.925820
19.011667	0.1	48.825684
19.013333	0.1	48.725310
19.015000	0.1	48.623803
19.016667	0.1	48.521641
19.018333	0.1	48.419896
19.020000	0.1	48.319760
19.021667	0.1	48.222008
19.023333	0.1	48.126283
19.025000	0.1	48.031691
19.026667	0.1	47.937575
19.028333	0.1	47.843936
19.030000	0.1	47.750595
19.031667	0.1	47.657612
19.033333	0.1	47.565999
19.035000	0.1	47.477069
19.036667	0.1	47.391596
19.038333	0.1	47.308686
19.040000	0.1	47.226253
19.041667	0.1	47.141734
19.043333	0.1	47.053996
19.045000	0.1	46.963933
19.046667	0.1	46.873870
19.048333	0.1	46.786013
19.050000	0.1	46.701553
19.051667	0.1	46.619895
19.053333	0.1	46.539309
19.055000	0.1	46.457770
19.056667	0.1	46.374920
19.058333	0.1	46.292487
19.060000	0.1	46.211722
19.061667	0.1	46.132329
19.063333	0.1	46.054008
19.065000	0.1	45.977059
19.066667	0.1	45.901063
19.068333	0.1	45.824471
19.070000	0.1	45.746150
19.071667	0.1	45.666817
19.073333	0.1	45.588913
19.075000	0.1	45.514109
19.076667	0.1	45.441630
19.078333	0.1	45.369747
19.080000	0.1	45.297327
19.081667	0.1	45.224431
19.083333	0.1	45.151475
19.085000	0.1	45.079234
19.086667	0.1	45.008185
19.088333	0.1	44.937971
19.090000	0.1	44.867697
19.091667	0.1	44.796946
19.093333	0.1	44.725838
19.095000	0.1	44.654908
19.096667	0.1	44.585052
19.098333	0.1	44.516924
19.100000	0.1	44.450643
19.101667	0.1	44.385555
19.103333	0.1	44.320348
19.105000	0.1	44.253650
19.106667	0.1	44.185105
19.108333	0.1	44.116023
19.110000	0.1	44.048074
19.111667	0.1	43.981197
19.113333	0.1	43.914738
19.115000	0.1	43.849292
19.116667	0.1	43.786409
19.118333	0.1	43.726626
19.120000	0.1	43.668750
19.121667	0.1	43.611112
19.123333	0.1	43.552461
19.125000	0.1	43.492320
19.126667	0.1	43.430987
19.128333	0.1	43.369236
19.130000	0.1	43.307128
19.131667	0.1	43.244722
19.133333	0.1	43.182733
19.135000	0.1	43.122711
19.136667	0.1	43.065849
19.138333	0.1	43.011787
19.140000	0.1	42.958918
19.141667	0.1	42.905989
19.143333	0.1	42.852225
19.145000	0.1	42.796734
19.146667	0.1	42.738381
19.148333	0.1	42.677643
19.150000	0.1	42.616489
19.151667	0.1	42.556825
19.153333	0.1	42.499485
19.155000	0.1	42.444410
19.156667	0.1	42.391124
19.158333	0.1	42.338731
19.160000	0.1	42.286458
19.161667	0.1	42.234304
19.163333	0.1	42.182865
19.165000	0.1	42.132678
19.166667	0.1	42.083504
19.168333	0.1	42.034867
19.170000	0.1	41.984859
19.171667	0.1	41.931572
19.173333	0.1	41.874650
19.175000	0.1	41.815283
19.176667	0.1	41.755142
19.178333	0.1	41.695120
19.180000	0.1	41.635814
19.181667	0.1	41.578891
19.183333	0.1	41.525903
19.185000	0.1	41.475716
19.186667	0.1	41.425111
19.188333	0.1	41.370812
19.190000	0.1	41.310968
19.191667	0.1	41.246417
19.193333	0.1	41.179540
19.195000	0.1	41.112187
19.196667	0.1	41.045013
19.198333	0.1	40.978434
19.200000	0.1	40.912929
19.201667	0.1	40.847840
19.203333	0.1	40.781679
19.205000	0.1	40.712895
19.206667	0.1	40.640595
19.208333	0.1	40.564659
19.210000	0.1	40.486159
19.211667	0.1	40.407422
19.213333	0.1	40.330949
19.215000	0.1	40.257576
19.216667	0.1	40.185573
19.218333	0.1	40.111842
19.220000	0.1	40.033939
19.221667	0.1	39.951208
19.223333	0.1	39.865258
19.225000	0.1	39.779189
19.226667	0.1	39.695504
19.228333	0.1	39.614739
19.230000	0.1	39.535644
19.231667	0.1	39.456012
19.233333	0.1	39.374175
19.235000	0.1	39.289894
19.236667	0.1	39.204123
19.238333	0.1	39.118590
19.240000	0.1	39.035025
19.241667	0.1	38.953843
19.243333	0.1	38.873675
19.245000	0.1	38.792255
19.246667	0.1	38.708749
19.248333	0.1	38.623514
19.250000	0.1	38.538339
19.251667	0.1	38.454595
19.253333	0.1	38.371506
19.255000	0.1	38.287225
19.256667	0.1	38.201036
19.258333	0.1	38.113656
19.260000	0.1	38.027110
19.261667	0.1	37.942948
19.263333	0.1	37.861290
19.265000	0.1	37.780704
19.266667	0.1	37.700298
19.268333	0.1	37.619772
19.270000	0.1	37.539127
19.271667	0.1	37.458541
19.273333	0.1	37.378611
19.275000	0.1	37.299635
19.276667	0.1	37.222090
19.278333	0.1	37.146869
19.280000	0.1	37.074330
19.281667	0.1	37.003519
19.283333	0.1	36.933067
19.285000	0.1	36.861839
19.286667	0.1	36.789837
19.288333	0.1	36.717894
19.290000	0.1	36.646845
19.291667	0.1	36.576273
19.293333	0.1	36.505403
19.295000	0.1	36.434593
19.296667	0.1	36.364498
19.298333	0.1	36.295714
19.300000	0.1	36.228838
19.301667	0.1	36.164226
19.303333	0.1	36.101224
19.305000	0.1	36.038759
19.306667	0.1	35.975697
19.308333	0.1	35.911979
19.310000	0.1	35.848202
19.311667	0.1	35.784366
19.313333	0.1	35.719993
19.315000	0.1	35.655143
19.316667	0.1	35.591068
19.318333	0.1	35.528841
19.320000	0.1	35.468640
19.321667	0.1	35.410168
19.323333	0.1	35.353067
19.325000	0.1	35.296800
19.326667	0.1	35.240533
19.328333	0.1	35.184326
19.330000	0.1	35.128655
19.331667	0.1	35.072746
19.333333	0.1	35.015466
19.335000	0.1	34.957232
19.336667	0.1	34.899893
19.338333	0.1	34.844639
19.340000	0.1	34.790518
19.341667	0.1	34.735861
19.343333	0.1	34.679832
19.345000	0.1	34.623267
19.346667	0.1	34.568193
19.348333	0.1	34.515800
19.350000	0.1	34.465315
19.351667	0.1	34.414770
19.353333	0.1	34.362080
19.355000	0.1	34.306230
19.356667	0.1	34.247877
19.358333	0.1	34.189584
19.360000	0.1	34.133973
19.361667	0.1	34.081938
19.363333	0.1	34.032645
19.365000	0.1	33.984484
19.366667	0.1	33.935847
19.368333	0.1	33.885302
19.370000	0.1	33.832612
19.371667	0.1	33.778252
19.373333	0.1	33.723178
19.375000	0.1	33.668937
19.376667	0.1	33.617618
19.378333	0.1	33.569994
19.380000	0.1	33.525529
19.381667	0.1	33.482196
19.383333	0.1	33.437433
19.385000	0.1	33.388855
19.386667	0.1	33.335986
19.388333	0.1	33.280255
19.390000	0.1	33.224048
19.391667	0.1	33.169748
19.393333	0.1	33.118310
19.395000	0.1	33.069255
19.396667	0.1	33.021869
19.398333	0.1	32.975318
19.400000	0.1	32.928767
19.401667	0.1	32.882335
19.403333	0.1	32.836797
19.405000	0.1	32.791915
19.406667	0.1	32.746853
19.408333	0.1	32.700541
19.410000	0.1	32.652261
19.411667	0.1	32.601716
19.413333	0.1	32.550218
19.415000	0.1	32.499315
19.416667	0.1	32.449843
19.418333	0.1	32.402219
19.420000	0.1	32.356145
19.421667	0.1	32.310488
19.423333	0.1	32.263996
19.425000	0.1	32.216372
19.426667	0.1	32.168092
19.428333	0.1	32.120409
19.430000	0.1	32.074155
19.431667	0.1	32.029094
19.433333	0.1	31.984570
19.435000	0.1	31.939330
19.436667	0.1	31.891884
19.438333	0.1	31.841518
19.440000	0.1	31.789305
19.441667	0.1	31.737747
19.443333	0.1	31.688692
19.445000	0.1	31.641902
19.446667	0.1	31.596066
19.448333	0.1	31.550946
19.450000	0.1	31.506958
19.451667	0.1	31.464281
19.453333	0.1	31.422975
19.455000	0.1	31.383099
19.456667	0.1	31.343939
19.458333	0.1	31.303825
19.460000	0.1	31.261327
19.461667	0.1	31.216027
19.463333	0.1	31.168761
19.465000	0.1	31.121017
19.466667	0.1	31.073930
19.468333	0.1	31.027557
19.470000	0.1	30.981125
19.471667	0.1	30.933740
19.473333	0.1	30.885817
19.475000	0.1	30.838074
19.476667	0.1	30.790927
19.478333	0.1	30.744674
19.480000	0.1	30.699851
19.481667	0.1	30.656101
19.483333	0.1	30.612232
19.485000	0.1	30.567529
19.486667	0.1	30.522289
19.488333	0.1	30.476810
19.490000	0.1	30.430676
19.491667	0.1	30.382814
19.493333	0.1	30.332686
19.495000	0.1	30.281307
19.496667	0.1	30.230047
19.498333	0.1	30.179145
19.500000	0.1	30.127944
19.501667	0.1	30.076208
19.503333	0.1	30.025126
19.505000	0.1	29.976072
19.506667	0.1	29.928448
19.508333	0.1	29.880287
19.510000	0.1	29.830219
19.511667	0.1	29.778721
19.513333	0.1	29.726626
19.515000	0.1	29.673519
19.516667	0.1	29.618205
19.518333	0.1	29.560270
19.520000	0.1	29.501201
19.521667	0.1	29.443147
19.523333	0.1	29.387357
19.525000	0.1	29.332878
19.526667	0.1	29.277326
19.528333	0.1	29.219152
19.530000	0.1	29.159011
19.531667	0.1	29.098810
19.533333	0.1	29.039623
19.535000	0.1	28.981330
19.536667	0.1	28.923096
19.538333	0.1	28.864803
19.540000	0.1	28.807642
19.541667	0.1	28.752686
19.543333	0.1	28.699638
19.545000	0.1	28.646471
19.546667	0.1	28.591456
19.548333	0.1	28.535070
19.550000	0.1	28.479220
19.551667	0.1	28.425218
19.553333	0.1	28.373601
19.555000	0.1	28.323294
19.556667	0.1	28.272213
19.558333	0.1	28.219463
19.560000	0.1	28.166951
19.561667	0.1	28.117718
19.563333	0.1	28.072836
19.565000	0.1	28.030338
19.566667	0.1	27.986767
19.568333	0.1	27.939739
19.570000	0.1	27.889790
19.571667	0.1	27.839782
19.573333	0.1	27.791323
19.575000	0.1	27.743997
19.576667	0.1	27.696850
19.578333	0.1	27.650358
19.580000	0.1	27.606012
19.581667	0.1	27.565123
19.583333	0.1	27.527692
19.585000	0.1	27.492465
19.586667	0.1	27.457656
19.588333	0.1	27.422191
19.590000	0.1	27.386548
19.591667	0.1	27.351262
19.593333	0.1	27.316632
19.595000	0.1	27.282597
19.596667	0.1	27.249397
19.598333	0.1	27.216973
19.600000	0.1	27.184488
19.601667	0.1	27.150811
19.603333	0.1	27.115704
19.605000	0.1	27.079882
19.606667	0.1	27.044179
19.608333	0.1	27.008237
19.610000	0.1	26.971819
19.611667	0.1	26.935460
19.613333	0.1	26.900353
19.615000	0.1	26.867034
19.616667	0.1	26.835205
19.618333	0.1	26.804032
19.620000	0.1	26.772501
19.621667	0.1	26.740076
19.623333	0.1	26.706041
19.625000	0.1	26.669683
19.626667	0.1	26.631238
19.628333	0.1	26.592673
19.630000	0.1	26.555838
19.631667	0.1	26.521088
19.633333	0.1	26.487114
19.635000	0.1	26.452126
19.636667	0.1	26.414634
19.638333	0.1	26.374878
19.640000	0.1	26.334407
19.641667	0.1	26.295187
19.643333	0.1	26.258232
19.645000	0.1	26.223661
19.646667	0.1	26.191534
19.648333	0.1	26.160957
19.650000	0.1	26.129486
19.651667	0.1	26.094438
19.653333	0.1	26.055040
19.655000	0.1	26.012124
19.656667	0.1	25.967540
19.658333	0.1	25.923492
19.660000	0.1	25.881530
19.661667	0.1	25.842132
19.663333	0.1	25.805058
19.665000	0.1	25.769414
19.666667	0.1	25.733890
19.668333	0.1	25.697531
19.670000	0.1	25.659861
19.671667	0.1	25.620522
19.673333	0.1	25.579812
19.675000	0.1	25.538625
19.676667	0.1	25.497855
19.678333	0.1	25.458159
19.680000	0.1	25.420131
19.681667	0.1	25.383832
19.683333	0.1	25.348605
19.685000	0.1	25.313558
19.686667	0.1	25.278153
19.688333	0.1	25.242509
19.690000	0.1	25.206627
19.691667	0.1	25.170626
19.693333	0.1	25.135399
19.695000	0.1	25.102259
19.696667	0.1	25.071026
19.698333	0.1	25.040032
19.700000	0.1	25.007547
19.701667	0.1	24.973513
19.703333	0.1	24.938942
19.705000	0.1	24.905385
19.706667	0.1	24.873795
19.708333	0.1	24.844052
19.710000	0.1	24.815442
19.711667	0.1	24.787368
19.713333	0.1	24.759890
19.715000	0.1	24.733247
19.716667	0.1	24.707080
19.718333	0.1	24.679960
19.720000	0.1	24.650933
19.721667	0.1	24.620594
19.723333	0.1	24.590375
19.725000	0.1	24.560989
19.726667	0.1	24.532975
19.728333	0.1	24.506868
19.730000	0.1	24.482848
19.731667	0.1	24.460198
19.733333	0.1	24.437429
19.735000	0.1	24.413766
19.736667	0.1	24.390401
19.738333	0.1	24.368288
19.740000	0.1	24.346949
19.741667	0.1	24.325134
19.743333	0.1	24.302663
19.745000	0.1	24.281205
19.746667	0.1	24.262489
19.748333	0.1	24.247290
19.750000	0.1	24.234714
19.751667	0.1	24.223269
19.753333	0.1	24.211647
19.755000	0.1	24.199428
19.756667	0.1	24.187030
19.758333	0.1	24.175467
19.760000	0.1	24.165989
19.761667	0.1	24.159552
19.763333	0.1	24.156572
19.765000	0.1	24.156035
19.766667	0.1	24.155439
19.768333	0.1	24.152936
19.770000	0.1	24.149002
19.771667	0.1	24.145187
19.773333	0.1	24.142803
19.775000	0.1	24.142326
19.776667	0.1	24.143697
19.778333	0.1	24.146141
19.780000	0.1	24.148704
19.781667	0.1	24.151088
19.783333	0.1	24.153711
19.785000	0.1	24.156333
19.786667	0.1	24.158420
19.788333	0.1	24.159612
19.790000	0.1	24.159850
19.791667	0.1	24.159254
19.793333	0.1	24.157287
19.795000	0.1	24.152936
19.796667	0.1	24.145903
19.798333	0.1	24.136843
19.800000	0.1	24.126174
19.801667	0.1	24.113716
19.803333	0.1	24.099053
19.805000	0.1	24.081649
19.806667	0.1	24.060847
19.808333	0.1	24.036528
19.810000	0.1	24.009587
19.811667	0.1	23.981394
19.813333	0.1	23.952724
19.815000	0.1	23.922683
19.816667	0.1	23.888887
19.818333	0.1	23.849846
19.820000	0.1	23.806275
19.821667	0.1	23.760380
19.823333	0.1	23.713173
19.825000	0.1	23.664178
19.826667	0.1	23.612441
19.828333	0.1	23.557843
19.830000	0.1	23.500861
19.831667	0.1	23.442329
19.833333	0.1	23.382963
19.835000	0.1	23.322643
19.836667	0.1	23.260595
19.838333	0.1	23.196103
19.840000	0.1	23.129226
19.841667	0.1	23.060383
19.843333	0.1	22.990943
19.845000	0.1	22.922756
19.846667	0.1	22.857071
19.848333	0.1	22.793592
19.850000	0.1	22.730709
19.851667	0.1	22.667231
19.853333	0.1	22.603573
19.855000	0.1	22.540749
19.856667	0.1	22.478701
19.858333	0.1	22.416712
19.860000	0.1	22.354604
19.861667	0.1	22.293092
19.863333	0.1	22.233428
19.865000	0.1	22.177221
19.866667	0.1	22.124888
19.868333	0.1	22.075178
19.870000	0.1	22.026242
19.871667	0.1	21.977188
19.873333	0.1	21.928908
19.875000	0.1	21.882416
19.876667	0.1	21.837653
19.878333	0.1	21.794201
19.880000	0.1	21.752061
19.881667	0.1	21.711053
19.883333	0.1	21.670820
19.885000	0.1	21.631481
19.886667	0.1	21.593512
19.888333	0.1	21.557213
19.890000	0.1	21.522166
19.891667	0.1	21.488191
19.893333	0.1	21.455528
19.895000	0.1	21.424414
19.896667	0.1	21.394612
19.898333	0.1	21.365823
19.900000	0.1	21.338047
19.901667	0.1	21.311880
19.903333	0.1	21.287741
19.905000	0.1	21.264972
19.906667	0.1	21.241547
19.908333	0.1	21.215857
19.910000	0.1	21.188499
19.911667	0.1	21.161319
19.913333	0.1	21.135570
19.915000	0.1	21.111013
19.916667	0.1	21.087529
19.918333	0.1	21.064998
19.920000	0.1	21.042944
19.921667	0.1	21.020414
19.923333	0.1	20.997108
19.925000	0.1	20.973862
19.926667	0.1	20.951988
19.928333	0.1	20.932199
19.930000	0.1	20.913721
19.931667	0.1	20.894886
19.933333	0.1	20.874859
19.935000	0.1	20.853699
19.936667	0.1	20.832063
19.938333	0.1	20.810605
19.940000	0.1	20.789326
19.941667	0.1	20.767988
19.943333	0.1	20.746948
19.945000	0.1	20.727218
19.946667	0.1	20.709337
19.948333	0.1	20.692588
19.950000	0.1	20.675958
19.951667	0.1	20.657958
19.953333	0.1	20.637573
19.955000	0.1	20.614804
19.956667	0.1	20.591081
19.958333	0.1	20.568432
19.960000	0.1	20.548464
19.961667	0.1	20.530881
19.963333	0.1	20.514430
19.965000	0.1	20.497979
19.966667	0.1	20.480634
19.968333	0.1	20.461620
19.970000	0.1	20.440997
19.971667	0.1	20.418764
19.973333	0.1	20.395221
19.975000	0.1	20.371975
19.976667	0.1	20.351411
19.978333	0.1	20.334722
19.980000	0.1	20.320894
19.981667	0.1	20.307602
19.983333	0.1	20.292879
19.985000	0.1	20.276309
19.986667	0.1	20.258189
19.988333	0.1	20.238699
19.990000	0.1	20.218195
19.991667	0.1	20.197512
19.993333	0.1	20.177246
19.995000	0.1	20.157338
19.996667	0.1	20.137192
19.998333	0.1	20.116867
20.000000	0.1	20.096601
20.001667	0.1	20.076395
20.003333	0.1	20.056130
20.005000	0.1	20.034672
20.006667	0.1	20.010830
20.008333	0.1	19.985200
20.010000	0.1	19.960226
20.011667	0.1	19.937636
20.013333	0.1	19.917132
20.015000	0.1	19.897403
20.016667	0.1	19.877375
20.018333	0.1	19.856395
20.020000	0.1	19.833566
20.021667	0.1	19.809605
20.023333	0.1	19.786359
20.025000	0.1	19.764961
20.026667	0.1	19.744338
20.028333	0.1	19.722761
20.030000	0.1	19.699336
20.031667	0.1	19.674362
20.033333	0.1	19.648732
20.035000	0.1	19.623042
20.036667	0.1	19.596935
20.038333	0.1	19.569637
20.040000	0.1	19.540788
20.041667	0.1	19.511224
20.043333	0.1	19.482375
20.045000	0.1	19.455136
20.046667	0.1	19.429208
20.048333	0.1	19.404234
20.050000	0.1	19.379915
20.051667	0.1	19.355715
20.053333	0.1	19.331456
20.055000	0.1	19.308628
20.056667	0.1	19.289018
20.058333	0.1	19.272448
20.060000	0.1	19.256414
20.061667	0.1	19.237877
20.063333	0.1	19.215645
20.065000	0.1	19.190134
20.066667	0.1	19.162179
20.068333	0.1	19.133688
20.070000	0.1	19.107522
20.071667	0.1	19.085766
20.073333	0.1	19.067885
20.075000	0.1	19.052447
20.076667	0.1	19.038261
20.078333	0.1	19.023718
20.080000	0.1	19.006611
20.081667	0.1	18.986465
20.083333	0.1	18.965484
20.085000	0.1	18.946649
20.086667	0.1	18.931271
20.088333	0.1	18.918635
20.090000	0.1	18.906952
20.091667	0.1	18.894316
20.093333	0.1	18.879594
20.095000	0.1	18.863202
20.096667	0.1	18.846334
20.098333	0.1	18.829585
20.100000	0.1	18.812658
20.101667	0.1	18.795670
20.103333	0.1	18.779279
20.105000	0.1	18.764259
20.106667	0.1	18.751265
20.108333	0.1	18.741370
20.110000	0.1	18.734277
20.111667	0.1	18.727959
20.113333	0.1	18.719853
20.115000	0.1	18.709065
20.116667	0.1	18.696488
20.118333	0.1	18.683196
20.120000	0.1	18.669904
20.121667	0.1	18.656493
20.123333	0.1	18.642903
20.125000	0.1	18.629373
20.126667	0.1	18.615962
20.128333	0.1	18.603028
20.130000	0.1	18.590928
20.131667	0.1	18.580438
20.133333	0.1	18.572093
20.135000	0.1	18.565298
20.136667	0.1	18.559397
20.138333	0.1	18.554093
20.140000	0.1	18.549205
20.141667	0.1	18.544258
20.143333	0.1	18.539072
20.145000	0.1	18.533171
20.146667	0.1	18.525780
20.148333	0.1	18.516422
20.150000	0.1	18.505098
20.151667	0.1	18.492461
20.153333	0.1	18.480064
20.155000	0.1	18.469573
20.156667	0.1	18.462063
20.158333	0.1	18.457235
20.160000	0.1	18.453182
20.161667	0.1	18.448294
20.163333	0.1	18.442572
20.165000	0.1	18.436731
20.166667	0.1	18.430473
20.168333	0.1	18.422485
20.170000	0.1	18.411816
20.171667	0.1	18.399657
20.173333	0.1	18.388213
20.175000	0.1	18.379272
20.176667	0.1	18.372775
20.178333	0.1	18.367590
20.180000	0.1	18.362583
20.181667	0.1	18.357338
20.183333	0.1	18.352688
20.185000	0.1	18.350185
20.186667	0.1	18.350185
20.188333	0.1	18.350721
20.190000	0.1	18.349351
20.191667	0.1	18.345119
20.193333	0.1	18.338979
20.195000	0.1	18.332006
20.196667	0.1	18.324972
20.198333	0.1	18.319071
20.200000	0.1	18.315376
20.201667	0.1	18.313707
20.203333	0.1	18.312575
20.205000	0.1	18.309833
20.206667	0.1	18.303932
20.208333	0.1	18.294753
20.210000	0.1	18.284143
20.211667	0.1	18.275083
20.213333	0.1	18.269242
20.215000	0.1	18.266858
20.216667	0.1	18.267096
20.218333	0.1	18.268586
20.220000	0.1	18.269778
20.221667	0.1	18.269242
20.223333	0.1	18.265964
20.225000	0.1	18.259705
20.226667	0.1	18.251718
20.228333	0.1	18.244029
20.230000	0.1	18.237651
20.231667	0.1	18.231512
20.233333	0.1	18.223704
20.235000	0.1	18.213869
20.236667	0.1	18.203617
20.238333	0.1	18.194915
20.240000	0.1	18.188060
20.241667	0.1	18.181683
20.243333	0.1	18.174590
20.245000	0.1	18.166007
20.246667	0.1	18.154622
20.248333	0.1	18.138529
20.250000	0.1	18.117071
20.251667	0.1	18.092037
20.253333	0.1	18.066348
20.255000	0.1	18.042446
20.256667	0.1	18.021763
20.258333	0.1	18.003286
20.260000	0.1	17.985166
20.261667	0.1	17.966331
20.263333	0.1	17.947198
20.265000	0.1	17.928005
20.266667	0.1	17.908693
20.268333	0.1	17.888011
20.270000	0.1	17.863811
20.271667	0.1	17.835320
20.273333	0.1	17.803849
20.275000	0.1	17.771782
20.276667	0.1	17.741026
20.278333	0.1	17.712356
20.280000	0.1	17.684520
20.281667	0.1	17.655910
20.283333	0.1	17.626465
20.285000	0.1	17.597259
20.286667	0.1	17.569245
20.288333	0.1	17.541886
20.290000	0.1	17.514409
20.291667	0.1	17.486394
20.293333	0.1	17.458321
20.295000	0.1	17.430605
20.296667	0.1	17.402948
20.298333	0.1	17.374993
20.300000	0.1	17.345966
20.301667	0.1	17.315985
20.303333	0.1	17.286182
20.305000	0.1	17.258407
20.306667	0.1	17.233909
20.308333	0.1	17.212571
20.310000	0.1	17.193318
20.311667	0.1	17.173828
20.313333	0.1	17.151655
20.315000	0.1	17.125667
20.316667	0.1	17.097057
20.318333	0.1	17.068208
20.320000	0.1	17.041088
20.321667	0.1	17.016591
20.323333	0.1	16.995073
20.325000	0.1	16.976417
20.326667	0.1	16.959489
20.328333	0.1	16.942144
20.330000	0.1	16.922177
20.331667	0.1	16.899527
20.333333	0.1	16.876579
20.335000	0.1	16.855777
20.336667	0.1	16.837777
20.338333	0.1	16.821087
20.340000	0.1	16.804458
20.341667	0.1	16.788364
20.343333	0.1	16.773583
20.345000	0.1	16.759456
20.346667	0.1	16.745390
20.348333	0.1	16.731502
20.350000	0.1	16.717912
20.351667	0.1	16.704382
20.353333	0.1	16.690613
20.355000	0.1	16.676785
20.356667	0.1	16.662956
20.358333	0.1	16.648472
20.360000	0.1	16.632975
20.361667	0.1	16.616822
20.363333	0.1	16.600967
20.365000	0.1	16.586066
20.366667	0.1	16.572596
20.368333	0.1	16.560496
20.370000	0.1	16.548933
20.371667	0.1	16.537369
20.373333	0.1	16.526521
20.375000	0.1	16.517461
20.376667	0.1	16.510130
20.378333	0.1	16.502858
20.380000	0.1	16.493917
20.381667	0.1	16.483129
20.383333	0.1	16.471625
20.385000	0.1	16.461075
20.386667	0.1	16.452492
20.388333	0.1	16.445936
20.390000	0.1	16.439558
20.391667	0.1	16.430915
20.393333	0.1	16.418577
20.395000	0.1	16.403557
20.396667	0.1	16.388477
20.398333	0.1	16.375304
20.400000	0.1	16.363741
20.401667	0.1	16.352833
20.403333	0.1	16.342641
20.405000	0.1	16.334237
20.406667	0.1	16.327978
20.408333	0.1	16.323567
20.410000	0.1	16.319872
20.411667	0.1	16.315342
20.413333	0.1	16.308428
20.415000	0.1	16.298235
20.416667	0.1	16.285540
20.418333	0.1	16.272605
20.420000	0.1	16.260685
20.421667	0.1	16.249121
20.423333	0.1	16.236187
20.425000	0.1	16.221107
20.426667	0.1	16.204656
20.428333	0.1	16.188146
20.430000	0.1	16.173423
20.431667	0.1	16.161681
20.433333	0.1	16.152502
20.435000	0.1	16.144575
20.436667	0.1	16.136409
20.438333	0.1	16.127349
20.440000	0.1	16.116858
20.441667	0.1	16.104401
20.443333	0.1	16.089977
20.445000	0.1	16.074420
20.446667	0.1	16.058625
20.448333	0.1	16.042889
20.450000	0.1	16.027690
20.451667	0.1	16.014100
20.453333	0.1	16.003073
20.455000	0.1	15.994073
20.456667	0.1	15.985132
20.458333	0.1	15.974582
20.460000	0.1	15.961886
20.461667	0.1	15.946926
20.463333	0.1	15.930117
20.465000	0.1	15.912593
20.466667	0.1	15.895666
20.468333	0.1	15.879990
20.470000	0.1	15.865685
20.471667	0.1	15.852393
20.473333	0.1	15.840114
20.475000	0.1	15.828849
20.476667	0.1	15.818060
20.478333	0.1	15.806974
20.480000	0.1	15.795351
20.481667	0.1	15.783370
20.483333	0.1	15.771032
20.485000	0.1	15.758575
20.486667	0.1	15.747131
20.488333	0.1	15.737594
20.490000	0.1	15.729667
20.491667	0.1	15.722097
20.493333	0.1	15.714229
20.495000	0.1	15.706182
20.496667	0.1	15.698732
20.498333	0.1	15.691579
20.500000	0.1	15.683592
20.501667	0.1	15.674711
20.503333	0.1	15.666545
20.505000	0.1	15.660943
20.506667	0.1	15.657783
20.508333	0.1	15.655399
20.510000	0.1	15.652061
20.511667	0.1	15.647174
20.513333	0.1	15.640677
20.515000	0.1	15.632392
20.516667	0.1	15.622855
20.518333	0.1	15.614034
20.520000	0.1	15.607835
20.521667	0.1	15.604437
20.523333	0.1	15.603186
20.525000	0.1	15.603126
20.526667	0.1	15.603662
20.528333	0.1	15.604676
20.530000	0.1	15.605689
20.531667	0.1	15.606345
20.533333	0.1	15.607120
20.535000	0.1	15.609027
20.536667	0.1	15.612544
20.538333	0.1	15.617431
20.540000	0.1	15.623094
20.541667	0.1	15.628816
20.543333	0.1	15.634538
20.545000	0.1	15.640796
20.546667	0.1	15.648008
20.548333	0.1	15.655757
20.550000	0.1	15.663923
20.551667	0.1	15.673340
20.553333	0.1	15.684427
20.555000	0.1	15.696765
20.556667	0.1	15.709878
20.558333	0.1	15.723825
20.560000	0.1	15.739144
20.561667	0.1	15.756787
20.563333	0.1	15.777648
20.565000	0.1	15.800894
20.566667	0.1	15.824438
20.568333	0.1	15.847088
20.570000	0.1	15.869797
20.571667	0.1	15.894593
20.573333	0.1	15.922190
20.575000	0.1	15.951754
20.576667	0.1	15.982271
20.578333	0.1	16.013742
20.580000	0.1	16.046346
20.581667	0.1	16.079725
20.583333	0.1	16.113044
20.585000	0.1	16.146542
20.586667	0.1	16.181172
20.588333	0.1	16.217173
20.590000	0.1	16.253711
20.591667	0.1	16.289712
20.593333	0.1	16.323985
20.595000	0.1	16.355992
20.596667	0.1	16.387106
20.598333	0.1	16.418696
20.600000	0.1	16.450168
20.601667	0.1	16.479672
20.603333	0.1	16.505898
20.605000	0.1	16.528905
20.606667	0.1	16.549648
20.608333	0.1	16.568483
20.610000	0.1	16.584219
20.611667	0.1	16.595543
20.613333	0.1	16.601862
20.615000	0.1	16.603411
20.616667	0.1	16.600729
20.618333	0.1	16.593994
20.620000	0.1	16.583205
20.621667	0.1	16.568841
20.623333	0.1	16.551794
20.625000	0.1	16.532184
20.626667	0.1	16.509474
20.628333	0.1	16.483069
20.630000	0.1	16.452909
20.631667	0.1	16.419471
20.633333	0.1	16.383112
20.635000	0.1	16.343535
20.636667	0.1	16.300381
20.638333	0.1	16.254486
20.640000	0.1	16.207934
20.641667	0.1	16.161800
20.643333	0.1	16.114713
20.645000	0.1	16.065002
20.646667	0.1	16.012014
20.648333	0.1	15.955747
20.650000	0.1	15.897454
20.651667	0.1	15.839518
20.653333	0.1	15.784145
20.655000	0.1	15.731753
20.656667	0.1	15.682221
20.658333	0.1	15.635789
20.660000	0.1	15.591742
20.661667	0.1	15.548588
20.663333	0.1	15.505494
20.665000	0.1	15.462638
20.666667	0.1	15.420617
20.668333	0.1	15.379668
20.670000	0.1	15.340091
20.671667	0.1	15.302540
20.673333	0.1	15.267731
20.675000	0.1	15.235842
20.676667	0.1	15.206934
20.678333	0.1	15.181066
20.680000	0.1	15.158177
20.681667	0.1	15.137375
20.683333	0.1	15.117408
20.685000	0.1	15.097619
20.686667	0.1	15.078128
20.688333	0.1	15.059830
20.690000	0.1	15.043319
20.691667	0.1	15.028120
20.693333	0.1	15.013338
20.695000	0.1	14.999510
20.696667	0.1	14.987529
20.698333	0.1	14.977814
20.700000	0.1	14.970184
20.701667	0.1	14.964641
20.703333	0.1	14.961422
20.705000	0.1	14.960349
20.706667	0.1	14.961244
20.708333	0.1	14.963866
20.710000	0.1	14.967502
20.711667	0.1	14.970840
20.713333	0.1	14.972866
20.715000	0.1	14.974297
20.716667	0.1	14.976800
20.718333	0.1	14.982105
20.720000	0.1	14.990688
20.721667	0.1	15.001000
20.723333	0.1	15.010239
20.725000	0.1	15.016616
20.726667	0.1	15.021385
20.728333	0.1	15.027107
20.730000	0.1	15.035690
20.731667	0.1	15.047432
20.733333	0.1	15.061618
20.735000	0.1	15.076996
20.736667	0.1	15.092076
20.738333	0.1	15.106262
20.740000	0.1	15.119494
20.741667	0.1	15.131415
20.743333	0.1	15.141846
20.745000	0.1	15.151740
20.746667	0.1	15.163125
20.748333	0.1	15.177251
20.750000	0.1	15.193284
20.751667	0.1	15.209378
20.753333	0.1	15.223862
20.755000	0.1	15.236379
20.756667	0.1	15.247167
20.758333	0.1	15.257061
20.760000	0.1	15.267433
20.761667	0.1	15.279413
20.763333	0.1	15.292645
20.765000	0.1	15.305401
20.766667	0.1	15.316964
20.768333	0.1	15.326918
20.770000	0.1	15.334846
20.771667	0.1	15.340806
20.773333	0.1	15.346468
20.775000	0.1	15.353621
20.776667	0.1	15.362800
20.778333	0.1	15.372218
20.780000	0.1	15.379311
20.781667	0.1	15.382708
20.783333	0.1	15.382648
20.785000	0.1	15.380443
20.786667	0.1	15.378059
20.788333	0.1	15.377761
20.790000	0.1	15.380264
20.791667	0.1	15.384317
20.793333	0.1	15.388192
20.795000	0.1	15.390874
20.796667	0.1	15.392483
20.798333	0.1	15.393914
20.800000	0.1	15.396417
20.801667	0.1	15.400947
20.803333	0.1	15.407504
20.805000	0.1	15.414298
20.806667	0.1	15.418590
20.808333	0.1	15.419663
20.810000	0.1	15.420378
20.811667	0.1	15.424193
20.813333	0.1	15.431763
20.815000	0.1	15.441657
20.816667	0.1	15.452684
20.818333	0.1	15.465499
20.820000	0.1	15.481115
20.821667	0.1	15.499533
20.823333	0.1	15.518905
20.825000	0.1	15.537561
20.826667	0.1	15.555323
20.828333	0.1	15.572906
20.830000	0.1	15.591026
20.831667	0.1	15.609981
20.833333	0.1	15.629233
20.835000	0.1	15.647651
20.836667	0.1	15.664996
20.838333	0.1	15.682400
20.840000	0.1	15.701712
20.841667	0.1	15.723408
20.843333	0.1	15.746237
20.845000	0.1	15.767754
20.846667	0.1	15.786649
20.848333	0.1	15.803338
20.850000	0.1	15.819610
20.851667	0.1	15.836478
20.853333	0.1	15.853108
20.855000	0.1	15.867592
20.856667	0.1	15.878738
20.858333	0.1	15.886546
20.860000	0.1	15.890957
20.861667	0.1	15.892626
20.863333	0.1	15.892030
20.865000	0.1	15.888990
20.866667	0.1	15.883208
20.868333	0.1	15.875102
20.870000	0.1	15.865625
20.871667	0.1	15.855313
20.873333	0.1	15.843869
20.875000	0.1	15.830458
20.876667	0.1	15.814961
20.878333	0.1	15.797497
20.880000	0.1	15.778125
20.881667	0.1	15.756608
20.883333	0.1	15.732349
20.885000	0.1	15.704573
20.886667	0.1	15.673221
20.888333	0.1	15.639008
20.890000	0.1	15.602828
20.891667	0.1	15.564860
20.893333	0.1	15.524865
20.895000	0.1	15.482963
20.896667	0.1	15.439869
20.898333	0.1	15.396238
20.900000	0.1	15.352369
20.901667	0.1	15.308977
20.903333	0.1	15.266598
20.905000	0.1	15.225709
20.906667	0.1	15.186072
20.908333	0.1	15.147329
20.910000	0.1	15.109242
20.911667	0.1	15.071393
20.913333	0.1	15.033484
20.915000	0.1	14.995337
20.916667	0.1	14.956714
20.918333	0.1	14.917017
20.920000	0.1	14.876605
20.921667	0.1	14.835955
20.923333	0.1	14.796318
20.925000	0.1	14.759780
20.926667	0.1	14.727891
20.928333	0.1	14.700414
20.930000	0.1	14.675439
20.931667	0.1	14.651180
20.933333	0.1	14.626742
20.935000	0.1	14.601708
20.936667	0.1	14.576436
20.938333	0.1	14.551581
20.940000	0.1	14.527322
20.941667	0.1	14.503420
20.943333	0.1	14.480413
20.945000	0.1	14.459968
20.946667	0.1	14.443577
20.948333	0.1	14.430643
20.950000	0.1	14.418543
20.951667	0.1	14.405013
20.953333	0.1	14.389873
20.955000	0.1	14.375151
20.956667	0.1	14.363111
20.958333	0.1	14.354587
20.960000	0.1	14.348329
20.961667	0.1	14.341951
20.963333	0.1	14.333189
20.965000	0.1	14.321388
20.966667	0.1	14.307559
20.968333	0.1	14.293433
20.970000	0.1	14.280439
20.971667	0.1	14.269234
20.973333	0.1	14.260114
20.975000	0.1	14.253319
20.976667	0.1	14.248849
20.978333	0.1	14.246465
20.980000	0.1	14.245869
20.981667	0.1	14.246465
20.983333	0.1	14.246882
20.985000	0.1	14.245630
20.986667	0.1	14.241815
20.988333	0.1	14.235497
20.990000	0.1	14.227928
20.991667	0.1	14.221311
20.993333	0.1	14.217676
20.995000	0.1	14.217378
20.996667	0.1	14.219643
20.998333	0.1	14.223159
21.000000	0.1	14.226259
21.001667	0.1	14.226974
21.003333	0.1	14.224471
21.005000	0.1	14.219762
21.006667	0.1	14.214099
21.008333	0.1	14.207483
21.010000	0.1	14.199675
21.011667	0.1	14.191867
21.013333	0.1	14.186145
21.015000	0.1	14.183343
21.016667	0.1	14.181972
21.018333	0.1	14.180303
21.020000	0.1	14.178158
21.021667	0.1	14.176608
21.023333	0.1	14.177264
21.025000	0.1	14.180959
21.026667	0.1	14.186443
21.028333	0.1	14.191330
21.030000	0.1	14.193774
21.031667	0.1	14.193715
21.033333	0.1	14.191867
21.035000	0.1	14.189781
21.036667	0.1	14.188767
21.038333	0.1	14.189304
21.040000	0.1	14.191390
21.041667	0.1	14.195264
21.043333	0.1	14.200569
21.045000	0.1	14.206231
21.046667	0.1	14.211536
21.048333	0.1	14.216543
21.050000	0.1	14.221490
21.051667	0.1	14.226318
21.053333	0.1	14.231206
21.055000	0.1	14.235974
21.056667	0.1	14.239789
21.058333	0.1	14.241517
21.060000	0.1	14.241935
21.061667	0.1	14.243425
21.063333	0.1	14.248014
21.065000	0.1	14.255942
21.066667	0.1	14.265836
21.068333	0.1	14.275969
21.070000	0.1	14.285625
21.071667	0.1	14.295519
21.073333	0.1	14.306487
21.075000	0.1	14.318407
21.076667	0.1	14.330507
21.078333	0.1	14.342249
21.080000	0.1	14.353693
21.081667	0.1	14.365495
21.083333	0.1	14.378370
21.085000	0.1	14.392675
21.086667	0.1	14.407636
21.088333	0.1	14.421881
21.090000	0.1	14.434279
21.091667	0.1	14.445008
21.093333	0.1	14.455379
21.095000	0.1	14.467300
21.096667	0.1	14.482082
21.098333	0.1	14.499725
21.100000	0.1	14.518798
21.101667	0.1	14.536620
21.103333	0.1	14.551164
21.105000	0.1	14.562548
21.106667	0.1	14.573217
21.108333	0.1	14.585198
21.110000	0.1	14.597953
21.111667	0.1	14.610053
21.113333	0.1	14.621318
21.115000	0.1	14.633299
21.116667	0.1	14.647246
21.118333	0.1	14.662684
21.120000	0.1	14.678062
21.121667	0.1	14.691652
21.123333	0.1	14.702500
21.125000	0.1	14.710427
21.126667	0.1	14.715851
21.128333	0.1	14.719428
21.130000	0.1	14.722110
21.131667	0.1	14.724196
21.133333	0.1	14.725924
21.135000	0.1	14.727176
21.136667	0.1	14.727295
21.138333	0.1	14.725626
21.140000	0.1	14.722587
21.141667	0.1	14.718951
21.143333	0.1	14.714719
21.145000	0.1	14.709414
21.146667	0.1	14.702500
21.148333	0.1	14.693619
21.150000	0.1	14.682711
21.151667	0.1	14.670432
21.153333	0.1	14.657200
21.155000	0.1	14.643253
21.156667	0.1	14.628352
21.158333	0.1	14.611782
21.160000	0.1	14.593900
21.161667	0.1	14.576317
21.163333	0.1	14.559985
21.165000	0.1	14.544369
21.166667	0.1	14.528395
21.168333	0.1	14.511646
21.170000	0.1	14.494182
21.171667	0.1	14.476658
21.173333	0.1	14.459372
21.175000	0.1	14.441729
21.176667	0.1	14.423014
21.178333	0.1	14.403523
21.180000	0.1	14.384569
21.181667	0.1	14.367224
21.183333	0.1	14.350892
21.185000	0.1	14.333964
21.186667	0.1	14.315904
21.188333	0.1	14.296890
21.190000	0.1	14.277817
21.191667	0.1	14.259578
21.193333	0.1	14.243306
21.195000	0.1	14.229656
21.196667	0.1	14.218868
21.198333	0.1	14.210702
21.200000	0.1	14.203728
21.201667	0.1	14.195562
21.203333	0.1	14.184714
21.205000	0.1	14.172197
21.206667	0.1	14.160396
21.208333	0.1	14.151455
21.210000	0.1	14.145673
21.211667	0.1	14.141739
21.213333	0.1	14.137746
21.215000	0.1	14.132620
21.216667	0.1	14.126063
21.218333	0.1	14.119209
21.220000	0.1	14.113427
21.221667	0.1	14.108897
21.223333	0.1	14.103950
21.225000	0.1	14.096321
21.226667	0.1	14.085830
21.228333	0.1	14.075101
21.230000	0.1	14.067472
21.231667	0.1	14.063598
21.233333	0.1	14.061273
21.235000	0.1	14.057160
21.236667	0.1	14.049590
21.238333	0.1	14.039458
21.240000	0.1	14.029504
21.241667	0.1	14.022411
21.243333	0.1	14.018775
21.245000	0.1	14.016868
21.246667	0.1	14.013768
21.248333	0.1	14.008106
21.250000	0.1	14.000595
21.251667	0.1	13.992310
21.253333	0.1	13.984204
21.255000	0.1	13.976813
21.256667	0.1	13.969541
21.258333	0.1	13.961078
21.260000	0.1	13.950766
21.261667	0.1	13.939262
21.263333	0.1	13.927997
21.265000	0.1	13.917805
21.266667	0.1	13.907970
21.268333	0.1	13.897301
21.270000	0.1	13.885082
21.271667	0.1	13.871909
21.273333	0.1	13.858915
21.275000	0.1	13.846756
21.276667	0.1	13.835193
21.278333	0.1	13.823212
21.280000	0.1	13.810278
21.281667	0.1	13.796688
21.283333	0.1	13.783396
21.285000	0.1	13.770760
21.286667	0.1	13.757885
21.288333	0.1	13.744057
21.290000	0.1	13.729633
21.291667	0.1	13.715983
21.293333	0.1	13.704122
21.295000	0.1	13.694287
21.296667	0.1	13.685704
21.298333	0.1	13.677657
21.300000	0.1	13.669194
21.301667	0.1	13.659359
21.303333	0.1	13.647796
21.305000	0.1	13.635577
21.306667	0.1	13.623775
21.308333	0.1	13.612450
21.310000	0.1	13.600827
21.311667	0.1	13.588250
21.313333	0.1	13.574899
21.315000	0.1	13.561905
21.316667	0.1	13.550998
21.318333	0.1	13.542593
21.320000	0.1	13.534904
21.321667	0.1	13.525546
21.323333	0.1	13.513745
21.325000	0.1	13.501347
21.326667	0.1	13.490380
21.328333	0.1	13.481081
21.330000	0.1	13.471425
21.331667	0.1	13.459504
21.333333	0.1	13.445557
21.335000	0.1	13.432027
21.336667	0.1	13.421357
21.338333	0.1	13.414384
21.340000	0.1	13.410092
21.341667	0.1	13.406397
21.343333	0.1	13.401569
21.345000	0.1	13.395608
21.346667	0.1	13.388992
21.348333	0.1	13.382018
21.350000	0.1	13.374925
21.351667	0.1	13.368131
21.353333	0.1	13.362230
21.355000	0.1	13.357461
21.356667	0.1	13.353527
21.358333	0.1	13.350190
21.360000	0.1	13.347030
21.361667	0.1	13.343156
21.363333	0.1	13.337196
21.365000	0.1	13.328613
21.366667	0.1	13.318480
21.368333	0.1	13.308585
21.370000	0.1	13.300539
21.371667	0.1	13.294936
21.373333	0.1	13.291956
21.375000	0.1	13.290585
21.376667	0.1	13.289035
21.378333	0.1	13.285101
21.380000	0.1	13.277829
21.381667	0.1	13.268293
21.383333	0.1	13.259590
21.385000	0.1	13.254345
21.386667	0.1	13.252557
21.388333	0.1	13.252676
21.390000	0.1	13.253034
21.391667	0.1	13.252378
21.393333	0.1	13.249696
21.395000	0.1	13.244630
21.396667	0.1	13.238073
21.398333	0.1	13.231338
21.400000	0.1	13.224960
21.401667	0.1	13.218940
21.403333	0.1	13.213695
21.405000	0.1	13.209344
21.406667	0.1	13.205648
21.408333	0.1	13.202370
21.410000	0.1	13.199867
21.411667	0.1	13.197959
21.413333	0.1	13.195575
21.415000	0.1	13.191403
21.416667	0.1	13.184965
21.418333	0.1	13.177098
21.420000	0.1	13.169528
21.421667	0.1	13.163269
21.423333	0.1	13.158501
21.425000	0.1	13.154865
21.426667	0.1	13.152242
21.428333	0.1	13.150156
21.430000	0.1	13.148130
21.431667	0.1	13.145924
21.433333	0.1	13.142706
21.435000	0.1	13.136566
21.436667	0.1	13.125599
21.438333	0.1	13.109506
21.440000	0.1	13.090432
21.441667	0.1	13.071717
21.443333	0.1	13.056041
21.445000	0.1	13.043881
21.446667	0.1	13.033510
21.448333	0.1	13.021947
21.450000	0.1	13.006867
21.451667	0.1	12.987972
21.453333	0.1	12.966872
21.455000	0.1	12.946070
21.456667	0.1	12.927831
21.458333	0.1	12.912811
21.460000	0.1	12.899698
21.461667	0.1	12.886585
21.463333	0.1	12.872339
21.465000	0.1	12.856901
21.466667	0.1	12.840093
21.468333	0.1	12.822152
21.470000	0.1	12.803734
21.471667	0.1	12.784661
21.473333	0.1	12.764157
21.475000	0.1	12.742461
21.476667	0.1	12.720645
21.478333	0.1	12.699784
21.480000	0.1	12.680472
21.481667	0.1	12.662829
21.483333	0.1	12.645961
21.485000	0.1	12.628675
21.486667	0.1	12.610734
21.488333	0.1	12.592853
21.490000	0.1	12.576104
21.491667	0.1	12.560607
21.493333	0.1	12.545348
21.495000	0.1	12.529553
21.496667	0.1	12.513281
21.498333	0.1	12.496711
21.500000	0.1	12.479127
21.501667	0.1	12.459994
21.503333	0.1	12.439311
21.505000	0.1	12.417496
21.506667	0.1	12.395740
21.508333	0.1	12.375296
21.510000	0.1	12.356997
21.511667	0.1	12.340606
21.513333	0.1	12.325586
21.515000	0.1	12.311757
21.516667	0.1	12.299479
21.518333	0.1	12.288988
21.520000	0.1	12.279332
21.521667	0.1	12.269259
21.523333	0.1	12.258292
21.525000	0.1	12.247325
21.526667	0.1	12.237013
21.528333	0.1	12.226940
21.530000	0.1	12.216211
21.531667	0.1	12.204648
21.533333	0.1	12.193502
21.535000	0.1	12.183905
21.536667	0.1	12.175680
21.538333	0.1	12.167753
21.540000	0.1	12.159169
21.541667	0.1	12.149394
21.543333	0.1	12.138546
21.545000	0.1	12.127281
21.546667	0.1	12.116433
21.548333	0.1	12.106419
21.550000	0.1	12.097657
21.551667	0.1	12.090743
21.553333	0.1	12.085617
21.555000	0.1	12.081326
21.556667	0.1	12.076379
21.558333	0.1	12.069882
21.560000	0.1	12.062789
21.561667	0.1	12.056590
21.563333	0.1	12.052000
21.565000	0.1	12.047888
21.566667	0.1	12.042523
21.568333	0.1	12.034894
21.570000	0.1	12.025715
21.571667	0.1	12.016595
21.573333	0.1	12.008906
21.575000	0.1	12.003005
21.576667	0.1	11.998416
21.578333	0.1	11.994303
21.580000	0.1	11.989415
21.581667	0.1	11.982084
21.583333	0.1	11.971951
21.585000	0.1	11.960746
21.586667	0.1	11.950792
21.588333	0.1	11.943401
21.590000	0.1	11.938513
21.591667	0.1	11.935294
21.593333	0.1	11.932493
21.595000	0.1	11.930168
21.596667	0.1	11.929394
21.598333	0.1	11.930705
21.600000	0.1	11.932612
21.601667	0.1	11.932553
21.603333	0.1	11.929274
21.605000	0.1	11.924208
21.606667	0.1	11.920334
21.608333	0.1	11.919082
21.610000	0.1	11.919499
21.611667	0.1	11.920036
21.613333	0.1	11.919380
21.615000	0.1	11.917055
21.616667	0.1	11.914135
21.618333	0.1	11.912406
21.620000	0.1	11.912406
21.621667	0.1	11.913300
21.623333	0.1	11.913300
21.625000	0.1	11.911095
21.626667	0.1	11.906565
21.628333	0.1	11.901260
21.630000	0.1	11.897326
21.631667	0.1	11.895717
21.633333	0.1	11.896373
21.635000	0.1	11.899055
21.636667	0.1	11.902810
21.638333	0.1	11.906386
21.640000	0.1	11.909128
21.641667	0.1	11.911214
21.643333	0.1	11.912525
21.645000	0.1	11.912823
21.646667	0.1	11.912704
21.648333	0.1	11.913539
21.650000	0.1	11.916638
21.651667	0.1	11.922420
21.653333	0.1	11.930526
21.655000	0.1	11.939824
21.656667	0.1	11.948705
21.658333	0.1	11.956454
21.660000	0.1	11.963905
21.661667	0.1	11.972845
21.663333	0.1	11.984111
21.665000	0.1	11.996985
21.666667	0.1	12.010039
21.668333	0.1	12.021960
21.670000	0.1	12.032748
21.671667	0.1	12.043417
21.673333	0.1	12.054861
21.675000	0.1	12.066782
21.676667	0.1	12.078644
21.678333	0.1	12.091399
21.680000	0.1	12.106479
21.681667	0.1	12.124182
21.683333	0.1	12.142778
21.685000	0.1	12.160540
21.686667	0.1	12.176693
21.688333	0.1	12.192190
21.690000	0.1	12.208641
21.691667	0.1	12.227476
21.693333	0.1	12.249172
21.695000	0.1	12.272478
21.696667	0.1	12.295843
21.698333	0.1	12.318493
21.700000	0.1	12.340010
21.701667	0.1	12.360216
21.703333	0.1	12.378634
21.705000	0.1	12.395263
21.706667	0.1	12.410880
21.708333	0.1	12.426496
21.710000	0.1	12.441755
21.711667	0.1	12.454689
21.713333	0.1	12.463332
21.715000	0.1	12.467624
21.716667	0.1	12.469769
21.718333	0.1	12.472034
21.720000	0.1	12.475134
21.721667	0.1	12.478412
21.723333	0.1	12.480021
21.725000	0.1	12.477399
21.726667	0.1	12.468518
21.728333	0.1	12.453318
21.730000	0.1	12.434364
21.731667	0.1	12.414635
21.733333	0.1	12.394548
21.735000	0.1	12.372256
21.736667	0.1	12.346507
21.738333	0.1	12.318254
21.740000	0.1	12.288690
21.741667	0.1	12.257696
21.743333	0.1	12.224437
21.745000	0.1	12.188614
21.746667	0.1	12.150408
21.748333	0.1	12.109698
21.750000	0.1	12.066544
21.751667	0.1	12.021781
21.753333	0.1	11.976362
21.755000	0.1	11.930347
21.756667	0.1	11.882425
21.758333	0.1	11.831642
21.760000	0.1	11.778951
21.761667	0.1	11.726797
21.763333	0.1	11.676908
21.765000	0.1	11.629344
21.766667	0.1	11.582673
21.768333	0.1	11.535705
21.770000	0.1	11.488498
21.771667	0.1	11.441828
21.773333	0.1	11.396230
21.775000	0.1	11.351824
21.776667	0.1	11.308015
21.778333	0.1	11.264265
21.780000	0.1	11.221111
21.781667	0.1	11.179925
21.783333	0.1	11.140884
21.785000	0.1	11.103154
21.786667	0.1	11.065245
21.788333	0.1	11.026323
21.790000	0.1	10.985971
21.791667	0.1	10.945142
21.793333	0.1	10.905564
21.795000	0.1	10.869146
21.796667	0.1	10.836721
21.798333	0.1	10.808170
21.800000	0.1	10.782898
21.801667	0.1	10.759891
21.803333	0.1	10.737777
21.805000	0.1	10.715724
21.806667	0.1	10.694922
21.808333	0.1	10.677040
21.810000	0.1	10.662079
21.811667	0.1	10.647834
21.813333	0.1	10.631681
21.815000	0.1	10.612548
21.816667	0.1	10.592223
21.818333	0.1	10.573626
21.820000	0.1	10.558308
21.821667	0.1	10.545314
21.823333	0.1	10.533095
21.825000	0.1	10.520638
21.826667	0.1	10.507525
21.828333	0.1	10.494054
21.830000	0.1	10.481060
21.831667	0.1	10.469437
21.833333	0.1	10.459841
21.835000	0.1	10.452271
21.836667	0.1	10.445595
21.838333	0.1	10.438264
21.840000	0.1	10.429621
21.841667	0.1	10.420085
21.843333	0.1	10.410667
21.845000	0.1	10.402442
21.846667	0.1	10.395945
21.848333	0.1	10.390819
21.850000	0.1	10.386229
21.851667	0.1	10.381997
21.853333	0.1	10.378183
21.855000	0.1	10.373891
21.856667	0.1	10.368586
21.858333	0.1	10.362805
21.860000	0.1	10.357917
21.861667	0.1	10.354341
21.863333	0.1	10.351182
21.865000	0.1	10.347367
21.866667	0.1	10.343016
21.868333	0.1	10.338724
21.870000	0.1	10.334850
21.871667	0.1	10.331810
21.873333	0.1	10.329605
21.875000	0.1	10.327519
21.876667	0.1	10.324598
21.878333	0.1	10.320068
21.880000	0.1	10.313869
21.881667	0.1	10.307015
21.883333	0.1	10.300518
21.885000	0.1	10.294796
21.886667	0.1	10.289252
21.888333	0.1	10.284126
21.890000	0.1	10.279835
21.891667	0.1	10.276795
21.893333	0.1	10.274828
21.895000	0.1	10.273636
21.896667	0.1	10.272384
21.898333	0.1	10.270239
21.900000	0.1	10.266364
21.901667	0.1	10.260463
21.903333	0.1	10.252357
21.905000	0.1	10.242761
21.906667	0.1	10.233582
21.908333	0.1	10.226846
21.910000	0.1	10.223449
21.911667	0.1	10.222376
21.913333	0.1	10.221363
21.915000	0.1	10.218561
21.916667	0.1	10.213912
21.918333	0.1	10.208369
21.920000	0.1	10.202706
21.921667	0.1	10.197759
21.923333	0.1	10.194064
21.925000	0.1	10.191203
21.926667	0.1	10.188521
21.928333	0.1	10.185660
21.930000	0.1	10.182441
21.931667	0.1	10.179401
21.933333	0.1	10.176838
21.935000	0.1	10.173858
21.936667	0.1	10.169268
21.938333	0.1	10.163248
21.940000	0.1	10.156513
21.941667	0.1	10.149718
21.943333	0.1	10.142983
21.945000	0.1	10.136188
21.946667	0.1	10.129452
21.948333	0.1	10.123075
21.950000	0.1	10.116816
21.951667	0.1	10.110856
21.953333	0.1	10.107041
21.955000	0.1	10.107339
21.956667	0.1	10.110677
21.958333	0.1	10.113180
21.960000	0.1	10.112465
21.961667	0.1	10.109127
21.963333	0.1	10.104359
21.965000	0.1	10.099233
21.966667	0.1	10.095001
21.968333	0.1	10.092438
21.970000	0.1	10.090709
21.971667	0.1	10.088564
21.973333	0.1	10.085643
21.975000	0.1	10.082603
21.976667	0.1	10.080159
21.978333	0.1	10.078014
21.980000	0.1	10.075629
21.981667	0.1	10.072709
21.983333	0.1	10.069311
21.985000	0.1	10.065854
21.986667	0.1	10.063172
21.988333	0.1	10.062159
21.990000	0.1	10.062874
21.991667	0.1	10.064781
21.993333	0.1	10.066987
21.995000	0.1	10.068179
21.996667	0.1	10.066987
21.998333	0.1	10.063828
22.000000	0.1	10.060490
22.001667	0.1	10.058880
22.003333	0.1	10.059715
22.005000	0.1	10.061801
22.006667	0.1	10.062516
22.008333	0.1	10.060430
22.010000	0.1	10.056079
22.011667	0.1	10.051847
22.013333	0.1	10.049761
22.015000	0.1	10.049940
22.016667	0.1	10.051132
22.018333	0.1	10.052026
22.020000	0.1	10.052860
22.021667	0.1	10.054649
22.023333	0.1	10.057808
22.025000	0.1	10.061682
22.026667	0.1	10.065437
22.028333	0.1	10.068894
22.030000	0.1	10.071993
22.031667	0.1	10.075331
22.033333	0.1	10.080577
22.035000	0.1	10.089040
22.036667	0.1	10.100306
22.038333	0.1	10.112525
22.040000	0.1	10.123671
22.041667	0.1	10.132671
22.043333	0.1	10.139645
22.045000	0.1	10.145069
22.046667	0.1	10.148943
22.048333	0.1	10.152221
22.050000	0.1	10.156751
22.051667	0.1	10.163725
22.053333	0.1	10.172725
22.055000	0.1	10.182620
22.056667	0.1	10.192216
22.058333	0.1	10.200918
22.060000	0.1	10.209621
22.061667	0.1	10.219694
22.063333	0.1	10.231138
22.065000	0.1	10.242463
22.066667	0.1	10.251761
22.068333	0.1	10.258794
22.070000	0.1	10.264636
22.071667	0.1	10.270775
22.073333	0.1	10.277570
22.075000	0.1	10.284901
22.076667	0.1	10.292650
22.078333	0.1	10.300220
22.080000	0.1	10.306061
22.081667	0.1	10.308624
22.083333	0.1	10.308147
22.085000	0.1	10.306299
22.086667	0.1	10.304392
22.088333	0.1	10.302127
22.090000	0.1	10.298610
22.091667	0.1	10.293425
22.093333	0.1	10.286809
22.095000	0.1	10.279120
22.096667	0.1	10.271073
22.098333	0.1	10.263086
22.100000	0.1	10.253728
22.101667	0.1	10.241330
22.103333	0.1	10.225654
22.105000	0.1	10.208011
22.106667	0.1	10.189474
22.108333	0.1	10.170699
22.110000	0.1	10.152460
22.111667	0.1	10.135234
22.113333	0.1	10.119022
22.115000	0.1	10.102690
22.116667	0.1	10.085285
22.118333	0.1	10.066689
22.120000	0.1	10.048628
22.121667	0.1	10.032535
22.123333	0.1	10.017872
22.125000	0.1	10.002614
22.126667	0.1	9.985090
22.128333	0.1	9.965361
22.130000	0.1	9.944678
22.131667	0.1	9.924770
22.133333	0.1	9.906650
22.135000	0.1	9.890080
22.136667	0.1	9.874404
22.138333	0.1	9.859384
22.140000	0.1	9.845019
22.141667	0.1	9.830893
22.143333	0.1	9.816230
22.145000	0.1	9.800435
22.146667	0.1	9.783626
22.148333	0.1	9.766639
22.150000	0.1	9.750844
22.151667	0.1	9.736896
22.153333	0.1	9.724796
22.155000	0.1	9.714723
22.156667	0.1	9.707451
22.158333	0.1	9.703100
22.160000	0.1	9.700418
22.161667	0.1	9.697676
22.163333	0.1	9.694338
22.165000	0.1	9.691299
22.166667	0.1	9.690226
22.168333	0.1	9.691597
22.170000	0.1	9.693802
22.171667	0.1	9.694279
22.173333	0.1	9.691954
22.175000	0.1	9.687543
22.176667	0.1	9.682596
22.178333	0.1	9.678841
22.180000	0.1	9.677291
22.181667	0.1	9.677828
22.183333	0.1	9.679616
22.185000	0.1	9.682000
22.186667	0.1	9.685696
22.188333	0.1	9.691239
22.190000	0.1	9.698392
22.191667	0.1	9.706021
22.193333	0.1	9.712816
22.195000	0.1	9.718240
22.196667	0.1	9.722591
22.198333	0.1	9.726823
22.200000	0.1	9.731949
22.201667	0.1	9.737671
22.203333	0.1	9.743453
22.205000	0.1	9.749354
22.206667	0.1	9.755791
22.208333	0.1	9.762645
22.210000	0.1	9.768844
22.211667	0.1	9.773255
22.213333	0.1	9.775460
22.215000	0.1	9.775878
22.216667	0.1	9.775043
22.218333	0.1	9.773255
22.220000	0.1	9.771586
22.221667	0.1	9.771824
22.223333	0.1	9.775520
22.225000	0.1	9.782315
22.226667	0.1	9.790660
22.228333	0.1	9.798885
22.230000	0.1	9.805859
22.231667	0.1	9.810925
22.233333	0.1	9.813309
22.235000	0.1	9.813011
22.236667	0.1	9.810866
22.238333	0.1	9.807826
22.240000	0.1	9.804905
22.241667	0.1	9.801865
22.243333	0.1	9.797335
22.245000	0.1	9.790898
22.246667	0.1	9.783686
22.248333	0.1	9.777248
22.250000	0.1	9.772719
22.251667	0.1	9.770632
22.253333	0.1	9.770096
22.255000	0.1	9.769321
22.256667	0.1	9.766698
22.258333	0.1	9.761453
22.260000	0.1	9.754003
22.261667	0.1	9.746254
22.263333	0.1	9.739936
22.265000	0.1	9.734989
22.266667	0.1	9.729684
22.268333	0.1	9.722710
22.270000	0.1	9.713412
22.271667	0.1	9.702504
22.273333	0.1	9.691716
22.275000	0.1	9.683014
22.276667	0.1	9.676636
22.278333	0.1	9.671391
22.280000	0.1	9.665907
22.281667	0.1	9.659410
22.283333	0.1	9.651900
22.285000	0.1	9.643913
22.286667	0.1	9.636522
22.288333	0.1	9.629906
22.290000	0.1	9.623707
22.291667	0.1	9.617627
22.293333	0.1	9.611726
22.295000	0.1	9.606243
22.296667	0.1	9.601296
22.298333	0.1	9.597123
22.300000	0.1	9.594620
22.301667	0.1	9.594381
22.303333	0.1	9.596348
22.305000	0.1	9.599805
22.306667	0.1	9.603620
22.308333	0.1	9.606183
22.310000	0.1	9.607196
22.311667	0.1	9.607614
22.313333	0.1	9.608150
22.315000	0.1	9.608329
22.316667	0.1	9.607494
22.318333	0.1	9.605826
22.320000	0.1	9.604514
22.321667	0.1	9.604633
22.323333	0.1	9.607077
22.325000	0.1	9.611905
22.326667	0.1	9.618104
22.328333	0.1	9.624184
22.330000	0.1	9.628654
22.331667	0.1	9.631456
22.333333	0.1	9.634495
22.335000	0.1	9.640456
22.336667	0.1	9.649873
22.338333	0.1	9.660960
22.340000	0.1	9.671689
22.341667	0.1	9.681583
22.343333	0.1	9.690762
22.345000	0.1	9.699286
22.346667	0.1	9.707094
22.348333	0.1	9.715200
22.350000	0.1	9.724379
22.351667	0.1	9.734750
22.353333	0.1	9.746492
22.355000	0.1	9.760261
22.356667	0.1	9.775758
22.358333	0.1	9.791792
22.360000	0.1	9.807230
22.361667	0.1	9.821773
22.363333	0.1	9.835542
22.365000	0.1	9.848774
22.366667	0.1	9.861649
22.368333	0.1	9.874225
22.370000	0.1	9.886921
22.371667	0.1	9.900630
22.373333	0.1	9.915650
22.375000	0.1	9.931744
22.376667	0.1	9.948612
22.378333	0.1	9.965957
22.380000	0.1	9.982765
22.381667	0.1	9.997786
22.383333	0.1	10.011376
22.385000	0.1	10.024608
22.386667	0.1	10.038078
22.388333	0.1	10.051609
22.390000	0.1	10.065199
22.391667	0.1	10.078848
22.393333	0.1	10.092497
22.395000	0.1	10.106564
22.396667	0.1	10.121525
22.398333	0.1	10.137320
22.400000	0.1	10.153354
22.401667	0.1	10.169685
22.403333	0.1	10.186554
22.405000	0.1	10.202289
22.406667	0.1	10.214270
22.408333	0.1	10.221184
22.410000	0.1	10.224343
22.411667	0.1	10.226727
22.413333	0.1	10.231317
22.415000	0.1	10.239363
22.416667	0.1	10.249198
22.418333	0.1	10.258377
22.420000	0.1	10.266364
22.421667	0.1	10.274113
22.423333	0.1	10.283352
22.425000	0.1	10.295213
22.426667	0.1	10.308982
22.428333	0.1	10.321856
22.430000	0.1	10.331512
22.431667	0.1	10.337830
22.433333	0.1	10.342777
22.435000	0.1	10.348559
22.436667	0.1	10.357023
22.438333	0.1	10.368884
22.440000	0.1	10.383011
22.441667	0.1	10.397554
22.443333	0.1	10.411502
22.445000	0.1	10.425151
22.446667	0.1	10.439635
22.448333	0.1	10.455967
22.450000	0.1	10.475100
22.451667	0.1	10.497392
22.453333	0.1	10.522009
22.455000	0.1	10.547639
22.456667	0.1	10.573269
22.458333	0.1	10.599137
22.460000	0.1	10.627509
22.461667	0.1	10.660411
22.463333	0.1	10.697723
22.465000	0.1	10.737420
22.466667	0.1	10.777772
22.468333	0.1	10.818780
22.470000	0.1	10.861517
22.471667	0.1	10.907353
22.473333	0.1	10.956824
22.475000	0.1	11.009515
22.476667	0.1	11.064292
22.478333	0.1	11.120260
22.480000	0.1	11.177779
22.481667	0.1	11.237980
22.483333	0.1	11.301816
22.485000	0.1	11.369646
22.486667	0.1	11.440993
22.488333	0.1	11.514784
22.490000	0.1	11.590005
22.491667	0.1	11.666358
22.493333	0.1	11.745394
22.495000	0.1	11.829854
22.496667	0.1	11.921407
22.498333	0.1	12.019933
22.500000	0.1	12.124122
22.501667	0.1	12.232602
22.503333	0.1	12.344182
22.505000	0.1	12.458444
22.506667	0.1	12.576342
22.508333	0.1	12.700320
22.510000	0.1	12.832642
22.511667	0.1	12.973727
22.513333	0.1	13.122619
22.515000	0.1	13.278724
22.516667	0.1	13.442219
22.518333	0.1	13.612927
22.520000	0.1	13.790429
22.521667	0.1	13.974310
22.523333	0.1	14.164270
22.525000	0.1	14.361084
22.526667	0.1	14.566482
22.528333	0.1	14.781536
22.530000	0.1	15.005113
22.531667	0.1	15.234769
22.533333	0.1	15.469790
22.535000	0.1	15.712024
22.536667	0.1	15.962244
22.538333	0.1	16.219080
22.540000	0.1	16.480745
22.541667	0.1	16.746403
22.543333	0.1	17.014981
22.545000	0.1	17.285229
22.546667	0.1	17.555894
22.548333	0.1	17.826201
22.550000	0.1	18.095733
22.551667	0.1	18.364073
22.553333	0.1	18.629850
22.555000	0.1	18.890859
22.556667	0.1	19.145490
22.558333	0.1	19.392909
22.560000	0.1	19.631804
22.561667	0.1	19.860448
22.563333	0.1	20.077409
22.565000	0.1	20.280899
22.566667	0.1	20.469130
22.568333	0.1	20.640553
22.570000	0.1	20.794333
22.571667	0.1	20.930649
22.573333	0.1	21.049501
22.575000	0.1	21.149637
22.576667	0.1	21.228851
22.578333	0.1	21.285774
22.580000	0.1	21.319510
22.581667	0.1	21.329345
22.583333	0.1	21.314324
22.585000	0.1	21.274091
22.586667	0.1	21.209301
22.588333	0.1	21.121563
22.590000	0.1	21.012844
22.591667	0.1	20.885111
22.593333	0.1	20.739557
22.595000	0.1	20.576478
22.596667	0.1	20.395757
22.598333	0.1	20.197333
22.600000	0.1	19.981326
22.601667	0.1	19.748629
22.603333	0.1	19.501687
22.605000	0.1	19.242884
22.606667	0.1	18.973173
22.608333	0.1	18.693031
22.610000	0.1	18.403770
22.611667	0.1	18.106879
22.613333	0.1	17.803968
22.615000	0.1	17.496766
22.616667	0.1	17.186285
22.618333	0.1	16.873182
22.620000	0.1	16.558410
22.621667	0.1	16.243876
22.623333	0.1	15.931846
22.625000	0.1	15.624286
22.626667	0.1	15.322805
22.628333	0.1	15.028001
22.630000	0.1	14.738680
22.631667	0.1	14.453770
22.633333	0.1	14.173628
22.635000	0.1	13.900340
22.636667	0.1	13.636590
22.638333	0.1	13.383926
22.640000	0.1	13.142289
22.641667	0.1	12.910605
22.643333	0.1	12.687863
22.645000	0.1	12.473346
22.646667	0.1	12.266756
22.648333	0.1	12.068749
22.650000	0.1	11.880816
22.651667	0.1	11.704505
22.653333	0.1	11.540175
22.655000	0.1	11.386812
22.656667	0.1	11.243344
22.658333	0.1	11.108876
22.660000	0.1	10.983289
22.661667	0.1	10.866583
22.663333	0.1	10.757983
22.665000	0.1	10.656596
22.666667	0.1	10.562063
22.668333	0.1	10.475279
22.670000	0.1	10.397316
22.671667	0.1	10.328055
22.673333	0.1	10.266126
22.675000	0.1	10.209799
22.676667	0.1	10.158301
22.678333	0.1	10.111750
22.680000	0.1	10.070325
22.681667	0.1	10.034383
22.683333	0.1	10.003508
22.685000	0.1	9.976388
22.686667	0.1	9.951771
22.688333	0.1	9.929777
22.690000	0.1	9.912193
22.691667	0.1	9.900213
22.693333	0.1	9.893001
22.695000	0.1	9.888530
22.696667	0.1	9.885908
22.698333	0.1	9.885371
22.700000	0.1	9.887577
22.701667	0.1	9.892285
22.703333	0.1	9.899498
22.705000	0.1	9.909273
22.706667	0.1	9.921611
22.708333	0.1	9.935737
22.710000	0.1	9.951294
22.711667	0.1	9.968520
22.713333	0.1	9.987891
22.715000	0.1	10.008872
22.716667	0.1	10.030389
22.718333	0.1	10.051549
22.720000	0.1	10.071755
22.721667	0.1	10.091127
22.723333	0.1	10.110677
22.725000	0.1	10.131598
22.726667	0.1	10.154427
22.728333	0.1	10.178447
22.730000	0.1	10.202110
22.731667	0.1	10.223985
22.733333	0.1	10.244012
22.735000	0.1	10.262788
22.736667	0.1	10.281206
22.738333	0.1	10.298968
22.740000	0.1	10.314823
22.741667	0.1	10.327280
22.743333	0.1	10.335923
22.745000	0.1	10.341585
22.746667	0.1	10.345758
22.748333	0.1	10.349394
22.750000	0.1	10.352791
22.751667	0.1	10.355533
22.753333	0.1	10.356665
22.755000	0.1	10.355354
22.756667	0.1	10.351837
22.758333	0.1	10.346532
22.760000	0.1	10.338843
22.761667	0.1	10.327101
22.763333	0.1	10.310352
22.765000	0.1	10.290146
22.766667	0.1	10.269046
22.768333	0.1	10.248364
22.770000	0.1	10.227562
22.771667	0.1	10.205150
22.773333	0.1	10.179520
22.775000	0.1	10.150374
22.776667	0.1	10.118902
22.778333	0.1	10.086835
22.780000	0.1	10.054231
22.781667	0.1	10.020078
22.783333	0.1	9.984077
22.785000	0.1	9.947003
22.786667	0.1	9.909571
22.788333	0.1	9.872318
22.790000	0.1	9.835721
22.791667	0.1	9.799183
22.793333	0.1	9.761811
22.795000	0.1	9.723127
22.796667	0.1	9.684146
22.798333	0.1	9.645403
22.800000	0.1	9.606779
22.801667	0.1	9.568573
22.803333	0.1	9.532333
22.805000	0.1	9.499133
22.806667	0.1	9.468258
22.808333	0.1	9.438217
22.810000	0.1	9.407938
22.811667	0.1	9.377242
22.813333	0.1	9.346784
22.815000	0.1	9.317816
22.816667	0.1	9.291471
22.818333	0.1	9.267748
22.820000	0.1	9.245396
22.821667	0.1	9.222627
22.823333	0.1	9.199024
22.825000	0.1	9.175480
22.826667	0.1	9.153009
22.828333	0.1	9.131492
22.830000	0.1	9.110272
22.831667	0.1	9.088815
22.833333	0.1	9.067596
22.835000	0.1	9.047986
22.836667	0.1	9.031594
22.838333	0.1	9.018958
22.840000	0.1	9.009123
22.841667	0.1	9.000481
22.843333	0.1	8.991480
22.845000	0.1	8.981705
22.846667	0.1	8.972228
22.848333	0.1	8.964181
22.850000	0.1	8.957625
22.851667	0.1	8.951188
22.853333	0.1	8.943856
22.855000	0.1	8.935750
22.856667	0.1	8.927644
22.858333	0.1	8.920610
22.860000	0.1	8.915544
22.861667	0.1	8.912504
22.863333	0.1	8.910478
22.865000	0.1	8.908332
22.866667	0.1	8.905650
22.868333	0.1	8.902729
22.870000	0.1	8.899272
22.871667	0.1	8.894682
22.873333	0.1	8.889318
22.875000	0.1	8.884252
22.876667	0.1	8.880199
22.878333	0.1	8.877516
22.880000	0.1	8.875907
22.881667	0.1	8.875013
22.883333	0.1	8.875073
22.885000	0.1	8.875847
22.886667	0.1	8.876861
22.888333	0.1	8.877397
22.890000	0.1	8.876980
22.891667	0.1	8.875847
22.893333	0.1	8.874119
22.895000	0.1	8.871615
22.896667	0.1	8.868754
22.898333	0.1	8.866787
22.900000	0.1	8.866191
22.901667	0.1	8.866191
22.903333	0.1	8.865834
22.905000	0.1	8.864701
22.906667	0.1	8.862973
22.908333	0.1	8.860648
22.910000	0.1	8.858264
22.911667	0.1	8.856595
22.913333	0.1	8.855701
22.915000	0.1	8.854926
22.916667	0.1	8.854390
22.918333	0.1	8.854271
22.920000	0.1	8.854390
22.921667	0.1	8.855045
22.923333	0.1	8.857132
22.925000	0.1	8.860410
22.926667	0.1	8.863628
22.928333	0.1	8.865595
22.930000	0.1	8.866787
22.931667	0.1	8.868993
22.933333	0.1	8.873463
22.935000	0.1	8.879722
22.936667	0.1	8.885325
22.938333	0.1	8.888126
22.940000	0.1	8.887768
22.941667	0.1	8.886099
22.943333	0.1	8.885563
22.945000	0.1	8.887470
22.946667	0.1	8.891166
22.948333	0.1	8.895219
22.950000	0.1	8.898795
22.951667	0.1	8.901895
22.953333	0.1	8.904875
22.955000	0.1	8.907676
22.956667	0.1	8.910001
22.958333	0.1	8.911908
22.960000	0.1	8.914352
22.961667	0.1	8.918346
22.963333	0.1	8.923889
22.965000	0.1	8.930207
22.966667	0.1	8.936227
22.968333	0.1	8.941114
22.970000	0.1	8.944631
22.971667	0.1	8.947969
22.973333	0.1	8.953274
22.975000	0.1	8.961142
22.976667	0.1	8.969963
22.978333	0.1	8.977771
22.980000	0.1	8.983732
22.981667	0.1	8.988262
22.983333	0.1	8.992196
22.985000	0.1	8.996606
22.986667	0.1	9.001494
22.988333	0.1	9.005845
22.990000	0.1	9.010315
22.991667	0.1	9.017230
22.993333	0.1	9.028078
22.995000	0.1	9.042025
22.996667	0.1	9.056449
22.998333	0.1	9.069086
23.000000	0.1	9.079218
23.001667	0.1	9.088040
23.003333	0.1	9.097577
23.005000	0.1	9.109080
23.006667	0.1	9.123028
23.008333	0.1	9.138287
23.010000	0.1	9.153009
23.011667	0.1	9.166539
23.013333	0.1	9.179354
23.015000	0.1	9.192229
23.016667	0.1	9.205163
23.018333	0.1	9.217859
23.020000	0.1	9.229482
23.021667	0.1	9.239674
23.023333	0.1	9.249747
23.025000	0.1	9.261787
23.026667	0.1	9.276629
23.028333	0.1	9.293318
23.030000	0.1	9.309948
23.031667	0.1	9.325386
23.033333	0.1	9.340168
23.035000	0.1	9.355486
23.036667	0.1	9.372116
23.038333	0.1	9.389282
23.040000	0.1	9.405077
23.041667	0.1	9.418250
23.043333	0.1	9.428740
23.045000	0.1	9.437025
23.046667	0.1	9.443820
23.048333	0.1	9.450377
23.050000	0.1	9.458006
23.051667	0.1	9.466112
23.053333	0.1	9.472967
23.055000	0.1	9.477437
23.056667	0.1	9.479642
23.058333	0.1	9.480596
23.060000	0.1	9.482086
23.061667	0.1	9.485484
23.063333	0.1	9.490252
23.065000	0.1	9.494782
23.066667	0.1	9.497882
23.068333	0.1	9.499848
23.070000	0.1	9.501160
23.071667	0.1	9.501517
23.073333	0.1	9.500564
23.075000	0.1	9.498478
23.076667	0.1	9.494961
23.078333	0.1	9.488822
23.080000	0.1	9.479523
23.081667	0.1	9.468198
23.083333	0.1	9.456814
23.085000	0.1	9.446860
23.086667	0.1	9.438396
23.088333	0.1	9.430588
23.090000	0.1	9.422720
23.091667	0.1	9.414971
23.093333	0.1	9.407223
23.095000	0.1	9.399295
23.096667	0.1	9.391308
23.098333	0.1	9.383262
23.100000	0.1	9.375334
23.101667	0.1	9.367765
23.103333	0.1	9.361089
23.105000	0.1	9.355248
23.106667	0.1	9.349347
23.108333	0.1	9.342909
23.110000	0.1	9.336532
23.111667	0.1	9.330631
23.113333	0.1	9.324730
23.115000	0.1	9.317637
23.116667	0.1	9.308875
23.118333	0.1	9.298742
23.120000	0.1	9.287656
23.121667	0.1	9.276331
23.123333	0.1	9.266377
23.125000	0.1	9.258926
23.126667	0.1	9.253741
23.128333	0.1	9.249211
23.130000	0.1	9.243548
23.131667	0.1	9.236157
23.133333	0.1	9.227455
23.135000	0.1	9.218753
23.136667	0.1	9.211064
23.138333	0.1	9.204686
23.140000	0.1	9.199501
23.141667	0.1	9.195686
23.143333	0.1	9.193540
23.145000	0.1	9.192288
23.146667	0.1	9.190262
23.148333	0.1	9.185851
23.150000	0.1	9.177745
23.151667	0.1	9.166241
23.153333	0.1	9.153307
23.155000	0.1	9.142161
23.156667	0.1	9.135128
23.158333	0.1	9.131611
23.160000	0.1	9.128392
23.161667	0.1	9.122432
23.163333	0.1	9.113014
23.165000	0.1	9.102226
23.166667	0.1	9.092570
23.168333	0.1	9.084344
23.170000	0.1	9.075404
23.171667	0.1	9.063662
23.173333	0.1	9.049416
23.175000	0.1	9.035469
23.176667	0.1	9.024442
23.178333	0.1	9.016336
23.180000	0.1	9.009541
23.181667	0.1	9.002626
23.183333	0.1	8.994878
23.185000	0.1	8.986652
23.186667	0.1	8.978725
23.188333	0.1	8.971394
23.190000	0.1	8.964301
23.191667	0.1	8.956910
23.193333	0.1	8.948625
23.195000	0.1	8.939207
23.196667	0.1	8.929372
23.198333	0.1	8.920491
23.200000	0.1	8.913637
23.201667	0.1	8.907617
23.203333	0.1	8.900464
23.205000	0.1	8.891643
23.206667	0.1	8.881987
23.208333	0.1	8.873165
23.210000	0.1	8.866668
23.211667	0.1	8.862615
23.213333	0.1	8.859098
23.215000	0.1	8.853317
23.216667	0.1	8.844555
23.218333	0.1	8.834065
23.220000	0.1	8.823813
23.221667	0.1	8.814753
23.223333	0.1	8.807123
23.225000	0.1	8.800865
23.226667	0.1	8.796156
23.228333	0.1	8.793176
23.230000	0.1	8.790970
23.231667	0.1	8.788169
23.233333	0.1	8.784056
23.235000	0.1	8.779109
23.236667	0.1	8.774639
23.238333	0.1	8.771182
23.240000	0.1	8.768440
23.241667	0.1	8.765698
23.243333	0.1	8.762301
23.245000	0.1	8.758545
23.246667	0.1	8.754969
23.248333	0.1	8.752764
23.250000	0.1	8.752645
23.251667	0.1	8.754314
23.253333	0.1	8.755982
23.255000	0.1	8.756519
23.256667	0.1	8.756042
23.258333	0.1	8.755088
23.260000	0.1	8.753598
23.261667	0.1	8.751274
23.263333	0.1	8.748055
23.265000	0.1	8.744479
23.266667	0.1	8.740902
23.268333	0.1	8.737505
23.270000	0.1	8.734644
23.271667	0.1	8.732558
23.273333	0.1	8.731247
23.275000	0.1	8.730293
23.276667	0.1	8.729280
23.278333	0.1	8.727611
23.280000	0.1	8.725703
23.281667	0.1	8.724452
23.283333	0.1	8.724392
23.285000	0.1	8.725107
23.286667	0.1	8.725644
23.288333	0.1	8.725465
23.290000	0.1	8.724690
23.291667	0.1	8.723915
23.293333	0.1	8.723200
23.295000	0.1	8.721710
23.296667	0.1	8.718908
23.298333	0.1	8.715392
23.300000	0.1	8.711935
23.301667	0.1	8.708776
23.303333	0.1	8.705855
23.305000	0.1	8.703173
23.306667	0.1	8.701385
23.308333	0.1	8.701981
23.310000	0.1	8.705497
23.311667	0.1	8.710981
23.313333	0.1	8.716107
23.315000	0.1	8.718730
23.316667	0.1	8.717895
23.318333	0.1	8.714378
23.320000	0.1	8.709968
23.321667	0.1	8.705736
23.323333	0.1	8.701861
23.325000	0.1	8.699000
23.326667	0.1	8.697510
23.328333	0.1	8.696855
23.330000	0.1	8.695901
23.331667	0.1	8.693815
23.333333	0.1	8.690417
23.335000	0.1	8.686662
23.336667	0.1	8.684159
23.338333	0.1	8.683444
23.340000	0.1	8.684338
23.341667	0.1	8.686066
23.343333	0.1	8.687914
23.345000	0.1	8.689702
23.346667	0.1	8.691490
23.348333	0.1	8.692802
23.350000	0.1	8.692146
23.351667	0.1	8.689225
23.353333	0.1	8.685351
23.355000	0.1	8.682669
23.356667	0.1	8.681715
23.358333	0.1	8.682013
23.360000	0.1	8.682728
23.361667	0.1	8.683086
23.363333	0.1	8.682669
23.365000	0.1	8.681536
23.366667	0.1	8.679271
23.368333	0.1	8.675099
23.370000	0.1	8.668840
23.371667	0.1	8.661390
23.373333	0.1	8.654774
23.375000	0.1	8.651317
23.376667	0.1	8.651794
23.378333	0.1	8.654714
23.380000	0.1	8.657098
23.381667	0.1	8.656562
23.383333	0.1	8.653045
23.385000	0.1	8.647979
23.386667	0.1	8.643032
23.388333	0.1	8.638800
23.390000	0.1	8.635760
23.391667	0.1	8.634627
23.393333	0.1	8.635283
23.395000	0.1	8.637012
23.396667	0.1	8.639098
23.398333	0.1	8.641720
23.400000	0.1	8.644820
23.401667	0.1	8.647562
23.403333	0.1	8.648873
23.405000	0.1	8.648396
23.406667	0.1	8.646846
23.408333	0.1	8.645595
23.410000	0.1	8.645475
23.411667	0.1	8.646250
23.413333	0.1	8.647144
23.415000	0.1	8.647562
23.416667	0.1	8.647204
23.418333	0.1	8.646369
23.420000	0.1	8.645893
23.421667	0.1	8.646489
23.423333	0.1	8.647442
23.425000	0.1	8.647025
23.426667	0.1	8.644522
23.428333	0.1	8.641124
23.430000	0.1	8.638442
23.431667	0.1	8.637846
23.433333	0.1	8.639992
23.435000	0.1	8.644403
23.436667	0.1	8.649767
23.438333	0.1	8.654058
23.440000	0.1	8.656264
23.441667	0.1	8.656621
23.443333	0.1	8.655906
23.445000	0.1	8.654893
23.446667	0.1	8.653880
23.448333	0.1	8.653045
23.450000	0.1	8.652866
23.451667	0.1	8.654118
23.453333	0.1	8.656264
23.455000	0.1	8.657218
23.456667	0.1	8.655668
23.458333	0.1	8.652449
23.460000	0.1	8.649827
23.461667	0.1	8.649827
23.463333	0.1	8.652628
23.465000	0.1	8.656085
23.466667	0.1	8.657873
23.468333	0.1	8.656979
23.470000	0.1	8.654535
23.471667	0.1	8.652092
23.473333	0.1	8.649946
23.475000	0.1	8.648098
23.476667	0.1	8.646787
23.478333	0.1	8.645893
23.480000	0.1	8.644820
23.481667	0.1	8.642912
23.483333	0.1	8.640171
23.485000	0.1	8.636892
23.486667	0.1	8.633912
23.488333	0.1	8.631647
23.490000	0.1	8.629740
23.491667	0.1	8.628011
23.493333	0.1	8.626819
23.495000	0.1	8.626760
23.496667	0.1	8.627832
23.498333	0.1	8.629323
23.500000	0.1	8.630038
23.501667	0.1	8.629442
23.503333	0.1	8.627236
23.505000	0.1	8.623541
23.506667	0.1	8.619011
23.508333	0.1	8.614719
23.510000	0.1	8.612156
23.511667	0.1	8.611739
23.513333	0.1	8.612693
23.515000	0.1	8.613289
23.516667	0.1	8.612216
23.518333	0.1	8.609295
23.520000	0.1	8.605958
23.521667	0.1	8.604229
23.523333	0.1	8.604765
23.525000	0.1	8.606911
23.526667	0.1	8.609415
23.528333	0.1	8.611203
23.530000	0.1	8.612156
23.531667	0.1	8.612633
23.533333	0.1	8.612991
23.535000	0.1	8.613050
23.536667	0.1	8.613170
23.538333	0.1	8.614541
23.540000	0.1	8.618176
23.541667	0.1	8.623899
23.543333	0.1	8.630336
23.545000	0.1	8.635879
23.546667	0.1	8.639277
23.548333	0.1	8.641303
23.550000	0.1	8.643568
23.551667	0.1	8.647383
23.553333	0.1	8.652509
23.555000	0.1	8.658469
23.556667	0.1	8.664907
23.558333	0.1	8.671821
23.560000	0.1	8.679390
23.561667	0.1	8.688212
23.563333	0.1	8.698524
23.565000	0.1	8.709431
23.566667	0.1	8.719683
23.568333	0.1	8.728982
23.570000	0.1	8.737267
23.571667	0.1	8.744538
23.573333	0.1	8.751095
23.575000	0.1	8.757711
23.576667	0.1	8.765936
23.578333	0.1	8.776904
23.580000	0.1	8.790255
23.581667	0.1	8.804501
23.583333	0.1	8.818687
23.585000	0.1	8.833826
23.586667	0.1	8.850933
23.588333	0.1	8.869827
23.590000	0.1	8.890331
23.591667	0.1	8.912445
23.593333	0.1	8.936167
23.595000	0.1	8.960844
23.596667	0.1	8.985401
23.598333	0.1	9.009302
23.600000	0.1	9.032548
23.601667	0.1	9.055973
23.603333	0.1	9.080470
23.605000	0.1	9.106696
23.606667	0.1	9.135068
23.608333	0.1	9.166182
23.610000	0.1	9.200097
23.611667	0.1	9.236694
23.613333	0.1	9.275497
23.615000	0.1	9.315909
23.616667	0.1	9.357393
23.618333	0.1	9.399415
23.620000	0.1	9.441197
23.621667	0.1	9.483040
23.623333	0.1	9.525776
23.625000	0.1	9.570003
23.626667	0.1	9.615601
23.628333	0.1	9.662748
23.630000	0.1	9.711385
23.631667	0.1	9.761692
23.633333	0.1	9.814084
23.635000	0.1	9.868444
23.636667	0.1	9.924651
23.638333	0.1	9.983183
23.640000	0.1	10.045052
23.641667	0.1	10.111273
23.643333	0.1	10.181487
23.645000	0.1	10.254622
23.646667	0.1	10.329664
23.648333	0.1	10.406197
23.650000	0.1	10.484219
23.651667	0.1	10.563732
23.653333	0.1	10.644198
23.655000	0.1	10.725380
23.656667	0.1	10.808588
23.658333	0.1	10.895849
23.660000	0.1	10.988355
23.661667	0.1	11.085749
23.663333	0.1	11.187435
23.665000	0.1	11.292935
23.666667	0.1	11.402310
23.668333	0.1	11.515439
23.670000	0.1	11.632145
23.671667	0.1	11.752189
23.673333	0.1	11.875392
23.675000	0.1	12.000681
23.676667	0.1	12.126983
23.678333	0.1	12.255252
23.680000	0.1	12.388171
23.681667	0.1	12.528301
23.683333	0.1	12.676776
23.685000	0.1	12.833119
23.686667	0.1	12.996019
23.688333	0.1	13.164879
23.690000	0.1	13.340474
23.691667	0.1	13.523639
23.693333	0.1	13.714493
23.695000	0.1	13.911904
23.696667	0.1	14.114619
23.698333	0.1	14.321626
23.700000	0.1	14.532627
23.701667	0.1	14.747442
23.703333	0.1	14.966846
23.705000	0.1	15.191973
23.706667	0.1	15.423478
23.708333	0.1	15.660645
23.710000	0.1	15.902043
23.711667	0.1	16.146840
23.713333	0.1	16.394735
23.715000	0.1	16.645313
23.716667	0.1	16.897203
23.718333	0.1	17.148973
23.720000	0.1	17.399074
23.721667	0.1	17.645360
23.723333	0.1	17.885150
23.725000	0.1	18.117190
23.726667	0.1	18.341662
23.728333	0.1	18.559278
23.730000	0.1	18.769146
23.731667	0.1	18.968762
23.733333	0.1	19.154967
23.735000	0.1	19.326092
23.736667	0.1	19.482554
23.738333	0.1	19.625188
23.740000	0.1	19.753457
23.741667	0.1	19.865395
23.743333	0.1	19.958318
23.745000	0.1	20.029844
23.746667	0.1	20.078064
23.748333	0.1	20.102025
23.750000	0.1	20.102562
23.751667	0.1	20.081998
23.753333	0.1	20.042063
23.755000	0.1	19.983293
23.756667	0.1	19.905628
23.758333	0.1	19.809128
23.760000	0.1	19.693435
23.761667	0.1	19.557477
23.763333	0.1	19.400479
23.765000	0.1	19.223274
23.766667	0.1	19.028665
23.768333	0.1	18.819691
23.770000	0.1	18.597962
23.771667	0.1	18.363775
23.773333	0.1	18.118561
23.775000	0.1	17.863990
23.776667	0.1	17.601133
23.778333	0.1	17.330648
23.780000	0.1	17.054082
23.781667	0.1	16.773583
23.783333	0.1	16.489984
23.785000	0.1	16.202272
23.786667	0.1	15.910388
23.788333	0.1	15.616537
23.790000	0.1	15.323699
23.791667	0.1	15.032829
23.793333	0.1	14.744402
23.795000	0.1	14.459611
23.796667	0.1	14.180184
23.798333	0.1	13.906957
23.800000	0.1	13.640524
23.801667	0.1	13.381959
23.803333	0.1	13.132096
23.805000	0.1	12.890995
23.806667	0.1	12.658001
23.808333	0.1	12.432397
23.810000	0.1	12.214423
23.811667	0.1	12.004972
23.813333	0.1	11.804522
23.815000	0.1	11.612714
23.816667	0.1	11.428953
23.818333	0.1	11.253238
23.820000	0.1	11.085571
23.821667	0.1	10.926009
23.823333	0.1	10.774792
23.825000	0.1	10.632039
23.826667	0.1	10.497511
23.828333	0.1	10.371268
23.830000	0.1	10.253728
23.831667	0.1	10.145069
23.833333	0.1	10.044814
23.835000	0.1	9.952009
23.836667	0.1	9.865165
23.838333	0.1	9.783626
23.840000	0.1	9.707213
23.841667	0.1	9.635389
23.843333	0.1	9.566606
23.845000	0.1	9.500385
23.846667	0.1	9.437442
23.848333	0.1	9.378732
23.850000	0.1	9.324313
23.851667	0.1	9.274245
23.853333	0.1	9.228528
23.855000	0.1	9.186566
23.856667	0.1	9.147287
23.858333	0.1	9.109855
23.860000	0.1	9.074331
23.861667	0.1	9.041012
23.863333	0.1	9.010494
23.865000	0.1	8.982719
23.866667	0.1	8.957267
23.868333	0.1	8.933724
23.870000	0.1	8.912623
23.871667	0.1	8.893788
23.873333	0.1	8.876205
23.875000	0.1	8.858562
23.876667	0.1	8.840442
23.878333	0.1	8.822263
23.880000	0.1	8.805037
23.881667	0.1	8.789659
23.883333	0.1	8.776188
23.885000	0.1	8.763612
23.886667	0.1	8.751035
23.888333	0.1	8.738459
23.890000	0.1	8.726538
23.891667	0.1	8.715570
23.893333	0.1	8.705438
23.895000	0.1	8.695424
23.896667	0.1	8.684993
23.898333	0.1	8.674384
23.900000	0.1	8.665205
23.901667	0.1	8.658410
23.903333	0.1	8.653641
23.905000	0.1	8.650184
23.906667	0.1	8.647800
23.908333	0.1	8.646012
23.910000	0.1	8.643568
23.911667	0.1	8.639277
23.913333	0.1	8.632839
23.915000	0.1	8.624971
23.916667	0.1	8.617640
23.918333	0.1	8.613050
23.920000	0.1	8.612276
23.921667	0.1	8.613885
23.923333	0.1	8.615196
23.925000	0.1	8.614779
23.926667	0.1	8.612514
23.928333	0.1	8.609474
23.930000	0.1	8.606732
23.931667	0.1	8.604646
23.933333	0.1	8.602441
23.935000	0.1	8.598686
23.936667	0.1	8.592546
23.938333	0.1	8.584917
23.940000	0.1	8.578241
23.941667	0.1	8.574486
23.943333	0.1	8.573771
23.945000	0.1	8.574605
23.946667	0.1	8.575678
23.948333	0.1	8.576572
23.950000	0.1	8.577168
23.951667	0.1	8.576811
23.953333	0.1	8.574904
23.955000	0.1	8.571804
23.956667	0.1	8.567930
23.958333	0.1	8.563877
23.960000	0.1	8.560598
23.961667	0.1	8.559347
23.963333	0.1	8.560420
23.965000	0.1	8.563281
23.966667	0.1	8.566857
23.968333	0.1	8.570016
23.970000	0.1	8.572221
23.971667	0.1	8.573473
23.973333	0.1	8.574307
23.975000	0.1	8.574904
23.976667	0.1	8.575082
23.978333	0.1	8.574188
23.980000	0.1	8.571804
23.981667	0.1	8.568764
23.983333	0.1	8.566082
23.985000	0.1	8.564175
23.986667	0.1	8.562387
23.988333	0.1	8.559585
23.990000	0.1	8.555651
23.991667	0.1	8.551717
23.993333	0.1	8.548856
23.995000	0.1	8.547307
23.996667	0.1	8.546353
23.998333	0.1	8.544982
24.000000	0.1	8.542359
24.001667	0.1	8.538485
24.003333	0.1	8.534432
24.005000	0.1	8.532346
24.006667	0.1	8.533717
24.008333	0.1	8.538187
24.010000	0.1	8.543432
24.011667	0.1	8.547128
24.013333	0.1	8.548022
24.015000	0.1	8.546830
24.016667	0.1	8.545220
24.018333	0.1	8.544386
24.020000	0.1	8.544803
24.021667	0.1	8.546114
24.023333	0.1	8.547664
24.025000	0.1	8.549095
24.026667	0.1	8.550466
24.028333	0.1	8.551956
24.030000	0.1	8.553744
24.031667	0.1	8.556128
24.033333	0.1	8.558751
24.035000	0.1	8.560062
24.036667	0.1	8.559347
24.038333	0.1	8.557439
24.040000	0.1	8.555115
24.041667	0.1	8.552850
24.043333	0.1	8.550942
24.045000	0.1	8.549870
24.046667	0.1	8.549452
24.048333	0.1	8.549393
24.050000	0.1	8.549393
24.051667	0.1	8.549452
24.053333	0.1	8.550108
24.055000	0.1	8.552135
24.056667	0.1	8.555651
24.058333	0.1	8.559883
24.060000	0.1	8.563519
24.061667	0.1	8.566022
24.063333	0.1	8.567691
24.065000	0.1	8.569420
24.066667	0.1	8.571923
24.068333	0.1	8.575559
24.070000	0.1	8.580208
24.071667	0.1	8.585573
24.073333	0.1	8.590580
24.075000	0.1	8.593858
24.076667	0.1	8.595348
24.078333	0.1	8.596421
24.080000	0.1	8.598447
24.081667	0.1	8.601726
24.083333	0.1	8.605183
24.085000	0.1	8.607805
24.086667	0.1	8.609593
24.088333	0.1	8.611441
24.090000	0.1	8.614421
24.091667	0.1	8.618892
24.093333	0.1	8.624495
24.095000	0.1	8.630097
24.096667	0.1	8.634389
24.098333	0.1	8.637310
24.100000	0.1	8.639753
24.101667	0.1	8.642853
24.103333	0.1	8.647323
24.105000	0.1	8.652330
24.106667	0.1	8.655787
24.108333	0.1	8.655787
24.110000	0.1	8.652688
24.111667	0.1	8.649290
24.113333	0.1	8.648575
24.115000	0.1	8.651257
24.116667	0.1	8.656145
24.118333	0.1	8.661986
24.120000	0.1	8.667052
24.121667	0.1	8.669496
24.123333	0.1	8.669377
24.125000	0.1	8.668900
24.126667	0.1	8.669854
24.128333	0.1	8.672298
24.130000	0.1	8.675814
24.131667	0.1	8.680106
24.133333	0.1	8.685530
24.135000	0.1	8.691192
24.136667	0.1	8.694470
24.138333	0.1	8.693338
24.140000	0.1	8.688570
24.141667	0.1	8.683026
24.143333	0.1	8.679688
24.145000	0.1	8.679808
24.146667	0.1	8.682490
24.148333	0.1	8.685589
24.150000	0.1	8.687318
24.151667	0.1	8.687318
24.153333	0.1	8.686603
24.155000	0.1	8.685887
24.156667	0.1	8.685113
24.158333	0.1	8.683861
24.160000	0.1	8.681894
24.161667	0.1	8.679390
24.163333	0.1	8.676887
24.165000	0.1	8.674682
24.166667	0.1	8.672178
24.168333	0.1	8.669317
24.170000	0.1	8.666933
24.171667	0.1	8.666814
24.173333	0.1	8.670211
24.175000	0.1	8.677006
24.176667	0.1	8.685530
24.178333	0.1	8.693636
24.180000	0.1	8.699179
24.181667	0.1	8.701265
24.183333	0.1	8.700491
24.185000	0.1	8.698702
24.186667	0.1	8.697629
24.188333	0.1	8.697689
24.190000	0.1	8.698285
24.191667	0.1	8.699298
24.193333	0.1	8.701563
24.195000	0.1	8.706630
24.196667	0.1	8.715272
24.198333	0.1	8.726299
24.200000	0.1	8.736790
24.201667	0.1	8.744121
24.203333	0.1	8.747161
24.205000	0.1	8.746207
24.206667	0.1	8.742452
24.208333	0.1	8.738161
24.210000	0.1	8.735419
24.211667	0.1	8.735300
24.213333	0.1	8.737803
24.215000	0.1	8.742035
24.216667	0.1	8.746088
24.218333	0.1	8.748234
24.220000	0.1	8.747817
24.221667	0.1	8.745492
24.223333	0.1	8.741916
24.225000	0.1	8.737684
24.226667	0.1	8.733690
24.228333	0.1	8.730412
24.230000	0.1	8.727491
24.231667	0.1	8.723915
24.233333	0.1	8.718968
24.235000	0.1	8.711994
24.236667	0.1	8.703411
24.238333	0.1	8.695305
24.240000	0.1	8.689881
24.241667	0.1	8.687020
24.243333	0.1	8.685232
24.245000	0.1	8.683622
24.246667	0.1	8.682251
24.248333	0.1	8.681357
24.250000	0.1	8.680225
24.251667	0.1	8.677424
24.253333	0.1	8.671940
24.255000	0.1	8.663536
24.256667	0.1	8.652926
24.258333	0.1	8.641899
24.260000	0.1	8.632660
24.261667	0.1	8.626164
24.263333	0.1	8.621514
24.265000	0.1	8.617282
24.266667	0.1	8.612395
24.268333	0.1	8.607090
24.270000	0.1	8.602262
24.271667	0.1	8.598149
24.273333	0.1	8.593560
24.275000	0.1	8.587480
24.276667	0.1	8.580268
24.278333	0.1	8.572758
24.280000	0.1	8.565486
24.281667	0.1	8.558035
24.283333	0.1	8.550287
24.285000	0.1	8.542896
24.286667	0.1	8.537174
24.288333	0.1	8.534253
24.290000	0.1	8.533776
24.291667	0.1	8.533538
24.293333	0.1	8.531511
24.295000	0.1	8.527518
24.296667	0.1	8.522928
24.298333	0.1	8.518696
24.300000	0.1	8.514762
24.301667	0.1	8.510173
24.303333	0.1	8.503855
24.305000	0.1	8.495451
24.306667	0.1	8.485437
24.308333	0.1	8.475185
24.310000	0.1	8.466244
24.311667	0.1	8.459867
24.313333	0.1	8.456231
24.315000	0.1	8.454562
24.316667	0.1	8.454264
24.318333	0.1	8.455098
24.320000	0.1	8.456529
24.321667	0.1	8.457125
24.323333	0.1	8.455515
24.325000	0.1	8.451403
24.326667	0.1	8.445919
24.328333	0.1	8.441330
24.330000	0.1	8.439303
24.331667	0.1	8.439363
24.333333	0.1	8.440316
24.335000	0.1	8.441806
24.336667	0.1	8.443773
24.338333	0.1	8.445919
24.340000	0.1	8.447469
24.341667	0.1	8.447707
24.343333	0.1	8.445979
24.345000	0.1	8.442104
24.346667	0.1	8.436442
24.348333	0.1	8.430303
24.350000	0.1	8.425057
24.351667	0.1	8.421779
24.353333	0.1	8.420289
24.355000	0.1	8.420110
24.356667	0.1	8.420468
24.358333	0.1	8.420587
24.360000	0.1	8.420468
24.361667	0.1	8.420826
24.363333	0.1	8.422196
24.365000	0.1	8.423865
24.366667	0.1	8.424938
24.368333	0.1	8.424700
24.370000	0.1	8.423150
24.371667	0.1	8.421422
24.373333	0.1	8.420647
24.375000	0.1	8.421064
24.376667	0.1	8.422554
24.378333	0.1	8.425594
24.380000	0.1	8.430541
24.381667	0.1	8.436263
24.383333	0.1	8.441031
24.385000	0.1	8.444191
24.386667	0.1	8.446098
24.388333	0.1	8.447290
24.390000	0.1	8.448124
24.391667	0.1	8.448542
24.393333	0.1	8.447648
24.395000	0.1	8.444608
24.396667	0.1	8.439899
24.398333	0.1	8.435309
24.400000	0.1	8.432925
24.401667	0.1	8.433998
24.403333	0.1	8.438170
24.405000	0.1	8.443475
24.406667	0.1	8.447588
24.408333	0.1	8.449436
24.410000	0.1	8.449972
24.411667	0.1	8.450628
24.413333	0.1	8.451820
24.415000	0.1	8.453489
24.416667	0.1	8.456111
24.418333	0.1	8.459330
24.420000	0.1	8.461535
24.421667	0.1	8.461834
24.423333	0.1	8.460761
24.425000	0.1	8.459807
24.426667	0.1	8.459986
24.428333	0.1	8.461535
24.430000	0.1	8.463800
24.431667	0.1	8.465767
24.433333	0.1	8.466363
24.435000	0.1	8.464814
24.436667	0.1	8.461118
24.438333	0.1	8.456350
24.440000	0.1	8.452654
24.441667	0.1	8.451880
24.443333	0.1	8.454741
24.445000	0.1	8.460641
24.446667	0.1	8.468152
24.448333	0.1	8.475125
24.450000	0.1	8.480073
24.451667	0.1	8.483053
24.453333	0.1	8.485735
24.455000	0.1	8.489192
24.456667	0.1	8.492470
24.458333	0.1	8.494020
24.460000	0.1	8.493841
24.461667	0.1	8.493305
24.463333	0.1	8.493245
24.465000	0.1	8.493424
24.466667	0.1	8.493364
24.468333	0.1	8.493186
24.470000	0.1	8.493960
24.471667	0.1	8.496404
24.473333	0.1	8.500219
24.475000	0.1	8.504928
24.476667	0.1	8.510411
24.478333	0.1	8.516193
24.480000	0.1	8.521617
24.481667	0.1	8.526326
24.483333	0.1	8.530260
24.485000	0.1	8.533240
24.486667	0.1	8.535386
24.488333	0.1	8.536876
24.490000	0.1	8.537710
24.491667	0.1	8.537472
24.493333	0.1	8.536339
24.495000	0.1	8.534730
24.496667	0.1	8.532823
24.498333	0.1	8.530915
24.500000	0.1	8.529008
24.501667	0.1	8.526862
24.503333	0.1	8.524299
24.505000	0.1	8.522034
24.506667	0.1	8.521438
24.508333	0.1	8.522749
24.510000	0.1	8.524895
24.511667	0.1	8.526445
24.513333	0.1	8.526803
24.515000	0.1	8.526445
24.516667	0.1	8.526207
24.518333	0.1	8.526564
24.520000	0.1	8.527577
24.521667	0.1	8.528650
24.523333	0.1	8.529127
24.525000	0.1	8.529068
24.526667	0.1	8.529187
24.528333	0.1	8.529842
24.530000	0.1	8.530796
24.531667	0.1	8.531511
24.533333	0.1	8.531452
24.535000	0.1	8.530558
24.536667	0.1	8.528710
24.538333	0.1	8.525849
24.540000	0.1	8.523047
24.541667	0.1	8.521736
24.543333	0.1	8.522451
24.545000	0.1	8.524478
24.546667	0.1	8.527339
24.548333	0.1	8.530260
24.550000	0.1	8.532346
24.551667	0.1	8.532882
24.553333	0.1	8.532107
24.555000	0.1	8.531154
24.556667	0.1	8.530736
24.558333	0.1	8.530856
24.560000	0.1	8.530796
24.561667	0.1	8.529664
24.563333	0.1	8.527220
24.565000	0.1	8.524299
24.566667	0.1	8.522034
24.568333	0.1	8.520783
24.570000	0.1	8.519888
24.571667	0.1	8.518935
24.573333	0.1	8.518041
24.575000	0.1	8.517802
24.576667	0.1	8.518816
24.578333	0.1	8.520306
24.580000	0.1	8.520604
24.581667	0.1	8.519412
24.583333	0.1	8.518458
24.585000	0.1	8.519590
24.586667	0.1	8.522869
24.588333	0.1	8.526683
24.590000	0.1	8.529366
24.591667	0.1	8.529842
24.593333	0.1	8.527816
24.595000	0.1	8.524478
24.596667	0.1	8.522571
24.598333	0.1	8.524001
24.600000	0.1	8.528948
24.601667	0.1	8.535684
24.603333	0.1	8.542002
24.605000	0.1	8.546770
24.606667	0.1	8.550466
24.608333	0.1	8.553803
24.610000	0.1	8.556724
24.611667	0.1	8.558631
24.613333	0.1	8.558810
24.615000	0.1	8.557618
24.616667	0.1	8.556188
24.618333	0.1	8.555592
24.620000	0.1	8.556426
24.621667	0.1	8.558274
24.623333	0.1	8.560539
24.625000	0.1	8.563042
24.626667	0.1	8.565724
24.628333	0.1	8.568228
24.630000	0.1	8.569837
24.631667	0.1	8.569539
24.633333	0.1	8.566857
24.635000	0.1	8.562625
24.636667	0.1	8.558870
24.638333	0.1	8.556366
24.640000	0.1	8.554161
24.641667	0.1	8.551360
24.643333	0.1	8.548439
24.645000	0.1	8.546234
24.646667	0.1	8.545638
24.648333	0.1	8.547366
24.650000	0.1	8.551777
24.651667	0.1	8.558631
24.653333	0.1	8.566738
24.655000	0.1	8.574427
24.656667	0.1	8.579791
24.658333	0.1	8.581877
24.660000	0.1	8.581341
24.661667	0.1	8.579672
24.663333	0.1	8.578241
24.665000	0.1	8.577586
24.666667	0.1	8.577645
24.668333	0.1	8.577943
24.670000	0.1	8.578241
24.671667	0.1	8.578063
24.673333	0.1	8.577168
24.675000	0.1	8.575619
24.676667	0.1	8.573890
24.678333	0.1	8.573056
24.680000	0.1	8.574486
24.681667	0.1	8.577943
24.683333	0.1	8.580506
24.685000	0.1	8.579672
24.686667	0.1	8.575619
24.688333	0.1	8.570850
24.690000	0.1	8.567572
24.691667	0.1	8.567215
24.693333	0.1	8.570195
24.695000	0.1	8.575380
24.696667	0.1	8.580268
24.698333	0.1	8.582533
24.700000	0.1	8.581937
24.701667	0.1	8.580149
24.703333	0.1	8.578599
24.705000	0.1	8.578122
24.706667	0.1	8.578301
24.708333	0.1	8.578063
24.710000	0.1	8.576632
24.711667	0.1	8.574129
24.713333	0.1	8.571804
24.715000	0.1	8.570970
24.716667	0.1	8.572102
24.718333	0.1	8.575082
24.720000	0.1	8.579314
24.721667	0.1	8.584440
24.723333	0.1	8.589924
24.725000	0.1	8.595229
24.726667	0.1	8.599580
24.728333	0.1	8.601666
24.730000	0.1	8.600414
24.731667	0.1	8.596242
24.733333	0.1	8.590401
24.735000	0.1	8.584381
24.736667	0.1	8.579135
24.738333	0.1	8.575976
24.740000	0.1	8.576155
24.741667	0.1	8.579731
24.743333	0.1	8.585215
24.745000	0.1	8.590222
24.746667	0.1	8.592487
24.748333	0.1	8.591116
24.750000	0.1	8.587063
24.751667	0.1	8.582771
24.753333	0.1	8.580685
24.755000	0.1	8.581341
24.756667	0.1	8.583665
24.758333	0.1	8.586109
24.760000	0.1	8.587719
24.761667	0.1	8.588315
24.763333	0.1	8.588851
24.765000	0.1	8.590937
24.766667	0.1	8.595348
24.768333	0.1	8.601428
24.770000	0.1	8.606911
24.771667	0.1	8.609415
24.773333	0.1	8.607626
24.775000	0.1	8.603395
24.776667	0.1	8.599818
24.778333	0.1	8.598745
24.780000	0.1	8.600712
24.781667	0.1	8.605719
24.783333	0.1	8.612454
24.785000	0.1	8.618951
24.786667	0.1	8.623243
24.788333	0.1	8.624077
24.790000	0.1	8.622170
24.791667	0.1	8.620084
24.793333	0.1	8.620024
24.795000	0.1	8.622468
24.796667	0.1	8.626342
24.798333	0.1	8.630097
24.800000	0.1	8.632839
24.801667	0.1	8.634389
24.803333	0.1	8.635581
24.805000	0.1	8.637846
24.806667	0.1	8.641720
24.808333	0.1	8.645416
24.810000	0.1	8.645893
24.811667	0.1	8.641720
24.813333	0.1	8.634747
24.815000	0.1	8.628488
24.816667	0.1	8.624673
24.818333	0.1	8.623362
24.820000	0.1	8.624197
24.821667	0.1	8.626283
24.823333	0.1	8.628250
24.825000	0.1	8.629263
24.826667	0.1	8.629919
24.828333	0.1	8.631588
24.830000	0.1	8.635283
24.831667	0.1	8.641005
24.833333	0.1	8.647740
24.835000	0.1	8.653343
24.836667	0.1	8.655727
24.838333	0.1	8.654833
24.840000	0.1	8.652747
24.841667	0.1	8.652032
24.843333	0.1	8.654058
24.845000	0.1	8.658469
24.846667	0.1	8.664132
24.848333	0.1	8.670033
24.850000	0.1	8.674741
24.851667	0.1	8.676947
24.853333	0.1	8.676947
24.855000	0.1	8.676827
24.856667	0.1	8.679271
24.858333	0.1	8.685530
24.860000	0.1	8.694530
24.861667	0.1	8.703530
24.863333	0.1	8.710325
24.865000	0.1	8.715153
24.866667	0.1	8.719802
24.868333	0.1	8.726001
24.870000	0.1	8.734108
24.871667	0.1	8.742571
24.873333	0.1	8.749784
24.875000	0.1	8.755804
24.876667	0.1	8.761764
24.878333	0.1	8.768619
24.880000	0.1	8.777261
24.881667	0.1	8.788288
24.883333	0.1	8.801401
24.885000	0.1	8.815587
24.886667	0.1	8.829654
24.888333	0.1	8.842290
24.890000	0.1	8.852900
24.891667	0.1	8.861483
24.893333	0.1	8.868754
24.895000	0.1	8.876801
24.896667	0.1	8.888960
24.898333	0.1	8.907259
24.900000	0.1	8.930386
24.901667	0.1	8.955479
24.903333	0.1	8.980215
24.905000	0.1	9.003163
24.906667	0.1	9.023190
24.908333	0.1	9.040714
24.910000	0.1	9.057284
24.911667	0.1	9.073794
24.913333	0.1	9.090484
24.915000	0.1	9.107769
24.916667	0.1	9.126545
24.918333	0.1	9.147466
24.920000	0.1	9.170414
24.921667	0.1	9.194911
24.923333	0.1	9.220481
24.925000	0.1	9.246469
24.926667	0.1	9.271384
24.928333	0.1	9.293795
24.930000	0.1	9.313405
24.931667	0.1	9.330631
24.933333	0.1	9.345890
24.935000	0.1	9.359718
24.936667	0.1	9.372414
24.938333	0.1	9.384037
24.940000	0.1	9.395004
24.941667	0.1	9.406150
24.943333	0.1	9.417415
24.945000	0.1	9.428144
24.946667	0.1	9.437621
24.948333	0.1	9.445608
24.950000	0.1	9.451807
24.951667	0.1	9.455801
24.953333	0.1	9.456933
24.955000	0.1	9.454847
24.956667	0.1	9.450198
24.958333	0.1	9.443999
24.960000	0.1	9.437383
24.961667	0.1	9.431124
24.963333	0.1	9.425462
24.965000	0.1	9.419919
24.966667	0.1	9.413541
24.968333	0.1	9.405435
24.970000	0.1	9.395600
24.971667	0.1	9.384215
24.973333	0.1	9.371162
24.975000	0.1	9.355724
24.976667	0.1	9.338081
24.978333	0.1	9.319127
24.980000	0.1	9.299636
24.981667	0.1	9.279848
24.983333	0.1	9.259761
24.985000	0.1	9.239853
24.986667	0.1	9.220303
24.988333	0.1	9.200991
24.990000	0.1	9.182096
24.991667	0.1	9.164155
24.993333	0.1	9.147227
24.995000	0.1	9.130776
24.996667	0.1	9.114326
24.998333	0.1	9.097338
25.000000	0.1	9.079278
25.001667	0.1	9.059966
25.003333	0.1	9.039939
25.005000	0.1	9.020210
25.006667	0.1	9.001494
25.008333	0.1	8.984626
25.010000	0.1	8.969784
25.011667	0.1	8.955956
25.013333	0.1	8.942068
25.015000	0.1	8.927882
25.016667	0.1	8.913994
25.018333	0.1	8.900762
25.020000	0.1	8.888484
25.021667	0.1	8.877338
25.023333	0.1	8.866489
25.025000	0.1	8.854390
25.026667	0.1	8.840263
25.028333	0.1	8.824766
25.030000	0.1	8.809209
25.031667	0.1	8.794547
25.033333	0.1	8.781791
25.035000	0.1	8.772076
25.036667	0.1	8.766234
25.038333	0.1	8.763910
25.040000	0.1	8.763671
25.041667	0.1	8.763314
25.043333	0.1	8.760632
25.045000	0.1	8.754671
25.046667	0.1	8.746326
25.048333	0.1	8.737743
25.050000	0.1	8.730948
25.051667	0.1	8.727193
25.053333	0.1	8.726001
25.055000	0.1	8.725882
25.056667	0.1	8.725763
25.058333	0.1	8.725822
25.060000	0.1	8.726001
25.061667	0.1	8.724750
25.063333	0.1	8.720279
25.065000	0.1	8.713067
25.066667	0.1	8.705080
25.068333	0.1	8.698226
25.070000	0.1	8.693040
25.071667	0.1	8.688927
25.073333	0.1	8.685291
25.075000	0.1	8.682728
25.076667	0.1	8.682669
25.078333	0.1	8.685709
25.080000	0.1	8.690715
25.081667	0.1	8.695066
25.083333	0.1	8.696855
25.085000	0.1	8.696735
25.086667	0.1	8.696795
25.088333	0.1	8.697749
25.090000	0.1	8.698702
25.091667	0.1	8.698285
25.093333	0.1	8.695841
25.095000	0.1	8.691729
25.096667	0.1	8.687377
25.098333	0.1	8.683563
25.100000	0.1	8.680404
25.101667	0.1	8.678675
25.103333	0.1	8.679808
25.105000	0.1	8.683324
25.106667	0.1	8.687377
25.108333	0.1	8.690954
25.110000	0.1	8.693934
25.111667	0.1	8.695901
25.113333	0.1	8.696139
25.115000	0.1	8.694292
25.116667	0.1	8.691311
25.118333	0.1	8.688808
25.120000	0.1	8.687258
25.121667	0.1	8.686543
25.123333	0.1	8.686960
25.125000	0.1	8.688331
25.126667	0.1	8.690239
25.128333	0.1	8.691788
25.130000	0.1	8.692623
25.131667	0.1	8.692742
25.133333	0.1	8.692384
25.135000	0.1	8.691609
25.136667	0.1	8.690477
25.138333	0.1	8.688927
25.140000	0.1	8.687139
25.141667	0.1	8.685232
25.143333	0.1	8.683682
25.145000	0.1	8.683026
25.146667	0.1	8.684040
25.148333	0.1	8.687318
25.150000	0.1	8.692086
25.151667	0.1	8.696318
25.153333	0.1	8.698643
25.155000	0.1	8.699298
25.156667	0.1	8.699060
25.158333	0.1	8.698524
25.160000	0.1	8.697987
25.161667	0.1	8.698106
25.163333	0.1	8.699000
25.165000	0.1	8.700192
25.166667	0.1	8.701206
25.168333	0.1	8.702636
25.170000	0.1	8.704484
25.171667	0.1	8.705676
25.173333	0.1	8.704722
25.175000	0.1	8.701325
25.176667	0.1	8.696616
25.178333	0.1	8.692325
25.180000	0.1	8.690477
25.181667	0.1	8.692086
25.183333	0.1	8.696795
25.185000	0.1	8.703352
25.186667	0.1	8.709550
25.188333	0.1	8.713663
25.190000	0.1	8.715213
25.191667	0.1	8.715094
25.193333	0.1	8.714259
25.195000	0.1	8.713306
25.196667	0.1	8.712531
25.198333	0.1	8.712173
25.200000	0.1	8.712233
25.201667	0.1	8.712411
25.203333	0.1	8.713127
25.205000	0.1	8.714915
25.206667	0.1	8.718312
25.208333	0.1	8.723438
25.210000	0.1	8.729518
25.211667	0.1	8.735836
25.213333	0.1	8.741916
25.215000	0.1	8.747519
25.216667	0.1	8.752108
25.218333	0.1	8.755684
25.220000	0.1	8.758426
25.221667	0.1	8.760870
25.223333	0.1	8.763314
25.225000	0.1	8.766473
25.226667	0.1	8.771003
25.228333	0.1	8.777440
25.230000	0.1	8.785844
25.231667	0.1	8.795441
25.233333	0.1	8.804501
25.235000	0.1	8.811892
25.236667	0.1	8.818150
25.238333	0.1	8.824647
25.240000	0.1	8.831800
25.241667	0.1	8.839846
25.243333	0.1	8.849741
25.245000	0.1	8.862019
25.246667	0.1	8.875788
25.248333	0.1	8.889020
25.250000	0.1	8.900047
25.251667	0.1	8.908392
25.253333	0.1	8.915604
25.255000	0.1	8.924306
25.256667	0.1	8.936525
25.258333	0.1	8.952141
25.260000	0.1	8.968890
25.261667	0.1	8.984030
25.263333	0.1	8.996308
25.265000	0.1	9.006799
25.266667	0.1	9.017945
25.268333	0.1	9.031833
25.270000	0.1	9.048939
25.271667	0.1	9.068668
25.273333	0.1	9.089113
25.275000	0.1	9.107948
25.276667	0.1	9.124160
25.278333	0.1	9.138942
25.280000	0.1	9.155095
25.281667	0.1	9.174884
25.283333	0.1	9.198428
25.285000	0.1	9.224177
25.286667	0.1	9.249569
25.288333	0.1	9.273053
25.290000	0.1	9.295047
25.291667	0.1	9.317101
25.293333	0.1	9.339691
25.295000	0.1	9.361744
25.296667	0.1	9.382904
25.298333	0.1	9.404958
25.300000	0.1	9.429813
25.301667	0.1	9.457827
25.303333	0.1	9.488345
25.305000	0.1	9.520352
25.306667	0.1	9.552301
25.308333	0.1	9.583295
25.310000	0.1	9.613932
25.311667	0.1	9.645343
25.313333	0.1	9.678364
25.315000	0.1	9.713948
25.316667	0.1	9.752691
25.318333	0.1	9.793997
25.320000	0.1	9.836436
25.321667	0.1	9.878576
25.323333	0.1	9.920180
25.325000	0.1	9.962142
25.326667	0.1	10.005713
25.328333	0.1	10.052026
25.330000	0.1	10.101379
25.331667	0.1	10.153175
25.333333	0.1	10.206819
25.335000	0.1	10.262192
25.336667	0.1	10.319174
25.338333	0.1	10.376633
25.340000	0.1	10.433674
25.341667	0.1	10.492027
25.343333	0.1	10.553957
25.345000	0.1	10.619939
25.346667	0.1	10.689080
25.348333	0.1	10.760606
25.350000	0.1	10.833681
25.351667	0.1	10.907114
25.353333	0.1	10.979891
25.355000	0.1	11.050881
25.356667	0.1	11.119784
25.358333	0.1	11.187435
25.360000	0.1	11.254430
25.361667	0.1	11.320472
25.363333	0.1	11.384607
25.365000	0.1	11.446119
25.366667	0.1	11.504174
25.368333	0.1	11.558235
25.370000	0.1	11.608601
25.371667	0.1	11.655927
25.373333	0.1	11.701227
25.375000	0.1	11.745275
25.376667	0.1	11.787296
25.378333	0.1	11.825562
25.380000	0.1	11.858643
25.381667	0.1	11.885823
25.383333	0.1	11.906386
25.385000	0.1	11.920214
25.386667	0.1	11.928082
25.388333	0.1	11.931003
25.390000	0.1	11.929155
25.391667	0.1	11.922241
25.393333	0.1	11.910558
25.395000	0.1	11.894644
25.396667	0.1	11.874438
25.398333	0.1	11.849762
25.400000	0.1	11.820079
25.401667	0.1	11.784793
25.403333	0.1	11.742891
25.405000	0.1	11.693776
25.406667	0.1	11.637986
25.408333	0.1	11.576892
25.410000	0.1	11.512221
25.411667	0.1	11.446238
25.413333	0.1	11.381448
25.415000	0.1	11.318744
25.416667	0.1	11.257411
25.418333	0.1	11.196137
25.420000	0.1	11.133612
25.421667	0.1	11.068106
25.423333	0.1	10.998011
25.425000	0.1	10.924042
25.426667	0.1	10.849417
25.428333	0.1	10.776282
25.430000	0.1	10.705233
25.431667	0.1	10.636390
25.433333	0.1	10.570288
25.435000	0.1	10.507525
25.436667	0.1	10.448158
25.438333	0.1	10.392249
25.440000	0.1	10.339440
25.441667	0.1	10.288597
25.443333	0.1	10.237396
25.445000	0.1	10.183097
25.446667	0.1	10.125101
25.448333	0.1	10.065616
25.450000	0.1	10.007740
25.451667	0.1	9.953738
25.453333	0.1	9.905160
25.455000	0.1	9.862662
25.456667	0.1	9.824873
25.458333	0.1	9.788216
25.460000	0.1	9.749115
25.461667	0.1	9.706855
25.463333	0.1	9.663940
25.465000	0.1	9.623170
25.466667	0.1	9.585381
25.468333	0.1	9.550214
25.470000	0.1	9.517551
25.471667	0.1	9.487391
25.473333	0.1	9.459496
25.475000	0.1	9.433687
25.476667	0.1	9.409309
25.478333	0.1	9.385288
25.480000	0.1	9.361268
25.481667	0.1	9.337485
25.483333	0.1	9.313942
25.485000	0.1	9.290994
25.486667	0.1	9.269238
25.488333	0.1	9.248734
25.490000	0.1	9.228886
25.491667	0.1	9.209097
25.493333	0.1	9.189129
25.495000	0.1	9.169281
25.496667	0.1	9.150744
25.498333	0.1	9.134651
25.500000	0.1	9.121001
25.501667	0.1	9.109140
25.503333	0.1	9.098173
25.505000	0.1	9.087205
25.506667	0.1	9.075702
25.508333	0.1	9.063304
25.510000	0.1	9.050549
25.511667	0.1	9.038032
25.513333	0.1	9.025992
25.515000	0.1	9.015024
25.516667	0.1	9.006024
25.518333	0.1	8.998931
25.520000	0.1	8.992315
25.521667	0.1	8.984566
25.523333	0.1	8.975804
25.525000	0.1	8.967817
25.526667	0.1	8.962453
25.528333	0.1	8.959830
25.530000	0.1	8.958161
25.531667	0.1	8.956492
25.533333	0.1	8.955122
25.535000	0.1	8.954108
25.536667	0.1	8.952439
25.538333	0.1	8.949817
25.540000	0.1	8.947254
25.541667	0.1	8.945287
25.543333	0.1	8.943260
25.545000	0.1	8.940280
25.546667	0.1	8.936346
25.548333	0.1	8.932233
25.550000	0.1	8.928955
25.551667	0.1	8.927584
25.553333	0.1	8.928478
25.555000	0.1	8.930684
25.556667	0.1	8.931935
25.558333	0.1	8.930088
25.560000	0.1	8.924783
25.561667	0.1	8.917332
25.563333	0.1	8.909584
25.565000	0.1	8.903623
25.566667	0.1	8.901001
25.568333	0.1	8.901716
25.570000	0.1	8.903742
25.571667	0.1	8.904279
25.573333	0.1	8.901299
25.575000	0.1	8.894742
25.576667	0.1	8.886040
25.578333	0.1	8.877516
25.580000	0.1	8.871437
25.581667	0.1	8.867622
25.583333	0.1	8.864284
25.585000	0.1	8.859754
25.586667	0.1	8.853972
25.588333	0.1	8.848012
25.590000	0.1	8.843601
25.591667	0.1	8.841694
25.593333	0.1	8.841873
25.595000	0.1	8.842528
25.596667	0.1	8.841754
25.598333	0.1	8.838177
25.600000	0.1	8.831442
25.601667	0.1	8.822144
25.603333	0.1	8.811832
25.605000	0.1	8.802593
25.606667	0.1	8.795977
25.608333	0.1	8.792460
25.610000	0.1	8.790732
25.611667	0.1	8.788765
25.613333	0.1	8.785129
25.615000	0.1	8.779705
25.616667	0.1	8.774043
25.618333	0.1	8.770347
25.620000	0.1	8.769870
25.621667	0.1	8.771956
25.623333	0.1	8.774221
25.625000	0.1	8.774400
25.626667	0.1	8.771599
25.628333	0.1	8.765877
25.630000	0.1	8.758247
25.631667	0.1	8.750320
25.633333	0.1	8.743883
25.635000	0.1	8.739949
25.636667	0.1	8.737982
25.638333	0.1	8.736074
25.640000	0.1	8.732796
25.641667	0.1	8.728743
25.643333	0.1	8.725942
25.645000	0.1	8.725644
25.646667	0.1	8.727849
25.648333	0.1	8.731485
25.650000	0.1	8.735419
25.651667	0.1	8.738220
25.653333	0.1	8.738757
25.655000	0.1	8.737028
25.656667	0.1	8.733869
25.658333	0.1	8.730770
25.660000	0.1	8.728743
25.661667	0.1	8.727909
25.663333	0.1	8.728028
25.665000	0.1	8.728862
25.666667	0.1	8.730174
25.668333	0.1	8.731723
25.670000	0.1	8.733571
25.671667	0.1	8.735836
25.673333	0.1	8.738816
25.675000	0.1	8.742035
25.676667	0.1	8.745134
25.678333	0.1	8.748115
25.680000	0.1	8.750678
25.681667	0.1	8.751870
25.683333	0.1	8.751035
25.685000	0.1	8.748711
25.686667	0.1	8.746028
25.688333	0.1	8.743823
25.690000	0.1	8.742214
25.691667	0.1	8.741141
25.693333	0.1	8.741141
25.695000	0.1	8.742929
25.696667	0.1	8.746326
25.698333	0.1	8.750201
25.700000	0.1	8.752943
25.701667	0.1	8.753539
25.703333	0.1	8.751989
25.705000	0.1	8.749128
25.706667	0.1	8.745969
25.708333	0.1	8.744002
25.710000	0.1	8.744181
25.711667	0.1	8.746386
25.713333	0.1	8.749784
25.715000	0.1	8.753837
25.716667	0.1	8.758128
25.718333	0.1	8.761943
25.720000	0.1	8.764208
25.721667	0.1	8.763850
25.723333	0.1	8.761049
25.725000	0.1	8.757711
25.726667	0.1	8.756161
25.728333	0.1	8.757294
25.730000	0.1	8.759678
25.731667	0.1	8.761406
25.733333	0.1	8.761883
25.735000	0.1	8.761585
25.736667	0.1	8.760691
25.738333	0.1	8.758665
25.740000	0.1	8.755804
25.741667	0.1	8.753181
25.743333	0.1	8.751691
25.745000	0.1	8.751572
25.746667	0.1	8.752883
25.748333	0.1	8.755208
25.750000	0.1	8.758128
25.751667	0.1	8.760751
25.753333	0.1	8.761943
25.755000	0.1	8.761228
25.756667	0.1	8.759797
25.758333	0.1	8.758903
25.760000	0.1	8.758963
25.761667	0.1	8.759857
25.763333	0.1	8.761466
25.765000	0.1	8.763671
25.766667	0.1	8.765638
25.768333	0.1	8.765400
25.770000	0.1	8.762360
25.771667	0.1	8.758188
25.773333	0.1	8.755148
25.775000	0.1	8.754015
25.776667	0.1	8.754314
25.778333	0.1	8.754850
25.780000	0.1	8.754731
25.781667	0.1	8.754254
25.783333	0.1	8.754194
25.785000	0.1	8.754612
25.786667	0.1	8.754790
25.788333	0.1	8.754314
25.790000	0.1	8.754015
25.791667	0.1	8.754910
25.793333	0.1	8.756638
25.795000	0.1	8.758367
25.796667	0.1	8.759320
25.798333	0.1	8.759261
25.800000	0.1	8.758307
25.801667	0.1	8.756400
25.803333	0.1	8.753658
25.805000	0.1	8.750856
25.806667	0.1	8.748532
25.808333	0.1	8.746684
25.810000	0.1	8.744598
25.811667	0.1	8.741558
25.813333	0.1	8.737803
25.815000	0.1	8.734823
25.816667	0.1	8.734167
25.818333	0.1	8.735776
25.820000	0.1	8.737624
25.821667	0.1	8.737267
25.823333	0.1	8.733929
25.825000	0.1	8.729101
25.826667	0.1	8.724988
25.828333	0.1	8.723617
25.830000	0.1	8.725822
25.831667	0.1	8.730531
25.833333	0.1	8.735776
25.835000	0.1	8.740008
25.836667	0.1	8.742571
25.838333	0.1	8.742989
25.840000	0.1	8.741081
25.841667	0.1	8.737863
25.843333	0.1	8.735002
25.845000	0.1	8.734286
25.846667	0.1	8.736194
25.848333	0.1	8.739055
25.850000	0.1	8.739651
25.851667	0.1	8.736969
25.853333	0.1	8.733094
25.855000	0.1	8.730710
25.856667	0.1	8.731068
25.858333	0.1	8.734108
25.860000	0.1	8.738161
25.861667	0.1	8.740843
25.863333	0.1	8.740902
25.865000	0.1	8.739412
25.866667	0.1	8.738459
25.868333	0.1	8.738936
25.870000	0.1	8.740366
25.871667	0.1	8.742452
25.873333	0.1	8.745015
25.875000	0.1	8.747697
25.876667	0.1	8.750618
25.878333	0.1	8.753539
25.880000	0.1	8.756221
25.881667	0.1	8.758128
25.883333	0.1	8.759320
25.885000	0.1	8.759440
25.886667	0.1	8.757651
25.888333	0.1	8.754433
25.890000	0.1	8.751631
25.891667	0.1	8.750558
25.893333	0.1	8.751512
25.895000	0.1	8.753717
25.896667	0.1	8.756042
25.898333	0.1	8.757234
25.900000	0.1	8.756400
25.901667	0.1	8.753717
25.903333	0.1	8.750976
25.905000	0.1	8.750260
25.906667	0.1	8.751691
25.908333	0.1	8.754075
25.910000	0.1	8.756936
25.911667	0.1	8.760632
25.913333	0.1	8.765042
25.915000	0.1	8.769572
25.916667	0.1	8.773327
25.918333	0.1	8.775831
25.920000	0.1	8.777082
25.921667	0.1	8.777500
25.923333	0.1	8.777679
25.925000	0.1	8.778930
25.926667	0.1	8.782030
25.928333	0.1	8.786142
25.930000	0.1	8.790136
25.931667	0.1	8.793116
25.933333	0.1	8.794785
25.935000	0.1	8.795620
25.936667	0.1	8.796216
25.938333	0.1	8.796573
25.940000	0.1	8.796275
25.941667	0.1	8.795322
25.943333	0.1	8.794666
25.945000	0.1	8.794606
25.946667	0.1	8.795083
25.948333	0.1	8.795441
25.950000	0.1	8.795560
25.951667	0.1	8.796037
25.953333	0.1	8.798123
25.955000	0.1	8.802951
25.956667	0.1	8.810580
25.958333	0.1	8.818865
25.960000	0.1	8.824885
25.961667	0.1	8.827031
25.963333	0.1	8.826078
25.965000	0.1	8.823932
25.966667	0.1	8.822203
25.968333	0.1	8.821190
25.970000	0.1	8.820236
25.971667	0.1	8.818508
25.973333	0.1	8.816541
25.975000	0.1	8.815408
25.976667	0.1	8.816004
25.978333	0.1	8.819044
25.980000	0.1	8.824647
25.981667	0.1	8.831084
25.983333	0.1	8.835316
25.985000	0.1	8.835912
25.986667	0.1	8.834124
25.988333	0.1	8.831740
25.990000	0.1	8.830011
25.991667	0.1	8.829415
25.993333	0.1	8.829833
25.995000	0.1	8.830250
25.996667	0.1	8.829356
25.998333	0.1	8.827210
26.000000	0.1	8.825064
26.001667	0.1	8.824170
26.003333	0.1	8.824170
26.005000	0.1	8.824051
26.006667	0.1	8.823515
26.008333	0.1	8.823455
26.010000	0.1	8.824587
26.011667	0.1	8.826674
26.013333	0.1	8.828521
26.015000	0.1	8.829356
26.016667	0.1	8.829296
26.018333	0.1	8.829415
26.020000	0.1	8.830429
26.021667	0.1	8.832276
26.023333	0.1	8.834184
26.025000	0.1	8.835495
26.026667	0.1	8.835674
26.028333	0.1	8.834243
26.030000	0.1	8.831025
26.031667	0.1	8.826793
26.033333	0.1	8.822978
26.035000	0.1	8.820415
26.036667	0.1	8.819402
26.038333	0.1	8.820177
26.040000	0.1	8.822144
26.041667	0.1	8.823813
26.043333	0.1	8.824230
26.045000	0.1	8.823872
26.046667	0.1	8.823813
26.048333	0.1	8.823872
26.050000	0.1	8.823336
26.051667	0.1	8.821846
26.053333	0.1	8.820057
26.055000	0.1	8.819342
26.056667	0.1	8.820475
26.058333	0.1	8.822740
26.060000	0.1	8.825243
26.061667	0.1	8.827746
26.063333	0.1	8.830369
26.065000	0.1	8.833528
26.066667	0.1	8.837939
26.068333	0.1	8.843661
26.070000	0.1	8.849741
26.071667	0.1	8.854509
26.073333	0.1	8.856655
26.075000	0.1	8.856535
26.076667	0.1	8.856416
26.078333	0.1	8.858264
26.080000	0.1	8.862258
26.081667	0.1	8.867145
26.083333	0.1	8.870662
26.085000	0.1	8.871317
26.086667	0.1	8.869649
26.088333	0.1	8.868158
26.090000	0.1	8.869112
26.091667	0.1	8.873165
26.093333	0.1	8.878589
26.095000	0.1	8.883000
26.096667	0.1	8.886040
26.098333	0.1	8.889199
26.100000	0.1	8.893610
26.101667	0.1	8.898855
26.103333	0.1	8.903325
26.105000	0.1	8.906484
26.106667	0.1	8.909286
26.108333	0.1	8.913398
26.110000	0.1	8.919180
26.111667	0.1	8.926154
26.113333	0.1	8.934081
26.115000	0.1	8.942724
26.116667	0.1	8.951128
26.118333	0.1	8.958102
26.120000	0.1	8.963645
26.121667	0.1	8.968831
26.123333	0.1	8.974612
26.125000	0.1	8.981050
26.126667	0.1	8.987845
26.128333	0.1	8.994937
26.130000	0.1	9.002328
26.131667	0.1	9.009719
26.133333	0.1	9.016097
26.135000	0.1	9.020746
26.136667	0.1	9.024799
26.138333	0.1	9.030045
26.140000	0.1	9.037316
26.141667	0.1	9.046555
26.143333	0.1	9.057046
26.145000	0.1	9.067774
26.146667	0.1	9.077967
26.148333	0.1	9.087802
26.150000	0.1	9.098471
26.151667	0.1	9.110213
26.153333	0.1	9.122849
26.155000	0.1	9.136081
26.156667	0.1	9.150088
26.158333	0.1	9.164990
26.160000	0.1	9.180368
26.161667	0.1	9.194851
26.163333	0.1	9.207607
26.165000	0.1	9.219587
26.166667	0.1	9.232283
26.168333	0.1	9.246469
26.170000	0.1	9.262086
26.171667	0.1	9.278298
26.173333	0.1	9.294034
26.175000	0.1	9.309054
26.176667	0.1	9.324074
26.178333	0.1	9.340406
26.180000	0.1	9.359480
26.181667	0.1	9.382010
26.183333	0.1	9.407461
26.185000	0.1	9.434879
26.186667	0.1	9.463072
26.188333	0.1	9.490848
26.190000	0.1	9.517491
26.191667	0.1	9.543300
26.193333	0.1	9.568871
26.195000	0.1	9.595037
26.196667	0.1	9.621800
26.198333	0.1	9.649873
26.200000	0.1	9.681166
26.201667	0.1	9.716809
26.203333	0.1	9.755791
26.205000	0.1	9.795905
26.206667	0.1	9.835601
26.208333	0.1	9.874881
26.210000	0.1	9.915114
26.211667	0.1	9.957612
26.213333	0.1	10.003269
26.215000	0.1	10.052026
26.216667	0.1	10.102332
26.218333	0.1	10.152221
26.220000	0.1	10.201097
26.221667	0.1	10.249854
26.223333	0.1	10.299862
26.225000	0.1	10.351897
26.226667	0.1	10.405422
26.228333	0.1	10.459901
26.230000	0.1	10.515452
26.231667	0.1	10.572076
26.233333	0.1	10.629118
26.235000	0.1	10.685743
26.236667	0.1	10.740877
26.238333	0.1	10.793925
26.240000	0.1	10.845185
26.241667	0.1	10.894836
26.243333	0.1	10.942937
26.245000	0.1	10.989071
26.246667	0.1	11.032880
26.248333	0.1	11.073828
26.250000	0.1	11.111141
26.251667	0.1	11.144221
26.253333	0.1	11.173130
26.255000	0.1	11.199117
26.256667	0.1	11.223436
26.258333	0.1	11.245311
26.260000	0.1	11.262894
26.261667	0.1	11.275352
26.263333	0.1	11.282743
26.265000	0.1	11.284769
26.266667	0.1	11.280776
26.268333	0.1	11.271001
26.270000	0.1	11.256636
26.271667	0.1	11.238754
26.273333	0.1	11.217476
26.275000	0.1	11.192799
26.276667	0.1	11.164904
26.278333	0.1	11.132956
26.280000	0.1	11.096359
26.281667	0.1	11.055887
26.283333	0.1	11.013210
26.285000	0.1	10.968984
26.286667	0.1	10.922671
26.288333	0.1	10.873914
26.290000	0.1	10.822893
26.291667	0.1	10.770202
26.293333	0.1	10.716558
26.295000	0.1	10.662318
26.296667	0.1	10.606826
26.298333	0.1	10.549248
26.300000	0.1	10.489524
26.301667	0.1	10.428012
26.303333	0.1	10.365487
26.305000	0.1	10.302365
26.306667	0.1	10.239363
26.308333	0.1	10.177732
26.310000	0.1	10.118664
26.311667	0.1	10.062457
26.313333	0.1	10.008455
26.315000	0.1	9.955884
26.316667	0.1	9.904206
26.318333	0.1	9.853423
26.320000	0.1	9.804071
26.321667	0.1	9.756327
26.323333	0.1	9.709716
26.325000	0.1	9.663642
26.326667	0.1	9.617925
26.328333	0.1	9.573103
26.330000	0.1	9.530545
26.331667	0.1	9.492040
26.333333	0.1	9.458364
26.335000	0.1	9.429277
26.336667	0.1	9.402991
26.338333	0.1	9.377361
26.340000	0.1	9.350479
26.341667	0.1	9.321571
26.343333	0.1	9.291411
26.345000	0.1	9.261907
26.346667	0.1	9.235442
26.348333	0.1	9.213448
26.350000	0.1	9.196044
26.351667	0.1	9.182036
26.353333	0.1	9.169221
26.355000	0.1	9.155930
26.356667	0.1	9.142161
26.358333	0.1	9.129167
26.360000	0.1	9.117842
26.361667	0.1	9.107769
26.363333	0.1	9.098173
26.365000	0.1	9.089053
26.366667	0.1	9.081424
26.368333	0.1	9.075523
26.370000	0.1	9.070159
26.371667	0.1	9.064496
26.373333	0.1	9.058595
26.375000	0.1	9.053588
26.376667	0.1	9.050131
26.378333	0.1	9.047509
26.380000	0.1	9.044946
26.381667	0.1	9.042144
26.383333	0.1	9.039462
26.385000	0.1	9.037436
26.386667	0.1	9.035647
26.388333	0.1	9.032786
26.390000	0.1	9.027482
26.391667	0.1	9.019912
26.393333	0.1	9.012461
26.395000	0.1	9.007872
26.396667	0.1	9.007395
26.398333	0.1	9.010017
26.400000	0.1	9.013773
26.401667	0.1	9.016991
26.403333	0.1	9.018481
26.405000	0.1	9.017647
26.406667	0.1	9.015263
26.408333	0.1	9.013236
26.410000	0.1	9.012640
26.411667	0.1	9.012700
26.413333	0.1	9.011269
26.415000	0.1	9.007037
26.416667	0.1	9.000898
26.418333	0.1	8.995116
26.420000	0.1	8.991600
26.421667	0.1	8.990825
26.423333	0.1	8.991838
26.425000	0.1	8.992851
26.426667	0.1	8.991898
26.428333	0.1	8.988023
26.430000	0.1	8.982361
26.431667	0.1	8.976937
26.433333	0.1	8.973122
26.435000	0.1	8.970857
26.436667	0.1	8.969963
26.438333	0.1	8.970440
26.440000	0.1	8.972586
26.441667	0.1	8.976043
26.443333	0.1	8.979619
26.445000	0.1	8.981407
26.446667	0.1	8.979917
26.448333	0.1	8.974672
26.450000	0.1	8.966446
26.451667	0.1	8.956791
26.453333	0.1	8.947135
26.455000	0.1	8.938790
26.456667	0.1	8.933247
26.458333	0.1	8.931637
26.460000	0.1	8.933485
26.461667	0.1	8.936704
26.463333	0.1	8.939088
26.465000	0.1	8.939565
26.466667	0.1	8.937598
26.468333	0.1	8.933425
26.470000	0.1	8.928776
26.471667	0.1	8.926154
26.473333	0.1	8.926690
26.475000	0.1	8.929015
26.476667	0.1	8.930564
26.478333	0.1	8.930028
26.480000	0.1	8.928121
26.481667	0.1	8.926273
26.483333	0.1	8.924962
26.485000	0.1	8.923889
26.486667	0.1	8.922577
26.488333	0.1	8.920968
26.490000	0.1	8.918822
26.491667	0.1	8.916259
26.493333	0.1	8.913816
26.495000	0.1	8.911908
26.496667	0.1	8.910537
26.498333	0.1	8.910239
26.500000	0.1	8.911372
26.501667	0.1	8.913756
26.503333	0.1	8.917034
26.505000	0.1	8.920253
26.506667	0.1	8.922101
26.508333	0.1	8.921505
26.510000	0.1	8.918167
26.511667	0.1	8.912802
26.513333	0.1	8.907021
26.515000	0.1	8.901895
26.516667	0.1	8.898199
26.518333	0.1	8.897007
26.520000	0.1	8.898378
26.521667	0.1	8.901299
26.523333	0.1	8.904934
26.525000	0.1	8.908868
26.526667	0.1	8.911908
26.528333	0.1	8.912504
26.530000	0.1	8.910716
26.531667	0.1	8.908690
26.533333	0.1	8.907795
26.535000	0.1	8.906961
26.536667	0.1	8.905054
26.538333	0.1	8.903444
26.540000	0.1	8.904636
26.541667	0.1	8.908570
26.543333	0.1	8.912743
26.545000	0.1	8.914292
26.546667	0.1	8.912683
26.548333	0.1	8.909643
26.550000	0.1	8.907199
26.551667	0.1	8.906544
26.553333	0.1	8.907259
26.555000	0.1	8.908213
26.556667	0.1	8.908928
26.558333	0.1	8.909941
26.560000	0.1	8.911908
26.561667	0.1	8.914292
26.563333	0.1	8.915306
26.565000	0.1	8.913816
26.566667	0.1	8.910418
26.568333	0.1	8.906544
26.570000	0.1	8.903266
26.571667	0.1	8.900941
26.573333	0.1	8.899689
26.575000	0.1	8.900047
26.576667	0.1	8.902193
26.578333	0.1	8.906186
26.580000	0.1	8.910895
26.581667	0.1	8.914590
26.583333	0.1	8.916259
26.585000	0.1	8.916438
26.586667	0.1	8.916736
26.588333	0.1	8.917630
26.590000	0.1	8.917749
26.591667	0.1	8.915306
26.593333	0.1	8.910239
26.595000	0.1	8.904458
26.596667	0.1	8.899868
26.598333	0.1	8.897484
26.600000	0.1	8.897722
26.601667	0.1	8.900464
26.603333	0.1	8.905173
26.605000	0.1	8.911431
26.606667	0.1	8.918167
26.608333	0.1	8.923650
26.610000	0.1	8.926631
26.611667	0.1	8.927227
26.613333	0.1	8.926452
26.615000	0.1	8.924962
26.616667	0.1	8.922399
26.618333	0.1	8.918465
26.620000	0.1	8.914531
26.621667	0.1	8.912981
26.623333	0.1	8.915246
26.625000	0.1	8.921266
26.626667	0.1	8.929670
26.628333	0.1	8.938373
26.630000	0.1	8.944870
26.631667	0.1	8.948267
26.633333	0.1	8.949698
26.635000	0.1	8.951068
26.636667	0.1	8.952857
26.638333	0.1	8.954049
26.640000	0.1	8.954108
26.641667	0.1	8.953810
26.643333	0.1	8.954466
26.645000	0.1	8.956016
26.646667	0.1	8.956791
26.648333	0.1	8.955360
26.650000	0.1	8.952022
26.651667	0.1	8.948863
26.653333	0.1	8.948148
26.655000	0.1	8.951665
26.656667	0.1	8.959115
26.658333	0.1	8.967937
26.660000	0.1	8.975506
26.661667	0.1	8.981050
26.663333	0.1	8.985162
26.665000	0.1	8.988262
26.666667	0.1	8.990706
26.668333	0.1	8.993269
26.670000	0.1	8.997202
26.671667	0.1	9.002984
26.673333	0.1	9.010077
26.675000	0.1	9.017766
26.676667	0.1	9.025634
26.678333	0.1	9.033323
26.680000	0.1	9.040297
26.681667	0.1	9.046674
26.683333	0.1	9.052933
26.685000	0.1	9.059370
26.686667	0.1	9.065569
26.688333	0.1	9.070874
26.690000	0.1	9.075821
26.691667	0.1	9.082020
26.693333	0.1	9.090543
26.695000	0.1	9.100140
26.696667	0.1	9.109021
26.698333	0.1	9.116471
26.700000	0.1	9.122968
26.701667	0.1	9.128810
26.703333	0.1	9.134174
26.705000	0.1	9.139598
26.706667	0.1	9.146274
26.708333	0.1	9.155393
26.710000	0.1	9.167255
26.711667	0.1	9.180725
26.713333	0.1	9.194553
26.715000	0.1	9.207547
26.716667	0.1	9.218932
26.718333	0.1	9.228886
26.720000	0.1	9.238542
26.721667	0.1	9.248257
26.723333	0.1	9.257615
26.725000	0.1	9.266913
26.726667	0.1	9.277523
26.728333	0.1	9.290577
26.730000	0.1	9.306312
26.731667	0.1	9.323836
26.733333	0.1	9.341598
26.735000	0.1	9.358466
26.736667	0.1	9.374917
26.738333	0.1	9.391904
26.740000	0.1	9.410024
26.741667	0.1	9.429277
26.743333	0.1	9.449244
26.745000	0.1	9.469271
26.746667	0.1	9.488881
26.748333	0.1	9.508312
26.750000	0.1	9.528339
26.751667	0.1	9.549499
26.753333	0.1	9.571553
26.755000	0.1	9.594024
26.756667	0.1	9.617031
26.758333	0.1	9.640933
26.760000	0.1	9.665967
26.761667	0.1	9.691835
26.763333	0.1	9.718478
26.765000	0.1	9.746791
26.766667	0.1	9.777248
26.768333	0.1	9.809197
26.770000	0.1	9.841025
26.771667	0.1	9.871722
26.773333	0.1	9.902001
26.775000	0.1	9.932995
26.776667	0.1	9.964944
26.778333	0.1	9.997905
26.780000	0.1	10.032595
26.781667	0.1	10.070742
26.783333	0.1	10.113240
26.785000	0.1	10.159553
26.786667	0.1	10.207654
26.788333	0.1	10.255635
26.790000	0.1	10.302723
26.791667	0.1	10.349811
26.793333	0.1	10.399044
26.795000	0.1	10.452152
26.796667	0.1	10.509790
26.798333	0.1	10.571540
26.800000	0.1	10.636688
26.801667	0.1	10.704280
26.803333	0.1	10.773600
26.805000	0.1	10.843754
26.806667	0.1	10.913909
26.808333	0.1	10.983647
26.810000	0.1	11.052371
26.811667	0.1	11.120380
26.813333	0.1	11.190236
26.815000	0.1	11.265040
26.816667	0.1	11.345626
26.818333	0.1	11.429668
26.820000	0.1	11.514366
26.821667	0.1	11.598290
26.823333	0.1	11.681140
26.825000	0.1	11.762501
26.826667	0.1	11.841536
26.828333	0.1	11.917473
26.830000	0.1	11.990667
26.831667	0.1	12.061954
26.833333	0.1	12.131632
26.835000	0.1	12.198747
26.836667	0.1	12.262047
26.838333	0.1	12.321413
26.840000	0.1	12.377501
26.841667	0.1	12.430967
26.843333	0.1	12.481273
26.845000	0.1	12.527765
26.846667	0.1	12.569667
26.848333	0.1	12.606979
26.850000	0.1	12.640000
26.851667	0.1	12.668253
26.853333	0.1	12.690604
26.855000	0.1	12.705684
26.856667	0.1	12.712777
26.858333	0.1	12.712301
26.860000	0.1	12.705923
26.861667	0.1	12.695373
26.863333	0.1	12.682141
26.865000	0.1	12.666047
26.866667	0.1	12.645722
26.868333	0.1	12.619437
26.870000	0.1	12.586594
26.871667	0.1	12.548686
26.873333	0.1	12.508214
26.875000	0.1	12.467087
26.876667	0.1	12.424887
26.878333	0.1	12.380362
26.880000	0.1	12.333394
26.881667	0.1	12.285233
26.883333	0.1	12.236596
26.885000	0.1	12.187362
26.886667	0.1	12.137235
26.888333	0.1	12.086452
26.890000	0.1	12.035549
26.891667	0.1	11.985243
26.893333	0.1	11.935652
26.895000	0.1	11.886538
26.896667	0.1	11.838318
26.898333	0.1	11.792184
26.900000	0.1	11.748851
26.901667	0.1	11.708678
26.903333	0.1	11.672378
26.905000	0.1	11.640728
26.906667	0.1	11.613250
26.908333	0.1	11.589170
26.910000	0.1	11.567355
26.911667	0.1	11.547209
26.913333	0.1	11.528731
26.915000	0.1	11.513115
26.916667	0.1	11.502326
26.918333	0.1	11.497737
26.920000	0.1	11.498035
26.921667	0.1	11.499823
26.923333	0.1	11.500300
26.925000	0.1	11.499167
26.926667	0.1	11.497915
26.928333	0.1	11.497439
26.930000	0.1	11.497856
26.931667	0.1	11.499346
26.933333	0.1	11.502326
26.935000	0.1	11.506797
26.936667	0.1	11.511625
26.938333	0.1	11.515856
26.940000	0.1	11.518658
26.941667	0.1	11.518956
26.943333	0.1	11.516393
26.945000	0.1	11.511327
26.946667	0.1	11.503280
26.948333	0.1	11.491359
26.950000	0.1	11.475445
26.951667	0.1	11.456133
26.953333	0.1	11.434496
26.955000	0.1	11.411489
26.956667	0.1	11.387528
26.958333	0.1	11.361778
26.960000	0.1	11.332751
26.961667	0.1	11.299670
26.963333	0.1	11.263133
26.965000	0.1	11.224032
26.966667	0.1	11.181832
26.968333	0.1	11.135460
26.970000	0.1	11.085690
26.971667	0.1	11.034728
26.973333	0.1	10.983766
26.975000	0.1	10.932565
26.976667	0.1	10.880173
26.978333	0.1	10.826290
26.980000	0.1	10.771752
26.981667	0.1	10.717214
26.983333	0.1	10.662735
26.985000	0.1	10.608376
26.986667	0.1	10.553480
26.988333	0.1	10.497094
26.990000	0.1	10.439754
26.991667	0.1	10.382832
26.993333	0.1	10.327161
26.995000	0.1	10.272504
26.996667	0.1	10.218919
26.998333	0.1	10.166824
27.000000	0.1	10.116876
27.001667	0.1	10.068656
27.003333	0.1	10.021985
27.005000	0.1	9.977162
27.006667	0.1	9.934903
27.008333	0.1	9.895981
27.010000	0.1	9.861112
27.011667	0.1	9.830058
27.013333	0.1	9.801686
27.015000	0.1	9.774447
27.016667	0.1	9.746492
27.018333	0.1	9.717048
27.020000	0.1	9.687424
27.021667	0.1	9.659291
27.023333	0.1	9.633601
27.025000	0.1	9.610534
27.026667	0.1	9.589375
27.028333	0.1	9.569288
27.030000	0.1	9.549618
27.031667	0.1	9.531022
27.033333	0.1	9.514869
27.035000	0.1	9.501935
27.036667	0.1	9.491683
27.038333	0.1	9.483338
27.040000	0.1	9.476305
27.041667	0.1	9.469331
27.043333	0.1	9.461463
27.045000	0.1	9.452880
27.046667	0.1	9.444953
27.048333	0.1	9.439469
27.050000	0.1	9.437621
27.051667	0.1	9.438933
27.053333	0.1	9.441734
27.055000	0.1	9.444595
27.056667	0.1	9.447098
27.058333	0.1	9.450019
27.060000	0.1	9.454012
27.061667	0.1	9.459496
27.063333	0.1	9.466947
27.065000	0.1	9.476543
27.066667	0.1	9.487212
27.068333	0.1	9.497166
27.070000	0.1	9.505869
27.071667	0.1	9.514213
27.073333	0.1	9.523213
27.075000	0.1	9.533346
27.076667	0.1	9.544492
27.078333	0.1	9.556592
27.080000	0.1	9.569765
27.081667	0.1	9.584249
27.083333	0.1	9.600163
27.085000	0.1	9.616972
27.086667	0.1	9.633720
27.088333	0.1	9.649218
27.090000	0.1	9.662808
27.091667	0.1	9.675444
27.093333	0.1	9.689451
27.095000	0.1	9.706259
27.096667	0.1	9.725690
27.098333	0.1	9.746910
27.100000	0.1	9.768427
27.101667	0.1	9.789765
27.103333	0.1	9.811581
27.105000	0.1	9.834588
27.106667	0.1	9.858370
27.108333	0.1	9.882510
27.110000	0.1	9.907842
27.111667	0.1	9.935022
27.113333	0.1	9.963334
27.115000	0.1	9.992123
27.116667	0.1	10.021449
27.118333	0.1	10.051787
27.120000	0.1	10.083140
27.121667	0.1	10.115266
27.123333	0.1	10.148109
27.125000	0.1	10.181666
27.126667	0.1	10.216416
27.128333	0.1	10.253370
27.130000	0.1	10.293067
27.131667	0.1	10.335208
27.133333	0.1	10.379196
27.135000	0.1	10.424317
27.136667	0.1	10.469914
27.138333	0.1	10.515035
27.140000	0.1	10.559500
27.141667	0.1	10.604621
27.143333	0.1	10.652006
27.145000	0.1	10.701657
27.146667	0.1	10.752023
27.148333	0.1	10.802508
27.150000	0.1	10.854424
27.151667	0.1	10.909677
27.153333	0.1	10.968865
27.155000	0.1	11.030675
27.156667	0.1	11.093081
27.158333	0.1	11.155248
27.160000	0.1	11.217893
27.161667	0.1	11.281908
27.163333	0.1	11.347414
27.165000	0.1	11.414886
27.166667	0.1	11.484862
27.168333	0.1	11.557103
27.170000	0.1	11.630715
27.171667	0.1	11.706413
27.173333	0.1	11.785746
27.175000	0.1	11.869312
27.176667	0.1	11.956275
27.178333	0.1	12.045623
27.180000	0.1	12.137175
27.181667	0.1	12.232245
27.183333	0.1	12.332857
27.185000	0.1	12.439848
27.186667	0.1	12.552024
27.188333	0.1	12.667895
27.190000	0.1	12.786806
27.191667	0.1	12.908698
27.193333	0.1	13.034643
27.195000	0.1	13.166369
27.196667	0.1	13.305009
27.198333	0.1	13.450087
27.200000	0.1	13.600708
27.201667	0.1	13.757528
27.203333	0.1	13.922573
27.205000	0.1	14.096499
27.206667	0.1	14.278055
27.208333	0.1	14.466644
27.210000	0.1	14.663161
27.211667	0.1	14.868380
27.213333	0.1	15.082539
27.215000	0.1	15.305699
27.216667	0.1	15.537978
27.218333	0.1	15.779556
27.220000	0.1	16.031445
27.221667	0.1	16.294957
27.223333	0.1	16.570390
27.225000	0.1	16.856433
27.226667	0.1	17.151774
27.228333	0.1	17.455281
27.230000	0.1	17.766894
27.231667	0.1	18.087627
27.233333	0.1	18.419028
27.235000	0.1	18.760384
27.236667	0.1	19.108952
27.238333	0.1	19.461395
27.240000	0.1	19.816638
27.241667	0.1	20.175399
27.243333	0.1	20.537616
27.245000	0.1	20.900847
27.246667	0.1	21.262409
27.248333	0.1	21.621467
27.250000	0.1	21.978082
27.251667	0.1	22.331239
27.253333	0.1	22.678198
27.255000	0.1	23.015381
27.256667	0.1	23.339869
27.258333	0.1	23.649515
27.260000	0.1	23.942651
27.261667	0.1	24.217249
27.263333	0.1	24.471702
27.265000	0.1	24.705471
27.266667	0.1	24.918975
27.268333	0.1	25.112034
27.270000	0.1	25.282742
27.271667	0.1	25.428416
27.273333	0.1	25.547327
27.275000	0.1	25.638463
27.276667	0.1	25.700988
27.278333	0.1	25.734068
27.280000	0.1	25.736572
27.281667	0.1	25.707425
27.283333	0.1	25.646688
27.285000	0.1	25.556089
27.286667	0.1	25.437774
27.288333	0.1	25.292994
27.290000	0.1	25.121571
27.291667	0.1	24.923624
27.293333	0.1	24.700226
27.295000	0.1	24.452747
27.296667	0.1	24.182619
27.298333	0.1	23.891272
27.300000	0.1	23.579480
27.301667	0.1	23.247899
27.303333	0.1	22.898854
27.305000	0.1	22.536398
27.306667	0.1	22.163750
27.308333	0.1	21.782400
27.310000	0.1	21.392764
27.311667	0.1	20.995380
27.313333	0.1	20.592095
27.315000	0.1	20.185591
27.316667	0.1	19.778014
27.318333	0.1	19.370617
27.320000	0.1	18.964411
27.321667	0.1	18.561245
27.323333	0.1	18.163503
27.325000	0.1	17.772616
27.326667	0.1	17.388762
27.328333	0.1	17.012538
27.330000	0.1	16.645075
27.331667	0.1	16.287447
27.333333	0.1	15.940011
27.335000	0.1	15.602768
27.336667	0.1	15.276016
27.338333	0.1	14.960886
27.340000	0.1	14.658452
27.341667	0.1	14.369667
27.343333	0.1	14.094890
27.345000	0.1	13.834298
27.346667	0.1	13.587416
27.348333	0.1	13.353289
27.350000	0.1	13.130725
27.351667	0.1	12.918473
27.353333	0.1	12.715460
27.355000	0.1	12.520970
27.356667	0.1	12.334705
27.358333	0.1	12.157560
27.360000	0.1	11.990846
27.361667	0.1	11.835099
27.363333	0.1	11.689544
27.365000	0.1	11.552871
27.366667	0.1	11.424423
27.368333	0.1	11.304260
27.370000	0.1	11.192620
27.371667	0.1	11.089683
27.373333	0.1	10.995568
27.375000	0.1	10.909320
27.376667	0.1	10.828913
27.378333	0.1	10.752083
27.380000	0.1	10.677636
27.381667	0.1	10.605813
27.383333	0.1	10.537387
27.385000	0.1	10.472716
27.386667	0.1	10.411442
27.388333	0.1	10.353625
27.390000	0.1	10.299326
27.391667	0.1	10.248900
27.393333	0.1	10.201753
27.395000	0.1	10.156990
27.396667	0.1	10.113836
27.398333	0.1	10.072113
27.400000	0.1	10.031939
27.401667	0.1	9.993315
27.403333	0.1	9.956003
27.405000	0.1	9.919406
27.406667	0.1	9.883345
27.408333	0.1	9.848595
27.410000	0.1	9.816170
27.411667	0.1	9.786308
27.413333	0.1	9.757996
27.415000	0.1	9.731114
27.416667	0.1	9.706677
27.418333	0.1	9.685517
27.420000	0.1	9.666861
27.421667	0.1	9.649456
27.423333	0.1	9.632767
27.425000	0.1	9.616495
27.426667	0.1	9.600521
27.428333	0.1	9.585262
27.430000	0.1	9.570718
27.431667	0.1	9.556532
27.433333	0.1	9.542466
27.435000	0.1	9.528578
27.436667	0.1	9.515524
27.438333	0.1	9.503902
27.440000	0.1	9.493709
27.441667	0.1	9.484411
27.443333	0.1	9.475470
27.445000	0.1	9.467662
27.446667	0.1	9.461940
27.448333	0.1	9.458244
27.450000	0.1	9.455860
27.451667	0.1	9.454251
27.453333	0.1	9.452522
27.455000	0.1	9.449602
27.456667	0.1	9.445072
27.458333	0.1	9.439231
27.460000	0.1	9.432257
27.461667	0.1	9.423972
27.463333	0.1	9.414852
27.465000	0.1	9.406269
27.466667	0.1	9.399415
27.468333	0.1	9.395063
27.470000	0.1	9.393931
27.471667	0.1	9.395481
27.473333	0.1	9.397746
27.475000	0.1	9.398103
27.476667	0.1	9.395481
27.478333	0.1	9.390951
27.480000	0.1	9.386302
27.481667	0.1	9.382904
27.483333	0.1	9.381295
27.485000	0.1	9.381593
27.486667	0.1	9.383262
27.488333	0.1	9.385586
27.490000	0.1	9.387553
27.491667	0.1	9.387732
27.493333	0.1	9.385467
27.495000	0.1	9.382070
27.496667	0.1	9.379089
27.498333	0.1	9.376348
27.500000	0.1	9.372891
27.501667	0.1	9.369016
27.503333	0.1	9.366155
27.505000	0.1	9.365321
27.506667	0.1	9.366513
27.508333	0.1	9.368063
27.510000	0.1	9.368778
27.511667	0.1	9.368599
27.513333	0.1	9.368241
27.515000	0.1	9.368301
27.516667	0.1	9.368778
27.518333	0.1	9.369076
27.520000	0.1	9.368659
27.521667	0.1	9.367526
27.523333	0.1	9.365619
27.525000	0.1	9.362281
27.526667	0.1	9.357632
27.528333	0.1	9.352446
27.530000	0.1	9.347976
27.531667	0.1	9.344817
27.533333	0.1	9.342909
27.535000	0.1	9.342313
27.536667	0.1	9.343386
27.538333	0.1	9.345651
27.540000	0.1	9.347082
27.541667	0.1	9.345890
27.543333	0.1	9.342373
27.545000	0.1	9.338260
27.546667	0.1	9.334744
27.548333	0.1	9.331644
27.550000	0.1	9.328843
27.551667	0.1	9.327174
27.553333	0.1	9.327889
27.555000	0.1	9.330988
27.556667	0.1	9.334744
27.558333	0.1	9.336889
27.560000	0.1	9.336591
27.561667	0.1	9.334744
27.563333	0.1	9.333313
27.565000	0.1	9.334028
27.566667	0.1	9.336532
27.568333	0.1	9.338618
27.570000	0.1	9.338439
27.571667	0.1	9.335697
27.573333	0.1	9.330929
27.575000	0.1	9.325028
27.576667	0.1	9.319425
27.578333	0.1	9.315730
27.580000	0.1	9.313942
27.581667	0.1	9.312213
27.583333	0.1	9.309769
27.585000	0.1	9.308100
27.586667	0.1	9.308875
27.588333	0.1	9.312034
27.590000	0.1	9.315789
27.591667	0.1	9.318293
27.593333	0.1	9.318650
27.595000	0.1	9.316862
27.596667	0.1	9.313882
27.598333	0.1	9.310723
27.600000	0.1	9.308518
27.601667	0.1	9.308398
27.603333	0.1	9.310604
27.605000	0.1	9.313942
27.606667	0.1	9.316028
27.608333	0.1	9.315849
27.610000	0.1	9.314418
27.611667	0.1	9.313942
27.613333	0.1	9.315134
27.615000	0.1	9.317101
27.616667	0.1	9.318531
27.618333	0.1	9.318829
27.620000	0.1	9.318412
27.621667	0.1	9.317816
27.623333	0.1	9.317101
27.625000	0.1	9.316087
27.626667	0.1	9.314895
27.628333	0.1	9.314299
27.630000	0.1	9.315432
27.631667	0.1	9.318412
27.633333	0.1	9.322227
27.635000	0.1	9.325505
27.636667	0.1	9.327174
27.638333	0.1	9.326518
27.640000	0.1	9.323717
27.641667	0.1	9.320140
27.643333	0.1	9.317518
27.645000	0.1	9.316743
27.646667	0.1	9.317220
27.648333	0.1	9.317816
27.650000	0.1	9.317995
27.651667	0.1	9.317935
27.653333	0.1	9.317577
27.655000	0.1	9.316803
27.656667	0.1	9.315610
27.658333	0.1	9.315134
27.660000	0.1	9.316743
27.661667	0.1	9.321094
27.663333	0.1	9.327829
27.665000	0.1	9.334922
27.666667	0.1	9.339989
27.668333	0.1	9.341956
27.670000	0.1	9.341658
27.671667	0.1	9.339691
27.673333	0.1	9.335876
27.675000	0.1	9.331048
27.676667	0.1	9.327114
27.678333	0.1	9.325266
27.680000	0.1	9.325564
27.681667	0.1	9.327472
27.683333	0.1	9.330512
27.685000	0.1	9.333969
27.686667	0.1	9.337426
27.688333	0.1	9.340644
27.690000	0.1	9.343446
27.691667	0.1	9.345055
27.693333	0.1	9.344459
27.695000	0.1	9.341837
27.696667	0.1	9.338379
27.698333	0.1	9.335578
27.700000	0.1	9.334744
27.701667	0.1	9.336114
27.703333	0.1	9.338976
27.705000	0.1	9.342313
27.706667	0.1	9.345592
27.708333	0.1	9.348155
27.710000	0.1	9.349645
27.711667	0.1	9.350181
27.713333	0.1	9.350718
27.715000	0.1	9.351969
27.716667	0.1	9.354234
27.718333	0.1	9.356738
27.720000	0.1	9.358347
27.721667	0.1	9.358407
27.723333	0.1	9.357751
27.725000	0.1	9.358347
27.726667	0.1	9.360910
27.728333	0.1	9.364486
27.730000	0.1	9.367765
27.731667	0.1	9.370268
27.733333	0.1	9.372712
27.735000	0.1	9.375930
27.736667	0.1	9.380401
27.738333	0.1	9.385825
27.740000	0.1	9.390891
27.741667	0.1	9.393931
27.743333	0.1	9.394765
27.745000	0.1	9.394646
27.746667	0.1	9.394944
27.748333	0.1	9.395779
27.750000	0.1	9.397150
27.751667	0.1	9.400011
27.753333	0.1	9.404541
27.755000	0.1	9.409845
27.756667	0.1	9.414733
27.758333	0.1	9.418846
27.760000	0.1	9.422839
27.761667	0.1	9.427250
27.763333	0.1	9.431899
27.765000	0.1	9.435416
27.766667	0.1	9.436727
27.768333	0.1	9.436250
27.770000	0.1	9.435833
27.771667	0.1	9.436548
27.773333	0.1	9.437681
27.775000	0.1	9.437740
27.776667	0.1	9.436071
27.778333	0.1	9.433747
27.780000	0.1	9.432734
27.781667	0.1	9.434522
27.783333	0.1	9.439052
27.785000	0.1	9.444595
27.786667	0.1	9.448529
27.788333	0.1	9.449483
27.790000	0.1	9.448767
27.791667	0.1	9.448052
27.793333	0.1	9.447933
27.795000	0.1	9.447873
27.796667	0.1	9.447516
27.798333	0.1	9.446681
27.800000	0.1	9.445489
27.801667	0.1	9.444297
27.803333	0.1	9.443403
27.805000	0.1	9.443105
27.806667	0.1	9.442509
27.808333	0.1	9.440482
27.810000	0.1	9.437144
27.811667	0.1	9.433807
27.813333	0.1	9.430647
27.815000	0.1	9.427131
27.816667	0.1	9.423912
27.818333	0.1	9.422660
27.820000	0.1	9.423018
27.821667	0.1	9.423376
27.823333	0.1	9.423018
27.825000	0.1	9.421945
27.826667	0.1	9.421170
27.828333	0.1	9.421826
27.830000	0.1	9.424031
27.831667	0.1	9.425819
27.833333	0.1	9.424985
27.835000	0.1	9.421051
27.836667	0.1	9.415389
27.838333	0.1	9.409369
27.840000	0.1	9.403110
27.841667	0.1	9.396673
27.843333	0.1	9.391010
27.845000	0.1	9.387911
27.846667	0.1	9.388209
27.848333	0.1	9.390712
27.850000	0.1	9.392679
27.851667	0.1	9.392441
27.853333	0.1	9.390891
27.855000	0.1	9.389759
27.856667	0.1	9.389461
27.858333	0.1	9.388984
27.860000	0.1	9.387613
27.861667	0.1	9.386063
27.863333	0.1	9.385408
27.865000	0.1	9.385944
27.866667	0.1	9.387136
27.868333	0.1	9.388269
27.870000	0.1	9.388745
27.871667	0.1	9.388865
27.873333	0.1	9.389043
27.875000	0.1	9.389282
27.876667	0.1	9.389163
27.878333	0.1	9.388805
27.880000	0.1	9.388924
27.881667	0.1	9.390116
27.883333	0.1	9.392143
27.885000	0.1	9.393931
27.886667	0.1	9.394885
27.888333	0.1	9.395302
27.890000	0.1	9.395660
27.891667	0.1	9.395838
27.893333	0.1	9.395540
27.895000	0.1	9.394706
27.896667	0.1	9.394229
27.898333	0.1	9.395362
27.900000	0.1	9.398401
27.901667	0.1	9.402812
27.903333	0.1	9.407342
27.905000	0.1	9.411038
27.906667	0.1	9.413004
27.908333	0.1	9.412826
27.910000	0.1	9.410740
27.911667	0.1	9.408236
27.913333	0.1	9.407998
27.915000	0.1	9.411693
27.916667	0.1	9.419084
27.918333	0.1	9.428025
27.920000	0.1	9.435118
27.921667	0.1	9.438217
27.923333	0.1	9.438038
27.925000	0.1	9.436429
27.926667	0.1	9.435356
27.928333	0.1	9.435714
27.930000	0.1	9.437681
27.931667	0.1	9.441197
27.933333	0.1	9.445727
27.935000	0.1	9.450317
27.936667	0.1	9.454728
27.938333	0.1	9.458900
27.940000	0.1	9.462655
27.941667	0.1	9.465337
27.943333	0.1	9.466827
27.945000	0.1	9.467841
27.946667	0.1	9.469331
27.948333	0.1	9.471834
27.950000	0.1	9.474755
27.951667	0.1	9.477139
27.953333	0.1	9.478450
27.955000	0.1	9.479404
27.956667	0.1	9.481013
27.958333	0.1	9.483696
27.960000	0.1	9.487391
27.961667	0.1	9.492279
27.963333	0.1	9.498418
27.965000	0.1	9.505272
27.966667	0.1	9.511412
27.968333	0.1	9.516061
27.970000	0.1	9.519101
27.971667	0.1	9.521425
27.973333	0.1	9.524048
27.975000	0.1	9.527565
27.976667	0.1	9.531379
27.978333	0.1	9.535373
27.980000	0.1	9.539366
27.981667	0.1	9.542406
27.983333	0.1	9.543896
27.985000	0.1	9.543837
27.986667	0.1	9.543062
27.988333	0.1	9.542466
27.990000	0.1	9.543539
27.991667	0.1	9.547711
27.993333	0.1	9.554804
27.995000	0.1	9.563327
27.996667	0.1	9.571553
27.998333	0.1	9.578288
28.000000	0.1	9.582460
28.001667	0.1	9.584129
28.003333	0.1	9.585023
28.005000	0.1	9.586812
28.006667	0.1	9.589971
28.008333	0.1	9.593845
28.010000	0.1	9.598137
28.011667	0.1	9.603024
28.013333	0.1	9.608389
28.015000	0.1	9.613216
28.016667	0.1	9.616793
28.018333	0.1	9.619475
28.020000	0.1	9.622574
28.021667	0.1	9.626806
28.023333	0.1	9.631336
28.025000	0.1	9.635211
28.026667	0.1	9.638668
28.028333	0.1	9.642661
28.030000	0.1	9.647549
28.031667	0.1	9.653152
28.033333	0.1	9.659470
28.035000	0.1	9.666384
28.036667	0.1	9.672821
28.038333	0.1	9.677530
28.040000	0.1	9.680272
28.041667	0.1	9.681643
28.043333	0.1	9.682417
28.045000	0.1	9.683371
28.046667	0.1	9.684980
28.048333	0.1	9.687186
28.050000	0.1	9.689987
28.051667	0.1	9.693385
28.053333	0.1	9.697557
28.055000	0.1	9.702504
28.056667	0.1	9.707690
28.058333	0.1	9.712101
28.060000	0.1	9.715319
28.061667	0.1	9.718419
28.063333	0.1	9.722889
28.065000	0.1	9.729267
28.066667	0.1	9.736062
28.068333	0.1	9.741903
28.070000	0.1	9.746969
28.071667	0.1	9.751976
28.073333	0.1	9.757996
28.075000	0.1	9.765208
28.076667	0.1	9.772540
28.078333	0.1	9.778381
28.080000	0.1	9.782255
28.081667	0.1	9.785057
28.083333	0.1	9.787858
28.085000	0.1	9.791077
28.086667	0.1	9.795011
28.088333	0.1	9.799779
28.090000	0.1	9.804667
28.091667	0.1	9.808541
28.093333	0.1	9.811104
28.095000	0.1	9.813488
28.096667	0.1	9.816647
28.098333	0.1	9.820819
28.100000	0.1	9.825349
28.101667	0.1	9.828687
28.103333	0.1	9.829760
28.105000	0.1	9.828210
28.106667	0.1	9.825349
28.108333	0.1	9.822906
28.110000	0.1	9.821535
28.111667	0.1	9.820462
28.113333	0.1	9.818376
28.115000	0.1	9.815038
28.116667	0.1	9.811521
28.118333	0.1	9.809197
28.120000	0.1	9.808899
28.121667	0.1	9.810508
28.123333	0.1	9.812713
28.125000	0.1	9.814084
28.126667	0.1	9.814203
28.128333	0.1	9.813429
28.130000	0.1	9.812236
28.131667	0.1	9.810627
28.133333	0.1	9.808541
28.135000	0.1	9.805620
28.136667	0.1	9.801567
28.138333	0.1	9.796322
28.140000	0.1	9.790481
28.141667	0.1	9.784937
28.143333	0.1	9.780408
28.145000	0.1	9.776295
28.146667	0.1	9.772063
28.148333	0.1	9.767712
28.150000	0.1	9.764314
28.151667	0.1	9.761751
28.153333	0.1	9.759069
28.155000	0.1	9.754956
28.156667	0.1	9.749473
28.158333	0.1	9.743572
28.160000	0.1	9.738744
28.161667	0.1	9.736360
28.163333	0.1	9.736181
28.165000	0.1	9.736240
28.166667	0.1	9.734095
28.168333	0.1	9.728373
28.170000	0.1	9.719313
28.171667	0.1	9.709120
28.173333	0.1	9.700120
28.175000	0.1	9.693385
28.176667	0.1	9.688497
28.178333	0.1	9.685100
28.180000	0.1	9.683014
28.181667	0.1	9.681464
28.183333	0.1	9.679556
28.185000	0.1	9.677172
28.186667	0.1	9.674728
28.188333	0.1	9.672404
28.190000	0.1	9.670258
28.191667	0.1	9.667934
28.193333	0.1	9.665073
28.195000	0.1	9.661317
28.196667	0.1	9.657086
28.198333	0.1	9.652913
28.200000	0.1	9.648443
28.201667	0.1	9.643317
28.203333	0.1	9.638250
28.205000	0.1	9.634197
28.206667	0.1	9.631217
28.208333	0.1	9.628893
28.210000	0.1	9.627164
28.211667	0.1	9.625793
28.213333	0.1	9.624422
28.215000	0.1	9.622813
28.216667	0.1	9.620786
28.218333	0.1	9.618283
28.220000	0.1	9.616197
28.221667	0.1	9.615720
28.223333	0.1	9.617091
28.225000	0.1	9.619475
28.226667	0.1	9.621800
28.228333	0.1	9.623051
28.230000	0.1	9.622932
28.231667	0.1	9.621800
28.233333	0.1	9.620429
28.235000	0.1	9.619475
28.236667	0.1	9.619237
28.238333	0.1	9.619535
28.240000	0.1	9.619952
28.241667	0.1	9.620488
28.243333	0.1	9.621025
28.245000	0.1	9.620667
28.246667	0.1	9.619058
28.248333	0.1	9.617091
28.250000	0.1	9.615541
28.251667	0.1	9.614885
28.253333	0.1	9.615660
28.255000	0.1	9.618402
28.256667	0.1	9.622276
28.258333	0.1	9.625137
28.260000	0.1	9.625733
28.261667	0.1	9.624959
28.263333	0.1	9.625137
28.265000	0.1	9.627581
28.266667	0.1	9.631634
28.268333	0.1	9.635747
28.270000	0.1	9.639323
28.271667	0.1	9.642244
28.273333	0.1	9.644032
28.275000	0.1	9.643853
28.276667	0.1	9.641409
28.278333	0.1	9.638131
28.280000	0.1	9.636582
28.281667	0.1	9.638191
28.283333	0.1	9.642482
28.285000	0.1	9.647489
28.286667	0.1	9.651244
28.288333	0.1	9.652615
28.290000	0.1	9.652019
28.291667	0.1	9.651304
28.293333	0.1	9.652198
28.295000	0.1	9.654582
28.296667	0.1	9.656907
28.298333	0.1	9.657801
28.300000	0.1	9.657503
28.301667	0.1	9.657980
28.303333	0.1	9.661079
28.305000	0.1	9.666622
28.306667	0.1	9.671927
28.308333	0.1	9.675027
28.310000	0.1	9.676159
28.311667	0.1	9.676874
28.313333	0.1	9.678901
28.315000	0.1	9.682417
28.316667	0.1	9.686053
28.318333	0.1	9.688259
28.320000	0.1	9.688914
28.321667	0.1	9.688914
28.323333	0.1	9.689510
28.325000	0.1	9.691835
28.326667	0.1	9.696186
28.328333	0.1	9.701729
28.330000	0.1	9.706557
28.331667	0.1	9.709597
28.333333	0.1	9.711862
28.335000	0.1	9.714842
28.336667	0.1	9.719194
28.338333	0.1	9.724737
28.340000	0.1	9.730578
28.341667	0.1	9.735764
28.343333	0.1	9.739578
28.345000	0.1	9.741605
28.346667	0.1	9.742201
28.348333	0.1	9.742141
28.350000	0.1	9.742797
28.351667	0.1	9.745777
28.353333	0.1	9.751082
28.355000	0.1	9.756685
28.356667	0.1	9.760857
28.358333	0.1	9.763659
28.360000	0.1	9.766460
28.361667	0.1	9.770036
28.363333	0.1	9.773732
28.365000	0.1	9.776414
28.366667	0.1	9.777785
28.368333	0.1	9.778560
28.370000	0.1	9.778977
28.371667	0.1	9.779394
28.373333	0.1	9.779990
28.375000	0.1	9.781421
28.376667	0.1	9.783745
28.378333	0.1	9.786904
28.380000	0.1	9.790063
28.381667	0.1	9.791732
28.383333	0.1	9.790838
28.385000	0.1	9.787560
28.386667	0.1	9.782255
28.388333	0.1	9.775937
28.390000	0.1	9.770811
28.391667	0.1	9.768904
28.393333	0.1	9.770215
28.395000	0.1	9.772480
28.396667	0.1	9.773136
28.398333	0.1	9.771050
28.400000	0.1	9.766698
28.401667	0.1	9.760738
28.403333	0.1	9.754003
28.405000	0.1	9.746791
28.406667	0.1	9.739340
28.408333	0.1	9.732247
28.410000	0.1	9.727121
28.411667	0.1	9.725512
28.413333	0.1	9.727121
28.415000	0.1	9.730340
28.416667	0.1	9.732903
28.418333	0.1	9.733022
28.420000	0.1	9.730816
28.421667	0.1	9.727657
28.423333	0.1	9.724618
28.425000	0.1	9.721876
28.426667	0.1	9.719253
28.428333	0.1	9.716511
28.430000	0.1	9.713233
28.431667	0.1	9.708882
28.433333	0.1	9.703339
28.435000	0.1	9.696603
28.436667	0.1	9.689570
28.438333	0.1	9.684086
28.440000	0.1	9.681702
28.441667	0.1	9.681464
28.443333	0.1	9.679795
28.445000	0.1	9.674490
28.446667	0.1	9.666861
28.448333	0.1	9.659887
28.450000	0.1	9.655417
28.451667	0.1	9.653509
28.453333	0.1	9.652913
28.455000	0.1	9.652734
28.456667	0.1	9.653092
28.458333	0.1	9.654701
28.460000	0.1	9.657622
28.461667	0.1	9.660781
28.463333	0.1	9.662510
28.465000	0.1	9.661556
28.466667	0.1	9.657443
28.468333	0.1	9.650589
28.470000	0.1	9.642602
28.471667	0.1	9.635926
28.473333	0.1	9.632469
28.475000	0.1	9.632886
28.476667	0.1	9.636820
28.478333	0.1	9.643198
28.480000	0.1	9.649575
28.481667	0.1	9.653092
28.483333	0.1	9.652675
28.485000	0.1	9.648979
28.486667	0.1	9.643674
28.488333	0.1	9.638727
28.490000	0.1	9.635270
28.491667	0.1	9.632767
28.493333	0.1	9.630740
28.495000	0.1	9.629787
28.496667	0.1	9.630919
28.498333	0.1	9.634317
28.500000	0.1	9.638489
28.501667	0.1	9.641767
28.503333	0.1	9.643257
28.505000	0.1	9.643615
28.506667	0.1	9.643794
28.508333	0.1	9.644092
28.510000	0.1	9.643674
28.511667	0.1	9.642482
28.513333	0.1	9.641231
28.515000	0.1	9.640754
28.516667	0.1	9.641111
28.518333	0.1	9.641171
28.520000	0.1	9.639800
28.521667	0.1	9.636880
28.523333	0.1	9.633482
28.525000	0.1	9.630979
28.526667	0.1	9.629965
28.528333	0.1	9.629965
28.530000	0.1	9.630681
28.531667	0.1	9.632230
28.533333	0.1	9.635032
28.535000	0.1	9.639145
28.536667	0.1	9.643913
28.538333	0.1	9.648622
28.540000	0.1	9.653390
28.541667	0.1	9.658695
28.543333	0.1	9.665132
28.545000	0.1	9.672165
28.546667	0.1	9.678305
28.548333	0.1	9.682239
28.550000	0.1	9.684146
28.551667	0.1	9.685875
28.553333	0.1	9.689153
28.555000	0.1	9.694458
28.556667	0.1	9.700776
28.558333	0.1	9.706259
28.560000	0.1	9.709538
28.561667	0.1	9.710789
28.563333	0.1	9.711445
28.565000	0.1	9.713054
28.566667	0.1	9.716571
28.568333	0.1	9.722233
28.570000	0.1	9.729267
28.571667	0.1	9.736479
28.573333	0.1	9.743453
28.575000	0.1	9.750546
28.576667	0.1	9.757817
28.578333	0.1	9.764612
28.580000	0.1	9.770036
28.581667	0.1	9.774387
28.583333	0.1	9.779215
28.585000	0.1	9.786249
28.586667	0.1	9.796084
28.588333	0.1	9.808243
28.590000	0.1	9.821475
28.591667	0.1	9.834469
28.593333	0.1	9.846092
28.595000	0.1	9.855629
28.596667	0.1	9.863735
28.598333	0.1	9.872020
28.600000	0.1	9.882510
28.601667	0.1	9.896577
28.603333	0.1	9.913147
28.605000	0.1	9.929002
28.606667	0.1	9.941817
28.608333	0.1	9.951950
28.610000	0.1	9.961486
28.611667	0.1	9.972811
28.613333	0.1	9.987236
28.615000	0.1	10.004581
28.616667	0.1	10.023773
28.618333	0.1	10.044218
28.620000	0.1	10.065973
28.621667	0.1	10.089279
28.623333	0.1	10.114015
28.625000	0.1	10.139883
28.626667	0.1	10.166467
28.628333	0.1	10.193825
28.630000	0.1	10.223091
28.631667	0.1	10.255516
28.633333	0.1	10.290325
28.635000	0.1	10.325671
28.636667	0.1	10.360420
28.638333	0.1	10.395170
28.640000	0.1	10.431290
28.641667	0.1	10.470153
28.643333	0.1	10.511816
28.645000	0.1	10.556400
28.646667	0.1	10.603786
28.648333	0.1	10.654152
28.650000	0.1	10.707737
28.651667	0.1	10.765374
28.653333	0.1	10.827482
28.655000	0.1	10.893346
28.656667	0.1	10.961712
28.658333	0.1	11.031688
28.660000	0.1	11.103154
28.661667	0.1	11.176825
28.663333	0.1	11.254132
28.665000	0.1	11.336446
28.666667	0.1	11.424363
28.668333	0.1	11.517227
28.670000	0.1	11.613668
28.671667	0.1	11.712433
28.673333	0.1	11.813641
28.675000	0.1	11.917771
28.676667	0.1	12.025357
28.678333	0.1	12.137175
28.680000	0.1	12.254358
28.681667	0.1	12.378097
28.683333	0.1	12.508691
28.685000	0.1	12.645365
28.686667	0.1	12.786747
28.688333	0.1	12.932003
28.690000	0.1	13.081492
28.691667	0.1	13.235629
28.693333	0.1	13.393820
28.695000	0.1	13.555945
28.696667	0.1	13.722838
28.698333	0.1	13.895632
28.700000	0.1	14.075042
28.701667	0.1	14.261545
28.703333	0.1	14.454902
28.705000	0.1	14.653564
28.706667	0.1	14.855922
28.708333	0.1	15.061379
28.710000	0.1	15.271188
28.711667	0.1	15.487791
28.713333	0.1	15.713156
28.715000	0.1	15.947343
28.716667	0.1	16.189338
28.718333	0.1	16.437531
28.720000	0.1	16.691090
28.721667	0.1	16.950429
28.723333	0.1	17.216564
28.725000	0.1	17.488898
28.726667	0.1	17.765642
28.728333	0.1	18.045903
28.730000	0.1	18.330992
28.731667	0.1	18.622936
28.733333	0.1	18.922807
28.735000	0.1	19.230307
28.736667	0.1	19.544245
28.738333	0.1	19.863547
28.740000	0.1	20.188690
28.741667	0.1	20.521463
28.743333	0.1	20.863951
28.745000	0.1	21.217467
28.746667	0.1	21.581949
28.748333	0.1	21.956684
28.750000	0.1	22.340776
28.751667	0.1	22.734286
28.753333	0.1	23.138048
28.755000	0.1	23.553611
28.756667	0.1	23.982169
28.758333	0.1	24.424018
28.760000	0.1	24.878623
28.761667	0.1	25.346281
28.763333	0.1	25.828721
28.765000	0.1	26.328029
28.766667	0.1	26.844503
28.768333	0.1	27.376951
28.770000	0.1	27.924480
28.771667	0.1	28.487863
28.773333	0.1	29.069127
28.775000	0.1	29.670359
28.776667	0.1	30.291976
28.778333	0.1	30.932846
28.780000	0.1	31.590881
28.781667	0.1	32.263996
28.783333	0.1	32.950880
28.785000	0.1	33.651056
28.786667	0.1	34.363391
28.788333	0.1	35.085442
28.790000	0.1	35.813453
28.791667	0.1	36.544742
28.793333	0.1	37.278356
28.795000	0.1	38.013699
28.796667	0.1	38.748505
28.798333	0.1	39.478066
28.800000	0.1	40.196064
28.801667	0.1	40.897312
28.803333	0.1	41.578057
28.805000	0.1	42.235198
28.806667	0.1	42.865219
28.808333	0.1	43.465498
28.810000	0.1	44.033947
28.811667	0.1	44.567826
28.813333	0.1	45.061770
28.815000	0.1	45.509281
28.816667	0.1	45.905414
28.818333	0.1	46.247366
28.820000	0.1	46.533587
28.821667	0.1	46.762708
28.823333	0.1	46.932223
28.825000	0.1	47.039452
28.826667	0.1	47.082189
28.828333	0.1	47.059777
28.830000	0.1	46.971860
28.831667	0.1	46.818438
28.833333	0.1	46.600106
28.835000	0.1	46.317997
28.836667	0.1	45.972946
28.838333	0.1	45.565489
28.840000	0.1	45.097235
28.841667	0.1	44.570389
28.843333	0.1	43.987992
28.845000	0.1	43.353977
28.846667	0.1	42.672815
28.848333	0.1	41.947367
28.850000	0.1	41.179600
28.851667	0.1	40.372493
28.853333	0.1	39.531114
28.855000	0.1	38.662257
28.856667	0.1	37.771942
28.858333	0.1	36.864044
28.860000	0.1	35.941484
28.861667	0.1	35.007360
28.863333	0.1	34.064951
[truncated: 258,681 more chars]
